# Supplementary material for: MALDI-TOF MS typing enables the classification of brewing yeasts of the genus Saccharomyces to major beer styles
Source: PLoS One. 2017 Aug 9;12(8):e0181694. doi: 10.1371/journal.pone.0181694 (PMC5549903; doi:10.1371/journal.pone.0181694)
Supplement: S13 File — The directory includes 90 raw files and was zipped to “.zip”; the folder has three strains with 30 spectra per strain; S1 Text explains the raw files with an example and Table 1 represents the yeast strains used within the experiment. (ZIP) [file pone.0181694.s016.zip › 37-39/30635-431-OG-Alt-Koe-YPG-18h-E-E_2015-10-16__0_C3_1.dat]

2000.07 7773
2000.49 7908
2000.91 7945
2001.33 8015
2001.75 7822
2002.17 7929
2002.59 7869
2003.02 7766
2003.44 7540
2003.86 7569
2004.28 7263
2004.70 7490
2005.13 7703
2005.55 7323
2005.97 7333
2006.39 7223
2006.81 7432
2007.24 7371
2007.66 7479
2008.08 7647
2008.50 7798
2008.93 7837
2009.35 7736
2009.77 7479
2010.19 7548
2010.61 7453
2011.04 7482
2011.46 7370
2011.88 7403
2012.31 7320
2012.73 7325
2013.15 7235
2013.57 7222
2014.00 7128
2014.42 7021
2014.84 6870
2015.27 7071
2015.69 7018
2016.11 6912
2016.53 6967
2016.96 6847
2017.38 6870
2017.80 7119
2018.23 7246
2018.65 7450
2019.07 7501
2019.50 7146
2019.92 7409
2020.34 7623
2020.77 7711
2021.19 7526
2021.62 7552
2022.04 7846
2022.46 7609
2022.89 7290
2023.31 7150
2023.73 7026
2024.16 7496
2024.58 7217
2025.01 7155
2025.43 7006
2025.86 7079
2026.28 7281
2026.70 7248
2027.13 7001
2027.55 7006
2027.98 7220
2028.40 7147
2028.83 7075
2029.25 6977
2029.67 7025
2030.10 7033
2030.52 6963
2030.95 7061
2031.37 7206
2031.80 7360
2032.22 7455
2032.65 7380
2033.07 7374
2033.50 7399
2033.92 7572
2034.35 7402
2034.77 7464
2035.20 7466
2035.62 7413
2036.05 7446
2036.47 7595
2036.90 7590
2037.32 7500
2037.75 7715
2038.17 7847
2038.60 7843
2039.02 7976
2039.45 7627
2039.88 7777
2040.30 8227
2040.73 7850
2041.15 7851
2041.58 7725
2042.00 7645
2042.43 7673
2042.86 7557
2043.28 7478
2043.71 7315
2044.13 7241
2044.56 7015
2044.99 6834
2045.41 6924
2045.84 6984
2046.26 7132
2046.69 7347
2047.12 7475
2047.54 7289
2047.97 7321
2048.40 7211
2048.82 7477
2049.25 7188
2049.68 7139
2050.10 7139
2050.53 7283
2050.96 7428
2051.38 7142
2051.81 7155
2052.24 7306
2052.66 7103
2053.09 7134
2053.52 6991
2053.95 6731
2054.37 6851
2054.80 6921
2055.23 6927
2055.65 6763
2056.08 6836
2056.51 7028
2056.94 7000
2057.36 6857
2057.79 6975
2058.22 7004
2058.65 7144
2059.07 7192
2059.50 7161
2059.93 7063
2060.36 7243
2060.78 7108
2061.21 7188
2061.64 7154
2062.07 7313
2062.50 7398
2062.92 7332
2063.35 7267
2063.78 7430
2064.21 7506
2064.64 7721
2065.06 7975
2065.49 8060
2065.92 8409
2066.35 8252
2066.78 8363
2067.21 8852
2067.63 8868
2068.06 8483
2068.49 8191
2068.92 8029
2069.35 8019
2069.78 7524
2070.21 7221
2070.63 7151
2071.06 7233
2071.49 7277
2071.92 7218
2072.35 7266
2072.78 7405
2073.21 7513
2073.64 7400
2074.07 7532
2074.50 7474
2074.93 7422
2075.35 7537
2075.78 7366
2076.21 7399
2076.64 7364
2077.07 7543
2077.50 7865
2077.93 7815
2078.36 7951
2078.79 8081
2079.22 8124
2079.65 8181
2080.08 8397
2080.51 8631
2080.94 8627
2081.37 8483
2081.80 8590
2082.23 8472
2082.66 8238
2083.09 7906
2083.52 8020
2083.95 7774
2084.38 7469
2084.81 7411
2085.24 7500
2085.67 7707
2086.10 7473
2086.53 7409
2086.96 7530
2087.39 7136
2087.82 7064
2088.25 7131
2088.68 7156
2089.11 7346
2089.55 7373
2089.98 7330
2090.41 7021
2090.84 7134
2091.27 7088
2091.70 7208
2092.13 7479
2092.56 7260
2092.99 7422
2093.42 7321
2093.86 7197
2094.29 7444
2094.72 7395
2095.15 6916
2095.58 7200
2096.01 7065
2096.44 6958
2096.87 7129
2097.31 7185
2097.74 7122
2098.17 7100
2098.60 6946
2099.03 6953
2099.46 6788
2099.90 6678
2100.33 6637
2100.76 6487
2101.19 6744
2101.62 6769
2102.06 6678
2102.49 6739
2102.92 6899
2103.35 6808
2103.78 6742
2104.22 6828
2104.65 6906
2105.08 6760
2105.51 6880
2105.95 7174
2106.38 7130
2106.81 6939
2107.24 7291
2107.68 7501
2108.11 7429
2108.54 7264
2108.97 7375
2109.41 7266
2109.84 7205
2110.27 7262
2110.71 7080
2111.14 6900
2111.57 7164
2112.01 6915
2112.44 6812
2112.87 7216
2113.30 6933
2113.74 6864
2114.17 6838
2114.60 6913
2115.04 6989
2115.47 6967
2115.90 6897
2116.34 6863
2116.77 6575
2117.21 6748
2117.64 6752
2118.07 6843
2118.51 7090
2118.94 7029
2119.37 6967
2119.81 6996
2120.24 7060
2120.68 7233
2121.11 7228
2121.54 6839
2121.98 6930
2122.41 7192
2122.85 6878
2123.28 6613
2123.71 6795
2124.15 6821
2124.58 7084
2125.02 6794
2125.45 6826
2125.89 6963
2126.32 7017
2126.76 7006
2127.19 6888
2127.63 6815
2128.06 6760
2128.49 6805
2128.93 6870
2129.36 6786
2129.80 6734
2130.23 6817
2130.67 6802
2131.10 6780
2131.54 6735
2131.97 6939
2132.41 7190
2132.84 7360
2133.28 7333
2133.71 7459
2134.15 7276
2134.59 7444
2135.02 7306
2135.46 7630
2135.89 7635
2136.33 7738
2136.76 7903
2137.20 7752
2137.63 7592
2138.07 7820
2138.51 7632
2138.94 7373
2139.38 7365
2139.81 7301
2140.25 7287
2140.69 7212
2141.12 7243
2141.56 6953
2141.99 6859
2142.43 6926
2142.87 6974
2143.30 6961
2143.74 6791
2144.18 6495
2144.61 6709
2145.05 6555
2145.48 6575
2145.92 6664
2146.36 6628
2146.79 6712
2147.23 6719
2147.67 6871
2148.10 6969
2148.54 6913
2148.98 7037
2149.41 7392
2149.85 7566
2150.29 7610
2150.73 7632
2151.16 7676
2151.60 7831
2152.04 7878
2152.47 7884
2152.91 7676
2153.35 7477
2153.79 7393
2154.22 7470
2154.66 7494
2155.10 7333
2155.54 7156
2155.97 7252
2156.41 7155
2156.85 7082
2157.29 7094
2157.72 7257
2158.16 6908
2158.60 6834
2159.04 7030
2159.48 7044
2159.91 7263
2160.35 7015
2160.79 7255
2161.23 7184
2161.67 7064
2162.10 7166
2162.54 7087
2162.98 7229
2163.42 7098
2163.86 7023
2164.30 7142
2164.73 7268
2165.17 7224
2165.61 7183
2166.05 7037
2166.49 7044
2166.93 7147
2167.37 7191
2167.80 7294
2168.24 7312
2168.68 7207
2169.12 7219
2169.56 7361
2170.00 7411
2170.44 7220
2170.88 7648
2171.32 7519
2171.75 7582
2172.19 7798
2172.63 7828
2173.07 7847
2173.51 7919
2173.95 8081
2174.39 8203
2174.83 8312
2175.27 8359
2175.71 8318
2176.15 8190
2176.59 8123
2177.03 8248
2177.47 8337
2177.91 8360
2178.35 8073
2178.79 7998
2179.23 8043
2179.67 7772
2180.11 7792
2180.55 7727
2180.99 7446
2181.43 7266
2181.87 7516
2182.31 7492
2182.75 7188
2183.19 7038
2183.63 7050
2184.07 7094
2184.51 6944
2184.95 7053
2185.39 6811
2185.83 6657
2186.27 6901
2186.71 6746
2187.15 6935
2187.59 7129
2188.03 7374
2188.48 7281
2188.92 7206
2189.36 7415
2189.80 7486
2190.24 7523
2190.68 7478
2191.12 7196
2191.56 7153
2192.00 7270
2192.45 7262
2192.89 7179
2193.33 7187
2193.77 7303
2194.21 7501
2194.65 7592
2195.09 7732
2195.53 7981
2195.98 8054
2196.42 8227
2196.86 8127
2197.30 7717
2197.74 7703
2198.19 7899
2198.63 7653
2199.07 7465
2199.51 7444
2199.95 7674
2200.39 7481
2200.84 7506
2201.28 7323
2201.72 7295
2202.16 7183
2202.61 7384
2203.05 7217
2203.49 7328
2203.93 7388
2204.38 7082
2204.82 7152
2205.26 7341
2205.70 7190
2206.15 7354
2206.59 7468
2207.03 7482
2207.47 7668
2207.92 7722
2208.36 7590
2208.80 7719
2209.25 7854
2209.69 7664
2210.13 7734
2210.57 8119
2211.02 7866
2211.46 7904
2211.90 7972
2212.35 7786
2212.79 7896
2213.23 7780
2213.68 7576
2214.12 7693
2214.56 7503
2215.01 7633
2215.45 7339
2215.89 7520
2216.34 7450
2216.78 7185
2217.23 7079
2217.67 7122
2218.11 6996
2218.56 6944
2219.00 7206
2219.44 7094
2219.89 7074
2220.33 7112
2220.78 6929
2221.22 7148
2221.67 7118
2222.11 7059
2222.55 7163
2223.00 7206
2223.44 7375
2223.89 7373
2224.33 7324
2224.78 7420
2225.22 7292
2225.66 7242
2226.11 7267
2226.55 7355
2227.00 7585
2227.44 7507
2227.89 7560
2228.33 7356
2228.78 7640
2229.22 7840
2229.67 7794
2230.11 7673
2230.56 7509
2231.00 7733
2231.45 7691
2231.89 7708
2232.34 7796
2232.78 7712
2233.23 8032
2233.67 7749
2234.12 7930
2234.57 7763
2235.01 7846
2235.46 8008
2235.90 7821
2236.35 7778
2236.79 7785
2237.24 7719
2237.69 7648
2238.13 7699
2238.58 7205
2239.02 7405
2239.47 7553
2239.91 7176
2240.36 7358
2240.81 7085
2241.25 7160
2241.70 7181
2242.15 7054
2242.59 6934
2243.04 6778
2243.48 6662
2243.93 6913
2244.38 6950
2244.82 6769
2245.27 6608
2245.72 6899
2246.16 7130
2246.61 7003
2247.06 6779
2247.50 6830
2247.95 6645
2248.40 6864
2248.84 6667
2249.29 6675
2249.74 6756
2250.19 6790
2250.63 6890
2251.08 7002
2251.53 7017
2251.97 7034
2252.42 6999
2252.87 6820
2253.32 7182
2253.76 6990
2254.21 7087
2254.66 6948
2255.11 6980
2255.55 6994
2256.00 6992
2256.45 6763
2256.90 6656
2257.34 6557
2257.79 6673
2258.24 6908
2258.69 6863
2259.14 6857
2259.58 6759
2260.03 6812
2260.48 6949
2260.93 7054
2261.38 7333
2261.82 7411
2262.27 7324
2262.72 7461
2263.17 7537
2263.62 7775
2264.07 7685
2264.51 7803
2264.96 7674
2265.41 7725
2265.86 7710
2266.31 7681
2266.76 7809
2267.21 7575
2267.65 7572
2268.10 7410
2268.55 7659
2269.00 7837
2269.45 7751
2269.90 7759
2270.35 7654
2270.80 7610
2271.25 7822
2271.69 7877
2272.14 8008
2272.59 7828
2273.04 7621
2273.49 7423
2273.94 7698
2274.39 7532
2274.84 7407
2275.29 7052
2275.74 7037
2276.19 7232
2276.64 7093
2277.09 7076
2277.54 7057
2277.99 7036
2278.44 6767
2278.89 7000
2279.34 7092
2279.79 7003
2280.24 7048
2280.69 7084
2281.14 7219
2281.59 7054
2282.04 7059
2282.49 7355
2282.94 7233
2283.39 7175
2283.84 7309
2284.29 7238
2284.74 7391
2285.19 7360
2285.64 7220
2286.09 7218
2286.54 7186
2286.99 7359
2287.44 7639
2287.89 7595
2288.35 7833
2288.80 8052
2289.25 8300
2289.70 8803
2290.15 9282
2290.60 9439
2291.05 9776
2291.50 10263
2291.95 10445
2292.40 10643
2292.86 10509
2293.31 10245
2293.76 9874
2294.21 9855
2294.66 9643
2295.11 9237
2295.56 9400
2296.02 8814
2296.47 8295
2296.92 8354
2297.37 8304
2297.82 7948
2298.27 7790
2298.73 7717
2299.18 7520
2299.63 7402
2300.08 7472
2300.53 7188
2300.99 6990
2301.44 7022
2301.89 7118
2302.34 7027
2302.79 7021
2303.25 6931
2303.70 6877
2304.15 6930
2304.60 6671
2305.06 6888
2305.51 6921
2305.96 6763
2306.41 6940
2306.87 7200
2307.32 7329
2307.77 7399
2308.22 7613
2308.68 7576
2309.13 7781
2309.58 7887
2310.04 8317
2310.49 8339
2310.94 8139
2311.40 8196
2311.85 8187
2312.30 8244
2312.75 8012
2313.21 7674
2313.66 7786
2314.11 7633
2314.57 7521
2315.02 7344
2315.47 7341
2315.93 7341
2316.38 7157
2316.84 7298
2317.29 7244
2317.74 7246
2318.20 7440
2318.65 7457
2319.10 7357
2319.56 7462
2320.01 7442
2320.47 7846
2320.92 7554
2321.37 7505
2321.83 7451
2322.28 7624
2322.74 7610
2323.19 7705
2323.65 7629
2324.10 7727
2324.55 7641
2325.01 7563
2325.46 7365
2325.92 7614
2326.37 7701
2326.83 7626
2327.28 7586
2327.74 7790
2328.19 7765
2328.65 7867
2329.10 7861
2329.55 8059
2330.01 8058
2330.46 8019
2330.92 8244
2331.37 8307
2331.83 8023
2332.28 8052
2332.74 7845
2333.20 7957
2333.65 7646
2334.11 7605
2334.56 7534
2335.02 7171
2335.47 7181
2335.93 7157
2336.38 7304
2336.84 7034
2337.29 6962
2337.75 7329
2338.21 7151
2338.66 7048
2339.12 7336
2339.57 7394
2340.03 7523
2340.48 7539
2340.94 7570
2341.40 7526
2341.85 7515
2342.31 7278
2342.76 7345
2343.22 7652
2343.68 7715
2344.13 7751
2344.59 7544
2345.05 7383
2345.50 7428
2345.96 7610
2346.42 7647
2346.87 7739
2347.33 7750
2347.79 7943
2348.24 8031
2348.70 7805
2349.16 7836
2349.61 8012
2350.07 7678
2350.53 7615
2350.98 7679
2351.44 7729
2351.90 7504
2352.35 7774
2352.81 7723
2353.27 7359
2353.73 7615
2354.18 7504
2354.64 7591
2355.10 7671
2355.56 7509
2356.01 7696
2356.47 7487
2356.93 7225
2357.39 7271
2357.84 7282
2358.30 7359
2358.76 7413
2359.22 7377
2359.67 7270
2360.13 7391
2360.59 7409
2361.05 7298
2361.51 7382
2361.96 7467
2362.42 7312
2362.88 7252
2363.34 7290
2363.80 7494
2364.25 7371
2364.71 7085
2365.17 7136
2365.63 7098
2366.09 7266
2366.55 7336
2367.00 7290
2367.46 7433
2367.92 7544
2368.38 7508
2368.84 7868
2369.30 7859
2369.76 7684
2370.22 7509
2370.67 7577
2371.13 7464
2371.59 7352
2372.05 7523
2372.51 7267
2372.97 7336
2373.43 7065
2373.89 7555
2374.35 7620
2374.81 7671
2375.27 7599
2375.72 7629
2376.18 7325
2376.64 7538
2377.10 7833
2377.56 7652
2378.02 7504
2378.48 7530
2378.94 7429
2379.40 7377
2379.86 7472
2380.32 7615
2380.78 7572
2381.24 7298
2381.70 7259
2382.16 7482
2382.62 7381
2383.08 7155
2383.54 7247
2384.00 7353
2384.46 7442
2384.92 7287
2385.38 7148
2385.84 7243
2386.30 7186
2386.76 7436
2387.22 7172
2387.68 7335
2388.14 7260
2388.60 7385
2389.06 7287
2389.53 7142
2389.99 7203
2390.45 7500
2390.91 7845
2391.37 7659
2391.83 7688
2392.29 7569
2392.75 7594
2393.21 7684
2393.67 7674
2394.13 7348
2394.60 7145
2395.06 7247
2395.52 6977
2395.98 7110
2396.44 7020
2396.90 6952
2397.36 6895
2397.83 6979
2398.29 7029
2398.75 6850
2399.21 6957
2399.67 6862
2400.13 6863
2400.60 6933
2401.06 6982
2401.52 6675
2401.98 6807
2402.44 6783
2402.90 6624
2403.37 6823
2403.83 6622
2404.29 6423
2404.75 6731
2405.22 6818
2405.68 6740
2406.14 6732
2406.60 7070
2407.06 6989
2407.53 6954
2407.99 7070
2408.45 7086
2408.91 6928
2409.38 7088
2409.84 6907
2410.30 6866
2410.77 6865
2411.23 6878
2411.69 6854
2412.15 6758
2412.62 6768
2413.08 6981
2413.54 6941
2414.01 6880
2414.47 7030
2414.93 7419
2415.39 7398
2415.86 7484
2416.32 7492
2416.78 7611
2417.25 7651
2417.71 7680
2418.17 7983
2418.64 8348
2419.10 8188
2419.57 8265
2420.03 8238
2420.49 8297
2420.96 8000
2421.42 8260
2421.88 8230
2422.35 8005
2422.81 7890
2423.28 7904
2423.74 7749
2424.20 7754
2424.67 7643
2425.13 7663
2425.60 7467
2426.06 7346
2426.52 7341
2426.99 7212
2427.45 7115
2427.92 7060
2428.38 7142
2428.85 7141
2429.31 7130
2429.78 6945
2430.24 7065
2430.70 7352
2431.17 7334
2431.63 7095
2432.10 7352
2432.56 7308
2433.03 7284
2433.49 7430
2433.96 7616
2434.42 7687
2434.89 7502
2435.35 7584
2435.82 7400
2436.28 7473
2436.75 7563
2437.21 7522
2437.68 7638
2438.15 7642
2438.61 7792
2439.08 7719
2439.54 7734
2440.01 8001
2440.47 8024
2440.94 8109
2441.40 8083
2441.87 8267
2442.34 8004
2442.80 8026
2443.27 7812
2443.73 7747
2444.20 7643
2444.66 7550
2445.13 7458
2445.60 7267
2446.06 6922
2446.53 6878
2447.00 6927
2447.46 6894
2447.93 6765
2448.39 6661
2448.86 6562
2449.33 6720
2449.79 6614
2450.26 6642
2450.73 6718
2451.19 6941
2451.66 6900
2452.13 7018
2452.59 6814
2453.06 6871
2453.53 6875
2453.99 6996
2454.46 7046
2454.93 7248
2455.39 7000
2455.86 6896
2456.33 6920
2456.80 6901
2457.26 6782
2457.73 7028
2458.20 7160
2458.66 6944
2459.13 6842
2459.60 7012
2460.07 6957
2460.53 7019
2461.00 7084
2461.47 7057
2461.94 6912
2462.41 6987
2462.87 6711
2463.34 6589
2463.81 6615
2464.28 6902
2464.74 6858
2465.21 6997
2465.68 6908
2466.15 6875
2466.62 6903
2467.08 6931
2467.55 6861
2468.02 7002
2468.49 6943
2468.96 6841
2469.43 6902
2469.89 6970
2470.36 6961
2470.83 6807
2471.30 6552
2471.77 6729
2472.24 6614
2472.71 6499
2473.17 6538
2473.64 6361
2474.11 6268
2474.58 6115
2475.05 6268
2475.52 6335
2475.99 6297
2476.46 6446
2476.92 6363
2477.39 6747
2477.86 6765
2478.33 6729
2478.80 6838
2479.27 6890
2479.74 6843
2480.21 6910
2480.68 6828
2481.15 6613
2481.62 6693
2482.09 6990
2482.56 6723
2483.03 6809
2483.50 6811
2483.97 6805
2484.44 6810
2484.91 6907
2485.38 6905
2485.85 6861
2486.32 6946
2486.79 7193
2487.26 6962
2487.73 6979
2488.20 7154
2488.67 7109
2489.14 7127
2489.61 7135
2490.08 6813
2490.55 6940
2491.02 6930
2491.49 6760
2491.96 6875
2492.43 6943
2492.90 7373
2493.37 7277
2493.84 7230
2494.31 7056
2494.78 7193
2495.25 7346
2495.72 7291
2496.19 7281
2496.67 7243
2497.14 7414
2497.61 7105
2498.08 7057
2498.55 6934
2499.02 6889
2499.49 6672
2499.96 6737
2500.43 6671
2500.91 6630
2501.38 6315
2501.85 6166
2502.32 6264
2502.79 6244
2503.26 6360
2503.73 6343
2504.21 6521
2504.68 6448
2505.15 6572
2505.62 6492
2506.09 6371
2506.56 6598
2507.04 6833
2507.51 7152
2507.98 7296
2508.45 7274
2508.92 7371
2509.40 7432
2509.87 7466
2510.34 7766
2510.81 7732
2511.29 7669
2511.76 7484
2512.23 7619
2512.70 7892
2513.18 7833
2513.65 7618
2514.12 7621
2514.59 7639
2515.07 7492
2515.54 7364
2516.01 7043
2516.48 7008
2516.96 6875
2517.43 7072
2517.90 7058
2518.38 6825
2518.85 6938
2519.32 7208
2519.79 7147
2520.27 7215
2520.74 7152
2521.21 7184
2521.69 7111
2522.16 7007
2522.63 6964
2523.11 6909
2523.58 6684
2524.05 6621
2524.53 6702
2525.00 6659
2525.48 6433
2525.95 6350
2526.42 6721
2526.90 6778
2527.37 6810
2527.84 6719
2528.32 6709
2528.79 6734
2529.27 6632
2529.74 6675
2530.21 6779
2530.69 6853
2531.16 6802
2531.64 6886
2532.11 6980
2532.59 6984
2533.06 6769
2533.53 7021
2534.01 7006
2534.48 7038
2534.96 7249
2535.43 7000
2535.91 6788
2536.38 6915
2536.86 6852
2537.33 6701
2537.81 6886
2538.28 7063
2538.76 7048
2539.23 6790
2539.71 7048
2540.18 6967
2540.66 6940
2541.13 7171
2541.61 7181
2542.08 7102
2542.56 7166
2543.03 7243
2543.51 7024
2543.98 7160
2544.46 7022
2544.93 6996
2545.41 7157
2545.88 7071
2546.36 7284
2546.84 7196
2547.31 7300
2547.79 7469
2548.26 7621
2548.74 7531
2549.21 7729
2549.69 7771
2550.17 7992
2550.64 8026
2551.12 7593
2551.59 7583
2552.07 7702
2552.55 7859
2553.02 7515
2553.50 7479
2553.97 7889
2554.45 8116
2554.93 7872
2555.40 7945
2555.88 7784
2556.36 7810
2556.83 7775
2557.31 7737
2557.79 7505
2558.26 7306
2558.74 7137
2559.22 7230
2559.69 6979
2560.17 6948
2560.65 6769
2561.12 6690
2561.60 6657
2562.08 6652
2562.56 6701
2563.03 6766
2563.51 6700
2563.99 6596
2564.46 6471
2564.94 6510
2565.42 6540
2565.90 6518
2566.37 6450
2566.85 6357
2567.33 6468
2567.81 6434
2568.28 6369
2568.76 6508
2569.24 6271
2569.72 6485
2570.20 6458
2570.67 6444
2571.15 6560
2571.63 6445
2572.11 6440
2572.59 6313
2573.06 6679
2573.54 6677
2574.02 6706
2574.50 6674
2574.98 6399
2575.45 6380
2575.93 6394
2576.41 6496
2576.89 6613
2577.37 6641
2577.85 6416
2578.33 6547
2578.80 6436
2579.28 6500
2579.76 6520
2580.24 6457
2580.72 6512
2581.20 6562
2581.68 6764
2582.16 6569
2582.63 6549
2583.11 6688
2583.59 6730
2584.07 6831
2584.55 6703
2585.03 6933
2585.51 6958
2585.99 6798
2586.47 6680
2586.95 6462
2587.43 6641
2587.91 6741
2588.39 6855
2588.87 6846
2589.35 6754
2589.82 6847
2590.30 6806
2590.78 6596
2591.26 6630
2591.74 6874
2592.22 7000
2592.70 7149
2593.18 7081
2593.66 7154
2594.14 7143
2594.62 7019
2595.10 7026
2595.58 7053
2596.06 6925
2596.54 6934
2597.02 6810
2597.51 6715
2597.99 6586
2598.47 6684
2598.95 6685
2599.43 6592
2599.91 6547
2600.39 6403
2600.87 6473
2601.35 6448
2601.83 6650
2602.31 6526
2602.79 6708
2603.27 6840
2603.75 6696
2604.23 6557
2604.72 6654
2605.20 6630
2605.68 6616
2606.16 6614
2606.64 6932
2607.12 6673
2607.60 6836
2608.08 6807
2608.57 6910
2609.05 6829
2609.53 6905
2610.01 6975
2610.49 6959
2610.97 6978
2611.45 6805
2611.94 6750
2612.42 6853
2612.90 6724
2613.38 6576
2613.86 6451
2614.35 6701
2614.83 6645
2615.31 6715
2615.79 6652
2616.27 6759
2616.76 6741
2617.24 6754
2617.72 7136
2618.20 7404
2618.68 7229
2619.17 7134
2619.65 7179
2620.13 7180
2620.61 6996
2621.10 7151
2621.58 6862
2622.06 6881
2622.54 7005
2623.03 6842
2623.51 6682
2623.99 6601
2624.48 6627
2624.96 6453
2625.44 6513
2625.92 6706
2626.41 6723
2626.89 6740
2627.37 6866
2627.86 6873
2628.34 6755
2628.82 6806
2629.31 6753
2629.79 6749
2630.27 6816
2630.76 7091
2631.24 7036
2631.72 6836
2632.21 6768
2632.69 6888
2633.17 7054
2633.66 7115
2634.14 7122
2634.63 7200
2635.11 6974
2635.59 6756
2636.08 6822
2636.56 6633
2637.05 6594
2637.53 6606
2638.01 6702
2638.50 6710
2638.98 6580
2639.47 6616
2639.95 6830
2640.43 6721
2640.92 6848
2641.40 6870
2641.89 6877
2642.37 6898
2642.86 6995
2643.34 6980
2643.83 6990
2644.31 7014
2644.80 6811
2645.28 6747
2645.77 6928
2646.25 6984
2646.74 6798
2647.22 6685
2647.70 6767
2648.19 6702
2648.68 6637
2649.16 6719
2649.65 6782
2650.13 6646
2650.62 6691
2651.10 6713
2651.59 6761
2652.07 6782
2652.56 6621
2653.04 6709
2653.53 6664
2654.01 6714
2654.50 6519
2654.99 6545
2655.47 6379
2655.96 6448
2656.44 6631
2656.93 6823
2657.41 6818
2657.90 6591
2658.39 6585
2658.87 6430
2659.36 6592
2659.84 6632
2660.33 6459
2660.82 6648
2661.30 6454
2661.79 6441
2662.28 6792
2662.76 6994
2663.25 6825
2663.73 6662
2664.22 6575
2664.71 6726
2665.19 6778
2665.68 6500
2666.17 6530
2666.65 6682
2667.14 6668
2667.63 6603
2668.11 6644
2668.60 6932
2669.09 6924
2669.58 6778
2670.06 6879
2670.55 6882
2671.04 6770
2671.52 7022
2672.01 6848
2672.50 7103
2672.99 7378
2673.47 7696
2673.96 8148
2674.45 8351
2674.94 8659
2675.42 8564
2675.91 8647
2676.40 8800
2676.89 8934
2677.37 8544
2677.86 8239
2678.35 8134
2678.84 7938
2679.32 7657
2679.81 7543
2680.30 7397
2680.79 7159
2681.28 7121
2681.76 7003
2682.25 6839
2682.74 6776
2683.23 6823
2683.72 6837
2684.21 6875
2684.69 6832
2685.18 6828
2685.67 6892
2686.16 6825
2686.65 6825
2687.14 6643
2687.63 6651
2688.11 6716
2688.60 6612
2689.09 6648
2689.58 6567
2690.07 6528
2690.56 6590
2691.05 6451
2691.54 6476
2692.02 6767
2692.51 6618
2693.00 6271
2693.49 6225
2693.98 6379
2694.47 6625
2694.96 6672
2695.45 6535
2695.94 6727
2696.43 6624
2696.92 6628
2697.41 6843
2697.90 6848
2698.39 6623
2698.88 6559
2699.37 6696
2699.86 6926
2700.35 6956
2700.84 7130
2701.32 7099
2701.81 7071
2702.30 6960
2702.79 7167
2703.28 7182
2703.77 6873
2704.27 6890
2704.76 6743
2705.25 6886
2705.74 7043
2706.23 6991
2706.72 6731
2707.21 6819
2707.70 6604
2708.19 6474
2708.68 6474
2709.17 6436
2709.66 6564
2710.15 6218
2710.64 6174
2711.13 6202
2711.62 6180
2712.11 6338
2712.60 6301
2713.10 6245
2713.59 6305
2714.08 6453
2714.57 6443
2715.06 6236
2715.55 6246
2716.04 6364
2716.53 6365
2717.02 6290
2717.52 6208
2718.01 6184
2718.50 6013
2718.99 6047
2719.48 6086
2719.97 5975
2720.46 6013
2720.96 6263
2721.45 6459
2721.94 6629
2722.43 6521
2722.92 6619
2723.42 6667
2723.91 6903
2724.40 6747
2724.89 6702
2725.38 6630
2725.88 6520
2726.37 6654
2726.86 6488
2727.35 6255
2727.84 6218
2728.34 6361
2728.83 6180
2729.32 6105
2729.81 6169
2730.31 6132
2730.80 6329
2731.29 6471
2731.78 6460
2732.28 6360
2732.77 6410
2733.26 6382
2733.76 6208
2734.25 6247
2734.74 6514
2735.23 6641
2735.73 6554
2736.22 6736
2736.71 6725
2737.21 6704
2737.70 6585
2738.19 6616
2738.69 6809
2739.18 6760
2739.67 6701
2740.17 6764
2740.66 6666
2741.15 6612
2741.65 6709
2742.14 6575
2742.63 6549
2743.13 6385
2743.62 6238
2744.11 6190
2744.61 6002
2745.10 6117
2745.60 6030
2746.09 6092
2746.58 6177
2747.08 6156
2747.57 6179
2748.07 6149
2748.56 6177
2749.05 6180
2749.55 6329
2750.04 6152
2750.54 6160
2751.03 6270
2751.53 6381
2752.02 6115
2752.52 6221
2753.01 6488
2753.50 6584
2754.00 6376
2754.49 6470
2754.99 6363
2755.48 6276
2755.98 6148
2756.47 6281
2756.97 6436
2757.46 6308
2757.96 6371
2758.45 6525
2758.95 6548
2759.44 6602
2759.94 6491
2760.43 6440
2760.93 6377
2761.42 6441
2761.92 6434
2762.42 6531
2762.91 6645
2763.41 6537
2763.90 6585
2764.40 6497
2764.89 6355
2765.39 6236
2765.88 6088
2766.38 6049
2766.88 6108
2767.37 6243
2767.87 6304
2768.36 6216
2768.86 6373
2769.36 6253
2769.85 6236
2770.35 6343
2770.84 6272
2771.34 6145
2771.84 6352
2772.33 6601
2772.83 6622
2773.33 6515
2773.82 6935
2774.32 7149
2774.81 7362
2775.31 7672
2775.81 7758
2776.30 8131
2776.80 8232
2777.30 8305
2777.79 8389
2778.29 8463
2778.79 8268
2779.29 8339
2779.78 7891
2780.28 7639
2780.78 7410
2781.27 7334
2781.77 7294
2782.27 6888
2782.76 6826
2783.26 6756
2783.76 6550
2784.26 6504
2784.75 6529
2785.25 6539
2785.75 6465
2786.25 6494
2786.74 6336
2787.24 6547
2787.74 6390
2788.24 6700
2788.73 6372
2789.23 6294
2789.73 6077
2790.23 6061
2790.73 6471
2791.22 6199
2791.72 6089
2792.22 5982
2792.72 5966
2793.22 6125
2793.71 6180
2794.21 6336
2794.71 6680
2795.21 6840
2795.71 6777
2796.21 7069
2796.71 6954
2797.20 7131
2797.70 7587
2798.20 7802
2798.70 7867
2799.20 7982
2799.70 7938
2800.20 7688
2800.69 7198
2801.19 7334
2801.69 7238
2802.19 7019
2802.69 6968
2803.19 6725
2803.69 6976
2804.19 6830
2804.69 7131
2805.19 7125
2805.69 7314
2806.18 7419
2806.68 7862
2807.18 8198
2807.68 8271
2808.18 8618
2808.68 8671
2809.18 8551
2809.68 8553
2810.18 8503
2810.68 8355
2811.18 8183
2811.68 8156
2812.18 7804
2812.68 7638
2813.18 7614
2813.68 7236
2814.18 6988
2814.68 6862
2815.18 6850
2815.68 6959
2816.18 6879
2816.68 6751
2817.18 6704
2817.68 6950
2818.18 6806
2818.68 6913
2819.18 6937
2819.68 7012
2820.18 6949
2820.68 7097
2821.18 7127
2821.69 7042
2822.19 6903
2822.69 6870
2823.19 7104
2823.69 6980
2824.19 6796
2824.69 6556
2825.19 6668
2825.69 6623
2826.19 6652
2826.69 6633
2827.20 6542
2827.70 6450
2828.20 6524
2828.70 6529
2829.20 6452
2829.70 6441
2830.20 6401
2830.71 6189
2831.21 6505
2831.71 6384
2832.21 6284
2832.71 6423
2833.21 6574
2833.72 6439
2834.22 6517
2834.72 6567
2835.22 6856
2835.72 6835
2836.23 6857
2836.73 6748
2837.23 7007
2837.73 7117
2838.23 6937
2838.74 7230
2839.24 6970
2839.74 6897
2840.24 7049
2840.74 7032
2841.25 6756
2841.75 6531
2842.25 6552
2842.75 6500
2843.26 6536
2843.76 6412
2844.26 6494
2844.77 6479
2845.27 6752
2845.77 6784
2846.27 6768
2846.78 6858
2847.28 7043
2847.78 7057
2848.29 7113
2848.79 7220
2849.29 7520
2849.80 7367
2850.30 7428
2850.80 7331
2851.31 7121
2851.81 7028
2852.31 6857
2852.82 6698
2853.32 6335
2853.82 6297
2854.33 6247
2854.83 6196
2855.33 6307
2855.84 6182
2856.34 6163
2856.84 6524
2857.35 6553
2857.85 6388
2858.36 6389
2858.86 6464
2859.36 6673
2859.87 6484
2860.37 6683
2860.88 6498
2861.38 6465
2861.89 6743
2862.39 6411
2862.89 6413
2863.40 6389
2863.90 6315
2864.41 6000
2864.91 6155
2865.42 5972
2865.92 5965
2866.43 6126
2866.93 6028
2867.44 5920
2867.94 6197
2868.44 6071
2868.95 6061
2869.45 6216
2869.96 6272
2870.46 6290
2870.97 6250
2871.47 6333
2871.98 6483
2872.49 6552
2872.99 6690
2873.50 6754
2874.00 6716
2874.51 6794
2875.01 7025
2875.52 6844
2876.02 6997
2876.53 6770
2877.03 6799
2877.54 6891
2878.05 6693
2878.55 6747
2879.06 6647
2879.56 6565
2880.07 6495
2880.57 6564
2881.08 6460
2881.59 6591
2882.09 6666
2882.60 6809
2883.10 6879
2883.61 6719
2884.12 6887
2884.62 6609
2885.13 6969
2885.64 7019
2886.14 7064
2886.65 7219
2887.16 7367
2887.66 7444
2888.17 7327
2888.67 7478
2889.18 7519
2889.69 7709
2890.20 7634
2890.70 7372
2891.21 7242
2891.72 7093
2892.22 6903
2892.73 6664
2893.24 6642
2893.74 6825
2894.25 6799
2894.76 6769
2895.27 6715
2895.77 6824
2896.28 6907
2896.79 6851
2897.29 7119
2897.80 7113
2898.31 6815
2898.82 7281
2899.32 7357
2899.83 7361
2900.34 7417
2900.85 7507
2901.35 7716
2901.86 7501
2902.37 7672
2902.88 7718
2903.39 7834
2903.89 8008
2904.40 7739
2904.91 7772
2905.42 7881
2905.93 7909
2906.43 7566
2906.94 7395
2907.45 7419
2907.96 7352
2908.47 7273
2908.98 7211
2909.48 6910
2909.99 6863
2910.50 6437
2911.01 6604
2911.52 6433
2912.03 6529
2912.54 6618
2913.05 6490
2913.55 6515
2914.06 6491
2914.57 6513
2915.08 6651
2915.59 6792
2916.10 6615
2916.61 6482
2917.12 6706
2917.63 6907
2918.14 6700
2918.64 6804
2919.15 6613
2919.66 6534
2920.17 6800
2920.68 7035
2921.19 6989
2921.70 6855
2922.21 6838
2922.72 6866
2923.23 6967
2923.74 7022
2924.25 7267
2924.76 7611
2925.27 7480
2925.78 7857
2926.29 7981
2926.80 8321
2927.31 8139
2927.82 7934
2928.33 7874
2928.84 7612
2929.35 7394
2929.86 7000
2930.37 6841
2930.88 6576
2931.39 6514
2931.90 6328
2932.41 6441
2932.92 6505
2933.43 6412
2933.94 6547
2934.45 6480
2934.96 6767
2935.47 6852
2935.99 6752
2936.50 6749
2937.01 6992
2937.52 6951
2938.03 6861
2938.54 6957
2939.05 6925
2939.56 6770
2940.07 6796
2940.58 6791
2941.10 6627
2941.61 6863
2942.12 6705
2942.63 6913
2943.14 6992
2943.65 7100
2944.16 7196
2944.67 7179
2945.19 7529
2945.70 7839
2946.21 7895
2946.72 8023
2947.23 8228
2947.74 8244
2948.26 8169
2948.77 8127
2949.28 8141
2949.79 7975
2950.30 7867
2950.82 7575
2951.33 7037
2951.84 6864
2952.35 6807
2952.87 6803
2953.38 6809
2953.89 6892
2954.40 6670
2954.91 6494
2955.43 6685
2955.94 6866
2956.45 6559
2956.96 6703
2957.48 6676
2957.99 6724
2958.50 6663
2959.02 6630
2959.53 6647
2960.04 6612
2960.55 6769
2961.07 6834
2961.58 6779
2962.09 6902
2962.61 6911
2963.12 6878
2963.63 7219
2964.15 7088
2964.66 7364
2965.17 7383
2965.69 6983
2966.20 7055
2966.71 7016
2967.23 6750
2967.74 6895
2968.25 6771
2968.77 6524
2969.28 6670
2969.79 6327
2970.31 6205
2970.82 6213
2971.34 6435
2971.85 6616
2972.36 6659
2972.88 6458
2973.39 6397
2973.90 6515
2974.42 6610
2974.93 6609
2975.45 6564
2975.96 6579
2976.48 6473
2976.99 6668
2977.50 6678
2978.02 6369
2978.53 6462
2979.05 6596
2979.56 6408
2980.08 6312
2980.59 6406
2981.11 6457
2981.62 6663
2982.14 6632
2982.65 6706
2983.17 6844
2983.68 6962
2984.20 7390
2984.71 7257
2985.23 7314
2985.74 7324
2986.26 7258
2986.77 7466
2987.29 7790
2987.80 7686
2988.32 7660
2988.83 7748
2989.35 7843
2989.86 7577
2990.38 7553
2990.89 7529
2991.41 7404
2991.92 7393
2992.44 7288
2992.96 7312
2993.47 7432
2993.99 7662
2994.50 7784
2995.02 7837
2995.54 7891
2996.05 8232
2996.57 8390
2997.08 8649
2997.60 8783
2998.12 8979
2998.63 8971
2999.15 9331
2999.66 9348
3000.18 9140
3000.70 9054
3001.21 9195
3001.73 9215
3002.25 9150
3002.76 9747
3003.28 10250
3003.80 10621
3004.31 11403
3004.83 12207
3005.35 12961
3005.86 13461
3006.38 14022
3006.90 13564
3007.41 13664
3007.93 12877
3008.45 12193
3008.96 10960
3009.48 10014
3010.00 9617
3010.52 8940
3011.03 8269
3011.55 7812
3012.07 7670
3012.59 7407
3013.10 7284
3013.62 7371
3014.14 7453
3014.66 7345
3015.17 7296
3015.69 7637
3016.21 7513
3016.73 7650
3017.24 7543
3017.76 7713
3018.28 7854
3018.80 7907
3019.32 7873
3019.83 8044
3020.35 8080
3020.87 7768
3021.39 7968
3021.91 7694
3022.42 7958
3022.94 8005
3023.46 7908
3023.98 7967
3024.50 8138
3025.02 8083
3025.54 7923
3026.05 7937
3026.57 7801
3027.09 7842
3027.61 7919
3028.13 7463
3028.65 7495
3029.17 7447
3029.68 7389
3030.20 7201
3030.72 7069
3031.24 7155
3031.76 7245
3032.28 7200
3032.80 7149
3033.32 6994
3033.84 6994
3034.36 6945
3034.88 7127
3035.40 7411
3035.91 7066
3036.43 6947
3036.95 7024
3037.47 6892
3037.99 6945
3038.51 6946
3039.03 6929
3039.55 6863
3040.07 7080
3040.59 6772
3041.11 6847
3041.63 6645
3042.15 6557
3042.67 6465
3043.19 6357
3043.71 6642
3044.23 6677
3044.75 6672
3045.27 6762
3045.79 6729
3046.31 6843
3046.83 6726
3047.35 6611
3047.87 6879
3048.39 6780
3048.91 6724
3049.43 6578
3049.96 6394
3050.48 6548
3051.00 6282
3051.52 6254
3052.04 6382
3052.56 6447
3053.08 6373
3053.60 6580
3054.12 6566
3054.64 6313
3055.16 6338
3055.68 6339
3056.21 6516
3056.73 6728
3057.25 6532
3057.77 6555
3058.29 6683
3058.81 6862
3059.33 6619
3059.86 6552
3060.38 6505
3060.90 6451
3061.42 6303
3061.94 6480
3062.46 6634
3062.98 6666
3063.51 6462
3064.03 6575
3064.55 6567
3065.07 6817
3065.59 6826
3066.12 6880
3066.64 6775
3067.16 6960
3067.68 7401
3068.20 7385
3068.73 7223
3069.25 7192
3069.77 7240
3070.29 7023
3070.82 6979
3071.34 7012
3071.86 6920
3072.38 6878
3072.91 6813
3073.43 6880
3073.95 6792
3074.47 6802
3075.00 6896
3075.52 6967
3076.04 7006
3076.56 7087
3077.09 6917
3077.61 7103
3078.13 7353
3078.66 7520
3079.18 7513
3079.70 7767
3080.23 7985
3080.75 8275
3081.27 8126
3081.80 8193
3082.32 8271
3082.84 8311
3083.37 8358
3083.89 8102
3084.41 8211
3084.94 8267
3085.46 8119
3085.98 8147
3086.51 8074
3087.03 8241
3087.56 8097
3088.08 8043
3088.60 8090
3089.13 7887
3089.65 7762
3090.18 7786
3090.70 7540
3091.22 7322
3091.75 7545
3092.27 7605
3092.80 7568
3093.32 7631
3093.84 7663
3094.37 7707
3094.89 7999
3095.42 8013
3095.94 8069
3096.47 8282
3096.99 8496
3097.52 8756
3098.04 8670
3098.57 8680
3099.09 9107
3099.62 9126
3100.14 9601
3100.67 10147
3101.19 11445
3101.72 12371
3102.24 13853
3102.77 15300
3103.29 17177
3103.82 18843
3104.34 19861
3104.87 20550
3105.39 20329
3105.92 19427
3106.44 18027
3106.97 15832
3107.49 13865
3108.02 12425
3108.54 11079
3109.07 10206
3109.60 9416
3110.12 8943
3110.65 8423
3111.17 8242
3111.70 8145
3112.22 8318
3112.75 8555
3113.28 8174
3113.80 8211
3114.33 8462
3114.85 8077
3115.38 8077
3115.91 7841
3116.43 7541
3116.96 7437
3117.49 7208
3118.01 7102
3118.54 7359
3119.07 7198
3119.59 7068
3120.12 7247
3120.64 7213
3121.17 7322
3121.70 7475
3122.23 7612
3122.75 8018
3123.28 7923
3123.81 8204
3124.33 8183
3124.86 7823
3125.39 7852
3125.91 7638
3126.44 7491
3126.97 7321
3127.49 7261
3128.02 7087
3128.55 6953
3129.08 6770
3129.60 6837
3130.13 6924
3130.66 6961
3131.19 6842
3131.71 6883
3132.24 7036
3132.77 6936
3133.30 6894
3133.82 6998
3134.35 6956
3134.88 6792
3135.41 6695
3135.94 6732
3136.46 6935
3136.99 6813
3137.52 7015
3138.05 7054
3138.58 6936
3139.10 6973
3139.63 7086
3140.16 7118
3140.69 6983
3141.22 6884
3141.75 6809
3142.27 6792
3142.80 6841
3143.33 6805
3143.86 6821
3144.39 7032
3144.92 7025
3145.45 7201
3145.97 7275
3146.50 7384
3147.03 7464
3147.56 7820
3148.09 8164
3148.62 8009
3149.15 8371
3149.68 8521
3150.21 8361
3150.74 8253
3151.26 8204
3151.79 8097
3152.32 8007
3152.85 7840
3153.38 7793
3153.91 7732
3154.44 7563
3154.97 7430
3155.50 7209
3156.03 7107
3156.56 7015
3157.09 6973
3157.62 7105
3158.15 7502
3158.68 7267
3159.21 7184
3159.74 6967
3160.27 7134
3160.80 6998
3161.33 6790
3161.86 6872
3162.39 6898
3162.92 6631
3163.45 6631
3163.98 6774
3164.51 6752
3165.04 6722
3165.57 6726
3166.10 6567
3166.63 6485
3167.16 6659
3167.69 6477
3168.22 6468
3168.75 6583
3169.28 6519
3169.81 6538
3170.35 6457
3170.88 6462
3171.41 6483
3171.94 6489
3172.47 6642
3173.00 6782
3173.53 6955
3174.06 7031
3174.59 6904
3175.12 7046
3175.66 7138
3176.19 7236
3176.72 7184
3177.25 7148
3177.78 7135
3178.31 7079
3178.84 7081
3179.38 7233
3179.91 7048
3180.44 6993
3180.97 6824
3181.50 6845
3182.03 6748
3182.57 6463
3183.10 6618
3183.63 6397
3184.16 6387
3184.69 6546
3185.23 6554
3185.76 6403
3186.29 6609
3186.82 6508
3187.35 6356
3187.89 6626
3188.42 6679
3188.95 6585
3189.48 6436
3190.02 6428
3190.55 6594
3191.08 6470
3191.61 6361
3192.15 6424
3192.68 6066
3193.21 6302
3193.74 6400
3194.28 6536
3194.81 6447
3195.34 6327
3195.88 6524
3196.41 6372
3196.94 6458
3197.48 6550
3198.01 6375
3198.54 6362
3199.07 6598
3199.61 6841
3200.14 6749
3200.67 6438
3201.21 6693
3201.74 6912
3202.27 7097
3202.81 7192
3203.34 7238
3203.88 7101
3204.41 6978
3204.94 7118
3205.48 7109
3206.01 6833
3206.54 6945
3207.08 6623
3207.61 6532
3208.15 6636
3208.68 6649
3209.21 6894
3209.75 7036
3210.28 7036
3210.82 7282
3211.35 7311
3211.88 7264
3212.42 7380
3212.95 7460
3213.49 7457
3214.02 7466
3214.56 7603
3215.09 7470
3215.63 7397
3216.16 7033
3216.70 7223
3217.23 6944
3217.76 6892
3218.30 6928
3218.83 7069
3219.37 7095
3219.90 7325
3220.44 7227
3220.97 7068
3221.51 7094
3222.04 7238
3222.58 7420
3223.11 7451
3223.65 7231
3224.19 7193
3224.72 7519
3225.26 7549
3225.79 7332
3226.33 7318
3226.86 7443
3227.40 7389
3227.93 7077
3228.47 7266
3229.00 7114
3229.54 6973
3230.08 7037
3230.61 7091
3231.15 6833
3231.68 6609
3232.22 6762
3232.76 6890
3233.29 6774
3233.83 6476
3234.36 6756
3234.90 6778
3235.44 6697
3235.97 6784
3236.51 6813
3237.05 6897
3237.58 6927
3238.12 7304
3238.66 7751
3239.19 7816
3239.73 7845
3240.26 7830
3240.80 7890
3241.34 7925
3241.88 7568
3242.41 7435
3242.95 7469
3243.49 7408
3244.02 7184
3244.56 7006
3245.10 6944
3245.63 7038
3246.17 6950
3246.71 6958
3247.25 6989
3247.78 7208
3248.32 7208
3248.86 7466
3249.39 7333
3249.93 7077
3250.47 7312
3251.01 7340
3251.54 7360
3252.08 7514
3252.62 7457
3253.16 7358
3253.70 7528
3254.23 7631
3254.77 7893
3255.31 8211
3255.85 8575
3256.38 8411
3256.92 8271
3257.46 8482
3258.00 8746
3258.54 9196
3259.08 9140
3259.61 9597
3260.15 9825
3260.69 10087
3261.23 10394
3261.77 10357
3262.31 11008
3262.84 11621
3263.38 12235
3263.92 12874
3264.46 12897
3265.00 13472
3265.54 13056
3266.08 12468
3266.61 12966
3267.15 12973
3267.69 12838
3268.23 12772
3268.77 12614
3269.31 12387
3269.85 11684
3270.39 11311
3270.93 10735
3271.47 9860
3272.01 8909
3272.54 8508
3273.08 8158
3273.62 8340
3274.16 8016
3274.70 7677
3275.24 8055
3275.78 8147
3276.32 8127
3276.86 8148
3277.40 8155
3277.94 8228
3278.48 8506
3279.02 8424
3279.56 8408
3280.10 8413
3280.64 8488
3281.18 8244
3281.72 8474
3282.26 8400
3282.80 8201
3283.34 8395
3283.88 8691
3284.42 8554
3284.96 8551
3285.50 8437
3286.04 8550
3286.58 8630
3287.12 8877
3287.66 8982
3288.20 8995
3288.74 8887
3289.28 8933
3289.83 8497
3290.37 8650
3290.91 8694
3291.45 8660
3291.99 8775
3292.53 8929
3293.07 9108
3293.61 9409
3294.15 10055
3294.69 10277
3295.24 10782
3295.78 11394
3296.32 11665
3296.86 12385
3297.40 12694
3297.94 12643
3298.48 12594
3299.02 11948
3299.57 11284
3300.11 10436
3300.65 9969
3301.19 9527
3301.73 9099
3302.27 8797
3302.82 8877
3303.36 8464
3303.90 8227
3304.44 8062
3304.98 8058
3305.53 8132
3306.07 8098
3306.61 7756
3307.15 7735
3307.69 8012
3308.24 7899
3308.78 7424
3309.32 7419
3309.86 7602
3310.41 7718
3310.95 7408
3311.49 7463
3312.03 7622
3312.58 7520
3313.12 7700
3313.66 8037
3314.20 7994
3314.75 8067
3315.29 8438
3315.83 8594
3316.38 8758
3316.92 8985
3317.46 8914
3318.00 9090
3318.55 8913
3319.09 8620
3319.63 8534
3320.18 8494
3320.72 8338
3321.26 8166
3321.81 8168
3322.35 8106
3322.89 8095
3323.44 8412
3323.98 8462
3324.52 8192
3325.07 8385
3325.61 8393
3326.16 8313
3326.70 8102
3327.24 7808
3327.79 7590
3328.33 7511
3328.88 7301
3329.42 7171
3329.96 7123
3330.51 7233
3331.05 7330
3331.60 7353
3332.14 7404
3332.68 8074
3333.23 8435
3333.77 9218
3334.32 9974
3334.86 11134
3335.41 12191
3335.95 12693
3336.49 13978
3337.04 14463
3337.58 14829
3338.13 14844
3338.67 14218
3339.22 13907
3339.76 12882
3340.31 11921
3340.85 10955
3341.40 10269
3341.94 9736
3342.49 8818
3343.03 8532
3343.58 8362
3344.12 7826
3344.67 7640
3345.21 7828
3345.76 7517
3346.30 7577
3346.85 7431
3347.40 7322
3347.94 7255
3348.49 7463
3349.03 7610
3349.58 7856
3350.12 7544
3350.67 7349
3351.21 7329
3351.76 7166
3352.31 6949
3352.85 7100
3353.40 7386
3353.94 7258
3354.49 7013
3355.04 6797
3355.58 6940
3356.13 7114
3356.68 7101
3357.22 7030
3357.77 6838
3358.31 6629
3358.86 6753
3359.41 6909
3359.95 6650
3360.50 6692
3361.05 6542
3361.59 6358
3362.14 6508
3362.69 6612
3363.23 6589
3363.78 6483
3364.33 6494
3364.87 6256
3365.42 6439
3365.97 6502
3366.51 6609
3367.06 6495
3367.61 6317
3368.16 6404
3368.70 6593
3369.25 6625
3369.80 6949
3370.34 6669
3370.89 6652
3371.44 6729
3371.99 6669
3372.53 6663
3373.08 6941
3373.63 7102
3374.18 7174
3374.72 7129
3375.27 7096
3375.82 7164
3376.37 7004
3376.92 7009
3377.46 6941
3378.01 6352
3378.56 6368
3379.11 6403
3379.66 6201
3380.20 6360
3380.75 6322
3381.30 6234
3381.85 6001
3382.40 5854
3382.95 6087
3383.49 6114
3384.04 6077
3384.59 5963
3385.14 5881
3385.69 6068
3386.24 6225
3386.79 6178
3387.33 6154
3387.88 5996
3388.43 6198
3388.98 6225
3389.53 6311
3390.08 6243
3390.63 6306
3391.18 6261
3391.73 6289
3392.27 6292
3392.82 6354
3393.37 6332
3393.92 6234
3394.47 6052
3395.02 6079
3395.57 6010
3396.12 5953
3396.67 5969
3397.22 5871
3397.77 5975
3398.32 5915
3398.87 6017
3399.42 6150
3399.97 5885
3400.52 5778
3401.07 5830
3401.62 5849
3402.17 5836
3402.72 5872
3403.27 6041
3403.82 5933
3404.37 5903
3404.92 6017
3405.47 6215
3406.02 5892
3406.57 5963
3407.12 5954
3407.67 5881
3408.22 5836
3408.77 5931
3409.32 5959
3409.87 5834
3410.42 5869
3410.97 5751
3411.52 5859
3412.07 6052
3412.62 5890
3413.17 6058
3413.72 5842
3414.27 5960
3414.83 6219
3415.38 6022
3415.93 5802
3416.48 5895
3417.03 5990
3417.58 6008
3418.13 6067
3418.68 6079
3419.23 6070
3419.79 6147
3420.34 6068
3420.89 6004
3421.44 6120
3421.99 6222
3422.54 6391
3423.10 6637
3423.65 6872
3424.20 6966
3424.75 7305
3425.30 7362
3425.85 7439
3426.41 7549
3426.96 7498
3427.51 7325
3428.06 6996
3428.61 6879
3429.17 6622
3429.72 6524
3430.27 6223
3430.82 6289
3431.37 6078
3431.93 6127
3432.48 6232
3433.03 6506
3433.58 6358
3434.14 6078
3434.69 5917
3435.24 6098
3435.79 6263
3436.35 6243
3436.90 6260
3437.45 6417
3438.01 6490
3438.56 6605
3439.11 6645
3439.66 6450
3440.22 6644
3440.77 6630
3441.32 6637
3441.88 6666
3442.43 6748
3442.98 6691
3443.54 6522
3444.09 6581
3444.64 6470
3445.20 6450
3445.75 6421
3446.30 6259
3446.86 6249
3447.41 6158
3447.96 6045
3448.52 6131
3449.07 5973
3449.62 6281
3450.18 6253
3450.73 5930
3451.29 5836
3451.84 5994
3452.39 5921
3452.95 5824
3453.50 5668
3454.06 5612
3454.61 5731
3455.16 5807
3455.72 5668
3456.27 5610
3456.83 5645
3457.38 5853
3457.94 5865
3458.49 5947
3459.04 5737
3459.60 5931
3460.15 6135
3460.71 6199
3461.26 6046
3461.82 6160
3462.37 6224
3462.93 6010
3463.48 6112
3464.04 6167
3464.59 6540
3465.15 6266
3465.70 6328
3466.26 6460
3466.81 6513
3467.37 6401
3467.92 6421
3468.48 6573
3469.03 6657
3469.59 6734
3470.14 6770
3470.70 6619
3471.25 6655
3471.81 6586
3472.37 6697
3472.92 6703
3473.48 6619
3474.03 6648
3474.59 6452
3475.14 6452
3475.70 6451
3476.26 6501
3476.81 6390
3477.37 6537
3477.92 6697
3478.48 6677
3479.04 6927
3479.59 7182
3480.15 7123
3480.70 6965
3481.26 6921
3481.82 7044
3482.37 7112
3482.93 7212
3483.49 6948
3484.04 6874
3484.60 6969
3485.16 6908
3485.71 6990
3486.27 7328
3486.83 7476
3487.38 7673
3487.94 7974
3488.50 8301
3489.05 8525
3489.61 9039
3490.17 9390
3490.72 9791
3491.28 10306
3491.84 10820
3492.40 11286
3492.95 11765
3493.51 11905
3494.07 11869
3494.62 11576
3495.18 11520
3495.74 11568
3496.30 11150
3496.85 10834
3497.41 10962
3497.97 10960
3498.53 11251
3499.09 11758
3499.64 12424
3500.20 13466
3500.76 14368
3501.32 14912
3501.87 15857
3502.43 16739
3502.99 18132
3503.55 19397
3504.11 21071
3504.66 22414
3505.22 24107
3505.78 25381
3506.34 26368
3506.90 27048
3507.46 26137
3508.01 24883
3508.57 23519
3509.13 21223
3509.69 19056
3510.25 16961
3510.81 14930
3511.37 13084
3511.92 11892
3512.48 10609
3513.04 9772
3513.60 9151
3514.16 8576
3514.72 8191
3515.28 7878
3515.84 7636
3516.40 7418
3516.96 7331
3517.51 7390
3518.07 7427
3518.63 7471
3519.19 7375
3519.75 7764
3520.31 7660
3520.87 7386
3521.43 7507
3521.99 7578
3522.55 7433
3523.11 7531
3523.67 7639
3524.23 7830
3524.79 8157
3525.35 8313
3525.91 8141
3526.47 7927
3527.03 7788
3527.59 7707
3528.15 7630
3528.71 7588
3529.27 7263
3529.83 7198
3530.39 7232
3530.95 7016
3531.51 7272
3532.07 7267
3532.63 7329
3533.19 7467
3533.75 7628
3534.31 7651
3534.87 7928
3535.43 7968
3535.99 8089
3536.55 7954
3537.11 8082
3537.67 8024
3538.23 7699
3538.80 7700
3539.36 7884
3539.92 7757
3540.48 7869
3541.04 7783
3541.60 8062
3542.16 8464
3542.72 8309
3543.28 8606
3543.85 8533
3544.41 8663
3544.97 8847
3545.53 8762
3546.09 8508
3546.65 8321
3547.21 8123
3547.78 7745
3548.34 7264
3548.90 7150
3549.46 7109
3550.02 6737
3550.58 6615
3551.15 6425
3551.71 6247
3552.27 6136
3552.83 6028
3553.39 6065
3553.96 6006
3554.52 5896
3555.08 5842
3555.64 5842
3556.20 5937
3556.77 6096
3557.33 6059
3557.89 6107
3558.45 6313
3559.02 6291
3559.58 6226
3560.14 6329
3560.70 6398
3561.27 6295
3561.83 6506
3562.39 6564
3562.96 6540
3563.52 6586
3564.08 6635
3564.64 6630
3565.21 6755
3565.77 6556
3566.33 6663
3566.90 6463
3567.46 6491
3568.02 6319
3568.59 6414
3569.15 6485
3569.71 6117
3570.28 6054
3570.84 6007
3571.40 5758
3571.97 6016
3572.53 6006
3573.09 6070
3573.66 6130
3574.22 6391
3574.78 6437
3575.35 6569
3575.91 6811
3576.48 6870
3577.04 7000
3577.60 7185
3578.17 7191
3578.73 7118
3579.30 7199
3579.86 7124
3580.42 7044
3580.99 6892
3581.55 6733
3582.12 6671
3582.68 6659
3583.24 6519
3583.81 6476
3584.37 6155
3584.94 6261
3585.50 6143
3586.07 6003
3586.63 6049
3587.20 5870
3587.76 5863
3588.33 5846
3588.89 5720
3589.46 5698
3590.02 5783
3590.59 5886
3591.15 5811
3591.72 5904
3592.28 5930
3592.85 6000
3593.41 6007
3593.98 6271
3594.54 6175
3595.11 5962
3595.67 5959
3596.24 5904
3596.80 5951
3597.37 5804
3597.93 5994
3598.50 6166
3599.07 5969
3599.63 6102
3600.20 6060
3600.76 6003
3601.33 5998
3601.89 6095
3602.46 6041
3603.03 6089
3603.59 6045
3604.16 6076
3604.72 5955
3605.29 6036
3605.86 5899
3606.42 5781
3606.99 5792
3607.56 5793
3608.12 5767
3608.69 5640
3609.25 5789
3609.82 5629
3610.39 5541
3610.95 5681
3611.52 5631
3612.09 5641
3612.65 5724
3613.22 5874
3613.79 5966
3614.35 6247
3614.92 6197
3615.49 6618
3616.06 7095
3616.62 7440
3617.19 7976
3617.76 8463
3618.32 8862
3618.89 9159
3619.46 9618
3620.03 10072
3620.59 9984
3621.16 9484
3621.73 8997
3622.30 8423
3622.86 8372
3623.43 7712
3624.00 7044
3624.57 6817
3625.13 6488
3625.70 6220
3626.27 5966
3626.84 5834
3627.40 5847
3627.97 5916
3628.54 5894
3629.11 5820
3629.68 5781
3630.24 6000
3630.81 6086
3631.38 6013
3631.95 6086
3632.52 6259
3633.09 6323
3633.65 6417
3634.22 6440
3634.79 6492
3635.36 6555
3635.93 6418
3636.50 6416
3637.06 6543
3637.63 6496
3638.20 6528
3638.77 6646
3639.34 6829
3639.91 6846
3640.48 7174
3641.05 7342
3641.62 7701
3642.18 7973
3642.75 8069
3643.32 8253
3643.89 8018
3644.46 8051
3645.03 7832
3645.60 7709
3646.17 7546
3646.74 7164
3647.31 6748
3647.88 6750
3648.45 6716
3649.02 6789
3649.59 6739
3650.16 6603
3650.72 6778
3651.29 7019
3651.86 6973
3652.43 6939
3653.00 7062
3653.57 7104
3654.14 7354
3654.71 7657
3655.28 7949
3655.85 7877
3656.42 7944
3656.99 8235
3657.56 8520
3658.13 8548
3658.71 8439
3659.28 8742
3659.85 9338
3660.42 9471
3660.99 9362
3661.56 9599
3662.13 9481
3662.70 9028
3663.27 8698
3663.84 8509
3664.41 8262
3664.98 7602
3665.55 7185
3666.12 7076
3666.69 6972
3667.27 6619
3667.84 6618
3668.41 6804
3668.98 6787
3669.55 6573
3670.12 6565
3670.69 6638
3671.26 6288
3671.83 6331
3672.41 6470
3672.98 6635
3673.55 6931
3674.12 6692
3674.69 6869
3675.26 6866
3675.84 6726
3676.41 6848
3676.98 6855
3677.55 6714
3678.12 6838
3678.69 6733
3679.27 6624
3679.84 6599
3680.41 6697
3680.98 6603
3681.55 6478
3682.13 6499
3682.70 6435
3683.27 6351
3683.84 6306
3684.42 6056
3684.99 6038
3685.56 6109
3686.13 6238
3686.70 6275
3687.28 6383
3687.85 6623
3688.42 6979
3689.00 7197
3689.57 7402
3690.14 7755
3690.71 7895
3691.29 8062
3691.86 8177
3692.43 8177
3693.01 8160
3693.58 7805
3694.15 7440
3694.72 6984
3695.30 6854
3695.87 6886
3696.44 6757
3697.02 6601
3697.59 6436
3698.16 6609
3698.74 6651
3699.31 6633
3699.88 6718
3700.46 6617
3701.03 6909
3701.61 6595
3702.18 6662
3702.75 6717
3703.33 6451
3703.90 6423
3704.47 6469
3705.05 6530
3705.62 6585
3706.20 6435
3706.77 6507
3707.34 6542
3707.92 6388
3708.49 6515
3709.07 6514
3709.64 6545
3710.22 6615
3710.79 6668
3711.36 6512
3711.94 6651
3712.51 6471
3713.09 6256
3713.66 6432
3714.24 6327
3714.81 6025
3715.39 5800
3715.96 5840
3716.54 6027
3717.11 5981
3717.69 5960
3718.26 5931
3718.84 5948
3719.41 6068
3719.99 6152
3720.56 6192
3721.14 5947
3721.71 5884
3722.29 6064
3722.86 6032
3723.44 5806
3724.01 5524
3724.59 5536
3725.16 5611
3725.74 5469
3726.31 5370
3726.89 5582
3727.47 5634
3728.04 5668
3728.62 5925
3729.19 5919
3729.77 5938
3730.34 6102
3730.92 6068
3731.50 6060
3732.07 6276
3732.65 6565
3733.22 6575
3733.80 6463
3734.38 6570
3734.95 6663
3735.53 6779
3736.11 6466
3736.68 6279
3737.26 6077
3737.84 6021
3738.41 6144
3738.99 5960
3739.56 5762
3740.14 5934
3740.72 5886
3741.29 5841
3741.87 5609
3742.45 5515
3743.03 5424
3743.60 5476
3744.18 5410
3744.76 5596
3745.33 5641
3745.91 5630
3746.49 5660
3747.06 5613
3747.64 5662
3748.22 5617
3748.80 5642
3749.37 5897
3749.95 5776
3750.53 5666
3751.11 5743
3751.68 5658
3752.26 5619
3752.84 5430
3753.42 5340
3753.99 5504
3754.57 5608
3755.15 5382
3755.73 5365
3756.31 5206
3756.88 5349
3757.46 5236
3758.04 5051
3758.62 5117
3759.20 5206
3759.77 5362
3760.35 5485
3760.93 5612
3761.51 5621
3762.09 5618
3762.67 5695
3763.24 5720
3763.82 5600
3764.40 5655
3764.98 5667
3765.56 5672
3766.14 5467
3766.72 5497
3767.29 5607
3767.87 5332
3768.45 5490
3769.03 5535
3769.61 5496
3770.19 5473
3770.77 5596
3771.35 5637
3771.93 5571
3772.50 5532
3773.08 5725
3773.66 5585
3774.24 5619
3774.82 5512
3775.40 5510
3775.98 5415
3776.56 5411
3777.14 5368
3777.72 5407
3778.30 5386
3778.88 5305
3779.46 5399
3780.04 5389
3780.62 5268
3781.20 5188
3781.78 5238
3782.36 5416
3782.94 5551
3783.52 5553
3784.10 5362
3784.68 5472
3785.26 5298
3785.84 5401
3786.42 5466
3787.00 5483
3787.58 5357
3788.16 5561
3788.74 5531
3789.32 5540
3789.90 5713
3790.48 5702
3791.06 5624
3791.64 5621
3792.22 5670
3792.80 5708
3793.38 5894
3793.96 5893
3794.54 5955
3795.13 5993
3795.71 5919
3796.29 5964
3796.87 5636
3797.45 5678
3798.03 5851
3798.61 5977
3799.19 6167
3799.77 6134
3800.36 6171
3800.94 6302
3801.52 6462
3802.10 7028
3802.68 6958
3803.26 6931
3803.84 6949
3804.43 7138
3805.01 7115
3805.59 6904
3806.17 6764
3806.75 6772
3807.33 6803
3807.92 7022
3808.50 6947
3809.08 7105
3809.66 7325
3810.24 7291
3810.83 7534
3811.41 7456
3811.99 7385
3812.57 7119
3813.15 7098
3813.74 7095
3814.32 7446
3814.90 7561
3815.48 7588
3816.07 7829
3816.65 8038
3817.23 7979
3817.81 7611
3818.40 7532
3818.98 7189
3819.56 6894
3820.14 6627
3820.73 6238
3821.31 6001
3821.89 5866
3822.48 5821
3823.06 5689
3823.64 5569
3824.23 5730
3824.81 5665
3825.39 5542
3825.98 5580
3826.56 5491
3827.14 5446
3827.73 5573
3828.31 5540
3828.89 5409
3829.48 5494
3830.06 5683
3830.64 5640
3831.23 5640
3831.81 5750
3832.39 5684
3832.98 5767
3833.56 5635
3834.15 5591
3834.73 5510
3835.31 5475
3835.90 5643
3836.48 5677
3837.07 5558
3837.65 5541
3838.23 5552
3838.82 5328
3839.40 5286
3839.99 5305
3840.57 5282
3841.15 5126
3841.74 5180
3842.32 5283
3842.91 5215
3843.49 5046
3844.08 4975
3844.66 5238
3845.25 5120
3845.83 5260
3846.42 5257
3847.00 5483
3847.59 5380
3848.17 5254
3848.76 5228
3849.34 5334
3849.93 5361
3850.51 5275
3851.10 5300
3851.68 5128
3852.27 5239
3852.85 5354
3853.44 5501
3854.02 5505
3854.61 5381
3855.19 5402
3855.78 5382
3856.36 5472
3856.95 5383
3857.54 5383
3858.12 5470
3858.71 5639
3859.29 5559
3859.88 5631
3860.46 5934
3861.05 6044
3861.64 6316
3862.22 6581
3862.81 6854
3863.39 6900
3863.98 7099
3864.57 6970
3865.15 6843
3865.74 6857
3866.33 6770
3866.91 6635
3867.50 6459
3868.09 6356
3868.67 6275
3869.26 6123
3869.84 5899
3870.43 5884
3871.02 5884
3871.60 5708
3872.19 5795
3872.78 5818
3873.37 5879
3873.95 5764
3874.54 5954
3875.13 5966
3875.71 6019
3876.30 6227
3876.89 6079
3877.47 5916
3878.06 6077
3878.65 5873
3879.24 5822
3879.82 5821
3880.41 5686
3881.00 5670
3881.59 5561
3882.17 5316
3882.76 5223
3883.35 5174
3883.94 5046
3884.52 5185
3885.11 5245
3885.70 5139
3886.29 5131
3886.87 5165
3887.46 5138
3888.05 5422
3888.64 5647
3889.23 5552
3889.81 5536
3890.40 5835
3890.99 5976
3891.58 6246
3892.17 6404
3892.76 6246
3893.34 6109
3893.93 6348
3894.52 6246
3895.11 6010
3895.70 6020
3896.29 5828
3896.88 6018
3897.46 5836
3898.05 5639
3898.64 5628
3899.23 5662
3899.82 5874
3900.41 5429
3901.00 5453
3901.59 5359
3902.17 5435
3902.76 5388
3903.35 5333
3903.94 5377
3904.53 5319
3905.12 5485
3905.71 5503
3906.30 5542
3906.89 5428
3907.48 5215
3908.07 5454
3908.66 5410
3909.25 5482
3909.84 5269
3910.43 5492
3911.02 5232
3911.61 5128
3912.20 5169
3912.79 4932
3913.37 4894
3913.96 4787
3914.55 5007
3915.14 4996
3915.73 4976
3916.33 4991
3916.92 4917
3917.51 5011
3918.10 5161
3918.69 5084
3919.28 5172
3919.87 5166
3920.46 5133
3921.05 5216
3921.64 5231
3922.23 5181
3922.82 5175
3923.41 5163
3924.00 5236
3924.59 5020
3925.18 4785
3925.77 4899
3926.36 4727
3926.95 4856
3927.55 4985
3928.14 5113
3928.73 5035
3929.32 4897
3929.91 4776
3930.50 4890
3931.09 4880
3931.68 4889
3932.27 4789
3932.87 4993
3933.46 4662
3934.05 4623
3934.64 4740
3935.23 4685
3935.82 4760
3936.41 4715
3937.01 4791
3937.60 4965
3938.19 4967
3938.78 4858
3939.37 4860
3939.97 5012
3940.56 5065
3941.15 5137
3941.74 5186
3942.33 5357
3942.93 5181
3943.52 5183
3944.11 5071
3944.70 5041
3945.29 4986
3945.89 4976
3946.48 5110
3947.07 5064
3947.66 4917
3948.26 5039
3948.85 5105
3949.44 4985
3950.03 5044
3950.63 4862
3951.22 4968
3951.81 4896
3952.41 4822
3953.00 4817
3953.59 4752
3954.18 4752
3954.78 4961
3955.37 4771
3955.96 4807
3956.56 5114
3957.15 5160
3957.74 5306
3958.34 5353
3958.93 5336
3959.52 5331
3960.12 5145
3960.71 5227
3961.30 5256
3961.90 5316
3962.49 4996
3963.08 4893
3963.68 4893
3964.27 4870
3964.86 4963
3965.46 4807
3966.05 4975
3966.65 4924
3967.24 4824
3967.83 5096
3968.43 5052
3969.02 4766
3969.62 4766
3970.21 4751
3970.80 4874
3971.40 4740
3971.99 4643
3972.59 4749
3973.18 4816
3973.78 4596
3974.37 4661
3974.97 4750
3975.56 4557
3976.15 4554
3976.75 4652
3977.34 4829
3977.94 4795
3978.53 4804
3979.13 4775
3979.72 4727
3980.32 4813
3980.91 4840
3981.51 4774
3982.10 4696
3982.70 4927
3983.29 4956
3983.89 4787
3984.48 4743
3985.08 4894
3985.67 4985
3986.27 4880
3986.86 4880
3987.46 4960
3988.06 4932
3988.65 4964
3989.25 5028
3989.84 4961
3990.44 4976
3991.03 5052
3991.63 5161
3992.23 4998
3992.82 4935
3993.42 5026
3994.01 5024
3994.61 5222
3995.20 5352
3995.80 5499
3996.40 5564
3996.99 5418
3997.59 5492
3998.19 5657
3998.78 5410
3999.38 5356
3999.97 5200
4000.57 5257
4001.17 5286
4001.76 5159
4002.36 4971
4002.96 4975
4003.55 4963
4004.15 4972
4004.75 5069
4005.34 4964
4005.94 5003
4006.54 4995
4007.13 5325
4007.73 5190
4008.33 5119
4008.93 5213
4009.52 5298
4010.12 5231
4010.72 5164
4011.31 4950
4011.91 5042
4012.51 5174
4013.11 4969
4013.70 5005
4014.30 5183
4014.90 5249
4015.50 5248
4016.09 5230
4016.69 5415
4017.29 5395
4017.89 5486
4018.48 5504
4019.08 5320
4019.68 5234
4020.28 5309
4020.88 5309
4021.47 5205
4022.07 5172
4022.67 5127
4023.27 5140
4023.87 5313
4024.46 5288
4025.06 5677
4025.66 5762
4026.26 5882
4026.86 5860
4027.46 5729
4028.05 6018
4028.65 5940
4029.25 5938
4029.85 6120
4030.45 5819
4031.05 5804
4031.65 5711
4032.25 5654
4032.84 5505
4033.44 5243
4034.04 5292
4034.64 5122
4035.24 5193
4035.84 5213
4036.44 5129
4037.04 4950
4037.64 5018
4038.24 5111
4038.84 4806
4039.43 4835
4040.03 5006
4040.63 4857
4041.23 4790
4041.83 4653
4042.43 4698
4043.03 4778
4043.63 4746
4044.23 4804
4044.83 4863
4045.43 4775
4046.03 4819
4046.63 4864
4047.23 4803
4047.83 4894
4048.43 4991
4049.03 5024
4049.63 4984
4050.23 5160
4050.83 5229
4051.43 5178
4052.03 5387
4052.63 5412
4053.23 5520
4053.83 5508
4054.43 5545
4055.03 5417
4055.63 5312
4056.23 5383
4056.83 5259
4057.43 5067
4058.04 5004
4058.64 5002
4059.24 5045
4059.84 4860
4060.44 4588
4061.04 4685
4061.64 4780
4062.24 4550
4062.84 4671
4063.44 4587
4064.04 4810
4064.65 4677
4065.25 4488
4065.85 4592
4066.45 4804
4067.05 4815
4067.65 4775
4068.25 4665
4068.86 4619
4069.46 4607
4070.06 4541
4070.66 4674
4071.26 4591
4071.86 4600
4072.47 4630
4073.07 4718
4073.67 4532
4074.27 4481
4074.87 4591
4075.48 4483
4076.08 4600
4076.68 4634
4077.28 4787
4077.88 4820
4078.49 4812
4079.09 4739
4079.69 4573
4080.29 4594
4080.90 4612
4081.50 4663
4082.10 4682
4082.70 4679
4083.31 4447
4083.91 4441
4084.51 4617
4085.11 4500
4085.72 4649
4086.32 4573
4086.92 4517
4087.52 4627
4088.13 4763
4088.73 4553
4089.33 4503
4089.94 4477
4090.54 4561
4091.14 4591
4091.75 4558
4092.35 4501
4092.95 4448
4093.56 4491
4094.16 4427
4094.76 4380
4095.37 4349
4095.97 4364
4096.57 4546
4097.18 4422
4097.78 4314
4098.38 4388
4098.99 4461
4099.59 4490
4100.20 4385
4100.80 4284
4101.40 4326
4102.01 4479
4102.61 4464
4103.22 4358
4103.82 4313
4104.42 4407
4105.03 4410
4105.63 4615
4106.24 4702
4106.84 4605
4107.44 4588
4108.05 4622
4108.65 4523
4109.26 4497
4109.86 4483
4110.47 4519
4111.07 4609
4111.68 4483
4112.28 4461
4112.89 4372
4113.49 4495
4114.10 4436
4114.70 4409
4115.31 4519
4115.91 4479
4116.52 4320
4117.12 4465
4117.73 4568
4118.33 4634
4118.94 4501
4119.54 4631
4120.15 4602
4120.75 4715
4121.36 4856
4121.96 4811
4122.57 4811
4123.17 4569
4123.78 4626
4124.39 4533
4124.99 4751
4125.60 4581
4126.20 4691
4126.81 4561
4127.41 4504
4128.02 4742
4128.63 4719
4129.23 4611
4129.84 4538
4130.44 4564
4131.05 4514
4131.66 4616
4132.26 4596
4132.87 4716
4133.47 4780
4134.08 4687
4134.69 4691
4135.29 4795
4135.90 4931
4136.51 4953
4137.11 5269
4137.72 5243
4138.33 5261
4138.93 5274
4139.54 5433
4140.15 5816
4140.75 5875
4141.36 5764
4141.97 5994
4142.57 5949
4143.18 5854
4143.79 5788
4144.40 5628
4145.00 5636
4145.61 5561
4146.22 5348
4146.82 5278
4147.43 5136
4148.04 4920
4148.65 4984
4149.25 4863
4149.86 4892
4150.47 4663
4151.08 4690
4151.68 4668
4152.29 4692
4152.90 4530
4153.51 4617
4154.11 4646
4154.72 4627
4155.33 4415
4155.94 4432
4156.55 4389
4157.15 4423
4157.76 4461
4158.37 4455
4158.98 4417
4159.59 4587
4160.19 4671
4160.80 4617
4161.41 4702
4162.02 4785
4162.63 4729
4163.24 4872
4163.85 4954
4164.45 5017
4165.06 5082
4165.67 5089
4166.28 5226
4166.89 5205
4167.50 5416
4168.11 5418
4168.71 5088
4169.32 4991
4169.93 4939
4170.54 5043
4171.15 4972
4171.76 4780
4172.37 4832
4172.98 4823
4173.59 5088
4174.20 4975
4174.81 4899
4175.42 5118
4176.02 5230
4176.63 5308
4177.24 5353
4177.85 5213
4178.46 5308
4179.07 5481
4179.68 5463
4180.29 5359
4180.90 5305
4181.51 5394
4182.12 5142
4182.73 5052
4183.34 5087
4183.95 4978
4184.56 4851
4185.17 4660
4185.78 4705
4186.39 4603
4187.00 4816
4187.61 4733
4188.22 4512
4188.83 4737
4189.44 4682
4190.05 4739
4190.66 4903
4191.27 4893
4191.88 5048
4192.50 5166
4193.11 5385
4193.72 5712
4194.33 5790
4194.94 6060
4195.55 6174
4196.16 6200
4196.77 6254
4197.38 6111
4197.99 6115
4198.60 6226
4199.21 5949
4199.83 5774
4200.44 5310
4201.05 5337
4201.66 5430
4202.27 5257
4202.88 5138
4203.49 5002
4204.10 4826
4204.72 4817
4205.33 4888
4205.94 4778
4206.55 4885
4207.16 4827
4207.77 4918
4208.39 4984
4209.00 5097
4209.61 5008
4210.22 4863
4210.83 4791
4211.45 4833
4212.06 4785
4212.67 4876
4213.28 4811
4213.89 4814
4214.51 4909
4215.12 5116
4215.73 4998
4216.34 5247
4216.96 5433
4217.57 5518
4218.18 5759
4218.79 5762
4219.41 5931
4220.02 6298
4220.63 6525
4221.24 6509
4221.86 6643
4222.47 6939
4223.08 6849
4223.69 7031
4224.31 6849
4224.92 6835
4225.53 7109
4226.15 7113
4226.76 7184
4227.37 7049
4227.99 6971
4228.60 6995
4229.21 7320
4229.83 7377
4230.44 7373
4231.05 7572
4231.67 7613
4232.28 7621
4232.89 7713
4233.51 7880
4234.12 8087
4234.73 8263
4235.35 8481
4235.96 8773
4236.58 8981
4237.19 9162
4237.80 8977
4238.42 8871
4239.03 8468
4239.65 7941
4240.26 7738
4240.87 6926
4241.49 6528
4242.10 6455
4242.72 6357
4243.33 6060
4243.94 5999
4244.56 5997
4245.17 5953
4245.79 5967
4246.40 5971
4247.02 6132
4247.63 6285
4248.25 6300
4248.86 6390
4249.48 6113
4250.09 6224
4250.71 6258
4251.32 6050
4251.94 5833
4252.55 5749
4253.17 5625
4253.78 5651
4254.40 5653
4255.01 5738
4255.63 5851
4256.24 5730
4256.86 5815
4257.47 5587
4258.09 5494
4258.70 5385
4259.32 5363
4259.93 5495
4260.55 5485
4261.16 5351
4261.78 5348
4262.40 5167
4263.01 5102
4263.63 5250
4264.24 5182
4264.86 5335
4265.47 5305
4266.09 5336
4266.71 5263
4267.32 5298
4267.94 5427
4268.55 5351
4269.17 5300
4269.79 5261
4270.40 5115
4271.02 5286
4271.64 5132
4272.25 5112
4272.87 5210
4273.49 5212
4274.10 5216
4274.72 5242
4275.34 5343
4275.95 5271
4276.57 5440
4277.19 5406
4277.80 5428
4278.42 5526
4279.04 5408
4279.65 5345
4280.27 5159
4280.89 5079
4281.50 4960
4282.12 4866
4282.74 4798
4283.36 4713
4283.97 4584
4284.59 4532
4285.21 4650
4285.82 4586
4286.44 4709
4287.06 4615
4287.68 4429
4288.29 4628
4288.91 4814
4289.53 4577
4290.15 4666
4290.77 4869
4291.38 4816
4292.00 4640
4292.62 4679
4293.24 4677
4293.85 4745
4294.47 4799
4295.09 4733
4295.71 4724
4296.33 4714
4296.95 4689
4297.56 4672
4298.18 4589
4298.80 4624
4299.42 4514
4300.04 4654
4300.66 4652
4301.27 4550
4301.89 4676
4302.51 4550
4303.13 4521
4303.75 4722
4304.37 4444
4304.99 4534
4305.60 4631
4306.22 4563
4306.84 4504
4307.46 4623
4308.08 4490
4308.70 4427
4309.32 4615
4309.94 4413
4310.56 4368
4311.18 4516
4311.79 4548
4312.41 4353
4313.03 4352
4313.65 4433
4314.27 4573
4314.89 4527
4315.51 4432
4316.13 4474
4316.75 4570
4317.37 4675
4317.99 4465
4318.61 4433
4319.23 4624
4319.85 4514
4320.47 4531
4321.09 4553
4321.71 4366
4322.33 4487
4322.95 4678
4323.57 4672
4324.19 4590
4324.81 4777
4325.43 4909
4326.05 5076
4326.67 4865
4327.29 4838
4327.91 4817
4328.53 4682
4329.15 4663
4329.77 4519
4330.39 4520
4331.01 4563
4331.63 4686
4332.25 4534
4332.88 4478
4333.50 4422
4334.12 4207
4334.74 4461
4335.36 4657
4335.98 4545
4336.60 4552
4337.22 4527
4337.84 4631
4338.46 4775
4339.09 4567
4339.71 4669
4340.33 4665
4340.95 4785
4341.57 4725
4342.19 4612
4342.81 4638
4343.44 4910
4344.06 5129
4344.68 4983
4345.30 5071
4345.92 5201
4346.54 5513
4347.17 5658
4347.79 5563
4348.41 5829
4349.03 5793
4349.65 5684
4350.28 5535
4350.90 5451
4351.52 5141
4352.14 4874
4352.76 4822
4353.39 4710
4354.01 4437
4354.63 4290
4355.25 4456
4355.88 4307
4356.50 4231
4357.12 4297
4357.74 4444
4358.37 4472
4358.99 4337
4359.61 4452
4360.23 4588
4360.86 4573
4361.48 4207
4362.10 4375
4362.72 4693
4363.35 4635
4363.97 4394
4364.59 4403
4365.22 4504
4365.84 4490
4366.46 4531
4367.09 4654
4367.71 4535
4368.33 4607
4368.96 4453
4369.58 4300
4370.20 4128
4370.83 4283
4371.45 4279
4372.07 4347
4372.70 4101
4373.32 4002
4373.94 4053
4374.57 4008
4375.19 4020
4375.82 4188
4376.44 4113
4377.06 4234
4377.69 4165
4378.31 4129
4378.94 4305
4379.56 4315
4380.18 4463
4380.81 4377
4381.43 4290
4382.06 4240
4382.68 4453
4383.31 4301
4383.93 4217
4384.55 4208
4385.18 4331
4385.80 4392
4386.43 4308
4387.05 4197
4387.68 4270
4388.30 4237
4388.93 4167
4389.55 4045
4390.18 4003
4390.80 4064
4391.43 3986
4392.05 4050
4392.68 3937
4393.30 3983
4393.93 3986
4394.55 4121
4395.18 4057
4395.80 4046
4396.43 4129
4397.05 3950
4397.68 3940
4398.30 4009
4398.93 4187
4399.56 4037
4400.18 4120
4400.81 4199
4401.43 4200
4402.06 4136
4402.68 4105
4403.31 4129
4403.94 4105
4404.56 4086
4405.19 4182
4405.81 4200
4406.44 4225
4407.07 4296
4407.69 4409
4408.32 4419
4408.94 4389
4409.57 4361
4410.20 4347
4410.82 4239
4411.45 4403
4412.08 4341
4412.70 4214
4413.33 4233
4413.95 4200
4414.58 4058
4415.21 4154
4415.83 4254
4416.46 4112
4417.09 4250
4417.72 4406
4418.34 4296
4418.97 4260
4419.60 4259
4420.22 4202
4420.85 3979
4421.48 4204
4422.10 4214
4422.73 4126
4423.36 3934
4423.99 3912
4424.61 3916
4425.24 3742
4425.87 3606
4426.50 3690
4427.12 3767
4427.75 3782
4428.38 3760
4429.01 3687
4429.63 3702
4430.26 3715
4430.89 3863
4431.52 3900
4432.14 3934
4432.77 3831
4433.40 3992
4434.03 4063
4434.66 4166
4435.28 3955
4435.91 3975
4436.54 4053
4437.17 4058
4437.80 3947
4438.43 3939
4439.05 4165
4439.68 4175
4440.31 3839
4440.94 3955
4441.57 3967
4442.20 3950
4442.82 3847
4443.45 3918
4444.08 3958
4444.71 3901
4445.34 3955
4445.97 4100
4446.60 4185
4447.23 4404
4447.86 4426
4448.48 4584
4449.11 4724
4449.74 4853
4450.37 4665
4451.00 4515
4451.63 4380
4452.26 4371
4452.89 4273
4453.52 4300
4454.15 4178
4454.78 4172
4455.41 4225
4456.04 4225
4456.67 3867
4457.30 3951
4457.92 4292
4458.55 4005
4459.18 3889
4459.81 3771
4460.44 3746
4461.07 3856
4461.70 3924
4462.33 3849
4462.96 3744
4463.59 3728
4464.22 3784
4464.85 3807
4465.48 3734
4466.11 3622
4466.75 3613
4467.38 3807
4468.01 3682
4468.64 3586
4469.27 3563
4469.90 3762
4470.53 3793
4471.16 3772
4471.79 3655
4472.42 3654
4473.05 3678
4473.68 3698
4474.31 3744
4474.94 3848
4475.57 3628
4476.20 3604
4476.84 3779
4477.47 3700
4478.10 3674
4478.73 3767
4479.36 3893
4479.99 3708
4480.62 3698
4481.25 3806
4481.89 3867
4482.52 3964
4483.15 3863
4483.78 3887
4484.41 4034
4485.04 4139
4485.67 4248
4486.31 4110
4486.94 4025
4487.57 4052
4488.20 3995
4488.83 4073
4489.47 3945
4490.10 3928
4490.73 3893
4491.36 3911
4491.99 3939
4492.63 3849
4493.26 3844
4493.89 3908
4494.52 3834
4495.15 3783
4495.79 3941
4496.42 3897
4497.05 3986
4497.68 3773
4498.32 4000
4498.95 3951
4499.58 3962
4500.22 4186
4500.85 4172
4501.48 4245
4502.11 4252
4502.75 4429
4503.38 4480
4504.01 4544
4504.65 4451
4505.28 4490
4505.91 4295
4506.54 4195
4507.18 4180
4507.81 4276
4508.44 4098
4509.08 4177
4509.71 4170
4510.34 4132
4510.98 4296
4511.61 4294
4512.24 4147
4512.88 4164
4513.51 4169
4514.15 4198
4514.78 4120
4515.41 4051
4516.05 3961
4516.68 4045
4517.31 3985
4517.95 3827
4518.58 3842
4519.22 3918
4519.85 3809
4520.48 3980
4521.12 3949
4521.75 3919
4522.39 4037
4523.02 4047
4523.66 3983
4524.29 4116
4524.92 4070
4525.56 4087
4526.19 4174
4526.83 4272
4527.46 4354
4528.10 4542
4528.73 4739
4529.37 4729
4530.00 4981
4530.64 5462
4531.27 5616
4531.91 5867
4532.54 6280
4533.18 6148
4533.81 6285
4534.45 6280
4535.08 6104
4535.72 5874
4536.35 5422
4536.99 5095
4537.62 5024
4538.26 4910
4538.89 4543
4539.53 4309
4540.16 4101
4540.80 4001
4541.43 4068
4542.07 4163
4542.71 3992
4543.34 3981
4543.98 3987
4544.61 3795
4545.25 3944
4545.88 3977
4546.52 3983
4547.16 3923
4547.79 3788
4548.43 3874
4549.06 3925
4549.70 3778
4550.34 3930
4550.97 3994
4551.61 3876
4552.25 3939
4552.88 3917
4553.52 3776
4554.15 3919
4554.79 3984
4555.43 3928
4556.06 4019
4556.70 4069
4557.34 3907
4557.97 3917
4558.61 3997
4559.25 3930
4559.89 3862
4560.52 3957
4561.16 4003
4561.80 3862
4562.43 3959
4563.07 4018
4563.71 3876
4564.34 3949
4564.98 3865
4565.62 3905
4566.26 3931
4566.89 3910
4567.53 3957
4568.17 4056
4568.81 4096
4569.44 4270
4570.08 4241
4570.72 4237
4571.36 4323
4571.99 4248
4572.63 4277
4573.27 4032
4573.91 4017
4574.55 4011
4575.18 4002
4575.82 3885
4576.46 3940
4577.10 3842
4577.74 3839
4578.37 3861
4579.01 3726
4579.65 3928
4580.29 4082
4580.93 4116
4581.56 3925
4582.20 3955
4582.84 3972
4583.48 4035
4584.12 4033
4584.76 3885
4585.40 3928
4586.03 3930
4586.67 4120
4587.31 4074
4587.95 3889
4588.59 4023
4589.23 4103
4589.87 4080
4590.51 4162
4591.15 4007
4591.79 4237
4592.42 4156
4593.06 4060
4593.70 4047
4594.34 4114
4594.98 4150
4595.62 4027
4596.26 3942
4596.90 3977
4597.54 3853
4598.18 3774
4598.82 3839
4599.46 3817
4600.10 3899
4600.74 3987
4601.38 4042
4602.02 4171
4602.66 4100
4603.30 4244
4603.94 4213
4604.58 4441
4605.22 4667
4605.86 4686
4606.50 4610
4607.14 4546
4607.78 4710
4608.42 4740
4609.06 4599
4609.70 4414
4610.34 4427
4610.98 4354
4611.62 4403
4612.26 4285
4612.90 4221
4613.54 4236
4614.18 4059
4614.82 4074
4615.46 3861
4616.10 3740
4616.74 3918
4617.39 4016
4618.03 3713
4618.67 3602
4619.31 3822
4619.95 3623
4620.59 3619
4621.23 3670
4621.87 3569
4622.51 3741
4623.16 3755
4623.80 3674
4624.44 3713
4625.08 3618
4625.72 3680
4626.36 3628
4627.00 3607
4627.65 3695
4628.29 3686
4628.93 3548
4629.57 3654
4630.21 3675
4630.85 3643
4631.50 3674
4632.14 3761
4632.78 3803
4633.42 3893
4634.06 3864
4634.71 3875
4635.35 3768
4635.99 3823
4636.63 3881
4637.27 3895
4637.92 3931
4638.56 3942
4639.20 3858
4639.84 3839
4640.49 3897
4641.13 3946
4641.77 3796
4642.41 3833
4643.06 3926
4643.70 4046
4644.34 3990
4644.99 4045
4645.63 4016
4646.27 4041
4646.91 4015
4647.56 3970
4648.20 3913
4648.84 4097
4649.49 3967
4650.13 3917
4650.77 4193
4651.42 4401
4652.06 4324
4652.70 4371
4653.35 4496
4653.99 4567
4654.63 4721
4655.28 4574
4655.92 4638
4656.56 4459
4657.21 4347
4657.85 4198
4658.49 4344
4659.14 4147
4659.78 4149
4660.43 4092
4661.07 4112
4661.71 4135
4662.36 4261
4663.00 4066
4663.65 4333
4664.29 4262
4664.93 4054
4665.58 4102
4666.22 4098
4666.87 3916
4667.51 3801
4668.16 3660
4668.80 3667
4669.44 3676
4670.09 3660
4670.73 3555
4671.38 3536
4672.02 3684
4672.67 3736
4673.31 3794
4673.96 3638
4674.60 3548
4675.25 3630
4675.89 3643
4676.54 3705
4677.18 3715
4677.83 3610
4678.47 3694
4679.12 3775
4679.76 3733
4680.41 3877
4681.05 3827
4681.70 3933
4682.34 3868
4682.99 3770
4683.63 3867
4684.28 3853
4684.93 3904
4685.57 3900
4686.22 3921
4686.86 3808
4687.51 3726
4688.15 3814
4688.80 3953
4689.45 3829
4690.09 3849
4690.74 3735
4691.38 3785
4692.03 3826
4692.68 3847
4693.32 4072
4693.97 3948
4694.61 3844
4695.26 3950
4695.91 3995
4696.55 3965
4697.20 4048
4697.85 4141
4698.49 4278
4699.14 4128
4699.79 4136
4700.43 4206
4701.08 4134
4701.73 4162
4702.37 4280
4703.02 4294
4703.67 4219
4704.31 3898
4704.96 3928
4705.61 3960
4706.25 3932
4706.90 4102
4707.55 4054
4708.20 4092
4708.84 4110
4709.49 4136
4710.14 4273
4710.78 4253
4711.43 4138
4712.08 4127
4712.73 3970
4713.37 3935
4714.02 4051
4714.67 3927
4715.32 4008
4715.96 3995
4716.61 3970
4717.26 4004
4717.91 4028
4718.56 4088
4719.20 4031
4719.85 3942
4720.50 4009
4721.15 3841
4721.80 4089
4722.44 4090
4723.09 4139
4723.74 4237
4724.39 4278
4725.04 4343
4725.69 4371
4726.33 4322
4726.98 4416
4727.63 4436
4728.28 4409
4728.93 4521
4729.58 4655
4730.23 4595
4730.87 4410
4731.52 4404
4732.17 4260
4732.82 4232
4733.47 4203
4734.12 3964
4734.77 3999
4735.42 3939
4736.07 3855
4736.71 3857
4737.36 3901
4738.01 3791
4738.66 3933
4739.31 4005
4739.96 3990
4740.61 3846
4741.26 4106
4741.91 4150
4742.56 4282
4743.21 4226
4743.86 4228
4744.51 4201
4745.16 4215
4745.81 4294
4746.46 4243
4747.11 4294
4747.76 4263
4748.41 4168
4749.06 4266
4749.71 4448
4750.36 4498
4751.01 4475
4751.66 4698
4752.31 4937
4752.96 4800
4753.61 4895
4754.26 4873
4754.91 4765
4755.56 4595
4756.21 4513
4756.86 4472
4757.51 4327
4758.16 4231
4758.81 4076
4759.46 3941
4760.11 3949
4760.76 3936
4761.41 3776
4762.07 3879
4762.72 3903
4763.37 3947
4764.02 4098
4764.67 4039
4765.32 4136
4765.97 4245
4766.62 4447
4767.27 4524
4767.92 4590
4768.58 4594
4769.23 4657
4769.88 4590
4770.53 4444
4771.18 4395
4771.83 4319
4772.48 4028
4773.14 3938
4773.79 3961
4774.44 3893
4775.09 3939
4775.74 3838
4776.40 3877
4777.05 3795
4777.70 3927
4778.35 3956
4779.00 3900
4779.66 3922
4780.31 4138
4780.96 4037
4781.61 4115
4782.26 4218
4782.92 4133
4783.57 4041
4784.22 3985
4784.87 3883
4785.53 3927
4786.18 3941
4786.83 3904
4787.48 3946
4788.14 3915
4788.79 4031
4789.44 4049
4790.09 4051
4790.75 3911
4791.40 3810
4792.05 3862
4792.71 3888
4793.36 3816
4794.01 3827
4794.67 3928
4795.32 3891
4795.97 3743
4796.62 3807
4797.28 3849
4797.93 3988
4798.58 3782
4799.24 3734
4799.89 3729
4800.55 3729
4801.20 3629
4801.85 3599
4802.51 3708
4803.16 3819
4803.81 3819
4804.47 3813
4805.12 3707
4805.77 3878
4806.43 3819
4807.08 3894
4807.74 3812
4808.39 3657
4809.04 3726
4809.70 3880
4810.35 3785
4811.01 3752
4811.66 3751
4812.32 3728
4812.97 3681
4813.62 3879
4814.28 3875
4814.93 3816
4815.59 3804
4816.24 3858
4816.90 3911
4817.55 3876
4818.21 3859
4818.86 3915
4819.52 4093
4820.17 4175
4820.83 4197
4821.48 4373
4822.14 4527
4822.79 4575
4823.45 4591
4824.10 4595
4824.76 4579
4825.41 4825
4826.07 4894
4826.72 4990
4827.38 4876
4828.03 4909
4828.69 4881
4829.34 4904
4830.00 4680
4830.65 4591
4831.31 4545
4831.97 4491
4832.62 4532
4833.28 4460
4833.93 4664
4834.59 4820
4835.24 4886
4835.90 5026
4836.56 5153
4837.21 5168
4837.87 5221
4838.52 5517
4839.18 5476
4839.84 5445
4840.49 5316
4841.15 5369
4841.81 5150
4842.46 4957
4843.12 4999
4843.77 4973
4844.43 4921
4845.09 4998
4845.74 5004
4846.40 4959
4847.06 4831
4847.71 4924
4848.37 4914
4849.03 5282
4849.68 5292
4850.34 5437
4851.00 5418
4851.66 5385
4852.31 5326
4852.97 5296
4853.63 5204
4854.28 5102
4854.94 5066
4855.60 4908
4856.26 4886
4856.91 5029
4857.57 4961
4858.23 4999
4858.88 5098
4859.54 5132
4860.20 5120
4860.86 5199
4861.52 5379
4862.17 5295
4862.83 5455
4863.49 5399
4864.15 5659
4864.80 5602
4865.46 5524
4866.12 5492
4866.78 5504
4867.44 5502
4868.09 5322
4868.75 5390
4869.41 5251
4870.07 5269
4870.73 5156
4871.39 4958
4872.04 4939
4872.70 5047
4873.36 4939
4874.02 4854
4874.68 4985
4875.34 4772
4875.99 4739
4876.65 4834
4877.31 4626
4877.97 4639
4878.63 4765
4879.29 4617
4879.95 4751
4880.61 4625
4881.27 4678
4881.92 4698
4882.58 4481
4883.24 4515
4883.90 4687
4884.56 4511
4885.22 4510
4885.88 4492
4886.54 4537
4887.20 4406
4887.86 4536
4888.52 4812
4889.18 5099
4889.84 5181
4890.50 5346
4891.16 5418
4891.81 5440
4892.47 5451
4893.13 5541
4893.79 5659
4894.45 5360
4895.11 5197
4895.77 5177
4896.43 4857
4897.09 4875
4897.75 4752
4898.41 4669
4899.07 4771
4899.73 5001
4900.40 5143
4901.06 5102
4901.72 5156
4902.38 5318
4903.04 5063
4903.70 4947
4904.36 4779
4905.02 4643
4905.68 4485
4906.34 4321
4907.00 4290
4907.66 4381
4908.32 4452
4908.98 4524
4909.64 4453
4910.30 4561
4910.97 4543
4911.63 4286
4912.29 4320
4912.95 4217
4913.61 4121
4914.27 4277
4914.93 4217
4915.59 4210
4916.26 4071
4916.92 3810
4917.58 3809
4918.24 3817
4918.90 3869
4919.56 3759
4920.22 3838
4920.89 3906
4921.55 3928
4922.21 3945
4922.87 3824
4923.53 3760
4924.19 3685
4924.86 3702
4925.52 3610
4926.18 3660
4926.84 3713
4927.50 3773
4928.17 3736
4928.83 3696
4929.49 3742
4930.15 3689
4930.82 3658
4931.48 3877
4932.14 3883
4932.80 4008
4933.47 3909
4934.13 3785
4934.79 3779
4935.45 3788
4936.12 3860
4936.78 3756
4937.44 3794
4938.10 3672
4938.77 3712
4939.43 3829
4940.09 3696
4940.76 3635
4941.42 3624
4942.08 3619
4942.75 3820
4943.41 3794
4944.07 3667
4944.74 3633
4945.40 3449
4946.06 3583
4946.73 3743
4947.39 3681
4948.05 3551
4948.72 3643
4949.38 3559
4950.04 3535
4950.71 3498
4951.37 3576
4952.03 3648
4952.70 3368
4953.36 3352
4954.03 3424
4954.69 3619
4955.35 3608
4956.02 3547
4956.68 3459
4957.35 3701
4958.01 3570
4958.67 3554
4959.34 3517
4960.00 3514
4960.67 3744
4961.33 3788
4962.00 3917
4962.66 3858
4963.32 4005
4963.99 4130
4964.65 4251
4965.32 4330
4965.98 4429
4966.65 4339
4967.31 4268
4967.98 4387
4968.64 4223
4969.31 3903
4969.97 3877
4970.64 3705
4971.30 3789
4971.97 3764
4972.63 3652
4973.30 3716
4973.96 3668
4974.63 3722
4975.29 3855
4975.96 3816
4976.62 3859
4977.29 3827
4977.96 3764
4978.62 3839
4979.29 3875
4979.95 3736
4980.62 3557
4981.28 3539
4981.95 3564
4982.62 3672
4983.28 3698
4983.95 3549
4984.61 3576
4985.28 3683
4985.94 3802
4986.61 3678
4987.28 3769
4987.94 3729
4988.61 3767
4989.28 3655
4989.94 3472
4990.61 3560
4991.27 3669
4991.94 3538
4992.61 3579
4993.27 3454
4993.94 3595
4994.61 3605
4995.27 3455
4995.94 3456
4996.61 3494
4997.27 3394
4997.94 3534
4998.61 3615
4999.27 3496
4999.94 3479
5000.61 3229
5001.28 3295
5001.94 3329
5002.61 3230
5003.28 3272
5003.94 3406
5004.61 3373
5005.28 3495
5005.95 3469
5006.61 3425
5007.28 3570
5007.95 3367
5008.62 3357
5009.28 3439
5009.95 3464
5010.62 3499
5011.29 3622
5011.95 3468
5012.62 3498
5013.29 3561
5013.96 3396
5014.63 3474
5015.29 3402
5015.96 3494
5016.63 3609
5017.30 3616
5017.97 3614
5018.63 3591
5019.30 3692
5019.97 3851
5020.64 4093
5021.31 4275
5021.98 4376
5022.65 4549
5023.31 4729
5023.98 4600
5024.65 4801
5025.32 4688
5025.99 4661
5026.66 4593
5027.33 4420
5027.99 4085
5028.66 4023
5029.33 3883
5030.00 3833
5030.67 3771
5031.34 3583
5032.01 3478
5032.68 3483
5033.35 3600
5034.02 3304
5034.69 3339
5035.35 3477
5036.02 3425
5036.69 3264
5037.36 3302
5038.03 3399
5038.70 3335
5039.37 3323
5040.04 3373
5040.71 3377
5041.38 3291
5042.05 3304
5042.72 3353
5043.39 3331
5044.06 3429
5044.73 3599
5045.40 3359
5046.07 3354
5046.74 3479
5047.41 3545
5048.08 3547
5048.75 3514
5049.42 3596
5050.09 3635
5050.76 3585
5051.43 3613
5052.10 3533
5052.77 3497
5053.44 3644
5054.11 3442
5054.78 3373
5055.46 3481
5056.13 3280
5056.80 3404
5057.47 3448
5058.14 3307
5058.81 3340
5059.48 3329
5060.15 3419
5060.82 3353
5061.49 3343
5062.16 3414
5062.84 3424
5063.51 3402
5064.18 3593
5064.85 3462
5065.52 3438
5066.19 3393
5066.86 3315
5067.54 3256
5068.21 3241
5068.88 3251
5069.55 3221
5070.22 3248
5070.89 3180
5071.56 3206
5072.24 3115
5072.91 3151
5073.58 3188
5074.25 3220
5074.92 3268
5075.60 3143
5076.27 3051
5076.94 3213
5077.61 3256
5078.28 3348
5078.96 3286
5079.63 3385
5080.30 3382
5080.97 3387
5081.65 3383
5082.32 3472
5082.99 3373
5083.66 3339
5084.34 3453
5085.01 3356
5085.68 3471
5086.35 3350
5087.03 3340
5087.70 3422
5088.37 3429
5089.05 3568
5089.72 3520
5090.39 3708
5091.06 3722
5091.74 3820
5092.41 4001
5093.08 3924
5093.76 3902
5094.43 3792
5095.10 3706
5095.78 3655
5096.45 3559
5097.12 3580
5097.80 3381
5098.47 3298
5099.14 3351
5099.82 3287
5100.49 3117
5101.17 3135
5101.84 3173
5102.51 3325
5103.19 3280
5103.86 3215
5104.53 3465
5105.21 3491
5105.88 3397
5106.56 3361
5107.23 3417
5107.91 3373
5108.58 3344
5109.25 3396
5109.93 3294
5110.60 3256
5111.28 3098
5111.95 3181
5112.63 3242
5113.30 3233
5113.97 3213
5114.65 3159
5115.32 3240
5116.00 3198
5116.67 3256
5117.35 3371
5118.02 3430
5118.70 3398
5119.37 3428
5120.05 3503
5120.72 3505
5121.40 3499
5122.07 3510
5122.75 3500
5123.42 3419
5124.10 3316
5124.77 3305
5125.45 3223
5126.12 3197
5126.80 3287
5127.48 3283
5128.15 3361
5128.83 3210
5129.50 3269
5130.18 3390
5130.85 3364
5131.53 3451
5132.20 3461
5132.88 3489
5133.56 3456
5134.23 3422
5134.91 3374
5135.58 3326
5136.26 3405
5136.94 3501
5137.61 3487
5138.29 3425
5138.96 3443
5139.64 3527
5140.32 3632
5140.99 3473
5141.67 3588
5142.35 3590
5143.02 3461
5143.70 3405
5144.38 3380
5145.05 3372
5145.73 3362
5146.41 3277
5147.08 3216
5147.76 3261
5148.44 3218
5149.11 3155
5149.79 3175
5150.47 3216
5151.14 3176
5151.82 3103
5152.50 3038
5153.17 3185
5153.85 3103
5154.53 3123
5155.21 3135
5155.88 3127
5156.56 3127
5157.24 3179
5157.92 3128
5158.59 3044
5159.27 3047
5159.95 3030
5160.63 3190
5161.30 3159
5161.98 3080
5162.66 3103
5163.34 3073
5164.02 3112
5164.69 3161
5165.37 3235
5166.05 3295
5166.73 3222
5167.41 3262
5168.08 3330
5168.76 3365
5169.44 3268
5170.12 3220
5170.80 3141
5171.47 3148
5172.15 3205
5172.83 3094
5173.51 3140
5174.19 3211
5174.87 3039
5175.55 3105
5176.22 3202
5176.90 3089
5177.58 3183
5178.26 3214
5178.94 3175
5179.62 3232
5180.30 3335
5180.98 3299
5181.66 3316
5182.33 3240
5183.01 3271
5183.69 3120
5184.37 3290
5185.05 3231
5185.73 3269
5186.41 3267
5187.09 3081
5187.77 3089
5188.45 3061
5189.13 3156
5189.81 2868
5190.49 2961
5191.17 2958
5191.85 2838
5192.53 2972
5193.21 2926
5193.88 2912
5194.56 2954
5195.24 3003
5195.92 3078
5196.60 2958
5197.28 2938
5197.96 2982
5198.64 3090
5199.33 2994
5200.01 2907
5200.69 2968
5201.37 3132
5202.05 3104
5202.73 3158
5203.41 3153
5204.09 3209
5204.77 3297
5205.45 3340
5206.13 3167
5206.81 3232
5207.49 3364
5208.17 3382
5208.85 3406
5209.53 3419
5210.21 3436
5210.89 3516
5211.58 3534
5212.26 3562
5212.94 3531
5213.62 3477
5214.30 3429
5214.98 3395
5215.66 3286
5216.34 3279
5217.03 3232
5217.71 3191
5218.39 3121
5219.07 3147
5219.75 3066
5220.43 2999
5221.11 3072
5221.80 3060
5222.48 3081
5223.16 3219
5223.84 3229
5224.52 3185
5225.20 3163
5225.89 3118
5226.57 3086
5227.25 3070
5227.93 3051
5228.61 3129
5229.30 3040
5229.98 3038
5230.66 2973
5231.34 3020
5232.03 3087
5232.71 2978
5233.39 3085
5234.07 3130
5234.76 3061
5235.44 3245
5236.12 3121
5236.80 3157
5237.49 3163
5238.17 3346
5238.85 3473
5239.53 3374
5240.22 3255
5240.90 3382
5241.58 3389
5242.27 3276
5242.95 3180
5243.63 3108
5244.32 3281
5245.00 3239
5245.68 3064
5246.36 3178
5247.05 3169
5247.73 3075
5248.41 3074
5249.10 3023
5249.78 3020
5250.47 3076
5251.15 3001
5251.83 3009
5252.52 2956
5253.20 2976
5253.88 3036
5254.57 3065
5255.25 2951
5255.93 2931
5256.62 2896
5257.30 2984
5257.99 2953
5258.67 3046
5259.36 3040
5260.04 3057
5260.72 3135
5261.41 3022
5262.09 3112
5262.78 3203
5263.46 3256
5264.14 3097
5264.83 3117
5265.51 3238
5266.20 3339
5266.88 3285
5267.57 3188
5268.25 3118
5268.94 3172
5269.62 3256
5270.31 3167
5270.99 3192
5271.68 3111
5272.36 3304
5273.05 3201
5273.73 3223
5274.42 3187
5275.10 3175
5275.79 3098
5276.47 3190
5277.16 3184
5277.84 3242
5278.53 3335
5279.21 3320
5279.90 3480
5280.58 3413
5281.27 3553
5281.96 3774
5282.64 3822
5283.33 3764
5284.01 3827
5284.70 3637
5285.38 3694
5286.07 3580
5286.76 3452
5287.44 3317
5288.13 3306
5288.81 3156
5289.50 3084
5290.19 3037
5290.87 3007
5291.56 2991
5292.24 2998
5292.93 3028
5293.62 3052
5294.30 3128
5294.99 3018
5295.68 2994
5296.36 3056
5297.05 3045
5297.74 3227
5298.42 3292
5299.11 3150
5299.80 3150
5300.48 3056
5301.17 3176
5301.86 3212
5302.54 3182
5303.23 3169
5303.92 3279
5304.60 3154
5305.29 3102
5305.98 3134
5306.67 3030
5307.35 3017
5308.04 3058
5308.73 3070
5309.41 3196
5310.10 3283
5310.79 3122
5311.48 3250
5312.16 3301
5312.85 3214
5313.54 3199
5314.23 3168
5314.92 3210
5315.60 3169
5316.29 3159
5316.98 3119
5317.67 3157
5318.35 3240
5319.04 3264
5319.73 3289
5320.42 3480
5321.11 3472
5321.79 3368
5322.48 3338
5323.17 3320
5323.86 3202
5324.55 3055
5325.24 3269
5325.92 3352
5326.61 3118
5327.30 2985
5327.99 3097
5328.68 3064
5329.37 3194
5330.06 3126
5330.75 3074
5331.43 3122
5332.12 3163
5332.81 3185
5333.50 3173
5334.19 3092
5334.88 2999
5335.57 3136
5336.26 3219
5336.95 3194
5337.63 3187
5338.32 3288
5339.01 3252
5339.70 3209
5340.39 3222
5341.08 3314
5341.77 3378
5342.46 3420
5343.15 3478
5343.84 3398
5344.53 3569
5345.22 3592
5345.91 3469
5346.60 3494
5347.29 3732
5347.98 3955
5348.67 4002
5349.36 4206
5350.05 4431
5350.74 4608
5351.43 4780
5352.12 4796
5352.81 4899
5353.50 4884
5354.19 4876
5354.88 4730
5355.57 4424
5356.26 4065
5356.95 3962
5357.64 3652
5358.33 3587
5359.02 3523
5359.71 3377
5360.40 3280
5361.09 3258
5361.78 3222
5362.48 3151
5363.17 3115
5363.86 3102
5364.55 3158
5365.24 3218
5365.93 3200
5366.62 3111
5367.31 3019
5368.00 2988
5368.69 3044
5369.39 2900
5370.08 2880
5370.77 3071
5371.46 2945
5372.15 2946
5372.84 2977
5373.53 3047
5374.23 3100
5374.92 3181
5375.61 3157
5376.30 3126
5376.99 3162
5377.68 3146
5378.38 3096
5379.07 3022
5379.76 3117
5380.45 3160
5381.14 3035
5381.84 3021
5382.53 3148
5383.22 3074
5383.91 3032
5384.60 2962
5385.30 3082
5385.99 3107
5386.68 3016
5387.37 3014
5388.07 3097
5388.76 3177
5389.45 3337
5390.14 3446
5390.84 3223
5391.53 3401
5392.22 3454
5392.91 3376
5393.61 3232
5394.30 3249
5394.99 3216
5395.69 3223
5396.38 3141
5397.07 3091
5397.76 2981
5398.46 2928
5399.15 3022
5399.84 2950
5400.54 2882
5401.23 2817
5401.92 2939
5402.62 2906
5403.31 2859
5404.00 2726
5404.70 2867
5405.39 2840
5406.09 2845
5406.78 2856
5407.47 2930
5408.17 2843
5408.86 3008
5409.55 3042
5410.25 3023
5410.94 2894
5411.64 2947
5412.33 3030
5413.02 3028
5413.72 2994
5414.41 2954
5415.11 2939
5415.80 2993
5416.49 3003
5417.19 2985
5417.88 2937
5418.58 2874
5419.27 2921
5419.97 2951
5420.66 3074
5421.36 3026
5422.05 3043
5422.75 3116
5423.44 3085
5424.13 3078
5424.83 3244
5425.52 3134
5426.22 3004
5426.91 3021
5427.61 2993
5428.30 2969
5429.00 3064
5429.69 3019
5430.39 2985
5431.08 3070
5431.78 2968
5432.48 2975
5433.17 2953
5433.87 2996
5434.56 3011
5435.26 2986
5435.95 3009
5436.65 3133
5437.34 3151
5438.04 3095
5438.73 3081
5439.43 3181
5440.13 3086
5440.82 3082
5441.52 2949
5442.21 2931
5442.91 2989
5443.61 3077
5444.30 3088
5445.00 3153
5445.69 3215
5446.39 3368
5447.09 3325
5447.78 3425
5448.48 3433
5449.18 3277
5449.87 3284
5450.57 3414
5451.27 3425
5451.96 3256
5452.66 3318
5453.35 3175
5454.05 3167
5454.75 3118
5455.45 3009
5456.14 3076
5456.84 3090
5457.54 2943
5458.23 2992
5458.93 3049
5459.63 3019
5460.32 3004
5461.02 3047
5461.72 3091
5462.42 3176
5463.11 3073
5463.81 3003
5464.51 3077
5465.20 3078
5465.90 3238
5466.60 3033
5467.30 3155
5467.99 3132
5468.69 3058
5469.39 3138
5470.09 3053
5470.79 3140
5471.48 3219
5472.18 3113
5472.88 3184
5473.58 3079
5474.27 3103
5474.97 3160
5475.67 3115
5476.37 3292
5477.07 3226
5477.77 3208
5478.46 3288
5479.16 3212
5479.86 3250
5480.56 3456
5481.26 3560
5481.96 3640
5482.65 3610
5483.35 3638
5484.05 3642
5484.75 3550
5485.45 3529
5486.15 3437
5486.85 3391
5487.54 3336
5488.24 3230
5488.94 3314
5489.64 3254
5490.34 3215
5491.04 3142
5491.74 3314
5492.44 3304
5493.14 3379
5493.84 3393
5494.54 3279
5495.23 3352
5495.93 3379
5496.63 3354
5497.33 3497
5498.03 3571
5498.73 3626
5499.43 3728
5500.13 3843
5500.83 4011
5501.53 4038
5502.23 4265
5502.93 4240
5503.63 4228
5504.33 4209
5505.03 4028
5505.73 3911
5506.43 3812
5507.13 3644
5507.83 3504
5508.53 3505
5509.23 3506
5509.93 3374
5510.63 3278
5511.33 3278
5512.03 3266
5512.73 3316
5513.43 3174
5514.13 3270
5514.83 3340
5515.53 3194
5516.24 3182
5516.94 3204
5517.64 3079
5518.34 3232
5519.04 3350
5519.74 3341
5520.44 3384
5521.14 3329
5521.84 3312
5522.54 3347
5523.24 3367
5523.95 3400
5524.65 3183
5525.35 3139
5526.05 3249
5526.75 3135
5527.45 3024
5528.15 3041
5528.85 3070
5529.56 3105
5530.26 2998
5530.96 2959
5531.66 2987
5532.36 2834
5533.06 2918
5533.77 2920
5534.47 2904
5535.17 2926
5535.87 2873
5536.57 2934
5537.28 2998
5537.98 3020
5538.68 2841
5539.38 2919
5540.08 2913
5540.79 2976
5541.49 2965
5542.19 2773
5542.89 2893
5543.60 2911
5544.30 2810
5545.00 2942
5545.70 2863
5546.41 2975
5547.11 2943
5547.81 3003
5548.51 3101
5549.22 3073
5549.92 2953
5550.62 2986
5551.32 2930
5552.03 2966
5552.73 2953
5553.43 2891
5554.14 2837
5554.84 2635
5555.54 2706
5556.25 2798
5556.95 2830
5557.65 2765
5558.36 2714
5559.06 2621
5559.76 2593
5560.47 2754
5561.17 2785
5561.87 2804
5562.58 2839
5563.28 2787
5563.98 2831
5564.69 2899
5565.39 2936
5566.10 2831
5566.80 2724
5567.50 2766
5568.21 2934
5568.91 2848
5569.62 2970
5570.32 2912
5571.02 2913
5571.73 2856
5572.43 2748
5573.14 2868
5573.84 2846
5574.55 2942
5575.25 2933
5575.95 2842
5576.66 2802
5577.36 2871
5578.07 2951
5578.77 2999
5579.48 2871
5580.18 2847
5580.89 2800
5581.59 2902
5582.30 2846
5583.00 2736
5583.71 2709
5584.41 2875
5585.12 2812
5585.82 2756
5586.53 2701
5587.23 2861
5587.94 2846
5588.64 2839
5589.35 2796
5590.05 2749
5590.76 2764
5591.46 2752
5592.17 2697
5592.87 2729
5593.58 2750
5594.29 2665
5594.99 2651
5595.70 2699
5596.40 2638
5597.11 2646
5597.81 2741
5598.52 2651
5599.23 2701
5599.93 2725
5600.64 2696
5601.34 2705
5602.05 2559
5602.76 2685
5603.46 2731
5604.17 2817
5604.87 2669
5605.58 2570
5606.29 2616
5606.99 2579
5607.70 2662
5608.41 2622
5609.11 2610
5609.82 2758
5610.53 2713
5611.23 2648
5611.94 2628
5612.65 2702
5613.35 2826
5614.06 2797
5614.77 2684
5615.47 2746
5616.18 2721
5616.89 2801
5617.60 2737
5618.30 2718
5619.01 2728
5619.72 2690
5620.42 2786
5621.13 2751
5621.84 2581
5622.55 2678
5623.25 2684
5623.96 2658
5624.67 2657
5625.38 2651
5626.08 2681
5626.79 2673
5627.50 2676
5628.21 2662
5628.91 2713
5629.62 2693
5630.33 2620
5631.04 2640
5631.75 2490
5632.45 2584
5633.16 2629
5633.87 2700
5634.58 2703
5635.29 2611
5636.00 2563
5636.70 2568
5637.41 2665
5638.12 2632
5638.83 2621
5639.54 2598
5640.25 2569
5640.95 2650
5641.66 2627
5642.37 2691
5643.08 2721
5643.79 2711
5644.50 2658
5645.21 2741
5645.92 2840
5646.62 2753
5647.33 2766
5648.04 2777
5648.75 2782
5649.46 2715
5650.17 2616
5650.88 2711
5651.59 2813
5652.30 2738
5653.01 2779
5653.72 2900
5654.43 2867
5655.13 2857
5655.84 2895
5656.55 2950
5657.26 3037
5657.97 2913
5658.68 2998
5659.39 2997
5660.10 3012
5660.81 3096
5661.52 2990
5662.23 2957
5662.94 2978
5663.65 2919
5664.36 2805
5665.07 2905
5665.78 2814
5666.49 2783
5667.20 2856
5667.91 2857
5668.62 2756
5669.33 2891
5670.04 2946
5670.75 2903
5671.46 2970
5672.17 2945
5672.89 3017
5673.60 3027
5674.31 3069
5675.02 3095
5675.73 3049
5676.44 2831
5677.15 2747
5677.86 2726
5678.57 2682
5679.28 2705
5679.99 2802
5680.70 2774
5681.42 2600
5682.13 2648
5682.84 2693
5683.55 2698
5684.26 2824
5684.97 2774
5685.68 2706
5686.39 2715
5687.11 2735
5687.82 2830
5688.53 2898
5689.24 2831
5689.95 2775
5690.66 2712
5691.38 2704
5692.09 2649
5692.80 2774
5693.51 2660
5694.22 2717
5694.93 2693
5695.65 2645
5696.36 2615
5697.07 2536
5697.78 2485
5698.50 2586
5699.21 2636
5699.92 2687
5700.63 2755
5701.34 2714
5702.06 2660
5702.77 2713
5703.48 2729
5704.19 2748
5704.91 2789
5705.62 2678
5706.33 2682
5707.04 2656
5707.76 2646
5708.47 2619
5709.18 2613
5709.90 2745
5710.61 2780
5711.32 2720
5712.04 2624
5712.75 2582
5713.46 2631
5714.17 2630
5714.89 2535
5715.60 2579
5716.31 2617
5717.03 2617
5717.74 2631
5718.45 2690
5719.17 2586
5719.88 2556
5720.59 2645
5721.31 2650
5722.02 2699
5722.74 2734
5723.45 2738
5724.16 2729
5724.88 2798
5725.59 2861
5726.30 2847
5727.02 2889
5727.73 3182
5728.45 3132
5729.16 3164
5729.88 3291
5730.59 3261
5731.30 3276
5732.02 3293
5732.73 3159
5733.45 3091
5734.16 2996
5734.88 2925
5735.59 2882
5736.30 2823
5737.02 2800
5737.73 2818
5738.45 2645
5739.16 2580
5739.88 2643
5740.59 2712
5741.31 2667
5742.02 2757
5742.74 2629
5743.45 2651
5744.17 2592
5744.88 2572
5745.60 2680
5746.31 2599
5747.03 2509
5747.74 2537
5748.46 2613
5749.17 2674
5749.89 2657
5750.60 2753
5751.32 2798
5752.04 2848
5752.75 2822
5753.47 3012
5754.18 3143
5754.90 3243
5755.61 3249
5756.33 3269
5757.05 3296
5757.76 3361
5758.48 3257
5759.19 3106
5759.91 2977
5760.62 2885
5761.34 2924
5762.06 2888
5762.77 2828
5763.49 2859
5764.21 2821
5764.92 2787
5765.64 2788
5766.36 2784
5767.07 2813
5767.79 2841
5768.50 2906
5769.22 2910
5769.94 2843
5770.65 2796
5771.37 2783
5772.09 2835
5772.80 2854
5773.52 2809
5774.24 2814
5774.96 2850
5775.67 2787
5776.39 2881
5777.11 2848
5777.82 2883
5778.54 2945
5779.26 2906
5779.98 2802
5780.69 2837
5781.41 2818
5782.13 2749
5782.84 2780
5783.56 3001
5784.28 2928
5785.00 2804
5785.71 2893
5786.43 2957
5787.15 2993
5787.87 2946
5788.59 3015
5789.30 2991
5790.02 2987
5790.74 3067
5791.46 3171
5792.18 3259
5792.89 3277
5793.61 3319
5794.33 3335
5795.05 3459
5795.77 3409
5796.48 3658
5797.20 3771
5797.92 3972
5798.64 4173
5799.36 4582
5800.08 4977
5800.80 5556
5801.51 5802
5802.23 6094
5802.95 6113
5803.67 5982
5804.39 5669
5805.11 5197
5805.83 4634
5806.55 4351
5807.26 4107
5807.98 3860
5808.70 3680
5809.42 3605
5810.14 3426
5810.86 3301
5811.58 3319
5812.30 3402
5813.02 3406
5813.74 3474
5814.46 3603
5815.18 3598
5815.90 3607
5816.61 3659
5817.33 3605
5818.05 3745
5818.77 3831
5819.49 3758
5820.21 3731
5820.93 3749
5821.65 3626
5822.37 3642
5823.09 3632
5823.81 3509
5824.53 3452
5825.25 3456
5825.97 3486
5826.69 3409
5827.41 3368
5828.13 3348
5828.85 3339
5829.57 3243
5830.29 3154
5831.01 3198
5831.74 3241
5832.46 3212
5833.18 3220
5833.90 3198
5834.62 3166
5835.34 3092
5836.06 3132
5836.78 3016
5837.50 3150
5838.22 3260
5838.94 3096
5839.66 3046
5840.38 3144
5841.11 3212
5841.83 3054
5842.55 3068
5843.27 3144
5843.99 3087
5844.71 3054
5845.43 3088
5846.15 2967
5846.88 2996
5847.60 2855
5848.32 2832
5849.04 2839
5849.76 2815
5850.48 2948
5851.20 2846
5851.93 2932
5852.65 3012
5853.37 2943
5854.09 2817
5854.81 2947
5855.54 2978
5856.26 2931
5856.98 3009
5857.70 2983
5858.42 3022
5859.15 2885
5859.87 2889
5860.59 2933
5861.31 2902
5862.04 2876
5862.76 2868
5863.48 2882
5864.20 2824
5864.93 2841
5865.65 2833
5866.37 2862
5867.09 2793
5867.82 2801
5868.54 2832
5869.26 2812
5869.98 2783
5870.71 2797
5871.43 2768
5872.15 2841
5872.88 2859
5873.60 2823
5874.32 2793
5875.05 2934
5875.77 2939
5876.49 2791
5877.22 2819
5877.94 2878
5878.66 2885
5879.39 2831
5880.11 2782
5880.83 2838
5881.56 3046
5882.28 3015
5883.00 2919
5883.73 2912
5884.45 2912
5885.17 2890
5885.90 2949
5886.62 2920
5887.35 3005
5888.07 2950
5888.79 2904
5889.52 2851
5890.24 2803
5890.97 2806
5891.69 2854
5892.41 2846
5893.14 2800
5893.86 2944
5894.59 2968
5895.31 2869
5896.04 2726
5896.76 2736
5897.49 2897
5898.21 2900
5898.93 2786
5899.66 2779
5900.38 2932
5901.11 2965
5901.83 2888
5902.56 2850
5903.28 2894
5904.01 2888
5904.73 2930
5905.46 3064
5906.18 2806
5906.91 2799
5907.63 2857
5908.36 2803
5909.08 2962
5909.81 2939
5910.53 3015
5911.26 2953
5911.99 2955
5912.71 3009
5913.44 2921
5914.16 2863
5914.89 2983
5915.61 3009
5916.34 2894
5917.06 2968
5917.79 2931
5918.52 2953
5919.24 3027
5919.97 3100
5920.69 3129
5921.42 3095
5922.15 2983
5922.87 2998
5923.60 3109
5924.32 3052
5925.05 3020
5925.78 3047
5926.50 3013
5927.23 3050
5927.96 2998
5928.68 3107
5929.41 3190
5930.14 3165
5930.86 3184
5931.59 3162
5932.32 3183
5933.04 3178
5933.77 3232
5934.50 3344
5935.22 3283
5935.95 3403
5936.68 3467
5937.40 3521
5938.13 3608
5938.86 3703
5939.58 3702
5940.31 3648
5941.04 3681
5941.77 3766
5942.49 3759
5943.22 3720
5943.95 3679
5944.68 3698
5945.40 3709
5946.13 3809
5946.86 3804
5947.59 3710
5948.31 3759
5949.04 3926
5949.77 4090
5950.50 3944
5951.22 3943
5951.95 3945
5952.68 4117
5953.41 4291
5954.14 4161
5954.86 4209
5955.59 4485
5956.32 4475
5957.05 4457
5957.78 4375
5958.51 4559
5959.23 4485
5959.96 4589
5960.69 4495
5961.42 4437
5962.15 4421
5962.88 4464
5963.60 4504
5964.33 4583
5965.06 4679
5965.79 4689
5966.52 4669
5967.25 4860
5967.98 4884
5968.71 5007
5969.44 5222
5970.16 5327
5970.89 5254
5971.62 5236
5972.35 5299
5973.08 5324
5973.81 5328
5974.54 5367
5975.27 5370
5976.00 5472
5976.73 5352
5977.46 5402
5978.19 5624
5978.92 5505
5979.65 5711
5980.37 5867
5981.10 6062
5981.83 6096
5982.56 6200
5983.29 6360
5984.02 6293
5984.75 6373
5985.48 6348
5986.21 6357
5986.94 6613
5987.67 6796
5988.40 6608
5989.13 6600
5989.86 6503
5990.59 6778
5991.32 6736
5992.05 6634
5992.79 6725
5993.52 6722
5994.25 6966
5994.98 6942
5995.71 6989
5996.44 7244
5997.17 7208
5997.90 7340
5998.63 7419
5999.36 7271
6000.09 7518
6000.82 7561
6001.55 7449
6002.28 7213
6003.02 7122
6003.75 7077
6004.48 7086
6005.21 7045
6005.94 6883
6006.67 6958
6007.40 7136
6008.13 7366
6008.86 7782
6009.60 8492
6010.33 9454
6011.06 10753
6011.79 11974
6012.52 13380
6013.25 15250
6013.99 16863
6014.72 18033
6015.45 18809
6016.18 18892
6016.91 17863
6017.64 16700
6018.38 15296
6019.11 13689
6019.84 12195
6020.57 10829
6021.30 9482
6022.04 8324
6022.77 7449
6023.50 6979
6024.23 6544
6024.97 6088
6025.70 5757
6026.43 5643
6027.16 5492
6027.90 5194
6028.63 5322
6029.36 5287
6030.09 5166
6030.83 5185
6031.56 5088
6032.29 5122
6033.02 4983
6033.76 4774
6034.49 4842
6035.22 4748
6035.96 4754
6036.69 4895
6037.42 4787
6038.16 4618
6038.89 4878
6039.62 5040
6040.36 5171
6041.09 5178
6041.82 5316
6042.56 5033
6043.29 5253
6044.02 5204
6044.76 5383
6045.49 5303
6046.22 5317
6046.96 5406
6047.69 5437
6048.42 5618
6049.16 5631
6049.89 5648
6050.63 6054
6051.36 6394
6052.09 6392
6052.83 6541
6053.56 6666
6054.30 6608
6055.03 6644
6055.77 6666
6056.50 6461
6057.23 6241
6057.97 6149
6058.70 5857
6059.44 5696
6060.17 5635
6060.91 5478
6061.64 5457
6062.38 5413
6063.11 5429
6063.84 5254
6064.58 5120
6065.31 5166
6066.05 5136
6066.78 5131
6067.52 5145
6068.25 5004
6068.99 5126
6069.72 5129
6070.46 4871
6071.19 4832
6071.93 4736
6072.66 4533
6073.40 4750
6074.14 4647
6074.87 4650
6075.61 4569
6076.34 4595
6077.08 4697
6077.81 4564
6078.55 4627
6079.28 4528
6080.02 4510
6080.76 4594
6081.49 4473
6082.23 4503
6082.96 4399
6083.70 4359
6084.43 4506
6085.17 4415
6085.91 4363
6086.64 4344
6087.38 4354
6088.12 4291
6088.85 4267
6089.59 4275
6090.32 4346
6091.06 4390
6091.80 4376
6092.53 4430
6093.27 4403
6094.01 4436
6094.74 4387
6095.48 4456
6096.22 4337
6096.95 4184
6097.69 4159
6098.43 4145
6099.16 4177
6099.90 4087
6100.64 4038
6101.37 4108
6102.11 4072
6102.85 4044
6103.59 4056
6104.32 3964
6105.06 3886
6105.80 3834
6106.53 3928
6107.27 3878
6108.01 3941
6108.75 4012
6109.48 3971
6110.22 3965
6110.96 3945
6111.70 4134
6112.43 4058
6113.17 3981
6113.91 4063
6114.65 4053
6115.39 4077
6116.12 4120
6116.86 4099
6117.60 4195
6118.34 4134
6119.08 4269
6119.81 4056
6120.55 3971
6121.29 4141
6122.03 4141
6122.77 4197
6123.50 4248
6124.24 4369
6124.98 4349
6125.72 4162
6126.46 4214
6127.20 4253
6127.94 4500
6128.67 4312
6129.41 4369
6130.15 4426
6130.89 4433
6131.63 4287
6132.37 4312
6133.11 4436
6133.85 4410
6134.58 4427
6135.32 4312
6136.06 4487
6136.80 4641
6137.54 4764
6138.28 4697
6139.02 4744
6139.76 4722
6140.50 4776
6141.24 4755
6141.98 4916
6142.72 4846
6143.46 4838
6144.20 4879
6144.94 4755
6145.68 4702
6146.41 4591
6147.15 4572
6147.89 4435
6148.63 4616
6149.37 4688
6150.11 4598
6150.85 4663
6151.59 4586
6152.33 4729
6153.07 4740
6153.81 4842
6154.55 4773
6155.30 4977
6156.04 4908
6156.78 4857
6157.52 4868
6158.26 4898
6159.00 4932
6159.74 4992
6160.48 5126
6161.22 5071
6161.96 5154
6162.70 5242
6163.44 5396
6164.18 5459
6164.92 5697
6165.66 5919
6166.40 6270
6167.15 6571
6167.89 6790
6168.63 6951
6169.37 7078
6170.11 7094
6170.85 6990
6171.59 7011
6172.33 6969
6173.07 6719
6173.82 6593
6174.56 6583
6175.30 6471
6176.04 6304
6176.78 6205
6177.52 6249
6178.26 6248
6179.01 6167
6179.75 6217
6180.49 6218
6181.23 6366
6181.97 6318
6182.72 6447
6183.46 6450
6184.20 6424
6184.94 6521
6185.68 6472
6186.43 6563
6187.17 6657
6187.91 6688
6188.65 6848
6189.39 6812
6190.14 7005
6190.88 7001
6191.62 7405
6192.36 7503
6193.11 7885
6193.85 7904
6194.59 8254
6195.33 8421
6196.08 8348
6196.82 8362
6197.56 8452
6198.31 8296
6199.05 8137
6199.79 8227
6200.53 8139
6201.28 7957
6202.02 7961
6202.76 8229
6203.51 8372
6204.25 9058
6204.99 9993
6205.74 11439
6206.48 13221
6207.22 15590
6207.97 19109
6208.71 22914
6209.45 26629
6210.20 30009
6210.94 31786
6211.68 32219
6212.43 31950
6213.17 29729
6213.92 26960
6214.66 23974
6215.40 20274
6216.15 17118
6216.89 14378
6217.64 12194
6218.38 10278
6219.12 9290
6219.87 8036
6220.61 7366
6221.36 6892
6222.10 6671
6222.84 6376
6223.59 6521
6224.33 6552
6225.08 6478
6225.82 6421
6226.57 6313
6227.31 6022
6228.06 5783
6228.80 5690
6229.55 5418
6230.29 5336
6231.04 5112
6231.78 5077
6232.52 5039
6233.27 4941
6234.01 4967
6234.76 4943
6235.50 5013
6236.25 5052
6237.00 5171
6237.74 5212
6238.49 5252
6239.23 5456
6239.98 5418
6240.72 5320
6241.47 5279
6242.21 5181
6242.96 5391
6243.70 5662
6244.45 5751
6245.19 6017
6245.94 6276
6246.69 6636
6247.43 7041
6248.18 7354
6248.92 7778
6249.67 7952
6250.42 8222
6251.16 8233
6251.91 7884
6252.65 7656
6253.40 7235
6254.15 6768
6254.89 6437
6255.64 6052
6256.39 5850
6257.13 5625
6257.88 5454
6258.62 5347
6259.37 5367
6260.12 5356
6260.86 5329
6261.61 5413
6262.36 5374
6263.10 5306
6263.85 5347
6264.60 5404
6265.34 5458
6266.09 5428
6266.84 5487
6267.59 5556
6268.33 5303
6269.08 5495
6269.83 5583
6270.57 5580
6271.32 5665
6272.07 5559
6272.82 5600
6273.56 5647
6274.31 5590
6275.06 5596
6275.81 5694
6276.55 5875
6277.30 5907
6278.05 5911
6278.80 5984
6279.54 5891
6280.29 5984
6281.04 5890
6281.79 5577
6282.53 5481
6283.28 5253
6284.03 5021
6284.78 5012
6285.53 4951
6286.27 4905
6287.02 4857
6287.77 4849
6288.52 4903
6289.27 4955
6290.02 4965
6290.76 4879
6291.51 4934
6292.26 4862
6293.01 4645
6293.76 4638
6294.51 4453
6295.26 4454
6296.00 4401
6296.75 4221
6297.50 4196
6298.25 4122
6299.00 4193
6299.75 4094
6300.50 4196
6301.25 4188
6302.00 4180
6302.74 4358
6303.49 4408
6304.24 4469
6304.99 4362
6305.74 4214
6306.49 4325
6307.24 4200
6307.99 4286
6308.74 4315
6309.49 4265
6310.24 4265
6310.99 4171
6311.74 4098
6312.49 4075
6313.24 4098
6313.99 4079
6314.74 3961
6315.49 3981
6316.24 4137
6316.99 3948
6317.74 4018
6318.49 4022
6319.24 3907
6319.99 3962
6320.74 3837
6321.49 3773
6322.24 3600
6322.99 3717
6323.74 3781
6324.49 3715
6325.24 3617
6325.99 3561
6326.74 3645
6327.49 3725
6328.24 3658
6328.99 3593
6329.74 3506
6330.49 3690
6331.24 3501
6331.99 3513
6332.74 3503
6333.50 3452
6334.25 3445
6335.00 3566
6335.75 3494
6336.50 3452
6337.25 3450
6338.00 3488
6338.75 3477
6339.50 3519
6340.26 3505
6341.01 3436
6341.76 3442
6342.51 3380
6343.26 3406
6344.01 3510
6344.76 3433
6345.52 3368
6346.27 3410
6347.02 3384
6347.77 3381
6348.52 3352
6349.28 3467
6350.03 3549
6350.78 3579
6351.53 3613
6352.28 3586
6353.04 3763
6353.79 3798
6354.54 3973
6355.29 3885
6356.04 3797
6356.80 3874
6357.55 3772
6358.30 3562
6359.05 3581
6359.81 3488
6360.56 3510
6361.31 3551
6362.06 3407
6362.82 3404
6363.57 3411
6364.32 3294
6365.07 3248
6365.83 3245
6366.58 3238
6367.33 3283
6368.09 3269
6368.84 3209
6369.59 3120
6370.35 3155
6371.10 3258
6371.85 3311
6372.60 3360
6373.36 3234
6374.11 3144
6374.86 3148
6375.62 3145
6376.37 3202
6377.13 3357
6377.88 3311
6378.63 3227
6379.39 3249
6380.14 3226
6380.89 3281
6381.65 3213
6382.40 3215
6383.16 3225
6383.91 3348
6384.66 3357
6385.42 3320
6386.17 3246
6386.93 3283
6387.68 3285
6388.43 3214
6389.19 3258
6389.94 3313
6390.70 3211
6391.45 3275
6392.21 3263
6392.96 3297
6393.71 3276
6394.47 3144
6395.22 3187
6395.98 3214
6396.73 3142
6397.49 3032
6398.24 3057
6399.00 3076
6399.75 3146
6400.51 2992
6401.26 2954
6402.02 3054
6402.77 2997
6403.53 2838
6404.28 2858
6405.04 2860
6405.79 2899
6406.55 2960
6407.30 3010
6408.06 3043
6408.81 3141
6409.57 3038
6410.32 3059
6411.08 3094
6411.84 3050
6412.59 3086
6413.35 3047
6414.10 3150
6414.86 3084
6415.61 3011
6416.37 3030
6417.13 2991
6417.88 2984
6418.64 2977
6419.39 3178
6420.15 3133
6420.91 3139
6421.66 3038
6422.42 3046
6423.17 2986
6423.93 2995
6424.69 3042
6425.44 2924
6426.20 3089
6426.96 3020
6427.71 3022
6428.47 3079
6429.23 3025
6429.98 3057
6430.74 3059
6431.50 3086
6432.25 3013
6433.01 3108
6433.77 3148
6434.52 3119
6435.28 3234
6436.04 3255
6436.79 3280
6437.55 3228
6438.31 3247
6439.07 3292
6439.82 3338
6440.58 3385
6441.34 3282
6442.09 3314
6442.85 3369
6443.61 3395
6444.37 3436
6445.12 3362
6445.88 3344
6446.64 3308
6447.40 3217
6448.15 3300
6448.91 3262
6449.67 3189
6450.43 3193
6451.19 3238
6451.94 3248
6452.70 3288
6453.46 3265
6454.22 3297
6454.98 3317
6455.73 3357
6456.49 3329
6457.25 3416
6458.01 3520
6458.77 3490
6459.53 3472
6460.28 3380
6461.04 3495
6461.80 3446
6462.56 3373
6463.32 3451
6464.08 3492
6464.84 3500
6465.59 3546
6466.35 3585
6467.11 3452
6467.87 3579
6468.63 3661
6469.39 3631
6470.15 3691
6470.91 3792
6471.67 4044
6472.43 3836
6473.18 3837
6473.94 3987
6474.70 3945
6475.46 3867
6476.22 3981
6476.98 3938
6477.74 3982
6478.50 4061
6479.26 4104
6480.02 4064
6480.78 4145
6481.54 4114
6482.30 4202
6483.06 4129
6483.82 4245
6484.58 4321
6485.34 4424
6486.10 4435
6486.86 4455
6487.62 4642
6488.38 4713
6489.14 4561
6489.90 4588
6490.66 4658
6491.42 4855
6492.18 4918
6492.94 4940
6493.70 4941
6494.46 5122
6495.22 5272
6495.98 5347
6496.74 5595
6497.50 5502
6498.26 5356
6499.02 5437
6499.78 5421
6500.54 5501
6501.31 5412
6502.07 5457
6502.83 5320
6503.59 5327
6504.35 5367
6505.11 5368
6505.87 5482
6506.63 5554
6507.39 5768
6508.16 5736
6508.92 5940
6509.68 5916
6510.44 5936
6511.20 6073
6511.96 6191
6512.72 6069
6513.49 6319
6514.25 6281
6515.01 6344
6515.77 6273
6516.53 6298
6517.29 6337
6518.06 6284
6518.82 6480
6519.58 6601
6520.34 6476
6521.10 6636
6521.87 6828
6522.63 7077
6523.39 7487
6524.15 7998
6524.91 8332
6525.68 8935
6526.44 9511
6527.20 10253
6527.96 11055
6528.73 11485
6529.49 11901
6530.25 12111
6531.01 12028
6531.78 11902
6532.54 11291
6533.30 11083
6534.06 11168
6534.83 11406
6535.59 12188
6536.35 13207
6537.12 14411
6537.88 15364
6538.64 15908
6539.40 15640
6540.17 15156
6540.93 13940
6541.69 12507
6542.46 11093
6543.22 9938
6543.98 8791
6544.75 8006
6545.51 7362
6546.27 6853
6547.04 6360
6547.80 6139
6548.56 5989
6549.33 5763
6550.09 5859
6550.86 5731
6551.62 5778
6552.38 5760
6553.15 5755
6553.91 5645
6554.68 5767
6555.44 5887
6556.20 5857
6556.97 5562
6557.73 5460
6558.50 5625
6559.26 5762
6560.02 5721
6560.79 5715
6561.55 5911
6562.32 5958
6563.08 6163
6563.85 6326
6564.61 6606
6565.38 6741
6566.14 6823
6566.90 6737
6567.67 6744
6568.43 6868
6569.20 6795
6569.96 6599
6570.73 6533
6571.49 6578
6572.26 6691
6573.02 6692
6573.79 6872
6574.55 6920
6575.32 7096
6576.08 7318
6576.85 7462
6577.61 7835
6578.38 7737
6579.15 7703
6579.91 7891
6580.68 7945
6581.44 7950
6582.21 7966
6582.97 7973
6583.74 7800
6584.50 7656
6585.27 7576
6586.04 7499
6586.80 7303
6587.57 7096
6588.33 7021
6589.10 7066
6589.87 7054
6590.63 7315
6591.40 7606
6592.16 8013
6592.93 8374
6593.70 9389
6594.46 10073
6595.23 10402
6596.00 11173
6596.76 11371
6597.53 11601
6598.29 11368
6599.06 10792
6599.83 10146
6600.59 9360
6601.36 8682
6602.13 8023
6602.89 7356
6603.66 6890
6604.43 6709
6605.20 6529
6605.96 6245
6606.73 6413
6607.50 6235
6608.26 6185
6609.03 6125
6609.80 6104
6610.57 5967
6611.33 5772
6612.10 5955
6612.87 5679
6613.63 5446
6614.40 5486
6615.17 5469
6615.94 5345
6616.70 5414
6617.47 5399
6618.24 5383
6619.01 5426
6619.78 5526
6620.54 5561
6621.31 5521
6622.08 5446
6622.85 5592
6623.61 5700
6624.38 5511
6625.15 5629
6625.92 5518
6626.69 5401
6627.46 5168
6628.22 5185
6628.99 5263
6629.76 5377
6630.53 5461
6631.30 5587
6632.07 5697
6632.83 6110
6633.60 6508
6634.37 6744
6635.14 7127
6635.91 7378
6636.68 7681
6637.45 7683
6638.21 7386
6638.98 7122
6639.75 6553
6640.52 6290
6641.29 6154
6642.06 5760
6642.83 5531
6643.60 5242
6644.37 5265
6645.14 5115
6645.91 4949
6646.68 4997
6647.44 5033
6648.21 4987
6648.98 5052
6649.75 5096
6650.52 5020
6651.29 4991
6652.06 5176
6652.83 5186
6653.60 5033
6654.37 4911
6655.14 4906
6655.91 4967
6656.68 4758
6657.45 4539
6658.22 4617
6658.99 4591
6659.76 4500
6660.53 4600
6661.30 4546
6662.07 4456
6662.84 4398
6663.61 4359
6664.38 4372
6665.15 4312
6665.92 4341
6666.69 4489
6667.46 4385
6668.23 4261
6669.00 4268
6669.78 4381
6670.55 4453
6671.32 4451
6672.09 4479
6672.86 4488
6673.63 4647
6674.40 4582
6675.17 4568
6675.94 4566
6676.71 4442
6677.48 4493
6678.26 4482
6679.03 4441
6679.80 4320
6680.57 4335
6681.34 4294
6682.11 4297
6682.88 4529
6683.66 4489
6684.43 4533
6685.20 4654
6685.97 4760
6686.74 4812
6687.51 5002
6688.28 5026
6689.06 4983
6689.83 4795
6690.60 4689
6691.37 4604
6692.14 4412
6692.92 4373
6693.69 4218
6694.46 4120
6695.23 4144
6696.00 3978
6696.78 3890
6697.55 3854
6698.32 3880
6699.09 3777
6699.87 3812
6700.64 3815
6701.41 3906
6702.18 3892
6702.96 3758
6703.73 3866
6704.50 3861
6705.27 3791
6706.05 3849
6706.82 3776
6707.59 3834
6708.37 3767
6709.14 3950
6709.91 3898
6710.68 3849
6711.46 3825
6712.23 3825
6713.00 3798
6713.78 3845
6714.55 3614
6715.32 3707
6716.10 3663
6716.87 3760
6717.64 3678
6718.42 3622
6719.19 3808
6719.96 3655
6720.74 3691
6721.51 3746
6722.29 3750
6723.06 3752
6723.83 3721
6724.61 3588
6725.38 3650
6726.15 3575
6726.93 3719
6727.70 3620
6728.48 3576
6729.25 3644
6730.02 3621
6730.80 3499
6731.57 3380
6732.35 3411
6733.12 3488
6733.90 3579
6734.67 3521
6735.45 3586
6736.22 3586
6736.99 3683
6737.77 3553
6738.54 3619
6739.32 3594
6740.09 3618
6740.87 3545
6741.64 3604
6742.42 3499
6743.19 3458
6743.97 3520
6744.74 3561
6745.52 3559
6746.29 3564
6747.07 3630
6747.84 3667
6748.62 3682
6749.39 3766
6750.17 3828
6750.94 3871
6751.72 3910
6752.49 4013
6753.27 4007
6754.05 4037
6754.82 3860
6755.60 3804
6756.37 3759
6757.15 3645
6757.92 3568
6758.70 3605
6759.48 3503
6760.25 3443
6761.03 3447
6761.80 3480
6762.58 3378
6763.36 3386
6764.13 3420
6764.91 3462
6765.68 3543
6766.46 3481
6767.24 3328
6768.01 3441
6768.79 3447
6769.57 3416
6770.34 3469
6771.12 3390
6771.90 3403
6772.67 3305
6773.45 3414
6774.23 3431
6775.00 3492
6775.78 3526
6776.56 3619
6777.33 3712
6778.11 3729
6778.89 3833
6779.66 3921
6780.44 4016
6781.22 4160
6781.99 4114
6782.77 4038
6783.55 3757
6784.33 3729
6785.10 3713
6785.88 3609
6786.66 3437
6787.44 3394
6788.21 3470
6788.99 3414
6789.77 3353
6790.55 3326
6791.32 3235
6792.10 3090
6792.88 3131
6793.66 3251
6794.43 3100
6795.21 3146
6795.99 3127
6796.77 3199
6797.55 3258
6798.32 3220
6799.10 3213
6799.88 3214
6800.66 3184
6801.44 3188
6802.22 3147
6802.99 3147
6803.77 3266
6804.55 3326
6805.33 3339
6806.11 3280
6806.89 3250
6807.67 3242
6808.44 3247
6809.22 3127
6810.00 3104
6810.78 3105
6811.56 3067
6812.34 3079
6813.12 3115
6813.90 3093
6814.67 3093
6815.45 3188
6816.23 3182
6817.01 3162
6817.79 3173
6818.57 3172
6819.35 3310
6820.13 3323
6820.91 3262
6821.69 3258
6822.47 3171
6823.25 3241
6824.03 3302
6824.81 3232
6825.59 3199
6826.37 3269
6827.14 3178
6827.92 3300
6828.70 3291
6829.48 3149
6830.26 3226
6831.04 3261
6831.82 3171
6832.60 3251
6833.38 3257
6834.16 3215
6834.94 3211
6835.72 3204
6836.51 3166
6837.29 3190
6838.07 3135
6838.85 3078
6839.63 3212
6840.41 3139
6841.19 3105
6841.97 3116
6842.75 3135
6843.53 3137
6844.31 3159
6845.09 3092
6845.87 3228
6846.65 3341
6847.43 3534
6848.21 3858
6849.00 4174
6849.78 4691
6850.56 5392
6851.34 6196
6852.12 6874
6852.90 7278
6853.68 7477
6854.46 7424
6855.25 7011
6856.03 6541
6856.81 5838
6857.59 5167
6858.37 4844
6859.15 4406
6859.93 4088
6860.72 3845
6861.50 3690
6862.28 3539
6863.06 3338
6863.84 3345
6864.62 3387
6865.41 3331
6866.19 3256
6866.97 3300
6867.75 3237
6868.53 3295
6869.32 3305
6870.10 3258
6870.88 3221
6871.66 3331
6872.45 3304
6873.23 3146
6874.01 3115
6874.79 3097
6875.58 3151
6876.36 3043
6877.14 3156
6877.92 3189
6878.71 3389
6879.49 3334
6880.27 3341
6881.05 3381
6881.84 3333
6882.62 3356
6883.40 3585
6884.19 3456
6884.97 3404
6885.75 3514
6886.54 3680
6887.32 3877
6888.10 3937
6888.88 3975
6889.67 4267
6890.45 4520
6891.23 4596
6892.02 4350
6892.80 4230
6893.59 4157
6894.37 4122
6895.15 3942
6895.94 3785
6896.72 3689
6897.50 3640
6898.29 3624
6899.07 3611
6899.86 3555
6900.64 3555
6901.42 3672
6902.21 3579
6902.99 3576
6903.78 3522
6904.56 3619
6905.34 3647
6906.13 3700
6906.91 3775
6907.70 3715
6908.48 3643
6909.27 3609
6910.05 3611
6910.83 3593
6911.62 3603
6912.40 3466
6913.19 3512
6913.97 3527
6914.76 3413
6915.54 3480
6916.33 3420
6917.11 3483
6917.90 3450
6918.68 3311
6919.47 3245
6920.25 3300
6921.04 3330
6921.82 3319
6922.61 3363
6923.39 3377
6924.18 3447
6924.96 3386
6925.75 3473
6926.53 3509
6927.32 3529
6928.10 3493
6928.89 3469
6929.68 3498
6930.46 3388
6931.25 3302
6932.03 3456
6932.82 3418
6933.60 3438
6934.39 3469
6935.18 3521
6935.96 3527
6936.75 3441
6937.53 3431
6938.32 3454
6939.11 3410
6939.89 3456
6940.68 3534
6941.47 3438
6942.25 3448
6943.04 3631
6943.82 3626
6944.61 3714
6945.40 3820
6946.18 3806
6946.97 3894
6947.76 3925
6948.54 3958
6949.33 3888
6950.12 3911
6950.90 3888
6951.69 3749
6952.48 3774
6953.26 3877
6954.05 3928
6954.84 3880
6955.63 3868
6956.41 3814
6957.20 4019
6957.99 4148
6958.77 4115
6959.56 4156
6960.35 4110
6961.14 4211
6961.92 4210
6962.71 4074
6963.50 4149
6964.29 4294
6965.07 4307
6965.86 4274
6966.65 4286
6967.44 4448
6968.22 4420
6969.01 4431
6969.80 4438
6970.59 4603
6971.38 4659
6972.16 4533
6972.95 4702
6973.74 4635
6974.53 4790
6975.32 4735
6976.10 4666
6976.89 4756
6977.68 4812
6978.47 4731
6979.26 4872
6980.05 5089
6980.83 5422
6981.62 5474
6982.41 5708
6983.20 6289
6983.99 6998
6984.78 7933
6985.57 8864
6986.36 9606
6987.14 10306
6987.93 11005
6988.72 11052
6989.51 10660
6990.30 9986
6991.09 9188
6991.88 8406
6992.67 7573
6993.46 7054
6994.25 6467
6995.04 6101
6995.82 5944
6996.61 6142
6997.40 6373
6998.19 6982
6998.98 7854
6999.77 8767
7000.56 9612
7001.35 10292
7002.14 10590
7002.93 10668
7003.72 10090
7004.51 9519
7005.30 8803
7006.09 7732
7006.88 6857
7007.67 6213
7008.46 5569
7009.25 5098
7010.04 4802
7010.83 4546
7011.62 4455
7012.41 4393
7013.20 4349
7013.99 4330
7014.78 4343
7015.57 4243
7016.36 4250
7017.15 4118
7017.94 4156
7018.73 4162
7019.53 4114
7020.32 4075
7021.11 3987
7021.90 3895
7022.69 3945
7023.48 4083
7024.27 4251
7025.06 4287
7025.85 4207
7026.64 4265
7027.43 4260
7028.23 4258
7029.02 4259
7029.81 4230
7030.60 4057
7031.39 4115
7032.18 3996
7032.97 3740
7033.77 3715
7034.56 3727
7035.35 3767
7036.14 3791
7036.93 3867
7037.72 3982
7038.51 4126
7039.31 3990
7040.10 4093
7040.89 4275
7041.68 4169
7042.47 4085
7043.27 4062
7044.06 4012
7044.85 4024
7045.64 3931
7046.43 3851
7047.23 3848
7048.02 3805
7048.81 3868
7049.60 3862
7050.40 3811
7051.19 3805
7051.98 4084
7052.77 3990
7053.57 4026
7054.36 3837
7055.15 3724
7055.94 3676
7056.74 3551
7057.53 3575
7058.32 3535
7059.12 3498
7059.91 3435
7060.70 3462
7061.50 3556
7062.29 3566
7063.08 3610
7063.87 3520
7064.67 3578
7065.46 3562
7066.25 3606
7067.05 3507
7067.84 3520
7068.63 3427
7069.43 3427
7070.22 3427
7071.02 3469
7071.81 3403
7072.60 3483
7073.40 3432
7074.19 3434
7074.98 3400
7075.78 3327
7076.57 3336
7077.37 3397
7078.16 3141
7078.95 3270
7079.75 3297
7080.54 3252
7081.34 3195
7082.13 3222
7082.92 3294
7083.72 3249
7084.51 3383
7085.31 3392
7086.10 3424
7086.90 3522
7087.69 3588
7088.49 3796
7089.28 3757
7090.07 3743
7090.87 3726
7091.66 3785
7092.46 3571
7093.25 3363
7094.05 3315
7094.84 3224
7095.64 3135
7096.43 3065
7097.23 2864
7098.02 2845
7098.82 2839
7099.61 2745
7100.41 2792
7101.20 2841
7102.00 2807
7102.79 2746
7103.59 2656
7104.39 2634
7105.18 2741
7105.98 2675
7106.77 2686
7107.57 2635
7108.36 2449
7109.16 2591
7109.96 2641
7110.75 2592
7111.55 2625
7112.34 2576
7113.14 2562
7113.93 2552
7114.73 2538
7115.53 2576
7116.32 2614
7117.12 2595
7117.92 2657
7118.71 2690
7119.51 2624
7120.30 2542
7121.10 2458
7121.90 2477
7122.69 2533
7123.49 2581
7124.29 2576
7125.08 2487
7125.88 2512
7126.68 2587
7127.47 2567
7128.27 2667
7129.07 2596
7129.86 2672
7130.66 2649
7131.46 2575
7132.25 2667
7133.05 2696
7133.85 2515
7134.65 2546
7135.44 2585
7136.24 2525
7137.04 2591
7137.84 2584
7138.63 2511
7139.43 2538
7140.23 2592
7141.03 2499
7141.82 2490
7142.62 2545
7143.42 2482
7144.22 2545
7145.01 2607
7145.81 2579
7146.61 2610
7147.41 2581
7148.20 2569
7149.00 2495
7149.80 2510
7150.60 2579
7151.40 2573
7152.19 2420
7152.99 2514
7153.79 2549
7154.59 2544
7155.39 2504
7156.19 2396
7156.98 2434
7157.78 2520
7158.58 2435
7159.38 2466
7160.18 2464
7160.98 2538
7161.78 2499
7162.57 2382
7163.37 2438
7164.17 2376
7164.97 2398
7165.77 2430
7166.57 2468
7167.37 2450
7168.17 2486
7168.97 2447
7169.77 2340
7170.56 2345
7171.36 2470
7172.16 2488
7172.96 2482
7173.76 2442
7174.56 2529
7175.36 2534
7176.16 2403
7176.96 2461
7177.76 2495
7178.56 2473
7179.36 2450
7180.16 2423
7180.96 2517
7181.76 2480
7182.56 2575
7183.36 2735
7184.16 2832
7184.96 2851
7185.76 2904
7186.56 2960
7187.36 2909
7188.16 2826
7188.96 2729
7189.76 2728
7190.56 2572
7191.36 2484
7192.16 2453
7192.96 2412
7193.76 2303
7194.56 2301
7195.36 2440
7196.16 2544
7196.96 2331
7197.76 2412
7198.56 2416
7199.36 2311
7200.16 2319
7200.97 2450
7201.77 2571
7202.57 2437
7203.37 2423
7204.17 2440
7204.97 2463
7205.77 2464
7206.57 2488
7207.37 2443
7208.18 2452
7208.98 2495
7209.78 2469
7210.58 2433
7211.38 2431
7212.18 2457
7212.98 2509
7213.79 2462
7214.59 2521
7215.39 2478
7216.19 2444
7216.99 2467
7217.79 2403
7218.60 2424
7219.40 2396
7220.20 2441
7221.00 2538
7221.80 2457
7222.61 2526
7223.41 2568
7224.21 2468
7225.01 2468
7225.81 2481
7226.62 2426
7227.42 2451
7228.22 2504
7229.02 2560
7229.83 2448
7230.63 2542
7231.43 2593
7232.23 2515
7233.04 2496
7233.84 2399
7234.64 2477
7235.45 2455
7236.25 2464
7237.05 2545
7237.85 2609
7238.66 2658
7239.46 2747
7240.26 2795
7241.07 2796
7241.87 2861
7242.67 2737
7243.48 2686
7244.28 2798
7245.08 2815
7245.89 2752
7246.69 2832
7247.49 2758
7248.30 2908
7249.10 2751
7249.90 2794
7250.71 2764
7251.51 2791
7252.31 2839
7253.12 2785
7253.92 2856
7254.73 2827
7255.53 2704
7256.33 2848
7257.14 2924
7257.94 2938
7258.75 2911
7259.55 2940
7260.35 2909
7261.16 2885
7261.96 2979
7262.77 3057
7263.57 3027
7264.38 3000
7265.18 3076
7265.98 3148
7266.79 3311
7267.59 3174
7268.40 3281
7269.20 3325
7270.01 3449
7270.81 3436
7271.62 3394
7272.42 3586
7273.23 3509
7274.03 3495
7274.84 3454
7275.64 3405
7276.45 3532
7277.25 3688
7278.06 3679
7278.86 3580
7279.67 3698
7280.47 3975
7281.28 4225
7282.08 4442
7282.89 4977
7283.69 5546
7284.50 6122
7285.31 6901
7286.11 7400
7286.92 7827
7287.72 7841
7288.53 7543
7289.33 7211
7290.14 6558
7290.95 5897
7291.75 5324
7292.56 4939
7293.36 4751
7294.17 4440
7294.98 4256
7295.78 4100
7296.59 4068
7297.39 3923
7298.20 3917
7299.01 4031
7299.81 4124
7300.62 4075
7301.43 4202
7302.23 4273
7303.04 4296
7303.85 4429
7304.65 4451
7305.46 4429
7306.27 4642
7307.07 4813
7307.88 4978
7308.69 5023
7309.49 5200
7310.30 5566
7311.11 5765
7311.91 6057
7312.72 6110
7313.53 6298
7314.33 6085
7315.14 5970
7315.95 5800
7316.76 5909
7317.56 5869
7318.37 5990
7319.18 6292
7319.99 6746
7320.79 7394
7321.60 8166
7322.41 8987
7323.22 9154
7324.02 9433
7324.83 9229
7325.64 8617
7326.45 7958
7327.26 7145
7328.06 6327
7328.87 5843
7329.68 5315
7330.49 4756
7331.30 4511
7332.10 4204
7332.91 4003
7333.72 3858
7334.53 3793
7335.34 3779
7336.15 3787
7336.95 3869
7337.76 3818
7338.57 3819
7339.38 3883
7340.19 3831
7341.00 3797
7341.81 3844
7342.61 3747
7343.42 3759
7344.23 3920
7345.04 3924
7345.85 3812
7346.66 3851
7347.47 4006
7348.28 4135
7349.09 4128
7349.89 4006
7350.70 4047
7351.51 3975
7352.32 3942
7353.13 4004
7353.94 3940
7354.75 3949
7355.56 3766
7356.37 3822
7357.18 3931
7357.99 3908
7358.80 3903
7359.61 4022
7360.42 4283
7361.23 4347
7362.04 4328
7362.85 4254
7363.66 4314
7364.47 4370
7365.28 4368
7366.09 4325
7366.90 4172
7367.71 4154
7368.52 4148
7369.33 4203
7370.14 4077
7370.95 4012
7371.76 4005
7372.57 4121
7373.38 4067
7374.19 4120
7375.00 4124
7375.81 4178
7376.62 4200
7377.43 4310
7378.24 4442
7379.05 4622
7379.86 4885
7380.67 5161
7381.49 5413
7382.30 5839
7383.11 5939
7383.92 5877
7384.73 5957
7385.54 5852
7386.35 5553
7387.16 5318
7387.97 4853
7388.79 4589
7389.60 4451
7390.41 4167
7391.22 3980
7392.03 3856
7392.84 3815
7393.65 3826
7394.47 3759
7395.28 3656
7396.09 3698
7396.90 3701
7397.71 3798
7398.52 3960
7399.34 4024
7400.15 4270
7400.96 4490
7401.77 4740
7402.58 5059
7403.40 5170
7404.21 5148
7405.02 5040
7405.83 4903
7406.64 4786
7407.46 4514
7408.27 4389
7409.08 4265
7409.89 4193
7410.71 4070
7411.52 3920
7412.33 3722
7413.14 3661
7413.96 3510
7414.77 3368
7415.58 3261
7416.40 3188
7417.21 3201
7418.02 3145
7418.83 3073
7419.65 3127
7420.46 3138
7421.27 3154
7422.09 3143
7422.90 3063
7423.71 3094
7424.53 3121
7425.34 3124
7426.15 3042
7426.97 2966
7427.78 2946
7428.59 3049
7429.41 2996
7430.22 3026
7431.03 2927
7431.85 2898
7432.66 2905
7433.47 2886
7434.29 2862
7435.10 2831
7435.92 2879
7436.73 2832
7437.54 2896
7438.36 2922
7439.17 2970
7439.99 3106
7440.80 3077
7441.61 3057
7442.43 3087
7443.24 3057
7444.06 3076
7444.87 2955
7445.69 2961
7446.50 2927
7447.31 2917
7448.13 2834
7448.94 2824
7449.76 2791
7450.57 2821
7451.39 2763
7452.20 2783
7453.02 2722
7453.83 2682
7454.65 2672
7455.46 2757
7456.28 2684
7457.09 2727
7457.91 2754
7458.72 2745
7459.54 2659
7460.35 2647
7461.17 2724
7461.98 2718
7462.80 2707
7463.61 2632
7464.43 2686
7465.24 2743
7466.06 2808
7466.88 2734
7467.69 2717
7468.51 2794
7469.32 2739
7470.14 2710
7470.95 2755
7471.77 2798
7472.59 2781
7473.40 2743
7474.22 2741
7475.03 2697
7475.85 2587
7476.67 2656
7477.48 2664
7478.30 2627
7479.11 2554
7479.93 2524
7480.75 2538
7481.56 2521
7482.38 2453
7483.20 2517
7484.01 2498
7484.83 2453
7485.65 2408
7486.46 2468
7487.28 2404
7488.10 2387
7488.91 2491
7489.73 2356
7490.55 2438
7491.36 2339
7492.18 2305
7493.00 2360
7493.81 2360
7494.63 2408
7495.45 2404
7496.27 2386
7497.08 2399
7497.90 2369
7498.72 2397
7499.53 2345
7500.35 2290
7501.17 2322
7501.99 2258
7502.80 2231
7503.62 2291
7504.44 2367
7505.26 2276
7506.08 2288
7506.89 2278
7507.71 2384
7508.53 2371
7509.35 2331
7510.16 2324
7510.98 2297
7511.80 2289
7512.62 2254
7513.44 2306
7514.25 2389
7515.07 2243
7515.89 2264
7516.71 2293
7517.53 2238
7518.35 2222
7519.16 2289
7519.98 2290
7520.80 2332
7521.62 2275
7522.44 2269
7523.26 2287
7524.08 2325
7524.90 2279
7525.71 2250
7526.53 2220
7527.35 2284
7528.17 2190
7528.99 2166
7529.81 2241
7530.63 2311
7531.45 2200
7532.27 2188
7533.08 2322
7533.90 2350
7534.72 2271
7535.54 2409
7536.36 2366
7537.18 2323
7538.00 2333
7538.82 2369
7539.64 2276
7540.46 2372
7541.28 2324
7542.10 2370
7542.92 2322
7543.74 2321
7544.56 2428
7545.38 2425
7546.20 2354
7547.02 2377
7547.84 2454
7548.66 2421
7549.48 2529
7550.30 2406
7551.12 2507
7551.94 2500
7552.76 2433
7553.58 2495
7554.40 2484
7555.22 2409
7556.04 2431
7556.86 2514
7557.68 2539
7558.50 2592
7559.32 2620
7560.14 2548
7560.96 2579
7561.78 2618
7562.61 2637
7563.43 2729
7564.25 2690
7565.07 2639
7565.89 2742
7566.71 2597
7567.53 2566
7568.35 2571
7569.17 2564
7569.99 2526
7570.82 2560
7571.64 2600
7572.46 2586
7573.28 2654
7574.10 2646
7574.92 2596
7575.74 2698
7576.57 2674
7577.39 2527
7578.21 2517
7579.03 2577
7579.85 2600
7580.67 2598
7581.50 2650
7582.32 2600
7583.14 2580
7583.96 2614
7584.78 2652
7585.61 2746
7586.43 2823
7587.25 2805
7588.07 2805
7588.89 2960
7589.72 3032
7590.54 3016
7591.36 3057
7592.18 3059
7593.01 3063
7593.83 3090
7594.65 3078
7595.47 3002
7596.30 2975
7597.12 2879
7597.94 2912
7598.76 2856
7599.59 2883
7600.41 2957
7601.23 2990
7602.06 3052
7602.88 3283
7603.70 3427
7604.53 3658
7605.35 3878
7606.17 4132
7606.99 4279
7607.82 4115
7608.64 4084
7609.46 3977
7610.29 3840
7611.11 3653
7611.93 3584
7612.76 3254
7613.58 3131
7614.41 3144
7615.23 3087
7616.05 3021
7616.88 3075
7617.70 3054
7618.52 3085
7619.35 3135
7620.17 3074
7621.00 3095
7621.82 3129
7622.64 3150
7623.47 3072
7624.29 3157
7625.12 3141
7625.94 3059
7626.77 3122
7627.59 3199
7628.41 3143
7629.24 3326
7630.06 3614
7630.89 3830
7631.71 4107
7632.54 4271
7633.36 4628
7634.19 4580
7635.01 4636
7635.84 4622
7636.66 4364
7637.48 4080
7638.31 3807
7639.13 3545
7639.96 3320
7640.78 3067
7641.61 2962
7642.43 2830
7643.26 2795
7644.09 2637
7644.91 2633
7645.74 2532
7646.56 2589
7647.39 2540
7648.21 2512
7649.04 2509
7649.86 2465
7650.69 2401
7651.51 2469
7652.34 2466
7653.17 2386
7653.99 2294
7654.82 2329
7655.64 2311
7656.47 2334
7657.29 2390
7658.12 2381
7658.95 2301
7659.77 2304
7660.60 2425
7661.43 2380
7662.25 2445
7663.08 2387
7663.90 2384
7664.73 2333
7665.56 2287
7666.38 2392
7667.21 2380
7668.04 2346
7668.86 2395
7669.69 2419
7670.52 2388
7671.34 2439
7672.17 2585
7673.00 2523
7673.82 2502
7674.65 2412
7675.48 2417
7676.30 2407
7677.13 2374
7677.96 2278
7678.78 2178
7679.61 2201
7680.44 2228
7681.27 2150
7682.09 2178
7682.92 2198
7683.75 2240
7684.58 2286
7685.40 2272
7686.23 2276
7687.06 2336
7687.89 2256
7688.71 2189
7689.54 2203
7690.37 2207
7691.20 2218
7692.02 2194
7692.85 2192
7693.68 2153
7694.51 2236
7695.34 2285
7696.16 2137
7696.99 2171
7697.82 2123
7698.65 2127
7699.48 2176
7700.31 2184
7701.13 2194
7701.96 2195
7702.79 2155
7703.62 2248
7704.45 2268
7705.28 2121
7706.10 2084
7706.93 2142
7707.76 2194
7708.59 2134
7709.42 2182
7710.25 2210
7711.08 2138
7711.91 2126
7712.73 2107
7713.56 2123
7714.39 2117
7715.22 2093
7716.05 2042
7716.88 2057
7717.71 2101
7718.54 2124
7719.37 2147
7720.20 2105
7721.03 2162
7721.86 2148
7722.68 1983
7723.51 2025
7724.34 2066
7725.17 1990
7726.00 2003
7726.83 1974
7727.66 1945
7728.49 2024
7729.32 1994
7730.15 1995
7730.98 1969
7731.81 1977
7732.64 2093
7733.47 2026
7734.30 1985
7735.13 1932
7735.96 2009
7736.79 1954
7737.62 1929
7738.45 1950
7739.28 1973
7740.11 1973
7740.94 1970
7741.77 1916
7742.61 1963
7743.44 2030
7744.27 2005
7745.10 2033
7745.93 2220
7746.76 2400
7747.59 2574
7748.42 2786
7749.25 2904
7750.08 2980
7750.91 2993
7751.74 3037
7752.58 2761
7753.41 2544
7754.24 2436
7755.07 2324
7755.90 2321
7756.73 2137
7757.56 2130
7758.39 2196
7759.23 2022
7760.06 2015
7760.89 2049
7761.72 2014
7762.55 2025
7763.38 2024
7764.22 2005
7765.05 2036
7765.88 1948
7766.71 1941
7767.54 2003
7768.37 1903
7769.21 1922
7770.04 1912
7770.87 1958
7771.70 1939
7772.53 1953
7773.37 1915
7774.20 1991
7775.03 1988
7775.86 1894
7776.70 1978
7777.53 1904
7778.36 1883
7779.19 1932
7780.03 1934
7780.86 1913
7781.69 1905
7782.52 1895
7783.36 1962
7784.19 1989
7785.02 1980
7785.86 2028
7786.69 1984
7787.52 2114
7788.35 2020
7789.19 2030
7790.02 1945
7790.85 1921
7791.69 1933
7792.52 1991
7793.35 2009
7794.19 1938
7795.02 1919
7795.85 1870
7796.69 1935
7797.52 1942
7798.35 1921
7799.19 1948
7800.02 1920
7800.85 1942
7801.69 1924
7802.52 1912
7803.36 1915
7804.19 1970
7805.02 1940
7805.86 1882
7806.69 2016
7807.53 2073
7808.36 1987
7809.19 1953
7810.03 2002
7810.86 2000
7811.70 2035
7812.53 2032
7813.36 2014
7814.20 2079
7815.03 2189
7815.87 2127
7816.70 2311
7817.54 2310
7818.37 2390
7819.21 2415
7820.04 2271
7820.88 2256
7821.71 2252
7822.55 2110
7823.38 2128
7824.22 2072
7825.05 2033
7825.89 2052
7826.72 1965
7827.56 2013
7828.39 2084
7829.23 2009
7830.06 2024
7830.90 2029
7831.73 1993
7832.57 1977
7833.40 2082
7834.24 2004
7835.07 1973
7835.91 2021
7836.74 1982
7837.58 1973
7838.42 1964
7839.25 1904
7840.09 1921
7840.92 1892
7841.76 1967
7842.59 1887
7843.43 1909
7844.27 1995
7845.10 2001
7845.94 2015
7846.77 2061
7847.61 1963
7848.45 2006
7849.28 1937
7850.12 2023
7850.96 1914
7851.79 1860
7852.63 1958
7853.47 1905
7854.30 1976
7855.14 1978
7855.98 1943
7856.81 2041
7857.65 2009
7858.49 1924
7859.32 1992
7860.16 1990
7861.00 2106
7861.83 2034
7862.67 1998
7863.51 1878
7864.34 1898
7865.18 1999
7866.02 1952
7866.86 1989
7867.69 1984
7868.53 1902
7869.37 1945
7870.20 1923
7871.04 1895
7871.88 1934
7872.72 1916
7873.55 1901
7874.39 1896
7875.23 1917
7876.07 1921
7876.91 1815
7877.74 1975
7878.58 2128
7879.42 1994
7880.26 2036
7881.09 2088
7881.93 2022
7882.77 2060
7883.61 2001
7884.45 1903
7885.28 1875
7886.12 1931
7886.96 1954
7887.80 1961
7888.64 1903
7889.48 1956
7890.32 1970
7891.15 2001
7891.99 2083
7892.83 2061
7893.67 2024
7894.51 1969
7895.35 2086
7896.19 2037
7897.02 2047
7897.86 2010
7898.70 2061
7899.54 2021
7900.38 2072
7901.22 2003
7902.06 2066
7902.90 2155
7903.74 2179
7904.58 2205
7905.41 2081
7906.25 1965
7907.09 1970
7907.93 1968
7908.77 1987
7909.61 1942
7910.45 1875
7911.29 1926
7912.13 1945
7912.97 1954
7913.81 1971
7914.65 2068
7915.49 2069
7916.33 2131
7917.17 2252
7918.01 2316
7918.85 2358
7919.69 2498
7920.53 2504
7921.37 2494
7922.21 2461
7923.05 2408
7923.89 2305
7924.73 2264
7925.57 2103
7926.41 1985
7927.25 1953
7928.09 1953
7928.93 1917
7929.77 1896
7930.61 1824
7931.45 1780
7932.29 1810
7933.14 1811
7933.98 1669
7934.82 1743
7935.66 1783
7936.50 1764
7937.34 1745
7938.18 1777
7939.02 1757
7939.86 1751
7940.70 1812
7941.55 1850
7942.39 1878
7943.23 1826
7944.07 1760
7944.91 1843
7945.75 1927
7946.59 1869
7947.43 1879
7948.28 1870
7949.12 1851
7949.96 1876
7950.80 1870
7951.64 1813
7952.48 1851
7953.33 1845
7954.17 1900
7955.01 1832
7955.85 1836
7956.69 1832
7957.54 1869
7958.38 1953
7959.22 1880
7960.06 1866
7960.90 1856
7961.75 1787
7962.59 1818
7963.43 1754
7964.27 1731
7965.12 1814
7965.96 1871
7966.80 1798
7967.64 1823
7968.49 1877
7969.33 1971
7970.17 1930
7971.01 1845
7971.86 1832
7972.70 1882
7973.54 1831
7974.39 1857
7975.23 1850
7976.07 1757
7976.91 1838
7977.76 1833
7978.60 1813
7979.44 1742
7980.29 1777
7981.13 1830
7981.97 1849
7982.82 1813
7983.66 1793
7984.50 1691
7985.35 1719
7986.19 1771
7987.04 1772
7987.88 1682
7988.72 1683
7989.57 1650
7990.41 1796
7991.25 1697
7992.10 1610
7992.94 1635
7993.79 1675
7994.63 1703
7995.47 1667
7996.32 1646
7997.16 1632
7998.01 1601
7998.85 1648
7999.69 1634
8000.54 1680
8001.38 1630
8002.23 1702
8003.07 1723
8003.92 1702
8004.76 1697
8005.61 1607
8006.45 1683
8007.29 1626
8008.14 1602
8008.98 1642
8009.83 1584
8010.67 1599
8011.52 1538
8012.36 1599
8013.21 1635
8014.05 1608
8014.90 1610
8015.74 1612
8016.59 1570
8017.43 1532
8018.28 1525
8019.12 1587
8019.97 1609
8020.82 1594
8021.66 1521
8022.51 1590
8023.35 1570
8024.20 1594
8025.04 1570
8025.89 1583
8026.73 1599
8027.58 1526
8028.43 1584
8029.27 1653
8030.12 1587
8030.96 1601
8031.81 1517
8032.66 1532
8033.50 1526
8034.35 1583
8035.19 1572
8036.04 1511
8036.89 1534
8037.73 1566
8038.58 1577
8039.43 1566
8040.27 1585
8041.12 1555
8041.96 1557
8042.81 1560
8043.66 1570
8044.50 1561
8045.35 1577
8046.20 1526
8047.04 1576
8047.89 1620
8048.74 1606
8049.58 1601
8050.43 1613
8051.28 1597
8052.13 1600
8052.97 1594
8053.82 1596
8054.67 1634
8055.51 1540
8056.36 1515
8057.21 1524
8058.06 1455
8058.90 1503
8059.75 1531
8060.60 1452
8061.45 1467
8062.29 1493
8063.14 1454
8063.99 1455
8064.84 1436
8065.68 1501
8066.53 1484
8067.38 1488
8068.23 1529
8069.08 1559
8069.92 1562
8070.77 1466
8071.62 1528
8072.47 1587
8073.32 1542
8074.16 1485
8075.01 1488
8075.86 1519
8076.71 1533
8077.56 1525
8078.41 1465
8079.25 1485
8080.10 1510
8080.95 1554
8081.80 1549
8082.65 1455
8083.50 1430
8084.35 1421
8085.20 1551
8086.04 1452
8086.89 1487
8087.74 1508
8088.59 1525
8089.44 1563
8090.29 1474
8091.14 1583
8091.99 1598
8092.84 1605
8093.69 1542
8094.53 1462
8095.38 1427
8096.23 1464
8097.08 1440
8097.93 1481
8098.78 1458
8099.63 1536
8100.48 1493
8101.33 1527
8102.18 1444
8103.03 1483
8103.88 1513
8104.73 1516
8105.58 1425
8106.43 1450
8107.28 1460
8108.13 1422
8108.98 1446
8109.83 1514
8110.68 1501
8111.53 1476
8112.38 1470
8113.23 1500
8114.08 1477
8114.93 1448
8115.78 1491
8116.63 1460
8117.48 1484
8118.33 1534
8119.18 1553
8120.03 1617
8120.88 1652
8121.73 1672
8122.59 1674
8123.44 1628
8124.29 1553
8125.14 1643
8125.99 1593
8126.84 1661
8127.69 1614
8128.54 1579
8129.39 1612
8130.24 1601
8131.10 1542
8131.95 1559
8132.80 1617
8133.65 1676
8134.50 1670
8135.35 1613
8136.20 1579
8137.06 1580
8137.91 1697
8138.76 1619
8139.61 1659
8140.46 1656
8141.31 1673
8142.17 1606
8143.02 1653
8143.87 1678
8144.72 1667
8145.57 1717
8146.42 1667
8147.28 1682
8148.13 1683
8148.98 1636
8149.83 1725
8150.69 1665
8151.54 1693
8152.39 1630
8153.24 1666
8154.09 1718
8154.95 1738
8155.80 1793
8156.65 1853
8157.50 1935
8158.36 1881
8159.21 1879
8160.06 1774
8160.92 1728
8161.77 1727
8162.62 1693
8163.47 1664
8164.33 1554
8165.18 1530
8166.03 1522
8166.89 1582
8167.74 1543
8168.59 1605
8169.45 1644
8170.30 1584
8171.15 1542
8172.01 1564
8172.86 1570
8173.71 1572
8174.57 1566
8175.42 1503
8176.27 1552
8177.13 1590
8177.98 1548
8178.83 1560
8179.69 1487
8180.54 1436
8181.40 1436
8182.25 1463
8183.10 1496
8183.96 1470
8184.81 1456
8185.66 1476
8186.52 1506
8187.37 1446
8188.23 1417
8189.08 1454
8189.94 1447
8190.79 1408
8191.64 1413
8192.50 1440
8193.35 1395
8194.21 1474
8195.06 1381
8195.92 1398
8196.77 1453
8197.63 1463
8198.48 1459
8199.34 1466
8200.19 1481
8201.05 1472
8201.90 1439
8202.76 1326
8203.61 1398
8204.47 1423
8205.32 1468
8206.18 1428
8207.03 1420
8207.89 1436
8208.74 1464
8209.60 1448
8210.45 1439
8211.31 1342
8212.16 1435
8213.02 1486
8213.87 1399
8214.73 1461
8215.58 1444
8216.44 1467
8217.30 1456
8218.15 1469
8219.01 1449
8219.86 1501
8220.72 1433
8221.58 1418
8222.43 1502
8223.29 1468
8224.14 1456
8225.00 1519
8225.86 1517
8226.71 1523
8227.57 1490
8228.42 1539
8229.28 1516
8230.14 1475
8230.99 1471
8231.85 1470
8232.71 1383
8233.56 1407
8234.42 1447
8235.28 1433
8236.13 1412
8236.99 1413
8237.85 1416
8238.70 1409
8239.56 1440
8240.42 1437
8241.27 1464
8242.13 1435
8242.99 1416
8243.85 1381
8244.70 1387
8245.56 1464
8246.42 1458
8247.27 1423
8248.13 1470
8248.99 1447
8249.85 1412
8250.70 1425
8251.56 1476
8252.42 1450
8253.28 1423
8254.13 1471
8254.99 1478
8255.85 1429
8256.71 1484
8257.57 1437
8258.42 1418
8259.28 1417
8260.14 1408
8261.00 1490
8261.85 1488
8262.71 1379
8263.57 1411
8264.43 1392
8265.29 1400
8266.15 1456
8267.00 1447
8267.86 1421
8268.72 1351
8269.58 1446
8270.44 1423
8271.30 1391
8272.15 1405
8273.01 1529
8273.87 1442
8274.73 1504
8275.59 1460
8276.45 1406
8277.31 1442
8278.17 1521
8279.02 1454
8279.88 1440
8280.74 1482
8281.60 1514
8282.46 1482
8283.32 1425
8284.18 1396
8285.04 1519
8285.90 1475
8286.76 1479
8287.62 1440
8288.48 1456
8289.34 1474
8290.19 1477
8291.05 1468
8291.91 1538
8292.77 1532
8293.63 1516
8294.49 1480
8295.35 1502
8296.21 1504
8297.07 1473
8297.93 1509
8298.79 1558
8299.65 1509
8300.51 1571
8301.37 1564
8302.23 1519
8303.09 1495
8303.95 1542
8304.81 1550
8305.67 1604
8306.53 1568
8307.39 1554
8308.26 1598
8309.12 1618
8309.98 1607
8310.84 1597
8311.70 1492
8312.56 1537
8313.42 1520
8314.28 1562
8315.14 1650
8316.00 1661
8316.86 1655
8317.72 1682
8318.58 1651
8319.44 1653
8320.31 1537
8321.17 1644
8322.03 1655
8322.89 1595
8323.75 1556
8324.61 1567
8325.47 1550
8326.33 1506
8327.20 1527
8328.06 1503
8328.92 1559
8329.78 1534
8330.64 1519
8331.50 1549
8332.37 1492
8333.23 1523
8334.09 1554
8334.95 1530
8335.81 1518
8336.67 1468
8337.54 1532
8338.40 1516
8339.26 1563
8340.12 1567
8340.99 1551
8341.85 1550
8342.71 1515
8343.57 1548
8344.43 1572
8345.30 1674
8346.16 1719
8347.02 1689
8347.88 1705
8348.75 1614
8349.61 1564
8350.47 1658
8351.33 1629
8352.20 1538
8353.06 1547
8353.92 1647
8354.79 1618
8355.65 1538
8356.51 1537
8357.37 1599
8358.24 1670
8359.10 1644
8359.96 1563
8360.83 1529
8361.69 1618
8362.55 1570
8363.42 1557
8364.28 1534
8365.14 1638
8366.01 1625
8366.87 1642
8367.73 1568
8368.60 1602
8369.46 1622
8370.32 1632
8371.19 1568
8372.05 1648
8372.92 1675
8373.78 1666
8374.64 1646
8375.51 1603
8376.37 1544
8377.24 1566
8378.10 1663
8378.96 1646
8379.83 1637
8380.69 1672
8381.56 1641
8382.42 1718
8383.29 1662
8384.15 1635
8385.01 1606
8385.88 1761
8386.74 1692
8387.61 1744
8388.47 1790
8389.34 1743
8390.20 1741
8391.07 1834
8391.93 1685
8392.80 1684
8393.66 1754
8394.53 1758
8395.39 1799
8396.26 1755
8397.12 1764
8397.99 1805
8398.85 1796
8399.72 1888
8400.58 1860
8401.45 1849
8402.31 1835
8403.18 1930
8404.04 1937
8404.91 1882
8405.77 1856
8406.64 1811
8407.50 1841
8408.37 1805
8409.24 1909
8410.10 1897
8410.97 1964
8411.83 1860
8412.70 1849
8413.57 1991
8414.43 1931
8415.30 1971
8416.16 1951
8417.03 1991
8417.90 2039
8418.76 2125
8419.63 2042
8420.49 2106
8421.36 2007
8422.23 2074
8423.09 2041
8423.96 2083
8424.83 2135
8425.69 2118
8426.56 2284
8427.43 2277
8428.29 2334
8429.16 2408
8430.03 2348
8430.89 2381
8431.76 2352
8432.63 2343
8433.49 2363
8434.36 2413
8435.23 2488
8436.09 2530
8436.96 2530
8437.83 2574
8438.70 2697
8439.56 2678
8440.43 2731
8441.30 2863
8442.17 3059
8443.03 2926
8443.90 2954
8444.77 3045
8445.64 3098
8446.50 3146
8447.37 3057
8448.24 3161
8449.11 3194
8449.97 3091
8450.84 3058
8451.71 3136
8452.58 3265
8453.45 3438
8454.31 3630
8455.18 3881
8456.05 4401
8456.92 4882
8457.79 5174
8458.65 5518
8459.52 5734
8460.39 5770
8461.26 5709
8462.13 5558
8463.00 5195
8463.86 4853
8464.73 4576
8465.60 4294
8466.47 4230
8467.34 4211
8468.21 4439
8469.08 4932
8469.94 5744
8470.81 6347
8471.68 7119
8472.55 7646
8473.42 7862
8474.29 7732
8475.16 7230
8476.03 6556
8476.90 5971
8477.77 5346
8478.64 4716
8479.50 4434
8480.37 3962
8481.24 3515
8482.11 3339
8482.98 3161
8483.85 3006
8484.72 2872
8485.59 2871
8486.46 2833
8487.33 2765
8488.20 2794
8489.07 2714
8489.94 2760
8490.81 2714
8491.68 2674
8492.55 2693
8493.42 2742
8494.29 2629
8495.16 2690
8496.03 2706
8496.90 2748
8497.77 2849
8498.64 2839
8499.51 2863
8500.38 2818
8501.25 2705
8502.12 2685
8502.99 2708
8503.86 2598
8504.73 2647
8505.60 2670
8506.48 2739
8507.35 2802
8508.22 2899
8509.09 3080
8509.96 3195
8510.83 3321
8511.70 3235
8512.57 3213
8513.44 3128
8514.31 3067
8515.18 2964
8516.06 2878
8516.93 2783
8517.80 2710
8518.67 2587
8519.54 2623
8520.41 2538
8521.28 2581
8522.16 2491
8523.03 2479
8523.90 2469
8524.77 2413
8525.64 2465
8526.51 2442
8527.39 2517
8528.26 2442
8529.13 2512
8530.00 2628
8530.87 2626
8531.74 2657
8532.62 2602
8533.49 2639
8534.36 2786
8535.23 2860
8536.11 2883
8536.98 2787
8537.85 2715
8538.72 2772
8539.59 2748
8540.47 2616
8541.34 2690
8542.21 2629
8543.08 2642
8543.96 2555
8544.83 2617
8545.70 2552
8546.58 2606
8547.45 2630
8548.32 2621
8549.19 2644
8550.07 2659
8550.94 2698
8551.81 2665
8552.69 2712
8553.56 2681
8554.43 2787
8555.31 2877
8556.18 2921
8557.05 2935
8557.93 2980
8558.80 2900
8559.67 2753
8560.55 2652
8561.42 2578
8562.29 2488
8563.17 2407
8564.04 2257
8564.91 2272
8565.79 2189
8566.66 2238
8567.53 2223
8568.41 2100
8569.28 2142
8570.16 2094
8571.03 2076
8571.90 2199
8572.78 2153
8573.65 2100
8574.53 2107
8575.40 2089
8576.28 2021
8577.15 2008
8578.02 2037
8578.90 1981
8579.77 1954
8580.65 1948
8581.52 1988
8582.40 1884
8583.27 1867
8584.15 1911
8585.02 1976
8585.90 2001
8586.77 1967
8587.64 1930
8588.52 1943
8589.39 1941
8590.27 1906
8591.14 1964
8592.02 1965
8592.89 1911
8593.77 1910
8594.65 1942
8595.52 1865
8596.40 1936
8597.27 1933
8598.15 1909
8599.02 1799
8599.90 1940
8600.77 1931
8601.65 1868
8602.52 1913
8603.40 1900
8604.28 1837
8605.15 1827
8606.03 1849
8606.90 1806
8607.78 1850
8608.65 1877
8609.53 1925
8610.41 1793
8611.28 1821
8612.16 1821
8613.03 1839
8613.91 1825
8614.79 1818
8615.66 1813
8616.54 1813
8617.42 1851
8618.29 1759
8619.17 1746
8620.05 1792
8620.92 1853
8621.80 1894
8622.68 1874
8623.55 1784
8624.43 1802
8625.31 1840
8626.18 1897
8627.06 1934
8627.94 1896
8628.81 1873
8629.69 1885
8630.57 1897
8631.44 1822
8632.32 1788
8633.20 1838
8634.08 1807
8634.95 1872
8635.83 1853
8636.71 1749
8637.59 1832
8638.46 1848
8639.34 1872
8640.22 1896
8641.10 1952
8641.97 1948
8642.85 1973
8643.73 1960
8644.61 1936
8645.48 1898
8646.36 1910
8647.24 1928
8648.12 1913
8649.00 1890
8649.87 1895
8650.75 1931
8651.63 1868
8652.51 1922
8653.39 1913
8654.26 1847
8655.14 1893
8656.02 1875
8656.90 1896
8657.78 1748
8658.66 1858
8659.53 1871
8660.41 1903
8661.29 1821
8662.17 1892
8663.05 1885
8663.93 1866
8664.81 1791
8665.69 1886
8666.56 1918
8667.44 1911
8668.32 1972
8669.20 1988
8670.08 1982
8670.96 1950
8671.84 2055
8672.72 2039
8673.60 2155
8674.48 2274
8675.36 2323
8676.23 2337
8677.11 2338
8677.99 2320
8678.87 2398
8679.75 2283
8680.63 2138
8681.51 2087
8682.39 2109
8683.27 2006
8684.15 1931
8685.03 1935
8685.91 1899
8686.79 1887
8687.67 1909
8688.55 1906
8689.43 1969
8690.31 2068
8691.19 2119
8692.07 2350
8692.95 2478
8693.83 2670
8694.71 2769
8695.59 2821
8696.47 2767
8697.35 2694
8698.23 2603
8699.11 2519
8699.99 2389
8700.88 2186
8701.76 2044
8702.64 1945
8703.52 1909
8704.40 1734
8705.28 1834
8706.16 1755
8707.04 1680
8707.92 1724
8708.80 1642
8709.68 1641
8710.57 1633
8711.45 1645
8712.33 1669
8713.21 1670
8714.09 1639
8714.97 1635
8715.85 1651
8716.73 1602
8717.62 1622
8718.50 1634
8719.38 1598
8720.26 1614
8721.14 1633
8722.02 1572
8722.91 1585
8723.79 1613
8724.67 1640
8725.55 1642
8726.43 1622
8727.31 1678
8728.20 1713
8729.08 1704
8729.96 1745
8730.84 1806
8731.73 1884
8732.61 1886
8733.49 1931
8734.37 1882
8735.25 1791
8736.14 1731
8737.02 1759
8737.90 1746
8738.78 1648
8739.67 1636
8740.55 1612
8741.43 1643
8742.31 1559
8743.20 1519
8744.08 1517
8744.96 1676
8745.85 1595
8746.73 1549
8747.61 1584
8748.50 1609
8749.38 1557
8750.26 1611
8751.14 1545
8752.03 1551
8752.91 1616
8753.79 1588
8754.68 1620
8755.56 1488
8756.44 1631
8757.33 1675
8758.21 1668
8759.10 1681
8759.98 1709
8760.86 1720
8761.75 1760
8762.63 1731
8763.51 1655
8764.40 1635
8765.28 1648
8766.17 1629
8767.05 1643
8767.93 1649
8768.82 1583
8769.70 1657
8770.59 1654
8771.47 1681
8772.35 1642
8773.24 1692
8774.12 1670
8775.01 1692
8775.89 1581
8776.78 1579
8777.66 1535
8778.54 1512
8779.43 1553
8780.31 1505
8781.20 1538
8782.08 1504
8782.97 1543
8783.85 1533
8784.74 1586
8785.62 1512
8786.51 1495
8787.39 1496
8788.28 1520
8789.16 1464
8790.05 1512
8790.93 1480
8791.82 1471
8792.70 1487
8793.59 1489
8794.47 1563
8795.36 1544
8796.25 1550
8797.13 1558
8798.02 1458
8798.90 1438
8799.79 1564
8800.67 1468
8801.56 1597
8802.44 1471
8803.33 1517
8804.22 1463
8805.10 1437
8805.99 1367
8806.87 1443
8807.76 1428
8808.65 1410
8809.53 1430
8810.42 1369
8811.30 1456
8812.19 1406
8813.08 1412
8813.96 1385
8814.85 1380
8815.74 1309
8816.62 1363
8817.51 1275
8818.40 1332
8819.28 1329
8820.17 1375
8821.06 1338
8821.94 1389
8822.83 1459
8823.72 1409
8824.60 1366
8825.49 1346
8826.38 1409
8827.26 1362
8828.15 1336
8829.04 1309
8829.93 1386
8830.81 1366
8831.70 1350
8832.59 1337
8833.47 1334
8834.36 1337
8835.25 1348
8836.14 1407
8837.02 1331
8837.91 1305
8838.80 1318
8839.69 1312
8840.57 1296
8841.46 1326
8842.35 1300
8843.24 1284
8844.13 1324
8845.01 1352
8845.90 1279
8846.79 1278
8847.68 1348
8848.57 1308
8849.45 1233
8850.34 1206
8851.23 1281
8852.12 1226
8853.01 1313
8853.90 1242
8854.78 1217
8855.67 1204
8856.56 1264
8857.45 1216
8858.34 1210
8859.23 1261
8860.12 1245
8861.00 1192
8861.89 1212
8862.78 1310
8863.67 1284
8864.56 1244
8865.45 1255
8866.34 1294
8867.23 1212
8868.12 1226
8869.00 1231
8869.89 1288
8870.78 1182
8871.67 1251
8872.56 1233
8873.45 1205
8874.34 1185
8875.23 1226
8876.12 1254
8877.01 1185
8877.90 1192
8878.79 1156
8879.68 1194
8880.57 1186
8881.46 1193
8882.35 1234
8883.24 1219
8884.13 1147
8885.02 1171
8885.91 1167
8886.80 1229
8887.69 1244
8888.58 1214
8889.47 1162
8890.36 1188
8891.25 1170
8892.14 1172
8893.03 1194
8893.92 1187
8894.81 1181
8895.70 1144
8896.59 1164
8897.48 1206
8898.37 1217
8899.26 1218
8900.15 1267
8901.04 1214
8901.93 1157
8902.82 1139
8903.71 1183
8904.61 1141
8905.50 1095
8906.39 1086
8907.28 1140
8908.17 1154
8909.06 1146
8909.95 1117
8910.84 1156
8911.73 1177
8912.63 1092
8913.52 1177
8914.41 1157
8915.30 1176
8916.19 1168
8917.08 1191
8917.97 1160
8918.87 1096
8919.76 1127
8920.65 1117
8921.54 1147
8922.43 1071
8923.33 1066
8924.22 1156
8925.11 1102
8926.00 1157
8926.89 1081
8927.79 1069
8928.68 1081
8929.57 1114
8930.46 1047
8931.35 1113
8932.25 1129
8933.14 1087
8934.03 1083
8934.92 1067
8935.82 1071
8936.71 1105
8937.60 1101
8938.49 1152
8939.39 1144
8940.28 1102
8941.17 1135
8942.06 1134
8942.96 1074
8943.85 1125
8944.74 1074
8945.64 1113
8946.53 1109
8947.42 1134
8948.31 1140
8949.21 1104
8950.10 1085
8950.99 1122
8951.89 1088
8952.78 1097
8953.67 1096
8954.57 1057
8955.46 1031
8956.35 1077
8957.25 1112
8958.14 1138
8959.04 1113
8959.93 1075
8960.82 1111
8961.72 1094
8962.61 1054
8963.50 1134
8964.40 1130
8965.29 1167
8966.19 1116
8967.08 1108
8967.97 1092
8968.87 1111
8969.76 1109
8970.66 1127
8971.55 1132
8972.45 1132
8973.34 1173
8974.23 1106
8975.13 1126
8976.02 1131
8976.92 1089
8977.81 1077
8978.71 1088
8979.60 1043
8980.50 1004
8981.39 1082
8982.29 1103
8983.18 1027
8984.08 1052
8984.97 1034
8985.87 1013
8986.76 1055
8987.66 1063
8988.55 1046
8989.45 1000
8990.34 1020
8991.24 1059
8992.13 1042
8993.03 1028
8993.92 1042
8994.82 1050
8995.71 1067
8996.61 1025
8997.50 1002
8998.40 1065
8999.30 990
9000.19 1026
9001.09 1054
9001.98 1040
9002.88 1049
9003.77 1045
9004.67 1023
9005.57 1055
9006.46 1029
9007.36 1054
9008.25 1036
9009.15 1045
9010.05 1025
9010.94 1001
9011.84 1057
9012.74 1032
9013.63 998
9014.53 1011
9015.42 1047
9016.32 1038
9017.22 1015
9018.11 982
9019.01 1004
9019.91 962
9020.80 990
9021.70 1033
9022.60 1041
9023.49 1026
9024.39 1058
9025.29 1018
9026.19 991
9027.08 1010
9027.98 1035
9028.88 1034
9029.77 1019
9030.67 1063
9031.57 1009
9032.47 1049
9033.36 991
9034.26 1063
9035.16 1039
9036.06 1003
9036.95 975
9037.85 1022
9038.75 1033
9039.65 1038
9040.54 1038
9041.44 1012
9042.34 1021
9043.24 988
9044.13 1017
9045.03 999
9045.93 1017
9046.83 1026
9047.73 1005
9048.63 974
9049.52 968
9050.42 1001
9051.32 1031
9052.22 1050
9053.12 1049
9054.01 1063
9054.91 1080
9055.81 1049
9056.71 959
9057.61 968
9058.51 992
9059.41 1058
9060.30 1068
9061.20 1065
9062.10 1075
9063.00 1001
9063.90 961
9064.80 1027
9065.70 991
9066.60 983
9067.50 1033
9068.39 999
9069.29 1008
9070.19 1006
9071.09 988
9071.99 1006
9072.89 1025
9073.79 955
9074.69 1002
9075.59 1071
9076.49 1032
9077.39 1046
9078.29 1021
9079.19 972
9080.09 971
9080.99 1016
9081.89 1058
9082.79 1033
9083.69 1066
9084.59 1031
9085.49 1014
9086.39 1011
9087.29 990
9088.19 1042
9089.09 1085
9089.99 1055
9090.89 1029
9091.79 1049
9092.69 1064
9093.59 1074
9094.49 1078
9095.39 1078
9096.29 1025
9097.19 1005
9098.09 1024
9098.99 1032
9099.89 1059
9100.79 1006
9101.69 1055
9102.59 1070
9103.49 1002
9104.40 991
9105.30 1026
9106.20 1040
9107.10 1016
9108.00 987
9108.90 1034
9109.80 1083
9110.70 1024
9111.60 1026
9112.51 1000
9113.41 995
9114.31 1041
9115.21 1083
9116.11 1037
9117.01 993
9117.91 1011
9118.82 1021
9119.72 998
9120.62 985
9121.52 996
9122.42 966
9123.32 1005
9124.23 1069
9125.13 990
9126.03 936
9126.93 990
9127.83 1109
9128.74 989
9129.64 975
9130.54 983
9131.44 992
9132.34 969
9133.25 980
9134.15 1022
9135.05 1009
9135.95 1031
9136.86 982
9137.76 961
9138.66 985
9139.56 983
9140.47 960
9141.37 919
9142.27 1008
9143.18 985
9144.08 1007
9144.98 1055
9145.88 1053
9146.79 1060
9147.69 1105
9148.59 1083
9149.50 1031
9150.40 1011
9151.30 989
9152.21 1012
9153.11 1051
9154.01 1034
9154.92 973
9155.82 997
9156.72 1005
9157.63 1008
9158.53 959
9159.43 960
9160.34 967
9161.24 1042
9162.14 991
9163.05 977
9163.95 940
9164.86 1018
9165.76 989
9166.66 1008
9167.57 1029
9168.47 933
9169.38 943
9170.28 1010
9171.18 1012
9172.09 972
9172.99 938
9173.90 916
9174.80 959
9175.71 929
9176.61 954
9177.52 975
9178.42 1003
9179.32 981
9180.23 1007
9181.13 994
9182.04 999
9182.94 1021
9183.85 973
9184.75 1021
9185.66 959
9186.56 968
9187.47 1012
9188.37 961
9189.28 1017
9190.18 978
9191.09 984
9191.99 1008
9192.90 1043
9193.80 978
9194.71 954
9195.61 1017
9196.52 997
9197.43 1011
9198.33 1058
9199.24 1069
9200.14 1062
9201.05 1141
9201.95 1209
9202.86 1203
9203.77 1206
9204.67 1226
9205.58 1164
9206.48 1118
9207.39 1087
9208.29 1071
9209.20 1102
9210.11 1051
9211.01 1020
9211.92 998
9212.83 1001
9213.73 998
9214.64 1027
9215.54 1045
9216.45 1015
9217.36 1034
9218.26 1057
9219.17 1064
9220.08 1078
9220.98 1092
9221.89 1064
9222.80 1104
9223.70 1050
9224.61 995
9225.52 990
9226.42 977
9227.33 968
9228.24 1033
9229.15 1031
9230.05 1010
9230.96 1004
9231.87 980
9232.77 962
9233.68 1020
9234.59 1009
9235.50 957
9236.40 988
9237.31 1042
9238.22 1010
9239.13 980
9240.03 1023
9240.94 1029
9241.85 1007
9242.76 969
9243.66 1011
9244.57 969
9245.48 954
9246.39 989
9247.30 1055
9248.20 1033
9249.11 1043
9250.02 1013
9250.93 1010
9251.84 1010
9252.75 981
9253.65 957
9254.56 952
9255.47 996
9256.38 1031
9257.29 1015
9258.20 990
9259.10 981
9260.01 961
9260.92 960
9261.83 1009
9262.74 967
9263.65 973
9264.56 956
9265.46 982
9266.37 981
9267.28 976
9268.19 1021
9269.10 953
9270.01 1013
9270.92 978
9271.83 963
9272.74 982
9273.65 1008
9274.56 1004
9275.47 962
9276.37 985
9277.28 1020
9278.19 973
9279.10 961
9280.01 1012
9280.92 1052
9281.83 1004
9282.74 945
9283.65 970
9284.56 997
9285.47 1001
9286.38 987
9287.29 1021
9288.20 1069
9289.11 1017
9290.02 951
9290.93 963
9291.84 975
9292.75 967
9293.66 987
9294.57 983
9295.48 989
9296.39 998
9297.30 1017
9298.21 978
9299.12 986
9300.03 971
9300.94 1038
9301.86 1049
9302.77 1033
9303.68 1002
9304.59 964
9305.50 955
9306.41 998
9307.32 969
9308.23 1022
9309.14 1084
9310.05 1085
9310.96 1024
9311.88 1031
9312.79 1053
9313.70 1031
9314.61 1056
9315.52 1045
9316.43 1119
9317.34 1098
9318.25 1063
9319.17 1034
9320.08 1050
9320.99 976
9321.90 1034
9322.81 1051
9323.72 1049
9324.64 995
9325.55 1006
9326.46 1016
9327.37 1041
9328.28 971
9329.20 1002
9330.11 1003
9331.02 961
9331.93 1007
9332.84 977
9333.76 1009
9334.67 1033
9335.58 941
9336.49 993
9337.41 1008
9338.32 1008
9339.23 961
9340.14 1062
9341.06 1033
9341.97 994
9342.88 1063
9343.79 1034
9344.71 1047
9345.62 1043
9346.53 1068
9347.44 1019
9348.36 1011
9349.27 992
9350.18 1023
9351.10 1064
9352.01 1088
9352.92 1074
9353.84 1059
9354.75 1098
9355.66 1091
9356.58 1065
9357.49 1063
9358.40 1069
9359.32 1052
9360.23 1062
9361.14 1018
9362.06 1060
9362.97 1109
9363.88 1073
9364.80 1071
9365.71 1053
9366.62 1066
9367.54 1089
9368.45 1049
9369.37 1037
9370.28 1083
9371.19 1077
9372.11 1062
9373.02 1060
9373.94 1050
9374.85 1106
9375.77 1087
9376.68 1077
9377.59 1062
9378.51 1060
9379.42 1103
9380.34 1103
9381.25 1119
9382.17 1081
9383.08 1126
9384.00 1119
9384.91 1160
9385.83 1137
9386.74 1152
9387.65 1171
9388.57 1178
9389.48 1155
9390.40 1257
9391.31 1260
9392.23 1225
9393.14 1267
9394.06 1328
9394.98 1269
9395.89 1337
9396.81 1300
9397.72 1346
9398.64 1324
9399.55 1277
9400.47 1284
9401.38 1304
9402.30 1374
9403.21 1341
9404.13 1212
9405.05 1192
9405.96 1200
9406.88 1188
9407.79 1177
9408.71 1145
9409.62 1183
9410.54 1207
9411.46 1167
9412.37 1161
9413.29 1212
9414.20 1167
9415.12 1180
9416.04 1196
9416.95 1148
9417.87 1169
9418.79 1170
9419.70 1172
9420.62 1152
9421.54 1218
9422.45 1199
9423.37 1157
9424.29 1151
9425.20 1148
9426.12 1219
9427.04 1193
9427.95 1206
9428.87 1198
9429.79 1265
9430.70 1266
9431.62 1215
9432.54 1301
9433.45 1261
9434.37 1278
9435.29 1352
9436.21 1296
9437.12 1281
9438.04 1336
9438.96 1448
9439.87 1446
9440.79 1283
9441.71 1311
9442.63 1347
9443.54 1374
9444.46 1344
9445.38 1330
9446.30 1328
9447.22 1322
9448.13 1351
9449.05 1293
9449.97 1368
9450.89 1411
9451.81 1456
9452.72 1582
9453.64 1614
9454.56 1710
9455.48 1841
9456.40 1870
9457.31 1929
9458.23 1788
9459.15 1711
9460.07 1689
9460.99 1642
9461.91 1541
9462.82 1382
9463.74 1430
9464.66 1396
9465.58 1356
9466.50 1321
9467.42 1305
9468.34 1332
9469.26 1334
9470.17 1285
9471.09 1251
9472.01 1244
9472.93 1291
9473.85 1328
9474.77 1336
9475.69 1300
9476.61 1346
9477.53 1342
9478.45 1307
9479.37 1366
9480.28 1394
9481.20 1354
9482.12 1401
9483.04 1435
9483.96 1462
9484.88 1374
9485.80 1379
9486.72 1369
9487.64 1409
9488.56 1352
9489.48 1302
9490.40 1381
9491.32 1408
9492.24 1396
9493.16 1360
9494.08 1388
9495.00 1398
9495.92 1315
9496.84 1342
9497.76 1382
9498.68 1342
9499.60 1340
9500.52 1370
9501.44 1366
9502.36 1306
9503.28 1304
9504.20 1360
9505.12 1323
9506.04 1317
9506.97 1266
9507.89 1301
9508.81 1305
9509.73 1272
9510.65 1275
9511.57 1300
9512.49 1331
9513.41 1385
9514.33 1375
9515.25 1354
9516.17 1492
9517.10 1512
9518.02 1504
9518.94 1388
9519.86 1410
9520.78 1504
9521.70 1487
9522.62 1474
9523.54 1471
9524.47 1505
9525.39 1556
9526.31 1490
9527.23 1498
9528.15 1530
9529.07 1606
9530.00 1621
9530.92 1695
9531.84 1788
9532.76 1856
9533.68 2007
9534.61 2031
9535.53 2104
9536.45 2081
9537.37 2174
9538.29 2107
9539.22 2029
9540.14 1854
9541.06 1776
9541.98 1730
9542.91 1620
9543.83 1574
9544.75 1546
9545.67 1516
9546.60 1453
9547.52 1433
9548.44 1414
9549.36 1407
9550.29 1425
9551.21 1365
9552.13 1341
9553.06 1369
9553.98 1408
9554.90 1374
9555.82 1372
9556.75 1381
9557.67 1459
9558.59 1483
9559.52 1495
9560.44 1483
9561.36 1499
9562.29 1434
9563.21 1522
9564.13 1502
9565.06 1495
9565.98 1423
9566.90 1385
9567.83 1386
9568.75 1393
9569.68 1415
9570.60 1377
9571.52 1436
9572.45 1416
9573.37 1451
9574.29 1423
9575.22 1388
9576.14 1337
9577.07 1389
9577.99 1342
9578.91 1335
9579.84 1399
9580.76 1374
9581.69 1315
9582.61 1357
9583.54 1344
9584.46 1390
9585.38 1368
9586.31 1338
9587.23 1279
9588.16 1314
9589.08 1306
9590.01 1364
9590.93 1323
9591.86 1281
9592.78 1297
9593.71 1367
9594.63 1352
9595.56 1388
9596.48 1381
9597.41 1381
9598.33 1404
9599.26 1451
9600.18 1428
9601.11 1379
9602.03 1422
9602.96 1489
9603.88 1447
9604.81 1435
9605.73 1531
9606.66 1527
9607.59 1513
9608.51 1475
9609.44 1482
9610.36 1463
9611.29 1470
9612.21 1546
9613.14 1504
9614.07 1454
9614.99 1545
9615.92 1581
9616.84 1588
9617.77 1609
9618.70 1568
9619.62 1602
9620.55 1630
9621.47 1646
9622.40 1599
9623.33 1564
9624.25 1676
9625.18 1647
9626.11 1652
9627.03 1624
9627.96 1614
9628.89 1712
9629.81 1724
9630.74 1688
9631.67 1684
9632.59 1791
9633.52 1780
9634.45 1773
9635.37 1810
9636.30 1866
9637.23 1904
9638.15 1955
9639.08 1925
9640.01 1842
9640.93 1939
9641.86 1960
9642.79 1957
9643.72 1934
9644.64 1948
9645.57 1988
9646.50 2126
9647.43 2119
9648.35 2278
9649.28 2328
9650.21 2544
9651.14 2601
9652.06 2749
9652.99 2663
9653.92 2562
9654.85 2611
9655.78 2589
9656.70 2486
9657.63 2324
9658.56 2205
9659.49 2115
9660.42 2043
9661.34 1990
9662.27 1960
9663.20 1976
9664.13 2014
9665.06 1966
9665.98 1953
9666.91 1880
9667.84 1934
9668.77 1888
9669.70 1929
9670.63 1963
9671.56 1932
9672.48 1954
9673.41 1950
9674.34 2065
9675.27 2075
9676.20 2078
9677.13 2124
9678.06 2154
9678.99 2197
9679.92 2143
9680.84 2132
9681.77 2102
9682.70 2100
9683.63 2107
9684.56 2142
9685.49 2125
9686.42 2200
9687.35 2239
9688.28 2241
9689.21 2206
9690.14 2174
9691.07 2208
9692.00 2288
9692.93 2357
9693.86 2371
9694.79 2352
9695.72 2390
9696.65 2434
9697.58 2406
9698.51 2409
9699.44 2545
9700.37 2669
9701.30 2580
9702.23 2657
9703.16 2612
9704.09 2590
9705.02 2571
9705.95 2418
9706.88 2338
9707.81 2251
9708.74 2197
9709.67 2094
9710.60 2088
9711.53 2122
9712.46 2091
9713.39 2063
9714.32 2103
9715.25 2044
9716.18 2060
9717.11 2091
9718.04 2092
9718.97 2161
9719.91 2086
9720.84 2045
9721.77 2079
9722.70 2047
9723.63 2032
9724.56 1915
9725.49 1922
9726.42 1948
9727.35 1993
9728.29 1989
9729.22 1972
9730.15 1956
9731.08 1987
9732.01 1995
9732.94 1958
9733.88 1999
9734.81 1991
9735.74 1979
9736.67 1937
9737.60 2076
9738.53 2018
9739.47 1976
9740.40 1945
9741.33 1996
9742.26 1886
9743.19 1926
9744.13 1900
9745.06 1874
9745.99 1927
9746.92 1834
9747.86 1833
9748.79 1760
9749.72 1816
9750.65 1852
9751.58 1889
9752.52 1853
9753.45 1824
9754.38 1769
9755.32 1868
9756.25 1935
9757.18 1920
9758.11 1924
9759.05 1848
9759.98 1865
9760.91 1858
9761.84 1906
9762.78 1811
9763.71 1855
9764.64 1937
9765.58 2022
9766.51 2035
9767.44 1969
9768.38 1974
9769.31 2020
9770.24 2049
9771.18 2042
9772.11 1987
9773.04 1949
9773.98 1934
9774.91 2022
9775.84 2050
9776.78 2078
9777.71 2113
9778.65 2149
9779.58 2223
9780.51 2298
9781.45 2440
9782.38 2549
9783.32 2537
9784.25 2468
9785.18 2430
9786.12 2436
9787.05 2470
9787.99 2377
9788.92 2350
9789.85 2233
9790.79 2122
9791.72 2109
9792.66 2036
9793.59 1941
9794.53 1989
9795.46 1940
9796.40 1936
9797.33 1982
9798.27 1957
9799.20 2117
9800.14 2150
9801.07 2082
9802.00 2077
9802.94 2146
9803.87 2135
9804.81 2010
9805.74 1936
9806.68 1941
9807.62 1804
9808.55 1742
9809.49 1721
9810.42 1675
9811.36 1670
9812.29 1640
9813.23 1645
9814.16 1563
9815.10 1547
9816.03 1513
9816.97 1590
9817.90 1589
9818.84 1592
9819.78 1563
9820.71 1548
9821.65 1605
9822.58 1589
9823.52 1609
9824.46 1533
9825.39 1538
9826.33 1569
9827.26 1559
9828.20 1544
9829.14 1530
9830.07 1493
9831.01 1458
9831.94 1505
9832.88 1477
9833.82 1442
9834.75 1520
9835.69 1484
9836.63 1530
9837.56 1507
9838.50 1511
9839.44 1522
9840.37 1447
9841.31 1494
9842.25 1490
9843.18 1442
9844.12 1491
9845.06 1481
9846.00 1504
9846.93 1432
9847.87 1493
9848.81 1522
9849.74 1508
9850.68 1470
9851.62 1488
9852.56 1480
9853.49 1555
9854.43 1422
9855.37 1500
9856.31 1450
9857.24 1490
9858.18 1547
9859.12 1547
9860.06 1520
9860.99 1536
9861.93 1576
9862.87 1549
9863.81 1524
9864.74 1507
9865.68 1504
9866.62 1502
9867.56 1516
9868.50 1538
9869.43 1502
9870.37 1432
9871.31 1485
9872.25 1501
9873.19 1385
9874.13 1386
9875.06 1419
9876.00 1397
9876.94 1388
9877.88 1396
9878.82 1374
9879.76 1427
9880.70 1417
9881.63 1453
9882.57 1418
9883.51 1419
9884.45 1423
9885.39 1425
9886.33 1370
9887.27 1370
9888.21 1363
9889.15 1321
9890.08 1292
9891.02 1367
9891.96 1347
9892.90 1349
9893.84 1396
9894.78 1374
9895.72 1353
9896.66 1311
9897.60 1396
9898.54 1332
9899.48 1316
9900.42 1316
9901.36 1287
9902.30 1319
9903.24 1322
9904.18 1280
9905.12 1372
9906.06 1338
9907.00 1398
9907.94 1345
9908.88 1346
9909.82 1335
9910.76 1361
9911.70 1383
9912.64 1375
9913.58 1441
9914.52 1421
9915.46 1400
9916.40 1337
9917.34 1420
9918.28 1377
9919.22 1341
9920.16 1384
9921.10 1371
9922.04 1385
9922.98 1462
9923.92 1512
9924.86 1631
9925.80 1711
9926.74 1839
9927.68 1956
9928.63 2153
9929.57 2404
9930.51 2548
9931.45 2497
9932.39 2474
9933.33 2407
9934.27 2310
9935.21 2147
9936.15 1907
9937.10 1767
9938.04 1657
9938.98 1653
9939.92 1539
9940.86 1388
9941.80 1354
9942.75 1393
9943.69 1332
9944.63 1334
9945.57 1237
9946.51 1283
9947.45 1284
9948.40 1320
9949.34 1301
9950.28 1268
9951.22 1178
9952.16 1256
9953.11 1301
9954.05 1294
9954.99 1237
9955.93 1226
9956.87 1247
9957.82 1194
9958.76 1211
9959.70 1210
9960.64 1253
9961.59 1256
9962.53 1211
9963.47 1184
9964.41 1208
9965.36 1269
9966.30 1204
9967.24 1249
9968.19 1259
9969.13 1263
9970.07 1289
9971.01 1228
9971.96 1307
9972.90 1263
9973.84 1168
9974.79 1131
9975.73 1181
9976.67 1240
9977.62 1194
9978.56 1124
9979.50 1113
9980.45 1099
9981.39 1119
9982.33 1127
9983.28 1098
9984.22 1100
9985.16 1107
9986.11 1143
9987.05 1140
9987.99 1099
9988.94 1120
9989.88 1146
9990.83 1170
9991.77 1080
9992.71 1141
9993.66 1145
9994.60 1154
9995.55 1096
9996.49 1127
9997.43 1093
9998.38 1127
9999.32 1117
10000.27 1117
10001.21 1112
10002.16 1074
10003.10 1120
10004.05 1196
10004.99 1095
10005.93 1116
10006.88 1154
10007.82 1147
10008.77 1159
10009.71 1158
10010.66 1137
10011.60 1117
10012.55 1129
10013.49 1101
10014.44 1092
10015.38 1040
10016.33 1047
10017.27 1056
10018.22 1081
10019.16 1081
10020.11 1066
10021.05 1075
10022.00 1067
10022.95 1035
10023.89 1060
10024.84 1031
10025.78 1090
10026.73 1056
10027.67 998
10028.62 1057
10029.56 1047
10030.51 1059
10031.46 973
10032.40 1003
10033.35 978
10034.29 997
10035.24 1005
10036.19 1004
10037.13 971
10038.08 998
10039.02 999
10039.97 995
10040.92 994
10041.86 902
10042.81 942
10043.76 935
10044.70 1009
10045.65 1003
10046.60 1023
10047.54 1009
10048.49 980
10049.43 952
10050.38 977
10051.33 1012
10052.28 979
10053.22 970
10054.17 965
10055.12 955
10056.06 987
10057.01 976
10057.96 1018
10058.90 1003
10059.85 924
10060.80 981
10061.75 964
10062.69 1014
10063.64 956
10064.59 922
10065.53 969
10066.48 966
10067.43 956
10068.38 961
10069.33 959
10070.27 941
10071.22 998
10072.17 959
10073.12 977
10074.06 947
10075.01 946
10075.96 960
10076.91 959
10077.86 972
10078.80 988
10079.75 905
10080.70 959
10081.65 958
10082.60 930
10083.54 902
10084.49 962
10085.44 984
10086.39 945
10087.34 935
10088.29 872
10089.24 916
10090.18 921
10091.13 881
10092.08 937
10093.03 942
10093.98 876
10094.93 875
10095.88 915
10096.83 919
10097.77 896
10098.72 928
10099.67 971
10100.62 867
10101.57 913
10102.52 867
10103.47 896
10104.42 877
10105.37 906
10106.32 937
10107.27 934
10108.22 873
10109.16 878
10110.11 920
10111.06 917
10112.01 885
10112.96 865
10113.91 902
10114.86 902
10115.81 861
10116.76 881
10117.71 858
10118.66 918
10119.61 938
10120.56 936
10121.51 928
10122.46 906
10123.41 902
10124.36 873
10125.31 876
10126.26 918
10127.21 857
10128.16 851
10129.11 836
10130.06 821
10131.02 847
10131.97 856
10132.92 883
10133.87 928
10134.82 908
10135.77 878
10136.72 864
10137.67 894
10138.62 898
10139.57 980
10140.52 892
10141.47 860
10142.42 881
10143.38 878
10144.33 938
10145.28 885
10146.23 963
10147.18 923
10148.13 916
10149.08 900
10150.03 879
10150.99 868
10151.94 865
10152.89 898
10153.84 905
10154.79 932
10155.74 870
10156.70 921
10157.65 909
10158.60 887
10159.55 860
10160.50 886
10161.46 893
10162.41 922
10163.36 890
10164.31 901
10165.26 857
10166.22 872
10167.17 901
10168.12 912
10169.07 931
10170.02 882
10170.98 891
10171.93 909
10172.88 915
10173.83 935
10174.79 936
10175.74 932
10176.69 950
10177.65 910
10178.60 882
10179.55 929
10180.50 941
10181.46 951
10182.41 942
10183.36 989
10184.32 970
10185.27 890
10186.22 918
10187.17 967
10188.13 1019
10189.08 990
10190.03 949
10190.99 930
10191.94 924
10192.89 980
10193.85 974
10194.80 966
10195.76 1019
10196.71 1039
10197.66 1001
10198.62 974
10199.57 1015
10200.52 1019
10201.48 998
10202.43 996
10203.39 1000
10204.34 1044
10205.29 1033
10206.25 1044
10207.20 1051
10208.16 1010
10209.11 1034
10210.06 1024
10211.02 1071
10211.97 1099
10212.93 1121
10213.88 1109
10214.84 1103
10215.79 1084
10216.74 1067
10217.70 1019
10218.65 1038
10219.61 990
10220.56 994
10221.52 1037
10222.47 1003
10223.43 994
10224.38 1027
10225.34 1002
10226.29 922
10227.25 924
10228.20 981
10229.16 963
10230.11 979
10231.07 990
10232.02 994
10232.98 974
10233.93 1009
10234.89 1073
10235.84 1140
10236.80 1183
10237.76 1212
10238.71 1275
10239.67 1181
10240.62 1193
10241.58 1138
10242.53 1105
10243.49 1071
10244.45 1078
10245.40 1034
10246.36 994
10247.31 966
10248.27 997
10249.23 976
10250.18 926
10251.14 916
10252.09 902
10253.05 926
10254.01 883
10254.96 918
10255.92 912
10256.88 901
10257.83 843
10258.79 895
10259.75 915
10260.70 904
10261.66 889
10262.62 881
10263.57 886
10264.53 876
10265.49 838
10266.44 881
10267.40 881
10268.36 849
10269.31 897
10270.27 840
10271.23 860
10272.18 855
10273.14 917
10274.10 896
10275.06 890
10276.01 935
10276.97 944
10277.93 906
10278.89 894
10279.84 857
10280.80 846
10281.76 925
10282.72 904
10283.67 876
10284.63 797
10285.59 839
10286.55 831
10287.51 831
10288.46 831
10289.42 839
10290.38 812
10291.34 813
10292.29 891
10293.25 866
10294.21 863
10295.17 829
10296.13 861
10297.09 857
10298.04 830
10299.00 850
10299.96 875
10300.92 846
10301.88 855
10302.84 870
10303.80 883
10304.75 895
10305.71 866
10306.67 851
10307.63 844
10308.59 871
10309.55 857
10310.51 814
10311.47 837
10312.42 836
10313.38 845
10314.34 814
10315.30 833
10316.26 791
10317.22 799
10318.18 831
10319.14 887
10320.10 822
10321.06 821
10322.02 821
10322.98 797
10323.94 818
10324.90 840
10325.86 842
10326.82 792
10327.78 814
10328.74 835
10329.69 828
10330.65 852
10331.61 817
10332.57 854
10333.53 850
10334.49 871
10335.45 879
10336.41 869
10337.38 906
10338.34 828
10339.30 881
10340.26 878
10341.22 860
10342.18 805
10343.14 776
10344.10 768
10345.06 812
10346.02 851
10346.98 859
10347.94 866
10348.90 794
10349.86 795
10350.82 831
10351.78 808
10352.74 777
10353.71 825
10354.67 820
10355.63 799
10356.59 802
10357.55 786
10358.51 788
10359.47 778
10360.43 772
10361.39 821
10362.36 755
10363.32 718
10364.28 765
10365.24 831
10366.20 796
10367.16 766
10368.12 736
10369.09 843
10370.05 785
10371.01 766
10371.97 750
10372.93 772
10373.90 826
10374.86 822
10375.82 816
10376.78 817
10377.74 802
10378.71 770
10379.67 802
10380.63 756
10381.59 790
10382.55 788
10383.52 827
10384.48 849
10385.44 810
10386.40 828
10387.37 799
10388.33 822
10389.29 756
10390.25 784
10391.22 812
10392.18 833
10393.14 786
10394.11 829
10395.07 824
10396.03 831
10396.99 807
10397.96 825
10398.92 801
10399.88 803
10400.85 827
10401.81 816
10402.77 856
10403.74 799
10404.70 836
10405.66 871
10406.63 836
10407.59 831
10408.55 829
10409.52 818
10410.48 834
10411.44 826
10412.41 827
10413.37 853
10414.33 871
10415.30 896
10416.26 911
10417.23 968
10418.19 974
10419.15 1061
10420.12 1096
10421.08 1122
10422.05 1152
10423.01 1196
10423.97 1190
10424.94 1153
10425.90 1050
10426.87 1069
10427.83 1060
10428.80 998
10429.76 934
10430.73 897
10431.69 878
10432.65 855
10433.62 853
10434.58 833
10435.55 804
10436.51 860
10437.48 818
10438.44 802
10439.41 812
10440.37 779
10441.34 796
10442.30 806
10443.27 822
10444.23 827
10445.20 809
10446.16 769
10447.13 771
10448.09 771
10449.06 830
10450.03 783
10450.99 790
10451.96 820
10452.92 793
10453.89 794
10454.85 779
10455.82 821
10456.78 757
10457.75 760
10458.72 734
10459.68 831
10460.65 808
10461.61 784
10462.58 749
10463.55 788
10464.51 761
10465.48 790
10466.44 771
10467.41 741
10468.38 749
10469.34 741
10470.31 785
10471.28 751
10472.24 726
10473.21 702
10474.18 731
10475.14 745
10476.11 726
10477.08 708
10478.04 720
10479.01 769
10479.98 750
10480.94 780
10481.91 770
10482.88 757
10483.84 769
10484.81 769
10485.78 766
10486.74 767
10487.71 761
10488.68 777
10489.65 813
10490.61 810
10491.58 791
10492.55 746
10493.52 708
10494.48 740
10495.45 774
10496.42 787
10497.39 820
10498.35 785
10499.32 772
10500.29 792
10501.26 765
10502.22 748
10503.19 774
10504.16 764
10505.13 720
10506.10 789
10507.06 756
10508.03 778
10509.00 786
10509.97 791
10510.94 776
10511.91 778
10512.87 755
10513.84 788
10514.81 704
10515.78 752
10516.75 778
10517.72 780
10518.68 749
10519.65 756
10520.62 771
10521.59 758
10522.56 796
10523.53 778
10524.50 738
10525.47 719
10526.44 738
10527.40 707
10528.37 757
10529.34 717
10530.31 731
10531.28 736
10532.25 749
10533.22 705
10534.19 704
10535.16 748
10536.13 744
10537.10 710
10538.07 759
10539.04 794
10540.01 761
10540.98 709
10541.94 754
10542.91 790
10543.88 732
10544.85 736
10545.82 751
10546.79 763
10547.76 733
10548.73 762
10549.70 769
10550.67 771
10551.64 780
10552.61 764
10553.58 761
10554.55 778
10555.52 763
10556.50 744
10557.47 756
10558.44 769
10559.41 799
10560.38 801
10561.35 816
10562.32 832
10563.29 867
10564.26 889
10565.23 884
10566.20 847
10567.17 854
10568.14 861
10569.11 836
10570.08 802
10571.06 814
10572.03 835
10573.00 773
10573.97 785
10574.94 781
10575.91 759
10576.88 763
10577.85 765
10578.83 779
10579.80 759
10580.77 694
10581.74 693
10582.71 758
10583.68 796
10584.65 772
10585.63 707
10586.60 762
10587.57 717
10588.54 776
10589.51 730
10590.49 824
10591.46 816
10592.43 792
10593.40 786
10594.37 821
10595.35 832
10596.32 822
10597.29 788
10598.26 760
10599.23 809
10600.21 762
10601.18 804
10602.15 853
10603.12 777
10604.10 753
10605.07 790
10606.04 779
10607.01 769
10607.99 658
10608.96 734
10609.93 728
10610.91 700
10611.88 727
10612.85 705
10613.82 746
10614.80 686
10615.77 722
10616.74 749
10617.72 773
10618.69 758
10619.66 767
10620.64 751
10621.61 766
10622.58 762
10623.56 782
10624.53 779
10625.50 780
10626.48 743
10627.45 747
10628.43 736
10629.40 760
10630.37 786
10631.35 743
10632.32 786
10633.29 716
10634.27 757
10635.24 783
10636.22 807
10637.19 775
10638.16 805
10639.14 835
10640.11 865
10641.09 878
10642.06 901
10643.04 856
10644.01 881
10644.98 844
10645.96 792
10646.93 781
10647.91 796
10648.88 731
10649.86 763
10650.83 789
10651.81 801
10652.78 722
10653.76 746
10654.73 754
10655.71 729
10656.68 756
10657.66 754
10658.63 743
10659.61 737
10660.58 762
10661.56 766
10662.53 748
10663.51 734
10664.48 741
10665.46 750
10666.43 702
10667.41 718
10668.38 721
10669.36 698
10670.33 748
10671.31 700
10672.29 666
10673.26 711
10674.24 730
10675.21 719
10676.19 714
10677.17 729
10678.14 722
10679.12 729
10680.09 758
10681.07 759
10682.05 761
10683.02 722
10684.00 765
10684.97 755
10685.95 763
10686.93 695
10687.90 756
10688.88 796
10689.86 726
10690.83 678
10691.81 705
10692.79 696
10693.76 656
10694.74 688
10695.72 709
10696.69 677
10697.67 667
10698.65 719
10699.62 679
10700.60 668
10701.58 679
10702.55 696
10703.53 688
10704.51 711
10705.49 707
10706.46 730
10707.44 712
10708.42 671
10709.39 680
10710.37 720
10711.35 722
10712.33 663
10713.30 669
10714.28 710
10715.26 668
10716.24 667
10717.22 659
10718.19 667
10719.17 653
10720.15 697
10721.13 639
10722.10 679
10723.08 670
10724.06 709
10725.04 623
10726.02 648
10727.00 674
10727.97 700
10728.95 674
10729.93 669
10730.91 672
10731.89 673
10732.87 697
10733.84 672
10734.82 610
10735.80 645
10736.78 646
10737.76 667
10738.74 644
10739.72 603
10740.69 652
10741.67 674
10742.65 711
10743.63 690
10744.61 664
10745.59 682
10746.57 678
10747.55 646
10748.53 663
10749.51 641
10750.49 693
10751.46 700
10752.44 636
10753.42 627
10754.40 664
10755.38 661
10756.36 646
10757.34 672
10758.32 700
10759.30 682
10760.28 704
10761.26 656
10762.24 627
10763.22 628
10764.20 661
10765.18 674
10766.16 651
10767.14 681
10768.12 685
10769.10 656
10770.08 655
10771.06 659
10772.04 670
10773.02 674
10774.00 683
10774.98 652
10775.96 634
10776.94 682
10777.92 661
10778.90 643
10779.88 600
10780.86 649
10781.85 660
10782.83 674
10783.81 645
10784.79 633
10785.77 640
10786.75 688
10787.73 638
10788.71 618
10789.69 643
10790.67 649
10791.65 679
10792.64 665
10793.62 662
10794.60 693
10795.58 671
10796.56 636
10797.54 641
10798.52 651
10799.51 664
10800.49 662
10801.47 670
10802.45 648
10803.43 648
10804.41 683
10805.40 723
10806.38 669
10807.36 654
10808.34 653
10809.32 665
10810.30 669
10811.29 651
10812.27 600
10813.25 651
10814.23 661
10815.22 629
10816.20 611
10817.18 597
10818.16 632
10819.14 684
10820.13 649
10821.11 652
10822.09 671
10823.07 645
10824.06 668
10825.04 627
10826.02 622
10827.01 638
10827.99 638
10828.97 658
10829.95 674
10830.94 606
10831.92 651
10832.90 689
10833.89 645
10834.87 674
10835.85 631
10836.84 640
10837.82 695
10838.80 719
10839.79 617
10840.77 630
10841.75 682
10842.74 720
10843.72 686
10844.70 648
10845.69 656
10846.67 709
10847.65 724
10848.64 695
10849.62 674
10850.60 631
10851.59 689
10852.57 691
10853.56 688
10854.54 685
10855.52 698
10856.51 712
10857.49 687
10858.48 698
10859.46 643
10860.45 707
10861.43 681
10862.41 723
10863.40 672
10864.38 696
10865.37 714
10866.35 675
10867.34 666
10868.32 737
10869.31 684
10870.29 741
10871.28 759
10872.26 707
10873.24 700
10874.23 701
10875.21 751
10876.20 702
10877.18 724
10878.17 719
10879.16 775
10880.14 706
10881.13 724
10882.11 741
10883.10 772
10884.08 715
10885.07 743
10886.05 761
10887.04 743
10888.02 785
10889.01 792
10889.99 790
10890.98 820
10891.97 809
10892.95 816
10893.94 822
10894.92 793
10895.91 726
10896.89 756
10897.88 772
10898.87 712
10899.85 728
10900.84 799
10901.83 786
10902.81 762
10903.80 727
10904.78 769
10905.77 794
10906.76 805
10907.74 762
10908.73 787
10909.72 741
10910.70 764
10911.69 780
10912.68 796
10913.66 767
10914.65 745
10915.64 767
10916.62 790
10917.61 815
10918.60 792
10919.58 794
10920.57 827
10921.56 845
10922.54 810
10923.53 783
10924.52 828
10925.51 829
10926.49 832
10927.48 789
10928.47 834
10929.46 852
10930.44 857
10931.43 823
10932.42 788
10933.41 782
10934.39 814
10935.38 843
10936.37 828
10937.36 813
10938.34 853
10939.33 835
10940.32 828
10941.31 833
10942.30 884
10943.28 814
10944.27 857
10945.26 879
10946.25 921
10947.24 892
10948.22 912
10949.21 885
10950.20 867
10951.19 873
10952.18 842
10953.17 832
10954.16 826
10955.14 902
10956.13 900
10957.12 943
10958.11 922
10959.10 1011
10960.09 998
10961.08 1012
10962.07 1017
10963.05 1044
10964.04 1001
10965.03 941
10966.02 931
10967.01 953
10968.00 935
10968.99 903
10969.98 873
10970.97 872
10971.96 866
10972.95 840
10973.94 847
10974.92 827
10975.91 854
10976.90 857
10977.89 871
10978.88 884
10979.87 863
10980.86 872
10981.85 909
10982.84 896
10983.83 900
10984.82 916
10985.81 905
10986.80 906
10987.79 933
10988.78 919
10989.77 895
10990.76 920
10991.75 841
10992.74 893
10993.73 951
10994.72 903
10995.71 933
10996.70 940
10997.70 979
10998.69 1029
10999.68 1119
11000.67 1164
11001.66 1144
11002.65 1153
11003.64 1163
11004.63 1168
11005.62 1130
11006.61 1135
11007.60 1114
11008.59 1065
11009.58 1015
11010.58 933
11011.57 908
11012.56 889
11013.55 862
11014.54 889
11015.53 868
11016.52 841
11017.51 849
11018.51 827
11019.50 815
11020.49 789
11021.48 773
11022.47 780
11023.46 790
11024.46 789
11025.45 780
11026.44 800
11027.43 807
11028.42 799
11029.41 816
11030.41 781
11031.40 763
11032.39 744
11033.38 804
11034.37 777
11035.37 783
11036.36 788
11037.35 829
11038.34 827
11039.34 827
11040.33 791
11041.32 785
11042.31 756
11043.31 726
11044.30 723
11045.29 716
11046.28 728
11047.28 750
11048.27 776
11049.26 715
11050.26 721
11051.25 714
11052.24 787
11053.23 728
11054.23 731
11055.22 759
11056.21 692
11057.21 722
11058.20 749
11059.19 743
11060.19 754
11061.18 768
11062.17 751
11063.17 760
11064.16 724
11065.15 721
11066.15 719
11067.14 708
11068.13 728
11069.13 746
11070.12 737
11071.12 757
11072.11 736
11073.10 743
11074.10 714
11075.09 745
11076.09 732
11077.08 708
11078.07 723
11079.07 714
11080.06 693
11081.06 703
11082.05 764
11083.05 668
11084.04 692
11085.03 738
11086.03 715
11087.02 692
11088.02 647
11089.01 686
11090.01 687
11091.00 686
11092.00 707
11092.99 660
11093.99 733
11094.98 697
11095.98 676
11096.97 687
11097.97 695
11098.96 702
11099.96 695
11100.95 681
11101.95 685
11102.94 645
11103.94 733
11104.93 682
11105.93 668
11106.92 693
11107.92 681
11108.91 680
11109.91 673
11110.91 666
11111.90 734
11112.90 714
11113.89 673
11114.89 677
11115.88 706
11116.88 735
11117.88 730
11118.87 622
11119.87 681
11120.86 702
11121.86 670
11122.86 651
11123.85 661
11124.85 694
11125.84 714
11126.84 673
11127.84 666
11128.83 659
11129.83 663
11130.83 702
11131.82 678
11132.82 656
11133.82 713
11134.81 745
11135.81 732
11136.81 664
11137.80 650
11138.80 641
11139.80 680
11140.79 663
11141.79 664
11142.79 660
11143.79 682
11144.78 706
11145.78 700
11146.78 654
11147.77 673
11148.77 672
11149.77 720
11150.77 688
11151.76 685
11152.76 664
11153.76 717
11154.76 714
11155.75 700
11156.75 648
11157.75 659
11158.75 685
11159.74 685
11160.74 666
11161.74 653
11162.74 636
11163.74 662
11164.73 689
11165.73 669
11166.73 645
11167.73 658
11168.73 654
11169.73 679
11170.72 653
11171.72 660
11172.72 670
11173.72 674
11174.72 675
11175.72 647
11176.71 685
11177.71 665
11178.71 685
11179.71 667
11180.71 673
11181.71 685
11182.71 660
11183.71 697
11184.70 724
11185.70 652
11186.70 663
11187.70 667
11188.70 693
11189.70 672
11190.70 670
11191.70 671
11192.70 633
11193.70 636
11194.70 655
11195.70 623
11196.69 644
11197.69 669
11198.69 683
11199.69 662
11200.69 638
11201.69 650
11202.69 663
11203.69 619
11204.69 661
11205.69 663
11206.69 638
11207.69 630
11208.69 645
11209.69 650
11210.69 650
11211.69 649
11212.69 682
11213.69 724
11214.69 669
11215.69 630
11216.69 612
11217.69 657
11218.69 670
11219.69 663
11220.70 665
11221.70 653
11222.70 622
11223.70 614
11224.70 651
11225.70 695
11226.70 648
11227.70 577
11228.70 611
11229.70 655
11230.70 684
11231.70 647
11232.71 689
11233.71 686
11234.71 671
11235.71 681
11236.71 661
11237.71 693
11238.71 673
11239.71 663
11240.72 666
11241.72 697
11242.72 692
11243.72 684
11244.72 635
11245.72 658
11246.72 663
11247.73 701
11248.73 646
11249.73 652
11250.73 652
11251.73 634
11252.74 644
11253.74 682
11254.74 706
11255.74 654
11256.74 664
11257.75 675
11258.75 705
11259.75 681
11260.75 672
11261.76 663
11262.76 698
11263.76 634
11264.76 670
11265.77 697
11266.77 680
11267.77 654
11268.77 654
11269.78 681
11270.78 648
11271.78 647
11272.78 652
11273.79 701
11274.79 650
11275.79 675
11276.80 669
11277.80 702
11278.80 670
11279.81 683
11280.81 705
11281.81 703
11282.82 658
11283.82 647
11284.82 697
11285.83 735
11286.83 719
11287.83 707
11288.84 722
11289.84 666
11290.84 615
11291.85 670
11292.85 688
11293.86 686
11294.86 690
11295.86 651
11296.87 659
11297.87 601
11298.87 658
11299.88 667
11300.88 707
11301.89 698
11302.89 674
11303.90 714
11304.90 658
11305.90 645
11306.91 674
11307.91 700
11308.92 647
11309.92 658
11310.93 701
11311.93 706
11312.94 709
11313.94 743
11314.95 715
11315.95 696
11316.95 721
11317.96 744
11318.96 768
11319.97 676
11320.97 668
11321.98 678
11322.98 704
11323.99 703
11325.00 683
11326.00 661
11327.01 687
11328.01 646
11329.02 691
11330.02 683
11331.03 675
11332.03 670
11333.04 662
11334.04 672
11335.05 649
11336.06 667
11337.06 714
11338.07 740
11339.07 660
11340.08 675
11341.08 728
11342.09 704
11343.10 714
11344.10 705
11345.11 685
11346.11 672
11347.12 664
11348.13 663
11349.13 695
11350.14 681
11351.15 657
11352.15 713
11353.16 708
11354.17 620
11355.17 679
11356.18 701
11357.18 670
11358.19 633
11359.20 708
11360.20 661
11361.21 638
11362.22 630
11363.23 631
11364.23 601
11365.24 624
11366.25 631
11367.25 639
11368.26 593
11369.27 604
11370.28 622
11371.28 635
11372.29 619
11373.30 641
11374.30 662
11375.31 701
11376.32 640
11377.33 626
11378.33 639
11379.34 620
11380.35 643
11381.36 618
11382.37 631
11383.37 605
11384.38 626
11385.39 650
11386.40 631
11387.40 637
11388.41 637
11389.42 668
11390.43 647
11391.44 636
11392.44 617
11393.45 615
11394.46 626
11395.47 604
11396.48 637
11397.49 657
11398.49 609
11399.50 643
11400.51 608
11401.52 590
11402.53 641
11403.54 614
11404.55 621
11405.56 632
11406.56 611
11407.57 659
11408.58 689
11409.59 623
11410.60 664
11411.61 661
11412.62 689
11413.63 669
11414.64 622
11415.65 633
11416.65 619
11417.66 569
11418.67 641
11419.68 680
11420.69 707
11421.70 648
11422.71 618
11423.72 619
11424.73 620
11425.74 602
11426.75 648
11427.76 614
11428.77 618
11429.78 636
11430.79 609
11431.80 628
11432.81 627
11433.82 632
11434.83 629
11435.84 635
11436.85 671
11437.86 688
11438.87 678
11439.88 633
11440.89 606
11441.90 607
11442.91 656
11443.92 671
11444.93 689
11445.94 670
11446.95 627
11447.96 612
11448.98 632
11449.99 638
11451.00 639
11452.01 651
11453.02 647
11454.03 679
11455.04 653
11456.05 662
11457.06 666
11458.07 649
11459.08 707
11460.10 663
11461.11 692
11462.12 688
11463.13 689
11464.14 707
11465.15 643
11466.16 665
11467.18 644
11468.19 639
11469.20 620
11470.21 667
11471.22 660
11472.23 636
11473.25 675
11474.26 659
11475.27 692
11476.28 703
11477.29 625
11478.30 672
11479.32 671
11480.33 689
11481.34 646
11482.35 682
11483.37 639
11484.38 648
11485.39 618
11486.40 714
11487.41 678
11488.43 690
11489.44 645
11490.45 689
11491.46 708
11492.48 696
11493.49 667
11494.50 684
11495.52 647
11496.53 647
11497.54 726
11498.55 699
11499.57 671
11500.58 660
11501.59 730
11502.61 715
11503.62 719
11504.63 686
11505.65 714
11506.66 700
11507.67 672
11508.69 660
11509.70 732
11510.71 687
11511.73 678
11512.74 693
11513.75 672
11514.77 715
11515.78 741
11516.79 690
11517.81 682
11518.82 739
11519.84 718
11520.85 740
11521.86 715
11522.88 703
11523.89 748
11524.91 700
11525.92 691
11526.93 715
11527.95 725
11528.96 759
11529.98 793
11530.99 758
11532.00 761
11533.02 723
11534.03 738
11535.05 744
11536.06 735
11537.08 755
11538.09 723
11539.11 751
11540.12 796
11541.14 719
11542.15 721
11543.17 765
11544.18 772
11545.20 746
11546.21 772
11547.23 823
11548.24 800
11549.26 840
11550.27 779
11551.29 809
11552.30 790
11553.32 831
11554.33 827
11555.35 813
11556.36 784
11557.38 816
11558.39 826
11559.41 815
11560.43 799
11561.44 829
11562.46 851
11563.47 798
11564.49 867
11565.50 825
11566.52 855
11567.54 859
11568.55 879
11569.57 872
11570.58 901
11571.60 904
11572.62 908
11573.63 940
11574.65 871
11575.67 897
11576.68 945
11577.70 966
11578.71 939
11579.73 1000
11580.75 1011
11581.76 1030
11582.78 1088
11583.80 1065
11584.81 1125
11585.83 1134
11586.85 1132
11587.86 1137
11588.88 1155
11589.90 1181
11590.92 1225
11591.93 1204
11592.95 1286
11593.97 1348
11594.98 1328
11596.00 1355
11597.02 1534
11598.04 1635
11599.05 1812
11600.07 2017
11601.09 2080
11602.10 2092
11603.12 2262
11604.14 2232
11605.16 2144
11606.18 2107
11607.19 1905
11608.21 1857
11609.23 1695
11610.25 1542
11611.26 1439
11612.28 1309
11613.30 1176
11614.32 1146
11615.34 1100
11616.35 1087
11617.37 1025
11618.39 986
11619.41 1002
11620.43 953
11621.45 963
11622.46 965
11623.48 943
11624.50 927
11625.52 927
11626.54 970
11627.56 924
11628.57 905
11629.59 933
11630.61 953
11631.63 911
11632.65 896
11633.67 940
11634.69 939
11635.71 892
11636.73 900
11637.74 944
11638.76 936
11639.78 931
11640.80 970
11641.82 934
11642.84 976
11643.86 975
11644.88 914
11645.90 909
11646.92 848
11647.94 820
11648.96 854
11649.98 837
11651.00 814
11652.02 804
11653.04 836
11654.06 870
11655.07 759
11656.09 795
11657.11 764
11658.13 790
11659.15 813
11660.17 842
11661.19 838
11662.21 780
11663.23 834
11664.26 832
11665.28 868
11666.30 835
11667.32 827
11668.34 833
11669.36 849
11670.38 826
11671.40 842
11672.42 860
11673.44 863
11674.46 825
11675.48 872
11676.50 870
11677.52 853
11678.54 869
11679.56 958
11680.58 917
11681.61 912
11682.63 900
11683.65 830
11684.67 854
11685.69 914
11686.71 908
11687.73 836
11688.75 863
11689.77 896
11690.80 840
11691.82 839
11692.84 811
11693.86 811
11694.88 821
11695.90 808
11696.93 807
11697.95 797
11698.97 794
11699.99 844
11701.01 807
11702.03 802
11703.06 818
11704.08 812
11705.10 796
11706.12 824
11707.14 775
11708.17 729
11709.19 766
11710.21 776
11711.23 784
11712.25 759
11713.28 734
11714.30 770
11715.32 761
11716.34 747
11717.37 686
11718.39 734
11719.41 732
11720.43 714
11721.46 703
11722.48 694
11723.50 697
11724.53 703
11725.55 734
11726.57 684
11727.59 666
11728.62 670
11729.64 722
11730.66 682
11731.69 681
11732.71 688
11733.73 696
11734.76 686
11735.78 673
11736.80 669
11737.83 654
11738.85 675
11739.87 648
11740.90 683
11741.92 661
11742.94 677
11743.97 702
11744.99 680
11746.02 657
11747.04 658
11748.06 687
11749.09 690
11750.11 686
11751.14 685
11752.16 693
11753.18 695
11754.21 677
11755.23 615
11756.26 636
11757.28 636
11758.30 698
11759.33 691
11760.35 633
11761.38 663
11762.40 666
11763.43 654
11764.45 641
11765.48 619
11766.50 652
11767.53 617
11768.55 619
11769.58 635
11770.60 653
11771.63 660
11772.65 636
11773.68 637
11774.70 647
11775.73 650
11776.75 641
11777.78 614
11778.80 654
11779.83 626
11780.85 614
11781.88 655
11782.90 614
11783.93 603
11784.95 615
11785.98 624
11787.00 607
11788.03 592
11789.06 602
11790.08 616
11791.11 618
11792.13 571
11793.16 646
11794.18 630
11795.21 650
11796.24 627
11797.26 618
11798.29 637
11799.31 604
11800.34 632
11801.37 623
11802.39 576
11803.42 585
11804.45 627
11805.47 588
11806.50 612
11807.52 583
11808.55 600
11809.58 596
11810.60 589
11811.63 614
11812.66 611
11813.68 597
11814.71 612
11815.74 622
11816.77 623
11817.79 603
11818.82 574
11819.85 606
11820.87 630
11821.90 598
11822.93 601
11823.95 623
11824.98 640
11826.01 609
11827.04 635
11828.06 620
11829.09 626
11830.12 607
11831.15 610
11832.17 638
11833.20 614
11834.23 607
11835.26 615
11836.28 593
11837.31 577
11838.34 597
11839.37 613
11840.40 594
11841.42 600
11842.45 585
11843.48 582
11844.51 635
11845.54 570
11846.56 570
11847.59 550
11848.62 540
11849.65 587
11850.68 624
11851.71 583
11852.73 583
11853.76 634
11854.79 599
11855.82 606
11856.85 601
11857.88 600
11858.91 560
11859.93 551
11860.96 566
11861.99 580
11863.02 597
11864.05 587
11865.08 587
11866.11 622
11867.14 618
11868.17 601
11869.20 616
11870.22 630
11871.25 625
11872.28 617
11873.31 552
11874.34 592
11875.37 559
11876.40 578
11877.43 599
11878.46 584
11879.49 576
11880.52 547
11881.55 585
11882.58 545
11883.61 571
11884.64 559
11885.67 605
11886.70 616
11887.73 638
11888.76 622
11889.79 592
11890.82 570
11891.85 608
11892.88 612
11893.91 547
11894.94 610
11895.97 563
11897.00 602
11898.03 617
11899.06 564
11900.09 555
11901.12 603
11902.15 593
11903.18 575
11904.21 596
11905.24 589
11906.27 623
11907.31 630
11908.34 653
11909.37 627
11910.40 643
11911.43 608
11912.46 589
11913.49 633
11914.52 595
11915.55 579
11916.58 598
11917.62 583
11918.65 589
11919.68 606
11920.71 601
11921.74 594
11922.77 565
11923.80 576
11924.84 596
11925.87 584
11926.90 620
11927.93 654
11928.96 614
11929.99 624
11931.03 580
11932.06 652
11933.09 708
11934.12 664
11935.15 676
11936.19 685
11937.22 701
11938.25 696
11939.28 676
11940.32 634
11941.35 620
11942.38 653
11943.41 655
11944.44 625
11945.48 626
11946.51 586
11947.54 588
11948.58 651
11949.61 602
11950.64 559
11951.67 582
11952.71 605
11953.74 607
11954.77 586
11955.80 566
11956.84 579
11957.87 589
11958.90 625
11959.94 560
11960.97 558
11962.00 594
11963.04 586
11964.07 584
11965.10 610
11966.14 607
11967.17 591
11968.20 577
11969.24 565
11970.27 585
11971.30 605
11972.34 616
11973.37 588
11974.40 587
11975.44 546
11976.47 588
11977.51 605
11978.54 603
11979.57 623
11980.61 594
11981.64 598
11982.68 627
11983.71 613
11984.74 584
11985.78 588
11986.81 627
11987.85 614
11988.88 596
11989.92 609
11990.95 599
11991.99 586
11993.02 626
11994.05 603
11995.09 595
11996.12 611
11997.16 633
11998.19 648
11999.23 681
12000.26 574
12001.30 617
12002.33 626
12003.37 609
12004.40 633
12005.44 618
12006.47 590
12007.51 646
12008.54 600
12009.58 645
12010.61 634
12011.65 665
12012.68 655
12013.72 590
12014.76 658
12015.79 634
12016.83 685
12017.86 698
12018.90 692
12019.93 636
12020.97 662
12022.00 650
12023.04 641
12024.08 648
12025.11 629
12026.15 630
12027.18 655
12028.22 673
12029.26 655
12030.29 659
12031.33 672
12032.37 670
12033.40 648
12034.44 634
12035.47 634
12036.51 679
12037.55 657
12038.58 636
12039.62 641
12040.66 656
12041.69 624
12042.73 632
12043.77 563
12044.80 650
12045.84 623
12046.88 628
12047.91 626
12048.95 638
12049.99 659
12051.03 609
12052.06 634
12053.10 638
12054.14 616
12055.17 581
12056.21 670
12057.25 652
12058.29 631
12059.32 607
12060.36 608
12061.40 652
12062.44 601
12063.47 669
12064.51 678
12065.55 672
12066.59 636
12067.62 669
12068.66 675
12069.70 652
12070.74 601
12071.78 608
12072.81 635
12073.85 613
12074.89 639
12075.93 647
12076.97 642
12078.00 651
12079.04 648
12080.08 564
12081.12 584
12082.16 611
12083.20 630
12084.23 626
12085.27 621
12086.31 637
12087.35 655
12088.39 612
12089.43 608
12090.47 639
12091.50 674
12092.54 695
12093.58 679
12094.62 678
12095.66 701
12096.70 692
12097.74 677
12098.78 717
12099.82 699
12100.86 731
12101.90 723
12102.93 725
12103.97 744
12105.01 694
12106.05 710
12107.09 785
12108.13 761
12109.17 748
12110.21 762
12111.25 742
12112.29 691
12113.33 702
12114.37 723
12115.41 666
12116.45 669
12117.49 640
12118.53 634
12119.57 639
12120.61 591
12121.65 613
12122.69 623
12123.73 596
12124.77 592
12125.81 600
12126.85 634
12127.89 627
12128.93 574
12129.97 625
12131.01 582
12132.05 585
12133.09 581
12134.13 605
12135.17 583
12136.22 542
12137.26 564
12138.30 634
12139.34 561
12140.38 551
12141.42 551
12142.46 572
12143.50 601
12144.54 596
12145.58 576
12146.63 567
12147.67 586
12148.71 566
12149.75 565
12150.79 552
12151.83 571
12152.87 596
12153.91 635
12154.96 581
12156.00 569
12157.04 547
12158.08 582
12159.12 562
12160.16 549
12161.21 566
12162.25 562
12163.29 619
12164.33 577
12165.37 572
12166.42 539
12167.46 556
12168.50 496
12169.54 553
12170.58 579
12171.63 536
12172.67 572
12173.71 560
12174.75 533
12175.80 531
12176.84 523
12177.88 564
12178.92 599
12179.97 566
12181.01 557
12182.05 560
12183.09 566
12184.14 550
12185.18 572
12186.22 572
12187.27 574
12188.31 534
12189.35 516
12190.39 547
12191.44 572
12192.48 599
12193.52 566
12194.57 569
12195.61 556
12196.65 536
12197.70 558
12198.74 561
12199.78 550
12200.83 580
12201.87 582
12202.91 575
12203.96 536
12205.00 543
12206.05 607
12207.09 630
12208.13 570
12209.18 562
12210.22 564
12211.27 545
12212.31 538
12213.35 561
12214.40 595
12215.44 545
12216.49 593
12217.53 575
12218.57 566
12219.62 560
12220.66 594
12221.71 518
12222.75 558
12223.80 552
12224.84 558
12225.89 583
12226.93 583
12227.97 595
12229.02 581
12230.06 599
12231.11 629
12232.15 601
12233.20 562
12234.24 602
12235.29 599
12236.33 600
12237.38 615
12238.42 572
12239.47 592
12240.51 547
12241.56 527
12242.60 529
12243.65 529
12244.70 537
12245.74 526
12246.79 505
12247.83 528
12248.88 506
12249.92 519
12250.97 528
12252.01 562
12253.06 506
12254.11 502
12255.15 529
12256.20 550
12257.24 564
12258.29 521
12259.34 538
12260.38 525
12261.43 490
12262.47 510
12263.52 529
12264.57 506
12265.61 549
12266.66 520
12267.70 537
12268.75 542
12269.80 540
12270.84 546
12271.89 498
12272.94 527
12273.98 499
12275.03 481
12276.08 542
12277.12 525
12278.17 526
12279.22 515
12280.26 509
12281.31 493
12282.36 515
12283.41 515
12284.45 476
12285.50 497
12286.55 491
12287.59 493
12288.64 485
12289.69 525
12290.74 511
12291.78 535
12292.83 504
12293.88 517
12294.93 481
12295.97 464
12297.02 499
12298.07 530
12299.12 480
12300.16 477
12301.21 504
12302.26 507
12303.31 494
12304.36 541
12305.40 527
12306.45 528
12307.50 522
12308.55 526
12309.60 505
12310.64 514
12311.69 500
12312.74 528
12313.79 498
12314.84 502
12315.89 510
12316.93 510
12317.98 528
12319.03 514
12320.08 552
12321.13 511
12322.18 540
12323.23 492
12324.28 476
12325.32 500
12326.37 534
12327.42 513
12328.47 517
12329.52 527
12330.57 508
12331.62 486
12332.67 501
12333.72 531
12334.77 468
12335.81 508
12336.86 560
12337.91 494
12338.96 477
12340.01 462
12341.06 485
12342.11 519
12343.16 468
12344.21 462
12345.26 493
12346.31 512
12347.36 471
12348.41 487
12349.46 476
12350.51 492
12351.56 479
12352.61 492
12353.66 488
12354.71 467
12355.76 498
12356.81 514
12357.86 493
12358.91 436
12359.96 477
12361.01 507
12362.06 504
12363.11 490
12364.16 453
12365.21 499
12366.26 520
12367.31 481
12368.36 472
12369.42 475
12370.47 464
12371.52 489
12372.57 453
12373.62 464
12374.67 439
12375.72 464
12376.77 483
12377.82 493
12378.87 428
12379.93 506
12380.98 513
12382.03 525
12383.08 490
12384.13 480
12385.18 492
12386.23 503
12387.28 505
12388.34 449
12389.39 442
12390.44 461
12391.49 483
12392.54 483
12393.59 463
12394.65 474
12395.70 479
12396.75 463
12397.80 472
12398.85 482
12399.91 454
12400.96 480
12402.01 476
12403.06 495
12404.11 502
12405.17 490
12406.22 534
12407.27 519
12408.32 505
12409.38 459
12410.43 461
12411.48 530
12412.53 518
12413.59 503
12414.64 495
12415.69 534
12416.74 485
12417.80 490
12418.85 532
12419.90 493
12420.96 477
12422.01 526
12423.06 513
12424.11 469
12425.17 467
12426.22 466
12427.27 473
12428.33 484
12429.38 484
12430.43 484
12431.49 507
12432.54 492
12433.59 472
12434.65 513
12435.70 512
12436.75 510
12437.81 522
12438.86 478
12439.92 502
12440.97 547
12442.02 502
12443.08 513
12444.13 490
12445.18 550
12446.24 536
12447.29 510
12448.35 517
12449.40 526
12450.46 512
12451.51 511
12452.56 498
12453.62 476
12454.67 502
12455.73 524
12456.78 538
12457.84 523
12458.89 498
12459.94 531
12461.00 530
12462.05 561
12463.11 516
12464.16 475
12465.22 493
12466.27 527
12467.33 505
12468.38 594
12469.44 541
12470.49 555
12471.55 561
12472.60 551
12473.66 518
12474.71 568
12475.77 567
12476.82 559
12477.88 584
12478.93 614
12479.99 581
12481.05 594
12482.10 635
12483.16 637
12484.21 640
12485.27 657
12486.32 623
12487.38 635
12488.44 676
12489.49 672
12490.55 760
12491.60 723
12492.66 780
12493.71 863
12494.77 869
12495.83 881
12496.88 931
12497.94 1009
12499.00 1058
12500.05 1069
12501.11 997
12502.16 969
12503.22 883
12504.28 900
12505.33 855
12506.39 794
12507.45 745
12508.50 721
12509.56 693
12510.62 656
12511.67 654
12512.73 623
12513.79 638
12514.84 634
12515.90 627
12516.96 596
12518.02 578
12519.07 573
12520.13 594
12521.19 537
12522.24 608
12523.30 611
12524.36 577
12525.42 587
12526.47 548
12527.53 537
12528.59 563
12529.65 576
12530.70 594
12531.76 609
12532.82 581
12533.88 570
12534.93 596
12535.99 603
12537.05 568
12538.11 560
12539.17 580
12540.22 591
12541.28 569
12542.34 616
12543.40 567
12544.46 542
12545.51 590
12546.57 547
12547.63 566
12548.69 564
12549.75 613
12550.81 580
12551.86 581
12552.92 547
12553.98 576
12555.04 578
12556.10 595
12557.16 560
12558.22 548
12559.27 573
12560.33 597
12561.39 641
12562.45 589
12563.51 620
12564.57 606
12565.63 626
12566.69 609
12567.75 634
12568.81 634
12569.86 644
12570.92 645
12571.98 642
12573.04 679
12574.10 692
12575.16 728
12576.22 709
12577.28 726
12578.34 756
12579.40 805
12580.46 761
12581.52 785
12582.58 773
12583.64 742
12584.70 723
12585.76 717
12586.82 693
12587.88 694
12588.94 692
12590.00 622
12591.06 604
12592.12 608
12593.18 613
12594.24 632
12595.30 617
12596.36 607
12597.42 553
12598.48 569
12599.54 611
12600.60 565
12601.66 555
12602.72 567
12603.78 611
12604.84 578
12605.91 590
12606.97 502
12608.03 557
12609.09 609
12610.15 578
12611.21 530
12612.27 545
12613.33 573
12614.39 534
12615.45 580
12616.52 544
12617.58 532
12618.64 543
12619.70 574
12620.76 535
12621.82 498
12622.88 530
12623.95 528
12625.01 529
12626.07 502
12627.13 522
12628.19 470
12629.25 510
12630.32 545
12631.38 530
12632.44 484
12633.50 497
12634.56 500
12635.62 532
12636.69 470
12637.75 499
12638.81 530
12639.87 486
12640.94 480
12642.00 520
12643.06 535
12644.12 524
12645.18 503
12646.25 503
12647.31 518
12648.37 501
12649.43 542
12650.50 519
12651.56 528
12652.62 512
12653.69 520
12654.75 528
12655.81 531
12656.87 545
12657.94 548
12659.00 547
12660.06 493
12661.13 525
12662.19 491
12663.25 537
12664.32 534
12665.38 524
12666.44 508
12667.51 517
12668.57 486
12669.63 509
12670.70 515
12671.76 493
12672.82 493
12673.89 503
12674.95 500
12676.01 498
12677.08 492
12678.14 482
12679.21 516
12680.27 488
12681.33 512
12682.40 482
12683.46 507
12684.53 498
12685.59 510
12686.65 479
12687.72 483
12688.78 503
12689.85 515
12690.91 524
12691.98 472
12693.04 483
12694.10 474
12695.17 523
12696.23 471
12697.30 522
12698.36 510
12699.43 503
12700.49 462
12701.56 504
12702.62 462
12703.69 469
12704.75 469
12705.82 487
12706.88 496
12707.95 448
12709.01 474
12710.08 485
12711.14 496
12712.21 446
12713.27 455
12714.34 460
12715.40 497
12716.47 464
12717.53 431
12718.60 428
12719.67 461
12720.73 418
12721.80 464
12722.86 431
12723.93 450
12724.99 464
12726.06 435
12727.13 475
12728.19 437
12729.26 450
12730.32 447
12731.39 490
12732.46 466
12733.52 462
12734.59 471
12735.65 426
12736.72 450
12737.79 481
12738.85 502
12739.92 418
12740.99 411
12742.05 423
12743.12 430
12744.19 416
12745.25 460
12746.32 475
12747.39 470
12748.45 424
12749.52 452
12750.59 417
12751.65 396
12752.72 413
12753.79 432
12754.85 453
12755.92 434
12756.99 439
12758.06 440
12759.12 422
12760.19 412
12761.26 451
12762.32 430
12763.39 452
12764.46 414
12765.53 423
12766.59 455
12767.66 423
12768.73 400
12769.80 399
12770.86 406
12771.93 388
12773.00 426
12774.07 406
12775.14 393
12776.20 356
12777.27 399
12778.34 412
12779.41 425
12780.48 379
12781.54 414
12782.61 424
12783.68 403
12784.75 391
12785.82 410
12786.89 414
12787.95 393
12789.02 429
12790.09 416
12791.16 407
12792.23 407
12793.30 404
12794.37 377
12795.43 378
12796.50 389
12797.57 416
12798.64 394
12799.71 426
12800.78 436
12801.85 430
12802.92 387
12803.99 417
12805.05 411
12806.12 414
12807.19 415
12808.26 391
12809.33 391
12810.40 384
12811.47 396
12812.54 397
12813.61 418
12814.68 390
12815.75 388
12816.82 408
12817.89 406
12818.96 415
12820.03 453
12821.10 429
12822.17 430
12823.24 464
12824.31 434
12825.38 422
12826.45 378
12827.52 380
12828.59 396
12829.66 378
12830.73 364
12831.80 393
12832.87 353
12833.94 406
12835.01 382
12836.08 391
12837.15 430
12838.22 405
12839.29 353
12840.36 383
12841.43 406
12842.50 356
12843.57 380
12844.64 383
12845.72 399
12846.79 370
12847.86 372
12848.93 362
12850.00 393
12851.07 392
12852.14 367
12853.21 337
12854.28 354
12855.35 386
12856.43 400
12857.50 376
12858.57 344
12859.64 357
12860.71 417
12861.78 371
12862.85 370
12863.93 376
12865.00 362
12866.07 361
12867.14 360
12868.21 359
12869.29 373
12870.36 393
12871.43 363
12872.50 374
12873.57 384
12874.64 392
12875.72 393
12876.79 371
12877.86 372
12878.93 371
12880.01 364
12881.08 353
12882.15 368
12883.22 340
12884.30 374
12885.37 387
12886.44 378
12887.51 382
12888.59 353
12889.66 374
12890.73 369
12891.80 372
12892.88 343
12893.95 384
12895.02 397
12896.10 398
12897.17 353
12898.24 356
12899.31 356
12900.39 382
12901.46 371
12902.53 338
12903.61 351
12904.68 378
12905.75 382
12906.83 366
12907.90 358
12908.97 349
12910.05 363
12911.12 377
12912.20 368
12913.27 364
12914.34 333
12915.42 342
12916.49 385
12917.56 352
12918.64 342
12919.71 334
12920.79 360
12921.86 350
12922.93 343
12924.01 367
12925.08 380
12926.16 409
12927.23 363
12928.30 344
12929.38 338
12930.45 361
12931.53 379
12932.60 358
12933.68 380
12934.75 363
12935.83 362
12936.90 355
12937.98 348
12939.05 359
12940.12 368
12941.20 361
12942.27 358
12943.35 335
12944.42 379
12945.50 401
12946.57 407
12947.65 410
12948.72 382
12949.80 362
12950.88 377
12951.95 365
12953.03 356
12954.10 321
12955.18 317
12956.25 367
12957.33 359
12958.40 361
12959.48 356
12960.55 390
12961.63 352
12962.71 357
12963.78 386
12964.86 364
12965.93 362
12967.01 355
12968.09 328
12969.16 344
12970.24 362
12971.31 373
12972.39 376
12973.47 372
12974.54 332
12975.62 358
12976.69 366
12977.77 381
12978.85 343
12979.92 333
12981.00 411
12982.08 396
12983.15 390
12984.23 367
12985.31 336
12986.38 347
12987.46 360
12988.54 383
12989.61 316
12990.69 362
12991.77 365
12992.84 418
12993.92 358
12995.00 343
12996.08 370
12997.15 375
12998.23 381
12999.31 371
13000.38 340
13001.46 358
13002.54 365
13003.62 369
13004.69 384
13005.77 359
13006.85 371
13007.93 348
13009.00 351
13010.08 358
13011.16 360
13012.24 386
13013.32 405
13014.39 365
13015.47 402
13016.55 378
13017.63 382
13018.71 399
13019.78 401
13020.86 393
13021.94 414
13023.02 413
13024.10 405
13025.17 429
13026.25 372
13027.33 386
13028.41 376
13029.49 413
13030.57 385
13031.65 428
13032.72 391
13033.80 429
13034.88 432
13035.96 402
13037.04 401
13038.12 396
13039.20 410
13040.28 360
13041.36 402
13042.43 365
13043.51 418
13044.59 385
13045.67 403
13046.75 377
13047.83 413
13048.91 409
13049.99 395
13051.07 430
13052.15 371
13053.23 359
13054.31 373
13055.39 406
13056.47 419
13057.55 412
13058.63 396
13059.71 431
13060.78 408
13061.86 423
13062.94 419
13064.02 419
13065.10 369
13066.18 406
13067.26 369
13068.34 392
13069.42 365
13070.51 377
13071.59 360
13072.67 374
13073.75 387
13074.83 374
13075.91 357
13076.99 408
13078.07 422
13079.15 380
13080.23 388
13081.31 350
13082.39 348
13083.47 397
13084.55 388
13085.63 372
13086.71 362
13087.79 410
13088.88 358
13089.96 375
13091.04 360
13092.12 377
13093.20 371
13094.28 404
13095.36 351
13096.44 360
13097.53 358
13098.61 346
13099.69 347
13100.77 340
13101.85 378
13102.93 350
13104.01 387
13105.10 335
13106.18 358
13107.26 382
13108.34 361
13109.42 349
13110.50 380
13111.59 321
13112.67 371
13113.75 365
13114.83 358
13115.91 378
13117.00 378
13118.08 383
13119.16 367
13120.24 358
13121.33 336
13122.41 359
13123.49 365
13124.57 371
13125.66 375
13126.74 380
13127.82 365
13128.90 346
13129.99 341
13131.07 389
13132.15 342
13133.23 366
13134.32 366
13135.40 372
13136.48 381
13137.57 349
13138.65 383
13139.73 348
13140.82 354
13141.90 353
13142.98 410
13144.06 378
13145.15 357
13146.23 339
13147.31 386
13148.40 375
13149.48 345
13150.57 342
13151.65 362
13152.73 400
13153.82 398
13154.90 362
13155.98 357
13157.07 411
13158.15 378
13159.24 357
13160.32 351
13161.40 336
13162.49 337
13163.57 360
13164.66 373
13165.74 352
13166.82 336
13167.91 318
13168.99 337
13170.08 313
13171.16 341
13172.25 337
13173.33 334
13174.41 335
13175.50 364
13176.58 342
13177.67 311
13178.75 352
13179.84 348
13180.92 363
13182.01 327
13183.09 362
13184.18 368
13185.26 335
13186.35 338
13187.43 335
13188.52 352
13189.60 360
13190.69 373
13191.77 378
13192.86 345
13193.94 365
13195.03 346
13196.11 348
13197.20 370
13198.29 335
13199.37 357
13200.46 347
13201.54 369
13202.63 390
13203.71 351
13204.80 349
13205.88 349
13206.97 346
13208.06 379
13209.14 345
13210.23 378
13211.31 358
13212.40 353
13213.49 332
13214.57 373
13215.66 373
13216.75 367
13217.83 377
13218.92 377
13220.00 364
13221.09 346
13222.18 336
13223.26 339
13224.35 391
13225.44 364
13226.52 331
13227.61 346
13228.70 358
13229.78 329
13230.87 340
13231.96 330
13233.04 334
13234.13 360
13235.22 361
13236.31 370
13237.39 352
13238.48 339
13239.57 347
13240.65 367
13241.74 343
13242.83 350
13243.92 359
13245.00 377
13246.09 364
13247.18 374
13248.27 352
13249.35 351
13250.44 368
13251.53 356
13252.62 389
13253.71 383
13254.79 393
13255.88 358
13256.97 392
13258.06 395
13259.14 357
13260.23 354
13261.32 352
13262.41 361
13263.50 341
13264.59 346
13265.67 388
13266.76 399
13267.85 335
13268.94 402
13270.03 349
13271.12 367
13272.20 349
13273.29 367
13274.38 365
13275.47 381
13276.56 385
13277.65 370
13278.74 362
13279.83 381
13280.91 387
13282.00 368
13283.09 388
13284.18 411
13285.27 431
13286.36 362
13287.45 373
13288.54 377
13289.63 407
13290.72 373
13291.81 372
13292.90 452
13293.99 413
13295.07 384
13296.16 364
13297.25 326
13298.34 399
13299.43 393
13300.52 415
13301.61 403
13302.70 374
13303.79 385
13304.88 397
13305.97 428
13307.06 410
13308.15 414
13309.24 417
13310.33 403
13311.42 356
13312.51 388
13313.60 445
13314.69 423
13315.78 399
13316.87 382
13317.96 403
13319.05 428
13320.15 414
13321.24 403
13322.33 400
13323.42 399
13324.51 421
13325.60 414
13326.69 395
13327.78 384
13328.87 409
13329.96 436
13331.05 414
13332.14 383
13333.24 405
13334.33 437
13335.42 430
13336.51 423
13337.60 446
13338.69 432
13339.78 418
13340.87 432
13341.97 417
13343.06 392
13344.15 409
13345.24 433
13346.33 417
13347.42 407
13348.51 386
13349.61 420
13350.70 407
13351.79 395
13352.88 386
13353.97 377
13355.07 411
13356.16 414
13357.25 440
13358.34 424
13359.43 431
13360.53 427
13361.62 442
13362.71 431
13363.80 429
13364.90 431
13365.99 452
13367.08 455
13368.17 422
13369.27 440
13370.36 477
13371.45 444
13372.54 407
13373.64 441
13374.73 449
13375.82 467
13376.91 446
13378.01 447
13379.10 409
13380.19 416
13381.29 456
13382.38 420
13383.47 375
13384.57 388
13385.66 403
13386.75 414
13387.85 407
13388.94 396
13390.03 403
13391.13 433
13392.22 427
13393.31 395
13394.41 410
13395.50 379
13396.59 413
13397.69 390
13398.78 404
13399.87 367
13400.97 385
13402.06 386
13403.16 384
13404.25 398
13405.34 414
13406.44 402
13407.53 402
13408.63 422
13409.72 434
13410.82 412
13411.91 381
13413.00 358
13414.10 398
13415.19 396
13416.29 378
13417.38 383
13418.48 417
13419.57 385
13420.67 421
13421.76 398
13422.86 398
13423.95 393
13425.04 399
13426.14 416
13427.23 415
13428.33 401
13429.42 410
13430.52 409
13431.61 395
13432.71 417
13433.80 396
13434.90 406
13436.00 390
13437.09 403
13438.19 387
13439.28 424
13440.38 373
13441.47 386
13442.57 398
13443.66 368
13444.76 403
13445.85 401
13446.95 420
13448.05 407
13449.14 392
13450.24 403
13451.33 390
13452.43 431
13453.53 440
13454.62 415
13455.72 418
13456.81 393
13457.91 407
13459.01 418
13460.10 417
13461.20 397
13462.30 437
13463.39 418
13464.49 392
13465.58 380
13466.68 388
13467.78 425
13468.87 417
13469.97 464
13471.07 471
13472.16 416
13473.26 448
13474.36 430
13475.46 440
13476.55 439
13477.65 421
13478.75 470
13479.84 460
13480.94 414
13482.04 466
13483.13 449
13484.23 416
13485.33 454
13486.43 472
13487.52 439
13488.62 462
13489.72 434
13490.82 443
13491.91 457
13493.01 427
13494.11 449
13495.21 455
13496.30 497
13497.40 494
13498.50 479
13499.60 478
13500.70 484
13501.79 445
13502.89 475
13503.99 480
13505.09 473
13506.19 505
13507.28 480
13508.38 474
13509.48 485
13510.58 455
13511.68 489
13512.78 484
13513.87 492
13514.97 466
13516.07 476
13517.17 451
13518.27 444
13519.37 415
13520.47 432
13521.57 425
13522.66 419
13523.76 418
13524.86 408
13525.96 428
13527.06 415
13528.16 414
13529.26 432
13530.36 409
13531.46 391
13532.56 404
13533.65 416
13534.75 371
13535.85 397
13536.95 393
13538.05 413
13539.15 416
13540.25 393
13541.35 388
13542.45 384
13543.55 395
13544.65 390
13545.75 409
13546.85 392
13547.95 385
13549.05 395
13550.15 406
13551.25 402
13552.35 410
13553.45 409
13554.55 381
13555.65 378
13556.75 414
13557.85 399
13558.95 392
13560.05 373
13561.15 438
13562.25 404
13563.35 362
13564.45 377
13565.55 415
13566.65 444
13567.75 395
13568.86 356
13569.96 357
13571.06 410
13572.16 380
13573.26 428
13574.36 401
13575.46 375
13576.56 358
13577.66 412
13578.76 411
13579.86 356
13580.97 376
13582.07 398
13583.17 393
13584.27 410
13585.37 383
13586.47 393
13587.57 390
13588.68 407
13589.78 399
13590.88 378
13591.98 360
13593.08 368
13594.18 367
13595.29 380
13596.39 375
13597.49 404
13598.59 369
13599.69 389
13600.80 422
13601.90 398
13603.00 399
13604.10 396
13605.20 385
13606.31 412
13607.41 388
13608.51 410
13609.61 395
13610.72 390
13611.82 395
13612.92 376
13614.02 407
13615.13 367
13616.23 389
13617.33 391
13618.43 423
13619.54 433
13620.64 372
13621.74 352
13622.84 362
13623.95 385
13625.05 382
13626.15 369
13627.26 365
13628.36 429
13629.46 386
13630.57 423
13631.67 412
13632.77 374
13633.88 411
13634.98 407
13636.08 412
13637.19 360
13638.29 428
13639.39 410
13640.50 399
13641.60 394
13642.70 360
13643.81 372
13644.91 342
13646.02 355
13647.12 362
13648.22 385
13649.33 383
13650.43 394
13651.54 367
13652.64 358
13653.74 357
13654.85 352
13655.95 367
13657.06 344
13658.16 365
13659.27 376
13660.37 381
13661.47 361
13662.58 367
13663.68 385
13664.79 403
13665.89 381
13667.00 338
13668.10 346
13669.21 363
13670.31 348
13671.42 372
13672.52 357
13673.63 362
13674.73 372
13675.84 327
13676.94 334
13678.05 361
13679.15 357
13680.26 354
13681.36 366
13682.47 350
13683.57 333
13684.68 375
13685.78 376
13686.89 381
13688.00 357
13689.10 332
13690.21 329
13691.31 350
13692.42 354
13693.52 345
13694.63 401
13695.74 332
13696.84 376
13697.95 344
13699.05 379
13700.16 376
13701.27 377
13702.37 380
13703.48 352
13704.58 353
13705.69 385
13706.80 351
13707.90 355
13709.01 350
13710.12 360
13711.22 388
13712.33 391
13713.44 379
13714.54 388
13715.65 398
13716.76 381
13717.86 406
13718.97 395
13720.08 378
13721.18 402
13722.29 389
13723.40 372
13724.50 360
13725.61 409
13726.72 386
13727.83 396
13728.93 428
13730.04 405
13731.15 412
13732.25 376
13733.36 405
13734.47 401
13735.58 407
13736.68 409
13737.79 417
13738.90 414
13740.01 393
13741.11 404
13742.22 394
13743.33 420
13744.44 432
13745.55 436
13746.65 397
13747.76 371
13748.87 397
13749.98 411
13751.09 416
13752.19 446
13753.30 420
13754.41 425
13755.52 464
13756.63 429
13757.74 445
13758.84 448
13759.95 485
13761.06 487
13762.17 457
13763.28 440
13764.39 451
13765.50 453
13766.60 453
13767.71 464
13768.82 497
13769.93 520
13771.04 525
13772.15 513
13773.26 481
13774.37 487
13775.48 504
13776.58 539
13777.69 519
13778.80 483
13779.91 500
13781.02 473
13782.13 503
13783.24 478
13784.35 479
13785.46 476
13786.57 507
13787.68 485
13788.79 427
13789.90 424
13791.01 425
13792.12 443
13793.23 424
13794.34 415
13795.45 389
13796.56 442
13797.67 444
13798.78 410
13799.89 416
13801.00 435
13802.11 437
13803.22 415
13804.33 408
13805.44 454
13806.55 390
13807.66 405
13808.77 457
13809.88 425
13810.99 412
13812.10 416
13813.21 432
13814.32 420
13815.43 418
13816.54 437
13817.65 437
13818.77 450
13819.88 406
13820.99 368
13822.10 392
13823.21 435
13824.32 413
13825.43 368
13826.54 380
13827.65 391
13828.76 393
13829.88 420
13830.99 379
13832.10 383
13833.21 369
13834.32 398
13835.43 418
13836.54 384
13837.66 387
13838.77 358
13839.88 363
13840.99 410
13842.10 396
13843.22 383
13844.33 386
13845.44 379
13846.55 382
13847.66 362
13848.78 402
13849.89 394
13851.00 407
13852.11 390
13853.22 392
13854.34 388
13855.45 415
13856.56 441
13857.67 434
13858.79 412
13859.90 381
13861.01 430
13862.12 455
13863.24 422
13864.35 420
13865.46 403
13866.57 364
13867.69 396
13868.80 370
13869.91 394
13871.03 415
13872.14 408
13873.25 415
13874.36 423
13875.48 410
13876.59 411
13877.70 427
13878.82 419
13879.93 419
13881.04 390
13882.16 394
13883.27 384
13884.38 390
13885.50 401
13886.61 388
13887.73 354
13888.84 401
13889.95 352
13891.07 387
13892.18 380
13893.29 335
13894.41 417
13895.52 410
13896.64 414
13897.75 377
13898.86 398
13899.98 348
13901.09 401
13902.21 417
13903.32 386
13904.43 380
13905.55 392
13906.66 417
13907.78 381
13908.89 383
13910.01 355
13911.12 387
13912.24 369
13913.35 381
13914.47 376
13915.58 354
13916.70 358
13917.81 377
13918.92 362
13920.04 363
13921.15 364
13922.27 364
13923.38 357
13924.50 345
13925.62 361
13926.73 378
13927.85 374
13928.96 351
13930.08 356
13931.19 352
13932.31 348
13933.42 365
13934.54 346
13935.65 349
13936.77 352
13937.88 387
13939.00 371
13940.12 348
13941.23 384
13942.35 402
13943.46 369
13944.58 373
13945.70 358
13946.81 377
13947.93 349
13949.04 379
13950.16 367
13951.28 363
13952.39 361
13953.51 361
13954.62 373
13955.74 376
13956.86 336
13957.97 349
13959.09 375
13960.21 376
13961.32 384
13962.44 357
13963.56 385
13964.67 374
13965.79 359
13966.91 343
13968.02 362
13969.14 350
13970.26 371
13971.37 355
13972.49 343
13973.61 354
13974.73 367
13975.84 389
13976.96 365
13978.08 371
13979.19 373
13980.31 411
13981.43 354
13982.55 357
13983.66 360
13984.78 352
13985.90 357
13987.02 364
13988.13 361
13989.25 355
13990.37 358
13991.49 370
13992.61 373
13993.72 332
13994.84 332
13995.96 391
13997.08 399
13998.20 368
13999.31 352
14000.43 367
14001.55 378
14002.67 400
14003.79 367
14004.91 343
14006.02 372
14007.14 410
14008.26 430
14009.38 386
14010.50 384
14011.62 392
14012.73 425
14013.85 398
14014.97 368
14016.09 386
14017.21 393
14018.33 417
14019.45 405
14020.57 358
14021.69 362
14022.80 372
14023.92 380
14025.04 422
14026.16 423
14027.28 397
14028.40 397
14029.52 415
14030.64 397
14031.76 390
14032.88 368
14034.00 409
14035.12 420
14036.24 374
14037.36 403
14038.48 355
14039.60 384
14040.72 359
14041.84 377
14042.96 352
14044.08 370
14045.20 399
14046.32 379
14047.44 353
14048.56 374
14049.68 414
14050.80 347
14051.92 375
14053.04 348
14054.16 388
14055.28 385
14056.40 381
14057.52 365
14058.64 372
14059.76 358
14060.88 376
14062.00 379
14063.12 406
14064.24 411
14065.36 354
14066.48 362
14067.60 378
14068.72 388
14069.85 394
14070.97 404
14072.09 392
14073.21 393
14074.33 349
14075.45 379
14076.57 392
14077.69 397
14078.81 437
14079.94 379
14081.06 380
14082.18 387
14083.30 414
14084.42 376
14085.54 392
14086.66 397
14087.79 426
14088.91 409
14090.03 394
14091.15 410
14092.27 409
14093.40 419
14094.52 434
14095.64 412
14096.76 420
14097.88 436
14099.01 449
14100.13 474
14101.25 434
14102.37 461
14103.49 427
14104.62 456
14105.74 415
14106.86 422
14107.98 441
14109.11 438
14110.23 424
14111.35 422
14112.47 397
14113.60 392
14114.72 385
14115.84 394
14116.97 399
14118.09 325
14119.21 404
14120.33 361
14121.46 361
14122.58 364
14123.70 342
14124.83 371
14125.95 365
14127.07 365
14128.20 350
14129.32 362
14130.44 369
14131.57 359
14132.69 373
14133.81 400
14134.94 406
14136.06 375
14137.18 359
14138.31 354
14139.43 357
14140.55 350
14141.68 327
14142.80 359
14143.93 354
14145.05 349
14146.17 337
14147.30 317
14148.42 366
14149.55 341
14150.67 347
14151.79 335
14152.92 341
14154.04 337
14155.17 337
14156.29 302
14157.42 331
14158.54 331
14159.67 372
14160.79 338
14161.91 363
14163.04 353
14164.16 360
14165.29 375
14166.41 368
14167.54 328
14168.66 321
14169.79 384
14170.91 348
14172.04 353
14173.16 350
14174.29 325
14175.41 354
14176.54 365
14177.66 329
14178.79 343
14179.91 370
14181.04 387
14182.17 331
14183.29 307
14184.42 358
14185.54 333
14186.67 315
14187.79 329
14188.92 336
14190.04 340
14191.17 385
14192.30 319
14193.42 342
14194.55 317
14195.67 356
14196.80 363
14197.93 330
14199.05 293
14200.18 316
14201.30 337
14202.43 313
14203.56 335
14204.68 326
14205.81 337
14206.94 333
14208.06 369
14209.19 311
14210.32 330
14211.44 338
14212.57 337
14213.70 329
14214.82 334
14215.95 307
14217.08 332
14218.20 363
14219.33 329
14220.46 344
14221.58 296
14222.71 323
14223.84 287
14224.96 350
14226.09 291
14227.22 318
14228.35 317
14229.47 343
14230.60 331
14231.73 323
14232.86 315
14233.98 307
14235.11 301
14236.24 313
14237.37 319
14238.49 294
14239.62 312
14240.75 320
14241.88 341
14243.00 287
14244.13 288
14245.26 295
14246.39 328
14247.52 329
14248.64 323
14249.77 297
14250.90 298
14252.03 330
14253.16 306
14254.29 342
14255.41 326
14256.54 335
14257.67 296
14258.80 314
14259.93 284
14261.06 346
14262.19 309
14263.31 306
14264.44 287
14265.57 298
14266.70 268
14267.83 313
14268.96 312
14270.09 281
14271.22 310
14272.34 318
14273.47 296
14274.60 278
14275.73 320
14276.86 274
14277.99 300
14279.12 302
14280.25 314
14281.38 267
14282.51 323
14283.64 315
14284.77 282
14285.90 275
14287.03 297
14288.16 291
14289.29 292
14290.41 293
14291.54 296
14292.67 307
14293.80 274
14294.93 294
14296.06 274
14297.19 300
14298.32 279
14299.45 291
14300.58 279
14301.71 281
14302.84 284
14303.98 293
14305.11 286
14306.24 262
14307.37 290
14308.50 291
14309.63 310
14310.76 268
14311.89 281
14313.02 281
14314.15 324
14315.28 244
14316.41 275
14317.54 273
14318.67 300
14319.80 311
14320.93 305
14322.07 265
14323.20 276
14324.33 279
14325.46 273
14326.59 306
14327.72 267
14328.85 297
14329.98 258
14331.11 280
14332.25 293
14333.38 287
14334.51 282
14335.64 286
14336.77 252
14337.90 242
14339.04 266
14340.17 286
14341.30 295
14342.43 278
14343.56 304
14344.69 286
14345.83 288
14346.96 278
14348.09 308
14349.22 299
14350.35 319
14351.49 292
14352.62 279
14353.75 281
14354.88 283
14356.02 291
14357.15 300
14358.28 305
14359.41 282
14360.55 302
14361.68 259
14362.81 282
14363.94 274
14365.08 276
14366.21 277
14367.34 283
14368.47 303
14369.61 324
14370.74 274
14371.87 321
14373.01 306
14374.14 275
14375.27 283
14376.41 275
14377.54 309
14378.67 284
14379.81 283
14380.94 259
14382.07 283
14383.21 280
14384.34 271
14385.47 251
14386.61 277
14387.74 272
14388.87 281
14390.01 260
14391.14 277
14392.27 296
14393.41 295
14394.54 306
14395.68 268
14396.81 267
14397.94 254
14399.08 277
14400.21 294
14401.35 317
14402.48 286
14403.61 293
14404.75 250
14405.88 260
14407.02 283
14408.15 260
14409.29 264
14410.42 295
14411.55 301
14412.69 265
14413.82 304
14414.96 326
14416.09 311
14417.23 275
14418.36 301
14419.50 283
14420.63 318
14421.77 297
14422.90 276
14424.04 291
14425.17 303
14426.31 291
14427.44 255
14428.58 304
14429.71 286
14430.85 312
14431.98 281
14433.12 291
14434.25 265
14435.39 308
14436.53 296
14437.66 277
14438.80 279
14439.93 311
14441.07 301
14442.20 303
14443.34 300
14444.48 313
14445.61 295
14446.75 329
14447.88 313
14449.02 299
14450.16 333
14451.29 275
14452.43 309
14453.56 342
14454.70 319
14455.84 299
14456.97 308
14458.11 314
14459.25 313
14460.38 318
14461.52 311
14462.66 316
14463.79 276
14464.93 305
14466.07 311
14467.20 318
14468.34 284
14469.48 318
14470.61 356
14471.75 340
14472.89 326
14474.02 331
14475.16 320
14476.30 297
14477.43 321
14478.57 357
14479.71 340
14480.85 337
14481.98 360
14483.12 322
14484.26 327
14485.40 315
14486.53 320
14487.67 340
14488.81 320
14489.95 307
14491.08 325
14492.22 345
14493.36 326
14494.50 293
14495.63 293
14496.77 286
14497.91 309
14499.05 302
14500.19 299
14501.32 301
14502.46 316
14503.60 330
14504.74 300
14505.88 308
14507.02 283
14508.15 289
14509.29 311
14510.43 304
14511.57 316
14512.71 282
14513.85 309
14514.98 312
14516.12 295
14517.26 290
14518.40 296
14519.54 283
14520.68 304
14521.82 310
14522.96 278
14524.10 288
14525.23 282
14526.37 292
14527.51 261
14528.65 296
14529.79 295
14530.93 290
14532.07 310
14533.21 281
14534.35 273
14535.49 280
14536.63 262
14537.77 285
14538.91 274
14540.05 283
14541.19 250
14542.33 292
14543.46 291
14544.60 285
14545.74 283
14546.88 308
14548.02 300
14549.16 280
14550.30 293
14551.44 280
14552.58 278
14553.72 286
14554.86 297
14556.00 294
14557.15 292
14558.29 277
14559.43 255
14560.57 295
14561.71 299
14562.85 308
14563.99 276
14565.13 294
14566.27 282
14567.41 263
14568.55 285
14569.69 274
14570.83 275
14571.97 278
14573.11 289
14574.25 281
14575.40 289
14576.54 267
14577.68 285
14578.82 303
14579.96 271
14581.10 264
14582.24 282
14583.38 280
14584.53 290
14585.67 327
14586.81 315
14587.95 289
14589.09 283
14590.23 274
14591.37 271
14592.52 304
14593.66 325
14594.80 268
14595.94 254
14597.08 294
14598.22 298
14599.37 266
14600.51 318
14601.65 311
14602.79 304
14603.93 251
14605.08 265
14606.22 275
14607.36 308
14608.50 278
14609.65 276
14610.79 278
14611.93 274
14613.07 288
14614.22 302
14615.36 305
14616.50 304
14617.64 296
14618.79 321
14619.93 308
14621.07 296
14622.21 287
14623.36 298
14624.50 304
14625.64 284
14626.79 286
14627.93 326
14629.07 302
14630.22 294
14631.36 320
14632.50 344
14633.65 322
14634.79 298
14635.93 312
14637.08 337
14638.22 325
14639.36 319
14640.51 309
14641.65 331
14642.79 288
14643.94 325
14645.08 333
14646.22 319
14647.37 312
14648.51 306
14649.66 368
14650.80 294
14651.94 298
14653.09 291
14654.23 301
14655.38 274
14656.52 248
14657.66 289
14658.81 301
14659.95 290
14661.10 318
14662.24 283
14663.39 290
14664.53 312
14665.68 299
14666.82 319
14667.96 284
14669.11 285
14670.25 287
14671.40 316
14672.54 278
14673.69 261
14674.83 275
14675.98 294
14677.12 278
14678.27 285
14679.41 264
14680.56 299
14681.70 295
14682.85 296
14683.99 247
14685.14 272
14686.28 273
14687.43 322
14688.58 262
14689.72 242
14690.87 259
14692.01 296
14693.16 305
14694.30 254
14695.45 259
14696.60 259
14697.74 285
14698.89 301
14700.03 287
14701.18 272
14702.32 263
14703.47 258
14704.62 272
14705.76 287
14706.91 256
14708.05 274
14709.20 285
14710.35 283
14711.49 273
14712.64 279
14713.79 263
14714.93 273
14716.08 275
14717.23 264
14718.37 258
14719.52 277
14720.67 277
14721.81 251
14722.96 274
14724.11 237
14725.25 303
14726.40 265
14727.55 276
14728.69 258
14729.84 291
14730.99 280
14732.14 257
14733.28 256
14734.43 268
14735.58 277
14736.72 307
14737.87 275
14739.02 273
14740.17 285
14741.31 273
14742.46 274
14743.61 254
14744.76 249
14745.90 247
14747.05 312
14748.20 280
14749.35 240
14750.50 225
14751.64 274
14752.79 282
14753.94 265
14755.09 236
14756.24 277
14757.38 280
14758.53 270
14759.68 265
14760.83 255
14761.98 278
14763.13 272
14764.27 266
14765.42 247
14766.57 270
14767.72 268
14768.87 284
14770.02 288
14771.16 315
14772.31 278
14773.46 289
14774.61 279
14775.76 263
14776.91 284
14778.06 276
14779.21 302
14780.36 286
14781.50 287
14782.65 279
14783.80 283
14784.95 287
14786.10 298
14787.25 277
14788.40 288
14789.55 291
14790.70 299
14791.85 296
14793.00 309
14794.15 286
14795.30 307
14796.45 280
14797.60 274
14798.75 309
14799.90 332
14801.05 299
14802.20 262
14803.35 287
14804.50 245
14805.65 277
14806.80 276
14807.95 294
14809.10 296
14810.25 280
14811.40 302
14812.55 315
14813.70 273
14814.85 269
14816.00 268
14817.15 289
14818.30 301
14819.45 274
14820.60 311
14821.75 282
14822.90 263
14824.05 261
14825.20 280
14826.35 274
14827.50 292
14828.66 286
14829.81 285
14830.96 274
14832.11 290
14833.26 266
14834.41 286
14835.56 269
14836.71 275
14837.86 276
14839.02 266
14840.17 267
14841.32 260
14842.47 285
14843.62 259
14844.77 291
14845.92 299
14847.08 253
14848.23 257
14849.38 258
14850.53 278
14851.68 265
14852.83 242
14853.99 223
14855.14 288
14856.29 239
14857.44 259
14858.59 237
14859.75 254
14860.90 252
14862.05 268
14863.20 256
14864.36 256
14865.51 247
14866.66 274
14867.81 272
14868.97 258
14870.12 244
14871.27 247
14872.42 263
14873.58 226
14874.73 261
14875.88 249
14877.03 254
14878.19 253
14879.34 226
14880.49 262
14881.65 253
14882.80 231
14883.95 263
14885.10 258
14886.26 266
14887.41 239
14888.56 238
14889.72 258
14890.87 231
14892.02 238
14893.18 232
14894.33 262
14895.48 241
14896.64 244
14897.79 248
14898.95 259
14900.10 220
14901.25 239
14902.41 237
14903.56 269
14904.71 248
14905.87 232
14907.02 270
14908.18 269
14909.33 245
14910.48 228
14911.64 265
14912.79 258
14913.95 264
14915.10 265
14916.26 265
14917.41 248
14918.56 279
14919.72 250
14920.87 242
14922.03 244
14923.18 239
14924.34 251
14925.49 256
14926.65 299
14927.80 251
14928.96 227
14930.11 277
14931.27 283
14932.42 266
14933.58 266
14934.73 225
14935.89 262
14937.04 267
14938.20 291
14939.35 246
14940.51 245
14941.66 240
14942.82 227
14943.97 253
14945.13 241
14946.28 288
14947.44 258
14948.59 283
14949.75 261
14950.91 281
14952.06 259
14953.22 297
14954.37 233
14955.53 273
14956.68 264
14957.84 266
14959.00 253
14960.15 253
14961.31 244
14962.46 224
14963.62 253
14964.78 275
14965.93 284
14967.09 255
14968.25 241
14969.40 250
14970.56 269
14971.72 224
14972.87 264
14974.03 254
14975.19 254
14976.34 273
14977.50 261
14978.66 232
14979.81 259
14980.97 270
14982.13 244
14983.28 226
14984.44 242
14985.60 246
14986.75 241
14987.91 243
14989.07 201
14990.23 248
14991.38 261
14992.54 238
14993.70 239
14994.85 250
14996.01 246
14997.17 223
14998.33 265
14999.48 249
15000.64 210
15001.80 226
15002.96 263
15004.11 248
15005.27 221
15006.43 232
15007.59 226
15008.75 243
15009.90 242
15011.06 233
15012.22 227
15013.38 243
15014.54 242
15015.69 254
15016.85 242
15018.01 238
15019.17 238
15020.33 205
15021.49 209
15022.64 215
15023.80 231
15024.96 236
15026.12 221
15027.28 233
15028.44 238
15029.60 228
15030.76 231
15031.91 226
15033.07 234
15034.23 231
15035.39 221
15036.55 211
15037.71 240
15038.87 218
15040.03 223
15041.19 207
15042.35 252
15043.50 240
15044.66 230
15045.82 198
15046.98 198
15048.14 255
15049.30 230
15050.46 242
15051.62 199
15052.78 207
15053.94 233
15055.10 209
15056.26 212
15057.42 213
15058.58 194
15059.74 241
15060.90 214
15062.06 217
15063.22 224
15064.38 233
15065.54 225
15066.70 211
15067.86 203
15069.02 212
15070.18 234
15071.34 202
15072.50 224
15073.66 204
15074.82 246
15075.98 202
15077.14 242
15078.30 196
15079.46 223
15080.62 206
15081.79 222
15082.95 228
15084.11 214
15085.27 222
15086.43 223
15087.59 229
15088.75 212
15089.91 229
15091.07 232
15092.23 237
15093.39 213
15094.56 222
15095.72 236
15096.88 219
15098.04 242
15099.20 241
15100.36 222
15101.52 198
15102.69 223
15103.85 210
15105.01 187
15106.17 206
15107.33 223
15108.49 202
15109.66 218
15110.82 231
15111.98 223
15113.14 200
15114.30 204
15115.47 215
15116.63 214
15117.79 204
15118.95 218
15120.11 210
15121.28 221
15122.44 228
15123.60 201
15124.76 201
15125.93 206
15127.09 200
15128.25 196
15129.41 215
15130.58 237
15131.74 259
15132.90 201
15134.06 247
15135.23 227
15136.39 212
15137.55 223
15138.72 211
15139.88 196
15141.04 215
15142.21 212
15143.37 201
15144.53 212
15145.69 207
15146.86 231
15148.02 235
15149.18 222
15150.35 198
15151.51 212
15152.67 208
15153.84 218
15155.00 224
15156.17 208
15157.33 210
15158.49 215
15159.66 237
15160.82 206
15161.98 220
15163.15 201
15164.31 196
15165.48 246
15166.64 236
15167.80 228
15168.97 207
15170.13 188
15171.30 240
15172.46 222
15173.62 204
15174.79 189
15175.95 222
15177.12 196
15178.28 216
15179.45 206
15180.61 196
15181.78 216
15182.94 204
15184.11 204
15185.27 192
15186.44 199
15187.60 213
15188.76 198
15189.93 223
15191.09 232
15192.26 206
15193.42 221
15194.59 220
15195.75 218
15196.92 202
15198.09 209
15199.25 210
15200.42 230
15201.58 210
15202.75 203
15203.91 202
15205.08 225
15206.24 216
15207.41 211
15208.57 231
15209.74 217
15210.91 222
15212.07 214
15213.24 206
15214.40 236
15215.57 247
15216.73 205
15217.90 216
15219.07 203
15220.23 227
15221.40 213
15222.57 246
15223.73 223
15224.90 216
15226.06 207
15227.23 195
15228.40 203
15229.56 213
15230.73 200
15231.90 213
15233.06 233
15234.23 243
15235.40 254
15236.56 227
15237.73 194
15238.90 228
15240.06 245
15241.23 231
15242.40 223
15243.56 203
15244.73 248
15245.90 242
15247.07 213
15248.23 217
15249.40 193
15250.57 235
15251.73 196
15252.90 213
15254.07 194
15255.24 189
15256.40 208
15257.57 208
15258.74 194
15259.91 197
15261.07 211
15262.24 223
15263.41 202
15264.58 227
15265.75 183
15266.91 171
15268.08 219
15269.25 205
15270.42 202
15271.58 217
15272.75 214
15273.92 222
15275.09 216
15276.26 182
15277.43 204
15278.59 205
15279.76 224
15280.93 201
15282.10 229
15283.27 211
15284.44 220
15285.60 229
15286.77 212
15287.94 195
15289.11 210
15290.28 231
15291.45 211
15292.62 209
15293.79 190
15294.96 200
15296.12 218
15297.29 230
15298.46 235
15299.63 220
15300.80 214
15301.97 208
15303.14 200
15304.31 211
15305.48 225
15306.65 226
15307.82 238
15308.99 224
15310.16 197
15311.33 216
15312.49 215
15313.66 182
15314.83 204
15316.00 207
15317.17 232
15318.34 210
15319.51 208
15320.68 234
15321.85 239
15323.02 253
15324.19 216
15325.36 228
15326.53 223
15327.70 219
15328.87 214
15330.04 212
15331.21 211
15332.39 246
15333.56 211
15334.73 217
15335.90 202
15337.07 216
15338.24 217
15339.41 222
15340.58 198
15341.75 190
15342.92 211
15344.09 200
15345.26 220
15346.43 187
15347.60 210
15348.78 219
15349.95 249
15351.12 198
15352.29 224
15353.46 212
15354.63 215
15355.80 211
15356.97 207
15358.15 205
15359.32 205
15360.49 246
15361.66 217
15362.83 216
15364.00 223
15365.17 234
15366.35 232
15367.52 227
15368.69 224
15369.86 223
15371.03 240
15372.21 202
15373.38 209
15374.55 207
15375.72 208
15376.89 214
15378.07 213
15379.24 194
15380.41 203
15381.58 214
15382.75 236
15383.93 224
15385.10 209
15386.27 189
15387.44 227
15388.62 206
15389.79 198
15390.96 201
15392.13 229
15393.31 218
15394.48 208
15395.65 219
15396.83 220
15398.00 212
15399.17 225
15400.34 222
15401.52 188
15402.69 221
15403.86 212
15405.04 241
15406.21 212
15407.38 220
15408.56 231
15409.73 232
15410.90 240
15412.08 231
15413.25 220
15414.42 236
15415.60 218
15416.77 188
15417.94 200
15419.12 209
15420.29 202
15421.47 187
15422.64 226
15423.81 188
15424.99 189
15426.16 180
15427.34 218
15428.51 226
15429.68 230
15430.86 218
15432.03 208
15433.21 224
15434.38 215
15435.56 230
15436.73 220
15437.90 223
15439.08 178
15440.25 211
15441.43 230
15442.60 196
15443.78 183
15444.95 207
15446.13 219
15447.30 207
15448.48 211
15449.65 227
15450.83 219
15452.00 231
15453.18 222
15454.35 209
15455.53 225
15456.70 181
15457.88 225
15459.05 195
15460.23 196
15461.40 194
15462.58 238
15463.75 208
15464.93 205
15466.10 219
15467.28 197
15468.45 202
15469.63 188
15470.81 198
15471.98 210
15473.16 205
15474.33 200
15475.51 223
15476.69 201
15477.86 198
15479.04 200
15480.21 228
15481.39 220
15482.57 180
15483.74 183
15484.92 207
15486.09 218
15487.27 207
15488.45 211
15489.62 223
15490.80 233
15491.98 206
15493.15 242
15494.33 204
15495.51 218
15496.68 224
15497.86 214
15499.04 209
15500.21 219
15501.39 193
15502.57 199
15503.74 192
15504.92 202
15506.10 240
15507.27 197
15508.45 217
15509.63 180
15510.81 223
15511.98 187
15513.16 186
15514.34 211
15515.52 259
15516.69 212
15517.87 221
15519.05 241
15520.23 191
15521.40 232
15522.58 175
15523.76 237
15524.94 207
15526.11 222
15527.29 180
15528.47 213
15529.65 199
15530.83 213
15532.00 216
15533.18 210
15534.36 217
15535.54 202
15536.72 207
15537.89 204
15539.07 162
15540.25 184
15541.43 208
15542.61 237
15543.79 233
15544.96 209
15546.14 219
15547.32 193
15548.50 221
15549.68 206
15550.86 237
15552.04 209
15553.22 198
15554.39 209
15555.57 228
15556.75 210
15557.93 209
15559.11 194
15560.29 191
15561.47 205
15562.65 200
15563.83 204
15565.01 207
15566.19 207
15567.36 208
15568.54 213
15569.72 201
15570.90 216
15572.08 213
15573.26 210
15574.44 212
15575.62 217
15576.80 214
15577.98 203
15579.16 191
15580.34 196
15581.52 208
15582.70 190
15583.88 215
15585.06 201
15586.24 205
15587.42 206
15588.60 208
15589.78 209
15590.96 235
15592.14 232
15593.32 216
15594.50 203
15595.68 213
15596.86 216
15598.04 217
15599.22 255
15600.41 221
15601.59 223
15602.77 211
15603.95 210
15605.13 220
15606.31 229
15607.49 217
15608.67 212
15609.85 208
15611.03 217
15612.21 213
15613.40 187
15614.58 230
15615.76 227
15616.94 233
15618.12 228
15619.30 210
15620.48 230
15621.66 214
15622.85 210
15624.03 281
15625.21 244
15626.39 215
15627.57 219
15628.75 251
15629.94 226
15631.12 224
15632.30 243
15633.48 237
15634.66 215
15635.84 213
15637.03 232
15638.21 202
15639.39 241
15640.57 252
15641.76 237
15642.94 214
15644.12 220
15645.30 233
15646.48 254
15647.67 222
15648.85 233
15650.03 250
15651.21 238
15652.40 243
15653.58 211
15654.76 232
15655.95 220
15657.13 260
15658.31 254
15659.49 214
15660.68 245
15661.86 267
15663.04 246
15664.23 254
15665.41 248
15666.59 268
15667.77 296
15668.96 261
15670.14 243
15671.32 207
15672.51 251
15673.69 249
15674.87 257
15676.06 240
15677.24 234
15678.43 244
15679.61 255
15680.79 237
15681.98 246
15683.16 240
15684.34 231
15685.53 267
15686.71 252
15687.90 236
15689.08 220
15690.26 252
15691.45 254
15692.63 265
15693.82 235
15695.00 270
15696.18 237
15697.37 248
15698.55 238
15699.74 276
15700.92 280
15702.11 241
15703.29 233
15704.48 262
15705.66 242
15706.84 251
15708.03 268
15709.21 247
15710.40 253
15711.58 257
15712.77 287
15713.95 264
15715.14 274
15716.32 267
15717.51 285
15718.69 281
15719.88 257
15721.06 247
15722.25 248
15723.43 250
15724.62 281
15725.81 290
15726.99 281
15728.18 291
15729.36 309
15730.55 274
15731.73 258
15732.92 294
15734.10 285
15735.29 274
15736.48 280
15737.66 245
15738.85 250
15740.03 279
15741.22 290
15742.41 249
15743.59 253
15744.78 283
15745.96 297
15747.15 281
15748.34 282
15749.52 296
15750.71 254
15751.90 264
15753.08 285
15754.27 252
15755.45 264
15756.64 283
15757.83 286
15759.01 268
15760.20 281
15761.39 267
15762.57 232
15763.76 280
15764.95 265
15766.14 276
15767.32 253
15768.51 276
15769.70 271
15770.88 286
15772.07 267
15773.26 256
15774.44 257
15775.63 229
15776.82 252
15778.01 232
15779.19 238
15780.38 235
15781.57 243
15782.76 240
15783.94 255
15785.13 248
15786.32 251
15787.51 269
15788.69 286
15789.88 269
15791.07 244
15792.26 258
15793.45 255
15794.63 241
15795.82 223
15797.01 249
15798.20 243
15799.39 276
15800.58 255
15801.76 243
15802.95 258
15804.14 267
15805.33 251
15806.52 244
15807.71 246
15808.89 237
15810.08 229
15811.27 242
15812.46 256
15813.65 264
15814.84 245
15816.03 245
15817.21 252
15818.40 222
15819.59 255
15820.78 235
15821.97 226
15823.16 231
15824.35 233
15825.54 216
15826.73 208
15827.92 224
15829.11 225
15830.29 240
15831.48 218
15832.67 219
15833.86 232
15835.05 259
15836.24 246
15837.43 232
15838.62 237
15839.81 239
15841.00 221
15842.19 232
15843.38 229
15844.57 236
15845.76 252
15846.95 201
15848.14 240
15849.33 218
15850.52 251
15851.71 211
15852.90 256
15854.09 199
15855.28 246
15856.47 248
15857.66 229
15858.85 259
15860.04 231
15861.23 228
15862.42 257
15863.61 219
15864.80 218
15866.00 226
15867.19 255
15868.38 245
15869.57 191
15870.76 215
15871.95 227
15873.14 223
15874.33 223
15875.52 238
15876.71 233
15877.90 248
15879.10 250
15880.29 239
15881.48 200
15882.67 230
15883.86 225
15885.05 210
15886.24 231
15887.44 240
15888.63 221
15889.82 219
15891.01 229
15892.20 241
15893.39 229
15894.59 217
15895.78 252
15896.97 252
15898.16 241
15899.35 242
15900.54 226
15901.74 221
15902.93 234
15904.12 241
15905.31 217
15906.51 277
15907.70 221
15908.89 246
15910.08 265
15911.27 259
15912.47 233
15913.66 249
15914.85 252
15916.04 226
15917.24 222
15918.43 230
15919.62 244
15920.82 231
15922.01 238
15923.20 242
15924.39 214
15925.59 193
15926.78 230
15927.97 220
15929.17 231
15930.36 220
15931.55 266
15932.75 228
15933.94 228
15935.13 236
15936.33 240
15937.52 267
15938.71 250
15939.91 222
15941.10 213
15942.29 235
15943.49 232
15944.68 238
15945.87 207
15947.07 242
15948.26 235
15949.45 237
15950.65 231
15951.84 235
15953.04 239
15954.23 228
15955.42 227
15956.62 228
15957.81 242
15959.01 225
15960.20 203
15961.40 205
15962.59 211
15963.78 212
15964.98 220
15966.17 198
15967.37 193
15968.56 211
15969.76 236
15970.95 216
15972.15 202
15973.34 217
15974.54 196
15975.73 200
15976.92 192
15978.12 212
15979.31 220
15980.51 211
15981.70 211
15982.90 212
15984.09 193
15985.29 211
15986.49 179
15987.68 216
15988.88 185
15990.07 184
15991.27 196
15992.46 180
15993.66 213
15994.85 187
15996.05 197
15997.24 180
15998.44 219
15999.64 221
16000.83 240
16002.03 226
16003.22 206
16004.42 216
16005.61 195
16006.81 183
16008.01 207
16009.20 202
16010.40 196
16011.60 206
16012.79 191
16013.99 191
16015.18 204
16016.38 212
16017.58 197
16018.77 216
16019.97 227
16021.17 205
16022.36 178
16023.56 179
16024.76 209
16025.95 186
16027.15 214
16028.35 194
16029.54 212
16030.74 199
16031.94 213
16033.13 209
16034.33 198
16035.53 189
16036.72 202
16037.92 190
16039.12 213
16040.32 186
16041.51 207
16042.71 202
16043.91 208
16045.11 199
16046.30 192
16047.50 200
16048.70 179
16049.90 192
16051.09 203
16052.29 205
16053.49 197
16054.69 191
16055.88 197
16057.08 200
16058.28 200
16059.48 189
16060.68 213
16061.87 220
16063.07 188
16064.27 188
16065.47 205
16066.67 206
16067.87 206
16069.06 197
16070.26 216
16071.46 185
16072.66 205
16073.86 182
16075.06 199
16076.25 172
16077.45 198
16078.65 219
16079.85 198
16081.05 188
16082.25 201
16083.45 212
16084.65 185
16085.84 191
16087.04 183
16088.24 196
16089.44 188
16090.64 177
16091.84 200
16093.04 183
16094.24 177
16095.44 194
16096.64 164
16097.84 162
16099.04 176
16100.24 196
16101.43 195
16102.63 175
16103.83 201
16105.03 189
16106.23 203
16107.43 185
16108.63 193
16109.83 199
16111.03 193
16112.23 171
16113.43 195
16114.63 194
16115.83 209
16117.03 157
16118.23 182
16119.43 183
16120.63 160
16121.83 207
16123.03 205
16124.23 203
16125.43 185
16126.64 169
16127.84 181
16129.04 205
16130.24 180
16131.44 179
16132.64 176
16133.84 195
16135.04 187
16136.24 183
16137.44 181
16138.64 156
16139.84 182
16141.04 194
16142.25 197
16143.45 169
16144.65 172
16145.85 184
16147.05 181
16148.25 208
16149.45 207
16150.65 198
16151.86 182
16153.06 195
16154.26 195
16155.46 200
16156.66 198
16157.86 208
16159.06 197
16160.27 181
16161.47 164
16162.67 183
16163.87 202
16165.07 203
16166.28 198
16167.48 200
16168.68 186
16169.88 170
16171.08 196
16172.29 201
16173.49 178
16174.69 164
16175.89 181
16177.10 178
16178.30 187
16179.50 173
16180.70 173
16181.91 180
16183.11 204
16184.31 167
16185.51 196
16186.72 216
16187.92 192
16189.12 191
16190.32 191
16191.53 207
16192.73 209
16193.93 197
16195.14 220
16196.34 181
16197.54 183
16198.75 184
16199.95 182
16201.15 193
16202.35 179
16203.56 211
16204.76 189
16205.97 178
16207.17 216
16208.37 205
16209.58 197
16210.78 186
16211.98 184
16213.19 181
16214.39 200
16215.59 211
16216.80 219
16218.00 219
16219.21 183
16220.41 160
16221.61 217
16222.82 180
16224.02 184
16225.23 188
16226.43 210
16227.63 176
16228.84 171
16230.04 215
16231.25 205
16232.45 194
16233.66 169
16234.86 191
16236.07 199
16237.27 181
16238.47 201
16239.68 225
16240.88 212
16242.09 199
16243.29 208
16244.50 217
16245.70 200
16246.91 189
16248.11 196
16249.32 212
16250.52 222
16251.73 232
16252.93 225
16254.14 204
16255.34 194
16256.55 186
16257.76 221
16258.96 211
16260.17 208
16261.37 238
16262.58 229
16263.78 192
16264.99 190
16266.19 223
16267.40 195
16268.61 219
16269.81 253
16271.02 230
16272.22 217
16273.43 224
16274.63 231
16275.84 236
16277.05 227
16278.25 210
16279.46 252
16280.67 234
16281.87 235
16283.08 218
16284.28 230
16285.49 219
16286.70 230
16287.90 201
16289.11 220
16290.32 228
16291.52 247
16292.73 234
16293.94 231
16295.14 211
16296.35 238
16297.56 242
16298.76 236
16299.97 212
16301.18 231
16302.38 256
16303.59 246
16304.80 229
16306.01 243
16307.21 244
16308.42 207
16309.63 235
16310.84 250
16312.04 252
16313.25 237
16314.46 241
16315.67 234
16316.87 226
16318.08 207
16319.29 246
16320.50 269
16321.70 232
16322.91 220
16324.12 264
16325.33 252
16326.53 214
16327.74 221
16328.95 199
16330.16 235
16331.37 222
16332.58 202
16333.78 222
16334.99 205
16336.20 203
16337.41 207
16338.62 237
16339.82 225
16341.03 218
16342.24 220
16343.45 221
16344.66 205
16345.87 211
16347.08 205
16348.29 233
16349.49 211
16350.70 200
16351.91 178
16353.12 191
16354.33 204
16355.54 210
16356.75 203
16357.96 199
16359.17 210
16360.37 220
16361.58 198
16362.79 180
16364.00 186
16365.21 199
16366.42 217
16367.63 162
16368.84 187
16370.05 186
16371.26 189
16372.47 199
16373.68 224
16374.89 204
16376.10 183
16377.31 218
16378.52 210
16379.73 187
16380.94 154
16382.15 166
16383.36 184
16384.57 207
16385.78 187
16386.99 177
16388.20 187
16389.41 169
16390.62 188
16391.83 193
16393.04 184
16394.25 195
16395.46 178
16396.67 190
16397.88 194
16399.09 182
16400.30 179
16401.51 189
16402.72 176
16403.94 184
16405.15 185
16406.36 190
16407.57 188
16408.78 197
16409.99 201
16411.20 168
16412.41 207
16413.62 191
16414.83 174
16416.05 155
16417.26 181
16418.47 186
16419.68 196
16420.89 179
16422.10 166
16423.31 196
16424.53 198
16425.74 181
16426.95 181
16428.16 183
16429.37 161
16430.58 188
16431.80 159
16433.01 181
16434.22 164
16435.43 209
16436.64 199
16437.86 164
16439.07 195
16440.28 162
16441.49 176
16442.70 185
16443.92 194
16445.13 177
16446.34 177
16447.55 174
16448.77 164
16449.98 163
16451.19 180
16452.40 212
16453.62 193
16454.83 160
16456.04 153
16457.25 146
16458.47 178
16459.68 189
16460.89 173
16462.11 154
16463.32 161
16464.53 205
16465.75 186
16466.96 181
16468.17 157
16469.38 155
16470.60 167
16471.81 178
16473.02 165
16474.24 174
16475.45 170
16476.66 176
16477.88 191
16479.09 187
16480.31 159
16481.52 186
16482.73 187
16483.95 163
16485.16 165
16486.37 183
16487.59 203
16488.80 181
16490.02 175
16491.23 188
16492.44 164
16493.66 175
16494.87 180
16496.09 176
16497.30 184
16498.52 177
16499.73 174
16500.94 184
16502.16 159
16503.37 186
16504.59 176
16505.80 166
16507.02 169
16508.23 173
16509.45 171
16510.66 155
16511.88 152
16513.09 193
16514.31 188
16515.52 165
16516.74 172
16517.95 149
16519.17 173
16520.38 195
16521.60 191
16522.81 174
16524.03 170
16525.24 163
16526.46 167
16527.67 162
16528.89 182
16530.10 150
16531.32 178
16532.53 169
16533.75 179
16534.97 175
16536.18 159
16537.40 167
16538.61 174
16539.83 179
16541.04 178
16542.26 185
16543.48 195
16544.69 190
16545.91 155
16547.12 171
16548.34 173
16549.56 186
16550.77 180
16551.99 172
16553.21 176
16554.42 201
16555.64 173
16556.85 164
16558.07 181
16559.29 182
16560.50 170
16561.72 145
16562.94 141
16564.15 142
16565.37 145
16566.59 182
16567.80 176
16569.02 175
16570.24 142
16571.46 188
16572.67 173
16573.89 168
16575.11 162
16576.32 154
16577.54 179
16578.76 195
16579.98 178
16581.19 163
16582.41 166
16583.63 181
16584.85 200
16586.06 181
16587.28 130
16588.50 165
16589.72 161
16590.93 161
16592.15 161
16593.37 141
16594.59 184
16595.80 174
16597.02 155
16598.24 142
16599.46 148
16600.68 161
16601.89 163
16603.11 165
16604.33 152
16605.55 150
16606.77 172
16607.99 185
16609.20 163
16610.42 156
16611.64 164
16612.86 169
16614.08 169
16615.30 139
16616.52 142
16617.73 178
16618.95 157
16620.17 159
16621.39 144
16622.61 172
16623.83 157
16625.05 154
16626.27 144
16627.49 150
16628.70 164
16629.92 142
16631.14 155
16632.36 123
16633.58 148
16634.80 152
16636.02 154
16637.24 165
16638.46 157
16639.68 153
16640.90 163
16642.12 149
16643.34 150
16644.56 170
16645.78 156
16647.00 177
16648.22 149
16649.44 181
16650.66 157
16651.88 184
16653.10 156
16654.32 143
16655.54 152
16656.76 184
16657.98 152
16659.20 160
16660.42 148
16661.64 144
16662.86 185
16664.08 178
16665.30 155
16666.52 161
16667.74 174
16668.96 134
16670.18 159
16671.40 167
16672.62 168
16673.84 166
16675.06 163
16676.28 157
16677.51 162
16678.73 157
16679.95 179
16681.17 150
16682.39 141
16683.61 159
16684.83 168
16686.05 165
16687.27 147
16688.50 143
16689.72 145
16690.94 174
16692.16 150
16693.38 136
16694.60 132
16695.82 159
16697.05 157
16698.27 156
16699.49 165
16700.71 139
16701.93 165
16703.15 159
16704.38 165
16705.60 153
16706.82 164
16708.04 179
16709.26 158
16710.49 138
16711.71 174
16712.93 171
16714.15 188
16715.38 160
16716.60 163
16717.82 154
16719.04 151
16720.27 155
16721.49 155
16722.71 159
16723.93 162
16725.16 171
16726.38 171
16727.60 161
16728.82 149
16730.05 170
16731.27 168
16732.49 150
16733.72 150
16734.94 155
16736.16 173
16737.38 151
16738.61 143
16739.83 164
16741.05 171
16742.28 152
16743.50 160
16744.72 138
16745.95 162
16747.17 158
16748.39 174
16749.62 138
16750.84 169
16752.07 132
16753.29 168
16754.51 152
16755.74 140
16756.96 173
16758.18 163
16759.41 143
16760.63 143
16761.86 170
16763.08 146
16764.30 167
16765.53 161
16766.75 147
16767.98 146
16769.20 182
16770.43 156
16771.65 158
16772.87 153
16774.10 143
16775.32 140
16776.55 179
16777.77 148
16779.00 154
16780.22 153
16781.45 139
16782.67 141
16783.90 153
16785.12 159
16786.35 143
16787.57 132
16788.80 150
16790.02 155
16791.25 163
16792.47 154
16793.70 161
16794.92 176
16796.15 148
16797.37 146
16798.60 164
16799.82 157
16801.05 170
16802.27 150
16803.50 167
16804.72 136
16805.95 166
16807.18 171
16808.40 181
16809.63 167
16810.85 155
16812.08 167
16813.30 201
16814.53 160
16815.76 155
16816.98 148
16818.21 169
16819.43 152
16820.66 155
16821.89 170
16823.11 151
16824.34 153
16825.57 171
16826.79 173
16828.02 163
16829.25 170
16830.47 162
16831.70 163
16832.92 167
16834.15 155
16835.38 181
16836.61 160
16837.83 154
16839.06 168
16840.29 178
16841.51 150
16842.74 175
16843.97 176
16845.19 182
16846.42 156
16847.65 165
16848.87 158
16850.10 168
16851.33 143
16852.56 169
16853.78 154
16855.01 161
16856.24 161
16857.47 168
16858.69 207
16859.92 152
16861.15 184
16862.38 169
16863.60 141
16864.83 148
16866.06 172
16867.29 173
16868.52 188
16869.74 154
16870.97 151
16872.20 167
16873.43 200
16874.66 192
16875.88 155
16877.11 180
16878.34 177
16879.57 175
16880.80 158
16882.03 170
16883.25 178
16884.48 181
16885.71 172
16886.94 189
16888.17 191
16889.40 173
16890.63 186
16891.85 169
16893.08 160
16894.31 193
16895.54 204
16896.77 150
16898.00 188
16899.23 179
16900.46 187
16901.69 167
16902.92 204
16904.14 177
16905.37 176
16906.60 149
16907.83 147
16909.06 172
16910.29 155
16911.52 167
16912.75 181
16913.98 169
16915.21 156
16916.44 174
16917.67 161
16918.90 173
16920.13 164
16921.36 150
16922.59 173
16923.82 156
16925.05 156
16926.28 166
16927.51 156
16928.74 161
16929.97 157
16931.20 129
16932.43 148
16933.66 183
16934.89 152
16936.12 160
16937.35 174
16938.58 171
16939.81 164
16941.04 159
16942.27 144
16943.50 162
16944.73 168
16945.96 180
16947.20 158
16948.43 165
16949.66 167
16950.89 177
16952.12 160
16953.35 165
16954.58 145
16955.81 152
16957.04 156
16958.27 163
16959.51 147
16960.74 170
16961.97 173
16963.20 155
16964.43 148
16965.66 158
16966.89 152
16968.13 161
16969.36 157
16970.59 157
16971.82 163
16973.05 160
16974.28 184
16975.52 166
16976.75 171
16977.98 158
16979.21 184
16980.44 163
16981.68 172
16982.91 159
16984.14 189
16985.37 174
16986.60 155
16987.84 172
16989.07 160
16990.30 163
16991.53 163
16992.77 175
16994.00 157
16995.23 161
16996.46 169
16997.70 159
16998.93 146
17000.16 167
17001.39 172
17002.63 169
17003.86 161
17005.09 155
17006.33 174
17007.56 189
17008.79 145
17010.02 146
17011.26 149
17012.49 159
17013.72 162
17014.96 164
17016.19 150
17017.42 170
17018.66 160
17019.89 157
17021.12 154
17022.36 159
17023.59 169
17024.83 178
17026.06 154
17027.29 144
17028.53 129
17029.76 154
17030.99 159
17032.23 167
17033.46 147
17034.70 147
17035.93 155
17037.16 158
17038.40 154
17039.63 143
17040.87 150
17042.10 157
17043.33 170
17044.57 161
17045.80 152
17047.04 156
17048.27 169
17049.51 147
17050.74 146
17051.98 150
17053.21 135
17054.45 156
17055.68 170
17056.91 158
17058.15 171
17059.38 183
17060.62 163
17061.85 139
17063.09 151
17064.32 164
17065.56 151
17066.79 136
17068.03 151
17069.27 162
17070.50 131
17071.74 124
17072.97 148
17074.21 155
17075.44 148
17076.68 146
17077.91 132
17079.15 166
17080.38 156
17081.62 162
17082.86 119
17084.09 157
17085.33 155
17086.56 161
17087.80 129
17089.03 148
17090.27 151
17091.51 165
17092.74 157
17093.98 150
17095.22 179
17096.45 165
17097.69 166
17098.92 153
17100.16 157
17101.40 150
17102.63 143
17103.87 164
17105.11 161
17106.34 186
17107.58 170
17108.82 147
17110.05 160
17111.29 147
17112.53 137
17113.76 177
17115.00 156
17116.24 151
17117.47 138
17118.71 152
17119.95 142
17121.19 156
17122.42 139
17123.66 149
17124.90 143
17126.13 147
17127.37 143
17128.61 146
17129.85 138
17131.08 152
17132.32 157
17133.56 137
17134.80 131
17136.03 154
17137.27 155
17138.51 147
17139.75 138
17140.99 134
17142.22 153
17143.46 137
17144.70 138
17145.94 153
17147.18 155
17148.41 144
17149.65 133
17150.89 148
17152.13 161
17153.37 149
17154.60 151
17155.84 138
17157.08 156
17158.32 143
17159.56 146
17160.80 169
17162.04 154
17163.27 152
17164.51 135
17165.75 126
17166.99 139
17168.23 146
17169.47 137
17170.71 118
17171.95 136
17173.18 137
17174.42 149
17175.66 132
17176.90 125
17178.14 125
17179.38 137
17180.62 141
17181.86 162
17183.10 151
17184.34 148
17185.58 152
17186.82 163
17188.06 152
17189.30 149
17190.54 148
17191.78 140
17193.01 142
17194.25 142
17195.49 152
17196.73 150
17197.97 145
17199.21 143
17200.45 137
17201.69 150
17202.93 145
17204.17 146
17205.41 141
17206.65 127
17207.90 144
17209.14 160
17210.38 143
17211.62 127
17212.86 129
17214.10 136
17215.34 133
17216.58 142
17217.82 132
17219.06 148
17220.30 132
17221.54 142
17222.78 140
17224.02 145
17225.26 137
17226.50 152
17227.75 148
17228.99 140
17230.23 147
17231.47 149
17232.71 130
17233.95 134
17235.19 134
17236.43 125
17237.67 136
17238.92 133
17240.16 146
17241.40 139
17242.64 127
17243.88 133
17245.12 147
17246.37 139
17247.61 152
17248.85 127
17250.09 137
17251.33 133
17252.57 143
17253.82 144
17255.06 135
17256.30 141
17257.54 141
17258.78 116
17260.03 141
17261.27 142
17262.51 140
17263.75 158
17265.00 146
17266.24 150
17267.48 138
17268.72 139
17269.97 133
17271.21 141
17272.45 151
17273.69 127
17274.94 114
17276.18 136
17277.42 147
17278.66 125
17279.91 138
17281.15 132
17282.39 137
17283.64 142
17284.88 142
17286.12 144
17287.37 149
17288.61 137
17289.85 140
17291.09 148
17292.34 144
17293.58 130
17294.82 127
17296.07 147
17297.31 146
17298.56 139
17299.80 121
17301.04 160
17302.29 150
17303.53 136
17304.77 130
17306.02 147
17307.26 131
17308.51 129
17309.75 119
17310.99 131
17312.24 145
17313.48 150
17314.73 151
17315.97 143
17317.21 124
17318.46 155
17319.70 168
17320.95 122
17322.19 145
17323.44 142
17324.68 144
17325.92 131
17327.17 120
17328.41 159
17329.66 134
17330.90 144
17332.15 141
17333.39 127
17334.64 126
17335.88 129
17337.13 125
17338.37 132
17339.62 148
17340.86 151
17342.11 137
17343.35 141
17344.60 133
17345.84 137
17347.09 146
17348.33 136
17349.58 142
17350.82 149
17352.07 145
17353.32 140
17354.56 119
17355.81 134
17357.05 133
17358.30 128
17359.54 134
17360.79 143
17362.04 136
17363.28 131
17364.53 120
17365.77 119
17367.02 125
17368.27 142
17369.51 114
17370.76 137
17372.00 126
17373.25 143
17374.50 135
17375.74 161
17376.99 131
17378.24 133
17379.48 148
17380.73 141
17381.97 122
17383.22 140
17384.47 142
17385.71 128
17386.96 161
17388.21 127
17389.46 150
17390.70 142
17391.95 125
17393.20 148
17394.44 157
17395.69 143
17396.94 150
17398.18 137
17399.43 143
17400.68 135
17401.93 161
17403.17 163
17404.42 142
17405.67 130
17406.92 133
17408.16 124
17409.41 133
17410.66 156
17411.91 149
17413.15 125
17414.40 122
17415.65 139
17416.90 129
17418.14 148
17419.39 117
17420.64 135
17421.89 131
17423.14 136
17424.38 147
17425.63 161
17426.88 132
17428.13 159
17429.38 132
17430.63 156
17431.87 148
17433.12 130
17434.37 155
17435.62 138
17436.87 146
17438.12 120
17439.36 139
17440.61 157
17441.86 139
17443.11 117
17444.36 121
17445.61 127
17446.86 131
17448.11 139
17449.36 151
17450.60 158
17451.85 134
17453.10 147
17454.35 149
17455.60 143
17456.85 124
17458.10 157
17459.35 144
17460.60 138
17461.85 142
17463.10 143
17464.35 135
17465.60 142
17466.85 125
17468.10 143
17469.35 167
17470.59 131
17471.84 146
17473.09 139
17474.34 135
17475.59 124
17476.84 158
17478.09 131
17479.34 145
17480.59 140
17481.84 134
17483.09 145
17484.34 139
17485.60 123
17486.85 133
17488.10 155
17489.35 133
17490.60 151
17491.85 144
17493.10 144
17494.35 143
17495.60 175
17496.85 141
17498.10 140
17499.35 125
17500.60 127
17501.85 134
17503.10 122
17504.35 140
17505.61 150
17506.86 140
17508.11 122
17509.36 131
17510.61 135
17511.86 144
17513.11 125
17514.36 144
17515.62 118
17516.87 125
17518.12 154
17519.37 137
17520.62 145
17521.87 129
17523.12 129
17524.38 143
17525.63 150
17526.88 123
17528.13 153
17529.38 145
17530.64 153
17531.89 133
17533.14 153
17534.39 144
17535.64 130
17536.90 132
17538.15 132
17539.40 113
17540.65 138
17541.90 149
17543.16 150
17544.41 152
17545.66 123
17546.91 146
17548.17 150
17549.42 163
17550.67 124
17551.92 140
17553.18 120
17554.43 152
17555.68 140
17556.94 137
17558.19 133
17559.44 135
17560.69 142
17561.95 148
17563.20 150
17564.45 134
17565.71 145
17566.96 144
17568.21 152
17569.47 138
17570.72 151
17571.97 138
17573.23 142
17574.48 144
17575.73 147
17576.99 141
17578.24 164
17579.49 149
17580.75 160
17582.00 138
17583.26 119
17584.51 171
17585.76 144
17587.02 128
17588.27 118
17589.52 138
17590.78 126
17592.03 140
17593.29 134
17594.54 123
17595.80 136
17597.05 135
17598.30 117
17599.56 157
17600.81 137
17602.07 138
17603.32 150
17604.58 135
17605.83 149
17607.09 150
17608.34 155
17609.60 149
17610.85 127
17612.10 136
17613.36 144
17614.61 133
17615.87 136
17617.12 125
17618.38 149
17619.63 143
17620.89 127
17622.14 127
17623.40 145
17624.66 164
17625.91 156
17627.17 151
17628.42 123
17629.68 143
17630.93 135
17632.19 132
17633.44 141
17634.70 139
17635.95 139
17637.21 159
17638.47 125
17639.72 153
17640.98 146
17642.23 147
17643.49 132
17644.75 126
17646.00 145
17647.26 135
17648.51 132
17649.77 130
17651.03 128
17652.28 117
17653.54 137
17654.80 137
17656.05 148
17657.31 133
17658.56 137
17659.82 152
17661.08 142
17662.33 139
17663.59 132
17664.85 151
17666.10 151
17667.36 136
17668.62 108
17669.87 136
17671.13 153
17672.39 147
17673.65 140
17674.90 161
17676.16 153
17677.42 172
17678.67 160
17679.93 142
17681.19 140
17682.45 124
17683.70 156
17684.96 150
17686.22 140
17687.48 150
17688.73 131
17689.99 128
17691.25 145
17692.51 131
17693.76 136
17695.02 144
17696.28 126
17697.54 144
17698.80 143
17700.05 151
17701.31 135
17702.57 116
17703.83 136
17705.09 131
17706.34 149
17707.60 140
17708.86 143
17710.12 172
17711.38 126
17712.64 142
17713.89 124
17715.15 137
17716.41 123
17717.67 134
17718.93 126
17720.19 133
17721.45 139
17722.70 155
17723.96 135
17725.22 129
17726.48 140
17727.74 114
17729.00 150
17730.26 131
17731.52 138
17732.78 128
17734.04 132
17735.29 103
17736.55 151
17737.81 143
17739.07 133
17740.33 135
17741.59 145
17742.85 134
17744.11 137
17745.37 137
17746.63 138
17747.89 131
17749.15 116
17750.41 146
17751.67 144
17752.93 152
17754.19 115
17755.45 120
17756.71 142
17757.97 113
17759.23 130
17760.49 116
17761.75 144
17763.01 139
17764.27 143
17765.53 139
17766.79 140
17768.05 113
17769.31 132
17770.57 138
17771.83 135
17773.09 119
17774.35 111
17775.61 152
17776.87 145
17778.14 129
17779.40 118
17780.66 126
17781.92 134
17783.18 141
17784.44 150
17785.70 140
17786.96 92
17788.22 120
17789.48 115
17790.75 112
17792.01 116
17793.27 119
17794.53 121
17795.79 126
17797.05 126
17798.31 133
17799.57 134
17800.84 121
17802.10 127
17803.36 130
17804.62 116
17805.88 148
17807.14 115
17808.41 105
17809.67 100
17810.93 129
17812.19 154
17813.45 140
17814.72 127
17815.98 113
17817.24 127
17818.50 120
17819.77 152
17821.03 125
17822.29 132
17823.55 125
17824.81 121
17826.08 126
17827.34 125
17828.60 146
17829.86 127
17831.13 126
17832.39 118
17833.65 112
17834.92 131
17836.18 130
17837.44 120
17838.70 122
17839.97 108
17841.23 136
17842.49 120
17843.76 109
17845.02 137
17846.28 122
17847.55 142
17848.81 123
17850.07 144
17851.34 126
17852.60 113
17853.86 112
17855.13 114
17856.39 125
17857.65 120
17858.92 139
17860.18 124
17861.44 139
17862.71 135
17863.97 134
17865.24 138
17866.50 127
17867.76 100
17869.03 121
17870.29 134
17871.56 128
17872.82 113
17874.08 116
17875.35 112
17876.61 128
17877.88 129
17879.14 125
17880.40 121
17881.67 127
17882.93 132
17884.20 111
17885.46 119
17886.73 122
17887.99 122
17889.26 146
17890.52 113
17891.79 119
17893.05 126
17894.32 134
17895.58 122
17896.85 117
17898.11 111
17899.38 129
17900.64 128
17901.91 127
17903.17 115
17904.44 128
17905.70 145
17906.97 143
17908.23 139
17909.50 124
17910.76 143
17912.03 159
17913.29 140
17914.56 117
17915.83 122
17917.09 122
17918.36 153
17919.62 126
17920.89 130
17922.16 135
17923.42 126
17924.69 136
17925.95 115
17927.22 118
17928.49 122
17929.75 134
17931.02 141
17932.28 144
17933.55 117
17934.82 130
17936.08 150
17937.35 127
17938.62 121
17939.88 116
17941.15 130
17942.42 160
17943.68 132
17944.95 124
17946.22 134
17947.48 126
17948.75 126
17950.02 136
17951.28 133
17952.55 142
17953.82 135
17955.08 125
17956.35 111
17957.62 112
17958.88 150
17960.15 131
17961.42 119
17962.69 125
17963.95 134
17965.22 121
17966.49 116
17967.76 126
17969.02 118
17970.29 109
17971.56 127
17972.83 126
17974.09 122
17975.36 112
17976.63 132
17977.90 97
17979.17 137
17980.43 124
17981.70 138
17982.97 114
17984.24 135
17985.51 117
17986.77 115
17988.04 124
17989.31 126
17990.58 114
17991.85 101
17993.12 121
17994.38 126
17995.65 114
17996.92 126
17998.19 117
17999.46 108
18000.73 134
18002.00 138
18003.26 129
18004.53 124
18005.80 142
18007.07 137
18008.34 128
18009.61 150
18010.88 157
18012.15 151
18013.42 127
18014.69 130
18015.95 131
18017.22 123
18018.49 140
18019.76 124
18021.03 136
18022.30 137
18023.57 151
18024.84 127
18026.11 116
18027.38 108
18028.65 116
18029.92 117
18031.19 117
18032.46 122
18033.73 129
18035.00 114
18036.27 115
18037.54 122
18038.81 136
18040.08 149
18041.35 122
18042.62 109
18043.89 129
18045.16 107
18046.43 109
18047.70 131
18048.97 116
18050.24 126
18051.51 115
18052.78 113
18054.05 121
18055.32 125
18056.59 123
18057.86 121
18059.13 125
18060.40 144
18061.68 129
18062.95 107
18064.22 114
18065.49 116
18066.76 133
18068.03 134
18069.30 141
18070.57 136
18071.84 142
18073.11 150
18074.39 125
18075.66 145
18076.93 123
18078.20 116
18079.47 128
18080.74 142
18082.01 128
18083.29 140
18084.56 138
18085.83 127
18087.10 124
18088.37 128
18089.64 118
18090.92 143
18092.19 143
18093.46 130
18094.73 130
18096.00 131
18097.28 133
18098.55 148
18099.82 116
18101.09 133
18102.37 147
18103.64 133
18104.91 136
18106.18 127
18107.45 134
18108.73 128
18110.00 132
18111.27 116
18112.54 117
18113.82 120
18115.09 146
18116.36 134
18117.64 124
18118.91 134
18120.18 129
18121.45 137
18122.73 115
18124.00 119
18125.27 127
18126.55 140
18127.82 109
18129.09 115
18130.37 122
18131.64 125
18132.91 132
18134.19 126
18135.46 113
18136.73 121
18138.01 119
18139.28 144
18140.55 153
18141.83 150
18143.10 121
18144.37 128
18145.65 121
18146.92 127
18148.20 139
18149.47 139
18150.74 118
18152.02 112
18153.29 131
18154.57 138
18155.84 143
18157.11 113
18158.39 130
18159.66 111
18160.94 149
18162.21 143
18163.49 130
18164.76 130
18166.04 127
18167.31 122
18168.58 138
18169.86 117
18171.13 114
18172.41 131
18173.68 146
18174.96 133
18176.23 127
18177.51 141
18178.78 139
18180.06 128
18181.33 126
18182.61 109
18183.88 109
18185.16 132
18186.43 118
18187.71 125
18188.98 128
18190.26 124
18191.53 126
18192.81 130
18194.09 137
18195.36 126
18196.64 124
18197.91 140
18199.19 141
18200.46 111
18201.74 119
18203.02 127
18204.29 137
18205.57 129
18206.84 124
18208.12 121
18209.39 116
18210.67 109
18211.95 127
18213.22 123
18214.50 122
18215.78 137
18217.05 113
18218.33 107
18219.60 115
18220.88 144
18222.16 126
18223.43 123
18224.71 142
18225.99 119
18227.26 139
18228.54 113
18229.82 116
18231.09 127
18232.37 122
18233.65 118
18234.92 113
18236.20 116
18237.48 141
18238.76 117
18240.03 135
18241.31 112
18242.59 122
18243.86 135
18245.14 124
18246.42 121
18247.70 121
18248.97 114
18250.25 114
18251.53 127
18252.81 111
18254.08 118
18255.36 124
18256.64 132
18257.92 141
18259.19 128
18260.47 125
18261.75 138
18263.03 153
18264.31 141
18265.58 131
18266.86 109
18268.14 128
18269.42 122
18270.70 113
18271.98 118
18273.25 132
18274.53 115
18275.81 120
18277.09 129
18278.37 121
18279.65 104
18280.92 138
18282.20 102
18283.48 112
18284.76 108
18286.04 113
18287.32 110
18288.60 142
18289.88 125
18291.15 113
18292.43 117
18293.71 125
18294.99 133
18296.27 123
18297.55 139
18298.83 116
18300.11 110
18301.39 126
18302.67 119
18303.95 104
18305.23 115
18306.50 119
18307.78 117
18309.06 102
18310.34 130
18311.62 138
18312.90 126
18314.18 97
18315.46 120
18316.74 111
18318.02 114
18319.30 124
18320.58 96
18321.86 122
18323.14 119
18324.42 110
18325.70 123
18326.98 121
18328.26 107
18329.54 122
18330.82 126
18332.10 108
18333.38 106
18334.66 102
18335.94 99
18337.22 141
18338.51 121
18339.79 112
18341.07 126
18342.35 138
18343.63 86
18344.91 117
18346.19 106
18347.47 121
18348.75 122
18350.03 101
18351.31 110
18352.59 117
18353.88 118
18355.16 122
18356.44 119
18357.72 134
18359.00 109
18360.28 141
18361.56 151
18362.84 121
18364.13 132
18365.41 123
18366.69 131
18367.97 118
18369.25 100
18370.53 116
18371.82 131
18373.10 111
18374.38 123
18375.66 112
18376.94 115
18378.23 126
18379.51 115
18380.79 119
18382.07 110
18383.35 136
18384.64 120
18385.92 124
18387.20 129
18388.48 125
18389.76 125
18391.05 124
18392.33 104
18393.61 125
18394.89 113
18396.18 114
18397.46 120
18398.74 142
18400.03 118
18401.31 117
18402.59 124
18403.87 121
18405.16 130
18406.44 116
18407.72 113
18409.01 114
18410.29 110
18411.57 113
18412.86 116
18414.14 122
18415.42 123
18416.70 119
18417.99 133
18419.27 136
18420.56 117
18421.84 135
18423.12 128
18424.41 130
18425.69 111
18426.97 116
18428.26 113
18429.54 120
18430.82 104
18432.11 127
18433.39 121
18434.68 123
18435.96 120
18437.24 100
18438.53 114
18439.81 96
18441.10 109
18442.38 118
18443.66 127
18444.95 114
18446.23 103
18447.52 112
18448.80 135
18450.09 113
18451.37 123
18452.66 124
18453.94 133
18455.23 125
18456.51 107
18457.79 128
18459.08 118
18460.36 131
18461.65 113
18462.93 121
18464.22 128
18465.50 128
18466.79 122
18468.07 119
18469.36 118
18470.64 141
18471.93 129
18473.21 104
18474.50 120
18475.79 121
18477.07 133
18478.36 130
18479.64 123
18480.93 118
18482.21 106
18483.50 130
18484.78 144
18486.07 106
18487.36 116
18488.64 108
18489.93 120
18491.21 119
18492.50 102
18493.79 107
18495.07 132
18496.36 128
18497.64 112
18498.93 115
18500.22 120
18501.50 133
18502.79 119
18504.08 113
18505.36 95
18506.65 141
18507.93 138
18509.22 110
18510.51 116
18511.79 116
18513.08 124
18514.37 111
18515.65 117
18516.94 109
18518.23 106
18519.52 154
18520.80 141
18522.09 137
18523.38 118
18524.66 110
18525.95 108
18527.24 120
18528.52 115
18529.81 112
18531.10 117
18532.39 124
18533.67 133
18534.96 123
18536.25 99
18537.54 114
18538.82 136
18540.11 125
18541.40 106
18542.69 115
18543.98 131
18545.26 138
18546.55 112
18547.84 105
18549.13 125
18550.41 114
18551.70 115
18552.99 113
18554.28 111
18555.57 115
18556.86 151
18558.14 116
18559.43 116
18560.72 125
18562.01 144
18563.30 126
18564.59 119
18565.87 106
18567.16 135
18568.45 131
18569.74 136
18571.03 119
18572.32 99
18573.61 109
18574.89 94
18576.18 141
18577.47 125
18578.76 106
18580.05 107
18581.34 103
18582.63 124
18583.92 99
18585.21 97
18586.50 132
18587.79 119
18589.07 117
18590.36 107
18591.65 112
18592.94 128
18594.23 130
18595.52 107
18596.81 125
18598.10 135
18599.39 133
18600.68 134
18601.97 116
18603.26 122
18604.55 111
18605.84 142
18607.13 137
18608.42 94
18609.71 135
18611.00 134
18612.29 148
18613.58 123
18614.87 136
18616.16 114
18617.45 131
18618.74 131
18620.03 143
18621.32 121
18622.61 119
18623.90 128
18625.19 150
18626.49 135
18627.78 119
18629.07 118
18630.36 135
18631.65 102
18632.94 121
18634.23 137
18635.52 126
18636.81 109
18638.10 142
18639.39 143
18640.69 118
18641.98 142
18643.27 114
18644.56 117
18645.85 108
18647.14 138
18648.43 106
18649.72 132
18651.02 127
18652.31 100
18653.60 117
18654.89 107
18656.18 104
18657.47 117
18658.77 113
18660.06 99
18661.35 120
18662.64 112
18663.93 120
18665.23 119
18666.52 126
18667.81 121
18669.10 98
18670.39 100
18671.69 122
18672.98 132
18674.27 107
18675.56 110
18676.86 104
18678.15 129
18679.44 110
18680.73 105
18682.03 118
18683.32 106
18684.61 100
18685.90 113
18687.20 120
18688.49 112
18689.78 94
18691.07 111
18692.37 115
18693.66 115
18694.95 108
18696.25 100
18697.54 117
18698.83 85
18700.13 106
18701.42 115
18702.71 130
18704.01 111
18705.30 110
18706.59 109
18707.89 121
18709.18 115
18710.47 117
18711.77 110
18713.06 110
18714.35 117
18715.65 120
18716.94 110
18718.24 96
18719.53 111
18720.82 116
18722.12 103
18723.41 117
18724.71 99
18726.00 115
18727.29 94
18728.59 88
18729.88 112
18731.18 110
18732.47 108
18733.76 126
18735.06 110
18736.35 141
18737.65 119
18738.94 118
18740.24 117
18741.53 114
18742.83 106
18744.12 105
18745.42 122
18746.71 107
18748.01 113
18749.30 131
18750.60 143
18751.89 118
18753.19 85
18754.48 102
18755.78 114
18757.07 113
18758.37 103
18759.66 113
18760.96 119
18762.25 111
18763.55 117
18764.84 108
18766.14 112
18767.43 108
18768.73 112
18770.03 106
18771.32 103
18772.62 99
18773.91 136
18775.21 116
18776.50 99
18777.80 95
18779.10 106
18780.39 118
18781.69 98
18782.98 109
18784.28 103
18785.58 102
18786.87 100
18788.17 113
18789.47 108
18790.76 117
18792.06 118
18793.35 121
18794.65 118
18795.95 96
18797.24 97
18798.54 106
18799.84 122
18801.13 117
18802.43 99
18803.73 113
18805.02 113
18806.32 109
18807.62 121
18808.92 108
18810.21 106
18811.51 110
18812.81 103
18814.10 112
18815.40 86
18816.70 111
18818.00 105
18819.29 109
18820.59 105
18821.89 125
18823.18 110
18824.48 112
18825.78 101
18827.08 113
18828.38 116
18829.67 99
18830.97 99
18832.27 105
18833.57 92
18834.86 116
18836.16 117
18837.46 99
18838.76 86
18840.06 91
18841.35 93
18842.65 86
18843.95 106
18845.25 95
18846.55 91
18847.85 98
18849.14 130
18850.44 102
18851.74 116
18853.04 114
18854.34 108
18855.64 96
18856.93 105
18858.23 111
18859.53 91
18860.83 100
18862.13 107
18863.43 106
18864.73 111
18866.03 90
18867.33 104
18868.62 109
18869.92 103
18871.22 103
18872.52 107
18873.82 107
18875.12 106
18876.42 101
18877.72 103
18879.02 109
18880.32 104
18881.62 107
18882.92 111
18884.22 113
18885.52 110
18886.82 109
18888.12 110
18889.42 106
18890.72 107
18892.02 113
18893.31 86
18894.61 92
18895.91 111
18897.21 100
18898.51 119
18899.82 104
18901.12 107
18902.42 87
18903.72 94
18905.02 107
18906.32 102
18907.62 119
18908.92 86
18910.22 107
18911.52 102
18912.82 105
18914.12 103
18915.42 110
18916.72 105
18918.02 105
18919.32 103
18920.62 89
18921.92 81
18923.22 117
18924.53 108
18925.83 105
18927.13 110
18928.43 106
18929.73 106
18931.03 124
18932.33 106
18933.63 98
18934.94 126
18936.24 119
18937.54 119
18938.84 116
18940.14 108
18941.44 100
18942.74 135
18944.05 121
18945.35 85
18946.65 108
18947.95 96
18949.25 112
18950.55 111
18951.86 90
18953.16 100
18954.46 112
18955.76 124
18957.07 115
18958.37 112
18959.67 118
18960.97 117
18962.27 106
18963.58 98
18964.88 116
18966.18 113
18967.48 99
18968.79 128
18970.09 99
18971.39 98
18972.69 106
18974.00 123
18975.30 97
18976.60 91
18977.90 111
18979.21 119
18980.51 116
18981.81 130
18983.12 110
18984.42 94
18985.72 120
18987.03 107
18988.33 108
18989.63 94
18990.94 104
18992.24 103
18993.54 103
18994.85 86
18996.15 125
18997.45 111
18998.76 121
19000.06 117
19001.36 98
19002.67 103
19003.97 127
19005.27 116
19006.58 114
19007.88 96
19009.19 107
19010.49 123
19011.79 113
19013.10 115
19014.40 97
19015.71 115
19017.01 109
19018.31 118
19019.62 110
19020.92 86
19022.23 89
19023.53 115
19024.84 138
19026.14 91
19027.45 112
19028.75 115
19030.05 104
19031.36 87
19032.66 83
19033.97 91
19035.27 115
19036.58 116
19037.88 110
19039.19 84
19040.49 103
19041.80 112
19043.10 106
19044.41 97
19045.71 107
19047.02 109
19048.32 125
19049.63 113
19050.93 99
19052.24 111
19053.55 113
19054.85 116
19056.16 101
19057.46 103
19058.77 99
19060.07 125
19061.38 119
19062.68 113
19063.99 102
19065.30 111
19066.60 108
19067.91 121
19069.21 92
19070.52 93
19071.83 103
19073.13 97
19074.44 106
19075.74 97
19077.05 110
19078.36 100
19079.66 131
19080.97 110
19082.28 113
19083.58 114
19084.89 112
19086.20 104
19087.50 124
19088.81 105
19090.12 97
19091.42 116
19092.73 88
19094.04 100
19095.34 108
19096.65 128
19097.96 90
19099.26 111
19100.57 103
19101.88 100
19103.18 90
19104.49 112
19105.80 124
19107.11 105
19108.41 91
19109.72 96
19111.03 124
19112.34 110
19113.64 104
19114.95 114
19116.26 108
19117.57 107
19118.87 121
19120.18 92
19121.49 94
19122.80 92
19124.11 122
19125.41 106
19126.72 99
19128.03 101
19129.34 97
19130.65 105
19131.95 109
19133.26 102
19134.57 93
19135.88 123
19137.19 98
19138.49 109
19139.80 95
19141.11 103
19142.42 97
19143.73 112
19145.04 109
19146.35 95
19147.65 106
19148.96 104
19150.27 106
19151.58 111
19152.89 134
19154.20 110
19155.51 121
19156.82 112
19158.13 122
19159.43 85
19160.74 135
19162.05 101
19163.36 104
19164.67 103
19165.98 112
19167.29 100
19168.60 109
19169.91 116
19171.22 89
19172.53 103
19173.84 100
19175.15 115
19176.46 111
19177.77 111
19179.08 110
19180.39 124
19181.70 116
19183.01 121
19184.32 89
19185.63 129
19186.94 96
19188.25 85
19189.56 96
19190.87 112
19192.18 99
19193.49 99
19194.80 121
19196.11 100
19197.42 107
19198.73 101
19200.04 114
19201.35 100
19202.66 120
19203.97 121
19205.28 110
19206.59 108
19207.90 87
19209.21 120
19210.52 110
19211.83 96
19213.14 93
19214.46 108
19215.77 111
19217.08 126
19218.39 117
19219.70 105
19221.01 107
19222.32 111
19223.63 104
19224.95 122
19226.26 95
19227.57 96
19228.88 102
19230.19 95
19231.50 102
19232.81 99
19234.13 110
19235.44 88
19236.75 81
19238.06 109
19239.37 107
19240.68 104
19242.00 131
19243.31 106
19244.62 106
19245.93 105
19247.24 114
19248.56 120
19249.87 99
19251.18 92
19252.49 98
19253.81 114
19255.12 103
19256.43 115
19257.74 105
19259.06 109
19260.37 99
19261.68 88
19262.99 109
19264.31 114
19265.62 73
19266.93 101
19268.24 129
19269.56 91
19270.87 103
19272.18 105
19273.50 108
19274.81 101
19276.12 75
19277.43 85
19278.75 96
19280.06 100
19281.37 86
19282.69 103
19284.00 99
19285.31 98
19286.63 89
19287.94 80
19289.25 76
19290.57 72
19291.88 106
19293.20 104
19294.51 96
19295.82 94
19297.14 76
19298.45 82
19299.76 106
19301.08 82
19302.39 99
19303.71 101
19305.02 107
19306.33 95
19307.65 95
19308.96 105
19310.28 96
19311.59 115
19312.91 123
19314.22 102
19315.53 97
19316.85 100
19318.16 89
19319.48 80
19320.79 90
19322.11 95
19323.42 101
19324.74 100
19326.05 80
19327.37 95
19328.68 85
19330.00 105
19331.31 94
19332.63 115
19333.94 96
19335.26 94
19336.57 80
19337.89 95
19339.20 88
19340.52 90
19341.83 94
19343.15 95
19344.46 92
19345.78 88
19347.09 88
19348.41 109
19349.73 96
19351.04 95
19352.36 86
19353.67 92
19354.99 92
19356.30 94
19357.62 104
19358.94 95
19360.25 100
19361.57 99
19362.88 95
19364.20 100
19365.52 88
19366.83 90
19368.15 93
19369.46 95
19370.78 117
19372.10 104
19373.41 103
19374.73 94
19376.05 98
19377.36 90
19378.68 105
19380.00 97
19381.31 84
19382.63 90
19383.95 83
19385.26 100
19386.58 117
19387.90 108
19389.21 100
19390.53 113
19391.85 88
19393.17 110
19394.48 85
19395.80 103
19397.12 92
19398.43 100
19399.75 94
19401.07 104
19402.39 91
19403.70 102
19405.02 102
19406.34 95
19407.66 103
19408.97 91
19410.29 93
19411.61 118
19412.93 95
19414.24 77
19415.56 105
19416.88 101
19418.20 103
19419.52 84
19420.83 91
19422.15 99
19423.47 103
19424.79 84
19426.11 89
19427.42 84
19428.74 105
19430.06 116
19431.38 105
19432.70 103
19434.02 86
19435.34 98
19436.65 113
19437.97 97
19439.29 96
19440.61 116
19441.93 100
19443.25 103
19444.57 106
19445.88 126
19447.20 107
19448.52 98
19449.84 112
19451.16 83
19452.48 79
19453.80 91
19455.12 100
19456.44 97
19457.76 103
19459.08 85
19460.40 94
19461.71 97
19463.03 92
19464.35 101
19465.67 107
19466.99 98
19468.31 101
19469.63 95
19470.95 100
19472.27 81
19473.59 91
19474.91 103
19476.23 94
19477.55 96
19478.87 80
19480.19 98
19481.51 82
19482.83 107
19484.15 113
19485.47 108
19486.79 94
19488.11 98
19489.43 126
19490.75 105
19492.07 85
19493.39 80
19494.71 105
19496.04 117
19497.36 93
19498.68 112
19500.00 117
19501.32 95
19502.64 94
19503.96 98
19505.28 93
19506.60 86
19507.92 83
19509.24 80
19510.56 102
19511.89 105
19513.21 89
19514.53 107
19515.85 94
19517.17 74
19518.49 83
19519.81 102
19521.13 111
19522.46 103
19523.78 73
19525.10 88
19526.42 98
19527.74 112
19529.06 102
19530.39 88
19531.71 104
19533.03 90
19534.35 94
19535.67 96
19537.00 105
19538.32 93
19539.64 100
19540.96 110
19542.28 122
19543.61 95
19544.93 96
19546.25 101
19547.57 107
19548.90 94
19550.22 93
19551.54 97
19552.86 91
19554.19 105
19555.51 84
19556.83 80
19558.15 88
19559.48 93
19560.80 98
19562.12 89
19563.44 106
19564.77 112
19566.09 80
19567.41 104
19568.74 103
19570.06 116
19571.38 94
19572.71 89
19574.03 112
19575.35 112
19576.68 106
19578.00 90
19579.32 89
19580.65 104
19581.97 111
19583.29 118
19584.62 92
19585.94 82
19587.26 89
19588.59 115
19589.91 88
19591.24 81
19592.56 111
19593.88 85
19595.21 104
19596.53 97
19597.86 80
19599.18 93
19600.50 86
19601.83 90
19603.15 100
19604.48 91
19605.80 91
19607.12 100
19608.45 99
19609.77 95
19611.10 82
19612.42 96
19613.75 106
19615.07 83
19616.40 81
19617.72 87
19619.05 90
19620.37 97
19621.70 90
19623.02 101
19624.35 81
19625.67 92
19627.00 93
19628.32 93
19629.65 85
19630.97 99
19632.30 110
19633.62 89
19634.95 86
19636.27 86
19637.60 92
19638.92 93
19640.25 89
19641.57 100
19642.90 91
19644.23 97
19645.55 86
19646.88 103
19648.20 93
19649.53 83
19650.85 92
19652.18 109
19653.51 96
19654.83 104
19656.16 86
19657.48 90
19658.81 86
19660.14 89
19661.46 94
19662.79 101
19664.11 81
19665.44 64
19666.77 93
19668.09 118
19669.42 97
19670.75 94
19672.07 93
19673.40 99
19674.73 107
19676.05 79
19677.38 90
19678.71 82
19680.03 77
19681.36 94
19682.69 89
19684.01 79
19685.34 83
19686.67 107
19688.00 86
19689.32 91
19690.65 98
19691.98 98
19693.30 86
19694.63 89
19695.96 96
19697.29 91
19698.61 84
19699.94 100
19701.27 116
19702.60 95
19703.92 99
19705.25 99
19706.58 106
19707.91 112
19709.24 106
19710.56 105
19711.89 102
19713.22 87
19714.55 89
19715.88 95
19717.20 118
19718.53 91
19719.86 93
19721.19 84
19722.52 112
19723.84 107
19725.17 100
19726.50 90
19727.83 88
19729.16 94
19730.49 89
19731.82 98
19733.14 85
19734.47 95
19735.80 106
19737.13 94
19738.46 82
19739.79 80
19741.12 89
19742.45 99
19743.77 108
19745.10 95
19746.43 88
19747.76 93
19749.09 107
19750.42 92
19751.75 137
19753.08 93
19754.41 112
19755.74 114
19757.07 91
19758.40 79
19759.73 103
19761.06 103
19762.39 112
19763.71 80
19765.04 97
19766.37 95
19767.70 89
19769.03 103
19770.36 101
19771.69 103
19773.02 104
19774.35 103
19775.68 88
19777.01 94
19778.34 102
19779.67 108
19781.00 113
19782.33 126
19783.67 95
19785.00 97
19786.33 118
19787.66 93
19788.99 88
19790.32 88
19791.65 93
19792.98 96
19794.31 106
19795.64 98
19796.97 92
19798.30 90
19799.63 103
19800.96 104
19802.29 84
19803.63 72
19804.96 120
19806.29 122
19807.62 83
19808.95 83
19810.28 113
19811.61 109
19812.94 98
19814.28 94
19815.61 99
19816.94 104
19818.27 91
19819.60 103
19820.93 83
19822.26 117
19823.60 99
19824.93 104
19826.26 107
19827.59 99
19828.92 84
19830.26 98
19831.59 80
19832.92 80
19834.25 99
19835.58 107
19836.92 93
19838.25 91
19839.58 92
19840.91 81
19842.24 78
19843.58 71
19844.91 104
19846.24 85
19847.57 85
19848.91 84
19850.24 94
19851.57 92
19852.90 87
19854.24 97
19855.57 103
19856.90 102
19858.24 83
19859.57 91
19860.90 90
19862.23 99
19863.57 102
19864.90 96
19866.23 90
19867.57 93
19868.90 91
19870.23 87
19871.57 86
19872.90 107
19874.23 103
19875.57 89
19876.90 87
19878.23 90
19879.57 100
19880.90 95
19882.24 106
19883.57 92
19884.90 111
19886.24 93
19887.57 100
19888.90 94
19890.24 100
19891.57 78
19892.91 95
19894.24 100
19895.57 119
19896.91 89
19898.24 87
19899.58 86
19900.91 95
19902.25 105
19903.58 80
19904.91 95
19906.25 78
19907.58 94
19908.92 95
19910.25 95
19911.59 80
19912.92 115
19914.26 105
19915.59 80
19916.93 86
19918.26 99
19919.60 90
19920.93 79
19922.27 83
19923.60 93
19924.94 100
19926.27 119
19927.61 96
19928.94 72
19930.28 94
19931.61 98
19932.95 122
19934.28 102
19935.62 90
19936.95 95
19938.29 111
19939.63 93
19940.96 66
19942.30 88
19943.63 99
19944.97 127
19946.30 94
19947.64 81
19948.98 88
19950.31 101
19951.65 95
19952.98 99
19954.32 93
19955.66 96
19956.99 103
19958.33 92
19959.67 86
19961.00 88
19962.34 103
19963.67 97
19965.01 114
19966.35 86
19967.68 80
19969.02 109
19970.36 100
19971.69 85
19973.03 97
19974.37 86
19975.70 107
19977.04 84
19978.38 108
19979.71 92
19981.05 82
19982.39 98
19983.73 103
19985.06 107
19986.40 85
19987.74 89
19989.07 103
19990.41 107
19991.75 83
19993.09 80
19994.42 99
19995.76 99
19997.10 84
19998.44 94
19999.77 93
20001.11 85
20002.45 100
20003.79 108
20005.13 90
20006.46 84
20007.80 87
20009.14 97
20010.48 82
20011.81 87
20013.15 97
20014.49 99
20015.83 103
20017.17 80
20018.51 90
20019.84 93
20021.18 104
20022.52 109
20023.86 93
20025.20 92
20026.54 90
20027.87 100
20029.21 107
20030.55 92
20031.89 102
20033.23 84
20034.57 102
20035.91 108
20037.25 93
20038.59 78
20039.92 99
20041.26 91
20042.60 94
20043.94 106
20045.28 76
20046.62 103
20047.96 97
20049.30 90
20050.64 76
20051.98 108
20053.32 95
20054.66 81
20056.00 91
20057.33 89
20058.67 85
20060.01 100
20061.35 94
20062.69 106
20064.03 110
20065.37 91
20066.71 97
20068.05 108
20069.39 88
20070.73 93
20072.07 106
20073.41 98
20074.75 85
20076.09 96
20077.43 83
20078.77 97
20080.11 76
20081.45 93
20082.79 91
20084.14 102
20085.48 87
20086.82 85
20088.16 94
20089.50 96
20090.84 67
20092.18 82
20093.52 95
20094.86 89
20096.20 101
20097.54 99
20098.88 102
20100.22 96
20101.57 108
20102.91 97
20104.25 105
20105.59 90
20106.93 100
20108.27 104
20109.61 84
20110.95 91
20112.30 75
20113.64 84
20114.98 94
20116.32 98
20117.66 112
20119.00 105
20120.34 74
20121.69 81
20123.03 97
20124.37 108
20125.71 95
20127.05 79
20128.40 97
20129.74 94
20131.08 90
20132.42 91
20133.76 87
20135.11 80
20136.45 105
