# Supplementary material for: MALDI-TOF MS typing enables the classification of brewing yeasts of the genus Saccharomyces to major beer styles
Source: PLoS One. 2017 Aug 9;12(8):e0181694. doi: 10.1371/journal.pone.0181694 (PMC5549903; doi:10.1371/journal.pone.0181694)
Supplement: S13 File — The directory includes 90 raw files and was zipped to “.zip”; the folder has three strains with 30 spectra per strain; S1 Text explains the raw files with an example and Table 1 represents the yeast strains used within the experiment. (ZIP) [file pone.0181694.s016.zip › 37-39/30635-431-OG-Alt-Koe-YPG-18h-E-E_2015-10-20__0_C1_1.dat]

1999.81 3927
2000.23 4009
2000.65 4209
2001.07 4139
2001.50 4181
2001.92 4056
2002.34 4054
2002.76 3977
2003.18 3865
2003.60 3761
2004.03 3673
2004.45 3815
2004.87 3786
2005.29 3613
2005.71 3542
2006.14 3517
2006.56 3646
2006.98 3599
2007.40 3715
2007.83 3791
2008.25 3778
2008.67 3698
2009.09 3811
2009.52 3754
2009.94 3682
2010.36 3673
2010.78 3621
2011.21 3555
2011.63 3496
2012.05 3487
2012.48 3429
2012.90 3438
2013.32 3407
2013.74 3432
2014.17 3499
2014.59 3503
2015.01 3354
2015.44 3290
2015.86 3259
2016.28 3341
2016.71 3550
2017.13 3746
2017.55 3759
2017.98 3695
2018.40 3779
2018.82 3695
2019.25 3697
2019.67 3749
2020.09 3797
2020.52 3791
2020.94 3642
2021.37 3680
2021.79 3551
2022.21 3663
2022.64 3487
2023.06 3536
2023.48 3700
2023.91 3487
2024.33 3470
2024.76 3520
2025.18 3393
2025.61 3197
2026.03 3375
2026.45 3689
2026.88 3626
2027.30 3558
2027.73 3457
2028.15 3569
2028.58 3629
2029.00 3497
2029.43 3482
2029.85 3597
2030.28 3514
2030.70 3454
2031.12 3607
2031.55 3705
2031.97 3867
2032.40 3975
2032.82 3783
2033.25 3830
2033.67 3839
2034.10 3864
2034.52 3964
2034.95 3903
2035.38 3765
2035.80 3867
2036.23 3911
2036.65 3716
2037.08 3824
2037.50 3736
2037.93 3751
2038.35 4073
2038.78 3896
2039.20 3895
2039.63 4105
2040.06 3849
2040.48 3957
2040.91 3933
2041.33 3971
2041.76 3743
2042.19 3766
2042.61 3810
2043.04 3725
2043.46 3627
2043.89 3569
2044.32 3562
2044.74 3604
2045.17 3742
2045.59 3693
2046.02 3777
2046.45 3801
2046.87 3723
2047.30 3666
2047.73 3659
2048.15 3646
2048.58 3567
2049.01 3618
2049.43 3547
2049.86 3586
2050.29 3699
2050.71 3564
2051.14 3506
2051.57 3457
2051.99 3447
2052.42 3562
2052.85 3650
2053.28 3399
2053.70 3448
2054.13 3548
2054.56 3544
2054.99 3609
2055.41 3444
2055.84 3462
2056.27 3400
2056.69 3423
2057.12 3402
2057.55 3635
2057.98 3532
2058.41 3576
2058.83 3579
2059.26 3461
2059.69 3505
2060.12 3626
2060.54 3673
2060.97 3655
2061.40 3657
2061.83 3755
2062.26 3736
2062.68 3565
2063.11 3682
2063.54 3683
2063.97 3862
2064.40 4051
2064.83 4112
2065.25 4293
2065.68 4696
2066.11 4516
2066.54 4466
2066.97 4502
2067.40 4278
2067.82 4047
2068.25 4071
2068.68 4236
2069.11 3868
2069.54 3623
2069.97 3732
2070.40 3685
2070.83 3630
2071.26 3583
2071.68 3506
2072.11 3392
2072.54 3284
2072.97 3571
2073.40 3638
2073.83 3705
2074.26 3647
2074.69 3810
2075.12 3666
2075.55 3690
2075.98 3756
2076.41 3900
2076.84 3878
2077.27 3960
2077.70 4010
2078.13 3899
2078.55 3919
2078.98 4087
2079.41 4371
2079.84 4264
2080.27 4185
2080.70 4043
2081.13 3819
2081.56 3683
2081.99 3922
2082.42 3798
2082.85 3802
2083.29 3880
2083.72 3831
2084.15 3793
2084.58 3711
2085.01 3776
2085.44 3640
2085.87 3476
2086.30 3639
2086.73 3710
2087.16 3496
2087.59 3577
2088.02 3454
2088.45 3362
2088.88 3496
2089.31 3385
2089.74 3412
2090.17 3461
2090.61 3446
2091.04 3426
2091.47 3512
2091.90 3672
2092.33 3578
2092.76 3553
2093.19 3617
2093.62 3757
2094.06 3665
2094.49 3628
2094.92 3466
2095.35 3425
2095.78 3331
2096.21 3483
2096.64 3458
2097.08 3251
2097.51 3422
2097.94 3413
2098.37 3317
2098.80 3320
2099.24 3304
2099.67 3398
2100.10 3304
2100.53 3228
2100.96 3281
2101.40 3369
2101.83 3509
2102.26 3394
2102.69 3399
2103.12 3351
2103.56 3279
2103.99 3368
2104.42 3379
2104.85 3554
2105.29 3638
2105.72 3529
2106.15 3591
2106.58 3528
2107.02 3695
2107.45 3798
2107.88 3632
2108.31 3907
2108.75 3863
2109.18 3692
2109.61 3610
2110.05 3483
2110.48 3528
2110.91 3422
2111.35 3456
2111.78 3407
2112.21 3417
2112.65 3396
2113.08 3420
2113.51 3396
2113.95 3380
2114.38 3335
2114.81 3187
2115.25 3340
2115.68 3319
2116.11 3326
2116.55 3319
2116.98 3271
2117.41 3376
2117.85 3374
2118.28 3463
2118.72 3301
2119.15 3410
2119.58 3367
2120.02 3585
2120.45 3560
2120.89 3555
2121.32 3436
2121.75 3470
2122.19 3523
2122.62 3385
2123.06 3363
2123.49 3619
2123.93 3570
2124.36 3540
2124.79 3451
2125.23 3312
2125.66 3322
2126.10 3305
2126.53 3364
2126.97 3628
2127.40 3444
2127.84 3355
2128.27 3424
2128.71 3205
2129.14 3417
2129.58 3579
2130.01 3476
2130.45 3380
2130.88 3583
2131.32 3507
2131.75 3693
2132.19 3722
2132.62 3568
2133.06 3557
2133.49 3658
2133.93 3688
2134.37 3762
2134.80 3811
2135.24 3831
2135.67 3559
2136.11 4023
2136.54 4012
2136.98 3830
2137.41 3886
2137.85 3957
2138.29 3795
2138.72 3544
2139.16 3627
2139.59 3693
2140.03 3684
2140.47 3568
2140.90 3450
2141.34 3589
2141.78 3427
2142.21 3566
2142.65 3542
2143.08 3398
2143.52 3346
2143.96 3398
2144.39 3273
2144.83 3404
2145.27 3398
2145.70 3275
2146.14 3348
2146.58 3532
2147.01 3566
2147.45 3512
2147.89 3709
2148.32 3742
2148.76 3884
2149.20 3738
2149.64 3734
2150.07 3797
2150.51 3887
2150.95 3932
2151.38 3827
2151.82 3764
2152.26 3717
2152.70 3721
2153.13 3898
2153.57 3909
2154.01 3699
2154.45 3654
2154.88 3690
2155.32 3559
2155.76 3641
2156.20 3655
2156.63 3668
2157.07 3670
2157.51 3476
2157.95 3568
2158.39 3451
2158.82 3627
2159.26 3710
2159.70 3726
2160.14 3631
2160.58 3461
2161.01 3820
2161.45 3779
2161.89 3753
2162.33 4033
2162.77 4159
2163.21 4263
2163.64 4562
2164.08 4604
2164.52 4644
2164.96 4914
2165.40 4632
2165.84 4589
2166.28 4393
2166.71 4302
2167.15 4403
2167.59 4316
2168.03 4120
2168.47 3983
2168.91 4041
2169.35 3952
2169.79 4074
2170.23 3915
2170.67 3804
2171.10 3874
2171.54 4106
2171.98 3978
2172.42 4242
2172.86 4232
2173.30 4181
2173.74 4344
2174.18 4337
2174.62 4057
2175.06 4336
2175.50 4465
2175.94 4461
2176.38 4326
2176.82 4400
2177.26 4340
2177.70 4220
2178.14 4187
2178.58 3780
2179.02 3835
2179.46 3829
2179.90 3798
2180.34 3730
2180.78 3543
2181.22 3676
2181.66 3554
2182.10 3687
2182.54 3726
2182.98 3442
2183.42 3507
2183.86 3535
2184.30 3606
2184.74 3359
2185.18 3378
2185.62 3310
2186.06 3362
2186.51 3673
2186.95 3728
2187.39 3677
2187.83 3586
2188.27 3810
2188.71 3784
2189.15 3750
2189.59 4064
2190.03 3997
2190.47 3959
2190.92 3949
2191.36 3959
2191.80 3958
2192.24 3805
2192.68 3586
2193.12 3726
2193.56 3775
2194.01 3895
2194.45 3901
2194.89 3885
2195.33 4137
2195.77 4077
2196.21 4307
2196.66 4252
2197.10 4180
2197.54 4181
2197.98 4039
2198.42 4061
2198.87 4010
2199.31 3961
2199.75 3881
2200.19 3998
2200.63 3921
2201.08 4013
2201.52 3820
2201.96 4082
2202.40 3825
2202.85 3756
2203.29 3827
2203.73 3654
2204.17 3806
2204.62 3931
2205.06 3809
2205.50 3911
2205.94 3877
2206.39 3829
2206.83 3868
2207.27 4001
2207.71 3897
2208.16 4002
2208.60 3945
2209.04 3891
2209.49 4003
2209.93 3970
2210.37 3844
2210.82 3850
2211.26 3754
2211.70 3789
2212.15 3665
2212.59 3957
2213.03 3929
2213.48 3876
2213.92 3798
2214.36 3802
2214.81 3944
2215.25 3856
2215.69 3780
2216.14 3655
2216.58 3662
2217.03 3793
2217.47 3735
2217.91 3438
2218.36 3421
2218.80 3638
2219.25 3583
2219.69 3711
2220.13 3789
2220.58 3554
2221.02 3556
2221.47 3746
2221.91 3413
2222.36 3551
2222.80 3666
2223.24 3477
2223.69 3507
2224.13 3708
2224.58 3483
2225.02 3587
2225.47 3749
2225.91 3785
2226.36 3748
2226.80 3916
2227.25 3871
2227.69 3848
2228.14 3955
2228.58 3824
2229.03 3663
2229.47 3859
2229.92 4020
2230.36 3838
2230.81 3900
2231.25 4074
2231.70 4121
2232.14 4074
2232.59 4131
2233.03 4026
2233.48 4243
2233.93 4158
2234.37 4166
2234.82 4315
2235.26 4129
2235.71 4015
2236.15 3882
2236.60 3967
2237.05 4066
2237.49 3860
2237.94 3736
2238.38 3803
2238.83 3823
2239.28 4023
2239.72 4030
2240.17 3796
2240.61 3681
2241.06 3568
2241.51 3353
2241.95 3406
2242.40 3528
2242.85 3448
2243.29 3597
2243.74 3551
2244.19 3372
2244.63 3417
2245.08 3330
2245.52 3187
2245.97 3319
2246.42 3301
2246.87 3309
2247.31 3352
2247.76 3249
2248.21 3222
2248.65 3509
2249.10 3306
2249.55 3181
2249.99 3462
2250.44 3473
2250.89 3527
2251.34 3538
2251.78 3465
2252.23 3307
2252.68 3355
2253.13 3302
2253.57 3453
2254.02 3427
2254.47 3383
2254.92 3460
2255.36 3356
2255.81 3264
2256.26 3364
2256.71 3297
2257.15 3452
2257.60 3540
2258.05 3473
2258.50 3502
2258.95 3501
2259.39 3497
2259.84 3435
2260.29 3463
2260.74 3509
2261.19 3567
2261.64 3646
2262.08 3680
2262.53 3725
2262.98 3656
2263.43 3573
2263.88 3639
2264.33 3730
2264.77 3809
2265.22 3826
2265.67 3662
2266.12 3629
2266.57 3803
2267.02 3651
2267.47 3669
2267.92 3791
2268.37 3498
2268.81 3698
2269.26 3775
2269.71 3802
2270.16 3756
2270.61 3904
2271.06 3992
2271.51 4015
2271.96 3987
2272.41 3911
2272.86 3997
2273.31 3992
2273.76 3742
2274.21 3862
2274.66 3866
2275.11 3661
2275.55 3545
2276.00 3527
2276.45 3557
2276.90 3554
2277.35 3424
2277.80 3502
2278.25 3464
2278.70 3604
2279.15 3405
2279.60 3603
2280.05 3504
2280.50 3383
2280.95 3632
2281.40 3845
2281.85 3758
2282.31 3763
2282.76 3550
2283.21 3439
2283.66 3728
2284.11 3655
2284.56 3520
2285.01 3581
2285.46 3363
2285.91 3575
2286.36 3796
2286.81 3878
2287.26 3812
2287.71 3907
2288.16 4001
2288.61 4092
2289.07 4377
2289.52 4561
2289.97 4763
2290.42 4972
2290.87 5070
2291.32 5074
2291.77 5177
2292.22 5293
2292.68 5151
2293.13 4798
2293.58 4851
2294.03 4843
2294.48 4626
2294.93 4570
2295.38 4474
2295.84 4331
2296.29 4169
2296.74 3913
2297.19 4011
2297.64 3918
2298.10 3724
2298.55 3684
2299.00 3592
2299.45 3686
2299.90 3647
2300.36 3483
2300.81 3526
2301.26 3598
2301.71 3406
2302.16 3430
2302.62 3252
2303.07 3484
2303.52 3454
2303.97 3268
2304.43 3347
2304.88 3407
2305.33 3460
2305.78 3449
2306.24 3574
2306.69 3601
2307.14 3721
2307.60 4019
2308.05 3955
2308.50 4028
2308.95 3999
2309.41 4086
2309.86 4126
2310.31 3954
2310.77 3883
2311.22 4175
2311.67 4076
2312.13 4213
2312.58 4073
2313.03 3816
2313.49 3786
2313.94 3850
2314.39 3808
2314.85 3784
2315.30 3509
2315.75 3614
2316.21 3591
2316.66 3699
2317.11 3649
2317.57 3737
2318.02 3584
2318.48 3540
2318.93 3638
2319.38 3766
2319.84 3716
2320.29 3698
2320.75 3872
2321.20 3802
2321.66 3773
2322.11 3785
2322.56 3741
2323.02 3826
2323.47 3695
2323.93 3596
2324.38 3858
2324.84 4002
2325.29 3928
2325.74 3874
2326.20 4019
2326.65 3823
2327.11 3921
2327.56 3868
2328.02 3964
2328.47 3974
2328.93 4135
2329.38 4183
2329.84 4194
2330.29 4318
2330.75 4210
2331.20 4021
2331.66 4205
2332.11 3955
2332.57 3885
2333.02 4106
2333.48 3969
2333.94 3819
2334.39 3698
2334.85 3741
2335.30 3659
2335.76 3497
2336.21 3519
2336.67 3439
2337.12 3595
2337.58 3482
2338.04 3647
2338.49 3504
2338.95 3667
2339.40 3637
2339.86 3609
2340.32 3670
2340.77 3717
2341.23 3566
2341.68 3518
2342.14 3497
2342.60 3488
2343.05 3647
2343.51 3338
2343.97 3464
2344.42 3602
2344.88 3770
2345.34 3440
2345.79 3709
2346.25 3856
2346.71 3969
2347.16 3922
2347.62 3861
2348.08 3819
2348.53 3858
2348.99 3968
2349.45 4017
2349.90 3808
2350.36 3701
2350.82 3889
2351.27 3664
2351.73 3730
2352.19 3555
2352.65 3706
2353.10 3740
2353.56 3897
2354.02 3763
2354.48 3794
2354.93 3769
2355.39 3697
2355.85 3987
2356.31 3841
2356.76 3615
2357.22 3721
2357.68 3811
2358.14 3667
2358.59 3557
2359.05 3840
2359.51 3797
2359.97 3842
2360.43 3807
2360.88 4014
2361.34 3700
2361.80 3690
2362.26 3628
2362.72 3667
2363.17 3731
2363.63 3557
2364.09 3459
2364.55 3715
2365.01 3640
2365.47 3652
2365.92 3628
2366.38 3538
2366.84 3564
2367.30 3858
2367.76 3792
2368.22 3586
2368.68 3615
2369.14 3716
2369.59 3591
2370.05 3721
2370.51 3667
2370.97 3749
2371.43 3635
2371.89 3629
2372.35 3423
2372.81 3322
2373.27 3643
2373.73 3509
2374.19 3750
2374.65 3816
2375.10 3722
2375.56 3640
2376.02 3744
2376.48 3744
2376.94 3874
2377.40 3689
2377.86 3677
2378.32 3631
2378.78 3731
2379.24 3625
2379.70 3730
2380.16 3806
2380.62 3792
2381.08 3649
2381.54 3572
2382.00 3634
2382.46 3703
2382.92 3481
2383.38 3569
2383.84 3354
2384.30 3336
2384.76 3403
2385.22 3493
2385.68 3617
2386.14 3559
2386.60 3532
2387.07 3423
2387.53 3636
2387.99 3649
2388.45 3472
2388.91 3557
2389.37 3696
2389.83 3790
2390.29 3710
2390.75 3731
2391.21 3753
2391.67 3798
2392.13 3697
2392.60 3769
2393.06 3688
2393.52 3511
2393.98 3507
2394.44 3454
2394.90 3600
2395.36 3466
2395.82 3537
2396.29 3496
2396.75 3398
2397.21 3465
2397.67 3446
2398.13 3272
2398.59 3314
2399.06 3425
2399.52 3398
2399.98 3385
2400.44 3329
2400.90 3414
2401.37 3370
2401.83 3359
2402.29 3403
2402.75 3593
2403.21 3535
2403.68 3428
2404.14 3360
2404.60 3358
2405.06 3255
2405.52 3329
2405.99 3455
2406.45 3308
2406.91 3457
2407.37 3426
2407.84 3533
2408.30 3786
2408.76 3677
2409.22 3576
2409.69 3389
2410.15 3347
2410.61 3202
2411.08 3277
2411.54 3330
2412.00 3274
2412.47 3247
2412.93 3454
2413.39 3512
2413.85 3563
2414.32 3539
2414.78 3530
2415.24 3569
2415.71 3660
2416.17 3690
2416.63 3722
2417.10 3959
2417.56 4072
2418.02 3960
2418.49 3971
2418.95 4129
2419.42 4061
2419.88 3894
2420.34 3876
2420.81 4050
2421.27 4061
2421.73 3879
2422.20 3947
2422.66 3992
2423.13 3757
2423.59 3872
2424.06 3812
2424.52 3704
2424.98 3684
2425.45 3596
2425.91 3559
2426.38 3510
2426.84 3398
2427.31 3516
2427.77 3488
2428.23 3506
2428.70 3656
2429.16 3387
2429.63 3512
2430.09 3599
2430.56 3567
2431.02 3535
2431.49 3583
2431.95 3708
2432.42 3863
2432.88 3697
2433.35 3611
2433.81 3790
2434.28 3788
2434.74 3724
2435.21 3901
2435.67 3762
2436.14 3819
2436.60 3852
2437.07 3824
2437.53 3972
2438.00 3913
2438.47 4023
2438.93 4009
2439.40 4060
2439.86 3938
2440.33 3987
2440.79 4007
2441.26 3956
2441.73 4042
2442.19 3967
2442.66 3957
2443.12 3995
2443.59 3806
2444.05 3788
2444.52 3657
2444.99 3561
2445.45 3663
2445.92 3352
2446.39 3419
2446.85 3196
2447.32 3255
2447.78 3314
2448.25 3366
2448.72 3395
2449.18 3456
2449.65 3415
2450.12 3379
2450.58 3509
2451.05 3449
2451.52 3452
2451.98 3448
2452.45 3607
2452.92 3615
2453.39 3635
2453.85 3451
2454.32 3568
2454.79 3513
2455.25 3674
2455.72 3684
2456.19 3623
2456.65 3605
2457.12 3536
2457.59 3541
2458.06 3760
2458.52 3690
2458.99 3443
2459.46 3346
2459.93 3344
2460.39 3512
2460.86 3511
2461.33 3409
2461.80 3305
2462.27 3334
2462.73 3347
2463.20 3169
2463.67 3329
2464.14 3370
2464.60 3450
2465.07 3389
2465.54 3472
2466.01 3464
2466.48 3478
2466.95 3445
2467.41 3474
2467.88 3404
2468.35 3352
2468.82 3484
2469.29 3473
2469.76 3348
2470.22 3394
2470.69 3296
2471.16 3279
2471.63 3305
2472.10 3262
2472.57 3158
2473.04 3204
2473.51 3198
2473.97 3231
2474.44 3034
2474.91 3345
2475.38 3409
2475.85 3295
2476.32 3065
2476.79 3336
2477.26 3168
2477.73 3119
2478.20 3201
2478.67 3291
2479.13 3434
2479.60 3514
2480.07 3395
2480.54 3356
2481.01 3391
2481.48 3370
2481.95 3533
2482.42 3252
2482.89 3453
2483.36 3350
2483.83 3287
2484.30 3371
2484.77 3320
2485.24 3326
2485.71 3286
2486.18 3301
2486.65 3466
2487.12 3438
2487.59 3510
2488.06 3502
2488.53 3608
2489.00 3459
2489.47 3548
2489.94 3753
2490.41 3563
2490.88 3619
2491.35 3645
2491.83 3370
2492.30 3389
2492.77 3421
2493.24 3568
2493.71 3581
2494.18 3537
2494.65 3598
2495.12 3727
2495.59 3676
2496.06 3684
2496.53 3478
2497.00 3464
2497.48 3534
2497.95 3377
2498.42 3485
2498.89 3243
2499.36 3383
2499.83 3376
2500.30 3321
2500.77 3065
2501.25 3043
2501.72 3126
2502.19 3060
2502.66 3172
2503.13 3103
2503.60 3288
2504.08 3324
2504.55 3236
2505.02 3363
2505.49 3471
2505.96 3321
2506.44 3182
2506.91 3494
2507.38 3482
2507.85 3660
2508.32 3765
2508.80 3815
2509.27 3789
2509.74 3803
2510.21 3792
2510.68 3703
2511.16 3923
2511.63 3866
2512.10 3631
2512.57 3811
2513.05 3746
2513.52 3598
2513.99 3756
2514.47 3808
2514.94 3660
2515.41 3760
2515.88 3655
2516.36 3673
2516.83 3475
2517.30 3477
2517.78 3535
2518.25 3509
2518.72 3769
2519.19 3753
2519.67 3587
2520.14 3488
2520.61 3438
2521.09 3615
2521.56 3464
2522.03 3537
2522.51 3512
2522.98 3583
2523.46 3328
2523.93 3320
2524.40 3436
2524.88 3470
2525.35 3153
2525.82 3134
2526.30 3281
2526.77 3292
2527.25 3338
2527.72 3385
2528.19 3321
2528.67 3327
2529.14 3283
2529.62 3385
2530.09 3455
2530.56 3333
2531.04 3408
2531.51 3602
2531.99 3399
2532.46 3405
2532.94 3405
2533.41 3494
2533.89 3444
2534.36 3507
2534.83 3449
2535.31 3506
2535.78 3369
2536.26 3346
2536.73 3163
2537.21 3415
2537.68 3539
2538.16 3429
2538.63 3468
2539.11 3375
2539.58 3526
2540.06 3455
2540.53 3546
2541.01 3700
2541.48 3834
2541.96 3735
2542.43 3706
2542.91 3455
2543.39 3399
2543.86 3491
2544.34 3706
2544.81 3600
2545.29 3625
2545.76 3440
2546.24 3435
2546.71 3608
2547.19 3729
2547.67 3807
2548.14 3663
2548.62 3814
2549.09 3933
2549.57 3745
2550.05 3828
2550.52 4113
2551.00 3946
2551.47 3882
2551.95 3972
2552.43 3915
2552.90 3836
2553.38 4039
2553.86 4196
2554.33 3987
2554.81 3855
2555.29 3971
2555.76 4122
2556.24 4069
2556.72 3709
2557.19 3780
2557.67 3469
2558.15 3425
2558.62 3526
2559.10 3347
2559.58 3410
2560.05 3372
2560.53 3313
2561.01 3281
2561.48 3376
2561.96 3450
2562.44 3464
2562.92 3281
2563.39 3278
2563.87 3464
2564.35 3301
2564.83 3267
2565.30 3344
2565.78 3129
2566.26 3284
2566.74 3283
2567.21 3228
2567.69 3163
2568.17 3158
2568.65 3316
2569.12 3245
2569.60 3098
2570.08 3298
2570.56 3275
2571.04 3310
2571.51 3312
2571.99 3268
2572.47 3286
2572.95 3233
2573.43 3072
2573.91 3112
2574.38 3122
2574.86 3164
2575.34 3280
2575.82 3113
2576.30 3086
2576.78 3449
2577.25 3368
2577.73 3209
2578.21 3236
2578.69 3319
2579.17 3290
2579.65 3189
2580.13 3182
2580.61 3461
2581.09 3287
2581.56 3131
2582.04 3273
2582.52 3272
2583.00 3408
2583.48 3252
2583.96 3219
2584.44 3254
2584.92 3251
2585.40 3265
2585.88 3123
2586.36 3407
2586.84 3399
2587.32 3463
2587.79 3379
2588.27 3395
2588.75 3405
2589.23 3361
2589.71 3406
2590.19 3320
2590.67 3371
2591.15 3374
2591.63 3399
2592.11 3403
2592.59 3389
2593.07 3466
2593.55 3454
2594.03 3494
2594.51 3388
2594.99 3461
2595.47 3388
2595.95 3341
2596.43 3364
2596.92 3452
2597.40 3282
2597.88 3244
2598.36 3211
2598.84 3296
2599.32 3169
2599.80 3123
2600.28 3282
2600.76 3276
2601.24 3127
2601.72 3174
2602.20 3313
2602.68 3288
2603.16 3377
2603.65 3390
2604.13 3363
2604.61 3316
2605.09 3458
2605.57 3389
2606.05 3378
2606.53 3462
2607.01 3458
2607.50 3261
2607.98 3483
2608.46 3674
2608.94 3443
2609.42 3422
2609.90 3390
2610.38 3335
2610.87 3449
2611.35 3388
2611.83 3475
2612.31 3369
2612.79 3259
2613.28 3204
2613.76 3087
2614.24 3202
2614.72 3304
2615.20 3210
2615.69 3410
2616.17 3527
2616.65 3290
2617.13 3421
2617.62 3578
2618.10 3466
2618.58 3365
2619.06 3458
2619.54 3556
2620.03 3465
2620.51 3532
2620.99 3290
2621.48 3282
2621.96 3256
2622.44 3315
2622.92 3438
2623.41 3146
2623.89 3243
2624.37 3320
2624.86 3355
2625.34 3352
2625.82 3314
2626.30 3335
2626.79 3299
2627.27 3336
2627.75 3403
2628.24 3200
2628.72 3410
2629.20 3484
2629.69 3530
2630.17 3372
2630.65 3344
2631.14 3329
2631.62 3551
2632.11 3588
2632.59 3542
2633.07 3576
2633.56 3579
2634.04 3505
2634.52 3481
2635.01 3259
2635.49 3354
2635.98 3393
2636.46 3252
2636.94 3257
2637.43 3373
2637.91 3400
2638.40 3251
2638.88 3275
2639.37 3542
2639.85 3373
2640.33 3461
2640.82 3472
2641.30 3498
2641.79 3386
2642.27 3520
2642.76 3564
2643.24 3537
2643.73 3488
2644.21 3169
2644.70 3345
2645.18 3180
2645.67 3267
2646.15 3316
2646.64 3261
2647.12 3191
2647.61 3230
2648.09 3225
2648.58 3219
2649.06 3424
2649.55 3296
2650.03 3368
2650.52 3418
2651.00 3376
2651.49 3449
2651.97 3452
2652.46 3289
2652.95 3436
2653.43 3314
2653.92 3118
2654.40 3373
2654.89 3384
2655.37 3238
2655.86 3236
2656.35 3551
2656.83 3594
2657.32 3619
2657.80 3490
2658.29 3287
2658.78 3180
2659.26 3284
2659.75 3435
2660.23 3359
2660.72 3186
2661.21 3306
2661.69 3402
2662.18 3230
2662.67 3317
2663.15 3399
2663.64 3321
2664.13 3431
2664.61 3482
2665.10 3280
2665.59 3575
2666.07 3508
2666.56 3370
2667.05 3270
2667.53 3231
2668.02 3195
2668.51 3383
2668.99 3310
2669.48 3417
2669.97 3348
2670.46 3316
2670.94 3317
2671.43 3548
2671.92 3620
2672.40 3738
2672.89 3804
2673.38 3998
2673.87 4198
2674.35 4352
2674.84 4418
2675.33 4478
2675.82 4560
2676.31 4628
2676.79 4667
2677.28 4268
2677.77 4157
2678.26 3951
2678.74 3750
2679.23 3609
2679.72 3702
2680.21 3699
2680.70 3577
2681.18 3632
2681.67 3653
2682.16 3427
2682.65 3167
2683.14 3233
2683.63 3456
2684.11 3369
2684.60 3454
2685.09 3221
2685.58 3081
2686.07 3300
2686.56 3415
2687.05 3484
2687.53 3339
2688.02 3239
2688.51 3218
2689.00 3139
2689.49 3220
2689.98 3222
2690.47 3152
2690.96 3158
2691.45 3229
2691.94 3191
2692.42 3174
2692.91 3174
2693.40 3236
2693.89 3159
2694.38 3149
2694.87 3283
2695.36 3402
2695.85 3261
2696.34 3208
2696.83 3381
2697.32 3304
2697.81 3126
2698.30 3166
2698.79 3279
2699.28 3295
2699.77 3263
2700.26 3301
2700.75 3391
2701.24 3372
2701.73 3422
2702.22 3400
2702.71 3697
2703.20 3572
2703.69 3405
2704.18 3404
2704.67 3481
2705.16 3525
2705.65 3277
2706.14 3256
2706.63 3203
2707.12 3296
2707.61 3242
2708.10 3362
2708.59 3145
2709.08 3009
2709.57 3008
2710.06 3007
2710.56 3194
2711.05 3180
2711.54 3315
2712.03 3142
2712.52 3027
2713.01 3232
2713.50 3161
2713.99 3061
2714.48 3050
2714.98 3259
2715.47 3150
2715.96 3214
2716.45 3232
2716.94 3051
2717.43 2920
2717.92 2949
2718.42 2956
2718.91 2942
2719.40 3038
2719.89 2997
2720.38 3061
2720.87 3087
2721.37 3246
2721.86 3457
2722.35 3425
2722.84 3297
2723.33 3144
2723.82 3313
2724.32 3444
2724.81 3372
2725.30 3266
2725.79 3373
2726.29 3296
2726.78 3130
2727.27 3149
2727.76 2981
2728.26 2928
2728.75 3244
2729.24 3156
2729.73 2923
2730.23 2957
2730.72 3058
2731.21 3119
2731.70 3034
2732.20 3234
2732.69 3147
2733.18 3133
2733.67 3323
2734.17 3423
2734.66 3138
2735.15 3372
2735.65 3305
2736.14 3271
2736.63 3289
2737.13 3143
2737.62 3269
2738.11 3444
2738.61 3499
2739.10 3383
2739.59 3205
2740.09 3315
2740.58 3414
2741.07 3369
2741.57 3290
2742.06 3151
2742.55 3242
2743.05 3296
2743.54 3084
2744.04 3074
2744.53 3111
2745.02 3057
2745.52 3003
2746.01 3134
2746.51 3106
2747.00 3169
2747.49 3267
2747.99 3211
2748.48 3232
2748.98 3269
2749.47 3096
2749.97 3062
2750.46 3159
2750.96 3200
2751.45 3069
2751.94 3180
2752.44 3188
2752.93 2922
2753.43 3037
2753.92 3142
2754.42 3015
2754.91 3012
2755.41 2995
2755.90 3044
2756.40 3252
2756.89 3347
2757.39 3130
2757.88 3195
2758.38 3009
2758.87 3160
2759.37 3122
2759.86 3256
2760.36 3266
2760.85 3324
2761.35 3168
2761.84 3195
2762.34 3338
2762.84 3293
2763.33 3113
2763.83 3200
2764.32 3139
2764.82 3191
2765.31 3180
2765.81 3141
2766.31 3106
2766.80 3172
2767.30 3099
2767.79 3014
2768.29 3178
2768.79 3163
2769.28 3077
2769.78 3137
2770.27 3031
2770.77 2986
2771.27 3108
2771.76 3271
2772.26 3402
2772.76 3470
2773.25 3504
2773.75 3567
2774.25 3798
2774.74 3827
2775.24 3791
2775.74 3865
2776.23 4002
2776.73 4102
2777.23 3934
2777.72 4107
2778.22 3943
2778.72 3967
2779.21 3872
2779.71 3633
2780.21 3596
2780.71 3728
2781.20 3542
2781.70 3390
2782.20 3385
2782.69 3432
2783.19 3347
2783.69 3105
2784.19 3270
2784.68 3295
2785.18 3216
2785.68 3259
2786.18 3352
2786.67 3097
2787.17 3127
2787.67 3161
2788.17 3081
2788.67 3168
2789.16 3258
2789.66 3236
2790.16 3210
2790.66 3116
2791.16 2992
2791.65 3062
2792.15 3078
2792.65 3105
2793.15 3054
2793.65 3184
2794.14 3303
2794.64 3068
2795.14 3055
2795.64 3272
2796.14 3324
2796.64 3455
2797.14 3633
2797.63 3605
2798.13 3715
2798.63 3638
2799.13 3435
2799.63 3508
2800.13 3488
2800.63 3395
2801.13 3219
2801.63 3291
2802.12 3245
2802.62 3185
2803.12 3297
2803.62 3166
2804.12 3292
2804.62 3353
2805.12 3385
2805.62 3515
2806.12 3667
2806.62 3644
2807.12 3963
2807.62 3984
2808.12 4067
2808.62 4147
2809.12 4145
2809.62 4143
2810.12 4100
2810.62 4011
2811.12 3747
2811.61 3597
2812.11 3674
2812.61 3490
2813.11 3505
2813.62 3475
2814.12 3346
2814.62 3333
2815.12 3293
2815.62 3273
2816.12 3445
2816.62 3248
2817.12 3289
2817.62 3305
2818.12 3408
2818.62 3405
2819.12 3433
2819.62 3409
2820.12 3391
2820.62 3301
2821.12 3442
2821.62 3481
2822.12 3709
2822.62 3638
2823.13 3741
2823.63 3503
2824.13 3360
2824.63 3283
2825.13 3349
2825.63 3217
2826.13 3218
2826.63 3232
2827.13 3306
2827.64 3290
2828.14 3379
2828.64 3266
2829.14 3191
2829.64 3122
2830.14 3177
2830.64 3083
2831.15 3165
2831.65 3103
2832.15 3049
2832.65 3245
2833.15 3181
2833.65 3009
2834.16 3288
2834.66 3367
2835.16 3341
2835.66 3397
2836.16 3421
2836.67 3483
2837.17 3366
2837.67 3453
2838.17 3436
2838.68 3325
2839.18 3439
2839.68 3274
2840.18 3428
2840.69 3295
2841.19 3206
2841.69 3234
2842.19 3302
2842.70 3201
2843.20 3148
2843.70 3104
2844.20 3151
2844.71 3255
2845.21 3349
2845.71 3405
2846.22 3362
2846.72 3492
2847.22 3641
2847.73 3511
2848.23 3347
2848.73 3606
2849.23 3729
2849.74 3705
2850.24 3566
2850.74 3596
2851.25 3451
2851.75 3370
2852.26 3183
2852.76 3252
2853.26 3147
2853.77 3160
2854.27 3088
2854.77 3013
2855.28 2962
2855.78 3049
2856.28 3150
2856.79 3299
2857.29 3256
2857.80 3203
2858.30 3264
2858.80 3361
2859.31 3365
2859.81 3485
2860.32 3385
2860.82 3259
2861.33 3195
2861.83 3148
2862.33 3240
2862.84 3146
2863.34 3153
2863.85 3117
2864.35 2973
2864.86 3171
2865.36 3075
2865.87 2801
2866.37 2894
2866.88 2977
2867.38 2998
2867.89 3011
2868.39 3019
2868.90 2991
2869.40 2994
2869.91 2915
2870.41 2961
2870.92 3072
2871.42 3099
2871.93 3391
2872.43 3369
2872.94 3412
2873.44 3324
2873.95 3452
2874.45 3365
2874.96 3384
2875.46 3420
2875.97 3462
2876.48 3398
2876.98 3297
2877.49 3286
2877.99 3153
2878.50 3144
2879.00 3221
2879.51 3331
2880.02 3184
2880.52 3243
2881.03 3308
2881.53 3187
2882.04 3342
2882.55 3463
2883.05 3484
2883.56 3472
2884.07 3404
2884.57 3396
2885.08 3354
2885.59 3537
2886.09 3444
2886.60 3654
2887.10 3807
2887.61 3833
2888.12 3737
2888.62 3826
2889.13 3711
2889.64 3438
2890.15 3413
2890.65 3479
2891.16 3432
2891.67 3429
2892.17 3362
2892.68 3374
2893.19 3317
2893.69 3398
2894.20 3438
2894.71 3320
2895.22 3484
2895.72 3376
2896.23 3644
2896.74 3596
2897.25 3622
2897.75 3589
2898.26 3662
2898.77 3829
2899.28 3632
2899.78 3477
2900.29 3911
2900.80 3827
2901.31 3867
2901.81 4075
2902.32 4037
2902.83 4189
2903.34 4103
2903.85 4088
2904.35 3961
2904.86 3969
2905.37 3941
2905.88 3937
2906.39 4168
2906.90 4018
2907.40 3913
2907.91 3698
2908.42 3762
2908.93 3694
2909.44 3638
2909.95 3471
2910.46 3470
2910.96 3383
2911.47 3276
2911.98 3394
2912.49 3182
2913.00 3164
2913.51 3252
2914.02 3325
2914.53 3285
2915.04 3271
2915.54 3249
2916.05 3204
2916.56 3327
2917.07 3443
2917.58 3370
2918.09 3243
2918.60 3155
2919.11 3300
2919.62 3332
2920.13 3325
2920.64 3174
2921.15 3194
2921.66 3239
2922.17 3235
2922.68 3227
2923.19 3239
2923.70 3315
2924.21 3438
2924.72 3629
2925.23 3794
2925.74 3752
2926.25 3723
2926.76 3793
2927.27 3638
2927.78 3587
2928.29 3459
2928.80 3416
2929.31 3360
2929.82 3370
2930.33 3249
2930.84 3069
2931.35 3020
2931.86 2994
2932.37 3165
2932.88 3187
2933.39 3271
2933.90 3290
2934.41 3263
2934.92 3407
2935.43 3253
2935.94 3513
2936.45 3400
2936.97 3372
2937.48 3373
2937.99 3605
2938.50 3492
2939.01 3449
2939.52 3247
2940.03 3376
2940.54 3422
2941.05 3350
2941.57 3567
2942.08 3389
2942.59 3362
2943.10 3422
2943.61 3650
2944.12 3762
2944.63 3988
2945.15 4044
2945.66 4228
2946.17 4234
2946.68 4446
2947.19 4501
2947.71 4428
2948.22 4244
2948.73 4211
2949.24 4369
2949.75 4035
2950.27 3978
2950.78 3932
2951.29 3687
2951.80 3455
2952.31 3275
2952.83 3223
2953.34 3293
2953.85 3448
2954.36 3367
2954.88 3274
2955.39 3395
2955.90 3300
2956.41 3274
2956.93 3213
2957.44 3203
2957.95 3352
2958.47 3235
2958.98 3381
2959.49 3349
2960.00 3193
2960.52 3416
2961.03 3533
2961.54 3488
2962.06 3417
2962.57 3460
2963.08 3642
2963.60 3389
2964.11 3425
2964.62 3652
2965.14 3545
2965.65 3573
2966.16 3464
2966.68 3175
2967.19 3440
2967.70 3527
2968.22 3440
2968.73 3413
2969.24 3189
2969.76 3288
2970.27 3255
2970.79 3450
2971.30 3348
2971.81 3271
2972.33 3326
2972.84 3511
2973.36 3312
2973.87 3373
2974.38 3292
2974.90 3211
2975.41 3343
2975.93 3287
2976.44 3462
2976.96 3366
2977.47 3347
2977.99 3179
2978.50 3209
2979.01 3494
2979.53 3453
2980.04 3484
2980.56 3582
2981.07 3435
2981.59 3446
2982.10 3497
2982.62 3411
2983.13 3469
2983.65 3539
2984.16 3740
2984.68 3770
2985.19 3946
2985.71 4166
2986.22 4141
2986.74 4050
2987.25 3984
2987.77 4040
2988.28 4100
2988.80 3941
2989.32 4005
2989.83 3933
2990.35 4113
2990.86 3993
2991.38 4001
2991.89 4051
2992.41 3956
2992.92 3773
2993.44 3768
2993.96 4028
2994.47 3926
2994.99 3958
2995.50 4100
2996.02 4322
2996.54 4381
2997.05 4578
2997.57 4816
2998.09 5012
2998.60 4903
2999.12 5021
2999.63 5005
3000.15 4818
3000.67 5016
3001.18 4903
3001.70 5289
3002.22 5497
3002.73 5719
3003.25 6271
3003.77 7048
3004.28 7787
3004.80 8232
3005.32 8514
3005.83 8584
3006.35 8299
3006.87 8134
3007.39 7645
3007.90 7007
3008.42 6402
3008.94 5693
3009.45 5125
3009.97 4502
3010.49 4224
3011.01 4179
3011.52 3938
3012.04 3765
3012.56 3682
3013.08 3663
3013.59 3685
3014.11 3651
3014.63 3884
3015.15 3829
3015.66 3952
3016.18 4079
3016.70 3934
3017.22 3926
3017.74 4058
3018.25 4122
3018.77 4094
3019.29 4060
3019.81 4030
3020.33 3987
3020.84 4040
3021.36 3853
3021.88 4067
3022.40 4155
3022.92 4130
3023.44 4005
3023.95 3973
3024.47 3997
3024.99 4113
3025.51 4072
3026.03 4098
3026.55 3907
3027.07 3999
3027.58 3732
3028.10 3636
3028.62 3696
3029.14 3611
3029.66 3697
3030.18 3689
3030.70 3586
3031.22 3636
3031.74 3445
3032.26 3413
3032.77 3381
3033.29 3492
3033.81 3704
3034.33 3449
3034.85 3455
3035.37 3602
3035.89 3488
3036.41 3511
3036.93 3508
3037.45 3436
3037.97 3504
3038.49 3467
3039.01 3398
3039.53 3646
3040.05 3380
3040.57 3438
3041.09 3487
3041.61 3514
3042.13 3349
3042.65 3387
3043.17 3415
3043.69 3585
3044.21 3479
3044.73 3465
3045.25 3398
3045.77 3327
3046.29 3457
3046.81 3534
3047.33 3506
3047.85 3472
3048.37 3225
3048.89 3386
3049.41 3504
3049.93 3384
3050.45 3259
3050.98 3168
3051.50 3372
3052.02 3356
3052.54 3349
3053.06 3320
3053.58 3408
3054.10 3257
3054.62 3318
3055.14 3369
3055.66 3296
3056.19 3361
3056.71 3336
3057.23 3444
3057.75 3348
3058.27 3202
3058.79 3373
3059.31 3408
3059.84 3349
3060.36 3346
3060.88 3261
3061.40 3380
3061.92 3350
3062.44 3534
3062.97 3557
3063.49 3617
3064.01 3601
3064.53 3605
3065.05 3705
3065.58 3874
3066.10 3813
3066.62 3927
3067.14 4103
3067.66 4264
3068.19 4051
3068.71 3936
3069.23 4139
3069.75 4194
3070.28 3939
3070.80 4058
3071.32 4136
3071.84 3859
3072.37 3789
3072.89 3564
3073.41 3739
3073.93 3473
3074.46 3459
3074.98 3524
3075.50 3668
3076.03 3521
3076.55 3694
3077.07 3810
3077.59 3875
3078.12 3878
3078.64 4110
3079.16 4095
3079.69 4133
3080.21 4291
3080.73 4383
3081.26 4366
3081.78 4467
3082.30 4445
3082.83 4546
3083.35 4509
3083.87 4463
3084.40 4532
3084.92 4667
3085.45 4511
3085.97 4329
3086.49 4316
3087.02 4232
3087.54 4066
3088.06 4030
3088.59 4194
3089.11 4033
3089.64 4074
3090.16 4103
3090.68 4034
3091.21 3981
3091.73 3862
3092.26 4043
3092.78 4083
3093.31 4046
3093.83 4153
3094.36 4279
3094.88 4316
3095.40 4667
3095.93 4544
3096.45 4613
3096.98 4759
3097.50 4675
3098.03 4893
3098.55 4836
3099.08 4951
3099.60 5095
3100.13 5604
3100.65 6545
3101.18 7413
3101.70 8642
3102.23 10246
3102.75 11090
3103.28 12150
3103.80 13098
3104.33 13253
3104.85 13003
3105.38 12049
3105.90 11143
3106.43 9654
3106.96 8177
3107.48 7030
3108.01 6203
3108.53 5592
3109.06 5116
3109.58 4883
3110.11 4737
3110.64 4450
3111.16 4343
3111.69 4399
3112.21 4505
3112.74 4480
3113.27 4421
3113.79 4441
3114.32 4301
3114.84 4121
3115.37 3961
3115.90 4010
3116.42 3814
3116.95 3734
3117.48 3678
3118.00 3707
3118.53 3715
3119.06 3706
3119.58 3518
3120.11 3623
3120.64 3885
3121.16 3726
3121.69 3774
3122.22 3889
3122.74 3970
3123.27 4145
3123.80 3945
3124.32 3990
3124.85 3830
3125.38 3761
3125.90 3732
3126.43 3670
3126.96 3584
3127.49 3464
3128.01 3363
3128.54 3610
3129.07 3482
3129.60 3387
3130.12 3346
3130.65 3417
3131.18 3491
3131.71 3485
3132.23 3237
3132.76 3398
3133.29 3516
3133.82 3695
3134.35 3345
3134.87 3489
3135.40 3482
3135.93 3303
3136.46 3386
3136.99 3427
3137.51 3465
3138.04 3360
3138.57 3228
3139.10 3342
3139.63 3348
3140.15 3485
3140.68 3493
3141.21 3545
3141.74 3557
3142.27 3430
3142.80 3261
3143.33 3491
3143.85 3463
3144.38 3279
3144.91 3357
3145.44 3527
3145.97 3804
3146.50 3791
3147.03 3923
3147.56 4041
3148.08 4132
3148.61 3874
3149.14 4141
3149.67 4392
3150.20 4195
3150.73 3966
3151.26 4104
3151.79 3874
3152.32 3943
3152.85 4015
3153.38 3715
3153.91 3798
3154.44 3485
3154.97 3490
3155.50 3575
3156.03 3675
3156.56 3637
3157.08 3598
3157.61 3688
3158.14 3490
3158.67 3669
3159.20 3575
3159.73 3520
3160.26 3684
3160.79 3719
3161.32 3518
3161.85 3346
3162.39 3445
3162.92 3428
3163.45 3551
3163.98 3401
3164.51 3310
3165.04 3396
3165.57 3294
3166.10 3300
3166.63 3240
3167.16 3209
3167.69 3306
3168.22 3175
3168.75 3325
3169.28 3226
3169.81 3291
3170.34 3224
3170.87 3320
3171.41 3443
3171.94 3306
3172.47 3271
3173.00 3463
3173.53 3353
3174.06 3443
3174.59 3636
3175.12 3573
3175.65 3601
3176.19 3732
3176.72 3737
3177.25 3800
3177.78 3776
3178.31 3734
3178.84 3638
3179.38 3525
3179.91 3580
3180.44 3675
3180.97 3563
3181.50 3437
3182.03 3298
3182.57 3365
3183.10 3263
3183.63 3311
3184.16 3311
3184.69 3287
3185.23 3276
3185.76 3221
3186.29 3309
3186.82 3324
3187.36 3319
3187.89 3331
3188.42 3270
3188.95 3239
3189.49 3374
3190.02 3341
3190.55 3329
3191.08 3192
3191.62 3285
3192.15 3188
3192.68 3076
3193.21 3202
3193.75 3272
3194.28 3221
3194.81 3301
3195.35 3244
3195.88 3184
3196.41 3202
3196.94 3187
3197.48 3216
3198.01 3277
3198.54 3542
3199.08 3378
3199.61 3341
3200.14 3288
3200.68 3363
3201.21 3504
3201.74 3612
3202.28 3539
3202.81 3549
3203.35 3605
3203.88 3565
3204.41 3535
3204.95 3689
3205.48 3651
3206.01 3505
3206.55 3371
3207.08 3399
3207.62 3372
3208.15 3414
3208.68 3653
3209.22 3544
3209.75 3497
3210.29 3605
3210.82 3862
3211.36 3948
3211.89 3925
3212.42 3904
3212.96 3872
3213.49 3907
3214.03 3944
3214.56 3932
3215.10 3721
3215.63 3600
3216.17 3655
3216.70 3869
3217.24 3886
3217.77 3731
3218.31 3704
3218.84 3690
3219.38 3680
3219.91 3596
3220.45 3707
3220.98 3812
3221.52 3832
3222.05 3669
3222.59 3824
3223.12 3981
3223.66 4065
3224.19 3886
3224.73 3910
3225.26 3994
3225.80 3823
3226.33 3786
3226.87 3944
3227.41 3847
3227.94 3847
3228.48 3727
3229.01 3676
3229.55 3797
3230.08 3726
3230.62 3481
3231.16 3579
3231.69 3669
3232.23 3737
3232.76 3498
3233.30 3370
3233.84 3657
3234.37 3483
3234.91 3521
3235.45 3636
3235.98 3602
3236.52 3581
3237.05 3565
3237.59 3960
3238.13 4131
3238.66 3960
3239.20 4043
3239.74 4022
3240.27 4001
3240.81 4027
3241.35 3893
3241.88 3992
3242.42 4063
3242.96 3993
3243.50 4006
3244.03 3964
3244.57 3657
3245.11 3797
3245.64 3897
3246.18 3758
3246.72 3925
3247.26 3945
3247.79 3860
3248.33 3684
3248.87 3714
3249.40 3873
3249.94 3798
3250.48 3764
3251.02 3872
3251.56 3912
3252.09 3898
3252.63 4236
3253.17 4348
3253.71 4208
3254.24 4199
3254.78 4496
3255.32 4538
3255.86 4589
3256.40 4573
3256.93 4825
3257.47 5041
3258.01 5186
3258.55 4875
3259.09 5012
3259.63 5451
3260.16 5741
3260.70 5983
3261.24 6307
3261.78 6721
3262.32 7051
3262.86 7171
3263.39 7154
3263.93 7513
3264.47 7518
3265.01 7708
3265.55 7908
3266.09 8244
3266.63 7711
3267.17 7876
3267.71 8182
3268.24 7837
3268.78 7415
3269.32 7233
3269.86 6549
3270.40 5821
3270.94 5390
3271.48 5031
3272.02 4792
3272.56 4776
3273.10 4466
3273.64 4318
3274.18 4223
3274.72 4390
3275.26 4170
3275.80 4251
3276.34 4266
3276.87 4140
3277.41 4307
3277.95 4186
3278.49 4299
3279.03 4209
3279.57 4490
3280.11 4548
3280.65 4498
3281.19 4407
3281.73 4526
3282.27 4603
3282.81 4322
3283.36 4459
3283.90 4396
3284.44 4300
3284.98 4223
3285.52 4338
3286.06 4382
3286.60 4422
3287.14 4292
3287.68 4388
3288.22 4390
3288.76 4622
3289.30 4480
3289.84 4269
3290.38 4304
3290.92 4371
3291.46 4192
3292.01 4300
3292.55 4423
3293.09 4733
3293.63 5110
3294.17 5488
3294.71 5793
3295.25 6028
3295.79 6193
3296.34 6192
3296.88 6550
3297.42 6529
3297.96 6641
3298.50 6140
3299.04 5502
3299.58 5299
3300.13 5026
3300.67 4733
3301.21 4775
3301.75 4500
3302.29 4466
3302.83 4322
3303.38 4392
3303.92 4136
3304.46 4269
3305.00 4188
3305.54 4144
3306.09 4156
3306.63 4066
3307.17 4078
3307.71 3982
3308.26 4075
3308.80 3931
3309.34 3960
3309.88 4021
3310.43 3982
3310.97 3994
3311.51 4094
3312.05 4081
3312.60 3925
3313.14 4041
3313.68 4215
3314.22 4462
3314.77 4478
3315.31 4433
3315.85 4592
3316.40 4708
3316.94 4744
3317.48 4769
3318.03 4646
3318.57 4542
3319.11 4418
3319.65 4292
3320.20 4440
3320.74 4334
3321.28 4225
3321.83 4356
3322.37 4490
3322.92 4263
3323.46 4345
3324.00 4311
3324.55 4204
3325.09 4358
3325.63 4344
3326.18 4337
3326.72 4239
3327.27 3973
3327.81 4030
3328.35 4145
3328.90 3913
3329.44 3809
3329.99 3697
3330.53 3694
3331.07 3815
3331.62 3901
3332.16 4103
3332.71 4649
3333.25 4939
3333.80 5618
3334.34 6123
3334.88 6553
3335.43 6987
3335.97 7301
3336.52 7742
3337.06 7982
3337.61 7849
3338.15 7362
3338.70 7195
3339.24 6709
3339.79 6116
3340.33 5799
3340.88 5372
3341.42 4937
3341.97 4519
3342.51 4274
3343.06 4122
3343.60 4098
3344.15 3999
3344.69 3876
3345.24 3909
3345.78 3807
3346.33 3687
3346.87 3872
3347.42 3732
3347.97 3682
3348.51 3786
3349.06 3741
3349.60 3921
3350.15 3768
3350.69 3703
3351.24 3832
3351.79 3833
3352.33 3738
3352.88 3740
3353.42 3836
3353.97 3753
3354.52 3563
3355.06 3509
3355.61 3564
3356.15 3621
3356.70 3669
3357.25 3784
3357.79 3634
3358.34 3392
3358.89 3523
3359.43 3546
3359.98 3495
3360.53 3574
3361.07 3531
3361.62 3396
3362.17 3384
3362.71 3493
3363.26 3498
3363.81 3423
3364.35 3281
3364.90 3241
3365.45 3453
3365.99 3462
3366.54 3309
3367.09 3305
3367.64 3377
3368.18 3263
3368.73 3316
3369.28 3477
3369.82 3411
3370.37 3286
3370.92 3282
3371.47 3370
3372.01 3451
3372.56 3618
3373.11 3494
3373.66 3510
3374.21 3565
3374.75 3537
3375.30 3297
3375.85 3289
3376.40 3277
3376.94 3181
3377.49 3259
3378.04 3090
3378.59 3202
3379.14 3014
3379.68 3123
3380.23 2976
3380.78 2966
3381.33 2958
3381.88 2874
3382.43 3098
3382.97 3169
3383.52 3017
3384.07 3065
3384.62 3017
3385.17 2935
3385.72 2864
3386.27 3179
3386.81 3260
3387.36 3103
3387.91 3131
3388.46 3185
3389.01 3278
3389.56 3176
3390.11 2962
3390.66 3089
3391.21 3208
3391.76 3112
3392.30 3129
3392.85 3128
3393.40 3052
3393.95 3099
3394.50 3061
3395.05 3050
3395.60 3008
3396.15 2998
3396.70 3040
3397.25 3229
3397.80 3058
3398.35 2941
3398.90 3075
3399.45 3081
3400.00 2994
3400.55 2971
3401.10 2850
3401.65 2914
3402.20 3061
3402.75 3136
3403.30 3031
3403.85 3110
3404.40 3160
3404.95 2955
3405.50 3021
3406.05 2949
3406.60 2931
3407.15 2969
3407.70 2922
3408.25 2838
3408.80 2986
3409.35 2970
3409.90 2972
3410.45 2848
3411.00 2959
3411.55 3003
3412.10 2880
3412.66 2984
3413.21 2855
3413.76 3005
3414.31 3094
3414.86 3096
3415.41 3140
3415.96 3082
3416.51 3023
3417.06 3060
3417.61 3201
3418.17 3071
3418.72 3047
3419.27 3007
3419.82 3055
3420.37 3066
3420.92 3130
3421.47 3263
3422.03 3520
3422.58 3454
3423.13 3689
3423.68 3801
3424.23 4014
3424.78 4082
3425.34 4078
3425.89 4187
3426.44 4203
3426.99 4095
3427.54 3843
3428.10 3632
3428.65 3690
3429.20 3614
3429.75 3498
3430.31 3350
3430.86 3374
3431.41 3317
3431.96 3290
3432.51 3357
3433.07 3186
3433.62 3301
3434.17 3356
3434.72 3282
3435.28 3421
3435.83 3280
3436.38 3170
3436.94 3088
3437.49 3286
3438.04 3479
3438.59 3313
3439.15 3198
3439.70 3472
3440.25 3546
3440.81 3577
3441.36 3587
3441.91 3625
3442.47 3714
3443.02 3692
3443.57 3513
3444.13 3216
3444.68 3317
3445.23 3495
3445.79 3514
3446.34 3376
3446.89 3203
3447.45 3132
3448.00 3167
3448.55 3031
3449.11 2887
3449.66 3050
3450.22 2897
3450.77 2912
3451.32 2937
3451.88 2855
3452.43 2900
3452.99 2975
3453.54 2846
3454.09 2913
3454.65 2870
3455.20 2937
3455.76 3103
3456.31 3131
3456.87 3099
3457.42 3196
3457.97 3066
3458.53 2972
3459.08 3126
3459.64 3232
3460.19 2990
3460.75 3123
3461.30 3140
3461.86 3181
3462.41 3184
3462.97 3297
3463.52 3277
3464.08 3455
3464.63 3429
3465.19 3315
3465.74 3335
3466.30 3259
3466.85 3346
3467.41 3431
3467.96 3336
3468.52 3302
3469.07 3407
3469.63 3394
3470.18 3281
3470.74 3371
3471.30 3528
3471.85 3561
3472.41 3654
3472.96 3327
3473.52 3283
3474.07 3374
3474.63 3412
3475.19 3380
3475.74 3519
3476.30 3398
3476.85 3350
3477.41 3579
3477.97 3617
3478.52 3715
3479.08 3736
3479.63 3687
3480.19 3696
3480.75 3665
3481.30 3607
3481.86 3669
3482.42 3598
3482.97 3588
3483.53 3605
3484.08 3602
3484.64 3757
3485.20 3846
3485.75 3853
3486.31 3738
3486.87 4069
3487.43 4212
3487.98 4185
3488.54 4530
3489.10 4807
3489.65 4787
3490.21 5366
3490.77 5874
3491.32 6383
3491.88 6652
3492.44 6631
3493.00 7109
3493.55 7091
3494.11 6818
3494.67 6633
3495.23 6508
3495.78 6232
3496.34 6210
3496.90 6016
3497.46 6307
3498.01 6697
3498.57 6988
3499.13 7529
3499.69 7963
3500.24 8402
3500.80 8564
3501.36 9023
3501.92 9264
3502.48 9734
3503.03 9764
3503.59 10662
3504.15 11158
3504.71 11793
3505.27 12458
3505.83 12855
3506.38 12804
3506.94 13006
3507.50 12470
3508.06 11275
3508.62 10298
3509.18 9434
3509.74 8483
3510.29 7130
3510.85 6403
3511.41 5803
3511.97 5257
3512.53 4812
3513.09 4451
3513.65 4148
3514.21 4142
3514.76 3863
3515.32 3742
3515.88 3583
3516.44 3647
3517.00 3638
3517.56 3646
3518.12 3625
3518.68 3602
3519.24 3739
3519.80 3848
3520.36 3738
3520.92 3983
3521.48 3738
3522.04 3711
3522.60 3990
3523.16 4172
3523.71 3973
3524.27 3991
3524.83 3914
3525.39 3862
3525.95 3869
3526.51 3732
3527.07 3640
3527.63 3438
3528.19 3480
3528.75 3451
3529.31 3425
3529.87 3421
3530.44 3515
3531.00 3505
3531.56 3691
3532.12 3775
3532.68 3467
3533.24 3647
3533.80 3791
3534.36 3882
3534.92 4032
3535.48 3931
3536.04 3979
3536.60 3814
3537.16 3901
3537.72 3993
3538.28 3974
3538.84 3893
3539.41 3866
3539.97 3681
3540.53 3793
3541.09 3755
3541.65 3747
3542.21 3839
3542.77 3873
3543.33 3934
3543.89 3988
3544.46 3985
3545.02 4013
3545.58 3877
3546.14 3845
3546.70 3716
3547.26 3527
3547.83 3617
3548.39 3502
3548.95 3314
3549.51 3179
3550.07 3184
3550.63 3191
3551.20 3244
3551.76 3178
3552.32 3078
3552.88 3057
3553.44 3007
3554.01 2964
3554.57 2997
3555.13 3063
3555.69 2950
3556.26 2985
3556.82 2985
3557.38 3035
3557.94 3137
3558.50 3049
3559.07 3017
3559.63 2934
3560.19 3130
3560.76 3278
3561.32 3183
3561.88 3247
3562.44 3177
3563.01 3091
3563.57 3106
3564.13 3317
3564.70 3278
3565.26 3086
3565.82 3166
3566.38 3208
3566.95 3281
3567.51 3114
3568.07 3074
3568.64 3072
3569.20 2739
3569.76 2862
3570.33 2909
3570.89 2978
3571.45 3053
3572.02 3029
3572.58 3059
3573.15 3083
3573.71 3115
3574.27 3182
3574.84 3301
3575.40 3161
3575.96 3376
3576.53 3404
3577.09 3622
3577.66 3422
3578.22 3462
3578.78 3671
3579.35 3666
3579.91 3546
3580.48 3441
3581.04 3277
3581.61 3286
3582.17 3265
3582.73 3263
3583.30 3273
3583.86 3119
3584.43 3126
3584.99 3146
3585.56 3046
3586.12 3133
3586.69 3079
3587.25 3017
3587.82 2981
3588.38 2922
3588.95 3070
3589.51 3086
3590.08 3064
3590.64 2997
3591.21 3053
3591.77 3041
3592.34 3156
3592.90 3065
3593.47 3050
3594.03 3048
3594.60 3039
3595.16 3150
3595.73 3161
3596.29 3148
3596.86 3181
3597.42 3031
3597.99 2988
3598.56 3133
3599.12 2935
3599.69 2980
3600.25 2949
3600.82 2896
3601.38 2959
3601.95 2929
3602.52 2887
3603.08 3015
3603.65 2986
3604.21 2950
3604.78 2868
3605.35 2821
3605.91 2859
3606.48 2781
3607.05 2821
3607.61 2887
3608.18 2929
3608.74 2940
3609.31 2839
3609.88 2718
3610.44 2800
3611.01 2716
3611.58 2828
3612.14 2907
3612.71 2985
3613.28 3016
3613.84 2964
3614.41 3021
3614.98 3095
3615.55 3315
3616.11 3547
3616.68 3920
3617.25 4004
3617.81 4045
3618.38 4371
3618.95 4356
3619.52 4502
3620.08 4337
3620.65 4409
3621.22 4135
3621.79 3934
3622.35 3705
3622.92 3603
3623.49 3608
3624.06 3239
3624.62 2991
3625.19 3048
3625.76 3038
3626.33 2963
3626.89 3017
3627.46 2803
3628.03 2837
3628.60 2912
3629.17 2801
3629.73 2909
3630.30 3091
3630.87 3180
3631.44 3052
3632.01 3176
3632.58 3245
3633.14 3252
3633.71 3348
3634.28 3392
3634.85 3388
3635.42 3297
3635.99 3354
3636.56 3222
3637.12 3196
3637.69 3296
3638.26 3299
3638.83 3480
3639.40 3625
3639.97 4010
3640.54 4226
3641.11 4418
3641.67 4744
3642.24 4745
3642.81 4871
3643.38 4869
3643.95 4732
3644.52 4625
3645.09 4286
3645.66 4011
3646.23 3906
3646.80 3863
3647.37 3895
3647.94 3602
3648.51 3587
3649.08 3739
3649.65 3677
3650.22 3673
3650.79 3713
3651.36 3732
3651.93 3865
3652.50 4051
3653.06 4115
3653.63 4137
3654.20 4259
3654.77 4484
3655.35 4476
3655.92 4686
3656.49 4672
3657.06 4496
3657.63 4705
3658.20 5153
3658.77 5285
3659.34 5543
3659.91 5737
3660.48 5830
3661.05 5699
3661.62 5752
3662.19 5677
3662.76 5282
3663.33 5038
3663.90 4758
3664.47 4485
3665.04 4079
3665.61 4002
3666.19 3890
3666.76 3854
3667.33 3793
3667.90 3646
3668.47 3831
3669.04 3760
3669.61 3652
3670.18 3668
3670.75 3518
3671.33 3525
3671.90 3519
3672.47 3552
3673.04 3568
3673.61 3704
3674.18 3807
3674.76 3812
3675.33 3830
3675.90 3853
3676.47 3925
3677.04 3786
3677.61 3787
3678.19 3643
3678.76 3686
3679.33 3687
3679.90 3601
3680.47 3481
3681.05 3454
3681.62 3436
3682.19 3314
3682.76 3493
3683.33 3318
3683.91 3305
3684.48 3440
3685.05 3412
3685.62 3283
3686.20 3447
3686.77 3563
3687.34 3737
3687.91 3906
3688.49 4231
3689.06 4410
3689.63 4498
3690.21 4527
3690.78 4506
3691.35 4644
3691.92 4534
3692.50 4507
3693.07 4149
3693.64 3995
3694.22 3881
3694.79 3717
3695.36 3472
3695.94 3552
3696.51 3628
3697.08 3587
3697.66 3451
3698.23 3449
3698.80 3531
3699.38 3593
3699.95 3675
3700.52 3647
3701.10 3960
3701.67 3997
3702.24 3824
3702.82 3809
3703.39 3844
3703.97 3617
3704.54 3655
3705.11 3517
3705.69 3702
3706.26 3540
3706.84 3402
3707.41 3183
3707.98 3238
3708.56 3316
3709.13 3473
3709.71 3490
3710.28 3350
3710.86 3310
3711.43 3219
3712.01 3246
3712.58 3158
3713.15 3287
3713.73 3189
3714.30 3218
3714.88 3221
3715.45 3070
3716.03 3109
3716.60 3141
3717.18 3084
3717.75 2970
3718.33 3079
3718.90 2953
3719.48 3058
3720.05 3078
3720.63 3053
3721.20 2961
3721.78 2868
3722.35 3046
3722.93 2829
3723.51 2868
3724.08 2798
3724.66 2923
3725.23 2917
3725.81 2604
3726.38 2816
3726.96 2818
3727.53 2879
3728.11 3113
3728.69 2927
3729.26 2973
3729.84 3125
3730.41 3101
3730.99 3197
3731.57 3203
3732.14 3210
3732.72 3311
3733.29 3345
3733.87 3364
3734.45 3272
3735.02 3088
3735.60 3223
3736.18 3131
3736.75 3034
3737.33 2928
3737.90 3171
3738.48 3060
3739.06 3086
3739.63 3026
3740.21 2892
3740.79 2946
3741.36 2908
3741.94 2787
3742.52 2691
3743.10 2696
3743.67 2874
3744.25 2891
3744.83 2914
3745.40 2812
3745.98 2861
3746.56 2929
3747.13 2919
3747.71 2766
3748.29 2866
3748.87 2820
3749.44 2939
3750.02 2851
3750.60 2871
3751.18 2797
3751.75 2792
3752.33 2810
3752.91 2749
3753.49 2673
3754.06 2637
3754.64 2755
3755.22 2755
3755.80 2602
3756.38 2753
3756.95 2696
3757.53 2698
3758.11 2709
3758.69 2639
3759.27 2683
3759.84 2683
3760.42 2824
3761.00 2897
3761.58 3019
3762.16 2912
3762.74 2869
3763.32 3060
3763.89 2975
3764.47 2834
3765.05 2715
3765.63 2678
3766.21 2801
3766.79 2851
3767.37 2872
3767.94 2689
3768.52 2801
3769.10 2877
3769.68 2815
3770.26 2842
3770.84 2848
3771.42 2739
3772.00 2797
3772.58 2863
3773.16 2760
3773.74 2648
3774.31 2615
3774.89 2688
3775.47 2673
3776.05 2683
3776.63 2857
3777.21 2820
3777.79 2766
3778.37 2737
3778.95 2597
3779.53 2756
3780.11 2784
3780.69 2688
3781.27 2651
3781.85 2646
3782.43 2661
3783.01 2707
3783.59 2689
3784.17 2632
3784.75 2623
3785.33 2785
3785.91 2594
3786.49 2702
3787.07 2691
3787.65 2636
3788.23 2752
3788.81 2776
3789.39 2717
3789.97 2693
3790.55 2723
3791.13 2787
3791.71 2938
3792.30 2736
3792.88 2723
3793.46 2877
3794.04 3026
3794.62 2850
3795.20 3029
3795.78 3046
3796.36 3001
3796.94 2934
3797.52 2914
3798.10 2833
3798.69 2942
3799.27 2895
3799.85 2947
3800.43 3133
3801.01 3209
3801.59 3392
3802.17 3605
3802.76 3516
3803.34 3446
3803.92 3554
3804.50 3421
3805.08 3467
3805.66 3594
3806.25 3478
3806.83 3449
3807.41 3466
3807.99 3296
3808.57 3551
3809.16 3844
3809.74 3699
3810.32 3762
3810.90 3664
3811.48 3625
3812.07 3548
3812.65 3454
3813.23 3564
3813.81 3635
3814.39 3714
3814.98 3743
3815.56 3739
3816.14 3699
3816.72 3841
3817.31 3793
3817.89 3528
3818.47 3468
3819.06 3346
3819.64 3273
3820.22 3078
3820.80 2940
3821.39 2817
3821.97 2907
3822.55 2893
3823.14 2885
3823.72 2742
3824.30 2822
3824.89 2640
3825.47 2589
3826.05 2623
3826.64 2733
3827.22 2664
3827.80 2728
3828.39 2846
3828.97 2765
3829.55 2884
3830.14 2749
3830.72 2773
3831.30 2742
3831.89 2907
3832.47 2828
3833.05 2801
3833.64 2954
3834.22 2946
3834.81 2609
3835.39 2703
3835.97 2783
3836.56 2691
3837.14 2789
3837.73 2734
3838.31 2529
3838.90 2589
3839.48 2602
3840.06 2598
3840.65 2500
3841.23 2564
3841.82 2446
3842.40 2515
3842.99 2670
3843.57 2650
3844.16 2556
3844.74 2494
3845.33 2476
3845.91 2558
3846.50 2626
3847.08 2451
3847.66 2449
3848.25 2621
3848.83 2627
3849.42 2704
3850.00 2633
3850.59 2649
3851.18 2675
3851.76 2572
3852.35 2670
3852.93 2710
3853.52 2732
3854.10 2695
3854.69 2698
3855.27 2516
3855.86 2597
3856.44 2581
3857.03 2458
3857.62 2685
3858.20 2584
3858.79 2724
3859.37 2728
3859.96 2848
3860.54 2998
3861.13 3049
3861.72 3097
3862.30 3051
3862.89 3259
3863.47 3298
3864.06 3323
3864.65 3329
3865.23 3306
3865.82 3259
3866.41 3163
3866.99 3309
3867.58 3306
3868.17 3076
3868.75 3067
3869.34 3089
3869.93 3027
3870.51 3165
3871.10 3129
3871.69 3047
3872.27 2839
3872.86 2830
3873.45 2954
3874.03 2927
3874.62 3006
3875.21 3065
3875.79 3106
3876.38 3127
3876.97 3084
3877.56 3052
3878.14 2982
3878.73 3077
3879.32 3095
3879.90 2921
3880.49 2764
3881.08 2774
3881.67 2755
3882.25 2582
3882.84 2525
3883.43 2710
3884.02 2542
3884.61 2489
3885.19 2585
3885.78 2570
3886.37 2628
3886.96 2683
3887.54 2787
3888.13 2934
3888.72 2936
3889.31 3026
3889.90 3171
3890.48 3237
3891.07 3166
3891.66 3179
3892.25 3167
3892.84 3090
3893.43 3293
3894.01 3154
3894.60 3053
3895.19 3173
3895.78 3067
3896.37 2948
3896.96 3069
3897.55 2954
3898.14 2887
3898.72 2869
3899.31 2808
3899.90 2673
3900.49 2736
3901.08 2680
3901.67 2719
3902.26 2760
3902.85 2756
3903.44 2761
3904.03 2613
3904.61 2713
3905.20 2898
3905.79 2807
3906.38 2876
3906.97 2729
3907.56 2778
3908.15 2853
3908.74 2987
3909.33 2823
3909.92 2780
3910.51 2748
3911.10 2695
3911.69 2585
3912.28 2543
3912.87 2510
3913.46 2513
3914.05 2544
3914.64 2452
3915.23 2477
3915.82 2632
3916.41 2568
3917.00 2682
3917.59 2585
3918.18 2620
3918.77 2571
3919.36 2760
3919.95 2658
3920.54 2679
3921.13 2757
3921.72 2672
3922.31 2628
3922.90 2754
3923.49 2685
3924.08 2546
3924.68 2628
3925.27 2513
3925.86 2582
3926.45 2417
3927.04 2375
3927.63 2358
3928.22 2421
3928.81 2439
3929.40 2481
3929.99 2476
3930.59 2472
3931.18 2312
3931.77 2262
3932.36 2333
3932.95 2477
3933.54 2405
3934.13 2331
3934.73 2219
3935.32 2258
3935.91 2354
3936.50 2512
3937.09 2554
3937.68 2507
3938.28 2388
3938.87 2421
3939.46 2412
3940.05 2478
3940.64 2633
3941.23 2462
3941.83 2506
3942.42 2577
3943.01 2667
3943.60 2691
3944.20 2653
3944.79 2680
3945.38 2732
3945.97 2607
3946.56 2534
3947.16 2566
3947.75 2473
3948.34 2525
3948.94 2599
3949.53 2554
3950.12 2397
3950.71 2407
3951.31 2401
3951.90 2352
3952.49 2553
3953.08 2421
3953.68 2467
3954.27 2524
3954.86 2491
3955.46 2570
3956.05 2591
3956.64 2610
3957.24 2833
3957.83 2864
3958.42 2820
3959.02 2733
3959.61 2676
3960.20 2815
3960.80 2761
3961.39 2704
3961.98 2632
3962.58 2607
3963.17 2513
3963.76 2638
3964.36 2627
3964.95 2568
3965.55 2634
3966.14 2647
3966.73 2605
3967.33 2583
3967.92 2668
3968.52 2525
3969.11 2466
3969.70 2461
3970.30 2537
3970.89 2559
3971.49 2597
3972.08 2536
3972.68 2431
3973.27 2328
3973.86 2322
3974.46 2451
3975.05 2412
3975.65 2439
3976.24 2560
3976.84 2403
3977.43 2489
3978.03 2401
3978.62 2337
3979.22 2395
3979.81 2457
3980.41 2479
3981.00 2536
3981.60 2477
3982.19 2556
3982.79 2491
3983.38 2379
3983.98 2300
3984.57 2507
3985.17 2588
3985.76 2439
3986.36 2479
3986.95 2505
3987.55 2517
3988.14 2600
3988.74 2394
3989.34 2600
3989.93 2530
3990.53 2501
3991.12 2507
3991.72 2598
3992.31 2751
3992.91 2813
3993.51 2738
3994.10 2780
3994.70 2940
3995.29 2702
3995.89 2868
3996.49 2902
3997.08 3098
3997.68 2800
3998.28 2860
3998.87 2735
3999.47 2822
4000.06 2805
4000.66 2767
4001.26 2648
4001.85 2577
4002.45 2646
4003.05 2578
4003.64 2640
4004.24 2527
4004.84 2631
4005.43 2525
4006.03 2628
4006.63 2650
4007.22 2648
4007.82 2780
4008.42 2711
4009.02 2701
4009.61 2683
4010.21 2673
4010.81 2763
4011.40 2579
4012.00 2651
4012.60 2631
4013.20 2564
4013.79 2473
4014.39 2650
4014.99 2657
4015.59 2662
4016.18 2786
4016.78 2659
4017.38 2591
4017.98 2632
4018.58 2657
4019.17 2696
4019.77 2670
4020.37 2677
4020.97 2661
4021.56 2692
4022.16 2612
4022.76 2639
4023.36 2735
4023.96 2795
4024.56 2693
4025.15 2749
4025.75 2769
4026.35 2818
4026.95 2823
4027.55 2930
4028.15 2785
4028.74 2840
4029.34 2851
4029.94 2663
4030.54 2664
4031.14 2777
4031.74 2795
4032.34 2685
4032.94 2603
4033.53 2460
4034.13 2573
4034.73 2760
4035.33 2759
4035.93 2645
4036.53 2611
4037.13 2519
4037.73 2472
4038.33 2295
4038.93 2489
4039.53 2519
4040.13 2473
4040.72 2584
4041.32 2476
4041.92 2369
4042.52 2328
4043.12 2369
4043.72 2293
4044.32 2412
4044.92 2340
4045.52 2422
4046.12 2408
4046.72 2344
4047.32 2331
4047.92 2405
4048.52 2444
4049.12 2534
4049.72 2594
4050.32 2592
4050.92 2712
4051.52 2573
4052.12 2488
4052.72 2713
4053.32 2824
4053.92 2704
4054.52 2669
4055.13 2704
4055.73 2639
4056.33 2627
4056.93 2499
4057.53 2455
4058.13 2450
4058.73 2402
4059.33 2344
4059.93 2348
4060.53 2347
4061.13 2414
4061.73 2326
4062.33 2319
4062.94 2176
4063.54 2240
4064.14 2196
4064.74 2335
4065.34 2476
4065.94 2417
4066.54 2199
4067.14 2348
4067.75 2283
4068.35 2251
4068.95 2269
4069.55 2158
4070.15 2232
4070.75 2276
4071.36 2287
4071.96 2396
4072.56 2470
4073.16 2342
4073.76 2312
4074.36 2271
4074.97 2396
4075.57 2486
4076.17 2461
4076.77 2543
4077.38 2416
4077.98 2442
4078.58 2412
4079.18 2341
4079.78 2481
4080.39 2434
4080.99 2370
4081.59 2474
4082.19 2398
4082.80 2291
4083.40 2336
4084.00 2377
4084.60 2361
4085.21 2461
4085.81 2298
4086.41 2256
4087.02 2368
4087.62 2302
4088.22 2262
4088.82 2370
4089.43 2321
4090.03 2308
4090.63 2371
4091.24 2355
4091.84 2230
4092.44 2292
4093.05 2284
4093.65 2246
4094.25 2290
4094.86 2311
4095.46 2294
4096.06 2349
4096.67 2266
4097.27 2319
4097.88 2215
4098.48 2153
4099.08 2234
4099.69 2182
4100.29 2250
4100.89 2132
4101.50 2135
4102.10 2278
4102.71 2241
4103.31 2239
4103.91 2337
4104.52 2262
4105.12 2249
4105.73 2231
4106.33 2158
4106.94 2218
4107.54 2234
4108.14 2331
4108.75 2249
4109.35 2312
4109.96 2357
4110.56 2325
4111.17 2302
4111.77 2306
4112.38 2118
4112.98 2191
4113.59 2246
4114.19 2212
4114.80 2155
4115.40 2083
4116.01 2291
4116.61 2458
4117.22 2233
4117.82 2221
4118.43 2305
4119.03 2289
4119.64 2256
4120.24 2227
4120.85 2227
4121.45 2422
4122.06 2372
4122.66 2410
4123.27 2323
4123.88 2428
4124.48 2292
4125.09 2374
4125.69 2440
4126.30 2457
4126.90 2435
4127.51 2384
4128.12 2368
4128.72 2412
4129.33 2385
4129.93 2345
4130.54 2255
4131.15 2354
4131.75 2380
4132.36 2385
4132.96 2438
4133.57 2431
4134.18 2363
4134.78 2495
4135.39 2543
4136.00 2529
4136.60 2625
4137.21 2651
4137.82 2671
4138.42 2706
4139.03 2788
4139.64 2854
4140.24 2886
4140.85 2873
4141.46 3027
4142.06 3087
4142.67 2962
4143.28 3061
4143.89 2936
4144.49 3057
4145.10 3009
4145.71 2893
4146.31 2823
4146.92 2637
4147.53 2512
4148.14 2512
4148.74 2440
4149.35 2260
4149.96 2516
4150.57 2545
4151.17 2506
4151.78 2490
4152.39 2404
4153.00 2301
4153.60 2168
4154.21 2290
4154.82 2301
4155.43 2262
4156.04 2345
4156.64 2357
4157.25 2276
4157.86 2354
4158.47 2362
4159.08 2438
4159.68 2342
4160.29 2353
4160.90 2396
4161.51 2456
4162.12 2468
4162.73 2449
4163.33 2579
4163.94 2682
4164.55 2626
4165.16 2710
4165.77 2875
4166.38 2820
4166.99 2758
4167.60 2719
4168.20 2716
4168.81 2699
4169.42 2670
4170.03 2585
4170.64 2539
4171.25 2441
4171.86 2582
4172.47 2592
4173.08 2583
4173.69 2720
4174.29 2569
4174.90 2669
4175.51 2710
4176.12 2546
4176.73 2619
4177.34 2538
4177.95 2640
4178.56 2838
4179.17 2698
4179.78 2636
4180.39 2655
4181.00 2508
4181.61 2392
4182.22 2357
4182.83 2443
4183.44 2473
4184.05 2387
4184.66 2345
4185.27 2407
4185.88 2435
4186.49 2352
4187.10 2298
4187.71 2345
4188.32 2408
4188.93 2354
4189.54 2568
4190.15 2521
4190.76 2569
4191.37 2746
4191.98 2698
4192.59 2873
4193.20 2945
4193.82 2861
4194.43 2881
4195.04 2917
4195.65 3054
4196.26 3130
4196.87 3095
4197.48 2976
4198.09 3005
4198.70 2813
4199.31 2845
4199.93 2756
4200.54 2591
4201.15 2693
4201.76 2530
4202.37 2698
4202.98 2778
4203.59 2715
4204.20 2514
4204.82 2612
4205.43 2630
4206.04 2536
4206.65 2704
4207.26 2558
4207.87 2454
4208.49 2462
4209.10 2464
4209.71 2486
4210.32 2530
4210.93 2439
4211.55 2562
4212.16 2529
4212.77 2538
4213.38 2615
4213.99 2605
4214.61 2724
4215.22 2733
4215.83 2812
4216.44 2722
4217.06 2927
4217.67 3000
4218.28 3053
4218.89 3009
4219.51 3273
4220.12 3409
4220.73 3429
4221.34 3462
4221.96 3645
4222.57 3606
4223.18 3534
4223.80 3634
4224.41 3622
4225.02 3606
4225.63 3612
4226.25 3698
4226.86 3842
4227.47 3976
4228.09 4106
4228.70 4231
4229.31 4435
4229.93 4303
4230.54 4299
4231.15 4319
4231.77 4319
4232.38 4467
4232.99 4433
4233.61 4807
4234.22 5377
4234.83 5857
4235.45 6014
4236.06 6260
4236.68 6286
4237.29 6052
4237.90 5690
4238.52 5263
4239.13 4807
4239.75 4444
4240.36 3898
4240.97 3545
4241.59 3481
4242.20 3330
4242.82 3421
4243.43 3356
4244.05 3375
4244.66 3252
4245.27 3222
4245.89 3260
4246.50 3220
4247.12 3238
4247.73 3282
4248.35 3395
4248.96 3302
4249.58 3229
4250.19 3375
4250.81 3172
4251.42 2993
4252.04 3029
4252.65 3088
4253.27 3017
4253.88 3091
4254.50 2946
4255.11 2883
4255.73 2887
4256.34 2967
4256.96 2799
4257.57 2809
4258.19 2698
4258.80 2781
4259.42 2878
4260.03 2786
4260.65 2754
4261.27 2723
4261.88 2606
4262.50 2593
4263.11 2585
4263.73 2723
4264.34 2619
4264.96 2764
4265.58 2666
4266.19 2726
4266.81 2817
4267.42 2756
4268.04 2967
4268.66 2830
4269.27 2683
4269.89 2658
4270.51 2691
4271.12 2647
4271.74 2685
4272.35 2636
4272.97 2462
4273.59 2448
4274.20 2500
4274.82 2763
4275.44 2635
4276.05 2838
4276.67 2878
4277.29 2857
4277.90 2847
4278.52 2744
4279.14 2762
4279.76 2648
4280.37 2502
4280.99 2446
4281.61 2483
4282.22 2364
4282.84 2400
4283.46 2259
4284.07 2357
4284.69 2388
4285.31 2377
4285.93 2385
4286.54 2544
4287.16 2535
4287.78 2475
4288.40 2327
4289.01 2347
4289.63 2397
4290.25 2429
4290.87 2439
4291.49 2433
4292.10 2484
4292.72 2373
4293.34 2352
4293.96 2464
4294.58 2377
4295.19 2155
4295.81 2293
4296.43 2370
4297.05 2454
4297.67 2408
4298.28 2335
4298.90 2484
4299.52 2382
4300.14 2381
4300.76 2321
4301.38 2276
4301.99 2366
4302.61 2579
4303.23 2345
4303.85 2396
4304.47 2432
4305.09 2384
4305.71 2293
4306.33 2361
4306.94 2291
4307.56 2287
4308.18 2316
4308.80 2222
4309.42 2276
4310.04 2169
4310.66 2193
4311.28 2192
4311.90 2267
4312.52 2274
4313.14 2111
4313.76 2161
4314.38 2284
4314.99 2196
4315.61 2242
4316.23 2305
4316.85 2136
4317.47 2191
4318.09 2230
4318.71 2257
4319.33 2411
4319.95 2411
4320.57 2228
4321.19 2347
4321.81 2301
4322.43 2302
4323.05 2350
4323.67 2337
4324.29 2354
4324.91 2304
4325.53 2403
4326.15 2555
4326.77 2538
4327.39 2501
4328.01 2388
4328.63 2497
4329.26 2399
4329.88 2409
4330.50 2465
4331.12 2230
4331.74 2244
4332.36 2175
4332.98 2260
4333.60 2265
4334.22 2403
4334.84 2283
4335.46 2249
4336.08 2213
4336.70 2384
4337.33 2292
4337.95 2335
4338.57 2384
4339.19 2506
4339.81 2468
4340.43 2311
4341.05 2300
4341.67 2341
4342.30 2448
4342.92 2483
4343.54 2563
4344.16 2543
4344.78 2946
4345.40 3080
4346.03 3027
4346.65 3346
4347.27 3549
4347.89 3358
4348.51 3310
4349.14 3185
4349.76 2996
4350.38 2959
4351.00 2809
4351.62 2777
4352.25 2593
4352.87 2425
4353.49 2345
4354.11 2356
4354.73 2182
4355.36 2157
4355.98 2169
4356.60 2260
4357.22 2297
4357.85 2344
4358.47 2313
4359.09 2295
4359.71 2386
4360.34 2405
4360.96 2321
4361.58 2317
4362.21 2404
4362.83 2304
4363.45 2377
4364.07 2440
4364.70 2390
4365.32 2246
4365.94 2283
4366.57 2232
4367.19 2351
4367.81 2237
4368.44 2270
4369.06 2247
4369.68 2125
4370.31 2073
4370.93 2061
4371.55 2154
4372.18 2127
4372.80 2078
4373.43 2101
4374.05 2159
4374.67 2069
4375.30 2149
4375.92 2150
4376.54 2089
4377.17 1991
4377.79 2056
4378.42 2129
4379.04 2072
4379.66 2263
4380.29 2271
4380.91 2297
4381.54 2097
4382.16 2080
4382.79 2133
4383.41 2194
4384.03 2142
4384.66 2290
4385.28 2231
4385.91 1938
4386.53 2031
4387.16 2025
4387.78 2036
4388.41 1976
4389.03 2088
4389.66 2194
4390.28 2063
4390.91 2103
4391.53 2175
4392.16 2123
4392.78 1967
4393.41 2052
4394.03 2097
4394.66 2180
4395.28 2198
4395.91 2128
4396.53 2126
4397.16 2239
4397.78 2148
4398.41 2149
4399.03 2211
4399.66 2130
4400.29 2157
4400.91 2050
4401.54 2253
4402.16 2199
4402.79 2210
4403.41 2273
4404.04 2198
4404.67 2140
4405.29 2179
4405.92 2301
4406.54 2297
4407.17 2202
4407.80 2157
4408.42 2193
4409.05 2197
4409.67 2193
4410.30 2162
4410.93 2203
4411.55 2285
4412.18 2189
4412.81 2121
4413.43 2202
4414.06 2148
4414.69 2178
4415.31 2233
4415.94 2103
4416.57 2076
4417.19 2090
4417.82 2160
4418.45 2015
4419.07 2091
4419.70 2135
4420.33 2245
4420.95 2113
4421.58 2058
4422.21 2007
4422.84 2008
4423.46 2038
4424.09 1951
4424.72 1891
4425.35 2001
4425.97 1953
4426.60 1944
4427.23 1882
4427.86 1870
4428.48 1976
4429.11 1924
4429.74 1861
4430.37 1929
4430.99 1857
4431.62 1856
4432.25 2005
4432.88 2017
4433.51 1945
4434.13 1984
4434.76 2094
4435.39 1976
4436.02 2070
4436.65 1983
4437.27 1905
4437.90 1877
4438.53 1944
4439.16 1995
4439.79 2006
4440.42 1956
4441.04 2084
4441.67 1916
4442.30 1911
4442.93 1975
4443.56 1945
4444.19 2020
4444.82 1946
4445.44 2043
4446.07 2148
4446.70 2350
4447.33 2404
4447.96 2491
4448.59 2449
4449.22 2565
4449.85 2584
4450.48 2354
4451.11 2269
4451.74 2145
4452.36 2196
4452.99 2282
4453.62 2208
4454.25 2105
4454.88 2158
4455.51 2222
4456.14 2144
4456.77 2083
4457.40 1993
4458.03 2206
4458.66 2114
4459.29 2066
4459.92 2046
4460.55 2041
4461.18 2094
4461.81 1939
4462.44 1895
4463.07 1912
4463.70 1878
4464.33 1880
4464.96 1837
4465.59 1965
4466.22 1917
4466.85 1911
4467.48 1906
4468.11 1905
4468.74 1914
4469.37 1860
4470.00 1912
4470.63 1935
4471.26 1932
4471.89 1888
4472.53 1943
4473.16 1996
4473.79 1948
4474.42 1934
4475.05 1931
4475.68 1914
4476.31 1979
4476.94 1927
4477.57 1901
4478.20 1936
4478.83 1936
4479.47 1965
4480.10 1939
4480.73 2182
4481.36 2176
4481.99 2117
4482.62 2087
4483.25 2131
4483.89 2093
4484.52 2061
4485.15 2137
4485.78 2116
4486.41 2043
4487.04 2154
4487.68 2175
4488.31 2196
4488.94 2064
4489.57 2050
4490.20 2047
4490.84 2024
4491.47 2111
4492.10 2091
4492.73 1981
4493.36 2049
4494.00 2075
4494.63 1986
4495.26 1986
4495.89 2035
4496.53 2141
4497.16 2193
4497.79 2171
4498.42 2235
4499.06 2200
4499.69 2254
4500.32 2237
4500.95 2328
4501.59 2434
4502.22 2347
4502.85 2215
4503.48 2288
4504.12 2241
4504.75 2308
4505.38 2384
4506.02 2176
4506.65 2146
4507.28 2132
4507.92 2056
4508.55 2164
4509.18 2189
4509.82 2284
4510.45 2197
4511.08 2210
4511.72 2282
4512.35 2181
4512.98 2126
4513.62 2073
4514.25 2077
4514.88 2006
4515.52 2061
4516.15 2076
4516.79 2034
4517.42 2005
4518.05 1896
4518.69 1984
4519.32 2018
4519.96 2081
4520.59 1941
4521.22 1938
4521.86 2059
4522.49 2029
4523.13 1979
4523.76 2068
4524.40 2036
4525.03 2087
4525.66 2155
4526.30 2054
4526.93 1961
4527.57 2175
4528.20 2311
4528.84 2348
4529.47 2363
4530.11 2472
4530.74 2650
4531.38 2727
4532.01 2747
4532.65 2865
4533.28 2789
4533.92 2861
4534.55 2792
4535.19 2798
4535.82 2641
4536.46 2498
4537.09 2458
4537.73 2385
4538.36 2341
4539.00 2164
4539.63 2089
4540.27 2091
4540.90 2133
4541.54 2079
4542.18 2064
4542.81 2019
4543.45 1991
4544.08 2040
4544.72 1974
4545.35 2074
4545.99 2108
4546.63 1980
4547.26 1981
4547.90 1957
4548.53 1911
4549.17 2022
4549.81 2026
4550.44 1996
4551.08 2023
4551.72 1972
4552.35 2150
4552.99 2208
4553.62 2088
4554.26 2213
4554.90 2041
4555.53 2099
4556.17 2067
4556.81 2107
4557.44 2029
4558.08 2111
4558.72 2004
4559.35 2063
4559.99 2043
4560.63 2031
4561.26 1908
4561.90 1965
4562.54 1959
4563.18 2000
4563.81 2009
4564.45 2010
4565.09 1902
4565.72 1934
4566.36 1982
4567.00 2008
4567.64 1990
4568.27 2070
4568.91 2159
4569.55 2127
4570.19 2161
4570.82 2221
4571.46 2148
4572.10 2116
4572.74 2058
4573.38 2024
4574.01 1972
4574.65 1964
4575.29 1943
4575.93 1914
4576.56 1953
4577.20 1920
4577.84 1989
4578.48 1947
4579.12 2023
4579.76 2105
4580.39 1974
4581.03 1989
4581.67 2054
4582.31 2248
4582.95 2082
4583.59 2114
4584.22 2040
4584.86 1915
4585.50 2033
4586.14 1938
4586.78 2015
4587.42 2153
4588.06 2098
4588.70 2026
4589.33 2081
4589.97 2087
4590.61 2183
4591.25 2292
4591.89 2169
4592.53 2246
4593.17 2300
4593.81 2161
4594.45 2189
4595.09 2153
4595.73 2081
4596.37 2083
4597.00 2071
4597.64 2049
4598.28 2016
4598.92 1901
4599.56 1893
4600.20 1888
4600.84 2055
4601.48 2047
4602.12 2067
4602.76 2158
4603.40 2213
4604.04 2436
4604.68 2344
4605.32 2238
4605.96 2172
4606.60 2266
4607.24 2340
4607.88 2145
4608.52 2195
4609.16 2317
4609.80 2131
4610.44 2194
4611.08 2184
4611.72 2201
4612.36 2129
4613.01 2036
4613.65 2017
4614.29 2024
4614.93 2050
4615.57 2039
4616.21 2014
4616.85 1992
4617.49 1958
4618.13 1906
4618.77 1804
4619.41 1929
4620.05 1877
4620.70 1953
4621.34 1843
4621.98 1816
4622.62 1886
4623.26 2023
4623.90 1898
4624.54 1849
4625.18 1778
4625.83 1900
4626.47 1992
4627.11 1761
4627.75 1823
4628.39 1899
4629.03 1856
4629.68 1850
4630.32 1912
4630.96 1907
4631.60 2052
4632.24 1910
4632.88 1774
4633.53 1916
4634.17 1908
4634.81 1905
4635.45 2026
4636.10 1958
4636.74 1912
4637.38 1997
4638.02 2036
4638.66 2038
4639.31 1929
4639.95 2096
4640.59 2001
4641.23 2027
4641.88 1937
4642.52 1961
4643.16 2024
4643.80 1993
4644.45 1869
4645.09 1899
4645.73 2002
4646.38 2046
4647.02 1950
4647.66 2119
4648.30 2091
4648.95 2066
4649.59 2126
4650.23 2115
4650.88 2085
4651.52 2126
4652.16 2091
4652.81 2214
4653.45 2295
4654.09 2259
4654.74 2266
4655.38 2232
4656.02 2206
4656.67 2174
4657.31 2139
4657.96 2126
4658.60 2026
4659.24 2034
4659.89 1984
4660.53 2121
4661.17 2169
4661.82 2112
4662.46 1909
4663.11 2101
4663.75 2003
4664.39 1915
4665.04 2055
4665.68 1979
4666.33 1970
4666.97 2083
4667.62 1939
4668.26 1841
4668.90 1781
4669.55 1821
4670.19 1787
4670.84 1800
4671.48 1813
4672.13 1897
4672.77 1827
4673.42 1897
4674.06 1988
4674.71 1898
4675.35 1935
4676.00 1951
4676.64 1905
4677.29 2020
4677.93 2032
4678.58 2068
4679.22 2016
4679.87 1909
4680.51 1942
4681.16 1986
4681.80 1969
4682.45 2099
4683.09 2029
4683.74 2256
4684.38 2158
4685.03 2152
4685.68 2178
4686.32 2102
4686.97 1991
4687.61 2089
4688.26 2050
4688.90 2039
4689.55 2011
4690.20 1929
4690.84 1910
4691.49 2036
4692.13 1909
4692.78 1870
4693.43 2033
4694.07 2056
4694.72 2103
4695.36 2024
4696.01 2019
4696.66 2110
4697.30 2092
4697.95 2066
4698.60 2324
4699.24 2304
4699.89 2310
4700.54 2245
4701.18 2257
4701.83 2256
4702.48 2233
4703.12 2172
4703.77 2110
4704.42 2131
4705.06 2026
4705.71 2075
4706.36 2027
4707.00 2096
4707.65 2190
4708.30 2169
4708.95 2130
4709.59 2154
4710.24 2131
4710.89 2154
4711.54 2032
4712.18 2088
4712.83 2155
4713.48 2132
4714.13 2010
4714.77 2076
4715.42 2008
4716.07 1942
4716.72 2023
4717.36 1963
4718.01 1909
4718.66 1982
4719.31 2058
4719.96 2086
4720.60 2014
4721.25 2008
4721.90 2145
4722.55 2159
4723.20 2073
4723.84 2084
4724.49 2108
4725.14 2224
4725.79 2151
4726.44 2122
4727.09 2231
4727.73 2232
4728.38 2182
4729.03 2137
4729.68 2277
4730.33 2172
4730.98 1964
4731.63 2042
4732.27 2032
4732.92 1993
4733.57 2007
4734.22 1938
4734.87 1969
4735.52 2035
4736.17 2156
4736.82 2180
4737.47 2143
4738.12 2111
4738.77 2133
4739.41 2148
4740.06 2121
4740.71 2100
4741.36 2120
4742.01 2073
4742.66 2164
4743.31 2261
4743.96 2263
4744.61 2231
4745.26 2239
4745.91 2221
4746.56 2137
4747.21 2203
4747.86 2244
4748.51 2231
4749.16 2413
4749.81 2559
4750.46 2502
4751.11 2584
4751.76 2515
4752.41 2706
4753.06 2676
4753.71 2750
4754.36 2617
4755.01 2687
4755.66 2564
4756.31 2429
4756.96 2365
4757.61 2296
4758.26 2295
4758.91 2278
4759.56 2201
4760.22 2054
4760.87 2103
4761.52 2296
4762.17 2206
4762.82 2188
4763.47 2170
4764.12 2342
4764.77 2383
4765.42 2466
4766.07 2704
4766.72 2845
4767.38 2959
4768.03 2885
4768.68 3025
4769.33 2979
4769.98 2751
4770.63 2811
4771.28 2486
4771.94 2365
4772.59 2259
4773.24 2214
4773.89 2219
4774.54 2282
4775.19 2411
4775.85 2154
4776.50 2302
4777.15 2261
4777.80 2368
4778.45 2376
4779.11 2339
4779.76 2375
4780.41 2427
4781.06 2435
4781.71 2502
4782.37 2437
4783.02 2343
4783.67 2192
4784.32 2103
4784.98 2303
4785.63 2270
4786.28 2305
4786.93 2172
4787.59 2167
4788.24 2116
4788.89 2132
4789.54 2084
4790.20 2085
4790.85 2026
4791.50 2055
4792.15 2037
4792.81 2208
4793.46 2052
4794.11 1991
4794.77 1947
4795.42 1925
4796.07 1996
4796.73 2101
4797.38 1957
4798.03 2005
4798.69 2035
4799.34 2017
4799.99 2072
4800.65 1910
4801.30 1765
4801.95 1864
4802.61 2072
4803.26 1987
4803.91 1975
4804.57 2056
4805.22 2006
4805.88 1936
4806.53 1950
4807.18 2016
4807.84 2038
4808.49 2020
4809.15 1872
4809.80 1938
4810.45 1996
4811.11 1935
4811.76 2003
4812.42 1986
4813.07 2005
4813.73 2114
4814.38 2090
4815.03 2026
4815.69 1952
4816.34 2002
4817.00 2145
4817.65 2105
4818.31 2105
4818.96 2148
4819.62 2186
4820.27 2238
4820.93 2140
4821.58 2025
4822.24 2317
4822.89 2428
4823.55 2462
4824.20 2501
4824.86 2652
4825.51 2673
4826.17 2681
4826.82 2820
4827.48 2753
4828.13 2774
4828.79 2693
4829.44 2433
4830.10 2456
4830.75 2422
4831.41 2421
4832.07 2432
4832.72 2331
4833.38 2401
4834.03 2444
4834.69 2484
4835.34 2350
4836.00 2596
4836.66 2760
4837.31 2783
4837.97 2740
4838.62 2539
4839.28 2642
4839.94 2766
4840.59 2672
4841.25 2572
4841.91 2577
4842.56 2651
4843.22 2675
4843.87 2645
4844.53 2615
4845.19 2508
4845.84 2530
4846.50 2642
4847.16 2650
4847.81 2588
4848.47 2705
4849.13 2913
4849.78 2919
4850.44 2934
4851.10 2845
4851.75 2934
4852.41 2939
4853.07 2852
4853.73 2847
4854.38 2737
4855.04 2623
4855.70 2676
4856.35 2661
4857.01 2722
4857.67 2937
4858.33 3008
4858.98 2851
4859.64 2842
4860.30 2884
4860.96 2781
4861.61 2745
4862.27 2850
4862.93 2827
4863.59 2852
4864.25 2942
4864.90 2912
4865.56 2840
4866.22 2812
4866.88 2881
4867.54 2999
4868.19 2752
4868.85 2655
4869.51 2570
4870.17 2663
4870.83 2615
4871.48 2615
4872.14 2423
4872.80 2404
4873.46 2399
4874.12 2658
4874.78 2617
4875.43 2537
4876.09 2557
4876.75 2600
4877.41 2542
4878.07 2479
4878.73 2515
4879.39 2423
4880.05 2321
4880.70 2376
4881.36 2341
4882.02 2353
4882.68 2277
4883.34 2333
4884.00 2314
4884.66 2304
4885.32 2334
4885.98 2395
4886.64 2401
4887.30 2400
4887.96 2491
4888.62 2687
4889.27 2630
4889.93 2743
4890.59 2847
4891.25 2971
4891.91 3050
4892.57 2972
4893.23 2965
4893.89 2921
4894.55 2820
4895.21 2573
4895.87 2487
4896.53 2545
4897.19 2490
4897.85 2470
4898.51 2563
4899.17 2555
4899.83 2510
4900.49 2523
4901.15 2602
4901.81 2647
4902.47 2640
4903.13 2586
4903.79 2603
4904.46 2476
4905.12 2433
4905.78 2371
4906.44 2321
4907.10 2230
4907.76 2271
4908.42 2179
4909.08 2204
4909.74 2172
4910.40 2188
4911.06 2352
4911.72 2259
4912.38 2160
4913.05 2242
4913.71 2132
4914.37 2058
4915.03 2134
4915.69 2098
4916.35 2141
4917.01 2065
4917.67 2137
4918.34 1984
4919.00 2055
4919.66 2072
4920.32 1901
4920.98 1873
4921.64 1966
4922.31 1970
4922.97 1978
4923.63 1896
4924.29 1918
4924.95 1890
4925.62 1964
4926.28 1988
4926.94 2027
4927.60 2015
4928.26 2163
4928.93 2116
4929.59 2114
4930.25 2122
4930.91 2080
4931.57 2215
4932.24 2253
4932.90 2203
4933.56 2087
4934.22 2032
4934.89 1917
4935.55 1915
4936.21 1969
4936.88 1934
4937.54 1885
4938.20 1918
4938.86 1874
4939.53 1904
4940.19 1974
4940.85 1974
4941.52 1863
4942.18 1816
4942.84 1791
4943.50 1872
4944.17 1830
4944.83 1892
4945.49 1828
4946.16 1842
4946.82 1781
4947.48 1901
4948.15 1858
4948.81 1866
4949.47 1859
4950.14 1881
4950.80 1860
4951.47 1797
4952.13 1915
4952.79 1752
4953.46 1858
4954.12 1834
4954.78 1764
4955.45 1817
4956.11 1894
4956.78 1794
4957.44 1844
4958.10 1898
4958.77 1821
4959.43 1877
4960.10 1889
4960.76 1891
4961.43 1955
4962.09 2078
4962.76 2109
4963.42 2248
4964.08 2307
4964.75 2348
4965.41 2389
4966.08 2216
4966.74 2302
4967.41 2405
4968.07 2118
4968.74 2125
4969.40 1993
4970.07 1939
4970.73 1870
4971.40 1958
4972.06 1822
4972.73 1997
4973.39 1908
4974.06 2024
4974.72 2003
4975.39 1990
4976.05 1908
4976.72 1998
4977.38 1980
4978.05 2007
4978.71 1971
4979.38 1888
4980.05 1945
4980.71 1869
4981.38 1885
4982.04 1762
4982.71 1876
4983.37 1941
4984.04 1887
4984.71 1809
4985.37 1859
4986.04 1858
4986.70 1755
4987.37 1817
4988.04 1784
4988.70 1849
4989.37 1856
4990.04 1761
4990.70 1807
4991.37 1797
4992.03 1658
4992.70 1837
4993.37 1828
4994.03 1756
4994.70 1740
4995.37 1723
4996.03 1811
4996.70 1744
4997.37 1752
4998.03 1706
4998.70 1741
4999.37 1829
5000.03 1806
5000.70 1710
5001.37 1734
5002.04 1685
5002.70 1717
5003.37 1712
5004.04 1668
5004.70 1801
5005.37 1801
5006.04 1702
5006.71 1717
5007.37 1673
5008.04 1662
5008.71 1742
5009.38 1731
5010.04 1839
5010.71 1735
5011.38 1796
5012.05 1874
5012.71 1852
5013.38 1704
5014.05 1652
5014.72 1729
5015.39 1790
5016.05 1857
5016.72 1767
5017.39 1789
5018.06 1851
5018.73 1838
5019.39 1811
5020.06 1948
5020.73 2037
5021.40 2093
5022.07 2134
5022.74 2183
5023.41 2145
5024.07 2146
5024.74 2201
5025.41 2234
5026.08 2310
5026.75 2304
5027.42 2116
5028.09 1995
5028.75 1919
5029.42 1955
5030.09 1951
5030.76 1837
5031.43 1862
5032.10 1798
5032.77 1756
5033.44 1725
5034.11 1736
5034.78 1733
5035.45 1756
5036.12 1759
5036.78 1707
5037.45 1772
5038.12 1678
5038.79 1637
5039.46 1625
5040.13 1574
5040.80 1640
5041.47 1705
5042.14 1625
5042.81 1695
5043.48 1744
5044.15 1691
5044.82 1711
5045.49 1719
5046.16 1772
5046.83 1803
5047.50 1837
5048.17 1860
5048.84 1833
5049.51 1809
5050.18 1957
5050.85 1866
5051.52 1795
5052.19 1812
5052.86 1774
5053.53 1722
5054.20 1762
5054.87 1751
5055.55 1717
5056.22 1680
5056.89 1684
5057.56 1802
5058.23 1729
5058.90 1599
5059.57 1748
5060.24 1815
5060.91 1843
5061.58 1719
5062.25 1701
5062.93 1776
5063.60 1743
5064.27 1656
5064.94 1677
5065.61 1698
5066.28 1814
5066.95 1662
5067.62 1658
5068.30 1680
5068.97 1609
5069.64 1658
5070.31 1698
5070.98 1634
5071.65 1671
5072.33 1596
5073.00 1655
5073.67 1612
5074.34 1644
5075.01 1727
5075.68 1664
5076.36 1642
5077.03 1735
5077.70 1718
5078.37 1662
5079.05 1724
5079.72 1730
5080.39 1715
5081.06 1692
5081.73 1709
5082.41 1670
5083.08 1773
5083.75 1752
5084.42 1693
5085.10 1693
5085.77 1723
5086.44 1695
5087.12 1672
5087.79 1829
5088.46 1807
5089.13 1847
5089.81 1892
5090.48 1989
5091.15 1898
5091.83 2014
5092.50 2032
5093.17 1993
5093.84 2044
5094.52 1984
5095.19 1948
5095.86 2007
5096.54 1858
5097.21 1857
5097.88 1854
5098.56 1902
5099.23 1756
5099.91 1730
5100.58 1705
5101.25 1772
5101.93 1850
5102.60 1769
5103.27 1760
5103.95 1733
5104.62 1813
5105.30 1891
5105.97 1802
5106.64 1782
5107.32 1877
5107.99 1834
5108.67 1812
5109.34 1765
5110.01 1758
5110.69 1703
5111.36 1735
5112.04 1736
5112.71 1700
5113.39 1737
5114.06 1682
5114.74 1638
5115.41 1700
5116.08 1731
5116.76 1756
5117.43 1815
5118.11 1840
5118.78 1804
5119.46 1764
5120.13 1853
5120.81 1783
5121.48 1838
5122.16 1868
5122.83 1749
5123.51 1745
5124.18 1775
5124.86 1739
5125.53 1700
5126.21 1754
5126.88 1821
5127.56 1743
5128.24 1724
5128.91 1735
5129.59 1704
5130.26 1680
5130.94 1733
5131.61 1861
5132.29 1776
5132.96 1768
5133.64 1718
5134.32 1711
5134.99 1793
5135.67 1781
5136.34 1792
5137.02 1857
5137.70 1926
5138.37 1860
5139.05 1864
5139.72 2043
5140.40 1940
5141.08 1922
5141.75 1831
5142.43 1863
5143.11 1869
5143.78 1792
5144.46 1768
5145.14 1704
5145.81 1634
5146.49 1657
5147.17 1625
5147.84 1564
5148.52 1637
5149.20 1670
5149.87 1709
5150.55 1579
5151.23 1586
5151.90 1637
5152.58 1541
5153.26 1711
5153.94 1673
5154.61 1712
5155.29 1677
5155.97 1615
5156.64 1603
5157.32 1576
5158.00 1584
5158.68 1674
5159.35 1619
5160.03 1594
5160.71 1668
5161.39 1554
5162.06 1674
5162.74 1686
5163.42 1619
5164.10 1623
5164.78 1640
5165.45 1815
5166.13 1868
5166.81 1845
5167.49 1875
5168.17 1808
5168.84 1873
5169.52 1750
5170.20 1717
5170.88 1740
5171.56 1715
5172.23 1697
5172.91 1763
5173.59 1691
5174.27 1700
5174.95 1619
5175.63 1687
5176.31 1746
5176.98 1769
5177.66 1793
5178.34 1762
5179.02 1698
5179.70 1762
5180.38 1769
5181.06 1817
5181.74 1696
5182.42 1686
5183.09 1694
5183.77 1701
5184.45 1535
5185.13 1673
5185.81 1663
5186.49 1715
5187.17 1699
5187.85 1665
5188.53 1557
5189.21 1587
5189.89 1584
5190.57 1542
5191.25 1627
5191.93 1488
5192.61 1513
5193.29 1526
5193.97 1544
5194.64 1517
5195.32 1553
5196.00 1624
5196.68 1716
5197.36 1669
5198.04 1584
5198.72 1642
5199.40 1633
5200.08 1582
5200.77 1592
5201.45 1636
5202.13 1590
5202.81 1660
5203.49 1631
5204.17 1587
5204.85 1743
5205.53 1738
5206.21 1768
5206.89 1714
5207.57 1686
5208.25 1735
5208.93 1700
5209.61 1892
5210.29 1792
5210.97 1773
5211.65 1852
5212.34 1780
5213.02 1843
5213.70 1906
5214.38 1830
5215.06 1673
5215.74 1679
5216.42 1648
5217.10 1595
5217.78 1696
5218.47 1652
5219.15 1615
5219.83 1629
5220.51 1668
5221.19 1694
5221.87 1603
5222.56 1679
5223.24 1719
5223.92 1645
5224.60 1724
5225.28 1649
5225.96 1600
5226.65 1666
5227.33 1618
5228.01 1600
5228.69 1559
5229.37 1622
5230.06 1590
5230.74 1532
5231.42 1636
5232.10 1633
5232.79 1621
5233.47 1731
5234.15 1572
5234.83 1533
5235.51 1538
5236.20 1666
5236.88 1718
5237.56 1788
5238.25 1808
5238.93 1867
5239.61 1960
5240.29 1908
5240.98 1804
5241.66 1837
5242.34 1724
5243.03 1770
5243.71 1748
5244.39 1565
5245.07 1569
5245.76 1614
5246.44 1575
5247.12 1533
5247.81 1556
5248.49 1543
5249.17 1611
5249.86 1493
5250.54 1498
5251.22 1575
5251.91 1604
5252.59 1621
5253.28 1587
5253.96 1582
5254.64 1631
5255.33 1538
5256.01 1667
5256.69 1589
5257.38 1476
5258.06 1553
5258.75 1618
5259.43 1640
5260.11 1588
5260.80 1610
5261.48 1651
5262.17 1619
5262.85 1584
5263.53 1655
5264.22 1748
5264.90 1723
5265.59 1684
5266.27 1635
5266.96 1634
5267.64 1609
5268.33 1640
5269.01 1605
5269.70 1688
5270.38 1599
5271.07 1663
5271.75 1672
5272.44 1687
5273.12 1762
5273.80 1595
5274.49 1649
5275.18 1612
5275.86 1642
5276.55 1609
5277.23 1658
5277.92 1675
5278.60 1809
5279.29 1976
5279.97 1882
5280.66 1830
5281.34 1990
5282.03 2075
5282.71 2178
5283.40 2211
5284.08 2119
5284.77 2039
5285.46 1877
5286.14 1941
5286.83 1818
5287.51 1823
5288.20 1773
5288.89 1609
5289.57 1652
5290.26 1584
5290.94 1558
5291.63 1582
5292.32 1605
5293.00 1665
5293.69 1627
5294.38 1640
5295.06 1639
5295.75 1580
5296.43 1657
5297.12 1678
5297.81 1701
5298.49 1753
5299.18 1631
5299.87 1636
5300.55 1697
5301.24 1662
5301.93 1605
5302.61 1668
5303.30 1726
5303.99 1635
5304.68 1647
5305.36 1582
5306.05 1594
5306.74 1601
5307.42 1597
5308.11 1663
5308.80 1723
5309.49 1704
5310.17 1703
5310.86 1556
5311.55 1617
5312.23 1599
5312.92 1586
5313.61 1601
5314.30 1626
5314.99 1582
5315.67 1609
5316.36 1635
5317.05 1664
5317.74 1722
5318.42 1647
5319.11 1739
5319.80 1866
5320.49 1783
5321.18 1753
5321.86 1718
5322.55 1715
5323.24 1726
5323.93 1615
5324.62 1594
5325.31 1625
5325.99 1530
5326.68 1571
5327.37 1559
5328.06 1561
5328.75 1524
5329.44 1492
5330.12 1530
5330.81 1642
5331.50 1538
5332.19 1567
5332.88 1625
5333.57 1693
5334.26 1673
5334.95 1701
5335.64 1727
5336.32 1664
5337.01 1619
5337.70 1661
5338.39 1649
5339.08 1647
5339.77 1687
5340.46 1680
5341.15 1784
5341.84 1788
5342.53 1704
5343.22 1808
5343.91 1789
5344.60 1815
5345.29 1786
5345.98 1771
5346.67 1855
5347.36 1896
5348.04 1953
5348.73 2053
5349.42 2281
5350.11 2227
5350.80 2331
5351.49 2490
5352.18 2500
5352.87 2396
5353.56 2347
5354.25 2300
5354.95 2248
5355.64 2180
5356.33 2036
5357.02 1976
5357.71 1772
5358.40 1760
5359.09 1637
5359.78 1539
5360.47 1586
5361.16 1599
5361.85 1614
5362.54 1558
5363.23 1586
5363.92 1590
5364.61 1554
5365.30 1554
5365.99 1560
5366.69 1523
5367.38 1627
5368.07 1546
5368.76 1516
5369.45 1535
5370.14 1623
5370.83 1483
5371.52 1539
5372.22 1623
5372.91 1626
5373.60 1565
5374.29 1521
5374.98 1630
5375.67 1578
5376.36 1505
5377.06 1484
5377.75 1505
5378.44 1517
5379.13 1548
5379.82 1528
5380.52 1546
5381.21 1508
5381.90 1565
5382.59 1534
5383.28 1409
5383.98 1488
5384.67 1503
5385.36 1462
5386.05 1512
5386.74 1544
5387.44 1584
5388.13 1624
5388.82 1661
5389.51 1739
5390.21 1752
5390.90 1752
5391.59 1699
5392.28 1769
5392.98 1669
5393.67 1607
5394.36 1643
5395.06 1627
5395.75 1585
5396.44 1643
5397.13 1543
5397.83 1576
5398.52 1507
5399.21 1536
5399.91 1543
5400.60 1420
5401.29 1509
5401.99 1557
5402.68 1462
5403.37 1486
5404.07 1536
5404.76 1470
5405.45 1558
5406.15 1531
5406.84 1522
5407.53 1548
5408.23 1562
5408.92 1550
5409.61 1579
5410.31 1562
5411.00 1513
5411.70 1478
5412.39 1532
5413.08 1427
5413.78 1538
5414.47 1624
5415.17 1535
5415.86 1526
5416.55 1521
5417.25 1633
5417.94 1625
5418.64 1575
5419.33 1652
5420.03 1657
5420.72 1675
5421.42 1592
5422.11 1592
5422.80 1617
5423.50 1656
5424.19 1562
5424.89 1581
5425.58 1661
5426.28 1619
5426.97 1678
5427.67 1659
5428.36 1636
5429.06 1590
5429.75 1557
5430.45 1621
5431.14 1612
5431.84 1614
5432.53 1625
5433.23 1568
5433.92 1589
5434.62 1726
5435.31 1712
5436.01 1732
5436.71 1752
5437.40 1748
5438.10 1839
5438.79 1788
5439.49 1744
5440.18 1843
5440.88 1674
5441.58 1652
5442.27 1616
5442.97 1699
5443.66 1772
5444.36 1781
5445.06 1717
5445.75 1820
5446.45 1876
5447.14 1815
5447.84 1801
5448.54 1846
5449.23 1880
5449.93 1810
5450.63 1811
5451.32 1834
5452.02 1872
5452.71 1690
5453.41 1734
5454.11 1696
5454.80 1634
5455.50 1624
5456.20 1660
5456.89 1704
5457.59 1534
5458.29 1506
5458.99 1601
5459.68 1561
5460.38 1574
5461.08 1577
5461.77 1604
5462.47 1685
5463.17 1613
5463.86 1613
5464.56 1639
5465.26 1644
5465.96 1639
5466.65 1596
5467.35 1711
5468.05 1706
5468.75 1687
5469.44 1771
5470.14 1699
5470.84 1681
5471.54 1724
5472.24 1787
5472.93 1715
5473.63 1695
5474.33 1713
5475.03 1649
5475.72 1687
5476.42 1833
5477.12 1774
5477.82 1765
5478.52 1880
5479.22 1913
5479.91 1962
5480.61 2057
5481.31 2123
5482.01 2057
5482.71 2175
5483.41 2111
5484.10 1983
5484.80 1823
5485.50 1804
5486.20 1828
5486.90 1822
5487.60 1807
5488.30 1867
5488.99 1834
5489.69 1884
5490.39 1844
5491.09 1833
5491.79 1900
5492.49 1856
5493.19 2037
5493.89 1949
5494.59 1941
5495.29 2008
5495.99 1964
5496.69 1926
5497.38 1972
5498.08 1975
5498.78 2186
5499.48 2415
5500.18 2607
5500.88 2557
5501.58 2595
5502.28 2828
5502.98 2849
5503.68 2606
5504.38 2386
5505.08 2285
5505.78 2249
5506.48 2056
5507.18 1934
5507.88 1905
5508.58 1806
5509.28 1803
5509.98 1778
5510.68 1742
5511.38 1792
5512.08 1772
5512.78 1809
5513.48 1694
5514.18 1754
5514.88 1697
5515.58 1770
5516.28 1773
5516.98 1740
5517.69 1735
5518.39 1667
5519.09 1709
5519.79 1707
5520.49 1745
5521.19 1805
5521.89 1724
5522.59 1794
5523.29 1723
5523.99 1682
5524.69 1742
5525.40 1657
5526.10 1664
5526.80 1640
5527.50 1640
5528.20 1541
5528.90 1537
5529.60 1639
5530.31 1616
5531.01 1541
5531.71 1567
5532.41 1602
5533.11 1582
5533.81 1554
5534.51 1591
5535.22 1662
5535.92 1531
5536.62 1540
5537.32 1548
5538.02 1483
5538.73 1466
5539.43 1531
5540.13 1553
5540.83 1633
5541.53 1410
5542.24 1463
5542.94 1417
5543.64 1443
5544.34 1504
5545.05 1511
5545.75 1528
5546.45 1634
5547.15 1544
5547.86 1595
5548.56 1574
5549.26 1639
5549.96 1574
5550.67 1588
5551.37 1566
5552.07 1512
5552.78 1543
5553.48 1478
5554.18 1488
5554.88 1485
5555.59 1463
5556.29 1443
5556.99 1595
5557.70 1598
5558.40 1576
5559.10 1459
5559.81 1461
5560.51 1504
5561.21 1510
5561.92 1542
5562.62 1456
5563.32 1546
5564.03 1607
5564.73 1495
5565.44 1491
5566.14 1503
5566.84 1486
5567.55 1522
5568.25 1452
5568.95 1443
5569.66 1511
5570.36 1491
5571.07 1476
5571.77 1476
5572.47 1466
5573.18 1538
5573.88 1506
5574.59 1468
5575.29 1454
5576.00 1453
5576.70 1516
5577.40 1585
5578.11 1515
5578.81 1499
5579.52 1401
5580.22 1378
5580.93 1408
5581.63 1493
5582.34 1502
5583.04 1497
5583.75 1438
5584.45 1459
5585.16 1421
5585.86 1484
5586.57 1484
5587.27 1492
5587.98 1494
5588.68 1458
5589.39 1396
5590.09 1438
5590.80 1458
5591.50 1408
5592.21 1443
5592.91 1368
5593.62 1384
5594.33 1440
5595.03 1469
5595.74 1443
5596.44 1398
5597.15 1487
5597.85 1442
5598.56 1415
5599.27 1501
5599.97 1427
5600.68 1430
5601.38 1522
5602.09 1517
5602.79 1522
5603.50 1435
5604.21 1470
5604.91 1430
5605.62 1403
5606.33 1342
5607.03 1345
5607.74 1448
5608.45 1333
5609.15 1421
5609.86 1407
5610.56 1366
5611.27 1472
5611.98 1478
5612.68 1383
5613.39 1375
5614.10 1444
5614.80 1501
5615.51 1478
5616.22 1512
5616.93 1457
5617.63 1523
5618.34 1411
5619.05 1326
5619.75 1405
5620.46 1454
5621.17 1506
5621.88 1530
5622.58 1386
5623.29 1391
5624.00 1438
5624.70 1438
5625.41 1498
5626.12 1352
5626.83 1470
5627.54 1542
5628.24 1495
5628.95 1460
5629.66 1471
5630.37 1485
5631.07 1432
5631.78 1409
5632.49 1401
5633.20 1394
5633.91 1442
5634.61 1456
5635.32 1385
5636.03 1425
5636.74 1417
5637.45 1370
5638.15 1384
5638.86 1484
5639.57 1475
5640.28 1425
5640.99 1330
5641.70 1389
5642.41 1509
5643.11 1519
5643.82 1558
5644.53 1522
5645.24 1537
5645.95 1429
5646.66 1357
5647.37 1368
5648.08 1489
5648.78 1373
5649.49 1420
5650.20 1396
5650.91 1452
5651.62 1369
5652.33 1397
5653.04 1411
5653.75 1462
5654.46 1523
5655.17 1545
5655.88 1622
5656.59 1651
5657.30 1575
5658.00 1541
5658.71 1642
5659.42 1595
5660.13 1607
5660.84 1601
5661.55 1587
5662.26 1599
5662.97 1546
5663.68 1527
5664.39 1512
5665.10 1511
5665.81 1410
5666.52 1433
5667.23 1431
5667.94 1474
5668.65 1483
5669.36 1571
5670.07 1612
5670.78 1611
5671.49 1556
5672.20 1694
5672.92 1700
5673.63 1667
5674.34 1661
5675.05 1696
5675.76 1456
5676.47 1476
5677.18 1476
5677.89 1503
5678.60 1465
5679.31 1390
5680.02 1488
5680.73 1435
5681.44 1467
5682.16 1424
5682.87 1443
5683.58 1575
5684.29 1637
5685.00 1503
5685.71 1553
5686.42 1536
5687.13 1454
5687.85 1446
5688.56 1424
5689.27 1472
5689.98 1456
5690.69 1405
5691.40 1434
5692.11 1487
5692.83 1426
5693.54 1422
5694.25 1411
5694.96 1364
5695.67 1323
5696.39 1317
5697.10 1365
5697.81 1419
5698.52 1413
5699.23 1433
5699.95 1424
5700.66 1354
5701.37 1353
5702.08 1424
5702.80 1449
5703.51 1395
5704.22 1349
5704.93 1344
5705.64 1355
5706.36 1382
5707.07 1385
5707.78 1358
5708.50 1447
5709.21 1327
5709.92 1368
5710.63 1327
5711.35 1396
5712.06 1397
5712.77 1436
5713.49 1337
5714.20 1370
5714.91 1451
5715.62 1317
5716.34 1382
5717.05 1343
5717.76 1278
5718.48 1367
5719.19 1368
5719.90 1360
5720.62 1394
5721.33 1352
5722.05 1445
5722.76 1394
5723.47 1413
5724.19 1516
5724.90 1459
5725.61 1480
5726.33 1503
5727.04 1544
5727.76 1541
5728.47 1585
5729.18 1560
5729.90 1596
5730.61 1621
5731.33 1532
5732.04 1558
5732.75 1532
5733.47 1498
5734.18 1515
5734.90 1455
5735.61 1366
5736.33 1382
5737.04 1363
5737.75 1420
5738.47 1437
5739.18 1345
5739.90 1304
5740.61 1460
5741.33 1384
5742.04 1298
5742.76 1369
5743.47 1381
5744.19 1358
5744.90 1418
5745.62 1442
5746.33 1487
5747.05 1382
5747.76 1404
5748.48 1467
5749.19 1437
5749.91 1466
5750.62 1517
5751.34 1568
5752.05 1651
5752.77 1482
5753.49 1505
5754.20 1574
5754.92 1620
5755.63 1641
5756.35 1592
5757.06 1544
5757.78 1587
5758.50 1594
5759.21 1587
5759.93 1553
5760.64 1508
5761.36 1558
5762.07 1539
5762.79 1458
5763.51 1459
5764.22 1494
5764.94 1537
5765.66 1474
5766.37 1522
5767.09 1496
5767.80 1445
5768.52 1440
5769.24 1498
5769.95 1540
5770.67 1553
5771.39 1467
5772.10 1502
5772.82 1502
5773.54 1497
5774.25 1519
5774.97 1470
5775.69 1497
5776.41 1488
5777.12 1464
5777.84 1466
5778.56 1427
5779.27 1532
5779.99 1585
5780.71 1552
5781.42 1561
5782.14 1627
5782.86 1655
5783.58 1582
5784.29 1553
5785.01 1667
5785.73 1645
5786.45 1582
5787.16 1629
5787.88 1590
5788.60 1637
5789.32 1656
5790.04 1765
5790.75 1772
5791.47 1808
5792.19 1824
5792.91 1795
5793.62 1843
5794.34 1874
5795.06 1898
5795.78 1972
5796.50 1950
5797.22 2015
5797.93 2257
5798.65 2620
5799.37 2974
5800.09 3296
5800.81 3428
5801.53 3599
5802.24 3764
5802.96 3622
5803.68 3420
5804.40 3118
5805.12 2858
5805.84 2407
5806.56 2193
5807.28 2109
5807.99 2013
5808.71 1901
5809.43 1874
5810.15 1791
5810.87 1793
5811.59 1875
5812.31 1875
5813.03 1957
5813.75 1865
5814.47 1936
5815.19 1867
5815.90 1812
5816.62 1864
5817.34 1932
5818.06 1947
5818.78 1969
5819.50 1952
5820.22 1965
5820.94 2130
5821.66 2025
5822.38 1941
5823.10 1921
5823.82 1852
5824.54 1790
5825.26 1761
5825.98 1679
5826.70 1693
5827.42 1732
5828.14 1663
5828.86 1658
5829.58 1657
5830.30 1648
5831.02 1703
5831.74 1809
5832.46 1700
5833.18 1690
5833.90 1675
5834.62 1682
5835.35 1662
5836.07 1582
5836.79 1703
5837.51 1671
5838.23 1702
5838.95 1737
5839.67 1795
5840.39 1778
5841.11 1649
5841.83 1582
5842.55 1607
5843.27 1574
5844.00 1554
5844.72 1559
5845.44 1479
5846.16 1543
5846.88 1526
5847.60 1516
5848.32 1566
5849.04 1583
5849.77 1509
5850.49 1436
5851.21 1458
5851.93 1512
5852.65 1601
5853.37 1580
5854.10 1567
5854.82 1555
5855.54 1537
5856.26 1580
5856.98 1490
5857.71 1517
5858.43 1558
5859.15 1489
5859.87 1440
5860.59 1429
5861.32 1427
5862.04 1436
5862.76 1428
5863.48 1494
5864.21 1651
5864.93 1599
5865.65 1453
5866.37 1495
5867.10 1515
5867.82 1453
5868.54 1457
5869.26 1600
5869.99 1493
5870.71 1474
5871.43 1515
5872.15 1599
5872.88 1511
5873.60 1477
5874.32 1495
5875.05 1580
5875.77 1505
5876.49 1451
5877.22 1546
5877.94 1585
5878.66 1529
5879.39 1579
5880.11 1580
5880.83 1547
5881.56 1572
5882.28 1562
5883.00 1597
5883.73 1599
5884.45 1555
5885.17 1565
5885.90 1674
5886.62 1594
5887.34 1551
5888.07 1479
5888.79 1507
5889.52 1507
5890.24 1483
5890.96 1444
5891.69 1486
5892.41 1499
5893.14 1489
5893.86 1560
5894.58 1569
5895.31 1528
5896.03 1509
5896.76 1523
5897.48 1595
5898.21 1574
5898.93 1597
5899.66 1609
5900.38 1636
5901.11 1546
5901.83 1533
5902.55 1661
5903.28 1670
5904.00 1560
5904.73 1635
5905.45 1721
5906.18 1622
5906.90 1593
5907.63 1594
5908.35 1581
5909.08 1656
5909.80 1707
5910.53 1715
5911.25 1680
5911.98 1643
5912.71 1651
5913.43 1570
5914.16 1615
5914.88 1640
5915.61 1609
5916.33 1577
5917.06 1549
5917.78 1572
5918.51 1636
5919.24 1686
5919.96 1780
5920.69 1722
5921.41 1744
5922.14 1713
5922.87 1772
5923.59 1670
5924.32 1758
5925.04 1709
5925.77 1764
5926.50 1793
5927.22 1799
5927.95 1760
5928.67 1763
5929.40 1811
5930.13 1742
5930.85 1878
5931.58 1902
5932.31 1962
5933.03 1848
5933.76 1851
5934.49 1898
5935.21 1964
5935.94 1951
5936.67 2026
5937.39 1982
5938.12 1960
5938.85 2136
5939.58 2282
5940.30 2173
5941.03 2076
5941.76 2092
5942.48 2115
5943.21 2126
5943.94 2208
5944.67 2202
5945.39 2259
5946.12 2257
5946.85 2217
5947.58 2263
5948.30 2347
5949.03 2321
5949.76 2302
5950.49 2229
5951.21 2406
5951.94 2516
5952.67 2602
5953.40 2651
5954.12 2720
5954.85 2654
5955.58 2617
5956.31 2616
5957.04 2651
5957.76 2503
5958.49 2686
5959.22 2772
5959.95 2732
5960.68 2731
5961.41 2767
5962.13 2598
5962.86 2482
5963.59 2563
5964.32 2652
5965.05 2785
5965.78 2918
5966.51 2909
5967.23 3001
5967.96 3193
5968.69 3291
5969.42 3219
5970.15 3262
5970.88 3197
5971.61 3096
5972.34 3188
5973.07 3226
5973.79 3243
5974.52 3233
5975.25 3268
5975.98 3298
5976.71 3171
5977.44 3304
5978.17 3258
5978.90 3302
5979.63 3492
5980.36 3490
5981.09 3669
5981.82 3854
5982.55 3769
5983.28 3871
5984.01 3947
5984.74 3851
5985.47 3981
5986.20 4032
5986.93 4057
5987.66 4048
5988.39 4048
5989.12 4023
5989.85 4090
5990.58 4128
5991.31 4024
5992.04 4199
5992.77 4192
5993.50 4030
5994.23 4224
5994.96 4348
5995.69 4304
5996.42 4374
5997.15 4444
5997.88 4602
5998.61 4525
5999.34 4680
6000.07 4553
6000.80 4509
6001.53 4485
6002.26 4590
6003.00 4413
6003.73 4279
6004.46 4336
6005.19 4068
6005.92 4020
6006.65 4065
6007.38 4353
6008.11 4343
6008.84 4965
6009.58 5724
6010.31 6535
6011.04 7305
6011.77 8277
6012.50 9426
6013.23 10294
6013.96 10920
6014.70 11161
6015.43 11332
6016.16 10907
6016.89 10090
6017.62 9261
6018.35 8131
6019.09 7206
6019.82 6253
6020.55 5248
6021.28 4746
6022.01 4172
6022.75 3878
6023.48 3634
6024.21 3402
6024.94 3350
6025.67 3230
6026.41 3021
6027.14 3017
6027.87 3064
6028.60 2977
6029.34 2899
6030.07 2832
6030.80 2863
6031.53 2779
6032.27 2852
6033.00 2770
6033.73 2671
6034.47 2643
6035.20 2741
6035.93 2735
6036.66 2688
6037.40 2787
6038.13 2757
6038.86 2849
6039.60 2818
6040.33 2892
6041.06 2862
6041.80 2908
6042.53 2968
6043.26 2977
6044.00 3035
6044.73 3010
6045.46 3169
6046.20 3048
6046.93 3013
6047.66 3125
6048.40 3289
6049.13 3285
6049.86 3338
6050.60 3419
6051.33 3611
6052.07 3626
6052.80 3829
6053.53 3828
6054.27 3883
6055.00 3814
6055.74 3699
6056.47 3658
6057.20 3524
6057.94 3419
6058.67 3339
6059.41 3381
6060.14 3259
6060.88 3276
6061.61 3052
6062.34 3156
6063.08 3212
6063.81 3134
6064.55 3088
6065.28 3058
6066.02 3106
6066.75 3028
6067.49 2998
6068.22 2945
6068.96 2920
6069.69 2867
6070.43 2869
6071.16 2874
6071.90 2960
6072.63 2847
6073.37 2820
6074.10 2697
6074.84 2660
6075.57 2685
6076.31 2730
6077.04 2685
6077.78 2697
6078.52 2604
6079.25 2648
6079.99 2732
6080.72 2585
6081.46 2591
6082.19 2555
6082.93 2610
6083.66 2670
6084.40 2518
6085.14 2428
6085.87 2512
6086.61 2401
6087.34 2502
6088.08 2370
6088.82 2556
6089.55 2494
6090.29 2492
6091.02 2411
6091.76 2374
6092.50 2458
6093.23 2511
6093.97 2477
6094.71 2564
6095.44 2567
6096.18 2416
6096.92 2450
6097.65 2510
6098.39 2490
6099.13 2475
6099.86 2420
6100.60 2421
6101.34 2457
6102.07 2452
6102.81 2372
6103.55 2356
6104.28 2357
6105.02 2406
6105.76 2462
6106.50 2557
6107.23 2418
6107.97 2481
6108.71 2571
6109.45 2538
6110.18 2505
6110.92 2540
6111.66 2509
6112.40 2577
6113.13 2533
6113.87 2562
6114.61 2654
6115.35 2616
6116.08 2637
6116.82 2618
6117.56 2592
6118.30 2622
6119.03 2611
6119.77 2642
6120.51 2738
6121.25 2607
6121.99 2614
6122.73 2692
6123.46 2649
6124.20 2685
6124.94 2678
6125.68 2771
6126.42 2741
6127.15 2679
6127.89 2579
6128.63 2653
6129.37 2666
6130.11 2760
6130.85 2624
6131.59 2648
6132.33 2648
6133.06 2700
6133.80 2954
6134.54 2903
6135.28 3007
6136.02 3083
6136.76 3147
6137.50 3244
6138.24 3295
6138.98 3325
6139.71 3454
6140.45 3488
6141.19 3491
6141.93 3408
6142.67 3358
6143.41 3361
6144.15 3259
6144.89 3194
6145.63 3103
6146.37 3089
6147.11 2993
6147.85 2840
6148.59 2800
6149.33 2925
6150.07 2910
6150.81 2859
6151.55 2837
6152.29 2962
6153.03 2829
6153.77 2947
6154.51 2936
6155.25 2890
6155.99 2907
6156.73 2953
6157.47 2918
6158.21 3043
6158.95 3118
6159.69 3061
6160.43 3108
6161.17 3159
6161.91 3338
6162.65 3342
6163.39 3506
6164.13 3588
6164.87 3630
6165.61 3801
6166.35 3999
6167.10 4195
6167.84 4196
6168.58 4355
6169.32 4424
6170.06 4465
6170.80 4305
6171.54 4196
6172.28 4241
6173.02 4047
6173.77 3888
6174.51 3816
6175.25 3822
6175.99 3821
6176.73 3837
6177.47 3783
6178.21 3691
6178.96 3680
6179.70 3730
6180.44 3992
6181.18 3981
6181.92 4084
6182.66 4127
6183.41 4069
6184.15 3982
6184.89 3999
6185.63 4113
6186.37 4122
6187.11 4131
6187.86 4196
6188.60 4171
6189.34 4226
6190.08 4337
6190.83 4276
6191.57 4495
6192.31 4600
6193.05 4863
6193.80 4999
6194.54 5112
6195.28 5043
6196.02 5139
6196.77 5321
6197.51 5159
6198.25 5139
6198.99 5058
6199.74 4959
6200.48 4940
6201.22 5078
6201.96 5015
6202.71 4993
6203.45 5253
6204.19 5804
6204.94 6394
6205.68 7594
6206.42 8942
6207.17 11113
6207.91 13929
6208.65 16962
6209.40 19158
6210.14 20765
6210.88 21802
6211.63 21681
6212.37 20163
6213.11 18482
6213.86 15784
6214.60 13222
6215.34 10965
6216.09 9084
6216.83 7386
6217.58 6279
6218.32 5404
6219.06 4673
6219.81 4275
6220.55 3946
6221.30 3876
6222.04 3793
6222.78 3790
6223.53 3761
6224.27 3865
6225.02 3833
6225.76 3936
6226.51 3866
6227.25 3777
6228.00 3561
6228.74 3359
6229.48 3188
6230.23 2945
6230.97 2839
6231.72 2825
6232.46 2736
6233.21 2697
6233.95 2744
6234.70 2722
6235.44 2819
6236.19 2787
6236.93 2717
6237.68 2990
6238.42 2871
6239.17 2906
6239.91 2970
6240.66 2961
6241.40 2973
6242.15 2986
6242.89 3077
6243.64 3086
6244.38 3202
6245.13 3371
6245.88 3559
6246.62 3831
6247.37 3914
6248.11 4079
6248.86 4231
6249.60 4433
6250.35 4449
6251.10 4431
6251.84 4164
6252.59 3786
6253.33 3610
6254.08 3445
6254.83 3345
6255.57 3226
6256.32 3132
6257.06 3131
6257.81 3087
6258.56 3140
6259.30 3034
6260.05 3034
6260.80 2988
6261.54 2966
6262.29 3152
6263.04 3117
6263.78 3116
6264.53 3126
6265.28 3100
6266.02 3026
6266.77 2949
6267.52 3077
6268.26 3110
6269.01 3096
6269.76 3292
6270.50 3202
6271.25 3077
6272.00 3031
6272.75 3040
6273.49 3048
6274.24 2961
6274.99 2909
6275.73 2943
6276.48 3072
6277.23 3026
6277.98 3044
6278.72 3080
6279.47 2979
6280.22 2973
6280.97 2896
6281.71 2864
6282.46 2664
6283.21 2578
6283.96 2770
6284.71 2762
6285.45 2564
6286.20 2575
6286.95 2768
6287.70 2849
6288.45 2700
6289.19 2785
6289.94 2900
6290.69 2918
6291.44 2743
6292.19 2703
6292.94 2545
6293.68 2381
6294.43 2362
6295.18 2375
6295.93 2275
6296.68 2321
6297.43 2258
6298.18 2258
6298.92 2266
6299.67 2180
6300.42 2268
6301.17 2232
6301.92 2366
6302.67 2446
6303.42 2406
6304.17 2440
6304.92 2347
6305.66 2402
6306.41 2376
6307.16 2389
6307.91 2363
6308.66 2367
6309.41 2283
6310.16 2291
6310.91 2259
6311.66 2227
6312.41 2212
6313.16 2222
6313.91 2238
6314.66 2253
6315.41 2164
6316.16 2149
6316.91 2205
6317.66 2170
6318.41 2141
6319.16 2188
6319.91 2058
6320.66 2093
6321.41 2043
6322.16 2038
6322.91 2057
6323.66 2085
6324.41 2053
6325.16 2048
6325.91 2004
6326.66 1888
6327.41 1878
6328.16 1883
6328.91 1884
6329.66 2080
6330.41 2030
6331.16 2072
6331.91 1989
6332.66 1933
6333.41 1959
6334.16 2015
6334.91 1934
6335.67 1900
6336.42 1866
6337.17 1963
6337.92 1954
6338.67 1938
6339.42 1926
6340.17 1902
6340.92 1850
6341.67 1830
6342.43 1870
6343.18 1928
6343.93 1891
6344.68 1911
6345.43 1934
6346.18 2036
6346.93 1991
6347.69 1957
6348.44 1960
6349.19 1884
6349.94 1949
6350.69 1990
6351.45 2004
6352.20 2016
6352.95 2049
6353.70 2150
6354.45 2107
6355.20 2103
6355.96 2206
6356.71 2145
6357.46 2082
6358.21 2051
6358.97 1996
6359.72 1991
6360.47 1891
6361.22 1843
6361.98 1928
6362.73 1905
6363.48 1883
6364.23 1841
6364.99 1795
6365.74 1811
6366.49 1769
6367.24 1884
6368.00 1883
6368.75 1733
6369.50 1770
6370.26 1787
6371.01 1744
6371.76 1833
6372.51 1797
6373.27 1730
6374.02 1712
6374.77 1788
6375.53 1720
6376.28 1750
6377.03 1869
6377.79 1778
6378.54 1845
6379.29 1753
6380.05 1779
6380.80 1820
6381.56 1877
6382.31 1809
6383.06 1863
6383.82 1847
6384.57 1927
6385.32 1812
6386.08 1790
6386.83 1768
6387.59 1654
6388.34 1681
6389.09 1731
6389.85 1660
6390.60 1760
6391.36 1803
6392.11 1765
6392.86 1773
6393.62 1722
6394.37 1804
6395.13 1721
6395.88 1781
6396.64 1683
6397.39 1700
6398.15 1647
6398.90 1660
6399.66 1667
6400.41 1634
6401.16 1603
6401.92 1614
6402.67 1620
6403.43 1689
6404.18 1623
6404.94 1596
6405.69 1657
6406.45 1694
6407.20 1674
6407.96 1711
6408.72 1623
6409.47 1698
6410.23 1748
6410.98 1729
6411.74 1677
6412.49 1755
6413.25 1797
6414.00 1834
6414.76 1650
6415.51 1686
6416.27 1681
6417.03 1683
6417.78 1725
6418.54 1654
6419.29 1647
6420.05 1635
6420.80 1648
6421.56 1649
6422.32 1722
6423.07 1764
6423.83 1680
6424.59 1596
6425.34 1698
6426.10 1683
6426.85 1697
6427.61 1614
6428.37 1708
6429.12 1687
6429.88 1671
6430.64 1713
6431.39 1674
6432.15 1726
6432.91 1743
6433.66 1768
6434.42 1769
6435.18 1734
6435.93 1847
6436.69 1962
6437.45 1948
6438.20 1861
6438.96 1841
6439.72 1940
6440.47 1879
6441.23 1795
6441.99 1809
6442.75 1893
6443.50 1912
6444.26 1861
6445.02 1839
6445.78 1915
6446.53 1904
6447.29 1900
6448.05 1842
6448.81 1772
6449.56 1782
6450.32 1793
6451.08 1874
6451.84 1828
6452.59 1934
6453.35 1936
6454.11 1867
6454.87 2030
6455.63 2005
6456.38 1907
6457.14 1949
6457.90 2005
6458.66 1974
6459.42 2078
6460.17 2147
6460.93 2027
6461.69 2111
6462.45 2072
6463.21 2064
6463.97 2117
6464.73 2067
6465.48 2101
6466.24 2164
6467.00 2207
6467.76 2083
6468.52 2099
6469.28 2101
6470.04 2145
6470.80 2278
6471.55 2255
6472.31 2181
6473.07 2192
6473.83 2207
6474.59 2389
6475.35 2359
6476.11 2372
6476.87 2319
6477.63 2341
6478.39 2324
6479.15 2424
6479.91 2455
6480.66 2526
6481.42 2410
6482.18 2564
6482.94 2581
6483.70 2613
6484.46 2692
6485.22 2649
6485.98 2784
6486.74 2780
6487.50 2805
6488.26 2868
6489.02 2839
6489.78 2841
6490.54 2915
6491.30 3009
6492.06 2991
6492.82 3062
6493.58 3146
6494.34 3237
6495.10 3277
6495.86 3278
6496.62 3341
6497.38 3496
6498.14 3406
6498.91 3460
6499.67 3387
6500.43 3380
6501.19 3398
6501.95 3492
6502.71 3390
6503.47 3270
6504.23 3436
6504.99 3461
6505.75 3425
6506.51 3435
6507.27 3578
6508.04 3769
6508.80 3847
6509.56 3927
6510.32 3957
6511.08 3945
6511.84 3932
6512.60 4026
6513.36 4072
6514.13 4159
6514.89 4167
6515.65 4017
6516.41 4080
6517.17 3942
6517.93 3972
6518.69 4171
6519.46 4250
6520.22 4238
6520.98 4420
6521.74 4556
6522.50 4714
6523.27 5078
6524.03 5272
6524.79 5648
6525.55 6072
6526.31 6595
6527.08 7093
6527.84 7490
6528.60 7925
6529.36 7886
6530.13 7737
6530.89 7699
6531.65 7169
6532.41 6791
6533.18 6674
6533.94 6933
6534.70 7524
6535.46 8352
6536.23 9402
6536.99 10099
6537.75 10430
6538.51 10576
6539.28 10284
6540.04 9383
6540.80 8459
6541.57 7492
6542.33 6376
6543.09 5516
6543.86 4929
6544.62 4463
6545.38 4003
6546.15 3694
6546.91 3559
6547.67 3518
6548.44 3395
6549.20 3321
6549.96 3177
6550.73 3214
6551.49 3169
6552.25 3305
6553.02 3281
6553.78 3350
6554.54 3258
6555.31 3268
6556.07 3274
6556.84 3336
6557.60 3266
6558.36 3250
6559.13 3242
6559.89 3362
6560.66 3360
6561.42 3562
6562.18 3600
6562.95 3734
6563.71 3829
6564.48 3955
6565.24 3963
6566.01 4073
6566.77 4148
6567.54 4122
6568.30 4077
6569.06 3961
6569.83 3989
6570.59 3792
6571.36 3879
6572.12 3958
6572.89 4016
6573.65 4077
6574.42 4154
6575.18 4270
6575.95 4269
6576.71 4232
6577.48 4316
6578.24 4328
6579.01 4398
6579.77 4373
6580.54 4456
6581.31 4479
6582.07 4371
6582.84 4284
6583.60 4175
6584.37 4134
6585.13 4202
6585.90 4092
6586.66 4181
6587.43 3875
6588.20 3917
6588.96 4138
6589.73 4283
6590.49 4353
6591.26 4553
6592.02 4982
6592.79 5336
6593.56 5562
6594.32 6051
6595.09 6463
6595.86 6647
6596.62 6752
6597.39 6287
6598.15 6099
6598.92 5882
6599.69 5422
6600.45 4958
6601.22 4511
6601.99 4171
6602.75 3979
6603.52 3714
6604.29 3577
6605.05 3325
6605.82 3278
6606.59 3421
6607.35 3370
6608.12 3309
6608.89 3431
6609.65 3291
6610.42 3255
6611.19 3302
6611.96 3292
6612.72 3168
6613.49 3048
6614.26 2994
6615.02 2956
6615.79 2965
6616.56 2944
6617.33 2928
6618.09 2968
6618.86 3005
6619.63 2994
6620.40 3031
6621.16 2984
6621.93 3045
6622.70 3053
6623.47 3012
6624.24 3071
6625.00 3171
6625.77 3123
6626.54 3039
6627.31 2988
6628.08 2893
6628.84 2960
6629.61 2952
6630.38 3062
6631.15 3163
6631.92 3322
6632.68 3656
6633.45 3921
6634.22 4107
6634.99 4300
6635.76 4382
6636.53 4457
6637.30 4233
6638.06 4067
6638.83 3876
6639.60 3649
6640.37 3517
6641.14 3285
6641.91 3112
6642.68 3107
6643.45 2987
6644.22 2919
6644.98 2944
6645.75 2757
6646.52 2796
6647.29 2826
6648.06 2923
6648.83 2814
6649.60 2897
6650.37 3124
6651.14 3164
6651.91 3123
6652.68 3097
6653.45 3132
6654.22 3062
6654.99 2963
6655.76 2880
6656.53 2908
6657.30 2859
6658.06 2807
6658.83 2596
6659.60 2491
6660.37 2499
6661.14 2500
6661.91 2444
6662.68 2447
6663.45 2388
6664.22 2476
6665.00 2471
6665.77 2433
6666.54 2398
6667.31 2385
6668.08 2388
6668.85 2341
6669.62 2478
6670.39 2509
6671.16 2476
6671.93 2517
6672.70 2514
6673.47 2488
6674.24 2472
6675.01 2476
6675.78 2515
6676.55 2415
6677.32 2456
6678.10 2489
6678.87 2396
6679.64 2401
6680.41 2415
6681.18 2435
6681.95 2317
6682.72 2326
6683.49 2475
6684.26 2572
6685.04 2482
6685.81 2567
6686.58 2681
6687.35 2698
6688.12 2633
6688.89 2583
6689.67 2677
6690.44 2526
6691.21 2360
6691.98 2312
6692.75 2314
6693.52 2366
6694.30 2374
6695.07 2272
6695.84 2202
6696.61 2208
6697.38 2129
6698.16 2150
6698.93 2235
6699.70 2207
6700.47 2261
6701.25 2252
6702.02 2108
6702.79 2190
6703.56 2175
6704.33 2148
6705.11 2199
6705.88 2198
6706.65 2147
6707.43 2098
6708.20 2134
6708.97 2134
6709.74 2216
6710.52 2139
6711.29 2120
6712.06 2024
6712.84 2113
6713.61 2136
6714.38 2136
6715.15 2140
6715.93 2258
6716.70 2186
6717.47 2159
6718.25 2088
6719.02 2238
6719.79 2338
6720.57 2274
6721.34 2357
6722.11 2336
6722.89 2302
6723.66 2129
6724.43 2066
6725.21 2092
6725.98 2200
6726.76 2001
6727.53 1981
6728.30 2038
6729.08 1952
6729.85 2029
6730.63 1970
6731.40 1977
6732.17 1916
6732.95 1948
6733.72 1969
6734.50 2044
6735.27 1976
6736.04 2002
6736.82 2126
6737.59 2055
6738.37 2019
6739.14 1944
6739.92 1975
6740.69 1965
6741.47 1994
6742.24 2024
6743.02 2030
6743.79 1995
6744.57 2046
6745.34 2076
6746.12 2080
6746.89 2096
6747.66 2082
6748.44 2179
6749.22 2143
6749.99 2150
6750.77 2200
6751.54 2242
6752.32 2277
6753.09 2285
6753.87 2270
6754.64 2315
6755.42 2300
6756.19 2224
6756.97 2002
6757.74 2056
6758.52 1961
6759.29 1945
6760.07 1927
6760.85 1974
6761.62 2012
6762.40 1980
6763.17 1962
6763.95 1993
6764.73 2024
6765.50 1920
6766.28 1934
6767.05 1964
6767.83 1901
6768.61 1977
6769.38 1960
6770.16 2005
6770.94 1971
6771.71 1915
6772.49 1949
6773.26 2011
6774.04 2065
6774.82 1984
6775.59 1932
6776.37 2035
6777.15 2023
6777.92 2218
6778.70 2235
6779.48 2296
6780.25 2346
6781.03 2305
6781.81 2190
6782.59 2028
6783.36 2090
6784.14 2052
6784.92 2134
6785.69 2042
6786.47 1872
6787.25 1973
6788.03 1994
6788.80 1896
6789.58 1879
6790.36 1903
6791.13 1972
6791.91 1843
6792.69 1811
6793.47 1840
6794.25 1848
6795.02 1886
6795.80 1797
6796.58 1742
6797.36 1781
6798.13 1797
6798.91 1756
6799.69 1831
6800.47 1751
6801.25 1805
6802.02 1870
6802.80 1836
6803.58 1781
6804.36 1832
6805.14 1910
6805.92 1959
6806.69 1873
6807.47 1903
6808.25 1908
6809.03 1932
6809.81 1919
6810.59 1809
6811.36 1933
6812.14 1883
6812.92 1765
6813.70 1783
6814.48 1902
6815.26 1802
6816.04 1890
6816.82 1904
6817.60 1889
6818.37 1857
6819.15 1882
6819.93 1950
6820.71 1985
6821.49 1898
6822.27 1830
6823.05 1883
6823.83 1883
6824.61 1840
6825.39 1879
6826.17 1878
6826.95 1873
6827.73 1803
6828.51 1855
6829.29 1929
6830.07 1879
6830.85 1934
6831.63 1872
6832.40 1829
6833.18 1798
6833.96 1850
6834.74 1849
6835.52 1724
6836.30 1868
6837.08 1896
6837.87 1911
6838.65 1832
6839.43 1751
6840.21 1762
6840.99 1781
6841.77 1753
6842.55 1857
6843.33 1732
6844.11 1708
6844.89 1797
6845.67 1890
6846.45 1998
6847.23 2064
6848.01 2264
6848.79 2782
6849.57 3101
6850.35 3689
6851.13 4351
6851.92 4667
6852.70 4827
6853.48 4608
6854.26 4378
6855.04 4101
6855.82 3669
6856.60 3231
6857.38 2885
6858.16 2576
6858.95 2284
6859.73 2180
6860.51 2107
6861.29 1970
6862.07 1910
6862.85 1826
6863.64 1830
6864.42 1890
6865.20 1788
6865.98 1835
6866.76 1853
6867.54 1952
6868.33 1972
6869.11 1911
6869.89 1803
6870.67 1771
6871.45 1839
6872.24 1936
6873.02 1900
6873.80 1811
6874.58 1802
6875.36 1745
6876.15 1807
6876.93 1700
6877.71 1845
6878.49 1902
6879.28 1909
6880.06 1955
6880.84 1952
6881.62 1952
6882.41 1929
6883.19 1932
6883.97 1983
6884.76 2067
6885.54 2060
6886.32 2158
6887.10 2388
6887.89 2516
6888.67 2601
6889.45 2798
6890.24 2798
6891.02 2622
6891.80 2485
6892.59 2467
6893.37 2397
6894.15 2274
6894.94 2162
6895.72 2170
6896.50 2046
6897.29 1990
6898.07 2036
6898.85 2045
6899.64 2056
6900.42 2132
6901.21 2050
6901.99 2220
6902.77 2155
6903.56 2235
6904.34 2173
6905.12 2093
6905.91 2017
6906.69 2170
6907.48 2101
6908.26 2095
6909.05 2086
6909.83 2014
6910.61 2028
6911.40 1965
6912.18 1990
6912.97 1955
6913.75 1993
6914.54 1940
6915.32 1995
6916.11 1916
6916.89 1906
6917.67 1940
6918.46 1968
6919.24 1896
6920.03 1974
6920.81 1952
6921.60 1917
6922.38 1863
6923.17 1902
6923.95 1893
6924.74 1949
6925.52 1929
6926.31 2025
6927.09 1916
6927.88 2004
6928.67 2042
6929.45 2002
6930.24 1929
6931.02 1870
6931.81 1992
6932.59 1975
6933.38 1978
6934.16 2061
6934.95 2063
6935.74 2040
6936.52 2084
6937.31 2062
6938.09 2058
6938.88 2006
6939.66 2100
6940.45 2136
6941.24 2016
6942.02 2152
6942.81 2256
6943.59 2299
6944.38 2342
6945.17 2279
6945.95 2235
6946.74 2303
6947.53 2390
6948.31 2368
6949.10 2243
6949.89 2199
6950.67 2191
6951.46 2280
6952.25 2262
6953.03 2239
6953.82 2316
6954.61 2371
6955.39 2270
6956.18 2378
6956.97 2484
6957.75 2499
6958.54 2556
6959.33 2588
6960.11 2606
6960.90 2524
6961.69 2525
6962.48 2641
6963.26 2560
6964.05 2477
6964.84 2545
6965.63 2705
6966.41 2805
6967.20 2730
6967.99 2632
6968.78 2740
6969.56 2889
6970.35 2917
6971.14 2863
6971.93 2805
6972.71 2902
6973.50 2833
6974.29 2902
6975.08 2978
6975.87 2878
6976.65 2946
6977.44 2977
6978.23 3051
6979.02 3195
6979.81 3256
6980.60 3335
6981.38 3587
6982.17 3932
6982.96 4498
6983.75 5052
6984.54 5641
6985.33 6457
6986.11 7114
6986.90 7509
6987.69 7485
6988.48 7428
6989.27 7278
6990.06 6740
6990.85 5871
6991.64 5308
6992.42 4723
6993.21 4184
6994.00 3875
6994.79 3726
6995.58 3568
6996.37 3860
6997.16 4208
6997.95 4700
6998.74 5411
6999.53 6140
7000.32 6732
7001.11 7459
7001.90 7432
7002.68 7131
7003.47 6816
7004.26 6130
7005.05 5195
7005.84 4567
7006.63 3964
7007.42 3577
7008.21 3149
7009.00 2895
7009.79 2622
7010.58 2513
7011.37 2611
7012.16 2549
7012.95 2570
7013.74 2655
7014.53 2721
7015.32 2628
7016.11 2501
7016.90 2372
7017.69 2381
7018.48 2371
7019.27 2345
7020.07 2402
7020.86 2294
7021.65 2276
7022.44 2279
7023.23 2346
7024.02 2205
7024.81 2308
7025.60 2352
7026.39 2382
7027.18 2411
7027.97 2371
7028.76 2296
7029.55 2314
7030.35 2387
7031.14 2302
7031.93 2231
7032.72 2320
7033.51 2187
7034.30 2089
7035.09 2028
7035.88 2131
7036.68 2138
7037.47 2260
7038.26 2320
7039.05 2241
7039.84 2245
7040.63 2344
7041.43 2313
7042.22 2290
7043.01 2385
7043.80 2219
7044.59 2222
7045.38 2206
7046.18 2178
7046.97 2224
7047.76 2262
7048.55 2296
7049.35 2378
7050.14 2393
7050.93 2570
7051.72 2529
7052.51 2566
7053.31 2387
7054.10 2331
7054.89 2246
7055.68 2121
7056.48 2067
7057.27 1968
7058.06 1984
7058.85 1877
7059.65 1913
7060.44 1936
7061.23 1960
7062.03 1820
7062.82 1885
7063.61 1993
7064.40 2025
7065.20 1931
7065.99 1967
7066.78 2026
7067.58 1949
7068.37 1940
7069.16 1924
7069.96 1952
7070.75 1864
7071.54 1890
7072.34 1874
7073.13 1698
7073.92 1758
7074.72 1883
7075.51 1901
7076.30 1821
7077.10 1752
7077.89 1755
7078.69 1817
7079.48 1734
7080.27 1728
7081.07 1797
7081.86 1825
7082.66 1738
7083.45 1802
7084.24 1733
7085.04 1796
7085.83 1849
7086.63 1851
7087.42 1786
7088.21 1898
7089.01 1973
7089.80 1984
7090.60 1891
7091.39 1862
7092.19 1752
7092.98 1726
7093.78 1651
7094.57 1618
7095.37 1600
7096.16 1539
7096.96 1541
7097.75 1446
7098.55 1394
7099.34 1429
7100.14 1437
7100.93 1406
7101.73 1467
7102.52 1567
7103.32 1442
7104.11 1462
7104.91 1442
7105.70 1489
7106.50 1395
7107.29 1446
7108.09 1462
7108.88 1385
7109.68 1395
7110.47 1431
7111.27 1409
7112.07 1369
7112.86 1371
7113.66 1385
7114.45 1408
7115.25 1405
7116.04 1438
7116.84 1498
7117.64 1420
7118.43 1390
7119.23 1439
7120.02 1419
7120.82 1451
7121.62 1509
7122.41 1442
7123.21 1414
7124.01 1384
7124.80 1387
7125.60 1343
7126.40 1345
7127.19 1359
7127.99 1378
7128.79 1425
7129.58 1386
7130.38 1409
7131.18 1428
7131.97 1443
7132.77 1435
7133.57 1396
7134.36 1362
7135.16 1319
7135.96 1403
7136.75 1396
7137.55 1340
7138.35 1388
7139.14 1383
7139.94 1437
7140.74 1433
7141.54 1423
7142.33 1396
7143.13 1372
7143.93 1465
7144.73 1426
7145.52 1430
7146.32 1481
7147.12 1462
7147.92 1470
7148.71 1477
7149.51 1358
7150.31 1398
7151.11 1406
7151.91 1375
7152.70 1337
7153.50 1386
7154.30 1407
7155.10 1344
7155.90 1388
7156.69 1380
7157.49 1409
7158.29 1466
7159.09 1385
7159.89 1379
7160.69 1450
7161.48 1353
7162.28 1357
7163.08 1381
7163.88 1383
7164.68 1357
7165.48 1415
7166.28 1349
7167.07 1353
7167.87 1346
7168.67 1356
7169.47 1351
7170.27 1408
7171.07 1328
7171.87 1368
7172.67 1326
7173.47 1407
7174.27 1335
7175.06 1314
7175.86 1337
7176.66 1269
7177.46 1331
7178.26 1342
7179.06 1344
7179.86 1320
7180.66 1404
7181.46 1437
7182.26 1527
7183.06 1574
7183.86 1640
7184.66 1645
7185.46 1722
7186.26 1723
7187.06 1615
7187.86 1604
7188.66 1417
7189.46 1470
7190.26 1445
7191.06 1441
7191.86 1301
7192.66 1315
7193.46 1317
7194.26 1329
7195.06 1298
7195.86 1219
7196.66 1288
7197.46 1348
7198.26 1336
7199.06 1343
7199.86 1351
7200.66 1318
7201.46 1376
7202.26 1337
7203.06 1320
7203.87 1339
7204.67 1357
7205.47 1369
7206.27 1338
7207.07 1334
7207.87 1333
7208.67 1327
7209.47 1430
7210.27 1347
7211.07 1301
7211.88 1330
7212.68 1333
7213.48 1421
7214.28 1411
7215.08 1301
7215.88 1390
7216.68 1405
7217.49 1375
7218.29 1305
7219.09 1383
7219.89 1436
7220.69 1375
7221.49 1387
7222.30 1406
7223.10 1376
7223.90 1402
7224.70 1416
7225.50 1389
7226.31 1450
7227.11 1486
7227.91 1399
7228.71 1425
7229.51 1536
7230.32 1510
7231.12 1488
7231.92 1373
7232.72 1459
7233.53 1452
7234.33 1420
7235.13 1460
7235.93 1497
7236.74 1489
7237.54 1606
7238.34 1512
7239.14 1638
7239.95 1638
7240.75 1690
7241.55 1720
7242.36 1707
7243.16 1670
7243.96 1660
7244.77 1682
7245.57 1734
7246.37 1676
7247.17 1706
7247.98 1713
7248.78 1778
7249.58 1708
7250.39 1724
7251.19 1762
7251.99 1757
7252.80 1707
7253.60 1683
7254.41 1731
7255.21 1787
7256.01 1757
7256.82 1671
7257.62 1666
7258.42 1780
7259.23 1853
7260.03 1887
7260.84 1882
7261.64 1837
7262.44 1918
7263.25 1848
7264.05 1957
7264.86 1946
7265.66 2007
7266.46 2040
7267.27 2146
7268.07 2226
7268.88 2203
7269.68 2195
7270.49 2271
7271.29 2237
7272.10 2269
7272.90 2268
7273.71 2208
7274.51 2289
7275.31 2372
7276.12 2319
7276.92 2338
7277.73 2467
7278.53 2492
7279.34 2554
7280.14 2759
7280.95 2877
7281.75 3136
7282.56 3662
7283.37 4325
7284.17 4774
7284.98 5319
7285.78 5671
7286.59 5757
7287.39 5420
7288.20 5418
7289.00 4823
7289.81 4321
7290.61 3808
7291.42 3412
7292.23 3091
7293.03 2935
7293.84 2763
7294.64 2810
7295.45 2605
7296.25 2563
7297.06 2626
7297.87 2662
7298.67 2669
7299.48 2598
7300.28 2703
7301.09 2703
7301.90 2755
7302.70 2788
7303.51 2965
7304.32 2875
7305.12 2948
7305.93 3033
7306.74 3192
7307.54 3303
7308.35 3492
7309.16 3680
7309.96 3899
7310.77 4178
7311.58 4339
7312.38 4415
7313.19 4403
7314.00 4156
7314.80 4064
7315.61 3902
7316.42 3861
7317.22 3854
7318.03 3855
7318.84 4182
7319.65 4634
7320.45 5182
7321.26 5944
7322.07 6174
7322.88 6276
7323.68 6202
7324.49 6037
7325.30 5527
7326.11 4964
7326.91 4486
7327.72 3943
7328.53 3386
7329.34 3063
7330.14 2954
7330.95 2689
7331.76 2512
7332.57 2526
7333.38 2447
7334.18 2398
7334.99 2388
7335.80 2401
7336.61 2419
7337.42 2417
7338.22 2446
7339.03 2497
7339.84 2552
7340.65 2631
7341.46 2571
7342.27 2502
7343.07 2410
7343.88 2457
7344.69 2534
7345.50 2342
7346.31 2476
7347.12 2503
7347.93 2558
7348.74 2661
7349.54 2616
7350.35 2567
7351.16 2472
7351.97 2545
7352.78 2444
7353.59 2457
7354.40 2349
7355.21 2394
7356.02 2391
7356.83 2443
7357.64 2406
7358.45 2412
7359.25 2555
7360.06 2634
7360.87 2575
7361.68 2572
7362.49 2739
7363.30 2640
7364.11 2643
7364.92 2700
7365.73 2640
7366.54 2703
7367.35 2741
7368.16 2704
7368.97 2637
7369.78 2572
7370.59 2583
7371.40 2568
7372.21 2534
7373.02 2692
7373.83 2680
7374.64 2611
7375.45 2723
7376.26 2652
7377.07 2734
7377.88 2818
7378.69 3134
7379.50 3343
7380.31 3474
7381.13 3831
7381.94 4062
7382.75 4029
7383.56 3899
7384.37 3961
7385.18 3822
7385.99 3572
7386.80 3265
7387.61 3018
7388.42 2882
7389.23 2687
7390.05 2594
7390.86 2584
7391.67 2502
7392.48 2379
7393.29 2218
7394.10 2178
7394.91 2175
7395.72 2280
7396.54 2331
7397.35 2378
7398.16 2497
7398.97 2584
7399.78 2763
7400.59 3092
7401.41 3215
7402.22 3291
7403.03 3353
7403.84 3289
7404.65 3178
7405.46 3036
7406.28 2957
7407.09 2721
7407.90 2741
7408.71 2734
7409.52 2636
7410.34 2427
7411.15 2319
7411.96 2242
7412.77 2055
7413.59 1921
7414.40 1969
7415.21 2025
7416.02 1950
7416.84 1927
7417.65 1875
7418.46 1821
7419.27 1806
7420.09 1879
7420.90 1882
7421.71 1777
7422.53 1764
7423.34 1759
7424.15 1754
7424.96 1718
7425.78 1740
7426.59 1776
7427.40 1751
7428.22 1779
7429.03 1684
7429.84 1710
7430.66 1698
7431.47 1621
7432.28 1607
7433.10 1661
7433.91 1663
7434.72 1729
7435.54 1647
7436.35 1677
7437.17 1722
7437.98 1709
7438.79 1717
7439.61 1718
7440.42 1744
7441.23 1832
7442.05 1760
7442.86 1696
7443.68 1655
7444.49 1734
7445.30 1621
7446.12 1667
7446.93 1649
7447.75 1556
7448.56 1574
7449.38 1585
7450.19 1631
7451.00 1562
7451.82 1611
7452.63 1607
7453.45 1639
7454.26 1578
7455.08 1586
7455.89 1576
7456.71 1669
7457.52 1698
7458.34 1555
7459.15 1553
7459.97 1578
7460.78 1622
7461.60 1559
7462.41 1464
7463.23 1545
7464.04 1546
7464.86 1593
7465.67 1529
7466.49 1529
7467.30 1559
7468.12 1596
7468.93 1671
7469.75 1571
7470.56 1494
7471.38 1435
7472.20 1516
7473.01 1536
7473.83 1495
7474.64 1515
7475.46 1505
7476.27 1507
7477.09 1559
7477.91 1519
7478.72 1485
7479.54 1415
7480.35 1366
7481.17 1396
7481.99 1339
7482.80 1419
7483.62 1420
7484.44 1424
7485.25 1393
7486.07 1402
7486.88 1357
7487.70 1333
7488.52 1334
7489.33 1357
7490.15 1342
7490.97 1304
7491.78 1309
7492.60 1363
7493.42 1341
7494.23 1367
7495.05 1361
7495.87 1340
7496.69 1378
7497.50 1318
7498.32 1351
7499.14 1442
7499.95 1294
7500.77 1266
7501.59 1255
7502.40 1350
7503.22 1276
7504.04 1274
7504.86 1333
7505.67 1349
7506.49 1327
7507.31 1314
7508.13 1258
7508.94 1258
7509.76 1307
7510.58 1321
7511.40 1281
7512.22 1349
7513.03 1360
7513.85 1325
7514.67 1260
7515.49 1346
7516.31 1296
7517.12 1268
7517.94 1299
7518.76 1318
7519.58 1251
7520.40 1294
7521.21 1261
7522.03 1207
7522.85 1275
7523.67 1223
7524.49 1273
7525.31 1238
7526.12 1241
7526.94 1312
7527.76 1240
7528.58 1337
7529.40 1297
7530.22 1282
7531.04 1315
7531.86 1271
7532.67 1282
7533.49 1243
7534.31 1319
7535.13 1225
7535.95 1219
7536.77 1325
7537.59 1308
7538.41 1264
7539.23 1325
7540.05 1340
7540.87 1266
7541.69 1304
7542.51 1309
7543.32 1354
7544.14 1322
7544.96 1359
7545.78 1317
7546.60 1295
7547.42 1351
7548.24 1347
7549.06 1334
7549.88 1354
7550.70 1391
7551.52 1348
7552.34 1374
7553.16 1332
7553.98 1360
7554.80 1349
7555.62 1306
7556.44 1397
7557.26 1379
7558.08 1365
7558.90 1402
7559.72 1353
7560.54 1386
7561.36 1432
7562.19 1459
7563.01 1487
7563.83 1409
7564.65 1328
7565.47 1431
7566.29 1460
7567.11 1422
7567.93 1331
7568.75 1315
7569.57 1402
7570.39 1343
7571.21 1359
7572.03 1400
7572.86 1430
7573.68 1453
7574.50 1370
7575.32 1388
7576.14 1324
7576.96 1363
7577.78 1375
7578.60 1330
7579.43 1275
7580.25 1282
7581.07 1318
7581.89 1335
7582.71 1399
7583.53 1421
7584.36 1410
7585.18 1410
7586.00 1437
7586.82 1504
7587.64 1560
7588.47 1608
7589.29 1668
7590.11 1665
7590.93 1617
7591.75 1551
7592.58 1553
7593.40 1581
7594.22 1579
7595.04 1501
7595.86 1490
7596.69 1533
7597.51 1472
7598.33 1460
7599.15 1513
7599.98 1549
7600.80 1526
7601.62 1550
7602.45 1640
7603.27 1854
7604.09 2028
7604.91 2038
7605.74 2197
7606.56 2152
7607.38 2032
7608.21 2053
7609.03 1896
7609.85 1815
7610.67 1747
7611.50 1687
7612.32 1661
7613.14 1641
7613.97 1578
7614.79 1532
7615.61 1532
7616.44 1526
7617.26 1578
7618.08 1561
7618.91 1581
7619.73 1585
7620.56 1513
7621.38 1499
7622.20 1499
7623.03 1562
7623.85 1528
7624.67 1554
7625.50 1566
7626.32 1534
7627.15 1593
7627.97 1661
7628.80 1709
7629.62 1911
7630.44 2054
7631.27 2201
7632.09 2290
7632.92 2339
7633.74 2330
7634.57 2241
7635.39 2099
7636.21 2104
7637.04 1988
7637.86 1697
7638.69 1604
7639.51 1522
7640.34 1447
7641.16 1350
7641.99 1390
7642.81 1368
7643.64 1301
7644.46 1270
7645.29 1299
7646.11 1299
7646.94 1297
7647.76 1323
7648.59 1274
7649.41 1320
7650.24 1337
7651.06 1321
7651.89 1294
7652.71 1211
7653.54 1154
7654.37 1215
7655.19 1246
7656.02 1224
7656.84 1132
7657.67 1242
7658.49 1228
7659.32 1187
7660.14 1235
7660.97 1284
7661.80 1159
7662.62 1128
7663.45 1175
7664.27 1193
7665.10 1222
7665.93 1189
7666.75 1199
7667.58 1215
7668.41 1271
7669.23 1200
7670.06 1226
7670.88 1220
7671.71 1304
7672.54 1284
7673.36 1236
7674.19 1205
7675.02 1193
7675.84 1176
7676.67 1171
7677.50 1204
7678.32 1173
7679.15 1151
7679.98 1171
7680.81 1209
7681.63 1105
7682.46 1162
7683.29 1106
7684.11 1128
7684.94 1162
7685.77 1146
7686.59 1156
7687.42 1189
7688.25 1211
7689.08 1160
7689.90 1216
7690.73 1208
7691.56 1183
7692.39 1170
7693.21 1119
7694.04 1115
7694.87 1130
7695.70 1162
7696.53 1127
7697.35 1126
7698.18 1100
7699.01 1124
7699.84 1144
7700.66 1145
7701.49 1169
7702.32 1159
7703.15 1101
7703.98 1119
7704.81 1132
7705.63 1116
7706.46 1083
7707.29 1104
7708.12 1130
7708.95 1143
7709.78 1160
7710.60 1100
7711.43 1093
7712.26 1065
7713.09 1109
7713.92 1108
7714.75 1101
7715.58 1084
7716.41 1092
7717.23 1098
7718.06 1083
7718.89 1040
7719.72 1051
7720.55 1069
7721.38 1062
7722.21 1059
7723.04 1051
7723.87 1131
7724.70 1070
7725.53 1115
7726.36 1104
7727.18 1066
7728.01 1077
7728.84 1095
7729.67 1010
7730.50 1057
7731.33 986
7732.16 1055
7732.99 1094
7733.82 1040
7734.65 1055
7735.48 1086
7736.31 1115
7737.14 1043
7737.97 1091
7738.80 1051
7739.63 989
7740.46 1039
7741.29 1069
7742.12 1112
7742.95 1177
7743.78 1130
7744.61 1119
7745.44 1154
7746.27 1294
7747.10 1328
7747.94 1397
7748.77 1480
7749.60 1513
7750.43 1542
7751.26 1560
7752.09 1475
7752.92 1288
7753.75 1252
7754.58 1115
7755.41 1146
7756.24 1098
7757.07 1086
7757.91 1091
7758.74 1092
7759.57 1099
7760.40 1111
7761.23 1030
7762.06 1083
7762.89 1091
7763.72 1067
7764.56 1047
7765.39 1117
7766.22 1043
7767.05 1046
7767.88 1048
7768.71 977
7769.55 1009
7770.38 1002
7771.21 935
7772.04 957
7772.87 1013
7773.70 1060
7774.54 1006
7775.37 998
7776.20 1031
7777.03 940
7777.86 1005
7778.70 1055
7779.53 1010
7780.36 1069
7781.19 1057
7782.03 997
7782.86 1045
7783.69 1060
7784.52 1020
7785.36 1046
7786.19 1070
7787.02 1048
7787.85 1092
7788.69 995
7789.52 1057
7790.35 1086
7791.19 1094
7792.02 1046
7792.85 964
7793.68 1001
7794.52 996
7795.35 1065
7796.18 1027
7797.02 1063
7797.85 1036
7798.68 1102
7799.52 1088
7800.35 1078
7801.18 1052
7802.02 1023
7802.85 1118
7803.68 1147
7804.52 1081
7805.35 1101
7806.18 1108
7807.02 1162
7807.85 1084
7808.69 1082
7809.52 1126
7810.35 1125
7811.19 1091
7812.02 1104
7812.86 1165
7813.69 1189
7814.52 1319
7815.36 1335
7816.19 1421
7817.03 1416
7817.86 1319
7818.70 1396
7819.53 1380
7820.36 1347
7821.20 1227
7822.03 1241
7822.87 1172
7823.70 1102
7824.54 1131
7825.37 1077
7826.21 1114
7827.04 1110
7827.88 1117
7828.71 1109
7829.55 1084
7830.38 1061
7831.22 1091
7832.05 1102
7832.89 1052
7833.72 1098
7834.56 1121
7835.39 1103
7836.23 1088
7837.06 1118
7837.90 1125
7838.73 1090
7839.57 1033
7840.40 1033
7841.24 1037
7842.07 1038
7842.91 1080
7843.75 1133
7844.58 1210
7845.42 1116
7846.25 1056
7847.09 1080
7847.93 1042
7848.76 1088
7849.60 1089
7850.43 1020
7851.27 1036
7852.11 1008
7852.94 1072
7853.78 1057
7854.61 1068
7855.45 1063
7856.29 1119
7857.12 1025
7857.96 1049
7858.80 1041
7859.63 1155
7860.47 1177
7861.31 1114
7862.14 1143
7862.98 1069
7863.82 1067
7864.65 1084
7865.49 1065
7866.33 963
7867.16 967
7868.00 948
7868.84 1028
7869.67 1034
7870.51 992
7871.35 978
7872.19 1077
7873.02 1087
7873.86 1127
7874.70 1099
7875.53 1071
7876.37 1008
7877.21 1056
7878.05 1188
7878.88 1186
7879.72 1123
7880.56 1114
7881.40 1063
7882.24 983
7883.07 1094
7883.91 1040
7884.75 1093
7885.59 1111
7886.42 1117
7887.26 1073
7888.10 1074
7888.94 1109
7889.78 1130
7890.62 1093
7891.45 1077
7892.29 1083
7893.13 1090
7893.97 1092
7894.81 1105
7895.65 1079
7896.48 1084
7897.32 1134
7898.16 1161
7899.00 1086
7899.84 1111
7900.68 1113
7901.52 1095
7902.35 1105
7903.19 1115
7904.03 1103
7904.87 1118
7905.71 1156
7906.55 1071
7907.39 1084
7908.23 1007
7909.07 1047
7909.91 1041
7910.75 1022
7911.58 1067
7912.42 1087
7913.26 1183
7914.10 1150
7914.94 1174
7915.78 1261
7916.62 1285
7917.46 1356
7918.30 1426
7919.14 1368
7919.98 1415
7920.82 1440
7921.66 1466
7922.50 1336
7923.34 1231
7924.18 1277
7925.02 1169
7925.86 1064
7926.70 1092
7927.54 1010
7928.38 987
7929.22 962
7930.06 937
7930.90 993
7931.74 957
7932.58 992
7933.42 1026
7934.26 993
7935.10 996
7935.94 1035
7936.78 1033
7937.62 930
7938.47 947
7939.31 949
7940.15 966
7940.99 1005
7941.83 1031
7942.67 969
7943.51 1034
7944.35 1061
7945.19 1042
7946.03 1007
7946.88 1056
7947.72 1055
7948.56 1088
7949.40 1080
7950.24 1019
7951.08 1069
7951.92 1013
7952.76 941
7953.61 1029
7954.45 1016
7955.29 1017
7956.13 1081
7956.97 1029
7957.81 987
7958.66 954
7959.50 1008
7960.34 1081
7961.18 989
7962.02 949
7962.87 1052
7963.71 943
7964.55 959
7965.39 996
7966.23 1020
7967.08 973
7967.92 1037
7968.76 1048
7969.60 982
7970.45 1009
7971.29 1027
7972.13 960
7972.97 938
7973.82 973
7974.66 1027
7975.50 990
7976.34 1005
7977.19 923
7978.03 896
7978.87 963
7979.72 980
7980.56 1030
7981.40 1011
7982.24 971
7983.09 1003
7983.93 1023
7984.77 991
7985.62 937
7986.46 933
7987.30 899
7988.15 939
7988.99 947
7989.83 875
7990.68 914
7991.52 920
7992.36 880
7993.21 897
7994.05 986
7994.90 995
7995.74 934
7996.58 901
7997.43 888
7998.27 878
7999.11 919
7999.96 877
8000.80 919
8001.65 897
8002.49 897
8003.34 888
8004.18 925
8005.02 929
8005.87 852
8006.71 857
8007.56 915
8008.40 903
8009.25 901
8010.09 890
8010.93 859
8011.78 880
8012.62 841
8013.47 867
8014.31 857
8015.16 817
8016.00 860
8016.85 800
8017.69 848
8018.54 846
8019.38 897
8020.23 833
8021.07 929
8021.92 971
8022.76 913
8023.61 874
8024.45 899
8025.30 874
8026.14 867
8026.99 884
8027.83 878
8028.68 851
8029.53 851
8030.37 877
8031.22 874
8032.06 897
8032.91 886
8033.75 877
8034.60 892
8035.45 874
8036.29 834
8037.14 873
8037.98 908
8038.83 826
8039.68 869
8040.52 914
8041.37 884
8042.21 844
8043.06 864
8043.91 865
8044.75 914
8045.60 945
8046.45 945
8047.29 919
8048.14 961
8048.99 1001
8049.83 992
8050.68 978
8051.53 885
8052.37 932
8053.22 895
8054.07 896
8054.91 880
8055.76 864
8056.61 888
8057.45 879
8058.30 856
8059.15 820
8060.00 835
8060.84 827
8061.69 882
8062.54 862
8063.38 856
8064.23 853
8065.08 840
8065.93 879
8066.77 871
8067.62 858
8068.47 881
8069.32 910
8070.16 899
8071.01 835
8071.86 861
8072.71 799
8073.56 849
8074.40 907
8075.25 923
8076.10 846
8076.95 849
8077.80 842
8078.64 835
8079.49 872
8080.34 803
8081.19 826
8082.04 877
8082.89 843
8083.73 924
8084.58 834
8085.43 863
8086.28 827
8087.13 871
8087.98 814
8088.82 863
8089.67 896
8090.52 908
8091.37 841
8092.22 795
8093.07 841
8093.92 871
8094.77 842
8095.62 824
8096.46 906
8097.31 840
8098.16 837
8099.01 817
8099.86 864
8100.71 861
8101.56 830
8102.41 893
8103.26 883
8104.11 848
8104.96 856
8105.81 854
8106.66 878
8107.51 903
8108.36 886
8109.21 842
8110.06 886
8110.91 873
8111.76 887
8112.61 868
8113.46 909
8114.31 893
8115.16 851
8116.01 898
8116.86 866
8117.71 865
8118.56 959
8119.41 983
8120.26 927
8121.11 876
8121.96 870
8122.81 928
8123.66 929
8124.51 908
8125.36 916
8126.21 903
8127.06 930
8127.91 927
8128.76 913
8129.61 898
8130.46 957
8131.31 995
8132.17 971
8133.02 985
8133.87 994
8134.72 974
8135.57 1000
8136.42 941
8137.27 922
8138.12 1042
8138.97 1008
8139.83 986
8140.68 932
8141.53 972
8142.38 1034
8143.23 1085
8144.08 1091
8144.94 1071
8145.79 1083
8146.64 1087
8147.49 1090
8148.34 1101
8149.19 1123
8150.05 1070
8150.90 1035
8151.75 1020
8152.60 1061
8153.45 1167
8154.31 1270
8155.16 1268
8156.01 1324
8156.86 1345
8157.71 1312
8158.57 1230
8159.42 1119
8160.27 1139
8161.12 977
8161.98 1000
8162.83 1010
8163.68 1005
8164.53 951
8165.39 908
8166.24 939
8167.09 935
8167.95 942
8168.80 946
8169.65 918
8170.50 965
8171.36 943
8172.21 954
8173.06 945
8173.92 935
8174.77 949
8175.62 954
8176.48 898
8177.33 935
8178.18 886
8179.04 848
8179.89 831
8180.74 781
8181.60 791
8182.45 784
8183.30 867
8184.16 846
8185.01 828
8185.86 869
8186.72 886
8187.57 855
8188.43 797
8189.28 826
8190.13 818
8190.99 828
8191.84 814
8192.70 796
8193.55 820
8194.40 796
8195.26 748
8196.11 850
8196.97 879
8197.82 872
8198.68 782
8199.53 819
8200.39 804
8201.24 786
8202.09 786
8202.95 759
8203.80 793
8204.66 829
8205.51 795
8206.37 766
8207.22 805
8208.08 870
8208.93 853
8209.79 911
8210.64 849
8211.50 898
8212.35 878
8213.21 842
8214.06 827
8214.92 863
8215.77 793
8216.63 802
8217.49 856
8218.34 851
8219.20 775
8220.05 820
8220.91 901
8221.76 878
8222.62 838
8223.47 837
8224.33 835
8225.19 824
8226.04 871
8226.90 898
8227.75 878
8228.61 861
8229.47 891
8230.32 821
8231.18 913
8232.03 852
8232.89 849
8233.75 822
8234.60 789
8235.46 874
8236.32 790
8237.17 814
8238.03 842
8238.88 895
8239.74 832
8240.60 847
8241.45 815
8242.31 821
8243.17 842
8244.02 838
8244.88 802
8245.74 822
8246.60 828
8247.45 874
8248.31 797
8249.17 780
8250.02 843
8250.88 838
8251.74 803
8252.59 839
8253.45 798
8254.31 803
8255.17 839
8256.02 835
8256.88 795
8257.74 805
8258.60 809
8259.45 800
8260.31 847
8261.17 841
8262.03 848
8262.89 853
8263.74 801
8264.60 844
8265.46 828
8266.32 788
8267.17 789
8268.03 781
8268.89 814
8269.75 884
8270.61 855
8271.47 834
8272.32 847
8273.18 867
8274.04 867
8274.90 811
8275.76 816
8276.62 860
8277.47 872
8278.33 860
8279.19 801
8280.05 791
8280.91 872
8281.77 871
8282.63 846
8283.48 825
8284.34 829
8285.20 878
8286.06 929
8286.92 901
8287.78 801
8288.64 883
8289.50 877
8290.36 852
8291.22 844
8292.08 863
8292.94 896
8293.79 883
8294.65 897
8295.51 902
8296.37 943
8297.23 942
8298.09 901
8298.95 894
8299.81 945
8300.67 870
8301.53 921
8302.39 954
8303.25 921
8304.11 891
8304.97 997
8305.83 1042
8306.69 1022
8307.55 937
8308.41 907
8309.27 929
8310.13 975
8310.99 919
8311.85 925
8312.71 945
8313.57 964
8314.43 981
8315.29 1004
8316.15 1089
8317.01 1069
8317.88 1037
8318.74 1026
8319.60 1001
8320.46 1040
8321.32 1018
8322.18 972
8323.04 854
8323.90 876
8324.76 864
8325.62 852
8326.48 852
8327.34 838
8328.21 841
8329.07 874
8329.93 859
8330.79 866
8331.65 892
8332.51 866
8333.37 897
8334.24 927
8335.10 918
8335.96 951
8336.82 1005
8337.68 910
8338.54 942
8339.41 975
8340.27 918
8341.13 891
8341.99 931
8342.85 955
8343.71 959
8344.58 991
8345.44 993
8346.30 1027
8347.16 940
8348.02 919
8348.89 971
8349.75 966
8350.61 986
8351.47 928
8352.34 896
8353.20 955
8354.06 998
8354.92 967
8355.79 968
8356.65 950
8357.51 965
8358.37 955
8359.24 1008
8360.10 944
8360.96 977
8361.83 907
8362.69 973
8363.55 976
8364.41 954
8365.28 991
8366.14 948
8367.00 944
8367.87 934
8368.73 953
8369.59 983
8370.46 1041
8371.32 987
8372.18 1048
8373.05 1061
8373.91 1002
8374.77 977
8375.64 974
8376.50 1003
8377.37 1017
8378.23 1018
8379.09 995
8379.96 1018
8380.82 1076
8381.68 1101
8382.55 1104
8383.41 1089
8384.28 1134
8385.14 1038
8386.01 1064
8386.87 1053
8387.73 1048
8388.60 1066
8389.46 1104
8390.33 1068
8391.19 1076
8392.06 1034
8392.92 1052
8393.78 1080
8394.65 1080
8395.51 1147
8396.38 1157
8397.24 1112
8398.11 1133
8398.97 1142
8399.84 1178
8400.70 1159
8401.57 1066
8402.43 1108
8403.30 1184
8404.16 1186
8405.03 1118
8405.89 1122
8406.76 1193
8407.62 1225
8408.49 1205
8409.35 1273
8410.22 1274
8411.08 1258
8411.95 1290
8412.82 1291
8413.68 1288
8414.55 1354
8415.41 1342
8416.28 1288
8417.14 1342
8418.01 1279
8418.88 1335
8419.74 1354
8420.61 1384
8421.47 1353
8422.34 1356
8423.21 1375
8424.07 1408
8424.94 1452
8425.80 1481
8426.67 1490
8427.54 1535
8428.40 1576
8429.27 1624
8430.14 1604
8431.00 1569
8431.87 1594
8432.74 1623
8433.60 1611
8434.47 1640
8435.34 1650
8436.20 1689
8437.07 1663
8437.94 1781
8438.80 1876
8439.67 1870
8440.54 1889
8441.40 1908
8442.27 2035
8443.14 2094
8444.00 2147
8444.87 2094
8445.74 2178
8446.61 2162
8447.47 2101
8448.34 2099
8449.21 2043
8450.08 2140
8450.94 2180
8451.81 2227
8452.68 2279
8453.55 2506
8454.41 2743
8455.28 3045
8456.15 3473
8457.02 3711
8457.88 3929
8458.75 4079
8459.62 4004
8460.49 3848
8461.36 3678
8462.22 3533
8463.09 3184
8463.96 2920
8464.83 2750
8465.70 2731
8466.57 2743
8467.43 3083
8468.30 3706
8469.17 4460
8470.04 5167
8470.91 5938
8471.78 6325
8472.65 6487
8473.51 6138
8474.38 5582
8475.25 4978
8476.12 4199
8476.99 3590
8477.86 3108
8478.73 2766
8479.60 2542
8480.46 2255
8481.33 1987
8482.20 1895
8483.07 1835
8483.94 1789
8484.81 1672
8485.68 1718
8486.55 1616
8487.42 1694
8488.29 1680
8489.16 1639
8490.03 1628
8490.90 1670
8491.77 1566
8492.64 1581
8493.51 1555
8494.37 1547
8495.24 1521
8496.11 1626
8496.98 1719
8497.85 1640
8498.72 1640
8499.59 1675
8500.46 1714
8501.33 1692
8502.20 1581
8503.07 1545
8503.94 1568
8504.82 1550
8505.69 1641
8506.56 1649
8507.43 1742
8508.30 1848
8509.17 1932
8510.04 2019
8510.91 1944
8511.78 1925
8512.65 1810
8513.52 1784
8514.39 1763
8515.26 1621
8516.13 1551
8517.00 1667
8517.87 1656
8518.75 1559
8519.62 1498
8520.49 1516
8521.36 1541
8522.23 1511
8523.10 1461
8523.97 1512
8524.84 1541
8525.71 1555
8526.59 1528
8527.46 1613
8528.33 1660
8529.20 1646
8530.07 1662
8530.94 1645
8531.82 1696
8532.69 1716
8533.56 1706
8534.43 1701
8535.30 1758
8536.17 1659
8537.05 1697
8537.92 1774
8538.79 1672
8539.66 1731
8540.53 1704
8541.41 1695
8542.28 1627
8543.15 1756
8544.02 1623
8544.90 1634
8545.77 1681
8546.64 1635
8547.51 1575
8548.39 1585
8549.26 1622
8550.13 1595
8551.00 1562
8551.88 1662
8552.75 1664
8553.62 1636
8554.49 1707
8555.37 1731
8556.24 1681
8557.11 1688
8557.99 1702
8558.86 1575
8559.73 1531
8560.60 1415
8561.48 1354
8562.35 1374
8563.22 1313
8564.10 1258
8564.97 1266
8565.84 1315
8566.72 1230
8567.59 1152
8568.46 1149
8569.34 1255
8570.21 1294
8571.09 1198
8571.96 1136
8572.83 1131
8573.71 1195
8574.58 1194
8575.45 1183
8576.33 1169
8577.20 1140
8578.08 1129
8578.95 1167
8579.82 1108
8580.70 1088
8581.57 1090
8582.45 1134
8583.32 1074
8584.20 1058
8585.07 1122
8585.94 1152
8586.82 1192
8587.69 1089
8588.57 1104
8589.44 1134
8590.32 1141
8591.19 1138
8592.07 1103
8592.94 1092
8593.82 1116
8594.69 1025
8595.57 1039
8596.44 1027
8597.32 1015
8598.19 1097
8599.07 1079
8599.94 1115
8600.82 1050
8601.69 1113
8602.57 1111
8603.44 1126
8604.32 1080
8605.19 1112
8606.07 1094
8606.94 1087
8607.82 1045
8608.69 1007
8609.57 1030
8610.45 1032
8611.32 1016
8612.20 1051
8613.07 1031
8613.95 974
8614.82 1008
8615.70 1045
8616.58 1010
8617.45 1006
8618.33 1053
8619.21 1077
8620.08 1068
8620.96 1040
8621.83 1093
8622.71 1006
8623.59 985
8624.46 1026
8625.34 1097
8626.22 1065
8627.09 1054
8627.97 1099
8628.85 1072
8629.72 1055
8630.60 1049
8631.48 1103
8632.35 1078
8633.23 1089
8634.11 1056
8634.98 1034
8635.86 996
8636.74 1061
8637.61 1035
8638.49 1057
8639.37 1108
8640.24 1111
8641.12 1100
8642.00 1147
8642.88 1116
8643.75 1101
8644.63 1110
8645.51 1168
8646.39 1135
8647.26 1135
8648.14 1083
8649.02 1078
8649.90 1001
8650.77 1065
8651.65 1129
8652.53 1108
8653.41 1056
8654.29 1044
8655.16 1022
8656.04 1063
8656.92 1057
8657.80 1045
8658.68 1057
8659.55 1069
8660.43 996
8661.31 1068
8662.19 991
8663.07 1041
8663.95 1028
8664.82 1041
8665.70 1054
8666.58 1037
8667.46 967
8668.34 1034
8669.22 1106
8670.10 1159
8670.97 1158
8671.85 1244
8672.73 1238
8673.61 1301
8674.49 1332
8675.37 1269
8676.25 1254
8677.13 1317
8678.01 1312
8678.88 1266
8679.76 1250
8680.64 1197
8681.52 1131
8682.40 1154
8683.28 1088
8684.16 1090
8685.04 1051
8685.92 1094
8686.80 1049
8687.68 1091
8688.56 1106
8689.44 1326
8690.32 1435
8691.20 1591
8692.08 1710
8692.96 1749
8693.84 1950
8694.72 2046
8695.60 1972
8696.48 1761
8697.36 1694
8698.24 1482
8699.12 1327
8700.00 1179
8700.88 1150
8701.76 1090
8702.64 1036
8703.52 1028
8704.40 968
8705.28 949
8706.16 991
8707.04 924
8707.92 860
8708.80 935
8709.68 906
8710.56 919
8711.44 856
8712.33 911
8713.21 820
8714.09 846
8714.97 817
8715.85 856
8716.73 826
8717.61 820
8718.49 864
8719.37 871
8720.25 838
8721.14 827
8722.02 814
8722.90 892
8723.78 895
8724.66 880
8725.54 883
8726.42 858
8727.31 946
8728.19 944
8729.07 914
8729.95 903
8730.83 976
8731.72 1029
8732.60 1016
8733.48 1034
8734.36 995
8735.24 970
8736.12 902
8737.01 911
8737.89 864
8738.77 815
8739.65 844
8740.54 846
8741.42 822
8742.30 821
8743.18 782
8744.07 845
8744.95 840
8745.83 860
8746.71 850
8747.60 856
8748.48 817
8749.36 806
8750.24 801
8751.13 875
8752.01 884
8752.89 844
8753.77 844
8754.66 883
8755.54 874
8756.42 889
8757.31 854
8758.19 880
8759.07 949
8759.96 937
8760.84 947
8761.72 918
8762.61 914
8763.49 904
8764.37 896
8765.26 915
8766.14 905
8767.02 919
8767.91 826
8768.79 877
8769.68 960
8770.56 914
8771.44 877
8772.33 939
8773.21 933
8774.09 901
8774.98 859
8775.86 856
8776.75 808
8777.63 832
8778.52 848
8779.40 771
8780.28 768
8781.17 796
8782.05 773
8782.94 787
8783.82 774
8784.71 830
8785.59 790
8786.47 795
8787.36 823
8788.24 815
8789.13 812
8790.01 814
8790.90 771
8791.78 825
8792.67 829
8793.55 827
8794.44 826
8795.32 809
8796.21 833
8797.09 822
8797.98 784
8798.86 816
8799.75 844
8800.63 828
8801.52 839
8802.41 831
8803.29 845
8804.18 802
8805.06 837
8805.95 831
8806.83 805
8807.72 821
8808.60 806
8809.49 788
8810.38 749
8811.26 775
8812.15 816
8813.03 784
8813.92 754
8814.81 748
8815.69 764
8816.58 702
8817.46 770
8818.35 764
8819.24 707
8820.12 734
8821.01 781
8821.89 763
8822.78 734
8823.67 730
8824.55 729
8825.44 737
8826.33 691
8827.21 676
8828.10 690
8828.99 716
8829.87 776
8830.76 788
8831.65 733
8832.53 761
8833.42 792
8834.31 774
8835.20 736
8836.08 713
8836.97 723
8837.86 725
8838.74 751
8839.63 727
8840.52 724
8841.41 727
8842.29 676
8843.18 662
8844.07 699
8844.96 692
8845.84 682
8846.73 650
8847.62 625
8848.51 659
8849.39 632
8850.28 676
8851.17 690
8852.06 683
8852.95 700
8853.83 670
8854.72 668
8855.61 647
8856.50 656
8857.39 660
8858.27 704
8859.16 634
8860.05 739
8860.94 695
8861.83 683
8862.72 665
8863.60 713
8864.49 662
8865.38 679
8866.27 686
8867.16 674
8868.05 635
8868.94 669
8869.83 647
8870.71 653
8871.60 639
8872.49 710
8873.38 654
8874.27 667
8875.16 685
8876.05 619
8876.94 674
8877.83 643
8878.72 641
8879.60 662
8880.49 612
8881.38 638
8882.27 574
8883.16 603
8884.05 614
8884.94 672
8885.83 673
8886.72 656
8887.61 596
8888.50 648
8889.39 634
8890.28 668
8891.17 659
8892.06 617
8892.95 605
8893.84 674
8894.73 671
8895.62 589
8896.51 585
8897.40 636
8898.29 661
8899.18 637
8900.07 614
8900.96 623
8901.85 628
8902.74 653
8903.63 608
8904.52 629
8905.41 618
8906.30 592
8907.19 599
8908.08 547
8908.98 623
8909.87 645
8910.76 666
8911.65 596
8912.54 616
8913.43 589
8914.32 593
8915.21 647
8916.10 633
8916.99 643
8917.89 642
8918.78 663
8919.67 685
8920.56 637
8921.45 606
8922.34 574
8923.23 568
8924.13 581
8925.02 575
8925.91 571
8926.80 566
8927.69 625
8928.58 564
8929.48 559
8930.37 594
8931.26 634
8932.15 622
8933.04 618
8933.93 613
8934.83 611
8935.72 588
8936.61 595
8937.50 611
8938.40 632
8939.29 609
8940.18 574
8941.07 564
8941.96 541
8942.86 598
8943.75 624
8944.64 642
8945.53 602
8946.43 586
8947.32 593
8948.21 588
8949.11 558
8950.00 591
8950.89 561
8951.78 626
8952.68 605
8953.57 583
8954.46 592
8955.36 583
8956.25 598
8957.14 597
8958.04 617
8958.93 557
8959.82 523
8960.72 606
8961.61 597
8962.50 577
8963.40 599
8964.29 625
8965.18 665
8966.08 633
8966.97 617
8967.86 618
8968.76 643
8969.65 640
8970.54 612
8971.44 624
8972.33 604
8973.23 616
8974.12 621
8975.01 592
8975.91 562
8976.80 550
8977.70 595
8978.59 545
8979.49 558
8980.38 545
8981.27 562
8982.17 586
8983.06 574
8983.96 587
8984.85 578
8985.75 598
8986.64 574
8987.54 563
8988.43 523
8989.33 639
8990.22 561
8991.12 498
8992.01 542
8992.90 576
8993.80 594
8994.69 570
8995.59 532
8996.49 537
8997.38 549
8998.28 560
8999.17 525
9000.07 561
9000.96 540
9001.86 537
9002.75 554
9003.65 591
9004.54 561
9005.44 587
9006.33 557
9007.23 528
9008.13 590
9009.02 580
9009.92 527
9010.81 509
9011.71 560
9012.60 509
9013.50 519
9014.40 560
9015.29 558
9016.19 583
9017.09 516
9017.98 569
9018.88 642
9019.77 576
9020.67 511
9021.57 566
9022.46 580
9023.36 554
9024.26 563
9025.15 549
9026.05 532
9026.95 542
9027.84 532
9028.74 545
9029.64 549
9030.53 519
9031.43 522
9032.33 539
9033.22 540
9034.12 542
9035.02 576
9035.91 576
9036.81 578
9037.71 557
9038.61 539
9039.50 556
9040.40 547
9041.30 571
9042.20 528
9043.09 539
9043.99 538
9044.89 537
9045.79 531
9046.68 519
9047.58 602
9048.48 583
9049.38 559
9050.27 506
9051.17 516
9052.07 546
9052.97 542
9053.87 515
9054.76 486
9055.66 546
9056.56 554
9057.46 542
9058.36 580
9059.25 572
9060.15 507
9061.05 523
9061.95 552
9062.85 559
9063.75 561
9064.64 552
9065.54 572
9066.44 561
9067.34 586
9068.24 523
9069.14 521
9070.04 495
9070.94 523
9071.83 536
9072.73 479
9073.63 524
9074.53 542
9075.43 517
9076.33 500
9077.23 562
9078.13 574
9079.03 557
9079.93 578
9080.83 549
9081.72 579
9082.62 567
9083.52 608
9084.42 597
9085.32 545
9086.22 542
9087.12 536
9088.02 526
9088.92 532
9089.82 552
9090.72 515
9091.62 557
9092.52 541
9093.42 551
9094.32 559
9095.22 542
9096.12 562
9097.02 550
9097.92 555
9098.82 557
9099.72 540
9100.62 539
9101.52 563
9102.42 530
9103.32 544
9104.22 523
9105.12 564
9106.02 554
9106.92 529
9107.83 553
9108.73 522
9109.63 569
9110.53 580
9111.43 504
9112.33 520
9113.23 535
9114.13 582
9115.03 533
9115.93 523
9116.83 536
9117.74 519
9118.64 542
9119.54 516
9120.44 523
9121.34 536
9122.24 543
9123.14 513
9124.04 557
9124.95 486
9125.85 510
9126.75 517
9127.65 532
9128.55 587
9129.45 553
9130.36 535
9131.26 547
9132.16 510
9133.06 517
9133.96 520
9134.87 509
9135.77 540
9136.67 494
9137.57 492
9138.47 514
9139.38 501
9140.28 477
9141.18 519
9142.08 544
9142.99 559
9143.89 528
9144.79 545
9145.69 531
9146.60 562
9147.50 551
9148.40 533
9149.30 571
9150.21 536
9151.11 540
9152.01 556
9152.92 547
9153.82 519
9154.72 513
9155.62 508
9156.53 515
9157.43 556
9158.33 575
9159.24 584
9160.14 554
9161.04 572
9161.95 563
9162.85 514
9163.75 501
9164.66 472
9165.56 500
9166.46 557
9167.37 523
9168.27 563
9169.17 490
9170.08 503
9170.98 521
9171.89 524
9172.79 528
9173.69 480
9174.60 541
9175.50 488
9176.41 488
9177.31 533
9178.21 542
9179.12 511
9180.02 516
9180.93 552
9181.83 567
9182.74 597
9183.64 592
9184.54 546
9185.45 500
9186.35 546
9187.26 548
9188.16 549
9189.07 510
9189.97 544
9190.88 521
9191.78 529
9192.69 570
9193.59 551
9194.50 516
9195.40 494
9196.31 552
9197.21 571
9198.12 557
9199.02 560
9199.93 558
9200.83 658
9201.74 625
9202.64 581
9203.55 652
9204.45 647
9205.36 612
9206.26 546
9207.17 548
9208.08 556
9208.98 540
9209.89 562
9210.79 556
9211.70 518
9212.60 538
9213.51 556
9214.42 558
9215.32 523
9216.23 511
9217.13 554
9218.04 611
9218.95 626
9219.85 544
9220.76 567
9221.66 570
9222.57 582
9223.48 487
9224.38 510
9225.29 552
9226.20 513
9227.10 529
9228.01 548
9228.92 478
9229.82 502
9230.73 512
9231.64 518
9232.54 495
9233.45 495
9234.36 534
9235.26 535
9236.17 513
9237.08 543
9237.99 547
9238.89 519
9239.80 516
9240.71 528
9241.61 484
9242.52 507
9243.43 513
9244.34 533
9245.24 538
9246.15 511
9247.06 538
9247.97 529
9248.87 569
9249.78 544
9250.69 574
9251.60 573
9252.50 500
9253.41 533
9254.32 521
9255.23 514
9256.14 546
9257.04 556
9257.95 569
9258.86 563
9259.77 567
9260.68 569
9261.59 539
9262.49 517
9263.40 518
9264.31 527
9265.22 520
9266.13 496
9267.04 468
9267.94 503
9268.85 549
9269.76 500
9270.67 542
9271.58 579
9272.49 559
9273.40 562
9274.31 567
9275.21 544
9276.12 470
9277.03 503
9277.94 588
9278.85 559
9279.76 531
9280.67 525
9281.58 542
9282.49 515
9283.40 519
9284.31 516
9285.22 523
9286.12 510
9287.03 527
9287.94 537
9288.85 535
9289.76 522
9290.67 529
9291.58 497
9292.49 498
9293.40 513
9294.31 519
9295.22 536
9296.13 546
9297.04 564
9297.95 536
9298.86 548
9299.77 504
9300.68 504
9301.59 537
9302.50 571
9303.41 600
9304.32 517
9305.23 532
9306.14 569
9307.05 547
9307.96 574
9308.88 568
9309.79 611
9310.70 593
9311.61 622
9312.52 565
9313.43 611
9314.34 580
9315.25 602
9316.16 589
9317.07 511
9317.98 537
9318.89 537
9319.81 557
9320.72 511
9321.63 509
9322.54 551
9323.45 551
9324.36 544
9325.27 554
9326.18 574
9327.10 530
9328.01 539
9328.92 534
9329.83 529
9330.74 528
9331.65 531
9332.57 514
9333.48 590
9334.39 561
9335.30 544
9336.21 577
9337.12 568
9338.04 563
9338.95 525
9339.86 583
9340.77 535
9341.69 550
9342.60 593
9343.51 543
9344.42 553
9345.33 589
9346.25 582
9347.16 581
9348.07 584
9348.98 569
9349.90 582
9350.81 554
9351.72 529
9352.63 531
9353.55 585
9354.46 615
9355.37 620
9356.29 579
9357.20 564
9358.11 551
9359.02 611
9359.94 587
9360.85 602
9361.76 560
9362.68 587
9363.59 634
9364.50 590
9365.42 541
9366.33 564
9367.24 645
9368.16 618
9369.07 523
9369.98 551
9370.90 535
9371.81 589
9372.73 572
9373.64 618
9374.55 649
9375.47 616
9376.38 623
9377.29 597
9378.21 552
9379.12 572
9380.04 635
9380.95 592
9381.86 636
9382.78 605
9383.69 587
9384.61 611
9385.52 576
9386.44 584
9387.35 608
9388.26 631
9389.18 682
9390.09 677
9391.01 715
9391.92 712
9392.84 657
9393.75 686
9394.67 741
9395.58 735
9396.50 701
9397.41 725
9398.33 704
9399.24 699
9400.16 724
9401.07 697
9401.99 636
9402.90 593
9403.82 668
9404.73 636
9405.65 648
9406.56 646
9407.48 575
9408.39 619
9409.31 640
9410.22 632
9411.14 643
9412.06 648
9412.97 611
9413.89 604
9414.80 636
9415.72 660
9416.63 585
9417.55 649
9418.47 634
9419.38 677
9420.30 665
9421.21 616
9422.13 626
9423.05 644
9423.96 659
9424.88 653
9425.80 584
9426.71 639
9427.63 638
9428.54 596
9429.46 610
9430.38 618
9431.29 664
9432.21 687
9433.13 685
9434.04 670
9434.96 734
9435.88 695
9436.79 692
9437.71 703
9438.63 744
9439.55 728
9440.46 690
9441.38 718
9442.30 690
9443.21 738
9444.13 698
9445.05 674
9445.96 721
9446.88 709
9447.80 729
9448.72 684
9449.63 717
9450.55 755
9451.47 788
9452.39 782
9453.30 791
9454.22 806
9455.14 837
9456.06 872
9456.98 840
9457.89 797
9458.81 825
9459.73 784
9460.65 744
9461.57 695
9462.48 691
9463.40 733
9464.32 707
9465.24 721
9466.16 723
9467.07 728
9467.99 722
9468.91 721
9469.83 698
9470.75 694
9471.67 696
9472.58 661
9473.50 676
9474.42 743
9475.34 705
9476.26 712
9477.18 755
9478.10 795
9479.02 704
9479.93 711
9480.85 744
9481.77 720
9482.69 740
9483.61 734
9484.53 705
9485.45 757
9486.37 762
9487.29 757
9488.21 746
9489.13 719
9490.05 715
9490.97 734
9491.88 686
9492.80 724
9493.72 762
9494.64 801
9495.56 750
9496.48 754
9497.40 777
9498.32 777
9499.24 739
9500.16 720
9501.08 726
9502.00 742
9502.92 771
9503.84 801
9504.76 774
9505.68 783
9506.60 727
9507.52 783
9508.44 747
9509.36 775
9510.28 783
9511.20 810
9512.12 858
9513.05 833
9513.97 843
9514.89 883
9515.81 917
9516.73 964
9517.65 885
9518.57 945
9519.49 942
9520.41 870
9521.33 898
9522.25 901
9523.17 902
9524.09 903
9525.02 947
9525.94 933
9526.86 964
9527.78 1030
9528.70 1091
9529.62 1190
9530.54 1248
9531.46 1333
9532.39 1432
9533.31 1502
9534.23 1577
9535.15 1589
9536.07 1540
9536.99 1546
9537.92 1329
9538.84 1234
9539.76 1141
9540.68 994
9541.60 1000
9542.53 1058
9543.45 908
9544.37 897
9545.29 933
9546.21 898
9547.14 829
9548.06 854
9548.98 809
9549.90 803
9550.82 799
9551.75 819
9552.67 807
9553.59 819
9554.51 833
9555.44 786
9556.36 840
9557.28 850
9558.21 889
9559.13 936
9560.05 952
9560.97 957
9561.90 899
9562.82 893
9563.74 877
9564.67 867
9565.59 860
9566.51 832
9567.43 837
9568.36 809
9569.28 789
9570.20 827
9571.13 831
9572.05 731
9572.97 759
9573.90 861
9574.82 837
9575.74 835
9576.67 811
9577.59 829
9578.52 848
9579.44 761
9580.36 709
9581.29 753
9582.21 770
9583.13 804
9584.06 757
9584.98 736
9585.91 745
9586.83 777
9587.76 761
9588.68 799
9589.60 821
9590.53 807
9591.45 809
9592.38 808
9593.30 776
9594.23 757
9595.15 811
9596.07 793
9597.00 775
9597.92 761
9598.85 820
9599.77 823
9600.70 826
9601.62 884
9602.55 850
9603.47 805
9604.40 917
9605.32 843
9606.25 847
9607.17 866
9608.10 872
9609.02 833
9609.95 876
9610.87 859
9611.80 953
9612.72 952
9613.65 954
9614.57 898
9615.50 962
9616.43 941
9617.35 905
9618.28 940
9619.20 878
9620.13 895
9621.05 916
9621.98 878
9622.91 934
9623.83 957
9624.76 928
9625.68 979
9626.61 956
9627.54 930
9628.46 985
9629.39 1019
9630.31 978
9631.24 1053
9632.17 1046
9633.09 1086
9634.02 1103
9634.95 1139
9635.87 1148
9636.80 1116
9637.72 1155
9638.65 1209
9639.58 1164
9640.50 1111
9641.43 1082
9642.36 1098
9643.28 1134
9644.21 1140
9645.14 1187
9646.07 1211
9646.99 1256
9647.92 1330
9648.85 1426
9649.77 1580
9650.70 1581
9651.63 1559
9652.56 1520
9653.48 1506
9654.41 1447
9655.34 1372
9656.26 1282
9657.19 1222
9658.12 1161
9659.05 1146
9659.98 1119
9660.90 1059
9661.83 1045
9662.76 1041
9663.69 1055
9664.61 1051
9665.54 1124
9666.47 1077
9667.40 1105
9668.33 1111
9669.25 1143
9670.18 1123
9671.11 1138
9672.04 1077
9672.97 1123
9673.89 1086
9674.82 1198
9675.75 1198
9676.68 1180
9677.61 1194
9678.54 1167
9679.47 1129
9680.39 1215
9681.32 1207
9682.25 1202
9683.18 1208
9684.11 1330
9685.04 1265
9685.97 1216
9686.90 1290
9687.82 1244
9688.75 1296
9689.68 1295
9690.61 1275
9691.54 1334
9692.47 1300
9693.40 1267
9694.33 1342
9695.26 1325
9696.19 1373
9697.12 1374
9698.05 1422
9698.98 1431
9699.90 1500
9700.83 1494
9701.76 1439
9702.69 1424
9703.62 1305
9704.55 1326
9705.48 1243
9706.41 1133
9707.34 1233
9708.27 1177
9709.20 1183
9710.13 1086
9711.06 1089
9711.99 1224
9712.92 1195
9713.85 1145
9714.78 1181
9715.71 1099
9716.64 1156
9717.57 1187
9718.50 1126
9719.44 1132
9720.37 1136
9721.30 1074
9722.23 1118
9723.16 1016
9724.09 1106
9725.02 1122
9725.95 1068
9726.88 1046
9727.81 1062
9728.74 1080
9729.67 1060
9730.60 1049
9731.54 1023
9732.47 1129
9733.40 1116
9734.33 1084
9735.26 1067
9736.19 1065
9737.12 1039
9738.05 1041
9738.99 1048
9739.92 1044
9740.85 1032
9741.78 996
9742.71 937
9743.64 965
9744.57 981
9745.51 996
9746.44 1031
9747.37 1000
9748.30 955
9749.23 980
9750.17 950
9751.10 1034
9752.03 1036
9752.96 992
9753.89 997
9754.83 1021
9755.76 997
9756.69 1006
9757.62 975
9758.56 1012
9759.49 1043
9760.42 1087
9761.35 1086
9762.29 1158
9763.22 1105
9764.15 1087
9765.08 1101
9766.02 1058
9766.95 1080
9767.88 1068
9768.81 1061
9769.75 1120
9770.68 1151
9771.61 1072
9772.55 1110
9773.48 1058
9774.41 1080
9775.35 1075
9776.28 1159
9777.21 1259
9778.14 1263
9779.08 1288
9780.01 1322
9780.94 1312
9781.88 1384
9782.81 1305
9783.75 1313
9784.68 1296
9785.61 1252
9786.55 1216
9787.48 1155
9788.41 1143
9789.35 1064
9790.28 1027
9791.22 1057
9792.15 1031
9793.08 1054
9794.02 1078
9794.95 994
9795.89 1009
9796.82 1047
9797.75 1061
9798.69 1089
9799.62 1062
9800.56 1063
9801.49 1053
9802.43 1055
9803.36 1019
9804.29 988
9805.23 904
9806.16 935
9807.10 892
9808.03 857
9808.97 818
9809.90 835
9810.84 847
9811.77 836
9812.71 818
9813.64 879
9814.58 859
9815.51 806
9816.45 900
9817.38 844
9818.32 849
9819.25 815
9820.19 854
9821.12 889
9822.06 856
9822.99 768
9823.93 788
9824.87 822
9825.80 845
9826.74 794
9827.67 837
9828.61 820
9829.54 801
9830.48 786
9831.42 788
9832.35 791
9833.29 810
9834.22 869
9835.16 826
9836.10 787
9837.03 784
9837.97 797
9838.90 868
9839.84 854
9840.78 821
9841.71 832
9842.65 853
9843.59 882
9844.52 838
9845.46 823
9846.40 808
9847.33 825
9848.27 813
9849.20 841
9850.14 900
9851.08 865
9852.02 861
9852.95 831
9853.89 838
9854.83 889
9855.76 895
9856.70 865
9857.64 900
9858.57 930
9859.51 921
9860.45 945
9861.39 930
9862.32 947
9863.26 971
9864.20 861
9865.14 843
9866.07 819
9867.01 853
9867.95 831
9868.89 789
9869.82 754
9870.76 798
9871.70 782
9872.64 812
9873.57 818
9874.51 752
9875.45 745
9876.39 778
9877.33 753
9878.26 779
9879.20 781
9880.14 721
9881.08 772
9882.02 784
9882.96 801
9883.89 800
9884.83 792
9885.77 744
9886.71 736
9887.65 774
9888.59 753
9889.52 748
9890.46 743
9891.40 720
9892.34 754
9893.28 741
9894.22 725
9895.16 695
9896.10 652
9897.03 717
9897.97 721
9898.91 704
9899.85 738
9900.79 748
9901.73 713
9902.67 765
9903.61 724
9904.55 782
9905.49 783
9906.43 738
9907.37 729
9908.31 742
9909.25 737
9910.18 732
9911.12 734
9912.06 741
9913.00 820
9913.94 850
9914.88 821
9915.82 778
9916.76 821
9917.70 763
9918.64 775
9919.58 818
9920.52 856
9921.46 797
9922.40 824
9923.34 946
9924.28 993
9925.22 1057
9926.16 1204
9927.10 1370
9928.05 1396
9928.99 1505
9929.93 1493
9930.87 1406
9931.81 1328
9932.75 1299
9933.69 1155
9934.63 1069
9935.57 1020
9936.51 930
9937.45 859
9938.39 756
9939.33 767
9940.27 742
9941.22 707
9942.16 715
9943.10 726
9944.04 714
9944.98 633
9945.92 667
9946.86 681
9947.80 634
9948.75 707
9949.69 662
9950.63 611
9951.57 677
9952.51 683
9953.45 625
9954.40 605
9955.34 646
9956.28 690
9957.22 672
9958.16 658
9959.10 674
9960.05 668
9960.99 654
9961.93 627
9962.87 676
9963.81 664
9964.76 645
9965.70 670
9966.64 648
9967.58 674
9968.53 688
9969.47 671
9970.41 668
9971.35 625
9972.30 605
9973.24 611
9974.18 637
9975.12 657
9976.07 642
9977.01 586
9977.95 611
9978.89 598
9979.84 590
9980.78 603
9981.72 565
9982.67 536
9983.61 558
9984.55 621
9985.50 584
9986.44 517
9987.38 530
9988.33 587
9989.27 583
9990.21 566
9991.16 565
9992.10 613
9993.04 618
9993.99 610
9994.93 605
9995.87 607
9996.82 612
9997.76 572
9998.70 610
9999.65 681
10000.59 596
10001.54 621
10002.48 618
10003.42 658
10004.37 635
10005.31 603
10006.26 586
10007.20 602
10008.14 580
10009.09 593
10010.03 597
10010.98 606
10011.92 599
10012.87 590
10013.81 617
10014.76 614
10015.70 604
10016.64 574
10017.59 550
10018.53 578
10019.48 596
10020.42 598
10021.37 574
10022.31 566
10023.26 569
10024.20 607
10025.15 576
10026.09 568
10027.04 542
10027.98 537
10028.93 539
10029.87 552
10030.82 560
10031.76 533
10032.71 546
10033.66 557
10034.60 535
10035.55 515
10036.49 563
10037.44 532
10038.38 556
10039.33 519
10040.27 535
10041.22 553
10042.17 540
10043.11 566
10044.06 498
10045.00 492
10045.95 470
10046.90 487
10047.84 541
10048.79 535
10049.73 473
10050.68 484
10051.63 527
10052.57 526
10053.52 504
10054.47 513
10055.41 537
10056.36 507
10057.31 511
10058.25 522
10059.20 506
10060.15 524
10061.09 576
10062.04 559
10062.99 527
10063.93 525
10064.88 500
10065.83 524
10066.77 533
10067.72 515
10068.67 519
10069.61 485
10070.56 461
10071.51 522
10072.46 516
10073.40 482
10074.35 492
10075.30 487
10076.25 476
10077.19 550
10078.14 510
10079.09 525
10080.04 459
10080.98 480
10081.93 532
10082.88 540
10083.83 497
10084.77 489
10085.72 517
10086.67 524
10087.62 501
10088.57 482
10089.51 523
10090.46 481
10091.41 479
10092.36 479
10093.31 494
10094.26 546
10095.20 513
10096.15 486
10097.10 451
10098.05 469
10099.00 512
10099.95 485
10100.89 518
10101.84 505
10102.79 483
10103.74 500
10104.69 465
10105.64 471
10106.59 437
10107.54 455
10108.49 501
10109.43 466
10110.38 466
10111.33 496
10112.28 446
10113.23 489
10114.18 469
10115.13 483
10116.08 481
10117.03 480
10117.98 477
10118.93 467
10119.88 465
10120.83 423
10121.78 475
10122.72 490
10123.67 491
10124.62 507
10125.57 465
10126.52 468
10127.47 461
10128.42 442
10129.37 441
10130.32 479
10131.27 524
10132.22 493
10133.17 424
10134.12 452
10135.07 428
10136.02 456
10136.97 449
10137.92 457
10138.88 504
10139.83 483
10140.78 473
10141.73 464
10142.68 477
10143.63 459
10144.58 488
10145.53 521
10146.48 533
10147.43 521
10148.38 515
10149.33 505
10150.28 516
10151.23 466
10152.19 504
10153.14 486
10154.09 473
10155.04 487
10155.99 451
10156.94 472
10157.89 478
10158.84 447
10159.80 484
10160.75 472
10161.70 476
10162.65 493
10163.60 452
10164.55 453
10165.50 480
10166.46 514
10167.41 489
10168.36 486
10169.31 464
10170.26 487
10171.21 445
10172.17 497
10173.12 470
10174.07 519
10175.02 462
10175.98 454
10176.93 541
10177.88 538
10178.83 510
10179.78 492
10180.74 489
10181.69 504
10182.64 467
10183.59 480
10184.55 511
10185.50 489
10186.45 478
10187.40 501
10188.36 508
10189.31 554
10190.26 509
10191.22 530
10192.17 515
10193.12 528
10194.07 553
10195.03 557
10195.98 524
10196.93 534
10197.89 575
10198.84 573
10199.79 524
10200.75 538
10201.70 562
10202.65 554
10203.61 511
10204.56 575
10205.51 597
10206.47 594
10207.42 613
10208.37 607
10209.33 629
10210.28 610
10211.24 645
10212.19 590
10213.14 571
10214.10 574
10215.05 551
10216.00 508
10216.96 506
10217.91 524
10218.87 499
10219.82 519
10220.78 538
10221.73 510
10222.68 533
10223.64 538
10224.59 540
10225.55 512
10226.50 536
10227.46 543
10228.41 517
10229.37 528
10230.32 542
10231.27 501
10232.23 552
10233.18 587
10234.14 637
10235.09 621
10236.05 664
10237.00 625
10237.96 632
10238.91 602
10239.87 597
10240.82 620
10241.78 549
10242.73 516
10243.69 531
10244.65 546
10245.60 531
10246.56 502
10247.51 508
10248.47 492
10249.42 532
10250.38 492
10251.33 462
10252.29 471
10253.25 476
10254.20 450
10255.16 458
10256.11 461
10257.07 473
10258.02 511
10258.98 519
10259.94 486
10260.89 467
10261.85 520
10262.81 469
10263.76 440
10264.72 449
10265.67 458
10266.63 495
10267.59 458
10268.54 472
10269.50 430
10270.46 484
10271.41 484
10272.37 481
10273.33 492
10274.28 499
10275.24 507
10276.20 483
10277.15 480
10278.11 480
10279.07 501
10280.02 461
10280.98 461
10281.94 448
10282.90 443
10283.85 439
10284.81 474
10285.77 430
10286.72 413
10287.68 458
10288.64 456
10289.60 433
10290.55 435
10291.51 431
10292.47 428
10293.43 429
10294.38 467
10295.34 459
10296.30 393
10297.26 433
10298.22 503
10299.17 479
10300.13 442
10301.09 462
10302.05 474
10303.01 464
10303.96 457
10304.92 491
10305.88 415
10306.84 456
10307.80 457
10308.75 433
10309.71 464
10310.67 413
10311.63 477
10312.59 473
10313.55 439
10314.51 439
10315.46 476
10316.42 469
10317.38 466
10318.34 454
10319.30 482
10320.26 460
10321.22 482
10322.18 501
10323.14 470
10324.09 454
10325.05 467
10326.01 488
10326.97 485
10327.93 502
10328.89 478
10329.85 521
10330.81 564
10331.77 567
10332.73 541
10333.69 490
10334.65 499
10335.61 486
10336.57 466
10337.53 472
10338.49 455
10339.45 451
10340.40 439
10341.36 413
10342.32 412
10343.28 431
10344.24 428
10345.20 431
10346.16 418
10347.12 405
10348.08 425
10349.05 425
10350.01 438
10350.97 416
10351.93 467
10352.89 446
10353.85 418
10354.81 383
10355.77 417
10356.73 411
10357.69 420
10358.65 449
10359.61 451
10360.57 404
10361.53 429
10362.49 456
10363.45 419
10364.41 427
10365.38 429
10366.34 426
10367.30 419
10368.26 453
10369.22 430
10370.18 415
10371.14 414
10372.10 446
10373.06 393
10374.03 389
10374.99 417
10375.95 389
10376.91 412
10377.87 377
10378.83 399
10379.80 460
10380.76 464
10381.72 417
10382.68 451
10383.64 404
10384.60 410
10385.57 390
10386.53 400
10387.49 406
10388.45 417
10389.41 417
10390.38 385
10391.34 406
10392.30 417
10393.26 431
10394.23 429
10395.19 496
10396.15 428
10397.11 423
10398.07 479
10399.04 436
10400.00 407
10400.96 446
10401.93 492
10402.89 488
10403.85 487
10404.81 481
10405.78 446
10406.74 442
10407.70 464
10408.67 464
10409.63 479
10410.59 500
10411.55 431
10412.52 460
10413.48 468
10414.44 461
10415.41 482
10416.37 515
10417.33 550
10418.30 609
10419.26 598
10420.22 612
10421.19 598
10422.15 577
10423.12 600
10424.08 576
10425.04 560
10426.01 524
10426.97 484
10427.93 474
10428.90 444
10429.86 454
10430.83 439
10431.79 403
10432.75 413
10433.72 402
10434.68 419
10435.65 414
10436.61 418
10437.58 384
10438.54 400
10439.50 407
10440.47 434
10441.43 415
10442.40 384
10443.36 402
10444.33 368
10445.29 373
10446.26 382
10447.22 399
10448.19 413
10449.15 397
10450.12 374
10451.08 367
10452.05 381
10453.01 404
10453.98 437
10454.94 439
10455.91 373
10456.87 379
10457.84 438
10458.80 441
10459.77 398
10460.73 391
10461.70 390
10462.66 404
10463.63 403
10464.59 371
10465.56 343
10466.53 376
10467.49 407
10468.46 359
10469.42 377
10470.39 386
10471.35 393
10472.32 368
10473.29 384
10474.25 401
10475.22 379
10476.18 367
10477.15 398
10478.12 392
10479.08 377
10480.05 379
10481.02 384
10481.98 429
10482.95 410
10483.91 409
10484.88 430
10485.85 399
10486.81 429
10487.78 406
10488.75 416
10489.71 430
10490.68 403
10491.65 405
10492.61 429
10493.58 419
10494.55 402
10495.52 403
10496.48 403
10497.45 374
10498.42 412
10499.38 398
10500.35 382
10501.32 401
10502.29 370
10503.25 365
10504.22 388
10505.19 415
10506.16 392
10507.12 385
10508.09 384
10509.06 401
10510.03 394
10510.99 420
10511.96 390
10512.93 419
10513.90 402
10514.87 355
10515.83 408
10516.80 385
10517.77 404
10518.74 369
10519.71 360
10520.67 429
10521.64 424
10522.61 381
10523.58 345
10524.55 376
10525.51 409
10526.48 389
10527.45 360
10528.42 362
10529.39 399
10530.36 414
10531.33 417
10532.29 366
10533.26 384
10534.23 387
10535.20 368
10536.17 385
10537.14 375
10538.11 381
10539.08 384
10540.05 421
10541.01 370
10541.98 371
10542.95 381
10543.92 415
10544.89 402
10545.86 365
10546.83 382
10547.80 386
10548.77 415
10549.74 381
10550.71 384
10551.68 401
10552.65 386
10553.62 400
10554.59 422
10555.56 406
10556.53 394
10557.50 426
10558.47 423
10559.44 448
10560.41 495
10561.38 473
10562.35 488
10563.32 487
10564.29 544
10565.26 493
10566.23 486
10567.20 479
10568.17 438
10569.14 422
10570.11 412
10571.08 414
10572.05 440
10573.02 401
10573.99 403
10574.96 374
10575.93 392
10576.90 378
10577.87 370
10578.84 397
10579.82 411
10580.79 392
10581.76 411
10582.73 400
10583.70 441
10584.67 438
10585.64 438
10586.61 440
10587.58 403
10588.56 380
10589.53 445
10590.50 467
10591.47 414
10592.44 436
10593.41 466
10594.38 474
10595.36 461
10596.33 398
10597.30 391
10598.27 422
10599.24 468
10600.21 425
10601.19 408
10602.16 427
10603.13 440
10604.10 415
10605.07 409
10606.05 364
10607.02 374
10607.99 378
10608.96 393
10609.93 410
10610.91 368
10611.88 377
10612.85 394
10613.82 416
10614.80 373
10615.77 400
10616.74 390
10617.71 444
10618.69 440
10619.66 408
10620.63 411
10621.61 433
10622.58 413
10623.55 382
10624.52 443
10625.50 383
10626.47 416
10627.44 385
10628.42 429
10629.39 441
10630.36 405
10631.34 373
10632.31 411
10633.28 400
10634.26 409
10635.23 444
10636.20 472
10637.18 468
10638.15 480
10639.12 484
10640.10 481
10641.07 459
10642.04 461
10643.02 486
10643.99 443
10644.97 448
10645.94 440
10646.91 449
10647.89 411
10648.86 386
10649.84 404
10650.81 394
10651.78 414
10652.76 379
10653.73 411
10654.71 360
10655.68 371
10656.66 384
10657.63 371
10658.60 394
10659.58 372
10660.55 374
10661.53 386
10662.50 401
10663.48 413
10664.45 426
10665.43 444
10666.40 411
10667.38 412
10668.35 421
10669.33 401
10670.30 360
10671.28 391
10672.25 424
10673.23 396
10674.20 363
10675.18 360
10676.15 414
10677.13 428
10678.10 410
10679.08 393
10680.05 405
10681.03 427
10682.01 445
10682.98 442
10683.96 385
10684.93 417
10685.91 394
10686.88 381
10687.86 328
10688.84 337
10689.81 380
10690.79 370
10691.76 366
10692.74 362
10693.72 343
10694.69 366
10695.67 394
10696.64 383
10697.62 357
10698.60 298
10699.57 337
10700.55 372
10701.53 361
10702.50 346
10703.48 367
10704.46 347
10705.43 343
10706.41 347
10707.39 343
10708.36 310
10709.34 344
10710.32 369
10711.29 340
10712.27 387
10713.25 376
10714.22 401
10715.20 350
10716.18 355
10717.16 354
10718.13 377
10719.11 359
10720.09 378
10721.07 385
10722.04 356
10723.02 348
10724.00 345
10724.98 352
10725.95 399
10726.93 400
10727.91 339
10728.89 354
10729.86 412
10730.84 351
10731.82 355
10732.80 371
10733.78 376
10734.75 355
10735.73 353
10736.71 338
10737.69 349
10738.67 364
10739.64 370
10740.62 368
10741.60 344
10742.58 345
10743.56 374
10744.54 363
10745.51 368
10746.49 356
10747.47 387
10748.45 369
10749.43 361
10750.41 346
10751.39 335
10752.36 358
10753.34 344
10754.32 321
10755.30 334
10756.28 349
10757.26 385
10758.24 372
10759.22 329
10760.20 393
10761.18 363
10762.15 364
10763.13 329
10764.11 327
10765.09 310
10766.07 342
10767.05 344
10768.03 384
10769.01 356
10769.99 352
10770.97 337
10771.95 330
10772.93 363
10773.91 341
10774.89 341
10775.87 369
10776.85 376
10777.83 347
10778.81 376
10779.79 336
10780.77 376
10781.75 332
10782.73 311
10783.71 326
10784.69 342
10785.67 385
10786.65 370
10787.63 337
10788.61 366
10789.59 324
10790.57 356
10791.55 331
10792.53 332
10793.51 356
10794.49 309
10795.47 358
10796.46 297
10797.44 335
10798.42 338
10799.40 369
10800.38 357
10801.36 341
10802.34 329
10803.32 363
10804.30 384
10805.28 382
10806.27 379
10807.25 382
10808.23 369
10809.21 316
10810.19 322
10811.17 319
10812.15 364
10813.14 380
10814.12 369
10815.10 361
10816.08 360
10817.06 384
10818.04 403
10819.03 367
10820.01 351
10820.99 342
10821.97 384
10822.95 363
10823.94 365
10824.92 367
10825.90 354
10826.88 368
10827.86 382
10828.85 372
10829.83 346
10830.81 353
10831.79 357
10832.78 409
10833.76 355
10834.74 342
10835.72 395
10836.71 382
10837.69 356
10838.67 331
10839.65 370
10840.64 384
10841.62 377
10842.60 356
10843.59 340
10844.57 341
10845.55 379
10846.54 399
10847.52 345
10848.50 395
10849.48 353
10850.47 373
10851.45 355
10852.43 380
10853.42 377
10854.40 362
10855.39 373
10856.37 394
10857.35 378
10858.34 376
10859.32 374
10860.30 368
10861.29 373
10862.27 396
10863.25 372
10864.24 386
10865.22 401
10866.21 403
10867.19 404
10868.17 357
10869.16 381
10870.14 398
10871.13 399
10872.11 373
10873.10 436
10874.08 404
10875.06 395
10876.05 381
10877.03 418
10878.02 397
10879.00 379
10879.99 374
10880.97 388
10881.96 442
10882.94 433
10883.93 440
10884.91 473
10885.89 488
10886.88 480
10887.86 489
10888.85 461
10889.83 476
10890.82 467
10891.80 464
10892.79 449
10893.78 463
10894.76 449
10895.75 436
10896.73 448
10897.72 428
10898.70 443
10899.69 428
10900.67 437
10901.66 440
10902.64 443
10903.63 441
10904.62 420
10905.60 400
10906.59 478
10907.57 464
10908.56 459
10909.54 425
10910.53 432
10911.52 475
10912.50 444
10913.49 434
10914.48 456
10915.46 464
10916.45 462
10917.43 464
10918.42 416
10919.41 422
10920.39 451
10921.38 438
10922.37 476
10923.35 493
10924.34 448
10925.33 483
10926.31 520
10927.30 448
10928.29 455
10929.27 432
10930.26 465
10931.25 460
10932.23 451
10933.22 454
10934.21 453
10935.19 437
10936.18 477
10937.17 466
10938.16 449
10939.14 465
10940.13 499
10941.12 489
10942.11 463
10943.09 503
10944.08 563
10945.07 573
10946.06 555
10947.04 547
10948.03 515
10949.02 512
10950.01 529
10950.99 537
10951.98 531
10952.97 547
10953.96 586
10954.95 549
10955.93 537
10956.92 607
10957.91 645
10958.90 678
10959.89 712
10960.87 696
10961.86 621
10962.85 632
10963.84 596
10964.83 614
10965.82 587
10966.81 593
10967.79 553
10968.78 546
10969.77 565
10970.76 536
10971.75 487
10972.74 508
10973.73 506
10974.71 557
10975.70 545
10976.69 538
10977.68 495
10978.67 547
10979.66 512
10980.65 558
10981.64 556
10982.63 550
10983.62 563
10984.61 535
10985.60 522
10986.58 532
10987.57 585
10988.56 578
10989.55 569
10990.54 568
10991.53 582
10992.52 589
10993.51 580
10994.50 600
10995.49 632
10996.48 680
10997.47 697
10998.46 779
10999.45 768
11000.44 859
11001.43 864
11002.42 814
11003.41 809
11004.40 747
11005.39 717
11006.38 665
11007.37 662
11008.36 605
11009.35 544
11010.34 528
11011.33 493
11012.33 478
11013.32 455
11014.31 446
11015.30 447
11016.29 467
11017.28 459
11018.27 449
11019.26 481
11020.25 499
11021.24 449
11022.23 486
11023.22 493
11024.22 440
11025.21 474
11026.20 455
11027.19 479
11028.18 470
11029.17 471
11030.16 406
11031.15 443
11032.15 461
11033.14 423
11034.13 451
11035.12 460
11036.11 501
11037.10 429
11038.10 472
11039.09 461
11040.08 492
11041.07 475
11042.06 426
11043.06 452
11044.05 464
11045.04 428
11046.03 438
11047.02 419
11048.02 423
11049.01 414
11050.00 404
11050.99 387
11051.98 382
11052.98 421
11053.97 441
11054.96 399
11055.95 401
11056.95 385
11057.94 393
11058.93 390
11059.93 390
11060.92 435
11061.91 412
11062.90 427
11063.90 432
11064.89 365
11065.88 391
11066.88 405
11067.87 437
11068.86 413
11069.86 422
11070.85 419
11071.84 399
11072.83 380
11073.83 443
11074.82 417
11075.82 443
11076.81 423
11077.80 400
11078.80 399
11079.79 461
11080.78 425
11081.78 426
11082.77 423
11083.76 413
11084.76 443
11085.75 432
11086.75 395
11087.74 418
11088.73 393
11089.73 394
11090.72 430
11091.72 370
11092.71 404
11093.70 373
11094.70 383
11095.69 395
11096.69 391
11097.68 382
11098.68 365
11099.67 384
11100.67 372
11101.66 363
11102.65 357
11103.65 402
11104.64 406
11105.64 383
11106.63 365
11107.63 377
11108.62 403
11109.62 398
11110.61 381
11111.61 397
11112.60 410
11113.60 365
11114.59 385
11115.59 373
11116.58 401
11117.58 414
11118.57 408
11119.57 403
11120.57 373
11121.56 356
11122.56 391
11123.55 397
11124.55 378
11125.54 377
11126.54 425
11127.54 388
11128.53 365
11129.53 367
11130.52 371
11131.52 367
11132.51 399
11133.51 374
11134.51 367
11135.50 334
11136.50 346
11137.50 373
11138.49 347
11139.49 370
11140.48 350
11141.48 397
11142.48 355
11143.47 334
11144.47 346
11145.47 384
11146.46 388
11147.46 359
11148.46 368
11149.45 346
11150.45 424
11151.45 390
11152.44 367
11153.44 339
11154.44 360
11155.43 330
11156.43 387
11157.43 344
11158.43 348
11159.42 358
11160.42 340
11161.42 324
11162.41 344
11163.41 373
11164.41 393
11165.41 363
11166.40 334
11167.40 385
11168.40 386
11169.40 356
11170.39 349
11171.39 353
11172.39 377
11173.39 350
11174.39 367
11175.38 354
11176.38 366
11177.38 348
11178.38 352
11179.38 319
11180.37 317
11181.37 348
11182.37 356
11183.37 351
11184.37 358
11185.37 303
11186.36 322
11187.36 337
11188.36 322
11189.36 359
11190.36 350
11191.36 366
11192.35 337
11193.35 319
11194.35 339
11195.35 358
11196.35 360
11197.35 350
11198.35 355
11199.35 351
11200.35 379
11201.34 370
11202.34 334
11203.34 336
11204.34 339
11205.34 363
11206.34 314
11207.34 337
11208.34 339
11209.34 352
11210.34 351
11211.34 356
11212.34 332
11213.34 326
11214.34 344
11215.34 315
11216.34 362
11217.34 364
11218.34 329
11219.34 323
11220.34 324
11221.34 301
11222.34 358
11223.34 317
11224.34 354
11225.34 360
11226.34 308
11227.34 312
11228.34 323
11229.34 347
11230.34 323
11231.34 356
11232.34 354
11233.34 350
11234.34 346
11235.34 350
11236.34 376
11237.34 362
11238.34 338
11239.34 317
11240.34 338
11241.34 347
11242.34 341
11243.35 314
11244.35 351
11245.35 382
11246.35 349
11247.35 368
11248.35 323
11249.35 332
11250.35 357
11251.35 369
11252.36 351
11253.36 340
11254.36 309
11255.36 340
11256.36 339
11257.36 374
11258.37 320
11259.37 349
11260.37 340
11261.37 356
11262.37 344
11263.37 325
11264.38 327
11265.38 329
11266.38 341
11267.38 346
11268.38 332
11269.39 358
11270.39 389
11271.39 398
11272.39 324
11273.39 346
11274.40 327
11275.40 337
11276.40 369
11277.40 362
11278.41 367
11279.41 360
11280.41 380
11281.41 379
11282.42 385
11283.42 365
11284.42 355
11285.43 372
11286.43 370
11287.43 347
11288.43 339
11289.44 359
11290.44 368
11291.44 328
11292.45 348
11293.45 367
11294.45 382
11295.46 344
11296.46 348
11297.46 364
11298.47 321
11299.47 359
11300.47 376
11301.48 363
11302.48 377
11303.48 380
11304.49 349
11305.49 340
11306.49 349
11307.50 374
11308.50 415
11309.51 395
11310.51 381
11311.51 397
11312.52 400
11313.52 404
11314.53 400
11315.53 419
11316.53 416
11317.54 410
11318.54 363
11319.55 368
11320.55 396
11321.56 384
11322.56 406
11323.57 374
11324.57 384
11325.57 376
11326.58 346
11327.58 359
11328.59 367
11329.59 377
11330.60 369
11331.60 373
11332.61 334
11333.61 341
11334.62 388
11335.62 387
11336.63 376
11337.63 383
11338.64 424
11339.64 424
11340.65 400
11341.65 366
11342.66 338
11343.66 393
11344.67 408
11345.68 386
11346.68 342
11347.69 369
11348.69 342
11349.70 356
11350.70 340
11351.71 344
11352.72 366
11353.72 371
11354.73 369
11355.73 330
11356.74 320
11357.75 341
11358.75 396
11359.76 344
11360.76 323
11361.77 322
11362.78 375
11363.78 352
11364.79 334
11365.80 322
11366.80 343
11367.81 315
11368.81 335
11369.82 304
11370.83 343
11371.83 330
11372.84 328
11373.85 339
11374.85 319
11375.86 361
11376.87 335
11377.88 379
11378.88 335
11379.89 324
11380.90 337
11381.90 357
11382.91 359
11383.92 333
11384.92 335
11385.93 357
11386.94 369
11387.95 315
11388.95 319
11389.96 326
11390.97 342
11391.98 337
11392.98 308
11393.99 345
11395.00 357
11396.01 377
11397.02 352
11398.02 300
11399.03 292
11400.04 327
11401.05 348
11402.05 345
11403.06 323
11404.07 318
11405.08 343
11406.09 356
11407.10 347
11408.10 346
11409.11 349
11410.12 355
11411.13 363
11412.14 393
11413.15 360
11414.15 379
11415.16 373
11416.17 350
11417.18 327
11418.19 331
11419.20 332
11420.21 358
11421.22 344
11422.22 329
11423.23 357
11424.24 353
11425.25 365
11426.26 345
11427.27 355
11428.28 358
11429.29 366
11430.30 369
11431.31 353
11432.32 332
11433.32 339
11434.33 378
11435.34 350
11436.35 361
11437.36 323
11438.37 383
11439.38 368
11440.39 338
11441.40 330
11442.41 360
11443.42 353
11444.43 342
11445.44 342
11446.45 346
11447.46 358
11448.47 362
11449.48 353
11450.49 345
11451.50 379
11452.51 345
11453.52 389
11454.53 390
11455.54 382
11456.55 353
11457.56 348
11458.57 370
11459.58 379
11460.59 309
11461.61 349
11462.62 362
11463.63 392
11464.64 352
11465.65 323
11466.66 341
11467.67 325
11468.68 350
11469.69 378
11470.70 373
11471.71 366
11472.73 371
11473.74 358
11474.75 367
11475.76 359
11476.77 387
11477.78 371
11478.79 355
11479.80 360
11480.82 339
11481.83 357
11482.84 373
11483.85 371
11484.86 341
11485.87 333
11486.89 364
11487.90 375
11488.91 396
11489.92 372
11490.93 370
11491.95 379
11492.96 368
11493.97 392
11494.98 353
11495.99 365
11497.01 421
11498.02 353
11499.03 381
11500.04 347
11501.05 358
11502.07 369
11503.08 397
11504.09 379
11505.10 357
11506.12 352
11507.13 345
11508.14 324
11509.16 338
11510.17 376
11511.18 384
11512.19 385
11513.21 413
11514.22 398
11515.23 359
11516.25 371
11517.26 388
11518.27 386
11519.29 387
11520.30 397
11521.31 377
11522.33 399
11523.34 398
11524.35 372
11525.37 371
11526.38 376
11527.39 372
11528.41 390
11529.42 343
11530.43 405
11531.45 411
11532.46 405
11533.47 401
11534.49 401
11535.50 411
11536.52 421
11537.53 442
11538.54 418
11539.56 410
11540.57 409
11541.59 411
11542.60 440
11543.61 402
11544.63 418
11545.64 422
11546.66 435
11547.67 449
11548.69 447
11549.70 429
11550.72 482
11551.73 462
11552.75 449
11553.76 440
11554.77 457
11555.79 477
11556.80 463
11557.82 462
11558.83 416
11559.85 471
11560.86 497
11561.88 507
11562.89 483
11563.91 516
11564.92 473
11565.94 507
11566.95 503
11567.97 478
11568.99 439
11570.00 493
11571.02 526
11572.03 567
11573.05 549
11574.06 547
11575.08 579
11576.09 564
11577.11 579
11578.13 582
11579.14 597
11580.16 622
11581.17 611
11582.19 677
11583.21 711
11584.22 691
11585.24 724
11586.25 714
11587.27 698
11588.29 686
11589.30 715
11590.32 749
11591.33 740
11592.35 764
11593.37 833
11594.38 924
11595.40 1061
11596.42 1120
11597.43 1215
11598.45 1317
11599.47 1408
11600.48 1469
11601.50 1389
11602.52 1376
11603.53 1292
11604.55 1171
11605.57 1034
11606.59 916
11607.60 794
11608.62 723
11609.64 714
11610.65 645
11611.67 581
11612.69 586
11613.71 567
11614.72 543
11615.74 507
11616.76 524
11617.78 518
11618.79 475
11619.81 545
11620.83 495
11621.85 498
11622.86 530
11623.88 485
11624.90 501
11625.92 480
11626.94 467
11627.95 468
11628.97 493
11629.99 509
11631.01 471
11632.03 454
11633.04 470
11634.06 490
11635.08 505
11636.10 456
11637.12 501
11638.14 495
11639.15 454
11640.17 434
11641.19 468
11642.21 487
11643.23 460
11644.25 465
11645.27 437
11646.28 442
11647.30 427
11648.32 411
11649.34 428
11650.36 410
11651.38 422
11652.40 438
11653.42 425
11654.44 449
11655.45 427
11656.47 415
11657.49 421
11658.51 431
11659.53 417
11660.55 445
11661.57 441
11662.59 437
11663.61 434
11664.63 464
11665.65 504
11666.67 476
11667.69 485
11668.71 485
11669.73 456
11670.75 440
11671.77 436
11672.79 408
11673.81 405
11674.83 478
11675.85 465
11676.87 496
11677.89 485
11678.91 491
11679.93 510
11680.95 478
11681.97 447
11682.99 436
11684.01 489
11685.03 479
11686.05 452
11687.07 436
11688.09 449
11689.11 447
11690.13 463
11691.15 451
11692.17 442
11693.20 437
11694.22 458
11695.24 425
11696.26 440
11697.28 440
11698.30 403
11699.32 420
11700.34 401
11701.36 387
11702.38 405
11703.41 388
11704.43 447
11705.45 421
11706.47 376
11707.49 391
11708.51 349
11709.53 401
11710.56 374
11711.58 420
11712.60 388
11713.62 364
11714.64 325
11715.66 368
11716.69 361
11717.71 355
11718.73 329
11719.75 345
11720.77 366
11721.80 353
11722.82 339
11723.84 331
11724.86 383
11725.88 375
11726.91 356
11727.93 360
11728.95 342
11729.97 345
11731.00 347
11732.02 393
11733.04 341
11734.06 356
11735.09 386
11736.11 375
11737.13 343
11738.16 353
11739.18 328
11740.20 369
11741.22 337
11742.25 323
11743.27 321
11744.29 358
11745.32 365
11746.34 335
11747.36 327
11748.39 391
11749.41 326
11750.43 362
11751.46 346
11752.48 333
11753.50 338
11754.53 367
11755.55 370
11756.57 346
11757.60 334
11758.62 318
11759.64 340
11760.67 331
11761.69 337
11762.72 330
11763.74 345
11764.76 333
11765.79 328
11766.81 320
11767.84 341
11768.86 359
11769.88 357
11770.91 362
11771.93 317
11772.96 308
11773.98 283
11775.01 322
11776.03 363
11777.05 320
11778.08 316
11779.10 324
11780.13 316
11781.15 304
11782.18 319
11783.20 284
11784.23 308
11785.25 314
11786.28 323
11787.30 317
11788.33 333
11789.35 313
11790.38 323
11791.40 291
11792.43 293
11793.45 319
11794.48 315
11795.50 327
11796.53 331
11797.55 324
11798.58 284
11799.60 272
11800.63 299
11801.65 359
11802.68 337
11803.71 319
11804.73 311
11805.76 309
11806.78 292
11807.81 318
11808.84 334
11809.86 337
11810.89 310
11811.91 313
11812.94 317
11813.97 307
11814.99 328
11816.02 343
11817.04 301
11818.07 287
11819.10 315
11820.12 312
11821.15 297
11822.18 310
11823.20 318
11824.23 293
11825.25 320
11826.28 331
11827.31 313
11828.33 361
11829.36 315
11830.39 298
11831.42 280
11832.44 339
11833.47 335
11834.50 302
11835.52 304
11836.55 322
11837.58 317
11838.60 318
11839.63 298
11840.66 325
11841.69 313
11842.71 333
11843.74 292
11844.77 306
11845.80 304
11846.82 310
11847.85 307
11848.88 313
11849.91 303
11850.93 307
11851.96 318
11852.99 282
11854.02 297
11855.05 314
11856.07 343
11857.10 337
11858.13 300
11859.16 293
11860.19 308
11861.21 357
11862.24 316
11863.27 297
11864.30 314
11865.33 315
11866.35 290
11867.38 311
11868.41 298
11869.44 330
11870.47 326
11871.50 300
11872.53 279
11873.55 326
11874.58 318
11875.61 290
11876.64 328
11877.67 312
11878.70 295
11879.73 323
11880.76 310
11881.79 316
11882.81 339
11883.84 311
11884.87 296
11885.90 310
11886.93 305
11887.96 316
11888.99 325
11890.02 300
11891.05 301
11892.08 291
11893.11 328
11894.14 304
11895.17 296
11896.20 332
11897.23 339
11898.26 330
11899.29 346
11900.32 347
11901.35 333
11902.38 356
11903.41 330
11904.44 339
11905.47 343
11906.50 348
11907.53 289
11908.56 320
11909.59 344
11910.62 300
11911.65 325
11912.68 327
11913.71 332
11914.74 317
11915.77 324
11916.80 339
11917.83 332
11918.86 337
11919.89 338
11920.92 334
11921.95 336
11922.98 347
11924.01 326
11925.05 313
11926.08 342
11927.11 339
11928.14 359
11929.17 357
11930.20 367
11931.23 406
11932.26 396
11933.29 365
11934.33 366
11935.36 351
11936.39 368
11937.42 410
11938.45 333
11939.48 339
11940.51 323
11941.55 365
11942.58 331
11943.61 316
11944.64 322
11945.67 310
11946.70 318
11947.74 304
11948.77 326
11949.80 298
11950.83 341
11951.86 341
11952.90 318
11953.93 281
11954.96 321
11955.99 326
11957.03 305
11958.06 310
11959.09 297
11960.12 315
11961.16 341
11962.19 290
11963.22 285
11964.25 310
11965.29 304
11966.32 317
11967.35 293
11968.38 283
11969.42 320
11970.45 366
11971.48 321
11972.52 313
11973.55 336
11974.58 300
11975.61 321
11976.65 312
11977.68 306
11978.71 317
11979.75 353
11980.78 336
11981.81 341
11982.85 313
11983.88 288
11984.91 332
11985.95 315
11986.98 311
11988.02 300
11989.05 342
11990.08 322
11991.12 326
11992.15 304
11993.18 352
11994.22 354
11995.25 338
11996.29 311
11997.32 311
11998.35 284
11999.39 321
12000.42 345
12001.46 346
12002.49 325
12003.53 318
12004.56 369
12005.59 349
12006.63 323
12007.66 355
12008.70 359
12009.73 355
12010.77 305
12011.80 322
12012.84 339
12013.87 395
12014.91 365
12015.94 359
12016.98 354
12018.01 333
12019.05 358
12020.08 345
12021.12 359
12022.15 374
12023.19 379
12024.22 402
12025.26 329
12026.29 358
12027.33 359
12028.36 390
12029.40 343
12030.43 345
12031.47 304
12032.50 348
12033.54 336
12034.58 331
12035.61 333
12036.65 319
12037.68 339
12038.72 315
12039.75 316
12040.79 315
12041.83 319
12042.86 345
12043.90 326
12044.93 312
12045.97 295
12047.01 345
12048.04 353
12049.08 361
12050.12 367
12051.15 374
12052.19 343
12053.22 340
12054.26 325
12055.30 351
12056.33 341
12057.37 325
12058.41 346
12059.44 339
12060.48 306
12061.52 356
12062.55 380
12063.59 340
12064.63 363
12065.67 342
12066.70 367
12067.74 372
12068.78 340
12069.81 357
12070.85 358
12071.89 313
12072.93 344
12073.96 344
12075.00 353
12076.04 290
12077.08 336
12078.11 362
12079.15 362
12080.19 357
12081.23 354
12082.26 367
12083.30 331
12084.34 349
12085.38 356
12086.41 369
12087.45 357
12088.49 374
12089.53 363
12090.57 371
12091.60 340
12092.64 367
12093.68 389
12094.72 341
12095.76 350
12096.80 341
12097.83 353
12098.87 391
12099.91 405
12100.95 403
12101.99 436
12103.03 436
12104.07 417
12105.10 443
12106.14 421
12107.18 410
12108.22 433
12109.26 380
12110.30 333
12111.34 331
12112.38 372
12113.42 351
12114.45 332
12115.49 323
12116.53 336
12117.57 335
12118.61 325
12119.65 328
12120.69 318
12121.73 328
12122.77 322
12123.81 326
12124.85 299
12125.89 261
12126.93 271
12127.97 282
12129.01 286
12130.05 334
12131.09 316
12132.13 324
12133.17 316
12134.21 303
12135.25 312
12136.29 336
12137.33 315
12138.37 300
12139.41 297
12140.45 294
12141.49 283
12142.53 303
12143.57 330
12144.61 317
12145.65 296
12146.69 284
12147.73 308
12148.77 328
12149.81 317
12150.85 338
12151.89 298
12152.93 303
12153.97 300
12155.01 318
12156.05 289
12157.10 293
12158.14 290
12159.18 297
12160.22 307
12161.26 283
12162.30 309
12163.34 326
12164.38 352
12165.42 316
12166.47 300
12167.51 332
12168.55 296
12169.59 273
12170.63 274
12171.67 342
12172.71 302
12173.76 303
12174.80 338
12175.84 314
12176.88 311
12177.92 306
12178.96 324
12180.01 322
12181.05 313
12182.09 290
12183.13 303
12184.17 327
12185.22 320
12186.26 295
12187.30 280
12188.34 290
12189.39 299
12190.43 278
12191.47 282
12192.51 319
12193.56 288
12194.60 266
12195.64 276
12196.68 284
12197.73 348
12198.77 308
12199.81 316
12200.85 269
12201.90 284
12202.94 331
12203.98 298
12205.03 303
12206.07 301
12207.11 285
12208.16 332
12209.20 308
12210.24 297
12211.28 344
12212.33 311
12213.37 312
12214.41 278
12215.46 288
12216.50 324
12217.55 309
12218.59 319
12219.63 288
12220.68 295
12221.72 308
12222.76 316
12223.81 286
12224.85 295
12225.89 302
12226.94 301
12227.98 344
12229.03 317
12230.07 320
12231.11 324
12232.16 305
12233.20 331
12234.25 322
12235.29 281
12236.34 271
12237.38 283
12238.42 303
12239.47 297
12240.51 301
12241.56 301
12242.60 271
12243.65 267
12244.69 253
12245.74 269
12246.78 276
12247.83 293
12248.87 290
12249.92 301
12250.96 292
12252.01 290
12253.05 316
12254.10 274
12255.14 265
12256.19 316
12257.23 293
12258.28 302
12259.32 275
12260.37 307
12261.41 298
12262.46 298
12263.50 267
12264.55 250
12265.59 252
12266.64 283
12267.69 285
12268.73 290
12269.78 277
12270.82 269
12271.87 244
12272.92 244
12273.96 266
12275.01 258
12276.05 278
12277.10 285
12278.15 274
12279.19 256
12280.24 292
12281.28 281
12282.33 312
12283.38 318
12284.42 285
12285.47 266
12286.52 273
12287.56 284
12288.61 255
12289.66 248
12290.70 294
12291.75 248
12292.80 266
12293.84 257
12294.89 257
12295.94 259
12296.98 291
12298.03 251
12299.08 245
12300.12 246
12301.17 286
12302.22 276
12303.27 287
12304.31 263
12305.36 269
12306.41 248
12307.45 255
12308.50 282
12309.55 279
12310.60 273
12311.64 289
12312.69 281
12313.74 266
12314.79 235
12315.83 271
12316.88 253
12317.93 282
12318.98 255
12320.03 287
12321.07 261
12322.12 273
12323.17 249
12324.22 274
12325.27 256
12326.31 286
12327.36 232
12328.41 262
12329.46 243
12330.51 274
12331.56 262
12332.60 262
12333.65 217
12334.70 238
12335.75 272
12336.80 244
12337.85 229
12338.90 244
12339.94 240
12340.99 271
12342.04 227
12343.09 252
12344.14 244
12345.19 245
12346.24 233
12347.29 219
12348.34 246
12349.38 247
12350.43 271
12351.48 253
12352.53 242
12353.58 287
12354.63 280
12355.68 262
12356.73 249
12357.78 253
12358.83 236
12359.88 217
12360.93 225
12361.98 232
12363.03 253
12364.08 239
12365.13 244
12366.18 235
12367.23 225
12368.28 288
12369.33 303
12370.38 260
12371.43 241
12372.48 238
12373.53 242
12374.58 264
12375.63 286
12376.68 264
12377.73 261
12378.78 271
12379.83 281
12380.88 252
12381.93 269
12382.98 268
12384.03 282
12385.08 232
12386.13 229
12387.18 246
12388.23 268
12389.29 302
12390.34 251
12391.39 279
12392.44 270
12393.49 264
12394.54 281
12395.59 274
12396.64 284
12397.69 273
12398.74 277
12399.80 262
12400.85 286
12401.90 269
12402.95 272
12404.00 268
12405.05 301
12406.10 253
12407.16 289
12408.21 281
12409.26 303
12410.31 278
12411.36 307
12412.42 282
12413.47 288
12414.52 306
12415.57 279
12416.62 259
12417.67 293
12418.73 277
12419.78 263
12420.83 266
12421.88 253
12422.94 248
12423.99 233
12425.04 287
12426.09 298
12427.15 285
12428.20 279
12429.25 328
12430.30 297
12431.36 286
12432.41 269
12433.46 314
12434.51 299
12435.57 255
12436.62 253
12437.67 270
12438.73 281
12439.78 272
12440.83 297
12441.88 281
12442.94 304
12443.99 290
12445.04 272
12446.10 259
12447.15 268
12448.20 304
12449.26 315
12450.31 293
12451.36 258
12452.42 276
12453.47 301
12454.52 300
12455.58 288
12456.63 293
12457.69 285
12458.74 296
12459.79 288
12460.85 294
12461.90 296
12462.96 289
12464.01 323
12465.06 314
12466.12 294
12467.17 274
12468.23 298
12469.28 291
12470.33 325
12471.39 318
12472.44 294
12473.50 331
12474.55 361
12475.61 325
12476.66 333
12477.72 358
12478.77 330
12479.82 334
12480.88 404
12481.93 374
12482.99 342
12484.04 381
12485.10 396
12486.15 411
12487.21 379
12488.26 430
12489.32 456
12490.37 517
12491.43 513
12492.48 568
12493.54 618
12494.59 637
12495.65 648
12496.71 675
12497.76 657
12498.82 586
12499.87 583
12500.93 566
12501.98 483
12503.04 455
12504.09 442
12505.15 433
12506.21 388
12507.26 324
12508.32 359
12509.37 363
12510.43 348
12511.49 312
12512.54 329
12513.60 350
12514.65 344
12515.71 321
12516.77 339
12517.82 299
12518.88 307
12519.94 362
12520.99 321
12522.05 333
12523.11 315
12524.16 313
12525.22 318
12526.27 304
12527.33 311
12528.39 304
12529.45 336
12530.50 333
12531.56 307
12532.62 329
12533.67 336
12534.73 340
12535.79 338
12536.84 298
12537.90 324
12538.96 343
12540.02 356
12541.07 291
12542.13 297
12543.19 321
12544.24 342
12545.30 294
12546.36 302
12547.42 291
12548.47 329
12549.53 321
12550.59 315
12551.65 339
12552.71 345
12553.76 359
12554.82 303
12555.88 315
12556.94 310
12558.00 349
12559.05 344
12560.11 397
12561.17 332
12562.23 376
12563.29 360
12564.34 372
12565.40 372
12566.46 374
12567.52 400
12568.58 375
12569.64 408
12570.69 418
12571.75 458
12572.81 488
12573.87 522
12574.93 475
12575.99 523
12577.05 442
12578.11 489
12579.16 461
12580.22 458
12581.28 466
12582.34 419
12583.40 433
12584.46 422
12585.52 394
12586.58 352
12587.64 352
12588.70 369
12589.76 371
12590.81 349
12591.87 385
12592.93 340
12593.99 335
12595.05 354
12596.11 359
12597.17 332
12598.23 315
12599.29 332
12600.35 322
12601.41 311
12602.47 314
12603.53 313
12604.59 292
12605.65 300
12606.71 312
12607.77 330
12608.83 308
12609.89 309
12610.95 327
12612.01 312
12613.07 324
12614.13 290
12615.19 280
12616.25 308
12617.31 322
12618.37 305
12619.43 285
12620.50 279
12621.56 297
12622.62 300
12623.68 320
12624.74 308
12625.80 314
12626.86 319
12627.92 306
12628.98 279
12630.04 305
12631.10 263
12632.17 248
12633.23 293
12634.29 290
12635.35 299
12636.41 287
12637.47 302
12638.53 278
12639.59 289
12640.66 269
12641.72 291
12642.78 313
12643.84 277
12644.90 293
12645.96 309
12647.03 300
12648.09 268
12649.15 289
12650.21 305
12651.27 286
12652.34 289
12653.40 342
12654.46 335
12655.52 356
12656.58 314
12657.65 311
12658.71 311
12659.77 332
12660.83 332
12661.89 306
12662.96 334
12664.02 327
12665.08 316
12666.14 302
12667.21 288
12668.27 295
12669.33 275
12670.40 318
12671.46 305
12672.52 287
12673.58 294
12674.65 285
12675.71 299
12676.77 303
12677.84 285
12678.90 304
12679.96 289
12681.02 286
12682.09 303
12683.15 353
12684.21 285
12685.28 300
12686.34 302
12687.40 308
12688.47 286
12689.53 294
12690.60 325
12691.66 292
12692.72 290
12693.79 303
12694.85 310
12695.91 274
12696.98 268
12698.04 283
12699.11 273
12700.17 284
12701.23 319
12702.30 285
12703.36 304
12704.43 286
12705.49 274
12706.55 291
12707.62 286
12708.68 266
12709.75 254
12710.81 260
12711.88 269
12712.94 279
12714.01 275
12715.07 246
12716.13 242
12717.20 292
12718.26 294
12719.33 269
12720.39 279
12721.46 277
12722.52 252
12723.59 281
12724.65 288
12725.72 262
12726.78 258
12727.85 267
12728.91 300
12729.98 259
12731.04 252
12732.11 255
12733.18 252
12734.24 270
12735.31 269
12736.37 245
12737.44 254
12738.50 281
12739.57 270
12740.63 247
12741.70 263
12742.77 249
12743.83 234
12744.90 244
12745.96 244
12747.03 221
12748.09 233
12749.16 254
12750.23 256
12751.29 222
12752.36 246
12753.43 262
12754.49 261
12755.56 239
12756.62 227
12757.69 257
12758.76 246
12759.82 237
12760.89 246
12761.96 247
12763.02 235
12764.09 222
12765.16 267
12766.22 230
12767.29 210
12768.36 247
12769.42 232
12770.49 238
12771.56 247
12772.62 236
12773.69 258
12774.76 255
12775.83 233
12776.89 236
12777.96 261
12779.03 220
12780.10 210
12781.16 192
12782.23 207
12783.30 236
12784.37 217
12785.43 228
12786.50 232
12787.57 224
12788.64 252
12789.70 229
12790.77 219
12791.84 221
12792.91 205
12793.97 242
12795.04 216
12796.11 219
12797.18 211
12798.25 239
12799.31 233
12800.38 196
12801.45 219
12802.52 232
12803.59 206
12804.66 224
12805.72 215
12806.79 233
12807.86 238
12808.93 220
12810.00 234
12811.07 234
12812.14 243
12813.20 241
12814.27 248
12815.34 238
12816.41 232
12817.48 220
12818.55 223
12819.62 231
12820.69 213
12821.76 211
12822.83 214
12823.89 219
12824.96 234
12826.03 184
12827.10 197
12828.17 213
12829.24 215
12830.31 216
12831.38 207
12832.45 231
12833.52 229
12834.59 228
12835.66 203
12836.73 196
12837.80 228
12838.87 213
12839.94 213
12841.01 225
12842.08 208
12843.15 198
12844.22 220
12845.29 235
12846.36 219
12847.43 215
12848.50 211
12849.57 244
12850.64 224
12851.71 203
12852.78 242
12853.85 230
12854.92 218
12855.99 213
12857.06 244
12858.13 250
12859.20 226
12860.27 237
12861.34 228
12862.41 205
12863.48 187
12864.56 214
12865.63 221
12866.70 199
12867.77 217
12868.84 217
12869.91 223
12870.98 223
12872.05 223
12873.12 199
12874.20 230
12875.27 207
12876.34 228
12877.41 200
12878.48 240
12879.55 226
12880.62 207
12881.70 200
12882.77 215
12883.84 226
12884.91 227
12885.98 214
12887.05 197
12888.13 193
12889.20 221
12890.27 205
12891.34 192
12892.41 201
12893.49 196
12894.56 204
12895.63 220
12896.70 210
12897.77 213
12898.85 219
12899.92 193
12900.99 196
12902.06 202
12903.14 199
12904.21 196
12905.28 215
12906.35 235
12907.43 208
12908.50 192
12909.57 221
12910.64 202
12911.72 220
12912.79 189
12913.86 232
12914.94 194
12916.01 193
12917.08 218
12918.16 222
12919.23 206
12920.30 193
12921.37 194
12922.45 207
12923.52 214
12924.59 229
12925.67 253
12926.74 223
12927.82 201
12928.89 202
12929.96 185
12931.04 181
12932.11 183
12933.18 211
12934.26 209
12935.33 185
12936.40 206
12937.48 196
12938.55 214
12939.63 187
12940.70 203
12941.77 197
12942.85 200
12943.92 190
12945.00 196
12946.07 218
12947.15 212
12948.22 210
12949.29 186
12950.37 204
12951.44 240
12952.52 217
12953.59 198
12954.67 216
12955.74 201
12956.82 193
12957.89 209
12958.97 212
12960.04 218
12961.12 189
12962.19 184
12963.27 208
12964.34 216
12965.42 226
12966.49 213
12967.57 206
12968.64 259
12969.72 220
12970.79 195
12971.87 199
12972.94 221
12974.02 216
12975.09 209
12976.17 224
12977.24 221
12978.32 206
12979.40 221
12980.47 229
12981.55 197
12982.62 211
12983.70 227
12984.77 238
12985.85 212
12986.93 235
12988.00 200
12989.08 227
12990.15 224
12991.23 194
12992.31 205
12993.38 204
12994.46 217
12995.54 197
12996.61 194
12997.69 233
12998.76 203
12999.84 227
13000.92 222
13001.99 229
13003.07 190
13004.15 219
13005.22 194
13006.30 217
13007.38 221
13008.45 228
13009.53 222
13010.61 248
13011.69 209
13012.76 187
13013.84 214
13014.92 243
13015.99 242
13017.07 213
13018.15 228
13019.23 223
13020.30 240
13021.38 240
13022.46 224
13023.54 216
13024.61 250
13025.69 241
13026.77 247
13027.85 243
13028.92 254
13030.00 239
13031.08 256
13032.16 240
13033.23 230
13034.31 273
13035.39 236
13036.47 261
13037.55 238
13038.62 227
13039.70 234
13040.78 238
13041.86 245
13042.94 213
13044.02 228
13045.09 261
13046.17 258
13047.25 245
13048.33 222
13049.41 244
13050.49 255
13051.57 243
13052.64 256
13053.72 234
13054.80 243
13055.88 228
13056.96 226
13058.04 236
13059.12 236
13060.20 248
13061.27 253
13062.35 231
13063.43 226
13064.51 224
13065.59 243
13066.67 223
13067.75 212
13068.83 238
13069.91 232
13070.99 211
13072.07 219
13073.15 228
13074.23 245
13075.31 228
13076.39 231
13077.47 225
13078.55 209
13079.63 209
13080.71 196
13081.79 208
13082.86 226
13083.94 211
13085.02 216
13086.11 234
13087.19 241
13088.27 202
13089.35 230
13090.43 229
13091.51 235
13092.59 191
13093.67 253
13094.75 207
13095.83 185
13096.91 202
13097.99 190
13099.07 211
13100.15 229
13101.23 222
13102.31 199
13103.39 211
13104.47 222
13105.55 232
13106.63 193
13107.72 228
13108.80 214
13109.88 242
13110.96 236
13112.04 221
13113.12 218
13114.20 229
13115.28 245
13116.37 225
13117.45 203
13118.53 219
13119.61 181
13120.69 203
13121.77 210
13122.85 213
13123.94 189
13125.02 196
13126.10 220
13127.18 231
13128.26 220
13129.34 208
13130.43 229
13131.51 209
13132.59 220
13133.67 200
13134.75 218
13135.84 214
13136.92 190
13138.00 221
13139.08 207
13140.17 185
13141.25 176
13142.33 199
13143.41 193
13144.49 202
13145.58 188
13146.66 218
13147.74 227
13148.83 211
13149.91 211
13150.99 212
13152.07 205
13153.16 195
13154.24 220
13155.32 240
13156.41 216
13157.49 161
13158.57 198
13159.65 203
13160.74 213
13161.82 204
13162.90 216
13163.99 211
13165.07 213
13166.15 218
13167.24 218
13168.32 206
13169.40 216
13170.49 201
13171.57 202
13172.66 204
13173.74 176
13174.82 194
13175.91 230
13176.99 201
13178.07 176
13179.16 197
13180.24 198
13181.33 206
13182.41 228
13183.49 216
13184.58 216
13185.66 203
13186.75 220
13187.83 204
13188.91 205
13190.00 207
13191.08 219
13192.17 208
13193.25 178
13194.34 177
13195.42 196
13196.51 260
13197.59 220
13198.68 208
13199.76 192
13200.85 212
13201.93 219
13203.02 219
13204.10 204
13205.19 203
13206.27 205
13207.36 219
13208.44 206
13209.53 188
13210.61 230
13211.70 242
13212.78 237
13213.87 228
13214.95 196
13216.04 195
13217.12 219
13218.21 218
13219.29 188
13220.38 220
13221.47 201
13222.55 207
13223.64 189
13224.72 185
13225.81 220
13226.89 210
13227.98 194
13229.07 217
13230.15 227
13231.24 212
13232.32 213
13233.41 191
13234.50 188
13235.58 199
13236.67 202
13237.76 208
13238.84 186
13239.93 186
13241.01 180
13242.10 203
13243.19 217
13244.27 190
13245.36 200
13246.45 195
13247.53 204
13248.62 219
13249.71 203
13250.79 201
13251.88 225
13252.97 251
13254.06 235
13255.14 198
13256.23 211
13257.32 193
13258.40 236
13259.49 216
13260.58 195
13261.67 236
13262.75 208
13263.84 212
13264.93 214
13266.02 199
13267.10 228
13268.19 195
13269.28 206
13270.37 232
13271.45 197
13272.54 215
13273.63 214
13274.72 218
13275.80 203
13276.89 233
13277.98 201
13279.07 215
13280.16 230
13281.24 221
13282.33 225
13283.42 206
13284.51 227
13285.60 203
13286.69 226
13287.77 211
13288.86 247
13289.95 235
13291.04 257
13292.13 217
13293.22 219
13294.31 212
13295.39 203
13296.48 209
13297.57 245
13298.66 220
13299.75 265
13300.84 254
13301.93 220
13303.02 235
13304.11 221
13305.19 220
13306.28 236
13307.37 249
13308.46 224
13309.55 226
13310.64 236
13311.73 236
13312.82 238
13313.91 222
13315.00 217
13316.09 233
13317.18 242
13318.27 231
13319.36 252
13320.45 253
13321.54 241
13322.63 229
13323.72 230
13324.81 238
13325.90 266
13326.99 244
13328.08 244
13329.17 233
13330.26 249
13331.35 219
13332.44 227
13333.53 236
13334.62 189
13335.71 208
13336.80 255
13337.89 264
13338.98 240
13340.07 267
13341.16 248
13342.25 238
13343.34 251
13344.43 237
13345.52 216
13346.61 238
13347.70 235
13348.79 264
13349.89 255
13350.98 222
13352.07 263
13353.16 251
13354.25 241
13355.34 237
13356.43 220
13357.52 242
13358.61 269
13359.71 238
13360.80 195
13361.89 220
13362.98 254
13364.07 259
13365.16 246
13366.26 260
13367.35 261
13368.44 269
13369.53 241
13370.62 253
13371.71 250
13372.81 267
13373.90 256
13374.99 229
13376.08 219
13377.17 245
13378.27 252
13379.36 267
13380.45 211
13381.54 218
13382.63 228
13383.73 244
13384.82 234
13385.91 226
13387.00 218
13388.10 213
13389.19 225
13390.28 231
13391.37 198
13392.47 207
13393.56 246
13394.65 232
13395.75 261
13396.84 211
13397.93 225
13399.02 237
13400.12 230
13401.21 201
13402.30 191
13403.40 241
13404.49 254
13405.58 257
13406.68 228
13407.77 221
13408.86 223
13409.96 288
13411.05 242
13412.14 236
13413.24 229
13414.33 227
13415.42 228
13416.52 232
13417.61 216
13418.70 256
13419.80 238
13420.89 232
13421.99 219
13423.08 256
13424.17 229
13425.27 222
13426.36 236
13427.46 230
13428.55 230
13429.64 259
13430.74 240
13431.83 270
13432.93 229
13434.02 244
13435.12 242
13436.21 228
13437.30 217
13438.40 241
13439.49 262
13440.59 246
13441.68 249
13442.78 268
13443.87 284
13444.97 285
13446.06 240
13447.16 251
13448.25 237
13449.35 250
13450.44 261
13451.54 242
13452.63 252
13453.73 295
13454.82 278
13455.92 265
13457.01 235
13458.11 217
13459.20 280
13460.30 286
13461.39 271
13462.49 250
13463.59 276
13464.68 288
13465.78 281
13466.87 275
13467.97 233
13469.06 259
13470.16 281
13471.26 260
13472.35 276
13473.45 241
13474.54 274
13475.64 296
13476.74 257
13477.83 236
13478.93 270
13480.03 261
13481.12 258
13482.22 252
13483.31 289
13484.41 254
13485.51 281
13486.60 274
13487.70 271
13488.80 261
13489.89 271
13490.99 269
13492.09 295
13493.18 267
13494.28 305
13495.38 311
13496.47 289
13497.57 304
13498.67 286
13499.77 298
13500.86 307
13501.96 327
13503.06 298
13504.15 281
13505.25 271
13506.35 301
13507.45 278
13508.54 297
13509.64 263
13510.74 301
13511.84 283
13512.93 266
13514.03 233
13515.13 228
13516.23 231
13517.32 243
13518.42 256
13519.52 245
13520.62 224
13521.72 240
13522.81 259
13523.91 241
13525.01 240
13526.11 218
13527.21 244
13528.30 239
13529.40 233
13530.50 247
13531.60 238
13532.70 236
13533.80 262
13534.89 277
13535.99 236
13537.09 208
13538.19 237
13539.29 238
13540.39 237
13541.49 246
13542.58 225
13543.68 256
13544.78 229
13545.88 253
13546.98 230
13548.08 261
13549.18 236
13550.28 241
13551.38 215
13552.48 200
13553.58 247
13554.67 259
13555.77 234
13556.87 195
13557.97 241
13559.07 197
13560.17 187
13561.27 212
13562.37 224
13563.47 240
13564.57 232
13565.67 233
13566.77 217
13567.87 236
13568.97 238
13570.07 227
13571.17 248
13572.27 244
13573.37 241
13574.47 238
13575.57 232
13576.67 248
13577.77 213
13578.87 228
13579.97 221
13581.07 206
13582.17 246
13583.27 274
13584.37 209
13585.47 227
13586.57 247
13587.67 228
13588.77 240
13589.88 239
13590.98 252
13592.08 213
13593.18 222
13594.28 221
13595.38 240
13596.48 240
13597.58 271
13598.68 241
13599.78 260
13600.88 247
13601.99 273
13603.09 257
13604.19 255
13605.29 242
13606.39 234
13607.49 247
13608.59 238
13609.70 225
13610.80 228
13611.90 255
13613.00 264
13614.10 236
13615.20 229
13616.31 244
13617.41 219
13618.51 213
13619.61 230
13620.71 240
13621.82 223
13622.92 204
13624.02 256
13625.12 220
13626.22 257
13627.33 238
13628.43 225
13629.53 229
13630.63 267
13631.74 237
13632.84 223
13633.94 248
13635.04 226
13636.15 232
13637.25 216
13638.35 221
13639.45 233
13640.56 246
13641.66 225
13642.76 220
13643.87 205
13644.97 253
13646.07 222
13647.17 241
13648.28 200
13649.38 210
13650.48 234
13651.59 225
13652.69 270
13653.79 235
13654.90 223
13656.00 228
13657.10 237
13658.21 208
13659.31 205
13660.41 185
13661.52 223
13662.62 223
13663.72 223
13664.83 214
13665.93 191
13667.04 215
13668.14 231
13669.24 205
13670.35 200
13671.45 204
13672.56 207
13673.66 211
13674.76 201
13675.87 206
13676.97 207
13678.08 236
13679.18 195
13680.29 200
13681.39 207
13682.49 230
13683.60 238
13684.70 203
13685.81 228
13686.91 231
13688.02 234
13689.12 223
13690.23 237
13691.33 215
13692.44 223
13693.54 224
13694.65 235
13695.75 198
13696.86 202
13697.96 236
13699.07 227
13700.17 235
13701.28 218
13702.38 207
13703.49 223
13704.59 232
13705.70 217
13706.80 219
13707.91 194
13709.02 233
13710.12 226
13711.23 221
13712.33 227
13713.44 253
13714.54 246
13715.65 248
13716.76 239
13717.86 209
13718.97 196
13720.07 224
13721.18 225
13722.29 227
13723.39 226
13724.50 263
13725.60 237
13726.71 238
13727.82 241
13728.92 257
13730.03 261
13731.14 256
13732.24 250
13733.35 226
13734.46 270
13735.56 260
13736.67 224
13737.78 249
13738.88 264
13739.99 254
13741.10 237
13742.20 234
13743.31 234
13744.42 241
13745.52 257
13746.63 257
13747.74 263
13748.84 308
13749.95 225
13751.06 274
13752.17 261
13753.27 278
13754.38 254
13755.49 282
13756.60 278
13757.70 260
13758.81 300
13759.92 288
13761.03 291
13762.13 292
13763.24 280
13764.35 297
13765.46 301
13766.57 324
13767.67 333
13768.78 310
13769.89 310
13771.00 317
13772.11 311
13773.21 310
13774.32 309
13775.43 291
13776.54 296
13777.65 303
13778.75 332
13779.86 301
13780.97 293
13782.08 279
13783.19 271
13784.30 277
13785.41 241
13786.51 250
13787.62 247
13788.73 256
13789.84 260
13790.95 244
13792.06 240
13793.17 218
13794.28 244
13795.39 266
13796.49 236
13797.60 234
13798.71 240
13799.82 245
13800.93 265
13802.04 254
13803.15 266
13804.26 222
13805.37 233
13806.48 237
13807.59 234
13808.70 213
13809.81 241
13810.92 243
13812.03 267
13813.14 245
13814.25 249
13815.36 225
13816.47 241
13817.58 232
13818.69 204
13819.80 222
13820.91 225
13822.02 217
13823.13 230
13824.24 217
13825.35 211
13826.46 230
13827.57 234
13828.68 239
13829.79 211
13830.90 216
13832.01 230
13833.12 205
13834.23 217
13835.34 215
13836.45 228
13837.56 214
13838.67 228
13839.78 227
13840.89 223
13842.01 229
13843.12 247
13844.23 217
13845.34 248
13846.45 248
13847.56 252
13848.67 238
13849.78 253
13850.89 256
13852.01 225
13853.12 217
13854.23 222
13855.34 207
13856.45 239
13857.56 288
13858.67 254
13859.79 229
13860.90 225
13862.01 239
13863.12 248
13864.23 234
13865.34 275
13866.46 258
13867.57 254
13868.68 235
13869.79 237
13870.90 238
13872.02 213
13873.13 219
13874.24 227
13875.35 215
13876.47 195
13877.58 238
13878.69 231
13879.80 206
13880.92 221
13882.03 226
13883.14 255
13884.25 240
13885.37 234
13886.48 213
13887.59 233
13888.70 240
13889.82 225
13890.93 245
13892.04 228
13893.16 211
13894.27 237
13895.38 206
13896.49 238
13897.61 245
13898.72 221
13899.83 241
13900.95 211
13902.06 231
13903.17 241
13904.29 232
13905.40 200
13906.51 225
13907.63 247
13908.74 231
13909.85 204
13910.97 222
13912.08 224
13913.20 229
13914.31 201
13915.42 212
13916.54 228
13917.65 243
13918.77 219
13919.88 212
13920.99 213
13922.11 184
13923.22 207
13924.34 223
13925.45 203
13926.56 220
13927.68 222
13928.79 240
13929.91 211
13931.02 224
13932.14 214
13933.25 208
13934.37 178
13935.48 236
13936.60 221
13937.71 207
13938.83 217
13939.94 207
13941.05 232
13942.17 237
13943.28 239
13944.40 220
13945.51 213
13946.63 225
13947.75 221
13948.86 206
13949.98 211
13951.09 199
13952.21 234
13953.32 242
13954.44 207
13955.55 207
13956.67 192
13957.78 227
13958.90 225
13960.01 229
13961.13 221
13962.25 241
13963.36 234
13964.48 237
13965.59 240
13966.71 220
13967.83 249
13968.94 243
13970.06 224
13971.17 228
13972.29 220
13973.41 245
13974.52 230
13975.64 229
13976.75 230
13977.87 241
13978.99 261
13980.10 221
13981.22 220
13982.34 219
13983.45 250
13984.57 226
13985.69 241
13986.80 251
13987.92 238
13989.04 231
13990.15 239
13991.27 211
13992.39 240
13993.50 232
13994.62 233
13995.74 249
13996.86 219
13997.97 231
13999.09 245
14000.21 276
14001.33 205
14002.44 261
14003.56 267
14004.68 251
14005.79 249
14006.91 239
14008.03 254
14009.15 257
14010.27 234
14011.38 232
14012.50 222
14013.62 256
14014.74 261
14015.85 256
14016.97 226
14018.09 251
14019.21 264
14020.33 262
14021.44 246
14022.56 232
14023.68 247
14024.80 246
14025.92 238
14027.04 204
14028.15 256
14029.27 237
14030.39 255
14031.51 239
14032.63 239
14033.75 246
14034.86 219
14035.98 236
14037.10 222
14038.22 220
14039.34 235
14040.46 255
14041.58 233
14042.70 237
14043.82 240
14044.93 270
14046.05 254
14047.17 199
14048.29 187
14049.41 234
14050.53 248
14051.65 221
14052.77 223
14053.89 235
14055.01 237
14056.13 226
14057.25 248
14058.37 214
14059.49 226
14060.61 226
14061.73 232
14062.85 242
14063.97 205
14065.09 260
14066.20 230
14067.32 251
14068.44 220
14069.56 259
14070.68 235
14071.81 237
14072.93 242
14074.05 216
14075.17 220
14076.29 253
14077.41 260
14078.53 250
14079.65 259
14080.77 260
14081.89 258
14083.01 280
14084.13 255
14085.25 246
14086.37 269
14087.49 272
14088.61 291
14089.73 258
14090.85 259
14091.97 273
14093.10 294
14094.22 261
14095.34 277
14096.46 259
14097.58 290
14098.70 304
14099.82 277
14100.94 273
14102.07 276
14103.19 286
14104.31 269
14105.43 241
14106.55 230
14107.67 235
14108.79 261
14109.92 236
14111.04 224
14112.16 229
14113.28 213
14114.40 217
14115.52 208
14116.65 204
14117.77 213
14118.89 195
14120.01 225
14121.13 260
14122.26 223
14123.38 212
14124.50 210
14125.62 235
14126.75 205
14127.87 221
14128.99 218
14130.11 221
14131.24 233
14132.36 202
14133.48 197
14134.60 206
14135.73 222
14136.85 209
14137.97 193
14139.09 176
14140.22 205
14141.34 206
14142.46 197
14143.59 219
14144.71 219
14145.83 228
14146.95 185
14148.08 193
14149.20 183
14150.32 221
14151.45 214
14152.57 184
14153.69 220
14154.82 194
14155.94 217
14157.06 202
14158.19 222
14159.31 196
14160.44 224
14161.56 202
14162.68 224
14163.81 189
14164.93 226
14166.05 176
14167.18 209
14168.30 203
14169.43 178
14170.55 183
14171.67 196
14172.80 187
14173.92 202
14175.05 209
14176.17 201
14177.30 192
14178.42 195
14179.54 186
14180.67 164
14181.79 179
14182.92 193
14184.04 216
14185.17 181
14186.29 188
14187.42 218
14188.54 196
14189.67 157
14190.79 190
14191.92 183
14193.04 173
14194.17 178
14195.29 172
14196.42 182
14197.54 178
14198.67 204
14199.79 186
14200.92 215
14202.04 178
14203.17 173
14204.29 158
14205.42 183
14206.54 180
14207.67 186
14208.79 193
14209.92 172
14211.05 193
14212.17 176
14213.30 190
14214.42 153
14215.55 174
14216.67 173
14217.80 179
14218.93 211
14220.05 161
14221.18 179
14222.30 172
14223.43 167
14224.56 165
14225.68 181
14226.81 178
14227.94 169
14229.06 170
14230.19 169
14231.32 169
14232.44 195
14233.57 170
14234.70 168
14235.82 160
14236.95 188
14238.08 148
14239.20 185
14240.33 179
14241.46 180
14242.58 175
14243.71 176
14244.84 170
14245.96 162
14247.09 201
14248.22 181
14249.34 167
14250.47 167
14251.60 200
14252.73 205
14253.85 195
14254.98 186
14256.11 175
14257.24 173
14258.36 190
14259.49 186
14260.62 167
14261.75 151
14262.87 176
14264.00 169
14265.13 159
14266.26 165
14267.39 184
14268.51 163
14269.64 150
14270.77 187
14271.90 165
14273.03 186
14274.15 178
14275.28 184
14276.41 146
14277.54 147
14278.67 156
14279.80 187
14280.92 174
14282.05 162
14283.18 160
14284.31 166
14285.44 172
14286.57 169
14287.70 176
14288.82 166
14289.95 164
14291.08 139
14292.21 164
14293.34 167
14294.47 143
14295.60 144
14296.73 173
14297.86 177
14298.99 160
14300.11 156
14301.24 138
14302.37 179
14303.50 177
14304.63 161
14305.76 159
14306.89 148
14308.02 148
14309.15 179
14310.28 180
14311.41 142
14312.54 126
14313.67 160
14314.80 177
14315.93 130
14317.06 149
14318.19 160
14319.32 187
14320.45 159
14321.58 138
14322.71 138
14323.84 164
14324.97 164
14326.10 168
14327.23 160
14328.36 165
14329.49 157
14330.62 155
14331.75 178
14332.88 152
14334.01 156
14335.14 170
14336.27 173
14337.40 181
14338.53 148
14339.66 159
14340.79 148
14341.93 150
14343.06 159
14344.19 145
14345.32 171
14346.45 166
14347.58 184
14348.71 161
14349.84 189
14350.97 166
14352.11 156
14353.24 137
14354.37 148
14355.50 162
14356.63 156
14357.76 166
14358.89 149
14360.03 154
14361.16 138
14362.29 156
14363.42 154
14364.55 164
14365.68 157
14366.82 153
14367.95 167
14369.08 163
14370.21 148
14371.34 158
14372.48 164
14373.61 180
14374.74 179
14375.87 141
14377.00 171
14378.14 168
14379.27 162
14380.40 150
14381.53 151
14382.67 167
14383.80 189
14384.93 144
14386.06 153
14387.20 142
14388.33 161
14389.46 160
14390.59 161
14391.73 154
14392.86 153
14393.99 169
14395.13 174
14396.26 158
14397.39 152
14398.53 196
14399.66 186
14400.79 162
14401.92 165
14403.06 167
14404.19 153
14405.32 155
14406.46 179
14407.59 168
14408.72 176
14409.86 162
14410.99 175
14412.13 157
14413.26 154
14414.39 159
14415.53 174
14416.66 156
14417.79 170
14418.93 160
14420.06 172
14421.20 169
14422.33 168
14423.46 173
14424.60 180
14425.73 172
14426.87 176
14428.00 181
14429.14 178
14430.27 162
14431.40 159
14432.54 175
14433.67 169
14434.81 164
14435.94 176
14437.08 188
14438.21 146
14439.35 160
14440.48 173
14441.62 171
14442.75 178
14443.88 161
14445.02 161
14446.15 167
14447.29 164
14448.42 147
14449.56 160
14450.70 177
14451.83 175
14452.97 216
14454.10 199
14455.24 165
14456.37 160
14457.51 167
14458.64 191
14459.78 199
14460.91 157
14462.05 165
14463.18 170
14464.32 203
14465.46 186
14466.59 171
14467.73 164
14468.86 195
14470.00 173
14471.14 211
14472.27 166
14473.41 208
14474.54 185
14475.68 187
14476.82 186
14477.95 200
14479.09 183
14480.22 191
14481.36 187
14482.50 168
14483.63 173
14484.77 170
14485.91 174
14487.04 178
14488.18 171
14489.32 170
14490.45 157
14491.59 167
14492.73 161
14493.86 177
14495.00 178
14496.14 169
14497.27 161
14498.41 171
14499.55 169
14500.69 178
14501.82 178
14502.96 191
14504.10 161
14505.23 183
14506.37 143
14507.51 181
14508.65 158
14509.78 175
14510.92 163
14512.06 149
14513.20 152
14514.33 171
14515.47 158
14516.61 147
14517.75 180
14518.89 157
14520.02 180
14521.16 157
14522.30 166
14523.44 144
14524.57 175
14525.71 164
14526.85 153
14527.99 137
14529.13 141
14530.27 158
14531.40 147
14532.54 164
14533.68 140
14534.82 183
14535.96 159
14537.10 173
14538.23 155
14539.37 175
14540.51 150
14541.65 172
14542.79 165
14543.93 161
14545.07 135
14546.21 181
14547.35 173
14548.48 163
14549.62 171
14550.76 155
14551.90 171
14553.04 147
14554.18 169
14555.32 130
14556.46 159
14557.60 170
14558.74 169
14559.88 160
14561.02 175
14562.16 176
14563.30 170
14564.43 141
14565.57 141
14566.71 161
14567.85 137
14568.99 152
14570.13 165
14571.27 149
14572.41 142
14573.55 167
14574.69 149
14575.83 168
14576.97 159
14578.11 153
14579.25 155
14580.39 158
14581.53 166
14582.67 152
14583.81 176
14584.96 153
14586.10 132
14587.24 138
14588.38 140
14589.52 144
14590.66 170
14591.80 166
14592.94 178
14594.08 158
14595.22 165
14596.36 165
14597.50 179
14598.64 155
14599.78 152
14600.93 162
14602.07 168
14603.21 155
14604.35 146
14605.49 147
14606.63 177
14607.77 170
14608.91 145
14610.06 148
14611.20 132
14612.34 167
14613.48 164
14614.62 148
14615.76 152
14616.91 210
14618.05 192
14619.19 180
14620.33 133
14621.47 129
14622.61 177
14623.76 162
14624.90 161
14626.04 143
14627.18 159
14628.32 157
14629.47 185
14630.61 171
14631.75 172
14632.89 147
14634.04 202
14635.18 173
14636.32 148
14637.46 155
14638.61 184
14639.75 183
14640.89 151
14642.03 178
14643.18 167
14644.32 147
14645.46 160
14646.60 172
14647.75 168
14648.89 182
14650.03 154
14651.18 173
14652.32 163
14653.46 163
14654.61 148
14655.75 150
14656.89 140
14658.03 151
14659.18 168
14660.32 135
14661.46 165
14662.61 154
14663.75 155
14664.90 174
14666.04 179
14667.18 141
14668.33 157
14669.47 166
14670.61 145
14671.76 164
14672.90 178
14674.05 158
14675.19 163
14676.33 167
14677.48 155
14678.62 153
14679.77 148
14680.91 159
14682.05 145
14683.20 146
14684.34 133
14685.49 137
14686.63 143
14687.78 166
14688.92 164
14690.06 146
14691.21 142
14692.35 165
14693.50 163
14694.64 139
14695.79 144
14696.93 162
14698.08 164
14699.22 156
14700.37 125
14701.51 138
14702.66 143
14703.80 140
14704.95 174
14706.09 135
14707.24 134
14708.38 142
14709.53 167
14710.67 144
14711.82 147
14712.96 159
14714.11 158
14715.26 150
14716.40 137
14717.55 122
14718.69 144
14719.84 187
14720.98 141
14722.13 131
14723.28 111
14724.42 137
14725.57 159
14726.71 145
14727.86 133
14729.01 127
14730.15 158
14731.30 167
14732.44 133
14733.59 119
14734.74 146
14735.88 162
14737.03 138
14738.18 127
14739.32 158
14740.47 146
14741.61 157
14742.76 152
14743.91 156
14745.05 148
14746.20 171
14747.35 180
14748.49 157
14749.64 146
14750.79 142
14751.94 140
14753.08 133
14754.23 145
14755.38 158
14756.52 159
14757.67 163
14758.82 194
14759.97 149
14761.11 137
14762.26 171
14763.41 135
14764.55 135
14765.70 141
14766.85 156
14768.00 162
14769.15 153
14770.29 156
14771.44 161
14772.59 169
14773.74 173
14774.88 139
14776.03 143
14777.18 128
14778.33 142
14779.48 166
14780.62 156
14781.77 160
14782.92 175
14784.07 166
14785.22 156
14786.36 147
14787.51 127
14788.66 144
14789.81 165
14790.96 183
14792.11 177
14793.26 171
14794.40 154
14795.55 174
14796.70 191
14797.85 162
14799.00 157
14800.15 183
14801.30 180
14802.45 162
14803.59 158
14804.74 149
14805.89 186
14807.04 179
14808.19 171
14809.34 159
14810.49 195
14811.64 166
14812.79 163
14813.94 159
14815.09 157
14816.24 164
14817.39 164
14818.53 154
14819.68 171
14820.83 156
14821.98 179
14823.13 157
14824.28 122
14825.43 146
14826.58 159
14827.73 173
14828.88 153
14830.03 145
14831.18 134
14832.33 162
14833.48 159
14834.63 157
14835.78 150
14836.93 148
14838.08 144
14839.23 155
14840.38 156
14841.53 144
14842.69 152
14843.84 141
14844.99 148
14846.14 113
14847.29 124
14848.44 145
14849.59 156
14850.74 132
14851.89 148
14853.04 137
14854.19 163
14855.34 153
14856.49 149
14857.65 156
14858.80 159
14859.95 148
14861.10 155
14862.25 150
14863.40 130
14864.55 150
14865.70 140
14866.86 145
14868.01 139
14869.16 164
14870.31 159
14871.46 170
14872.61 117
14873.77 126
14874.92 135
14876.07 151
14877.22 146
14878.37 114
14879.52 138
14880.68 138
14881.83 135
14882.98 150
14884.13 133
14885.28 131
14886.44 152
14887.59 141
14888.74 124
14889.89 127
14891.05 139
14892.20 171
14893.35 135
14894.50 162
14895.66 144
14896.81 158
14897.96 150
14899.11 146
14900.27 127
14901.42 136
14902.57 130
14903.72 127
14904.88 153
14906.03 131
14907.18 149
14908.34 160
14909.49 145
14910.64 148
14911.80 166
14912.95 137
14914.10 130
14915.26 146
14916.41 137
14917.56 149
14918.72 136
14919.87 130
14921.02 144
14922.18 126
14923.33 142
14924.48 130
14925.64 133
14926.79 147
14927.94 146
14929.10 163
14930.25 136
14931.41 134
14932.56 141
14933.71 126
14934.87 128
14936.02 151
14937.18 133
14938.33 155
14939.48 136
14940.64 142
14941.79 133
14942.95 139
14944.10 187
14945.26 145
14946.41 143
14947.57 134
14948.72 125
14949.87 126
14951.03 143
14952.18 169
14953.34 154
14954.49 143
14955.65 129
14956.80 126
14957.96 143
14959.11 109
14960.27 133
14961.42 136
14962.58 142
14963.73 120
14964.89 152
14966.04 136
14967.20 129
14968.36 128
14969.51 160
14970.67 142
14971.82 124
14972.98 152
14974.13 135
14975.29 136
14976.44 146
14977.60 148
14978.76 140
14979.91 141
14981.07 137
14982.22 143
14983.38 126
14984.53 121
14985.69 146
14986.85 163
14988.00 141
14989.16 144
14990.32 164
14991.47 145
14992.63 152
14993.78 136
14994.94 142
14996.10 147
14997.25 132
14998.41 135
14999.57 127
15000.72 139
15001.88 145
15003.04 146
15004.19 132
15005.35 116
15006.51 134
15007.66 138
15008.82 121
15009.98 124
15011.13 135
15012.29 136
15013.45 112
15014.61 117
15015.76 128
15016.92 139
15018.08 130
15019.23 133
15020.39 131
15021.55 128
15022.71 125
15023.86 124
15025.02 130
15026.18 118
15027.34 116
15028.49 128
15029.65 128
15030.81 120
15031.97 120
15033.13 134
15034.28 112
15035.44 97
15036.60 111
15037.76 110
15038.92 115
15040.07 110
15041.23 111
15042.39 119
15043.55 135
15044.71 111
15045.87 121
15047.02 136
15048.18 142
15049.34 140
15050.50 123
15051.66 125
15052.82 122
15053.98 180
15055.13 145
15056.29 129
15057.45 103
15058.61 111
15059.77 128
15060.93 129
15062.09 115
15063.25 131
15064.40 127
15065.56 118
15066.72 136
15067.88 118
15069.04 130
15070.20 124
15071.36 133
15072.52 128
15073.68 111
15074.84 112
15076.00 114
15077.16 132
15078.32 122
15079.48 125
15080.64 119
15081.80 133
15082.96 127
15084.12 108
15085.28 110
15086.44 119
15087.60 125
15088.76 110
15089.92 140
15091.08 143
15092.24 129
15093.40 130
15094.56 124
15095.72 117
15096.88 115
15098.04 106
15099.20 103
15100.36 106
15101.52 113
15102.68 116
15103.84 136
15105.00 110
15106.16 128
15107.32 151
15108.48 118
15109.64 128
15110.80 125
15111.96 115
15113.13 123
15114.29 103
15115.45 118
15116.61 128
15117.77 83
15118.93 108
15120.09 125
15121.25 150
15122.42 115
15123.58 121
15124.74 115
15125.90 109
15127.06 114
15128.22 107
15129.38 96
15130.55 107
15131.71 114
15132.87 98
15134.03 115
15135.19 105
15136.35 92
15137.52 121
15138.68 109
15139.84 110
15141.00 142
15142.16 114
15143.33 128
15144.49 113
15145.65 133
15146.81 120
15147.97 102
15149.14 120
15150.30 112
15151.46 116
15152.62 112
15153.79 124
15154.95 121
15156.11 125
15157.27 106
15158.44 136
15159.60 123
15160.76 119
15161.93 119
15163.09 129
15164.25 133
15165.41 109
15166.58 95
15167.74 108
15168.90 99
15170.07 102
15171.23 124
15172.39 124
15173.56 124
15174.72 121
15175.88 143
15177.05 115
15178.21 99
15179.37 112
15180.54 141
15181.70 105
15182.86 104
15184.03 109
15185.19 123
15186.36 102
15187.52 113
15188.68 114
15189.85 120
15191.01 111
15192.17 109
15193.34 115
15194.50 114
15195.67 118
15196.83 112
15198.00 114
15199.16 119
15200.32 116
15201.49 84
15202.65 118
15203.82 96
15204.98 111
15206.15 124
15207.31 129
15208.48 105
15209.64 119
15210.80 117
15211.97 116
15213.13 110
15214.30 118
15215.46 131
15216.63 115
15217.79 116
15218.96 106
15220.12 135
15221.29 110
15222.45 117
15223.62 121
15224.78 97
15225.95 134
15227.11 106
15228.28 119
15229.45 111
15230.61 120
15231.78 111
15232.94 124
15234.11 132
15235.27 100
15236.44 138
15237.60 112
15238.77 107
15239.94 116
15241.10 107
15242.27 121
15243.43 125
15244.60 134
15245.77 119
15246.93 113
15248.10 121
15249.26 137
15250.43 134
15251.60 100
15252.76 141
15253.93 131
15255.10 108
15256.26 117
15257.43 122
15258.60 156
15259.76 107
15260.93 118
15262.10 123
15263.26 125
15264.43 108
15265.60 120
15266.76 112
15267.93 114
15269.10 106
15270.26 133
15271.43 162
15272.60 135
15273.76 104
15274.93 118
15276.10 99
15277.27 108
15278.43 109
15279.60 118
15280.77 113
15281.94 111
15283.10 112
15284.27 134
15285.44 119
15286.61 102
15287.77 122
15288.94 108
15290.11 130
15291.28 109
15292.44 119
15293.61 116
15294.78 116
15295.95 127
15297.12 123
15298.28 119
15299.45 92
15300.62 104
15301.79 117
15302.96 112
15304.12 115
15305.29 117
15306.46 137
15307.63 146
15308.80 118
15309.97 90
15311.14 120
15312.30 127
15313.47 113
15314.64 125
15315.81 107
15316.98 116
15318.15 131
15319.32 113
15320.49 103
15321.65 125
15322.82 123
15323.99 114
15325.16 123
15326.33 102
15327.50 123
15328.67 111
15329.84 122
15331.01 125
15332.18 140
15333.35 120
15334.52 110
15335.69 92
15336.85 110
15338.02 101
15339.19 134
15340.36 126
15341.53 113
15342.70 101
15343.87 99
15345.04 108
15346.21 106
15347.38 128
15348.55 125
15349.72 108
15350.89 107
15352.06 113
15353.23 89
15354.40 100
15355.57 109
15356.74 130
15357.91 125
15359.08 114
15360.25 122
15361.43 117
15362.60 126
15363.77 120
15364.94 110
15366.11 112
15367.28 130
15368.45 98
15369.62 136
15370.79 133
15371.96 131
15373.13 102
15374.30 103
15375.47 115
15376.65 109
15377.82 117
15378.99 119
15380.16 114
15381.33 120
15382.50 116
15383.67 107
15384.84 106
15386.02 107
15387.19 121
15388.36 118
15389.53 117
15390.70 109
15391.87 120
15393.04 107
15394.22 105
15395.39 113
15396.56 98
15397.73 116
15398.90 112
15400.08 115
15401.25 111
15402.42 94
15403.59 118
15404.76 118
15405.94 111
15407.11 122
15408.28 116
15409.45 123
15410.63 109
15411.80 118
15412.97 110
15414.14 117
15415.31 133
15416.49 117
15417.66 99
15418.83 100
15420.01 122
15421.18 111
15422.35 128
15423.52 94
15424.70 125
15425.87 128
15427.04 135
15428.22 91
15429.39 101
15430.56 113
15431.73 126
15432.91 109
15434.08 110
15435.25 111
15436.43 107
15437.60 135
15438.77 119
15439.95 113
15441.12 112
15442.30 108
15443.47 121
15444.64 124
15445.82 103
15446.99 82
15448.16 108
15449.34 105
15450.51 117
15451.69 107
15452.86 119
15454.03 109
15455.21 105
15456.38 105
15457.56 121
15458.73 116
15459.90 110
15461.08 115
15462.25 107
15463.43 94
15464.60 125
15465.78 130
15466.95 101
15468.12 100
15469.30 99
15470.47 105
15471.65 126
15472.82 125
15474.00 113
15475.17 129
15476.35 106
15477.52 110
15478.70 103
15479.87 122
15481.05 124
15482.22 113
15483.40 105
15484.57 99
15485.75 108
15486.92 105
15488.10 132
15489.27 123
15490.45 116
15491.62 116
15492.80 122
15493.98 101
15495.15 127
15496.33 116
15497.50 134
15498.68 130
15499.85 130
15501.03 124
15502.21 122
15503.38 123
15504.56 135
15505.73 126
15506.91 118
15508.09 107
15509.26 103
15510.44 107
15511.61 114
15512.79 135
15513.97 137
15515.14 115
15516.32 97
15517.50 103
15518.67 119
15519.85 128
15521.02 116
15522.20 135
15523.38 129
15524.55 131
15525.73 107
15526.91 102
15528.09 128
15529.26 135
15530.44 112
15531.62 103
15532.79 126
15533.97 100
15535.15 120
15536.32 119
15537.50 108
15538.68 124
15539.86 131
15541.03 129
15542.21 97
15543.39 109
15544.57 115
15545.74 141
15546.92 108
15548.10 133
15549.28 128
15550.45 152
15551.63 120
15552.81 117
15553.99 117
15555.16 128
15556.34 126
15557.52 129
15558.70 119
15559.88 111
15561.05 117
15562.23 115
15563.41 118
15564.59 80
15565.77 110
15566.95 98
15568.12 102
15569.30 120
15570.48 132
15571.66 121
15572.84 127
15574.02 115
15575.19 130
15576.37 139
15577.55 135
15578.73 128
15579.91 111
15581.09 121
15582.27 124
15583.45 137
15584.62 100
15585.80 118
15586.98 121
15588.16 151
15589.34 145
15590.52 136
15591.70 108
15592.88 124
15594.06 113
15595.24 116
15596.42 129
15597.60 119
15598.78 123
15599.96 136
15601.14 153
15602.31 135
15603.49 141
15604.67 118
15605.85 147
15607.03 124
15608.21 121
15609.39 128
15610.57 118
15611.75 116
15612.93 111
15614.11 123
15615.29 110
15616.47 142
15617.65 141
15618.83 148
15620.01 137
15621.19 147
15622.38 137
15623.56 118
15624.74 115
15625.92 120
15627.10 111
15628.28 118
15629.46 136
15630.64 118
15631.82 114
15633.00 145
15634.18 130
15635.36 145
15636.54 131
15637.72 120
15638.91 120
15640.09 158
15641.27 138
15642.45 114
15643.63 120
15644.81 130
15645.99 113
15647.17 114
15648.36 107
15649.54 135
15650.72 150
15651.90 139
15653.08 148
15654.26 125
15655.44 128
15656.63 126
15657.81 145
15658.99 138
15660.17 143
15661.35 140
15662.54 152
15663.72 135
15664.90 151
15666.08 137
15667.26 128
15668.45 136
15669.63 145
15670.81 112
15671.99 130
15673.17 125
15674.36 141
15675.54 146
15676.72 145
15677.90 128
15679.09 132
15680.27 142
15681.45 147
15682.63 125
15683.82 100
15685.00 110
15686.18 136
15687.37 124
15688.55 121
15689.73 118
15690.91 112
15692.10 149
15693.28 132
15694.46 171
15695.65 145
15696.83 153
15698.01 135
15699.20 126
15700.38 138
15701.56 131
15702.75 138
15703.93 140
15705.11 140
15706.30 138
15707.48 128
15708.66 140
15709.85 118
15711.03 134
15712.22 137
15713.40 135
15714.58 157
15715.77 138
15716.95 142
15718.14 173
15719.32 144
15720.50 129
15721.69 137
15722.87 140
15724.06 116
15725.24 140
15726.43 155
15727.61 139
15728.79 129
15729.98 135
15731.16 154
15732.35 130
15733.53 146
15734.72 137
15735.90 136
15737.09 142
15738.27 138
15739.46 144
15740.64 147
15741.83 157
15743.01 137
15744.20 126
15745.38 143
15746.57 158
15747.75 162
15748.94 152
15750.12 130
15751.31 129
15752.49 137
15753.68 146
15754.86 170
15756.05 157
15757.23 132
15758.42 155
15759.60 157
15760.79 143
15761.98 129
15763.16 124
15764.35 152
15765.53 156
15766.72 143
15767.90 144
15769.09 143
15770.28 148
15771.46 150
15772.65 144
15773.83 109
15775.02 117
15776.21 127
15777.39 162
15778.58 148
15779.77 150
15780.95 133
15782.14 128
15783.33 147
15784.51 136
15785.70 131
15786.89 135
15788.07 155
15789.26 132
15790.45 142
15791.63 150
15792.82 128
15794.01 129
15795.19 151
15796.38 139
15797.57 117
15798.75 146
15799.94 141
15801.13 126
15802.32 123
15803.50 120
15804.69 126
15805.88 140
15807.06 146
15808.25 149
15809.44 129
15810.63 131
15811.81 146
15813.00 140
15814.19 130
15815.38 127
15816.57 139
15817.75 141
15818.94 124
15820.13 117
15821.32 140
15822.50 138
15823.69 130
15824.88 109
15826.07 100
15827.26 124
15828.44 130
15829.63 138
15830.82 110
15832.01 116
15833.20 106
15834.39 124
15835.57 123
15836.76 115
15837.95 118
15839.14 138
15840.33 124
15841.52 119
15842.71 126
15843.90 125
15845.08 135
15846.27 112
15847.46 137
15848.65 141
15849.84 125
15851.03 118
15852.22 100
15853.41 109
15854.60 142
15855.79 142
15856.97 130
15858.16 132
15859.35 108
15860.54 140
15861.73 130
15862.92 129
15864.11 114
15865.30 131
15866.49 149
15867.68 118
15868.87 123
15870.06 121
15871.25 126
15872.44 123
15873.63 126
15874.82 133
15876.01 149
15877.20 152
15878.39 117
15879.58 131
15880.77 126
15881.96 119
15883.15 135
15884.34 109
15885.53 128
15886.72 120
15887.91 134
15889.10 129
15890.29 123
15891.48 125
15892.67 142
15893.86 135
15895.05 124
15896.24 123
15897.44 125
15898.63 156
15899.82 121
15901.01 116
15902.20 129
15903.39 133
15904.58 130
15905.77 142
15906.96 128
15908.15 137
15909.35 133
15910.54 138
15911.73 132
15912.92 122
15914.11 118
15915.30 145
15916.49 137
15917.69 112
15918.88 142
15920.07 117
15921.26 124
15922.45 139
15923.64 160
15924.84 144
15926.03 124
15927.22 149
15928.41 136
15929.60 127
15930.80 130
15931.99 120
15933.18 112
15934.37 128
15935.56 113
15936.76 126
15937.95 119
15939.14 130
15940.33 141
15941.53 112
15942.72 128
15943.91 114
15945.10 124
15946.30 116
15947.49 135
15948.68 132
15949.87 118
15951.07 130
15952.26 112
15953.45 118
15954.65 133
15955.84 137
15957.03 166
15958.22 131
15959.42 113
15960.61 129
15961.80 127
15963.00 124
15964.19 121
15965.38 115
15966.58 139
15967.77 118
15968.96 109
15970.16 108
15971.35 105
15972.54 129
15973.74 124
15974.93 128
15976.13 132
15977.32 113
15978.51 133
15979.71 144
15980.90 115
15982.09 97
15983.29 113
15984.48 111
15985.68 115
15986.87 104
15988.06 100
15989.26 134
15990.45 110
15991.65 108
15992.84 85
15994.04 115
15995.23 121
15996.43 120
15997.62 118
15998.81 106
16000.01 95
16001.20 111
16002.40 113
16003.59 123
16004.79 104
16005.98 135
16007.18 135
16008.37 106
16009.57 111
16010.76 108
16011.96 108
16013.15 116
16014.35 130
16015.54 116
16016.74 125
16017.93 128
16019.13 117
16020.32 107
16021.52 115
16022.72 114
16023.91 133
16025.11 118
16026.30 97
16027.50 115
16028.69 103
16029.89 127
16031.08 129
16032.28 104
16033.48 114
16034.67 129
16035.87 106
16037.06 130
16038.26 121
16039.46 117
16040.65 128
16041.85 131
16043.05 96
16044.24 113
16045.44 122
16046.63 111
16047.83 123
16049.03 109
16050.22 132
16051.42 116
16052.62 117
16053.81 117
16055.01 107
16056.21 114
16057.40 120
16058.60 132
16059.80 120
16060.99 90
16062.19 88
16063.39 93
16064.58 112
16065.78 119
16066.98 99
16068.18 114
16069.37 110
16070.57 121
16071.77 112
16072.97 101
16074.16 109
16075.36 113
16076.56 94
16077.76 101
16078.95 114
16080.15 92
16081.35 108
16082.55 96
16083.74 98
16084.94 103
16086.14 112
16087.34 108
16088.53 96
16089.73 107
16090.93 102
16092.13 100
16093.33 88
16094.53 89
16095.72 110
16096.92 88
16098.12 93
16099.32 89
16100.52 93
16101.72 95
16102.91 121
16104.11 116
16105.31 97
16106.51 98
16107.71 108
16108.91 108
16110.11 103
16111.30 114
16112.50 124
16113.70 112
16114.90 107
16116.10 114
16117.30 112
16118.50 102
16119.70 96
16120.90 92
16122.10 114
16123.29 95
16124.49 121
16125.69 109
16126.89 119
16128.09 99
16129.29 114
16130.49 122
16131.69 108
16132.89 79
16134.09 119
16135.29 119
16136.49 125
16137.69 96
16138.89 99
16140.09 125
16141.29 122
16142.49 126
16143.69 99
16144.89 117
16146.09 126
16147.29 130
16148.49 122
16149.69 98
16150.89 96
16152.09 94
16153.29 125
16154.49 114
16155.69 116
16156.89 123
16158.09 135
16159.29 112
16160.49 121
16161.69 129
16162.89 121
16164.09 116
16165.30 116
16166.50 110
16167.70 119
16168.90 101
16170.10 122
16171.30 105
16172.50 111
16173.70 129
16174.90 112
16176.10 125
16177.31 103
16178.51 128
16179.71 122
16180.91 121
16182.11 120
16183.31 108
16184.51 121
16185.72 112
16186.92 122
16188.12 110
16189.32 118
16190.52 127
16191.72 122
16192.93 104
16194.13 100
16195.33 107
16196.53 122
16197.73 149
16198.94 131
16200.14 128
16201.34 131
16202.54 134
16203.74 138
16204.95 112
16206.15 123
16207.35 157
16208.55 131
16209.76 125
16210.96 118
16212.16 112
16213.36 137
16214.57 122
16215.77 123
16216.97 117
16218.17 126
16219.38 170
16220.58 134
16221.78 141
16222.99 97
16224.19 122
16225.39 152
16226.59 137
16227.80 143
16229.00 133
16230.20 124
16231.41 132
16232.61 144
16233.81 134
16235.02 155
16236.22 145
16237.42 141
16238.63 129
16239.83 128
16241.04 138
16242.24 133
16243.44 149
16244.65 134
16245.85 144
16247.05 150
16248.26 134
16249.46 151
16250.67 134
16251.87 155
16253.07 138
16254.28 146
16255.48 164
16256.69 151
16257.89 126
16259.09 136
16260.30 166
16261.50 151
16262.71 118
16263.91 148
16265.12 147
16266.32 148
16267.53 140
16268.73 153
16269.94 154
16271.14 132
16272.34 141
16273.55 156
16274.75 163
16275.96 145
16277.16 127
16278.37 142
16279.57 153
16280.78 142
16281.98 175
16283.19 156
16284.39 129
16285.60 152
16286.81 177
16288.01 161
16289.22 156
16290.42 158
16291.63 161
16292.83 168
16294.04 163
16295.24 157
16296.45 184
16297.66 153
16298.86 157
16300.07 172
16301.27 185
16302.48 170
16303.68 170
16304.89 178
16306.10 183
16307.30 153
16308.51 144
16309.71 167
16310.92 169
16312.13 158
16313.33 157
16314.54 160
16315.75 149
16316.95 149
16318.16 136
16319.37 128
16320.57 130
16321.78 144
16322.99 126
16324.19 139
16325.40 146
16326.61 117
16327.81 121
16329.02 111
16330.23 115
16331.43 111
16332.64 127
16333.85 136
16335.05 136
16336.26 120
16337.47 133
16338.68 143
16339.88 116
16341.09 101
16342.30 130
16343.51 135
16344.71 126
16345.92 135
16347.13 106
16348.34 125
16349.54 150
16350.75 134
16351.96 121
16353.17 114
16354.37 121
16355.58 135
16356.79 116
16358.00 119
16359.21 117
16360.41 127
16361.62 119
16362.83 104
16364.04 92
16365.25 101
16366.45 118
16367.66 119
16368.87 110
16370.08 92
16371.29 105
16372.50 116
16373.71 128
16374.91 114
16376.12 116
16377.33 122
16378.54 111
16379.75 114
16380.96 127
16382.17 110
16383.38 126
16384.58 128
16385.79 116
16387.00 116
16388.21 133
16389.42 120
16390.63 125
16391.84 110
16393.05 78
16394.26 131
16395.47 109
16396.68 113
16397.89 101
16399.09 121
16400.30 128
16401.51 121
16402.72 110
16403.93 112
16405.14 125
16406.35 116
16407.56 118
16408.77 119
16409.98 104
16411.19 110
16412.40 114
16413.61 113
16414.82 106
16416.03 120
16417.24 123
16418.45 130
16419.66 129
16420.87 112
16422.08 110
16423.29 119
16424.50 112
16425.71 109
16426.92 110
16428.14 128
16429.35 100
16430.56 110
16431.77 111
16432.98 124
16434.19 94
16435.40 91
16436.61 126
16437.82 125
16439.03 109
16440.24 108
16441.45 116
16442.67 108
16443.88 119
16445.09 107
16446.30 116
16447.51 109
16448.72 94
16449.93 98
16451.14 120
16452.36 109
16453.57 121
16454.78 99
16455.99 106
16457.20 90
16458.41 123
16459.63 129
16460.84 111
16462.05 104
16463.26 119
16464.47 118
16465.68 101
16466.90 125
16468.11 112
16469.32 137
16470.53 108
16471.74 97
16472.96 98
16474.17 102
16475.38 107
16476.59 121
16477.81 117
16479.02 111
16480.23 116
16481.44 104
16482.66 97
16483.87 95
16485.08 93
16486.29 92
16487.51 98
16488.72 97
16489.93 98
16491.15 96
16492.36 91
16493.57 94
16494.78 107
16496.00 79
16497.21 92
16498.42 105
16499.64 96
16500.85 109
16502.06 101
16503.28 84
16504.49 98
16505.70 99
16506.92 98
16508.13 110
16509.34 101
16510.56 85
16511.77 105
16512.98 115
16514.20 103
16515.41 103
16516.63 102
16517.84 108
16519.05 106
16520.27 92
16521.48 94
16522.70 96
16523.91 110
16525.12 98
16526.34 96
16527.55 79
16528.77 91
16529.98 81
16531.20 88
16532.41 99
16533.62 80
16534.84 110
16536.05 127
16537.27 86
16538.48 79
16539.70 93
16540.91 116
16542.13 91
16543.34 106
16544.56 105
16545.77 109
16546.99 82
16548.20 94
16549.42 106
16550.63 106
16551.85 89
16553.06 98
16554.28 109
16555.49 93
16556.71 84
16557.92 109
16559.14 105
16560.35 108
16561.57 102
16562.78 110
16564.00 101
16565.21 99
16566.43 94
16567.65 95
16568.86 90
16570.08 98
16571.29 109
16572.51 99
16573.73 84
16574.94 97
16576.16 99
16577.37 89
16578.59 101
16579.81 101
16581.02 106
16582.24 93
16583.45 93
16584.67 87
16585.89 97
16587.10 85
16588.32 103
16589.54 105
16590.75 102
16591.97 76
16593.19 79
16594.40 81
16595.62 97
16596.84 79
16598.05 84
16599.27 99
16600.49 98
16601.70 95
16602.92 113
16604.14 87
16605.35 109
16606.57 97
16607.79 88
16609.01 99
16610.22 74
16611.44 95
16612.66 108
16613.88 83
16615.09 102
16616.31 95
16617.53 87
16618.75 82
16619.96 106
16621.18 92
16622.40 91
16623.62 91
16624.83 92
16626.05 94
16627.27 99
16628.49 91
16629.71 104
16630.92 74
16632.14 88
16633.36 98
16634.58 115
16635.80 101
16637.01 96
16638.23 102
16639.45 110
16640.67 77
16641.89 72
16643.11 92
16644.32 105
16645.54 94
16646.76 87
16647.98 87
16649.20 94
16650.42 103
16651.64 88
16652.86 90
16654.07 105
16655.29 100
16656.51 88
16657.73 87
16658.95 80
16660.17 98
16661.39 87
16662.61 103
16663.83 89
16665.05 73
16666.27 86
16667.48 97
16668.70 99
16669.92 86
16671.14 99
16672.36 90
16673.58 96
16674.80 67
16676.02 94
16677.24 84
16678.46 96
16679.68 78
16680.90 69
16682.12 71
16683.34 83
16684.56 96
16685.78 76
16687.00 86
16688.22 84
16689.44 68
16690.66 96
16691.88 80
16693.10 86
16694.32 82
16695.54 96
16696.76 90
16697.98 84
16699.20 85
16700.42 94
16701.64 95
16702.87 100
16704.09 84
16705.31 104
16706.53 98
16707.75 98
16708.97 91
16710.19 89
16711.41 80
16712.63 88
16713.85 86
16715.07 91
16716.30 81
16717.52 94
16718.74 106
16719.96 76
16721.18 97
16722.40 92
16723.62 111
16724.85 87
16726.07 95
16727.29 84
16728.51 95
16729.73 84
16730.95 94
16732.17 82
16733.40 67
16734.62 90
16735.84 99
16737.06 83
16738.28 86
16739.51 80
16740.73 84
16741.95 87
16743.17 99
16744.39 100
16745.62 93
16746.84 81
16748.06 98
16749.28 91
16750.51 107
16751.73 79
16752.95 92
16754.17 78
16755.40 88
16756.62 82
16757.84 96
16759.06 88
16760.29 78
16761.51 74
16762.73 93
16763.96 89
16765.18 85
16766.40 97
16767.62 90
16768.85 86
16770.07 88
16771.29 90
16772.52 90
16773.74 81
16774.96 85
16776.19 93
16777.41 83
16778.63 104
16779.86 104
16781.08 97
16782.30 79
16783.53 76
16784.75 80
16785.97 89
16787.20 104
16788.42 92
16789.65 87
16790.87 92
16792.09 94
16793.32 93
16794.54 84
16795.77 79
16796.99 107
16798.21 103
16799.44 89
16800.66 94
16801.89 81
16803.11 88
16804.34 102
16805.56 108
16806.78 90
16808.01 67
16809.23 106
16810.46 94
16811.68 88
16812.91 89
16814.13 78
16815.36 100
16816.58 114
16817.81 112
16819.03 87
16820.26 78
16821.48 100
16822.71 85
16823.93 84
16825.16 82
16826.38 93
16827.61 120
16828.83 92
16830.06 89
16831.28 85
16832.51 78
16833.73 92
16834.96 114
16836.19 100
16837.41 81
16838.64 97
16839.86 107
16841.09 110
16842.31 84
16843.54 109
16844.76 104
16845.99 116
16847.22 98
16848.44 89
16849.67 111
16850.89 110
16852.12 84
16853.35 109
16854.57 101
16855.80 99
16857.03 104
16858.25 103
16859.48 101
16860.71 92
16861.93 112
16863.16 109
16864.38 93
16865.61 108
16866.84 113
16868.06 125
16869.29 130
16870.52 92
16871.74 108
16872.97 115
16874.20 103
16875.43 89
16876.65 100
16877.88 109
16879.11 112
16880.33 96
16881.56 109
16882.79 112
16884.02 115
16885.24 123
16886.47 120
16887.70 91
16888.93 84
16890.15 116
16891.38 112
16892.61 109
16893.84 92
16895.06 104
16896.29 118
16897.52 103
16898.75 80
16899.97 104
16901.20 93
16902.43 95
16903.66 96
16904.89 80
16906.11 101
16907.34 118
16908.57 95
16909.80 125
16911.03 83
16912.26 94
16913.48 111
16914.71 101
16915.94 86
16917.17 103
16918.40 94
16919.63 94
16920.85 93
16922.08 89
16923.31 93
16924.54 103
16925.77 111
16927.00 107
16928.23 98
16929.46 87
16930.69 91
16931.91 124
16933.14 90
16934.37 81
16935.60 88
16936.83 98
16938.06 106
16939.29 91
16940.52 82
16941.75 81
16942.98 86
16944.21 82
16945.44 84
16946.67 77
16947.90 98
16949.13 96
16950.35 113
16951.58 85
16952.81 78
16954.04 102
16955.27 101
16956.50 90
16957.73 100
16958.96 96
16960.19 107
16961.42 95
16962.65 92
16963.88 108
16965.11 92
16966.34 95
16967.58 87
16968.81 90
16970.04 81
16971.27 82
16972.50 93
16973.73 91
16974.96 77
16976.19 83
16977.42 92
16978.65 87
16979.88 85
16981.11 94
16982.34 98
16983.57 105
16984.80 98
16986.04 84
16987.27 95
16988.50 100
16989.73 86
16990.96 73
16992.19 69
16993.42 80
16994.65 79
16995.88 87
16997.12 89
16998.35 89
16999.58 114
17000.81 124
17002.04 87
17003.27 96
17004.51 85
17005.74 82
17006.97 79
17008.20 88
17009.43 109
17010.66 102
17011.90 93
17013.13 82
17014.36 81
17015.59 82
17016.82 98
17018.06 93
17019.29 109
17020.52 82
17021.75 83
17022.99 107
17024.22 91
17025.45 88
17026.68 98
17027.92 96
17029.15 90
17030.38 94
17031.61 84
17032.85 88
17034.08 103
17035.31 92
17036.54 90
17037.78 84
17039.01 108
17040.24 83
17041.48 76
17042.71 85
17043.94 78
17045.18 91
17046.41 99
17047.64 85
17048.88 74
17050.11 74
17051.34 84
17052.58 88
17053.81 73
17055.04 72
17056.28 88
17057.51 105
17058.74 93
17059.98 81
17061.21 78
17062.44 79
17063.68 91
17064.91 88
17066.15 87
17067.38 63
17068.61 92
17069.85 96
17071.08 75
17072.32 56
17073.55 87
17074.78 85
17076.02 82
17077.25 110
17078.49 79
17079.72 78
17080.96 86
17082.19 92
17083.42 87
17084.66 87
17085.89 73
17087.13 92
17088.36 80
17089.60 73
17090.83 70
17092.07 88
17093.30 102
17094.54 79
17095.77 82
17097.01 106
17098.24 75
17099.48 81
17100.71 103
17101.95 75
17103.18 76
17104.42 87
17105.65 115
17106.89 68
17108.12 94
17109.36 98
17110.60 96
17111.83 85
17113.07 84
17114.30 88
17115.54 79
17116.77 101
17118.01 89
17119.25 88
17120.48 94
17121.72 82
17122.95 90
17124.19 99
17125.43 91
17126.66 85
17127.90 60
17129.13 69
17130.37 85
17131.61 73
17132.84 80
17134.08 65
17135.32 71
17136.55 75
17137.79 86
17139.02 81
17140.26 83
17141.50 98
17142.73 84
17143.97 82
17145.21 76
17146.44 75
17147.68 80
17148.92 87
17150.16 78
17151.39 90
17152.63 92
17153.87 71
17155.10 67
17156.34 79
17157.58 85
17158.82 75
17160.05 80
17161.29 95
17162.53 86
17163.76 75
17165.00 77
17166.24 63
17167.48 72
17168.72 67
17169.95 84
17171.19 114
17172.43 77
17173.67 85
17174.90 79
17176.14 89
17177.38 85
17178.62 100
17179.86 93
17181.09 81
17182.33 86
17183.57 68
17184.81 87
17186.05 62
17187.28 87
17188.52 73
17189.76 78
17191.00 78
17192.24 80
17193.48 88
17194.72 78
17195.95 82
17197.19 79
17198.43 86
17199.67 87
17200.91 76
17202.15 89
17203.39 102
17204.63 80
17205.86 82
17207.10 73
17208.34 85
17209.58 81
17210.82 103
17212.06 109
17213.30 77
17214.54 82
17215.78 86
17217.02 87
17218.26 62
17219.50 75
17220.74 95
17221.97 102
17223.21 88
17224.45 71
17225.69 67
17226.93 87
17228.17 78
17229.41 82
17230.65 88
17231.89 69
17233.13 79
17234.37 83
17235.61 91
17236.85 76
17238.09 81
17239.33 81
17240.57 72
17241.81 69
17243.05 90
17244.29 82
17245.53 105
17246.77 60
17248.02 71
17249.26 76
17250.50 81
17251.74 101
17252.98 90
17254.22 73
17255.46 67
17256.70 89
17257.94 77
17259.18 80
17260.42 81
17261.66 84
17262.90 81
17264.15 82
17265.39 53
17266.63 71
17267.87 89
17269.11 72
17270.35 65
17271.59 71
17272.83 74
17274.08 61
17275.32 89
17276.56 84
17277.80 67
17279.04 72
17280.28 90
17281.52 77
17282.77 84
17284.01 68
17285.25 71
17286.49 73
17287.73 80
17288.98 75
17290.22 70
17291.46 74
17292.70 61
17293.94 68
17295.19 81
17296.43 74
17297.67 66
17298.91 77
17300.16 78
17301.40 86
17302.64 83
17303.88 84
17305.13 78
17306.37 72
17307.61 91
17308.85 84
17310.10 91
17311.34 100
17312.58 76
17313.82 71
17315.07 62
17316.31 66
17317.55 83
17318.80 71
17320.04 85
17321.28 81
17322.53 72
17323.77 93
17325.01 76
17326.26 65
17327.50 78
17328.74 66
17329.99 61
17331.23 77
17332.47 68
17333.72 81
17334.96 83
17336.20 80
17337.45 64
17338.69 83
17339.93 64
17341.18 82
17342.42 75
17343.67 72
17344.91 74
17346.15 80
17347.40 77
17348.64 66
17349.89 85
17351.13 67
17352.37 95
17353.62 60
17354.86 93
17356.11 65
17357.35 78
17358.60 63
17359.84 69
17361.09 75
17362.33 91
17363.57 68
17364.82 82
17366.06 76
17367.31 68
17368.55 59
17369.80 73
17371.04 64
17372.29 66
17373.53 91
17374.78 81
17376.02 98
17377.27 76
17378.51 88
17379.76 73
17381.00 83
17382.25 77
17383.50 65
17384.74 87
17385.99 74
17387.23 83
17388.48 83
17389.72 80
17390.97 82
17392.21 95
17393.46 68
17394.71 72
17395.95 87
17397.20 80
17398.44 62
17399.69 80
17400.93 76
17402.18 84
17403.43 69
17404.67 71
17405.92 70
17407.17 76
17408.41 90
17409.66 92
17410.90 85
17412.15 76
17413.40 95
17414.64 80
17415.89 68
17417.14 72
17418.38 68
17419.63 71
17420.88 70
17422.12 67
17423.37 72
17424.62 87
17425.86 89
17427.11 77
17428.36 68
17429.60 72
17430.85 66
17432.10 86
17433.35 53
17434.59 74
17435.84 78
17437.09 85
17438.33 75
17439.58 73
17440.83 49
17442.08 76
17443.32 73
17444.57 62
17445.82 75
17447.07 80
17448.32 88
17449.56 62
17450.81 87
17452.06 65
17453.31 89
17454.55 71
17455.80 81
17457.05 77
17458.30 79
17459.55 79
17460.79 104
17462.04 84
17463.29 74
17464.54 66
17465.79 78
17467.04 77
17468.28 67
17469.53 82
17470.78 68
17472.03 90
17473.28 76
17474.53 69
17475.78 55
17477.02 82
17478.27 78
17479.52 80
17480.77 105
17482.02 68
17483.27 73
17484.52 70
17485.77 80
17487.02 82
17488.26 74
17489.51 75
17490.76 70
17492.01 65
17493.26 78
17494.51 64
17495.76 73
17497.01 60
17498.26 86
17499.51 70
17500.76 78
17502.01 79
17503.26 78
17504.51 88
17505.76 83
17507.01 92
17508.26 77
17509.51 92
17510.76 70
17512.01 73
17513.26 63
17514.51 89
17515.76 86
17517.01 81
17518.26 73
17519.51 70
17520.76 82
17522.01 63
17523.26 91
17524.51 75
17525.76 82
17527.01 87
17528.26 93
17529.51 77
17530.76 95
17532.01 77
17533.26 82
17534.51 62
17535.76 80
17537.01 72
17538.27 81
17539.52 86
17540.77 84
17542.02 67
17543.27 61
17544.52 75
17545.77 74
17547.02 82
17548.27 81
17549.53 90
17550.78 73
17552.03 90
17553.28 56
17554.53 87
17555.78 72
17557.03 87
17558.29 92
17559.54 101
17560.79 73
17562.04 74
17563.29 88
17564.54 72
17565.80 73
17567.05 67
17568.30 88
17569.55 93
17570.80 90
17572.06 68
17573.31 60
17574.56 57
17575.81 78
17577.07 84
17578.32 70
17579.57 91
17580.82 90
17582.08 91
17583.33 68
17584.58 60
17585.83 83
17587.09 85
17588.34 74
17589.59 78
17590.84 63
17592.10 77
17593.35 92
17594.60 91
17595.86 83
17597.11 77
17598.36 77
17599.61 79
17600.87 65
17602.12 67
17603.37 83
17604.63 74
17605.88 104
17607.13 68
17608.39 94
17609.64 80
17610.89 90
17612.15 80
17613.40 75
17614.66 71
17615.91 86
17617.16 87
17618.42 64
17619.67 84
17620.92 66
17622.18 96
17623.43 63
17624.69 71
17625.94 63
17627.19 93
17628.45 87
17629.70 84
17630.96 81
17632.21 92
17633.47 75
17634.72 94
17635.97 75
17637.23 54
17638.48 72
17639.74 84
17640.99 81
17642.25 69
17643.50 81
17644.76 73
17646.01 95
17647.27 68
17648.52 84
17649.78 72
17651.03 87
17652.28 72
17653.54 58
17654.80 64
17656.05 80
17657.31 67
17658.56 73
17659.82 76
17661.07 68
17662.33 81
17663.58 75
17664.84 91
17666.09 65
17667.35 69
17668.60 86
17669.86 98
17671.11 78
17672.37 59
17673.63 68
17674.88 79
17676.14 88
17677.39 61
17678.65 76
17679.91 83
17681.16 78
17682.42 74
17683.67 72
17684.93 60
17686.19 77
17687.44 72
17688.70 77
17689.95 58
17691.21 76
17692.47 73
17693.72 97
17694.98 80
17696.24 90
17697.49 78
17698.75 67
17700.01 83
17701.26 77
17702.52 80
17703.78 69
17705.03 83
17706.29 81
17707.55 72
17708.81 75
17710.06 73
17711.32 85
17712.58 96
17713.83 78
17715.09 77
17716.35 71
17717.61 73
17718.86 75
17720.12 76
17721.38 77
17722.63 59
17723.89 71
17725.15 70
17726.41 68
17727.67 66
17728.92 84
17730.18 71
17731.44 74
17732.70 73
17733.95 71
17735.21 89
17736.47 77
17737.73 73
17738.99 70
17740.24 73
17741.50 83
17742.76 87
17744.02 70
17745.28 70
17746.54 74
17747.79 96
17749.05 96
17750.31 83
17751.57 74
17752.83 75
17754.09 67
17755.35 49
17756.60 57
17757.86 56
17759.12 72
17760.38 69
17761.64 76
17762.90 74
17764.16 64
17765.42 62
17766.67 73
17767.93 67
17769.19 66
17770.45 60
17771.71 71
17772.97 67
17774.23 66
17775.49 79
17776.75 97
17778.01 100
17779.27 85
17780.53 72
17781.79 66
17783.05 85
17784.31 56
17785.57 72
17786.83 65
17788.09 63
17789.35 70
17790.61 74
17791.87 90
17793.13 58
17794.39 66
17795.65 63
17796.91 76
17798.17 60
17799.43 69
17800.69 76
17801.95 76
17803.21 96
17804.47 94
17805.73 72
17806.99 73
17808.25 62
17809.51 63
17810.77 78
17812.03 63
17813.29 68
17814.55 70
17815.81 87
17817.07 56
17818.33 78
17819.60 71
17820.86 88
17822.12 62
17823.38 77
17824.64 89
17825.90 60
17827.16 76
17828.42 73
17829.68 80
17830.95 62
17832.21 74
17833.47 68
17834.73 74
17835.99 66
17837.25 64
17838.51 71
17839.78 73
17841.04 84
17842.30 83
17843.56 80
17844.82 85
17846.08 78
17847.35 76
17848.61 74
17849.87 73
17851.13 82
17852.39 74
17853.66 79
17854.92 63
17856.18 87
17857.44 73
17858.71 72
17859.97 73
17861.23 89
17862.49 71
17863.76 87
17865.02 75
17866.28 74
17867.54 68
17868.81 77
17870.07 89
17871.33 67
17872.59 69
17873.86 59
17875.12 71
17876.38 64
17877.65 59
17878.91 44
17880.17 67
17881.44 74
17882.70 84
17883.96 70
17885.22 58
17886.49 72
17887.75 90
17889.01 73
17890.28 62
17891.54 77
17892.81 62
17894.07 79
17895.33 65
17896.60 61
17897.86 70
17899.12 60
17900.39 54
17901.65 67
17902.92 57
17904.18 80
17905.44 73
17906.71 82
17907.97 80
17909.24 68
17910.50 72
17911.76 51
17913.03 64
17914.29 59
17915.56 74
17916.82 64
17918.09 80
17919.35 72
17920.61 55
17921.88 53
17923.14 73
17924.41 70
17925.67 74
17926.94 67
17928.20 85
17929.47 78
17930.73 54
17932.00 63
17933.26 69
17934.53 77
17935.79 81
17937.06 74
17938.32 58
17939.59 81
17940.85 83
17942.12 86
17943.38 60
17944.65 73
17945.91 72
17947.18 77
17948.44 72
17949.71 64
17950.98 64
17952.24 58
17953.51 79
17954.77 57
17956.04 56
17957.30 66
17958.57 71
17959.84 73
17961.10 52
17962.37 51
17963.63 63
17964.90 90
17966.17 88
17967.43 66
17968.70 56
17969.96 57
17971.23 80
17972.50 66
17973.76 52
17975.03 72
17976.30 71
17977.56 88
17978.83 66
17980.10 55
17981.36 63
17982.63 80
17983.90 87
17985.16 62
17986.43 59
17987.70 71
17988.96 87
17990.23 75
17991.50 70
17992.76 76
17994.03 76
17995.30 70
17996.57 68
17997.83 60
17999.10 78
18000.37 86
18001.64 60
18002.90 59
18004.17 62
18005.44 64
18006.71 71
18007.97 66
18009.24 49
18010.51 57
18011.78 71
18013.04 75
18014.31 54
18015.58 65
18016.85 66
18018.12 91
18019.38 69
18020.65 70
18021.92 63
18023.19 69
18024.46 67
18025.72 66
18026.99 65
18028.26 69
18029.53 72
18030.80 74
18032.07 67
18033.33 61
18034.60 91
18035.87 91
18037.14 75
18038.41 42
18039.68 56
18040.95 74
18042.22 68
18043.48 76
18044.75 63
18046.02 72
18047.29 72
18048.56 66
18049.83 63
18051.10 61
18052.37 81
18053.64 78
18054.91 74
18056.17 64
18057.44 65
18058.71 64
18059.98 73
18061.25 69
18062.52 68
18063.79 68
18065.06 57
18066.33 75
18067.60 71
18068.87 70
18070.14 61
18071.41 65
18072.68 67
18073.95 54
18075.22 64
18076.49 68
18077.76 69
18079.03 66
18080.30 63
18081.57 64
18082.84 74
18084.11 62
18085.38 62
18086.65 65
18087.92 65
18089.19 67
18090.46 73
18091.73 72
18093.00 68
18094.27 77
18095.55 68
18096.82 77
18098.09 67
18099.36 66
18100.63 77
18101.90 68
18103.17 65
18104.44 59
18105.71 81
18106.98 63
18108.25 62
18109.53 75
18110.80 78
18112.07 64
18113.34 69
18114.61 80
18115.88 74
18117.15 71
18118.43 87
18119.70 77
18120.97 68
18122.24 81
18123.51 66
18124.78 53
18126.05 62
18127.33 80
18128.60 75
18129.87 63
18131.14 81
18132.41 78
18133.69 64
18134.96 83
18136.23 64
18137.50 76
18138.77 64
18140.05 76
18141.32 83
18142.59 61
18143.86 53
18145.14 63
18146.41 72
18147.68 75
18148.95 78
18150.23 70
18151.50 70
18152.77 62
18154.04 66
18155.32 72
18156.59 79
18157.86 64
18159.14 73
18160.41 90
18161.68 61
18162.96 81
18164.23 66
18165.50 79
18166.77 61
18168.05 71
18169.32 78
18170.59 93
18171.87 75
18173.14 59
18174.41 68
18175.69 72
18176.96 66
18178.24 72
18179.51 66
18180.78 68
18182.06 64
18183.33 74
18184.60 57
18185.88 73
18187.15 63
18188.43 76
18189.70 76
18190.97 70
18192.25 70
18193.52 73
18194.80 87
18196.07 64
18197.34 61
18198.62 63
18199.89 63
18201.17 71
18202.44 67
18203.72 73
18204.99 58
18206.27 60
18207.54 57
18208.82 55
18210.09 59
18211.36 61
18212.64 80
18213.91 69
18215.19 75
18216.46 70
18217.74 71
18219.01 87
18220.29 56
18221.56 73
18222.84 62
18224.11 78
18225.39 94
18226.67 71
18227.94 64
18229.22 80
18230.49 89
18231.77 62
18233.04 75
18234.32 80
18235.59 74
18236.87 60
18238.14 54
18239.42 78
18240.70 81
18241.97 65
18243.25 60
18244.52 65
18245.80 63
18247.08 83
18248.35 77
18249.63 53
18250.90 55
18252.18 71
18253.46 69
18254.73 65
18256.01 64
18257.29 60
18258.56 82
18259.84 80
18261.11 73
18262.39 76
18263.67 85
18264.94 78
18266.22 71
18267.50 63
18268.77 56
18270.05 83
18271.33 82
18272.61 51
18273.88 66
18275.16 67
18276.44 58
18277.71 72
18278.99 74
18280.27 73
18281.54 66
18282.82 76
18284.10 70
18285.38 62
18286.65 54
18287.93 50
18289.21 64
18290.49 71
18291.76 75
18293.04 66
18294.32 67
18295.60 69
18296.88 70
18298.15 78
18299.43 84
18300.71 63
18301.99 65
18303.26 45
18304.54 57
18305.82 70
18307.10 63
18308.38 70
18309.66 55
18310.93 68
18312.21 89
18313.49 70
18314.77 59
18316.05 60
18317.33 58
18318.60 67
18319.88 60
18321.16 63
18322.44 54
18323.72 70
18325.00 81
18326.28 54
18327.55 66
18328.83 76
18330.11 72
18331.39 67
18332.67 75
18333.95 80
18335.23 80
18336.51 74
18337.79 76
18339.07 69
18340.35 58
18341.62 69
18342.90 68
18344.18 73
18345.46 73
18346.74 66
18348.02 71
18349.30 61
18350.58 48
18351.86 67
18353.14 70
18354.42 77
18355.70 73
18356.98 55
18358.26 75
18359.54 63
18360.82 69
18362.10 69
18363.38 70
18364.66 65
18365.94 73
18367.22 64
18368.50 67
18369.78 73
18371.06 80
18372.34 65
18373.62 53
18374.90 73
18376.18 65
18377.46 63
18378.74 65
18380.03 63
18381.31 60
18382.59 65
18383.87 63
18385.15 63
18386.43 52
18387.71 54
18388.99 65
18390.27 86
18391.55 69
18392.83 71
18394.12 64
18395.40 68
18396.68 71
18397.96 64
18399.24 76
18400.52 69
18401.80 87
18403.08 68
18404.37 57
18405.65 60
18406.93 53
18408.21 63
18409.49 83
18410.77 61
18412.06 72
18413.34 81
18414.62 64
18415.90 66
18417.18 70
18418.47 76
18419.75 72
18421.03 57
18422.31 45
18423.59 62
18424.88 58
18426.16 68
18427.44 67
18428.72 73
18430.01 44
18431.29 69
18432.57 75
18433.85 61
18435.14 48
18436.42 58
18437.70 73
18438.98 72
18440.27 67
18441.55 58
18442.83 59
18444.12 78
18445.40 61
18446.68 72
18447.96 72
18449.25 54
18450.53 67
18451.81 71
18453.10 61
18454.38 70
18455.66 68
18456.95 63
18458.23 64
18459.51 69
18460.80 58
18462.08 52
18463.36 54
18464.65 47
18465.93 63
18467.22 69
18468.50 55
18469.78 57
18471.07 67
18472.35 60
18473.63 75
18474.92 52
18476.20 58
18477.49 64
18478.77 57
18480.05 51
18481.34 58
18482.62 55
18483.91 40
18485.19 49
18486.48 68
18487.76 54
18489.04 56
18490.33 43
18491.61 48
18492.90 59
18494.18 63
18495.47 65
18496.75 71
18498.04 61
18499.32 70
18500.61 76
18501.89 73
18503.18 69
18504.46 92
18505.75 79
18507.03 62
18508.32 56
18509.60 58
18510.89 76
18512.17 63
18513.46 77
18514.74 61
18516.03 62
18517.31 72
18518.60 57
18519.89 66
18521.17 56
18522.46 74
18523.74 56
18525.03 72
18526.31 66
18527.60 70
18528.89 57
18530.17 57
18531.46 79
18532.74 80
18534.03 60
18535.32 58
18536.60 70
18537.89 65
18539.17 58
18540.46 63
18541.75 64
18543.03 73
18544.32 92
18545.61 59
18546.89 65
18548.18 58
18549.47 81
18550.75 82
18552.04 69
18553.33 58
18554.61 74
18555.90 75
18557.19 59
18558.47 55
18559.76 52
18561.05 64
18562.33 66
18563.62 74
18564.91 57
18566.19 75
18567.48 62
18568.77 65
18570.06 64
18571.34 77
18572.63 71
18573.92 72
18575.21 58
18576.49 51
18577.78 64
18579.07 68
18580.36 82
18581.64 88
18582.93 49
18584.22 71
18585.51 92
18586.80 73
18588.08 69
18589.37 64
18590.66 90
18591.95 75
18593.24 79
18594.52 72
18595.81 71
18597.10 69
18598.39 84
18599.68 69
18600.96 49
18602.25 61
18603.54 58
18604.83 66
18606.12 62
18607.41 58
18608.70 82
18609.98 73
18611.27 73
18612.56 69
18613.85 74
18615.14 57
18616.43 83
18617.72 70
18619.01 72
18620.30 84
18621.58 74
18622.87 78
18624.16 75
18625.45 68
18626.74 92
18628.03 64
18629.32 66
18630.61 74
18631.90 73
18633.19 74
18634.48 62
18635.77 62
18637.06 56
18638.35 64
18639.64 76
18640.93 69
18642.22 65
18643.51 87
18644.80 69
18646.09 69
18647.38 64
18648.67 66
18649.96 74
18651.25 79
18652.54 81
18653.83 61
18655.12 68
18656.41 63
18657.70 71
18658.99 67
18660.28 76
18661.57 70
18662.86 71
18664.15 60
18665.44 69
18666.73 57
18668.02 70
18669.31 79
18670.60 55
18671.89 67
18673.18 63
18674.48 64
18675.77 62
18677.06 74
18678.35 79
18679.64 76
18680.93 66
18682.22 68
18683.51 69
18684.80 60
18686.10 67
18687.39 66
18688.68 65
18689.97 60
18691.26 64
18692.55 65
18693.84 61
18695.14 79
18696.43 68
18697.72 64
18699.01 74
18700.30 59
18701.60 59
18702.89 71
18704.18 73
18705.47 66
18706.76 56
18708.06 75
18709.35 68
18710.64 58
18711.93 58
18713.22 60
18714.52 92
18715.81 70
18717.10 65
18718.39 60
18719.69 56
18720.98 70
18722.27 59
18723.56 77
18724.86 62
18726.15 57
18727.44 67
18728.73 81
18730.03 59
18731.32 50
18732.61 66
18733.91 65
18735.20 64
18736.49 63
18737.79 102
18739.08 96
18740.37 91
18741.66 70
18742.96 67
18744.25 67
18745.54 67
18746.84 69
18748.13 53
18749.43 45
18750.72 61
18752.01 73
18753.31 60
18754.60 53
18755.89 63
18757.19 73
18758.48 57
18759.77 59
18761.07 52
18762.36 67
18763.66 63
18764.95 61
18766.24 56
18767.54 75
18768.83 63
18770.13 70
18771.42 64
18772.72 53
18774.01 54
18775.30 67
18776.60 83
18777.89 72
18779.19 77
18780.48 62
18781.78 66
18783.07 60
18784.37 49
18785.66 74
18786.96 54
18788.25 76
18789.55 59
18790.84 52
18792.14 69
18793.43 63
18794.73 57
18796.02 60
18797.32 72
18798.61 73
18799.91 64
18801.20 69
18802.50 50
18803.79 56
18805.09 59
18806.38 56
18807.68 52
18808.97 70
18810.27 77
18811.57 57
18812.86 69
18814.16 63
18815.45 78
18816.75 65
18818.05 63
18819.34 53
18820.64 50
18821.93 39
18823.23 63
18824.53 65
18825.82 60
18827.12 63
18828.41 61
18829.71 50
18831.01 56
18832.30 56
18833.60 50
18834.90 64
18836.19 47
18837.49 59
18838.79 73
18840.08 79
18841.38 61
18842.68 62
18843.97 72
18845.27 68
18846.57 66
18847.86 63
18849.16 66
18850.46 70
18851.75 69
18853.05 64
18854.35 57
18855.65 56
18856.94 57
18858.24 65
18859.54 56
18860.83 63
18862.13 61
18863.43 57
18864.73 78
18866.02 57
18867.32 59
18868.62 60
18869.92 73
18871.21 77
18872.51 51
18873.81 55
18875.11 53
18876.41 66
18877.70 65
18879.00 58
18880.30 50
18881.60 54
18882.90 62
18884.19 75
18885.49 67
18886.79 70
18888.09 80
18889.39 62
18890.69 72
18891.98 70
18893.28 57
18894.58 64
18895.88 78
18897.18 65
18898.48 92
18899.78 65
18901.07 61
18902.37 67
18903.67 38
18904.97 71
18906.27 75
18907.57 63
18908.87 54
18910.17 65
18911.47 69
18912.77 78
18914.06 61
18915.36 49
18916.66 56
18917.96 70
18919.26 72
18920.56 70
18921.86 51
18923.16 69
18924.46 66
18925.76 78
18927.06 58
18928.36 67
18929.66 63
18930.96 72
18932.26 73
18933.56 66
18934.86 61
18936.16 82
18937.46 69
18938.76 72
18940.06 64
18941.36 59
18942.66 83
18943.96 77
18945.26 47
18946.56 51
18947.86 74
18949.16 79
18950.46 68
18951.76 58
18953.06 67
18954.36 75
18955.66 80
18956.96 70
18958.26 58
18959.56 72
18960.87 70
18962.17 67
18963.47 61
18964.77 63
18966.07 56
18967.37 77
18968.67 64
18969.97 53
18971.27 60
18972.57 69
18973.88 76
18975.18 59
18976.48 60
18977.78 59
18979.08 60
18980.38 85
18981.68 68
18982.99 55
18984.29 46
18985.59 64
18986.89 75
18988.19 59
18989.49 51
18990.80 69
18992.10 76
18993.40 71
18994.70 56
18996.00 60
18997.31 69
18998.61 80
18999.91 67
19001.21 60
19002.51 58
19003.82 69
19005.12 67
19006.42 69
19007.72 59
19009.03 64
19010.33 70
19011.63 67
19012.93 63
19014.24 65
19015.54 49
19016.84 68
19018.15 92
19019.45 66
19020.75 58
19022.05 52
19023.36 49
19024.66 65
19025.96 63
19027.27 55
19028.57 62
19029.87 71
19031.18 60
19032.48 55
19033.78 64
19035.09 73
19036.39 60
19037.69 69
19039.00 68
19040.30 63
19041.60 61
19042.91 52
19044.21 58
19045.51 69
19046.82 73
19048.12 68
19049.43 64
19050.73 54
19052.03 54
19053.34 49
19054.64 51
19055.95 56
19057.25 58
19058.55 52
19059.86 47
19061.16 60
19062.47 63
19063.77 51
19065.08 55
19066.38 53
19067.68 58
19068.99 59
19070.29 51
19071.60 48
19072.90 58
19074.21 72
19075.51 42
19076.82 61
19078.12 65
19079.43 62
19080.73 46
19082.04 57
19083.34 55
19084.65 63
19085.95 50
19087.26 69
19088.56 65
19089.87 55
19091.17 58
19092.48 61
19093.78 73
19095.09 49
19096.39 47
19097.70 64
19099.00 64
19100.31 69
19101.62 53
19102.92 52
19104.23 52
19105.53 48
19106.84 55
19108.14 52
19109.45 58
19110.76 61
19112.06 59
19113.37 60
19114.67 54
19115.98 60
19117.29 52
19118.59 65
19119.90 65
19121.21 64
19122.51 75
19123.82 62
19125.13 69
19126.43 69
19127.74 64
19129.04 59
19130.35 63
19131.66 61
19132.96 66
19134.27 49
19135.58 63
19136.89 67
19138.19 58
19139.50 69
19140.81 62
19142.11 61
19143.42 47
19144.73 56
19146.03 53
19147.34 71
19148.65 57
19149.96 62
19151.26 49
19152.57 48
19153.88 49
19155.19 63
19156.49 63
19157.80 60
19159.11 65
19160.42 64
19161.72 59
19163.03 70
19164.34 60
19165.65 52
19166.96 48
19168.26 55
19169.57 66
19170.88 67
19172.19 52
19173.50 45
19174.80 62
19176.11 65
19177.42 61
19178.73 49
19180.04 62
19181.34 62
19182.65 64
19183.96 62
19185.27 67
19186.58 74
19187.89 65
19189.20 80
19190.50 73
19191.81 64
19193.12 58
19194.43 65
19195.74 55
19197.05 60
19198.36 44
19199.67 67
19200.98 66
19202.28 55
19203.59 57
19204.90 67
19206.21 62
19207.52 51
19208.83 65
19210.14 67
19211.45 60
19212.76 54
19214.07 67
19215.38 52
19216.69 62
19218.00 61
19219.31 68
19220.62 53
19221.93 64
19223.24 65
19224.55 52
19225.86 71
19227.17 53
19228.48 63
19229.79 63
19231.10 74
19232.41 54
19233.72 59
19235.03 56
19236.34 49
19237.65 67
19238.96 48
19240.27 65
19241.58 73
19242.89 66
19244.20 70
19245.51 59
19246.82 78
19248.13 63
19249.44 61
19250.75 71
19252.06 58
19253.37 83
19254.69 50
19256.00 56
19257.31 59
19258.62 73
19259.93 67
19261.24 58
19262.55 58
19263.86 62
19265.17 72
19266.49 48
19267.80 79
19269.11 60
19270.42 57
19271.73 60
19273.04 67
19274.35 53
19275.67 52
19276.98 72
19278.29 70
19279.60 49
19280.91 61
19282.22 69
19283.54 62
19284.85 63
19286.16 57
19287.47 69
19288.78 68
19290.10 65
19291.41 51
19292.72 70
19294.03 59
19295.34 52
19296.66 65
19297.97 57
19299.28 53
19300.59 61
19301.91 48
19303.22 72
19304.53 57
19305.84 58
19307.16 75
19308.47 59
19309.78 67
19311.10 53
19312.41 74
19313.72 66
19315.03 61
19316.35 58
19317.66 56
19318.97 56
19320.29 68
19321.60 53
19322.91 58
19324.23 58
19325.54 52
19326.85 57
19328.17 49
19329.48 63
19330.79 69
19332.11 71
19333.42 53
19334.73 52
19336.05 55
19337.36 68
19338.67 74
19339.99 54
19341.30 42
19342.62 64
19343.93 52
19345.24 65
19346.56 63
19347.87 55
19349.19 67
19350.50 62
19351.81 55
19353.13 53
19354.44 71
19355.76 69
19357.07 66
19358.39 53
19359.70 67
19361.02 52
19362.33 59
19363.64 84
19364.96 58
19366.27 71
19367.59 75
19368.90 66
19370.22 64
19371.53 65
19372.85 73
19374.16 70
19375.48 74
19376.79 57
19378.11 59
19379.42 66
19380.74 55
19382.05 59
19383.37 53
19384.68 61
19386.00 62
19387.31 70
19388.63 67
19389.95 60
19391.26 64
19392.58 61
19393.89 76
19395.21 54
19396.52 60
19397.84 60
19399.16 76
19400.47 73
19401.79 73
19403.10 56
19404.42 79
19405.73 70
19407.05 53
19408.37 59
19409.68 56
19411.00 80
19412.32 73
19413.63 69
19414.95 66
19416.26 72
19417.58 56
19418.90 63
19420.21 51
19421.53 53
19422.85 60
19424.16 71
19425.48 58
19426.80 38
19428.11 47
19429.43 51
19430.75 68
19432.06 49
19433.38 55
19434.70 46
19436.02 68
19437.33 59
19438.65 50
19439.97 55
19441.28 48
19442.60 67
19443.92 54
19445.24 61
19446.55 74
19447.87 69
19449.19 64
19450.51 50
19451.82 50
19453.14 52
19454.46 64
19455.78 72
19457.09 71
19458.41 69
19459.73 64
19461.05 55
19462.37 66
19463.68 58
19465.00 68
19466.32 68
19467.64 73
19468.96 58
19470.28 46
19471.59 61
19472.91 61
19474.23 48
19475.55 71
19476.87 53
19478.19 60
19479.50 64
19480.82 66
19482.14 51
19483.46 49
19484.78 60
19486.10 54
19487.42 56
19488.73 38
19490.05 64
19491.37 68
19492.69 47
19494.01 44
19495.33 59
19496.65 56
19497.97 50
19499.29 57
19500.61 73
19501.93 46
19503.25 55
19504.56 65
19505.88 50
19507.20 54
19508.52 61
19509.84 63
19511.16 71
19512.48 48
19513.80 38
19515.12 54
19516.44 57
19517.76 60
19519.08 44
19520.40 65
19521.72 62
19523.04 67
19524.36 57
19525.68 53
19527.00 53
19528.32 44
19529.64 79
19530.96 57
19532.28 56
19533.60 48
19534.92 58
19536.24 55
19537.56 59
19538.88 60
19540.20 52
19541.53 65
19542.85 66
19544.17 65
19545.49 46
19546.81 55
19548.13 59
19549.45 73
19550.77 50
19552.09 55
19553.41 60
19554.73 67
19556.06 49
19557.38 57
19558.70 56
19560.02 51
19561.34 52
19562.66 57
19563.98 57
19565.30 59
19566.63 63
19567.95 49
19569.27 64
19570.59 68
19571.91 37
19573.23 65
19574.56 60
19575.88 36
19577.20 59
19578.52 52
19579.84 55
19581.17 59
19582.49 54
19583.81 58
19585.13 52
19586.45 49
19587.78 51
19589.10 59
19590.42 62
19591.74 53
19593.07 53
19594.39 62
19595.71 43
19597.03 73
19598.36 62
19599.68 77
19601.00 46
19602.32 53
19603.65 73
19604.97 54
19606.29 56
19607.61 45
19608.94 72
19610.26 66
19611.58 48
19612.91 57
19614.23 60
19615.55 45
19616.88 51
19618.20 50
19619.52 57
19620.85 58
19622.17 72
19623.49 57
19624.82 48
19626.14 54
19627.46 56
19628.79 63
19630.11 55
19631.43 49
19632.76 66
19634.08 58
19635.41 54
19636.73 61
19638.05 63
19639.38 49
19640.70 75
19642.03 67
19643.35 54
19644.67 56
19646.00 73
19647.32 55
19648.65 60
19649.97 57
19651.29 55
19652.62 67
19653.94 66
19655.27 41
19656.59 53
19657.92 59
19659.24 74
19660.57 76
19661.89 60
19663.22 61
19664.54 62
19665.87 65
19667.19 64
19668.52 68
19669.84 60
19671.17 62
19672.49 67
19673.82 67
19675.14 53
19676.47 54
19677.79 52
19679.12 66
19680.44 61
19681.77 40
19683.09 54
19684.42 58
19685.74 60
19687.07 49
19688.39 77
19689.72 77
19691.05 56
19692.37 49
19693.70 65
19695.02 67
19696.35 61
19697.68 56
19699.00 62
19700.33 58
19701.65 51
19702.98 48
19704.31 59
19705.63 64
19706.96 51
19708.28 68
19709.61 55
19710.94 57
19712.26 68
19713.59 64
19714.92 61
19716.24 60
19717.57 65
19718.90 74
19720.22 59
19721.55 61
19722.88 44
19724.20 54
19725.53 66
19726.86 77
19728.18 91
19729.51 65
19730.84 72
19732.16 57
19733.49 73
19734.82 62
19736.15 66
19737.47 60
19738.80 46
19740.13 51
19741.46 63
19742.78 57
19744.11 61
19745.44 56
19746.77 50
19748.09 51
19749.42 55
19750.75 56
19752.08 57
19753.40 70
19754.73 43
19756.06 49
19757.39 50
19758.72 66
19760.04 59
19761.37 50
19762.70 76
19764.03 67
19765.36 66
19766.68 65
19768.01 59
19769.34 47
19770.67 64
19772.00 54
19773.33 56
19774.66 55
19775.98 77
19777.31 74
19778.64 49
19779.97 48
19781.30 52
19782.63 61
19783.96 71
19785.29 57
19786.61 51
19787.94 66
19789.27 60
19790.60 49
19791.93 60
19793.26 66
19794.59 49
19795.92 66
19797.25 66
19798.58 70
19799.91 44
19801.24 55
19802.56 62
19803.89 72
19805.22 59
19806.55 54
19807.88 57
19809.21 66
19810.54 47
19811.87 57
19813.20 85
19814.53 51
19815.86 57
19817.19 75
19818.52 59
19819.85 60
19821.18 62
19822.51 57
19823.84 57
19825.17 58
19826.50 61
19827.83 57
19829.16 57
19830.49 44
19831.82 34
19833.15 71
19834.49 48
19835.82 59
19837.15 49
19838.48 57
19839.81 50
19841.14 52
19842.47 48
19843.80 39
19845.13 73
19846.46 49
19847.79 41
19849.12 49
19850.46 48
19851.79 43
19853.12 59
19854.45 51
19855.78 40
19857.11 53
19858.44 47
19859.77 59
19861.11 50
19862.44 58
19863.77 61
19865.10 71
19866.43 61
19867.76 56
19869.09 60
19870.43 55
19871.76 50
19873.09 54
19874.42 52
19875.75 43
19877.09 49
19878.42 60
19879.75 43
19881.08 54
19882.41 47
19883.75 64
19885.08 59
19886.41 55
19887.74 47
19889.08 48
19890.41 48
19891.74 43
19893.07 55
19894.41 60
19895.74 64
19897.07 52
19898.40 62
19899.74 43
19901.07 46
19902.40 58
19903.73 57
19905.07 65
19906.40 50
19907.73 60
19909.07 54
19910.40 56
19911.73 49
19913.07 49
19914.40 61
19915.73 43
19917.07 56
19918.40 58
19919.73 47
19921.07 60
19922.40 74
19923.73 85
19925.07 62
19926.40 62
19927.73 61
19929.07 58
19930.40 53
19931.74 38
19933.07 68
19934.40 66
19935.74 61
19937.07 58
19938.40 65
19939.74 57
19941.07 54
19942.41 56
19943.74 43
19945.08 50
19946.41 68
19947.74 50
19949.08 60
19950.41 49
19951.75 44
19953.08 59
19954.42 55
19955.75 57
19957.09 47
19958.42 66
19959.76 54
19961.09 60
19962.42 49
19963.76 51
19965.09 71
19966.43 64
19967.76 68
19969.10 58
19970.43 61
19971.77 49
19973.11 60
19974.44 38
19975.78 48
19977.11 55
19978.45 71
19979.78 42
19981.12 58
19982.45 52
19983.79 64
19985.12 72
19986.46 49
19987.80 48
19989.13 56
19990.47 76
19991.80 44
19993.14 53
19994.47 52
19995.81 59
19997.15 65
19998.48 63
19999.82 46
20001.15 48
20002.49 61
20003.83 56
20005.16 65
20006.50 54
20007.84 51
20009.17 65
20010.51 60
20011.85 55
20013.18 57
20014.52 59
20015.85 65
20017.19 63
20018.53 49
20019.87 65
20021.20 57
20022.54 60
20023.88 55
20025.21 80
20026.55 45
20027.89 69
20029.22 58
20030.56 61
20031.90 55
20033.24 66
20034.57 57
20035.91 52
20037.25 58
20038.58 61
20039.92 55
20041.26 71
20042.60 69
20043.93 56
20045.27 47
20046.61 60
20047.95 63
20049.29 38
20050.62 44
20051.96 55
20053.30 56
20054.64 50
20055.97 55
20057.31 45
20058.65 63
20059.99 59
20061.33 54
20062.66 52
20064.00 37
20065.34 60
20066.68 62
20068.02 55
20069.36 62
20070.70 57
20072.03 67
20073.37 68
20074.71 57
20076.05 58
20077.39 51
20078.73 73
20080.07 45
20081.40 49
20082.74 56
20084.08 66
20085.42 57
20086.76 49
20088.10 54
20089.44 62
20090.78 69
20092.12 62
20093.46 55
20094.80 45
20096.13 45
20097.47 57
20098.81 61
20100.15 54
20101.49 46
20102.83 55
20104.17 63
20105.51 86
20106.85 59
20108.19 60
20109.53 59
20110.87 51
20112.21 52
20113.55 57
20114.89 52
20116.23 49
20117.57 41
20118.91 55
20120.25 45
20121.59 48
20122.93 61
20124.27 51
