# Supplementary material for: MALDI-TOF MS typing enables the classification of brewing yeasts of the genus Saccharomyces to major beer styles
Source: PLoS One. 2017 Aug 9;12(8):e0181694. doi: 10.1371/journal.pone.0181694 (PMC5549903; doi:10.1371/journal.pone.0181694)
Supplement: S13 File — The directory includes 90 raw files and was zipped to “.zip”; the folder has three strains with 30 spectra per strain; S1 Text explains the raw files with an example and Table 1 represents the yeast strains used within the experiment. (ZIP) [file pone.0181694.s016.zip › 37-39/30635-431-OG-Alt-Koe-YPG-18h-E-E_2015-10-20__0_C2_1.dat]

1999.81 3642
2000.23 3410
2000.65 3435
2001.07 3377
2001.50 3308
2001.92 3436
2002.34 3301
2002.76 3299
2003.18 3126
2003.60 2991
2004.03 3128
2004.45 2982
2004.87 2984
2005.29 3077
2005.71 3092
2006.14 3007
2006.56 3219
2006.98 3329
2007.40 3051
2007.83 3156
2008.25 3026
2008.67 3103
2009.09 3112
2009.52 3125
2009.94 3217
2010.36 3271
2010.78 3100
2011.21 3057
2011.63 2960
2012.05 3029
2012.48 3067
2012.90 2861
2013.32 2832
2013.74 2844
2014.17 2815
2014.59 2874
2015.01 2829
2015.44 2783
2015.86 2821
2016.28 2866
2016.71 3070
2017.13 3050
2017.55 3055
2017.98 3005
2018.40 3147
2018.82 3230
2019.25 3194
2019.67 3258
2020.09 3414
2020.52 3118
2020.94 3068
2021.37 3143
2021.79 2977
2022.21 2951
2022.64 2984
2023.06 3022
2023.48 2983
2023.91 2933
2024.33 3066
2024.76 3091
2025.18 3014
2025.61 3062
2026.03 2985
2026.45 3001
2026.88 3053
2027.30 3031
2027.73 3112
2028.15 3018
2028.58 2956
2029.00 2810
2029.43 2831
2029.85 3036
2030.28 3000
2030.70 3121
2031.12 2753
2031.55 2786
2031.97 3003
2032.40 3220
2032.82 3173
2033.25 3312
2033.67 3284
2034.10 3342
2034.52 3248
2034.95 3168
2035.38 3096
2035.80 3203
2036.23 3109
2036.65 3121
2037.08 3096
2037.50 3145
2037.93 3240
2038.35 3179
2038.78 3233
2039.20 3303
2039.63 3377
2040.06 3366
2040.48 3464
2040.91 3260
2041.33 3309
2041.76 3502
2042.19 3511
2042.61 3337
2043.04 3132
2043.46 3064
2043.89 3033
2044.32 2981
2044.74 2871
2045.17 3077
2045.59 3078
2046.02 3009
2046.45 2978
2046.87 2936
2047.30 3028
2047.73 3084
2048.15 3039
2048.58 3049
2049.01 3061
2049.43 3230
2049.86 3117
2050.29 3027
2050.71 2962
2051.14 3100
2051.57 3133
2051.99 2878
2052.42 2893
2052.85 2978
2053.28 2940
2053.70 2941
2054.13 2924
2054.56 2817
2054.99 2786
2055.41 2885
2055.84 2887
2056.27 2880
2056.69 2836
2057.12 2962
2057.55 2973
2057.98 2997
2058.41 2903
2058.83 3071
2059.26 3122
2059.69 3111
2060.12 3046
2060.54 3109
2060.97 3278
2061.40 3010
2061.83 2988
2062.26 2949
2062.68 3190
2063.11 3070
2063.54 3051
2063.97 3190
2064.40 3416
2064.83 3466
2065.25 3441
2065.68 3792
2066.11 3599
2066.54 3531
2066.97 3460
2067.40 3441
2067.82 3367
2068.25 3460
2068.68 3359
2069.11 3294
2069.54 3087
2069.97 3104
2070.40 3051
2070.83 2948
2071.26 3033
2071.68 3044
2072.11 2868
2072.54 2836
2072.97 3051
2073.40 3083
2073.83 2935
2074.26 3048
2074.69 3248
2075.12 3152
2075.55 3162
2075.98 3202
2076.41 3162
2076.84 3281
2077.27 3281
2077.70 3083
2078.13 3180
2078.55 3395
2078.98 3359
2079.41 3436
2079.84 3357
2080.27 3407
2080.70 3406
2081.13 3233
2081.56 3161
2081.99 3193
2082.42 3047
2082.85 3073
2083.29 3000
2083.72 3103
2084.15 2971
2084.58 2965
2085.01 3112
2085.44 3122
2085.87 2916
2086.30 2866
2086.73 2916
2087.16 2801
2087.59 2875
2088.02 2913
2088.45 3045
2088.88 3130
2089.31 3103
2089.74 3015
2090.17 2970
2090.61 3144
2091.04 3088
2091.47 3032
2091.90 3016
2092.33 3012
2092.76 3077
2093.19 2943
2093.62 3023
2094.06 3048
2094.49 2939
2094.92 2938
2095.35 2821
2095.78 2927
2096.21 3021
2096.64 2984
2097.08 2964
2097.51 2904
2097.94 2935
2098.37 2915
2098.80 2832
2099.24 2858
2099.67 2959
2100.10 2920
2100.53 2693
2100.96 2801
2101.40 2978
2101.83 2809
2102.26 2901
2102.69 3029
2103.12 2941
2103.56 2739
2103.99 2845
2104.42 2961
2104.85 2870
2105.29 2871
2105.72 2992
2106.15 2921
2106.58 3011
2107.02 3272
2107.45 2917
2107.88 2844
2108.31 2978
2108.75 3087
2109.18 3119
2109.61 3132
2110.05 3072
2110.48 2895
2110.91 2820
2111.35 2811
2111.78 2902
2112.21 2946
2112.65 2854
2113.08 2718
2113.51 2812
2113.95 2819
2114.38 2926
2114.81 2913
2115.25 2884
2115.68 2812
2116.11 2968
2116.55 2935
2116.98 2944
2117.41 2866
2117.85 2750
2118.28 2811
2118.72 2714
2119.15 2540
2119.58 2703
2120.02 2695
2120.45 2766
2120.89 2821
2121.32 2808
2121.75 2958
2122.19 2848
2122.62 2822
2123.06 2861
2123.49 2920
2123.93 2802
2124.36 2792
2124.79 2939
2125.23 2798
2125.66 2825
2126.10 3098
2126.53 2976
2126.97 2794
2127.40 2981
2127.84 2971
2128.27 2970
2128.71 2773
2129.14 2795
2129.58 2860
2130.01 2969
2130.45 2985
2130.88 3029
2131.32 2937
2131.75 2966
2132.19 3027
2132.62 3238
2133.06 3267
2133.49 3269
2133.93 3120
2134.37 3249
2134.80 3246
2135.24 3402
2135.67 3313
2136.11 3139
2136.54 3456
2136.98 3448
2137.41 3285
2137.85 3386
2138.29 3329
2138.72 3247
2139.16 3027
2139.59 3082
2140.03 3101
2140.47 3126
2140.90 2976
2141.34 2860
2141.78 2694
2142.21 2645
2142.65 2600
2143.08 2805
2143.52 2763
2143.96 2843
2144.39 2929
2144.83 2947
2145.27 2854
2145.70 2790
2146.14 2914
2146.58 3052
2147.01 2958
2147.45 2979
2147.89 2946
2148.32 2934
2148.76 3139
2149.20 3343
2149.64 3473
2150.07 3407
2150.51 3341
2150.95 3487
2151.38 3328
2151.82 3433
2152.26 3357
2152.70 3461
2153.13 3335
2153.57 3371
2154.01 3376
2154.45 3311
2154.88 3168
2155.32 3015
2155.76 2917
2156.20 3036
2156.63 3130
2157.07 3057
2157.51 2894
2157.95 3088
2158.39 3013
2158.82 2996
2159.26 2877
2159.70 2920
2160.14 2865
2160.58 3001
2161.01 2970
2161.45 2999
2161.89 2967
2162.33 2998
2162.77 3158
2163.21 2982
2163.64 3041
2164.08 3249
2164.52 3112
2164.96 3035
2165.40 3092
2165.84 2953
2166.28 3089
2166.71 3080
2167.15 3054
2167.59 3102
2168.03 3088
2168.47 3049
2168.91 3143
2169.35 3066
2169.79 3126
2170.23 3190
2170.67 3124
2171.10 3214
2171.54 3408
2171.98 3450
2172.42 3303
2172.86 3480
2173.30 3396
2173.74 3414
2174.18 3477
2174.62 3493
2175.06 3559
2175.50 3432
2175.94 3585
2176.38 3508
2176.82 3423
2177.26 3514
2177.70 3408
2178.14 3315
2178.58 3311
2179.02 3345
2179.46 3372
2179.90 3105
2180.34 3026
2180.78 3243
2181.22 3158
2181.66 2965
2182.10 2894
2182.54 2896
2182.98 2993
2183.42 2862
2183.86 2941
2184.30 2933
2184.74 2983
2185.18 2913
2185.62 2886
2186.06 2844
2186.51 2888
2186.95 2963
2187.39 3061
2187.83 3219
2188.27 3090
2188.71 3324
2189.15 3168
2189.59 3178
2190.03 3278
2190.47 3262
2190.92 3139
2191.36 3169
2191.80 3075
2192.24 3014
2192.68 3204
2193.12 3107
2193.56 3223
2194.01 3181
2194.45 3251
2194.89 3223
2195.33 3224
2195.77 3446
2196.21 3432
2196.66 3402
2197.10 3494
2197.54 3341
2197.98 3578
2198.42 3444
2198.87 3355
2199.31 3213
2199.75 3320
2200.19 3189
2200.63 3194
2201.08 3167
2201.52 3152
2201.96 3163
2202.40 3261
2202.85 3058
2203.29 3029
2203.73 3120
2204.17 3245
2204.62 3200
2205.06 3141
2205.50 3209
2205.94 3199
2206.39 3489
2206.83 3276
2207.27 3451
2207.71 3523
2208.16 3340
2208.60 3266
2209.04 3459
2209.49 3334
2209.93 3176
2210.37 3366
2210.82 3300
2211.26 3562
2211.70 3468
2212.15 3212
2212.59 3204
2213.03 3303
2213.48 3222
2213.92 3133
2214.36 3322
2214.81 3198
2215.25 3241
2215.69 3210
2216.14 3035
2216.58 2986
2217.03 3030
2217.47 3030
2217.91 2983
2218.36 2836
2218.80 3031
2219.25 3096
2219.69 2916
2220.13 2983
2220.58 3114
2221.02 3084
2221.47 2995
2221.91 2991
2222.36 3040
2222.80 2891
2223.24 3171
2223.69 3205
2224.13 3124
2224.58 3065
2225.02 3109
2225.47 3041
2225.91 3377
2226.36 3379
2226.80 3287
2227.25 3245
2227.69 3246
2228.14 3226
2228.58 3236
2229.03 3285
2229.47 3291
2229.92 3385
2230.36 3300
2230.81 3332
2231.25 3594
2231.70 3615
2232.14 3551
2232.59 3502
2233.03 3560
2233.48 3599
2233.93 3640
2234.37 3683
2234.82 3745
2235.26 3552
2235.71 3513
2236.15 3463
2236.60 3386
2237.05 3536
2237.49 3405
2237.94 3303
2238.38 3244
2238.83 3357
2239.28 3087
2239.72 3054
2240.17 3038
2240.61 3116
2241.06 3044
2241.51 3024
2241.95 2985
2242.40 2760
2242.85 2925
2243.29 2855
2243.74 2932
2244.19 2918
2244.63 2796
2245.08 2863
2245.52 2836
2245.97 2776
2246.42 2848
2246.87 2912
2247.31 2716
2247.76 2821
2248.21 2732
2248.65 2730
2249.10 2910
2249.55 2940
2249.99 2889
2250.44 2822
2250.89 2876
2251.34 2767
2251.78 2782
2252.23 2920
2252.68 2897
2253.13 2922
2253.57 3005
2254.02 2959
2254.47 2952
2254.92 2949
2255.36 2782
2255.81 2804
2256.26 2785
2256.71 2812
2257.15 2709
2257.60 2696
2258.05 2855
2258.50 3056
2258.95 3029
2259.39 2883
2259.84 2948
2260.29 3097
2260.74 3145
2261.19 3057
2261.64 3095
2262.08 3067
2262.53 3116
2262.98 3339
2263.43 3395
2263.88 3264
2264.33 3287
2264.77 3421
2265.22 3366
2265.67 3282
2266.12 3113
2266.57 3221
2267.02 3083
2267.47 3196
2267.92 3195
2268.37 3250
2268.81 3296
2269.26 3271
2269.71 3424
2270.16 3582
2270.61 3497
2271.06 3421
2271.51 3387
2271.96 3416
2272.41 3477
2272.86 3420
2273.31 3238
2273.76 3358
2274.21 3288
2274.66 3195
2275.11 3267
2275.55 3084
2276.00 2980
2276.45 2931
2276.90 3037
2277.35 3028
2277.80 2903
2278.25 2869
2278.70 2815
2279.15 2776
2279.60 2913
2280.05 3050
2280.50 3103
2280.95 3047
2281.40 2984
2281.85 2999
2282.31 3075
2282.76 3083
2283.21 3132
2283.66 2962
2284.11 3013
2284.56 3073
2285.01 3012
2285.46 3049
2285.91 3106
2286.36 3058
2286.81 3212
2287.26 3342
2287.71 3481
2288.16 3463
2288.61 3649
2289.07 3851
2289.52 4118
2289.97 4242
2290.42 4826
2290.87 4820
2291.32 4962
2291.77 4707
2292.22 4748
2292.68 4765
2293.13 4553
2293.58 4539
2294.03 4505
2294.48 4397
2294.93 4112
2295.38 3938
2295.84 3846
2296.29 3656
2296.74 3482
2297.19 3449
2297.64 3389
2298.10 3237
2298.55 3344
2299.00 3173
2299.45 3124
2299.90 3135
2300.36 3038
2300.81 3270
2301.26 3165
2301.71 3020
2302.16 2979
2302.62 2875
2303.07 2921
2303.52 2915
2303.97 2963
2304.43 2987
2304.88 3040
2305.33 3065
2305.78 2966
2306.24 3078
2306.69 3393
2307.14 3426
2307.60 3234
2308.05 3270
2308.50 3337
2308.95 3377
2309.41 3525
2309.86 3686
2310.31 3718
2310.77 3849
2311.22 3618
2311.67 3486
2312.13 3616
2312.58 3461
2313.03 3426
2313.49 3266
2313.94 3311
2314.39 3135
2314.85 2891
2315.30 3026
2315.75 3112
2316.21 3276
2316.66 3181
2317.11 3181
2317.57 3242
2318.02 3351
2318.48 3380
2318.93 3323
2319.38 3269
2319.84 3299
2320.29 3256
2320.75 3381
2321.20 3503
2321.66 3340
2322.11 3200
2322.56 3236
2323.02 3118
2323.47 3333
2323.93 3247
2324.38 3307
2324.84 3304
2325.29 3346
2325.74 3505
2326.20 3418
2326.65 3416
2327.11 3413
2327.56 3237
2328.02 3403
2328.47 3432
2328.93 3190
2329.38 3262
2329.84 3406
2330.29 3620
2330.75 3556
2331.20 3613
2331.66 3492
2332.11 3399
2332.57 3248
2333.02 3266
2333.48 3302
2333.94 3205
2334.39 3147
2334.85 3064
2335.30 3073
2335.76 3087
2336.21 2942
2336.67 3031
2337.12 2992
2337.58 2968
2338.04 2911
2338.49 3010
2338.95 3166
2339.40 3226
2339.86 3175
2340.32 3265
2340.77 3307
2341.23 3032
2341.68 3017
2342.14 3261
2342.60 3005
2343.05 3066
2343.51 3004
2343.97 3105
2344.42 3378
2344.88 3304
2345.34 3203
2345.79 3312
2346.25 3333
2346.71 3393
2347.16 3326
2347.62 3360
2348.08 3349
2348.53 3704
2348.99 3621
2349.45 3490
2349.90 3531
2350.36 3261
2350.82 3157
2351.27 3307
2351.73 3154
2352.19 3338
2352.65 3413
2353.10 3156
2353.56 3252
2354.02 3223
2354.48 3213
2354.93 3067
2355.39 3089
2355.85 3251
2356.31 3195
2356.76 3161
2357.22 3220
2357.68 3280
2358.14 3110
2358.59 3363
2359.05 3289
2359.51 3332
2359.97 3276
2360.43 3235
2360.88 3260
2361.34 3310
2361.80 3226
2362.26 3421
2362.72 3352
2363.17 3092
2363.63 3311
2364.09 3189
2364.55 3161
2365.01 3125
2365.47 3109
2365.92 3329
2366.38 3306
2366.84 3251
2367.30 3092
2367.76 3146
2368.22 3269
2368.68 3066
2369.14 3102
2369.59 3163
2370.05 3093
2370.51 3047
2370.97 3007
2371.43 3091
2371.89 3021
2372.35 2894
2372.81 3125
2373.27 3205
2373.73 3078
2374.19 3177
2374.65 3090
2375.10 3189
2375.56 3305
2376.02 3370
2376.48 3426
2376.94 3242
2377.40 3346
2377.86 3399
2378.32 3380
2378.78 3291
2379.24 3193
2379.70 3172
2380.16 3207
2380.62 3300
2381.08 3155
2381.54 3247
2382.00 3226
2382.46 3067
2382.92 3147
2383.38 3127
2383.84 3047
2384.30 3098
2384.76 3120
2385.22 2918
2385.68 3147
2386.14 3195
2386.60 3029
2387.07 3016
2387.53 3062
2387.99 3236
2388.45 3230
2388.91 3234
2389.37 3107
2389.83 3243
2390.29 3223
2390.75 3280
2391.21 3302
2391.67 3287
2392.13 3254
2392.60 3201
2393.06 3226
2393.52 3095
2393.98 2996
2394.44 2985
2394.90 3036
2395.36 3105
2395.82 2768
2396.29 2894
2396.75 2836
2397.21 2735
2397.67 2828
2398.13 2965
2398.59 2912
2399.06 2945
2399.52 2785
2399.98 2912
2400.44 2916
2400.90 2854
2401.37 2883
2401.83 2857
2402.29 2725
2402.75 2916
2403.21 2985
2403.68 2972
2404.14 2981
2404.60 2888
2405.06 2936
2405.52 3082
2405.99 3033
2406.45 3129
2406.91 3002
2407.37 2920
2407.84 2919
2408.30 2772
2408.76 2682
2409.22 2851
2409.69 2765
2410.15 2794
2410.61 2857
2411.08 2725
2411.54 2950
2412.00 2907
2412.47 2742
2412.93 2875
2413.39 2886
2413.85 3054
2414.32 3076
2414.78 2989
2415.24 2969
2415.71 3150
2416.17 3473
2416.63 3420
2417.10 3380
2417.56 3516
2418.02 3576
2418.49 3470
2418.95 3496
2419.42 3389
2419.88 3628
2420.34 3608
2420.81 3497
2421.27 3592
2421.73 3441
2422.20 3290
2422.66 3163
2423.13 3359
2423.59 3349
2424.06 3335
2424.52 3307
2424.98 3179
2425.45 3135
2425.91 3292
2426.38 3141
2426.84 2988
2427.31 3077
2427.77 2943
2428.23 2901
2428.70 3033
2429.16 2921
2429.63 2953
2430.09 2960
2430.56 2896
2431.02 2965
2431.49 3032
2431.95 2924
2432.42 3139
2432.88 3184
2433.35 3272
2433.81 3359
2434.28 3465
2434.74 3212
2435.21 3410
2435.67 3456
2436.14 3413
2436.60 3249
2437.07 3245
2437.53 3268
2438.00 3273
2438.47 3345
2438.93 3403
2439.40 3353
2439.86 3279
2440.33 3389
2440.79 3420
2441.26 3432
2441.73 3381
2442.19 3551
2442.66 3635
2443.12 3541
2443.59 3322
2444.05 3290
2444.52 3289
2444.99 2954
2445.45 2994
2445.92 2772
2446.39 2893
2446.85 2876
2447.32 2988
2447.78 2916
2448.25 2875
2448.72 2894
2449.18 2912
2449.65 3008
2450.12 2815
2450.58 2686
2451.05 2921
2451.52 2934
2451.98 2996
2452.45 3160
2452.92 3064
2453.39 3067
2453.85 3069
2454.32 3017
2454.79 2992
2455.25 3076
2455.72 3060
2456.19 2984
2456.65 3009
2457.12 3105
2457.59 3153
2458.06 3075
2458.52 3173
2458.99 3071
2459.46 2933
2459.93 2896
2460.39 2894
2460.86 2941
2461.33 2931
2461.80 2811
2462.27 2795
2462.73 2854
2463.20 2780
2463.67 2808
2464.14 2945
2464.60 3024
2465.07 3003
2465.54 3224
2466.01 3230
2466.48 3153
2466.95 3069
2467.41 2899
2467.88 2879
2468.35 2897
2468.82 2861
2469.29 2992
2469.76 3013
2470.22 2944
2470.69 2894
2471.16 2850
2471.63 2743
2472.10 2834
2472.57 2688
2473.04 2649
2473.51 2730
2473.97 2789
2474.44 2626
2474.91 2761
2475.38 2788
2475.85 2807
2476.32 2783
2476.79 2925
2477.26 2981
2477.73 2903
2478.20 2848
2478.67 2852
2479.13 2859
2479.60 2930
2480.07 2938
2480.54 2950
2481.01 2777
2481.48 2754
2481.95 2839
2482.42 2787
2482.89 2968
2483.36 2946
2483.83 2939
2484.30 2928
2484.77 2857
2485.24 3025
2485.71 2943
2486.18 2928
2486.65 3168
2487.12 3180
2487.59 3007
2488.06 2971
2488.53 3179
2489.00 3122
2489.47 3210
2489.94 3203
2490.41 3222
2490.88 3182
2491.35 3130
2491.83 2990
2492.30 3105
2492.77 3134
2493.24 3185
2493.71 3196
2494.18 3093
2494.65 2966
2495.12 3146
2495.59 3142
2496.06 3059
2496.53 3081
2497.00 3078
2497.48 3019
2497.95 3078
2498.42 3045
2498.89 2890
2499.36 2948
2499.83 2871
2500.30 2819
2500.77 2841
2501.25 2809
2501.72 2691
2502.19 2683
2502.66 2843
2503.13 2807
2503.60 2699
2504.08 2825
2504.55 2970
2505.02 2815
2505.49 2801
2505.96 2855
2506.44 2960
2506.91 2958
2507.38 2981
2507.85 3306
2508.32 3313
2508.80 3260
2509.27 3196
2509.74 3355
2510.21 3348
2510.68 3431
2511.16 3557
2511.63 3522
2512.10 3515
2512.57 3437
2513.05 3447
2513.52 3418
2513.99 3377
2514.47 3363
2514.94 3229
2515.41 3121
2515.88 3060
2516.36 3141
2516.83 3117
2517.30 3105
2517.78 3152
2518.25 3189
2518.72 3095
2519.19 3057
2519.67 3110
2520.14 3122
2520.61 3081
2521.09 3047
2521.56 3095
2522.03 2933
2522.51 2888
2522.98 2997
2523.46 2955
2523.93 2962
2524.40 2961
2524.88 2909
2525.35 2761
2525.82 2864
2526.30 2820
2526.77 2883
2527.25 2859
2527.72 2988
2528.19 2902
2528.67 2924
2529.14 2807
2529.62 2989
2530.09 2908
2530.56 2861
2531.04 2862
2531.51 2970
2531.99 2889
2532.46 2888
2532.94 2859
2533.41 2919
2533.89 2974
2534.36 3017
2534.83 2992
2535.31 2922
2535.78 2942
2536.26 2936
2536.73 3015
2537.21 3049
2537.68 3118
2538.16 3066
2538.63 3068
2539.11 3081
2539.58 3112
2540.06 2997
2540.53 2853
2541.01 3085
2541.48 2994
2541.96 2933
2542.43 2960
2542.91 3040
2543.39 3074
2543.86 3085
2544.34 3010
2544.81 3049
2545.29 3068
2545.76 3104
2546.24 3242
2546.71 3269
2547.19 3221
2547.67 3185
2548.14 3436
2548.62 3578
2549.09 3556
2549.57 3501
2550.05 3401
2550.52 3571
2551.00 3394
2551.47 3331
2551.95 3483
2552.43 3213
2552.90 3296
2553.38 3445
2553.86 3424
2554.33 3572
2554.81 3542
2555.29 3405
2555.76 3531
2556.24 3438
2556.72 3361
2557.19 3495
2557.67 3180
2558.15 3269
2558.62 3031
2559.10 3041
2559.58 2965
2560.05 3114
2560.53 3063
2561.01 2876
2561.48 2763
2561.96 2924
2562.44 2962
2562.92 2825
2563.39 2812
2563.87 2987
2564.35 2920
2564.83 2960
2565.30 2918
2565.78 2688
2566.26 2741
2566.74 2780
2567.21 2857
2567.69 2865
2568.17 2689
2568.65 2765
2569.12 2672
2569.60 2723
2570.08 2803
2570.56 2651
2571.04 2625
2571.51 2741
2571.99 2774
2572.47 2884
2572.95 2849
2573.43 2855
2573.91 2896
2574.38 2759
2574.86 2829
2575.34 2954
2575.82 2934
2576.30 2911
2576.78 2612
2577.25 2660
2577.73 2701
2578.21 2874
2578.69 2872
2579.17 2923
2579.65 2916
2580.13 2953
2580.61 3008
2581.09 3123
2581.56 3138
2582.04 2964
2582.52 3073
2583.00 2913
2583.48 2966
2583.96 2837
2584.44 2851
2584.92 2926
2585.40 2916
2585.88 2922
2586.36 3028
2586.84 2973
2587.32 2941
2587.79 2839
2588.27 2950
2588.75 3113
2589.23 3072
2589.71 3066
2590.19 3091
2590.67 3013
2591.15 3006
2591.63 2964
2592.11 3182
2592.59 3135
2593.07 3219
2593.55 3088
2594.03 3070
2594.51 3183
2594.99 3196
2595.47 3131
2595.95 3024
2596.43 2887
2596.92 2951
2597.40 2849
2597.88 2890
2598.36 2800
2598.84 2731
2599.32 2696
2599.80 2909
2600.28 2784
2600.76 2829
2601.24 2851
2601.72 2894
2602.20 2765
2602.68 2913
2603.16 2965
2603.65 2767
2604.13 2829
2604.61 2860
2605.09 2979
2605.57 3064
2606.05 3101
2606.53 3006
2607.01 2950
2607.50 2978
2607.98 2940
2608.46 3010
2608.94 2841
2609.42 3002
2609.90 3148
2610.38 3058
2610.87 3118
2611.35 2886
2611.83 2917
2612.31 2720
2612.79 2880
2613.28 3005
2613.76 2815
2614.24 2804
2614.72 2774
2615.20 2839
2615.69 2956
2616.17 2966
2616.65 2942
2617.13 3159
2617.62 3051
2618.10 2996
2618.58 3330
2619.06 3139
2619.54 3016
2620.03 3221
2620.51 3251
2620.99 3189
2621.48 3061
2621.96 2993
2622.44 2963
2622.92 3174
2623.41 3028
2623.89 3019
2624.37 3038
2624.86 3073
2625.34 2899
2625.82 2947
2626.30 2927
2626.79 3010
2627.27 2936
2627.75 2902
2628.24 3069
2628.72 2998
2629.20 2913
2629.69 3103
2630.17 2972
2630.65 2862
2631.14 3001
2631.62 3069
2632.11 3076
2632.59 3227
2633.07 2977
2633.56 2895
2634.04 3011
2634.52 3148
2635.01 2977
2635.49 2791
2635.98 2859
2636.46 2949
2636.94 3056
2637.43 2928
2637.91 2905
2638.40 2901
2638.88 2937
2639.37 2841
2639.85 2913
2640.33 2908
2640.82 3065
2641.30 3213
2641.79 3245
2642.27 3191
2642.76 3170
2643.24 3123
2643.73 3228
2644.21 3118
2644.70 3011
2645.18 3204
2645.67 3048
2646.15 3029
2646.64 2959
2647.12 2917
2647.61 2992
2648.09 2979
2648.58 2776
2649.06 3126
2649.55 3172
2650.03 3133
2650.52 3148
2651.00 3029
2651.49 3094
2651.97 2998
2652.46 2959
2652.95 3000
2653.43 2881
2653.92 2891
2654.40 2966
2654.89 2939
2655.37 3045
2655.86 2945
2656.35 3002
2656.83 3112
2657.32 3100
2657.80 3185
2658.29 3113
2658.78 2887
2659.26 2863
2659.75 2985
2660.23 2855
2660.72 2851
2661.21 2730
2661.69 2824
2662.18 2856
2662.67 2844
2663.15 2916
2663.64 2877
2664.13 3102
2664.61 3063
2665.10 2837
2665.59 2937
2666.07 3094
2666.56 3112
2667.05 2935
2667.53 2910
2668.02 2868
2668.51 2905
2668.99 2871
2669.48 2805
2669.97 2723
2670.46 2741
2670.94 3066
2671.43 3201
2671.92 3363
2672.40 3320
2672.89 3287
2673.38 3425
2673.87 3748
2674.35 3919
2674.84 4107
2675.33 4133
2675.82 3902
2676.31 3984
2676.79 4149
2677.28 4176
2677.77 4002
2678.26 3546
2678.74 3563
2679.23 3444
2679.72 3214
2680.21 3134
2680.70 3287
2681.18 3004
2681.67 3060
2682.16 3094
2682.65 2897
2683.14 3147
2683.63 3116
2684.11 2860
2684.60 3033
2685.09 3182
2685.58 3172
2686.07 2925
2686.56 2866
2687.05 2931
2687.53 2985
2688.02 2923
2688.51 2782
2689.00 2731
2689.49 2834
2689.98 2812
2690.47 2666
2690.96 2714
2691.45 2740
2691.94 2708
2692.42 2726
2692.91 2734
2693.40 2809
2693.89 2821
2694.38 2919
2694.87 2674
2695.36 2851
2695.85 2971
2696.34 2832
2696.83 3016
2697.32 2936
2697.81 2811
2698.30 2927
2698.79 2983
2699.28 2983
2699.77 2952
2700.26 2940
2700.75 2916
2701.24 2941
2701.73 3160
2702.22 3232
2702.71 3006
2703.20 3101
2703.69 3152
2704.18 2958
2704.67 3072
2705.16 3137
2705.65 3104
2706.14 2798
2706.63 2810
2707.12 3026
2707.61 2925
2708.10 2997
2708.59 2761
2709.08 2897
2709.57 2802
2710.06 2692
2710.56 2659
2711.05 2627
2711.54 2634
2712.03 2691
2712.52 2746
2713.01 2750
2713.50 2712
2713.99 2829
2714.48 2960
2714.98 2793
2715.47 2740
2715.96 2680
2716.45 2531
2716.94 2624
2717.43 2757
2717.92 2653
2718.42 2571
2718.91 2597
2719.40 2803
2719.89 2781
2720.38 2706
2720.87 2859
2721.37 2819
2721.86 3038
2722.35 3045
2722.84 3115
2723.33 3198
2723.82 3194
2724.32 3256
2724.81 2934
2725.30 2966
2725.79 2921
2726.29 2860
2726.78 2774
2727.27 2753
2727.76 2573
2728.26 2798
2728.75 2751
2729.24 2781
2729.73 2891
2730.23 2790
2730.72 2915
2731.21 2945
2731.70 2980
2732.20 2890
2732.69 2827
2733.18 2821
2733.67 2914
2734.17 2831
2734.66 2863
2735.15 2831
2735.65 2891
2736.14 2857
2736.63 2855
2737.13 2899
2737.62 2918
2738.11 3032
2738.61 3066
2739.10 2864
2739.59 2853
2740.09 3009
2740.58 3029
2741.07 2963
2741.57 2946
2742.06 2901
2742.55 2856
2743.05 2771
2743.54 2851
2744.04 2898
2744.53 2849
2745.02 2752
2745.52 2594
2746.01 2730
2746.51 2775
2747.00 2814
2747.49 2786
2747.99 2780
2748.48 2703
2748.98 2763
2749.47 2719
2749.97 2886
2750.46 2751
2750.96 2671
2751.45 2613
2751.94 2769
2752.44 2950
2752.93 2689
2753.43 2567
2753.92 2713
2754.42 2783
2754.91 2751
2755.41 2562
2755.90 2663
2756.40 2705
2756.89 2848
2757.39 2789
2757.88 2706
2758.38 2875
2758.87 2688
2759.37 2737
2759.86 2840
2760.36 2873
2760.85 2891
2761.35 2864
2761.84 2927
2762.34 2982
2762.84 2859
2763.33 2856
2763.83 2917
2764.32 2803
2764.82 2915
2765.31 2715
2765.81 2795
2766.31 2749
2766.80 2806
2767.30 2846
2767.79 2659
2768.29 2677
2768.79 2713
2769.28 2754
2769.78 2788
2770.27 2802
2770.77 2842
2771.27 3063
2771.76 3073
2772.26 2908
2772.76 2902
2773.25 3055
2773.75 3298
2774.25 3341
2774.74 3269
2775.24 3471
2775.74 3709
2776.23 3701
2776.73 3706
2777.23 3691
2777.72 3696
2778.22 3646
2778.72 3688
2779.21 3647
2779.71 3494
2780.21 3305
2780.71 3368
2781.20 3159
2781.70 3171
2782.20 3150
2782.69 3110
2783.19 3185
2783.69 3130
2784.19 3059
2784.68 2885
2785.18 2719
2785.68 2903
2786.18 2827
2786.67 2828
2787.17 2902
2787.67 2893
2788.17 2829
2788.67 2907
2789.16 2886
2789.66 2776
2790.16 2726
2790.66 2617
2791.16 2723
2791.65 2793
2792.15 2692
2792.65 2490
2793.15 2656
2793.65 2790
2794.14 2804
2794.64 2672
2795.14 2858
2795.64 2891
2796.14 2996
2796.64 2857
2797.14 3111
2797.63 3240
2798.13 3111
2798.63 3323
2799.13 3244
2799.63 3202
2800.13 3234
2800.63 3144
2801.13 2987
2801.63 3003
2802.12 2923
2802.62 3027
2803.12 2938
2803.62 2841
2804.12 2938
2804.62 3088
2805.12 3113
2805.62 3098
2806.12 3330
2806.62 3339
2807.12 3360
2807.62 3491
2808.12 3722
2808.62 3635
2809.12 3757
2809.62 3713
2810.12 3508
2810.62 3621
2811.12 3564
2811.61 3311
2812.11 3171
2812.61 3238
2813.11 3201
2813.62 2943
2814.12 2990
2814.62 2856
2815.12 2900
2815.62 3026
2816.12 3168
2816.62 3132
2817.12 3008
2817.62 2887
2818.12 2871
2818.62 2860
2819.12 2943
2819.62 2938
2820.12 2964
2820.62 2960
2821.12 2987
2821.62 3203
2822.12 3115
2822.62 2991
2823.13 2877
2823.63 2983
2824.13 2707
2824.63 2686
2825.13 2878
2825.63 2601
2826.13 2752
2826.63 2884
2827.13 2825
2827.64 2765
2828.14 3006
2828.64 2745
2829.14 2886
2829.64 2843
2830.14 2805
2830.64 2720
2831.15 2715
2831.65 2903
2832.15 2767
2832.65 2793
2833.15 2784
2833.65 2850
2834.16 2835
2834.66 2846
2835.16 2988
2835.66 2947
2836.16 2964
2836.67 3023
2837.17 2976
2837.67 3081
2838.17 3187
2838.68 3146
2839.18 3081
2839.68 2951
2840.18 2960
2840.69 2875
2841.19 2976
2841.69 2823
2842.19 2917
2842.70 3032
2843.20 2929
2843.70 2926
2844.20 2881
2844.71 3006
2845.21 2984
2845.71 3072
2846.22 3082
2846.72 3127
2847.22 3200
2847.73 3174
2848.23 3186
2848.73 3175
2849.23 3230
2849.74 3369
2850.24 3399
2850.74 3315
2851.25 3053
2851.75 3039
2852.26 3067
2852.76 3039
2853.26 2897
2853.77 2821
2854.27 2701
2854.77 2812
2855.28 2798
2855.78 2675
2856.28 2767
2856.79 2822
2857.29 2889
2857.80 2975
2858.30 3033
2858.80 2908
2859.31 2899
2859.81 3010
2860.32 2939
2860.82 2920
2861.33 2825
2861.83 2817
2862.33 2793
2862.84 2787
2863.34 2714
2863.85 2729
2864.35 2722
2864.86 2668
2865.36 2618
2865.87 2763
2866.37 2623
2866.88 2515
2867.38 2620
2867.89 2627
2868.39 2554
2868.90 2691
2869.40 2647
2869.91 2690
2870.41 2752
2870.92 2830
2871.42 2783
2871.93 2767
2872.43 2823
2872.94 2946
2873.44 2851
2873.95 2948
2874.45 2920
2874.96 3197
2875.46 3138
2875.97 3122
2876.48 3073
2876.98 2973
2877.49 3125
2877.99 2984
2878.50 2831
2879.00 2850
2879.51 2936
2880.02 2830
2880.52 2885
2881.03 2834
2881.53 2752
2882.04 2869
2882.55 2978
2883.05 2928
2883.56 2839
2884.07 3079
2884.57 3020
2885.08 2930
2885.59 3102
2886.09 3296
2886.60 3316
2887.10 3150
2887.61 3339
2888.12 3317
2888.62 3315
2889.13 3267
2889.64 3300
2890.15 3159
2890.65 3108
2891.16 3265
2891.67 3113
2892.17 3040
2892.68 3027
2893.19 3003
2893.69 3011
2894.20 2942
2894.71 3034
2895.22 3057
2895.72 3156
2896.23 3149
2896.74 3199
2897.25 3280
2897.75 3237
2898.26 3301
2898.77 3264
2899.28 3552
2899.78 3337
2900.29 3348
2900.80 3605
2901.31 3503
2901.81 3572
2902.32 3776
2902.83 3892
2903.34 4083
2903.85 3809
2904.35 3921
2904.86 3927
2905.37 3682
2905.88 3601
2906.39 3589
2906.90 3595
2907.40 3627
2907.91 3317
2908.42 3488
2908.93 3265
2909.44 3256
2909.95 3182
2910.46 2989
2910.96 2869
2911.47 2751
2911.98 2930
2912.49 2895
2913.00 2886
2913.51 2917
2914.02 2836
2914.53 2783
2915.04 3053
2915.54 2844
2916.05 3018
2916.56 3093
2917.07 3014
2917.58 2839
2918.09 2807
2918.60 2779
2919.11 2820
2919.62 2800
2920.13 2865
2920.64 2940
2921.15 2853
2921.66 2823
2922.17 2916
2922.68 2814
2923.19 2846
2923.70 2896
2924.21 3220
2924.72 3235
2925.23 3329
2925.74 3373
2926.25 3451
2926.76 3260
2927.27 3258
2927.78 3262
2928.29 3181
2928.80 3298
2929.31 3098
2929.82 2811
2930.33 2789
2930.84 2835
2931.35 2893
2931.86 2622
2932.37 2762
2932.88 2890
2933.39 2834
2933.90 2841
2934.41 2986
2934.92 2954
2935.43 2947
2935.94 3037
2936.45 3052
2936.97 3257
2937.48 3196
2937.99 3205
2938.50 3023
2939.01 3142
2939.52 3056
2940.03 3245
2940.54 3038
2941.05 2954
2941.57 2950
2942.08 3107
2942.59 3083
2943.10 3256
2943.61 3296
2944.12 3390
2944.63 3503
2945.15 3729
2945.66 3862
2946.17 4030
2946.68 4037
2947.19 3845
2947.71 4019
2948.22 4146
2948.73 4051
2949.24 3926
2949.75 3716
2950.27 3450
2950.78 3580
2951.29 3320
2951.80 3104
2952.31 3108
2952.83 3013
2953.34 3110
2953.85 2974
2954.36 3085
2954.88 3063
2955.39 3038
2955.90 3047
2956.41 2784
2956.93 2774
2957.44 2903
2957.95 3175
2958.47 3025
2958.98 2844
2959.49 3011
2960.00 3070
2960.52 2956
2961.03 3045
2961.54 3195
2962.06 3396
2962.57 3274
2963.08 3086
2963.60 2999
2964.11 3085
2964.62 3116
2965.14 3230
2965.65 3108
2966.16 3136
2966.68 2953
2967.19 2928
2967.70 2992
2968.22 2928
2968.73 2940
2969.24 2787
2969.76 2932
2970.27 2956
2970.79 2884
2971.30 3016
2971.81 2887
2972.33 2919
2972.84 2963
2973.36 2846
2973.87 2890
2974.38 3130
2974.90 2989
2975.41 3078
2975.93 2920
2976.44 2949
2976.96 3026
2977.47 2937
2977.99 2872
2978.50 3033
2979.01 2885
2979.53 2831
2980.04 2820
2980.56 2783
2981.07 2908
2981.59 2987
2982.10 3078
2982.62 2911
2983.13 2967
2983.65 3162
2984.16 3221
2984.68 3269
2985.19 3391
2985.71 3378
2986.22 3414
2986.74 3533
2987.25 3616
2987.77 3788
2988.28 3792
2988.80 3560
2989.32 3506
2989.83 3527
2990.35 3463
2990.86 3458
2991.38 3346
2991.89 3267
2992.41 3517
2992.92 3442
2993.44 3419
2993.96 3466
2994.47 3324
2994.99 3369
2995.50 3610
2996.02 3773
2996.54 3863
2997.05 4103
2997.57 4203
2998.09 4427
2998.60 4282
2999.12 4340
2999.63 4306
3000.15 4277
3000.67 4352
3001.18 4373
3001.70 4513
3002.22 4766
3002.73 4943
3003.25 5488
3003.77 6035
3004.28 6535
3004.80 6940
3005.32 6974
3005.83 7326
3006.35 7601
3006.87 7114
3007.39 6721
3007.90 6176
3008.42 5766
3008.94 5119
3009.45 4463
3009.97 4273
3010.49 3993
3011.01 3734
3011.52 3531
3012.04 3419
3012.56 3383
3013.08 3345
3013.59 3306
3014.11 3401
3014.63 3442
3015.15 3378
3015.66 3287
3016.18 3491
3016.70 3606
3017.22 3451
3017.74 3510
3018.25 3452
3018.77 3464
3019.29 3718
3019.81 3677
3020.33 3748
3020.84 3715
3021.36 3572
3021.88 3510
3022.40 3574
3022.92 3547
3023.44 3424
3023.95 3410
3024.47 3523
3024.99 3530
3025.51 3329
3026.03 3440
3026.55 3607
3027.07 3532
3027.58 3375
3028.10 3513
3028.62 3258
3029.14 3253
3029.66 3064
3030.18 3255
3030.70 3214
3031.22 2949
3031.74 2859
3032.26 3006
3032.77 3115
3033.29 3016
3033.81 2903
3034.33 2920
3034.85 2960
3035.37 3031
3035.89 3109
3036.41 3253
3036.93 3239
3037.45 3010
3037.97 2942
3038.49 3140
3039.01 3115
3039.53 3028
3040.05 3047
3040.57 3004
3041.09 3049
3041.61 2905
3042.13 3122
3042.65 2907
3043.17 2931
3043.69 2951
3044.21 2973
3044.73 2973
3045.25 3054
3045.77 3248
3046.29 3184
3046.81 3182
3047.33 3121
3047.85 3213
3048.37 2926
3048.89 3087
3049.41 2981
3049.93 3002
3050.45 2911
3050.98 2944
3051.50 2923
3052.02 2720
3052.54 2853
3053.06 2896
3053.58 2918
3054.10 2849
3054.62 2818
3055.14 2872
3055.66 2748
3056.19 2738
3056.71 2884
3057.23 3005
3057.75 2884
3058.27 3006
3058.79 2937
3059.31 2930
3059.84 2892
3060.36 2931
3060.88 2894
3061.40 2897
3061.92 3042
3062.44 2807
3062.97 2780
3063.49 2953
3064.01 3174
3064.53 3238
3065.05 3073
3065.58 3037
3066.10 3288
3066.62 3365
3067.14 3429
3067.66 3601
3068.19 3583
3068.71 3612
3069.23 3810
3069.75 3355
3070.28 3208
3070.80 3218
3071.32 3298
3071.84 3230
3072.37 3170
3072.89 3083
3073.41 3079
3073.93 3201
3074.46 3289
3074.98 3050
3075.50 3099
3076.03 3219
3076.55 3078
3077.07 3292
3077.59 3315
3078.12 3203
3078.64 3404
3079.16 3463
3079.69 3497
3080.21 3727
3080.73 3566
3081.26 3633
3081.78 3743
3082.30 3720
3082.83 4078
3083.35 4138
3083.87 3998
3084.40 3954
3084.92 3722
3085.45 3740
3085.97 3773
3086.49 3809
3087.02 3650
3087.54 3781
3088.06 3659
3088.59 3498
3089.11 3731
3089.64 3739
3090.16 3451
3090.68 3458
3091.21 3413
3091.73 3582
3092.26 3584
3092.78 3503
3093.31 3405
3093.83 3672
3094.36 3759
3094.88 3932
3095.40 3836
3095.93 3860
3096.45 3876
3096.98 4037
3097.50 4123
3098.03 4279
3098.55 4134
3099.08 4204
3099.60 4305
3100.13 4884
3100.65 5688
3101.18 6386
3101.70 7555
3102.23 8343
3102.75 9274
3103.28 10547
3103.80 11229
3104.33 11659
3104.85 11683
3105.38 10861
3105.90 9819
3106.43 8475
3106.96 7535
3107.48 6468
3108.01 5698
3108.53 4904
3109.06 4584
3109.58 4225
3110.11 4046
3110.64 4079
3111.16 3978
3111.69 4037
3112.21 3828
3112.74 4011
3113.27 3754
3113.79 3718
3114.32 3802
3114.84 3713
3115.37 3605
3115.90 3545
3116.42 3279
3116.95 3319
3117.48 3124
3118.00 3194
3118.53 3106
3119.06 3133
3119.58 3157
3120.11 3198
3120.64 3204
3121.16 3208
3121.69 3263
3122.22 3375
3122.74 3538
3123.27 3420
3123.80 3533
3124.32 3450
3124.85 3339
3125.38 3381
3125.90 3166
3126.43 3051
3126.96 3010
3127.49 2980
3128.01 2963
3128.54 3002
3129.07 3104
3129.60 2927
3130.12 3056
3130.65 3130
3131.18 3092
3131.71 2869
3132.23 2974
3132.76 2960
3133.29 2830
3133.82 2843
3134.35 3066
3134.87 2848
3135.40 2942
3135.93 2888
3136.46 3001
3136.99 2987
3137.51 3080
3138.04 3081
3138.57 3060
3139.10 2882
3139.63 2948
3140.15 3014
3140.68 2977
3141.21 2893
3141.74 3012
3142.27 2972
3142.80 2974
3143.33 2946
3143.85 2881
3144.38 2879
3144.91 3025
3145.44 3131
3145.97 3249
3146.50 3383
3147.03 3537
3147.56 3609
3148.08 3774
3148.61 3823
3149.14 3765
3149.67 3873
3150.20 3901
3150.73 3694
3151.26 3644
3151.79 3528
3152.32 3462
3152.85 3474
3153.38 3451
3153.91 3387
3154.44 3224
3154.97 3094
3155.50 3169
3156.03 3122
3156.56 3028
3157.08 3119
3157.61 3178
3158.14 3193
3158.67 3137
3159.20 3066
3159.73 2917
3160.26 3001
3160.79 3063
3161.32 3137
3161.85 2876
3162.39 2802
3162.92 2935
3163.45 2961
3163.98 2943
3164.51 2979
3165.04 2925
3165.57 2895
3166.10 2933
3166.63 2946
3167.16 2833
3167.69 2893
3168.22 2934
3168.75 2878
3169.28 2878
3169.81 2856
3170.34 2819
3170.87 2855
3171.41 2857
3171.94 3065
3172.47 3082
3173.00 3067
3173.53 3033
3174.06 3055
3174.59 3104
3175.12 3417
3175.65 3445
3176.19 3442
3176.72 3229
3177.25 3322
3177.78 3356
3178.31 3288
3178.84 3219
3179.38 3197
3179.91 3216
3180.44 3040
3180.97 3073
3181.50 2985
3182.03 2947
3182.57 2971
3183.10 2766
3183.63 2888
3184.16 2937
3184.69 2918
3185.23 2874
3185.76 2960
3186.29 2973
3186.82 2912
3187.36 2902
3187.89 2953
3188.42 3158
3188.95 2993
3189.49 2721
3190.02 2878
3190.55 2889
3191.08 2807
3191.62 2818
3192.15 2825
3192.68 2718
3193.21 2763
3193.75 2802
3194.28 2869
3194.81 2743
3195.35 2808
3195.88 2908
3196.41 2856
3196.94 2799
3197.48 2789
3198.01 2836
3198.54 2909
3199.08 2840
3199.61 2832
3200.14 3120
3200.68 3258
3201.21 3242
3201.74 3241
3202.28 3218
3202.81 3216
3203.35 3364
3203.88 3307
3204.41 3101
3204.95 3034
3205.48 3023
3206.01 2907
3206.55 2916
3207.08 3007
3207.62 3103
3208.15 2994
3208.68 2991
3209.22 3197
3209.75 3210
3210.29 3298
3210.82 3486
3211.36 3471
3211.89 3578
3212.42 3508
3212.96 3459
3213.49 3742
3214.03 3528
3214.56 3454
3215.10 3306
3215.63 3186
3216.17 3277
3216.70 3340
3217.24 3283
3217.77 3257
3218.31 3429
3218.84 3368
3219.38 3478
3219.91 3409
3220.45 3497
3220.98 3429
3221.52 3502
3222.05 3449
3222.59 3493
3223.12 3495
3223.66 3349
3224.19 3492
3224.73 3565
3225.26 3497
3225.80 3430
3226.33 3756
3226.87 3570
3227.41 3511
3227.94 3468
3228.48 3420
3229.01 3182
3229.55 3097
3230.08 3008
3230.62 2992
3231.16 2899
3231.69 3155
3232.23 3114
3232.76 2906
3233.30 2961
3233.84 2922
3234.37 3059
3234.91 3135
3235.45 3158
3235.98 3071
3236.52 3136
3237.05 3158
3237.59 3217
3238.13 3328
3238.66 3493
3239.20 3716
3239.74 3468
3240.27 3510
3240.81 3604
3241.35 3371
3241.88 3451
3242.42 3452
3242.96 3345
3243.50 3319
3244.03 3287
3244.57 3275
3245.11 3101
3245.64 2956
3246.18 3071
3246.72 3093
3247.26 3096
3247.79 3210
3248.33 3215
3248.87 3260
3249.40 3296
3249.94 3240
3250.48 3174
3251.02 3160
3251.56 3227
3252.09 3273
3252.63 3403
3253.17 3545
3253.71 3560
3254.24 3710
3254.78 3805
3255.32 3897
3255.86 4035
3256.40 4122
3256.93 4135
3257.47 4074
3258.01 4226
3258.55 4368
3259.09 4384
3259.63 4519
3260.16 4552
3260.70 4953
3261.24 4779
3261.78 4802
3262.32 5169
3262.86 5423
3263.39 5833
3263.93 5884
3264.47 5877
3265.01 6222
3265.55 5995
3266.09 6150
3266.63 6110
3267.17 6153
3267.71 6051
3268.24 5798
3268.78 5579
3269.32 5509
3269.86 5380
3270.40 5176
3270.94 4764
3271.48 4219
3272.02 4031
3272.56 3758
3273.10 3637
3273.64 3658
3274.18 3523
3274.72 3515
3275.26 3604
3275.80 3501
3276.34 3359
3276.87 3452
3277.41 3475
3277.95 3644
3278.49 3717
3279.03 3501
3279.57 3337
3280.11 3740
3280.65 3763
3281.19 3691
3281.73 3617
3282.27 3344
3282.81 3600
3283.36 3665
3283.90 3584
3284.44 3796
3284.98 3765
3285.52 3598
3286.06 3634
3286.60 3620
3287.14 3450
3287.68 3508
3288.22 3672
3288.76 3651
3289.30 3657
3289.84 3551
3290.38 3605
3290.92 3698
3291.46 3601
3292.01 3680
3292.55 3727
3293.09 4015
3293.63 4202
3294.17 4413
3294.71 4746
3295.25 4860
3295.79 5139
3296.34 5393
3296.88 5251
3297.42 5405
3297.96 5285
3298.50 5004
3299.04 4740
3299.58 4436
3300.13 4448
3300.67 4072
3301.21 3939
3301.75 3871
3302.29 3879
3302.83 3792
3303.38 3641
3303.92 3801
3304.46 3608
3305.00 3399
3305.54 3351
3306.09 3549
3306.63 3495
3307.17 3314
3307.71 3405
3308.26 3263
3308.80 3258
3309.34 3310
3309.88 3304
3310.43 3308
3310.97 3275
3311.51 3303
3312.05 3309
3312.60 3410
3313.14 3305
3313.68 3307
3314.22 3498
3314.77 3596
3315.31 3767
3315.85 3929
3316.40 3805
3316.94 3915
3317.48 3878
3318.03 3696
3318.57 3627
3319.11 3792
3319.65 3544
3320.20 3576
3320.74 3486
3321.28 3632
3321.83 3531
3322.37 3469
3322.92 3568
3323.46 3660
3324.00 3717
3324.55 3632
3325.09 3493
3325.63 3551
3326.18 3380
3326.72 3351
3327.27 3474
3327.81 3355
3328.35 3177
3328.90 3333
3329.44 3253
3329.99 3234
3330.53 3174
3331.07 3139
3331.62 3268
3332.16 3439
3332.71 3812
3333.25 3983
3333.80 4491
3334.34 4933
3334.88 5283
3335.43 6012
3335.97 6215
3336.52 6548
3337.06 6603
3337.61 6693
3338.15 6572
3338.70 6275
3339.24 5989
3339.79 5563
3340.33 5138
3340.88 4588
3341.42 4118
3341.97 4041
3342.51 3690
3343.06 3525
3343.60 3507
3344.15 3446
3344.69 3316
3345.24 3228
3345.78 3352
3346.33 3360
3346.87 3334
3347.42 3100
3347.97 3236
3348.51 3183
3349.06 3208
3349.60 3297
3350.15 3349
3350.69 3300
3351.24 3257
3351.79 3184
3352.33 3062
3352.88 3162
3353.42 3023
3353.97 3133
3354.52 3186
3355.06 3167
3355.61 3047
3356.15 3035
3356.70 3111
3357.25 3189
3357.79 2974
3358.34 2863
3358.89 3124
3359.43 3106
3359.98 3124
3360.53 2937
3361.07 2781
3361.62 2808
3362.17 2712
3362.71 2786
3363.26 2835
3363.81 2849
3364.35 2834
3364.90 2815
3365.45 2967
3365.99 2905
3366.54 2969
3367.09 2936
3367.64 2766
3368.18 2903
3368.73 2893
3369.28 2941
3369.82 2881
3370.37 2899
3370.92 2800
3371.47 2979
3372.01 2894
3372.56 2944
3373.11 2972
3373.66 2864
3374.21 2846
3374.75 2833
3375.30 2970
3375.85 2971
3376.40 2761
3376.94 2627
3377.49 2660
3378.04 2796
3378.59 2598
3379.14 2685
3379.68 2636
3380.23 2503
3380.78 2500
3381.33 2569
3381.88 2423
3382.43 2432
3382.97 2441
3383.52 2556
3384.07 2447
3384.62 2489
3385.17 2577
3385.72 2561
3386.27 2626
3386.81 2659
3387.36 2525
3387.91 2416
3388.46 2610
3389.01 2707
3389.56 2838
3390.11 2758
3390.66 2643
3391.21 2657
3391.76 2712
3392.30 2687
3392.85 2801
3393.40 2800
3393.95 2648
3394.50 2751
3395.05 2735
3395.60 2566
3396.15 2611
3396.70 2658
3397.25 2676
3397.80 2677
3398.35 2684
3398.90 2450
3399.45 2493
3400.00 2562
3400.55 2410
3401.10 2579
3401.65 2642
3402.20 2457
3402.75 2592
3403.30 2670
3403.85 2550
3404.40 2662
3404.95 2627
3405.50 2586
3406.05 2640
3406.60 2701
3407.15 2480
3407.70 2676
3408.25 2582
3408.80 2488
3409.35 2462
3409.90 2362
3410.45 2390
3411.00 2510
3411.55 2577
3412.10 2559
3412.66 2376
3413.21 2535
3413.76 2696
3414.31 2718
3414.86 2652
3415.41 2678
3415.96 2535
3416.51 2552
3417.06 2684
3417.61 2619
3418.17 2590
3418.72 2618
3419.27 2593
3419.82 2740
3420.37 2732
3420.92 2702
3421.47 2862
3422.03 3045
3422.58 3123
3423.13 3248
3423.68 3476
3424.23 3508
3424.78 3593
3425.34 3693
3425.89 3582
3426.44 3628
3426.99 3583
3427.54 3406
3428.10 3096
3428.65 3137
3429.20 3044
3429.75 2906
3430.31 2898
3430.86 2978
3431.41 2881
3431.96 2878
3432.51 2939
3433.07 2932
3433.62 2828
3434.17 2991
3434.72 2878
3435.28 2787
3435.83 2751
3436.38 2866
3436.94 2853
3437.49 2905
3438.04 2863
3438.59 2857
3439.15 2830
3439.70 2888
3440.25 3039
3440.81 2929
3441.36 2896
3441.91 2881
3442.47 3039
3443.02 3037
3443.57 2905
3444.13 2719
3444.68 2825
3445.23 2941
3445.79 2805
3446.34 2646
3446.89 2623
3447.45 2705
3448.00 2721
3448.55 2734
3449.11 2547
3449.66 2526
3450.22 2579
3450.77 2508
3451.32 2470
3451.88 2626
3452.43 2492
3452.99 2417
3453.54 2593
3454.09 2486
3454.65 2493
3455.20 2582
3455.76 2475
3456.31 2389
3456.87 2521
3457.42 2574
3457.97 2470
3458.53 2537
3459.08 2567
3459.64 2599
3460.19 2517
3460.75 2724
3461.30 2629
3461.86 2680
3462.41 2692
3462.97 2682
3463.52 2806
3464.08 2752
3464.63 2721
3465.19 2768
3465.74 2782
3466.30 2842
3466.85 2923
3467.41 2878
3467.96 2930
3468.52 3015
3469.07 2908
3469.63 2855
3470.18 2865
3470.74 2981
3471.30 3011
3471.85 2973
3472.41 2860
3472.96 2993
3473.52 2927
3474.07 2919
3474.63 2812
3475.19 2833
3475.74 2953
3476.30 3152
3476.85 3103
3477.41 3039
3477.97 3230
3478.52 3174
3479.08 3083
3479.63 3158
3480.19 3189
3480.75 3215
3481.30 3167
3481.86 3334
3482.42 3248
3482.97 3155
3483.53 3322
3484.08 3310
3484.64 3233
3485.20 3268
3485.75 3227
3486.31 3325
3486.87 3551
3487.43 3437
3487.98 3370
3488.54 3888
3489.10 4067
3489.65 4322
3490.21 4458
3490.77 4719
3491.32 5299
3491.88 5555
3492.44 5730
3493.00 6014
3493.55 5966
3494.11 5816
3494.67 5772
3495.23 5670
3495.78 5563
3496.34 5333
3496.90 5076
3497.46 5219
3498.01 5601
3498.57 5715
3499.13 5947
3499.69 6520
3500.24 6930
3500.80 7085
3501.36 7400
3501.92 8018
3502.48 8278
3503.03 8910
3503.59 9110
3504.15 10154
3504.71 10977
3505.27 11453
3505.83 11972
3506.38 12226
3506.94 11867
3507.50 11518
3508.06 10684
3508.62 9915
3509.18 8825
3509.74 7873
3510.29 7020
3510.85 6146
3511.41 5432
3511.97 4706
3512.53 4371
3513.09 3987
3513.65 3669
3514.21 3584
3514.76 3458
3515.32 3160
3515.88 3110
3516.44 3241
3517.00 3187
3517.56 3029
3518.12 3144
3518.68 3158
3519.24 3182
3519.80 3199
3520.36 3337
3520.92 3303
3521.48 3210
3522.04 3346
3522.60 3453
3523.16 3370
3523.71 3339
3524.27 3525
3524.83 3538
3525.39 3491
3525.95 3404
3526.51 3369
3527.07 3229
3527.63 3154
3528.19 2947
3528.75 3058
3529.31 3050
3529.87 3011
3530.44 2904
3531.00 2934
3531.56 3146
3532.12 3127
3532.68 3218
3533.24 3253
3533.80 3419
3534.36 3345
3534.92 3541
3535.48 3407
3536.04 3318
3536.60 3367
3537.16 3430
3537.72 3394
3538.28 3488
3538.84 3483
3539.41 3215
3539.97 3200
3540.53 3023
3541.09 3239
3541.65 3180
3542.21 3241
3542.77 3221
3543.33 3174
3543.89 3278
3544.46 3319
3545.02 3252
3545.58 3238
3546.14 3078
3546.70 3085
3547.26 3117
3547.83 2818
3548.39 2730
3548.95 2769
3549.51 2850
3550.07 2642
3550.63 2517
3551.20 2570
3551.76 2678
3552.32 2591
3552.88 2641
3553.44 2600
3554.01 2583
3554.57 2464
3555.13 2490
3555.69 2348
3556.26 2550
3556.82 2649
3557.38 2510
3557.94 2483
3558.50 2612
3559.07 2659
3559.63 2656
3560.19 2681
3560.76 2683
3561.32 2791
3561.88 2823
3562.44 2802
3563.01 2744
3563.57 2845
3564.13 2782
3564.70 2805
3565.26 2700
3565.82 2639
3566.38 2653
3566.95 2685
3567.51 2742
3568.07 2723
3568.64 2646
3569.20 2688
3569.76 2549
3570.33 2461
3570.89 2473
3571.45 2514
3572.02 2553
3572.58 2536
3573.15 2654
3573.71 2730
3574.27 2741
3574.84 2764
3575.40 2805
3575.96 2810
3576.53 2993
3577.09 2989
3577.66 3035
3578.22 3016
3578.78 3070
3579.35 3071
3579.91 3006
3580.48 2891
3581.04 2808
3581.61 2853
3582.17 2722
3582.73 2826
3583.30 2683
3583.86 2617
3584.43 2564
3584.99 2500
3585.56 2519
3586.12 2591
3586.69 2427
3587.25 2351
3587.82 2539
3588.38 2683
3588.95 2443
3589.51 2398
3590.08 2503
3590.64 2679
3591.21 2836
3591.77 2794
3592.34 2591
3592.90 2749
3593.47 2756
3594.03 2664
3594.60 2732
3595.16 2659
3595.73 2629
3596.29 2540
3596.86 2597
3597.42 2492
3597.99 2672
3598.56 2678
3599.12 2597
3599.69 2555
3600.25 2526
3600.82 2529
3601.38 2649
3601.95 2563
3602.52 2490
3603.08 2758
3603.65 2568
3604.21 2676
3604.78 2641
3605.35 2682
3605.91 2544
3606.48 2384
3607.05 2403
3607.61 2380
3608.18 2402
3608.74 2354
3609.31 2296
3609.88 2319
3610.44 2338
3611.01 2235
3611.58 2354
3612.14 2418
3612.71 2435
3613.28 2423
3613.84 2391
3614.41 2650
3614.98 2773
3615.55 2826
3616.11 3069
3616.68 3347
3617.25 3566
3617.81 3594
3618.38 3868
3618.95 3960
3619.52 3967
3620.08 4121
3620.65 3959
3621.22 3701
3621.79 3664
3622.35 3415
3622.92 3349
3623.49 3110
3624.06 2950
3624.62 2880
3625.19 2892
3625.76 2737
3626.33 2441
3626.89 2421
3627.46 2462
3628.03 2669
3628.60 2554
3629.17 2516
3629.73 2484
3630.30 2573
3630.87 2572
3631.44 2799
3632.01 2782
3632.58 2848
3633.14 2739
3633.71 2845
3634.28 2901
3634.85 2778
3635.42 2816
3635.99 2870
3636.56 2753
3637.12 2827
3637.69 2789
3638.26 3003
3638.83 3213
3639.40 3157
3639.97 3186
3640.54 3428
3641.11 3820
3641.67 3948
3642.24 4119
3642.81 4168
3643.38 4185
3643.95 3901
3644.52 3895
3645.09 3589
3645.66 3496
3646.23 3320
3646.80 3208
3647.37 2986
3647.94 2974
3648.51 2912
3649.08 2948
3649.65 3029
3650.22 3090
3650.79 3171
3651.36 3166
3651.93 3139
3652.50 3239
3653.06 3328
3653.63 3437
3654.20 3462
3654.77 3655
3655.35 3686
3655.92 3765
3656.49 3791
3657.06 3982
3657.63 4108
3658.20 4189
3658.77 4380
3659.34 4413
3659.91 4582
3660.48 4709
3661.05 4855
3661.62 4920
3662.19 4732
3662.76 4485
3663.33 4116
3663.90 3782
3664.47 3639
3665.04 3467
3665.61 3232
3666.19 3172
3666.76 3072
3667.33 3049
3667.90 3079
3668.47 3000
3669.04 3025
3669.61 3090
3670.18 3051
3670.75 3133
3671.33 3054
3671.90 2964
3672.47 3064
3673.04 3128
3673.61 3176
3674.18 3241
3674.76 3174
3675.33 3280
3675.90 3358
3676.47 3223
3677.04 3230
3677.61 3110
3678.19 3129
3678.76 3028
3679.33 3191
3679.90 3205
3680.47 3083
3681.05 3119
3681.62 2979
3682.19 2883
3682.76 2789
3683.33 2819
3683.91 2774
3684.48 2904
3685.05 2821
3685.62 2880
3686.20 2816
3686.77 2898
3687.34 3091
3687.91 3314
3688.49 3295
3689.06 3456
3689.63 3709
3690.21 3858
3690.78 3862
3691.35 3865
3691.92 3910
3692.50 3734
3693.07 3511
3693.64 3453
3694.22 3321
3694.79 3063
3695.36 3114
3695.94 2986
3696.51 3039
3697.08 2995
3697.66 2948
3698.23 3012
3698.80 3149
3699.38 3005
3699.95 3052
3700.52 3226
3701.10 3325
3701.67 3281
3702.24 3167
3702.82 3083
3703.39 2953
3703.97 2996
3704.54 3010
3705.11 3156
3705.69 3077
3706.26 2966
3706.84 3015
3707.41 3002
3707.98 2906
3708.56 2959
3709.13 3011
3709.71 2961
3710.28 2843
3710.86 2915
3711.43 2952
3712.01 2896
3712.58 2710
3713.15 2794
3713.73 2715
3714.30 2844
3714.88 2674
3715.45 2610
3716.03 2589
3716.60 2842
3717.18 2653
3717.75 2610
3718.33 2676
3718.90 2694
3719.48 2712
3720.05 2711
3720.63 2687
3721.20 2581
3721.78 2546
3722.35 2509
3722.93 2409
3723.51 2323
3724.08 2285
3724.66 2371
3725.23 2402
3725.81 2308
3726.38 2374
3726.96 2417
3727.53 2393
3728.11 2455
3728.69 2563
3729.26 2559
3729.84 2550
3730.41 2682
3730.99 2761
3731.57 2799
3732.14 2743
3732.72 2818
3733.29 3012
3733.87 2948
3734.45 2906
3735.02 2803
3735.60 2869
3736.18 2737
3736.75 2741
3737.33 2803
3737.90 2703
3738.48 2697
3739.06 2546
3739.63 2471
3740.21 2447
3740.79 2418
3741.36 2446
3741.94 2424
3742.52 2360
3743.10 2421
3743.67 2447
3744.25 2425
3744.83 2542
3745.40 2594
3745.98 2545
3746.56 2523
3747.13 2621
3747.71 2512
3748.29 2593
3748.87 2525
3749.44 2497
3750.02 2311
3750.60 2317
3751.18 2497
3751.75 2448
3752.33 2291
3752.91 2436
3753.49 2395
3754.06 2303
3754.64 2259
3755.22 2249
3755.80 2236
3756.38 2260
3756.95 2291
3757.53 2315
3758.11 2214
3758.69 2283
3759.27 2357
3759.84 2396
3760.42 2493
3761.00 2428
3761.58 2339
3762.16 2360
3762.74 2650
3763.32 2534
3763.89 2527
3764.47 2368
3765.05 2472
3765.63 2440
3766.21 2344
3766.79 2272
3767.37 2173
3767.94 2270
3768.52 2260
3769.10 2324
3769.68 2286
3770.26 2364
3770.84 2431
3771.42 2418
3772.00 2442
3772.58 2367
3773.16 2401
3773.74 2424
3774.31 2383
3774.89 2311
3775.47 2439
3776.05 2331
3776.63 2122
3777.21 2220
3777.79 2193
3778.37 2182
3778.95 2369
3779.53 2134
3780.11 2075
3780.69 2236
3781.27 2245
3781.85 2264
3782.43 2231
3783.01 2264
3783.59 2195
3784.17 2246
3784.75 2277
3785.33 2304
3785.91 2364
3786.49 2357
3787.07 2333
3787.65 2399
3788.23 2447
3788.81 2375
3789.39 2303
3789.97 2293
3790.55 2394
3791.13 2405
3791.71 2432
3792.30 2499
3792.88 2338
3793.46 2325
3794.04 2309
3794.62 2415
3795.20 2414
3795.78 2290
3796.36 2406
3796.94 2527
3797.52 2383
3798.10 2417
3798.69 2376
3799.27 2388
3799.85 2504
3800.43 2385
3801.01 2490
3801.59 2504
3802.17 2435
3802.76 2647
3803.34 2604
3803.92 2727
3804.50 2740
3805.08 2818
3805.66 2864
3806.25 2840
3806.83 2790
3807.41 2896
3807.99 2927
3808.57 3091
3809.16 3054
3809.74 3039
3810.32 3313
3810.90 3164
3811.48 3045
3812.07 3193
3812.65 3090
3813.23 2828
3813.81 2811
3814.39 2738
3814.98 2765
3815.56 2839
3816.14 2960
3816.72 2764
3817.31 2642
3817.89 2820
3818.47 2548
3819.06 2557
3819.64 2532
3820.22 2466
3820.80 2384
3821.39 2273
3821.97 2369
3822.55 2400
3823.14 2338
3823.72 2141
3824.30 2304
3824.89 2267
3825.47 2220
3826.05 2205
3826.64 2261
3827.22 2306
3827.80 2151
3828.39 2293
3828.97 2519
3829.55 2464
3830.14 2468
3830.72 2341
3831.30 2460
3831.89 2354
3832.47 2373
3833.05 2534
3833.64 2319
3834.22 2325
3834.81 2321
3835.39 2331
3835.97 2361
3836.56 2341
3837.14 2441
3837.73 2229
3838.31 2214
3838.90 2295
3839.48 2238
3840.06 2294
3840.65 2353
3841.23 2224
3841.82 2107
3842.40 2229
3842.99 2171
3843.57 2154
3844.16 2099
3844.74 2096
3845.33 2362
3845.91 2317
3846.50 2192
3847.08 2197
3847.66 2161
3848.25 2181
3848.83 2242
3849.42 2266
3850.00 2162
3850.59 2219
3851.18 2222
3851.76 2215
3852.35 2143
3852.93 2314
3853.52 2198
3854.10 2201
3854.69 2259
3855.27 2258
3855.86 2267
3856.44 2322
3857.03 2198
3857.62 2232
3858.20 2209
3858.79 2315
3859.37 2541
3859.96 2456
3860.54 2405
3861.13 2543
3861.72 2758
3862.30 2794
3862.89 2797
3863.47 2771
3864.06 2831
3864.65 2734
3865.23 2632
3865.82 2762
3866.41 2950
3866.99 2701
3867.58 2702
3868.17 2499
3868.75 2398
3869.34 2564
3869.93 2434
3870.51 2376
3871.10 2347
3871.69 2304
3872.27 2389
3872.86 2434
3873.45 2358
3874.03 2412
3874.62 2517
3875.21 2562
3875.79 2535
3876.38 2553
3876.97 2583
3877.56 2400
3878.14 2387
3878.73 2549
3879.32 2595
3879.90 2550
3880.49 2532
3881.08 2509
3881.67 2390
3882.25 2254
3882.84 2218
3883.43 2178
3884.02 2203
3884.61 2168
3885.19 2294
3885.78 2110
3886.37 2243
3886.96 2401
3887.54 2346
3888.13 2453
3888.72 2448
3889.31 2594
3889.90 2822
3890.48 2866
3891.07 2972
3891.66 2880
3892.25 2919
3892.84 2948
3893.43 2900
3894.01 2861
3894.60 2754
3895.19 2701
3895.78 2630
3896.37 2559
3896.96 2515
3897.55 2458
3898.14 2448
3898.72 2344
3899.31 2360
3899.90 2404
3900.49 2435
3901.08 2365
3901.67 2426
3902.26 2343
3902.85 2330
3903.44 2368
3904.03 2312
3904.61 2440
3905.20 2372
3905.79 2418
3906.38 2315
3906.97 2316
3907.56 2526
3908.15 2507
3908.74 2581
3909.33 2608
3909.92 2477
3910.51 2470
3911.10 2385
3911.69 2275
3912.28 2277
3912.87 2313
3913.46 2202
3914.05 2085
3914.64 2000
3915.23 2154
3915.82 2268
3916.41 2234
3917.00 2329
3917.59 2295
3918.18 2339
3918.77 2244
3919.36 2212
3919.95 2291
3920.54 2283
3921.13 2300
3921.72 2216
3922.31 2285
3922.90 2177
3923.49 2165
3924.08 2203
3924.68 2209
3925.27 2247
3925.86 2162
3926.45 2071
3927.04 2149
3927.63 1951
3928.22 2102
3928.81 2141
3929.40 2032
3929.99 2089
3930.59 2010
3931.18 2081
3931.77 1947
3932.36 1881
3932.95 1997
3933.54 1921
3934.13 2025
3934.73 1944
3935.32 1918
3935.91 2010
3936.50 1967
3937.09 1930
3937.68 1927
3938.28 2081
3938.87 2106
3939.46 1997
3940.05 2054
3940.64 2081
3941.23 2100
3941.83 2146
3942.42 2170
3943.01 2271
3943.60 2205
3944.20 2205
3944.79 2197
3945.38 2063
3945.97 2113
3946.56 2144
3947.16 2080
3947.75 2021
3948.34 2187
3948.94 2155
3949.53 2137
3950.12 2196
3950.71 2091
3951.31 2107
3951.90 2087
3952.49 2193
3953.08 2163
3953.68 2266
3954.27 2155
3954.86 2146
3955.46 2168
3956.05 2244
3956.64 2277
3957.24 2233
3957.83 2262
3958.42 2391
3959.02 2414
3959.61 2310
3960.20 2405
3960.80 2377
3961.39 2308
3961.98 2408
3962.58 2207
3963.17 2189
3963.76 2258
3964.36 2183
3964.95 2263
3965.55 2169
3966.14 2155
3966.73 2193
3967.33 2080
3967.92 2206
3968.52 2272
3969.11 2224
3969.70 2298
3970.30 2205
3970.89 2077
3971.49 2100
3972.08 2155
3972.68 2027
3973.27 2169
3973.86 2041
3974.46 1933
3975.05 1986
3975.65 2068
3976.24 1971
3976.84 1998
3977.43 2013
3978.03 2143
3978.62 2202
3979.22 2093
3979.81 2094
3980.41 2034
3981.00 2132
3981.60 2112
3982.19 2035
3982.79 2007
3983.38 2163
3983.98 2154
3984.57 2167
3985.17 2164
3985.76 2105
3986.36 2106
3986.95 1954
3987.55 2069
3988.14 1998
3988.74 2063
3989.34 2099
3989.93 2098
3990.53 2100
3991.12 2165
3991.72 2027
3992.31 2182
3992.91 2226
3993.51 2340
3994.10 2374
3994.70 2464
3995.29 2437
3995.89 2437
3996.49 2441
3997.08 2333
3997.68 2555
3998.28 2516
3998.87 2502
3999.47 2394
4000.06 2248
4000.66 2213
4001.26 2104
4001.85 2245
4002.45 2196
4003.05 2140
4003.64 2240
4004.24 2356
4004.84 2293
4005.43 2158
4006.03 2377
4006.63 2467
4007.22 2406
4007.82 2361
4008.42 2365
4009.02 2429
4009.61 2406
4010.21 2405
4010.81 2280
4011.40 2294
4012.00 2246
4012.60 2293
4013.20 2286
4013.79 2290
4014.39 2229
4014.99 2308
4015.59 2328
4016.18 2234
4016.78 2237
4017.38 2351
4017.98 2444
4018.58 2386
4019.17 2336
4019.77 2303
4020.37 2340
4020.97 2282
4021.56 2190
4022.16 2231
4022.76 2303
4023.36 2408
4023.96 2315
4024.56 2250
4025.15 2379
4025.75 2545
4026.35 2530
4026.95 2402
4027.55 2324
4028.15 2330
4028.74 2485
4029.34 2367
4029.94 2187
4030.54 2151
4031.14 2260
4031.74 2152
4032.34 2068
4032.94 2161
4033.53 2183
4034.13 2213
4034.73 2169
4035.33 2193
4035.93 2161
4036.53 2131
4037.13 2100
4037.73 2222
4038.33 2121
4038.93 2011
4039.53 2069
4040.13 2169
4040.72 2048
4041.32 2023
4041.92 2078
4042.52 2088
4043.12 2110
4043.72 2208
4044.32 2080
4044.92 1932
4045.52 2032
4046.12 2032
4046.72 2148
4047.32 2157
4047.92 2098
4048.52 2178
4049.12 2195
4049.72 2208
4050.32 2295
4050.92 2445
4051.52 2351
4052.12 2311
4052.72 2388
4053.32 2292
4053.92 2257
4054.52 2418
4055.13 2485
4055.73 2297
4056.33 2202
4056.93 2169
4057.53 2186
4058.13 2046
4058.73 1953
4059.33 1888
4059.93 2000
4060.53 1884
4061.13 1923
4061.73 2005
4062.33 1987
4062.94 1857
4063.54 1884
4064.14 1959
4064.74 1908
4065.34 1872
4065.94 1876
4066.54 1979
4067.14 1938
4067.75 1823
4068.35 1877
4068.95 1919
4069.55 2024
4070.15 1893
4070.75 1827
4071.36 1779
4071.96 1892
4072.56 1918
4073.16 1887
4073.76 1905
4074.36 1933
4074.97 2040
4075.57 2059
4076.17 1978
4076.77 1928
4077.38 2008
4077.98 2145
4078.58 1940
4079.18 1888
4079.78 1965
4080.39 2066
4080.99 2096
4081.59 1978
4082.19 1966
4082.80 1922
4083.40 1848
4084.00 1892
4084.60 1968
4085.21 2057
4085.81 1935
4086.41 1948
4087.02 1973
4087.62 1883
4088.22 1808
4088.82 1950
4089.43 1854
4090.03 1839
4090.63 1936
4091.24 1948
4091.84 1939
4092.44 1931
4093.05 1838
4093.65 1875
4094.25 1933
4094.86 1892
4095.46 1847
4096.06 1884
4096.67 1955
4097.27 1886
4097.88 1834
4098.48 1964
4099.08 1959
4099.69 1991
4100.29 1810
4100.89 1796
4101.50 1809
4102.10 1790
4102.71 1988
4103.31 1961
4103.91 1902
4104.52 1873
4105.12 1953
4105.73 1965
4106.33 1840
4106.94 1951
4107.54 1969
4108.14 1773
4108.75 1917
4109.35 1883
4109.96 1896
4110.56 1868
4111.17 1825
4111.77 1860
4112.38 1817
4112.98 1970
4113.59 1953
4114.19 1939
4114.80 1991
4115.40 1963
4116.01 2099
4116.61 1972
4117.22 2024
4117.82 2018
4118.43 2121
4119.03 2137
4119.64 2046
4120.24 2134
4120.85 2001
4121.45 1988
4122.06 1951
4122.66 2046
4123.27 2028
4123.88 2027
4124.48 1988
4125.09 1996
4125.69 1871
4126.30 1986
4126.90 2054
4127.51 2025
4128.12 1992
4128.72 1941
4129.33 2022
4129.93 1995
4130.54 1958
4131.15 2026
4131.75 2111
4132.36 2066
4132.96 1952
4133.57 2038
4134.18 1977
4134.78 2043
4135.39 2135
4136.00 2175
4136.60 2301
4137.21 2278
4137.82 2328
4138.42 2484
4139.03 2606
4139.64 2487
4140.24 2547
4140.85 2516
4141.46 2619
4142.06 2608
4142.67 2623
4143.28 2574
4143.89 2679
4144.49 2552
4145.10 2435
4145.71 2412
4146.31 2312
4146.92 2249
4147.53 2331
4148.14 2217
4148.74 2236
4149.35 2183
4149.96 2050
4150.57 2062
4151.17 2104
4151.78 2109
4152.39 2128
4153.00 1949
4153.60 1948
4154.21 1967
4154.82 1915
4155.43 1984
4156.04 1910
4156.64 1977
4157.25 2002
4157.86 2085
4158.47 2040
4159.08 1902
4159.68 1914
4160.29 2050
4160.90 2057
4161.51 2011
4162.12 1937
4162.73 2068
4163.33 2168
4163.94 2262
4164.55 2269
4165.16 2277
4165.77 2313
4166.38 2255
4166.99 2461
4167.60 2412
4168.20 2252
4168.81 2239
4169.42 2184
4170.03 2152
4170.64 2259
4171.25 2211
4171.86 2270
4172.47 2132
4173.08 2186
4173.69 2295
4174.29 2158
4174.90 2135
4175.51 2257
4176.12 2302
4176.73 2424
4177.34 2231
4177.95 2289
4178.56 2447
4179.17 2421
4179.78 2295
4180.39 2315
4181.00 2359
4181.61 2095
4182.22 2110
4182.83 2179
4183.44 2154
4184.05 2086
4184.66 2059
4185.27 2183
4185.88 2061
4186.49 1953
4187.10 1891
4187.71 2011
4188.32 1961
4188.93 2047
4189.54 2109
4190.15 2121
4190.76 2150
4191.37 2178
4191.98 2249
4192.59 2232
4193.20 2449
4193.82 2500
4194.43 2639
4195.04 2574
4195.65 2694
4196.26 2766
4196.87 2564
4197.48 2585
4198.09 2506
4198.70 2533
4199.31 2433
4199.93 2431
4200.54 2335
4201.15 2389
4201.76 2273
4202.37 2256
4202.98 2202
4203.59 2106
4204.20 2133
4204.82 2055
4205.43 2084
4206.04 2093
4206.65 2043
4207.26 2022
4207.87 2104
4208.49 2041
4209.10 2152
4209.71 2102
4210.32 2243
4210.93 2251
4211.55 2303
4212.16 2239
4212.77 2005
4213.38 2180
4213.99 2264
4214.61 2299
4215.22 2308
4215.83 2230
4216.44 2312
4217.06 2334
4217.67 2434
4218.28 2627
4218.89 2549
4219.51 2678
4220.12 2779
4220.73 2898
4221.34 2907
4221.96 3013
4222.57 3019
4223.18 3084
4223.80 3227
4224.41 3045
4225.02 3021
4225.63 2944
4226.25 3081
4226.86 3103
4227.47 3068
4228.09 3350
4228.70 3394
4229.31 3360
4229.93 3479
4230.54 3464
4231.15 3400
4231.77 3662
4232.38 3590
4232.99 3773
4233.61 3984
4234.22 4067
4234.83 4428
4235.45 4686
4236.06 4713
4236.68 4581
4237.29 4657
4237.90 4327
4238.52 4015
4239.13 3767
4239.75 3560
4240.36 3178
4240.97 3045
4241.59 3020
4242.20 2786
4242.82 2643
4243.43 2565
4244.05 2720
4244.66 2595
4245.27 2678
4245.89 2586
4246.50 2634
4247.12 2751
4247.73 2705
4248.35 2735
4248.96 2739
4249.58 2470
4250.19 2552
4250.81 2552
4251.42 2575
4252.04 2414
4252.65 2454
4253.27 2418
4253.88 2520
4254.50 2476
4255.11 2390
4255.73 2361
4256.34 2314
4256.96 2238
4257.57 2373
4258.19 2227
4258.80 2464
4259.42 2397
4260.03 2272
4260.65 2219
4261.27 2218
4261.88 2230
4262.50 2158
4263.11 2212
4263.73 2162
4264.34 2227
4264.96 2272
4265.58 2341
4266.19 2202
4266.81 2261
4267.42 2294
4268.04 2135
4268.66 2168
4269.27 2205
4269.89 2289
4270.51 2072
4271.12 2107
4271.74 2096
4272.35 2087
4272.97 2153
4273.59 2183
4274.20 2079
4274.82 2103
4275.44 2092
4276.05 2133
4276.67 2183
4277.29 2118
4277.90 2114
4278.52 2093
4279.14 2095
4279.76 2088
4280.37 1989
4280.99 1976
4281.61 2022
4282.22 2057
4282.84 2025
4283.46 1988
4284.07 1993
4284.69 1892
4285.31 1925
4285.93 2016
4286.54 2000
4287.16 1972
4287.78 1978
4288.40 1999
4289.01 1853
4289.63 1957
4290.25 2060
4290.87 1939
4291.49 1851
4292.10 1931
4292.72 1907
4293.34 1828
4293.96 1800
4294.58 1868
4295.19 1971
4295.81 2033
4296.43 1863
4297.05 1852
4297.67 1911
4298.28 1862
4298.90 1925
4299.52 1898
4300.14 1890
4300.76 1941
4301.38 1947
4301.99 1854
4302.61 1987
4303.23 2029
4303.85 1878
4304.47 1843
4305.09 1885
4305.71 1987
4306.33 1995
4306.94 1869
4307.56 1848
4308.18 1925
4308.80 1999
4309.42 1952
4310.04 1831
4310.66 1781
4311.28 1790
4311.90 1847
4312.52 1973
4313.14 1951
4313.76 1893
4314.38 1909
4314.99 1788
4315.61 1723
4316.23 1730
4316.85 1764
4317.47 1846
4318.09 1844
4318.71 1776
4319.33 1721
4319.95 1844
4320.57 1884
4321.19 1919
4321.81 1944
4322.43 1950
4323.05 2006
4323.67 1931
4324.29 2037
4324.91 2094
4325.53 1937
4326.15 1897
4326.77 2011
4327.39 2049
4328.01 1961
4328.63 1861
4329.26 1829
4329.88 2012
4330.50 1956
4331.12 1876
4331.74 1827
4332.36 1881
4332.98 1850
4333.60 1896
4334.22 1867
4334.84 1851
4335.46 1968
4336.08 1963
4336.70 1988
4337.33 1967
4337.95 2083
4338.57 2077
4339.19 1976
4339.81 2097
4340.43 2127
4341.05 2207
4341.67 2064
4342.30 2059
4342.92 2077
4343.54 2086
4344.16 2129
4344.78 2373
4345.40 2483
4346.03 2493
4346.65 2434
4347.27 2447
4347.89 2518
4348.51 2604
4349.14 2613
4349.76 2571
4350.38 2404
4351.00 2180
4351.62 2024
4352.25 2006
4352.87 1970
4353.49 1901
4354.11 1844
4354.73 1814
4355.36 1925
4355.98 1932
4356.60 1776
4357.22 1832
4357.85 1875
4358.47 1835
4359.09 1880
4359.71 1823
4360.34 1907
4360.96 1712
4361.58 1802
4362.21 1801
4362.83 1893
4363.45 1915
4364.07 1827
4364.70 1921
4365.32 1856
4365.94 1901
4366.57 1888
4367.19 1923
4367.81 1831
4368.44 1789
4369.06 1819
4369.68 1772
4370.31 1839
4370.93 1880
4371.55 1769
4372.18 1677
4372.80 1740
4373.43 1713
4374.05 1657
4374.67 1772
4375.30 1709
4375.92 1696
4376.54 1705
4377.17 1683
4377.79 1769
4378.42 1780
4379.04 1805
4379.66 1855
4380.29 1758
4380.91 1820
4381.54 1831
4382.16 1891
4382.79 1867
4383.41 1903
4384.03 1806
4384.66 1874
4385.28 1739
4385.91 1705
4386.53 1769
4387.16 1867
4387.78 1788
4388.41 1675
4389.03 1665
4389.66 1776
4390.28 1707
4390.91 1784
4391.53 1709
4392.16 1677
4392.78 1702
4393.41 1719
4394.03 1800
4394.66 1732
4395.28 1729
4395.91 1764
4396.53 1723
4397.16 1674
4397.78 1675
4398.41 1687
4399.03 1774
4399.66 1862
4400.29 1830
4400.91 1777
4401.54 1687
4402.16 1754
4402.79 1866
4403.41 1777
4404.04 1696
4404.67 1837
4405.29 1960
4405.92 1911
4406.54 1885
4407.17 1780
4407.80 1864
4408.42 1905
4409.05 1919
4409.67 1865
4410.30 1807
4410.93 1873
4411.55 1931
4412.18 1977
4412.81 1868
4413.43 1754
4414.06 1832
4414.69 1887
4415.31 1859
4415.94 1707
4416.57 1716
4417.19 1846
4417.82 1912
4418.45 1856
4419.07 1803
4419.70 1729
4420.33 1802
4420.95 1806
4421.58 1792
4422.21 1644
4422.84 1710
4423.46 1779
4424.09 1655
4424.72 1547
4425.35 1633
4425.97 1600
4426.60 1593
4427.23 1581
4427.86 1582
4428.48 1619
4429.11 1678
4429.74 1595
4430.37 1681
4430.99 1757
4431.62 1711
4432.25 1708
4432.88 1688
4433.51 1718
4434.13 1748
4434.76 1657
4435.39 1641
4436.02 1682
4436.65 1735
4437.27 1792
4437.90 1701
4438.53 1768
4439.16 1793
4439.79 1712
4440.42 1660
4441.04 1774
4441.67 1769
4442.30 1769
4442.93 1772
4443.56 1712
4444.19 1703
4444.82 1783
4445.44 1731
4446.07 1906
4446.70 1951
4447.33 1995
4447.96 2071
4448.59 2050
4449.22 2111
4449.85 2098
4450.48 2069
4451.11 2146
4451.74 2063
4452.36 1887
4452.99 1930
4453.62 1866
4454.25 1833
4454.88 1789
4455.51 1777
4456.14 1752
4456.77 1792
4457.40 1667
4458.03 1728
4458.66 1771
4459.29 1772
4459.92 1650
4460.55 1622
4461.18 1596
4461.81 1519
4462.44 1574
4463.07 1671
4463.70 1583
4464.33 1561
4464.96 1564
4465.59 1579
4466.22 1571
4466.85 1614
4467.48 1614
4468.11 1581
4468.74 1686
4469.37 1638
4470.00 1644
4470.63 1623
4471.26 1605
4471.89 1617
4472.53 1590
4473.16 1556
4473.79 1608
4474.42 1732
4475.05 1680
4475.68 1549
4476.31 1443
4476.94 1526
4477.57 1616
4478.20 1695
4478.83 1700
4479.47 1682
4480.10 1645
4480.73 1781
4481.36 1771
4481.99 1702
4482.62 1741
4483.25 1788
4483.89 1803
4484.52 1842
4485.15 1778
4485.78 1762
4486.41 1732
4487.04 1796
4487.68 1801
4488.31 1697
4488.94 1660
4489.57 1776
4490.20 1768
4490.84 1743
4491.47 1707
4492.10 1774
4492.73 1713
4493.36 1691
4494.00 1741
4494.63 1712
4495.26 1757
4495.89 1785
4496.53 1723
4497.16 1674
4497.79 1747
4498.42 1851
4499.06 1866
4499.69 1836
4500.32 1805
4500.95 1880
4501.59 1977
4502.22 1891
4502.85 1858
4503.48 1866
4504.12 1933
4504.75 2003
4505.38 1943
4506.02 1931
4506.65 1934
4507.28 1766
4507.92 1753
4508.55 1842
4509.18 1820
4509.82 1695
4510.45 1684
4511.08 1814
4511.72 1838
4512.35 1926
4512.98 1910
4513.62 1754
4514.25 1691
4514.88 1768
4515.52 1745
4516.15 1835
4516.79 1657
4517.42 1662
4518.05 1716
4518.69 1700
4519.32 1676
4519.96 1713
4520.59 1684
4521.22 1657
4521.86 1671
4522.49 1751
4523.13 1712
4523.76 1748
4524.40 1712
4525.03 1737
4525.66 1812
4526.30 1812
4526.93 1776
4527.57 1887
4528.20 1941
4528.84 2008
4529.47 2087
4530.11 2274
4530.74 2327
4531.38 2480
4532.01 2502
4532.65 2553
4533.28 2601
4533.92 2552
4534.55 2396
4535.19 2358
4535.82 2236
4536.46 2124
4537.09 2081
4537.73 1928
4538.36 1899
4539.00 1795
4539.63 1876
4540.27 1903
4540.90 1774
4541.54 1776
4542.18 1820
4542.81 1777
4543.45 1775
4544.08 1782
4544.72 1705
4545.35 1777
4545.99 1764
4546.63 1753
4547.26 1688
4547.90 1707
4548.53 1775
4549.17 1634
4549.81 1727
4550.44 1800
4551.08 1783
4551.72 1788
4552.35 1778
4552.99 1834
4553.62 1743
4554.26 1814
4554.90 1813
4555.53 1806
4556.17 1760
4556.81 1707
4557.44 1677
4558.08 1750
4558.72 1669
4559.35 1654
4559.99 1660
4560.63 1705
4561.26 1579
4561.90 1703
4562.54 1647
4563.18 1590
4563.81 1645
4564.45 1743
4565.09 1784
4565.72 1647
4566.36 1656
4567.00 1655
4567.64 1788
4568.27 1691
4568.91 1722
4569.55 1751
4570.19 1728
4570.82 1731
4571.46 1664
4572.10 1694
4572.74 1611
4573.38 1631
4574.01 1634
4574.65 1652
4575.29 1612
4575.93 1659
4576.56 1709
4577.20 1686
4577.84 1640
4578.48 1624
4579.12 1688
4579.76 1679
4580.39 1748
4581.03 1771
4581.67 1773
4582.31 1789
4582.95 1824
4583.59 1739
4584.22 1755
4584.86 1708
4585.50 1702
4586.14 1650
4586.78 1654
4587.42 1720
4588.06 1837
4588.70 1751
4589.33 1762
4589.97 1785
4590.61 1759
4591.25 1806
4591.89 1887
4592.53 1838
4593.17 1844
4593.81 1820
4594.45 1776
4595.09 1965
4595.73 1791
4596.37 1693
4597.00 1686
4597.64 1651
4598.28 1668
4598.92 1657
4599.56 1763
4600.20 1752
4600.84 1604
4601.48 1757
4602.12 1716
4602.76 1778
4603.40 1811
4604.04 1913
4604.68 1891
4605.32 1821
4605.96 1976
4606.60 1978
4607.24 1832
4607.88 2023
4608.52 1890
4609.16 1839
4609.80 1830
4610.44 1841
4611.08 1897
4611.72 1822
4612.36 1828
4613.01 1826
4613.65 1750
4614.29 1822
4614.93 1730
4615.57 1665
4616.21 1550
4616.85 1553
4617.49 1598
4618.13 1657
4618.77 1608
4619.41 1569
4620.05 1574
4620.70 1592
4621.34 1647
4621.98 1572
4622.62 1489
4623.26 1483
4623.90 1667
4624.54 1599
4625.18 1582
4625.83 1558
4626.47 1549
4627.11 1581
4627.75 1609
4628.39 1592
4629.03 1569
4629.68 1501
4630.32 1528
4630.96 1623
4631.60 1607
4632.24 1645
4632.88 1645
4633.53 1606
4634.17 1592
4634.81 1574
4635.45 1650
4636.10 1640
4636.74 1708
4637.38 1818
4638.02 1771
4638.66 1724
4639.31 1698
4639.95 1746
4640.59 1710
4641.23 1623
4641.88 1633
4642.52 1643
4643.16 1594
4643.80 1595
4644.45 1570
4645.09 1502
4645.73 1614
4646.38 1538
4647.02 1583
4647.66 1615
4648.30 1644
4648.95 1615
4649.59 1717
4650.23 1729
4650.88 1838
4651.52 1764
4652.16 1832
4652.81 1884
4653.45 1867
4654.09 1944
4654.74 1838
4655.38 1887
4656.02 1826
4656.67 1879
4657.31 1775
4657.96 1769
4658.60 1804
4659.24 1747
4659.89 1800
4660.53 1734
4661.17 1774
4661.82 1863
4662.46 1886
4663.11 1825
4663.75 1775
4664.39 1668
4665.04 1734
4665.68 1703
4666.33 1727
4666.97 1718
4667.62 1583
4668.26 1562
4668.90 1529
4669.55 1456
4670.19 1528
4670.84 1510
4671.48 1653
4672.13 1569
4672.77 1501
4673.42 1545
4674.06 1586
4674.71 1602
4675.35 1523
4676.00 1603
4676.64 1592
4677.29 1594
4677.93 1613
4678.58 1684
4679.22 1584
4679.87 1591
4680.51 1645
4681.16 1661
4681.80 1662
4682.45 1609
4683.09 1792
4683.74 1741
4684.38 1646
4685.03 1586
4685.68 1677
4686.32 1619
4686.97 1736
4687.61 1613
4688.26 1675
4688.90 1658
4689.55 1586
4690.20 1538
4690.84 1515
4691.49 1556
4692.13 1669
4692.78 1621
4693.43 1598
4694.07 1539
4694.72 1741
4695.36 1739
4696.01 1779
4696.66 1689
4697.30 1749
4697.95 1826
4698.60 1816
4699.24 1833
4699.89 1931
4700.54 1825
4701.18 1837
4701.83 1737
4702.48 1782
4703.12 1740
4703.77 1739
4704.42 1720
4705.06 1602
4705.71 1585
4706.36 1643
4707.00 1742
4707.65 1695
4708.30 1624
4708.95 1647
4709.59 1815
4710.24 1838
4710.89 1875
4711.54 1842
4712.18 1837
4712.83 1798
4713.48 1730
4714.13 1813
4714.77 1700
4715.42 1657
4716.07 1625
4716.72 1585
4717.36 1659
4718.01 1624
4718.66 1601
4719.31 1642
4719.96 1695
4720.60 1753
4721.25 1736
4721.90 1732
4722.55 1685
4723.20 1657
4723.84 1644
4724.49 1697
4725.14 1765
4725.79 1815
4726.44 1799
4727.09 1684
4727.73 1665
4728.38 1796
4729.03 1775
4729.68 1779
4730.33 1792
4730.98 1808
4731.63 1685
4732.27 1660
4732.92 1671
4733.57 1691
4734.22 1808
4734.87 1682
4735.52 1657
4736.17 1650
4736.82 1641
4737.47 1643
4738.12 1655
4738.77 1667
4739.41 1710
4740.06 1809
4740.71 1640
4741.36 1712
4742.01 1717
4742.66 1786
4743.31 1820
4743.96 1680
4744.61 1600
4745.26 1651
4745.91 1694
4746.56 1801
4747.21 1877
4747.86 1762
4748.51 1875
4749.16 2006
4749.81 1994
4750.46 2041
4751.11 2055
4751.76 1954
4752.41 2109
4753.06 2245
4753.71 2114
4754.36 2031
4755.01 2116
4755.66 2117
4756.31 1958
4756.96 1884
4757.61 1945
4758.26 1836
4758.91 1690
4759.56 1675
4760.22 1623
4760.87 1729
4761.52 1676
4762.17 1667
4762.82 1714
4763.47 1704
4764.12 1938
4764.77 2010
4765.42 2073
4766.07 2182
4766.72 2216
4767.38 2137
4768.03 2286
4768.68 2342
4769.33 2420
4769.98 2236
4770.63 2139
4771.28 2002
4771.94 2032
4772.59 1919
4773.24 1790
4773.89 1837
4774.54 1727
4775.19 1706
4775.85 1705
4776.50 1724
4777.15 1728
4777.80 1786
4778.45 1878
4779.11 1995
4779.76 1892
4780.41 1882
4781.06 1997
4781.71 2062
4782.37 1970
4783.02 1843
4783.67 1833
4784.32 1772
4784.98 1774
4785.63 1768
4786.28 1687
4786.93 1678
4787.59 1819
4788.24 1765
4788.89 1754
4789.54 1723
4790.20 1781
4790.85 1610
4791.50 1723
4792.15 1671
4792.81 1704
4793.46 1688
4794.11 1647
4794.77 1545
4795.42 1628
4796.07 1616
4796.73 1539
4797.38 1565
4798.03 1656
4798.69 1654
4799.34 1658
4799.99 1635
4800.65 1627
4801.30 1599
4801.95 1559
4802.61 1693
4803.26 1683
4803.91 1686
4804.57 1654
4805.22 1628
4805.88 1656
4806.53 1693
4807.18 1686
4807.84 1593
4808.49 1576
4809.15 1680
4809.80 1642
4810.45 1643
4811.11 1556
4811.76 1541
4812.42 1629
4813.07 1675
4813.73 1635
4814.38 1645
4815.03 1653
4815.69 1703
4816.34 1688
4817.00 1575
4817.65 1688
4818.31 1694
4818.96 1778
4819.62 1684
4820.27 1758
4820.93 1804
4821.58 1702
4822.24 1769
4822.89 1727
4823.55 1887
4824.20 2051
4824.86 2222
4825.51 2060
4826.17 2141
4826.82 2132
4827.48 2055
4828.13 2090
4828.79 2038
4829.44 1910
4830.10 1890
4830.75 1949
4831.41 1861
4832.07 1775
4832.72 1824
4833.38 2058
4834.03 2025
4834.69 2051
4835.34 2167
4836.00 2076
4836.66 2146
4837.31 2108
4837.97 2173
4838.62 2306
4839.28 2402
4839.94 2328
4840.59 2274
4841.25 2070
4841.91 2014
4842.56 2061
4843.22 2008
4843.87 2062
4844.53 2141
4845.19 2125
4845.84 2166
4846.50 2027
4847.16 2017
4847.81 2162
4848.47 2218
4849.13 2269
4849.78 2266
4850.44 2297
4851.10 2235
4851.75 2200
4852.41 2258
4853.07 2246
4853.73 2187
4854.38 2009
4855.04 2056
4855.70 2088
4856.35 1994
4857.01 2023
4857.67 2049
4858.33 2108
4858.98 2168
4859.64 2158
4860.30 2116
4860.96 2330
4861.61 2183
4862.27 2279
4862.93 2407
4863.59 2221
4864.25 2424
4864.90 2356
4865.56 2371
4866.22 2390
4866.88 2332
4867.54 2278
4868.19 2405
4868.85 2289
4869.51 2152
4870.17 2167
4870.83 2000
4871.48 2108
4872.14 2047
4872.80 1878
4873.46 1977
4874.12 2093
4874.78 1983
4875.43 2083
4876.09 2047
4876.75 1979
4877.41 2021
4878.07 1895
4878.73 1883
4879.39 1863
4880.05 1869
4880.70 1945
4881.36 1938
4882.02 1838
4882.68 1789
4883.34 1820
4884.00 1826
4884.66 1772
4885.32 1798
4885.98 1853
4886.64 1768
4887.30 1918
4887.96 1950
4888.62 2069
4889.27 2207
4889.93 2202
4890.59 2183
4891.25 2249
4891.91 2273
4892.57 2223
4893.23 2079
4893.89 2069
4894.55 2052
4895.21 1892
4895.87 2004
4896.53 1917
4897.19 1807
4897.85 1843
4898.51 1786
4899.17 1845
4899.83 1932
4900.49 1933
4901.15 1901
4901.81 1855
4902.47 1893
4903.13 1852
4903.79 1900
4904.46 1898
4905.12 1840
4905.78 1951
4906.44 1777
4907.10 1809
4907.76 1798
4908.42 1796
4909.08 1793
4909.74 1761
4910.40 1687
4911.06 1657
4911.72 1645
4912.38 1694
4913.05 1674
4913.71 1669
4914.37 1634
4915.03 1600
4915.69 1541
4916.35 1515
4917.01 1568
4917.67 1554
4918.34 1608
4919.00 1568
4919.66 1483
4920.32 1583
4920.98 1556
4921.64 1544
4922.31 1563
4922.97 1533
4923.63 1535
4924.29 1610
4924.95 1572
4925.62 1521
4926.28 1481
4926.94 1578
4927.60 1561
4928.26 1510
4928.93 1588
4929.59 1683
4930.25 1663
4930.91 1674
4931.57 1634
4932.24 1604
4932.90 1664
4933.56 1643
4934.22 1641
4934.89 1568
4935.55 1628
4936.21 1608
4936.88 1571
4937.54 1500
4938.20 1583
4938.86 1534
4939.53 1598
4940.19 1612
4940.85 1536
4941.52 1527
4942.18 1418
4942.84 1464
4943.50 1444
4944.17 1451
4944.83 1492
4945.49 1488
4946.16 1386
4946.82 1459
4947.48 1407
4948.15 1472
4948.81 1464
4949.47 1483
4950.14 1409
4950.80 1513
4951.47 1426
4952.13 1530
4952.79 1504
4953.46 1464
4954.12 1422
4954.78 1407
4955.45 1343
4956.11 1364
4956.78 1427
4957.44 1310
4958.10 1357
4958.77 1354
4959.43 1475
4960.10 1432
4960.76 1543
4961.43 1661
4962.09 1580
4962.76 1613
4963.42 1677
4964.08 1691
4964.75 1842
4965.41 1871
4966.08 1818
4966.74 1803
4967.41 1738
4968.07 1673
4968.74 1741
4969.40 1726
4970.07 1537
4970.73 1533
4971.40 1544
4972.06 1615
4972.73 1625
4973.39 1588
4974.06 1578
4974.72 1728
4975.39 1652
4976.05 1591
4976.72 1584
4977.38 1583
4978.05 1561
4978.71 1604
4979.38 1561
4980.05 1556
4980.71 1537
4981.38 1595
4982.04 1534
4982.71 1411
4983.37 1599
4984.04 1554
4984.71 1555
4985.37 1480
4986.04 1540
4986.70 1511
4987.37 1519
4988.04 1579
4988.70 1624
4989.37 1613
4990.04 1535
4990.70 1482
4991.37 1458
4992.03 1516
4992.70 1543
4993.37 1501
4994.03 1488
4994.70 1452
4995.37 1388
4996.03 1458
4996.70 1496
4997.37 1518
4998.03 1522
4998.70 1493
4999.37 1454
5000.03 1498
5000.70 1384
5001.37 1344
5002.04 1485
5002.70 1463
5003.37 1527
5004.04 1477
5004.70 1368
5005.37 1407
5006.04 1365
5006.71 1442
5007.37 1421
5008.04 1403
5008.71 1469
5009.38 1417
5010.04 1458
5010.71 1510
5011.38 1495
5012.05 1486
5012.71 1535
5013.38 1557
5014.05 1509
5014.72 1421
5015.39 1407
5016.05 1439
5016.72 1469
5017.39 1392
5018.06 1444
5018.73 1584
5019.39 1658
5020.06 1720
5020.73 1718
5021.40 1796
5022.07 1928
5022.74 2010
5023.41 1949
5024.07 1962
5024.74 1921
5025.41 1911
5026.08 1936
5026.75 1865
5027.42 1732
5028.09 1766
5028.75 1695
5029.42 1585
5030.09 1580
5030.76 1485
5031.43 1512
5032.10 1469
5032.77 1448
5033.44 1491
5034.11 1556
5034.78 1447
5035.45 1406
5036.12 1441
5036.78 1464
5037.45 1371
5038.12 1386
5038.79 1397
5039.46 1373
5040.13 1527
5040.80 1499
5041.47 1317
5042.14 1365
5042.81 1404
5043.48 1476
5044.15 1502
5044.82 1470
5045.49 1444
5046.16 1457
5046.83 1477
5047.50 1571
5048.17 1549
5048.84 1557
5049.51 1604
5050.18 1563
5050.85 1501
5051.52 1506
5052.19 1544
5052.86 1488
5053.53 1650
5054.20 1517
5054.87 1521
5055.55 1389
5056.22 1341
5056.89 1380
5057.56 1336
5058.23 1339
5058.90 1350
5059.57 1415
5060.24 1498
5060.91 1511
5061.58 1392
5062.25 1499
5062.93 1496
5063.60 1443
5064.27 1415
5064.94 1411
5065.61 1369
5066.28 1390
5066.95 1387
5067.62 1295
5068.30 1414
5068.97 1378
5069.64 1369
5070.31 1350
5070.98 1395
5071.65 1342
5072.33 1350
5073.00 1346
5073.67 1399
5074.34 1423
5075.01 1396
5075.68 1365
5076.36 1446
5077.03 1400
5077.70 1304
5078.37 1401
5079.05 1500
5079.72 1562
5080.39 1503
5081.06 1552
5081.73 1501
5082.41 1547
5083.08 1571
5083.75 1449
5084.42 1380
5085.10 1383
5085.77 1472
5086.44 1449
5087.12 1475
5087.79 1489
5088.46 1530
5089.13 1500
5089.81 1583
5090.48 1565
5091.15 1697
5091.83 1619
5092.50 1692
5093.17 1734
5093.84 1780
5094.52 1615
5095.19 1637
5095.86 1676
5096.54 1617
5097.21 1503
5097.88 1526
5098.56 1567
5099.23 1485
5099.91 1501
5100.58 1452
5101.25 1477
5101.93 1418
5102.60 1418
5103.27 1343
5103.95 1489
5104.62 1446
5105.30 1540
5105.97 1528
5106.64 1478
5107.32 1402
5107.99 1343
5108.67 1503
5109.34 1380
5110.01 1358
5110.69 1401
5111.36 1466
5112.04 1340
5112.71 1323
5113.39 1317
5114.06 1437
5114.74 1432
5115.41 1347
5116.08 1397
5116.76 1432
5117.43 1377
5118.11 1453
5118.78 1494
5119.46 1476
5120.13 1498
5120.81 1474
5121.48 1506
5122.16 1428
5122.83 1494
5123.51 1499
5124.18 1443
5124.86 1455
5125.53 1390
5126.21 1400
5126.88 1404
5127.56 1374
5128.24 1393
5128.91 1409
5129.59 1409
5130.26 1486
5130.94 1499
5131.61 1476
5132.29 1347
5132.96 1353
5133.64 1424
5134.32 1615
5134.99 1588
5135.67 1538
5136.34 1445
5137.02 1442
5137.70 1452
5138.37 1470
5139.05 1489
5139.72 1516
5140.40 1576
5141.08 1563
5141.75 1512
5142.43 1496
5143.11 1540
5143.78 1437
5144.46 1517
5145.14 1471
5145.81 1339
5146.49 1346
5147.17 1374
5147.84 1290
5148.52 1245
5149.20 1343
5149.87 1381
5150.55 1291
5151.23 1296
5151.90 1411
5152.58 1395
5153.26 1500
5153.94 1461
5154.61 1375
5155.29 1344
5155.97 1265
5156.64 1339
5157.32 1387
5158.00 1354
5158.68 1290
5159.35 1411
5160.03 1397
5160.71 1366
5161.39 1402
5162.06 1374
5162.74 1309
5163.42 1320
5164.10 1268
5164.78 1400
5165.45 1384
5166.13 1334
5166.81 1328
5167.49 1462
5168.17 1410
5168.84 1339
5169.52 1315
5170.20 1378
5170.88 1353
5171.56 1371
5172.23 1342
5172.91 1334
5173.59 1276
5174.27 1273
5174.95 1337
5175.63 1330
5176.31 1295
5176.98 1344
5177.66 1394
5178.34 1340
5179.02 1384
5179.70 1314
5180.38 1390
5181.06 1402
5181.74 1344
5182.42 1343
5183.09 1366
5183.77 1320
5184.45 1364
5185.13 1419
5185.81 1306
5186.49 1353
5187.17 1423
5187.85 1305
5188.53 1278
5189.21 1293
5189.89 1204
5190.57 1318
5191.25 1324
5191.93 1233
5192.61 1214
5193.29 1344
5193.97 1303
5194.64 1170
5195.32 1203
5196.00 1294
5196.68 1278
5197.36 1317
5198.04 1310
5198.72 1264
5199.40 1236
5200.08 1302
5200.77 1332
5201.45 1317
5202.13 1324
5202.81 1372
5203.49 1332
5204.17 1286
5204.85 1328
5205.53 1345
5206.21 1349
5206.89 1416
5207.57 1416
5208.25 1375
5208.93 1360
5209.61 1371
5210.29 1359
5210.97 1481
5211.65 1554
5212.34 1355
5213.02 1424
5213.70 1359
5214.38 1367
5215.06 1332
5215.74 1357
5216.42 1344
5217.10 1344
5217.78 1371
5218.47 1424
5219.15 1387
5219.83 1317
5220.51 1234
5221.19 1360
5221.87 1378
5222.56 1434
5223.24 1367
5223.92 1371
5224.60 1415
5225.28 1341
5225.96 1371
5226.65 1365
5227.33 1294
5228.01 1296
5228.69 1346
5229.37 1300
5230.06 1282
5230.74 1261
5231.42 1387
5232.10 1321
5232.79 1266
5233.47 1365
5234.15 1424
5234.83 1409
5235.51 1398
5236.20 1338
5236.88 1449
5237.56 1476
5238.25 1441
5238.93 1565
5239.61 1530
5240.29 1551
5240.98 1468
5241.66 1558
5242.34 1454
5243.03 1297
5243.71 1358
5244.39 1390
5245.07 1346
5245.76 1278
5246.44 1321
5247.12 1400
5247.81 1266
5248.49 1234
5249.17 1302
5249.86 1267
5250.54 1258
5251.22 1384
5251.91 1298
5252.59 1298
5253.28 1216
5253.96 1335
5254.64 1325
5255.33 1267
5256.01 1243
5256.69 1352
5257.38 1237
5258.06 1299
5258.75 1276
5259.43 1250
5260.11 1278
5260.80 1356
5261.48 1355
5262.17 1359
5262.85 1349
5263.53 1458
5264.22 1458
5264.90 1390
5265.59 1296
5266.27 1400
5266.96 1473
5267.64 1476
5268.33 1372
5269.01 1358
5269.70 1405
5270.38 1318
5271.07 1344
5271.75 1373
5272.44 1391
5273.12 1410
5273.80 1396
5274.49 1302
5275.18 1334
5275.86 1254
5276.55 1348
5277.23 1364
5277.92 1346
5278.60 1406
5279.29 1464
5279.97 1459
5280.66 1464
5281.34 1618
5282.03 1678
5282.71 1624
5283.40 1556
5284.08 1572
5284.77 1587
5285.46 1562
5286.14 1481
5286.83 1384
5287.51 1353
5288.20 1295
5288.89 1378
5289.57 1289
5290.26 1362
5290.94 1374
5291.63 1397
5292.32 1330
5293.00 1329
5293.69 1352
5294.38 1387
5295.06 1418
5295.75 1435
5296.43 1242
5297.12 1370
5297.81 1497
5298.49 1400
5299.18 1327
5299.87 1417
5300.55 1369
5301.24 1390
5301.93 1352
5302.61 1393
5303.30 1375
5303.99 1297
5304.68 1257
5305.36 1289
5306.05 1310
5306.74 1370
5307.42 1321
5308.11 1359
5308.80 1239
5309.49 1282
5310.17 1338
5310.86 1365
5311.55 1361
5312.23 1281
5312.92 1316
5313.61 1305
5314.30 1306
5314.99 1328
5315.67 1306
5316.36 1271
5317.05 1356
5317.74 1392
5318.42 1292
5319.11 1329
5319.80 1380
5320.49 1404
5321.18 1479
5321.86 1354
5322.55 1399
5323.24 1418
5323.93 1375
5324.62 1306
5325.31 1313
5325.99 1350
5326.68 1326
5327.37 1322
5328.06 1350
5328.75 1293
5329.44 1304
5330.12 1380
5330.81 1349
5331.50 1363
5332.19 1429
5332.88 1438
5333.57 1432
5334.26 1363
5334.95 1369
5335.64 1481
5336.32 1447
5337.01 1380
5337.70 1398
5338.39 1313
5339.08 1357
5339.77 1416
5340.46 1353
5341.15 1472
5341.84 1463
5342.53 1496
5343.22 1572
5343.91 1559
5344.60 1440
5345.29 1428
5345.98 1485
5346.67 1532
5347.36 1583
5348.04 1743
5348.73 1883
5349.42 1944
5350.11 1968
5350.80 1979
5351.49 2065
5352.18 2073
5352.87 2119
5353.56 2102
5354.25 2015
5354.95 1951
5355.64 1868
5356.33 1761
5357.02 1685
5357.71 1600
5358.40 1590
5359.09 1437
5359.78 1291
5360.47 1328
5361.16 1379
5361.85 1302
5362.54 1278
5363.23 1282
5363.92 1303
5364.61 1243
5365.30 1274
5365.99 1328
5366.69 1283
5367.38 1319
5368.07 1307
5368.76 1274
5369.45 1306
5370.14 1338
5370.83 1324
5371.52 1363
5372.22 1297
5372.91 1374
5373.60 1326
5374.29 1434
5374.98 1324
5375.67 1323
5376.36 1332
5377.06 1307
5377.75 1391
5378.44 1382
5379.13 1306
5379.82 1334
5380.52 1389
5381.21 1326
5381.90 1348
5382.59 1215
5383.28 1315
5383.98 1312
5384.67 1250
5385.36 1285
5386.05 1331
5386.74 1318
5387.44 1332
5388.13 1345
5388.82 1386
5389.51 1460
5390.21 1516
5390.90 1563
5391.59 1489
5392.28 1594
5392.98 1557
5393.67 1432
5394.36 1383
5395.06 1504
5395.75 1355
5396.44 1302
5397.13 1339
5397.83 1246
5398.52 1231
5399.21 1244
5399.91 1251
5400.60 1247
5401.29 1258
5401.99 1197
5402.68 1271
5403.37 1263
5404.07 1229
5404.76 1302
5405.45 1281
5406.15 1308
5406.84 1236
5407.53 1230
5408.23 1351
5408.92 1349
5409.61 1321
5410.31 1294
5411.00 1288
5411.70 1292
5412.39 1196
5413.08 1244
5413.78 1282
5414.47 1310
5415.17 1348
5415.86 1335
5416.55 1291
5417.25 1302
5417.94 1244
5418.64 1210
5419.33 1276
5420.03 1349
5420.72 1314
5421.42 1285
5422.11 1317
5422.80 1294
5423.50 1359
5424.19 1353
5424.89 1349
5425.58 1358
5426.28 1306
5426.97 1343
5427.67 1351
5428.36 1283
5429.06 1253
5429.75 1198
5430.45 1227
5431.14 1314
5431.84 1355
5432.53 1273
5433.23 1304
5433.92 1270
5434.62 1288
5435.31 1257
5436.01 1280
5436.71 1414
5437.40 1367
5438.10 1357
5438.79 1335
5439.49 1341
5440.18 1378
5440.88 1366
5441.58 1291
5442.27 1331
5442.97 1283
5443.66 1403
5444.36 1321
5445.06 1379
5445.75 1484
5446.45 1448
5447.14 1509
5447.84 1422
5448.54 1543
5449.23 1511
5449.93 1458
5450.63 1541
5451.32 1476
5452.02 1475
5452.71 1448
5453.41 1394
5454.11 1379
5454.80 1322
5455.50 1410
5456.20 1367
5456.89 1341
5457.59 1282
5458.29 1344
5458.99 1216
5459.68 1258
5460.38 1300
5461.08 1375
5461.77 1387
5462.47 1392
5463.17 1369
5463.86 1398
5464.56 1353
5465.26 1386
5465.96 1345
5466.65 1343
5467.35 1368
5468.05 1307
5468.75 1332
5469.44 1323
5470.14 1321
5470.84 1471
5471.54 1368
5472.24 1344
5472.93 1364
5473.63 1400
5474.33 1372
5475.03 1302
5475.72 1422
5476.42 1379
5477.12 1543
5477.82 1525
5478.52 1542
5479.22 1633
5479.91 1639
5480.61 1656
5481.31 1606
5482.01 1628
5482.71 1598
5483.41 1614
5484.10 1693
5484.80 1508
5485.50 1468
5486.20 1504
5486.90 1570
5487.60 1444
5488.30 1421
5488.99 1502
5489.69 1523
5490.39 1594
5491.09 1488
5491.79 1525
5492.49 1525
5493.19 1422
5493.89 1504
5494.59 1592
5495.29 1609
5495.99 1541
5496.69 1648
5497.38 1586
5498.08 1709
5498.78 1683
5499.48 1861
5500.18 2003
5500.88 2100
5501.58 2208
5502.28 2335
5502.98 2216
5503.68 2277
5504.38 2129
5505.08 1959
5505.78 1814
5506.48 1699
5507.18 1618
5507.88 1529
5508.58 1557
5509.28 1554
5509.98 1525
5510.68 1545
5511.38 1610
5512.08 1535
5512.78 1441
5513.48 1428
5514.18 1461
5514.88 1471
5515.58 1365
5516.28 1518
5516.98 1444
5517.69 1520
5518.39 1529
5519.09 1483
5519.79 1323
5520.49 1375
5521.19 1442
5521.89 1551
5522.59 1569
5523.29 1461
5523.99 1470
5524.69 1412
5525.40 1400
5526.10 1282
5526.80 1420
5527.50 1382
5528.20 1235
5528.90 1309
5529.60 1256
5530.31 1256
5531.01 1321
5531.71 1319
5532.41 1392
5533.11 1248
5533.81 1308
5534.51 1256
5535.22 1199
5535.92 1288
5536.62 1250
5537.32 1149
5538.02 1273
5538.73 1209
5539.43 1210
5540.13 1256
5540.83 1372
5541.53 1312
5542.24 1261
5542.94 1243
5543.64 1203
5544.34 1203
5545.05 1331
5545.75 1352
5546.45 1262
5547.15 1246
5547.86 1349
5548.56 1356
5549.26 1419
5549.96 1354
5550.67 1285
5551.37 1350
5552.07 1267
5552.78 1320
5553.48 1339
5554.18 1200
5554.88 1219
5555.59 1251
5556.29 1155
5556.99 1236
5557.70 1212
5558.40 1240
5559.10 1210
5559.81 1249
5560.51 1179
5561.21 1184
5561.92 1273
5562.62 1316
5563.32 1261
5564.03 1275
5564.73 1279
5565.44 1390
5566.14 1256
5566.84 1232
5567.55 1168
5568.25 1239
5568.95 1231
5569.66 1146
5570.36 1190
5571.07 1244
5571.77 1191
5572.47 1306
5573.18 1240
5573.88 1231
5574.59 1346
5575.29 1281
5576.00 1212
5576.70 1190
5577.40 1299
5578.11 1268
5578.81 1249
5579.52 1256
5580.22 1235
5580.93 1249
5581.63 1182
5582.34 1225
5583.04 1169
5583.75 1118
5584.45 1198
5585.16 1281
5585.86 1266
5586.57 1243
5587.27 1260
5587.98 1227
5588.68 1216
5589.39 1228
5590.09 1154
5590.80 1228
5591.50 1250
5592.21 1317
5592.91 1293
5593.62 1253
5594.33 1177
5595.03 1148
5595.74 1178
5596.44 1161
5597.15 1200
5597.85 1179
5598.56 1115
5599.27 1125
5599.97 1131
5600.68 1129
5601.38 1111
5602.09 1124
5602.79 1185
5603.50 1255
5604.21 1251
5604.91 1210
5605.62 1189
5606.33 1161
5607.03 1217
5607.74 1148
5608.45 1117
5609.15 1126
5609.86 1123
5610.56 1229
5611.27 1210
5611.98 1207
5612.68 1219
5613.39 1269
5614.10 1159
5614.80 1223
5615.51 1188
5616.22 1205
5616.93 1174
5617.63 1222
5618.34 1180
5619.05 1114
5619.75 1225
5620.46 1271
5621.17 1195
5621.88 1215
5622.58 1158
5623.29 1185
5624.00 1141
5624.70 1116
5625.41 1207
5626.12 1181
5626.83 1178
5627.54 1170
5628.24 1174
5628.95 1182
5629.66 1256
5630.37 1190
5631.07 1140
5631.78 1179
5632.49 1176
5633.20 1255
5633.91 1147
5634.61 1135
5635.32 1172
5636.03 1195
5636.74 1213
5637.45 1186
5638.15 1201
5638.86 1164
5639.57 1150
5640.28 1149
5640.99 1216
5641.70 1169
5642.41 1287
5643.11 1270
5643.82 1173
5644.53 1216
5645.24 1191
5645.95 1201
5646.66 1213
5647.37 1104
5648.08 1198
5648.78 1235
5649.49 1180
5650.20 1204
5650.91 1141
5651.62 1223
5652.33 1183
5653.04 1275
5653.75 1271
5654.46 1229
5655.17 1285
5655.88 1291
5656.59 1204
5657.30 1232
5658.00 1392
5658.71 1381
5659.42 1406
5660.13 1401
5660.84 1423
5661.55 1428
5662.26 1326
5662.97 1305
5663.68 1288
5664.39 1288
5665.10 1253
5665.81 1229
5666.52 1202
5667.23 1259
5667.94 1306
5668.65 1279
5669.36 1295
5670.07 1391
5670.78 1267
5671.49 1424
5672.20 1495
5672.92 1407
5673.63 1399
5674.34 1348
5675.05 1332
5675.76 1236
5676.47 1274
5677.18 1213
5677.89 1258
5678.60 1231
5679.31 1232
5680.02 1142
5680.73 1242
5681.44 1288
5682.16 1216
5682.87 1263
5683.58 1200
5684.29 1252
5685.00 1264
5685.71 1284
5686.42 1319
5687.13 1250
5687.85 1256
5688.56 1287
5689.27 1247
5689.98 1246
5690.69 1184
5691.40 1170
5692.11 1140
5692.83 1172
5693.54 1162
5694.25 1191
5694.96 1233
5695.67 1178
5696.39 1174
5697.10 1164
5697.81 1176
5698.52 1129
5699.23 1153
5699.95 1110
5700.66 1157
5701.37 1156
5702.08 1124
5702.80 1159
5703.51 1117
5704.22 1172
5704.93 1216
5705.64 1156
5706.36 1198
5707.07 1184
5707.78 1094
5708.50 1144
5709.21 1218
5709.92 1126
5710.63 1137
5711.35 1213
5712.06 1183
5712.77 1168
5713.49 1149
5714.20 1211
5714.91 1164
5715.62 1149
5716.34 1144
5717.05 1134
5717.76 1209
5718.48 1171
5719.19 1173
5719.90 1121
5720.62 1191
5721.33 1223
5722.05 1150
5722.76 1163
5723.47 1201
5724.19 1215
5724.90 1178
5725.61 1278
5726.33 1202
5727.04 1207
5727.76 1340
5728.47 1481
5729.18 1492
5729.90 1484
5730.61 1505
5731.33 1400
5732.04 1305
5732.75 1280
5733.47 1268
5734.18 1286
5734.90 1206
5735.61 1255
5736.33 1262
5737.04 1190
5737.75 1214
5738.47 1175
5739.18 1232
5739.90 1165
5740.61 1097
5741.33 1101
5742.04 1117
5742.76 1130
5743.47 1089
5744.19 1198
5744.90 1150
5745.62 1161
5746.33 1149
5747.05 1182
5747.76 1176
5748.48 1114
5749.19 1165
5749.91 1194
5750.62 1352
5751.34 1286
5752.05 1255
5752.77 1338
5753.49 1374
5754.20 1311
5754.92 1396
5755.63 1405
5756.35 1320
5757.06 1393
5757.78 1400
5758.50 1334
5759.21 1336
5759.93 1302
5760.64 1165
5761.36 1208
5762.07 1195
5762.79 1164
5763.51 1194
5764.22 1067
5764.94 1168
5765.66 1233
5766.37 1187
5767.09 1165
5767.80 1117
5768.52 1193
5769.24 1205
5769.95 1192
5770.67 1117
5771.39 1190
5772.10 1198
5772.82 1192
5773.54 1220
5774.25 1275
5774.97 1330
5775.69 1239
5776.41 1267
5777.12 1151
5777.84 1225
5778.56 1263
5779.27 1237
5779.99 1333
5780.71 1280
5781.42 1242
5782.14 1258
5782.86 1340
5783.58 1306
5784.29 1260
5785.01 1287
5785.73 1251
5786.45 1288
5787.16 1238
5787.88 1251
5788.60 1316
5789.32 1291
5790.04 1322
5790.75 1319
5791.47 1349
5792.19 1389
5792.91 1457
5793.62 1467
5794.34 1476
5795.06 1544
5795.78 1615
5796.50 1551
5797.22 1614
5797.93 1740
5798.65 1788
5799.37 2053
5800.09 2244
5800.81 2581
5801.53 2726
5802.24 2686
5802.96 2794
5803.68 2523
5804.40 2279
5805.12 2089
5805.84 1871
5806.56 1780
5807.28 1582
5807.99 1550
5808.71 1569
5809.43 1516
5810.15 1417
5810.87 1467
5811.59 1458
5812.31 1544
5813.03 1573
5813.75 1525
5814.47 1555
5815.19 1533
5815.90 1455
5816.62 1552
5817.34 1454
5818.06 1507
5818.78 1580
5819.50 1486
5820.22 1474
5820.94 1486
5821.66 1552
5822.38 1522
5823.10 1510
5823.82 1450
5824.54 1433
5825.26 1354
5825.98 1365
5826.70 1448
5827.42 1399
5828.14 1329
5828.86 1413
5829.58 1404
5830.30 1463
5831.02 1378
5831.74 1357
5832.46 1370
5833.18 1336
5833.90 1412
5834.62 1313
5835.35 1402
5836.07 1335
5836.79 1349
5837.51 1450
5838.23 1425
5838.95 1425
5839.67 1405
5840.39 1357
5841.11 1407
5841.83 1293
5842.55 1280
5843.27 1325
5844.00 1258
5844.72 1251
5845.44 1371
5846.16 1332
5846.88 1200
5847.60 1158
5848.32 1200
5849.04 1251
5849.77 1275
5850.49 1231
5851.21 1306
5851.93 1321
5852.65 1236
5853.37 1320
5854.10 1333
5854.82 1259
5855.54 1252
5856.26 1317
5856.98 1347
5857.71 1312
5858.43 1226
5859.15 1212
5859.87 1240
5860.59 1208
5861.32 1177
5862.04 1241
5862.76 1322
5863.48 1192
5864.21 1191
5864.93 1172
5865.65 1230
5866.37 1225
5867.10 1297
5867.82 1228
5868.54 1221
5869.26 1248
5869.99 1272
5870.71 1265
5871.43 1264
5872.15 1213
5872.88 1287
5873.60 1201
5874.32 1190
5875.05 1278
5875.77 1308
5876.49 1232
5877.22 1253
5877.94 1198
5878.66 1276
5879.39 1330
5880.11 1334
5880.83 1353
5881.56 1364
5882.28 1331
5883.00 1434
5883.73 1291
5884.45 1389
5885.17 1347
5885.90 1342
5886.62 1345
5887.34 1305
5888.07 1284
5888.79 1388
5889.52 1384
5890.24 1367
5890.96 1282
5891.69 1331
5892.41 1320
5893.14 1316
5893.86 1346
5894.58 1327
5895.31 1262
5896.03 1153
5896.76 1261
5897.48 1271
5898.21 1281
5898.93 1298
5899.66 1262
5900.38 1352
5901.11 1362
5901.83 1390
5902.55 1421
5903.28 1366
5904.00 1332
5904.73 1339
5905.45 1343
5906.18 1372
5906.90 1436
5907.63 1482
5908.35 1381
5909.08 1390
5909.80 1437
5910.53 1462
5911.25 1458
5911.98 1385
5912.71 1362
5913.43 1457
5914.16 1391
5914.88 1410
5915.61 1369
5916.33 1405
5917.06 1444
5917.78 1493
5918.51 1508
5919.24 1405
5919.96 1336
5920.69 1449
5921.41 1474
5922.14 1480
5922.87 1603
5923.59 1569
5924.32 1571
5925.04 1498
5925.77 1556
5926.50 1529
5927.22 1480
5927.95 1559
5928.67 1544
5929.40 1567
5930.13 1591
5930.85 1662
5931.58 1576
5932.31 1589
5933.03 1628
5933.76 1697
5934.49 1691
5935.21 1824
5935.94 1775
5936.67 1896
5937.39 1903
5938.12 1898
5938.85 1918
5939.58 1938
5940.30 2007
5941.03 2015
5941.76 1986
5942.48 1919
5943.21 1885
5943.94 2039
5944.67 1983
5945.39 1981
5946.12 1974
5946.85 1958
5947.58 2030
5948.30 2087
5949.03 2106
5949.76 2248
5950.49 2253
5951.21 2250
5951.94 2154
5952.67 2280
5953.40 2362
5954.12 2466
5954.85 2409
5955.58 2339
5956.31 2342
5957.04 2472
5957.76 2512
5958.49 2404
5959.22 2492
5959.95 2546
5960.68 2496
5961.41 2468
5962.13 2427
5962.86 2638
5963.59 2613
5964.32 2501
5965.05 2489
5965.78 2557
5966.51 2668
5967.23 2779
5967.96 2973
5968.69 3045
5969.42 2917
5970.15 3036
5970.88 3134
5971.61 3086
5972.34 2989
5973.07 3056
5973.79 3135
5974.52 3162
5975.25 3138
5975.98 3165
5976.71 3111
5977.44 3142
5978.17 3228
5978.90 3370
5979.63 3435
5980.36 3579
5981.09 3750
5981.82 3716
5982.55 3814
5983.28 3694
5984.01 3881
5984.74 3834
5985.47 3916
5986.20 4058
5986.93 3973
5987.66 3975
5988.39 4051
5989.12 4002
5989.85 4066
5990.58 3980
5991.31 4039
5992.04 4129
5992.77 4186
5993.50 4176
5994.23 4148
5994.96 4108
5995.69 4244
5996.42 4375
5997.15 4477
5997.88 4670
5998.61 4688
5999.34 4569
6000.07 4557
6000.80 4710
6001.53 4609
6002.26 4464
6003.00 4301
6003.73 4260
6004.46 4164
6005.19 4196
6005.92 4139
6006.65 4245
6007.38 4368
6008.11 4548
6008.84 4942
6009.58 5818
6010.31 6546
6011.04 7470
6011.77 8821
6012.50 9956
6013.23 11177
6013.96 11945
6014.70 12452
6015.43 12270
6016.16 11984
6016.89 11326
6017.62 10382
6018.35 9265
6019.09 8040
6019.82 7025
6020.55 5815
6021.28 5100
6022.01 4494
6022.75 4065
6023.48 3529
6024.21 3312
6024.94 3262
6025.67 3070
6026.41 2948
6027.14 2995
6027.87 2915
6028.60 2886
6029.34 2887
6030.07 2808
6030.80 2658
6031.53 2639
6032.27 2715
6033.00 2621
6033.73 2604
6034.47 2562
6035.20 2569
6035.93 2579
6036.66 2595
6037.40 2660
6038.13 2534
6038.86 2637
6039.60 2752
6040.33 2655
6041.06 2639
6041.80 2787
6042.53 2859
6043.26 2871
6044.00 2809
6044.73 2860
6045.46 2907
6046.20 2868
6046.93 2949
6047.66 2890
6048.40 2875
6049.13 3141
6049.86 3237
6050.60 3308
6051.33 3320
6052.07 3411
6052.80 3552
6053.53 3509
6054.27 3576
6055.00 3481
6055.74 3454
6056.47 3313
6057.20 3322
6057.94 3253
6058.67 3142
6059.41 2970
6060.14 3069
6060.88 3143
6061.61 3094
6062.34 3030
6063.08 2981
6063.81 2967
6064.55 3001
6065.28 2940
6066.02 2875
6066.75 2931
6067.49 2859
6068.22 2905
6068.96 2747
6069.69 2735
6070.43 2658
6071.16 2584
6071.90 2622
6072.63 2781
6073.37 2595
6074.10 2626
6074.84 2679
6075.57 2543
6076.31 2516
6077.04 2599
6077.78 2571
6078.52 2489
6079.25 2440
6079.99 2396
6080.72 2377
6081.46 2440
6082.19 2386
6082.93 2397
6083.66 2371
6084.40 2289
6085.14 2401
6085.87 2366
6086.61 2322
6087.34 2346
6088.08 2270
6088.82 2301
6089.55 2330
6090.29 2251
6091.02 2238
6091.76 2252
6092.50 2303
6093.23 2335
6093.97 2271
6094.71 2378
6095.44 2292
6096.18 2243
6096.92 2234
6097.65 2255
6098.39 2182
6099.13 2224
6099.86 2229
6100.60 2192
6101.34 2135
6102.07 2149
6102.81 2068
6103.55 2021
6104.28 2105
6105.02 2150
6105.76 2165
6106.50 2192
6107.23 2235
6107.97 2248
6108.71 2276
6109.45 2336
6110.18 2287
6110.92 2182
6111.66 2233
6112.40 2200
6113.13 2308
6113.87 2279
6114.61 2255
6115.35 2330
6116.08 2362
6116.82 2338
6117.56 2318
6118.30 2208
6119.03 2319
6119.77 2296
6120.51 2391
6121.25 2391
6121.99 2478
6122.73 2394
6123.46 2442
6124.20 2399
6124.94 2397
6125.68 2444
6126.42 2448
6127.15 2446
6127.89 2511
6128.63 2552
6129.37 2486
6130.11 2610
6130.85 2544
6131.59 2496
6132.33 2481
6133.06 2485
6133.80 2591
6134.54 2560
6135.28 2590
6136.02 2742
6136.76 2824
6137.50 2996
6138.24 2975
6138.98 3003
6139.71 3175
6140.45 3246
6141.19 3219
6141.93 3159
6142.67 3096
6143.41 3038
6144.15 2919
6144.89 2833
6145.63 2792
6146.37 2696
6147.11 2704
6147.85 2599
6148.59 2623
6149.33 2675
6150.07 2643
6150.81 2818
6151.55 2803
6152.29 2863
6153.03 2957
6153.77 2815
6154.51 2787
6155.25 2731
6155.99 2767
6156.73 2811
6157.47 2870
6158.21 2860
6158.95 2838
6159.69 2952
6160.43 2899
6161.17 2871
6161.91 3004
6162.65 3224
6163.39 3294
6164.13 3316
6164.87 3550
6165.61 3646
6166.35 3861
6167.10 4229
6167.84 4352
6168.58 4447
6169.32 4546
6170.06 4426
6170.80 4464
6171.54 4308
6172.28 4192
6173.02 4058
6173.77 4120
6174.51 4003
6175.25 3929
6175.99 3726
6176.73 3722
6177.47 3680
6178.21 3801
6178.96 3802
6179.70 3859
6180.44 3801
6181.18 3912
6181.92 3982
6182.66 3931
6183.41 3978
6184.15 3992
6184.89 4122
6185.63 4234
6186.37 4179
6187.11 4224
6187.86 4094
6188.60 4160
6189.34 4151
6190.08 4292
6190.83 4426
6191.57 4597
6192.31 4762
6193.05 5041
6193.80 5171
6194.54 5273
6195.28 5187
6196.02 5252
6196.77 5356
6197.51 5373
6198.25 5313
6198.99 5204
6199.74 5155
6200.48 5110
6201.22 4946
6201.96 5081
6202.71 5164
6203.45 5364
6204.19 5755
6204.94 6291
6205.68 7670
6206.42 9448
6207.17 11548
6207.91 14464
6208.65 17879
6209.40 20207
6210.14 22515
6210.88 23840
6211.63 23845
6212.37 22572
6213.11 20517
6213.86 18086
6214.60 15080
6215.34 12480
6216.09 9998
6216.83 8136
6217.58 6668
6218.32 5678
6219.06 4930
6219.81 4430
6220.55 3918
6221.30 3808
6222.04 3851
6222.78 3873
6223.53 3882
6224.27 3870
6225.02 3792
6225.76 3966
6226.51 3856
6227.25 3766
6228.00 3569
6228.74 3522
6229.48 3244
6230.23 3066
6230.97 2791
6231.72 2699
6232.46 2683
6233.21 2649
6233.95 2547
6234.70 2623
6235.44 2588
6236.19 2538
6236.93 2609
6237.68 2701
6238.42 2813
6239.17 2871
6239.91 2844
6240.66 2827
6241.40 2802
6242.15 2895
6242.89 2961
6243.64 2918
6244.38 3084
6245.13 3186
6245.88 3292
6246.62 3503
6247.37 3791
6248.11 3989
6248.86 4107
6249.60 4391
6250.35 4378
6251.10 4238
6251.84 4096
6252.59 3854
6253.33 3612
6254.08 3381
6254.83 3265
6255.57 3148
6256.32 3061
6257.06 2958
6257.81 2936
6258.56 2961
6259.30 2908
6260.05 2849
6260.80 2998
6261.54 2850
6262.29 3016
6263.04 2980
6263.78 2907
6264.53 3073
6265.28 2987
6266.02 3026
6266.77 3066
6267.52 3084
6268.26 3086
6269.01 2981
6269.76 3102
6270.50 3012
6271.25 2952
6272.00 3071
6272.75 2969
6273.49 2818
6274.24 2891
6274.99 3043
6275.73 2960
6276.48 2916
6277.23 2947
6277.98 2961
6278.72 3035
6279.47 2853
6280.22 2813
6280.97 2789
6281.71 2840
6282.46 2563
6283.21 2561
6283.96 2566
6284.71 2544
6285.45 2536
6286.20 2485
6286.95 2495
6287.70 2492
6288.45 2599
6289.19 2508
6289.94 2568
6290.69 2584
6291.44 2467
6292.19 2468
6292.94 2399
6293.68 2343
6294.43 2258
6295.18 2223
6295.93 2176
6296.68 2122
6297.43 2176
6298.18 2130
6298.92 2080
6299.67 2108
6300.42 2198
6301.17 2223
6301.92 2128
6302.67 2149
6303.42 2191
6304.17 2248
6304.92 2238
6305.66 2260
6306.41 2265
6307.16 2145
6307.91 2161
6308.66 2086
6309.41 2109
6310.16 2001
6310.91 2047
6311.66 2021
6312.41 1947
6313.16 1940
6313.91 2038
6314.66 1928
6315.41 1940
6316.16 1927
6316.91 2035
6317.66 1963
6318.41 1920
6319.16 1943
6319.91 1905
6320.66 1900
6321.41 1975
6322.16 1873
6322.91 1829
6323.66 1801
6324.41 1776
6325.16 1812
6325.91 1848
6326.66 1906
6327.41 1834
6328.16 1885
6328.91 1815
6329.66 1800
6330.41 1803
6331.16 1790
6331.91 1713
6332.66 1831
6333.41 1802
6334.16 1829
6334.91 1794
6335.67 1730
6336.42 1660
6337.17 1712
6337.92 1678
6338.67 1732
6339.42 1643
6340.17 1677
6340.92 1725
6341.67 1714
6342.43 1720
6343.18 1709
6343.93 1743
6344.68 1747
6345.43 1688
6346.18 1732
6346.93 1734
6347.69 1797
6348.44 1712
6349.19 1694
6349.94 1685
6350.69 1749
6351.45 1786
6352.20 1843
6352.95 1934
6353.70 2001
6354.45 1948
6355.20 1946
6355.96 2009
6356.71 2018
6357.46 1915
6358.21 1876
6358.97 1837
6359.72 1797
6360.47 1699
6361.22 1671
6361.98 1649
6362.73 1590
6363.48 1580
6364.23 1540
6364.99 1563
6365.74 1549
6366.49 1511
6367.24 1577
6368.00 1605
6368.75 1605
6369.50 1711
6370.26 1579
6371.01 1601
6371.76 1588
6372.51 1554
6373.27 1642
6374.02 1632
6374.77 1594
6375.53 1519
6376.28 1619
6377.03 1554
6377.79 1521
6378.54 1551
6379.29 1651
6380.05 1588
6380.80 1518
6381.56 1627
6382.31 1611
6383.06 1578
6383.82 1650
6384.57 1748
6385.32 1657
6386.08 1616
6386.83 1576
6387.59 1603
6388.34 1605
6389.09 1584
6389.85 1530
6390.60 1534
6391.36 1584
6392.11 1549
6392.86 1533
6393.62 1602
6394.37 1553
6395.13 1463
6395.88 1538
6396.64 1577
6397.39 1547
6398.15 1487
6398.90 1539
6399.66 1498
6400.41 1516
6401.16 1457
6401.92 1375
6402.67 1474
6403.43 1459
6404.18 1366
6404.94 1408
6405.69 1393
6406.45 1396
6407.20 1457
6407.96 1445
6408.72 1446
6409.47 1515
6410.23 1521
6410.98 1500
6411.74 1491
6412.49 1465
6413.25 1406
6414.00 1445
6414.76 1420
6415.51 1422
6416.27 1406
6417.03 1442
6417.78 1524
6418.54 1477
6419.29 1435
6420.05 1414
6420.80 1450
6421.56 1465
6422.32 1438
6423.07 1470
6423.83 1412
6424.59 1524
6425.34 1539
6426.10 1492
6426.85 1425
6427.61 1461
6428.37 1517
6429.12 1461
6429.88 1453
6430.64 1471
6431.39 1569
6432.15 1562
6432.91 1455
6433.66 1553
6434.42 1586
6435.18 1534
6435.93 1538
6436.69 1559
6437.45 1663
6438.20 1678
6438.96 1586
6439.72 1614
6440.47 1635
6441.23 1626
6441.99 1629
6442.75 1623
6443.50 1625
6444.26 1583
6445.02 1646
6445.78 1683
6446.53 1635
6447.29 1669
6448.05 1601
6448.81 1612
6449.56 1655
6450.32 1586
6451.08 1586
6451.84 1548
6452.59 1597
6453.35 1621
6454.11 1681
6454.87 1628
6455.63 1627
6456.38 1707
6457.14 1807
6457.90 1779
6458.66 1713
6459.42 1718
6460.17 1864
6460.93 1801
6461.69 1805
6462.45 1833
6463.21 1757
6463.97 1839
6464.73 1737
6465.48 1696
6466.24 1789
6467.00 1868
6467.76 2015
6468.52 1953
6469.28 1867
6470.04 1962
6470.80 1953
6471.55 2091
6472.31 2063
6473.07 1963
6473.83 2008
6474.59 2080
6475.35 2127
6476.11 2158
6476.87 2126
6477.63 2195
6478.39 2117
6479.15 2078
6479.91 2247
6480.66 2145
6481.42 2103
6482.18 2174
6482.94 2255
6483.70 2247
6484.46 2248
6485.22 2265
6485.98 2249
6486.74 2341
6487.50 2389
6488.26 2407
6489.02 2536
6489.78 2464
6490.54 2507
6491.30 2489
6492.06 2523
6492.82 2663
6493.58 2759
6494.34 2941
6495.10 3033
6495.86 2971
6496.62 2970
6497.38 2967
6498.14 3084
6498.91 2905
6499.67 2965
6500.43 2930
6501.19 2949
6501.95 2914
6502.71 3010
6503.47 3035
6504.23 2976
6504.99 2915
6505.75 3167
6506.51 3081
6507.27 3227
6508.04 3229
6508.80 3357
6509.56 3381
6510.32 3542
6511.08 3574
6511.84 3580
6512.60 3588
6513.36 3481
6514.13 3470
6514.89 3555
6515.65 3516
6516.41 3536
6517.17 3483
6517.93 3454
6518.69 3605
6519.46 3647
6520.22 3529
6520.98 3822
6521.74 3933
6522.50 4051
6523.27 4216
6524.03 4428
6524.79 4780
6525.55 5234
6526.31 5549
6527.08 6234
6527.84 6499
6528.60 6779
6529.36 6985
6530.13 6717
6530.89 6480
6531.65 6157
6532.41 5887
6533.18 5808
6533.94 6090
6534.70 6462
6535.46 7246
6536.23 7984
6536.99 8794
6537.75 9336
6538.51 9661
6539.28 9176
6540.04 8866
6540.80 7975
6541.57 6906
6542.33 5917
6543.09 5167
6543.86 4517
6544.62 4020
6545.38 3624
6546.15 3305
6546.91 3070
6547.67 2999
6548.44 2853
6549.20 2832
6549.96 2835
6550.73 2843
6551.49 2877
6552.25 2763
6553.02 2760
6553.78 2828
6554.54 2976
6555.31 2898
6556.07 2916
6556.84 2864
6557.60 2764
6558.36 2849
6559.13 2774
6559.89 2752
6560.66 2879
6561.42 2920
6562.18 3075
6562.95 3237
6563.71 3299
6564.48 3403
6565.24 3401
6566.01 3448
6566.77 3291
6567.54 3416
6568.30 3334
6569.06 3373
6569.83 3335
6570.59 3340
6571.36 3244
6572.12 3239
6572.89 3348
6573.65 3455
6574.42 3497
6575.18 3641
6575.95 3550
6576.71 3731
6577.48 3719
6578.24 3725
6579.01 3850
6579.77 3676
6580.54 3878
6581.31 3929
6582.07 3729
6582.84 3839
6583.60 3667
6584.37 3672
6585.13 3690
6585.90 3631
6586.66 3469
6587.43 3378
6588.20 3355
6588.96 3389
6589.73 3594
6590.49 3786
6591.26 4060
6592.02 4420
6592.79 4608
6593.56 4977
6594.32 5280
6595.09 5742
6595.86 5843
6596.62 5999
6597.39 5960
6598.15 5593
6598.92 5148
6599.69 4687
6600.45 4346
6601.22 4040
6601.99 3720
6602.75 3403
6603.52 3162
6604.29 2997
6605.05 2989
6605.82 3008
6606.59 2797
6607.35 2849
6608.12 2769
6608.89 2771
6609.65 2774
6610.42 2683
6611.19 2849
6611.96 2813
6612.72 2708
6613.49 2691
6614.26 2554
6615.02 2545
6615.79 2545
6616.56 2511
6617.33 2481
6618.09 2469
6618.86 2583
6619.63 2554
6620.40 2679
6621.16 2661
6621.93 2496
6622.70 2589
6623.47 2594
6624.24 2544
6625.00 2637
6625.77 2540
6626.54 2475
6627.31 2424
6628.08 2386
6628.84 2476
6629.61 2534
6630.38 2606
6631.15 2665
6631.92 2814
6632.68 3058
6633.45 3271
6634.22 3380
6634.99 3567
6635.76 3814
6636.53 3667
6637.30 3576
6638.06 3606
6638.83 3392
6639.60 3227
6640.37 2913
6641.14 2877
6641.91 2696
6642.68 2608
6643.45 2465
6644.22 2450
6644.98 2452
6645.75 2328
6646.52 2371
6647.29 2417
6648.06 2477
6648.83 2458
6649.60 2614
6650.37 2551
6651.14 2605
6651.91 2649
6652.68 2735
6653.45 2570
6654.22 2605
6654.99 2537
6655.76 2484
6656.53 2430
6657.30 2413
6658.06 2404
6658.83 2351
6659.60 2237
6660.37 2353
6661.14 2249
6661.91 2059
6662.68 2110
6663.45 2084
6664.22 2138
6665.00 2121
6665.77 2030
6666.54 1973
6667.31 2024
6668.08 1957
6668.85 1938
6669.62 1969
6670.39 1998
6671.16 2051
6671.93 2051
6672.70 2094
6673.47 2106
6674.24 2005
6675.01 1980
6675.78 2078
6676.55 2049
6677.32 2027
6678.10 2090
6678.87 2082
6679.64 2015
6680.41 2020
6681.18 2086
6681.95 2113
6682.72 2067
6683.49 2164
6684.26 2158
6685.04 2116
6685.81 2185
6686.58 2364
6687.35 2425
6688.12 2409
6688.89 2360
6689.67 2254
6690.44 2169
6691.21 2081
6691.98 2033
6692.75 1990
6693.52 1936
6694.30 1969
6695.07 1897
6695.84 1959
6696.61 1898
6697.38 1861
6698.16 1876
6698.93 1901
6699.70 1865
6700.47 1879
6701.25 1848
6702.02 1863
6702.79 1848
6703.56 1895
6704.33 1895
6705.11 1846
6705.88 1787
6706.65 1727
6707.43 1732
6708.20 1794
6708.97 1776
6709.74 1695
6710.52 1758
6711.29 1867
6712.06 1779
6712.84 1864
6713.61 1776
6714.38 1721
6715.15 1789
6715.93 1804
6716.70 1836
6717.47 1745
6718.25 1860
6719.02 1911
6719.79 1877
6720.57 1893
6721.34 1880
6722.11 1900
6722.89 1800
6723.66 1829
6724.43 1937
6725.21 1913
6725.98 1832
6726.76 1753
6727.53 1724
6728.30 1702
6729.08 1691
6729.85 1679
6730.63 1690
6731.40 1656
6732.17 1616
6732.95 1558
6733.72 1611
6734.50 1679
6735.27 1645
6736.04 1660
6736.82 1639
6737.59 1686
6738.37 1735
6739.14 1724
6739.92 1701
6740.69 1636
6741.47 1658
6742.24 1687
6743.02 1669
6743.79 1696
6744.57 1761
6745.34 1827
6746.12 1735
6746.89 1718
6747.66 1825
6748.44 1786
6749.22 1911
6749.99 1859
6750.77 1887
6751.54 1767
6752.32 1860
6753.09 1842
6753.87 1884
6754.64 1947
6755.42 1872
6756.19 1734
6756.97 1785
6757.74 1727
6758.52 1703
6759.29 1725
6760.07 1699
6760.85 1620
6761.62 1663
6762.40 1630
6763.17 1663
6763.95 1641
6764.73 1700
6765.50 1658
6766.28 1727
6767.05 1702
6767.83 1631
6768.61 1573
6769.38 1593
6770.16 1673
6770.94 1616
6771.71 1676
6772.49 1682
6773.26 1694
6774.04 1609
6774.82 1660
6775.59 1677
6776.37 1648
6777.15 1673
6777.92 1810
6778.70 1985
6779.48 2028
6780.25 1948
6781.03 2024
6781.81 1975
6782.59 1904
6783.36 1865
6784.14 1821
6784.92 1660
6785.69 1672
6786.47 1658
6787.25 1683
6788.03 1567
6788.80 1561
6789.58 1531
6790.36 1620
6791.13 1585
6791.91 1604
6792.69 1560
6793.47 1504
6794.25 1556
6795.02 1633
6795.80 1491
6796.58 1639
6797.36 1626
6798.13 1721
6798.91 1643
6799.69 1510
6800.47 1488
6801.25 1566
6802.02 1661
6802.80 1513
6803.58 1597
6804.36 1476
6805.14 1633
6805.92 1658
6806.69 1567
6807.47 1522
6808.25 1512
6809.03 1496
6809.81 1469
6810.59 1481
6811.36 1460
6812.14 1495
6812.92 1528
6813.70 1527
6814.48 1611
6815.26 1543
6816.04 1553
6816.82 1608
6817.60 1678
6818.37 1582
6819.15 1573
6819.93 1587
6820.71 1562
6821.49 1627
6822.27 1601
6823.05 1615
6823.83 1657
6824.61 1693
6825.39 1619
6826.17 1662
6826.95 1687
6827.73 1581
6828.51 1572
6829.29 1607
6830.07 1627
6830.85 1678
6831.63 1622
6832.40 1593
6833.18 1607
6833.96 1650
6834.74 1654
6835.52 1689
6836.30 1703
6837.08 1655
6837.87 1668
6838.65 1585
6839.43 1549
6840.21 1523
6840.99 1504
6841.77 1459
6842.55 1530
6843.33 1555
6844.11 1506
6844.89 1535
6845.67 1661
6846.45 1731
6847.23 1864
6848.01 2100
6848.79 2400
6849.57 3035
6850.35 3574
6851.13 4181
6851.92 4656
6852.70 4776
6853.48 4670
6854.26 4552
6855.04 4152
6855.82 3703
6856.60 3293
6857.38 2883
6858.16 2586
6858.95 2143
6859.73 2010
6860.51 1866
6861.29 1766
6862.07 1618
6862.85 1632
6863.64 1605
6864.42 1620
6865.20 1586
6865.98 1682
6866.76 1683
6867.54 1711
6868.33 1655
6869.11 1621
6869.89 1653
6870.67 1667
6871.45 1620
6872.24 1612
6873.02 1580
6873.80 1537
6874.58 1565
6875.36 1537
6876.15 1544
6876.93 1514
6877.71 1528
6878.49 1627
6879.28 1655
6880.06 1697
6880.84 1747
6881.62 1754
6882.41 1776
6883.19 1771
6883.97 1846
6884.76 1889
6885.54 1898
6886.32 1899
6887.10 2117
6887.89 2196
6888.67 2293
6889.45 2476
6890.24 2475
6891.02 2360
6891.80 2248
6892.59 2210
6893.37 2153
6894.15 1997
6894.94 1862
6895.72 1877
6896.50 1864
6897.29 1863
6898.07 1865
6898.85 1896
6899.64 1935
6900.42 1916
6901.21 1907
6901.99 1956
6902.77 1942
6903.56 1944
6904.34 1901
6905.12 1964
6905.91 1868
6906.69 1934
6907.48 1884
6908.26 1880
6909.05 1838
6909.83 1806
6910.61 1719
6911.40 1849
6912.18 1744
6912.97 1740
6913.75 1757
6914.54 1761
6915.32 1817
6916.11 1834
6916.89 1842
6917.67 1814
6918.46 1793
6919.24 1782
6920.03 1705
6920.81 1718
6921.60 1759
6922.38 1748
6923.17 1773
6923.95 1738
6924.74 1787
6925.52 1797
6926.31 1748
6927.09 1792
6927.88 1791
6928.67 1788
6929.45 1808
6930.24 1745
6931.02 1762
6931.81 1714
6932.59 1756
6933.38 1855
6934.16 1845
6934.95 1827
6935.74 1775
6936.52 1797
6937.31 1911
6938.09 1894
6938.88 1798
6939.66 1796
6940.45 1892
6941.24 1941
6942.02 1943
6942.81 1945
6943.59 2051
6944.38 2034
6945.17 2020
6945.95 2063
6946.74 2118
6947.53 2174
6948.31 2159
6949.10 2170
6949.89 2125
6950.67 2095
6951.46 2159
6952.25 2086
6953.03 2057
6953.82 2127
6954.61 2138
6955.39 2140
6956.18 2180
6956.97 2145
6957.75 2335
6958.54 2317
6959.33 2371
6960.11 2508
6960.90 2413
6961.69 2329
6962.48 2323
6963.26 2344
6964.05 2427
6964.84 2346
6965.63 2285
6966.41 2357
6967.20 2412
6967.99 2489
6968.78 2517
6969.56 2576
6970.35 2621
6971.14 2646
6971.93 2702
6972.71 2619
6973.50 2654
6974.29 2741
6975.08 2687
6975.87 2665
6976.65 2730
6977.44 2822
6978.23 2801
6979.02 2881
6979.81 2823
6980.60 3038
6981.38 3143
6982.17 3560
6982.96 3974
6983.75 4615
6984.54 5294
6985.33 6129
6986.11 6732
6986.90 7277
6987.69 7547
6988.48 7402
6989.27 7047
6990.06 6424
6990.85 5658
6991.64 4995
6992.42 4497
6993.21 3961
6994.00 3643
6994.79 3525
6995.58 3460
6996.37 3481
6997.16 3866
6997.95 4400
6998.74 5034
6999.53 5846
7000.32 6622
7001.11 7056
7001.90 6998
7002.68 6939
7003.47 6567
7004.26 5985
7005.05 5150
7005.84 4434
7006.63 3868
7007.42 3389
7008.21 2947
7009.00 2625
7009.79 2328
7010.58 2279
7011.37 2324
7012.16 2321
7012.95 2208
7013.74 2221
7014.53 2231
7015.32 2314
7016.11 2183
7016.90 2254
7017.69 2131
7018.48 2102
7019.27 2025
7020.07 2005
7020.86 1945
7021.65 1889
7022.44 1796
7023.23 1837
7024.02 1970
7024.81 2024
7025.60 1988
7026.39 2049
7027.18 2126
7027.97 2041
7028.76 2104
7029.55 2009
7030.35 1958
7031.14 1976
7031.93 1864
7032.72 1862
7033.51 1849
7034.30 1786
7035.09 1772
7035.88 1782
7036.68 1788
7037.47 1819
7038.26 1958
7039.05 1962
7039.84 1984
7040.63 2006
7041.43 1860
7042.22 1885
7043.01 1900
7043.80 1885
7044.59 1904
7045.38 1920
7046.18 1847
7046.97 1861
7047.76 1821
7048.55 1941
7049.35 1929
7050.14 1994
7050.93 1984
7051.72 1946
7052.51 2067
7053.31 1918
7054.10 1943
7054.89 1853
7055.68 1825
7056.48 1706
7057.27 1688
7058.06 1688
7058.85 1757
7059.65 1738
7060.44 1670
7061.23 1691
7062.03 1820
7062.82 1738
7063.61 1722
7064.40 1741
7065.20 1684
7065.99 1650
7066.78 1675
7067.58 1669
7068.37 1683
7069.16 1634
7069.96 1673
7070.75 1698
7071.54 1637
7072.34 1523
7073.13 1522
7073.92 1550
7074.72 1589
7075.51 1556
7076.30 1573
7077.10 1551
7077.89 1552
7078.69 1528
7079.48 1538
7080.27 1553
7081.07 1494
7081.86 1471
7082.66 1521
7083.45 1577
7084.24 1483
7085.04 1526
7085.83 1575
7086.63 1612
7087.42 1654
7088.21 1649
7089.01 1626
7089.80 1728
7090.60 1736
7091.39 1692
7092.19 1585
7092.98 1519
7093.78 1450
7094.57 1429
7095.37 1387
7096.16 1297
7096.96 1307
7097.75 1293
7098.55 1327
7099.34 1295
7100.14 1307
7100.93 1257
7101.73 1280
7102.52 1217
7103.32 1283
7104.11 1243
7104.91 1242
7105.70 1261
7106.50 1152
7107.29 1122
7108.09 1172
7108.88 1186
7109.68 1148
7110.47 1129
7111.27 1216
7112.07 1186
7112.86 1151
7113.66 1144
7114.45 1304
7115.25 1237
7116.04 1203
7116.84 1177
7117.64 1213
7118.43 1215
7119.23 1240
7120.02 1124
7120.82 1184
7121.62 1166
7122.41 1168
7123.21 1159
7124.01 1195
7124.80 1132
7125.60 1268
7126.40 1222
7127.19 1167
7127.99 1205
7128.79 1219
7129.58 1266
7130.38 1244
7131.18 1235
7131.97 1255
7132.77 1226
7133.57 1184
7134.36 1202
7135.16 1267
7135.96 1257
7136.75 1223
7137.55 1223
7138.35 1137
7139.14 1176
7139.94 1136
7140.74 1171
7141.54 1317
7142.33 1320
7143.13 1267
7143.93 1213
7144.73 1265
7145.52 1261
7146.32 1254
7147.12 1231
7147.92 1248
7148.71 1231
7149.51 1188
7150.31 1187
7151.11 1200
7151.91 1195
7152.70 1137
7153.50 1147
7154.30 1192
7155.10 1181
7155.90 1105
7156.69 1145
7157.49 1180
7158.29 1281
7159.09 1266
7159.89 1307
7160.69 1170
7161.48 1159
7162.28 1156
7163.08 1145
7163.88 1170
7164.68 1170
7165.48 1152
7166.28 1119
7167.07 1171
7167.87 1192
7168.67 1199
7169.47 1158
7170.27 1219
7171.07 1185
7171.87 1234
7172.67 1285
7173.47 1247
7174.27 1200
7175.06 1200
7175.86 1237
7176.66 1228
7177.46 1130
7178.26 1156
7179.06 1222
7179.86 1224
7180.66 1184
7181.46 1238
7182.26 1340
7183.06 1410
7183.86 1510
7184.66 1483
7185.46 1534
7186.26 1450
7187.06 1431
7187.86 1417
7188.66 1394
7189.46 1322
7190.26 1294
7191.06 1225
7191.86 1257
7192.66 1187
7193.46 1152
7194.26 1112
7195.06 1161
7195.86 1168
7196.66 1257
7197.46 1181
7198.26 1172
7199.06 1200
7199.86 1153
7200.66 1207
7201.46 1167
7202.26 1232
7203.06 1200
7203.87 1221
7204.67 1124
7205.47 1132
7206.27 1189
7207.07 1155
7207.87 1191
7208.67 1168
7209.47 1211
7210.27 1252
7211.07 1177
7211.88 1158
7212.68 1169
7213.48 1170
7214.28 1195
7215.08 1236
7215.88 1207
7216.68 1131
7217.49 1193
7218.29 1183
7219.09 1200
7219.89 1237
7220.69 1233
7221.49 1243
7222.30 1222
7223.10 1224
7223.90 1238
7224.70 1325
7225.50 1279
7226.31 1300
7227.11 1252
7227.91 1236
7228.71 1254
7229.51 1260
7230.32 1266
7231.12 1222
7231.92 1277
7232.72 1230
7233.53 1239
7234.33 1300
7235.13 1339
7235.93 1365
7236.74 1351
7237.54 1336
7238.34 1383
7239.14 1420
7239.95 1486
7240.75 1473
7241.55 1472
7242.36 1441
7243.16 1497
7243.96 1534
7244.77 1565
7245.57 1507
7246.37 1484
7247.17 1527
7247.98 1487
7248.78 1505
7249.58 1572
7250.39 1556
7251.19 1589
7251.99 1556
7252.80 1472
7253.60 1475
7254.41 1500
7255.21 1574
7256.01 1621
7256.82 1683
7257.62 1704
7258.42 1685
7259.23 1681
7260.03 1691
7260.84 1655
7261.64 1652
7262.44 1761
7263.25 1840
7264.05 1895
7264.86 1842
7265.66 1835
7266.46 1858
7267.27 1864
7268.07 1919
7268.88 1990
7269.68 2000
7270.49 2027
7271.29 2096
7272.10 2108
7272.90 2089
7273.71 2087
7274.51 2141
7275.31 2099
7276.12 2096
7276.92 2301
7277.73 2346
7278.53 2365
7279.34 2326
7280.14 2393
7280.95 2587
7281.75 2983
7282.56 3396
7283.37 3951
7284.17 4548
7284.98 5183
7285.78 5511
7286.59 5671
7287.39 5675
7288.20 5318
7289.00 4870
7289.81 4265
7290.61 3780
7291.42 3344
7292.23 3018
7293.03 2893
7293.84 2659
7294.64 2521
7295.45 2463
7296.25 2462
7297.06 2490
7297.87 2445
7298.67 2403
7299.48 2369
7300.28 2402
7301.09 2388
7301.90 2434
7302.70 2592
7303.51 2655
7304.32 2766
7305.12 2768
7305.93 2940
7306.74 3031
7307.54 3124
7308.35 3235
7309.16 3578
7309.96 3725
7310.77 3878
7311.58 4128
7312.38 4221
7313.19 4299
7314.00 4168
7314.80 4023
7315.61 3879
7316.42 3624
7317.22 3661
7318.03 3775
7318.84 4092
7319.65 4539
7320.45 5112
7321.26 5559
7322.07 5951
7322.88 6253
7323.68 6230
7324.49 6137
7325.30 5518
7326.11 4939
7326.91 4311
7327.72 3598
7328.53 3309
7329.34 2877
7330.14 2670
7330.95 2443
7331.76 2360
7332.57 2289
7333.38 2248
7334.18 2237
7334.99 2284
7335.80 2206
7336.61 2206
7337.42 2210
7338.22 2343
7339.03 2284
7339.84 2250
7340.65 2221
7341.46 2252
7342.27 2327
7343.07 2286
7343.88 2199
7344.69 2260
7345.50 2333
7346.31 2354
7347.12 2365
7347.93 2407
7348.74 2462
7349.54 2433
7350.35 2526
7351.16 2444
7351.97 2351
7352.78 2268
7353.59 2275
7354.40 2188
7355.21 2218
7356.02 2272
7356.83 2265
7357.64 2230
7358.45 2315
7359.25 2331
7360.06 2336
7360.87 2384
7361.68 2585
7362.49 2532
7363.30 2515
7364.11 2502
7364.92 2494
7365.73 2560
7366.54 2478
7367.35 2381
7368.16 2370
7368.97 2423
7369.78 2443
7370.59 2371
7371.40 2356
7372.21 2452
7373.02 2478
7373.83 2415
7374.64 2545
7375.45 2507
7376.26 2564
7377.07 2579
7377.88 2706
7378.69 2865
7379.50 3108
7380.31 3290
7381.13 3617
7381.94 3924
7382.75 3931
7383.56 4086
7384.37 3985
7385.18 3736
7385.99 3414
7386.80 3203
7387.61 3012
7388.42 2688
7389.23 2544
7390.05 2374
7390.86 2219
7391.67 2227
7392.48 2123
7393.29 2072
7394.10 2046
7394.91 2078
7395.72 2180
7396.54 2121
7397.35 2040
7398.16 2182
7398.97 2307
7399.78 2500
7400.59 2760
7401.41 3043
7402.22 3097
7403.03 3172
7403.84 3083
7404.65 2981
7405.46 2832
7406.28 2769
7407.09 2669
7407.90 2611
7408.71 2574
7409.52 2378
7410.34 2279
7411.15 2199
7411.96 2209
7412.77 2034
7413.59 1918
7414.40 1778
7415.21 1749
7416.02 1712
7416.84 1661
7417.65 1637
7418.46 1650
7419.27 1737
7420.09 1769
7420.90 1744
7421.71 1623
7422.53 1653
7423.34 1645
7424.15 1614
7424.96 1550
7425.78 1576
7426.59 1621
7427.40 1553
7428.22 1499
7429.03 1573
7429.84 1538
7430.66 1564
7431.47 1518
7432.28 1469
7433.10 1461
7433.91 1392
7434.72 1441
7435.54 1487
7436.35 1513
7437.17 1403
7437.98 1471
7438.79 1520
7439.61 1561
7440.42 1548
7441.23 1520
7442.05 1566
7442.86 1548
7443.68 1573
7444.49 1473
7445.30 1471
7446.12 1500
7446.93 1424
7447.75 1439
7448.56 1433
7449.38 1462
7450.19 1465
7451.00 1344
7451.82 1369
7452.63 1377
7453.45 1409
7454.26 1424
7455.08 1386
7455.89 1346
7456.71 1365
7457.52 1422
7458.34 1449
7459.15 1417
7459.97 1344
7460.78 1327
7461.60 1374
7462.41 1398
7463.23 1334
7464.04 1346
7464.86 1337
7465.67 1376
7466.49 1347
7467.30 1428
7468.12 1381
7468.93 1398
7469.75 1321
7470.56 1352
7471.38 1368
7472.20 1334
7473.01 1333
7473.83 1327
7474.64 1307
7475.46 1268
7476.27 1201
7477.09 1186
7477.91 1132
7478.72 1159
7479.54 1176
7480.35 1170
7481.17 1242
7481.99 1198
7482.80 1153
7483.62 1145
7484.44 1178
7485.25 1206
7486.07 1170
7486.88 1184
7487.70 1101
7488.52 1223
7489.33 1208
7490.15 1107
7490.97 1119
7491.78 1129
7492.60 1143
7493.42 1144
7494.23 1150
7495.05 1125
7495.87 1113
7496.69 1159
7497.50 1154
7498.32 1083
7499.14 1079
7499.95 1049
7500.77 1124
7501.59 1040
7502.40 1091
7503.22 1108
7504.04 1037
7504.86 1041
7505.67 1087
7506.49 1131
7507.31 1041
7508.13 1080
7508.94 1127
7509.76 1144
7510.58 1050
7511.40 1081
7512.22 1044
7513.03 1045
7513.85 1079
7514.67 1093
7515.49 1069
7516.31 1091
7517.12 1072
7517.94 1045
7518.76 1045
7519.58 1082
7520.40 1068
7521.21 1086
7522.03 1045
7522.85 1012
7523.67 1048
7524.49 1047
7525.31 1004
7526.12 1016
7526.94 1067
7527.76 1094
7528.58 1064
7529.40 1015
7530.22 1001
7531.04 1038
7531.86 1022
7532.67 1055
7533.49 1069
7534.31 1046
7535.13 1042
7535.95 1040
7536.77 1067
7537.59 1064
7538.41 1067
7539.23 1046
7540.05 1007
7540.87 1132
7541.69 1090
7542.51 1072
7543.32 1003
7544.14 1061
7544.96 1105
7545.78 1131
7546.60 1103
7547.42 1124
7548.24 1132
7549.06 1169
7549.88 1063
7550.70 1071
7551.52 1115
7552.34 1088
7553.16 1086
7553.98 1072
7554.80 1086
7555.62 1048
7556.44 1132
7557.26 1078
7558.08 1074
7558.90 1077
7559.72 1079
7560.54 1123
7561.36 1170
7562.19 1138
7563.01 1107
7563.83 1093
7564.65 1067
7565.47 1105
7566.29 1115
7567.11 1119
7567.93 1028
7568.75 1054
7569.57 1087
7570.39 1155
7571.21 1125
7572.03 1080
7572.86 1027
7573.68 1106
7574.50 1110
7575.32 1064
7576.14 1048
7576.96 1021
7577.78 977
7578.60 1042
7579.43 1029
7580.25 1107
7581.07 1076
7581.89 979
7582.71 1047
7583.53 1054
7584.36 1059
7585.18 1069
7586.00 1134
7586.82 1182
7587.64 1254
7588.47 1184
7589.29 1226
7590.11 1309
7590.93 1293
7591.75 1258
7592.58 1219
7593.40 1206
7594.22 1189
7595.04 1238
7595.86 1228
7596.69 1144
7597.51 1128
7598.33 1207
7599.15 1170
7599.98 1161
7600.80 1155
7601.62 1164
7602.45 1210
7603.27 1341
7604.09 1429
7604.91 1473
7605.74 1456
7606.56 1541
7607.38 1512
7608.21 1395
7609.03 1379
7609.85 1320
7610.67 1255
7611.50 1240
7612.32 1160
7613.14 1149
7613.97 1212
7614.79 1230
7615.61 1166
7616.44 1142
7617.26 1225
7618.08 1184
7618.91 1183
7619.73 1145
7620.56 1136
7621.38 1131
7622.20 1162
7623.03 1126
7623.85 1144
7624.67 1114
7625.50 1057
7626.32 1094
7627.15 1207
7627.97 1208
7628.80 1260
7629.62 1289
7630.44 1448
7631.27 1531
7632.09 1663
7632.92 1673
7633.74 1630
7634.57 1545
7635.39 1563
7636.21 1437
7637.04 1411
7637.86 1247
7638.69 1210
7639.51 1199
7640.34 1115
7641.16 1112
7641.99 1081
7642.81 1002
7643.64 970
7644.46 1044
7645.29 1044
7646.11 963
7646.94 939
7647.76 966
7648.59 1009
7649.41 986
7650.24 1002
7651.06 984
7651.89 959
7652.71 1002
7653.54 947
7654.37 911
7655.19 908
7656.02 911
7656.84 973
7657.67 964
7658.49 994
7659.32 963
7660.14 912
7660.97 929
7661.80 897
7662.62 877
7663.45 918
7664.27 976
7665.10 975
7665.93 947
7666.75 978
7667.58 945
7668.41 967
7669.23 974
7670.06 963
7670.88 920
7671.71 947
7672.54 990
7673.36 990
7674.19 954
7675.02 963
7675.84 1008
7676.67 995
7677.50 937
7678.32 904
7679.15 892
7679.98 887
7680.81 896
7681.63 892
7682.46 920
7683.29 903
7684.11 881
7684.94 931
7685.77 907
7686.59 933
7687.42 890
7688.25 958
7689.08 960
7689.90 897
7690.73 909
7691.56 930
7692.39 925
7693.21 907
7694.04 943
7694.87 974
7695.70 943
7696.53 908
7697.35 931
7698.18 892
7699.01 896
7699.84 910
7700.66 948
7701.49 944
7702.32 967
7703.15 980
7703.98 891
7704.81 886
7705.63 965
7706.46 895
7707.29 897
7708.12 868
7708.95 915
7709.78 880
7710.60 885
7711.43 926
7712.26 890
7713.09 931
7713.92 857
7714.75 834
7715.58 865
7716.41 846
7717.23 856
7718.06 844
7718.89 896
7719.72 898
7720.55 885
7721.38 857
7722.21 892
7723.04 865
7723.87 859
7724.70 854
7725.53 843
7726.36 923
7727.18 902
7728.01 912
7728.84 879
7729.67 867
7730.50 878
7731.33 831
7732.16 855
7732.99 830
7733.82 909
7734.65 893
7735.48 881
7736.31 859
7737.14 860
7737.97 853
7738.80 917
7739.63 968
7740.46 936
7741.29 929
7742.12 862
7742.95 858
7743.78 838
7744.61 929
7745.44 987
7746.27 1114
7747.10 1193
7747.94 1209
7748.77 1287
7749.60 1206
7750.43 1219
7751.26 1186
7752.09 1104
7752.92 1052
7753.75 1049
7754.58 1008
7755.41 973
7756.24 907
7757.07 1006
7757.91 973
7758.74 901
7759.57 904
7760.40 949
7761.23 940
7762.06 934
7762.89 952
7763.72 902
7764.56 848
7765.39 940
7766.22 899
7767.05 847
7767.88 806
7768.71 856
7769.55 850
7770.38 878
7771.21 823
7772.04 881
7772.87 889
7773.70 858
7774.54 866
7775.37 868
7776.20 880
7777.03 911
7777.86 939
7778.70 852
7779.53 868
7780.36 891
7781.19 983
7782.03 937
7782.86 914
7783.69 917
7784.52 934
7785.36 943
7786.19 906
7787.02 902
7787.85 894
7788.69 958
7789.52 941
7790.35 865
7791.19 814
7792.02 893
7792.85 907
7793.68 846
7794.52 857
7795.35 929
7796.18 894
7797.02 875
7797.85 850
7798.68 916
7799.52 881
7800.35 956
7801.18 954
7802.02 873
7802.85 883
7803.68 903
7804.52 885
7805.35 858
7806.18 907
7807.02 909
7807.85 917
7808.69 864
7809.52 874
7810.35 923
7811.19 975
7812.02 1004
7812.86 1094
7813.69 1079
7814.52 1129
7815.36 1143
7816.19 1241
7817.03 1289
7817.86 1256
7818.70 1189
7819.53 1198
7820.36 1156
7821.20 1131
7822.03 1066
7822.87 1020
7823.70 1008
7824.54 995
7825.37 964
7826.21 883
7827.04 864
7827.88 902
7828.71 946
7829.55 950
7830.38 854
7831.22 865
7832.05 911
7832.89 943
7833.72 864
7834.56 934
7835.39 956
7836.23 911
7837.06 889
7837.90 912
7838.73 902
7839.57 892
7840.40 942
7841.24 931
7842.07 881
7842.91 900
7843.75 925
7844.58 927
7845.42 910
7846.25 902
7847.09 881
7847.93 881
7848.76 876
7849.60 836
7850.43 888
7851.27 865
7852.11 866
7852.94 909
7853.78 876
7854.61 849
7855.45 908
7856.29 896
7857.12 924
7857.96 868
7858.80 856
7859.63 949
7860.47 964
7861.31 973
7862.14 917
7862.98 897
7863.82 846
7864.65 863
7865.49 828
7866.33 882
7867.16 868
7868.00 863
7868.84 828
7869.67 849
7870.51 870
7871.35 891
7872.19 861
7873.02 893
7873.86 856
7874.70 857
7875.53 854
7876.37 830
7877.21 899
7878.05 891
7878.88 914
7879.72 909
7880.56 943
7881.40 933
7882.24 905
7883.07 880
7883.91 930
7884.75 880
7885.59 857
7886.42 906
7887.26 873
7888.10 897
7888.94 867
7889.78 882
7890.62 862
7891.45 887
7892.29 889
7893.13 879
7893.97 984
7894.81 958
7895.65 930
7896.48 935
7897.32 951
7898.16 958
7899.00 970
7899.84 968
7900.68 971
7901.52 993
7902.35 981
7903.19 1008
7904.03 966
7904.87 1008
7905.71 987
7906.55 947
7907.39 909
7908.23 929
7909.07 922
7909.91 948
7910.75 943
7911.58 915
7912.42 912
7913.26 981
7914.10 988
7914.94 1049
7915.78 1072
7916.62 1147
7917.46 1295
7918.30 1293
7919.14 1340
7919.98 1306
7920.82 1285
7921.66 1251
7922.50 1284
7923.34 1183
7924.18 1154
7925.02 1061
7925.86 980
7926.70 919
7927.54 930
7928.38 865
7929.22 875
7930.06 818
7930.90 848
7931.74 833
7932.58 824
7933.42 846
7934.26 734
7935.10 765
7935.94 825
7936.78 845
7937.62 814
7938.47 823
7939.31 808
7940.15 784
7940.99 807
7941.83 878
7942.67 886
7943.51 894
7944.35 918
7945.19 955
7946.03 909
7946.88 903
7947.72 934
7948.56 896
7949.40 894
7950.24 906
7951.08 936
7951.92 860
7952.76 891
7953.61 858
7954.45 873
7955.29 892
7956.13 857
7956.97 849
7957.81 807
7958.66 830
7959.50 854
7960.34 801
7961.18 764
7962.02 884
7962.87 838
7963.71 780
7964.55 822
7965.39 789
7966.23 840
7967.08 851
7967.92 804
7968.76 803
7969.60 822
7970.45 836
7971.29 790
7972.13 797
7972.97 799
7973.82 839
7974.66 774
7975.50 806
7976.34 836
7977.19 816
7978.03 840
7978.87 849
7979.72 892
7980.56 875
7981.40 806
7982.24 887
7983.09 877
7983.93 765
7984.77 816
7985.62 778
7986.46 752
7987.30 816
7988.15 794
7988.99 781
7989.83 815
7990.68 824
7991.52 810
7992.36 747
7993.21 755
7994.05 793
7994.90 794
7995.74 764
7996.58 754
7997.43 761
7998.27 730
7999.11 774
7999.96 786
8000.80 769
8001.65 743
8002.49 759
8003.34 779
8004.18 730
8005.02 763
8005.87 722
8006.71 746
8007.56 758
8008.40 722
8009.25 729
8010.09 720
8010.93 723
8011.78 721
8012.62 754
8013.47 696
8014.31 744
8015.16 758
8016.00 731
8016.85 737
8017.69 662
8018.54 695
8019.38 788
8020.23 687
8021.07 680
8021.92 717
8022.76 753
8023.61 762
8024.45 724
8025.30 740
8026.14 767
8026.99 819
8027.83 742
8028.68 753
8029.53 736
8030.37 729
8031.22 746
8032.06 731
8032.91 682
8033.75 676
8034.60 710
8035.45 752
8036.29 754
8037.14 693
8037.98 721
8038.83 712
8039.68 738
8040.52 723
8041.37 772
8042.21 751
8043.06 785
8043.91 720
8044.75 715
8045.60 729
8046.45 785
8047.29 765
8048.14 761
8048.99 744
8049.83 781
8050.68 811
8051.53 836
8052.37 796
8053.22 776
8054.07 772
8054.91 718
8055.76 707
8056.61 720
8057.45 781
8058.30 768
8059.15 791
8060.00 723
8060.84 759
8061.69 733
8062.54 690
8063.38 773
8064.23 736
8065.08 758
8065.93 772
8066.77 752
8067.62 672
8068.47 754
8069.32 771
8070.16 740
8071.01 739
8071.86 732
8072.71 763
8073.56 760
8074.40 659
8075.25 672
8076.10 735
8076.95 680
8077.80 663
8078.64 676
8079.49 688
8080.34 695
8081.19 714
8082.04 686
8082.89 708
8083.73 661
8084.58 698
8085.43 742
8086.28 663
8087.13 629
8087.98 656
8088.82 703
8089.67 705
8090.52 739
8091.37 682
8092.22 716
8093.07 704
8093.92 741
8094.77 676
8095.62 654
8096.46 681
8097.31 638
8098.16 662
8099.01 649
8099.86 688
8100.71 691
8101.56 706
8102.41 729
8103.26 697
8104.11 711
8104.96 715
8105.81 733
8106.66 731
8107.51 704
8108.36 680
8109.21 741
8110.06 749
8110.91 739
8111.76 712
8112.61 701
8113.46 699
8114.31 693
8115.16 695
8116.01 723
8116.86 700
8117.71 745
8118.56 749
8119.41 752
8120.26 720
8121.11 749
8121.96 765
8122.81 832
8123.66 792
8124.51 788
8125.36 760
8126.21 725
8127.06 829
8127.91 818
8128.76 745
8129.61 828
8130.46 757
8131.31 748
8132.17 761
8133.02 723
8133.87 770
8134.72 708
8135.57 820
8136.42 815
8137.27 778
8138.12 781
8138.97 812
8139.83 827
8140.68 784
8141.53 826
8142.38 819
8143.23 828
8144.08 852
8144.94 838
8145.79 813
8146.64 844
8147.49 833
8148.34 840
8149.19 816
8150.05 841
8150.90 852
8151.75 758
8152.60 778
8153.45 808
8154.31 837
8155.16 923
8156.01 1008
8156.86 957
8157.71 964
8158.57 923
8159.42 883
8160.27 872
8161.12 823
8161.98 791
8162.83 768
8163.68 742
8164.53 751
8165.39 750
8166.24 819
8167.09 787
8167.95 707
8168.80 764
8169.65 798
8170.50 769
8171.36 743
8172.21 784
8173.06 795
8173.92 798
8174.77 763
8175.62 680
8176.48 721
8177.33 738
8178.18 700
8179.04 702
8179.89 716
8180.74 667
8181.60 722
8182.45 748
8183.30 684
8184.16 622
8185.01 687
8185.86 707
8186.72 743
8187.57 704
8188.43 687
8189.28 692
8190.13 691
8190.99 640
8191.84 637
8192.70 676
8193.55 652
8194.40 633
8195.26 654
8196.11 674
8196.97 666
8197.82 662
8198.68 642
8199.53 668
8200.39 700
8201.24 699
8202.09 692
8202.95 689
8203.80 664
8204.66 642
8205.51 695
8206.37 640
8207.22 705
8208.08 698
8208.93 724
8209.79 684
8210.64 674
8211.50 633
8212.35 662
8213.21 652
8214.06 680
8214.92 639
8215.77 649
8216.63 730
8217.49 694
8218.34 678
8219.20 669
8220.05 668
8220.91 684
8221.76 716
8222.62 655
8223.47 642
8224.33 717
8225.19 700
8226.04 718
8226.90 723
8227.75 659
8228.61 711
8229.47 702
8230.32 709
8231.18 644
8232.03 650
8232.89 662
8233.75 694
8234.60 688
8235.46 697
8236.32 712
8237.17 692
8238.03 684
8238.88 672
8239.74 709
8240.60 669
8241.45 645
8242.31 674
8243.17 684
8244.02 653
8244.88 714
8245.74 715
8246.60 654
8247.45 664
8248.31 707
8249.17 703
8250.02 754
8250.88 708
8251.74 714
8252.59 684
8253.45 680
8254.31 705
8255.17 674
8256.02 664
8256.88 684
8257.74 707
8258.60 683
8259.45 664
8260.31 690
8261.17 696
8262.03 724
8262.89 678
8263.74 698
8264.60 654
8265.46 695
8266.32 677
8267.17 681
8268.03 631
8268.89 637
8269.75 661
8270.61 697
8271.47 675
8272.32 643
8273.18 678
8274.04 686
8274.90 666
8275.76 625
8276.62 662
8277.47 685
8278.33 683
8279.19 691
8280.05 744
8280.91 704
8281.77 702
8282.63 741
8283.48 759
8284.34 718
8285.20 709
8286.06 775
8286.92 753
8287.78 752
8288.64 762
8289.50 765
8290.36 709
8291.22 724
8292.08 713
8292.94 753
8293.79 754
8294.65 740
8295.51 786
8296.37 767
8297.23 731
8298.09 763
8298.95 793
8299.81 760
8300.67 785
8301.53 798
8302.39 804
8303.25 771
8304.11 754
8304.97 852
8305.83 861
8306.69 799
8307.55 790
8308.41 791
8309.27 810
8310.13 793
8310.99 721
8311.85 757
8312.71 788
8313.57 780
8314.43 774
8315.29 863
8316.15 918
8317.01 880
8317.88 855
8318.74 885
8319.60 881
8320.46 919
8321.32 807
8322.18 813
8323.04 783
8323.90 772
8324.76 769
8325.62 731
8326.48 743
8327.34 751
8328.21 772
8329.07 732
8329.93 766
8330.79 751
8331.65 800
8332.51 752
8333.37 753
8334.24 728
8335.10 742
8335.96 771
8336.82 767
8337.68 757
8338.54 750
8339.41 745
8340.27 826
8341.13 777
8341.99 765
8342.85 766
8343.71 747
8344.58 801
8345.44 777
8346.30 816
8347.16 811
8348.02 862
8348.89 872
8349.75 776
8350.61 774
8351.47 741
8352.34 782
8353.20 729
8354.06 765
8354.92 745
8355.79 771
8356.65 774
8357.51 819
8358.37 795
8359.24 833
8360.10 786
8360.96 824
8361.83 738
8362.69 736
8363.55 727
8364.41 747
8365.28 837
8366.14 829
8367.00 819
8367.87 796
8368.73 859
8369.59 810
8370.46 867
8371.32 842
8372.18 843
8373.05 789
8373.91 781
8374.77 816
8375.64 802
8376.50 845
8377.37 801
8378.23 876
8379.09 844
8379.96 847
8380.82 870
8381.68 881
8382.55 809
8383.41 816
8384.28 901
8385.14 913
8386.01 897
8386.87 916
8387.73 885
8388.60 912
8389.46 910
8390.33 924
8391.19 903
8392.06 897
8392.92 884
8393.78 916
8394.65 912
8395.51 830
8396.38 947
8397.24 911
8398.11 915
8398.97 895
8399.84 911
8400.70 934
8401.57 950
8402.43 948
8403.30 1005
8404.16 961
8405.03 992
8405.89 986
8406.76 1014
8407.62 997
8408.49 984
8409.35 1027
8410.22 1022
8411.08 1083
8411.95 1029
8412.82 1047
8413.68 1021
8414.55 1043
8415.41 1075
8416.28 1038
8417.14 969
8418.01 1039
8418.88 1091
8419.74 1117
8420.61 1048
8421.47 1025
8422.34 1080
8423.21 1151
8424.07 1150
8424.94 1188
8425.80 1202
8426.67 1218
8427.54 1260
8428.40 1235
8429.27 1346
8430.14 1228
8431.00 1271
8431.87 1324
8432.74 1260
8433.60 1330
8434.47 1377
8435.34 1391
8436.20 1412
8437.07 1481
8437.94 1453
8438.80 1522
8439.67 1492
8440.54 1572
8441.40 1586
8442.27 1573
8443.14 1652
8444.00 1814
8444.87 1793
8445.74 1748
8446.61 1740
8447.47 1715
8448.34 1763
8449.21 1758
8450.08 1758
8450.94 1848
8451.81 1819
8452.68 1863
8453.55 2036
8454.41 2250
8455.28 2529
8456.15 2813
8457.02 3137
8457.88 3328
8458.75 3280
8459.62 3409
8460.49 3334
8461.36 3167
8462.22 2757
8463.09 2650
8463.96 2556
8464.83 2445
8465.70 2210
8466.57 2184
8467.43 2521
8468.30 2985
8469.17 3576
8470.04 4331
8470.91 4968
8471.78 5351
8472.65 5458
8473.51 5037
8474.38 4681
8475.25 4218
8476.12 3588
8476.99 2996
8477.86 2620
8478.73 2333
8479.60 2111
8480.46 1886
8481.33 1760
8482.20 1602
8483.07 1529
8483.94 1470
8484.81 1439
8485.68 1410
8486.55 1395
8487.42 1366
8488.29 1383
8489.16 1310
8490.03 1216
8490.90 1327
8491.77 1211
8492.64 1270
8493.51 1276
8494.37 1315
8495.24 1261
8496.11 1296
8496.98 1311
8497.85 1313
8498.72 1360
8499.59 1345
8500.46 1312
8501.33 1343
8502.20 1337
8503.07 1259
8503.94 1219
8504.82 1236
8505.69 1344
8506.56 1322
8507.43 1318
8508.30 1380
8509.17 1495
8510.04 1520
8510.91 1496
8511.78 1590
8512.65 1538
8513.52 1425
8514.39 1394
8515.26 1305
8516.13 1297
8517.00 1289
8517.87 1320
8518.75 1329
8519.62 1226
8520.49 1221
8521.36 1307
8522.23 1294
8523.10 1243
8523.97 1221
8524.84 1255
8525.71 1267
8526.59 1244
8527.46 1260
8528.33 1274
8529.20 1373
8530.07 1454
8530.94 1385
8531.82 1426
8532.69 1450
8533.56 1433
8534.43 1440
8535.30 1379
8536.17 1418
8537.05 1452
8537.92 1424
8538.79 1437
8539.66 1336
8540.53 1282
8541.41 1315
8542.28 1301
8543.15 1313
8544.02 1262
8544.90 1265
8545.77 1258
8546.64 1339
8547.51 1292
8548.39 1234
8549.26 1335
8550.13 1304
8551.00 1208
8551.88 1281
8552.75 1291
8553.62 1235
8554.49 1286
8555.37 1281
8556.24 1292
8557.11 1253
8557.99 1278
8558.86 1223
8559.73 1156
8560.60 1086
8561.48 1019
8562.35 1011
8563.22 1011
8564.10 981
8564.97 982
8565.84 976
8566.72 1044
8567.59 1027
8568.46 1078
8569.34 1078
8570.21 1014
8571.09 1004
8571.96 1036
8572.83 970
8573.71 935
8574.58 983
8575.45 971
8576.33 952
8577.20 924
8578.08 987
8578.95 900
8579.82 882
8580.70 872
8581.57 838
8582.45 901
8583.32 932
8584.20 906
8585.07 896
8585.94 918
8586.82 904
8587.69 921
8588.57 931
8589.44 908
8590.32 818
8591.19 897
8592.07 879
8592.94 913
8593.82 885
8594.69 890
8595.57 942
8596.44 920
8597.32 836
8598.19 868
8599.07 901
8599.94 853
8600.82 919
8601.69 878
8602.57 913
8603.44 899
8604.32 921
8605.19 823
8606.07 855
8606.94 859
8607.82 849
8608.69 845
8609.57 841
8610.45 886
8611.32 877
8612.20 861
8613.07 882
8613.95 873
8614.82 872
8615.70 873
8616.58 864
8617.45 875
8618.33 800
8619.21 854
8620.08 873
8620.96 866
8621.83 843
8622.71 877
8623.59 856
8624.46 876
8625.34 865
8626.22 871
8627.09 890
8627.97 869
8628.85 833
8629.72 797
8630.60 855
8631.48 848
8632.35 900
8633.23 851
8634.11 810
8634.98 816
8635.86 851
8636.74 837
8637.61 897
8638.49 945
8639.37 930
8640.24 892
8641.12 913
8642.00 942
8642.88 996
8643.75 957
8644.63 958
8645.51 965
8646.39 934
8647.26 888
8648.14 846
8649.02 865
8649.90 870
8650.77 907
8651.65 838
8652.53 895
8653.41 839
8654.29 827
8655.16 829
8656.04 843
8656.92 876
8657.80 896
8658.68 942
8659.55 886
8660.43 867
8661.31 854
8662.19 873
8663.07 859
8663.95 842
8664.82 875
8665.70 856
8666.58 871
8667.46 900
8668.34 929
8669.22 867
8670.10 917
8670.97 962
8671.85 951
8672.73 1017
8673.61 1074
8674.49 1184
8675.37 1158
8676.25 1177
8677.13 1135
8678.01 1113
8678.88 1108
8679.76 1026
8680.64 1000
8681.52 1068
8682.40 957
8683.28 899
8684.16 904
8685.04 905
8685.92 893
8686.80 955
8687.68 877
8688.56 968
8689.44 971
8690.32 1077
8691.20 1190
8692.08 1323
8692.96 1416
8693.84 1502
8694.72 1573
8695.60 1522
8696.48 1403
8697.36 1295
8698.24 1268
8699.12 1081
8700.00 992
8700.88 997
8701.76 882
8702.64 845
8703.52 845
8704.40 828
8705.28 820
8706.16 749
8707.04 786
8707.92 790
8708.80 771
8709.68 728
8710.56 780
8711.44 759
8712.33 762
8713.21 764
8714.09 765
8714.97 725
8715.85 779
8716.73 738
8717.61 726
8718.49 667
8719.37 687
8720.25 683
8721.14 688
8722.02 694
8722.90 743
8723.78 711
8724.66 718
8725.54 787
8726.42 805
8727.31 719
8728.19 729
8729.07 754
8729.95 852
8730.83 850
8731.72 878
8732.60 857
8733.48 847
8734.36 797
8735.24 771
8736.12 758
8737.01 758
8737.89 732
8738.77 708
8739.65 718
8740.54 684
8741.42 613
8742.30 665
8743.18 697
8744.07 763
8744.95 772
8745.83 697
8746.71 728
8747.60 727
8748.48 735
8749.36 686
8750.24 682
8751.13 713
8752.01 719
8752.89 728
8753.77 790
8754.66 745
8755.54 743
8756.42 746
8757.31 727
8758.19 717
8759.07 791
8759.96 756
8760.84 732
8761.72 722
8762.61 717
8763.49 724
8764.37 730
8765.26 714
8766.14 681
8767.02 681
8767.91 738
8768.79 762
8769.68 770
8770.56 764
8771.44 697
8772.33 706
8773.21 741
8774.09 732
8774.98 747
8775.86 726
8776.75 729
8777.63 636
8778.52 692
8779.40 756
8780.28 684
8781.17 665
8782.05 632
8782.94 687
8783.82 687
8784.71 692
8785.59 675
8786.47 690
8787.36 691
8788.24 665
8789.13 614
8790.01 701
8790.90 674
8791.78 641
8792.67 652
8793.55 713
8794.44 708
8795.32 722
8796.21 702
8797.09 723
8797.98 721
8798.86 747
8799.75 712
8800.63 732
8801.52 678
8802.41 679
8803.29 725
8804.18 674
8805.06 688
8805.95 728
8806.83 680
8807.72 683
8808.60 672
8809.49 652
8810.38 628
8811.26 592
8812.15 600
8813.03 562
8813.92 629
8814.81 627
8815.69 632
8816.58 604
8817.46 664
8818.35 638
8819.24 624
8820.12 611
8821.01 643
8821.89 625
8822.78 621
8823.67 620
8824.55 596
8825.44 608
8826.33 638
8827.21 651
8828.10 583
8828.99 616
8829.87 631
8830.76 610
8831.65 638
8832.53 631
8833.42 601
8834.31 633
8835.20 614
8836.08 611
8836.97 638
8837.86 611
8838.74 591
8839.63 581
8840.52 601
8841.41 548
8842.29 582
8843.18 580
8844.07 618
8844.96 530
8845.84 524
8846.73 536
8847.62 583
8848.51 598
8849.39 577
8850.28 602
8851.17 561
8852.06 547
8852.95 554
8853.83 529
8854.72 557
8855.61 577
8856.50 577
8857.39 626
8858.27 585
8859.16 538
8860.05 578
8860.94 583
8861.83 603
8862.72 572
8863.60 536
8864.49 553
8865.38 563
8866.27 582
8867.16 589
8868.05 557
8868.94 556
8869.83 575
8870.71 539
8871.60 540
8872.49 543
8873.38 548
8874.27 601
8875.16 527
8876.05 551
8876.94 531
8877.83 523
8878.72 549
8879.60 530
8880.49 542
8881.38 541
8882.27 544
8883.16 542
8884.05 544
8884.94 578
8885.83 551
8886.72 535
8887.61 519
8888.50 525
8889.39 502
8890.28 562
8891.17 505
8892.06 532
8892.95 514
8893.84 495
8894.73 465
8895.62 537
8896.51 553
8897.40 538
8898.29 475
8899.18 539
8900.07 537
8900.96 517
8901.85 501
8902.74 521
8903.63 550
8904.52 534
8905.41 561
8906.30 510
8907.19 561
8908.08 552
8908.98 480
8909.87 536
8910.76 531
8911.65 546
8912.54 527
8913.43 515
8914.32 544
8915.21 527
8916.10 570
8916.99 560
8917.89 512
8918.78 544
8919.67 544
8920.56 528
8921.45 512
8922.34 611
8923.23 546
8924.13 501
8925.02 492
8925.91 561
8926.80 533
8927.69 504
8928.58 528
8929.48 540
8930.37 503
8931.26 485
8932.15 509
8933.04 527
8933.93 534
8934.83 545
8935.72 526
8936.61 508
8937.50 537
8938.40 527
8939.29 490
8940.18 493
8941.07 503
8941.96 480
8942.86 510
8943.75 538
8944.64 428
8945.53 475
8946.43 503
8947.32 509
8948.21 512
8949.11 554
8950.00 520
8950.89 505
8951.78 516
8952.68 502
8953.57 477
8954.46 482
8955.36 533
8956.25 496
8957.14 541
8958.04 478
8958.93 511
8959.82 490
8960.72 468
8961.61 469
8962.50 513
8963.40 481
8964.29 503
8965.18 505
8966.08 512
8966.97 525
8967.86 479
8968.76 535
8969.65 536
8970.54 549
8971.44 515
8972.33 511
8973.23 495
8974.12 475
8975.01 439
8975.91 475
8976.80 498
8977.70 490
8978.59 522
8979.49 495
8980.38 448
8981.27 449
8982.17 443
8983.06 518
8983.96 493
8984.85 474
8985.75 459
8986.64 446
8987.54 496
8988.43 489
8989.33 520
8990.22 483
8991.12 514
8992.01 504
8992.90 470
8993.80 479
8994.69 506
8995.59 465
8996.49 477
8997.38 480
8998.28 477
8999.17 469
9000.07 512
9000.96 477
9001.86 460
9002.75 535
9003.65 491
9004.54 435
9005.44 461
9006.33 475
9007.23 472
9008.13 472
9009.02 457
9009.92 459
9010.81 443
9011.71 447
9012.60 474
9013.50 460
9014.40 449
9015.29 496
9016.19 492
9017.09 496
9017.98 494
9018.88 480
9019.77 424
9020.67 421
9021.57 476
9022.46 463
9023.36 464
9024.26 502
9025.15 488
9026.05 450
9026.95 453
9027.84 475
9028.74 453
9029.64 482
9030.53 443
9031.43 471
9032.33 479
9033.22 484
9034.12 466
9035.02 440
9035.91 417
9036.81 441
9037.71 468
9038.61 411
9039.50 462
9040.40 457
9041.30 506
9042.20 473
9043.09 476
9043.99 490
9044.89 487
9045.79 461
9046.68 460
9047.58 454
9048.48 460
9049.38 466
9050.27 451
9051.17 470
9052.07 463
9052.97 476
9053.87 466
9054.76 458
9055.66 444
9056.56 475
9057.46 456
9058.36 506
9059.25 478
9060.15 463
9061.05 458
9061.95 491
9062.85 476
9063.75 488
9064.64 480
9065.54 467
9066.44 444
9067.34 475
9068.24 470
9069.14 459
9070.04 488
9070.94 474
9071.83 456
9072.73 463
9073.63 433
9074.53 440
9075.43 474
9076.33 413
9077.23 448
9078.13 444
9079.03 480
9079.93 475
9080.83 486
9081.72 497
9082.62 467
9083.52 458
9084.42 425
9085.32 453
9086.22 445
9087.12 431
9088.02 419
9088.92 470
9089.82 460
9090.72 490
9091.62 484
9092.52 440
9093.42 441
9094.32 458
9095.22 456
9096.12 414
9097.02 480
9097.92 492
9098.82 432
9099.72 466
9100.62 507
9101.52 455
9102.42 498
9103.32 448
9104.22 449
9105.12 463
9106.02 466
9106.92 440
9107.83 448
9108.73 440
9109.63 433
9110.53 436
9111.43 489
9112.33 472
9113.23 461
9114.13 436
9115.03 434
9115.93 476
9116.83 441
9117.74 473
9118.64 481
9119.54 467
9120.44 493
9121.34 447
9122.24 436
9123.14 439
9124.04 449
9124.95 528
9125.85 508
9126.75 489
9127.65 446
9128.55 490
9129.45 452
9130.36 441
9131.26 483
9132.16 496
9133.06 496
9133.96 471
9134.87 433
9135.77 428
9136.67 470
9137.57 461
9138.47 456
9139.38 492
9140.28 488
9141.18 495
9142.08 475
9142.99 463
9143.89 420
9144.79 489
9145.69 500
9146.60 489
9147.50 438
9148.40 475
9149.30 467
9150.21 465
9151.11 454
9152.01 430
9152.92 467
9153.82 484
9154.72 484
9155.62 484
9156.53 439
9157.43 474
9158.33 460
9159.24 468
9160.14 447
9161.04 435
9161.95 477
9162.85 480
9163.75 476
9164.66 407
9165.56 453
9166.46 411
9167.37 474
9168.27 448
9169.17 436
9170.08 427
9170.98 446
9171.89 476
9172.79 445
9173.69 431
9174.60 462
9175.50 513
9176.41 500
9177.31 425
9178.21 408
9179.12 446
9180.02 450
9180.93 486
9181.83 465
9182.74 448
9183.64 431
9184.54 492
9185.45 476
9186.35 460
9187.26 463
9188.16 471
9189.07 462
9189.97 467
9190.88 436
9191.78 433
9192.69 437
9193.59 492
9194.50 455
9195.40 507
9196.31 485
9197.21 466
9198.12 522
9199.02 480
9199.93 528
9200.83 532
9201.74 535
9202.64 553
9203.55 514
9204.45 522
9205.36 495
9206.26 505
9207.17 525
9208.08 479
9208.98 407
9209.89 440
9210.79 475
9211.70 412
9212.60 439
9213.51 449
9214.42 462
9215.32 447
9216.23 505
9217.13 482
9218.04 490
9218.95 454
9219.85 496
9220.76 451
9221.66 442
9222.57 487
9223.48 455
9224.38 477
9225.29 481
9226.20 495
9227.10 464
9228.01 493
9228.92 480
9229.82 469
9230.73 452
9231.64 482
9232.54 462
9233.45 453
9234.36 450
9235.26 455
9236.17 466
9237.08 486
9237.99 482
9238.89 446
9239.80 449
9240.71 456
9241.61 451
9242.52 439
9243.43 434
9244.34 446
9245.24 465
9246.15 428
9247.06 456
9247.97 456
9248.87 463
9249.78 449
9250.69 414
9251.60 411
9252.50 424
9253.41 460
9254.32 493
9255.23 437
9256.14 431
9257.04 454
9257.95 484
9258.86 431
9259.77 455
9260.68 445
9261.59 449
9262.49 470
9263.40 425
9264.31 441
9265.22 411
9266.13 472
9267.04 445
9267.94 463
9268.85 467
9269.76 430
9270.67 433
9271.58 419
9272.49 393
9273.40 402
9274.31 453
9275.21 429
9276.12 486
9277.03 446
9277.94 465
9278.85 426
9279.76 482
9280.67 451
9281.58 465
9282.49 492
9283.40 434
9284.31 450
9285.22 476
9286.12 456
9287.03 465
9287.94 454
9288.85 484
9289.76 427
9290.67 412
9291.58 473
9292.49 483
9293.40 453
9294.31 451
9295.22 469
9296.13 473
9297.04 529
9297.95 471
9298.86 425
9299.77 491
9300.68 526
9301.59 465
9302.50 469
9303.41 475
9304.32 444
9305.23 489
9306.14 462
9307.05 443
9307.96 416
9308.88 451
9309.79 477
9310.70 462
9311.61 488
9312.52 468
9313.43 505
9314.34 499
9315.25 496
9316.16 518
9317.07 435
9317.98 476
9318.89 471
9319.81 458
9320.72 463
9321.63 453
9322.54 485
9323.45 507
9324.36 453
9325.27 453
9326.18 490
9327.10 467
9328.01 443
9328.92 476
9329.83 454
9330.74 420
9331.65 452
9332.57 453
9333.48 468
9334.39 457
9335.30 469
9336.21 479
9337.12 469
9338.04 464
9338.95 478
9339.86 500
9340.77 472
9341.69 461
9342.60 440
9343.51 439
9344.42 465
9345.33 449
9346.25 463
9347.16 475
9348.07 483
9348.98 480
9349.90 441
9350.81 470
9351.72 463
9352.63 480
9353.55 458
9354.46 481
9355.37 492
9356.29 460
9357.20 457
9358.11 491
9359.02 501
9359.94 507
9360.85 441
9361.76 500
9362.68 498
9363.59 498
9364.50 497
9365.42 555
9366.33 490
9367.24 500
9368.16 527
9369.07 492
9369.98 493
9370.90 490
9371.81 528
9372.73 508
9373.64 510
9374.55 511
9375.47 500
9376.38 481
9377.29 490
9378.21 500
9379.12 534
9380.04 511
9380.95 501
9381.86 504
9382.78 491
9383.69 526
9384.61 532
9385.52 524
9386.44 505
9387.35 571
9388.26 543
9389.18 563
9390.09 571
9391.01 562
9391.92 555
9392.84 627
9393.75 606
9394.67 582
9395.58 584
9396.50 631
9397.41 650
9398.33 616
9399.24 606
9400.16 662
9401.07 542
9401.99 554
9402.90 515
9403.82 479
9404.73 524
9405.65 522
9406.56 536
9407.48 493
9408.39 536
9409.31 523
9410.22 553
9411.14 556
9412.06 570
9412.97 537
9413.89 566
9414.80 502
9415.72 539
9416.63 502
9417.55 518
9418.47 499
9419.38 546
9420.30 579
9421.21 578
9422.13 552
9423.05 510
9423.96 598
9424.88 540
9425.80 562
9426.71 565
9427.63 523
9428.54 562
9429.46 563
9430.38 592
9431.29 553
9432.21 584
9433.13 604
9434.04 672
9434.96 623
9435.88 584
9436.79 581
9437.71 664
9438.63 664
9439.55 627
9440.46 582
9441.38 623
9442.30 651
9443.21 643
9444.13 624
9445.05 636
9445.96 622
9446.88 617
9447.80 636
9448.72 637
9449.63 622
9450.55 632
9451.47 728
9452.39 650
9453.30 693
9454.22 756
9455.14 757
9456.06 800
9456.98 716
9457.89 690
9458.81 646
9459.73 638
9460.65 617
9461.57 603
9462.48 599
9463.40 553
9464.32 588
9465.24 565
9466.16 537
9467.07 601
9467.99 582
9468.91 610
9469.83 581
9470.75 609
9471.67 614
9472.58 650
9473.50 600
9474.42 575
9475.34 617
9476.26 636
9477.18 610
9478.10 583
9479.02 611
9479.93 611
9480.85 651
9481.77 622
9482.69 617
9483.61 615
9484.53 609
9485.45 643
9486.37 657
9487.29 648
9488.21 630
9489.13 661
9490.05 674
9490.97 686
9491.88 771
9492.80 732
9493.72 671
9494.64 702
9495.56 608
9496.48 659
9497.40 632
9498.32 619
9499.24 638
9500.16 652
9501.08 682
9502.00 665
9502.92 685
9503.84 673
9504.76 712
9505.68 683
9506.60 686
9507.52 637
9508.44 672
9509.36 712
9510.28 713
9511.20 676
9512.12 705
9513.05 764
9513.97 792
9514.89 758
9515.81 761
9516.73 730
9517.65 813
9518.57 831
9519.49 815
9520.41 761
9521.33 756
9522.25 761
9523.17 798
9524.09 782
9525.02 800
9525.94 812
9526.86 878
9527.78 845
9528.70 874
9529.62 972
9530.54 1111
9531.46 1178
9532.39 1296
9533.31 1452
9534.23 1493
9535.15 1499
9536.07 1444
9536.99 1325
9537.92 1211
9538.84 1112
9539.76 1075
9540.68 978
9541.60 867
9542.53 861
9543.45 798
9544.37 742
9545.29 751
9546.21 743
9547.14 754
9548.06 702
9548.98 676
9549.90 650
9550.82 694
9551.75 735
9552.67 656
9553.59 697
9554.51 687
9555.44 701
9556.36 750
9557.28 772
9558.21 769
9559.13 825
9560.05 813
9560.97 810
9561.90 824
9562.82 827
9563.74 785
9564.67 771
9565.59 715
9566.51 732
9567.43 676
9568.36 654
9569.28 754
9570.20 700
9571.13 712
9572.05 658
9572.97 686
9573.90 716
9574.82 686
9575.74 735
9576.67 686
9577.59 712
9578.52 687
9579.44 688
9580.36 662
9581.29 679
9582.21 637
9583.13 639
9584.06 641
9584.98 622
9585.91 654
9586.83 715
9587.76 675
9588.68 688
9589.60 677
9590.53 707
9591.45 744
9592.38 709
9593.30 670
9594.23 690
9595.15 729
9596.07 700
9597.00 688
9597.92 670
9598.85 721
9599.77 727
9600.70 766
9601.62 694
9602.55 776
9603.47 756
9604.40 764
9605.32 771
9606.25 751
9607.17 749
9608.10 747
9609.02 755
9609.95 720
9610.87 747
9611.80 798
9612.72 839
9613.65 787
9614.57 770
9615.50 777
9616.43 756
9617.35 756
9618.28 764
9619.20 765
9620.13 812
9621.05 787
9621.98 791
9622.91 799
9623.83 826
9624.76 834
9625.68 827
9626.61 845
9627.54 849
9628.46 797
9629.39 837
9630.31 841
9631.24 830
9632.17 858
9633.09 931
9634.02 908
9634.95 899
9635.87 955
9636.80 963
9637.72 967
9638.65 945
9639.58 1010
9640.50 942
9641.43 952
9642.36 956
9643.28 1002
9644.21 1013
9645.14 944
9646.07 1058
9646.99 1158
9647.92 1193
9648.85 1242
9649.77 1350
9650.70 1376
9651.63 1379
9652.56 1317
9653.48 1277
9654.41 1237
9655.34 1183
9656.26 1100
9657.19 1025
9658.12 1005
9659.05 985
9659.98 954
9660.90 959
9661.83 952
9662.76 955
9663.69 908
9664.61 878
9665.54 974
9666.47 918
9667.40 899
9668.33 908
9669.25 957
9670.18 968
9671.11 951
9672.04 977
9672.97 931
9673.89 1047
9674.82 992
9675.75 1029
9676.68 1001
9677.61 1014
9678.54 1009
9679.47 1033
9680.39 1068
9681.32 1039
9682.25 1011
9683.18 1030
9684.11 1019
9685.04 997
9685.97 998
9686.90 1010
9687.82 1065
9688.75 1106
9689.68 1087
9690.61 1057
9691.54 1111
9692.47 1103
9693.40 1147
9694.33 1098
9695.26 1155
9696.19 1177
9697.12 1198
9698.05 1194
9698.98 1177
9699.90 1273
9700.83 1242
9701.76 1234
9702.69 1182
9703.62 1145
9704.55 1099
9705.48 1100
9706.41 1075
9707.34 1054
9708.27 1035
9709.20 1004
9710.13 985
9711.06 1000
9711.99 949
9712.92 1023
9713.85 983
9714.78 969
9715.71 993
9716.64 1038
9717.57 1002
9718.50 972
9719.44 1006
9720.37 929
9721.30 949
9722.23 934
9723.16 894
9724.09 824
9725.02 829
9725.95 895
9726.88 922
9727.81 913
9728.74 866
9729.67 895
9730.60 863
9731.54 863
9732.47 896
9733.40 884
9734.33 884
9735.26 938
9736.19 864
9737.12 858
9738.05 874
9738.99 865
9739.92 836
9740.85 827
9741.78 803
9742.71 822
9743.64 862
9744.57 878
9745.51 810
9746.44 803
9747.37 802
9748.30 823
9749.23 857
9750.17 810
9751.10 815
9752.03 772
9752.96 779
9753.89 789
9754.83 801
9755.76 787
9756.69 785
9757.62 795
9758.56 793
9759.49 780
9760.42 740
9761.35 795
9762.29 876
9763.22 882
9764.15 824
9765.08 833
9766.02 797
9766.95 884
9767.88 838
9768.81 818
9769.75 854
9770.68 863
9771.61 861
9772.55 906
9773.48 927
9774.41 839
9775.35 910
9776.28 1000
9777.21 935
9778.14 945
9779.08 1058
9780.01 1105
9780.94 1137
9781.88 1125
9782.81 1111
9783.75 1057
9784.68 1045
9785.61 1052
9786.55 972
9787.48 961
9788.41 827
9789.35 870
9790.28 765
9791.22 815
9792.15 745
9793.08 737
9794.02 776
9794.95 748
9795.89 797
9796.82 849
9797.75 848
9798.69 808
9799.62 822
9800.56 848
9801.49 839
9802.43 849
9803.36 793
9804.29 753
9805.23 770
9806.16 735
9807.10 681
9808.03 697
9808.97 718
9809.90 685
9810.84 734
9811.77 669
9812.71 676
9813.64 628
9814.58 662
9815.51 632
9816.45 638
9817.38 670
9818.32 643
9819.25 656
9820.19 686
9821.12 685
9822.06 658
9822.99 625
9823.93 641
9824.87 646
9825.80 649
9826.74 626
9827.67 605
9828.61 644
9829.54 628
9830.48 639
9831.42 631
9832.35 629
9833.29 590
9834.22 615
9835.16 624
9836.10 591
9837.03 650
9837.97 638
9838.90 639
9839.84 646
9840.78 684
9841.71 650
9842.65 668
9843.59 673
9844.52 617
9845.46 664
9846.40 611
9847.33 689
9848.27 683
9849.20 631
9850.14 642
9851.08 652
9852.02 687
9852.95 678
9853.89 627
9854.83 739
9855.76 680
9856.70 713
9857.64 693
9858.57 756
9859.51 802
9860.45 799
9861.39 758
9862.32 725
9863.26 699
9864.20 694
9865.14 687
9866.07 661
9867.01 653
9867.95 654
9868.89 674
9869.82 651
9870.76 613
9871.70 618
9872.64 635
9873.57 615
9874.51 611
9875.45 602
9876.39 616
9877.33 617
9878.26 668
9879.20 602
9880.14 585
9881.08 603
9882.02 586
9882.96 606
9883.89 595
9884.83 580
9885.77 601
9886.71 621
9887.65 586
9888.59 537
9889.52 584
9890.46 590
9891.40 571
9892.34 547
9893.28 558
9894.22 585
9895.16 586
9896.10 560
9897.03 547
9897.97 539
9898.91 568
9899.85 587
9900.79 604
9901.73 518
9902.67 561
9903.61 595
9904.55 608
9905.49 574
9906.43 568
9907.37 548
9908.31 569
9909.25 611
9910.18 570
9911.12 618
9912.06 605
9913.00 617
9913.94 612
9914.88 604
9915.82 647
9916.76 613
9917.70 588
9918.64 639
9919.58 586
9920.52 593
9921.46 650
9922.40 676
9923.34 686
9924.28 794
9925.22 873
9926.16 951
9927.10 1049
9928.05 1029
9928.99 1118
9929.93 1163
9930.87 1115
9931.81 1060
9932.75 973
9933.69 888
9934.63 842
9935.57 759
9936.51 680
9937.45 651
9938.39 630
9939.33 661
9940.27 564
9941.22 530
9942.16 566
9943.10 530
9944.04 481
9944.98 552
9945.92 520
9946.86 511
9947.80 543
9948.75 522
9949.69 537
9950.63 518
9951.57 488
9952.51 522
9953.45 517
9954.40 480
9955.34 477
9956.28 523
9957.22 491
9958.16 493
9959.10 507
9960.05 501
9960.99 497
9961.93 481
9962.87 477
9963.81 542
9964.76 572
9965.70 528
9966.64 550
9967.58 536
9968.53 513
9969.47 589
9970.41 543
9971.35 488
9972.30 441
9973.24 500
9974.18 521
9975.12 490
9976.07 501
9977.01 455
9977.95 467
9978.89 435
9979.84 431
9980.78 459
9981.72 487
9982.67 455
9983.61 466
9984.55 533
9985.50 493
9986.44 438
9987.38 456
9988.33 494
9989.27 472
9990.21 471
9991.16 496
9992.10 477
9993.04 457
9993.99 450
9994.93 432
9995.87 498
9996.82 517
9997.76 514
9998.70 460
9999.65 473
10000.59 471
10001.54 507
10002.48 527
10003.42 526
10004.37 513
10005.31 510
10006.26 501
10007.20 506
10008.14 525
10009.09 480
10010.03 475
10010.98 462
10011.92 509
10012.87 454
10013.81 482
10014.76 499
10015.70 474
10016.64 462
10017.59 441
10018.53 447
10019.48 449
10020.42 449
10021.37 470
10022.31 490
10023.26 499
10024.20 439
10025.15 453
10026.09 449
10027.04 468
10027.98 456
10028.93 429
10029.87 432
10030.82 439
10031.76 455
10032.71 400
10033.66 425
10034.60 472
10035.55 447
10036.49 412
10037.44 445
10038.38 479
10039.33 447
10040.27 437
10041.22 419
10042.17 417
10043.11 429
10044.06 451
10045.00 432
10045.95 384
10046.90 412
10047.84 404
10048.79 410
10049.73 399
10050.68 384
10051.63 392
10052.57 446
10053.52 405
10054.47 412
10055.41 382
10056.36 406
10057.31 413
10058.25 459
10059.20 445
10060.15 413
10061.09 425
10062.04 450
10062.99 402
10063.93 395
10064.88 420
10065.83 413
10066.77 428
10067.72 447
10068.67 401
10069.61 449
10070.56 400
10071.51 402
10072.46 413
10073.40 390
10074.35 448
10075.30 427
10076.25 443
10077.19 382
10078.14 382
10079.09 419
10080.04 450
10080.98 410
10081.93 408
10082.88 418
10083.83 407
10084.77 414
10085.72 390
10086.67 372
10087.62 396
10088.57 419
10089.51 429
10090.46 446
10091.41 395
10092.36 393
10093.31 342
10094.26 428
10095.20 419
10096.15 421
10097.10 408
10098.05 443
10099.00 430
10099.95 367
10100.89 364
10101.84 362
10102.79 396
10103.74 382
10104.69 421
10105.64 428
10106.59 427
10107.54 397
10108.49 395
10109.43 414
10110.38 397
10111.33 373
10112.28 415
10113.23 423
10114.18 361
10115.13 385
10116.08 417
10117.03 448
10117.98 387
10118.93 391
10119.88 400
10120.83 403
10121.78 385
10122.72 425
10123.67 407
10124.62 399
10125.57 369
10126.52 357
10127.47 362
10128.42 370
10129.37 396
10130.32 390
10131.27 348
10132.22 393
10133.17 395
10134.12 378
10135.07 390
10136.02 381
10136.97 377
10137.92 408
10138.88 406
10139.83 429
10140.78 376
10141.73 383
10142.68 379
10143.63 429
10144.58 386
10145.53 397
10146.48 406
10147.43 378
10148.38 393
10149.33 362
10150.28 394
10151.23 425
10152.19 400
10153.14 413
10154.09 369
10155.04 421
10155.99 416
10156.94 406
10157.89 438
10158.84 371
10159.80 423
10160.75 405
10161.70 448
10162.65 423
10163.60 382
10164.55 379
10165.50 390
10166.46 428
10167.41 398
10168.36 407
10169.31 423
10170.26 430
10171.21 401
10172.17 406
10173.12 427
10174.07 447
10175.02 412
10175.98 383
10176.93 362
10177.88 374
10178.83 398
10179.78 441
10180.74 425
10181.69 403
10182.64 385
10183.59 410
10184.55 389
10185.50 427
10186.45 401
10187.40 396
10188.36 404
10189.31 445
10190.26 428
10191.22 413
10192.17 407
10193.12 438
10194.07 456
10195.03 450
10195.98 422
10196.93 414
10197.89 451
10198.84 457
10199.79 437
10200.75 427
10201.70 447
10202.65 449
10203.61 482
10204.56 477
10205.51 475
10206.47 488
10207.42 487
10208.37 477
10209.33 484
10210.28 500
10211.24 472
10212.19 496
10213.14 456
10214.10 470
10215.05 464
10216.00 484
10216.96 457
10217.91 434
10218.87 471
10219.82 440
10220.78 459
10221.73 471
10222.68 412
10223.64 431
10224.59 425
10225.55 419
10226.50 406
10227.46 415
10228.41 417
10229.37 432
10230.32 456
10231.27 452
10232.23 455
10233.18 466
10234.14 512
10235.09 489
10236.05 510
10237.00 576
10237.96 565
10238.91 560
10239.87 590
10240.82 559
10241.78 505
10242.73 500
10243.69 436
10244.65 383
10245.60 412
10246.56 378
10247.51 424
10248.47 402
10249.42 392
10250.38 366
10251.33 355
10252.29 380
10253.25 365
10254.20 392
10255.16 399
10256.11 394
10257.07 375
10258.02 398
10258.98 415
10259.94 389
10260.89 399
10261.85 369
10262.81 346
10263.76 359
10264.72 363
10265.67 368
10266.63 394
10267.59 360
10268.54 401
10269.50 374
10270.46 400
10271.41 392
10272.37 429
10273.33 386
10274.28 369
10275.24 380
10276.20 395
10277.15 391
10278.11 373
10279.07 418
10280.02 410
10280.98 384
10281.94 371
10282.90 379
10283.85 350
10284.81 355
10285.77 351
10286.72 352
10287.68 357
10288.64 371
10289.60 363
10290.55 392
10291.51 372
10292.47 388
10293.43 407
10294.38 358
10295.34 381
10296.30 402
10297.26 394
10298.22 395
10299.17 371
10300.13 349
10301.09 352
10302.05 347
10303.01 364
10303.96 368
10304.92 354
10305.88 389
10306.84 374
10307.80 389
10308.75 382
10309.71 371
10310.67 396
10311.63 385
10312.59 382
10313.55 355
10314.51 373
10315.46 406
10316.42 430
10317.38 420
10318.34 355
10319.30 366
10320.26 402
10321.22 397
10322.18 357
10323.14 345
10324.09 382
10325.05 406
10326.01 355
10326.97 396
10327.93 394
10328.89 360
10329.85 439
10330.81 404
10331.77 406
10332.73 406
10333.69 397
10334.65 394
10335.61 358
10336.57 381
10337.53 387
10338.49 396
10339.45 365
10340.40 341
10341.36 354
10342.32 343
10343.28 377
10344.24 361
10345.20 357
10346.16 382
10347.12 362
10348.08 322
10349.05 338
10350.01 338
10350.97 359
10351.93 356
10352.89 349
10353.85 335
10354.81 328
10355.77 346
10356.73 360
10357.69 339
10358.65 328
10359.61 325
10360.57 369
10361.53 338
10362.49 378
10363.45 379
10364.41 327
10365.38 339
10366.34 338
10367.30 332
10368.26 325
10369.22 342
10370.18 384
10371.14 370
10372.10 334
10373.06 335
10374.03 324
10374.99 352
10375.95 343
10376.91 365
10377.87 359
10378.83 316
10379.80 333
10380.76 351
10381.72 378
10382.68 343
10383.64 347
10384.60 369
10385.57 333
10386.53 346
10387.49 319
10388.45 306
10389.41 333
10390.38 355
10391.34 366
10392.30 336
10393.26 308
10394.23 326
10395.19 374
10396.15 338
10397.11 324
10398.07 359
10399.04 389
10400.00 399
10400.96 415
10401.93 415
10402.89 384
10403.85 373
10404.81 381
10405.78 390
10406.74 359
10407.70 375
10408.67 354
10409.63 353
10410.59 367
10411.55 397
10412.52 388
10413.48 400
10414.44 345
10415.41 397
10416.37 377
10417.33 430
10418.30 439
10419.26 431
10420.22 432
10421.19 472
10422.15 470
10423.12 439
10424.08 455
10425.04 396
10426.01 378
10426.97 409
10427.93 396
10428.90 364
10429.86 357
10430.83 339
10431.79 338
10432.75 355
10433.72 312
10434.68 369
10435.65 350
10436.61 317
10437.58 318
10438.54 272
10439.50 313
10440.47 301
10441.43 314
10442.40 340
10443.36 337
10444.33 326
10445.29 313
10446.26 308
10447.22 310
10448.19 302
10449.15 329
10450.12 337
10451.08 320
10452.05 330
10453.01 364
10453.98 362
10454.94 321
10455.91 358
10456.87 344
10457.84 321
10458.80 291
10459.77 319
10460.73 313
10461.70 329
10462.66 334
10463.63 351
10464.59 350
10465.56 335
10466.53 337
10467.49 367
10468.46 351
10469.42 321
10470.39 297
10471.35 350
10472.32 314
10473.29 316
10474.25 325
10475.22 315
10476.18 315
10477.15 316
10478.12 320
10479.08 320
10480.05 312
10481.02 315
10481.98 313
10482.95 312
10483.91 325
10484.88 328
10485.85 341
10486.81 312
10487.78 350
10488.75 372
10489.71 328
10490.68 354
10491.65 325
10492.61 353
10493.58 322
10494.55 350
10495.52 324
10496.48 316
10497.45 334
10498.42 314
10499.38 358
10500.35 338
10501.32 326
10502.29 337
10503.25 359
10504.22 327
10505.19 314
10506.16 311
10507.12 357
10508.09 360
10509.06 359
10510.03 361
10510.99 325
10511.96 321
10512.93 349
10513.90 309
10514.87 310
10515.83 318
10516.80 333
10517.77 340
10518.74 307
10519.71 321
10520.67 362
10521.64 353
10522.61 337
10523.58 309
10524.55 329
10525.51 351
10526.48 327
10527.45 343
10528.42 347
10529.39 355
10530.36 331
10531.33 351
10532.29 336
10533.26 336
10534.23 289
10535.20 322
10536.17 306
10537.14 322
10538.11 332
10539.08 338
10540.05 330
10541.01 333
10541.98 312
10542.95 361
10543.92 339
10544.89 347
10545.86 334
10546.83 385
10547.80 367
10548.77 356
10549.74 327
10550.71 350
10551.68 345
10552.65 362
10553.62 366
10554.59 347
10555.56 333
10556.53 350
10557.50 383
10558.47 418
10559.44 383
10560.41 391
10561.38 451
10562.35 413
10563.32 413
10564.29 385
10565.26 435
10566.23 449
10567.20 430
10568.17 380
10569.14 392
10570.11 335
10571.08 390
10572.05 397
10573.02 332
10573.99 343
10574.96 348
10575.93 387
10576.90 369
10577.87 345
10578.84 330
10579.82 346
10580.79 327
10581.76 341
10582.73 352
10583.70 331
10584.67 358
10585.64 350
10586.61 396
10587.58 348
10588.56 359
10589.53 350
10590.50 379
10591.47 346
10592.44 363
10593.41 390
10594.38 390
10595.36 355
10596.33 348
10597.30 358
10598.27 380
10599.24 379
10600.21 349
10601.19 357
10602.16 343
10603.13 323
10604.10 346
10605.07 373
10606.05 310
10607.02 340
10607.99 360
10608.96 351
10609.93 332
10610.91 320
10611.88 329
10612.85 334
10613.82 330
10614.80 358
10615.77 351
10616.74 362
10617.71 362
10618.69 380
10619.66 342
10620.63 312
10621.61 374
10622.58 381
10623.55 362
10624.52 343
10625.50 359
10626.47 355
10627.44 377
10628.42 350
10629.39 332
10630.36 328
10631.34 354
10632.31 364
10633.28 379
10634.26 369
10635.23 327
10636.20 380
10637.18 377
10638.15 364
10639.12 370
10640.10 424
10641.07 424
10642.04 420
10643.02 425
10643.99 396
10644.97 405
10645.94 414
10646.91 344
10647.89 349
10648.86 343
10649.84 349
10650.81 365
10651.78 367
10652.76 320
10653.73 322
10654.71 353
10655.68 350
10656.66 305
10657.63 351
10658.60 347
10659.58 380
10660.55 350
10661.53 324
10662.50 322
10663.48 327
10664.45 345
10665.43 337
10666.40 314
10667.38 324
10668.35 351
10669.33 335
10670.30 330
10671.28 288
10672.25 334
10673.23 313
10674.20 325
10675.18 305
10676.15 310
10677.13 337
10678.10 373
10679.08 357
10680.05 349
10681.03 349
10682.01 360
10682.98 378
10683.96 408
10684.93 357
10685.91 315
10686.88 321
10687.86 369
10688.84 316
10689.81 288
10690.79 326
10691.76 370
10692.74 333
10693.72 322
10694.69 334
10695.67 304
10696.64 311
10697.62 332
10698.60 317
10699.57 323
10700.55 311
10701.53 334
10702.50 298
10703.48 315
10704.46 328
10705.43 333
10706.41 359
10707.39 302
10708.36 327
10709.34 341
10710.32 326
10711.29 309
10712.27 303
10713.25 324
10714.22 309
10715.20 327
10716.18 296
10717.16 318
10718.13 300
10719.11 321
10720.09 317
10721.07 303
10722.04 321
10723.02 279
10724.00 313
10724.98 318
10725.95 326
10726.93 295
10727.91 274
10728.89 297
10729.86 329
10730.84 297
10731.82 337
10732.80 338
10733.78 315
10734.75 284
10735.73 325
10736.71 376
10737.69 338
10738.67 303
10739.64 329
10740.62 325
10741.60 338
10742.58 332
10743.56 251
10744.54 310
10745.51 314
10746.49 331
10747.47 282
10748.45 298
10749.43 332
10750.41 284
10751.39 306
10752.36 299
10753.34 296
10754.32 291
10755.30 295
10756.28 270
10757.26 314
10758.24 322
10759.22 306
10760.20 328
10761.18 301
10762.15 281
10763.13 304
10764.11 290
10765.09 286
10766.07 274
10767.05 287
10768.03 295
10769.01 313
10769.99 299
10770.97 325
10771.95 337
10772.93 275
10773.91 312
10774.89 285
10775.87 316
10776.85 324
10777.83 305
10778.81 279
10779.79 306
10780.77 308
10781.75 342
10782.73 308
10783.71 295
10784.69 319
10785.67 314
10786.65 283
10787.63 305
10788.61 325
10789.59 323
10790.57 320
10791.55 289
10792.53 327
10793.51 322
10794.49 333
10795.47 352
10796.46 293
10797.44 321
10798.42 306
10799.40 287
10800.38 306
10801.36 310
10802.34 295
10803.32 317
10804.30 291
10805.28 323
10806.27 280
10807.25 295
10808.23 280
10809.21 310
10810.19 289
10811.17 294
10812.15 326
10813.14 321
10814.12 346
10815.10 298
10816.08 315
10817.06 370
10818.04 344
10819.03 318
10820.01 307
10820.99 296
10821.97 361
10822.95 343
10823.94 338
10824.92 309
10825.90 283
10826.88 318
10827.86 309
10828.85 296
10829.83 269
10830.81 297
10831.79 311
10832.78 293
10833.76 301
10834.74 309
10835.72 307
10836.71 312
10837.69 316
10838.67 280
10839.65 296
10840.64 302
10841.62 318
10842.60 302
10843.59 310
10844.57 345
10845.55 362
10846.54 341
10847.52 344
10848.50 310
10849.48 323
10850.47 314
10851.45 330
10852.43 304
10853.42 324
10854.40 352
10855.39 320
10856.37 310
10857.35 324
10858.34 341
10859.32 328
10860.30 313
10861.29 301
10862.27 336
10863.25 363
10864.24 361
10865.22 341
10866.21 343
10867.19 369
10868.17 365
10869.16 348
10870.14 331
10871.13 317
10872.11 334
10873.10 353
10874.08 367
10875.06 360
10876.05 348
10877.03 389
10878.02 348
10879.00 349
10879.99 343
10880.97 357
10881.96 353
10882.94 354
10883.93 361
10884.91 389
10885.89 358
10886.88 400
10887.86 380
10888.85 368
10889.83 400
10890.82 430
10891.80 454
10892.79 407
10893.78 388
10894.76 390
10895.75 376
10896.73 376
10897.72 438
10898.70 398
10899.69 413
10900.67 468
10901.66 425
10902.64 376
10903.63 374
10904.62 382
10905.60 402
10906.59 391
10907.57 373
10908.56 401
10909.54 394
10910.53 377
10911.52 429
10912.50 417
10913.49 366
10914.48 359
10915.46 411
10916.45 453
10917.43 461
10918.42 406
10919.41 375
10920.39 420
10921.38 391
10922.37 414
10923.35 436
10924.34 414
10925.33 391
10926.31 427
10927.30 426
10928.29 407
10929.27 413
10930.26 432
10931.25 435
10932.23 392
10933.22 443
10934.21 428
10935.19 432
10936.18 456
10937.17 434
10938.16 444
10939.14 475
10940.13 444
10941.12 441
10942.11 458
10943.09 465
10944.08 492
10945.07 491
10946.06 428
10947.04 459
10948.03 468
10949.02 466
10950.01 502
10950.99 495
10951.98 479
10952.97 536
10953.96 501
10954.95 498
10955.93 521
10956.92 532
10957.91 583
10958.90 549
10959.89 572
10960.87 574
10961.86 598
10962.85 552
10963.84 545
10964.83 550
10965.82 502
10966.81 490
10967.79 469
10968.78 475
10969.77 487
10970.76 425
10971.75 475
10972.74 471
10973.73 453
10974.71 461
10975.70 461
10976.69 468
10977.68 494
10978.67 480
10979.66 477
10980.65 472
10981.64 454
10982.63 498
10983.62 506
10984.61 456
10985.60 448
10986.58 491
10987.57 491
10988.56 462
10989.55 516
10990.54 491
10991.53 505
10992.52 503
10993.51 507
10994.50 538
10995.49 574
10996.48 591
10997.47 587
10998.46 703
10999.45 735
11000.44 738
11001.43 778
11002.42 785
11003.41 712
11004.40 679
11005.39 705
11006.38 620
11007.37 582
11008.36 512
11009.35 494
11010.34 477
11011.33 477
11012.33 486
11013.32 446
11014.31 431
11015.30 440
11016.29 431
11017.28 422
11018.27 421
11019.26 446
11020.25 396
11021.24 394
11022.23 389
11023.22 426
11024.22 428
11025.21 428
11026.20 402
11027.19 388
11028.18 363
11029.17 363
11030.16 392
11031.15 427
11032.15 394
11033.14 401
11034.13 384
11035.12 423
11036.11 432
11037.10 405
11038.10 409
11039.09 407
11040.08 403
11041.07 390
11042.06 411
11043.06 382
11044.05 404
11045.04 395
11046.03 347
11047.02 357
11048.02 388
11049.01 354
11050.00 346
11050.99 369
11051.98 347
11052.98 367
11053.97 367
11054.96 320
11055.95 298
11056.95 364
11057.94 376
11058.93 352
11059.93 399
11060.92 346
11061.91 356
11062.90 343
11063.90 354
11064.89 345
11065.88 324
11066.88 350
11067.87 373
11068.86 364
11069.86 339
11070.85 389
11071.84 389
11072.83 364
11073.83 361
11074.82 356
11075.82 396
11076.81 381
11077.80 398
11078.80 369
11079.79 383
11080.78 369
11081.78 381
11082.77 384
11083.76 343
11084.76 333
11085.75 333
11086.75 381
11087.74 371
11088.73 330
11089.73 345
11090.72 343
11091.72 325
11092.71 310
11093.70 324
11094.70 334
11095.69 344
11096.69 352
11097.68 311
11098.68 321
11099.67 328
11100.67 333
11101.66 332
11102.65 301
11103.65 340
11104.64 333
11105.64 338
11106.63 328
11107.63 302
11108.62 303
11109.62 306
11110.61 315
11111.61 325
11112.60 325
11113.60 299
11114.59 329
11115.59 304
11116.58 319
11117.58 303
11118.57 293
11119.57 338
11120.57 307
11121.56 306
11122.56 276
11123.55 361
11124.55 318
11125.54 334
11126.54 304
11127.54 326
11128.53 314
11129.53 344
11130.52 341
11131.52 343
11132.51 340
11133.51 335
11134.51 296
11135.50 290
11136.50 299
11137.50 314
11138.49 313
11139.49 267
11140.48 298
11141.48 298
11142.48 319
11143.47 293
11144.47 321
11145.47 304
11146.46 288
11147.46 317
11148.46 312
11149.45 333
11150.45 330
11151.45 311
11152.44 293
11153.44 323
11154.44 343
11155.43 334
11156.43 310
11157.43 301
11158.43 294
11159.42 307
11160.42 287
11161.42 321
11162.41 304
11163.41 268
11164.41 306
11165.41 290
11166.40 300
11167.40 303
11168.40 312
11169.40 262
11170.39 266
11171.39 304
11172.39 308
11173.39 303
11174.39 314
11175.38 273
11176.38 316
11177.38 294
11178.38 318
11179.38 331
11180.37 295
11181.37 324
11182.37 342
11183.37 316
11184.37 275
11185.37 319
11186.36 304
11187.36 314
11188.36 289
11189.36 264
11190.36 292
11191.36 356
11192.35 342
11193.35 290
11194.35 293
11195.35 326
11196.35 340
11197.35 306
11198.35 318
11199.35 295
11200.35 302
11201.34 282
11202.34 267
11203.34 282
11204.34 313
11205.34 317
11206.34 293
11207.34 290
11208.34 274
11209.34 301
11210.34 315
11211.34 291
11212.34 290
11213.34 307
11214.34 311
11215.34 343
11216.34 315
11217.34 305
11218.34 264
11219.34 307
11220.34 304
11221.34 279
11222.34 263
11223.34 272
11224.34 313
11225.34 300
11226.34 283
11227.34 309
11228.34 312
11229.34 292
11230.34 273
11231.34 273
11232.34 310
11233.34 309
11234.34 307
11235.34 302
11236.34 294
11237.34 328
11238.34 298
11239.34 285
11240.34 315
11241.34 307
11242.34 323
11243.35 309
11244.35 297
11245.35 291
11246.35 305
11247.35 283
11248.35 278
11249.35 297
11250.35 308
11251.35 343
11252.36 289
11253.36 291
11254.36 324
11255.36 312
11256.36 287
11257.36 280
11258.37 374
11259.37 330
11260.37 305
11261.37 299
11262.37 316
11263.37 275
11264.38 267
11265.38 288
11266.38 282
11267.38 322
11268.38 307
11269.39 291
11270.39 284
11271.39 330
11272.39 315
11273.39 294
11274.40 295
11275.40 292
11276.40 315
11277.40 289
11278.41 297
11279.41 326
11280.41 309
11281.41 336
11282.42 348
11283.42 338
11284.42 317
11285.43 310
11286.43 327
11287.43 334
11288.43 304
11289.44 300
11290.44 302
11291.44 300
11292.45 297
11293.45 322
11294.45 338
11295.46 312
11296.46 339
11297.46 304
11298.47 307
11299.47 325
11300.47 327
11301.48 322
11302.48 321
11303.48 311
11304.49 309
11305.49 327
11306.49 305
11307.50 322
11308.50 319
11309.51 297
11310.51 330
11311.51 349
11312.52 354
11313.52 372
11314.53 378
11315.53 373
11316.53 369
11317.54 348
11318.54 346
11319.55 337
11320.55 363
11321.56 291
11322.56 311
11323.57 311
11324.57 305
11325.57 293
11326.58 317
11327.58 300
11328.59 346
11329.59 287
11330.60 308
11331.60 312
11332.61 268
11333.61 323
11334.62 315
11335.62 304
11336.63 272
11337.63 340
11338.64 362
11339.64 354
11340.65 352
11341.65 335
11342.66 359
11343.66 317
11344.67 326
11345.68 322
11346.68 278
11347.69 330
11348.69 339
11349.70 340
11350.70 304
11351.71 279
11352.72 319
11353.72 310
11354.73 275
11355.73 287
11356.74 273
11357.75 299
11358.75 334
11359.76 300
11360.76 310
11361.77 301
11362.78 329
11363.78 324
11364.79 339
11365.80 325
11366.80 295
11367.81 305
11368.81 303
11369.82 310
11370.83 306
11371.83 299
11372.84 297
11373.85 305
11374.85 303
11375.86 296
11376.87 306
11377.88 326
11378.88 285
11379.89 312
11380.90 282
11381.90 297
11382.91 308
11383.92 289
11384.92 265
11385.93 308
11386.94 340
11387.95 282
11388.95 285
11389.96 265
11390.97 330
11391.98 292
11392.98 271
11393.99 246
11395.00 288
11396.01 262
11397.02 264
11398.02 267
11399.03 281
11400.04 297
11401.05 300
11402.05 287
11403.06 256
11404.07 281
11405.08 313
11406.09 326
11407.10 293
11408.10 319
11409.11 288
11410.12 306
11411.13 273
11412.14 298
11413.15 294
11414.15 317
11415.16 317
11416.17 283
11417.18 291
11418.19 263
11419.20 289
11420.21 254
11421.22 296
11422.22 292
11423.23 296
11424.24 310
11425.25 295
11426.26 301
11427.27 300
11428.28 325
11429.29 316
11430.30 288
11431.31 275
11432.32 305
11433.32 319
11434.33 315
11435.34 272
11436.35 304
11437.36 289
11438.37 313
11439.38 291
11440.39 258
11441.40 288
11442.41 268
11443.42 292
11444.43 318
11445.44 300
11446.45 293
11447.46 290
11448.47 301
11449.48 295
11450.49 276
11451.50 288
11452.51 286
11453.52 344
11454.53 329
11455.54 314
11456.55 300
11457.56 292
11458.57 338
11459.58 337
11460.59 319
11461.61 304
11462.62 327
11463.63 279
11464.64 293
11465.65 295
11466.66 296
11467.67 291
11468.68 349
11469.69 361
11470.70 300
11471.71 296
11472.73 289
11473.74 319
11474.75 323
11475.76 260
11476.77 273
11477.78 298
11478.79 289
11479.80 308
11480.82 349
11481.83 308
11482.84 310
11483.85 364
11484.86 362
11485.87 323
11486.89 322
11487.90 327
11488.91 323
11489.92 298
11490.93 329
11491.95 330
11492.96 305
11493.97 300
11494.98 290
11495.99 291
11497.01 336
11498.02 325
11499.03 310
11500.04 338
11501.05 332
11502.07 322
11503.08 355
11504.09 302
11505.10 286
11506.12 324
11507.13 308
11508.14 354
11509.16 345
11510.17 309
11511.18 304
11512.19 352
11513.21 303
11514.22 339
11515.23 341
11516.25 367
11517.26 317
11518.27 297
11519.29 320
11520.30 361
11521.31 338
11522.33 302
11523.34 327
11524.35 323
11525.37 331
11526.38 326
11527.39 332
11528.41 353
11529.42 314
11530.43 336
11531.45 323
11532.46 345
11533.47 338
11534.49 349
11535.50 352
11536.52 325
11537.53 312
11538.54 330
11539.56 352
11540.57 357
11541.59 375
11542.60 327
11543.61 379
11544.63 406
11545.64 365
11546.66 381
11547.67 348
11548.69 385
11549.70 343
11550.72 351
11551.73 346
11552.75 362
11553.76 394
11554.77 409
11555.79 392
11556.80 388
11557.82 415
11558.83 405
11559.85 413
11560.86 414
11561.88 377
11562.89 375
11563.91 428
11564.92 433
11565.94 410
11566.95 418
11567.97 418
11568.99 446
11570.00 445
11571.02 448
11572.03 452
11573.05 414
11574.06 419
11575.08 475
11576.09 487
11577.11 485
11578.13 499
11579.14 504
11580.16 528
11581.17 506
11582.19 547
11583.21 565
11584.22 563
11585.24 530
11586.25 572
11587.27 583
11588.29 538
11589.30 580
11590.32 627
11591.33 632
11592.35 628
11593.37 700
11594.38 761
11595.40 788
11596.42 908
11597.43 967
11598.45 1060
11599.47 1190
11600.48 1197
11601.50 1222
11602.52 1167
11603.53 1093
11604.55 1020
11605.57 933
11606.59 808
11607.60 726
11608.62 661
11609.64 580
11610.65 503
11611.67 494
11612.69 480
11613.71 481
11614.72 445
11615.74 443
11616.76 411
11617.78 395
11618.79 445
11619.81 417
11620.83 394
11621.85 367
11622.86 391
11623.88 429
11624.90 423
11625.92 452
11626.94 408
11627.95 388
11628.97 372
11629.99 380
11631.01 386
11632.03 339
11633.04 412
11634.06 365
11635.08 392
11636.10 387
11637.12 410
11638.14 420
11639.15 441
11640.17 403
11641.19 401
11642.21 377
11643.23 415
11644.25 405
11645.27 395
11646.28 368
11647.30 359
11648.32 374
11649.34 335
11650.36 349
11651.38 354
11652.40 344
11653.42 371
11654.44 335
11655.45 338
11656.47 373
11657.49 378
11658.51 354
11659.53 361
11660.55 371
11661.57 341
11662.59 343
11663.61 344
11664.63 363
11665.65 346
11666.67 360
11667.69 381
11668.71 391
11669.73 404
11670.75 347
11671.77 370
11672.79 404
11673.81 409
11674.83 394
11675.85 401
11676.87 453
11677.89 430
11678.91 418
11679.93 378
11680.95 423
11681.97 400
11682.99 400
11684.01 383
11685.03 381
11686.05 380
11687.07 364
11688.09 398
11689.11 362
11690.13 352
11691.15 378
11692.17 370
11693.20 373
11694.22 385
11695.24 355
11696.26 361
11697.28 363
11698.30 316
11699.32 310
11700.34 329
11701.36 351
11702.38 363
11703.41 369
11704.43 343
11705.45 319
11706.47 367
11707.49 372
11708.51 364
11709.53 331
11710.56 321
11711.58 348
11712.60 327
11713.62 328
11714.64 326
11715.66 343
11716.69 324
11717.71 329
11718.73 308
11719.75 297
11720.77 350
11721.80 322
11722.82 284
11723.84 342
11724.86 340
11725.88 372
11726.91 328
11727.93 335
11728.95 343
11729.97 338
11731.00 305
11732.02 293
11733.04 318
11734.06 301
11735.09 307
11736.11 284
11737.13 318
11738.16 290
11739.18 274
11740.20 299
11741.22 284
11742.25 335
11743.27 298
11744.29 299
11745.32 310
11746.34 297
11747.36 284
11748.39 278
11749.41 289
11750.43 306
11751.46 301
11752.48 308
11753.50 288
11754.53 302
11755.55 289
11756.57 297
11757.60 281
11758.62 302
11759.64 297
11760.67 263
11761.69 274
11762.72 303
11763.74 301
11764.76 260
11765.79 295
11766.81 297
11767.84 283
11768.86 283
11769.88 248
11770.91 266
11771.93 265
11772.96 291
11773.98 267
11775.01 312
11776.03 339
11777.05 329
11778.08 263
11779.10 278
11780.13 282
11781.15 282
11782.18 275
11783.20 278
11784.23 272
11785.25 266
11786.28 286
11787.30 260
11788.33 237
11789.35 234
11790.38 250
11791.40 263
11792.43 237
11793.45 287
11794.48 268
11795.50 265
11796.53 254
11797.55 243
11798.58 279
11799.60 269
11800.63 285
11801.65 230
11802.68 255
11803.71 308
11804.73 298
11805.76 258
11806.78 287
11807.81 288
11808.84 252
11809.86 277
11810.89 280
11811.91 271
11812.94 250
11813.97 264
11814.99 255
11816.02 268
11817.04 294
11818.07 284
11819.10 252
11820.12 268
11821.15 267
11822.18 294
11823.20 279
11824.23 255
11825.25 267
11826.28 276
11827.31 259
11828.33 274
11829.36 270
11830.39 308
11831.42 291
11832.44 276
11833.47 294
11834.50 245
11835.52 263
11836.55 266
11837.58 271
11838.60 257
11839.63 283
11840.66 307
11841.69 261
11842.71 245
11843.74 265
11844.77 256
11845.80 293
11846.82 273
11847.85 252
11848.88 258
11849.91 256
11850.93 305
11851.96 290
11852.99 253
11854.02 275
11855.05 295
11856.07 288
11857.10 261
11858.13 276
11859.16 257
11860.19 299
11861.21 281
11862.24 280
11863.27 262
11864.30 228
11865.33 254
11866.35 269
11867.38 274
11868.41 272
11869.44 278
11870.47 276
11871.50 279
11872.53 297
11873.55 249
11874.58 276
11875.61 291
11876.64 269
11877.67 246
11878.70 255
11879.73 244
11880.76 269
11881.79 264
11882.81 256
11883.84 274
11884.87 221
11885.90 252
11886.93 279
11887.96 263
11888.99 296
11890.02 271
11891.05 284
11892.08 281
11893.11 265
11894.14 252
11895.17 311
11896.20 279
11897.23 270
11898.26 297
11899.29 259
11900.32 297
11901.35 315
11902.38 285
11903.41 278
11904.44 286
11905.47 317
11906.50 307
11907.53 310
11908.56 286
11909.59 262
11910.62 276
11911.65 297
11912.68 302
11913.71 286
11914.74 280
11915.77 267
11916.80 288
11917.83 285
11918.86 276
11919.89 301
11920.92 291
11921.95 314
11922.98 298
11924.01 262
11925.05 319
11926.08 304
11927.11 301
11928.14 285
11929.17 311
11930.20 363
11931.23 373
11932.26 317
11933.29 285
11934.33 343
11935.36 338
11936.39 319
11937.42 332
11938.45 286
11939.48 298
11940.51 292
11941.55 260
11942.58 262
11943.61 277
11944.64 273
11945.67 278
11946.70 243
11947.74 264
11948.77 254
11949.80 277
11950.83 322
11951.86 299
11952.90 263
11953.93 300
11954.96 266
11955.99 295
11957.03 232
11958.06 249
11959.09 269
11960.12 269
11961.16 294
11962.19 263
11963.22 281
11964.25 243
11965.29 292
11966.32 260
11967.35 286
11968.38 276
11969.42 308
11970.45 290
11971.48 275
11972.52 292
11973.55 298
11974.58 260
11975.61 271
11976.65 266
11977.68 258
11978.71 279
11979.75 278
11980.78 277
11981.81 258
11982.85 277
11983.88 296
11984.91 308
11985.95 269
11986.98 251
11988.02 282
11989.05 265
11990.08 262
11991.12 273
11992.15 307
11993.18 295
11994.22 290
11995.25 263
11996.29 290
11997.32 271
11998.35 340
11999.39 285
12000.42 247
12001.46 292
12002.49 340
12003.53 256
12004.56 270
12005.59 279
12006.63 301
12007.66 315
12008.70 264
12009.73 297
12010.77 285
12011.80 339
12012.84 327
12013.87 306
12014.91 292
12015.94 313
12016.98 324
12018.01 305
12019.05 280
12020.08 290
12021.12 301
12022.15 311
12023.19 336
12024.22 285
12025.26 303
12026.29 343
12027.33 311
12028.36 283
12029.40 286
12030.43 266
12031.47 315
12032.50 295
12033.54 321
12034.58 295
12035.61 320
12036.65 301
12037.68 288
12038.72 292
12039.75 290
12040.79 275
12041.83 271
12042.86 304
12043.90 245
12044.93 307
12045.97 313
12047.01 313
12048.04 294
12049.08 302
12050.12 318
12051.15 317
12052.19 287
12053.22 287
12054.26 265
12055.30 296
12056.33 294
12057.37 268
12058.41 262
12059.44 289
12060.48 339
12061.52 295
12062.55 304
12063.59 306
12064.63 321
12065.67 294
12066.70 324
12067.74 261
12068.78 290
12069.81 309
12070.85 292
12071.89 313
12072.93 310
12073.96 313
12075.00 307
12076.04 279
12077.08 277
12078.11 326
12079.15 330
12080.19 298
12081.23 277
12082.26 287
12083.30 302
12084.34 356
12085.38 327
12086.41 310
12087.45 276
12088.49 321
12089.53 347
12090.57 303
12091.60 326
12092.64 288
12093.68 332
12094.72 360
12095.76 306
12096.80 310
12097.83 321
12098.87 331
12099.91 353
12100.95 374
12101.99 366
12103.03 373
12104.07 346
12105.10 368
12106.14 339
12107.18 391
12108.22 332
12109.26 358
12110.30 312
12111.34 327
12112.38 289
12113.42 329
12114.45 301
12115.49 276
12116.53 329
12117.57 282
12118.61 284
12119.65 281
12120.69 282
12121.73 229
12122.77 280
12123.81 281
12124.85 264
12125.89 280
12126.93 273
12127.97 300
12129.01 292
12130.05 288
12131.09 258
12132.13 262
12133.17 296
12134.21 249
12135.25 283
12136.29 295
12137.33 255
12138.37 247
12139.41 270
12140.45 282
12141.49 206
12142.53 243
12143.57 262
12144.61 264
12145.65 249
12146.69 269
12147.73 267
12148.77 271
12149.81 259
12150.85 242
12151.89 258
12152.93 251
12153.97 259
12155.01 249
12156.05 247
12157.10 227
12158.14 237
12159.18 230
12160.22 266
12161.26 229
12162.30 260
12163.34 266
12164.38 282
12165.42 229
12166.47 251
12167.51 255
12168.55 252
12169.59 261
12170.63 265
12171.67 280
12172.71 268
12173.76 259
12174.80 264
12175.84 258
12176.88 263
12177.92 283
12178.96 269
12180.01 252
12181.05 227
12182.09 264
12183.13 241
12184.17 238
12185.22 248
12186.26 253
12187.30 248
12188.34 257
12189.39 256
12190.43 258
12191.47 256
12192.51 249
12193.56 240
12194.60 267
12195.64 246
12196.68 287
12197.73 270
12198.77 265
12199.81 247
12200.85 267
12201.90 272
12202.94 264
12203.98 250
12205.03 251
12206.07 275
12207.11 271
12208.16 234
12209.20 267
12210.24 285
12211.28 302
12212.33 238
12213.37 260
12214.41 247
12215.46 267
12216.50 264
12217.55 259
12218.59 271
12219.63 284
12220.68 271
12221.72 274
12222.76 295
12223.81 260
12224.85 262
12225.89 314
12226.94 303
12227.98 264
12229.03 252
12230.07 283
12231.11 285
12232.16 260
12233.20 288
12234.25 298
12235.29 293
12236.34 279
12237.38 261
12238.42 263
12239.47 271
12240.51 299
12241.56 269
12242.60 282
12243.65 263
12244.69 282
12245.74 293
12246.78 251
12247.83 273
12248.87 256
12249.92 302
12250.96 279
12252.01 263
12253.05 250
12254.10 257
12255.14 263
12256.19 249
12257.23 256
12258.28 257
12259.32 260
12260.37 268
12261.41 229
12262.46 253
12263.50 264
12264.55 251
12265.59 242
12266.64 233
12267.69 244
12268.73 255
12269.78 255
12270.82 249
12271.87 263
12272.92 242
12273.96 246
12275.01 248
12276.05 270
12277.10 241
12278.15 264
12279.19 272
12280.24 286
12281.28 243
12282.33 249
12283.38 269
12284.42 255
12285.47 249
12286.52 238
12287.56 230
12288.61 235
12289.66 228
12290.70 247
12291.75 278
12292.80 254
12293.84 275
12294.89 253
12295.94 261
12296.98 231
12298.03 239
12299.08 243
12300.12 235
12301.17 238
12302.22 230
12303.27 217
12304.31 251
12305.36 248
12306.41 269
12307.45 252
12308.50 226
12309.55 276
12310.60 277
12311.64 270
12312.69 231
12313.74 283
12314.79 276
12315.83 267
12316.88 254
12317.93 230
12318.98 245
12320.03 264
12321.07 250
12322.12 240
12323.17 267
12324.22 270
12325.27 236
12326.31 199
12327.36 250
12328.41 227
12329.46 238
12330.51 260
12331.56 246
12332.60 244
12333.65 232
12334.70 236
12335.75 257
12336.80 210
12337.85 229
12338.90 242
12339.94 235
12340.99 237
12342.04 248
12343.09 248
12344.14 256
12345.19 235
12346.24 234
12347.29 234
12348.34 218
12349.38 253
12350.43 256
12351.48 250
12352.53 256
12353.58 244
12354.63 266
12355.68 245
12356.73 226
12357.78 256
12358.83 258
12359.88 248
12360.93 220
12361.98 221
12363.03 244
12364.08 243
12365.13 251
12366.18 233
12367.23 241
12368.28 246
12369.33 252
12370.38 228
12371.43 231
12372.48 256
12373.53 248
12374.58 260
12375.63 225
12376.68 230
12377.73 310
12378.78 279
12379.83 278
12380.88 261
12381.93 242
12382.98 234
12384.03 250
12385.08 256
12386.13 251
12387.18 278
12388.23 243
12389.29 238
12390.34 259
12391.39 253
12392.44 226
12393.49 257
12394.54 252
12395.59 246
12396.64 244
12397.69 238
12398.74 256
12399.80 264
12400.85 255
12401.90 292
12402.95 258
12404.00 231
12405.05 249
12406.10 260
12407.16 233
12408.21 215
12409.26 255
12410.31 279
12411.36 245
12412.42 258
12413.47 259
12414.52 253
12415.57 263
12416.62 241
12417.67 242
12418.73 255
12419.78 282
12420.83 260
12421.88 265
12422.94 225
12423.99 235
12425.04 256
12426.09 273
12427.15 285
12428.20 295
12429.25 265
12430.30 262
12431.36 260
12432.41 245
12433.46 257
12434.51 280
12435.57 286
12436.62 271
12437.67 277
12438.73 298
12439.78 318
12440.83 289
12441.88 277
12442.94 273
12443.99 251
12445.04 268
12446.10 277
12447.15 247
12448.20 277
12449.26 279
12450.31 272
12451.36 260
12452.42 261
12453.47 299
12454.52 279
12455.58 285
12456.63 281
12457.69 285
12458.74 308
12459.79 276
12460.85 291
12461.90 297
12462.96 275
12464.01 288
12465.06 270
12466.12 261
12467.17 259
12468.23 260
12469.28 286
12470.33 297
12471.39 305
12472.44 332
12473.50 306
12474.55 317
12475.61 316
12476.66 348
12477.72 334
12478.77 322
12479.82 348
12480.88 322
12481.93 366
12482.99 394
12484.04 379
12485.10 367
12486.15 403
12487.21 414
12488.26 435
12489.32 467
12490.37 524
12491.43 522
12492.48 527
12493.54 641
12494.59 661
12495.65 648
12496.71 701
12497.76 648
12498.82 632
12499.87 578
12500.93 550
12501.98 566
12503.04 539
12504.09 429
12505.15 396
12506.21 400
12507.26 414
12508.32 337
12509.37 311
12510.43 327
12511.49 358
12512.54 335
12513.60 322
12514.65 298
12515.71 315
12516.77 352
12517.82 363
12518.88 279
12519.94 289
12520.99 332
12522.05 342
12523.11 313
12524.16 292
12525.22 307
12526.27 316
12527.33 305
12528.39 313
12529.45 292
12530.50 319
12531.56 346
12532.62 319
12533.67 310
12534.73 304
12535.79 319
12536.84 326
12537.90 285
12538.96 298
12540.02 319
12541.07 338
12542.13 301
12543.19 310
12544.24 288
12545.30 312
12546.36 329
12547.42 308
12548.47 290
12549.53 301
12550.59 280
12551.65 322
12552.71 360
12553.76 323
12554.82 311
12555.88 333
12556.94 352
12558.00 337
12559.05 327
12560.11 347
12561.17 351
12562.23 347
12563.29 342
12564.34 340
12565.40 378
12566.46 398
12567.52 408
12568.58 403
12569.64 406
12570.69 416
12571.75 418
12572.81 440
12573.87 495
12574.93 539
12575.99 539
12577.05 524
12578.11 494
12579.16 495
12580.22 481
12581.28 461
12582.34 458
12583.40 372
12584.46 401
12585.52 408
12586.58 401
12587.64 351
12588.70 375
12589.76 349
12590.81 343
12591.87 369
12592.93 371
12593.99 328
12595.05 319
12596.11 350
12597.17 317
12598.23 309
12599.29 321
12600.35 346
12601.41 334
12602.47 271
12603.53 309
12604.59 306
12605.65 311
12606.71 305
12607.77 300
12608.83 284
12609.89 322
12610.95 318
12612.01 324
12613.07 296
12614.13 280
12615.19 304
12616.25 301
12617.31 284
12618.37 281
12619.43 308
12620.50 308
12621.56 297
12622.62 307
12623.68 308
12624.74 288
12625.80 286
12626.86 280
12627.92 306
12628.98 328
12630.04 321
12631.10 274
12632.17 254
12633.23 280
12634.29 281
12635.35 293
12636.41 288
12637.47 317
12638.53 306
12639.59 288
12640.66 303
12641.72 302
12642.78 250
12643.84 310
12644.90 296
12645.96 267
12647.03 270
12648.09 314
12649.15 316
12650.21 274
12651.27 311
12652.34 310
12653.40 315
12654.46 350
12655.52 353
12656.58 305
12657.65 351
12658.71 366
12659.77 330
12660.83 332
12661.89 349
12662.96 335
12664.02 321
12665.08 292
12666.14 289
12667.21 294
12668.27 291
12669.33 288
12670.40 302
12671.46 283
12672.52 292
12673.58 259
12674.65 259
12675.71 262
12676.77 270
12677.84 269
12678.90 288
12679.96 288
12681.02 259
12682.09 231
12683.15 242
12684.21 271
12685.28 256
12686.34 256
12687.40 248
12688.47 268
12689.53 296
12690.60 269
12691.66 276
12692.72 292
12693.79 251
12694.85 257
12695.91 268
12696.98 246
12698.04 269
12699.11 273
12700.17 249
12701.23 252
12702.30 269
12703.36 256
12704.43 264
12705.49 255
12706.55 272
12707.62 280
12708.68 250
12709.75 267
12710.81 281
12711.88 258
12712.94 230
12714.01 260
12715.07 247
12716.13 268
12717.20 266
12718.26 254
12719.33 227
12720.39 254
12721.46 260
12722.52 246
12723.59 229
12724.65 238
12725.72 267
12726.78 256
12727.85 239
12728.91 233
12729.98 248
12731.04 239
12732.11 254
12733.18 243
12734.24 233
12735.31 209
12736.37 270
12737.44 244
12738.50 196
12739.57 222
12740.63 257
12741.70 236
12742.77 239
12743.83 248
12744.90 233
12745.96 248
12747.03 243
12748.09 233
12749.16 216
12750.23 202
12751.29 228
12752.36 254
12753.43 218
12754.49 242
12755.56 216
12756.62 234
12757.69 215
12758.76 227
12759.82 220
12760.89 252
12761.96 225
12763.02 210
12764.09 226
12765.16 232
12766.22 226
12767.29 220
12768.36 220
12769.42 228
12770.49 220
12771.56 190
12772.62 211
12773.69 232
12774.76 216
12775.83 191
12776.89 219
12777.96 227
12779.03 210
12780.10 245
12781.16 225
12782.23 231
12783.30 216
12784.37 202
12785.43 190
12786.50 216
12787.57 212
12788.64 210
12789.70 203
12790.77 211
12791.84 200
12792.91 222
12793.97 262
12795.04 234
12796.11 226
12797.18 205
12798.25 204
12799.31 207
12800.38 209
12801.45 187
12802.52 189
12803.59 218
12804.66 200
12805.72 196
12806.79 212
12807.86 211
12808.93 210
12810.00 203
12811.07 208
12812.14 211
12813.20 212
12814.27 211
12815.34 214
12816.41 216
12817.48 225
12818.55 216
12819.62 221
12820.69 190
12821.76 204
12822.83 199
12823.89 230
12824.96 199
12826.03 170
12827.10 216
12828.17 231
12829.24 200
12830.31 210
12831.38 227
12832.45 186
12833.52 199
12834.59 201
12835.66 214
12836.73 205
12837.80 203
12838.87 223
12839.94 213
12841.01 218
12842.08 208
12843.15 198
12844.22 211
12845.29 209
12846.36 185
12847.43 177
12848.50 170
12849.57 195
12850.64 191
12851.71 200
12852.78 187
12853.85 172
12854.92 218
12855.99 197
12857.06 181
12858.13 210
12859.20 199
12860.27 208
12861.34 206
12862.41 188
12863.48 179
12864.56 234
12865.63 189
12866.70 184
12867.77 195
12868.84 214
12869.91 182
12870.98 213
12872.05 200
12873.12 184
12874.20 195
12875.27 192
12876.34 204
12877.41 177
12878.48 185
12879.55 174
12880.62 183
12881.70 170
12882.77 199
12883.84 193
12884.91 188
12885.98 209
12887.05 194
12888.13 185
12889.20 198
12890.27 189
12891.34 179
12892.41 195
12893.49 192
12894.56 189
12895.63 195
12896.70 193
12897.77 176
12898.85 180
12899.92 197
12900.99 209
12902.06 181
12903.14 218
12904.21 184
12905.28 194
12906.35 213
12907.43 174
12908.50 198
12909.57 175
12910.64 199
12911.72 192
12912.79 184
12913.86 187
12914.94 194
12916.01 172
12917.08 225
12918.16 193
12919.23 196
12920.30 179
12921.37 187
12922.45 218
12923.52 188
12924.59 204
12925.67 187
12926.74 181
12927.82 198
12928.89 216
12929.96 172
12931.04 183
12932.11 202
12933.18 192
12934.26 198
12935.33 192
12936.40 196
12937.48 181
12938.55 191
12939.63 196
12940.70 210
12941.77 192
12942.85 184
12943.92 197
12945.00 181
12946.07 192
12947.15 188
12948.22 203
12949.29 188
12950.37 163
12951.44 189
12952.52 189
12953.59 191
12954.67 165
12955.74 173
12956.82 190
12957.89 181
12958.97 202
12960.04 218
12961.12 207
12962.19 204
12963.27 220
12964.34 206
12965.42 201
12966.49 185
12967.57 175
12968.64 197
12969.72 199
12970.79 221
12971.87 187
12972.94 210
12974.02 218
12975.09 215
12976.17 195
12977.24 216
12978.32 218
12979.40 251
12980.47 214
12981.55 181
12982.62 197
12983.70 228
12984.77 223
12985.85 166
12986.93 190
12988.00 208
12989.08 187
12990.15 198
12991.23 198
12992.31 217
12993.38 241
12994.46 215
12995.54 209
12996.61 204
12997.69 183
12998.76 210
12999.84 222
13000.92 219
13001.99 226
13003.07 222
13004.15 211
13005.22 201
13006.30 199
13007.38 185
13008.45 186
13009.53 204
13010.61 213
13011.69 226
13012.76 207
13013.84 219
13014.92 206
13015.99 221
13017.07 207
13018.15 211
13019.23 206
13020.30 261
13021.38 202
13022.46 218
13023.54 223
13024.61 217
13025.69 227
13026.77 210
13027.85 244
13028.92 212
13030.00 230
13031.08 204
13032.16 216
13033.23 195
13034.31 199
13035.39 197
13036.47 201
13037.55 218
13038.62 212
13039.70 230
13040.78 242
13041.86 229
13042.94 215
13044.02 207
13045.09 236
13046.17 256
13047.25 253
13048.33 238
13049.41 236
13050.49 241
13051.57 247
13052.64 259
13053.72 203
13054.80 225
13055.88 218
13056.96 214
13058.04 233
13059.12 212
13060.20 222
13061.27 229
13062.35 236
13063.43 184
13064.51 195
13065.59 214
13066.67 210
13067.75 205
13068.83 234
13069.91 170
13070.99 183
13072.07 214
13073.15 208
13074.23 205
13075.31 193
13076.39 201
13077.47 221
13078.55 217
13079.63 213
13080.71 224
13081.79 205
13082.86 217
13083.94 206
13085.02 212
13086.11 227
13087.19 215
13088.27 225
13089.35 186
13090.43 190
13091.51 193
13092.59 196
13093.67 192
13094.75 213
13095.83 222
13096.91 215
13097.99 204
13099.07 208
13100.15 210
13101.23 198
13102.31 171
13103.39 187
13104.47 192
13105.55 228
13106.63 196
13107.72 172
13108.80 189
13109.88 195
13110.96 173
13112.04 196
13113.12 232
13114.20 210
13115.28 202
13116.37 189
13117.45 177
13118.53 188
13119.61 192
13120.69 194
13121.77 191
13122.85 183
13123.94 209
13125.02 199
13126.10 194
13127.18 168
13128.26 168
13129.34 164
13130.43 211
13131.51 183
13132.59 160
13133.67 187
13134.75 227
13135.84 201
13136.92 193
13138.00 205
13139.08 191
13140.17 212
13141.25 210
13142.33 209
13143.41 193
13144.49 189
13145.58 206
13146.66 202
13147.74 184
13148.83 175
13149.91 192
13150.99 192
13152.07 202
13153.16 188
13154.24 210
13155.32 195
13156.41 198
13157.49 201
13158.57 177
13159.65 203
13160.74 165
13161.82 207
13162.90 181
13163.99 192
13165.07 195
13166.15 201
13167.24 190
13168.32 191
13169.40 206
13170.49 205
13171.57 199
13172.66 196
13173.74 180
13174.82 190
13175.91 198
13176.99 181
13178.07 192
13179.16 201
13180.24 191
13181.33 218
13182.41 204
13183.49 196
13184.58 171
13185.66 216
13186.75 206
13187.83 218
13188.91 211
13190.00 193
13191.08 211
13192.17 206
13193.25 189
13194.34 166
13195.42 186
13196.51 177
13197.59 216
13198.68 217
13199.76 175
13200.85 166
13201.93 218
13203.02 211
13204.10 214
13205.19 195
13206.27 182
13207.36 195
13208.44 167
13209.53 169
13210.61 183
13211.70 219
13212.78 190
13213.87 201
13214.95 189
13216.04 195
13217.12 195
13218.21 178
13219.29 185
13220.38 183
13221.47 188
13222.55 210
13223.64 222
13224.72 203
13225.81 192
13226.89 223
13227.98 225
13229.07 199
13230.15 199
13231.24 184
13232.32 185
13233.41 215
13234.50 212
13235.58 215
13236.67 207
13237.76 184
13238.84 173
13239.93 188
13241.01 191
13242.10 199
13243.19 179
13244.27 213
13245.36 204
13246.45 195
13247.53 207
13248.62 191
13249.71 209
13250.79 228
13251.88 190
13252.97 194
13254.06 193
13255.14 210
13256.23 221
13257.32 198
13258.40 204
13259.49 187
13260.58 218
13261.67 225
13262.75 217
13263.84 227
13264.93 212
13266.02 197
13267.10 214
13268.19 217
13269.28 186
13270.37 222
13271.45 195
13272.54 211
13273.63 180
13274.72 193
13275.80 220
13276.89 207
13277.98 213
13279.07 211
13280.16 214
13281.24 233
13282.33 221
13283.42 194
13284.51 197
13285.60 209
13286.69 204
13287.77 211
13288.86 197
13289.95 215
13291.04 222
13292.13 201
13293.22 212
13294.31 208
13295.39 197
13296.48 211
13297.57 208
13298.66 224
13299.75 218
13300.84 198
13301.93 214
13303.02 234
13304.11 217
13305.19 195
13306.28 213
13307.37 210
13308.46 207
13309.55 224
13310.64 231
13311.73 212
13312.82 232
13313.91 224
13315.00 222
13316.09 220
13317.18 211
13318.27 197
13319.36 215
13320.45 236
13321.54 198
13322.63 207
13323.72 230
13324.81 210
13325.90 247
13326.99 213
13328.08 225
13329.17 226
13330.26 229
13331.35 223
13332.44 226
13333.53 222
13334.62 233
13335.71 228
13336.80 216
13337.89 208
13338.98 201
13340.07 233
13341.16 249
13342.25 244
13343.34 228
13344.43 221
13345.52 216
13346.61 203
13347.70 225
13348.79 220
13349.89 225
13350.98 229
13352.07 234
13353.16 242
13354.25 187
13355.34 254
13356.43 256
13357.52 235
13358.61 229
13359.71 231
13360.80 234
13361.89 231
13362.98 237
13364.07 242
13365.16 222
13366.26 243
13367.35 246
13368.44 238
13369.53 242
13370.62 249
13371.71 254
13372.81 281
13373.90 232
13374.99 246
13376.08 260
13377.17 245
13378.27 244
13379.36 206
13380.45 225
13381.54 223
13382.63 220
13383.73 200
13384.82 203
13385.91 177
13387.00 190
13388.10 203
13389.19 219
13390.28 211
13391.37 208
13392.47 224
13393.56 203
13394.65 223
13395.75 215
13396.84 214
13397.93 226
13399.02 204
13400.12 226
13401.21 205
13402.30 236
13403.40 212
13404.49 214
13405.58 233
13406.68 204
13407.77 235
13408.86 232
13409.96 203
13411.05 189
13412.14 205
13413.24 205
13414.33 209
13415.42 219
13416.52 196
13417.61 208
13418.70 216
13419.80 212
13420.89 192
13421.99 240
13423.08 253
13424.17 208
13425.27 246
13426.36 231
13427.46 231
13428.55 228
13429.64 192
13430.74 228
13431.83 211
13432.93 213
13434.02 218
13435.12 226
13436.21 207
13437.30 202
13438.40 228
13439.49 209
13440.59 243
13441.68 241
13442.78 219
13443.87 250
13444.97 225
13446.06 232
13447.16 229
13448.25 200
13449.35 226
13450.44 222
13451.54 236
13452.63 243
13453.73 224
13454.82 233
13455.92 236
13457.01 229
13458.11 242
13459.20 212
13460.30 268
13461.39 253
13462.49 235
13463.59 240
13464.68 222
13465.78 237
13466.87 254
13467.97 252
13469.06 228
13470.16 201
13471.26 215
13472.35 240
13473.45 260
13474.54 250
13475.64 214
13476.74 235
13477.83 239
13478.93 248
13480.03 205
13481.12 231
13482.22 252
13483.31 215
13484.41 223
13485.51 260
13486.60 247
13487.70 260
13488.80 271
13489.89 257
13490.99 257
13492.09 246
13493.18 265
13494.28 245
13495.38 249
13496.47 252
13497.57 246
13498.67 261
13499.77 259
13500.86 285
13501.96 288
13503.06 301
13504.15 312
13505.25 299
13506.35 256
13507.45 252
13508.54 279
13509.64 280
13510.74 244
13511.84 233
13512.93 257
13514.03 241
13515.13 238
13516.23 212
13517.32 205
13518.42 215
13519.52 238
13520.62 234
13521.72 219
13522.81 229
13523.91 230
13525.01 193
13526.11 215
13527.21 190
13528.30 203
13529.40 193
13530.50 196
13531.60 213
13532.70 190
13533.80 233
13534.89 201
13535.99 200
13537.09 208
13538.19 217
13539.29 215
13540.39 205
13541.49 203
13542.58 207
13543.68 202
13544.78 201
13545.88 221
13546.98 216
13548.08 224
13549.18 220
13550.28 211
13551.38 221
13552.48 218
13553.58 237
13554.67 204
13555.77 202
13556.87 186
13557.97 201
13559.07 245
13560.17 236
13561.27 197
13562.37 232
13563.47 226
13564.57 239
13565.67 208
13566.77 244
13567.87 223
13568.97 205
13570.07 199
13571.17 225
13572.27 191
13573.37 216
13574.47 229
13575.57 212
13576.67 210
13577.77 199
13578.87 212
13579.97 211
13581.07 213
13582.17 196
13583.27 224
13584.37 233
13585.47 216
13586.57 196
13587.67 200
13588.77 204
13589.88 198
13590.98 189
13592.08 199
13593.18 247
13594.28 195
13595.38 224
13596.48 222
13597.58 203
13598.68 191
13599.78 211
13600.88 243
13601.99 211
13603.09 180
13604.19 206
13605.29 201
13606.39 204
13607.49 213
13608.59 200
13609.70 236
13610.80 211
13611.90 193
13613.00 182
13614.10 212
13615.20 220
13616.31 226
13617.41 211
13618.51 193
13619.61 190
13620.71 228
13621.82 225
13622.92 226
13624.02 214
13625.12 203
13626.22 210
13627.33 201
13628.43 182
13629.53 203
13630.63 215
13631.74 228
13632.84 205
13633.94 213
13635.04 203
13636.15 196
13637.25 207
13638.35 197
13639.45 216
13640.56 222
13641.66 205
13642.76 202
13643.87 193
13644.97 221
13646.07 211
13647.17 181
13648.28 187
13649.38 196
13650.48 179
13651.59 191
13652.69 176
13653.79 215
13654.90 177
13656.00 202
13657.10 182
13658.21 198
13659.31 195
13660.41 174
13661.52 185
13662.62 194
13663.72 199
13664.83 207
13665.93 177
13667.04 202
13668.14 193
13669.24 190
13670.35 200
13671.45 208
13672.56 211
13673.66 198
13674.76 188
13675.87 197
13676.97 210
13678.08 182
13679.18 179
13680.29 204
13681.39 220
13682.49 210
13683.60 217
13684.70 199
13685.81 221
13686.91 197
13688.02 199
13689.12 201
13690.23 207
13691.33 196
13692.44 199
13693.54 248
13694.65 209
13695.75 219
13696.86 189
13697.96 209
13699.07 223
13700.17 193
13701.28 209
13702.38 204
13703.49 191
13704.59 230
13705.70 195
13706.80 175
13707.91 193
13709.02 188
13710.12 197
13711.23 197
13712.33 200
13713.44 202
13714.54 265
13715.65 220
13716.76 205
13717.86 203
13718.97 200
13720.07 195
13721.18 219
13722.29 248
13723.39 221
13724.50 229
13725.60 198
13726.71 250
13727.82 216
13728.92 217
13730.03 233
13731.14 229
13732.24 233
13733.35 218
13734.46 272
13735.56 271
13736.67 244
13737.78 245
13738.88 222
13739.99 223
13741.10 237
13742.20 233
13743.31 237
13744.42 238
13745.52 274
13746.63 249
13747.74 268
13748.84 259
13749.95 272
13751.06 253
13752.17 265
13753.27 262
13754.38 233
13755.49 265
13756.60 244
13757.70 291
13758.81 282
13759.92 256
13761.03 240
13762.13 295
13763.24 285
13764.35 269
13765.46 262
13766.57 304
13767.67 291
13768.78 316
13769.89 309
13771.00 324
13772.11 314
13773.21 318
13774.32 357
13775.43 338
13776.54 284
13777.65 311
13778.75 313
13779.86 316
13780.97 300
13782.08 250
13783.19 262
13784.30 227
13785.41 237
13786.51 231
13787.62 206
13788.73 195
13789.84 226
13790.95 252
13792.06 215
13793.17 248
13794.28 221
13795.39 241
13796.49 219
13797.60 239
13798.71 234
13799.82 241
13800.93 243
13802.04 242
13803.15 211
13804.26 196
13805.37 226
13806.48 219
13807.59 210
13808.70 222
13809.81 215
13810.92 199
13812.03 213
13813.14 207
13814.25 220
13815.36 208
13816.47 255
13817.58 243
13818.69 210
13819.80 212
13820.91 219
13822.02 226
13823.13 234
13824.24 193
13825.35 210
13826.46 202
13827.57 248
13828.68 243
13829.79 201
13830.90 209
13832.01 219
13833.12 239
13834.23 202
13835.34 185
13836.45 217
13837.56 205
13838.67 235
13839.78 222
13840.89 207
13842.01 215
13843.12 216
13844.23 200
13845.34 208
13846.45 218
13847.56 184
13848.67 208
13849.78 228
13850.89 199
13852.01 224
13853.12 224
13854.23 204
13855.34 208
13856.45 223
13857.56 212
13858.67 236
13859.79 235
13860.90 208
13862.01 223
13863.12 235
13864.23 248
13865.34 208
13866.46 225
13867.57 226
13868.68 225
13869.79 212
13870.90 189
13872.02 224
13873.13 207
13874.24 211
13875.35 204
13876.47 195
13877.58 210
13878.69 195
13879.80 196
13880.92 198
13882.03 177
13883.14 242
13884.25 238
13885.37 221
13886.48 214
13887.59 242
13888.70 226
13889.82 210
13890.93 234
13892.04 216
13893.16 214
13894.27 210
13895.38 216
13896.49 196
13897.61 186
13898.72 181
13899.83 212
13900.95 201
13902.06 225
13903.17 251
13904.29 210
13905.40 199
13906.51 227
13907.63 215
13908.74 194
13909.85 175
13910.97 189
13912.08 202
13913.20 178
13914.31 193
13915.42 200
13916.54 187
13917.65 205
13918.77 209
13919.88 228
13920.99 202
13922.11 180
13923.22 198
13924.34 198
13925.45 182
13926.56 185
13927.68 185
13928.79 213
13929.91 211
13931.02 209
13932.14 196
13933.25 212
13934.37 211
13935.48 183
13936.60 183
13937.71 234
13938.83 218
13939.94 208
13941.05 185
13942.17 206
13943.28 216
13944.40 216
13945.51 194
13946.63 168
13947.75 195
13948.86 207
13949.98 189
13951.09 198
13952.21 200
13953.32 195
13954.44 186
13955.55 184
13956.67 188
13957.78 178
13958.90 184
13960.01 194
13961.13 201
13962.25 194
13963.36 207
13964.48 208
13965.59 215
13966.71 185
13967.83 171
13968.94 207
13970.06 218
13971.17 193
13972.29 203
13973.41 196
13974.52 180
13975.64 209
13976.75 196
13977.87 180
13978.99 194
13980.10 179
13981.22 211
13982.34 204
13983.45 181
13984.57 161
13985.69 183
13986.80 207
13987.92 189
13989.04 170
13990.15 200
13991.27 212
13992.39 193
13993.50 181
13994.62 180
13995.74 188
13996.86 226
13997.97 197
13999.09 172
14000.21 185
14001.33 220
14002.44 190
14003.56 195
14004.68 170
14005.79 186
14006.91 224
14008.03 202
14009.15 215
14010.27 191
14011.38 191
14012.50 206
14013.62 213
14014.74 220
14015.85 205
14016.97 200
14018.09 193
14019.21 181
14020.33 176
14021.44 199
14022.56 208
14023.68 248
14024.80 208
14025.92 218
14027.04 209
14028.15 223
14029.27 189
14030.39 210
14031.51 225
14032.63 219
14033.75 178
14034.86 223
14035.98 185
14037.10 186
14038.22 210
14039.34 199
14040.46 181
14041.58 160
14042.70 182
14043.82 236
14044.93 220
14046.05 188
14047.17 190
14048.29 199
14049.41 194
14050.53 181
14051.65 177
14052.77 200
14053.89 210
14055.01 202
14056.13 174
14057.25 182
14058.37 167
14059.49 192
14060.61 201
14061.73 187
14062.85 213
14063.97 193
14065.09 184
14066.20 187
14067.32 178
14068.44 205
14069.56 190
14070.68 190
14071.81 151
14072.93 200
14074.05 202
14075.17 205
14076.29 203
14077.41 215
14078.53 185
14079.65 177
14080.77 197
14081.89 205
14083.01 196
14084.13 201
14085.25 197
14086.37 196
14087.49 201
14088.61 200
14089.73 239
14090.85 238
14091.97 191
14093.10 194
14094.22 218
14095.34 244
14096.46 216
14097.58 237
14098.70 226
14099.82 244
14100.94 247
14102.07 235
14103.19 257
14104.31 229
14105.43 229
14106.55 203
14107.67 223
14108.79 202
14109.92 220
14111.04 209
14112.16 214
14113.28 182
14114.40 188
14115.52 198
14116.65 188
14117.77 199
14118.89 188
14120.01 179
14121.13 208
14122.26 208
14123.38 175
14124.50 182
14125.62 189
14126.75 196
14127.87 191
14128.99 143
14130.11 176
14131.24 209
14132.36 181
14133.48 156
14134.60 163
14135.73 181
14136.85 193
14137.97 163
14139.09 147
14140.22 183
14141.34 165
14142.46 164
14143.59 190
14144.71 172
14145.83 179
14146.95 177
14148.08 182
14149.20 200
14150.32 167
14151.45 149
14152.57 199
14153.69 191
14154.82 173
14155.94 180
14157.06 174
14158.19 181
14159.31 173
14160.44 161
14161.56 196
14162.68 193
14163.81 192
14164.93 180
14166.05 169
14167.18 178
14168.30 197
14169.43 191
14170.55 171
14171.67 152
14172.80 151
14173.92 161
14175.05 163
14176.17 172
14177.30 143
14178.42 135
14179.54 169
14180.67 157
14181.79 156
14182.92 167
14184.04 180
14185.17 177
14186.29 191
14187.42 146
14188.54 161
14189.67 167
14190.79 166
14191.92 179
14193.04 144
14194.17 147
14195.29 182
14196.42 162
14197.54 163
14198.67 177
14199.79 187
14200.92 172
14202.04 175
14203.17 147
14204.29 162
14205.42 170
14206.54 173
14207.67 153
14208.79 161
14209.92 157
14211.05 180
14212.17 184
14213.30 183
14214.42 155
14215.55 146
14216.67 160
14217.80 185
14218.93 148
14220.05 157
14221.18 166
14222.30 200
14223.43 187
14224.56 169
14225.68 184
14226.81 196
14227.94 183
14229.06 158
14230.19 165
14231.32 164
14232.44 151
14233.57 175
14234.70 160
14235.82 152
14236.95 183
14238.08 171
14239.20 159
14240.33 146
14241.46 131
14242.58 150
14243.71 163
14244.84 137
14245.96 144
14247.09 144
14248.22 145
14249.34 152
14250.47 153
14251.60 149
14252.73 161
14253.85 162
14254.98 158
14256.11 156
14257.24 157
14258.36 159
14259.49 164
14260.62 163
14261.75 181
14262.87 198
14264.00 176
14265.13 162
14266.26 158
14267.39 171
14268.51 175
14269.64 167
14270.77 151
14271.90 179
14273.03 140
14274.15 168
14275.28 147
14276.41 147
14277.54 138
14278.67 157
14279.80 134
14280.92 112
14282.05 172
14283.18 152
14284.31 141
14285.44 133
14286.57 151
14287.70 171
14288.82 145
14289.95 143
14291.08 156
14292.21 165
14293.34 166
14294.47 166
14295.60 149
14296.73 147
14297.86 151
14298.99 148
14300.11 156
14301.24 153
14302.37 167
14303.50 173
14304.63 149
14305.76 163
14306.89 125
14308.02 134
14309.15 142
14310.28 135
14311.41 139
14312.54 137
14313.67 155
14314.80 140
14315.93 123
14317.06 140
14318.19 151
14319.32 150
14320.45 148
14321.58 149
14322.71 149
14323.84 144
14324.97 138
14326.10 123
14327.23 142
14328.36 136
14329.49 128
14330.62 140
14331.75 126
14332.88 147
14334.01 138
14335.14 161
14336.27 146
14337.40 155
14338.53 156
14339.66 160
14340.79 149
14341.93 146
14343.06 124
14344.19 147
14345.32 155
14346.45 135
14347.58 145
14348.71 144
14349.84 158
14350.97 155
14352.11 140
14353.24 150
14354.37 151
14355.50 143
14356.63 147
14357.76 163
14358.89 147
14360.03 149
14361.16 182
14362.29 149
14363.42 139
14364.55 154
14365.68 166
14366.82 156
14367.95 141
14369.08 147
14370.21 144
14371.34 138
14372.48 146
14373.61 145
14374.74 144
14375.87 171
14377.00 142
14378.14 135
14379.27 127
14380.40 177
14381.53 173
14382.67 147
14383.80 139
14384.93 146
14386.06 172
14387.20 137
14388.33 165
14389.46 142
14390.59 148
14391.73 150
14392.86 151
14393.99 161
14395.13 166
14396.26 153
14397.39 157
14398.53 172
14399.66 137
14400.79 148
14401.92 161
14403.06 169
14404.19 160
14405.32 165
14406.46 152
14407.59 148
14408.72 143
14409.86 176
14410.99 128
14412.13 135
14413.26 138
14414.39 126
14415.53 146
14416.66 147
14417.79 120
14418.93 118
14420.06 159
14421.20 141
14422.33 133
14423.46 133
14424.60 158
14425.73 142
14426.87 158
14428.00 148
14429.14 152
14430.27 157
14431.40 160
14432.54 180
14433.67 160
14434.81 152
14435.94 138
14437.08 140
14438.21 152
14439.35 140
14440.48 143
14441.62 158
14442.75 163
14443.88 152
14445.02 127
14446.15 173
14447.29 151
14448.42 134
14449.56 128
14450.70 147
14451.83 154
14452.97 166
14454.10 165
14455.24 168
14456.37 175
14457.51 185
14458.64 139
14459.78 155
14460.91 165
14462.05 165
14463.18 181
14464.32 154
14465.46 154
14466.59 173
14467.73 171
14468.86 151
14470.00 139
14471.14 167
14472.27 170
14473.41 166
14474.54 171
14475.68 168
14476.82 176
14477.95 187
14479.09 194
14480.22 180
14481.36 174
14482.50 168
14483.63 189
14484.77 182
14485.91 153
14487.04 171
14488.18 171
14489.32 168
14490.45 178
14491.59 163
14492.73 147
14493.86 153
14495.00 148
14496.14 156
14497.27 157
14498.41 189
14499.55 151
14500.69 159
14501.82 152
14502.96 145
14504.10 138
14505.23 165
14506.37 162
14507.51 168
14508.65 162
14509.78 144
14510.92 160
14512.06 169
14513.20 143
14514.33 128
14515.47 153
14516.61 163
14517.75 153
14518.89 155
14520.02 144
14521.16 145
14522.30 142
14523.44 127
14524.57 128
14525.71 136
14526.85 144
14527.99 148
14529.13 169
14530.27 146
14531.40 137
14532.54 148
14533.68 139
14534.82 140
14535.96 141
14537.10 141
14538.23 164
14539.37 141
14540.51 149
14541.65 161
14542.79 176
14543.93 152
14545.07 151
14546.21 166
14547.35 139
14548.48 167
14549.62 164
14550.76 143
14551.90 146
14553.04 152
14554.18 162
14555.32 165
14556.46 146
14557.60 142
14558.74 142
14559.88 175
14561.02 143
14562.16 142
14563.30 144
14564.43 148
14565.57 134
14566.71 150
14567.85 158
14568.99 162
14570.13 150
14571.27 180
14572.41 165
14573.55 150
14574.69 159
14575.83 162
14576.97 156
14578.11 121
14579.25 127
14580.39 180
14581.53 160
14582.67 150
14583.81 158
14584.96 154
14586.10 145
14587.24 162
14588.38 155
14589.52 155
14590.66 127
14591.80 153
14592.94 153
14594.08 191
14595.22 164
14596.36 149
14597.50 128
14598.64 144
14599.78 151
14600.93 160
14602.07 159
14603.21 171
14604.35 147
14605.49 161
14606.63 156
14607.77 171
14608.91 144
14610.06 126
14611.20 162
14612.34 166
14613.48 165
14614.62 161
14615.76 180
14616.91 162
14618.05 143
14619.19 166
14620.33 168
14621.47 165
14622.61 169
14623.76 156
14624.90 143
14626.04 167
14627.18 153
14628.32 180
14629.47 145
14630.61 157
14631.75 165
14632.89 199
14634.04 169
14635.18 163
14636.32 149
14637.46 158
14638.61 175
14639.75 170
14640.89 173
14642.03 161
14643.18 166
14644.32 168
14645.46 151
14646.60 138
14647.75 178
14648.89 168
14650.03 159
14651.18 158
14652.32 160
14653.46 149
14654.61 190
14655.75 164
14656.89 141
14658.03 169
14659.18 164
14660.32 167
14661.46 154
14662.61 142
14663.75 152
14664.90 139
14666.04 171
14667.18 160
14668.33 151
14669.47 151
14670.61 137
14671.76 142
14672.90 160
14674.05 151
14675.19 156
14676.33 152
14677.48 152
14678.62 168
14679.77 147
14680.91 144
14682.05 138
14683.20 141
14684.34 124
14685.49 137
14686.63 137
14687.78 129
14688.92 149
14690.06 142
14691.21 132
14692.35 150
14693.50 141
14694.64 167
14695.79 151
14696.93 151
14698.08 146
14699.22 137
14700.37 123
14701.51 121
14702.66 152
14703.80 169
14704.95 139
14706.09 135
14707.24 129
14708.38 133
14709.53 145
14710.67 144
14711.82 155
14712.96 157
14714.11 154
14715.26 168
14716.40 146
14717.55 144
14718.69 125
14719.84 143
14720.98 166
14722.13 138
14723.28 150
14724.42 141
14725.57 136
14726.71 154
14727.86 152
14729.01 127
14730.15 137
14731.30 163
14732.44 145
14733.59 138
14734.74 144
14735.88 167
14737.03 175
14738.18 161
14739.32 133
14740.47 131
14741.61 141
14742.76 160
14743.91 146
14745.05 162
14746.20 162
14747.35 148
14748.49 157
14749.64 117
14750.79 118
14751.94 118
14753.08 142
14754.23 149
14755.38 165
14756.52 156
14757.67 144
14758.82 138
14759.97 123
14761.11 129
14762.26 145
14763.41 141
14764.55 162
14765.70 138
14766.85 134
14768.00 150
14769.15 153
14770.29 160
14771.44 172
14772.59 113
14773.74 132
14774.88 144
14776.03 148
14777.18 137
14778.33 136
14779.48 153
14780.62 150
14781.77 188
14782.92 156
14784.07 133
14785.22 147
14786.36 159
14787.51 145
14788.66 152
14789.81 157
14790.96 169
14792.11 147
14793.26 155
14794.40 126
14795.55 153
14796.70 193
14797.85 157
14799.00 145
14800.15 137
14801.30 132
14802.45 136
14803.59 176
14804.74 154
14805.89 159
14807.04 160
14808.19 165
14809.34 143
14810.49 140
14811.64 146
14812.79 155
14813.94 166
14815.09 148
14816.24 154
14817.39 150
14818.53 163
14819.68 167
14820.83 160
14821.98 142
14823.13 137
14824.28 146
14825.43 138
14826.58 128
14827.73 134
14828.88 114
14830.03 134
14831.18 129
14832.33 144
14833.48 143
14834.63 159
14835.78 149
14836.93 145
14838.08 131
14839.23 126
14840.38 113
14841.53 124
14842.69 125
14843.84 142
14844.99 118
14846.14 140
14847.29 134
14848.44 117
14849.59 123
14850.74 128
14851.89 133
14853.04 124
14854.19 127
14855.34 120
14856.49 124
14857.65 115
14858.80 118
14859.95 130
14861.10 140
14862.25 143
14863.40 136
14864.55 119
14865.70 137
14866.86 112
14868.01 138
14869.16 131
14870.31 124
14871.46 128
14872.61 119
14873.77 116
14874.92 118
14876.07 140
14877.22 122
14878.37 119
14879.52 122
14880.68 130
14881.83 138
14882.98 125
14884.13 127
14885.28 132
14886.44 147
14887.59 130
14888.74 117
14889.89 136
14891.05 124
14892.20 128
14893.35 120
14894.50 124
14895.66 117
14896.81 130
14897.96 142
14899.11 121
14900.27 112
14901.42 132
14902.57 151
14903.72 120
14904.88 113
14906.03 126
14907.18 148
14908.34 132
14909.49 120
14910.64 133
14911.80 140
14912.95 152
14914.10 116
14915.26 135
14916.41 137
14917.56 154
14918.72 155
14919.87 144
14921.02 124
14922.18 112
14923.33 156
14924.48 144
14925.64 126
14926.79 107
14927.94 120
14929.10 160
14930.25 160
14931.41 117
14932.56 134
14933.71 133
14934.87 151
14936.02 127
14937.18 110
14938.33 158
14939.48 156
14940.64 136
14941.79 114
14942.95 120
14944.10 131
14945.26 134
14946.41 139
14947.57 141
14948.72 110
14949.87 124
14951.03 119
14952.18 136
14953.34 137
14954.49 131
14955.65 156
14956.80 125
14957.96 128
14959.11 115
14960.27 123
14961.42 124
14962.58 123
14963.73 144
14964.89 111
14966.04 104
14967.20 127
14968.36 130
14969.51 120
14970.67 137
14971.82 136
14972.98 130
14974.13 121
14975.29 139
14976.44 119
14977.60 122
14978.76 126
14979.91 119
14981.07 126
14982.22 132
14983.38 112
14984.53 116
14985.69 122
14986.85 120
14988.00 108
14989.16 110
14990.32 141
14991.47 155
14992.63 132
14993.78 139
14994.94 117
14996.10 129
14997.25 136
14998.41 98
14999.57 106
15000.72 101
15001.88 130
15003.04 132
15004.19 105
15005.35 112
15006.51 116
15007.66 131
15008.82 114
15009.98 124
15011.13 148
15012.29 123
15013.45 148
15014.61 119
15015.76 115
15016.92 101
15018.08 139
15019.23 114
15020.39 135
15021.55 140
15022.71 125
15023.86 140
15025.02 115
15026.18 124
15027.34 125
15028.49 122
15029.65 137
15030.81 98
15031.97 101
15033.13 121
15034.28 119
15035.44 131
15036.60 123
15037.76 144
15038.92 122
15040.07 126
15041.23 143
15042.39 95
15043.55 111
15044.71 130
15045.87 153
15047.02 135
15048.18 138
15049.34 129
15050.50 122
15051.66 129
15052.82 108
15053.98 111
15055.13 99
15056.29 118
15057.45 131
15058.61 109
15059.77 112
15060.93 106
15062.09 129
15063.25 119
15064.40 107
15065.56 105
15066.72 134
15067.88 147
15069.04 114
15070.20 97
15071.36 101
15072.52 95
15073.68 101
15074.84 130
15076.00 123
15077.16 103
15078.32 105
15079.48 118
15080.64 111
15081.80 127
15082.96 120
15084.12 119
15085.28 100
15086.44 109
15087.60 118
15088.76 126
15089.92 119
15091.08 125
15092.24 95
15093.40 132
15094.56 108
15095.72 128
15096.88 113
15098.04 115
15099.20 113
15100.36 115
15101.52 112
15102.68 115
15103.84 107
15105.00 108
15106.16 142
15107.32 134
15108.48 126
15109.64 109
15110.80 131
15111.96 121
15113.13 123
15114.29 109
15115.45 112
15116.61 101
15117.77 123
15118.93 131
15120.09 107
15121.25 113
15122.42 101
15123.58 114
15124.74 119
15125.90 111
15127.06 125
15128.22 113
15129.38 107
15130.55 99
15131.71 112
15132.87 126
15134.03 118
15135.19 110
15136.35 120
15137.52 115
15138.68 88
15139.84 74
15141.00 95
15142.16 97
15143.33 107
15144.49 93
15145.65 109
15146.81 132
15147.97 126
15149.14 117
15150.30 134
15151.46 99
15152.62 129
15153.79 140
15154.95 111
15156.11 111
15157.27 126
15158.44 110
15159.60 109
15160.76 118
15161.93 101
15163.09 97
15164.25 119
15165.41 139
15166.58 129
15167.74 102
15168.90 93
15170.07 111
15171.23 104
15172.39 95
15173.56 111
15174.72 117
15175.88 117
15177.05 96
15178.21 114
15179.37 107
15180.54 115
15181.70 107
15182.86 108
15184.03 100
15185.19 100
15186.36 110
15187.52 97
15188.68 108
15189.85 130
15191.01 143
15192.17 118
15193.34 110
15194.50 113
15195.67 108
15196.83 111
15198.00 102
15199.16 115
15200.32 120
15201.49 131
15202.65 109
15203.82 104
15204.98 94
15206.15 124
15207.31 121
15208.48 110
15209.64 126
15210.80 121
15211.97 124
15213.13 103
15214.30 98
15215.46 103
15216.63 111
15217.79 116
15218.96 110
15220.12 112
15221.29 93
15222.45 120
15223.62 123
15224.78 135
15225.95 112
15227.11 113
15228.28 133
15229.45 131
15230.61 113
15231.78 127
15232.94 120
15234.11 100
15235.27 133
15236.44 151
15237.60 112
15238.77 116
15239.94 112
15241.10 102
15242.27 98
15243.43 121
15244.60 122
15245.77 108
15246.93 105
15248.10 105
15249.26 111
15250.43 107
15251.60 101
15252.76 125
15253.93 120
15255.10 104
15256.26 110
15257.43 100
15258.60 113
15259.76 83
15260.93 106
15262.10 137
15263.26 109
15264.43 100
15265.60 92
15266.76 120
15267.93 104
15269.10 101
15270.26 108
15271.43 117
15272.60 139
15273.76 120
15274.93 95
15276.10 109
15277.27 130
15278.43 96
15279.60 109
15280.77 123
15281.94 127
15283.10 127
15284.27 115
15285.44 108
15286.61 100
15287.77 124
15288.94 140
15290.11 120
15291.28 106
15292.44 129
15293.61 131
15294.78 147
15295.95 111
15297.12 93
15298.28 86
15299.45 102
15300.62 124
15301.79 99
15302.96 98
15304.12 103
15305.29 139
15306.46 130
15307.63 127
15308.80 112
15309.97 100
15311.14 121
15312.30 122
15313.47 113
15314.64 102
15315.81 115
15316.98 109
15318.15 90
15319.32 102
15320.49 126
15321.65 128
15322.82 134
15323.99 122
15325.16 119
15326.33 99
15327.50 127
15328.67 138
15329.84 113
15331.01 99
15332.18 126
15333.35 107
15334.52 134
15335.69 113
15336.85 118
15338.02 101
15339.19 116
15340.36 93
15341.53 118
15342.70 108
15343.87 110
15345.04 126
15346.21 108
15347.38 108
15348.55 103
15349.72 93
15350.89 100
15352.06 113
15353.23 116
15354.40 118
15355.57 112
15356.74 94
15357.91 104
15359.08 127
15360.25 115
15361.43 106
15362.60 115
15363.77 119
15364.94 123
15366.11 94
15367.28 98
15368.45 97
15369.62 118
15370.79 109
15371.96 109
15373.13 99
15374.30 114
15375.47 137
15376.65 129
15377.82 133
15378.99 96
15380.16 130
15381.33 101
15382.50 119
15383.67 99
15384.84 103
15386.02 126
15387.19 111
15388.36 108
15389.53 137
15390.70 100
15391.87 90
15393.04 96
15394.22 106
15395.39 119
15396.56 105
15397.73 90
15398.90 101
15400.08 74
15401.25 96
15402.42 109
15403.59 119
15404.76 111
15405.94 105
15407.11 113
15408.28 85
15409.45 103
15410.63 102
15411.80 129
15412.97 114
15414.14 111
15415.31 107
15416.49 106
15417.66 120
15418.83 122
15420.01 121
15421.18 108
15422.35 93
15423.52 105
15424.70 99
15425.87 114
15427.04 116
15428.22 123
15429.39 112
15430.56 118
15431.73 114
15432.91 108
15434.08 118
15435.25 102
15436.43 98
15437.60 84
15438.77 112
15439.95 106
15441.12 106
15442.30 106
15443.47 111
15444.64 124
15445.82 115
15446.99 105
15448.16 111
15449.34 121
15450.51 109
15451.69 103
15452.86 108
15454.03 99
15455.21 115
15456.38 113
15457.56 109
15458.73 102
15459.90 104
15461.08 118
15462.25 123
15463.43 112
15464.60 128
15465.78 115
15466.95 116
15468.12 111
15469.30 116
15470.47 117
15471.65 91
15472.82 88
15474.00 98
15475.17 90
15476.35 100
15477.52 110
15478.70 95
15479.87 104
15481.05 103
15482.22 129
15483.40 109
15484.57 105
15485.75 119
15486.92 112
15488.10 112
15489.27 123
15490.45 125
15491.62 111
15492.80 105
15493.98 110
15495.15 109
15496.33 101
15497.50 100
15498.68 106
15499.85 118
15501.03 106
15502.21 106
15503.38 103
15504.56 119
15505.73 118
15506.91 99
15508.09 99
15509.26 103
15510.44 92
15511.61 108
15512.79 111
15513.97 96
15515.14 116
15516.32 91
15517.50 95
15518.67 76
15519.85 111
15521.02 112
15522.20 118
15523.38 116
15524.55 110
15525.73 112
15526.91 117
15528.09 105
15529.26 97
15530.44 96
15531.62 100
15532.79 129
15533.97 110
15535.15 112
15536.32 108
15537.50 125
15538.68 111
15539.86 119
15541.03 95
15542.21 107
15543.39 124
15544.57 115
15545.74 97
15546.92 93
15548.10 112
15549.28 118
15550.45 115
15551.63 111
15552.81 108
15553.99 115
15555.16 141
15556.34 111
15557.52 108
15558.70 113
15559.88 115
15561.05 114
15562.23 128
15563.41 112
15564.59 119
15565.77 123
15566.95 105
15568.12 112
15569.30 102
15570.48 123
15571.66 107
15572.84 112
15574.02 94
15575.19 104
15576.37 113
15577.55 119
15578.73 119
15579.91 117
15581.09 145
15582.27 114
15583.45 99
15584.62 118
15585.80 116
15586.98 119
15588.16 128
15589.34 114
15590.52 120
15591.70 105
15592.88 124
15594.06 113
15595.24 104
15596.42 97
15597.60 123
15598.78 100
15599.96 102
15601.14 95
15602.31 131
15603.49 138
15604.67 126
15605.85 130
15607.03 93
15608.21 110
15609.39 132
15610.57 105
15611.75 111
15612.93 108
15614.11 148
15615.29 136
15616.47 127
15617.65 124
15618.83 127
15620.01 120
15621.19 122
15622.38 118
15623.56 131
15624.74 113
15625.92 125
15627.10 107
15628.28 151
15629.46 129
15630.64 138
15631.82 120
15633.00 142
15634.18 116
15635.36 118
15636.54 136
15637.72 122
15638.91 134
15640.09 123
15641.27 151
15642.45 111
15643.63 159
15644.81 128
15645.99 133
15647.17 137
15648.36 154
15649.54 128
15650.72 137
15651.90 130
15653.08 132
15654.26 132
15655.44 128
15656.63 144
15657.81 133
15658.99 132
15660.17 135
15661.35 136
15662.54 129
15663.72 120
15664.90 118
15666.08 143
15667.26 135
15668.45 144
15669.63 105
15670.81 119
15671.99 145
15673.17 146
15674.36 114
15675.54 126
15676.72 117
15677.90 117
15679.09 129
15680.27 112
15681.45 115
15682.63 118
15683.82 142
15685.00 153
15686.18 132
15687.37 118
15688.55 111
15689.73 136
15690.91 125
15692.10 125
15693.28 164
15694.46 124
15695.65 137
15696.83 120
15698.01 107
15699.20 123
15700.38 118
15701.56 125
15702.75 135
15703.93 125
15705.11 110
15706.30 111
15707.48 122
15708.66 109
15709.85 142
15711.03 121
15712.22 115
15713.40 128
15714.58 128
15715.77 114
15716.95 115
15718.14 102
15719.32 129
15720.50 106
15721.69 122
15722.87 131
15724.06 138
15725.24 119
15726.43 142
15727.61 150
15728.79 132
15729.98 126
15731.16 123
15732.35 142
15733.53 129
15734.72 125
15735.90 131
15737.09 125
15738.27 131
15739.46 142
15740.64 140
15741.83 107
15743.01 127
15744.20 122
15745.38 117
15746.57 136
15747.75 133
15748.94 120
15750.12 146
15751.31 141
15752.49 163
15753.68 144
15754.86 126
15756.05 121
15757.23 138
15758.42 132
15759.60 131
15760.79 125
15761.98 130
15763.16 133
15764.35 113
15765.53 115
15766.72 136
15767.90 149
15769.09 142
15770.28 111
15771.46 118
15772.65 156
15773.83 159
15775.02 125
15776.21 120
15777.39 112
15778.58 125
15779.77 133
15780.95 126
15782.14 104
15783.33 126
15784.51 147
15785.70 126
15786.89 106
15788.07 120
15789.26 141
15790.45 119
15791.63 124
15792.82 113
15794.01 114
15795.19 111
15796.38 165
15797.57 129
15798.75 118
15799.94 109
15801.13 132
15802.32 125
15803.50 126
15804.69 111
15805.88 92
15807.06 128
15808.25 126
15809.44 116
15810.63 113
15811.81 136
15813.00 133
15814.19 132
15815.38 104
15816.57 119
15817.75 145
15818.94 120
15820.13 115
15821.32 114
15822.50 114
15823.69 133
15824.88 144
15826.07 103
15827.26 119
15828.44 124
15829.63 111
15830.82 97
15832.01 91
15833.20 143
15834.39 128
15835.57 124
15836.76 120
15837.95 126
15839.14 119
15840.33 121
15841.52 115
15842.71 101
15843.90 145
15845.08 116
15846.27 114
15847.46 126
15848.65 126
15849.84 130
15851.03 135
15852.22 131
15853.41 124
15854.60 133
15855.79 119
15856.97 108
15858.16 125
15859.35 137
15860.54 135
15861.73 113
15862.92 100
15864.11 101
15865.30 133
15866.49 142
15867.68 141
15868.87 102
15870.06 123
15871.25 123
15872.44 119
15873.63 145
15874.82 113
15876.01 139
15877.20 141
15878.39 114
15879.58 128
15880.77 107
15881.96 112
15883.15 105
15884.34 96
15885.53 123
15886.72 126
15887.91 120
15889.10 121
15890.29 116
15891.48 111
15892.67 129
15893.86 117
15895.05 116
15896.24 110
15897.44 119
15898.63 128
15899.82 112
15901.01 105
15902.20 119
15903.39 136
15904.58 124
15905.77 106
15906.96 119
15908.15 104
15909.35 115
15910.54 109
15911.73 112
15912.92 100
15914.11 109
15915.30 138
15916.49 107
15917.69 119
15918.88 122
15920.07 120
15921.26 114
15922.45 117
15923.64 113
15924.84 107
15926.03 132
15927.22 111
15928.41 122
15929.60 115
15930.80 117
15931.99 114
15933.18 136
15934.37 104
15935.56 111
15936.76 125
15937.95 93
15939.14 99
15940.33 135
15941.53 118
15942.72 114
15943.91 109
15945.10 107
15946.30 107
15947.49 101
15948.68 109
15949.87 115
15951.07 113
15952.26 101
15953.45 98
15954.65 107
15955.84 119
15957.03 118
15958.22 116
15959.42 110
15960.61 86
15961.80 119
15963.00 119
15964.19 115
15965.38 106
15966.58 107
15967.77 106
15968.96 107
15970.16 103
15971.35 103
15972.54 119
15973.74 113
15974.93 117
15976.13 119
15977.32 104
15978.51 95
15979.71 116
15980.90 103
15982.09 110
15983.29 108
15984.48 111
15985.68 106
15986.87 104
15988.06 106
15989.26 111
15990.45 103
15991.65 103
15992.84 101
15994.04 124
15995.23 131
15996.43 102
15997.62 108
15998.81 115
16000.01 103
16001.20 82
16002.40 98
16003.59 100
16004.79 125
16005.98 95
16007.18 87
16008.37 108
16009.57 110
16010.76 113
16011.96 103
16013.15 117
16014.35 109
16015.54 89
16016.74 88
16017.93 110
16019.13 107
16020.32 97
16021.52 100
16022.72 112
16023.91 98
16025.11 123
16026.30 103
16027.50 107
16028.69 111
16029.89 104
16031.08 113
16032.28 116
16033.48 106
16034.67 98
16035.87 91
16037.06 76
16038.26 106
16039.46 128
16040.65 106
16041.85 104
16043.05 120
16044.24 124
16045.44 87
16046.63 94
16047.83 96
16049.03 96
16050.22 102
16051.42 97
16052.62 92
16053.81 113
16055.01 94
16056.21 114
16057.40 86
16058.60 104
16059.80 107
16060.99 94
16062.19 101
16063.39 98
16064.58 113
16065.78 123
16066.98 121
16068.18 89
16069.37 97
16070.57 99
16071.77 125
16072.97 105
16074.16 96
16075.36 111
16076.56 126
16077.76 101
16078.95 110
16080.15 93
16081.35 119
16082.55 117
16083.74 108
16084.94 91
16086.14 87
16087.34 114
16088.53 107
16089.73 118
16090.93 92
16092.13 110
16093.33 106
16094.53 119
16095.72 82
16096.92 105
16098.12 116
16099.32 119
16100.52 107
16101.72 98
16102.91 111
16104.11 105
16105.31 109
16106.51 133
16107.71 121
16108.91 115
16110.11 109
16111.30 94
16112.50 109
16113.70 96
16114.90 133
16116.10 110
16117.30 118
16118.50 103
16119.70 104
16120.90 116
16122.10 124
16123.29 99
16124.49 90
16125.69 101
16126.89 102
16128.09 117
16129.29 102
16130.49 113
16131.69 87
16132.89 109
16134.09 115
16135.29 107
16136.49 105
16137.69 108
16138.89 112
16140.09 102
16141.29 99
16142.49 97
16143.69 109
16144.89 107
16146.09 113
16147.29 114
16148.49 123
16149.69 77
16150.89 101
16152.09 110
16153.29 101
16154.49 103
16155.69 112
16156.89 101
16158.09 92
16159.29 107
16160.49 118
16161.69 92
16162.89 92
16164.09 112
16165.30 92
16166.50 99
16167.70 94
16168.90 110
16170.10 84
16171.30 105
16172.50 96
16173.70 116
16174.90 100
16176.10 102
16177.31 107
16178.51 123
16179.71 117
16180.91 89
16182.11 98
16183.31 88
16184.51 108
16185.72 100
16186.92 113
16188.12 98
16189.32 93
16190.52 85
16191.72 111
16192.93 97
16194.13 91
16195.33 100
16196.53 106
16197.73 94
16198.94 98
16200.14 103
16201.34 116
16202.54 127
16203.74 118
16204.95 109
16206.15 105
16207.35 126
16208.55 108
16209.76 108
16210.96 111
16212.16 113
16213.36 131
16214.57 100
16215.77 98
16216.97 94
16218.17 99
16219.38 112
16220.58 110
16221.78 84
16222.99 121
16224.19 108
16225.39 140
16226.59 96
16227.80 102
16229.00 106
16230.20 110
16231.41 119
16232.61 126
16233.81 107
16235.02 103
16236.22 107
16237.42 134
16238.63 133
16239.83 100
16241.04 99
16242.24 102
16243.44 130
16244.65 124
16245.85 127
16247.05 102
16248.26 131
16249.46 123
16250.67 123
16251.87 109
16253.07 107
16254.28 143
16255.48 115
16256.69 119
16257.89 107
16259.09 136
16260.30 145
16261.50 130
16262.71 103
16263.91 119
16265.12 108
16266.32 145
16267.53 118
16268.73 130
16269.94 110
16271.14 135
16272.34 124
16273.55 118
16274.75 120
16275.96 115
16277.16 144
16278.37 114
16279.57 109
16280.78 102
16281.98 128
16283.19 132
16284.39 132
16285.60 117
16286.81 127
16288.01 128
16289.22 145
16290.42 126
16291.63 111
16292.83 149
16294.04 144
16295.24 136
16296.45 116
16297.66 133
16298.86 100
16300.07 147
16301.27 119
16302.48 134
16303.68 122
16304.89 127
16306.10 135
16307.30 120
16308.51 117
16309.71 134
16310.92 132
16312.13 129
16313.33 123
16314.54 121
16315.75 125
16316.95 143
16318.16 144
16319.37 123
16320.57 136
16321.78 129
16322.99 122
16324.19 118
16325.40 116
16326.61 119
16327.81 116
16329.02 114
16330.23 125
16331.43 125
16332.64 115
16333.85 121
16335.05 115
16336.26 123
16337.47 117
16338.68 113
16339.88 87
16341.09 99
16342.30 111
16343.51 122
16344.71 105
16345.92 105
16347.13 115
16348.34 106
16349.54 108
16350.75 115
16351.96 110
16353.17 102
16354.37 102
16355.58 96
16356.79 113
16358.00 98
16359.21 109
16360.41 89
16361.62 113
16362.83 101
16364.04 95
16365.25 114
16366.45 109
16367.66 109
16368.87 104
16370.08 95
16371.29 96
16372.50 109
16373.71 108
16374.91 102
16376.12 90
16377.33 113
16378.54 93
16379.75 104
16380.96 97
16382.17 91
16383.38 91
16384.58 117
16385.79 133
16387.00 96
16388.21 122
16389.42 103
16390.63 120
16391.84 99
16393.05 105
16394.26 86
16395.47 90
16396.68 105
16397.89 123
16399.09 115
16400.30 110
16401.51 120
16402.72 104
16403.93 99
16405.14 91
16406.35 100
16407.56 96
16408.77 102
16409.98 85
16411.19 106
16412.40 107
16413.61 114
16414.82 95
16416.03 88
16417.24 88
16418.45 108
16419.66 110
16420.87 100
16422.08 97
16423.29 87
16424.50 103
16425.71 87
16426.92 106
16428.14 99
16429.35 108
16430.56 110
16431.77 124
16432.98 107
16434.19 92
16435.40 82
16436.61 102
16437.82 90
16439.03 108
16440.24 85
16441.45 110
16442.67 109
16443.88 108
16445.09 101
16446.30 81
16447.51 99
16448.72 106
16449.93 96
16451.14 100
16452.36 106
16453.57 84
16454.78 98
16455.99 115
16457.20 107
16458.41 79
16459.63 97
16460.84 110
16462.05 98
16463.26 88
16464.47 86
16465.68 97
16466.90 81
16468.11 96
16469.32 90
16470.53 109
16471.74 87
16472.96 93
16474.17 88
16475.38 95
16476.59 78
16477.81 118
16479.02 96
16480.23 89
16481.44 95
16482.66 87
16483.87 92
16485.08 83
16486.29 87
16487.51 76
16488.72 88
16489.93 104
16491.15 104
16492.36 74
16493.57 97
16494.78 101
16496.00 101
16497.21 85
16498.42 80
16499.64 76
16500.85 109
16502.06 110
16503.28 88
16504.49 101
16505.70 94
16506.92 105
16508.13 98
16509.34 87
16510.56 70
16511.77 108
16512.98 75
16514.20 100
16515.41 81
16516.63 90
16517.84 102
16519.05 96
16520.27 90
16521.48 62
16522.70 104
16523.91 95
16525.12 92
16526.34 64
16527.55 91
16528.77 98
16529.98 117
16531.20 85
16532.41 81
16533.62 82
16534.84 118
16536.05 111
16537.27 88
16538.48 84
16539.70 81
16540.91 105
16542.13 106
16543.34 82
16544.56 88
16545.77 91
16546.99 102
16548.20 114
16549.42 87
16550.63 88
16551.85 103
16553.06 106
16554.28 91
16555.49 101
16556.71 98
16557.92 91
16559.14 102
16560.35 79
16561.57 70
16562.78 84
16564.00 95
16565.21 100
16566.43 86
16567.65 94
16568.86 105
16570.08 94
16571.29 87
16572.51 99
16573.73 96
16574.94 106
16576.16 100
16577.37 95
16578.59 100
16579.81 81
16581.02 100
16582.24 97
16583.45 86
16584.67 122
16585.89 91
16587.10 101
16588.32 89
16589.54 102
16590.75 77
16591.97 83
16593.19 95
16594.40 92
16595.62 72
16596.84 104
16598.05 94
16599.27 91
16600.49 87
16601.70 73
16602.92 103
16604.14 83
16605.35 92
16606.57 68
16607.79 82
16609.01 111
16610.22 87
16611.44 87
16612.66 74
16613.88 78
16615.09 97
16616.31 88
16617.53 100
16618.75 87
16619.96 94
16621.18 123
16622.40 110
16623.62 80
16624.83 80
16626.05 110
16627.27 94
16628.49 97
16629.71 80
16630.92 78
16632.14 110
16633.36 118
16634.58 98
16635.80 72
16637.01 88
16638.23 102
16639.45 95
16640.67 78
16641.89 96
16643.11 102
16644.32 118
16645.54 86
16646.76 80
16647.98 85
16649.20 99
16650.42 94
16651.64 91
16652.86 79
16654.07 90
16655.29 107
16656.51 91
16657.73 93
16658.95 85
16660.17 93
16661.39 109
16662.61 89
16663.83 81
16665.05 89
16666.27 85
16667.48 88
16668.70 81
16669.92 95
16671.14 80
16672.36 103
16673.58 83
16674.80 94
16676.02 74
16677.24 101
16678.46 101
16679.68 78
16680.90 83
16682.12 101
16683.34 100
16684.56 79
16685.78 93
16687.00 92
16688.22 101
16689.44 104
16690.66 91
16691.88 81
16693.10 83
16694.32 101
16695.54 96
16696.76 116
16697.98 97
16699.20 79
16700.42 95
16701.64 86
16702.87 91
16704.09 83
16705.31 84
16706.53 84
16707.75 90
16708.97 91
16710.19 89
16711.41 75
16712.63 83
16713.85 89
16715.07 92
16716.30 89
16717.52 63
16718.74 85
16719.96 84
16721.18 94
16722.40 85
16723.62 95
16724.85 80
16726.07 110
16727.29 84
16728.51 89
16729.73 78
16730.95 59
16732.17 94
16733.40 87
16734.62 105
16735.84 77
16737.06 95
16738.28 121
16739.51 97
16740.73 82
16741.95 91
16743.17 84
16744.39 85
16745.62 96
16746.84 88
16748.06 80
16749.28 99
16750.51 93
16751.73 82
16752.95 78
16754.17 69
16755.40 75
16756.62 82
16757.84 89
16759.06 83
16760.29 101
16761.51 104
16762.73 81
16763.96 76
16765.18 70
16766.40 87
16767.62 82
16768.85 82
16770.07 81
16771.29 83
16772.52 73
16773.74 91
16774.96 89
16776.19 100
16777.41 83
16778.63 97
16779.86 87
16781.08 66
16782.30 92
16783.53 82
16784.75 82
16785.97 83
16787.20 85
16788.42 86
16789.65 103
16790.87 88
16792.09 99
16793.32 100
16794.54 120
16795.77 87
16796.99 82
16798.21 85
16799.44 87
16800.66 90
16801.89 76
16803.11 70
16804.34 85
16805.56 97
16806.78 97
16808.01 95
16809.23 91
16810.46 82
16811.68 93
16812.91 107
16814.13 78
16815.36 100
16816.58 73
16817.81 100
16819.03 89
16820.26 69
16821.48 93
16822.71 83
16823.93 87
16825.16 99
16826.38 90
16827.61 83
16828.83 101
16830.06 102
16831.28 84
16832.51 70
16833.73 99
16834.96 88
16836.19 85
16837.41 78
16838.64 90
16839.86 103
16841.09 82
16842.31 89
16843.54 95
16844.76 116
16845.99 101
16847.22 94
16848.44 93
16849.67 91
16850.89 100
16852.12 89
16853.35 100
16854.57 94
16855.80 84
16857.03 114
16858.25 104
16859.48 88
16860.71 90
16861.93 82
16863.16 104
16864.38 93
16865.61 90
16866.84 88
16868.06 79
16869.29 105
16870.52 116
16871.74 87
16872.97 85
16874.20 97
16875.43 82
16876.65 111
16877.88 82
16879.11 84
16880.33 95
16881.56 100
16882.79 103
16884.02 111
16885.24 89
16886.47 105
16887.70 96
16888.93 101
16890.15 94
16891.38 93
16892.61 96
16893.84 97
16895.06 87
16896.29 89
16897.52 107
16898.75 90
16899.97 93
16901.20 80
16902.43 82
16903.66 76
16904.89 112
16906.11 84
16907.34 93
16908.57 102
16909.80 110
16911.03 91
16912.26 83
16913.48 79
16914.71 93
16915.94 111
16917.17 96
16918.40 88
16919.63 88
16920.85 102
16922.08 94
16923.31 84
16924.54 90
16925.77 93
16927.00 81
16928.23 91
16929.46 88
16930.69 86
16931.91 100
16933.14 107
16934.37 93
16935.60 84
16936.83 84
16938.06 72
16939.29 116
16940.52 86
16941.75 90
16942.98 78
16944.21 81
16945.44 90
16946.67 67
16947.90 82
16949.13 100
16950.35 105
16951.58 92
16952.81 103
16954.04 84
16955.27 80
16956.50 79
16957.73 113
16958.96 87
16960.19 88
16961.42 85
16962.65 84
16963.88 100
16965.11 85
16966.34 107
16967.58 88
16968.81 109
16970.04 97
16971.27 82
16972.50 87
16973.73 90
16974.96 87
16976.19 78
16977.42 83
16978.65 84
16979.88 71
16981.11 104
16982.34 95
16983.57 83
16984.80 60
16986.04 113
16987.27 92
16988.50 87
16989.73 87
16990.96 72
16992.19 100
16993.42 78
16994.65 75
16995.88 81
16997.12 91
16998.35 90
16999.58 75
17000.81 84
17002.04 62
17003.27 69
17004.51 84
17005.74 71
17006.97 84
17008.20 98
17009.43 95
17010.66 109
17011.90 100
17013.13 96
17014.36 73
17015.59 75
17016.82 62
17018.06 74
17019.29 90
17020.52 82
17021.75 88
17022.99 79
17024.22 79
17025.45 83
17026.68 109
17027.92 103
17029.15 66
17030.38 79
17031.61 79
17032.85 82
17034.08 73
17035.31 70
17036.54 79
17037.78 76
17039.01 89
17040.24 94
17041.48 76
17042.71 67
17043.94 76
17045.18 94
17046.41 90
17047.64 85
17048.88 77
17050.11 93
17051.34 71
17052.58 77
17053.81 75
17055.04 87
17056.28 86
17057.51 77
17058.74 76
17059.98 93
17061.21 86
17062.44 95
17063.68 71
17064.91 91
17066.15 77
17067.38 89
17068.61 83
17069.85 69
17071.08 91
17072.32 83
17073.55 115
17074.78 93
17076.02 75
17077.25 81
17078.49 101
17079.72 79
17080.96 85
17082.19 100
17083.42 91
17084.66 80
17085.89 85
17087.13 75
17088.36 78
17089.60 80
17090.83 88
17092.07 67
17093.30 89
17094.54 95
17095.77 99
17097.01 80
17098.24 70
17099.48 89
17100.71 118
17101.95 81
17103.18 75
17104.42 84
17105.65 85
17106.89 82
17108.12 78
17109.36 70
17110.60 80
17111.83 88
17113.07 86
17114.30 88
17115.54 68
17116.77 72
17118.01 90
17119.25 73
17120.48 62
17121.72 77
17122.95 86
17124.19 80
17125.43 75
17126.66 89
17127.90 67
17129.13 77
17130.37 84
17131.61 62
17132.84 78
17134.08 91
17135.32 87
17136.55 89
17137.79 90
17139.02 87
17140.26 76
17141.50 80
17142.73 61
17143.97 77
17145.21 70
17146.44 80
17147.68 85
17148.92 73
17150.16 83
17151.39 74
17152.63 109
17153.87 69
17155.10 85
17156.34 81
17157.58 76
17158.82 82
17160.05 82
17161.29 60
17162.53 73
17163.76 98
17165.00 57
17166.24 67
17167.48 59
17168.72 59
17169.95 67
17171.19 79
17172.43 86
17173.67 73
17174.90 78
17176.14 94
17177.38 85
17178.62 84
17179.86 98
17181.09 81
17182.33 88
17183.57 74
17184.81 78
17186.05 79
17187.28 72
17188.52 72
17189.76 81
17191.00 71
17192.24 83
17193.48 91
17194.72 86
17195.95 73
17197.19 77
17198.43 59
17199.67 86
17200.91 82
17202.15 88
17203.39 73
17204.63 68
17205.86 85
17207.10 104
17208.34 96
17209.58 79
17210.82 72
17212.06 90
17213.30 74
17214.54 86
17215.78 93
17217.02 76
17218.26 73
17219.50 86
17220.74 83
17221.97 89
17223.21 80
17224.45 76
17225.69 89
17226.93 93
17228.17 66
17229.41 91
17230.65 69
17231.89 90
17233.13 91
17234.37 92
17235.61 74
17236.85 87
17238.09 98
17239.33 106
17240.57 66
17241.81 68
17243.05 82
17244.29 67
17245.53 78
17246.77 63
17248.02 68
17249.26 98
17250.50 76
17251.74 93
17252.98 75
17254.22 99
17255.46 83
17256.70 96
17257.94 90
17259.18 76
17260.42 79
17261.66 86
17262.90 93
17264.15 88
17265.39 83
17266.63 89
17267.87 81
17269.11 72
17270.35 68
17271.59 82
17272.83 88
17274.08 80
17275.32 64
17276.56 68
17277.80 66
17279.04 82
17280.28 78
17281.52 67
17282.77 70
17284.01 79
17285.25 86
17286.49 78
17287.73 66
17288.98 84
17290.22 86
17291.46 92
17292.70 74
17293.94 88
17295.19 85
17296.43 86
17297.67 90
17298.91 71
17300.16 86
17301.40 84
17302.64 102
17303.88 74
17305.13 80
17306.37 65
17307.61 94
17308.85 94
17310.10 92
17311.34 83
17312.58 89
17313.82 73
17315.07 81
17316.31 65
17317.55 76
17318.80 72
17320.04 86
17321.28 94
17322.53 87
17323.77 86
17325.01 98
17326.26 93
17327.50 75
17328.74 83
17329.99 83
17331.23 82
17332.47 73
17333.72 83
17334.96 81
17336.20 107
17337.45 107
17338.69 88
17339.93 78
17341.18 84
17342.42 78
17343.67 65
17344.91 71
17346.15 90
17347.40 78
17348.64 77
17349.89 83
17351.13 72
17352.37 71
17353.62 71
17354.86 79
17356.11 90
17357.35 71
17358.60 66
17359.84 87
17361.09 91
17362.33 89
17363.57 79
17364.82 73
17366.06 71
17367.31 67
17368.55 77
17369.80 71
17371.04 70
17372.29 71
17373.53 96
17374.78 70
17376.02 62
17377.27 69
17378.51 87
17379.76 90
17381.00 90
17382.25 71
17383.50 79
17384.74 84
17385.99 73
17387.23 82
17388.48 80
17389.72 78
17390.97 78
17392.21 80
17393.46 57
17394.71 79
17395.95 89
17397.20 72
17398.44 85
17399.69 70
17400.93 100
17402.18 94
17403.43 77
17404.67 80
17405.92 79
17407.17 75
17408.41 92
17409.66 83
17410.90 90
17412.15 72
17413.40 93
17414.64 71
17415.89 70
17417.14 57
17418.38 70
17419.63 89
17420.88 82
17422.12 95
17423.37 74
17424.62 92
17425.86 91
17427.11 81
17428.36 64
17429.60 83
17430.85 85
17432.10 79
17433.35 69
17434.59 81
17435.84 76
17437.09 88
17438.33 79
17439.58 104
17440.83 79
17442.08 87
17443.32 77
17444.57 67
17445.82 79
17447.07 76
17448.32 78
17449.56 78
17450.81 87
17452.06 70
17453.31 79
17454.55 75
17455.80 91
17457.05 101
17458.30 84
17459.55 79
17460.79 77
17462.04 77
17463.29 95
17464.54 80
17465.79 72
17467.04 94
17468.28 79
17469.53 86
17470.78 76
17472.03 82
17473.28 84
17474.53 92
17475.78 89
17477.02 86
17478.27 59
17479.52 75
17480.77 78
17482.02 74
17483.27 90
17484.52 81
17485.77 109
17487.02 103
17488.26 84
17489.51 82
17490.76 90
17492.01 95
17493.26 91
17494.51 80
17495.76 69
17497.01 77
17498.26 89
17499.51 98
17500.76 76
17502.01 86
17503.26 77
17504.51 89
17505.76 73
17507.01 72
17508.26 68
17509.51 90
17510.76 74
17512.01 77
17513.26 75
17514.51 98
17515.76 87
17517.01 83
17518.26 69
17519.51 56
17520.76 66
17522.01 82
17523.26 86
17524.51 85
17525.76 88
17527.01 85
17528.26 96
17529.51 73
17530.76 69
17532.01 81
17533.26 92
17534.51 76
17535.76 73
17537.01 71
17538.27 86
17539.52 85
17540.77 75
17542.02 75
17543.27 61
17544.52 77
17545.77 87
17547.02 76
17548.27 72
17549.53 80
17550.78 65
17552.03 63
17553.28 72
17554.53 66
17555.78 68
17557.03 71
17558.29 81
17559.54 81
17560.79 82
17562.04 73
17563.29 82
17564.54 79
17565.80 81
17567.05 76
17568.30 95
17569.55 81
17570.80 75
17572.06 66
17573.31 75
17574.56 99
17575.81 71
17577.07 66
17578.32 71
17579.57 83
17580.82 78
17582.08 77
17583.33 73
17584.58 73
17585.83 74
17587.09 72
17588.34 65
17589.59 86
17590.84 104
17592.10 82
17593.35 93
17594.60 95
17595.86 61
17597.11 61
17598.36 81
17599.61 74
17600.87 67
17602.12 70
17603.37 75
17604.63 69
17605.88 84
17607.13 82
17608.39 82
17609.64 81
17610.89 84
17612.15 86
17613.40 69
17614.66 76
17615.91 113
17617.16 97
17618.42 65
17619.67 76
17620.92 72
17622.18 99
17623.43 79
17624.69 69
17625.94 76
17627.19 77
17628.45 92
17629.70 93
17630.96 87
17632.21 86
17633.47 79
17634.72 95
17635.97 86
17637.23 71
17638.48 83
17639.74 84
17640.99 96
17642.25 69
17643.50 82
17644.76 67
17646.01 98
17647.27 77
17648.52 70
17649.78 86
17651.03 92
17652.28 70
17653.54 103
17654.80 71
17656.05 74
17657.31 94
17658.56 87
17659.82 80
17661.07 62
17662.33 94
17663.58 70
17664.84 87
17666.09 67
17667.35 74
17668.60 94
17669.86 84
17671.11 71
17672.37 67
17673.63 55
17674.88 72
17676.14 78
17677.39 90
17678.65 78
17679.91 60
17681.16 68
17682.42 76
17683.67 72
17684.93 73
17686.19 79
17687.44 84
17688.70 80
17689.95 59
17691.21 78
17692.47 61
17693.72 87
17694.98 68
17696.24 82
17697.49 65
17698.75 76
17700.01 86
17701.26 81
17702.52 68
17703.78 81
17705.03 89
17706.29 96
17707.55 62
17708.81 63
17710.06 70
17711.32 80
17712.58 92
17713.83 64
17715.09 61
17716.35 84
17717.61 82
17718.86 85
17720.12 91
17721.38 65
17722.63 82
17723.89 82
17725.15 60
17726.41 59
17727.67 75
17728.92 98
17730.18 78
17731.44 61
17732.70 66
17733.95 73
17735.21 68
17736.47 68
17737.73 78
17738.99 62
17740.24 77
17741.50 69
17742.76 75
17744.02 63
17745.28 65
17746.54 75
17747.79 77
17749.05 66
17750.31 68
17751.57 75
17752.83 73
17754.09 60
17755.35 79
17756.60 88
17757.86 79
17759.12 72
17760.38 64
17761.64 68
17762.90 88
17764.16 65
17765.42 69
17766.67 76
17767.93 80
17769.19 74
17770.45 65
17771.71 83
17772.97 69
17774.23 75
17775.49 68
17776.75 76
17778.01 64
17779.27 69
17780.53 96
17781.79 75
17783.05 69
17784.31 67
17785.57 82
17786.83 74
17788.09 73
17789.35 87
17790.61 75
17791.87 71
17793.13 70
17794.39 77
17795.65 64
17796.91 53
17798.17 77
17799.43 80
17800.69 65
17801.95 80
17803.21 84
17804.47 75
17805.73 63
17806.99 68
17808.25 75
17809.51 86
17810.77 61
17812.03 61
17813.29 70
17814.55 62
17815.81 58
17817.07 78
17818.33 88
17819.60 72
17820.86 67
17822.12 80
17823.38 93
17824.64 83
17825.90 95
17827.16 85
17828.42 90
17829.68 62
17830.95 63
17832.21 79
17833.47 75
17834.73 67
17835.99 59
17837.25 55
17838.51 75
17839.78 71
17841.04 78
17842.30 77
17843.56 62
17844.82 76
17846.08 78
17847.35 59
17848.61 56
17849.87 77
17851.13 72
17852.39 68
17853.66 65
17854.92 78
17856.18 79
17857.44 73
17858.71 78
17859.97 71
17861.23 75
17862.49 82
17863.76 70
17865.02 64
17866.28 70
17867.54 78
17868.81 96
17870.07 69
17871.33 70
17872.59 62
17873.86 72
17875.12 87
17876.38 73
17877.65 84
17878.91 87
17880.17 89
17881.44 83
17882.70 79
17883.96 82
17885.22 67
17886.49 65
17887.75 80
17889.01 77
17890.28 63
17891.54 83
17892.81 81
17894.07 52
17895.33 72
17896.60 66
17897.86 80
17899.12 73
17900.39 68
17901.65 74
17902.92 61
17904.18 70
17905.44 76
17906.71 98
17907.97 52
17909.24 61
17910.50 63
17911.76 64
17913.03 60
17914.29 67
17915.56 73
17916.82 90
17918.09 88
17919.35 68
17920.61 51
17921.88 75
17923.14 80
17924.41 92
17925.67 76
17926.94 79
17928.20 63
17929.47 79
17930.73 85
17932.00 64
17933.26 75
17934.53 81
17935.79 87
17937.06 92
17938.32 79
17939.59 58
17940.85 67
17942.12 65
17943.38 62
17944.65 80
17945.91 70
17947.18 81
17948.44 71
17949.71 88
17950.98 66
17952.24 66
17953.51 86
17954.77 66
17956.04 58
17957.30 72
17958.57 86
17959.84 68
17961.10 69
17962.37 76
17963.63 90
17964.90 64
17966.17 72
17967.43 68
17968.70 89
17969.96 67
17971.23 63
17972.50 70
17973.76 76
17975.03 98
17976.30 87
17977.56 82
17978.83 66
17980.10 74
17981.36 78
17982.63 73
17983.90 73
17985.16 74
17986.43 72
17987.70 80
17988.96 72
17990.23 69
17991.50 85
17992.76 79
17994.03 79
17995.30 73
17996.57 76
17997.83 72
17999.10 89
18000.37 66
18001.64 72
18002.90 75
18004.17 67
18005.44 69
18006.71 71
18007.97 71
18009.24 68
18010.51 83
18011.78 85
18013.04 75
18014.31 63
18015.58 69
18016.85 73
18018.12 71
18019.38 58
18020.65 77
18021.92 62
18023.19 70
18024.46 49
18025.72 69
18026.99 70
18028.26 74
18029.53 63
18030.80 70
18032.07 80
18033.33 71
18034.60 60
18035.87 71
18037.14 71
18038.41 57
18039.68 79
18040.95 59
18042.22 73
18043.48 77
18044.75 72
18046.02 70
18047.29 72
18048.56 70
18049.83 54
18051.10 81
18052.37 78
18053.64 72
18054.91 56
18056.17 60
18057.44 79
18058.71 82
18059.98 69
18061.25 73
18062.52 60
18063.79 83
18065.06 72
18066.33 80
18067.60 75
18068.87 71
18070.14 71
18071.41 63
18072.68 65
18073.95 65
18075.22 86
18076.49 77
18077.76 79
18079.03 81
18080.30 90
18081.57 95
18082.84 78
18084.11 72
18085.38 63
18086.65 80
18087.92 74
18089.19 73
18090.46 59
18091.73 71
18093.00 65
18094.27 66
18095.55 68
18096.82 85
18098.09 67
18099.36 71
18100.63 78
18101.90 88
18103.17 72
18104.44 82
18105.71 76
18106.98 72
18108.25 63
18109.53 82
18110.80 97
18112.07 83
18113.34 84
18114.61 67
18115.88 77
18117.15 73
18118.43 74
18119.70 72
18120.97 73
18122.24 73
18123.51 79
18124.78 79
18126.05 66
18127.33 65
18128.60 64
18129.87 83
18131.14 88
18132.41 59
18133.69 73
18134.96 78
18136.23 63
18137.50 57
18138.77 62
18140.05 84
18141.32 73
18142.59 68
18143.86 57
18145.14 69
18146.41 74
18147.68 74
18148.95 71
18150.23 56
18151.50 66
18152.77 69
18154.04 97
18155.32 68
18156.59 75
18157.86 74
18159.14 107
18160.41 71
18161.68 73
18162.96 72
18164.23 81
18165.50 92
18166.77 74
18168.05 61
18169.32 73
18170.59 68
18171.87 75
18173.14 68
18174.41 72
18175.69 77
18176.96 73
18178.24 76
18179.51 68
18180.78 79
18182.06 88
18183.33 68
18184.60 72
18185.88 51
18187.15 75
18188.43 69
18189.70 71
18190.97 82
18192.25 70
18193.52 71
18194.80 61
18196.07 56
18197.34 95
18198.62 74
18199.89 74
18201.17 59
18202.44 68
18203.72 69
18204.99 68
18206.27 71
18207.54 85
18208.82 56
18210.09 77
18211.36 87
18212.64 63
18213.91 68
18215.19 57
18216.46 79
18217.74 90
18219.01 67
18220.29 67
18221.56 65
18222.84 75
18224.11 76
18225.39 73
18226.67 78
18227.94 77
18229.22 80
18230.49 73
18231.77 68
18233.04 79
18234.32 72
18235.59 81
18236.87 68
18238.14 80
18239.42 71
18240.70 95
18241.97 78
18243.25 77
18244.52 67
18245.80 87
18247.08 85
18248.35 75
18249.63 85
18250.90 67
18252.18 86
18253.46 65
18254.73 83
18256.01 66
18257.29 85
18258.56 80
18259.84 81
18261.11 65
18262.39 83
18263.67 76
18264.94 71
18266.22 88
18267.50 63
18268.77 77
18270.05 69
18271.33 62
18272.61 64
18273.88 63
18275.16 76
18276.44 72
18277.71 68
18278.99 75
18280.27 83
18281.54 76
18282.82 64
18284.10 56
18285.38 62
18286.65 73
18287.93 80
18289.21 83
18290.49 72
18291.76 76
18293.04 76
18294.32 80
18295.60 60
18296.88 64
18298.15 74
18299.43 75
18300.71 73
18301.99 61
18303.26 82
18304.54 94
18305.82 57
18307.10 69
18308.38 71
18309.66 84
18310.93 68
18312.21 66
18313.49 73
18314.77 65
18316.05 69
18317.33 92
18318.60 84
18319.88 97
18321.16 78
18322.44 81
18323.72 74
18325.00 83
18326.28 71
18327.55 77
18328.83 82
18330.11 83
18331.39 84
18332.67 69
18333.95 69
18335.23 67
18336.51 77
18337.79 68
18339.07 79
18340.35 50
18341.62 63
18342.90 90
18344.18 83
18345.46 70
18346.74 60
18348.02 79
18349.30 83
18350.58 55
18351.86 78
18353.14 69
18354.42 77
18355.70 74
18356.98 79
18358.26 88
18359.54 64
18360.82 82
18362.10 69
18363.38 89
18364.66 67
18365.94 73
18367.22 79
18368.50 80
18369.78 76
18371.06 62
18372.34 77
18373.62 79
18374.90 80
18376.18 62
18377.46 71
18378.74 70
18380.03 78
18381.31 77
18382.59 71
18383.87 68
18385.15 68
18386.43 62
18387.71 49
18388.99 65
18390.27 80
18391.55 69
18392.83 74
18394.12 59
18395.40 67
18396.68 83
18397.96 74
18399.24 74
18400.52 64
18401.80 69
18403.08 65
18404.37 78
18405.65 62
18406.93 71
18408.21 78
18409.49 71
18410.77 73
18412.06 66
18413.34 68
18414.62 77
18415.90 79
18417.18 87
18418.47 75
18419.75 60
18421.03 70
18422.31 62
18423.59 77
18424.88 66
18426.16 61
18427.44 46
18428.72 60
18430.01 81
18431.29 74
18432.57 83
18433.85 73
18435.14 76
18436.42 65
18437.70 66
18438.98 65
18440.27 79
18441.55 64
18442.83 68
18444.12 74
18445.40 68
18446.68 57
18447.96 73
18449.25 75
18450.53 45
18451.81 68
18453.10 73
18454.38 72
18455.66 71
18456.95 78
18458.23 78
18459.51 87
18460.80 77
18462.08 79
18463.36 66
18464.65 83
18465.93 82
18467.22 78
18468.50 59
18469.78 69
18471.07 77
18472.35 71
18473.63 64
18474.92 67
18476.20 61
18477.49 65
18478.77 66
18480.05 57
18481.34 74
18482.62 72
18483.91 82
18485.19 69
18486.48 76
18487.76 56
18489.04 60
18490.33 84
18491.61 76
18492.90 79
18494.18 67
18495.47 85
18496.75 52
18498.04 51
18499.32 58
18500.61 71
18501.89 68
18503.18 51
18504.46 68
18505.75 66
18507.03 67
18508.32 75
18509.60 60
18510.89 60
18512.17 67
18513.46 71
18514.74 62
18516.03 68
18517.31 70
18518.60 72
18519.89 77
18521.17 50
18522.46 66
18523.74 61
18525.03 65
18526.31 82
18527.60 54
18528.89 54
18530.17 71
18531.46 84
18532.74 62
18534.03 64
18535.32 64
18536.60 77
18537.89 63
18539.17 80
18540.46 72
18541.75 61
18543.03 61
18544.32 64
18545.61 76
18546.89 67
18548.18 60
18549.47 80
18550.75 69
18552.04 58
18553.33 83
18554.61 71
18555.90 81
18557.19 60
18558.47 83
18559.76 87
18561.05 66
18562.33 59
18563.62 55
18564.91 65
18566.19 66
18567.48 90
18568.77 73
18570.06 60
18571.34 68
18572.63 80
18573.92 79
18575.21 83
18576.49 55
18577.78 82
18579.07 83
18580.36 84
18581.64 62
18582.93 60
18584.22 73
18585.51 61
18586.80 70
18588.08 68
18589.37 71
18590.66 74
18591.95 70
18593.24 73
18594.52 65
18595.81 70
18597.10 54
18598.39 61
18599.68 73
18600.96 67
18602.25 64
18603.54 77
18604.83 78
18606.12 62
18607.41 69
18608.70 68
18609.98 68
18611.27 65
18612.56 67
18613.85 77
18615.14 69
18616.43 93
18617.72 71
18619.01 59
18620.30 59
18621.58 66
18622.87 65
18624.16 58
18625.45 75
18626.74 91
18628.03 84
18629.32 81
18630.61 66
18631.90 71
18633.19 88
18634.48 81
18635.77 87
18637.06 88
18638.35 61
18639.64 56
18640.93 58
18642.22 58
18643.51 57
18644.80 87
18646.09 93
18647.38 73
18648.67 56
18649.96 57
18651.25 78
18652.54 84
18653.83 69
18655.12 73
18656.41 82
18657.70 71
18658.99 71
18660.28 67
18661.57 71
18662.86 68
18664.15 78
18665.44 72
18666.73 65
18668.02 73
18669.31 89
18670.60 77
18671.89 71
18673.18 79
18674.48 62
18675.77 67
18677.06 52
18678.35 49
18679.64 69
18680.93 78
18682.22 63
18683.51 61
18684.80 68
18686.10 62
18687.39 65
18688.68 75
18689.97 73
18691.26 57
18692.55 54
18693.84 76
18695.14 67
18696.43 62
18697.72 80
18699.01 77
18700.30 76
18701.60 82
18702.89 72
18704.18 72
18705.47 59
18706.76 57
18708.06 73
18709.35 57
18710.64 62
18711.93 71
18713.22 86
18714.52 74
18715.81 63
18717.10 70
18718.39 76
18719.69 68
18720.98 72
18722.27 83
18723.56 75
18724.86 82
18726.15 57
18727.44 63
18728.73 69
18730.03 64
18731.32 70
18732.61 83
18733.91 70
18735.20 68
18736.49 53
18737.79 71
18739.08 55
18740.37 79
18741.66 75
18742.96 68
18744.25 76
18745.54 74
18746.84 76
18748.13 55
18749.43 65
18750.72 52
18752.01 76
18753.31 63
18754.60 57
18755.89 51
18757.19 78
18758.48 62
18759.77 75
18761.07 69
18762.36 86
18763.66 72
18764.95 67
18766.24 76
18767.54 74
18768.83 78
18770.13 83
18771.42 73
18772.72 68
18774.01 57
18775.30 60
18776.60 69
18777.89 88
18779.19 74
18780.48 83
18781.78 84
18783.07 71
18784.37 66
18785.66 62
18786.96 80
18788.25 49
18789.55 65
18790.84 74
18792.14 68
18793.43 72
18794.73 63
18796.02 59
18797.32 54
18798.61 80
18799.91 67
18801.20 61
18802.50 67
18803.79 84
18805.09 78
18806.38 66
18807.68 66
18808.97 77
18810.27 79
18811.57 63
18812.86 66
18814.16 53
18815.45 83
18816.75 69
18818.05 67
18819.34 67
18820.64 59
18821.93 61
18823.23 82
18824.53 66
18825.82 78
18827.12 73
18828.41 75
18829.71 79
18831.01 70
18832.30 49
18833.60 65
18834.90 77
18836.19 58
18837.49 61
18838.79 66
18840.08 78
18841.38 81
18842.68 56
18843.97 64
18845.27 63
18846.57 66
18847.86 63
18849.16 61
18850.46 65
18851.75 65
18853.05 75
18854.35 59
18855.65 60
18856.94 66
18858.24 72
18859.54 72
18860.83 56
18862.13 57
18863.43 73
18864.73 76
18866.02 75
18867.32 75
18868.62 79
18869.92 57
18871.21 55
18872.51 60
18873.81 67
18875.11 50
18876.41 66
18877.70 63
18879.00 72
18880.30 50
18881.60 53
18882.90 62
18884.19 70
18885.49 56
18886.79 56
18888.09 67
18889.39 46
18890.69 73
18891.98 63
18893.28 59
18894.58 59
18895.88 73
18897.18 74
18898.48 74
18899.78 71
18901.07 63
18902.37 68
18903.67 57
18904.97 55
18906.27 58
18907.57 69
18908.87 73
18910.17 59
18911.47 72
18912.77 66
18914.06 63
18915.36 63
18916.66 65
18917.96 61
18919.26 54
18920.56 56
18921.86 71
18923.16 89
18924.46 58
18925.76 65
18927.06 59
18928.36 57
18929.66 64
18930.96 78
18932.26 54
18933.56 62
18934.86 72
18936.16 67
18937.46 70
18938.76 63
18940.06 70
18941.36 83
18942.66 62
18943.96 53
18945.26 66
18946.56 57
18947.86 73
18949.16 75
18950.46 71
18951.76 68
18953.06 74
18954.36 72
18955.66 75
18956.96 68
18958.26 56
18959.56 82
18960.87 75
18962.17 75
18963.47 67
18964.77 80
18966.07 73
18967.37 79
18968.67 74
18969.97 62
18971.27 61
18972.57 64
18973.88 83
18975.18 72
18976.48 71
18977.78 74
18979.08 82
18980.38 64
18981.68 67
18982.99 50
18984.29 77
18985.59 68
18986.89 55
18988.19 56
18989.49 79
18990.80 72
18992.10 86
18993.40 62
18994.70 64
18996.00 44
18997.31 68
18998.61 93
18999.91 62
19001.21 58
19002.51 62
19003.82 74
19005.12 71
19006.42 63
19007.72 66
19009.03 65
19010.33 64
19011.63 66
19012.93 74
19014.24 78
19015.54 69
19016.84 82
19018.15 52
19019.45 56
19020.75 72
19022.05 82
19023.36 68
19024.66 68
19025.96 65
19027.27 67
19028.57 74
19029.87 79
19031.18 53
19032.48 63
19033.78 70
19035.09 86
19036.39 78
19037.69 58
19039.00 60
19040.30 73
19041.60 67
19042.91 59
19044.21 69
19045.51 82
19046.82 75
19048.12 59
19049.43 68
19050.73 49
19052.03 70
19053.34 80
19054.64 77
19055.95 64
19057.25 93
19058.55 75
19059.86 84
19061.16 50
19062.47 52
19063.77 71
19065.08 71
19066.38 72
19067.68 67
19068.99 74
19070.29 81
19071.60 71
19072.90 81
19074.21 72
19075.51 72
19076.82 66
19078.12 76
19079.43 61
19080.73 58
19082.04 56
19083.34 67
19084.65 60
19085.95 62
19087.26 62
19088.56 58
19089.87 101
19091.17 64
19092.48 62
19093.78 57
19095.09 64
19096.39 53
19097.70 69
19099.00 64
19100.31 69
19101.62 72
19102.92 76
19104.23 59
19105.53 58
19106.84 61
19108.14 50
19109.45 82
19110.76 74
19112.06 73
19113.37 59
19114.67 84
19115.98 80
19117.29 66
19118.59 72
19119.90 66
19121.21 75
19122.51 71
19123.82 72
19125.13 56
19126.43 59
19127.74 66
19129.04 61
19130.35 75
19131.66 74
19132.96 73
19134.27 67
19135.58 85
19136.89 76
19138.19 55
19139.50 61
19140.81 58
19142.11 66
19143.42 64
19144.73 60
19146.03 49
19147.34 59
19148.65 62
19149.96 63
19151.26 53
19152.57 59
19153.88 62
19155.19 47
19156.49 67
19157.80 62
19159.11 65
19160.42 68
19161.72 87
19163.03 69
19164.34 70
19165.65 67
19166.96 72
19168.26 77
19169.57 74
19170.88 67
19172.19 56
19173.50 81
19174.80 78
19176.11 60
19177.42 59
19178.73 55
19180.04 82
19181.34 67
19182.65 69
19183.96 55
19185.27 54
19186.58 68
19187.89 63
19189.20 64
19190.50 58
19191.81 61
19193.12 76
19194.43 71
19195.74 64
19197.05 58
19198.36 55
19199.67 62
19200.98 81
19202.28 60
19203.59 75
19204.90 72
19206.21 64
19207.52 82
19208.83 50
19210.14 65
19211.45 63
19212.76 72
19214.07 74
19215.38 52
19216.69 68
19218.00 71
19219.31 59
19220.62 59
19221.93 73
19223.24 61
19224.55 66
19225.86 60
19227.17 64
19228.48 61
19229.79 79
19231.10 81
19232.41 58
19233.72 62
19235.03 78
19236.34 69
19237.65 60
19238.96 61
19240.27 61
19241.58 74
19242.89 66
19244.20 66
19245.51 66
19246.82 49
19248.13 70
19249.44 69
19250.75 63
19252.06 57
19253.37 71
19254.69 84
19256.00 73
19257.31 40
19258.62 61
19259.93 79
19261.24 71
19262.55 67
19263.86 67
19265.17 53
19266.49 55
19267.80 60
19269.11 75
19270.42 57
19271.73 69
19273.04 72
19274.35 68
19275.67 70
19276.98 49
19278.29 56
19279.60 76
19280.91 100
19282.22 71
19283.54 70
19284.85 58
19286.16 62
19287.47 67
19288.78 56
19290.10 56
19291.41 70
19292.72 71
19294.03 57
19295.34 62
19296.66 49
19297.97 59
19299.28 58
19300.59 74
19301.91 51
19303.22 71
19304.53 55
19305.84 61
19307.16 62
19308.47 52
19309.78 56
19311.10 62
19312.41 68
19313.72 73
19315.03 45
19316.35 67
19317.66 77
19318.97 75
19320.29 51
19321.60 56
19322.91 55
19324.23 58
19325.54 54
19326.85 64
19328.17 43
19329.48 51
19330.79 62
19332.11 63
19333.42 56
19334.73 57
19336.05 76
19337.36 70
19338.67 70
19339.99 66
19341.30 58
19342.62 64
19343.93 73
19345.24 43
19346.56 57
19347.87 62
19349.19 58
19350.50 67
19351.81 50
19353.13 58
19354.44 57
19355.76 67
19357.07 64
19358.39 62
19359.70 38
19361.02 80
19362.33 65
19363.64 64
19364.96 59
19366.27 50
19367.59 78
19368.90 64
19370.22 66
19371.53 84
19372.85 51
19374.16 72
19375.48 79
19376.79 55
19378.11 55
19379.42 65
19380.74 94
19382.05 74
19383.37 66
19384.68 58
19386.00 63
19387.31 68
19388.63 61
19389.95 71
19391.26 57
19392.58 72
19393.89 82
19395.21 86
19396.52 54
19397.84 60
19399.16 70
19400.47 66
19401.79 71
19403.10 57
19404.42 57
19405.73 71
19407.05 62
19408.37 56
19409.68 55
19411.00 72
19412.32 62
19413.63 48
19414.95 58
19416.26 71
19417.58 56
19418.90 66
19420.21 68
19421.53 53
19422.85 77
19424.16 52
19425.48 61
19426.80 69
19428.11 65
19429.43 76
19430.75 65
19432.06 57
19433.38 55
19434.70 67
19436.02 68
19437.33 69
19438.65 55
19439.97 56
19441.28 62
19442.60 59
19443.92 60
19445.24 67
19446.55 70
19447.87 60
19449.19 58
19450.51 42
19451.82 61
19453.14 47
19454.46 62
19455.78 62
19457.09 56
19458.41 67
19459.73 54
19461.05 50
19462.37 67
19463.68 75
19465.00 65
19466.32 62
19467.64 63
19468.96 55
19470.28 52
19471.59 62
19472.91 59
19474.23 68
19475.55 64
19476.87 55
19478.19 60
19479.50 55
19480.82 64
19482.14 49
19483.46 54
19484.78 73
19486.10 63
19487.42 60
19488.73 71
19490.05 66
19491.37 58
19492.69 61
19494.01 64
19495.33 64
19496.65 80
19497.97 68
19499.29 68
19500.61 59
19501.93 58
19503.25 69
19504.56 54
19505.88 59
19507.20 69
19508.52 53
19509.84 64
19511.16 63
19512.48 58
19513.80 60
19515.12 70
19516.44 73
19517.76 63
19519.08 59
19520.40 75
19521.72 73
19523.04 53
19524.36 53
19525.68 67
19527.00 59
19528.32 78
19529.64 66
19530.96 63
19532.28 57
19533.60 61
19534.92 66
19536.24 68
19537.56 65
19538.88 69
19540.20 55
19541.53 60
19542.85 71
19544.17 59
19545.49 55
19546.81 49
19548.13 73
19549.45 66
19550.77 55
19552.09 61
19553.41 76
19554.73 57
19556.06 61
19557.38 54
19558.70 66
19560.02 73
19561.34 59
19562.66 64
19563.98 74
19565.30 67
19566.63 69
19567.95 50
19569.27 58
19570.59 67
19571.91 62
19573.23 76
19574.56 61
19575.88 67
19577.20 73
19578.52 78
19579.84 80
19581.17 67
19582.49 64
19583.81 68
19585.13 60
19586.45 55
19587.78 52
19589.10 55
19590.42 70
19591.74 70
19593.07 58
19594.39 50
19595.71 68
19597.03 62
19598.36 75
19599.68 71
19601.00 63
19602.32 55
19603.65 85
19604.97 71
19606.29 70
19607.61 57
19608.94 63
19610.26 59
19611.58 57
19612.91 66
19614.23 55
19615.55 60
19616.88 60
19618.20 60
19619.52 49
19620.85 68
19622.17 56
19623.49 53
19624.82 71
19626.14 54
19627.46 58
19628.79 67
19630.11 48
19631.43 65
19632.76 74
19634.08 74
19635.41 51
19636.73 55
19638.05 53
19639.38 57
19640.70 61
19642.03 68
19643.35 47
19644.67 45
19646.00 53
19647.32 58
19648.65 44
19649.97 57
19651.29 59
19652.62 65
19653.94 67
19655.27 62
19656.59 57
19657.92 58
19659.24 59
19660.57 63
19661.89 68
19663.22 72
19664.54 65
19665.87 59
19667.19 49
19668.52 53
19669.84 60
19671.17 56
19672.49 59
19673.82 43
19675.14 58
19676.47 54
19677.79 52
19679.12 53
19680.44 60
19681.77 58
19683.09 67
19684.42 53
19685.74 66
19687.07 47
19688.39 53
19689.72 53
19691.05 53
19692.37 66
19693.70 60
19695.02 56
19696.35 43
19697.68 58
19699.00 50
19700.33 60
19701.65 73
19702.98 49
19704.31 49
19705.63 53
19706.96 48
19708.28 57
19709.61 51
19710.94 54
19712.26 63
19713.59 59
19714.92 61
19716.24 61
19717.57 69
19718.90 55
19720.22 54
19721.55 45
19722.88 52
19724.20 58
19725.53 60
19726.86 49
19728.18 62
19729.51 52
19730.84 49
19732.16 47
19733.49 59
19734.82 66
19736.15 58
19737.47 53
19738.80 71
19740.13 70
19741.46 63
19742.78 74
19744.11 60
19745.44 52
19746.77 53
19748.09 55
19749.42 61
19750.75 48
19752.08 63
19753.40 62
19754.73 58
19756.06 49
19757.39 65
19758.72 56
19760.04 63
19761.37 56
19762.70 56
19764.03 59
19765.36 62
19766.68 42
19768.01 56
19769.34 54
19770.67 52
19772.00 78
19773.33 64
19774.66 63
19775.98 71
19777.31 82
19778.64 80
19779.97 54
19781.30 58
19782.63 73
19783.96 66
19785.29 66
19786.61 48
19787.94 52
19789.27 70
19790.60 58
19791.93 74
19793.26 51
19794.59 66
19795.92 52
19797.25 45
19798.58 61
19799.91 64
19801.24 44
19802.56 55
19803.89 51
19805.22 57
19806.55 55
19807.88 50
19809.21 71
19810.54 56
19811.87 57
19813.20 39
19814.53 65
19815.86 56
19817.19 65
19818.52 63
19819.85 62
19821.18 70
19822.51 55
19823.84 49
19825.17 67
19826.50 68
19827.83 63
19829.16 52
19830.49 58
19831.82 51
19833.15 51
19834.49 59
19835.82 56
19837.15 75
19838.48 68
19839.81 60
19841.14 53
19842.47 53
19843.80 58
19845.13 70
19846.46 67
19847.79 59
19849.12 68
19850.46 52
19851.79 60
19853.12 57
19854.45 56
19855.78 55
19857.11 66
19858.44 57
19859.77 65
19861.11 65
19862.44 57
19863.77 56
19865.10 55
19866.43 51
19867.76 57
19869.09 59
19870.43 54
19871.76 63
19873.09 56
19874.42 60
19875.75 48
19877.09 61
19878.42 67
19879.75 63
19881.08 46
19882.41 64
19883.75 52
19885.08 69
19886.41 58
19887.74 66
19889.08 73
19890.41 64
19891.74 64
19893.07 69
19894.41 64
19895.74 40
19897.07 56
19898.40 53
19899.74 70
19901.07 69
19902.40 56
19903.73 56
19905.07 69
19906.40 56
19907.73 55
19909.07 62
19910.40 68
19911.73 61
19913.07 68
19914.40 77
19915.73 56
19917.07 64
19918.40 59
19919.73 68
19921.07 60
19922.40 73
19923.73 70
19925.07 46
19926.40 62
19927.73 74
19929.07 66
19930.40 60
19931.74 67
19933.07 68
19934.40 58
19935.74 58
19937.07 61
19938.40 49
19939.74 71
19941.07 48
19942.41 48
19943.74 55
19945.08 66
19946.41 56
19947.74 58
19949.08 63
19950.41 60
19951.75 55
19953.08 51
19954.42 49
19955.75 37
19957.09 70
19958.42 48
19959.76 64
19961.09 53
19962.42 60
19963.76 56
19965.09 64
19966.43 39
19967.76 46
19969.10 56
19970.43 63
19971.77 52
19973.11 47
19974.44 63
19975.78 68
19977.11 78
19978.45 55
19979.78 77
19981.12 62
19982.45 63
19983.79 56
19985.12 48
19986.46 62
19987.80 54
19989.13 75
19990.47 54
19991.80 58
19993.14 53
19994.47 64
19995.81 55
19997.15 65
19998.48 61
19999.82 58
20001.15 63
20002.49 71
20003.83 53
20005.16 50
20006.50 54
20007.84 59
20009.17 61
20010.51 73
20011.85 66
20013.18 63
20014.52 62
20015.85 70
20017.19 60
20018.53 52
20019.87 68
20021.20 62
20022.54 65
20023.88 65
20025.21 66
20026.55 82
20027.89 64
20029.22 64
20030.56 71
20031.90 49
20033.24 63
20034.57 61
20035.91 69
20037.25 64
20038.58 78
20039.92 69
20041.26 52
20042.60 64
20043.93 62
20045.27 61
20046.61 53
20047.95 54
20049.29 49
20050.62 55
20051.96 46
20053.30 50
20054.64 63
20055.97 61
20057.31 82
20058.65 61
20059.99 66
20061.33 60
20062.66 55
20064.00 62
20065.34 61
20066.68 59
20068.02 64
20069.36 70
20070.70 68
20072.03 64
20073.37 59
20074.71 60
20076.05 63
20077.39 66
20078.73 54
20080.07 56
20081.40 53
20082.74 56
20084.08 63
20085.42 53
20086.76 59
20088.10 56
20089.44 61
20090.78 51
20092.12 50
20093.46 54
20094.80 62
20096.13 52
20097.47 61
20098.81 63
20100.15 59
20101.49 66
20102.83 66
20104.17 50
20105.51 64
20106.85 52
20108.19 60
20109.53 61
20110.87 59
20112.21 55
20113.55 66
20114.89 65
20116.23 53
20117.57 54
20118.91 59
20120.25 65
20121.59 58
20122.93 51
20124.27 50
