# Supplementary material for: MALDI-TOF MS typing enables the classification of brewing yeasts of the genus Saccharomyces to major beer styles
Source: PLoS One. 2017 Aug 9;12(8):e0181694. doi: 10.1371/journal.pone.0181694 (PMC5549903; doi:10.1371/journal.pone.0181694)
Supplement: S13 File — The directory includes 90 raw files and was zipped to “.zip”; the folder has three strains with 30 spectra per strain; S1 Text explains the raw files with an example and Table 1 represents the yeast strains used within the experiment. (ZIP) [file pone.0181694.s016.zip › 37-39/30635-431-OG-Alt-Koe-YPG-18h-E-E_2015-10-20__0_C3_1.dat]

1999.81 3075
2000.23 3058
2000.65 3091
2001.07 3258
2001.50 3084
2001.92 2999
2002.34 2926
2002.76 2971
2003.18 3014
2003.60 2898
2004.03 3045
2004.45 3033
2004.87 2959
2005.29 3037
2005.71 2855
2006.14 2759
2006.56 2952
2006.98 3027
2007.40 3025
2007.83 2957
2008.25 3008
2008.67 2993
2009.09 2976
2009.52 2906
2009.94 2987
2010.36 3077
2010.78 3076
2011.21 2964
2011.63 3011
2012.05 2811
2012.48 2823
2012.90 2923
2013.32 2890
2013.74 2739
2014.17 2806
2014.59 2916
2015.01 2857
2015.44 2769
2015.86 2741
2016.28 2735
2016.71 2722
2017.13 2811
2017.55 2974
2017.98 2987
2018.40 2919
2018.82 2916
2019.25 2993
2019.67 3065
2020.09 3095
2020.52 3194
2020.94 2934
2021.37 2866
2021.79 3081
2022.21 2989
2022.64 2867
2023.06 2750
2023.48 2747
2023.91 2834
2024.33 2818
2024.76 2812
2025.18 2607
2025.61 2715
2026.03 2943
2026.45 2731
2026.88 2674
2027.30 2770
2027.73 2865
2028.15 2743
2028.58 2786
2029.00 2752
2029.43 2728
2029.85 2703
2030.28 2877
2030.70 2973
2031.12 2881
2031.55 2939
2031.97 2946
2032.40 3042
2032.82 2926
2033.25 3009
2033.67 3141
2034.10 3088
2034.52 3055
2034.95 2911
2035.38 3002
2035.80 3057
2036.23 2916
2036.65 2962
2037.08 2933
2037.50 2915
2037.93 3058
2038.35 3103
2038.78 3114
2039.20 3191
2039.63 3232
2040.06 3227
2040.48 3124
2040.91 3156
2041.33 3175
2041.76 3214
2042.19 3135
2042.61 3051
2043.04 2998
2043.46 3013
2043.89 2932
2044.32 2866
2044.74 2737
2045.17 2899
2045.59 2946
2046.02 2859
2046.45 2824
2046.87 2842
2047.30 2863
2047.73 2891
2048.15 2939
2048.58 2864
2049.01 2882
2049.43 2976
2049.86 2956
2050.29 2880
2050.71 2734
2051.14 2851
2051.57 2789
2051.99 2821
2052.42 3000
2052.85 2877
2053.28 2744
2053.70 2629
2054.13 2579
2054.56 2688
2054.99 2804
2055.41 2781
2055.84 2906
2056.27 2823
2056.69 2554
2057.12 2741
2057.55 2790
2057.98 2765
2058.41 2826
2058.83 2915
2059.26 2926
2059.69 2738
2060.12 2854
2060.54 2782
2060.97 2770
2061.40 2956
2061.83 2895
2062.26 2751
2062.68 2928
2063.11 3147
2063.54 3103
2063.97 3073
2064.40 3119
2064.83 3249
2065.25 3373
2065.68 3385
2066.11 3358
2066.54 3311
2066.97 3336
2067.40 3502
2067.82 3231
2068.25 3270
2068.68 2958
2069.11 2933
2069.54 2954
2069.97 2925
2070.40 2808
2070.83 2766
2071.26 2709
2071.68 2728
2072.11 2899
2072.54 2885
2072.97 2817
2073.40 2900
2073.83 2898
2074.26 2886
2074.69 2950
2075.12 2886
2075.55 2814
2075.98 2903
2076.41 2929
2076.84 3064
2077.27 2913
2077.70 3153
2078.13 3088
2078.55 3082
2078.98 3113
2079.41 3178
2079.84 3311
2080.27 3366
2080.70 3287
2081.13 3289
2081.56 3215
2081.99 3158
2082.42 3024
2082.85 2729
2083.29 2852
2083.72 2856
2084.15 2847
2084.58 2814
2085.01 2790
2085.44 2754
2085.87 2939
2086.30 2945
2086.73 2921
2087.16 2959
2087.59 2995
2088.02 2786
2088.45 2782
2088.88 2852
2089.31 2807
2089.74 2731
2090.17 2732
2090.61 2824
2091.04 2811
2091.47 2830
2091.90 2844
2092.33 2704
2092.76 2896
2093.19 2960
2093.62 2799
2094.06 2815
2094.49 2816
2094.92 2884
2095.35 2761
2095.78 2735
2096.21 2920
2096.64 2716
2097.08 2384
2097.51 2460
2097.94 2623
2098.37 2638
2098.80 2902
2099.24 2736
2099.67 2797
2100.10 2881
2100.53 2713
2100.96 2651
2101.40 2722
2101.83 2684
2102.26 2600
2102.69 2728
2103.12 2518
2103.56 2499
2103.99 2774
2104.42 2771
2104.85 2774
2105.29 2784
2105.72 2803
2106.15 2928
2106.58 2971
2107.02 2919
2107.45 2819
2107.88 2805
2108.31 2766
2108.75 2744
2109.18 2963
2109.61 2843
2110.05 2864
2110.48 2772
2110.91 2752
2111.35 2822
2111.78 2850
2112.21 2633
2112.65 2474
2113.08 2554
2113.51 2757
2113.95 2737
2114.38 2612
2114.81 2646
2115.25 2722
2115.68 2735
2116.11 2739
2116.55 2710
2116.98 2669
2117.41 2786
2117.85 2732
2118.28 2630
2118.72 2619
2119.15 2644
2119.58 2770
2120.02 2680
2120.45 2818
2120.89 2736
2121.32 2841
2121.75 2632
2122.19 2656
2122.62 2761
2123.06 2776
2123.49 2899
2123.93 2809
2124.36 2665
2124.79 2717
2125.23 2702
2125.66 2704
2126.10 2733
2126.53 2764
2126.97 2736
2127.40 2553
2127.84 2737
2128.27 2617
2128.71 2646
2129.14 2785
2129.58 2679
2130.01 2827
2130.45 2715
2130.88 2820
2131.32 2874
2131.75 2934
2132.19 2974
2132.62 2906
2133.06 2943
2133.49 3059
2133.93 3099
2134.37 3035
2134.80 3176
2135.24 3322
2135.67 3268
2136.11 3304
2136.54 3064
2136.98 3144
2137.41 3305
2137.85 3168
2138.29 3151
2138.72 3181
2139.16 2912
2139.59 2926
2140.03 2742
2140.47 2875
2140.90 2721
2141.34 2720
2141.78 2790
2142.21 2683
2142.65 2816
2143.08 2599
2143.52 2749
2143.96 2737
2144.39 2717
2144.83 2905
2145.27 2774
2145.70 2619
2146.14 2856
2146.58 2888
2147.01 2832
2147.45 2786
2147.89 2773
2148.32 2790
2148.76 2782
2149.20 2905
2149.64 3179
2150.07 3397
2150.51 3218
2150.95 3165
2151.38 3278
2151.82 3251
2152.26 3148
2152.70 3251
2153.13 3207
2153.57 3175
2154.01 3064
2154.45 3100
2154.88 3075
2155.32 3046
2155.76 2996
2156.20 2883
2156.63 2721
2157.07 3007
2157.51 2936
2157.95 2915
2158.39 2921
2158.82 2874
2159.26 2884
2159.70 2923
2160.14 2827
2160.58 2889
2161.01 2902
2161.45 2993
2161.89 2942
2162.33 2792
2162.77 2786
2163.21 2896
2163.64 2994
2164.08 2853
2164.52 2891
2164.96 3013
2165.40 2921
2165.84 2884
2166.28 3001
2166.71 3132
2167.15 3018
2167.59 2980
2168.03 2982
2168.47 3037
2168.91 2949
2169.35 2974
2169.79 2962
2170.23 3016
2170.67 2867
2171.10 2843
2171.54 3051
2171.98 3121
2172.42 3334
2172.86 3295
2173.30 3373
2173.74 3482
2174.18 3325
2174.62 3302
2175.06 3319
2175.50 3378
2175.94 3386
2176.38 3352
2176.82 3275
2177.26 3291
2177.70 3327
2178.14 3222
2178.58 3341
2179.02 3066
2179.46 3128
2179.90 3043
2180.34 3018
2180.78 2934
2181.22 3018
2181.66 2954
2182.10 2912
2182.54 2884
2182.98 2985
2183.42 2794
2183.86 2739
2184.30 2723
2184.74 2763
2185.18 2725
2185.62 2894
2186.06 3007
2186.51 2911
2186.95 2801
2187.39 2815
2187.83 2834
2188.27 3005
2188.71 3023
2189.15 3240
2189.59 3282
2190.03 3203
2190.47 2946
2190.92 2990
2191.36 2993
2191.80 2955
2192.24 3169
2192.68 3087
2193.12 3156
2193.56 2918
2194.01 3132
2194.45 3149
2194.89 3152
2195.33 3046
2195.77 3154
2196.21 3241
2196.66 3301
2197.10 3282
2197.54 3233
2197.98 3179
2198.42 3120
2198.87 3176
2199.31 3123
2199.75 3041
2200.19 3078
2200.63 3041
2201.08 3182
2201.52 3094
2201.96 3079
2202.40 3022
2202.85 2916
2203.29 2989
2203.73 2950
2204.17 2958
2204.62 2932
2205.06 2828
2205.50 2896
2205.94 3058
2206.39 3100
2206.83 3189
2207.27 3164
2207.71 3253
2208.16 3249
2208.60 3230
2209.04 3180
2209.49 3404
2209.93 3165
2210.37 3325
2210.82 3354
2211.26 3317
2211.70 3221
2212.15 3104
2212.59 3228
2213.03 3238
2213.48 3199
2213.92 3066
2214.36 3255
2214.81 3007
2215.25 2987
2215.69 3048
2216.14 2990
2216.58 3084
2217.03 2936
2217.47 2864
2217.91 2835
2218.36 2953
2218.80 2962
2219.25 2976
2219.69 2868
2220.13 2938
2220.58 2902
2221.02 2820
2221.47 3043
2221.91 2898
2222.36 2818
2222.80 2946
2223.24 2921
2223.69 2893
2224.13 3081
2224.58 3149
2225.02 3063
2225.47 3206
2225.91 3081
2226.36 3072
2226.80 3163
2227.25 3161
2227.69 3187
2228.14 3380
2228.58 3408
2229.03 3220
2229.47 3261
2229.92 3326
2230.36 3325
2230.81 3366
2231.25 3324
2231.70 3325
2232.14 3502
2232.59 3449
2233.03 3520
2233.48 3495
2233.93 3415
2234.37 3435
2234.82 3450
2235.26 3382
2235.71 3329
2236.15 3379
2236.60 3303
2237.05 3312
2237.49 3188
2237.94 3173
2238.38 3234
2238.83 3237
2239.28 3135
2239.72 3120
2240.17 3046
2240.61 3059
2241.06 3014
2241.51 2884
2241.95 2799
2242.40 2851
2242.85 2769
2243.29 2739
2243.74 2782
2244.19 2776
2244.63 2706
2245.08 2690
2245.52 2822
2245.97 2646
2246.42 2587
2246.87 2717
2247.31 2715
2247.76 2666
2248.21 2735
2248.65 2787
2249.10 2844
2249.55 2848
2249.99 2953
2250.44 2802
2250.89 2737
2251.34 2816
2251.78 2905
2252.23 2672
2252.68 2593
2253.13 2805
2253.57 2869
2254.02 2725
2254.47 2864
2254.92 2923
2255.36 2814
2255.81 2784
2256.26 2734
2256.71 2744
2257.15 2814
2257.60 2667
2258.05 2722
2258.50 2816
2258.95 2693
2259.39 2767
2259.84 2792
2260.29 2800
2260.74 2855
2261.19 3047
2261.64 3123
2262.08 3047
2262.53 3221
2262.98 3125
2263.43 3284
2263.88 3183
2264.33 3163
2264.77 3212
2265.22 3260
2265.67 3184
2266.12 3014
2266.57 2908
2267.02 2952
2267.47 3020
2267.92 3069
2268.37 3183
2268.81 3247
2269.26 3050
2269.71 3058
2270.16 3316
2270.61 3319
2271.06 3285
2271.51 3234
2271.96 3284
2272.41 3186
2272.86 3180
2273.31 3229
2273.76 3070
2274.21 3203
2274.66 3118
2275.11 3085
2275.55 2997
2276.00 3009
2276.45 2874
2276.90 2761
2277.35 2846
2277.80 2822
2278.25 2996
2278.70 2751
2279.15 2641
2279.60 2824
2280.05 2878
2280.50 2707
2280.95 2723
2281.40 2866
2281.85 2740
2282.31 2841
2282.76 2869
2283.21 2967
2283.66 2967
2284.11 2911
2284.56 3001
2285.01 2972
2285.46 3223
2285.91 3026
2286.36 3078
2286.81 3012
2287.26 3288
2287.71 3301
2288.16 3547
2288.61 3632
2289.07 3579
2289.52 3942
2289.97 4112
2290.42 4166
2290.87 4548
2291.32 4648
2291.77 4390
2292.22 4605
2292.68 4694
2293.13 4635
2293.58 4388
2294.03 4228
2294.48 3900
2294.93 3937
2295.38 3829
2295.84 3643
2296.29 3280
2296.74 3281
2297.19 3376
2297.64 3194
2298.10 3125
2298.55 3087
2299.00 2949
2299.45 2794
2299.90 2845
2300.36 2781
2300.81 2812
2301.26 2929
2301.71 2845
2302.16 2972
2302.62 2986
2303.07 2980
2303.52 2786
2303.97 2740
2304.43 2725
2304.88 2810
2305.33 2724
2305.78 3069
2306.24 2896
2306.69 2901
2307.14 2933
2307.60 3070
2308.05 3094
2308.50 3149
2308.95 3383
2309.41 3510
2309.86 3356
2310.31 3380
2310.77 3417
2311.22 3485
2311.67 3345
2312.13 3445
2312.58 3348
2313.03 3219
2313.49 3084
2313.94 3054
2314.39 3173
2314.85 3018
2315.30 3009
2315.75 3084
2316.21 2929
2316.66 2991
2317.11 3036
2317.57 3054
2318.02 2981
2318.48 3144
2318.93 3134
2319.38 3346
2319.84 3255
2320.29 3314
2320.75 3125
2321.20 3234
2321.66 3225
2322.11 3197
2322.56 3248
2323.02 3151
2323.47 3216
2323.93 3148
2324.38 3091
2324.84 3060
2325.29 3180
2325.74 3114
2326.20 3033
2326.65 2951
2327.11 3089
2327.56 3155
2328.02 3298
2328.47 3372
2328.93 3211
2329.38 3171
2329.84 3241
2330.29 3432
2330.75 3481
2331.20 3299
2331.66 3379
2332.11 3165
2332.57 3013
2333.02 3049
2333.48 3055
2333.94 3105
2334.39 3114
2334.85 3062
2335.30 2963
2335.76 2967
2336.21 3012
2336.67 2968
2337.12 2843
2337.58 2889
2338.04 2879
2338.49 3103
2338.95 2939
2339.40 2815
2339.86 2935
2340.32 2852
2340.77 2938
2341.23 3016
2341.68 2967
2342.14 2970
2342.60 2975
2343.05 2922
2343.51 2946
2343.97 3033
2344.42 3035
2344.88 2985
2345.34 3045
2345.79 3137
2346.25 3241
2346.71 3301
2347.16 3379
2347.62 3359
2348.08 3181
2348.53 3423
2348.99 3204
2349.45 3178
2349.90 3092
2350.36 3113
2350.82 3163
2351.27 3341
2351.73 3136
2352.19 3022
2352.65 3278
2353.10 3050
2353.56 2911
2354.02 2928
2354.48 3214
2354.93 3173
2355.39 3035
2355.85 3070
2356.31 3100
2356.76 3066
2357.22 3095
2357.68 3263
2358.14 3233
2358.59 3102
2359.05 2999
2359.51 3031
2359.97 3141
2360.43 3099
2360.88 3098
2361.34 3161
2361.80 3163
2362.26 3177
2362.72 3161
2363.17 2964
2363.63 2958
2364.09 2893
2364.55 2956
2365.01 2948
2365.47 3144
2365.92 3090
2366.38 2934
2366.84 2946
2367.30 2994
2367.76 3047
2368.22 2933
2368.68 3007
2369.14 3072
2369.59 2909
2370.05 2983
2370.51 2940
2370.97 2868
2371.43 2821
2371.89 2838
2372.35 2984
2372.81 3181
2373.27 2929
2373.73 2820
2374.19 2839
2374.65 2852
2375.10 3244
2375.56 3047
2376.02 3134
2376.48 3236
2376.94 3215
2377.40 3193
2377.86 3316
2378.32 3042
2378.78 3075
2379.24 3072
2379.70 3133
2380.16 3215
2380.62 3017
2381.08 2888
2381.54 3210
2382.00 3092
2382.46 3063
2382.92 2912
2383.38 2903
2383.84 2951
2384.30 3033
2384.76 2943
2385.22 3030
2385.68 3005
2386.14 3135
2386.60 2905
2387.07 2710
2387.53 2789
2387.99 2748
2388.45 2857
2388.91 2970
2389.37 2902
2389.83 3097
2390.29 3184
2390.75 3285
2391.21 3079
2391.67 3327
2392.13 3059
2392.60 3101
2393.06 3080
2393.52 3052
2393.98 3122
2394.44 3001
2394.90 3032
2395.36 2974
2395.82 2870
2396.29 2916
2396.75 2964
2397.21 2869
2397.67 2825
2398.13 2687
2398.59 2697
2399.06 2820
2399.52 2653
2399.98 2742
2400.44 2794
2400.90 2952
2401.37 2788
2401.83 2718
2402.29 2665
2402.75 2720
2403.21 2998
2403.68 2665
2404.14 2744
2404.60 2747
2405.06 2798
2405.52 2902
2405.99 2902
2406.45 2938
2406.91 2597
2407.37 2868
2407.84 2876
2408.30 2642
2408.76 2767
2409.22 2729
2409.69 2769
2410.15 3004
2410.61 2815
2411.08 2709
2411.54 2726
2412.00 2754
2412.47 2831
2412.93 2609
2413.39 2874
2413.85 2885
2414.32 2846
2414.78 2917
2415.24 3039
2415.71 3002
2416.17 3082
2416.63 3033
2417.10 3132
2417.56 3386
2418.02 3393
2418.49 3374
2418.95 3438
2419.42 3396
2419.88 3430
2420.34 3543
2420.81 3484
2421.27 3347
2421.73 3170
2422.20 3282
2422.66 3318
2423.13 3179
2423.59 3108
2424.06 3318
2424.52 3194
2424.98 2885
2425.45 2721
2425.91 2787
2426.38 2918
2426.84 2837
2427.31 2802
2427.77 2887
2428.23 2843
2428.70 2838
2429.16 2755
2429.63 2900
2430.09 2795
2430.56 2908
2431.02 2867
2431.49 2938
2431.95 3047
2432.42 2922
2432.88 2957
2433.35 3190
2433.81 3144
2434.28 3240
2434.74 3191
2435.21 3320
2435.67 3058
2436.14 3194
2436.60 3132
2437.07 3082
2437.53 3240
2438.00 3491
2438.47 3502
2438.93 3378
2439.40 3240
2439.86 3331
2440.33 3270
2440.79 3286
2441.26 3184
2441.73 3290
2442.19 3245
2442.66 3252
2443.12 3351
2443.59 3222
2444.05 3203
2444.52 3178
2444.99 3210
2445.45 3054
2445.92 2799
2446.39 2812
2446.85 2821
2447.32 2880
2447.78 2736
2448.25 2822
2448.72 2684
2449.18 2707
2449.65 2736
2450.12 2850
2450.58 2808
2451.05 2938
2451.52 2861
2451.98 2828
2452.45 2940
2452.92 3006
2453.39 2973
2453.85 2970
2454.32 3101
2454.79 2962
2455.25 2855
2455.72 2911
2456.19 2825
2456.65 2883
2457.12 2917
2457.59 2870
2458.06 2883
2458.52 2950
2458.99 2937
2459.46 2848
2459.93 2872
2460.39 2800
2460.86 2792
2461.33 2849
2461.80 2900
2462.27 2907
2462.73 2652
2463.20 2568
2463.67 2714
2464.14 2693
2464.60 2873
2465.07 3105
2465.54 2935
2466.01 2931
2466.48 2738
2466.95 2869
2467.41 2889
2467.88 2765
2468.35 2727
2468.82 2874
2469.29 2892
2469.76 2814
2470.22 2799
2470.69 2708
2471.16 2856
2471.63 2768
2472.10 2636
2472.57 2724
2473.04 2870
2473.51 2676
2473.97 2671
2474.44 2548
2474.91 2482
2475.38 2616
2475.85 2611
2476.32 2657
2476.79 2674
2477.26 2708
2477.73 2803
2478.20 2861
2478.67 2753
2479.13 2733
2479.60 2764
2480.07 2864
2480.54 2744
2481.01 2721
2481.48 2718
2481.95 2709
2482.42 2622
2482.89 2833
2483.36 2921
2483.83 2827
2484.30 2607
2484.77 2585
2485.24 2741
2485.71 2783
2486.18 2793
2486.65 2848
2487.12 2852
2487.59 2941
2488.06 2867
2488.53 2814
2489.00 2971
2489.47 3043
2489.94 3041
2490.41 2970
2490.88 3053
2491.35 3022
2491.83 3024
2492.30 2907
2492.77 2763
2493.24 3069
2493.71 3158
2494.18 3105
2494.65 2966
2495.12 2974
2495.59 3071
2496.06 3256
2496.53 3034
2497.00 2959
2497.48 3007
2497.95 3038
2498.42 2843
2498.89 2878
2499.36 2778
2499.83 2582
2500.30 2627
2500.77 2713
2501.25 2769
2501.72 2605
2502.19 2721
2502.66 2566
2503.13 2563
2503.60 2724
2504.08 2663
2504.55 2648
2505.02 2928
2505.49 2895
2505.96 2831
2506.44 2859
2506.91 3077
2507.38 3060
2507.85 2981
2508.32 3169
2508.80 3302
2509.27 3276
2509.74 3147
2510.21 3235
2510.68 3212
2511.16 3252
2511.63 3474
2512.10 3470
2512.57 3273
2513.05 3202
2513.52 3286
2513.99 3316
2514.47 3123
2514.94 3064
2515.41 2976
2515.88 2913
2516.36 3070
2516.83 3009
2517.30 3048
2517.78 3062
2518.25 3311
2518.72 3191
2519.19 3038
2519.67 3184
2520.14 3153
2520.61 3060
2521.09 2966
2521.56 2911
2522.03 2991
2522.51 2947
2522.98 2798
2523.46 2825
2523.93 2670
2524.40 2615
2524.88 2729
2525.35 2706
2525.82 2851
2526.30 2724
2526.77 2694
2527.25 2694
2527.72 2683
2528.19 2834
2528.67 2846
2529.14 2818
2529.62 2824
2530.09 2789
2530.56 2953
2531.04 2880
2531.51 2881
2531.99 2862
2532.46 2764
2532.94 2854
2533.41 3060
2533.89 3004
2534.36 2806
2534.83 2834
2535.31 2714
2535.78 2922
2536.26 2957
2536.73 2930
2537.21 3045
2537.68 3022
2538.16 2909
2538.63 2964
2539.11 2993
2539.58 2900
2540.06 2959
2540.53 2969
2541.01 3011
2541.48 2853
2541.96 3049
2542.43 3105
2542.91 3190
2543.39 3009
2543.86 2857
2544.34 2944
2544.81 2937
2545.29 2983
2545.76 3016
2546.24 2896
2546.71 2993
2547.19 3242
2547.67 3195
2548.14 3167
2548.62 3190
2549.09 3141
2549.57 3242
2550.05 3240
2550.52 3402
2551.00 3205
2551.47 3169
2551.95 3185
2552.43 3110
2552.90 3137
2553.38 3223
2553.86 3384
2554.33 3456
2554.81 3336
2555.29 3400
2555.76 3189
2556.24 3201
2556.72 3287
2557.19 3188
2557.67 3223
2558.15 3098
2558.62 2921
2559.10 2907
2559.58 2929
2560.05 2953
2560.53 2863
2561.01 2812
2561.48 2945
2561.96 2923
2562.44 2694
2562.92 2709
2563.39 2755
2563.87 2799
2564.35 2860
2564.83 2827
2565.30 2800
2565.78 2736
2566.26 2666
2566.74 2672
2567.21 2540
2567.69 2541
2568.17 2718
2568.65 2624
2569.12 2675
2569.60 2748
2570.08 2498
2570.56 2542
2571.04 2538
2571.51 2580
2571.99 2618
2572.47 2672
2572.95 2765
2573.43 2891
2573.91 2765
2574.38 2778
2574.86 2803
2575.34 2849
2575.82 2763
2576.30 2773
2576.78 2806
2577.25 2874
2577.73 2816
2578.21 2668
2578.69 2804
2579.17 2609
2579.65 2725
2580.13 2640
2580.61 2730
2581.09 2831
2581.56 2862
2582.04 2753
2582.52 2768
2583.00 2761
2583.48 2781
2583.96 2778
2584.44 2869
2584.92 2741
2585.40 2658
2585.88 2821
2586.36 2932
2586.84 2740
2587.32 2768
2587.79 2906
2588.27 2775
2588.75 2961
2589.23 2819
2589.71 2800
2590.19 2898
2590.67 2861
2591.15 2908
2591.63 2763
2592.11 2883
2592.59 2882
2593.07 2925
2593.55 3035
2594.03 2985
2594.51 3074
2594.99 3114
2595.47 2857
2595.95 2841
2596.43 2819
2596.92 2881
2597.40 2851
2597.88 2827
2598.36 2689
2598.84 2651
2599.32 2691
2599.80 2827
2600.28 2844
2600.76 2682
2601.24 2739
2601.72 2743
2602.20 2889
2602.68 2774
2603.16 2910
2603.65 2761
2604.13 2814
2604.61 2974
2605.09 2863
2605.57 2762
2606.05 2857
2606.53 2826
2607.01 2839
2607.50 2828
2607.98 2952
2608.46 3069
2608.94 3121
2609.42 2930
2609.90 2920
2610.38 2962
2610.87 2874
2611.35 2997
2611.83 2781
2612.31 2768
2612.79 2734
2613.28 2719
2613.76 2785
2614.24 2733
2614.72 2754
2615.20 2784
2615.69 2863
2616.17 3015
2616.65 2955
2617.13 2929
2617.62 2984
2618.10 2852
2618.58 3001
2619.06 2922
2619.54 2851
2620.03 2855
2620.51 2848
2620.99 2777
2621.48 2774
2621.96 2874
2622.44 2870
2622.92 2689
2623.41 2703
2623.89 2760
2624.37 2712
2624.86 2677
2625.34 2809
2625.82 2967
2626.30 3119
2626.79 3026
2627.27 2934
2627.75 2940
2628.24 2765
2628.72 2776
2629.20 2806
2629.69 2978
2630.17 2980
2630.65 2971
2631.14 2810
2631.62 2908
2632.11 3114
2632.59 3045
2633.07 2919
2633.56 2949
2634.04 2963
2634.52 2850
2635.01 3066
2635.49 2877
2635.98 2818
2636.46 2840
2636.94 2872
2637.43 2922
2637.91 2740
2638.40 2788
2638.88 2769
2639.37 2769
2639.85 2882
2640.33 2936
2640.82 2851
2641.30 2973
2641.79 2804
2642.27 2945
2642.76 3059
2643.24 2963
2643.73 2985
2644.21 2935
2644.70 2975
2645.18 3025
2645.67 2928
2646.15 2704
2646.64 2784
2647.12 2951
2647.61 3000
2648.09 2960
2648.58 3003
2649.06 3043
2649.55 2869
2650.03 2888
2650.52 2707
2651.00 2790
2651.49 2898
2651.97 2875
2652.46 2927
2652.95 2871
2653.43 2899
2653.92 2733
2654.40 2720
2654.89 2841
2655.37 2948
2655.86 2840
2656.35 2925
2656.83 3151
2657.32 3126
2657.80 2875
2658.29 2917
2658.78 2829
2659.26 2957
2659.75 3091
2660.23 2787
2660.72 2811
2661.21 2784
2661.69 2767
2662.18 2843
2662.67 2913
2663.15 2988
2663.64 2827
2664.13 2903
2664.61 2875
2665.10 2951
2665.59 2932
2666.07 2954
2666.56 2820
2667.05 2908
2667.53 2817
2668.02 2852
2668.51 2835
2668.99 2823
2669.48 2735
2669.97 2918
2670.46 3018
2670.94 2995
2671.43 2974
2671.92 3076
2672.40 3082
2672.89 3242
2673.38 3396
2673.87 3725
2674.35 3761
2674.84 3867
2675.33 4027
2675.82 3977
2676.31 3881
2676.79 4000
2677.28 3902
2677.77 3829
2678.26 3752
2678.74 3370
2679.23 3504
2679.72 3389
2680.21 3231
2680.70 3188
2681.18 3059
2681.67 3094
2682.16 3075
2682.65 3105
2683.14 2993
2683.63 2896
2684.11 2944
2684.60 3021
2685.09 2883
2685.58 2814
2686.07 2828
2686.56 2980
2687.05 2959
2687.53 2843
2688.02 2980
2688.51 2826
2689.00 2936
2689.49 2737
2689.98 2771
2690.47 2793
2690.96 2869
2691.45 2968
2691.94 2878
2692.42 2853
2692.91 2768
2693.40 2720
2693.89 2708
2694.38 2711
2694.87 2858
2695.36 2774
2695.85 2788
2696.34 2958
2696.83 2892
2697.32 2927
2697.81 2852
2698.30 2834
2698.79 2940
2699.28 2872
2699.77 2967
2700.26 3104
2700.75 2888
2701.24 2916
2701.73 2978
2702.22 3046
2702.71 3145
2703.20 3074
2703.69 3034
2704.18 2939
2704.67 3066
2705.16 3004
2705.65 3035
2706.14 3133
2706.63 3157
2707.12 2914
2707.61 2929
2708.10 2902
2708.59 2793
2709.08 2622
2709.57 2658
2710.06 2605
2710.56 2716
2711.05 2647
2711.54 2676
2712.03 2757
2712.52 2677
2713.01 2565
2713.50 2745
2713.99 2858
2714.48 2760
2714.98 2635
2715.47 2598
2715.96 2562
2716.45 2544
2716.94 2604
2717.43 2621
2717.92 2524
2718.42 2710
2718.91 2415
2719.40 2506
2719.89 2554
2720.38 2712
2720.87 2804
2721.37 2896
2721.86 2826
2722.35 2870
2722.84 2999
2723.33 2951
2723.82 3008
2724.32 2980
2724.81 2879
2725.30 2800
2725.79 2819
2726.29 2733
2726.78 2756
2727.27 2717
2727.76 2666
2728.26 2721
2728.75 2614
2729.24 2585
2729.73 2527
2730.23 2594
2730.72 2660
2731.21 2676
2731.70 2668
2732.20 2803
2732.69 2827
2733.18 2801
2733.67 2657
2734.17 2855
2734.66 2843
2735.15 2819
2735.65 2748
2736.14 2762
2736.63 2843
2737.13 2755
2737.62 2733
2738.11 2842
2738.61 2826
2739.10 2979
2739.59 2920
2740.09 3017
2740.58 2813
2741.07 2755
2741.57 2632
2742.06 2737
2742.55 2635
2743.05 2687
2743.54 2551
2744.04 2672
2744.53 2628
2745.02 2737
2745.52 2534
2746.01 2653
2746.51 2669
2747.00 2598
2747.49 2561
2747.99 2740
2748.48 2803
2748.98 2736
2749.47 2649
2749.97 2754
2750.46 2702
2750.96 2619
2751.45 2748
2751.94 2625
2752.44 2619
2752.93 2612
2753.43 2623
2753.92 2607
2754.42 2637
2754.91 2681
2755.41 2705
2755.90 2629
2756.40 2720
2756.89 2690
2757.39 2803
2757.88 2754
2758.38 2565
2758.87 2628
2759.37 2679
2759.86 2712
2760.36 2848
2760.85 2807
2761.35 2787
2761.84 2730
2762.34 2733
2762.84 2733
2763.33 2742
2763.83 2728
2764.32 2692
2764.82 2654
2765.31 2728
2765.81 2756
2766.31 2634
2766.80 2501
2767.30 2627
2767.79 2698
2768.29 2675
2768.79 2717
2769.28 2829
2769.78 2703
2770.27 2619
2770.77 2647
2771.27 2738
2771.76 2826
2772.26 2900
2772.76 2933
2773.25 3067
2773.75 3074
2774.25 3210
2774.74 3468
2775.24 3480
2775.74 3514
2776.23 3423
2776.73 3498
2777.23 3677
2777.72 3828
2778.22 3622
2778.72 3700
2779.21 3421
2779.71 3244
2780.21 3396
2780.71 3172
2781.20 3080
2781.70 3021
2782.20 2906
2782.69 2975
2783.19 2987
2783.69 3000
2784.19 2786
2784.68 2833
2785.18 2751
2785.68 2759
2786.18 2687
2786.67 2572
2787.17 2629
2787.67 2633
2788.17 2671
2788.67 2617
2789.16 2701
2789.66 2592
2790.16 2667
2790.66 2494
2791.16 2719
2791.65 2802
2792.15 2627
2792.65 2625
2793.15 2645
2793.65 2669
2794.14 2674
2794.64 2702
2795.14 2734
2795.64 2921
2796.14 2997
2796.64 3019
2797.14 3092
2797.63 3115
2798.13 3030
2798.63 3137
2799.13 3183
2799.63 3076
2800.13 3061
2800.63 2957
2801.13 2810
2801.63 2825
2802.12 2822
2802.62 2800
2803.12 2840
2803.62 3001
2804.12 3046
2804.62 3135
2805.12 3173
2805.62 3249
2806.12 3283
2806.62 3175
2807.12 3155
2807.62 3320
2808.12 3453
2808.62 3557
2809.12 3427
2809.62 3557
2810.12 3396
2810.62 3290
2811.12 3236
2811.61 3119
2812.11 2848
2812.61 2999
2813.11 3083
2813.62 2950
2814.12 2956
2814.62 2826
2815.12 2843
2815.62 2861
2816.12 2805
2816.62 2797
2817.12 2613
2817.62 2714
2818.12 2804
2818.62 2720
2819.12 2746
2819.62 2942
2820.12 2940
2820.62 2866
2821.12 2917
2821.62 2831
2822.12 3032
2822.62 3043
2823.13 2939
2823.63 2954
2824.13 2603
2824.63 2657
2825.13 2820
2825.63 2756
2826.13 2766
2826.63 2756
2827.13 2688
2827.64 2762
2828.14 2629
2828.64 2617
2829.14 2734
2829.64 2695
2830.14 2677
2830.64 2662
2831.15 2631
2831.65 2617
2832.15 2562
2832.65 2589
2833.15 2597
2833.65 2630
2834.16 2707
2834.66 2836
2835.16 2870
2835.66 2867
2836.16 2855
2836.67 2889
2837.17 3130
2837.67 3165
2838.17 2992
2838.68 3026
2839.18 3057
2839.68 3034
2840.18 3004
2840.69 2934
2841.19 2911
2841.69 2865
2842.19 2869
2842.70 2829
2843.20 2894
2843.70 2829
2844.20 2768
2844.71 2886
2845.21 2861
2845.71 2927
2846.22 2925
2846.72 2958
2847.22 2946
2847.73 3078
2848.23 3174
2848.73 3219
2849.23 3206
2849.74 3220
2850.24 3083
2850.74 2933
2851.25 3068
2851.75 2990
2852.26 2947
2852.76 2817
2853.26 2707
2853.77 2675
2854.27 2676
2854.77 2747
2855.28 2745
2855.78 2527
2856.28 2485
2856.79 2670
2857.29 2653
2857.80 2663
2858.30 2775
2858.80 2822
2859.31 2907
2859.81 2842
2860.32 2823
2860.82 2875
2861.33 2844
2861.83 2841
2862.33 2899
2862.84 2759
2863.34 2726
2863.85 2678
2864.35 2491
2864.86 2612
2865.36 2616
2865.87 2466
2866.37 2447
2866.88 2517
2867.38 2620
2867.89 2659
2868.39 2558
2868.90 2746
2869.40 2656
2869.91 2663
2870.41 2711
2870.92 2797
2871.42 2695
2871.93 2717
2872.43 2728
2872.94 2713
2873.44 2988
2873.95 2928
2874.45 3054
2874.96 3084
2875.46 2987
2875.97 2948
2876.48 2912
2876.98 3057
2877.49 2965
2877.99 2885
2878.50 2915
2879.00 2793
2879.51 2872
2880.02 2895
2880.52 2774
2881.03 2801
2881.53 2739
2882.04 2841
2882.55 2863
2883.05 2800
2883.56 2837
2884.07 2856
2884.57 2926
2885.08 2933
2885.59 2984
2886.09 3121
2886.60 3238
2887.10 3151
2887.61 3101
2888.12 3199
2888.62 3199
2889.13 3161
2889.64 3024
2890.15 3009
2890.65 3029
2891.16 3125
2891.67 3186
2892.17 3091
2892.68 2834
2893.19 2871
2893.69 2816
2894.20 3004
2894.71 2975
2895.22 3106
2895.72 3068
2896.23 2886
2896.74 3233
2897.25 2969
2897.75 3094
2898.26 3268
2898.77 3207
2899.28 3345
2899.78 3180
2900.29 3229
2900.80 3295
2901.31 3329
2901.81 3670
2902.32 3586
2902.83 3629
2903.34 3709
2903.85 3621
2904.35 3594
2904.86 3513
2905.37 3635
2905.88 3849
2906.39 3659
2906.90 3499
2907.40 3324
2907.91 3359
2908.42 3351
2908.93 3222
2909.44 3141
2909.95 2978
2910.46 3008
2910.96 3018
2911.47 2862
2911.98 2699
2912.49 2883
2913.00 2879
2913.51 2858
2914.02 2875
2914.53 2708
2915.04 2757
2915.54 2715
2916.05 2772
2916.56 2955
2917.07 2887
2917.58 2849
2918.09 2757
2918.60 2805
2919.11 2963
2919.62 2773
2920.13 2638
2920.64 2692
2921.15 2747
2921.66 2865
2922.17 2909
2922.68 2911
2923.19 2802
2923.70 3014
2924.21 3054
2924.72 3052
2925.23 3114
2925.74 3190
2926.25 3197
2926.76 3204
2927.27 3199
2927.78 3230
2928.29 3183
2928.80 3118
2929.31 2994
2929.82 2715
2930.33 2803
2930.84 2793
2931.35 2622
2931.86 2614
2932.37 2767
2932.88 2825
2933.39 2700
2933.90 2816
2934.41 2943
2934.92 3068
2935.43 2970
2935.94 2949
2936.45 3151
2936.97 3088
2937.48 3120
2937.99 3012
2938.50 3252
2939.01 3035
2939.52 2929
2940.03 2984
2940.54 3096
2941.05 3182
2941.57 3080
2942.08 2942
2942.59 3059
2943.10 3268
2943.61 3057
2944.12 3284
2944.63 3489
2945.15 3549
2945.66 3615
2946.17 3627
2946.68 3749
2947.19 3841
2947.71 3938
2948.22 3927
2948.73 3839
2949.24 4029
2949.75 3572
2950.27 3340
2950.78 3330
2951.29 3280
2951.80 3157
2952.31 3041
2952.83 2961
2953.34 2974
2953.85 2725
2954.36 2829
2954.88 2924
2955.39 2988
2955.90 2878
2956.41 2703
2956.93 2760
2957.44 2725
2957.95 2727
2958.47 2974
2958.98 2941
2959.49 2822
2960.00 2798
2960.52 2806
2961.03 2998
2961.54 3043
2962.06 3114
2962.57 3074
2963.08 3071
2963.60 3256
2964.11 3067
2964.62 3150
2965.14 3263
2965.65 3081
2966.16 2865
2966.68 2819
2967.19 2940
2967.70 3047
2968.22 2743
2968.73 2739
2969.24 2902
2969.76 2985
2970.27 2914
2970.79 2949
2971.30 2952
2971.81 2787
2972.33 2919
2972.84 3006
2973.36 2968
2973.87 2975
2974.38 2993
2974.90 2940
2975.41 2862
2975.93 2923
2976.44 2941
2976.96 2902
2977.47 3036
2977.99 2936
2978.50 2878
2979.01 2778
2979.53 2706
2980.04 2817
2980.56 2931
2981.07 2980
2981.59 2996
2982.10 2972
2982.62 3049
2983.13 3186
2983.65 3218
2984.16 3229
2984.68 3243
2985.19 3390
2985.71 3380
2986.22 3538
2986.74 3490
2987.25 3490
2987.77 3464
2988.28 3621
2988.80 3425
2989.32 3315
2989.83 3340
2990.35 3358
2990.86 3450
2991.38 3446
2991.89 3306
2992.41 3096
2992.92 3092
2993.44 3221
2993.96 3251
2994.47 3435
2994.99 3409
2995.50 3445
2996.02 3502
2996.54 3798
2997.05 3926
2997.57 3916
2998.09 4055
2998.60 4192
2999.12 4047
2999.63 4111
3000.15 4146
3000.67 4177
3001.18 4311
3001.70 4522
3002.22 4315
3002.73 4651
3003.25 4962
3003.77 5589
3004.28 5746
3004.80 6532
3005.32 6980
3005.83 6810
3006.35 6744
3006.87 6945
3007.39 6675
3007.90 6125
3008.42 5697
3008.94 4989
3009.45 4639
3009.97 4128
3010.49 3922
3011.01 3713
3011.52 3489
3012.04 3449
3012.56 3273
3013.08 3084
3013.59 3225
3014.11 3344
3014.63 3351
3015.15 3339
3015.66 3204
3016.18 3303
3016.70 3225
3017.22 3410
3017.74 3331
3018.25 3466
3018.77 3604
3019.29 3547
3019.81 3585
3020.33 3450
3020.84 3449
3021.36 3441
3021.88 3501
3022.40 3555
3022.92 3396
3023.44 3385
3023.95 3684
3024.47 3551
3024.99 3371
3025.51 3393
3026.03 3374
3026.55 3403
3027.07 3402
3027.58 3420
3028.10 3287
3028.62 3400
3029.14 3252
3029.66 3212
3030.18 2967
3030.70 2839
3031.22 2964
3031.74 2967
3032.26 3111
3032.77 3137
3033.29 2900
3033.81 3103
3034.33 3338
3034.85 3179
3035.37 3124
3035.89 3151
3036.41 3057
3036.93 2940
3037.45 3066
3037.97 3005
3038.49 3063
3039.01 3093
3039.53 2963
3040.05 2896
3040.57 2929
3041.09 2946
3041.61 2923
3042.13 2974
3042.65 2913
3043.17 2855
3043.69 3065
3044.21 3114
3044.73 2966
3045.25 2990
3045.77 3081
3046.29 3103
3046.81 3041
3047.33 2980
3047.85 3105
3048.37 3038
3048.89 2797
3049.41 2957
3049.93 3038
3050.45 2981
3050.98 2927
3051.50 2826
3052.02 2875
3052.54 2817
3053.06 2800
3053.58 2776
3054.10 2758
3054.62 2809
3055.14 2814
3055.66 2787
3056.19 2799
3056.71 2715
3057.23 2802
3057.75 2710
3058.27 2922
3058.79 2963
3059.31 2918
3059.84 2951
3060.36 2717
3060.88 2843
3061.40 2868
3061.92 2993
3062.44 2838
3062.97 2888
3063.49 2828
3064.01 2827
3064.53 2983
3065.05 3177
3065.58 3174
3066.10 3097
3066.62 3141
3067.14 3396
3067.66 3247
3068.19 3325
3068.71 3264
3069.23 3281
3069.75 3227
3070.28 3186
3070.80 3320
3071.32 3042
3071.84 2987
3072.37 3132
3072.89 3065
3073.41 2925
3073.93 3059
3074.46 3130
3074.98 2941
3075.50 2903
3076.03 3225
3076.55 3275
3077.07 3328
3077.59 3416
3078.12 3340
3078.64 3538
3079.16 3594
3079.69 3557
3080.21 3583
3080.73 3499
3081.26 3806
3081.78 3875
3082.30 4005
3082.83 3964
3083.35 4077
3083.87 3797
3084.40 3832
3084.92 3878
3085.45 3798
3085.97 3750
3086.49 3750
3087.02 3748
3087.54 3651
3088.06 3654
3088.59 3536
3089.11 3399
3089.64 3523
3090.16 3438
3090.68 3495
3091.21 3503
3091.73 3369
3092.26 3549
3092.78 3474
3093.31 3482
3093.83 3444
3094.36 3625
3094.88 3819
3095.40 3848
3095.93 3771
3096.45 3859
3096.98 3918
3097.50 3898
3098.03 3868
3098.55 3965
3099.08 4129
3099.60 4278
3100.13 4648
3100.65 5394
3101.18 6170
3101.70 7344
3102.23 7780
3102.75 8713
3103.28 9618
3103.80 10601
3104.33 10849
3104.85 10655
3105.38 10025
3105.90 9111
3106.43 8231
3106.96 7218
3107.48 6141
3108.01 5246
3108.53 4870
3109.06 4466
3109.58 4342
3110.11 4126
3110.64 3920
3111.16 3794
3111.69 3932
3112.21 3876
3112.74 3897
3113.27 3752
3113.79 3615
3114.32 3568
3114.84 3308
3115.37 3338
3115.90 3476
3116.42 3381
3116.95 3104
3117.48 3089
3118.00 3188
3118.53 3145
3119.06 2891
3119.58 2975
3120.11 3067
3120.64 3184
3121.16 3213
3121.69 3265
3122.22 3303
3122.74 3370
3123.27 3604
3123.80 3565
3124.32 3517
3124.85 3267
3125.38 3300
3125.90 3293
3126.43 3246
3126.96 3107
3127.49 3078
3128.01 3158
3128.54 3152
3129.07 3101
3129.60 2954
3130.12 3023
3130.65 2896
3131.18 2869
3131.71 2844
3132.23 2906
3132.76 2932
3133.29 3000
3133.82 2980
3134.35 3052
3134.87 2984
3135.40 2999
3135.93 2918
3136.46 2973
3136.99 2912
3137.51 2731
3138.04 2884
3138.57 3046
3139.10 3201
3139.63 3111
3140.15 2995
3140.68 3122
3141.21 2905
3141.74 2917
3142.27 2891
3142.80 2754
3143.33 2824
3143.85 2988
3144.38 2970
3144.91 3113
3145.44 3215
3145.97 3161
3146.50 3216
3147.03 3271
3147.56 3508
3148.08 3535
3148.61 3470
3149.14 3717
3149.67 3807
3150.20 3890
3150.73 3903
3151.26 3599
3151.79 3654
3152.32 3635
3152.85 3468
3153.38 3275
3153.91 3228
3154.44 3223
3154.97 3294
3155.50 3192
3156.03 3034
3156.56 2940
3157.08 3150
3157.61 3136
3158.14 3049
3158.67 3089
3159.20 3190
3159.73 3275
3160.26 3103
3160.79 3185
3161.32 3188
3161.85 3209
3162.39 3081
3162.92 2955
3163.45 2949
3163.98 3009
3164.51 2915
3165.04 2883
3165.57 2974
3166.10 2797
3166.63 2895
3167.16 2817
3167.69 2903
3168.22 2992
3168.75 2861
3169.28 2820
3169.81 2933
3170.34 2957
3170.87 2951
3171.41 2852
3171.94 2767
3172.47 2957
3173.00 2854
3173.53 2865
3174.06 3103
3174.59 2988
3175.12 2999
3175.65 2992
3176.19 3313
3176.72 3384
3177.25 3366
3177.78 3199
3178.31 3102
3178.84 2995
3179.38 2871
3179.91 3093
3180.44 2937
3180.97 2812
3181.50 3049
3182.03 2940
3182.57 2932
3183.10 2773
3183.63 2669
3184.16 2808
3184.69 2889
3185.23 2874
3185.76 3037
3186.29 3000
3186.82 2946
3187.36 2911
3187.89 2869
3188.42 2795
3188.95 2889
3189.49 2805
3190.02 2780
3190.55 2835
3191.08 2818
3191.62 2781
3192.15 2723
3192.68 2686
3193.21 2744
3193.75 2787
3194.28 2809
3194.81 2733
3195.35 2875
3195.88 2898
3196.41 2809
3196.94 2846
3197.48 2684
3198.01 2663
3198.54 2792
3199.08 2802
3199.61 2889
3200.14 2946
3200.68 3030
3201.21 3017
3201.74 3057
3202.28 3168
3202.81 3283
3203.35 3283
3203.88 3332
3204.41 3159
3204.95 3017
3205.48 3038
3206.01 2975
3206.55 3050
3207.08 3022
3207.62 2874
3208.15 3009
3208.68 3124
3209.22 3107
3209.75 3140
3210.29 3195
3210.82 3317
3211.36 3401
3211.89 3460
3212.42 3555
3212.96 3654
3213.49 3501
3214.03 3410
3214.56 3442
3215.10 3363
3215.63 3203
3216.17 3195
3216.70 3205
3217.24 3080
3217.77 3190
3218.31 3290
3218.84 3330
3219.38 3368
3219.91 3249
3220.45 3148
3220.98 3390
3221.52 3534
3222.05 3527
3222.59 3488
3223.12 3393
3223.66 3537
3224.19 3560
3224.73 3583
3225.26 3599
3225.80 3575
3226.33 3591
3226.87 3637
3227.41 3502
3227.94 3144
3228.48 3395
3229.01 3314
3229.55 3243
3230.08 3197
3230.62 3053
3231.16 3130
3231.69 3101
3232.23 3085
3232.76 3203
3233.30 3175
3233.84 3026
3234.37 3224
3234.91 3066
3235.45 2916
3235.98 3004
3236.52 3156
3237.05 3348
3237.59 3272
3238.13 3261
3238.66 3422
3239.20 3442
3239.74 3589
3240.27 3435
3240.81 3581
3241.35 3511
3241.88 3569
3242.42 3372
3242.96 3524
3243.50 3377
3244.03 3133
3244.57 3078
3245.11 3165
3245.64 3169
3246.18 3148
3246.72 3302
3247.26 3308
3247.79 3154
3248.33 3254
3248.87 3263
3249.40 3283
3249.94 3305
3250.48 3186
3251.02 3447
3251.56 3336
3252.09 3341
3252.63 3410
3253.17 3599
3253.71 3734
3254.24 3697
3254.78 3684
3255.32 3770
3255.86 4007
3256.40 4235
3256.93 4045
3257.47 4134
3258.01 4119
3258.55 4078
3259.09 4323
3259.63 4444
3260.16 4670
3260.70 4902
3261.24 5153
3261.78 5274
3262.32 5552
3262.86 5633
3263.39 5972
3263.93 6266
3264.47 6489
3265.01 6272
3265.55 6226
3266.09 6469
3266.63 6008
3267.17 6006
3267.71 6029
3268.24 5992
3268.78 5942
3269.32 5553
3269.86 5200
3270.40 4914
3270.94 4357
3271.48 4119
3272.02 4153
3272.56 4019
3273.10 3785
3273.64 3588
3274.18 3525
3274.72 3585
3275.26 3463
3275.80 3544
3276.34 3644
3276.87 3526
3277.41 3621
3277.95 3534
3278.49 3558
3279.03 3800
3279.57 3708
3280.11 3588
3280.65 3573
3281.19 3732
3281.73 3663
3282.27 3603
3282.81 3755
3283.36 3744
3283.90 3623
3284.44 3559
3284.98 3600
3285.52 3713
3286.06 3608
3286.60 3532
3287.14 3628
3287.68 3851
3288.22 3827
3288.76 3564
3289.30 3675
3289.84 3486
3290.38 3772
3290.92 3567
3291.46 3681
3292.01 3735
3292.55 3805
3293.09 3835
3293.63 4110
3294.17 4478
3294.71 4999
3295.25 5387
3295.79 5406
3296.34 5536
3296.88 5568
3297.42 5505
3297.96 5200
3298.50 5267
3299.04 5113
3299.58 4597
3300.13 4359
3300.67 4188
3301.21 4157
3301.75 3979
3302.29 3868
3302.83 3844
3303.38 3835
3303.92 3694
3304.46 3617
3305.00 3558
3305.54 3613
3306.09 3554
3306.63 3653
3307.17 3343
3307.71 3325
3308.26 3443
3308.80 3558
3309.34 3454
3309.88 3320
3310.43 3281
3310.97 3320
3311.51 3320
3312.05 3332
3312.60 3393
3313.14 3185
3313.68 3447
3314.22 3580
3314.77 3485
3315.31 3755
3315.85 3998
3316.40 3940
3316.94 3895
3317.48 3919
3318.03 3897
3318.57 3868
3319.11 3795
3319.65 3663
3320.20 3674
3320.74 3715
3321.28 3554
3321.83 3526
3322.37 3648
3322.92 3597
3323.46 3495
3324.00 3610
3324.55 3801
3325.09 3774
3325.63 3546
3326.18 3556
3326.72 3470
3327.27 3404
3327.81 3242
3328.35 3236
3328.90 3267
3329.44 3128
3329.99 3056
3330.53 3048
3331.07 3174
3331.62 3302
3332.16 3503
3332.71 3647
3333.25 4188
3333.80 4450
3334.34 4702
3334.88 5085
3335.43 5576
3335.97 6135
3336.52 6106
3337.06 6547
3337.61 6635
3338.15 6454
3338.70 6177
3339.24 5653
3339.79 5320
3340.33 4963
3340.88 4516
3341.42 4124
3341.97 3884
3342.51 3676
3343.06 3654
3343.60 3368
3344.15 3441
3344.69 3198
3345.24 3106
3345.78 3087
3346.33 3126
3346.87 3197
3347.42 3204
3347.97 3338
3348.51 3336
3349.06 3308
3349.60 3278
3350.15 3150
3350.69 3198
3351.24 3249
3351.79 3132
3352.33 3269
3352.88 3068
3353.42 3207
3353.97 3046
3354.52 3054
3355.06 3089
3355.61 3118
3356.15 3051
3356.70 3002
3357.25 2866
3357.79 2878
3358.34 3044
3358.89 3072
3359.43 2939
3359.98 2887
3360.53 2890
3361.07 2748
3361.62 2914
3362.17 2881
3362.71 2903
3363.26 2972
3363.81 2787
3364.35 2786
3364.90 2950
3365.45 2828
3365.99 2819
3366.54 2886
3367.09 2957
3367.64 2808
3368.18 2861
3368.73 3024
3369.28 3019
3369.82 2945
3370.37 3078
3370.92 3101
3371.47 3043
3372.01 2968
3372.56 2932
3373.11 2980
3373.66 2994
3374.21 2986
3374.75 2962
3375.30 2914
3375.85 2865
3376.40 2991
3376.94 2908
3377.49 3028
3378.04 2764
3378.59 2694
3379.14 2599
3379.68 2643
3380.23 2634
3380.78 2620
3381.33 2682
3381.88 2545
3382.43 2474
3382.97 2581
3383.52 2612
3384.07 2609
3384.62 2554
3385.17 2554
3385.72 2637
3386.27 2664
3386.81 2472
3387.36 2679
3387.91 2622
3388.46 2792
3389.01 2795
3389.56 2921
3390.11 2761
3390.66 2664
3391.21 2675
3391.76 2626
3392.30 2639
3392.85 2664
3393.40 2650
3393.95 2718
3394.50 2650
3395.05 2647
3395.60 2630
3396.15 2574
3396.70 2721
3397.25 2653
3397.80 2532
3398.35 2538
3398.90 2621
3399.45 2713
3400.00 2546
3400.55 2614
3401.10 2753
3401.65 2677
3402.20 2550
3402.75 2618
3403.30 2610
3403.85 2701
3404.40 2679
3404.95 2672
3405.50 2538
3406.05 2609
3406.60 2611
3407.15 2558
3407.70 2438
3408.25 2430
3408.80 2522
3409.35 2567
3409.90 2535
3410.45 2581
3411.00 2577
3411.55 2550
3412.10 2633
3412.66 2592
3413.21 2589
3413.76 2622
3414.31 2627
3414.86 2611
3415.41 2712
3415.96 2604
3416.51 2604
3417.06 2545
3417.61 2813
3418.17 2754
3418.72 2662
3419.27 2627
3419.82 2639
3420.37 2671
3420.92 2608
3421.47 2866
3422.03 2942
3422.58 3053
3423.13 3253
3423.68 3318
3424.23 3351
3424.78 3454
3425.34 3441
3425.89 3586
3426.44 3436
3426.99 3337
3427.54 3240
3428.10 3106
3428.65 2936
3429.20 2905
3429.75 2931
3430.31 3095
3430.86 2834
3431.41 2939
3431.96 2985
3432.51 2975
3433.07 2766
3433.62 2810
3434.17 2828
3434.72 2825
3435.28 2783
3435.83 2740
3436.38 2803
3436.94 2709
3437.49 2806
3438.04 2909
3438.59 3047
3439.15 2883
3439.70 2929
3440.25 2851
3440.81 2894
3441.36 3018
3441.91 3083
3442.47 3181
3443.02 3154
3443.57 3038
3444.13 2973
3444.68 2807
3445.23 2779
3445.79 2781
3446.34 2848
3446.89 2764
3447.45 2541
3448.00 2534
3448.55 2562
3449.11 2490
3449.66 2565
3450.22 2479
3450.77 2737
3451.32 2748
3451.88 2415
3452.43 2508
3452.99 2490
3453.54 2542
3454.09 2509
3454.65 2472
3455.20 2540
3455.76 2703
3456.31 2530
3456.87 2671
3457.42 2621
3457.97 2692
3458.53 2628
3459.08 2533
3459.64 2785
3460.19 2819
3460.75 2727
3461.30 2775
3461.86 2799
3462.41 2812
3462.97 2857
3463.52 2893
3464.08 2821
3464.63 2945
3465.19 2912
3465.74 2842
3466.30 2974
3466.85 3042
3467.41 2997
3467.96 3027
3468.52 3081
3469.07 2895
3469.63 2993
3470.18 3000
3470.74 3091
3471.30 2946
3471.85 2927
3472.41 2962
3472.96 3086
3473.52 3122
3474.07 3035
3474.63 2999
3475.19 2940
3475.74 3022
3476.30 3082
3476.85 3072
3477.41 3129
3477.97 3293
3478.52 3153
3479.08 3327
3479.63 3319
3480.19 3285
3480.75 3292
3481.30 3353
3481.86 3397
3482.42 3382
3482.97 3200
3483.53 3187
3484.08 3221
3484.64 3291
3485.20 3279
3485.75 3176
3486.31 3338
3486.87 3597
3487.43 3591
3487.98 3771
3488.54 4061
3489.10 4341
3489.65 4481
3490.21 4859
3490.77 5173
3491.32 5174
3491.88 5399
3492.44 5867
3493.00 5965
3493.55 6016
3494.11 6070
3494.67 5814
3495.23 5935
3495.78 5409
3496.34 5284
3496.90 5235
3497.46 5269
3498.01 5498
3498.57 5695
3499.13 6047
3499.69 6702
3500.24 6834
3500.80 6987
3501.36 7216
3501.92 7762
3502.48 8446
3503.03 8779
3503.59 9653
3504.15 10529
3504.71 11327
3505.27 11937
3505.83 12081
3506.38 13019
3506.94 12786
3507.50 12196
3508.06 11399
3508.62 10204
3509.18 9440
3509.74 8505
3510.29 7451
3510.85 6565
3511.41 5629
3511.97 4907
3512.53 4392
3513.09 4193
3513.65 3905
3514.21 3620
3514.76 3605
3515.32 3403
3515.88 3404
3516.44 3327
3517.00 3224
3517.56 3279
3518.12 3391
3518.68 3356
3519.24 3246
3519.80 3347
3520.36 3447
3520.92 3280
3521.48 3355
3522.04 3324
3522.60 3386
3523.16 3327
3523.71 3380
3524.27 3436
3524.83 3383
3525.39 3358
3525.95 3524
3526.51 3363
3527.07 3386
3527.63 3279
3528.19 3195
3528.75 3235
3529.31 3238
3529.87 3183
3530.44 3151
3531.00 3032
3531.56 3119
3532.12 3270
3532.68 3282
3533.24 3402
3533.80 3522
3534.36 3740
3534.92 3595
3535.48 3639
3536.04 3732
3536.60 3715
3537.16 3712
3537.72 3529
3538.28 3620
3538.84 3513
3539.41 3459
3539.97 3372
3540.53 3314
3541.09 3501
3541.65 3369
3542.21 3470
3542.77 3554
3543.33 3458
3543.89 3747
3544.46 3585
3545.02 3620
3545.58 3605
3546.14 3443
3546.70 3427
3547.26 3348
3547.83 3308
3548.39 3197
3548.95 3015
3549.51 3087
3550.07 2858
3550.63 2791
3551.20 2975
3551.76 2788
3552.32 2708
3552.88 2737
3553.44 2691
3554.01 2583
3554.57 2615
3555.13 2684
3555.69 2464
3556.26 2476
3556.82 2576
3557.38 2650
3557.94 2731
3558.50 2685
3559.07 2688
3559.63 2886
3560.19 2847
3560.76 2958
3561.32 3051
3561.88 2826
3562.44 2876
3563.01 2940
3563.57 2922
3564.13 2811
3564.70 2750
3565.26 2680
3565.82 2866
3566.38 2823
3566.95 2769
3567.51 2717
3568.07 2699
3568.64 2604
3569.20 2672
3569.76 2605
3570.33 2514
3570.89 2533
3571.45 2579
3572.02 2756
3572.58 2701
3573.15 2817
3573.71 2866
3574.27 2792
3574.84 2904
3575.40 3007
3575.96 3028
3576.53 3131
3577.09 3139
3577.66 3179
3578.22 3072
3578.78 3168
3579.35 3195
3579.91 3100
3580.48 3138
3581.04 3080
3581.61 3131
3582.17 2879
3582.73 2798
3583.30 2820
3583.86 2734
3584.43 2726
3584.99 2938
3585.56 2717
3586.12 2661
3586.69 2617
3587.25 2735
3587.82 2627
3588.38 2520
3588.95 2588
3589.51 2682
3590.08 2788
3590.64 2742
3591.21 2654
3591.77 2699
3592.34 2676
3592.90 2650
3593.47 2670
3594.03 2876
3594.60 2792
3595.16 2689
3595.73 2655
3596.29 2656
3596.86 2647
3597.42 2752
3597.99 2633
3598.56 2617
3599.12 2690
3599.69 2598
3600.25 2538
3600.82 2646
3601.38 2615
3601.95 2725
3602.52 2675
3603.08 2652
3603.65 2510
3604.21 2700
3604.78 2640
3605.35 2460
3605.91 2517
3606.48 2485
3607.05 2506
3607.61 2526
3608.18 2562
3608.74 2520
3609.31 2482
3609.88 2523
3610.44 2562
3611.01 2404
3611.58 2370
3612.14 2379
3612.71 2576
3613.28 2519
3613.84 2534
3614.41 2614
3614.98 2974
3615.55 2984
3616.11 3185
3616.68 3249
3617.25 3396
3617.81 3646
3618.38 3752
3618.95 3858
3619.52 3919
3620.08 4004
3620.65 3872
3621.22 3779
3621.79 3669
3622.35 3391
3622.92 3212
3623.49 3074
3624.06 3066
3624.62 2712
3625.19 2533
3625.76 2690
3626.33 2595
3626.89 2531
3627.46 2616
3628.03 2599
3628.60 2735
3629.17 2490
3629.73 2640
3630.30 2647
3630.87 2802
3631.44 2718
3632.01 2886
3632.58 2809
3633.14 2741
3633.71 2865
3634.28 2873
3634.85 3043
3635.42 3052
3635.99 2961
3636.56 2991
3637.12 3130
3637.69 2921
3638.26 2935
3638.83 3072
3639.40 3362
3639.97 3590
3640.54 3586
3641.11 3758
3641.67 3847
3642.24 3964
3642.81 3969
3643.38 4083
3643.95 4285
3644.52 3968
3645.09 3478
3645.66 3460
3646.23 3358
3646.80 3372
3647.37 3096
3647.94 3095
3648.51 3031
3649.08 3088
3649.65 3121
3650.22 3089
3650.79 3316
3651.36 3209
3651.93 3315
3652.50 3611
3653.06 3482
3653.63 3625
3654.20 3654
3654.77 3677
3655.35 3780
3655.92 3739
3656.49 3919
3657.06 4027
3657.63 4107
3658.20 4243
3658.77 4286
3659.34 4387
3659.91 4694
3660.48 4808
3661.05 4848
3661.62 4934
3662.19 4789
3662.76 4457
3663.33 4350
3663.90 3912
3664.47 3826
3665.04 3486
3665.61 3369
3666.19 3218
3666.76 3310
3667.33 3319
3667.90 3229
3668.47 3299
3669.04 3171
3669.61 3129
3670.18 3141
3670.75 3197
3671.33 3121
3671.90 2985
3672.47 3095
3673.04 3229
3673.61 3266
3674.18 3179
3674.76 3385
3675.33 3441
3675.90 3283
3676.47 3350
3677.04 3469
3677.61 3320
3678.19 3206
3678.76 3207
3679.33 3136
3679.90 3089
3680.47 3118
3681.05 3066
3681.62 3017
3682.19 3023
3682.76 2928
3683.33 3041
3683.91 3094
3684.48 2898
3685.05 2891
3685.62 2814
3686.20 2992
3686.77 2989
3687.34 3182
3687.91 3404
3688.49 3300
3689.06 3407
3689.63 3761
3690.21 3846
3690.78 3981
3691.35 3923
3691.92 3862
3692.50 3906
3693.07 3802
3693.64 3610
3694.22 3446
3694.79 3045
3695.36 3021
3695.94 3026
3696.51 2910
3697.08 2985
3697.66 3117
3698.23 3121
3698.80 3268
3699.38 3087
3699.95 3000
3700.52 3257
3701.10 3172
3701.67 3192
3702.24 3282
3702.82 3221
3703.39 3202
3703.97 3146
3704.54 3087
3705.11 3143
3705.69 2937
3706.26 2905
3706.84 3186
3707.41 3025
3707.98 3018
3708.56 3084
3709.13 3127
3709.71 3052
3710.28 2995
3710.86 3007
3711.43 3047
3712.01 3144
3712.58 2890
3713.15 2838
3713.73 3035
3714.30 2949
3714.88 2727
3715.45 2706
3716.03 2835
3716.60 2755
3717.18 2620
3717.75 2588
3718.33 2596
3718.90 2644
3719.48 2704
3720.05 2780
3720.63 2775
3721.20 2589
3721.78 2671
3722.35 2561
3722.93 2543
3723.51 2453
3724.08 2347
3724.66 2464
3725.23 2386
3725.81 2328
3726.38 2271
3726.96 2417
3727.53 2637
3728.11 2596
3728.69 2542
3729.26 2636
3729.84 2709
3730.41 2777
3730.99 2748
3731.57 2783
3732.14 2779
3732.72 2975
3733.29 2996
3733.87 2984
3734.45 2931
3735.02 2928
3735.60 3008
3736.18 2953
3736.75 2907
3737.33 2790
3737.90 2498
3738.48 2600
3739.06 2641
3739.63 2557
3740.21 2530
3740.79 2544
3741.36 2578
3741.94 2497
3742.52 2442
3743.10 2462
3743.67 2487
3744.25 2542
3744.83 2639
3745.40 2639
3745.98 2511
3746.56 2636
3747.13 2832
3747.71 2725
3748.29 2484
3748.87 2414
3749.44 2421
3750.02 2526
3750.60 2561
3751.18 2523
3751.75 2484
3752.33 2393
3752.91 2529
3753.49 2432
3754.06 2274
3754.64 2387
3755.22 2406
3755.80 2385
3756.38 2330
3756.95 2319
3757.53 2355
3758.11 2260
3758.69 2231
3759.27 2382
3759.84 2389
3760.42 2429
3761.00 2391
3761.58 2420
3762.16 2564
3762.74 2552
3763.32 2581
3763.89 2525
3764.47 2546
3765.05 2440
3765.63 2432
3766.21 2524
3766.79 2393
3767.37 2513
3767.94 2451
3768.52 2427
3769.10 2404
3769.68 2441
3770.26 2367
3770.84 2417
3771.42 2498
3772.00 2511
3772.58 2395
3773.16 2484
3773.74 2459
3774.31 2423
3774.89 2434
3775.47 2479
3776.05 2531
3776.63 2379
3777.21 2373
3777.79 2349
3778.37 2476
3778.95 2339
3779.53 2270
3780.11 2434
3780.69 2291
3781.27 2343
3781.85 2260
3782.43 2203
3783.01 2267
3783.59 2294
3784.17 2431
3784.75 2424
3785.33 2324
3785.91 2373
3786.49 2424
3787.07 2318
3787.65 2335
3788.23 2397
3788.81 2476
3789.39 2559
3789.97 2518
3790.55 2605
3791.13 2524
3791.71 2700
3792.30 2538
3792.88 2477
3793.46 2521
3794.04 2427
3794.62 2561
3795.20 2557
3795.78 2658
3796.36 2616
3796.94 2648
3797.52 2740
3798.10 2578
3798.69 2574
3799.27 2606
3799.85 2729
3800.43 2724
3801.01 2830
3801.59 2961
3802.17 3091
3802.76 3069
3803.34 2994
3803.92 3007
3804.50 2902
3805.08 2920
3805.66 2980
3806.25 2887
3806.83 2930
3807.41 3016
3807.99 3089
3808.57 3178
3809.16 3266
3809.74 3317
3810.32 3462
3810.90 3328
3811.48 3279
3812.07 3401
3812.65 3214
3813.23 3262
3813.81 3198
3814.39 3308
3814.98 3399
3815.56 3436
3816.14 3250
3816.72 3244
3817.31 3253
3817.89 3173
3818.47 3045
3819.06 3034
3819.64 2903
3820.22 2746
3820.80 2556
3821.39 2592
3821.97 2583
3822.55 2529
3823.14 2586
3823.72 2526
3824.30 2310
3824.89 2500
3825.47 2485
3826.05 2457
3826.64 2463
3827.22 2343
3827.80 2493
3828.39 2586
3828.97 2530
3829.55 2468
3830.14 2536
3830.72 2429
3831.30 2371
3831.89 2483
3832.47 2562
3833.05 2526
3833.64 2601
3834.22 2595
3834.81 2568
3835.39 2483
3835.97 2503
3836.56 2316
3837.14 2341
3837.73 2444
3838.31 2387
3838.90 2360
3839.48 2336
3840.06 2278
3840.65 2312
3841.23 2294
3841.82 2382
3842.40 2303
3842.99 2218
3843.57 2279
3844.16 2194
3844.74 2268
3845.33 2219
3845.91 2253
3846.50 2249
3847.08 2221
3847.66 2381
3848.25 2230
3848.83 2197
3849.42 2292
3850.00 2248
3850.59 2373
3851.18 2417
3851.76 2390
3852.35 2498
3852.93 2437
3853.52 2348
3854.10 2257
3854.69 2267
3855.27 2303
3855.86 2230
3856.44 2193
3857.03 2162
3857.62 2259
3858.20 2316
3858.79 2324
3859.37 2484
3859.96 2481
3860.54 2497
3861.13 2592
3861.72 2627
3862.30 2703
3862.89 2864
3863.47 2975
3864.06 2887
3864.65 3020
3865.23 2975
3865.82 2945
3866.41 2925
3866.99 2742
3867.58 2903
3868.17 2723
3868.75 2615
3869.34 2719
3869.93 2465
3870.51 2552
3871.10 2570
3871.69 2487
3872.27 2476
3872.86 2563
3873.45 2490
3874.03 2528
3874.62 2688
3875.21 2698
3875.79 2514
3876.38 2445
3876.97 2565
3877.56 2487
3878.14 2523
3878.73 2611
3879.32 2487
3879.90 2387
3880.49 2391
3881.08 2332
3881.67 2351
3882.25 2341
3882.84 2200
3883.43 2318
3884.02 2283
3884.61 2325
3885.19 2411
3885.78 2470
3886.37 2433
3886.96 2355
3887.54 2417
3888.13 2597
3888.72 2767
3889.31 2809
3889.90 2857
3890.48 2901
3891.07 2925
3891.66 2995
3892.25 3009
3892.84 2937
3893.43 2907
3894.01 2915
3894.60 2818
3895.19 2820
3895.78 2733
3896.37 2616
3896.96 2672
3897.55 2694
3898.14 2595
3898.72 2560
3899.31 2547
3899.90 2704
3900.49 2633
3901.08 2357
3901.67 2297
3902.26 2326
3902.85 2263
3903.44 2315
3904.03 2519
3904.61 2347
3905.20 2379
3905.79 2407
3906.38 2368
3906.97 2421
3907.56 2532
3908.15 2487
3908.74 2384
3909.33 2499
3909.92 2545
3910.51 2482
3911.10 2400
3911.69 2451
3912.28 2307
3912.87 2344
3913.46 2372
3914.05 2367
3914.64 2251
3915.23 2195
3915.82 2179
3916.41 2223
3917.00 2392
3917.59 2349
3918.18 2382
3918.77 2342
3919.36 2439
3919.95 2335
3920.54 2321
3921.13 2364
3921.72 2361
3922.31 2271
3922.90 2194
3923.49 2161
3924.08 2282
3924.68 2309
3925.27 2348
3925.86 2202
3926.45 2180
3927.04 2168
3927.63 2118
3928.22 2302
3928.81 2191
3929.40 2084
3929.99 2123
3930.59 2098
3931.18 2139
3931.77 2125
3932.36 1903
3932.95 2018
3933.54 2213
3934.13 2121
3934.73 2023
3935.32 2208
3935.91 2194
3936.50 2163
3937.09 2150
3937.68 2105
3938.28 2179
3938.87 2179
3939.46 2219
3940.05 2244
3940.64 2357
3941.23 2355
3941.83 2313
3942.42 2159
3943.01 2226
3943.60 2276
3944.20 2271
3944.79 2405
3945.38 2303
3945.97 2310
3946.56 2294
3947.16 2234
3947.75 2227
3948.34 2103
3948.94 2175
3949.53 2152
3950.12 2158
3950.71 2194
3951.31 2070
3951.90 2270
3952.49 2256
3953.08 2202
3953.68 2207
3954.27 2207
3954.86 2149
3955.46 2257
3956.05 2219
3956.64 2168
3957.24 2264
3957.83 2352
3958.42 2270
3959.02 2419
3959.61 2540
3960.20 2527
3960.80 2501
3961.39 2423
3961.98 2317
3962.58 2363
3963.17 2316
3963.76 2335
3964.36 2274
3964.95 2254
3965.55 2361
3966.14 2438
3966.73 2370
3967.33 2265
3967.92 2301
3968.52 2308
3969.11 2282
3969.70 2372
3970.30 2182
3970.89 2163
3971.49 2198
3972.08 2127
3972.68 2105
3973.27 2018
3973.86 2081
3974.46 2207
3975.05 2220
3975.65 2215
3976.24 2062
3976.84 2169
3977.43 2060
3978.03 2060
3978.62 2069
3979.22 2170
3979.81 2254
3980.41 2280
3981.00 2251
3981.60 2075
3982.19 2078
3982.79 2224
3983.38 2294
3983.98 2145
3984.57 2108
3985.17 2155
3985.76 2167
3986.36 2346
3986.95 2264
3987.55 2168
3988.14 2201
3988.74 2240
3989.34 2208
3989.93 2239
3990.53 2226
3991.12 2126
3991.72 2247
3992.31 2269
3992.91 2354
3993.51 2416
3994.10 2517
3994.70 2569
3995.29 2535
3995.89 2498
3996.49 2434
3997.08 2573
3997.68 2458
3998.28 2445
3998.87 2269
3999.47 2356
4000.06 2427
4000.66 2392
4001.26 2374
4001.85 2246
4002.45 2239
4003.05 2236
4003.64 2127
4004.24 2234
4004.84 2310
4005.43 2156
4006.03 2137
4006.63 2328
4007.22 2205
4007.82 2400
4008.42 2421
4009.02 2416
4009.61 2425
4010.21 2605
4010.81 2490
4011.40 2384
4012.00 2471
4012.60 2366
4013.20 2420
4013.79 2446
4014.39 2287
4014.99 2341
4015.59 2408
4016.18 2400
4016.78 2362
4017.38 2385
4017.98 2415
4018.58 2416
4019.17 2528
4019.77 2503
4020.37 2392
4020.97 2263
4021.56 2389
4022.16 2227
4022.76 2290
4023.36 2561
4023.96 2505
4024.56 2461
4025.15 2592
4025.75 2590
4026.35 2537
4026.95 2477
4027.55 2432
4028.15 2402
4028.74 2381
4029.34 2353
4029.94 2407
4030.54 2382
4031.14 2391
4031.74 2326
4032.34 2442
4032.94 2368
4033.53 2331
4034.13 2302
4034.73 2258
4035.33 2272
4035.93 2183
4036.53 2146
4037.13 2228
4037.73 2261
4038.33 2282
4038.93 2133
4039.53 2122
4040.13 2242
4040.72 2298
4041.32 2105
4041.92 2123
4042.52 2091
4043.12 2070
4043.72 2188
4044.32 2119
4044.92 2062
4045.52 2040
4046.12 2179
4046.72 2259
4047.32 2239
4047.92 2103
4048.52 2185
4049.12 2343
4049.72 2326
4050.32 2267
4050.92 2300
4051.52 2414
4052.12 2346
4052.72 2500
4053.32 2443
4053.92 2378
4054.52 2424
4055.13 2349
4055.73 2382
4056.33 2351
4056.93 2321
4057.53 2159
4058.13 2153
4058.73 2051
4059.33 2139
4059.93 2072
4060.53 2060
4061.13 2056
4061.73 2020
4062.33 2063
4062.94 2130
4063.54 2101
4064.14 2151
4064.74 2085
4065.34 2090
4065.94 1992
4066.54 2072
4067.14 2146
4067.75 2061
4068.35 2090
4068.95 2026
4069.55 2058
4070.15 1999
4070.75 2128
4071.36 2047
4071.96 2012
4072.56 1997
4073.16 1998
4073.76 1977
4074.36 2062
4074.97 2204
4075.57 2089
4076.17 2111
4076.77 2061
4077.38 2043
4077.98 2137
4078.58 1991
4079.18 2055
4079.78 2150
4080.39 2066
4080.99 1983
4081.59 2159
4082.19 2146
4082.80 2114
4083.40 2066
4084.00 1979
4084.60 2099
4085.21 1987
4085.81 2038
4086.41 1979
4087.02 2027
4087.62 2091
4088.22 1990
4088.82 1984
4089.43 1855
4090.03 1999
4090.63 2028
4091.24 2020
4091.84 2038
4092.44 2024
4093.05 2023
4093.65 2056
4094.25 2014
4094.86 2054
4095.46 1954
4096.06 1903
4096.67 1841
4097.27 1912
4097.88 1993
4098.48 2038
4099.08 2054
4099.69 2097
4100.29 2023
4100.89 1882
4101.50 1938
4102.10 1952
4102.71 1940
4103.31 2063
4103.91 2001
4104.52 1863
4105.12 2073
4105.73 2030
4106.33 2032
4106.94 2092
4107.54 2023
4108.14 1963
4108.75 1976
4109.35 1985
4109.96 2042
4110.56 2119
4111.17 2118
4111.77 1979
4112.38 1924
4112.98 2135
4113.59 2083
4114.19 2009
4114.80 2033
4115.40 2050
4116.01 1950
4116.61 2063
4117.22 1996
4117.82 2094
4118.43 2044
4119.03 2152
4119.64 2128
4120.24 2060
4120.85 2087
4121.45 2078
4122.06 1949
4122.66 1932
4123.27 1940
4123.88 2036
4124.48 2056
4125.09 2082
4125.69 2015
4126.30 2063
4126.90 2185
4127.51 2072
4128.12 2200
4128.72 2137
4129.33 2093
4129.93 2149
4130.54 2121
4131.15 2117
4131.75 2042
4132.36 2168
4132.96 2062
4133.57 2186
4134.18 2192
4134.78 2104
4135.39 2227
4136.00 2261
4136.60 2403
4137.21 2335
4137.82 2337
4138.42 2461
4139.03 2469
4139.64 2579
4140.24 2555
4140.85 2727
4141.46 2706
4142.06 2612
4142.67 2699
4143.28 2738
4143.89 2694
4144.49 2651
4145.10 2710
4145.71 2546
4146.31 2453
4146.92 2412
4147.53 2404
4148.14 2219
4148.74 2197
4149.35 2135
4149.96 2269
4150.57 2191
4151.17 2240
4151.78 2235
4152.39 2163
4153.00 2178
4153.60 2108
4154.21 2253
4154.82 2122
4155.43 2052
4156.04 2027
4156.64 2132
4157.25 2042
4157.86 2048
4158.47 2047
4159.08 2033
4159.68 2141
4160.29 2070
4160.90 1940
4161.51 2054
4162.12 2165
4162.73 2231
4163.33 2209
4163.94 2217
4164.55 2196
4165.16 2321
4165.77 2344
4166.38 2361
4166.99 2331
4167.60 2432
4168.20 2392
4168.81 2495
4169.42 2469
4170.03 2353
4170.64 2281
4171.25 2295
4171.86 2304
4172.47 2253
4173.08 2251
4173.69 2358
4174.29 2235
4174.90 2376
4175.51 2454
4176.12 2363
4176.73 2222
4177.34 2194
4177.95 2169
4178.56 2389
4179.17 2362
4179.78 2560
4180.39 2359
4181.00 2308
4181.61 2357
4182.22 2213
4182.83 2253
4183.44 2334
4184.05 2270
4184.66 2170
4185.27 2184
4185.88 2251
4186.49 2247
4187.10 2197
4187.71 2095
4188.32 2129
4188.93 2111
4189.54 2102
4190.15 2213
4190.76 2242
4191.37 2275
4191.98 2289
4192.59 2275
4193.20 2517
4193.82 2606
4194.43 2722
4195.04 2605
4195.65 2667
4196.26 2734
4196.87 2710
4197.48 2734
4198.09 2685
4198.70 2754
4199.31 2651
4199.93 2579
4200.54 2462
4201.15 2451
4201.76 2301
4202.37 2266
4202.98 2360
4203.59 2183
4204.20 2210
4204.82 2369
4205.43 2359
4206.04 2373
4206.65 2313
4207.26 2283
4207.87 2239
4208.49 2374
4209.10 2351
4209.71 2155
4210.32 2190
4210.93 2293
4211.55 2328
4212.16 2177
4212.77 2094
4213.38 2127
4213.99 2273
4214.61 2244
4215.22 2327
4215.83 2494
4216.44 2503
4217.06 2544
4217.67 2557
4218.28 2627
4218.89 2805
4219.51 2748
4220.12 2757
4220.73 2927
4221.34 2837
4221.96 3111
4222.57 3249
4223.18 3214
4223.80 3125
4224.41 3267
4225.02 3081
4225.63 2990
4226.25 3086
4226.86 3143
4227.47 3088
4228.09 3276
4228.70 3464
4229.31 3527
4229.93 3617
4230.54 3572
4231.15 3834
4231.77 3785
4232.38 3699
4232.99 3864
4233.61 4170
4234.22 4313
4234.83 4344
4235.45 4761
4236.06 5047
4236.68 4816
4237.29 4800
4237.90 4681
4238.52 4268
4239.13 3967
4239.75 3651
4240.36 3465
4240.97 3178
4241.59 3175
4242.20 2999
4242.82 2817
4243.43 2685
4244.05 2673
4244.66 2764
4245.27 2814
4245.89 2745
4246.50 2775
4247.12 2757
4247.73 2950
4248.35 2830
4248.96 2898
4249.58 2926
4250.19 2803
4250.81 2670
4251.42 2620
4252.04 2620
4252.65 2498
4253.27 2668
4253.88 2607
4254.50 2647
4255.11 2555
4255.73 2501
4256.34 2441
4256.96 2437
4257.57 2500
4258.19 2437
4258.80 2319
4259.42 2272
4260.03 2323
4260.65 2448
4261.27 2482
4261.88 2399
4262.50 2295
4263.11 2318
4263.73 2351
4264.34 2239
4264.96 2307
4265.58 2349
4266.19 2459
4266.81 2393
4267.42 2412
4268.04 2450
4268.66 2351
4269.27 2343
4269.89 2379
4270.51 2340
4271.12 2274
4271.74 2246
4272.35 2207
4272.97 2320
4273.59 2316
4274.20 2333
4274.82 2414
4275.44 2351
4276.05 2339
4276.67 2323
4277.29 2350
4277.90 2405
4278.52 2423
4279.14 2327
4279.76 2230
4280.37 2259
4280.99 2217
4281.61 2221
4282.22 2098
4282.84 2026
4283.46 2012
4284.07 1981
4284.69 1988
4285.31 2078
4285.93 1994
4286.54 2181
4287.16 2163
4287.78 2019
4288.40 2079
4289.01 2061
4289.63 2238
4290.25 2189
4290.87 2110
4291.49 2125
4292.10 2027
4292.72 2072
4293.34 1956
4293.96 2161
4294.58 2108
4295.19 2059
4295.81 2111
4296.43 2091
4297.05 2016
4297.67 2054
4298.28 2093
4298.90 1972
4299.52 2000
4300.14 2042
4300.76 2067
4301.38 2064
4301.99 2106
4302.61 2078
4303.23 2039
4303.85 2093
4304.47 2084
4305.09 2115
4305.71 2138
4306.33 2086
4306.94 1957
4307.56 2049
4308.18 1924
4308.80 1832
4309.42 1965
4310.04 1929
4310.66 1947
4311.28 2023
4311.90 1882
4312.52 1970
4313.14 1935
4313.76 1903
4314.38 1923
4314.99 2054
4315.61 2126
4316.23 1960
4316.85 1883
4317.47 1925
4318.09 1972
4318.71 1941
4319.33 1994
4319.95 1983
4320.57 1918
4321.19 1951
4321.81 1994
4322.43 2083
4323.05 2029
4323.67 2140
4324.29 2061
4324.91 2122
4325.53 2141
4326.15 2168
4326.77 2117
4327.39 2194
4328.01 2284
4328.63 2185
4329.26 2096
4329.88 2171
4330.50 2142
4331.12 1967
4331.74 1979
4332.36 1995
4332.98 2040
4333.60 2010
4334.22 2078
4334.84 2191
4335.46 2027
4336.08 2092
4336.70 2064
4337.33 2105
4337.95 2190
4338.57 2256
4339.19 2129
4339.81 2165
4340.43 2266
4341.05 2191
4341.67 2247
4342.30 2157
4342.92 2171
4343.54 2292
4344.16 2325
4344.78 2432
4345.40 2637
4346.03 2772
4346.65 2866
4347.27 2806
4347.89 3020
4348.51 3047
4349.14 2965
4349.76 2802
4350.38 2758
4351.00 2661
4351.62 2442
4352.25 2311
4352.87 2230
4353.49 2054
4354.11 2044
4354.73 2042
4355.36 1902
4355.98 2024
4356.60 2054
4357.22 1994
4357.85 1998
4358.47 2021
4359.09 1888
4359.71 1927
4360.34 1957
4360.96 2088
4361.58 1957
4362.21 1981
4362.83 1975
4363.45 2041
4364.07 2071
4364.70 1869
4365.32 1936
4365.94 1986
4366.57 2034
4367.19 2067
4367.81 2072
4368.44 1984
4369.06 1965
4369.68 1979
4370.31 1920
4370.93 1798
4371.55 1830
4372.18 1761
4372.80 1898
4373.43 1791
4374.05 1849
4374.67 1919
4375.30 1779
4375.92 1923
4376.54 1884
4377.17 1965
4377.79 2003
4378.42 1919
4379.04 1941
4379.66 1926
4380.29 1830
4380.91 1932
4381.54 2020
4382.16 1949
4382.79 1957
4383.41 1989
4384.03 2058
4384.66 2051
4385.28 2109
4385.91 1909
4386.53 1984
4387.16 1911
4387.78 1825
4388.41 1848
4389.03 1837
4389.66 1884
4390.28 1895
4390.91 1859
4391.53 1922
4392.16 1798
4392.78 1849
4393.41 1820
4394.03 1845
4394.66 1805
4395.28 1710
4395.91 1801
4396.53 1850
4397.16 1826
4397.78 1933
4398.41 1984
4399.03 1859
4399.66 1909
4400.29 1871
4400.91 1927
4401.54 1945
4402.16 1961
4402.79 2045
4403.41 1935
4404.04 1952
4404.67 1995
4405.29 2017
4405.92 1944
4406.54 1877
4407.17 1968
4407.80 1880
4408.42 1824
4409.05 1930
4409.67 1905
4410.30 1959
4410.93 1965
4411.55 1841
4412.18 1901
4412.81 1853
4413.43 1890
4414.06 1862
4414.69 1860
4415.31 1843
4415.94 1855
4416.57 1953
4417.19 1961
4417.82 2003
4418.45 2071
4419.07 1964
4419.70 1985
4420.33 1960
4420.95 1820
4421.58 1838
4422.21 1857
4422.84 1853
4423.46 1897
4424.09 1810
4424.72 1774
4425.35 1733
4425.97 1708
4426.60 1608
4427.23 1673
4427.86 1658
4428.48 1708
4429.11 1786
4429.74 1681
4430.37 1752
4430.99 1757
4431.62 1784
4432.25 1833
4432.88 1715
4433.51 1763
4434.13 1827
4434.76 1811
4435.39 1830
4436.02 1868
4436.65 1901
4437.27 1863
4437.90 1920
4438.53 1878
4439.16 1796
4439.79 1835
4440.42 1789
4441.04 1725
4441.67 1727
4442.30 1753
4442.93 1799
4443.56 1868
4444.19 1909
4444.82 1941
4445.44 1934
4446.07 1997
4446.70 2160
4447.33 2101
4447.96 2299
4448.59 2391
4449.22 2366
4449.85 2344
4450.48 2306
4451.11 2127
4451.74 2162
4452.36 2156
4452.99 1892
4453.62 1816
4454.25 1817
4454.88 1936
4455.51 1824
4456.14 1977
4456.77 1943
4457.40 1843
4458.03 1816
4458.66 1740
4459.29 1741
4459.92 1842
4460.55 1818
4461.18 1841
4461.81 1729
4462.44 1687
4463.07 1710
4463.70 1728
4464.33 1810
4464.96 1757
4465.59 1703
4466.22 1656
4466.85 1689
4467.48 1668
4468.11 1648
4468.74 1746
4469.37 1689
4470.00 1687
4470.63 1666
4471.26 1575
4471.89 1647
4472.53 1728
4473.16 1639
4473.79 1600
4474.42 1592
4475.05 1667
4475.68 1739
4476.31 1832
4476.94 1811
4477.57 1755
4478.20 1735
4478.83 1806
4479.47 1703
4480.10 1691
4480.73 1761
4481.36 1851
4481.99 1959
4482.62 1865
4483.25 1854
4483.89 2042
4484.52 1981
4485.15 1965
4485.78 2002
4486.41 1895
4487.04 1830
4487.68 1921
4488.31 1853
4488.94 1869
4489.57 1865
4490.20 1856
4490.84 1900
4491.47 1888
4492.10 1807
4492.73 1847
4493.36 1870
4494.00 1829
4494.63 1771
4495.26 1873
4495.89 1781
4496.53 1866
4497.16 1846
4497.79 1835
4498.42 1905
4499.06 1978
4499.69 1893
4500.32 1962
4500.95 2107
4501.59 1966
4502.22 2119
4502.85 2203
4503.48 2163
4504.12 2042
4504.75 2124
4505.38 2120
4506.02 2072
4506.65 1996
4507.28 1962
4507.92 1980
4508.55 1901
4509.18 1959
4509.82 1932
4510.45 1887
4511.08 1943
4511.72 1956
4512.35 2003
4512.98 2068
4513.62 1959
4514.25 1986
4514.88 1941
4515.52 1926
4516.15 1865
4516.79 1862
4517.42 1782
4518.05 1856
4518.69 1888
4519.32 1796
4519.96 1740
4520.59 1794
4521.22 1861
4521.86 1765
4522.49 1794
4523.13 1837
4523.76 1792
4524.40 1800
4525.03 1819
4525.66 1852
4526.30 1877
4526.93 1961
4527.57 1983
4528.20 2123
4528.84 2083
4529.47 2246
4530.11 2351
4530.74 2467
4531.38 2534
4532.01 2542
4532.65 2648
4533.28 2613
4533.92 2554
4534.55 2460
4535.19 2396
4535.82 2295
4536.46 2251
4537.09 2284
4537.73 2022
4538.36 1990
4539.00 1924
4539.63 1823
4540.27 1936
4540.90 1871
4541.54 1813
4542.18 1850
4542.81 1779
4543.45 1790
4544.08 1868
4544.72 1826
4545.35 1780
4545.99 1711
4546.63 1870
4547.26 1834
4547.90 1838
4548.53 1854
4549.17 1783
4549.81 1887
4550.44 1907
4551.08 1815
4551.72 1781
4552.35 1805
4552.99 1834
4553.62 1875
4554.26 1864
4554.90 1908
4555.53 1880
4556.17 1975
4556.81 1803
4557.44 1727
4558.08 1896
4558.72 1899
4559.35 1744
4559.99 1665
4560.63 1783
4561.26 1731
4561.90 1913
4562.54 1880
4563.18 1752
4563.81 1782
4564.45 1757
4565.09 1750
4565.72 1798
4566.36 1893
4567.00 1915
4567.64 1842
4568.27 1779
4568.91 1805
4569.55 1834
4570.19 1922
4570.82 1816
4571.46 1820
4572.10 1836
4572.74 1809
4573.38 1829
4574.01 1776
4574.65 1755
4575.29 1718
4575.93 1764
4576.56 1752
4577.20 1697
4577.84 1780
4578.48 1773
4579.12 1878
4579.76 1897
4580.39 1896
4581.03 1831
4581.67 1790
4582.31 1795
4582.95 1823
4583.59 1898
4584.22 1774
4584.86 1805
4585.50 1820
4586.14 1864
4586.78 1808
4587.42 1728
4588.06 1692
4588.70 1829
4589.33 1796
4589.97 1937
4590.61 1966
4591.25 1944
4591.89 2020
4592.53 1916
4593.17 1896
4593.81 1924
4594.45 1904
4595.09 1892
4595.73 1906
4596.37 1859
4597.00 1771
4597.64 1762
4598.28 1713
4598.92 1651
4599.56 1760
4600.20 1858
4600.84 1847
4601.48 1901
4602.12 1800
4602.76 1799
4603.40 1928
4604.04 1959
4604.68 2008
4605.32 2021
4605.96 2098
4606.60 1955
4607.24 1957
4607.88 2117
4608.52 2066
4609.16 1975
4609.80 2022
4610.44 2072
4611.08 1974
4611.72 1869
4612.36 1833
4613.01 1842
4613.65 1909
4614.29 1767
4614.93 1855
4615.57 1849
4616.21 1756
4616.85 1781
4617.49 1834
4618.13 1731
4618.77 1787
4619.41 1776
4620.05 1702
4620.70 1650
4621.34 1730
4621.98 1724
4622.62 1614
4623.26 1748
4623.90 1517
4624.54 1560
4625.18 1564
4625.83 1630
4626.47 1631
4627.11 1603
4627.75 1626
4628.39 1642
4629.03 1644
4629.68 1652
4630.32 1821
4630.96 1748
4631.60 1630
4632.24 1612
4632.88 1591
4633.53 1705
4634.17 1749
4634.81 1671
4635.45 1644
4636.10 1587
4636.74 1820
4637.38 1839
4638.02 1739
4638.66 1782
4639.31 1779
4639.95 1746
4640.59 1796
4641.23 1813
4641.88 1809
4642.52 1848
4643.16 1884
4643.80 1853
4644.45 1836
4645.09 1666
4645.73 1712
4646.38 1763
4647.02 1755
4647.66 1798
4648.30 1813
4648.95 1824
4649.59 1889
4650.23 1879
4650.88 1927
4651.52 2031
4652.16 2108
4652.81 2009
4653.45 1998
4654.09 1941
4654.74 1967
4655.38 2047
4656.02 1990
4656.67 1913
4657.31 1843
4657.96 1883
4658.60 1844
4659.24 1813
4659.89 1848
4660.53 1911
4661.17 1928
4661.82 1940
4662.46 1909
4663.11 1931
4663.75 1880
4664.39 1948
4665.04 1864
4665.68 1819
4666.33 1719
4666.97 1835
4667.62 1663
4668.26 1689
4668.90 1772
4669.55 1737
4670.19 1658
4670.84 1611
4671.48 1681
4672.13 1704
4672.77 1766
4673.42 1735
4674.06 1817
4674.71 1732
4675.35 1600
4676.00 1589
4676.64 1713
4677.29 1640
4677.93 1762
4678.58 1776
4679.22 1808
4679.87 1800
4680.51 1716
4681.16 1796
4681.80 1873
4682.45 1845
4683.09 1920
4683.74 1965
4684.38 1866
4685.03 1837
4685.68 1840
4686.32 1829
4686.97 1871
4687.61 1844
4688.26 1775
4688.90 1749
4689.55 1777
4690.20 1766
4690.84 1896
4691.49 1818
4692.13 1733
4692.78 1707
4693.43 1679
4694.07 1787
4694.72 1729
4695.36 1810
4696.01 1897
4696.66 1937
4697.30 2085
4697.95 2017
4698.60 1981
4699.24 2033
4699.89 1986
4700.54 1967
4701.18 1942
4701.83 1934
4702.48 2025
4703.12 1946
4703.77 1868
4704.42 1798
4705.06 1813
4705.71 1802
4706.36 1782
4707.00 1783
4707.65 1827
4708.30 1844
4708.95 1808
4709.59 1865
4710.24 1905
4710.89 1992
4711.54 1941
4712.18 2011
4712.83 2043
4713.48 1884
4714.13 1740
4714.77 1833
4715.42 1771
4716.07 1693
4716.72 1814
4717.36 1785
4718.01 1784
4718.66 1699
4719.31 1823
4719.96 1748
4720.60 1794
4721.25 1882
4721.90 1980
4722.55 1838
4723.20 1792
4723.84 1802
4724.49 1842
4725.14 1800
4725.79 1896
4726.44 1884
4727.09 1943
4727.73 1850
4728.38 1823
4729.03 1825
4729.68 1865
4730.33 1855
4730.98 1910
4731.63 1910
4732.27 1858
4732.92 1875
4733.57 1810
4734.22 1727
4734.87 1717
4735.52 1720
4736.17 1815
4736.82 1803
4737.47 1800
4738.12 1879
4738.77 1796
4739.41 1805
4740.06 1903
4740.71 1764
4741.36 1730
4742.01 1891
4742.66 1831
4743.31 1838
4743.96 1863
4744.61 1893
4745.26 1818
4745.91 1889
4746.56 2011
4747.21 1942
4747.86 2047
4748.51 2055
4749.16 2070
4749.81 2170
4750.46 2269
4751.11 2273
4751.76 2363
4752.41 2542
4753.06 2417
4753.71 2321
4754.36 2204
4755.01 2289
4755.66 2321
4756.31 2250
4756.96 2241
4757.61 2078
4758.26 1997
4758.91 2043
4759.56 1910
4760.22 1788
4760.87 1854
4761.52 1905
4762.17 1953
4762.82 2035
4763.47 2102
4764.12 2170
4764.77 2141
4765.42 2200
4766.07 2217
4766.72 2382
4767.38 2491
4768.03 2509
4768.68 2590
4769.33 2531
4769.98 2485
4770.63 2340
4771.28 2101
4771.94 1973
4772.59 2007
4773.24 1864
4773.89 1970
4774.54 1946
4775.19 1909
4775.85 1955
4776.50 1909
4777.15 2008
4777.80 2040
4778.45 2016
4779.11 1915
4779.76 1967
4780.41 2084
4781.06 2136
4781.71 2045
4782.37 2020
4783.02 2008
4783.67 1908
4784.32 1909
4784.98 2011
4785.63 1962
4786.28 1818
4786.93 1877
4787.59 1934
4788.24 1855
4788.89 1803
4789.54 1859
4790.20 1839
4790.85 1897
4791.50 1814
4792.15 1791
4792.81 1848
4793.46 1869
4794.11 1918
4794.77 1839
4795.42 1781
4796.07 1817
4796.73 1759
4797.38 1701
4798.03 1743
4798.69 1721
4799.34 1812
4799.99 1736
4800.65 1762
4801.30 1726
4801.95 1721
4802.61 1784
4803.26 1782
4803.91 1725
4804.57 1764
4805.22 1644
4805.88 1727
4806.53 1731
4807.18 1829
4807.84 1865
4808.49 1779
4809.15 1757
4809.80 1752
4810.45 1774
4811.11 1793
4811.76 1732
4812.42 1735
4813.07 1678
4813.73 1705
4814.38 1711
4815.03 1716
4815.69 1753
4816.34 1798
4817.00 1822
4817.65 1798
4818.31 1710
4818.96 1822
4819.62 1864
4820.27 1906
4820.93 1914
4821.58 1921
4822.24 1957
4822.89 2008
4823.55 2112
4824.20 2077
4824.86 2322
4825.51 2346
4826.17 2162
4826.82 2349
4827.48 2320
4828.13 2196
4828.79 2211
4829.44 2206
4830.10 2134
4830.75 2156
4831.41 2138
4832.07 2114
4832.72 1999
4833.38 2100
4834.03 2100
4834.69 2163
4835.34 2247
4836.00 2184
4836.66 2264
4837.31 2342
4837.97 2366
4838.62 2355
4839.28 2382
4839.94 2425
4840.59 2352
4841.25 2337
4841.91 2112
4842.56 2221
4843.22 2146
4843.87 2124
4844.53 2261
4845.19 2271
4845.84 2354
4846.50 2292
4847.16 2257
4847.81 2370
4848.47 2397
4849.13 2347
4849.78 2366
4850.44 2442
4851.10 2553
4851.75 2463
4852.41 2451
4853.07 2382
4853.73 2435
4854.38 2388
4855.04 2319
4855.70 2271
4856.35 2298
4857.01 2256
4857.67 2359
4858.33 2389
4858.98 2421
4859.64 2293
4860.30 2424
4860.96 2475
4861.61 2383
4862.27 2259
4862.93 2397
4863.59 2474
4864.25 2495
4864.90 2632
4865.56 2601
4866.22 2574
4866.88 2540
4867.54 2492
4868.19 2465
4868.85 2374
4869.51 2318
4870.17 2287
4870.83 2343
4871.48 2255
4872.14 2185
4872.80 2189
4873.46 2215
4874.12 2194
4874.78 2286
4875.43 2242
4876.09 2314
4876.75 2246
4877.41 2200
4878.07 2176
4878.73 2238
4879.39 2178
4880.05 2129
4880.70 1986
4881.36 2018
4882.02 2108
4882.68 1999
4883.34 1948
4884.00 2001
4884.66 1970
4885.32 2093
4885.98 2108
4886.64 1977
4887.30 2109
4887.96 2071
4888.62 2263
4889.27 2363
4889.93 2346
4890.59 2502
4891.25 2649
4891.91 2664
4892.57 2537
4893.23 2477
4893.89 2337
4894.55 2469
4895.21 2334
4895.87 2114
4896.53 1996
4897.19 2169
4897.85 2159
4898.51 2143
4899.17 2100
4899.83 2192
4900.49 2317
4901.15 2294
4901.81 2243
4902.47 2089
4903.13 2012
4903.79 2127
4904.46 2101
4905.12 2137
4905.78 2095
4906.44 2043
4907.10 2023
4907.76 1944
4908.42 1986
4909.08 2085
4909.74 2038
4910.40 2034
4911.06 2026
4911.72 1908
4912.38 1934
4913.05 1831
4913.71 1776
4914.37 1833
4915.03 1925
4915.69 1785
4916.35 1746
4917.01 1907
4917.67 1820
4918.34 1676
4919.00 1649
4919.66 1828
4920.32 1852
4920.98 1785
4921.64 1828
4922.31 1755
4922.97 1719
4923.63 1674
4924.29 1754
4924.95 1732
4925.62 1617
4926.28 1771
4926.94 1821
4927.60 1755
4928.26 1837
4928.93 1942
4929.59 1876
4930.25 1963
4930.91 1804
4931.57 1830
4932.24 1851
4932.90 1776
4933.56 1876
4934.22 1697
4934.89 1785
4935.55 1838
4936.21 1805
4936.88 1683
4937.54 1780
4938.20 1812
4938.86 1752
4939.53 1726
4940.19 1814
4940.85 1672
4941.52 1763
4942.18 1637
4942.84 1796
4943.50 1641
4944.17 1740
4944.83 1706
4945.49 1583
4946.16 1665
4946.82 1485
4947.48 1603
4948.15 1669
4948.81 1623
4949.47 1547
4950.14 1536
4950.80 1648
4951.47 1673
4952.13 1540
4952.79 1545
4953.46 1618
4954.12 1565
4954.78 1684
4955.45 1596
4956.11 1704
4956.78 1745
4957.44 1701
4958.10 1702
4958.77 1629
4959.43 1641
4960.10 1704
4960.76 1741
4961.43 1776
4962.09 1786
4962.76 1837
4963.42 1836
4964.08 1930
4964.75 2041
4965.41 2066
4966.08 2089
4966.74 2054
4967.41 1949
4968.07 1829
4968.74 1968
4969.40 1898
4970.07 1845
4970.73 1677
4971.40 1783
4972.06 1741
4972.73 1617
4973.39 1701
4974.06 1736
4974.72 1704
4975.39 1796
4976.05 1820
4976.72 1783
4977.38 1743
4978.05 1711
4978.71 1700
4979.38 1701
4980.05 1660
4980.71 1650
4981.38 1622
4982.04 1550
4982.71 1612
4983.37 1638
4984.04 1675
4984.71 1781
4985.37 1673
4986.04 1676
4986.70 1697
4987.37 1675
4988.04 1564
4988.70 1649
4989.37 1630
4990.04 1501
4990.70 1617
4991.37 1662
4992.03 1671
4992.70 1689
4993.37 1571
4994.03 1664
4994.70 1609
4995.37 1723
4996.03 1631
4996.70 1507
4997.37 1598
4998.03 1644
4998.70 1661
4999.37 1676
5000.03 1676
5000.70 1593
5001.37 1566
5002.04 1519
5002.70 1536
5003.37 1656
5004.04 1548
5004.70 1420
5005.37 1501
5006.04 1475
5006.71 1510
5007.37 1513
5008.04 1503
5008.71 1438
5009.38 1566
5010.04 1479
5010.71 1567
5011.38 1618
5012.05 1581
5012.71 1550
5013.38 1546
5014.05 1574
5014.72 1627
5015.39 1576
5016.05 1540
5016.72 1590
5017.39 1663
5018.06 1705
5018.73 1634
5019.39 1746
5020.06 1851
5020.73 1958
5021.40 1836
5022.07 1915
5022.74 2098
5023.41 2172
5024.07 2020
5024.74 2073
5025.41 2025
5026.08 2078
5026.75 2014
5027.42 1865
5028.09 1809
5028.75 1825
5029.42 1837
5030.09 1779
5030.76 1696
5031.43 1714
5032.10 1598
5032.77 1640
5033.44 1585
5034.11 1429
5034.78 1487
5035.45 1461
5036.12 1486
5036.78 1521
5037.45 1525
5038.12 1474
5038.79 1494
5039.46 1588
5040.13 1451
5040.80 1494
5041.47 1561
5042.14 1581
5042.81 1549
5043.48 1513
5044.15 1595
5044.82 1630
5045.49 1753
5046.16 1630
5046.83 1563
5047.50 1587
5048.17 1643
5048.84 1709
5049.51 1575
5050.18 1557
5050.85 1643
5051.52 1556
5052.19 1535
5052.86 1583
5053.53 1543
5054.20 1608
5054.87 1552
5055.55 1530
5056.22 1440
5056.89 1515
5057.56 1591
5058.23 1595
5058.90 1478
5059.57 1568
5060.24 1602
5060.91 1505
5061.58 1574
5062.25 1591
5062.93 1595
5063.60 1631
5064.27 1504
5064.94 1528
5065.61 1540
5066.28 1568
5066.95 1535
5067.62 1499
5068.30 1521
5068.97 1468
5069.64 1533
5070.31 1533
5070.98 1530
5071.65 1500
5072.33 1474
5073.00 1451
5073.67 1487
5074.34 1546
5075.01 1569
5075.68 1491
5076.36 1530
5077.03 1526
5077.70 1595
5078.37 1584
5079.05 1550
5079.72 1660
5080.39 1601
5081.06 1588
5081.73 1586
5082.41 1652
5083.08 1639
5083.75 1625
5084.42 1539
5085.10 1528
5085.77 1604
5086.44 1610
5087.12 1592
5087.79 1559
5088.46 1585
5089.13 1700
5089.81 1818
5090.48 1771
5091.15 1907
5091.83 1987
5092.50 1963
5093.17 1974
5093.84 1929
5094.52 1852
5095.19 1870
5095.86 1750
5096.54 1624
5097.21 1652
5097.88 1645
5098.56 1671
5099.23 1576
5099.91 1605
5100.58 1542
5101.25 1584
5101.93 1537
5102.60 1625
5103.27 1611
5103.95 1540
5104.62 1554
5105.30 1571
5105.97 1634
5106.64 1637
5107.32 1649
5107.99 1570
5108.67 1610
5109.34 1526
5110.01 1423
5110.69 1519
5111.36 1504
5112.04 1456
5112.71 1459
5113.39 1393
5114.06 1450
5114.74 1470
5115.41 1440
5116.08 1469
5116.76 1561
5117.43 1587
5118.11 1477
5118.78 1616
5119.46 1593
5120.13 1656
5120.81 1661
5121.48 1704
5122.16 1628
5122.83 1577
5123.51 1600
5124.18 1675
5124.86 1594
5125.53 1689
5126.21 1620
5126.88 1637
5127.56 1544
5128.24 1496
5128.91 1570
5129.59 1585
5130.26 1677
5130.94 1639
5131.61 1600
5132.29 1633
5132.96 1618
5133.64 1631
5134.32 1618
5134.99 1710
5135.67 1596
5136.34 1552
5137.02 1664
5137.70 1706
5138.37 1714
5139.05 1688
5139.72 1775
5140.40 1789
5141.08 1727
5141.75 1771
5142.43 1790
5143.11 1659
5143.78 1580
5144.46 1547
5145.14 1432
5145.81 1436
5146.49 1498
5147.17 1484
5147.84 1367
5148.52 1387
5149.20 1482
5149.87 1453
5150.55 1570
5151.23 1449
5151.90 1429
5152.58 1517
5153.26 1514
5153.94 1502
5154.61 1557
5155.29 1440
5155.97 1464
5156.64 1447
5157.32 1471
5158.00 1508
5158.68 1430
5159.35 1443
5160.03 1499
5160.71 1456
5161.39 1468
5162.06 1475
5162.74 1504
5163.42 1415
5164.10 1492
5164.78 1516
5165.45 1532
5166.13 1502
5166.81 1562
5167.49 1530
5168.17 1647
5168.84 1674
5169.52 1613
5170.20 1456
5170.88 1392
5171.56 1432
5172.23 1498
5172.91 1541
5173.59 1595
5174.27 1525
5174.95 1600
5175.63 1544
5176.31 1520
5176.98 1526
5177.66 1530
5178.34 1504
5179.02 1543
5179.70 1660
5180.38 1619
5181.06 1527
5181.74 1548
5182.42 1545
5183.09 1594
5183.77 1574
5184.45 1461
5185.13 1568
5185.81 1429
5186.49 1487
5187.17 1533
5187.85 1440
5188.53 1370
5189.21 1390
5189.89 1400
5190.57 1362
5191.25 1334
5191.93 1396
5192.61 1346
5193.29 1409
5193.97 1456
5194.64 1440
5195.32 1376
5196.00 1368
5196.68 1384
5197.36 1363
5198.04 1440
5198.72 1422
5199.40 1302
5200.08 1379
5200.77 1553
5201.45 1541
5202.13 1498
5202.81 1400
5203.49 1466
5204.17 1518
5204.85 1549
5205.53 1567
5206.21 1506
5206.89 1443
5207.57 1501
5208.25 1600
5208.93 1598
5209.61 1509
5210.29 1600
5210.97 1726
5211.65 1618
5212.34 1616
5213.02 1602
5213.70 1535
5214.38 1588
5215.06 1493
5215.74 1432
5216.42 1576
5217.10 1513
5217.78 1467
5218.47 1501
5219.15 1462
5219.83 1464
5220.51 1518
5221.19 1446
5221.87 1495
5222.56 1536
5223.24 1474
5223.92 1536
5224.60 1526
5225.28 1506
5225.96 1525
5226.65 1395
5227.33 1491
5228.01 1535
5228.69 1477
5229.37 1433
5230.06 1459
5230.74 1453
5231.42 1357
5232.10 1414
5232.79 1470
5233.47 1386
5234.15 1364
5234.83 1431
5235.51 1452
5236.20 1433
5236.88 1454
5237.56 1505
5238.25 1515
5238.93 1483
5239.61 1441
5240.29 1564
5240.98 1641
5241.66 1594
5242.34 1607
5243.03 1560
5243.71 1546
5244.39 1476
5245.07 1506
5245.76 1441
5246.44 1421
5247.12 1445
5247.81 1470
5248.49 1430
5249.17 1439
5249.86 1404
5250.54 1481
5251.22 1469
5251.91 1384
5252.59 1309
5253.28 1413
5253.96 1430
5254.64 1408
5255.33 1380
5256.01 1357
5256.69 1475
5257.38 1416
5258.06 1428
5258.75 1421
5259.43 1377
5260.11 1405
5260.80 1440
5261.48 1371
5262.17 1402
5262.85 1488
5263.53 1520
5264.22 1489
5264.90 1410
5265.59 1547
5266.27 1549
5266.96 1585
5267.64 1544
5268.33 1677
5269.01 1509
5269.70 1514
5270.38 1536
5271.07 1514
5271.75 1508
5272.44 1439
5273.12 1566
5273.80 1542
5274.49 1440
5275.18 1409
5275.86 1486
5276.55 1537
5277.23 1568
5277.92 1495
5278.60 1494
5279.29 1595
5279.97 1760
5280.66 1726
5281.34 1769
5282.03 1860
5282.71 1801
5283.40 1760
5284.08 1820
5284.77 1753
5285.46 1653
5286.14 1629
5286.83 1577
5287.51 1655
5288.20 1579
5288.89 1541
5289.57 1506
5290.26 1478
5290.94 1457
5291.63 1444
5292.32 1395
5293.00 1520
5293.69 1608
5294.38 1579
5295.06 1558
5295.75 1586
5296.43 1574
5297.12 1500
5297.81 1511
5298.49 1578
5299.18 1546
5299.87 1535
5300.55 1511
5301.24 1498
5301.93 1487
5302.61 1557
5303.30 1548
5303.99 1477
5304.68 1488
5305.36 1515
5306.05 1426
5306.74 1488
5307.42 1499
5308.11 1459
5308.80 1432
5309.49 1440
5310.17 1500
5310.86 1423
5311.55 1470
5312.23 1503
5312.92 1471
5313.61 1456
5314.30 1523
5314.99 1452
5315.67 1433
5316.36 1462
5317.05 1348
5317.74 1366
5318.42 1456
5319.11 1496
5319.80 1675
5320.49 1599
5321.18 1658
5321.86 1623
5322.55 1599
5323.24 1605
5323.93 1539
5324.62 1477
5325.31 1452
5325.99 1401
5326.68 1398
5327.37 1469
5328.06 1365
5328.75 1424
5329.44 1375
5330.12 1460
5330.81 1403
5331.50 1368
5332.19 1431
5332.88 1486
5333.57 1527
5334.26 1497
5334.95 1410
5335.64 1411
5336.32 1372
5337.01 1492
5337.70 1528
5338.39 1429
5339.08 1458
5339.77 1571
5340.46 1455
5341.15 1464
5341.84 1590
5342.53 1590
5343.22 1596
5343.91 1747
5344.60 1597
5345.29 1568
5345.98 1588
5346.67 1680
5347.36 1715
5348.04 1731
5348.73 1961
5349.42 2047
5350.11 2155
5350.80 2223
5351.49 2143
5352.18 2287
5352.87 2275
5353.56 2306
5354.25 2194
5354.95 2033
5355.64 1919
5356.33 1802
5357.02 1762
5357.71 1722
5358.40 1636
5359.09 1516
5359.78 1608
5360.47 1529
5361.16 1505
5361.85 1537
5362.54 1551
5363.23 1541
5363.92 1505
5364.61 1498
5365.30 1570
5365.99 1472
5366.69 1522
5367.38 1498
5368.07 1406
5368.76 1456
5369.45 1433
5370.14 1399
5370.83 1401
5371.52 1409
5372.22 1399
5372.91 1424
5373.60 1448
5374.29 1369
5374.98 1321
5375.67 1446
5376.36 1454
5377.06 1289
5377.75 1392
5378.44 1450
5379.13 1499
5379.82 1493
5380.52 1472
5381.21 1423
5381.90 1497
5382.59 1384
5383.28 1303
5383.98 1338
5384.67 1401
5385.36 1376
5386.05 1427
5386.74 1459
5387.44 1418
5388.13 1496
5388.82 1543
5389.51 1569
5390.21 1532
5390.90 1608
5391.59 1609
5392.28 1640
5392.98 1594
5393.67 1593
5394.36 1525
5395.06 1490
5395.75 1559
5396.44 1523
5397.13 1406
5397.83 1426
5398.52 1398
5399.21 1374
5399.91 1416
5400.60 1343
5401.29 1346
5401.99 1373
5402.68 1397
5403.37 1442
5404.07 1378
5404.76 1387
5405.45 1297
5406.15 1362
5406.84 1316
5407.53 1345
5408.23 1437
5408.92 1377
5409.61 1410
5410.31 1415
5411.00 1308
5411.70 1384
5412.39 1435
5413.08 1434
5413.78 1381
5414.47 1376
5415.17 1494
5415.86 1522
5416.55 1392
5417.25 1365
5417.94 1459
5418.64 1498
5419.33 1487
5420.03 1449
5420.72 1431
5421.42 1480
5422.11 1460
5422.80 1455
5423.50 1485
5424.19 1542
5424.89 1468
5425.58 1494
5426.28 1477
5426.97 1519
5427.67 1475
5428.36 1499
5429.06 1461
5429.75 1395
5430.45 1380
5431.14 1396
5431.84 1487
5432.53 1543
5433.23 1569
5433.92 1465
5434.62 1445
5435.31 1464
5436.01 1492
5436.71 1659
5437.40 1450
5438.10 1527
5438.79 1585
5439.49 1630
5440.18 1509
5440.88 1485
5441.58 1591
5442.27 1551
5442.97 1509
5443.66 1490
5444.36 1508
5445.06 1581
5445.75 1556
5446.45 1626
5447.14 1570
5447.84 1639
5448.54 1697
5449.23 1664
5449.93 1642
5450.63 1583
5451.32 1605
5452.02 1677
5452.71 1645
5453.41 1637
5454.11 1544
5454.80 1410
5455.50 1485
5456.20 1547
5456.89 1465
5457.59 1477
5458.29 1489
5458.99 1518
5459.68 1508
5460.38 1524
5461.08 1559
5461.77 1525
5462.47 1498
5463.17 1510
5463.86 1543
5464.56 1505
5465.26 1455
5465.96 1451
5466.65 1427
5467.35 1493
5468.05 1505
5468.75 1562
5469.44 1616
5470.14 1415
5470.84 1519
5471.54 1581
5472.24 1524
5472.93 1572
5473.63 1559
5474.33 1612
5475.03 1552
5475.72 1534
5476.42 1612
5477.12 1626
5477.82 1560
5478.52 1723
5479.22 1737
5479.91 1769
5480.61 1947
5481.31 1914
5482.01 1940
5482.71 1857
5483.41 1767
5484.10 1802
5484.80 1750
5485.50 1638
5486.20 1680
5486.90 1597
5487.60 1731
5488.30 1821
5488.99 1703
5489.69 1670
5490.39 1623
5491.09 1679
5491.79 1716
5492.49 1699
5493.19 1704
5493.89 1679
5494.59 1633
5495.29 1552
5495.99 1694
5496.69 1742
5497.38 1756
5498.08 1854
5498.78 2056
5499.48 2176
5500.18 2281
5500.88 2314
5501.58 2493
5502.28 2461
5502.98 2553
5503.68 2495
5504.38 2407
5505.08 2161
5505.78 2082
5506.48 2006
5507.18 1948
5507.88 1760
5508.58 1667
5509.28 1729
5509.98 1612
5510.68 1599
5511.38 1667
5512.08 1649
5512.78 1469
5513.48 1595
5514.18 1619
5514.88 1635
5515.58 1628
5516.28 1680
5516.98 1616
5517.69 1568
5518.39 1583
5519.09 1549
5519.79 1588
5520.49 1547
5521.19 1654
5521.89 1603
5522.59 1551
5523.29 1579
5523.99 1533
5524.69 1550
5525.40 1493
5526.10 1408
5526.80 1567
5527.50 1536
5528.20 1468
5528.90 1446
5529.60 1401
5530.31 1442
5531.01 1386
5531.71 1315
5532.41 1287
5533.11 1378
5533.81 1441
5534.51 1370
5535.22 1406
5535.92 1335
5536.62 1340
5537.32 1331
5538.02 1448
5538.73 1470
5539.43 1382
5540.13 1376
5540.83 1409
5541.53 1406
5542.24 1310
5542.94 1331
5543.64 1351
5544.34 1440
5545.05 1418
5545.75 1341
5546.45 1450
5547.15 1427
5547.86 1333
5548.56 1356
5549.26 1451
5549.96 1515
5550.67 1488
5551.37 1451
5552.07 1501
5552.78 1460
5553.48 1455
5554.18 1408
5554.88 1375
5555.59 1358
5556.29 1437
5556.99 1352
5557.70 1275
5558.40 1351
5559.10 1330
5559.81 1348
5560.51 1378
5561.21 1406
5561.92 1330
5562.62 1453
5563.32 1405
5564.03 1401
5564.73 1361
5565.44 1336
5566.14 1399
5566.84 1384
5567.55 1345
5568.25 1385
5568.95 1402
5569.66 1395
5570.36 1490
5571.07 1356
5571.77 1367
5572.47 1397
5573.18 1370
5573.88 1346
5574.59 1371
5575.29 1303
5576.00 1388
5576.70 1365
5577.40 1400
5578.11 1301
5578.81 1390
5579.52 1402
5580.22 1402
5580.93 1428
5581.63 1350
5582.34 1326
5583.04 1458
5583.75 1417
5584.45 1341
5585.16 1264
5585.86 1251
5586.57 1314
5587.27 1364
5587.98 1339
5588.68 1296
5589.39 1324
5590.09 1352
5590.80 1289
5591.50 1414
5592.21 1391
5592.91 1291
5593.62 1279
5594.33 1268
5595.03 1336
5595.74 1396
5596.44 1320
5597.15 1312
5597.85 1371
5598.56 1295
5599.27 1321
5599.97 1307
5600.68 1324
5601.38 1365
5602.09 1314
5602.79 1341
5603.50 1354
5604.21 1313
5604.91 1315
5605.62 1227
5606.33 1241
5607.03 1219
5607.74 1278
5608.45 1289
5609.15 1350
5609.86 1221
5610.56 1237
5611.27 1360
5611.98 1246
5612.68 1297
5613.39 1388
5614.10 1452
5614.80 1334
5615.51 1347
5616.22 1343
5616.93 1378
5617.63 1357
5618.34 1280
5619.05 1340
5619.75 1367
5620.46 1309
5621.17 1249
5621.88 1242
5622.58 1326
5623.29 1245
5624.00 1252
5624.70 1235
5625.41 1300
5626.12 1392
5626.83 1269
5627.54 1257
5628.24 1293
5628.95 1284
5629.66 1311
5630.37 1265
5631.07 1223
5631.78 1234
5632.49 1339
5633.20 1338
5633.91 1323
5634.61 1260
5635.32 1231
5636.03 1357
5636.74 1375
5637.45 1299
5638.15 1360
5638.86 1304
5639.57 1305
5640.28 1295
5640.99 1267
5641.70 1268
5642.41 1297
5643.11 1338
5643.82 1387
5644.53 1351
5645.24 1308
5645.95 1355
5646.66 1366
5647.37 1382
5648.08 1283
5648.78 1338
5649.49 1341
5650.20 1371
5650.91 1329
5651.62 1344
5652.33 1302
5653.04 1372
5653.75 1364
5654.46 1350
5655.17 1425
5655.88 1452
5656.59 1332
5657.30 1470
5658.00 1502
5658.71 1421
5659.42 1479
5660.13 1501
5660.84 1484
5661.55 1447
5662.26 1405
5662.97 1465
5663.68 1474
5664.39 1457
5665.10 1441
5665.81 1450
5666.52 1362
5667.23 1383
5667.94 1349
5668.65 1424
5669.36 1473
5670.07 1516
5670.78 1428
5671.49 1474
5672.20 1440
5672.92 1461
5673.63 1544
5674.34 1407
5675.05 1396
5675.76 1338
5676.47 1399
5677.18 1358
5677.89 1342
5678.60 1227
5679.31 1327
5680.02 1399
5680.73 1484
5681.44 1348
5682.16 1245
5682.87 1301
5683.58 1275
5684.29 1348
5685.00 1383
5685.71 1360
5686.42 1392
5687.13 1403
5687.85 1359
5688.56 1401
5689.27 1295
5689.98 1281
5690.69 1347
5691.40 1343
5692.11 1385
5692.83 1293
5693.54 1342
5694.25 1376
5694.96 1333
5695.67 1324
5696.39 1386
5697.10 1335
5697.81 1290
5698.52 1319
5699.23 1385
5699.95 1375
5700.66 1415
5701.37 1333
5702.08 1321
5702.80 1370
5703.51 1323
5704.22 1239
5704.93 1265
5705.64 1232
5706.36 1294
5707.07 1289
5707.78 1308
5708.50 1327
5709.21 1322
5709.92 1309
5710.63 1251
5711.35 1187
5712.06 1245
5712.77 1325
5713.49 1251
5714.20 1222
5714.91 1259
5715.62 1236
5716.34 1259
5717.05 1239
5717.76 1317
5718.48 1266
5719.19 1292
5719.90 1330
5720.62 1301
5721.33 1324
5722.05 1361
5722.76 1314
5723.47 1365
5724.19 1320
5724.90 1361
5725.61 1367
5726.33 1358
5727.04 1472
5727.76 1509
5728.47 1498
5729.18 1399
5729.90 1529
5730.61 1548
5731.33 1528
5732.04 1553
5732.75 1470
5733.47 1458
5734.18 1384
5734.90 1429
5735.61 1347
5736.33 1396
5737.04 1371
5737.75 1301
5738.47 1238
5739.18 1229
5739.90 1260
5740.61 1257
5741.33 1253
5742.04 1304
5742.76 1296
5743.47 1330
5744.19 1353
5744.90 1192
5745.62 1255
5746.33 1253
5747.05 1289
5747.76 1348
5748.48 1405
5749.19 1294
5749.91 1198
5750.62 1355
5751.34 1325
5752.05 1444
5752.77 1490
5753.49 1499
5754.20 1484
5754.92 1469
5755.63 1527
5756.35 1486
5757.06 1504
5757.78 1537
5758.50 1518
5759.21 1544
5759.93 1409
5760.64 1313
5761.36 1339
5762.07 1384
5762.79 1321
5763.51 1330
5764.22 1281
5764.94 1283
5765.66 1283
5766.37 1317
5767.09 1385
5767.80 1371
5768.52 1287
5769.24 1326
5769.95 1239
5770.67 1372
5771.39 1355
5772.10 1272
5772.82 1308
5773.54 1353
5774.25 1375
5774.97 1290
5775.69 1338
5776.41 1326
5777.12 1389
5777.84 1389
5778.56 1387
5779.27 1387
5779.99 1391
5780.71 1410
5781.42 1317
5782.14 1265
5782.86 1373
5783.58 1430
5784.29 1502
5785.01 1395
5785.73 1459
5786.45 1437
5787.16 1447
5787.88 1532
5788.60 1495
5789.32 1437
5790.04 1445
5790.75 1478
5791.47 1542
5792.19 1545
5792.91 1604
5793.62 1569
5794.34 1600
5795.06 1652
5795.78 1695
5796.50 1703
5797.22 1839
5797.93 1944
5798.65 2063
5799.37 2246
5800.09 2612
5800.81 2768
5801.53 3067
5802.24 3093
5802.96 3114
5803.68 2829
5804.40 2572
5805.12 2490
5805.84 2165
5806.56 1952
5807.28 1787
5807.99 1724
5808.71 1676
5809.43 1749
5810.15 1684
5810.87 1652
5811.59 1740
5812.31 1704
5813.03 1716
5813.75 1702
5814.47 1686
5815.19 1769
5815.90 1661
5816.62 1769
5817.34 1702
5818.06 1863
5818.78 1746
5819.50 1774
5820.22 1733
5820.94 1722
5821.66 1759
5822.38 1731
5823.10 1773
5823.82 1768
5824.54 1641
5825.26 1614
5825.98 1550
5826.70 1548
5827.42 1434
5828.14 1443
5828.86 1536
5829.58 1438
5830.30 1494
5831.02 1473
5831.74 1522
5832.46 1537
5833.18 1525
5833.90 1453
5834.62 1562
5835.35 1593
5836.07 1553
5836.79 1491
5837.51 1435
5838.23 1554
5838.95 1464
5839.67 1522
5840.39 1525
5841.11 1556
5841.83 1500
5842.55 1493
5843.27 1469
5844.00 1491
5844.72 1450
5845.44 1389
5846.16 1404
5846.88 1366
5847.60 1388
5848.32 1472
5849.04 1494
5849.77 1341
5850.49 1364
5851.21 1377
5851.93 1318
5852.65 1384
5853.37 1483
5854.10 1481
5854.82 1590
5855.54 1522
5856.26 1520
5856.98 1431
5857.71 1412
5858.43 1427
5859.15 1504
5859.87 1487
5860.59 1398
5861.32 1408
5862.04 1328
5862.76 1378
5863.48 1314
5864.21 1377
5864.93 1372
5865.65 1356
5866.37 1332
5867.10 1363
5867.82 1359
5868.54 1307
5869.26 1302
5869.99 1342
5870.71 1355
5871.43 1383
5872.15 1438
5872.88 1446
5873.60 1398
5874.32 1343
5875.05 1433
5875.77 1434
5876.49 1500
5877.22 1410
5877.94 1393
5878.66 1420
5879.39 1449
5880.11 1529
5880.83 1553
5881.56 1555
5882.28 1548
5883.00 1522
5883.73 1556
5884.45 1444
5885.17 1411
5885.90 1496
5886.62 1473
5887.34 1486
5888.07 1479
5888.79 1384
5889.52 1425
5890.24 1479
5890.96 1374
5891.69 1356
5892.41 1391
5893.14 1448
5893.86 1493
5894.58 1436
5895.31 1448
5896.03 1433
5896.76 1375
5897.48 1321
5898.21 1404
5898.93 1364
5899.66 1343
5900.38 1421
5901.11 1361
5901.83 1374
5902.55 1454
5903.28 1417
5904.00 1485
5904.73 1469
5905.45 1391
5906.18 1433
5906.90 1483
5907.63 1505
5908.35 1555
5909.08 1533
5909.80 1521
5910.53 1502
5911.25 1611
5911.98 1512
5912.71 1496
5913.43 1591
5914.16 1537
5914.88 1532
5915.61 1554
5916.33 1499
5917.06 1618
5917.78 1575
5918.51 1498
5919.24 1585
5919.96 1603
5920.69 1587
5921.41 1601
5922.14 1530
5922.87 1574
5923.59 1654
5924.32 1591
5925.04 1655
5925.77 1598
5926.50 1670
5927.22 1630
5927.95 1576
5928.67 1675
5929.40 1678
5930.13 1693
5930.85 1706
5931.58 1758
5932.31 1623
5933.03 1749
5933.76 1728
5934.49 1847
5935.21 1831
5935.94 1802
5936.67 1890
5937.39 2007
5938.12 2042
5938.85 2140
5939.58 2140
5940.30 2094
5941.03 2145
5941.76 2115
5942.48 2037
5943.21 2162
5943.94 2220
5944.67 2196
5945.39 2202
5946.12 2137
5946.85 2157
5947.58 2145
5948.30 2232
5949.03 2138
5949.76 2113
5950.49 2299
5951.21 2417
5951.94 2483
5952.67 2427
5953.40 2476
5954.12 2534
5954.85 2540
5955.58 2546
5956.31 2549
5957.04 2621
5957.76 2599
5958.49 2587
5959.22 2599
5959.95 2657
5960.68 2670
5961.41 2683
5962.13 2614
5962.86 2718
5963.59 2756
5964.32 2736
5965.05 2857
5965.78 2810
5966.51 2940
5967.23 3023
5967.96 3058
5968.69 3160
5969.42 3285
5970.15 3257
5970.88 3201
5971.61 3075
5972.34 3237
5973.07 3249
5973.79 3236
5974.52 3462
5975.25 3228
5975.98 3225
5976.71 3379
5977.44 3370
5978.17 3302
5978.90 3372
5979.63 3502
5980.36 3573
5981.09 3648
5981.82 3785
5982.55 3763
5983.28 3899
5984.01 3918
5984.74 3912
5985.47 3939
5986.20 3870
5986.93 4032
5987.66 4081
5988.39 3925
5989.12 4098
5989.85 4094
5990.58 4077
5991.31 3958
5992.04 4002
5992.77 4114
5993.50 4188
5994.23 4159
5994.96 4232
5995.69 4289
5996.42 4373
5997.15 4363
5997.88 4556
5998.61 4579
5999.34 4670
6000.07 4707
6000.80 4729
6001.53 4692
6002.26 4428
6003.00 4404
6003.73 4346
6004.46 4206
6005.19 4255
6005.92 4148
6006.65 4121
6007.38 4218
6008.11 4447
6008.84 4667
6009.58 5157
6010.31 5791
6011.04 6741
6011.77 7967
6012.50 9082
6013.23 10423
6013.96 11303
6014.70 11724
6015.43 11994
6016.16 11904
6016.89 11574
6017.62 10546
6018.35 9489
6019.09 8290
6019.82 7178
6020.55 6157
6021.28 5328
6022.01 4778
6022.75 4204
6023.48 3727
6024.21 3481
6024.94 3290
6025.67 3246
6026.41 3096
6027.14 2996
6027.87 3003
6028.60 2966
6029.34 2957
6030.07 2984
6030.80 2949
6031.53 2889
6032.27 2684
6033.00 2654
6033.73 2649
6034.47 2715
6035.20 2749
6035.93 2703
6036.66 2604
6037.40 2710
6038.13 2898
6038.86 2855
6039.60 2805
6040.33 2782
6041.06 2750
6041.80 2816
6042.53 2987
6043.26 3035
6044.00 2972
6044.73 2948
6045.46 3010
6046.20 3129
6046.93 3070
6047.66 3151
6048.40 3184
6049.13 3237
6049.86 3231
6050.60 3316
6051.33 3354
6052.07 3358
6052.80 3572
6053.53 3931
6054.27 3824
6055.00 3577
6055.74 3548
6056.47 3540
6057.20 3429
6057.94 3243
6058.67 3299
6059.41 3369
6060.14 3243
6060.88 3236
6061.61 3146
6062.34 3097
6063.08 3038
6063.81 3037
6064.55 2983
6065.28 2889
6066.02 2952
6066.75 2975
6067.49 3002
6068.22 2906
6068.96 2870
6069.69 2898
6070.43 2818
6071.16 2820
6071.90 2750
6072.63 2748
6073.37 2587
6074.10 2562
6074.84 2592
6075.57 2686
6076.31 2624
6077.04 2473
6077.78 2514
6078.52 2420
6079.25 2368
6079.99 2521
6080.72 2526
6081.46 2421
6082.19 2521
6082.93 2464
6083.66 2430
6084.40 2399
6085.14 2336
6085.87 2432
6086.61 2416
6087.34 2396
6088.08 2321
6088.82 2274
6089.55 2392
6090.29 2376
6091.02 2245
6091.76 2270
6092.50 2269
6093.23 2297
6093.97 2374
6094.71 2477
6095.44 2411
6096.18 2369
6096.92 2259
6097.65 2257
6098.39 2401
6099.13 2302
6099.86 2303
6100.60 2220
6101.34 2173
6102.07 2171
6102.81 2222
6103.55 2332
6104.28 2163
6105.02 2145
6105.76 2210
6106.50 2175
6107.23 2099
6107.97 2134
6108.71 2174
6109.45 2247
6110.18 2297
6110.92 2284
6111.66 2332
6112.40 2247
6113.13 2315
6113.87 2283
6114.61 2319
6115.35 2339
6116.08 2408
6116.82 2380
6117.56 2287
6118.30 2326
6119.03 2425
6119.77 2416
6120.51 2339
6121.25 2379
6121.99 2361
6122.73 2311
6123.46 2356
6124.20 2393
6124.94 2459
6125.68 2359
6126.42 2313
6127.15 2405
6127.89 2388
6128.63 2405
6129.37 2465
6130.11 2394
6130.85 2441
6131.59 2393
6132.33 2467
6133.06 2582
6133.80 2543
6134.54 2580
6135.28 2646
6136.02 2739
6136.76 2687
6137.50 2771
6138.24 2818
6138.98 2846
6139.71 2851
6140.45 2855
6141.19 2868
6141.93 2990
6142.67 3012
6143.41 2887
6144.15 2939
6144.89 2971
6145.63 2857
6146.37 2798
6147.11 2680
6147.85 2622
6148.59 2626
6149.33 2701
6150.07 2758
6150.81 2712
6151.55 2739
6152.29 2800
6153.03 2930
6153.77 2761
6154.51 2845
6155.25 2842
6155.99 2890
6156.73 2894
6157.47 2997
6158.21 2942
6158.95 2883
6159.69 2833
6160.43 2965
6161.17 2911
6161.91 3007
6162.65 3242
6163.39 3211
6164.13 3316
6164.87 3431
6165.61 3693
6166.35 3866
6167.10 3928
6167.84 4114
6168.58 4138
6169.32 4388
6170.06 4369
6170.80 4425
6171.54 4279
6172.28 4173
6173.02 4088
6173.77 4043
6174.51 3922
6175.25 3785
6175.99 3772
6176.73 3825
6177.47 3623
6178.21 3457
6178.96 3558
6179.70 3857
6180.44 3767
6181.18 3840
6181.92 3883
6182.66 4020
6183.41 3942
6184.15 3851
6184.89 3880
6185.63 3983
6186.37 3942
6187.11 3893
6187.86 4006
6188.60 4124
6189.34 4127
6190.08 4169
6190.83 4277
6191.57 4225
6192.31 4562
6193.05 4789
6193.80 4850
6194.54 4859
6195.28 4974
6196.02 4952
6196.77 5002
6197.51 5102
6198.25 5176
6198.99 5078
6199.74 4966
6200.48 5008
6201.22 4885
6201.96 4893
6202.71 4806
6203.45 5116
6204.19 5430
6204.94 6230
6205.68 7195
6206.42 8380
6207.17 10586
6207.91 13048
6208.65 15548
6209.40 18079
6210.14 20294
6210.88 21941
6211.63 21884
6212.37 20526
6213.11 18978
6213.86 16452
6214.60 13952
6215.34 11460
6216.09 9602
6216.83 8112
6217.58 6609
6218.32 5573
6219.06 4852
6219.81 4296
6220.55 3938
6221.30 3773
6222.04 3738
6222.78 3821
6223.53 3811
6224.27 3664
6225.02 3658
6225.76 3640
6226.51 3733
6227.25 3574
6228.00 3567
6228.74 3401
6229.48 3112
6230.23 2818
6230.97 2851
6231.72 2803
6232.46 2641
6233.21 2714
6233.95 2670
6234.70 2699
6235.44 2634
6236.19 2660
6236.93 2746
6237.68 2730
6238.42 2743
6239.17 2873
6239.91 2832
6240.66 2798
6241.40 2865
6242.15 2756
6242.89 2887
6243.64 2969
6244.38 3022
6245.13 3254
6245.88 3375
6246.62 3578
6247.37 3821
6248.11 4002
6248.86 4129
6249.60 4097
6250.35 4217
6251.10 4091
6251.84 4128
6252.59 3791
6253.33 3426
6254.08 3259
6254.83 3280
6255.57 3212
6256.32 3013
6257.06 2966
6257.81 2971
6258.56 2992
6259.30 3039
6260.05 2972
6260.80 2971
6261.54 2911
6262.29 2966
6263.04 2984
6263.78 2954
6264.53 2927
6265.28 2958
6266.02 3011
6266.77 2962
6267.52 2992
6268.26 2923
6269.01 2923
6269.76 2907
6270.50 3077
6271.25 2955
6272.00 2962
6272.75 3010
6273.49 2980
6274.24 2892
6274.99 2942
6275.73 2854
6276.48 2834
6277.23 2862
6277.98 2929
6278.72 2983
6279.47 2893
6280.22 2749
6280.97 2708
6281.71 2660
6282.46 2664
6283.21 2632
6283.96 2561
6284.71 2490
6285.45 2431
6286.20 2445
6286.95 2527
6287.70 2423
6288.45 2439
6289.19 2479
6289.94 2545
6290.69 2421
6291.44 2593
6292.19 2545
6292.94 2385
6293.68 2311
6294.43 2349
6295.18 2322
6295.93 2182
6296.68 2126
6297.43 2132
6298.18 2111
6298.92 2176
6299.67 2187
6300.42 2172
6301.17 2137
6301.92 2115
6302.67 2267
6303.42 2172
6304.17 2288
6304.92 2318
6305.66 2419
6306.41 2365
6307.16 2364
6307.91 2310
6308.66 2237
6309.41 2186
6310.16 2185
6310.91 2177
6311.66 2190
6312.41 2168
6313.16 2017
6313.91 2099
6314.66 2111
6315.41 2204
6316.16 2055
6316.91 2073
6317.66 2056
6318.41 2003
6319.16 2057
6319.91 2051
6320.66 2064
6321.41 1993
6322.16 1966
6322.91 1894
6323.66 1861
6324.41 1969
6325.16 1955
6325.91 1835
6326.66 1808
6327.41 1915
6328.16 1864
6328.91 1780
6329.66 1883
6330.41 1907
6331.16 1927
6331.91 1869
6332.66 1852
6333.41 1892
6334.16 1876
6334.91 1841
6335.67 1846
6336.42 1870
6337.17 1888
6337.92 1838
6338.67 1833
6339.42 1843
6340.17 1831
6340.92 1788
6341.67 1766
6342.43 1867
6343.18 1894
6343.93 1886
6344.68 1887
6345.43 1855
6346.18 1787
6346.93 1827
6347.69 1738
6348.44 1860
6349.19 1773
6349.94 1779
6350.69 1860
6351.45 1870
6352.20 1970
6352.95 2041
6353.70 2074
6354.45 2130
6355.20 2062
6355.96 2069
6356.71 2172
6357.46 2100
6358.21 2048
6358.97 1900
6359.72 1896
6360.47 1860
6361.22 1818
6361.98 1830
6362.73 1776
6363.48 1743
6364.23 1748
6364.99 1692
6365.74 1787
6366.49 1799
6367.24 1719
6368.00 1671
6368.75 1717
6369.50 1733
6370.26 1819
6371.01 1689
6371.76 1749
6372.51 1801
6373.27 1725
6374.02 1692
6374.77 1604
6375.53 1629
6376.28 1592
6377.03 1728
6377.79 1681
6378.54 1683
6379.29 1673
6380.05 1677
6380.80 1702
6381.56 1701
6382.31 1714
6383.06 1738
6383.82 1800
6384.57 1706
6385.32 1752
6386.08 1740
6386.83 1604
6387.59 1646
6388.34 1717
6389.09 1640
6389.85 1616
6390.60 1620
6391.36 1632
6392.11 1672
6392.86 1628
6393.62 1654
6394.37 1651
6395.13 1616
6395.88 1671
6396.64 1623
6397.39 1653
6398.15 1689
6398.90 1625
6399.66 1622
6400.41 1584
6401.16 1568
6401.92 1601
6402.67 1596
6403.43 1557
6404.18 1579
6404.94 1597
6405.69 1573
6406.45 1541
6407.20 1594
6407.96 1591
6408.72 1551
6409.47 1625
6410.23 1636
6410.98 1647
6411.74 1645
6412.49 1629
6413.25 1731
6414.00 1683
6414.76 1586
6415.51 1630
6416.27 1600
6417.03 1555
6417.78 1525
6418.54 1561
6419.29 1582
6420.05 1561
6420.80 1652
6421.56 1610
6422.32 1600
6423.07 1635
6423.83 1587
6424.59 1601
6425.34 1690
6426.10 1622
6426.85 1655
6427.61 1651
6428.37 1667
6429.12 1634
6429.88 1593
6430.64 1639
6431.39 1695
6432.15 1704
6432.91 1740
6433.66 1768
6434.42 1776
6435.18 1741
6435.93 1726
6436.69 1882
6437.45 1853
6438.20 1763
6438.96 1854
6439.72 1775
6440.47 1839
6441.23 1712
6441.99 1809
6442.75 1868
6443.50 1730
6444.26 1735
6445.02 1780
6445.78 1809
6446.53 1847
6447.29 1739
6448.05 1804
6448.81 1786
6449.56 1763
6450.32 1725
6451.08 1774
6451.84 1802
6452.59 1763
6453.35 1765
6454.11 1840
6454.87 1794
6455.63 1828
6456.38 1833
6457.14 1873
6457.90 1864
6458.66 1923
6459.42 1915
6460.17 2087
6460.93 2099
6461.69 2109
6462.45 2044
6463.21 1985
6463.97 1980
6464.73 2016
6465.48 1961
6466.24 2008
6467.00 2028
6467.76 2102
6468.52 2132
6469.28 2162
6470.04 2208
6470.80 2086
6471.55 2165
6472.31 2235
6473.07 2109
6473.83 2161
6474.59 2280
6475.35 2304
6476.11 2239
6476.87 2234
6477.63 2297
6478.39 2339
6479.15 2229
6479.91 2317
6480.66 2340
6481.42 2340
6482.18 2403
6482.94 2460
6483.70 2500
6484.46 2462
6485.22 2572
6485.98 2638
6486.74 2694
6487.50 2572
6488.26 2673
6489.02 2719
6489.78 2710
6490.54 2751
6491.30 2858
6492.06 2911
6492.82 2976
6493.58 3114
6494.34 3257
6495.10 3079
6495.86 3247
6496.62 3353
6497.38 3436
6498.14 3321
6498.91 3248
6499.67 3268
6500.43 3176
6501.19 3208
6501.95 3236
6502.71 3218
6503.47 3302
6504.23 3252
6504.99 3212
6505.75 3284
6506.51 3274
6507.27 3363
6508.04 3527
6508.80 3640
6509.56 3693
6510.32 3713
6511.08 3744
6511.84 3910
6512.60 3974
6513.36 3924
6514.13 3878
6514.89 3858
6515.65 3829
6516.41 3878
6517.17 3825
6517.93 3927
6518.69 3892
6519.46 3811
6520.22 3996
6520.98 4078
6521.74 4191
6522.50 4458
6523.27 4633
6524.03 4945
6524.79 5297
6525.55 5829
6526.31 6383
6527.08 6957
6527.84 7253
6528.60 7765
6529.36 7979
6530.13 7967
6530.89 7749
6531.65 7491
6532.41 7136
6533.18 6885
6533.94 6864
6534.70 7050
6535.46 7511
6536.23 8064
6536.99 8815
6537.75 9286
6538.51 9147
6539.28 8919
6540.04 8521
6540.80 7763
6541.57 7062
6542.33 5982
6543.09 5310
6543.86 4700
6544.62 4210
6545.38 3842
6546.15 3560
6546.91 3336
6547.67 3312
6548.44 3154
6549.20 3161
6549.96 3217
6550.73 3141
6551.49 3087
6552.25 3053
6553.02 3029
6553.78 3140
6554.54 3273
6555.31 3120
6556.07 3057
6556.84 3020
6557.60 3115
6558.36 3186
6559.13 3146
6559.89 3190
6560.66 3183
6561.42 3345
6562.18 3411
6562.95 3483
6563.71 3630
6564.48 3668
6565.24 3814
6566.01 4044
6566.77 3962
6567.54 3972
6568.30 3893
6569.06 3802
6569.83 3749
6570.59 3832
6571.36 3799
6572.12 3718
6572.89 3688
6573.65 3683
6574.42 3749
6575.18 4033
6575.95 4112
6576.71 4143
6577.48 4130
6578.24 4222
6579.01 4269
6579.77 4272
6580.54 4281
6581.31 4329
6582.07 4352
6582.84 4205
6583.60 4175
6584.37 4128
6585.13 4073
6585.90 3958
6586.66 3827
6587.43 3819
6588.20 3840
6588.96 3823
6589.73 3903
6590.49 4144
6591.26 4390
6592.02 4631
6592.79 5168
6593.56 5497
6594.32 5754
6595.09 6264
6595.86 6525
6596.62 6634
6597.39 6426
6598.15 6330
6598.92 6067
6599.69 5581
6600.45 5093
6601.22 4653
6601.99 4271
6602.75 3885
6603.52 3741
6604.29 3564
6605.05 3413
6605.82 3390
6606.59 3268
6607.35 3179
6608.12 3143
6608.89 3250
6609.65 3124
6610.42 3050
6611.19 3050
6611.96 3092
6612.72 3054
6613.49 2915
6614.26 2844
6615.02 2864
6615.79 2784
6616.56 2868
6617.33 2808
6618.09 2739
6618.86 2832
6619.63 2858
6620.40 2913
6621.16 2865
6621.93 2728
6622.70 2785
6623.47 2911
6624.24 2895
6625.00 2922
6625.77 2868
6626.54 2866
6627.31 2926
6628.08 2843
6628.84 2680
6629.61 2831
6630.38 2879
6631.15 3047
6631.92 3254
6632.68 3393
6633.45 3660
6634.22 3894
6634.99 3972
6635.76 4057
6636.53 4160
6637.30 4176
6638.06 4057
6638.83 3789
6639.60 3484
6640.37 3208
6641.14 3134
6641.91 3002
6642.68 2883
6643.45 2767
6644.22 2793
6644.98 2682
6645.75 2588
6646.52 2581
6647.29 2574
6648.06 2685
6648.83 2694
6649.60 2823
6650.37 2831
6651.14 2783
6651.91 2730
6652.68 2821
6653.45 2755
6654.22 2770
6654.99 2545
6655.76 2643
6656.53 2659
6657.30 2533
6658.06 2513
6658.83 2513
6659.60 2439
6660.37 2398
6661.14 2311
6661.91 2385
6662.68 2285
6663.45 2200
6664.22 2310
6665.00 2225
6665.77 2325
6666.54 2195
6667.31 2202
6668.08 2199
6668.85 2218
6669.62 2259
6670.39 2359
6671.16 2367
6671.93 2284
6672.70 2332
6673.47 2319
6674.24 2340
6675.01 2381
6675.78 2378
6676.55 2374
6677.32 2359
6678.10 2346
6678.87 2348
6679.64 2208
6680.41 2319
6681.18 2234
6681.95 2163
6682.72 2368
6683.49 2375
6684.26 2396
6685.04 2523
6685.81 2545
6686.58 2441
6687.35 2586
6688.12 2533
6688.89 2492
6689.67 2539
6690.44 2401
6691.21 2193
6691.98 2247
6692.75 2332
6693.52 2221
6694.30 2184
6695.07 2050
6695.84 2024
6696.61 2081
6697.38 2096
6698.16 2019
6698.93 2087
6699.70 2043
6700.47 2016
6701.25 1996
6702.02 2102
6702.79 2029
6703.56 1992
6704.33 2071
6705.11 2103
6705.88 1960
6706.65 1974
6707.43 2004
6708.20 1945
6708.97 2049
6709.74 1995
6710.52 1956
6711.29 1978
6712.06 1935
6712.84 1993
6713.61 1989
6714.38 1922
6715.15 1826
6715.93 2011
6716.70 1997
6717.47 1958
6718.25 1928
6719.02 1911
6719.79 1922
6720.57 1984
6721.34 2000
6722.11 2057
6722.89 1894
6723.66 2048
6724.43 1942
6725.21 1845
6725.98 1862
6726.76 1911
6727.53 1885
6728.30 1913
6729.08 1896
6729.85 1826
6730.63 1842
6731.40 1817
6732.17 1789
6732.95 1790
6733.72 1716
6734.50 1739
6735.27 1847
6736.04 1925
6736.82 1969
6737.59 1989
6738.37 1935
6739.14 1888
6739.92 1880
6740.69 1875
6741.47 1899
6742.24 1939
6743.02 1960
6743.79 1940
6744.57 1932
6745.34 2019
6746.12 2023
6746.89 2002
6747.66 2040
6748.44 2028
6749.22 1992
6749.99 2041
6750.77 2098
6751.54 2164
6752.32 2125
6753.09 2198
6753.87 2159
6754.64 2169
6755.42 2126
6756.19 2081
6756.97 2080
6757.74 1862
6758.52 1900
6759.29 1943
6760.07 1829
6760.85 1758
6761.62 1798
6762.40 1880
6763.17 1853
6763.95 1739
6764.73 1821
6765.50 1878
6766.28 1888
6767.05 1912
6767.83 1897
6768.61 1850
6769.38 1942
6770.16 1904
6770.94 1897
6771.71 1818
6772.49 1838
6773.26 1917
6774.04 1859
6774.82 1882
6775.59 1866
6776.37 1897
6777.15 2071
6777.92 2131
6778.70 2194
6779.48 2273
6780.25 2254
6781.03 2231
6781.81 2202
6782.59 2142
6783.36 2198
6784.14 2057
6784.92 1984
6785.69 1969
6786.47 1910
6787.25 1840
6788.03 1766
6788.80 1797
6789.58 1808
6790.36 1779
6791.13 1721
6791.91 1727
6792.69 1657
6793.47 1696
6794.25 1689
6795.02 1720
6795.80 1590
6796.58 1616
6797.36 1715
6798.13 1779
6798.91 1687
6799.69 1725
6800.47 1686
6801.25 1700
6802.02 1690
6802.80 1683
6803.58 1761
6804.36 1792
6805.14 1721
6805.92 1772
6806.69 1709
6807.47 1694
6808.25 1700
6809.03 1777
6809.81 1707
6810.59 1718
6811.36 1678
6812.14 1693
6812.92 1655
6813.70 1660
6814.48 1645
6815.26 1696
6816.04 1622
6816.82 1726
6817.60 1750
6818.37 1689
6819.15 1817
6819.93 1779
6820.71 1722
6821.49 1833
6822.27 1749
6823.05 1747
6823.83 1796
6824.61 1851
6825.39 1781
6826.17 1714
6826.95 1696
6827.73 1766
6828.51 1673
6829.29 1787
6830.07 1851
6830.85 1797
6831.63 1847
6832.40 1809
6833.18 1794
6833.96 1778
6834.74 1758
6835.52 1720
6836.30 1699
6837.08 1679
6837.87 1714
6838.65 1794
6839.43 1672
6840.21 1725
6840.99 1695
6841.77 1653
6842.55 1668
6843.33 1658
6844.11 1646
6844.89 1692
6845.67 1741
6846.45 1810
6847.23 2060
6848.01 2315
6848.79 2475
6849.57 2902
6850.35 3489
6851.13 3981
6851.92 4462
6852.70 4698
6853.48 4613
6854.26 4567
6855.04 4318
6855.82 3790
6856.60 3342
6857.38 2893
6858.16 2563
6858.95 2331
6859.73 2085
6860.51 1966
6861.29 1929
6862.07 1849
6862.85 1814
6863.64 1772
6864.42 1800
6865.20 1723
6865.98 1802
6866.76 1777
6867.54 1788
6868.33 1807
6869.11 1897
6869.89 1861
6870.67 1778
6871.45 1834
6872.24 1827
6873.02 1774
6873.80 1600
6874.58 1647
6875.36 1641
6876.15 1757
6876.93 1693
6877.71 1643
6878.49 1738
6879.28 1823
6880.06 1874
6880.84 1819
6881.62 1863
6882.41 1840
6883.19 1901
6883.97 2005
6884.76 2106
6885.54 2074
6886.32 2185
6887.10 2151
6887.89 2347
6888.67 2585
6889.45 2601
6890.24 2664
6891.02 2707
6891.80 2647
6892.59 2427
6893.37 2326
6894.15 2158
6894.94 2102
6895.72 2083
6896.50 2088
6897.29 2040
6898.07 2055
6898.85 1957
6899.64 2004
6900.42 1978
6901.21 2057
6901.99 2035
6902.77 2043
6903.56 2048
6904.34 2009
6905.12 1977
6905.91 2007
6906.69 2007
6907.48 1939
6908.26 2006
6909.05 1980
6909.83 1977
6910.61 2007
6911.40 2004
6912.18 1985
6912.97 1914
6913.75 1963
6914.54 1947
6915.32 1860
6916.11 1918
6916.89 1869
6917.67 1887
6918.46 1838
6919.24 1824
6920.03 1834
6920.81 1959
6921.60 1886
6922.38 1849
6923.17 1828
6923.95 1877
6924.74 1918
6925.52 1903
6926.31 1932
6927.09 1902
6927.88 1868
6928.67 1936
6929.45 1931
6930.24 1932
6931.02 1990
6931.81 1978
6932.59 2003
6933.38 2022
6934.16 1934
6934.95 2017
6935.74 1974
6936.52 1970
6937.31 1981
6938.09 1918
6938.88 1911
6939.66 1983
6940.45 2024
6941.24 1976
6942.02 1999
6942.81 1998
6943.59 2102
6944.38 2186
6945.17 2224
6945.95 2241
6946.74 2203
6947.53 2279
6948.31 2190
6949.10 2170
6949.89 2218
6950.67 2171
6951.46 2157
6952.25 2144
6953.03 2275
6953.82 2294
6954.61 2300
6955.39 2230
6956.18 2393
6956.97 2319
6957.75 2359
6958.54 2407
6959.33 2398
6960.11 2368
6960.90 2406
6961.69 2399
6962.48 2355
6963.26 2351
6964.05 2306
6964.84 2281
6965.63 2304
6966.41 2521
6967.20 2485
6967.99 2553
6968.78 2665
6969.56 2697
6970.35 2693
6971.14 2876
6971.93 2837
6972.71 2816
6973.50 2897
6974.29 2773
6975.08 2702
6975.87 2718
6976.65 2702
6977.44 2860
6978.23 3026
6979.02 3049
6979.81 3093
6980.60 3191
6981.38 3541
6982.17 3726
6982.96 3996
6983.75 4610
6984.54 4964
6985.33 5827
6986.11 6492
6986.90 7070
6987.69 7377
6988.48 7223
6989.27 6980
6990.06 6294
6990.85 5629
6991.64 5126
6992.42 4581
6993.21 4050
6994.00 3790
6994.79 3668
6995.58 3536
6996.37 3668
6997.16 4012
6997.95 4388
6998.74 4914
6999.53 5598
7000.32 6386
7001.11 6933
7001.90 7038
7002.68 6820
7003.47 6333
7004.26 5890
7005.05 5377
7005.84 4797
7006.63 3975
7007.42 3419
7008.21 3082
7009.00 2843
7009.79 2716
7010.58 2574
7011.37 2512
7012.16 2512
7012.95 2498
7013.74 2419
7014.53 2435
7015.32 2489
7016.11 2406
7016.90 2415
7017.69 2371
7018.48 2253
7019.27 2229
7020.07 2213
7020.86 2204
7021.65 2100
7022.44 2058
7023.23 2192
7024.02 2279
7024.81 2268
7025.60 2197
7026.39 2203
7027.18 2343
7027.97 2369
7028.76 2283
7029.55 2158
7030.35 2168
7031.14 2171
7031.93 2180
7032.72 2083
7033.51 2033
7034.30 1971
7035.09 2054
7035.88 2034
7036.68 2080
7037.47 2110
7038.26 2056
7039.05 2160
7039.84 2160
7040.63 2239
7041.43 2162
7042.22 2188
7043.01 2160
7043.80 2217
7044.59 2229
7045.38 2194
7046.18 2158
7046.97 2041
7047.76 2098
7048.55 2093
7049.35 2273
7050.14 2375
7050.93 2275
7051.72 2254
7052.51 2307
7053.31 2199
7054.10 2124
7054.89 2046
7055.68 2026
7056.48 1921
7057.27 1936
7058.06 1908
7058.85 1930
7059.65 1912
7060.44 1929
7061.23 1878
7062.03 1929
7062.82 1921
7063.61 1840
7064.40 1885
7065.20 1910
7065.99 1829
7066.78 1869
7067.58 1856
7068.37 1784
7069.16 1877
7069.96 1835
7070.75 1778
7071.54 1810
7072.34 1839
7073.13 1809
7073.92 1829
7074.72 1845
7075.51 1780
7076.30 1821
7077.10 1716
7077.89 1661
7078.69 1693
7079.48 1652
7080.27 1639
7081.07 1713
7081.86 1676
7082.66 1647
7083.45 1561
7084.24 1674
7085.04 1696
7085.83 1727
7086.63 1742
7087.42 1778
7088.21 1816
7089.01 1838
7089.80 1908
7090.60 1896
7091.39 1797
7092.19 1784
7092.98 1754
7093.78 1646
7094.57 1556
7095.37 1562
7096.16 1495
7096.96 1489
7097.75 1587
7098.55 1463
7099.34 1404
7100.14 1400
7100.93 1397
7101.73 1495
7102.52 1464
7103.32 1427
7104.11 1453
7104.91 1431
7105.70 1355
7106.50 1356
7107.29 1336
7108.09 1342
7108.88 1331
7109.68 1342
7110.47 1325
7111.27 1361
7112.07 1359
7112.86 1350
7113.66 1366
7114.45 1349
7115.25 1284
7116.04 1372
7116.84 1366
7117.64 1392
7118.43 1416
7119.23 1395
7120.02 1349
7120.82 1363
7121.62 1358
7122.41 1362
7123.21 1267
7124.01 1256
7124.80 1281
7125.60 1313
7126.40 1300
7127.19 1295
7127.99 1275
7128.79 1335
7129.58 1420
7130.38 1347
7131.18 1341
7131.97 1323
7132.77 1361
7133.57 1314
7134.36 1349
7135.16 1371
7135.96 1281
7136.75 1307
7137.55 1315
7138.35 1303
7139.14 1271
7139.94 1260
7140.74 1329
7141.54 1389
7142.33 1379
7143.13 1397
7143.93 1325
7144.73 1341
7145.52 1344
7146.32 1373
7147.12 1466
7147.92 1406
7148.71 1341
7149.51 1335
7150.31 1358
7151.11 1310
7151.91 1286
7152.70 1315
7153.50 1362
7154.30 1374
7155.10 1375
7155.90 1303
7156.69 1313
7157.49 1345
7158.29 1377
7159.09 1415
7159.89 1419
7160.69 1305
7161.48 1349
7162.28 1343
7163.08 1389
7163.88 1347
7164.68 1294
7165.48 1311
7166.28 1389
7167.07 1327
7167.87 1317
7168.67 1348
7169.47 1357
7170.27 1337
7171.07 1308
7171.87 1321
7172.67 1345
7173.47 1347
7174.27 1327
7175.06 1368
7175.86 1276
7176.66 1333
7177.46 1318
7178.26 1339
7179.06 1330
7179.86 1217
7180.66 1337
7181.46 1393
7182.26 1451
7183.06 1467
7183.86 1541
7184.66 1569
7185.46 1587
7186.26 1573
7187.06 1580
7187.86 1574
7188.66 1469
7189.46 1471
7190.26 1444
7191.06 1381
7191.86 1378
7192.66 1295
7193.46 1249
7194.26 1272
7195.06 1283
7195.86 1265
7196.66 1281
7197.46 1259
7198.26 1282
7199.06 1262
7199.86 1265
7200.66 1272
7201.46 1355
7202.26 1358
7203.06 1311
7203.87 1359
7204.67 1287
7205.47 1323
7206.27 1317
7207.07 1228
7207.87 1317
7208.67 1297
7209.47 1281
7210.27 1275
7211.07 1321
7211.88 1348
7212.68 1303
7213.48 1295
7214.28 1292
7215.08 1271
7215.88 1245
7216.68 1330
7217.49 1394
7218.29 1356
7219.09 1334
7219.89 1276
7220.69 1339
7221.49 1293
7222.30 1293
7223.10 1231
7223.90 1285
7224.70 1351
7225.50 1391
7226.31 1390
7227.11 1395
7227.91 1371
7228.71 1334
7229.51 1328
7230.32 1331
7231.12 1410
7231.92 1412
7232.72 1355
7233.53 1468
7234.33 1416
7235.13 1399
7235.93 1466
7236.74 1476
7237.54 1469
7238.34 1421
7239.14 1428
7239.95 1595
7240.75 1571
7241.55 1655
7242.36 1648
7243.16 1582
7243.96 1634
7244.77 1623
7245.57 1595
7246.37 1649
7247.17 1583
7247.98 1647
7248.78 1668
7249.58 1594
7250.39 1650
7251.19 1646
7251.99 1708
7252.80 1785
7253.60 1669
7254.41 1681
7255.21 1682
7256.01 1729
7256.82 1729
7257.62 1729
7258.42 1737
7259.23 1813
7260.03 1770
7260.84 1864
7261.64 1801
7262.44 1817
7263.25 1779
7264.05 1907
7264.86 1937
7265.66 1989
7266.46 2008
7267.27 2144
7268.07 2117
7268.88 2120
7269.68 2190
7270.49 2198
7271.29 2165
7272.10 2226
7272.90 2282
7273.71 2254
7274.51 2318
7275.31 2257
7276.12 2356
7276.92 2499
7277.73 2404
7278.53 2306
7279.34 2461
7280.14 2636
7280.95 2740
7281.75 3121
7282.56 3541
7283.37 4140
7284.17 4658
7284.98 5405
7285.78 5747
7286.59 5899
7287.39 5819
7288.20 5469
7289.00 5023
7289.81 4462
7290.61 3993
7291.42 3596
7292.23 3278
7293.03 3020
7293.84 2985
7294.64 2778
7295.45 2629
7296.25 2606
7297.06 2630
7297.87 2615
7298.67 2503
7299.48 2607
7300.28 2721
7301.09 2631
7301.90 2663
7302.70 2757
7303.51 2769
7304.32 2841
7305.12 2934
7305.93 2996
7306.74 3087
7307.54 3277
7308.35 3226
7309.16 3652
7309.96 3854
7310.77 4033
7311.58 4235
7312.38 4393
7313.19 4363
7314.00 4310
7314.80 4227
7315.61 3976
7316.42 3972
7317.22 3800
7318.03 3866
7318.84 4188
7319.65 4557
7320.45 4869
7321.26 5543
7322.07 5893
7322.88 6270
7323.68 6441
7324.49 6026
7325.30 5666
7326.11 5017
7326.91 4502
7327.72 3999
7328.53 3529
7329.34 3241
7330.14 3030
7330.95 2739
7331.76 2502
7332.57 2528
7333.38 2433
7334.18 2406
7334.99 2412
7335.80 2375
7336.61 2361
7337.42 2421
7338.22 2462
7339.03 2449
7339.84 2444
7340.65 2533
7341.46 2535
7342.27 2461
7343.07 2355
7343.88 2475
7344.69 2451
7345.50 2471
7346.31 2404
7347.12 2436
7347.93 2502
7348.74 2519
7349.54 2551
7350.35 2609
7351.16 2569
7351.97 2563
7352.78 2558
7353.59 2477
7354.40 2421
7355.21 2321
7356.02 2362
7356.83 2321
7357.64 2427
7358.45 2379
7359.25 2528
7360.06 2643
7360.87 2593
7361.68 2529
7362.49 2554
7363.30 2653
7364.11 2557
7364.92 2536
7365.73 2664
7366.54 2600
7367.35 2573
7368.16 2667
7368.97 2638
7369.78 2598
7370.59 2554
7371.40 2416
7372.21 2537
7373.02 2611
7373.83 2600
7374.64 2591
7375.45 2598
7376.26 2638
7377.07 2800
7377.88 2912
7378.69 2945
7379.50 3290
7380.31 3556
7381.13 3665
7381.94 4095
7382.75 4158
7383.56 4160
7384.37 4124
7385.18 3810
7385.99 3631
7386.80 3351
7387.61 3207
7388.42 2882
7389.23 2717
7390.05 2573
7390.86 2519
7391.67 2370
7392.48 2296
7393.29 2199
7394.10 2311
7394.91 2267
7395.72 2237
7396.54 2219
7397.35 2325
7398.16 2341
7398.97 2484
7399.78 2709
7400.59 2938
7401.41 3079
7402.22 3240
7403.03 3330
7403.84 3403
7404.65 3207
7405.46 3128
7406.28 2948
7407.09 2864
7407.90 2734
7408.71 2519
7409.52 2476
7410.34 2368
7411.15 2440
7411.96 2254
7412.77 2093
7413.59 1999
7414.40 1906
7415.21 1930
7416.02 1890
7416.84 1775
7417.65 1749
7418.46 1799
7419.27 1741
7420.09 1779
7420.90 1760
7421.71 1812
7422.53 1817
7423.34 1754
7424.15 1700
7424.96 1693
7425.78 1755
7426.59 1728
7427.40 1663
7428.22 1663
7429.03 1624
7429.84 1634
7430.66 1685
7431.47 1633
7432.28 1676
7433.10 1660
7433.91 1596
7434.72 1634
7435.54 1635
7436.35 1734
7437.17 1678
7437.98 1642
7438.79 1712
7439.61 1734
7440.42 1697
7441.23 1635
7442.05 1583
7442.86 1795
7443.68 1700
7444.49 1711
7445.30 1740
7446.12 1673
7446.93 1651
7447.75 1598
7448.56 1622
7449.38 1556
7450.19 1588
7451.00 1566
7451.82 1513
7452.63 1523
7453.45 1505
7454.26 1502
7455.08 1553
7455.89 1500
7456.71 1606
7457.52 1574
7458.34 1555
7459.15 1604
7459.97 1572
7460.78 1593
7461.60 1560
7462.41 1590
7463.23 1517
7464.04 1500
7464.86 1516
7465.67 1485
7466.49 1465
7467.30 1601
7468.12 1571
7468.93 1558
7469.75 1550
7470.56 1550
7471.38 1486
7472.20 1478
7473.01 1448
7473.83 1423
7474.64 1460
7475.46 1435
7476.27 1409
7477.09 1421
7477.91 1477
7478.72 1425
7479.54 1352
7480.35 1352
7481.17 1316
7481.99 1288
7482.80 1343
7483.62 1283
7484.44 1312
7485.25 1280
7486.07 1289
7486.88 1340
7487.70 1269
7488.52 1198
7489.33 1229
7490.15 1233
7490.97 1314
7491.78 1347
7492.60 1305
7493.42 1266
7494.23 1258
7495.05 1281
7495.87 1269
7496.69 1252
7497.50 1273
7498.32 1253
7499.14 1289
7499.95 1198
7500.77 1128
7501.59 1186
7502.40 1277
7503.22 1255
7504.04 1242
7504.86 1279
7505.67 1272
7506.49 1278
7507.31 1205
7508.13 1253
7508.94 1255
7509.76 1250
7510.58 1225
7511.40 1190
7512.22 1238
7513.03 1234
7513.85 1236
7514.67 1202
7515.49 1237
7516.31 1303
7517.12 1311
7517.94 1319
7518.76 1232
7519.58 1224
7520.40 1305
7521.21 1289
7522.03 1238
7522.85 1219
7523.67 1195
7524.49 1222
7525.31 1262
7526.12 1254
7526.94 1185
7527.76 1199
7528.58 1181
7529.40 1229
7530.22 1256
7531.04 1241
7531.86 1206
7532.67 1276
7533.49 1246
7534.31 1206
7535.13 1223
7535.95 1332
7536.77 1301
7537.59 1215
7538.41 1270
7539.23 1266
7540.05 1286
7540.87 1237
7541.69 1283
7542.51 1275
7543.32 1277
7544.14 1256
7544.96 1293
7545.78 1337
7546.60 1348
7547.42 1298
7548.24 1339
7549.06 1331
7549.88 1355
7550.70 1272
7551.52 1274
7552.34 1389
7553.16 1315
7553.98 1306
7554.80 1340
7555.62 1415
7556.44 1387
7557.26 1364
7558.08 1423
7558.90 1407
7559.72 1428
7560.54 1402
7561.36 1382
7562.19 1442
7563.01 1431
7563.83 1493
7564.65 1449
7565.47 1360
7566.29 1399
7567.11 1396
7567.93 1305
7568.75 1304
7569.57 1384
7570.39 1325
7571.21 1366
7572.03 1351
7572.86 1443
7573.68 1372
7574.50 1316
7575.32 1340
7576.14 1363
7576.96 1354
7577.78 1376
7578.60 1336
7579.43 1332
7580.25 1336
7581.07 1298
7581.89 1372
7582.71 1374
7583.53 1437
7584.36 1423
7585.18 1403
7586.00 1466
7586.82 1518
7587.64 1592
7588.47 1560
7589.29 1494
7590.11 1661
7590.93 1615
7591.75 1508
7592.58 1522
7593.40 1541
7594.22 1532
7595.04 1484
7595.86 1523
7596.69 1431
7597.51 1484
7598.33 1601
7599.15 1538
7599.98 1564
7600.80 1558
7601.62 1628
7602.45 1635
7603.27 1837
7604.09 1919
7604.91 2078
7605.74 2111
7606.56 2163
7607.38 2097
7608.21 2031
7609.03 1927
7609.85 1885
7610.67 1875
7611.50 1691
7612.32 1615
7613.14 1659
7613.97 1580
7614.79 1602
7615.61 1660
7616.44 1656
7617.26 1537
7618.08 1535
7618.91 1668
7619.73 1538
7620.56 1605
7621.38 1478
7622.20 1480
7623.03 1489
7623.85 1527
7624.67 1544
7625.50 1565
7626.32 1519
7627.15 1583
7627.97 1697
7628.80 1713
7629.62 1819
7630.44 1960
7631.27 2197
7632.09 2324
7632.92 2432
7633.74 2451
7634.57 2408
7635.39 2288
7636.21 2102
7637.04 1922
7637.86 1897
7638.69 1690
7639.51 1502
7640.34 1431
7641.16 1455
7641.99 1430
7642.81 1390
7643.64 1280
7644.46 1301
7645.29 1287
7646.11 1291
7646.94 1371
7647.76 1316
7648.59 1256
7649.41 1317
7650.24 1281
7651.06 1309
7651.89 1230
7652.71 1178
7653.54 1141
7654.37 1148
7655.19 1198
7656.02 1147
7656.84 1166
7657.67 1156
7658.49 1160
7659.32 1171
7660.14 1156
7660.97 1126
7661.80 1205
7662.62 1230
7663.45 1131
7664.27 1115
7665.10 1099
7665.93 1163
7666.75 1184
7667.58 1191
7668.41 1193
7669.23 1203
7670.06 1267
7670.88 1251
7671.71 1287
7672.54 1174
7673.36 1202
7674.19 1206
7675.02 1225
7675.84 1188
7676.67 1106
7677.50 1139
7678.32 1139
7679.15 1095
7679.98 1094
7680.81 1082
7681.63 1060
7682.46 1054
7683.29 1095
7684.11 1136
7684.94 1156
7685.77 1136
7686.59 1141
7687.42 1141
7688.25 1114
7689.08 1146
7689.90 1174
7690.73 1167
7691.56 1104
7692.39 1128
7693.21 1202
7694.04 1191
7694.87 1089
7695.70 1045
7696.53 1093
7697.35 1148
7698.18 1116
7699.01 1080
7699.84 1052
7700.66 1084
7701.49 1152
7702.32 1122
7703.15 1093
7703.98 1077
7704.81 1096
7705.63 1199
7706.46 1012
7707.29 1048
7708.12 1033
7708.95 1094
7709.78 1086
7710.60 1128
7711.43 1069
7712.26 1081
7713.09 1062
7713.92 1034
7714.75 981
7715.58 1013
7716.41 1028
7717.23 1027
7718.06 1035
7718.89 998
7719.72 1010
7720.55 1054
7721.38 1020
7722.21 1062
7723.04 1042
7723.87 1052
7724.70 1026
7725.53 1039
7726.36 1071
7727.18 1105
7728.01 1052
7728.84 1079
7729.67 1085
7730.50 1052
7731.33 1030
7732.16 1035
7732.99 1043
7733.82 983
7734.65 1049
7735.48 1047
7736.31 1012
7737.14 980
7737.97 987
7738.80 1022
7739.63 1026
7740.46 1020
7741.29 1017
7742.12 1032
7742.95 1035
7743.78 1093
7744.61 1067
7745.44 1130
7746.27 1202
7747.10 1302
7747.94 1346
7748.77 1410
7749.60 1308
7750.43 1464
7751.26 1422
7752.09 1450
7752.92 1306
7753.75 1220
7754.58 1161
7755.41 1080
7756.24 1100
7757.07 1065
7757.91 1066
7758.74 1121
7759.57 1123
7760.40 1112
7761.23 1074
7762.06 1017
7762.89 1028
7763.72 1066
7764.56 1084
7765.39 1024
7766.22 1027
7767.05 976
7767.88 991
7768.71 993
7769.55 1000
7770.38 981
7771.21 1011
7772.04 943
7772.87 945
7773.70 968
7774.54 901
7775.37 950
7776.20 990
7777.03 996
7777.86 1020
7778.70 985
7779.53 1054
7780.36 1016
7781.19 976
7782.03 932
7782.86 994
7783.69 994
7784.52 973
7785.36 1059
7786.19 1046
7787.02 1040
7787.85 1070
7788.69 1049
7789.52 1040
7790.35 1011
7791.19 984
7792.02 992
7792.85 1021
7793.68 1041
7794.52 1020
7795.35 1043
7796.18 1021
7797.02 972
7797.85 1016
7798.68 1080
7799.52 1067
7800.35 1055
7801.18 1042
7802.02 1018
7802.85 1016
7803.68 1045
7804.52 1051
7805.35 1009
7806.18 1001
7807.02 1066
7807.85 1117
7808.69 1042
7809.52 1002
7810.35 1048
7811.19 1052
7812.02 1136
7812.86 1107
7813.69 1123
7814.52 1207
7815.36 1250
7816.19 1267
7817.03 1328
7817.86 1361
7818.70 1378
7819.53 1302
7820.36 1209
7821.20 1196
7822.03 1200
7822.87 1170
7823.70 1133
7824.54 1173
7825.37 1066
7826.21 1029
7827.04 1090
7827.88 1086
7828.71 1037
7829.55 967
7830.38 1033
7831.22 1015
7832.05 1028
7832.89 1068
7833.72 1072
7834.56 1017
7835.39 1061
7836.23 1068
7837.06 1048
7837.90 1017
7838.73 1024
7839.57 1077
7840.40 1008
7841.24 1066
7842.07 1055
7842.91 1042
7843.75 1091
7844.58 1060
7845.42 954
7846.25 957
7847.09 981
7847.93 1011
7848.76 967
7849.60 978
7850.43 960
7851.27 1005
7852.11 994
7852.94 957
7853.78 1002
7854.61 960
7855.45 1012
7856.29 975
7857.12 1002
7857.96 1010
7858.80 1047
7859.63 1045
7860.47 1007
7861.31 1028
7862.14 1038
7862.98 1028
7863.82 1021
7864.65 1012
7865.49 1010
7866.33 1017
7867.16 964
7868.00 1003
7868.84 994
7869.67 1018
7870.51 913
7871.35 1014
7872.19 1025
7873.02 1018
7873.86 1003
7874.70 1028
7875.53 1038
7876.37 973
7877.21 1076
7878.05 1075
7878.88 1034
7879.72 1091
7880.56 1086
7881.40 1067
7882.24 1031
7883.07 1001
7883.91 1015
7884.75 1038
7885.59 1028
7886.42 1078
7887.26 1042
7888.10 991
7888.94 1057
7889.78 1051
7890.62 1001
7891.45 1083
7892.29 1137
7893.13 1121
7893.97 1062
7894.81 1060
7895.65 1047
7896.48 1022
7897.32 1043
7898.16 1036
7899.00 1036
7899.84 1061
7900.68 1071
7901.52 1069
7902.35 1047
7903.19 1040
7904.03 1022
7904.87 1038
7905.71 1033
7906.55 1031
7907.39 974
7908.23 979
7909.07 991
7909.91 923
7910.75 1004
7911.58 1041
7912.42 1089
7913.26 1071
7914.10 1080
7914.94 1094
7915.78 1136
7916.62 1169
7917.46 1259
7918.30 1424
7919.14 1433
7919.98 1498
7920.82 1402
7921.66 1358
7922.50 1295
7923.34 1306
7924.18 1222
7925.02 1186
7925.86 1039
7926.70 1015
7927.54 1030
7928.38 1043
7929.22 981
7930.06 955
7930.90 899
7931.74 871
7932.58 968
7933.42 937
7934.26 944
7935.10 943
7935.94 878
7936.78 913
7937.62 1026
7938.47 970
7939.31 978
7940.15 927
7940.99 894
7941.83 964
7942.67 975
7943.51 988
7944.35 975
7945.19 978
7946.03 984
7946.88 1048
7947.72 1050
7948.56 1059
7949.40 1032
7950.24 1014
7951.08 979
7951.92 914
7952.76 954
7953.61 962
7954.45 940
7955.29 981
7956.13 965
7956.97 1029
7957.81 1027
7958.66 1004
7959.50 973
7960.34 924
7961.18 1001
7962.02 933
7962.87 920
7963.71 947
7964.55 944
7965.39 983
7966.23 955
7967.08 979
7967.92 960
7968.76 1027
7969.60 1011
7970.45 1070
7971.29 1036
7972.13 977
7972.97 971
7973.82 954
7974.66 946
7975.50 943
7976.34 893
7977.19 948
7978.03 936
7978.87 954
7979.72 923
7980.56 965
7981.40 975
7982.24 993
7983.09 999
7983.93 976
7984.77 993
7985.62 913
7986.46 922
7987.30 924
7988.15 946
7988.99 940
7989.83 906
7990.68 947
7991.52 955
7992.36 898
7993.21 877
7994.05 927
7994.90 877
7995.74 887
7996.58 884
7997.43 885
7998.27 922
7999.11 886
7999.96 886
8000.80 907
8001.65 891
8002.49 895
8003.34 886
8004.18 849
8005.02 866
8005.87 853
8006.71 852
8007.56 888
8008.40 828
8009.25 860
8010.09 849
8010.93 859
8011.78 867
8012.62 908
8013.47 799
8014.31 823
8015.16 902
8016.00 810
8016.85 822
8017.69 784
8018.54 823
8019.38 808
8020.23 849
8021.07 832
8021.92 817
8022.76 833
8023.61 852
8024.45 856
8025.30 858
8026.14 836
8026.99 835
8027.83 802
8028.68 861
8029.53 870
8030.37 853
8031.22 842
8032.06 844
8032.91 885
8033.75 785
8034.60 850
8035.45 836
8036.29 819
8037.14 901
8037.98 852
8038.83 868
8039.68 800
8040.52 858
8041.37 921
8042.21 861
8043.06 804
8043.91 833
8044.75 833
8045.60 841
8046.45 809
8047.29 819
8048.14 866
8048.99 937
8049.83 864
8050.68 912
8051.53 933
8052.37 879
8053.22 854
8054.07 876
8054.91 820
8055.76 785
8056.61 828
8057.45 832
8058.30 753
8059.15 813
8060.00 835
8060.84 746
8061.69 810
8062.54 864
8063.38 835
8064.23 819
8065.08 868
8065.93 879
8066.77 841
8067.62 776
8068.47 781
8069.32 840
8070.16 805
8071.01 831
8071.86 801
8072.71 826
8073.56 822
8074.40 850
8075.25 824
8076.10 833
8076.95 841
8077.80 865
8078.64 866
8079.49 840
8080.34 812
8081.19 836
8082.04 868
8082.89 780
8083.73 845
8084.58 716
8085.43 761
8086.28 766
8087.13 820
8087.98 818
8088.82 840
8089.67 801
8090.52 758
8091.37 786
8092.22 812
8093.07 810
8093.92 798
8094.77 816
8095.62 847
8096.46 859
8097.31 825
8098.16 837
8099.01 803
8099.86 851
8100.71 860
8101.56 890
8102.41 800
8103.26 817
8104.11 823
8104.96 807
8105.81 812
8106.66 857
8107.51 879
8108.36 858
8109.21 864
8110.06 793
8110.91 851
8111.76 819
8112.61 872
8113.46 829
8114.31 860
8115.16 882
8116.01 900
8116.86 872
8117.71 760
8118.56 783
8119.41 868
8120.26 881
8121.11 870
8121.96 876
8122.81 902
8123.66 943
8124.51 879
8125.36 833
8126.21 851
8127.06 946
8127.91 930
8128.76 933
8129.61 866
8130.46 877
8131.31 856
8132.17 864
8133.02 818
8133.87 906
8134.72 946
8135.57 912
8136.42 912
8137.27 948
8138.12 916
8138.97 929
8139.83 967
8140.68 897
8141.53 984
8142.38 938
8143.23 983
8144.08 1003
8144.94 940
8145.79 997
8146.64 951
8147.49 975
8148.34 992
8149.19 1029
8150.05 968
8150.90 958
8151.75 926
8152.60 965
8153.45 1008
8154.31 1086
8155.16 1086
8156.01 1172
8156.86 1125
8157.71 1208
8158.57 1146
8159.42 1096
8160.27 1026
8161.12 1004
8161.98 949
8162.83 986
8163.68 880
8164.53 864
8165.39 927
8166.24 841
8167.09 893
8167.95 863
8168.80 898
8169.65 843
8170.50 890
8171.36 866
8172.21 857
8173.06 864
8173.92 888
8174.77 880
8175.62 868
8176.48 881
8177.33 884
8178.18 860
8179.04 867
8179.89 860
8180.74 805
8181.60 878
8182.45 859
8183.30 877
8184.16 858
8185.01 849
8185.86 796
8186.72 799
8187.57 795
8188.43 789
8189.28 826
8190.13 811
8190.99 814
8191.84 811
8192.70 783
8193.55 770
8194.40 728
8195.26 769
8196.11 797
8196.97 744
8197.82 785
8198.68 809
8199.53 832
8200.39 778
8201.24 801
8202.09 800
8202.95 822
8203.80 852
8204.66 807
8205.51 796
8206.37 835
8207.22 810
8208.08 842
8208.93 859
8209.79 786
8210.64 835
8211.50 777
8212.35 821
8213.21 808
8214.06 811
8214.92 823
8215.77 784
8216.63 783
8217.49 793
8218.34 772
8219.20 763
8220.05 830
8220.91 827
8221.76 832
8222.62 810
8223.47 819
8224.33 760
8225.19 853
8226.04 834
8226.90 865
8227.75 751
8228.61 787
8229.47 857
8230.32 805
8231.18 802
8232.03 709
8232.89 795
8233.75 837
8234.60 796
8235.46 771
8236.32 750
8237.17 758
8238.03 791
8238.88 786
8239.74 797
8240.60 822
8241.45 812
8242.31 818
8243.17 840
8244.02 867
8244.88 753
8245.74 725
8246.60 721
8247.45 793
8248.31 781
8249.17 784
8250.02 761
8250.88 784
8251.74 756
8252.59 838
8253.45 762
8254.31 763
8255.17 734
8256.02 768
8256.88 794
8257.74 786
8258.60 803
8259.45 770
8260.31 864
8261.17 772
8262.03 848
8262.89 815
8263.74 751
8264.60 770
8265.46 746
8266.32 706
8267.17 735
8268.03 783
8268.89 847
8269.75 764
8270.61 793
8271.47 798
8272.32 829
8273.18 806
8274.04 832
8274.90 827
8275.76 785
8276.62 841
8277.47 780
8278.33 841
8279.19 776
8280.05 812
8280.91 837
8281.77 830
8282.63 802
8283.48 771
8284.34 777
8285.20 792
8286.06 812
8286.92 835
8287.78 879
8288.64 822
8289.50 866
8290.36 883
8291.22 857
8292.08 850
8292.94 889
8293.79 849
8294.65 822
8295.51 779
8296.37 822
8297.23 874
8298.09 819
8298.95 889
8299.81 849
8300.67 849
8301.53 882
8302.39 903
8303.25 876
8304.11 911
8304.97 916
8305.83 971
8306.69 918
8307.55 939
8308.41 928
8309.27 899
8310.13 973
8310.99 933
8311.85 895
8312.71 891
8313.57 875
8314.43 878
8315.29 921
8316.15 925
8317.01 997
8317.88 1045
8318.74 1059
8319.60 994
8320.46 969
8321.32 999
8322.18 963
8323.04 912
8323.90 917
8324.76 849
8325.62 866
8326.48 834
8327.34 789
8328.21 831
8329.07 860
8329.93 847
8330.79 844
8331.65 901
8332.51 861
8333.37 889
8334.24 836
8335.10 837
8335.96 848
8336.82 844
8337.68 843
8338.54 889
8339.41 881
8340.27 874
8341.13 847
8341.99 847
8342.85 861
8343.71 861
8344.58 986
8345.44 923
8346.30 948
8347.16 949
8348.02 1066
8348.89 1043
8349.75 947
8350.61 883
8351.47 901
8352.34 916
8353.20 892
8354.06 899
8354.92 892
8355.79 886
8356.65 963
8357.51 951
8358.37 900
8359.24 920
8360.10 909
8360.96 949
8361.83 894
8362.69 884
8363.55 879
8364.41 882
8365.28 947
8366.14 925
8367.00 915
8367.87 892
8368.73 927
8369.59 925
8370.46 953
8371.32 915
8372.18 933
8373.05 923
8373.91 951
8374.77 918
8375.64 967
8376.50 925
8377.37 937
8378.23 958
8379.09 961
8379.96 929
8380.82 977
8381.68 1057
8382.55 1026
8383.41 1013
8384.28 1001
8385.14 1002
8386.01 974
8386.87 1008
8387.73 1033
8388.60 983
8389.46 991
8390.33 1011
8391.19 987
8392.06 1011
8392.92 1028
8393.78 990
8394.65 960
8395.51 949
8396.38 1042
8397.24 1073
8398.11 1073
8398.97 1051
8399.84 1056
8400.70 1143
8401.57 1086
8402.43 1132
8403.30 1085
8404.16 1098
8405.03 1113
8405.89 1101
8406.76 1089
8407.62 1086
8408.49 1185
8409.35 1133
8410.22 1170
8411.08 1228
8411.95 1142
8412.82 1175
8413.68 1160
8414.55 1187
8415.41 1289
8416.28 1222
8417.14 1313
8418.01 1360
8418.88 1257
8419.74 1222
8420.61 1342
8421.47 1320
8422.34 1342
8423.21 1271
8424.07 1269
8424.94 1334
8425.80 1392
8426.67 1370
8427.54 1441
8428.40 1439
8429.27 1432
8430.14 1395
8431.00 1425
8431.87 1445
8432.74 1503
8433.60 1488
8434.47 1520
8435.34 1548
8436.20 1517
8437.07 1542
8437.94 1608
8438.80 1653
8439.67 1716
8440.54 1692
8441.40 1807
8442.27 1907
8443.14 1860
8444.00 1962
8444.87 1914
8445.74 1930
8446.61 2001
8447.47 1972
8448.34 1976
8449.21 1899
8450.08 1901
8450.94 2053
8451.81 2087
8452.68 2137
8453.55 2306
8454.41 2441
8455.28 2841
8456.15 3090
8457.02 3478
8457.88 3603
8458.75 3863
8459.62 3790
8460.49 3742
8461.36 3493
8462.22 3211
8463.09 3032
8463.96 2925
8464.83 2694
8465.70 2505
8466.57 2546
8467.43 2860
8468.30 3251
8469.17 3794
8470.04 4528
8470.91 5246
8471.78 5858
8472.65 5826
8473.51 5571
8474.38 5187
8475.25 4642
8476.12 4098
8476.99 3517
8477.86 3041
8478.73 2633
8479.60 2322
8480.46 2157
8481.33 1995
8482.20 1878
8483.07 1775
8483.94 1743
8484.81 1690
8485.68 1600
8486.55 1633
8487.42 1589
8488.29 1580
8489.16 1551
8490.03 1504
8490.90 1457
8491.77 1456
8492.64 1509
8493.51 1515
8494.37 1465
8495.24 1437
8496.11 1483
8496.98 1581
8497.85 1722
8498.72 1678
8499.59 1616
8500.46 1625
8501.33 1564
8502.20 1476
8503.07 1512
8503.94 1546
8504.82 1521
8505.69 1555
8506.56 1552
8507.43 1677
8508.30 1742
8509.17 1770
8510.04 1794
8510.91 1839
8511.78 1786
8512.65 1702
8513.52 1711
8514.39 1670
8515.26 1613
8516.13 1541
8517.00 1498
8517.87 1538
8518.75 1473
8519.62 1480
8520.49 1590
8521.36 1468
8522.23 1436
8523.10 1482
8523.97 1445
8524.84 1457
8525.71 1524
8526.59 1519
8527.46 1483
8528.33 1461
8529.20 1493
8530.07 1514
8530.94 1606
8531.82 1593
8532.69 1552
8533.56 1595
8534.43 1662
8535.30 1691
8536.17 1624
8537.05 1584
8537.92 1638
8538.79 1686
8539.66 1588
8540.53 1525
8541.41 1532
8542.28 1596
8543.15 1536
8544.02 1528
8544.90 1481
8545.77 1499
8546.64 1563
8547.51 1551
8548.39 1489
8549.26 1510
8550.13 1591
8551.00 1514
8551.88 1496
8552.75 1499
8553.62 1577
8554.49 1697
8555.37 1678
8556.24 1739
8557.11 1746
8557.99 1614
8558.86 1530
8559.73 1439
8560.60 1482
8561.48 1413
8562.35 1325
8563.22 1331
8564.10 1290
8564.97 1223
8565.84 1236
8566.72 1196
8567.59 1197
8568.46 1210
8569.34 1153
8570.21 1128
8571.09 1152
8571.96 1136
8572.83 1139
8573.71 1101
8574.58 1092
8575.45 1078
8576.33 1103
8577.20 1066
8578.08 1082
8578.95 1070
8579.82 1086
8580.70 1085
8581.57 1108
8582.45 1038
8583.32 1061
8584.20 1019
8585.07 1046
8585.94 1029
8586.82 1016
8587.69 1025
8588.57 1022
8589.44 1090
8590.32 1096
8591.19 1023
8592.07 1018
8592.94 1013
8593.82 1070
8594.69 1047
8595.57 1083
8596.44 1078
8597.32 933
8598.19 1029
8599.07 1025
8599.94 1020
8600.82 1079
8601.69 1085
8602.57 1143
8603.44 1054
8604.32 1002
8605.19 1019
8606.07 1018
8606.94 1037
8607.82 1020
8608.69 1053
8609.57 1007
8610.45 995
8611.32 1026
8612.20 1040
8613.07 1051
8613.95 1041
8614.82 1024
8615.70 1009
8616.58 1048
8617.45 992
8618.33 1013
8619.21 992
8620.08 994
8620.96 1031
8621.83 1019
8622.71 1053
8623.59 1040
8624.46 996
8625.34 994
8626.22 1032
8627.09 972
8627.97 1054
8628.85 1025
8629.72 1046
8630.60 1024
8631.48 995
8632.35 989
8633.23 1032
8634.11 1022
8634.98 1053
8635.86 1018
8636.74 1060
8637.61 1056
8638.49 1002
8639.37 1103
8640.24 1137
8641.12 1159
8642.00 1141
8642.88 1106
8643.75 1144
8644.63 1145
8645.51 1173
8646.39 1142
8647.26 1125
8648.14 1037
8649.02 1077
8649.90 1114
8650.77 1088
8651.65 1084
8652.53 1021
8653.41 1033
8654.29 1091
8655.16 1039
8656.04 1117
8656.92 1100
8657.80 1128
8658.68 1094
8659.55 1062
8660.43 1082
8661.31 1064
8662.19 1053
8663.07 1012
8663.95 1092
8664.82 1098
8665.70 1062
8666.58 1093
8667.46 1076
8668.34 1078
8669.22 1084
8670.10 1089
8670.97 1122
8671.85 1180
8672.73 1215
8673.61 1288
8674.49 1283
8675.37 1347
8676.25 1369
8677.13 1447
8678.01 1403
8678.88 1364
8679.76 1372
8680.64 1306
8681.52 1225
8682.40 1216
8683.28 1155
8684.16 1160
8685.04 1076
8685.92 1090
8686.80 1072
8687.68 1097
8688.56 1180
8689.44 1264
8690.32 1325
8691.20 1604
8692.08 1769
8692.96 1874
8693.84 1967
8694.72 1998
8695.60 2084
8696.48 1845
8697.36 1772
8698.24 1582
8699.12 1427
8700.00 1359
8700.88 1238
8701.76 1128
8702.64 1096
8703.52 1034
8704.40 960
8705.28 949
8706.16 911
8707.04 912
8707.92 885
8708.80 927
8709.68 913
8710.56 928
8711.44 921
8712.33 924
8713.21 961
8714.09 935
8714.97 913
8715.85 894
8716.73 929
8717.61 915
8718.49 850
8719.37 859
8720.25 864
8721.14 871
8722.02 860
8722.90 830
8723.78 876
8724.66 892
8725.54 874
8726.42 881
8727.31 888
8728.19 860
8729.07 875
8729.95 904
8730.83 965
8731.72 936
8732.60 945
8733.48 999
8734.36 966
8735.24 926
8736.12 893
8737.01 922
8737.89 824
8738.77 820
8739.65 878
8740.54 855
8741.42 833
8742.30 892
8743.18 869
8744.07 823
8744.95 831
8745.83 826
8746.71 874
8747.60 838
8748.48 810
8749.36 852
8750.24 901
8751.13 863
8752.01 863
8752.89 871
8753.77 889
8754.66 828
8755.54 838
8756.42 864
8757.31 874
8758.19 916
8759.07 911
8759.96 956
8760.84 898
8761.72 897
8762.61 916
8763.49 913
8764.37 886
8765.26 850
8766.14 810
8767.02 929
8767.91 902
8768.79 928
8769.68 919
8770.56 971
8771.44 978
8772.33 984
8773.21 942
8774.09 884
8774.98 902
8775.86 899
8776.75 899
8777.63 929
8778.52 873
8779.40 824
8780.28 830
8781.17 794
8782.05 794
8782.94 792
8783.82 785
8784.71 801
8785.59 775
8786.47 750
8787.36 805
8788.24 795
8789.13 785
8790.01 801
8790.90 831
8791.78 822
8792.67 804
8793.55 859
8794.44 831
8795.32 777
8796.21 803
8797.09 859
8797.98 769
8798.86 726
8799.75 814
8800.63 861
8801.52 820
8802.41 820
8803.29 772
8804.18 786
8805.06 769
8805.95 795
8806.83 829
8807.72 820
8808.60 762
8809.49 757
8810.38 793
8811.26 801
8812.15 765
8813.03 740
8813.92 778
8814.81 769
8815.69 677
8816.58 719
8817.46 722
8818.35 715
8819.24 727
8820.12 698
8821.01 716
8821.89 766
8822.78 715
8823.67 731
8824.55 708
8825.44 724
8826.33 755
8827.21 743
8828.10 712
8828.99 713
8829.87 686
8830.76 740
8831.65 708
8832.53 712
8833.42 706
8834.31 703
8835.20 753
8836.08 715
8836.97 727
8837.86 773
8838.74 714
8839.63 704
8840.52 686
8841.41 697
8842.29 683
8843.18 693
8844.07 692
8844.96 678
8845.84 659
8846.73 697
8847.62 706
8848.51 708
8849.39 676
8850.28 694
8851.17 699
8852.06 667
8852.95 645
8853.83 644
8854.72 610
8855.61 666
8856.50 700
8857.39 652
8858.27 662
8859.16 618
8860.05 657
8860.94 651
8861.83 651
8862.72 623
8863.60 686
8864.49 662
8865.38 617
8866.27 679
8867.16 641
8868.05 637
8868.94 666
8869.83 647
8870.71 634
8871.60 650
8872.49 705
8873.38 623
8874.27 654
8875.16 663
8876.05 613
8876.94 638
8877.83 609
8878.72 640
8879.60 670
8880.49 639
8881.38 651
8882.27 603
8883.16 627
8884.05 682
8884.94 683
8885.83 632
8886.72 635
8887.61 639
8888.50 611
8889.39 610
8890.28 686
8891.17 659
8892.06 690
8892.95 639
8893.84 627
8894.73 598
8895.62 609
8896.51 594
8897.40 618
8898.29 640
8899.18 643
8900.07 620
8900.96 641
8901.85 638
8902.74 609
8903.63 663
8904.52 647
8905.41 630
8906.30 624
8907.19 623
8908.08 588
8908.98 621
8909.87 639
8910.76 624
8911.65 620
8912.54 636
8913.43 611
8914.32 619
8915.21 647
8916.10 674
8916.99 623
8917.89 613
8918.78 604
8919.67 644
8920.56 648
8921.45 613
8922.34 566
8923.23 597
8924.13 602
8925.02 628
8925.91 621
8926.80 579
8927.69 605
8928.58 587
8929.48 658
8930.37 574
8931.26 536
8932.15 608
8933.04 597
8933.93 578
8934.83 546
8935.72 575
8936.61 545
8937.50 595
8938.40 569
8939.29 556
8940.18 532
8941.07 557
8941.96 565
8942.86 587
8943.75 541
8944.64 573
8945.53 616
8946.43 582
8947.32 594
8948.21 582
8949.11 587
8950.00 599
8950.89 568
8951.78 548
8952.68 563
8953.57 585
8954.46 566
8955.36 533
8956.25 546
8957.14 587
8958.04 567
8958.93 569
8959.82 586
8960.72 587
8961.61 585
8962.50 600
8963.40 637
8964.29 670
8965.18 557
8966.08 624
8966.97 585
8967.86 559
8968.76 566
8969.65 622
8970.54 591
8971.44 657
8972.33 606
8973.23 599
8974.12 584
8975.01 573
8975.91 585
8976.80 532
8977.70 559
8978.59 608
8979.49 544
8980.38 558
8981.27 565
8982.17 519
8983.06 554
8983.96 596
8984.85 515
8985.75 541
8986.64 554
8987.54 562
8988.43 537
8989.33 530
8990.22 533
8991.12 536
8992.01 533
8992.90 573
8993.80 529
8994.69 582
8995.59 567
8996.49 545
8997.38 531
8998.28 579
8999.17 551
9000.07 536
9000.96 558
9001.86 534
9002.75 563
9003.65 562
9004.54 554
9005.44 520
9006.33 499
9007.23 549
9008.13 526
9009.02 518
9009.92 504
9010.81 505
9011.71 533
9012.60 516
9013.50 542
9014.40 521
9015.29 555
9016.19 548
9017.09 530
9017.98 537
9018.88 518
9019.77 513
9020.67 483
9021.57 521
9022.46 532
9023.36 549
9024.26 552
9025.15 563
9026.05 569
9026.95 521
9027.84 555
9028.74 590
9029.64 526
9030.53 563
9031.43 618
9032.33 611
9033.22 550
9034.12 588
9035.02 555
9035.91 569
9036.81 543
9037.71 565
9038.61 566
9039.50 516
9040.40 535
9041.30 535
9042.20 499
9043.09 519
9043.99 561
9044.89 545
9045.79 572
9046.68 528
9047.58 524
9048.48 530
9049.38 514
9050.27 494
9051.17 505
9052.07 541
9052.97 573
9053.87 598
9054.76 551
9055.66 540
9056.56 541
9057.46 524
9058.36 511
9059.25 526
9060.15 547
9061.05 538
9061.95 529
9062.85 555
9063.75 516
9064.64 535
9065.54 557
9066.44 513
9067.34 460
9068.24 504
9069.14 556
9070.04 498
9070.94 522
9071.83 528
9072.73 508
9073.63 488
9074.53 477
9075.43 528
9076.33 500
9077.23 549
9078.13 561
9079.03 543
9079.93 539
9080.83 510
9081.72 507
9082.62 552
9083.52 553
9084.42 536
9085.32 571
9086.22 550
9087.12 502
9088.02 503
9088.92 528
9089.82 514
9090.72 542
9091.62 537
9092.52 514
9093.42 504
9094.32 514
9095.22 570
9096.12 567
9097.02 524
9097.92 554
9098.82 543
9099.72 542
9100.62 552
9101.52 544
9102.42 597
9103.32 547
9104.22 523
9105.12 532
9106.02 551
9106.92 551
9107.83 531
9108.73 494
9109.63 573
9110.53 499
9111.43 502
9112.33 507
9113.23 555
9114.13 543
9115.03 561
9115.93 523
9116.83 520
9117.74 501
9118.64 515
9119.54 528
9120.44 535
9121.34 520
9122.24 477
9123.14 529
9124.04 549
9124.95 503
9125.85 505
9126.75 545
9127.65 476
9128.55 508
9129.45 519
9130.36 487
9131.26 498
9132.16 520
9133.06 518
9133.96 544
9134.87 528
9135.77 527
9136.67 503
9137.57 519
9138.47 525
9139.38 543
9140.28 513
9141.18 508
9142.08 539
9142.99 569
9143.89 513
9144.79 576
9145.69 558
9146.60 567
9147.50 594
9148.40 550
9149.30 547
9150.21 560
9151.11 505
9152.01 530
9152.92 494
9153.82 585
9154.72 545
9155.62 508
9156.53 550
9157.43 547
9158.33 482
9159.24 522
9160.14 496
9161.04 482
9161.95 544
9162.85 517
9163.75 521
9164.66 485
9165.56 531
9166.46 526
9167.37 542
9168.27 517
9169.17 517
9170.08 534
9170.98 548
9171.89 560
9172.79 579
9173.69 510
9174.60 505
9175.50 539
9176.41 507
9177.31 520
9178.21 530
9179.12 512
9180.02 491
9180.93 548
9181.83 514
9182.74 490
9183.64 564
9184.54 530
9185.45 564
9186.35 565
9187.26 565
9188.16 565
9189.07 563
9189.97 564
9190.88 576
9191.78 574
9192.69 541
9193.59 550
9194.50 532
9195.40 481
9196.31 507
9197.21 534
9198.12 556
9199.02 579
9199.93 626
9200.83 651
9201.74 633
9202.64 637
9203.55 616
9204.45 608
9205.36 586
9206.26 595
9207.17 584
9208.08 576
9208.98 566
9209.89 570
9210.79 537
9211.70 536
9212.60 548
9213.51 500
9214.42 549
9215.32 525
9216.23 606
9217.13 610
9218.04 581
9218.95 589
9219.85 606
9220.76 596
9221.66 582
9222.57 583
9223.48 589
9224.38 562
9225.29 541
9226.20 533
9227.10 571
9228.01 548
9228.92 555
9229.82 518
9230.73 529
9231.64 534
9232.54 506
9233.45 495
9234.36 518
9235.26 465
9236.17 518
9237.08 519
9237.99 524
9238.89 536
9239.80 544
9240.71 561
9241.61 514
9242.52 504
9243.43 543
9244.34 540
9245.24 555
9246.15 487
9247.06 500
9247.97 501
9248.87 516
9249.78 513
9250.69 516
9251.60 496
9252.50 545
9253.41 548
9254.32 540
9255.23 498
9256.14 479
9257.04 541
9257.95 540
9258.86 514
9259.77 495
9260.68 535
9261.59 533
9262.49 555
9263.40 611
9264.31 536
9265.22 502
9266.13 542
9267.04 537
9267.94 535
9268.85 509
9269.76 484
9270.67 484
9271.58 554
9272.49 524
9273.40 500
9274.31 511
9275.21 534
9276.12 519
9277.03 535
9277.94 557
9278.85 546
9279.76 514
9280.67 553
9281.58 583
9282.49 484
9283.40 507
9284.31 543
9285.22 549
9286.12 497
9287.03 523
9287.94 531
9288.85 558
9289.76 515
9290.67 520
9291.58 520
9292.49 536
9293.40 510
9294.31 522
9295.22 560
9296.13 562
9297.04 578
9297.95 547
9298.86 565
9299.77 588
9300.68 569
9301.59 591
9302.50 562
9303.41 498
9304.32 523
9305.23 528
9306.14 564
9307.05 538
9307.96 535
9308.88 626
9309.79 584
9310.70 589
9311.61 581
9312.52 606
9313.43 582
9314.34 561
9315.25 565
9316.16 586
9317.07 541
9317.98 549
9318.89 545
9319.81 528
9320.72 518
9321.63 473
9322.54 533
9323.45 498
9324.36 539
9325.27 529
9326.18 545
9327.10 530
9328.01 584
9328.92 547
9329.83 536
9330.74 558
9331.65 556
9332.57 559
9333.48 528
9334.39 506
9335.30 506
9336.21 535
9337.12 502
9338.04 521
9338.95 542
9339.86 522
9340.77 544
9341.69 582
9342.60 541
9343.51 488
9344.42 554
9345.33 556
9346.25 535
9347.16 528
9348.07 543
9348.98 540
9349.90 580
9350.81 585
9351.72 589
9352.63 597
9353.55 613
9354.46 587
9355.37 620
9356.29 600
9357.20 540
9358.11 553
9359.02 575
9359.94 525
9360.85 555
9361.76 566
9362.68 594
9363.59 565
9364.50 541
9365.42 540
9366.33 562
9367.24 569
9368.16 583
9369.07 570
9369.98 558
9370.90 588
9371.81 631
9372.73 597
9373.64 590
9374.55 567
9375.47 557
9376.38 601
9377.29 631
9378.21 531
9379.12 610
9380.04 620
9380.95 565
9381.86 562
9382.78 640
9383.69 661
9384.61 673
9385.52 597
9386.44 595
9387.35 667
9388.26 674
9389.18 680
9390.09 693
9391.01 705
9391.92 661
9392.84 738
9393.75 750
9394.67 708
9395.58 737
9396.50 791
9397.41 758
9398.33 737
9399.24 744
9400.16 663
9401.07 693
9401.99 665
9402.90 695
9403.82 621
9404.73 616
9405.65 655
9406.56 642
9407.48 613
9408.39 568
9409.31 637
9410.22 615
9411.14 614
9412.06 657
9412.97 663
9413.89 608
9414.80 638
9415.72 638
9416.63 616
9417.55 617
9418.47 663
9419.38 637
9420.30 697
9421.21 711
9422.13 697
9423.05 645
9423.96 699
9424.88 673
9425.80 654
9426.71 667
9427.63 638
9428.54 652
9429.46 679
9430.38 692
9431.29 683
9432.21 726
9433.13 704
9434.04 695
9434.96 662
9435.88 681
9436.79 719
9437.71 760
9438.63 727
9439.55 695
9440.46 753
9441.38 754
9442.30 712
9443.21 676
9444.13 626
9445.05 724
9445.96 711
9446.88 702
9447.80 710
9448.72 662
9449.63 712
9450.55 738
9451.47 775
9452.39 736
9453.30 732
9454.22 822
9455.14 815
9456.06 807
9456.98 761
9457.89 792
9458.81 778
9459.73 751
9460.65 742
9461.57 652
9462.48 701
9463.40 678
9464.32 713
9465.24 727
9466.16 696
9467.07 694
9467.99 687
9468.91 665
9469.83 721
9470.75 711
9471.67 665
9472.58 648
9473.50 674
9474.42 706
9475.34 674
9476.26 668
9477.18 668
9478.10 688
9479.02 700
9479.93 705
9480.85 658
9481.77 727
9482.69 741
9483.61 733
9484.53 681
9485.45 721
9486.37 764
9487.29 766
9488.21 732
9489.13 716
9490.05 791
9490.97 791
9491.88 728
9492.80 778
9493.72 768
9494.64 733
9495.56 684
9496.48 696
9497.40 748
9498.32 796
9499.24 781
9500.16 756
9501.08 762
9502.00 757
9502.92 744
9503.84 755
9504.76 757
9505.68 748
9506.60 751
9507.52 746
9508.44 824
9509.36 777
9510.28 826
9511.20 808
9512.12 814
9513.05 877
9513.97 911
9514.89 892
9515.81 832
9516.73 907
9517.65 869
9518.57 931
9519.49 913
9520.41 858
9521.33 918
9522.25 872
9523.17 881
9524.09 884
9525.02 909
9525.94 896
9526.86 929
9527.78 953
9528.70 996
9529.62 1010
9530.54 1157
9531.46 1244
9532.39 1361
9533.31 1498
9534.23 1496
9535.15 1557
9536.07 1564
9536.99 1441
9537.92 1382
9538.84 1285
9539.76 1158
9540.68 1040
9541.60 1067
9542.53 970
9543.45 939
9544.37 931
9545.29 899
9546.21 895
9547.14 879
9548.06 879
9548.98 800
9549.90 823
9550.82 837
9551.75 826
9552.67 843
9553.59 837
9554.51 836
9555.44 839
9556.36 836
9557.28 793
9558.21 903
9559.13 963
9560.05 940
9560.97 974
9561.90 949
9562.82 943
9563.74 903
9564.67 854
9565.59 847
9566.51 813
9567.43 834
9568.36 726
9569.28 788
9570.20 804
9571.13 808
9572.05 778
9572.97 797
9573.90 830
9574.82 780
9575.74 775
9576.67 793
9577.59 799
9578.52 762
9579.44 800
9580.36 812
9581.29 766
9582.21 755
9583.13 768
9584.06 743
9584.98 723
9585.91 824
9586.83 769
9587.76 796
9588.68 812
9589.60 789
9590.53 807
9591.45 820
9592.38 811
9593.30 827
9594.23 836
9595.15 817
9596.07 827
9597.00 866
9597.92 805
9598.85 779
9599.77 827
9600.70 863
9601.62 838
9602.55 867
9603.47 901
9604.40 938
9605.32 945
9606.25 891
9607.17 905
9608.10 901
9609.02 896
9609.95 877
9610.87 922
9611.80 899
9612.72 919
9613.65 909
9614.57 885
9615.50 880
9616.43 889
9617.35 879
9618.28 887
9619.20 906
9620.13 867
9621.05 916
9621.98 959
9622.91 887
9623.83 854
9624.76 923
9625.68 912
9626.61 947
9627.54 906
9628.46 951
9629.39 962
9630.31 982
9631.24 1012
9632.17 1010
9633.09 979
9634.02 1015
9634.95 1104
9635.87 1051
9636.80 1079
9637.72 1122
9638.65 1122
9639.58 1144
9640.50 1161
9641.43 1123
9642.36 1100
9643.28 1086
9644.21 1099
9645.14 1154
9646.07 1202
9646.99 1246
9647.92 1317
9648.85 1400
9649.77 1487
9650.70 1513
9651.63 1509
9652.56 1538
9653.48 1602
9654.41 1498
9655.34 1397
9656.26 1329
9657.19 1220
9658.12 1208
9659.05 1118
9659.98 1124
9660.90 1099
9661.83 1067
9662.76 1083
9663.69 1082
9664.61 1070
9665.54 1040
9666.47 1060
9667.40 1051
9668.33 1106
9669.25 1107
9670.18 1126
9671.11 1157
9672.04 1143
9672.97 1069
9673.89 1089
9674.82 1138
9675.75 1143
9676.68 1124
9677.61 1166
9678.54 1187
9679.47 1189
9680.39 1237
9681.32 1165
9682.25 1224
9683.18 1161
9684.11 1182
9685.04 1171
9685.97 1097
9686.90 1151
9687.82 1140
9688.75 1208
9689.68 1216
9690.61 1244
9691.54 1341
9692.47 1366
9693.40 1353
9694.33 1313
9695.26 1320
9696.19 1405
9697.12 1405
9698.05 1369
9698.98 1415
9699.90 1442
9700.83 1419
9701.76 1498
9702.69 1435
9703.62 1344
9704.55 1290
9705.48 1280
9706.41 1234
9707.34 1176
9708.27 1255
9709.20 1166
9710.13 1085
9711.06 1084
9711.99 1127
9712.92 1051
9713.85 1109
9714.78 1161
9715.71 1195
9716.64 1231
9717.57 1164
9718.50 1146
9719.44 1099
9720.37 1118
9721.30 1114
9722.23 1102
9723.16 1060
9724.09 1085
9725.02 1058
9725.95 1076
9726.88 1006
9727.81 1070
9728.74 1068
9729.67 1072
9730.60 1078
9731.54 1086
9732.47 1058
9733.40 1009
9734.33 1097
9735.26 1069
9736.19 1074
9737.12 1089
9738.05 1104
9738.99 1074
9739.92 1044
9740.85 1008
9741.78 968
9742.71 981
9743.64 1034
9744.57 982
9745.51 986
9746.44 983
9747.37 1044
9748.30 981
9749.23 965
9750.17 1002
9751.10 1042
9752.03 977
9752.96 937
9753.89 1003
9754.83 988
9755.76 1039
9756.69 1008
9757.62 972
9758.56 992
9759.49 994
9760.42 1053
9761.35 1072
9762.29 1077
9763.22 1050
9764.15 1042
9765.08 1063
9766.02 1127
9766.95 973
9767.88 1003
9768.81 1070
9769.75 1107
9770.68 1074
9771.61 1116
9772.55 1104
9773.48 1082
9774.41 1093
9775.35 1077
9776.28 1176
9777.21 1233
9778.14 1279
9779.08 1218
9780.01 1291
9780.94 1311
9781.88 1369
9782.81 1346
9783.75 1329
9784.68 1323
9785.61 1299
9786.55 1283
9787.48 1255
9788.41 1180
9789.35 1125
9790.28 1069
9791.22 1073
9792.15 1012
9793.08 972
9794.02 1021
9794.95 985
9795.89 1035
9796.82 1008
9797.75 1032
9798.69 1044
9799.62 1074
9800.56 1053
9801.49 1063
9802.43 1101
9803.36 1050
9804.29 1010
9805.23 932
9806.16 971
9807.10 934
9808.03 897
9808.97 903
9809.90 850
9810.84 791
9811.77 839
9812.71 834
9813.64 829
9814.58 800
9815.51 819
9816.45 838
9817.38 842
9818.32 852
9819.25 821
9820.19 809
9821.12 850
9822.06 829
9822.99 792
9823.93 799
9824.87 808
9825.80 841
9826.74 755
9827.67 817
9828.61 764
9829.54 779
9830.48 780
9831.42 799
9832.35 768
9833.29 735
9834.22 749
9835.16 788
9836.10 826
9837.03 795
9837.97 827
9838.90 806
9839.84 803
9840.78 858
9841.71 832
9842.65 803
9843.59 773
9844.52 834
9845.46 839
9846.40 792
9847.33 808
9848.27 817
9849.20 825
9850.14 855
9851.08 857
9852.02 861
9852.95 823
9853.89 858
9854.83 805
9855.76 877
9856.70 915
9857.64 919
9858.57 927
9859.51 924
9860.45 949
9861.39 915
9862.32 887
9863.26 933
9864.20 907
9865.14 843
9866.07 819
9867.01 780
9867.95 775
9868.89 779
9869.82 802
9870.76 762
9871.70 755
9872.64 713
9873.57 737
9874.51 757
9875.45 781
9876.39 792
9877.33 776
9878.26 719
9879.20 745
9880.14 769
9881.08 722
9882.02 773
9882.96 723
9883.89 768
9884.83 753
9885.77 758
9886.71 727
9887.65 751
9888.59 764
9889.52 800
9890.46 783
9891.40 729
9892.34 735
9893.28 737
9894.22 744
9895.16 731
9896.10 748
9897.03 735
9897.97 795
9898.91 763
9899.85 800
9900.79 760
9901.73 779
9902.67 788
9903.61 780
9904.55 796
9905.49 771
9906.43 729
9907.37 770
9908.31 757
9909.25 763
9910.18 739
9911.12 752
9912.06 792
9913.00 795
9913.94 827
9914.88 833
9915.82 787
9916.76 822
9917.70 808
9918.64 755
9919.58 756
9920.52 782
9921.46 793
9922.40 789
9923.34 871
9924.28 950
9925.22 1031
9926.16 1180
9927.10 1353
9928.05 1445
9928.99 1546
9929.93 1556
9930.87 1560
9931.81 1554
9932.75 1469
9933.69 1303
9934.63 1134
9935.57 1096
9936.51 1016
9937.45 916
9938.39 845
9939.33 804
9940.27 760
9941.22 711
9942.16 727
9943.10 728
9944.04 733
9944.98 737
9945.92 706
9946.86 668
9947.80 685
9948.75 721
9949.69 730
9950.63 679
9951.57 680
9952.51 657
9953.45 673
9954.40 655
9955.34 655
9956.28 671
9957.22 681
9958.16 659
9959.10 651
9960.05 637
9960.99 658
9961.93 625
9962.87 688
9963.81 662
9964.76 645
9965.70 693
9966.64 694
9967.58 725
9968.53 702
9969.47 730
9970.41 635
9971.35 676
9972.30 703
9973.24 624
9974.18 611
9975.12 654
9976.07 696
9977.01 620
9977.95 644
9978.89 603
9979.84 616
9980.78 598
9981.72 593
9982.67 574
9983.61 602
9984.55 640
9985.50 588
9986.44 613
9987.38 578
9988.33 614
9989.27 645
9990.21 650
9991.16 617
9992.10 621
9993.04 625
9993.99 672
9994.93 596
9995.87 611
9996.82 637
9997.76 644
9998.70 631
9999.65 660
10000.59 676
10001.54 687
10002.48 666
10003.42 688
10004.37 655
10005.31 714
10006.26 723
10007.20 706
10008.14 607
10009.09 596
10010.03 610
10010.98 616
10011.92 603
10012.87 627
10013.81 610
10014.76 617
10015.70 624
10016.64 590
10017.59 522
10018.53 572
10019.48 608
10020.42 564
10021.37 523
10022.31 551
10023.26 581
10024.20 555
10025.15 581
10026.09 542
10027.04 525
10027.98 596
10028.93 603
10029.87 579
10030.82 525
10031.76 605
10032.71 589
10033.66 560
10034.60 528
10035.55 537
10036.49 549
10037.44 616
10038.38 563
10039.33 565
10040.27 524
10041.22 529
10042.17 621
10043.11 551
10044.06 533
10045.00 526
10045.95 535
10046.90 539
10047.84 547
10048.79 542
10049.73 546
10050.68 515
10051.63 509
10052.57 545
10053.52 571
10054.47 509
10055.41 527
10056.36 543
10057.31 529
10058.25 509
10059.20 559
10060.15 594
10061.09 538
10062.04 508
10062.99 510
10063.93 548
10064.88 540
10065.83 533
10066.77 565
10067.72 506
10068.67 525
10069.61 600
10070.56 505
10071.51 475
10072.46 468
10073.40 494
10074.35 509
10075.30 507
10076.25 536
10077.19 551
10078.14 555
10079.09 525
10080.04 519
10080.98 538
10081.93 496
10082.88 536
10083.83 445
10084.77 476
10085.72 501
10086.67 530
10087.62 528
10088.57 531
10089.51 495
10090.46 472
10091.41 479
10092.36 490
10093.31 457
10094.26 460
10095.20 508
10096.15 562
10097.10 483
10098.05 462
10099.00 492
10099.95 489
10100.89 458
10101.84 517
10102.79 552
10103.74 512
10104.69 464
10105.64 478
10106.59 506
10107.54 465
10108.49 471
10109.43 488
10110.38 474
10111.33 498
10112.28 495
10113.23 496
10114.18 478
10115.13 464
10116.08 486
10117.03 507
10117.98 472
10118.93 450
10119.88 489
10120.83 473
10121.78 418
10122.72 445
10123.67 516
10124.62 500
10125.57 480
10126.52 504
10127.47 493
10128.42 506
10129.37 476
10130.32 489
10131.27 499
10132.22 497
10133.17 453
10134.12 461
10135.07 492
10136.02 456
10136.97 450
10137.92 474
10138.88 494
10139.83 474
10140.78 507
10141.73 534
10142.68 492
10143.63 498
10144.58 455
10145.53 458
10146.48 446
10147.43 448
10148.38 470
10149.33 480
10150.28 461
10151.23 443
10152.19 492
10153.14 480
10154.09 494
10155.04 496
10155.99 467
10156.94 495
10157.89 517
10158.84 491
10159.80 515
10160.75 502
10161.70 498
10162.65 508
10163.60 506
10164.55 483
10165.50 536
10166.46 472
10167.41 493
10168.36 483
10169.31 515
10170.26 542
10171.21 476
10172.17 501
10173.12 502
10174.07 501
10175.02 532
10175.98 507
10176.93 512
10177.88 472
10178.83 478
10179.78 500
10180.74 525
10181.69 525
10182.64 477
10183.59 536
10184.55 503
10185.50 553
10186.45 501
10187.40 481
10188.36 464
10189.31 489
10190.26 521
10191.22 541
10192.17 502
10193.12 498
10194.07 566
10195.03 550
10195.98 510
10196.93 493
10197.89 536
10198.84 491
10199.79 531
10200.75 471
10201.70 510
10202.65 517
10203.61 551
10204.56 570
10205.51 546
10206.47 565
10207.42 586
10208.37 606
10209.33 548
10210.28 548
10211.24 572
10212.19 569
10213.14 563
10214.10 523
10215.05 503
10216.00 529
10216.96 609
10217.91 515
10218.87 504
10219.82 540
10220.78 569
10221.73 576
10222.68 527
10223.64 488
10224.59 530
10225.55 490
10226.50 533
10227.46 530
10228.41 521
10229.37 484
10230.32 526
10231.27 567
10232.23 591
10233.18 563
10234.14 558
10235.09 641
10236.05 606
10237.00 655
10237.96 688
10238.91 635
10239.87 611
10240.82 662
10241.78 649
10242.73 601
10243.69 540
10244.65 518
10245.60 494
10246.56 529
10247.51 513
10248.47 486
10249.42 464
10250.38 450
10251.33 456
10252.29 499
10253.25 505
10254.20 485
10255.16 483
10256.11 463
10257.07 468
10258.02 466
10258.98 457
10259.94 484
10260.89 462
10261.85 454
10262.81 445
10263.76 449
10264.72 473
10265.67 475
10266.63 474
10267.59 465
10268.54 435
10269.50 452
10270.46 471
10271.41 452
10272.37 449
10273.33 422
10274.28 476
10275.24 496
10276.20 456
10277.15 454
10278.11 453
10279.07 464
10280.02 461
10280.98 496
10281.94 444
10282.90 451
10283.85 466
10284.81 482
10285.77 428
10286.72 411
10287.68 449
10288.64 479
10289.60 479
10290.55 424
10291.51 432
10292.47 478
10293.43 463
10294.38 440
10295.34 475
10296.30 449
10297.26 472
10298.22 469
10299.17 467
10300.13 422
10301.09 461
10302.05 478
10303.01 453
10303.96 413
10304.92 436
10305.88 473
10306.84 465
10307.80 495
10308.75 490
10309.71 469
10310.67 441
10311.63 459
10312.59 468
10313.55 448
10314.51 508
10315.46 434
10316.42 516
10317.38 457
10318.34 469
10319.30 445
10320.26 457
10321.22 462
10322.18 422
10323.14 462
10324.09 488
10325.05 459
10326.01 450
10326.97 446
10327.93 464
10328.89 460
10329.85 465
10330.81 520
10331.77 495
10332.73 520
10333.69 498
10334.65 523
10335.61 475
10336.57 450
10337.53 500
10338.49 426
10339.45 463
10340.40 461
10341.36 447
10342.32 451
10343.28 428
10344.24 424
10345.20 423
10346.16 397
10347.12 453
10348.08 453
10349.05 439
10350.01 398
10350.97 413
10351.93 451
10352.89 415
10353.85 407
10354.81 391
10355.77 468
10356.73 437
10357.69 421
10358.65 407
10359.61 408
10360.57 384
10361.53 408
10362.49 410
10363.45 429
10364.41 426
10365.38 419
10366.34 442
10367.30 413
10368.26 442
10369.22 419
10370.18 456
10371.14 412
10372.10 393
10373.06 411
10374.03 401
10374.99 425
10375.95 417
10376.91 439
10377.87 445
10378.83 427
10379.80 437
10380.76 455
10381.72 430
10382.68 417
10383.64 405
10384.60 415
10385.57 382
10386.53 383
10387.49 419
10388.45 388
10389.41 397
10390.38 425
10391.34 450
10392.30 442
10393.26 383
10394.23 427
10395.19 394
10396.15 423
10397.11 386
10398.07 408
10399.04 413
10400.00 425
10400.96 437
10401.93 434
10402.89 474
10403.85 427
10404.81 479
10405.78 491
10406.74 451
10407.70 377
10408.67 445
10409.63 445
10410.59 451
10411.55 439
10412.52 433
10413.48 465
10414.44 447
10415.41 493
10416.37 506
10417.33 572
10418.30 561
10419.26 627
10420.22 640
10421.19 607
10422.15 617
10423.12 617
10424.08 632
10425.04 608
10426.01 507
10426.97 485
10427.93 489
10428.90 485
10429.86 443
10430.83 410
10431.79 456
10432.75 406
10433.72 425
10434.68 438
10435.65 433
10436.61 407
10437.58 417
10438.54 439
10439.50 409
10440.47 389
10441.43 438
10442.40 393
10443.36 410
10444.33 383
10445.29 394
10446.26 413
10447.22 378
10448.19 387
10449.15 375
10450.12 372
10451.08 416
10452.05 425
10453.01 405
10453.98 446
10454.94 415
10455.91 392
10456.87 393
10457.84 392
10458.80 441
10459.77 414
10460.73 426
10461.70 413
10462.66 410
10463.63 363
10464.59 387
10465.56 385
10466.53 427
10467.49 378
10468.46 402
10469.42 407
10470.39 401
10471.35 359
10472.32 413
10473.29 379
10474.25 373
10475.22 415
10476.18 418
10477.15 388
10478.12 426
10479.08 421
10480.05 416
10481.02 399
10481.98 425
10482.95 425
10483.91 424
10484.88 426
10485.85 452
10486.81 451
10487.78 451
10488.75 406
10489.71 416
10490.68 399
10491.65 432
10492.61 467
10493.58 432
10494.55 460
10495.52 422
10496.48 423
10497.45 413
10498.42 406
10499.38 432
10500.35 385
10501.32 415
10502.29 458
10503.25 398
10504.22 412
10505.19 412
10506.16 444
10507.12 432
10508.09 440
10509.06 397
10510.03 380
10510.99 411
10511.96 434
10512.93 430
10513.90 427
10514.87 398
10515.83 415
10516.80 411
10517.77 439
10518.74 407
10519.71 430
10520.67 421
10521.64 406
10522.61 452
10523.58 410
10524.55 429
10525.51 452
10526.48 459
10527.45 401
10528.42 376
10529.39 399
10530.36 420
10531.33 402
10532.29 420
10533.26 426
10534.23 400
10535.20 383
10536.17 383
10537.14 432
10538.11 409
10539.08 377
10540.05 416
10541.01 398
10541.98 425
10542.95 407
10543.92 431
10544.89 393
10545.86 441
10546.83 454
10547.80 425
10548.77 404
10549.74 397
10550.71 404
10551.68 427
10552.65 453
10553.62 443
10554.59 433
10555.56 444
10556.53 405
10557.50 459
10558.47 449
10559.44 486
10560.41 559
10561.38 523
10562.35 502
10563.32 491
10564.29 513
10565.26 518
10566.23 492
10567.20 445
10568.17 422
10569.14 402
10570.11 438
10571.08 430
10572.05 386
10573.02 402
10573.99 413
10574.96 411
10575.93 431
10576.90 419
10577.87 409
10578.84 411
10579.82 393
10580.79 400
10581.76 426
10582.73 444
10583.70 437
10584.67 432
10585.64 401
10586.61 420
10587.58 436
10588.56 434
10589.53 447
10590.50 414
10591.47 426
10592.44 438
10593.41 397
10594.38 404
10595.36 404
10596.33 434
10597.30 427
10598.27 463
10599.24 461
10600.21 428
10601.19 400
10602.16 403
10603.13 430
10604.10 413
10605.07 383
10606.05 383
10607.02 387
10607.99 399
10608.96 420
10609.93 416
10610.91 426
10611.88 407
10612.85 405
10613.82 405
10614.80 421
10615.77 366
10616.74 395
10617.71 399
10618.69 395
10619.66 475
10620.63 437
10621.61 420
10622.58 390
10623.55 415
10624.52 405
10625.50 430
10626.47 433
10627.44 456
10628.42 415
10629.39 412
10630.36 412
10631.34 416
10632.31 408
10633.28 381
10634.26 401
10635.23 429
10636.20 434
10637.18 432
10638.15 438
10639.12 462
10640.10 505
10641.07 506
10642.04 474
10643.02 496
10643.99 483
10644.97 451
10645.94 417
10646.91 421
10647.89 454
10648.86 413
10649.84 392
10650.81 406
10651.78 382
10652.76 426
10653.73 438
10654.71 403
10655.68 386
10656.66 419
10657.63 404
10658.60 378
10659.58 374
10660.55 403
10661.53 409
10662.50 408
10663.48 372
10664.45 411
10665.43 401
10666.40 398
10667.38 375
10668.35 397
10669.33 395
10670.30 416
10671.28 418
10672.25 400
10673.23 382
10674.20 354
10675.18 372
10676.15 403
10677.13 400
10678.10 447
10679.08 462
10680.05 409
10681.03 403
10682.01 387
10682.98 409
10683.96 391
10684.93 420
10685.91 416
10686.88 379
10687.86 376
10688.84 343
10689.81 365
10690.79 360
10691.76 400
10692.74 341
10693.72 340
10694.69 380
10695.67 381
10696.64 355
10697.62 385
10698.60 327
10699.57 372
10700.55 353
10701.53 374
10702.50 362
10703.48 358
10704.46 376
10705.43 415
10706.41 371
10707.39 380
10708.36 358
10709.34 374
10710.32 364
10711.29 343
10712.27 423
10713.25 400
10714.22 380
10715.20 362
10716.18 351
10717.16 369
10718.13 372
10719.11 378
10720.09 359
10721.07 354
10722.04 411
10723.02 371
10724.00 320
10724.98 395
10725.95 364
10726.93 348
10727.91 382
10728.89 329
10729.86 397
10730.84 387
10731.82 393
10732.80 398
10733.78 355
10734.75 350
10735.73 377
10736.71 386
10737.69 374
10738.67 383
10739.64 387
10740.62 358
10741.60 363
10742.58 374
10743.56 382
10744.54 396
10745.51 323
10746.49 338
10747.47 346
10748.45 361
10749.43 350
10750.41 375
10751.39 323
10752.36 370
10753.34 372
10754.32 361
10755.30 357
10756.28 322
10757.26 368
10758.24 347
10759.22 364
10760.20 371
10761.18 333
10762.15 334
10763.13 356
10764.11 359
10765.09 357
10766.07 369
10767.05 356
10768.03 356
10769.01 370
10769.99 340
10770.97 352
10771.95 379
10772.93 367
10773.91 378
10774.89 334
10775.87 345
10776.85 354
10777.83 363
10778.81 342
10779.79 368
10780.77 418
10781.75 397
10782.73 375
10783.71 372
10784.69 354
10785.67 375
10786.65 348
10787.63 378
10788.61 336
10789.59 350
10790.57 348
10791.55 352
10792.53 375
10793.51 360
10794.49 335
10795.47 349
10796.46 331
10797.44 348
10798.42 359
10799.40 350
10800.38 371
10801.36 390
10802.34 356
10803.32 360
10804.30 356
10805.28 347
10806.27 334
10807.25 392
10808.23 345
10809.21 355
10810.19 364
10811.17 347
10812.15 343
10813.14 364
10814.12 391
10815.10 383
10816.08 397
10817.06 374
10818.04 343
10819.03 345
10820.01 364
10820.99 372
10821.97 398
10822.95 389
10823.94 367
10824.92 362
10825.90 397
10826.88 360
10827.86 396
10828.85 374
10829.83 375
10830.81 376
10831.79 392
10832.78 373
10833.76 386
10834.74 399
10835.72 385
10836.71 419
10837.69 405
10838.67 358
10839.65 357
10840.64 382
10841.62 354
10842.60 394
10843.59 407
10844.57 382
10845.55 383
10846.54 362
10847.52 351
10848.50 373
10849.48 382
10850.47 394
10851.45 375
10852.43 413
10853.42 455
10854.40 473
10855.39 452
10856.37 411
10857.35 391
10858.34 400
10859.32 405
10860.30 393
10861.29 393
10862.27 390
10863.25 426
10864.24 434
10865.22 398
10866.21 408
10867.19 455
10868.17 423
10869.16 409
10870.14 429
10871.13 471
10872.11 443
10873.10 420
10874.08 417
10875.06 424
10876.05 439
10877.03 435
10878.02 417
10879.00 424
10879.99 399
10880.97 396
10881.96 406
10882.94 419
10883.93 420
10884.91 420
10885.89 473
10886.88 480
10887.86 479
10888.85 486
10889.83 471
10890.82 476
10891.80 489
10892.79 457
10893.78 535
10894.76 449
10895.75 429
10896.73 484
10897.72 443
10898.70 424
10899.69 453
10900.67 437
10901.66 459
10902.64 458
10903.63 426
10904.62 443
10905.60 450
10906.59 478
10907.57 486
10908.56 438
10909.54 414
10910.53 433
10911.52 504
10912.50 467
10913.49 458
10914.48 482
10915.46 502
10916.45 492
10917.43 488
10918.42 503
10919.41 488
10920.39 476
10921.38 510
10922.37 472
10923.35 484
10924.34 496
10925.33 503
10926.31 462
10927.30 462
10928.29 498
10929.27 519
10930.26 518
10931.25 550
10932.23 491
10933.22 496
10934.21 489
10935.19 510
10936.18 506
10937.17 518
10938.16 564
10939.14 550
10940.13 501
10941.12 530
10942.11 516
10943.09 542
10944.08 524
10945.07 553
10946.06 556
10947.04 593
10948.03 564
10949.02 551
10950.01 569
10950.99 557
10951.98 586
10952.97 569
10953.96 612
10954.95 628
10955.93 649
10956.92 615
10957.91 700
10958.90 719
10959.89 696
10960.87 663
10961.86 676
10962.85 674
10963.84 680
10964.83 636
10965.82 672
10966.81 665
10967.79 577
10968.78 565
10969.77 563
10970.76 589
10971.75 555
10972.74 555
10973.73 536
10974.71 570
10975.70 567
10976.69 604
10977.68 588
10978.67 544
10979.66 545
10980.65 599
10981.64 563
10982.63 577
10983.62 591
10984.61 599
10985.60 615
10986.58 603
10987.57 634
10988.56 577
10989.55 572
10990.54 589
10991.53 610
10992.52 561
10993.51 609
10994.50 660
10995.49 655
10996.48 740
10997.47 776
10998.46 825
10999.45 869
11000.44 870
11001.43 902
11002.42 960
11003.41 924
11004.40 853
11005.39 814
11006.38 753
11007.37 712
11008.36 685
11009.35 635
11010.34 638
11011.33 589
11012.33 554
11013.32 544
11014.31 562
11015.30 526
11016.29 498
11017.28 507
11018.27 500
11019.26 519
11020.25 503
11021.24 529
11022.23 505
11023.22 495
11024.22 485
11025.21 480
11026.20 534
11027.19 491
11028.18 464
11029.17 506
11030.16 490
11031.15 471
11032.15 483
11033.14 501
11034.13 509
11035.12 453
11036.11 484
11037.10 492
11038.10 485
11039.09 471
11040.08 480
11041.07 470
11042.06 474
11043.06 457
11044.05 483
11045.04 434
11046.03 441
11047.02 459
11048.02 419
11049.01 436
11050.00 446
11050.99 431
11051.98 416
11052.98 478
11053.97 465
11054.96 455
11055.95 437
11056.95 408
11057.94 420
11058.93 424
11059.93 440
11060.92 421
11061.91 415
11062.90 441
11063.90 439
11064.89 425
11065.88 431
11066.88 437
11067.87 440
11068.86 437
11069.86 435
11070.85 400
11071.84 451
11072.83 497
11073.83 472
11074.82 432
11075.82 435
11076.81 431
11077.80 471
11078.80 431
11079.79 439
11080.78 440
11081.78 434
11082.77 417
11083.76 403
11084.76 434
11085.75 412
11086.75 440
11087.74 457
11088.73 423
11089.73 372
11090.72 403
11091.72 415
11092.71 411
11093.70 391
11094.70 387
11095.69 416
11096.69 416
11097.68 441
11098.68 365
11099.67 403
11100.67 394
11101.66 415
11102.65 410
11103.65 364
11104.64 405
11105.64 393
11106.63 376
11107.63 373
11108.62 364
11109.62 390
11110.61 400
11111.61 397
11112.60 393
11113.60 374
11114.59 415
11115.59 425
11116.58 375
11117.58 379
11118.57 396
11119.57 354
11120.57 388
11121.56 380
11122.56 400
11123.55 410
11124.55 412
11125.54 406
11126.54 384
11127.54 403
11128.53 382
11129.53 389
11130.52 421
11131.52 408
11132.51 350
11133.51 371
11134.51 369
11135.50 372
11136.50 369
11137.50 388
11138.49 400
11139.49 378
11140.48 359
11141.48 378
11142.48 408
11143.47 386
11144.47 379
11145.47 378
11146.46 394
11147.46 391
11148.46 398
11149.45 386
11150.45 373
11151.45 362
11152.44 376
11153.44 366
11154.44 391
11155.43 426
11156.43 384
11157.43 364
11158.43 371
11159.42 381
11160.42 379
11161.42 401
11162.41 382
11163.41 408
11164.41 376
11165.41 380
11166.40 357
11167.40 362
11168.40 409
11169.40 430
11170.39 386
11171.39 366
11172.39 364
11173.39 354
11174.39 378
11175.38 360
11176.38 368
11177.38 393
11178.38 414
11179.38 390
11180.37 367
11181.37 390
11182.37 370
11183.37 380
11184.37 349
11185.37 390
11186.36 422
11187.36 370
11188.36 384
11189.36 403
11190.36 350
11191.36 419
11192.35 390
11193.35 409
11194.35 357
11195.35 398
11196.35 394
11197.35 394
11198.35 356
11199.35 353
11200.35 355
11201.34 392
11202.34 366
11203.34 314
11204.34 345
11205.34 323
11206.34 382
11207.34 358
11208.34 375
11209.34 372
11210.34 372
11211.34 378
11212.34 368
11213.34 361
11214.34 322
11215.34 374
11216.34 398
11217.34 346
11218.34 328
11219.34 339
11220.34 346
11221.34 316
11222.34 321
11223.34 334
11224.34 329
11225.34 354
11226.34 339
11227.34 347
11228.34 322
11229.34 341
11230.34 338
11231.34 376
11232.34 352
11233.34 375
11234.34 356
11235.34 351
11236.34 364
11237.34 377
11238.34 375
11239.34 351
11240.34 379
11241.34 380
11242.34 369
11243.35 381
11244.35 370
11245.35 386
11246.35 382
11247.35 391
11248.35 386
11249.35 351
11250.35 357
11251.35 353
11252.36 374
11253.36 355
11254.36 381
11255.36 362
11256.36 348
11257.36 376
11258.37 330
11259.37 319
11260.37 358
11261.37 354
11262.37 339
11263.37 356
11264.38 357
11265.38 354
11266.38 350
11267.38 349
11268.38 347
11269.39 329
11270.39 351
11271.39 340
11272.39 371
11273.39 370
11274.40 369
11275.40 358
11276.40 386
11277.40 369
11278.41 363
11279.41 370
11280.41 360
11281.41 353
11282.42 379
11283.42 374
11284.42 345
11285.43 383
11286.43 350
11287.43 358
11288.43 336
11289.44 354
11290.44 338
11291.44 388
11292.45 391
11293.45 362
11294.45 355
11295.46 357
11296.46 366
11297.46 348
11298.47 366
11299.47 373
11300.47 349
11301.48 372
11302.48 383
11303.48 358
11304.49 362
11305.49 381
11306.49 382
11307.50 350
11308.50 398
11309.51 403
11310.51 397
11311.51 411
11312.52 420
11313.52 420
11314.53 445
11315.53 427
11316.53 431
11317.54 404
11318.54 401
11319.55 406
11320.55 364
11321.56 401
11322.56 386
11323.57 368
11324.57 376
11325.57 368
11326.58 342
11327.58 347
11328.59 372
11329.59 388
11330.60 367
11331.60 308
11332.61 349
11333.61 340
11334.62 375
11335.62 341
11336.63 384
11337.63 389
11338.64 384
11339.64 371
11340.65 374
11341.65 388
11342.66 383
11343.66 417
11344.67 386
11345.68 380
11346.68 370
11347.69 350
11348.69 353
11349.70 362
11350.70 342
11351.71 354
11352.72 347
11353.72 369
11354.73 336
11355.73 326
11356.74 337
11357.75 347
11358.75 349
11359.76 362
11360.76 362
11361.77 349
11362.78 361
11363.78 387
11364.79 343
11365.80 372
11366.80 349
11367.81 343
11368.81 348
11369.82 330
11370.83 360
11371.83 376
11372.84 379
11373.85 367
11374.85 340
11375.86 347
11376.87 358
11377.88 398
11378.88 353
11379.89 373
11380.90 353
11381.90 357
11382.91 328
11383.92 370
11384.92 389
11385.93 361
11386.94 368
11387.95 359
11388.95 349
11389.96 375
11390.97 359
11391.98 337
11392.98 365
11393.99 342
11395.00 361
11396.01 358
11397.02 330
11398.02 348
11399.03 336
11400.04 328
11401.05 332
11402.05 339
11403.06 337
11404.07 342
11405.08 342
11406.09 356
11407.10 326
11408.10 358
11409.11 351
11410.12 362
11411.13 349
11412.14 336
11413.15 349
11414.15 387
11415.16 343
11416.17 347
11417.18 328
11418.19 365
11419.20 351
11420.21 376
11421.22 325
11422.22 326
11423.23 377
11424.24 363
11425.25 326
11426.26 377
11427.27 394
11428.28 366
11429.29 364
11430.30 360
11431.31 376
11432.32 392
11433.32 358
11434.33 339
11435.34 302
11436.35 352
11437.36 358
11438.37 360
11439.38 361
11440.39 372
11441.40 418
11442.41 406
11443.42 376
11444.43 354
11445.44 363
11446.45 351
11447.46 366
11448.47 361
11449.48 321
11450.49 346
11451.50 364
11452.51 336
11453.52 351
11454.53 324
11455.54 333
11456.55 387
11457.56 400
11458.57 368
11459.58 362
11460.59 370
11461.61 383
11462.62 332
11463.63 329
11464.64 380
11465.65 395
11466.66 353
11467.67 378
11468.68 384
11469.69 385
11470.70 343
11471.71 341
11472.73 383
11473.74 372
11474.75 357
11475.76 352
11476.77 362
11477.78 356
11478.79 366
11479.80 380
11480.82 348
11481.83 349
11482.84 321
11483.85 364
11484.86 359
11485.87 394
11486.89 377
11487.90 377
11488.91 349
11489.92 389
11490.93 391
11491.95 356
11492.96 383
11493.97 393
11494.98 384
11495.99 359
11497.01 340
11498.02 369
11499.03 362
11500.04 352
11501.05 354
11502.07 339
11503.08 356
11504.09 369
11505.10 406
11506.12 358
11507.13 366
11508.14 366
11509.16 383
11510.17 363
11511.18 342
11512.19 365
11513.21 408
11514.22 392
11515.23 401
11516.25 365
11517.26 374
11518.27 401
11519.29 401
11520.30 397
11521.31 391
11522.33 394
11523.34 380
11524.35 418
11525.37 378
11526.38 378
11527.39 344
11528.41 433
11529.42 408
11530.43 385
11531.45 416
11532.46 406
11533.47 389
11534.49 399
11535.50 376
11536.52 404
11537.53 463
11538.54 422
11539.56 396
11540.57 393
11541.59 426
11542.60 432
11543.61 442
11544.63 434
11545.64 432
11546.66 447
11547.67 403
11548.69 399
11549.70 401
11550.72 415
11551.73 452
11552.75 416
11553.76 412
11554.77 454
11555.79 463
11556.80 474
11557.82 479
11558.83 442
11559.85 445
11560.86 461
11561.88 468
11562.89 468
11563.91 448
11564.92 455
11565.94 454
11566.95 513
11567.97 531
11568.99 499
11570.00 493
11571.02 514
11572.03 505
11573.05 484
11574.06 500
11575.08 523
11576.09 531
11577.11 533
11578.13 577
11579.14 577
11580.16 593
11581.17 599
11582.19 631
11583.21 583
11584.22 603
11585.24 639
11586.25 622
11587.27 641
11588.29 636
11589.30 670
11590.32 688
11591.33 708
11592.35 762
11593.37 802
11594.38 895
11595.40 943
11596.42 1019
11597.43 1077
11598.45 1265
11599.47 1326
11600.48 1402
11601.50 1384
11602.52 1358
11603.53 1225
11604.55 1168
11605.57 1035
11606.59 943
11607.60 875
11608.62 769
11609.64 676
11610.65 693
11611.67 581
11612.69 545
11613.71 505
11614.72 551
11615.74 552
11616.76 506
11617.78 521
11618.79 482
11619.81 517
11620.83 496
11621.85 527
11622.86 478
11623.88 449
11624.90 464
11625.92 443
11626.94 445
11627.95 451
11628.97 483
11629.99 446
11631.01 471
11632.03 512
11633.04 481
11634.06 481
11635.08 481
11636.10 470
11637.12 500
11638.14 499
11639.15 483
11640.17 496
11641.19 444
11642.21 478
11643.23 486
11644.25 468
11645.27 438
11646.28 398
11647.30 450
11648.32 427
11649.34 467
11650.36 412
11651.38 389
11652.40 397
11653.42 429
11654.44 400
11655.45 434
11656.47 429
11657.49 442
11658.51 398
11659.53 441
11660.55 416
11661.57 440
11662.59 436
11663.61 449
11664.63 443
11665.65 405
11666.67 411
11667.69 461
11668.71 461
11669.73 445
11670.75 435
11671.77 474
11672.79 446
11673.81 439
11674.83 467
11675.85 445
11676.87 483
11677.89 460
11678.91 491
11679.93 462
11680.95 463
11681.97 470
11682.99 452
11684.01 463
11685.03 455
11686.05 478
11687.07 486
11688.09 473
11689.11 430
11690.13 416
11691.15 442
11692.17 445
11693.20 462
11694.22 459
11695.24 419
11696.26 413
11697.28 447
11698.30 453
11699.32 412
11700.34 381
11701.36 427
11702.38 406
11703.41 410
11704.43 379
11705.45 402
11706.47 387
11707.49 383
11708.51 383
11709.53 399
11710.56 377
11711.58 393
11712.60 385
11713.62 400
11714.64 372
11715.66 403
11716.69 372
11717.71 357
11718.73 359
11719.75 369
11720.77 389
11721.80 339
11722.82 359
11723.84 343
11724.86 342
11725.88 361
11726.91 346
11727.93 358
11728.95 341
11729.97 382
11731.00 362
11732.02 347
11733.04 336
11734.06 331
11735.09 345
11736.11 367
11737.13 352
11738.16 357
11739.18 348
11740.20 358
11741.22 376
11742.25 341
11743.27 375
11744.29 382
11745.32 334
11746.34 334
11747.36 391
11748.39 373
11749.41 357
11750.43 395
11751.46 379
11752.48 339
11753.50 347
11754.53 359
11755.55 353
11756.57 326
11757.60 349
11758.62 349
11759.64 349
11760.67 329
11761.69 349
11762.72 335
11763.74 329
11764.76 349
11765.79 325
11766.81 322
11767.84 335
11768.86 343
11769.88 314
11770.91 351
11771.93 325
11772.96 352
11773.98 339
11775.01 353
11776.03 318
11777.05 341
11778.08 312
11779.10 320
11780.13 345
11781.15 342
11782.18 348
11783.20 303
11784.23 305
11785.25 320
11786.28 322
11787.30 337
11788.33 361
11789.35 325
11790.38 327
11791.40 324
11792.43 351
11793.45 296
11794.48 349
11795.50 331
11796.53 336
11797.55 347
11798.58 330
11799.60 300
11800.63 343
11801.65 349
11802.68 318
11803.71 345
11804.73 349
11805.76 365
11806.78 294
11807.81 335
11808.84 316
11809.86 305
11810.89 314
11811.91 333
11812.94 342
11813.97 328
11814.99 328
11816.02 341
11817.04 333
11818.07 319
11819.10 337
11820.12 307
11821.15 311
11822.18 312
11823.20 353
11824.23 341
11825.25 347
11826.28 317
11827.31 320
11828.33 335
11829.36 353
11830.39 321
11831.42 333
11832.44 365
11833.47 358
11834.50 299
11835.52 337
11836.55 343
11837.58 358
11838.60 336
11839.63 304
11840.66 367
11841.69 351
11842.71 342
11843.74 317
11844.77 323
11845.80 314
11846.82 333
11847.85 328
11848.88 309
11849.91 315
11850.93 344
11851.96 346
11852.99 326
11854.02 305
11855.05 329
11856.07 306
11857.10 302
11858.13 318
11859.16 325
11860.19 331
11861.21 344
11862.24 298
11863.27 327
11864.30 349
11865.33 317
11866.35 313
11867.38 325
11868.41 343
11869.44 312
11870.47 312
11871.50 353
11872.53 324
11873.55 358
11874.58 333
11875.61 340
11876.64 312
11877.67 295
11878.70 310
11879.73 326
11880.76 336
11881.79 306
11882.81 352
11883.84 321
11884.87 324
11885.90 331
11886.93 369
11887.96 362
11888.99 338
11890.02 323
11891.05 355
11892.08 388
11893.11 333
11894.14 335
11895.17 297
11896.20 351
11897.23 358
11898.26 330
11899.29 353
11900.32 396
11901.35 408
11902.38 374
11903.41 370
11904.44 338
11905.47 389
11906.50 385
11907.53 399
11908.56 398
11909.59 369
11910.62 356
11911.65 350
11912.68 340
11913.71 352
11914.74 371
11915.77 382
11916.80 360
11917.83 359
11918.86 380
11919.89 368
11920.92 368
11921.95 361
11922.98 364
11924.01 402
11925.05 370
11926.08 391
11927.11 389
11928.14 413
11929.17 436
11930.20 448
11931.23 451
11932.26 423
11933.29 433
11934.33 469
11935.36 476
11936.39 470
11937.42 397
11938.45 413
11939.48 398
11940.51 356
11941.55 394
11942.58 370
11943.61 364
11944.64 374
11945.67 369
11946.70 332
11947.74 335
11948.77 350
11949.80 321
11950.83 304
11951.86 309
11952.90 316
11953.93 314
11954.96 355
11955.99 334
11957.03 348
11958.06 322
11959.09 346
11960.12 327
11961.16 316
11962.19 362
11963.22 340
11964.25 349
11965.29 315
11966.32 346
11967.35 329
11968.38 320
11969.42 345
11970.45 363
11971.48 346
11972.52 333
11973.55 340
11974.58 348
11975.61 334
11976.65 318
11977.68 361
11978.71 359
11979.75 362
11980.78 308
11981.81 289
11982.85 350
11983.88 351
11984.91 321
11985.95 366
11986.98 313
11988.02 329
11989.05 344
11990.08 370
11991.12 366
11992.15 375
11993.18 389
11994.22 344
11995.25 344
11996.29 341
11997.32 336
11998.35 340
11999.39 343
12000.42 357
12001.46 355
12002.49 364
12003.53 349
12004.56 353
12005.59 336
12006.63 333
12007.66 385
12008.70 391
12009.73 342
12010.77 368
12011.80 377
12012.84 371
12013.87 402
12014.91 380
12015.94 378
12016.98 374
12018.01 380
12019.05 388
12020.08 374
12021.12 380
12022.15 389
12023.19 364
12024.22 393
12025.26 382
12026.29 366
12027.33 365
12028.36 386
12029.40 388
12030.43 352
12031.47 317
12032.50 386
12033.54 365
12034.58 351
12035.61 342
12036.65 351
12037.68 325
12038.72 369
12039.75 384
12040.79 352
12041.83 377
12042.86 370
12043.90 356
12044.93 366
12045.97 374
12047.01 367
12048.04 376
12049.08 369
12050.12 377
12051.15 335
12052.19 394
12053.22 357
12054.26 369
12055.30 386
12056.33 356
12057.37 350
12058.41 357
12059.44 366
12060.48 343
12061.52 345
12062.55 360
12063.59 345
12064.63 328
12065.67 374
12066.70 378
12067.74 373
12068.78 338
12069.81 347
12070.85 375
12071.89 352
12072.93 396
12073.96 399
12075.00 352
12076.04 349
12077.08 372
12078.11 371
12079.15 386
12080.19 352
12081.23 374
12082.26 329
12083.30 360
12084.34 373
12085.38 389
12086.41 326
12087.45 386
12088.49 403
12089.53 370
12090.57 374
12091.60 398
12092.64 411
12093.68 389
12094.72 417
12095.76 353
12096.80 398
12097.83 395
12098.87 422
12099.91 413
12100.95 416
12101.99 452
12103.03 477
12104.07 458
12105.10 439
12106.14 462
12107.18 436
12108.22 447
12109.26 427
12110.30 389
12111.34 389
12112.38 363
12113.42 387
12114.45 370
12115.49 314
12116.53 371
12117.57 370
12118.61 330
12119.65 328
12120.69 349
12121.73 327
12122.77 310
12123.81 319
12124.85 343
12125.89 347
12126.93 311
12127.97 360
12129.01 315
12130.05 312
12131.09 308
12132.13 332
12133.17 309
12134.21 370
12135.25 337
12136.29 318
12137.33 325
12138.37 308
12139.41 347
12140.45 342
12141.49 308
12142.53 330
12143.57 351
12144.61 329
12145.65 346
12146.69 318
12147.73 325
12148.77 344
12149.81 327
12150.85 317
12151.89 309
12152.93 306
12153.97 304
12155.01 314
12156.05 340
12157.10 305
12158.14 324
12159.18 315
12160.22 310
12161.26 344
12162.30 289
12163.34 304
12164.38 329
12165.42 294
12166.47 272
12167.51 317
12168.55 280
12169.59 320
12170.63 307
12171.67 270
12172.71 304
12173.76 320
12174.80 333
12175.84 308
12176.88 302
12177.92 299
12178.96 312
12180.01 319
12181.05 318
12182.09 315
12183.13 296
12184.17 327
12185.22 304
12186.26 268
12187.30 293
12188.34 340
12189.39 318
12190.43 297
12191.47 303
12192.51 312
12193.56 300
12194.60 316
12195.64 302
12196.68 322
12197.73 310
12198.77 324
12199.81 312
12200.85 319
12201.90 313
12202.94 280
12203.98 344
12205.03 337
12206.07 331
12207.11 292
12208.16 296
12209.20 277
12210.24 294
12211.28 308
12212.33 317
12213.37 313
12214.41 306
12215.46 332
12216.50 307
12217.55 319
12218.59 329
12219.63 323
12220.68 338
12221.72 356
12222.76 330
12223.81 331
12224.85 291
12225.89 337
12226.94 314
12227.98 312
12229.03 324
12230.07 331
12231.11 323
12232.16 336
12233.20 316
12234.25 291
12235.29 325
12236.34 306
12237.38 313
12238.42 312
12239.47 341
12240.51 302
12241.56 309
12242.60 305
12243.65 306
12244.69 275
12245.74 300
12246.78 281
12247.83 321
12248.87 283
12249.92 286
12250.96 290
12252.01 299
12253.05 299
12254.10 313
12255.14 305
12256.19 309
12257.23 302
12258.28 313
12259.32 314
12260.37 274
12261.41 309
12262.46 308
12263.50 312
12264.55 304
12265.59 310
12266.64 292
12267.69 306
12268.73 269
12269.78 282
12270.82 282
12271.87 272
12272.92 300
12273.96 317
12275.01 294
12276.05 289
12277.10 317
12278.15 278
12279.19 299
12280.24 306
12281.28 285
12282.33 295
12283.38 300
12284.42 243
12285.47 290
12286.52 337
12287.56 299
12288.61 315
12289.66 290
12290.70 328
12291.75 268
12292.80 282
12293.84 286
12294.89 296
12295.94 285
12296.98 318
12298.03 306
12299.08 302
12300.12 298
12301.17 312
12302.22 320
12303.27 296
12304.31 284
12305.36 307
12306.41 319
12307.45 336
12308.50 293
12309.55 321
12310.60 290
12311.64 278
12312.69 284
12313.74 310
12314.79 312
12315.83 284
12316.88 289
12317.93 249
12318.98 274
12320.03 293
12321.07 301
12322.12 286
12323.17 281
12324.22 261
12325.27 299
12326.31 259
12327.36 274
12328.41 283
12329.46 283
12330.51 306
12331.56 288
12332.60 286
12333.65 250
12334.70 259
12335.75 279
12336.80 292
12337.85 260
12338.90 281
12339.94 312
12340.99 286
12342.04 311
12343.09 278
12344.14 256
12345.19 302
12346.24 270
12347.29 283
12348.34 289
12349.38 281
12350.43 274
12351.48 273
12352.53 284
12353.58 276
12354.63 309
12355.68 291
12356.73 296
12357.78 296
12358.83 303
12359.88 294
12360.93 301
12361.98 289
12363.03 285
12364.08 307
12365.13 304
12366.18 281
12367.23 293
12368.28 279
12369.33 275
12370.38 255
12371.43 269
12372.48 289
12373.53 297
12374.58 292
12375.63 285
12376.68 294
12377.73 272
12378.78 282
12379.83 309
12380.88 232
12381.93 269
12382.98 274
12384.03 279
12385.08 269
12386.13 272
12387.18 282
12388.23 298
12389.29 291
12390.34 289
12391.39 285
12392.44 299
12393.49 305
12394.54 305
12395.59 299
12396.64 279
12397.69 306
12398.74 295
12399.80 311
12400.85 291
12401.90 290
12402.95 310
12404.00 284
12405.05 263
12406.10 287
12407.16 303
12408.21 311
12409.26 296
12410.31 293
12411.36 296
12412.42 255
12413.47 282
12414.52 285
12415.57 314
12416.62 272
12417.67 292
12418.73 307
12419.78 287
12420.83 251
12421.88 275
12422.94 283
12423.99 301
12425.04 296
12426.09 285
12427.15 259
12428.20 288
12429.25 287
12430.30 281
12431.36 286
12432.41 287
12433.46 287
12434.51 278
12435.57 293
12436.62 265
12437.67 312
12438.73 336
12439.78 278
12440.83 273
12441.88 313
12442.94 331
12443.99 285
12445.04 300
12446.10 304
12447.15 298
12448.20 301
12449.26 307
12450.31 341
12451.36 303
12452.42 322
12453.47 319
12454.52 320
12455.58 322
12456.63 332
12457.69 344
12458.74 315
12459.79 290
12460.85 308
12461.90 319
12462.96 313
12464.01 319
12465.06 285
12466.12 338
12467.17 318
12468.23 310
12469.28 343
12470.33 299
12471.39 333
12472.44 326
12473.50 333
12474.55 297
12475.61 328
12476.66 350
12477.72 398
12478.77 359
12479.82 340
12480.88 341
12481.93 366
12482.99 370
12484.04 354
12485.10 355
12486.15 416
12487.21 379
12488.26 379
12489.32 440
12490.37 500
12491.43 523
12492.48 560
12493.54 584
12494.59 622
12495.65 617
12496.71 581
12497.76 600
12498.82 558
12499.87 582
12500.93 557
12501.98 555
12503.04 497
12504.09 445
12505.15 406
12506.21 394
12507.26 368
12508.32 364
12509.37 352
12510.43 377
12511.49 359
12512.54 345
12513.60 335
12514.65 300
12515.71 282
12516.77 323
12517.82 353
12518.88 346
12519.94 313
12520.99 310
12522.05 352
12523.11 356
12524.16 344
12525.22 340
12526.27 317
12527.33 337
12528.39 328
12529.45 327
12530.50 306
12531.56 317
12532.62 348
12533.67 381
12534.73 311
12535.79 343
12536.84 340
12537.90 324
12538.96 327
12540.02 319
12541.07 312
12542.13 333
12543.19 361
12544.24 318
12545.30 315
12546.36 303
12547.42 349
12548.47 336
12549.53 328
12550.59 308
12551.65 320
12552.71 374
12553.76 339
12554.82 303
12555.88 344
12556.94 355
12558.00 337
12559.05 407
12560.11 360
12561.17 376
12562.23 379
12563.29 388
12564.34 365
12565.40 363
12566.46 374
12567.52 407
12568.58 378
12569.64 405
12570.69 439
12571.75 478
12572.81 476
12573.87 477
12574.93 481
12575.99 482
12577.05 504
12578.11 490
12579.16 511
12580.22 486
12581.28 476
12582.34 461
12583.40 484
12584.46 391
12585.52 395
12586.58 413
12587.64 385
12588.70 396
12589.76 361
12590.81 356
12591.87 363
12592.93 387
12593.99 335
12595.05 356
12596.11 356
12597.17 351
12598.23 353
12599.29 343
12600.35 328
12601.41 376
12602.47 347
12603.53 295
12604.59 311
12605.65 321
12606.71 327
12607.77 332
12608.83 345
12609.89 341
12610.95 377
12612.01 323
12613.07 313
12614.13 315
12615.19 342
12616.25 368
12617.31 354
12618.37 305
12619.43 307
12620.50 316
12621.56 301
12622.62 318
12623.68 274
12624.74 290
12625.80 305
12626.86 330
12627.92 314
12628.98 311
12630.04 298
12631.10 330
12632.17 325
12633.23 308
12634.29 319
12635.35 322
12636.41 305
12637.47 340
12638.53 349
12639.59 347
12640.66 346
12641.72 323
12642.78 304
12643.84 287
12644.90 334
12645.96 310
12647.03 354
12648.09 322
12649.15 330
12650.21 303
12651.27 324
12652.34 328
12653.40 315
12654.46 334
12655.52 357
12656.58 384
12657.65 336
12658.71 343
12659.77 334
12660.83 356
12661.89 347
12662.96 339
12664.02 343
12665.08 331
12666.14 321
12667.21 318
12668.27 334
12669.33 310
12670.40 324
12671.46 306
12672.52 312
12673.58 317
12674.65 324
12675.71 269
12676.77 309
12677.84 290
12678.90 304
12679.96 306
12681.02 304
12682.09 291
12683.15 304
12684.21 315
12685.28 325
12686.34 319
12687.40 320
12688.47 310
12689.53 310
12690.60 362
12691.66 331
12692.72 321
12693.79 288
12694.85 294
12695.91 307
12696.98 351
12698.04 319
12699.11 278
12700.17 330
12701.23 337
12702.30 322
12703.36 346
12704.43 303
12705.49 313
12706.55 336
12707.62 301
12708.68 289
12709.75 285
12710.81 335
12711.88 291
12712.94 296
12714.01 267
12715.07 294
12716.13 341
12717.20 299
12718.26 310
12719.33 298
12720.39 304
12721.46 283
12722.52 278
12723.59 284
12724.65 293
12725.72 283
12726.78 313
12727.85 288
12728.91 270
12729.98 258
12731.04 271
12732.11 295
12733.18 287
12734.24 286
12735.31 307
12736.37 281
12737.44 282
12738.50 260
12739.57 278
12740.63 320
12741.70 296
12742.77 297
12743.83 258
12744.90 294
12745.96 289
12747.03 269
12748.09 259
12749.16 261
12750.23 255
12751.29 266
12752.36 273
12753.43 262
12754.49 276
12755.56 279
12756.62 288
12757.69 248
12758.76 286
12759.82 272
12760.89 290
12761.96 255
12763.02 281
12764.09 306
12765.16 294
12766.22 306
12767.29 251
12768.36 228
12769.42 253
12770.49 249
12771.56 247
12772.62 252
12773.69 267
12774.76 272
12775.83 240
12776.89 235
12777.96 261
12779.03 295
12780.10 274
12781.16 260
12782.23 238
12783.30 258
12784.37 261
12785.43 293
12786.50 264
12787.57 215
12788.64 251
12789.70 248
12790.77 250
12791.84 223
12792.91 226
12793.97 257
12795.04 222
12796.11 234
12797.18 269
12798.25 242
12799.31 273
12800.38 273
12801.45 260
12802.52 248
12803.59 278
12804.66 311
12805.72 284
12806.79 261
12807.86 256
12808.93 267
12810.00 261
12811.07 256
12812.14 214
12813.20 266
12814.27 254
12815.34 270
12816.41 228
12817.48 245
12818.55 267
12819.62 258
12820.69 249
12821.76 243
12822.83 258
12823.89 256
12824.96 239
12826.03 243
12827.10 270
12828.17 267
12829.24 255
12830.31 189
12831.38 228
12832.45 256
12833.52 275
12834.59 235
12835.66 253
12836.73 229
12837.80 232
12838.87 235
12839.94 219
12841.01 220
12842.08 232
12843.15 278
12844.22 245
12845.29 250
12846.36 219
12847.43 253
12848.50 261
12849.57 255
12850.64 213
12851.71 229
12852.78 236
12853.85 238
12854.92 249
12855.99 241
12857.06 242
12858.13 222
12859.20 223
12860.27 212
12861.34 226
12862.41 231
12863.48 279
12864.56 221
12865.63 235
12866.70 212
12867.77 240
12868.84 256
12869.91 252
12870.98 244
12872.05 209
12873.12 219
12874.20 237
12875.27 268
12876.34 202
12877.41 211
12878.48 225
12879.55 267
12880.62 236
12881.70 224
12882.77 222
12883.84 228
12884.91 255
12885.98 220
12887.05 206
12888.13 223
12889.20 257
12890.27 258
12891.34 246
12892.41 238
12893.49 251
12894.56 219
12895.63 230
12896.70 207
12897.77 243
12898.85 225
12899.92 250
12900.99 248
12902.06 232
12903.14 233
12904.21 254
12905.28 225
12906.35 242
12907.43 245
12908.50 223
12909.57 246
12910.64 228
12911.72 226
12912.79 209
12913.86 218
12914.94 233
12916.01 230
12917.08 250
12918.16 214
12919.23 272
12920.30 232
12921.37 223
12922.45 214
12923.52 250
12924.59 231
12925.67 249
12926.74 235
12927.82 236
12928.89 229
12929.96 237
12931.04 239
12932.11 235
12933.18 231
12934.26 218
12935.33 223
12936.40 233
12937.48 259
12938.55 262
12939.63 235
12940.70 235
12941.77 235
12942.85 233
12943.92 225
12945.00 206
12946.07 211
12947.15 199
12948.22 232
12949.29 238
12950.37 223
12951.44 227
12952.52 220
12953.59 226
12954.67 218
12955.74 256
12956.82 217
12957.89 234
12958.97 239
12960.04 260
12961.12 247
12962.19 266
12963.27 227
12964.34 215
12965.42 226
12966.49 252
12967.57 240
12968.64 231
12969.72 247
12970.79 229
12971.87 262
12972.94 242
12974.02 258
12975.09 213
12976.17 235
12977.24 230
12978.32 202
12979.40 222
12980.47 231
12981.55 242
12982.62 236
12983.70 229
12984.77 241
12985.85 240
12986.93 224
12988.00 250
12989.08 233
12990.15 236
12991.23 225
12992.31 267
12993.38 225
12994.46 226
12995.54 201
12996.61 227
12997.69 230
12998.76 221
12999.84 225
13000.92 246
13001.99 244
13003.07 219
13004.15 237
13005.22 235
13006.30 250
13007.38 248
13008.45 236
13009.53 266
13010.61 288
13011.69 259
13012.76 246
13013.84 267
13014.92 268
13015.99 235
13017.07 278
13018.15 251
13019.23 246
13020.30 225
13021.38 242
13022.46 290
13023.54 270
13024.61 281
13025.69 246
13026.77 244
13027.85 253
13028.92 251
13030.00 247
13031.08 245
13032.16 250
13033.23 275
13034.31 257
13035.39 249
13036.47 257
13037.55 263
13038.62 297
13039.70 246
13040.78 273
13041.86 234
13042.94 227
13044.02 256
13045.09 231
13046.17 243
13047.25 272
13048.33 267
13049.41 233
13050.49 244
13051.57 277
13052.64 267
13053.72 253
13054.80 249
13055.88 248
13056.96 238
13058.04 269
13059.12 241
13060.20 254
13061.27 227
13062.35 234
13063.43 231
13064.51 227
13065.59 260
13066.67 240
13067.75 241
13068.83 258
13069.91 257
13070.99 258
13072.07 251
13073.15 227
13074.23 241
13075.31 225
13076.39 236
13077.47 228
13078.55 249
13079.63 257
13080.71 242
13081.79 263
13082.86 228
13083.94 261
13085.02 246
13086.11 237
13087.19 216
13088.27 249
13089.35 249
13090.43 243
13091.51 249
13092.59 247
13093.67 247
13094.75 224
13095.83 233
13096.91 240
13097.99 221
13099.07 233
13100.15 270
13101.23 254
13102.31 256
13103.39 284
13104.47 264
13105.55 239
13106.63 256
13107.72 257
13108.80 238
13109.88 216
13110.96 216
13112.04 234
13113.12 211
13114.20 229
13115.28 241
13116.37 237
13117.45 237
13118.53 247
13119.61 255
13120.69 208
13121.77 209
13122.85 220
13123.94 214
13125.02 265
13126.10 253
13127.18 213
13128.26 222
13129.34 223
13130.43 246
13131.51 241
13132.59 213
13133.67 223
13134.75 226
13135.84 205
13136.92 196
13138.00 191
13139.08 249
13140.17 258
13141.25 253
13142.33 234
13143.41 236
13144.49 248
13145.58 247
13146.66 235
13147.74 246
13148.83 236
13149.91 227
13150.99 209
13152.07 220
13153.16 258
13154.24 233
13155.32 260
13156.41 215
13157.49 233
13158.57 205
13159.65 211
13160.74 233
13161.82 220
13162.90 220
13163.99 214
13165.07 239
13166.15 257
13167.24 241
13168.32 237
13169.40 232
13170.49 218
13171.57 247
13172.66 233
13173.74 212
13174.82 217
13175.91 264
13176.99 238
13178.07 220
13179.16 238
13180.24 250
13181.33 202
13182.41 223
13183.49 255
13184.58 238
13185.66 250
13186.75 238
13187.83 216
13188.91 250
13190.00 229
13191.08 238
13192.17 269
13193.25 238
13194.34 246
13195.42 233
13196.51 212
13197.59 223
13198.68 222
13199.76 237
13200.85 229
13201.93 227
13203.02 245
13204.10 254
13205.19 240
13206.27 218
13207.36 236
13208.44 240
13209.53 242
13210.61 231
13211.70 224
13212.78 231
13213.87 241
13214.95 238
13216.04 222
13217.12 234
13218.21 225
13219.29 238
13220.38 259
13221.47 246
13222.55 279
13223.64 262
13224.72 229
13225.81 244
13226.89 225
13227.98 239
13229.07 242
13230.15 251
13231.24 243
13232.32 250
13233.41 268
13234.50 253
13235.58 239
13236.67 265
13237.76 261
13238.84 214
13239.93 243
13241.01 235
13242.10 230
13243.19 238
13244.27 230
13245.36 238
13246.45 238
13247.53 248
13248.62 269
13249.71 229
13250.79 240
13251.88 239
13252.97 257
13254.06 249
13255.14 241
13256.23 227
13257.32 248
13258.40 265
13259.49 237
13260.58 249
13261.67 246
13262.75 245
13263.84 257
13264.93 242
13266.02 218
13267.10 220
13268.19 219
13269.28 266
13270.37 281
13271.45 274
13272.54 256
13273.63 257
13274.72 247
13275.80 241
13276.89 227
13277.98 253
13279.07 241
13280.16 259
13281.24 247
13282.33 245
13283.42 254
13284.51 276
13285.60 276
13286.69 274
13287.77 265
13288.86 251
13289.95 255
13291.04 252
13292.13 272
13293.22 278
13294.31 294
13295.39 286
13296.48 304
13297.57 269
13298.66 265
13299.75 281
13300.84 273
13301.93 292
13303.02 288
13304.11 256
13305.19 285
13306.28 297
13307.37 272
13308.46 279
13309.55 281
13310.64 273
13311.73 296
13312.82 275
13313.91 292
13315.00 277
13316.09 293
13317.18 259
13318.27 267
13319.36 287
13320.45 276
13321.54 294
13322.63 258
13323.72 276
13324.81 258
13325.90 253
13326.99 262
13328.08 276
13329.17 286
13330.26 282
13331.35 278
13332.44 269
13333.53 284
13334.62 265
13335.71 278
13336.80 281
13337.89 278
13338.98 280
13340.07 267
13341.16 266
13342.25 291
13343.34 274
13344.43 269
13345.52 265
13346.61 299
13347.70 313
13348.79 286
13349.89 272
13350.98 242
13352.07 268
13353.16 270
13354.25 300
13355.34 304
13356.43 285
13357.52 280
13358.61 316
13359.71 325
13360.80 295
13361.89 298
13362.98 319
13364.07 303
13365.16 305
13366.26 294
13367.35 293
13368.44 332
13369.53 302
13370.62 346
13371.71 337
13372.81 336
13373.90 290
13374.99 291
13376.08 275
13377.17 261
13378.27 307
13379.36 308
13380.45 301
13381.54 292
13382.63 281
13383.73 283
13384.82 295
13385.91 287
13387.00 267
13388.10 245
13389.19 295
13390.28 256
13391.37 262
13392.47 248
13393.56 250
13394.65 240
13395.75 258
13396.84 245
13397.93 264
13399.02 293
13400.12 284
13401.21 283
13402.30 246
13403.40 279
13404.49 273
13405.58 295
13406.68 260
13407.77 278
13408.86 250
13409.96 309
13411.05 272
13412.14 266
13413.24 302
13414.33 288
13415.42 296
13416.52 284
13417.61 256
13418.70 274
13419.80 282
13420.89 297
13421.99 277
13423.08 233
13424.17 279
13425.27 301
13426.36 301
13427.46 275
13428.55 244
13429.64 280
13430.74 284
13431.83 301
13432.93 302
13434.02 283
13435.12 301
13436.21 330
13437.30 295
13438.40 282
13439.49 260
13440.59 325
13441.68 320
13442.78 328
13443.87 310
13444.97 302
13446.06 310
13447.16 269
13448.25 283
13449.35 290
13450.44 288
13451.54 299
13452.63 299
13453.73 254
13454.82 303
13455.92 287
13457.01 309
13458.11 269
13459.20 289
13460.30 296
13461.39 312
13462.49 315
13463.59 296
13464.68 272
13465.78 260
13466.87 298
13467.97 324
13469.06 312
13470.16 297
13471.26 305
13472.35 314
13473.45 322
13474.54 275
13475.64 283
13476.74 305
13477.83 351
13478.93 304
13480.03 296
13481.12 327
13482.22 314
13483.31 282
13484.41 264
13485.51 295
13486.60 291
13487.70 333
13488.80 276
13489.89 307
13490.99 330
13492.09 323
13493.18 315
13494.28 347
13495.38 336
13496.47 346
13497.57 324
13498.67 350
13499.77 374
13500.86 365
13501.96 352
13503.06 351
13504.15 398
13505.25 337
13506.35 364
13507.45 356
13508.54 376
13509.64 355
13510.74 347
13511.84 333
13512.93 338
13514.03 345
13515.13 297
13516.23 274
13517.32 289
13518.42 303
13519.52 299
13520.62 301
13521.72 284
13522.81 297
13523.91 268
13525.01 265
13526.11 270
13527.21 320
13528.30 254
13529.40 275
13530.50 277
13531.60 281
13532.70 254
13533.80 295
13534.89 281
13535.99 269
13537.09 298
13538.19 276
13539.29 265
13540.39 244
13541.49 272
13542.58 276
13543.68 280
13544.78 281
13545.88 273
13546.98 275
13548.08 255
13549.18 246
13550.28 268
13551.38 310
13552.48 255
13553.58 302
13554.67 281
13555.77 278
13556.87 246
13557.97 278
13559.07 255
13560.17 282
13561.27 259
13562.37 271
13563.47 270
13564.57 223
13565.67 224
13566.77 254
13567.87 257
13568.97 232
13570.07 270
13571.17 239
13572.27 260
13573.37 222
13574.47 270
13575.57 267
13576.67 254
13577.77 292
13578.87 261
13579.97 234
13581.07 250
13582.17 259
13583.27 234
13584.37 251
13585.47 246
13586.57 253
13587.67 261
13588.77 256
13589.88 243
13590.98 257
13592.08 281
13593.18 286
13594.28 253
13595.38 259
13596.48 252
13597.58 259
13598.68 272
13599.78 257
13600.88 256
13601.99 245
13603.09 254
13604.19 282
13605.29 273
13606.39 245
13607.49 282
13608.59 286
13609.70 249
13610.80 219
13611.90 272
13613.00 261
13614.10 243
13615.20 254
13616.31 270
13617.41 260
13618.51 233
13619.61 259
13620.71 265
13621.82 269
13622.92 273
13624.02 265
13625.12 266
13626.22 255
13627.33 262
13628.43 283
13629.53 250
13630.63 300
13631.74 302
13632.84 209
13633.94 244
13635.04 265
13636.15 263
13637.25 268
13638.35 257
13639.45 246
13640.56 255
13641.66 231
13642.76 226
13643.87 213
13644.97 220
13646.07 220
13647.17 227
13648.28 213
13649.38 218
13650.48 234
13651.59 255
13652.69 234
13653.79 250
13654.90 254
13656.00 237
13657.10 238
13658.21 249
13659.31 237
13660.41 226
13661.52 242
13662.62 229
13663.72 235
13664.83 251
13665.93 284
13667.04 266
13668.14 224
13669.24 237
13670.35 248
13671.45 248
13672.56 230
13673.66 241
13674.76 242
13675.87 297
13676.97 257
13678.08 271
13679.18 232
13680.29 223
13681.39 238
13682.49 246
13683.60 266
13684.70 280
13685.81 264
13686.91 223
13688.02 237
13689.12 254
13690.23 233
13691.33 225
13692.44 232
13693.54 249
13694.65 277
13695.75 302
13696.86 244
13697.96 262
13699.07 252
13700.17 244
13701.28 244
13702.38 256
13703.49 232
13704.59 224
13705.70 240
13706.80 235
13707.91 245
13709.02 245
13710.12 257
13711.23 267
13712.33 236
13713.44 260
13714.54 282
13715.65 301
13716.76 252
13717.86 258
13718.97 249
13720.07 237
13721.18 284
13722.29 269
13723.39 286
13724.50 282
13725.60 273
13726.71 248
13727.82 263
13728.92 260
13730.03 276
13731.14 293
13732.24 244
13733.35 256
13734.46 258
13735.56 299
13736.67 297
13737.78 276
13738.88 286
13739.99 279
13741.10 271
13742.20 262
13743.31 300
13744.42 284
13745.52 263
13746.63 298
13747.74 301
13748.84 269
13749.95 290
13751.06 326
13752.17 295
13753.27 311
13754.38 287
13755.49 288
13756.60 307
13757.70 310
13758.81 324
13759.92 326
13761.03 328
13762.13 308
13763.24 342
13764.35 347
13765.46 369
13766.57 359
13767.67 373
13768.78 393
13769.89 368
13771.00 384
13772.11 374
13773.21 401
13774.32 384
13775.43 411
13776.54 364
13777.65 375
13778.75 373
13779.86 385
13780.97 360
13782.08 319
13783.19 307
13784.30 320
13785.41 302
13786.51 276
13787.62 305
13788.73 278
13789.84 280
13790.95 299
13792.06 312
13793.17 276
13794.28 257
13795.39 258
13796.49 285
13797.60 284
13798.71 273
13799.82 296
13800.93 297
13802.04 257
13803.15 254
13804.26 281
13805.37 280
13806.48 305
13807.59 303
13808.70 290
13809.81 257
13810.92 263
13812.03 264
13813.14 264
13814.25 261
13815.36 229
13816.47 273
13817.58 286
13818.69 278
13819.80 268
13820.91 268
13822.02 256
13823.13 276
13824.24 254
13825.35 285
13826.46 292
13827.57 238
13828.68 244
13829.79 244
13830.90 237
13832.01 242
13833.12 283
13834.23 241
13835.34 254
13836.45 252
13837.56 237
13838.67 266
13839.78 254
13840.89 267
13842.01 277
13843.12 265
13844.23 281
13845.34 264
13846.45 245
13847.56 269
13848.67 265
13849.78 303
13850.89 299
13852.01 284
13853.12 281
13854.23 280
13855.34 255
13856.45 245
13857.56 279
13858.67 276
13859.79 269
13860.90 281
13862.01 294
13863.12 313
13864.23 316
13865.34 283
13866.46 281
13867.57 245
13868.68 265
13869.79 246
13870.90 311
13872.02 280
13873.13 294
13874.24 259
13875.35 296
13876.47 250
13877.58 224
13878.69 268
13879.80 260
13880.92 287
13882.03 309
13883.14 269
13884.25 255
13885.37 246
13886.48 248
13887.59 265
13888.70 237
13889.82 234
13890.93 247
13892.04 252
13893.16 234
13894.27 277
13895.38 261
13896.49 267
13897.61 294
13898.72 282
13899.83 295
13900.95 230
13902.06 273
13903.17 267
13904.29 244
13905.40 244
13906.51 268
13907.63 282
13908.74 289
13909.85 259
13910.97 256
13912.08 262
13913.20 255
13914.31 271
13915.42 237
13916.54 227
13917.65 246
13918.77 278
13919.88 240
13920.99 239
13922.11 219
13923.22 254
13924.34 251
13925.45 270
13926.56 237
13927.68 232
13928.79 267
13929.91 252
13931.02 248
13932.14 239
13933.25 244
13934.37 220
13935.48 247
13936.60 240
13937.71 231
13938.83 263
13939.94 242
13941.05 236
13942.17 242
13943.28 207
13944.40 246
13945.51 231
13946.63 232
13947.75 214
13948.86 224
13949.98 266
13951.09 253
13952.21 242
13953.32 240
13954.44 245
13955.55 264
13956.67 232
13957.78 255
13958.90 278
13960.01 225
13961.13 284
13962.25 220
13963.36 218
13964.48 246
13965.59 258
13966.71 262
13967.83 236
13968.94 228
13970.06 251
13971.17 277
13972.29 235
13973.41 250
13974.52 257
13975.64 267
13976.75 234
13977.87 226
13978.99 245
13980.10 239
13981.22 241
13982.34 253
13983.45 249
13984.57 245
13985.69 256
13986.80 269
13987.92 224
13989.04 221
13990.15 230
13991.27 246
13992.39 262
13993.50 239
13994.62 272
13995.74 254
13996.86 248
13997.97 235
13999.09 255
14000.21 251
14001.33 267
14002.44 255
14003.56 289
14004.68 254
14005.79 251
14006.91 232
14008.03 257
14009.15 258
14010.27 266
14011.38 286
14012.50 298
14013.62 311
14014.74 275
14015.85 265
14016.97 265
14018.09 285
14019.21 283
14020.33 260
14021.44 296
14022.56 265
14023.68 266
14024.80 261
14025.92 273
14027.04 236
14028.15 256
14029.27 243
14030.39 270
14031.51 258
14032.63 281
14033.75 244
14034.86 241
14035.98 238
14037.10 226
14038.22 260
14039.34 242
14040.46 248
14041.58 234
14042.70 252
14043.82 260
14044.93 258
14046.05 282
14047.17 284
14048.29 263
14049.41 260
14050.53 221
14051.65 294
14052.77 294
14053.89 266
14055.01 247
14056.13 243
14057.25 254
14058.37 250
14059.49 284
14060.61 240
14061.73 251
14062.85 249
14063.97 248
14065.09 263
14066.20 265
14067.32 258
14068.44 278
14069.56 252
14070.68 260
14071.81 284
14072.93 262
14074.05 254
14075.17 260
14076.29 251
14077.41 275
14078.53 301
14079.65 322
14080.77 265
14081.89 279
14083.01 276
14084.13 284
14085.25 283
14086.37 255
14087.49 279
14088.61 255
14089.73 289
14090.85 314
14091.97 329
14093.10 328
14094.22 348
14095.34 323
14096.46 314
14097.58 311
14098.70 332
14099.82 331
14100.94 351
14102.07 346
14103.19 372
14104.31 355
14105.43 311
14106.55 313
14107.67 314
14108.79 281
14109.92 287
14111.04 293
14112.16 280
14113.28 270
14114.40 266
14115.52 260
14116.65 269
14117.77 212
14118.89 258
14120.01 258
14121.13 234
14122.26 252
14123.38 231
14124.50 221
14125.62 259
14126.75 257
14127.87 230
14128.99 234
14130.11 239
14131.24 255
14132.36 231
14133.48 236
14134.60 235
14135.73 207
14136.85 214
14137.97 227
14139.09 208
14140.22 226
14141.34 219
14142.46 222
14143.59 246
14144.71 213
14145.83 239
14146.95 229
14148.08 226
14149.20 201
14150.32 221
14151.45 212
14152.57 230
14153.69 232
14154.82 219
14155.94 209
14157.06 219
14158.19 241
14159.31 237
14160.44 227
14161.56 226
14162.68 232
14163.81 256
14164.93 208
14166.05 206
14167.18 197
14168.30 242
14169.43 241
14170.55 238
14171.67 216
14172.80 225
14173.92 217
14175.05 213
14176.17 218
14177.30 223
14178.42 244
14179.54 223
14180.67 222
14181.79 239
14182.92 233
14184.04 238
14185.17 247
14186.29 223
14187.42 228
14188.54 227
14189.67 209
14190.79 231
14191.92 205
14193.04 203
14194.17 241
14195.29 226
14196.42 232
14197.54 226
14198.67 198
14199.79 196
14200.92 207
14202.04 190
14203.17 203
14204.29 186
14205.42 237
14206.54 206
14207.67 193
14208.79 191
14209.92 202
14211.05 229
14212.17 218
14213.30 211
14214.42 221
14215.55 204
14216.67 210
14217.80 203
14218.93 205
14220.05 201
14221.18 203
14222.30 205
14223.43 206
14224.56 204
14225.68 190
14226.81 203
14227.94 214
14229.06 219
14230.19 215
14231.32 229
14232.44 230
14233.57 247
14234.70 232
14235.82 202
14236.95 194
14238.08 226
14239.20 230
14240.33 212
14241.46 197
14242.58 203
14243.71 209
14244.84 192
14245.96 198
14247.09 209
14248.22 192
14249.34 178
14250.47 188
14251.60 218
14252.73 189
14253.85 194
14254.98 210
14256.11 214
14257.24 186
14258.36 193
14259.49 186
14260.62 222
14261.75 215
14262.87 214
14264.00 229
14265.13 199
14266.26 187
14267.39 203
14268.51 197
14269.64 171
14270.77 196
14271.90 206
14273.03 204
14274.15 182
14275.28 172
14276.41 174
14277.54 187
14278.67 163
14279.80 206
14280.92 193
14282.05 192
14283.18 190
14284.31 193
14285.44 200
14286.57 197
14287.70 180
14288.82 208
14289.95 198
14291.08 190
14292.21 172
14293.34 193
14294.47 215
14295.60 204
14296.73 186
14297.86 207
14298.99 197
14300.11 211
14301.24 193
14302.37 178
14303.50 188
14304.63 221
14305.76 186
14306.89 199
14308.02 197
14309.15 209
14310.28 216
14311.41 186
14312.54 166
14313.67 202
14314.80 219
14315.93 179
14317.06 166
14318.19 164
14319.32 176
14320.45 203
14321.58 194
14322.71 180
14323.84 197
14324.97 207
14326.10 171
14327.23 162
14328.36 163
14329.49 188
14330.62 198
14331.75 193
14332.88 203
14334.01 197
14335.14 190
14336.27 191
14337.40 178
14338.53 194
14339.66 189
14340.79 179
14341.93 194
14343.06 184
14344.19 172
14345.32 197
14346.45 173
14347.58 201
14348.71 208
14349.84 183
14350.97 193
14352.11 204
14353.24 163
14354.37 164
14355.50 176
14356.63 179
14357.76 187
14358.89 186
14360.03 165
14361.16 186
14362.29 206
14363.42 197
14364.55 192
14365.68 186
14366.82 184
14367.95 196
14369.08 215
14370.21 190
14371.34 181
14372.48 196
14373.61 185
14374.74 169
14375.87 177
14377.00 192
14378.14 185
14379.27 205
14380.40 189
14381.53 189
14382.67 191
14383.80 197
14384.93 198
14386.06 228
14387.20 227
14388.33 203
14389.46 194
14390.59 199
14391.73 185
14392.86 171
14393.99 207
14395.13 218
14396.26 169
14397.39 169
14398.53 177
14399.66 218
14400.79 182
14401.92 179
14403.06 182
14404.19 173
14405.32 183
14406.46 181
14407.59 195
14408.72 167
14409.86 175
14410.99 200
14412.13 182
14413.26 196
14414.39 168
14415.53 203
14416.66 216
14417.79 181
14418.93 176
14420.06 181
14421.20 177
14422.33 171
14423.46 200
14424.60 205
14425.73 187
14426.87 218
14428.00 213
14429.14 186
14430.27 173
14431.40 200
14432.54 191
14433.67 190
14434.81 183
14435.94 196
14437.08 193
14438.21 195
14439.35 180
14440.48 173
14441.62 194
14442.75 205
14443.88 189
14445.02 197
14446.15 183
14447.29 187
14448.42 202
14449.56 168
14450.70 198
14451.83 197
14452.97 205
14454.10 188
14455.24 204
14456.37 213
14457.51 199
14458.64 249
14459.78 210
14460.91 187
14462.05 213
14463.18 217
14464.32 211
14465.46 224
14466.59 206
14467.73 200
14468.86 212
14470.00 226
14471.14 207
14472.27 226
14473.41 234
14474.54 222
14475.68 216
14476.82 231
14477.95 227
14479.09 219
14480.22 212
14481.36 197
14482.50 213
14483.63 188
14484.77 222
14485.91 180
14487.04 174
14488.18 200
14489.32 188
14490.45 192
14491.59 212
14492.73 193
14493.86 179
14495.00 169
14496.14 192
14497.27 194
14498.41 170
14499.55 194
14500.69 176
14501.82 182
14502.96 196
14504.10 199
14505.23 181
14506.37 184
14507.51 174
14508.65 176
14509.78 180
14510.92 188
14512.06 209
14513.20 200
14514.33 173
14515.47 186
14516.61 181
14517.75 179
14518.89 191
14520.02 183
14521.16 195
14522.30 172
14523.44 186
14524.57 172
14525.71 183
14526.85 187
14527.99 195
14529.13 191
14530.27 181
14531.40 190
14532.54 186
14533.68 175
14534.82 185
14535.96 195
14537.10 206
14538.23 190
14539.37 174
14540.51 165
14541.65 170
14542.79 171
14543.93 196
14545.07 199
14546.21 194
14547.35 165
14548.48 183
14549.62 169
14550.76 198
14551.90 187
14553.04 201
14554.18 195
14555.32 190
14556.46 162
14557.60 184
14558.74 179
14559.88 202
14561.02 172
14562.16 179
14563.30 210
14564.43 206
14565.57 184
14566.71 168
14567.85 198
14568.99 182
14570.13 184
14571.27 175
14572.41 210
14573.55 179
14574.69 198
14575.83 187
14576.97 181
14578.11 186
14579.25 194
14580.39 181
14581.53 189
14582.67 172
14583.81 163
14584.96 175
14586.10 171
14587.24 167
14588.38 185
14589.52 179
14590.66 181
14591.80 178
14592.94 170
14594.08 187
14595.22 195
14596.36 211
14597.50 157
14598.64 175
14599.78 165
14600.93 175
14602.07 206
14603.21 201
14604.35 184
14605.49 189
14606.63 189
14607.77 176
14608.91 188
14610.06 189
14611.20 174
14612.34 201
14613.48 191
14614.62 175
14615.76 208
14616.91 189
14618.05 232
14619.19 183
14620.33 179
14621.47 187
14622.61 191
14623.76 192
14624.90 220
14626.04 211
14627.18 189
14628.32 202
14629.47 196
14630.61 226
14631.75 220
14632.89 205
14634.04 218
14635.18 185
14636.32 192
14637.46 198
14638.61 226
14639.75 188
14640.89 206
14642.03 169
14643.18 187
14644.32 179
14645.46 194
14646.60 196
14647.75 199
14648.89 170
14650.03 175
14651.18 188
14652.32 198
14653.46 184
14654.61 176
14655.75 180
14656.89 195
14658.03 207
14659.18 170
14660.32 177
14661.46 172
14662.61 176
14663.75 152
14664.90 183
14666.04 179
14667.18 195
14668.33 171
14669.47 192
14670.61 161
14671.76 192
14672.90 213
14674.05 165
14675.19 177
14676.33 150
14677.48 174
14678.62 181
14679.77 190
14680.91 157
14682.05 193
14683.20 171
14684.34 212
14685.49 178
14686.63 220
14687.78 172
14688.92 189
14690.06 207
14691.21 171
14692.35 168
14693.50 167
14694.64 176
14695.79 165
14696.93 173
14698.08 182
14699.22 168
14700.37 193
14701.51 181
14702.66 150
14703.80 149
14704.95 159
14706.09 155
14707.24 164
14708.38 173
14709.53 166
14710.67 161
14711.82 162
14712.96 182
14714.11 182
14715.26 158
14716.40 181
14717.55 160
14718.69 166
14719.84 165
14720.98 174
14722.13 168
14723.28 167
14724.42 181
14725.57 168
14726.71 180
14727.86 165
14729.01 179
14730.15 151
14731.30 168
14732.44 154
14733.59 184
14734.74 148
14735.88 185
14737.03 166
14738.18 160
14739.32 170
14740.47 171
14741.61 170
14742.76 179
14743.91 177
14745.05 183
14746.20 185
14747.35 197
14748.49 173
14749.64 180
14750.79 181
14751.94 166
14753.08 185
14754.23 164
14755.38 183
14756.52 161
14757.67 171
14758.82 188
14759.97 167
14761.11 161
14762.26 156
14763.41 149
14764.55 152
14765.70 163
14766.85 178
14768.00 199
14769.15 183
14770.29 172
14771.44 161
14772.59 170
14773.74 181
14774.88 171
14776.03 188
14777.18 182
14778.33 163
14779.48 158
14780.62 189
14781.77 191
14782.92 154
14784.07 171
14785.22 180
14786.36 170
14787.51 158
14788.66 184
14789.81 195
14790.96 191
14792.11 164
14793.26 193
14794.40 196
14795.55 177
14796.70 177
14797.85 193
14799.00 177
14800.15 174
14801.30 162
14802.45 178
14803.59 185
14804.74 205
14805.89 167
14807.04 175
14808.19 185
14809.34 178
14810.49 186
14811.64 184
14812.79 187
14813.94 187
14815.09 187
14816.24 173
14817.39 191
14818.53 181
14819.68 160
14820.83 164
14821.98 190
14823.13 170
14824.28 155
14825.43 180
14826.58 165
14827.73 173
14828.88 196
14830.03 156
14831.18 181
14832.33 158
14833.48 152
14834.63 154
14835.78 146
14836.93 183
14838.08 159
14839.23 161
14840.38 162
14841.53 142
14842.69 164
14843.84 167
14844.99 145
14846.14 164
14847.29 146
14848.44 186
14849.59 168
14850.74 156
14851.89 142
14853.04 151
14854.19 183
14855.34 172
14856.49 153
14857.65 153
14858.80 152
14859.95 142
14861.10 148
14862.25 150
14863.40 161
14864.55 138
14865.70 166
14866.86 153
14868.01 149
14869.16 153
14870.31 162
14871.46 181
14872.61 145
14873.77 179
14874.92 164
14876.07 139
14877.22 141
14878.37 162
14879.52 167
14880.68 180
14881.83 135
14882.98 159
14884.13 173
14885.28 153
14886.44 136
14887.59 153
14888.74 154
14889.89 162
14891.05 155
14892.20 176
14893.35 162
14894.50 171
14895.66 176
14896.81 153
14897.96 178
14899.11 148
14900.27 161
14901.42 151
14902.57 164
14903.72 141
14904.88 175
14906.03 156
14907.18 165
14908.34 153
14909.49 150
14910.64 164
14911.80 168
14912.95 160
14914.10 191
14915.26 181
14916.41 166
14917.56 179
14918.72 149
14919.87 186
14921.02 157
14922.18 153
14923.33 184
14924.48 181
14925.64 161
14926.79 165
14927.94 164
14929.10 140
14930.25 150
14931.41 162
14932.56 153
14933.71 162
14934.87 162
14936.02 156
14937.18 162
14938.33 172
14939.48 166
14940.64 188
14941.79 185
14942.95 167
14944.10 156
14945.26 149
14946.41 147
14947.57 170
14948.72 171
14949.87 190
14951.03 179
14952.18 185
14953.34 163
14954.49 172
14955.65 170
14956.80 156
14957.96 159
14959.11 175
14960.27 152
14961.42 165
14962.58 149
14963.73 164
14964.89 161
14966.04 157
14967.20 163
14968.36 131
14969.51 148
14970.67 165
14971.82 157
14972.98 155
14974.13 137
14975.29 139
14976.44 158
14977.60 161
14978.76 150
14979.91 141
14981.07 159
14982.22 143
14983.38 134
14984.53 137
14985.69 150
14986.85 139
14988.00 146
14989.16 154
14990.32 159
14991.47 157
14992.63 167
14993.78 142
14994.94 154
14996.10 160
14997.25 144
14998.41 126
14999.57 151
15000.72 144
15001.88 150
15003.04 129
15004.19 136
15005.35 157
15006.51 168
15007.66 134
15008.82 148
15009.98 146
15011.13 157
15012.29 149
15013.45 139
15014.61 118
15015.76 144
15016.92 139
15018.08 128
15019.23 142
15020.39 131
15021.55 141
15022.71 143
15023.86 164
15025.02 157
15026.18 144
15027.34 151
15028.49 132
15029.65 146
15030.81 121
15031.97 142
15033.13 136
15034.28 157
15035.44 153
15036.60 151
15037.76 129
15038.92 131
15040.07 150
15041.23 133
15042.39 128
15043.55 161
15044.71 132
15045.87 136
15047.02 133
15048.18 156
15049.34 162
15050.50 143
15051.66 130
15052.82 146
15053.98 155
15055.13 131
15056.29 136
15057.45 142
15058.61 146
15059.77 162
15060.93 141
15062.09 136
15063.25 151
15064.40 135
15065.56 139
15066.72 134
15067.88 137
15069.04 120
15070.20 142
15071.36 163
15072.52 113
15073.68 139
15074.84 138
15076.00 153
15077.16 140
15078.32 138
15079.48 148
15080.64 167
15081.80 146
15082.96 164
15084.12 174
15085.28 143
15086.44 162
15087.60 139
15088.76 132
15089.92 134
15091.08 156
15092.24 139
15093.40 118
15094.56 167
15095.72 170
15096.88 147
15098.04 123
15099.20 129
15100.36 159
15101.52 139
15102.68 119
15103.84 135
15105.00 133
15106.16 156
15107.32 153
15108.48 134
15109.64 152
15110.80 151
15111.96 159
15113.13 154
15114.29 133
15115.45 157
15116.61 142
15117.77 162
15118.93 128
15120.09 132
15121.25 140
15122.42 143
15123.58 153
15124.74 140
15125.90 139
15127.06 138
15128.22 134
15129.38 123
15130.55 117
15131.71 131
15132.87 155
15134.03 147
15135.19 116
15136.35 119
15137.52 139
15138.68 167
15139.84 131
15141.00 135
15142.16 120
15143.33 120
15144.49 129
15145.65 119
15146.81 105
15147.97 141
15149.14 138
15150.30 135
15151.46 120
15152.62 121
15153.79 131
15154.95 149
15156.11 170
15157.27 126
15158.44 127
15159.60 132
15160.76 135
15161.93 129
15163.09 102
15164.25 110
15165.41 137
15166.58 135
15167.74 130
15168.90 129
15170.07 166
15171.23 137
15172.39 135
15173.56 136
15174.72 138
15175.88 133
15177.05 145
15178.21 132
15179.37 120
15180.54 140
15181.70 148
15182.86 143
15184.03 119
15185.19 134
15186.36 146
15187.52 142
15188.68 139
15189.85 116
15191.01 138
15192.17 141
15193.34 135
15194.50 117
15195.67 149
15196.83 134
15198.00 129
15199.16 134
15200.32 132
15201.49 128
15202.65 109
15203.82 141
15204.98 139
15206.15 147
15207.31 116
15208.48 138
15209.64 130
15210.80 144
15211.97 119
15213.13 134
15214.30 152
15215.46 129
15216.63 135
15217.79 123
15218.96 151
15220.12 116
15221.29 148
15222.45 142
15223.62 142
15224.78 136
15225.95 128
15227.11 139
15228.28 152
15229.45 134
15230.61 161
15231.78 167
15232.94 132
15234.11 135
15235.27 135
15236.44 121
15237.60 129
15238.77 130
15239.94 137
15241.10 144
15242.27 117
15243.43 153
15244.60 133
15245.77 116
15246.93 122
15248.10 128
15249.26 106
15250.43 122
15251.60 129
15252.76 138
15253.93 137
15255.10 121
15256.26 131
15257.43 146
15258.60 149
15259.76 122
15260.93 103
15262.10 127
15263.26 137
15264.43 138
15265.60 129
15266.76 130
15267.93 137
15269.10 138
15270.26 143
15271.43 103
15272.60 151
15273.76 135
15274.93 127
15276.10 130
15277.27 117
15278.43 133
15279.60 133
15280.77 147
15281.94 124
15283.10 132
15284.27 132
15285.44 134
15286.61 139
15287.77 158
15288.94 128
15290.11 150
15291.28 147
15292.44 171
15293.61 126
15294.78 143
15295.95 126
15297.12 130
15298.28 127
15299.45 112
15300.62 125
15301.79 149
15302.96 117
15304.12 123
15305.29 115
15306.46 124
15307.63 140
15308.80 137
15309.97 136
15311.14 121
15312.30 143
15313.47 155
15314.64 149
15315.81 142
15316.98 150
15318.15 137
15319.32 140
15320.49 128
15321.65 113
15322.82 120
15323.99 126
15325.16 122
15326.33 113
15327.50 134
15328.67 139
15329.84 122
15331.01 160
15332.18 118
15333.35 103
15334.52 125
15335.69 159
15336.85 137
15338.02 127
15339.19 122
15340.36 126
15341.53 152
15342.70 142
15343.87 123
15345.04 122
15346.21 142
15347.38 123
15348.55 151
15349.72 118
15350.89 144
15352.06 142
15353.23 138
15354.40 127
15355.57 106
15356.74 139
15357.91 143
15359.08 123
15360.25 115
15361.43 116
15362.60 129
15363.77 144
15364.94 156
15366.11 143
15367.28 176
15368.45 124
15369.62 141
15370.79 139
15371.96 121
15373.13 130
15374.30 160
15375.47 144
15376.65 162
15377.82 144
15378.99 119
15380.16 144
15381.33 136
15382.50 128
15383.67 125
15384.84 115
15386.02 123
15387.19 120
15388.36 130
15389.53 142
15390.70 121
15391.87 153
15393.04 160
15394.22 135
15395.39 129
15396.56 127
15397.73 147
15398.90 137
15400.08 135
15401.25 120
15402.42 134
15403.59 110
15404.76 123
15405.94 126
15407.11 121
15408.28 154
15409.45 145
15410.63 128
15411.80 126
15412.97 139
15414.14 122
15415.31 136
15416.49 127
15417.66 129
15418.83 123
15420.01 131
15421.18 130
15422.35 164
15423.52 136
15424.70 136
15425.87 143
15427.04 147
15428.22 122
15429.39 126
15430.56 124
15431.73 128
15432.91 118
15434.08 140
15435.25 141
15436.43 148
15437.60 118
15438.77 119
15439.95 141
15441.12 128
15442.30 161
15443.47 146
15444.64 141
15445.82 127
15446.99 136
15448.16 142
15449.34 117
15450.51 141
15451.69 123
15452.86 165
15454.03 133
15455.21 142
15456.38 119
15457.56 133
15458.73 150
15459.90 142
15461.08 138
15462.25 150
15463.43 136
15464.60 157
15465.78 147
15466.95 128
15468.12 139
15469.30 135
15470.47 137
15471.65 113
15472.82 126
15474.00 107
15475.17 125
15476.35 147
15477.52 153
15478.70 142
15479.87 128
15481.05 146
15482.22 122
15483.40 130
15484.57 105
15485.75 124
15486.92 132
15488.10 146
15489.27 151
15490.45 135
15491.62 153
15492.80 153
15493.98 136
15495.15 132
15496.33 129
15497.50 146
15498.68 140
15499.85 131
15501.03 124
15502.21 115
15503.38 122
15504.56 123
15505.73 119
15506.91 141
15508.09 151
15509.26 126
15510.44 125
15511.61 122
15512.79 122
15513.97 123
15515.14 133
15516.32 126
15517.50 117
15518.67 138
15519.85 112
15521.02 117
15522.20 135
15523.38 125
15524.55 125
15525.73 106
15526.91 136
15528.09 140
15529.26 131
15530.44 115
15531.62 139
15532.79 128
15533.97 137
15535.15 126
15536.32 144
15537.50 120
15538.68 133
15539.86 146
15541.03 160
15542.21 134
15543.39 131
15544.57 120
15545.74 133
15546.92 141
15548.10 132
15549.28 128
15550.45 135
15551.63 133
15552.81 125
15553.99 131
15555.16 124
15556.34 121
15557.52 140
15558.70 126
15559.88 129
15561.05 136
15562.23 159
15563.41 137
15564.59 102
15565.77 111
15566.95 127
15568.12 140
15569.30 133
15570.48 154
15571.66 148
15572.84 150
15574.02 143
15575.19 150
15576.37 150
15577.55 125
15578.73 136
15579.91 127
15581.09 122
15582.27 153
15583.45 152
15584.62 147
15585.80 136
15586.98 125
15588.16 139
15589.34 130
15590.52 119
15591.70 126
15592.88 142
15594.06 130
15595.24 126
15596.42 125
15597.60 163
15598.78 143
15599.96 142
15601.14 167
15602.31 138
15603.49 129
15604.67 160
15605.85 137
15607.03 148
15608.21 124
15609.39 134
15610.57 148
15611.75 166
15612.93 155
15614.11 166
15615.29 141
15616.47 138
15617.65 139
15618.83 155
15620.01 125
15621.19 149
15622.38 138
15623.56 156
15624.74 155
15625.92 122
15627.10 153
15628.28 140
15629.46 160
15630.64 162
15631.82 158
15633.00 149
15634.18 163
15635.36 155
15636.54 154
15637.72 146
15638.91 157
15640.09 155
15641.27 140
15642.45 138
15643.63 159
15644.81 165
15645.99 172
15647.17 150
15648.36 151
15649.54 161
15650.72 179
15651.90 157
15653.08 166
15654.26 162
15655.44 135
15656.63 158
15657.81 170
15658.99 172
15660.17 160
15661.35 163
15662.54 175
15663.72 170
15664.90 148
15666.08 161
15667.26 174
15668.45 163
15669.63 148
15670.81 144
15671.99 160
15673.17 150
15674.36 137
15675.54 138
15676.72 152
15677.90 177
15679.09 176
15680.27 155
15681.45 140
15682.63 139
15683.82 152
15685.00 155
15686.18 178
15687.37 161
15688.55 151
15689.73 171
15690.91 151
15692.10 140
15693.28 144
15694.46 172
15695.65 153
15696.83 168
15698.01 161
15699.20 144
15700.38 133
15701.56 163
15702.75 158
15703.93 158
15705.11 180
15706.30 164
15707.48 153
15708.66 151
15709.85 140
15711.03 160
15712.22 169
15713.40 160
15714.58 178
15715.77 177
15716.95 176
15718.14 169
15719.32 175
15720.50 187
15721.69 170
15722.87 161
15724.06 162
15725.24 155
15726.43 157
15727.61 163
15728.79 158
15729.98 174
15731.16 173
15732.35 150
15733.53 174
15734.72 155
15735.90 160
15737.09 181
15738.27 176
15739.46 170
15740.64 165
15741.83 157
15743.01 187
15744.20 167
15745.38 157
15746.57 185
15747.75 179
15748.94 180
15750.12 185
15751.31 193
15752.49 163
15753.68 157
15754.86 168
15756.05 144
15757.23 162
15758.42 176
15759.60 158
15760.79 169
15761.98 150
15763.16 162
15764.35 163
15765.53 142
15766.72 138
15767.90 156
15769.09 167
15770.28 140
15771.46 176
15772.65 184
15773.83 152
15775.02 142
15776.21 145
15777.39 191
15778.58 173
15779.77 138
15780.95 157
15782.14 169
15783.33 165
15784.51 152
15785.70 151
15786.89 146
15788.07 150
15789.26 171
15790.45 160
15791.63 149
15792.82 136
15794.01 162
15795.19 155
15796.38 145
15797.57 142
15798.75 144
15799.94 157
15801.13 155
15802.32 153
15803.50 173
15804.69 154
15805.88 182
15807.06 146
15808.25 147
15809.44 140
15810.63 137
15811.81 142
15813.00 149
15814.19 148
15815.38 126
15816.57 157
15817.75 142
15818.94 149
15820.13 164
15821.32 188
15822.50 151
15823.69 164
15824.88 122
15826.07 143
15827.26 154
15828.44 155
15829.63 143
15830.82 130
15832.01 154
15833.20 149
15834.39 151
15835.57 142
15836.76 160
15837.95 151
15839.14 160
15840.33 138
15841.52 127
15842.71 149
15843.90 133
15845.08 138
15846.27 139
15847.46 169
15848.65 158
15849.84 166
15851.03 139
15852.22 140
15853.41 159
15854.60 148
15855.79 154
15856.97 159
15858.16 161
15859.35 136
15860.54 158
15861.73 156
15862.92 136
15864.11 126
15865.30 156
15866.49 170
15867.68 162
15868.87 136
15870.06 140
15871.25 133
15872.44 148
15873.63 132
15874.82 152
15876.01 152
15877.20 140
15878.39 173
15879.58 129
15880.77 157
15881.96 149
15883.15 162
15884.34 157
15885.53 156
15886.72 121
15887.91 153
15889.10 145
15890.29 153
15891.48 126
15892.67 166
15893.86 172
15895.05 147
15896.24 164
15897.44 166
15898.63 159
15899.82 141
15901.01 161
15902.20 142
15903.39 143
15904.58 160
15905.77 138
15906.96 141
15908.15 155
15909.35 177
15910.54 196
15911.73 183
15912.92 168
15914.11 168
15915.30 182
15916.49 159
15917.69 153
15918.88 139
15920.07 147
15921.26 165
15922.45 160
15923.64 156
15924.84 134
15926.03 144
15927.22 173
15928.41 161
15929.60 156
15930.80 169
15931.99 150
15933.18 176
15934.37 164
15935.56 140
15936.76 146
15937.95 142
15939.14 151
15940.33 145
15941.53 133
15942.72 121
15943.91 147
15945.10 151
15946.30 141
15947.49 141
15948.68 143
15949.87 161
15951.07 151
15952.26 143
15953.45 116
15954.65 130
15955.84 126
15957.03 146
15958.22 137
15959.42 158
15960.61 151
15961.80 126
15963.00 152
15964.19 151
15965.38 127
15966.58 137
15967.77 147
15968.96 145
15970.16 128
15971.35 132
15972.54 147
15973.74 163
15974.93 146
15976.13 151
15977.32 126
15978.51 129
15979.71 139
15980.90 148
15982.09 140
15983.29 128
15984.48 157
15985.68 129
15986.87 146
15988.06 134
15989.26 133
15990.45 121
15991.65 141
15992.84 145
15994.04 131
15995.23 120
15996.43 144
15997.62 130
15998.81 144
16000.01 156
16001.20 120
16002.40 149
16003.59 148
16004.79 139
16005.98 137
16007.18 157
16008.37 140
16009.57 129
16010.76 126
16011.96 139
16013.15 130
16014.35 125
16015.54 136
16016.74 131
16017.93 143
16019.13 139
16020.32 125
16021.52 146
16022.72 151
16023.91 142
16025.11 160
16026.30 110
16027.50 118
16028.69 141
16029.89 155
16031.08 140
16032.28 135
16033.48 119
16034.67 137
16035.87 119
16037.06 140
16038.26 143
16039.46 116
16040.65 141
16041.85 130
16043.05 149
16044.24 110
16045.44 113
16046.63 139
16047.83 129
16049.03 138
16050.22 116
16051.42 118
16052.62 130
16053.81 130
16055.01 144
16056.21 131
16057.40 119
16058.60 143
16059.80 150
16060.99 119
16062.19 135
16063.39 132
16064.58 111
16065.78 129
16066.98 126
16068.18 115
16069.37 133
16070.57 126
16071.77 128
16072.97 120
16074.16 123
16075.36 105
16076.56 141
16077.76 143
16078.95 131
16080.15 117
16081.35 140
16082.55 120
16083.74 132
16084.94 118
16086.14 111
16087.34 151
16088.53 132
16089.73 138
16090.93 140
16092.13 137
16093.33 114
16094.53 136
16095.72 127
16096.92 126
16098.12 127
16099.32 139
16100.52 121
16101.72 130
16102.91 145
16104.11 134
16105.31 108
16106.51 132
16107.71 124
16108.91 125
16110.11 121
16111.30 108
16112.50 128
16113.70 129
16114.90 129
16116.10 125
16117.30 122
16118.50 158
16119.70 130
16120.90 129
16122.10 123
16123.29 126
16124.49 115
16125.69 111
16126.89 113
16128.09 111
16129.29 105
16130.49 130
16131.69 132
16132.89 110
16134.09 128
16135.29 143
16136.49 107
16137.69 123
16138.89 125
16140.09 125
16141.29 117
16142.49 132
16143.69 121
16144.89 142
16146.09 125
16147.29 126
16148.49 139
16149.69 119
16150.89 126
16152.09 122
16153.29 136
16154.49 139
16155.69 141
16156.89 119
16158.09 111
16159.29 130
16160.49 113
16161.69 129
16162.89 132
16164.09 138
16165.30 122
16166.50 121
16167.70 128
16168.90 118
16170.10 116
16171.30 133
16172.50 114
16173.70 125
16174.90 117
16176.10 114
16177.31 121
16178.51 137
16179.71 134
16180.91 122
16182.11 130
16183.31 149
16184.51 144
16185.72 140
16186.92 141
16188.12 133
16189.32 165
16190.52 125
16191.72 127
16192.93 128
16194.13 142
16195.33 125
16196.53 133
16197.73 137
16198.94 138
16200.14 135
16201.34 131
16202.54 140
16203.74 141
16204.95 141
16206.15 152
16207.35 148
16208.55 131
16209.76 149
16210.96 116
16212.16 162
16213.36 139
16214.57 150
16215.77 132
16216.97 157
16218.17 136
16219.38 134
16220.58 174
16221.78 156
16222.99 174
16224.19 157
16225.39 144
16226.59 156
16227.80 156
16229.00 134
16230.20 135
16231.41 145
16232.61 152
16233.81 174
16235.02 173
16236.22 152
16237.42 128
16238.63 172
16239.83 140
16241.04 141
16242.24 132
16243.44 146
16244.65 161
16245.85 167
16247.05 113
16248.26 138
16249.46 162
16250.67 165
16251.87 145
16253.07 147
16254.28 149
16255.48 189
16256.69 167
16257.89 160
16259.09 146
16260.30 132
16261.50 162
16262.71 176
16263.91 162
16265.12 150
16266.32 151
16267.53 156
16268.73 154
16269.94 156
16271.14 163
16272.34 175
16273.55 176
16274.75 170
16275.96 198
16277.16 171
16278.37 164
16279.57 180
16280.78 153
16281.98 176
16283.19 161
16284.39 188
16285.60 158
16286.81 179
16288.01 169
16289.22 175
16290.42 172
16291.63 165
16292.83 176
16294.04 178
16295.24 163
16296.45 188
16297.66 190
16298.86 182
16300.07 210
16301.27 183
16302.48 210
16303.68 172
16304.89 191
16306.10 193
16307.30 185
16308.51 160
16309.71 171
16310.92 176
16312.13 187
16313.33 185
16314.54 150
16315.75 177
16316.95 167
16318.16 154
16319.37 160
16320.57 156
16321.78 147
16322.99 164
16324.19 143
16325.40 174
16326.61 142
16327.81 131
16329.02 153
16330.23 145
16331.43 141
16332.64 143
16333.85 143
16335.05 127
16336.26 143
16337.47 150
16338.68 143
16339.88 134
16341.09 146
16342.30 151
16343.51 151
16344.71 129
16345.92 115
16347.13 144
16348.34 158
16349.54 124
16350.75 138
16351.96 147
16353.17 158
16354.37 162
16355.58 153
16356.79 140
16358.00 117
16359.21 127
16360.41 146
16361.62 162
16362.83 148
16364.04 143
16365.25 154
16366.45 142
16367.66 136
16368.87 151
16370.08 172
16371.29 130
16372.50 136
16373.71 123
16374.91 133
16376.12 131
16377.33 137
16378.54 135
16379.75 123
16380.96 138
16382.17 128
16383.38 123
16384.58 136
16385.79 128
16387.00 115
16388.21 122
16389.42 154
16390.63 124
16391.84 136
16393.05 144
16394.26 143
16395.47 126
16396.68 140
16397.89 145
16399.09 105
16400.30 133
16401.51 153
16402.72 136
16403.93 124
16405.14 133
16406.35 134
16407.56 145
16408.77 141
16409.98 109
16411.19 133
16412.40 130
16413.61 140
16414.82 113
16416.03 115
16417.24 124
16418.45 141
16419.66 125
16420.87 129
16422.08 104
16423.29 137
16424.50 141
16425.71 138
16426.92 120
16428.14 137
16429.35 132
16430.56 125
16431.77 121
16432.98 129
16434.19 129
16435.40 130
16436.61 113
16437.82 119
16439.03 133
16440.24 131
16441.45 125
16442.67 110
16443.88 126
16445.09 128
16446.30 142
16447.51 133
16448.72 127
16449.93 106
16451.14 127
16452.36 104
16453.57 101
16454.78 110
16455.99 132
16457.20 122
16458.41 133
16459.63 129
16460.84 114
16462.05 115
16463.26 139
16464.47 140
16465.68 120
16466.90 130
16468.11 135
16469.32 146
16470.53 132
16471.74 126
16472.96 129
16474.17 106
16475.38 128
16476.59 111
16477.81 109
16479.02 122
16480.23 122
16481.44 120
16482.66 111
16483.87 125
16485.08 88
16486.29 125
16487.51 117
16488.72 99
16489.93 118
16491.15 110
16492.36 132
16493.57 130
16494.78 118
16496.00 102
16497.21 102
16498.42 106
16499.64 127
16500.85 122
16502.06 111
16503.28 114
16504.49 115
16505.70 121
16506.92 121
16508.13 115
16509.34 113
16510.56 120
16511.77 115
16512.98 95
16514.20 99
16515.41 99
16516.63 117
16517.84 110
16519.05 104
16520.27 109
16521.48 111
16522.70 103
16523.91 99
16525.12 109
16526.34 121
16527.55 126
16528.77 121
16529.98 124
16531.20 116
16532.41 115
16533.62 122
16534.84 105
16536.05 114
16537.27 117
16538.48 104
16539.70 86
16540.91 86
16542.13 103
16543.34 118
16544.56 101
16545.77 112
16546.99 104
16548.20 119
16549.42 114
16550.63 145
16551.85 106
16553.06 110
16554.28 116
16555.49 99
16556.71 121
16557.92 106
16559.14 95
16560.35 108
16561.57 111
16562.78 115
16564.00 105
16565.21 100
16566.43 133
16567.65 117
16568.86 106
16570.08 119
16571.29 109
16572.51 123
16573.73 133
16574.94 119
16576.16 123
16577.37 128
16578.59 125
16579.81 133
16581.02 126
16582.24 102
16583.45 102
16584.67 112
16585.89 120
16587.10 113
16588.32 121
16589.54 116
16590.75 131
16591.97 107
16593.19 105
16594.40 119
16595.62 105
16596.84 113
16598.05 106
16599.27 113
16600.49 96
16601.70 121
16602.92 104
16604.14 111
16605.35 105
16606.57 102
16607.79 110
16609.01 103
16610.22 88
16611.44 86
16612.66 115
16613.88 112
16615.09 117
16616.31 98
16617.53 116
16618.75 128
16619.96 131
16621.18 102
16622.40 120
16623.62 104
16624.83 106
16626.05 109
16627.27 103
16628.49 125
16629.71 116
16630.92 101
16632.14 89
16633.36 121
16634.58 113
16635.80 92
16637.01 102
16638.23 109
16639.45 113
16640.67 98
16641.89 105
16643.11 108
16644.32 99
16645.54 120
16646.76 88
16647.98 108
16649.20 109
16650.42 113
16651.64 98
16652.86 116
16654.07 88
16655.29 130
16656.51 113
16657.73 126
16658.95 120
16660.17 128
16661.39 119
16662.61 120
16663.83 111
16665.05 107
16666.27 125
16667.48 115
16668.70 109
16669.92 99
16671.14 117
16672.36 105
16673.58 112
16674.80 95
16676.02 102
16677.24 131
16678.46 130
16679.68 116
16680.90 115
16682.12 104
16683.34 104
16684.56 97
16685.78 96
16687.00 106
16688.22 109
16689.44 106
16690.66 109
16691.88 104
16693.10 105
16694.32 91
16695.54 119
16696.76 129
16697.98 108
16699.20 91
16700.42 101
16701.64 112
16702.87 111
16704.09 112
16705.31 102
16706.53 104
16707.75 111
16708.97 108
16710.19 121
16711.41 123
16712.63 111
16713.85 103
16715.07 101
16716.30 112
16717.52 118
16718.74 110
16719.96 113
16721.18 98
16722.40 104
16723.62 102
16724.85 90
16726.07 110
16727.29 123
16728.51 110
16729.73 111
16730.95 98
16732.17 127
16733.40 108
16734.62 99
16735.84 115
16737.06 107
16738.28 118
16739.51 111
16740.73 100
16741.95 97
16743.17 110
16744.39 118
16745.62 101
16746.84 102
16748.06 96
16749.28 107
16750.51 139
16751.73 110
16752.95 113
16754.17 116
16755.40 116
16756.62 108
16757.84 122
16759.06 97
16760.29 109
16761.51 109
16762.73 120
16763.96 106
16765.18 93
16766.40 102
16767.62 108
16768.85 122
16770.07 118
16771.29 122
16772.52 107
16773.74 107
16774.96 110
16776.19 130
16777.41 114
16778.63 112
16779.86 107
16781.08 106
16782.30 106
16783.53 114
16784.75 107
16785.97 101
16787.20 116
16788.42 113
16789.65 92
16790.87 98
16792.09 115
16793.32 131
16794.54 116
16795.77 102
16796.99 112
16798.21 96
16799.44 115
16800.66 105
16801.89 101
16803.11 94
16804.34 97
16805.56 126
16806.78 103
16808.01 94
16809.23 113
16810.46 122
16811.68 110
16812.91 97
16814.13 104
16815.36 120
16816.58 96
16817.81 114
16819.03 117
16820.26 124
16821.48 119
16822.71 105
16823.93 119
16825.16 104
16826.38 123
16827.61 105
16828.83 107
16830.06 90
16831.28 101
16832.51 95
16833.73 124
16834.96 133
16836.19 116
16837.41 126
16838.64 111
16839.86 95
16841.09 93
16842.31 102
16843.54 102
16844.76 96
16845.99 120
16847.22 119
16848.44 104
16849.67 98
16850.89 125
16852.12 124
16853.35 99
16854.57 127
16855.80 120
16857.03 139
16858.25 98
16859.48 81
16860.71 99
16861.93 117
16863.16 131
16864.38 119
16865.61 92
16866.84 103
16868.06 143
16869.29 137
16870.52 115
16871.74 106
16872.97 129
16874.20 127
16875.43 122
16876.65 113
16877.88 113
16879.11 104
16880.33 128
16881.56 115
16882.79 123
16884.02 106
16885.24 105
16886.47 126
16887.70 115
16888.93 113
16890.15 96
16891.38 108
16892.61 123
16893.84 95
16895.06 107
16896.29 124
16897.52 125
16898.75 106
16899.97 93
16901.20 114
16902.43 117
16903.66 119
16904.89 112
16906.11 84
16907.34 91
16908.57 112
16909.80 125
16911.03 110
16912.26 99
16913.48 124
16914.71 122
16915.94 113
16917.17 107
16918.40 91
16919.63 99
16920.85 133
16922.08 119
16923.31 104
16924.54 117
16925.77 119
16927.00 122
16928.23 103
16929.46 112
16930.69 116
16931.91 108
16933.14 104
16934.37 101
16935.60 97
16936.83 116
16938.06 121
16939.29 94
16940.52 116
16941.75 122
16942.98 108
16944.21 109
16945.44 106
16946.67 111
16947.90 127
16949.13 132
16950.35 111
16951.58 104
16952.81 100
16954.04 112
16955.27 126
16956.50 122
16957.73 102
16958.96 111
16960.19 113
16961.42 111
16962.65 108
16963.88 120
16965.11 122
16966.34 139
16967.58 105
16968.81 101
16970.04 85
16971.27 92
16972.50 94
16973.73 91
16974.96 95
16976.19 102
16977.42 121
16978.65 108
16979.88 128
16981.11 130
16982.34 115
16983.57 104
16984.80 117
16986.04 96
16987.27 96
16988.50 94
16989.73 95
16990.96 104
16992.19 102
16993.42 99
16994.65 102
16995.88 107
16997.12 107
16998.35 104
16999.58 105
17000.81 115
17002.04 110
17003.27 134
17004.51 114
17005.74 111
17006.97 108
17008.20 114
17009.43 111
17010.66 97
17011.90 96
17013.13 100
17014.36 105
17015.59 120
17016.82 104
17018.06 117
17019.29 99
17020.52 94
17021.75 98
17022.99 117
17024.22 111
17025.45 101
17026.68 126
17027.92 132
17029.15 120
17030.38 104
17031.61 104
17032.85 97
17034.08 81
17035.31 97
17036.54 98
17037.78 105
17039.01 109
17040.24 129
17041.48 111
17042.71 99
17043.94 98
17045.18 107
17046.41 102
17047.64 87
17048.88 103
17050.11 105
17051.34 115
17052.58 107
17053.81 97
17055.04 95
17056.28 98
17057.51 103
17058.74 89
17059.98 82
17061.21 107
17062.44 97
17063.68 124
17064.91 124
17066.15 90
17067.38 123
17068.61 110
17069.85 102
17071.08 86
17072.32 99
17073.55 96
17074.78 95
17076.02 79
17077.25 86
17078.49 107
17079.72 103
17080.96 100
17082.19 107
17083.42 111
17084.66 89
17085.89 102
17087.13 108
17088.36 93
17089.60 88
17090.83 109
17092.07 117
17093.30 108
17094.54 113
17095.77 98
17097.01 117
17098.24 99
17099.48 118
17100.71 109
17101.95 114
17103.18 114
17104.42 107
17105.65 120
17106.89 97
17108.12 97
17109.36 116
17110.60 120
17111.83 107
17113.07 89
17114.30 92
17115.54 92
17116.77 92
17118.01 90
17119.25 115
17120.48 102
17121.72 88
17122.95 94
17124.19 85
17125.43 97
17126.66 100
17127.90 112
17129.13 102
17130.37 95
17131.61 81
17132.84 106
17134.08 101
17135.32 99
17136.55 106
17137.79 102
17139.02 113
17140.26 101
17141.50 111
17142.73 104
17143.97 99
17145.21 77
17146.44 92
17147.68 102
17148.92 91
17150.16 108
17151.39 102
17152.63 93
17153.87 108
17155.10 105
17156.34 92
17157.58 118
17158.82 111
17160.05 104
17161.29 114
17162.53 76
17163.76 90
17165.00 94
17166.24 120
17167.48 90
17168.72 86
17169.95 81
17171.19 97
17172.43 107
17173.67 97
17174.90 103
17176.14 105
17177.38 103
17178.62 117
17179.86 93
17181.09 121
17182.33 77
17183.57 104
17184.81 108
17186.05 82
17187.28 86
17188.52 89
17189.76 110
17191.00 91
17192.24 97
17193.48 106
17194.72 79
17195.95 95
17197.19 94
17198.43 105
17199.67 106
17200.91 88
17202.15 106
17203.39 104
17204.63 89
17205.86 87
17207.10 69
17208.34 86
17209.58 84
17210.82 85
17212.06 84
17213.30 101
17214.54 96
17215.78 109
17217.02 105
17218.26 88
17219.50 122
17220.74 101
17221.97 68
17223.21 78
17224.45 96
17225.69 94
17226.93 101
17228.17 114
17229.41 94
17230.65 103
17231.89 104
17233.13 84
17234.37 80
17235.61 101
17236.85 105
17238.09 98
17239.33 104
17240.57 86
17241.81 90
17243.05 94
17244.29 96
17245.53 85
17246.77 82
17248.02 84
17249.26 92
17250.50 100
17251.74 75
17252.98 88
17254.22 110
17255.46 108
17256.70 104
17257.94 104
17259.18 94
17260.42 78
17261.66 106
17262.90 104
17264.15 88
17265.39 89
17266.63 97
17267.87 88
17269.11 98
17270.35 97
17271.59 85
17272.83 127
17274.08 90
17275.32 96
17276.56 113
17277.80 122
17279.04 102
17280.28 95
17281.52 108
17282.77 94
17284.01 70
17285.25 83
17286.49 91
17287.73 111
17288.98 95
17290.22 75
17291.46 95
17292.70 91
17293.94 89
17295.19 97
17296.43 93
17297.67 74
17298.91 89
17300.16 109
17301.40 77
17302.64 86
17303.88 93
17305.13 89
17306.37 96
17307.61 85
17308.85 88
17310.10 102
17311.34 102
17312.58 108
17313.82 93
17315.07 105
17316.31 85
17317.55 95
17318.80 97
17320.04 92
17321.28 86
17322.53 83
17323.77 92
17325.01 97
17326.26 94
17327.50 91
17328.74 93
17329.99 77
17331.23 98
17332.47 90
17333.72 84
17334.96 93
17336.20 82
17337.45 79
17338.69 95
17339.93 94
17341.18 101
17342.42 78
17343.67 101
17344.91 95
17346.15 90
17347.40 107
17348.64 113
17349.89 106
17351.13 90
17352.37 96
17353.62 98
17354.86 122
17356.11 103
17357.35 93
17358.60 85
17359.84 84
17361.09 90
17362.33 92
17363.57 100
17364.82 90
17366.06 109
17367.31 101
17368.55 108
17369.80 82
17371.04 96
17372.29 91
17373.53 101
17374.78 93
17376.02 84
17377.27 78
17378.51 82
17379.76 77
17381.00 98
17382.25 91
17383.50 88
17384.74 114
17385.99 96
17387.23 82
17388.48 96
17389.72 108
17390.97 107
17392.21 110
17393.46 113
17394.71 92
17395.95 110
17397.20 108
17398.44 83
17399.69 82
17400.93 97
17402.18 114
17403.43 92
17404.67 77
17405.92 87
17407.17 95
17408.41 84
17409.66 78
17410.90 78
17412.15 97
17413.40 114
17414.64 81
17415.89 104
17417.14 91
17418.38 106
17419.63 98
17420.88 92
17422.12 89
17423.37 86
17424.62 99
17425.86 115
17427.11 84
17428.36 83
17429.60 121
17430.85 86
17432.10 104
17433.35 69
17434.59 77
17435.84 103
17437.09 99
17438.33 90
17439.58 84
17440.83 109
17442.08 111
17443.32 92
17444.57 91
17445.82 83
17447.07 100
17448.32 85
17449.56 97
17450.81 98
17452.06 95
17453.31 99
17454.55 94
17455.80 92
17457.05 98
17458.30 107
17459.55 112
17460.79 111
17462.04 100
17463.29 94
17464.54 103
17465.79 101
17467.04 82
17468.28 76
17469.53 91
17470.78 102
17472.03 102
17473.28 102
17474.53 94
17475.78 107
17477.02 93
17478.27 87
17479.52 92
17480.77 102
17482.02 126
17483.27 91
17484.52 101
17485.77 78
17487.02 98
17488.26 98
17489.51 102
17490.76 100
17492.01 84
17493.26 91
17494.51 113
17495.76 120
17497.01 96
17498.26 92
17499.51 115
17500.76 95
17502.01 96
17503.26 80
17504.51 110
17505.76 90
17507.01 110
17508.26 89
17509.51 85
17510.76 104
17512.01 110
17513.26 127
17514.51 93
17515.76 99
17517.01 104
17518.26 97
17519.51 118
17520.76 97
17522.01 100
17523.26 117
17524.51 109
17525.76 109
17527.01 105
17528.26 87
17529.51 88
17530.76 113
17532.01 105
17533.26 92
17534.51 103
17535.76 102
17537.01 108
17538.27 89
17539.52 93
17540.77 103
17542.02 91
17543.27 110
17544.52 93
17545.77 94
17547.02 88
17548.27 89
17549.53 86
17550.78 78
17552.03 87
17553.28 110
17554.53 106
17555.78 89
17557.03 102
17558.29 86
17559.54 96
17560.79 108
17562.04 95
17563.29 96
17564.54 109
17565.80 116
17567.05 80
17568.30 101
17569.55 75
17570.80 88
17572.06 96
17573.31 84
17574.56 106
17575.81 111
17577.07 113
17578.32 77
17579.57 99
17580.82 109
17582.08 95
17583.33 91
17584.58 101
17585.83 72
17587.09 91
17588.34 93
17589.59 97
17590.84 83
17592.10 95
17593.35 116
17594.60 111
17595.86 95
17597.11 91
17598.36 100
17599.61 103
17600.87 108
17602.12 99
17603.37 92
17604.63 97
17605.88 99
17607.13 89
17608.39 89
17609.64 98
17610.89 101
17612.15 98
17613.40 91
17614.66 99
17615.91 100
17617.16 92
17618.42 88
17619.67 97
17620.92 93
17622.18 93
17623.43 79
17624.69 83
17625.94 78
17627.19 98
17628.45 109
17629.70 102
17630.96 100
17632.21 85
17633.47 95
17634.72 97
17635.97 120
17637.23 90
17638.48 98
17639.74 111
17640.99 107
17642.25 84
17643.50 84
17644.76 87
17646.01 109
17647.27 108
17648.52 76
17649.78 88
17651.03 101
17652.28 117
17653.54 84
17654.80 92
17656.05 100
17657.31 91
17658.56 110
17659.82 106
17661.07 92
17662.33 108
17663.58 116
17664.84 127
17666.09 95
17667.35 106
17668.60 103
17669.86 109
17671.11 110
17672.37 87
17673.63 77
17674.88 102
17676.14 92
17677.39 89
17678.65 93
17679.91 99
17681.16 89
17682.42 104
17683.67 101
17684.93 108
17686.19 86
17687.44 102
17688.70 98
17689.95 89
17691.21 81
17692.47 92
17693.72 85
17694.98 95
17696.24 94
17697.49 85
17698.75 100
17700.01 104
17701.26 88
17702.52 76
17703.78 108
17705.03 91
17706.29 96
17707.55 107
17708.81 91
17710.06 86
17711.32 102
17712.58 113
17713.83 109
17715.09 84
17716.35 86
17717.61 85
17718.86 95
17720.12 94
17721.38 62
17722.63 97
17723.89 106
17725.15 82
17726.41 80
17727.67 106
17728.92 87
17730.18 91
17731.44 93
17732.70 90
17733.95 116
17735.21 99
17736.47 84
17737.73 79
17738.99 77
17740.24 83
17741.50 87
17742.76 88
17744.02 84
17745.28 88
17746.54 96
17747.79 81
17749.05 90
17750.31 80
17751.57 113
17752.83 88
17754.09 89
17755.35 71
17756.60 71
17757.86 85
17759.12 105
17760.38 89
17761.64 80
17762.90 94
17764.16 88
17765.42 97
17766.67 77
17767.93 83
17769.19 100
17770.45 111
17771.71 93
17772.97 93
17774.23 84
17775.49 93
17776.75 84
17778.01 86
17779.27 82
17780.53 80
17781.79 78
17783.05 83
17784.31 84
17785.57 82
17786.83 100
17788.09 77
17789.35 86
17790.61 66
17791.87 94
17793.13 98
17794.39 85
17795.65 83
17796.91 87
17798.17 95
17799.43 87
17800.69 98
17801.95 77
17803.21 93
17804.47 81
17805.73 105
17806.99 57
17808.25 92
17809.51 89
17810.77 100
17812.03 80
17813.29 84
17814.55 88
17815.81 71
17817.07 85
17818.33 82
17819.60 92
17820.86 98
17822.12 95
17823.38 103
17824.64 102
17825.90 68
17827.16 98
17828.42 116
17829.68 120
17830.95 97
17832.21 90
17833.47 94
17834.73 89
17835.99 91
17837.25 78
17838.51 87
17839.78 92
17841.04 89
17842.30 80
17843.56 65
17844.82 79
17846.08 81
17847.35 76
17848.61 94
17849.87 89
17851.13 90
17852.39 88
17853.66 100
17854.92 87
17856.18 65
17857.44 72
17858.71 77
17859.97 74
17861.23 78
17862.49 90
17863.76 75
17865.02 88
17866.28 80
17867.54 76
17868.81 81
17870.07 101
17871.33 74
17872.59 85
17873.86 79
17875.12 96
17876.38 64
17877.65 70
17878.91 91
17880.17 75
17881.44 91
17882.70 84
17883.96 70
17885.22 69
17886.49 83
17887.75 91
17889.01 77
17890.28 73
17891.54 93
17892.81 88
17894.07 83
17895.33 75
17896.60 74
17897.86 73
17899.12 87
17900.39 94
17901.65 65
17902.92 89
17904.18 86
17905.44 105
17906.71 84
17907.97 91
17909.24 76
17910.50 77
17911.76 73
17913.03 83
17914.29 71
17915.56 79
17916.82 83
17918.09 64
17919.35 97
17920.61 69
17921.88 83
17923.14 81
17924.41 82
17925.67 68
17926.94 71
17928.20 83
17929.47 88
17930.73 77
17932.00 69
17933.26 73
17934.53 78
17935.79 99
17937.06 86
17938.32 83
17939.59 92
17940.85 98
17942.12 84
17943.38 77
17944.65 72
17945.91 96
17947.18 92
17948.44 78
17949.71 72
17950.98 85
17952.24 87
17953.51 72
17954.77 72
17956.04 68
17957.30 115
17958.57 98
17959.84 76
17961.10 67
17962.37 73
17963.63 94
17964.90 89
17966.17 86
17967.43 106
17968.70 77
17969.96 81
17971.23 76
17972.50 73
17973.76 76
17975.03 83
17976.30 85
17977.56 78
17978.83 84
17980.10 77
17981.36 82
17982.63 80
17983.90 98
17985.16 55
17986.43 78
17987.70 76
17988.96 91
17990.23 69
17991.50 83
17992.76 86
17994.03 81
17995.30 88
17996.57 74
17997.83 95
17999.10 100
18000.37 95
18001.64 73
18002.90 89
18004.17 69
18005.44 103
18006.71 74
18007.97 81
18009.24 76
18010.51 81
18011.78 86
18013.04 84
18014.31 88
18015.58 78
18016.85 87
18018.12 79
18019.38 71
18020.65 61
18021.92 88
18023.19 91
18024.46 116
18025.72 69
18026.99 85
18028.26 74
18029.53 117
18030.80 101
18032.07 73
18033.33 67
18034.60 81
18035.87 83
18037.14 84
18038.41 87
18039.68 96
18040.95 98
18042.22 91
18043.48 84
18044.75 77
18046.02 89
18047.29 79
18048.56 101
18049.83 72
18051.10 76
18052.37 110
18053.64 106
18054.91 87
18056.17 66
18057.44 93
18058.71 89
18059.98 104
18061.25 64
18062.52 73
18063.79 84
18065.06 95
18066.33 93
18067.60 75
18068.87 80
18070.14 84
18071.41 74
18072.68 86
18073.95 89
18075.22 84
18076.49 118
18077.76 86
18079.03 79
18080.30 62
18081.57 94
18082.84 85
18084.11 78
18085.38 64
18086.65 84
18087.92 71
18089.19 95
18090.46 74
18091.73 86
18093.00 104
18094.27 77
18095.55 93
18096.82 77
18098.09 85
18099.36 83
18100.63 83
18101.90 77
18103.17 82
18104.44 71
18105.71 93
18106.98 70
18108.25 94
18109.53 70
18110.80 69
18112.07 85
18113.34 87
18114.61 88
18115.88 76
18117.15 86
18118.43 92
18119.70 91
18120.97 76
18122.24 96
18123.51 102
18124.78 95
18126.05 98
18127.33 75
18128.60 76
18129.87 81
18131.14 95
18132.41 92
18133.69 98
18134.96 79
18136.23 112
18137.50 85
18138.77 83
18140.05 95
18141.32 97
18142.59 76
18143.86 90
18145.14 73
18146.41 79
18147.68 81
18148.95 96
18150.23 87
18151.50 87
18152.77 90
18154.04 71
18155.32 85
18156.59 79
18157.86 85
18159.14 79
18160.41 112
18161.68 80
18162.96 82
18164.23 84
18165.50 88
18166.77 98
18168.05 81
18169.32 66
18170.59 84
18171.87 82
18173.14 68
18174.41 81
18175.69 80
18176.96 94
18178.24 94
18179.51 77
18180.78 68
18182.06 99
18183.33 84
18184.60 79
18185.88 81
18187.15 94
18188.43 70
18189.70 88
18190.97 104
18192.25 103
18193.52 86
18194.80 83
18196.07 87
18197.34 89
18198.62 95
18199.89 71
18201.17 95
18202.44 74
18203.72 71
18204.99 71
18206.27 75
18207.54 77
18208.82 89
18210.09 93
18211.36 92
18212.64 87
18213.91 70
18215.19 86
18216.46 86
18217.74 77
18219.01 71
18220.29 83
18221.56 76
18222.84 68
18224.11 64
18225.39 91
18226.67 83
18227.94 89
18229.22 88
18230.49 87
18231.77 93
18233.04 77
18234.32 85
18235.59 96
18236.87 93
18238.14 75
18239.42 85
18240.70 58
18241.97 79
18243.25 93
18244.52 91
18245.80 83
18247.08 89
18248.35 77
18249.63 72
18250.90 75
18252.18 86
18253.46 84
18254.73 77
18256.01 72
18257.29 64
18258.56 69
18259.84 77
18261.11 67
18262.39 84
18263.67 88
18264.94 79
18266.22 95
18267.50 74
18268.77 81
18270.05 75
18271.33 100
18272.61 84
18273.88 88
18275.16 107
18276.44 86
18277.71 95
18278.99 86
18280.27 92
18281.54 97
18282.82 74
18284.10 78
18285.38 86
18286.65 92
18287.93 104
18289.21 66
18290.49 76
18291.76 85
18293.04 84
18294.32 88
18295.60 106
18296.88 95
18298.15 99
18299.43 61
18300.71 77
18301.99 72
18303.26 92
18304.54 74
18305.82 81
18307.10 90
18308.38 95
18309.66 65
18310.93 56
18312.21 76
18313.49 94
18314.77 90
18316.05 90
18317.33 84
18318.60 86
18319.88 69
18321.16 87
18322.44 94
18323.72 91
18325.00 78
18326.28 76
18327.55 58
18328.83 85
18330.11 72
18331.39 86
18332.67 91
18333.95 92
18335.23 66
18336.51 96
18337.79 93
18339.07 72
18340.35 82
18341.62 92
18342.90 120
18344.18 101
18345.46 74
18346.74 88
18348.02 101
18349.30 85
18350.58 83
18351.86 80
18353.14 95
18354.42 100
18355.70 99
18356.98 79
18358.26 66
18359.54 75
18360.82 79
18362.10 99
18363.38 79
18364.66 75
18365.94 88
18367.22 84
18368.50 57
18369.78 73
18371.06 68
18372.34 96
18373.62 103
18374.90 77
18376.18 83
18377.46 90
18378.74 78
18380.03 73
18381.31 83
18382.59 83
18383.87 83
18385.15 85
18386.43 70
18387.71 69
18388.99 77
18390.27 82
18391.55 75
18392.83 70
18394.12 87
18395.40 72
18396.68 71
18397.96 89
18399.24 63
18400.52 77
18401.80 81
18403.08 88
18404.37 78
18405.65 71
18406.93 71
18408.21 102
18409.49 94
18410.77 74
18412.06 63
18413.34 74
18414.62 85
18415.90 69
18417.18 93
18418.47 97
18419.75 96
18421.03 82
18422.31 87
18423.59 90
18424.88 84
18426.16 91
18427.44 81
18428.72 69
18430.01 85
18431.29 79
18432.57 83
18433.85 88
18435.14 75
18436.42 92
18437.70 92
18438.98 86
18440.27 79
18441.55 74
18442.83 98
18444.12 106
18445.40 76
18446.68 76
18447.96 74
18449.25 78
18450.53 83
18451.81 84
18453.10 79
18454.38 68
18455.66 72
18456.95 64
18458.23 99
18459.51 79
18460.80 91
18462.08 83
18463.36 71
18464.65 64
18465.93 78
18467.22 75
18468.50 72
18469.78 84
18471.07 85
18472.35 68
18473.63 67
18474.92 76
18476.20 57
18477.49 80
18478.77 79
18480.05 72
18481.34 83
18482.62 64
18483.91 70
18485.19 85
18486.48 86
18487.76 78
18489.04 95
18490.33 92
18491.61 77
18492.90 77
18494.18 70
18495.47 71
18496.75 92
18498.04 96
18499.32 97
18500.61 83
18501.89 73
18503.18 79
18504.46 65
18505.75 80
18507.03 85
18508.32 59
18509.60 77
18510.89 89
18512.17 90
18513.46 72
18514.74 75
18516.03 86
18517.31 66
18518.60 99
18519.89 77
18521.17 91
18522.46 81
18523.74 71
18525.03 66
18526.31 74
18527.60 91
18528.89 93
18530.17 67
18531.46 51
18532.74 69
18534.03 73
18535.32 86
18536.60 82
18537.89 59
18539.17 79
18540.46 64
18541.75 80
18543.03 91
18544.32 82
18545.61 86
18546.89 77
18548.18 80
18549.47 69
18550.75 67
18552.04 60
18553.33 81
18554.61 69
18555.90 70
18557.19 78
18558.47 86
18559.76 65
18561.05 67
18562.33 81
18563.62 74
18564.91 84
18566.19 79
18567.48 75
18568.77 77
18570.06 76
18571.34 66
18572.63 76
18573.92 70
18575.21 83
18576.49 75
18577.78 82
18579.07 82
18580.36 78
18581.64 97
18582.93 102
18584.22 97
18585.51 81
18586.80 92
18588.08 88
18589.37 61
18590.66 88
18591.95 91
18593.24 75
18594.52 76
18595.81 81
18597.10 79
18598.39 60
18599.68 90
18600.96 78
18602.25 89
18603.54 90
18604.83 92
18606.12 79
18607.41 92
18608.70 78
18609.98 80
18611.27 79
18612.56 91
18613.85 78
18615.14 75
18616.43 77
18617.72 79
18619.01 102
18620.30 100
18621.58 79
18622.87 85
18624.16 89
18625.45 89
18626.74 76
18628.03 76
18629.32 78
18630.61 66
18631.90 75
18633.19 70
18634.48 80
18635.77 65
18637.06 78
18638.35 84
18639.64 78
18640.93 68
18642.22 91
18643.51 86
18644.80 85
18646.09 88
18647.38 73
18648.67 71
18649.96 58
18651.25 87
18652.54 95
18653.83 73
18655.12 79
18656.41 86
18657.70 90
18658.99 69
18660.28 82
18661.57 83
18662.86 78
18664.15 73
18665.44 84
18666.73 75
18668.02 79
18669.31 91
18670.60 81
18671.89 85
18673.18 81
18674.48 89
18675.77 89
18677.06 90
18678.35 73
18679.64 85
18680.93 78
18682.22 78
18683.51 71
18684.80 77
18686.10 81
18687.39 91
18688.68 68
18689.97 69
18691.26 66
18692.55 61
18693.84 50
18695.14 75
18696.43 62
18697.72 77
18699.01 60
18700.30 69
18701.60 68
18702.89 59
18704.18 80
18705.47 69
18706.76 83
18708.06 82
18709.35 71
18710.64 68
18711.93 81
18713.22 63
18714.52 58
18715.81 85
18717.10 84
18718.39 78
18719.69 83
18720.98 72
18722.27 81
18723.56 90
18724.86 70
18726.15 66
18727.44 60
18728.73 68
18730.03 72
18731.32 80
18732.61 62
18733.91 77
18735.20 75
18736.49 70
18737.79 65
18739.08 65
18740.37 85
18741.66 70
18742.96 69
18744.25 76
18745.54 92
18746.84 82
18748.13 89
18749.43 88
18750.72 93
18752.01 86
18753.31 87
18754.60 70
18755.89 53
18757.19 69
18758.48 90
18759.77 74
18761.07 77
18762.36 85
18763.66 83
18764.95 71
18766.24 62
18767.54 74
18768.83 71
18770.13 57
18771.42 52
18772.72 81
18774.01 80
18775.30 85
18776.60 70
18777.89 83
18779.19 82
18780.48 82
18781.78 82
18783.07 81
18784.37 90
18785.66 85
18786.96 102
18788.25 107
18789.55 80
18790.84 56
18792.14 74
18793.43 85
18794.73 68
18796.02 74
18797.32 102
18798.61 89
18799.91 58
18801.20 76
18802.50 70
18803.79 59
18805.09 62
18806.38 85
18807.68 89
18808.97 81
18810.27 57
18811.57 68
18812.86 59
18814.16 82
18815.45 67
18816.75 82
18818.05 69
18819.34 64
18820.64 89
18821.93 74
18823.23 69
18824.53 73
18825.82 82
18827.12 87
18828.41 69
18829.71 80
18831.01 77
18832.30 65
18833.60 80
18834.90 66
18836.19 79
18837.49 67
18838.79 80
18840.08 80
18841.38 63
18842.68 96
18843.97 60
18845.27 80
18846.57 88
18847.86 76
18849.16 60
18850.46 78
18851.75 86
18853.05 64
18854.35 75
18855.65 89
18856.94 95
18858.24 58
18859.54 69
18860.83 68
18862.13 66
18863.43 75
18864.73 82
18866.02 74
18867.32 73
18868.62 68
18869.92 70
18871.21 71
18872.51 64
18873.81 79
18875.11 77
18876.41 74
18877.70 64
18879.00 79
18880.30 74
18881.60 71
18882.90 63
18884.19 76
18885.49 56
18886.79 62
18888.09 57
18889.39 75
18890.69 74
18891.98 72
18893.28 90
18894.58 86
18895.88 86
18897.18 73
18898.48 73
18899.78 63
18901.07 62
18902.37 78
18903.67 99
18904.97 79
18906.27 78
18907.57 75
18908.87 86
18910.17 71
18911.47 67
18912.77 68
18914.06 74
18915.36 73
18916.66 75
18917.96 65
18919.26 64
18920.56 73
18921.86 81
18923.16 75
18924.46 75
18925.76 78
18927.06 69
18928.36 64
18929.66 93
18930.96 60
18932.26 70
18933.56 64
18934.86 71
18936.16 87
18937.46 55
18938.76 59
18940.06 71
18941.36 84
18942.66 67
18943.96 79
18945.26 73
18946.56 72
18947.86 73
18949.16 76
18950.46 70
18951.76 81
18953.06 82
18954.36 63
18955.66 57
18956.96 70
18958.26 76
18959.56 77
18960.87 86
18962.17 80
18963.47 60
18964.77 65
18966.07 75
18967.37 63
18968.67 59
18969.97 64
18971.27 66
18972.57 61
18973.88 64
18975.18 70
18976.48 79
18977.78 69
18979.08 70
18980.38 98
18981.68 87
18982.99 65
18984.29 67
18985.59 68
18986.89 71
18988.19 69
18989.49 76
18990.80 64
18992.10 62
18993.40 86
18994.70 84
18996.00 63
18997.31 62
18998.61 59
18999.91 75
19001.21 75
19002.51 76
19003.82 67
19005.12 77
19006.42 68
19007.72 62
19009.03 62
19010.33 70
19011.63 78
19012.93 78
19014.24 67
19015.54 81
19016.84 74
19018.15 79
19019.45 90
19020.75 71
19022.05 63
19023.36 71
19024.66 73
19025.96 73
19027.27 56
19028.57 57
19029.87 70
19031.18 83
19032.48 79
19033.78 79
19035.09 65
19036.39 73
19037.69 72
19039.00 78
19040.30 72
19041.60 65
19042.91 85
19044.21 81
19045.51 65
19046.82 67
19048.12 94
19049.43 76
19050.73 69
19052.03 54
19053.34 65
19054.64 62
19055.95 68
19057.25 73
19058.55 56
19059.86 65
19061.16 64
19062.47 68
19063.77 71
19065.08 64
19066.38 65
19067.68 77
19068.99 72
19070.29 78
19071.60 58
19072.90 72
19074.21 81
19075.51 68
19076.82 70
19078.12 64
19079.43 67
19080.73 79
19082.04 73
19083.34 76
19084.65 67
19085.95 65
19087.26 61
19088.56 63
19089.87 62
19091.17 65
19092.48 73
19093.78 71
19095.09 63
19096.39 60
19097.70 72
19099.00 88
19100.31 72
19101.62 64
19102.92 67
19104.23 81
19105.53 77
19106.84 53
19108.14 77
19109.45 81
19110.76 67
19112.06 90
19113.37 81
19114.67 70
19115.98 85
19117.29 63
19118.59 70
19119.90 72
19121.21 66
19122.51 66
19123.82 68
19125.13 73
19126.43 67
19127.74 67
19129.04 69
19130.35 67
19131.66 66
19132.96 64
19134.27 68
19135.58 67
19136.89 63
19138.19 79
19139.50 65
19140.81 82
19142.11 77
19143.42 67
19144.73 67
19146.03 79
19147.34 62
19148.65 66
19149.96 66
19151.26 74
19152.57 67
19153.88 68
19155.19 73
19156.49 62
19157.80 63
19159.11 77
19160.42 47
19161.72 65
19163.03 68
19164.34 73
19165.65 71
19166.96 71
19168.26 81
19169.57 71
19170.88 85
19172.19 72
19173.50 72
19174.80 74
19176.11 74
19177.42 83
19178.73 70
19180.04 54
19181.34 68
19182.65 54
19183.96 65
19185.27 63
19186.58 75
19187.89 70
19189.20 64
19190.50 70
19191.81 67
19193.12 71
19194.43 79
19195.74 62
19197.05 75
19198.36 65
19199.67 72
19200.98 73
19202.28 81
19203.59 77
19204.90 54
19206.21 74
19207.52 66
19208.83 71
19210.14 67
19211.45 89
19212.76 77
19214.07 73
19215.38 69
19216.69 70
19218.00 61
19219.31 66
19220.62 65
19221.93 76
19223.24 75
19224.55 61
19225.86 72
19227.17 76
19228.48 91
19229.79 66
19231.10 73
19232.41 68
19233.72 73
19235.03 67
19236.34 68
19237.65 72
19238.96 64
19240.27 73
19241.58 71
19242.89 76
19244.20 71
19245.51 77
19246.82 66
19248.13 59
19249.44 73
19250.75 69
19252.06 62
19253.37 90
19254.69 82
19256.00 75
19257.31 73
19258.62 69
19259.93 79
19261.24 76
19262.55 69
19263.86 62
19265.17 77
19266.49 65
19267.80 80
19269.11 74
19270.42 79
19271.73 54
19273.04 76
19274.35 67
19275.67 71
19276.98 70
19278.29 71
19279.60 67
19280.91 77
19282.22 74
19283.54 77
19284.85 79
19286.16 75
19287.47 86
19288.78 72
19290.10 73
19291.41 69
19292.72 79
19294.03 68
19295.34 75
19296.66 84
19297.97 71
19299.28 76
19300.59 74
19301.91 68
19303.22 64
19304.53 76
19305.84 72
19307.16 71
19308.47 68
19309.78 74
19311.10 67
19312.41 71
19313.72 62
19315.03 93
19316.35 87
19317.66 81
19318.97 81
19320.29 65
19321.60 61
19322.91 73
19324.23 80
19325.54 71
19326.85 69
19328.17 72
19329.48 83
19330.79 66
19332.11 76
19333.42 72
19334.73 67
19336.05 83
19337.36 73
19338.67 65
19339.99 71
19341.30 72
19342.62 75
19343.93 81
19345.24 72
19346.56 89
19347.87 66
19349.19 75
19350.50 71
19351.81 92
19353.13 67
19354.44 64
19355.76 75
19357.07 64
19358.39 72
19359.70 86
19361.02 66
19362.33 79
19363.64 80
19364.96 65
19366.27 73
19367.59 55
19368.90 98
19370.22 78
19371.53 67
19372.85 64
19374.16 76
19375.48 78
19376.79 71
19378.11 96
19379.42 84
19380.74 79
19382.05 77
19383.37 84
19384.68 72
19386.00 72
19387.31 79
19388.63 72
19389.95 73
19391.26 59
19392.58 60
19393.89 87
19395.21 72
19396.52 68
19397.84 64
19399.16 60
19400.47 87
19401.79 80
19403.10 71
19404.42 58
19405.73 74
19407.05 79
19408.37 81
19409.68 52
19411.00 62
19412.32 77
19413.63 66
19414.95 77
19416.26 76
19417.58 64
19418.90 106
19420.21 85
19421.53 85
19422.85 73
19424.16 71
19425.48 71
19426.80 89
19428.11 80
19429.43 66
19430.75 84
19432.06 77
19433.38 79
19434.70 73
19436.02 56
19437.33 64
19438.65 68
19439.97 68
19441.28 73
19442.60 66
19443.92 66
19445.24 62
19446.55 77
19447.87 84
19449.19 71
19450.51 69
19451.82 72
19453.14 82
19454.46 81
19455.78 85
19457.09 69
19458.41 87
19459.73 87
19461.05 58
19462.37 75
19463.68 76
19465.00 68
19466.32 73
19467.64 70
19468.96 69
19470.28 79
19471.59 71
19472.91 77
19474.23 52
19475.55 66
19476.87 78
19478.19 77
19479.50 66
19480.82 84
19482.14 78
19483.46 80
19484.78 87
19486.10 70
19487.42 81
19488.73 84
19490.05 75
19491.37 61
19492.69 64
19494.01 63
19495.33 80
19496.65 63
19497.97 75
19499.29 61
19500.61 62
19501.93 67
19503.25 64
19504.56 75
19505.88 59
19507.20 60
19508.52 57
19509.84 68
19511.16 73
19512.48 64
19513.80 61
19515.12 61
19516.44 73
19517.76 80
19519.08 77
19520.40 65
19521.72 62
19523.04 84
19524.36 80
19525.68 80
19527.00 69
19528.32 67
19529.64 77
19530.96 80
19532.28 61
19533.60 67
19534.92 56
19536.24 55
19537.56 70
19538.88 74
19540.20 92
19541.53 77
19542.85 90
19544.17 69
19545.49 71
19546.81 77
19548.13 57
19549.45 80
19550.77 63
19552.09 57
19553.41 72
19554.73 64
19556.06 72
19557.38 85
19558.70 64
19560.02 80
19561.34 65
19562.66 62
19563.98 66
19565.30 66
19566.63 76
19567.95 65
19569.27 67
19570.59 91
19571.91 72
19573.23 62
19574.56 64
19575.88 46
19577.20 58
19578.52 66
19579.84 59
19581.17 67
19582.49 63
19583.81 83
19585.13 73
19586.45 61
19587.78 60
19589.10 62
19590.42 54
19591.74 78
19593.07 61
19594.39 64
19595.71 74
19597.03 77
19598.36 72
19599.68 53
19601.00 71
19602.32 80
19603.65 66
19604.97 60
19606.29 68
19607.61 71
19608.94 65
19610.26 63
19611.58 64
19612.91 79
19614.23 79
19615.55 72
19616.88 87
19618.20 65
19619.52 65
19620.85 58
19622.17 67
19623.49 61
19624.82 77
19626.14 81
19627.46 65
19628.79 79
19630.11 59
19631.43 64
19632.76 71
19634.08 61
19635.41 56
19636.73 85
19638.05 72
19639.38 80
19640.70 58
19642.03 52
19643.35 57
19644.67 59
19646.00 73
19647.32 84
19648.65 58
19649.97 65
19651.29 58
19652.62 72
19653.94 50
19655.27 61
19656.59 74
19657.92 71
19659.24 62
19660.57 55
19661.89 65
19663.22 47
19664.54 67
19665.87 78
19667.19 62
19668.52 64
19669.84 81
19671.17 60
19672.49 57
19673.82 48
19675.14 60
19676.47 69
19677.79 73
19679.12 62
19680.44 79
19681.77 62
19683.09 59
19684.42 65
19685.74 58
19687.07 60
19688.39 66
19689.72 78
19691.05 74
19692.37 62
19693.70 73
19695.02 78
19696.35 71
19697.68 73
19699.00 71
19700.33 64
19701.65 60
19702.98 71
19704.31 64
19705.63 56
19706.96 73
19708.28 69
19709.61 59
19710.94 65
19712.26 62
19713.59 75
19714.92 83
19716.24 56
19717.57 53
19718.90 70
19720.22 90
19721.55 72
19722.88 59
19724.20 64
19725.53 78
19726.86 72
19728.18 53
19729.51 58
19730.84 67
19732.16 67
19733.49 71
19734.82 65
19736.15 55
19737.47 57
19738.80 67
19740.13 71
19741.46 78
19742.78 56
19744.11 67
19745.44 66
19746.77 74
19748.09 63
19749.42 78
19750.75 54
19752.08 71
19753.40 66
19754.73 76
19756.06 65
19757.39 66
19758.72 82
19760.04 70
19761.37 73
19762.70 73
19764.03 69
19765.36 67
19766.68 64
19768.01 69
19769.34 55
19770.67 70
19772.00 82
19773.33 76
19774.66 60
19775.98 66
19777.31 65
19778.64 66
19779.97 54
19781.30 54
19782.63 66
19783.96 58
19785.29 74
19786.61 70
19787.94 70
19789.27 66
19790.60 60
19791.93 68
19793.26 77
19794.59 74
19795.92 79
19797.25 65
19798.58 67
19799.91 68
19801.24 60
19802.56 65
19803.89 85
19805.22 82
19806.55 70
19807.88 64
19809.21 65
19810.54 71
19811.87 65
19813.20 71
19814.53 59
19815.86 64
19817.19 73
19818.52 67
19819.85 40
19821.18 55
19822.51 62
19823.84 74
19825.17 69
19826.50 60
19827.83 48
19829.16 65
19830.49 65
19831.82 68
19833.15 51
19834.49 71
19835.82 68
19837.15 54
19838.48 74
19839.81 67
19841.14 78
19842.47 73
19843.80 62
19845.13 70
19846.46 59
19847.79 57
19849.12 74
19850.46 70
19851.79 56
19853.12 62
19854.45 70
19855.78 65
19857.11 68
19858.44 72
19859.77 71
19861.11 71
19862.44 76
19863.77 55
19865.10 64
19866.43 74
19867.76 67
19869.09 61
19870.43 55
19871.76 56
19873.09 47
19874.42 69
19875.75 78
19877.09 62
19878.42 68
19879.75 75
19881.08 68
19882.41 57
19883.75 58
19885.08 61
19886.41 62
19887.74 69
19889.08 55
19890.41 62
19891.74 68
19893.07 54
19894.41 61
19895.74 66
19897.07 80
19898.40 69
19899.74 66
19901.07 61
19902.40 62
19903.73 77
19905.07 51
19906.40 59
19907.73 64
19909.07 71
19910.40 62
19911.73 56
19913.07 57
19914.40 63
19915.73 70
19917.07 66
19918.40 67
19919.73 58
19921.07 56
19922.40 66
19923.73 51
19925.07 52
19926.40 54
19927.73 67
19929.07 72
19930.40 63
19931.74 66
19933.07 58
19934.40 60
19935.74 84
19937.07 58
19938.40 71
19939.74 81
19941.07 65
19942.41 73
19943.74 58
19945.08 64
19946.41 85
19947.74 61
19949.08 67
19950.41 70
19951.75 60
19953.08 66
19954.42 80
19955.75 62
19957.09 69
19958.42 73
19959.76 91
19961.09 72
19962.42 60
19963.76 69
19965.09 60
19966.43 72
19967.76 64
19969.10 70
19970.43 74
19971.77 76
19973.11 75
19974.44 59
19975.78 73
19977.11 55
19978.45 64
19979.78 65
19981.12 70
19982.45 60
19983.79 60
19985.12 52
19986.46 73
19987.80 66
19989.13 60
19990.47 82
19991.80 66
19993.14 56
19994.47 54
19995.81 73
19997.15 57
19998.48 59
19999.82 83
20001.15 64
20002.49 54
20003.83 71
20005.16 78
20006.50 57
20007.84 64
20009.17 91
20010.51 99
20011.85 71
20013.18 63
20014.52 59
20015.85 81
20017.19 70
20018.53 69
20019.87 67
20021.20 70
20022.54 52
20023.88 64
20025.21 56
20026.55 73
20027.89 69
20029.22 71
20030.56 79
20031.90 69
20033.24 60
20034.57 59
20035.91 80
20037.25 67
20038.58 79
20039.92 74
20041.26 81
20042.60 69
20043.93 58
20045.27 65
20046.61 61
20047.95 64
20049.29 85
20050.62 76
20051.96 61
20053.30 74
20054.64 86
20055.97 71
20057.31 57
20058.65 73
20059.99 76
20061.33 64
20062.66 65
20064.00 65
20065.34 58
20066.68 68
20068.02 62
20069.36 64
20070.70 76
20072.03 70
20073.37 70
20074.71 66
20076.05 66
20077.39 68
20078.73 71
20080.07 69
20081.40 71
20082.74 50
20084.08 74
20085.42 60
20086.76 55
20088.10 68
20089.44 56
20090.78 60
20092.12 72
20093.46 82
20094.80 62
20096.13 86
20097.47 67
20098.81 68
20100.15 76
20101.49 66
20102.83 51
20104.17 65
20105.51 67
20106.85 71
20108.19 70
20109.53 81
20110.87 71
20112.21 61
20113.55 63
20114.89 65
20116.23 77
20117.57 54
20118.91 76
20120.25 92
20121.59 70
20122.93 49
20124.27 76
