# Supplementary material for: MALDI-TOF MS typing enables the classification of brewing yeasts of the genus Saccharomyces to major beer styles
Source: PLoS One. 2017 Aug 9;12(8):e0181694. doi: 10.1371/journal.pone.0181694 (PMC5549903; doi:10.1371/journal.pone.0181694)
Supplement: S13 File — The directory includes 90 raw files and was zipped to “.zip”; the folder has three strains with 30 spectra per strain; S1 Text explains the raw files with an example and Table 1 represents the yeast strains used within the experiment. (ZIP) [file pone.0181694.s016.zip › 37-39/30635-431-OG-Alt-Koe-YPG-18h-E-E_2015-10-21__0_C1_1.dat]

1999.81 2557
2000.23 2459
2000.65 2521
2001.07 2625
2001.50 2300
2001.92 2359
2002.34 2539
2002.76 2361
2003.18 2257
2003.60 2085
2004.03 2418
2004.45 2259
2004.87 2124
2005.29 2338
2005.71 2413
2006.14 2361
2006.56 2347
2006.98 2339
2007.40 2408
2007.83 2591
2008.25 2497
2008.67 2340
2009.09 2314
2009.52 2433
2009.94 2390
2010.36 2297
2010.78 2298
2011.21 2477
2011.63 2405
2012.05 2252
2012.48 2251
2012.90 2253
2013.32 2098
2013.74 2106
2014.17 2119
2014.59 2160
2015.01 2231
2015.44 2293
2015.86 2195
2016.28 2191
2016.71 2298
2017.13 2380
2017.55 2549
2017.98 2333
2018.40 2321
2018.82 2494
2019.25 2450
2019.67 2485
2020.09 2529
2020.52 2458
2020.94 2397
2021.37 2411
2021.79 2306
2022.21 2206
2022.64 2215
2023.06 2356
2023.48 2177
2023.91 2257
2024.33 2260
2024.76 2385
2025.18 2327
2025.61 2221
2026.03 2231
2026.45 2140
2026.88 2132
2027.30 2228
2027.73 2180
2028.15 2167
2028.58 2208
2029.00 2273
2029.43 2124
2029.85 2226
2030.28 2280
2030.70 2283
2031.12 2354
2031.55 2319
2031.97 2332
2032.40 2408
2032.82 2526
2033.25 2518
2033.67 2481
2034.10 2514
2034.52 2492
2034.95 2708
2035.38 2648
2035.80 2446
2036.23 2315
2036.65 2393
2037.08 2573
2037.50 2576
2037.93 2440
2038.35 2504
2038.78 2598
2039.20 2691
2039.63 2582
2040.06 2452
2040.48 2477
2040.91 2593
2041.33 2659
2041.76 2678
2042.19 2326
2042.61 2296
2043.04 2352
2043.46 2306
2043.89 2305
2044.32 2295
2044.74 2314
2045.17 2350
2045.59 2344
2046.02 2427
2046.45 2434
2046.87 2389
2047.30 2291
2047.73 2477
2048.15 2347
2048.58 2267
2049.01 2278
2049.43 2415
2049.86 2277
2050.29 2166
2050.71 2267
2051.14 2210
2051.57 2232
2051.99 2312
2052.42 2248
2052.85 2291
2053.28 2297
2053.70 2318
2054.13 2124
2054.56 2064
2054.99 2145
2055.41 2056
2055.84 2114
2056.27 2169
2056.69 2169
2057.12 2222
2057.55 2310
2057.98 2317
2058.41 2241
2058.83 2250
2059.26 2328
2059.69 2213
2060.12 2117
2060.54 2231
2060.97 2211
2061.40 2245
2061.83 2289
2062.26 2300
2062.68 2392
2063.11 2557
2063.54 2356
2063.97 2577
2064.40 2521
2064.83 2802
2065.25 2943
2065.68 2954
2066.11 3031
2066.54 2778
2066.97 2619
2067.40 2575
2067.82 2558
2068.25 2586
2068.68 2477
2069.11 2566
2069.54 2426
2069.97 2409
2070.40 2394
2070.83 2286
2071.26 2283
2071.68 2271
2072.11 2257
2072.54 2327
2072.97 2328
2073.40 2392
2073.83 2256
2074.26 2254
2074.69 2323
2075.12 2403
2075.55 2590
2075.98 2593
2076.41 2496
2076.84 2242
2077.27 2203
2077.70 2561
2078.13 2579
2078.55 2616
2078.98 2568
2079.41 2365
2079.84 2271
2080.27 2453
2080.70 2588
2081.13 2455
2081.56 2562
2081.99 2525
2082.42 2399
2082.85 2487
2083.29 2487
2083.72 2327
2084.15 2222
2084.58 2354
2085.01 2297
2085.44 2464
2085.87 2412
2086.30 2415
2086.73 2283
2087.16 2340
2087.59 2384
2088.02 2292
2088.45 2237
2088.88 2233
2089.31 2294
2089.74 2188
2090.17 2291
2090.61 2226
2091.04 2243
2091.47 2320
2091.90 2356
2092.33 2374
2092.76 2347
2093.19 2281
2093.62 2339
2094.06 2361
2094.49 2330
2094.92 2295
2095.35 2349
2095.78 2270
2096.21 2173
2096.64 1986
2097.08 2164
2097.51 2362
2097.94 2241
2098.37 2078
2098.80 2156
2099.24 2168
2099.67 2129
2100.10 2228
2100.53 2119
2100.96 2055
2101.40 2075
2101.83 2140
2102.26 2204
2102.69 2057
2103.12 2145
2103.56 2248
2103.99 2302
2104.42 2191
2104.85 2188
2105.29 2209
2105.72 2103
2106.15 2262
2106.58 2337
2107.02 2139
2107.45 2214
2107.88 2187
2108.31 2212
2108.75 2290
2109.18 2417
2109.61 2244
2110.05 2275
2110.48 2241
2110.91 2098
2111.35 2101
2111.78 2227
2112.21 2105
2112.65 2171
2113.08 2134
2113.51 2282
2113.95 2206
2114.38 2141
2114.81 2151
2115.25 2208
2115.68 2095
2116.11 2107
2116.55 2152
2116.98 2138
2117.41 2035
2117.85 2227
2118.28 2228
2118.72 2201
2119.15 2098
2119.58 2088
2120.02 2168
2120.45 2221
2120.89 2295
2121.32 2269
2121.75 2336
2122.19 2225
2122.62 2245
2123.06 2175
2123.49 2129
2123.93 2046
2124.36 2151
2124.79 2242
2125.23 2188
2125.66 2338
2126.10 2220
2126.53 2052
2126.97 2129
2127.40 2188
2127.84 2181
2128.27 2109
2128.71 2128
2129.14 2125
2129.58 2227
2130.01 2180
2130.45 2289
2130.88 2333
2131.32 2326
2131.75 2243
2132.19 2273
2132.62 2335
2133.06 2302
2133.49 2356
2133.93 2268
2134.37 2446
2134.80 2744
2135.24 2735
2135.67 2631
2136.11 2671
2136.54 2764
2136.98 2547
2137.41 2397
2137.85 2476
2138.29 2401
2138.72 2349
2139.16 2369
2139.59 2253
2140.03 2237
2140.47 2406
2140.90 2197
2141.34 2139
2141.78 2167
2142.21 2182
2142.65 2058
2143.08 2165
2143.52 2133
2143.96 2195
2144.39 2157
2144.83 2208
2145.27 2091
2145.70 2103
2146.14 2233
2146.58 2359
2147.01 2484
2147.45 2353
2147.89 2271
2148.32 2358
2148.76 2353
2149.20 2418
2149.64 2503
2150.07 2454
2150.51 2538
2150.95 2429
2151.38 2547
2151.82 2618
2152.26 2654
2152.70 2539
2153.13 2526
2153.57 2588
2154.01 2504
2154.45 2597
2154.88 2472
2155.32 2324
2155.76 2280
2156.20 2206
2156.63 2233
2157.07 2394
2157.51 2345
2157.95 2309
2158.39 2198
2158.82 2333
2159.26 2350
2159.70 2208
2160.14 2398
2160.58 2557
2161.01 2412
2161.45 2343
2161.89 2523
2162.33 2535
2162.77 2488
2163.21 2370
2163.64 2447
2164.08 2438
2164.52 2297
2164.96 2366
2165.40 2405
2165.84 2438
2166.28 2337
2166.71 2340
2167.15 2355
2167.59 2256
2168.03 2207
2168.47 2375
2168.91 2422
2169.35 2486
2169.79 2336
2170.23 2571
2170.67 2581
2171.10 2622
2171.54 2656
2171.98 2709
2172.42 2696
2172.86 2755
2173.30 2688
2173.74 2804
2174.18 2673
2174.62 2881
2175.06 3001
2175.50 2989
2175.94 2801
2176.38 2657
2176.82 2631
2177.26 2666
2177.70 2783
2178.14 2529
2178.58 2359
2179.02 2517
2179.46 2537
2179.90 2526
2180.34 2377
2180.78 2500
2181.22 2358
2181.66 2266
2182.10 2221
2182.54 2255
2182.98 2315
2183.42 2236
2183.86 2294
2184.30 2361
2184.74 2205
2185.18 2154
2185.62 2179
2186.06 2368
2186.51 2338
2186.95 2366
2187.39 2386
2187.83 2433
2188.27 2392
2188.71 2407
2189.15 2368
2189.59 2424
2190.03 2378
2190.47 2510
2190.92 2475
2191.36 2451
2191.80 2497
2192.24 2321
2192.68 2395
2193.12 2471
2193.56 2521
2194.01 2437
2194.45 2488
2194.89 2522
2195.33 2543
2195.77 2651
2196.21 2693
2196.66 2467
2197.10 2540
2197.54 2550
2197.98 2427
2198.42 2478
2198.87 2543
2199.31 2470
2199.75 2456
2200.19 2543
2200.63 2667
2201.08 2559
2201.52 2540
2201.96 2472
2202.40 2468
2202.85 2445
2203.29 2417
2203.73 2318
2204.17 2524
2204.62 2525
2205.06 2602
2205.50 2600
2205.94 2437
2206.39 2607
2206.83 2413
2207.27 2422
2207.71 2497
2208.16 2648
2208.60 2718
2209.04 2548
2209.49 2579
2209.93 2644
2210.37 2572
2210.82 2485
2211.26 2469
2211.70 2539
2212.15 2482
2212.59 2375
2213.03 2495
2213.48 2460
2213.92 2515
2214.36 2459
2214.81 2351
2215.25 2250
2215.69 2513
2216.14 2363
2216.58 2335
2217.03 2166
2217.47 2111
2217.91 2075
2218.36 2317
2218.80 2489
2219.25 2360
2219.69 2402
2220.13 2377
2220.58 2312
2221.02 2165
2221.47 2273
2221.91 2514
2222.36 2406
2222.80 2471
2223.24 2420
2223.69 2456
2224.13 2656
2224.58 2491
2225.02 2514
2225.47 2559
2225.91 2611
2226.36 2540
2226.80 2491
2227.25 2504
2227.69 2693
2228.14 2606
2228.58 2429
2229.03 2343
2229.47 2577
2229.92 2629
2230.36 2673
2230.81 2710
2231.25 2916
2231.70 2860
2232.14 2842
2232.59 2721
2233.03 2759
2233.48 2745
2233.93 2851
2234.37 2794
2234.82 2791
2235.26 2859
2235.71 2466
2236.15 2484
2236.60 2545
2237.05 2565
2237.49 2670
2237.94 2660
2238.38 2644
2238.83 2511
2239.28 2368
2239.72 2393
2240.17 2248
2240.61 2251
2241.06 2343
2241.51 2294
2241.95 2267
2242.40 2191
2242.85 2237
2243.29 2250
2243.74 2307
2244.19 2397
2244.63 2271
2245.08 2235
2245.52 2329
2245.97 2299
2246.42 2179
2246.87 2217
2247.31 2024
2247.76 2104
2248.21 2216
2248.65 2249
2249.10 2180
2249.55 2052
2249.99 2146
2250.44 2257
2250.89 2169
2251.34 2127
2251.78 2150
2252.23 2307
2252.68 2248
2253.13 2333
2253.57 2340
2254.02 2194
2254.47 2175
2254.92 2121
2255.36 2030
2255.81 2002
2256.26 2189
2256.71 2160
2257.15 2275
2257.60 2177
2258.05 2179
2258.50 2237
2258.95 2305
2259.39 2199
2259.84 2231
2260.29 2229
2260.74 2430
2261.19 2365
2261.64 2274
2262.08 2390
2262.53 2370
2262.98 2353
2263.43 2436
2263.88 2584
2264.33 2665
2264.77 2577
2265.22 2597
2265.67 2682
2266.12 2604
2266.57 2487
2267.02 2514
2267.47 2494
2267.92 2623
2268.37 2623
2268.81 2631
2269.26 2567
2269.71 2574
2270.16 2535
2270.61 2594
2271.06 2679
2271.51 2528
2271.96 2623
2272.41 2574
2272.86 2664
2273.31 2668
2273.76 2596
2274.21 2599
2274.66 2475
2275.11 2539
2275.55 2595
2276.00 2448
2276.45 2341
2276.90 2349
2277.35 2246
2277.80 2171
2278.25 2179
2278.70 2315
2279.15 2201
2279.60 2164
2280.05 2265
2280.50 2318
2280.95 2261
2281.40 2222
2281.85 2448
2282.31 2532
2282.76 2343
2283.21 2363
2283.66 2608
2284.11 2356
2284.56 2387
2285.01 2290
2285.46 2120
2285.91 2137
2286.36 2539
2286.81 2339
2287.26 2490
2287.71 2817
2288.16 2973
2288.61 3058
2289.07 3161
2289.52 3119
2289.97 3309
2290.42 3570
2290.87 3647
2291.32 3663
2291.77 3573
2292.22 3439
2292.68 3638
2293.13 3461
2293.58 3081
2294.03 3018
2294.48 2921
2294.93 2891
2295.38 2957
2295.84 2865
2296.29 2747
2296.74 2643
2297.19 2467
2297.64 2432
2298.10 2528
2298.55 2466
2299.00 2281
2299.45 2343
2299.90 2210
2300.36 2215
2300.81 2432
2301.26 2230
2301.71 2194
2302.16 2084
2302.62 2147
2303.07 2293
2303.52 2197
2303.97 2237
2304.43 2283
2304.88 2106
2305.33 2255
2305.78 2412
2306.24 2303
2306.69 2345
2307.14 2486
2307.60 2652
2308.05 2671
2308.50 2772
2308.95 2848
2309.41 2657
2309.86 2656
2310.31 2665
2310.77 2748
2311.22 2742
2311.67 2635
2312.13 2532
2312.58 2429
2313.03 2523
2313.49 2460
2313.94 2329
2314.39 2371
2314.85 2461
2315.30 2445
2315.75 2540
2316.21 2410
2316.66 2463
2317.11 2445
2317.57 2331
2318.02 2285
2318.48 2511
2318.93 2597
2319.38 2546
2319.84 2602
2320.29 2549
2320.75 2419
2321.20 2547
2321.66 2653
2322.11 2473
2322.56 2428
2323.02 2431
2323.47 2559
2323.93 2587
2324.38 2429
2324.84 2536
2325.29 2443
2325.74 2553
2326.20 2409
2326.65 2598
2327.11 2620
2327.56 2608
2328.02 2725
2328.47 2664
2328.93 2791
2329.38 2749
2329.84 2803
2330.29 2859
2330.75 2929
2331.20 2730
2331.66 2574
2332.11 2575
2332.57 2478
2333.02 2520
2333.48 2625
2333.94 2445
2334.39 2428
2334.85 2404
2335.30 2355
2335.76 2257
2336.21 2322
2336.67 2385
2337.12 2565
2337.58 2400
2338.04 2493
2338.49 2394
2338.95 2410
2339.40 2416
2339.86 2366
2340.32 2405
2340.77 2341
2341.23 2522
2341.68 2446
2342.14 2528
2342.60 2436
2343.05 2397
2343.51 2496
2343.97 2470
2344.42 2526
2344.88 2616
2345.34 2671
2345.79 2576
2346.25 2601
2346.71 2520
2347.16 2498
2347.62 2617
2348.08 2504
2348.53 2587
2348.99 2463
2349.45 2451
2349.90 2405
2350.36 2457
2350.82 2348
2351.27 2304
2351.73 2394
2352.19 2447
2352.65 2529
2353.10 2529
2353.56 2358
2354.02 2401
2354.48 2599
2354.93 2355
2355.39 2438
2355.85 2367
2356.31 2388
2356.76 2429
2357.22 2322
2357.68 2464
2358.14 2435
2358.59 2447
2359.05 2479
2359.51 2411
2359.97 2443
2360.43 2539
2360.88 2359
2361.34 2255
2361.80 2280
2362.26 2247
2362.72 2441
2363.17 2373
2363.63 2321
2364.09 2301
2364.55 2409
2365.01 2335
2365.47 2460
2365.92 2282
2366.38 2488
2366.84 2581
2367.30 2615
2367.76 2397
2368.22 2257
2368.68 2416
2369.14 2429
2369.59 2415
2370.05 2435
2370.51 2435
2370.97 2479
2371.43 2470
2371.89 2353
2372.35 2252
2372.81 2423
2373.27 2446
2373.73 2233
2374.19 2453
2374.65 2536
2375.10 2415
2375.56 2542
2376.02 2542
2376.48 2438
2376.94 2448
2377.40 2471
2377.86 2380
2378.32 2490
2378.78 2378
2379.24 2281
2379.70 2263
2380.16 2329
2380.62 2412
2381.08 2337
2381.54 2481
2382.00 2512
2382.46 2170
2382.92 2199
2383.38 2270
2383.84 2250
2384.30 2255
2384.76 2361
2385.22 2444
2385.68 2295
2386.14 2447
2386.60 2363
2387.07 2288
2387.53 2395
2387.99 2281
2388.45 2404
2388.91 2341
2389.37 2296
2389.83 2478
2390.29 2600
2390.75 2453
2391.21 2560
2391.67 2550
2392.13 2534
2392.60 2448
2393.06 2519
2393.52 2483
2393.98 2426
2394.44 2392
2394.90 2094
2395.36 2111
2395.82 2161
2396.29 2044
2396.75 2079
2397.21 2153
2397.67 2162
2398.13 2163
2398.59 2091
2399.06 2149
2399.52 2137
2399.98 2171
2400.44 2067
2400.90 2259
2401.37 2206
2401.83 2306
2402.29 2237
2402.75 2128
2403.21 2244
2403.68 2389
2404.14 2434
2404.60 2213
2405.06 2237
2405.52 2298
2405.99 2271
2406.45 2115
2406.91 2151
2407.37 2179
2407.84 2272
2408.30 2315
2408.76 2193
2409.22 2160
2409.69 2155
2410.15 2251
2410.61 2170
2411.08 2258
2411.54 2145
2412.00 2090
2412.47 2108
2412.93 2232
2413.39 2170
2413.85 2283
2414.32 2421
2414.78 2446
2415.24 2299
2415.71 2327
2416.17 2349
2416.63 2473
2417.10 2657
2417.56 2604
2418.02 2746
2418.49 2717
2418.95 2677
2419.42 2743
2419.88 2748
2420.34 2734
2420.81 2753
2421.27 2664
2421.73 2713
2422.20 2407
2422.66 2406
2423.13 2406
2423.59 2418
2424.06 2383
2424.52 2329
2424.98 2490
2425.45 2370
2425.91 2286
2426.38 2363
2426.84 2385
2427.31 2491
2427.77 2217
2428.23 2269
2428.70 2405
2429.16 2297
2429.63 2297
2430.09 2306
2430.56 2278
2431.02 2283
2431.49 2184
2431.95 2258
2432.42 2137
2432.88 2319
2433.35 2466
2433.81 2450
2434.28 2413
2434.74 2628
2435.21 2503
2435.67 2459
2436.14 2555
2436.60 2516
2437.07 2584
2437.53 2441
2438.00 2498
2438.47 2522
2438.93 2513
2439.40 2593
2439.86 2783
2440.33 2727
2440.79 2707
2441.26 2650
2441.73 2809
2442.19 2739
2442.66 2519
2443.12 2588
2443.59 2493
2444.05 2471
2444.52 2460
2444.99 2313
2445.45 2294
2445.92 2236
2446.39 2238
2446.85 2282
2447.32 2252
2447.78 2137
2448.25 2061
2448.72 2200
2449.18 2144
2449.65 2223
2450.12 2256
2450.58 2212
2451.05 2209
2451.52 2262
2451.98 2265
2452.45 2277
2452.92 2225
2453.39 2272
2453.85 2199
2454.32 2386
2454.79 2402
2455.25 2266
2455.72 2250
2456.19 2084
2456.65 2290
2457.12 2384
2457.59 2185
2458.06 2134
2458.52 2162
2458.99 2341
2459.46 2242
2459.93 2232
2460.39 2262
2460.86 2318
2461.33 2234
2461.80 2184
2462.27 2113
2462.73 2058
2463.20 2082
2463.67 2158
2464.14 2157
2464.60 2139
2465.07 2297
2465.54 2307
2466.01 2249
2466.48 2347
2466.95 2254
2467.41 2359
2467.88 2358
2468.35 2183
2468.82 2191
2469.29 2209
2469.76 2208
2470.22 2328
2470.69 2181
2471.16 2035
2471.63 2273
2472.10 2169
2472.57 2065
2473.04 2111
2473.51 2125
2473.97 2087
2474.44 2089
2474.91 2107
2475.38 2197
2475.85 2213
2476.32 2037
2476.79 2115
2477.26 2067
2477.73 2299
2478.20 2220
2478.67 2076
2479.13 2249
2479.60 2311
2480.07 2292
2480.54 2403
2481.01 2253
2481.48 2324
2481.95 2128
2482.42 2210
2482.89 2231
2483.36 2285
2483.83 2107
2484.30 2167
2484.77 2346
2485.24 2249
2485.71 2265
2486.18 2359
2486.65 2353
2487.12 2199
2487.59 2317
2488.06 2348
2488.53 2319
2489.00 2464
2489.47 2389
2489.94 2307
2490.41 2358
2490.88 2335
2491.35 2414
2491.83 2417
2492.30 2410
2492.77 2334
2493.24 2355
2493.71 2470
2494.18 2408
2494.65 2314
2495.12 2501
2495.59 2360
2496.06 2384
2496.53 2328
2497.00 2364
2497.48 2364
2497.95 2321
2498.42 2175
2498.89 2254
2499.36 2299
2499.83 2109
2500.30 2124
2500.77 2008
2501.25 1971
2501.72 1955
2502.19 2014
2502.66 2126
2503.13 2224
2503.60 2257
2504.08 2184
2504.55 2221
2505.02 2179
2505.49 2122
2505.96 2280
2506.44 2366
2506.91 2374
2507.38 2385
2507.85 2427
2508.32 2488
2508.80 2373
2509.27 2525
2509.74 2495
2510.21 2423
2510.68 2604
2511.16 2656
2511.63 2492
2512.10 2582
2512.57 2682
2513.05 2577
2513.52 2464
2513.99 2315
2514.47 2400
2514.94 2336
2515.41 2390
2515.88 2409
2516.36 2489
2516.83 2279
2517.30 2333
2517.78 2327
2518.25 2437
2518.72 2349
2519.19 2445
2519.67 2423
2520.14 2341
2520.61 2244
2521.09 2357
2521.56 2289
2522.03 2321
2522.51 2218
2522.98 2180
2523.46 2040
2523.93 2221
2524.40 2128
2524.88 2033
2525.35 2109
2525.82 2118
2526.30 2167
2526.77 2160
2527.25 2148
2527.72 2097
2528.19 2193
2528.67 2231
2529.14 2243
2529.62 2262
2530.09 2304
2530.56 2440
2531.04 2278
2531.51 2193
2531.99 2206
2532.46 2304
2532.94 2295
2533.41 2317
2533.89 2283
2534.36 2228
2534.83 2333
2535.31 2369
2535.78 2234
2536.26 2404
2536.73 2284
2537.21 2157
2537.68 2223
2538.16 2266
2538.63 2287
2539.11 2223
2539.58 2293
2540.06 2230
2540.53 2388
2541.01 2269
2541.48 2202
2541.96 2317
2542.43 2409
2542.91 2331
2543.39 2340
2543.86 2408
2544.34 2280
2544.81 2387
2545.29 2362
2545.76 2414
2546.24 2460
2546.71 2546
2547.19 2680
2547.67 2436
2548.14 2496
2548.62 2545
2549.09 2564
2549.57 2680
2550.05 2701
2550.52 2874
2551.00 2743
2551.47 2648
2551.95 2689
2552.43 2720
2552.90 2706
2553.38 2718
2553.86 2688
2554.33 2757
2554.81 2583
2555.29 2619
2555.76 2543
2556.24 2433
2556.72 2410
2557.19 2401
2557.67 2310
2558.15 2381
2558.62 2344
2559.10 2311
2559.58 2148
2560.05 2203
2560.53 2344
2561.01 2265
2561.48 2283
2561.96 2182
2562.44 2177
2562.92 2273
2563.39 2190
2563.87 2108
2564.35 2137
2564.83 2294
2565.30 2195
2565.78 2054
2566.26 2197
2566.74 2167
2567.21 2154
2567.69 2160
2568.17 2092
2568.65 1988
2569.12 2177
2569.60 2031
2570.08 2066
2570.56 2085
2571.04 2101
2571.51 2214
2571.99 2149
2572.47 2148
2572.95 2234
2573.43 2256
2573.91 2261
2574.38 2179
2574.86 2108
2575.34 2160
2575.82 2073
2576.30 2115
2576.78 2218
2577.25 2075
2577.73 2006
2578.21 2145
2578.69 2220
2579.17 2143
2579.65 2117
2580.13 2094
2580.61 2102
2581.09 2108
2581.56 2268
2582.04 2252
2582.52 2206
2583.00 2071
2583.48 2137
2583.96 2199
2584.44 2098
2584.92 2155
2585.40 2327
2585.88 2348
2586.36 2267
2586.84 2317
2587.32 2220
2587.79 2179
2588.27 2113
2588.75 2272
2589.23 2111
2589.71 2241
2590.19 2156
2590.67 2228
2591.15 2288
2591.63 2290
2592.11 2295
2592.59 2331
2593.07 2342
2593.55 2443
2594.03 2287
2594.51 2240
2594.99 2186
2595.47 2253
2595.95 2171
2596.43 2097
2596.92 2194
2597.40 2200
2597.88 2072
2598.36 2153
2598.84 2151
2599.32 2178
2599.80 2221
2600.28 2163
2600.76 2022
2601.24 2126
2601.72 2298
2602.20 2114
2602.68 2122
2603.16 2051
2603.65 2116
2604.13 2177
2604.61 2043
2605.09 2083
2605.57 1994
2606.05 2146
2606.53 2216
2607.01 2236
2607.50 2169
2607.98 2208
2608.46 2338
2608.94 2334
2609.42 2298
2609.90 2306
2610.38 2277
2610.87 2219
2611.35 2358
2611.83 2216
2612.31 2256
2612.79 2339
2613.28 2242
2613.76 2226
2614.24 2205
2614.72 2120
2615.20 2126
2615.69 2187
2616.17 2156
2616.65 2173
2617.13 2191
2617.62 2240
2618.10 2246
2618.58 2166
2619.06 2310
2619.54 2352
2620.03 2235
2620.51 2201
2620.99 2080
2621.48 2212
2621.96 2163
2622.44 2261
2622.92 2230
2623.41 2284
2623.89 2270
2624.37 2132
2624.86 2152
2625.34 2134
2625.82 2138
2626.30 2209
2626.79 2387
2627.27 2190
2627.75 2294
2628.24 2213
2628.72 2224
2629.20 2264
2629.69 2270
2630.17 2191
2630.65 2199
2631.14 2229
2631.62 2308
2632.11 2320
2632.59 2353
2633.07 2230
2633.56 2280
2634.04 2224
2634.52 2214
2635.01 2082
2635.49 2121
2635.98 2119
2636.46 2154
2636.94 2115
2637.43 2176
2637.91 2266
2638.40 2285
2638.88 2114
2639.37 2223
2639.85 2282
2640.33 2151
2640.82 2079
2641.30 2232
2641.79 2247
2642.27 2382
2642.76 2334
2643.24 2355
2643.73 2271
2644.21 2239
2644.70 2210
2645.18 2089
2645.67 2201
2646.15 2228
2646.64 2279
2647.12 2217
2647.61 2113
2648.09 2053
2648.58 2122
2649.06 2236
2649.55 2303
2650.03 2212
2650.52 2199
2651.00 2170
2651.49 2196
2651.97 2048
2652.46 2083
2652.95 2221
2653.43 2264
2653.92 2376
2654.40 2271
2654.89 2204
2655.37 2267
2655.86 2296
2656.35 2366
2656.83 2257
2657.32 2260
2657.80 2258
2658.29 2240
2658.78 2216
2659.26 2295
2659.75 2142
2660.23 2061
2660.72 2128
2661.21 2225
2661.69 2146
2662.18 2186
2662.67 2161
2663.15 2136
2663.64 2364
2664.13 2117
2664.61 2108
2665.10 2140
2665.59 2299
2666.07 2250
2666.56 2214
2667.05 2195
2667.53 2241
2668.02 2374
2668.51 2066
2668.99 2020
2669.48 2177
2669.97 2238
2670.46 2269
2670.94 2330
2671.43 2321
2671.92 2468
2672.40 2520
2672.89 2582
2673.38 2762
2673.87 2752
2674.35 2709
2674.84 2754
2675.33 2830
2675.82 2808
2676.31 2778
2676.79 2853
2677.28 2888
2677.77 2600
2678.26 2565
2678.74 2427
2679.23 2281
2679.72 2315
2680.21 2331
2680.70 2358
2681.18 2292
2681.67 2363
2682.16 2329
2682.65 2285
2683.14 2239
2683.63 2225
2684.11 2236
2684.60 2080
2685.09 2196
2685.58 2251
2686.07 2139
2686.56 2010
2687.05 2127
2687.53 2216
2688.02 2256
2688.51 2152
2689.00 2132
2689.49 2141
2689.98 2090
2690.47 2019
2690.96 2105
2691.45 2180
2691.94 2168
2692.42 2088
2692.91 2132
2693.40 2123
2693.89 2101
2694.38 2205
2694.87 2141
2695.36 2172
2695.85 2197
2696.34 2165
2696.83 2168
2697.32 2099
2697.81 2103
2698.30 2050
2698.79 2047
2699.28 2186
2699.77 2148
2700.26 2270
2700.75 2295
2701.24 2368
2701.73 2404
2702.22 2324
2702.71 2315
2703.20 2265
2703.69 2267
2704.18 2286
2704.67 2273
2705.16 2246
2705.65 2215
2706.14 2219
2706.63 2108
2707.12 2182
2707.61 2258
2708.10 2217
2708.59 2122
2709.08 2064
2709.57 2108
2710.06 2029
2710.56 1932
2711.05 1839
2711.54 1909
2712.03 2035
2712.52 2036
2713.01 1943
2713.50 2059
2713.99 2135
2714.48 1975
2714.98 2069
2715.47 1991
2715.96 2009
2716.45 1952
2716.94 1901
2717.43 1886
2717.92 1899
2718.42 1924
2718.91 1877
2719.40 2063
2719.89 2112
2720.38 2017
2720.87 2155
2721.37 2189
2721.86 2167
2722.35 2205
2722.84 2247
2723.33 2272
2723.82 2257
2724.32 2127
2724.81 2086
2725.30 2023
2725.79 1986
2726.29 2111
2726.78 1957
2727.27 2024
2727.76 1932
2728.26 2042
2728.75 1865
2729.24 2026
2729.73 2062
2730.23 2085
2730.72 2085
2731.21 2042
2731.70 2101
2732.20 2129
2732.69 2073
2733.18 2133
2733.67 2139
2734.17 2022
2734.66 2129
2735.15 2169
2735.65 2185
2736.14 2194
2736.63 2270
2737.13 2225
2737.62 2182
2738.11 2123
2738.61 2237
2739.10 2331
2739.59 2357
2740.09 2177
2740.58 2115
2741.07 2084
2741.57 2081
2742.06 2113
2742.55 2075
2743.05 2017
2743.54 1928
2744.04 2009
2744.53 1954
2745.02 2056
2745.52 1957
2746.01 2077
2746.51 2015
2747.00 2043
2747.49 1986
2747.99 1995
2748.48 2035
2748.98 2032
2749.47 1987
2749.97 1921
2750.46 1920
2750.96 1913
2751.45 2030
2751.94 1988
2752.44 1938
2752.93 2110
2753.43 2215
2753.92 2141
2754.42 2185
2754.91 2048
2755.41 2090
2755.90 2069
2756.40 2129
2756.89 2144
2757.39 1987
2757.88 2093
2758.38 2245
2758.87 2122
2759.37 2056
2759.86 2123
2760.36 2263
2760.85 2225
2761.35 2037
2761.84 1915
2762.34 1953
2762.84 2018
2763.33 2116
2763.83 2016
2764.32 2022
2764.82 2044
2765.31 1995
2765.81 1972
2766.31 1958
2766.80 2010
2767.30 2045
2767.79 1972
2768.29 2098
2768.79 1912
2769.28 1928
2769.78 2032
2770.27 1981
2770.77 2129
2771.27 2179
2771.76 2151
2772.26 2160
2772.76 2310
2773.25 2342
2773.75 2511
2774.25 2540
2774.74 2630
2775.24 2629
2775.74 2534
2776.23 2481
2776.73 2587
2777.23 2726
2777.72 2517
2778.22 2443
2778.72 2505
2779.21 2553
2779.71 2364
2780.21 2387
2780.71 2373
2781.20 2223
2781.70 2216
2782.20 2147
2782.69 2086
2783.19 2137
2783.69 2260
2784.19 2211
2784.68 2277
2785.18 2173
2785.68 2076
2786.18 2223
2786.67 2082
2787.17 2003
2787.67 1985
2788.17 1915
2788.67 2092
2789.16 2049
2789.66 2007
2790.16 1962
2790.66 1953
2791.16 1954
2791.65 1870
2792.15 1970
2792.65 2043
2793.15 2029
2793.65 2068
2794.14 1977
2794.64 2039
2795.14 2210
2795.64 2253
2796.14 2247
2796.64 2283
2797.14 2359
2797.63 2207
2798.13 2431
2798.63 2516
2799.13 2501
2799.63 2371
2800.13 2280
2800.63 2232
2801.13 2310
2801.63 2246
2802.12 2276
2802.62 2155
2803.12 2218
2803.62 2327
2804.12 2388
2804.62 2363
2805.12 2464
2805.62 2415
2806.12 2441
2806.62 2677
2807.12 2531
2807.62 2729
2808.12 2832
2808.62 2796
2809.12 2738
2809.62 2734
2810.12 2616
2810.62 2612
2811.12 2627
2811.61 2569
2812.11 2387
2812.61 2408
2813.11 2375
2813.62 2204
2814.12 2086
2814.62 2131
2815.12 2089
2815.62 2280
2816.12 2217
2816.62 2124
2817.12 2099
2817.62 2186
2818.12 2229
2818.62 2123
2819.12 2086
2819.62 2256
2820.12 2315
2820.62 2294
2821.12 2371
2821.62 2371
2822.12 2324
2822.62 2330
2823.13 2402
2823.63 2289
2824.13 2157
2824.63 2112
2825.13 2177
2825.63 2210
2826.13 2211
2826.63 2275
2827.13 2058
2827.64 2111
2828.14 2155
2828.64 1977
2829.14 2071
2829.64 2188
2830.14 2102
2830.64 1952
2831.15 2090
2831.65 2067
2832.15 2131
2832.65 2145
2833.15 2034
2833.65 2084
2834.16 2039
2834.66 2091
2835.16 2199
2835.66 2275
2836.16 2141
2836.67 2221
2837.17 2353
2837.67 2341
2838.17 2333
2838.68 2354
2839.18 2166
2839.68 2234
2840.18 2263
2840.69 2127
2841.19 2123
2841.69 2161
2842.19 2202
2842.70 2235
2843.20 2118
2843.70 2265
2844.20 2147
2844.71 2217
2845.21 2333
2845.71 2219
2846.22 2228
2846.72 2351
2847.22 2299
2847.73 2162
2848.23 2368
2848.73 2415
2849.23 2404
2849.74 2387
2850.24 2138
2850.74 2184
2851.25 2227
2851.75 2201
2852.26 2218
2852.76 2066
2853.26 1995
2853.77 2100
2854.27 2126
2854.77 2181
2855.28 2075
2855.78 2132
2856.28 2193
2856.79 2206
2857.29 2303
2857.80 2159
2858.30 2080
2858.80 2128
2859.31 2289
2859.81 2194
2860.32 2350
2860.82 2237
2861.33 2107
2861.83 2044
2862.33 2043
2862.84 2045
2863.34 2026
2863.85 1850
2864.35 1924
2864.86 1880
2865.36 1827
2865.87 1985
2866.37 2022
2866.88 1927
2867.38 2016
2867.89 1946
2868.39 1962
2868.90 2006
2869.40 2161
2869.91 2080
2870.41 2126
2870.92 2145
2871.42 2215
2871.93 2169
2872.43 2179
2872.94 2236
2873.44 2089
2873.95 2335
2874.45 2279
2874.96 2181
2875.46 2204
2875.97 2254
2876.48 2303
2876.98 2237
2877.49 2045
2877.99 2191
2878.50 2176
2879.00 2108
2879.51 2162
2880.02 2119
2880.52 2180
2881.03 2245
2881.53 2181
2882.04 2103
2882.55 2213
2883.05 2213
2883.56 2348
2884.07 2345
2884.57 2224
2885.08 2273
2885.59 2408
2886.09 2467
2886.60 2430
2887.10 2492
2887.61 2663
2888.12 2774
2888.62 2695
2889.13 2483
2889.64 2344
2890.15 2578
2890.65 2490
2891.16 2309
2891.67 2377
2892.17 2326
2892.68 2340
2893.19 2332
2893.69 2347
2894.20 2372
2894.71 2381
2895.22 2422
2895.72 2441
2896.23 2502
2896.74 2522
2897.25 2591
2897.75 2487
2898.26 2586
2898.77 2744
2899.28 2790
2899.78 2627
2900.29 2421
2900.80 2538
2901.31 2622
2901.81 2662
2902.32 2639
2902.83 2650
2903.34 2640
2903.85 2603
2904.35 2718
2904.86 2553
2905.37 2632
2905.88 2725
2906.39 2556
2906.90 2576
2907.40 2585
2907.91 2556
2908.42 2538
2908.93 2426
2909.44 2448
2909.95 2344
2910.46 2244
2910.96 2129
2911.47 2302
2911.98 2276
2912.49 2286
2913.00 2221
2913.51 2187
2914.02 2141
2914.53 2130
2915.04 2146
2915.54 2223
2916.05 2296
2916.56 2185
2917.07 2084
2917.58 2063
2918.09 2134
2918.60 2216
2919.11 2199
2919.62 2274
2920.13 2290
2920.64 2296
2921.15 2260
2921.66 2198
2922.17 2247
2922.68 2269
2923.19 2373
2923.70 2402
2924.21 2392
2924.72 2599
2925.23 2488
2925.74 2611
2926.25 2545
2926.76 2456
2927.27 2433
2927.78 2417
2928.29 2327
2928.80 2418
2929.31 2327
2929.82 2401
2930.33 2170
2930.84 2053
2931.35 2166
2931.86 2257
2932.37 2116
2932.88 2115
2933.39 2234
2933.90 2312
2934.41 2258
2934.92 2236
2935.43 2357
2935.94 2314
2936.45 2398
2936.97 2316
2937.48 2334
2937.99 2424
2938.50 2334
2939.01 2283
2939.52 2323
2940.03 2457
2940.54 2399
2941.05 2329
2941.57 2168
2942.08 2411
2942.59 2429
2943.10 2510
2943.61 2554
2944.12 2421
2944.63 2609
2945.15 2763
2945.66 2718
2946.17 2731
2946.68 2933
2947.19 2906
2947.71 2956
2948.22 2810
2948.73 2747
2949.24 2642
2949.75 2560
2950.27 2466
2950.78 2482
2951.29 2294
2951.80 2165
2952.31 2204
2952.83 2221
2953.34 2169
2953.85 2126
2954.36 2140
2954.88 2171
2955.39 2263
2955.90 2053
2956.41 2157
2956.93 2179
2957.44 2036
2957.95 2166
2958.47 2027
2958.98 2104
2959.49 2258
2960.00 2282
2960.52 2277
2961.03 2267
2961.54 2234
2962.06 2242
2962.57 2269
2963.08 2347
2963.60 2356
2964.11 2311
2964.62 2253
2965.14 2283
2965.65 2395
2966.16 2313
2966.68 2272
2967.19 2301
2967.70 2209
2968.22 2084
2968.73 2139
2969.24 2226
2969.76 2194
2970.27 2180
2970.79 2113
2971.30 2137
2971.81 2205
2972.33 2161
2972.84 2241
2973.36 2272
2973.87 2334
2974.38 2195
2974.90 2078
2975.41 2121
2975.93 2205
2976.44 2393
2976.96 2209
2977.47 2264
2977.99 2239
2978.50 2287
2979.01 2188
2979.53 2157
2980.04 2179
2980.56 2113
2981.07 2097
2981.59 2151
2982.10 2161
2982.62 2263
2983.13 2327
2983.65 2336
2984.16 2525
2984.68 2499
2985.19 2674
2985.71 2628
2986.22 2614
2986.74 2535
2987.25 2457
2987.77 2533
2988.28 2576
2988.80 2631
2989.32 2520
2989.83 2475
2990.35 2465
2990.86 2486
2991.38 2416
2991.89 2396
2992.41 2466
2992.92 2526
2993.44 2628
2993.96 2692
2994.47 2652
2994.99 2766
2995.50 2861
2996.02 2947
2996.54 2935
2997.05 3162
2997.57 2980
2998.09 3115
2998.60 3131
2999.12 3244
2999.63 3143
3000.15 3141
3000.67 3217
3001.18 3205
3001.70 3330
3002.22 3516
3002.73 4093
3003.25 4436
3003.77 4597
3004.28 4687
3004.80 4847
3005.32 4973
3005.83 4733
3006.35 4636
3006.87 4532
3007.39 4412
3007.90 4188
3008.42 3723
3008.94 3410
3009.45 3207
3009.97 2817
3010.49 2697
3011.01 2636
3011.52 2499
3012.04 2411
3012.56 2300
3013.08 2422
3013.59 2417
3014.11 2484
3014.63 2439
3015.15 2575
3015.66 2649
3016.18 2685
3016.70 2620
3017.22 2729
3017.74 2631
3018.25 2595
3018.77 2533
3019.29 2511
3019.81 2655
3020.33 2690
3020.84 2593
3021.36 2674
3021.88 2590
3022.40 2587
3022.92 2507
3023.44 2496
3023.95 2456
3024.47 2558
3024.99 2552
3025.51 2643
3026.03 2544
3026.55 2502
3027.07 2449
3027.58 2455
3028.10 2417
3028.62 2315
3029.14 2384
3029.66 2251
3030.18 2232
3030.70 2330
3031.22 2354
3031.74 2344
3032.26 2297
3032.77 2423
3033.29 2288
3033.81 2238
3034.33 2167
3034.85 2285
3035.37 2259
3035.89 2317
3036.41 2249
3036.93 2290
3037.45 2433
3037.97 2308
3038.49 2306
3039.01 2186
3039.53 2300
3040.05 2201
3040.57 2219
3041.09 2147
3041.61 2192
3042.13 2146
3042.65 2172
3043.17 2332
3043.69 2228
3044.21 2155
3044.73 2178
3045.25 2251
3045.77 2234
3046.29 2305
3046.81 2368
3047.33 2362
3047.85 2283
3048.37 2267
3048.89 2112
3049.41 2144
3049.93 2243
3050.45 2041
3050.98 2147
3051.50 2195
3052.02 2132
3052.54 2085
3053.06 2166
3053.58 2120
3054.10 2215
3054.62 2160
3055.14 2178
3055.66 2209
3056.19 2139
3056.71 2202
3057.23 2382
3057.75 2357
3058.27 2304
3058.79 2230
3059.31 2257
3059.84 2276
3060.36 2300
3060.88 2218
3061.40 2207
3061.92 2255
3062.44 2306
3062.97 2257
3063.49 2299
3064.01 2337
3064.53 2252
3065.05 2489
3065.58 2466
3066.10 2461
3066.62 2559
3067.14 2661
3067.66 2550
3068.19 2461
3068.71 2491
3069.23 2438
3069.75 2468
3070.28 2486
3070.80 2363
3071.32 2386
3071.84 2348
3072.37 2369
3072.89 2278
3073.41 2235
3073.93 2270
3074.46 2317
3074.98 2441
3075.50 2319
3076.03 2529
3076.55 2673
3077.07 2598
3077.59 2516
3078.12 2623
3078.64 2684
3079.16 2751
3079.69 2883
3080.21 2947
3080.73 2757
3081.26 2846
3081.78 2893
3082.30 2955
3082.83 2992
3083.35 2881
3083.87 2964
3084.40 3000
3084.92 2808
3085.45 2717
3085.97 2780
3086.49 2619
3087.02 2609
3087.54 2735
3088.06 2596
3088.59 2518
3089.11 2552
3089.64 2500
3090.16 2632
3090.68 2612
3091.21 2506
3091.73 2531
3092.26 2565
3092.78 2574
3093.31 2640
3093.83 2712
3094.36 2902
3094.88 2970
3095.40 2788
3095.93 2878
3096.45 2921
3096.98 2986
3097.50 2970
3098.03 2928
3098.55 3138
3099.08 3594
3099.60 4096
3100.13 4425
3100.65 5211
3101.18 5959
3101.70 6783
3102.23 7406
3102.75 8152
3103.28 8199
3103.80 8475
3104.33 8164
3104.85 7979
3105.38 7288
3105.90 6550
3106.43 5557
3106.96 4731
3107.48 4016
3108.01 3568
3108.53 3187
3109.06 3069
3109.58 2955
3110.11 2921
3110.64 2928
3111.16 2784
3111.69 2909
3112.21 2817
3112.74 2833
3113.27 2970
3113.79 2854
3114.32 2813
3114.84 2495
3115.37 2549
3115.90 2653
3116.42 2609
3116.95 2506
3117.48 2488
3118.00 2450
3118.53 2304
3119.06 2541
3119.58 2571
3120.11 2512
3120.64 2617
3121.16 2586
3121.69 2752
3122.22 2739
3122.74 2742
3123.27 2673
3123.80 2540
3124.32 2676
3124.85 2542
3125.38 2434
3125.90 2407
3126.43 2461
3126.96 2464
3127.49 2278
3128.01 2255
3128.54 2281
3129.07 2372
3129.60 2349
3130.12 2326
3130.65 2322
3131.18 2212
3131.71 2284
3132.23 2238
3132.76 2168
3133.29 2270
3133.82 2364
3134.35 2349
3134.87 2281
3135.40 2231
3135.93 2181
3136.46 2118
3136.99 2168
3137.51 2327
3138.04 2261
3138.57 2217
3139.10 2327
3139.63 2309
3140.15 2276
3140.68 2155
3141.21 2214
3141.74 2206
3142.27 2304
3142.80 2183
3143.33 2192
3143.85 2255
3144.38 2328
3144.91 2520
3145.44 2559
3145.97 2682
3146.50 2710
3147.03 2673
3147.56 2726
3148.08 2757
3148.61 2811
3149.14 2939
3149.67 2821
3150.20 2740
3150.73 2751
3151.26 2733
3151.79 2500
3152.32 2493
3152.85 2510
3153.38 2449
3153.91 2388
3154.44 2483
3154.97 2291
3155.50 2440
3156.03 2431
3156.56 2428
3157.08 2421
3157.61 2277
3158.14 2399
3158.67 2427
3159.20 2500
3159.73 2435
3160.26 2462
3160.79 2491
3161.32 2488
3161.85 2363
3162.39 2334
3162.92 2330
3163.45 2254
3163.98 2181
3164.51 2291
3165.04 2320
3165.57 2096
3166.10 2186
3166.63 2292
3167.16 2110
3167.69 2123
3168.22 2264
3168.75 2159
3169.28 2292
3169.81 2196
3170.34 2221
3170.87 2125
3171.41 2324
3171.94 2451
3172.47 2351
3173.00 2466
3173.53 2433
3174.06 2525
3174.59 2541
3175.12 2595
3175.65 2496
3176.19 2601
3176.72 2531
3177.25 2543
3177.78 2430
3178.31 2371
3178.84 2267
3179.38 2319
3179.91 2281
3180.44 2192
3180.97 2209
3181.50 2284
3182.03 2164
3182.57 2122
3183.10 2169
3183.63 2226
3184.16 2280
3184.69 2231
3185.23 2290
3185.76 2187
3186.29 2266
3186.82 2222
3187.36 2219
3187.89 2182
3188.42 2054
3188.95 2021
3189.49 2049
3190.02 2177
3190.55 2318
3191.08 2077
3191.62 2061
3192.15 2088
3192.68 2003
3193.21 2158
3193.75 2054
3194.28 1922
3194.81 2176
3195.35 2083
3195.88 2093
3196.41 2164
3196.94 2188
3197.48 2122
3198.01 2158
3198.54 2066
3199.08 2076
3199.61 2259
3200.14 2396
3200.68 2448
3201.21 2521
3201.74 2338
3202.28 2381
3202.81 2462
3203.35 2362
3203.88 2334
3204.41 2304
3204.95 2459
3205.48 2246
3206.01 2251
3206.55 2216
3207.08 2565
3207.62 2597
3208.15 2413
3208.68 2457
3209.22 2570
3209.75 2770
3210.29 2607
3210.82 2505
3211.36 2552
3211.89 2691
3212.42 2693
3212.96 2504
3213.49 2335
3214.03 2399
3214.56 2337
3215.10 2249
3215.63 2406
3216.17 2497
3216.70 2301
3217.24 2418
3217.77 2368
3218.31 2520
3218.84 2468
3219.38 2426
3219.91 2523
3220.45 2606
3220.98 2480
3221.52 2410
3222.05 2435
3222.59 2454
3223.12 2619
3223.66 2510
3224.19 2624
3224.73 2706
3225.26 2729
3225.80 2647
3226.33 2583
3226.87 2495
3227.41 2537
3227.94 2706
3228.48 2612
3229.01 2534
3229.55 2461
3230.08 2442
3230.62 2456
3231.16 2447
3231.69 2434
3232.23 2261
3232.76 2346
3233.30 2352
3233.84 2431
3234.37 2559
3234.91 2476
3235.45 2437
3235.98 2379
3236.52 2569
3237.05 2518
3237.59 2508
3238.13 2617
3238.66 2565
3239.20 2622
3239.74 2605
3240.27 2674
3240.81 2704
3241.35 2833
3241.88 2544
3242.42 2511
3242.96 2559
3243.50 2471
3244.03 2527
3244.57 2415
3245.11 2413
3245.64 2327
3246.18 2501
3246.72 2486
3247.26 2499
3247.79 2562
3248.33 2470
3248.87 2522
3249.40 2647
3249.94 2650
3250.48 2555
3251.02 2582
3251.56 2837
3252.09 2647
3252.63 2711
3253.17 2863
3253.71 2914
3254.24 3009
3254.78 2832
3255.32 2834
3255.86 2875
3256.40 2960
3256.93 2943
3257.47 2967
3258.01 3019
3258.55 3329
3259.09 3547
3259.63 3682
3260.16 4107
3260.70 4344
3261.24 4386
3261.78 4441
3262.32 4525
3262.86 4658
3263.39 4940
3263.93 5060
3264.47 5105
3265.01 5189
3265.55 5380
3266.09 5241
3266.63 5499
3267.17 5145
3267.71 5140
3268.24 5104
3268.78 4705
3269.32 4552
3269.86 4325
3270.40 4099
3270.94 3683
3271.48 3248
3272.02 2996
3272.56 3060
3273.10 2890
3273.64 2855
3274.18 2774
3274.72 2927
3275.26 2953
3275.80 2993
3276.34 2891
3276.87 2928
3277.41 2904
3277.95 3091
3278.49 3039
3279.03 2977
3279.57 2971
3280.11 2975
3280.65 3121
3281.19 2995
3281.73 2986
3282.27 3010
3282.81 2939
3283.36 2938
3283.90 2883
3284.44 2941
3284.98 2866
3285.52 2877
3286.06 2925
3286.60 2992
3287.14 3103
3287.68 2993
3288.22 3166
3288.76 3255
3289.30 3157
3289.84 3102
3290.38 3187
3290.92 3228
3291.46 3368
3292.01 3349
3292.55 3546
3293.09 3759
3293.63 3998
3294.17 4319
3294.71 4378
3295.25 4714
3295.79 4772
3296.34 4803
3296.88 4598
3297.42 4596
3297.96 4484
3298.50 4231
3299.04 3836
3299.58 3720
3300.13 3713
3300.67 3419
3301.21 3046
3301.75 3026
3302.29 3108
3302.83 3112
3303.38 3128
3303.92 3061
3304.46 2952
3305.00 2936
3305.54 2881
3306.09 2865
3306.63 2751
3307.17 2855
3307.71 2836
3308.26 2849
3308.80 2852
3309.34 2725
3309.88 2607
3310.43 2639
3310.97 2755
3311.51 2799
3312.05 2916
3312.60 2804
3313.14 3038
3313.68 3215
3314.22 3263
3314.77 3415
3315.31 3388
3315.85 3444
3316.40 3337
3316.94 3473
3317.48 3233
3318.03 3414
3318.57 3561
3319.11 3651
3319.65 3598
3320.20 3610
3320.74 3738
3321.28 3593
3321.83 3547
3322.37 3554
3322.92 3533
3323.46 3605
3324.00 3513
3324.55 3520
3325.09 3429
3325.63 3453
3326.18 3345
3326.72 3240
3327.27 3123
3327.81 3081
3328.35 3042
3328.90 3063
3329.44 3209
3329.99 3280
3330.53 3714
3331.07 4384
3331.62 5342
3332.16 6503
3332.71 7391
3333.25 8994
3333.80 10239
3334.34 11929
3334.88 13398
3335.43 14551
3335.97 15323
3336.52 15667
3337.06 15094
3337.61 14582
3338.15 13430
3338.70 12059
3339.24 10795
3339.79 9188
3340.33 7763
3340.88 6607
3341.42 5752
3341.97 4946
3342.51 4419
3343.06 3830
3343.60 3657
3344.15 3494
3344.69 3289
3345.24 3228
3345.78 3139
3346.33 3099
3346.87 3021
3347.42 2968
3347.97 3057
3348.51 3033
3349.06 2959
3349.60 2912
3350.15 2861
3350.69 2764
3351.24 2685
3351.79 2792
3352.33 2802
3352.88 2598
3353.42 2591
3353.97 2654
3354.52 2741
3355.06 2650
3355.61 2760
3356.15 2802
3356.70 2570
3357.25 2604
3357.79 2597
3358.34 2679
3358.89 2538
3359.43 2733
3359.98 2690
3360.53 2719
3361.07 2790
3361.62 2740
3362.17 2506
3362.71 2503
3363.26 2619
3363.81 2622
3364.35 2639
3364.90 2746
3365.45 2469
3365.99 2532
3366.54 2660
3367.09 2623
3367.64 2647
3368.18 2660
3368.73 2638
3369.28 2647
3369.82 2709
3370.37 2839
3370.92 2733
3371.47 2966
3372.01 3102
3372.56 3156
3373.11 3280
3373.66 3465
3374.21 3380
3374.75 3341
3375.30 3512
3375.85 3411
3376.40 3143
3376.94 2902
3377.49 2794
3378.04 2648
3378.59 2578
3379.14 2452
3379.68 2345
3380.23 2321
3380.78 2395
3381.33 2477
3381.88 2313
3382.43 2279
3382.97 2337
3383.52 2325
3384.07 2175
3384.62 2096
3385.17 2188
3385.72 2177
3386.27 2234
3386.81 2157
3387.36 2159
3387.91 2169
3388.46 2220
3389.01 2290
3389.56 2242
3390.11 2117
3390.66 2152
3391.21 2158
3391.76 2064
3392.30 2148
3392.85 2260
3393.40 2356
3393.95 2028
3394.50 2059
3395.05 2158
3395.60 2269
3396.15 2184
3396.70 2199
3397.25 2110
3397.80 2282
3398.35 2326
3398.90 2245
3399.45 2166
3400.00 2244
3400.55 2166
3401.10 2134
3401.65 2008
3402.20 2081
3402.75 2167
3403.30 2118
3403.85 2185
3404.40 2120
3404.95 2138
3405.50 2225
3406.05 2179
3406.60 2139
3407.15 2109
3407.70 2142
3408.25 2046
3408.80 2074
3409.35 2166
3409.90 2270
3410.45 2224
3411.00 2347
3411.55 2339
3412.10 2438
3412.66 2429
3413.21 2477
3413.76 2472
3414.31 2518
3414.86 2361
3415.41 2223
3415.96 2227
3416.51 2180
3417.06 2252
3417.61 2375
3418.17 2205
3418.72 2150
3419.27 2147
3419.82 2148
3420.37 2016
3420.92 2012
3421.47 2312
3422.03 2344
3422.58 2325
3423.13 2521
3423.68 2584
3424.23 2591
3424.78 2576
3425.34 2349
3425.89 2343
3426.44 2461
3426.99 2462
3427.54 2266
3428.10 2322
3428.65 2272
3429.20 2172
3429.75 2268
3430.31 2256
3430.86 2107
3431.41 2137
3431.96 2128
3432.51 2253
3433.07 2080
3433.62 2196
3434.17 2280
3434.72 2208
3435.28 2133
3435.83 2195
3436.38 2046
3436.94 2262
3437.49 2474
3438.04 2404
3438.59 2292
3439.15 2487
3439.70 2434
3440.25 2493
3440.81 2377
3441.36 2271
3441.91 2441
3442.47 2507
3443.02 2443
3443.57 2314
3444.13 2270
3444.68 2159
3445.23 2122
3445.79 2237
3446.34 2212
3446.89 2157
3447.45 2170
3448.00 2181
3448.55 2083
3449.11 2016
3449.66 2125
3450.22 2135
3450.77 2091
3451.32 1958
3451.88 2012
3452.43 2020
3452.99 1990
3453.54 1881
3454.09 1958
3454.65 1983
3455.20 2026
3455.76 2002
3456.31 2038
3456.87 2013
3457.42 2113
3457.97 2016
3458.53 2103
3459.08 2292
3459.64 2172
3460.19 2159
3460.75 2169
3461.30 2147
3461.86 1962
3462.41 1983
3462.97 2146
3463.52 2188
3464.08 2094
3464.63 2150
3465.19 2054
3465.74 2253
3466.30 2260
3466.85 2142
3467.41 2262
3467.96 2309
3468.52 2265
3469.07 2228
3469.63 2468
3470.18 2425
3470.74 2364
3471.30 2340
3471.85 2273
3472.41 2326
3472.96 2426
3473.52 2377
3474.07 2287
3474.63 2154
3475.19 2144
3475.74 2498
3476.30 2331
3476.85 2419
3477.41 2412
3477.97 2494
3478.52 2577
3479.08 2446
3479.63 2582
3480.19 2634
3480.75 2608
3481.30 2619
3481.86 2609
3482.42 2624
3482.97 2645
3483.53 2550
3484.08 2403
3484.64 2470
3485.20 2528
3485.75 2568
3486.31 2666
3486.87 2762
3487.43 2832
3487.98 3137
3488.54 3197
3489.10 3613
3489.65 4005
3490.21 4474
3490.77 4619
3491.32 5073
3491.88 5400
3492.44 5431
3493.00 5328
3493.55 5169
3494.11 5274
3494.67 5039
3495.23 4759
3495.78 4882
3496.34 5014
3496.90 5042
3497.46 5258
3498.01 5563
3498.57 5765
3499.13 5977
3499.69 6253
3500.24 6399
3500.80 6300
3501.36 6167
3501.92 6197
3502.48 6173
3503.03 6205
3503.59 6424
3504.15 6465
3504.71 6258
3505.27 6194
3505.83 6199
3506.38 5911
3506.94 5835
3507.50 5496
3508.06 5372
3508.62 4818
3509.18 4224
3509.74 4172
3510.29 3908
3510.85 3637
3511.41 3429
3511.97 3308
3512.53 3096
3513.09 2917
3513.65 2758
3514.21 2814
3514.76 2531
3515.32 2497
3515.88 2540
3516.44 2530
3517.00 2439
3517.56 2532
3518.12 2735
3518.68 2708
3519.24 2589
3519.80 2563
3520.36 2658
3520.92 2667
3521.48 2813
3522.04 2769
3522.60 2833
3523.16 2813
3523.71 2933
3524.27 2816
3524.83 2595
3525.39 2658
3525.95 2618
3526.51 2625
3527.07 2533
3527.63 2469
3528.19 2317
3528.75 2350
3529.31 2141
3529.87 2157
3530.44 2250
3531.00 2293
3531.56 2216
3532.12 2210
3532.68 2340
3533.24 2431
3533.80 2479
3534.36 2375
3534.92 2474
3535.48 2419
3536.04 2522
3536.60 2578
3537.16 2486
3537.72 2289
3538.28 2316
3538.84 2477
3539.41 2505
3539.97 2533
3540.53 2571
3541.09 2469
3541.65 2481
3542.21 2648
3542.77 2497
3543.33 2464
3543.89 2421
3544.46 2487
3545.02 2472
3545.58 2385
3546.14 2339
3546.70 2340
3547.26 2329
3547.83 2238
3548.39 2099
3548.95 2185
3549.51 2101
3550.07 2149
3550.63 2083
3551.20 2186
3551.76 2270
3552.32 2168
3552.88 1980
3553.44 1936
3554.01 1848
3554.57 2025
3555.13 2026
3555.69 2074
3556.26 2083
3556.82 1959
3557.38 2106
3557.94 2104
3558.50 2163
3559.07 2080
3559.63 2011
3560.19 2150
3560.76 2240
3561.32 2286
3561.88 2122
3562.44 2189
3563.01 2324
3563.57 2324
3564.13 2192
3564.70 2047
3565.26 2169
3565.82 2156
3566.38 2014
3566.95 2022
3567.51 1926
3568.07 1917
3568.64 1839
3569.20 1824
3569.76 1957
3570.33 1987
3570.89 2049
3571.45 1950
3572.02 1964
3572.58 1975
3573.15 2024
3573.71 2012
3574.27 2115
3574.84 2155
3575.40 2234
3575.96 2270
3576.53 2210
3577.09 2330
3577.66 2343
3578.22 2219
3578.78 2228
3579.35 2259
3579.91 2128
3580.48 2139
3581.04 2058
3581.61 1962
3582.17 2055
3582.73 1932
3583.30 1871
3583.86 2002
3584.43 1849
3584.99 1905
3585.56 2074
3586.12 2112
3586.69 1928
3587.25 1965
3587.82 2044
3588.38 2042
3588.95 2061
3589.51 1969
3590.08 1890
3590.64 1951
3591.21 2151
3591.77 2105
3592.34 2132
3592.90 2054
3593.47 2130
3594.03 2136
3594.60 2008
3595.16 2060
3595.73 2100
3596.29 1948
3596.86 1922
3597.42 2045
3597.99 2175
3598.56 2193
3599.12 2192
3599.69 2094
3600.25 1970
3600.82 2150
3601.38 2103
3601.95 2001
3602.52 1891
3603.08 1897
3603.65 1818
3604.21 1864
3604.78 1853
3605.35 1911
3605.91 1933
3606.48 1846
3607.05 1719
3607.61 1802
3608.18 1839
3608.74 1920
3609.31 1739
3609.88 1541
3610.44 1720
3611.01 1816
3611.58 1901
3612.14 1894
3612.71 1934
3613.28 2026
3613.84 2031
3614.41 2134
3614.98 2134
3615.55 2385
3616.11 2639
3616.68 2595
3617.25 2649
3617.81 3020
3618.38 2993
3618.95 2878
3619.52 2883
3620.08 2754
3620.65 2769
3621.22 2747
3621.79 2544
3622.35 2532
3622.92 2380
3623.49 2170
3624.06 2199
3624.62 2074
3625.19 2018
3625.76 1963
3626.33 1957
3626.89 1961
3627.46 1994
3628.03 1894
3628.60 1980
3629.17 2071
3629.73 2156
3630.30 2100
3630.87 2103
3631.44 2169
3632.01 2191
3632.58 2158
3633.14 2275
3633.71 2244
3634.28 2115
3634.85 2145
3635.42 2161
3635.99 2187
3636.56 2269
3637.12 2270
3637.69 2321
3638.26 2266
3638.83 2299
3639.40 2524
3639.97 2507
3640.54 2602
3641.11 2847
3641.67 2740
3642.24 2789
3642.81 2617
3643.38 2674
3643.95 2575
3644.52 2356
3645.09 2392
3645.66 2402
3646.23 2368
3646.80 2213
3647.37 2347
3647.94 2220
3648.51 2220
3649.08 2153
3649.65 2426
3650.22 2570
3650.79 2580
3651.36 2355
3651.93 2434
3652.50 2636
3653.06 2738
3653.63 2696
3654.20 2684
3654.77 2819
3655.35 2713
3655.92 2915
3656.49 2945
3657.06 3156
3657.63 3079
3658.20 3210
3658.77 3307
3659.34 3267
3659.91 3317
3660.48 3264
3661.05 3207
3661.62 3013
3662.19 2914
3662.76 2694
3663.33 2694
3663.90 2706
3664.47 2713
3665.04 2569
3665.61 2618
3666.19 2590
3666.76 2631
3667.33 2539
3667.90 2529
3668.47 2340
3669.04 2287
3669.61 2239
3670.18 2268
3670.75 2383
3671.33 2278
3671.90 2351
3672.47 2424
3673.04 2368
3673.61 2336
3674.18 2383
3674.76 2388
3675.33 2308
3675.90 2208
3676.47 2399
3677.04 2346
3677.61 2397
3678.19 2325
3678.76 2289
3679.33 2346
3679.90 2293
3680.47 2191
3681.05 2151
3681.62 2253
3682.19 2121
3682.76 2035
3683.33 2031
3683.91 2039
3684.48 2159
3685.05 2221
3685.62 2125
3686.20 2208
3686.77 2292
3687.34 2454
3687.91 2584
3688.49 2526
3689.06 2683
3689.63 2746
3690.21 2786
3690.78 2866
3691.35 2845
3691.92 2752
3692.50 2730
3693.07 2635
3693.64 2501
3694.22 2355
3694.79 2435
3695.36 2414
3695.94 2394
3696.51 2241
3697.08 2163
3697.66 2259
3698.23 2247
3698.80 2272
3699.38 2398
3699.95 2355
3700.52 2279
3701.10 2392
3701.67 2349
3702.24 2264
3702.82 2362
3703.39 2345
3703.97 2446
3704.54 2293
3705.11 2235
3705.69 2329
3706.26 2258
3706.84 2317
3707.41 2333
3707.98 2230
3708.56 2327
3709.13 2207
3709.71 2126
3710.28 2261
3710.86 2377
3711.43 2289
3712.01 2040
3712.58 2168
3713.15 2288
3713.73 2091
3714.30 1991
3714.88 1993
3715.45 1922
3716.03 1978
3716.60 1876
3717.18 1887
3717.75 1884
3718.33 1859
3718.90 2015
3719.48 1996
3720.05 1809
3720.63 1896
3721.20 1942
3721.78 1873
3722.35 1719
3722.93 1680
3723.51 1760
3724.08 2005
3724.66 1806
3725.23 1777
3725.81 1825
3726.38 1842
3726.96 1903
3727.53 2025
3728.11 2037
3728.69 2248
3729.26 2122
3729.84 2134
3730.41 2184
3730.99 2186
3731.57 2157
3732.14 2305
3732.72 2324
3733.29 2238
3733.87 2121
3734.45 2206
3735.02 2282
3735.60 2142
3736.18 2070
3736.75 2154
3737.33 2066
3737.90 1963
3738.48 2081
3739.06 1864
3739.63 1871
3740.21 1902
3740.79 1882
3741.36 1961
3741.94 1987
3742.52 1842
3743.10 1824
3743.67 1788
3744.25 1800
3744.83 1848
3745.40 1781
3745.98 1860
3746.56 1966
3747.13 1856
3747.71 1891
3748.29 2031
3748.87 1916
3749.44 1805
3750.02 1821
3750.60 1956
3751.18 1951
3751.75 1779
3752.33 1687
3752.91 1743
3753.49 1904
3754.06 1854
3754.64 1789
3755.22 1770
3755.80 1697
3756.38 1712
3756.95 1845
3757.53 1856
3758.11 1844
3758.69 1810
3759.27 1863
3759.84 1980
3760.42 1843
3761.00 1917
3761.58 1966
3762.16 1954
3762.74 1887
3763.32 1950
3763.89 1900
3764.47 1858
3765.05 1834
3765.63 1939
3766.21 1914
3766.79 1851
3767.37 1859
3767.94 2055
3768.52 1952
3769.10 2007
3769.68 1938
3770.26 1930
3770.84 1909
3771.42 1961
3772.00 1828
3772.58 1898
3773.16 1944
3773.74 1895
3774.31 1799
3774.89 1785
3775.47 1813
3776.05 1867
3776.63 1873
3777.21 1822
3777.79 1801
3778.37 1871
3778.95 1836
3779.53 1713
3780.11 1771
3780.69 1773
3781.27 1894
3781.85 1808
3782.43 1786
3783.01 1721
3783.59 1737
3784.17 1968
3784.75 1890
3785.33 1908
3785.91 1785
3786.49 1787
3787.07 1855
3787.65 1832
3788.23 1841
3788.81 1783
3789.39 1874
3789.97 1986
3790.55 1952
3791.13 1873
3791.71 1881
3792.30 1779
3792.88 1889
3793.46 1944
3794.04 1884
3794.62 2045
3795.20 1927
3795.78 1975
3796.36 2061
3796.94 1978
3797.52 1900
3798.10 1966
3798.69 2042
3799.27 2082
3799.85 2107
3800.43 2337
3801.01 2388
3801.59 2223
3802.17 2372
3802.76 2422
3803.34 2360
3803.92 2309
3804.50 2406
3805.08 2398
3805.66 2350
3806.25 2300
3806.83 2362
3807.41 2325
3807.99 2342
3808.57 2297
3809.16 2367
3809.74 2428
3810.32 2468
3810.90 2353
3811.48 2389
3812.07 2559
3812.65 2518
3813.23 2521
3813.81 2443
3814.39 2697
3814.98 2709
3815.56 2648
3816.14 2606
3816.72 2452
3817.31 2331
3817.89 2197
3818.47 2064
3819.06 2040
3819.64 2124
3820.22 1975
3820.80 2079
3821.39 1977
3821.97 1869
3822.55 1863
3823.14 1857
3823.72 1843
3824.30 2008
3824.89 1942
3825.47 1853
3826.05 1838
3826.64 1829
3827.22 1900
3827.80 1898
3828.39 1934
3828.97 1924
3829.55 1817
3830.14 1812
3830.72 1822
3831.30 1801
3831.89 1734
3832.47 1797
3833.05 1772
3833.64 1767
3834.22 1738
3834.81 1755
3835.39 1830
3835.97 1802
3836.56 1727
3837.14 1754
3837.73 1709
3838.31 1621
3838.90 1607
3839.48 1707
3840.06 1609
3840.65 1655
3841.23 1682
3841.82 1681
3842.40 1658
3842.99 1676
3843.57 1755
3844.16 1731
3844.74 1632
3845.33 1650
3845.91 1663
3846.50 1717
3847.08 1806
3847.66 1721
3848.25 1720
3848.83 1778
3849.42 1818
3850.00 1766
3850.59 1758
3851.18 1715
3851.76 1731
3852.35 1725
3852.93 1741
3853.52 1592
3854.10 1548
3854.69 1730
3855.27 1746
3855.86 1705
3856.44 1680
3857.03 1694
3857.62 1835
3858.20 1888
3858.79 1871
3859.37 1865
3859.96 1798
3860.54 2005
3861.13 2035
3861.72 2051
3862.30 2023
3862.89 1974
3863.47 2216
3864.06 2252
3864.65 2087
3865.23 2096
3865.82 2166
3866.41 2031
3866.99 2122
3867.58 2086
3868.17 2084
3868.75 1913
3869.34 1891
3869.93 1771
3870.51 1773
3871.10 1892
3871.69 1849
3872.27 1817
3872.86 1901
3873.45 1941
3874.03 1960
3874.62 1902
3875.21 1931
3875.79 1958
3876.38 1863
3876.97 1941
3877.56 1921
3878.14 1990
3878.73 1960
3879.32 2025
3879.90 1783
3880.49 1761
3881.08 1814
3881.67 1773
3882.25 1739
3882.84 1603
3883.43 1723
3884.02 1713
3884.61 1638
3885.19 1731
3885.78 1808
3886.37 1753
3886.96 1815
3887.54 1844
3888.13 1880
3888.72 1902
3889.31 1974
3889.90 2017
3890.48 2078
3891.07 2058
3891.66 2114
3892.25 2058
3892.84 2091
3893.43 1983
3894.01 2112
3894.60 2068
3895.19 1876
3895.78 1888
3896.37 1968
3896.96 1813
3897.55 1792
3898.14 1827
3898.72 1859
3899.31 1728
3899.90 1753
3900.49 1788
3901.08 1885
3901.67 1944
3902.26 1805
3902.85 1748
3903.44 1835
3904.03 1900
3904.61 1843
3905.20 1890
3905.79 1819
3906.38 1785
3906.97 1809
3907.56 1803
3908.15 1836
3908.74 1833
3909.33 1874
3909.92 1836
3910.51 1697
3911.10 1654
3911.69 1721
3912.28 1663
3912.87 1637
3913.46 1680
3914.05 1672
3914.64 1596
3915.23 1686
3915.82 1814
3916.41 1666
3917.00 1651
3917.59 1719
3918.18 1759
3918.77 1828
3919.36 1784
3919.95 1798
3920.54 1782
3921.13 1802
3921.72 1823
3922.31 1763
3922.90 1732
3923.49 1726
3924.08 1738
3924.68 1819
3925.27 1775
3925.86 1810
3926.45 1644
3927.04 1714
3927.63 1623
3928.22 1603
3928.81 1584
3929.40 1670
3929.99 1592
3930.59 1603
3931.18 1737
3931.77 1606
3932.36 1567
3932.95 1752
3933.54 1602
3934.13 1499
3934.73 1517
3935.32 1535
3935.91 1565
3936.50 1609
3937.09 1605
3937.68 1567
3938.28 1639
3938.87 1547
3939.46 1587
3940.05 1660
3940.64 1693
3941.23 1750
3941.83 1824
3942.42 1821
3943.01 1823
3943.60 1872
3944.20 1700
3944.79 1628
3945.38 1648
3945.97 1737
3946.56 1690
3947.16 1737
3947.75 1800
3948.34 1624
3948.94 1684
3949.53 1757
3950.12 1700
3950.71 1662
3951.31 1671
3951.90 1666
3952.49 1548
3953.08 1638
3953.68 1706
3954.27 1810
3954.86 1778
3955.46 1750
3956.05 1700
3956.64 1677
3957.24 1838
3957.83 1777
3958.42 1786
3959.02 1810
3959.61 1815
3960.20 1848
3960.80 1691
3961.39 1648
3961.98 1699
3962.58 1587
3963.17 1641
3963.76 1717
3964.36 1790
3964.95 1730
3965.55 1636
3966.14 1639
3966.73 1622
3967.33 1666
3967.92 1669
3968.52 1690
3969.11 1551
3969.70 1595
3970.30 1751
3970.89 1731
3971.49 1648
3972.08 1545
3972.68 1697
3973.27 1635
3973.86 1618
3974.46 1642
3975.05 1779
3975.65 1663
3976.24 1794
3976.84 1619
3977.43 1821
3978.03 1840
3978.62 1778
3979.22 1780
3979.81 1717
3980.41 1715
3981.00 1720
3981.60 1714
3982.19 1633
3982.79 1668
3983.38 1674
3983.98 1625
3984.57 1688
3985.17 1713
3985.76 1696
3986.36 1636
3986.95 1692
3987.55 1659
3988.14 1742
3988.74 1747
3989.34 1694
3989.93 1761
3990.53 1767
3991.12 1698
3991.72 1723
3992.31 1764
3992.91 1857
3993.51 1857
3994.10 1828
3994.70 1920
3995.29 2042
3995.89 1857
3996.49 1826
3997.08 1911
3997.68 1968
3998.28 1888
3998.87 1750
3999.47 1813
4000.06 1710
4000.66 1813
4001.26 1909
4001.85 1849
4002.45 1744
4003.05 1666
4003.64 1716
4004.24 1780
4004.84 1789
4005.43 1871
4006.03 1871
4006.63 1879
4007.22 1822
4007.82 1935
4008.42 1908
4009.02 1800
4009.61 1809
4010.21 1786
4010.81 1802
4011.40 1695
4012.00 1776
4012.60 1814
4013.20 1856
4013.79 1794
4014.39 1808
4014.99 1868
4015.59 1853
4016.18 1918
4016.78 1936
4017.38 1837
4017.98 1856
4018.58 1956
4019.17 1851
4019.77 1781
4020.37 1855
4020.97 1748
4021.56 1714
4022.16 1723
4022.76 1853
4023.36 1864
4023.96 1988
4024.56 1967
4025.15 1882
4025.75 1923
4026.35 2001
4026.95 2028
4027.55 2021
4028.15 1900
4028.74 1975
4029.34 1954
4029.94 1885
4030.54 1763
4031.14 1748
4031.74 1774
4032.34 1868
4032.94 1845
4033.53 1664
4034.13 1739
4034.73 1640
4035.33 1720
4035.93 1684
4036.53 1620
4037.13 1698
4037.73 1849
4038.33 1664
4038.93 1601
4039.53 1545
4040.13 1605
4040.72 1574
4041.32 1607
4041.92 1567
4042.52 1456
4043.12 1446
4043.72 1630
4044.32 1429
4044.92 1565
4045.52 1720
4046.12 1715
4046.72 1670
4047.32 1649
4047.92 1691
4048.52 1713
4049.12 1818
4049.72 1795
4050.32 1721
4050.92 1860
4051.52 1888
4052.12 1880
4052.72 1854
4053.32 1814
4053.92 1673
4054.52 1847
4055.13 1783
4055.73 1803
4056.33 1705
4056.93 1642
4057.53 1558
4058.13 1532
4058.73 1580
4059.33 1542
4059.93 1604
4060.53 1589
4061.13 1632
4061.73 1554
4062.33 1654
4062.94 1580
4063.54 1567
4064.14 1581
4064.74 1559
4065.34 1581
4065.94 1516
4066.54 1541
4067.14 1577
4067.75 1625
4068.35 1613
4068.95 1639
4069.55 1575
4070.15 1496
4070.75 1512
4071.36 1545
4071.96 1478
4072.56 1442
4073.16 1535
4073.76 1668
4074.36 1721
4074.97 1549
4075.57 1588
4076.17 1651
4076.77 1656
4077.38 1456
4077.98 1562
4078.58 1543
4079.18 1662
4079.78 1639
4080.39 1541
4080.99 1518
4081.59 1513
4082.19 1621
4082.80 1660
4083.40 1563
4084.00 1433
4084.60 1470
4085.21 1538
4085.81 1586
4086.41 1574
4087.02 1526
4087.62 1616
4088.22 1478
4088.82 1521
4089.43 1613
4090.03 1561
4090.63 1501
4091.24 1556
4091.84 1585
4092.44 1469
4093.05 1476
4093.65 1453
4094.25 1529
4094.86 1552
4095.46 1505
4096.06 1520
4096.67 1413
4097.27 1469
4097.88 1515
4098.48 1487
4099.08 1420
4099.69 1497
4100.29 1580
4100.89 1580
4101.50 1541
4102.10 1528
4102.71 1466
4103.31 1461
4103.91 1462
4104.52 1548
4105.12 1480
4105.73 1506
4106.33 1568
4106.94 1489
4107.54 1521
4108.14 1538
4108.75 1494
4109.35 1507
4109.96 1549
4110.56 1471
4111.17 1379
4111.77 1433
4112.38 1439
4112.98 1454
4113.59 1435
4114.19 1431
4114.80 1489
4115.40 1456
4116.01 1547
4116.61 1577
4117.22 1591
4117.82 1547
4118.43 1562
4119.03 1535
4119.64 1581
4120.24 1580
4120.85 1525
4121.45 1581
4122.06 1536
4122.66 1577
4123.27 1533
4123.88 1569
4124.48 1555
4125.09 1487
4125.69 1496
4126.30 1512
4126.90 1478
4127.51 1615
4128.12 1553
4128.72 1521
4129.33 1523
4129.93 1575
4130.54 1600
4131.15 1562
4131.75 1599
4132.36 1625
4132.96 1679
4133.57 1655
4134.18 1588
4134.78 1596
4135.39 1708
4136.00 1778
4136.60 1801
4137.21 1740
4137.82 1820
4138.42 1836
4139.03 1876
4139.64 1973
4140.24 2068
4140.85 2028
4141.46 1936
4142.06 1995
4142.67 1977
4143.28 1940
4143.89 2006
4144.49 1981
4145.10 1669
4145.71 1696
4146.31 1706
4146.92 1765
4147.53 1638
4148.14 1590
4148.74 1629
4149.35 1606
4149.96 1495
4150.57 1522
4151.17 1565
4151.78 1550
4152.39 1567
4153.00 1610
4153.60 1530
4154.21 1596
4154.82 1608
4155.43 1655
4156.04 1576
4156.64 1462
4157.25 1528
4157.86 1644
4158.47 1650
4159.08 1609
4159.68 1551
4160.29 1636
4160.90 1681
4161.51 1585
4162.12 1612
4162.73 1546
4163.33 1703
4163.94 1770
4164.55 1735
4165.16 1792
4165.77 1714
4166.38 1735
4166.99 1704
4167.60 1655
4168.20 1759
4168.81 1724
4169.42 1726
4170.03 1729
4170.64 1648
4171.25 1598
4171.86 1746
4172.47 1854
4173.08 1858
4173.69 1679
4174.29 1760
4174.90 1732
4175.51 1781
4176.12 1846
4176.73 1771
4177.34 1769
4177.95 1808
4178.56 1846
4179.17 1833
4179.78 1689
4180.39 1681
4181.00 1827
4181.61 1778
4182.22 1730
4182.83 1539
4183.44 1672
4184.05 1656
4184.66 1640
4185.27 1563
4185.88 1590
4186.49 1546
4187.10 1658
4187.71 1631
4188.32 1671
4188.93 1688
4189.54 1774
4190.15 1747
4190.76 1720
4191.37 1809
4191.98 1847
4192.59 1833
4193.20 1954
4193.82 2028
4194.43 2012
4195.04 2053
4195.65 2002
4196.26 1949
4196.87 1993
4197.48 1962
4198.09 1784
4198.70 1776
4199.31 1774
4199.93 1758
4200.54 1692
4201.15 1700
4201.76 1747
4202.37 1672
4202.98 1675
4203.59 1672
4204.20 1673
4204.82 1645
4205.43 1748
4206.04 1774
4206.65 1757
4207.26 1565
4207.87 1586
4208.49 1742
4209.10 1703
4209.71 1746
4210.32 1703
4210.93 1582
4211.55 1731
4212.16 1828
4212.77 1789
4213.38 1877
4213.99 1846
4214.61 1727
4215.22 1845
4215.83 1979
4216.44 2101
4217.06 2143
4217.67 2135
4218.28 2093
4218.89 2294
4219.51 2289
4220.12 2203
4220.73 2330
4221.34 2378
4221.96 2274
4222.57 2410
4223.18 2396
4223.80 2588
4224.41 2633
4225.02 2591
4225.63 2605
4226.25 3024
4226.86 3026
4227.47 2857
4228.09 2815
4228.70 2964
4229.31 3170
4229.93 3109
4230.54 3094
4231.15 3326
4231.77 3453
4232.38 3563
4232.99 3669
4233.61 4098
4234.22 4426
4234.83 4465
4235.45 4463
4236.06 4438
4236.68 4185
4237.29 3906
4237.90 3638
4238.52 3403
4239.13 2978
4239.75 2849
4240.36 2601
4240.97 2472
4241.59 2313
4242.20 2344
4242.82 2226
4243.43 2218
4244.05 2409
4244.66 2327
4245.27 2263
4245.89 2272
4246.50 2367
4247.12 2369
4247.73 2336
4248.35 2191
4248.96 2340
4249.58 2253
4250.19 2307
4250.81 2333
4251.42 2174
4252.04 2101
4252.65 2154
4253.27 2084
4253.88 2142
4254.50 2181
4255.11 1975
4255.73 1973
4256.34 2068
4256.96 2056
4257.57 2017
4258.19 1894
4258.80 1812
4259.42 1959
4260.03 2009
4260.65 1887
4261.27 1795
4261.88 1892
4262.50 1924
4263.11 1918
4263.73 1935
4264.34 1942
4264.96 1831
4265.58 1975
4266.19 1903
4266.81 1832
4267.42 1877
4268.04 1837
4268.66 1805
4269.27 1807
4269.89 1796
4270.51 1873
4271.12 1787
4271.74 1681
4272.35 1877
4272.97 1871
4273.59 1814
4274.20 1827
4274.82 1912
4275.44 1869
4276.05 1837
4276.67 1911
4277.29 1943
4277.90 1762
4278.52 1843
4279.14 1816
4279.76 1835
4280.37 1815
4280.99 1644
4281.61 1606
4282.22 1675
4282.84 1723
4283.46 1656
4284.07 1667
4284.69 1694
4285.31 1712
4285.93 1656
4286.54 1655
4287.16 1706
4287.78 1635
4288.40 1694
4289.01 1648
4289.63 1607
4290.25 1696
4290.87 1750
4291.49 1695
4292.10 1622
4292.72 1618
4293.34 1580
4293.96 1664
4294.58 1732
4295.19 1687
4295.81 1569
4296.43 1569
4297.05 1625
4297.67 1629
4298.28 1567
4298.90 1730
4299.52 1648
4300.14 1667
4300.76 1598
4301.38 1625
4301.99 1619
4302.61 1658
4303.23 1535
4303.85 1601
4304.47 1720
4305.09 1689
4305.71 1652
4306.33 1534
4306.94 1586
4307.56 1518
4308.18 1536
4308.80 1620
4309.42 1718
4310.04 1683
4310.66 1575
4311.28 1560
4311.90 1440
4312.52 1551
4313.14 1588
4313.76 1572
4314.38 1539
4314.99 1540
4315.61 1571
4316.23 1659
4316.85 1697
4317.47 1580
4318.09 1590
4318.71 1632
4319.33 1588
4319.95 1663
4320.57 1727
4321.19 1643
4321.81 1667
4322.43 1708
4323.05 1744
4323.67 1831
4324.29 1861
4324.91 1821
4325.53 1775
4326.15 1789
4326.77 1783
4327.39 1761
4328.01 1768
4328.63 1732
4329.26 1707
4329.88 1593
4330.50 1652
4331.12 1733
4331.74 1630
4332.36 1691
4332.98 1644
4333.60 1647
4334.22 1794
4334.84 1936
4335.46 1915
4336.08 1992
4336.70 2149
4337.33 2133
4337.95 2237
4338.57 2151
4339.19 2089
4339.81 2089
4340.43 2134
4341.05 2097
4341.67 2161
4342.30 2326
4342.92 2479
4343.54 2609
4344.16 2776
4344.78 2931
4345.40 3223
4346.03 3547
4346.65 3469
4347.27 3506
4347.89 3486
4348.51 3191
4349.14 2930
4349.76 2647
4350.38 2339
4351.00 2197
4351.62 2064
4352.25 1881
4352.87 1832
4353.49 1838
4354.11 1707
4354.73 1681
4355.36 1729
4355.98 1809
4356.60 1874
4357.22 1808
4357.85 1797
4358.47 1837
4359.09 1792
4359.71 1827
4360.34 1850
4360.96 1817
4361.58 1821
4362.21 1846
4362.83 1855
4363.45 1770
4364.07 1825
4364.70 1790
4365.32 1672
4365.94 1617
4366.57 1586
4367.19 1557
4367.81 1541
4368.44 1557
4369.06 1549
4369.68 1603
4370.31 1585
4370.93 1542
4371.55 1497
4372.18 1491
4372.80 1481
4373.43 1550
4374.05 1573
4374.67 1502
4375.30 1513
4375.92 1506
4376.54 1606
4377.17 1577
4377.79 1546
4378.42 1525
4379.04 1547
4379.66 1580
4380.29 1532
4380.91 1627
4381.54 1629
4382.16 1590
4382.79 1556
4383.41 1614
4384.03 1604
4384.66 1530
4385.28 1530
4385.91 1555
4386.53 1545
4387.16 1524
4387.78 1453
4388.41 1461
4389.03 1475
4389.66 1443
4390.28 1418
4390.91 1524
4391.53 1515
4392.16 1424
4392.78 1424
4393.41 1470
4394.03 1370
4394.66 1355
4395.28 1466
4395.91 1569
4396.53 1521
4397.16 1550
4397.78 1545
4398.41 1566
4399.03 1588
4399.66 1585
4400.29 1568
4400.91 1468
4401.54 1529
4402.16 1550
4402.79 1545
4403.41 1527
4404.04 1523
4404.67 1523
4405.29 1541
4405.92 1489
4406.54 1467
4407.17 1409
4407.80 1506
4408.42 1539
4409.05 1584
4409.67 1532
4410.30 1596
4410.93 1747
4411.55 1704
4412.18 1578
4412.81 1581
4413.43 1589
4414.06 1483
4414.69 1511
4415.31 1455
4415.94 1459
4416.57 1476
4417.19 1561
4417.82 1571
4418.45 1484
4419.07 1542
4419.70 1567
4420.33 1566
4420.95 1510
4421.58 1454
4422.21 1466
4422.84 1427
4423.46 1509
4424.09 1405
4424.72 1307
4425.35 1404
4425.97 1407
4426.60 1341
4427.23 1394
4427.86 1335
4428.48 1338
4429.11 1381
4429.74 1306
4430.37 1496
4430.99 1371
4431.62 1336
4432.25 1372
4432.88 1421
4433.51 1355
4434.13 1460
4434.76 1546
4435.39 1400
4436.02 1363
4436.65 1395
4437.27 1486
4437.90 1435
4438.53 1395
4439.16 1440
4439.79 1333
4440.42 1363
4441.04 1383
4441.67 1247
4442.30 1379
4442.93 1455
4443.56 1442
4444.19 1486
4444.82 1470
4445.44 1562
4446.07 1688
4446.70 1690
4447.33 1617
4447.96 1571
4448.59 1586
4449.22 1604
4449.85 1541
4450.48 1574
4451.11 1569
4451.74 1602
4452.36 1539
4452.99 1560
4453.62 1565
4454.25 1614
4454.88 1546
4455.51 1519
4456.14 1570
4456.77 1448
4457.40 1403
4458.03 1487
4458.66 1431
4459.29 1445
4459.92 1416
4460.55 1374
4461.18 1489
4461.81 1319
4462.44 1197
4463.07 1389
4463.70 1408
4464.33 1303
4464.96 1322
4465.59 1391
4466.22 1311
4466.85 1324
4467.48 1406
4468.11 1322
4468.74 1305
4469.37 1367
4470.00 1253
4470.63 1276
4471.26 1305
4471.89 1395
4472.53 1453
4473.16 1353
4473.79 1395
4474.42 1333
4475.05 1425
4475.68 1348
4476.31 1333
4476.94 1327
4477.57 1251
4478.20 1273
4478.83 1377
4479.47 1307
4480.10 1355
4480.73 1475
4481.36 1483
4481.99 1523
4482.62 1384
4483.25 1547
4483.89 1538
4484.52 1596
4485.15 1569
4485.78 1642
4486.41 1530
4487.04 1526
4487.68 1405
4488.31 1475
4488.94 1447
4489.57 1407
4490.20 1530
4490.84 1467
4491.47 1425
4492.10 1441
4492.73 1544
4493.36 1430
4494.00 1384
4494.63 1410
4495.26 1417
4495.89 1511
4496.53 1526
4497.16 1487
4497.79 1593
4498.42 1622
4499.06 1468
4499.69 1577
4500.32 1671
4500.95 1708
4501.59 1762
4502.22 1636
4502.85 1687
4503.48 1676
4504.12 1715
4504.75 1604
4505.38 1534
4506.02 1528
4506.65 1540
4507.28 1470
4507.92 1485
4508.55 1562
4509.18 1471
4509.82 1511
4510.45 1459
4511.08 1534
4511.72 1466
4512.35 1454
4512.98 1517
4513.62 1473
4514.25 1419
4514.88 1477
4515.52 1416
4516.15 1399
4516.79 1346
4517.42 1426
4518.05 1411
4518.69 1436
4519.32 1376
4519.96 1391
4520.59 1307
4521.22 1401
4521.86 1383
4522.49 1374
4523.13 1410
4523.76 1420
4524.40 1483
4525.03 1513
4525.66 1471
4526.30 1492
4526.93 1606
4527.57 1657
4528.20 1746
4528.84 1811
4529.47 1746
4530.11 1756
4530.74 1922
4531.38 1855
4532.01 2028
4532.65 2020
4533.28 2034
4533.92 1935
4534.55 1911
4535.19 1798
4535.82 1617
4536.46 1647
4537.09 1479
4537.73 1486
4538.36 1452
4539.00 1577
4539.63 1604
4540.27 1445
4540.90 1374
4541.54 1436
4542.18 1448
4542.81 1406
4543.45 1386
4544.08 1397
4544.72 1328
4545.35 1383
4545.99 1448
4546.63 1401
4547.26 1419
4547.90 1357
4548.53 1462
4549.17 1493
4549.81 1488
4550.44 1451
4551.08 1395
4551.72 1441
4552.35 1496
4552.99 1545
4553.62 1428
4554.26 1374
4554.90 1358
4555.53 1482
4556.17 1376
4556.81 1385
4557.44 1319
4558.08 1408
4558.72 1342
4559.35 1318
4559.99 1334
4560.63 1361
4561.26 1412
4561.90 1373
4562.54 1311
4563.18 1236
4563.81 1419
4564.45 1364
4565.09 1376
4565.72 1348
4566.36 1337
4567.00 1511
4567.64 1472
4568.27 1475
4568.91 1395
4569.55 1424
4570.19 1429
4570.82 1391
4571.46 1364
4572.10 1416
4572.74 1385
4573.38 1376
4574.01 1384
4574.65 1358
4575.29 1369
4575.93 1297
4576.56 1388
4577.20 1465
4577.84 1386
4578.48 1421
4579.12 1425
4579.76 1321
4580.39 1512
4581.03 1459
4581.67 1444
4582.31 1491
4582.95 1419
4583.59 1447
4584.22 1506
4584.86 1481
4585.50 1464
4586.14 1350
4586.78 1390
4587.42 1403
4588.06 1490
4588.70 1508
4589.33 1662
4589.97 1791
4590.61 1704
4591.25 1726
4591.89 1676
4592.53 1719
4593.17 1550
4593.81 1667
4594.45 1579
4595.09 1508
4595.73 1366
4596.37 1447
4597.00 1312
4597.64 1359
4598.28 1444
4598.92 1508
4599.56 1369
4600.20 1333
4600.84 1544
4601.48 1566
4602.12 1600
4602.76 1558
4603.40 1634
4604.04 1687
4604.68 1534
4605.32 1582
4605.96 1524
4606.60 1576
4607.24 1600
4607.88 1596
4608.52 1597
4609.16 1595
4609.80 1571
4610.44 1552
4611.08 1547
4611.72 1481
4612.36 1391
4613.01 1337
4613.65 1416
4614.29 1458
4614.93 1354
4615.57 1352
4616.21 1281
4616.85 1345
4617.49 1472
4618.13 1513
4618.77 1450
4619.41 1372
4620.05 1352
4620.70 1333
4621.34 1399
4621.98 1351
4622.62 1374
4623.26 1415
4623.90 1365
4624.54 1386
4625.18 1337
4625.83 1261
4626.47 1247
4627.11 1298
4627.75 1278
4628.39 1317
4629.03 1392
4629.68 1263
4630.32 1372
4630.96 1383
4631.60 1304
4632.24 1463
4632.88 1455
4633.53 1507
4634.17 1499
4634.81 1560
4635.45 1416
4636.10 1639
4636.74 1556
4637.38 1531
4638.02 1485
4638.66 1566
4639.31 1579
4639.95 1522
4640.59 1362
4641.23 1389
4641.88 1463
4642.52 1442
4643.16 1542
4643.80 1506
4644.45 1389
4645.09 1406
4645.73 1395
4646.38 1386
4647.02 1533
4647.66 1457
4648.30 1534
4648.95 1579
4649.59 1596
4650.23 1626
4650.88 1510
4651.52 1669
4652.16 1684
4652.81 1699
4653.45 1647
4654.09 1768
4654.74 1702
4655.38 1468
4656.02 1443
4656.67 1432
4657.31 1415
4657.96 1326
4658.60 1444
4659.24 1424
4659.89 1404
4660.53 1440
4661.17 1452
4661.82 1383
4662.46 1333
4663.11 1365
4663.75 1384
4664.39 1335
4665.04 1322
4665.68 1316
4666.33 1380
4666.97 1396
4667.62 1374
4668.26 1331
4668.90 1282
4669.55 1298
4670.19 1438
4670.84 1471
4671.48 1368
4672.13 1374
4672.77 1367
4673.42 1410
4674.06 1391
4674.71 1406
4675.35 1467
4676.00 1334
4676.64 1413
4677.29 1395
4677.93 1354
4678.58 1374
4679.22 1357
4679.87 1364
4680.51 1330
4681.16 1428
4681.80 1401
4682.45 1387
4683.09 1389
4683.74 1376
4684.38 1401
4685.03 1356
4685.68 1352
4686.32 1414
4686.97 1294
4687.61 1359
4688.26 1443
4688.90 1374
4689.55 1315
4690.20 1382
4690.84 1352
4691.49 1342
4692.13 1388
4692.78 1373
4693.43 1387
4694.07 1380
4694.72 1472
4695.36 1471
4696.01 1440
4696.66 1583
4697.30 1637
4697.95 1641
4698.60 1740
4699.24 1794
4699.89 1718
4700.54 1519
4701.18 1592
4701.83 1696
4702.48 1529
4703.12 1438
4703.77 1457
4704.42 1491
4705.06 1336
4705.71 1355
4706.36 1478
4707.00 1423
4707.65 1400
4708.30 1362
4708.95 1563
4709.59 1543
4710.24 1456
4710.89 1508
4711.54 1383
4712.18 1462
4712.83 1417
4713.48 1367
4714.13 1388
4714.77 1421
4715.42 1452
4716.07 1410
4716.72 1354
4717.36 1484
4718.01 1360
4718.66 1394
4719.31 1490
4719.96 1392
4720.60 1437
4721.25 1467
4721.90 1419
4722.55 1447
4723.20 1481
4723.84 1392
4724.49 1489
4725.14 1429
4725.79 1522
4726.44 1521
4727.09 1449
4727.73 1532
4728.38 1438
4729.03 1463
4729.68 1391
4730.33 1454
4730.98 1467
4731.63 1489
4732.27 1318
4732.92 1378
4733.57 1406
4734.22 1360
4734.87 1385
4735.52 1303
4736.17 1441
4736.82 1440
4737.47 1372
4738.12 1393
4738.77 1390
4739.41 1345
4740.06 1357
4740.71 1435
4741.36 1467
4742.01 1393
4742.66 1395
4743.31 1443
4743.96 1390
4744.61 1494
4745.26 1500
4745.91 1537
4746.56 1594
4747.21 1646
4747.86 1758
4748.51 1718
4749.16 1722
4749.81 1849
4750.46 1891
4751.11 1961
4751.76 1966
4752.41 2025
4753.06 1868
4753.71 1912
4754.36 1867
4755.01 1771
4755.66 1794
4756.31 1713
4756.96 1642
4757.61 1497
4758.26 1510
4758.91 1526
4759.56 1499
4760.22 1428
4760.87 1530
4761.52 1582
4762.17 1505
4762.82 1562
4763.47 1580
4764.12 1659
4764.77 1746
4765.42 1895
4766.07 1926
4766.72 1887
4767.38 1841
4768.03 1974
4768.68 1840
4769.33 1842
4769.98 1762
4770.63 1679
4771.28 1598
4771.94 1529
4772.59 1507
4773.24 1497
4773.89 1443
4774.54 1465
4775.19 1482
4775.85 1514
4776.50 1449
4777.15 1602
4777.80 1687
4778.45 1807
4779.11 1745
4779.76 1726
4780.41 1843
4781.06 1687
4781.71 1621
4782.37 1490
4783.02 1634
4783.67 1500
4784.32 1459
4784.98 1407
4785.63 1459
4786.28 1574
4786.93 1500
4787.59 1447
4788.24 1522
4788.89 1497
4789.54 1560
4790.20 1489
4790.85 1402
4791.50 1385
4792.15 1400
4792.81 1330
4793.46 1426
4794.11 1412
4794.77 1394
4795.42 1371
4796.07 1255
4796.73 1332
4797.38 1356
4798.03 1349
4798.69 1340
4799.34 1361
4799.99 1395
4800.65 1366
4801.30 1307
4801.95 1301
4802.61 1344
4803.26 1419
4803.91 1429
4804.57 1280
4805.22 1350
4805.88 1511
4806.53 1456
4807.18 1427
4807.84 1381
4808.49 1451
4809.15 1492
4809.80 1384
4810.45 1330
4811.11 1455
4811.76 1332
4812.42 1314
4813.07 1349
4813.73 1346
4814.38 1379
4815.03 1322
4815.69 1417
4816.34 1466
4817.00 1453
4817.65 1473
4818.31 1603
4818.96 1480
4819.62 1480
4820.27 1459
4820.93 1519
4821.58 1619
4822.24 1631
4822.89 1734
4823.55 1565
4824.20 1554
4824.86 1672
4825.51 1733
4826.17 1822
4826.82 1832
4827.48 1856
4828.13 1715
4828.79 1685
4829.44 1536
4830.10 1620
4830.75 1603
4831.41 1688
4832.07 1718
4832.72 1676
4833.38 1650
4834.03 1780
4834.69 1783
4835.34 1831
4836.00 1832
4836.66 1852
4837.31 1877
4837.97 1848
4838.62 1816
4839.28 1838
4839.94 1930
4840.59 1808
4841.25 1776
4841.91 1894
4842.56 1857
4843.22 1729
4843.87 1776
4844.53 1770
4845.19 1848
4845.84 1889
4846.50 1948
4847.16 1911
4847.81 2100
4848.47 2306
4849.13 2224
4849.78 2232
4850.44 2276
4851.10 2254
4851.75 2154
4852.41 2091
4853.07 2088
4853.73 2140
4854.38 2091
4855.04 2145
4855.70 2042
4856.35 2144
4857.01 2180
4857.67 2285
4858.33 2331
4858.98 2234
4859.64 2256
4860.30 2217
4860.96 2172
4861.61 2125
4862.27 2188
4862.93 2261
4863.59 2251
4864.25 2285
4864.90 2265
4865.56 2275
4866.22 2277
4866.88 2216
4867.54 2034
4868.19 2058
4868.85 2077
4869.51 2103
4870.17 2152
4870.83 1896
4871.48 1816
4872.14 1798
4872.80 1715
4873.46 1910
4874.12 1907
4874.78 1963
4875.43 2121
4876.09 1993
4876.75 1940
4877.41 1935
4878.07 2039
4878.73 1911
4879.39 1919
4880.05 1892
4880.70 1770
4881.36 1780
4882.02 1787
4882.68 1792
4883.34 1785
4884.00 1746
4884.66 1657
4885.32 1831
4885.98 1809
4886.64 1842
4887.30 1887
4887.96 1917
4888.62 2015
4889.27 2212
4889.93 2122
4890.59 2190
4891.25 2266
4891.91 2128
4892.57 2172
4893.23 2093
4893.89 2078
4894.55 2044
4895.21 1917
4895.87 1929
4896.53 1799
4897.19 1840
4897.85 2016
4898.51 2139
4899.17 2021
4899.83 1966
4900.49 1926
4901.15 2007
4901.81 1847
4902.47 1882
4903.13 1815
4903.79 1725
4904.46 1793
4905.12 1711
4905.78 1634
4906.44 1638
4907.10 1693
4907.76 1660
4908.42 1664
4909.08 1779
4909.74 1641
4910.40 1684
4911.06 1755
4911.72 1582
4912.38 1567
4913.05 1721
4913.71 1663
4914.37 1558
4915.03 1486
4915.69 1446
4916.35 1515
4917.01 1427
4917.67 1432
4918.34 1564
4919.00 1524
4919.66 1468
4920.32 1407
4920.98 1489
4921.64 1452
4922.31 1469
4922.97 1453
4923.63 1421
4924.29 1408
4924.95 1410
4925.62 1335
4926.28 1447
4926.94 1559
4927.60 1474
4928.26 1558
4928.93 1552
4929.59 1563
4930.25 1504
4930.91 1514
4931.57 1532
4932.24 1549
4932.90 1465
4933.56 1369
4934.22 1383
4934.89 1420
4935.55 1373
4936.21 1491
4936.88 1416
4937.54 1314
4938.20 1354
4938.86 1373
4939.53 1415
4940.19 1376
4940.85 1372
4941.52 1397
4942.18 1459
4942.84 1297
4943.50 1364
4944.17 1275
4944.83 1176
4945.49 1227
4946.16 1335
4946.82 1312
4947.48 1373
4948.15 1334
4948.81 1239
4949.47 1266
4950.14 1329
4950.80 1335
4951.47 1317
4952.13 1288
4952.79 1224
4953.46 1255
4954.12 1272
4954.78 1278
4955.45 1299
4956.11 1299
4956.78 1271
4957.44 1410
4958.10 1391
4958.77 1312
4959.43 1335
4960.10 1405
4960.76 1488
4961.43 1540
4962.09 1510
4962.76 1647
4963.42 1571
4964.08 1536
4964.75 1638
4965.41 1706
4966.08 1783
4966.74 1675
4967.41 1564
4968.07 1474
4968.74 1348
4969.40 1320
4970.07 1435
4970.73 1377
4971.40 1319
4972.06 1437
4972.73 1497
4973.39 1470
4974.06 1285
4974.72 1360
4975.39 1404
4976.05 1378
4976.72 1328
4977.38 1395
4978.05 1352
4978.71 1407
4979.38 1493
4980.05 1380
4980.71 1331
4981.38 1490
4982.04 1389
4982.71 1289
4983.37 1245
4984.04 1294
4984.71 1310
4985.37 1275
4986.04 1328
4986.70 1295
4987.37 1238
4988.04 1231
4988.70 1269
4989.37 1278
4990.04 1324
4990.70 1230
4991.37 1191
4992.03 1268
4992.70 1211
4993.37 1235
4994.03 1351
4994.70 1205
4995.37 1273
4996.03 1222
4996.70 1214
4997.37 1245
4998.03 1186
4998.70 1269
4999.37 1243
5000.03 1282
5000.70 1246
5001.37 1200
5002.04 1225
5002.70 1280
5003.37 1247
5004.04 1189
5004.70 1221
5005.37 1337
5006.04 1282
5006.71 1252
5007.37 1242
5008.04 1156
5008.71 1246
5009.38 1202
5010.04 1254
5010.71 1285
5011.38 1225
5012.05 1165
5012.71 1212
5013.38 1238
5014.05 1252
5014.72 1280
5015.39 1250
5016.05 1210
5016.72 1190
5017.39 1216
5018.06 1288
5018.73 1256
5019.39 1463
5020.06 1471
5020.73 1438
5021.40 1531
5022.07 1654
5022.74 1544
5023.41 1479
5024.07 1606
5024.74 1572
5025.41 1542
5026.08 1495
5026.75 1473
5027.42 1373
5028.09 1362
5028.75 1410
5029.42 1331
5030.09 1280
5030.76 1242
5031.43 1353
5032.10 1335
5032.77 1199
5033.44 1230
5034.11 1272
5034.78 1199
5035.45 1276
5036.12 1256
5036.78 1238
5037.45 1255
5038.12 1137
5038.79 1254
5039.46 1323
5040.13 1215
5040.80 1267
5041.47 1253
5042.14 1213
5042.81 1227
5043.48 1260
5044.15 1242
5044.82 1240
5045.49 1310
5046.16 1230
5046.83 1301
5047.50 1392
5048.17 1372
5048.84 1403
5049.51 1360
5050.18 1310
5050.85 1189
5051.52 1313
5052.19 1379
5052.86 1266
5053.53 1174
5054.20 1192
5054.87 1162
5055.55 1238
5056.22 1144
5056.89 1210
5057.56 1211
5058.23 1155
5058.90 1263
5059.57 1207
5060.24 1196
5060.91 1216
5061.58 1199
5062.25 1176
5062.93 1179
5063.60 1207
5064.27 1148
5064.94 1146
5065.61 1117
5066.28 1086
5066.95 1155
5067.62 1227
5068.30 1191
5068.97 1127
5069.64 1200
5070.31 1113
5070.98 1127
5071.65 1134
5072.33 1184
5073.00 1140
5073.67 1149
5074.34 1196
5075.01 1133
5075.68 1155
5076.36 1229
5077.03 1283
5077.70 1303
5078.37 1221
5079.05 1228
5079.72 1268
5080.39 1293
5081.06 1197
5081.73 1253
5082.41 1228
5083.08 1266
5083.75 1263
5084.42 1190
5085.10 1275
5085.77 1306
5086.44 1282
5087.12 1416
5087.79 1422
5088.46 1429
5089.13 1538
5089.81 1509
5090.48 1546
5091.15 1611
5091.83 1560
5092.50 1577
5093.17 1733
5093.84 1604
5094.52 1469
5095.19 1447
5095.86 1335
5096.54 1269
5097.21 1343
5097.88 1279
5098.56 1269
5099.23 1232
5099.91 1268
5100.58 1185
5101.25 1171
5101.93 1291
5102.60 1352
5103.27 1328
5103.95 1220
5104.62 1320
5105.30 1161
5105.97 1306
5106.64 1282
5107.32 1248
5107.99 1196
5108.67 1189
5109.34 1200
5110.01 1167
5110.69 1105
5111.36 1170
5112.04 1208
5112.71 1305
5113.39 1193
5114.06 1214
5114.74 1238
5115.41 1266
5116.08 1342
5116.76 1285
5117.43 1216
5118.11 1300
5118.78 1338
5119.46 1358
5120.13 1380
5120.81 1265
5121.48 1286
5122.16 1314
5122.83 1263
5123.51 1257
5124.18 1220
5124.86 1227
5125.53 1283
5126.21 1246
5126.88 1216
5127.56 1300
5128.24 1349
5128.91 1360
5129.59 1311
5130.26 1228
5130.94 1317
5131.61 1267
5132.29 1238
5132.96 1401
5133.64 1328
5134.32 1306
5134.99 1365
5135.67 1286
5136.34 1293
5137.02 1401
5137.70 1408
5138.37 1382
5139.05 1333
5139.72 1415
5140.40 1475
5141.08 1266
5141.75 1360
5142.43 1205
5143.11 1182
5143.78 1190
5144.46 1167
5145.14 1230
5145.81 1197
5146.49 1208
5147.17 1145
5147.84 1187
5148.52 1141
5149.20 1140
5149.87 1184
5150.55 1182
5151.23 1124
5151.90 1097
5152.58 1265
5153.26 1148
5153.94 1146
5154.61 1135
5155.29 1068
5155.97 1142
5156.64 1091
5157.32 1137
5158.00 1095
5158.68 1073
5159.35 1101
5160.03 1138
5160.71 1179
5161.39 1193
5162.06 1288
5162.74 1243
5163.42 1281
5164.10 1207
5164.78 1246
5165.45 1297
5166.13 1335
5166.81 1341
5167.49 1306
5168.17 1297
5168.84 1176
5169.52 1182
5170.20 1178
5170.88 1184
5171.56 1187
5172.23 1174
5172.91 1185
5173.59 1129
5174.27 1159
5174.95 1216
5175.63 1169
5176.31 1130
5176.98 1175
5177.66 1215
5178.34 1316
5179.02 1266
5179.70 1174
5180.38 1135
5181.06 1287
5181.74 1322
5182.42 1269
5183.09 1218
5183.77 1179
5184.45 1162
5185.13 1178
5185.81 1212
5186.49 1095
5187.17 1135
5187.85 1197
5188.53 1081
5189.21 1037
5189.89 1119
5190.57 1079
5191.25 1135
5191.93 1117
5192.61 1119
5193.29 1132
5193.97 1107
5194.64 1203
5195.32 1229
5196.00 1198
5196.68 1119
5197.36 1055
5198.04 1148
5198.72 1249
5199.40 1186
5200.08 1196
5200.77 1146
5201.45 1212
5202.13 1181
5202.81 1160
5203.49 1161
5204.17 1279
5204.85 1233
5205.53 1231
5206.21 1196
5206.89 1341
5207.57 1361
5208.25 1329
5208.93 1346
5209.61 1392
5210.29 1353
5210.97 1292
5211.65 1407
5212.34 1319
5213.02 1193
5213.70 1129
5214.38 1119
5215.06 1159
5215.74 1251
5216.42 1270
5217.10 1316
5217.78 1306
5218.47 1240
5219.15 1294
5219.83 1275
5220.51 1158
5221.19 1202
5221.87 1167
5222.56 1221
5223.24 1218
5223.92 1115
5224.60 1180
5225.28 1093
5225.96 1102
5226.65 1109
5227.33 1150
5228.01 1112
5228.69 1221
5229.37 1130
5230.06 1087
5230.74 1095
5231.42 1157
5232.10 1248
5232.79 1222
5233.47 1180
5234.15 1182
5234.83 1279
5235.51 1206
5236.20 1175
5236.88 1288
5237.56 1408
5238.25 1278
5238.93 1403
5239.61 1299
5240.29 1325
5240.98 1246
5241.66 1211
5242.34 1220
5243.03 1253
5243.71 1187
5244.39 1119
5245.07 1211
5245.76 1146
5246.44 1214
5247.12 1198
5247.81 1147
5248.49 1180
5249.17 1157
5249.86 1269
5250.54 1220
5251.22 1240
5251.91 1189
5252.59 1136
5253.28 1242
5253.96 1151
5254.64 1205
5255.33 1193
5256.01 1116
5256.69 1114
5257.38 1074
5258.06 1080
5258.75 1088
5259.43 1294
5260.11 1163
5260.80 1177
5261.48 1201
5262.17 1223
5262.85 1137
5263.53 1218
5264.22 1184
5264.90 1219
5265.59 1314
5266.27 1316
5266.96 1250
5267.64 1220
5268.33 1253
5269.01 1210
5269.70 1219
5270.38 1197
5271.07 1214
5271.75 1177
5272.44 1138
5273.12 1270
5273.80 1185
5274.49 1130
5275.18 1191
5275.86 1277
5276.55 1342
5277.23 1394
5277.92 1410
5278.60 1415
5279.29 1474
5279.97 1552
5280.66 1686
5281.34 1621
5282.03 1594
5282.71 1539
5283.40 1558
5284.08 1546
5284.77 1519
5285.46 1504
5286.14 1365
5286.83 1255
5287.51 1201
5288.20 1205
5288.89 1251
5289.57 1254
5290.26 1233
5290.94 1240
5291.63 1181
5292.32 1227
5293.00 1285
5293.69 1225
5294.38 1269
5295.06 1231
5295.75 1250
5296.43 1297
5297.12 1351
5297.81 1303
5298.49 1207
5299.18 1177
5299.87 1223
5300.55 1290
5301.24 1247
5301.93 1315
5302.61 1252
5303.30 1215
5303.99 1267
5304.68 1237
5305.36 1225
5306.05 1177
5306.74 1219
5307.42 1309
5308.11 1227
5308.80 1271
5309.49 1302
5310.17 1261
5310.86 1287
5311.55 1332
5312.23 1289
5312.92 1256
5313.61 1259
5314.30 1192
5314.99 1289
5315.67 1277
5316.36 1249
5317.05 1252
5317.74 1388
5318.42 1432
5319.11 1440
5319.80 1382
5320.49 1356
5321.18 1343
5321.86 1402
5322.55 1376
5323.24 1288
5323.93 1200
5324.62 1167
5325.31 1186
5325.99 1173
5326.68 1293
5327.37 1277
5328.06 1235
5328.75 1207
5329.44 1181
5330.12 1218
5330.81 1231
5331.50 1247
5332.19 1308
5332.88 1226
5333.57 1151
5334.26 1198
5334.95 1239
5335.64 1142
5336.32 1180
5337.01 1168
5337.70 1176
5338.39 1182
5339.08 1247
5339.77 1352
5340.46 1406
5341.15 1358
5341.84 1336
5342.53 1369
5343.22 1355
5343.91 1323
5344.60 1386
5345.29 1349
5345.98 1429
5346.67 1549
5347.36 1614
5348.04 1560
5348.73 1641
5349.42 1660
5350.11 1792
5350.80 1837
5351.49 1946
5352.18 1769
5352.87 1715
5353.56 1514
5354.25 1529
5354.95 1566
5355.64 1436
5356.33 1385
5357.02 1315
5357.71 1296
5358.40 1208
5359.09 1239
5359.78 1271
5360.47 1267
5361.16 1208
5361.85 1160
5362.54 1178
5363.23 1128
5363.92 1205
5364.61 1203
5365.30 1225
5365.99 1199
5366.69 1130
5367.38 1229
5368.07 1235
5368.76 1086
5369.45 1111
5370.14 1113
5370.83 1124
5371.52 1078
5372.22 1115
5372.91 1112
5373.60 1152
5374.29 1151
5374.98 1131
5375.67 1184
5376.36 1134
5377.06 1116
5377.75 1122
5378.44 1085
5379.13 1057
5379.82 1033
5380.52 1066
5381.21 1083
5381.90 1129
5382.59 1247
5383.28 1112
5383.98 1173
5384.67 1175
5385.36 1167
5386.05 1209
5386.74 1211
5387.44 1246
5388.13 1280
5388.82 1199
5389.51 1276
5390.21 1319
5390.90 1268
5391.59 1289
5392.28 1257
5392.98 1150
5393.67 1162
5394.36 1207
5395.06 1159
5395.75 1093
5396.44 1128
5397.13 1140
5397.83 1098
5398.52 1091
5399.21 1108
5399.91 1052
5400.60 1097
5401.29 1038
5401.99 1041
5402.68 1087
5403.37 1122
5404.07 1073
5404.76 1061
5405.45 1121
5406.15 1149
5406.84 1191
5407.53 1161
5408.23 1148
5408.92 1129
5409.61 994
5410.31 1041
5411.00 1070
5411.70 1093
5412.39 1113
5413.08 1095
5413.78 1139
5414.47 1181
5415.17 1106
5415.86 1097
5416.55 1099
5417.25 1157
5417.94 1120
5418.64 1149
5419.33 1194
5420.03 1167
5420.72 1168
5421.42 1109
5422.11 1236
5422.80 1247
5423.50 1222
5424.19 1070
5424.89 1188
5425.58 1175
5426.28 1160
5426.97 1171
5427.67 1121
5428.36 1171
5429.06 1200
5429.75 1190
5430.45 1124
5431.14 1124
5431.84 1228
5432.53 1211
5433.23 1159
5433.92 1277
5434.62 1356
5435.31 1391
5436.01 1342
5436.71 1385
5437.40 1376
5438.10 1283
5438.79 1190
5439.49 1317
5440.18 1295
5440.88 1317
5441.58 1321
5442.27 1294
5442.97 1371
5443.66 1353
5444.36 1431
5445.06 1392
5445.75 1399
5446.45 1408
5447.14 1436
5447.84 1391
5448.54 1356
5449.23 1420
5449.93 1531
5450.63 1427
5451.32 1362
5452.02 1346
5452.71 1257
5453.41 1225
5454.11 1249
5454.80 1276
5455.50 1231
5456.20 1230
5456.89 1246
5457.59 1305
5458.29 1274
5458.99 1256
5459.68 1272
5460.38 1364
5461.08 1316
5461.77 1413
5462.47 1339
5463.17 1302
5463.86 1335
5464.56 1214
5465.26 1278
5465.96 1406
5466.65 1484
5467.35 1418
5468.05 1466
5468.75 1386
5469.44 1261
5470.14 1283
5470.84 1450
5471.54 1493
5472.24 1406
5472.93 1393
5473.63 1358
5474.33 1427
5475.03 1334
5475.72 1409
5476.42 1505
5477.12 1532
5477.82 1632
5478.52 1812
5479.22 1785
5479.91 1751
5480.61 1726
5481.31 1780
5482.01 1821
5482.71 1729
5483.41 1656
5484.10 1587
5484.80 1570
5485.50 1507
5486.20 1425
5486.90 1511
5487.60 1531
5488.30 1561
5488.99 1560
5489.69 1638
5490.39 1667
5491.09 1632
5491.79 1663
5492.49 1739
5493.19 1612
5493.89 1625
5494.59 1761
5495.29 1900
5495.99 1927
5496.69 1980
5497.38 2135
5498.08 2422
5498.78 2715
5499.48 3046
5500.18 3174
5500.88 3126
5501.58 3085
5502.28 3051
5502.98 2642
5503.68 2301
5504.38 2165
5505.08 1922
5505.78 1764
5506.48 1682
5507.18 1739
5507.88 1697
5508.58 1597
5509.28 1548
5509.98 1535
5510.68 1531
5511.38 1527
5512.08 1680
5512.78 1508
5513.48 1472
5514.18 1566
5514.88 1496
5515.58 1599
5516.28 1462
5516.98 1492
5517.69 1440
5518.39 1410
5519.09 1465
5519.79 1518
5520.49 1497
5521.19 1593
5521.89 1439
5522.59 1403
5523.29 1327
5523.99 1313
5524.69 1315
5525.40 1305
5526.10 1357
5526.80 1283
5527.50 1323
5528.20 1269
5528.90 1177
5529.60 1407
5530.31 1260
5531.01 1183
5531.71 1235
5532.41 1242
5533.11 1265
5533.81 1184
5534.51 1223
5535.22 1248
5535.92 1178
5536.62 1133
5537.32 1290
5538.02 1294
5538.73 1293
5539.43 1291
5540.13 1310
5540.83 1314
5541.53 1233
5542.24 1245
5542.94 1209
5543.64 1321
5544.34 1274
5545.05 1168
5545.75 1194
5546.45 1194
5547.15 1221
5547.86 1337
5548.56 1235
5549.26 1292
5549.96 1199
5550.67 1193
5551.37 1185
5552.07 1212
5552.78 1156
5553.48 1119
5554.18 1202
5554.88 1161
5555.59 1183
5556.29 1173
5556.99 1123
5557.70 1123
5558.40 1089
5559.10 1093
5559.81 1176
5560.51 1185
5561.21 1211
5561.92 1158
5562.62 1091
5563.32 1151
5564.03 1214
5564.73 1150
5565.44 1113
5566.14 1127
5566.84 1218
5567.55 1141
5568.25 1234
5568.95 1151
5569.66 1199
5570.36 1040
5571.07 1063
5571.77 1184
5572.47 1118
5573.18 1136
5573.88 1188
5574.59 1157
5575.29 1121
5576.00 1139
5576.70 1127
5577.40 1110
5578.11 1189
5578.81 1209
5579.52 1159
5580.22 1219
5580.93 1102
5581.63 992
5582.34 1026
5583.04 1098
5583.75 1145
5584.45 1125
5585.16 1072
5585.86 1167
5586.57 1161
5587.27 1007
5587.98 1065
5588.68 1087
5589.39 1131
5590.09 1153
5590.80 1107
5591.50 1047
5592.21 1051
5592.91 1106
5593.62 1088
5594.33 1116
5595.03 1128
5595.74 1142
5596.44 1122
5597.15 1128
5597.85 1083
5598.56 1012
5599.27 982
5599.97 938
5600.68 929
5601.38 1098
5602.09 1023
5602.79 966
5603.50 1015
5604.21 990
5604.91 1035
5605.62 1027
5606.33 1112
5607.03 1072
5607.74 1058
5608.45 1065
5609.15 1014
5609.86 1014
5610.56 1009
5611.27 1022
5611.98 1021
5612.68 1076
5613.39 1018
5614.10 1019
5614.80 1077
5615.51 1116
5616.22 1046
5616.93 1058
5617.63 1113
5618.34 1078
5619.05 1140
5619.75 1069
5620.46 1013
5621.17 1004
5621.88 1020
5622.58 1088
5623.29 1100
5624.00 1122
5624.70 1032
5625.41 1107
5626.12 1112
5626.83 1080
5627.54 1099
5628.24 1018
5628.95 1098
5629.66 1079
5630.37 1121
5631.07 1111
5631.78 1095
5632.49 1010
5633.20 1063
5633.91 1061
5634.61 1072
5635.32 1057
5636.03 1077
5636.74 1130
5637.45 1112
5638.15 1145
5638.86 1107
5639.57 1130
5640.28 1115
5640.99 1083
5641.70 1101
5642.41 1123
5643.11 1142
5643.82 1127
5644.53 1070
5645.24 1083
5645.95 1056
5646.66 1078
5647.37 1086
5648.08 1166
5648.78 1106
5649.49 1093
5650.20 1112
5650.91 1066
5651.62 984
5652.33 1066
5653.04 1090
5653.75 1141
5654.46 1219
5655.17 1196
5655.88 1196
5656.59 1235
5657.30 1269
5658.00 1219
5658.71 1327
5659.42 1245
5660.13 1204
5660.84 1198
5661.55 1245
5662.26 1166
5662.97 1152
5663.68 1189
5664.39 1186
5665.10 1172
5665.81 1115
5666.52 1135
5667.23 1144
5667.94 1200
5668.65 1159
5669.36 1256
5670.07 1315
5670.78 1226
5671.49 1257
5672.20 1262
5672.92 1281
5673.63 1210
5674.34 1230
5675.05 1119
5675.76 1135
5676.47 1017
5677.18 1075
5677.89 1018
5678.60 1080
5679.31 1090
5680.02 1084
5680.73 1095
5681.44 1103
5682.16 1168
5682.87 1089
5683.58 1078
5684.29 1132
5685.00 1201
5685.71 1063
5686.42 1147
5687.13 1127
5687.85 1132
5688.56 1112
5689.27 1052
5689.98 1104
5690.69 1005
5691.40 1053
5692.11 1147
5692.83 1209
5693.54 1110
5694.25 994
5694.96 963
5695.67 1043
5696.39 1073
5697.10 1093
5697.81 1026
5698.52 988
5699.23 1070
5699.95 964
5700.66 1025
5701.37 1044
5702.08 1091
5702.80 999
5703.51 968
5704.22 978
5704.93 1028
5705.64 1089
5706.36 1021
5707.07 1046
5707.78 1026
5708.50 1106
5709.21 1096
5709.92 1088
5710.63 1067
5711.35 992
5712.06 1017
5712.77 1088
5713.49 987
5714.20 934
5714.91 982
5715.62 978
5716.34 991
5717.05 1018
5717.76 1097
5718.48 1072
5719.19 1002
5719.90 1075
5720.62 1040
5721.33 1025
5722.05 984
5722.76 1013
5723.47 1040
5724.19 1083
5724.90 1144
5725.61 1175
5726.33 1100
5727.04 1153
5727.76 1195
5728.47 1194
5729.18 1169
5729.90 1208
5730.61 1222
5731.33 1184
5732.04 1055
5732.75 1101
5733.47 1135
5734.18 1101
5734.90 1050
5735.61 1017
5736.33 1036
5737.04 1010
5737.75 1011
5738.47 1037
5739.18 1120
5739.90 1035
5740.61 1027
5741.33 1024
5742.04 1039
5742.76 1057
5743.47 973
5744.19 922
5744.90 971
5745.62 1092
5746.33 1015
5747.05 1025
5747.76 1053
5748.48 1071
5749.19 1117
5749.91 1173
5750.62 1148
5751.34 1161
5752.05 1108
5752.77 1209
5753.49 1095
5754.20 1093
5754.92 1168
5755.63 1200
5756.35 1201
5757.06 1136
5757.78 1078
5758.50 1077
5759.21 1160
5759.93 1132
5760.64 1079
5761.36 1028
5762.07 1042
5762.79 1016
5763.51 1049
5764.22 936
5764.94 1035
5765.66 1140
5766.37 1072
5767.09 956
5767.80 1033
5768.52 1055
5769.24 1024
5769.95 1059
5770.67 1045
5771.39 1105
5772.10 1117
5772.82 1106
5773.54 1063
5774.25 1065
5774.97 1083
5775.69 1102
5776.41 1093
5777.12 1036
5777.84 1021
5778.56 1077
5779.27 1107
5779.99 1020
5780.71 1019
5781.42 1046
5782.14 1152
5782.86 1079
5783.58 1123
5784.29 1097
5785.01 1069
5785.73 1163
5786.45 1173
5787.16 1188
5787.88 1136
5788.60 1226
5789.32 1165
5790.04 1176
5790.75 1178
5791.47 1203
5792.19 1225
5792.91 1319
5793.62 1249
5794.34 1292
5795.06 1326
5795.78 1473
5796.50 1676
5797.22 1768
5797.93 2023
5798.65 2368
5799.37 2466
5800.09 2541
5800.81 2503
5801.53 2457
5802.24 2438
5802.96 2169
5803.68 1832
5804.40 1633
5805.12 1540
5805.84 1392
5806.56 1399
5807.28 1297
5807.99 1252
5808.71 1323
5809.43 1355
5810.15 1411
5810.87 1331
5811.59 1297
5812.31 1309
5813.03 1341
5813.75 1309
5814.47 1357
5815.19 1272
5815.90 1325
5816.62 1306
5817.34 1336
5818.06 1382
5818.78 1275
5819.50 1280
5820.22 1364
5820.94 1329
5821.66 1352
5822.38 1411
5823.10 1342
5823.82 1327
5824.54 1274
5825.26 1311
5825.98 1223
5826.70 1145
5827.42 1150
5828.14 1236
5828.86 1223
5829.58 1221
5830.30 1163
5831.02 1164
5831.74 1194
5832.46 1199
5833.18 1194
5833.90 1156
5834.62 1216
5835.35 1283
5836.07 1183
5836.79 1171
5837.51 1209
5838.23 1237
5838.95 1242
5839.67 1177
5840.39 1163
5841.11 1183
5841.83 1206
5842.55 1130
5843.27 1097
5844.00 1075
5844.72 1130
5845.44 1032
5846.16 1110
5846.88 1138
5847.60 1105
5848.32 1146
5849.04 1062
5849.77 1065
5850.49 1122
5851.21 1105
5851.93 1129
5852.65 1195
5853.37 1101
5854.10 1157
5854.82 1113
5855.54 1179
5856.26 1108
5856.98 1141
5857.71 1186
5858.43 1068
5859.15 1107
5859.87 1123
5860.59 1147
5861.32 1104
5862.04 1129
5862.76 1104
5863.48 1099
5864.21 1080
5864.93 1117
5865.65 1050
5866.37 1070
5867.10 1069
5867.82 983
5868.54 1000
5869.26 1119
5869.99 1129
5870.71 1064
5871.43 1107
5872.15 1139
5872.88 1140
5873.60 1115
5874.32 1101
5875.05 1078
5875.77 1095
5876.49 1099
5877.22 1209
5877.94 1159
5878.66 1160
5879.39 1110
5880.11 1113
5880.83 1171
5881.56 1056
5882.28 1099
5883.00 1223
5883.73 1169
5884.45 1120
5885.17 1123
5885.90 1071
5886.62 1088
5887.34 1149
5888.07 1144
5888.79 1064
5889.52 1027
5890.24 1135
5890.96 1087
5891.69 1071
5892.41 1113
5893.14 1051
5893.86 1045
5894.58 1051
5895.31 1002
5896.03 1028
5896.76 1019
5897.48 1128
5898.21 1121
5898.93 1058
5899.66 1069
5900.38 1089
5901.11 1168
5901.83 1056
5902.55 1031
5903.28 1027
5904.00 1047
5904.73 1054
5905.45 1189
5906.18 1154
5906.90 1253
5907.63 1169
5908.35 1161
5909.08 1098
5909.80 1121
5910.53 1138
5911.25 1146
5911.98 1139
5912.71 1191
5913.43 1165
5914.16 1036
5914.88 1118
5915.61 1063
5916.33 1083
5917.06 1098
5917.78 1143
5918.51 1183
5919.24 1245
5919.96 1198
5920.69 1179
5921.41 1223
5922.14 1221
5922.87 1207
5923.59 1153
5924.32 1166
5925.04 1170
5925.77 1210
5926.50 1288
5927.22 1282
5927.95 1280
5928.67 1352
5929.40 1337
5930.13 1288
5930.85 1381
5931.58 1296
5932.31 1323
5933.03 1349
5933.76 1409
5934.49 1318
5935.21 1358
5935.94 1386
5936.67 1447
5937.39 1448
5938.12 1525
5938.85 1483
5939.58 1534
5940.30 1606
5941.03 1623
5941.76 1564
5942.48 1506
5943.21 1590
5943.94 1531
5944.67 1644
5945.39 1611
5946.12 1620
5946.85 1605
5947.58 1667
5948.30 1743
5949.03 1705
5949.76 1740
5950.49 1775
5951.21 1821
5951.94 1891
5952.67 1898
5953.40 1878
5954.12 1873
5954.85 1973
5955.58 1867
5956.31 1814
5957.04 1868
5957.76 1887
5958.49 1998
5959.22 2004
5959.95 1940
5960.68 1959
5961.41 2001
5962.13 1971
5962.86 2038
5963.59 2224
5964.32 2239
5965.05 2431
5965.78 2549
5966.51 2630
5967.23 2671
5967.96 2664
5968.69 2701
5969.42 2632
5970.15 2491
5970.88 2464
5971.61 2482
5972.34 2309
5973.07 2357
5973.79 2351
5974.52 2309
5975.25 2355
5975.98 2294
5976.71 2455
5977.44 2443
5978.17 2441
5978.90 2472
5979.63 2571
5980.36 2804
5981.09 2703
5981.82 2822
5982.55 2738
5983.28 2816
5984.01 2828
5984.74 2853
5985.47 2830
5986.20 2913
5986.93 2904
5987.66 2831
5988.39 2969
5989.12 2942
5989.85 2912
5990.58 2955
5991.31 3056
5992.04 2987
5992.77 3047
5993.50 3000
5994.23 3097
5994.96 3175
5995.69 3210
5996.42 3336
5997.15 3253
5997.88 3266
5998.61 3217
5999.34 3217
6000.07 3237
6000.80 3252
6001.53 3146
6002.26 3109
6003.00 3075
6003.73 3006
6004.46 3078
6005.19 3099
6005.92 3174
6006.65 3527
6007.38 3830
6008.11 4385
6008.84 4954
6009.58 5701
6010.31 6497
6011.04 7517
6011.77 8041
6012.50 8603
6013.23 8916
6013.96 9090
6014.70 8507
6015.43 8329
6016.16 7543
6016.89 6624
6017.62 5893
6018.35 5115
6019.09 4520
6019.82 3864
6020.55 3372
6021.28 3053
6022.01 2708
6022.75 2705
6023.48 2670
6024.21 2469
6024.94 2307
6025.67 2334
6026.41 2291
6027.14 2371
6027.87 2216
6028.60 2300
6029.34 2263
6030.07 2197
6030.80 2137
6031.53 2129
6032.27 1992
6033.00 2043
6033.73 2030
6034.47 2020
6035.20 2001
6035.93 1991
6036.66 1983
6037.40 1960
6038.13 2131
6038.86 2191
6039.60 2205
6040.33 2237
6041.06 2235
6041.80 2245
6042.53 2321
6043.26 2298
6044.00 2300
6044.73 2324
6045.46 2386
6046.20 2299
6046.93 2409
6047.66 2585
6048.40 2498
6049.13 2838
6049.86 2849
6050.60 2851
6051.33 2977
6052.07 3030
6052.80 3092
6053.53 3088
6054.27 3007
6055.00 2841
6055.74 2700
6056.47 2622
6057.20 2519
6057.94 2408
6058.67 2383
6059.41 2509
6060.14 2355
6060.88 2334
6061.61 2379
6062.34 2287
6063.08 2277
6063.81 2211
6064.55 2208
6065.28 2166
6066.02 2202
6066.75 2237
6067.49 2295
6068.22 2266
6068.96 2192
6069.69 2151
6070.43 2047
6071.16 2063
6071.90 2000
6072.63 1935
6073.37 1943
6074.10 1937
6074.84 1946
6075.57 1911
6076.31 1851
6077.04 1959
6077.78 1923
6078.52 1923
6079.25 1962
6079.99 1884
6080.72 1834
6081.46 1973
6082.19 1946
6082.93 1895
6083.66 1856
6084.40 1906
6085.14 1887
6085.87 1913
6086.61 1832
6087.34 1877
6088.08 1881
6088.82 1784
6089.55 1840
6090.29 1881
6091.02 1827
6091.76 1906
6092.50 1872
6093.23 1816
6093.97 1793
6094.71 1727
6095.44 1795
6096.18 1807
6096.92 1775
6097.65 1745
6098.39 1683
6099.13 1741
6099.86 1781
6100.60 1752
6101.34 1770
6102.07 1772
6102.81 1763
6103.55 1753
6104.28 1729
6105.02 1743
6105.76 1727
6106.50 1822
6107.23 1773
6107.97 1840
6108.71 1895
6109.45 1840
6110.18 1815
6110.92 1715
6111.66 1805
6112.40 1886
6113.13 1889
6113.87 1896
6114.61 1979
6115.35 1980
6116.08 2017
6116.82 1918
6117.56 1806
6118.30 1746
6119.03 1917
6119.77 1981
6120.51 1862
6121.25 1905
6121.99 1817
6122.73 2020
6123.46 2003
6124.20 1994
6124.94 1946
6125.68 2114
6126.42 2041
6127.15 2087
6127.89 1972
6128.63 2021
6129.37 1986
6130.11 1966
6130.85 1977
6131.59 1975
6132.33 2018
6133.06 2010
6133.80 2019
6134.54 2122
6135.28 2195
6136.02 2264
6136.76 2477
6137.50 2457
6138.24 2435
6138.98 2409
6139.71 2307
6140.45 2408
6141.19 2298
6141.93 2353
6142.67 2195
6143.41 2123
6144.15 2169
6144.89 2159
6145.63 2145
6146.37 2130
6147.11 2152
6147.85 2087
6148.59 2059
6149.33 2025
6150.07 2027
6150.81 2107
6151.55 2168
6152.29 2152
6153.03 2165
6153.77 2181
6154.51 2138
6155.25 2146
6155.99 2158
6156.73 2111
6157.47 2316
6158.21 2150
6158.95 2255
6159.69 2242
6160.43 2381
6161.17 2538
6161.91 2455
6162.65 2616
6163.39 2685
6164.13 2794
6164.87 2965
6165.61 3088
6166.35 3229
6167.10 3201
6167.84 3203
6168.58 3274
6169.32 3313
6170.06 3160
6170.80 3109
6171.54 3030
6172.28 2832
6173.02 2793
6173.77 2874
6174.51 2849
6175.25 2820
6175.99 2803
6176.73 2744
6177.47 2855
6178.21 2985
6178.96 2844
6179.70 2918
6180.44 2885
6181.18 2912
6181.92 2909
6182.66 3003
6183.41 3013
6184.15 3056
6184.89 2974
6185.63 3061
6186.37 3110
6187.11 3154
6187.86 3214
6188.60 3268
6189.34 3212
6190.08 3296
6190.83 3558
6191.57 3757
6192.31 3828
6193.05 3939
6193.80 3834
6194.54 3846
6195.28 3834
6196.02 3751
6196.77 3746
6197.51 3813
6198.25 3793
6198.99 3808
6199.74 3828
6200.48 3885
6201.22 4039
6201.96 4121
6202.71 4633
6203.45 5669
6204.19 6818
6204.94 8354
6205.68 10167
6206.42 12610
6207.17 14894
6207.91 16788
6208.65 18146
6209.40 18762
6210.14 18480
6210.88 17518
6211.63 15758
6212.37 13608
6213.11 11478
6213.86 9574
6214.60 7649
6215.34 6254
6216.09 5096
6216.83 4290
6217.58 3972
6218.32 3584
6219.06 3310
6219.81 3225
6220.55 3158
6221.30 3143
6222.04 3012
6222.78 3013
6223.53 2869
6224.27 2893
6225.02 2868
6225.76 2661
6226.51 2668
6227.25 2448
6228.00 2448
6228.74 2271
6229.48 2074
6230.23 2010
6230.97 1935
6231.72 2032
6232.46 2100
6233.21 2193
6233.95 2144
6234.70 2174
6235.44 2226
6236.19 2198
6236.93 2208
6237.68 2355
6238.42 2288
6239.17 2375
6239.91 2333
6240.66 2471
6241.40 2518
6242.15 2487
6242.89 2564
6243.64 2966
6244.38 3113
6245.13 3344
6245.88 3497
6246.62 3473
6247.37 3810
6248.11 3863
6248.86 3768
6249.60 3873
6250.35 3529
6251.10 3166
6251.84 3047
6252.59 2818
6253.33 2831
6254.08 2610
6254.83 2548
6255.57 2537
6256.32 2472
6257.06 2483
6257.81 2423
6258.56 2431
6259.30 2439
6260.05 2434
6260.80 2418
6261.54 2348
6262.29 2358
6263.04 2385
6263.78 2326
6264.53 2308
6265.28 2398
6266.02 2491
6266.77 2418
6267.52 2518
6268.26 2460
6269.01 2518
6269.76 2480
6270.50 2357
6271.25 2439
6272.00 2520
6272.75 2450
6273.49 2369
6274.24 2332
6274.99 2372
6275.73 2458
6276.48 2446
6277.23 2415
6277.98 2386
6278.72 2377
6279.47 2389
6280.22 2367
6280.97 2247
6281.71 2215
6282.46 2153
6283.21 2182
6283.96 2282
6284.71 2325
6285.45 2426
6286.20 2384
6286.95 2525
6287.70 2488
6288.45 2404
6289.19 2490
6289.94 2396
6290.69 2233
6291.44 2112
6292.19 2064
6292.94 1929
6293.68 1899
6294.43 1948
6295.18 1926
6295.93 1874
6296.68 1893
6297.43 1869
6298.18 1898
6298.92 1892
6299.67 1966
6300.42 2025
6301.17 2051
6301.92 2110
6302.67 2085
6303.42 2067
6304.17 2219
6304.92 2050
6305.66 2025
6306.41 2022
6307.16 1997
6307.91 2058
6308.66 2006
6309.41 1885
6310.16 1858
6310.91 1974
6311.66 1969
6312.41 1872
6313.16 1844
6313.91 1891
6314.66 1800
6315.41 1778
6316.16 1851
6316.91 1808
6317.66 1816
6318.41 1807
6319.16 1757
6319.91 1735
6320.66 1758
6321.41 1700
6322.16 1700
6322.91 1623
6323.66 1685
6324.41 1658
6325.16 1686
6325.91 1661
6326.66 1782
6327.41 1779
6328.16 1723
6328.91 1725
6329.66 1697
6330.41 1753
6331.16 1732
6331.91 1703
6332.66 1607
6333.41 1527
6334.16 1595
6334.91 1674
6335.67 1637
6336.42 1607
6337.17 1641
6337.92 1655
6338.67 1675
6339.42 1564
6340.17 1653
6340.92 1562
6341.67 1639
6342.43 1616
6343.18 1693
6343.93 1662
6344.68 1633
6345.43 1549
6346.18 1538
6346.93 1628
6347.69 1659
6348.44 1607
6349.19 1638
6349.94 1797
6350.69 1822
6351.45 1879
6352.20 1860
6352.95 1938
6353.70 1977
6354.45 1944
6355.20 1946
6355.96 1904
6356.71 1812
6357.46 1647
6358.21 1698
6358.97 1643
6359.72 1592
6360.47 1621
6361.22 1631
6361.98 1477
6362.73 1438
6363.48 1503
6364.23 1508
6364.99 1461
6365.74 1431
6366.49 1451
6367.24 1493
6368.00 1608
6368.75 1490
6369.50 1468
6370.26 1510
6371.01 1539
6371.76 1476
6372.51 1534
6373.27 1525
6374.02 1501
6374.77 1432
6375.53 1405
6376.28 1413
6377.03 1402
6377.79 1403
6378.54 1441
6379.29 1426
6380.05 1431
6380.80 1449
6381.56 1502
6382.31 1492
6383.06 1465
6383.82 1494
6384.57 1426
6385.32 1492
6386.08 1436
6386.83 1364
6387.59 1471
6388.34 1485
6389.09 1446
6389.85 1356
6390.60 1314
6391.36 1378
6392.11 1423
6392.86 1431
6393.62 1419
6394.37 1404
6395.13 1357
6395.88 1360
6396.64 1355
6397.39 1351
6398.15 1429
6398.90 1369
6399.66 1272
6400.41 1219
6401.16 1303
6401.92 1353
6402.67 1398
6403.43 1408
6404.18 1344
6404.94 1307
6405.69 1374
6406.45 1373
6407.20 1376
6407.96 1345
6408.72 1293
6409.47 1332
6410.23 1456
6410.98 1389
6411.74 1334
6412.49 1325
6413.25 1306
6414.00 1305
6414.76 1308
6415.51 1354
6416.27 1348
6417.03 1380
6417.78 1295
6418.54 1265
6419.29 1251
6420.05 1376
6420.80 1346
6421.56 1388
6422.32 1412
6423.07 1371
6423.83 1321
6424.59 1326
6425.34 1290
6426.10 1353
6426.85 1405
6427.61 1342
6428.37 1267
6429.12 1367
6429.88 1477
6430.64 1417
6431.39 1403
6432.15 1416
6432.91 1412
6433.66 1402
6434.42 1371
6435.18 1309
6435.93 1372
6436.69 1404
6437.45 1400
6438.20 1393
6438.96 1384
6439.72 1393
6440.47 1448
6441.23 1348
6441.99 1308
6442.75 1339
6443.50 1340
6444.26 1439
6445.02 1402
6445.78 1431
6446.53 1419
6447.29 1405
6448.05 1429
6448.81 1505
6449.56 1392
6450.32 1486
6451.08 1521
6451.84 1433
6452.59 1425
6453.35 1416
6454.11 1453
6454.87 1500
6455.63 1479
6456.38 1475
6457.14 1539
6457.90 1654
6458.66 1680
6459.42 1629
6460.17 1571
6460.93 1577
6461.69 1581
6462.45 1503
6463.21 1508
6463.97 1565
6464.73 1610
6465.48 1678
6466.24 1678
6467.00 1684
6467.76 1654
6468.52 1682
6469.28 1715
6470.04 1624
6470.80 1585
6471.55 1665
6472.31 1727
6473.07 1718
6473.83 1668
6474.59 1772
6475.35 1825
6476.11 1879
6476.87 1759
6477.63 1735
6478.39 1821
6479.15 1931
6479.91 1877
6480.66 1854
6481.42 1937
6482.18 2031
6482.94 2013
6483.70 2057
6484.46 2123
6485.22 2133
6485.98 2128
6486.74 2116
6487.50 2182
6488.26 2253
6489.02 2196
6489.78 2148
6490.54 2216
6491.30 2339
6492.06 2443
6492.82 2507
6493.58 2603
6494.34 2637
6495.10 2571
6495.86 2639
6496.62 2577
6497.38 2570
6498.14 2576
6498.91 2700
6499.67 2656
6500.43 2554
6501.19 2492
6501.95 2532
6502.71 2548
6503.47 2604
6504.23 2725
6504.99 2771
6505.75 2910
6506.51 2959
6507.27 3017
6508.04 3004
6508.80 2900
6509.56 3038
6510.32 3090
6511.08 3118
6511.84 3159
6512.60 3215
6513.36 3197
6514.13 3065
6514.89 3021
6515.65 3064
6516.41 3193
6517.17 3268
6517.93 3227
6518.69 3300
6519.46 3652
6520.22 3711
6520.98 3853
6521.74 3948
6522.50 4165
6523.27 4584
6524.03 4949
6524.79 5464
6525.55 5922
6526.31 6374
6527.08 6654
6527.84 6679
6528.60 6452
6529.36 6240
6530.13 6185
6530.89 6034
6531.65 6112
6532.41 6501
6533.18 6987
6533.94 7530
6534.70 8214
6535.46 9008
6536.23 9262
6536.99 9414
6537.75 8853
6538.51 8114
6539.28 7435
6540.04 6344
6540.80 5456
6541.57 4678
6542.33 4108
6543.09 3701
6543.86 3223
6544.62 2938
6545.38 2892
6546.15 2766
6546.91 2694
6547.67 2560
6548.44 2595
6549.20 2669
6549.96 2557
6550.73 2509
6551.49 2509
6552.25 2584
6553.02 2550
6553.78 2598
6554.54 2679
6555.31 2534
6556.07 2432
6556.84 2429
6557.60 2576
6558.36 2546
6559.13 2661
6559.89 2764
6560.66 2715
6561.42 2866
6562.18 2942
6562.95 2886
6563.71 3085
6564.48 3193
6565.24 3092
6566.01 3128
6566.77 3262
6567.54 3074
6568.30 2990
6569.06 2918
6569.83 2950
6570.59 3052
6571.36 3073
6572.12 3338
6572.89 3350
6573.65 3314
6574.42 3366
6575.18 3409
6575.95 3535
6576.71 3490
6577.48 3572
6578.24 3593
6579.01 3610
6579.77 3598
6580.54 3525
6581.31 3511
6582.07 3480
6582.84 3371
6583.60 3330
6584.37 3324
6585.13 3385
6585.90 3320
6586.66 3307
6587.43 3419
6588.20 3376
6588.96 3621
6589.73 3808
6590.49 4260
6591.26 4510
6592.02 4919
6592.79 5608
6593.56 5700
6594.32 5713
6595.09 5667
6595.86 5366
6596.62 5290
6597.39 4906
6598.15 4544
6598.92 4107
6599.69 3679
6600.45 3364
6601.22 3113
6601.99 2892
6602.75 2893
6603.52 2907
6604.29 2813
6605.05 2841
6605.82 2684
6606.59 2703
6607.35 2805
6608.12 2790
6608.89 2694
6609.65 2595
6610.42 2487
6611.19 2537
6611.96 2504
6612.72 2326
6613.49 2385
6614.26 2455
6615.02 2425
6615.79 2365
6616.56 2376
6617.33 2348
6618.09 2343
6618.86 2406
6619.63 2452
6620.40 2401
6621.16 2466
6621.93 2387
6622.70 2436
6623.47 2401
6624.24 2410
6625.00 2364
6625.77 2435
6626.54 2380
6627.31 2320
6628.08 2459
6628.84 2528
6629.61 2621
6630.38 2732
6631.15 2996
6631.92 3187
6632.68 3455
6633.45 3536
6634.22 3635
6634.99 3531
6635.76 3541
6636.53 3277
6637.30 3061
6638.06 2961
6638.83 2672
6639.60 2545
6640.37 2497
6641.14 2370
6641.91 2287
6642.68 2283
6643.45 2250
6644.22 2203
6644.98 2258
6645.75 2419
6646.52 2450
6647.29 2461
6648.06 2464
6648.83 2586
6649.60 2613
6650.37 2665
6651.14 2525
6651.91 2598
6652.68 2546
6653.45 2437
6654.22 2444
6654.99 2341
6655.76 2425
6656.53 2336
6657.30 2148
6658.06 2200
6658.83 2232
6659.60 2097
6660.37 2082
6661.14 1932
6661.91 2047
6662.68 2072
6663.45 2002
6664.22 2035
6665.00 1923
6665.77 1986
6666.54 2060
6667.31 2037
6668.08 2087
6668.85 2107
6669.62 2129
6670.39 2073
6671.16 2172
6671.93 2081
6672.70 2075
6673.47 2186
6674.24 2164
6675.01 1937
6675.78 2013
6676.55 1979
6677.32 2016
6678.10 2075
6678.87 1978
6679.64 2032
6680.41 2102
6681.18 2113
6681.95 2202
6682.72 2223
6683.49 2314
6684.26 2449
6685.04 2472
6685.81 2506
6686.58 2497
6687.35 2522
6688.12 2228
6688.89 2125
6689.67 2160
6690.44 2028
6691.21 1933
6691.98 1908
6692.75 1860
6693.52 1909
6694.30 1871
6695.07 1878
6695.84 1967
6696.61 1872
6697.38 1754
6698.16 1855
6698.93 1889
6699.70 1944
6700.47 1896
6701.25 1862
6702.02 1892
6702.79 1892
6703.56 1887
6704.33 1896
6705.11 1897
6705.88 1760
6706.65 1745
6707.43 1798
6708.20 1875
6708.97 1857
6709.74 1795
6710.52 1792
6711.29 1777
6712.06 1736
6712.84 1819
6713.61 1909
6714.38 1864
6715.15 1712
6715.93 1707
6716.70 1795
6717.47 1808
6718.25 1822
6719.02 1797
6719.79 1796
6720.57 1784
6721.34 1821
6722.11 1817
6722.89 1783
6723.66 1848
6724.43 1861
6725.21 1759
6725.98 1724
6726.76 1697
6727.53 1653
6728.30 1694
6729.08 1547
6729.85 1675
6730.63 1599
6731.40 1576
6732.17 1662
6732.95 1660
6733.72 1741
6734.50 1714
6735.27 1824
6736.04 1733
6736.82 1664
6737.59 1626
6738.37 1641
6739.14 1595
6739.92 1679
6740.69 1682
6741.47 1733
6742.24 1677
6743.02 1799
6743.79 1768
6744.57 1823
6745.34 1892
6746.12 1968
6746.89 1961
6747.66 1910
6748.44 2069
6749.22 2082
6749.99 2159
6750.77 2277
6751.54 2278
6752.32 2229
6753.09 2210
6753.87 2085
6754.64 1995
6755.42 1974
6756.19 1967
6756.97 1844
6757.74 1803
6758.52 1699
6759.29 1647
6760.07 1768
6760.85 1724
6761.62 1762
6762.40 1784
6763.17 1737
6763.95 1681
6764.73 1733
6765.50 1725
6766.28 1654
6767.05 1769
6767.83 1771
6768.61 1700
6769.38 1575
6770.16 1724
6770.94 1742
6771.71 1737
6772.49 1721
6773.26 1767
6774.04 1831
6774.82 1820
6775.59 1753
6776.37 1782
6777.15 1913
6777.92 1854
6778.70 1771
6779.48 1733
6780.25 1801
6781.03 1806
6781.81 1829
6782.59 1641
6783.36 1551
6784.14 1538
6784.92 1543
6785.69 1507
6786.47 1526
6787.25 1569
6788.03 1509
6788.80 1496
6789.58 1538
6790.36 1525
6791.13 1488
6791.91 1487
6792.69 1484
6793.47 1536
6794.25 1503
6795.02 1472
6795.80 1489
6796.58 1578
6797.36 1509
6798.13 1433
6798.91 1415
6799.69 1593
6800.47 1473
6801.25 1467
6802.02 1538
6802.80 1535
6803.58 1643
6804.36 1640
6805.14 1537
6805.92 1607
6806.69 1497
6807.47 1531
6808.25 1465
6809.03 1484
6809.81 1619
6810.59 1568
6811.36 1531
6812.14 1458
6812.92 1553
6813.70 1512
6814.48 1562
6815.26 1543
6816.04 1616
6816.82 1580
6817.60 1643
6818.37 1575
6819.15 1533
6819.93 1527
6820.71 1416
6821.49 1517
6822.27 1519
6823.05 1552
6823.83 1485
6824.61 1512
6825.39 1481
6826.17 1509
6826.95 1483
6827.73 1532
6828.51 1585
6829.29 1522
6830.07 1555
6830.85 1397
6831.63 1507
6832.40 1504
6833.18 1565
6833.96 1586
6834.74 1583
6835.52 1579
6836.30 1492
6837.08 1396
6837.87 1457
6838.65 1423
6839.43 1446
6840.21 1526
6840.99 1498
6841.77 1518
6842.55 1452
6843.33 1490
6844.11 1559
6844.89 1692
6845.67 1910
6846.45 2059
6847.23 2423
6848.01 2786
6848.79 3216
6849.57 3385
6850.35 3672
6851.13 3702
6851.92 3627
6852.70 3394
6853.48 3088
6854.26 2748
6855.04 2459
6855.82 2254
6856.60 2066
6857.38 1907
6858.16 1782
6858.95 1753
6859.73 1685
6860.51 1471
6861.29 1522
6862.07 1544
6862.85 1677
6863.64 1593
6864.42 1599
6865.20 1669
6865.98 1734
6866.76 1705
6867.54 1654
6868.33 1609
6869.11 1647
6869.89 1553
6870.67 1642
6871.45 1648
6872.24 1581
6873.02 1633
6873.80 1585
6874.58 1620
6875.36 1608
6876.15 1573
6876.93 1734
6877.71 1705
6878.49 1753
6879.28 1800
6880.06 1800
6880.84 1836
6881.62 1858
6882.41 1901
6883.19 1958
6883.97 2029
6884.76 2219
6885.54 2382
6886.32 2581
6887.10 2878
6887.89 2832
6888.67 2801
6889.45 2634
6890.24 2376
6891.02 2240
6891.80 2149
6892.59 1956
6893.37 1834
6894.15 1800
6894.94 1796
6895.72 1868
6896.50 1758
6897.29 1772
6898.07 1887
6898.85 1997
6899.64 1978
6900.42 1851
6901.21 1881
6901.99 1902
6902.77 1888
6903.56 1917
6904.34 1881
6905.12 1826
6905.91 1872
6906.69 1883
6907.48 1905
6908.26 1892
6909.05 1817
6909.83 1805
6910.61 1676
6911.40 1655
6912.18 1729
6912.97 1730
6913.75 1668
6914.54 1676
6915.32 1629
6916.11 1751
6916.89 1765
6917.67 1718
6918.46 1688
6919.24 1669
6920.03 1677
6920.81 1670
6921.60 1683
6922.38 1717
6923.17 1752
6923.95 1664
6924.74 1761
6925.52 1785
6926.31 1847
6927.09 1734
6927.88 1699
6928.67 1818
6929.45 1837
6930.24 1785
6931.02 1816
6931.81 1885
6932.59 1941
6933.38 1883
6934.16 1970
6934.95 1931
6935.74 1908
6936.52 1913
6937.31 1923
6938.09 1908
6938.88 1850
6939.66 1917
6940.45 2080
6941.24 2017
6942.02 2207
6942.81 2104
6943.59 2203
6944.38 2292
6945.17 2232
6945.95 2335
6946.74 2294
6947.53 2139
6948.31 2152
6949.10 2137
6949.89 2135
6950.67 2190
6951.46 2158
6952.25 2274
6953.03 2328
6953.82 2241
6954.61 2409
6955.39 2342
6956.18 2476
6956.97 2527
6957.75 2460
6958.54 2460
6959.33 2481
6960.11 2448
6960.90 2447
6961.69 2384
6962.48 2472
6963.26 2440
6964.05 2513
6964.84 2659
6965.63 2516
6966.41 2506
6967.20 2601
6967.99 2727
6968.78 2702
6969.56 2844
6970.35 2877
6971.14 2803
6971.93 2856
6972.71 2767
6973.50 2801
6974.29 2880
6975.08 2893
6975.87 2929
6976.65 2948
6977.44 3009
6978.23 3215
6979.02 3451
6979.81 3953
6980.60 4382
6981.38 5070
6982.17 5689
6982.96 6862
6983.75 7763
6984.54 8628
6985.33 9157
6986.11 9313
6986.90 8833
6987.69 8234
6988.48 7465
6989.27 6420
6990.06 5557
6990.85 4966
6991.64 4578
6992.42 4136
6993.21 3966
6994.00 4101
6994.79 4445
6995.58 4903
6996.37 5809
6997.16 6859
6997.95 7686
6998.74 8305
6999.53 8748
7000.32 8693
7001.11 8255
7001.90 7533
7002.68 6780
7003.47 5814
7004.26 4929
7005.05 4328
7005.84 3708
7006.63 3418
7007.42 3100
7008.21 2943
7009.00 2813
7009.79 2837
7010.58 2840
7011.37 2883
7012.16 2768
7012.95 2890
7013.74 2802
7014.53 2671
7015.32 2661
7016.11 2525
7016.90 2443
7017.69 2409
7018.48 2311
7019.27 2298
7020.07 2249
7020.86 2214
7021.65 2277
7022.44 2375
7023.23 2476
7024.02 2575
7024.81 2553
7025.60 2571
7026.39 2530
7027.18 2489
7027.97 2512
7028.76 2437
7029.55 2379
7030.35 2259
7031.14 2188
7031.93 2145
7032.72 2047
7033.51 2193
7034.30 2122
7035.09 2228
7035.88 2308
7036.68 2372
7037.47 2359
7038.26 2406
7039.05 2395
7039.84 2403
7040.63 2446
7041.43 2375
7042.22 2363
7043.01 2253
7043.80 2262
7044.59 2202
7045.38 2298
7046.18 2291
7046.97 2361
7047.76 2570
7048.55 2632
7049.35 2655
7050.14 2766
7050.93 2698
7051.72 2453
7052.51 2329
7053.31 2205
7054.10 2078
7054.89 2034
7055.68 2010
7056.48 2032
7057.27 1976
7058.06 1969
7058.85 2051
7059.65 1988
7060.44 2079
7061.23 2087
7062.03 2026
7062.82 1963
7063.61 1994
7064.40 1975
7065.20 1940
7065.99 1965
7066.78 1882
7067.58 1906
7068.37 1847
7069.16 1874
7069.96 1900
7070.75 1837
7071.54 1793
7072.34 1818
7073.13 1846
7073.92 1799
7074.72 1833
7075.51 1814
7076.30 1790
7077.10 1821
7077.89 1762
7078.69 1711
7079.48 1677
7080.27 1669
7081.07 1691
7081.86 1576
7082.66 1580
7083.45 1630
7084.24 1617
7085.04 1678
7085.83 1777
7086.63 1802
7087.42 1875
7088.21 1790
7089.01 1688
7089.80 1746
7090.60 1693
7091.39 1619
7092.19 1539
7092.98 1463
7093.78 1383
7094.57 1425
7095.37 1385
7096.16 1374
7096.96 1443
7097.75 1448
7098.55 1346
7099.34 1385
7100.14 1397
7100.93 1297
7101.73 1322
7102.52 1347
7103.32 1397
7104.11 1335
7104.91 1327
7105.70 1398
7106.50 1411
7107.29 1293
7108.09 1275
7108.88 1220
7109.68 1331
7110.47 1306
7111.27 1280
7112.07 1217
7112.86 1230
7113.66 1358
7114.45 1318
7115.25 1338
7116.04 1373
7116.84 1296
7117.64 1270
7118.43 1259
7119.23 1273
7120.02 1237
7120.82 1277
7121.62 1202
7122.41 1162
7123.21 1213
7124.01 1225
7124.80 1182
7125.60 1191
7126.40 1279
7127.19 1308
7127.99 1256
7128.79 1234
7129.58 1241
7130.38 1385
7131.18 1351
7131.97 1278
7132.77 1240
7133.57 1240
7134.36 1246
7135.16 1188
7135.96 1195
7136.75 1170
7137.55 1168
7138.35 1205
7139.14 1239
7139.94 1241
7140.74 1352
7141.54 1339
7142.33 1271
7143.13 1329
7143.93 1246
7144.73 1221
7145.52 1250
7146.32 1239
7147.12 1255
7147.92 1221
7148.71 1157
7149.51 1197
7150.31 1194
7151.11 1252
7151.91 1221
7152.70 1167
7153.50 1152
7154.30 1138
7155.10 1193
7155.90 1226
7156.69 1258
7157.49 1194
7158.29 1226
7159.09 1261
7159.89 1254
7160.69 1190
7161.48 1167
7162.28 1132
7163.08 1151
7163.88 1120
7164.68 1150
7165.48 1170
7166.28 1188
7167.07 1199
7167.87 1246
7168.67 1249
7169.47 1210
7170.27 1230
7171.07 1254
7171.87 1214
7172.67 1234
7173.47 1152
7174.27 1125
7175.06 1246
7175.86 1223
7176.66 1192
7177.46 1185
7178.26 1252
7179.06 1278
7179.86 1223
7180.66 1313
7181.46 1307
7182.26 1344
7183.06 1377
7183.86 1384
7184.66 1342
7185.46 1360
7186.26 1287
7187.06 1277
7187.86 1210
7188.66 1232
7189.46 1248
7190.26 1130
7191.06 1085
7191.86 1083
7192.66 1041
7193.46 1038
7194.26 1094
7195.06 1090
7195.86 1085
7196.66 1079
7197.46 1095
7198.26 1159
7199.06 1171
7199.86 1147
7200.66 1120
7201.46 1083
7202.26 1053
7203.06 1205
7203.87 1144
7204.67 1096
7205.47 1102
7206.27 1120
7207.07 1107
7207.87 1067
7208.67 1144
7209.47 1140
7210.27 1111
7211.07 1021
7211.88 1013
7212.68 1110
7213.48 1104
7214.28 1163
7215.08 1113
7215.88 1099
7216.68 1135
7217.49 1165
7218.29 1075
7219.09 1136
7219.89 1125
7220.69 1214
7221.49 1158
7222.30 1121
7223.10 1126
7223.90 1235
7224.70 1164
7225.50 1168
7226.31 1077
7227.11 1046
7227.91 1152
7228.71 1163
7229.51 1158
7230.32 1146
7231.12 1150
7231.92 1122
7232.72 1133
7233.53 1115
7234.33 1183
7235.13 1208
7235.93 1263
7236.74 1257
7237.54 1325
7238.34 1333
7239.14 1380
7239.95 1359
7240.75 1327
7241.55 1373
7242.36 1354
7243.16 1299
7243.96 1252
7244.77 1194
7245.57 1305
7246.37 1274
7247.17 1162
7247.98 1284
7248.78 1266
7249.58 1263
7250.39 1350
7251.19 1298
7251.99 1284
7252.80 1350
7253.60 1296
7254.41 1372
7255.21 1334
7256.01 1324
7256.82 1338
7257.62 1415
7258.42 1364
7259.23 1352
7260.03 1346
7260.84 1455
7261.64 1386
7262.44 1414
7263.25 1390
7264.05 1451
7264.86 1484
7265.66 1526
7266.46 1587
7267.27 1613
7268.07 1605
7268.88 1577
7269.68 1493
7270.49 1543
7271.29 1603
7272.10 1658
7272.90 1679
7273.71 1636
7274.51 1628
7275.31 1643
7276.12 1700
7276.92 1723
7277.73 1829
7278.53 1950
7279.34 2135
7280.14 2404
7280.95 2703
7281.75 3114
7282.56 3449
7283.37 3737
7284.17 4063
7284.98 3952
7285.78 3716
7286.59 3555
7287.39 3292
7288.20 2779
7289.00 2469
7289.81 2321
7290.61 2265
7291.42 2041
7292.23 1886
7293.03 1923
7293.84 1929
7294.64 1875
7295.45 1866
7296.25 1950
7297.06 1909
7297.87 1885
7298.67 1941
7299.48 1944
7300.28 1993
7301.09 1996
7301.90 2076
7302.70 2105
7303.51 2160
7304.32 2237
7305.12 2379
7305.93 2440
7306.74 2546
7307.54 2624
7308.35 3026
7309.16 3139
7309.96 3222
7310.77 3251
7311.58 3281
7312.38 3179
7313.19 3022
7314.00 2968
7314.80 2898
7315.61 2965
7316.42 3168
7317.22 3383
7318.03 3837
7318.84 4149
7319.65 4436
7320.45 4610
7321.26 4516
7322.07 4374
7322.88 3982
7323.68 3592
7324.49 3231
7325.30 2883
7326.11 2531
7326.91 2401
7327.72 2056
7328.53 1965
7329.34 1895
7330.14 1901
7330.95 1791
7331.76 1785
7332.57 1767
7333.38 1747
7334.18 1780
7334.99 1903
7335.80 1884
7336.61 1785
7337.42 1761
7338.22 1843
7339.03 1772
7339.84 1734
7340.65 1705
7341.46 1794
7342.27 1718
7343.07 1825
7343.88 1877
7344.69 1900
7345.50 1989
7346.31 1932
7347.12 1991
7347.93 2049
7348.74 2091
7349.54 1991
7350.35 1953
7351.16 1945
7351.97 1844
7352.78 1768
7353.59 1748
7354.40 1788
7355.21 1764
7356.02 1819
7356.83 1870
7357.64 1823
7358.45 1879
7359.25 1907
7360.06 1902
7360.87 1816
7361.68 1866
7362.49 1961
7363.30 1945
7364.11 1922
7364.92 1827
7365.73 1858
7366.54 1895
7367.35 1908
7368.16 1873
7368.97 1878
7369.78 1850
7370.59 1861
7371.40 1947
7372.21 1861
7373.02 1843
7373.83 1922
7374.64 2023
7375.45 2044
7376.26 2179
7377.07 2263
7377.88 2546
7378.69 2799
7379.50 2885
7380.31 2976
7381.13 3011
7381.94 2930
7382.75 2817
7383.56 2666
7384.37 2356
7385.18 2238
7385.99 2232
7386.80 2087
7387.61 1959
7388.42 1877
7389.23 1758
7390.05 1698
7390.86 1694
7391.67 1699
7392.48 1690
7393.29 1689
7394.10 1696
7394.91 1661
7395.72 1847
7396.54 2001
7397.35 2059
7398.16 2194
7398.97 2360
7399.78 2461
7400.59 2418
7401.41 2553
7402.22 2500
7403.03 2375
7403.84 2263
7404.65 2272
7405.46 2084
7406.28 2103
7407.09 2029
7407.90 1982
7408.71 1926
7409.52 1755
7410.34 1722
7411.15 1529
7411.96 1554
7412.77 1521
7413.59 1468
7414.40 1402
7415.21 1385
7416.02 1463
7416.84 1464
7417.65 1441
7418.46 1453
7419.27 1387
7420.09 1331
7420.90 1440
7421.71 1423
7422.53 1379
7423.34 1378
7424.15 1395
7424.96 1437
7425.78 1400
7426.59 1290
7427.40 1393
7428.22 1337
7429.03 1305
7429.84 1271
7430.66 1322
7431.47 1273
7432.28 1360
7433.10 1330
7433.91 1339
7434.72 1313
7435.54 1317
7436.35 1391
7437.17 1368
7437.98 1404
7438.79 1439
7439.61 1445
7440.42 1372
7441.23 1368
7442.05 1377
7442.86 1313
7443.68 1255
7444.49 1313
7445.30 1262
7446.12 1215
7446.93 1245
7447.75 1259
7448.56 1222
7449.38 1170
7450.19 1209
7451.00 1236
7451.82 1350
7452.63 1302
7453.45 1259
7454.26 1229
7455.08 1247
7455.89 1322
7456.71 1301
7457.52 1319
7458.34 1273
7459.15 1262
7459.97 1225
7460.78 1208
7461.60 1218
7462.41 1309
7463.23 1272
7464.04 1184
7464.86 1206
7465.67 1223
7466.49 1318
7467.30 1267
7468.12 1246
7468.93 1231
7469.75 1301
7470.56 1186
7471.38 1178
7472.20 1178
7473.01 1277
7473.83 1225
7474.64 1159
7475.46 1207
7476.27 1225
7477.09 1232
7477.91 1209
7478.72 1127
7479.54 1123
7480.35 1149
7481.17 1175
7481.99 1153
7482.80 1047
7483.62 1071
7484.44 1077
7485.25 1054
7486.07 1017
7486.88 1043
7487.70 1097
7488.52 1093
7489.33 1095
7490.15 1081
7490.97 1083
7491.78 1087
7492.60 985
7493.42 1024
7494.23 1108
7495.05 1078
7495.87 1057
7496.69 1087
7497.50 1041
7498.32 983
7499.14 981
7499.95 1096
7500.77 997
7501.59 1086
7502.40 1027
7503.22 998
7504.04 1068
7504.86 1062
7505.67 1068
7506.49 1067
7507.31 1007
7508.13 1037
7508.94 1094
7509.76 1060
7510.58 1017
7511.40 1000
7512.22 988
7513.03 1036
7513.85 1027
7514.67 1016
7515.49 1074
7516.31 1070
7517.12 1021
7517.94 1055
7518.76 1014
7519.58 1072
7520.40 1030
7521.21 968
7522.03 1021
7522.85 1075
7523.67 1039
7524.49 1026
7525.31 1052
7526.12 1024
7526.94 1042
7527.76 1028
7528.58 1080
7529.40 986
7530.22 985
7531.04 1025
7531.86 1071
7532.67 1079
7533.49 1012
7534.31 1004
7535.13 1015
7535.95 1098
7536.77 1086
7537.59 1032
7538.41 1083
7539.23 1106
7540.05 1083
7540.87 1050
7541.69 1079
7542.51 1103
7543.32 1125
7544.14 1148
7544.96 1090
7545.78 1125
7546.60 1162
7547.42 1118
7548.24 1108
7549.06 1089
7549.88 1069
7550.70 1140
7551.52 1175
7552.34 1115
7553.16 1070
7553.98 1120
7554.80 1209
7555.62 1252
7556.44 1250
7557.26 1235
7558.08 1197
7558.90 1213
7559.72 1218
7560.54 1194
7561.36 1127
7562.19 1189
7563.01 1169
7563.83 1139
7564.65 1177
7565.47 1200
7566.29 1137
7567.11 1141
7567.93 1139
7568.75 1152
7569.57 1118
7570.39 1197
7571.21 1225
7572.03 1145
7572.86 1175
7573.68 1087
7574.50 1123
7575.32 1072
7576.14 1115
7576.96 1138
7577.78 1124
7578.60 1054
7579.43 1150
7580.25 1167
7581.07 1146
7581.89 1206
7582.71 1161
7583.53 1197
7584.36 1208
7585.18 1343
7586.00 1336
7586.82 1359
7587.64 1350
7588.47 1341
7589.29 1384
7590.11 1428
7590.93 1338
7591.75 1376
7592.58 1376
7593.40 1288
7594.22 1277
7595.04 1326
7595.86 1395
7596.69 1359
7597.51 1298
7598.33 1261
7599.15 1446
7599.98 1518
7600.80 1682
7601.62 1697
7602.45 1831
7603.27 1896
7604.09 1861
7604.91 1804
7605.74 1787
7606.56 1740
7607.38 1625
7608.21 1482
7609.03 1431
7609.85 1428
7610.67 1424
7611.50 1357
7612.32 1439
7613.14 1400
7613.97 1425
7614.79 1473
7615.61 1526
7616.44 1524
7617.26 1531
7618.08 1489
7618.91 1459
7619.73 1446
7620.56 1509
7621.38 1357
7622.20 1419
7623.03 1386
7623.85 1381
7624.67 1451
7625.50 1444
7626.32 1537
7627.15 1680
7627.97 1748
7628.80 1957
7629.62 2109
7630.44 2273
7631.27 2257
7632.09 2151
7632.92 2113
7633.74 1879
7634.57 1811
7635.39 1652
7636.21 1546
7637.04 1412
7637.86 1291
7638.69 1259
7639.51 1199
7640.34 1159
7641.16 1182
7641.99 1142
7642.81 1176
7643.64 1125
7644.46 1105
7645.29 1113
7646.11 1165
7646.94 1179
7647.76 1080
7648.59 1062
7649.41 1043
7650.24 976
7651.06 1030
7651.89 1074
7652.71 1031
7653.54 1026
7654.37 1002
7655.19 1035
7656.02 1015
7656.84 987
7657.67 1003
7658.49 1020
7659.32 1061
7660.14 1040
7660.97 1057
7661.80 1024
7662.62 1090
7663.45 1087
7664.27 1078
7665.10 1034
7665.93 1052
7666.75 1067
7667.58 1018
7668.41 1075
7669.23 1109
7670.06 1059
7670.88 1071
7671.71 1057
7672.54 1096
7673.36 1040
7674.19 1044
7675.02 1010
7675.84 1050
7676.67 991
7677.50 1022
7678.32 982
7679.15 945
7679.98 934
7680.81 959
7681.63 1006
7682.46 952
7683.29 998
7684.11 971
7684.94 1001
7685.77 950
7686.59 948
7687.42 1035
7688.25 1057
7689.08 1003
7689.90 989
7690.73 999
7691.56 971
7692.39 991
7693.21 951
7694.04 936
7694.87 1017
7695.70 1005
7696.53 1052
7697.35 986
7698.18 977
7699.01 983
7699.84 999
7700.66 990
7701.49 1022
7702.32 1057
7703.15 1015
7703.98 1052
7704.81 1027
7705.63 1045
7706.46 947
7707.29 976
7708.12 956
7708.95 938
7709.78 904
7710.60 941
7711.43 942
7712.26 942
7713.09 893
7713.92 900
7714.75 921
7715.58 946
7716.41 914
7717.23 889
7718.06 883
7718.89 915
7719.72 885
7720.55 919
7721.38 949
7722.21 921
7723.04 904
7723.87 875
7724.70 940
7725.53 934
7726.36 890
7727.18 789
7728.01 896
7728.84 956
7729.67 919
7730.50 927
7731.33 925
7732.16 937
7732.99 874
7733.82 855
7734.65 877
7735.48 890
7736.31 893
7737.14 942
7737.97 867
7738.80 857
7739.63 912
7740.46 976
7741.29 935
7742.12 988
7742.95 1016
7743.78 1122
7744.61 1161
7745.44 1162
7746.27 1243
7747.10 1175
7747.94 1190
7748.77 1127
7749.60 1181
7750.43 1151
7751.26 1063
7752.09 1014
7752.92 979
7753.75 917
7754.58 904
7755.41 890
7756.24 955
7757.07 952
7757.91 1011
7758.74 984
7759.57 897
7760.40 879
7761.23 927
7762.06 917
7762.89 871
7763.72 944
7764.56 898
7765.39 880
7766.22 886
7767.05 935
7767.88 832
7768.71 876
7769.55 804
7770.38 793
7771.21 914
7772.04 950
7772.87 910
7773.70 896
7774.54 896
7775.37 921
7776.20 929
7777.03 887
7777.86 895
7778.70 918
7779.53 931
7780.36 951
7781.19 970
7782.03 897
7782.86 920
7783.69 896
7784.52 898
7785.36 964
7786.19 910
7787.02 925
7787.85 932
7788.69 932
7789.52 902
7790.35 910
7791.19 867
7792.02 836
7792.85 915
7793.68 914
7794.52 864
7795.35 888
7796.18 942
7797.02 972
7797.85 975
7798.68 954
7799.52 928
7800.35 903
7801.18 958
7802.02 949
7802.85 901
7803.68 878
7804.52 950
7805.35 984
7806.18 1033
7807.02 1004
7807.85 1062
7808.69 1005
7809.52 1011
7810.35 1062
7811.19 1091
7812.02 1166
7812.86 1224
7813.69 1321
7814.52 1334
7815.36 1387
7816.19 1345
7817.03 1313
7817.86 1264
7818.70 1186
7819.53 1157
7820.36 1124
7821.20 1132
7822.03 1053
7822.87 1073
7823.70 1105
7824.54 1104
7825.37 1118
7826.21 1160
7827.04 1030
7827.88 1001
7828.71 1019
7829.55 1024
7830.38 1038
7831.22 1022
7832.05 1036
7832.89 1065
7833.72 1108
7834.56 1046
7835.39 1147
7836.23 1061
7837.06 1064
7837.90 1013
7838.73 1123
7839.57 1045
7840.40 983
7841.24 989
7842.07 959
7842.91 965
7843.75 962
7844.58 1016
7845.42 992
7846.25 1062
7847.09 1008
7847.93 938
7848.76 1000
7849.60 1030
7850.43 962
7851.27 1013
7852.11 954
7852.94 920
7853.78 934
7854.61 1010
7855.45 1014
7856.29 1006
7857.12 1033
7857.96 1057
7858.80 1086
7859.63 1077
7860.47 1022
7861.31 946
7862.14 923
7862.98 970
7863.82 994
7864.65 1036
7865.49 977
7866.33 974
7867.16 1006
7868.00 1043
7868.84 1009
7869.67 1010
7870.51 1077
7871.35 1073
7872.19 1076
7873.02 1011
7873.86 1053
7874.70 1071
7875.53 1087
7876.37 1210
7877.21 1099
7878.05 1136
7878.88 1111
7879.72 1090
7880.56 987
7881.40 1047
7882.24 990
7883.07 1042
7883.91 1007
7884.75 1010
7885.59 1052
7886.42 1118
7887.26 1104
7888.10 1059
7888.94 1122
7889.78 1082
7890.62 1061
7891.45 1041
7892.29 1133
7893.13 1074
7893.97 1127
7894.81 1092
7895.65 1006
7896.48 1063
7897.32 1070
7898.16 1087
7899.00 1118
7899.84 1121
7900.68 1073
7901.52 1065
7902.35 1115
7903.19 1046
7904.03 947
7904.87 959
7905.71 945
7906.55 970
7907.39 935
7908.23 964
7909.07 998
7909.91 1026
7910.75 1011
7911.58 1070
7912.42 1091
7913.26 1123
7914.10 1166
7914.94 1117
7915.78 1168
7916.62 1175
7917.46 1214
7918.30 1247
7919.14 1240
7919.98 1198
7920.82 1105
7921.66 1024
7922.50 1076
7923.34 1014
7924.18 995
7925.02 985
7925.86 965
7926.70 946
7927.54 893
7928.38 861
7929.22 910
7930.06 974
7930.90 950
7931.74 913
7932.58 877
7933.42 903
7934.26 904
7935.10 875
7935.94 817
7936.78 876
7937.62 852
7938.47 853
7939.31 891
7940.15 887
7940.99 866
7941.83 959
7942.67 992
7943.51 881
7944.35 946
7945.19 936
7946.03 886
7946.88 920
7947.72 941
7948.56 898
7949.40 967
7950.24 888
7951.08 866
7951.92 899
7952.76 1009
7953.61 1031
7954.45 925
7955.29 1006
7956.13 919
7956.97 935
7957.81 973
7958.66 964
7959.50 953
7960.34 934
7961.18 926
7962.02 900
7962.87 868
7963.71 963
7964.55 1032
7965.39 1010
7966.23 1070
7967.08 1032
7967.92 1032
7968.76 1095
7969.60 981
7970.45 925
7971.29 932
7972.13 912
7972.97 937
7973.82 946
7974.66 936
7975.50 883
7976.34 872
7977.19 951
7978.03 999
7978.87 965
7979.72 988
7980.56 997
7981.40 927
7982.24 883
7983.09 877
7983.93 896
7984.77 859
7985.62 866
7986.46 858
7987.30 826
7988.15 842
7988.99 823
7989.83 832
7990.68 871
7991.52 854
7992.36 908
7993.21 839
7994.05 842
7994.90 860
7995.74 821
7996.58 847
7997.43 841
7998.27 873
7999.11 814
7999.96 890
8000.80 839
8001.65 771
8002.49 816
8003.34 763
8004.18 774
8005.02 786
8005.87 816
8006.71 783
8007.56 748
8008.40 776
8009.25 814
8010.09 783
8010.93 822
8011.78 794
8012.62 750
8013.47 741
8014.31 805
8015.16 859
8016.00 825
8016.85 817
8017.69 802
8018.54 834
8019.38 835
8020.23 793
8021.07 767
8021.92 729
8022.76 764
8023.61 788
8024.45 834
8025.30 872
8026.14 780
8026.99 785
8027.83 799
8028.68 791
8029.53 727
8030.37 756
8031.22 865
8032.06 823
8032.91 772
8033.75 790
8034.60 782
8035.45 749
8036.29 818
8037.14 724
8037.98 756
8038.83 802
8039.68 793
8040.52 773
8041.37 788
8042.21 881
8043.06 857
8043.91 810
8044.75 809
8045.60 804
8046.45 814
8047.29 812
8048.14 808
8048.99 816
8049.83 825
8050.68 776
8051.53 762
8052.37 751
8053.22 724
8054.07 780
8054.91 808
8055.76 706
8056.61 758
8057.45 741
8058.30 786
8059.15 800
8060.00 742
8060.84 757
8061.69 779
8062.54 732
8063.38 788
8064.23 742
8065.08 813
8065.93 723
8066.77 758
8067.62 822
8068.47 788
8069.32 744
8070.16 773
8071.01 768
8071.86 779
8072.71 779
8073.56 734
8074.40 779
8075.25 711
8076.10 737
8076.95 726
8077.80 725
8078.64 675
8079.49 721
8080.34 738
8081.19 808
8082.04 762
8082.89 736
8083.73 792
8084.58 726
8085.43 765
8086.28 729
8087.13 738
8087.98 776
8088.82 739
8089.67 725
8090.52 762
8091.37 744
8092.22 749
8093.07 769
8093.92 834
8094.77 734
8095.62 735
8096.46 739
8097.31 709
8098.16 720
8099.01 727
8099.86 736
8100.71 722
8101.56 753
8102.41 746
8103.26 810
8104.11 763
8104.96 715
8105.81 750
8106.66 732
8107.51 722
8108.36 744
8109.21 698
8110.06 699
8110.91 739
8111.76 725
8112.61 803
8113.46 754
8114.31 806
8115.16 735
8116.01 738
8116.86 739
8117.71 825
8118.56 804
8119.41 779
8120.26 802
8121.11 804
8121.96 824
8122.81 837
8123.66 757
8124.51 823
8125.36 847
8126.21 789
8127.06 778
8127.91 816
8128.76 798
8129.61 837
8130.46 868
8131.31 825
8132.17 848
8133.02 860
8133.87 904
8134.72 823
8135.57 860
8136.42 876
8137.27 880
8138.12 883
8138.97 910
8139.83 983
8140.68 983
8141.53 895
8142.38 923
8143.23 987
8144.08 991
8144.94 989
8145.79 999
8146.64 1004
8147.49 973
8148.34 887
8149.19 992
8150.05 1090
8150.90 1164
8151.75 1171
8152.60 1251
8153.45 1299
8154.31 1350
8155.16 1432
8156.01 1214
8156.86 1137
8157.71 1059
8158.57 980
8159.42 971
8160.27 928
8161.12 961
8161.98 936
8162.83 909
8163.68 877
8164.53 849
8165.39 879
8166.24 869
8167.09 889
8167.95 905
8168.80 905
8169.65 899
8170.50 873
8171.36 871
8172.21 881
8173.06 849
8173.92 822
8174.77 846
8175.62 842
8176.48 831
8177.33 822
8178.18 793
8179.04 768
8179.89 705
8180.74 724
8181.60 775
8182.45 804
8183.30 751
8184.16 755
8185.01 788
8185.86 754
8186.72 666
8187.57 761
8188.43 679
8189.28 726
8190.13 735
8190.99 794
8191.84 736
8192.70 754
8193.55 790
8194.40 745
8195.26 744
8196.11 786
8196.97 765
8197.82 707
8198.68 712
8199.53 738
8200.39 710
8201.24 705
8202.09 722
8202.95 707
8203.80 735
8204.66 697
8205.51 735
8206.37 688
8207.22 732
8208.08 723
8208.93 750
8209.79 739
8210.64 727
8211.50 718
8212.35 783
8213.21 791
8214.06 813
8214.92 792
8215.77 708
8216.63 739
8217.49 732
8218.34 751
8219.20 821
8220.05 806
8220.91 823
8221.76 813
8222.62 856
8223.47 828
8224.33 765
8225.19 822
8226.04 783
8226.90 787
8227.75 788
8228.61 782
8229.47 793
8230.32 743
8231.18 719
8232.03 716
8232.89 810
8233.75 795
8234.60 788
8235.46 745
8236.32 729
8237.17 755
8238.03 785
8238.88 792
8239.74 713
8240.60 723
8241.45 771
8242.31 734
8243.17 701
8244.02 709
8244.88 797
8245.74 719
8246.60 766
8247.45 739
8248.31 718
8249.17 715
8250.02 713
8250.88 701
8251.74 739
8252.59 755
8253.45 683
8254.31 760
8255.17 717
8256.02 704
8256.88 699
8257.74 752
8258.60 765
8259.45 763
8260.31 833
8261.17 770
8262.03 751
8262.89 771
8263.74 758
8264.60 678
8265.46 696
8266.32 671
8267.17 747
8268.03 737
8268.89 764
8269.75 725
8270.61 812
8271.47 754
8272.32 723
8273.18 731
8274.04 740
8274.90 705
8275.76 716
8276.62 787
8277.47 715
8278.33 800
8279.19 724
8280.05 773
8280.91 763
8281.77 740
8282.63 773
8283.48 844
8284.34 808
8285.20 811
8286.06 811
8286.92 795
8287.78 836
8288.64 797
8289.50 720
8290.36 780
8291.22 843
8292.08 798
8292.94 764
8293.79 809
8294.65 781
8295.51 875
8296.37 842
8297.23 789
8298.09 823
8298.95 849
8299.81 882
8300.67 816
8301.53 821
8302.39 830
8303.25 896
8304.11 939
8304.97 898
8305.83 833
8306.69 823
8307.55 857
8308.41 807
8309.27 768
8310.13 797
8310.99 789
8311.85 825
8312.71 875
8313.57 909
8314.43 885
8315.29 931
8316.15 944
8317.01 984
8317.88 964
8318.74 877
8319.60 887
8320.46 836
8321.32 822
8322.18 826
8323.04 797
8323.90 831
8324.76 809
8325.62 803
8326.48 880
8327.34 841
8328.21 809
8329.07 889
8329.93 855
8330.79 830
8331.65 820
8332.51 797
8333.37 767
8334.24 813
8335.10 859
8335.96 798
8336.82 815
8337.68 839
8338.54 842
8339.41 874
8340.27 868
8341.13 884
8341.99 880
8342.85 833
8343.71 888
8344.58 916
8345.44 890
8346.30 839
8347.16 847
8348.02 906
8348.89 823
8349.75 864
8350.61 898
8351.47 840
8352.34 797
8353.20 856
8354.06 881
8354.92 853
8355.79 822
8356.65 858
8357.51 865
8358.37 906
8359.24 812
8360.10 807
8360.96 868
8361.83 843
8362.69 857
8363.55 808
8364.41 844
8365.28 810
8366.14 845
8367.00 917
8367.87 869
8368.73 844
8369.59 917
8370.46 881
8371.32 845
8372.18 817
8373.05 868
8373.91 825
8374.77 896
8375.64 874
8376.50 842
8377.37 821
8378.23 879
8379.09 957
8379.96 931
8380.82 913
8381.68 873
8382.55 899
8383.41 916
8384.28 971
8385.14 930
8386.01 951
8386.87 982
8387.73 940
8388.60 928
8389.46 920
8390.33 956
8391.19 925
8392.06 1002
8392.92 1035
8393.78 1015
8394.65 1032
8395.51 1083
8396.38 1050
8397.24 995
8398.11 1051
8398.97 1046
8399.84 1048
8400.70 1051
8401.57 1056
8402.43 1057
8403.30 1098
8404.16 1014
8405.03 1023
8405.89 1040
8406.76 1082
8407.62 1125
8408.49 1219
8409.35 1168
8410.22 1129
8411.08 1174
8411.95 1156
8412.82 1107
8413.68 1141
8414.55 1156
8415.41 1202
8416.28 1193
8417.14 1164
8418.01 1134
8418.88 1191
8419.74 1226
8420.61 1271
8421.47 1288
8422.34 1312
8423.21 1360
8424.07 1415
8424.94 1509
8425.80 1491
8426.67 1471
8427.54 1460
8428.40 1466
8429.27 1472
8430.14 1482
8431.00 1390
8431.87 1433
8432.74 1569
8433.60 1557
8434.47 1540
8435.34 1489
8436.20 1553
8437.07 1706
8437.94 1761
8438.80 1723
8439.67 1874
8440.54 1922
8441.40 1993
8442.27 1960
8443.14 1949
8444.00 1952
8444.87 1932
8445.74 1866
8446.61 1943
8447.47 1954
8448.34 2046
8449.21 2189
8450.08 2298
8450.94 2426
8451.81 2661
8452.68 3019
8453.55 3454
8454.41 3741
8455.28 4096
8456.15 4100
8457.02 4016
8457.88 3779
8458.75 3334
8459.62 3119
8460.49 2882
8461.36 2688
8462.22 2684
8463.09 2653
8463.96 2687
8464.83 3135
8465.70 3764
8466.57 4660
8467.43 5857
8468.30 6527
8469.17 6912
8470.04 7081
8470.91 6785
8471.78 5969
8472.65 5190
8473.51 4409
8474.38 3667
8475.25 3210
8476.12 2675
8476.99 2389
8477.86 2181
8478.73 1932
8479.60 1882
8480.46 1811
8481.33 1662
8482.20 1710
8483.07 1654
8483.94 1589
8484.81 1611
8485.68 1573
8486.55 1538
8487.42 1512
8488.29 1558
8489.16 1486
8490.03 1476
8490.90 1533
8491.77 1589
8492.64 1722
8493.51 1652
8494.37 1720
8495.24 1824
8496.11 1809
8496.98 1636
8497.85 1578
8498.72 1578
8499.59 1523
8500.46 1579
8501.33 1601
8502.20 1594
8503.07 1563
8503.94 1644
8504.82 1739
8505.69 1788
8506.56 2000
8507.43 2136
8508.30 2040
8509.17 1847
8510.04 1845
8510.91 1799
8511.78 1699
8512.65 1605
8513.52 1608
8514.39 1567
8515.26 1500
8516.13 1455
8517.00 1467
8517.87 1392
8518.75 1368
8519.62 1480
8520.49 1509
8521.36 1536
8522.23 1513
8523.10 1477
8523.97 1439
8524.84 1459
8525.71 1518
8526.59 1550
8527.46 1556
8528.33 1617
8529.20 1567
8530.07 1566
8530.94 1622
8531.82 1699
8532.69 1667
8533.56 1673
8534.43 1657
8535.30 1666
8536.17 1629
8537.05 1590
8537.92 1586
8538.79 1612
8539.66 1605
8540.53 1585
8541.41 1594
8542.28 1463
8543.15 1588
8544.02 1559
8544.90 1598
8545.77 1566
8546.64 1570
8547.51 1521
8548.39 1566
8549.26 1606
8550.13 1569
8551.00 1577
8551.88 1692
8552.75 1691
8553.62 1759
8554.49 1779
8555.37 1643
8556.24 1501
8557.11 1461
8557.99 1404
8558.86 1405
8559.73 1322
8560.60 1250
8561.48 1301
8562.35 1277
8563.22 1189
8564.10 1187
8564.97 1238
8565.84 1133
8566.72 1122
8567.59 1164
8568.46 1180
8569.34 1201
8570.21 1150
8571.09 1181
8571.96 1142
8572.83 1125
8573.71 1157
8574.58 1072
8575.45 1085
8576.33 1121
8577.20 1039
8578.08 1099
8578.95 1132
8579.82 1097
8580.70 1130
8581.57 1118
8582.45 1087
8583.32 1066
8584.20 1093
8585.07 1168
8585.94 1102
8586.82 1065
8587.69 1016
8588.57 1064
8589.44 1111
8590.32 1072
8591.19 1039
8592.07 1087
8592.94 1069
8593.82 1086
8594.69 1011
8595.57 1034
8596.44 1058
8597.32 1081
8598.19 1066
8599.07 1079
8599.94 1030
8600.82 1096
8601.69 1063
8602.57 1022
8603.44 1025
8604.32 1066
8605.19 1085
8606.07 1089
8606.94 1050
8607.82 957
8608.69 962
8609.57 1060
8610.45 1035
8611.32 1021
8612.20 1028
8613.07 1089
8613.95 1045
8614.82 1019
8615.70 1052
8616.58 1056
8617.45 1088
8618.33 1111
8619.21 1106
8620.08 1132
8620.96 1115
8621.83 1056
8622.71 1117
8623.59 1133
8624.46 1099
8625.34 1099
8626.22 1117
8627.09 1110
8627.97 1131
8628.85 1133
8629.72 1124
8630.60 1137
8631.48 1107
8632.35 1155
8633.23 1085
8634.11 1133
8634.98 1216
8635.86 1191
8636.74 1147
8637.61 1208
8638.49 1205
8639.37 1226
8640.24 1242
8641.12 1291
8642.00 1288
8642.88 1192
8643.75 1177
8644.63 1298
8645.51 1210
8646.39 1210
8647.26 1170
8648.14 1190
8649.02 1243
8649.90 1300
8650.77 1293
8651.65 1257
8652.53 1265
8653.41 1285
8654.29 1257
8655.16 1312
8656.04 1326
8656.92 1311
8657.80 1440
8658.68 1378
8659.55 1317
8660.43 1311
8661.31 1374
8662.19 1311
8663.07 1282
8663.95 1280
8664.82 1316
8665.70 1382
8666.58 1352
8667.46 1434
8668.34 1418
8669.22 1479
8670.10 1719
8670.97 1866
8671.85 1910
8672.73 1995
8673.61 2000
8674.49 2011
8675.37 1925
8676.25 1898
8677.13 1758
8678.01 1711
8678.88 1587
8679.76 1514
8680.64 1448
8681.52 1426
8682.40 1419
8683.28 1454
8684.16 1438
8685.04 1485
8685.92 1642
8686.80 1875
8687.68 2242
8688.56 2474
8689.44 2788
8690.32 3172
8691.20 3511
8692.08 3504
8692.96 3470
8693.84 3196
8694.72 2794
8695.60 2494
8696.48 2085
8697.36 1828
8698.24 1673
8699.12 1437
8700.00 1288
8700.88 1252
8701.76 1114
8702.64 1111
8703.52 1075
8704.40 1098
8705.28 1084
8706.16 1067
8707.04 1097
8707.92 1031
8708.80 1111
8709.68 1132
8710.56 1126
8711.44 1056
8712.33 1039
8713.21 1047
8714.09 1015
8714.97 1009
8715.85 954
8716.73 998
8717.61 1016
8718.49 1034
8719.37 1111
8720.25 1052
8721.14 1014
8722.02 1018
8722.90 1056
8723.78 1077
8724.66 1066
8725.54 1100
8726.42 1109
8727.31 1089
8728.19 1163
8729.07 1174
8729.95 1168
8730.83 1186
8731.72 1135
8732.60 1112
8733.48 1061
8734.36 1033
8735.24 971
8736.12 977
8737.01 925
8737.89 941
8738.77 989
8739.65 957
8740.54 958
8741.42 940
8742.30 915
8743.18 951
8744.07 943
8744.95 885
8745.83 924
8746.71 991
8747.60 979
8748.48 966
8749.36 898
8750.24 957
8751.13 1018
8752.01 1066
8752.89 996
8753.77 1003
8754.66 953
8755.54 1060
8756.42 997
8757.31 1041
8758.19 1072
8759.07 1067
8759.96 1071
8760.84 1086
8761.72 966
8762.61 983
8763.49 1074
8764.37 1067
8765.26 1056
8766.14 1079
8767.02 1059
8767.91 1064
8768.79 1073
8769.68 1065
8770.56 1051
8771.44 1068
8772.33 1032
8773.21 1044
8774.09 984
8774.98 967
8775.86 942
8776.75 933
8777.63 916
8778.52 916
8779.40 942
8780.28 889
8781.17 829
8782.05 881
8782.94 890
8783.82 940
8784.71 860
8785.59 891
8786.47 861
8787.36 892
8788.24 832
8789.13 838
8790.01 906
8790.90 892
8791.78 900
8792.67 929
8793.55 909
8794.44 876
8795.32 915
8796.21 919
8797.09 910
8797.98 882
8798.86 833
8799.75 906
8800.63 962
8801.52 875
8802.41 829
8803.29 902
8804.18 874
8805.06 842
8805.95 829
8806.83 869
8807.72 856
8808.60 855
8809.49 835
8810.38 804
8811.26 767
8812.15 779
8813.03 833
8813.92 874
8814.81 742
8815.69 754
8816.58 760
8817.46 791
8818.35 748
8819.24 772
8820.12 858
8821.01 830
8821.89 776
8822.78 785
8823.67 758
8824.55 752
8825.44 755
8826.33 818
8827.21 741
8828.10 768
8828.99 765
8829.87 807
8830.76 769
8831.65 809
8832.53 747
8833.42 791
8834.31 739
8835.20 742
8836.08 762
8836.97 764
8837.86 780
8838.74 777
8839.63 756
8840.52 731
8841.41 747
8842.29 786
8843.18 789
8844.07 723
8844.96 709
8845.84 686
8846.73 688
8847.62 783
8848.51 767
8849.39 720
8850.28 714
8851.17 726
8852.06 746
8852.95 693
8853.83 699
8854.72 730
8855.61 707
8856.50 667
8857.39 688
8858.27 759
8859.16 678
8860.05 722
8860.94 719
8861.83 740
8862.72 713
8863.60 681
8864.49 710
8865.38 728
8866.27 675
8867.16 676
8868.05 678
8868.94 701
8869.83 659
8870.71 625
8871.60 629
8872.49 677
8873.38 659
8874.27 707
8875.16 640
8876.05 630
8876.94 674
8877.83 679
8878.72 649
8879.60 652
8880.49 670
8881.38 618
8882.27 654
8883.16 652
8884.05 621
8884.94 632
8885.83 660
8886.72 656
8887.61 627
8888.50 646
8889.39 636
8890.28 658
8891.17 586
8892.06 601
8892.95 619
8893.84 534
8894.73 607
8895.62 620
8896.51 648
8897.40 629
8898.29 650
8899.18 640
8900.07 638
8900.96 585
8901.85 636
8902.74 584
8903.63 631
8904.52 634
8905.41 582
8906.30 558
8907.19 639
8908.08 623
8908.98 622
8909.87 643
8910.76 630
8911.65 624
8912.54 646
8913.43 635
8914.32 632
8915.21 632
8916.10 626
8916.99 629
8917.89 566
8918.78 608
8919.67 645
8920.56 620
8921.45 600
8922.34 611
8923.23 668
8924.13 581
8925.02 588
8925.91 644
8926.80 593
8927.69 571
8928.58 586
8929.48 602
8930.37 599
8931.26 578
8932.15 600
8933.04 582
8933.93 598
8934.83 544
8935.72 530
8936.61 555
8937.50 630
8938.40 620
8939.29 567
8940.18 578
8941.07 617
8941.96 607
8942.86 597
8943.75 620
8944.64 590
8945.53 645
8946.43 600
8947.32 630
8948.21 630
8949.11 618
8950.00 585
8950.89 609
8951.78 578
8952.68 583
8953.57 614
8954.46 595
8955.36 563
8956.25 580
8957.14 580
8958.04 587
8958.93 657
8959.82 602
8960.72 589
8961.61 573
8962.50 641
8963.40 632
8964.29 654
8965.18 580
8966.08 609
8966.97 644
8967.86 602
8968.76 610
8969.65 627
8970.54 632
8971.44 594
8972.33 607
8973.23 576
8974.12 580
8975.01 555
8975.91 594
8976.80 584
8977.70 535
8978.59 522
8979.49 559
8980.38 584
8981.27 598
8982.17 529
8983.06 556
8983.96 598
8984.85 597
8985.75 578
8986.64 554
8987.54 550
8988.43 558
8989.33 579
8990.22 567
8991.12 578
8992.01 568
8992.90 566
8993.80 576
8994.69 542
8995.59 530
8996.49 535
8997.38 546
8998.28 568
8999.17 578
9000.07 539
9000.96 544
9001.86 521
9002.75 539
9003.65 607
9004.54 604
9005.44 566
9006.33 507
9007.23 514
9008.13 582
9009.02 513
9009.92 558
9010.81 548
9011.71 530
9012.60 570
9013.50 518
9014.40 562
9015.29 596
9016.19 583
9017.09 533
9017.98 576
9018.88 545
9019.77 537
9020.67 586
9021.57 583
9022.46 577
9023.36 560
9024.26 535
9025.15 513
9026.05 528
9026.95 546
9027.84 513
9028.74 488
9029.64 505
9030.53 519
9031.43 545
9032.33 509
9033.22 530
9034.12 546
9035.02 535
9035.91 543
9036.81 572
9037.71 607
9038.61 514
9039.50 542
9040.40 608
9041.30 559
9042.20 493
9043.09 538
9043.99 606
9044.89 568
9045.79 527
9046.68 540
9047.58 556
9048.48 561
9049.38 531
9050.27 565
9051.17 551
9052.07 567
9052.97 546
9053.87 533
9054.76 513
9055.66 570
9056.56 621
9057.46 569
9058.36 555
9059.25 591
9060.15 553
9061.05 545
9061.95 554
9062.85 547
9063.75 539
9064.64 576
9065.54 559
9066.44 571
9067.34 559
9068.24 556
9069.14 565
9070.04 574
9070.94 540
9071.83 545
9072.73 581
9073.63 565
9074.53 554
9075.43 530
9076.33 520
9077.23 518
9078.13 532
9079.03 563
9079.93 547
9080.83 548
9081.72 598
9082.62 563
9083.52 584
9084.42 558
9085.32 523
9086.22 564
9087.12 625
9088.02 611
9088.92 637
9089.82 596
9090.72 597
9091.62 560
9092.52 544
9093.42 497
9094.32 502
9095.22 525
9096.12 547
9097.02 533
9097.92 537
9098.82 509
9099.72 519
9100.62 525
9101.52 551
9102.42 538
9103.32 541
9104.22 550
9105.12 555
9106.02 519
9106.92 523
9107.83 561
9108.73 525
9109.63 535
9110.53 533
9111.43 509
9112.33 538
9113.23 476
9114.13 550
9115.03 541
9115.93 520
9116.83 497
9117.74 501
9118.64 556
9119.54 584
9120.44 526
9121.34 546
9122.24 531
9123.14 550
9124.04 529
9124.95 545
9125.85 578
9126.75 587
9127.65 569
9128.55 562
9129.45 557
9130.36 512
9131.26 533
9132.16 537
9133.06 528
9133.96 538
9134.87 529
9135.77 508
9136.67 507
9137.57 539
9138.47 532
9139.38 555
9140.28 489
9141.18 519
9142.08 525
9142.99 518
9143.89 511
9144.79 504
9145.69 453
9146.60 568
9147.50 575
9148.40 513
9149.30 575
9150.21 517
9151.11 498
9152.01 465
9152.92 514
9153.82 510
9154.72 497
9155.62 488
9156.53 549
9157.43 502
9158.33 512
9159.24 512
9160.14 537
9161.04 521
9161.95 537
9162.85 575
9163.75 526
9164.66 536
9165.56 509
9166.46 506
9167.37 589
9168.27 517
9169.17 529
9170.08 558
9170.98 492
9171.89 495
9172.79 518
9173.69 532
9174.60 516
9175.50 508
9176.41 551
9177.31 551
9178.21 541
9179.12 513
9180.02 484
9180.93 498
9181.83 523
9182.74 525
9183.64 591
9184.54 565
9185.45 534
9186.35 532
9187.26 558
9188.16 531
9189.07 566
9189.97 551
9190.88 569
9191.78 562
9192.69 570
9193.59 521
9194.50 480
9195.40 451
9196.31 465
9197.21 536
9198.12 554
9199.02 634
9199.93 591
9200.83 564
9201.74 624
9202.64 593
9203.55 544
9204.45 512
9205.36 529
9206.26 510
9207.17 474
9208.08 523
9208.98 533
9209.89 521
9210.79 540
9211.70 519
9212.60 560
9213.51 572
9214.42 549
9215.32 603
9216.23 631
9217.13 571
9218.04 608
9218.95 615
9219.85 585
9220.76 540
9221.66 525
9222.57 559
9223.48 547
9224.38 568
9225.29 543
9226.20 546
9227.10 545
9228.01 540
9228.92 549
9229.82 541
9230.73 512
9231.64 534
9232.54 532
9233.45 535
9234.36 476
9235.26 481
9236.17 552
9237.08 527
9237.99 546
9238.89 527
9239.80 495
9240.71 504
9241.61 516
9242.52 529
9243.43 500
9244.34 494
9245.24 494
9246.15 516
9247.06 553
9247.97 483
9248.87 514
9249.78 526
9250.69 481
9251.60 490
9252.50 480
9253.41 516
9254.32 547
9255.23 543
9256.14 525
9257.04 527
9257.95 531
9258.86 514
9259.77 496
9260.68 516
9261.59 514
9262.49 507
9263.40 437
9264.31 452
9265.22 484
9266.13 510
9267.04 499
9267.94 532
9268.85 583
9269.76 560
9270.67 524
9271.58 532
9272.49 543
9273.40 546
9274.31 526
9275.21 496
9276.12 503
9277.03 512
9277.94 520
9278.85 520
9279.76 548
9280.67 503
9281.58 510
9282.49 498
9283.40 495
9284.31 480
9285.22 468
9286.12 526
9287.03 477
9287.94 560
9288.85 516
9289.76 529
9290.67 537
9291.58 555
9292.49 546
9293.40 520
9294.31 538
9295.22 545
9296.13 572
9297.04 607
9297.95 564
9298.86 545
9299.77 540
9300.68 547
9301.59 547
9302.50 552
9303.41 539
9304.32 574
9305.23 641
9306.14 593
9307.05 593
9307.96 619
9308.88 669
9309.79 585
9310.70 594
9311.61 557
9312.52 549
9313.43 553
9314.34 520
9315.25 508
9316.16 501
9317.07 568
9317.98 530
9318.89 524
9319.81 500
9320.72 523
9321.63 561
9322.54 567
9323.45 544
9324.36 510
9325.27 530
9326.18 514
9327.10 503
9328.01 515
9328.92 527
9329.83 531
9330.74 539
9331.65 482
9332.57 515
9333.48 502
9334.39 531
9335.30 514
9336.21 549
9337.12 552
9338.04 585
9338.95 604
9339.86 583
9340.77 533
9341.69 540
9342.60 582
9343.51 588
9344.42 579
9345.33 526
9346.25 554
9347.16 566
9348.07 509
9348.98 569
9349.90 563
9350.81 538
9351.72 535
9352.63 525
9353.55 534
9354.46 594
9355.37 595
9356.29 571
9357.20 528
9358.11 555
9359.02 548
9359.94 501
9360.85 576
9361.76 536
9362.68 506
9363.59 574
9364.50 586
9365.42 511
9366.33 547
9367.24 552
9368.16 554
9369.07 505
9369.98 584
9370.90 583
9371.81 559
9372.73 563
9373.64 555
9374.55 574
9375.47 580
9376.38 580
9377.29 547
9378.21 572
9379.12 579
9380.04 592
9380.95 540
9381.86 615
9382.78 566
9383.69 560
9384.61 542
9385.52 598
9386.44 580
9387.35 591
9388.26 609
9389.18 693
9390.09 668
9391.01 627
9391.92 672
9392.84 697
9393.75 634
9394.67 592
9395.58 655
9396.50 617
9397.41 662
9398.33 612
9399.24 589
9400.16 621
9401.07 565
9401.99 631
9402.90 567
9403.82 505
9404.73 580
9405.65 577
9406.56 584
9407.48 533
9408.39 537
9409.31 546
9410.22 578
9411.14 574
9412.06 571
9412.97 592
9413.89 611
9414.80 642
9415.72 607
9416.63 581
9417.55 604
9418.47 583
9419.38 570
9420.30 604
9421.21 599
9422.13 572
9423.05 674
9423.96 638
9424.88 627
9425.80 549
9426.71 609
9427.63 592
9428.54 611
9429.46 616
9430.38 642
9431.29 615
9432.21 619
9433.13 603
9434.04 628
9434.96 666
9435.88 646
9436.79 646
9437.71 681
9438.63 636
9439.55 670
9440.46 644
9441.38 642
9442.30 659
9443.21 663
9444.13 703
9445.05 653
9445.96 642
9446.88 645
9447.80 652
9448.72 708
9449.63 721
9450.55 766
9451.47 779
9452.39 782
9453.30 768
9454.22 752
9455.14 722
9456.06 666
9456.98 701
9457.89 726
9458.81 579
9459.73 630
9460.65 620
9461.57 686
9462.48 662
9463.40 645
9464.32 613
9465.24 651
9466.16 610
9467.07 592
9467.99 621
9468.91 647
9469.83 600
9470.75 669
9471.67 636
9472.58 591
9473.50 642
9474.42 636
9475.34 659
9476.26 671
9477.18 644
9478.10 698
9479.02 659
9479.93 675
9480.85 684
9481.77 681
9482.69 726
9483.61 714
9484.53 697
9485.45 661
9486.37 676
9487.29 672
9488.21 738
9489.13 714
9490.05 660
9490.97 682
9491.88 659
9492.80 646
9493.72 655
9494.64 657
9495.56 655
9496.48 684
9497.40 681
9498.32 683
9499.24 673
9500.16 611
9501.08 670
9502.00 689
9502.92 667
9503.84 688
9504.76 729
9505.68 725
9506.60 711
9507.52 716
9508.44 748
9509.36 765
9510.28 736
9511.20 754
9512.12 713
9513.05 764
9513.97 772
9514.89 811
9515.81 790
9516.73 811
9517.65 767
9518.57 754
9519.49 803
9520.41 808
9521.33 761
9522.25 751
9523.17 799
9524.09 805
9525.02 886
9525.94 879
9526.86 947
9527.78 1103
9528.70 1170
9529.62 1245
9530.54 1345
9531.46 1370
9532.39 1426
9533.31 1356
9534.23 1285
9535.15 1177
9536.07 1107
9536.99 1004
9537.92 921
9538.84 952
9539.76 875
9540.68 847
9541.60 845
9542.53 891
9543.45 809
9544.37 743
9545.29 763
9546.21 774
9547.14 785
9548.06 734
9548.98 795
9549.90 762
9550.82 768
9551.75 754
9552.67 784
9553.59 780
9554.51 784
9555.44 825
9556.36 852
9557.28 882
9558.21 994
9559.13 971
9560.05 918
9560.97 815
9561.90 815
9562.82 776
9563.74 740
9564.67 761
9565.59 783
9566.51 783
9567.43 742
9568.36 764
9569.28 775
9570.20 782
9571.13 757
9572.05 808
9572.97 747
9573.90 713
9574.82 740
9575.74 780
9576.67 756
9577.59 735
9578.52 706
9579.44 757
9580.36 707
9581.29 716
9582.21 757
9583.13 700
9584.06 727
9584.98 702
9585.91 775
9586.83 753
9587.76 715
9588.68 728
9589.60 758
9590.53 766
9591.45 686
9592.38 733
9593.30 735
9594.23 727
9595.15 785
9596.07 765
9597.00 763
9597.92 807
9598.85 745
9599.77 723
9600.70 743
9601.62 754
9602.55 751
9603.47 786
9604.40 767
9605.32 826
9606.25 771
9607.17 810
9608.10 819
9609.02 817
9609.95 932
9610.87 891
9611.80 837
9612.72 791
9613.65 767
9614.57 824
9615.50 820
9616.43 796
9617.35 810
9618.28 823
9619.20 820
9620.13 858
9621.05 878
9621.98 851
9622.91 864
9623.83 880
9624.76 859
9625.68 892
9626.61 896
9627.54 974
9628.46 888
9629.39 913
9630.31 928
9631.24 1016
9632.17 985
9633.09 924
9634.02 981
9634.95 980
9635.87 966
9636.80 1052
9637.72 1044
9638.65 979
9639.58 1015
9640.50 976
9641.43 980
9642.36 993
9643.28 1053
9644.21 1109
9645.14 1231
9646.07 1197
9646.99 1243
9647.92 1244
9648.85 1192
9649.77 1206
9650.70 1199
9651.63 1147
9652.56 1153
9653.48 1101
9654.41 1092
9655.34 1043
9656.26 998
9657.19 1033
9658.12 984
9659.05 1001
9659.98 981
9660.90 1023
9661.83 1033
9662.76 1089
9663.69 1067
9664.61 1046
9665.54 1081
9666.47 1067
9667.40 1115
9668.33 1072
9669.25 1064
9670.18 1122
9671.11 1110
9672.04 1088
9672.97 1180
9673.89 1089
9674.82 1183
9675.75 1161
9676.68 1148
9677.61 1132
9678.54 1132
9679.47 1189
9680.39 1181
9681.32 1199
9682.25 1288
9683.18 1250
9684.11 1225
9685.04 1254
9685.97 1334
9686.90 1357
9687.82 1334
9688.75 1313
9689.68 1286
9690.61 1342
9691.54 1375
9692.47 1413
9693.40 1394
9694.33 1477
9695.26 1549
9696.19 1578
9697.12 1710
9698.05 1625
9698.98 1683
9699.90 1602
9700.83 1617
9701.76 1414
9702.69 1351
9703.62 1316
9704.55 1257
9705.48 1206
9706.41 1187
9707.34 1198
9708.27 1218
9709.20 1280
9710.13 1222
9711.06 1308
9711.99 1290
9712.92 1328
9713.85 1378
9714.78 1384
9715.71 1280
9716.64 1172
9717.57 1137
9718.50 1124
9719.44 1168
9720.37 1158
9721.30 1096
9722.23 1045
9723.16 1068
9724.09 1120
9725.02 1055
9725.95 1157
9726.88 1175
9727.81 1154
9728.74 1107
9729.67 1098
9730.60 1151
9731.54 1150
9732.47 1157
9733.40 1158
9734.33 1085
9735.26 1118
9736.19 1123
9737.12 1128
9738.05 1093
9738.99 1097
9739.92 1023
9740.85 993
9741.78 964
9742.71 1023
9743.64 995
9744.57 1042
9745.51 987
9746.44 981
9747.37 996
9748.30 1011
9749.23 1028
9750.17 1088
9751.10 1023
9752.03 964
9752.96 1054
9753.89 997
9754.83 1012
9755.76 1050
9756.69 1011
9757.62 1030
9758.56 1149
9759.49 1077
9760.42 1126
9761.35 1083
9762.29 1065
9763.22 1079
9764.15 1062
9765.08 1141
9766.02 1132
9766.95 1065
9767.88 1097
9768.81 1134
9769.75 1118
9770.68 1146
9771.61 1156
9772.55 1211
9773.48 1219
9774.41 1306
9775.35 1370
9776.28 1400
9777.21 1473
9778.14 1445
9779.08 1499
9780.01 1502
9780.94 1493
9781.88 1373
9782.81 1459
9783.75 1364
9784.68 1213
9785.61 1145
9786.55 1147
9787.48 1105
9788.41 1071
9789.35 1043
9790.28 1072
9791.22 1068
9792.15 1093
9793.08 1194
9794.02 1207
9794.95 1147
9795.89 1200
9796.82 1284
9797.75 1166
9798.69 1200
9799.62 1190
9800.56 1168
9801.49 1055
9802.43 1042
9803.36 982
9804.29 961
9805.23 982
9806.16 917
9807.10 888
9808.03 857
9808.97 938
9809.90 850
9810.84 836
9811.77 842
9812.71 907
9813.64 875
9814.58 887
9815.51 879
9816.45 837
9817.38 843
9818.32 848
9819.25 879
9820.19 854
9821.12 831
9822.06 869
9822.99 831
9823.93 833
9824.87 903
9825.80 811
9826.74 829
9827.67 846
9828.61 868
9829.54 847
9830.48 860
9831.42 855
9832.35 874
9833.29 830
9834.22 844
9835.16 841
9836.10 857
9837.03 874
9837.97 877
9838.90 889
9839.84 841
9840.78 845
9841.71 841
9842.65 862
9843.59 831
9844.52 825
9845.46 831
9846.40 799
9847.33 877
9848.27 900
9849.20 840
9850.14 867
9851.08 896
9852.02 892
9852.95 873
9853.89 873
9854.83 934
9855.76 917
9856.70 986
9857.64 966
9858.57 934
9859.51 971
9860.45 970
9861.39 868
9862.32 872
9863.26 861
9864.20 847
9865.14 846
9866.07 823
9867.01 811
9867.95 859
9868.89 824
9869.82 783
9870.76 813
9871.70 821
9872.64 831
9873.57 832
9874.51 821
9875.45 773
9876.39 797
9877.33 816
9878.26 766
9879.20 799
9880.14 752
9881.08 755
9882.02 783
9882.96 786
9883.89 755
9884.83 796
9885.77 764
9886.71 761
9887.65 776
9888.59 780
9889.52 722
9890.46 734
9891.40 778
9892.34 795
9893.28 777
9894.22 758
9895.16 779
9896.10 735
9897.03 752
9897.97 709
9898.91 776
9899.85 760
9900.79 730
9901.73 745
9902.67 689
9903.61 743
9904.55 730
9905.49 769
9906.43 706
9907.37 750
9908.31 772
9909.25 751
9910.18 725
9911.12 746
9912.06 741
9913.00 791
9913.94 779
9914.88 796
9915.82 802
9916.76 851
9917.70 850
9918.64 814
9919.58 805
9920.52 888
9921.46 954
9922.40 1091
9923.34 1178
9924.28 1329
9925.22 1409
9926.16 1521
9927.10 1566
9928.05 1431
9928.99 1345
9929.93 1337
9930.87 1225
9931.81 1109
9932.75 958
9933.69 849
9934.63 796
9935.57 800
9936.51 812
9937.45 755
9938.39 748
9939.33 745
9940.27 710
9941.22 669
9942.16 680
9943.10 731
9944.04 684
9944.98 721
9945.92 641
9946.86 677
9947.80 663
9948.75 648
9949.69 651
9950.63 680
9951.57 702
9952.51 729
9953.45 668
9954.40 637
9955.34 637
9956.28 671
9957.22 647
9958.16 686
9959.10 732
9960.05 712
9960.99 694
9961.93 696
9962.87 675
9963.81 722
9964.76 736
9965.70 687
9966.64 664
9967.58 730
9968.53 711
9969.47 679
9970.41 726
9971.35 668
9972.30 653
9973.24 626
9974.18 579
9975.12 621
9976.07 641
9977.01 660
9977.95 594
9978.89 581
9979.84 605
9980.78 556
9981.72 589
9982.67 620
9983.61 595
9984.55 639
9985.50 619
9986.44 626
9987.38 598
9988.33 599
9989.27 609
9990.21 588
9991.16 543
9992.10 587
9993.04 599
9993.99 615
9994.93 639
9995.87 677
9996.82 622
9997.76 639
9998.70 675
9999.65 655
10000.59 663
10001.54 661
10002.48 591
10003.42 608
10004.37 607
10005.31 631
10006.26 627
10007.20 618
10008.14 648
10009.09 628
10010.03 645
10010.98 631
10011.92 598
10012.87 572
10013.81 554
10014.76 583
10015.70 603
10016.64 601
10017.59 583
10018.53 580
10019.48 578
10020.42 592
10021.37 577
10022.31 594
10023.26 552
10024.20 548
10025.15 564
10026.09 569
10027.04 580
10027.98 568
10028.93 574
10029.87 546
10030.82 569
10031.76 554
10032.71 560
10033.66 590
10034.60 599
10035.55 571
10036.49 537
10037.44 559
10038.38 527
10039.33 584
10040.27 557
10041.22 539
10042.17 539
10043.11 563
10044.06 541
10045.00 510
10045.95 547
10046.90 548
10047.84 541
10048.79 542
10049.73 542
10050.68 516
10051.63 568
10052.57 546
10053.52 551
10054.47 532
10055.41 536
10056.36 573
10057.31 553
10058.25 557
10059.20 508
10060.15 538
10061.09 567
10062.04 531
10062.99 543
10063.93 516
10064.88 516
10065.83 538
10066.77 489
10067.72 474
10068.67 513
10069.61 519
10070.56 504
10071.51 552
10072.46 542
10073.40 507
10074.35 523
10075.30 559
10076.25 549
10077.19 531
10078.14 515
10079.09 509
10080.04 581
10080.98 547
10081.93 515
10082.88 553
10083.83 540
10084.77 530
10085.72 561
10086.67 554
10087.62 497
10088.57 544
10089.51 478
10090.46 476
10091.41 511
10092.36 499
10093.31 530
10094.26 547
10095.20 503
10096.15 535
10097.10 514
10098.05 517
10099.00 499
10099.95 506
10100.89 524
10101.84 538
10102.79 485
10103.74 483
10104.69 488
10105.64 497
10106.59 514
10107.54 529
10108.49 496
10109.43 457
10110.38 514
10111.33 510
10112.28 524
10113.23 488
10114.18 527
10115.13 488
10116.08 487
10117.03 496
10117.98 509
10118.93 506
10119.88 502
10120.83 477
10121.78 459
10122.72 482
10123.67 493
10124.62 517
10125.57 486
10126.52 467
10127.47 487
10128.42 490
10129.37 498
10130.32 481
10131.27 488
10132.22 511
10133.17 469
10134.12 446
10135.07 473
10136.02 503
10136.97 513
10137.92 481
10138.88 479
10139.83 552
10140.78 522
10141.73 482
10142.68 533
10143.63 496
10144.58 517
10145.53 489
10146.48 540
10147.43 529
10148.38 473
10149.33 488
10150.28 492
10151.23 503
10152.19 497
10153.14 561
10154.09 529
10155.04 527
10155.99 534
10156.94 527
10157.89 483
10158.84 568
10159.80 550
10160.75 512
10161.70 538
10162.65 521
10163.60 530
10164.55 500
10165.50 526
10166.46 539
10167.41 497
10168.36 529
10169.31 560
10170.26 515
10171.21 531
10172.17 532
10173.12 502
10174.07 524
10175.02 550
10175.98 585
10176.93 554
10177.88 543
10178.83 533
10179.78 525
10180.74 549
10181.69 589
10182.64 598
10183.59 544
10184.55 572
10185.50 590
10186.45 552
10187.40 553
10188.36 585
10189.31 607
10190.26 564
10191.22 615
10192.17 633
10193.12 615
10194.07 607
10195.03 549
10195.98 555
10196.93 557
10197.89 577
10198.84 575
10199.79 594
10200.75 603
10201.70 654
10202.65 679
10203.61 709
10204.56 710
10205.51 669
10206.47 669
10207.42 643
10208.37 644
10209.33 607
10210.28 597
10211.24 657
10212.19 616
10213.14 619
10214.10 586
10215.05 602
10216.00 578
10216.96 569
10217.91 599
10218.87 558
10219.82 592
10220.78 572
10221.73 599
10222.68 579
10223.64 551
10224.59 604
10225.55 548
10226.50 578
10227.46 576
10228.41 604
10229.37 593
10230.32 581
10231.27 660
10232.23 700
10233.18 726
10234.14 737
10235.09 696
10236.05 674
10237.00 669
10237.96 635
10238.91 626
10239.87 608
10240.82 601
10241.78 550
10242.73 529
10243.69 501
10244.65 541
10245.60 528
10246.56 537
10247.51 508
10248.47 518
10249.42 498
10250.38 493
10251.33 494
10252.29 505
10253.25 512
10254.20 493
10255.16 515
10256.11 504
10257.07 502
10258.02 498
10258.98 495
10259.94 504
10260.89 481
10261.85 452
10262.81 481
10263.76 512
10264.72 504
10265.67 515
10266.63 485
10267.59 521
10268.54 507
10269.50 468
10270.46 512
10271.41 496
10272.37 468
10273.33 511
10274.28 498
10275.24 482
10276.20 461
10277.15 486
10278.11 508
10279.07 507
10280.02 493
10280.98 478
10281.94 478
10282.90 461
10283.85 495
10284.81 457
10285.77 481
10286.72 499
10287.68 482
10288.64 461
10289.60 455
10290.55 485
10291.51 525
10292.47 490
10293.43 455
10294.38 478
10295.34 458
10296.30 471
10297.26 435
10298.22 482
10299.17 448
10300.13 463
10301.09 495
10302.05 485
10303.01 443
10303.96 495
10304.92 526
10305.88 481
10306.84 492
10307.80 464
10308.75 472
10309.71 484
10310.67 487
10311.63 473
10312.59 464
10313.55 468
10314.51 465
10315.46 390
10316.42 427
10317.38 476
10318.34 475
10319.30 479
10320.26 488
10321.22 442
10322.18 490
10323.14 538
10324.09 496
10325.05 492
10326.01 489
10326.97 564
10327.93 534
10328.89 557
10329.85 539
10330.81 547
10331.77 507
10332.73 518
10333.69 496
10334.65 525
10335.61 472
10336.57 483
10337.53 499
10338.49 502
10339.45 474
10340.40 463
10341.36 480
10342.32 453
10343.28 448
10344.24 450
10345.20 446
10346.16 450
10347.12 481
10348.08 490
10349.05 489
10350.01 435
10350.97 460
10351.93 449
10352.89 459
10353.85 458
10354.81 488
10355.77 451
10356.73 473
10357.69 435
10358.65 429
10359.61 418
10360.57 396
10361.53 466
10362.49 437
10363.45 478
10364.41 473
10365.38 452
10366.34 474
10367.30 461
10368.26 458
10369.22 449
10370.18 454
10371.14 421
10372.10 405
10373.06 449
10374.03 467
10374.99 393
10375.95 456
10376.91 439
10377.87 428
10378.83 435
10379.80 481
10380.76 452
10381.72 427
10382.68 431
10383.64 448
10384.60 448
10385.57 439
10386.53 468
10387.49 470
10388.45 493
10389.41 457
10390.38 495
10391.34 489
10392.30 446
10393.26 401
10394.23 439
10395.19 432
10396.15 493
10397.11 465
10398.07 489
10399.04 515
10400.00 451
10400.96 474
10401.93 488
10402.89 436
10403.85 468
10404.81 495
10405.78 434
10406.74 472
10407.70 486
10408.67 507
10409.63 513
10410.59 505
10411.55 515
10412.52 620
10413.48 580
10414.44 624
10415.41 666
10416.37 661
10417.33 717
10418.30 719
10419.26 657
10420.22 594
10421.19 590
10422.15 562
10423.12 554
10424.08 508
10425.04 494
10426.01 464
10426.97 441
10427.93 471
10428.90 470
10429.86 440
10430.83 434
10431.79 431
10432.75 408
10433.72 483
10434.68 454
10435.65 438
10436.61 386
10437.58 414
10438.54 457
10439.50 423
10440.47 420
10441.43 376
10442.40 429
10443.36 465
10444.33 478
10445.29 426
10446.26 380
10447.22 391
10448.19 447
10449.15 421
10450.12 420
10451.08 414
10452.05 447
10453.01 455
10453.98 441
10454.94 486
10455.91 441
10456.87 442
10457.84 403
10458.80 407
10459.77 425
10460.73 430
10461.70 457
10462.66 428
10463.63 402
10464.59 394
10465.56 456
10466.53 454
10467.49 409
10468.46 384
10469.42 400
10470.39 378
10471.35 424
10472.32 404
10473.29 394
10474.25 414
10475.22 423
10476.18 429
10477.15 388
10478.12 392
10479.08 439
10480.05 415
10481.02 449
10481.98 420
10482.95 382
10483.91 437
10484.88 438
10485.85 393
10486.81 419
10487.78 443
10488.75 452
10489.71 461
10490.68 421
10491.65 457
10492.61 447
10493.58 424
10494.55 436
10495.52 459
10496.48 460
10497.45 474
10498.42 479
10499.38 464
10500.35 439
10501.32 445
10502.29 471
10503.25 444
10504.22 397
10505.19 440
10506.16 469
10507.12 439
10508.09 445
10509.06 431
10510.03 434
10510.99 401
10511.96 443
10512.93 446
10513.90 465
10514.87 409
10515.83 402
10516.80 431
10517.77 396
10518.74 401
10519.71 434
10520.67 434
10521.64 449
10522.61 457
10523.58 411
10524.55 423
10525.51 393
10526.48 368
10527.45 415
10528.42 421
10529.39 418
10530.36 390
10531.33 454
10532.29 421
10533.26 437
10534.23 411
10535.20 442
10536.17 433
10537.14 417
10538.11 464
10539.08 426
10540.05 421
10541.01 453
10541.98 433
10542.95 415
10543.92 429
10544.89 411
10545.86 403
10546.83 449
10547.80 416
10548.77 435
10549.74 450
10550.71 441
10551.68 438
10552.65 469
10553.62 479
10554.59 482
10555.56 527
10556.53 569
10557.50 625
10558.47 612
10559.44 581
10560.41 612
10561.38 575
10562.35 561
10563.32 564
10564.29 514
10565.26 470
10566.23 522
10567.20 501
10568.17 489
10569.14 464
10570.11 462
10571.08 418
10572.05 476
10573.02 493
10573.99 484
10574.96 479
10575.93 441
10576.90 459
10577.87 468
10578.84 428
10579.82 420
10580.79 426
10581.76 412
10582.73 478
10583.70 494
10584.67 457
10585.64 498
10586.61 496
10587.58 481
10588.56 502
10589.53 480
10590.50 487
10591.47 518
10592.44 493
10593.41 473
10594.38 521
10595.36 509
10596.33 468
10597.30 494
10598.27 439
10599.24 448
10600.21 415
10601.19 429
10602.16 421
10603.13 448
10604.10 463
10605.07 412
10606.05 452
10607.02 438
10607.99 431
10608.96 416
10609.93 427
10610.91 439
10611.88 419
10612.85 420
10613.82 442
10614.80 455
10615.77 482
10616.74 459
10617.71 471
10618.69 516
10619.66 447
10620.63 479
10621.61 479
10622.58 512
10623.55 492
10624.52 464
10625.50 477
10626.47 457
10627.44 436
10628.42 474
10629.39 486
10630.36 443
10631.34 453
10632.31 523
10633.28 569
10634.26 547
10635.23 667
10636.20 598
10637.18 646
10638.15 632
10639.12 649
10640.10 601
10641.07 600
10642.04 563
10643.02 524
10643.99 519
10644.97 462
10645.94 534
10646.91 457
10647.89 476
10648.86 480
10649.84 436
10650.81 463
10651.78 414
10652.76 408
10653.73 450
10654.71 418
10655.68 424
10656.66 407
10657.63 451
10658.60 457
10659.58 445
10660.55 434
10661.53 507
10662.50 448
10663.48 456
10664.45 471
10665.43 454
10666.40 474
10667.38 439
10668.35 447
10669.33 458
10670.30 496
10671.28 414
10672.25 446
10673.23 496
10674.20 521
10675.18 538
10676.15 523
10677.13 555
10678.10 516
10679.08 557
10680.05 564
10681.03 575
10682.01 513
10682.98 502
10683.96 486
10684.93 477
10685.91 451
10686.88 435
10687.86 443
10688.84 443
10689.81 379
10690.79 396
10691.76 372
10692.74 397
10693.72 438
10694.69 458
10695.67 383
10696.64 378
10697.62 405
10698.60 388
10699.57 392
10700.55 426
10701.53 458
10702.50 424
10703.48 413
10704.46 396
10705.43 412
10706.41 468
10707.39 421
10708.36 435
10709.34 414
10710.32 414
10711.29 393
10712.27 396
10713.25 412
10714.22 434
10715.20 390
10716.18 423
10717.16 423
10718.13 424
10719.11 416
10720.09 442
10721.07 439
10722.04 403
10723.02 424
10724.00 430
10724.98 451
10725.95 429
10726.93 430
10727.91 400
10728.89 429
10729.86 388
10730.84 409
10731.82 401
10732.80 385
10733.78 397
10734.75 386
10735.73 436
10736.71 423
10737.69 401
10738.67 413
10739.64 403
10740.62 378
10741.60 410
10742.58 383
10743.56 422
10744.54 372
10745.51 439
10746.49 372
10747.47 362
10748.45 376
10749.43 405
10750.41 418
10751.39 400
10752.36 398
10753.34 353
10754.32 431
10755.30 415
10756.28 435
10757.26 378
10758.24 395
10759.22 397
10760.20 407
10761.18 386
10762.15 377
10763.13 368
10764.11 378
10765.09 393
10766.07 381
10767.05 369
10768.03 384
10769.01 412
10769.99 392
10770.97 372
10771.95 397
10772.93 378
10773.91 401
10774.89 425
10775.87 412
10776.85 412
10777.83 386
10778.81 420
10779.79 402
10780.77 393
10781.75 383
10782.73 381
10783.71 442
10784.69 391
10785.67 418
10786.65 385
10787.63 404
10788.61 389
10789.59 428
10790.57 408
10791.55 378
10792.53 362
10793.51 395
10794.49 405
10795.47 376
10796.46 359
10797.44 413
10798.42 391
10799.40 362
10800.38 455
10801.36 434
10802.34 411
10803.32 379
10804.30 397
10805.28 390
10806.27 405
10807.25 390
10808.23 385
10809.21 387
10810.19 405
10811.17 428
10812.15 451
10813.14 442
10814.12 341
10815.10 379
10816.08 387
10817.06 374
10818.04 390
10819.03 414
10820.01 405
10820.99 422
10821.97 389
10822.95 376
10823.94 383
10824.92 424
10825.90 408
10826.88 448
10827.86 448
10828.85 387
10829.83 419
10830.81 414
10831.79 412
10832.78 429
10833.76 418
10834.74 414
10835.72 402
10836.71 406
10837.69 447
10838.67 413
10839.65 425
10840.64 417
10841.62 410
10842.60 451
10843.59 425
10844.57 430
10845.55 393
10846.54 378
10847.52 444
10848.50 451
10849.48 446
10850.47 441
10851.45 414
10852.43 425
10853.42 455
10854.40 437
10855.39 417
10856.37 467
10857.35 456
10858.34 444
10859.32 449
10860.30 466
10861.29 424
10862.27 426
10863.25 443
10864.24 450
10865.22 457
10866.21 450
10867.19 494
10868.17 468
10869.16 461
10870.14 469
10871.13 449
10872.11 484
10873.10 493
10874.08 471
10875.06 459
10876.05 451
10877.03 480
10878.02 495
10879.00 501
10879.99 531
10880.97 491
10881.96 511
10882.94 476
10883.93 536
10884.91 527
10885.89 514
10886.88 453
10887.86 482
10888.85 530
10889.83 497
10890.82 487
10891.80 485
10892.79 512
10893.78 521
10894.76 480
10895.75 479
10896.73 532
10897.72 516
10898.70 515
10899.69 530
10900.67 497
10901.66 503
10902.64 492
10903.63 519
10904.62 500
10905.60 510
10906.59 546
10907.57 540
10908.56 556
10909.54 585
10910.53 550
10911.52 579
10912.50 562
10913.49 590
10914.48 522
10915.46 543
10916.45 597
10917.43 583
10918.42 560
10919.41 572
10920.39 608
10921.38 549
10922.37 593
10923.35 598
10924.34 609
10925.33 572
10926.31 586
10927.30 631
10928.29 601
10929.27 577
10930.26 607
10931.25 621
10932.23 611
10933.22 657
10934.21 695
10935.19 661
10936.18 638
10937.17 668
10938.16 681
10939.14 704
10940.13 679
10941.12 679
10942.11 696
10943.09 731
10944.08 667
10945.07 682
10946.06 744
10947.04 719
10948.03 724
10949.02 729
10950.01 778
10950.99 777
10951.98 821
10952.97 867
10953.96 909
10954.95 967
10955.93 989
10956.92 996
10957.91 946
10958.90 891
10959.89 886
10960.87 889
10961.86 894
10962.85 795
10963.84 763
10964.83 823
10965.82 752
10966.81 739
10967.79 720
10968.78 737
10969.77 773
10970.76 757
10971.75 726
10972.74 715
10973.73 688
10974.71 744
10975.70 758
10976.69 782
10977.68 771
10978.67 817
10979.66 766
10980.65 786
10981.64 780
10982.63 804
10983.62 775
10984.61 711
10985.60 736
10986.58 804
10987.57 806
10988.56 811
10989.55 861
10990.54 954
10991.53 1008
10992.52 1144
10993.51 1167
10994.50 1282
10995.49 1459
10996.48 1476
10997.47 1523
10998.46 1540
10999.45 1458
11000.44 1352
11001.43 1278
11002.42 1157
11003.41 1000
11004.40 918
11005.39 887
11006.38 846
11007.37 763
11008.36 759
11009.35 768
11010.34 723
11011.33 630
11012.33 652
11013.32 654
11014.31 615
11015.30 582
11016.29 649
11017.28 664
11018.27 653
11019.26 604
11020.25 613
11021.24 596
11022.23 612
11023.22 642
11024.22 637
11025.21 655
11026.20 645
11027.19 656
11028.18 655
11029.17 596
11030.16 603
11031.15 584
11032.15 607
11033.14 594
11034.13 619
11035.12 655
11036.11 636
11037.10 599
11038.10 586
11039.09 586
11040.08 550
11041.07 538
11042.06 595
11043.06 588
11044.05 553
11045.04 548
11046.03 588
11047.02 588
11048.02 526
11049.01 546
11050.00 552
11050.99 535
11051.98 518
11052.98 541
11053.97 546
11054.96 500
11055.95 529
11056.95 520
11057.94 476
11058.93 521
11059.93 518
11060.92 507
11061.91 520
11062.90 507
11063.90 553
11064.89 535
11065.88 497
11066.88 530
11067.87 549
11068.86 545
11069.86 512
11070.85 500
11071.84 553
11072.83 587
11073.83 528
11074.82 504
11075.82 505
11076.81 572
11077.80 530
11078.80 531
11079.79 584
11080.78 563
11081.78 504
11082.77 505
11083.76 501
11084.76 516
11085.75 533
11086.75 504
11087.74 509
11088.73 448
11089.73 515
11090.72 518
11091.72 480
11092.71 470
11093.70 513
11094.70 562
11095.69 484
11096.69 488
11097.68 473
11098.68 510
11099.67 482
11100.67 473
11101.66 494
11102.65 517
11103.65 491
11104.64 477
11105.64 482
11106.63 490
11107.63 484
11108.62 520
11109.62 497
11110.61 458
11111.61 462
11112.60 451
11113.60 467
11114.59 471
11115.59 484
11116.58 484
11117.58 446
11118.57 463
11119.57 493
11120.57 489
11121.56 491
11122.56 488
11123.55 478
11124.55 454
11125.54 465
11126.54 467
11127.54 479
11128.53 484
11129.53 446
11130.52 474
11131.52 450
11132.51 442
11133.51 447
11134.51 452
11135.50 457
11136.50 430
11137.50 445
11138.49 454
11139.49 492
11140.48 489
11141.48 473
11142.48 464
11143.47 438
11144.47 472
11145.47 515
11146.46 486
11147.46 489
11148.46 426
11149.45 431
11150.45 443
11151.45 472
11152.44 463
11153.44 429
11154.44 451
11155.43 440
11156.43 466
11157.43 453
11158.43 454
11159.42 410
11160.42 434
11161.42 440
11162.41 449
11163.41 428
11164.41 414
11165.41 437
11166.40 437
11167.40 449
11168.40 413
11169.40 464
11170.39 468
11171.39 466
11172.39 429
11173.39 379
11174.39 427
11175.38 452
11176.38 392
11177.38 408
11178.38 402
11179.38 440
11180.37 452
11181.37 411
11182.37 392
11183.37 422
11184.37 412
11185.37 409
11186.36 425
11187.36 439
11188.36 453
11189.36 446
11190.36 458
11191.36 414
11192.35 449
11193.35 458
11194.35 448
11195.35 410
11196.35 426
11197.35 419
11198.35 432
11199.35 427
11200.35 427
11201.34 401
11202.34 412
11203.34 430
11204.34 403
11205.34 387
11206.34 366
11207.34 406
11208.34 427
11209.34 418
11210.34 438
11211.34 454
11212.34 438
11213.34 476
11214.34 389
11215.34 408
11216.34 436
11217.34 446
11218.34 459
11219.34 395
11220.34 412
11221.34 435
11222.34 421
11223.34 403
11224.34 409
11225.34 413
11226.34 440
11227.34 392
11228.34 403
11229.34 405
11230.34 413
11231.34 450
11232.34 393
11233.34 372
11234.34 408
11235.34 421
11236.34 391
11237.34 418
11238.34 473
11239.34 408
11240.34 420
11241.34 397
11242.34 425
11243.35 436
11244.35 400
11245.35 446
11246.35 437
11247.35 371
11248.35 376
11249.35 443
11250.35 444
11251.35 403
11252.36 413
11253.36 397
11254.36 400
11255.36 385
11256.36 454
11257.36 426
11258.37 414
11259.37 437
11260.37 407
11261.37 433
11262.37 423
11263.37 414
11264.38 425
11265.38 429
11266.38 436
11267.38 431
11268.38 414
11269.39 417
11270.39 437
11271.39 411
11272.39 417
11273.39 431
11274.40 465
11275.40 435
11276.40 426
11277.40 426
11278.41 420
11279.41 462
11280.41 462
11281.41 434
11282.42 419
11283.42 414
11284.42 422
11285.43 412
11286.43 407
11287.43 432
11288.43 443
11289.44 440
11290.44 429
11291.44 454
11292.45 450
11293.45 485
11294.45 428
11295.46 417
11296.46 421
11297.46 448
11298.47 482
11299.47 459
11300.47 415
11301.48 419
11302.48 488
11303.48 455
11304.49 439
11305.49 446
11306.49 499
11307.50 473
11308.50 523
11309.51 478
11310.51 511
11311.51 501
11312.52 516
11313.52 486
11314.53 464
11315.53 439
11316.53 450
11317.54 465
11318.54 446
11319.55 432
11320.55 438
11321.56 448
11322.56 435
11323.57 390
11324.57 385
11325.57 423
11326.58 398
11327.58 399
11328.59 429
11329.59 425
11330.60 455
11331.60 460
11332.61 403
11333.61 476
11334.62 450
11335.62 450
11336.63 474
11337.63 498
11338.64 456
11339.64 446
11340.65 506
11341.65 487
11342.66 447
11343.66 399
11344.67 448
11345.68 433
11346.68 441
11347.69 385
11348.69 418
11349.70 453
11350.70 451
11351.71 441
11352.72 383
11353.72 406
11354.73 382
11355.73 423
11356.74 417
11357.75 413
11358.75 393
11359.76 440
11360.76 404
11361.77 368
11362.78 399
11363.78 395
11364.79 426
11365.80 408
11366.80 372
11367.81 356
11368.81 417
11369.82 430
11370.83 422
11371.83 366
11372.84 366
11373.85 353
11374.85 390
11375.86 397
11376.87 387
11377.88 387
11378.88 399
11379.89 353
11380.90 347
11381.90 396
11382.91 366
11383.92 418
11384.92 397
11385.93 406
11386.94 369
11387.95 375
11388.95 393
11389.96 421
11390.97 365
11391.98 403
11392.98 408
11393.99 381
11395.00 376
11396.01 392
11397.02 401
11398.02 431
11399.03 417
11400.04 386
11401.05 395
11402.05 429
11403.06 393
11404.07 382
11405.08 407
11406.09 326
11407.10 390
11408.10 426
11409.11 417
11410.12 393
11411.13 409
11412.14 381
11413.15 374
11414.15 420
11415.16 411
11416.17 376
11417.18 369
11418.19 395
11419.20 378
11420.21 395
11421.22 380
11422.22 395
11423.23 369
11424.24 394
11425.25 408
11426.26 379
11427.27 395
11428.28 353
11429.29 394
11430.30 362
11431.31 380
11432.32 398
11433.32 430
11434.33 374
11435.34 398
11436.35 405
11437.36 399
11438.37 380
11439.38 380
11440.39 369
11441.40 401
11442.41 372
11443.42 399
11444.43 381
11445.44 391
11446.45 419
11447.46 401
11448.47 428
11449.48 391
11450.49 393
11451.50 358
11452.51 360
11453.52 353
11454.53 380
11455.54 357
11456.55 352
11457.56 370
11458.57 378
11459.58 406
11460.59 383
11461.61 384
11462.62 365
11463.63 417
11464.64 422
11465.65 395
11466.66 363
11467.67 363
11468.68 411
11469.69 413
11470.70 378
11471.71 353
11472.73 386
11473.74 373
11474.75 402
11475.76 377
11476.77 349
11477.78 368
11478.79 406
11479.80 402
11480.82 375
11481.83 349
11482.84 366
11483.85 384
11484.86 385
11485.87 374
11486.89 379
11487.90 396
11488.91 420
11489.92 380
11490.93 344
11491.95 380
11492.96 422
11493.97 401
11494.98 383
11495.99 398
11497.01 368
11498.02 367
11499.03 389
11500.04 404
11501.05 384
11502.07 395
11503.08 457
11504.09 394
11505.10 391
11506.12 378
11507.13 399
11508.14 391
11509.16 385
11510.17 371
11511.18 425
11512.19 406
11513.21 417
11514.22 388
11515.23 397
11516.25 393
11517.26 395
11518.27 366
11519.29 373
11520.30 383
11521.31 433
11522.33 431
11523.34 428
11524.35 394
11525.37 375
11526.38 418
11527.39 406
11528.41 402
11529.42 385
11530.43 437
11531.45 450
11532.46 409
11533.47 418
11534.49 419
11535.50 419
11536.52 449
11537.53 424
11538.54 442
11539.56 462
11540.57 449
11541.59 444
11542.60 455
11543.61 450
11544.63 487
11545.64 450
11546.66 449
11547.67 427
11548.69 421
11549.70 492
11550.72 482
11551.73 441
11552.75 431
11553.76 465
11554.77 461
11555.79 458
11556.80 464
11557.82 450
11558.83 484
11559.85 474
11560.86 453
11561.88 463
11562.89 477
11563.91 463
11564.92 469
11565.94 476
11566.95 496
11567.97 500
11568.99 486
11570.00 526
11571.02 532
11572.03 548
11573.05 566
11574.06 621
11575.08 586
11576.09 584
11577.11 569
11578.13 624
11579.14 640
11580.16 618
11581.17 647
11582.19 615
11583.21 632
11584.22 647
11585.24 660
11586.25 665
11587.27 735
11588.29 762
11589.30 793
11590.32 891
11591.33 969
11592.35 1112
11593.37 1236
11594.38 1361
11595.40 1375
11596.42 1486
11597.43 1505
11598.45 1373
11599.47 1282
11600.48 1178
11601.50 1069
11602.52 994
11603.53 822
11604.55 787
11605.57 653
11606.59 651
11607.60 628
11608.62 595
11609.64 552
11610.65 557
11611.67 547
11612.69 593
11613.71 539
11614.72 523
11615.74 526
11616.76 531
11617.78 496
11618.79 479
11619.81 474
11620.83 490
11621.85 483
11622.86 498
11623.88 448
11624.90 431
11625.92 492
11626.94 497
11627.95 519
11628.97 471
11629.99 498
11631.01 477
11632.03 504
11633.04 507
11634.06 531
11635.08 531
11636.10 504
11637.12 481
11638.14 478
11639.15 472
11640.17 438
11641.19 461
11642.21 444
11643.23 439
11644.25 392
11645.27 431
11646.28 419
11647.30 414
11648.32 402
11649.34 433
11650.36 409
11651.38 410
11652.40 453
11653.42 412
11654.44 438
11655.45 439
11656.47 454
11657.49 381
11658.51 438
11659.53 447
11660.55 427
11661.57 409
11662.59 458
11663.61 454
11664.63 492
11665.65 490
11666.67 418
11667.69 435
11668.71 449
11669.73 417
11670.75 411
11671.77 434
11672.79 465
11673.81 474
11674.83 505
11675.85 508
11676.87 486
11677.89 499
11678.91 487
11679.93 479
11680.95 512
11681.97 447
11682.99 438
11684.01 426
11685.03 441
11686.05 464
11687.07 464
11688.09 442
11689.11 400
11690.13 450
11691.15 440
11692.17 466
11693.20 442
11694.22 449
11695.24 423
11696.26 439
11697.28 429
11698.30 440
11699.32 452
11700.34 451
11701.36 401
11702.38 397
11703.41 385
11704.43 408
11705.45 403
11706.47 410
11707.49 391
11708.51 378
11709.53 416
11710.56 384
11711.58 397
11712.60 393
11713.62 416
11714.64 439
11715.66 384
11716.69 349
11717.71 364
11718.73 376
11719.75 390
11720.77 382
11721.80 401
11722.82 407
11723.84 411
11724.86 401
11725.88 360
11726.91 346
11727.93 389
11728.95 387
11729.97 397
11731.00 380
11732.02 370
11733.04 369
11734.06 418
11735.09 386
11736.11 396
11737.13 384
11738.16 389
11739.18 393
11740.20 383
11741.22 383
11742.25 370
11743.27 431
11744.29 398
11745.32 389
11746.34 372
11747.36 373
11748.39 415
11749.41 430
11750.43 353
11751.46 383
11752.48 389
11753.50 418
11754.53 383
11755.55 350
11756.57 404
11757.60 377
11758.62 365
11759.64 341
11760.67 360
11761.69 356
11762.72 355
11763.74 395
11764.76 352
11765.79 337
11766.81 379
11767.84 405
11768.86 354
11769.88 346
11770.91 413
11771.93 372
11772.96 370
11773.98 366
11775.01 354
11776.03 361
11777.05 403
11778.08 417
11779.10 383
11780.13 366
11781.15 370
11782.18 391
11783.20 375
11784.23 353
11785.25 362
11786.28 392
11787.30 373
11788.33 361
11789.35 406
11790.38 359
11791.40 336
11792.43 342
11793.45 391
11794.48 435
11795.50 389
11796.53 366
11797.55 376
11798.58 394
11799.60 385
11800.63 385
11801.65 377
11802.68 352
11803.71 360
11804.73 339
11805.76 307
11806.78 359
11807.81 363
11808.84 380
11809.86 385
11810.89 363
11811.91 341
11812.94 380
11813.97 371
11814.99 383
11816.02 395
11817.04 373
11818.07 345
11819.10 386
11820.12 367
11821.15 350
11822.18 329
11823.20 390
11824.23 411
11825.25 419
11826.28 347
11827.31 364
11828.33 403
11829.36 409
11830.39 420
11831.42 389
11832.44 418
11833.47 383
11834.50 372
11835.52 335
11836.55 400
11837.58 363
11838.60 373
11839.63 385
11840.66 390
11841.69 384
11842.71 390
11843.74 353
11844.77 357
11845.80 381
11846.82 401
11847.85 394
11848.88 389
11849.91 394
11850.93 415
11851.96 384
11852.99 401
11854.02 399
11855.05 365
11856.07 375
11857.10 418
11858.13 411
11859.16 418
11860.19 359
11861.21 382
11862.24 411
11863.27 390
11864.30 400
11865.33 432
11866.35 410
11867.38 412
11868.41 372
11869.44 430
11870.47 402
11871.50 374
11872.53 424
11873.55 402
11874.58 383
11875.61 387
11876.64 410
11877.67 427
11878.70 409
11879.73 452
11880.76 456
11881.79 433
11882.81 418
11883.84 388
11884.87 413
11885.90 408
11886.93 423
11887.96 432
11888.99 399
11890.02 431
11891.05 465
11892.08 476
11893.11 453
11894.14 489
11895.17 472
11896.20 505
11897.23 476
11898.26 496
11899.29 507
11900.32 493
11901.35 519
11902.38 471
11903.41 451
11904.44 480
11905.47 482
11906.50 447
11907.53 476
11908.56 475
11909.59 487
11910.62 417
11911.65 471
11912.68 484
11913.71 524
11914.74 485
11915.77 465
11916.80 453
11917.83 467
11918.86 470
11919.89 457
11920.92 455
11921.95 414
11922.98 528
11924.01 561
11925.05 577
11926.08 616
11927.11 673
11928.14 707
11929.17 718
11930.20 611
11931.23 641
11932.26 628
11933.29 586
11934.33 572
11935.36 535
11936.39 544
11937.42 502
11938.45 462
11939.48 408
11940.51 426
11941.55 408
11942.58 450
11943.61 383
11944.64 394
11945.67 413
11946.70 404
11947.74 438
11948.77 439
11949.80 376
11950.83 358
11951.86 404
11952.90 366
11953.93 416
11954.96 401
11955.99 388
11957.03 409
11958.06 411
11959.09 344
11960.12 415
11961.16 410
11962.19 463
11963.22 451
11964.25 410
11965.29 397
11966.32 428
11967.35 464
11968.38 394
11969.42 410
11970.45 412
11971.48 439
11972.52 457
11973.55 413
11974.58 391
11975.61 450
11976.65 437
11977.68 442
11978.71 428
11979.75 410
11980.78 405
11981.81 405
11982.85 415
11983.88 455
11984.91 444
11985.95 379
11986.98 395
11988.02 396
11989.05 400
11990.08 390
11991.12 429
11992.15 394
11993.18 441
11994.22 424
11995.25 456
11996.29 454
11997.32 459
11998.35 455
11999.39 474
12000.42 467
12001.46 450
12002.49 412
12003.53 429
12004.56 464
12005.59 466
12006.63 476
12007.66 493
12008.70 476
12009.73 444
12010.77 510
12011.80 490
12012.84 496
12013.87 515
12014.91 496
12015.94 487
12016.98 454
12018.01 457
12019.05 477
12020.08 470
12021.12 450
12022.15 483
12023.19 444
12024.22 493
12025.26 450
12026.29 453
12027.33 443
12028.36 475
12029.40 469
12030.43 479
12031.47 436
12032.50 454
12033.54 440
12034.58 455
12035.61 443
12036.65 427
12037.68 419
12038.72 422
12039.75 401
12040.79 415
12041.83 497
12042.86 431
12043.90 438
12044.93 430
12045.97 425
12047.01 408
12048.04 439
12049.08 444
12050.12 418
12051.15 417
12052.19 418
12053.22 467
12054.26 449
12055.30 460
12056.33 411
12057.37 461
12058.41 426
12059.44 444
12060.48 424
12061.52 430
12062.55 428
12063.59 437
12064.63 442
12065.67 417
12066.70 429
12067.74 436
12068.78 462
12069.81 424
12070.85 425
12071.89 436
12072.93 451
12073.96 467
12075.00 460
12076.04 438
12077.08 450
12078.11 446
12079.15 435
12080.19 461
12081.23 497
12082.26 474
12083.30 476
12084.34 470
12085.38 439
12086.41 500
12087.45 496
12088.49 492
12089.53 496
12090.57 490
12091.60 501
12092.64 494
12093.68 493
12094.72 547
12095.76 556
12096.80 580
12097.83 613
12098.87 558
12099.91 589
12100.95 637
12101.99 612
12103.03 552
12104.07 521
12105.10 507
12106.14 558
12107.18 499
12108.22 460
12109.26 439
12110.30 459
12111.34 463
12112.38 448
12113.42 429
12114.45 405
12115.49 391
12116.53 378
12117.57 379
12118.61 392
12119.65 411
12120.69 418
12121.73 394
12122.77 389
12123.81 381
12124.85 379
12125.89 410
12126.93 435
12127.97 416
12129.01 376
12130.05 383
12131.09 371
12132.13 382
12133.17 360
12134.21 376
12135.25 407
12136.29 362
12137.33 377
12138.37 396
12139.41 404
12140.45 383
12141.49 369
12142.53 335
12143.57 363
12144.61 378
12145.65 328
12146.69 335
12147.73 361
12148.77 371
12149.81 350
12150.85 357
12151.89 371
12152.93 350
12153.97 361
12155.01 390
12156.05 361
12157.10 355
12158.14 384
12159.18 394
12160.22 384
12161.26 376
12162.30 349
12163.34 340
12164.38 392
12165.42 389
12166.47 350
12167.51 388
12168.55 388
12169.59 381
12170.63 389
12171.67 376
12172.71 366
12173.76 345
12174.80 359
12175.84 365
12176.88 355
12177.92 365
12178.96 336
12180.01 368
12181.05 357
12182.09 388
12183.13 384
12184.17 359
12185.22 377
12186.26 363
12187.30 363
12188.34 377
12189.39 366
12190.43 399
12191.47 379
12192.51 348
12193.56 357
12194.60 384
12195.64 383
12196.68 374
12197.73 302
12198.77 358
12199.81 365
12200.85 378
12201.90 358
12202.94 376
12203.98 392
12205.03 349
12206.07 347
12207.11 388
12208.16 395
12209.20 387
12210.24 386
12211.28 348
12212.33 384
12213.37 436
12214.41 367
12215.46 391
12216.50 397
12217.55 359
12218.59 394
12219.63 399
12220.68 409
12221.72 368
12222.76 363
12223.81 383
12224.85 398
12225.89 400
12226.94 404
12227.98 417
12229.03 370
12230.07 375
12231.11 390
12232.16 386
12233.20 380
12234.25 382
12235.29 350
12236.34 349
12237.38 385
12238.42 376
12239.47 377
12240.51 348
12241.56 337
12242.60 332
12243.65 333
12244.69 375
12245.74 363
12246.78 351
12247.83 386
12248.87 389
12249.92 339
12250.96 360
12252.01 344
12253.05 366
12254.10 360
12255.14 316
12256.19 313
12257.23 354
12258.28 334
12259.32 345
12260.37 350
12261.41 311
12262.46 300
12263.50 351
12264.55 364
12265.59 352
12266.64 329
12267.69 348
12268.73 339
12269.78 329
12270.82 344
12271.87 314
12272.92 320
12273.96 325
12275.01 322
12276.05 321
12277.10 320
12278.15 306
12279.19 332
12280.24 351
12281.28 322
12282.33 314
12283.38 292
12284.42 321
12285.47 343
12286.52 277
12287.56 299
12288.61 317
12289.66 333
12290.70 341
12291.75 341
12292.80 331
12293.84 358
12294.89 313
12295.94 338
12296.98 371
12298.03 315
12299.08 369
12300.12 344
12301.17 351
12302.22 361
12303.27 352
12304.31 351
12305.36 358
12306.41 312
12307.45 324
12308.50 326
12309.55 371
12310.60 354
12311.64 346
12312.69 320
12313.74 329
12314.79 340
12315.83 370
12316.88 334
12317.93 331
12318.98 326
12320.03 297
12321.07 329
12322.12 331
12323.17 315
12324.22 361
12325.27 317
12326.31 311
12327.36 344
12328.41 344
12329.46 346
12330.51 341
12331.56 348
12332.60 300
12333.65 283
12334.70 304
12335.75 288
12336.80 307
12337.85 336
12338.90 318
12339.94 337
12340.99 311
12342.04 318
12343.09 313
12344.14 309
12345.19 338
12346.24 318
12347.29 309
12348.34 328
12349.38 331
12350.43 342
12351.48 291
12352.53 317
12353.58 330
12354.63 334
12355.68 331
12356.73 293
12357.78 318
12358.83 337
12359.88 325
12360.93 341
12361.98 326
12363.03 302
12364.08 335
12365.13 320
12366.18 320
12367.23 303
12368.28 321
12369.33 342
12370.38 347
12371.43 356
12372.48 330
12373.53 339
12374.58 344
12375.63 358
12376.68 352
12377.73 312
12378.78 290
12379.83 336
12380.88 286
12381.93 304
12382.98 322
12384.03 307
12385.08 320
12386.13 331
12387.18 314
12388.23 320
12389.29 376
12390.34 368
12391.39 314
12392.44 284
12393.49 310
12394.54 320
12395.59 325
12396.64 317
12397.69 330
12398.74 359
12399.80 343
12400.85 370
12401.90 351
12402.95 355
12404.00 380
12405.05 368
12406.10 350
12407.16 364
12408.21 337
12409.26 352
12410.31 360
12411.36 369
12412.42 384
12413.47 331
12414.52 331
12415.57 356
12416.62 347
12417.67 366
12418.73 388
12419.78 341
12420.83 334
12421.88 344
12422.94 332
12423.99 307
12425.04 325
12426.09 354
12427.15 343
12428.20 311
12429.25 339
12430.30 385
12431.36 349
12432.41 346
12433.46 353
12434.51 349
12435.57 342
12436.62 336
12437.67 319
12438.73 325
12439.78 267
12440.83 325
12441.88 364
12442.94 340
12443.99 358
12445.04 347
12446.10 356
12447.15 392
12448.20 393
12449.26 374
12450.31 351
12451.36 304
12452.42 299
12453.47 348
12454.52 353
12455.58 357
12456.63 340
12457.69 338
12458.74 331
12459.79 361
12460.85 366
12461.90 363
12462.96 364
12464.01 347
12465.06 400
12466.12 363
12467.17 369
12468.23 367
12469.28 387
12470.33 379
12471.39 375
12472.44 382
12473.50 397
12474.55 448
12475.61 439
12476.66 434
12477.72 450
12478.77 443
12479.82 417
12480.88 433
12481.93 452
12482.99 483
12484.04 569
12485.10 564
12486.15 591
12487.21 600
12488.26 659
12489.32 765
12490.37 729
12491.43 754
12492.48 783
12493.54 721
12494.59 646
12495.65 692
12496.71 641
12497.76 590
12498.82 561
12499.87 499
12500.93 485
12501.98 470
12503.04 402
12504.09 406
12505.15 422
12506.21 406
12507.26 407
12508.32 462
12509.37 468
12510.43 389
12511.49 350
12512.54 430
12513.60 443
12514.65 405
12515.71 401
12516.77 376
12517.82 415
12518.88 415
12519.94 421
12520.99 386
12522.05 401
12523.11 375
12524.16 419
12525.22 432
12526.27 406
12527.33 420
12528.39 451
12529.45 463
12530.50 411
12531.56 409
12532.62 448
12533.67 399
12534.73 390
12535.79 408
12536.84 406
12537.90 413
12538.96 389
12540.02 398
12541.07 425
12542.13 377
12543.19 379
12544.24 440
12545.30 415
12546.36 423
12547.42 407
12548.47 441
12549.53 447
12550.59 412
12551.65 434
12552.71 462
12553.76 483
12554.82 427
12555.88 441
12556.94 452
12558.00 443
12559.05 419
12560.11 440
12561.17 477
12562.23 499
12563.29 527
12564.34 511
12565.40 569
12566.46 564
12567.52 598
12568.58 669
12569.64 673
12570.69 708
12571.75 715
12572.81 695
12573.87 727
12574.93 666
12575.99 620
12577.05 651
12578.11 577
12579.16 590
12580.22 575
12581.28 525
12582.34 477
12583.40 486
12584.46 488
12585.52 491
12586.58 493
12587.64 482
12588.70 483
12589.76 464
12590.81 436
12591.87 441
12592.93 438
12593.99 452
12595.05 437
12596.11 448
12597.17 417
12598.23 397
12599.29 416
12600.35 413
12601.41 377
12602.47 406
12603.53 431
12604.59 437
12605.65 403
12606.71 412
12607.77 424
12608.83 427
12609.89 434
12610.95 453
12612.01 412
12613.07 409
12614.13 410
12615.19 410
12616.25 403
12617.31 426
12618.37 400
12619.43 454
12620.50 424
12621.56 375
12622.62 384
12623.68 376
12624.74 410
12625.80 386
12626.86 414
12627.92 443
12628.98 389
12630.04 434
12631.10 380
12632.17 406
12633.23 403
12634.29 429
12635.35 394
12636.41 379
12637.47 385
12638.53 413
12639.59 421
12640.66 396
12641.72 398
12642.78 415
12643.84 489
12644.90 479
12645.96 456
12647.03 514
12648.09 493
12649.15 520
12650.21 523
12651.27 498
12652.34 536
12653.40 510
12654.46 513
12655.52 505
12656.58 512
12657.65 529
12658.71 517
12659.77 528
12660.83 442
12661.89 453
12662.96 442
12664.02 450
12665.08 443
12666.14 452
12667.21 407
12668.27 435
12669.33 427
12670.40 435
12671.46 437
12672.52 393
12673.58 377
12674.65 389
12675.71 423
12676.77 384
12677.84 436
12678.90 406
12679.96 370
12681.02 457
12682.09 428
12683.15 406
12684.21 447
12685.28 429
12686.34 456
12687.40 461
12688.47 369
12689.53 436
12690.60 398
12691.66 423
12692.72 434
12693.79 396
12694.85 457
12695.91 448
12696.98 466
12698.04 418
12699.11 424
12700.17 435
12701.23 432
12702.30 420
12703.36 457
12704.43 478
12705.49 408
12706.55 413
12707.62 387
12708.68 398
12709.75 407
12710.81 378
12711.88 373
12712.94 359
12714.01 389
12715.07 391
12716.13 365
12717.20 340
12718.26 361
12719.33 382
12720.39 342
12721.46 360
12722.52 376
12723.59 336
12724.65 360
12725.72 389
12726.78 405
12727.85 400
12728.91 356
12729.98 347
12731.04 382
12732.11 374
12733.18 369
12734.24 327
12735.31 377
12736.37 378
12737.44 345
12738.50 352
12739.57 351
12740.63 326
12741.70 350
12742.77 345
12743.83 345
12744.90 358
12745.96 343
12747.03 349
12748.09 330
12749.16 312
12750.23 289
12751.29 315
12752.36 355
12753.43 365
12754.49 321
12755.56 324
12756.62 376
12757.69 379
12758.76 318
12759.82 298
12760.89 342
12761.96 351
12763.02 321
12764.09 294
12765.16 278
12766.22 306
12767.29 332
12768.36 327
12769.42 296
12770.49 303
12771.56 338
12772.62 329
12773.69 321
12774.76 333
12775.83 319
12776.89 356
12777.96 338
12779.03 312
12780.10 350
12781.16 346
12782.23 332
12783.30 289
12784.37 321
12785.43 293
12786.50 311
12787.57 315
12788.64 309
12789.70 341
12790.77 345
12791.84 291
12792.91 309
12793.97 297
12795.04 312
12796.11 319
12797.18 280
12798.25 316
12799.31 322
12800.38 312
12801.45 285
12802.52 282
12803.59 281
12804.66 323
12805.72 295
12806.79 308
12807.86 314
12808.93 303
12810.00 298
12811.07 327
12812.14 306
12813.20 326
12814.27 330
12815.34 296
12816.41 293
12817.48 301
12818.55 288
12819.62 315
12820.69 315
12821.76 267
12822.83 310
12823.89 302
12824.96 259
12826.03 297
12827.10 313
12828.17 297
12829.24 314
12830.31 306
12831.38 296
12832.45 297
12833.52 279
12834.59 300
12835.66 276
12836.73 301
12837.80 303
12838.87 275
12839.94 273
12841.01 272
12842.08 276
12843.15 292
12844.22 308
12845.29 296
12846.36 258
12847.43 279
12848.50 292
12849.57 275
12850.64 260
12851.71 253
12852.78 276
12853.85 269
12854.92 296
12855.99 288
12857.06 299
12858.13 250
12859.20 266
12860.27 264
12861.34 260
12862.41 290
12863.48 280
12864.56 286
12865.63 253
12866.70 293
12867.77 259
12868.84 252
12869.91 252
12870.98 282
12872.05 263
12873.12 264
12874.20 270
12875.27 290
12876.34 239
12877.41 259
12878.48 253
12879.55 283
12880.62 251
12881.70 236
12882.77 274
12883.84 284
12884.91 291
12885.98 284
12887.05 313
12888.13 281
12889.20 285
12890.27 275
12891.34 275
12892.41 278
12893.49 268
12894.56 291
12895.63 282
12896.70 255
12897.77 248
12898.85 268
12899.92 237
12900.99 248
12902.06 258
12903.14 268
12904.21 250
12905.28 287
12906.35 264
12907.43 275
12908.50 268
12909.57 299
12910.64 273
12911.72 269
12912.79 257
12913.86 259
12914.94 254
12916.01 279
12917.08 268
12918.16 234
12919.23 278
12920.30 263
12921.37 269
12922.45 229
12923.52 291
12924.59 291
12925.67 294
12926.74 266
12927.82 239
12928.89 270
12929.96 257
12931.04 273
12932.11 248
12933.18 271
12934.26 232
12935.33 294
12936.40 278
12937.48 254
12938.55 259
12939.63 288
12940.70 261
12941.77 275
12942.85 278
12943.92 266
12945.00 270
12946.07 281
12947.15 291
12948.22 282
12949.29 299
12950.37 294
12951.44 250
12952.52 246
12953.59 267
12954.67 285
12955.74 282
12956.82 274
12957.89 274
12958.97 268
12960.04 293
12961.12 297
12962.19 235
12963.27 238
12964.34 267
12965.42 255
12966.49 282
12967.57 287
12968.64 269
12969.72 299
12970.79 287
12971.87 279
12972.94 280
12974.02 299
12975.09 291
12976.17 284
12977.24 255
12978.32 255
12979.40 253
12980.47 302
12981.55 326
12982.62 267
12983.70 311
12984.77 322
12985.85 326
12986.93 290
12988.00 308
12989.08 284
12990.15 294
12991.23 310
12992.31 304
12993.38 283
12994.46 305
12995.54 304
12996.61 279
12997.69 317
12998.76 316
12999.84 331
13000.92 309
13001.99 317
13003.07 292
13004.15 321
13005.22 306
13006.30 336
13007.38 344
13008.45 311
13009.53 345
13010.61 332
13011.69 304
13012.76 322
13013.84 319
13014.92 306
13015.99 362
13017.07 310
13018.15 334
13019.23 324
13020.30 328
13021.38 304
13022.46 300
13023.54 306
13024.61 329
13025.69 343
13026.77 355
13027.85 343
13028.92 333
13030.00 337
13031.08 329
13032.16 324
13033.23 321
13034.31 370
13035.39 366
13036.47 388
13037.55 334
13038.62 328
13039.70 319
13040.78 355
13041.86 356
13042.94 358
13044.02 308
13045.09 319
13046.17 308
13047.25 311
13048.33 360
13049.41 333
13050.49 319
13051.57 311
13052.64 356
13053.72 319
13054.80 298
13055.88 288
13056.96 323
13058.04 302
13059.12 337
13060.20 336
13061.27 320
13062.35 314
13063.43 283
13064.51 326
13065.59 311
13066.67 314
13067.75 300
13068.83 325
13069.91 286
13070.99 305
13072.07 307
13073.15 317
13074.23 256
13075.31 268
13076.39 324
13077.47 343
13078.55 303
13079.63 296
13080.71 264
13081.79 254
13082.86 274
13083.94 291
13085.02 302
13086.11 256
13087.19 286
13088.27 300
13089.35 312
13090.43 264
13091.51 283
13092.59 265
13093.67 292
13094.75 288
13095.83 257
13096.91 265
13097.99 298
13099.07 285
13100.15 273
13101.23 294
13102.31 272
13103.39 294
13104.47 287
13105.55 281
13106.63 264
13107.72 285
13108.80 289
13109.88 266
13110.96 261
13112.04 258
13113.12 283
13114.20 293
13115.28 272
13116.37 291
13117.45 288
13118.53 267
13119.61 275
13120.69 283
13121.77 274
13122.85 289
13123.94 280
13125.02 268
13126.10 277
13127.18 302
13128.26 265
13129.34 273
13130.43 250
13131.51 273
13132.59 333
13133.67 305
13134.75 278
13135.84 253
13136.92 260
13138.00 278
13139.08 268
13140.17 270
13141.25 263
13142.33 288
13143.41 257
13144.49 268
13145.58 285
13146.66 265
13147.74 292
13148.83 299
13149.91 277
13150.99 257
13152.07 281
13153.16 246
13154.24 268
13155.32 262
13156.41 285
13157.49 297
13158.57 300
13159.65 281
13160.74 259
13161.82 292
13162.90 271
13163.99 277
13165.07 259
13166.15 258
13167.24 241
13168.32 276
13169.40 252
13170.49 261
13171.57 267
13172.66 287
13173.74 270
13174.82 275
13175.91 275
13176.99 292
13178.07 301
13179.16 295
13180.24 276
13181.33 269
13182.41 305
13183.49 286
13184.58 284
13185.66 307
13186.75 306
13187.83 274
13188.91 271
13190.00 286
13191.08 297
13192.17 266
13193.25 290
13194.34 299
13195.42 269
13196.51 298
13197.59 296
13198.68 283
13199.76 265
13200.85 314
13201.93 283
13203.02 339
13204.10 299
13205.19 315
13206.27 301
13207.36 287
13208.44 261
13209.53 279
13210.61 291
13211.70 289
13212.78 242
13213.87 268
13214.95 309
13216.04 279
13217.12 272
13218.21 251
13219.29 294
13220.38 316
13221.47 312
13222.55 275
13223.64 311
13224.72 319
13225.81 276
13226.89 288
13227.98 276
13229.07 258
13230.15 257
13231.24 272
13232.32 298
13233.41 292
13234.50 291
13235.58 288
13236.67 264
13237.76 313
13238.84 319
13239.93 293
13241.01 270
13242.10 279
13243.19 309
13244.27 316
13245.36 296
13246.45 293
13247.53 316
13248.62 298
13249.71 272
13250.79 276
13251.88 276
13252.97 297
13254.06 302
13255.14 343
13256.23 304
13257.32 307
13258.40 272
13259.49 309
13260.58 275
13261.67 284
13262.75 285
13263.84 288
13264.93 288
13266.02 298
13267.10 289
13268.19 333
13269.28 298
13270.37 309
13271.45 286
13272.54 302
13273.63 327
13274.72 309
13275.80 342
13276.89 322
13277.98 376
13279.07 336
13280.16 332
13281.24 306
13282.33 319
13283.42 316
13284.51 325
13285.60 294
13286.69 315
13287.77 390
13288.86 366
13289.95 371
13291.04 328
13292.13 323
13293.22 340
13294.31 352
13295.39 340
13296.48 316
13297.57 328
13298.66 357
13299.75 371
13300.84 342
13301.93 352
13303.02 330
13304.11 351
13305.19 371
13306.28 343
13307.37 339
13308.46 361
13309.55 374
13310.64 356
13311.73 319
13312.82 371
13313.91 358
13315.00 328
13316.09 357
13317.18 378
13318.27 334
13319.36 380
13320.45 348
13321.54 340
13322.63 367
13323.72 360
13324.81 338
13325.90 327
13326.99 320
13328.08 353
13329.17 378
13330.26 378
13331.35 373
13332.44 365
13333.53 383
13334.62 354
13335.71 355
13336.80 352
13337.89 354
13338.98 345
13340.07 383
13341.16 341
13342.25 375
13343.34 371
13344.43 347
13345.52 358
13346.61 358
13347.70 335
13348.79 367
13349.89 366
13350.98 364
13352.07 339
13353.16 348
13354.25 361
13355.34 392
13356.43 419
13357.52 396
13358.61 367
13359.71 385
13360.80 394
13361.89 423
13362.98 392
13364.07 414
13365.16 424
13366.26 426
13367.35 394
13368.44 364
13369.53 368
13370.62 365
13371.71 393
13372.81 370
13373.90 378
13374.99 368
13376.08 341
13377.17 375
13378.27 387
13379.36 347
13380.45 319
13381.54 354
13382.63 378
13383.73 340
13384.82 374
13385.91 328
13387.00 323
13388.10 324
13389.19 334
13390.28 369
13391.37 359
13392.47 341
13393.56 314
13394.65 372
13395.75 345
13396.84 349
13397.93 355
13399.02 374
13400.12 348
13401.21 322
13402.30 312
13403.40 326
13404.49 359
13405.58 343
13406.68 314
13407.77 349
13408.86 329
13409.96 319
13411.05 336
13412.14 339
13413.24 303
13414.33 314
13415.42 338
13416.52 349
13417.61 349
13418.70 369
13419.80 376
13420.89 354
13421.99 349
13423.08 308
13424.17 362
13425.27 343
13426.36 359
13427.46 371
13428.55 358
13429.64 362
13430.74 355
13431.83 309
13432.93 353
13434.02 383
13435.12 383
13436.21 360
13437.30 330
13438.40 329
13439.49 327
13440.59 331
13441.68 369
13442.78 390
13443.87 371
13444.97 340
13446.06 339
13447.16 365
13448.25 378
13449.35 356
13450.44 399
13451.54 377
13452.63 366
13453.73 369
13454.82 377
13455.92 361
13457.01 364
13458.11 357
13459.20 373
13460.30 395
13461.39 385
13462.49 379
13463.59 406
13464.68 402
13465.78 394
13466.87 424
13467.97 443
13469.06 424
13470.16 425
13471.26 442
13472.35 393
13473.45 447
13474.54 441
13475.64 459
13476.74 411
13477.83 391
13478.93 373
13480.03 446
13481.12 429
13482.22 408
13483.31 436
13484.41 436
13485.51 441
13486.60 404
13487.70 397
13488.80 456
13489.89 450
13490.99 456
13492.09 458
13493.18 448
13494.28 457
13495.38 455
13496.47 499
13497.57 492
13498.67 443
13499.77 532
13500.86 462
13501.96 459
13503.06 405
13504.15 460
13505.25 495
13506.35 416
13507.45 385
13508.54 414
13509.64 392
13510.74 401
13511.84 418
13512.93 364
13514.03 404
13515.13 379
13516.23 391
13517.32 364
13518.42 341
13519.52 355
13520.62 385
13521.72 350
13522.81 328
13523.91 357
13525.01 379
13526.11 333
13527.21 354
13528.30 333
13529.40 333
13530.50 351
13531.60 337
13532.70 377
13533.80 341
13534.89 376
13535.99 324
13537.09 309
13538.19 317
13539.29 324
13540.39 334
13541.49 316
13542.58 300
13543.68 320
13544.78 382
13545.88 337
13546.98 342
13548.08 316
13549.18 320
13550.28 311
13551.38 304
13552.48 335
13553.58 340
13554.67 343
13555.77 334
13556.87 332
13557.97 343
13559.07 329
13560.17 283
13561.27 326
13562.37 305
13563.47 320
13564.57 348
13565.67 331
13566.77 339
13567.87 338
13568.97 320
13570.07 336
13571.17 333
13572.27 349
13573.37 337
13574.47 333
13575.57 329
13576.67 353
13577.77 344
13578.87 328
13579.97 369
13581.07 330
13582.17 356
13583.27 354
13584.37 327
13585.47 312
13586.57 343
13587.67 348
13588.77 346
13589.88 350
13590.98 335
13592.08 351
13593.18 309
13594.28 318
13595.38 332
13596.48 309
13597.58 338
13598.68 377
13599.78 338
13600.88 346
13601.99 336
13603.09 369
13604.19 350
13605.29 319
13606.39 357
13607.49 354
13608.59 336
13609.70 342
13610.80 340
13611.90 309
13613.00 356
13614.10 355
13615.20 357
13616.31 343
13617.41 344
13618.51 359
13619.61 341
13620.71 351
13621.82 373
13622.92 367
13624.02 394
13625.12 334
13626.22 332
13627.33 346
13628.43 345
13629.53 349
13630.63 322
13631.74 351
13632.84 303
13633.94 305
13635.04 311
13636.15 309
13637.25 347
13638.35 307
13639.45 344
13640.56 324
13641.66 323
13642.76 316
13643.87 318
13644.97 295
13646.07 298
13647.17 325
13648.28 304
13649.38 344
13650.48 323
13651.59 303
13652.69 335
13653.79 320
13654.90 305
13656.00 340
13657.10 288
13658.21 296
13659.31 323
13660.41 343
13661.52 305
13662.62 301
13663.72 292
13664.83 306
13665.93 281
13667.04 276
13668.14 282
13669.24 328
13670.35 326
13671.45 323
13672.56 295
13673.66 308
13674.76 313
13675.87 307
13676.97 304
13678.08 306
13679.18 307
13680.29 326
13681.39 323
13682.49 278
13683.60 291
13684.70 331
13685.81 297
13686.91 309
13688.02 319
13689.12 338
13690.23 293
13691.33 342
13692.44 347
13693.54 344
13694.65 302
13695.75 336
13696.86 355
13697.96 314
13699.07 335
13700.17 319
13701.28 336
13702.38 332
13703.49 347
13704.59 295
13705.70 334
13706.80 329
13707.91 309
13709.02 332
13710.12 371
13711.23 313
13712.33 363
13713.44 365
13714.54 378
13715.65 370
13716.76 362
13717.86 345
13718.97 349
13720.07 399
13721.18 364
13722.29 368
13723.39 353
13724.50 374
13725.60 369
13726.71 379
13727.82 409
13728.92 435
13730.03 373
13731.14 388
13732.24 357
13733.35 355
13734.46 384
13735.56 379
13736.67 376
13737.78 365
13738.88 411
13739.99 402
13741.10 406
13742.20 369
13743.31 412
13744.42 390
13745.52 409
13746.63 434
13747.74 426
13748.84 386
13749.95 423
13751.06 453
13752.17 427
13753.27 469
13754.38 492
13755.49 508
13756.60 428
13757.70 449
13758.81 473
13759.92 529
13761.03 512
13762.13 552
13763.24 571
13764.35 584
13765.46 601
13766.57 626
13767.67 626
13768.78 664
13769.89 622
13771.00 600
13772.11 569
13773.21 556
13774.32 588
13775.43 529
13776.54 534
13777.65 457
13778.75 454
13779.86 422
13780.97 494
13782.08 398
13783.19 383
13784.30 378
13785.41 403
13786.51 385
13787.62 383
13788.73 384
13789.84 357
13790.95 405
13792.06 369
13793.17 365
13794.28 339
13795.39 385
13796.49 373
13797.60 399
13798.71 346
13799.82 361
13800.93 392
13802.04 385
13803.15 389
13804.26 392
13805.37 369
13806.48 375
13807.59 400
13808.70 384
13809.81 384
13810.92 387
13812.03 387
13813.14 352
13814.25 368
13815.36 379
13816.47 352
13817.58 326
13818.69 330
13819.80 345
13820.91 328
13822.02 322
13823.13 326
13824.24 333
13825.35 332
13826.46 352
13827.57 342
13828.68 364
13829.79 337
13830.90 348
13832.01 364
13833.12 336
13834.23 329
13835.34 357
13836.45 341
13837.56 371
13838.67 346
13839.78 310
13840.89 365
13842.01 361
13843.12 347
13844.23 316
13845.34 346
13846.45 371
13847.56 367
13848.67 380
13849.78 400
13850.89 349
13852.01 374
13853.12 369
13854.23 376
13855.34 375
13856.45 401
13857.56 405
13858.67 409
13859.79 407
13860.90 354
13862.01 381
13863.12 343
13864.23 364
13865.34 394
13866.46 407
13867.57 351
13868.68 362
13869.79 321
13870.90 348
13872.02 325
13873.13 359
13874.24 358
13875.35 348
13876.47 360
13877.58 357
13878.69 348
13879.80 326
13880.92 337
13882.03 321
13883.14 367
13884.25 326
13885.37 381
13886.48 367
13887.59 345
13888.70 353
13889.82 378
13890.93 336
13892.04 317
13893.16 358
13894.27 358
13895.38 357
13896.49 351
13897.61 336
13898.72 348
13899.83 342
13900.95 341
13902.06 355
13903.17 341
13904.29 332
13905.40 318
13906.51 336
13907.63 354
13908.74 336
13909.85 336
13910.97 322
13912.08 298
13913.20 325
13914.31 350
13915.42 335
13916.54 343
13917.65 353
13918.77 311
13919.88 318
13920.99 306
13922.11 311
13923.22 304
13924.34 318
13925.45 334
13926.56 342
13927.68 314
13928.79 297
13929.91 331
13931.02 341
13932.14 317
13933.25 338
13934.37 328
13935.48 326
13936.60 326
13937.71 331
13938.83 340
13939.94 368
13941.05 343
13942.17 347
13943.28 335
13944.40 362
13945.51 327
13946.63 310
13947.75 326
13948.86 322
13949.98 315
13951.09 264
13952.21 270
13953.32 300
13954.44 311
13955.55 351
13956.67 338
13957.78 322
13958.90 331
13960.01 325
13961.13 325
13962.25 318
13963.36 326
13964.48 317
13965.59 276
13966.71 299
13967.83 295
13968.94 286
13970.06 275
13971.17 293
13972.29 303
13973.41 326
13974.52 309
13975.64 294
13976.75 322
13977.87 304
13978.99 340
13980.10 303
13981.22 327
13982.34 318
13983.45 312
13984.57 335
13985.69 345
13986.80 312
13987.92 302
13989.04 358
13990.15 357
13991.27 340
13992.39 332
13993.50 341
13994.62 335
13995.74 297
13996.86 336
13997.97 328
13999.09 326
14000.21 360
14001.33 353
14002.44 349
14003.56 320
14004.68 348
14005.79 336
14006.91 342
14008.03 352
14009.15 336
14010.27 347
14011.38 365
14012.50 367
14013.62 369
14014.74 397
14015.85 401
14016.97 393
14018.09 366
14019.21 396
14020.33 366
14021.44 411
14022.56 405
14023.68 362
14024.80 380
14025.92 403
14027.04 356
14028.15 336
14029.27 353
14030.39 353
14031.51 375
14032.63 356
14033.75 359
14034.86 362
14035.98 372
14037.10 335
14038.22 340
14039.34 339
14040.46 359
14041.58 369
14042.70 379
14043.82 342
14044.93 309
14046.05 352
14047.17 370
14048.29 363
14049.41 358
14050.53 350
14051.65 311
14052.77 351
14053.89 321
14055.01 327
14056.13 344
14057.25 373
14058.37 355
14059.49 355
14060.61 356
14061.73 356
14062.85 358
14063.97 362
14065.09 364
14066.20 373
14067.32 344
14068.44 370
14069.56 389
14070.68 343
14071.81 386
14072.93 371
14074.05 396
14075.17 375
14076.29 381
14077.41 382
14078.53 389
14079.65 388
14080.77 391
14081.89 393
14083.01 397
14084.13 445
14085.25 433
14086.37 391
14087.49 414
14088.61 440
14089.73 481
14090.85 505
14091.97 472
14093.10 485
14094.22 502
14095.34 440
14096.46 469
14097.58 479
14098.70 465
14099.82 422
14100.94 413
14102.07 403
14103.19 410
14104.31 346
14105.43 407
14106.55 366
14107.67 370
14108.79 345
14109.92 352
14111.04 351
14112.16 354
14113.28 296
14114.40 337
14115.52 388
14116.65 350
14117.77 356
14118.89 319
14120.01 329
14121.13 309
14122.26 348
14123.38 336
14124.50 290
14125.62 339
14126.75 336
14127.87 359
14128.99 331
14130.11 319
14131.24 335
14132.36 367
14133.48 330
14134.60 341
14135.73 294
14136.85 291
14137.97 341
14139.09 340
14140.22 326
14141.34 338
14142.46 307
14143.59 324
14144.71 335
14145.83 308
14146.95 339
14148.08 319
14149.20 323
14150.32 289
14151.45 319
14152.57 292
14153.69 283
14154.82 298
14155.94 317
14157.06 286
14158.19 307
14159.31 322
14160.44 309
14161.56 329
14162.68 328
14163.81 304
14164.93 281
14166.05 344
14167.18 293
14168.30 301
14169.43 296
14170.55 327
14171.67 275
14172.80 279
14173.92 310
14175.05 317
14176.17 279
14177.30 316
14178.42 309
14179.54 261
14180.67 234
14181.79 286
14182.92 300
14184.04 272
14185.17 282
14186.29 277
14187.42 319
14188.54 284
14189.67 285
14190.79 303
14191.92 301
14193.04 296
14194.17 263
14195.29 240
14196.42 291
14197.54 290
14198.67 258
14199.79 317
14200.92 242
14202.04 287
14203.17 291
14204.29 285
14205.42 262
14206.54 276
14207.67 300
14208.79 277
14209.92 273
14211.05 281
14212.17 249
14213.30 276
14214.42 262
14215.55 273
14216.67 254
14217.80 259
14218.93 266
14220.05 269
14221.18 304
14222.30 234
14223.43 275
14224.56 295
14225.68 275
14226.81 277
14227.94 257
14229.06 266
14230.19 252
14231.32 252
14232.44 272
14233.57 270
14234.70 258
14235.82 267
14236.95 285
14238.08 273
14239.20 251
14240.33 260
14241.46 263
14242.58 282
14243.71 259
14244.84 281
14245.96 270
14247.09 256
14248.22 234
14249.34 271
14250.47 249
14251.60 250
14252.73 254
14253.85 237
14254.98 232
14256.11 229
14257.24 259
14258.36 287
14259.49 281
14260.62 254
14261.75 237
14262.87 274
14264.00 266
14265.13 276
14266.26 266
14267.39 250
14268.51 255
14269.64 281
14270.77 265
14271.90 241
14273.03 225
14274.15 269
14275.28 246
14276.41 234
14277.54 226
14278.67 242
14279.80 244
14280.92 267
14282.05 241
14283.18 231
14284.31 254
14285.44 274
14286.57 236
14287.70 194
14288.82 207
14289.95 256
14291.08 288
14292.21 247
14293.34 212
14294.47 214
14295.60 246
14296.73 214
14297.86 202
14298.99 222
14300.11 247
14301.24 244
14302.37 245
14303.50 217
14304.63 192
14305.76 226
14306.89 259
14308.02 238
14309.15 220
14310.28 200
14311.41 222
14312.54 283
14313.67 245
14314.80 225
14315.93 234
14317.06 263
14318.19 268
14319.32 237
14320.45 250
14321.58 260
14322.71 257
14323.84 234
14324.97 228
14326.10 227
14327.23 219
14328.36 221
14329.49 236
14330.62 219
14331.75 200
14332.88 237
14334.01 261
14335.14 237
14336.27 234
14337.40 227
14338.53 216
14339.66 231
14340.79 259
14341.93 220
14343.06 241
14344.19 233
14345.32 223
14346.45 231
14347.58 230
14348.71 215
14349.84 235
14350.97 220
14352.11 214
14353.24 224
14354.37 233
14355.50 224
14356.63 227
14357.76 246
14358.89 228
14360.03 221
14361.16 241
14362.29 216
14363.42 219
14364.55 221
14365.68 237
14366.82 216
14367.95 220
14369.08 220
14370.21 207
14371.34 204
14372.48 199
14373.61 223
14374.74 239
14375.87 231
14377.00 214
14378.14 206
14379.27 216
14380.40 238
14381.53 229
14382.67 227
14383.80 228
14384.93 229
14386.06 210
14387.20 217
14388.33 234
14389.46 204
14390.59 219
14391.73 222
14392.86 216
14393.99 211
14395.13 213
14396.26 227
14397.39 220
14398.53 207
14399.66 218
14400.79 230
14401.92 251
14403.06 228
14404.19 221
14405.32 217
14406.46 248
14407.59 256
14408.72 260
14409.86 254
14410.99 219
14412.13 237
14413.26 226
14414.39 247
14415.53 210
14416.66 223
14417.79 229
14418.93 230
14420.06 210
14421.20 227
14422.33 226
14423.46 237
14424.60 231
14425.73 210
14426.87 226
14428.00 212
14429.14 232
14430.27 259
14431.40 237
14432.54 241
14433.67 263
14434.81 259
14435.94 217
14437.08 240
14438.21 258
14439.35 219
14440.48 244
14441.62 272
14442.75 247
14443.88 228
14445.02 225
14446.15 253
14447.29 243
14448.42 251
14449.56 250
14450.70 274
14451.83 249
14452.97 238
14454.10 266
14455.24 272
14456.37 249
14457.51 245
14458.64 259
14459.78 275
14460.91 235
14462.05 259
14463.18 292
14464.32 272
14465.46 281
14466.59 254
14467.73 270
14468.86 263
14470.00 298
14471.14 269
14472.27 286
14473.41 286
14474.54 274
14475.68 292
14476.82 249
14477.95 254
14479.09 292
14480.22 290
14481.36 275
14482.50 295
14483.63 244
14484.77 273
14485.91 284
14487.04 242
14488.18 252
14489.32 246
14490.45 226
14491.59 258
14492.73 234
14493.86 226
14495.00 213
14496.14 264
14497.27 243
14498.41 271
14499.55 239
14500.69 226
14501.82 264
14502.96 257
14504.10 237
14505.23 249
14506.37 260
14507.51 231
14508.65 219
14509.78 225
14510.92 240
14512.06 240
14513.20 235
14514.33 252
14515.47 230
14516.61 247
14517.75 224
14518.89 273
14520.02 252
14521.16 229
14522.30 212
14523.44 244
14524.57 257
14525.71 243
14526.85 227
14527.99 227
14529.13 252
14530.27 240
14531.40 244
14532.54 215
14533.68 215
14534.82 226
14535.96 238
14537.10 234
14538.23 213
14539.37 232
14540.51 230
14541.65 219
14542.79 236
14543.93 227
14545.07 220
14546.21 225
14547.35 214
14548.48 217
14549.62 227
14550.76 234
14551.90 237
14553.04 241
14554.18 231
14555.32 241
14556.46 224
14557.60 244
14558.74 253
14559.88 242
14561.02 239
14562.16 255
14563.30 276
14564.43 221
14565.57 241
14566.71 236
14567.85 278
14568.99 236
14570.13 245
14571.27 234
14572.41 239
14573.55 257
14574.69 255
14575.83 240
14576.97 236
14578.11 256
14579.25 258
14580.39 281
14581.53 254
14582.67 246
14583.81 233
14584.96 246
14586.10 254
14587.24 291
14588.38 215
14589.52 230
14590.66 258
14591.80 270
14592.94 246
14594.08 273
14595.22 250
14596.36 248
14597.50 275
14598.64 260
14599.78 266
14600.93 277
14602.07 273
14603.21 253
14604.35 285
14605.49 258
14606.63 254
14607.77 256
14608.91 233
14610.06 270
14611.20 283
14612.34 276
14613.48 282
14614.62 266
14615.76 304
14616.91 275
14618.05 272
14619.19 270
14620.33 333
14621.47 295
14622.61 257
14623.76 273
14624.90 278
14626.04 290
14627.18 311
14628.32 321
14629.47 329
14630.61 299
14631.75 298
14632.89 312
14634.04 322
14635.18 322
14636.32 294
14637.46 317
14638.61 280
14639.75 265
14640.89 241
14642.03 229
14643.18 232
14644.32 249
14645.46 254
14646.60 220
14647.75 244
14648.89 243
14650.03 238
14651.18 232
14652.32 192
14653.46 241
14654.61 266
14655.75 244
14656.89 242
14658.03 248
14659.18 246
14660.32 244
14661.46 238
14662.61 229
14663.75 218
14664.90 239
14666.04 231
14667.18 229
14668.33 228
14669.47 240
14670.61 237
14671.76 252
14672.90 219
14674.05 197
14675.19 200
14676.33 247
14677.48 232
14678.62 196
14679.77 223
14680.91 221
14682.05 241
14683.20 236
14684.34 223
14685.49 222
14686.63 248
14687.78 230
14688.92 226
14690.06 236
14691.21 207
14692.35 221
14693.50 221
14694.64 192
14695.79 183
14696.93 215
14698.08 209
14699.22 208
14700.37 212
14701.51 197
14702.66 220
14703.80 209
14704.95 203
14706.09 213
14707.24 200
14708.38 246
14709.53 236
14710.67 222
14711.82 200
14712.96 235
14714.11 230
14715.26 187
14716.40 215
14717.55 218
14718.69 203
14719.84 215
14720.98 210
14722.13 203
14723.28 195
14724.42 199
14725.57 214
14726.71 224
14727.86 205
14729.01 237
14730.15 246
14731.30 221
14732.44 222
14733.59 184
14734.74 200
14735.88 211
14737.03 238
14738.18 241
14739.32 203
14740.47 239
14741.61 232
14742.76 221
14743.91 229
14745.05 211
14746.20 202
14747.35 192
14748.49 237
14749.64 205
14750.79 214
14751.94 182
14753.08 221
14754.23 205
14755.38 183
14756.52 213
14757.67 247
14758.82 246
14759.97 249
14761.11 224
14762.26 241
14763.41 214
14764.55 206
14765.70 235
14766.85 198
14768.00 234
14769.15 231
14770.29 237
14771.44 215
14772.59 237
14773.74 226
14774.88 242
14776.03 235
14777.18 231
14778.33 228
14779.48 223
14780.62 229
14781.77 217
14782.92 224
14784.07 230
14785.22 243
14786.36 259
14787.51 240
14788.66 227
14789.81 230
14790.96 218
14792.11 255
14793.26 231
14794.40 243
14795.55 252
14796.70 247
14797.85 211
14799.00 209
14800.15 258
14801.30 247
14802.45 229
14803.59 238
14804.74 216
14805.89 256
14807.04 243
14808.19 233
14809.34 206
14810.49 225
14811.64 274
14812.79 236
14813.94 209
14815.09 219
14816.24 234
14817.39 254
14818.53 227
14819.68 209
14820.83 233
14821.98 211
14823.13 203
14824.28 235
14825.43 216
14826.58 227
14827.73 240
14828.88 218
14830.03 200
14831.18 201
14832.33 198
14833.48 219
14834.63 198
14835.78 209
14836.93 211
14838.08 256
14839.23 248
14840.38 209
14841.53 201
14842.69 201
14843.84 239
14844.99 199
14846.14 194
14847.29 196
14848.44 226
14849.59 208
14850.74 196
14851.89 209
14853.04 183
14854.19 199
14855.34 220
14856.49 206
14857.65 204
14858.80 196
14859.95 214
14861.10 199
14862.25 229
14863.40 238
14864.55 207
14865.70 200
14866.86 179
14868.01 198
14869.16 202
14870.31 204
14871.46 205
14872.61 193
14873.77 201
14874.92 197
14876.07 205
14877.22 221
14878.37 209
14879.52 221
14880.68 197
14881.83 190
14882.98 193
14884.13 196
14885.28 191
14886.44 204
14887.59 212
14888.74 208
14889.89 192
14891.05 207
14892.20 203
14893.35 189
14894.50 204
14895.66 234
14896.81 191
14897.96 188
14899.11 189
14900.27 181
14901.42 210
14902.57 204
14903.72 216
14904.88 187
14906.03 214
14907.18 193
14908.34 204
14909.49 203
14910.64 204
14911.80 181
14912.95 195
14914.10 217
14915.26 184
14916.41 214
14917.56 186
14918.72 225
14919.87 209
14921.02 182
14922.18 210
14923.33 206
14924.48 200
14925.64 192
14926.79 205
14927.94 213
14929.10 215
14930.25 238
14931.41 223
14932.56 212
14933.71 216
14934.87 227
14936.02 197
14937.18 178
14938.33 207
14939.48 228
14940.64 194
14941.79 183
14942.95 189
14944.10 191
14945.26 208
14946.41 228
14947.57 218
14948.72 219
14949.87 212
14951.03 220
14952.18 232
14953.34 187
14954.49 199
14955.65 207
14956.80 193
14957.96 181
14959.11 192
14960.27 195
14961.42 221
14962.58 199
14963.73 235
14964.89 221
14966.04 197
14967.20 199
14968.36 192
14969.51 179
14970.67 179
14971.82 182
14972.98 196
14974.13 200
14975.29 193
14976.44 228
14977.60 218
14978.76 196
14979.91 199
14981.07 194
14982.22 185
14983.38 177
14984.53 154
14985.69 177
14986.85 185
14988.00 172
14989.16 198
14990.32 217
14991.47 194
14992.63 174
14993.78 200
14994.94 168
14996.10 182
14997.25 157
14998.41 178
14999.57 210
15000.72 186
15001.88 163
15003.04 188
15004.19 230
15005.35 191
15006.51 153
15007.66 175
15008.82 187
15009.98 164
15011.13 208
15012.29 171
15013.45 196
15014.61 190
15015.76 182
15016.92 171
15018.08 190
15019.23 194
15020.39 204
15021.55 177
15022.71 172
15023.86 195
15025.02 171
15026.18 186
15027.34 181
15028.49 161
15029.65 192
15030.81 187
15031.97 201
15033.13 197
15034.28 172
15035.44 213
15036.60 196
15037.76 181
15038.92 167
15040.07 202
15041.23 211
15042.39 190
15043.55 168
15044.71 154
15045.87 180
15047.02 157
15048.18 154
15049.34 172
15050.50 180
15051.66 161
15052.82 154
15053.98 159
15055.13 178
15056.29 175
15057.45 172
15058.61 192
15059.77 192
15060.93 185
15062.09 184
15063.25 167
15064.40 155
15065.56 165
15066.72 201
15067.88 169
15069.04 168
15070.20 171
15071.36 165
15072.52 202
15073.68 179
15074.84 184
15076.00 184
15077.16 189
15078.32 162
15079.48 169
15080.64 176
15081.80 164
15082.96 184
15084.12 167
15085.28 201
15086.44 184
15087.60 163
15088.76 169
15089.92 203
15091.08 169
15092.24 158
15093.40 211
15094.56 175
15095.72 168
15096.88 169
15098.04 206
15099.20 155
15100.36 186
15101.52 171
15102.68 173
15103.84 173
15105.00 164
15106.16 170
15107.32 154
15108.48 168
15109.64 169
15110.80 180
15111.96 172
15113.13 183
15114.29 172
15115.45 149
15116.61 171
15117.77 151
15118.93 179
15120.09 207
15121.25 154
15122.42 171
15123.58 175
15124.74 165
15125.90 193
15127.06 173
15128.22 188
15129.38 170
15130.55 151
15131.71 164
15132.87 180
15134.03 165
15135.19 153
15136.35 190
15137.52 167
15138.68 174
15139.84 170
15141.00 148
15142.16 167
15143.33 173
15144.49 175
15145.65 186
15146.81 150
15147.97 144
15149.14 161
15150.30 169
15151.46 177
15152.62 210
15153.79 183
15154.95 177
15156.11 168
15157.27 175
15158.44 176
15159.60 167
15160.76 162
15161.93 172
15163.09 182
15164.25 172
15165.41 189
15166.58 180
15167.74 202
15168.90 193
15170.07 175
15171.23 201
15172.39 200
15173.56 174
15174.72 145
15175.88 165
15177.05 168
15178.21 173
15179.37 179
15180.54 210
15181.70 189
15182.86 177
15184.03 192
15185.19 183
15186.36 190
15187.52 188
15188.68 194
15189.85 214
15191.01 170
15192.17 180
15193.34 182
15194.50 179
15195.67 187
15196.83 182
15198.00 171
15199.16 175
15200.32 173
15201.49 179
15202.65 170
15203.82 179
15204.98 199
15206.15 206
15207.31 170
15208.48 158
15209.64 183
15210.80 190
15211.97 186
15213.13 172
15214.30 196
15215.46 199
15216.63 174
15217.79 197
15218.96 213
15220.12 218
15221.29 210
15222.45 195
15223.62 198
15224.78 177
15225.95 204
15227.11 198
15228.28 198
15229.45 187
15230.61 167
15231.78 223
15232.94 193
15234.11 196
15235.27 194
15236.44 198
15237.60 193
15238.77 201
15239.94 209
15241.10 178
15242.27 176
15243.43 158
15244.60 179
15245.77 167
15246.93 150
15248.10 156
15249.26 161
15250.43 193
15251.60 161
15252.76 166
15253.93 142
15255.10 170
15256.26 161
15257.43 150
15258.60 162
15259.76 166
15260.93 165
15262.10 202
15263.26 182
15264.43 166
15265.60 172
15266.76 161
15267.93 196
15269.10 150
15270.26 183
15271.43 169
15272.60 183
15273.76 163
15274.93 154
15276.10 154
15277.27 186
15278.43 157
15279.60 174
15280.77 168
15281.94 184
15283.10 182
15284.27 149
15285.44 176
15286.61 168
15287.77 170
15288.94 161
15290.11 175
15291.28 141
15292.44 157
15293.61 168
15294.78 158
15295.95 154
15297.12 167
15298.28 170
15299.45 161
15300.62 178
15301.79 157
15302.96 169
15304.12 171
15305.29 180
15306.46 168
15307.63 174
15308.80 166
15309.97 190
15311.14 168
15312.30 158
15313.47 147
15314.64 184
15315.81 153
15316.98 152
15318.15 153
15319.32 176
15320.49 167
15321.65 143
15322.82 167
15323.99 178
15325.16 168
15326.33 170
15327.50 161
15328.67 168
15329.84 158
15331.01 160
15332.18 147
15333.35 150
15334.52 151
15335.69 189
15336.85 167
15338.02 167
15339.19 175
15340.36 174
15341.53 171
15342.70 197
15343.87 155
15345.04 198
15346.21 163
15347.38 168
15348.55 156
15349.72 169
15350.89 162
15352.06 177
15353.23 179
15354.40 160
15355.57 172
15356.74 157
15357.91 177
15359.08 175
15360.25 186
15361.43 158
15362.60 182
15363.77 162
15364.94 162
15366.11 155
15367.28 198
15368.45 183
15369.62 192
15370.79 179
15371.96 165
15373.13 182
15374.30 166
15375.47 163
15376.65 164
15377.82 198
15378.99 164
15380.16 171
15381.33 187
15382.50 189
15383.67 206
15384.84 179
15386.02 152
15387.19 176
15388.36 186
15389.53 204
15390.70 176
15391.87 177
15393.04 210
15394.22 177
15395.39 176
15396.56 156
15397.73 174
15398.90 169
15400.08 182
15401.25 178
15402.42 183
15403.59 166
15404.76 180
15405.94 179
15407.11 149
15408.28 145
15409.45 167
15410.63 172
15411.80 163
15412.97 166
15414.14 159
15415.31 179
15416.49 148
15417.66 177
15418.83 146
15420.01 205
15421.18 173
15422.35 170
15423.52 164
15424.70 174
15425.87 181
15427.04 173
15428.22 175
15429.39 179
15430.56 190
15431.73 163
15432.91 169
15434.08 160
15435.25 181
15436.43 166
15437.60 177
15438.77 164
15439.95 150
15441.12 151
15442.30 173
15443.47 166
15444.64 170
15445.82 195
15446.99 173
15448.16 160
15449.34 179
15450.51 185
15451.69 180
15452.86 182
15454.03 153
15455.21 174
15456.38 184
15457.56 177
15458.73 159
15459.90 147
15461.08 169
15462.25 162
15463.43 161
15464.60 154
15465.78 154
15466.95 155
15468.12 155
15469.30 166
15470.47 201
15471.65 164
15472.82 206
15474.00 176
15475.17 178
15476.35 155
15477.52 164
15478.70 188
15479.87 181
15481.05 173
15482.22 170
15483.40 172
15484.57 158
15485.75 158
15486.92 174
15488.10 172
15489.27 149
15490.45 168
15491.62 170
15492.80 179
15493.98 164
15495.15 175
15496.33 142
15497.50 154
15498.68 182
15499.85 173
15501.03 166
15502.21 129
15503.38 166
15504.56 179
15505.73 204
15506.91 158
15508.09 202
15509.26 176
15510.44 163
15511.61 159
15512.79 172
15513.97 170
15515.14 167
15516.32 151
15517.50 147
15518.67 157
15519.85 141
15521.02 191
15522.20 183
15523.38 172
15524.55 153
15525.73 176
15526.91 171
15528.09 177
15529.26 157
15530.44 161
15531.62 184
15532.79 161
15533.97 156
15535.15 160
15536.32 158
15537.50 182
15538.68 173
15539.86 161
15541.03 189
15542.21 138
15543.39 189
15544.57 170
15545.74 165
15546.92 188
15548.10 184
15549.28 164
15550.45 175
15551.63 152
15552.81 161
15553.99 163
15555.16 155
15556.34 186
15557.52 194
15558.70 195
15559.88 167
15561.05 184
15562.23 194
15563.41 186
15564.59 175
15565.77 194
15566.95 180
15568.12 204
15569.30 181
15570.48 168
15571.66 189
15572.84 167
15574.02 202
15575.19 198
15576.37 185
15577.55 156
15578.73 187
15579.91 177
15581.09 197
15582.27 166
15583.45 195
15584.62 162
15585.80 187
15586.98 157
15588.16 206
15589.34 203
15590.52 193
15591.70 194
15592.88 187
15594.06 188
15595.24 176
15596.42 197
15597.60 157
15598.78 162
15599.96 218
15601.14 232
15602.31 182
15603.49 200
15604.67 198
15605.85 189
15607.03 211
15608.21 201
15609.39 185
15610.57 185
15611.75 196
15612.93 216
15614.11 229
15615.29 183
15616.47 214
15617.65 225
15618.83 243
15620.01 205
15621.19 224
15622.38 225
15623.56 220
15624.74 212
15625.92 206
15627.10 232
15628.28 215
15629.46 229
15630.64 190
15631.82 203
15633.00 199
15634.18 253
15635.36 238
15636.54 241
15637.72 219
15638.91 213
15640.09 223
15641.27 243
15642.45 250
15643.63 232
15644.81 205
15645.99 236
15647.17 254
15648.36 223
15649.54 226
15650.72 232
15651.90 242
15653.08 246
15654.26 231
15655.44 245
15656.63 255
15657.81 260
15658.99 232
15660.17 222
15661.35 252
15662.54 256
15663.72 247
15664.90 238
15666.08 234
15667.26 226
15668.45 253
15669.63 256
15670.81 228
15671.99 220
15673.17 209
15674.36 258
15675.54 261
15676.72 254
15677.90 217
15679.09 245
15680.27 214
15681.45 206
15682.63 227
15683.82 222
15685.00 235
15686.18 224
15687.37 217
15688.55 249
15689.73 216
15690.91 227
15692.10 195
15693.28 228
15694.46 241
15695.65 238
15696.83 244
15698.01 223
15699.20 222
15700.38 247
15701.56 237
15702.75 227
15703.93 233
15705.11 247
15706.30 221
15707.48 220
15708.66 221
15709.85 226
15711.03 256
15712.22 244
15713.40 256
15714.58 254
15715.77 256
15716.95 236
15718.14 243
15719.32 230
15720.50 230
15721.69 235
15722.87 235
15724.06 236
15725.24 250
15726.43 253
15727.61 254
15728.79 232
15729.98 236
15731.16 237
15732.35 261
15733.53 270
15734.72 251
15735.90 255
15737.09 238
15738.27 262
15739.46 249
15740.64 248
15741.83 275
15743.01 285
15744.20 264
15745.38 258
15746.57 268
15747.75 275
15748.94 228
15750.12 259
15751.31 261
15752.49 261
15753.68 224
15754.86 257
15756.05 257
15757.23 235
15758.42 250
15759.60 243
15760.79 268
15761.98 267
15763.16 246
15764.35 235
15765.53 241
15766.72 249
15767.90 267
15769.09 236
15770.28 231
15771.46 238
15772.65 246
15773.83 246
15775.02 261
15776.21 256
15777.39 237
15778.58 226
15779.77 257
15780.95 238
15782.14 231
15783.33 222
15784.51 253
15785.70 232
15786.89 214
15788.07 250
15789.26 229
15790.45 247
15791.63 194
15792.82 212
15794.01 230
15795.19 232
15796.38 229
15797.57 219
15798.75 208
15799.94 198
15801.13 219
15802.32 218
15803.50 214
15804.69 194
15805.88 192
15807.06 208
15808.25 236
15809.44 215
15810.63 181
15811.81 198
15813.00 193
15814.19 240
15815.38 189
15816.57 220
15817.75 205
15818.94 192
15820.13 177
15821.32 214
15822.50 212
15823.69 254
15824.88 202
15826.07 207
15827.26 217
15828.44 196
15829.63 190
15830.82 191
15832.01 202
15833.20 207
15834.39 199
15835.57 196
15836.76 190
15837.95 194
15839.14 231
15840.33 225
15841.52 187
15842.71 212
15843.90 245
15845.08 218
15846.27 199
15847.46 264
15848.65 233
15849.84 182
15851.03 225
15852.22 206
15853.41 212
15854.60 179
15855.79 208
15856.97 205
15858.16 203
15859.35 192
15860.54 187
15861.73 218
15862.92 212
15864.11 219
15865.30 203
15866.49 213
15867.68 213
15868.87 221
15870.06 207
15871.25 208
15872.44 213
15873.63 220
15874.82 206
15876.01 200
15877.20 197
15878.39 223
15879.58 203
15880.77 179
15881.96 219
15883.15 228
15884.34 232
15885.53 219
15886.72 217
15887.91 195
15889.10 232
15890.29 229
15891.48 217
15892.67 231
15893.86 217
15895.05 247
15896.24 211
15897.44 232
15898.63 211
15899.82 212
15901.01 238
15902.20 194
15903.39 245
15904.58 244
15905.77 247
15906.96 222
15908.15 204
15909.35 235
15910.54 231
15911.73 208
15912.92 222
15914.11 224
15915.30 223
15916.49 193
15917.69 208
15918.88 211
15920.07 192
15921.26 218
15922.45 207
15923.64 185
15924.84 219
15926.03 223
15927.22 235
15928.41 217
15929.60 210
15930.80 187
15931.99 214
15933.18 193
15934.37 182
15935.56 158
15936.76 208
15937.95 198
15939.14 189
15940.33 214
15941.53 191
15942.72 184
15943.91 197
15945.10 214
15946.30 169
15947.49 181
15948.68 219
15949.87 213
15951.07 170
15952.26 167
15953.45 198
15954.65 175
15955.84 165
15957.03 176
15958.22 185
15959.42 184
15960.61 183
15961.80 191
15963.00 162
15964.19 181
15965.38 182
15966.58 199
15967.77 185
15968.96 163
15970.16 153
15971.35 169
15972.54 198
15973.74 176
15974.93 155
15976.13 184
15977.32 203
15978.51 197
15979.71 159
15980.90 165
15982.09 163
15983.29 182
15984.48 197
15985.68 176
15986.87 203
15988.06 163
15989.26 188
15990.45 171
15991.65 165
15992.84 180
15994.04 175
15995.23 175
15996.43 161
15997.62 181
15998.81 190
16000.01 163
16001.20 164
16002.40 197
16003.59 203
16004.79 173
16005.98 169
16007.18 165
16008.37 180
16009.57 173
16010.76 168
16011.96 184
16013.15 170
16014.35 164
16015.54 168
16016.74 162
16017.93 170
16019.13 156
16020.32 161
16021.52 191
16022.72 162
16023.91 162
16025.11 175
16026.30 173
16027.50 167
16028.69 158
16029.89 208
16031.08 192
16032.28 195
16033.48 166
16034.67 168
16035.87 185
16037.06 191
16038.26 186
16039.46 163
16040.65 142
16041.85 174
16043.05 162
16044.24 159
16045.44 161
16046.63 171
16047.83 197
16049.03 166
16050.22 176
16051.42 172
16052.62 199
16053.81 196
16055.01 167
16056.21 159
16057.40 186
16058.60 155
16059.80 171
16060.99 158
16062.19 178
16063.39 198
16064.58 183
16065.78 166
16066.98 137
16068.18 167
16069.37 166
16070.57 188
16071.77 173
16072.97 156
16074.16 156
16075.36 163
16076.56 166
16077.76 148
16078.95 164
16080.15 193
16081.35 155
16082.55 173
16083.74 163
16084.94 148
16086.14 180
16087.34 184
16088.53 164
16089.73 155
16090.93 137
16092.13 155
16093.33 174
16094.53 143
16095.72 185
16096.92 148
16098.12 174
16099.32 169
16100.52 158
16101.72 182
16102.91 160
16104.11 143
16105.31 155
16106.51 179
16107.71 182
16108.91 174
16110.11 156
16111.30 150
16112.50 157
16113.70 168
16114.90 148
16116.10 161
16117.30 154
16118.50 162
16119.70 171
16120.90 159
16122.10 166
16123.29 158
16124.49 171
16125.69 151
16126.89 155
16128.09 164
16129.29 171
16130.49 155
16131.69 165
16132.89 156
16134.09 171
16135.29 182
16136.49 166
16137.69 172
16138.89 169
16140.09 169
16141.29 167
16142.49 146
16143.69 162
16144.89 184
16146.09 166
16147.29 172
16148.49 141
16149.69 199
16150.89 169
16152.09 169
16153.29 142
16154.49 143
16155.69 180
16156.89 173
16158.09 173
16159.29 169
16160.49 148
16161.69 133
16162.89 157
16164.09 153
16165.30 151
16166.50 132
16167.70 166
16168.90 151
16170.10 187
16171.30 157
16172.50 184
16173.70 187
16174.90 163
16176.10 147
16177.31 154
16178.51 180
16179.71 186
16180.91 159
16182.11 181
16183.31 182
16184.51 180
16185.72 203
16186.92 178
16188.12 172
16189.32 167
16190.52 182
16191.72 177
16192.93 163
16194.13 179
16195.33 182
16196.53 164
16197.73 187
16198.94 171
16200.14 152
16201.34 197
16202.54 189
16203.74 223
16204.95 164
16206.15 181
16207.35 194
16208.55 195
16209.76 197
16210.96 188
16212.16 184
16213.36 204
16214.57 198
16215.77 175
16216.97 169
16218.17 189
16219.38 191
16220.58 175
16221.78 194
16222.99 171
16224.19 183
16225.39 201
16226.59 182
16227.80 191
16229.00 186
16230.20 228
16231.41 173
16232.61 174
16233.81 175
16235.02 185
16236.22 206
16237.42 208
16238.63 211
16239.83 212
16241.04 179
16242.24 196
16243.44 181
16244.65 178
16245.85 207
16247.05 224
16248.26 213
16249.46 204
16250.67 203
16251.87 200
16253.07 198
16254.28 202
16255.48 194
16256.69 202
16257.89 207
16259.09 207
16260.30 188
16261.50 210
16262.71 222
16263.91 221
16265.12 196
16266.32 211
16267.53 230
16268.73 232
16269.94 200
16271.14 221
16272.34 225
16273.55 205
16274.75 193
16275.96 211
16277.16 224
16278.37 232
16279.57 187
16280.78 229
16281.98 237
16283.19 222
16284.39 235
16285.60 240
16286.81 236
16288.01 200
16289.22 234
16290.42 230
16291.63 273
16292.83 228
16294.04 270
16295.24 277
16296.45 286
16297.66 237
16298.86 233
16300.07 254
16301.27 258
16302.48 248
16303.68 228
16304.89 239
16306.10 226
16307.30 255
16308.51 244
16309.71 245
16310.92 245
16312.13 226
16313.33 234
16314.54 232
16315.75 217
16316.95 220
16318.16 191
16319.37 187
16320.57 169
16321.78 185
16322.99 209
16324.19 189
16325.40 199
16326.61 175
16327.81 203
16329.02 168
16330.23 219
16331.43 182
16332.64 157
16333.85 180
16335.05 188
16336.26 208
16337.47 207
16338.68 178
16339.88 181
16341.09 192
16342.30 196
16343.51 176
16344.71 180
16345.92 174
16347.13 159
16348.34 177
16349.54 163
16350.75 176
16351.96 173
16353.17 192
16354.37 175
16355.58 143
16356.79 168
16358.00 162
16359.21 179
16360.41 163
16361.62 184
16362.83 162
16364.04 153
16365.25 176
16366.45 196
16367.66 165
16368.87 167
16370.08 166
16371.29 171
16372.50 187
16373.71 180
16374.91 181
16376.12 206
16377.33 189
16378.54 167
16379.75 173
16380.96 165
16382.17 165
16383.38 168
16384.58 198
16385.79 171
16387.00 169
16388.21 173
16389.42 159
16390.63 184
16391.84 171
16393.05 150
16394.26 160
16395.47 180
16396.68 178
16397.89 176
16399.09 171
16400.30 169
16401.51 145
16402.72 138
16403.93 144
16405.14 172
16406.35 172
16407.56 149
16408.77 161
16409.98 165
16411.19 140
16412.40 169
16413.61 165
16414.82 163
16416.03 170
16417.24 169
16418.45 170
16419.66 145
16420.87 169
16422.08 150
16423.29 172
16424.50 142
16425.71 163
16426.92 170
16428.14 167
16429.35 136
16430.56 152
16431.77 167
16432.98 156
16434.19 148
16435.40 158
16436.61 149
16437.82 131
16439.03 181
16440.24 168
16441.45 130
16442.67 149
16443.88 183
16445.09 172
16446.30 163
16447.51 140
16448.72 164
16449.93 169
16451.14 135
16452.36 141
16453.57 130
16454.78 158
16455.99 150
16457.20 153
16458.41 144
16459.63 135
16460.84 139
16462.05 188
16463.26 165
16464.47 134
16465.68 145
16466.90 150
16468.11 163
16469.32 139
16470.53 128
16471.74 169
16472.96 159
16474.17 140
16475.38 143
16476.59 155
16477.81 131
16479.02 153
16480.23 179
16481.44 135
16482.66 131
16483.87 126
16485.08 142
16486.29 154
16487.51 134
16488.72 134
16489.93 131
16491.15 151
16492.36 158
16493.57 167
16494.78 129
16496.00 140
16497.21 149
16498.42 180
16499.64 140
16500.85 155
16502.06 143
16503.28 150
16504.49 151
16505.70 128
16506.92 142
16508.13 143
16509.34 131
16510.56 153
16511.77 162
16512.98 119
16514.20 120
16515.41 130
16516.63 140
16517.84 160
16519.05 156
16520.27 130
16521.48 158
16522.70 156
16523.91 145
16525.12 148
16526.34 143
16527.55 143
16528.77 122
16529.98 142
16531.20 135
16532.41 123
16533.62 123
16534.84 160
16536.05 130
16537.27 122
16538.48 152
16539.70 170
16540.91 130
16542.13 138
16543.34 137
16544.56 148
16545.77 135
16546.99 154
16548.20 164
16549.42 161
16550.63 136
16551.85 133
16553.06 155
16554.28 138
16555.49 137
16556.71 164
16557.92 134
16559.14 126
16560.35 118
16561.57 138
16562.78 144
16564.00 136
16565.21 156
16566.43 145
16567.65 157
16568.86 155
16570.08 136
16571.29 154
16572.51 116
16573.73 146
16574.94 135
16576.16 148
16577.37 109
16578.59 151
16579.81 153
16581.02 133
16582.24 137
16583.45 148
16584.67 169
16585.89 138
16587.10 149
16588.32 134
16589.54 138
16590.75 137
16591.97 139
16593.19 150
16594.40 154
16595.62 139
16596.84 143
16598.05 138
16599.27 152
16600.49 132
16601.70 142
16602.92 141
16604.14 133
16605.35 115
16606.57 134
16607.79 142
16609.01 134
16610.22 131
16611.44 118
16612.66 172
16613.88 155
16615.09 176
16616.31 144
16617.53 145
16618.75 136
16619.96 147
16621.18 148
16622.40 132
16623.62 136
16624.83 135
16626.05 150
16627.27 139
16628.49 130
16629.71 129
16630.92 160
16632.14 139
16633.36 140
16634.58 125
16635.80 143
16637.01 151
16638.23 141
16639.45 127
16640.67 117
16641.89 147
16643.11 135
16644.32 124
16645.54 137
16646.76 141
16647.98 143
16649.20 153
16650.42 123
16651.64 120
16652.86 135
16654.07 144
16655.29 130
16656.51 154
16657.73 123
16658.95 147
16660.17 147
16661.39 109
16662.61 140
16663.83 119
16665.05 153
16666.27 138
16667.48 135
16668.70 139
16669.92 148
16671.14 129
16672.36 132
16673.58 133
16674.80 141
16676.02 135
16677.24 126
16678.46 127
16679.68 100
16680.90 153
16682.12 131
16683.34 125
16684.56 119
16685.78 125
16687.00 113
16688.22 128
16689.44 132
16690.66 123
16691.88 135
16693.10 136
16694.32 142
16695.54 121
16696.76 140
16697.98 142
16699.20 153
16700.42 123
16701.64 150
16702.87 142
16704.09 124
16705.31 120
16706.53 126
16707.75 135
16708.97 126
16710.19 146
16711.41 122
16712.63 135
16713.85 151
16715.07 132
16716.30 141
16717.52 142
16718.74 132
16719.96 132
16721.18 133
16722.40 134
16723.62 122
16724.85 134
16726.07 115
16727.29 143
16728.51 108
16729.73 117
16730.95 132
16732.17 130
16733.40 129
16734.62 116
16735.84 138
16737.06 152
16738.28 115
16739.51 120
16740.73 134
16741.95 134
16743.17 130
16744.39 116
16745.62 121
16746.84 130
16748.06 136
16749.28 124
16750.51 118
16751.73 122
16752.95 127
16754.17 130
16755.40 132
16756.62 103
16757.84 134
16759.06 142
16760.29 144
16761.51 128
16762.73 129
16763.96 116
16765.18 139
16766.40 167
16767.62 131
16768.85 136
16770.07 140
16771.29 149
16772.52 148
16773.74 144
16774.96 117
16776.19 127
16777.41 126
16778.63 138
16779.86 140
16781.08 122
16782.30 128
16783.53 115
16784.75 135
16785.97 130
16787.20 122
16788.42 124
16789.65 134
16790.87 155
16792.09 142
16793.32 123
16794.54 150
16795.77 150
16796.99 122
16798.21 139
16799.44 130
16800.66 136
16801.89 129
16803.11 134
16804.34 131
16805.56 135
16806.78 132
16808.01 118
16809.23 131
16810.46 132
16811.68 132
16812.91 140
16814.13 146
16815.36 133
16816.58 145
16817.81 158
16819.03 126
16820.26 142
16821.48 133
16822.71 132
16823.93 169
16825.16 146
16826.38 140
16827.61 125
16828.83 152
16830.06 140
16831.28 127
16832.51 120
16833.73 158
16834.96 135
16836.19 123
16837.41 147
16838.64 142
16839.86 173
16841.09 171
16842.31 140
16843.54 128
16844.76 155
16845.99 170
16847.22 172
16848.44 158
16849.67 150
16850.89 151
16852.12 158
16853.35 147
16854.57 149
16855.80 164
16857.03 150
16858.25 157
16859.48 160
16860.71 165
16861.93 155
16863.16 159
16864.38 150
16865.61 163
16866.84 150
16868.06 157
16869.29 155
16870.52 166
16871.74 165
16872.97 181
16874.20 173
16875.43 173
16876.65 159
16877.88 152
16879.11 185
16880.33 220
16881.56 184
16882.79 171
16884.02 196
16885.24 188
16886.47 165
16887.70 167
16888.93 153
16890.15 170
16891.38 179
16892.61 131
16893.84 137
16895.06 164
16896.29 162
16897.52 147
16898.75 161
16899.97 121
16901.20 124
16902.43 146
16903.66 137
16904.89 128
16906.11 150
16907.34 145
16908.57 161
16909.80 139
16911.03 135
16912.26 147
16913.48 159
16914.71 146
16915.94 140
16917.17 133
16918.40 150
16919.63 163
16920.85 143
16922.08 149
16923.31 157
16924.54 124
16925.77 153
16927.00 153
16928.23 137
16929.46 142
16930.69 151
16931.91 178
16933.14 131
16934.37 137
16935.60 138
16936.83 128
16938.06 132
16939.29 137
16940.52 139
16941.75 133
16942.98 147
16944.21 141
16945.44 143
16946.67 150
16947.90 152
16949.13 124
16950.35 136
16951.58 128
16952.81 137
16954.04 152
16955.27 145
16956.50 136
16957.73 140
16958.96 152
16960.19 170
16961.42 145
16962.65 128
16963.88 151
16965.11 148
16966.34 140
16967.58 139
16968.81 125
16970.04 147
16971.27 142
16972.50 115
16973.73 130
16974.96 124
16976.19 139
16977.42 174
16978.65 125
16979.88 128
16981.11 137
16982.34 179
16983.57 136
16984.80 125
16986.04 129
16987.27 132
16988.50 139
16989.73 135
16990.96 150
16992.19 129
16993.42 134
16994.65 93
16995.88 126
16997.12 126
16998.35 145
16999.58 142
17000.81 143
17002.04 149
17003.27 127
17004.51 138
17005.74 148
17006.97 150
17008.20 154
17009.43 146
17010.66 147
17011.90 160
17013.13 152
17014.36 140
17015.59 137
17016.82 125
17018.06 144
17019.29 142
17020.52 175
17021.75 123
17022.99 126
17024.22 130
17025.45 119
17026.68 126
17027.92 128
17029.15 136
17030.38 128
17031.61 120
17032.85 122
17034.08 119
17035.31 127
17036.54 146
17037.78 143
17039.01 122
17040.24 105
17041.48 146
17042.71 121
17043.94 125
17045.18 101
17046.41 129
17047.64 121
17048.88 139
17050.11 113
17051.34 121
17052.58 132
17053.81 147
17055.04 139
17056.28 136
17057.51 133
17058.74 122
17059.98 144
17061.21 129
17062.44 132
17063.68 146
17064.91 140
17066.15 135
17067.38 122
17068.61 137
17069.85 130
17071.08 121
17072.32 123
17073.55 127
17074.78 126
17076.02 143
17077.25 112
17078.49 122
17079.72 117
17080.96 129
17082.19 124
17083.42 125
17084.66 128
17085.89 117
17087.13 123
17088.36 120
17089.60 113
17090.83 120
17092.07 135
17093.30 136
17094.54 123
17095.77 122
17097.01 111
17098.24 118
17099.48 134
17100.71 140
17101.95 141
17103.18 149
17104.42 131
17105.65 133
17106.89 130
17108.12 145
17109.36 147
17110.60 148
17111.83 130
17113.07 118
17114.30 138
17115.54 141
17116.77 113
17118.01 124
17119.25 126
17120.48 161
17121.72 134
17122.95 127
17124.19 136
17125.43 144
17126.66 121
17127.90 124
17129.13 129
17130.37 123
17131.61 126
17132.84 121
17134.08 138
17135.32 104
17136.55 126
17137.79 142
17139.02 156
17140.26 132
17141.50 134
17142.73 111
17143.97 138
17145.21 117
17146.44 111
17147.68 127
17148.92 129
17150.16 134
17151.39 115
17152.63 119
17153.87 109
17155.10 143
17156.34 115
17157.58 130
17158.82 92
17160.05 119
17161.29 128
17162.53 140
17163.76 123
17165.00 116
17166.24 133
17167.48 127
17168.72 130
17169.95 103
17171.19 114
17172.43 102
17173.67 131
17174.90 137
17176.14 104
17177.38 122
17178.62 146
17179.86 144
17181.09 131
17182.33 96
17183.57 104
17184.81 118
17186.05 145
17187.28 121
17188.52 110
17189.76 119
17191.00 133
17192.24 116
17193.48 137
17194.72 139
17195.95 112
17197.19 151
17198.43 131
17199.67 125
17200.91 107
17202.15 134
17203.39 120
17204.63 136
17205.86 131
17207.10 100
17208.34 126
17209.58 136
17210.82 119
17212.06 128
17213.30 145
17214.54 139
17215.78 138
17217.02 143
17218.26 124
17219.50 126
17220.74 120
17221.97 95
17223.21 105
17224.45 115
17225.69 130
17226.93 111
17228.17 113
17229.41 99
17230.65 135
17231.89 153
17233.13 117
17234.37 134
17235.61 126
17236.85 137
17238.09 99
17239.33 118
17240.57 117
17241.81 113
17243.05 125
17244.29 101
17245.53 141
17246.77 108
17248.02 113
17249.26 121
17250.50 129
17251.74 135
17252.98 140
17254.22 119
17255.46 115
17256.70 104
17257.94 127
17259.18 117
17260.42 119
17261.66 129
17262.90 154
17264.15 138
17265.39 106
17266.63 110
17267.87 117
17269.11 113
17270.35 111
17271.59 106
17272.83 115
17274.08 122
17275.32 122
17276.56 139
17277.80 141
17279.04 127
17280.28 113
17281.52 108
17282.77 96
17284.01 112
17285.25 115
17286.49 109
17287.73 105
17288.98 116
17290.22 127
17291.46 117
17292.70 112
17293.94 103
17295.19 138
17296.43 101
17297.67 131
17298.91 130
17300.16 118
17301.40 116
17302.64 129
17303.88 135
17305.13 129
17306.37 125
17307.61 120
17308.85 121
17310.10 99
17311.34 108
17312.58 117
17313.82 146
17315.07 132
17316.31 123
17317.55 109
17318.80 137
17320.04 109
17321.28 94
17322.53 119
17323.77 120
17325.01 121
17326.26 111
17327.50 113
17328.74 119
17329.99 99
17331.23 102
17332.47 144
17333.72 134
17334.96 104
17336.20 123
17337.45 138
17338.69 116
17339.93 119
17341.18 115
17342.42 116
17343.67 131
17344.91 112
17346.15 136
17347.40 115
17348.64 101
17349.89 116
17351.13 126
17352.37 117
17353.62 98
17354.86 115
17356.11 139
17357.35 81
17358.60 104
17359.84 123
17361.09 102
17362.33 101
17363.57 130
17364.82 130
17366.06 94
17367.31 116
17368.55 117
17369.80 128
17371.04 132
17372.29 109
17373.53 118
17374.78 124
17376.02 89
17377.27 85
17378.51 124
17379.76 128
17381.00 113
17382.25 127
17383.50 136
17384.74 108
17385.99 117
17387.23 118
17388.48 115
17389.72 103
17390.97 93
17392.21 124
17393.46 130
17394.71 116
17395.95 97
17397.20 120
17398.44 131
17399.69 117
17400.93 116
17402.18 106
17403.43 118
17404.67 107
17405.92 138
17407.17 129
17408.41 107
17409.66 96
17410.90 119
17412.15 136
17413.40 93
17414.64 95
17415.89 118
17417.14 120
17418.38 116
17419.63 109
17420.88 146
17422.12 122
17423.37 153
17424.62 118
17425.86 127
17427.11 119
17428.36 115
17429.60 123
17430.85 135
17432.10 115
17433.35 118
17434.59 112
17435.84 123
17437.09 107
17438.33 139
17439.58 128
17440.83 131
17442.08 110
17443.32 118
17444.57 136
17445.82 123
17447.07 125
17448.32 122
17449.56 120
17450.81 94
17452.06 105
17453.31 121
17454.55 117
17455.80 119
17457.05 123
17458.30 134
17459.55 112
17460.79 85
17462.04 138
17463.29 138
17464.54 142
17465.79 140
17467.04 98
17468.28 121
17469.53 111
17470.78 123
17472.03 136
17473.28 106
17474.53 111
17475.78 135
17477.02 131
17478.27 124
17479.52 98
17480.77 122
17482.02 126
17483.27 110
17484.52 103
17485.77 123
17487.02 142
17488.26 119
17489.51 135
17490.76 102
17492.01 99
17493.26 95
17494.51 124
17495.76 129
17497.01 116
17498.26 106
17499.51 126
17500.76 151
17502.01 115
17503.26 119
17504.51 139
17505.76 151
17507.01 147
17508.26 118
17509.51 126
17510.76 107
17512.01 130
17513.26 123
17514.51 94
17515.76 113
17517.01 107
17518.26 143
17519.51 143
17520.76 96
17522.01 113
17523.26 131
17524.51 130
17525.76 120
17527.01 118
17528.26 138
17529.51 129
17530.76 140
17532.01 133
17533.26 112
17534.51 156
17535.76 143
17537.01 139
17538.27 131
17539.52 113
17540.77 123
17542.02 146
17543.27 114
17544.52 129
17545.77 107
17547.02 127
17548.27 105
17549.53 112
17550.78 115
17552.03 107
17553.28 135
17554.53 117
17555.78 128
17557.03 143
17558.29 120
17559.54 116
17560.79 131
17562.04 116
17563.29 111
17564.54 133
17565.80 145
17567.05 134
17568.30 129
17569.55 143
17570.80 130
17572.06 124
17573.31 137
17574.56 112
17575.81 124
17577.07 99
17578.32 124
17579.57 116
17580.82 102
17582.08 113
17583.33 123
17584.58 127
17585.83 121
17587.09 128
17588.34 119
17589.59 120
17590.84 124
17592.10 136
17593.35 114
17594.60 134
17595.86 119
17597.11 121
17598.36 111
17599.61 110
17600.87 131
17602.12 128
17603.37 142
17604.63 107
17605.88 104
17607.13 102
17608.39 127
17609.64 120
17610.89 145
17612.15 129
17613.40 127
17614.66 103
17615.91 123
17617.16 100
17618.42 97
17619.67 109
17620.92 123
17622.18 115
17623.43 112
17624.69 119
17625.94 137
17627.19 103
17628.45 120
17629.70 112
17630.96 109
17632.21 118
17633.47 115
17634.72 101
17635.97 116
17637.23 132
17638.48 124
17639.74 100
17640.99 114
17642.25 112
17643.50 115
17644.76 103
17646.01 122
17647.27 117
17648.52 127
17649.78 110
17651.03 102
17652.28 115
17653.54 126
17654.80 129
17656.05 121
17657.31 106
17658.56 103
17659.82 115
17661.07 104
17662.33 98
17663.58 88
17664.84 96
17666.09 119
17667.35 123
17668.60 118
17669.86 139
17671.11 110
17672.37 129
17673.63 104
17674.88 92
17676.14 120
17677.39 118
17678.65 135
17679.91 94
17681.16 111
17682.42 111
17683.67 113
17684.93 98
17686.19 106
17687.44 131
17688.70 116
17689.95 116
17691.21 105
17692.47 107
17693.72 121
17694.98 112
17696.24 114
17697.49 123
17698.75 126
17700.01 131
17701.26 120
17702.52 136
17703.78 109
17705.03 114
17706.29 130
17707.55 111
17708.81 106
17710.06 107
17711.32 116
17712.58 136
17713.83 115
17715.09 103
17716.35 108
17717.61 100
17718.86 144
17720.12 123
17721.38 102
17722.63 124
17723.89 126
17725.15 114
17726.41 120
17727.67 105
17728.92 107
17730.18 117
17731.44 122
17732.70 128
17733.95 124
17735.21 98
17736.47 126
17737.73 136
17738.99 91
17740.24 114
17741.50 107
17742.76 119
17744.02 122
17745.28 113
17746.54 95
17747.79 92
17749.05 107
17750.31 98
17751.57 124
17752.83 98
17754.09 110
17755.35 102
17756.60 116
17757.86 109
17759.12 110
17760.38 107
17761.64 114
17762.90 116
17764.16 114
17765.42 115
17766.67 142
17767.93 136
17769.19 113
17770.45 130
17771.71 111
17772.97 111
17774.23 122
17775.49 136
17776.75 94
17778.01 120
17779.27 112
17780.53 123
17781.79 93
17783.05 108
17784.31 113
17785.57 126
17786.83 103
17788.09 109
17789.35 119
17790.61 107
17791.87 100
17793.13 91
17794.39 89
17795.65 107
17796.91 135
17798.17 116
17799.43 102
17800.69 99
17801.95 106
17803.21 89
17804.47 106
17805.73 119
17806.99 116
17808.25 112
17809.51 96
17810.77 93
17812.03 93
17813.29 103
17814.55 100
17815.81 111
17817.07 100
17818.33 108
17819.60 101
17820.86 106
17822.12 95
17823.38 102
17824.64 102
17825.90 108
17827.16 125
17828.42 107
17829.68 91
17830.95 98
17832.21 94
17833.47 122
17834.73 103
17835.99 116
17837.25 117
17838.51 113
17839.78 104
17841.04 111
17842.30 118
17843.56 107
17844.82 122
17846.08 108
17847.35 109
17848.61 97
17849.87 114
17851.13 122
17852.39 118
17853.66 131
17854.92 103
17856.18 91
17857.44 106
17858.71 111
17859.97 104
17861.23 98
17862.49 103
17863.76 123
17865.02 117
17866.28 108
17867.54 103
17868.81 101
17870.07 89
17871.33 104
17872.59 110
17873.86 116
17875.12 95
17876.38 89
17877.65 114
17878.91 86
17880.17 100
17881.44 118
17882.70 127
17883.96 111
17885.22 85
17886.49 102
17887.75 113
17889.01 74
17890.28 107
17891.54 111
17892.81 98
17894.07 118
17895.33 113
17896.60 98
17897.86 80
17899.12 86
17900.39 107
17901.65 129
17902.92 106
17904.18 88
17905.44 82
17906.71 106
17907.97 106
17909.24 115
17910.50 119
17911.76 102
17913.03 84
17914.29 117
17915.56 105
17916.82 112
17918.09 116
17919.35 113
17920.61 115
17921.88 109
17923.14 90
17924.41 95
17925.67 102
17926.94 100
17928.20 114
17929.47 116
17930.73 113
17932.00 102
17933.26 116
17934.53 112
17935.79 74
17937.06 100
17938.32 102
17939.59 122
17940.85 113
17942.12 101
17943.38 101
17944.65 104
17945.91 101
17947.18 103
17948.44 102
17949.71 111
17950.98 110
17952.24 105
17953.51 109
17954.77 87
17956.04 109
17957.30 102
17958.57 100
17959.84 91
17961.10 85
17962.37 94
17963.63 104
17964.90 114
17966.17 107
17967.43 109
17968.70 107
17969.96 115
17971.23 98
17972.50 101
17973.76 109
17975.03 99
17976.30 98
17977.56 118
17978.83 103
17980.10 79
17981.36 118
17982.63 110
17983.90 95
17985.16 109
17986.43 103
17987.70 101
17988.96 95
17990.23 111
17991.50 90
17992.76 88
17994.03 98
17995.30 115
17996.57 116
17997.83 89
17999.10 102
18000.37 99
18001.64 94
18002.90 112
18004.17 119
18005.44 105
18006.71 106
18007.97 100
18009.24 83
18010.51 106
18011.78 97
18013.04 107
18014.31 107
18015.58 99
18016.85 93
18018.12 102
18019.38 111
18020.65 126
18021.92 99
18023.19 88
18024.46 108
18025.72 106
18026.99 103
18028.26 92
18029.53 99
18030.80 113
18032.07 105
18033.33 113
18034.60 120
18035.87 115
18037.14 112
18038.41 97
18039.68 108
18040.95 99
18042.22 112
18043.48 106
18044.75 111
18046.02 121
18047.29 108
18048.56 90
18049.83 104
18051.10 96
18052.37 123
18053.64 104
18054.91 117
18056.17 92
18057.44 102
18058.71 97
18059.98 90
18061.25 86
18062.52 106
18063.79 117
18065.06 104
18066.33 96
18067.60 110
18068.87 109
18070.14 96
18071.41 99
18072.68 105
18073.95 108
18075.22 105
18076.49 112
18077.76 92
18079.03 106
18080.30 112
18081.57 112
18082.84 96
18084.11 92
18085.38 107
18086.65 104
18087.92 99
18089.19 103
18090.46 109
18091.73 120
18093.00 132
18094.27 113
18095.55 112
18096.82 98
18098.09 109
18099.36 113
18100.63 103
18101.90 101
18103.17 88
18104.44 103
18105.71 109
18106.98 105
18108.25 104
18109.53 113
18110.80 98
18112.07 102
18113.34 111
18114.61 101
18115.88 110
18117.15 113
18118.43 96
18119.70 100
18120.97 107
18122.24 93
18123.51 115
18124.78 109
18126.05 116
18127.33 120
18128.60 124
18129.87 98
18131.14 102
18132.41 102
18133.69 134
18134.96 114
18136.23 88
18137.50 115
18138.77 112
18140.05 105
18141.32 95
18142.59 131
18143.86 95
18145.14 101
18146.41 105
18147.68 123
18148.95 101
18150.23 102
18151.50 100
18152.77 109
18154.04 98
18155.32 105
18156.59 113
18157.86 116
18159.14 108
18160.41 108
18161.68 116
18162.96 120
18164.23 112
18165.50 98
18166.77 109
18168.05 107
18169.32 96
18170.59 86
18171.87 113
18173.14 106
18174.41 79
18175.69 89
18176.96 107
18178.24 95
18179.51 83
18180.78 98
18182.06 82
18183.33 105
18184.60 122
18185.88 112
18187.15 108
18188.43 96
18189.70 100
18190.97 118
18192.25 111
18193.52 105
18194.80 101
18196.07 115
18197.34 105
18198.62 126
18199.89 93
18201.17 93
18202.44 112
18203.72 99
18204.99 116
18206.27 97
18207.54 105
18208.82 109
18210.09 123
18211.36 83
18212.64 75
18213.91 90
18215.19 117
18216.46 111
18217.74 99
18219.01 100
18220.29 87
18221.56 85
18222.84 108
18224.11 113
18225.39 117
18226.67 114
18227.94 96
18229.22 93
18230.49 93
18231.77 127
18233.04 97
18234.32 108
18235.59 89
18236.87 105
18238.14 104
18239.42 99
18240.70 111
18241.97 90
18243.25 98
18244.52 110
18245.80 113
18247.08 91
18248.35 79
18249.63 85
18250.90 98
18252.18 112
18253.46 128
18254.73 106
18256.01 110
18257.29 111
18258.56 115
18259.84 107
18261.11 118
18262.39 113
18263.67 110
18264.94 110
18266.22 98
18267.50 104
18268.77 89
18270.05 120
18271.33 108
18272.61 94
18273.88 106
18275.16 105
18276.44 97
18277.71 90
18278.99 105
18280.27 104
18281.54 121
18282.82 113
18284.10 113
18285.38 94
18286.65 98
18287.93 95
18289.21 129
18290.49 91
18291.76 109
18293.04 97
18294.32 123
18295.60 103
18296.88 114
18298.15 114
18299.43 96
18300.71 113
18301.99 92
18303.26 91
18304.54 82
18305.82 97
18307.10 89
18308.38 111
18309.66 92
18310.93 103
18312.21 114
18313.49 116
18314.77 98
18316.05 111
18317.33 101
18318.60 114
18319.88 99
18321.16 117
18322.44 107
18323.72 115
18325.00 124
18326.28 111
18327.55 104
18328.83 92
18330.11 124
18331.39 95
18332.67 105
18333.95 106
18335.23 107
18336.51 97
18337.79 97
18339.07 118
18340.35 95
18341.62 94
18342.90 114
18344.18 114
18345.46 97
18346.74 97
18348.02 101
18349.30 112
18350.58 118
18351.86 105
18353.14 75
18354.42 106
18355.70 108
18356.98 94
18358.26 119
18359.54 109
18360.82 112
18362.10 116
18363.38 114
18364.66 106
18365.94 104
18367.22 98
18368.50 111
18369.78 108
18371.06 117
18372.34 94
18373.62 111
18374.90 104
18376.18 117
18377.46 96
18378.74 105
18380.03 104
18381.31 114
18382.59 101
18383.87 101
18385.15 100
18386.43 106
18387.71 118
18388.99 84
18390.27 106
18391.55 98
18392.83 121
18394.12 96
18395.40 98
18396.68 93
18397.96 91
18399.24 112
18400.52 121
18401.80 106
18403.08 89
18404.37 90
18405.65 98
18406.93 97
18408.21 95
18409.49 100
18410.77 118
18412.06 106
18413.34 81
18414.62 109
18415.90 106
18417.18 120
18418.47 105
18419.75 109
18421.03 126
18422.31 110
18423.59 104
18424.88 80
18426.16 96
18427.44 102
18428.72 114
18430.01 107
18431.29 79
18432.57 82
18433.85 103
18435.14 89
18436.42 100
18437.70 96
18438.98 116
18440.27 105
18441.55 106
18442.83 96
18444.12 88
18445.40 114
18446.68 108
18447.96 99
18449.25 102
18450.53 106
18451.81 95
18453.10 113
18454.38 105
18455.66 107
18456.95 90
18458.23 98
18459.51 100
18460.80 98
18462.08 84
18463.36 97
18464.65 95
18465.93 116
18467.22 93
18468.50 92
18469.78 120
18471.07 93
18472.35 109
18473.63 104
18474.92 115
18476.20 95
18477.49 91
18478.77 109
18480.05 100
18481.34 105
18482.62 83
18483.91 107
18485.19 98
18486.48 97
18487.76 113
18489.04 92
18490.33 88
18491.61 104
18492.90 97
18494.18 105
18495.47 105
18496.75 87
18498.04 94
18499.32 116
18500.61 99
18501.89 101
18503.18 107
18504.46 121
18505.75 115
18507.03 94
18508.32 85
18509.60 94
18510.89 124
18512.17 115
18513.46 100
18514.74 104
18516.03 97
18517.31 95
18518.60 93
18519.89 115
18521.17 99
18522.46 90
18523.74 113
18525.03 97
18526.31 91
18527.60 91
18528.89 106
18530.17 106
18531.46 109
18532.74 117
18534.03 94
18535.32 104
18536.60 97
18537.89 78
18539.17 95
18540.46 104
18541.75 105
18543.03 127
18544.32 117
18545.61 105
18546.89 86
18548.18 94
18549.47 112
18550.75 119
18552.04 101
18553.33 109
18554.61 97
18555.90 107
18557.19 138
18558.47 99
18559.76 125
18561.05 111
18562.33 108
18563.62 112
18564.91 98
18566.19 94
18567.48 98
18568.77 118
18570.06 115
18571.34 99
18572.63 100
18573.92 98
18575.21 106
18576.49 108
18577.78 114
18579.07 103
18580.36 109
18581.64 125
18582.93 118
18584.22 120
18585.51 108
18586.80 110
18588.08 135
18589.37 105
18590.66 123
18591.95 125
18593.24 111
18594.52 124
18595.81 112
18597.10 107
18598.39 110
18599.68 129
18600.96 126
18602.25 112
18603.54 92
18604.83 85
18606.12 129
18607.41 147
18608.70 115
18609.98 117
18611.27 113
18612.56 115
18613.85 113
18615.14 89
18616.43 97
18617.72 103
18619.01 131
18620.30 112
18621.58 104
18622.87 101
18624.16 120
18625.45 118
18626.74 99
18628.03 112
18629.32 126
18630.61 137
18631.90 119
18633.19 99
18634.48 103
18635.77 118
18637.06 120
18638.35 118
18639.64 93
18640.93 97
18642.22 121
18643.51 128
18644.80 99
18646.09 84
18647.38 100
18648.67 116
18649.96 95
18651.25 96
18652.54 101
18653.83 98
18655.12 114
18656.41 119
18657.70 89
18658.99 97
18660.28 88
18661.57 104
18662.86 87
18664.15 92
18665.44 97
18666.73 107
18668.02 115
18669.31 111
18670.60 79
18671.89 72
18673.18 111
18674.48 123
18675.77 92
18677.06 78
18678.35 96
18679.64 103
18680.93 124
18682.22 96
18683.51 119
18684.80 91
18686.10 110
18687.39 117
18688.68 110
18689.97 112
18691.26 117
18692.55 97
18693.84 90
18695.14 93
18696.43 109
18697.72 103
18699.01 97
18700.30 98
18701.60 92
18702.89 86
18704.18 96
18705.47 115
18706.76 89
18708.06 111
18709.35 90
18710.64 118
18711.93 107
18713.22 102
18714.52 95
18715.81 104
18717.10 99
18718.39 88
18719.69 99
18720.98 100
18722.27 94
18723.56 86
18724.86 108
18726.15 99
18727.44 100
18728.73 81
18730.03 89
18731.32 82
18732.61 89
18733.91 83
18735.20 95
18736.49 108
18737.79 101
18739.08 106
18740.37 84
18741.66 93
18742.96 92
18744.25 108
18745.54 100
18746.84 105
18748.13 115
18749.43 125
18750.72 92
18752.01 106
18753.31 83
18754.60 95
18755.89 87
18757.19 94
18758.48 105
18759.77 119
18761.07 110
18762.36 96
18763.66 110
18764.95 100
18766.24 97
18767.54 88
18768.83 90
18770.13 86
18771.42 91
18772.72 80
18774.01 86
18775.30 88
18776.60 107
18777.89 84
18779.19 79
18780.48 87
18781.78 106
18783.07 110
18784.37 94
18785.66 104
18786.96 94
18788.25 100
18789.55 94
18790.84 117
18792.14 114
18793.43 91
18794.73 100
18796.02 99
18797.32 86
18798.61 89
18799.91 90
18801.20 89
18802.50 101
18803.79 104
18805.09 98
18806.38 120
18807.68 97
18808.97 97
18810.27 99
18811.57 110
18812.86 95
18814.16 90
18815.45 97
18816.75 112
18818.05 116
18819.34 115
18820.64 97
18821.93 125
18823.23 103
18824.53 115
18825.82 99
18827.12 98
18828.41 95
18829.71 122
18831.01 95
18832.30 95
18833.60 104
18834.90 113
18836.19 100
18837.49 88
18838.79 64
18840.08 108
18841.38 105
18842.68 95
18843.97 90
18845.27 94
18846.57 118
18847.86 124
18849.16 98
18850.46 93
18851.75 97
18853.05 107
18854.35 118
18855.65 95
18856.94 85
18858.24 98
18859.54 113
18860.83 116
18862.13 80
18863.43 80
18864.73 97
18866.02 124
18867.32 97
18868.62 87
18869.92 95
18871.21 121
18872.51 107
18873.81 90
18875.11 88
18876.41 95
18877.70 113
18879.00 104
18880.30 100
18881.60 73
18882.90 114
18884.19 102
18885.49 95
18886.79 83
18888.09 91
18889.39 83
18890.69 87
18891.98 80
18893.28 91
18894.58 89
18895.88 103
18897.18 88
18898.48 98
18899.78 95
18901.07 85
18902.37 99
18903.67 80
18904.97 97
18906.27 83
18907.57 94
18908.87 86
18910.17 97
18911.47 95
18912.77 94
18914.06 91
18915.36 86
18916.66 90
18917.96 115
18919.26 83
18920.56 88
18921.86 95
18923.16 68
18924.46 81
18925.76 79
18927.06 89
18928.36 106
18929.66 110
18930.96 93
18932.26 92
18933.56 108
18934.86 100
18936.16 91
18937.46 102
18938.76 95
18940.06 98
18941.36 93
18942.66 80
18943.96 105
18945.26 83
18946.56 95
18947.86 83
18949.16 97
18950.46 61
18951.76 105
18953.06 111
18954.36 104
18955.66 89
18956.96 95
18958.26 92
18959.56 96
18960.87 105
18962.17 87
18963.47 92
18964.77 79
18966.07 93
18967.37 90
18968.67 83
18969.97 91
18971.27 103
18972.57 106
18973.88 103
18975.18 94
18976.48 77
18977.78 97
18979.08 114
18980.38 125
18981.68 87
18982.99 96
18984.29 108
18985.59 92
18986.89 90
18988.19 89
18989.49 92
18990.80 105
18992.10 78
18993.40 70
18994.70 80
18996.00 89
18997.31 90
18998.61 81
18999.91 91
19001.21 89
19002.51 92
19003.82 97
19005.12 125
19006.42 103
19007.72 96
19009.03 102
19010.33 94
19011.63 95
19012.93 89
19014.24 82
19015.54 108
19016.84 103
19018.15 90
19019.45 112
19020.75 93
19022.05 99
19023.36 99
19024.66 77
19025.96 92
19027.27 112
19028.57 87
19029.87 111
19031.18 83
19032.48 86
19033.78 78
19035.09 92
19036.39 107
19037.69 94
19039.00 111
19040.30 96
19041.60 100
19042.91 87
19044.21 95
19045.51 103
19046.82 94
19048.12 86
19049.43 84
19050.73 101
19052.03 102
19053.34 90
19054.64 102
19055.95 109
19057.25 103
19058.55 96
19059.86 98
19061.16 93
19062.47 79
19063.77 78
19065.08 111
19066.38 102
19067.68 95
19068.99 90
19070.29 117
19071.60 103
19072.90 81
19074.21 88
19075.51 96
19076.82 106
19078.12 107
19079.43 94
19080.73 86
19082.04 84
19083.34 96
19084.65 87
19085.95 103
19087.26 101
19088.56 104
19089.87 85
19091.17 83
19092.48 79
19093.78 83
19095.09 101
19096.39 104
19097.70 93
19099.00 81
19100.31 118
19101.62 112
19102.92 117
19104.23 86
19105.53 95
19106.84 95
19108.14 94
19109.45 99
19110.76 86
19112.06 89
19113.37 102
19114.67 98
19115.98 94
19117.29 96
19118.59 100
19119.90 126
19121.21 108
19122.51 79
19123.82 95
19125.13 108
19126.43 100
19127.74 100
19129.04 100
19130.35 92
19131.66 110
19132.96 126
19134.27 105
19135.58 100
19136.89 108
19138.19 99
19139.50 85
19140.81 87
19142.11 93
19143.42 99
19144.73 108
19146.03 111
19147.34 112
19148.65 95
19149.96 96
19151.26 95
19152.57 88
19153.88 95
19155.19 102
19156.49 101
19157.80 99
19159.11 105
19160.42 103
19161.72 88
19163.03 102
19164.34 100
19165.65 92
19166.96 95
19168.26 103
19169.57 71
19170.88 72
19172.19 87
19173.50 106
19174.80 93
19176.11 95
19177.42 106
19178.73 91
19180.04 88
19181.34 92
19182.65 93
19183.96 95
19185.27 80
19186.58 111
19187.89 93
19189.20 93
19190.50 80
19191.81 100
19193.12 116
19194.43 108
19195.74 95
19197.05 96
19198.36 101
19199.67 86
19200.98 82
19202.28 88
19203.59 97
19204.90 75
19206.21 101
19207.52 102
19208.83 97
19210.14 88
19211.45 102
19212.76 81
19214.07 88
19215.38 94
19216.69 109
19218.00 104
19219.31 73
19220.62 94
19221.93 107
19223.24 100
19224.55 82
19225.86 86
19227.17 86
19228.48 102
19229.79 79
19231.10 102
19232.41 83
19233.72 102
19235.03 92
19236.34 102
19237.65 104
19238.96 74
19240.27 109
19241.58 97
19242.89 97
19244.20 89
19245.51 105
19246.82 98
19248.13 107
19249.44 94
19250.75 87
19252.06 97
19253.37 100
19254.69 90
19256.00 106
19257.31 94
19258.62 92
19259.93 79
19261.24 75
19262.55 85
19263.86 93
19265.17 95
19266.49 96
19267.80 77
19269.11 84
19270.42 87
19271.73 89
19273.04 95
19274.35 91
19275.67 99
19276.98 91
19278.29 88
19279.60 78
19280.91 101
19282.22 99
19283.54 97
19284.85 101
19286.16 97
19287.47 94
19288.78 100
19290.10 98
19291.41 104
19292.72 92
19294.03 94
19295.34 88
19296.66 102
19297.97 82
19299.28 91
19300.59 103
19301.91 107
19303.22 101
19304.53 111
19305.84 83
19307.16 75
19308.47 92
19309.78 83
19311.10 86
19312.41 95
19313.72 94
19315.03 88
19316.35 96
19317.66 92
19318.97 79
19320.29 76
19321.60 83
19322.91 78
19324.23 111
19325.54 89
19326.85 72
19328.17 85
19329.48 100
19330.79 106
19332.11 80
19333.42 90
19334.73 98
19336.05 94
19337.36 98
19338.67 71
19339.99 79
19341.30 104
19342.62 90
19343.93 92
19345.24 89
19346.56 78
19347.87 78
19349.19 91
19350.50 81
19351.81 89
19353.13 83
19354.44 106
19355.76 98
19357.07 105
19358.39 119
19359.70 87
19361.02 82
19362.33 88
19363.64 98
19364.96 102
19366.27 96
19367.59 90
19368.90 80
19370.22 81
19371.53 98
19372.85 110
19374.16 104
19375.48 87
19376.79 97
19378.11 97
19379.42 97
19380.74 102
19382.05 96
19383.37 106
19384.68 73
19386.00 80
19387.31 75
19388.63 91
19389.95 80
19391.26 93
19392.58 89
19393.89 94
19395.21 79
19396.52 90
19397.84 107
19399.16 82
19400.47 90
19401.79 95
19403.10 99
19404.42 72
19405.73 89
19407.05 96
19408.37 93
19409.68 81
19411.00 107
19412.32 99
19413.63 92
19414.95 95
19416.26 104
19417.58 108
19418.90 90
19420.21 97
19421.53 97
19422.85 93
19424.16 96
19425.48 85
19426.80 96
19428.11 85
19429.43 77
19430.75 94
19432.06 79
19433.38 113
19434.70 76
19436.02 104
19437.33 122
19438.65 89
19439.97 94
19441.28 89
19442.60 94
19443.92 95
19445.24 98
19446.55 80
19447.87 99
19449.19 112
19450.51 90
19451.82 85
19453.14 106
19454.46 99
19455.78 110
19457.09 96
19458.41 113
19459.73 97
19461.05 90
19462.37 107
19463.68 93
19465.00 68
19466.32 89
19467.64 94
19468.96 89
19470.28 120
19471.59 106
19472.91 82
19474.23 91
19475.55 110
19476.87 92
19478.19 87
19479.50 87
19480.82 108
19482.14 97
19483.46 81
19484.78 99
19486.10 91
19487.42 88
19488.73 89
19490.05 87
19491.37 94
19492.69 113
19494.01 89
19495.33 84
19496.65 95
19497.97 97
19499.29 100
19500.61 96
19501.93 74
19503.25 66
19504.56 83
19505.88 84
19507.20 105
19508.52 79
19509.84 100
19511.16 105
19512.48 90
19513.80 77
19515.12 80
19516.44 86
19517.76 74
19519.08 84
19520.40 106
19521.72 81
19523.04 103
19524.36 93
19525.68 97
19527.00 90
19528.32 89
19529.64 123
19530.96 105
19532.28 101
19533.60 77
19534.92 86
19536.24 90
19537.56 91
19538.88 72
19540.20 85
19541.53 97
19542.85 94
19544.17 79
19545.49 71
19546.81 113
19548.13 93
19549.45 110
19550.77 85
19552.09 83
19553.41 99
19554.73 96
19556.06 74
19557.38 90
19558.70 85
19560.02 96
19561.34 77
19562.66 81
19563.98 70
19565.30 78
19566.63 83
19567.95 71
19569.27 99
19570.59 75
19571.91 98
19573.23 91
19574.56 81
19575.88 80
19577.20 95
19578.52 85
19579.84 94
19581.17 84
19582.49 72
19583.81 84
19585.13 101
19586.45 79
19587.78 59
19589.10 81
19590.42 91
19591.74 92
19593.07 79
19594.39 89
19595.71 82
19597.03 86
19598.36 81
19599.68 95
19601.00 88
19602.32 94
19603.65 94
19604.97 103
19606.29 101
19607.61 73
19608.94 79
19610.26 107
19611.58 105
19612.91 85
19614.23 86
19615.55 90
19616.88 101
19618.20 98
19619.52 99
19620.85 72
19622.17 86
19623.49 96
19624.82 72
19626.14 63
19627.46 69
19628.79 99
19630.11 105
19631.43 107
19632.76 87
19634.08 90
19635.41 103
19636.73 91
19638.05 76
19639.38 102
19640.70 94
19642.03 95
19643.35 77
19644.67 93
19646.00 108
19647.32 88
19648.65 97
19649.97 81
19651.29 82
19652.62 94
19653.94 92
19655.27 91
19656.59 81
19657.92 73
19659.24 82
19660.57 88
19661.89 86
19663.22 105
19664.54 88
19665.87 88
19667.19 93
19668.52 92
19669.84 91
19671.17 103
19672.49 102
19673.82 89
19675.14 73
19676.47 90
19677.79 82
19679.12 81
19680.44 83
19681.77 86
19683.09 86
19684.42 78
19685.74 84
19687.07 76
19688.39 87
19689.72 79
19691.05 83
19692.37 90
19693.70 70
19695.02 73
19696.35 85
19697.68 102
19699.00 107
19700.33 82
19701.65 103
19702.98 95
19704.31 99
19705.63 85
19706.96 79
19708.28 91
19709.61 90
19710.94 102
19712.26 99
19713.59 82
19714.92 87
19716.24 94
19717.57 88
19718.90 82
19720.22 89
19721.55 100
19722.88 91
19724.20 91
19725.53 80
19726.86 95
19728.18 102
19729.51 86
19730.84 76
19732.16 101
19733.49 86
19734.82 93
19736.15 88
19737.47 78
19738.80 91
19740.13 97
19741.46 118
19742.78 108
19744.11 75
19745.44 88
19746.77 90
19748.09 98
19749.42 93
19750.75 85
19752.08 64
19753.40 89
19754.73 84
19756.06 77
19757.39 82
19758.72 73
19760.04 88
19761.37 97
19762.70 86
19764.03 95
19765.36 80
19766.68 114
19768.01 101
19769.34 81
19770.67 74
19772.00 92
19773.33 74
19774.66 64
19775.98 84
19777.31 101
19778.64 91
19779.97 81
19781.30 80
19782.63 83
19783.96 95
19785.29 98
19786.61 79
19787.94 82
19789.27 98
19790.60 101
19791.93 111
19793.26 88
19794.59 66
19795.92 79
19797.25 90
19798.58 79
19799.91 67
19801.24 91
19802.56 101
19803.89 101
19805.22 82
19806.55 94
19807.88 75
19809.21 100
19810.54 98
19811.87 74
19813.20 70
19814.53 81
19815.86 102
19817.19 85
19818.52 81
19819.85 95
19821.18 75
19822.51 98
19823.84 91
19825.17 85
19826.50 73
19827.83 83
19829.16 87
19830.49 72
19831.82 79
19833.15 94
19834.49 89
19835.82 86
19837.15 87
19838.48 68
19839.81 76
19841.14 86
19842.47 80
19843.80 69
19845.13 73
19846.46 77
19847.79 68
19849.12 62
19850.46 72
19851.79 96
19853.12 86
19854.45 66
19855.78 88
19857.11 85
19858.44 80
19859.77 69
19861.11 67
19862.44 71
19863.77 85
19865.10 75
19866.43 94
19867.76 64
19869.09 80
19870.43 88
19871.76 94
19873.09 80
19874.42 75
19875.75 95
19877.09 85
19878.42 71
19879.75 90
19881.08 95
19882.41 89
19883.75 92
19885.08 85
19886.41 74
19887.74 94
19889.08 95
19890.41 68
19891.74 78
19893.07 70
19894.41 99
19895.74 80
19897.07 88
19898.40 84
19899.74 74
19901.07 78
19902.40 78
19903.73 70
19905.07 87
19906.40 81
19907.73 96
19909.07 80
19910.40 79
19911.73 83
19913.07 99
19914.40 91
19915.73 81
19917.07 86
19918.40 93
19919.73 86
19921.07 93
19922.40 75
19923.73 82
19925.07 106
19926.40 97
19927.73 68
19929.07 67
19930.40 92
19931.74 93
19933.07 104
19934.40 91
19935.74 85
19937.07 103
19938.40 86
19939.74 86
19941.07 78
19942.41 82
19943.74 88
19945.08 103
19946.41 82
19947.74 77
19949.08 85
19950.41 88
19951.75 100
19953.08 92
19954.42 77
19955.75 106
19957.09 99
19958.42 86
19959.76 85
19961.09 77
19962.42 74
19963.76 92
19965.09 84
19966.43 85
19967.76 82
19969.10 100
19970.43 100
19971.77 92
19973.11 82
19974.44 72
19975.78 105
19977.11 87
19978.45 76
19979.78 64
19981.12 72
19982.45 92
19983.79 66
19985.12 64
19986.46 74
19987.80 96
19989.13 68
19990.47 90
19991.80 72
19993.14 81
19994.47 84
19995.81 87
19997.15 93
19998.48 83
19999.82 81
20001.15 93
20002.49 92
20003.83 87
20005.16 78
20006.50 90
20007.84 99
20009.17 82
20010.51 88
20011.85 69
20013.18 97
20014.52 98
20015.85 99
20017.19 84
20018.53 79
20019.87 97
20021.20 84
20022.54 86
20023.88 79
20025.21 92
20026.55 92
20027.89 98
20029.22 89
20030.56 94
20031.90 79
20033.24 98
20034.57 72
20035.91 78
20037.25 90
20038.58 88
20039.92 91
20041.26 95
20042.60 66
20043.93 87
20045.27 103
20046.61 92
20047.95 85
20049.29 98
20050.62 96
20051.96 78
20053.30 77
20054.64 78
20055.97 102
20057.31 96
20058.65 83
20059.99 65
20061.33 82
20062.66 90
20064.00 89
20065.34 78
20066.68 79
20068.02 81
20069.36 68
20070.70 103
20072.03 68
20073.37 84
20074.71 83
20076.05 107
20077.39 99
20078.73 75
20080.07 85
20081.40 109
20082.74 99
20084.08 90
20085.42 69
20086.76 82
20088.10 95
20089.44 74
20090.78 81
20092.12 85
20093.46 92
20094.80 96
20096.13 109
20097.47 74
20098.81 85
20100.15 86
20101.49 119
20102.83 72
20104.17 74
20105.51 85
20106.85 103
20108.19 97
20109.53 69
20110.87 86
20112.21 83
20113.55 84
20114.89 76
20116.23 83
20117.57 90
20118.91 76
20120.25 78
20121.59 92
20122.93 81
20124.27 94
