# Supplementary material for: MALDI-TOF MS typing enables the classification of brewing yeasts of the genus Saccharomyces to major beer styles
Source: PLoS One. 2017 Aug 9;12(8):e0181694. doi: 10.1371/journal.pone.0181694 (PMC5549903; doi:10.1371/journal.pone.0181694)
Supplement: S13 File — The directory includes 90 raw files and was zipped to “.zip”; the folder has three strains with 30 spectra per strain; S1 Text explains the raw files with an example and Table 1 represents the yeast strains used within the experiment. (ZIP) [file pone.0181694.s016.zip › 37-39/30635-431-OG-Alt-Koe-YPG-18h-E-E_2015-10-21__0_C2_1.dat]

1999.81 2097
2000.23 2086
2000.65 2083
2001.07 1994
2001.50 2033
2001.92 2075
2002.34 1950
2002.76 1836
2003.18 1938
2003.60 2065
2004.03 2069
2004.45 2077
2004.87 2051
2005.29 2065
2005.71 2099
2006.14 2037
2006.56 2208
2006.98 2163
2007.40 2019
2007.83 2122
2008.25 2204
2008.67 2144
2009.09 2067
2009.52 2104
2009.94 2003
2010.36 2097
2010.78 2031
2011.21 2044
2011.63 2028
2012.05 1985
2012.48 1895
2012.90 1904
2013.32 1906
2013.74 1917
2014.17 1949
2014.59 2102
2015.01 2044
2015.44 1891
2015.86 1974
2016.28 1950
2016.71 2053
2017.13 2176
2017.55 2002
2017.98 2024
2018.40 2168
2018.82 2179
2019.25 2093
2019.67 2076
2020.09 2015
2020.52 2032
2020.94 1989
2021.37 2029
2021.79 2087
2022.21 2073
2022.64 1834
2023.06 2057
2023.48 2104
2023.91 1881
2024.33 1958
2024.76 1875
2025.18 1964
2025.61 1967
2026.03 1791
2026.45 2085
2026.88 1959
2027.30 2014
2027.73 2033
2028.15 2061
2028.58 1947
2029.00 1906
2029.43 2027
2029.85 2107
2030.28 2089
2030.70 2164
2031.12 2086
2031.55 2134
2031.97 2057
2032.40 1933
2032.82 2182
2033.25 2102
2033.67 2111
2034.10 2156
2034.52 2253
2034.95 2011
2035.38 2148
2035.80 2137
2036.23 2172
2036.65 2266
2037.08 2285
2037.50 2195
2037.93 2152
2038.35 2083
2038.78 2140
2039.20 2234
2039.63 2234
2040.06 2243
2040.48 2238
2040.91 2361
2041.33 2349
2041.76 2264
2042.19 2214
2042.61 2100
2043.04 2047
2043.46 2229
2043.89 2173
2044.32 2127
2044.74 2181
2045.17 2075
2045.59 2204
2046.02 2099
2046.45 1956
2046.87 2030
2047.30 1959
2047.73 1969
2048.15 1952
2048.58 1952
2049.01 1956
2049.43 2086
2049.86 1991
2050.29 1938
2050.71 2006
2051.14 1978
2051.57 2054
2051.99 1876
2052.42 1728
2052.85 1897
2053.28 1792
2053.70 1858
2054.13 1846
2054.56 1799
2054.99 1899
2055.41 1817
2055.84 1842
2056.27 2023
2056.69 1922
2057.12 1853
2057.55 1959
2057.98 1861
2058.41 1902
2058.83 1904
2059.26 1913
2059.69 1980
2060.12 1969
2060.54 1918
2060.97 2038
2061.40 1839
2061.83 2073
2062.26 2131
2062.68 2048
2063.11 2101
2063.54 2273
2063.97 2171
2064.40 2301
2064.83 2284
2065.25 2274
2065.68 2560
2066.11 2419
2066.54 2388
2066.97 2344
2067.40 2204
2067.82 2180
2068.25 2208
2068.68 2069
2069.11 2024
2069.54 1940
2069.97 1965
2070.40 2003
2070.83 1968
2071.26 1975
2071.68 1866
2072.11 1893
2072.54 2026
2072.97 1976
2073.40 1993
2073.83 2017
2074.26 2014
2074.69 1878
2075.12 2044
2075.55 2134
2075.98 2097
2076.41 2113
2076.84 2158
2077.27 1991
2077.70 2207
2078.13 2272
2078.55 2189
2078.98 2238
2079.41 2272
2079.84 2217
2080.27 2313
2080.70 2365
2081.13 2302
2081.56 2080
2081.99 2047
2082.42 2134
2082.85 2244
2083.29 2249
2083.72 2083
2084.15 2115
2084.58 1989
2085.01 2029
2085.44 1937
2085.87 1902
2086.30 2042
2086.73 1955
2087.16 1958
2087.59 2138
2088.02 1966
2088.45 1941
2088.88 1957
2089.31 1909
2089.74 1891
2090.17 1927
2090.61 1973
2091.04 2054
2091.47 2089
2091.90 2087
2092.33 1944
2092.76 2030
2093.19 1918
2093.62 1994
2094.06 2069
2094.49 2066
2094.92 1962
2095.35 1979
2095.78 2151
2096.21 1880
2096.64 1857
2097.08 1956
2097.51 1991
2097.94 1982
2098.37 2009
2098.80 1962
2099.24 1781
2099.67 1849
2100.10 1976
2100.53 1881
2100.96 2007
2101.40 2044
2101.83 1892
2102.26 1824
2102.69 1925
2103.12 2009
2103.56 1859
2103.99 1871
2104.42 1989
2104.85 1893
2105.29 1937
2105.72 1920
2106.15 2119
2106.58 2023
2107.02 2107
2107.45 2061
2107.88 2063
2108.31 2038
2108.75 2061
2109.18 2028
2109.61 2078
2110.05 2070
2110.48 1935
2110.91 1989
2111.35 1841
2111.78 1815
2112.21 1903
2112.65 1859
2113.08 1934
2113.51 1868
2113.95 1818
2114.38 1768
2114.81 1732
2115.25 1793
2115.68 1823
2116.11 1807
2116.55 1918
2116.98 1668
2117.41 1861
2117.85 1797
2118.28 1796
2118.72 1845
2119.15 1955
2119.58 1792
2120.02 1804
2120.45 1850
2120.89 1886
2121.32 1903
2121.75 1857
2122.19 1831
2122.62 1890
2123.06 1877
2123.49 1894
2123.93 1887
2124.36 1981
2124.79 1978
2125.23 1884
2125.66 1823
2126.10 1789
2126.53 1910
2126.97 1897
2127.40 1829
2127.84 1760
2128.27 1783
2128.71 1973
2129.14 2025
2129.58 1791
2130.01 1881
2130.45 2039
2130.88 1949
2131.32 2012
2131.75 1988
2132.19 1957
2132.62 1955
2133.06 1980
2133.49 2169
2133.93 2226
2134.37 2213
2134.80 2145
2135.24 2209
2135.67 2214
2136.11 2174
2136.54 2193
2136.98 2408
2137.41 2398
2137.85 2195
2138.29 2140
2138.72 2253
2139.16 2212
2139.59 1980
2140.03 1991
2140.47 2035
2140.90 1925
2141.34 1863
2141.78 1955
2142.21 1986
2142.65 1940
2143.08 1861
2143.52 1865
2143.96 1930
2144.39 1862
2144.83 1836
2145.27 1859
2145.70 1922
2146.14 2054
2146.58 1952
2147.01 1955
2147.45 1884
2147.89 2094
2148.32 2002
2148.76 2034
2149.20 2175
2149.64 2217
2150.07 2295
2150.51 2341
2150.95 2297
2151.38 2355
2151.82 2429
2152.26 2191
2152.70 2188
2153.13 2329
2153.57 2276
2154.01 2094
2154.45 2135
2154.88 2243
2155.32 2107
2155.76 1933
2156.20 2037
2156.63 2048
2157.07 1978
2157.51 1937
2157.95 1984
2158.39 1968
2158.82 1942
2159.26 2063
2159.70 2070
2160.14 1879
2160.58 1995
2161.01 2059
2161.45 1866
2161.89 1963
2162.33 2189
2162.77 2096
2163.21 2087
2163.64 2084
2164.08 2061
2164.52 2035
2164.96 2061
2165.40 2097
2165.84 2146
2166.28 2001
2166.71 1989
2167.15 2027
2167.59 2084
2168.03 1959
2168.47 1944
2168.91 2223
2169.35 2245
2169.79 2220
2170.23 2184
2170.67 2219
2171.10 2211
2171.54 2284
2171.98 2169
2172.42 2367
2172.86 2308
2173.30 2452
2173.74 2378
2174.18 2361
2174.62 2373
2175.06 2413
2175.50 2368
2175.94 2261
2176.38 2302
2176.82 2396
2177.26 2452
2177.70 2384
2178.14 2256
2178.58 2080
2179.02 2144
2179.46 2033
2179.90 2046
2180.34 1931
2180.78 1973
2181.22 1977
2181.66 1954
2182.10 1883
2182.54 1825
2182.98 1774
2183.42 1807
2183.86 1840
2184.30 1791
2184.74 1779
2185.18 1892
2185.62 2047
2186.06 1902
2186.51 1981
2186.95 1914
2187.39 2011
2187.83 2033
2188.27 2073
2188.71 1940
2189.15 2146
2189.59 2102
2190.03 2236
2190.47 2155
2190.92 2026
2191.36 1995
2191.80 1958
2192.24 2081
2192.68 2307
2193.12 2295
2193.56 2157
2194.01 2342
2194.45 2210
2194.89 2177
2195.33 2209
2195.77 2223
2196.21 2247
2196.66 2204
2197.10 2289
2197.54 2246
2197.98 2037
2198.42 2296
2198.87 2248
2199.31 2310
2199.75 2374
2200.19 2169
2200.63 2322
2201.08 2202
2201.52 2190
2201.96 2057
2202.40 2174
2202.85 1992
2203.29 1969
2203.73 2191
2204.17 2112
2204.62 1952
2205.06 2036
2205.50 2161
2205.94 2256
2206.39 2238
2206.83 2324
2207.27 2214
2207.71 2231
2208.16 2274
2208.60 2314
2209.04 2249
2209.49 2175
2209.93 2257
2210.37 2284
2210.82 2241
2211.26 2267
2211.70 2391
2212.15 2223
2212.59 1940
2213.03 2141
2213.48 2232
2213.92 2259
2214.36 2316
2214.81 2183
2215.25 2019
2215.69 1967
2216.14 2096
2216.58 2075
2217.03 1985
2217.47 2065
2217.91 1972
2218.36 1967
2218.80 1897
2219.25 2065
2219.69 2064
2220.13 2067
2220.58 2045
2221.02 2001
2221.47 1919
2221.91 1999
2222.36 2145
2222.80 1954
2223.24 1979
2223.69 2095
2224.13 2174
2224.58 2183
2225.02 2224
2225.47 2191
2225.91 2242
2226.36 2279
2226.80 2339
2227.25 2457
2227.69 2477
2228.14 2136
2228.58 2281
2229.03 2403
2229.47 2291
2229.92 2416
2230.36 2473
2230.81 2444
2231.25 2471
2231.70 2489
2232.14 2428
2232.59 2493
2233.03 2591
2233.48 2447
2233.93 2498
2234.37 2478
2234.82 2440
2235.26 2607
2235.71 2509
2236.15 2437
2236.60 2369
2237.05 2346
2237.49 2300
2237.94 2379
2238.38 2296
2238.83 2445
2239.28 2341
2239.72 2196
2240.17 2162
2240.61 2077
2241.06 1917
2241.51 1791
2241.95 2049
2242.40 2045
2242.85 1871
2243.29 1932
2243.74 1864
2244.19 1903
2244.63 1798
2245.08 1880
2245.52 1937
2245.97 1961
2246.42 1911
2246.87 2053
2247.31 2013
2247.76 1967
2248.21 1869
2248.65 1955
2249.10 1940
2249.55 1920
2249.99 1923
2250.44 1981
2250.89 2087
2251.34 2078
2251.78 1974
2252.23 2074
2252.68 2043
2253.13 1993
2253.57 2011
2254.02 1895
2254.47 1910
2254.92 1851
2255.36 1832
2255.81 1848
2256.26 1944
2256.71 2032
2257.15 1970
2257.60 1921
2258.05 1799
2258.50 1886
2258.95 2053
2259.39 2104
2259.84 1971
2260.29 1977
2260.74 1913
2261.19 2115
2261.64 2094
2262.08 2181
2262.53 2188
2262.98 2026
2263.43 2161
2263.88 2224
2264.33 2023
2264.77 2283
2265.22 2223
2265.67 2233
2266.12 2277
2266.57 2106
2267.02 2149
2267.47 2267
2267.92 2335
2268.37 2310
2268.81 2373
2269.26 2289
2269.71 2369
2270.16 2402
2270.61 2380
2271.06 2343
2271.51 2437
2271.96 2421
2272.41 2456
2272.86 2386
2273.31 2194
2273.76 2365
2274.21 2248
2274.66 2090
2275.11 2096
2275.55 2173
2276.00 1998
2276.45 1955
2276.90 1965
2277.35 1936
2277.80 1774
2278.25 1946
2278.70 1984
2279.15 1981
2279.60 1996
2280.05 1935
2280.50 2065
2280.95 2087
2281.40 2028
2281.85 1971
2282.31 2064
2282.76 2030
2283.21 2071
2283.66 2035
2284.11 1999
2284.56 1968
2285.01 2111
2285.46 2039
2285.91 1986
2286.36 2112
2286.81 2279
2287.26 2289
2287.71 2306
2288.16 2385
2288.61 2457
2289.07 2661
2289.52 2825
2289.97 2912
2290.42 3191
2290.87 3204
2291.32 3244
2291.77 3352
2292.22 3243
2292.68 3177
2293.13 3236
2293.58 3015
2294.03 3028
2294.48 3025
2294.93 2859
2295.38 2535
2295.84 2372
2296.29 2549
2296.74 2467
2297.19 2502
2297.64 2260
2298.10 2190
2298.55 2213
2299.00 2205
2299.45 2205
2299.90 2176
2300.36 2138
2300.81 2077
2301.26 2060
2301.71 2050
2302.16 1972
2302.62 2050
2303.07 2102
2303.52 2132
2303.97 2227
2304.43 2173
2304.88 2044
2305.33 2054
2305.78 2057
2306.24 2119
2306.69 2087
2307.14 2028
2307.60 2060
2308.05 2193
2308.50 2408
2308.95 2325
2309.41 2516
2309.86 2532
2310.31 2595
2310.77 2580
2311.22 2619
2311.67 2439
2312.13 2263
2312.58 2348
2313.03 2239
2313.49 2109
2313.94 2113
2314.39 2202
2314.85 2054
2315.30 2036
2315.75 2145
2316.21 2017
2316.66 2041
2317.11 2171
2317.57 2056
2318.02 2104
2318.48 2191
2318.93 2234
2319.38 2378
2319.84 2404
2320.29 2282
2320.75 2201
2321.20 2203
2321.66 2376
2322.11 2194
2322.56 2248
2323.02 2250
2323.47 2304
2323.93 2087
2324.38 2092
2324.84 2253
2325.29 2143
2325.74 2208
2326.20 2116
2326.65 2250
2327.11 2149
2327.56 2211
2328.02 2328
2328.47 2411
2328.93 2407
2329.38 2314
2329.84 2277
2330.29 2344
2330.75 2350
2331.20 2239
2331.66 2149
2332.11 2244
2332.57 2299
2333.02 2096
2333.48 2006
2333.94 2029
2334.39 1917
2334.85 1956
2335.30 2114
2335.76 2116
2336.21 2086
2336.67 2034
2337.12 2039
2337.58 1984
2338.04 2067
2338.49 2120
2338.95 2183
2339.40 2137
2339.86 2191
2340.32 2110
2340.77 2012
2341.23 2129
2341.68 2176
2342.14 2164
2342.60 2147
2343.05 2112
2343.51 2226
2343.97 2151
2344.42 2133
2344.88 2263
2345.34 2295
2345.79 2450
2346.25 2236
2346.71 2268
2347.16 2318
2347.62 2407
2348.08 2334
2348.53 2279
2348.99 2367
2349.45 2392
2349.90 2095
2350.36 2237
2350.82 2123
2351.27 2141
2351.73 2150
2352.19 2158
2352.65 2170
2353.10 2279
2353.56 2243
2354.02 2151
2354.48 1988
2354.93 2016
2355.39 2158
2355.85 2100
2356.31 2035
2356.76 2109
2357.22 2160
2357.68 2078
2358.14 2169
2358.59 1991
2359.05 1977
2359.51 2141
2359.97 1982
2360.43 1982
2360.88 2139
2361.34 2279
2361.80 2173
2362.26 2069
2362.72 2033
2363.17 1974
2363.63 2099
2364.09 2131
2364.55 2156
2365.01 2085
2365.47 2030
2365.92 2110
2366.38 2180
2366.84 2192
2367.30 2169
2367.76 2128
2368.22 2116
2368.68 2204
2369.14 2081
2369.59 2149
2370.05 2131
2370.51 2145
2370.97 2052
2371.43 2196
2371.89 2207
2372.35 2110
2372.81 2200
2373.27 2180
2373.73 2101
2374.19 2120
2374.65 2219
2375.10 2308
2375.56 2187
2376.02 2277
2376.48 2243
2376.94 2161
2377.40 2344
2377.86 2374
2378.32 2039
2378.78 2188
2379.24 2300
2379.70 2147
2380.16 2063
2380.62 2087
2381.08 2052
2381.54 2140
2382.00 1942
2382.46 2131
2382.92 2031
2383.38 1951
2383.84 2072
2384.30 1996
2384.76 2012
2385.22 2068
2385.68 2023
2386.14 2106
2386.60 2081
2387.07 2124
2387.53 2108
2387.99 2173
2388.45 2099
2388.91 2165
2389.37 2188
2389.83 2120
2390.29 2170
2390.75 2275
2391.21 2380
2391.67 2269
2392.13 2184
2392.60 2319
2393.06 2199
2393.52 2013
2393.98 2005
2394.44 1949
2394.90 2073
2395.36 2123
2395.82 1956
2396.29 1899
2396.75 2084
2397.21 1987
2397.67 1927
2398.13 1988
2398.59 1943
2399.06 1897
2399.52 1892
2399.98 1925
2400.44 2126
2400.90 1934
2401.37 1968
2401.83 2129
2402.29 1975
2402.75 2117
2403.21 1904
2403.68 1918
2404.14 2084
2404.60 2033
2405.06 2031
2405.52 1977
2405.99 1841
2406.45 2024
2406.91 2261
2407.37 2142
2407.84 1961
2408.30 1902
2408.76 1988
2409.22 2088
2409.69 1993
2410.15 2037
2410.61 1987
2411.08 2121
2411.54 2093
2412.00 1946
2412.47 1794
2412.93 1788
2413.39 1956
2413.85 1993
2414.32 2138
2414.78 2246
2415.24 2044
2415.71 2199
2416.17 2164
2416.63 2282
2417.10 2394
2417.56 2351
2418.02 2575
2418.49 2620
2418.95 2496
2419.42 2645
2419.88 2706
2420.34 2529
2420.81 2341
2421.27 2358
2421.73 2462
2422.20 2330
2422.66 2151
2423.13 2150
2423.59 2158
2424.06 2089
2424.52 2249
2424.98 2049
2425.45 2000
2425.91 2113
2426.38 2125
2426.84 2126
2427.31 2004
2427.77 1957
2428.23 1926
2428.70 1833
2429.16 1905
2429.63 1917
2430.09 1892
2430.56 2052
2431.02 2070
2431.49 2092
2431.95 2146
2432.42 2020
2432.88 2080
2433.35 2144
2433.81 2191
2434.28 2352
2434.74 2351
2435.21 2302
2435.67 2081
2436.14 2092
2436.60 2102
2437.07 2206
2437.53 2202
2438.00 2431
2438.47 2388
2438.93 2250
2439.40 2338
2439.86 2462
2440.33 2417
2440.79 2451
2441.26 2454
2441.73 2419
2442.19 2409
2442.66 2343
2443.12 2350
2443.59 2300
2444.05 2272
2444.52 2087
2444.99 2151
2445.45 1990
2445.92 1893
2446.39 2048
2446.85 2002
2447.32 1889
2447.78 1883
2448.25 1931
2448.72 2048
2449.18 2021
2449.65 1849
2450.12 1932
2450.58 2051
2451.05 2054
2451.52 1882
2451.98 2065
2452.45 2280
2452.92 2331
2453.39 2209
2453.85 2224
2454.32 2250
2454.79 2147
2455.25 1970
2455.72 2008
2456.19 2094
2456.65 2056
2457.12 1983
2457.59 2130
2458.06 2084
2458.52 2065
2458.99 2156
2459.46 2016
2459.93 2035
2460.39 2068
2460.86 1988
2461.33 1870
2461.80 1875
2462.27 1939
2462.73 1904
2463.20 2050
2463.67 2035
2464.14 2071
2464.60 1879
2465.07 1896
2465.54 1985
2466.01 1811
2466.48 2029
2466.95 2167
2467.41 2192
2467.88 2083
2468.35 2001
2468.82 1909
2469.29 1951
2469.76 1902
2470.22 1838
2470.69 1806
2471.16 1821
2471.63 1831
2472.10 1889
2472.57 1864
2473.04 1874
2473.51 1817
2473.97 1827
2474.44 1812
2474.91 1830
2475.38 1826
2475.85 1850
2476.32 1830
2476.79 1943
2477.26 1956
2477.73 1899
2478.20 1912
2478.67 1991
2479.13 2094
2479.60 2037
2480.07 2082
2480.54 1916
2481.01 1941
2481.48 2112
2481.95 2083
2482.42 1998
2482.89 1808
2483.36 1893
2483.83 1969
2484.30 1971
2484.77 1984
2485.24 2074
2485.71 1998
2486.18 1940
2486.65 2001
2487.12 1983
2487.59 1922
2488.06 2027
2488.53 2096
2489.00 2084
2489.47 2208
2489.94 2208
2490.41 2233
2490.88 2130
2491.35 2179
2491.83 2077
2492.30 2071
2492.77 2087
2493.24 2260
2493.71 2256
2494.18 2191
2494.65 2101
2495.12 2191
2495.59 2177
2496.06 2148
2496.53 2231
2497.00 2113
2497.48 2072
2497.95 2133
2498.42 2115
2498.89 2118
2499.36 2043
2499.83 1960
2500.30 2042
2500.77 1865
2501.25 1884
2501.72 1859
2502.19 1856
2502.66 1765
2503.13 1771
2503.60 1786
2504.08 1903
2504.55 1954
2505.02 1892
2505.49 1937
2505.96 1997
2506.44 1883
2506.91 2073
2507.38 2064
2507.85 2132
2508.32 2113
2508.80 2142
2509.27 2162
2509.74 2178
2510.21 2329
2510.68 2355
2511.16 2202
2511.63 2318
2512.10 2375
2512.57 2410
2513.05 2257
2513.52 2131
2513.99 2303
2514.47 2461
2514.94 2312
2515.41 2201
2515.88 2177
2516.36 2198
2516.83 2154
2517.30 2104
2517.78 2103
2518.25 2094
2518.72 2211
2519.19 2191
2519.67 2096
2520.14 2152
2520.61 2175
2521.09 2037
2521.56 1948
2522.03 2025
2522.51 2144
2522.98 2091
2523.46 2032
2523.93 1941
2524.40 2013
2524.88 1879
2525.35 2013
2525.82 1929
2526.30 1917
2526.77 1974
2527.25 1938
2527.72 1968
2528.19 1811
2528.67 2010
2529.14 1931
2529.62 1852
2530.09 1872
2530.56 1922
2531.04 1859
2531.51 1810
2531.99 1993
2532.46 2014
2532.94 2099
2533.41 2070
2533.89 2111
2534.36 2030
2534.83 1982
2535.31 2036
2535.78 1956
2536.26 2039
2536.73 2227
2537.21 2090
2537.68 1982
2538.16 2037
2538.63 2111
2539.11 2080
2539.58 2032
2540.06 2179
2540.53 2193
2541.01 2129
2541.48 2013
2541.96 2037
2542.43 2010
2542.91 2066
2543.39 1979
2543.86 2110
2544.34 2090
2544.81 2223
2545.29 2117
2545.76 2066
2546.24 2103
2546.71 2227
2547.19 2253
2547.67 2414
2548.14 2365
2548.62 2345
2549.09 2482
2549.57 2326
2550.05 2281
2550.52 2307
2551.00 2250
2551.47 2386
2551.95 2386
2552.43 2427
2552.90 2362
2553.38 2373
2553.86 2263
2554.33 2248
2554.81 2441
2555.29 2501
2555.76 2292
2556.24 2258
2556.72 2191
2557.19 2178
2557.67 2059
2558.15 2170
2558.62 1994
2559.10 1866
2559.58 1932
2560.05 1972
2560.53 1933
2561.01 1990
2561.48 1970
2561.96 1894
2562.44 1813
2562.92 1861
2563.39 1797
2563.87 1837
2564.35 1868
2564.83 1841
2565.30 1884
2565.78 1860
2566.26 1893
2566.74 1965
2567.21 1837
2567.69 1820
2568.17 1828
2568.65 1791
2569.12 1923
2569.60 1899
2570.08 1954
2570.56 2014
2571.04 1925
2571.51 1909
2571.99 1907
2572.47 1812
2572.95 1872
2573.43 1802
2573.91 1721
2574.38 1880
2574.86 1835
2575.34 1754
2575.82 1915
2576.30 1876
2576.78 1856
2577.25 1831
2577.73 1912
2578.21 1864
2578.69 1828
2579.17 1931
2579.65 1887
2580.13 1966
2580.61 1837
2581.09 1872
2581.56 1858
2582.04 1814
2582.52 1901
2583.00 2026
2583.48 1991
2583.96 2032
2584.44 1938
2584.92 1931
2585.40 1963
2585.88 1856
2586.36 1881
2586.84 1983
2587.32 1850
2587.79 1825
2588.27 2079
2588.75 1977
2589.23 1922
2589.71 2000
2590.19 1844
2590.67 1820
2591.15 1939
2591.63 1976
2592.11 1979
2592.59 2145
2593.07 2236
2593.55 2051
2594.03 1975
2594.51 1946
2594.99 2053
2595.47 2029
2595.95 2028
2596.43 1892
2596.92 1801
2597.40 2021
2597.88 1967
2598.36 1936
2598.84 1845
2599.32 1770
2599.80 1853
2600.28 1987
2600.76 1850
2601.24 1835
2601.72 1906
2602.20 1851
2602.68 1893
2603.16 1888
2603.65 1775
2604.13 1946
2604.61 1997
2605.09 1939
2605.57 1938
2606.05 1959
2606.53 2021
2607.01 1994
2607.50 2073
2607.98 2106
2608.46 2103
2608.94 2147
2609.42 2049
2609.90 2023
2610.38 2090
2610.87 2008
2611.35 1959
2611.83 1872
2612.31 1840
2612.79 1949
2613.28 2067
2613.76 2062
2614.24 1918
2614.72 1866
2615.20 1880
2615.69 1924
2616.17 1936
2616.65 2051
2617.13 2005
2617.62 2040
2618.10 1942
2618.58 1992
2619.06 2009
2619.54 2210
2620.03 2110
2620.51 1976
2620.99 1941
2621.48 1915
2621.96 1849
2622.44 1807
2622.92 1772
2623.41 1822
2623.89 1824
2624.37 1942
2624.86 1832
2625.34 1775
2625.82 1923
2626.30 1979
2626.79 1985
2627.27 2024
2627.75 2030
2628.24 2035
2628.72 2017
2629.20 1962
2629.69 1973
2630.17 2062
2630.65 2058
2631.14 2032
2631.62 1894
2632.11 1944
2632.59 1947
2633.07 2004
2633.56 1986
2634.04 1973
2634.52 1960
2635.01 2113
2635.49 2007
2635.98 2034
2636.46 2047
2636.94 1905
2637.43 1855
2637.91 1925
2638.40 1881
2638.88 2014
2639.37 1973
2639.85 1697
2640.33 1864
2640.82 1969
2641.30 2057
2641.79 1992
2642.27 1904
2642.76 2054
2643.24 2092
2643.73 1970
2644.21 1984
2644.70 2135
2645.18 2196
2645.67 1892
2646.15 1875
2646.64 1975
2647.12 1899
2647.61 1968
2648.09 1925
2648.58 1911
2649.06 2070
2649.55 1947
2650.03 2009
2650.52 1853
2651.00 1868
2651.49 1924
2651.97 1974
2652.46 2017
2652.95 2032
2653.43 1879
2653.92 1879
2654.40 1977
2654.89 2063
2655.37 1998
2655.86 1876
2656.35 2064
2656.83 1963
2657.32 2001
2657.80 2041
2658.29 1992
2658.78 2006
2659.26 2115
2659.75 2066
2660.23 1832
2660.72 1945
2661.21 1984
2661.69 2032
2662.18 1887
2662.67 1990
2663.15 2006
2663.64 2095
2664.13 2163
2664.61 2028
2665.10 2155
2665.59 2051
2666.07 1863
2666.56 2024
2667.05 1892
2667.53 1941
2668.02 1880
2668.51 1998
2668.99 2047
2669.48 1987
2669.97 1951
2670.46 2109
2670.94 2031
2671.43 2032
2671.92 1957
2672.40 2049
2672.89 2104
2673.38 2253
2673.87 2291
2674.35 2313
2674.84 2398
2675.33 2565
2675.82 2469
2676.31 2454
2676.79 2381
2677.28 2407
2677.77 2250
2678.26 2279
2678.74 2279
2679.23 2247
2679.72 2178
2680.21 2064
2680.70 2125
2681.18 2174
2681.67 2149
2682.16 2138
2682.65 2053
2683.14 1993
2683.63 2066
2684.11 2122
2684.60 2026
2685.09 1993
2685.58 1983
2686.07 1936
2686.56 1830
2687.05 1953
2687.53 2039
2688.02 1826
2688.51 1930
2689.00 1871
2689.49 1745
2689.98 1815
2690.47 1809
2690.96 1852
2691.45 2007
2691.94 1888
2692.42 1871
2692.91 1892
2693.40 1887
2693.89 1901
2694.38 1882
2694.87 1798
2695.36 1937
2695.85 2000
2696.34 1897
2696.83 1894
2697.32 1848
2697.81 1805
2698.30 1908
2698.79 1860
2699.28 1989
2699.77 1877
2700.26 1878
2700.75 2049
2701.24 2084
2701.73 2000
2702.22 2085
2702.71 2116
2703.20 2064
2703.69 2039
2704.18 2051
2704.67 2054
2705.16 2076
2705.65 1955
2706.14 1935
2706.63 1925
2707.12 1877
2707.61 1850
2708.10 1876
2708.59 1858
2709.08 1657
2709.57 1687
2710.06 1750
2710.56 1805
2711.05 1800
2711.54 1703
2712.03 1779
2712.52 1808
2713.01 1813
2713.50 1777
2713.99 1902
2714.48 1859
2714.98 1859
2715.47 1840
2715.96 1714
2716.45 1755
2716.94 1736
2717.43 1748
2717.92 1608
2718.42 1633
2718.91 1728
2719.40 1717
2719.89 1688
2720.38 1798
2720.87 1915
2721.37 1917
2721.86 1964
2722.35 1912
2722.84 1874
2723.33 2073
2723.82 2004
2724.32 1888
2724.81 1989
2725.30 1821
2725.79 1894
2726.29 1826
2726.78 1873
2727.27 1841
2727.76 1797
2728.26 1723
2728.75 1919
2729.24 1937
2729.73 1773
2730.23 1784
2730.72 1820
2731.21 1948
2731.70 1976
2732.20 1916
2732.69 1883
2733.18 1973
2733.67 2022
2734.17 2039
2734.66 1922
2735.15 1862
2735.65 1914
2736.14 2005
2736.63 1972
2737.13 1932
2737.62 2004
2738.11 2085
2738.61 1947
2739.10 1918
2739.59 1849
2740.09 1854
2740.58 1856
2741.07 2006
2741.57 1948
2742.06 1831
2742.55 1927
2743.05 1957
2743.54 1908
2744.04 1707
2744.53 1712
2745.02 1808
2745.52 1689
2746.01 1681
2746.51 1698
2747.00 1735
2747.49 1825
2747.99 1720
2748.48 1751
2748.98 1791
2749.47 1882
2749.97 1773
2750.46 1792
2750.96 1782
2751.45 1690
2751.94 1728
2752.44 1689
2752.93 1837
2753.43 1845
2753.92 1870
2754.42 1987
2754.91 2044
2755.41 1928
2755.90 1900
2756.40 1867
2756.89 1876
2757.39 1851
2757.88 1876
2758.38 1823
2758.87 1899
2759.37 1845
2759.86 1832
2760.36 1841
2760.85 1801
2761.35 1927
2761.84 1854
2762.34 1814
2762.84 1690
2763.33 1705
2763.83 1906
2764.32 1830
2764.82 1829
2765.31 1770
2765.81 1653
2766.31 1678
2766.80 1772
2767.30 1766
2767.79 1761
2768.29 1719
2768.79 1660
2769.28 1770
2769.78 1753
2770.27 1754
2770.77 1867
2771.27 1818
2771.76 1877
2772.26 1864
2772.76 1895
2773.25 2007
2773.75 2043
2774.25 2040
2774.74 2196
2775.24 2166
2775.74 2327
2776.23 2412
2776.73 2261
2777.23 2467
2777.72 2489
2778.22 2211
2778.72 2259
2779.21 2347
2779.71 2285
2780.21 2146
2780.71 2223
2781.20 2137
2781.70 2073
2782.20 2014
2782.69 1978
2783.19 1850
2783.69 1881
2784.19 1923
2784.68 1957
2785.18 1954
2785.68 1996
2786.18 1890
2786.67 1778
2787.17 1753
2787.67 1853
2788.17 1757
2788.67 1527
2789.16 1743
2789.66 1735
2790.16 1722
2790.66 1764
2791.16 1784
2791.65 1691
2792.15 1798
2792.65 1791
2793.15 1855
2793.65 1854
2794.14 1804
2794.64 1898
2795.14 1937
2795.64 2036
2796.14 1982
2796.64 2233
2797.14 2119
2797.63 2268
2798.13 2230
2798.63 2167
2799.13 2208
2799.63 2183
2800.13 2282
2800.63 2187
2801.13 2188
2801.63 1999
2802.12 2043
2802.62 1948
2803.12 1856
2803.62 1882
2804.12 2046
2804.62 2125
2805.12 2081
2805.62 2061
2806.12 2242
2806.62 2365
2807.12 2395
2807.62 2586
2808.12 2576
2808.62 2598
2809.12 2555
2809.62 2504
2810.12 2620
2810.62 2452
2811.12 2345
2811.61 2171
2812.11 2297
2812.61 2262
2813.11 2164
2813.62 1960
2814.12 2007
2814.62 1951
2815.12 1934
2815.62 1973
2816.12 2040
2816.62 2044
2817.12 2087
2817.62 2017
2818.12 2014
2818.62 1954
2819.12 1876
2819.62 1825
2820.12 1944
2820.62 2140
2821.12 2012
2821.62 1851
2822.12 1944
2822.62 2045
2823.13 2078
2823.63 2017
2824.13 2021
2824.63 1991
2825.13 2033
2825.63 1992
2826.13 1930
2826.63 1990
2827.13 2033
2827.64 1865
2828.14 1918
2828.64 1880
2829.14 1866
2829.64 1962
2830.14 1869
2830.64 1901
2831.15 1947
2831.65 1837
2832.15 1844
2832.65 1855
2833.15 1799
2833.65 1787
2834.16 1823
2834.66 1913
2835.16 1900
2835.66 1971
2836.16 2028
2836.67 1999
2837.17 1936
2837.67 2035
2838.17 2110
2838.68 2079
2839.18 1963
2839.68 2034
2840.18 2049
2840.69 1856
2841.19 2035
2841.69 1996
2842.19 2014
2842.70 1911
2843.20 1909
2843.70 1770
2844.20 1950
2844.71 1862
2845.21 1940
2845.71 1995
2846.22 2128
2846.72 2067
2847.22 1987
2847.73 2096
2848.23 2000
2848.73 2098
2849.23 2082
2849.74 2070
2850.24 1976
2850.74 2007
2851.25 1970
2851.75 1988
2852.26 1885
2852.76 1898
2853.26 1847
2853.77 1783
2854.27 1773
2854.77 1727
2855.28 1692
2855.78 1646
2856.28 1620
2856.79 1662
2857.29 1743
2857.80 1882
2858.30 1946
2858.80 1912
2859.31 1919
2859.81 1799
2860.32 1837
2860.82 1921
2861.33 1766
2861.83 1819
2862.33 1894
2862.84 1941
2863.34 2002
2863.85 1895
2864.35 1803
2864.86 1806
2865.36 1790
2865.87 1722
2866.37 1742
2866.88 1829
2867.38 1810
2867.89 1698
2868.39 1705
2868.90 1860
2869.40 1741
2869.91 1721
2870.41 1874
2870.92 1887
2871.42 1836
2871.93 1895
2872.43 1948
2872.94 1879
2873.44 1957
2873.95 1791
2874.45 1957
2874.96 1984
2875.46 1904
2875.97 1914
2876.48 2037
2876.98 1980
2877.49 1995
2877.99 1840
2878.50 1731
2879.00 1945
2879.51 1860
2880.02 1781
2880.52 1919
2881.03 1944
2881.53 1882
2882.04 1922
2882.55 1948
2883.05 1910
2883.56 1932
2884.07 1981
2884.57 2114
2885.08 2079
2885.59 2097
2886.09 2068
2886.60 2142
2887.10 2036
2887.61 2239
2888.12 2363
2888.62 2200
2889.13 2228
2889.64 2289
2890.15 2154
2890.65 2156
2891.16 2151
2891.67 2110
2892.17 1878
2892.68 1971
2893.19 2048
2893.69 1968
2894.20 2098
2894.71 2048
2895.22 2115
2895.72 2030
2896.23 1990
2896.74 2017
2897.25 2035
2897.75 1995
2898.26 2024
2898.77 2078
2899.28 2021
2899.78 2116
2900.29 2210
2900.80 2290
2901.31 2208
2901.81 2410
2902.32 2423
2902.83 2394
2903.34 2305
2903.85 2299
2904.35 2326
2904.86 2335
2905.37 2431
2905.88 2337
2906.39 2357
2906.90 2312
2907.40 2217
2907.91 2239
2908.42 2115
2908.93 2036
2909.44 1992
2909.95 2040
2910.46 1974
2910.96 1926
2911.47 1936
2911.98 1779
2912.49 1877
2913.00 1790
2913.51 1831
2914.02 1836
2914.53 1922
2915.04 1896
2915.54 1961
2916.05 2060
2916.56 1930
2917.07 1966
2917.58 2093
2918.09 2011
2918.60 1812
2919.11 1943
2919.62 2003
2920.13 1885
2920.64 1841
2921.15 1991
2921.66 2059
2922.17 2020
2922.68 2031
2923.19 2112
2923.70 1985
2924.21 2031
2924.72 2187
2925.23 2228
2925.74 2334
2926.25 2357
2926.76 2324
2927.27 2311
2927.78 2136
2928.29 2071
2928.80 2065
2929.31 2074
2929.82 2082
2930.33 1946
2930.84 1907
2931.35 1917
2931.86 1921
2932.37 1889
2932.88 1913
2933.39 1941
2933.90 1797
2934.41 2066
2934.92 1970
2935.43 1868
2935.94 1954
2936.45 2030
2936.97 1969
2937.48 2001
2937.99 1854
2938.50 2007
2939.01 1979
2939.52 1925
2940.03 2080
2940.54 2154
2941.05 1988
2941.57 1938
2942.08 1955
2942.59 1999
2943.10 2095
2943.61 2058
2944.12 2190
2944.63 2279
2945.15 2351
2945.66 2478
2946.17 2568
2946.68 2597
2947.19 2641
2947.71 2593
2948.22 2452
2948.73 2463
2949.24 2431
2949.75 2339
2950.27 2218
2950.78 2149
2951.29 2038
2951.80 2071
2952.31 2024
2952.83 1989
2953.34 1992
2953.85 1987
2954.36 1932
2954.88 1861
2955.39 1779
2955.90 1836
2956.41 1837
2956.93 1708
2957.44 1914
2957.95 1954
2958.47 1808
2958.98 1860
2959.49 1980
2960.00 2192
2960.52 2020
2961.03 1938
2961.54 1929
2962.06 1981
2962.57 1998
2963.08 1999
2963.60 2184
2964.11 1927
2964.62 2081
2965.14 2035
2965.65 2028
2966.16 1893
2966.68 2008
2967.19 1971
2967.70 1736
2968.22 1755
2968.73 1815
2969.24 2042
2969.76 2063
2970.27 1851
2970.79 1900
2971.30 1998
2971.81 1864
2972.33 1820
2972.84 1924
2973.36 1926
2973.87 1884
2974.38 1722
2974.90 1888
2975.41 1929
2975.93 1852
2976.44 1890
2976.96 1670
2977.47 1720
2977.99 1868
2978.50 1750
2979.01 1749
2979.53 1732
2980.04 1790
2980.56 1809
2981.07 1854
2981.59 1901
2982.10 1954
2982.62 1917
2983.13 1899
2983.65 1915
2984.16 1943
2984.68 1954
2985.19 2181
2985.71 2027
2986.22 2157
2986.74 2181
2987.25 2170
2987.77 2298
2988.28 2191
2988.80 2216
2989.32 2240
2989.83 2279
2990.35 2279
2990.86 2134
2991.38 2119
2991.89 2205
2992.41 2131
2992.92 2359
2993.44 2207
2993.96 2200
2994.47 2224
2994.99 2372
2995.50 2366
2996.02 2564
2996.54 2599
2997.05 2555
2997.57 2640
2998.09 2573
2998.60 2673
2999.12 2801
2999.63 2927
3000.15 2702
3000.67 2910
3001.18 2929
3001.70 2714
3002.22 2991
3002.73 3281
3003.25 3316
3003.77 3592
3004.28 3710
3004.80 3785
3005.32 3924
3005.83 4011
3006.35 3858
3006.87 3867
3007.39 3710
3007.90 3608
3008.42 3112
3008.94 2936
3009.45 2836
3009.97 2761
3010.49 2365
3011.01 2176
3011.52 2185
3012.04 2189
3012.56 2230
3013.08 2192
3013.59 2031
3014.11 2050
3014.63 2044
3015.15 2088
3015.66 2257
3016.18 2052
3016.70 2160
3017.22 2234
3017.74 2264
3018.25 2257
3018.77 2146
3019.29 2295
3019.81 2197
3020.33 2281
3020.84 2153
3021.36 2199
3021.88 2325
3022.40 2218
3022.92 2248
3023.44 2184
3023.95 2379
3024.47 2277
3024.99 2204
3025.51 2267
3026.03 2235
3026.55 2240
3027.07 2048
3027.58 2084
3028.10 1998
3028.62 2124
3029.14 2071
3029.66 2025
3030.18 2015
3030.70 2003
3031.22 2111
3031.74 2033
3032.26 2001
3032.77 1953
3033.29 1890
3033.81 1796
3034.33 1851
3034.85 1876
3035.37 1908
3035.89 1956
3036.41 2067
3036.93 2050
3037.45 1992
3037.97 1978
3038.49 1943
3039.01 1876
3039.53 1853
3040.05 1906
3040.57 1887
3041.09 1836
3041.61 1778
3042.13 1747
3042.65 1883
3043.17 1836
3043.69 1885
3044.21 1817
3044.73 1886
3045.25 1771
3045.77 1910
3046.29 1893
3046.81 1942
3047.33 2016
3047.85 1932
3048.37 1965
3048.89 1974
3049.41 1845
3049.93 1848
3050.45 1927
3050.98 1952
3051.50 1790
3052.02 1816
3052.54 1769
3053.06 1746
3053.58 1757
3054.10 1705
3054.62 1642
3055.14 1686
3055.66 1841
3056.19 1796
3056.71 1951
3057.23 1820
3057.75 1915
3058.27 1969
3058.79 1928
3059.31 1930
3059.84 1719
3060.36 1890
3060.88 1818
3061.40 1718
3061.92 1678
3062.44 1754
3062.97 1725
3063.49 1810
3064.01 1827
3064.53 1971
3065.05 1853
3065.58 1957
3066.10 2083
3066.62 2073
3067.14 1929
3067.66 2081
3068.19 2039
3068.71 1991
3069.23 1944
3069.75 1922
3070.28 1910
3070.80 1874
3071.32 1957
3071.84 1840
3072.37 1970
3072.89 1756
3073.41 1793
3073.93 1983
3074.46 1987
3074.98 1858
3075.50 2058
3076.03 2155
3076.55 2151
3077.07 2113
3077.59 2150
3078.12 2289
3078.64 2209
3079.16 2243
3079.69 2451
3080.21 2253
3080.73 2233
3081.26 2392
3081.78 2348
3082.30 2414
3082.83 2456
3083.35 2430
3083.87 2313
3084.40 2349
3084.92 2460
3085.45 2431
3085.97 2491
3086.49 2461
3087.02 2183
3087.54 2117
3088.06 2175
3088.59 2130
3089.11 2113
3089.64 2255
3090.16 2158
3090.68 2119
3091.21 2161
3091.73 2201
3092.26 2125
3092.78 2026
3093.31 2118
3093.83 2230
3094.36 2184
3094.88 2240
3095.40 2433
3095.93 2367
3096.45 2281
3096.98 2318
3097.50 2424
3098.03 2613
3098.55 2554
3099.08 2660
3099.60 3041
3100.13 3438
3100.65 4190
3101.18 4624
3101.70 5126
3102.23 5719
3102.75 5839
3103.28 6107
3103.80 6460
3104.33 6509
3104.85 6127
3105.38 5896
3105.90 5342
3106.43 4873
3106.96 4077
3107.48 3537
3108.01 3178
3108.53 2896
3109.06 2711
3109.58 2529
3110.11 2471
3110.64 2447
3111.16 2252
3111.69 2337
3112.21 2366
3112.74 2282
3113.27 2117
3113.79 2165
3114.32 2249
3114.84 2160
3115.37 2147
3115.90 2043
3116.42 1930
3116.95 1857
3117.48 2094
3118.00 1956
3118.53 2061
3119.06 2103
3119.58 2128
3120.11 2186
3120.64 2168
3121.16 2101
3121.69 2134
3122.22 2249
3122.74 2241
3123.27 2240
3123.80 2202
3124.32 2209
3124.85 2041
3125.38 2087
3125.90 2113
3126.43 1901
3126.96 2005
3127.49 2026
3128.01 1923
3128.54 2015
3129.07 1982
3129.60 1953
3130.12 1920
3130.65 2024
3131.18 2016
3131.71 1948
3132.23 1921
3132.76 1893
3133.29 1892
3133.82 1847
3134.35 1823
3134.87 1860
3135.40 1797
3135.93 1731
3136.46 1840
3136.99 1891
3137.51 2005
3138.04 1868
3138.57 1827
3139.10 1856
3139.63 1810
3140.15 1841
3140.68 1875
3141.21 1797
3141.74 1756
3142.27 1862
3142.80 1941
3143.33 1913
3143.85 1843
3144.38 1867
3144.91 1881
3145.44 2070
3145.97 2108
3146.50 2079
3147.03 2262
3147.56 2217
3148.08 2363
3148.61 2344
3149.14 2354
3149.67 2473
3150.20 2333
3150.73 2353
3151.26 2321
3151.79 2290
3152.32 2243
3152.85 2260
3153.38 2151
3153.91 2165
3154.44 2173
3154.97 1987
3155.50 1994
3156.03 1876
3156.56 1953
3157.08 2013
3157.61 2032
3158.14 1949
3158.67 1935
3159.20 2102
3159.73 2214
3160.26 2154
3160.79 2041
3161.32 1997
3161.85 2017
3162.39 2182
3162.92 2098
3163.45 2024
3163.98 1850
3164.51 1969
3165.04 1921
3165.57 1849
3166.10 1886
3166.63 1915
3167.16 1985
3167.69 1910
3168.22 1791
3168.75 1796
3169.28 1895
3169.81 1919
3170.34 1900
3170.87 1954
3171.41 1884
3171.94 1903
3172.47 1906
3173.00 2026
3173.53 2112
3174.06 2176
3174.59 1983
3175.12 2041
3175.65 2158
3176.19 2119
3176.72 2204
3177.25 2112
3177.78 2039
3178.31 2114
3178.84 1947
3179.38 1995
3179.91 1888
3180.44 1935
3180.97 1895
3181.50 1793
3182.03 1895
3182.57 1999
3183.10 1951
3183.63 1891
3184.16 1874
3184.69 1738
3185.23 1886
3185.76 1787
3186.29 1891
3186.82 1847
3187.36 1755
3187.89 1702
3188.42 1903
3188.95 1786
3189.49 1824
3190.02 1855
3190.55 1794
3191.08 1817
3191.62 1791
3192.15 1765
3192.68 1879
3193.21 1747
3193.75 1688
3194.28 1614
3194.81 1593
3195.35 1793
3195.88 1679
3196.41 1664
3196.94 1713
3197.48 1797
3198.01 1815
3198.54 1940
3199.08 2034
3199.61 2027
3200.14 1976
3200.68 2056
3201.21 2039
3201.74 2166
3202.28 2190
3202.81 2024
3203.35 2170
3203.88 2164
3204.41 1939
3204.95 2019
3205.48 1934
3206.01 2059
3206.55 2006
3207.08 2047
3207.62 2021
3208.15 2024
3208.68 1994
3209.22 1963
3209.75 1996
3210.29 2109
3210.82 2185
3211.36 2127
3211.89 2210
3212.42 2147
3212.96 2052
3213.49 2112
3214.03 2053
3214.56 1991
3215.10 1894
3215.63 2014
3216.17 2070
3216.70 1992
3217.24 2063
3217.77 2038
3218.31 2055
3218.84 2145
3219.38 2111
3219.91 1974
3220.45 2020
3220.98 2115
3221.52 2139
3222.05 2120
3222.59 2216
3223.12 2200
3223.66 2155
3224.19 2267
3224.73 2243
3225.26 2396
3225.80 2470
3226.33 2375
3226.87 2210
3227.41 2359
3227.94 2436
3228.48 2264
3229.01 2153
3229.55 2067
3230.08 2124
3230.62 2190
3231.16 2109
3231.69 2004
3232.23 2028
3232.76 2039
3233.30 2059
3233.84 2135
3234.37 1973
3234.91 1986
3235.45 1950
3235.98 1926
3236.52 2071
3237.05 2083
3237.59 2135
3238.13 2219
3238.66 2169
3239.20 2058
3239.74 2078
3240.27 2115
3240.81 2291
3241.35 2168
3241.88 2078
3242.42 2077
3242.96 2085
3243.50 1995
3244.03 1929
3244.57 2050
3245.11 2035
3245.64 1832
3246.18 1860
3246.72 1912
3247.26 1898
3247.79 1992
3248.33 2107
3248.87 1919
3249.40 2100
3249.94 2065
3250.48 2091
3251.02 2046
3251.56 2048
3252.09 1972
3252.63 2041
3253.17 2199
3253.71 2239
3254.24 2267
3254.78 2150
3255.32 2195
3255.86 2291
3256.40 2385
3256.93 2581
3257.47 2380
3258.01 2419
3258.55 2540
3259.09 2873
3259.63 2990
3260.16 3193
3260.70 3141
3261.24 3256
3261.78 3485
3262.32 3570
3262.86 3911
3263.39 3929
3263.93 3882
3264.47 4136
3265.01 4324
3265.55 4069
3266.09 4055
3266.63 4025
3267.17 4087
3267.71 4230
3268.24 4068
3268.78 3865
3269.32 3722
3269.86 3576
3270.40 3221
3270.94 2979
3271.48 2717
3272.02 2676
3272.56 2622
3273.10 2396
3273.64 2215
3274.18 2294
3274.72 2323
3275.26 2354
3275.80 2280
3276.34 2266
3276.87 2304
3277.41 2263
3277.95 2365
3278.49 2516
3279.03 2448
3279.57 2409
3280.11 2447
3280.65 2414
3281.19 2362
3281.73 2421
3282.27 2384
3282.81 2543
3283.36 2390
3283.90 2247
3284.44 2294
3284.98 2382
3285.52 2454
3286.06 2300
3286.60 2433
3287.14 2462
3287.68 2410
3288.22 2391
3288.76 2523
3289.30 2474
3289.84 2496
3290.38 2502
3290.92 2688
3291.46 2569
3292.01 2781
3292.55 3021
3293.09 3202
3293.63 3069
3294.17 3353
3294.71 3390
3295.25 3644
3295.79 3712
3296.34 3830
3296.88 4170
3297.42 4064
3297.96 3692
3298.50 3552
3299.04 3572
3299.58 3444
3300.13 3134
3300.67 2926
3301.21 2671
3301.75 2656
3302.29 2572
3302.83 2571
3303.38 2578
3303.92 2353
3304.46 2555
3305.00 2598
3305.54 2459
3306.09 2469
3306.63 2419
3307.17 2381
3307.71 2409
3308.26 2391
3308.80 2105
3309.34 2230
3309.88 2231
3310.43 2334
3310.97 2440
3311.51 2271
3312.05 2287
3312.60 2435
3313.14 2491
3313.68 2508
3314.22 2623
3314.77 2593
3315.31 2459
3315.85 2595
3316.40 2896
3316.94 2870
3317.48 3045
3318.03 3044
3318.57 2952
3319.11 2948
3319.65 2954
3320.20 3029
3320.74 3099
3321.28 3289
3321.83 3346
3322.37 3175
3322.92 3251
3323.46 3355
3324.00 3196
3324.55 3132
3325.09 3221
3325.63 3012
3326.18 2842
3326.72 2992
3327.27 2980
3327.81 2740
3328.35 2769
3328.90 2873
3329.44 3007
3329.99 3069
3330.53 3337
3331.07 3822
3331.62 4413
3332.16 5348
3332.71 6377
3333.25 7247
3333.80 8411
3334.34 9613
3334.88 11126
3335.43 12584
3335.97 13728
3336.52 14413
3337.06 14543
3337.61 14879
3338.15 14293
3338.70 13165
3339.24 11812
3339.79 10692
3340.33 9063
3340.88 7749
3341.42 6437
3341.97 5439
3342.51 4753
3343.06 3942
3343.60 3555
3344.15 3394
3344.69 3197
3345.24 3037
3345.78 2759
3346.33 2715
3346.87 2702
3347.42 2675
3347.97 2653
3348.51 2750
3349.06 2588
3349.60 2498
3350.15 2506
3350.69 2518
3351.24 2514
3351.79 2381
3352.33 2390
3352.88 2213
3353.42 2387
3353.97 2325
3354.52 2203
3355.06 2259
3355.61 2197
3356.15 2227
3356.70 2320
3357.25 2259
3357.79 2241
3358.34 2353
3358.89 2144
3359.43 2224
3359.98 2238
3360.53 2246
3361.07 2227
3361.62 2145
3362.17 1996
3362.71 2230
3363.26 2315
3363.81 2373
3364.35 2361
3364.90 2165
3365.45 2216
3365.99 2236
3366.54 2239
3367.09 2222
3367.64 2242
3368.18 2344
3368.73 2360
3369.28 2223
3369.82 2271
3370.37 2203
3370.92 2251
3371.47 2306
3372.01 2626
3372.56 2592
3373.11 2520
3373.66 2781
3374.21 2889
3374.75 2913
3375.30 2740
3375.85 2715
3376.40 2724
3376.94 2626
3377.49 2379
3378.04 2220
3378.59 2172
3379.14 2071
3379.68 2088
3380.23 2047
3380.78 2074
3381.33 2033
3381.88 1908
3382.43 1876
3382.97 1880
3383.52 1825
3384.07 1878
3384.62 1916
3385.17 1900
3385.72 1908
3386.27 1766
3386.81 1891
3387.36 1890
3387.91 1835
3388.46 1918
3389.01 1967
3389.56 1918
3390.11 1894
3390.66 1984
3391.21 1882
3391.76 1797
3392.30 1794
3392.85 1846
3393.40 1830
3393.95 1841
3394.50 1982
3395.05 1778
3395.60 1683
3396.15 1844
3396.70 1881
3397.25 1835
3397.80 1871
3398.35 1819
3398.90 1875
3399.45 1840
3400.00 1832
3400.55 1868
3401.10 1869
3401.65 1774
3402.20 1821
3402.75 1804
3403.30 1740
3403.85 1829
3404.40 1698
3404.95 1738
3405.50 1891
3406.05 1842
3406.60 1849
3407.15 1742
3407.70 1853
3408.25 1744
3408.80 1751
3409.35 1745
3409.90 1843
3410.45 1816
3411.00 1768
3411.55 1835
3412.10 1878
3412.66 1853
3413.21 1807
3413.76 1889
3414.31 1899
3414.86 1794
3415.41 1867
3415.96 1919
3416.51 1936
3417.06 1801
3417.61 1783
3418.17 1736
3418.72 1775
3419.27 1764
3419.82 1766
3420.37 1852
3420.92 1844
3421.47 1972
3422.03 1969
3422.58 1991
3423.13 2072
3423.68 2059
3424.23 2048
3424.78 2217
3425.34 2148
3425.89 2017
3426.44 2102
3426.99 2046
3427.54 2009
3428.10 1946
3428.65 1832
3429.20 1756
3429.75 1749
3430.31 1727
3430.86 1605
3431.41 1582
3431.96 1725
3432.51 1736
3433.07 1780
3433.62 1750
3434.17 1768
3434.72 1813
3435.28 1785
3435.83 1796
3436.38 1725
3436.94 1870
3437.49 1942
3438.04 1971
3438.59 1905
3439.15 2027
3439.70 1978
3440.25 1985
3440.81 2008
3441.36 2082
3441.91 1883
3442.47 1957
3443.02 1950
3443.57 1797
3444.13 1720
3444.68 1848
3445.23 1842
3445.79 1851
3446.34 1787
3446.89 1895
3447.45 1824
3448.00 1783
3448.55 1804
3449.11 1749
3449.66 1663
3450.22 1643
3450.77 1551
3451.32 1500
3451.88 1550
3452.43 1515
3452.99 1539
3453.54 1464
3454.09 1662
3454.65 1684
3455.20 1723
3455.76 1800
3456.31 1601
3456.87 1682
3457.42 1613
3457.97 1665
3458.53 1764
3459.08 1741
3459.64 1679
3460.19 1778
3460.75 1752
3461.30 1674
3461.86 1727
3462.41 1792
3462.97 1789
3463.52 1803
3464.08 1790
3464.63 1710
3465.19 1768
3465.74 1713
3466.30 1762
3466.85 1830
3467.41 1833
3467.96 1966
3468.52 1933
3469.07 1866
3469.63 1907
3470.18 1963
3470.74 1957
3471.30 1901
3471.85 1826
3472.41 1850
3472.96 1824
3473.52 2051
3474.07 1924
3474.63 2005
3475.19 1958
3475.74 1868
3476.30 1946
3476.85 2107
3477.41 2109
3477.97 2056
3478.52 2187
3479.08 2098
3479.63 1998
3480.19 2080
3480.75 2163
3481.30 2068
3481.86 2260
3482.42 2145
3482.97 2152
3483.53 2077
3484.08 2140
3484.64 1947
3485.20 2105
3485.75 2127
3486.31 2132
3486.87 2255
3487.43 2348
3487.98 2363
3488.54 2650
3489.10 2873
3489.65 2953
3490.21 3288
3490.77 3496
3491.32 3581
3491.88 3968
3492.44 3751
3493.00 3681
3493.55 3883
3494.11 3891
3494.67 3960
3495.23 3700
3495.78 3607
3496.34 3704
3496.90 3802
3497.46 3808
3498.01 4329
3498.57 4501
3499.13 4361
3499.69 4629
3500.24 4696
3500.80 4900
3501.36 5036
3501.92 5035
3502.48 4909
3503.03 4968
3503.59 4746
3504.15 4843
3504.71 4856
3505.27 5002
3505.83 5193
3506.38 4862
3506.94 4781
3507.50 4498
3508.06 4138
3508.62 3976
3509.18 3742
3509.74 3415
3510.29 3187
3510.85 2847
3511.41 2775
3511.97 2667
3512.53 2313
3513.09 2258
3513.65 2255
3514.21 2214
3514.76 2073
3515.32 2016
3515.88 2058
3516.44 1986
3517.00 2094
3517.56 2048
3518.12 1984
3518.68 2027
3519.24 2072
3519.80 2086
3520.36 2073
3520.92 2264
3521.48 2151
3522.04 2301
3522.60 2214
3523.16 2233
3523.71 2341
3524.27 2346
3524.83 2239
3525.39 2177
3525.95 2233
3526.51 2226
3527.07 2140
3527.63 2093
3528.19 2033
3528.75 1840
3529.31 1791
3529.87 1916
3530.44 1809
3531.00 1763
3531.56 1790
3532.12 1908
3532.68 2001
3533.24 1949
3533.80 1949
3534.36 1944
3534.92 1954
3535.48 1969
3536.04 1997
3536.60 2058
3537.16 2111
3537.72 1999
3538.28 1993
3538.84 2056
3539.41 2099
3539.97 2081
3540.53 2068
3541.09 2021
3541.65 2038
3542.21 1997
3542.77 2057
3543.33 1986
3543.89 1880
3544.46 2002
3545.02 1897
3545.58 1979
3546.14 2009
3546.70 1851
3547.26 1786
3547.83 1780
3548.39 1763
3548.95 1774
3549.51 1859
3550.07 1755
3550.63 1746
3551.20 1693
3551.76 1848
3552.32 1749
3552.88 1575
3553.44 1623
3554.01 1657
3554.57 1671
3555.13 1618
3555.69 1668
3556.26 1662
3556.82 1771
3557.38 1633
3557.94 1656
3558.50 1769
3559.07 1701
3559.63 1687
3560.19 1632
3560.76 1772
3561.32 1740
3561.88 1691
3562.44 1714
3563.01 1862
3563.57 1757
3564.13 1761
3564.70 1800
3565.26 1760
3565.82 1711
3566.38 1790
3566.95 1701
3567.51 1685
3568.07 1687
3568.64 1632
3569.20 1707
3569.76 1677
3570.33 1513
3570.89 1507
3571.45 1619
3572.02 1684
3572.58 1640
3573.15 1603
3573.71 1627
3574.27 1766
3574.84 1775
3575.40 1756
3575.96 1778
3576.53 1897
3577.09 1687
3577.66 1693
3578.22 1776
3578.78 1803
3579.35 1729
3579.91 1853
3580.48 1732
3581.04 1751
3581.61 1641
3582.17 1634
3582.73 1704
3583.30 1588
3583.86 1613
3584.43 1693
3584.99 1712
3585.56 1618
3586.12 1691
3586.69 1607
3587.25 1574
3587.82 1690
3588.38 1649
3588.95 1706
3589.51 1677
3590.08 1659
3590.64 1638
3591.21 1722
3591.77 1613
3592.34 1588
3592.90 1679
3593.47 1659
3594.03 1851
3594.60 1815
3595.16 1677
3595.73 1579
3596.29 1755
3596.86 1761
3597.42 1606
3597.99 1652
3598.56 1666
3599.12 1728
3599.69 1662
3600.25 1669
3600.82 1735
3601.38 1634
3601.95 1536
3602.52 1576
3603.08 1631
3603.65 1704
3604.21 1631
3604.78 1520
3605.35 1601
3605.91 1538
3606.48 1552
3607.05 1499
3607.61 1550
3608.18 1451
3608.74 1453
3609.31 1443
3609.88 1466
3610.44 1439
3611.01 1503
3611.58 1526
3612.14 1535
3612.71 1509
3613.28 1689
3613.84 1895
3614.41 1786
3614.98 1836
3615.55 1831
3616.11 1949
3616.68 2063
3617.25 2281
3617.81 2358
3618.38 2367
3618.95 2567
3619.52 2491
3620.08 2525
3620.65 2528
3621.22 2533
3621.79 2378
3622.35 2091
3622.92 2006
3623.49 1898
3624.06 1903
3624.62 1816
3625.19 1503
3625.76 1559
3626.33 1624
3626.89 1667
3627.46 1652
3628.03 1636
3628.60 1589
3629.17 1643
3629.73 1564
3630.30 1676
3630.87 1661
3631.44 1738
3632.01 1731
3632.58 1825
3633.14 1742
3633.71 1787
3634.28 1681
3634.85 1709
3635.42 1773
3635.99 1703
3636.56 1746
3637.12 1748
3637.69 1839
3638.26 1836
3638.83 1895
3639.40 1933
3639.97 2057
3640.54 2101
3641.11 2056
3641.67 2132
3642.24 2213
3642.81 2168
3643.38 2184
3643.95 2082
3644.52 1952
3645.09 1980
3645.66 1997
3646.23 1977
3646.80 1816
3647.37 1769
3647.94 1769
3648.51 1770
3649.08 1814
3649.65 1780
3650.22 1980
3650.79 2076
3651.36 2143
3651.93 2050
3652.50 1982
3653.06 2004
3653.63 2120
3654.20 2085
3654.77 2237
3655.35 2270
3655.92 2210
3656.49 2204
3657.06 2199
3657.63 2414
3658.20 2404
3658.77 2447
3659.34 2386
3659.91 2488
3660.48 2439
3661.05 2261
3661.62 2348
3662.19 2319
3662.76 2356
3663.33 2381
3663.90 2133
3664.47 2030
3665.04 2102
3665.61 2119
3666.19 2012
3666.76 1867
3667.33 1900
3667.90 2012
3668.47 2030
3669.04 1888
3669.61 1837
3670.18 1840
3670.75 1706
3671.33 1791
3671.90 1714
3672.47 1815
3673.04 1881
3673.61 1833
3674.18 1802
3674.76 1832
3675.33 2015
3675.90 2003
3676.47 2008
3677.04 1822
3677.61 1777
3678.19 1912
3678.76 1900
3679.33 1872
3679.90 1917
3680.47 1818
3681.05 1692
3681.62 1661
3682.19 1517
3682.76 1620
3683.33 1672
3683.91 1706
3684.48 1601
3685.05 1583
3685.62 1720
3686.20 1767
3686.77 1616
3687.34 1776
3687.91 2102
3688.49 2088
3689.06 2029
3689.63 2070
3690.21 2137
3690.78 2217
3691.35 2174
3691.92 2121
3692.50 2074
3693.07 1839
3693.64 1907
3694.22 1864
3694.79 1801
3695.36 1807
3695.94 1868
3696.51 1793
3697.08 1785
3697.66 1717
3698.23 1966
3698.80 1796
3699.38 1802
3699.95 1792
3700.52 1755
3701.10 1795
3701.67 1842
3702.24 1809
3702.82 1778
3703.39 1830
3703.97 1736
3704.54 1840
3705.11 1846
3705.69 1757
3706.26 1705
3706.84 1775
3707.41 1726
3707.98 1726
3708.56 1697
3709.13 1713
3709.71 1797
3710.28 1881
3710.86 1894
3711.43 1762
3712.01 1753
3712.58 1896
3713.15 1845
3713.73 1627
3714.30 1635
3714.88 1669
3715.45 1668
3716.03 1649
3716.60 1678
3717.18 1600
3717.75 1492
3718.33 1489
3718.90 1495
3719.48 1555
3720.05 1562
3720.63 1632
3721.20 1611
3721.78 1581
3722.35 1525
3722.93 1518
3723.51 1658
3724.08 1543
3724.66 1607
3725.23 1583
3725.81 1524
3726.38 1587
3726.96 1591
3727.53 1519
3728.11 1554
3728.69 1623
3729.26 1640
3729.84 1739
3730.41 1782
3730.99 1824
3731.57 1794
3732.14 1761
3732.72 1909
3733.29 1856
3733.87 1929
3734.45 1812
3735.02 1793
3735.60 1800
3736.18 1791
3736.75 1832
3737.33 1668
3737.90 1705
3738.48 1616
3739.06 1635
3739.63 1520
3740.21 1490
3740.79 1539
3741.36 1582
3741.94 1534
3742.52 1492
3743.10 1537
3743.67 1530
3744.25 1485
3744.83 1564
3745.40 1530
3745.98 1614
3746.56 1684
3747.13 1622
3747.71 1583
3748.29 1668
3748.87 1711
3749.44 1523
3750.02 1549
3750.60 1540
3751.18 1607
3751.75 1479
3752.33 1456
3752.91 1449
3753.49 1529
3754.06 1537
3754.64 1515
3755.22 1564
3755.80 1427
3756.38 1464
3756.95 1523
3757.53 1466
3758.11 1595
3758.69 1485
3759.27 1517
3759.84 1565
3760.42 1579
3761.00 1620
3761.58 1526
3762.16 1507
3762.74 1555
3763.32 1662
3763.89 1612
3764.47 1668
3765.05 1649
3765.63 1816
3766.21 1652
3766.79 1476
3767.37 1554
3767.94 1636
3768.52 1563
3769.10 1555
3769.68 1571
3770.26 1563
3770.84 1501
3771.42 1571
3772.00 1623
3772.58 1531
3773.16 1594
3773.74 1577
3774.31 1619
3774.89 1397
3775.47 1523
3776.05 1480
3776.63 1423
3777.21 1448
3777.79 1491
3778.37 1372
3778.95 1374
3779.53 1407
3780.11 1543
3780.69 1401
3781.27 1424
3781.85 1491
3782.43 1464
3783.01 1414
3783.59 1479
3784.17 1362
3784.75 1384
3785.33 1460
3785.91 1491
3786.49 1434
3787.07 1513
3787.65 1487
3788.23 1414
3788.81 1509
3789.39 1426
3789.97 1499
3790.55 1487
3791.13 1531
3791.71 1679
3792.30 1566
3792.88 1610
3793.46 1674
3794.04 1653
3794.62 1652
3795.20 1557
3795.78 1534
3796.36 1577
3796.94 1467
3797.52 1517
3798.10 1581
3798.69 1694
3799.27 1858
3799.85 1942
3800.43 1970
3801.01 1922
3801.59 1937
3802.17 1998
3802.76 1995
3803.34 1963
3803.92 1940
3804.50 1995
3805.08 1934
3805.66 1895
3806.25 1834
3806.83 1825
3807.41 1954
3807.99 1987
3808.57 1861
3809.16 1997
3809.74 2122
3810.32 2087
3810.90 2057
3811.48 2146
3812.07 2173
3812.65 2111
3813.23 2202
3813.81 2314
3814.39 2205
3814.98 2209
3815.56 2267
3816.14 2302
3816.72 2325
3817.31 2097
3817.89 2023
3818.47 1820
3819.06 1932
3819.64 1886
3820.22 1659
3820.80 1702
3821.39 1628
3821.97 1635
3822.55 1629
3823.14 1432
3823.72 1563
3824.30 1440
3824.89 1455
3825.47 1474
3826.05 1497
3826.64 1528
3827.22 1507
3827.80 1472
3828.39 1405
3828.97 1632
3829.55 1584
3830.14 1450
3830.72 1534
3831.30 1466
3831.89 1474
3832.47 1501
3833.05 1488
3833.64 1431
3834.22 1508
3834.81 1488
3835.39 1568
3835.97 1439
3836.56 1509
3837.14 1397
3837.73 1473
3838.31 1376
3838.90 1365
3839.48 1425
3840.06 1380
3840.65 1416
3841.23 1451
3841.82 1535
3842.40 1358
3842.99 1271
3843.57 1351
3844.16 1461
3844.74 1363
3845.33 1289
3845.91 1385
3846.50 1319
3847.08 1286
3847.66 1290
3848.25 1427
3848.83 1422
3849.42 1509
3850.00 1510
3850.59 1379
3851.18 1354
3851.76 1398
3852.35 1445
3852.93 1412
3853.52 1383
3854.10 1472
3854.69 1393
3855.27 1386
3855.86 1419
3856.44 1440
3857.03 1382
3857.62 1442
3858.20 1516
3858.79 1479
3859.37 1500
3859.96 1569
3860.54 1644
3861.13 1551
3861.72 1643
3862.30 1735
3862.89 1887
3863.47 1857
3864.06 2043
3864.65 1895
3865.23 1826
3865.82 1740
3866.41 1757
3866.99 1708
3867.58 1668
3868.17 1648
3868.75 1593
3869.34 1537
3869.93 1551
3870.51 1470
3871.10 1616
3871.69 1562
3872.27 1461
3872.86 1611
3873.45 1571
3874.03 1611
3874.62 1710
3875.21 1696
3875.79 1660
3876.38 1723
3876.97 1623
3877.56 1656
3878.14 1689
3878.73 1760
3879.32 1730
3879.90 1560
3880.49 1542
3881.08 1454
3881.67 1377
3882.25 1375
3882.84 1397
3883.43 1500
3884.02 1513
3884.61 1416
3885.19 1363
3885.78 1442
3886.37 1523
3886.96 1439
3887.54 1362
3888.13 1532
3888.72 1654
3889.31 1628
3889.90 1715
3890.48 1832
3891.07 1705
3891.66 1710
3892.25 1687
3892.84 1704
3893.43 1628
3894.01 1647
3894.60 1671
3895.19 1673
3895.78 1705
3896.37 1728
3896.96 1637
3897.55 1612
3898.14 1550
3898.72 1589
3899.31 1540
3899.90 1490
3900.49 1447
3901.08 1399
3901.67 1551
3902.26 1606
3902.85 1439
3903.44 1587
3904.03 1492
3904.61 1461
3905.20 1479
3905.79 1593
3906.38 1572
3906.97 1492
3907.56 1547
3908.15 1564
3908.74 1559
3909.33 1614
3909.92 1437
3910.51 1445
3911.10 1495
3911.69 1522
3912.28 1498
3912.87 1496
3913.46 1336
3914.05 1285
3914.64 1377
3915.23 1439
3915.82 1421
3916.41 1415
3917.00 1397
3917.59 1414
3918.18 1469
3918.77 1477
3919.36 1480
3919.95 1484
3920.54 1485
3921.13 1366
3921.72 1404
3922.31 1368
3922.90 1470
3923.49 1518
3924.08 1392
3924.68 1395
3925.27 1298
3925.86 1354
3926.45 1340
3927.04 1396
3927.63 1338
3928.22 1384
3928.81 1379
3929.40 1300
3929.99 1258
3930.59 1266
3931.18 1344
3931.77 1314
3932.36 1321
3932.95 1333
3933.54 1275
3934.13 1176
3934.73 1221
3935.32 1257
3935.91 1259
3936.50 1215
3937.09 1294
3937.68 1294
3938.28 1322
3938.87 1351
3939.46 1290
3940.05 1267
3940.64 1296
3941.23 1463
3941.83 1424
3942.42 1404
3943.01 1449
3943.60 1511
3944.20 1433
3944.79 1475
3945.38 1455
3945.97 1458
3946.56 1326
3947.16 1441
3947.75 1346
3948.34 1277
3948.94 1376
3949.53 1368
3950.12 1303
3950.71 1274
3951.31 1453
3951.90 1319
3952.49 1525
3953.08 1438
3953.68 1449
3954.27 1428
3954.86 1337
3955.46 1347
3956.05 1366
3956.64 1461
3957.24 1523
3957.83 1596
3958.42 1498
3959.02 1431
3959.61 1525
3960.20 1406
3960.80 1489
3961.39 1275
3961.98 1406
3962.58 1398
3963.17 1377
3963.76 1481
3964.36 1533
3964.95 1399
3965.55 1412
3966.14 1489
3966.73 1406
3967.33 1418
3967.92 1496
3968.52 1421
3969.11 1327
3969.70 1414
3970.30 1411
3970.89 1411
3971.49 1349
3972.08 1366
3972.68 1364
3973.27 1305
3973.86 1406
3974.46 1368
3975.05 1359
3975.65 1329
3976.24 1399
3976.84 1422
3977.43 1323
3978.03 1269
3978.62 1313
3979.22 1369
3979.81 1362
3980.41 1301
3981.00 1436
3981.60 1476
3982.19 1367
3982.79 1353
3983.38 1399
3983.98 1424
3984.57 1414
3985.17 1431
3985.76 1480
3986.36 1535
3986.95 1475
3987.55 1370
3988.14 1338
3988.74 1333
3989.34 1418
3989.93 1417
3990.53 1435
3991.12 1457
3991.72 1490
3992.31 1522
3992.91 1551
3993.51 1543
3994.10 1601
3994.70 1645
3995.29 1730
3995.89 1689
3996.49 1566
3997.08 1583
3997.68 1470
3998.28 1484
3998.87 1507
3999.47 1546
4000.06 1474
4000.66 1550
4001.26 1637
4001.85 1678
4002.45 1469
4003.05 1542
4003.64 1579
4004.24 1511
4004.84 1483
4005.43 1421
4006.03 1437
4006.63 1526
4007.22 1476
4007.82 1608
4008.42 1498
4009.02 1512
4009.61 1339
4010.21 1468
4010.81 1512
4011.40 1576
4012.00 1528
4012.60 1509
4013.20 1488
4013.79 1566
4014.39 1541
4014.99 1530
4015.59 1503
4016.18 1511
4016.78 1576
4017.38 1514
4017.98 1522
4018.58 1605
4019.17 1622
4019.77 1596
4020.37 1648
4020.97 1541
4021.56 1486
4022.16 1467
4022.76 1434
4023.36 1476
4023.96 1566
4024.56 1628
4025.15 1577
4025.75 1492
4026.35 1526
4026.95 1498
4027.55 1478
4028.15 1540
4028.74 1458
4029.34 1431
4029.94 1408
4030.54 1426
4031.14 1525
4031.74 1476
4032.34 1627
4032.94 1464
4033.53 1373
4034.13 1395
4034.73 1390
4035.33 1433
4035.93 1453
4036.53 1346
4037.13 1318
4037.73 1422
4038.33 1225
4038.93 1310
4039.53 1353
4040.13 1399
4040.72 1323
4041.32 1332
4041.92 1291
4042.52 1346
4043.12 1305
4043.72 1255
4044.32 1312
4044.92 1266
4045.52 1265
4046.12 1262
4046.72 1235
4047.32 1338
4047.92 1332
4048.52 1268
4049.12 1328
4049.72 1295
4050.32 1423
4050.92 1467
4051.52 1486
4052.12 1502
4052.72 1518
4053.32 1465
4053.92 1522
4054.52 1530
4055.13 1507
4055.73 1556
4056.33 1507
4056.93 1386
4057.53 1360
4058.13 1348
4058.73 1280
4059.33 1315
4059.93 1376
4060.53 1181
4061.13 1250
4061.73 1322
4062.33 1272
4062.94 1220
4063.54 1321
4064.14 1258
4064.74 1324
4065.34 1275
4065.94 1330
4066.54 1294
4067.14 1304
4067.75 1344
4068.35 1339
4068.95 1301
4069.55 1268
4070.15 1310
4070.75 1290
4071.36 1155
4071.96 1216
4072.56 1216
4073.16 1256
4073.76 1408
4074.36 1408
4074.97 1286
4075.57 1281
4076.17 1233
4076.77 1232
4077.38 1236
4077.98 1297
4078.58 1226
4079.18 1262
4079.78 1368
4080.39 1236
4080.99 1203
4081.59 1267
4082.19 1287
4082.80 1292
4083.40 1202
4084.00 1233
4084.60 1244
4085.21 1291
4085.81 1258
4086.41 1316
4087.02 1185
4087.62 1220
4088.22 1070
4088.82 1133
4089.43 1195
4090.03 1255
4090.63 1233
4091.24 1196
4091.84 1243
4092.44 1237
4093.05 1271
4093.65 1317
4094.25 1327
4094.86 1281
4095.46 1104
4096.06 1197
4096.67 1202
4097.27 1193
4097.88 1294
4098.48 1303
4099.08 1193
4099.69 1172
4100.29 1237
4100.89 1220
4101.50 1216
4102.10 1228
4102.71 1268
4103.31 1297
4103.91 1238
4104.52 1234
4105.12 1182
4105.73 1244
4106.33 1215
4106.94 1176
4107.54 1234
4108.14 1215
4108.75 1214
4109.35 1274
4109.96 1317
4110.56 1258
4111.17 1261
4111.77 1286
4112.38 1288
4112.98 1176
4113.59 1228
4114.19 1234
4114.80 1281
4115.40 1231
4116.01 1371
4116.61 1301
4117.22 1260
4117.82 1235
4118.43 1239
4119.03 1366
4119.64 1351
4120.24 1242
4120.85 1313
4121.45 1279
4122.06 1232
4122.66 1243
4123.27 1231
4123.88 1229
4124.48 1218
4125.09 1240
4125.69 1291
4126.30 1259
4126.90 1213
4127.51 1223
4128.12 1271
4128.72 1243
4129.33 1275
4129.93 1260
4130.54 1235
4131.15 1238
4131.75 1300
4132.36 1330
4132.96 1297
4133.57 1279
4134.18 1432
4134.78 1453
4135.39 1448
4136.00 1507
4136.60 1425
4137.21 1483
4137.82 1532
4138.42 1615
4139.03 1579
4139.64 1620
4140.24 1579
4140.85 1584
4141.46 1571
4142.06 1507
4142.67 1540
4143.28 1501
4143.89 1517
4144.49 1561
4145.10 1642
4145.71 1481
4146.31 1495
4146.92 1419
4147.53 1369
4148.14 1380
4148.74 1295
4149.35 1279
4149.96 1207
4150.57 1215
4151.17 1232
4151.78 1272
4152.39 1233
4153.00 1235
4153.60 1227
4154.21 1235
4154.82 1209
4155.43 1242
4156.04 1186
4156.64 1258
4157.25 1227
4157.86 1235
4158.47 1297
4159.08 1148
4159.68 1158
4160.29 1137
4160.90 1233
4161.51 1270
4162.12 1338
4162.73 1311
4163.33 1386
4163.94 1332
4164.55 1414
4165.16 1490
4165.77 1458
4166.38 1528
4166.99 1479
4167.60 1447
4168.20 1408
4168.81 1425
4169.42 1429
4170.03 1488
4170.64 1364
4171.25 1319
4171.86 1238
4172.47 1236
4173.08 1321
4173.69 1346
4174.29 1373
4174.90 1302
4175.51 1388
4176.12 1384
4176.73 1422
4177.34 1471
4177.95 1407
4178.56 1372
4179.17 1437
4179.78 1482
4180.39 1443
4181.00 1286
4181.61 1368
4182.22 1452
4182.83 1290
4183.44 1219
4184.05 1290
4184.66 1366
4185.27 1284
4185.88 1240
4186.49 1283
4187.10 1287
4187.71 1326
4188.32 1246
4188.93 1288
4189.54 1291
4190.15 1380
4190.76 1405
4191.37 1523
4191.98 1401
4192.59 1547
4193.20 1571
4193.82 1551
4194.43 1619
4195.04 1548
4195.65 1646
4196.26 1637
4196.87 1631
4197.48 1482
4198.09 1445
4198.70 1484
4199.31 1541
4199.93 1528
4200.54 1446
4201.15 1527
4201.76 1443
4202.37 1314
4202.98 1375
4203.59 1292
4204.20 1345
4204.82 1359
4205.43 1364
4206.04 1345
4206.65 1477
4207.26 1396
4207.87 1372
4208.49 1285
4209.10 1308
4209.71 1285
4210.32 1324
4210.93 1439
4211.55 1365
4212.16 1369
4212.77 1409
4213.38 1509
4213.99 1488
4214.61 1410
4215.22 1418
4215.83 1466
4216.44 1454
4217.06 1576
4217.67 1559
4218.28 1539
4218.89 1662
4219.51 1654
4220.12 1757
4220.73 1831
4221.34 1738
4221.96 1769
4222.57 1816
4223.18 1774
4223.80 1931
4224.41 1952
4225.02 2009
4225.63 2028
4226.25 2107
4226.86 2108
4227.47 1975
4228.09 2216
4228.70 2200
4229.31 2204
4229.93 2313
4230.54 2273
4231.15 2080
4231.77 2260
4232.38 2509
4232.99 2777
4233.61 2821
4234.22 2839
4234.83 2799
4235.45 2935
4236.06 2958
4236.68 2930
4237.29 2957
4237.90 2851
4238.52 2609
4239.13 2313
4239.75 2063
4240.36 2010
4240.97 1980
4241.59 1893
4242.20 1878
4242.82 1728
4243.43 1650
4244.05 1630
4244.66 1778
4245.27 1833
4245.89 1773
4246.50 1810
4247.12 1848
4247.73 1750
4248.35 1690
4248.96 1685
4249.58 1587
4250.19 1655
4250.81 1657
4251.42 1612
4252.04 1625
4252.65 1568
4253.27 1586
4253.88 1522
4254.50 1540
4255.11 1447
4255.73 1453
4256.34 1563
4256.96 1505
4257.57 1376
4258.19 1332
4258.80 1405
4259.42 1489
4260.03 1444
4260.65 1304
4261.27 1446
4261.88 1473
4262.50 1407
4263.11 1358
4263.73 1379
4264.34 1392
4264.96 1444
4265.58 1569
4266.19 1476
4266.81 1430
4267.42 1405
4268.04 1447
4268.66 1433
4269.27 1394
4269.89 1517
4270.51 1528
4271.12 1420
4271.74 1569
4272.35 1474
4272.97 1355
4273.59 1387
4274.20 1375
4274.82 1379
4275.44 1518
4276.05 1608
4276.67 1601
4277.29 1471
4277.90 1514
4278.52 1451
4279.14 1399
4279.76 1334
4280.37 1347
4280.99 1258
4281.61 1300
4282.22 1349
4282.84 1256
4283.46 1266
4284.07 1170
4284.69 1237
4285.31 1299
4285.93 1326
4286.54 1290
4287.16 1371
4287.78 1233
4288.40 1329
4289.01 1330
4289.63 1261
4290.25 1239
4290.87 1308
4291.49 1304
4292.10 1391
4292.72 1353
4293.34 1298
4293.96 1248
4294.58 1319
4295.19 1352
4295.81 1276
4296.43 1302
4297.05 1312
4297.67 1250
4298.28 1279
4298.90 1333
4299.52 1357
4300.14 1267
4300.76 1237
4301.38 1311
4301.99 1257
4302.61 1187
4303.23 1251
4303.85 1209
4304.47 1166
4305.09 1311
4305.71 1266
4306.33 1243
4306.94 1308
4307.56 1260
4308.18 1196
4308.80 1232
4309.42 1320
4310.04 1247
4310.66 1208
4311.28 1237
4311.90 1244
4312.52 1244
4313.14 1207
4313.76 1255
4314.38 1255
4314.99 1274
4315.61 1206
4316.23 1158
4316.85 1184
4317.47 1190
4318.09 1100
4318.71 1237
4319.33 1207
4319.95 1191
4320.57 1275
4321.19 1319
4321.81 1350
4322.43 1362
4323.05 1353
4323.67 1314
4324.29 1439
4324.91 1413
4325.53 1356
4326.15 1357
4326.77 1390
4327.39 1392
4328.01 1335
4328.63 1230
4329.26 1317
4329.88 1318
4330.50 1282
4331.12 1243
4331.74 1273
4332.36 1293
4332.98 1287
4333.60 1285
4334.22 1305
4334.84 1346
4335.46 1451
4336.08 1452
4336.70 1545
4337.33 1589
4337.95 1591
4338.57 1614
4339.19 1623
4339.81 1646
4340.43 1561
4341.05 1568
4341.67 1696
4342.30 1782
4342.92 1705
4343.54 1713
4344.16 1923
4344.78 1965
4345.40 2161
4346.03 2075
4346.65 2165
4347.27 2355
4347.89 2338
4348.51 2358
4349.14 2163
4349.76 2099
4350.38 1946
4351.00 1912
4351.62 1693
4352.25 1676
4352.87 1430
4353.49 1340
4354.11 1380
4354.73 1463
4355.36 1375
4355.98 1390
4356.60 1325
4357.22 1430
4357.85 1274
4358.47 1374
4359.09 1417
4359.71 1406
4360.34 1392
4360.96 1435
4361.58 1352
4362.21 1335
4362.83 1442
4363.45 1434
4364.07 1282
4364.70 1289
4365.32 1309
4365.94 1304
4366.57 1224
4367.19 1318
4367.81 1301
4368.44 1277
4369.06 1168
4369.68 1188
4370.31 1175
4370.93 1278
4371.55 1180
4372.18 1137
4372.80 1177
4373.43 1243
4374.05 1165
4374.67 1226
4375.30 1170
4375.92 1268
4376.54 1290
4377.17 1196
4377.79 1235
4378.42 1219
4379.04 1226
4379.66 1220
4380.29 1186
4380.91 1188
4381.54 1225
4382.16 1194
4382.79 1252
4383.41 1229
4384.03 1234
4384.66 1185
4385.28 1200
4385.91 1238
4386.53 1290
4387.16 1170
4387.78 1168
4388.41 1252
4389.03 1280
4389.66 1175
4390.28 1103
4390.91 1182
4391.53 1177
4392.16 1197
4392.78 1106
4393.41 1105
4394.03 1202
4394.66 1252
4395.28 1239
4395.91 1114
4396.53 1142
4397.16 1217
4397.78 1166
4398.41 1184
4399.03 1168
4399.66 1266
4400.29 1211
4400.91 1233
4401.54 1274
4402.16 1213
4402.79 1154
4403.41 1200
4404.04 1223
4404.67 1206
4405.29 1315
4405.92 1200
4406.54 1181
4407.17 1110
4407.80 1083
4408.42 1229
4409.05 1243
4409.67 1318
4410.30 1230
4410.93 1318
4411.55 1248
4412.18 1281
4412.81 1230
4413.43 1205
4414.06 1095
4414.69 1144
4415.31 1279
4415.94 1210
4416.57 1109
4417.19 1128
4417.82 1109
4418.45 1175
4419.07 1200
4419.70 1188
4420.33 1133
4420.95 1132
4421.58 1197
4422.21 1171
4422.84 1155
4423.46 1169
4424.09 1150
4424.72 1066
4425.35 1004
4425.97 1040
4426.60 1039
4427.23 1003
4427.86 1068
4428.48 1104
4429.11 1025
4429.74 1037
4430.37 1103
4430.99 1140
4431.62 1034
4432.25 1119
4432.88 1158
4433.51 1183
4434.13 1133
4434.76 1116
4435.39 1094
4436.02 1185
4436.65 1072
4437.27 1067
4437.90 1201
4438.53 997
4439.16 1015
4439.79 1041
4440.42 1089
4441.04 1086
4441.67 1169
4442.30 1118
4442.93 1147
4443.56 1229
4444.19 1164
4444.82 1172
4445.44 1205
4446.07 1153
4446.70 1284
4447.33 1410
4447.96 1370
4448.59 1326
4449.22 1334
4449.85 1388
4450.48 1289
4451.11 1286
4451.74 1208
4452.36 1218
4452.99 1166
4453.62 1144
4454.25 1219
4454.88 1177
4455.51 1262
4456.14 1273
4456.77 1193
4457.40 1128
4458.03 1188
4458.66 1167
4459.29 1109
4459.92 1138
4460.55 1181
4461.18 1120
4461.81 1035
4462.44 982
4463.07 996
4463.70 972
4464.33 1039
4464.96 1064
4465.59 1027
4466.22 1055
4466.85 987
4467.48 1042
4468.11 967
4468.74 1004
4469.37 1039
4470.00 1077
4470.63 1063
4471.26 1060
4471.89 1060
4472.53 1051
4473.16 1101
4473.79 1101
4474.42 1038
4475.05 1003
4475.68 1100
4476.31 1141
4476.94 1028
4477.57 989
4478.20 1034
4478.83 1086
4479.47 1177
4480.10 1084
4480.73 1150
4481.36 1127
4481.99 1186
4482.62 1163
4483.25 1083
4483.89 1118
4484.52 1133
4485.15 1173
4485.78 1202
4486.41 1220
4487.04 1171
4487.68 1114
4488.31 1091
4488.94 1107
4489.57 1069
4490.20 1080
4490.84 1192
4491.47 1181
4492.10 1166
4492.73 1190
4493.36 1143
4494.00 1199
4494.63 1120
4495.26 1137
4495.89 1155
4496.53 1085
4497.16 1220
4497.79 1296
4498.42 1166
4499.06 1194
4499.69 1238
4500.32 1201
4500.95 1279
4501.59 1202
4502.22 1254
4502.85 1270
4503.48 1259
4504.12 1161
4504.75 1267
4505.38 1207
4506.02 1171
4506.65 1230
4507.28 1202
4507.92 1190
4508.55 1210
4509.18 1181
4509.82 1220
4510.45 1268
4511.08 1234
4511.72 1159
4512.35 1140
4512.98 1136
4513.62 1138
4514.25 1156
4514.88 1157
4515.52 1085
4516.15 1143
4516.79 1119
4517.42 1040
4518.05 1043
4518.69 1142
4519.32 1046
4519.96 1046
4520.59 1031
4521.22 1116
4521.86 1057
4522.49 1094
4523.13 1066
4523.76 1062
4524.40 1165
4525.03 1140
4525.66 1160
4526.30 1222
4526.93 1249
4527.57 1201
4528.20 1357
4528.84 1441
4529.47 1507
4530.11 1616
4530.74 1605
4531.38 1570
4532.01 1707
4532.65 1654
4533.28 1780
4533.92 1694
4534.55 1575
4535.19 1500
4535.82 1405
4536.46 1380
4537.09 1261
4537.73 1252
4538.36 1135
4539.00 1200
4539.63 1278
4540.27 1232
4540.90 1132
4541.54 1096
4542.18 1145
4542.81 1094
4543.45 1108
4544.08 1116
4544.72 1182
4545.35 1090
4545.99 1115
4546.63 1140
4547.26 1192
4547.90 1073
4548.53 1048
4549.17 1106
4549.81 1119
4550.44 1197
4551.08 1138
4551.72 1129
4552.35 1192
4552.99 1141
4553.62 1193
4554.26 1161
4554.90 1159
4555.53 1159
4556.17 1242
4556.81 1133
4557.44 1096
4558.08 1120
4558.72 1096
4559.35 1133
4559.99 1034
4560.63 1009
4561.26 1039
4561.90 1235
4562.54 1093
4563.18 1022
4563.81 1045
4564.45 998
4565.09 1049
4565.72 1169
4566.36 1091
4567.00 1090
4567.64 1127
4568.27 1124
4568.91 1163
4569.55 1136
4570.19 1054
4570.82 1123
4571.46 1150
4572.10 1139
4572.74 1078
4573.38 1096
4574.01 1207
4574.65 1042
4575.29 1105
4575.93 1105
4576.56 1052
4577.20 1114
4577.84 1073
4578.48 1084
4579.12 1170
4579.76 1124
4580.39 1088
4581.03 1231
4581.67 1184
4582.31 1148
4582.95 1117
4583.59 1108
4584.22 1111
4584.86 1116
4585.50 1070
4586.14 1119
4586.78 1087
4587.42 1113
4588.06 1221
4588.70 1196
4589.33 1227
4589.97 1230
4590.61 1186
4591.25 1272
4591.89 1285
4592.53 1365
4593.17 1311
4593.81 1145
4594.45 1142
4595.09 1136
4595.73 1135
4596.37 1106
4597.00 1122
4597.64 1105
4598.28 1184
4598.92 1191
4599.56 1208
4600.20 1122
4600.84 1129
4601.48 1158
4602.12 1185
4602.76 1263
4603.40 1331
4604.04 1279
4604.68 1285
4605.32 1254
4605.96 1264
4606.60 1366
4607.24 1297
4607.88 1322
4608.52 1327
4609.16 1224
4609.80 1276
4610.44 1270
4611.08 1329
4611.72 1287
4612.36 1143
4613.01 1086
4613.65 1058
4614.29 1136
4614.93 1100
4615.57 1126
4616.21 1114
4616.85 1011
4617.49 985
4618.13 964
4618.77 1044
4619.41 1194
4620.05 1092
4620.70 1027
4621.34 1077
4621.98 1030
4622.62 1083
4623.26 1056
4623.90 980
4624.54 1079
4625.18 1058
4625.83 1042
4626.47 1049
4627.11 1058
4627.75 954
4628.39 984
4629.03 1027
4629.68 999
4630.32 951
4630.96 1007
4631.60 1015
4632.24 1009
4632.88 1064
4633.53 1121
4634.17 1081
4634.81 1059
4635.45 1130
4636.10 1136
4636.74 1096
4637.38 1124
4638.02 1198
4638.66 1287
4639.31 1210
4639.95 1143
4640.59 1151
4641.23 1133
4641.88 1058
4642.52 1071
4643.16 1150
4643.80 1195
4644.45 1162
4645.09 1152
4645.73 1135
4646.38 1155
4647.02 1193
4647.66 1110
4648.30 1144
4648.95 1133
4649.59 1248
4650.23 1147
4650.88 1184
4651.52 1336
4652.16 1293
4652.81 1286
4653.45 1330
4654.09 1367
4654.74 1385
4655.38 1314
4656.02 1206
4656.67 1243
4657.31 1159
4657.96 1155
4658.60 1137
4659.24 1129
4659.89 1097
4660.53 1109
4661.17 1086
4661.82 1070
4662.46 1126
4663.11 1054
4663.75 1086
4664.39 1031
4665.04 1020
4665.68 1076
4666.33 1033
4666.97 1033
4667.62 986
4668.26 1010
4668.90 1038
4669.55 1026
4670.19 1016
4670.84 1112
4671.48 1033
4672.13 1018
4672.77 1058
4673.42 1163
4674.06 1139
4674.71 1117
4675.35 1075
4676.00 1093
4676.64 1082
4677.29 1156
4677.93 1084
4678.58 1074
4679.22 982
4679.87 1059
4680.51 1074
4681.16 1224
4681.80 1116
4682.45 1078
4683.09 1134
4683.74 1034
4684.38 1141
4685.03 1052
4685.68 1082
4686.32 1049
4686.97 1117
4687.61 1194
4688.26 1163
4688.90 1042
4689.55 1060
4690.20 1043
4690.84 1134
4691.49 1159
4692.13 1165
4692.78 1075
4693.43 1029
4694.07 1069
4694.72 1037
4695.36 1167
4696.01 1274
4696.66 1279
4697.30 1260
4697.95 1316
4698.60 1244
4699.24 1317
4699.89 1422
4700.54 1482
4701.18 1321
4701.83 1227
4702.48 1205
4703.12 1157
4703.77 1137
4704.42 1085
4705.06 1171
4705.71 1164
4706.36 1069
4707.00 1182
4707.65 1200
4708.30 1186
4708.95 1121
4709.59 1170
4710.24 1142
4710.89 1088
4711.54 1106
4712.18 1221
4712.83 1147
4713.48 1162
4714.13 1185
4714.77 1151
4715.42 1057
4716.07 986
4716.72 1040
4717.36 1016
4718.01 992
4718.66 1093
4719.31 1085
4719.96 1086
4720.60 1118
4721.25 1159
4721.90 1154
4722.55 1146
4723.20 1120
4723.84 1168
4724.49 1088
4725.14 1230
4725.79 1186
4726.44 1164
4727.09 1170
4727.73 1156
4728.38 1160
4729.03 1136
4729.68 1142
4730.33 1122
4730.98 1131
4731.63 1070
4732.27 1109
4732.92 1163
4733.57 1199
4734.22 1053
4734.87 910
4735.52 963
4736.17 965
4736.82 1085
4737.47 1164
4738.12 1126
4738.77 1106
4739.41 1145
4740.06 1124
4740.71 1145
4741.36 1208
4742.01 1215
4742.66 1289
4743.31 1147
4743.96 1029
4744.61 1148
4745.26 1177
4745.91 1215
4746.56 1267
4747.21 1325
4747.86 1271
4748.51 1253
4749.16 1341
4749.81 1352
4750.46 1375
4751.11 1543
4751.76 1428
4752.41 1312
4753.06 1444
4753.71 1595
4754.36 1416
4755.01 1311
4755.66 1348
4756.31 1324
4756.96 1276
4757.61 1160
4758.26 1230
4758.91 1125
4759.56 1040
4760.22 1067
4760.87 1071
4761.52 1154
4762.17 1250
4762.82 1265
4763.47 1243
4764.12 1257
4764.77 1196
4765.42 1298
4766.07 1409
4766.72 1395
4767.38 1506
4768.03 1507
4768.68 1368
4769.33 1312
4769.98 1258
4770.63 1212
4771.28 1177
4771.94 1198
4772.59 1224
4773.24 1186
4773.89 1229
4774.54 1168
4775.19 1171
4775.85 1070
4776.50 1108
4777.15 1179
4777.80 1282
4778.45 1294
4779.11 1270
4779.76 1334
4780.41 1294
4781.06 1246
4781.71 1180
4782.37 1145
4783.02 1142
4783.67 1208
4784.32 1100
4784.98 1126
4785.63 1089
4786.28 1124
4786.93 1123
4787.59 1186
4788.24 1184
4788.89 1172
4789.54 1122
4790.20 1193
4790.85 1096
4791.50 1050
4792.15 1064
4792.81 1114
4793.46 1053
4794.11 1039
4794.77 1084
4795.42 1080
4796.07 1037
4796.73 993
4797.38 1029
4798.03 1091
4798.69 1047
4799.34 1043
4799.99 1136
4800.65 1077
4801.30 1085
4801.95 1170
4802.61 1069
4803.26 1071
4803.91 1039
4804.57 1088
4805.22 1105
4805.88 1073
4806.53 1049
4807.18 1074
4807.84 1147
4808.49 1013
4809.15 967
4809.80 1031
4810.45 1091
4811.11 1093
4811.76 1121
4812.42 1079
4813.07 981
4813.73 979
4814.38 1107
4815.03 1070
4815.69 1063
4816.34 1098
4817.00 1125
4817.65 1093
4818.31 1086
4818.96 1142
4819.62 1185
4820.27 1130
4820.93 1266
4821.58 1300
4822.24 1252
4822.89 1286
4823.55 1252
4824.20 1318
4824.86 1328
4825.51 1256
4826.17 1316
4826.82 1286
4827.48 1261
4828.13 1176
4828.79 1188
4829.44 1156
4830.10 1277
4830.75 1299
4831.41 1273
4832.07 1196
4832.72 1252
4833.38 1316
4834.03 1437
4834.69 1319
4835.34 1366
4836.00 1428
4836.66 1412
4837.31 1407
4837.97 1495
4838.62 1461
4839.28 1555
4839.94 1561
4840.59 1556
4841.25 1525
4841.91 1502
4842.56 1437
4843.22 1355
4843.87 1316
4844.53 1390
4845.19 1342
4845.84 1286
4846.50 1390
4847.16 1448
4847.81 1534
4848.47 1638
4849.13 1613
4849.78 1615
4850.44 1615
4851.10 1601
4851.75 1745
4852.41 1741
4853.07 1553
4853.73 1621
4854.38 1587
4855.04 1625
4855.70 1585
4856.35 1611
4857.01 1602
4857.67 1579
4858.33 1705
4858.98 1622
4859.64 1622
4860.30 1684
4860.96 1579
4861.61 1618
4862.27 1652
4862.93 1636
4863.59 1616
4864.25 1708
4864.90 1634
4865.56 1654
4866.22 1690
4866.88 1680
4867.54 1555
4868.19 1491
4868.85 1572
4869.51 1582
4870.17 1568
4870.83 1458
4871.48 1556
4872.14 1491
4872.80 1446
4873.46 1386
4874.12 1422
4874.78 1543
4875.43 1565
4876.09 1493
4876.75 1417
4877.41 1387
4878.07 1393
4878.73 1377
4879.39 1378
4880.05 1361
4880.70 1392
4881.36 1405
4882.02 1363
4882.68 1303
4883.34 1385
4884.00 1410
4884.66 1347
4885.32 1276
4885.98 1348
4886.64 1381
4887.30 1480
4887.96 1502
4888.62 1576
4889.27 1646
4889.93 1758
4890.59 1728
4891.25 1618
4891.91 1732
4892.57 1755
4893.23 1680
4893.89 1574
4894.55 1590
4895.21 1621
4895.87 1571
4896.53 1634
4897.19 1549
4897.85 1542
4898.51 1653
4899.17 1605
4899.83 1689
4900.49 1689
4901.15 1654
4901.81 1630
4902.47 1517
4903.13 1502
4903.79 1385
4904.46 1369
4905.12 1304
4905.78 1373
4906.44 1369
4907.10 1305
4907.76 1331
4908.42 1310
4909.08 1257
4909.74 1303
4910.40 1319
4911.06 1395
4911.72 1278
4912.38 1166
4913.05 1243
4913.71 1233
4914.37 1232
4915.03 1164
4915.69 1179
4916.35 1257
4917.01 1163
4917.67 1059
4918.34 1046
4919.00 1082
4919.66 1167
4920.32 1143
4920.98 1224
4921.64 1109
4922.31 1152
4922.97 1094
4923.63 1099
4924.29 1051
4924.95 1105
4925.62 1100
4926.28 1149
4926.94 1152
4927.60 1120
4928.26 1160
4928.93 1175
4929.59 1169
4930.25 1208
4930.91 1274
4931.57 1193
4932.24 1088
4932.90 1077
4933.56 1067
4934.22 1027
4934.89 1158
4935.55 1151
4936.21 1145
4936.88 1128
4937.54 1136
4938.20 1158
4938.86 1129
4939.53 1088
4940.19 1056
4940.85 1127
4941.52 1150
4942.18 1076
4942.84 1096
4943.50 1084
4944.17 1062
4944.83 1061
4945.49 1040
4946.16 1057
4946.82 1044
4947.48 1040
4948.15 1017
4948.81 989
4949.47 977
4950.14 961
4950.80 978
4951.47 975
4952.13 899
4952.79 1002
4953.46 1006
4954.12 1103
4954.78 1105
4955.45 992
4956.11 1012
4956.78 1042
4957.44 1043
4958.10 1072
4958.77 1070
4959.43 1065
4960.10 1146
4960.76 1103
4961.43 1060
4962.09 1192
4962.76 1237
4963.42 1190
4964.08 1195
4964.75 1205
4965.41 1315
4966.08 1298
4966.74 1224
4967.41 1219
4968.07 1227
4968.74 1132
4969.40 1037
4970.07 1117
4970.73 1076
4971.40 1037
4972.06 1060
4972.73 1083
4973.39 1169
4974.06 1028
4974.72 1020
4975.39 1031
4976.05 1138
4976.72 1001
4977.38 1104
4978.05 1022
4978.71 1010
4979.38 987
4980.05 1004
4980.71 980
4981.38 957
4982.04 1067
4982.71 1040
4983.37 1006
4984.04 1022
4984.71 1024
4985.37 1027
4986.04 992
4986.70 1031
4987.37 1004
4988.04 1034
4988.70 977
4989.37 1082
4990.04 1026
4990.70 1081
4991.37 1044
4992.03 975
4992.70 871
4993.37 968
4994.03 1020
4994.70 1050
4995.37 1007
4996.03 896
4996.70 996
4997.37 1066
4998.03 989
4998.70 925
4999.37 870
5000.03 955
5000.70 931
5001.37 920
5002.04 922
5002.70 922
5003.37 1057
5004.04 994
5004.70 910
5005.37 963
5006.04 926
5006.71 997
5007.37 994
5008.04 983
5008.71 1006
5009.38 968
5010.04 1024
5010.71 1012
5011.38 1042
5012.05 1081
5012.71 1034
5013.38 984
5014.05 989
5014.72 1038
5015.39 1023
5016.05 1075
5016.72 1026
5017.39 1086
5018.06 1063
5018.73 957
5019.39 1041
5020.06 1093
5020.73 1191
5021.40 1216
5022.07 1213
5022.74 1232
5023.41 1294
5024.07 1229
5024.74 1283
5025.41 1233
5026.08 1174
5026.75 1221
5027.42 1142
5028.09 1168
5028.75 1088
5029.42 1097
5030.09 1113
5030.76 1090
5031.43 956
5032.10 950
5032.77 947
5033.44 1005
5034.11 929
5034.78 1010
5035.45 939
5036.12 947
5036.78 967
5037.45 974
5038.12 972
5038.79 964
5039.46 959
5040.13 967
5040.80 1020
5041.47 963
5042.14 1026
5042.81 970
5043.48 933
5044.15 955
5044.82 1008
5045.49 1013
5046.16 1045
5046.83 1007
5047.50 1003
5048.17 1019
5048.84 1093
5049.51 1098
5050.18 1092
5050.85 1024
5051.52 975
5052.19 908
5052.86 919
5053.53 956
5054.20 929
5054.87 910
5055.55 901
5056.22 988
5056.89 919
5057.56 959
5058.23 949
5058.90 984
5059.57 960
5060.24 940
5060.91 1025
5061.58 893
5062.25 1017
5062.93 1060
5063.60 1015
5064.27 943
5064.94 951
5065.61 955
5066.28 953
5066.95 893
5067.62 898
5068.30 849
5068.97 856
5069.64 932
5070.31 872
5070.98 912
5071.65 967
5072.33 970
5073.00 959
5073.67 955
5074.34 954
5075.01 953
5075.68 906
5076.36 899
5077.03 949
5077.70 1026
5078.37 919
5079.05 1026
5079.72 944
5080.39 994
5081.06 957
5081.73 1006
5082.41 1015
5083.08 1067
5083.75 1027
5084.42 1030
5085.10 938
5085.77 1045
5086.44 1095
5087.12 1107
5087.79 1023
5088.46 1045
5089.13 1086
5089.81 1176
5090.48 1200
5091.15 1277
5091.83 1281
5092.50 1274
5093.17 1234
5093.84 1215
5094.52 1134
5095.19 1202
5095.86 1049
5096.54 1007
5097.21 1058
5097.88 1149
5098.56 1056
5099.23 979
5099.91 924
5100.58 932
5101.25 933
5101.93 947
5102.60 959
5103.27 1042
5103.95 1037
5104.62 1025
5105.30 1029
5105.97 990
5106.64 999
5107.32 979
5107.99 954
5108.67 965
5109.34 995
5110.01 973
5110.69 945
5111.36 945
5112.04 861
5112.71 916
5113.39 920
5114.06 952
5114.74 954
5115.41 940
5116.08 1069
5116.76 1019
5117.43 982
5118.11 946
5118.78 950
5119.46 1000
5120.13 1006
5120.81 1005
5121.48 1064
5122.16 1049
5122.83 1070
5123.51 974
5124.18 1039
5124.86 1012
5125.53 997
5126.21 982
5126.88 986
5127.56 997
5128.24 1009
5128.91 1037
5129.59 951
5130.26 998
5130.94 1013
5131.61 1049
5132.29 1067
5132.96 1018
5133.64 1019
5134.32 1037
5134.99 967
5135.67 967
5136.34 1123
5137.02 1017
5137.70 1029
5138.37 1111
5139.05 1080
5139.72 1076
5140.40 1058
5141.08 1030
5141.75 1119
5142.43 1068
5143.11 1043
5143.78 930
5144.46 919
5145.14 942
5145.81 910
5146.49 852
5147.17 836
5147.84 828
5148.52 929
5149.20 920
5149.87 912
5150.55 964
5151.23 991
5151.90 920
5152.58 936
5153.26 970
5153.94 968
5154.61 858
5155.29 910
5155.97 867
5156.64 884
5157.32 943
5158.00 954
5158.68 956
5159.35 924
5160.03 910
5160.71 850
5161.39 907
5162.06 930
5162.74 898
5163.42 891
5164.10 1009
5164.78 933
5165.45 945
5166.13 983
5166.81 983
5167.49 956
5168.17 979
5168.84 1043
5169.52 969
5170.20 906
5170.88 890
5171.56 924
5172.23 879
5172.91 827
5173.59 849
5174.27 965
5174.95 914
5175.63 873
5176.31 849
5176.98 841
5177.66 941
5178.34 1072
5179.02 995
5179.70 951
5180.38 973
5181.06 958
5181.74 952
5182.42 876
5183.09 950
5183.77 939
5184.45 929
5185.13 908
5185.81 849
5186.49 823
5187.17 862
5187.85 924
5188.53 895
5189.21 814
5189.89 949
5190.57 910
5191.25 879
5191.93 895
5192.61 814
5193.29 869
5193.97 788
5194.64 840
5195.32 892
5196.00 931
5196.68 819
5197.36 834
5198.04 812
5198.72 874
5199.40 849
5200.08 915
5200.77 889
5201.45 827
5202.13 890
5202.81 921
5203.49 904
5204.17 918
5204.85 1013
5205.53 1024
5206.21 1056
5206.89 1050
5207.57 1032
5208.25 1017
5208.93 1116
5209.61 1004
5210.29 1103
5210.97 1052
5211.65 934
5212.34 993
5213.02 990
5213.70 1087
5214.38 944
5215.06 914
5215.74 959
5216.42 959
5217.10 946
5217.78 962
5218.47 916
5219.15 929
5219.83 922
5220.51 906
5221.19 937
5221.87 991
5222.56 927
5223.24 961
5223.92 950
5224.60 888
5225.28 900
5225.96 902
5226.65 950
5227.33 964
5228.01 961
5228.69 922
5229.37 934
5230.06 930
5230.74 827
5231.42 938
5232.10 943
5232.79 936
5233.47 990
5234.15 936
5234.83 930
5235.51 944
5236.20 1007
5236.88 970
5237.56 961
5238.25 1041
5238.93 998
5239.61 949
5240.29 942
5240.98 950
5241.66 987
5242.34 969
5243.03 937
5243.71 962
5244.39 1012
5245.07 991
5245.76 928
5246.44 883
5247.12 843
5247.81 868
5248.49 911
5249.17 918
5249.86 945
5250.54 899
5251.22 1017
5251.91 936
5252.59 972
5253.28 860
5253.96 867
5254.64 842
5255.33 941
5256.01 868
5256.69 880
5257.38 929
5258.06 875
5258.75 951
5259.43 933
5260.11 942
5260.80 993
5261.48 901
5262.17 962
5262.85 1004
5263.53 935
5264.22 922
5264.90 993
5265.59 981
5266.27 1021
5266.96 984
5267.64 929
5268.33 967
5269.01 916
5269.70 899
5270.38 910
5271.07 914
5271.75 956
5272.44 1006
5273.12 969
5273.80 952
5274.49 975
5275.18 903
5275.86 901
5276.55 949
5277.23 880
5277.92 924
5278.60 1063
5279.29 1071
5279.97 1102
5280.66 1135
5281.34 1189
5282.03 1191
5282.71 1204
5283.40 1137
5284.08 1198
5284.77 1145
5285.46 1159
5286.14 1125
5286.83 1091
5287.51 1002
5288.20 938
5288.89 932
5289.57 883
5290.26 943
5290.94 997
5291.63 969
5292.32 970
5293.00 882
5293.69 979
5294.38 975
5295.06 1058
5295.75 1012
5296.43 978
5297.12 1053
5297.81 968
5298.49 966
5299.18 935
5299.87 1034
5300.55 1057
5301.24 1052
5301.93 1014
5302.61 995
5303.30 966
5303.99 999
5304.68 943
5305.36 914
5306.05 904
5306.74 903
5307.42 954
5308.11 914
5308.80 988
5309.49 999
5310.17 1019
5310.86 993
5311.55 1028
5312.23 935
5312.92 914
5313.61 941
5314.30 922
5314.99 907
5315.67 945
5316.36 885
5317.05 890
5317.74 1010
5318.42 1001
5319.11 1002
5319.80 1052
5320.49 1093
5321.18 1159
5321.86 1133
5322.55 1039
5323.24 1059
5323.93 957
5324.62 978
5325.31 979
5325.99 999
5326.68 921
5327.37 951
5328.06 929
5328.75 946
5329.44 994
5330.12 931
5330.81 946
5331.50 1008
5332.19 935
5332.88 900
5333.57 887
5334.26 929
5334.95 977
5335.64 1001
5336.32 987
5337.01 960
5337.70 1102
5338.39 967
5339.08 943
5339.77 1004
5340.46 1008
5341.15 1053
5341.84 980
5342.53 1054
5343.22 1002
5343.91 1021
5344.60 1028
5345.29 1023
5345.98 1099
5346.67 1105
5347.36 1181
5348.04 1206
5348.73 1306
5349.42 1395
5350.11 1362
5350.80 1402
5351.49 1475
5352.18 1520
5352.87 1559
5353.56 1341
5354.25 1291
5354.95 1254
5355.64 1177
5356.33 1191
5357.02 1009
5357.71 1023
5358.40 1061
5359.09 1012
5359.78 1037
5360.47 992
5361.16 949
5361.85 861
5362.54 831
5363.23 955
5363.92 952
5364.61 940
5365.30 960
5365.99 891
5366.69 906
5367.38 904
5368.07 1002
5368.76 983
5369.45 1042
5370.14 979
5370.83 868
5371.52 903
5372.22 919
5372.91 879
5373.60 838
5374.29 870
5374.98 794
5375.67 838
5376.36 860
5377.06 847
5377.75 916
5378.44 871
5379.13 987
5379.82 886
5380.52 843
5381.21 928
5381.90 878
5382.59 866
5383.28 873
5383.98 918
5384.67 862
5385.36 828
5386.05 914
5386.74 929
5387.44 842
5388.13 891
5388.82 909
5389.51 928
5390.21 986
5390.90 1046
5391.59 1035
5392.28 1072
5392.98 997
5393.67 991
5394.36 933
5395.06 889
5395.75 907
5396.44 912
5397.13 947
5397.83 899
5398.52 879
5399.21 903
5399.91 880
5400.60 790
5401.29 830
5401.99 861
5402.68 884
5403.37 899
5404.07 846
5404.76 855
5405.45 896
5406.15 922
5406.84 880
5407.53 928
5408.23 899
5408.92 816
5409.61 852
5410.31 944
5411.00 878
5411.70 810
5412.39 833
5413.08 890
5413.78 912
5414.47 945
5415.17 907
5415.86 905
5416.55 894
5417.25 859
5417.94 863
5418.64 860
5419.33 915
5420.03 1011
5420.72 930
5421.42 907
5422.11 911
5422.80 989
5423.50 968
5424.19 884
5424.89 903
5425.58 949
5426.28 899
5426.97 967
5427.67 874
5428.36 834
5429.06 873
5429.75 913
5430.45 867
5431.14 882
5431.84 843
5432.53 944
5433.23 965
5433.92 1012
5434.62 1065
5435.31 901
5436.01 1030
5436.71 1041
5437.40 1035
5438.10 978
5438.79 1081
5439.49 1002
5440.18 975
5440.88 954
5441.58 950
5442.27 1121
5442.97 1011
5443.66 953
5444.36 959
5445.06 972
5445.75 999
5446.45 1102
5447.14 1178
5447.84 1173
5448.54 1131
5449.23 1138
5449.93 1123
5450.63 1091
5451.32 1145
5452.02 1089
5452.71 1082
5453.41 1055
5454.11 982
5454.80 1038
5455.50 999
5456.20 1016
5456.89 953
5457.59 971
5458.29 954
5458.99 1007
5459.68 970
5460.38 947
5461.08 913
5461.77 921
5462.47 1045
5463.17 993
5463.86 886
5464.56 928
5465.26 985
5465.96 973
5466.65 981
5467.35 989
5468.05 913
5468.75 921
5469.44 922
5470.14 893
5470.84 930
5471.54 1033
5472.24 1045
5472.93 1013
5473.63 987
5474.33 1068
5475.03 1018
5475.72 1059
5476.42 953
5477.12 1065
5477.82 1151
5478.52 1077
5479.22 1152
5479.91 1211
5480.61 1302
5481.31 1225
5482.01 1244
5482.71 1297
5483.41 1154
5484.10 1149
5484.80 1122
5485.50 1032
5486.20 1080
5486.90 1126
5487.60 1134
5488.30 1022
5488.99 1003
5489.69 1107
5490.39 1134
5491.09 1148
5491.79 1190
5492.49 1226
5493.19 1140
5493.89 1237
5494.59 1224
5495.29 1163
5495.99 1231
5496.69 1335
5497.38 1436
5498.08 1468
5498.78 1496
5499.48 1709
5500.18 1754
5500.88 1820
5501.58 1801
5502.28 1968
5502.98 1861
5503.68 1797
5504.38 1608
5505.08 1428
5505.78 1372
5506.48 1218
5507.18 1210
5507.88 1158
5508.58 1158
5509.28 1192
5509.98 1112
5510.68 1197
5511.38 1152
5512.08 1090
5512.78 1076
5513.48 1144
5514.18 1066
5514.88 947
5515.58 1060
5516.28 1132
5516.98 1082
5517.69 1086
5518.39 1116
5519.09 1081
5519.79 1100
5520.49 1125
5521.19 1006
5521.89 1018
5522.59 1081
5523.29 982
5523.99 938
5524.69 952
5525.40 969
5526.10 956
5526.80 921
5527.50 924
5528.20 965
5528.90 884
5529.60 908
5530.31 936
5531.01 921
5531.71 893
5532.41 900
5533.11 911
5533.81 891
5534.51 932
5535.22 937
5535.92 915
5536.62 953
5537.32 1011
5538.02 981
5538.73 1011
5539.43 891
5540.13 946
5540.83 921
5541.53 839
5542.24 872
5542.94 990
5543.64 902
5544.34 877
5545.05 977
5545.75 959
5546.45 977
5547.15 906
5547.86 978
5548.56 1039
5549.26 1052
5549.96 959
5550.67 941
5551.37 911
5552.07 917
5552.78 908
5553.48 890
5554.18 846
5554.88 824
5555.59 833
5556.29 837
5556.99 862
5557.70 869
5558.40 874
5559.10 832
5559.81 843
5560.51 870
5561.21 877
5561.92 829
5562.62 944
5563.32 853
5564.03 886
5564.73 871
5565.44 860
5566.14 864
5566.84 903
5567.55 864
5568.25 876
5568.95 849
5569.66 865
5570.36 936
5571.07 903
5571.77 833
5572.47 887
5573.18 902
5573.88 861
5574.59 856
5575.29 898
5576.00 868
5576.70 868
5577.40 890
5578.11 889
5578.81 886
5579.52 914
5580.22 924
5580.93 911
5581.63 843
5582.34 884
5583.04 905
5583.75 859
5584.45 905
5585.16 894
5585.86 903
5586.57 887
5587.27 854
5587.98 888
5588.68 899
5589.39 875
5590.09 893
5590.80 853
5591.50 859
5592.21 832
5592.91 844
5593.62 866
5594.33 859
5595.03 891
5595.74 879
5596.44 811
5597.15 827
5597.85 769
5598.56 829
5599.27 816
5599.97 792
5600.68 781
5601.38 759
5602.09 869
5602.79 740
5603.50 770
5604.21 830
5604.91 807
5605.62 776
5606.33 767
5607.03 850
5607.74 858
5608.45 808
5609.15 882
5609.86 850
5610.56 786
5611.27 760
5611.98 796
5612.68 789
5613.39 809
5614.10 839
5614.80 833
5615.51 865
5616.22 834
5616.93 834
5617.63 761
5618.34 776
5619.05 786
5619.75 825
5620.46 805
5621.17 797
5621.88 766
5622.58 873
5623.29 830
5624.00 823
5624.70 808
5625.41 788
5626.12 837
5626.83 826
5627.54 813
5628.24 826
5628.95 783
5629.66 831
5630.37 892
5631.07 833
5631.78 812
5632.49 836
5633.20 883
5633.91 862
5634.61 799
5635.32 775
5636.03 774
5636.74 757
5637.45 767
5638.15 823
5638.86 836
5639.57 902
5640.28 872
5640.99 829
5641.70 873
5642.41 873
5643.11 824
5643.82 790
5644.53 795
5645.24 827
5645.95 798
5646.66 874
5647.37 828
5648.08 821
5648.78 776
5649.49 785
5650.20 790
5650.91 853
5651.62 810
5652.33 786
5653.04 857
5653.75 802
5654.46 855
5655.17 844
5655.88 876
5656.59 887
5657.30 910
5658.00 964
5658.71 996
5659.42 1048
5660.13 985
5660.84 981
5661.55 891
5662.26 932
5662.97 907
5663.68 909
5664.39 850
5665.10 887
5665.81 955
5666.52 903
5667.23 812
5667.94 823
5668.65 884
5669.36 911
5670.07 972
5670.78 985
5671.49 980
5672.20 930
5672.92 882
5673.63 974
5674.34 904
5675.05 901
5675.76 858
5676.47 851
5677.18 830
5677.89 866
5678.60 855
5679.31 872
5680.02 848
5680.73 811
5681.44 890
5682.16 919
5682.87 863
5683.58 857
5684.29 837
5685.00 852
5685.71 774
5686.42 900
5687.13 874
5687.85 811
5688.56 852
5689.27 866
5689.98 818
5690.69 794
5691.40 823
5692.11 903
5692.83 793
5693.54 854
5694.25 929
5694.96 870
5695.67 893
5696.39 814
5697.10 786
5697.81 815
5698.52 801
5699.23 777
5699.95 710
5700.66 769
5701.37 864
5702.08 808
5702.80 794
5703.51 812
5704.22 772
5704.93 771
5705.64 818
5706.36 769
5707.07 794
5707.78 744
5708.50 756
5709.21 789
5709.92 842
5710.63 758
5711.35 779
5712.06 756
5712.77 768
5713.49 856
5714.20 861
5714.91 783
5715.62 791
5716.34 814
5717.05 752
5717.76 742
5718.48 772
5719.19 797
5719.90 818
5720.62 906
5721.33 801
5722.05 824
5722.76 795
5723.47 780
5724.19 840
5724.90 897
5725.61 855
5726.33 926
5727.04 990
5727.76 1050
5728.47 929
5729.18 942
5729.90 1011
5730.61 940
5731.33 945
5732.04 925
5732.75 838
5733.47 785
5734.18 834
5734.90 820
5735.61 786
5736.33 832
5737.04 805
5737.75 769
5738.47 828
5739.18 830
5739.90 742
5740.61 709
5741.33 777
5742.04 784
5742.76 809
5743.47 780
5744.19 833
5744.90 813
5745.62 795
5746.33 750
5747.05 694
5747.76 764
5748.48 834
5749.19 779
5749.91 773
5750.62 887
5751.34 877
5752.05 903
5752.77 920
5753.49 970
5754.20 939
5754.92 941
5755.63 987
5756.35 916
5757.06 960
5757.78 889
5758.50 831
5759.21 829
5759.93 796
5760.64 801
5761.36 887
5762.07 850
5762.79 742
5763.51 771
5764.22 785
5764.94 819
5765.66 845
5766.37 902
5767.09 788
5767.80 782
5768.52 804
5769.24 876
5769.95 846
5770.67 811
5771.39 831
5772.10 771
5772.82 791
5773.54 861
5774.25 832
5774.97 830
5775.69 850
5776.41 847
5777.12 830
5777.84 839
5778.56 845
5779.27 861
5779.99 855
5780.71 856
5781.42 881
5782.14 882
5782.86 827
5783.58 825
5784.29 909
5785.01 808
5785.73 811
5786.45 896
5787.16 806
5787.88 857
5788.60 881
5789.32 968
5790.04 958
5790.75 981
5791.47 924
5792.19 884
5792.91 913
5793.62 911
5794.34 975
5795.06 1011
5795.78 1050
5796.50 1037
5797.22 1178
5797.93 1363
5798.65 1505
5799.37 1606
5800.09 1724
5800.81 1723
5801.53 1709
5802.24 1589
5802.96 1515
5803.68 1433
5804.40 1320
5805.12 1251
5805.84 1163
5806.56 1051
5807.28 1044
5807.99 1068
5808.71 1037
5809.43 997
5810.15 1071
5810.87 1138
5811.59 980
5812.31 970
5813.03 956
5813.75 982
5814.47 1032
5815.19 978
5815.90 1020
5816.62 1012
5817.34 975
5818.06 1032
5818.78 977
5819.50 991
5820.22 1077
5820.94 1001
5821.66 1045
5822.38 1063
5823.10 947
5823.82 876
5824.54 899
5825.26 880
5825.98 906
5826.70 848
5827.42 935
5828.14 885
5828.86 855
5829.58 963
5830.30 935
5831.02 912
5831.74 904
5832.46 924
5833.18 876
5833.90 870
5834.62 910
5835.35 859
5836.07 904
5836.79 940
5837.51 903
5838.23 913
5838.95 938
5839.67 927
5840.39 925
5841.11 928
5841.83 849
5842.55 885
5843.27 913
5844.00 821
5844.72 755
5845.44 882
5846.16 839
5846.88 819
5847.60 864
5848.32 855
5849.04 848
5849.77 795
5850.49 856
5851.21 825
5851.93 890
5852.65 873
5853.37 913
5854.10 978
5854.82 907
5855.54 883
5856.26 930
5856.98 918
5857.71 805
5858.43 838
5859.15 883
5859.87 919
5860.59 954
5861.32 920
5862.04 849
5862.76 756
5863.48 835
5864.21 862
5864.93 801
5865.65 804
5866.37 861
5867.10 891
5867.82 873
5868.54 757
5869.26 795
5869.99 797
5870.71 897
5871.43 921
5872.15 905
5872.88 872
5873.60 855
5874.32 822
5875.05 861
5875.77 888
5876.49 873
5877.22 859
5877.94 882
5878.66 852
5879.39 851
5880.11 829
5880.83 875
5881.56 868
5882.28 906
5883.00 908
5883.73 890
5884.45 944
5885.17 865
5885.90 946
5886.62 952
5887.34 934
5888.07 899
5888.79 851
5889.52 892
5890.24 862
5890.96 880
5891.69 886
5892.41 924
5893.14 782
5893.86 786
5894.58 852
5895.31 879
5896.03 836
5896.76 841
5897.48 906
5898.21 856
5898.93 829
5899.66 838
5900.38 829
5901.11 860
5901.83 917
5902.55 908
5903.28 817
5904.00 838
5904.73 896
5905.45 940
5906.18 887
5906.90 825
5907.63 907
5908.35 883
5909.08 884
5909.80 959
5910.53 937
5911.25 983
5911.98 928
5912.71 937
5913.43 876
5914.16 930
5914.88 948
5915.61 977
5916.33 907
5917.06 893
5917.78 865
5918.51 943
5919.24 981
5919.96 937
5920.69 937
5921.41 1001
5922.14 993
5922.87 959
5923.59 1003
5924.32 1009
5925.04 1023
5925.77 951
5926.50 974
5927.22 1024
5927.95 1057
5928.67 1087
5929.40 1114
5930.13 1059
5930.85 1093
5931.58 1034
5932.31 1090
5933.03 1104
5933.76 1116
5934.49 1042
5935.21 1128
5935.94 1157
5936.67 1155
5937.39 1250
5938.12 1212
5938.85 1241
5939.58 1221
5940.30 1278
5941.03 1304
5941.76 1250
5942.48 1219
5943.21 1258
5943.94 1358
5944.67 1378
5945.39 1363
5946.12 1399
5946.85 1433
5947.58 1330
5948.30 1361
5949.03 1364
5949.76 1373
5950.49 1440
5951.21 1499
5951.94 1505
5952.67 1602
5953.40 1652
5954.12 1621
5954.85 1654
5955.58 1638
5956.31 1579
5957.04 1705
5957.76 1675
5958.49 1633
5959.22 1653
5959.95 1666
5960.68 1688
5961.41 1687
5962.13 1720
5962.86 1754
5963.59 1696
5964.32 1870
5965.05 2038
5965.78 2040
5966.51 1987
5967.23 2160
5967.96 2110
5968.69 2152
5969.42 2190
5970.15 2187
5970.88 2133
5971.61 2109
5972.34 2143
5973.07 2076
5973.79 2114
5974.52 2163
5975.25 2119
5975.98 2059
5976.71 1991
5977.44 2087
5978.17 2171
5978.90 2228
5979.63 2363
5980.36 2349
5981.09 2387
5981.82 2323
5982.55 2413
5983.28 2544
5984.01 2523
5984.74 2555
5985.47 2516
5986.20 2531
5986.93 2528
5987.66 2535
5988.39 2475
5989.12 2432
5989.85 2398
5990.58 2572
5991.31 2657
5992.04 2677
5992.77 2767
5993.50 2682
5994.23 2645
5994.96 2852
5995.69 2859
5996.42 2756
5997.15 2853
5997.88 2879
5998.61 2973
5999.34 2930
6000.07 2944
6000.80 2979
6001.53 2884
6002.26 2814
6003.00 2836
6003.73 2817
6004.46 2748
6005.19 2794
6005.92 2856
6006.65 2894
6007.38 3109
6008.11 3435
6008.84 3968
6009.58 4339
6010.31 4796
6011.04 5640
6011.77 6596
6012.50 7213
6013.23 7813
6013.96 8292
6014.70 8550
6015.43 8461
6016.16 8058
6016.89 7595
6017.62 6761
6018.35 5854
6019.09 5103
6019.82 4471
6020.55 3724
6021.28 3321
6022.01 2958
6022.75 2600
6023.48 2439
6024.21 2268
6024.94 2204
6025.67 2090
6026.41 2092
6027.14 2069
6027.87 2031
6028.60 1988
6029.34 1952
6030.07 1849
6030.80 1922
6031.53 1766
6032.27 1725
6033.00 1639
6033.73 1611
6034.47 1667
6035.20 1726
6035.93 1732
6036.66 1715
6037.40 1703
6038.13 1780
6038.86 1822
6039.60 1876
6040.33 1847
6041.06 1841
6041.80 1880
6042.53 1856
6043.26 1843
6044.00 1934
6044.73 2016
6045.46 1890
6046.20 1915
6046.93 1950
6047.66 1916
6048.40 2074
6049.13 2052
6049.86 2111
6050.60 2503
6051.33 2493
6052.07 2350
6052.80 2386
6053.53 2543
6054.27 2395
6055.00 2433
6055.74 2456
6056.47 2210
6057.20 2131
6057.94 2144
6058.67 2082
6059.41 2091
6060.14 2114
6060.88 2031
6061.61 2009
6062.34 1935
6063.08 1945
6063.81 1869
6064.55 1847
6065.28 1901
6066.02 1865
6066.75 1831
6067.49 1770
6068.22 1791
6068.96 1815
6069.69 1858
6070.43 1850
6071.16 1738
6071.90 1767
6072.63 1685
6073.37 1607
6074.10 1724
6074.84 1604
6075.57 1635
6076.31 1709
6077.04 1701
6077.78 1669
6078.52 1716
6079.25 1622
6079.99 1598
6080.72 1660
6081.46 1665
6082.19 1610
6082.93 1569
6083.66 1613
6084.40 1501
6085.14 1445
6085.87 1459
6086.61 1443
6087.34 1409
6088.08 1506
6088.82 1512
6089.55 1441
6090.29 1448
6091.02 1445
6091.76 1442
6092.50 1435
6093.23 1503
6093.97 1522
6094.71 1579
6095.44 1523
6096.18 1434
6096.92 1464
6097.65 1437
6098.39 1455
6099.13 1416
6099.86 1383
6100.60 1378
6101.34 1321
6102.07 1308
6102.81 1334
6103.55 1350
6104.28 1382
6105.02 1432
6105.76 1416
6106.50 1307
6107.23 1367
6107.97 1302
6108.71 1386
6109.45 1412
6110.18 1421
6110.92 1415
6111.66 1457
6112.40 1391
6113.13 1459
6113.87 1399
6114.61 1411
6115.35 1393
6116.08 1353
6116.82 1506
6117.56 1523
6118.30 1439
6119.03 1473
6119.77 1421
6120.51 1421
6121.25 1490
6121.99 1476
6122.73 1504
6123.46 1565
6124.20 1523
6124.94 1514
6125.68 1588
6126.42 1557
6127.15 1583
6127.89 1666
6128.63 1585
6129.37 1575
6130.11 1561
6130.85 1561
6131.59 1482
6132.33 1540
6133.06 1678
6133.80 1610
6134.54 1609
6135.28 1718
6136.02 1754
6136.76 1709
6137.50 1753
6138.24 1824
6138.98 1839
6139.71 1887
6140.45 1870
6141.19 1796
6141.93 1901
6142.67 1802
6143.41 1786
6144.15 1802
6144.89 1779
6145.63 1805
6146.37 1736
6147.11 1765
6147.85 1645
6148.59 1736
6149.33 1799
6150.07 1681
6150.81 1675
6151.55 1854
6152.29 1903
6153.03 1807
6153.77 1708
6154.51 1852
6155.25 1809
6155.99 1848
6156.73 1846
6157.47 1864
6158.21 1862
6158.95 1991
6159.69 1990
6160.43 1995
6161.17 1933
6161.91 1887
6162.65 2166
6163.39 2120
6164.13 2233
6164.87 2371
6165.61 2445
6166.35 2564
6167.10 2810
6167.84 2926
6168.58 2962
6169.32 2988
6170.06 2940
6170.80 2887
6171.54 2836
6172.28 2641
6173.02 2599
6173.77 2575
6174.51 2527
6175.25 2441
6175.99 2446
6176.73 2486
6177.47 2395
6178.21 2378
6178.96 2371
6179.70 2321
6180.44 2427
6181.18 2415
6181.92 2360
6182.66 2579
6183.41 2565
6184.15 2651
6184.89 2521
6185.63 2597
6186.37 2620
6187.11 2738
6187.86 2693
6188.60 2768
6189.34 2862
6190.08 2877
6190.83 3033
6191.57 3138
6192.31 3252
6193.05 3341
6193.80 3334
6194.54 3450
6195.28 3407
6196.02 3352
6196.77 3490
6197.51 3367
6198.25 3302
6198.99 3335
6199.74 3223
6200.48 3208
6201.22 3486
6201.96 3665
6202.71 3985
6203.45 4392
6204.19 4930
6204.94 5984
6205.68 7025
6206.42 8666
6207.17 10262
6207.91 12038
6208.65 13225
6209.40 15004
6210.14 15493
6210.88 15585
6211.63 14936
6212.37 13751
6213.11 11990
6213.86 10114
6214.60 8451
6215.34 6974
6216.09 5761
6216.83 4803
6217.58 3962
6218.32 3450
6219.06 3155
6219.81 2808
6220.55 2605
6221.30 2516
6222.04 2303
6222.78 2372
6223.53 2435
6224.27 2399
6225.02 2353
6225.76 2186
6226.51 2137
6227.25 2035
6228.00 2044
6228.74 2007
6229.48 1882
6230.23 1797
6230.97 1576
6231.72 1661
6232.46 1716
6233.21 1627
6233.95 1645
6234.70 1774
6235.44 1817
6236.19 1826
6236.93 1797
6237.68 1818
6238.42 1800
6239.17 1823
6239.91 1960
6240.66 2003
6241.40 1965
6242.15 1975
6242.89 2076
6243.64 2175
6244.38 2177
6245.13 2228
6245.88 2348
6246.62 2507
6247.37 2597
6248.11 2700
6248.86 2615
6249.60 2703
6250.35 2571
6251.10 2441
6251.84 2486
6252.59 2382
6253.33 2212
6254.08 2165
6254.83 2071
6255.57 1972
6256.32 2068
6257.06 2089
6257.81 2093
6258.56 2060
6259.30 2066
6260.05 1996
6260.80 1933
6261.54 1914
6262.29 1952
6263.04 1959
6263.78 1901
6264.53 2002
6265.28 2009
6266.02 2024
6266.77 1996
6267.52 2083
6268.26 2056
6269.01 2160
6269.76 2094
6270.50 2060
6271.25 1974
6272.00 2010
6272.75 2125
6273.49 2046
6274.24 2027
6274.99 1986
6275.73 2079
6276.48 2051
6277.23 2126
6277.98 2150
6278.72 1975
6279.47 1952
6280.22 2048
6280.97 2036
6281.71 1823
6282.46 1850
6283.21 1787
6283.96 1805
6284.71 1732
6285.45 1801
6286.20 1725
6286.95 1730
6287.70 1884
6288.45 1922
6289.19 1927
6289.94 1821
6290.69 1713
6291.44 1754
6292.19 1799
6292.94 1674
6293.68 1638
6294.43 1589
6295.18 1596
6295.93 1461
6296.68 1454
6297.43 1522
6298.18 1445
6298.92 1556
6299.67 1617
6300.42 1609
6301.17 1581
6301.92 1596
6302.67 1531
6303.42 1603
6304.17 1750
6304.92 1714
6305.66 1673
6306.41 1674
6307.16 1654
6307.91 1539
6308.66 1568
6309.41 1536
6310.16 1515
6310.91 1436
6311.66 1457
6312.41 1501
6313.16 1551
6313.91 1470
6314.66 1412
6315.41 1436
6316.16 1493
6316.91 1494
6317.66 1432
6318.41 1492
6319.16 1432
6319.91 1479
6320.66 1395
6321.41 1436
6322.16 1382
6322.91 1375
6323.66 1416
6324.41 1299
6325.16 1282
6325.91 1362
6326.66 1293
6327.41 1329
6328.16 1375
6328.91 1415
6329.66 1380
6330.41 1354
6331.16 1331
6331.91 1282
6332.66 1273
6333.41 1227
6334.16 1319
6334.91 1345
6335.67 1276
6336.42 1235
6337.17 1314
6337.92 1330
6338.67 1243
6339.42 1236
6340.17 1283
6340.92 1298
6341.67 1202
6342.43 1214
6343.18 1242
6343.93 1299
6344.68 1203
6345.43 1255
6346.18 1238
6346.93 1315
6347.69 1297
6348.44 1249
6349.19 1267
6349.94 1312
6350.69 1309
6351.45 1367
6352.20 1411
6352.95 1522
6353.70 1605
6354.45 1536
6355.20 1500
6355.96 1474
6356.71 1454
6357.46 1275
6358.21 1241
6358.97 1247
6359.72 1294
6360.47 1198
6361.22 1158
6361.98 1150
6362.73 1065
6363.48 1099
6364.23 1141
6364.99 1189
6365.74 1293
6366.49 1293
6367.24 1240
6368.00 1223
6368.75 1235
6369.50 1215
6370.26 1258
6371.01 1250
6371.76 1244
6372.51 1201
6373.27 1225
6374.02 1169
6374.77 1107
6375.53 1163
6376.28 1166
6377.03 1218
6377.79 1149
6378.54 1162
6379.29 1157
6380.05 1074
6380.80 1207
6381.56 1244
6382.31 1254
6383.06 1116
6383.82 1199
6384.57 1199
6385.32 1123
6386.08 1132
6386.83 1094
6387.59 1036
6388.34 1067
6389.09 1138
6389.85 1090
6390.60 1072
6391.36 1117
6392.11 1198
6392.86 1087
6393.62 1108
6394.37 1062
6395.13 1160
6395.88 1147
6396.64 1098
6397.39 990
6398.15 1034
6398.90 1091
6399.66 1077
6400.41 1039
6401.16 1018
6401.92 1081
6402.67 1052
6403.43 1032
6404.18 1088
6404.94 1138
6405.69 1048
6406.45 1112
6407.20 1020
6407.96 1072
6408.72 1118
6409.47 1105
6410.23 1146
6410.98 1057
6411.74 1109
6412.49 1132
6413.25 1073
6414.00 1013
6414.76 1074
6415.51 1129
6416.27 1125
6417.03 1027
6417.78 1091
6418.54 1119
6419.29 1153
6420.05 1065
6420.80 1070
6421.56 1072
6422.32 1129
6423.07 1116
6423.83 1052
6424.59 1058
6425.34 1008
6426.10 1034
6426.85 1096
6427.61 1099
6428.37 1029
6429.12 1028
6429.88 1076
6430.64 1109
6431.39 1052
6432.15 1092
6432.91 1172
6433.66 1113
6434.42 1066
6435.18 1079
6435.93 1052
6436.69 1109
6437.45 1158
6438.20 1123
6438.96 1157
6439.72 1104
6440.47 1120
6441.23 1138
6441.99 1188
6442.75 1172
6443.50 1192
6444.26 1184
6445.02 1101
6445.78 1135
6446.53 1129
6447.29 1170
6448.05 1126
6448.81 1108
6449.56 1149
6450.32 1155
6451.08 1130
6451.84 1241
6452.59 1208
6453.35 1244
6454.11 1196
6454.87 1219
6455.63 1249
6456.38 1223
6457.14 1178
6457.90 1235
6458.66 1221
6459.42 1269
6460.17 1311
6460.93 1269
6461.69 1284
6462.45 1232
6463.21 1293
6463.97 1326
6464.73 1278
6465.48 1277
6466.24 1265
6467.00 1324
6467.76 1336
6468.52 1249
6469.28 1332
6470.04 1358
6470.80 1341
6471.55 1397
6472.31 1413
6473.07 1460
6473.83 1397
6474.59 1523
6475.35 1519
6476.11 1510
6476.87 1523
6477.63 1577
6478.39 1547
6479.15 1571
6479.91 1606
6480.66 1567
6481.42 1560
6482.18 1530
6482.94 1564
6483.70 1660
6484.46 1719
6485.22 1682
6485.98 1772
6486.74 1879
6487.50 1857
6488.26 1850
6489.02 1851
6489.78 1788
6490.54 1901
6491.30 1883
6492.06 1924
6492.82 2085
6493.58 2128
6494.34 2180
6495.10 2102
6495.86 2191
6496.62 2238
6497.38 2314
6498.14 2231
6498.91 2227
6499.67 2263
6500.43 2203
6501.19 2127
6501.95 2121
6502.71 2213
6503.47 2278
6504.23 2225
6504.99 2229
6505.75 2313
6506.51 2418
6507.27 2459
6508.04 2562
6508.80 2637
6509.56 2564
6510.32 2556
6511.08 2511
6511.84 2644
6512.60 2678
6513.36 2618
6514.13 2580
6514.89 2672
6515.65 2684
6516.41 2614
6517.17 2666
6517.93 2684
6518.69 2812
6519.46 2757
6520.22 3055
6520.98 3060
6521.74 3144
6522.50 3313
6523.27 3425
6524.03 3704
6524.79 3947
6525.55 4356
6526.31 4534
6527.08 4791
6527.84 4944
6528.60 5286
6529.36 5283
6530.13 5301
6530.89 5266
6531.65 5433
6532.41 5342
6533.18 5619
6533.94 6144
6534.70 6693
6535.46 7341
6536.23 8132
6536.99 8529
6537.75 8529
6538.51 8310
6539.28 7622
6540.04 6903
6540.80 6089
6541.57 5298
6542.33 4496
6543.09 3938
6543.86 3269
6544.62 2957
6545.38 2802
6546.15 2481
6546.91 2355
6547.67 2225
6548.44 2114
6549.20 2118
6549.96 2208
6550.73 2077
6551.49 2092
6552.25 2110
6553.02 2171
6553.78 2133
6554.54 2116
6555.31 2125
6556.07 2068
6556.84 2025
6557.60 2000
6558.36 2050
6559.13 2072
6559.89 2091
6560.66 2149
6561.42 2066
6562.18 2276
6562.95 2394
6563.71 2326
6564.48 2425
6565.24 2415
6566.01 2481
6566.77 2537
6567.54 2549
6568.30 2363
6569.06 2442
6569.83 2312
6570.59 2409
6571.36 2452
6572.12 2498
6572.89 2644
6573.65 2622
6574.42 2614
6575.18 2729
6575.95 2779
6576.71 2833
6577.48 2935
6578.24 2772
6579.01 2873
6579.77 2836
6580.54 2861
6581.31 2916
6582.07 2879
6582.84 2819
6583.60 2764
6584.37 2779
6585.13 2740
6585.90 2668
6586.66 2646
6587.43 2591
6588.20 2712
6588.96 2853
6589.73 2927
6590.49 3098
6591.26 3316
6592.02 3529
6592.79 3755
6593.56 4096
6594.32 4284
6595.09 4506
6595.86 4678
6596.62 4628
6597.39 4419
6598.15 4187
6598.92 3767
6599.69 3347
6600.45 3041
6601.22 2870
6601.99 2539
6602.75 2322
6603.52 2250
6604.29 2228
6605.05 2231
6605.82 2270
6606.59 2146
6607.35 2130
6608.12 1990
6608.89 2070
6609.65 2012
6610.42 2014
6611.19 1945
6611.96 2004
6612.72 1955
6613.49 1966
6614.26 1954
6615.02 1833
6615.79 1803
6616.56 1897
6617.33 1884
6618.09 1875
6618.86 1865
6619.63 1809
6620.40 1813
6621.16 1959
6621.93 1861
6622.70 1788
6623.47 1850
6624.24 1865
6625.00 1822
6625.77 1843
6626.54 1866
6627.31 1825
6628.08 1753
6628.84 1887
6629.61 1961
6630.38 2049
6631.15 2093
6631.92 2201
6632.68 2441
6633.45 2577
6634.22 2608
6634.99 2800
6635.76 2769
6636.53 2623
6637.30 2635
6638.06 2472
6638.83 2306
6639.60 2145
6640.37 1997
6641.14 1860
6641.91 1801
6642.68 1882
6643.45 1840
6644.22 1772
6644.98 1755
6645.75 1686
6646.52 1697
6647.29 1740
6648.06 1816
6648.83 1808
6649.60 1839
6650.37 1891
6651.14 1900
6651.91 1845
6652.68 1777
6653.45 1778
6654.22 1802
6654.99 1787
6655.76 1770
6656.53 1697
6657.30 1712
6658.06 1584
6658.83 1588
6659.60 1624
6660.37 1571
6661.14 1569
6661.91 1516
6662.68 1463
6663.45 1425
6664.22 1453
6665.00 1429
6665.77 1536
6666.54 1512
6667.31 1509
6668.08 1468
6668.85 1498
6669.62 1559
6670.39 1594
6671.16 1551
6671.93 1531
6672.70 1555
6673.47 1558
6674.24 1608
6675.01 1546
6675.78 1516
6676.55 1466
6677.32 1583
6678.10 1556
6678.87 1513
6679.64 1586
6680.41 1591
6681.18 1530
6681.95 1512
6682.72 1662
6683.49 1783
6684.26 1731
6685.04 1780
6685.81 1802
6686.58 1794
6687.35 1671
6688.12 1665
6688.89 1653
6689.67 1682
6690.44 1606
6691.21 1467
6691.98 1484
6692.75 1480
6693.52 1395
6694.30 1476
6695.07 1348
6695.84 1379
6696.61 1377
6697.38 1255
6698.16 1321
6698.93 1271
6699.70 1314
6700.47 1320
6701.25 1351
6702.02 1295
6702.79 1397
6703.56 1369
6704.33 1321
6705.11 1303
6705.88 1272
6706.65 1400
6707.43 1353
6708.20 1344
6708.97 1321
6709.74 1294
6710.52 1360
6711.29 1336
6712.06 1294
6712.84 1400
6713.61 1298
6714.38 1239
6715.15 1271
6715.93 1369
6716.70 1331
6717.47 1275
6718.25 1306
6719.02 1353
6719.79 1255
6720.57 1330
6721.34 1324
6722.11 1306
6722.89 1295
6723.66 1218
6724.43 1302
6725.21 1216
6725.98 1171
6726.76 1207
6727.53 1227
6728.30 1199
6729.08 1347
6729.85 1253
6730.63 1226
6731.40 1224
6732.17 1242
6732.95 1231
6733.72 1280
6734.50 1194
6735.27 1202
6736.04 1233
6736.82 1243
6737.59 1237
6738.37 1244
6739.14 1284
6739.92 1270
6740.69 1246
6741.47 1277
6742.24 1233
6743.02 1246
6743.79 1239
6744.57 1255
6745.34 1340
6746.12 1298
6746.89 1300
6747.66 1355
6748.44 1408
6749.22 1434
6749.99 1443
6750.77 1544
6751.54 1554
6752.32 1633
6753.09 1586
6753.87 1485
6754.64 1365
6755.42 1431
6756.19 1375
6756.97 1292
6757.74 1321
6758.52 1201
6759.29 1239
6760.07 1261
6760.85 1254
6761.62 1264
6762.40 1326
6763.17 1290
6763.95 1268
6764.73 1254
6765.50 1310
6766.28 1319
6767.05 1297
6767.83 1308
6768.61 1253
6769.38 1189
6770.16 1171
6770.94 1203
6771.71 1261
6772.49 1281
6773.26 1293
6774.04 1250
6774.82 1329
6775.59 1353
6776.37 1331
6777.15 1338
6777.92 1226
6778.70 1329
6779.48 1397
6780.25 1403
6781.03 1401
6781.81 1412
6782.59 1338
6783.36 1291
6784.14 1312
6784.92 1230
6785.69 1215
6786.47 1216
6787.25 1171
6788.03 1119
6788.80 1115
6789.58 1142
6790.36 1114
6791.13 1218
6791.91 1146
6792.69 1161
6793.47 1159
6794.25 1074
6795.02 1059
6795.80 1078
6796.58 1075
6797.36 1178
6798.13 1149
6798.91 1177
6799.69 1154
6800.47 1094
6801.25 1114
6802.02 1149
6802.80 1291
6803.58 1237
6804.36 1300
6805.14 1269
6805.92 1244
6806.69 1196
6807.47 1148
6808.25 1112
6809.03 1200
6809.81 1168
6810.59 1113
6811.36 1093
6812.14 1147
6812.92 1150
6813.70 1175
6814.48 1145
6815.26 1176
6816.04 1102
6816.82 1179
6817.60 1269
6818.37 1173
6819.15 1204
6819.93 1178
6820.71 1242
6821.49 1199
6822.27 1160
6823.05 1251
6823.83 1210
6824.61 1161
6825.39 1178
6826.17 1200
6826.95 1189
6827.73 1276
6828.51 1321
6829.29 1286
6830.07 1204
6830.85 1243
6831.63 1213
6832.40 1224
6833.18 1146
6833.96 1173
6834.74 1254
6835.52 1294
6836.30 1148
6837.08 1088
6837.87 1135
6838.65 1105
6839.43 1082
6840.21 1030
6840.99 1090
6841.77 1135
6842.55 1183
6843.33 1109
6844.11 1153
6844.89 1164
6845.67 1294
6846.45 1436
6847.23 1680
6848.01 1888
6848.79 2253
6849.57 2563
6850.35 2794
6851.13 2968
6851.92 3085
6852.70 3190
6853.48 2948
6854.26 2717
6855.04 2386
6855.82 2200
6856.60 1997
6857.38 1760
6858.16 1533
6858.95 1430
6859.73 1367
6860.51 1414
6861.29 1300
6862.07 1265
6862.85 1166
6863.64 1169
6864.42 1279
6865.20 1282
6865.98 1189
6866.76 1217
6867.54 1206
6868.33 1261
6869.11 1235
6869.89 1173
6870.67 1152
6871.45 1128
6872.24 1246
6873.02 1224
6873.80 1209
6874.58 1229
6875.36 1304
6876.15 1229
6876.93 1259
6877.71 1299
6878.49 1275
6879.28 1305
6880.06 1300
6880.84 1361
6881.62 1333
6882.41 1385
6883.19 1393
6883.97 1406
6884.76 1489
6885.54 1692
6886.32 1786
6887.10 1880
6887.89 2035
6888.67 1965
6889.45 1840
6890.24 1767
6891.02 1784
6891.80 1677
6892.59 1538
6893.37 1544
6894.15 1522
6894.94 1421
6895.72 1447
6896.50 1432
6897.29 1322
6898.07 1393
6898.85 1447
6899.64 1466
6900.42 1407
6901.21 1423
6901.99 1464
6902.77 1486
6903.56 1512
6904.34 1488
6905.12 1478
6905.91 1550
6906.69 1533
6907.48 1508
6908.26 1511
6909.05 1514
6909.83 1573
6910.61 1490
6911.40 1473
6912.18 1380
6912.97 1374
6913.75 1422
6914.54 1469
6915.32 1461
6916.11 1413
6916.89 1360
6917.67 1379
6918.46 1387
6919.24 1287
6920.03 1342
6920.81 1394
6921.60 1339
6922.38 1374
6923.17 1379
6923.95 1429
6924.74 1424
6925.52 1453
6926.31 1459
6927.09 1393
6927.88 1411
6928.67 1377
6929.45 1491
6930.24 1424
6931.02 1448
6931.81 1475
6932.59 1546
6933.38 1514
6934.16 1551
6934.95 1517
6935.74 1485
6936.52 1449
6937.31 1467
6938.09 1458
6938.88 1420
6939.66 1559
6940.45 1630
6941.24 1727
6942.02 1698
6942.81 1761
6943.59 1847
6944.38 1817
6945.17 1842
6945.95 1884
6946.74 1821
6947.53 1810
6948.31 1778
6949.10 1765
6949.89 1769
6950.67 1698
6951.46 1786
6952.25 1818
6953.03 1788
6953.82 1826
6954.61 1856
6955.39 1929
6956.18 2025
6956.97 1927
6957.75 2020
6958.54 2071
6959.33 2101
6960.11 2044
6960.90 2061
6961.69 2047
6962.48 2063
6963.26 2080
6964.05 2000
6964.84 2085
6965.63 1982
6966.41 2190
6967.20 2132
6967.99 2225
6968.78 2251
6969.56 2322
6970.35 2388
6971.14 2530
6971.93 2501
6972.71 2452
6973.50 2406
6974.29 2388
6975.08 2416
6975.87 2355
6976.65 2489
6977.44 2647
6978.23 2675
6979.02 2727
6979.81 3035
6980.60 3426
6981.38 3850
6982.17 4279
6982.96 4831
6983.75 5400
6984.54 6249
6985.33 6800
6986.11 7407
6986.90 7520
6987.69 7490
6988.48 6974
6989.27 6313
6990.06 5702
6990.85 5101
6991.64 4317
6992.42 3881
6993.21 3626
6994.00 3407
6994.79 3538
6995.58 3659
6996.37 4140
6997.16 4662
6997.95 5537
6998.74 6164
6999.53 6607
7000.32 7033
7001.11 6934
7001.90 6771
7002.68 6259
7003.47 5882
7004.26 5211
7005.05 4438
7005.84 3670
7006.63 3077
7007.42 2592
7008.21 2346
7009.00 2297
7009.79 2196
7010.58 2206
7011.37 2240
7012.16 2239
7012.95 2247
7013.74 2296
7014.53 2209
7015.32 2122
7016.11 2009
7016.90 1989
7017.69 1817
7018.48 1741
7019.27 1798
7020.07 1824
7020.86 1747
7021.65 1811
7022.44 1890
7023.23 1991
7024.02 1885
7024.81 1860
7025.60 1970
7026.39 1999
7027.18 1968
7027.97 2009
7028.76 1942
7029.55 1926
7030.35 1804
7031.14 1771
7031.93 1815
7032.72 1794
7033.51 1659
7034.30 1622
7035.09 1654
7035.88 1754
7036.68 1765
7037.47 1775
7038.26 1757
7039.05 1754
7039.84 1888
7040.63 1850
7041.43 1770
7042.22 1811
7043.01 1750
7043.80 1805
7044.59 1794
7045.38 1700
7046.18 1812
7046.97 1843
7047.76 1941
7048.55 2017
7049.35 2032
7050.14 2086
7050.93 2156
7051.72 2201
7052.51 2078
7053.31 1846
7054.10 1792
7054.89 1736
7055.68 1663
7056.48 1592
7057.27 1640
7058.06 1659
7058.85 1600
7059.65 1585
7060.44 1545
7061.23 1509
7062.03 1562
7062.82 1498
7063.61 1544
7064.40 1520
7065.20 1511
7065.99 1505
7066.78 1460
7067.58 1469
7068.37 1518
7069.16 1501
7069.96 1518
7070.75 1455
7071.54 1426
7072.34 1443
7073.13 1442
7073.92 1440
7074.72 1455
7075.51 1370
7076.30 1308
7077.10 1352
7077.89 1345
7078.69 1348
7079.48 1331
7080.27 1324
7081.07 1395
7081.86 1407
7082.66 1388
7083.45 1330
7084.24 1318
7085.04 1301
7085.83 1326
7086.63 1324
7087.42 1354
7088.21 1404
7089.01 1403
7089.80 1381
7090.60 1357
7091.39 1339
7092.19 1287
7092.98 1212
7093.78 1167
7094.57 1136
7095.37 1171
7096.16 1148
7096.96 1109
7097.75 1089
7098.55 1161
7099.34 1118
7100.14 1203
7100.93 1180
7101.73 1069
7102.52 1044
7103.32 1080
7104.11 1110
7104.91 1055
7105.70 1047
7106.50 949
7107.29 987
7108.09 1025
7108.88 1014
7109.68 996
7110.47 1037
7111.27 960
7112.07 984
7112.86 1028
7113.66 1051
7114.45 1027
7115.25 1077
7116.04 1075
7116.84 967
7117.64 904
7118.43 977
7119.23 990
7120.02 1045
7120.82 942
7121.62 1043
7122.41 939
7123.21 978
7124.01 972
7124.80 1050
7125.60 1025
7126.40 949
7127.19 1012
7127.99 973
7128.79 955
7129.58 1010
7130.38 1039
7131.18 1014
7131.97 963
7132.77 1067
7133.57 987
7134.36 964
7135.16 941
7135.96 955
7136.75 951
7137.55 1007
7138.35 966
7139.14 988
7139.94 988
7140.74 943
7141.54 979
7142.33 970
7143.13 1060
7143.93 1072
7144.73 1049
7145.52 1035
7146.32 1025
7147.12 1030
7147.92 1084
7148.71 988
7149.51 963
7150.31 961
7151.11 954
7151.91 941
7152.70 938
7153.50 974
7154.30 943
7155.10 979
7155.90 1010
7156.69 952
7157.49 983
7158.29 971
7159.09 973
7159.89 1006
7160.69 1002
7161.48 893
7162.28 920
7163.08 974
7163.88 924
7164.68 971
7165.48 912
7166.28 879
7167.07 869
7167.87 890
7168.67 936
7169.47 934
7170.27 900
7171.07 983
7171.87 938
7172.67 939
7173.47 947
7174.27 893
7175.06 969
7175.86 943
7176.66 914
7177.46 956
7178.26 906
7179.06 912
7179.86 915
7180.66 950
7181.46 999
7182.26 1080
7183.06 1167
7183.86 1142
7184.66 1096
7185.46 1046
7186.26 1122
7187.06 1075
7187.86 1060
7188.66 935
7189.46 903
7190.26 935
7191.06 968
7191.86 912
7192.66 879
7193.46 858
7194.26 843
7195.06 822
7195.86 854
7196.66 892
7197.46 872
7198.26 900
7199.06 864
7199.86 947
7200.66 871
7201.46 912
7202.26 907
7203.06 886
7203.87 865
7204.67 924
7205.47 908
7206.27 876
7207.07 842
7207.87 855
7208.67 800
7209.47 872
7210.27 810
7211.07 915
7211.88 880
7212.68 833
7213.48 872
7214.28 884
7215.08 837
7215.88 874
7216.68 848
7217.49 834
7218.29 831
7219.09 844
7219.89 938
7220.69 921
7221.49 844
7222.30 889
7223.10 876
7223.90 958
7224.70 959
7225.50 869
7226.31 907
7227.11 933
7227.91 916
7228.71 933
7229.51 918
7230.32 945
7231.12 931
7231.92 938
7232.72 986
7233.53 977
7234.33 970
7235.13 983
7235.93 1004
7236.74 1041
7237.54 992
7238.34 1003
7239.14 1094
7239.95 1070
7240.75 1007
7241.55 1072
7242.36 1125
7243.16 1033
7243.96 1045
7244.77 1046
7245.57 1017
7246.37 1058
7247.17 1010
7247.98 980
7248.78 1077
7249.58 1095
7250.39 1037
7251.19 1056
7251.99 1015
7252.80 1065
7253.60 1115
7254.41 1082
7255.21 1044
7256.01 1070
7256.82 1088
7257.62 1092
7258.42 1126
7259.23 1084
7260.03 1039
7260.84 1133
7261.64 1174
7262.44 1103
7263.25 1088
7264.05 1162
7264.86 1216
7265.66 1157
7266.46 1202
7267.27 1222
7268.07 1281
7268.88 1209
7269.68 1254
7270.49 1229
7271.29 1292
7272.10 1356
7272.90 1337
7273.71 1325
7274.51 1334
7275.31 1429
7276.12 1420
7276.92 1315
7277.73 1363
7278.53 1425
7279.34 1533
7280.14 1688
7280.95 1844
7281.75 2077
7282.56 2403
7283.37 2675
7284.17 2791
7284.98 3052
7285.78 3185
7286.59 2968
7287.39 2661
7288.20 2545
7289.00 2356
7289.81 2195
7290.61 1913
7291.42 1795
7292.23 1750
7293.03 1622
7293.84 1618
7294.64 1591
7295.45 1555
7296.25 1519
7297.06 1544
7297.87 1610
7298.67 1565
7299.48 1686
7300.28 1633
7301.09 1650
7301.90 1711
7302.70 1664
7303.51 1693
7304.32 1793
7305.12 1804
7305.93 1867
7306.74 1998
7307.54 2081
7308.35 2208
7309.16 2405
7309.96 2536
7310.77 2708
7311.58 2685
7312.38 2601
7313.19 2573
7314.00 2596
7314.80 2465
7315.61 2384
7316.42 2468
7317.22 2576
7318.03 2711
7318.84 2980
7319.65 3181
7320.45 3375
7321.26 3568
7322.07 3613
7322.88 3510
7323.68 3311
7324.49 3013
7325.30 2802
7326.11 2448
7326.91 2279
7327.72 1910
7328.53 1704
7329.34 1617
7330.14 1588
7330.95 1602
7331.76 1505
7332.57 1397
7333.38 1422
7334.18 1438
7334.99 1411
7335.80 1425
7336.61 1457
7337.42 1403
7338.22 1392
7339.03 1427
7339.84 1415
7340.65 1366
7341.46 1381
7342.27 1378
7343.07 1330
7343.88 1339
7344.69 1430
7345.50 1505
7346.31 1503
7347.12 1494
7347.93 1550
7348.74 1537
7349.54 1541
7350.35 1452
7351.16 1507
7351.97 1394
7352.78 1368
7353.59 1431
7354.40 1330
7355.21 1423
7356.02 1408
7356.83 1433
7357.64 1387
7358.45 1353
7359.25 1389
7360.06 1450
7360.87 1478
7361.68 1433
7362.49 1509
7363.30 1559
7364.11 1455
7364.92 1455
7365.73 1457
7366.54 1519
7367.35 1546
7368.16 1586
7368.97 1520
7369.78 1528
7370.59 1572
7371.40 1548
7372.21 1514
7373.02 1498
7373.83 1615
7374.64 1605
7375.45 1672
7376.26 1675
7377.07 1719
7377.88 1924
7378.69 2001
7379.50 2111
7380.31 2238
7381.13 2376
7381.94 2256
7382.75 2208
7383.56 2345
7384.37 2088
7385.18 1970
7385.99 1948
7386.80 1756
7387.61 1616
7388.42 1488
7389.23 1350
7390.05 1395
7390.86 1294
7391.67 1392
7392.48 1310
7393.29 1298
7394.10 1343
7394.91 1392
7395.72 1355
7396.54 1383
7397.35 1465
7398.16 1576
7398.97 1673
7399.78 1661
7400.59 1802
7401.41 1930
7402.22 2000
7403.03 1859
7403.84 1798
7404.65 1786
7405.46 1740
7406.28 1583
7407.09 1577
7407.90 1604
7408.71 1430
7409.52 1442
7410.34 1384
7411.15 1269
7411.96 1252
7412.77 1243
7413.59 1192
7414.40 1149
7415.21 1128
7416.02 1112
7416.84 1164
7417.65 1117
7418.46 1010
7419.27 1016
7420.09 1050
7420.90 1051
7421.71 1119
7422.53 1042
7423.34 1074
7424.15 1184
7424.96 1112
7425.78 1073
7426.59 1103
7427.40 1061
7428.22 1044
7429.03 1023
7429.84 1007
7430.66 1032
7431.47 1015
7432.28 963
7433.10 918
7433.91 989
7434.72 979
7435.54 1018
7436.35 986
7437.17 945
7437.98 976
7438.79 1018
7439.61 992
7440.42 980
7441.23 999
7442.05 1090
7442.86 1064
7443.68 1090
7444.49 1021
7445.30 979
7446.12 1067
7446.93 1048
7447.75 1069
7448.56 981
7449.38 996
7450.19 971
7451.00 999
7451.82 949
7452.63 935
7453.45 886
7454.26 911
7455.08 934
7455.89 950
7456.71 928
7457.52 943
7458.34 947
7459.15 954
7459.97 953
7460.78 970
7461.60 921
7462.41 881
7463.23 908
7464.04 906
7464.86 936
7465.67 950
7466.49 1042
7467.30 1002
7468.12 959
7468.93 952
7469.75 908
7470.56 894
7471.38 960
7472.20 943
7473.01 933
7473.83 943
7474.64 951
7475.46 880
7476.27 915
7477.09 956
7477.91 868
7478.72 805
7479.54 800
7480.35 839
7481.17 830
7481.99 801
7482.80 813
7483.62 850
7484.44 867
7485.25 927
7486.07 877
7486.88 837
7487.70 795
7488.52 872
7489.33 869
7490.15 858
7490.97 834
7491.78 849
7492.60 845
7493.42 805
7494.23 827
7495.05 849
7495.87 838
7496.69 871
7497.50 793
7498.32 849
7499.14 834
7499.95 807
7500.77 738
7501.59 823
7502.40 853
7503.22 855
7504.04 834
7504.86 832
7505.67 749
7506.49 794
7507.31 756
7508.13 770
7508.94 780
7509.76 879
7510.58 838
7511.40 801
7512.22 814
7513.03 778
7513.85 815
7514.67 826
7515.49 862
7516.31 796
7517.12 817
7517.94 854
7518.76 778
7519.58 829
7520.40 872
7521.21 818
7522.03 819
7522.85 846
7523.67 835
7524.49 803
7525.31 834
7526.12 801
7526.94 834
7527.76 812
7528.58 757
7529.40 827
7530.22 804
7531.04 815
7531.86 792
7532.67 771
7533.49 838
7534.31 787
7535.13 794
7535.95 820
7536.77 816
7537.59 796
7538.41 823
7539.23 865
7540.05 809
7540.87 774
7541.69 772
7542.51 808
7543.32 828
7544.14 799
7544.96 807
7545.78 866
7546.60 861
7547.42 874
7548.24 856
7549.06 832
7549.88 855
7550.70 820
7551.52 898
7552.34 947
7553.16 879
7553.98 835
7554.80 829
7555.62 833
7556.44 835
7557.26 869
7558.08 948
7558.90 880
7559.72 921
7560.54 918
7561.36 883
7562.19 897
7563.01 949
7563.83 915
7564.65 942
7565.47 951
7566.29 934
7567.11 896
7567.93 951
7568.75 875
7569.57 865
7570.39 868
7571.21 935
7572.03 881
7572.86 816
7573.68 892
7574.50 893
7575.32 939
7576.14 850
7576.96 823
7577.78 859
7578.60 941
7579.43 898
7580.25 874
7581.07 843
7581.89 892
7582.71 960
7583.53 874
7584.36 923
7585.18 887
7586.00 1016
7586.82 1030
7587.64 1030
7588.47 1047
7589.29 1011
7590.11 1053
7590.93 1059
7591.75 1103
7592.58 1004
7593.40 1032
7594.22 966
7595.04 1023
7595.86 1061
7596.69 969
7597.51 1007
7598.33 1063
7599.15 1040
7599.98 1048
7600.80 1136
7601.62 1233
7602.45 1322
7603.27 1363
7604.09 1432
7604.91 1431
7605.74 1421
7606.56 1409
7607.38 1399
7608.21 1350
7609.03 1291
7609.85 1265
7610.67 1238
7611.50 1184
7612.32 1084
7613.14 1115
7613.97 1143
7614.79 1088
7615.61 1112
7616.44 1135
7617.26 1121
7618.08 1121
7618.91 1131
7619.73 1010
7620.56 1091
7621.38 1073
7622.20 1097
7623.03 1128
7623.85 1110
7624.67 1093
7625.50 1133
7626.32 1115
7627.15 1165
7627.97 1331
7628.80 1484
7629.62 1537
7630.44 1666
7631.27 1736
7632.09 1814
7632.92 1737
7633.74 1657
7634.57 1634
7635.39 1523
7636.21 1389
7637.04 1219
7637.86 1040
7638.69 1012
7639.51 935
7640.34 894
7641.16 881
7641.99 840
7642.81 927
7643.64 834
7644.46 841
7645.29 853
7646.11 836
7646.94 840
7647.76 865
7648.59 824
7649.41 786
7650.24 895
7651.06 808
7651.89 846
7652.71 821
7653.54 803
7654.37 745
7655.19 796
7656.02 816
7656.84 869
7657.67 779
7658.49 801
7659.32 820
7660.14 822
7660.97 798
7661.80 735
7662.62 810
7663.45 865
7664.27 837
7665.10 812
7665.93 833
7666.75 862
7667.58 827
7668.41 847
7669.23 865
7670.06 809
7670.88 812
7671.71 790
7672.54 791
7673.36 734
7674.19 727
7675.02 747
7675.84 721
7676.67 753
7677.50 814
7678.32 852
7679.15 734
7679.98 753
7680.81 767
7681.63 779
7682.46 815
7683.29 795
7684.11 784
7684.94 771
7685.77 755
7686.59 773
7687.42 772
7688.25 772
7689.08 725
7689.90 749
7690.73 812
7691.56 733
7692.39 749
7693.21 733
7694.04 771
7694.87 749
7695.70 762
7696.53 770
7697.35 792
7698.18 767
7699.01 791
7699.84 820
7700.66 827
7701.49 812
7702.32 760
7703.15 812
7703.98 804
7704.81 767
7705.63 834
7706.46 846
7707.29 769
7708.12 757
7708.95 749
7709.78 708
7710.60 716
7711.43 718
7712.26 714
7713.09 769
7713.92 786
7714.75 764
7715.58 747
7716.41 783
7717.23 776
7718.06 750
7718.89 744
7719.72 731
7720.55 724
7721.38 724
7722.21 643
7723.04 702
7723.87 743
7724.70 678
7725.53 731
7726.36 697
7727.18 714
7728.01 701
7728.84 672
7729.67 726
7730.50 719
7731.33 684
7732.16 709
7732.99 739
7733.82 736
7734.65 768
7735.48 710
7736.31 723
7737.14 684
7737.97 757
7738.80 690
7739.63 719
7740.46 692
7741.29 712
7742.12 736
7742.95 744
7743.78 821
7744.61 821
7745.44 880
7746.27 1018
7747.10 987
7747.94 897
7748.77 991
7749.60 958
7750.43 905
7751.26 871
7752.09 817
7752.92 806
7753.75 769
7754.58 752
7755.41 747
7756.24 764
7757.07 764
7757.91 727
7758.74 740
7759.57 745
7760.40 715
7761.23 724
7762.06 741
7762.89 699
7763.72 674
7764.56 748
7765.39 681
7766.22 719
7767.05 673
7767.88 684
7768.71 647
7769.55 668
7770.38 710
7771.21 722
7772.04 743
7772.87 752
7773.70 704
7774.54 658
7775.37 747
7776.20 711
7777.03 705
7777.86 713
7778.70 657
7779.53 670
7780.36 711
7781.19 729
7782.03 760
7782.86 711
7783.69 719
7784.52 717
7785.36 771
7786.19 732
7787.02 709
7787.85 747
7788.69 715
7789.52 726
7790.35 723
7791.19 714
7792.02 749
7792.85 721
7793.68 727
7794.52 704
7795.35 739
7796.18 763
7797.02 718
7797.85 785
7798.68 758
7799.52 761
7800.35 739
7801.18 774
7802.02 716
7802.85 730
7803.68 773
7804.52 796
7805.35 718
7806.18 754
7807.02 768
7807.85 794
7808.69 723
7809.52 726
7810.35 775
7811.19 836
7812.02 926
7812.86 923
7813.69 943
7814.52 956
7815.36 1048
7816.19 1092
7817.03 1120
7817.86 1095
7818.70 1019
7819.53 995
7820.36 902
7821.20 858
7822.03 906
7822.87 874
7823.70 878
7824.54 908
7825.37 877
7826.21 866
7827.04 845
7827.88 928
7828.71 853
7829.55 816
7830.38 868
7831.22 900
7832.05 926
7832.89 912
7833.72 837
7834.56 782
7835.39 851
7836.23 864
7837.06 828
7837.90 787
7838.73 774
7839.57 818
7840.40 834
7841.24 814
7842.07 792
7842.91 801
7843.75 811
7844.58 836
7845.42 707
7846.25 748
7847.09 752
7847.93 716
7848.76 733
7849.60 690
7850.43 754
7851.27 765
7852.11 824
7852.94 763
7853.78 752
7854.61 776
7855.45 753
7856.29 738
7857.12 793
7857.96 794
7858.80 753
7859.63 748
7860.47 801
7861.31 795
7862.14 802
7862.98 710
7863.82 801
7864.65 781
7865.49 763
7866.33 747
7867.16 808
7868.00 788
7868.84 785
7869.67 801
7870.51 730
7871.35 730
7872.19 791
7873.02 857
7873.86 787
7874.70 785
7875.53 925
7876.37 926
7877.21 890
7878.05 910
7878.88 916
7879.72 921
7880.56 914
7881.40 774
7882.24 851
7883.07 801
7883.91 806
7884.75 845
7885.59 841
7886.42 803
7887.26 800
7888.10 845
7888.94 880
7889.78 913
7890.62 890
7891.45 875
7892.29 969
7893.13 873
7893.97 858
7894.81 835
7895.65 856
7896.48 835
7897.32 781
7898.16 800
7899.00 856
7899.84 846
7900.68 792
7901.52 766
7902.35 833
7903.19 808
7904.03 816
7904.87 828
7905.71 778
7906.55 760
7907.39 735
7908.23 811
7909.07 769
7909.91 811
7910.75 807
7911.58 755
7912.42 799
7913.26 806
7914.10 815
7914.94 884
7915.78 968
7916.62 997
7917.46 965
7918.30 1075
7919.14 1138
7919.98 999
7920.82 960
7921.66 1006
7922.50 980
7923.34 912
7924.18 879
7925.02 869
7925.86 790
7926.70 796
7927.54 740
7928.38 699
7929.22 636
7930.06 692
7930.90 675
7931.74 677
7932.58 707
7933.42 712
7934.26 741
7935.10 732
7935.94 713
7936.78 724
7937.62 730
7938.47 674
7939.31 680
7940.15 739
7940.99 720
7941.83 726
7942.67 710
7943.51 770
7944.35 761
7945.19 783
7946.03 777
7946.88 742
7947.72 807
7948.56 748
7949.40 713
7950.24 754
7951.08 801
7951.92 791
7952.76 809
7953.61 740
7954.45 755
7955.29 845
7956.13 804
7956.97 753
7957.81 799
7958.66 757
7959.50 827
7960.34 772
7961.18 765
7962.02 749
7962.87 783
7963.71 721
7964.55 740
7965.39 808
7966.23 802
7967.08 774
7967.92 800
7968.76 823
7969.60 795
7970.45 766
7971.29 744
7972.13 771
7972.97 786
7973.82 670
7974.66 708
7975.50 711
7976.34 737
7977.19 838
7978.03 772
7978.87 724
7979.72 735
7980.56 714
7981.40 621
7982.24 693
7983.09 768
7983.93 726
7984.77 771
7985.62 735
7986.46 738
7987.30 685
7988.15 674
7988.99 706
7989.83 708
7990.68 607
7991.52 646
7992.36 611
7993.21 677
7994.05 635
7994.90 591
7995.74 596
7996.58 645
7997.43 645
7998.27 674
7999.11 618
7999.96 606
8000.80 625
8001.65 617
8002.49 636
8003.34 642
8004.18 639
8005.02 616
8005.87 593
8006.71 602
8007.56 646
8008.40 632
8009.25 582
8010.09 608
8010.93 644
8011.78 632
8012.62 599
8013.47 600
8014.31 594
8015.16 554
8016.00 609
8016.85 626
8017.69 602
8018.54 587
8019.38 631
8020.23 662
8021.07 640
8021.92 599
8022.76 618
8023.61 586
8024.45 616
8025.30 669
8026.14 607
8026.99 575
8027.83 590
8028.68 591
8029.53 656
8030.37 579
8031.22 601
8032.06 656
8032.91 667
8033.75 647
8034.60 625
8035.45 646
8036.29 618
8037.14 619
8037.98 596
8038.83 588
8039.68 592
8040.52 620
8041.37 615
8042.21 612
8043.06 609
8043.91 638
8044.75 674
8045.60 588
8046.45 595
8047.29 683
8048.14 688
8048.99 634
8049.83 669
8050.68 637
8051.53 640
8052.37 670
8053.22 570
8054.07 597
8054.91 635
8055.76 557
8056.61 579
8057.45 558
8058.30 535
8059.15 528
8060.00 525
8060.84 572
8061.69 575
8062.54 545
8063.38 547
8064.23 592
8065.08 612
8065.93 627
8066.77 597
8067.62 618
8068.47 554
8069.32 486
8070.16 516
8071.01 554
8071.86 586
8072.71 579
8073.56 573
8074.40 578
8075.25 582
8076.10 640
8076.95 624
8077.80 592
8078.64 570
8079.49 592
8080.34 602
8081.19 576
8082.04 545
8082.89 588
8083.73 590
8084.58 516
8085.43 572
8086.28 617
8087.13 616
8087.98 571
8088.82 564
8089.67 617
8090.52 649
8091.37 576
8092.22 510
8093.07 573
8093.92 570
8094.77 603
8095.62 566
8096.46 531
8097.31 544
8098.16 595
8099.01 580
8099.86 605
8100.71 585
8101.56 630
8102.41 563
8103.26 550
8104.11 611
8104.96 580
8105.81 587
8106.66 589
8107.51 556
8108.36 600
8109.21 593
8110.06 597
8110.91 577
8111.76 593
8112.61 593
8113.46 611
8114.31 612
8115.16 569
8116.01 568
8116.86 583
8117.71 646
8118.56 619
8119.41 648
8120.26 612
8121.11 595
8121.96 616
8122.81 597
8123.66 587
8124.51 553
8125.36 607
8126.21 624
8127.06 624
8127.91 623
8128.76 629
8129.61 617
8130.46 628
8131.31 630
8132.17 648
8133.02 628
8133.87 681
8134.72 734
8135.57 635
8136.42 688
8137.27 651
8138.12 676
8138.97 692
8139.83 712
8140.68 674
8141.53 631
8142.38 699
8143.23 722
8144.08 718
8144.94 677
8145.79 704
8146.64 687
8147.49 733
8148.34 764
8149.19 784
8150.05 749
8150.90 805
8151.75 834
8152.60 855
8153.45 910
8154.31 1023
8155.16 991
8156.01 962
8156.86 889
8157.71 874
8158.57 797
8159.42 751
8160.27 710
8161.12 724
8161.98 669
8162.83 659
8163.68 658
8164.53 683
8165.39 707
8166.24 662
8167.09 650
8167.95 676
8168.80 691
8169.65 655
8170.50 666
8171.36 757
8172.21 682
8173.06 617
8173.92 655
8174.77 676
8175.62 592
8176.48 652
8177.33 634
8178.18 599
8179.04 572
8179.89 588
8180.74 594
8181.60 585
8182.45 604
8183.30 639
8184.16 585
8185.01 573
8185.86 547
8186.72 546
8187.57 589
8188.43 547
8189.28 548
8190.13 552
8190.99 561
8191.84 548
8192.70 551
8193.55 624
8194.40 608
8195.26 572
8196.11 557
8196.97 594
8197.82 576
8198.68 573
8199.53 529
8200.39 605
8201.24 598
8202.09 584
8202.95 540
8203.80 557
8204.66 526
8205.51 531
8206.37 563
8207.22 552
8208.08 540
8208.93 586
8209.79 592
8210.64 592
8211.50 556
8212.35 583
8213.21 564
8214.06 586
8214.92 542
8215.77 566
8216.63 540
8217.49 618
8218.34 591
8219.20 564
8220.05 628
8220.91 642
8221.76 608
8222.62 621
8223.47 610
8224.33 583
8225.19 605
8226.04 647
8226.90 601
8227.75 636
8228.61 669
8229.47 579
8230.32 557
8231.18 579
8232.03 545
8232.89 576
8233.75 522
8234.60 589
8235.46 549
8236.32 565
8237.17 625
8238.03 612
8238.88 611
8239.74 546
8240.60 580
8241.45 602
8242.31 592
8243.17 567
8244.02 565
8244.88 578
8245.74 571
8246.60 540
8247.45 556
8248.31 637
8249.17 582
8250.02 554
8250.88 545
8251.74 576
8252.59 566
8253.45 560
8254.31 547
8255.17 604
8256.02 551
8256.88 539
8257.74 559
8258.60 588
8259.45 564
8260.31 514
8261.17 586
8262.03 616
8262.89 582
8263.74 606
8264.60 568
8265.46 525
8266.32 534
8267.17 556
8268.03 547
8268.89 536
8269.75 625
8270.61 622
8271.47 517
8272.32 556
8273.18 574
8274.04 579
8274.90 551
8275.76 517
8276.62 529
8277.47 565
8278.33 588
8279.19 573
8280.05 588
8280.91 637
8281.77 626
8282.63 605
8283.48 591
8284.34 626
8285.20 636
8286.06 597
8286.92 585
8287.78 571
8288.64 537
8289.50 598
8290.36 631
8291.22 604
8292.08 574
8292.94 600
8293.79 570
8294.65 571
8295.51 612
8296.37 608
8297.23 591
8298.09 601
8298.95 621
8299.81 658
8300.67 653
8301.53 677
8302.39 692
8303.25 703
8304.11 715
8304.97 640
8305.83 626
8306.69 638
8307.55 651
8308.41 617
8309.27 634
8310.13 656
8310.99 660
8311.85 636
8312.71 656
8313.57 662
8314.43 664
8315.29 714
8316.15 680
8317.01 698
8317.88 709
8318.74 698
8319.60 705
8320.46 685
8321.32 653
8322.18 646
8323.04 611
8323.90 600
8324.76 628
8325.62 616
8326.48 600
8327.34 650
8328.21 667
8329.07 613
8329.93 629
8330.79 662
8331.65 684
8332.51 633
8333.37 624
8334.24 659
8335.10 637
8335.96 622
8336.82 626
8337.68 581
8338.54 626
8339.41 593
8340.27 640
8341.13 640
8341.99 693
8342.85 653
8343.71 654
8344.58 635
8345.44 709
8346.30 675
8347.16 715
8348.02 635
8348.89 619
8349.75 607
8350.61 620
8351.47 623
8352.34 615
8353.20 650
8354.06 680
8354.92 658
8355.79 648
8356.65 613
8357.51 688
8358.37 629
8359.24 626
8360.10 628
8360.96 638
8361.83 667
8362.69 638
8363.55 651
8364.41 667
8365.28 608
8366.14 640
8367.00 678
8367.87 652
8368.73 635
8369.59 653
8370.46 736
8371.32 733
8372.18 699
8373.05 720
8373.91 682
8374.77 645
8375.64 683
8376.50 728
8377.37 647
8378.23 731
8379.09 679
8379.96 700
8380.82 777
8381.68 745
8382.55 737
8383.41 762
8384.28 721
8385.14 762
8386.01 754
8386.87 778
8387.73 784
8388.60 780
8389.46 768
8390.33 731
8391.19 725
8392.06 806
8392.92 748
8393.78 734
8394.65 756
8395.51 765
8396.38 719
8397.24 670
8398.11 734
8398.97 724
8399.84 772
8400.70 748
8401.57 720
8402.43 744
8403.30 821
8404.16 783
8405.03 842
8405.89 841
8406.76 845
8407.62 873
8408.49 879
8409.35 838
8410.22 838
8411.08 838
8411.95 880
8412.82 838
8413.68 843
8414.55 885
8415.41 855
8416.28 887
8417.14 870
8418.01 842
8418.88 886
8419.74 918
8420.61 985
8421.47 943
8422.34 876
8423.21 885
8424.07 954
8424.94 1000
8425.80 1037
8426.67 1064
8427.54 1069
8428.40 1076
8429.27 1044
8430.14 1032
8431.00 1102
8431.87 1082
8432.74 1072
8433.60 1052
8434.47 1115
8435.34 1193
8436.20 1144
8437.07 1176
8437.94 1265
8438.80 1301
8439.67 1346
8440.54 1331
8441.40 1402
8442.27 1420
8443.14 1447
8444.00 1478
8444.87 1415
8445.74 1442
8446.61 1446
8447.47 1403
8448.34 1468
8449.21 1560
8450.08 1462
8450.94 1550
8451.81 1663
8452.68 1786
8453.55 2108
8454.41 2270
8455.28 2423
8456.15 2677
8457.02 2799
8457.88 2834
8458.75 2740
8459.62 2566
8460.49 2348
8461.36 2276
8462.22 2051
8463.09 1895
8463.96 1923
8464.83 1947
8465.70 2058
8466.57 2445
8467.43 2871
8468.30 3485
8469.17 3959
8470.04 4420
8470.91 4594
8471.78 4463
8472.65 4146
8473.51 3673
8474.38 3031
8475.25 2661
8476.12 2242
8476.99 1956
8477.86 1720
8478.73 1512
8479.60 1385
8480.46 1281
8481.33 1254
8482.20 1212
8483.07 1259
8483.94 1240
8484.81 1194
8485.68 1133
8486.55 1142
8487.42 1149
8488.29 1068
8489.16 1123
8490.03 1122
8490.90 1072
8491.77 1084
8492.64 1087
8493.51 1068
8494.37 1149
8495.24 1174
8496.11 1169
8496.98 1148
8497.85 1254
8498.72 1232
8499.59 1151
8500.46 1115
8501.33 1084
8502.20 1013
8503.07 1078
8503.94 1054
8504.82 1068
8505.69 1151
8506.56 1213
8507.43 1264
8508.30 1287
8509.17 1339
8510.04 1302
8510.91 1218
8511.78 1126
8512.65 1121
8513.52 1095
8514.39 1165
8515.26 1118
8516.13 1126
8517.00 1036
8517.87 1027
8518.75 1054
8519.62 1130
8520.49 1103
8521.36 1037
8522.23 1000
8523.10 1108
8523.97 1086
8524.84 1065
8525.71 1079
8526.59 1079
8527.46 1111
8528.33 1079
8529.20 1133
8530.07 1108
8530.94 1174
8531.82 1122
8532.69 1199
8533.56 1219
8534.43 1177
8535.30 1189
8536.17 1120
8537.05 1159
8537.92 1197
8538.79 1142
8539.66 1131
8540.53 1146
8541.41 1082
8542.28 1076
8543.15 1110
8544.02 1148
8544.90 1100
8545.77 1011
8546.64 1058
8547.51 1104
8548.39 1094
8549.26 1118
8550.13 1185
8551.00 1148
8551.88 1165
8552.75 1172
8553.62 1267
8554.49 1248
8555.37 1176
8556.24 1182
8557.11 1180
8557.99 1053
8558.86 1044
8559.73 977
8560.60 903
8561.48 919
8562.35 885
8563.22 836
8564.10 830
8564.97 865
8565.84 796
8566.72 829
8567.59 846
8568.46 837
8569.34 789
8570.21 857
8571.09 847
8571.96 800
8572.83 822
8573.71 784
8574.58 821
8575.45 833
8576.33 795
8577.20 810
8578.08 795
8578.95 772
8579.82 796
8580.70 758
8581.57 816
8582.45 786
8583.32 732
8584.20 750
8585.07 826
8585.94 762
8586.82 739
8587.69 775
8588.57 799
8589.44 767
8590.32 740
8591.19 776
8592.07 768
8592.94 711
8593.82 790
8594.69 807
8595.57 723
8596.44 742
8597.32 750
8598.19 769
8599.07 719
8599.94 736
8600.82 804
8601.69 785
8602.57 766
8603.44 814
8604.32 762
8605.19 785
8606.07 786
8606.94 805
8607.82 773
8608.69 770
8609.57 738
8610.45 721
8611.32 680
8612.20 725
8613.07 767
8613.95 782
8614.82 749
8615.70 762
8616.58 758
8617.45 768
8618.33 797
8619.21 872
8620.08 797
8620.96 764
8621.83 839
8622.71 848
8623.59 826
8624.46 803
8625.34 776
8626.22 826
8627.09 787
8627.97 774
8628.85 831
8629.72 817
8630.60 838
8631.48 880
8632.35 853
8633.23 842
8634.11 819
8634.98 815
8635.86 861
8636.74 886
8637.61 842
8638.49 845
8639.37 936
8640.24 955
8641.12 958
8642.00 973
8642.88 908
8643.75 908
8644.63 959
8645.51 873
8646.39 879
8647.26 901
8648.14 958
8649.02 979
8649.90 936
8650.77 916
8651.65 924
8652.53 966
8653.41 937
8654.29 925
8655.16 893
8656.04 936
8656.92 1001
8657.80 900
8658.68 921
8659.55 914
8660.43 923
8661.31 982
8662.19 876
8663.07 889
8663.95 918
8664.82 932
8665.70 913
8666.58 962
8667.46 949
8668.34 971
8669.22 1081
8670.10 1154
8670.97 1173
8671.85 1279
8672.73 1392
8673.61 1342
8674.49 1424
8675.37 1484
8676.25 1439
8677.13 1470
8678.01 1363
8678.88 1261
8679.76 1136
8680.64 1073
8681.52 1156
8682.40 1079
8683.28 991
8684.16 1019
8685.04 1037
8685.92 979
8686.80 1111
8687.68 1261
8688.56 1384
8689.44 1617
8690.32 1870
8691.20 1995
8692.08 2097
8692.96 2228
8693.84 2228
8694.72 2138
8695.60 1946
8696.48 1725
8697.36 1446
8698.24 1235
8699.12 1108
8700.00 1045
8700.88 994
8701.76 851
8702.64 841
8703.52 836
8704.40 819
8705.28 754
8706.16 815
8707.04 799
8707.92 800
8708.80 761
8709.68 695
8710.56 738
8711.44 735
8712.33 759
8713.21 768
8714.09 746
8714.97 739
8715.85 695
8716.73 719
8717.61 738
8718.49 696
8719.37 721
8720.25 785
8721.14 778
8722.02 736
8722.90 762
8723.78 733
8724.66 730
8725.54 777
8726.42 750
8727.31 725
8728.19 771
8729.07 786
8729.95 756
8730.83 831
8731.72 766
8732.60 759
8733.48 772
8734.36 794
8735.24 724
8736.12 741
8737.01 682
8737.89 688
8738.77 694
8739.65 710
8740.54 750
8741.42 677
8742.30 680
8743.18 685
8744.07 675
8744.95 712
8745.83 700
8746.71 705
8747.60 724
8748.48 709
8749.36 731
8750.24 753
8751.13 700
8752.01 723
8752.89 745
8753.77 697
8754.66 772
8755.54 815
8756.42 785
8757.31 838
8758.19 797
8759.07 775
8759.96 766
8760.84 774
8761.72 744
8762.61 769
8763.49 669
8764.37 720
8765.26 750
8766.14 744
8767.02 782
8767.91 773
8768.79 730
8769.68 767
8770.56 748
8771.44 722
8772.33 750
8773.21 751
8774.09 710
8774.98 658
8775.86 623
8776.75 644
8777.63 636
8778.52 623
8779.40 645
8780.28 686
8781.17 673
8782.05 643
8782.94 647
8783.82 627
8784.71 642
8785.59 631
8786.47 652
8787.36 601
8788.24 625
8789.13 606
8790.01 620
8790.90 638
8791.78 676
8792.67 670
8793.55 679
8794.44 655
8795.32 704
8796.21 707
8797.09 613
8797.98 655
8798.86 716
8799.75 678
8800.63 639
8801.52 642
8802.41 601
8803.29 631
8804.18 598
8805.06 609
8805.95 655
8806.83 630
8807.72 606
8808.60 616
8809.49 586
8810.38 605
8811.26 569
8812.15 600
8813.03 583
8813.92 580
8814.81 576
8815.69 564
8816.58 601
8817.46 599
8818.35 587
8819.24 618
8820.12 693
8821.01 631
8821.89 630
8822.78 638
8823.67 590
8824.55 604
8825.44 602
8826.33 575
8827.21 613
8828.10 586
8828.99 615
8829.87 612
8830.76 572
8831.65 624
8832.53 581
8833.42 524
8834.31 568
8835.20 527
8836.08 575
8836.97 591
8837.86 556
8838.74 583
8839.63 588
8840.52 548
8841.41 530
8842.29 573
8843.18 592
8844.07 526
8844.96 581
8845.84 587
8846.73 535
8847.62 530
8848.51 580
8849.39 546
8850.28 601
8851.17 559
8852.06 524
8852.95 510
8853.83 526
8854.72 515
8855.61 549
8856.50 520
8857.39 487
8858.27 537
8859.16 522
8860.05 529
8860.94 515
8861.83 494
8862.72 483
8863.60 508
8864.49 512
8865.38 536
8866.27 495
8867.16 512
8868.05 512
8868.94 484
8869.83 455
8870.71 485
8871.60 524
8872.49 492
8873.38 480
8874.27 469
8875.16 493
8876.05 486
8876.94 449
8877.83 493
8878.72 500
8879.60 524
8880.49 497
8881.38 493
8882.27 537
8883.16 547
8884.05 518
8884.94 491
8885.83 492
8886.72 476
8887.61 467
8888.50 483
8889.39 496
8890.28 423
8891.17 473
8892.06 478
8892.95 490
8893.84 448
8894.73 496
8895.62 504
8896.51 502
8897.40 465
8898.29 496
8899.18 461
8900.07 476
8900.96 497
8901.85 502
8902.74 484
8903.63 454
8904.52 448
8905.41 445
8906.30 480
8907.19 465
8908.08 461
8908.98 459
8909.87 433
8910.76 442
8911.65 426
8912.54 503
8913.43 458
8914.32 439
8915.21 473
8916.10 462
8916.99 520
8917.89 486
8918.78 455
8919.67 439
8920.56 485
8921.45 469
8922.34 448
8923.23 444
8924.13 428
8925.02 448
8925.91 496
8926.80 451
8927.69 441
8928.58 521
8929.48 470
8930.37 463
8931.26 465
8932.15 437
8933.04 434
8933.93 401
8934.83 453
8935.72 467
8936.61 463
8937.50 490
8938.40 452
8939.29 439
8940.18 402
8941.07 389
8941.96 404
8942.86 442
8943.75 431
8944.64 451
8945.53 449
8946.43 485
8947.32 426
8948.21 461
8949.11 472
8950.00 451
8950.89 493
8951.78 461
8952.68 444
8953.57 376
8954.46 471
8955.36 487
8956.25 459
8957.14 475
8958.04 413
8958.93 451
8959.82 416
8960.72 387
8961.61 472
8962.50 479
8963.40 460
8964.29 423
8965.18 456
8966.08 483
8966.97 459
8967.86 481
8968.76 465
8969.65 425
8970.54 437
8971.44 467
8972.33 461
8973.23 452
8974.12 420
8975.01 396
8975.91 427
8976.80 429
8977.70 463
8978.59 474
8979.49 411
8980.38 417
8981.27 447
8982.17 484
8983.06 454
8983.96 397
8984.85 458
8985.75 457
8986.64 427
8987.54 455
8988.43 461
8989.33 468
8990.22 439
8991.12 422
8992.01 455
8992.90 487
8993.80 412
8994.69 428
8995.59 409
8996.49 430
8997.38 422
8998.28 453
8999.17 433
9000.07 390
9000.96 406
9001.86 420
9002.75 409
9003.65 424
9004.54 408
9005.44 445
9006.33 453
9007.23 442
9008.13 391
9009.02 403
9009.92 407
9010.81 371
9011.71 393
9012.60 394
9013.50 441
9014.40 486
9015.29 428
9016.19 421
9017.09 467
9017.98 450
9018.88 402
9019.77 455
9020.67 490
9021.57 464
9022.46 405
9023.36 435
9024.26 458
9025.15 453
9026.05 444
9026.95 401
9027.84 424
9028.74 460
9029.64 487
9030.53 438
9031.43 419
9032.33 441
9033.22 437
9034.12 441
9035.02 401
9035.91 384
9036.81 437
9037.71 458
9038.61 392
9039.50 399
9040.40 380
9041.30 402
9042.20 391
9043.09 386
9043.99 402
9044.89 433
9045.79 454
9046.68 407
9047.58 404
9048.48 403
9049.38 419
9050.27 434
9051.17 418
9052.07 402
9052.97 416
9053.87 445
9054.76 426
9055.66 409
9056.56 387
9057.46 415
9058.36 387
9059.25 457
9060.15 434
9061.05 410
9061.95 444
9062.85 461
9063.75 434
9064.64 426
9065.54 444
9066.44 429
9067.34 412
9068.24 401
9069.14 409
9070.04 446
9070.94 442
9071.83 387
9072.73 382
9073.63 418
9074.53 424
9075.43 416
9076.33 441
9077.23 447
9078.13 467
9079.03 441
9079.93 433
9080.83 427
9081.72 420
9082.62 413
9083.52 406
9084.42 392
9085.32 421
9086.22 410
9087.12 428
9088.02 461
9088.92 444
9089.82 468
9090.72 455
9091.62 414
9092.52 420
9093.42 454
9094.32 477
9095.22 395
9096.12 469
9097.02 454
9097.92 410
9098.82 407
9099.72 441
9100.62 431
9101.52 369
9102.42 374
9103.32 390
9104.22 396
9105.12 401
9106.02 388
9106.92 370
9107.83 373
9108.73 415
9109.63 442
9110.53 437
9111.43 402
9112.33 407
9113.23 391
9114.13 413
9115.03 380
9115.93 383
9116.83 458
9117.74 406
9118.64 388
9119.54 432
9120.44 428
9121.34 434
9122.24 385
9123.14 402
9124.04 421
9124.95 394
9125.85 401
9126.75 388
9127.65 386
9128.55 391
9129.45 424
9130.36 416
9131.26 359
9132.16 415
9133.06 402
9133.96 430
9134.87 421
9135.77 401
9136.67 419
9137.57 442
9138.47 466
9139.38 404
9140.28 405
9141.18 419
9142.08 403
9142.99 410
9143.89 431
9144.79 426
9145.69 438
9146.60 389
9147.50 420
9148.40 408
9149.30 389
9150.21 372
9151.11 376
9152.01 386
9152.92 404
9153.82 459
9154.72 411
9155.62 435
9156.53 401
9157.43 372
9158.33 364
9159.24 410
9160.14 416
9161.04 406
9161.95 442
9162.85 426
9163.75 441
9164.66 395
9165.56 403
9166.46 394
9167.37 385
9168.27 455
9169.17 418
9170.08 398
9170.98 394
9171.89 456
9172.79 443
9173.69 416
9174.60 415
9175.50 392
9176.41 391
9177.31 367
9178.21 394
9179.12 400
9180.02 398
9180.93 380
9181.83 379
9182.74 421
9183.64 468
9184.54 446
9185.45 449
9186.35 416
9187.26 447
9188.16 448
9189.07 399
9189.97 374
9190.88 438
9191.78 438
9192.69 412
9193.59 377
9194.50 403
9195.40 421
9196.31 385
9197.21 444
9198.12 450
9199.02 416
9199.93 401
9200.83 456
9201.74 452
9202.64 441
9203.55 442
9204.45 458
9205.36 484
9206.26 449
9207.17 428
9208.08 432
9208.98 417
9209.89 381
9210.79 344
9211.70 413
9212.60 478
9213.51 455
9214.42 466
9215.32 465
9216.23 444
9217.13 421
9218.04 434
9218.95 443
9219.85 433
9220.76 442
9221.66 424
9222.57 408
9223.48 445
9224.38 428
9225.29 397
9226.20 380
9227.10 390
9228.01 392
9228.92 372
9229.82 401
9230.73 381
9231.64 392
9232.54 375
9233.45 384
9234.36 387
9235.26 382
9236.17 374
9237.08 386
9237.99 437
9238.89 460
9239.80 494
9240.71 392
9241.61 416
9242.52 393
9243.43 363
9244.34 363
9245.24 437
9246.15 421
9247.06 416
9247.97 440
9248.87 395
9249.78 380
9250.69 418
9251.60 380
9252.50 414
9253.41 436
9254.32 459
9255.23 395
9256.14 412
9257.04 400
9257.95 406
9258.86 399
9259.77 443
9260.68 434
9261.59 418
9262.49 363
9263.40 372
9264.31 376
9265.22 398
9266.13 424
9267.04 402
9267.94 413
9268.85 400
9269.76 440
9270.67 410
9271.58 363
9272.49 437
9273.40 422
9274.31 454
9275.21 433
9276.12 445
9277.03 362
9277.94 379
9278.85 401
9279.76 419
9280.67 405
9281.58 367
9282.49 395
9283.40 379
9284.31 380
9285.22 410
9286.12 439
9287.03 401
9287.94 370
9288.85 370
9289.76 405
9290.67 409
9291.58 375
9292.49 362
9293.40 439
9294.31 413
9295.22 389
9296.13 424
9297.04 406
9297.95 418
9298.86 424
9299.77 421
9300.68 409
9301.59 420
9302.50 393
9303.41 468
9304.32 454
9305.23 447
9306.14 419
9307.05 449
9307.96 466
9308.88 485
9309.79 467
9310.70 494
9311.61 473
9312.52 443
9313.43 429
9314.34 438
9315.25 475
9316.16 458
9317.07 439
9317.98 434
9318.89 408
9319.81 390
9320.72 390
9321.63 388
9322.54 412
9323.45 417
9324.36 448
9325.27 456
9326.18 404
9327.10 413
9328.01 404
9328.92 362
9329.83 395
9330.74 441
9331.65 434
9332.57 393
9333.48 425
9334.39 438
9335.30 406
9336.21 445
9337.12 430
9338.04 404
9338.95 429
9339.86 384
9340.77 412
9341.69 400
9342.60 400
9343.51 378
9344.42 389
9345.33 437
9346.25 412
9347.16 412
9348.07 416
9348.98 422
9349.90 408
9350.81 403
9351.72 432
9352.63 409
9353.55 382
9354.46 448
9355.37 413
9356.29 428
9357.20 444
9358.11 442
9359.02 447
9359.94 418
9360.85 442
9361.76 438
9362.68 381
9363.59 419
9364.50 414
9365.42 383
9366.33 422
9367.24 431
9368.16 410
9369.07 421
9369.98 423
9370.90 442
9371.81 394
9372.73 420
9373.64 430
9374.55 431
9375.47 475
9376.38 458
9377.29 433
9378.21 429
9379.12 428
9380.04 438
9380.95 441
9381.86 446
9382.78 446
9383.69 480
9384.61 445
9385.52 503
9386.44 450
9387.35 411
9388.26 480
9389.18 494
9390.09 489
9391.01 467
9391.92 568
9392.84 525
9393.75 507
9394.67 521
9395.58 522
9396.50 498
9397.41 473
9398.33 482
9399.24 507
9400.16 512
9401.07 520
9401.99 498
9402.90 466
9403.82 440
9404.73 446
9405.65 498
9406.56 457
9407.48 411
9408.39 466
9409.31 464
9410.22 469
9411.14 422
9412.06 494
9412.97 501
9413.89 511
9414.80 429
9415.72 475
9416.63 468
9417.55 454
9418.47 451
9419.38 420
9420.30 486
9421.21 419
9422.13 453
9423.05 477
9423.96 403
9424.88 377
9425.80 464
9426.71 440
9427.63 469
9428.54 448
9429.46 523
9430.38 484
9431.29 450
9432.21 465
9433.13 498
9434.04 504
9434.96 492
9435.88 535
9436.79 541
9437.71 539
9438.63 487
9439.55 502
9440.46 549
9441.38 552
9442.30 479
9443.21 494
9444.13 546
9445.05 501
9445.96 488
9446.88 506
9447.80 526
9448.72 541
9449.63 526
9450.55 577
9451.47 601
9452.39 591
9453.30 589
9454.22 554
9455.14 551
9456.06 574
9456.98 632
9457.89 602
9458.81 490
9459.73 538
9460.65 517
9461.57 474
9462.48 550
9463.40 510
9464.32 563
9465.24 529
9466.16 517
9467.07 448
9467.99 483
9468.91 487
9469.83 463
9470.75 512
9471.67 523
9472.58 481
9473.50 491
9474.42 516
9475.34 523
9476.26 488
9477.18 528
9478.10 506
9479.02 547
9479.93 541
9480.85 554
9481.77 534
9482.69 534
9483.61 509
9484.53 524
9485.45 498
9486.37 544
9487.29 506
9488.21 488
9489.13 537
9490.05 551
9490.97 566
9491.88 548
9492.80 537
9493.72 546
9494.64 576
9495.56 548
9496.48 516
9497.40 523
9498.32 542
9499.24 536
9500.16 505
9501.08 479
9502.00 518
9502.92 603
9503.84 568
9504.76 555
9505.68 578
9506.60 568
9507.52 545
9508.44 582
9509.36 531
9510.28 566
9511.20 604
9512.12 627
9513.05 687
9513.97 589
9514.89 593
9515.81 652
9516.73 658
9517.65 596
9518.57 603
9519.49 599
9520.41 623
9521.33 637
9522.25 622
9523.17 669
9524.09 674
9525.02 660
9525.94 671
9526.86 731
9527.78 750
9528.70 816
9529.62 877
9530.54 961
9531.46 1050
9532.39 1165
9533.31 1058
9534.23 1047
9535.15 1003
9536.07 888
9536.99 868
9537.92 824
9538.84 748
9539.76 698
9540.68 694
9541.60 712
9542.53 669
9543.45 673
9544.37 681
9545.29 625
9546.21 675
9547.14 683
9548.06 656
9548.98 648
9549.90 649
9550.82 614
9551.75 598
9552.67 584
9553.59 586
9554.51 682
9555.44 657
9556.36 641
9557.28 666
9558.21 699
9559.13 749
9560.05 759
9560.97 711
9561.90 655
9562.82 664
9563.74 679
9564.67 641
9565.59 608
9566.51 609
9567.43 619
9568.36 596
9569.28 519
9570.20 589
9571.13 560
9572.05 613
9572.97 592
9573.90 558
9574.82 620
9575.74 627
9576.67 573
9577.59 596
9578.52 565
9579.44 564
9580.36 571
9581.29 585
9582.21 522
9583.13 534
9584.06 539
9584.98 578
9585.91 551
9586.83 519
9587.76 574
9588.68 549
9589.60 564
9590.53 553
9591.45 572
9592.38 541
9593.30 589
9594.23 580
9595.15 622
9596.07 568
9597.00 571
9597.92 611
9598.85 623
9599.77 592
9600.70 559
9601.62 595
9602.55 618
9603.47 591
9604.40 655
9605.32 647
9606.25 637
9607.17 592
9608.10 615
9609.02 624
9609.95 591
9610.87 652
9611.80 641
9612.72 666
9613.65 671
9614.57 610
9615.50 663
9616.43 650
9617.35 645
9618.28 622
9619.20 688
9620.13 640
9621.05 617
9621.98 647
9622.91 663
9623.83 677
9624.76 674
9625.68 671
9626.61 707
9627.54 682
9628.46 679
9629.39 694
9630.31 707
9631.24 748
9632.17 802
9633.09 769
9634.02 746
9634.95 748
9635.87 715
9636.80 773
9637.72 785
9638.65 689
9639.58 786
9640.50 792
9641.43 736
9642.36 756
9643.28 824
9644.21 816
9645.14 837
9646.07 908
9646.99 927
9647.92 957
9648.85 1018
9649.77 976
9650.70 982
9651.63 947
9652.56 857
9653.48 858
9654.41 889
9655.34 874
9656.26 833
9657.19 828
9658.12 834
9659.05 823
9659.98 790
9660.90 741
9661.83 791
9662.76 810
9663.69 836
9664.61 898
9665.54 825
9666.47 820
9667.40 773
9668.33 809
9669.25 800
9670.18 764
9671.11 839
9672.04 891
9672.97 825
9673.89 848
9674.82 919
9675.75 911
9676.68 858
9677.61 853
9678.54 913
9679.47 848
9680.39 866
9681.32 938
9682.25 944
9683.18 954
9684.11 972
9685.04 1030
9685.97 1041
9686.90 964
9687.82 1018
9688.75 967
9689.68 971
9690.61 1022
9691.54 1011
9692.47 1053
9693.40 1038
9694.33 1043
9695.26 1070
9696.19 1209
9697.12 1206
9698.05 1311
9698.98 1303
9699.90 1228
9700.83 1169
9701.76 1146
9702.69 1103
9703.62 1033
9704.55 985
9705.48 951
9706.41 946
9707.34 988
9708.27 906
9709.20 879
9710.13 949
9711.06 957
9711.99 974
9712.92 1074
9713.85 1039
9714.78 1027
9715.71 1061
9716.64 1012
9717.57 979
9718.50 993
9719.44 909
9720.37 908
9721.30 889
9722.23 901
9723.16 877
9724.09 867
9725.02 826
9725.95 847
9726.88 867
9727.81 890
9728.74 824
9729.67 851
9730.60 884
9731.54 887
9732.47 942
9733.40 919
9734.33 915
9735.26 907
9736.19 868
9737.12 871
9738.05 833
9738.99 877
9739.92 795
9740.85 794
9741.78 804
9742.71 781
9743.64 778
9744.57 800
9745.51 847
9746.44 775
9747.37 764
9748.30 818
9749.23 778
9750.17 795
9751.10 797
9752.03 800
9752.96 754
9753.89 776
9754.83 790
9755.76 872
9756.69 828
9757.62 848
9758.56 829
9759.49 844
9760.42 860
9761.35 860
9762.29 846
9763.22 832
9764.15 832
9765.08 869
9766.02 852
9766.95 850
9767.88 869
9768.81 875
9769.75 882
9770.68 868
9771.61 875
9772.55 899
9773.48 941
9774.41 968
9775.35 963
9776.28 1044
9777.21 1078
9778.14 1146
9779.08 1112
9780.01 1152
9780.94 1141
9781.88 1156
9782.81 1136
9783.75 1132
9784.68 1144
9785.61 1056
9786.55 985
9787.48 938
9788.41 912
9789.35 848
9790.28 834
9791.22 845
9792.15 874
9793.08 894
9794.02 901
9794.95 851
9795.89 908
9796.82 1008
9797.75 982
9798.69 962
9799.62 1039
9800.56 940
9801.49 949
9802.43 831
9803.36 772
9804.29 794
9805.23 765
9806.16 713
9807.10 702
9808.03 703
9808.97 637
9809.90 673
9810.84 672
9811.77 710
9812.71 707
9813.64 690
9814.58 712
9815.51 651
9816.45 593
9817.38 642
9818.32 618
9819.25 675
9820.19 659
9821.12 653
9822.06 642
9822.99 641
9823.93 642
9824.87 635
9825.80 660
9826.74 621
9827.67 669
9828.61 636
9829.54 635
9830.48 591
9831.42 599
9832.35 639
9833.29 700
9834.22 645
9835.16 652
9836.10 672
9837.03 652
9837.97 605
9838.90 690
9839.84 601
9840.78 645
9841.71 671
9842.65 648
9843.59 649
9844.52 650
9845.46 654
9846.40 651
9847.33 634
9848.27 605
9849.20 627
9850.14 643
9851.08 649
9852.02 664
9852.95 676
9853.89 650
9854.83 700
9855.76 706
9856.70 677
9857.64 706
9858.57 709
9859.51 726
9860.45 646
9861.39 660
9862.32 708
9863.26 686
9864.20 642
9865.14 587
9866.07 617
9867.01 620
9867.95 565
9868.89 591
9869.82 598
9870.76 549
9871.70 621
9872.64 639
9873.57 623
9874.51 556
9875.45 571
9876.39 581
9877.33 586
9878.26 559
9879.20 558
9880.14 586
9881.08 578
9882.02 577
9882.96 568
9883.89 594
9884.83 593
9885.77 566
9886.71 549
9887.65 551
9888.59 543
9889.52 552
9890.46 529
9891.40 545
9892.34 548
9893.28 528
9894.22 580
9895.16 533
9896.10 520
9897.03 521
9897.97 546
9898.91 532
9899.85 517
9900.79 537
9901.73 515
9902.67 500
9903.61 557
9904.55 564
9905.49 530
9906.43 537
9907.37 602
9908.31 574
9909.25 523
9910.18 522
9911.12 558
9912.06 536
9913.00 564
9913.94 534
9914.88 536
9915.82 550
9916.76 531
9917.70 581
9918.64 554
9919.58 560
9920.52 587
9921.46 635
9922.40 694
9923.34 738
9924.28 817
9925.22 862
9926.16 1019
9927.10 1044
9928.05 993
9928.99 969
9929.93 962
9930.87 877
9931.81 829
9932.75 754
9933.69 700
9934.63 630
9935.57 628
9936.51 595
9937.45 567
9938.39 549
9939.33 559
9940.27 547
9941.22 538
9942.16 534
9943.10 542
9944.04 521
9944.98 493
9945.92 501
9946.86 543
9947.80 524
9948.75 520
9949.69 502
9950.63 444
9951.57 508
9952.51 510
9953.45 492
9954.40 472
9955.34 467
9956.28 516
9957.22 469
9958.16 450
9959.10 475
9960.05 468
9960.99 492
9961.93 448
9962.87 519
9963.81 513
9964.76 496
9965.70 519
9966.64 502
9967.58 454
9968.53 438
9969.47 478
9970.41 482
9971.35 507
9972.30 508
9973.24 465
9974.18 482
9975.12 443
9976.07 456
9977.01 437
9977.95 493
9978.89 462
9979.84 455
9980.78 431
9981.72 427
9982.67 478
9983.61 419
9984.55 405
9985.50 407
9986.44 410
9987.38 459
9988.33 445
9989.27 439
9990.21 450
9991.16 499
9992.10 509
9993.04 458
9993.99 435
9994.93 431
9995.87 462
9996.82 450
9997.76 441
9998.70 447
9999.65 476
10000.59 482
10001.54 492
10002.48 462
10003.42 487
10004.37 510
10005.31 458
10006.26 485
10007.20 443
10008.14 468
10009.09 471
10010.03 428
10010.98 429
10011.92 417
10012.87 438
10013.81 428
10014.76 439
10015.70 392
10016.64 448
10017.59 429
10018.53 429
10019.48 399
10020.42 406
10021.37 423
10022.31 422
10023.26 425
10024.20 413
10025.15 392
10026.09 360
10027.04 429
10027.98 404
10028.93 427
10029.87 402
10030.82 432
10031.76 420
10032.71 430
10033.66 393
10034.60 430
10035.55 431
10036.49 401
10037.44 426
10038.38 424
10039.33 399
10040.27 407
10041.22 437
10042.17 387
10043.11 397
10044.06 370
10045.00 406
10045.95 395
10046.90 372
10047.84 389
10048.79 376
10049.73 402
10050.68 424
10051.63 389
10052.57 408
10053.52 389
10054.47 391
10055.41 398
10056.36 403
10057.31 399
10058.25 403
10059.20 425
10060.15 409
10061.09 417
10062.04 392
10062.99 449
10063.93 405
10064.88 414
10065.83 399
10066.77 387
10067.72 384
10068.67 413
10069.61 396
10070.56 413
10071.51 426
10072.46 366
10073.40 393
10074.35 401
10075.30 408
10076.25 382
10077.19 397
10078.14 432
10079.09 393
10080.04 363
10080.98 385
10081.93 385
10082.88 433
10083.83 407
10084.77 379
10085.72 406
10086.67 378
10087.62 405
10088.57 383
10089.51 397
10090.46 399
10091.41 387
10092.36 374
10093.31 352
10094.26 388
10095.20 414
10096.15 366
10097.10 339
10098.05 330
10099.00 376
10099.95 412
10100.89 417
10101.84 413
10102.79 372
10103.74 364
10104.69 376
10105.64 376
10106.59 362
10107.54 368
10108.49 357
10109.43 364
10110.38 345
10111.33 390
10112.28 395
10113.23 385
10114.18 374
10115.13 430
10116.08 361
10117.03 381
10117.98 399
10118.93 417
10119.88 369
10120.83 317
10121.78 340
10122.72 350
10123.67 385
10124.62 393
10125.57 372
10126.52 336
10127.47 390
10128.42 365
10129.37 336
10130.32 359
10131.27 395
10132.22 424
10133.17 372
10134.12 377
10135.07 350
10136.02 379
10136.97 373
10137.92 369
10138.88 358
10139.83 387
10140.78 381
10141.73 402
10142.68 420
10143.63 378
10144.58 369
10145.53 375
10146.48 361
10147.43 391
10148.38 447
10149.33 406
10150.28 384
10151.23 393
10152.19 373
10153.14 377
10154.09 409
10155.04 421
10155.99 426
10156.94 370
10157.89 356
10158.84 393
10159.80 402
10160.75 403
10161.70 374
10162.65 394
10163.60 388
10164.55 411
10165.50 435
10166.46 404
10167.41 383
10168.36 450
10169.31 426
10170.26 394
10171.21 388
10172.17 365
10173.12 374
10174.07 403
10175.02 389
10175.98 401
10176.93 426
10177.88 394
10178.83 405
10179.78 436
10180.74 412
10181.69 401
10182.64 443
10183.59 456
10184.55 445
10185.50 447
10186.45 474
10187.40 424
10188.36 449
10189.31 432
10190.26 438
10191.22 448
10192.17 464
10193.12 487
10194.07 442
10195.03 404
10195.98 477
10196.93 438
10197.89 449
10198.84 440
10199.79 434
10200.75 463
10201.70 496
10202.65 435
10203.61 436
10204.56 527
10205.51 512
10206.47 532
10207.42 514
10208.37 510
10209.33 536
10210.28 504
10211.24 466
10212.19 459
10213.14 450
10214.10 431
10215.05 438
10216.00 429
10216.96 487
10217.91 459
10218.87 436
10219.82 425
10220.78 401
10221.73 445
10222.68 414
10223.64 423
10224.59 426
10225.55 431
10226.50 416
10227.46 378
10228.41 418
10229.37 427
10230.32 421
10231.27 459
10232.23 485
10233.18 489
10234.14 518
10235.09 556
10236.05 526
10237.00 548
10237.96 503
10238.91 437
10239.87 489
10240.82 458
10241.78 430
10242.73 414
10243.69 444
10244.65 457
10245.60 411
10246.56 381
10247.51 367
10248.47 382
10249.42 386
10250.38 389
10251.33 360
10252.29 392
10253.25 356
10254.20 414
10255.16 407
10256.11 408
10257.07 397
10258.02 371
10258.98 401
10259.94 380
10260.89 370
10261.85 387
10262.81 363
10263.76 371
10264.72 394
10265.67 407
10266.63 360
10267.59 383
10268.54 386
10269.50 399
10270.46 333
10271.41 359
10272.37 370
10273.33 357
10274.28 346
10275.24 362
10276.20 360
10277.15 381
10278.11 404
10279.07 373
10280.02 364
10280.98 325
10281.94 361
10282.90 378
10283.85 360
10284.81 368
10285.77 385
10286.72 381
10287.68 375
10288.64 372
10289.60 377
10290.55 389
10291.51 378
10292.47 367
10293.43 346
10294.38 380
10295.34 385
10296.30 425
10297.26 374
10298.22 345
10299.17 324
10300.13 332
10301.09 344
10302.05 347
10303.01 333
10303.96 385
10304.92 348
10305.88 298
10306.84 362
10307.80 338
10308.75 341
10309.71 327
10310.67 315
10311.63 382
10312.59 382
10313.55 345
10314.51 386
10315.46 392
10316.42 392
10317.38 360
10318.34 387
10319.30 365
10320.26 344
10321.22 314
10322.18 367
10323.14 356
10324.09 353
10325.05 409
10326.01 405
10326.97 418
10327.93 385
10328.89 401
10329.85 488
10330.81 432
10331.77 449
10332.73 402
10333.69 423
10334.65 380
10335.61 383
10336.57 365
10337.53 374
10338.49 351
10339.45 368
10340.40 362
10341.36 346
10342.32 342
10343.28 347
10344.24 346
10345.20 331
10346.16 320
10347.12 363
10348.08 377
10349.05 338
10350.01 359
10350.97 354
10351.93 323
10352.89 288
10353.85 326
10354.81 319
10355.77 323
10356.73 321
10357.69 384
10358.65 338
10359.61 317
10360.57 339
10361.53 392
10362.49 336
10363.45 328
10364.41 362
10365.38 332
10366.34 334
10367.30 325
10368.26 350
10369.22 383
10370.18 351
10371.14 355
10372.10 367
10373.06 356
10374.03 345
10374.99 373
10375.95 342
10376.91 353
10377.87 314
10378.83 319
10379.80 341
10380.76 322
10381.72 309
10382.68 298
10383.64 319
10384.60 359
10385.57 324
10386.53 325
10387.49 354
10388.45 342
10389.41 289
10390.38 351
10391.34 356
10392.30 340
10393.26 348
10394.23 329
10395.19 356
10396.15 362
10397.11 357
10398.07 331
10399.04 359
10400.00 369
10400.96 349
10401.93 385
10402.89 373
10403.85 355
10404.81 382
10405.78 362
10406.74 380
10407.70 357
10408.67 333
10409.63 337
10410.59 358
10411.55 392
10412.52 396
10413.48 388
10414.44 395
10415.41 428
10416.37 478
10417.33 476
10418.30 481
10419.26 494
10420.22 506
10421.19 446
10422.15 481
10423.12 414
10424.08 388
10425.04 379
10426.01 366
10426.97 373
10427.93 349
10428.90 338
10429.86 356
10430.83 304
10431.79 307
10432.75 299
10433.72 344
10434.68 328
10435.65 301
10436.61 321
10437.58 319
10438.54 335
10439.50 365
10440.47 344
10441.43 339
10442.40 315
10443.36 350
10444.33 333
10445.29 359
10446.26 353
10447.22 336
10448.19 351
10449.15 318
10450.12 315
10451.08 335
10452.05 307
10453.01 318
10453.98 294
10454.94 348
10455.91 353
10456.87 356
10457.84 308
10458.80 313
10459.77 315
10460.73 327
10461.70 349
10462.66 315
10463.63 300
10464.59 312
10465.56 301
10466.53 332
10467.49 321
10468.46 327
10469.42 321
10470.39 335
10471.35 277
10472.32 301
10473.29 310
10474.25 286
10475.22 280
10476.18 308
10477.15 321
10478.12 336
10479.08 349
10480.05 330
10481.02 349
10481.98 349
10482.95 327
10483.91 343
10484.88 347
10485.85 312
10486.81 342
10487.78 339
10488.75 330
10489.71 322
10490.68 316
10491.65 344
10492.61 321
10493.58 331
10494.55 281
10495.52 267
10496.48 314
10497.45 377
10498.42 327
10499.38 308
10500.35 339
10501.32 320
10502.29 328
10503.25 303
10504.22 355
10505.19 333
10506.16 332
10507.12 295
10508.09 288
10509.06 301
10510.03 286
10510.99 314
10511.96 316
10512.93 334
10513.90 335
10514.87 318
10515.83 307
10516.80 316
10517.77 326
10518.74 323
10519.71 298
10520.67 318
10521.64 290
10522.61 338
10523.58 338
10524.55 308
10525.51 288
10526.48 314
10527.45 304
10528.42 340
10529.39 281
10530.36 308
10531.33 332
10532.29 316
10533.26 275
10534.23 332
10535.20 349
10536.17 342
10537.14 319
10538.11 324
10539.08 313
10540.05 318
10541.01 306
10541.98 320
10542.95 309
10543.92 343
10544.89 326
10545.86 359
10546.83 327
10547.80 333
10548.77 321
10549.74 303
10550.71 301
10551.68 319
10552.65 288
10553.62 341
10554.59 345
10555.56 335
10556.53 368
10557.50 398
10558.47 421
10559.44 426
10560.41 440
10561.38 425
10562.35 433
10563.32 439
10564.29 389
10565.26 364
10566.23 399
10567.20 372
10568.17 365
10569.14 321
10570.11 328
10571.08 313
10572.05 351
10573.02 329
10573.99 352
10574.96 357
10575.93 337
10576.90 315
10577.87 319
10578.84 295
10579.82 291
10580.79 308
10581.76 379
10582.73 364
10583.70 361
10584.67 353
10585.64 387
10586.61 385
10587.58 365
10588.56 378
10589.53 381
10590.50 364
10591.47 341
10592.44 327
10593.41 385
10594.38 349
10595.36 371
10596.33 374
10597.30 327
10598.27 353
10599.24 366
10600.21 344
10601.19 340
10602.16 351
10603.13 321
10604.10 325
10605.07 333
10606.05 359
10607.02 317
10607.99 327
10608.96 330
10609.93 334
10610.91 332
10611.88 315
10612.85 321
10613.82 370
10614.80 373
10615.77 319
10616.74 356
10617.71 376
10618.69 347
10619.66 366
10620.63 391
10621.61 373
10622.58 327
10623.55 352
10624.52 362
10625.50 337
10626.47 330
10627.44 365
10628.42 367
10629.39 353
10630.36 362
10631.34 373
10632.31 387
10633.28 397
10634.26 368
10635.23 409
10636.20 462
10637.18 498
10638.15 530
10639.12 504
10640.10 496
10641.07 462
10642.04 478
10643.02 453
10643.99 431
10644.97 412
10645.94 362
10646.91 370
10647.89 362
10648.86 358
10649.84 338
10650.81 337
10651.78 350
10652.76 344
10653.73 337
10654.71 345
10655.68 307
10656.66 344
10657.63 341
10658.60 352
10659.58 339
10660.55 379
10661.53 356
10662.50 385
10663.48 361
10664.45 298
10665.43 345
10666.40 348
10667.38 360
10668.35 316
10669.33 286
10670.30 357
10671.28 386
10672.25 359
10673.23 363
10674.20 383
10675.18 380
10676.15 354
10677.13 359
10678.10 363
10679.08 373
10680.05 387
10681.03 387
10682.01 399
10682.98 373
10683.96 361
10684.93 359
10685.91 368
10686.88 292
10687.86 309
10688.84 327
10689.81 318
10690.79 290
10691.76 335
10692.74 325
10693.72 336
10694.69 299
10695.67 307
10696.64 345
10697.62 306
10698.60 308
10699.57 307
10700.55 295
10701.53 298
10702.50 306
10703.48 302
10704.46 301
10705.43 316
10706.41 336
10707.39 333
10708.36 306
10709.34 308
10710.32 306
10711.29 290
10712.27 302
10713.25 290
10714.22 282
10715.20 308
10716.18 336
10717.16 312
10718.13 281
10719.11 348
10720.09 334
10721.07 351
10722.04 309
10723.02 281
10724.00 327
10724.98 358
10725.95 291
10726.93 276
10727.91 310
10728.89 323
10729.86 320
10730.84 265
10731.82 293
10732.80 314
10733.78 298
10734.75 340
10735.73 332
10736.71 296
10737.69 319
10738.67 361
10739.64 341
10740.62 313
10741.60 323
10742.58 329
10743.56 352
10744.54 302
10745.51 303
10746.49 304
10747.47 292
10748.45 359
10749.43 311
10750.41 303
10751.39 305
10752.36 336
10753.34 301
10754.32 341
10755.30 335
10756.28 343
10757.26 307
10758.24 301
10759.22 298
10760.20 313
10761.18 314
10762.15 348
10763.13 317
10764.11 303
10765.09 305
10766.07 282
10767.05 295
10768.03 332
10769.01 312
10769.99 309
10770.97 305
10771.95 314
10772.93 343
10773.91 313
10774.89 309
10775.87 296
10776.85 293
10777.83 343
10778.81 357
10779.79 343
10780.77 309
10781.75 343
10782.73 277
10783.71 309
10784.69 328
10785.67 295
10786.65 299
10787.63 326
10788.61 326
10789.59 332
10790.57 306
10791.55 282
10792.53 305
10793.51 293
10794.49 312
10795.47 277
10796.46 318
10797.44 284
10798.42 314
10799.40 324
10800.38 279
10801.36 306
10802.34 351
10803.32 291
10804.30 299
10805.28 296
10806.27 342
10807.25 268
10808.23 296
10809.21 329
10810.19 331
10811.17 285
10812.15 322
10813.14 346
10814.12 302
10815.10 284
10816.08 303
10817.06 324
10818.04 302
10819.03 315
10820.01 355
10820.99 335
10821.97 317
10822.95 324
10823.94 317
10824.92 322
10825.90 313
10826.88 302
10827.86 318
10828.85 303
10829.83 321
10830.81 306
10831.79 285
10832.78 323
10833.76 343
10834.74 330
10835.72 306
10836.71 314
10837.69 346
10838.67 349
10839.65 307
10840.64 314
10841.62 333
10842.60 289
10843.59 336
10844.57 315
10845.55 310
10846.54 345
10847.52 334
10848.50 329
10849.48 338
10850.47 362
10851.45 345
10852.43 339
10853.42 375
10854.40 338
10855.39 347
10856.37 313
10857.35 336
10858.34 286
10859.32 316
10860.30 408
10861.29 345
10862.27 336
10863.25 331
10864.24 355
10865.22 391
10866.21 370
10867.19 336
10868.17 382
10869.16 362
10870.14 343
10871.13 351
10872.11 351
10873.10 349
10874.08 335
10875.06 355
10876.05 349
10877.03 326
10878.02 349
10879.00 323
10879.99 398
10880.97 383
10881.96 379
10882.94 385
10883.93 377
10884.91 355
10885.89 395
10886.88 400
10887.86 379
10888.85 378
10889.83 407
10890.82 377
10891.80 318
10892.79 371
10893.78 408
10894.76 373
10895.75 355
10896.73 375
10897.72 365
10898.70 348
10899.69 388
10900.67 372
10901.66 366
10902.64 374
10903.63 360
10904.62 360
10905.60 380
10906.59 367
10907.57 357
10908.56 373
10909.54 387
10910.53 371
10911.52 390
10912.50 407
10913.49 403
10914.48 382
10915.46 445
10916.45 402
10917.43 403
10918.42 407
10919.41 414
10920.39 419
10921.38 382
10922.37 438
10923.35 454
10924.34 413
10925.33 408
10926.31 446
10927.30 451
10928.29 400
10929.27 402
10930.26 370
10931.25 412
10932.23 413
10933.22 417
10934.21 419
10935.19 403
10936.18 358
10937.17 405
10938.16 458
10939.14 454
10940.13 403
10941.12 453
10942.11 486
10943.09 455
10944.08 411
10945.07 484
10946.06 478
10947.04 458
10948.03 472
10949.02 487
10950.01 553
10950.99 503
10951.98 491
10952.97 526
10953.96 548
10954.95 589
10955.93 607
10956.92 617
10957.91 582
10958.90 595
10959.89 675
10960.87 552
10961.86 568
10962.85 538
10963.84 561
10964.83 518
10965.82 473
10966.81 477
10967.79 477
10968.78 489
10969.77 481
10970.76 478
10971.75 448
10972.74 488
10973.73 477
10974.71 501
10975.70 474
10976.69 456
10977.68 472
10978.67 514
10979.66 530
10980.65 494
10981.64 545
10982.63 544
10983.62 501
10984.61 482
10985.60 539
10986.58 517
10987.57 609
10988.56 548
10989.55 542
10990.54 489
10991.53 558
10992.52 573
10993.51 619
10994.50 757
10995.49 803
10996.48 820
10997.47 889
10998.46 925
10999.45 944
11000.44 968
11001.43 958
11002.42 816
11003.41 741
11004.40 688
11005.39 594
11006.38 576
11007.37 531
11008.36 514
11009.35 503
11010.34 475
11011.33 482
11012.33 441
11013.32 467
11014.31 391
11015.30 429
11016.29 427
11017.28 441
11018.27 444
11019.26 465
11020.25 418
11021.24 399
11022.23 411
11023.22 435
11024.22 401
11025.21 388
11026.20 441
11027.19 433
11028.18 411
11029.17 452
11030.16 457
11031.15 455
11032.15 436
11033.14 369
11034.13 418
11035.12 375
11036.11 418
11037.10 415
11038.10 431
11039.09 410
11040.08 437
11041.07 410
11042.06 420
11043.06 434
11044.05 409
11045.04 457
11046.03 399
11047.02 377
11048.02 374
11049.01 385
11050.00 372
11050.99 380
11051.98 385
11052.98 393
11053.97 377
11054.96 349
11055.95 399
11056.95 405
11057.94 392
11058.93 366
11059.93 373
11060.92 367
11061.91 368
11062.90 366
11063.90 383
11064.89 391
11065.88 432
11066.88 376
11067.87 403
11068.86 365
11069.86 398
11070.85 370
11071.84 368
11072.83 376
11073.83 366
11074.82 352
11075.82 367
11076.81 387
11077.80 386
11078.80 410
11079.79 354
11080.78 422
11081.78 312
11082.77 340
11083.76 392
11084.76 389
11085.75 330
11086.75 337
11087.74 368
11088.73 356
11089.73 376
11090.72 400
11091.72 357
11092.71 340
11093.70 355
11094.70 317
11095.69 320
11096.69 329
11097.68 364
11098.68 343
11099.67 331
11100.67 315
11101.66 383
11102.65 357
11103.65 323
11104.64 330
11105.64 350
11106.63 347
11107.63 314
11108.62 311
11109.62 304
11110.61 345
11111.61 340
11112.60 343
11113.60 302
11114.59 336
11115.59 339
11116.58 339
11117.58 315
11118.57 301
11119.57 340
11120.57 327
11121.56 371
11122.56 327
11123.55 331
11124.55 298
11125.54 297
11126.54 316
11127.54 323
11128.53 331
11129.53 351
11130.52 361
11131.52 334
11132.51 333
11133.51 318
11134.51 315
11135.50 334
11136.50 321
11137.50 345
11138.49 334
11139.49 362
11140.48 345
11141.48 330
11142.48 334
11143.47 345
11144.47 374
11145.47 334
11146.46 306
11147.46 314
11148.46 339
11149.45 297
11150.45 312
11151.45 319
11152.44 318
11153.44 331
11154.44 328
11155.43 334
11156.43 311
11157.43 361
11158.43 323
11159.42 295
11160.42 289
11161.42 327
11162.41 332
11163.41 341
11164.41 345
11165.41 325
11166.40 328
11167.40 332
11168.40 308
11169.40 302
11170.39 319
11171.39 306
11172.39 308
11173.39 315
11174.39 339
11175.38 317
11176.38 359
11177.38 328
11178.38 339
11179.38 298
11180.37 338
11181.37 351
11182.37 365
11183.37 302
11184.37 320
11185.37 309
11186.36 344
11187.36 355
11188.36 326
11189.36 329
11190.36 287
11191.36 328
11192.35 318
11193.35 296
11194.35 319
11195.35 300
11196.35 319
11197.35 290
11198.35 308
11199.35 284
11200.35 316
11201.34 302
11202.34 323
11203.34 313
11204.34 319
11205.34 344
11206.34 349
11207.34 357
11208.34 345
11209.34 285
11210.34 281
11211.34 327
11212.34 344
11213.34 321
11214.34 299
11215.34 299
11216.34 286
11217.34 317
11218.34 342
11219.34 343
11220.34 292
11221.34 308
11222.34 273
11223.34 298
11224.34 311
11225.34 324
11226.34 322
11227.34 321
11228.34 310
11229.34 315
11230.34 324
11231.34 295
11232.34 293
11233.34 310
11234.34 341
11235.34 310
11236.34 332
11237.34 308
11238.34 314
11239.34 349
11240.34 327
11241.34 294
11242.34 308
11243.35 315
11244.35 318
11245.35 306
11246.35 279
11247.35 306
11248.35 277
11249.35 308
11250.35 332
11251.35 324
11252.36 292
11253.36 299
11254.36 319
11255.36 317
11256.36 290
11257.36 316
11258.37 311
11259.37 327
11260.37 289
11261.37 308
11262.37 309
11263.37 323
11264.38 337
11265.38 277
11266.38 293
11267.38 317
11268.38 354
11269.39 353
11270.39 360
11271.39 294
11272.39 334
11273.39 323
11274.40 319
11275.40 337
11276.40 341
11277.40 365
11278.41 367
11279.41 357
11280.41 316
11281.41 315
11282.42 312
11283.42 322
11284.42 328
11285.43 335
11286.43 330
11287.43 339
11288.43 348
11289.44 325
11290.44 354
11291.44 323
11292.45 324
11293.45 322
11294.45 303
11295.46 304
11296.46 337
11297.46 323
11298.47 311
11299.47 301
11300.47 310
11301.48 307
11302.48 348
11303.48 360
11304.49 317
11305.49 310
11306.49 374
11307.50 357
11308.50 316
11309.51 356
11310.51 395
11311.51 410
11312.52 346
11313.52 389
11314.53 391
11315.53 372
11316.53 338
11317.54 352
11318.54 343
11319.55 363
11320.55 358
11321.56 339
11322.56 351
11323.57 347
11324.57 330
11325.57 288
11326.58 313
11327.58 338
11328.59 345
11329.59 328
11330.60 318
11331.60 332
11332.61 348
11333.61 336
11334.62 325
11335.62 339
11336.63 305
11337.63 336
11338.64 376
11339.64 331
11340.65 351
11341.65 346
11342.66 360
11343.66 345
11344.67 332
11345.68 353
11346.68 356
11347.69 361
11348.69 360
11349.70 338
11350.70 344
11351.71 336
11352.72 305
11353.72 307
11354.73 290
11355.73 307
11356.74 293
11357.75 287
11358.75 289
11359.76 259
11360.76 280
11361.77 303
11362.78 311
11363.78 317
11364.79 318
11365.80 270
11366.80 307
11367.81 321
11368.81 306
11369.82 297
11370.83 277
11371.83 293
11372.84 315
11373.85 317
11374.85 322
11375.86 295
11376.87 269
11377.88 303
11378.88 290
11379.89 299
11380.90 302
11381.90 315
11382.91 302
11383.92 318
11384.92 314
11385.93 281
11386.94 305
11387.95 283
11388.95 284
11389.96 301
11390.97 336
11391.98 291
11392.98 297
11393.99 327
11395.00 317
11396.01 326
11397.02 323
11398.02 311
11399.03 297
11400.04 281
11401.05 288
11402.05 278
11403.06 289
11404.07 288
11405.08 285
11406.09 312
11407.10 311
11408.10 317
11409.11 289
11410.12 288
11411.13 273
11412.14 285
11413.15 338
11414.15 302
11415.16 300
11416.17 268
11417.18 310
11418.19 308
11419.20 286
11420.21 307
11421.22 292
11422.22 304
11423.23 334
11424.24 301
11425.25 291
11426.26 327
11427.27 326
11428.28 290
11429.29 284
11430.30 274
11431.31 302
11432.32 278
11433.32 279
11434.33 284
11435.34 282
11436.35 285
11437.36 295
11438.37 293
11439.38 281
11440.39 290
11441.40 291
11442.41 277
11443.42 281
11444.43 270
11445.44 296
11446.45 280
11447.46 317
11448.47 342
11449.48 300
11450.49 302
11451.50 300
11452.51 279
11453.52 291
11454.53 316
11455.54 315
11456.55 306
11457.56 297
11458.57 292
11459.58 295
11460.59 285
11461.61 300
11462.62 285
11463.63 282
11464.64 285
11465.65 340
11466.66 323
11467.67 267
11468.68 300
11469.69 351
11470.70 294
11471.71 308
11472.73 334
11473.74 318
11474.75 328
11475.76 313
11476.77 319
11477.78 349
11478.79 326
11479.80 333
11480.82 315
11481.83 285
11482.84 289
11483.85 269
11484.86 314
11485.87 330
11486.89 287
11487.90 287
11488.91 274
11489.92 286
11490.93 284
11491.95 329
11492.96 296
11493.97 331
11494.98 309
11495.99 297
11497.01 309
11498.02 322
11499.03 309
11500.04 291
11501.05 312
11502.07 299
11503.08 339
11504.09 328
11505.10 295
11506.12 299
11507.13 304
11508.14 304
11509.16 326
11510.17 325
11511.18 316
11512.19 318
11513.21 324
11514.22 346
11515.23 325
11516.25 317
11517.26 302
11518.27 290
11519.29 279
11520.30 296
11521.31 299
11522.33 323
11523.34 304
11524.35 305
11525.37 312
11526.38 318
11527.39 289
11528.41 285
11529.42 341
11530.43 360
11531.45 320
11532.46 329
11533.47 341
11534.49 320
11535.50 354
11536.52 319
11537.53 354
11538.54 346
11539.56 341
11540.57 355
11541.59 358
11542.60 361
11543.61 321
11544.63 364
11545.64 365
11546.66 348
11547.67 313
11548.69 356
11549.70 381
11550.72 351
11551.73 372
11552.75 378
11553.76 387
11554.77 364
11555.79 391
11556.80 359
11557.82 362
11558.83 359
11559.85 368
11560.86 376
11561.88 382
11562.89 405
11563.91 412
11564.92 409
11565.94 410
11566.95 380
11567.97 402
11568.99 408
11570.00 418
11571.02 417
11572.03 348
11573.05 377
11574.06 415
11575.08 404
11576.09 408
11577.11 454
11578.13 461
11579.14 483
11580.16 466
11581.17 474
11582.19 459
11583.21 452
11584.22 531
11585.24 511
11586.25 527
11587.27 560
11588.29 530
11589.30 502
11590.32 571
11591.33 608
11592.35 633
11593.37 726
11594.38 821
11595.40 918
11596.42 931
11597.43 1098
11598.45 1157
11599.47 1069
11600.48 1033
11601.50 894
11602.52 792
11603.53 756
11604.55 664
11605.57 619
11606.59 526
11607.60 517
11608.62 471
11609.64 449
11610.65 410
11611.67 418
11612.69 423
11613.71 409
11614.72 389
11615.74 444
11616.76 384
11617.78 364
11618.79 367
11619.81 375
11620.83 371
11621.85 372
11622.86 356
11623.88 357
11624.90 372
11625.92 368
11626.94 352
11627.95 356
11628.97 387
11629.99 376
11631.01 395
11632.03 375
11633.04 352
11634.06 384
11635.08 415
11636.10 366
11637.12 320
11638.14 347
11639.15 373
11640.17 364
11641.19 381
11642.21 326
11643.23 342
11644.25 363
11645.27 334
11646.28 349
11647.30 347
11648.32 335
11649.34 316
11650.36 313
11651.38 327
11652.40 334
11653.42 353
11654.44 321
11655.45 354
11656.47 295
11657.49 309
11658.51 318
11659.53 353
11660.55 355
11661.57 337
11662.59 348
11663.61 371
11664.63 346
11665.65 309
11666.67 337
11667.69 341
11668.71 358
11669.73 350
11670.75 308
11671.77 334
11672.79 369
11673.81 366
11674.83 385
11675.85 365
11676.87 379
11677.89 398
11678.91 362
11679.93 352
11680.95 386
11681.97 354
11682.99 335
11684.01 363
11685.03 379
11686.05 376
11687.07 344
11688.09 354
11689.11 338
11690.13 314
11691.15 358
11692.17 384
11693.20 368
11694.22 326
11695.24 318
11696.26 295
11697.28 333
11698.30 337
11699.32 328
11700.34 343
11701.36 361
11702.38 315
11703.41 327
11704.43 318
11705.45 329
11706.47 280
11707.49 288
11708.51 313
11709.53 304
11710.56 289
11711.58 307
11712.60 283
11713.62 273
11714.64 305
11715.66 328
11716.69 297
11717.71 321
11718.73 303
11719.75 312
11720.77 271
11721.80 306
11722.82 333
11723.84 290
11724.86 311
11725.88 310
11726.91 299
11727.93 310
11728.95 283
11729.97 299
11731.00 294
11732.02 309
11733.04 273
11734.06 238
11735.09 289
11736.11 286
11737.13 308
11738.16 343
11739.18 358
11740.20 332
11741.22 287
11742.25 275
11743.27 307
11744.29 260
11745.32 310
11746.34 292
11747.36 320
11748.39 315
11749.41 291
11750.43 278
11751.46 295
11752.48 324
11753.50 291
11754.53 294
11755.55 293
11756.57 284
11757.60 286
11758.62 304
11759.64 283
11760.67 294
11761.69 325
11762.72 274
11763.74 285
11764.76 311
11765.79 286
11766.81 275
11767.84 274
11768.86 278
11769.88 279
11770.91 280
11771.93 294
11772.96 271
11773.98 276
11775.01 277
11776.03 282
11777.05 284
11778.08 262
11779.10 295
11780.13 291
11781.15 289
11782.18 282
11783.20 310
11784.23 298
11785.25 299
11786.28 289
11787.30 313
11788.33 283
11789.35 293
11790.38 288
11791.40 272
11792.43 279
11793.45 286
11794.48 287
11795.50 315
11796.53 255
11797.55 284
11798.58 304
11799.60 304
11800.63 290
11801.65 264
11802.68 298
11803.71 260
11804.73 266
11805.76 254
11806.78 311
11807.81 314
11808.84 296
11809.86 276
11810.89 245
11811.91 278
11812.94 297
11813.97 307
11814.99 309
11816.02 245
11817.04 265
11818.07 285
11819.10 278
11820.12 282
11821.15 266
11822.18 297
11823.20 285
11824.23 303
11825.25 282
11826.28 278
11827.31 275
11828.33 291
11829.36 279
11830.39 294
11831.42 288
11832.44 294
11833.47 307
11834.50 337
11835.52 279
11836.55 277
11837.58 311
11838.60 277
11839.63 305
11840.66 270
11841.69 273
11842.71 281
11843.74 258
11844.77 289
11845.80 271
11846.82 282
11847.85 270
11848.88 287
11849.91 293
11850.93 274
11851.96 238
11852.99 269
11854.02 272
11855.05 306
11856.07 261
11857.10 298
11858.13 268
11859.16 262
11860.19 261
11861.21 267
11862.24 281
11863.27 301
11864.30 282
11865.33 242
11866.35 272
11867.38 252
11868.41 263
11869.44 285
11870.47 331
11871.50 261
11872.53 275
11873.55 287
11874.58 316
11875.61 287
11876.64 300
11877.67 301
11878.70 323
11879.73 294
11880.76 295
11881.79 312
11882.81 254
11883.84 281
11884.87 296
11885.90 296
11886.93 310
11887.96 294
11888.99 284
11890.02 306
11891.05 316
11892.08 326
11893.11 308
11894.14 302
11895.17 354
11896.20 370
11897.23 373
11898.26 359
11899.29 352
11900.32 328
11901.35 372
11902.38 347
11903.41 350
11904.44 349
11905.47 333
11906.50 335
11907.53 335
11908.56 320
11909.59 323
11910.62 339
11911.65 318
11912.68 302
11913.71 353
11914.74 347
11915.77 329
11916.80 330
11917.83 351
11918.86 312
11919.89 324
11920.92 291
11921.95 332
11922.98 350
11924.01 340
11925.05 404
11926.08 415
11927.11 396
11928.14 419
11929.17 446
11930.20 483
11931.23 487
11932.26 474
11933.29 446
11934.33 400
11935.36 362
11936.39 371
11937.42 366
11938.45 342
11939.48 355
11940.51 345
11941.55 309
11942.58 293
11943.61 291
11944.64 322
11945.67 292
11946.70 312
11947.74 285
11948.77 295
11949.80 301
11950.83 293
11951.86 301
11952.90 265
11953.93 262
11954.96 249
11955.99 302
11957.03 298
11958.06 300
11959.09 331
11960.12 336
11961.16 317
11962.19 309
11963.22 273
11964.25 276
11965.29 309
11966.32 313
11967.35 287
11968.38 281
11969.42 292
11970.45 306
11971.48 320
11972.52 305
11973.55 308
11974.58 302
11975.61 304
11976.65 295
11977.68 305
11978.71 311
11979.75 339
11980.78 347
11981.81 309
11982.85 331
11983.88 341
11984.91 317
11985.95 280
11986.98 306
11988.02 305
11989.05 294
11990.08 285
11991.12 310
11992.15 301
11993.18 301
11994.22 302
11995.25 301
11996.29 337
11997.32 328
11998.35 356
11999.39 314
12000.42 320
12001.46 336
12002.49 361
12003.53 320
12004.56 271
12005.59 334
12006.63 306
12007.66 313
12008.70 351
12009.73 337
12010.77 380
12011.80 349
12012.84 343
12013.87 373
12014.91 426
12015.94 365
12016.98 384
12018.01 398
12019.05 372
12020.08 385
12021.12 371
12022.15 390
12023.19 330
12024.22 353
12025.26 363
12026.29 361
12027.33 338
12028.36 302
12029.40 356
12030.43 363
12031.47 334
12032.50 324
12033.54 341
12034.58 320
12035.61 333
12036.65 337
12037.68 321
12038.72 335
12039.75 334
12040.79 312
12041.83 317
12042.86 323
12043.90 313
12044.93 328
12045.97 329
12047.01 320
12048.04 327
12049.08 327
12050.12 328
12051.15 322
12052.19 339
12053.22 345
12054.26 300
12055.30 317
12056.33 344
12057.37 312
12058.41 318
12059.44 357
12060.48 321
12061.52 340
12062.55 343
12063.59 319
12064.63 330
12065.67 286
12066.70 317
12067.74 310
12068.78 339
12069.81 348
12070.85 299
12071.89 352
12072.93 339
12073.96 346
12075.00 345
12076.04 353
12077.08 345
12078.11 339
12079.15 381
12080.19 347
12081.23 316
12082.26 318
12083.30 317
12084.34 350
12085.38 358
12086.41 351
12087.45 332
12088.49 345
12089.53 313
12090.57 338
12091.60 404
12092.64 374
12093.68 380
12094.72 377
12095.76 408
12096.80 435
12097.83 427
12098.87 443
12099.91 461
12100.95 448
12101.99 444
12103.03 438
12104.07 433
12105.10 401
12106.14 413
12107.18 397
12108.22 362
12109.26 328
12110.30 352
12111.34 365
12112.38 323
12113.42 324
12114.45 293
12115.49 268
12116.53 312
12117.57 324
12118.61 339
12119.65 326
12120.69 280
12121.73 291
12122.77 302
12123.81 261
12124.85 254
12125.89 297
12126.93 292
12127.97 285
12129.01 274
12130.05 306
12131.09 304
12132.13 330
12133.17 301
12134.21 289
12135.25 305
12136.29 324
12137.33 287
12138.37 310
12139.41 255
12140.45 294
12141.49 280
12142.53 296
12143.57 283
12144.61 274
12145.65 290
12146.69 257
12147.73 290
12148.77 305
12149.81 279
12150.85 271
12151.89 289
12152.93 285
12153.97 301
12155.01 300
12156.05 300
12157.10 305
12158.14 263
12159.18 268
12160.22 272
12161.26 277
12162.30 280
12163.34 285
12164.38 278
12165.42 280
12166.47 282
12167.51 268
12168.55 277
12169.59 267
12170.63 262
12171.67 273
12172.71 312
12173.76 308
12174.80 271
12175.84 347
12176.88 292
12177.92 293
12178.96 282
12180.01 280
12181.05 266
12182.09 284
12183.13 268
12184.17 289
12185.22 300
12186.26 274
12187.30 301
12188.34 302
12189.39 252
12190.43 277
12191.47 291
12192.51 263
12193.56 268
12194.60 277
12195.64 286
12196.68 304
12197.73 265
12198.77 248
12199.81 305
12200.85 302
12201.90 282
12202.94 265
12203.98 272
12205.03 284
12206.07 288
12207.11 286
12208.16 281
12209.20 263
12210.24 278
12211.28 276
12212.33 282
12213.37 262
12214.41 318
12215.46 318
12216.50 303
12217.55 285
12218.59 279
12219.63 299
12220.68 261
12221.72 286
12222.76 269
12223.81 283
12224.85 290
12225.89 346
12226.94 298
12227.98 285
12229.03 290
12230.07 308
12231.11 314
12232.16 300
12233.20 252
12234.25 295
12235.29 289
12236.34 264
12237.38 274
12238.42 276
12239.47 261
12240.51 302
12241.56 286
12242.60 324
12243.65 294
12244.69 279
12245.74 291
12246.78 279
12247.83 287
12248.87 267
12249.92 258
12250.96 269
12252.01 251
12253.05 235
12254.10 239
12255.14 254
12256.19 288
12257.23 276
12258.28 252
12259.32 269
12260.37 275
12261.41 297
12262.46 256
12263.50 246
12264.55 264
12265.59 298
12266.64 266
12267.69 253
12268.73 283
12269.78 289
12270.82 281
12271.87 268
12272.92 230
12273.96 265
12275.01 292
12276.05 260
12277.10 275
12278.15 275
12279.19 254
12280.24 284
12281.28 294
12282.33 260
12283.38 241
12284.42 245
12285.47 255
12286.52 252
12287.56 240
12288.61 245
12289.66 273
12290.70 266
12291.75 235
12292.80 232
12293.84 250
12294.89 272
12295.94 238
12296.98 223
12298.03 220
12299.08 259
12300.12 243
12301.17 284
12302.22 258
12303.27 245
12304.31 275
12305.36 272
12306.41 299
12307.45 275
12308.50 254
12309.55 268
12310.60 259
12311.64 239
12312.69 275
12313.74 252
12314.79 242
12315.83 279
12316.88 250
12317.93 229
12318.98 264
12320.03 249
12321.07 255
12322.12 242
12323.17 230
12324.22 214
12325.27 256
12326.31 263
12327.36 251
12328.41 239
12329.46 255
12330.51 257
12331.56 245
12332.60 259
12333.65 250
12334.70 211
12335.75 219
12336.80 241
12337.85 244
12338.90 233
12339.94 248
12340.99 213
12342.04 258
12343.09 234
12344.14 222
12345.19 248
12346.24 245
12347.29 252
12348.34 214
12349.38 221
12350.43 211
12351.48 229
12352.53 243
12353.58 250
12354.63 249
12355.68 260
12356.73 275
12357.78 242
12358.83 238
12359.88 257
12360.93 285
12361.98 260
12363.03 283
12364.08 265
12365.13 253
12366.18 265
12367.23 252
12368.28 230
12369.33 265
12370.38 244
12371.43 291
12372.48 235
12373.53 220
12374.58 248
12375.63 248
12376.68 251
12377.73 230
12378.78 252
12379.83 276
12380.88 286
12381.93 251
12382.98 262
12384.03 278
12385.08 299
12386.13 278
12387.18 282
12388.23 252
12389.29 236
12390.34 262
12391.39 275
12392.44 274
12393.49 239
12394.54 248
12395.59 289
12396.64 249
12397.69 268
12398.74 269
12399.80 287
12400.85 287
12401.90 279
12402.95 260
12404.00 244
12405.05 245
12406.10 251
12407.16 253
12408.21 247
12409.26 255
12410.31 246
12411.36 286
12412.42 259
12413.47 233
12414.52 249
12415.57 243
12416.62 265
12417.67 274
12418.73 238
12419.78 259
12420.83 302
12421.88 270
12422.94 267
12423.99 252
12425.04 230
12426.09 234
12427.15 240
12428.20 230
12429.25 232
12430.30 278
12431.36 264
12432.41 258
12433.46 265
12434.51 266
12435.57 265
12436.62 268
12437.67 254
12438.73 276
12439.78 258
12440.83 240
12441.88 278
12442.94 276
12443.99 254
12445.04 282
12446.10 290
12447.15 269
12448.20 283
12449.26 266
12450.31 265
12451.36 273
12452.42 276
12453.47 238
12454.52 256
12455.58 268
12456.63 284
12457.69 278
12458.74 251
12459.79 281
12460.85 287
12461.90 296
12462.96 270
12464.01 304
12465.06 282
12466.12 292
12467.17 301
12468.23 283
12469.28 285
12470.33 287
12471.39 322
12472.44 371
12473.50 343
12474.55 330
12475.61 301
12476.66 305
12477.72 319
12478.77 328
12479.82 294
12480.88 316
12481.93 334
12482.99 357
12484.04 357
12485.10 344
12486.15 384
12487.21 419
12488.26 427
12489.32 459
12490.37 457
12491.43 547
12492.48 561
12493.54 638
12494.59 557
12495.65 560
12496.71 527
12497.76 547
12498.82 478
12499.87 417
12500.93 373
12501.98 352
12503.04 381
12504.09 348
12505.15 321
12506.21 342
12507.26 354
12508.32 329
12509.37 313
12510.43 286
12511.49 312
12512.54 272
12513.60 293
12514.65 287
12515.71 297
12516.77 299
12517.82 296
12518.88 332
12519.94 282
12520.99 291
12522.05 310
12523.11 323
12524.16 276
12525.22 254
12526.27 296
12527.33 324
12528.39 297
12529.45 268
12530.50 261
12531.56 285
12532.62 304
12533.67 289
12534.73 302
12535.79 282
12536.84 267
12537.90 273
12538.96 305
12540.02 284
12541.07 281
12542.13 293
12543.19 313
12544.24 285
12545.30 300
12546.36 342
12547.42 345
12548.47 306
12549.53 315
12550.59 309
12551.65 333
12552.71 331
12553.76 368
12554.82 355
12555.88 342
12556.94 321
12558.00 352
12559.05 322
12560.11 295
12561.17 341
12562.23 345
12563.29 352
12564.34 336
12565.40 395
12566.46 379
12567.52 431
12568.58 474
12569.64 475
12570.69 480
12571.75 494
12572.81 521
12573.87 546
12574.93 566
12575.99 512
12577.05 537
12578.11 477
12579.16 416
12580.22 426
12581.28 403
12582.34 401
12583.40 369
12584.46 341
12585.52 381
12586.58 377
12587.64 357
12588.70 387
12589.76 379
12590.81 334
12591.87 340
12592.93 352
12593.99 323
12595.05 299
12596.11 312
12597.17 320
12598.23 325
12599.29 311
12600.35 308
12601.41 346
12602.47 304
12603.53 300
12604.59 287
12605.65 315
12606.71 340
12607.77 304
12608.83 293
12609.89 290
12610.95 292
12612.01 271
12613.07 306
12614.13 301
12615.19 311
12616.25 302
12617.31 313
12618.37 282
12619.43 269
12620.50 302
12621.56 272
12622.62 273
12623.68 286
12624.74 309
12625.80 257
12626.86 264
12627.92 304
12628.98 273
12630.04 257
12631.10 269
12632.17 315
12633.23 284
12634.29 286
12635.35 273
12636.41 297
12637.47 323
12638.53 264
12639.59 301
12640.66 297
12641.72 295
12642.78 272
12643.84 289
12644.90 317
12645.96 289
12647.03 355
12648.09 338
12649.15 349
12650.21 370
12651.27 365
12652.34 402
12653.40 353
12654.46 356
12655.52 363
12656.58 332
12657.65 345
12658.71 362
12659.77 343
12660.83 359
12661.89 341
12662.96 291
12664.02 307
12665.08 300
12666.14 307
12667.21 327
12668.27 314
12669.33 314
12670.40 278
12671.46 301
12672.52 320
12673.58 299
12674.65 277
12675.71 284
12676.77 337
12677.84 302
12678.90 287
12679.96 268
12681.02 342
12682.09 314
12683.15 298
12684.21 296
12685.28 289
12686.34 304
12687.40 304
12688.47 308
12689.53 325
12690.60 320
12691.66 322
12692.72 303
12693.79 300
12694.85 311
12695.91 297
12696.98 303
12698.04 300
12699.11 326
12700.17 323
12701.23 356
12702.30 341
12703.36 314
12704.43 300
12705.49 316
12706.55 277
12707.62 302
12708.68 323
12709.75 291
12710.81 279
12711.88 284
12712.94 270
12714.01 247
12715.07 230
12716.13 238
12717.20 257
12718.26 281
12719.33 269
12720.39 269
12721.46 284
12722.52 239
12723.59 268
12724.65 268
12725.72 258
12726.78 264
12727.85 281
12728.91 304
12729.98 262
12731.04 269
12732.11 308
12733.18 276
12734.24 288
12735.31 283
12736.37 279
12737.44 261
12738.50 262
12739.57 242
12740.63 258
12741.70 255
12742.77 231
12743.83 245
12744.90 264
12745.96 264
12747.03 294
12748.09 251
12749.16 234
12750.23 243
12751.29 234
12752.36 273
12753.43 254
12754.49 230
12755.56 278
12756.62 247
12757.69 245
12758.76 251
12759.82 252
12760.89 260
12761.96 233
12763.02 249
12764.09 206
12765.16 225
12766.22 243
12767.29 270
12768.36 231
12769.42 247
12770.49 245
12771.56 255
12772.62 245
12773.69 219
12774.76 231
12775.83 240
12776.89 232
12777.96 196
12779.03 239
12780.10 244
12781.16 253
12782.23 241
12783.30 204
12784.37 246
12785.43 239
12786.50 245
12787.57 230
12788.64 248
12789.70 221
12790.77 226
12791.84 228
12792.91 238
12793.97 217
12795.04 240
12796.11 253
12797.18 249
12798.25 196
12799.31 214
12800.38 221
12801.45 231
12802.52 229
12803.59 220
12804.66 222
12805.72 243
12806.79 233
12807.86 216
12808.93 228
12810.00 236
12811.07 234
12812.14 224
12813.20 236
12814.27 250
12815.34 256
12816.41 222
12817.48 244
12818.55 225
12819.62 218
12820.69 215
12821.76 231
12822.83 260
12823.89 216
12824.96 240
12826.03 222
12827.10 252
12828.17 220
12829.24 206
12830.31 193
12831.38 204
12832.45 239
12833.52 209
12834.59 227
12835.66 224
12836.73 212
12837.80 184
12838.87 205
12839.94 211
12841.01 218
12842.08 213
12843.15 240
12844.22 195
12845.29 201
12846.36 206
12847.43 202
12848.50 207
12849.57 234
12850.64 236
12851.71 218
12852.78 200
12853.85 195
12854.92 216
12855.99 220
12857.06 211
12858.13 212
12859.20 233
12860.27 229
12861.34 224
12862.41 210
12863.48 199
12864.56 237
12865.63 209
12866.70 200
12867.77 205
12868.84 215
12869.91 195
12870.98 210
12872.05 202
12873.12 204
12874.20 216
12875.27 195
12876.34 219
12877.41 190
12878.48 184
12879.55 170
12880.62 190
12881.70 224
12882.77 198
12883.84 188
12884.91 210
12885.98 206
12887.05 236
12888.13 188
12889.20 211
12890.27 193
12891.34 210
12892.41 201
12893.49 208
12894.56 195
12895.63 194
12896.70 188
12897.77 220
12898.85 219
12899.92 191
12900.99 197
12902.06 186
12903.14 238
12904.21 182
12905.28 224
12906.35 180
12907.43 217
12908.50 205
12909.57 223
12910.64 200
12911.72 201
12912.79 220
12913.86 214
12914.94 187
12916.01 213
12917.08 173
12918.16 182
12919.23 197
12920.30 220
12921.37 241
12922.45 202
12923.52 188
12924.59 199
12925.67 217
12926.74 198
12927.82 210
12928.89 198
12929.96 210
12931.04 198
12932.11 210
12933.18 192
12934.26 179
12935.33 201
12936.40 181
12937.48 174
12938.55 201
12939.63 226
12940.70 215
12941.77 250
12942.85 217
12943.92 210
12945.00 211
12946.07 230
12947.15 178
12948.22 195
12949.29 202
12950.37 226
12951.44 208
12952.52 208
12953.59 220
12954.67 226
12955.74 208
12956.82 227
12957.89 217
12958.97 222
12960.04 220
12961.12 196
12962.19 219
12963.27 240
12964.34 229
12965.42 219
12966.49 231
12967.57 217
12968.64 223
12969.72 234
12970.79 237
12971.87 216
12972.94 228
12974.02 221
12975.09 200
12976.17 204
12977.24 185
12978.32 209
12979.40 187
12980.47 237
12981.55 231
12982.62 256
12983.70 218
12984.77 239
12985.85 213
12986.93 190
12988.00 220
12989.08 230
12990.15 232
12991.23 226
12992.31 222
12993.38 237
12994.46 222
12995.54 202
12996.61 205
12997.69 236
12998.76 233
12999.84 232
13000.92 202
13001.99 238
13003.07 237
13004.15 271
13005.22 244
13006.30 227
13007.38 217
13008.45 254
13009.53 236
13010.61 244
13011.69 248
13012.76 214
13013.84 225
13014.92 270
13015.99 219
13017.07 241
13018.15 237
13019.23 245
13020.30 225
13021.38 252
13022.46 256
13023.54 232
13024.61 253
13025.69 225
13026.77 238
13027.85 254
13028.92 273
13030.00 257
13031.08 253
13032.16 263
13033.23 245
13034.31 265
13035.39 238
13036.47 242
13037.55 247
13038.62 254
13039.70 231
13040.78 234
13041.86 251
13042.94 266
13044.02 244
13045.09 243
13046.17 242
13047.25 263
13048.33 272
13049.41 263
13050.49 271
13051.57 241
13052.64 278
13053.72 252
13054.80 256
13055.88 269
13056.96 268
13058.04 252
13059.12 264
13060.20 219
13061.27 238
13062.35 231
13063.43 214
13064.51 232
13065.59 216
13066.67 217
13067.75 245
13068.83 241
13069.91 275
13070.99 241
13072.07 230
13073.15 218
13074.23 226
13075.31 222
13076.39 188
13077.47 221
13078.55 243
13079.63 228
13080.71 195
13081.79 240
13082.86 207
13083.94 231
13085.02 203
13086.11 194
13087.19 218
13088.27 217
13089.35 223
13090.43 201
13091.51 235
13092.59 212
13093.67 206
13094.75 206
13095.83 213
13096.91 196
13097.99 221
13099.07 243
13100.15 208
13101.23 223
13102.31 212
13103.39 226
13104.47 212
13105.55 224
13106.63 231
13107.72 204
13108.80 205
13109.88 229
13110.96 221
13112.04 207
13113.12 234
13114.20 210
13115.28 197
13116.37 215
13117.45 222
13118.53 225
13119.61 207
13120.69 206
13121.77 219
13122.85 218
13123.94 214
13125.02 178
13126.10 225
13127.18 219
13128.26 190
13129.34 221
13130.43 227
13131.51 233
13132.59 213
13133.67 213
13134.75 220
13135.84 207
13136.92 199
13138.00 200
13139.08 211
13140.17 219
13141.25 183
13142.33 212
13143.41 241
13144.49 234
13145.58 188
13146.66 183
13147.74 211
13148.83 215
13149.91 198
13150.99 199
13152.07 233
13153.16 232
13154.24 237
13155.32 212
13156.41 213
13157.49 211
13158.57 233
13159.65 202
13160.74 226
13161.82 206
13162.90 231
13163.99 198
13165.07 204
13166.15 207
13167.24 206
13168.32 199
13169.40 223
13170.49 221
13171.57 226
13172.66 233
13173.74 221
13174.82 216
13175.91 240
13176.99 216
13178.07 216
13179.16 258
13180.24 209
13181.33 208
13182.41 224
13183.49 200
13184.58 220
13185.66 193
13186.75 199
13187.83 211
13188.91 233
13190.00 234
13191.08 227
13192.17 213
13193.25 221
13194.34 210
13195.42 190
13196.51 197
13197.59 194
13198.68 194
13199.76 229
13200.85 214
13201.93 211
13203.02 224
13204.10 248
13205.19 259
13206.27 235
13207.36 209
13208.44 219
13209.53 237
13210.61 202
13211.70 226
13212.78 211
13213.87 212
13214.95 216
13216.04 237
13217.12 212
13218.21 182
13219.29 183
13220.38 246
13221.47 221
13222.55 211
13223.64 199
13224.72 223
13225.81 245
13226.89 216
13227.98 183
13229.07 183
13230.15 195
13231.24 221
13232.32 212
13233.41 198
13234.50 199
13235.58 190
13236.67 205
13237.76 201
13238.84 203
13239.93 221
13241.01 195
13242.10 213
13243.19 221
13244.27 210
13245.36 238
13246.45 214
13247.53 211
13248.62 226
13249.71 213
13250.79 204
13251.88 225
13252.97 233
13254.06 217
13255.14 220
13256.23 215
13257.32 254
13258.40 223
13259.49 207
13260.58 224
13261.67 255
13262.75 253
13263.84 221
13264.93 243
13266.02 237
13267.10 241
13268.19 221
13269.28 234
13270.37 225
13271.45 209
13272.54 243
13273.63 230
13274.72 228
13275.80 211
13276.89 229
13277.98 223
13279.07 198
13280.16 217
13281.24 250
13282.33 253
13283.42 231
13284.51 245
13285.60 286
13286.69 234
13287.77 216
13288.86 240
13289.95 255
13291.04 234
13292.13 268
13293.22 261
13294.31 251
13295.39 215
13296.48 226
13297.57 253
13298.66 252
13299.75 231
13300.84 240
13301.93 246
13303.02 261
13304.11 239
13305.19 237
13306.28 224
13307.37 234
13308.46 252
13309.55 251
13310.64 249
13311.73 226
13312.82 238
13313.91 235
13315.00 224
13316.09 234
13317.18 257
13318.27 263
13319.36 271
13320.45 208
13321.54 241
13322.63 253
13323.72 262
13324.81 248
13325.90 231
13326.99 251
13328.08 243
13329.17 243
13330.26 258
13331.35 234
13332.44 264
13333.53 249
13334.62 268
13335.71 254
13336.80 275
13337.89 245
13338.98 285
13340.07 249
13341.16 253
13342.25 245
13343.34 282
13344.43 265
13345.52 261
13346.61 260
13347.70 241
13348.79 249
13349.89 284
13350.98 259
13352.07 240
13353.16 255
13354.25 274
13355.34 268
13356.43 263
13357.52 267
13358.61 278
13359.71 298
13360.80 267
13361.89 326
13362.98 310
13364.07 290
13365.16 270
13366.26 289
13367.35 296
13368.44 284
13369.53 280
13370.62 310
13371.71 286
13372.81 299
13373.90 263
13374.99 269
13376.08 275
13377.17 246
13378.27 236
13379.36 239
13380.45 248
13381.54 242
13382.63 241
13383.73 226
13384.82 258
13385.91 251
13387.00 229
13388.10 243
13389.19 226
13390.28 237
13391.37 236
13392.47 254
13393.56 234
13394.65 213
13395.75 225
13396.84 221
13397.93 222
13399.02 266
13400.12 251
13401.21 254
13402.30 240
13403.40 214
13404.49 214
13405.58 232
13406.68 223
13407.77 249
13408.86 237
13409.96 237
13411.05 256
13412.14 232
13413.24 229
13414.33 249
13415.42 258
13416.52 252
13417.61 234
13418.70 231
13419.80 252
13420.89 233
13421.99 227
13423.08 247
13424.17 260
13425.27 256
13426.36 245
13427.46 267
13428.55 238
13429.64 232
13430.74 270
13431.83 274
13432.93 251
13434.02 228
13435.12 258
13436.21 252
13437.30 263
13438.40 253
13439.49 273
13440.59 273
13441.68 289
13442.78 275
13443.87 247
13444.97 256
13446.06 262
13447.16 235
13448.25 239
13449.35 268
13450.44 265
13451.54 273
13452.63 272
13453.73 273
13454.82 261
13455.92 262
13457.01 271
13458.11 268
13459.20 288
13460.30 249
13461.39 292
13462.49 255
13463.59 278
13464.68 295
13465.78 289
13466.87 284
13467.97 273
13469.06 271
13470.16 303
13471.26 299
13472.35 264
13473.45 263
13474.54 293
13475.64 297
13476.74 299
13477.83 276
13478.93 295
13480.03 254
13481.12 307
13482.22 328
13483.31 254
13484.41 270
13485.51 293
13486.60 296
13487.70 303
13488.80 302
13489.89 314
13490.99 322
13492.09 352
13493.18 309
13494.28 299
13495.38 323
13496.47 343
13497.57 346
13498.67 346
13499.77 342
13500.86 334
13501.96 348
13503.06 354
13504.15 299
13505.25 272
13506.35 332
13507.45 325
13508.54 307
13509.64 270
13510.74 267
13511.84 290
13512.93 267
13514.03 265
13515.13 273
13516.23 233
13517.32 265
13518.42 237
13519.52 251
13520.62 245
13521.72 264
13522.81 268
13523.91 257
13525.01 232
13526.11 248
13527.21 256
13528.30 264
13529.40 260
13530.50 243
13531.60 264
13532.70 262
13533.80 268
13534.89 251
13535.99 244
13537.09 252
13538.19 238
13539.29 241
13540.39 239
13541.49 223
13542.58 219
13543.68 234
13544.78 254
13545.88 253
13546.98 233
13548.08 244
13549.18 256
13550.28 250
13551.38 242
13552.48 260
13553.58 243
13554.67 244
13555.77 250
13556.87 243
13557.97 225
13559.07 220
13560.17 214
13561.27 211
13562.37 236
13563.47 228
13564.57 228
13565.67 232
13566.77 230
13567.87 231
13568.97 263
13570.07 229
13571.17 226
13572.27 240
13573.37 266
13574.47 223
13575.57 235
13576.67 253
13577.77 220
13578.87 248
13579.97 237
13581.07 251
13582.17 256
13583.27 270
13584.37 214
13585.47 223
13586.57 235
13587.67 269
13588.77 262
13589.88 224
13590.98 239
13592.08 248
13593.18 247
13594.28 226
13595.38 238
13596.48 216
13597.58 227
13598.68 242
13599.78 237
13600.88 224
13601.99 251
13603.09 270
13604.19 265
13605.29 242
13606.39 273
13607.49 274
13608.59 247
13609.70 223
13610.80 230
13611.90 231
13613.00 239
13614.10 259
13615.20 239
13616.31 258
13617.41 265
13618.51 264
13619.61 272
13620.71 216
13621.82 237
13622.92 288
13624.02 267
13625.12 272
13626.22 257
13627.33 257
13628.43 274
13629.53 277
13630.63 243
13631.74 243
13632.84 236
13633.94 283
13635.04 221
13636.15 228
13637.25 240
13638.35 228
13639.45 226
13640.56 248
13641.66 210
13642.76 238
13643.87 224
13644.97 212
13646.07 229
13647.17 239
13648.28 254
13649.38 236
13650.48 233
13651.59 211
13652.69 211
13653.79 214
13654.90 234
13656.00 267
13657.10 202
13658.21 213
13659.31 231
13660.41 211
13661.52 231
13662.62 217
13663.72 225
13664.83 222
13665.93 204
13667.04 228
13668.14 242
13669.24 220
13670.35 212
13671.45 251
13672.56 228
13673.66 228
13674.76 227
13675.87 275
13676.97 230
13678.08 225
13679.18 226
13680.29 244
13681.39 207
13682.49 205
13683.60 227
13684.70 239
13685.81 242
13686.91 228
13688.02 223
13689.12 230
13690.23 240
13691.33 233
13692.44 250
13693.54 245
13694.65 259
13695.75 240
13696.86 224
13697.96 216
13699.07 231
13700.17 237
13701.28 231
13702.38 239
13703.49 210
13704.59 201
13705.70 228
13706.80 238
13707.91 227
13709.02 225
13710.12 280
13711.23 261
13712.33 255
13713.44 254
13714.54 245
13715.65 253
13716.76 248
13717.86 264
13718.97 268
13720.07 261
13721.18 265
13722.29 235
13723.39 254
13724.50 235
13725.60 241
13726.71 233
13727.82 256
13728.92 272
13730.03 273
13731.14 265
13732.24 270
13733.35 304
13734.46 311
13735.56 277
13736.67 275
13737.78 289
13738.88 288
13739.99 272
13741.10 297
13742.20 287
13743.31 263
13744.42 258
13745.52 259
13746.63 251
13747.74 246
13748.84 260
13749.95 293
13751.06 300
13752.17 294
13753.27 301
13754.38 286
13755.49 321
13756.60 282
13757.70 302
13758.81 326
13759.92 324
13761.03 343
13762.13 338
13763.24 340
13764.35 313
13765.46 384
13766.57 372
13767.67 377
13768.78 414
13769.89 430
13771.00 368
13772.11 397
13773.21 379
13774.32 391
13775.43 352
13776.54 334
13777.65 320
13778.75 319
13779.86 263
13780.97 266
13782.08 278
13783.19 274
13784.30 252
13785.41 242
13786.51 289
13787.62 246
13788.73 261
13789.84 262
13790.95 258
13792.06 261
13793.17 276
13794.28 287
13795.39 258
13796.49 223
13797.60 241
13798.71 269
13799.82 260
13800.93 262
13802.04 251
13803.15 276
13804.26 301
13805.37 279
13806.48 283
13807.59 257
13808.70 307
13809.81 310
13810.92 310
13812.03 287
13813.14 258
13814.25 277
13815.36 272
13816.47 243
13817.58 243
13818.69 255
13819.80 263
13820.91 263
13822.02 243
13823.13 244
13824.24 219
13825.35 228
13826.46 247
13827.57 248
13828.68 218
13829.79 211
13830.90 233
13832.01 222
13833.12 214
13834.23 209
13835.34 240
13836.45 230
13837.56 226
13838.67 253
13839.78 279
13840.89 253
13842.01 247
13843.12 266
13844.23 281
13845.34 270
13846.45 281
13847.56 267
13848.67 250
13849.78 241
13850.89 266
13852.01 267
13853.12 252
13854.23 253
13855.34 277
13856.45 286
13857.56 279
13858.67 259
13859.79 289
13860.90 297
13862.01 282
13863.12 258
13864.23 276
13865.34 263
13866.46 271
13867.57 271
13868.68 248
13869.79 228
13870.90 226
13872.02 257
13873.13 240
13874.24 257
13875.35 260
13876.47 258
13877.58 213
13878.69 275
13879.80 268
13880.92 251
13882.03 250
13883.14 248
13884.25 230
13885.37 205
13886.48 224
13887.59 239
13888.70 239
13889.82 259
13890.93 239
13892.04 234
13893.16 242
13894.27 254
13895.38 225
13896.49 212
13897.61 233
13898.72 262
13899.83 241
13900.95 237
13902.06 282
13903.17 254
13904.29 231
13905.40 247
13906.51 239
13907.63 250
13908.74 219
13909.85 237
13910.97 206
13912.08 211
13913.20 215
13914.31 225
13915.42 247
13916.54 263
13917.65 240
13918.77 261
13919.88 268
13920.99 265
13922.11 203
13923.22 236
13924.34 228
13925.45 213
13926.56 213
13927.68 226
13928.79 218
13929.91 221
13931.02 224
13932.14 239
13933.25 218
13934.37 229
13935.48 244
13936.60 267
13937.71 248
13938.83 230
13939.94 223
13941.05 219
13942.17 219
13943.28 220
13944.40 224
13945.51 236
13946.63 235
13947.75 234
13948.86 249
13949.98 232
13951.09 238
13952.21 244
13953.32 213
13954.44 211
13955.55 232
13956.67 250
13957.78 232
13958.90 223
13960.01 223
13961.13 229
13962.25 226
13963.36 227
13964.48 221
13965.59 221
13966.71 238
13967.83 213
13968.94 263
13970.06 222
13971.17 215
13972.29 244
13973.41 240
13974.52 219
13975.64 233
13976.75 243
13977.87 223
13978.99 235
13980.10 235
13981.22 241
13982.34 212
13983.45 235
13984.57 237
13985.69 223
13986.80 242
13987.92 218
13989.04 246
13990.15 230
13991.27 232
13992.39 233
13993.50 237
13994.62 229
13995.74 230
13996.86 233
13997.97 249
13999.09 241
14000.21 250
14001.33 234
14002.44 228
14003.56 247
14004.68 249
14005.79 219
14006.91 239
14008.03 230
14009.15 254
14010.27 250
14011.38 256
14012.50 257
14013.62 272
14014.74 249
14015.85 263
14016.97 277
14018.09 246
14019.21 262
14020.33 250
14021.44 264
14022.56 245
14023.68 273
14024.80 263
14025.92 275
14027.04 239
14028.15 263
14029.27 242
14030.39 230
14031.51 249
14032.63 236
14033.75 263
14034.86 273
14035.98 250
14037.10 233
14038.22 214
14039.34 238
14040.46 233
14041.58 225
14042.70 219
14043.82 226
14044.93 229
14046.05 220
14047.17 224
14048.29 238
14049.41 243
14050.53 238
14051.65 228
14052.77 236
14053.89 241
14055.01 233
14056.13 233
14057.25 255
14058.37 244
14059.49 249
14060.61 252
14061.73 247
14062.85 267
14063.97 230
14065.09 272
14066.20 217
14067.32 263
14068.44 248
14069.56 230
14070.68 265
14071.81 286
14072.93 274
14074.05 286
14075.17 271
14076.29 263
14077.41 281
14078.53 282
14079.65 279
14080.77 291
14081.89 330
14083.01 298
14084.13 295
14085.25 278
14086.37 290
14087.49 303
14088.61 281
14089.73 300
14090.85 327
14091.97 307
14093.10 352
14094.22 349
14095.34 350
14096.46 311
14097.58 342
14098.70 351
14099.82 315
14100.94 296
14102.07 281
14103.19 300
14104.31 283
14105.43 277
14106.55 235
14107.67 249
14108.79 248
14109.92 257
14111.04 236
14112.16 263
14113.28 244
14114.40 233
14115.52 209
14116.65 259
14117.77 269
14118.89 278
14120.01 235
14121.13 244
14122.26 254
14123.38 235
14124.50 216
14125.62 206
14126.75 234
14127.87 244
14128.99 246
14130.11 216
14131.24 222
14132.36 216
14133.48 248
14134.60 231
14135.73 216
14136.85 231
14137.97 249
14139.09 210
14140.22 229
14141.34 256
14142.46 229
14143.59 238
14144.71 204
14145.83 212
14146.95 222
14148.08 244
14149.20 216
14150.32 214
14151.45 238
14152.57 206
14153.69 222
14154.82 225
14155.94 236
14157.06 240
14158.19 203
14159.31 199
14160.44 206
14161.56 208
14162.68 235
14163.81 210
14164.93 192
14166.05 239
14167.18 238
14168.30 221
14169.43 209
14170.55 225
14171.67 211
14172.80 201
14173.92 198
14175.05 231
14176.17 198
14177.30 206
14178.42 185
14179.54 220
14180.67 193
14181.79 211
14182.92 186
14184.04 208
14185.17 217
14186.29 216
14187.42 206
14188.54 195
14189.67 196
14190.79 198
14191.92 212
14193.04 211
14194.17 222
14195.29 212
14196.42 209
14197.54 195
14198.67 216
14199.79 200
14200.92 198
14202.04 214
14203.17 229
14204.29 208
14205.42 200
14206.54 194
14207.67 199
14208.79 192
14209.92 180
14211.05 192
14212.17 198
14213.30 202
14214.42 199
14215.55 196
14216.67 188
14217.80 202
14218.93 194
14220.05 212
14221.18 159
14222.30 200
14223.43 204
14224.56 181
14225.68 213
14226.81 198
14227.94 207
14229.06 184
14230.19 194
14231.32 183
14232.44 172
14233.57 176
14234.70 182
14235.82 174
14236.95 202
14238.08 200
14239.20 196
14240.33 207
14241.46 190
14242.58 194
14243.71 208
14244.84 164
14245.96 170
14247.09 173
14248.22 214
14249.34 172
14250.47 187
14251.60 176
14252.73 175
14253.85 210
14254.98 194
14256.11 190
14257.24 172
14258.36 185
14259.49 187
14260.62 186
14261.75 189
14262.87 191
14264.00 187
14265.13 173
14266.26 183
14267.39 187
14268.51 189
14269.64 196
14270.77 201
14271.90 189
14273.03 190
14274.15 210
14275.28 188
14276.41 178
14277.54 183
14278.67 167
14279.80 168
14280.92 176
14282.05 189
14283.18 155
14284.31 173
14285.44 190
14286.57 195
14287.70 177
14288.82 165
14289.95 225
14291.08 181
14292.21 162
14293.34 177
14294.47 161
14295.60 151
14296.73 186
14297.86 209
14298.99 160
14300.11 176
14301.24 191
14302.37 162
14303.50 155
14304.63 187
14305.76 172
14306.89 175
14308.02 171
14309.15 193
14310.28 181
14311.41 171
14312.54 189
14313.67 198
14314.80 193
14315.93 178
14317.06 191
14318.19 176
14319.32 179
14320.45 186
14321.58 185
14322.71 177
14323.84 169
14324.97 160
14326.10 206
14327.23 168
14328.36 190
14329.49 161
14330.62 178
14331.75 190
14332.88 170
14334.01 149
14335.14 163
14336.27 179
14337.40 145
14338.53 199
14339.66 159
14340.79 171
14341.93 196
14343.06 170
14344.19 181
14345.32 180
14346.45 171
14347.58 203
14348.71 174
14349.84 175
14350.97 169
14352.11 183
14353.24 179
14354.37 194
14355.50 194
14356.63 177
14357.76 163
14358.89 168
14360.03 163
14361.16 172
14362.29 171
14363.42 158
14364.55 170
14365.68 155
14366.82 185
14367.95 168
14369.08 167
14370.21 185
14371.34 163
14372.48 154
14373.61 167
14374.74 177
14375.87 170
14377.00 187
14378.14 150
14379.27 167
14380.40 184
14381.53 174
14382.67 179
14383.80 181
14384.93 168
14386.06 165
14387.20 171
14388.33 167
14389.46 167
14390.59 166
14391.73 169
14392.86 163
14393.99 174
14395.13 183
14396.26 181
14397.39 173
14398.53 175
14399.66 182
14400.79 189
14401.92 172
14403.06 165
14404.19 165
14405.32 175
14406.46 174
14407.59 173
14408.72 178
14409.86 158
14410.99 170
14412.13 169
14413.26 197
14414.39 153
14415.53 188
14416.66 160
14417.79 177
14418.93 161
14420.06 173
14421.20 168
14422.33 210
14423.46 181
14424.60 181
14425.73 170
14426.87 183
14428.00 183
14429.14 188
14430.27 201
14431.40 198
14432.54 197
14433.67 198
14434.81 197
14435.94 157
14437.08 162
14438.21 183
14439.35 170
14440.48 192
14441.62 167
14442.75 177
14443.88 168
14445.02 206
14446.15 188
14447.29 168
14448.42 217
14449.56 215
14450.70 176
14451.83 199
14452.97 199
14454.10 205
14455.24 190
14456.37 200
14457.51 190
14458.64 213
14459.78 202
14460.91 192
14462.05 173
14463.18 193
14464.32 232
14465.46 182
14466.59 192
14467.73 168
14468.86 235
14470.00 208
14471.14 220
14472.27 199
14473.41 199
14474.54 205
14475.68 202
14476.82 209
14477.95 192
14479.09 215
14480.22 202
14481.36 210
14482.50 200
14483.63 197
14484.77 199
14485.91 213
14487.04 205
14488.18 190
14489.32 171
14490.45 187
14491.59 218
14492.73 196
14493.86 199
14495.00 191
14496.14 188
14497.27 199
14498.41 192
14499.55 200
14500.69 211
14501.82 205
14502.96 183
14504.10 166
14505.23 162
14506.37 181
14507.51 220
14508.65 195
14509.78 169
14510.92 198
14512.06 163
14513.20 175
14514.33 180
14515.47 155
14516.61 155
14517.75 163
14518.89 172
14520.02 199
14521.16 165
14522.30 190
14523.44 179
14524.57 177
14525.71 169
14526.85 200
14527.99 201
14529.13 163
14530.27 186
14531.40 189
14532.54 174
14533.68 188
14534.82 178
14535.96 178
14537.10 195
14538.23 179
14539.37 182
14540.51 195
14541.65 180
14542.79 175
14543.93 190
14545.07 172
14546.21 186
14547.35 172
14548.48 171
14549.62 192
14550.76 156
14551.90 185
14553.04 205
14554.18 189
14555.32 189
14556.46 184
14557.60 194
14558.74 176
14559.88 187
14561.02 184
14562.16 184
14563.30 179
14564.43 152
14565.57 191
14566.71 182
14567.85 204
14568.99 180
14570.13 204
14571.27 227
14572.41 160
14573.55 175
14574.69 186
14575.83 172
14576.97 206
14578.11 184
14579.25 202
14580.39 184
14581.53 178
14582.67 190
14583.81 194
14584.96 174
14586.10 201
14587.24 216
14588.38 160
14589.52 161
14590.66 183
14591.80 201
14592.94 179
14594.08 177
14595.22 182
14596.36 189
14597.50 183
14598.64 178
14599.78 168
14600.93 173
14602.07 177
14603.21 180
14604.35 202
14605.49 204
14606.63 195
14607.77 205
14608.91 201
14610.06 214
14611.20 183
14612.34 211
14613.48 225
14614.62 222
14615.76 173
14616.91 179
14618.05 211
14619.19 192
14620.33 216
14621.47 192
14622.61 214
14623.76 200
14624.90 217
14626.04 227
14627.18 224
14628.32 217
14629.47 215
14630.61 214
14631.75 181
14632.89 198
14634.04 207
14635.18 212
14636.32 209
14637.46 222
14638.61 200
14639.75 202
14640.89 210
14642.03 176
14643.18 200
14644.32 191
14645.46 182
14646.60 174
14647.75 174
14648.89 165
14650.03 175
14651.18 195
14652.32 185
14653.46 179
14654.61 205
14655.75 202
14656.89 196
14658.03 164
14659.18 172
14660.32 161
14661.46 157
14662.61 167
14663.75 175
14664.90 201
14666.04 185
14667.18 166
14668.33 178
14669.47 159
14670.61 155
14671.76 201
14672.90 205
14674.05 162
14675.19 150
14676.33 182
14677.48 191
14678.62 147
14679.77 183
14680.91 166
14682.05 202
14683.20 164
14684.34 134
14685.49 165
14686.63 157
14687.78 169
14688.92 167
14690.06 167
14691.21 160
14692.35 169
14693.50 157
14694.64 159
14695.79 176
14696.93 160
14698.08 172
14699.22 208
14700.37 166
14701.51 169
14702.66 167
14703.80 162
14704.95 158
14706.09 165
14707.24 200
14708.38 172
14709.53 164
14710.67 182
14711.82 169
14712.96 191
14714.11 175
14715.26 188
14716.40 176
14717.55 158
14718.69 169
14719.84 178
14720.98 174
14722.13 163
14723.28 174
14724.42 168
14725.57 188
14726.71 178
14727.86 163
14729.01 170
14730.15 168
14731.30 153
14732.44 160
14733.59 191
14734.74 167
14735.88 146
14737.03 174
14738.18 177
14739.32 172
14740.47 210
14741.61 169
14742.76 150
14743.91 195
14745.05 166
14746.20 181
14747.35 152
14748.49 182
14749.64 191
14750.79 180
14751.94 154
14753.08 167
14754.23 164
14755.38 152
14756.52 141
14757.67 161
14758.82 190
14759.97 181
14761.11 200
14762.26 166
14763.41 170
14764.55 168
14765.70 184
14766.85 208
14768.00 176
14769.15 170
14770.29 173
14771.44 164
14772.59 175
14773.74 156
14774.88 189
14776.03 170
14777.18 172
14778.33 173
14779.48 181
14780.62 183
14781.77 175
14782.92 175
14784.07 177
14785.22 184
14786.36 168
14787.51 173
14788.66 182
14789.81 185
14790.96 181
14792.11 196
14793.26 205
14794.40 211
14795.55 200
14796.70 197
14797.85 189
14799.00 175
14800.15 171
14801.30 182
14802.45 189
14803.59 159
14804.74 188
14805.89 186
14807.04 176
14808.19 170
14809.34 186
14810.49 158
14811.64 153
14812.79 169
14813.94 187
14815.09 191
14816.24 176
14817.39 172
14818.53 168
14819.68 162
14820.83 152
14821.98 167
14823.13 155
14824.28 149
14825.43 164
14826.58 204
14827.73 167
14828.88 166
14830.03 167
14831.18 156
14832.33 175
14833.48 159
14834.63 180
14835.78 173
14836.93 177
14838.08 129
14839.23 169
14840.38 153
14841.53 157
14842.69 157
14843.84 166
14844.99 129
14846.14 135
14847.29 165
14848.44 173
14849.59 152
14850.74 161
14851.89 143
14853.04 148
14854.19 143
14855.34 137
14856.49 157
14857.65 162
14858.80 136
14859.95 135
14861.10 154
14862.25 126
14863.40 161
14864.55 140
14865.70 164
14866.86 165
14868.01 169
14869.16 165
14870.31 168
14871.46 143
14872.61 144
14873.77 158
14874.92 162
14876.07 161
14877.22 122
14878.37 165
14879.52 167
14880.68 148
14881.83 143
14882.98 164
14884.13 176
14885.28 149
14886.44 152
14887.59 175
14888.74 142
14889.89 133
14891.05 154
14892.20 164
14893.35 151
14894.50 146
14895.66 143
14896.81 151
14897.96 137
14899.11 150
14900.27 145
14901.42 137
14902.57 149
14903.72 134
14904.88 170
14906.03 152
14907.18 134
14908.34 136
14909.49 162
14910.64 149
14911.80 151
14912.95 137
14914.10 143
14915.26 158
14916.41 154
14917.56 168
14918.72 143
14919.87 161
14921.02 155
14922.18 184
14923.33 158
14924.48 152
14925.64 157
14926.79 163
14927.94 156
14929.10 154
14930.25 137
14931.41 174
14932.56 166
14933.71 139
14934.87 151
14936.02 158
14937.18 171
14938.33 162
14939.48 155
14940.64 179
14941.79 179
14942.95 176
14944.10 156
14945.26 141
14946.41 180
14947.57 193
14948.72 210
14949.87 179
14951.03 153
14952.18 174
14953.34 175
14954.49 180
14955.65 166
14956.80 154
14957.96 164
14959.11 150
14960.27 137
14961.42 148
14962.58 158
14963.73 147
14964.89 163
14966.04 156
14967.20 166
14968.36 147
14969.51 147
14970.67 147
14971.82 148
14972.98 162
14974.13 163
14975.29 155
14976.44 151
14977.60 139
14978.76 148
14979.91 143
14981.07 149
14982.22 175
14983.38 161
14984.53 141
14985.69 139
14986.85 174
14988.00 144
14989.16 158
14990.32 141
14991.47 169
14992.63 153
14993.78 165
14994.94 145
14996.10 154
14997.25 152
14998.41 150
14999.57 141
15000.72 128
15001.88 150
15003.04 140
15004.19 175
15005.35 123
15006.51 128
15007.66 148
15008.82 149
15009.98 145
15011.13 151
15012.29 131
15013.45 128
15014.61 132
15015.76 135
15016.92 124
15018.08 144
15019.23 165
15020.39 149
15021.55 136
15022.71 115
15023.86 142
15025.02 151
15026.18 166
15027.34 126
15028.49 145
15029.65 133
15030.81 139
15031.97 122
15033.13 138
15034.28 135
15035.44 174
15036.60 150
15037.76 128
15038.92 121
15040.07 128
15041.23 145
15042.39 150
15043.55 137
15044.71 170
15045.87 155
15047.02 164
15048.18 168
15049.34 120
15050.50 164
15051.66 144
15052.82 139
15053.98 134
15055.13 122
15056.29 144
15057.45 115
15058.61 121
15059.77 120
15060.93 145
15062.09 122
15063.25 125
15064.40 142
15065.56 146
15066.72 113
15067.88 153
15069.04 153
15070.20 128
15071.36 145
15072.52 139
15073.68 142
15074.84 135
15076.00 149
15077.16 136
15078.32 150
15079.48 120
15080.64 138
15081.80 140
15082.96 125
15084.12 134
15085.28 163
15086.44 147
15087.60 142
15088.76 135
15089.92 129
15091.08 151
15092.24 146
15093.40 162
15094.56 127
15095.72 159
15096.88 142
15098.04 131
15099.20 123
15100.36 133
15101.52 122
15102.68 147
15103.84 157
15105.00 145
15106.16 119
15107.32 135
15108.48 149
15109.64 108
15110.80 159
15111.96 151
15113.13 156
15114.29 152
15115.45 133
15116.61 128
15117.77 154
15118.93 122
15120.09 140
15121.25 146
15122.42 145
15123.58 124
15124.74 147
15125.90 142
15127.06 127
15128.22 142
15129.38 173
15130.55 167
15131.71 139
15132.87 126
15134.03 133
15135.19 125
15136.35 125
15137.52 140
15138.68 131
15139.84 118
15141.00 125
15142.16 139
15143.33 114
15144.49 133
15145.65 146
15146.81 146
15147.97 138
15149.14 114
15150.30 118
15151.46 135
15152.62 142
15153.79 121
15154.95 137
15156.11 129
15157.27 119
15158.44 126
15159.60 124
15160.76 126
15161.93 122
15163.09 161
15164.25 133
15165.41 136
15166.58 123
15167.74 130
15168.90 125
15170.07 138
15171.23 116
15172.39 151
15173.56 139
15174.72 136
15175.88 151
15177.05 152
15178.21 115
15179.37 120
15180.54 137
15181.70 160
15182.86 158
15184.03 146
15185.19 159
15186.36 144
15187.52 169
15188.68 130
15189.85 154
15191.01 121
15192.17 144
15193.34 145
15194.50 165
15195.67 142
15196.83 120
15198.00 150
15199.16 144
15200.32 115
15201.49 149
15202.65 145
15203.82 168
15204.98 136
15206.15 136
15207.31 148
15208.48 125
15209.64 162
15210.80 157
15211.97 146
15213.13 123
15214.30 126
15215.46 129
15216.63 132
15217.79 158
15218.96 165
15220.12 179
15221.29 172
15222.45 160
15223.62 168
15224.78 164
15225.95 150
15227.11 159
15228.28 153
15229.45 160
15230.61 141
15231.78 145
15232.94 156
15234.11 156
15235.27 161
15236.44 147
15237.60 156
15238.77 133
15239.94 138
15241.10 122
15242.27 152
15243.43 139
15244.60 121
15245.77 127
15246.93 131
15248.10 140
15249.26 154
15250.43 150
15251.60 136
15252.76 158
15253.93 157
15255.10 160
15256.26 126
15257.43 132
15258.60 114
15259.76 123
15260.93 128
15262.10 141
15263.26 121
15264.43 118
15265.60 139
15266.76 156
15267.93 132
15269.10 131
15270.26 141
15271.43 156
15272.60 165
15273.76 174
15274.93 125
15276.10 160
15277.27 157
15278.43 131
15279.60 132
15280.77 138
15281.94 142
15283.10 133
15284.27 133
15285.44 116
15286.61 146
15287.77 157
15288.94 182
15290.11 138
15291.28 130
15292.44 132
15293.61 145
15294.78 134
15295.95 134
15297.12 127
15298.28 151
15299.45 145
15300.62 136
15301.79 122
15302.96 132
15304.12 130
15305.29 150
15306.46 163
15307.63 134
15308.80 143
15309.97 165
15311.14 159
15312.30 144
15313.47 135
15314.64 117
15315.81 137
15316.98 139
15318.15 132
15319.32 139
15320.49 138
15321.65 127
15322.82 137
15323.99 149
15325.16 150
15326.33 132
15327.50 135
15328.67 144
15329.84 127
15331.01 146
15332.18 145
15333.35 147
15334.52 129
15335.69 108
15336.85 141
15338.02 129
15339.19 124
15340.36 121
15341.53 137
15342.70 128
15343.87 124
15345.04 147
15346.21 139
15347.38 166
15348.55 124
15349.72 126
15350.89 123
15352.06 140
15353.23 137
15354.40 163
15355.57 136
15356.74 129
15357.91 136
15359.08 145
15360.25 130
15361.43 145
15362.60 138
15363.77 144
15364.94 147
15366.11 133
15367.28 152
15368.45 149
15369.62 155
15370.79 122
15371.96 156
15373.13 146
15374.30 147
15375.47 148
15376.65 154
15377.82 155
15378.99 141
15380.16 133
15381.33 137
15382.50 136
15383.67 135
15384.84 133
15386.02 148
15387.19 126
15388.36 141
15389.53 150
15390.70 154
15391.87 152
15393.04 128
15394.22 150
15395.39 149
15396.56 150
15397.73 139
15398.90 170
15400.08 135
15401.25 137
15402.42 147
15403.59 130
15404.76 140
15405.94 126
15407.11 143
15408.28 130
15409.45 136
15410.63 137
15411.80 136
15412.97 144
15414.14 130
15415.31 125
15416.49 126
15417.66 134
15418.83 139
15420.01 122
15421.18 148
15422.35 162
15423.52 149
15424.70 138
15425.87 130
15427.04 135
15428.22 129
15429.39 163
15430.56 121
15431.73 107
15432.91 112
15434.08 133
15435.25 145
15436.43 121
15437.60 147
15438.77 125
15439.95 147
15441.12 140
15442.30 139
15443.47 129
15444.64 147
15445.82 140
15446.99 141
15448.16 150
15449.34 133
15450.51 162
15451.69 155
15452.86 114
15454.03 146
15455.21 114
15456.38 127
15457.56 137
15458.73 140
15459.90 132
15461.08 151
15462.25 149
15463.43 143
15464.60 132
15465.78 129
15466.95 122
15468.12 159
15469.30 136
15470.47 132
15471.65 143
15472.82 146
15474.00 133
15475.17 130
15476.35 140
15477.52 155
15478.70 135
15479.87 132
15481.05 129
15482.22 136
15483.40 122
15484.57 127
15485.75 137
15486.92 146
15488.10 126
15489.27 133
15490.45 116
15491.62 123
15492.80 114
15493.98 123
15495.15 131
15496.33 121
15497.50 129
15498.68 161
15499.85 136
15501.03 128
15502.21 116
15503.38 127
15504.56 136
15505.73 163
15506.91 144
15508.09 121
15509.26 132
15510.44 125
15511.61 124
15512.79 145
15513.97 136
15515.14 130
15516.32 117
15517.50 133
15518.67 151
15519.85 140
15521.02 121
15522.20 131
15523.38 150
15524.55 124
15525.73 138
15526.91 113
15528.09 125
15529.26 153
15530.44 171
15531.62 141
15532.79 132
15533.97 121
15535.15 146
15536.32 163
15537.50 116
15538.68 146
15539.86 151
15541.03 152
15542.21 149
15543.39 115
15544.57 139
15545.74 136
15546.92 130
15548.10 129
15549.28 127
15550.45 143
15551.63 147
15552.81 145
15553.99 140
15555.16 121
15556.34 119
15557.52 132
15558.70 151
15559.88 128
15561.05 140
15562.23 118
15563.41 140
15564.59 119
15565.77 125
15566.95 107
15568.12 139
15569.30 149
15570.48 130
15571.66 146
15572.84 135
15574.02 157
15575.19 133
15576.37 130
15577.55 121
15578.73 123
15579.91 151
15581.09 161
15582.27 167
15583.45 169
15584.62 131
15585.80 156
15586.98 131
15588.16 124
15589.34 135
15590.52 126
15591.70 149
15592.88 146
15594.06 125
15595.24 160
15596.42 148
15597.60 142
15598.78 147
15599.96 156
15601.14 167
15602.31 132
15603.49 163
15604.67 146
15605.85 135
15607.03 143
15608.21 156
15609.39 157
15610.57 131
15611.75 148
15612.93 168
15614.11 149
15615.29 134
15616.47 146
15617.65 179
15618.83 156
15620.01 141
15621.19 150
15622.38 160
15623.56 140
15624.74 176
15625.92 158
15627.10 145
15628.28 151
15629.46 148
15630.64 157
15631.82 166
15633.00 162
15634.18 167
15635.36 191
15636.54 165
15637.72 168
15638.91 164
15640.09 159
15641.27 156
15642.45 153
15643.63 167
15644.81 142
15645.99 169
15647.17 189
15648.36 153
15649.54 153
15650.72 160
15651.90 180
15653.08 162
15654.26 178
15655.44 175
15656.63 167
15657.81 166
15658.99 153
15660.17 190
15661.35 170
15662.54 180
15663.72 121
15664.90 163
15666.08 159
15667.26 169
15668.45 166
15669.63 162
15670.81 160
15671.99 169
15673.17 139
15674.36 169
15675.54 155
15676.72 171
15677.90 174
15679.09 159
15680.27 168
15681.45 146
15682.63 158
15683.82 153
15685.00 186
15686.18 169
15687.37 174
15688.55 176
15689.73 166
15690.91 186
15692.10 186
15693.28 180
15694.46 152
15695.65 181
15696.83 186
15698.01 182
15699.20 184
15700.38 158
15701.56 172
15702.75 169
15703.93 187
15705.11 169
15706.30 171
15707.48 188
15708.66 163
15709.85 176
15711.03 188
15712.22 178
15713.40 214
15714.58 171
15715.77 163
15716.95 184
15718.14 192
15719.32 184
15720.50 177
15721.69 163
15722.87 182
15724.06 166
15725.24 165
15726.43 170
15727.61 191
15728.79 169
15729.98 172
15731.16 198
15732.35 173
15733.53 186
15734.72 177
15735.90 179
15737.09 182
15738.27 184
15739.46 171
15740.64 163
15741.83 212
15743.01 194
15744.20 204
15745.38 193
15746.57 186
15747.75 222
15748.94 182
15750.12 193
15751.31 173
15752.49 192
15753.68 184
15754.86 175
15756.05 199
15757.23 203
15758.42 178
15759.60 191
15760.79 196
15761.98 185
15763.16 172
15764.35 159
15765.53 142
15766.72 173
15767.90 193
15769.09 180
15770.28 154
15771.46 190
15772.65 188
15773.83 179
15775.02 170
15776.21 154
15777.39 170
15778.58 158
15779.77 155
15780.95 169
15782.14 178
15783.33 174
15784.51 181
15785.70 174
15786.89 164
15788.07 172
15789.26 167
15790.45 162
15791.63 179
15792.82 199
15794.01 178
15795.19 164
15796.38 174
15797.57 148
15798.75 155
15799.94 150
15801.13 147
15802.32 146
15803.50 155
15804.69 177
15805.88 159
15807.06 135
15808.25 148
15809.44 163
15810.63 143
15811.81 142
15813.00 142
15814.19 134
15815.38 146
15816.57 164
15817.75 159
15818.94 135
15820.13 148
15821.32 146
15822.50 136
15823.69 140
15824.88 141
15826.07 150
15827.26 149
15828.44 132
15829.63 149
15830.82 151
15832.01 140
15833.20 120
15834.39 158
15835.57 166
15836.76 152
15837.95 147
15839.14 155
15840.33 163
15841.52 142
15842.71 135
15843.90 139
15845.08 133
15846.27 152
15847.46 141
15848.65 148
15849.84 160
15851.03 152
15852.22 133
15853.41 156
15854.60 136
15855.79 130
15856.97 139
15858.16 160
15859.35 151
15860.54 146
15861.73 149
15862.92 178
15864.11 151
15865.30 162
15866.49 177
15867.68 168
15868.87 164
15870.06 141
15871.25 133
15872.44 168
15873.63 183
15874.82 157
15876.01 168
15877.20 141
15878.39 153
15879.58 169
15880.77 155
15881.96 152
15883.15 161
15884.34 141
15885.53 158
15886.72 170
15887.91 153
15889.10 145
15890.29 160
15891.48 172
15892.67 164
15893.86 155
15895.05 169
15896.24 178
15897.44 169
15898.63 144
15899.82 169
15901.01 157
15902.20 183
15903.39 175
15904.58 146
15905.77 174
15906.96 205
15908.15 193
15909.35 178
15910.54 153
15911.73 152
15912.92 164
15914.11 178
15915.30 162
15916.49 171
15917.69 177
15918.88 174
15920.07 181
15921.26 156
15922.45 174
15923.64 147
15924.84 166
15926.03 157
15927.22 160
15928.41 153
15929.60 163
15930.80 168
15931.99 182
15933.18 157
15934.37 166
15935.56 168
15936.76 171
15937.95 148
15939.14 147
15940.33 151
15941.53 152
15942.72 165
15943.91 126
15945.10 156
15946.30 133
15947.49 136
15948.68 162
15949.87 139
15951.07 148
15952.26 137
15953.45 143
15954.65 136
15955.84 137
15957.03 128
15958.22 127
15959.42 132
15960.61 141
15961.80 143
15963.00 128
15964.19 120
15965.38 137
15966.58 135
15967.77 143
15968.96 110
15970.16 151
15971.35 140
15972.54 128
15973.74 142
15974.93 142
15976.13 138
15977.32 161
15978.51 144
15979.71 139
15980.90 154
15982.09 144
15983.29 147
15984.48 144
15985.68 111
15986.87 141
15988.06 164
15989.26 154
15990.45 163
15991.65 166
15992.84 125
15994.04 141
15995.23 143
15996.43 141
15997.62 127
15998.81 140
16000.01 149
16001.20 130
16002.40 147
16003.59 141
16004.79 144
16005.98 153
16007.18 143
16008.37 120
16009.57 144
16010.76 137
16011.96 143
16013.15 133
16014.35 135
16015.54 115
16016.74 143
16017.93 134
16019.13 141
16020.32 103
16021.52 112
16022.72 125
16023.91 129
16025.11 128
16026.30 137
16027.50 151
16028.69 134
16029.89 138
16031.08 145
16032.28 164
16033.48 149
16034.67 165
16035.87 136
16037.06 142
16038.26 110
16039.46 105
16040.65 127
16041.85 125
16043.05 135
16044.24 126
16045.44 140
16046.63 166
16047.83 126
16049.03 111
16050.22 133
16051.42 122
16052.62 114
16053.81 123
16055.01 120
16056.21 117
16057.40 124
16058.60 119
16059.80 118
16060.99 133
16062.19 159
16063.39 148
16064.58 142
16065.78 110
16066.98 127
16068.18 138
16069.37 117
16070.57 109
16071.77 134
16072.97 139
16074.16 117
16075.36 148
16076.56 127
16077.76 152
16078.95 147
16080.15 130
16081.35 134
16082.55 157
16083.74 134
16084.94 122
16086.14 131
16087.34 123
16088.53 132
16089.73 130
16090.93 129
16092.13 117
16093.33 108
16094.53 112
16095.72 135
16096.92 128
16098.12 127
16099.32 98
16100.52 119
16101.72 122
16102.91 128
16104.11 125
16105.31 134
16106.51 133
16107.71 141
16108.91 120
16110.11 155
16111.30 150
16112.50 130
16113.70 151
16114.90 114
16116.10 118
16117.30 124
16118.50 151
16119.70 126
16120.90 142
16122.10 141
16123.29 140
16124.49 127
16125.69 122
16126.89 111
16128.09 128
16129.29 123
16130.49 115
16131.69 132
16132.89 122
16134.09 125
16135.29 131
16136.49 143
16137.69 120
16138.89 126
16140.09 129
16141.29 124
16142.49 110
16143.69 105
16144.89 134
16146.09 122
16147.29 148
16148.49 134
16149.69 142
16150.89 128
16152.09 136
16153.29 128
16154.49 133
16155.69 117
16156.89 116
16158.09 127
16159.29 116
16160.49 136
16161.69 126
16162.89 133
16164.09 145
16165.30 134
16166.50 133
16167.70 135
16168.90 112
16170.10 131
16171.30 133
16172.50 135
16173.70 114
16174.90 138
16176.10 126
16177.31 133
16178.51 123
16179.71 126
16180.91 132
16182.11 131
16183.31 131
16184.51 121
16185.72 125
16186.92 130
16188.12 147
16189.32 115
16190.52 115
16191.72 121
16192.93 120
16194.13 116
16195.33 126
16196.53 143
16197.73 145
16198.94 132
16200.14 130
16201.34 125
16202.54 111
16203.74 129
16204.95 119
16206.15 142
16207.35 132
16208.55 136
16209.76 128
16210.96 144
16212.16 149
16213.36 163
16214.57 130
16215.77 139
16216.97 151
16218.17 153
16219.38 148
16220.58 151
16221.78 126
16222.99 120
16224.19 150
16225.39 157
16226.59 147
16227.80 132
16229.00 133
16230.20 163
16231.41 134
16232.61 132
16233.81 138
16235.02 139
16236.22 118
16237.42 137
16238.63 131
16239.83 160
16241.04 132
16242.24 145
16243.44 143
16244.65 140
16245.85 143
16247.05 159
16248.26 130
16249.46 148
16250.67 156
16251.87 156
16253.07 155
16254.28 160
16255.48 147
16256.69 155
16257.89 202
16259.09 156
16260.30 176
16261.50 138
16262.71 153
16263.91 147
16265.12 147
16266.32 172
16267.53 167
16268.73 157
16269.94 141
16271.14 158
16272.34 141
16273.55 140
16274.75 167
16275.96 176
16277.16 156
16278.37 153
16279.57 167
16280.78 184
16281.98 144
16283.19 183
16284.39 150
16285.60 170
16286.81 165
16288.01 187
16289.22 152
16290.42 163
16291.63 174
16292.83 164
16294.04 204
16295.24 196
16296.45 188
16297.66 145
16298.86 196
16300.07 172
16301.27 180
16302.48 170
16303.68 179
16304.89 175
16306.10 183
16307.30 188
16308.51 174
16309.71 166
16310.92 149
16312.13 171
16313.33 157
16314.54 169
16315.75 155
16316.95 158
16318.16 174
16319.37 167
16320.57 154
16321.78 159
16322.99 154
16324.19 145
16325.40 143
16326.61 143
16327.81 124
16329.02 146
16330.23 155
16331.43 134
16332.64 153
16333.85 167
16335.05 156
16336.26 143
16337.47 157
16338.68 126
16339.88 140
16341.09 122
16342.30 143
16343.51 136
16344.71 144
16345.92 146
16347.13 145
16348.34 131
16349.54 131
16350.75 143
16351.96 124
16353.17 145
16354.37 110
16355.58 138
16356.79 114
16358.00 163
16359.21 118
16360.41 124
16361.62 134
16362.83 131
16364.04 126
16365.25 134
16366.45 127
16367.66 121
16368.87 132
16370.08 125
16371.29 118
16372.50 120
16373.71 140
16374.91 145
16376.12 127
16377.33 118
16378.54 139
16379.75 120
16380.96 133
16382.17 143
16383.38 115
16384.58 134
16385.79 141
16387.00 137
16388.21 141
16389.42 138
16390.63 129
16391.84 142
16393.05 120
16394.26 117
16395.47 120
16396.68 114
16397.89 103
16399.09 133
16400.30 126
16401.51 126
16402.72 128
16403.93 124
16405.14 128
16406.35 126
16407.56 120
16408.77 122
16409.98 172
16411.19 129
16412.40 135
16413.61 109
16414.82 116
16416.03 133
16417.24 141
16418.45 114
16419.66 125
16420.87 123
16422.08 118
16423.29 103
16424.50 96
16425.71 116
16426.92 111
16428.14 131
16429.35 111
16430.56 124
16431.77 117
16432.98 126
16434.19 117
16435.40 108
16436.61 119
16437.82 132
16439.03 120
16440.24 115
16441.45 120
16442.67 116
16443.88 150
16445.09 126
16446.30 120
16447.51 97
16448.72 113
16449.93 119
16451.14 130
16452.36 117
16453.57 117
16454.78 115
16455.99 120
16457.20 118
16458.41 99
16459.63 103
16460.84 114
16462.05 111
16463.26 107
16464.47 127
16465.68 100
16466.90 116
16468.11 137
16469.32 122
16470.53 110
16471.74 119
16472.96 87
16474.17 113
16475.38 101
16476.59 111
16477.81 118
16479.02 112
16480.23 108
16481.44 95
16482.66 121
16483.87 104
16485.08 105
16486.29 104
16487.51 130
16488.72 115
16489.93 122
16491.15 111
16492.36 107
16493.57 131
16494.78 124
16496.00 112
16497.21 108
16498.42 132
16499.64 100
16500.85 125
16502.06 102
16503.28 108
16504.49 84
16505.70 114
16506.92 106
16508.13 131
16509.34 83
16510.56 132
16511.77 106
16512.98 119
16514.20 106
16515.41 120
16516.63 124
16517.84 92
16519.05 115
16520.27 94
16521.48 115
16522.70 104
16523.91 128
16525.12 97
16526.34 122
16527.55 103
16528.77 124
16529.98 108
16531.20 106
16532.41 116
16533.62 123
16534.84 126
16536.05 121
16537.27 134
16538.48 109
16539.70 115
16540.91 93
16542.13 119
16543.34 126
16544.56 122
16545.77 103
16546.99 126
16548.20 106
16549.42 108
16550.63 133
16551.85 111
16553.06 114
16554.28 121
16555.49 133
16556.71 105
16557.92 121
16559.14 112
16560.35 132
16561.57 133
16562.78 141
16564.00 98
16565.21 104
16566.43 115
16567.65 134
16568.86 124
16570.08 127
16571.29 116
16572.51 109
16573.73 115
16574.94 102
16576.16 118
16577.37 98
16578.59 118
16579.81 106
16581.02 108
16582.24 93
16583.45 102
16584.67 131
16585.89 132
16587.10 103
16588.32 109
16589.54 118
16590.75 110
16591.97 136
16593.19 111
16594.40 118
16595.62 99
16596.84 115
16598.05 92
16599.27 94
16600.49 100
16601.70 120
16602.92 133
16604.14 123
16605.35 114
16606.57 123
16607.79 96
16609.01 116
16610.22 113
16611.44 111
16612.66 122
16613.88 138
16615.09 108
16616.31 99
16617.53 117
16618.75 114
16619.96 105
16621.18 96
16622.40 123
16623.62 104
16624.83 120
16626.05 99
16627.27 94
16628.49 114
16629.71 122
16630.92 103
16632.14 82
16633.36 102
16634.58 110
16635.80 132
16637.01 117
16638.23 123
16639.45 102
16640.67 135
16641.89 107
16643.11 82
16644.32 90
16645.54 91
16646.76 122
16647.98 131
16649.20 119
16650.42 92
16651.64 112
16652.86 96
16654.07 103
16655.29 109
16656.51 110
16657.73 113
16658.95 115
16660.17 114
16661.39 99
16662.61 118
16663.83 111
16665.05 116
16666.27 90
16667.48 117
16668.70 96
16669.92 136
16671.14 101
16672.36 102
16673.58 90
16674.80 121
16676.02 96
16677.24 98
16678.46 105
16679.68 87
16680.90 101
16682.12 104
16683.34 105
16684.56 95
16685.78 99
16687.00 95
16688.22 126
16689.44 90
16690.66 105
16691.88 117
16693.10 121
16694.32 110
16695.54 101
16696.76 86
16697.98 113
16699.20 101
16700.42 90
16701.64 118
16702.87 123
16704.09 108
16705.31 121
16706.53 122
16707.75 107
16708.97 107
16710.19 102
16711.41 123
16712.63 115
16713.85 113
16715.07 109
16716.30 109
16717.52 106
16718.74 103
16719.96 107
16721.18 102
16722.40 132
16723.62 101
16724.85 112
16726.07 103
16727.29 107
16728.51 99
16729.73 109
16730.95 109
16732.17 109
16733.40 100
16734.62 112
16735.84 129
16737.06 115
16738.28 107
16739.51 102
16740.73 101
16741.95 117
16743.17 104
16744.39 91
16745.62 98
16746.84 100
16748.06 102
16749.28 106
16750.51 93
16751.73 96
16752.95 108
16754.17 103
16755.40 89
16756.62 101
16757.84 90
16759.06 111
16760.29 101
16761.51 98
16762.73 109
16763.96 126
16765.18 120
16766.40 104
16767.62 101
16768.85 116
16770.07 115
16771.29 125
16772.52 96
16773.74 107
16774.96 135
16776.19 121
16777.41 110
16778.63 132
16779.86 127
16781.08 104
16782.30 110
16783.53 105
16784.75 96
16785.97 115
16787.20 110
16788.42 102
16789.65 136
16790.87 117
16792.09 101
16793.32 107
16794.54 115
16795.77 107
16796.99 94
16798.21 108
16799.44 125
16800.66 121
16801.89 93
16803.11 125
16804.34 112
16805.56 113
16806.78 112
16808.01 112
16809.23 107
16810.46 97
16811.68 117
16812.91 117
16814.13 95
16815.36 94
16816.58 111
16817.81 123
16819.03 115
16820.26 98
16821.48 114
16822.71 134
16823.93 112
16825.16 113
16826.38 91
16827.61 101
16828.83 121
16830.06 135
16831.28 128
16832.51 111
16833.73 128
16834.96 124
16836.19 106
16837.41 104
16838.64 97
16839.86 113
16841.09 133
16842.31 126
16843.54 111
16844.76 118
16845.99 127
16847.22 143
16848.44 122
16849.67 116
16850.89 121
16852.12 98
16853.35 139
16854.57 126
16855.80 118
16857.03 127
16858.25 142
16859.48 117
16860.71 107
16861.93 105
16863.16 142
16864.38 121
16865.61 120
16866.84 136
16868.06 125
16869.29 109
16870.52 124
16871.74 157
16872.97 138
16874.20 120
16875.43 139
16876.65 130
16877.88 127
16879.11 120
16880.33 108
16881.56 142
16882.79 141
16884.02 113
16885.24 129
16886.47 157
16887.70 117
16888.93 117
16890.15 124
16891.38 115
16892.61 122
16893.84 128
16895.06 121
16896.29 129
16897.52 120
16898.75 122
16899.97 121
16901.20 103
16902.43 148
16903.66 166
16904.89 130
16906.11 118
16907.34 126
16908.57 115
16909.80 121
16911.03 119
16912.26 94
16913.48 117
16914.71 105
16915.94 129
16917.17 140
16918.40 103
16919.63 117
16920.85 117
16922.08 117
16923.31 136
16924.54 140
16925.77 118
16927.00 109
16928.23 116
16929.46 124
16930.69 117
16931.91 106
16933.14 114
16934.37 102
16935.60 100
16936.83 107
16938.06 107
16939.29 131
16940.52 141
16941.75 107
16942.98 106
16944.21 116
16945.44 156
16946.67 129
16947.90 110
16949.13 108
16950.35 125
16951.58 129
16952.81 105
16954.04 115
16955.27 105
16956.50 116
16957.73 122
16958.96 120
16960.19 120
16961.42 128
16962.65 109
16963.88 119
16965.11 130
16966.34 92
16967.58 112
16968.81 116
16970.04 124
16971.27 106
16972.50 105
16973.73 115
16974.96 85
16976.19 101
16977.42 105
16978.65 116
16979.88 104
16981.11 120
16982.34 102
16983.57 108
16984.80 120
16986.04 107
16987.27 123
16988.50 113
16989.73 118
16990.96 116
16992.19 111
16993.42 94
16994.65 109
16995.88 117
16997.12 104
16998.35 106
16999.58 129
17000.81 139
17002.04 147
17003.27 120
17004.51 102
17005.74 135
17006.97 116
17008.20 103
17009.43 112
17010.66 131
17011.90 108
17013.13 117
17014.36 99
17015.59 90
17016.82 114
17018.06 101
17019.29 125
17020.52 108
17021.75 101
17022.99 98
17024.22 97
17025.45 117
17026.68 92
17027.92 95
17029.15 128
17030.38 102
17031.61 102
17032.85 109
17034.08 100
17035.31 91
17036.54 112
17037.78 104
17039.01 114
17040.24 104
17041.48 128
17042.71 96
17043.94 97
17045.18 114
17046.41 102
17047.64 95
17048.88 104
17050.11 102
17051.34 93
17052.58 98
17053.81 99
17055.04 124
17056.28 112
17057.51 98
17058.74 99
17059.98 114
17061.21 79
17062.44 96
17063.68 97
17064.91 119
17066.15 124
17067.38 98
17068.61 104
17069.85 118
17071.08 100
17072.32 110
17073.55 115
17074.78 118
17076.02 118
17077.25 101
17078.49 102
17079.72 89
17080.96 98
17082.19 95
17083.42 107
17084.66 159
17085.89 128
17087.13 105
17088.36 114
17089.60 105
17090.83 101
17092.07 108
17093.30 134
17094.54 95
17095.77 105
17097.01 113
17098.24 109
17099.48 114
17100.71 146
17101.95 119
17103.18 108
17104.42 93
17105.65 92
17106.89 109
17108.12 135
17109.36 121
17110.60 108
17111.83 108
17113.07 119
17114.30 113
17115.54 129
17116.77 118
17118.01 106
17119.25 112
17120.48 108
17121.72 93
17122.95 97
17124.19 115
17125.43 97
17126.66 100
17127.90 128
17129.13 88
17130.37 102
17131.61 116
17132.84 122
17134.08 115
17135.32 105
17136.55 102
17137.79 117
17139.02 127
17140.26 110
17141.50 122
17142.73 120
17143.97 94
17145.21 108
17146.44 100
17147.68 96
17148.92 84
17150.16 107
17151.39 113
17152.63 98
17153.87 130
17155.10 121
17156.34 88
17157.58 87
17158.82 90
17160.05 114
17161.29 97
17162.53 106
17163.76 90
17165.00 100
17166.24 94
17167.48 109
17168.72 108
17169.95 114
17171.19 86
17172.43 103
17173.67 111
17174.90 111
17176.14 118
17177.38 112
17178.62 90
17179.86 119
17181.09 101
17182.33 100
17183.57 116
17184.81 116
17186.05 95
17187.28 112
17188.52 91
17189.76 86
17191.00 122
17192.24 108
17193.48 102
17194.72 109
17195.95 106
17197.19 109
17198.43 99
17199.67 96
17200.91 107
17202.15 130
17203.39 88
17204.63 93
17205.86 102
17207.10 112
17208.34 104
17209.58 111
17210.82 107
17212.06 96
17213.30 85
17214.54 100
17215.78 108
17217.02 106
17218.26 100
17219.50 109
17220.74 123
17221.97 89
17223.21 112
17224.45 106
17225.69 98
17226.93 109
17228.17 111
17229.41 113
17230.65 94
17231.89 95
17233.13 113
17234.37 99
17235.61 115
17236.85 117
17238.09 87
17239.33 108
17240.57 87
17241.81 117
17243.05 89
17244.29 94
17245.53 90
17246.77 117
17248.02 119
17249.26 103
17250.50 106
17251.74 101
17252.98 103
17254.22 110
17255.46 92
17256.70 89
17257.94 81
17259.18 91
17260.42 92
17261.66 101
17262.90 103
17264.15 87
17265.39 117
17266.63 91
17267.87 101
17269.11 92
17270.35 105
17271.59 98
17272.83 105
17274.08 84
17275.32 110
17276.56 124
17277.80 95
17279.04 80
17280.28 100
17281.52 97
17282.77 102
17284.01 89
17285.25 97
17286.49 116
17287.73 88
17288.98 105
17290.22 97
17291.46 82
17292.70 110
17293.94 122
17295.19 109
17296.43 108
17297.67 118
17298.91 104
17300.16 106
17301.40 104
17302.64 120
17303.88 114
17305.13 91
17306.37 89
17307.61 112
17308.85 118
17310.10 84
17311.34 109
17312.58 113
17313.82 115
17315.07 93
17316.31 106
17317.55 95
17318.80 85
17320.04 82
17321.28 90
17322.53 98
17323.77 79
17325.01 87
17326.26 111
17327.50 101
17328.74 106
17329.99 96
17331.23 112
17332.47 98
17333.72 95
17334.96 80
17336.20 91
17337.45 114
17338.69 104
17339.93 106
17341.18 114
17342.42 119
17343.67 92
17344.91 100
17346.15 85
17347.40 100
17348.64 89
17349.89 95
17351.13 87
17352.37 101
17353.62 106
17354.86 103
17356.11 92
17357.35 88
17358.60 94
17359.84 94
17361.09 103
17362.33 98
17363.57 111
17364.82 120
17366.06 113
17367.31 93
17368.55 107
17369.80 100
17371.04 93
17372.29 84
17373.53 104
17374.78 96
17376.02 96
17377.27 123
17378.51 99
17379.76 104
17381.00 105
17382.25 105
17383.50 93
17384.74 103
17385.99 88
17387.23 97
17388.48 90
17389.72 82
17390.97 96
17392.21 107
17393.46 102
17394.71 79
17395.95 96
17397.20 100
17398.44 101
17399.69 121
17400.93 118
17402.18 81
17403.43 92
17404.67 98
17405.92 106
17407.17 107
17408.41 95
17409.66 98
17410.90 107
17412.15 88
17413.40 98
17414.64 106
17415.89 96
17417.14 97
17418.38 77
17419.63 94
17420.88 98
17422.12 109
17423.37 85
17424.62 104
17425.86 104
17427.11 106
17428.36 115
17429.60 100
17430.85 92
17432.10 104
17433.35 117
17434.59 96
17435.84 105
17437.09 79
17438.33 108
17439.58 110
17440.83 98
17442.08 125
17443.32 103
17444.57 113
17445.82 106
17447.07 100
17448.32 109
17449.56 103
17450.81 105
17452.06 109
17453.31 99
17454.55 82
17455.80 93
17457.05 117
17458.30 108
17459.55 105
17460.79 106
17462.04 114
17463.29 115
17464.54 81
17465.79 113
17467.04 109
17468.28 96
17469.53 125
17470.78 132
17472.03 99
17473.28 111
17474.53 102
17475.78 97
17477.02 101
17478.27 99
17479.52 98
17480.77 104
17482.02 95
17483.27 110
17484.52 120
17485.77 124
17487.02 93
17488.26 104
17489.51 108
17490.76 90
17492.01 105
17493.26 103
17494.51 110
17495.76 90
17497.01 106
17498.26 94
17499.51 86
17500.76 100
17502.01 117
17503.26 118
17504.51 124
17505.76 75
17507.01 88
17508.26 119
17509.51 104
17510.76 92
17512.01 102
17513.26 110
17514.51 94
17515.76 104
17517.01 106
17518.26 93
17519.51 83
17520.76 107
17522.01 96
17523.26 98
17524.51 75
17525.76 100
17527.01 120
17528.26 99
17529.51 99
17530.76 82
17532.01 110
17533.26 108
17534.51 103
17535.76 95
17537.01 109
17538.27 96
17539.52 102
17540.77 103
17542.02 76
17543.27 101
17544.52 100
17545.77 110
17547.02 115
17548.27 85
17549.53 104
17550.78 130
17552.03 113
17553.28 99
17554.53 97
17555.78 104
17557.03 96
17558.29 100
17559.54 100
17560.79 98
17562.04 90
17563.29 86
17564.54 88
17565.80 91
17567.05 100
17568.30 117
17569.55 96
17570.80 92
17572.06 100
17573.31 81
17574.56 114
17575.81 92
17577.07 98
17578.32 113
17579.57 98
17580.82 87
17582.08 94
17583.33 115
17584.58 91
17585.83 92
17587.09 97
17588.34 104
17589.59 95
17590.84 119
17592.10 93
17593.35 122
17594.60 118
17595.86 121
17597.11 102
17598.36 120
17599.61 103
17600.87 105
17602.12 105
17603.37 122
17604.63 101
17605.88 99
17607.13 95
17608.39 99
17609.64 96
17610.89 110
17612.15 109
17613.40 85
17614.66 104
17615.91 101
17617.16 104
17618.42 102
17619.67 92
17620.92 89
17622.18 108
17623.43 94
17624.69 118
17625.94 95
17627.19 107
17628.45 104
17629.70 101
17630.96 92
17632.21 110
17633.47 87
17634.72 96
17635.97 93
17637.23 84
17638.48 100
17639.74 93
17640.99 95
17642.25 103
17643.50 104
17644.76 110
17646.01 107
17647.27 111
17648.52 106
17649.78 83
17651.03 106
17652.28 103
17653.54 105
17654.80 95
17656.05 97
17657.31 109
17658.56 89
17659.82 91
17661.07 87
17662.33 89
17663.58 130
17664.84 108
17666.09 85
17667.35 82
17668.60 107
17669.86 92
17671.11 92
17672.37 91
17673.63 76
17674.88 103
17676.14 98
17677.39 81
17678.65 92
17679.91 82
17681.16 123
17682.42 114
17683.67 105
17684.93 90
17686.19 99
17687.44 99
17688.70 95
17689.95 89
17691.21 127
17692.47 107
17693.72 96
17694.98 82
17696.24 89
17697.49 102
17698.75 89
17700.01 96
17701.26 88
17702.52 89
17703.78 107
17705.03 101
17706.29 97
17707.55 109
17708.81 97
17710.06 102
17711.32 112
17712.58 93
17713.83 81
17715.09 91
17716.35 110
17717.61 94
17718.86 105
17720.12 101
17721.38 104
17722.63 92
17723.89 90
17725.15 89
17726.41 92
17727.67 95
17728.92 107
17730.18 78
17731.44 83
17732.70 91
17733.95 97
17735.21 90
17736.47 90
17737.73 87
17738.99 92
17740.24 91
17741.50 83
17742.76 86
17744.02 92
17745.28 123
17746.54 102
17747.79 90
17749.05 87
17750.31 94
17751.57 82
17752.83 87
17754.09 71
17755.35 76
17756.60 106
17757.86 102
17759.12 80
17760.38 113
17761.64 117
17762.90 106
17764.16 89
17765.42 100
17766.67 88
17767.93 72
17769.19 116
17770.45 83
17771.71 76
17772.97 87
17774.23 94
17775.49 94
17776.75 82
17778.01 96
17779.27 111
17780.53 85
17781.79 104
17783.05 96
17784.31 84
17785.57 97
17786.83 107
17788.09 88
17789.35 85
17790.61 98
17791.87 107
17793.13 107
17794.39 111
17795.65 88
17796.91 98
17798.17 93
17799.43 92
17800.69 95
17801.95 94
17803.21 114
17804.47 109
17805.73 92
17806.99 82
17808.25 100
17809.51 96
17810.77 87
17812.03 110
17813.29 100
17814.55 91
17815.81 96
17817.07 97
17818.33 104
17819.60 79
17820.86 87
17822.12 94
17823.38 109
17824.64 110
17825.90 103
17827.16 95
17828.42 81
17829.68 89
17830.95 74
17832.21 100
17833.47 87
17834.73 82
17835.99 84
17837.25 103
17838.51 102
17839.78 93
17841.04 91
17842.30 92
17843.56 102
17844.82 96
17846.08 87
17847.35 100
17848.61 100
17849.87 107
17851.13 91
17852.39 110
17853.66 89
17854.92 81
17856.18 96
17857.44 91
17858.71 103
17859.97 86
17861.23 84
17862.49 98
17863.76 97
17865.02 110
17866.28 110
17867.54 91
17868.81 89
17870.07 95
17871.33 99
17872.59 93
17873.86 87
17875.12 105
17876.38 100
17877.65 99
17878.91 100
17880.17 97
17881.44 85
17882.70 90
17883.96 92
17885.22 109
17886.49 91
17887.75 77
17889.01 86
17890.28 72
17891.54 83
17892.81 81
17894.07 85
17895.33 71
17896.60 80
17897.86 99
17899.12 89
17900.39 94
17901.65 68
17902.92 91
17904.18 92
17905.44 82
17906.71 96
17907.97 95
17909.24 96
17910.50 98
17911.76 78
17913.03 77
17914.29 84
17915.56 115
17916.82 98
17918.09 78
17919.35 74
17920.61 100
17921.88 102
17923.14 97
17924.41 79
17925.67 82
17926.94 101
17928.20 93
17929.47 82
17930.73 95
17932.00 81
17933.26 104
17934.53 96
17935.79 94
17937.06 97
17938.32 101
17939.59 107
17940.85 91
17942.12 80
17943.38 88
17944.65 92
17945.91 99
17947.18 85
17948.44 82
17949.71 95
17950.98 100
17952.24 102
17953.51 84
17954.77 81
17956.04 79
17957.30 89
17958.57 94
17959.84 101
17961.10 87
17962.37 71
17963.63 101
17964.90 105
17966.17 88
17967.43 92
17968.70 100
17969.96 91
17971.23 81
17972.50 86
17973.76 73
17975.03 90
17976.30 106
17977.56 112
17978.83 102
17980.10 88
17981.36 94
17982.63 113
17983.90 87
17985.16 103
17986.43 112
17987.70 107
17988.96 110
17990.23 97
17991.50 100
17992.76 82
17994.03 95
17995.30 96
17996.57 93
17997.83 85
17999.10 104
18000.37 90
18001.64 102
18002.90 92
18004.17 91
18005.44 91
18006.71 102
18007.97 99
18009.24 88
18010.51 98
18011.78 95
18013.04 115
18014.31 120
18015.58 83
18016.85 102
18018.12 84
18019.38 101
18020.65 114
18021.92 87
18023.19 92
18024.46 77
18025.72 98
18026.99 85
18028.26 71
18029.53 84
18030.80 97
18032.07 96
18033.33 94
18034.60 79
18035.87 77
18037.14 92
18038.41 104
18039.68 89
18040.95 82
18042.22 92
18043.48 109
18044.75 100
18046.02 75
18047.29 72
18048.56 99
18049.83 97
18051.10 74
18052.37 95
18053.64 78
18054.91 115
18056.17 95
18057.44 86
18058.71 114
18059.98 87
18061.25 85
18062.52 99
18063.79 91
18065.06 98
18066.33 81
18067.60 87
18068.87 95
18070.14 86
18071.41 93
18072.68 104
18073.95 92
18075.22 87
18076.49 91
18077.76 88
18079.03 87
18080.30 84
18081.57 69
18082.84 85
18084.11 100
18085.38 99
18086.65 110
18087.92 83
18089.19 96
18090.46 104
18091.73 81
18093.00 95
18094.27 79
18095.55 87
18096.82 109
18098.09 105
18099.36 99
18100.63 91
18101.90 88
18103.17 93
18104.44 86
18105.71 98
18106.98 112
18108.25 90
18109.53 86
18110.80 81
18112.07 97
18113.34 91
18114.61 86
18115.88 96
18117.15 99
18118.43 90
18119.70 96
18120.97 115
18122.24 93
18123.51 106
18124.78 83
18126.05 95
18127.33 105
18128.60 117
18129.87 95
18131.14 99
18132.41 100
18133.69 104
18134.96 101
18136.23 84
18137.50 96
18138.77 103
18140.05 79
18141.32 96
18142.59 118
18143.86 90
18145.14 85
18146.41 90
18147.68 104
18148.95 83
18150.23 87
18151.50 97
18152.77 75
18154.04 109
18155.32 79
18156.59 101
18157.86 96
18159.14 94
18160.41 87
18161.68 105
18162.96 99
18164.23 85
18165.50 95
18166.77 103
18168.05 100
18169.32 94
18170.59 81
18171.87 87
18173.14 85
18174.41 88
18175.69 91
18176.96 102
18178.24 99
18179.51 67
18180.78 82
18182.06 91
18183.33 106
18184.60 79
18185.88 97
18187.15 93
18188.43 106
18189.70 80
18190.97 108
18192.25 105
18193.52 98
18194.80 100
18196.07 87
18197.34 79
18198.62 81
18199.89 90
18201.17 95
18202.44 100
18203.72 104
18204.99 95
18206.27 91
18207.54 95
18208.82 88
18210.09 85
18211.36 90
18212.64 94
18213.91 94
18215.19 67
18216.46 83
18217.74 92
18219.01 102
18220.29 99
18221.56 110
18222.84 88
18224.11 85
18225.39 96
18226.67 87
18227.94 80
18229.22 90
18230.49 91
18231.77 91
18233.04 89
18234.32 94
18235.59 97
18236.87 91
18238.14 80
18239.42 64
18240.70 85
18241.97 105
18243.25 94
18244.52 94
18245.80 81
18247.08 92
18248.35 95
18249.63 91
18250.90 80
18252.18 94
18253.46 101
18254.73 91
18256.01 99
18257.29 94
18258.56 89
18259.84 116
18261.11 88
18262.39 95
18263.67 80
18264.94 70
18266.22 104
18267.50 133
18268.77 105
18270.05 87
18271.33 82
18272.61 78
18273.88 104
18275.16 92
18276.44 78
18277.71 89
18278.99 87
18280.27 91
18281.54 105
18282.82 94
18284.10 87
18285.38 101
18286.65 85
18287.93 91
18289.21 111
18290.49 95
18291.76 100
18293.04 106
18294.32 85
18295.60 94
18296.88 90
18298.15 100
18299.43 105
18300.71 93
18301.99 89
18303.26 108
18304.54 90
18305.82 85
18307.10 93
18308.38 80
18309.66 98
18310.93 111
18312.21 87
18313.49 69
18314.77 103
18316.05 105
18317.33 100
18318.60 98
18319.88 88
18321.16 100
18322.44 105
18323.72 98
18325.00 77
18326.28 95
18327.55 93
18328.83 113
18330.11 101
18331.39 77
18332.67 89
18333.95 103
18335.23 97
18336.51 93
18337.79 90
18339.07 92
18340.35 123
18341.62 101
18342.90 78
18344.18 90
18345.46 97
18346.74 110
18348.02 83
18349.30 105
18350.58 102
18351.86 100
18353.14 69
18354.42 93
18355.70 83
18356.98 88
18358.26 105
18359.54 83
18360.82 82
18362.10 106
18363.38 101
18364.66 98
18365.94 82
18367.22 89
18368.50 80
18369.78 82
18371.06 98
18372.34 103
18373.62 72
18374.90 112
18376.18 109
18377.46 87
18378.74 91
18380.03 87
18381.31 107
18382.59 99
18383.87 90
18385.15 79
18386.43 100
18387.71 102
18388.99 88
18390.27 80
18391.55 84
18392.83 91
18394.12 93
18395.40 78
18396.68 89
18397.96 102
18399.24 85
18400.52 85
18401.80 84
18403.08 82
18404.37 103
18405.65 81
18406.93 82
18408.21 83
18409.49 97
18410.77 129
18412.06 87
18413.34 98
18414.62 88
18415.90 79
18417.18 100
18418.47 95
18419.75 102
18421.03 97
18422.31 76
18423.59 86
18424.88 86
18426.16 87
18427.44 100
18428.72 84
18430.01 95
18431.29 94
18432.57 83
18433.85 81
18435.14 63
18436.42 88
18437.70 69
18438.98 94
18440.27 103
18441.55 95
18442.83 87
18444.12 84
18445.40 106
18446.68 117
18447.96 101
18449.25 88
18450.53 79
18451.81 79
18453.10 95
18454.38 104
18455.66 102
18456.95 99
18458.23 82
18459.51 83
18460.80 99
18462.08 79
18463.36 88
18464.65 91
18465.93 89
18467.22 80
18468.50 97
18469.78 102
18471.07 99
18472.35 102
18473.63 89
18474.92 96
18476.20 93
18477.49 75
18478.77 77
18480.05 81
18481.34 88
18482.62 103
18483.91 85
18485.19 93
18486.48 82
18487.76 88
18489.04 99
18490.33 120
18491.61 79
18492.90 82
18494.18 89
18495.47 81
18496.75 80
18498.04 74
18499.32 108
18500.61 89
18501.89 92
18503.18 87
18504.46 93
18505.75 76
18507.03 85
18508.32 90
18509.60 118
18510.89 94
18512.17 91
18513.46 82
18514.74 86
18516.03 84
18517.31 95
18518.60 74
18519.89 70
18521.17 98
18522.46 102
18523.74 78
18525.03 104
18526.31 109
18527.60 99
18528.89 92
18530.17 81
18531.46 84
18532.74 107
18534.03 88
18535.32 74
18536.60 81
18537.89 87
18539.17 91
18540.46 90
18541.75 90
18543.03 88
18544.32 86
18545.61 100
18546.89 85
18548.18 100
18549.47 77
18550.75 92
18552.04 100
18553.33 98
18554.61 83
18555.90 82
18557.19 106
18558.47 85
18559.76 78
18561.05 95
18562.33 85
18563.62 109
18564.91 98
18566.19 83
18567.48 93
18568.77 113
18570.06 100
18571.34 88
18572.63 91
18573.92 100
18575.21 96
18576.49 104
18577.78 76
18579.07 86
18580.36 76
18581.64 90
18582.93 86
18584.22 89
18585.51 82
18586.80 105
18588.08 111
18589.37 100
18590.66 75
18591.95 89
18593.24 98
18594.52 89
18595.81 98
18597.10 88
18598.39 98
18599.68 109
18600.96 113
18602.25 127
18603.54 99
18604.83 113
18606.12 100
18607.41 95
18608.70 88
18609.98 102
18611.27 107
18612.56 106
18613.85 114
18615.14 93
18616.43 88
18617.72 118
18619.01 95
18620.30 88
18621.58 66
18622.87 100
18624.16 97
18625.45 81
18626.74 88
18628.03 92
18629.32 97
18630.61 101
18631.90 93
18633.19 78
18634.48 106
18635.77 102
18637.06 103
18638.35 91
18639.64 78
18640.93 81
18642.22 74
18643.51 90
18644.80 102
18646.09 99
18647.38 88
18648.67 97
18649.96 78
18651.25 85
18652.54 85
18653.83 84
18655.12 92
18656.41 92
18657.70 96
18658.99 99
18660.28 91
18661.57 111
18662.86 105
18664.15 84
18665.44 103
18666.73 91
18668.02 95
18669.31 101
18670.60 80
18671.89 80
18673.18 86
18674.48 88
18675.77 91
18677.06 80
18678.35 82
18679.64 69
18680.93 81
18682.22 95
18683.51 88
18684.80 94
18686.10 74
18687.39 90
18688.68 81
18689.97 110
18691.26 98
18692.55 88
18693.84 91
18695.14 100
18696.43 80
18697.72 74
18699.01 86
18700.30 84
18701.60 92
18702.89 106
18704.18 91
18705.47 97
18706.76 101
18708.06 90
18709.35 75
18710.64 90
18711.93 98
18713.22 88
18714.52 72
18715.81 97
18717.10 87
18718.39 79
18719.69 81
18720.98 82
18722.27 83
18723.56 99
18724.86 89
18726.15 80
18727.44 92
18728.73 74
18730.03 82
18731.32 71
18732.61 81
18733.91 80
18735.20 98
18736.49 90
18737.79 87
18739.08 73
18740.37 74
18741.66 81
18742.96 98
18744.25 82
18745.54 71
18746.84 75
18748.13 90
18749.43 84
18750.72 87
18752.01 65
18753.31 82
18754.60 106
18755.89 89
18757.19 71
18758.48 76
18759.77 88
18761.07 83
18762.36 87
18763.66 83
18764.95 94
18766.24 101
18767.54 86
18768.83 86
18770.13 75
18771.42 84
18772.72 85
18774.01 83
18775.30 86
18776.60 67
18777.89 71
18779.19 82
18780.48 75
18781.78 79
18783.07 82
18784.37 79
18785.66 90
18786.96 68
18788.25 85
18789.55 74
18790.84 88
18792.14 95
18793.43 96
18794.73 74
18796.02 86
18797.32 83
18798.61 74
18799.91 87
18801.20 91
18802.50 72
18803.79 73
18805.09 87
18806.38 93
18807.68 92
18808.97 81
18810.27 78
18811.57 85
18812.86 90
18814.16 89
18815.45 90
18816.75 70
18818.05 92
18819.34 105
18820.64 96
18821.93 111
18823.23 88
18824.53 87
18825.82 77
18827.12 101
18828.41 75
18829.71 80
18831.01 79
18832.30 89
18833.60 87
18834.90 80
18836.19 80
18837.49 76
18838.79 92
18840.08 101
18841.38 100
18842.68 76
18843.97 70
18845.27 83
18846.57 81
18847.86 83
18849.16 84
18850.46 79
18851.75 76
18853.05 76
18854.35 96
18855.65 73
18856.94 84
18858.24 83
18859.54 79
18860.83 85
18862.13 74
18863.43 76
18864.73 78
18866.02 75
18867.32 87
18868.62 88
18869.92 92
18871.21 76
18872.51 67
18873.81 100
18875.11 83
18876.41 67
18877.70 68
18879.00 78
18880.30 82
18881.60 91
18882.90 66
18884.19 77
18885.49 72
18886.79 73
18888.09 78
18889.39 89
18890.69 90
18891.98 78
18893.28 93
18894.58 77
18895.88 79
18897.18 75
18898.48 91
18899.78 80
18901.07 79
18902.37 73
18903.67 80
18904.97 75
18906.27 67
18907.57 71
18908.87 73
18910.17 79
18911.47 83
18912.77 88
18914.06 85
18915.36 69
18916.66 73
18917.96 100
18919.26 93
18920.56 81
18921.86 78
18923.16 104
18924.46 91
18925.76 84
18927.06 82
18928.36 84
18929.66 73
18930.96 66
18932.26 69
18933.56 93
18934.86 90
18936.16 80
18937.46 79
18938.76 62
18940.06 74
18941.36 64
18942.66 89
18943.96 79
18945.26 77
18946.56 74
18947.86 88
18949.16 85
18950.46 80
18951.76 65
18953.06 95
18954.36 85
18955.66 87
18956.96 89
18958.26 57
18959.56 89
18960.87 84
18962.17 87
18963.47 73
18964.77 67
18966.07 101
18967.37 88
18968.67 89
18969.97 81
18971.27 74
18972.57 58
18973.88 71
18975.18 72
18976.48 72
18977.78 72
18979.08 88
18980.38 76
18981.68 75
18982.99 84
18984.29 75
18985.59 72
18986.89 89
18988.19 84
18989.49 69
18990.80 75
18992.10 84
18993.40 85
18994.70 65
18996.00 76
18997.31 71
18998.61 80
18999.91 70
19001.21 60
19002.51 55
19003.82 81
19005.12 82
19006.42 82
19007.72 94
19009.03 86
19010.33 77
19011.63 82
19012.93 78
19014.24 71
19015.54 76
19016.84 81
19018.15 88
19019.45 83
19020.75 62
19022.05 76
19023.36 91
19024.66 76
19025.96 78
19027.27 81
19028.57 91
19029.87 79
19031.18 87
19032.48 89
19033.78 81
19035.09 91
19036.39 80
19037.69 86
19039.00 64
19040.30 62
19041.60 66
19042.91 58
19044.21 82
19045.51 63
19046.82 82
19048.12 84
19049.43 81
19050.73 72
19052.03 81
19053.34 81
19054.64 76
19055.95 69
19057.25 75
19058.55 74
19059.86 81
19061.16 90
19062.47 91
19063.77 83
19065.08 80
19066.38 73
19067.68 99
19068.99 69
19070.29 76
19071.60 74
19072.90 61
19074.21 86
19075.51 71
19076.82 85
19078.12 81
19079.43 65
19080.73 63
19082.04 80
19083.34 79
19084.65 81
19085.95 84
19087.26 86
19088.56 82
19089.87 75
19091.17 62
19092.48 73
19093.78 94
19095.09 70
19096.39 73
19097.70 67
19099.00 73
19100.31 85
19101.62 82
19102.92 68
19104.23 61
19105.53 79
19106.84 88
19108.14 78
19109.45 72
19110.76 69
19112.06 70
19113.37 88
19114.67 75
19115.98 81
19117.29 70
19118.59 77
19119.90 77
19121.21 93
19122.51 77
19123.82 68
19125.13 91
19126.43 110
19127.74 71
19129.04 89
19130.35 70
19131.66 79
19132.96 92
19134.27 69
19135.58 80
19136.89 89
19138.19 70
19139.50 84
19140.81 85
19142.11 78
19143.42 70
19144.73 91
19146.03 72
19147.34 82
19148.65 79
19149.96 81
19151.26 80
19152.57 86
19153.88 84
19155.19 71
19156.49 86
19157.80 84
19159.11 69
19160.42 84
19161.72 75
19163.03 91
19164.34 72
19165.65 78
19166.96 71
19168.26 81
19169.57 83
19170.88 83
19172.19 67
19173.50 67
19174.80 81
19176.11 99
19177.42 93
19178.73 80
19180.04 69
19181.34 87
19182.65 85
19183.96 94
19185.27 73
19186.58 83
19187.89 73
19189.20 88
19190.50 74
19191.81 70
19193.12 85
19194.43 85
19195.74 93
19197.05 80
19198.36 90
19199.67 85
19200.98 104
19202.28 67
19203.59 68
19204.90 77
19206.21 97
19207.52 74
19208.83 83
19210.14 74
19211.45 84
19212.76 88
19214.07 84
19215.38 76
19216.69 75
19218.00 70
19219.31 87
19220.62 76
19221.93 88
19223.24 64
19224.55 86
19225.86 82
19227.17 88
19228.48 83
19229.79 71
19231.10 71
19232.41 76
19233.72 79
19235.03 92
19236.34 76
19237.65 67
19238.96 73
19240.27 76
19241.58 69
19242.89 71
19244.20 83
19245.51 92
19246.82 72
19248.13 80
19249.44 69
19250.75 78
19252.06 80
19253.37 72
19254.69 81
19256.00 73
19257.31 92
19258.62 85
19259.93 74
19261.24 59
19262.55 85
19263.86 76
19265.17 79
19266.49 96
19267.80 78
19269.11 80
19270.42 78
19271.73 94
19273.04 76
19274.35 98
19275.67 95
19276.98 97
19278.29 85
19279.60 72
19280.91 79
19282.22 71
19283.54 59
19284.85 71
19286.16 90
19287.47 98
19288.78 74
19290.10 71
19291.41 75
19292.72 66
19294.03 65
19295.34 77
19296.66 88
19297.97 90
19299.28 80
19300.59 87
19301.91 83
19303.22 85
19304.53 63
19305.84 92
19307.16 72
19308.47 78
19309.78 68
19311.10 98
19312.41 88
19313.72 88
19315.03 76
19316.35 73
19317.66 76
19318.97 87
19320.29 76
19321.60 71
19322.91 87
19324.23 88
19325.54 94
19326.85 90
19328.17 83
19329.48 82
19330.79 88
19332.11 71
19333.42 74
19334.73 80
19336.05 82
19337.36 86
19338.67 70
19339.99 87
19341.30 73
19342.62 76
19343.93 64
19345.24 72
19346.56 79
19347.87 83
19349.19 71
19350.50 59
19351.81 72
19353.13 102
19354.44 73
19355.76 84
19357.07 97
19358.39 82
19359.70 85
19361.02 98
19362.33 91
19363.64 75
19364.96 74
19366.27 86
19367.59 76
19368.90 85
19370.22 76
19371.53 73
19372.85 71
19374.16 62
19375.48 83
19376.79 88
19378.11 80
19379.42 89
19380.74 71
19382.05 94
19383.37 76
19384.68 82
19386.00 74
19387.31 91
19388.63 77
19389.95 76
19391.26 79
19392.58 80
19393.89 82
19395.21 91
19396.52 88
19397.84 78
19399.16 72
19400.47 87
19401.79 90
19403.10 70
19404.42 90
19405.73 78
19407.05 71
19408.37 68
19409.68 76
19411.00 71
19412.32 75
19413.63 79
19414.95 72
19416.26 98
19417.58 68
19418.90 75
19420.21 73
19421.53 60
19422.85 77
19424.16 95
19425.48 93
19426.80 73
19428.11 62
19429.43 78
19430.75 102
19432.06 110
19433.38 74
19434.70 87
19436.02 85
19437.33 99
19438.65 62
19439.97 70
19441.28 78
19442.60 66
19443.92 79
19445.24 75
19446.55 72
19447.87 66
19449.19 75
19450.51 103
19451.82 80
19453.14 78
19454.46 87
19455.78 78
19457.09 64
19458.41 69
19459.73 87
19461.05 83
19462.37 87
19463.68 75
19465.00 83
19466.32 78
19467.64 75
19468.96 94
19470.28 89
19471.59 71
19472.91 74
19474.23 82
19475.55 79
19476.87 69
19478.19 70
19479.50 86
19480.82 107
19482.14 91
19483.46 78
19484.78 92
19486.10 93
19487.42 73
19488.73 64
19490.05 58
19491.37 79
19492.69 50
19494.01 95
19495.33 70
19496.65 71
19497.97 94
19499.29 75
19500.61 67
19501.93 68
19503.25 82
19504.56 86
19505.88 86
19507.20 42
19508.52 64
19509.84 81
19511.16 80
19512.48 81
19513.80 67
19515.12 74
19516.44 71
19517.76 79
19519.08 98
19520.40 75
19521.72 65
19523.04 58
19524.36 74
19525.68 79
19527.00 63
19528.32 91
19529.64 88
19530.96 83
19532.28 79
19533.60 67
19534.92 75
19536.24 74
19537.56 79
19538.88 95
19540.20 75
19541.53 64
19542.85 73
19544.17 86
19545.49 81
19546.81 80
19548.13 84
19549.45 86
19550.77 66
19552.09 93
19553.41 72
19554.73 71
19556.06 89
19557.38 72
19558.70 69
19560.02 68
19561.34 71
19562.66 86
19563.98 76
19565.30 79
19566.63 72
19567.95 84
19569.27 84
19570.59 92
19571.91 78
19573.23 79
19574.56 84
19575.88 67
19577.20 79
19578.52 78
19579.84 94
19581.17 87
19582.49 74
19583.81 72
19585.13 55
19586.45 64
19587.78 99
19589.10 77
19590.42 73
19591.74 67
19593.07 82
19594.39 80
19595.71 68
19597.03 70
19598.36 74
19599.68 84
19601.00 83
19602.32 75
19603.65 81
19604.97 66
19606.29 65
19607.61 77
19608.94 85
19610.26 78
19611.58 79
19612.91 93
19614.23 103
19615.55 64
19616.88 69
19618.20 74
19619.52 73
19620.85 72
19622.17 62
19623.49 65
19624.82 62
19626.14 97
19627.46 82
19628.79 63
19630.11 68
19631.43 71
19632.76 84
19634.08 90
19635.41 75
19636.73 74
19638.05 91
19639.38 90
19640.70 67
19642.03 69
19643.35 85
19644.67 59
19646.00 91
19647.32 93
19648.65 78
19649.97 68
19651.29 92
19652.62 79
19653.94 74
19655.27 62
19656.59 64
19657.92 79
19659.24 73
19660.57 54
19661.89 75
19663.22 66
19664.54 77
19665.87 74
19667.19 108
19668.52 91
19669.84 64
19671.17 74
19672.49 73
19673.82 81
19675.14 66
19676.47 73
19677.79 74
19679.12 78
19680.44 76
19681.77 69
19683.09 66
19684.42 79
19685.74 58
19687.07 78
19688.39 79
19689.72 82
19691.05 75
19692.37 59
19693.70 65
19695.02 70
19696.35 59
19697.68 78
19699.00 73
19700.33 72
19701.65 62
19702.98 76
19704.31 75
19705.63 80
19706.96 77
19708.28 68
19709.61 85
19710.94 79
19712.26 80
19713.59 75
19714.92 77
19716.24 87
19717.57 73
19718.90 63
19720.22 79
19721.55 76
19722.88 81
19724.20 75
19725.53 67
19726.86 66
19728.18 58
19729.51 72
19730.84 78
19732.16 68
19733.49 66
19734.82 76
19736.15 56
19737.47 86
19738.80 59
19740.13 76
19741.46 86
19742.78 61
19744.11 55
19745.44 49
19746.77 87
19748.09 78
19749.42 84
19750.75 64
19752.08 82
19753.40 79
19754.73 79
19756.06 80
19757.39 70
19758.72 70
19760.04 70
19761.37 75
19762.70 72
19764.03 59
19765.36 68
19766.68 90
19768.01 89
19769.34 67
19770.67 63
19772.00 78
19773.33 72
19774.66 83
19775.98 71
19777.31 73
19778.64 75
19779.97 89
19781.30 63
19782.63 84
19783.96 64
19785.29 78
19786.61 75
19787.94 72
19789.27 72
19790.60 72
19791.93 101
19793.26 56
19794.59 89
19795.92 81
19797.25 98
19798.58 91
19799.91 67
19801.24 82
19802.56 77
19803.89 90
19805.22 52
19806.55 63
19807.88 72
19809.21 81
19810.54 66
19811.87 69
19813.20 69
19814.53 67
19815.86 88
19817.19 78
19818.52 71
19819.85 62
19821.18 73
19822.51 69
19823.84 69
19825.17 64
19826.50 67
19827.83 67
19829.16 73
19830.49 69
19831.82 69
19833.15 70
19834.49 74
19835.82 76
19837.15 70
19838.48 63
19839.81 71
19841.14 85
19842.47 81
19843.80 61
19845.13 66
19846.46 78
19847.79 90
19849.12 79
19850.46 45
19851.79 58
19853.12 75
19854.45 95
19855.78 73
19857.11 81
19858.44 69
19859.77 75
19861.11 65
19862.44 79
19863.77 67
19865.10 79
19866.43 78
19867.76 62
19869.09 66
19870.43 59
19871.76 71
19873.09 81
19874.42 72
19875.75 63
19877.09 73
19878.42 79
19879.75 83
19881.08 92
19882.41 74
19883.75 68
19885.08 78
19886.41 73
19887.74 74
19889.08 88
19890.41 76
19891.74 70
19893.07 73
19894.41 60
19895.74 69
19897.07 88
19898.40 80
19899.74 72
19901.07 63
19902.40 84
19903.73 89
19905.07 77
19906.40 66
19907.73 71
19909.07 76
19910.40 81
19911.73 84
19913.07 73
19914.40 78
19915.73 71
19917.07 95
19918.40 66
19919.73 76
19921.07 70
19922.40 84
19923.73 93
19925.07 69
19926.40 69
19927.73 77
19929.07 69
19930.40 75
19931.74 68
19933.07 72
19934.40 73
19935.74 87
19937.07 73
19938.40 54
19939.74 72
19941.07 86
19942.41 88
19943.74 65
19945.08 79
19946.41 82
19947.74 86
19949.08 90
19950.41 91
19951.75 77
19953.08 72
19954.42 86
19955.75 72
19957.09 58
19958.42 50
19959.76 65
19961.09 62
19962.42 66
19963.76 67
19965.09 72
19966.43 70
19967.76 64
19969.10 64
19970.43 61
19971.77 79
19973.11 64
19974.44 57
19975.78 45
19977.11 55
19978.45 60
19979.78 66
19981.12 63
19982.45 72
19983.79 71
19985.12 67
19986.46 71
19987.80 74
19989.13 70
19990.47 80
19991.80 85
19993.14 84
19994.47 88
19995.81 79
19997.15 72
19998.48 72
19999.82 68
20001.15 72
20002.49 61
20003.83 65
20005.16 69
20006.50 76
20007.84 78
20009.17 70
20010.51 53
20011.85 72
20013.18 71
20014.52 72
20015.85 78
20017.19 76
20018.53 77
20019.87 64
20021.20 79
20022.54 67
20023.88 84
20025.21 80
20026.55 91
20027.89 85
20029.22 67
20030.56 82
20031.90 68
20033.24 64
20034.57 67
20035.91 59
20037.25 65
20038.58 71
20039.92 76
20041.26 75
20042.60 65
20043.93 69
20045.27 74
20046.61 76
20047.95 88
20049.29 74
20050.62 78
20051.96 77
20053.30 83
20054.64 87
20055.97 88
20057.31 79
20058.65 69
20059.99 83
20061.33 83
20062.66 98
20064.00 67
20065.34 58
20066.68 80
20068.02 89
20069.36 79
20070.70 63
20072.03 68
20073.37 71
20074.71 61
20076.05 83
20077.39 76
20078.73 61
20080.07 75
20081.40 78
20082.74 81
20084.08 65
20085.42 78
20086.76 83
20088.10 61
20089.44 70
20090.78 54
20092.12 66
20093.46 75
20094.80 91
20096.13 75
20097.47 76
20098.81 62
20100.15 75
20101.49 75
20102.83 80
20104.17 61
20105.51 68
20106.85 83
20108.19 73
20109.53 74
20110.87 83
20112.21 88
20113.55 90
20114.89 68
20116.23 87
20117.57 83
20118.91 50
20120.25 78
20121.59 60
20122.93 69
20124.27 70
