# Supplementary material for: MALDI-TOF MS typing enables the classification of brewing yeasts of the genus Saccharomyces to major beer styles
Source: PLoS One. 2017 Aug 9;12(8):e0181694. doi: 10.1371/journal.pone.0181694 (PMC5549903; doi:10.1371/journal.pone.0181694)
Supplement: S13 File — The directory includes 90 raw files and was zipped to “.zip”; the folder has three strains with 30 spectra per strain; S1 Text explains the raw files with an example and Table 1 represents the yeast strains used within the experiment. (ZIP) [file pone.0181694.s016.zip › 37-39/30635-431-OG-Alt-Koe-YPG-18h-E-E_2015-10-21__0_C3_1.dat]

1999.81 2916
2000.23 3119
2000.65 3012
2001.07 3165
2001.50 3060
2001.92 3060
2002.34 3053
2002.76 3039
2003.18 2913
2003.60 2906
2004.03 2959
2004.45 2782
2004.87 2921
2005.29 2948
2005.71 2847
2006.14 2892
2006.56 2851
2006.98 3008
2007.40 3101
2007.83 3047
2008.25 3313
2008.67 3049
2009.09 2915
2009.52 3009
2009.94 2944
2010.36 2898
2010.78 2915
2011.21 2850
2011.63 2838
2012.05 2781
2012.48 2769
2012.90 2843
2013.32 2764
2013.74 2661
2014.17 2501
2014.59 2727
2015.01 2824
2015.44 2784
2015.86 2693
2016.28 2684
2016.71 2850
2017.13 3018
2017.55 2884
2017.98 2918
2018.40 3000
2018.82 2929
2019.25 3151
2019.67 3129
2020.09 2957
2020.52 2854
2020.94 2944
2021.37 2915
2021.79 2899
2022.21 2933
2022.64 2778
2023.06 2816
2023.48 2700
2023.91 2802
2024.33 2767
2024.76 2812
2025.18 2976
2025.61 2749
2026.03 2699
2026.45 2677
2026.88 2792
2027.30 2848
2027.73 2690
2028.15 2819
2028.58 2771
2029.00 2780
2029.43 2756
2029.85 2852
2030.28 2836
2030.70 2787
2031.12 2941
2031.55 2854
2031.97 2950
2032.40 2946
2032.82 2920
2033.25 3138
2033.67 3190
2034.10 3043
2034.52 3164
2034.95 3140
2035.38 3117
2035.80 3131
2036.23 3214
2036.65 3111
2037.08 3163
2037.50 3100
2037.93 3105
2038.35 3120
2038.78 3282
2039.20 3259
2039.63 3037
2040.06 3148
2040.48 3300
2040.91 3087
2041.33 3097
2041.76 3054
2042.19 3165
2042.61 3062
2043.04 2945
2043.46 3105
2043.89 2760
2044.32 2841
2044.74 2832
2045.17 2838
2045.59 2950
2046.02 2908
2046.45 2957
2046.87 3098
2047.30 2951
2047.73 2964
2048.15 2896
2048.58 2809
2049.01 2931
2049.43 2951
2049.86 3063
2050.29 3081
2050.71 2784
2051.14 2926
2051.57 2781
2051.99 2718
2052.42 2809
2052.85 2806
2053.28 2741
2053.70 2658
2054.13 2721
2054.56 3000
2054.99 2827
2055.41 2753
2055.84 2768
2056.27 2646
2056.69 2652
2057.12 2840
2057.55 2829
2057.98 2875
2058.41 2908
2058.83 2745
2059.26 2694
2059.69 2807
2060.12 3000
2060.54 2978
2060.97 2915
2061.40 2999
2061.83 2989
2062.26 2896
2062.68 2971
2063.11 3040
2063.54 3042
2063.97 3118
2064.40 3241
2064.83 3187
2065.25 3225
2065.68 3452
2066.11 3454
2066.54 3404
2066.97 3360
2067.40 3199
2067.82 3421
2068.25 3123
2068.68 2864
2069.11 3026
2069.54 2981
2069.97 3040
2070.40 3016
2070.83 2655
2071.26 2881
2071.68 2943
2072.11 2798
2072.54 2717
2072.97 2686
2073.40 2781
2073.83 2778
2074.26 3027
2074.69 2846
2075.12 2786
2075.55 2943
2075.98 2812
2076.41 3007
2076.84 2940
2077.27 3062
2077.70 2960
2078.13 3190
2078.55 3353
2078.98 3245
2079.41 3315
2079.84 3270
2080.27 3337
2080.70 3467
2081.13 3459
2081.56 3114
2081.99 3122
2082.42 3211
2082.85 3154
2083.29 3076
2083.72 2950
2084.15 2926
2084.58 2852
2085.01 2794
2085.44 2762
2085.87 2985
2086.30 2817
2086.73 2705
2087.16 2741
2087.59 2857
2088.02 2831
2088.45 2750
2088.88 2832
2089.31 2964
2089.74 2848
2090.17 2681
2090.61 2781
2091.04 2753
2091.47 2918
2091.90 2898
2092.33 2952
2092.76 2937
2093.19 2905
2093.62 2869
2094.06 2875
2094.49 2802
2094.92 2804
2095.35 2716
2095.78 2915
2096.21 2651
2096.64 2777
2097.08 2992
2097.51 2724
2097.94 2622
2098.37 2678
2098.80 2780
2099.24 2793
2099.67 2712
2100.10 2711
2100.53 2780
2100.96 2700
2101.40 2678
2101.83 2786
2102.26 2745
2102.69 2666
2103.12 2696
2103.56 2725
2103.99 2610
2104.42 2726
2104.85 2703
2105.29 2774
2105.72 2976
2106.15 2791
2106.58 2679
2107.02 2763
2107.45 2963
2107.88 2771
2108.31 2761
2108.75 2883
2109.18 2851
2109.61 2822
2110.05 2752
2110.48 2833
2110.91 2823
2111.35 2899
2111.78 2883
2112.21 2590
2112.65 2657
2113.08 2668
2113.51 2833
2113.95 2806
2114.38 2580
2114.81 2513
2115.25 2544
2115.68 2615
2116.11 2596
2116.55 2692
2116.98 2672
2117.41 2621
2117.85 2665
2118.28 2583
2118.72 2703
2119.15 2814
2119.58 2810
2120.02 2579
2120.45 2753
2120.89 2728
2121.32 2777
2121.75 2828
2122.19 2818
2122.62 2720
2123.06 2779
2123.49 2691
2123.93 2852
2124.36 2778
2124.79 2616
2125.23 2529
2125.66 2525
2126.10 2591
2126.53 2829
2126.97 2694
2127.40 2582
2127.84 2785
2128.27 2673
2128.71 2678
2129.14 2662
2129.58 2732
2130.01 2780
2130.45 2735
2130.88 2770
2131.32 2791
2131.75 2856
2132.19 2848
2132.62 2953
2133.06 2829
2133.49 2852
2133.93 2899
2134.37 3061
2134.80 2999
2135.24 2917
2135.67 2865
2136.11 2829
2136.54 3016
2136.98 3103
2137.41 3059
2137.85 3139
2138.29 3098
2138.72 3089
2139.16 2996
2139.59 2946
2140.03 2628
2140.47 2710
2140.90 2893
2141.34 2962
2141.78 2787
2142.21 2962
2142.65 2717
2143.08 2617
2143.52 2817
2143.96 2750
2144.39 2799
2144.83 2594
2145.27 2735
2145.70 2823
2146.14 2856
2146.58 2659
2147.01 2723
2147.45 2859
2147.89 2979
2148.32 2925
2148.76 2918
2149.20 2977
2149.64 3091
2150.07 3082
2150.51 3147
2150.95 3145
2151.38 2937
2151.82 2836
2152.26 3002
2152.70 2869
2153.13 2916
2153.57 3087
2154.01 3041
2154.45 2945
2154.88 2910
2155.32 2962
2155.76 2857
2156.20 2827
2156.63 2970
2157.07 2887
2157.51 2751
2157.95 2949
2158.39 2954
2158.82 2899
2159.26 2902
2159.70 2852
2160.14 2907
2160.58 2933
2161.01 2907
2161.45 2857
2161.89 2757
2162.33 2696
2162.77 2910
2163.21 2773
2163.64 2962
2164.08 2790
2164.52 2925
2164.96 2805
2165.40 2729
2165.84 2926
2166.28 3080
2166.71 2953
2167.15 2924
2167.59 2874
2168.03 2865
2168.47 2983
2168.91 2972
2169.35 3197
2169.79 3122
2170.23 3068
2170.67 2825
2171.10 2994
2171.54 3166
2171.98 2982
2172.42 3072
2172.86 3098
2173.30 3148
2173.74 3344
2174.18 3473
2174.62 3403
2175.06 3628
2175.50 3407
2175.94 3454
2176.38 3410
2176.82 3301
2177.26 3636
2177.70 3376
2178.14 3188
2178.58 3290
2179.02 3326
2179.46 3139
2179.90 3038
2180.34 3099
2180.78 3005
2181.22 2994
2181.66 3005
2182.10 2969
2182.54 2883
2182.98 2753
2183.42 2778
2183.86 2614
2184.30 2697
2184.74 2694
2185.18 2661
2185.62 2761
2186.06 2766
2186.51 2819
2186.95 2828
2187.39 2966
2187.83 2871
2188.27 2867
2188.71 2946
2189.15 3041
2189.59 2961
2190.03 3057
2190.47 3136
2190.92 3166
2191.36 3052
2191.80 3052
2192.24 2892
2192.68 2874
2193.12 2772
2193.56 2843
2194.01 2952
2194.45 3103
2194.89 3220
2195.33 3213
2195.77 3120
2196.21 3127
2196.66 3023
2197.10 3135
2197.54 2983
2197.98 2929
2198.42 3034
2198.87 3068
2199.31 3029
2199.75 2966
2200.19 2928
2200.63 2957
2201.08 3004
2201.52 3003
2201.96 3036
2202.40 2905
2202.85 2913
2203.29 2943
2203.73 2998
2204.17 2882
2204.62 2792
2205.06 2896
2205.50 2943
2205.94 2986
2206.39 3210
2206.83 3172
2207.27 3066
2207.71 3059
2208.16 3123
2208.60 3093
2209.04 3198
2209.49 3211
2209.93 3464
2210.37 3287
2210.82 3193
2211.26 3175
2211.70 3036
2212.15 3040
2212.59 3138
2213.03 3109
2213.48 3176
2213.92 3114
2214.36 3000
2214.81 3061
2215.25 3040
2215.69 3081
2216.14 2946
2216.58 2744
2217.03 2852
2217.47 2871
2217.91 2783
2218.36 2720
2218.80 2875
2219.25 2918
2219.69 2822
2220.13 2971
2220.58 2842
2221.02 2735
2221.47 2713
2221.91 2893
2222.36 2809
2222.80 2897
2223.24 3113
2223.69 2977
2224.13 2942
2224.58 2873
2225.02 3001
2225.47 2982
2225.91 3096
2226.36 3162
2226.80 3273
2227.25 3350
2227.69 3366
2228.14 3123
2228.58 3106
2229.03 3084
2229.47 3156
2229.92 3209
2230.36 3167
2230.81 3305
2231.25 3119
2231.70 3314
2232.14 3262
2232.59 3331
2233.03 3304
2233.48 3384
2233.93 3389
2234.37 3445
2234.82 3398
2235.26 3366
2235.71 3176
2236.15 3140
2236.60 3105
2237.05 3025
2237.49 3100
2237.94 3026
2238.38 2954
2238.83 2952
2239.28 3113
2239.72 3218
2240.17 3222
2240.61 3004
2241.06 2817
2241.51 2805
2241.95 2812
2242.40 2928
2242.85 2756
2243.29 2635
2243.74 2808
2244.19 2786
2244.63 2731
2245.08 2696
2245.52 2785
2245.97 2760
2246.42 2677
2246.87 2718
2247.31 2764
2247.76 2731
2248.21 2816
2248.65 2831
2249.10 2888
2249.55 2889
2249.99 2826
2250.44 2724
2250.89 2790
2251.34 2702
2251.78 2552
2252.23 2650
2252.68 2768
2253.13 2894
2253.57 2923
2254.02 2781
2254.47 2643
2254.92 2812
2255.36 2792
2255.81 2522
2256.26 2506
2256.71 2731
2257.15 2704
2257.60 2523
2258.05 2560
2258.50 2538
2258.95 2519
2259.39 2690
2259.84 2730
2260.29 2764
2260.74 2918
2261.19 3181
2261.64 3002
2262.08 3109
2262.53 3033
2262.98 2887
2263.43 2920
2263.88 3005
2264.33 2977
2264.77 3009
2265.22 3082
2265.67 3014
2266.12 3048
2266.57 2961
2267.02 3084
2267.47 3171
2267.92 3193
2268.37 3127
2268.81 3138
2269.26 3207
2269.71 3286
2270.16 3197
2270.61 3082
2271.06 3144
2271.51 3417
2271.96 3305
2272.41 3203
2272.86 3440
2273.31 3395
2273.76 3350
2274.21 3275
2274.66 3030
2275.11 2867
2275.55 2861
2276.00 2841
2276.45 2841
2276.90 2760
2277.35 2855
2277.80 2824
2278.25 2822
2278.70 2814
2279.15 2797
2279.60 2826
2280.05 2771
2280.50 2738
2280.95 2830
2281.40 2693
2281.85 2802
2282.31 2892
2282.76 2949
2283.21 2782
2283.66 2845
2284.11 2883
2284.56 3013
2285.01 2885
2285.46 2986
2285.91 3004
2286.36 2814
2286.81 2952
2287.26 3161
2287.71 3280
2288.16 3246
2288.61 3435
2289.07 3490
2289.52 3734
2289.97 3971
2290.42 3969
2290.87 4214
2291.32 4340
2291.77 4512
2292.22 4422
2292.68 4191
2293.13 4349
2293.58 4218
2294.03 4104
2294.48 4088
2294.93 3693
2295.38 3528
2295.84 3464
2296.29 3439
2296.74 3221
2297.19 3012
2297.64 3106
2298.10 3067
2298.55 2942
2299.00 2996
2299.45 2822
2299.90 2889
2300.36 2895
2300.81 2861
2301.26 2780
2301.71 2660
2302.16 2820
2302.62 2830
2303.07 2792
2303.52 2811
2303.97 2835
2304.43 2943
2304.88 3009
2305.33 2931
2305.78 2944
2306.24 2917
2306.69 2810
2307.14 2869
2307.60 2990
2308.05 3175
2308.50 3175
2308.95 3135
2309.41 3154
2309.86 3250
2310.31 3449
2310.77 3370
2311.22 3468
2311.67 3446
2312.13 3343
2312.58 3187
2313.03 3218
2313.49 3175
2313.94 2952
2314.39 3111
2314.85 2844
2315.30 2879
2315.75 2906
2316.21 2900
2316.66 2934
2317.11 2958
2317.57 3015
2318.02 3053
2318.48 2975
2318.93 3034
2319.38 3284
2319.84 3056
2320.29 3160
2320.75 3095
2321.20 3128
2321.66 3119
2322.11 3066
2322.56 3074
2323.02 2962
2323.47 2969
2323.93 2981
2324.38 3090
2324.84 3300
2325.29 3314
2325.74 3143
2326.20 3097
2326.65 3040
2327.11 3061
2327.56 3177
2328.02 3172
2328.47 3216
2328.93 3141
2329.38 3082
2329.84 3208
2330.29 3321
2330.75 3637
2331.20 3269
2331.66 3101
2332.11 3239
2332.57 3260
2333.02 3127
2333.48 2936
2333.94 2872
2334.39 2821
2334.85 2853
2335.30 2710
2335.76 2779
2336.21 2870
2336.67 2859
2337.12 2820
2337.58 2821
2338.04 2738
2338.49 2864
2338.95 3068
2339.40 2766
2339.86 2900
2340.32 3101
2340.77 2970
2341.23 2901
2341.68 3081
2342.14 2860
2342.60 2875
2343.05 2981
2343.51 2847
2343.97 2959
2344.42 2845
2344.88 2822
2345.34 3076
2345.79 3005
2346.25 3295
2346.71 3159
2347.16 3318
2347.62 3302
2348.08 3244
2348.53 3143
2348.99 3035
2349.45 3034
2349.90 3024
2350.36 3002
2350.82 3128
2351.27 2984
2351.73 2973
2352.19 2950
2352.65 2992
2353.10 2935
2353.56 2993
2354.02 2889
2354.48 2926
2354.93 2966
2355.39 2789
2355.85 3009
2356.31 3109
2356.76 2933
2357.22 3002
2357.68 3073
2358.14 2993
2358.59 2906
2359.05 3090
2359.51 3211
2359.97 3072
2360.43 2944
2360.88 3020
2361.34 2982
2361.80 3082
2362.26 3087
2362.72 2877
2363.17 2911
2363.63 3049
2364.09 3080
2364.55 2965
2365.01 2888
2365.47 2828
2365.92 2894
2366.38 3002
2366.84 2811
2367.30 3134
2367.76 3117
2368.22 2920
2368.68 2945
2369.14 3152
2369.59 2921
2370.05 2899
2370.51 3023
2370.97 2903
2371.43 2898
2371.89 2916
2372.35 3167
2372.81 3056
2373.27 2902
2373.73 2847
2374.19 2876
2374.65 2911
2375.10 3002
2375.56 3035
2376.02 2880
2376.48 2996
2376.94 2955
2377.40 2960
2377.86 3146
2378.32 3115
2378.78 3136
2379.24 3050
2379.70 2968
2380.16 2992
2380.62 2846
2381.08 2956
2381.54 2912
2382.00 2797
2382.46 2963
2382.92 2816
2383.38 2785
2383.84 2775
2384.30 2803
2384.76 2860
2385.22 2974
2385.68 2940
2386.14 2794
2386.60 2765
2387.07 2686
2387.53 2690
2387.99 2783
2388.45 2797
2388.91 2936
2389.37 3094
2389.83 3023
2390.29 3026
2390.75 3013
2391.21 3015
2391.67 3059
2392.13 3058
2392.60 2900
2393.06 2802
2393.52 2812
2393.98 3013
2394.44 3169
2394.90 2825
2395.36 2867
2395.82 2884
2396.29 2851
2396.75 2943
2397.21 2722
2397.67 2754
2398.13 2791
2398.59 2788
2399.06 2719
2399.52 2715
2399.98 2697
2400.44 2812
2400.90 2847
2401.37 2671
2401.83 2555
2402.29 2718
2402.75 2643
2403.21 2764
2403.68 2831
2404.14 2939
2404.60 2779
2405.06 2722
2405.52 2740
2405.99 2976
2406.45 2835
2406.91 2850
2407.37 2867
2407.84 2896
2408.30 2842
2408.76 2666
2409.22 2662
2409.69 2799
2410.15 2610
2410.61 2582
2411.08 2716
2411.54 2685
2412.00 2638
2412.47 2676
2412.93 2758
2413.39 2656
2413.85 2833
2414.32 2953
2414.78 2760
2415.24 2917
2415.71 2980
2416.17 2964
2416.63 3005
2417.10 3226
2417.56 3286
2418.02 3267
2418.49 3230
2418.95 3500
2419.42 3563
2419.88 3470
2420.34 3402
2420.81 3206
2421.27 3185
2421.73 3280
2422.20 3447
2422.66 3285
2423.13 3331
2423.59 3158
2424.06 2975
2424.52 3058
2424.98 3009
2425.45 2882
2425.91 2857
2426.38 2866
2426.84 2867
2427.31 2795
2427.77 2868
2428.23 2744
2428.70 2972
2429.16 2923
2429.63 2666
2430.09 2796
2430.56 2754
2431.02 2905
2431.49 2775
2431.95 2921
2432.42 2755
2432.88 2812
2433.35 3144
2433.81 3103
2434.28 2923
2434.74 2944
2435.21 3035
2435.67 3100
2436.14 3044
2436.60 3050
2437.07 3034
2437.53 3196
2438.00 3095
2438.47 3123
2438.93 3018
2439.40 3118
2439.86 3067
2440.33 3128
2440.79 3201
2441.26 3325
2441.73 3390
2442.19 3444
2442.66 3267
2443.12 3253
2443.59 3151
2444.05 3076
2444.52 2876
2444.99 2882
2445.45 2835
2445.92 2646
2446.39 2647
2446.85 2625
2447.32 2476
2447.78 2530
2448.25 2637
2448.72 2710
2449.18 2611
2449.65 2739
2450.12 2786
2450.58 2706
2451.05 2723
2451.52 2768
2451.98 2790
2452.45 2964
2452.92 2923
2453.39 2872
2453.85 2927
2454.32 2857
2454.79 2967
2455.25 3155
2455.72 2973
2456.19 2783
2456.65 2937
2457.12 2950
2457.59 2771
2458.06 2657
2458.52 2700
2458.99 2799
2459.46 2868
2459.93 2641
2460.39 2641
2460.86 2707
2461.33 2732
2461.80 2665
2462.27 2721
2462.73 2847
2463.20 2670
2463.67 2775
2464.14 2843
2464.60 2889
2465.07 2876
2465.54 2810
2466.01 2701
2466.48 2643
2466.95 2814
2467.41 2748
2467.88 2821
2468.35 2761
2468.82 2764
2469.29 2790
2469.76 2584
2470.22 2632
2470.69 2688
2471.16 2485
2471.63 2350
2472.10 2486
2472.57 2467
2473.04 2422
2473.51 2505
2473.97 2467
2474.44 2382
2474.91 2547
2475.38 2537
2475.85 2596
2476.32 2614
2476.79 2699
2477.26 2635
2477.73 2657
2478.20 2579
2478.67 2705
2479.13 2631
2479.60 2644
2480.07 2790
2480.54 2778
2481.01 2804
2481.48 2881
2481.95 2730
2482.42 2810
2482.89 2667
2483.36 2866
2483.83 2807
2484.30 2743
2484.77 2839
2485.24 2827
2485.71 2741
2486.18 2764
2486.65 2788
2487.12 2759
2487.59 3032
2488.06 2906
2488.53 2799
2489.00 2837
2489.47 2780
2489.94 2918
2490.41 2880
2490.88 2811
2491.35 2605
2491.83 2762
2492.30 2840
2492.77 2841
2493.24 2759
2493.71 2840
2494.18 2980
2494.65 2854
2495.12 3055
2495.59 3035
2496.06 3073
2496.53 3025
2497.00 2921
2497.48 2867
2497.95 2763
2498.42 2818
2498.89 2887
2499.36 2777
2499.83 2694
2500.30 2638
2500.77 2474
2501.25 2584
2501.72 2553
2502.19 2547
2502.66 2491
2503.13 2577
2503.60 2618
2504.08 2726
2504.55 2575
2505.02 2588
2505.49 2720
2505.96 2641
2506.44 2663
2506.91 2776
2507.38 2792
2507.85 2864
2508.32 2979
2508.80 2855
2509.27 2956
2509.74 3190
2510.21 3114
2510.68 3016
2511.16 3095
2511.63 3248
2512.10 3189
2512.57 3164
2513.05 3022
2513.52 2923
2513.99 3131
2514.47 3129
2514.94 3106
2515.41 2949
2515.88 2890
2516.36 2995
2516.83 3031
2517.30 2944
2517.78 2891
2518.25 2953
2518.72 2991
2519.19 3000
2519.67 2985
2520.14 2887
2520.61 3005
2521.09 2930
2521.56 2902
2522.03 2790
2522.51 2839
2522.98 2713
2523.46 2704
2523.93 2792
2524.40 2786
2524.88 2830
2525.35 2707
2525.82 2566
2526.30 2594
2526.77 2671
2527.25 2619
2527.72 2612
2528.19 2634
2528.67 2629
2529.14 2544
2529.62 2699
2530.09 2649
2530.56 2657
2531.04 2786
2531.51 2870
2531.99 2702
2532.46 2613
2532.94 2690
2533.41 2722
2533.89 2698
2534.36 2797
2534.83 2779
2535.31 2732
2535.78 2859
2536.26 2841
2536.73 2799
2537.21 2798
2537.68 2839
2538.16 2787
2538.63 2870
2539.11 3001
2539.58 3041
2540.06 2872
2540.53 2819
2541.01 2910
2541.48 2795
2541.96 2724
2542.43 2864
2542.91 2905
2543.39 2798
2543.86 2832
2544.34 2889
2544.81 3101
2545.29 3009
2545.76 2998
2546.24 2888
2546.71 2746
2547.19 2938
2547.67 3115
2548.14 3234
2548.62 3304
2549.09 3292
2549.57 3305
2550.05 3321
2550.52 3324
2551.00 3201
2551.47 3204
2551.95 3205
2552.43 3013
2552.90 3108
2553.38 3209
2553.86 3052
2554.33 3055
2554.81 3047
2555.29 3175
2555.76 3053
2556.24 3124
2556.72 3110
2557.19 3025
2557.67 3057
2558.15 3004
2558.62 2977
2559.10 2781
2559.58 2932
2560.05 3043
2560.53 2715
2561.01 2544
2561.48 2790
2561.96 2761
2562.44 2634
2562.92 2517
2563.39 2529
2563.87 2689
2564.35 2593
2564.83 2552
2565.30 2556
2565.78 2416
2566.26 2709
2566.74 2681
2567.21 2771
2567.69 2748
2568.17 2745
2568.65 2738
2569.12 2665
2569.60 2553
2570.08 2701
2570.56 2556
2571.04 2679
2571.51 2786
2571.99 2625
2572.47 2695
2572.95 2625
2573.43 2607
2573.91 2576
2574.38 2727
2574.86 2533
2575.34 2489
2575.82 2644
2576.30 2531
2576.78 2518
2577.25 2448
2577.73 2622
2578.21 2590
2578.69 2533
2579.17 2602
2579.65 2595
2580.13 2522
2580.61 2563
2581.09 2470
2581.56 2659
2582.04 2654
2582.52 2733
2583.00 2655
2583.48 2813
2583.96 2799
2584.44 2725
2584.92 2734
2585.40 2651
2585.88 2837
2586.36 2755
2586.84 2665
2587.32 2649
2587.79 2757
2588.27 2744
2588.75 2777
2589.23 2935
2589.71 2814
2590.19 2673
2590.67 2594
2591.15 2687
2591.63 2745
2592.11 2852
2592.59 2857
2593.07 2646
2593.55 2796
2594.03 2794
2594.51 2814
2594.99 2791
2595.47 2774
2595.95 2722
2596.43 2774
2596.92 2688
2597.40 2635
2597.88 2536
2598.36 2517
2598.84 2630
2599.32 2559
2599.80 2427
2600.28 2598
2600.76 2603
2601.24 2575
2601.72 2635
2602.20 2711
2602.68 2631
2603.16 2575
2603.65 2492
2604.13 2602
2604.61 2693
2605.09 2658
2605.57 2627
2606.05 2702
2606.53 2554
2607.01 2849
2607.50 2904
2607.98 2878
2608.46 2749
2608.94 2681
2609.42 2875
2609.90 2745
2610.38 2785
2610.87 2783
2611.35 2717
2611.83 2659
2612.31 2703
2612.79 2701
2613.28 2666
2613.76 2537
2614.24 2618
2614.72 2675
2615.20 2616
2615.69 2629
2616.17 2733
2616.65 2529
2617.13 2602
2617.62 2711
2618.10 2840
2618.58 2791
2619.06 2820
2619.54 2850
2620.03 2766
2620.51 2633
2620.99 2667
2621.48 2676
2621.96 2640
2622.44 2634
2622.92 2618
2623.41 2639
2623.89 2821
2624.37 2767
2624.86 2723
2625.34 2771
2625.82 2780
2626.30 2725
2626.79 2694
2627.27 2763
2627.75 2836
2628.24 2733
2628.72 2870
2629.20 2551
2629.69 2640
2630.17 2729
2630.65 2768
2631.14 2816
2631.62 2751
2632.11 2837
2632.59 2768
2633.07 2622
2633.56 2795
2634.04 2831
2634.52 2799
2635.01 2670
2635.49 2627
2635.98 2716
2636.46 2636
2636.94 2574
2637.43 2615
2637.91 2592
2638.40 2749
2638.88 2659
2639.37 2622
2639.85 2729
2640.33 2766
2640.82 2635
2641.30 2803
2641.79 2867
2642.27 2697
2642.76 2795
2643.24 2808
2643.73 2753
2644.21 2750
2644.70 2787
2645.18 2685
2645.67 2850
2646.15 2807
2646.64 2679
2647.12 2789
2647.61 2665
2648.09 2484
2648.58 2724
2649.06 2651
2649.55 2621
2650.03 2655
2650.52 2616
2651.00 2629
2651.49 2615
2651.97 2753
2652.46 2683
2652.95 2611
2653.43 2645
2653.92 2554
2654.40 2680
2654.89 2715
2655.37 2713
2655.86 2688
2656.35 2679
2656.83 2727
2657.32 2691
2657.80 2769
2658.29 2695
2658.78 2701
2659.26 2659
2659.75 2570
2660.23 2568
2660.72 2730
2661.21 2579
2661.69 2575
2662.18 2480
2662.67 2572
2663.15 2647
2663.64 2670
2664.13 2723
2664.61 2564
2665.10 2637
2665.59 2621
2666.07 2762
2666.56 2785
2667.05 2709
2667.53 2638
2668.02 2499
2668.51 2741
2668.99 2636
2669.48 2543
2669.97 2518
2670.46 2607
2670.94 2865
2671.43 3035
2671.92 2936
2672.40 3044
2672.89 3042
2673.38 3087
2673.87 3186
2674.35 3109
2674.84 3355
2675.33 3262
2675.82 3314
2676.31 3319
2676.79 3430
2677.28 3513
2677.77 3439
2678.26 3199
2678.74 3039
2679.23 2857
2679.72 3032
2680.21 2930
2680.70 2775
2681.18 2891
2681.67 2861
2682.16 2901
2682.65 2806
2683.14 2978
2683.63 2978
2684.11 2805
2684.60 2693
2685.09 2642
2685.58 2682
2686.07 2630
2686.56 2637
2687.05 2686
2687.53 2572
2688.02 2556
2688.51 2639
2689.00 2738
2689.49 2503
2689.98 2511
2690.47 2502
2690.96 2554
2691.45 2589
2691.94 2518
2692.42 2563
2692.91 2574
2693.40 2528
2693.89 2656
2694.38 2507
2694.87 2531
2695.36 2538
2695.85 2597
2696.34 2620
2696.83 2772
2697.32 2837
2697.81 2731
2698.30 2670
2698.79 2625
2699.28 2675
2699.77 2714
2700.26 2628
2700.75 2635
2701.24 2629
2701.73 2834
2702.22 2698
2702.71 2665
2703.20 2856
2703.69 2846
2704.18 2769
2704.67 2850
2705.16 2794
2705.65 2851
2706.14 2641
2706.63 2605
2707.12 2627
2707.61 2603
2708.10 2526
2708.59 2478
2709.08 2522
2709.57 2482
2710.06 2512
2710.56 2366
2711.05 2513
2711.54 2611
2712.03 2447
2712.52 2496
2713.01 2370
2713.50 2506
2713.99 2505
2714.48 2587
2714.98 2446
2715.47 2473
2715.96 2538
2716.45 2537
2716.94 2524
2717.43 2474
2717.92 2443
2718.42 2311
2718.91 2301
2719.40 2659
2719.89 2445
2720.38 2568
2720.87 2606
2721.37 2540
2721.86 2646
2722.35 2793
2722.84 2751
2723.33 2718
2723.82 2617
2724.32 2696
2724.81 2690
2725.30 2577
2725.79 2627
2726.29 2755
2726.78 2626
2727.27 2522
2727.76 2744
2728.26 2717
2728.75 2623
2729.24 2581
2729.73 2513
2730.23 2489
2730.72 2471
2731.21 2647
2731.70 2841
2732.20 2699
2732.69 2762
2733.18 2607
2733.67 2621
2734.17 2770
2734.66 2815
2735.15 2713
2735.65 2667
2736.14 2694
2736.63 2844
2737.13 2797
2737.62 2754
2738.11 2788
2738.61 2811
2739.10 2622
2739.59 2504
2740.09 2561
2740.58 2693
2741.07 2615
2741.57 2589
2742.06 2478
2742.55 2476
2743.05 2504
2743.54 2352
2744.04 2485
2744.53 2494
2745.02 2433
2745.52 2426
2746.01 2516
2746.51 2427
2747.00 2579
2747.49 2551
2747.99 2649
2748.48 2582
2748.98 2531
2749.47 2609
2749.97 2527
2750.46 2521
2750.96 2488
2751.45 2315
2751.94 2375
2752.44 2562
2752.93 2534
2753.43 2653
2753.92 2463
2754.42 2362
2754.91 2518
2755.41 2538
2755.90 2494
2756.40 2491
2756.89 2690
2757.39 2604
2757.88 2490
2758.38 2492
2758.87 2533
2759.37 2556
2759.86 2520
2760.36 2388
2760.85 2467
2761.35 2374
2761.84 2416
2762.34 2520
2762.84 2528
2763.33 2409
2763.83 2571
2764.32 2593
2764.82 2278
2765.31 2401
2765.81 2359
2766.31 2243
2766.80 2437
2767.30 2397
2767.79 2447
2768.29 2347
2768.79 2459
2769.28 2429
2769.78 2354
2770.27 2479
2770.77 2465
2771.27 2596
2771.76 2663
2772.26 2419
2772.76 2690
2773.25 2798
2773.75 2765
2774.25 2824
2774.74 2859
2775.24 3016
2775.74 3093
2776.23 3223
2776.73 3043
2777.23 3314
2777.72 3370
2778.22 3154
2778.72 3069
2779.21 3096
2779.71 3007
2780.21 2944
2780.71 2896
2781.20 2820
2781.70 2874
2782.20 2818
2782.69 2731
2783.19 2758
2783.69 2625
2784.19 2586
2784.68 2598
2785.18 2456
2785.68 2615
2786.18 2548
2786.67 2710
2787.17 2636
2787.67 2456
2788.17 2363
2788.67 2377
2789.16 2468
2789.66 2611
2790.16 2508
2790.66 2514
2791.16 2450
2791.65 2502
2792.15 2183
2792.65 2323
2793.15 2442
2793.65 2603
2794.14 2491
2794.64 2401
2795.14 2514
2795.64 2614
2796.14 2848
2796.64 2720
2797.14 2769
2797.63 2932
2798.13 2931
2798.63 2886
2799.13 2951
2799.63 2951
2800.13 2776
2800.63 2800
2801.13 2689
2801.63 2856
2802.12 2814
2802.62 2785
2803.12 2677
2803.62 2643
2804.12 2816
2804.62 2713
2805.12 2832
2805.62 2898
2806.12 3193
2806.62 3308
2807.12 3146
2807.62 3204
2808.12 3321
2808.62 3395
2809.12 3418
2809.62 3449
2810.12 3354
2810.62 3200
2811.12 3317
2811.61 3220
2812.11 3108
2812.61 2880
2813.11 2803
2813.62 2717
2814.12 2597
2814.62 2675
2815.12 2651
2815.62 2868
2816.12 2776
2816.62 2689
2817.12 2775
2817.62 2745
2818.12 2720
2818.62 2659
2819.12 2587
2819.62 2711
2820.12 2772
2820.62 2800
2821.12 2621
2821.62 2683
2822.12 2902
2822.62 2986
2823.13 2742
2823.63 2567
2824.13 2562
2824.63 2573
2825.13 2513
2825.63 2718
2826.13 2735
2826.63 2603
2827.13 2617
2827.64 2651
2828.14 2641
2828.64 2483
2829.14 2558
2829.64 2532
2830.14 2399
2830.64 2535
2831.15 2661
2831.65 2562
2832.15 2601
2832.65 2595
2833.15 2593
2833.65 2604
2834.16 2562
2834.66 2575
2835.16 2551
2835.66 2656
2836.16 2747
2836.67 2726
2837.17 2820
2837.67 2845
2838.17 2670
2838.68 2768
2839.18 2796
2839.68 2828
2840.18 2607
2840.69 2711
2841.19 2750
2841.69 2713
2842.19 2490
2842.70 2617
2843.20 2632
2843.70 2664
2844.20 2684
2844.71 2728
2845.21 2512
2845.71 2642
2846.22 2707
2846.72 2878
2847.22 2835
2847.73 2936
2848.23 2836
2848.73 2956
2849.23 2825
2849.74 2872
2850.24 2852
2850.74 2794
2851.25 2818
2851.75 2673
2852.26 2485
2852.76 2461
2853.26 2461
2853.77 2447
2854.27 2411
2854.77 2465
2855.28 2352
2855.78 2401
2856.28 2529
2856.79 2568
2857.29 2485
2857.80 2628
2858.30 2579
2858.80 2661
2859.31 2600
2859.81 2651
2860.32 2628
2860.82 2695
2861.33 2750
2861.83 2499
2862.33 2409
2862.84 2336
2863.34 2384
2863.85 2385
2864.35 2431
2864.86 2412
2865.36 2537
2865.87 2414
2866.37 2403
2866.88 2446
2867.38 2484
2867.89 2491
2868.39 2357
2868.90 2382
2869.40 2540
2869.91 2456
2870.41 2292
2870.92 2423
2871.42 2560
2871.93 2642
2872.43 2642
2872.94 2598
2873.44 2692
2873.95 2686
2874.45 2547
2874.96 2645
2875.46 2652
2875.97 2604
2876.48 2686
2876.98 2789
2877.49 2769
2877.99 2728
2878.50 2550
2879.00 2615
2879.51 2702
2880.02 2566
2880.52 2633
2881.03 2503
2881.53 2496
2882.04 2485
2882.55 2492
2883.05 2442
2883.56 2504
2884.07 2672
2884.57 2830
2885.08 2638
2885.59 2661
2886.09 2728
2886.60 2834
2887.10 2953
2887.61 2853
2888.12 3000
2888.62 2855
2889.13 2850
2889.64 3047
2890.15 2956
2890.65 3019
2891.16 2863
2891.67 2734
2892.17 2770
2892.68 2804
2893.19 2673
2893.69 2708
2894.20 2783
2894.71 2830
2895.22 2664
2895.72 2813
2896.23 2985
2896.74 2947
2897.25 2945
2897.75 3021
2898.26 3142
2898.77 2905
2899.28 2932
2899.78 2904
2900.29 2955
2900.80 3051
2901.31 2947
2901.81 3184
2902.32 3204
2902.83 3107
2903.34 3118
2903.85 3338
2904.35 3225
2904.86 3396
2905.37 3342
2905.88 3182
2906.39 3087
2906.90 3081
2907.40 2938
2907.91 2928
2908.42 2901
2908.93 2982
2909.44 2905
2909.95 2833
2910.46 2812
2910.96 2849
2911.47 2760
2911.98 2498
2912.49 2364
2913.00 2438
2913.51 2706
2914.02 2818
2914.53 2842
2915.04 2776
2915.54 2717
2916.05 2696
2916.56 2625
2917.07 2723
2917.58 2547
2918.09 2704
2918.60 2547
2919.11 2483
2919.62 2452
2920.13 2559
2920.64 2562
2921.15 2608
2921.66 2675
2922.17 2656
2922.68 2588
2923.19 2669
2923.70 2695
2924.21 2782
2924.72 2913
2925.23 3039
2925.74 3165
2926.25 3238
2926.76 3093
2927.27 3022
2927.78 3032
2928.29 2855
2928.80 2789
2929.31 2758
2929.82 2593
2930.33 2679
2930.84 2616
2931.35 2704
2931.86 2640
2932.37 2572
2932.88 2694
2933.39 2496
2933.90 2510
2934.41 2655
2934.92 2701
2935.43 2583
2935.94 2715
2936.45 2684
2936.97 2763
2937.48 2785
2937.99 2716
2938.50 2805
2939.01 2818
2939.52 2774
2940.03 2631
2940.54 2771
2941.05 2759
2941.57 2758
2942.08 2987
2942.59 2893
2943.10 2863
2943.61 3036
2944.12 3161
2944.63 3251
2945.15 3318
2945.66 3474
2946.17 3230
2946.68 3433
2947.19 3554
2947.71 3412
2948.22 3326
2948.73 3282
2949.24 3232
2949.75 2989
2950.27 2923
2950.78 2851
2951.29 2779
2951.80 2791
2952.31 2844
2952.83 2824
2953.34 2728
2953.85 2751
2954.36 2542
2954.88 2584
2955.39 2636
2955.90 2589
2956.41 2467
2956.93 2570
2957.44 2677
2957.95 2518
2958.47 2591
2958.98 2604
2959.49 2655
2960.00 2641
2960.52 2759
2961.03 2721
2961.54 2934
2962.06 2946
2962.57 2833
2963.08 2838
2963.60 2832
2964.11 2701
2964.62 2785
2965.14 2756
2965.65 2784
2966.16 2784
2966.68 2803
2967.19 2615
2967.70 2618
2968.22 2542
2968.73 2620
2969.24 2494
2969.76 2647
2970.27 2553
2970.79 2533
2971.30 2586
2971.81 2686
2972.33 2608
2972.84 2686
2973.36 2700
2973.87 2617
2974.38 2714
2974.90 2666
2975.41 2582
2975.93 2557
2976.44 2441
2976.96 2443
2977.47 2557
2977.99 2449
2978.50 2551
2979.01 2619
2979.53 2556
2980.04 2600
2980.56 2698
2981.07 2653
2981.59 2785
2982.10 2678
2982.62 2672
2983.13 2861
2983.65 2829
2984.16 2849
2984.68 2777
2985.19 2832
2985.71 3051
2986.22 3072
2986.74 3172
2987.25 3117
2987.77 3102
2988.28 3202
2988.80 3025
2989.32 3068
2989.83 3024
2990.35 2895
2990.86 3035
2991.38 3008
2991.89 2853
2992.41 2931
2992.92 2915
2993.44 2973
2993.96 3115
2994.47 2990
2994.99 3116
2995.50 3181
2996.02 3222
2996.54 3426
2997.05 3422
2997.57 3493
2998.09 3822
2998.60 3917
2999.12 3852
2999.63 3637
3000.15 3733
3000.67 3524
3001.18 3872
3001.70 3810
3002.22 3661
3002.73 4013
3003.25 4420
3003.77 4749
3004.28 4910
3004.80 5566
3005.32 5575
3005.83 5683
3006.35 5581
3006.87 5486
3007.39 5354
3007.90 5173
3008.42 4697
3008.94 4381
3009.45 3867
3009.97 3529
3010.49 3393
3011.01 3017
3011.52 3115
3012.04 3058
3012.56 2958
3013.08 3149
3013.59 2897
3014.11 3045
3014.63 3158
3015.15 3065
3015.66 3032
3016.18 2981
3016.70 3028
3017.22 3112
3017.74 3020
3018.25 3048
3018.77 3212
3019.29 3104
3019.81 3154
3020.33 3053
3020.84 3044
3021.36 3185
3021.88 3096
3022.40 3029
3022.92 3081
3023.44 3087
3023.95 3104
3024.47 3166
3024.99 3192
3025.51 3249
3026.03 3115
3026.55 3237
3027.07 3271
3027.58 3145
3028.10 2944
3028.62 2884
3029.14 2830
3029.66 2826
3030.18 2816
3030.70 2806
3031.22 2776
3031.74 2729
3032.26 2771
3032.77 2809
3033.29 2787
3033.81 2637
3034.33 2670
3034.85 2723
3035.37 2838
3035.89 2957
3036.41 2951
3036.93 2909
3037.45 2839
3037.97 2918
3038.49 2756
3039.01 2729
3039.53 2745
3040.05 2719
3040.57 2639
3041.09 2727
3041.61 2753
3042.13 2664
3042.65 2702
3043.17 2708
3043.69 2700
3044.21 2703
3044.73 2686
3045.25 2622
3045.77 2647
3046.29 2571
3046.81 2814
3047.33 2810
3047.85 2709
3048.37 2682
3048.89 2591
3049.41 2451
3049.93 2616
3050.45 2529
3050.98 2538
3051.50 2660
3052.02 2599
3052.54 2503
3053.06 2598
3053.58 2468
3054.10 2579
3054.62 2529
3055.14 2463
3055.66 2585
3056.19 2573
3056.71 2522
3057.23 2749
3057.75 2643
3058.27 2597
3058.79 2622
3059.31 2695
3059.84 2680
3060.36 2560
3060.88 2568
3061.40 2678
3061.92 2702
3062.44 2686
3062.97 2801
3063.49 2809
3064.01 2914
3064.53 2590
3065.05 2851
3065.58 2896
3066.10 2803
3066.62 2877
3067.14 2993
3067.66 2947
3068.19 2910
3068.71 2820
3069.23 2917
3069.75 2960
3070.28 2871
3070.80 2787
3071.32 2731
3071.84 2825
3072.37 2841
3072.89 2893
3073.41 2852
3073.93 2616
3074.46 2790
3074.98 2774
3075.50 2689
3076.03 2861
3076.55 3023
3077.07 3180
3077.59 2886
3078.12 2799
3078.64 3031
3079.16 3145
3079.69 3190
3080.21 3116
3080.73 3140
3081.26 3331
3081.78 3378
3082.30 3380
3082.83 3416
3083.35 3365
3083.87 3387
3084.40 3492
3084.92 3237
3085.45 3387
3085.97 3434
3086.49 3414
3087.02 3170
3087.54 3173
3088.06 3295
3088.59 3214
3089.11 3118
3089.64 2931
3090.16 3018
3090.68 2896
3091.21 2948
3091.73 3086
3092.26 3059
3092.78 2952
3093.31 2977
3093.83 2967
3094.36 3165
3094.88 3134
3095.40 3331
3095.93 3519
3096.45 3526
3096.98 3422
3097.50 3376
3098.03 3614
3098.55 3431
3099.08 3723
3099.60 4193
3100.13 4736
3100.65 5088
3101.18 5935
3101.70 6395
3102.23 7067
3102.75 8096
3103.28 9103
3103.80 9468
3104.33 9345
3104.85 9227
3105.38 9116
3105.90 8141
3106.43 7128
3106.96 6638
3107.48 5672
3108.01 4745
3108.53 4233
3109.06 3994
3109.58 3727
3110.11 3701
3110.64 3660
3111.16 3521
3111.69 3494
3112.21 3461
3112.74 3504
3113.27 3367
3113.79 3361
3114.32 3542
3114.84 3283
3115.37 3326
3115.90 3173
3116.42 2960
3116.95 2915
3117.48 2911
3118.00 2854
3118.53 2905
3119.06 3060
3119.58 3005
3120.11 3300
3120.64 3090
3121.16 3146
3121.69 3365
3122.22 3447
3122.74 3425
3123.27 3339
3123.80 3321
3124.32 3475
3124.85 3388
3125.38 3421
3125.90 3141
3126.43 3038
3126.96 2916
3127.49 2839
3128.01 2744
3128.54 2829
3129.07 2957
3129.60 2814
3130.12 2767
3130.65 2758
3131.18 2685
3131.71 2663
3132.23 2710
3132.76 2614
3133.29 2724
3133.82 2670
3134.35 2566
3134.87 2672
3135.40 2628
3135.93 2632
3136.46 2701
3136.99 2762
3137.51 2740
3138.04 2867
3138.57 2752
3139.10 2863
3139.63 2803
3140.15 2678
3140.68 2672
3141.21 2697
3141.74 2679
3142.27 2647
3142.80 2628
3143.33 2745
3143.85 2846
3144.38 2811
3144.91 2758
3145.44 2848
3145.97 2987
3146.50 2961
3147.03 3243
3147.56 3352
3148.08 3324
3148.61 3427
3149.14 3288
3149.67 3283
3150.20 3509
3150.73 3473
3151.26 3538
3151.79 3306
3152.32 3172
3152.85 3030
3153.38 2928
3153.91 2980
3154.44 3059
3154.97 2750
3155.50 2774
3156.03 2871
3156.56 2895
3157.08 2935
3157.61 3009
3158.14 2963
3158.67 2970
3159.20 2957
3159.73 2897
3160.26 2939
3160.79 2935
3161.32 3017
3161.85 2853
3162.39 2703
3162.92 2673
3163.45 2776
3163.98 2806
3164.51 2761
3165.04 2701
3165.57 2692
3166.10 2619
3166.63 2546
3167.16 2644
3167.69 2720
3168.22 2685
3168.75 2533
3169.28 2484
3169.81 2512
3170.34 2633
3170.87 2696
3171.41 2677
3171.94 2775
3172.47 2710
3173.00 2716
3173.53 2742
3174.06 2724
3174.59 2803
3175.12 2846
3175.65 3008
3176.19 3135
3176.72 3088
3177.25 2871
3177.78 2925
3178.31 2935
3178.84 2885
3179.38 2935
3179.91 2984
3180.44 2972
3180.97 2795
3181.50 2762
3182.03 2766
3182.57 2512
3183.10 2652
3183.63 2582
3184.16 2626
3184.69 2635
3185.23 2710
3185.76 2655
3186.29 2745
3186.82 2779
3187.36 2695
3187.89 2647
3188.42 2723
3188.95 2700
3189.49 2567
3190.02 2639
3190.55 2600
3191.08 2646
3191.62 2661
3192.15 2617
3192.68 2606
3193.21 2477
3193.75 2445
3194.28 2466
3194.81 2588
3195.35 2563
3195.88 2514
3196.41 2617
3196.94 2572
3197.48 2556
3198.01 2779
3198.54 2657
3199.08 2637
3199.61 2780
3200.14 2658
3200.68 2764
3201.21 2819
3201.74 2958
3202.28 2943
3202.81 2924
3203.35 2778
3203.88 2786
3204.41 2730
3204.95 2824
3205.48 2818
3206.01 2656
3206.55 2685
3207.08 2614
3207.62 2727
3208.15 2971
3208.68 2852
3209.22 3002
3209.75 3136
3210.29 2893
3210.82 2870
3211.36 3060
3211.89 3161
3212.42 3206
3212.96 3209
3213.49 3218
3214.03 3141
3214.56 2948
3215.10 2967
3215.63 2828
3216.17 2634
3216.70 2830
3217.24 2673
3217.77 2644
3218.31 2784
3218.84 2789
3219.38 2801
3219.91 2765
3220.45 2915
3220.98 2875
3221.52 2789
3222.05 2934
3222.59 2914
3223.12 2763
3223.66 2975
3224.19 3073
3224.73 3155
3225.26 3141
3225.80 3215
3226.33 3241
3226.87 3082
3227.41 3180
3227.94 3068
3228.48 3002
3229.01 3105
3229.55 3049
3230.08 2868
3230.62 2984
3231.16 2816
3231.69 2946
3232.23 2857
3232.76 2788
3233.30 2727
3233.84 2771
3234.37 2807
3234.91 2841
3235.45 2968
3235.98 2963
3236.52 2933
3237.05 2955
3237.59 2945
3238.13 3015
3238.66 2959
3239.20 3106
3239.74 3227
3240.27 3295
3240.81 3261
3241.35 3145
3241.88 3339
3242.42 3227
3242.96 3014
3243.50 2905
3244.03 2844
3244.57 2762
3245.11 2898
3245.64 2850
3246.18 2793
3246.72 3025
3247.26 2962
3247.79 2948
3248.33 2850
3248.87 2739
3249.40 3000
3249.94 2940
3250.48 2906
3251.02 2908
3251.56 2896
3252.09 3168
3252.63 3261
3253.17 3164
3253.71 3088
3254.24 3283
3254.78 3198
3255.32 3051
3255.86 3177
3256.40 3311
3256.93 3234
3257.47 3203
3258.01 3633
3258.55 3665
3259.09 3706
3259.63 3756
3260.16 4142
3260.70 4435
3261.24 4570
3261.78 4747
3262.32 5024
3262.86 5442
3263.39 5610
3263.93 5580
3264.47 5907
3265.01 5851
3265.55 6145
3266.09 6392
3266.63 6202
3267.17 6149
3267.71 6111
3268.24 5981
3268.78 5883
3269.32 5577
3269.86 5221
3270.40 4729
3270.94 4556
3271.48 4304
3272.02 3743
3272.56 3651
3273.10 3361
3273.64 3501
3274.18 3421
3274.72 3227
3275.26 3458
3275.80 3352
3276.34 3508
3276.87 3391
3277.41 3619
3277.95 3604
3278.49 3484
3279.03 3581
3279.57 3694
3280.11 3368
3280.65 3404
3281.19 3493
3281.73 3266
3282.27 3513
3282.81 3385
3283.36 3414
3283.90 3494
3284.44 3541
3284.98 3611
3285.52 3661
3286.06 3587
3286.60 3550
3287.14 3622
3287.68 3578
3288.22 3673
3288.76 3673
3289.30 3650
3289.84 3530
3290.38 3631
3290.92 3602
3291.46 3727
3292.01 3872
3292.55 3871
3293.09 3986
3293.63 4401
3294.17 4771
3294.71 4924
3295.25 5211
3295.79 5523
3296.34 5683
3296.88 5703
3297.42 5689
3297.96 5762
3298.50 5485
3299.04 5118
3299.58 4865
3300.13 4467
3300.67 4378
3301.21 4067
3301.75 3816
3302.29 3675
3302.83 3720
3303.38 3613
3303.92 3552
3304.46 3560
3305.00 3508
3305.54 3559
3306.09 3376
3306.63 3361
3307.17 3305
3307.71 3364
3308.26 3223
3308.80 3185
3309.34 3186
3309.88 3297
3310.43 3295
3310.97 3266
3311.51 3155
3312.05 3165
3312.60 3305
3313.14 3386
3313.68 3505
3314.22 3772
3314.77 3645
3315.31 3597
3315.85 3761
3316.40 4100
3316.94 4151
3317.48 3885
3318.03 4027
3318.57 4243
3319.11 4125
3319.65 4189
3320.20 4285
3320.74 4317
3321.28 4139
3321.83 4360
3322.37 4389
3322.92 4302
3323.46 4323
3324.00 4422
3324.55 4229
3325.09 4244
3325.63 3932
3326.18 3989
3326.72 4072
3327.27 3923
3327.81 3839
3328.35 3822
3328.90 3611
3329.44 3490
3329.99 3746
3330.53 4055
3331.07 4340
3331.62 4988
3332.16 6145
3332.71 7172
3333.25 8591
3333.80 10348
3334.34 12185
3334.88 14380
3335.43 16718
3335.97 18322
3336.52 19668
3337.06 20429
3337.61 20269
3338.15 19814
3338.70 18125
3339.24 16352
3339.79 14304
3340.33 12286
3340.88 10508
3341.42 8907
3341.97 7563
3342.51 6385
3343.06 5564
3343.60 4770
3344.15 4554
3344.69 4463
3345.24 4275
3345.78 3882
3346.33 3775
3346.87 3747
3347.42 3672
3347.97 3758
3348.51 3744
3349.06 3677
3349.60 3539
3350.15 3549
3350.69 3642
3351.24 3655
3351.79 3470
3352.33 3452
3352.88 3582
3353.42 3400
3353.97 3563
3354.52 3652
3355.06 3518
3355.61 3378
3356.15 3322
3356.70 3367
3357.25 3153
3357.79 3237
3358.34 3296
3358.89 3287
3359.43 3200
3359.98 3242
3360.53 3262
3361.07 3142
3361.62 3186
3362.17 3226
3362.71 3216
3363.26 3293
3363.81 3211
3364.35 3245
3364.90 3213
3365.45 3176
3365.99 3164
3366.54 3257
3367.09 3285
3367.64 3327
3368.18 3107
3368.73 2970
3369.28 3193
3369.82 3204
3370.37 3350
3370.92 3557
3371.47 3657
3372.01 3965
3372.56 4043
3373.11 4197
3373.66 4390
3374.21 4559
3374.75 4842
3375.30 4813
3375.85 4670
3376.40 4541
3376.94 4193
3377.49 4160
3378.04 4023
3378.59 3631
3379.14 3398
3379.68 3231
3380.23 3191
3380.78 3070
3381.33 2962
3381.88 2893
3382.43 2854
3382.97 2879
3383.52 2723
3384.07 2765
3384.62 2811
3385.17 2782
3385.72 2756
3386.27 2762
3386.81 2777
3387.36 2802
3387.91 2668
3388.46 2548
3389.01 2723
3389.56 2781
3390.11 2804
3390.66 2786
3391.21 2762
3391.76 2753
3392.30 2773
3392.85 2746
3393.40 2590
3393.95 2586
3394.50 2685
3395.05 2658
3395.60 2712
3396.15 2804
3396.70 2708
3397.25 2820
3397.80 2805
3398.35 2722
3398.90 2682
3399.45 2605
3400.00 2542
3400.55 2657
3401.10 2588
3401.65 2678
3402.20 2509
3402.75 2559
3403.30 2552
3403.85 2570
3404.40 2471
3404.95 2555
3405.50 2652
3406.05 2582
3406.60 2577
3407.15 2593
3407.70 2559
3408.25 2566
3408.80 2657
3409.35 2713
3409.90 2681
3410.45 2688
3411.00 2763
3411.55 2818
3412.10 3011
3412.66 3086
3413.21 2830
3413.76 3060
3414.31 3046
3414.86 3117
3415.41 2995
3415.96 2809
3416.51 2827
3417.06 2873
3417.61 2757
3418.17 2778
3418.72 2646
3419.27 2518
3419.82 2483
3420.37 2529
3420.92 2613
3421.47 2825
3422.03 2738
3422.58 2863
3423.13 2831
3423.68 2982
3424.23 3116
3424.78 3150
3425.34 2983
3425.89 3031
3426.44 2986
3426.99 2925
3427.54 2908
3428.10 2804
3428.65 2809
3429.20 2646
3429.75 2543
3430.31 2622
3430.86 2607
3431.41 2626
3431.96 2738
3432.51 2598
3433.07 2634
3433.62 2586
3434.17 2575
3434.72 2587
3435.28 2500
3435.83 2411
3436.38 2583
3436.94 2681
3437.49 2612
3438.04 2624
3438.59 2672
3439.15 2712
3439.70 2614
3440.25 2712
3440.81 2659
3441.36 2836
3441.91 2917
3442.47 2798
3443.02 2680
3443.57 2524
3444.13 2669
3444.68 2670
3445.23 2552
3445.79 2481
3446.34 2539
3446.89 2369
3447.45 2448
3448.00 2432
3448.55 2357
3449.11 2219
3449.66 2385
3450.22 2515
3450.77 2405
3451.32 2341
3451.88 2306
3452.43 2380
3452.99 2380
3453.54 2347
3454.09 2266
3454.65 2258
3455.20 2245
3455.76 2366
3456.31 2435
3456.87 2283
3457.42 2394
3457.97 2360
3458.53 2401
3459.08 2262
3459.64 2509
3460.19 2441
3460.75 2473
3461.30 2532
3461.86 2598
3462.41 2490
3462.97 2586
3463.52 2680
3464.08 2611
3464.63 2528
3465.19 2561
3465.74 2547
3466.30 2628
3466.85 2614
3467.41 2497
3467.96 2725
3468.52 2645
3469.07 2674
3469.63 2600
3470.18 2638
3470.74 2698
3471.30 2590
3471.85 2666
3472.41 2704
3472.96 2707
3473.52 2616
3474.07 2680
3474.63 2799
3475.19 2737
3475.74 2729
3476.30 2638
3476.85 2727
3477.41 2819
3477.97 2709
3478.52 2980
3479.08 2980
3479.63 3043
3480.19 2998
3480.75 3144
3481.30 3187
3481.86 3060
3482.42 2931
3482.97 3101
3483.53 3137
3484.08 2832
3484.64 2988
3485.20 3120
3485.75 3173
3486.31 3139
3486.87 3006
3487.43 2961
3487.98 3163
3488.54 3417
3489.10 3702
3489.65 3911
3490.21 4381
3490.77 4739
3491.32 5111
3491.88 5366
3492.44 5641
3493.00 5929
3493.55 5969
3494.11 5983
3494.67 5321
3495.23 5287
3495.78 5325
3496.34 5265
3496.90 5356
3497.46 5305
3498.01 5703
3498.57 5846
3499.13 6313
3499.69 6663
3500.24 6866
3500.80 7189
3501.36 7130
3501.92 7082
3502.48 6926
3503.03 7055
3503.59 7157
3504.15 7072
3504.71 7098
3505.27 7102
3505.83 7406
3506.38 7332
3506.94 7345
3507.50 7163
3508.06 6809
3508.62 6529
3509.18 6251
3509.74 5512
3510.29 4950
3510.85 4550
3511.41 4277
3511.97 3976
3512.53 3724
3513.09 3549
3513.65 3425
3514.21 3266
3514.76 3154
3515.32 3148
3515.88 3052
3516.44 2934
3517.00 3034
3517.56 3205
3518.12 3237
3518.68 3200
3519.24 3203
3519.80 3219
3520.36 3236
3520.92 3232
3521.48 3133
3522.04 3296
3522.60 3316
3523.16 3391
3523.71 3275
3524.27 3248
3524.83 3161
3525.39 3161
3525.95 3157
3526.51 3198
3527.07 3010
3527.63 2879
3528.19 2891
3528.75 2979
3529.31 2857
3529.87 2769
3530.44 2723
3531.00 2754
3531.56 2707
3532.12 2642
3532.68 2633
3533.24 2676
3533.80 2723
3534.36 2756
3534.92 2893
3535.48 3097
3536.04 2982
3536.60 2970
3537.16 2933
3537.72 3127
3538.28 3019
3538.84 2966
3539.41 3144
3539.97 2892
3540.53 2809
3541.09 2930
3541.65 3224
3542.21 3033
3542.77 3121
3543.33 3140
3543.89 3122
3544.46 3094
3545.02 2918
3545.58 2864
3546.14 2914
3546.70 3016
3547.26 2913
3547.83 2928
3548.39 2622
3548.95 2822
3549.51 2655
3550.07 2491
3550.63 2435
3551.20 2556
3551.76 2469
3552.32 2506
3552.88 2445
3553.44 2325
3554.01 2293
3554.57 2287
3555.13 2297
3555.69 2255
3556.26 2324
3556.82 2313
3557.38 2380
3557.94 2497
3558.50 2494
3559.07 2453
3559.63 2664
3560.19 2656
3560.76 2628
3561.32 2586
3561.88 2688
3562.44 2664
3563.01 2533
3563.57 2548
3564.13 2555
3564.70 2580
3565.26 2541
3565.82 2587
3566.38 2570
3566.95 2564
3567.51 2410
3568.07 2361
3568.64 2409
3569.20 2325
3569.76 2211
3570.33 2221
3570.89 2238
3571.45 2417
3572.02 2325
3572.58 2365
3573.15 2434
3573.71 2354
3574.27 2385
3574.84 2374
3575.40 2468
3575.96 2610
3576.53 2668
3577.09 2754
3577.66 2753
3578.22 2703
3578.78 2592
3579.35 2465
3579.91 2603
3580.48 2699
3581.04 2530
3581.61 2575
3582.17 2461
3582.73 2454
3583.30 2361
3583.86 2524
3584.43 2557
3584.99 2342
3585.56 2283
3586.12 2335
3586.69 2459
3587.25 2390
3587.82 2274
3588.38 2349
3588.95 2306
3589.51 2320
3590.08 2302
3590.64 2359
3591.21 2538
3591.77 2484
3592.34 2651
3592.90 2478
3593.47 2455
3594.03 2298
3594.60 2407
3595.16 2395
3595.73 2323
3596.29 2393
3596.86 2391
3597.42 2387
3597.99 2478
3598.56 2473
3599.12 2428
3599.69 2501
3600.25 2489
3600.82 2398
3601.38 2236
3601.95 2345
3602.52 2379
3603.08 2368
3603.65 2370
3604.21 2319
3604.78 2256
3605.35 2364
3605.91 2275
3606.48 2230
3607.05 2204
3607.61 2159
3608.18 2256
3608.74 2229
3609.31 2117
3609.88 2175
3610.44 2219
3611.01 2080
3611.58 2094
3612.14 2122
3612.71 2122
3613.28 2112
3613.84 2257
3614.41 2324
3614.98 2582
3615.55 2712
3616.11 2892
3616.68 2978
3617.25 3039
3617.81 3318
3618.38 3584
3618.95 3667
3619.52 3504
3620.08 3613
3620.65 3441
3621.22 3472
3621.79 3253
3622.35 3026
3622.92 2790
3623.49 2507
3624.06 2455
3624.62 2448
3625.19 2325
3625.76 2404
3626.33 2428
3626.89 2366
3627.46 2197
3628.03 2222
3628.60 2347
3629.17 2387
3629.73 2423
3630.30 2275
3630.87 2383
3631.44 2292
3632.01 2405
3632.58 2495
3633.14 2455
3633.71 2593
3634.28 2555
3634.85 2551
3635.42 2592
3635.99 2558
3636.56 2579
3637.12 2571
3637.69 2456
3638.26 2450
3638.83 2732
3639.40 2876
3639.97 2969
3640.54 3088
3641.11 2976
3641.67 3174
3642.24 3181
3642.81 3135
3643.38 3190
3643.95 3252
3644.52 3257
3645.09 3130
3645.66 2780
3646.23 2816
3646.80 2851
3647.37 2579
3647.94 2511
3648.51 2497
3649.08 2642
3649.65 2666
3650.22 2664
3650.79 2870
3651.36 2766
3651.93 2797
3652.50 2852
3653.06 3112
3653.63 3099
3654.20 3053
3654.77 3212
3655.35 3239
3655.92 3313
3656.49 3532
3657.06 3426
3657.63 3664
3658.20 3716
3658.77 3728
3659.34 3771
3659.91 3878
3660.48 3990
3661.05 3939
3661.62 3980
3662.19 3931
3662.76 3487
3663.33 3372
3663.90 3386
3664.47 3003
3665.04 3110
3665.61 3118
3666.19 2983
3666.76 3175
3667.33 3034
3667.90 3051
3668.47 2796
3669.04 2625
3669.61 2657
3670.18 2714
3670.75 2859
3671.33 2881
3671.90 2820
3672.47 2689
3673.04 2627
3673.61 2736
3674.18 2716
3674.76 2946
3675.33 2885
3675.90 2913
3676.47 2937
3677.04 2872
3677.61 2862
3678.19 2834
3678.76 2909
3679.33 2831
3679.90 2747
3680.47 2684
3681.05 2622
3681.62 2572
3682.19 2593
3682.76 2530
3683.33 2551
3683.91 2441
3684.48 2486
3685.05 2382
3685.62 2504
3686.20 2533
3686.77 2609
3687.34 2689
3687.91 2858
3688.49 2996
3689.06 2973
3689.63 3029
3690.21 3276
3690.78 3438
3691.35 3539
3691.92 3397
3692.50 3127
3693.07 3023
3693.64 2945
3694.22 2799
3694.79 2718
3695.36 2814
3695.94 2599
3696.51 2519
3697.08 2751
3697.66 2675
3698.23 2686
3698.80 2584
3699.38 2726
3699.95 2705
3700.52 2764
3701.10 2877
3701.67 2716
3702.24 2667
3702.82 2836
3703.39 2839
3703.97 2673
3704.54 2710
3705.11 2686
3705.69 2721
3706.26 2780
3706.84 2724
3707.41 2490
3707.98 2646
3708.56 2626
3709.13 2560
3709.71 2598
3710.28 2605
3710.86 2749
3711.43 2632
3712.01 2556
3712.58 2588
3713.15 2586
3713.73 2442
3714.30 2422
3714.88 2455
3715.45 2324
3716.03 2434
3716.60 2347
3717.18 2450
3717.75 2454
3718.33 2433
3718.90 2382
3719.48 2359
3720.05 2221
3720.63 2195
3721.20 2228
3721.78 2292
3722.35 2249
3722.93 2218
3723.51 2176
3724.08 2235
3724.66 2256
3725.23 2182
3725.81 2153
3726.38 2203
3726.96 2206
3727.53 2238
3728.11 2314
3728.69 2281
3729.26 2398
3729.84 2593
3730.41 2662
3730.99 2608
3731.57 2642
3732.14 2632
3732.72 2624
3733.29 2772
3733.87 2792
3734.45 2731
3735.02 2557
3735.60 2319
3736.18 2329
3736.75 2498
3737.33 2550
3737.90 2297
3738.48 2251
3739.06 2358
3739.63 2378
3740.21 2330
3740.79 2279
3741.36 2277
3741.94 2106
3742.52 2216
3743.10 2259
3743.67 2184
3744.25 2177
3744.83 2176
3745.40 2286
3745.98 2326
3746.56 2265
3747.13 2243
3747.71 2275
3748.29 2246
3748.87 2263
3749.44 2145
3750.02 2163
3750.60 2309
3751.18 2322
3751.75 2051
3752.33 2144
3752.91 2142
3753.49 2098
3754.06 1977
3754.64 1972
3755.22 2089
3755.80 2087
3756.38 2116
3756.95 2054
3757.53 2085
3758.11 2121
3758.69 2168
3759.27 2206
3759.84 2253
3760.42 2273
3761.00 2237
3761.58 2165
3762.16 2194
3762.74 2312
3763.32 2435
3763.89 2406
3764.47 2389
3765.05 2331
3765.63 2222
3766.21 2304
3766.79 2236
3767.37 2158
3767.94 2171
3768.52 2226
3769.10 2307
3769.68 2288
3770.26 2273
3770.84 2222
3771.42 2225
3772.00 2322
3772.58 2184
3773.16 2158
3773.74 2191
3774.31 2208
3774.89 2232
3775.47 2319
3776.05 2382
3776.63 2181
3777.21 2164
3777.79 2156
3778.37 2012
3778.95 2105
3779.53 2161
3780.11 2149
3780.69 2069
3781.27 2253
3781.85 2217
3782.43 2089
3783.01 2024
3783.59 2171
3784.17 2254
3784.75 2232
3785.33 2257
3785.91 2235
3786.49 2131
3787.07 2049
3787.65 2168
3788.23 2137
3788.81 2250
3789.39 2194
3789.97 2243
3790.55 2111
3791.13 2202
3791.71 2192
3792.30 2331
3792.88 2387
3793.46 2329
3794.04 2335
3794.62 2423
3795.20 2354
3795.78 2305
3796.36 2405
3796.94 2390
3797.52 2472
3798.10 2352
3798.69 2572
3799.27 2525
3799.85 2597
3800.43 2419
3801.01 2690
3801.59 2821
3802.17 2868
3802.76 2688
3803.34 2656
3803.92 2671
3804.50 2841
3805.08 2793
3805.66 2763
3806.25 3001
3806.83 2712
3807.41 2656
3807.99 2730
3808.57 2899
3809.16 2794
3809.74 2792
3810.32 2977
3810.90 2889
3811.48 3004
3812.07 2929
3812.65 2936
3813.23 3138
3813.81 3153
3814.39 3171
3814.98 3189
3815.56 3310
3816.14 3380
3816.72 3357
3817.31 3231
3817.89 3009
3818.47 2782
3819.06 2955
3819.64 2859
3820.22 2710
3820.80 2501
3821.39 2333
3821.97 2280
3822.55 2208
3823.14 2267
3823.72 2253
3824.30 2206
3824.89 2184
3825.47 2239
3826.05 2251
3826.64 2161
3827.22 2245
3827.80 2297
3828.39 2235
3828.97 2330
3829.55 2157
3830.14 2164
3830.72 2076
3831.30 2143
3831.89 2179
3832.47 2205
3833.05 2203
3833.64 2228
3834.22 2288
3834.81 2149
3835.39 2196
3835.97 2154
3836.56 2217
3837.14 2204
3837.73 2193
3838.31 2078
3838.90 2104
3839.48 2061
3840.06 1998
3840.65 2079
3841.23 2130
3841.82 2049
3842.40 2108
3842.99 2157
3843.57 2060
3844.16 1983
3844.74 2025
3845.33 2001
3845.91 2112
3846.50 2145
3847.08 2135
3847.66 2105
3848.25 2149
3848.83 1996
3849.42 2069
3850.00 2084
3850.59 2028
3851.18 2031
3851.76 2079
3852.35 2099
3852.93 2016
3853.52 1990
3854.10 2042
3854.69 2180
3855.27 2134
3855.86 2038
3856.44 2055
3857.03 2064
3857.62 2124
3858.20 2054
3858.79 2163
3859.37 2252
3859.96 2268
3860.54 2317
3861.13 2453
3861.72 2478
3862.30 2449
3862.89 2637
3863.47 2644
3864.06 2680
3864.65 2607
3865.23 2588
3865.82 2633
3866.41 2629
3866.99 2620
3867.58 2392
3868.17 2380
3868.75 2378
3869.34 2290
3869.93 2316
3870.51 2388
3871.10 2279
3871.69 2223
3872.27 2212
3872.86 2387
3873.45 2279
3874.03 2318
3874.62 2394
3875.21 2305
3875.79 2247
3876.38 2411
3876.97 2467
3877.56 2401
3878.14 2373
3878.73 2293
3879.32 2216
3879.90 2237
3880.49 2174
3881.08 2076
3881.67 2063
3882.25 2039
3882.84 1911
3883.43 1918
3884.02 2060
3884.61 1978
3885.19 1949
3885.78 1948
3886.37 1898
3886.96 2005
3887.54 2172
3888.13 2283
3888.72 2320
3889.31 2386
3889.90 2299
3890.48 2448
3891.07 2298
3891.66 2429
3892.25 2463
3892.84 2521
3893.43 2525
3894.01 2495
3894.60 2461
3895.19 2480
3895.78 2356
3896.37 2423
3896.96 2239
3897.55 2286
3898.14 2363
3898.72 2346
3899.31 2198
3899.90 2302
3900.49 2432
3901.08 2306
3901.67 2207
3902.26 2361
3902.85 2240
3903.44 2191
3904.03 2205
3904.61 2291
3905.20 2314
3905.79 2361
3906.38 2397
3906.97 2260
3907.56 2382
3908.15 2360
3908.74 2360
3909.33 2260
3909.92 2245
3910.51 2079
3911.10 2168
3911.69 2133
3912.28 2072
3912.87 2091
3913.46 1947
3914.05 2005
3914.64 2007
3915.23 2121
3915.82 2079
3916.41 2023
3917.00 2090
3917.59 2027
3918.18 2105
3918.77 2158
3919.36 2212
3919.95 2117
3920.54 2117
3921.13 2197
3921.72 2098
3922.31 2044
3922.90 2136
3923.49 2069
3924.08 1969
3924.68 2049
3925.27 2130
3925.86 2083
3926.45 1981
3927.04 1949
3927.63 1926
3928.22 1821
3928.81 1881
3929.40 1917
3929.99 1945
3930.59 2037
3931.18 1921
3931.77 1854
3932.36 1997
3932.95 1990
3933.54 1900
3934.13 1843
3934.73 1873
3935.32 1855
3935.91 1846
3936.50 1828
3937.09 1902
3937.68 1808
3938.28 1822
3938.87 1901
3939.46 1939
3940.05 1912
3940.64 1916
3941.23 1933
3941.83 1914
3942.42 2048
3943.01 2146
3943.60 2118
3944.20 2083
3944.79 2075
3945.38 1936
3945.97 2177
3946.56 2063
3947.16 1956
3947.75 2005
3948.34 1868
3948.94 1884
3949.53 2000
3950.12 1926
3950.71 2001
3951.31 1957
3951.90 1962
3952.49 1850
3953.08 1907
3953.68 2001
3954.27 2033
3954.86 1978
3955.46 1931
3956.05 2027
3956.64 2065
3957.24 2041
3957.83 2039
3958.42 2030
3959.02 2009
3959.61 2137
3960.20 2053
3960.80 2065
3961.39 2053
3961.98 2030
3962.58 1896
3963.17 2123
3963.76 2054
3964.36 2026
3964.95 2037
3965.55 2036
3966.14 2010
3966.73 1971
3967.33 2108
3967.92 2128
3968.52 1974
3969.11 2009
3969.70 2066
3970.30 2060
3970.89 2025
3971.49 1914
3972.08 1931
3972.68 1871
3973.27 1957
3973.86 1902
3974.46 1911
3975.05 1968
3975.65 1944
3976.24 1843
3976.84 1982
3977.43 1837
3978.03 1981
3978.62 1983
3979.22 2041
3979.81 1963
3980.41 1969
3981.00 1910
3981.60 1899
3982.19 1958
3982.79 2067
3983.38 1996
3983.98 2021
3984.57 1878
3985.17 1955
3985.76 1979
3986.36 2056
3986.95 2095
3987.55 2020
3988.14 2121
3988.74 2106
3989.34 2064
3989.93 2051
3990.53 1989
3991.12 1933
3991.72 1969
3992.31 2106
3992.91 2274
3993.51 2192
3994.10 2127
3994.70 2204
3995.29 2271
3995.89 2334
3996.49 2206
3997.08 2256
3997.68 2275
3998.28 2188
3998.87 2147
3999.47 2214
4000.06 2323
4000.66 2199
4001.26 2183
4001.85 2108
4002.45 1975
4003.05 2006
4003.64 1920
4004.24 1995
4004.84 2092
4005.43 2071
4006.03 1954
4006.63 2002
4007.22 2003
4007.82 2022
4008.42 2135
4009.02 2121
4009.61 2146
4010.21 2020
4010.81 1952
4011.40 1963
4012.00 2133
4012.60 2063
4013.20 2016
4013.79 2167
4014.39 2232
4014.99 2237
4015.59 2121
4016.18 2188
4016.78 2342
4017.38 2201
4017.98 2189
4018.58 2162
4019.17 2208
4019.77 2180
4020.37 2250
4020.97 2131
4021.56 2114
4022.16 2126
4022.76 2014
4023.36 2216
4023.96 2063
4024.56 2082
4025.15 2133
4025.75 2198
4026.35 2213
4026.95 2321
4027.55 2318
4028.15 2266
4028.74 2222
4029.34 2167
4029.94 2228
4030.54 2153
4031.14 2055
4031.74 2090
4032.34 2217
4032.94 2051
4033.53 1957
4034.13 2130
4034.73 2123
4035.33 2010
4035.93 2127
4036.53 2169
4037.13 1963
4037.73 2057
4038.33 2076
4038.93 1924
4039.53 1869
4040.13 1890
4040.72 1789
4041.32 1906
4041.92 1824
4042.52 1796
4043.12 1825
4043.72 1866
4044.32 1972
4044.92 1939
4045.52 1986
4046.12 1925
4046.72 1933
4047.32 1944
4047.92 2074
4048.52 1981
4049.12 2043
4049.72 2088
4050.32 2133
4050.92 2128
4051.52 2220
4052.12 2232
4052.72 2072
4053.32 2030
4053.92 2054
4054.52 2126
4055.13 2072
4055.73 2101
4056.33 2054
4056.93 1983
4057.53 1968
4058.13 2056
4058.73 2031
4059.33 1962
4059.93 1787
4060.53 1849
4061.13 1874
4061.73 1924
4062.33 1921
4062.94 1828
4063.54 1880
4064.14 1877
4064.74 1982
4065.34 1878
4065.94 1747
4066.54 1786
4067.14 1892
4067.75 1819
4068.35 1828
4068.95 1865
4069.55 1848
4070.15 1901
4070.75 1855
4071.36 1848
4071.96 1869
4072.56 1835
4073.16 1778
4073.76 1733
4074.36 1810
4074.97 1855
4075.57 1858
4076.17 1888
4076.77 1860
4077.38 1907
4077.98 1820
4078.58 1848
4079.18 1780
4079.78 1736
4080.39 1873
4080.99 1790
4081.59 1752
4082.19 1768
4082.80 1828
4083.40 1709
4084.00 1780
4084.60 1938
4085.21 1979
4085.81 1783
4086.41 1767
4087.02 1807
4087.62 1824
4088.22 1836
4088.82 1890
4089.43 1915
4090.03 1902
4090.63 1783
4091.24 1689
4091.84 1740
4092.44 1842
4093.05 1693
4093.65 1751
4094.25 1822
4094.86 1758
4095.46 1812
4096.06 1742
4096.67 1732
4097.27 1845
4097.88 1784
4098.48 1689
4099.08 1740
4099.69 1781
4100.29 1872
4100.89 1901
4101.50 1793
4102.10 1795
4102.71 1741
4103.31 1884
4103.91 1767
4104.52 1729
4105.12 1837
4105.73 1828
4106.33 1775
4106.94 1815
4107.54 1847
4108.14 1899
4108.75 1888
4109.35 1786
4109.96 1785
4110.56 1738
4111.17 1766
4111.77 1784
4112.38 1854
4112.98 1821
4113.59 1810
4114.19 1801
4114.80 1816
4115.40 1871
4116.01 1894
4116.61 1798
4117.22 1847
4117.82 1947
4118.43 1902
4119.03 1982
4119.64 2047
4120.24 1925
4120.85 1831
4121.45 1838
4122.06 1719
4122.66 1916
4123.27 1845
4123.88 1843
4124.48 1714
4125.09 1885
4125.69 1853
4126.30 1805
4126.90 1846
4127.51 1898
4128.12 1728
4128.72 1803
4129.33 1759
4129.93 1770
4130.54 1886
4131.15 1869
4131.75 1874
4132.36 1829
4132.96 1939
4133.57 1936
4134.18 1881
4134.78 1971
4135.39 1969
4136.00 2031
4136.60 2105
4137.21 2122
4137.82 2050
4138.42 2116
4139.03 2215
4139.64 2254
4140.24 2279
4140.85 2257
4141.46 2258
4142.06 2464
4142.67 2329
4143.28 2279
4143.89 2346
4144.49 2461
4145.10 2224
4145.71 2229
4146.31 2002
4146.92 1994
4147.53 1960
4148.14 2032
4148.74 2076
4149.35 1964
4149.96 1900
4150.57 1918
4151.17 1969
4151.78 1855
4152.39 1778
4153.00 1777
4153.60 1754
4154.21 1836
4154.82 1840
4155.43 1744
4156.04 1724
4156.64 1691
4157.25 1691
4157.86 1912
4158.47 1742
4159.08 1851
4159.68 1787
4160.29 1785
4160.90 1787
4161.51 1825
4162.12 1917
4162.73 1966
4163.33 2038
4163.94 2093
4164.55 2045
4165.16 2155
4165.77 2224
4166.38 2123
4166.99 2198
4167.60 2114
4168.20 1980
4168.81 1922
4169.42 2081
4170.03 2044
4170.64 1981
4171.25 2099
4171.86 2081
4172.47 1921
4173.08 1961
4173.69 1978
4174.29 1825
4174.90 1924
4175.51 2078
4176.12 2152
4176.73 2035
4177.34 1983
4177.95 2091
4178.56 2103
4179.17 1971
4179.78 1945
4180.39 1981
4181.00 1996
4181.61 1999
4182.22 1955
4182.83 1799
4183.44 1931
4184.05 1887
4184.66 1996
4185.27 1868
4185.88 1840
4186.49 1831
4187.10 1970
4187.71 1866
4188.32 1834
4188.93 1897
4189.54 1959
4190.15 2062
4190.76 1988
4191.37 1856
4191.98 1977
4192.59 1931
4193.20 2145
4193.82 2201
4194.43 2152
4195.04 2136
4195.65 2312
4196.26 2280
4196.87 2324
4197.48 2146
4198.09 2213
4198.70 2170
4199.31 2163
4199.93 2136
4200.54 2094
4201.15 2122
4201.76 2066
4202.37 1929
4202.98 1954
4203.59 1988
4204.20 1958
4204.82 1952
4205.43 1953
4206.04 2016
4206.65 1953
4207.26 1848
4207.87 1815
4208.49 1994
4209.10 1911
4209.71 1969
4210.32 1994
4210.93 2019
4211.55 1938
4212.16 1878
4212.77 1914
4213.38 1941
4213.99 1974
4214.61 2093
4215.22 2190
4215.83 2152
4216.44 2164
4217.06 2224
4217.67 2103
4218.28 2248
4218.89 2267
4219.51 2311
4220.12 2425
4220.73 2451
4221.34 2598
4221.96 2905
4222.57 2753
4223.18 2750
4223.80 2857
4224.41 2884
4225.02 2720
4225.63 2803
4226.25 2864
4226.86 3045
4227.47 3167
4228.09 3264
4228.70 3400
4229.31 3213
4229.93 3270
4230.54 3423
4231.15 3457
4231.77 3429
4232.38 3528
4232.99 3832
4233.61 3962
4234.22 4196
4234.83 4564
4235.45 4761
4236.06 4834
4236.68 4824
4237.29 4683
4237.90 4187
4238.52 3953
4239.13 3581
4239.75 3342
4240.36 3227
4240.97 2867
4241.59 2755
4242.20 2710
4242.82 2487
4243.43 2562
4244.05 2682
4244.66 2652
4245.27 2605
4245.89 2658
4246.50 2515
4247.12 2518
4247.73 2533
4248.35 2686
4248.96 2611
4249.58 2570
4250.19 2452
4250.81 2504
4251.42 2555
4252.04 2446
4252.65 2436
4253.27 2322
4253.88 2450
4254.50 2343
4255.11 2551
4255.73 2554
4256.34 2447
4256.96 2356
4257.57 2356
4258.19 2295
4258.80 2304
4259.42 2276
4260.03 2248
4260.65 2158
4261.27 2103
4261.88 2187
4262.50 2265
4263.11 2125
4263.73 2114
4264.34 2138
4264.96 2086
4265.58 2148
4266.19 2212
4266.81 2158
4267.42 2101
4268.04 2084
4268.66 2081
4269.27 2243
4269.89 2174
4270.51 2143
4271.12 2021
4271.74 2035
4272.35 1967
4272.97 2062
4273.59 2124
4274.20 2121
4274.82 2103
4275.44 2117
4276.05 2216
4276.67 2231
4277.29 2296
4277.90 2192
4278.52 2307
4279.14 2104
4279.76 2114
4280.37 2102
4280.99 2087
4281.61 2031
4282.22 1943
4282.84 1939
4283.46 1921
4284.07 1863
4284.69 1904
4285.31 1978
4285.93 1982
4286.54 1977
4287.16 2047
4287.78 2015
4288.40 1944
4289.01 1961
4289.63 2037
4290.25 2051
4290.87 2072
4291.49 2003
4292.10 1982
4292.72 1896
4293.34 1893
4293.96 1847
4294.58 1933
4295.19 2009
4295.81 1990
4296.43 1896
4297.05 1945
4297.67 1929
4298.28 2047
4298.90 1923
4299.52 1927
4300.14 1852
4300.76 1932
4301.38 1969
4301.99 1945
4302.61 1999
4303.23 1967
4303.85 1902
4304.47 1939
4305.09 1876
4305.71 1863
4306.33 1849
4306.94 1837
4307.56 1881
4308.18 1853
4308.80 1892
4309.42 1966
4310.04 2028
4310.66 1789
4311.28 1757
4311.90 1807
4312.52 1791
4313.14 1821
4313.76 1837
4314.38 1793
4314.99 1910
4315.61 1863
4316.23 1856
4316.85 1894
4317.47 1825
4318.09 1909
4318.71 1994
4319.33 1918
4319.95 1907
4320.57 1927
4321.19 1899
4321.81 2008
4322.43 2081
4323.05 2012
4323.67 2027
4324.29 2101
4324.91 2002
4325.53 2048
4326.15 2139
4326.77 2141
4327.39 2023
4328.01 2072
4328.63 2082
4329.26 2048
4329.88 2035
4330.50 2026
4331.12 2108
4331.74 1990
4332.36 2005
4332.98 2065
4333.60 1922
4334.22 2014
4334.84 2085
4335.46 2086
4336.08 2093
4336.70 2179
4337.33 2250
4337.95 2307
4338.57 2185
4339.19 2483
4339.81 2413
4340.43 2527
4341.05 2411
4341.67 2372
4342.30 2386
4342.92 2553
4343.54 2618
4344.16 2632
4344.78 2944
4345.40 3313
4346.03 3437
4346.65 3495
4347.27 3704
4347.89 3790
4348.51 3720
4349.14 3585
4349.76 3405
4350.38 3272
4351.00 2996
4351.62 2747
4352.25 2401
4352.87 2206
4353.49 2086
4354.11 2079
4354.73 2031
4355.36 2019
4355.98 1988
4356.60 1943
4357.22 2033
4357.85 2001
4358.47 1994
4359.09 2100
4359.71 2087
4360.34 2241
4360.96 2191
4361.58 2069
4362.21 2071
4362.83 2014
4363.45 2055
4364.07 2108
4364.70 1984
4365.32 2024
4365.94 1939
4366.57 2114
4367.19 2052
4367.81 1866
4368.44 1871
4369.06 1853
4369.68 1963
4370.31 1879
4370.93 1769
4371.55 1740
4372.18 1818
4372.80 1780
4373.43 1802
4374.05 1757
4374.67 1802
4375.30 1689
4375.92 1696
4376.54 1839
4377.17 1818
4377.79 1948
4378.42 1892
4379.04 1844
4379.66 1966
4380.29 1926
4380.91 1812
4381.54 1889
4382.16 1875
4382.79 1835
4383.41 1889
4384.03 1883
4384.66 1991
4385.28 1895
4385.91 1714
4386.53 1716
4387.16 1812
4387.78 1674
4388.41 1605
4389.03 1687
4389.66 1714
4390.28 1816
4390.91 1741
4391.53 1617
4392.16 1689
4392.78 1798
4393.41 1765
4394.03 1790
4394.66 1744
4395.28 1729
4395.91 1657
4396.53 1666
4397.16 1653
4397.78 1749
4398.41 1716
4399.03 1724
4399.66 1729
4400.29 1767
4400.91 1729
4401.54 1777
4402.16 1839
4402.79 1773
4403.41 1747
4404.04 1846
4404.67 1831
4405.29 1817
4405.92 1815
4406.54 1809
4407.17 1745
4407.80 1616
4408.42 1683
4409.05 1796
4409.67 1905
4410.30 1827
4410.93 1688
4411.55 1708
4412.18 1663
4412.81 1652
4413.43 1715
4414.06 1783
4414.69 1770
4415.31 1690
4415.94 1784
4416.57 1758
4417.19 1716
4417.82 1813
4418.45 1760
4419.07 1757
4419.70 1733
4420.33 1658
4420.95 1586
4421.58 1703
4422.21 1660
4422.84 1669
4423.46 1628
4424.09 1578
4424.72 1649
4425.35 1635
4425.97 1606
4426.60 1593
4427.23 1513
4427.86 1551
4428.48 1518
4429.11 1612
4429.74 1586
4430.37 1503
4430.99 1693
4431.62 1643
4432.25 1650
4432.88 1795
4433.51 1753
4434.13 1702
4434.76 1621
4435.39 1723
4436.02 1715
4436.65 1662
4437.27 1665
4437.90 1592
4438.53 1609
4439.16 1531
4439.79 1736
4440.42 1703
4441.04 1660
4441.67 1589
4442.30 1579
4442.93 1704
4443.56 1755
4444.19 1659
4444.82 1769
4445.44 1695
4446.07 1765
4446.70 1972
4447.33 1879
4447.96 1782
4448.59 1806
4449.22 1872
4449.85 1864
4450.48 1841
4451.11 1842
4451.74 1774
4452.36 1777
4452.99 1742
4453.62 1680
4454.25 1789
4454.88 1813
4455.51 1742
4456.14 1692
4456.77 1646
4457.40 1605
4458.03 1691
4458.66 1794
4459.29 1695
4459.92 1500
4460.55 1495
4461.18 1563
4461.81 1553
4462.44 1499
4463.07 1643
4463.70 1632
4464.33 1643
4464.96 1488
4465.59 1533
4466.22 1532
4466.85 1614
4467.48 1553
4468.11 1463
4468.74 1439
4469.37 1469
4470.00 1554
4470.63 1459
4471.26 1573
4471.89 1526
4472.53 1593
4473.16 1513
4473.79 1586
4474.42 1597
4475.05 1398
4475.68 1595
4476.31 1433
4476.94 1498
4477.57 1548
4478.20 1574
4478.83 1621
4479.47 1580
4480.10 1635
4480.73 1638
4481.36 1639
4481.99 1740
4482.62 1769
4483.25 1701
4483.89 1607
4484.52 1694
4485.15 1703
4485.78 1774
4486.41 1761
4487.04 1709
4487.68 1838
4488.31 1747
4488.94 1624
4489.57 1621
4490.20 1577
4490.84 1687
4491.47 1708
4492.10 1602
4492.73 1620
4493.36 1539
4494.00 1679
4494.63 1612
4495.26 1677
4495.89 1662
4496.53 1756
4497.16 1769
4497.79 1681
4498.42 1637
4499.06 1719
4499.69 1956
4500.32 1881
4500.95 1808
4501.59 1939
4502.22 1858
4502.85 1955
4503.48 1953
4504.12 1913
4504.75 1917
4505.38 1905
4506.02 1909
4506.65 1779
4507.28 1638
4507.92 1710
4508.55 1738
4509.18 1662
4509.82 1745
4510.45 1782
4511.08 1673
4511.72 1696
4512.35 1769
4512.98 1563
4513.62 1667
4514.25 1643
4514.88 1676
4515.52 1593
4516.15 1542
4516.79 1637
4517.42 1663
4518.05 1724
4518.69 1694
4519.32 1645
4519.96 1647
4520.59 1576
4521.22 1523
4521.86 1590
4522.49 1609
4523.13 1690
4523.76 1722
4524.40 1692
4525.03 1675
4525.66 1769
4526.30 1771
4526.93 1754
4527.57 1904
4528.20 1827
4528.84 1907
4529.47 1973
4530.11 1988
4530.74 2028
4531.38 2129
4532.01 2160
4532.65 2209
4533.28 2296
4533.92 2323
4534.55 2313
4535.19 2246
4535.82 2181
4536.46 1946
4537.09 1959
4537.73 1793
4538.36 1819
4539.00 1768
4539.63 1757
4540.27 1557
4540.90 1611
4541.54 1760
4542.18 1708
4542.81 1730
4543.45 1662
4544.08 1578
4544.72 1569
4545.35 1634
4545.99 1623
4546.63 1558
4547.26 1549
4547.90 1620
4548.53 1659
4549.17 1648
4549.81 1565
4550.44 1546
4551.08 1619
4551.72 1741
4552.35 1574
4552.99 1656
4553.62 1720
4554.26 1779
4554.90 1673
4555.53 1644
4556.17 1699
4556.81 1791
4557.44 1605
4558.08 1633
4558.72 1566
4559.35 1609
4559.99 1603
4560.63 1645
4561.26 1600
4561.90 1601
4562.54 1597
4563.18 1562
4563.81 1582
4564.45 1667
4565.09 1672
4565.72 1548
4566.36 1569
4567.00 1602
4567.64 1577
4568.27 1595
4568.91 1633
4569.55 1694
4570.19 1647
4570.82 1654
4571.46 1584
4572.10 1617
4572.74 1640
4573.38 1559
4574.01 1592
4574.65 1652
4575.29 1595
4575.93 1560
4576.56 1609
4577.20 1646
4577.84 1467
4578.48 1490
4579.12 1639
4579.76 1560
4580.39 1726
4581.03 1749
4581.67 1585
4582.31 1729
4582.95 1697
4583.59 1706
4584.22 1645
4584.86 1734
4585.50 1622
4586.14 1629
4586.78 1655
4587.42 1605
4588.06 1679
4588.70 1717
4589.33 1741
4589.97 1862
4590.61 1952
4591.25 1964
4591.89 1952
4592.53 1691
4593.17 1822
4593.81 1760
4594.45 1687
4595.09 1845
4595.73 1679
4596.37 1629
4597.00 1556
4597.64 1669
4598.28 1691
4598.92 1505
4599.56 1577
4600.20 1608
4600.84 1675
4601.48 1696
4602.12 1726
4602.76 1739
4603.40 1734
4604.04 1820
4604.68 1816
4605.32 1758
4605.96 1923
4606.60 1911
4607.24 1827
4607.88 1907
4608.52 1776
4609.16 1758
4609.80 1842
4610.44 1844
4611.08 1596
4611.72 1667
4612.36 1700
4613.01 1727
4613.65 1830
4614.29 1685
4614.93 1690
4615.57 1653
4616.21 1608
4616.85 1582
4617.49 1541
4618.13 1648
4618.77 1518
4619.41 1507
4620.05 1550
4620.70 1544
4621.34 1505
4621.98 1512
4622.62 1599
4623.26 1615
4623.90 1613
4624.54 1560
4625.18 1544
4625.83 1576
4626.47 1417
4627.11 1503
4627.75 1583
4628.39 1544
4629.03 1605
4629.68 1487
4630.32 1524
4630.96 1588
4631.60 1621
4632.24 1540
4632.88 1525
4633.53 1537
4634.17 1575
4634.81 1659
4635.45 1616
4636.10 1690
4636.74 1819
4637.38 1710
4638.02 1687
4638.66 1740
4639.31 1790
4639.95 1777
4640.59 1755
4641.23 1848
4641.88 1796
4642.52 1692
4643.16 1717
4643.80 1632
4644.45 1620
4645.09 1776
4645.73 1732
4646.38 1591
4647.02 1674
4647.66 1686
4648.30 1698
4648.95 1712
4649.59 1649
4650.23 1716
4650.88 1856
4651.52 1796
4652.16 1883
4652.81 1910
4653.45 1798
4654.09 1889
4654.74 1859
4655.38 1900
4656.02 1914
4656.67 1818
4657.31 1651
4657.96 1722
4658.60 1684
4659.24 1654
4659.89 1605
4660.53 1614
4661.17 1804
4661.82 1690
4662.46 1610
4663.11 1635
4663.75 1619
4664.39 1639
4665.04 1571
4665.68 1554
4666.33 1530
4666.97 1539
4667.62 1576
4668.26 1510
4668.90 1594
4669.55 1549
4670.19 1613
4670.84 1620
4671.48 1584
4672.13 1553
4672.77 1640
4673.42 1649
4674.06 1641
4674.71 1597
4675.35 1615
4676.00 1596
4676.64 1619
4677.29 1594
4677.93 1640
4678.58 1552
4679.22 1521
4679.87 1757
4680.51 1694
4681.16 1721
4681.80 1648
4682.45 1764
4683.09 1764
4683.74 1751
4684.38 1766
4685.03 1782
4685.68 1650
4686.32 1672
4686.97 1614
4687.61 1533
4688.26 1740
4688.90 1657
4689.55 1558
4690.20 1535
4690.84 1542
4691.49 1594
4692.13 1551
4692.78 1530
4693.43 1561
4694.07 1767
4694.72 1770
4695.36 1619
4696.01 1643
4696.66 1789
4697.30 1841
4697.95 1846
4698.60 1862
4699.24 1998
4699.89 2121
4700.54 1953
4701.18 1970
4701.83 1850
4702.48 1902
4703.12 1864
4703.77 1810
4704.42 1749
4705.06 1575
4705.71 1578
4706.36 1567
4707.00 1709
4707.65 1828
4708.30 1814
4708.95 1746
4709.59 1729
4710.24 1771
4710.89 1760
4711.54 1725
4712.18 1774
4712.83 1609
4713.48 1615
4714.13 1719
4714.77 1556
4715.42 1610
4716.07 1668
4716.72 1630
4717.36 1516
4718.01 1665
4718.66 1741
4719.31 1663
4719.96 1631
4720.60 1710
4721.25 1678
4721.90 1651
4722.55 1681
4723.20 1671
4723.84 1610
4724.49 1732
4725.14 1766
4725.79 1779
4726.44 1730
4727.09 1739
4727.73 1616
4728.38 1764
4729.03 1726
4729.68 1715
4730.33 1636
4730.98 1596
4731.63 1672
4732.27 1729
4732.92 1589
4733.57 1645
4734.22 1614
4734.87 1637
4735.52 1603
4736.17 1551
4736.82 1645
4737.47 1771
4738.12 1630
4738.77 1592
4739.41 1638
4740.06 1628
4740.71 1702
4741.36 1753
4742.01 1545
4742.66 1557
4743.31 1717
4743.96 1819
4744.61 1734
4745.26 1646
4745.91 1661
4746.56 1757
4747.21 1788
4747.86 1777
4748.51 1898
4749.16 1976
4749.81 1973
4750.46 2024
4751.11 2125
4751.76 2185
4752.41 2218
4753.06 2274
4753.71 2255
4754.36 2202
4755.01 1999
4755.66 2149
4756.31 1980
4756.96 1802
4757.61 1801
4758.26 1843
4758.91 1744
4759.56 1827
4760.22 1830
4760.87 1647
4761.52 1606
4762.17 1758
4762.82 1751
4763.47 1849
4764.12 1881
4764.77 1942
4765.42 1907
4766.07 2093
4766.72 2254
4767.38 2258
4768.03 2228
4768.68 2201
4769.33 2135
4769.98 2014
4770.63 1934
4771.28 1886
4771.94 1822
4772.59 1775
4773.24 1621
4773.89 1599
4774.54 1599
4775.19 1737
4775.85 1650
4776.50 1676
4777.15 1663
4777.80 1730
4778.45 1811
4779.11 1961
4779.76 1933
4780.41 1966
4781.06 1797
4781.71 1926
4782.37 1964
4783.02 1864
4783.67 1765
4784.32 1706
4784.98 1714
4785.63 1754
4786.28 1698
4786.93 1718
4787.59 1822
4788.24 1738
4788.89 1655
4789.54 1695
4790.20 1754
4790.85 1703
4791.50 1706
4792.15 1694
4792.81 1602
4793.46 1601
4794.11 1528
4794.77 1660
4795.42 1661
4796.07 1680
4796.73 1576
4797.38 1587
4798.03 1586
4798.69 1569
4799.34 1550
4799.99 1489
4800.65 1621
4801.30 1674
4801.95 1636
4802.61 1633
4803.26 1710
4803.91 1632
4804.57 1627
4805.22 1600
4805.88 1554
4806.53 1660
4807.18 1664
4807.84 1680
4808.49 1614
4809.15 1552
4809.80 1553
4810.45 1632
4811.11 1609
4811.76 1544
4812.42 1572
4813.07 1596
4813.73 1638
4814.38 1622
4815.03 1607
4815.69 1527
4816.34 1606
4817.00 1745
4817.65 1706
4818.31 1698
4818.96 1753
4819.62 1713
4820.27 1667
4820.93 1818
4821.58 1781
4822.24 1880
4822.89 1886
4823.55 1974
4824.20 1902
4824.86 2006
4825.51 2018
4826.17 1977
4826.82 2029
4827.48 1914
4828.13 2031
4828.79 2049
4829.44 1779
4830.10 1764
4830.75 1788
4831.41 1841
4832.07 1879
4832.72 1847
4833.38 1890
4834.03 2018
4834.69 1918
4835.34 2006
4836.00 2045
4836.66 2162
4837.31 2308
4837.97 2206
4838.62 2118
4839.28 2137
4839.94 2002
4840.59 2139
4841.25 2092
4841.91 2104
4842.56 2084
4843.22 2055
4843.87 2001
4844.53 2042
4845.19 1959
4845.84 2067
4846.50 2154
4847.16 2233
4847.81 2306
4848.47 2380
4849.13 2405
4849.78 2460
4850.44 2641
4851.10 2585
4851.75 2503
4852.41 2551
4853.07 2457
4853.73 2341
4854.38 2331
4855.04 2245
4855.70 2241
4856.35 2245
4857.01 2358
4857.67 2363
4858.33 2465
4858.98 2497
4859.64 2438
4860.30 2526
4860.96 2484
4861.61 2516
4862.27 2377
4862.93 2481
4863.59 2529
4864.25 2440
4864.90 2375
4865.56 2528
4866.22 2576
4866.88 2553
4867.54 2486
4868.19 2484
4868.85 2493
4869.51 2337
4870.17 2321
4870.83 2305
4871.48 2085
4872.14 2237
4872.80 2223
4873.46 2301
4874.12 2376
4874.78 2197
4875.43 2236
4876.09 2201
4876.75 2056
4877.41 2196
4878.07 2258
4878.73 2109
4879.39 2190
4880.05 2242
4880.70 2220
4881.36 2137
4882.02 1961
4882.68 2009
4883.34 2069
4884.00 2022
4884.66 1975
4885.32 1905
4885.98 1949
4886.64 2113
4887.30 1989
4887.96 2064
4888.62 2190
4889.27 2401
4889.93 2420
4890.59 2591
4891.25 2656
4891.91 2443
4892.57 2597
4893.23 2548
4893.89 2369
4894.55 2279
4895.21 2160
4895.87 2306
4896.53 2213
4897.19 2154
4897.85 2114
4898.51 2226
4899.17 2277
4899.83 2484
4900.49 2403
4901.15 2283
4901.81 2298
4902.47 2206
4903.13 2232
4903.79 2149
4904.46 2004
4905.12 1975
4905.78 1932
4906.44 1904
4907.10 2093
4907.76 2070
4908.42 1879
4909.08 2050
4909.74 2033
4910.40 2021
4911.06 1908
4911.72 1942
4912.38 1953
4913.05 1812
4913.71 1896
4914.37 1864
4915.03 1833
4915.69 1802
4916.35 1730
4917.01 1730
4917.67 1786
4918.34 1730
4919.00 1663
4919.66 1620
4920.32 1670
4920.98 1702
4921.64 1599
4922.31 1709
4922.97 1775
4923.63 1797
4924.29 1763
4924.95 1736
4925.62 1696
4926.28 1635
4926.94 1751
4927.60 1857
4928.26 1708
4928.93 1687
4929.59 1775
4930.25 1981
4930.91 1823
4931.57 1894
4932.24 1756
4932.90 1666
4933.56 1681
4934.22 1664
4934.89 1680
4935.55 1632
4936.21 1676
4936.88 1656
4937.54 1744
4938.20 1678
4938.86 1667
4939.53 1715
4940.19 1663
4940.85 1691
4941.52 1687
4942.18 1676
4942.84 1628
4943.50 1619
4944.17 1623
4944.83 1603
4945.49 1566
4946.16 1616
4946.82 1589
4947.48 1515
4948.15 1517
4948.81 1515
4949.47 1625
4950.14 1511
4950.80 1630
4951.47 1572
4952.13 1575
4952.79 1556
4953.46 1558
4954.12 1541
4954.78 1552
4955.45 1481
4956.11 1396
4956.78 1543
4957.44 1553
4958.10 1442
4958.77 1485
4959.43 1555
4960.10 1472
4960.76 1622
4961.43 1755
4962.09 1662
4962.76 1755
4963.42 1918
4964.08 1937
4964.75 1977
4965.41 1898
4966.08 1993
4966.74 1952
4967.41 1769
4968.07 1780
4968.74 1703
4969.40 1656
4970.07 1632
4970.73 1660
4971.40 1729
4972.06 1630
4972.73 1541
4973.39 1645
4974.06 1659
4974.72 1617
4975.39 1715
4976.05 1678
4976.72 1691
4977.38 1709
4978.05 1580
4978.71 1525
4979.38 1551
4980.05 1542
4980.71 1552
4981.38 1485
4982.04 1493
4982.71 1625
4983.37 1578
4984.04 1589
4984.71 1605
4985.37 1584
4986.04 1587
4986.70 1673
4987.37 1540
4988.04 1567
4988.70 1599
4989.37 1546
4990.04 1453
4990.70 1495
4991.37 1516
4992.03 1493
4992.70 1471
4993.37 1477
4994.03 1445
4994.70 1445
4995.37 1426
4996.03 1448
4996.70 1520
4997.37 1475
4998.03 1487
4998.70 1419
4999.37 1461
5000.03 1459
5000.70 1423
5001.37 1485
5002.04 1413
5002.70 1409
5003.37 1387
5004.04 1373
5004.70 1428
5005.37 1393
5006.04 1450
5006.71 1419
5007.37 1354
5008.04 1401
5008.71 1499
5009.38 1404
5010.04 1385
5010.71 1468
5011.38 1450
5012.05 1484
5012.71 1544
5013.38 1462
5014.05 1382
5014.72 1478
5015.39 1522
5016.05 1470
5016.72 1406
5017.39 1469
5018.06 1508
5018.73 1505
5019.39 1550
5020.06 1621
5020.73 1563
5021.40 1628
5022.07 1727
5022.74 1805
5023.41 1852
5024.07 1922
5024.74 1733
5025.41 1869
5026.08 1811
5026.75 1678
5027.42 1659
5028.09 1593
5028.75 1599
5029.42 1585
5030.09 1516
5030.76 1499
5031.43 1498
5032.10 1529
5032.77 1385
5033.44 1413
5034.11 1410
5034.78 1381
5035.45 1408
5036.12 1523
5036.78 1450
5037.45 1377
5038.12 1497
5038.79 1389
5039.46 1352
5040.13 1362
5040.80 1389
5041.47 1333
5042.14 1409
5042.81 1398
5043.48 1421
5044.15 1455
5044.82 1440
5045.49 1546
5046.16 1571
5046.83 1584
5047.50 1612
5048.17 1542
5048.84 1538
5049.51 1561
5050.18 1552
5050.85 1456
5051.52 1533
5052.19 1543
5052.86 1492
5053.53 1510
5054.20 1488
5054.87 1437
5055.55 1299
5056.22 1373
5056.89 1380
5057.56 1424
5058.23 1425
5058.90 1391
5059.57 1375
5060.24 1391
5060.91 1382
5061.58 1412
5062.25 1421
5062.93 1429
5063.60 1411
5064.27 1421
5064.94 1458
5065.61 1416
5066.28 1424
5066.95 1316
5067.62 1340
5068.30 1450
5068.97 1415
5069.64 1339
5070.31 1320
5070.98 1349
5071.65 1416
5072.33 1314
5073.00 1358
5073.67 1463
5074.34 1439
5075.01 1397
5075.68 1360
5076.36 1455
5077.03 1497
5077.70 1463
5078.37 1512
5079.05 1444
5079.72 1490
5080.39 1548
5081.06 1556
5081.73 1543
5082.41 1556
5083.08 1619
5083.75 1481
5084.42 1490
5085.10 1407
5085.77 1481
5086.44 1427
5087.12 1561
5087.79 1642
5088.46 1661
5089.13 1694
5089.81 1795
5090.48 1893
5091.15 1838
5091.83 1824
5092.50 1837
5093.17 1899
5093.84 1854
5094.52 1806
5095.19 1743
5095.86 1638
5096.54 1601
5097.21 1597
5097.88 1532
5098.56 1390
5099.23 1524
5099.91 1414
5100.58 1416
5101.25 1449
5101.93 1498
5102.60 1559
5103.27 1526
5103.95 1395
5104.62 1440
5105.30 1392
5105.97 1423
5106.64 1493
5107.32 1487
5107.99 1517
5108.67 1420
5109.34 1498
5110.01 1450
5110.69 1407
5111.36 1387
5112.04 1390
5112.71 1347
5113.39 1323
5114.06 1336
5114.74 1382
5115.41 1478
5116.08 1458
5116.76 1451
5117.43 1521
5118.11 1663
5118.78 1603
5119.46 1586
5120.13 1668
5120.81 1679
5121.48 1607
5122.16 1591
5122.83 1539
5123.51 1514
5124.18 1505
5124.86 1559
5125.53 1540
5126.21 1493
5126.88 1462
5127.56 1431
5128.24 1456
5128.91 1446
5129.59 1449
5130.26 1450
5130.94 1576
5131.61 1497
5132.29 1483
5132.96 1420
5133.64 1516
5134.32 1468
5134.99 1453
5135.67 1434
5136.34 1500
5137.02 1505
5137.70 1439
5138.37 1456
5139.05 1515
5139.72 1572
5140.40 1576
5141.08 1610
5141.75 1540
5142.43 1545
5143.11 1493
5143.78 1447
5144.46 1542
5145.14 1461
5145.81 1339
5146.49 1353
5147.17 1363
5147.84 1382
5148.52 1353
5149.20 1308
5149.87 1312
5150.55 1349
5151.23 1313
5151.90 1358
5152.58 1310
5153.26 1327
5153.94 1371
5154.61 1300
5155.29 1293
5155.97 1376
5156.64 1279
5157.32 1197
5158.00 1267
5158.68 1324
5159.35 1286
5160.03 1369
5160.71 1323
5161.39 1366
5162.06 1262
5162.74 1291
5163.42 1434
5164.10 1467
5164.78 1354
5165.45 1468
5166.13 1517
5166.81 1508
5167.49 1490
5168.17 1571
5168.84 1552
5169.52 1459
5170.20 1512
5170.88 1457
5171.56 1357
5172.23 1341
5172.91 1352
5173.59 1437
5174.27 1412
5174.95 1321
5175.63 1409
5176.31 1457
5176.98 1410
5177.66 1383
5178.34 1392
5179.02 1381
5179.70 1344
5180.38 1400
5181.06 1428
5181.74 1338
5182.42 1432
5183.09 1336
5183.77 1270
5184.45 1333
5185.13 1315
5185.81 1341
5186.49 1318
5187.17 1320
5187.85 1203
5188.53 1262
5189.21 1188
5189.89 1339
5190.57 1289
5191.25 1208
5191.93 1174
5192.61 1203
5193.29 1312
5193.97 1187
5194.64 1138
5195.32 1243
5196.00 1232
5196.68 1385
5197.36 1324
5198.04 1201
5198.72 1245
5199.40 1222
5200.08 1349
5200.77 1299
5201.45 1328
5202.13 1392
5202.81 1401
5203.49 1359
5204.17 1387
5204.85 1401
5205.53 1353
5206.21 1384
5206.89 1444
5207.57 1389
5208.25 1429
5208.93 1484
5209.61 1565
5210.29 1524
5210.97 1494
5211.65 1441
5212.34 1469
5213.02 1573
5213.70 1476
5214.38 1472
5215.06 1319
5215.74 1328
5216.42 1308
5217.10 1333
5217.78 1338
5218.47 1265
5219.15 1388
5219.83 1473
5220.51 1457
5221.19 1372
5221.87 1346
5222.56 1400
5223.24 1464
5223.92 1356
5224.60 1318
5225.28 1344
5225.96 1399
5226.65 1336
5227.33 1298
5228.01 1397
5228.69 1397
5229.37 1362
5230.06 1330
5230.74 1335
5231.42 1254
5232.10 1252
5232.79 1359
5233.47 1446
5234.15 1424
5234.83 1314
5235.51 1367
5236.20 1451
5236.88 1387
5237.56 1464
5238.25 1420
5238.93 1411
5239.61 1598
5240.29 1499
5240.98 1483
5241.66 1419
5242.34 1459
5243.03 1401
5243.71 1348
5244.39 1383
5245.07 1308
5245.76 1377
5246.44 1254
5247.12 1273
5247.81 1273
5248.49 1320
5249.17 1377
5249.86 1390
5250.54 1382
5251.22 1337
5251.91 1331
5252.59 1393
5253.28 1368
5253.96 1377
5254.64 1394
5255.33 1301
5256.01 1313
5256.69 1285
5257.38 1215
5258.06 1344
5258.75 1325
5259.43 1297
5260.11 1203
5260.80 1354
5261.48 1368
5262.17 1345
5262.85 1425
5263.53 1500
5264.22 1444
5264.90 1377
5265.59 1491
5266.27 1406
5266.96 1419
5267.64 1435
5268.33 1386
5269.01 1403
5269.70 1416
5270.38 1418
5271.07 1331
5271.75 1358
5272.44 1390
5273.12 1346
5273.80 1336
5274.49 1409
5275.18 1432
5275.86 1429
5276.55 1401
5277.23 1446
5277.92 1500
5278.60 1415
5279.29 1645
5279.97 1704
5280.66 1769
5281.34 1770
5282.03 1751
5282.71 1855
5283.40 1679
5284.08 1669
5284.77 1628
5285.46 1563
5286.14 1454
5286.83 1451
5287.51 1464
5288.20 1391
5288.89 1394
5289.57 1302
5290.26 1336
5290.94 1330
5291.63 1360
5292.32 1436
5293.00 1402
5293.69 1333
5294.38 1426
5295.06 1265
5295.75 1289
5296.43 1497
5297.12 1466
5297.81 1382
5298.49 1365
5299.18 1446
5299.87 1435
5300.55 1357
5301.24 1419
5301.93 1384
5302.61 1300
5303.30 1460
5303.99 1488
5304.68 1423
5305.36 1341
5306.05 1406
5306.74 1387
5307.42 1352
5308.11 1253
5308.80 1444
5309.49 1519
5310.17 1565
5310.86 1509
5311.55 1483
5312.23 1562
5312.92 1475
5313.61 1393
5314.30 1375
5314.99 1337
5315.67 1349
5316.36 1341
5317.05 1406
5317.74 1408
5318.42 1528
5319.11 1442
5319.80 1580
5320.49 1552
5321.18 1487
5321.86 1657
5322.55 1611
5323.24 1473
5323.93 1510
5324.62 1494
5325.31 1334
5325.99 1389
5326.68 1379
5327.37 1410
5328.06 1356
5328.75 1251
5329.44 1278
5330.12 1240
5330.81 1320
5331.50 1326
5332.19 1472
5332.88 1457
5333.57 1339
5334.26 1368
5334.95 1363
5335.64 1466
5336.32 1459
5337.01 1452
5337.70 1356
5338.39 1469
5339.08 1467
5339.77 1512
5340.46 1596
5341.15 1573
5341.84 1562
5342.53 1630
5343.22 1598
5343.91 1579
5344.60 1596
5345.29 1552
5345.98 1585
5346.67 1612
5347.36 1658
5348.04 1521
5348.73 1787
5349.42 1851
5350.11 2014
5350.80 1985
5351.49 1933
5352.18 2003
5352.87 2115
5353.56 2045
5354.25 1936
5354.95 1777
5355.64 1698
5356.33 1590
5357.02 1552
5357.71 1620
5358.40 1495
5359.09 1496
5359.78 1414
5360.47 1342
5361.16 1457
5361.85 1438
5362.54 1401
5363.23 1409
5363.92 1363
5364.61 1392
5365.30 1427
5365.99 1370
5366.69 1323
5367.38 1313
5368.07 1289
5368.76 1280
5369.45 1349
5370.14 1416
5370.83 1378
5371.52 1354
5372.22 1368
5372.91 1341
5373.60 1423
5374.29 1368
5374.98 1399
5375.67 1387
5376.36 1333
5377.06 1210
5377.75 1280
5378.44 1266
5379.13 1316
5379.82 1308
5380.52 1245
5381.21 1242
5381.90 1281
5382.59 1250
5383.28 1245
5383.98 1270
5384.67 1217
5385.36 1332
5386.05 1368
5386.74 1390
5387.44 1388
5388.13 1386
5388.82 1438
5389.51 1503
5390.21 1493
5390.90 1479
5391.59 1460
5392.28 1424
5392.98 1402
5393.67 1348
5394.36 1376
5395.06 1306
5395.75 1401
5396.44 1393
5397.13 1276
5397.83 1273
5398.52 1293
5399.21 1298
5399.91 1274
5400.60 1215
5401.29 1257
5401.99 1302
5402.68 1298
5403.37 1277
5404.07 1223
5404.76 1211
5405.45 1396
5406.15 1397
5406.84 1323
5407.53 1257
5408.23 1357
5408.92 1297
5409.61 1285
5410.31 1302
5411.00 1301
5411.70 1232
5412.39 1285
5413.08 1278
5413.78 1340
5414.47 1352
5415.17 1365
5415.86 1361
5416.55 1258
5417.25 1239
5417.94 1279
5418.64 1254
5419.33 1320
5420.03 1429
5420.72 1378
5421.42 1297
5422.11 1392
5422.80 1402
5423.50 1288
5424.19 1278
5424.89 1335
5425.58 1353
5426.28 1411
5426.97 1281
5427.67 1264
5428.36 1280
5429.06 1244
5429.75 1241
5430.45 1351
5431.14 1376
5431.84 1435
5432.53 1408
5433.23 1501
5433.92 1409
5434.62 1431
5435.31 1425
5436.01 1560
5436.71 1600
5437.40 1485
5438.10 1467
5438.79 1535
5439.49 1459
5440.18 1531
5440.88 1496
5441.58 1379
5442.27 1450
5442.97 1423
5443.66 1485
5444.36 1407
5445.06 1467
5445.75 1529
5446.45 1510
5447.14 1579
5447.84 1603
5448.54 1685
5449.23 1668
5449.93 1621
5450.63 1541
5451.32 1509
5452.02 1496
5452.71 1452
5453.41 1500
5454.11 1511
5454.80 1386
5455.50 1345
5456.20 1366
5456.89 1385
5457.59 1475
5458.29 1363
5458.99 1375
5459.68 1389
5460.38 1315
5461.08 1378
5461.77 1345
5462.47 1476
5463.17 1403
5463.86 1443
5464.56 1478
5465.26 1441
5465.96 1389
5466.65 1331
5467.35 1340
5468.05 1409
5468.75 1357
5469.44 1400
5470.14 1378
5470.84 1533
5471.54 1472
5472.24 1560
5472.93 1510
5473.63 1535
5474.33 1474
5475.03 1517
5475.72 1448
5476.42 1466
5477.12 1517
5477.82 1519
5478.52 1610
5479.22 1779
5479.91 1867
5480.61 1952
5481.31 1959
5482.01 2110
5482.71 1976
5483.41 1899
5484.10 1829
5484.80 1802
5485.50 1745
5486.20 1595
5486.90 1639
5487.60 1655
5488.30 1680
5488.99 1603
5489.69 1587
5490.39 1672
5491.09 1600
5491.79 1646
5492.49 1735
5493.19 1758
5493.89 1753
5494.59 1826
5495.29 1814
5495.99 1908
5496.69 1925
5497.38 2172
5498.08 2288
5498.78 2300
5499.48 2531
5500.18 2933
5500.88 3063
5501.58 3241
5502.28 3111
5502.98 2949
5503.68 2937
5504.38 2498
5505.08 2269
5505.78 2091
5506.48 2018
5507.18 1941
5507.88 1774
5508.58 1670
5509.28 1670
5509.98 1691
5510.68 1725
5511.38 1669
5512.08 1624
5512.78 1674
5513.48 1649
5514.18 1652
5514.88 1652
5515.58 1739
5516.28 1697
5516.98 1667
5517.69 1601
5518.39 1557
5519.09 1630
5519.79 1773
5520.49 1718
5521.19 1664
5521.89 1552
5522.59 1533
5523.29 1534
5523.99 1602
5524.69 1611
5525.40 1557
5526.10 1499
5526.80 1507
5527.50 1437
5528.20 1510
5528.90 1440
5529.60 1398
5530.31 1402
5531.01 1347
5531.71 1373
5532.41 1418
5533.11 1416
5533.81 1435
5534.51 1374
5535.22 1342
5535.92 1385
5536.62 1512
5537.32 1335
5538.02 1249
5538.73 1268
5539.43 1379
5540.13 1344
5540.83 1354
5541.53 1273
5542.24 1333
5542.94 1273
5543.64 1363
5544.34 1336
5545.05 1387
5545.75 1435
5546.45 1400
5547.15 1426
5547.86 1463
5548.56 1490
5549.26 1415
5549.96 1360
5550.67 1271
5551.37 1288
5552.07 1347
5552.78 1217
5553.48 1268
5554.18 1356
5554.88 1321
5555.59 1241
5556.29 1179
5556.99 1279
5557.70 1260
5558.40 1276
5559.10 1302
5559.81 1343
5560.51 1279
5561.21 1329
5561.92 1270
5562.62 1153
5563.32 1251
5564.03 1378
5564.73 1381
5565.44 1458
5566.14 1424
5566.84 1337
5567.55 1288
5568.25 1313
5568.95 1267
5569.66 1322
5570.36 1292
5571.07 1312
5571.77 1377
5572.47 1347
5573.18 1318
5573.88 1313
5574.59 1275
5575.29 1340
5576.00 1245
5576.70 1254
5577.40 1304
5578.11 1263
5578.81 1232
5579.52 1274
5580.22 1368
5580.93 1354
5581.63 1322
5582.34 1209
5583.04 1313
5583.75 1262
5584.45 1278
5585.16 1258
5585.86 1247
5586.57 1178
5587.27 1244
5587.98 1242
5588.68 1171
5589.39 1213
5590.09 1219
5590.80 1224
5591.50 1221
5592.21 1272
5592.91 1216
5593.62 1176
5594.33 1171
5595.03 1168
5595.74 1171
5596.44 1197
5597.15 1271
5597.85 1184
5598.56 1166
5599.27 1163
5599.97 1244
5600.68 1258
5601.38 1222
5602.09 1275
5602.79 1260
5603.50 1183
5604.21 1187
5604.91 1240
5605.62 1260
5606.33 1177
5607.03 1135
5607.74 1117
5608.45 1202
5609.15 1288
5609.86 1232
5610.56 1294
5611.27 1218
5611.98 1144
5612.68 1220
5613.39 1234
5614.10 1251
5614.80 1249
5615.51 1221
5616.22 1296
5616.93 1253
5617.63 1205
5618.34 1086
5619.05 1065
5619.75 1227
5620.46 1201
5621.17 1170
5621.88 1227
5622.58 1257
5623.29 1127
5624.00 1112
5624.70 1240
5625.41 1287
5626.12 1287
5626.83 1210
5627.54 1170
5628.24 1149
5628.95 1193
5629.66 1172
5630.37 1156
5631.07 1192
5631.78 1068
5632.49 1118
5633.20 1230
5633.91 1216
5634.61 1193
5635.32 1149
5636.03 1152
5636.74 1120
5637.45 1213
5638.15 1245
5638.86 1127
5639.57 1208
5640.28 1264
5640.99 1223
5641.70 1188
5642.41 1279
5643.11 1228
5643.82 1237
5644.53 1347
5645.24 1295
5645.95 1229
5646.66 1145
5647.37 1148
5648.08 1165
5648.78 1257
5649.49 1309
5650.20 1298
5650.91 1199
5651.62 1245
5652.33 1249
5653.04 1296
5653.75 1282
5654.46 1273
5655.17 1291
5655.88 1319
5656.59 1417
5657.30 1406
5658.00 1378
5658.71 1409
5659.42 1451
5660.13 1417
5660.84 1312
5661.55 1346
5662.26 1381
5662.97 1309
5663.68 1343
5664.39 1210
5665.10 1231
5665.81 1304
5666.52 1345
5667.23 1283
5667.94 1331
5668.65 1266
5669.36 1384
5670.07 1432
5670.78 1413
5671.49 1397
5672.20 1385
5672.92 1480
5673.63 1380
5674.34 1369
5675.05 1268
5675.76 1392
5676.47 1364
5677.18 1317
5677.89 1242
5678.60 1252
5679.31 1161
5680.02 1199
5680.73 1172
5681.44 1216
5682.16 1345
5682.87 1264
5683.58 1259
5684.29 1257
5685.00 1307
5685.71 1335
5686.42 1319
5687.13 1319
5687.85 1238
5688.56 1210
5689.27 1259
5689.98 1262
5690.69 1253
5691.40 1307
5692.11 1297
5692.83 1236
5693.54 1224
5694.25 1249
5694.96 1250
5695.67 1215
5696.39 1125
5697.10 1219
5697.81 1262
5698.52 1226
5699.23 1171
5699.95 1203
5700.66 1207
5701.37 1231
5702.08 1245
5702.80 1124
5703.51 1138
5704.22 1217
5704.93 1178
5705.64 1181
5706.36 1125
5707.07 1135
5707.78 1184
5708.50 1107
5709.21 1174
5709.92 1141
5710.63 1184
5711.35 1223
5712.06 1228
5712.77 1038
5713.49 1108
5714.20 1199
5714.91 1167
5715.62 1157
5716.34 1097
5717.05 1161
5717.76 1098
5718.48 1112
5719.19 1076
5719.90 1136
5720.62 1210
5721.33 1228
5722.05 1208
5722.76 1148
5723.47 1177
5724.19 1284
5724.90 1278
5725.61 1164
5726.33 1263
5727.04 1359
5727.76 1350
5728.47 1280
5729.18 1354
5729.90 1353
5730.61 1406
5731.33 1400
5732.04 1319
5732.75 1239
5733.47 1350
5734.18 1242
5734.90 1179
5735.61 1196
5736.33 1204
5737.04 1183
5737.75 1237
5738.47 1174
5739.18 1183
5739.90 1223
5740.61 1209
5741.33 1194
5742.04 1106
5742.76 1143
5743.47 1120
5744.19 1152
5744.90 1164
5745.62 1117
5746.33 1128
5747.05 1132
5747.76 1128
5748.48 1164
5749.19 1180
5749.91 1201
5750.62 1316
5751.34 1296
5752.05 1270
5752.77 1233
5753.49 1323
5754.20 1362
5754.92 1415
5755.63 1334
5756.35 1323
5757.06 1391
5757.78 1411
5758.50 1378
5759.21 1352
5759.93 1254
5760.64 1287
5761.36 1312
5762.07 1307
5762.79 1182
5763.51 1171
5764.22 1208
5764.94 1239
5765.66 1218
5766.37 1258
5767.09 1245
5767.80 1250
5768.52 1226
5769.24 1246
5769.95 1258
5770.67 1239
5771.39 1263
5772.10 1185
5772.82 1236
5773.54 1239
5774.25 1226
5774.97 1254
5775.69 1203
5776.41 1234
5777.12 1160
5777.84 1145
5778.56 1232
5779.27 1274
5779.99 1244
5780.71 1171
5781.42 1248
5782.14 1251
5782.86 1262
5783.58 1166
5784.29 1269
5785.01 1247
5785.73 1193
5786.45 1201
5787.16 1214
5787.88 1277
5788.60 1268
5789.32 1198
5790.04 1335
5790.75 1349
5791.47 1425
5792.19 1428
5792.91 1349
5793.62 1408
5794.34 1478
5795.06 1499
5795.78 1396
5796.50 1564
5797.22 1667
5797.93 1925
5798.65 2107
5799.37 2372
5800.09 2469
5800.81 2823
5801.53 2766
5802.24 2595
5802.96 2527
5803.68 2347
5804.40 2182
5805.12 1834
5805.84 1821
5806.56 1653
5807.28 1621
5807.99 1627
5808.71 1524
5809.43 1546
5810.15 1499
5810.87 1459
5811.59 1502
5812.31 1520
5813.03 1543
5813.75 1555
5814.47 1533
5815.19 1509
5815.90 1545
5816.62 1541
5817.34 1647
5818.06 1539
5818.78 1420
5819.50 1550
5820.22 1516
5820.94 1577
5821.66 1644
5822.38 1551
5823.10 1472
5823.82 1448
5824.54 1425
5825.26 1514
5825.98 1392
5826.70 1353
5827.42 1449
5828.14 1349
5828.86 1369
5829.58 1343
5830.30 1333
5831.02 1353
5831.74 1374
5832.46 1346
5833.18 1391
5833.90 1410
5834.62 1476
5835.35 1401
5836.07 1446
5836.79 1454
5837.51 1420
5838.23 1410
5838.95 1329
5839.67 1453
5840.39 1380
5841.11 1377
5841.83 1273
5842.55 1306
5843.27 1219
5844.00 1211
5844.72 1287
5845.44 1307
5846.16 1292
5846.88 1256
5847.60 1237
5848.32 1255
5849.04 1264
5849.77 1259
5850.49 1255
5851.21 1239
5851.93 1238
5852.65 1235
5853.37 1247
5854.10 1228
5854.82 1258
5855.54 1296
5856.26 1255
5856.98 1330
5857.71 1275
5858.43 1334
5859.15 1244
5859.87 1233
5860.59 1170
5861.32 1205
5862.04 1275
5862.76 1229
5863.48 1225
5864.21 1184
5864.93 1186
5865.65 1193
5866.37 1259
5867.10 1287
5867.82 1181
5868.54 1130
5869.26 1206
5869.99 1277
5870.71 1230
5871.43 1220
5872.15 1164
5872.88 1220
5873.60 1306
5874.32 1248
5875.05 1268
5875.77 1238
5876.49 1285
5877.22 1251
5877.94 1249
5878.66 1263
5879.39 1203
5880.11 1272
5880.83 1287
5881.56 1265
5882.28 1271
5883.00 1338
5883.73 1361
5884.45 1284
5885.17 1318
5885.90 1207
5886.62 1282
5887.34 1380
5888.07 1315
5888.79 1240
5889.52 1293
5890.24 1274
5890.96 1248
5891.69 1258
5892.41 1181
5893.14 1163
5893.86 1210
5894.58 1160
5895.31 1265
5896.03 1279
5896.76 1302
5897.48 1311
5898.21 1313
5898.93 1230
5899.66 1225
5900.38 1260
5901.11 1261
5901.83 1284
5902.55 1199
5903.28 1213
5904.00 1265
5904.73 1215
5905.45 1269
5906.18 1292
5906.90 1368
5907.63 1332
5908.35 1232
5909.08 1306
5909.80 1368
5910.53 1292
5911.25 1236
5911.98 1265
5912.71 1271
5913.43 1234
5914.16 1292
5914.88 1307
5915.61 1227
5916.33 1278
5917.06 1232
5917.78 1238
5918.51 1293
5919.24 1261
5919.96 1319
5920.69 1270
5921.41 1381
5922.14 1271
5922.87 1206
5923.59 1191
5924.32 1292
5925.04 1262
5925.77 1240
5926.50 1320
5927.22 1428
5927.95 1372
5928.67 1320
5929.40 1315
5930.13 1367
5930.85 1425
5931.58 1425
5932.31 1446
5933.03 1412
5933.76 1436
5934.49 1497
5935.21 1495
5935.94 1528
5936.67 1568
5937.39 1583
5938.12 1631
5938.85 1704
5939.58 1697
5940.30 1621
5941.03 1517
5941.76 1569
5942.48 1705
5943.21 1701
5943.94 1672
5944.67 1668
5945.39 1653
5946.12 1709
5946.85 1693
5947.58 1817
5948.30 1765
5949.03 1885
5949.76 1909
5950.49 1818
5951.21 1819
5951.94 1893
5952.67 1965
5953.40 2043
5954.12 2051
5954.85 2147
5955.58 2103
5956.31 2071
5957.04 2097
5957.76 2058
5958.49 2073
5959.22 2023
5959.95 2021
5960.68 2103
5961.41 2089
5962.13 2125
5962.86 2167
5963.59 2193
5964.32 2290
5965.05 2376
5965.78 2433
5966.51 2698
5967.23 2690
5967.96 2785
5968.69 2755
5969.42 2753
5970.15 2743
5970.88 2704
5971.61 2582
5972.34 2580
5973.07 2598
5973.79 2466
5974.52 2614
5975.25 2510
5975.98 2432
5976.71 2513
5977.44 2618
5978.17 2619
5978.90 2735
5979.63 2743
5980.36 2764
5981.09 2926
5981.82 2991
5982.55 2998
5983.28 3003
5984.01 3091
5984.74 3010
5985.47 3133
5986.20 3026
5986.93 2968
5987.66 2945
5988.39 3057
5989.12 3191
5989.85 3095
5990.58 3147
5991.31 3147
5992.04 3143
5992.77 3164
5993.50 3193
5994.23 3190
5994.96 3199
5995.69 3405
5996.42 3336
5997.15 3382
5997.88 3484
5998.61 3552
5999.34 3478
6000.07 3417
6000.80 3419
6001.53 3238
6002.26 3295
6003.00 3298
6003.73 3274
6004.46 3213
6005.19 3308
6005.92 3256
6006.65 3403
6007.38 3494
6008.11 3833
6008.84 4301
6009.58 4863
6010.31 5496
6011.04 6465
6011.77 7621
6012.50 8488
6013.23 9256
6013.96 10236
6014.70 10521
6015.43 10417
6016.16 10011
6016.89 9094
6017.62 8105
6018.35 7153
6019.09 6263
6019.82 5432
6020.55 4623
6021.28 4075
6022.01 3606
6022.75 3106
6023.48 3000
6024.21 2806
6024.94 2803
6025.67 2758
6026.41 2734
6027.14 2642
6027.87 2623
6028.60 2545
6029.34 2677
6030.07 2614
6030.80 2468
6031.53 2435
6032.27 2285
6033.00 2247
6033.73 2301
6034.47 2183
6035.20 2200
6035.93 2333
6036.66 2360
6037.40 2341
6038.13 2293
6038.86 2469
6039.60 2561
6040.33 2524
6041.06 2493
6041.80 2533
6042.53 2407
6043.26 2448
6044.00 2546
6044.73 2453
6045.46 2579
6046.20 2557
6046.93 2586
6047.66 2689
6048.40 2862
6049.13 2957
6049.86 2894
6050.60 3084
6051.33 3297
6052.07 3387
6052.80 3516
6053.53 3588
6054.27 3504
6055.00 3412
6055.74 3226
6056.47 3195
6057.20 3007
6057.94 2880
6058.67 2884
6059.41 2814
6060.14 2734
6060.88 2584
6061.61 2663
6062.34 2597
6063.08 2539
6063.81 2590
6064.55 2541
6065.28 2451
6066.02 2439
6066.75 2412
6067.49 2306
6068.22 2447
6068.96 2404
6069.69 2276
6070.43 2348
6071.16 2412
6071.90 2413
6072.63 2212
6073.37 2231
6074.10 2338
6074.84 2305
6075.57 2283
6076.31 2230
6077.04 2171
6077.78 2222
6078.52 2223
6079.25 2225
6079.99 2215
6080.72 2167
6081.46 2048
6082.19 2107
6082.93 2021
6083.66 2006
6084.40 2023
6085.14 2078
6085.87 2127
6086.61 2087
6087.34 2178
6088.08 2111
6088.82 2089
6089.55 2132
6090.29 2204
6091.02 2129
6091.76 2101
6092.50 2178
6093.23 2229
6093.97 2095
6094.71 2115
6095.44 2160
6096.18 2079
6096.92 2105
6097.65 2011
6098.39 2017
6099.13 1890
6099.86 1988
6100.60 2029
6101.34 1966
6102.07 1884
6102.81 1947
6103.55 2021
6104.28 1887
6105.02 1905
6105.76 1937
6106.50 1914
6107.23 1962
6107.97 2026
6108.71 1907
6109.45 1883
6110.18 2017
6110.92 2076
6111.66 2152
6112.40 2119
6113.13 2112
6113.87 2046
6114.61 2057
6115.35 2035
6116.08 2107
6116.82 2113
6117.56 2106
6118.30 2083
6119.03 2032
6119.77 2048
6120.51 1961
6121.25 2011
6121.99 2172
6122.73 2119
6123.46 2094
6124.20 2118
6124.94 2063
6125.68 2148
6126.42 2117
6127.15 2223
6127.89 2204
6128.63 2204
6129.37 2190
6130.11 2158
6130.85 2130
6131.59 2248
6132.33 2241
6133.06 2268
6133.80 2244
6134.54 2243
6135.28 2291
6136.02 2464
6136.76 2514
6137.50 2476
6138.24 2504
6138.98 2570
6139.71 2578
6140.45 2599
6141.19 2566
6141.93 2492
6142.67 2546
6143.41 2508
6144.15 2474
6144.89 2388
6145.63 2378
6146.37 2375
6147.11 2236
6147.85 2293
6148.59 2290
6149.33 2300
6150.07 2286
6150.81 2388
6151.55 2221
6152.29 2289
6153.03 2323
6153.77 2248
6154.51 2203
6155.25 2412
6155.99 2342
6156.73 2305
6157.47 2358
6158.21 2266
6158.95 2283
6159.69 2373
6160.43 2489
6161.17 2457
6161.91 2520
6162.65 2592
6163.39 2686
6164.13 2708
6164.87 2996
6165.61 3207
6166.35 3216
6167.10 3216
6167.84 3356
6168.58 3545
6169.32 3599
6170.06 3446
6170.80 3471
6171.54 3485
6172.28 3306
6173.02 3152
6173.77 3183
6174.51 3139
6175.25 3140
6175.99 3138
6176.73 2993
6177.47 2883
6178.21 3002
6178.96 2961
6179.70 3038
6180.44 3047
6181.18 3170
6181.92 3210
6182.66 3209
6183.41 3213
6184.15 3265
6184.89 3333
6185.63 3329
6186.37 3390
6187.11 3400
6187.86 3426
6188.60 3553
6189.34 3532
6190.08 3512
6190.83 3617
6191.57 3656
6192.31 3834
6193.05 3925
6193.80 4138
6194.54 4167
6195.28 4238
6196.02 4313
6196.77 4309
6197.51 4342
6198.25 4308
6198.99 4200
6199.74 4047
6200.48 4327
6201.22 4368
6201.96 4219
6202.71 4349
6203.45 4815
6204.19 5434
6204.94 6549
6205.68 7788
6206.42 9832
6207.17 12553
6207.91 14921
6208.65 17609
6209.40 20232
6210.14 21316
6210.88 21940
6211.63 21125
6212.37 19293
6213.11 16720
6213.86 14391
6214.60 12286
6215.34 9853
6216.09 7886
6216.83 6588
6217.58 5589
6218.32 4813
6219.06 4312
6219.81 3923
6220.55 3702
6221.30 3577
6222.04 3602
6222.78 3345
6223.53 3391
6224.27 3437
6225.02 3349
6225.76 3419
6226.51 3330
6227.25 3221
6228.00 3055
6228.74 2972
6229.48 2813
6230.23 2649
6230.97 2557
6231.72 2368
6232.46 2346
6233.21 2428
6233.95 2517
6234.70 2545
6235.44 2609
6236.19 2608
6236.93 2510
6237.68 2533
6238.42 2608
6239.17 2671
6239.91 2705
6240.66 2715
6241.40 2813
6242.15 2758
6242.89 2962
6243.64 2974
6244.38 3275
6245.13 3503
6245.88 3763
6246.62 4167
6247.37 4330
6248.11 4478
6248.86 4692
6249.60 4719
6250.35 4456
6251.10 4299
6251.84 4005
6252.59 3690
6253.33 3551
6254.08 3309
6254.83 3109
6255.57 2986
6256.32 2920
6257.06 2750
6257.81 2732
6258.56 2691
6259.30 2748
6260.05 2698
6260.80 2704
6261.54 2806
6262.29 2725
6263.04 2736
6263.78 2733
6264.53 2793
6265.28 2743
6266.02 2847
6266.77 2881
6267.52 2870
6268.26 2816
6269.01 2913
6269.76 2960
6270.50 2966
6271.25 2908
6272.00 2846
6272.75 2882
6273.49 2809
6274.24 2697
6274.99 2714
6275.73 2819
6276.48 2882
6277.23 2942
6277.98 2944
6278.72 2893
6279.47 2710
6280.22 2736
6280.97 2651
6281.71 2540
6282.46 2572
6283.21 2644
6283.96 2544
6284.71 2526
6285.45 2540
6286.20 2723
6286.95 2718
6287.70 2867
6288.45 2790
6289.19 2941
6289.94 2741
6290.69 2661
6291.44 2633
6292.19 2464
6292.94 2398
6293.68 2299
6294.43 2174
6295.18 2259
6295.93 2260
6296.68 2172
6297.43 2197
6298.18 2203
6298.92 2249
6299.67 2307
6300.42 2229
6301.17 2236
6301.92 2253
6302.67 2410
6303.42 2414
6304.17 2344
6304.92 2351
6305.66 2413
6306.41 2374
6307.16 2285
6307.91 2267
6308.66 2273
6309.41 2197
6310.16 2312
6310.91 2271
6311.66 2111
6312.41 2164
6313.16 2182
6313.91 2196
6314.66 2127
6315.41 2228
6316.16 2106
6316.91 2042
6317.66 2002
6318.41 2063
6319.16 1973
6319.91 2053
6320.66 2014
6321.41 2052
6322.16 1984
6322.91 1942
6323.66 2012
6324.41 1994
6325.16 1854
6325.91 1906
6326.66 1906
6327.41 1940
6328.16 2034
6328.91 1932
6329.66 1979
6330.41 2016
6331.16 1976
6331.91 1825
6332.66 1781
6333.41 1849
6334.16 1897
6334.91 1870
6335.67 1887
6336.42 1857
6337.17 1714
6337.92 1743
6338.67 1778
6339.42 1870
6340.17 1866
6340.92 1839
6341.67 1852
6342.43 1823
6343.18 1679
6343.93 1703
6344.68 1768
6345.43 1920
6346.18 1906
6346.93 1848
6347.69 1864
6348.44 1822
6349.19 1812
6349.94 1930
6350.69 2008
6351.45 2100
6352.20 2074
6352.95 2186
6353.70 2134
6354.45 2040
6355.20 2126
6355.96 2147
6356.71 2080
6357.46 1986
6358.21 1978
6358.97 1880
6359.72 1836
6360.47 1767
6361.22 1693
6361.98 1696
6362.73 1708
6363.48 1704
6364.23 1676
6364.99 1579
6365.74 1682
6366.49 1764
6367.24 1666
6368.00 1677
6368.75 1683
6369.50 1675
6370.26 1616
6371.01 1665
6371.76 1741
6372.51 1688
6373.27 1676
6374.02 1619
6374.77 1653
6375.53 1630
6376.28 1609
6377.03 1653
6377.79 1625
6378.54 1643
6379.29 1602
6380.05 1659
6380.80 1675
6381.56 1696
6382.31 1758
6383.06 1725
6383.82 1814
6384.57 1645
6385.32 1624
6386.08 1668
6386.83 1657
6387.59 1655
6388.34 1678
6389.09 1673
6389.85 1635
6390.60 1648
6391.36 1588
6392.11 1550
6392.86 1600
6393.62 1571
6394.37 1623
6395.13 1609
6395.88 1609
6396.64 1495
6397.39 1479
6398.15 1550
6398.90 1520
6399.66 1393
6400.41 1430
6401.16 1453
6401.92 1507
6402.67 1448
6403.43 1437
6404.18 1386
6404.94 1357
6405.69 1461
6406.45 1597
6407.20 1542
6407.96 1545
6408.72 1525
6409.47 1511
6410.23 1543
6410.98 1584
6411.74 1590
6412.49 1530
6413.25 1521
6414.00 1498
6414.76 1510
6415.51 1483
6416.27 1472
6417.03 1539
6417.78 1490
6418.54 1555
6419.29 1551
6420.05 1585
6420.80 1577
6421.56 1552
6422.32 1546
6423.07 1478
6423.83 1473
6424.59 1513
6425.34 1481
6426.10 1389
6426.85 1428
6427.61 1408
6428.37 1481
6429.12 1523
6429.88 1439
6430.64 1525
6431.39 1593
6432.15 1548
6432.91 1505
6433.66 1547
6434.42 1602
6435.18 1652
6435.93 1514
6436.69 1549
6437.45 1594
6438.20 1580
6438.96 1488
6439.72 1535
6440.47 1549
6441.23 1588
6441.99 1661
6442.75 1682
6443.50 1585
6444.26 1632
6445.02 1590
6445.78 1572
6446.53 1598
6447.29 1517
6448.05 1455
6448.81 1486
6449.56 1583
6450.32 1579
6451.08 1645
6451.84 1605
6452.59 1689
6453.35 1752
6454.11 1634
6454.87 1505
6455.63 1593
6456.38 1624
6457.14 1633
6457.90 1633
6458.66 1720
6459.42 1673
6460.17 1664
6460.93 1714
6461.69 1741
6462.45 1687
6463.21 1651
6463.97 1741
6464.73 1724
6465.48 1750
6466.24 1740
6467.00 1894
6467.76 1755
6468.52 1850
6469.28 1843
6470.04 1857
6470.80 1783
6471.55 1826
6472.31 1786
6473.07 1812
6473.83 1841
6474.59 1871
6475.35 1866
6476.11 1863
6476.87 1960
6477.63 1960
6478.39 1946
6479.15 1942
6479.91 2003
6480.66 2031
6481.42 2018
6482.18 2031
6482.94 2118
6483.70 2128
6484.46 2247
6485.22 2295
6485.98 2297
6486.74 2297
6487.50 2363
6488.26 2440
6489.02 2419
6489.78 2446
6490.54 2410
6491.30 2344
6492.06 2409
6492.82 2632
6493.58 2651
6494.34 2725
6495.10 2808
6495.86 2699
6496.62 2741
6497.38 2736
6498.14 2736
6498.91 2770
6499.67 2766
6500.43 2728
6501.19 2651
6501.95 2768
6502.71 2831
6503.47 2773
6504.23 2792
6504.99 2883
6505.75 2935
6506.51 2910
6507.27 2949
6508.04 2967
6508.80 3138
6509.56 3295
6510.32 3267
6511.08 3430
6511.84 3351
6512.60 3335
6513.36 3366
6514.13 3375
6514.89 3432
6515.65 3360
6516.41 3421
6517.17 3477
6517.93 3391
6518.69 3451
6519.46 3598
6520.22 3680
6520.98 3981
6521.74 3995
6522.50 4285
6523.27 4392
6524.03 4808
6524.79 5283
6525.55 5605
6526.31 6307
6527.08 6843
6527.84 7165
6528.60 7446
6529.36 7526
6530.13 7321
6530.89 7092
6531.65 6706
6532.41 6507
6533.18 6676
6533.94 7072
6534.70 7999
6535.46 8903
6536.23 10042
6536.99 10593
6537.75 11164
6538.51 10838
6539.28 10123
6540.04 9150
6540.80 8260
6541.57 7295
6542.33 6092
6543.09 5016
6543.86 4551
6544.62 3994
6545.38 3642
6546.15 3454
6546.91 3231
6547.67 3105
6548.44 2917
6549.20 2913
6549.96 2906
6550.73 2863
6551.49 2959
6552.25 2910
6553.02 3000
6553.78 2950
6554.54 2853
6555.31 2913
6556.07 2947
6556.84 2958
6557.60 2760
6558.36 2779
6559.13 2784
6559.89 2842
6560.66 2863
6561.42 2919
6562.18 3060
6562.95 3144
6563.71 3261
6564.48 3303
6565.24 3414
6566.01 3529
6566.77 3587
6567.54 3620
6568.30 3612
6569.06 3513
6569.83 3499
6570.59 3501
6571.36 3492
6572.12 3599
6572.89 3691
6573.65 3803
6574.42 3892
6575.18 3944
6575.95 4100
6576.71 4064
6577.48 4133
6578.24 4252
6579.01 4122
6579.77 4094
6580.54 3873
6581.31 3918
6582.07 3933
6582.84 3864
6583.60 3719
6584.37 3705
6585.13 3606
6585.90 3677
6586.66 3788
6587.43 3639
6588.20 3598
6588.96 3601
6589.73 3835
6590.49 4135
6591.26 4402
6592.02 4756
6592.79 5304
6593.56 5560
6594.32 6142
6595.09 6416
6595.86 6587
6596.62 6463
6597.39 6349
6598.15 5763
6598.92 5245
6599.69 4941
6600.45 4418
6601.22 4144
6601.99 3766
6602.75 3517
6603.52 3324
6604.29 3232
6605.05 3276
6605.82 3223
6606.59 3190
6607.35 3104
6608.12 3133
6608.89 3088
6609.65 3030
6610.42 2917
6611.19 2931
6611.96 2930
6612.72 2897
6613.49 2785
6614.26 2831
6615.02 2899
6615.79 2864
6616.56 2739
6617.33 2651
6618.09 2738
6618.86 2769
6619.63 2684
6620.40 2783
6621.16 2686
6621.93 2734
6622.70 2861
6623.47 2832
6624.24 2830
6625.00 2663
6625.77 2597
6626.54 2745
6627.31 2620
6628.08 2683
6628.84 2793
6629.61 2751
6630.38 2897
6631.15 3060
6631.92 3306
6632.68 3560
6633.45 3813
6634.22 4040
6634.99 4185
6635.76 4228
6636.53 4061
6637.30 3852
6638.06 3630
6638.83 3369
6639.60 3124
6640.37 3096
6641.14 2943
6641.91 2741
6642.68 2719
6643.45 2615
6644.22 2586
6644.98 2654
6645.75 2535
6646.52 2617
6647.29 2719
6648.06 2807
6648.83 2818
6649.60 2955
6650.37 2895
6651.14 2924
6651.91 2935
6652.68 2844
6653.45 2929
6654.22 2837
6654.99 2760
6655.76 2751
6656.53 2701
6657.30 2523
6658.06 2489
6658.83 2481
6659.60 2472
6660.37 2330
6661.14 2295
6661.91 2351
6662.68 2343
6663.45 2284
6664.22 2259
6665.00 2186
6665.77 2089
6666.54 2123
6667.31 2136
6668.08 2120
6668.85 2277
6669.62 2340
6670.39 2356
6671.16 2273
6671.93 2388
6672.70 2458
6673.47 2440
6674.24 2492
6675.01 2430
6675.78 2337
6676.55 2233
6677.32 2261
6678.10 2382
6678.87 2293
6679.64 2287
6680.41 2340
6681.18 2364
6681.95 2426
6682.72 2495
6683.49 2439
6684.26 2486
6685.04 2682
6685.81 2806
6686.58 2871
6687.35 2835
6688.12 2718
6688.89 2586
6689.67 2603
6690.44 2427
6691.21 2367
6691.98 2266
6692.75 2123
6693.52 2043
6694.30 2173
6695.07 2187
6695.84 2037
6696.61 2074
6697.38 2055
6698.16 2077
6698.93 1993
6699.70 2090
6700.47 2089
6701.25 2052
6702.02 1972
6702.79 2084
6703.56 2033
6704.33 1969
6705.11 2089
6705.88 2110
6706.65 2031
6707.43 2100
6708.20 2067
6708.97 2061
6709.74 2141
6710.52 2006
6711.29 2065
6712.06 2039
6712.84 2132
6713.61 2157
6714.38 2043
6715.15 2026
6715.93 2063
6716.70 1981
6717.47 1930
6718.25 2001
6719.02 1976
6719.79 1979
6720.57 2077
6721.34 2104
6722.11 2129
6722.89 2069
6723.66 2038
6724.43 1959
6725.21 2040
6725.98 2073
6726.76 2111
6727.53 1957
6728.30 1896
6729.08 1885
6729.85 1913
6730.63 1902
6731.40 1863
6732.17 1918
6732.95 1933
6733.72 1983
6734.50 2015
6735.27 1985
6736.04 1890
6736.82 1921
6737.59 1994
6738.37 2074
6739.14 1995
6739.92 1997
6740.69 1968
6741.47 1908
6742.24 1966
6743.02 2054
6743.79 2083
6744.57 1993
6745.34 2021
6746.12 1983
6746.89 2043
6747.66 2066
6748.44 2197
6749.22 2255
6749.99 2186
6750.77 2209
6751.54 2210
6752.32 2409
6753.09 2359
6753.87 2476
6754.64 2420
6755.42 2275
6756.19 2260
6756.97 2222
6757.74 2089
6758.52 2058
6759.29 2037
6760.07 1957
6760.85 1988
6761.62 2053
6762.40 1988
6763.17 1869
6763.95 2002
6764.73 1975
6765.50 1911
6766.28 1913
6767.05 1957
6767.83 1958
6768.61 1943
6769.38 1912
6770.16 1839
6770.94 1861
6771.71 1851
6772.49 1910
6773.26 1939
6774.04 1843
6774.82 1928
6775.59 1963
6776.37 1983
6777.15 2023
6777.92 2091
6778.70 2081
6779.48 2173
6780.25 2165
6781.03 2097
6781.81 2018
6782.59 1896
6783.36 1996
6784.14 1946
6784.92 1961
6785.69 1916
6786.47 1862
6787.25 1770
6788.03 1811
6788.80 1739
6789.58 1686
6790.36 1682
6791.13 1671
6791.91 1648
6792.69 1571
6793.47 1622
6794.25 1649
6795.02 1678
6795.80 1678
6796.58 1740
6797.36 1717
6798.13 1614
6798.91 1736
6799.69 1778
6800.47 1737
6801.25 1614
6802.02 1747
6802.80 1773
6803.58 1850
6804.36 1732
6805.14 1639
6805.92 1676
6806.69 1718
6807.47 1784
6808.25 1791
6809.03 1712
6809.81 1700
6810.59 1632
6811.36 1675
6812.14 1607
6812.92 1634
6813.70 1697
6814.48 1744
6815.26 1748
6816.04 1727
6816.82 1720
6817.60 1729
6818.37 1774
6819.15 1758
6819.93 1774
6820.71 1715
6821.49 1694
6822.27 1679
6823.05 1741
6823.83 1691
6824.61 1802
6825.39 1814
6826.17 1787
6826.95 1750
6827.73 1649
6828.51 1668
6829.29 1643
6830.07 1727
6830.85 1678
6831.63 1727
6832.40 1770
6833.18 1742
6833.96 1773
6834.74 1721
6835.52 1735
6836.30 1735
6837.08 1636
6837.87 1637
6838.65 1741
6839.43 1681
6840.21 1693
6840.99 1648
6841.77 1576
6842.55 1583
6843.33 1562
6844.11 1582
6844.89 1691
6845.67 1795
6846.45 1851
6847.23 2058
6848.01 2402
6848.79 2626
6849.57 3009
6850.35 3616
6851.13 4001
6851.92 4169
6852.70 4248
6853.48 4096
6854.26 3690
6855.04 3243
6855.82 3097
6856.60 2648
6857.38 2360
6858.16 2116
6858.95 1946
6859.73 1966
6860.51 1890
6861.29 1813
6862.07 1702
6862.85 1796
6863.64 1751
6864.42 1759
6865.20 1787
6865.98 1808
6866.76 1833
6867.54 1772
6868.33 1818
6869.11 1809
6869.89 1785
6870.67 1784
6871.45 1697
6872.24 1691
6873.02 1728
6873.80 1635
6874.58 1667
6875.36 1654
6876.15 1684
6876.93 1739
6877.71 1766
6878.49 1778
6879.28 1798
6880.06 1792
6880.84 1836
6881.62 1890
6882.41 1903
6883.19 1944
6883.97 2034
6884.76 2004
6885.54 2195
6886.32 2412
6887.10 2543
6887.89 2687
6888.67 2840
6889.45 2964
6890.24 3005
6891.02 2709
6891.80 2426
6892.59 2325
6893.37 2310
6894.15 2159
6894.94 2166
6895.72 2073
6896.50 2075
6897.29 2054
6898.07 1991
6898.85 1984
6899.64 1955
6900.42 1971
6901.21 1848
6901.99 1877
6902.77 2006
6903.56 1968
6904.34 1972
6905.12 1992
6905.91 1965
6906.69 2058
6907.48 1987
6908.26 1958
6909.05 1936
6909.83 1938
6910.61 1847
6911.40 1892
6912.18 1849
6912.97 1879
6913.75 1865
6914.54 1835
6915.32 1758
6916.11 1696
6916.89 1827
6917.67 1840
6918.46 1837
6919.24 1869
6920.03 1964
6920.81 1798
6921.60 1756
6922.38 1825
6923.17 1892
6923.95 1892
6924.74 1869
6925.52 1899
6926.31 1817
6927.09 1869
6927.88 1981
6928.67 1981
6929.45 1894
6930.24 1959
6931.02 1981
6931.81 1903
6932.59 1928
6933.38 1908
6934.16 1838
6934.95 1884
6935.74 1911
6936.52 1876
6937.31 1941
6938.09 1949
6938.88 1837
6939.66 1885
6940.45 2021
6941.24 2107
6942.02 2096
6942.81 2127
6943.59 2118
6944.38 2267
6945.17 2327
6945.95 2338
6946.74 2295
6947.53 2301
6948.31 2268
6949.10 2325
6949.89 2109
6950.67 2141
6951.46 2206
6952.25 2287
6953.03 2264
6953.82 2293
6954.61 2373
6955.39 2478
6956.18 2487
6956.97 2481
6957.75 2496
6958.54 2428
6959.33 2563
6960.11 2622
6960.90 2564
6961.69 2620
6962.48 2540
6963.26 2611
6964.05 2574
6964.84 2592
6965.63 2574
6966.41 2716
6967.20 2687
6967.99 2826
6968.78 2913
6969.56 2945
6970.35 2938
6971.14 2944
6971.93 2903
6972.71 3073
6973.50 3049
6974.29 3014
6975.08 2998
6975.87 2999
6976.65 2948
6977.44 3176
6978.23 3151
6979.02 3316
6979.81 3500
6980.60 3695
6981.38 4191
6982.17 4647
6982.96 5456
6983.75 6486
6984.54 7476
6985.33 8696
6986.11 9688
6986.90 9840
6987.69 10058
6988.48 9361
6989.27 8482
6990.06 7807
6990.85 6844
6991.64 5799
6992.42 5278
6993.21 4685
6994.00 4393
6994.79 4247
6995.58 4427
6996.37 4782
6997.16 5514
6997.95 6567
6998.74 7710
6999.53 8552
7000.32 9478
7001.11 9686
7001.90 9437
7002.68 8698
7003.47 8109
7004.26 7259
7005.05 6430
7005.84 5202
7006.63 4507
7007.42 4223
7008.21 3499
7009.00 3206
7009.79 3019
7010.58 3041
7011.37 3099
7012.16 3193
7012.95 3218
7013.74 3206
7014.53 3105
7015.32 3071
7016.11 2968
7016.90 2939
7017.69 2814
7018.48 2606
7019.27 2580
7020.07 2645
7020.86 2652
7021.65 2642
7022.44 2713
7023.23 2944
7024.02 3102
7024.81 3179
7025.60 3213
7026.39 3185
7027.18 3121
7027.97 2952
7028.76 2907
7029.55 2892
7030.35 2680
7031.14 2594
7031.93 2429
7032.72 2463
7033.51 2431
7034.30 2520
7035.09 2459
7035.88 2528
7036.68 2588
7037.47 2751
7038.26 2929
7039.05 2984
7039.84 2970
7040.63 2903
7041.43 2802
7042.22 2737
7043.01 2666
7043.80 2621
7044.59 2670
7045.38 2529
7046.18 2545
7046.97 2551
7047.76 2656
7048.55 2767
7049.35 2956
7050.14 2943
7050.93 3092
7051.72 3028
7052.51 2915
7053.31 2757
7054.10 2702
7054.89 2549
7055.68 2448
7056.48 2392
7057.27 2272
7058.06 2284
7058.85 2327
7059.65 2249
7060.44 2304
7061.23 2369
7062.03 2346
7062.82 2248
7063.61 2265
7064.40 2306
7065.20 2317
7065.99 2301
7066.78 2315
7067.58 2235
7068.37 2251
7069.16 2214
7069.96 2176
7070.75 2151
7071.54 2063
7072.34 2111
7073.13 2082
7073.92 2006
7074.72 2036
7075.51 1979
7076.30 2032
7077.10 1946
7077.89 1970
7078.69 1993
7079.48 2024
7080.27 2041
7081.07 1852
7081.86 1856
7082.66 1865
7083.45 1902
7084.24 1956
7085.04 1956
7085.83 2014
7086.63 2038
7087.42 2029
7088.21 2067
7089.01 2047
7089.80 2071
7090.60 2083
7091.39 1916
7092.19 1826
7092.98 1902
7093.78 1899
7094.57 1666
7095.37 1708
7096.16 1697
7096.96 1676
7097.75 1661
7098.55 1555
7099.34 1573
7100.14 1615
7100.93 1521
7101.73 1610
7102.52 1645
7103.32 1487
7104.11 1451
7104.91 1408
7105.70 1495
7106.50 1513
7107.29 1434
7108.09 1507
7108.88 1451
7109.68 1405
7110.47 1412
7111.27 1482
7112.07 1449
7112.86 1504
7113.66 1505
7114.45 1429
7115.25 1487
7116.04 1526
7116.84 1542
7117.64 1412
7118.43 1412
7119.23 1517
7120.02 1495
7120.82 1503
7121.62 1395
7122.41 1499
7123.21 1471
7124.01 1422
7124.80 1381
7125.60 1464
7126.40 1422
7127.19 1437
7127.99 1484
7128.79 1515
7129.58 1448
7130.38 1470
7131.18 1527
7131.97 1464
7132.77 1478
7133.57 1452
7134.36 1535
7135.16 1528
7135.96 1465
7136.75 1454
7137.55 1409
7138.35 1412
7139.14 1452
7139.94 1401
7140.74 1433
7141.54 1466
7142.33 1438
7143.13 1449
7143.93 1555
7144.73 1519
7145.52 1515
7146.32 1491
7147.12 1506
7147.92 1434
7148.71 1460
7149.51 1410
7150.31 1376
7151.11 1419
7151.91 1404
7152.70 1401
7153.50 1343
7154.30 1413
7155.10 1337
7155.90 1367
7156.69 1355
7157.49 1415
7158.29 1372
7159.09 1485
7159.89 1430
7160.69 1338
7161.48 1412
7162.28 1382
7163.08 1346
7163.88 1318
7164.68 1430
7165.48 1390
7166.28 1327
7167.07 1392
7167.87 1431
7168.67 1349
7169.47 1307
7170.27 1367
7171.07 1318
7171.87 1432
7172.67 1400
7173.47 1347
7174.27 1351
7175.06 1315
7175.86 1374
7176.66 1373
7177.46 1470
7178.26 1344
7179.06 1323
7179.86 1335
7180.66 1425
7181.46 1425
7182.26 1424
7183.06 1429
7183.86 1582
7184.66 1615
7185.46 1642
7186.26 1549
7187.06 1498
7187.86 1318
7188.66 1429
7189.46 1400
7190.26 1337
7191.06 1306
7191.86 1356
7192.66 1362
7193.46 1224
7194.26 1299
7195.06 1257
7195.86 1227
7196.66 1304
7197.46 1323
7198.26 1325
7199.06 1324
7199.86 1285
7200.66 1343
7201.46 1361
7202.26 1378
7203.06 1378
7203.87 1350
7204.67 1283
7205.47 1285
7206.27 1309
7207.07 1235
7207.87 1212
7208.67 1207
7209.47 1234
7210.27 1212
7211.07 1224
7211.88 1198
7212.68 1197
7213.48 1168
7214.28 1244
7215.08 1278
7215.88 1355
7216.68 1332
7217.49 1264
7218.29 1215
7219.09 1346
7219.89 1257
7220.69 1270
7221.49 1281
7222.30 1337
7223.10 1319
7223.90 1290
7224.70 1338
7225.50 1269
7226.31 1248
7227.11 1262
7227.91 1356
7228.71 1309
7229.51 1327
7230.32 1315
7231.12 1317
7231.92 1371
7232.72 1377
7233.53 1374
7234.33 1358
7235.13 1249
7235.93 1302
7236.74 1385
7237.54 1403
7238.34 1412
7239.14 1478
7239.95 1550
7240.75 1570
7241.55 1539
7242.36 1656
7243.16 1492
7243.96 1384
7244.77 1411
7245.57 1489
7246.37 1445
7247.17 1341
7247.98 1457
7248.78 1514
7249.58 1394
7250.39 1370
7251.19 1463
7251.99 1469
7252.80 1502
7253.60 1437
7254.41 1491
7255.21 1488
7256.01 1482
7256.82 1505
7257.62 1528
7258.42 1582
7259.23 1582
7260.03 1486
7260.84 1508
7261.64 1535
7262.44 1555
7263.25 1579
7264.05 1615
7264.86 1558
7265.66 1618
7266.46 1669
7267.27 1726
7268.07 1727
7268.88 1725
7269.68 1759
7270.49 1726
7271.29 1689
7272.10 1781
7272.90 1796
7273.71 1847
7274.51 1790
7275.31 1770
7276.12 1877
7276.92 1840
7277.73 1893
7278.53 2054
7279.34 2097
7280.14 2174
7280.95 2565
7281.75 2746
7282.56 3169
7283.37 3737
7284.17 4202
7284.98 4511
7285.78 4647
7286.59 4582
7287.39 4443
7288.20 4015
7289.00 3566
7289.81 3104
7290.61 2755
7291.42 2608
7292.23 2399
7293.03 2210
7293.84 2233
7294.64 2089
7295.45 2116
7296.25 2114
7297.06 2202
7297.87 2112
7298.67 2143
7299.48 2107
7300.28 2121
7301.09 2198
7301.90 2241
7302.70 2333
7303.51 2397
7304.32 2418
7305.12 2384
7305.93 2514
7306.74 2609
7307.54 2767
7308.35 3002
7309.16 3283
7309.96 3505
7310.77 3749
7311.58 3825
7312.38 3817
7313.19 3665
7314.00 3611
7314.80 3428
7315.61 3256
7316.42 3300
7317.22 3388
7318.03 3640
7318.84 3947
7319.65 4403
7320.45 4724
7321.26 4946
7322.07 5281
7322.88 5293
7323.68 5183
7324.49 4664
7325.30 4240
7326.11 3870
7326.91 3319
7327.72 2958
7328.53 2634
7329.34 2417
7330.14 2269
7330.95 2191
7331.76 2144
7332.57 1999
7333.38 2087
7334.18 2053
7334.99 1857
7335.80 2045
7336.61 2120
7337.42 2011
7338.22 2146
7339.03 2122
7339.84 2128
7340.65 2142
7341.46 2053
7342.27 1971
7343.07 2068
7343.88 2129
7344.69 2174
7345.50 2123
7346.31 2221
7347.12 2260
7347.93 2443
7348.74 2349
7349.54 2224
7350.35 2263
7351.16 2283
7351.97 2153
7352.78 2020
7353.59 2095
7354.40 2047
7355.21 2049
7356.02 2011
7356.83 2081
7357.64 2082
7358.45 2094
7359.25 2154
7360.06 2195
7360.87 2305
7361.68 2176
7362.49 2302
7363.30 2315
7364.11 2287
7364.92 2226
7365.73 2151
7366.54 2165
7367.35 2090
7368.16 2025
7368.97 2085
7369.78 2077
7370.59 2067
7371.40 2094
7372.21 2063
7373.02 2167
7373.83 2083
7374.64 2210
7375.45 2216
7376.26 2301
7377.07 2348
7377.88 2546
7378.69 2721
7379.50 2985
7380.31 3175
7381.13 3265
7381.94 3409
7382.75 3634
7383.56 3549
7384.37 3442
7385.18 3134
7385.99 2981
7386.80 2759
7387.61 2549
7388.42 2307
7389.23 2215
7390.05 2136
7390.86 2030
7391.67 1984
7392.48 1968
7393.29 1949
7394.10 1885
7394.91 1927
7395.72 2022
7396.54 2169
7397.35 2111
7398.16 2278
7398.97 2453
7399.78 2674
7400.59 2854
7401.41 2980
7402.22 3056
7403.03 3035
7403.84 2906
7404.65 2790
7405.46 2802
7406.28 2503
7407.09 2502
7407.90 2368
7408.71 2413
7409.52 2328
7410.34 2237
7411.15 2138
7411.96 2021
7412.77 1877
7413.59 1911
7414.40 1887
7415.21 1735
7416.02 1707
7416.84 1699
7417.65 1822
7418.46 1786
7419.27 1746
7420.09 1758
7420.90 1766
7421.71 1688
7422.53 1736
7423.34 1662
7424.15 1606
7424.96 1588
7425.78 1613
7426.59 1681
7427.40 1584
7428.22 1569
7429.03 1544
7429.84 1530
7430.66 1563
7431.47 1551
7432.28 1544
7433.10 1501
7433.91 1453
7434.72 1524
7435.54 1536
7436.35 1580
7437.17 1613
7437.98 1650
7438.79 1617
7439.61 1622
7440.42 1720
7441.23 1705
7442.05 1631
7442.86 1636
7443.68 1632
7444.49 1577
7445.30 1615
7446.12 1502
7446.93 1504
7447.75 1457
7448.56 1528
7449.38 1428
7450.19 1487
7451.00 1462
7451.82 1399
7452.63 1443
7453.45 1380
7454.26 1447
7455.08 1437
7455.89 1368
7456.71 1462
7457.52 1527
7458.34 1458
7459.15 1466
7459.97 1500
7460.78 1435
7461.60 1467
7462.41 1404
7463.23 1449
7464.04 1456
7464.86 1500
7465.67 1483
7466.49 1388
7467.30 1425
7468.12 1479
7468.93 1529
7469.75 1471
7470.56 1450
7471.38 1435
7472.20 1428
7473.01 1497
7473.83 1490
7474.64 1432
7475.46 1424
7476.27 1477
7477.09 1325
7477.91 1299
7478.72 1304
7479.54 1273
7480.35 1339
7481.17 1323
7481.99 1306
7482.80 1325
7483.62 1379
7484.44 1343
7485.25 1317
7486.07 1259
7486.88 1299
7487.70 1305
7488.52 1332
7489.33 1316
7490.15 1289
7490.97 1180
7491.78 1231
7492.60 1317
7493.42 1270
7494.23 1293
7495.05 1368
7495.87 1281
7496.69 1193
7497.50 1181
7498.32 1203
7499.14 1287
7499.95 1264
7500.77 1236
7501.59 1192
7502.40 1136
7503.22 1261
7504.04 1292
7504.86 1331
7505.67 1219
7506.49 1255
7507.31 1228
7508.13 1233
7508.94 1185
7509.76 1201
7510.58 1236
7511.40 1189
7512.22 1126
7513.03 1200
7513.85 1254
7514.67 1307
7515.49 1252
7516.31 1194
7517.12 1227
7517.94 1222
7518.76 1253
7519.58 1197
7520.40 1189
7521.21 1223
7522.03 1268
7522.85 1226
7523.67 1169
7524.49 1088
7525.31 1148
7526.12 1173
7526.94 1222
7527.76 1158
7528.58 1166
7529.40 1228
7530.22 1221
7531.04 1159
7531.86 1177
7532.67 1200
7533.49 1155
7534.31 1167
7535.13 1222
7535.95 1183
7536.77 1188
7537.59 1284
7538.41 1257
7539.23 1246
7540.05 1178
7540.87 1237
7541.69 1228
7542.51 1278
7543.32 1267
7544.14 1316
7544.96 1332
7545.78 1331
7546.60 1324
7547.42 1305
7548.24 1226
7549.06 1251
7549.88 1301
7550.70 1256
7551.52 1255
7552.34 1269
7553.16 1254
7553.98 1277
7554.80 1318
7555.62 1313
7556.44 1326
7557.26 1287
7558.08 1245
7558.90 1400
7559.72 1411
7560.54 1425
7561.36 1435
7562.19 1370
7563.01 1336
7563.83 1420
7564.65 1383
7565.47 1306
7566.29 1221
7567.11 1270
7567.93 1320
7568.75 1298
7569.57 1392
7570.39 1429
7571.21 1357
7572.03 1330
7572.86 1358
7573.68 1325
7574.50 1256
7575.32 1322
7576.14 1370
7576.96 1289
7577.78 1271
7578.60 1182
7579.43 1211
7580.25 1345
7581.07 1338
7581.89 1327
7582.71 1333
7583.53 1317
7584.36 1355
7585.18 1347
7586.00 1463
7586.82 1602
7587.64 1574
7588.47 1577
7589.29 1596
7590.11 1628
7590.93 1565
7591.75 1531
7592.58 1599
7593.40 1467
7594.22 1484
7595.04 1379
7595.86 1482
7596.69 1492
7597.51 1519
7598.33 1526
7599.15 1541
7599.98 1580
7600.80 1692
7601.62 1764
7602.45 2004
7603.27 2069
7604.09 2164
7604.91 2350
7605.74 2322
7606.56 2276
7607.38 2158
7608.21 2061
7609.03 1972
7609.85 1764
7610.67 1786
7611.50 1712
7612.32 1589
7613.14 1550
7613.97 1531
7614.79 1572
7615.61 1504
7616.44 1585
7617.26 1611
7618.08 1744
7618.91 1708
7619.73 1666
7620.56 1618
7621.38 1531
7622.20 1621
7623.03 1545
7623.85 1556
7624.67 1651
7625.50 1695
7626.32 1748
7627.15 1786
7627.97 1851
7628.80 2126
7629.62 2187
7630.44 2393
7631.27 2553
7632.09 2703
7632.92 2780
7633.74 2785
7634.57 2622
7635.39 2384
7636.21 2201
7637.04 2054
7637.86 1871
7638.69 1650
7639.51 1601
7640.34 1498
7641.16 1494
7641.99 1441
7642.81 1413
7643.64 1401
7644.46 1400
7645.29 1322
7646.11 1322
7646.94 1348
7647.76 1361
7648.59 1369
7649.41 1288
7650.24 1275
7651.06 1259
7651.89 1272
7652.71 1274
7653.54 1235
7654.37 1222
7655.19 1289
7656.02 1187
7656.84 1184
7657.67 1239
7658.49 1256
7659.32 1238
7660.14 1174
7660.97 1190
7661.80 1229
7662.62 1239
7663.45 1217
7664.27 1235
7665.10 1252
7665.93 1271
7666.75 1291
7667.58 1345
7668.41 1313
7669.23 1310
7670.06 1341
7670.88 1316
7671.71 1254
7672.54 1238
7673.36 1261
7674.19 1240
7675.02 1213
7675.84 1131
7676.67 1101
7677.50 1153
7678.32 1225
7679.15 1155
7679.98 1109
7680.81 1137
7681.63 1108
7682.46 1139
7683.29 1139
7684.11 1161
7684.94 1213
7685.77 1199
7686.59 1206
7687.42 1187
7688.25 1192
7689.08 1146
7689.90 1179
7690.73 1164
7691.56 1134
7692.39 1155
7693.21 1180
7694.04 1164
7694.87 1140
7695.70 1183
7696.53 1169
7697.35 1158
7698.18 1105
7699.01 1211
7699.84 1242
7700.66 1197
7701.49 1155
7702.32 1143
7703.15 1228
7703.98 1164
7704.81 1248
7705.63 1218
7706.46 1156
7707.29 1176
7708.12 1175
7708.95 1166
7709.78 1085
7710.60 1115
7711.43 1112
7712.26 1106
7713.09 1100
7713.92 1149
7714.75 1191
7715.58 1254
7716.41 1115
7717.23 1115
7718.06 1128
7718.89 1126
7719.72 1131
7720.55 1114
7721.38 1143
7722.21 1107
7723.04 1089
7723.87 1082
7724.70 1107
7725.53 1063
7726.36 1081
7727.18 1021
7728.01 1006
7728.84 1034
7729.67 1042
7730.50 1075
7731.33 1114
7732.16 1044
7732.99 1071
7733.82 1075
7734.65 1063
7735.48 1030
7736.31 995
7737.14 977
7737.97 977
7738.80 1071
7739.63 1043
7740.46 969
7741.29 948
7742.12 1032
7742.95 1103
7743.78 1135
7744.61 1181
7745.44 1289
7746.27 1344
7747.10 1330
7747.94 1404
7748.77 1428
7749.60 1388
7750.43 1428
7751.26 1378
7752.09 1316
7752.92 1293
7753.75 1160
7754.58 1071
7755.41 1044
7756.24 1054
7757.07 1057
7757.91 1024
7758.74 1051
7759.57 1080
7760.40 1027
7761.23 1046
7762.06 1031
7762.89 993
7763.72 996
7764.56 1092
7765.39 1060
7766.22 992
7767.05 996
7767.88 1015
7768.71 925
7769.55 1014
7770.38 994
7771.21 1077
7772.04 1083
7772.87 1022
7773.70 995
7774.54 1035
7775.37 1057
7776.20 1028
7777.03 1012
7777.86 1019
7778.70 1039
7779.53 1095
7780.36 1081
7781.19 1089
7782.03 1006
7782.86 1056
7783.69 1069
7784.52 1056
7785.36 1074
7786.19 1007
7787.02 968
7787.85 1080
7788.69 1123
7789.52 1087
7790.35 1058
7791.19 1057
7792.02 1024
7792.85 1021
7793.68 1034
7794.52 993
7795.35 1055
7796.18 1057
7797.02 1063
7797.85 1005
7798.68 986
7799.52 1007
7800.35 1088
7801.18 1118
7802.02 1154
7802.85 1043
7803.68 1080
7804.52 1121
7805.35 1115
7806.18 1060
7807.02 1096
7807.85 1148
7808.69 1143
7809.52 1168
7810.35 1144
7811.19 1213
7812.02 1190
7812.86 1236
7813.69 1350
7814.52 1429
7815.36 1430
7816.19 1580
7817.03 1512
7817.86 1516
7818.70 1546
7819.53 1348
7820.36 1364
7821.20 1274
7822.03 1209
7822.87 1199
7823.70 1275
7824.54 1202
7825.37 1181
7826.21 1198
7827.04 1171
7827.88 1163
7828.71 1179
7829.55 1112
7830.38 1113
7831.22 1189
7832.05 1197
7832.89 1093
7833.72 1154
7834.56 1205
7835.39 1154
7836.23 1181
7837.06 1235
7837.90 1227
7838.73 1150
7839.57 1162
7840.40 1185
7841.24 1200
7842.07 1170
7842.91 1224
7843.75 1185
7844.58 1140
7845.42 1192
7846.25 1198
7847.09 1201
7847.93 1131
7848.76 1067
7849.60 1061
7850.43 1052
7851.27 1062
7852.11 1138
7852.94 1088
7853.78 1093
7854.61 1131
7855.45 1138
7856.29 1110
7857.12 1146
7857.96 1168
7858.80 1190
7859.63 1229
7860.47 1247
7861.31 1148
7862.14 1113
7862.98 1070
7863.82 1076
7864.65 1062
7865.49 1016
7866.33 1037
7867.16 1032
7868.00 1090
7868.84 1099
7869.67 1116
7870.51 1116
7871.35 1161
7872.19 1101
7873.02 1059
7873.86 1129
7874.70 1116
7875.53 1186
7876.37 1166
7877.21 1152
7878.05 1283
7878.88 1238
7879.72 1258
7880.56 1269
7881.40 1194
7882.24 1221
7883.07 1124
7883.91 1088
7884.75 1009
7885.59 1086
7886.42 1088
7887.26 1136
7888.10 1139
7888.94 1109
7889.78 1178
7890.62 1195
7891.45 1224
7892.29 1232
7893.13 1218
7893.97 1217
7894.81 1152
7895.65 1133
7896.48 1146
7897.32 1114
7898.16 1119
7899.00 1244
7899.84 1200
7900.68 1105
7901.52 1171
7902.35 1158
7903.19 1160
7904.03 1174
7904.87 1170
7905.71 1118
7906.55 1091
7907.39 1038
7908.23 1050
7909.07 1033
7909.91 1015
7910.75 1035
7911.58 1012
7912.42 1084
7913.26 1079
7914.10 1159
7914.94 1214
7915.78 1283
7916.62 1339
7917.46 1379
7918.30 1432
7919.14 1404
7919.98 1389
7920.82 1399
7921.66 1435
7922.50 1266
7923.34 1273
7924.18 1156
7925.02 1158
7925.86 1083
7926.70 1104
7927.54 1053
7928.38 1013
7929.22 1045
7930.06 1133
7930.90 1029
7931.74 1004
7932.58 1022
7933.42 1030
7934.26 998
7935.10 998
7935.94 995
7936.78 987
7937.62 1003
7938.47 975
7939.31 996
7940.15 1033
7940.99 994
7941.83 1001
7942.67 1000
7943.51 1088
7944.35 1067
7945.19 1087
7946.03 1104
7946.88 1126
7947.72 1070
7948.56 1093
7949.40 1095
7950.24 1031
7951.08 995
7951.92 1049
7952.76 1087
7953.61 1087
7954.45 1099
7955.29 1094
7956.13 1143
7956.97 1106
7957.81 1073
7958.66 1096
7959.50 1061
7960.34 1053
7961.18 1059
7962.02 1101
7962.87 1154
7963.71 1166
7964.55 1078
7965.39 1063
7966.23 1096
7967.08 1172
7967.92 1138
7968.76 1127
7969.60 1145
7970.45 1188
7971.29 1102
7972.13 1135
7972.97 1068
7973.82 1175
7974.66 1096
7975.50 1055
7976.34 1002
7977.19 1064
7978.03 1042
7978.87 1023
7979.72 1090
7980.56 1132
7981.40 1083
7982.24 1074
7983.09 1143
7983.93 1007
7984.77 1024
7985.62 1037
7986.46 1037
7987.30 1029
7988.15 992
7988.99 991
7989.83 1001
7990.68 1001
7991.52 1029
7992.36 1058
7993.21 987
7994.05 991
7994.90 955
7995.74 961
7996.58 959
7997.43 960
7998.27 944
7999.11 892
7999.96 886
8000.80 940
8001.65 947
8002.49 988
8003.34 896
8004.18 928
8005.02 890
8005.87 952
8006.71 952
8007.56 933
8008.40 903
8009.25 873
8010.09 884
8010.93 888
8011.78 897
8012.62 894
8013.47 947
8014.31 892
8015.16 887
8016.00 929
8016.85 976
8017.69 919
8018.54 951
8019.38 884
8020.23 888
8021.07 824
8021.92 849
8022.76 855
8023.61 875
8024.45 905
8025.30 902
8026.14 941
8026.99 860
8027.83 874
8028.68 867
8029.53 919
8030.37 887
8031.22 880
8032.06 839
8032.91 857
8033.75 916
8034.60 956
8035.45 907
8036.29 873
8037.14 893
8037.98 876
8038.83 923
8039.68 898
8040.52 936
8041.37 960
8042.21 939
8043.06 947
8043.91 963
8044.75 859
8045.60 938
8046.45 983
8047.29 953
8048.14 889
8048.99 896
8049.83 924
8050.68 941
8051.53 869
8052.37 924
8053.22 966
8054.07 917
8054.91 923
8055.76 917
8056.61 951
8057.45 857
8058.30 878
8059.15 918
8060.00 846
8060.84 773
8061.69 854
8062.54 866
8063.38 864
8064.23 872
8065.08 880
8065.93 810
8066.77 851
8067.62 910
8068.47 912
8069.32 869
8070.16 839
8071.01 895
8071.86 891
8072.71 872
8073.56 857
8074.40 862
8075.25 866
8076.10 869
8076.95 895
8077.80 891
8078.64 845
8079.49 800
8080.34 809
8081.19 835
8082.04 855
8082.89 881
8083.73 882
8084.58 835
8085.43 809
8086.28 876
8087.13 844
8087.98 829
8088.82 891
8089.67 869
8090.52 834
8091.37 833
8092.22 861
8093.07 861
8093.92 876
8094.77 854
8095.62 838
8096.46 806
8097.31 800
8098.16 854
8099.01 854
8099.86 855
8100.71 857
8101.56 825
8102.41 832
8103.26 846
8104.11 863
8104.96 883
8105.81 899
8106.66 872
8107.51 933
8108.36 882
8109.21 811
8110.06 875
8110.91 851
8111.76 885
8112.61 917
8113.46 908
8114.31 884
8115.16 844
8116.01 927
8116.86 902
8117.71 867
8118.56 924
8119.41 964
8120.26 939
8121.11 962
8121.96 939
8122.81 962
8123.66 952
8124.51 1003
8125.36 936
8126.21 901
8127.06 936
8127.91 942
8128.76 933
8129.61 916
8130.46 915
8131.31 926
8132.17 916
8133.02 1024
8133.87 1055
8134.72 971
8135.57 969
8136.42 1055
8137.27 1079
8138.12 1058
8138.97 951
8139.83 1035
8140.68 1069
8141.53 1042
8142.38 1028
8143.23 1151
8144.08 1124
8144.94 1106
8145.79 1119
8146.64 1040
8147.49 1077
8148.34 1087
8149.19 1088
8150.05 1129
8150.90 1122
8151.75 1150
8152.60 1181
8153.45 1338
8154.31 1427
8155.16 1424
8156.01 1461
8156.86 1477
8157.71 1335
8158.57 1242
8159.42 1208
8160.27 1138
8161.12 1019
8161.98 980
8162.83 927
8163.68 969
8164.53 971
8165.39 1095
8166.24 981
8167.09 1021
8167.95 1017
8168.80 1063
8169.65 1098
8170.50 1020
8171.36 1033
8172.21 1059
8173.06 997
8173.92 970
8174.77 974
8175.62 991
8176.48 990
8177.33 851
8178.18 950
8179.04 976
8179.89 936
8180.74 885
8181.60 926
8182.45 956
8183.30 878
8184.16 848
8185.01 851
8185.86 908
8186.72 877
8187.57 928
8188.43 914
8189.28 887
8190.13 880
8190.99 869
8191.84 903
8192.70 825
8193.55 827
8194.40 845
8195.26 839
8196.11 858
8196.97 823
8197.82 828
8198.68 836
8199.53 844
8200.39 837
8201.24 839
8202.09 860
8202.95 857
8203.80 841
8204.66 750
8205.51 822
8206.37 858
8207.22 808
8208.08 799
8208.93 854
8209.79 850
8210.64 928
8211.50 862
8212.35 802
8213.21 846
8214.06 838
8214.92 896
8215.77 913
8216.63 885
8217.49 899
8218.34 862
8219.20 875
8220.05 931
8220.91 892
8221.76 843
8222.62 881
8223.47 956
8224.33 930
8225.19 890
8226.04 886
8226.90 971
8227.75 909
8228.61 849
8229.47 855
8230.32 815
8231.18 907
8232.03 850
8232.89 833
8233.75 848
8234.60 852
8235.46 862
8236.32 853
8237.17 896
8238.03 866
8238.88 808
8239.74 812
8240.60 808
8241.45 803
8242.31 825
8243.17 808
8244.02 857
8244.88 815
8245.74 862
8246.60 932
8247.45 893
8248.31 884
8249.17 868
8250.02 770
8250.88 811
8251.74 804
8252.59 861
8253.45 827
8254.31 793
8255.17 805
8256.02 810
8256.88 867
8257.74 853
8258.60 840
8259.45 823
8260.31 803
8261.17 859
8262.03 887
8262.89 826
8263.74 870
8264.60 772
8265.46 826
8266.32 824
8267.17 792
8268.03 753
8268.89 796
8269.75 796
8270.61 814
8271.47 824
8272.32 813
8273.18 817
8274.04 881
8274.90 879
8275.76 871
8276.62 875
8277.47 907
8278.33 829
8279.19 826
8280.05 858
8280.91 837
8281.77 819
8282.63 834
8283.48 824
8284.34 841
8285.20 861
8286.06 860
8286.92 892
8287.78 872
8288.64 837
8289.50 936
8290.36 906
8291.22 901
8292.08 856
8292.94 852
8293.79 864
8294.65 927
8295.51 841
8296.37 865
8297.23 864
8298.09 933
8298.95 909
8299.81 917
8300.67 993
8301.53 874
8302.39 945
8303.25 940
8304.11 965
8304.97 949
8305.83 988
8306.69 965
8307.55 910
8308.41 916
8309.27 913
8310.13 971
8310.99 913
8311.85 898
8312.71 950
8313.57 1004
8314.43 958
8315.29 1021
8316.15 1020
8317.01 1035
8317.88 1065
8318.74 1011
8319.60 999
8320.46 950
8321.32 935
8322.18 962
8323.04 945
8323.90 862
8324.76 870
8325.62 903
8326.48 912
8327.34 904
8328.21 859
8329.07 879
8329.93 875
8330.79 916
8331.65 935
8332.51 915
8333.37 878
8334.24 914
8335.10 925
8335.96 879
8336.82 921
8337.68 900
8338.54 927
8339.41 909
8340.27 905
8341.13 1011
8341.99 1026
8342.85 982
8343.71 939
8344.58 1040
8345.44 996
8346.30 1017
8347.16 1035
8348.02 960
8348.89 947
8349.75 953
8350.61 958
8351.47 953
8352.34 929
8353.20 960
8354.06 929
8354.92 929
8355.79 928
8356.65 931
8357.51 999
8358.37 968
8359.24 1029
8360.10 995
8360.96 911
8361.83 900
8362.69 916
8363.55 953
8364.41 913
8365.28 904
8366.14 933
8367.00 991
8367.87 930
8368.73 955
8369.59 958
8370.46 979
8371.32 994
8372.18 1046
8373.05 1013
8373.91 988
8374.77 1025
8375.64 982
8376.50 940
8377.37 996
8378.23 987
8379.09 972
8379.96 944
8380.82 933
8381.68 979
8382.55 995
8383.41 1042
8384.28 1085
8385.14 1182
8386.01 1127
8386.87 1126
8387.73 1116
8388.60 1123
8389.46 1119
8390.33 1103
8391.19 1029
8392.06 1022
8392.92 1051
8393.78 1056
8394.65 1094
8395.51 1067
8396.38 1173
8397.24 1157
8398.11 1166
8398.97 1184
8399.84 1132
8400.70 1084
8401.57 1163
8402.43 1218
8403.30 1199
8404.16 1132
8405.03 1102
8405.89 1120
8406.76 1176
8407.62 1185
8408.49 1197
8409.35 1137
8410.22 1172
8411.08 1146
8411.95 1152
8412.82 1228
8413.68 1215
8414.55 1199
8415.41 1171
8416.28 1200
8417.14 1231
8418.01 1234
8418.88 1256
8419.74 1267
8420.61 1238
8421.47 1246
8422.34 1310
8423.21 1394
8424.07 1391
8424.94 1460
8425.80 1462
8426.67 1472
8427.54 1578
8428.40 1491
8429.27 1481
8430.14 1467
8431.00 1473
8431.87 1590
8432.74 1536
8433.60 1592
8434.47 1607
8435.34 1623
8436.20 1729
8437.07 1695
8437.94 1605
8438.80 1695
8439.67 1820
8440.54 1879
8441.40 1928
8442.27 1967
8443.14 2103
8444.00 2155
8444.87 2022
8445.74 1905
8446.61 1921
8447.47 1955
8448.34 1960
8449.21 1960
8450.08 1983
8450.94 2145
8451.81 2318
8452.68 2437
8453.55 2771
8454.41 3237
8455.28 3619
8456.15 3942
8457.02 4212
8457.88 4300
8458.75 4096
8459.62 3803
8460.49 3536
8461.36 3345
8462.22 3070
8463.09 2852
8463.96 2728
8464.83 2741
8465.70 2836
8466.57 3277
8467.43 3983
8468.30 4904
8469.17 5630
8470.04 6659
8470.91 7076
8471.78 7176
8472.65 6811
8473.51 6126
8474.38 5297
8475.25 4543
8476.12 3772
8476.99 3221
8477.86 2810
8478.73 2516
8479.60 2311
8480.46 2184
8481.33 2069
8482.20 2006
8483.07 1881
8483.94 1865
8484.81 1832
8485.68 1804
8486.55 1790
8487.42 1843
8488.29 1746
8489.16 1758
8490.03 1703
8490.90 1747
8491.77 1790
8492.64 1727
8493.51 1878
8494.37 1878
8495.24 1866
8496.11 1855
8496.98 1934
8497.85 2004
8498.72 1835
8499.59 1869
8500.46 1855
8501.33 1767
8502.20 1673
8503.07 1688
8503.94 1657
8504.82 1698
8505.69 1945
8506.56 2117
8507.43 2215
8508.30 2351
8509.17 2377
8510.04 2396
8510.91 2270
8511.78 2152
8512.65 2047
8513.52 1936
8514.39 1885
8515.26 1753
8516.13 1736
8517.00 1693
8517.87 1635
8518.75 1617
8519.62 1564
8520.49 1512
8521.36 1585
8522.23 1678
8523.10 1639
8523.97 1582
8524.84 1574
8525.71 1737
8526.59 1755
8527.46 1651
8528.33 1674
8529.20 1684
8530.07 1689
8530.94 1769
8531.82 1824
8532.69 1835
8533.56 1787
8534.43 1777
8535.30 1782
8536.17 1782
8537.05 1789
8537.92 1741
8538.79 1700
8539.66 1719
8540.53 1767
8541.41 1632
8542.28 1628
8543.15 1636
8544.02 1695
8544.90 1709
8545.77 1729
8546.64 1761
8547.51 1799
8548.39 1786
8549.26 1757
8550.13 1738
8551.00 1823
8551.88 1767
8552.75 1827
8553.62 1854
8554.49 1907
8555.37 1957
8556.24 1894
8557.11 1801
8557.99 1697
8558.86 1658
8559.73 1567
8560.60 1527
8561.48 1419
8562.35 1420
8563.22 1413
8564.10 1361
8564.97 1300
8565.84 1359
8566.72 1353
8567.59 1306
8568.46 1357
8569.34 1348
8570.21 1312
8571.09 1300
8571.96 1315
8572.83 1306
8573.71 1332
8574.58 1275
8575.45 1306
8576.33 1292
8577.20 1240
8578.08 1229
8578.95 1167
8579.82 1257
8580.70 1204
8581.57 1215
8582.45 1264
8583.32 1227
8584.20 1221
8585.07 1207
8585.94 1242
8586.82 1210
8587.69 1269
8588.57 1240
8589.44 1210
8590.32 1221
8591.19 1213
8592.07 1199
8592.94 1178
8593.82 1244
8594.69 1244
8595.57 1164
8596.44 1251
8597.32 1273
8598.19 1183
8599.07 1196
8599.94 1118
8600.82 1203
8601.69 1246
8602.57 1223
8603.44 1125
8604.32 1140
8605.19 1199
8606.07 1206
8606.94 1197
8607.82 1137
8608.69 1162
8609.57 1145
8610.45 1160
8611.32 1156
8612.20 1149
8613.07 1187
8613.95 1153
8614.82 1175
8615.70 1194
8616.58 1163
8617.45 1151
8618.33 1214
8619.21 1135
8620.08 1154
8620.96 1181
8621.83 1231
8622.71 1180
8623.59 1221
8624.46 1252
8625.34 1315
8626.22 1261
8627.09 1245
8627.97 1274
8628.85 1269
8629.72 1273
8630.60 1246
8631.48 1225
8632.35 1230
8633.23 1316
8634.11 1300
8634.98 1266
8635.86 1272
8636.74 1189
8637.61 1238
8638.49 1202
8639.37 1346
8640.24 1350
8641.12 1329
8642.00 1330
8642.88 1365
8643.75 1301
8644.63 1336
8645.51 1232
8646.39 1286
8647.26 1309
8648.14 1282
8649.02 1292
8649.90 1375
8650.77 1393
8651.65 1387
8652.53 1354
8653.41 1323
8654.29 1391
8655.16 1337
8656.04 1323
8656.92 1340
8657.80 1383
8658.68 1386
8659.55 1433
8660.43 1456
8661.31 1365
8662.19 1406
8663.07 1424
8663.95 1399
8664.82 1351
8665.70 1457
8666.58 1464
8667.46 1457
8668.34 1443
8669.22 1603
8670.10 1640
8670.97 1669
8671.85 1783
8672.73 1912
8673.61 2007
8674.49 2105
8675.37 2125
8676.25 2095
8677.13 2049
8678.01 2046
8678.88 1963
8679.76 1888
8680.64 1780
8681.52 1642
8682.40 1608
8683.28 1593
8684.16 1580
8685.04 1507
8685.92 1595
8686.80 1615
8687.68 1731
8688.56 1996
8689.44 2219
8690.32 2572
8691.20 2940
8692.08 3526
8692.96 3663
8693.84 3610
8694.72 3548
8695.60 3312
8696.48 3023
8697.36 2786
8698.24 2364
8699.12 2028
8700.00 1778
8700.88 1625
8701.76 1515
8702.64 1503
8703.52 1395
8704.40 1365
8705.28 1254
8706.16 1251
8707.04 1175
8707.92 1170
8708.80 1269
8709.68 1205
8710.56 1270
8711.44 1223
8712.33 1188
8713.21 1220
8714.09 1190
8714.97 1215
8715.85 1213
8716.73 1090
8717.61 1123
8718.49 1137
8719.37 1140
8720.25 1185
8721.14 1215
8722.02 1242
8722.90 1143
8723.78 1186
8724.66 1138
8725.54 1154
8726.42 1135
8727.31 1230
8728.19 1246
8729.07 1271
8729.95 1249
8730.83 1381
8731.72 1379
8732.60 1369
8733.48 1332
8734.36 1244
8735.24 1242
8736.12 1263
8737.01 1168
8737.89 1170
8738.77 1133
8739.65 1015
8740.54 1055
8741.42 1051
8742.30 1143
8743.18 1005
8744.07 1093
8744.95 1108
8745.83 1056
8746.71 1101
8747.60 1066
8748.48 1086
8749.36 1103
8750.24 1077
8751.13 1120
8752.01 1186
8752.89 1119
8753.77 1094
8754.66 1093
8755.54 1102
8756.42 1022
8757.31 1132
8758.19 1188
8759.07 1153
8759.96 1135
8760.84 1210
8761.72 1179
8762.61 1154
8763.49 1168
8764.37 1157
8765.26 1144
8766.14 1201
8767.02 1146
8767.91 1223
8768.79 1155
8769.68 1158
8770.56 1148
8771.44 1135
8772.33 1143
8773.21 1154
8774.09 1173
8774.98 1190
8775.86 1112
8776.75 1043
8777.63 1032
8778.52 1070
8779.40 1019
8780.28 1005
8781.17 994
8782.05 1039
8782.94 989
8783.82 996
8784.71 942
8785.59 905
8786.47 921
8787.36 975
8788.24 973
8789.13 975
8790.01 943
8790.90 995
8791.78 1008
8792.67 1012
8793.55 1041
8794.44 1021
8795.32 1047
8796.21 1074
8797.09 1018
8797.98 1032
8798.86 1006
8799.75 1017
8800.63 1008
8801.52 1043
8802.41 1055
8803.29 1017
8804.18 1097
8805.06 1136
8805.95 1033
8806.83 1026
8807.72 1030
8808.60 1006
8809.49 976
8810.38 949
8811.26 961
8812.15 998
8813.03 983
8813.92 899
8814.81 908
8815.69 951
8816.58 947
8817.46 894
8818.35 897
8819.24 920
8820.12 868
8821.01 881
8821.89 895
8822.78 905
8823.67 884
8824.55 878
8825.44 938
8826.33 842
8827.21 879
8828.10 879
8828.99 916
8829.87 855
8830.76 911
8831.65 925
8832.53 874
8833.42 890
8834.31 877
8835.20 855
8836.08 889
8836.97 838
8837.86 913
8838.74 922
8839.63 830
8840.52 901
8841.41 857
8842.29 893
8843.18 846
8844.07 892
8844.96 832
8845.84 831
8846.73 836
8847.62 810
8848.51 854
8849.39 836
8850.28 886
8851.17 873
8852.06 815
8852.95 779
8853.83 824
8854.72 774
8855.61 782
8856.50 797
8857.39 809
8858.27 833
8859.16 799
8860.05 822
8860.94 807
8861.83 763
8862.72 782
8863.60 793
8864.49 844
8865.38 791
8866.27 784
8867.16 775
8868.05 776
8868.94 795
8869.83 780
8870.71 784
8871.60 780
8872.49 780
8873.38 753
8874.27 745
8875.16 786
8876.05 777
8876.94 743
8877.83 800
8878.72 738
8879.60 760
8880.49 752
8881.38 749
8882.27 805
8883.16 758
8884.05 789
8884.94 770
8885.83 735
8886.72 728
8887.61 784
8888.50 716
8889.39 690
8890.28 728
8891.17 754
8892.06 811
8892.95 793
8893.84 769
8894.73 739
8895.62 849
8896.51 818
8897.40 748
8898.29 738
8899.18 767
8900.07 716
8900.96 711
8901.85 709
8902.74 732
8903.63 769
8904.52 747
8905.41 732
8906.30 736
8907.19 703
8908.08 719
8908.98 716
8909.87 747
8910.76 717
8911.65 749
8912.54 748
8913.43 727
8914.32 784
8915.21 660
8916.10 744
8916.99 736
8917.89 760
8918.78 701
8919.67 707
8920.56 728
8921.45 703
8922.34 697
8923.23 667
8924.13 689
8925.02 719
8925.91 720
8926.80 647
8927.69 717
8928.58 693
8929.48 726
8930.37 618
8931.26 721
8932.15 747
8933.04 750
8933.93 659
8934.83 688
8935.72 658
8936.61 706
8937.50 751
8938.40 720
8939.29 688
8940.18 670
8941.07 687
8941.96 669
8942.86 711
8943.75 658
8944.64 689
8945.53 669
8946.43 687
8947.32 663
8948.21 717
8949.11 707
8950.00 676
8950.89 670
8951.78 692
8952.68 640
8953.57 616
8954.46 695
8955.36 662
8956.25 691
8957.14 690
8958.04 702
8958.93 766
8959.82 713
8960.72 668
8961.61 701
8962.50 723
8963.40 646
8964.29 643
8965.18 686
8966.08 667
8966.97 732
8967.86 718
8968.76 693
8969.65 709
8970.54 688
8971.44 694
8972.33 711
8973.23 685
8974.12 698
8975.01 671
8975.91 671
8976.80 683
8977.70 674
8978.59 650
8979.49 705
8980.38 610
8981.27 658
8982.17 671
8983.06 676
8983.96 641
8984.85 659
8985.75 610
8986.64 623
8987.54 628
8988.43 697
8989.33 658
8990.22 635
8991.12 624
8992.01 667
8992.90 637
8993.80 666
8994.69 632
8995.59 627
8996.49 602
8997.38 596
8998.28 672
8999.17 630
9000.07 619
9000.96 653
9001.86 643
9002.75 623
9003.65 646
9004.54 623
9005.44 650
9006.33 623
9007.23 614
9008.13 602
9009.02 589
9009.92 670
9010.81 625
9011.71 658
9012.60 575
9013.50 663
9014.40 651
9015.29 641
9016.19 686
9017.09 655
9017.98 633
9018.88 694
9019.77 630
9020.67 647
9021.57 634
9022.46 645
9023.36 632
9024.26 601
9025.15 606
9026.05 653
9026.95 642
9027.84 626
9028.74 649
9029.64 630
9030.53 598
9031.43 655
9032.33 652
9033.22 614
9034.12 608
9035.02 619
9035.91 652
9036.81 649
9037.71 609
9038.61 618
9039.50 591
9040.40 662
9041.30 679
9042.20 666
9043.09 627
9043.99 621
9044.89 659
9045.79 634
9046.68 618
9047.58 630
9048.48 606
9049.38 606
9050.27 605
9051.17 613
9052.07 628
9052.97 621
9053.87 610
9054.76 622
9055.66 669
9056.56 643
9057.46 660
9058.36 684
9059.25 700
9060.15 699
9061.05 702
9061.95 650
9062.85 602
9063.75 639
9064.64 661
9065.54 612
9066.44 600
9067.34 602
9068.24 649
9069.14 635
9070.04 625
9070.94 641
9071.83 618
9072.73 642
9073.63 634
9074.53 647
9075.43 564
9076.33 602
9077.23 651
9078.13 644
9079.03 611
9079.93 620
9080.83 617
9081.72 618
9082.62 612
9083.52 628
9084.42 687
9085.32 664
9086.22 741
9087.12 653
9088.02 673
9088.92 647
9089.82 680
9090.72 669
9091.62 644
9092.52 635
9093.42 659
9094.32 663
9095.22 593
9096.12 617
9097.02 621
9097.92 632
9098.82 649
9099.72 668
9100.62 643
9101.52 672
9102.42 629
9103.32 657
9104.22 608
9105.12 603
9106.02 600
9106.92 601
9107.83 633
9108.73 605
9109.63 556
9110.53 624
9111.43 646
9112.33 644
9113.23 638
9114.13 609
9115.03 609
9115.93 602
9116.83 590
9117.74 631
9118.64 588
9119.54 570
9120.44 611
9121.34 655
9122.24 596
9123.14 595
9124.04 638
9124.95 639
9125.85 601
9126.75 636
9127.65 617
9128.55 605
9129.45 627
9130.36 645
9131.26 609
9132.16 634
9133.06 605
9133.96 673
9134.87 676
9135.77 590
9136.67 618
9137.57 611
9138.47 632
9139.38 633
9140.28 620
9141.18 605
9142.08 691
9142.99 658
9143.89 660
9144.79 610
9145.69 599
9146.60 627
9147.50 651
9148.40 552
9149.30 600
9150.21 611
9151.11 584
9152.01 616
9152.92 636
9153.82 588
9154.72 586
9155.62 639
9156.53 646
9157.43 624
9158.33 578
9159.24 677
9160.14 632
9161.04 614
9161.95 585
9162.85 607
9163.75 633
9164.66 591
9165.56 589
9166.46 567
9167.37 617
9168.27 601
9169.17 577
9170.08 547
9170.98 577
9171.89 572
9172.79 665
9173.69 576
9174.60 599
9175.50 548
9176.41 619
9177.31 634
9178.21 554
9179.12 598
9180.02 582
9180.93 593
9181.83 586
9182.74 566
9183.64 602
9184.54 624
9185.45 607
9186.35 632
9187.26 664
9188.16 660
9189.07 642
9189.97 601
9190.88 544
9191.78 579
9192.69 616
9193.59 610
9194.50 594
9195.40 605
9196.31 609
9197.21 634
9198.12 621
9199.02 647
9199.93 638
9200.83 634
9201.74 665
9202.64 646
9203.55 654
9204.45 627
9205.36 610
9206.26 622
9207.17 641
9208.08 660
9208.98 608
9209.89 591
9210.79 615
9211.70 610
9212.60 641
9213.51 668
9214.42 592
9215.32 623
9216.23 659
9217.13 646
9218.04 670
9218.95 688
9219.85 701
9220.76 709
9221.66 668
9222.57 632
9223.48 609
9224.38 602
9225.29 703
9226.20 660
9227.10 624
9228.01 634
9228.92 659
9229.82 624
9230.73 609
9231.64 614
9232.54 622
9233.45 598
9234.36 621
9235.26 609
9236.17 559
9237.08 575
9237.99 616
9238.89 597
9239.80 625
9240.71 628
9241.61 559
9242.52 595
9243.43 532
9244.34 591
9245.24 590
9246.15 590
9247.06 569
9247.97 546
9248.87 523
9249.78 567
9250.69 580
9251.60 605
9252.50 590
9253.41 596
9254.32 605
9255.23 603
9256.14 664
9257.04 612
9257.95 577
9258.86 582
9259.77 580
9260.68 595
9261.59 596
9262.49 548
9263.40 571
9264.31 565
9265.22 569
9266.13 585
9267.04 542
9267.94 615
9268.85 589
9269.76 568
9270.67 533
9271.58 602
9272.49 609
9273.40 580
9274.31 598
9275.21 598
9276.12 561
9277.03 625
9277.94 616
9278.85 575
9279.76 647
9280.67 588
9281.58 615
9282.49 633
9283.40 597
9284.31 598
9285.22 634
9286.12 587
9287.03 579
9287.94 619
9288.85 660
9289.76 626
9290.67 647
9291.58 609
9292.49 579
9293.40 582
9294.31 626
9295.22 676
9296.13 604
9297.04 579
9297.95 615
9298.86 657
9299.77 638
9300.68 592
9301.59 665
9302.50 604
9303.41 606
9304.32 585
9305.23 573
9306.14 654
9307.05 683
9307.96 683
9308.88 604
9309.79 646
9310.70 689
9311.61 643
9312.52 651
9313.43 653
9314.34 643
9315.25 689
9316.16 647
9317.07 588
9317.98 592
9318.89 606
9319.81 611
9320.72 611
9321.63 614
9322.54 628
9323.45 630
9324.36 636
9325.27 622
9326.18 613
9327.10 562
9328.01 633
9328.92 661
9329.83 632
9330.74 580
9331.65 601
9332.57 588
9333.48 621
9334.39 605
9335.30 586
9336.21 622
9337.12 563
9338.04 573
9338.95 580
9339.86 578
9340.77 577
9341.69 603
9342.60 595
9343.51 574
9344.42 559
9345.33 546
9346.25 602
9347.16 612
9348.07 634
9348.98 596
9349.90 611
9350.81 637
9351.72 649
9352.63 629
9353.55 656
9354.46 596
9355.37 575
9356.29 579
9357.20 589
9358.11 610
9359.02 600
9359.94 619
9360.85 640
9361.76 618
9362.68 618
9363.59 585
9364.50 598
9365.42 600
9366.33 595
9367.24 663
9368.16 631
9369.07 629
9369.98 628
9370.90 590
9371.81 566
9372.73 604
9373.64 593
9374.55 621
9375.47 631
9376.38 616
9377.29 574
9378.21 573
9379.12 625
9380.04 653
9380.95 663
9381.86 631
9382.78 606
9383.69 568
9384.61 633
9385.52 636
9386.44 683
9387.35 657
9388.26 697
9389.18 694
9390.09 722
9391.01 746
9391.92 748
9392.84 763
9393.75 739
9394.67 730
9395.58 719
9396.50 704
9397.41 744
9398.33 751
9399.24 705
9400.16 720
9401.07 677
9401.99 659
9402.90 630
9403.82 649
9404.73 674
9405.65 573
9406.56 598
9407.48 641
9408.39 658
9409.31 610
9410.22 650
9411.14 637
9412.06 609
9412.97 623
9413.89 700
9414.80 614
9415.72 631
9416.63 621
9417.55 634
9418.47 650
9419.38 655
9420.30 650
9421.21 651
9422.13 621
9423.05 666
9423.96 671
9424.88 686
9425.80 716
9426.71 688
9427.63 649
9428.54 675
9429.46 722
9430.38 676
9431.29 696
9432.21 706
9433.13 667
9434.04 742
9434.96 731
9435.88 767
9436.79 701
9437.71 726
9438.63 704
9439.55 687
9440.46 717
9441.38 730
9442.30 666
9443.21 675
9444.13 730
9445.05 722
9445.96 745
9446.88 687
9447.80 696
9448.72 754
9449.63 762
9450.55 812
9451.47 830
9452.39 844
9453.30 859
9454.22 852
9455.14 828
9456.06 810
9456.98 818
9457.89 789
9458.81 736
9459.73 737
9460.65 814
9461.57 777
9462.48 682
9463.40 676
9464.32 728
9465.24 715
9466.16 700
9467.07 663
9467.99 671
9468.91 696
9469.83 726
9470.75 707
9471.67 646
9472.58 672
9473.50 684
9474.42 715
9475.34 727
9476.26 717
9477.18 710
9478.10 767
9479.02 771
9479.93 769
9480.85 783
9481.77 824
9482.69 793
9483.61 759
9484.53 742
9485.45 742
9486.37 779
9487.29 775
9488.21 804
9489.13 808
9490.05 765
9490.97 789
9491.88 826
9492.80 741
9493.72 743
9494.64 756
9495.56 712
9496.48 717
9497.40 739
9498.32 755
9499.24 747
9500.16 792
9501.08 751
9502.00 747
9502.92 764
9503.84 761
9504.76 736
9505.68 755
9506.60 748
9507.52 765
9508.44 783
9509.36 740
9510.28 781
9511.20 775
9512.12 860
9513.05 873
9513.97 873
9514.89 886
9515.81 891
9516.73 933
9517.65 913
9518.57 916
9519.49 932
9520.41 991
9521.33 862
9522.25 873
9523.17 895
9524.09 910
9525.02 909
9525.94 942
9526.86 911
9527.78 1015
9528.70 1145
9529.62 1235
9530.54 1376
9531.46 1461
9532.39 1570
9533.31 1561
9534.23 1616
9535.15 1643
9536.07 1448
9536.99 1369
9537.92 1265
9538.84 1241
9539.76 1137
9540.68 1054
9541.60 987
9542.53 938
9543.45 864
9544.37 912
9545.29 886
9546.21 925
9547.14 946
9548.06 857
9548.98 871
9549.90 875
9550.82 879
9551.75 858
9552.67 862
9553.59 873
9554.51 934
9555.44 922
9556.36 869
9557.28 955
9558.21 1008
9559.13 1026
9560.05 1009
9560.97 1050
9561.90 983
9562.82 938
9563.74 878
9564.67 902
9565.59 877
9566.51 895
9567.43 865
9568.36 853
9569.28 867
9570.20 890
9571.13 880
9572.05 915
9572.97 887
9573.90 951
9574.82 869
9575.74 854
9576.67 819
9577.59 826
9578.52 813
9579.44 750
9580.36 796
9581.29 788
9582.21 809
9583.13 800
9584.06 808
9584.98 861
9585.91 828
9586.83 786
9587.76 769
9588.68 822
9589.60 791
9590.53 860
9591.45 841
9592.38 817
9593.30 828
9594.23 862
9595.15 873
9596.07 822
9597.00 851
9597.92 872
9598.85 855
9599.77 879
9600.70 900
9601.62 830
9602.55 870
9603.47 892
9604.40 858
9605.32 824
9606.25 856
9607.17 892
9608.10 857
9609.02 864
9609.95 878
9610.87 921
9611.80 910
9612.72 899
9613.65 906
9614.57 915
9615.50 927
9616.43 893
9617.35 914
9618.28 916
9619.20 874
9620.13 935
9621.05 931
9621.98 883
9622.91 906
9623.83 962
9624.76 956
9625.68 970
9626.61 954
9627.54 939
9628.46 978
9629.39 955
9630.31 990
9631.24 1027
9632.17 1017
9633.09 1073
9634.02 1071
9634.95 1094
9635.87 1059
9636.80 1076
9637.72 1082
9638.65 1059
9639.58 1109
9640.50 1072
9641.43 1105
9642.36 1189
9643.28 1082
9644.21 1124
9645.14 1201
9646.07 1218
9646.99 1282
9647.92 1329
9648.85 1287
9649.77 1333
9650.70 1391
9651.63 1449
9652.56 1331
9653.48 1370
9654.41 1280
9655.34 1320
9656.26 1214
9657.19 1162
9658.12 1189
9659.05 1168
9659.98 1132
9660.90 1135
9661.83 1144
9662.76 1101
9663.69 1160
9664.61 1157
9665.54 1136
9666.47 1166
9667.40 1188
9668.33 1201
9669.25 1165
9670.18 1245
9671.11 1129
9672.04 1191
9672.97 1234
9673.89 1244
9674.82 1183
9675.75 1254
9676.68 1168
9677.61 1296
9678.54 1257
9679.47 1254
9680.39 1303
9681.32 1369
9682.25 1321
9683.18 1264
9684.11 1290
9685.04 1354
9685.97 1319
9686.90 1351
9687.82 1416
9688.75 1412
9689.68 1361
9690.61 1454
9691.54 1465
9692.47 1441
9693.40 1430
9694.33 1439
9695.26 1493
9696.19 1634
9697.12 1727
9698.05 1812
9698.98 1806
9699.90 1863
9700.83 1770
9701.76 1716
9702.69 1702
9703.62 1575
9704.55 1516
9705.48 1432
9706.41 1445
9707.34 1374
9708.27 1312
9709.20 1314
9710.13 1396
9711.06 1394
9711.99 1398
9712.92 1476
9713.85 1488
9714.78 1582
9715.71 1467
9716.64 1465
9717.57 1504
9718.50 1517
9719.44 1413
9720.37 1374
9721.30 1325
9722.23 1322
9723.16 1339
9724.09 1338
9725.02 1219
9725.95 1197
9726.88 1197
9727.81 1324
9728.74 1241
9729.67 1327
9730.60 1320
9731.54 1404
9732.47 1432
9733.40 1350
9734.33 1347
9735.26 1332
9736.19 1298
9737.12 1276
9738.05 1272
9738.99 1262
9739.92 1336
9740.85 1266
9741.78 1139
9742.71 1214
9743.64 1182
9744.57 1156
9745.51 1168
9746.44 1175
9747.37 1163
9748.30 1179
9749.23 1194
9750.17 1235
9751.10 1199
9752.03 1174
9752.96 1127
9753.89 1152
9754.83 1163
9755.76 1166
9756.69 1182
9757.62 1241
9758.56 1162
9759.49 1163
9760.42 1206
9761.35 1277
9762.29 1282
9763.22 1232
9764.15 1246
9765.08 1291
9766.02 1251
9766.95 1214
9767.88 1258
9768.81 1226
9769.75 1318
9770.68 1235
9771.61 1212
9772.55 1249
9773.48 1249
9774.41 1322
9775.35 1346
9776.28 1428
9777.21 1490
9778.14 1541
9779.08 1687
9780.01 1708
9780.94 1586
9781.88 1589
9782.81 1666
9783.75 1615
9784.68 1575
9785.61 1575
9786.55 1474
9787.48 1509
9788.41 1324
9789.35 1312
9790.28 1305
9791.22 1215
9792.15 1188
9793.08 1243
9794.02 1189
9794.95 1253
9795.89 1290
9796.82 1299
9797.75 1317
9798.69 1404
9799.62 1425
9800.56 1394
9801.49 1401
9802.43 1284
9803.36 1241
9804.29 1207
9805.23 1168
9806.16 1108
9807.10 1096
9808.03 1063
9808.97 1096
9809.90 1077
9810.84 1049
9811.77 1097
9812.71 1077
9813.64 1006
9814.58 1002
9815.51 1013
9816.45 974
9817.38 1022
9818.32 1033
9819.25 1056
9820.19 1012
9821.12 964
9822.06 999
9822.99 1014
9823.93 990
9824.87 945
9825.80 914
9826.74 1049
9827.67 988
9828.61 975
9829.54 965
9830.48 969
9831.42 980
9832.35 953
9833.29 922
9834.22 966
9835.16 967
9836.10 970
9837.03 984
9837.97 993
9838.90 965
9839.84 1021
9840.78 1005
9841.71 962
9842.65 965
9843.59 1030
9844.52 1003
9845.46 986
9846.40 923
9847.33 970
9848.27 957
9849.20 981
9850.14 990
9851.08 1004
9852.02 1055
9852.95 1033
9853.89 990
9854.83 1021
9855.76 1120
9856.70 1099
9857.64 1146
9858.57 1096
9859.51 1072
9860.45 1112
9861.39 1065
9862.32 1029
9863.26 1001
9864.20 910
9865.14 975
9866.07 1005
9867.01 991
9867.95 956
9868.89 959
9869.82 981
9870.76 864
9871.70 868
9872.64 829
9873.57 874
9874.51 918
9875.45 915
9876.39 902
9877.33 880
9878.26 876
9879.20 860
9880.14 870
9881.08 907
9882.02 959
9882.96 883
9883.89 914
9884.83 930
9885.77 827
9886.71 842
9887.65 915
9888.59 936
9889.52 865
9890.46 862
9891.40 899
9892.34 894
9893.28 856
9894.22 873
9895.16 874
9896.10 893
9897.03 826
9897.97 838
9898.91 821
9899.85 812
9900.79 831
9901.73 823
9902.67 834
9903.61 840
9904.55 840
9905.49 905
9906.43 891
9907.37 855
9908.31 900
9909.25 891
9910.18 999
9911.12 953
9912.06 917
9913.00 932
9913.94 926
9914.88 924
9915.82 853
9916.76 881
9917.70 876
9918.64 902
9919.58 925
9920.52 905
9921.46 918
9922.40 1046
9923.34 1187
9924.28 1277
9925.22 1397
9926.16 1499
9927.10 1629
9928.05 1675
9928.99 1690
9929.93 1623
9930.87 1508
9931.81 1388
9932.75 1292
9933.69 1223
9934.63 1137
9935.57 1065
9936.51 1022
9937.45 990
9938.39 922
9939.33 829
9940.27 840
9941.22 819
9942.16 797
9943.10 812
9944.04 844
9944.98 871
9945.92 856
9946.86 788
9947.80 789
9948.75 767
9949.69 763
9950.63 803
9951.57 809
9952.51 820
9953.45 784
9954.40 792
9955.34 797
9956.28 777
9957.22 810
9958.16 822
9959.10 783
9960.05 844
9960.99 779
9961.93 786
9962.87 778
9963.81 773
9964.76 833
9965.70 830
9966.64 879
9967.58 888
9968.53 812
9969.47 815
9970.41 793
9971.35 808
9972.30 795
9973.24 750
9974.18 756
9975.12 715
9976.07 726
9977.01 695
9977.95 714
9978.89 790
9979.84 701
9980.78 718
9981.72 729
9982.67 728
9983.61 728
9984.55 650
9985.50 737
9986.44 672
9987.38 683
9988.33 712
9989.27 761
9990.21 814
9991.16 708
9992.10 691
9993.04 665
9993.99 730
9994.93 738
9995.87 731
9996.82 806
9997.76 738
9998.70 744
9999.65 770
10000.59 748
10001.54 693
10002.48 761
10003.42 742
10004.37 772
10005.31 810
10006.26 736
10007.20 742
10008.14 721
10009.09 721
10010.03 729
10010.98 710
10011.92 749
10012.87 708
10013.81 691
10014.76 681
10015.70 699
10016.64 701
10017.59 649
10018.53 614
10019.48 633
10020.42 701
10021.37 680
10022.31 637
10023.26 680
10024.20 671
10025.15 632
10026.09 642
10027.04 651
10027.98 666
10028.93 683
10029.87 633
10030.82 637
10031.76 648
10032.71 643
10033.66 641
10034.60 637
10035.55 672
10036.49 683
10037.44 612
10038.38 636
10039.33 646
10040.27 653
10041.22 652
10042.17 669
10043.11 661
10044.06 633
10045.00 664
10045.95 634
10046.90 642
10047.84 636
10048.79 665
10049.73 693
10050.68 653
10051.63 598
10052.57 591
10053.52 592
10054.47 600
10055.41 667
10056.36 621
10057.31 646
10058.25 677
10059.20 667
10060.15 666
10061.09 675
10062.04 692
10062.99 681
10063.93 671
10064.88 612
10065.83 632
10066.77 638
10067.72 687
10068.67 630
10069.61 595
10070.56 624
10071.51 622
10072.46 597
10073.40 598
10074.35 590
10075.30 617
10076.25 609
10077.19 583
10078.14 599
10079.09 581
10080.04 597
10080.98 628
10081.93 634
10082.88 573
10083.83 528
10084.77 600
10085.72 600
10086.67 571
10087.62 608
10088.57 603
10089.51 564
10090.46 604
10091.41 628
10092.36 639
10093.31 643
10094.26 595
10095.20 572
10096.15 554
10097.10 510
10098.05 525
10099.00 603
10099.95 544
10100.89 605
10101.84 620
10102.79 558
10103.74 594
10104.69 593
10105.64 581
10106.59 581
10107.54 580
10108.49 594
10109.43 592
10110.38 575
10111.33 564
10112.28 570
10113.23 566
10114.18 573
10115.13 558
10116.08 588
10117.03 614
10117.98 562
10118.93 579
10119.88 571
10120.83 573
10121.78 550
10122.72 552
10123.67 564
10124.62 575
10125.57 628
10126.52 563
10127.47 547
10128.42 552
10129.37 542
10130.32 537
10131.27 569
10132.22 571
10133.17 586
10134.12 561
10135.07 552
10136.02 615
10136.97 541
10137.92 526
10138.88 570
10139.83 567
10140.78 539
10141.73 584
10142.68 588
10143.63 602
10144.58 600
10145.53 586
10146.48 561
10147.43 560
10148.38 580
10149.33 602
10150.28 567
10151.23 534
10152.19 563
10153.14 539
10154.09 552
10155.04 585
10155.99 564
10156.94 572
10157.89 569
10158.84 592
10159.80 562
10160.75 563
10161.70 559
10162.65 559
10163.60 579
10164.55 530
10165.50 569
10166.46 612
10167.41 574
10168.36 616
10169.31 572
10170.26 596
10171.21 581
10172.17 615
10173.12 634
10174.07 603
10175.02 567
10175.98 639
10176.93 648
10177.88 604
10178.83 577
10179.78 563
10180.74 582
10181.69 580
10182.64 604
10183.59 645
10184.55 620
10185.50 598
10186.45 628
10187.40 632
10188.36 657
10189.31 642
10190.26 610
10191.22 644
10192.17 654
10193.12 587
10194.07 588
10195.03 625
10195.98 661
10196.93 651
10197.89 612
10198.84 618
10199.79 653
10200.75 655
10201.70 662
10202.65 702
10203.61 651
10204.56 719
10205.51 681
10206.47 715
10207.42 724
10208.37 705
10209.33 701
10210.28 704
10211.24 649
10212.19 650
10213.14 655
10214.10 637
10215.05 603
10216.00 626
10216.96 619
10217.91 601
10218.87 644
10219.82 655
10220.78 644
10221.73 626
10222.68 591
10223.64 630
10224.59 589
10225.55 647
10226.50 631
10227.46 621
10228.41 630
10229.37 674
10230.32 712
10231.27 678
10232.23 671
10233.18 737
10234.14 788
10235.09 861
10236.05 875
10237.00 888
10237.96 825
10238.91 787
10239.87 788
10240.82 764
10241.78 712
10242.73 683
10243.69 682
10244.65 675
10245.60 637
10246.56 633
10247.51 607
10248.47 632
10249.42 636
10250.38 617
10251.33 558
10252.29 614
10253.25 587
10254.20 588
10255.16 612
10256.11 612
10257.07 624
10258.02 522
10258.98 577
10259.94 596
10260.89 607
10261.85 553
10262.81 526
10263.76 586
10264.72 593
10265.67 575
10266.63 591
10267.59 561
10268.54 580
10269.50 580
10270.46 598
10271.41 556
10272.37 560
10273.33 576
10274.28 630
10275.24 578
10276.20 597
10277.15 581
10278.11 614
10279.07 570
10280.02 548
10280.98 527
10281.94 524
10282.90 599
10283.85 586
10284.81 534
10285.77 571
10286.72 580
10287.68 552
10288.64 549
10289.60 569
10290.55 577
10291.51 532
10292.47 590
10293.43 593
10294.38 582
10295.34 585
10296.30 563
10297.26 610
10298.22 556
10299.17 545
10300.13 525
10301.09 533
10302.05 566
10303.01 539
10303.96 539
10304.92 568
10305.88 546
10306.84 610
10307.80 547
10308.75 539
10309.71 587
10310.67 572
10311.63 578
10312.59 562
10313.55 577
10314.51 562
10315.46 570
10316.42 575
10317.38 554
10318.34 553
10319.30 549
10320.26 594
10321.22 501
10322.18 526
10323.14 588
10324.09 579
10325.05 534
10326.01 530
10326.97 561
10327.93 597
10328.89 621
10329.85 644
10330.81 574
10331.77 622
10332.73 666
10333.69 625
10334.65 649
10335.61 558
10336.57 578
10337.53 588
10338.49 550
10339.45 497
10340.40 477
10341.36 549
10342.32 546
10343.28 519
10344.24 563
10345.20 578
10346.16 505
10347.12 516
10348.08 533
10349.05 554
10350.01 544
10350.97 500
10351.93 532
10352.89 492
10353.85 518
10354.81 517
10355.77 526
10356.73 502
10357.69 447
10358.65 490
10359.61 486
10360.57 513
10361.53 453
10362.49 472
10363.45 535
10364.41 510
10365.38 545
10366.34 520
10367.30 521
10368.26 532
10369.22 516
10370.18 552
10371.14 580
10372.10 502
10373.06 508
10374.03 552
10374.99 486
10375.95 525
10376.91 466
10377.87 550
10378.83 555
10379.80 480
10380.76 484
10381.72 487
10382.68 511
10383.64 517
10384.60 505
10385.57 492
10386.53 494
10387.49 508
10388.45 494
10389.41 509
10390.38 486
10391.34 504
10392.30 484
10393.26 531
10394.23 535
10395.19 511
10396.15 549
10397.11 526
10398.07 522
10399.04 553
10400.00 546
10400.96 540
10401.93 523
10402.89 501
10403.85 544
10404.81 532
10405.78 527
10406.74 521
10407.70 512
10408.67 523
10409.63 565
10410.59 549
10411.55 518
10412.52 578
10413.48 591
10414.44 620
10415.41 624
10416.37 680
10417.33 683
10418.30 725
10419.26 763
10420.22 758
10421.19 752
10422.15 730
10423.12 694
10424.08 663
10425.04 581
10426.01 574
10426.97 557
10427.93 590
10428.90 524
10429.86 496
10430.83 459
10431.79 463
10432.75 503
10433.72 466
10434.68 500
10435.65 499
10436.61 472
10437.58 491
10438.54 501
10439.50 483
10440.47 517
10441.43 514
10442.40 487
10443.36 491
10444.33 557
10445.29 541
10446.26 470
10447.22 510
10448.19 503
10449.15 474
10450.12 511
10451.08 511
10452.05 492
10453.01 505
10453.98 504
10454.94 511
10455.91 486
10456.87 497
10457.84 504
10458.80 513
10459.77 529
10460.73 485
10461.70 476
10462.66 479
10463.63 487
10464.59 492
10465.56 490
10466.53 523
10467.49 481
10468.46 446
10469.42 449
10470.39 463
10471.35 451
10472.32 488
10473.29 500
10474.25 465
10475.22 460
10476.18 466
10477.15 464
10478.12 526
10479.08 488
10480.05 512
10481.02 484
10481.98 479
10482.95 506
10483.91 495
10484.88 451
10485.85 418
10486.81 466
10487.78 463
10488.75 448
10489.71 464
10490.68 480
10491.65 417
10492.61 479
10493.58 456
10494.55 515
10495.52 504
10496.48 495
10497.45 461
10498.42 497
10499.38 480
10500.35 490
10501.32 498
10502.29 469
10503.25 482
10504.22 452
10505.19 495
10506.16 474
10507.12 518
10508.09 496
10509.06 490
10510.03 494
10510.99 477
10511.96 456
10512.93 487
10513.90 508
10514.87 440
10515.83 436
10516.80 467
10517.77 493
10518.74 508
10519.71 477
10520.67 447
10521.64 482
10522.61 512
10523.58 515
10524.55 502
10525.51 524
10526.48 492
10527.45 423
10528.42 465
10529.39 491
10530.36 494
10531.33 527
10532.29 493
10533.26 483
10534.23 446
10535.20 440
10536.17 490
10537.14 481
10538.11 513
10539.08 516
10540.05 523
10541.01 508
10541.98 503
10542.95 505
10543.92 504
10544.89 488
10545.86 456
10546.83 478
10547.80 485
10548.77 513
10549.74 453
10550.71 518
10551.68 520
10552.65 507
10553.62 513
10554.59 529
10555.56 503
10556.53 508
10557.50 589
10558.47 588
10559.44 595
10560.41 593
10561.38 631
10562.35 627
10563.32 626
10564.29 573
10565.26 584
10566.23 562
10567.20 563
10568.17 561
10569.14 537
10570.11 548
10571.08 510
10572.05 508
10573.02 507
10573.99 477
10574.96 534
10575.93 506
10576.90 515
10577.87 485
10578.84 513
10579.82 535
10580.79 489
10581.76 512
10582.73 497
10583.70 518
10584.67 553
10585.64 577
10586.61 500
10587.58 528
10588.56 542
10589.53 537
10590.50 519
10591.47 522
10592.44 562
10593.41 515
10594.38 522
10595.36 530
10596.33 530
10597.30 510
10598.27 507
10599.24 468
10600.21 502
10601.19 524
10602.16 537
10603.13 500
10604.10 476
10605.07 520
10606.05 532
10607.02 537
10607.99 497
10608.96 518
10609.93 478
10610.91 505
10611.88 471
10612.85 487
10613.82 484
10614.80 499
10615.77 480
10616.74 530
10617.71 497
10618.69 516
10619.66 497
10620.63 518
10621.61 523
10622.58 536
10623.55 532
10624.52 533
10625.50 551
10626.47 522
10627.44 533
10628.42 537
10629.39 511
10630.36 550
10631.34 511
10632.31 539
10633.28 582
10634.26 573
10635.23 568
10636.20 645
10637.18 717
10638.15 734
10639.12 724
10640.10 713
10641.07 660
10642.04 694
10643.02 699
10643.99 684
10644.97 583
10645.94 543
10646.91 573
10647.89 535
10648.86 517
10649.84 514
10650.81 489
10651.78 471
10652.76 505
10653.73 496
10654.71 524
10655.68 501
10656.66 473
10657.63 464
10658.60 497
10659.58 527
10660.55 528
10661.53 555
10662.50 592
10663.48 518
10664.45 490
10665.43 514
10666.40 560
10667.38 533
10668.35 544
10669.33 489
10670.30 492
10671.28 516
10672.25 529
10673.23 520
10674.20 551
10675.18 574
10676.15 557
10677.13 540
10678.10 598
10679.08 593
10680.05 638
10681.03 673
10682.01 587
10682.98 572
10683.96 557
10684.93 561
10685.91 532
10686.88 560
10687.86 498
10688.84 524
10689.81 526
10690.79 461
10691.76 472
10692.74 476
10693.72 480
10694.69 477
10695.67 470
10696.64 497
10697.62 491
10698.60 480
10699.57 472
10700.55 492
10701.53 487
10702.50 437
10703.48 487
10704.46 480
10705.43 477
10706.41 475
10707.39 487
10708.36 440
10709.34 447
10710.32 485
10711.29 491
10712.27 476
10713.25 477
10714.22 480
10715.20 447
10716.18 495
10717.16 463
10718.13 456
10719.11 520
10720.09 508
10721.07 480
10722.04 463
10723.02 458
10724.00 439
10724.98 467
10725.95 444
10726.93 458
10727.91 455
10728.89 432
10729.86 471
10730.84 482
10731.82 443
10732.80 451
10733.78 448
10734.75 485
10735.73 479
10736.71 471
10737.69 481
10738.67 479
10739.64 439
10740.62 422
10741.60 437
10742.58 459
10743.56 431
10744.54 454
10745.51 467
10746.49 410
10747.47 436
10748.45 460
10749.43 445
10750.41 446
10751.39 429
10752.36 452
10753.34 452
10754.32 460
10755.30 464
10756.28 466
10757.26 450
10758.24 447
10759.22 459
10760.20 456
10761.18 449
10762.15 444
10763.13 472
10764.11 436
10765.09 434
10766.07 454
10767.05 456
10768.03 442
10769.01 393
10769.99 428
10770.97 469
10771.95 444
10772.93 453
10773.91 433
10774.89 482
10775.87 464
10776.85 484
10777.83 446
10778.81 449
10779.79 412
10780.77 413
10781.75 464
10782.73 441
10783.71 422
10784.69 395
10785.67 441
10786.65 432
10787.63 417
10788.61 414
10789.59 433
10790.57 420
10791.55 445
10792.53 455
10793.51 440
10794.49 466
10795.47 392
10796.46 473
10797.44 451
10798.42 416
10799.40 424
10800.38 431
10801.36 447
10802.34 473
10803.32 459
10804.30 417
10805.28 430
10806.27 442
10807.25 429
10808.23 456
10809.21 424
10810.19 469
10811.17 439
10812.15 436
10813.14 466
10814.12 450
10815.10 463
10816.08 421
10817.06 448
10818.04 424
10819.03 456
10820.01 425
10820.99 445
10821.97 460
10822.95 453
10823.94 472
10824.92 461
10825.90 453
10826.88 457
10827.86 470
10828.85 464
10829.83 481
10830.81 442
10831.79 457
10832.78 478
10833.76 493
10834.74 468
10835.72 475
10836.71 467
10837.69 422
10838.67 451
10839.65 449
10840.64 435
10841.62 447
10842.60 486
10843.59 439
10844.57 462
10845.55 434
10846.54 476
10847.52 456
10848.50 456
10849.48 444
10850.47 507
10851.45 490
10852.43 466
10853.42 445
10854.40 456
10855.39 511
10856.37 458
10857.35 493
10858.34 446
10859.32 426
10860.30 504
10861.29 555
10862.27 497
10863.25 481
10864.24 488
10865.22 527
10866.21 444
10867.19 471
10868.17 489
10869.16 509
10870.14 503
10871.13 516
10872.11 499
10873.10 483
10874.08 480
10875.06 502
10876.05 515
10877.03 488
10878.02 504
10879.00 493
10879.99 569
10880.97 528
10881.96 482
10882.94 529
10883.93 571
10884.91 555
10885.89 517
10886.88 577
10887.86 586
10888.85 573
10889.83 523
10890.82 522
10891.80 516
10892.79 517
10893.78 525
10894.76 550
10895.75 551
10896.73 554
10897.72 499
10898.70 575
10899.69 571
10900.67 552
10901.66 559
10902.64 597
10903.63 535
10904.62 566
10905.60 598
10906.59 542
10907.57 542
10908.56 601
10909.54 626
10910.53 566
10911.52 569
10912.50 576
10913.49 592
10914.48 537
10915.46 580
10916.45 601
10917.43 608
10918.42 587
10919.41 603
10920.39 621
10921.38 618
10922.37 586
10923.35 606
10924.34 648
10925.33 594
10926.31 627
10927.30 626
10928.29 637
10929.27 573
10930.26 564
10931.25 614
10932.23 657
10933.22 628
10934.21 637
10935.19 656
10936.18 647
10937.17 643
10938.16 657
10939.14 602
10940.13 630
10941.12 624
10942.11 646
10943.09 672
10944.08 687
10945.07 694
10946.06 697
10947.04 732
10948.03 696
10949.02 728
10950.01 744
10950.99 779
10951.98 765
10952.97 810
10953.96 839
10954.95 877
10955.93 934
10956.92 922
10957.91 954
10958.90 1027
10959.89 990
10960.87 894
10961.86 884
10962.85 866
10963.84 845
10964.83 830
10965.82 822
10966.81 762
10967.79 745
10968.78 763
10969.77 740
10970.76 681
10971.75 698
10972.74 721
10973.73 719
10974.71 701
10975.70 696
10976.69 727
10977.68 741
10978.67 758
10979.66 770
10980.65 745
10981.64 749
10982.63 814
10983.62 808
10984.61 846
10985.60 822
10986.58 812
10987.57 797
10988.56 822
10989.55 785
10990.54 826
10991.53 873
10992.52 923
10993.51 941
10994.50 1045
10995.49 1151
10996.48 1239
10997.47 1285
10998.46 1413
10999.45 1528
11000.44 1484
11001.43 1438
11002.42 1434
11003.41 1265
11004.40 1174
11005.39 1077
11006.38 990
11007.37 952
11008.36 892
11009.35 829
11010.34 720
11011.33 757
11012.33 761
11013.32 774
11014.31 718
11015.30 709
11016.29 647
11017.28 711
11018.27 699
11019.26 681
11020.25 708
11021.24 672
11022.23 659
11023.22 675
11024.22 691
11025.21 668
11026.20 696
11027.19 735
11028.18 708
11029.17 687
11030.16 624
11031.15 635
11032.15 651
11033.14 598
11034.13 601
11035.12 693
11036.11 744
11037.10 710
11038.10 687
11039.09 679
11040.08 654
11041.07 677
11042.06 742
11043.06 674
11044.05 650
11045.04 649
11046.03 648
11047.02 658
11048.02 588
11049.01 545
11050.00 554
11050.99 573
11051.98 533
11052.98 535
11053.97 586
11054.96 562
11055.95 620
11056.95 579
11057.94 543
11058.93 536
11059.93 581
11060.92 580
11061.91 571
11062.90 578
11063.90 546
11064.89 589
11065.88 562
11066.88 554
11067.87 580
11068.86 595
11069.86 538
11070.85 552
11071.84 594
11072.83 591
11073.83 577
11074.82 612
11075.82 593
11076.81 575
11077.80 634
11078.80 617
11079.79 625
11080.78 615
11081.78 582
11082.77 613
11083.76 575
11084.76 563
11085.75 592
11086.75 593
11087.74 573
11088.73 549
11089.73 523
11090.72 521
11091.72 490
11092.71 532
11093.70 532
11094.70 546
11095.69 554
11096.69 560
11097.68 564
11098.68 581
11099.67 510
11100.67 534
11101.66 545
11102.65 528
11103.65 566
11104.64 554
11105.64 504
11106.63 494
11107.63 525
11108.62 495
11109.62 528
11110.61 514
11111.61 473
11112.60 506
11113.60 529
11114.59 560
11115.59 533
11116.58 511
11117.58 530
11118.57 507
11119.57 522
11120.57 492
11121.56 466
11122.56 496
11123.55 478
11124.55 553
11125.54 523
11126.54 504
11127.54 520
11128.53 505
11129.53 497
11130.52 471
11131.52 492
11132.51 509
11133.51 551
11134.51 521
11135.50 528
11136.50 493
11137.50 485
11138.49 514
11139.49 503
11140.48 492
11141.48 483
11142.48 498
11143.47 503
11144.47 486
11145.47 541
11146.46 531
11147.46 495
11148.46 455
11149.45 512
11150.45 484
11151.45 486
11152.44 535
11153.44 540
11154.44 515
11155.43 487
11156.43 454
11157.43 465
11158.43 480
11159.42 476
11160.42 457
11161.42 511
11162.41 499
11163.41 499
11164.41 493
11165.41 458
11166.40 427
11167.40 501
11168.40 519
11169.40 491
11170.39 473
11171.39 459
11172.39 512
11173.39 474
11174.39 458
11175.38 494
11176.38 497
11177.38 461
11178.38 449
11179.38 442
11180.37 442
11181.37 455
11182.37 445
11183.37 473
11184.37 477
11185.37 454
11186.36 414
11187.36 463
11188.36 489
11189.36 422
11190.36 500
11191.36 496
11192.35 448
11193.35 464
11194.35 483
11195.35 497
11196.35 489
11197.35 457
11198.35 442
11199.35 452
11200.35 425
11201.34 496
11202.34 472
11203.34 480
11204.34 441
11205.34 465
11206.34 451
11207.34 446
11208.34 459
11209.34 469
11210.34 465
11211.34 433
11212.34 475
11213.34 506
11214.34 475
11215.34 432
11216.34 474
11217.34 419
11218.34 485
11219.34 446
11220.34 475
11221.34 437
11222.34 415
11223.34 437
11224.34 457
11225.34 480
11226.34 452
11227.34 447
11228.34 462
11229.34 472
11230.34 439
11231.34 455
11232.34 405
11233.34 409
11234.34 447
11235.34 471
11236.34 463
11237.34 423
11238.34 474
11239.34 446
11240.34 447
11241.34 417
11242.34 434
11243.35 388
11244.35 431
11245.35 435
11246.35 433
11247.35 446
11248.35 439
11249.35 414
11250.35 439
11251.35 439
11252.36 456
11253.36 453
11254.36 442
11255.36 418
11256.36 429
11257.36 423
11258.37 424
11259.37 424
11260.37 448
11261.37 445
11262.37 444
11263.37 467
11264.38 451
11265.38 447
11266.38 422
11267.38 426
11268.38 443
11269.39 461
11270.39 470
11271.39 422
11272.39 441
11273.39 480
11274.40 481
11275.40 498
11276.40 480
11277.40 510
11278.41 504
11279.41 443
11280.41 435
11281.41 449
11282.42 461
11283.42 489
11284.42 484
11285.43 455
11286.43 437
11287.43 472
11288.43 464
11289.44 485
11290.44 489
11291.44 473
11292.45 448
11293.45 438
11294.45 448
11295.46 449
11296.46 442
11297.46 491
11298.47 485
11299.47 445
11300.47 460
11301.48 458
11302.48 429
11303.48 462
11304.49 480
11305.49 470
11306.49 480
11307.50 495
11308.50 496
11309.51 488
11310.51 563
11311.51 523
11312.52 521
11313.52 545
11314.53 519
11315.53 532
11316.53 491
11317.54 526
11318.54 488
11319.55 488
11320.55 531
11321.56 548
11322.56 515
11323.57 499
11324.57 478
11325.57 493
11326.58 489
11327.58 436
11328.59 440
11329.59 485
11330.60 484
11331.60 521
11332.61 429
11333.61 468
11334.62 454
11335.62 499
11336.63 512
11337.63 525
11338.64 542
11339.64 540
11340.65 557
11341.65 531
11342.66 545
11343.66 520
11344.67 502
11345.68 512
11346.68 499
11347.69 477
11348.69 478
11349.70 504
11350.70 455
11351.71 465
11352.72 468
11353.72 443
11354.73 448
11355.73 448
11356.74 445
11357.75 436
11358.75 446
11359.76 443
11360.76 438
11361.77 425
11362.78 410
11363.78 420
11364.79 405
11365.80 426
11366.80 427
11367.81 458
11368.81 472
11369.82 480
11370.83 441
11371.83 455
11372.84 439
11373.85 437
11374.85 442
11375.86 403
11376.87 427
11377.88 384
11378.88 454
11379.89 434
11380.90 434
11381.90 444
11382.91 426
11383.92 442
11384.92 429
11385.93 431
11386.94 430
11387.95 463
11388.95 431
11389.96 430
11390.97 439
11391.98 442
11392.98 430
11393.99 434
11395.00 457
11396.01 438
11397.02 483
11398.02 464
11399.03 391
11400.04 388
11401.05 421
11402.05 424
11403.06 417
11404.07 385
11405.08 411
11406.09 425
11407.10 445
11408.10 440
11409.11 474
11410.12 430
11411.13 421
11412.14 413
11413.15 381
11414.15 391
11415.16 449
11416.17 414
11417.18 424
11418.19 449
11419.20 426
11420.21 450
11421.22 420
11422.22 449
11423.23 434
11424.24 447
11425.25 417
11426.26 415
11427.27 402
11428.28 452
11429.29 450
11430.30 484
11431.31 452
11432.32 416
11433.32 411
11434.33 392
11435.34 430
11436.35 433
11437.36 422
11438.37 419
11439.38 431
11440.39 395
11441.40 416
11442.41 433
11443.42 444
11444.43 415
11445.44 418
11446.45 403
11447.46 394
11448.47 396
11449.48 431
11450.49 474
11451.50 425
11452.51 444
11453.52 421
11454.53 433
11455.54 385
11456.55 456
11457.56 454
11458.57 452
11459.58 437
11460.59 450
11461.61 471
11462.62 450
11463.63 420
11464.64 423
11465.65 420
11466.66 422
11467.67 433
11468.68 450
11469.69 451
11470.70 462
11471.71 446
11472.73 408
11473.74 448
11474.75 437
11475.76 457
11476.77 444
11477.78 445
11478.79 501
11479.80 466
11480.82 475
11481.83 419
11482.84 428
11483.85 472
11484.86 457
11485.87 374
11486.89 415
11487.90 445
11488.91 463
11489.92 449
11490.93 451
11491.95 474
11492.96 417
11493.97 417
11494.98 457
11495.99 447
11497.01 461
11498.02 450
11499.03 447
11500.04 477
11501.05 386
11502.07 449
11503.08 482
11504.09 446
11505.10 430
11506.12 458
11507.13 465
11508.14 437
11509.16 398
11510.17 439
11511.18 445
11512.19 435
11513.21 423
11514.22 396
11515.23 415
11516.25 385
11517.26 471
11518.27 434
11519.29 464
11520.30 402
11521.31 446
11522.33 475
11523.34 440
11524.35 428
11525.37 435
11526.38 446
11527.39 430
11528.41 439
11529.42 453
11530.43 471
11531.45 451
11532.46 444
11533.47 448
11534.49 483
11535.50 442
11536.52 455
11537.53 476
11538.54 497
11539.56 487
11540.57 491
11541.59 468
11542.60 465
11543.61 465
11544.63 485
11545.64 447
11546.66 423
11547.67 506
11548.69 506
11549.70 550
11550.72 521
11551.73 538
11552.75 503
11553.76 519
11554.77 527
11555.79 527
11556.80 549
11557.82 548
11558.83 535
11559.85 538
11560.86 513
11561.88 513
11562.89 501
11563.91 564
11564.92 555
11565.94 597
11566.95 566
11567.97 553
11568.99 597
11570.00 573
11571.02 593
11572.03 608
11573.05 679
11574.06 591
11575.08 594
11576.09 666
11577.11 624
11578.13 654
11579.14 634
11580.16 660
11581.17 700
11582.19 725
11583.21 665
11584.22 706
11585.24 704
11586.25 723
11587.27 780
11588.29 785
11589.30 758
11590.32 867
11591.33 880
11592.35 951
11593.37 1046
11594.38 1182
11595.40 1242
11596.42 1362
11597.43 1470
11598.45 1540
11599.47 1544
11600.48 1556
11601.50 1514
11602.52 1419
11603.53 1171
11604.55 1074
11605.57 1028
11606.59 917
11607.60 797
11608.62 764
11609.64 732
11610.65 743
11611.67 614
11612.69 653
11613.71 590
11614.72 576
11615.74 584
11616.76 583
11617.78 581
11618.79 561
11619.81 620
11620.83 636
11621.85 579
11622.86 589
11623.88 623
11624.90 621
11625.92 593
11626.94 568
11627.95 575
11628.97 565
11629.99 547
11631.01 571
11632.03 576
11633.04 577
11634.06 613
11635.08 664
11636.10 618
11637.12 590
11638.14 610
11639.15 649
11640.17 595
11641.19 600
11642.21 584
11643.23 554
11644.25 564
11645.27 510
11646.28 497
11647.30 532
11648.32 547
11649.34 556
11650.36 542
11651.38 499
11652.40 514
11653.42 514
11654.44 539
11655.45 514
11656.47 512
11657.49 535
11658.51 518
11659.53 505
11660.55 535
11661.57 531
11662.59 564
11663.61 514
11664.63 502
11665.65 511
11666.67 487
11667.69 488
11668.71 556
11669.73 508
11670.75 507
11671.77 525
11672.79 563
11673.81 566
11674.83 532
11675.85 558
11676.87 590
11677.89 610
11678.91 561
11679.93 560
11680.95 608
11681.97 527
11682.99 539
11684.01 518
11685.03 515
11686.05 555
11687.07 512
11688.09 479
11689.11 485
11690.13 479
11691.15 470
11692.17 468
11693.20 472
11694.22 472
11695.24 446
11696.26 482
11697.28 489
11698.30 493
11699.32 477
11700.34 479
11701.36 460
11702.38 471
11703.41 469
11704.43 471
11705.45 462
11706.47 455
11707.49 507
11708.51 473
11709.53 431
11710.56 412
11711.58 467
11712.60 453
11713.62 472
11714.64 454
11715.66 449
11716.69 439
11717.71 454
11718.73 503
11719.75 465
11720.77 454
11721.80 479
11722.82 464
11723.84 493
11724.86 409
11725.88 415
11726.91 452
11727.93 459
11728.95 439
11729.97 422
11731.00 430
11732.02 439
11733.04 457
11734.06 445
11735.09 468
11736.11 424
11737.13 437
11738.16 455
11739.18 460
11740.20 446
11741.22 473
11742.25 473
11743.27 437
11744.29 451
11745.32 429
11746.34 450
11747.36 412
11748.39 405
11749.41 438
11750.43 446
11751.46 455
11752.48 470
11753.50 499
11754.53 414
11755.55 427
11756.57 464
11757.60 439
11758.62 390
11759.64 426
11760.67 461
11761.69 421
11762.72 414
11763.74 401
11764.76 452
11765.79 421
11766.81 409
11767.84 400
11768.86 421
11769.88 397
11770.91 407
11771.93 431
11772.96 416
11773.98 464
11775.01 429
11776.03 376
11777.05 406
11778.08 451
11779.10 433
11780.13 401
11781.15 462
11782.18 452
11783.20 396
11784.23 459
11785.25 468
11786.28 439
11787.30 418
11788.33 412
11789.35 435
11790.38 450
11791.40 447
11792.43 439
11793.45 447
11794.48 451
11795.50 424
11796.53 428
11797.55 405
11798.58 409
11799.60 405
11800.63 387
11801.65 407
11802.68 399
11803.71 441
11804.73 436
11805.76 422
11806.78 422
11807.81 368
11808.84 399
11809.86 396
11810.89 427
11811.91 441
11812.94 421
11813.97 412
11814.99 402
11816.02 428
11817.04 417
11818.07 379
11819.10 379
11820.12 444
11821.15 396
11822.18 391
11823.20 397
11824.23 411
11825.25 424
11826.28 446
11827.31 416
11828.33 414
11829.36 405
11830.39 446
11831.42 419
11832.44 417
11833.47 424
11834.50 400
11835.52 405
11836.55 428
11837.58 432
11838.60 436
11839.63 440
11840.66 396
11841.69 444
11842.71 409
11843.74 388
11844.77 400
11845.80 413
11846.82 391
11847.85 386
11848.88 411
11849.91 436
11850.93 441
11851.96 397
11852.99 373
11854.02 370
11855.05 398
11856.07 414
11857.10 437
11858.13 413
11859.16 394
11860.19 410
11861.21 413
11862.24 459
11863.27 429
11864.30 361
11865.33 421
11866.35 419
11867.38 426
11868.41 417
11869.44 426
11870.47 429
11871.50 447
11872.53 438
11873.55 451
11874.58 435
11875.61 399
11876.64 438
11877.67 470
11878.70 427
11879.73 442
11880.76 456
11881.79 399
11882.81 455
11883.84 453
11884.87 460
11885.90 444
11886.93 444
11887.96 481
11888.99 495
11890.02 492
11891.05 471
11892.08 504
11893.11 549
11894.14 535
11895.17 508
11896.20 516
11897.23 495
11898.26 495
11899.29 527
11900.32 585
11901.35 504
11902.38 498
11903.41 522
11904.44 538
11905.47 520
11906.50 497
11907.53 505
11908.56 509
11909.59 510
11910.62 505
11911.65 509
11912.68 513
11913.71 510
11914.74 512
11915.77 518
11916.80 514
11917.83 489
11918.86 490
11919.89 521
11920.92 463
11921.95 541
11922.98 544
11924.01 573
11925.05 563
11926.08 554
11927.11 593
11928.14 632
11929.17 652
11930.20 664
11931.23 700
11932.26 671
11933.29 657
11934.33 647
11935.36 554
11936.39 599
11937.42 646
11938.45 556
11939.48 481
11940.51 491
11941.55 493
11942.58 512
11943.61 488
11944.64 448
11945.67 430
11946.70 464
11947.74 479
11948.77 485
11949.80 452
11950.83 437
11951.86 433
11952.90 469
11953.93 473
11954.96 486
11955.99 467
11957.03 503
11958.06 489
11959.09 441
11960.12 431
11961.16 468
11962.19 464
11963.22 407
11964.25 405
11965.29 418
11966.32 487
11967.35 462
11968.38 488
11969.42 484
11970.45 528
11971.48 517
11972.52 482
11973.55 459
11974.58 455
11975.61 443
11976.65 462
11977.68 501
11978.71 478
11979.75 491
11980.78 486
11981.81 496
11982.85 475
11983.88 499
11984.91 463
11985.95 445
11986.98 445
11988.02 420
11989.05 454
11990.08 488
11991.12 497
11992.15 473
11993.18 485
11994.22 455
11995.25 457
11996.29 478
11997.32 469
11998.35 466
11999.39 476
12000.42 469
12001.46 477
12002.49 454
12003.53 459
12004.56 483
12005.59 514
12006.63 522
12007.66 526
12008.70 534
12009.73 512
12010.77 493
12011.80 501
12012.84 521
12013.87 519
12014.91 521
12015.94 504
12016.98 536
12018.01 506
12019.05 542
12020.08 512
12021.12 513
12022.15 513
12023.19 537
12024.22 522
12025.26 497
12026.29 544
12027.33 469
12028.36 477
12029.40 486
12030.43 537
12031.47 496
12032.50 498
12033.54 471
12034.58 510
12035.61 484
12036.65 471
12037.68 469
12038.72 522
12039.75 466
12040.79 460
12041.83 415
12042.86 444
12043.90 474
12044.93 446
12045.97 465
12047.01 460
12048.04 428
12049.08 473
12050.12 468
12051.15 447
12052.19 474
12053.22 493
12054.26 471
12055.30 496
12056.33 473
12057.37 514
12058.41 498
12059.44 480
12060.48 493
12061.52 495
12062.55 445
12063.59 511
12064.63 459
12065.67 472
12066.70 459
12067.74 453
12068.78 501
12069.81 500
12070.85 513
12071.89 524
12072.93 529
12073.96 486
12075.00 494
12076.04 475
12077.08 498
12078.11 451
12079.15 479
12080.19 468
12081.23 495
12082.26 543
12083.30 495
12084.34 517
12085.38 501
12086.41 516
12087.45 506
12088.49 516
12089.53 452
12090.57 504
12091.60 517
12092.64 567
12093.68 576
12094.72 538
12095.76 557
12096.80 555
12097.83 565
12098.87 585
12099.91 622
12100.95 627
12101.99 633
12103.03 626
12104.07 613
12105.10 563
12106.14 600
12107.18 605
12108.22 573
12109.26 548
12110.30 562
12111.34 500
12112.38 465
12113.42 444
12114.45 503
12115.49 488
12116.53 465
12117.57 464
12118.61 482
12119.65 465
12120.69 436
12121.73 428
12122.77 439
12123.81 440
12124.85 428
12125.89 456
12126.93 430
12127.97 474
12129.01 449
12130.05 447
12131.09 462
12132.13 468
12133.17 449
12134.21 452
12135.25 491
12136.29 449
12137.33 470
12138.37 412
12139.41 439
12140.45 397
12141.49 431
12142.53 416
12143.57 457
12144.61 459
12145.65 469
12146.69 420
12147.73 447
12148.77 443
12149.81 447
12150.85 442
12151.89 434
12152.93 450
12153.97 414
12155.01 427
12156.05 418
12157.10 464
12158.14 422
12159.18 415
12160.22 424
12161.26 438
12162.30 409
12163.34 434
12164.38 402
12165.42 431
12166.47 416
12167.51 404
12168.55 405
12169.59 396
12170.63 415
12171.67 391
12172.71 418
12173.76 378
12174.80 430
12175.84 397
12176.88 421
12177.92 428
12178.96 434
12180.01 410
12181.05 391
12182.09 390
12183.13 420
12184.17 391
12185.22 427
12186.26 411
12187.30 418
12188.34 401
12189.39 370
12190.43 412
12191.47 431
12192.51 444
12193.56 401
12194.60 405
12195.64 368
12196.68 390
12197.73 422
12198.77 447
12199.81 430
12200.85 419
12201.90 425
12202.94 400
12203.98 411
12205.03 405
12206.07 437
12207.11 418
12208.16 422
12209.20 440
12210.24 405
12211.28 381
12212.33 418
12213.37 426
12214.41 434
12215.46 425
12216.50 399
12217.55 394
12218.59 431
12219.63 442
12220.68 404
12221.72 438
12222.76 419
12223.81 424
12224.85 449
12225.89 440
12226.94 460
12227.98 492
12229.03 447
12230.07 440
12231.11 437
12232.16 451
12233.20 447
12234.25 439
12235.29 437
12236.34 409
12237.38 447
12238.42 430
12239.47 400
12240.51 407
12241.56 411
12242.60 431
12243.65 425
12244.69 396
12245.74 407
12246.78 411
12247.83 405
12248.87 389
12249.92 384
12250.96 395
12252.01 383
12253.05 383
12254.10 408
12255.14 404
12256.19 357
12257.23 405
12258.28 428
12259.32 424
12260.37 366
12261.41 350
12262.46 358
12263.50 390
12264.55 370
12265.59 368
12266.64 403
12267.69 388
12268.73 386
12269.78 379
12270.82 404
12271.87 359
12272.92 365
12273.96 360
12275.01 380
12276.05 327
12277.10 383
12278.15 386
12279.19 381
12280.24 401
12281.28 347
12282.33 349
12283.38 382
12284.42 380
12285.47 370
12286.52 359
12287.56 386
12288.61 398
12289.66 347
12290.70 370
12291.75 334
12292.80 387
12293.84 361
12294.89 349
12295.94 349
12296.98 355
12298.03 336
12299.08 371
12300.12 385
12301.17 390
12302.22 423
12303.27 396
12304.31 382
12305.36 363
12306.41 376
12307.45 396
12308.50 382
12309.55 384
12310.60 393
12311.64 376
12312.69 406
12313.74 421
12314.79 365
12315.83 374
12316.88 369
12317.93 354
12318.98 371
12320.03 360
12321.07 350
12322.12 344
12323.17 355
12324.22 373
12325.27 422
12326.31 383
12327.36 382
12328.41 380
12329.46 402
12330.51 342
12331.56 367
12332.60 351
12333.65 365
12334.70 350
12335.75 359
12336.80 408
12337.85 376
12338.90 330
12339.94 357
12340.99 379
12342.04 415
12343.09 380
12344.14 350
12345.19 360
12346.24 362
12347.29 387
12348.34 354
12349.38 418
12350.43 390
12351.48 398
12352.53 361
12353.58 385
12354.63 344
12355.68 375
12356.73 353
12357.78 350
12358.83 352
12359.88 368
12360.93 395
12361.98 392
12363.03 344
12364.08 340
12365.13 363
12366.18 367
12367.23 392
12368.28 358
12369.33 344
12370.38 381
12371.43 391
12372.48 387
12373.53 368
12374.58 402
12375.63 362
12376.68 386
12377.73 366
12378.78 361
12379.83 367
12380.88 369
12381.93 352
12382.98 341
12384.03 352
12385.08 398
12386.13 386
12387.18 376
12388.23 361
12389.29 391
12390.34 399
12391.39 382
12392.44 360
12393.49 346
12394.54 369
12395.59 404
12396.64 432
12397.69 387
12398.74 347
12399.80 405
12400.85 419
12401.90 407
12402.95 357
12404.00 383
12405.05 415
12406.10 369
12407.16 365
12408.21 371
12409.26 372
12410.31 358
12411.36 370
12412.42 373
12413.47 340
12414.52 395
12415.57 367
12416.62 383
12417.67 352
12418.73 356
12419.78 368
12420.83 377
12421.88 370
12422.94 355
12423.99 332
12425.04 364
12426.09 346
12427.15 368
12428.20 396
12429.25 377
12430.30 368
12431.36 386
12432.41 361
12433.46 391
12434.51 373
12435.57 400
12436.62 414
12437.67 371
12438.73 380
12439.78 368
12440.83 406
12441.88 370
12442.94 354
12443.99 355
12445.04 369
12446.10 365
12447.15 390
12448.20 376
12449.26 363
12450.31 389
12451.36 435
12452.42 377
12453.47 397
12454.52 389
12455.58 412
12456.63 397
12457.69 406
12458.74 413
12459.79 404
12460.85 423
12461.90 400
12462.96 425
12464.01 389
12465.06 410
12466.12 405
12467.17 394
12468.23 374
12469.28 425
12470.33 434
12471.39 438
12472.44 437
12473.50 407
12474.55 449
12475.61 488
12476.66 467
12477.72 446
12478.77 465
12479.82 471
12480.88 489
12481.93 464
12482.99 463
12484.04 507
12485.10 528
12486.15 552
12487.21 564
12488.26 610
12489.32 671
12490.37 726
12491.43 743
12492.48 725
12493.54 745
12494.59 771
12495.65 788
12496.71 769
12497.76 753
12498.82 704
12499.87 704
12500.93 635
12501.98 605
12503.04 543
12504.09 533
12505.15 517
12506.21 489
12507.26 468
12508.32 467
12509.37 501
12510.43 505
12511.49 447
12512.54 477
12513.60 445
12514.65 422
12515.71 422
12516.77 435
12517.82 403
12518.88 361
12519.94 436
12520.99 462
12522.05 433
12523.11 407
12524.16 421
12525.22 459
12526.27 442
12527.33 424
12528.39 434
12529.45 483
12530.50 431
12531.56 442
12532.62 451
12533.67 446
12534.73 446
12535.79 444
12536.84 478
12537.90 458
12538.96 472
12540.02 483
12541.07 436
12542.13 404
12543.19 416
12544.24 410
12545.30 433
12546.36 443
12547.42 415
12548.47 438
12549.53 462
12550.59 460
12551.65 447
12552.71 468
12553.76 472
12554.82 466
12555.88 498
12556.94 514
12558.00 502
12559.05 508
12560.11 546
12561.17 564
12562.23 441
12563.29 501
12564.34 503
12565.40 542
12566.46 562
12567.52 564
12568.58 592
12569.64 682
12570.69 706
12571.75 700
12572.81 731
12573.87 692
12574.93 730
12575.99 721
12577.05 665
12578.11 688
12579.16 677
12580.22 649
12581.28 666
12582.34 617
12583.40 615
12584.46 576
12585.52 549
12586.58 558
12587.64 529
12588.70 520
12589.76 525
12590.81 479
12591.87 467
12592.93 495
12593.99 449
12595.05 526
12596.11 483
12597.17 453
12598.23 458
12599.29 488
12600.35 486
12601.41 449
12602.47 483
12603.53 450
12604.59 462
12605.65 433
12606.71 447
12607.77 466
12608.83 442
12609.89 457
12610.95 467
12612.01 490
12613.07 506
12614.13 482
12615.19 501
12616.25 476
12617.31 446
12618.37 444
12619.43 462
12620.50 456
12621.56 409
12622.62 402
12623.68 421
12624.74 447
12625.80 448
12626.86 416
12627.92 389
12628.98 427
12630.04 422
12631.10 394
12632.17 421
12633.23 404
12634.29 447
12635.35 440
12636.41 435
12637.47 425
12638.53 430
12639.59 491
12640.66 474
12641.72 456
12642.78 428
12643.84 461
12644.90 478
12645.96 487
12647.03 501
12648.09 487
12649.15 492
12650.21 535
12651.27 562
12652.34 558
12653.40 502
12654.46 531
12655.52 555
12656.58 538
12657.65 513
12658.71 561
12659.77 533
12660.83 529
12661.89 568
12662.96 520
12664.02 544
12665.08 467
12666.14 462
12667.21 459
12668.27 419
12669.33 481
12670.40 491
12671.46 471
12672.52 479
12673.58 451
12674.65 451
12675.71 459
12676.77 452
12677.84 460
12678.90 447
12679.96 471
12681.02 424
12682.09 395
12683.15 461
12684.21 453
12685.28 478
12686.34 458
12687.40 432
12688.47 450
12689.53 479
12690.60 481
12691.66 423
12692.72 428
12693.79 437
12694.85 453
12695.91 475
12696.98 465
12698.04 464
12699.11 471
12700.17 467
12701.23 456
12702.30 467
12703.36 480
12704.43 456
12705.49 473
12706.55 505
12707.62 448
12708.68 425
12709.75 401
12710.81 395
12711.88 442
12712.94 367
12714.01 397
12715.07 445
12716.13 411
12717.20 395
12718.26 395
12719.33 396
12720.39 391
12721.46 380
12722.52 406
12723.59 415
12724.65 404
12725.72 359
12726.78 365
12727.85 413
12728.91 387
12729.98 399
12731.04 399
12732.11 400
12733.18 372
12734.24 390
12735.31 359
12736.37 404
12737.44 373
12738.50 385
12739.57 367
12740.63 367
12741.70 358
12742.77 373
12743.83 396
12744.90 347
12745.96 366
12747.03 356
12748.09 396
12749.16 375
12750.23 424
12751.29 347
12752.36 399
12753.43 372
12754.49 355
12755.56 310
12756.62 313
12757.69 360
12758.76 387
12759.82 369
12760.89 343
12761.96 338
12763.02 334
12764.09 366
12765.16 321
12766.22 347
12767.29 316
12768.36 336
12769.42 336
12770.49 341
12771.56 345
12772.62 372
12773.69 358
12774.76 330
12775.83 352
12776.89 336
12777.96 316
12779.03 333
12780.10 378
12781.16 333
12782.23 359
12783.30 342
12784.37 327
12785.43 360
12786.50 358
12787.57 365
12788.64 321
12789.70 331
12790.77 308
12791.84 374
12792.91 380
12793.97 328
12795.04 327
12796.11 370
12797.18 305
12798.25 307
12799.31 348
12800.38 341
12801.45 322
12802.52 315
12803.59 323
12804.66 336
12805.72 344
12806.79 332
12807.86 368
12808.93 350
12810.00 327
12811.07 341
12812.14 302
12813.20 303
12814.27 333
12815.34 340
12816.41 319
12817.48 296
12818.55 335
12819.62 308
12820.69 332
12821.76 324
12822.83 349
12823.89 371
12824.96 311
12826.03 315
12827.10 313
12828.17 350
12829.24 361
12830.31 306
12831.38 327
12832.45 313
12833.52 298
12834.59 364
12835.66 339
12836.73 287
12837.80 325
12838.87 319
12839.94 349
12841.01 318
12842.08 313
12843.15 295
12844.22 337
12845.29 336
12846.36 300
12847.43 295
12848.50 308
12849.57 309
12850.64 292
12851.71 266
12852.78 302
12853.85 315
12854.92 297
12855.99 307
12857.06 262
12858.13 293
12859.20 321
12860.27 363
12861.34 287
12862.41 310
12863.48 321
12864.56 303
12865.63 286
12866.70 288
12867.77 296
12868.84 283
12869.91 305
12870.98 292
12872.05 273
12873.12 250
12874.20 288
12875.27 309
12876.34 337
12877.41 286
12878.48 331
12879.55 311
12880.62 300
12881.70 301
12882.77 297
12883.84 319
12884.91 310
12885.98 297
12887.05 323
12888.13 320
12889.20 288
12890.27 309
12891.34 337
12892.41 293
12893.49 296
12894.56 295
12895.63 295
12896.70 301
12897.77 280
12898.85 312
12899.92 321
12900.99 272
12902.06 303
12903.14 310
12904.21 298
12905.28 286
12906.35 275
12907.43 241
12908.50 301
12909.57 292
12910.64 291
12911.72 283
12912.79 295
12913.86 316
12914.94 301
12916.01 300
12917.08 276
12918.16 313
12919.23 302
12920.30 282
12921.37 305
12922.45 294
12923.52 305
12924.59 317
12925.67 280
12926.74 293
12927.82 262
12928.89 264
12929.96 313
12931.04 323
12932.11 301
12933.18 295
12934.26 315
12935.33 313
12936.40 316
12937.48 290
12938.55 313
12939.63 298
12940.70 322
12941.77 301
12942.85 273
12943.92 283
12945.00 304
12946.07 280
12947.15 300
12948.22 291
12949.29 286
12950.37 331
12951.44 304
12952.52 296
12953.59 301
12954.67 267
12955.74 298
12956.82 304
12957.89 320
12958.97 350
12960.04 316
12961.12 294
12962.19 313
12963.27 343
12964.34 294
12965.42 308
12966.49 314
12967.57 314
12968.64 311
12969.72 304
12970.79 305
12971.87 319
12972.94 270
12974.02 314
12975.09 324
12976.17 284
12977.24 287
12978.32 295
12979.40 304
12980.47 328
12981.55 273
12982.62 297
12983.70 292
12984.77 298
12985.85 308
12986.93 363
12988.00 322
12989.08 332
12990.15 310
12991.23 340
12992.31 308
12993.38 331
12994.46 321
12995.54 344
12996.61 333
12997.69 294
12998.76 321
12999.84 339
13000.92 328
13001.99 314
13003.07 373
13004.15 364
13005.22 373
13006.30 332
13007.38 309
13008.45 342
13009.53 361
13010.61 337
13011.69 375
13012.76 344
13013.84 355
13014.92 371
13015.99 352
13017.07 379
13018.15 357
13019.23 342
13020.30 370
13021.38 341
13022.46 311
13023.54 341
13024.61 338
13025.69 385
13026.77 386
13027.85 412
13028.92 383
13030.00 360
13031.08 378
13032.16 400
13033.23 396
13034.31 354
13035.39 378
13036.47 392
13037.55 382
13038.62 369
13039.70 383
13040.78 368
13041.86 375
13042.94 393
13044.02 388
13045.09 388
13046.17 384
13047.25 341
13048.33 341
13049.41 379
13050.49 394
13051.57 367
13052.64 380
13053.72 414
13054.80 340
13055.88 365
13056.96 354
13058.04 354
13059.12 360
13060.20 371
13061.27 358
13062.35 381
13063.43 356
13064.51 335
13065.59 312
13066.67 327
13067.75 304
13068.83 334
13069.91 330
13070.99 329
13072.07 331
13073.15 318
13074.23 359
13075.31 320
13076.39 302
13077.47 352
13078.55 325
13079.63 326
13080.71 340
13081.79 342
13082.86 337
13083.94 298
13085.02 320
13086.11 309
13087.19 314
13088.27 291
13089.35 293
13090.43 327
13091.51 348
13092.59 326
13093.67 344
13094.75 338
13095.83 349
13096.91 342
13097.99 300
13099.07 336
13100.15 320
13101.23 327
13102.31 315
13103.39 312
13104.47 308
13105.55 301
13106.63 317
13107.72 318
13108.80 292
13109.88 327
13110.96 325
13112.04 291
13113.12 302
13114.20 327
13115.28 340
13116.37 346
13117.45 316
13118.53 346
13119.61 325
13120.69 305
13121.77 304
13122.85 295
13123.94 320
13125.02 306
13126.10 327
13127.18 347
13128.26 326
13129.34 336
13130.43 312
13131.51 332
13132.59 338
13133.67 307
13134.75 319
13135.84 366
13136.92 335
13138.00 300
13139.08 301
13140.17 345
13141.25 335
13142.33 319
13143.41 331
13144.49 296
13145.58 294
13146.66 286
13147.74 263
13148.83 282
13149.91 295
13150.99 304
13152.07 316
13153.16 271
13154.24 282
13155.32 318
13156.41 310
13157.49 330
13158.57 306
13159.65 321
13160.74 344
13161.82 297
13162.90 278
13163.99 303
13165.07 307
13166.15 320
13167.24 332
13168.32 328
13169.40 312
13170.49 311
13171.57 326
13172.66 324
13173.74 286
13174.82 281
13175.91 277
13176.99 310
13178.07 288
13179.16 302
13180.24 284
13181.33 311
13182.41 326
13183.49 309
13184.58 321
13185.66 322
13186.75 328
13187.83 312
13188.91 324
13190.00 320
13191.08 303
13192.17 297
13193.25 304
13194.34 298
13195.42 295
13196.51 265
13197.59 296
13198.68 302
13199.76 296
13200.85 275
13201.93 299
13203.02 299
13204.10 294
13205.19 267
13206.27 262
13207.36 326
13208.44 309
13209.53 293
13210.61 328
13211.70 299
13212.78 303
13213.87 310
13214.95 315
13216.04 275
13217.12 281
13218.21 318
13219.29 319
13220.38 315
13221.47 276
13222.55 308
13223.64 330
13224.72 285
13225.81 288
13226.89 296
13227.98 314
13229.07 316
13230.15 300
13231.24 294
13232.32 310
13233.41 284
13234.50 305
13235.58 311
13236.67 267
13237.76 319
13238.84 292
13239.93 327
13241.01 305
13242.10 313
13243.19 285
13244.27 297
13245.36 299
13246.45 293
13247.53 288
13248.62 299
13249.71 349
13250.79 311
13251.88 318
13252.97 295
13254.06 321
13255.14 316
13256.23 310
13257.32 298
13258.40 344
13259.49 332
13260.58 351
13261.67 339
13262.75 301
13263.84 318
13264.93 359
13266.02 330
13267.10 328
13268.19 336
13269.28 326
13270.37 317
13271.45 304
13272.54 315
13273.63 299
13274.72 330
13275.80 325
13276.89 345
13277.98 344
13279.07 342
13280.16 344
13281.24 322
13282.33 315
13283.42 359
13284.51 361
13285.60 337
13286.69 346
13287.77 353
13288.86 379
13289.95 369
13291.04 382
13292.13 356
13293.22 380
13294.31 360
13295.39 359
13296.48 377
13297.57 384
13298.66 343
13299.75 358
13300.84 375
13301.93 381
13303.02 362
13304.11 390
13305.19 412
13306.28 380
13307.37 333
13308.46 334
13309.55 391
13310.64 362
13311.73 390
13312.82 390
13313.91 373
13315.00 376
13316.09 377
13317.18 367
13318.27 351
13319.36 375
13320.45 370
13321.54 362
13322.63 340
13323.72 402
13324.81 378
13325.90 371
13326.99 363
13328.08 378
13329.17 400
13330.26 354
13331.35 377
13332.44 396
13333.53 350
13334.62 378
13335.71 402
13336.80 405
13337.89 394
13338.98 378
13340.07 423
13341.16 406
13342.25 357
13343.34 358
13344.43 392
13345.52 397
13346.61 381
13347.70 369
13348.79 383
13349.89 410
13350.98 379
13352.07 362
13353.16 375
13354.25 358
13355.34 390
13356.43 429
13357.52 395
13358.61 404
13359.71 425
13360.80 454
13361.89 452
13362.98 450
13364.07 400
13365.16 442
13366.26 489
13367.35 453
13368.44 436
13369.53 430
13370.62 440
13371.71 418
13372.81 403
13373.90 383
13374.99 414
13376.08 413
13377.17 413
13378.27 377
13379.36 405
13380.45 371
13381.54 376
13382.63 386
13383.73 336
13384.82 353
13385.91 389
13387.00 354
13388.10 328
13389.19 326
13390.28 351
13391.37 336
13392.47 357
13393.56 364
13394.65 340
13395.75 371
13396.84 381
13397.93 383
13399.02 365
13400.12 323
13401.21 398
13402.30 372
13403.40 387
13404.49 359
13405.58 407
13406.68 392
13407.77 377
13408.86 345
13409.96 319
13411.05 384
13412.14 393
13413.24 351
13414.33 344
13415.42 363
13416.52 341
13417.61 343
13418.70 348
13419.80 366
13420.89 352
13421.99 389
13423.08 352
13424.17 357
13425.27 367
13426.36 404
13427.46 356
13428.55 400
13429.64 372
13430.74 361
13431.83 373
13432.93 369
13434.02 419
13435.12 386
13436.21 354
13437.30 388
13438.40 430
13439.49 380
13440.59 371
13441.68 410
13442.78 428
13443.87 378
13444.97 409
13446.06 409
13447.16 456
13448.25 414
13449.35 392
13450.44 389
13451.54 412
13452.63 384
13453.73 374
13454.82 433
13455.92 397
13457.01 411
13458.11 419
13459.20 421
13460.30 408
13461.39 424
13462.49 413
13463.59 390
13464.68 431
13465.78 440
13466.87 428
13467.97 399
13469.06 473
13470.16 476
13471.26 459
13472.35 448
13473.45 390
13474.54 370
13475.64 427
13476.74 392
13477.83 422
13478.93 407
13480.03 426
13481.12 415
13482.22 418
13483.31 457
13484.41 473
13485.51 469
13486.60 440
13487.70 464
13488.80 472
13489.89 488
13490.99 490
13492.09 462
13493.18 439
13494.28 454
13495.38 495
13496.47 521
13497.57 491
13498.67 548
13499.77 538
13500.86 544
13501.96 548
13503.06 515
13504.15 502
13505.25 551
13506.35 487
13507.45 501
13508.54 501
13509.64 492
13510.74 452
13511.84 440
13512.93 455
13514.03 462
13515.13 419
13516.23 421
13517.32 405
13518.42 420
13519.52 397
13520.62 377
13521.72 367
13522.81 368
13523.91 364
13525.01 381
13526.11 377
13527.21 392
13528.30 361
13529.40 363
13530.50 398
13531.60 420
13532.70 378
13533.80 370
13534.89 356
13535.99 375
13537.09 379
13538.19 378
13539.29 369
13540.39 392
13541.49 372
13542.58 380
13543.68 391
13544.78 380
13545.88 367
13546.98 381
13548.08 371
13549.18 385
13550.28 368
13551.38 359
13552.48 387
13553.58 352
13554.67 377
13555.77 359
13556.87 320
13557.97 324
13559.07 373
13560.17 413
13561.27 377
13562.37 337
13563.47 330
13564.57 340
13565.67 360
13566.77 387
13567.87 338
13568.97 341
13570.07 342
13571.17 343
13572.27 344
13573.37 374
13574.47 344
13575.57 346
13576.67 407
13577.77 345
13578.87 316
13579.97 340
13581.07 358
13582.17 327
13583.27 343
13584.37 340
13585.47 343
13586.57 299
13587.67 332
13588.77 354
13589.88 324
13590.98 373
13592.08 347
13593.18 353
13594.28 336
13595.38 370
13596.48 351
13597.58 363
13598.68 394
13599.78 363
13600.88 335
13601.99 356
13603.09 327
13604.19 322
13605.29 354
13606.39 370
13607.49 348
13608.59 360
13609.70 374
13610.80 395
13611.90 366
13613.00 332
13614.10 311
13615.20 332
13616.31 368
13617.41 374
13618.51 369
13619.61 337
13620.71 335
13621.82 325
13622.92 331
13624.02 307
13625.12 375
13626.22 342
13627.33 357
13628.43 347
13629.53 368
13630.63 337
13631.74 335
13632.84 354
13633.94 373
13635.04 357
13636.15 343
13637.25 332
13638.35 352
13639.45 349
13640.56 337
13641.66 337
13642.76 355
13643.87 384
13644.97 341
13646.07 337
13647.17 284
13648.28 342
13649.38 337
13650.48 370
13651.59 306
13652.69 316
13653.79 292
13654.90 340
13656.00 340
13657.10 317
13658.21 344
13659.31 363
13660.41 352
13661.52 289
13662.62 336
13663.72 326
13664.83 300
13665.93 295
13667.04 298
13668.14 316
13669.24 330
13670.35 372
13671.45 318
13672.56 337
13673.66 313
13674.76 318
13675.87 327
13676.97 359
13678.08 323
13679.18 318
13680.29 318
13681.39 334
13682.49 311
13683.60 338
13684.70 344
13685.81 336
13686.91 298
13688.02 299
13689.12 339
13690.23 335
13691.33 349
13692.44 357
13693.54 316
13694.65 291
13695.75 343
13696.86 303
13697.96 298
13699.07 305
13700.17 332
13701.28 349
13702.38 348
13703.49 344
13704.59 328
13705.70 326
13706.80 336
13707.91 316
13709.02 321
13710.12 342
13711.23 347
13712.33 331
13713.44 309
13714.54 328
13715.65 323
13716.76 369
13717.86 341
13718.97 341
13720.07 368
13721.18 347
13722.29 351
13723.39 355
13724.50 319
13725.60 381
13726.71 349
13727.82 351
13728.92 381
13730.03 327
13731.14 383
13732.24 388
13733.35 397
13734.46 357
13735.56 374
13736.67 387
13737.78 379
13738.88 346
13739.99 374
13741.10 368
13742.20 421
13743.31 385
13744.42 403
13745.52 387
13746.63 381
13747.74 385
13748.84 387
13749.95 369
13751.06 374
13752.17 403
13753.27 401
13754.38 413
13755.49 422
13756.60 427
13757.70 398
13758.81 483
13759.92 476
13761.03 497
13762.13 521
13763.24 492
13764.35 521
13765.46 562
13766.57 541
13767.67 524
13768.78 600
13769.89 572
13771.00 607
13772.11 562
13773.21 561
13774.32 564
13775.43 518
13776.54 534
13777.65 493
13778.75 490
13779.86 495
13780.97 466
13782.08 447
13783.19 461
13784.30 426
13785.41 426
13786.51 405
13787.62 414
13788.73 415
13789.84 394
13790.95 413
13792.06 407
13793.17 376
13794.28 408
13795.39 377
13796.49 362
13797.60 446
13798.71 366
13799.82 385
13800.93 357
13802.04 368
13803.15 375
13804.26 364
13805.37 372
13806.48 407
13807.59 422
13808.70 418
13809.81 377
13810.92 400
13812.03 369
13813.14 393
13814.25 390
13815.36 396
13816.47 352
13817.58 373
13818.69 382
13819.80 394
13820.91 404
13822.02 300
13823.13 347
13824.24 351
13825.35 352
13826.46 337
13827.57 382
13828.68 403
13829.79 366
13830.90 351
13832.01 337
13833.12 367
13834.23 381
13835.34 378
13836.45 351
13837.56 371
13838.67 361
13839.78 412
13840.89 346
13842.01 341
13843.12 345
13844.23 379
13845.34 350
13846.45 362
13847.56 407
13848.67 350
13849.78 410
13850.89 344
13852.01 353
13853.12 344
13854.23 384
13855.34 349
13856.45 390
13857.56 367
13858.67 377
13859.79 384
13860.90 406
13862.01 356
13863.12 340
13864.23 359
13865.34 379
13866.46 349
13867.57 330
13868.68 398
13869.79 378
13870.90 385
13872.02 333
13873.13 342
13874.24 350
13875.35 386
13876.47 368
13877.58 353
13878.69 368
13879.80 355
13880.92 356
13882.03 333
13883.14 331
13884.25 324
13885.37 377
13886.48 338
13887.59 378
13888.70 325
13889.82 402
13890.93 351
13892.04 336
13893.16 374
13894.27 382
13895.38 349
13896.49 368
13897.61 357
13898.72 352
13899.83 382
13900.95 377
13902.06 420
13903.17 355
13904.29 372
13905.40 359
13906.51 354
13907.63 327
13908.74 350
13909.85 359
13910.97 342
13912.08 342
13913.20 355
13914.31 338
13915.42 335
13916.54 332
13917.65 346
13918.77 346
13919.88 347
13920.99 335
13922.11 322
13923.22 353
13924.34 349
13925.45 335
13926.56 319
13927.68 364
13928.79 347
13929.91 358
13931.02 322
13932.14 345
13933.25 326
13934.37 320
13935.48 345
13936.60 326
13937.71 333
13938.83 305
13939.94 335
13941.05 331
13942.17 320
13943.28 310
13944.40 335
13945.51 325
13946.63 316
13947.75 311
13948.86 340
13949.98 345
13951.09 323
13952.21 359
13953.32 315
13954.44 322
13955.55 296
13956.67 355
13957.78 323
13958.90 330
13960.01 343
13961.13 358
13962.25 329
13963.36 315
13964.48 335
13965.59 372
13966.71 380
13967.83 339
13968.94 346
13970.06 349
13971.17 329
13972.29 304
13973.41 355
13974.52 350
13975.64 345
13976.75 331
13977.87 365
13978.99 318
13980.10 345
13981.22 318
13982.34 337
13983.45 354
13984.57 370
13985.69 401
13986.80 335
13987.92 371
13989.04 355
13990.15 356
13991.27 333
13992.39 387
13993.50 343
13994.62 366
13995.74 364
13996.86 363
13997.97 335
13999.09 378
14000.21 345
14001.33 369
14002.44 340
14003.56 397
14004.68 418
14005.79 372
14006.91 353
14008.03 360
14009.15 382
14010.27 373
14011.38 393
14012.50 387
14013.62 416
14014.74 412
14015.85 414
14016.97 412
14018.09 398
14019.21 429
14020.33 432
14021.44 382
14022.56 366
14023.68 398
14024.80 427
14025.92 394
14027.04 380
14028.15 391
14029.27 387
14030.39 436
14031.51 383
14032.63 422
14033.75 369
14034.86 354
14035.98 343
14037.10 379
14038.22 374
14039.34 373
14040.46 370
14041.58 379
14042.70 367
14043.82 363
14044.93 365
14046.05 352
14047.17 407
14048.29 388
14049.41 402
14050.53 358
14051.65 386
14052.77 377
14053.89 407
14055.01 370
14056.13 362
14057.25 368
14058.37 398
14059.49 413
14060.61 404
14061.73 390
14062.85 374
14063.97 429
14065.09 401
14066.20 420
14067.32 387
14068.44 430
14069.56 415
14070.68 411
14071.81 424
14072.93 415
14074.05 418
14075.17 419
14076.29 436
14077.41 443
14078.53 424
14079.65 451
14080.77 491
14081.89 447
14083.01 455
14084.13 415
14085.25 479
14086.37 474
14087.49 497
14088.61 475
14089.73 462
14090.85 501
14091.97 513
14093.10 482
14094.22 484
14095.34 578
14096.46 582
14097.58 533
14098.70 492
14099.82 481
14100.94 492
14102.07 508
14103.19 447
14104.31 438
14105.43 446
14106.55 429
14107.67 402
14108.79 391
14109.92 395
14111.04 403
14112.16 380
14113.28 392
14114.40 357
14115.52 361
14116.65 404
14117.77 341
14118.89 363
14120.01 355
14121.13 335
14122.26 364
14123.38 342
14124.50 337
14125.62 328
14126.75 325
14127.87 342
14128.99 372
14130.11 364
14131.24 341
14132.36 357
14133.48 353
14134.60 351
14135.73 356
14136.85 319
14137.97 343
14139.09 356
14140.22 352
14141.34 324
14142.46 306
14143.59 345
14144.71 352
14145.83 356
14146.95 325
14148.08 362
14149.20 319
14150.32 327
14151.45 290
14152.57 320
14153.69 330
14154.82 364
14155.94 351
14157.06 321
14158.19 324
14159.31 342
14160.44 331
14161.56 308
14162.68 326
14163.81 312
14164.93 335
14166.05 317
14167.18 333
14168.30 314
14169.43 322
14170.55 329
14171.67 360
14172.80 308
14173.92 346
14175.05 349
14176.17 321
14177.30 306
14178.42 297
14179.54 311
14180.67 301
14181.79 300
14182.92 288
14184.04 322
14185.17 302
14186.29 312
14187.42 347
14188.54 328
14189.67 296
14190.79 332
14191.92 313
14193.04 329
14194.17 266
14195.29 286
14196.42 296
14197.54 302
14198.67 285
14199.79 337
14200.92 300
14202.04 262
14203.17 286
14204.29 286
14205.42 291
14206.54 272
14207.67 296
14208.79 279
14209.92 280
14211.05 288
14212.17 291
14213.30 281
14214.42 307
14215.55 321
14216.67 291
14217.80 273
14218.93 286
14220.05 300
14221.18 278
14222.30 261
14223.43 282
14224.56 323
14225.68 287
14226.81 301
14227.94 265
14229.06 299
14230.19 292
14231.32 273
14232.44 271
14233.57 273
14234.70 286
14235.82 262
14236.95 259
14238.08 286
14239.20 270
14240.33 264
14241.46 284
14242.58 258
14243.71 275
14244.84 266
14245.96 292
14247.09 271
14248.22 260
14249.34 264
14250.47 285
14251.60 287
14252.73 257
14253.85 276
14254.98 292
14256.11 275
14257.24 278
14258.36 257
14259.49 280
14260.62 290
14261.75 258
14262.87 246
14264.00 241
14265.13 245
14266.26 279
14267.39 263
14268.51 249
14269.64 277
14270.77 265
14271.90 257
14273.03 281
14274.15 277
14275.28 293
14276.41 242
14277.54 253
14278.67 251
14279.80 253
14280.92 243
14282.05 269
14283.18 272
14284.31 253
14285.44 269
14286.57 258
14287.70 260
14288.82 272
14289.95 284
14291.08 258
14292.21 253
14293.34 262
14294.47 252
14295.60 256
14296.73 266
14297.86 252
14298.99 278
14300.11 231
14301.24 238
14302.37 234
14303.50 234
14304.63 256
14305.76 247
14306.89 244
14308.02 253
14309.15 221
14310.28 242
14311.41 262
14312.54 277
14313.67 243
14314.80 228
14315.93 254
14317.06 259
14318.19 249
14319.32 249
14320.45 257
14321.58 226
14322.71 275
14323.84 245
14324.97 259
14326.10 250
14327.23 236
14328.36 260
14329.49 263
14330.62 243
14331.75 230
14332.88 261
14334.01 244
14335.14 263
14336.27 225
14337.40 280
14338.53 235
14339.66 277
14340.79 267
14341.93 256
14343.06 250
14344.19 245
14345.32 233
14346.45 253
14347.58 249
14348.71 223
14349.84 222
14350.97 213
14352.11 239
14353.24 249
14354.37 257
14355.50 232
14356.63 249
14357.76 248
14358.89 245
14360.03 244
14361.16 255
14362.29 248
14363.42 286
14364.55 271
14365.68 244
14366.82 250
14367.95 223
14369.08 222
14370.21 216
14371.34 229
14372.48 226
14373.61 262
14374.74 266
14375.87 258
14377.00 210
14378.14 251
14379.27 266
14380.40 255
14381.53 246
14382.67 216
14383.80 242
14384.93 257
14386.06 241
14387.20 214
14388.33 251
14389.46 234
14390.59 267
14391.73 263
14392.86 231
14393.99 215
14395.13 240
14396.26 220
14397.39 221
14398.53 244
14399.66 249
14400.79 243
14401.92 208
14403.06 233
14404.19 237
14405.32 241
14406.46 222
14407.59 249
14408.72 236
14409.86 228
14410.99 210
14412.13 240
14413.26 237
14414.39 241
14415.53 215
14416.66 241
14417.79 245
14418.93 257
14420.06 224
14421.20 238
14422.33 250
14423.46 217
14424.60 234
14425.73 256
14426.87 259
14428.00 239
14429.14 262
14430.27 244
14431.40 235
14432.54 251
14433.67 281
14434.81 242
14435.94 260
14437.08 247
14438.21 245
14439.35 259
14440.48 246
14441.62 275
14442.75 257
14443.88 270
14445.02 285
14446.15 282
14447.29 271
14448.42 284
14449.56 279
14450.70 277
14451.83 249
14452.97 250
14454.10 256
14455.24 257
14456.37 261
14457.51 251
14458.64 270
14459.78 263
14460.91 257
14462.05 263
14463.18 285
14464.32 298
14465.46 311
14466.59 297
14467.73 287
14468.86 327
14470.00 315
14471.14 289
14472.27 299
14473.41 313
14474.54 332
14475.68 333
14476.82 311
14477.95 323
14479.09 306
14480.22 286
14481.36 302
14482.50 294
14483.63 283
14484.77 318
14485.91 290
14487.04 279
14488.18 296
14489.32 279
14490.45 284
14491.59 267
14492.73 304
14493.86 294
14495.00 272
14496.14 220
14497.27 266
14498.41 266
14499.55 246
14500.69 258
14501.82 279
14502.96 260
14504.10 244
14505.23 245
14506.37 267
14507.51 305
14508.65 247
14509.78 258
14510.92 282
14512.06 283
14513.20 249
14514.33 261
14515.47 267
14516.61 250
14517.75 234
14518.89 269
14520.02 259
14521.16 243
14522.30 253
14523.44 262
14524.57 244
14525.71 229
14526.85 242
14527.99 260
14529.13 268
14530.27 258
14531.40 273
14532.54 244
14533.68 289
14534.82 257
14535.96 267
14537.10 217
14538.23 234
14539.37 246
14540.51 272
14541.65 259
14542.79 244
14543.93 268
14545.07 253
14546.21 240
14547.35 240
14548.48 259
14549.62 225
14550.76 257
14551.90 277
14553.04 293
14554.18 253
14555.32 247
14556.46 267
14557.60 265
14558.74 250
14559.88 281
14561.02 270
14562.16 302
14563.30 238
14564.43 247
14565.57 267
14566.71 291
14567.85 291
14568.99 253
14570.13 255
14571.27 241
14572.41 264
14573.55 238
14574.69 278
14575.83 275
14576.97 257
14578.11 292
14579.25 272
14580.39 278
14581.53 277
14582.67 300
14583.81 264
14584.96 250
14586.10 272
14587.24 291
14588.38 256
14589.52 254
14590.66 264
14591.80 262
14592.94 247
14594.08 265
14595.22 278
14596.36 260
14597.50 253
14598.64 269
14599.78 306
14600.93 240
14602.07 286
14603.21 261
14604.35 284
14605.49 289
14606.63 272
14607.77 277
14608.91 280
14610.06 271
14611.20 263
14612.34 276
14613.48 265
14614.62 280
14615.76 286
14616.91 294
14618.05 289
14619.19 285
14620.33 260
14621.47 268
14622.61 272
14623.76 298
14624.90 325
14626.04 318
14627.18 308
14628.32 299
14629.47 336
14630.61 305
14631.75 294
14632.89 284
14634.04 300
14635.18 294
14636.32 314
14637.46 296
14638.61 290
14639.75 290
14640.89 271
14642.03 266
14643.18 274
14644.32 273
14645.46 276
14646.60 279
14647.75 252
14648.89 235
14650.03 245
14651.18 282
14652.32 286
14653.46 276
14654.61 275
14655.75 305
14656.89 264
14658.03 224
14659.18 234
14660.32 249
14661.46 257
14662.61 251
14663.75 276
14664.90 238
14666.04 244
14667.18 249
14668.33 285
14669.47 251
14670.61 250
14671.76 240
14672.90 270
14674.05 278
14675.19 243
14676.33 260
14677.48 252
14678.62 258
14679.77 251
14680.91 259
14682.05 271
14683.20 262
14684.34 244
14685.49 219
14686.63 247
14687.78 236
14688.92 250
14690.06 256
14691.21 212
14692.35 218
14693.50 252
14694.64 224
14695.79 228
14696.93 241
14698.08 231
14699.22 247
14700.37 237
14701.51 233
14702.66 230
14703.80 239
14704.95 239
14706.09 264
14707.24 238
14708.38 218
14709.53 239
14710.67 280
14711.82 243
14712.96 215
14714.11 226
14715.26 231
14716.40 254
14717.55 227
14718.69 230
14719.84 236
14720.98 223
14722.13 242
14723.28 239
14724.42 241
14725.57 202
14726.71 236
14727.86 246
14729.01 227
14730.15 213
14731.30 212
14732.44 234
14733.59 215
14734.74 233
14735.88 224
14737.03 218
14738.18 245
14739.32 250
14740.47 229
14741.61 229
14742.76 193
14743.91 250
14745.05 252
14746.20 238
14747.35 227
14748.49 260
14749.64 242
14750.79 236
14751.94 218
14753.08 241
14754.23 246
14755.38 215
14756.52 233
14757.67 233
14758.82 254
14759.97 249
14761.11 238
14762.26 232
14763.41 242
14764.55 244
14765.70 249
14766.85 251
14768.00 251
14769.15 246
14770.29 232
14771.44 270
14772.59 235
14773.74 221
14774.88 258
14776.03 275
14777.18 275
14778.33 254
14779.48 258
14780.62 274
14781.77 262
14782.92 270
14784.07 256
14785.22 288
14786.36 252
14787.51 284
14788.66 304
14789.81 271
14790.96 266
14792.11 276
14793.26 297
14794.40 269
14795.55 257
14796.70 255
14797.85 254
14799.00 273
14800.15 276
14801.30 265
14802.45 265
14803.59 242
14804.74 231
14805.89 270
14807.04 267
14808.19 258
14809.34 264
14810.49 263
14811.64 262
14812.79 255
14813.94 267
14815.09 264
14816.24 277
14817.39 277
14818.53 263
14819.68 261
14820.83 266
14821.98 270
14823.13 259
14824.28 227
14825.43 214
14826.58 281
14827.73 283
14828.88 265
14830.03 226
14831.18 227
14832.33 244
14833.48 237
14834.63 237
14835.78 250
14836.93 231
14838.08 245
14839.23 255
14840.38 245
14841.53 254
14842.69 216
14843.84 238
14844.99 254
14846.14 204
14847.29 212
14848.44 237
14849.59 210
14850.74 198
14851.89 236
14853.04 224
14854.19 200
14855.34 222
14856.49 253
14857.65 227
14858.80 203
14859.95 202
14861.10 234
14862.25 238
14863.40 193
14864.55 188
14865.70 215
14866.86 254
14868.01 216
14869.16 215
14870.31 198
14871.46 193
14872.61 196
14873.77 221
14874.92 215
14876.07 182
14877.22 206
14878.37 253
14879.52 246
14880.68 208
14881.83 202
14882.98 233
14884.13 227
14885.28 217
14886.44 225
14887.59 223
14888.74 221
14889.89 229
14891.05 251
14892.20 205
14893.35 197
14894.50 211
14895.66 238
14896.81 196
14897.96 208
14899.11 216
14900.27 226
14901.42 226
14902.57 224
14903.72 237
14904.88 229
14906.03 237
14907.18 214
14908.34 238
14909.49 249
14910.64 203
14911.80 215
14912.95 214
14914.10 237
14915.26 229
14916.41 249
14917.56 200
14918.72 220
14919.87 233
14921.02 218
14922.18 216
14923.33 192
14924.48 189
14925.64 212
14926.79 229
14927.94 201
14929.10 231
14930.25 213
14931.41 220
14932.56 215
14933.71 225
14934.87 243
14936.02 238
14937.18 211
14938.33 231
14939.48 228
14940.64 225
14941.79 203
14942.95 263
14944.10 241
14945.26 213
14946.41 212
14947.57 218
14948.72 220
14949.87 208
14951.03 246
14952.18 234
14953.34 224
14954.49 195
14955.65 228
14956.80 209
14957.96 211
14959.11 222
14960.27 238
14961.42 228
14962.58 221
14963.73 246
14964.89 238
14966.04 256
14967.20 212
14968.36 247
14969.51 216
14970.67 217
14971.82 208
14972.98 233
14974.13 224
14975.29 226
14976.44 211
14977.60 206
14978.76 198
14979.91 207
14981.07 236
14982.22 237
14983.38 219
14984.53 212
14985.69 232
14986.85 224
14988.00 198
14989.16 196
14990.32 233
14991.47 233
14992.63 199
14993.78 215
14994.94 211
14996.10 196
14997.25 187
14998.41 225
14999.57 205
15000.72 180
15001.88 192
15003.04 215
15004.19 217
15005.35 194
15006.51 201
15007.66 212
15008.82 203
15009.98 194
15011.13 185
15012.29 187
15013.45 213
15014.61 203
15015.76 234
15016.92 201
15018.08 199
15019.23 180
15020.39 205
15021.55 189
15022.71 186
15023.86 186
15025.02 198
15026.18 215
15027.34 177
15028.49 202
15029.65 194
15030.81 182
15031.97 175
15033.13 193
15034.28 214
15035.44 225
15036.60 215
15037.76 191
15038.92 207
15040.07 209
15041.23 180
15042.39 199
15043.55 201
15044.71 193
15045.87 183
15047.02 218
15048.18 177
15049.34 179
15050.50 201
15051.66 197
15052.82 189
15053.98 197
15055.13 194
15056.29 194
15057.45 178
15058.61 189
15059.77 189
15060.93 206
15062.09 204
15063.25 211
15064.40 169
15065.56 195
15066.72 201
15067.88 194
15069.04 167
15070.20 196
15071.36 210
15072.52 188
15073.68 157
15074.84 195
15076.00 179
15077.16 177
15078.32 190
15079.48 202
15080.64 184
15081.80 204
15082.96 187
15084.12 193
15085.28 183
15086.44 183
15087.60 182
15088.76 184
15089.92 172
15091.08 171
15092.24 179
15093.40 185
15094.56 173
15095.72 201
15096.88 186
15098.04 209
15099.20 206
15100.36 185
15101.52 197
15102.68 189
15103.84 177
15105.00 184
15106.16 192
15107.32 184
15108.48 176
15109.64 183
15110.80 174
15111.96 203
15113.13 178
15114.29 172
15115.45 208
15116.61 209
15117.77 183
15118.93 190
15120.09 217
15121.25 160
15122.42 162
15123.58 180
15124.74 192
15125.90 181
15127.06 205
15128.22 152
15129.38 188
15130.55 183
15131.71 205
15132.87 194
15134.03 203
15135.19 198
15136.35 201
15137.52 168
15138.68 185
15139.84 196
15141.00 192
15142.16 206
15143.33 182
15144.49 207
15145.65 191
15146.81 193
15147.97 181
15149.14 188
15150.30 177
15151.46 181
15152.62 188
15153.79 187
15154.95 183
15156.11 170
15157.27 186
15158.44 178
15159.60 191
15160.76 175
15161.93 184
15163.09 172
15164.25 176
15165.41 165
15166.58 193
15167.74 181
15168.90 172
15170.07 176
15171.23 188
15172.39 170
15173.56 172
15174.72 164
15175.88 180
15177.05 188
15178.21 198
15179.37 185
15180.54 167
15181.70 174
15182.86 176
15184.03 195
15185.19 135
15186.36 179
15187.52 189
15188.68 172
15189.85 173
15191.01 155
15192.17 187
15193.34 200
15194.50 188
15195.67 156
15196.83 157
15198.00 170
15199.16 202
15200.32 188
15201.49 178
15202.65 190
15203.82 227
15204.98 177
15206.15 226
15207.31 217
15208.48 211
15209.64 209
15210.80 202
15211.97 174
15213.13 182
15214.30 226
15215.46 240
15216.63 204
15217.79 190
15218.96 222
15220.12 219
15221.29 224
15222.45 194
15223.62 210
15224.78 211
15225.95 191
15227.11 212
15228.28 196
15229.45 192
15230.61 186
15231.78 206
15232.94 188
15234.11 215
15235.27 208
15236.44 205
15237.60 226
15238.77 227
15239.94 211
15241.10 168
15242.27 185
15243.43 199
15244.60 177
15245.77 184
15246.93 208
15248.10 190
15249.26 181
15250.43 204
15251.60 195
15252.76 188
15253.93 196
15255.10 182
15256.26 205
15257.43 183
15258.60 171
15259.76 169
15260.93 176
15262.10 178
15263.26 178
15264.43 190
15265.60 185
15266.76 194
15267.93 162
15269.10 198
15270.26 172
15271.43 234
15272.60 195
15273.76 173
15274.93 173
15276.10 179
15277.27 172
15278.43 172
15279.60 198
15280.77 161
15281.94 181
15283.10 176
15284.27 177
15285.44 164
15286.61 171
15287.77 201
15288.94 190
15290.11 167
15291.28 163
15292.44 198
15293.61 200
15294.78 200
15295.95 188
15297.12 188
15298.28 186
15299.45 209
15300.62 177
15301.79 197
15302.96 165
15304.12 183
15305.29 253
15306.46 189
15307.63 153
15308.80 200
15309.97 185
15311.14 206
15312.30 195
15313.47 184
15314.64 184
15315.81 177
15316.98 200
15318.15 194
15319.32 166
15320.49 166
15321.65 200
15322.82 178
15323.99 178
15325.16 169
15326.33 214
15327.50 188
15328.67 177
15329.84 209
15331.01 180
15332.18 174
15333.35 195
15334.52 204
15335.69 177
15336.85 199
15338.02 203
15339.19 186
15340.36 167
15341.53 178
15342.70 154
15343.87 188
15345.04 202
15346.21 184
15347.38 169
15348.55 206
15349.72 185
15350.89 187
15352.06 190
15353.23 168
15354.40 167
15355.57 191
15356.74 185
15357.91 195
15359.08 175
15360.25 166
15361.43 200
15362.60 180
15363.77 174
15364.94 183
15366.11 194
15367.28 171
15368.45 197
15369.62 198
15370.79 210
15371.96 170
15373.13 186
15374.30 163
15375.47 163
15376.65 175
15377.82 199
15378.99 181
15380.16 166
15381.33 185
15382.50 163
15383.67 189
15384.84 170
15386.02 192
15387.19 203
15388.36 186
15389.53 186
15390.70 166
15391.87 179
15393.04 177
15394.22 175
15395.39 190
15396.56 204
15397.73 194
15398.90 180
15400.08 197
15401.25 197
15402.42 181
15403.59 203
15404.76 179
15405.94 183
15407.11 163
15408.28 188
15409.45 201
15410.63 184
15411.80 164
15412.97 166
15414.14 188
15415.31 165
15416.49 176
15417.66 173
15418.83 190
15420.01 196
15421.18 205
15422.35 188
15423.52 180
15424.70 196
15425.87 195
15427.04 178
15428.22 172
15429.39 188
15430.56 187
15431.73 191
15432.91 174
15434.08 161
15435.25 160
15436.43 159
15437.60 165
15438.77 175
15439.95 161
15441.12 191
15442.30 183
15443.47 181
15444.64 170
15445.82 186
15446.99 171
15448.16 173
15449.34 208
15450.51 180
15451.69 185
15452.86 172
15454.03 203
15455.21 182
15456.38 199
15457.56 206
15458.73 175
15459.90 180
15461.08 185
15462.25 180
15463.43 184
15464.60 188
15465.78 171
15466.95 192
15468.12 175
15469.30 188
15470.47 180
15471.65 188
15472.82 161
15474.00 168
15475.17 163
15476.35 188
15477.52 189
15478.70 170
15479.87 170
15481.05 184
15482.22 182
15483.40 176
15484.57 173
15485.75 173
15486.92 163
15488.10 185
15489.27 189
15490.45 153
15491.62 157
15492.80 168
15493.98 196
15495.15 157
15496.33 171
15497.50 195
15498.68 166
15499.85 194
15501.03 181
15502.21 183
15503.38 153
15504.56 191
15505.73 189
15506.91 186
15508.09 150
15509.26 197
15510.44 182
15511.61 190
15512.79 158
15513.97 172
15515.14 188
15516.32 165
15517.50 179
15518.67 186
15519.85 172
15521.02 171
15522.20 190
15523.38 224
15524.55 204
15525.73 171
15526.91 198
15528.09 174
15529.26 181
15530.44 145
15531.62 158
15532.79 156
15533.97 159
15535.15 163
15536.32 160
15537.50 177
15538.68 185
15539.86 198
15541.03 209
15542.21 174
15543.39 169
15544.57 192
15545.74 181
15546.92 191
15548.10 174
15549.28 185
15550.45 194
15551.63 184
15552.81 168
15553.99 177
15555.16 175
15556.34 180
15557.52 172
15558.70 196
15559.88 169
15561.05 193
15562.23 189
15563.41 187
15564.59 169
15565.77 179
15566.95 203
15568.12 201
15569.30 210
15570.48 169
15571.66 173
15572.84 180
15574.02 186
15575.19 173
15576.37 174
15577.55 177
15578.73 183
15579.91 216
15581.09 177
15582.27 199
15583.45 181
15584.62 188
15585.80 196
15586.98 178
15588.16 186
15589.34 209
15590.52 183
15591.70 174
15592.88 202
15594.06 208
15595.24 179
15596.42 191
15597.60 186
15598.78 218
15599.96 196
15601.14 206
15602.31 194
15603.49 158
15604.67 194
15605.85 171
15607.03 195
15608.21 205
15609.39 185
15610.57 221
15611.75 220
15612.93 186
15614.11 169
15615.29 192
15616.47 212
15617.65 204
15618.83 199
15620.01 178
15621.19 203
15622.38 192
15623.56 192
15624.74 208
15625.92 215
15627.10 191
15628.28 201
15629.46 225
15630.64 218
15631.82 215
15633.00 200
15634.18 212
15635.36 237
15636.54 190
15637.72 220
15638.91 231
15640.09 210
15641.27 224
15642.45 237
15643.63 240
15644.81 187
15645.99 223
15647.17 222
15648.36 196
15649.54 190
15650.72 230
15651.90 223
15653.08 222
15654.26 217
15655.44 231
15656.63 236
15657.81 234
15658.99 189
15660.17 233
15661.35 231
15662.54 244
15663.72 244
15664.90 254
15666.08 218
15667.26 188
15668.45 251
15669.63 241
15670.81 236
15671.99 251
15673.17 228
15674.36 269
15675.54 253
15676.72 231
15677.90 225
15679.09 223
15680.27 233
15681.45 234
15682.63 213
15683.82 202
15685.00 212
15686.18 230
15687.37 233
15688.55 203
15689.73 197
15690.91 228
15692.10 214
15693.28 231
15694.46 174
15695.65 250
15696.83 245
15698.01 240
15699.20 219
15700.38 215
15701.56 227
15702.75 217
15703.93 241
15705.11 253
15706.30 212
15707.48 212
15708.66 210
15709.85 200
15711.03 234
15712.22 284
15713.40 263
15714.58 236
15715.77 246
15716.95 230
15718.14 256
15719.32 245
15720.50 243
15721.69 221
15722.87 228
15724.06 247
15725.24 232
15726.43 235
15727.61 236
15728.79 246
15729.98 212
15731.16 244
15732.35 254
15733.53 249
15734.72 270
15735.90 254
15737.09 217
15738.27 257
15739.46 231
15740.64 262
15741.83 284
15743.01 251
15744.20 240
15745.38 271
15746.57 272
15747.75 252
15748.94 247
15750.12 236
15751.31 268
15752.49 242
15753.68 220
15754.86 235
15756.05 248
15757.23 229
15758.42 231
15759.60 237
15760.79 232
15761.98 269
15763.16 262
15764.35 224
15765.53 208
15766.72 229
15767.90 220
15769.09 224
15770.28 221
15771.46 231
15772.65 256
15773.83 259
15775.02 235
15776.21 227
15777.39 237
15778.58 244
15779.77 254
15780.95 243
15782.14 209
15783.33 232
15784.51 227
15785.70 251
15786.89 244
15788.07 245
15789.26 238
15790.45 228
15791.63 232
15792.82 230
15794.01 226
15795.19 211
15796.38 232
15797.57 201
15798.75 205
15799.94 228
15801.13 193
15802.32 218
15803.50 210
15804.69 184
15805.88 204
15807.06 208
15808.25 210
15809.44 191
15810.63 227
15811.81 205
15813.00 196
15814.19 193
15815.38 177
15816.57 190
15817.75 208
15818.94 204
15820.13 250
15821.32 244
15822.50 227
15823.69 203
15824.88 214
15826.07 200
15827.26 194
15828.44 195
15829.63 182
15830.82 206
15832.01 200
15833.20 161
15834.39 212
15835.57 225
15836.76 200
15837.95 174
15839.14 221
15840.33 216
15841.52 192
15842.71 187
15843.90 189
15845.08 208
15846.27 230
15847.46 217
15848.65 229
15849.84 192
15851.03 206
15852.22 197
15853.41 197
15854.60 192
15855.79 198
15856.97 198
15858.16 197
15859.35 196
15860.54 191
15861.73 189
15862.92 220
15864.11 202
15865.30 201
15866.49 188
15867.68 205
15868.87 191
15870.06 177
15871.25 167
15872.44 213
15873.63 191
15874.82 204
15876.01 223
15877.20 186
15878.39 209
15879.58 194
15880.77 212
15881.96 219
15883.15 210
15884.34 249
15885.53 224
15886.72 196
15887.91 195
15889.10 221
15890.29 229
15891.48 210
15892.67 214
15893.86 179
15895.05 233
15896.24 232
15897.44 193
15898.63 186
15899.82 222
15901.01 229
15902.20 221
15903.39 238
15904.58 230
15905.77 232
15906.96 222
15908.15 223
15909.35 213
15910.54 229
15911.73 193
15912.92 223
15914.11 249
15915.30 220
15916.49 222
15917.69 231
15918.88 221
15920.07 225
15921.26 207
15922.45 224
15923.64 243
15924.84 250
15926.03 231
15927.22 221
15928.41 233
15929.60 234
15930.80 232
15931.99 244
15933.18 213
15934.37 212
15935.56 220
15936.76 215
15937.95 222
15939.14 205
15940.33 208
15941.53 210
15942.72 223
15943.91 199
15945.10 179
15946.30 201
15947.49 193
15948.68 202
15949.87 181
15951.07 207
15952.26 176
15953.45 217
15954.65 205
15955.84 218
15957.03 188
15958.22 215
15959.42 207
15960.61 190
15961.80 199
15963.00 207
15964.19 228
15965.38 201
15966.58 199
15967.77 185
15968.96 175
15970.16 176
15971.35 164
15972.54 182
15973.74 182
15974.93 199
15976.13 189
15977.32 201
15978.51 186
15979.71 176
15980.90 185
15982.09 195
15983.29 150
15984.48 200
15985.68 185
15986.87 187
15988.06 177
15989.26 169
15990.45 162
15991.65 186
15992.84 180
15994.04 182
15995.23 187
15996.43 167
15997.62 155
15998.81 180
16000.01 187
16001.20 192
16002.40 192
16003.59 196
16004.79 178
16005.98 160
16007.18 183
16008.37 162
16009.57 186
16010.76 151
16011.96 172
16013.15 167
16014.35 181
16015.54 173
16016.74 195
16017.93 190
16019.13 203
16020.32 197
16021.52 167
16022.72 177
16023.91 166
16025.11 193
16026.30 155
16027.50 170
16028.69 175
16029.89 171
16031.08 180
16032.28 156
16033.48 170
16034.67 171
16035.87 184
16037.06 154
16038.26 198
16039.46 196
16040.65 194
16041.85 177
16043.05 182
16044.24 185
16045.44 174
16046.63 159
16047.83 165
16049.03 178
16050.22 159
16051.42 177
16052.62 180
16053.81 158
16055.01 157
16056.21 185
16057.40 196
16058.60 197
16059.80 173
16060.99 197
16062.19 183
16063.39 188
16064.58 175
16065.78 199
16066.98 188
16068.18 161
16069.37 170
16070.57 185
16071.77 172
16072.97 164
16074.16 172
16075.36 167
16076.56 169
16077.76 171
16078.95 201
16080.15 156
16081.35 177
16082.55 180
16083.74 192
16084.94 175
16086.14 172
16087.34 173
16088.53 193
16089.73 197
16090.93 195
16092.13 154
16093.33 186
16094.53 197
16095.72 195
16096.92 169
16098.12 167
16099.32 180
16100.52 170
16101.72 175
16102.91 178
16104.11 168
16105.31 182
16106.51 203
16107.71 165
16108.91 168
16110.11 165
16111.30 181
16112.50 191
16113.70 176
16114.90 183
16116.10 163
16117.30 185
16118.50 173
16119.70 149
16120.90 171
16122.10 185
16123.29 173
16124.49 177
16125.69 172
16126.89 175
16128.09 204
16129.29 188
16130.49 180
16131.69 171
16132.89 177
16134.09 179
16135.29 180
16136.49 143
16137.69 177
16138.89 173
16140.09 164
16141.29 182
16142.49 203
16143.69 187
16144.89 160
16146.09 170
16147.29 171
16148.49 168
16149.69 185
16150.89 180
16152.09 153
16153.29 158
16154.49 178
16155.69 163
16156.89 165
16158.09 148
16159.29 173
16160.49 191
16161.69 152
16162.89 187
16164.09 180
16165.30 176
16166.50 173
16167.70 173
16168.90 178
16170.10 172
16171.30 178
16172.50 170
16173.70 192
16174.90 173
16176.10 198
16177.31 186
16178.51 173
16179.71 163
16180.91 174
16182.11 168
16183.31 193
16184.51 189
16185.72 173
16186.92 191
16188.12 200
16189.32 174
16190.52 187
16191.72 186
16192.93 189
16194.13 213
16195.33 184
16196.53 185
16197.73 169
16198.94 188
16200.14 199
16201.34 172
16202.54 167
16203.74 184
16204.95 195
16206.15 175
16207.35 160
16208.55 167
16209.76 192
16210.96 192
16212.16 199
16213.36 172
16214.57 175
16215.77 205
16216.97 223
16218.17 177
16219.38 195
16220.58 166
16221.78 206
16222.99 223
16224.19 201
16225.39 191
16226.59 197
16227.80 233
16229.00 232
16230.20 190
16231.41 181
16232.61 212
16233.81 175
16235.02 186
16236.22 182
16237.42 204
16238.63 182
16239.83 222
16241.04 199
16242.24 213
16243.44 218
16244.65 216
16245.85 232
16247.05 208
16248.26 209
16249.46 196
16250.67 227
16251.87 231
16253.07 255
16254.28 208
16255.48 229
16256.69 220
16257.89 236
16259.09 212
16260.30 212
16261.50 219
16262.71 222
16263.91 210
16265.12 189
16266.32 207
16267.53 215
16268.73 214
16269.94 220
16271.14 218
16272.34 241
16273.55 228
16274.75 250
16275.96 222
16277.16 229
16278.37 255
16279.57 251
16280.78 252
16281.98 242
16283.19 249
16284.39 228
16285.60 252
16286.81 239
16288.01 224
16289.22 273
16290.42 241
16291.63 240
16292.83 225
16294.04 255
16295.24 232
16296.45 278
16297.66 275
16298.86 263
16300.07 303
16301.27 279
16302.48 237
16303.68 234
16304.89 266
16306.10 236
16307.30 296
16308.51 235
16309.71 223
16310.92 251
16312.13 275
16313.33 265
16314.54 255
16315.75 237
16316.95 239
16318.16 262
16319.37 255
16320.57 218
16321.78 225
16322.99 220
16324.19 228
16325.40 219
16326.61 218
16327.81 244
16329.02 222
16330.23 241
16331.43 213
16332.64 211
16333.85 223
16335.05 235
16336.26 225
16337.47 219
16338.68 185
16339.88 213
16341.09 219
16342.30 214
16343.51 229
16344.71 195
16345.92 207
16347.13 197
16348.34 178
16349.54 165
16350.75 165
16351.96 206
16353.17 210
16354.37 198
16355.58 203
16356.79 210
16358.00 187
16359.21 170
16360.41 173
16361.62 208
16362.83 215
16364.04 202
16365.25 192
16366.45 192
16367.66 182
16368.87 201
16370.08 181
16371.29 207
16372.50 190
16373.71 186
16374.91 184
16376.12 201
16377.33 190
16378.54 190
16379.75 182
16380.96 183
16382.17 196
16383.38 206
16384.58 182
16385.79 179
16387.00 178
16388.21 205
16389.42 186
16390.63 182
16391.84 191
16393.05 191
16394.26 186
16395.47 180
16396.68 151
16397.89 178
16399.09 192
16400.30 163
16401.51 152
16402.72 157
16403.93 165
16405.14 195
16406.35 186
16407.56 174
16408.77 183
16409.98 180
16411.19 182
16412.40 182
16413.61 152
16414.82 162
16416.03 199
16417.24 173
16418.45 166
16419.66 180
16420.87 200
16422.08 174
16423.29 167
16424.50 144
16425.71 170
16426.92 194
16428.14 194
16429.35 172
16430.56 154
16431.77 184
16432.98 160
16434.19 175
16435.40 178
16436.61 159
16437.82 172
16439.03 178
16440.24 199
16441.45 175
16442.67 176
16443.88 176
16445.09 152
16446.30 176
16447.51 187
16448.72 186
16449.93 155
16451.14 167
16452.36 181
16453.57 173
16454.78 162
16455.99 158
16457.20 170
16458.41 172
16459.63 185
16460.84 176
16462.05 171
16463.26 165
16464.47 172
16465.68 169
16466.90 182
16468.11 181
16469.32 193
16470.53 179
16471.74 172
16472.96 150
16474.17 160
16475.38 170
16476.59 165
16477.81 164
16479.02 150
16480.23 192
16481.44 171
16482.66 157
16483.87 150
16485.08 157
16486.29 171
16487.51 149
16488.72 162
16489.93 163
16491.15 163
16492.36 160
16493.57 139
16494.78 138
16496.00 157
16497.21 170
16498.42 130
16499.64 135
16500.85 145
16502.06 159
16503.28 151
16504.49 144
16505.70 157
16506.92 163
16508.13 165
16509.34 178
16510.56 152
16511.77 157
16512.98 131
16514.20 157
16515.41 129
16516.63 171
16517.84 142
16519.05 155
16520.27 175
16521.48 180
16522.70 143
16523.91 144
16525.12 147
16526.34 170
16527.55 168
16528.77 145
16529.98 146
16531.20 151
16532.41 151
16533.62 162
16534.84 144
16536.05 145
16537.27 191
16538.48 158
16539.70 161
16540.91 139
16542.13 158
16543.34 151
16544.56 180
16545.77 165
16546.99 133
16548.20 171
16549.42 168
16550.63 171
16551.85 155
16553.06 156
16554.28 161
16555.49 166
16556.71 161
16557.92 141
16559.14 143
16560.35 149
16561.57 150
16562.78 154
16564.00 173
16565.21 174
16566.43 144
16567.65 169
16568.86 156
16570.08 152
16571.29 160
16572.51 169
16573.73 144
16574.94 162
16576.16 145
16577.37 132
16578.59 130
16579.81 143
16581.02 148
16582.24 151
16583.45 135
16584.67 135
16585.89 144
16587.10 141
16588.32 134
16589.54 150
16590.75 146
16591.97 130
16593.19 145
16594.40 170
16595.62 161
16596.84 154
16598.05 143
16599.27 178
16600.49 176
16601.70 137
16602.92 147
16604.14 151
16605.35 157
16606.57 157
16607.79 158
16609.01 151
16610.22 151
16611.44 168
16612.66 186
16613.88 152
16615.09 147
16616.31 153
16617.53 207
16618.75 149
16619.96 143
16621.18 143
16622.40 152
16623.62 154
16624.83 158
16626.05 144
16627.27 143
16628.49 153
16629.71 148
16630.92 148
16632.14 136
16633.36 133
16634.58 137
16635.80 145
16637.01 136
16638.23 135
16639.45 139
16640.67 182
16641.89 144
16643.11 144
16644.32 126
16645.54 143
16646.76 167
16647.98 164
16649.20 149
16650.42 139
16651.64 153
16652.86 152
16654.07 124
16655.29 132
16656.51 177
16657.73 162
16658.95 147
16660.17 148
16661.39 130
16662.61 156
16663.83 161
16665.05 134
16666.27 161
16667.48 148
16668.70 145
16669.92 139
16671.14 124
16672.36 158
16673.58 161
16674.80 148
16676.02 149
16677.24 147
16678.46 142
16679.68 158
16680.90 153
16682.12 142
16683.34 149
16684.56 138
16685.78 148
16687.00 150
16688.22 143
16689.44 124
16690.66 147
16691.88 138
16693.10 154
16694.32 144
16695.54 142
16696.76 149
16697.98 140
16699.20 143
16700.42 151
16701.64 139
16702.87 166
16704.09 157
16705.31 135
16706.53 159
16707.75 137
16708.97 154
16710.19 141
16711.41 152
16712.63 159
16713.85 145
16715.07 133
16716.30 144
16717.52 148
16718.74 147
16719.96 154
16721.18 146
16722.40 166
16723.62 150
16724.85 149
16726.07 133
16727.29 144
16728.51 151
16729.73 162
16730.95 146
16732.17 159
16733.40 157
16734.62 151
16735.84 150
16737.06 147
16738.28 152
16739.51 134
16740.73 154
16741.95 141
16743.17 154
16744.39 158
16745.62 126
16746.84 131
16748.06 155
16749.28 143
16750.51 143
16751.73 160
16752.95 158
16754.17 142
16755.40 159
16756.62 130
16757.84 134
16759.06 157
16760.29 171
16761.51 134
16762.73 132
16763.96 148
16765.18 138
16766.40 149
16767.62 137
16768.85 147
16770.07 159
16771.29 159
16772.52 143
16773.74 163
16774.96 149
16776.19 146
16777.41 160
16778.63 179
16779.86 166
16781.08 145
16782.30 150
16783.53 130
16784.75 157
16785.97 162
16787.20 126
16788.42 142
16789.65 138
16790.87 146
16792.09 146
16793.32 155
16794.54 136
16795.77 151
16796.99 132
16798.21 129
16799.44 158
16800.66 119
16801.89 153
16803.11 159
16804.34 143
16805.56 125
16806.78 125
16808.01 152
16809.23 160
16810.46 150
16811.68 133
16812.91 148
16814.13 159
16815.36 144
16816.58 130
16817.81 141
16819.03 144
16820.26 133
16821.48 143
16822.71 139
16823.93 143
16825.16 180
16826.38 145
16827.61 142
16828.83 159
16830.06 154
16831.28 148
16832.51 148
16833.73 155
16834.96 143
16836.19 173
16837.41 152
16838.64 166
16839.86 166
16841.09 168
16842.31 160
16843.54 146
16844.76 166
16845.99 142
16847.22 172
16848.44 170
16849.67 176
16850.89 164
16852.12 153
16853.35 151
16854.57 155
16855.80 173
16857.03 151
16858.25 153
16859.48 174
16860.71 174
16861.93 164
16863.16 176
16864.38 158
16865.61 170
16866.84 199
16868.06 172
16869.29 194
16870.52 172
16871.74 196
16872.97 192
16874.20 199
16875.43 175
16876.65 155
16877.88 144
16879.11 144
16880.33 168
16881.56 182
16882.79 163
16884.02 173
16885.24 190
16886.47 178
16887.70 175
16888.93 184
16890.15 168
16891.38 166
16892.61 165
16893.84 205
16895.06 175
16896.29 164
16897.52 145
16898.75 166
16899.97 154
16901.20 153
16902.43 189
16903.66 182
16904.89 152
16906.11 171
16907.34 144
16908.57 154
16909.80 154
16911.03 176
16912.26 162
16913.48 149
16914.71 152
16915.94 151
16917.17 153
16918.40 134
16919.63 157
16920.85 133
16922.08 159
16923.31 157
16924.54 175
16925.77 148
16927.00 158
16928.23 185
16929.46 174
16930.69 164
16931.91 141
16933.14 147
16934.37 153
16935.60 157
16936.83 143
16938.06 137
16939.29 162
16940.52 153
16941.75 135
16942.98 120
16944.21 148
16945.44 164
16946.67 171
16947.90 132
16949.13 148
16950.35 177
16951.58 152
16952.81 173
16954.04 158
16955.27 119
16956.50 162
16957.73 149
16958.96 147
16960.19 163
16961.42 156
16962.65 151
16963.88 139
16965.11 164
16966.34 147
16967.58 152
16968.81 135
16970.04 128
16971.27 133
16972.50 170
16973.73 186
16974.96 154
16976.19 133
16977.42 160
16978.65 158
16979.88 169
16981.11 155
16982.34 146
16983.57 144
16984.80 152
16986.04 159
16987.27 155
16988.50 153
16989.73 169
16990.96 149
16992.19 156
16993.42 140
16994.65 157
16995.88 181
16997.12 156
16998.35 161
16999.58 163
17000.81 152
17002.04 164
17003.27 153
17004.51 153
17005.74 163
17006.97 152
17008.20 143
17009.43 153
17010.66 162
17011.90 162
17013.13 163
17014.36 127
17015.59 152
17016.82 134
17018.06 152
17019.29 156
17020.52 144
17021.75 135
17022.99 154
17024.22 163
17025.45 135
17026.68 123
17027.92 148
17029.15 154
17030.38 151
17031.61 159
17032.85 143
17034.08 157
17035.31 141
17036.54 149
17037.78 138
17039.01 149
17040.24 141
17041.48 130
17042.71 159
17043.94 159
17045.18 138
17046.41 155
17047.64 158
17048.88 129
17050.11 134
17051.34 136
17052.58 142
17053.81 163
17055.04 161
17056.28 152
17057.51 127
17058.74 132
17059.98 142
17061.21 150
17062.44 119
17063.68 145
17064.91 128
17066.15 143
17067.38 130
17068.61 141
17069.85 144
17071.08 141
17072.32 126
17073.55 139
17074.78 165
17076.02 150
17077.25 144
17078.49 130
17079.72 134
17080.96 139
17082.19 149
17083.42 141
17084.66 153
17085.89 137
17087.13 136
17088.36 142
17089.60 147
17090.83 147
17092.07 147
17093.30 149
17094.54 151
17095.77 148
17097.01 145
17098.24 139
17099.48 128
17100.71 131
17101.95 150
17103.18 161
17104.42 138
17105.65 125
17106.89 118
17108.12 149
17109.36 117
17110.60 125
17111.83 123
17113.07 139
17114.30 145
17115.54 130
17116.77 143
17118.01 145
17119.25 127
17120.48 146
17121.72 144
17122.95 137
17124.19 137
17125.43 132
17126.66 138
17127.90 139
17129.13 132
17130.37 145
17131.61 151
17132.84 141
17134.08 143
17135.32 157
17136.55 137
17137.79 151
17139.02 132
17140.26 139
17141.50 139
17142.73 127
17143.97 159
17145.21 157
17146.44 143
17147.68 135
17148.92 126
17150.16 154
17151.39 128
17152.63 133
17153.87 148
17155.10 118
17156.34 130
17157.58 124
17158.82 147
17160.05 130
17161.29 138
17162.53 164
17163.76 148
17165.00 140
17166.24 160
17167.48 124
17168.72 148
17169.95 129
17171.19 138
17172.43 143
17173.67 132
17174.90 111
17176.14 127
17177.38 162
17178.62 143
17179.86 146
17181.09 128
17182.33 131
17183.57 116
17184.81 144
17186.05 109
17187.28 128
17188.52 118
17189.76 133
17191.00 129
17192.24 106
17193.48 132
17194.72 145
17195.95 166
17197.19 136
17198.43 141
17199.67 124
17200.91 138
17202.15 167
17203.39 150
17204.63 104
17205.86 126
17207.10 127
17208.34 146
17209.58 142
17210.82 117
17212.06 135
17213.30 117
17214.54 145
17215.78 115
17217.02 131
17218.26 121
17219.50 126
17220.74 129
17221.97 135
17223.21 147
17224.45 141
17225.69 128
17226.93 169
17228.17 129
17229.41 143
17230.65 139
17231.89 143
17233.13 119
17234.37 129
17235.61 143
17236.85 130
17238.09 153
17239.33 110
17240.57 121
17241.81 116
17243.05 122
17244.29 141
17245.53 126
17246.77 125
17248.02 135
17249.26 125
17250.50 136
17251.74 128
17252.98 121
17254.22 143
17255.46 128
17256.70 130
17257.94 121
17259.18 144
17260.42 111
17261.66 119
17262.90 141
17264.15 148
17265.39 137
17266.63 141
17267.87 127
17269.11 120
17270.35 138
17271.59 119
17272.83 149
17274.08 130
17275.32 147
17276.56 132
17277.80 135
17279.04 148
17280.28 126
17281.52 126
17282.77 115
17284.01 116
17285.25 138
17286.49 131
17287.73 106
17288.98 136
17290.22 134
17291.46 131
17292.70 128
17293.94 115
17295.19 124
17296.43 131
17297.67 117
17298.91 120
17300.16 116
17301.40 143
17302.64 140
17303.88 134
17305.13 136
17306.37 124
17307.61 126
17308.85 122
17310.10 144
17311.34 127
17312.58 138
17313.82 127
17315.07 153
17316.31 109
17317.55 140
17318.80 137
17320.04 128
17321.28 130
17322.53 125
17323.77 129
17325.01 132
17326.26 133
17327.50 134
17328.74 147
17329.99 121
17331.23 155
17332.47 127
17333.72 130
17334.96 122
17336.20 138
17337.45 136
17338.69 148
17339.93 131
17341.18 107
17342.42 144
17343.67 118
17344.91 118
17346.15 107
17347.40 142
17348.64 128
17349.89 135
17351.13 121
17352.37 156
17353.62 133
17354.86 136
17356.11 113
17357.35 132
17358.60 131
17359.84 136
17361.09 141
17362.33 125
17363.57 140
17364.82 140
17366.06 133
17367.31 119
17368.55 131
17369.80 122
17371.04 151
17372.29 134
17373.53 121
17374.78 127
17376.02 142
17377.27 119
17378.51 103
17379.76 122
17381.00 128
17382.25 133
17383.50 128
17384.74 115
17385.99 124
17387.23 136
17388.48 128
17389.72 138
17390.97 108
17392.21 138
17393.46 152
17394.71 133
17395.95 136
17397.20 130
17398.44 130
17399.69 139
17400.93 137
17402.18 116
17403.43 122
17404.67 127
17405.92 125
17407.17 131
17408.41 130
17409.66 128
17410.90 137
17412.15 135
17413.40 130
17414.64 131
17415.89 149
17417.14 139
17418.38 138
17419.63 127
17420.88 136
17422.12 127
17423.37 131
17424.62 128
17425.86 115
17427.11 125
17428.36 119
17429.60 121
17430.85 118
17432.10 130
17433.35 108
17434.59 134
17435.84 110
17437.09 127
17438.33 125
17439.58 134
17440.83 123
17442.08 112
17443.32 126
17444.57 129
17445.82 126
17447.07 119
17448.32 117
17449.56 116
17450.81 119
17452.06 118
17453.31 121
17454.55 144
17455.80 127
17457.05 105
17458.30 120
17459.55 112
17460.79 107
17462.04 115
17463.29 119
17464.54 143
17465.79 123
17467.04 113
17468.28 138
17469.53 135
17470.78 120
17472.03 116
17473.28 123
17474.53 130
17475.78 121
17477.02 133
17478.27 146
17479.52 100
17480.77 140
17482.02 120
17483.27 127
17484.52 102
17485.77 117
17487.02 125
17488.26 121
17489.51 129
17490.76 120
17492.01 136
17493.26 130
17494.51 127
17495.76 135
17497.01 132
17498.26 106
17499.51 137
17500.76 126
17502.01 128
17503.26 127
17504.51 138
17505.76 142
17507.01 152
17508.26 105
17509.51 141
17510.76 135
17512.01 147
17513.26 127
17514.51 112
17515.76 141
17517.01 134
17518.26 158
17519.51 144
17520.76 145
17522.01 135
17523.26 126
17524.51 139
17525.76 120
17527.01 106
17528.26 144
17529.51 122
17530.76 132
17532.01 143
17533.26 148
17534.51 136
17535.76 125
17537.01 115
17538.27 127
17539.52 142
17540.77 114
17542.02 135
17543.27 148
17544.52 140
17545.77 131
17547.02 143
17548.27 117
17549.53 114
17550.78 120
17552.03 142
17553.28 123
17554.53 132
17555.78 125
17557.03 141
17558.29 152
17559.54 128
17560.79 124
17562.04 152
17563.29 142
17564.54 132
17565.80 129
17567.05 141
17568.30 140
17569.55 113
17570.80 147
17572.06 139
17573.31 120
17574.56 156
17575.81 145
17577.07 162
17578.32 152
17579.57 143
17580.82 130
17582.08 121
17583.33 123
17584.58 112
17585.83 106
17587.09 132
17588.34 124
17589.59 138
17590.84 130
17592.10 130
17593.35 140
17594.60 163
17595.86 145
17597.11 142
17598.36 128
17599.61 113
17600.87 123
17602.12 127
17603.37 125
17604.63 148
17605.88 122
17607.13 113
17608.39 149
17609.64 143
17610.89 129
17612.15 134
17613.40 149
17614.66 125
17615.91 119
17617.16 118
17618.42 134
17619.67 149
17620.92 123
17622.18 110
17623.43 110
17624.69 154
17625.94 114
17627.19 104
17628.45 133
17629.70 120
17630.96 122
17632.21 122
17633.47 136
17634.72 137
17635.97 130
17637.23 147
17638.48 138
17639.74 134
17640.99 129
17642.25 128
17643.50 125
17644.76 133
17646.01 130
17647.27 144
17648.52 129
17649.78 121
17651.03 131
17652.28 137
17653.54 136
17654.80 135
17656.05 110
17657.31 129
17658.56 144
17659.82 158
17661.07 127
17662.33 132
17663.58 111
17664.84 110
17666.09 100
17667.35 110
17668.60 140
17669.86 120
17671.11 111
17672.37 124
17673.63 122
17674.88 120
17676.14 138
17677.39 124
17678.65 121
17679.91 120
17681.16 123
17682.42 132
17683.67 140
17684.93 125
17686.19 120
17687.44 129
17688.70 115
17689.95 136
17691.21 117
17692.47 128
17693.72 153
17694.98 133
17696.24 130
17697.49 134
17698.75 125
17700.01 128
17701.26 107
17702.52 131
17703.78 117
17705.03 138
17706.29 125
17707.55 128
17708.81 125
17710.06 132
17711.32 130
17712.58 123
17713.83 134
17715.09 142
17716.35 132
17717.61 116
17718.86 117
17720.12 124
17721.38 122
17722.63 123
17723.89 132
17725.15 114
17726.41 121
17727.67 117
17728.92 121
17730.18 121
17731.44 130
17732.70 118
17733.95 109
17735.21 120
17736.47 119
17737.73 142
17738.99 136
17740.24 128
17741.50 121
17742.76 110
17744.02 122
17745.28 137
17746.54 125
17747.79 95
17749.05 106
17750.31 127
17751.57 131
17752.83 119
17754.09 110
17755.35 111
17756.60 125
17757.86 125
17759.12 114
17760.38 133
17761.64 141
17762.90 131
17764.16 119
17765.42 106
17766.67 108
17767.93 139
17769.19 121
17770.45 130
17771.71 115
17772.97 133
17774.23 135
17775.49 125
17776.75 111
17778.01 126
17779.27 148
17780.53 116
17781.79 106
17783.05 131
17784.31 121
17785.57 101
17786.83 110
17788.09 157
17789.35 118
17790.61 113
17791.87 135
17793.13 119
17794.39 112
17795.65 102
17796.91 127
17798.17 122
17799.43 139
17800.69 110
17801.95 128
17803.21 117
17804.47 123
17805.73 133
17806.99 105
17808.25 121
17809.51 140
17810.77 139
17812.03 118
17813.29 108
17814.55 117
17815.81 125
17817.07 129
17818.33 126
17819.60 111
17820.86 87
17822.12 125
17823.38 123
17824.64 110
17825.90 117
17827.16 99
17828.42 111
17829.68 119
17830.95 103
17832.21 120
17833.47 119
17834.73 125
17835.99 112
17837.25 120
17838.51 124
17839.78 98
17841.04 118
17842.30 104
17843.56 105
17844.82 96
17846.08 105
17847.35 123
17848.61 126
17849.87 115
17851.13 135
17852.39 104
17853.66 136
17854.92 122
17856.18 120
17857.44 114
17858.71 109
17859.97 113
17861.23 98
17862.49 139
17863.76 101
17865.02 126
17866.28 98
17867.54 114
17868.81 113
17870.07 112
17871.33 109
17872.59 118
17873.86 126
17875.12 139
17876.38 116
17877.65 106
17878.91 115
17880.17 140
17881.44 135
17882.70 113
17883.96 129
17885.22 128
17886.49 155
17887.75 102
17889.01 117
17890.28 105
17891.54 113
17892.81 105
17894.07 116
17895.33 105
17896.60 121
17897.86 99
17899.12 99
17900.39 130
17901.65 117
17902.92 115
17904.18 121
17905.44 111
17906.71 106
17907.97 115
17909.24 114
17910.50 119
17911.76 105
17913.03 131
17914.29 99
17915.56 108
17916.82 109
17918.09 109
17919.35 133
17920.61 139
17921.88 104
17923.14 103
17924.41 137
17925.67 89
17926.94 139
17928.20 117
17929.47 158
17930.73 121
17932.00 110
17933.26 110
17934.53 128
17935.79 114
17937.06 138
17938.32 127
17939.59 124
17940.85 108
17942.12 120
17943.38 136
17944.65 113
17945.91 125
17947.18 118
17948.44 116
17949.71 106
17950.98 118
17952.24 112
17953.51 91
17954.77 114
17956.04 136
17957.30 132
17958.57 110
17959.84 107
17961.10 127
17962.37 112
17963.63 86
17964.90 107
17966.17 125
17967.43 119
17968.70 88
17969.96 129
17971.23 147
17972.50 118
17973.76 124
17975.03 138
17976.30 118
17977.56 119
17978.83 114
17980.10 130
17981.36 116
17982.63 113
17983.90 110
17985.16 124
17986.43 114
17987.70 106
17988.96 127
17990.23 130
17991.50 128
17992.76 116
17994.03 120
17995.30 110
17996.57 110
17997.83 129
17999.10 120
18000.37 101
18001.64 130
18002.90 146
18004.17 116
18005.44 122
18006.71 118
18007.97 109
18009.24 102
18010.51 123
18011.78 142
18013.04 128
18014.31 120
18015.58 126
18016.85 133
18018.12 108
18019.38 102
18020.65 104
18021.92 129
18023.19 103
18024.46 124
18025.72 118
18026.99 103
18028.26 105
18029.53 109
18030.80 122
18032.07 93
18033.33 105
18034.60 121
18035.87 104
18037.14 123
18038.41 107
18039.68 98
18040.95 98
18042.22 122
18043.48 138
18044.75 102
18046.02 130
18047.29 102
18048.56 117
18049.83 142
18051.10 119
18052.37 126
18053.64 129
18054.91 123
18056.17 98
18057.44 107
18058.71 109
18059.98 112
18061.25 98
18062.52 108
18063.79 112
18065.06 124
18066.33 131
18067.60 122
18068.87 126
18070.14 125
18071.41 110
18072.68 109
18073.95 109
18075.22 110
18076.49 127
18077.76 125
18079.03 132
18080.30 126
18081.57 111
18082.84 119
18084.11 122
18085.38 106
18086.65 104
18087.92 108
18089.19 119
18090.46 99
18091.73 122
18093.00 111
18094.27 129
18095.55 109
18096.82 98
18098.09 114
18099.36 108
18100.63 131
18101.90 97
18103.17 122
18104.44 101
18105.71 111
18106.98 110
18108.25 111
18109.53 104
18110.80 110
18112.07 112
18113.34 115
18114.61 116
18115.88 128
18117.15 120
18118.43 111
18119.70 152
18120.97 125
18122.24 107
18123.51 117
18124.78 117
18126.05 102
18127.33 100
18128.60 102
18129.87 132
18131.14 112
18132.41 90
18133.69 127
18134.96 132
18136.23 143
18137.50 115
18138.77 130
18140.05 115
18141.32 132
18142.59 125
18143.86 119
18145.14 100
18146.41 110
18147.68 124
18148.95 123
18150.23 125
18151.50 133
18152.77 130
18154.04 125
18155.32 114
18156.59 107
18157.86 137
18159.14 131
18160.41 105
18161.68 114
18162.96 125
18164.23 121
18165.50 96
18166.77 110
18168.05 119
18169.32 107
18170.59 116
18171.87 136
18173.14 150
18174.41 106
18175.69 115
18176.96 121
18178.24 135
18179.51 133
18180.78 102
18182.06 127
18183.33 116
18184.60 121
18185.88 114
18187.15 115
18188.43 116
18189.70 112
18190.97 123
18192.25 119
18193.52 100
18194.80 110
18196.07 145
18197.34 106
18198.62 102
18199.89 116
18201.17 123
18202.44 107
18203.72 99
18204.99 111
18206.27 138
18207.54 134
18208.82 144
18210.09 136
18211.36 110
18212.64 128
18213.91 142
18215.19 129
18216.46 98
18217.74 119
18219.01 106
18220.29 127
18221.56 127
18222.84 121
18224.11 128
18225.39 117
18226.67 113
18227.94 119
18229.22 118
18230.49 130
18231.77 124
18233.04 96
18234.32 117
18235.59 106
18236.87 124
18238.14 135
18239.42 132
18240.70 110
18241.97 110
18243.25 115
18244.52 121
18245.80 124
18247.08 94
18248.35 129
18249.63 126
18250.90 128
18252.18 107
18253.46 108
18254.73 100
18256.01 130
18257.29 133
18258.56 138
18259.84 123
18261.11 113
18262.39 100
18263.67 123
18264.94 115
18266.22 116
18267.50 109
18268.77 127
18270.05 123
18271.33 114
18272.61 116
18273.88 104
18275.16 103
18276.44 117
18277.71 110
18278.99 122
18280.27 99
18281.54 128
18282.82 141
18284.10 94
18285.38 104
18286.65 117
18287.93 115
18289.21 105
18290.49 106
18291.76 132
18293.04 100
18294.32 95
18295.60 127
18296.88 125
18298.15 113
18299.43 109
18300.71 128
18301.99 119
18303.26 119
18304.54 126
18305.82 121
18307.10 95
18308.38 102
18309.66 114
18310.93 129
18312.21 118
18313.49 95
18314.77 116
18316.05 100
18317.33 103
18318.60 99
18319.88 92
18321.16 114
18322.44 117
18323.72 127
18325.00 140
18326.28 87
18327.55 124
18328.83 111
18330.11 131
18331.39 110
18332.67 118
18333.95 126
18335.23 119
18336.51 97
18337.79 130
18339.07 128
18340.35 140
18341.62 118
18342.90 105
18344.18 118
18345.46 122
18346.74 108
18348.02 122
18349.30 101
18350.58 113
18351.86 111
18353.14 128
18354.42 109
18355.70 101
18356.98 124
18358.26 123
18359.54 116
18360.82 113
18362.10 126
18363.38 136
18364.66 121
18365.94 136
18367.22 110
18368.50 110
18369.78 112
18371.06 109
18372.34 130
18373.62 130
18374.90 112
18376.18 118
18377.46 125
18378.74 133
18380.03 105
18381.31 126
18382.59 132
18383.87 126
18385.15 128
18386.43 116
18387.71 124
18388.99 133
18390.27 130
18391.55 116
18392.83 132
18394.12 95
18395.40 124
18396.68 110
18397.96 115
18399.24 104
18400.52 116
18401.80 142
18403.08 111
18404.37 112
18405.65 103
18406.93 127
18408.21 96
18409.49 115
18410.77 112
18412.06 109
18413.34 96
18414.62 131
18415.90 107
18417.18 119
18418.47 120
18419.75 129
18421.03 103
18422.31 103
18423.59 109
18424.88 108
18426.16 114
18427.44 104
18428.72 107
18430.01 127
18431.29 124
18432.57 96
18433.85 105
18435.14 120
18436.42 101
18437.70 107
18438.98 115
18440.27 129
18441.55 98
18442.83 120
18444.12 112
18445.40 120
18446.68 118
18447.96 116
18449.25 121
18450.53 113
18451.81 105
18453.10 122
18454.38 132
18455.66 115
18456.95 113
18458.23 108
18459.51 107
18460.80 97
18462.08 112
18463.36 112
18464.65 114
18465.93 110
18467.22 120
18468.50 107
18469.78 112
18471.07 100
18472.35 124
18473.63 111
18474.92 95
18476.20 103
18477.49 112
18478.77 111
18480.05 106
18481.34 111
18482.62 116
18483.91 104
18485.19 93
18486.48 128
18487.76 112
18489.04 116
18490.33 105
18491.61 104
18492.90 101
18494.18 112
18495.47 117
18496.75 109
18498.04 118
18499.32 124
18500.61 148
18501.89 122
18503.18 108
18504.46 109
18505.75 111
18507.03 105
18508.32 102
18509.60 99
18510.89 123
18512.17 114
18513.46 120
18514.74 124
18516.03 110
18517.31 103
18518.60 105
18519.89 118
18521.17 107
18522.46 122
18523.74 97
18525.03 124
18526.31 106
18527.60 114
18528.89 101
18530.17 120
18531.46 99
18532.74 111
18534.03 114
18535.32 114
18536.60 119
18537.89 103
18539.17 111
18540.46 125
18541.75 108
18543.03 108
18544.32 128
18545.61 97
18546.89 104
18548.18 146
18549.47 128
18550.75 98
18552.04 109
18553.33 91
18554.61 110
18555.90 117
18557.19 105
18558.47 118
18559.76 105
18561.05 116
18562.33 109
18563.62 136
18564.91 129
18566.19 139
18567.48 121
18568.77 122
18570.06 122
18571.34 110
18572.63 108
18573.92 107
18575.21 115
18576.49 103
18577.78 119
18579.07 114
18580.36 128
18581.64 129
18582.93 113
18584.22 119
18585.51 132
18586.80 118
18588.08 125
18589.37 121
18590.66 120
18591.95 128
18593.24 107
18594.52 115
18595.81 99
18597.10 111
18598.39 104
18599.68 107
18600.96 103
18602.25 142
18603.54 88
18604.83 111
18606.12 104
18607.41 101
18608.70 116
18609.98 133
18611.27 116
18612.56 103
18613.85 129
18615.14 120
18616.43 124
18617.72 131
18619.01 127
18620.30 106
18621.58 143
18622.87 116
18624.16 117
18625.45 125
18626.74 131
18628.03 99
18629.32 132
18630.61 117
18631.90 123
18633.19 102
18634.48 107
18635.77 117
18637.06 119
18638.35 132
18639.64 112
18640.93 104
18642.22 129
18643.51 127
18644.80 120
18646.09 135
18647.38 123
18648.67 135
18649.96 99
18651.25 107
18652.54 95
18653.83 111
18655.12 121
18656.41 107
18657.70 100
18658.99 97
18660.28 108
18661.57 95
18662.86 85
18664.15 99
18665.44 129
18666.73 140
18668.02 116
18669.31 98
18670.60 97
18671.89 88
18673.18 110
18674.48 95
18675.77 95
18677.06 98
18678.35 103
18679.64 90
18680.93 130
18682.22 122
18683.51 106
18684.80 126
18686.10 116
18687.39 121
18688.68 117
18689.97 116
18691.26 108
18692.55 116
18693.84 123
18695.14 101
18696.43 113
18697.72 106
18699.01 107
18700.30 106
18701.60 130
18702.89 100
18704.18 105
18705.47 119
18706.76 116
18708.06 112
18709.35 135
18710.64 112
18711.93 113
18713.22 105
18714.52 118
18715.81 111
18717.10 88
18718.39 121
18719.69 125
18720.98 126
18722.27 121
18723.56 118
18724.86 93
18726.15 101
18727.44 101
18728.73 111
18730.03 95
18731.32 96
18732.61 110
18733.91 106
18735.20 113
18736.49 114
18737.79 143
18739.08 129
18740.37 91
18741.66 108
18742.96 116
18744.25 94
18745.54 98
18746.84 91
18748.13 109
18749.43 101
18750.72 110
18752.01 117
18753.31 106
18754.60 107
18755.89 114
18757.19 104
18758.48 96
18759.77 99
18761.07 87
18762.36 103
18763.66 99
18764.95 103
18766.24 107
18767.54 124
18768.83 81
18770.13 93
18771.42 100
18772.72 96
18774.01 112
18775.30 103
18776.60 102
18777.89 79
18779.19 124
18780.48 123
18781.78 120
18783.07 112
18784.37 129
18785.66 97
18786.96 116
18788.25 88
18789.55 94
18790.84 97
18792.14 98
18793.43 115
18794.73 104
18796.02 107
18797.32 98
18798.61 119
18799.91 155
18801.20 111
18802.50 114
18803.79 112
18805.09 106
18806.38 122
18807.68 121
18808.97 106
18810.27 115
18811.57 110
18812.86 125
18814.16 122
18815.45 106
18816.75 127
18818.05 98
18819.34 106
18820.64 114
18821.93 115
18823.23 136
18824.53 90
18825.82 121
18827.12 106
18828.41 106
18829.71 111
18831.01 107
18832.30 120
18833.60 112
18834.90 126
18836.19 109
18837.49 96
18838.79 109
18840.08 116
18841.38 106
18842.68 101
18843.97 124
18845.27 109
18846.57 105
18847.86 114
18849.16 107
18850.46 99
18851.75 100
18853.05 99
18854.35 99
18855.65 104
18856.94 102
18858.24 99
18859.54 120
18860.83 114
18862.13 111
18863.43 103
18864.73 114
18866.02 100
18867.32 93
18868.62 106
18869.92 104
18871.21 104
18872.51 104
18873.81 120
18875.11 114
18876.41 109
18877.70 119
18879.00 122
18880.30 94
18881.60 105
18882.90 92
18884.19 98
18885.49 103
18886.79 96
18888.09 96
18889.39 91
18890.69 111
18891.98 92
18893.28 109
18894.58 100
18895.88 107
18897.18 110
18898.48 97
18899.78 110
18901.07 94
18902.37 104
18903.67 92
18904.97 114
18906.27 112
18907.57 86
18908.87 93
18910.17 108
18911.47 119
18912.77 104
18914.06 94
18915.36 109
18916.66 108
18917.96 108
18919.26 93
18920.56 88
18921.86 97
18923.16 106
18924.46 103
18925.76 102
18927.06 120
18928.36 104
18929.66 117
18930.96 110
18932.26 88
18933.56 80
18934.86 118
18936.16 115
18937.46 105
18938.76 89
18940.06 84
18941.36 97
18942.66 111
18943.96 99
18945.26 98
18946.56 112
18947.86 124
18949.16 111
18950.46 94
18951.76 104
18953.06 103
18954.36 119
18955.66 131
18956.96 115
18958.26 77
18959.56 106
18960.87 132
18962.17 116
18963.47 101
18964.77 105
18966.07 112
18967.37 111
18968.67 111
18969.97 92
18971.27 107
18972.57 115
18973.88 107
18975.18 102
18976.48 100
18977.78 99
18979.08 107
18980.38 125
18981.68 93
18982.99 94
18984.29 113
18985.59 115
18986.89 98
18988.19 85
18989.49 100
18990.80 111
18992.10 102
18993.40 93
18994.70 99
18996.00 86
18997.31 112
18998.61 111
18999.91 102
19001.21 105
19002.51 109
19003.82 117
19005.12 119
19006.42 99
19007.72 99
19009.03 112
19010.33 111
19011.63 94
19012.93 80
19014.24 89
19015.54 109
19016.84 114
19018.15 95
19019.45 96
19020.75 92
19022.05 131
19023.36 110
19024.66 95
19025.96 97
19027.27 111
19028.57 125
19029.87 101
19031.18 85
19032.48 104
19033.78 111
19035.09 128
19036.39 107
19037.69 94
19039.00 122
19040.30 118
19041.60 109
19042.91 97
19044.21 110
19045.51 118
19046.82 94
19048.12 112
19049.43 112
19050.73 145
19052.03 118
19053.34 106
19054.64 89
19055.95 85
19057.25 93
19058.55 100
19059.86 119
19061.16 93
19062.47 101
19063.77 120
19065.08 121
19066.38 103
19067.68 106
19068.99 103
19070.29 100
19071.60 112
19072.90 89
19074.21 85
19075.51 101
19076.82 126
19078.12 93
19079.43 89
19080.73 93
19082.04 104
19083.34 106
19084.65 102
19085.95 116
19087.26 98
19088.56 101
19089.87 100
19091.17 83
19092.48 106
19093.78 119
19095.09 102
19096.39 113
19097.70 102
19099.00 111
19100.31 107
19101.62 106
19102.92 105
19104.23 82
19105.53 102
19106.84 92
19108.14 95
19109.45 108
19110.76 112
19112.06 109
19113.37 100
19114.67 109
19115.98 124
19117.29 84
19118.59 114
19119.90 108
19121.21 107
19122.51 94
19123.82 95
19125.13 105
19126.43 93
19127.74 109
19129.04 95
19130.35 113
19131.66 117
19132.96 107
19134.27 95
19135.58 118
19136.89 112
19138.19 106
19139.50 99
19140.81 84
19142.11 112
19143.42 121
19144.73 112
19146.03 101
19147.34 118
19148.65 115
19149.96 130
19151.26 112
19152.57 106
19153.88 107
19155.19 108
19156.49 87
19157.80 79
19159.11 97
19160.42 122
19161.72 107
19163.03 106
19164.34 85
19165.65 107
19166.96 126
19168.26 109
19169.57 110
19170.88 103
19172.19 112
19173.50 108
19174.80 107
19176.11 100
19177.42 125
19178.73 108
19180.04 88
19181.34 106
19182.65 97
19183.96 106
19185.27 109
19186.58 115
19187.89 94
19189.20 88
19190.50 83
19191.81 103
19193.12 84
19194.43 109
19195.74 90
19197.05 116
19198.36 100
19199.67 94
19200.98 81
19202.28 105
19203.59 95
19204.90 90
19206.21 76
19207.52 87
19208.83 94
19210.14 90
19211.45 91
19212.76 94
19214.07 97
19215.38 88
19216.69 98
19218.00 95
19219.31 113
19220.62 108
19221.93 110
19223.24 126
19224.55 93
19225.86 106
19227.17 103
19228.48 90
19229.79 88
19231.10 104
19232.41 103
19233.72 98
19235.03 85
19236.34 102
19237.65 110
19238.96 103
19240.27 104
19241.58 110
19242.89 79
19244.20 98
19245.51 105
19246.82 69
19248.13 91
19249.44 91
19250.75 108
19252.06 117
19253.37 98
19254.69 85
19256.00 113
19257.31 105
19258.62 108
19259.93 109
19261.24 79
19262.55 95
19263.86 100
19265.17 100
19266.49 93
19267.80 78
19269.11 101
19270.42 102
19271.73 109
19273.04 95
19274.35 109
19275.67 107
19276.98 87
19278.29 89
19279.60 106
19280.91 119
19282.22 100
19283.54 104
19284.85 111
19286.16 113
19287.47 105
19288.78 93
19290.10 90
19291.41 93
19292.72 86
19294.03 101
19295.34 96
19296.66 106
19297.97 109
19299.28 99
19300.59 102
19301.91 87
19303.22 93
19304.53 117
19305.84 91
19307.16 91
19308.47 100
19309.78 122
19311.10 96
19312.41 100
19313.72 93
19315.03 105
19316.35 87
19317.66 91
19318.97 106
19320.29 94
19321.60 87
19322.91 87
19324.23 106
19325.54 104
19326.85 105
19328.17 101
19329.48 98
19330.79 100
19332.11 98
19333.42 105
19334.73 90
19336.05 107
19337.36 98
19338.67 82
19339.99 100
19341.30 72
19342.62 87
19343.93 97
19345.24 103
19346.56 96
19347.87 103
19349.19 101
19350.50 107
19351.81 93
19353.13 109
19354.44 117
19355.76 109
19357.07 101
19358.39 86
19359.70 88
19361.02 118
19362.33 108
19363.64 99
19364.96 101
19366.27 105
19367.59 117
19368.90 108
19370.22 80
19371.53 108
19372.85 75
19374.16 94
19375.48 88
19376.79 88
19378.11 79
19379.42 89
19380.74 89
19382.05 93
19383.37 100
19384.68 91
19386.00 106
19387.31 111
19388.63 109
19389.95 93
19391.26 92
19392.58 102
19393.89 106
19395.21 113
19396.52 106
19397.84 92
19399.16 99
19400.47 94
19401.79 100
19403.10 95
19404.42 90
19405.73 111
19407.05 114
19408.37 83
19409.68 87
19411.00 92
19412.32 87
19413.63 92
19414.95 91
19416.26 107
19417.58 102
19418.90 97
19420.21 100
19421.53 93
19422.85 96
19424.16 116
19425.48 102
19426.80 88
19428.11 86
19429.43 68
19430.75 101
19432.06 97
19433.38 103
19434.70 108
19436.02 98
19437.33 95
19438.65 84
19439.97 90
19441.28 96
19442.60 92
19443.92 107
19445.24 93
19446.55 104
19447.87 87
19449.19 92
19450.51 101
19451.82 94
19453.14 96
19454.46 142
19455.78 80
19457.09 101
19458.41 95
19459.73 88
19461.05 107
19462.37 99
19463.68 150
19465.00 98
19466.32 99
19467.64 108
19468.96 88
19470.28 97
19471.59 90
19472.91 101
19474.23 122
19475.55 105
19476.87 96
19478.19 93
19479.50 105
19480.82 103
19482.14 101
19483.46 91
19484.78 87
19486.10 111
19487.42 89
19488.73 94
19490.05 89
19491.37 99
19492.69 108
19494.01 119
19495.33 96
19496.65 79
19497.97 99
19499.29 121
19500.61 97
19501.93 88
19503.25 97
19504.56 93
19505.88 95
19507.20 75
19508.52 92
19509.84 115
19511.16 113
19512.48 100
19513.80 100
19515.12 105
19516.44 95
19517.76 107
19519.08 96
19520.40 106
19521.72 101
19523.04 106
19524.36 109
19525.68 95
19527.00 90
19528.32 105
19529.64 108
19530.96 87
19532.28 92
19533.60 98
19534.92 102
19536.24 114
19537.56 87
19538.88 95
19540.20 88
19541.53 122
19542.85 98
19544.17 113
19545.49 96
19546.81 95
19548.13 105
19549.45 101
19550.77 91
19552.09 92
19553.41 104
19554.73 99
19556.06 105
19557.38 97
19558.70 86
19560.02 120
19561.34 108
19562.66 80
19563.98 78
19565.30 92
19566.63 96
19567.95 85
19569.27 105
19570.59 88
19571.91 75
19573.23 104
19574.56 81
19575.88 96
19577.20 94
19578.52 97
19579.84 100
19581.17 112
19582.49 105
19583.81 77
19585.13 111
19586.45 105
19587.78 113
19589.10 93
19590.42 107
19591.74 80
19593.07 91
19594.39 119
19595.71 84
19597.03 101
19598.36 110
19599.68 92
19601.00 151
19602.32 114
19603.65 117
19604.97 96
19606.29 101
19607.61 96
19608.94 94
19610.26 109
19611.58 109
19612.91 91
19614.23 75
19615.55 81
19616.88 88
19618.20 118
19619.52 90
19620.85 84
19622.17 106
19623.49 84
19624.82 93
19626.14 98
19627.46 89
19628.79 99
19630.11 90
19631.43 90
19632.76 98
19634.08 85
19635.41 107
19636.73 104
19638.05 103
19639.38 110
19640.70 89
19642.03 103
19643.35 109
19644.67 88
19646.00 102
19647.32 98
19648.65 104
19649.97 91
19651.29 93
19652.62 97
19653.94 104
19655.27 93
19656.59 86
19657.92 109
19659.24 91
19660.57 95
19661.89 77
19663.22 102
19664.54 102
19665.87 102
19667.19 84
19668.52 106
19669.84 132
19671.17 89
19672.49 137
19673.82 88
19675.14 75
19676.47 95
19677.79 98
19679.12 78
19680.44 82
19681.77 84
19683.09 115
19684.42 93
19685.74 106
19687.07 88
19688.39 96
19689.72 85
19691.05 88
19692.37 101
19693.70 93
19695.02 106
19696.35 113
19697.68 108
19699.00 98
19700.33 111
19701.65 98
19702.98 118
19704.31 83
19705.63 85
19706.96 86
19708.28 90
19709.61 115
19710.94 71
19712.26 88
19713.59 108
19714.92 106
19716.24 100
19717.57 84
19718.90 118
19720.22 113
19721.55 109
19722.88 100
19724.20 79
19725.53 136
19726.86 127
19728.18 108
19729.51 107
19730.84 87
19732.16 117
19733.49 114
19734.82 94
19736.15 97
19737.47 90
19738.80 82
19740.13 95
19741.46 100
19742.78 118
19744.11 99
19745.44 103
19746.77 91
19748.09 107
19749.42 88
19750.75 84
19752.08 94
19753.40 85
19754.73 84
19756.06 106
19757.39 113
19758.72 95
19760.04 96
19761.37 89
19762.70 117
19764.03 93
19765.36 102
19766.68 94
19768.01 94
19769.34 88
19770.67 92
19772.00 102
19773.33 111
19774.66 93
19775.98 97
19777.31 102
19778.64 117
19779.97 90
19781.30 87
19782.63 98
19783.96 105
19785.29 88
19786.61 88
19787.94 90
19789.27 87
19790.60 80
19791.93 112
19793.26 92
19794.59 100
19795.92 132
19797.25 110
19798.58 90
19799.91 98
19801.24 94
19802.56 101
19803.89 79
19805.22 79
19806.55 86
19807.88 96
19809.21 104
19810.54 98
19811.87 100
19813.20 97
19814.53 109
19815.86 101
19817.19 90
19818.52 102
19819.85 95
19821.18 89
19822.51 100
19823.84 76
19825.17 84
19826.50 88
19827.83 95
19829.16 84
19830.49 76
19831.82 102
19833.15 113
19834.49 97
19835.82 122
19837.15 94
19838.48 89
19839.81 74
19841.14 89
19842.47 113
19843.80 97
19845.13 115
19846.46 112
19847.79 113
19849.12 81
19850.46 105
19851.79 106
19853.12 110
19854.45 102
19855.78 94
19857.11 97
19858.44 84
19859.77 101
19861.11 104
19862.44 125
19863.77 91
19865.10 72
19866.43 77
19867.76 117
19869.09 105
19870.43 95
19871.76 97
19873.09 89
19874.42 83
19875.75 94
19877.09 87
19878.42 95
19879.75 80
19881.08 78
19882.41 94
19883.75 69
19885.08 90
19886.41 93
19887.74 99
19889.08 81
19890.41 95
19891.74 95
19893.07 104
19894.41 77
19895.74 109
19897.07 77
19898.40 117
19899.74 119
19901.07 78
19902.40 101
19903.73 102
19905.07 127
19906.40 115
19907.73 98
19909.07 81
19910.40 109
19911.73 105
19913.07 92
19914.40 75
19915.73 89
19917.07 95
19918.40 112
19919.73 101
19921.07 86
19922.40 86
19923.73 104
19925.07 80
19926.40 89
19927.73 92
19929.07 82
19930.40 107
19931.74 96
19933.07 97
19934.40 80
19935.74 107
19937.07 95
19938.40 84
19939.74 87
19941.07 109
19942.41 117
19943.74 108
19945.08 95
19946.41 105
19947.74 112
19949.08 84
19950.41 90
19951.75 97
19953.08 77
19954.42 100
19955.75 92
19957.09 88
19958.42 100
19959.76 95
19961.09 101
19962.42 83
19963.76 83
19965.09 88
19966.43 82
19967.76 92
19969.10 87
19970.43 81
19971.77 100
19973.11 78
19974.44 74
19975.78 91
19977.11 98
19978.45 98
19979.78 88
19981.12 98
19982.45 81
19983.79 99
19985.12 99
19986.46 105
19987.80 93
19989.13 78
19990.47 86
19991.80 92
19993.14 85
19994.47 73
19995.81 94
19997.15 80
19998.48 82
19999.82 83
20001.15 112
20002.49 116
20003.83 96
20005.16 102
20006.50 85
20007.84 113
20009.17 92
20010.51 95
20011.85 78
20013.18 94
20014.52 86
20015.85 103
20017.19 94
20018.53 111
20019.87 80
20021.20 80
20022.54 94
20023.88 109
20025.21 84
20026.55 93
20027.89 79
20029.22 88
20030.56 80
20031.90 70
20033.24 86
20034.57 86
20035.91 106
20037.25 108
20038.58 109
20039.92 96
20041.26 103
20042.60 109
20043.93 96
20045.27 84
20046.61 102
20047.95 93
20049.29 105
20050.62 107
20051.96 109
20053.30 102
20054.64 97
20055.97 110
20057.31 79
20058.65 91
20059.99 87
20061.33 96
20062.66 107
20064.00 111
20065.34 103
20066.68 98
20068.02 117
20069.36 96
20070.70 115
20072.03 119
20073.37 98
20074.71 104
20076.05 122
20077.39 79
20078.73 92
20080.07 90
20081.40 111
20082.74 88
20084.08 83
20085.42 88
20086.76 109
20088.10 102
20089.44 97
20090.78 101
20092.12 87
20093.46 73
20094.80 88
20096.13 97
20097.47 77
20098.81 107
20100.15 87
20101.49 100
20102.83 79
20104.17 86
20105.51 74
20106.85 93
20108.19 74
20109.53 93
20110.87 106
20112.21 101
20113.55 82
20114.89 101
20116.23 106
20117.57 101
20118.91 89
20120.25 82
20121.59 102
20122.93 83
20124.27 90
