# Supplementary material for: MALDI-TOF MS typing enables the classification of brewing yeasts of the genus Saccharomyces to major beer styles
Source: PLoS One. 2017 Aug 9;12(8):e0181694. doi: 10.1371/journal.pone.0181694 (PMC5549903; doi:10.1371/journal.pone.0181694)
Supplement: S13 File — The directory includes 90 raw files and was zipped to “.zip”; the folder has three strains with 30 spectra per strain; S1 Text explains the raw files with an example and Table 1 represents the yeast strains used within the experiment. (ZIP) [file pone.0181694.s016.zip › 37-39/30635-431-OG-Alt-Koe-YPG-18h-E-E_2015-10-22__0_F1_1.dat]

1999.81 3199
2000.23 3230
2000.65 3087
2001.07 3193
2001.50 3420
2001.92 3266
2002.34 3047
2002.76 2970
2003.18 3000
2003.60 2970
2004.03 2956
2004.45 2891
2004.87 2890
2005.29 2940
2005.71 2889
2006.14 2916
2006.56 2931
2006.98 2932
2007.40 2912
2007.83 3016
2008.25 3089
2008.67 2971
2009.09 2966
2009.52 2867
2009.94 2838
2010.36 2924
2010.78 2837
2011.21 2769
2011.63 2822
2012.05 2797
2012.48 2699
2012.90 2868
2013.32 2648
2013.74 2793
2014.17 2741
2014.59 2727
2015.01 2742
2015.44 2745
2015.86 2816
2016.28 2872
2016.71 2850
2017.13 2807
2017.55 2806
2017.98 2917
2018.40 2908
2018.82 2924
2019.25 2977
2019.67 2812
2020.09 2813
2020.52 2786
2020.94 2961
2021.37 2847
2021.79 2949
2022.21 2946
2022.64 2764
2023.06 2890
2023.48 2798
2023.91 2662
2024.33 2746
2024.76 2714
2025.18 2716
2025.61 2681
2026.03 2844
2026.45 2678
2026.88 2726
2027.30 2771
2027.73 2700
2028.15 2513
2028.58 2724
2029.00 2850
2029.43 2738
2029.85 2689
2030.28 2683
2030.70 2814
2031.12 2889
2031.55 2929
2031.97 2829
2032.40 3000
2032.82 2950
2033.25 3085
2033.67 2959
2034.10 3054
2034.52 3147
2034.95 2962
2035.38 2902
2035.80 2918
2036.23 2978
2036.65 2843
2037.08 2940
2037.50 3146
2037.93 3005
2038.35 2963
2038.78 2998
2039.20 3133
2039.63 3143
2040.06 2965
2040.48 2965
2040.91 3112
2041.33 3044
2041.76 3138
2042.19 3168
2042.61 3079
2043.04 2939
2043.46 2900
2043.89 2850
2044.32 2831
2044.74 2736
2045.17 2821
2045.59 2956
2046.02 2972
2046.45 2952
2046.87 2949
2047.30 3031
2047.73 2925
2048.15 3026
2048.58 2863
2049.01 2860
2049.43 2924
2049.86 2822
2050.29 2880
2050.71 2816
2051.14 2693
2051.57 2819
2051.99 2796
2052.42 2780
2052.85 2808
2053.28 2700
2053.70 2653
2054.13 2602
2054.56 2636
2054.99 2697
2055.41 2762
2055.84 2758
2056.27 2598
2056.69 2943
2057.12 2909
2057.55 2777
2057.98 2586
2058.41 2677
2058.83 2723
2059.26 2779
2059.69 2651
2060.12 2736
2060.54 2709
2060.97 2675
2061.40 2784
2061.83 2955
2062.26 2886
2062.68 2860
2063.11 2908
2063.54 3388
2063.97 3704
2064.40 3676
2064.83 3920
2065.25 3843
2065.68 3736
2066.11 4001
2066.54 3801
2066.97 3565
2067.40 3512
2067.82 3410
2068.25 3124
2068.68 3085
2069.11 2925
2069.54 3015
2069.97 2808
2070.40 2878
2070.83 2913
2071.26 2821
2071.68 2798
2072.11 2963
2072.54 2820
2072.97 2822
2073.40 3065
2073.83 3166
2074.26 3116
2074.69 3021
2075.12 2976
2075.55 3184
2075.98 3071
2076.41 3052
2076.84 2978
2077.27 3163
2077.70 3226
2078.13 3291
2078.55 3245
2078.98 3077
2079.41 3043
2079.84 3150
2080.27 3243
2080.70 3109
2081.13 3120
2081.56 3008
2081.99 3301
2082.42 3067
2082.85 3086
2083.29 2831
2083.72 2908
2084.15 3016
2084.58 2856
2085.01 3020
2085.44 2923
2085.87 2852
2086.30 3063
2086.73 2894
2087.16 2856
2087.59 2917
2088.02 2897
2088.45 2971
2088.88 2956
2089.31 2879
2089.74 2981
2090.17 2814
2090.61 3035
2091.04 2932
2091.47 2909
2091.90 2904
2092.33 2935
2092.76 2816
2093.19 3030
2093.62 3019
2094.06 2811
2094.49 2921
2094.92 2858
2095.35 2782
2095.78 2559
2096.21 2605
2096.64 2732
2097.08 2717
2097.51 2798
2097.94 2668
2098.37 2842
2098.80 2701
2099.24 2605
2099.67 2674
2100.10 2696
2100.53 2680
2100.96 2603
2101.40 2674
2101.83 2535
2102.26 2700
2102.69 2461
2103.12 2592
2103.56 2685
2103.99 2862
2104.42 2737
2104.85 2778
2105.29 2834
2105.72 2859
2106.15 2915
2106.58 2922
2107.02 2935
2107.45 2907
2107.88 2925
2108.31 2959
2108.75 3154
2109.18 3080
2109.61 2952
2110.05 2773
2110.48 2767
2110.91 2598
2111.35 2641
2111.78 2756
2112.21 2691
2112.65 2714
2113.08 2616
2113.51 2718
2113.95 2876
2114.38 2793
2114.81 2964
2115.25 2988
2115.68 2751
2116.11 2677
2116.55 2594
2116.98 2577
2117.41 2622
2117.85 2665
2118.28 2743
2118.72 2581
2119.15 2426
2119.58 2536
2120.02 2722
2120.45 2591
2120.89 2768
2121.32 2784
2121.75 2780
2122.19 2870
2122.62 2772
2123.06 2769
2123.49 2848
2123.93 2969
2124.36 2992
2124.79 2845
2125.23 2871
2125.66 2735
2126.10 2708
2126.53 2700
2126.97 2588
2127.40 2584
2127.84 2590
2128.27 2640
2128.71 2792
2129.14 2675
2129.58 2640
2130.01 2709
2130.45 2738
2130.88 2759
2131.32 2755
2131.75 2857
2132.19 2875
2132.62 2920
2133.06 2737
2133.49 2906
2133.93 3004
2134.37 2967
2134.80 2952
2135.24 2981
2135.67 3303
2136.11 3150
2136.54 3143
2136.98 3210
2137.41 2987
2137.85 2956
2138.29 3150
2138.72 3070
2139.16 3002
2139.59 2760
2140.03 2875
2140.47 2743
2140.90 2829
2141.34 2862
2141.78 2753
2142.21 2690
2142.65 2714
2143.08 2711
2143.52 2494
2143.96 2726
2144.39 2584
2144.83 2627
2145.27 2834
2145.70 2796
2146.14 2801
2146.58 2645
2147.01 2750
2147.45 2801
2147.89 2899
2148.32 2983
2148.76 3101
2149.20 2982
2149.64 2969
2150.07 3118
2150.51 3167
2150.95 3035
2151.38 3052
2151.82 3132
2152.26 2981
2152.70 2913
2153.13 2955
2153.57 3001
2154.01 2975
2154.45 2985
2154.88 3069
2155.32 2750
2155.76 2684
2156.20 2839
2156.63 2727
2157.07 2909
2157.51 2831
2157.95 2963
2158.39 3084
2158.82 2916
2159.26 2764
2159.70 2699
2160.14 2747
2160.58 2914
2161.01 2948
2161.45 2808
2161.89 2869
2162.33 2907
2162.77 2829
2163.21 2812
2163.64 2916
2164.08 2850
2164.52 2863
2164.96 3065
2165.40 2963
2165.84 3024
2166.28 2841
2166.71 2866
2167.15 2873
2167.59 2878
2168.03 2839
2168.47 2844
2168.91 2862
2169.35 2885
2169.79 2981
2170.23 3098
2170.67 3059
2171.10 3266
2171.54 3461
2171.98 3328
2172.42 3317
2172.86 3452
2173.30 3410
2173.74 3334
2174.18 3382
2174.62 3482
2175.06 3610
2175.50 3423
2175.94 3479
2176.38 3571
2176.82 3381
2177.26 3290
2177.70 3223
2178.14 3408
2178.58 3172
2179.02 2962
2179.46 2919
2179.90 3058
2180.34 2984
2180.78 3011
2181.22 2916
2181.66 2979
2182.10 2857
2182.54 2642
2182.98 2643
2183.42 2673
2183.86 2718
2184.30 2584
2184.74 2715
2185.18 2748
2185.62 2873
2186.06 2801
2186.51 2907
2186.95 3022
2187.39 2994
2187.83 2898
2188.27 2986
2188.71 2846
2189.15 3000
2189.59 2891
2190.03 2890
2190.47 2812
2190.92 3035
2191.36 3143
2191.80 2963
2192.24 2935
2192.68 2851
2193.12 3019
2193.56 3042
2194.01 3149
2194.45 3097
2194.89 3117
2195.33 3253
2195.77 3260
2196.21 3334
2196.66 3096
2197.10 2989
2197.54 3166
2197.98 3198
2198.42 3094
2198.87 3133
2199.31 3019
2199.75 2955
2200.19 2914
2200.63 2845
2201.08 2990
2201.52 3016
2201.96 3073
2202.40 3036
2202.85 3062
2203.29 2916
2203.73 2972
2204.17 3010
2204.62 3086
2205.06 3104
2205.50 2890
2205.94 3125
2206.39 3305
2206.83 3303
2207.27 3283
2207.71 3240
2208.16 3085
2208.60 3013
2209.04 3203
2209.49 3177
2209.93 3301
2210.37 2972
2210.82 2864
2211.26 3182
2211.70 3063
2212.15 3091
2212.59 2954
2213.03 3177
2213.48 2941
2213.92 2965
2214.36 3040
2214.81 2920
2215.25 2902
2215.69 2883
2216.14 2824
2216.58 3147
2217.03 3008
2217.47 2861
2217.91 2948
2218.36 2882
2218.80 3026
2219.25 2865
2219.69 2932
2220.13 2903
2220.58 2917
2221.02 2994
2221.47 3088
2221.91 2847
2222.36 2908
2222.80 3008
2223.24 2828
2223.69 2836
2224.13 3132
2224.58 2978
2225.02 2672
2225.47 2816
2225.91 3070
2226.36 2963
2226.80 2987
2227.25 3006
2227.69 3061
2228.14 3156
2228.58 3170
2229.03 2999
2229.47 3102
2229.92 3250
2230.36 3115
2230.81 3220
2231.25 3150
2231.70 3247
2232.14 3330
2232.59 3183
2233.03 3330
2233.48 3371
2233.93 3338
2234.37 3224
2234.82 3163
2235.26 3142
2235.71 3171
2236.15 3045
2236.60 3074
2237.05 3259
2237.49 3108
2237.94 3004
2238.38 3041
2238.83 3102
2239.28 3036
2239.72 2992
2240.17 2890
2240.61 2949
2241.06 2896
2241.51 2789
2241.95 2688
2242.40 2783
2242.85 2671
2243.29 2627
2243.74 2630
2244.19 2682
2244.63 2702
2245.08 2637
2245.52 2659
2245.97 2677
2246.42 2694
2246.87 2717
2247.31 2697
2247.76 2593
2248.21 2669
2248.65 2710
2249.10 2656
2249.55 2615
2249.99 2696
2250.44 2604
2250.89 2695
2251.34 2726
2251.78 2779
2252.23 2733
2252.68 2757
2253.13 2815
2253.57 2711
2254.02 2872
2254.47 2893
2254.92 2681
2255.36 2835
2255.81 2555
2256.26 2573
2256.71 2929
2257.15 2752
2257.60 2714
2258.05 2973
2258.50 2797
2258.95 2833
2259.39 2865
2259.84 2736
2260.29 2720
2260.74 2886
2261.19 2946
2261.64 3158
2262.08 2926
2262.53 3038
2262.98 2937
2263.43 3074
2263.88 3121
2264.33 3054
2264.77 2988
2265.22 2971
2265.67 2994
2266.12 2971
2266.57 2897
2267.02 2926
2267.47 3002
2267.92 3147
2268.37 3184
2268.81 3183
2269.26 3041
2269.71 2995
2270.16 3204
2270.61 3111
2271.06 3110
2271.51 3081
2271.96 3139
2272.41 3032
2272.86 2913
2273.31 3137
2273.76 3195
2274.21 3262
2274.66 2926
2275.11 2843
2275.55 2823
2276.00 2977
2276.45 2791
2276.90 2793
2277.35 2869
2277.80 2872
2278.25 2839
2278.70 2965
2279.15 2874
2279.60 2816
2280.05 2918
2280.50 2847
2280.95 2887
2281.40 2806
2281.85 2704
2282.31 2852
2282.76 2738
2283.21 2754
2283.66 2875
2284.11 2775
2284.56 2843
2285.01 2871
2285.46 2837
2285.91 3016
2286.36 2958
2286.81 2793
2287.26 3122
2287.71 3308
2288.16 3695
2288.61 3657
2289.07 3704
2289.52 3997
2289.97 4083
2290.42 4228
2290.87 4353
2291.32 4433
2291.77 4464
2292.22 4487
2292.68 4130
2293.13 3986
2293.58 3918
2294.03 3827
2294.48 3677
2294.93 3493
2295.38 3157
2295.84 3108
2296.29 3101
2296.74 3052
2297.19 2914
2297.64 2963
2298.10 2866
2298.55 2704
2299.00 2907
2299.45 2908
2299.90 2990
2300.36 2998
2300.81 2747
2301.26 2763
2301.71 2696
2302.16 2699
2302.62 2817
2303.07 2851
2303.52 2831
2303.97 2867
2304.43 2979
2304.88 2922
2305.33 2803
2305.78 2830
2306.24 2914
2306.69 2816
2307.14 2933
2307.60 2999
2308.05 3056
2308.50 3060
2308.95 3225
2309.41 3269
2309.86 3268
2310.31 3024
2310.77 3221
2311.22 3184
2311.67 3165
2312.13 3012
2312.58 2955
2313.03 3102
2313.49 3016
2313.94 3079
2314.39 2971
2314.85 3052
2315.30 2933
2315.75 2795
2316.21 2668
2316.66 2971
2317.11 2964
2317.57 3082
2318.02 3118
2318.48 3060
2318.93 2997
2319.38 3110
2319.84 3232
2320.29 3267
2320.75 3201
2321.20 3038
2321.66 3022
2322.11 2989
2322.56 2945
2323.02 3064
2323.47 3251
2323.93 3167
2324.38 3225
2324.84 3282
2325.29 3115
2325.74 3172
2326.20 3184
2326.65 3142
2327.11 3052
2327.56 3316
2328.02 3396
2328.47 3533
2328.93 3500
2329.38 3755
2329.84 3839
2330.29 3563
2330.75 3521
2331.20 3492
2331.66 3585
2332.11 3389
2332.57 3112
2333.02 3112
2333.48 3016
2333.94 3079
2334.39 3080
2334.85 2870
2335.30 2997
2335.76 3066
2336.21 3047
2336.67 3030
2337.12 3000
2337.58 2977
2338.04 3131
2338.49 3204
2338.95 3023
2339.40 3181
2339.86 2891
2340.32 2927
2340.77 2720
2341.23 2914
2341.68 2851
2342.14 2754
2342.60 2788
2343.05 2725
2343.51 2605
2343.97 2737
2344.42 2859
2344.88 2907
2345.34 2930
2345.79 3084
2346.25 3088
2346.71 3215
2347.16 3161
2347.62 3177
2348.08 3091
2348.53 2819
2348.99 2968
2349.45 3047
2349.90 3110
2350.36 2988
2350.82 2930
2351.27 2789
2351.73 2923
2352.19 3025
2352.65 2955
2353.10 2968
2353.56 3015
2354.02 2970
2354.48 3049
2354.93 2998
2355.39 2837
2355.85 2769
2356.31 2984
2356.76 2836
2357.22 2931
2357.68 2964
2358.14 3090
2358.59 3186
2359.05 3069
2359.51 2971
2359.97 2912
2360.43 2969
2360.88 2972
2361.34 2994
2361.80 2979
2362.26 3144
2362.72 3147
2363.17 3021
2363.63 2903
2364.09 2894
2364.55 2987
2365.01 3010
2365.47 2964
2365.92 2901
2366.38 3116
2366.84 3349
2367.30 3142
2367.76 3066
2368.22 2967
2368.68 2948
2369.14 3013
2369.59 2909
2370.05 3051
2370.51 2893
2370.97 2885
2371.43 3004
2371.89 2913
2372.35 2894
2372.81 2909
2373.27 2866
2373.73 2997
2374.19 3216
2374.65 3174
2375.10 3217
2375.56 3389
2376.02 3109
2376.48 2977
2376.94 3020
2377.40 3097
2377.86 3085
2378.32 3069
2378.78 2999
2379.24 2897
2379.70 2915
2380.16 2762
2380.62 2813
2381.08 2912
2381.54 3125
2382.00 2767
2382.46 2826
2382.92 2728
2383.38 2703
2383.84 2690
2384.30 2966
2384.76 2859
2385.22 2726
2385.68 2804
2386.14 2815
2386.60 2932
2387.07 2821
2387.53 2794
2387.99 3113
2388.45 3281
2388.91 3118
2389.37 3160
2389.83 3039
2390.29 2893
2390.75 2923
2391.21 3189
2391.67 3142
2392.13 2971
2392.60 2712
2393.06 2829
2393.52 2931
2393.98 2860
2394.44 2808
2394.90 2718
2395.36 2775
2395.82 2717
2396.29 2727
2396.75 2733
2397.21 2763
2397.67 2738
2398.13 2653
2398.59 2716
2399.06 2707
2399.52 2663
2399.98 2801
2400.44 2576
2400.90 2709
2401.37 2803
2401.83 2730
2402.29 2713
2402.75 2725
2403.21 2816
2403.68 2771
2404.14 2751
2404.60 2709
2405.06 2840
2405.52 2833
2405.99 2801
2406.45 2598
2406.91 2636
2407.37 2574
2407.84 2695
2408.30 2454
2408.76 2597
2409.22 2857
2409.69 2636
2410.15 2759
2410.61 2575
2411.08 2479
2411.54 2519
2412.00 2768
2412.47 2882
2412.93 2714
2413.39 2718
2413.85 2798
2414.32 2708
2414.78 2809
2415.24 2966
2415.71 3009
2416.17 3269
2416.63 3387
2417.10 3409
2417.56 3119
2418.02 3385
2418.49 3395
2418.95 3276
2419.42 3336
2419.88 3339
2420.34 3481
2420.81 3381
2421.27 3198
2421.73 3220
2422.20 2977
2422.66 2986
2423.13 3037
2423.59 2908
2424.06 2988
2424.52 3018
2424.98 2966
2425.45 3082
2425.91 3118
2426.38 3001
2426.84 2880
2427.31 2812
2427.77 2801
2428.23 2656
2428.70 2634
2429.16 2904
2429.63 2977
2430.09 3049
2430.56 3042
2431.02 3050
2431.49 3022
2431.95 2862
2432.42 3051
2432.88 2922
2433.35 3005
2433.81 2926
2434.28 3053
2434.74 3212
2435.21 3082
2435.67 3026
2436.14 3048
2436.60 3052
2437.07 3256
2437.53 3170
2438.00 2977
2438.47 2996
2438.93 3094
2439.40 3240
2439.86 3300
2440.33 3106
2440.79 3210
2441.26 3072
2441.73 3260
2442.19 3167
2442.66 3051
2443.12 3126
2443.59 2940
2444.05 2889
2444.52 2934
2444.99 2938
2445.45 2818
2445.92 2928
2446.39 2929
2446.85 2932
2447.32 2694
2447.78 2546
2448.25 2531
2448.72 2667
2449.18 2706
2449.65 2736
2450.12 2783
2450.58 2802
2451.05 2783
2451.52 2856
2451.98 2913
2452.45 2845
2452.92 2817
2453.39 2800
2453.85 2789
2454.32 2710
2454.79 2898
2455.25 2885
2455.72 2796
2456.19 2849
2456.65 2836
2457.12 2872
2457.59 2905
2458.06 2702
2458.52 2689
2458.99 2689
2459.46 2739
2459.93 2707
2460.39 2834
2460.86 2708
2461.33 2657
2461.80 2618
2462.27 2851
2462.73 2907
2463.20 2700
2463.67 2793
2464.14 2855
2464.60 2808
2465.07 2838
2465.54 2836
2466.01 2680
2466.48 2812
2466.95 2985
2467.41 2812
2467.88 2573
2468.35 2808
2468.82 2627
2469.29 2608
2469.76 2574
2470.22 2557
2470.69 2619
2471.16 2704
2471.63 2619
2472.10 2579
2472.57 2536
2473.04 2521
2473.51 2535
2473.97 2615
2474.44 2541
2474.91 2774
2475.38 2663
2475.85 2717
2476.32 2766
2476.79 2684
2477.26 2731
2477.73 2792
2478.20 2844
2478.67 2705
2479.13 2582
2479.60 2652
2480.07 2643
2480.54 2702
2481.01 2898
2481.48 2803
2481.95 2830
2482.42 2822
2482.89 2801
2483.36 2862
2483.83 2805
2484.30 2897
2484.77 2810
2485.24 2934
2485.71 2989
2486.18 2975
2486.65 2940
2487.12 2994
2487.59 2854
2488.06 2940
2488.53 2876
2489.00 2720
2489.47 2762
2489.94 2897
2490.41 2878
2490.88 2864
2491.35 2799
2491.83 2905
2492.30 3061
2492.77 2928
2493.24 2957
2493.71 2905
2494.18 2914
2494.65 3027
2495.12 2916
2495.59 2936
2496.06 2879
2496.53 2752
2497.00 2898
2497.48 2813
2497.95 2767
2498.42 2730
2498.89 2664
2499.36 2612
2499.83 2590
2500.30 2554
2500.77 2502
2501.25 2448
2501.72 2439
2502.19 2626
2502.66 2537
2503.13 2663
2503.60 2630
2504.08 2688
2504.55 2818
2505.02 2687
2505.49 2775
2505.96 2665
2506.44 2724
2506.91 2931
2507.38 2774
2507.85 2849
2508.32 2923
2508.80 3057
2509.27 2971
2509.74 2999
2510.21 2992
2510.68 3045
2511.16 2980
2511.63 2853
2512.10 2949
2512.57 3144
2513.05 3030
2513.52 3050
2513.99 2942
2514.47 2906
2514.94 2917
2515.41 3000
2515.88 2977
2516.36 2978
2516.83 3067
2517.30 3042
2517.78 3049
2518.25 2901
2518.72 3183
2519.19 3011
2519.67 2932
2520.14 2950
2520.61 2854
2521.09 2796
2521.56 2735
2522.03 2781
2522.51 2857
2522.98 2795
2523.46 2807
2523.93 2748
2524.40 2696
2524.88 2556
2525.35 2722
2525.82 2694
2526.30 2665
2526.77 2715
2527.25 2704
2527.72 2728
2528.19 2732
2528.67 2658
2529.14 2750
2529.62 2821
2530.09 2789
2530.56 2757
2531.04 2871
2531.51 2987
2531.99 3042
2532.46 2926
2532.94 2928
2533.41 2815
2533.89 2902
2534.36 2792
2534.83 2848
2535.31 2971
2535.78 2705
2536.26 2748
2536.73 2692
2537.21 2858
2537.68 2914
2538.16 2821
2538.63 2818
2539.11 3001
2539.58 2930
2540.06 2980
2540.53 2955
2541.01 2947
2541.48 3008
2541.96 2909
2542.43 2984
2542.91 2994
2543.39 2957
2543.86 2954
2544.34 2839
2544.81 2699
2545.29 2813
2545.76 2933
2546.24 2808
2546.71 2903
2547.19 3210
2547.67 3182
2548.14 2954
2548.62 3151
2549.09 3191
2549.57 3259
2550.05 3192
2550.52 3160
2551.00 2941
2551.47 2864
2551.95 2916
2552.43 2993
2552.90 3212
2553.38 3234
2553.86 3174
2554.33 2868
2554.81 2892
2555.29 3231
2555.76 3093
2556.24 2872
2556.72 2756
2557.19 2858
2557.67 2929
2558.15 2882
2558.62 2824
2559.10 2703
2559.58 2745
2560.05 2695
2560.53 2684
2561.01 2591
2561.48 2767
2561.96 2799
2562.44 2740
2562.92 2680
2563.39 2695
2563.87 2652
2564.35 2716
2564.83 2634
2565.30 2665
2565.78 2558
2566.26 2451
2566.74 2481
2567.21 2676
2567.69 2637
2568.17 2607
2568.65 2578
2569.12 2609
2569.60 2724
2570.08 2724
2570.56 2704
2571.04 2719
2571.51 2813
2571.99 2751
2572.47 2711
2572.95 2797
2573.43 2747
2573.91 2491
2574.38 2689
2574.86 2715
2575.34 2709
2575.82 2631
2576.30 2583
2576.78 2546
2577.25 2534
2577.73 2646
2578.21 2690
2578.69 2673
2579.17 2661
2579.65 2465
2580.13 2659
2580.61 2785
2581.09 2815
2581.56 2821
2582.04 2632
2582.52 2697
2583.00 2691
2583.48 2759
2583.96 2881
2584.44 2697
2584.92 2765
2585.40 2733
2585.88 2562
2586.36 2713
2586.84 2783
2587.32 2721
2587.79 2976
2588.27 2866
2588.75 2758
2589.23 2662
2589.71 2742
2590.19 2717
2590.67 2675
2591.15 2814
2591.63 2676
2592.11 2603
2592.59 2764
2593.07 2809
2593.55 2730
2594.03 2659
2594.51 2814
2594.99 3007
2595.47 2995
2595.95 2727
2596.43 2611
2596.92 2521
2597.40 2472
2597.88 2798
2598.36 2685
2598.84 2747
2599.32 2652
2599.80 2592
2600.28 2788
2600.76 2764
2601.24 2686
2601.72 2681
2602.20 2713
2602.68 2817
2603.16 2828
2603.65 2701
2604.13 2651
2604.61 2669
2605.09 2726
2605.57 2693
2606.05 2760
2606.53 2778
2607.01 2950
2607.50 2809
2607.98 2823
2608.46 2795
2608.94 2752
2609.42 2716
2609.90 2699
2610.38 2707
2610.87 2742
2611.35 2739
2611.83 2679
2612.31 2721
2612.79 2832
2613.28 2744
2613.76 2908
2614.24 2787
2614.72 2702
2615.20 2667
2615.69 2805
2616.17 2617
2616.65 2768
2617.13 2886
2617.62 2959
2618.10 2932
2618.58 2876
2619.06 2815
2619.54 2808
2620.03 2815
2620.51 2847
2620.99 2950
2621.48 2748
2621.96 2680
2622.44 2775
2622.92 2743
2623.41 2628
2623.89 2759
2624.37 2766
2624.86 2755
2625.34 2660
2625.82 2674
2626.30 2764
2626.79 2881
2627.27 2774
2627.75 2748
2628.24 2935
2628.72 2852
2629.20 2928
2629.69 2948
2630.17 2948
2630.65 3007
2631.14 3076
2631.62 3060
2632.11 2871
2632.59 2715
2633.07 2856
2633.56 2923
2634.04 2827
2634.52 2739
2635.01 2769
2635.49 2700
2635.98 2738
2636.46 2834
2636.94 2841
2637.43 2855
2637.91 2877
2638.40 3051
2638.88 2967
2639.37 3077
2639.85 2880
2640.33 2793
2640.82 2778
2641.30 2706
2641.79 2736
2642.27 2845
2642.76 2894
2643.24 2855
2643.73 2777
2644.21 2721
2644.70 2616
2645.18 2657
2645.67 2813
2646.15 2815
2646.64 2597
2647.12 2539
2647.61 2543
2648.09 2714
2648.58 2748
2649.06 2630
2649.55 2692
2650.03 2742
2650.52 2666
2651.00 2634
2651.49 2739
2651.97 2836
2652.46 2708
2652.95 2672
2653.43 2757
2653.92 2695
2654.40 2617
2654.89 2686
2655.37 2597
2655.86 2642
2656.35 2704
2656.83 2608
2657.32 2642
2657.80 2839
2658.29 2694
2658.78 2546
2659.26 2810
2659.75 2630
2660.23 2503
2660.72 2735
2661.21 2719
2661.69 2724
2662.18 2623
2662.67 2759
2663.15 2749
2663.64 2702
2664.13 2845
2664.61 3026
2665.10 2858
2665.59 2837
2666.07 2760
2666.56 2754
2667.05 2816
2667.53 2776
2668.02 2699
2668.51 2845
2668.99 2820
2669.48 2690
2669.97 2719
2670.46 2832
2670.94 2909
2671.43 2941
2671.92 2958
2672.40 3056
2672.89 3421
2673.38 3642
2673.87 3606
2674.35 3725
2674.84 3782
2675.33 3736
2675.82 3727
2676.31 3744
2676.79 3548
2677.28 3472
2677.77 3325
2678.26 3178
2678.74 3127
2679.23 2978
2679.72 2881
2680.21 2827
2680.70 2643
2681.18 2573
2681.67 2535
2682.16 2519
2682.65 2754
2683.14 2677
2683.63 2616
2684.11 2812
2684.60 2772
2685.09 2681
2685.58 2790
2686.07 2548
2686.56 2488
2687.05 2591
2687.53 2481
2688.02 2628
2688.51 2510
2689.00 2671
2689.49 2572
2689.98 2514
2690.47 2617
2690.96 2819
2691.45 2697
2691.94 2637
2692.42 2711
2692.91 2597
2693.40 2566
2693.89 2514
2694.38 2559
2694.87 2536
2695.36 2484
2695.85 2512
2696.34 2485
2696.83 2616
2697.32 2579
2697.81 2581
2698.30 2567
2698.79 2691
2699.28 2806
2699.77 2681
2700.26 2640
2700.75 2786
2701.24 2832
2701.73 2835
2702.22 2784
2702.71 2828
2703.20 3090
2703.69 2940
2704.18 2776
2704.67 2961
2705.16 2821
2705.65 2846
2706.14 2789
2706.63 2682
2707.12 2803
2707.61 2810
2708.10 2784
2708.59 2658
2709.08 2515
2709.57 2588
2710.06 2524
2710.56 2527
2711.05 2533
2711.54 2519
2712.03 2513
2712.52 2499
2713.01 2364
2713.50 2483
2713.99 2515
2714.48 2478
2714.98 2264
2715.47 2468
2715.96 2410
2716.45 2516
2716.94 2490
2717.43 2377
2717.92 2424
2718.42 2377
2718.91 2379
2719.40 2557
2719.89 2617
2720.38 2566
2720.87 2663
2721.37 2682
2721.86 2719
2722.35 2703
2722.84 2768
2723.33 2854
2723.82 2670
2724.32 2677
2724.81 2616
2725.30 2702
2725.79 2665
2726.29 2652
2726.78 2661
2727.27 2577
2727.76 2570
2728.26 2601
2728.75 2492
2729.24 2449
2729.73 2471
2730.23 2570
2730.72 2529
2731.21 2522
2731.70 2531
2732.20 2649
2732.69 2747
2733.18 2636
2733.67 2552
2734.17 2593
2734.66 2648
2735.15 2808
2735.65 2763
2736.14 2681
2736.63 2729
2737.13 2749
2737.62 2663
2738.11 2733
2738.61 2745
2739.10 2727
2739.59 2687
2740.09 2655
2740.58 2650
2741.07 2731
2741.57 2652
2742.06 2689
2742.55 2609
2743.05 2582
2743.54 2530
2744.04 2474
2744.53 2347
2745.02 2506
2745.52 2425
2746.01 2524
2746.51 2488
2747.00 2700
2747.49 2617
2747.99 2557
2748.48 2451
2748.98 2387
2749.47 2586
2749.97 2650
2750.46 2508
2750.96 2608
2751.45 2486
2751.94 2594
2752.44 2563
2752.93 2448
2753.43 2382
2753.92 2470
2754.42 2490
2754.91 2615
2755.41 2578
2755.90 2554
2756.40 2641
2756.89 2624
2757.39 2541
2757.88 2435
2758.38 2530
2758.87 2674
2759.37 2727
2759.86 2668
2760.36 2612
2760.85 2461
2761.35 2645
2761.84 2756
2762.34 2682
2762.84 2597
2763.33 2547
2763.83 2471
2764.32 2724
2764.82 2597
2765.31 2485
2765.81 2590
2766.31 2716
2766.80 2565
2767.30 2556
2767.79 2575
2768.29 2447
2768.79 2383
2769.28 2368
2769.78 2510
2770.27 2646
2770.77 2517
2771.27 2591
2771.76 2836
2772.26 2767
2772.76 2833
2773.25 2945
2773.75 3040
2774.25 3107
2774.74 3347
2775.24 3225
2775.74 3190
2776.23 3354
2776.73 3535
2777.23 3568
2777.72 3385
2778.22 3493
2778.72 3402
2779.21 3194
2779.71 3004
2780.21 3023
2780.71 2923
2781.20 2756
2781.70 2814
2782.20 2891
2782.69 2831
2783.19 2723
2783.69 2709
2784.19 2647
2784.68 2708
2785.18 2674
2785.68 2696
2786.18 2605
2786.67 2608
2787.17 2547
2787.67 2701
2788.17 2610
2788.67 2558
2789.16 2498
2789.66 2500
2790.16 2402
2790.66 2550
2791.16 2543
2791.65 2379
2792.15 2455
2792.65 2671
2793.15 2609
2793.65 2565
2794.14 2550
2794.64 2825
2795.14 2840
2795.64 2796
2796.14 2744
2796.64 2782
2797.14 2835
2797.63 2801
2798.13 2857
2798.63 2840
2799.13 2840
2799.63 2684
2800.13 2846
2800.63 2613
2801.13 2783
2801.63 2790
2802.12 2551
2802.62 2629
2803.12 2787
2803.62 2828
2804.12 2710
2804.62 2793
2805.12 3068
2805.62 3152
2806.12 3042
2806.62 3205
2807.12 3152
2807.62 3205
2808.12 3346
2808.62 3463
2809.12 3383
2809.62 3233
2810.12 3286
2810.62 3178
2811.12 3078
2811.61 2901
2812.11 2936
2812.61 2973
2813.11 2930
2813.62 2848
2814.12 2715
2814.62 2813
2815.12 2780
2815.62 2737
2816.12 2919
2816.62 2770
2817.12 2582
2817.62 2754
2818.12 2840
2818.62 2885
2819.12 2788
2819.62 2989
2820.12 3020
2820.62 2893
2821.12 2991
2821.62 3128
2822.12 3066
2822.62 2880
2823.13 3155
2823.63 2839
2824.13 2742
2824.63 2798
2825.13 2687
2825.63 2489
2826.13 2455
2826.63 2699
2827.13 2652
2827.64 2525
2828.14 2604
2828.64 2674
2829.14 2582
2829.64 2803
2830.14 2536
2830.64 2530
2831.15 2552
2831.65 2433
2832.15 2418
2832.65 2633
2833.15 2757
2833.65 2667
2834.16 2608
2834.66 2542
2835.16 2751
2835.66 2863
2836.16 2782
2836.67 2955
2837.17 2879
2837.67 2863
2838.17 2833
2838.68 2830
2839.18 2776
2839.68 2656
2840.18 2630
2840.69 2636
2841.19 2749
2841.69 2755
2842.19 2570
2842.70 2592
2843.20 2709
2843.70 2674
2844.20 2715
2844.71 2801
2845.21 2766
2845.71 2784
2846.22 2762
2846.72 3007
2847.22 3151
2847.73 2993
2848.23 3063
2848.73 2937
2849.23 2972
2849.74 2808
2850.24 2941
2850.74 3032
2851.25 2939
2851.75 2874
2852.26 2645
2852.76 2797
2853.26 2729
2853.77 2667
2854.27 2701
2854.77 2619
2855.28 2591
2855.78 2736
2856.28 2762
2856.79 2634
2857.29 2673
2857.80 2784
2858.30 2815
2858.80 2691
2859.31 2752
2859.81 2683
2860.32 2608
2860.82 2634
2861.33 2660
2861.83 2598
2862.33 2545
2862.84 2444
2863.34 2485
2863.85 2403
2864.35 2460
2864.86 2606
2865.36 2416
2865.87 2475
2866.37 2346
2866.88 2420
2867.38 2371
2867.89 2686
2868.39 2590
2868.90 2540
2869.40 2579
2869.91 2721
2870.41 2669
2870.92 2698
2871.42 2604
2871.93 2665
2872.43 2624
2872.94 2716
2873.44 2742
2873.95 2835
2874.45 2917
2874.96 2905
2875.46 2931
2875.97 2893
2876.48 2990
2876.98 2844
2877.49 2856
2877.99 2686
2878.50 2557
2879.00 2812
2879.51 2763
2880.02 2707
2880.52 2519
2881.03 2432
2881.53 2581
2882.04 2573
2882.55 2536
2883.05 2658
2883.56 2682
2884.07 2688
2884.57 2821
2885.08 2877
2885.59 2908
2886.09 2984
2886.60 2952
2887.10 2972
2887.61 2816
2888.12 2953
2888.62 2986
2889.13 2876
2889.64 2901
2890.15 2886
2890.65 2901
2891.16 2709
2891.67 2690
2892.17 2714
2892.68 2647
2893.19 2704
2893.69 2734
2894.20 2794
2894.71 3003
2895.22 2847
2895.72 2755
2896.23 3168
2896.74 3076
2897.25 3107
2897.75 3137
2898.26 3133
2898.77 2989
2899.28 3095
2899.78 3082
2900.29 3246
2900.80 3182
2901.31 3235
2901.81 3214
2902.32 3183
2902.83 3299
2903.34 3402
2903.85 3258
2904.35 3244
2904.86 3210
2905.37 3132
2905.88 3062
2906.39 2977
2906.90 3154
2907.40 2970
2907.91 3111
2908.42 2928
2908.93 2898
2909.44 2997
2909.95 2879
2910.46 2705
2910.96 2615
2911.47 2598
2911.98 2698
2912.49 2776
2913.00 2814
2913.51 2595
2914.02 2640
2914.53 2904
2915.04 2707
2915.54 2758
2916.05 2796
2916.56 2790
2917.07 2744
2917.58 2584
2918.09 2641
2918.60 2713
2919.11 2718
2919.62 2811
2920.13 2845
2920.64 2815
2921.15 2769
2921.66 2755
2922.17 2615
2922.68 2766
2923.19 2858
2923.70 2917
2924.21 2751
2924.72 2810
2925.23 3067
2925.74 2912
2926.25 2876
2926.76 2836
2927.27 2754
2927.78 2899
2928.29 2851
2928.80 2591
2929.31 2433
2929.82 2492
2930.33 2660
2930.84 2711
2931.35 2648
2931.86 2538
2932.37 2687
2932.88 2603
2933.39 2641
2933.90 2573
2934.41 2554
2934.92 2624
2935.43 2768
2935.94 2536
2936.45 2711
2936.97 2787
2937.48 2823
2937.99 2767
2938.50 2777
2939.01 2756
2939.52 2709
2940.03 2851
2940.54 2838
2941.05 2777
2941.57 2857
2942.08 2899
2942.59 2830
2943.10 2899
2943.61 2905
2944.12 2787
2944.63 3123
2945.15 3276
2945.66 3135
2946.17 3085
2946.68 3259
2947.19 3059
2947.71 3143
2948.22 3217
2948.73 3082
2949.24 3116
2949.75 3186
2950.27 2928
2950.78 2940
2951.29 2811
2951.80 2740
2952.31 2890
2952.83 3007
2953.34 2576
2953.85 2610
2954.36 2650
2954.88 2691
2955.39 2531
2955.90 2557
2956.41 2801
2956.93 2777
2957.44 2796
2957.95 2674
2958.47 2534
2958.98 2667
2959.49 2690
2960.00 2719
2960.52 2693
2961.03 2702
2961.54 2643
2962.06 2767
2962.57 2844
2963.08 2926
2963.60 2808
2964.11 2894
2964.62 2861
2965.14 2765
2965.65 2684
2966.16 2679
2966.68 2724
2967.19 2773
2967.70 2627
2968.22 2697
2968.73 2632
2969.24 2600
2969.76 2558
2970.27 2544
2970.79 2576
2971.30 2585
2971.81 2625
2972.33 2734
2972.84 2759
2973.36 2535
2973.87 2640
2974.38 2790
2974.90 2694
2975.41 2563
2975.93 2578
2976.44 2684
2976.96 2731
2977.47 2717
2977.99 2748
2978.50 2628
2979.01 2608
2979.53 2642
2980.04 2727
2980.56 2592
2981.07 2726
2981.59 2883
2982.10 2950
2982.62 2847
2983.13 2908
2983.65 3057
2984.16 3032
2984.68 2926
2985.19 3044
2985.71 3138
2986.22 3079
2986.74 3185
2987.25 3105
2987.77 3378
2988.28 3199
2988.80 2970
2989.32 3157
2989.83 3097
2990.35 3097
2990.86 3017
2991.38 3006
2991.89 3002
2992.41 3054
2992.92 3064
2993.44 3176
2993.96 3162
2994.47 3155
2994.99 3277
2995.50 3183
2996.02 3470
2996.54 3413
2997.05 3551
2997.57 3713
2998.09 3593
2998.60 3654
2999.12 3933
2999.63 3952
3000.15 4060
3000.67 3849
3001.18 4117
3001.70 4187
3002.22 4672
3002.73 4918
3003.25 5539
3003.77 5698
3004.28 6167
3004.80 6299
3005.32 5919
3005.83 5884
3006.35 5751
3006.87 5177
3007.39 4994
3007.90 4527
3008.42 4422
3008.94 4065
3009.45 3552
3009.97 3405
3010.49 3309
3011.01 3180
3011.52 3096
3012.04 3046
3012.56 2857
3013.08 2944
3013.59 3022
3014.11 2888
3014.63 3047
3015.15 3076
3015.66 3192
3016.18 3108
3016.70 3249
3017.22 3234
3017.74 3327
3018.25 3539
3018.77 3236
3019.29 3252
3019.81 3156
3020.33 3260
3020.84 3250
3021.36 3356
3021.88 3357
3022.40 3148
3022.92 3045
3023.44 3120
3023.95 3148
3024.47 3093
3024.99 2880
3025.51 2821
3026.03 2974
3026.55 3014
3027.07 2940
3027.58 2966
3028.10 3011
3028.62 2983
3029.14 2936
3029.66 2971
3030.18 2904
3030.70 2864
3031.22 3028
3031.74 2917
3032.26 2817
3032.77 2749
3033.29 2853
3033.81 2932
3034.33 2977
3034.85 3012
3035.37 2739
3035.89 3016
3036.41 2824
3036.93 2721
3037.45 2702
3037.97 2794
3038.49 2831
3039.01 2711
3039.53 2897
3040.05 2837
3040.57 2836
3041.09 2763
3041.61 2683
3042.13 2804
3042.65 2832
3043.17 2731
3043.69 2717
3044.21 2758
3044.73 2711
3045.25 2831
3045.77 2923
3046.29 2750
3046.81 2854
3047.33 2887
3047.85 2771
3048.37 2808
3048.89 2724
3049.41 2701
3049.93 2690
3050.45 2679
3050.98 2767
3051.50 2780
3052.02 2727
3052.54 2744
3053.06 2718
3053.58 2787
3054.10 2898
3054.62 2781
3055.14 2654
3055.66 2670
3056.19 2697
3056.71 2689
3057.23 2763
3057.75 2885
3058.27 2857
3058.79 2701
3059.31 2726
3059.84 2852
3060.36 2717
3060.88 2653
3061.40 2700
3061.92 2846
3062.44 2796
3062.97 2930
3063.49 2952
3064.01 3229
3064.53 3162
3065.05 3282
3065.58 3364
3066.10 3304
3066.62 3294
3067.14 3528
3067.66 3549
3068.19 3491
3068.71 3431
3069.23 3427
3069.75 3334
3070.28 3459
3070.80 3287
3071.32 3151
3071.84 3108
3072.37 3062
3072.89 2852
3073.41 2726
3073.93 2918
3074.46 3044
3074.98 3117
3075.50 3279
3076.03 2939
3076.55 2924
3077.07 3176
3077.59 3136
3078.12 3308
3078.64 3336
3079.16 3456
3079.69 3556
3080.21 3550
3080.73 3690
3081.26 3674
3081.78 3519
3082.30 3799
3082.83 3785
3083.35 3433
3083.87 3392
3084.40 3651
3084.92 3675
3085.45 3702
3085.97 3601
3086.49 3393
3087.02 3413
3087.54 3547
3088.06 3467
3088.59 3422
3089.11 3338
3089.64 3436
3090.16 3288
3090.68 3249
3091.21 3262
3091.73 3205
3092.26 3433
3092.78 3262
3093.31 3329
3093.83 3446
3094.36 3480
3094.88 3485
3095.40 3617
3095.93 3807
3096.45 3834
3096.98 3814
3097.50 3821
3098.03 3689
3098.55 4012
3099.08 4348
3099.60 4814
3100.13 5691
3100.65 6428
3101.18 7814
3101.70 8466
3102.23 9323
3102.75 9848
3103.28 10568
3103.80 10670
3104.33 10365
3104.85 10013
3105.38 9104
3105.90 8398
3106.43 7212
3106.96 6312
3107.48 5293
3108.01 4881
3108.53 4396
3109.06 4040
3109.58 3975
3110.11 3896
3110.64 3652
3111.16 3666
3111.69 3725
3112.21 3679
3112.74 3702
3113.27 3620
3113.79 3579
3114.32 3594
3114.84 3620
3115.37 3217
3115.90 3303
3116.42 3193
3116.95 3237
3117.48 3118
3118.00 3096
3118.53 3233
3119.06 3347
3119.58 3150
3120.11 3362
3120.64 3372
3121.16 3418
3121.69 3504
3122.22 3471
3122.74 3611
3123.27 3368
3123.80 3411
3124.32 3382
3124.85 3361
3125.38 3123
3125.90 3038
3126.43 3058
3126.96 3067
3127.49 3010
3128.01 3034
3128.54 3144
3129.07 3089
3129.60 2956
3130.12 2883
3130.65 3043
3131.18 3040
3131.71 3111
3132.23 3083
3132.76 2874
3133.29 2853
3133.82 3108
3134.35 2961
3134.87 2951
3135.40 3134
3135.93 3202
3136.46 2921
3136.99 2986
3137.51 3023
3138.04 2823
3138.57 2854
3139.10 3071
3139.63 3138
3140.15 2869
3140.68 2792
3141.21 2899
3141.74 2914
3142.27 2809
3142.80 2885
3143.33 2875
3143.85 3000
3144.38 2963
3144.91 3304
3145.44 3091
3145.97 3126
3146.50 3101
3147.03 3063
3147.56 3345
3148.08 3357
3148.61 3377
3149.14 3466
3149.67 3514
3150.20 3604
3150.73 3533
3151.26 3499
3151.79 3361
3152.32 3171
3152.85 3233
3153.38 3067
3153.91 2944
3154.44 2912
3154.97 3011
3155.50 3068
3156.03 3152
3156.56 3185
3157.08 3179
3157.61 3110
3158.14 3181
3158.67 3044
3159.20 3163
3159.73 3093
3160.26 3151
3160.79 2827
3161.32 2885
3161.85 2959
3162.39 2933
3162.92 2910
3163.45 2946
3163.98 2744
3164.51 2737
3165.04 2696
3165.57 2756
3166.10 2700
3166.63 2774
3167.16 2913
3167.69 2821
3168.22 2668
3168.75 2872
3169.28 2862
3169.81 2780
3170.34 2688
3170.87 2757
3171.41 2722
3171.94 2760
3172.47 2919
3173.00 2991
3173.53 2986
3174.06 3071
3174.59 3037
3175.12 3092
3175.65 3258
3176.19 3363
3176.72 3180
3177.25 3260
3177.78 3234
3178.31 3114
3178.84 3066
3179.38 2945
3179.91 2932
3180.44 2689
3180.97 2698
3181.50 2764
3182.03 2761
3182.57 2723
3183.10 2689
3183.63 2724
3184.16 2721
3184.69 2862
3185.23 2755
3185.76 2890
3186.29 2749
3186.82 2729
3187.36 2852
3187.89 2799
3188.42 2821
3188.95 2911
3189.49 2841
3190.02 2873
3190.55 2674
3191.08 2884
3191.62 2829
3192.15 2763
3192.68 2756
3193.21 2698
3193.75 2618
3194.28 2597
3194.81 2514
3195.35 2602
3195.88 2721
3196.41 2803
3196.94 2763
3197.48 2711
3198.01 2663
3198.54 2810
3199.08 2895
3199.61 2992
3200.14 2994
3200.68 2978
3201.21 3148
3201.74 3112
3202.28 3161
3202.81 3109
3203.35 3025
3203.88 2904
3204.41 2813
3204.95 2964
3205.48 3060
3206.01 2893
3206.55 2747
3207.08 2843
3207.62 2862
3208.15 2797
3208.68 2851
3209.22 2897
3209.75 3062
3210.29 2882
3210.82 3050
3211.36 3165
3211.89 3098
3212.42 3166
3212.96 3235
3213.49 3228
3214.03 3088
3214.56 3068
3215.10 3020
3215.63 2991
3216.17 3003
3216.70 3065
3217.24 2983
3217.77 3001
3218.31 2983
3218.84 3185
3219.38 3129
3219.91 3144
3220.45 3155
3220.98 3326
3221.52 3259
3222.05 3069
3222.59 3133
3223.12 3071
3223.66 3243
3224.19 3398
3224.73 3381
3225.26 3429
3225.80 3336
3226.33 3307
3226.87 3220
3227.41 3278
3227.94 3134
3228.48 2934
3229.01 3046
3229.55 3049
3230.08 3130
3230.62 3087
3231.16 2964
3231.69 3013
3232.23 3137
3232.76 3033
3233.30 3123
3233.84 3034
3234.37 3087
3234.91 2905
3235.45 2911
3235.98 3187
3236.52 3379
3237.05 3467
3237.59 3309
3238.13 3365
3238.66 3465
3239.20 3646
3239.74 3677
3240.27 3443
3240.81 3368
3241.35 3344
3241.88 3281
3242.42 3347
3242.96 3413
3243.50 3421
3244.03 3318
3244.57 3167
3245.11 3326
3245.64 3275
3246.18 3204
3246.72 3150
3247.26 3130
3247.79 3276
3248.33 3180
3248.87 3020
3249.40 3184
3249.94 3167
3250.48 3360
3251.02 3491
3251.56 3505
3252.09 3402
3252.63 3542
3253.17 3379
3253.71 3578
3254.24 3781
3254.78 3478
3255.32 3557
3255.86 3815
3256.40 3635
3256.93 3935
3257.47 4017
3258.01 4114
3258.55 4461
3259.09 4772
3259.63 4897
3260.16 5232
3260.70 5448
3261.24 5731
3261.78 6003
3262.32 6059
3262.86 6276
3263.39 6475
3263.93 6696
3264.47 6771
3265.01 7068
3265.55 7084
3266.09 6769
3266.63 6766
3267.17 7094
3267.71 6887
3268.24 6671
3268.78 6141
3269.32 5739
3269.86 5498
3270.40 5183
3270.94 4730
3271.48 4235
3272.02 3618
3272.56 3662
3273.10 3708
3273.64 3446
3274.18 3655
3274.72 3603
3275.26 3514
3275.80 3586
3276.34 3663
3276.87 3521
3277.41 3660
3277.95 3844
3278.49 3792
3279.03 3611
3279.57 3690
3280.11 4058
3280.65 3919
3281.19 3689
3281.73 3554
3282.27 3640
3282.81 3864
3283.36 3830
3283.90 3821
3284.44 3818
3284.98 3864
3285.52 3586
3286.06 3672
3286.60 3823
3287.14 3824
3287.68 3783
3288.22 3969
3288.76 3910
3289.30 3865
3289.84 3830
3290.38 3908
3290.92 3839
3291.46 3901
3292.01 4243
3292.55 4377
3293.09 4716
3293.63 4976
3294.17 5165
3294.71 5412
3295.25 5582
3295.79 5452
3296.34 5681
3296.88 5753
3297.42 5452
3297.96 5134
3298.50 5002
3299.04 4894
3299.58 4436
3300.13 4158
3300.67 4036
3301.21 3991
3301.75 3833
3302.29 3798
3302.83 3649
3303.38 3673
3303.92 3649
3304.46 3714
3305.00 3626
3305.54 3667
3306.09 3465
3306.63 3468
3307.17 3595
3307.71 3476
3308.26 3467
3308.80 3536
3309.34 3644
3309.88 3486
3310.43 3584
3310.97 3773
3311.51 3726
3312.05 3674
3312.60 3636
3313.14 3782
3313.68 3848
3314.22 3742
3314.77 3977
3315.31 4213
3315.85 4205
3316.40 4338
3316.94 4412
3317.48 4215
3318.03 4247
3318.57 3925
3319.11 3790
3319.65 3679
3320.20 3819
3320.74 3849
3321.28 3801
3321.83 3908
3322.37 4045
3322.92 3950
3323.46 3892
3324.00 3854
3324.55 3859
3325.09 3895
3325.63 3761
3326.18 3804
3326.72 3713
3327.27 3617
3327.81 3673
3328.35 3498
3328.90 3504
3329.44 3248
3329.99 3290
3330.53 3411
3331.07 4018
3331.62 4048
3332.16 4429
3332.71 5116
3333.25 5519
3333.80 6231
3334.34 6662
3334.88 7260
3335.43 7888
3335.97 8332
3336.52 8157
3337.06 8220
3337.61 8101
3338.15 7661
3338.70 6943
3339.24 6366
3339.79 5750
3340.33 5138
3340.88 4806
3341.42 4586
3341.97 4182
3342.51 3745
3343.06 3765
3343.60 3526
3344.15 3389
3344.69 3313
3345.24 3260
3345.78 3142
3346.33 3247
3346.87 3400
3347.42 3469
3347.97 3497
3348.51 3422
3349.06 3509
3349.60 3535
3350.15 3445
3350.69 3574
3351.24 3431
3351.79 3536
3352.33 3528
3352.88 3527
3353.42 3468
3353.97 3392
3354.52 3440
3355.06 3419
3355.61 3342
3356.15 3438
3356.70 3368
3357.25 3374
3357.79 3335
3358.34 3305
3358.89 3229
3359.43 3273
3359.98 3192
3360.53 3076
3361.07 2991
3361.62 3023
3362.17 2965
3362.71 3095
3363.26 3057
3363.81 2933
3364.35 2984
3364.90 2970
3365.45 2886
3365.99 3023
3366.54 3151
3367.09 3142
3367.64 3032
3368.18 3015
3368.73 3128
3369.28 3007
3369.82 3165
3370.37 3094
3370.92 3294
3371.47 3174
3372.01 3243
3372.56 3329
3373.11 3275
3373.66 3127
3374.21 3042
3374.75 3153
3375.30 3133
3375.85 3166
3376.40 3005
3376.94 3017
3377.49 2822
3378.04 2913
3378.59 2886
3379.14 2858
3379.68 2798
3380.23 2623
3380.78 2585
3381.33 2575
3381.88 2817
3382.43 2751
3382.97 2613
3383.52 2721
3384.07 2672
3384.62 2685
3385.17 2859
3385.72 2722
3386.27 2704
3386.81 2730
3387.36 2722
3387.91 2859
3388.46 2768
3389.01 2842
3389.56 3018
3390.11 2751
3390.66 2814
3391.21 2792
3391.76 2659
3392.30 2515
3392.85 2474
3393.40 2722
3393.95 2657
3394.50 2637
3395.05 2559
3395.60 2625
3396.15 2576
3396.70 2588
3397.25 2600
3397.80 2544
3398.35 2640
3398.90 2601
3399.45 2722
3400.00 2686
3400.55 2895
3401.10 2699
3401.65 2603
3402.20 2592
3402.75 2639
3403.30 2551
3403.85 2480
3404.40 2558
3404.95 2700
3405.50 2680
3406.05 2625
3406.60 2633
3407.15 2575
3407.70 2635
3408.25 2610
3408.80 2567
3409.35 2518
3409.90 2606
3410.45 2663
3411.00 2805
3411.55 2620
3412.10 2773
3412.66 2634
3413.21 2647
3413.76 2760
3414.31 2742
3414.86 2697
3415.41 2683
3415.96 2826
3416.51 2803
3417.06 2620
3417.61 2676
3418.17 2765
3418.72 2538
3419.27 2819
3419.82 2788
3420.37 2758
3420.92 2809
3421.47 3006
3422.03 2980
3422.58 3223
3423.13 3317
3423.68 3301
3424.23 3475
3424.78 3433
3425.34 3630
3425.89 3541
3426.44 3513
3426.99 3268
3427.54 3119
3428.10 3022
3428.65 3113
3429.20 2933
3429.75 2757
3430.31 2722
3430.86 2906
3431.41 2775
3431.96 2751
3432.51 2620
3433.07 2784
3433.62 2696
3434.17 2643
3434.72 2818
3435.28 2855
3435.83 2877
3436.38 2941
3436.94 2891
3437.49 2835
3438.04 2828
3438.59 2815
3439.15 2975
3439.70 2855
3440.25 2786
3440.81 2981
3441.36 2834
3441.91 2910
3442.47 2797
3443.02 2795
3443.57 2728
3444.13 2697
3444.68 2624
3445.23 2692
3445.79 2593
3446.34 2628
3446.89 2717
3447.45 2629
3448.00 2605
3448.55 2493
3449.11 2429
3449.66 2330
3450.22 2325
3450.77 2436
3451.32 2352
3451.88 2425
3452.43 2513
3452.99 2536
3453.54 2516
3454.09 2499
3454.65 2567
3455.20 2613
3455.76 2598
3456.31 2519
3456.87 2567
3457.42 2575
3457.97 2677
3458.53 2606
3459.08 2588
3459.64 2714
3460.19 2587
3460.75 2706
3461.30 2659
3461.86 2472
3462.41 2481
3462.97 2445
3463.52 2568
3464.08 2539
3464.63 2541
3465.19 2604
3465.74 2673
3466.30 2704
3466.85 2578
3467.41 2663
3467.96 2768
3468.52 2797
3469.07 2757
3469.63 2621
3470.18 2880
3470.74 2849
3471.30 2671
3471.85 2718
3472.41 2810
3472.96 2822
3473.52 2933
3474.07 2774
3474.63 2935
3475.19 2788
3475.74 2727
3476.30 2953
3476.85 2959
3477.41 2956
3477.97 3091
3478.52 3002
3479.08 3060
3479.63 3110
3480.19 2874
3480.75 3079
3481.30 3180
3481.86 3034
3482.42 3001
3482.97 2939
3483.53 2935
3484.08 3001
3484.64 3172
3485.20 3106
3485.75 3085
3486.31 2923
3486.87 3015
3487.43 3290
3487.98 3554
3488.54 3774
3489.10 4052
3489.65 4528
3490.21 4942
3490.77 4943
3491.32 5553
3491.88 5956
3492.44 5886
3493.00 6114
3493.55 6029
3494.11 5794
3494.67 5627
3495.23 5356
3495.78 5184
3496.34 5356
3496.90 5350
3497.46 5569
3498.01 5916
3498.57 6149
3499.13 6627
3499.69 6937
3500.24 6758
3500.80 6969
3501.36 6751
3501.92 6543
3502.48 6525
3503.03 6663
3503.59 6470
3504.15 6296
3504.71 6169
3505.27 6268
3505.83 6187
3506.38 5992
3506.94 5847
3507.50 5646
3508.06 5415
3508.62 4949
3509.18 4735
3509.74 4451
3510.29 4191
3510.85 3892
3511.41 3740
3511.97 3515
3512.53 3487
3513.09 3270
3513.65 3217
3514.21 3142
3514.76 3035
3515.32 3040
3515.88 3063
3516.44 2921
3517.00 2999
3517.56 3039
3518.12 3171
3518.68 2910
3519.24 2972
3519.80 2970
3520.36 2945
3520.92 3136
3521.48 3038
3522.04 3135
3522.60 3168
3523.16 3150
3523.71 3058
3524.27 3114
3524.83 3124
3525.39 3054
3525.95 2978
3526.51 2817
3527.07 2647
3527.63 2747
3528.19 2873
3528.75 2744
3529.31 2726
3529.87 2694
3530.44 2643
3531.00 2571
3531.56 2755
3532.12 2728
3532.68 2660
3533.24 2961
3533.80 2944
3534.36 2970
3534.92 2979
3535.48 2897
3536.04 2834
3536.60 2834
3537.16 2808
3537.72 3042
3538.28 2911
3538.84 3092
3539.41 3073
3539.97 3042
3540.53 2989
3541.09 2916
3541.65 2961
3542.21 2809
3542.77 2978
3543.33 3002
3543.89 2821
3544.46 2748
3545.02 2917
3545.58 2806
3546.14 2625
3546.70 2757
3547.26 2896
3547.83 2823
3548.39 2661
3548.95 2622
3549.51 2462
3550.07 2256
3550.63 2364
3551.20 2506
3551.76 2304
3552.32 2471
3552.88 2317
3553.44 2321
3554.01 2373
3554.57 2506
3555.13 2381
3555.69 2419
3556.26 2501
3556.82 2468
3557.38 2466
3557.94 2596
3558.50 2583
3559.07 2648
3559.63 2683
3560.19 2653
3560.76 2601
3561.32 2597
3561.88 2633
3562.44 2640
3563.01 2736
3563.57 2692
3564.13 2584
3564.70 2739
3565.26 2756
3565.82 2730
3566.38 2594
3566.95 2466
3567.51 2514
3568.07 2467
3568.64 2434
3569.20 2308
3569.76 2344
3570.33 2382
3570.89 2388
3571.45 2524
3572.02 2384
3572.58 2356
3573.15 2354
3573.71 2416
3574.27 2595
3574.84 2564
3575.40 2567
3575.96 2543
3576.53 2695
3577.09 2567
3577.66 2631
3578.22 2635
3578.78 2672
3579.35 2559
3579.91 2643
3580.48 2745
3581.04 2615
3581.61 2423
3582.17 2523
3582.73 2386
3583.30 2335
3583.86 2227
3584.43 2385
3584.99 2427
3585.56 2309
3586.12 2269
3586.69 2351
3587.25 2509
3587.82 2521
3588.38 2354
3588.95 2393
3589.51 2449
3590.08 2500
3590.64 2411
3591.21 2252
3591.77 2457
3592.34 2490
3592.90 2394
3593.47 2508
3594.03 2462
3594.60 2496
3595.16 2383
3595.73 2391
3596.29 2436
3596.86 2386
3597.42 2344
3597.99 2532
3598.56 2576
3599.12 2482
3599.69 2412
3600.25 2405
3600.82 2342
3601.38 2422
3601.95 2595
3602.52 2283
3603.08 2145
3603.65 2207
3604.21 2244
3604.78 2255
3605.35 2318
3605.91 2330
3606.48 2221
3607.05 2318
3607.61 2317
3608.18 2261
3608.74 2324
3609.31 2194
3609.88 2129
3610.44 2245
3611.01 2302
3611.58 2410
3612.14 2262
3612.71 2346
3613.28 2333
3613.84 2406
3614.41 2551
3614.98 2713
3615.55 2894
3616.11 3083
3616.68 3307
3617.25 3446
3617.81 3343
3618.38 3438
3618.95 3353
3619.52 3511
3620.08 3497
3620.65 3398
3621.22 3304
3621.79 3179
3622.35 2804
3622.92 2728
3623.49 2675
3624.06 2538
3624.62 2510
3625.19 2438
3625.76 2365
3626.33 2397
3626.89 2305
3627.46 2309
3628.03 2318
3628.60 2565
3629.17 2418
3629.73 2415
3630.30 2425
3630.87 2506
3631.44 2440
3632.01 2424
3632.58 2530
3633.14 2694
3633.71 2712
3634.28 2543
3634.85 2694
3635.42 2652
3635.99 2583
3636.56 2625
3637.12 2653
3637.69 2842
3638.26 3014
3638.83 3106
3639.40 3282
3639.97 3279
3640.54 3668
3641.11 3879
3641.67 3625
3642.24 3605
3642.81 3678
3643.38 3569
3643.95 3575
3644.52 3505
3645.09 3331
3645.66 3128
3646.23 2832
3646.80 2739
3647.37 2783
3647.94 2728
3648.51 2619
3649.08 2730
3649.65 2956
3650.22 2860
3650.79 2842
3651.36 3020
3651.93 3016
3652.50 3194
3653.06 3131
3653.63 3212
3654.20 3175
3654.77 3389
3655.35 3408
3655.92 3413
3656.49 3445
3657.06 3697
3657.63 3783
3658.20 3743
3658.77 4094
3659.34 4317
3659.91 4130
3660.48 4062
3661.05 4328
3661.62 4200
3662.19 3812
3662.76 3644
3663.33 3522
3663.90 3268
3664.47 2993
3665.04 3052
3665.61 2954
3666.19 3085
3666.76 3036
3667.33 2935
3667.90 2894
3668.47 2836
3669.04 2671
3669.61 2701
3670.18 2871
3670.75 2884
3671.33 2858
3671.90 2712
3672.47 2859
3673.04 2740
3673.61 2699
3674.18 2725
3674.76 2854
3675.33 2831
3675.90 2830
3676.47 2599
3677.04 2800
3677.61 2784
3678.19 2816
3678.76 2858
3679.33 2676
3679.90 2703
3680.47 2844
3681.05 2579
3681.62 2668
3682.19 2721
3682.76 2589
3683.33 2582
3683.91 2388
3684.48 2486
3685.05 2636
3685.62 2852
3686.20 2795
3686.77 2994
3687.34 3070
3687.91 3187
3688.49 3222
3689.06 3359
3689.63 3587
3690.21 3536
3690.78 3405
3691.35 3438
3691.92 3265
3692.50 3042
3693.07 2919
3693.64 3017
3694.22 2932
3694.79 2687
3695.36 2644
3695.94 2694
3696.51 2763
3697.08 2801
3697.66 2768
3698.23 2851
3698.80 2997
3699.38 2957
3699.95 2764
3700.52 2947
3701.10 2987
3701.67 3013
3702.24 3029
3702.82 2790
3703.39 2783
3703.97 2736
3704.54 2651
3705.11 2694
3705.69 2729
3706.26 2664
3706.84 2751
3707.41 2649
3707.98 2699
3708.56 2847
3709.13 2843
3709.71 2576
3710.28 2670
3710.86 2713
3711.43 2587
3712.01 2421
3712.58 2490
3713.15 2521
3713.73 2719
3714.30 2448
3714.88 2309
3715.45 2434
3716.03 2635
3716.60 2441
3717.18 2321
3717.75 2393
3718.33 2462
3718.90 2430
3719.48 2384
3720.05 2328
3720.63 2356
3721.20 2214
3721.78 2160
3722.35 2215
3722.93 2186
3723.51 2112
3724.08 2221
3724.66 2327
3725.23 2314
3725.81 2320
3726.38 2173
3726.96 2367
3727.53 2397
3728.11 2327
3728.69 2394
3729.26 2401
3729.84 2490
3730.41 2579
3730.99 2700
3731.57 2576
3732.14 2542
3732.72 2539
3733.29 2628
3733.87 2497
3734.45 2321
3735.02 2580
3735.60 2521
3736.18 2489
3736.75 2400
3737.33 2429
3737.90 2547
3738.48 2520
3739.06 2244
3739.63 2213
3740.21 2352
3740.79 2354
3741.36 2321
3741.94 2244
3742.52 2267
3743.10 2357
3743.67 2259
3744.25 2324
3744.83 2330
3745.40 2302
3745.98 2185
3746.56 2193
3747.13 2226
3747.71 2358
3748.29 2127
3748.87 2277
3749.44 2271
3750.02 2274
3750.60 2163
3751.18 2297
3751.75 2321
3752.33 2173
3752.91 2142
3753.49 2225
3754.06 2050
3754.64 2125
3755.22 2314
3755.80 2166
3756.38 2105
3756.95 2133
3757.53 2332
3758.11 2327
3758.69 2188
3759.27 2264
3759.84 2273
3760.42 2341
3761.00 2398
3761.58 2279
3762.16 2328
3762.74 2329
3763.32 2298
3763.89 2207
3764.47 2206
3765.05 2135
3765.63 2210
3766.21 2233
3766.79 2384
3767.37 2305
3767.94 2266
3768.52 2269
3769.10 2406
3769.68 2436
3770.26 2366
3770.84 2261
3771.42 2303
3772.00 2301
3772.58 2306
3773.16 2221
3773.74 2204
3774.31 2319
3774.89 2241
3775.47 2235
3776.05 2131
3776.63 2182
3777.21 2230
3777.79 2171
3778.37 2134
3778.95 2136
3779.53 2251
3780.11 2462
3780.69 2237
3781.27 2401
3781.85 2303
3782.43 2222
3783.01 2362
3783.59 2411
3784.17 2329
3784.75 2278
3785.33 2194
3785.91 2416
3786.49 2223
3787.07 2252
3787.65 2413
3788.23 2395
3788.81 2228
3789.39 2285
3789.97 2261
3790.55 2389
3791.13 2302
3791.71 2390
3792.30 2499
3792.88 2518
3793.46 2514
3794.04 2682
3794.62 2528
3795.20 2463
3795.78 2455
3796.36 2376
3796.94 2632
3797.52 2620
3798.10 2631
3798.69 2662
3799.27 2958
3799.85 2763
3800.43 2868
3801.01 3020
3801.59 3080
3802.17 3085
3802.76 3021
3803.34 3084
3803.92 3011
3804.50 3066
3805.08 2867
3805.66 2684
3806.25 2812
3806.83 2974
3807.41 2871
3807.99 3005
3808.57 3195
3809.16 3079
3809.74 3127
3810.32 3047
3810.90 3165
3811.48 3183
3812.07 3189
3812.65 3260
3813.23 3330
3813.81 3309
3814.39 3423
3814.98 3489
3815.56 3586
3816.14 3444
3816.72 3227
3817.31 3030
3817.89 3156
3818.47 3016
3819.06 2753
3819.64 2813
3820.22 2571
3820.80 2583
3821.39 2458
3821.97 2415
3822.55 2369
3823.14 2363
3823.72 2272
3824.30 2230
3824.89 2317
3825.47 2244
3826.05 2154
3826.64 2217
3827.22 2293
3827.80 2175
3828.39 2204
3828.97 2128
3829.55 2080
3830.14 2175
3830.72 2239
3831.30 2311
3831.89 2357
3832.47 2353
3833.05 2288
3833.64 2299
3834.22 2354
3834.81 2267
3835.39 2226
3835.97 2271
3836.56 2033
3837.14 2132
3837.73 2103
3838.31 2152
3838.90 2159
3839.48 2228
3840.06 2161
3840.65 2109
3841.23 2167
3841.82 2069
3842.40 2137
3842.99 2134
3843.57 2113
3844.16 2101
3844.74 2094
3845.33 2188
3845.91 2196
3846.50 2134
3847.08 2231
3847.66 2232
3848.25 2150
3848.83 2207
3849.42 2190
3850.00 2191
3850.59 2182
3851.18 2095
3851.76 2043
3852.35 2287
3852.93 2205
3853.52 2066
3854.10 2127
3854.69 2207
3855.27 2102
3855.86 2091
3856.44 2159
3857.03 2223
3857.62 2205
3858.20 2111
3858.79 2248
3859.37 2362
3859.96 2248
3860.54 2565
3861.13 2353
3861.72 2407
3862.30 2531
3862.89 2557
3863.47 2560
3864.06 2606
3864.65 2815
3865.23 2739
3865.82 2762
3866.41 2693
3866.99 2613
3867.58 2611
3868.17 2600
3868.75 2481
3869.34 2519
3869.93 2418
3870.51 2336
3871.10 2439
3871.69 2555
3872.27 2483
3872.86 2443
3873.45 2369
3874.03 2573
3874.62 2399
3875.21 2396
3875.79 2536
3876.38 2653
3876.97 2423
3877.56 2417
3878.14 2255
3878.73 2307
3879.32 2253
3879.90 2239
3880.49 2297
3881.08 2257
3881.67 2152
3882.25 2129
3882.84 2095
3883.43 2143
3884.02 2147
3884.61 2051
3885.19 2109
3885.78 2149
3886.37 2169
3886.96 2279
3887.54 2323
3888.13 2507
3888.72 2485
3889.31 2479
3889.90 2517
3890.48 2689
3891.07 2694
3891.66 2581
3892.25 2665
3892.84 2503
3893.43 2596
3894.01 2592
3894.60 2593
3895.19 2409
3895.78 2343
3896.37 2427
3896.96 2450
3897.55 2318
3898.14 2343
3898.72 2405
3899.31 2374
3899.90 2210
3900.49 2181
3901.08 2248
3901.67 2206
3902.26 2221
3902.85 2232
3903.44 2342
3904.03 2295
3904.61 2277
3905.20 2255
3905.79 2240
3906.38 2308
3906.97 2287
3907.56 2146
3908.15 2385
3908.74 2208
3909.33 2162
3909.92 2264
3910.51 2144
3911.10 2129
3911.69 2252
3912.28 2052
3912.87 2089
3913.46 2169
3914.05 1968
3914.64 1927
3915.23 1990
3915.82 2128
3916.41 2120
3917.00 2040
3917.59 2092
3918.18 2141
3918.77 2136
3919.36 2044
3919.95 2085
3920.54 2023
3921.13 2048
3921.72 2188
3922.31 2140
3922.90 2255
3923.49 2251
3924.08 2295
3924.68 2132
3925.27 2147
3925.86 1976
3926.45 1967
3927.04 2020
3927.63 1989
3928.22 2056
3928.81 2123
3929.40 2012
3929.99 2042
3930.59 1925
3931.18 1889
3931.77 1866
3932.36 1937
3932.95 1901
3933.54 1869
3934.13 1924
3934.73 1864
3935.32 1977
3935.91 1971
3936.50 1959
3937.09 2067
3937.68 2057
3938.28 1949
3938.87 1960
3939.46 2029
3940.05 2130
3940.64 2187
3941.23 2351
3941.83 2282
3942.42 2159
3943.01 2183
3943.60 2273
3944.20 2174
3944.79 2084
3945.38 2137
3945.97 2192
3946.56 2258
3947.16 2188
3947.75 2103
3948.34 2141
3948.94 2038
3949.53 2056
3950.12 2021
3950.71 1915
3951.31 2160
3951.90 2101
3952.49 2003
3953.08 1962
3953.68 2050
3954.27 2159
3954.86 2096
3955.46 2065
3956.05 2115
3956.64 2178
3957.24 2227
3957.83 2343
3958.42 2270
3959.02 2125
3959.61 2261
3960.20 2143
3960.80 2126
3961.39 2144
3961.98 2159
3962.58 2029
3963.17 2053
3963.76 1968
3964.36 2043
3964.95 2010
3965.55 2093
3966.14 2113
3966.73 1873
3967.33 2019
3967.92 2109
3968.52 2134
3969.11 2063
3969.70 1966
3970.30 2060
3970.89 2094
3971.49 1994
3972.08 1816
3972.68 1927
3973.27 1983
3973.86 1928
3974.46 2010
3975.05 1898
3975.65 1879
3976.24 2018
3976.84 2001
3977.43 1921
3978.03 1813
3978.62 2090
3979.22 2180
3979.81 2061
3980.41 2045
3981.00 2109
3981.60 2141
3982.19 2179
3982.79 2061
3983.38 2064
3983.98 1949
3984.57 2033
3985.17 2076
3985.76 2180
3986.36 2048
3986.95 2161
3987.55 2075
3988.14 2078
3988.74 2136
3989.34 2055
3989.93 2012
3990.53 2119
3991.12 2164
3991.72 2230
3992.31 2245
3992.91 2206
3993.51 2302
3994.10 2375
3994.70 2428
3995.29 2454
3995.89 2415
3996.49 2471
3997.08 2434
3997.68 2373
3998.28 2350
3998.87 2343
3999.47 2327
4000.06 2119
4000.66 2192
4001.26 2204
4001.85 2206
4002.45 2240
4003.05 2243
4003.64 2146
4004.24 2094
4004.84 2001
4005.43 2154
4006.03 2270
4006.63 2215
4007.22 2195
4007.82 2230
4008.42 2227
4009.02 2232
4009.61 2163
4010.21 2084
4010.81 2066
4011.40 2147
4012.00 2210
4012.60 2248
4013.20 2221
4013.79 2115
4014.39 2141
4014.99 2061
4015.59 2139
4016.18 2241
4016.78 2172
4017.38 2097
4017.98 2123
4018.58 2154
4019.17 2249
4019.77 2197
4020.37 2222
4020.97 2189
4021.56 2257
4022.16 2212
4022.76 2247
4023.36 2463
4023.96 2500
4024.56 2544
4025.15 2503
4025.75 2538
4026.35 2508
4026.95 2473
4027.55 2592
4028.15 2630
4028.74 2534
4029.34 2630
4029.94 2599
4030.54 2581
4031.14 2382
4031.74 2262
4032.34 2452
4032.94 2418
4033.53 2338
4034.13 2263
4034.73 2225
4035.33 2120
4035.93 2120
4036.53 2130
4037.13 1997
4037.73 1960
4038.33 2019
4038.93 1863
4039.53 1930
4040.13 2130
4040.72 2131
4041.32 1928
4041.92 1907
4042.52 1978
4043.12 2033
4043.72 1888
4044.32 1971
4044.92 1903
4045.52 1846
4046.12 2030
4046.72 2114
4047.32 2133
4047.92 2215
4048.52 2117
4049.12 2108
4049.72 2043
4050.32 2150
4050.92 2302
4051.52 2269
4052.12 2251
4052.72 2183
4053.32 2209
4053.92 2118
4054.52 2273
4055.13 2265
4055.73 2047
4056.33 2072
4056.93 2176
4057.53 2188
4058.13 2056
4058.73 2071
4059.33 2093
4059.93 2024
4060.53 1978
4061.13 1950
4061.73 1960
4062.33 2081
4062.94 1956
4063.54 1938
4064.14 2004
4064.74 1902
4065.34 1999
4065.94 1976
4066.54 2043
4067.14 1984
4067.75 2062
4068.35 1990
4068.95 1991
4069.55 1985
4070.15 1823
4070.75 2042
4071.36 2083
4071.96 2016
4072.56 1995
4073.16 2074
4073.76 2009
4074.36 2092
4074.97 2237
4075.57 2247
4076.17 2057
4076.77 2208
4077.38 2095
4077.98 1976
4078.58 2094
4079.18 2244
4079.78 2098
4080.39 2035
4080.99 2073
4081.59 1842
4082.19 1916
4082.80 2008
4083.40 1938
4084.00 1980
4084.60 2019
4085.21 2020
4085.81 2000
4086.41 1955
4087.02 1797
4087.62 1903
4088.22 1937
4088.82 1956
4089.43 1882
4090.03 1835
4090.63 1857
4091.24 1937
4091.84 1975
4092.44 1957
4093.05 1818
4093.65 1847
4094.25 1900
4094.86 1940
4095.46 1833
4096.06 1785
4096.67 1801
4097.27 1875
4097.88 1880
4098.48 1904
4099.08 2108
4099.69 1981
4100.29 1951
4100.89 1960
4101.50 2023
4102.10 1960
4102.71 1764
4103.31 1823
4103.91 1981
4104.52 1964
4105.12 1989
4105.73 2053
4106.33 2037
4106.94 1832
4107.54 1870
4108.14 1947
4108.75 1990
4109.35 1868
4109.96 1779
4110.56 1890
4111.17 1774
4111.77 1793
4112.38 1862
4112.98 1837
4113.59 1864
4114.19 2046
4114.80 1866
4115.40 1926
4116.01 1786
4116.61 1715
4117.22 1878
4117.82 1886
4118.43 2001
4119.03 1899
4119.64 1888
4120.24 2036
4120.85 1982
4121.45 1956
4122.06 1934
4122.66 1954
4123.27 1823
4123.88 1864
4124.48 1986
4125.09 1859
4125.69 1916
4126.30 1855
4126.90 1906
4127.51 1851
4128.12 1757
4128.72 1934
4129.33 2056
4129.93 1862
4130.54 2018
4131.15 2006
4131.75 2025
4132.36 1998
4132.96 2083
4133.57 2093
4134.18 2120
4134.78 2206
4135.39 2186
4136.00 2108
4136.60 2133
4137.21 2315
4137.82 2187
4138.42 2250
4139.03 2384
4139.64 2399
4140.24 2543
4140.85 2518
4141.46 2617
4142.06 2583
4142.67 2564
4143.28 2490
4143.89 2457
4144.49 2546
4145.10 2435
4145.71 2214
4146.31 2281
4146.92 2224
4147.53 2116
4148.14 2178
4148.74 1954
4149.35 2038
4149.96 1985
4150.57 1987
4151.17 1943
4151.78 1974
4152.39 2020
4153.00 1963
4153.60 1954
4154.21 1966
4154.82 1849
4155.43 1837
4156.04 2105
4156.64 2071
4157.25 1895
4157.86 1940
4158.47 2014
4159.08 1989
4159.68 1851
4160.29 1911
4160.90 2015
4161.51 2006
4162.12 2070
4162.73 2071
4163.33 2167
4163.94 2358
4164.55 2346
4165.16 2343
4165.77 2419
4166.38 2129
4166.99 2362
4167.60 2378
4168.20 2167
4168.81 2224
4169.42 2025
4170.03 2116
4170.64 2201
4171.25 2136
4171.86 2056
4172.47 2081
4173.08 2104
4173.69 2192
4174.29 2312
4174.90 2345
4175.51 2357
4176.12 2258
4176.73 2270
4177.34 2300
4177.95 2372
4178.56 2245
4179.17 2171
4179.78 2243
4180.39 2171
4181.00 2190
4181.61 2128
4182.22 2075
4182.83 2051
4183.44 2073
4184.05 2107
4184.66 2088
4185.27 1930
4185.88 1947
4186.49 2090
4187.10 2049
4187.71 1928
4188.32 1856
4188.93 2018
4189.54 2095
4190.15 2144
4190.76 2300
4191.37 2249
4191.98 2366
4192.59 2468
4193.20 2527
4193.82 2588
4194.43 2490
4195.04 2482
4195.65 2665
4196.26 2585
4196.87 2618
4197.48 2399
4198.09 2362
4198.70 2422
4199.31 2241
4199.93 2278
4200.54 2167
4201.15 2179
4201.76 2148
4202.37 2131
4202.98 2241
4203.59 2331
4204.20 2168
4204.82 2110
4205.43 2053
4206.04 1993
4206.65 2085
4207.26 2024
4207.87 2168
4208.49 2118
4209.10 2142
4209.71 2093
4210.32 2204
4210.93 2126
4211.55 2018
4212.16 2039
4212.77 2087
4213.38 2103
4213.99 2155
4214.61 2368
4215.22 2317
4215.83 2394
4216.44 2396
4217.06 2477
4217.67 2527
4218.28 2572
4218.89 2654
4219.51 2781
4220.12 2855
4220.73 2934
4221.34 2801
4221.96 2870
4222.57 2824
4223.18 2856
4223.80 2960
4224.41 3042
4225.02 3141
4225.63 3193
4226.25 3238
4226.86 3302
4227.47 3319
4228.09 3510
4228.70 3779
4229.31 3897
4229.93 3871
4230.54 3701
4231.15 3707
4231.77 3980
4232.38 4189
4232.99 4520
4233.61 4939
4234.22 5190
4234.83 5258
4235.45 5238
4236.06 5179
4236.68 5209
4237.29 4996
4237.90 4527
4238.52 4205
4239.13 3884
4239.75 3611
4240.36 3322
4240.97 3000
4241.59 2954
4242.20 2804
4242.82 2789
4243.43 2900
4244.05 2826
4244.66 2969
4245.27 2923
4245.89 2844
4246.50 2872
4247.12 2967
4247.73 2984
4248.35 3007
4248.96 2846
4249.58 2808
4250.19 2809
4250.81 2747
4251.42 2832
4252.04 2656
4252.65 2489
4253.27 2585
4253.88 2622
4254.50 2489
4255.11 2534
4255.73 2500
4256.34 2499
4256.96 2490
4257.57 2364
4258.19 2454
4258.80 2377
4259.42 2302
4260.03 2312
4260.65 2339
4261.27 2262
4261.88 2256
4262.50 2262
4263.11 2297
4263.73 2279
4264.34 2294
4264.96 2422
4265.58 2401
4266.19 2270
4266.81 2429
4267.42 2399
4268.04 2365
4268.66 2435
4269.27 2326
4269.89 2272
4270.51 2160
4271.12 2254
4271.74 2215
4272.35 2208
4272.97 2123
4273.59 2289
4274.20 2394
4274.82 2456
4275.44 2402
4276.05 2493
4276.67 2540
4277.29 2457
4277.90 2441
4278.52 2412
4279.14 2404
4279.76 2288
4280.37 2296
4280.99 2153
4281.61 1999
4282.22 2010
4282.84 2009
4283.46 1943
4284.07 2039
4284.69 2125
4285.31 2060
4285.93 2232
4286.54 2346
4287.16 2251
4287.78 2150
4288.40 1952
4289.01 2057
4289.63 2197
4290.25 2114
4290.87 2083
4291.49 2008
4292.10 2136
4292.72 1988
4293.34 1966
4293.96 2045
4294.58 2120
4295.19 1974
4295.81 2043
4296.43 2219
4297.05 2239
4297.67 2049
4298.28 1920
4298.90 1993
4299.52 2069
4300.14 1976
4300.76 2029
4301.38 2133
4301.99 2086
4302.61 1925
4303.23 1838
4303.85 1946
4304.47 2041
4305.09 1890
4305.71 1823
4306.33 2017
4306.94 1979
4307.56 1858
4308.18 2081
4308.80 1974
4309.42 2032
4310.04 1965
4310.66 1927
4311.28 1915
4311.90 1914
4312.52 1859
4313.14 1976
4313.76 1903
4314.38 1935
4314.99 1966
4315.61 1925
4316.23 1971
4316.85 2024
4317.47 1916
4318.09 2000
4318.71 1909
4319.33 1960
4319.95 1894
4320.57 1922
4321.19 1902
4321.81 1952
4322.43 2080
4323.05 2193
4323.67 2152
4324.29 2112
4324.91 2187
4325.53 2180
4326.15 2074
4326.77 1984
4327.39 2189
4328.01 2199
4328.63 1927
4329.26 2104
4329.88 2057
4330.50 1978
4331.12 2004
4331.74 1863
4332.36 2013
4332.98 1974
4333.60 2018
4334.22 2040
4334.84 2027
4335.46 2098
4336.08 2225
4336.70 2275
4337.33 2228
4337.95 2410
4338.57 2279
4339.19 2134
4339.81 2024
4340.43 2054
4341.05 2244
4341.67 2123
4342.30 2252
4342.92 2179
4343.54 2492
4344.16 2696
4344.78 2594
4345.40 2989
4346.03 3014
4346.65 2949
4347.27 3079
4347.89 3075
4348.51 2982
4349.14 2755
4349.76 2677
4350.38 2493
4351.00 2308
4351.62 2240
4352.25 2120
4352.87 2100
4353.49 2007
4354.11 2058
4354.73 2078
4355.36 1989
4355.98 2012
4356.60 1959
4357.22 1936
4357.85 2135
4358.47 2052
4359.09 2158
4359.71 2080
4360.34 2032
4360.96 1964
4361.58 2094
4362.21 2111
4362.83 2087
4363.45 2080
4364.07 2107
4364.70 2123
4365.32 1955
4365.94 1994
4366.57 2026
4367.19 1927
4367.81 1888
4368.44 1886
4369.06 1844
4369.68 1780
4370.31 1814
4370.93 1744
4371.55 1805
4372.18 1705
4372.80 1736
4373.43 1791
4374.05 1689
4374.67 1681
4375.30 1839
4375.92 1847
4376.54 1832
4377.17 1966
4377.79 1944
4378.42 1975
4379.04 1970
4379.66 2071
4380.29 2011
4380.91 1938
4381.54 1831
4382.16 1824
4382.79 1800
4383.41 1857
4384.03 1814
4384.66 1818
4385.28 1914
4385.91 1816
4386.53 1764
4387.16 1781
4387.78 1820
4388.41 1764
4389.03 1805
4389.66 1878
4390.28 1850
4390.91 1863
4391.53 1809
4392.16 1747
4392.78 1807
4393.41 1873
4394.03 1772
4394.66 1620
4395.28 1713
4395.91 1791
4396.53 1780
4397.16 1794
4397.78 1756
4398.41 1888
4399.03 1864
4399.66 1863
4400.29 1833
4400.91 1886
4401.54 1985
4402.16 1884
4402.79 1925
4403.41 1889
4404.04 1851
4404.67 1843
4405.29 1865
4405.92 1855
4406.54 1800
4407.17 1820
4407.80 1827
4408.42 1875
4409.05 1809
4409.67 1869
4410.30 1885
4410.93 1814
4411.55 1853
4412.18 1834
4412.81 1755
4413.43 1853
4414.06 1783
4414.69 1758
4415.31 1770
4415.94 1856
4416.57 1748
4417.19 1637
4417.82 1803
4418.45 1809
4419.07 1784
4419.70 1794
4420.33 1784
4420.95 1822
4421.58 1823
4422.21 1798
4422.84 1665
4423.46 1781
4424.09 1696
4424.72 1693
4425.35 1685
4425.97 1518
4426.60 1627
4427.23 1751
4427.86 1615
4428.48 1623
4429.11 1696
4429.74 1735
4430.37 1724
4430.99 1782
4431.62 1911
4432.25 1748
4432.88 1706
4433.51 1804
4434.13 1746
4434.76 1780
4435.39 1781
4436.02 1798
4436.65 1705
4437.27 1652
4437.90 1685
4438.53 1725
4439.16 1652
4439.79 1663
4440.42 1657
4441.04 1647
4441.67 1659
4442.30 1761
4442.93 1871
4443.56 1871
4444.19 1997
4444.82 1964
4445.44 1923
4446.07 2087
4446.70 1948
4447.33 1926
4447.96 2068
4448.59 1904
4449.22 1956
4449.85 1971
4450.48 1991
4451.11 1761
4451.74 1889
4452.36 1867
4452.99 1915
4453.62 1868
4454.25 1826
4454.88 1822
4455.51 1733
4456.14 1913
4456.77 1969
4457.40 1794
4458.03 1815
4458.66 1673
4459.29 1695
4459.92 1657
4460.55 1778
4461.18 1578
4461.81 1665
4462.44 1647
4463.07 1694
4463.70 1649
4464.33 1698
4464.96 1621
4465.59 1710
4466.22 1729
4466.85 1612
4467.48 1525
4468.11 1534
4468.74 1630
4469.37 1614
4470.00 1601
4470.63 1622
4471.26 1621
4471.89 1659
4472.53 1710
4473.16 1528
4473.79 1553
4474.42 1656
4475.05 1646
4475.68 1694
4476.31 1658
4476.94 1677
4477.57 1697
4478.20 1645
4478.83 1645
4479.47 1654
4480.10 1727
4480.73 1757
4481.36 1640
4481.99 1684
4482.62 1675
4483.25 1783
4483.89 1765
4484.52 1797
4485.15 1727
4485.78 1665
4486.41 1750
4487.04 1706
4487.68 1766
4488.31 1879
4488.94 1742
4489.57 1743
4490.20 1775
4490.84 1726
4491.47 1703
4492.10 1626
4492.73 1787
4493.36 1825
4494.00 1744
4494.63 1872
4495.26 1807
4495.89 1958
4496.53 1713
4497.16 1598
4497.79 1720
4498.42 1819
4499.06 1853
4499.69 1730
4500.32 2048
4500.95 2033
4501.59 2004
4502.22 1835
4502.85 1890
4503.48 2055
4504.12 1911
4504.75 1846
4505.38 1875
4506.02 1974
4506.65 1966
4507.28 1891
4507.92 1809
4508.55 1783
4509.18 1723
4509.82 1882
4510.45 1822
4511.08 1738
4511.72 1726
4512.35 1823
4512.98 1876
4513.62 1692
4514.25 1781
4514.88 1746
4515.52 1800
4516.15 1720
4516.79 1645
4517.42 1659
4518.05 1696
4518.69 1707
4519.32 1637
4519.96 1726
4520.59 1695
4521.22 1700
4521.86 1666
4522.49 1717
4523.13 1655
4523.76 1726
4524.40 1709
4525.03 1644
4525.66 1742
4526.30 1817
4526.93 1854
4527.57 1817
4528.20 1916
4528.84 2050
4529.47 2094
4530.11 2183
4530.74 2156
4531.38 2257
4532.01 2211
4532.65 2161
4533.28 2143
4533.92 2083
4534.55 2115
4535.19 1959
4535.82 1949
4536.46 2083
4537.09 1859
4537.73 1776
4538.36 1746
4539.00 1665
4539.63 1697
4540.27 1716
4540.90 1681
4541.54 1743
4542.18 1660
4542.81 1704
4543.45 1640
4544.08 1678
4544.72 1616
4545.35 1655
4545.99 1685
4546.63 1640
4547.26 1615
4547.90 1621
4548.53 1726
4549.17 1689
4549.81 1777
4550.44 1703
4551.08 1666
4551.72 1701
4552.35 1775
4552.99 1855
4553.62 1744
4554.26 1676
4554.90 1634
4555.53 1644
4556.17 1640
4556.81 1682
4557.44 1716
4558.08 1710
4558.72 1720
4559.35 1690
4559.99 1621
4560.63 1618
4561.26 1525
4561.90 1591
4562.54 1544
4563.18 1622
4563.81 1626
4564.45 1693
4565.09 1667
4565.72 1702
4566.36 1729
4567.00 1757
4567.64 1697
4568.27 1724
4568.91 1702
4569.55 1718
4570.19 1677
4570.82 1632
4571.46 1609
4572.10 1773
4572.74 1699
4573.38 1685
4574.01 1641
4574.65 1663
4575.29 1659
4575.93 1620
4576.56 1572
4577.20 1672
4577.84 1580
4578.48 1659
4579.12 1804
4579.76 1688
4580.39 1679
4581.03 1733
4581.67 1742
4582.31 1714
4582.95 1752
4583.59 1765
4584.22 1739
4584.86 1709
4585.50 1673
4586.14 1737
4586.78 1838
4587.42 1712
4588.06 1737
4588.70 1763
4589.33 1665
4589.97 1738
4590.61 1821
4591.25 1843
4591.89 1803
4592.53 1856
4593.17 1865
4593.81 1687
4594.45 1648
4595.09 1677
4595.73 1773
4596.37 1664
4597.00 1594
4597.64 1614
4598.28 1727
4598.92 1630
4599.56 1628
4600.20 1703
4600.84 1802
4601.48 1809
4602.12 1788
4602.76 1814
4603.40 1849
4604.04 1899
4604.68 1946
4605.32 2024
4605.96 1953
4606.60 2017
4607.24 2009
4607.88 1939
4608.52 1834
4609.16 1899
4609.80 1915
4610.44 1795
4611.08 1722
4611.72 1692
4612.36 1732
4613.01 1714
4613.65 1666
4614.29 1623
4614.93 1622
4615.57 1618
4616.21 1768
4616.85 1743
4617.49 1693
4618.13 1645
4618.77 1565
4619.41 1653
4620.05 1674
4620.70 1661
4621.34 1686
4621.98 1608
4622.62 1646
4623.26 1563
4623.90 1519
4624.54 1574
4625.18 1586
4625.83 1482
4626.47 1572
4627.11 1672
4627.75 1609
4628.39 1687
4629.03 1672
4629.68 1482
4630.32 1562
4630.96 1598
4631.60 1677
4632.24 1518
4632.88 1500
4633.53 1523
4634.17 1680
4634.81 1657
4635.45 1577
4636.10 1698
4636.74 1736
4637.38 1650
4638.02 1793
4638.66 1802
4639.31 1769
4639.95 1738
4640.59 1674
4641.23 1708
4641.88 1715
4642.52 1766
4643.16 1723
4643.80 1733
4644.45 1604
4645.09 1668
4645.73 1683
4646.38 1712
4647.02 1809
4647.66 1771
4648.30 1804
4648.95 1774
4649.59 1761
4650.23 1803
4650.88 1800
4651.52 1824
4652.16 1858
4652.81 1925
4653.45 1962
4654.09 1891
4654.74 1936
4655.38 1933
4656.02 1917
4656.67 1847
4657.31 1813
4657.96 1839
4658.60 1817
4659.24 1866
4659.89 1842
4660.53 1738
4661.17 1840
4661.82 1761
4662.46 1869
4663.11 1869
4663.75 1654
4664.39 1794
4665.04 1850
4665.68 1587
4666.33 1592
4666.97 1600
4667.62 1557
4668.26 1686
4668.90 1629
4669.55 1608
4670.19 1642
4670.84 1614
4671.48 1764
4672.13 1751
4672.77 1594
4673.42 1643
4674.06 1723
4674.71 1675
4675.35 1733
4676.00 1712
4676.64 1781
4677.29 1793
4677.93 1616
4678.58 1603
4679.22 1665
4679.87 1712
4680.51 1846
4681.16 1661
4681.80 1562
4682.45 1735
4683.09 1606
4683.74 1638
4684.38 1685
4685.03 1724
4685.68 1712
4686.32 1650
4686.97 1661
4687.61 1658
4688.26 1672
4688.90 1676
4689.55 1676
4690.20 1639
4690.84 1535
4691.49 1575
4692.13 1737
4692.78 1746
4693.43 1630
4694.07 1768
4694.72 1698
4695.36 1761
4696.01 1871
4696.66 1820
4697.30 1934
4697.95 2021
4698.60 2149
4699.24 2169
4699.89 2077
4700.54 1988
4701.18 2084
4701.83 2168
4702.48 1920
4703.12 1837
4703.77 1846
4704.42 1854
4705.06 1774
4705.71 1811
4706.36 1905
4707.00 2050
4707.65 1872
4708.30 1878
4708.95 1993
4709.59 1970
4710.24 1858
4710.89 1703
4711.54 1728
4712.18 1726
4712.83 1775
4713.48 1829
4714.13 1758
4714.77 1741
4715.42 1787
4716.07 1705
4716.72 1678
4717.36 1657
4718.01 1668
4718.66 1836
4719.31 1748
4719.96 1786
4720.60 1925
4721.25 1818
4721.90 1784
4722.55 1812
4723.20 1884
4723.84 1877
4724.49 1899
4725.14 1893
4725.79 1938
4726.44 1937
4727.09 2047
4727.73 2013
4728.38 2013
4729.03 1928
4729.68 1819
4730.33 1883
4730.98 1764
4731.63 1708
4732.27 1696
4732.92 1744
4733.57 1728
4734.22 1767
4734.87 1731
4735.52 1669
4736.17 1683
4736.82 1835
4737.47 1686
4738.12 1785
4738.77 1774
4739.41 1754
4740.06 1761
4740.71 1777
4741.36 1780
4742.01 1774
4742.66 1782
4743.31 1744
4743.96 1784
4744.61 1774
4745.26 1887
4745.91 1983
4746.56 2003
4747.21 2034
4747.86 2039
4748.51 2088
4749.16 2217
4749.81 2384
4750.46 2178
4751.11 2171
4751.76 2158
4752.41 2205
4753.06 2387
4753.71 2378
4754.36 2299
4755.01 2081
4755.66 2204
4756.31 2121
4756.96 1963
4757.61 1785
4758.26 1791
4758.91 1785
4759.56 1805
4760.22 1735
4760.87 1734
4761.52 1750
4762.17 1789
4762.82 1831
4763.47 1981
4764.12 2140
4764.77 2194
4765.42 2215
4766.07 2453
4766.72 2527
4767.38 2491
4768.03 2347
4768.68 2223
4769.33 2121
4769.98 2140
4770.63 2016
4771.28 1903
4771.94 1860
4772.59 1884
4773.24 1833
4773.89 1777
4774.54 1717
4775.19 1735
4775.85 1938
4776.50 1921
4777.15 1874
4777.80 1854
4778.45 1957
4779.11 1916
4779.76 2017
4780.41 2044
4781.06 2021
4781.71 2030
4782.37 1867
4783.02 1917
4783.67 1748
4784.32 1781
4784.98 1853
4785.63 1816
4786.28 1854
4786.93 1703
4787.59 1734
4788.24 1846
4788.89 1823
4789.54 1738
4790.20 1712
4790.85 1724
4791.50 1811
4792.15 1765
4792.81 1640
4793.46 1625
4794.11 1650
4794.77 1693
4795.42 1665
4796.07 1660
4796.73 1632
4797.38 1714
4798.03 1754
4798.69 1678
4799.34 1627
4799.99 1573
4800.65 1601
4801.30 1563
4801.95 1648
4802.61 1785
4803.26 1794
4803.91 1727
4804.57 1545
4805.22 1663
4805.88 1724
4806.53 1644
4807.18 1589
4807.84 1685
4808.49 1730
4809.15 1697
4809.80 1677
4810.45 1570
4811.11 1643
4811.76 1607
4812.42 1647
4813.07 1669
4813.73 1712
4814.38 1684
4815.03 1653
4815.69 1724
4816.34 1761
4817.00 1767
4817.65 1849
4818.31 1898
4818.96 1839
4819.62 1887
4820.27 1894
4820.93 2225
4821.58 2084
4822.24 2148
4822.89 2245
4823.55 2401
4824.20 2350
4824.86 2489
4825.51 2390
4826.17 2376
4826.82 2345
4827.48 2358
4828.13 2285
4828.79 2146
4829.44 2089
4830.10 2053
4830.75 2120
4831.41 2008
4832.07 2012
4832.72 2127
4833.38 2252
4834.03 2227
4834.69 2235
4835.34 2326
4836.00 2374
4836.66 2438
4837.31 2378
4837.97 2316
4838.62 2414
4839.28 2324
4839.94 2258
4840.59 2165
4841.25 2253
4841.91 2295
4842.56 2316
4843.22 2391
4843.87 2334
4844.53 2212
4845.19 2266
4845.84 2373
4846.50 2401
4847.16 2707
4847.81 2686
4848.47 2688
4849.13 2849
4849.78 2811
4850.44 2787
4851.10 2811
4851.75 2865
4852.41 2651
4853.07 2570
4853.73 2639
4854.38 2572
4855.04 2454
4855.70 2439
4856.35 2567
4857.01 2534
4857.67 2500
4858.33 2502
4858.98 2444
4859.64 2637
4860.30 2499
4860.96 2504
4861.61 2496
4862.27 2618
4862.93 2628
4863.59 2727
4864.25 2689
4864.90 2699
4865.56 2676
4866.22 2519
4866.88 2587
4867.54 2624
4868.19 2336
4868.85 2426
4869.51 2342
4870.17 2331
4870.83 2360
4871.48 2318
4872.14 2380
4872.80 2389
4873.46 2351
4874.12 2383
4874.78 2433
4875.43 2269
4876.09 2149
4876.75 2324
4877.41 2100
4878.07 2122
4878.73 2214
4879.39 2189
4880.05 2241
4880.70 2086
4881.36 1978
4882.02 2139
4882.68 2178
4883.34 2139
4884.00 2247
4884.66 2262
4885.32 2229
4885.98 2313
4886.64 2449
4887.30 2538
4887.96 2737
4888.62 2931
4889.27 2827
4889.93 3025
4890.59 3210
4891.25 3274
4891.91 3183
4892.57 3111
4893.23 3154
4893.89 2755
4894.55 2800
4895.21 2780
4895.87 2694
4896.53 2705
4897.19 2882
4897.85 2973
4898.51 2887
4899.17 2835
4899.83 2942
4900.49 2986
4901.15 2812
4901.81 2679
4902.47 2675
4903.13 2640
4903.79 2640
4904.46 2601
4905.12 2456
4905.78 2385
4906.44 2335
4907.10 2316
4907.76 2228
4908.42 2362
4909.08 2263
4909.74 2246
4910.40 2220
4911.06 2199
4911.72 2126
4912.38 2095
4913.05 2121
4913.71 2166
4914.37 2113
4915.03 2110
4915.69 2159
4916.35 2036
4917.01 1914
4917.67 2093
4918.34 2138
4919.00 1958
4919.66 1962
4920.32 2018
4920.98 1913
4921.64 1871
4922.31 1930
4922.97 1888
4923.63 1793
4924.29 1747
4924.95 1801
4925.62 1866
4926.28 1880
4926.94 1865
4927.60 2039
4928.26 1981
4928.93 1897
4929.59 1856
4930.25 2033
4930.91 1992
4931.57 1909
4932.24 2067
4932.90 1929
4933.56 1798
4934.22 1869
4934.89 1895
4935.55 1723
4936.21 1699
4936.88 1810
4937.54 1876
4938.20 1798
4938.86 1755
4939.53 1842
4940.19 1714
4940.85 1734
4941.52 1748
4942.18 1673
4942.84 1676
4943.50 1620
4944.17 1628
4944.83 1664
4945.49 1678
4946.16 1613
4946.82 1679
4947.48 1720
4948.15 1697
4948.81 1561
4949.47 1567
4950.14 1593
4950.80 1644
4951.47 1562
4952.13 1643
4952.79 1636
4953.46 1647
4954.12 1603
4954.78 1600
4955.45 1667
4956.11 1591
4956.78 1556
4957.44 1555
4958.10 1625
4958.77 1677
4959.43 1741
4960.10 1948
4960.76 2157
4961.43 2049
4962.09 2093
4962.76 2261
4963.42 2230
4964.08 2362
4964.75 2422
4965.41 2547
4966.08 2406
4966.74 2286
4967.41 2159
4968.07 1927
4968.74 1835
4969.40 1906
4970.07 1826
4970.73 1836
4971.40 1985
4972.06 1801
4972.73 1911
4973.39 1857
4974.06 1832
4974.72 1798
4975.39 1771
4976.05 1898
4976.72 1781
4977.38 1757
4978.05 1778
4978.71 1751
4979.38 1682
4980.05 1603
4980.71 1629
4981.38 1786
4982.04 1744
4982.71 1657
4983.37 1620
4984.04 1778
4984.71 1701
4985.37 1637
4986.04 1699
4986.70 1659
4987.37 1521
4988.04 1585
4988.70 1654
4989.37 1588
4990.04 1599
4990.70 1573
4991.37 1564
4992.03 1586
4992.70 1581
4993.37 1626
4994.03 1593
4994.70 1578
4995.37 1610
4996.03 1577
4996.70 1653
4997.37 1741
4998.03 1579
4998.70 1509
4999.37 1467
5000.03 1448
5000.70 1494
5001.37 1516
5002.04 1459
5002.70 1479
5003.37 1509
5004.04 1607
5004.70 1455
5005.37 1451
5006.04 1470
5006.71 1412
5007.37 1527
5008.04 1475
5008.71 1429
5009.38 1538
5010.04 1594
5010.71 1643
5011.38 1582
5012.05 1509
5012.71 1474
5013.38 1505
5014.05 1476
5014.72 1520
5015.39 1486
5016.05 1576
5016.72 1575
5017.39 1594
5018.06 1575
5018.73 1665
5019.39 1720
5020.06 1761
5020.73 1690
5021.40 1802
5022.07 1773
5022.74 1819
5023.41 1925
5024.07 1877
5024.74 1888
5025.41 1761
5026.08 1817
5026.75 1767
5027.42 1698
5028.09 1626
5028.75 1548
5029.42 1607
5030.09 1519
5030.76 1576
5031.43 1544
5032.10 1427
5032.77 1627
5033.44 1519
5034.11 1475
5034.78 1577
5035.45 1442
5036.12 1415
5036.78 1507
5037.45 1438
5038.12 1402
5038.79 1482
5039.46 1476
5040.13 1475
5040.80 1486
5041.47 1358
5042.14 1467
5042.81 1461
5043.48 1552
5044.15 1481
5044.82 1523
5045.49 1605
5046.16 1629
5046.83 1645
5047.50 1666
5048.17 1673
5048.84 1643
5049.51 1539
5050.18 1523
5050.85 1555
5051.52 1555
5052.19 1553
5052.86 1626
5053.53 1501
5054.20 1514
5054.87 1504
5055.55 1439
5056.22 1466
5056.89 1375
5057.56 1528
5058.23 1518
5058.90 1511
5059.57 1569
5060.24 1536
5060.91 1512
5061.58 1461
5062.25 1408
5062.93 1391
5063.60 1401
5064.27 1431
5064.94 1483
5065.61 1355
5066.28 1346
5066.95 1460
5067.62 1450
5068.30 1317
5068.97 1396
5069.64 1392
5070.31 1413
5070.98 1422
5071.65 1439
5072.33 1489
5073.00 1346
5073.67 1455
5074.34 1432
5075.01 1322
5075.68 1358
5076.36 1479
5077.03 1513
5077.70 1461
5078.37 1394
5079.05 1447
5079.72 1638
5080.39 1589
5081.06 1677
5081.73 1483
5082.41 1566
5083.08 1439
5083.75 1464
5084.42 1533
5085.10 1517
5085.77 1581
5086.44 1675
5087.12 1608
5087.79 1630
5088.46 1654
5089.13 1713
5089.81 1744
5090.48 1871
5091.15 1757
5091.83 1738
5092.50 1737
5093.17 1855
5093.84 1732
5094.52 1682
5095.19 1708
5095.86 1559
5096.54 1570
5097.21 1501
5097.88 1456
5098.56 1479
5099.23 1527
5099.91 1540
5100.58 1484
5101.25 1431
5101.93 1440
5102.60 1515
5103.27 1450
5103.95 1538
5104.62 1454
5105.30 1459
5105.97 1508
5106.64 1500
5107.32 1451
5107.99 1544
5108.67 1502
5109.34 1585
5110.01 1529
5110.69 1466
5111.36 1415
5112.04 1430
5112.71 1478
5113.39 1300
5114.06 1480
5114.74 1486
5115.41 1485
5116.08 1525
5116.76 1642
5117.43 1625
5118.11 1573
5118.78 1626
5119.46 1681
5120.13 1786
5120.81 1797
5121.48 1711
5122.16 1586
5122.83 1550
5123.51 1544
5124.18 1412
5124.86 1503
5125.53 1496
5126.21 1504
5126.88 1541
5127.56 1475
5128.24 1572
5128.91 1586
5129.59 1600
5130.26 1523
5130.94 1531
5131.61 1567
5132.29 1544
5132.96 1492
5133.64 1527
5134.32 1542
5134.99 1585
5135.67 1659
5136.34 1610
5137.02 1606
5137.70 1645
5138.37 1712
5139.05 1509
5139.72 1656
5140.40 1674
5141.08 1629
5141.75 1563
5142.43 1585
5143.11 1547
5143.78 1511
5144.46 1469
5145.14 1400
5145.81 1402
5146.49 1391
5147.17 1482
5147.84 1527
5148.52 1456
5149.20 1411
5149.87 1485
5150.55 1434
5151.23 1515
5151.90 1431
5152.58 1493
5153.26 1470
5153.94 1402
5154.61 1391
5155.29 1307
5155.97 1315
5156.64 1418
5157.32 1383
5158.00 1320
5158.68 1337
5159.35 1352
5160.03 1429
5160.71 1394
5161.39 1342
5162.06 1397
5162.74 1429
5163.42 1467
5164.10 1474
5164.78 1402
5165.45 1426
5166.13 1492
5166.81 1435
5167.49 1476
5168.17 1451
5168.84 1539
5169.52 1471
5170.20 1471
5170.88 1405
5171.56 1515
5172.23 1335
5172.91 1497
5173.59 1520
5174.27 1431
5174.95 1356
5175.63 1433
5176.31 1501
5176.98 1399
5177.66 1362
5178.34 1488
5179.02 1460
5179.70 1434
5180.38 1443
5181.06 1401
5181.74 1348
5182.42 1384
5183.09 1367
5183.77 1385
5184.45 1351
5185.13 1371
5185.81 1344
5186.49 1393
5187.17 1408
5187.85 1342
5188.53 1323
5189.21 1328
5189.89 1310
5190.57 1312
5191.25 1302
5191.93 1390
5192.61 1353
5193.29 1383
5193.97 1303
5194.64 1338
5195.32 1334
5196.00 1433
5196.68 1452
5197.36 1379
5198.04 1406
5198.72 1405
5199.40 1451
5200.08 1351
5200.77 1439
5201.45 1466
5202.13 1528
5202.81 1417
5203.49 1524
5204.17 1571
5204.85 1543
5205.53 1529
5206.21 1459
5206.89 1771
5207.57 1882
5208.25 1932
5208.93 1895
5209.61 1824
5210.29 1751
5210.97 1804
5211.65 1833
5212.34 1724
5213.02 1568
5213.70 1555
5214.38 1606
5215.06 1538
5215.74 1480
5216.42 1332
5217.10 1395
5217.78 1288
5218.47 1310
5219.15 1419
5219.83 1431
5220.51 1357
5221.19 1348
5221.87 1342
5222.56 1392
5223.24 1440
5223.92 1510
5224.60 1461
5225.28 1565
5225.96 1539
5226.65 1395
5227.33 1383
5228.01 1290
5228.69 1438
5229.37 1481
5230.06 1365
5230.74 1293
5231.42 1327
5232.10 1330
5232.79 1413
5233.47 1390
5234.15 1537
5234.83 1488
5235.51 1430
5236.20 1498
5236.88 1479
5237.56 1551
5238.25 1646
5238.93 1713
5239.61 1663
5240.29 1662
5240.98 1573
5241.66 1461
5242.34 1394
5243.03 1539
5243.71 1436
5244.39 1481
5245.07 1389
5245.76 1313
5246.44 1310
5247.12 1418
5247.81 1365
5248.49 1349
5249.17 1402
5249.86 1312
5250.54 1386
5251.22 1329
5251.91 1318
5252.59 1323
5253.28 1315
5253.96 1283
5254.64 1388
5255.33 1338
5256.01 1287
5256.69 1276
5257.38 1310
5258.06 1411
5258.75 1457
5259.43 1468
5260.11 1404
5260.80 1416
5261.48 1385
5262.17 1445
5262.85 1418
5263.53 1420
5264.22 1456
5264.90 1416
5265.59 1532
5266.27 1538
5266.96 1461
5267.64 1456
5268.33 1495
5269.01 1485
5269.70 1376
5270.38 1401
5271.07 1373
5271.75 1331
5272.44 1445
5273.12 1447
5273.80 1372
5274.49 1372
5275.18 1377
5275.86 1538
5276.55 1446
5277.23 1531
5277.92 1665
5278.60 1654
5279.29 1632
5279.97 1679
5280.66 1817
5281.34 1745
5282.03 1813
5282.71 1820
5283.40 1638
5284.08 1645
5284.77 1667
5285.46 1639
5286.14 1599
5286.83 1491
5287.51 1407
5288.20 1359
5288.89 1248
5289.57 1323
5290.26 1450
5290.94 1354
5291.63 1324
5292.32 1428
5293.00 1406
5293.69 1322
5294.38 1376
5295.06 1341
5295.75 1432
5296.43 1303
5297.12 1248
5297.81 1391
5298.49 1354
5299.18 1344
5299.87 1412
5300.55 1486
5301.24 1484
5301.93 1382
5302.61 1420
5303.30 1415
5303.99 1433
5304.68 1442
5305.36 1365
5306.05 1521
5306.74 1434
5307.42 1341
5308.11 1369
5308.80 1365
5309.49 1431
5310.17 1339
5310.86 1392
5311.55 1441
5312.23 1461
5312.92 1450
5313.61 1379
5314.30 1370
5314.99 1416
5315.67 1299
5316.36 1340
5317.05 1384
5317.74 1349
5318.42 1393
5319.11 1531
5319.80 1537
5320.49 1677
5321.18 1618
5321.86 1466
5322.55 1444
5323.24 1459
5323.93 1459
5324.62 1411
5325.31 1305
5325.99 1303
5326.68 1290
5327.37 1302
5328.06 1349
5328.75 1245
5329.44 1335
5330.12 1387
5330.81 1373
5331.50 1416
5332.19 1383
5332.88 1432
5333.57 1335
5334.26 1325
5334.95 1369
5335.64 1529
5336.32 1417
5337.01 1461
5337.70 1418
5338.39 1363
5339.08 1350
5339.77 1283
5340.46 1322
5341.15 1416
5341.84 1387
5342.53 1458
5343.22 1607
5343.91 1557
5344.60 1448
5345.29 1466
5345.98 1536
5346.67 1509
5347.36 1554
5348.04 1568
5348.73 1727
5349.42 1808
5350.11 1833
5350.80 1886
5351.49 1904
5352.18 1913
5352.87 1887
5353.56 1684
5354.25 1605
5354.95 1494
5355.64 1554
5356.33 1436
5357.02 1445
5357.71 1489
5358.40 1395
5359.09 1390
5359.78 1296
5360.47 1365
5361.16 1290
5361.85 1326
5362.54 1354
5363.23 1357
5363.92 1309
5364.61 1374
5365.30 1325
5365.99 1241
5366.69 1331
5367.38 1244
5368.07 1308
5368.76 1312
5369.45 1400
5370.14 1335
5370.83 1312
5371.52 1270
5372.22 1422
5372.91 1323
5373.60 1269
5374.29 1295
5374.98 1248
5375.67 1290
5376.36 1290
5377.06 1236
5377.75 1208
5378.44 1279
5379.13 1374
5379.82 1244
5380.52 1209
5381.21 1225
5381.90 1304
5382.59 1277
5383.28 1218
5383.98 1257
5384.67 1204
5385.36 1291
5386.05 1300
5386.74 1375
5387.44 1321
5388.13 1359
5388.82 1444
5389.51 1373
5390.21 1448
5390.90 1457
5391.59 1406
5392.28 1413
5392.98 1388
5393.67 1324
5394.36 1393
5395.06 1322
5395.75 1325
5396.44 1300
5397.13 1247
5397.83 1158
5398.52 1218
5399.21 1231
5399.91 1329
5400.60 1181
5401.29 1150
5401.99 1181
5402.68 1150
5403.37 1218
5404.07 1312
5404.76 1208
5405.45 1292
5406.15 1347
5406.84 1310
5407.53 1402
5408.23 1358
5408.92 1324
5409.61 1310
5410.31 1268
5411.00 1272
5411.70 1252
5412.39 1264
5413.08 1265
5413.78 1315
5414.47 1267
5415.17 1281
5415.86 1246
5416.55 1261
5417.25 1350
5417.94 1390
5418.64 1381
5419.33 1319
5420.03 1318
5420.72 1272
5421.42 1338
5422.11 1390
5422.80 1429
5423.50 1273
5424.19 1345
5424.89 1432
5425.58 1448
5426.28 1308
5426.97 1368
5427.67 1385
5428.36 1367
5429.06 1292
5429.75 1343
5430.45 1332
5431.14 1335
5431.84 1390
5432.53 1386
5433.23 1463
5433.92 1494
5434.62 1615
5435.31 1531
5436.01 1552
5436.71 1654
5437.40 1664
5438.10 1515
5438.79 1591
5439.49 1566
5440.18 1492
5440.88 1505
5441.58 1422
5442.27 1387
5442.97 1507
5443.66 1531
5444.36 1512
5445.06 1613
5445.75 1566
5446.45 1600
5447.14 1595
5447.84 1579
5448.54 1446
5449.23 1551
5449.93 1556
5450.63 1470
5451.32 1552
5452.02 1502
5452.71 1490
5453.41 1361
5454.11 1394
5454.80 1345
5455.50 1355
5456.20 1349
5456.89 1353
5457.59 1342
5458.29 1349
5458.99 1418
5459.68 1444
5460.38 1427
5461.08 1419
5461.77 1490
5462.47 1442
5463.17 1355
5463.86 1352
5464.56 1382
5465.26 1276
5465.96 1359
5466.65 1371
5467.35 1391
5468.05 1403
5468.75 1394
5469.44 1269
5470.14 1289
5470.84 1374
5471.54 1326
5472.24 1420
5472.93 1392
5473.63 1365
5474.33 1309
5475.03 1357
5475.72 1381
5476.42 1362
5477.12 1379
5477.82 1582
5478.52 1597
5479.22 1584
5479.91 1666
5480.61 1687
5481.31 1712
5482.01 1715
5482.71 1541
5483.41 1595
5484.10 1628
5484.80 1593
5485.50 1513
5486.20 1537
5486.90 1498
5487.60 1425
5488.30 1453
5488.99 1432
5489.69 1491
5490.39 1439
5491.09 1423
5491.79 1431
5492.49 1525
5493.19 1528
5493.89 1497
5494.59 1467
5495.29 1557
5495.99 1625
5496.69 1729
5497.38 1739
5498.08 1900
5498.78 2152
5499.48 2121
5500.18 2118
5500.88 2076
5501.58 2018
5502.28 2155
5502.98 2140
5503.68 2046
5504.38 1774
5505.08 1660
5505.78 1562
5506.48 1524
5507.18 1542
5507.88 1546
5508.58 1603
5509.28 1453
5509.98 1480
5510.68 1520
5511.38 1448
5512.08 1492
5512.78 1401
5513.48 1429
5514.18 1403
5514.88 1459
5515.58 1471
5516.28 1401
5516.98 1452
5517.69 1306
5518.39 1410
5519.09 1334
5519.79 1373
5520.49 1472
5521.19 1424
5521.89 1406
5522.59 1491
5523.29 1408
5523.99 1322
5524.69 1512
5525.40 1360
5526.10 1340
5526.80 1379
5527.50 1374
5528.20 1342
5528.90 1295
5529.60 1346
5530.31 1351
5531.01 1330
5531.71 1289
5532.41 1249
5533.11 1269
5533.81 1264
5534.51 1274
5535.22 1264
5535.92 1291
5536.62 1319
5537.32 1328
5538.02 1281
5538.73 1157
5539.43 1260
5540.13 1179
5540.83 1159
5541.53 1203
5542.24 1218
5542.94 1295
5543.64 1197
5544.34 1179
5545.05 1122
5545.75 1222
5546.45 1271
5547.15 1292
5547.86 1354
5548.56 1333
5549.26 1232
5549.96 1209
5550.67 1305
5551.37 1218
5552.07 1197
5552.78 1246
5553.48 1264
5554.18 1226
5554.88 1148
5555.59 1162
5556.29 1163
5556.99 1153
5557.70 1135
5558.40 1160
5559.10 1244
5559.81 1176
5560.51 1263
5561.21 1255
5561.92 1205
5562.62 1262
5563.32 1306
5564.03 1331
5564.73 1300
5565.44 1382
5566.14 1437
5566.84 1297
5567.55 1232
5568.25 1196
5568.95 1220
5569.66 1218
5570.36 1187
5571.07 1269
5571.77 1339
5572.47 1278
5573.18 1178
5573.88 1199
5574.59 1256
5575.29 1310
5576.00 1350
5576.70 1209
5577.40 1182
5578.11 1230
5578.81 1188
5579.52 1098
5580.22 1120
5580.93 1139
5581.63 1147
5582.34 1204
5583.04 1168
5583.75 1179
5584.45 1187
5585.16 1244
5585.86 1271
5586.57 1266
5587.27 1354
5587.98 1328
5588.68 1198
5589.39 1150
5590.09 1220
5590.80 1222
5591.50 1194
5592.21 1192
5592.91 1098
5593.62 1147
5594.33 1088
5595.03 1178
5595.74 1197
5596.44 1187
5597.15 1146
5597.85 1100
5598.56 1125
5599.27 1158
5599.97 1143
5600.68 1198
5601.38 1216
5602.09 1217
5602.79 1197
5603.50 1244
5604.21 1219
5604.91 1147
5605.62 1137
5606.33 1077
5607.03 1127
5607.74 1152
5608.45 1167
5609.15 1232
5609.86 1192
5610.56 1114
5611.27 1208
5611.98 1209
5612.68 1239
5613.39 1241
5614.10 1290
5614.80 1246
5615.51 1166
5616.22 1176
5616.93 1122
5617.63 1309
5618.34 1250
5619.05 1155
5619.75 1160
5620.46 1188
5621.17 1052
5621.88 1045
5622.58 1066
5623.29 1117
5624.00 1130
5624.70 1137
5625.41 1174
5626.12 1208
5626.83 1143
5627.54 1132
5628.24 1172
5628.95 1161
5629.66 1191
5630.37 1115
5631.07 1152
5631.78 1159
5632.49 1152
5633.20 1181
5633.91 1226
5634.61 1117
5635.32 1167
5636.03 1123
5636.74 1120
5637.45 1193
5638.15 1208
5638.86 1210
5639.57 1296
5640.28 1272
5640.99 1387
5641.70 1265
5642.41 1274
5643.11 1268
5643.82 1225
5644.53 1250
5645.24 1245
5645.95 1100
5646.66 1161
5647.37 1267
5648.08 1165
5648.78 1180
5649.49 1259
5650.20 1212
5650.91 1157
5651.62 1151
5652.33 1178
5653.04 1225
5653.75 1174
5654.46 1219
5655.17 1295
5655.88 1317
5656.59 1287
5657.30 1313
5658.00 1236
5658.71 1378
5659.42 1413
5660.13 1379
5660.84 1354
5661.55 1275
5662.26 1257
5662.97 1296
5663.68 1154
5664.39 1196
5665.10 1170
5665.81 1168
5666.52 1194
5667.23 1261
5667.94 1354
5668.65 1310
5669.36 1303
5670.07 1297
5670.78 1296
5671.49 1282
5672.20 1397
5672.92 1324
5673.63 1252
5674.34 1165
5675.05 1244
5675.76 1231
5676.47 1161
5677.18 1248
5677.89 1213
5678.60 1167
5679.31 1266
5680.02 1222
5680.73 1243
5681.44 1225
5682.16 1177
5682.87 1183
5683.58 1283
5684.29 1137
5685.00 1245
5685.71 1252
5686.42 1207
5687.13 1192
5687.85 1178
5688.56 1216
5689.27 1274
5689.98 1228
5690.69 1106
5691.40 1202
5692.11 1192
5692.83 1121
5693.54 1145
5694.25 1207
5694.96 1218
5695.67 1230
5696.39 1251
5697.10 1131
5697.81 1129
5698.52 1214
5699.23 1231
5699.95 1174
5700.66 1100
5701.37 1155
5702.08 1212
5702.80 1154
5703.51 1191
5704.22 1230
5704.93 1183
5705.64 1105
5706.36 1109
5707.07 1163
5707.78 1155
5708.50 1143
5709.21 1198
5709.92 1179
5710.63 1134
5711.35 1146
5712.06 1192
5712.77 1110
5713.49 1109
5714.20 1131
5714.91 1098
5715.62 1140
5716.34 1195
5717.05 1117
5717.76 1088
5718.48 1180
5719.19 1125
5719.90 1089
5720.62 1143
5721.33 1199
5722.05 1128
5722.76 1153
5723.47 1165
5724.19 1152
5724.90 1136
5725.61 1180
5726.33 1220
5727.04 1143
5727.76 1192
5728.47 1179
5729.18 1202
5729.90 1203
5730.61 1169
5731.33 1210
5732.04 1170
5732.75 1154
5733.47 1129
5734.18 1185
5734.90 1124
5735.61 1047
5736.33 1081
5737.04 1192
5737.75 1158
5738.47 1129
5739.18 1176
5739.90 1108
5740.61 1127
5741.33 1103
5742.04 1134
5742.76 1127
5743.47 1151
5744.19 1083
5744.90 1148
5745.62 1153
5746.33 1122
5747.05 1193
5747.76 1155
5748.48 1171
5749.19 1022
5749.91 1089
5750.62 1122
5751.34 1171
5752.05 1194
5752.77 1173
5753.49 1293
5754.20 1171
5754.92 1125
5755.63 1149
5756.35 1169
5757.06 1174
5757.78 1217
5758.50 1161
5759.21 1119
5759.93 1149
5760.64 1181
5761.36 1209
5762.07 1209
5762.79 1179
5763.51 1179
5764.22 1174
5764.94 1194
5765.66 1211
5766.37 1100
5767.09 1109
5767.80 1199
5768.52 1211
5769.24 1179
5769.95 1212
5770.67 1200
5771.39 1148
5772.10 1136
5772.82 1217
5773.54 1228
5774.25 1229
5774.97 1173
5775.69 1216
5776.41 1271
5777.12 1270
5777.84 1157
5778.56 1150
5779.27 1239
5779.99 1255
5780.71 1176
5781.42 1243
5782.14 1228
5782.86 1231
5783.58 1199
5784.29 1154
5785.01 1177
5785.73 1258
5786.45 1177
5787.16 1187
5787.88 1216
5788.60 1360
5789.32 1269
5790.04 1270
5790.75 1290
5791.47 1420
5792.19 1405
5792.91 1464
5793.62 1454
5794.34 1418
5795.06 1510
5795.78 1560
5796.50 1535
5797.22 1832
5797.93 2169
5798.65 2412
5799.37 2506
5800.09 2533
5800.81 2558
5801.53 2657
5802.24 2663
5802.96 2234
5803.68 1950
5804.40 1766
5805.12 1638
5805.84 1651
5806.56 1485
5807.28 1526
5807.99 1527
5808.71 1407
5809.43 1474
5810.15 1524
5810.87 1471
5811.59 1434
5812.31 1436
5813.03 1533
5813.75 1453
5814.47 1513
5815.19 1534
5815.90 1613
5816.62 1617
5817.34 1550
5818.06 1499
5818.78 1511
5819.50 1526
5820.22 1569
5820.94 1535
5821.66 1358
5822.38 1474
5823.10 1430
5823.82 1432
5824.54 1505
5825.26 1385
5825.98 1374
5826.70 1280
5827.42 1406
5828.14 1376
5828.86 1333
5829.58 1387
5830.30 1393
5831.02 1420
5831.74 1341
5832.46 1311
5833.18 1416
5833.90 1361
5834.62 1302
5835.35 1357
5836.07 1248
5836.79 1291
5837.51 1281
5838.23 1391
5838.95 1312
5839.67 1314
5840.39 1226
5841.11 1205
5841.83 1288
5842.55 1296
5843.27 1275
5844.00 1209
5844.72 1326
5845.44 1297
5846.16 1234
5846.88 1244
5847.60 1172
5848.32 1136
5849.04 1193
5849.77 1211
5850.49 1320
5851.21 1246
5851.93 1210
5852.65 1189
5853.37 1207
5854.10 1230
5854.82 1264
5855.54 1252
5856.26 1226
5856.98 1249
5857.71 1320
5858.43 1241
5859.15 1209
5859.87 1284
5860.59 1228
5861.32 1228
5862.04 1176
5862.76 1157
5863.48 1120
5864.21 1154
5864.93 1127
5865.65 1193
5866.37 1156
5867.10 1107
5867.82 1233
5868.54 1134
5869.26 1203
5869.99 1255
5870.71 1299
5871.43 1180
5872.15 1156
5872.88 1116
5873.60 1191
5874.32 1226
5875.05 1213
5875.77 1191
5876.49 1284
5877.22 1278
5877.94 1148
5878.66 1239
5879.39 1235
5880.11 1227
5880.83 1239
5881.56 1192
5882.28 1231
5883.00 1225
5883.73 1285
5884.45 1268
5885.17 1280
5885.90 1182
5886.62 1195
5887.34 1173
5888.07 1245
5888.79 1122
5889.52 1162
5890.24 1248
5890.96 1174
5891.69 1189
5892.41 1209
5893.14 1179
5893.86 1255
5894.58 1093
5895.31 1101
5896.03 1123
5896.76 1197
5897.48 1186
5898.21 1243
5898.93 1245
5899.66 1151
5900.38 1131
5901.11 1212
5901.83 1280
5902.55 1196
5903.28 1259
5904.00 1235
5904.73 1202
5905.45 1244
5906.18 1229
5906.90 1213
5907.63 1186
5908.35 1211
5909.08 1124
5909.80 1191
5910.53 1231
5911.25 1264
5911.98 1293
5912.71 1185
5913.43 1165
5914.16 1108
5914.88 1119
5915.61 1144
5916.33 1194
5917.06 1240
5917.78 1217
5918.51 1252
5919.24 1208
5919.96 1261
5920.69 1196
5921.41 1256
5922.14 1249
5922.87 1200
5923.59 1319
5924.32 1204
5925.04 1210
5925.77 1272
5926.50 1228
5927.22 1314
5927.95 1359
5928.67 1336
5929.40 1318
5930.13 1335
5930.85 1349
5931.58 1376
5932.31 1314
5933.03 1285
5933.76 1335
5934.49 1395
5935.21 1321
5935.94 1418
5936.67 1469
5937.39 1494
5938.12 1463
5938.85 1532
5939.58 1480
5940.30 1483
5941.03 1533
5941.76 1575
5942.48 1486
5943.21 1480
5943.94 1439
5944.67 1410
5945.39 1522
5946.12 1583
5946.85 1588
5947.58 1606
5948.30 1701
5949.03 1661
5949.76 1766
5950.49 1903
5951.21 1902
5951.94 1836
5952.67 1852
5953.40 1922
5954.12 2012
5954.85 1760
5955.58 1800
5956.31 1850
5957.04 1693
5957.76 1834
5958.49 1794
5959.22 1746
5959.95 1773
5960.68 1770
5961.41 1778
5962.13 1732
5962.86 1772
5963.59 1871
5964.32 1968
5965.05 2066
5965.78 2095
5966.51 2227
5967.23 2212
5967.96 2315
5968.69 2161
5969.42 2096
5970.15 2158
5970.88 2191
5971.61 2148
5972.34 2176
5973.07 2213
5973.79 2231
5974.52 2100
5975.25 2260
5975.98 2208
5976.71 2187
5977.44 2422
5978.17 2350
5978.90 2352
5979.63 2544
5980.36 2458
5981.09 2387
5981.82 2554
5982.55 2600
5983.28 2633
5984.01 2673
5984.74 2509
5985.47 2541
5986.20 2603
5986.93 2634
5987.66 2482
5988.39 2539
5989.12 2518
5989.85 2473
5990.58 2576
5991.31 2676
5992.04 2645
5992.77 2731
5993.50 2597
5994.23 2795
5994.96 2735
5995.69 2783
5996.42 2776
5997.15 2696
5997.88 2892
5998.61 2875
5999.34 2694
6000.07 2842
6000.80 2833
6001.53 2817
6002.26 2777
6003.00 2778
6003.73 2777
6004.46 2677
6005.19 2701
6005.92 2819
6006.65 3103
6007.38 3374
6008.11 3978
6008.84 4412
6009.58 4979
6010.31 5716
6011.04 6263
6011.77 6745
6012.50 7120
6013.23 7241
6013.96 7198
6014.70 6940
6015.43 6424
6016.16 6078
6016.89 5359
6017.62 4859
6018.35 4149
6019.09 3736
6019.82 3279
6020.55 2901
6021.28 2695
6022.01 2484
6022.75 2347
6023.48 2269
6024.21 2254
6024.94 2245
6025.67 2122
6026.41 2073
6027.14 2189
6027.87 2019
6028.60 1984
6029.34 1875
6030.07 1928
6030.80 2105
6031.53 1918
6032.27 1928
6033.00 1962
6033.73 1867
6034.47 1894
6035.20 1972
6035.93 2010
6036.66 2009
6037.40 1980
6038.13 2091
6038.86 2052
6039.60 2051
6040.33 2064
6041.06 2027
6041.80 2045
6042.53 2077
6043.26 2114
6044.00 2059
6044.73 2209
6045.46 2356
6046.20 2426
6046.93 2359
6047.66 2400
6048.40 2516
6049.13 2481
6049.86 2508
6050.60 2615
6051.33 2706
6052.07 2671
6052.80 2697
6053.53 2684
6054.27 2655
6055.00 2593
6055.74 2407
6056.47 2355
6057.20 2296
6057.94 2268
6058.67 2243
6059.41 2215
6060.14 2189
6060.88 2207
6061.61 2098
6062.34 2089
6063.08 2136
6063.81 2128
6064.55 2163
6065.28 2065
6066.02 2132
6066.75 2072
6067.49 2115
6068.22 2075
6068.96 2040
6069.69 2132
6070.43 2115
6071.16 1985
6071.90 2087
6072.63 1982
6073.37 1997
6074.10 1984
6074.84 1929
6075.57 1996
6076.31 1897
6077.04 1888
6077.78 1871
6078.52 1914
6079.25 1810
6079.99 1854
6080.72 1876
6081.46 1862
6082.19 1935
6082.93 1956
6083.66 1913
6084.40 1903
6085.14 1974
6085.87 1767
6086.61 1822
6087.34 1930
6088.08 1938
6088.82 1873
6089.55 1927
6090.29 1901
6091.02 1943
6091.76 1891
6092.50 1871
6093.23 1946
6093.97 1911
6094.71 1829
6095.44 1841
6096.18 1789
6096.92 1741
6097.65 1735
6098.39 1760
6099.13 1804
6099.86 1807
6100.60 1743
6101.34 1680
6102.07 1828
6102.81 1878
6103.55 1840
6104.28 1811
6105.02 1750
6105.76 1780
6106.50 1654
6107.23 1822
6107.97 1881
6108.71 1908
6109.45 1814
6110.18 1878
6110.92 1961
6111.66 1987
6112.40 1879
6113.13 1967
6113.87 1958
6114.61 1939
6115.35 1923
6116.08 1806
6116.82 1882
6117.56 2020
6118.30 1979
6119.03 2083
6119.77 1942
6120.51 1891
6121.25 1855
6121.99 1962
6122.73 2020
6123.46 2049
6124.20 2009
6124.94 1992
6125.68 1900
6126.42 2042
6127.15 2013
6127.89 1983
6128.63 2073
6129.37 2197
6130.11 2085
6130.85 1994
6131.59 2023
6132.33 2058
6133.06 2267
6133.80 2365
6134.54 2291
6135.28 2309
6136.02 2386
6136.76 2473
6137.50 2454
6138.24 2505
6138.98 2508
6139.71 2468
6140.45 2469
6141.19 2464
6141.93 2554
6142.67 2365
6143.41 2316
6144.15 2273
6144.89 2251
6145.63 2114
6146.37 2143
6147.11 2106
6147.85 2029
6148.59 2014
6149.33 2017
6150.07 1984
6150.81 1952
6151.55 1985
6152.29 2029
6153.03 2059
6153.77 2049
6154.51 2045
6155.25 2056
6155.99 2057
6156.73 2033
6157.47 2142
6158.21 2166
6158.95 2177
6159.69 2197
6160.43 2280
6161.17 2243
6161.91 2230
6162.65 2346
6163.39 2535
6164.13 2595
6164.87 2768
6165.61 2819
6166.35 2848
6167.10 2979
6167.84 2935
6168.58 3039
6169.32 2978
6170.06 2933
6170.80 2900
6171.54 2768
6172.28 2784
6173.02 2776
6173.77 2732
6174.51 2701
6175.25 2798
6175.99 2564
6176.73 2525
6177.47 2439
6178.21 2506
6178.96 2609
6179.70 2616
6180.44 2586
6181.18 2689
6181.92 2611
6182.66 2723
6183.41 2773
6184.15 2677
6184.89 2769
6185.63 2749
6186.37 2712
6187.11 2891
6187.86 2831
6188.60 2847
6189.34 3077
6190.08 3067
6190.83 3184
6191.57 3257
6192.31 3163
6193.05 3241
6193.80 3361
6194.54 3400
6195.28 3513
6196.02 3596
6196.77 3440
6197.51 3447
6198.25 3507
6198.99 3495
6199.74 3334
6200.48 3359
6201.22 3496
6201.96 3809
6202.71 4079
6203.45 4755
6204.19 5814
6204.94 7017
6205.68 8595
6206.42 10474
6207.17 12310
6207.91 14575
6208.65 15790
6209.40 16480
6210.14 15991
6210.88 15498
6211.63 14145
6212.37 12828
6213.11 10859
6213.86 8884
6214.60 7598
6215.34 6144
6216.09 5066
6216.83 4426
6217.58 3855
6218.32 3364
6219.06 3068
6219.81 3070
6220.55 2947
6221.30 3032
6222.04 3082
6222.78 2974
6223.53 2923
6224.27 2976
6225.02 2960
6225.76 2932
6226.51 2896
6227.25 2750
6228.00 2522
6228.74 2301
6229.48 2315
6230.23 2213
6230.97 2077
6231.72 2117
6232.46 2163
6233.21 2181
6233.95 2168
6234.70 2232
6235.44 2277
6236.19 2267
6236.93 2325
6237.68 2296
6238.42 2196
6239.17 2176
6239.91 2306
6240.66 2329
6241.40 2319
6242.15 2362
6242.89 2537
6243.64 2609
6244.38 2704
6245.13 3002
6245.88 3260
6246.62 3492
6247.37 3548
6248.11 3670
6248.86 3666
6249.60 3639
6250.35 3522
6251.10 3254
6251.84 3166
6252.59 2895
6253.33 2795
6254.08 2537
6254.83 2467
6255.57 2403
6256.32 2459
6257.06 2388
6257.81 2432
6258.56 2351
6259.30 2460
6260.05 2417
6260.80 2335
6261.54 2451
6262.29 2471
6263.04 2339
6263.78 2393
6264.53 2405
6265.28 2512
6266.02 2408
6266.77 2455
6267.52 2509
6268.26 2587
6269.01 2565
6269.76 2457
6270.50 2544
6271.25 2457
6272.00 2413
6272.75 2394
6273.49 2474
6274.24 2420
6274.99 2483
6275.73 2488
6276.48 2520
6277.23 2496
6277.98 2524
6278.72 2456
6279.47 2368
6280.22 2296
6280.97 2341
6281.71 2312
6282.46 2155
6283.21 2065
6283.96 2155
6284.71 2121
6285.45 2055
6286.20 2156
6286.95 2200
6287.70 2292
6288.45 2321
6289.19 2306
6289.94 2362
6290.69 2280
6291.44 2116
6292.19 1974
6292.94 1922
6293.68 1888
6294.43 1778
6295.18 1921
6295.93 1870
6296.68 1798
6297.43 1845
6298.18 1803
6298.92 1792
6299.67 1833
6300.42 1852
6301.17 1925
6301.92 1933
6302.67 1921
6303.42 1872
6304.17 1919
6304.92 1911
6305.66 1797
6306.41 1811
6307.16 1868
6307.91 1940
6308.66 1910
6309.41 1969
6310.16 1838
6310.91 1778
6311.66 1787
6312.41 1793
6313.16 1759
6313.91 1813
6314.66 1926
6315.41 1885
6316.16 1867
6316.91 1811
6317.66 1810
6318.41 1849
6319.16 1787
6319.91 1677
6320.66 1727
6321.41 1733
6322.16 1648
6322.91 1564
6323.66 1562
6324.41 1597
6325.16 1682
6325.91 1647
6326.66 1594
6327.41 1649
6328.16 1600
6328.91 1651
6329.66 1573
6330.41 1678
6331.16 1678
6331.91 1669
6332.66 1674
6333.41 1633
6334.16 1602
6334.91 1564
6335.67 1553
6336.42 1456
6337.17 1582
6337.92 1581
6338.67 1580
6339.42 1590
6340.17 1593
6340.92 1512
6341.67 1528
6342.43 1491
6343.18 1524
6343.93 1447
6344.68 1474
6345.43 1470
6346.18 1543
6346.93 1545
6347.69 1499
6348.44 1599
6349.19 1610
6349.94 1610
6350.69 1674
6351.45 1663
6352.20 1679
6352.95 1758
6353.70 1843
6354.45 1773
6355.20 1778
6355.96 1756
6356.71 1685
6357.46 1704
6358.21 1636
6358.97 1606
6359.72 1492
6360.47 1469
6361.22 1432
6361.98 1443
6362.73 1418
6363.48 1464
6364.23 1456
6364.99 1499
6365.74 1443
6366.49 1464
6367.24 1475
6368.00 1488
6368.75 1440
6369.50 1459
6370.26 1353
6371.01 1325
6371.76 1475
6372.51 1489
6373.27 1431
6374.02 1501
6374.77 1428
6375.53 1443
6376.28 1485
6377.03 1424
6377.79 1431
6378.54 1442
6379.29 1468
6380.05 1437
6380.80 1434
6381.56 1402
6382.31 1431
6383.06 1471
6383.82 1436
6384.57 1440
6385.32 1496
6386.08 1476
6386.83 1418
6387.59 1405
6388.34 1486
6389.09 1451
6389.85 1366
6390.60 1401
6391.36 1409
6392.11 1408
6392.86 1410
6393.62 1432
6394.37 1414
6395.13 1300
6395.88 1277
6396.64 1356
6397.39 1460
6398.15 1334
6398.90 1397
6399.66 1376
6400.41 1344
6401.16 1241
6401.92 1287
6402.67 1228
6403.43 1310
6404.18 1280
6404.94 1316
6405.69 1257
6406.45 1369
6407.20 1361
6407.96 1370
6408.72 1478
6409.47 1472
6410.23 1386
6410.98 1313
6411.74 1272
6412.49 1355
6413.25 1360
6414.00 1374
6414.76 1390
6415.51 1473
6416.27 1359
6417.03 1322
6417.78 1248
6418.54 1279
6419.29 1360
6420.05 1390
6420.80 1319
6421.56 1342
6422.32 1332
6423.07 1272
6423.83 1333
6424.59 1314
6425.34 1219
6426.10 1280
6426.85 1358
6427.61 1318
6428.37 1305
6429.12 1337
6429.88 1405
6430.64 1347
6431.39 1368
6432.15 1298
6432.91 1358
6433.66 1366
6434.42 1404
6435.18 1475
6435.93 1501
6436.69 1537
6437.45 1476
6438.20 1476
6438.96 1421
6439.72 1448
6440.47 1359
6441.23 1366
6441.99 1428
6442.75 1399
6443.50 1413
6444.26 1408
6445.02 1435
6445.78 1428
6446.53 1476
6447.29 1456
6448.05 1507
6448.81 1400
6449.56 1412
6450.32 1438
6451.08 1467
6451.84 1537
6452.59 1512
6453.35 1503
6454.11 1467
6454.87 1430
6455.63 1476
6456.38 1561
6457.14 1509
6457.90 1518
6458.66 1507
6459.42 1532
6460.17 1576
6460.93 1520
6461.69 1610
6462.45 1564
6463.21 1589
6463.97 1682
6464.73 1668
6465.48 1617
6466.24 1650
6467.00 1658
6467.76 1661
6468.52 1627
6469.28 1743
6470.04 1734
6470.80 1729
6471.55 1731
6472.31 1700
6473.07 1692
6473.83 1771
6474.59 1702
6475.35 1673
6476.11 1752
6476.87 1759
6477.63 1810
6478.39 1729
6479.15 1760
6479.91 1863
6480.66 1878
6481.42 1895
6482.18 1857
6482.94 1912
6483.70 2002
6484.46 2055
6485.22 2090
6485.98 2164
6486.74 2185
6487.50 2208
6488.26 2195
6489.02 2347
6489.78 2245
6490.54 2349
6491.30 2354
6492.06 2436
6492.82 2512
6493.58 2328
6494.34 2410
6495.10 2540
6495.86 2528
6496.62 2522
6497.38 2491
6498.14 2473
6498.91 2423
6499.67 2380
6500.43 2521
6501.19 2531
6501.95 2521
6502.71 2584
6503.47 2521
6504.23 2526
6504.99 2616
6505.75 2645
6506.51 2580
6507.27 2730
6508.04 2723
6508.80 2833
6509.56 2851
6510.32 2871
6511.08 2943
6511.84 2894
6512.60 2876
6513.36 2857
6514.13 2794
6514.89 2782
6515.65 2995
6516.41 3014
6517.17 2944
6517.93 3083
6518.69 3253
6519.46 3234
6520.22 3449
6520.98 3494
6521.74 3741
6522.50 4193
6523.27 4616
6524.03 4755
6524.79 5082
6525.55 5608
6526.31 5658
6527.08 5896
6527.84 5927
6528.60 5674
6529.36 5752
6530.13 5414
6530.89 5145
6531.65 5343
6532.41 5534
6533.18 5986
6533.94 6598
6534.70 7047
6535.46 7777
6536.23 8246
6536.99 8282
6537.75 7918
6538.51 7324
6539.28 6488
6540.04 5701
6540.80 4883
6541.57 4349
6542.33 3841
6543.09 3542
6543.86 3209
6544.62 2982
6545.38 2686
6546.15 2802
6546.91 2674
6547.67 2553
6548.44 2499
6549.20 2556
6549.96 2540
6550.73 2526
6551.49 2588
6552.25 2530
6553.02 2509
6553.78 2477
6554.54 2447
6555.31 2545
6556.07 2598
6556.84 2590
6557.60 2581
6558.36 2477
6559.13 2629
6559.89 2708
6560.66 2721
6561.42 2766
6562.18 2803
6562.95 2997
6563.71 3100
6564.48 3020
6565.24 3092
6566.01 3036
6566.77 2992
6567.54 3085
6568.30 3024
6569.06 2942
6569.83 2947
6570.59 2993
6571.36 2957
6572.12 3021
6572.89 3230
6573.65 3158
6574.42 3281
6575.18 3333
6575.95 3528
6576.71 3694
6577.48 3652
6578.24 3588
6579.01 3684
6579.77 3724
6580.54 3752
6581.31 3926
6582.07 3696
6582.84 3558
6583.60 3496
6584.37 3399
6585.13 3308
6585.90 3300
6586.66 3227
6587.43 3337
6588.20 3506
6588.96 3707
6589.73 3903
6590.49 4074
6591.26 4242
6592.02 4590
6592.79 4868
6593.56 5207
6594.32 5291
6595.09 5271
6595.86 4974
6596.62 4821
6597.39 4576
6598.15 4157
6598.92 3820
6599.69 3578
6600.45 3357
6601.22 3204
6601.99 3116
6602.75 2928
6603.52 2750
6604.29 2653
6605.05 2769
6605.82 2705
6606.59 2634
6607.35 2668
6608.12 2684
6608.89 2761
6609.65 2775
6610.42 2737
6611.19 2561
6611.96 2674
6612.72 2601
6613.49 2442
6614.26 2338
6615.02 2530
6615.79 2373
6616.56 2500
6617.33 2487
6618.09 2529
6618.86 2586
6619.63 2696
6620.40 2570
6621.16 2565
6621.93 2617
6622.70 2530
6623.47 2572
6624.24 2569
6625.00 2493
6625.77 2443
6626.54 2477
6627.31 2508
6628.08 2577
6628.84 2706
6629.61 2761
6630.38 2972
6631.15 3124
6631.92 3318
6632.68 3531
6633.45 3740
6634.22 3851
6634.99 3674
6635.76 3757
6636.53 3590
6637.30 3359
6638.06 3402
6638.83 3098
6639.60 2804
6640.37 2607
6641.14 2520
6641.91 2425
6642.68 2445
6643.45 2299
6644.22 2390
6644.98 2406
6645.75 2413
6646.52 2426
6647.29 2538
6648.06 2561
6648.83 2618
6649.60 2722
6650.37 2744
6651.14 2810
6651.91 2731
6652.68 2589
6653.45 2617
6654.22 2660
6654.99 2695
6655.76 2590
6656.53 2527
6657.30 2305
6658.06 2282
6658.83 2197
6659.60 2169
6660.37 2234
6661.14 2126
6661.91 2135
6662.68 2108
6663.45 1976
6664.22 1993
6665.00 2054
6665.77 2054
6666.54 2164
6667.31 2010
6668.08 2168
6668.85 2195
6669.62 2068
6670.39 2084
6671.16 2086
6671.93 2157
6672.70 2140
6673.47 2083
6674.24 1998
6675.01 1894
6675.78 2017
6676.55 1962
6677.32 2088
6678.10 2068
6678.87 1984
6679.64 1934
6680.41 1873
6681.18 1903
6681.95 2058
6682.72 2103
6683.49 2202
6684.26 2241
6685.04 2183
6685.81 2149
6686.58 2101
6687.35 2079
6688.12 2068
6688.89 2022
6689.67 1889
6690.44 1896
6691.21 1920
6691.98 1849
6692.75 1983
6693.52 1884
6694.30 1819
6695.07 1952
6695.84 2011
6696.61 1926
6697.38 1834
6698.16 1951
6698.93 1929
6699.70 1922
6700.47 1902
6701.25 1784
6702.02 1948
6702.79 1928
6703.56 1828
6704.33 1784
6705.11 1846
6705.88 1789
6706.65 1819
6707.43 1832
6708.20 1866
6708.97 1910
6709.74 1868
6710.52 1802
6711.29 1790
6712.06 1903
6712.84 1863
6713.61 1843
6714.38 1836
6715.15 1766
6715.93 1826
6716.70 1829
6717.47 1979
6718.25 2025
6719.02 2056
6719.79 2028
6720.57 2116
6721.34 2032
6722.11 1978
6722.89 1885
6723.66 1861
6724.43 1844
6725.21 1851
6725.98 1850
6726.76 1756
6727.53 1658
6728.30 1631
6729.08 1685
6729.85 1679
6730.63 1619
6731.40 1683
6732.17 1650
6732.95 1671
6733.72 1620
6734.50 1648
6735.27 1681
6736.04 1663
6736.82 1773
6737.59 1685
6738.37 1619
6739.14 1644
6739.92 1619
6740.69 1668
6741.47 1796
6742.24 1788
6743.02 1712
6743.79 1717
6744.57 1759
6745.34 1738
6746.12 1809
6746.89 1760
6747.66 1788
6748.44 1742
6749.22 1793
6749.99 1934
6750.77 1913
6751.54 1846
6752.32 1941
6753.09 2061
6753.87 1957
6754.64 1915
6755.42 1759
6756.19 1635
6756.97 1789
6757.74 1808
6758.52 1642
6759.29 1684
6760.07 1754
6760.85 1722
6761.62 1593
6762.40 1590
6763.17 1711
6763.95 1748
6764.73 1776
6765.50 1683
6766.28 1704
6767.05 1682
6767.83 1744
6768.61 1671
6769.38 1687
6770.16 1624
6770.94 1674
6771.71 1725
6772.49 1637
6773.26 1690
6774.04 1701
6774.82 1723
6775.59 1888
6776.37 1931
6777.15 1941
6777.92 2017
6778.70 2161
6779.48 2146
6780.25 2076
6781.03 2033
6781.81 1922
6782.59 1845
6783.36 1732
6784.14 1675
6784.92 1592
6785.69 1597
6786.47 1559
6787.25 1572
6788.03 1579
6788.80 1577
6789.58 1503
6790.36 1482
6791.13 1457
6791.91 1457
6792.69 1584
6793.47 1523
6794.25 1500
6795.02 1566
6795.80 1453
6796.58 1530
6797.36 1501
6798.13 1456
6798.91 1471
6799.69 1456
6800.47 1507
6801.25 1521
6802.02 1507
6802.80 1505
6803.58 1597
6804.36 1584
6805.14 1557
6805.92 1534
6806.69 1569
6807.47 1517
6808.25 1481
6809.03 1499
6809.81 1477
6810.59 1555
6811.36 1559
6812.14 1553
6812.92 1591
6813.70 1556
6814.48 1575
6815.26 1578
6816.04 1623
6816.82 1531
6817.60 1546
6818.37 1522
6819.15 1592
6819.93 1570
6820.71 1624
6821.49 1520
6822.27 1506
6823.05 1550
6823.83 1516
6824.61 1590
6825.39 1506
6826.17 1496
6826.95 1508
6827.73 1503
6828.51 1441
6829.29 1469
6830.07 1499
6830.85 1525
6831.63 1506
6832.40 1558
6833.18 1618
6833.96 1544
6834.74 1456
6835.52 1483
6836.30 1547
6837.08 1518
6837.87 1555
6838.65 1592
6839.43 1531
6840.21 1411
6840.99 1480
6841.77 1496
6842.55 1431
6843.33 1516
6844.11 1523
6844.89 1630
6845.67 1755
6846.45 2004
6847.23 2160
6848.01 2515
6848.79 2830
6849.57 3084
6850.35 3272
6851.13 3509
6851.92 3437
6852.70 3260
6853.48 2918
6854.26 2660
6855.04 2411
6855.82 2293
6856.60 2117
6857.38 1850
6858.16 1718
6858.95 1607
6859.73 1582
6860.51 1637
6861.29 1560
6862.07 1463
6862.85 1540
6863.64 1581
6864.42 1554
6865.20 1554
6865.98 1586
6866.76 1536
6867.54 1599
6868.33 1579
6869.11 1500
6869.89 1417
6870.67 1488
6871.45 1550
6872.24 1367
6873.02 1534
6873.80 1503
6874.58 1530
6875.36 1532
6876.15 1420
6876.93 1457
6877.71 1453
6878.49 1507
6879.28 1533
6880.06 1611
6880.84 1641
6881.62 1569
6882.41 1573
6883.19 1646
6883.97 1672
6884.76 1840
6885.54 1799
6886.32 1957
6887.10 2000
6887.89 2106
6888.67 1996
6889.45 1952
6890.24 1898
6891.02 2004
6891.80 1802
6892.59 1787
6893.37 1748
6894.15 1713
6894.94 1718
6895.72 1680
6896.50 1625
6897.29 1629
6898.07 1626
6898.85 1640
6899.64 1622
6900.42 1638
6901.21 1676
6901.99 1663
6902.77 1641
6903.56 1696
6904.34 1630
6905.12 1668
6905.91 1616
6906.69 1547
6907.48 1622
6908.26 1560
6909.05 1499
6909.83 1655
6910.61 1614
6911.40 1537
6912.18 1561
6912.97 1571
6913.75 1569
6914.54 1613
6915.32 1484
6916.11 1607
6916.89 1499
6917.67 1539
6918.46 1541
6919.24 1607
6920.03 1608
6920.81 1628
6921.60 1592
6922.38 1613
6923.17 1597
6923.95 1556
6924.74 1600
6925.52 1564
6926.31 1660
6927.09 1537
6927.88 1672
6928.67 1542
6929.45 1508
6930.24 1479
6931.02 1537
6931.81 1642
6932.59 1600
6933.38 1555
6934.16 1506
6934.95 1484
6935.74 1569
6936.52 1542
6937.31 1498
6938.09 1643
6938.88 1702
6939.66 1671
6940.45 1681
6941.24 1698
6942.02 1767
6942.81 1786
6943.59 1693
6944.38 1656
6945.17 1712
6945.95 1726
6946.74 1650
6947.53 1680
6948.31 1739
6949.10 1655
6949.89 1741
6950.67 1780
6951.46 1776
6952.25 1726
6953.03 1773
6953.82 1784
6954.61 1846
6955.39 1840
6956.18 1823
6956.97 1945
6957.75 1944
6958.54 1996
6959.33 2072
6960.11 1940
6960.90 2015
6961.69 2000
6962.48 1977
6963.26 1982
6964.05 2038
6964.84 2078
6965.63 2061
6966.41 2104
6967.20 2247
6967.99 2235
6968.78 2189
6969.56 2276
6970.35 2300
6971.14 2381
6971.93 2439
6972.71 2315
6973.50 2308
6974.29 2278
6975.08 2299
6975.87 2300
6976.65 2340
6977.44 2414
6978.23 2505
6979.02 2517
6979.81 2825
6980.60 3158
6981.38 3513
6982.17 4052
6982.96 4859
6983.75 5524
6984.54 6093
6985.33 6524
6986.11 6766
6986.90 6484
6987.69 6130
6988.48 5669
6989.27 5023
6990.06 4360
6990.85 3897
6991.64 3532
6992.42 3265
6993.21 3149
6994.00 3130
6994.79 3337
6995.58 3726
6996.37 4264
6997.16 4884
6997.95 5471
6998.74 6083
6999.53 6357
7000.32 6620
7001.11 6500
7001.90 6118
7002.68 5654
7003.47 4831
7004.26 4183
7005.05 3513
7005.84 2989
7006.63 2784
7007.42 2582
7008.21 2404
7009.00 2469
7009.79 2328
7010.58 2278
7011.37 2304
7012.16 2334
7012.95 2412
7013.74 2397
7014.53 2241
7015.32 2233
7016.11 2179
7016.90 2083
7017.69 2110
7018.48 2018
7019.27 1988
7020.07 1991
7020.86 1960
7021.65 2107
7022.44 2094
7023.23 2072
7024.02 2175
7024.81 2174
7025.60 2167
7026.39 2153
7027.18 2093
7027.97 2014
7028.76 2036
7029.55 2038
7030.35 1891
7031.14 1796
7031.93 1869
7032.72 1944
7033.51 1906
7034.30 1853
7035.09 1876
7035.88 1919
7036.68 2054
7037.47 2088
7038.26 2068
7039.05 2060
7039.84 2038
7040.63 1996
7041.43 1876
7042.22 1951
7043.01 2002
7043.80 1951
7044.59 1968
7045.38 1963
7046.18 2082
7046.97 2099
7047.76 2136
7048.55 2138
7049.35 2125
7050.14 2126
7050.93 2157
7051.72 2019
7052.51 2104
7053.31 1974
7054.10 1908
7054.89 1855
7055.68 1767
7056.48 1846
7057.27 1833
7058.06 1760
7058.85 1756
7059.65 1844
7060.44 1698
7061.23 1714
7062.03 1730
7062.82 1747
7063.61 1692
7064.40 1657
7065.20 1681
7065.99 1786
7066.78 1682
7067.58 1712
7068.37 1660
7069.16 1617
7069.96 1600
7070.75 1611
7071.54 1607
7072.34 1642
7073.13 1561
7073.92 1622
7074.72 1685
7075.51 1516
7076.30 1627
7077.10 1596
7077.89 1547
7078.69 1567
7079.48 1519
7080.27 1570
7081.07 1528
7081.86 1527
7082.66 1505
7083.45 1599
7084.24 1568
7085.04 1567
7085.83 1648
7086.63 1760
7087.42 1690
7088.21 1652
7089.01 1628
7089.80 1616
7090.60 1500
7091.39 1474
7092.19 1504
7092.98 1374
7093.78 1358
7094.57 1367
7095.37 1268
7096.16 1369
7096.96 1322
7097.75 1271
7098.55 1225
7099.34 1216
7100.14 1276
7100.93 1271
7101.73 1240
7102.52 1202
7103.32 1155
7104.11 1199
7104.91 1230
7105.70 1206
7106.50 1248
7107.29 1261
7108.09 1191
7108.88 1226
7109.68 1247
7110.47 1152
7111.27 1138
7112.07 1173
7112.86 1195
7113.66 1209
7114.45 1198
7115.25 1210
7116.04 1301
7116.84 1273
7117.64 1206
7118.43 1253
7119.23 1264
7120.02 1209
7120.82 1203
7121.62 1186
7122.41 1268
7123.21 1217
7124.01 1219
7124.80 1260
7125.60 1237
7126.40 1165
7127.19 1252
7127.99 1214
7128.79 1213
7129.58 1190
7130.38 1252
7131.18 1257
7131.97 1227
7132.77 1179
7133.57 1237
7134.36 1300
7135.16 1291
7135.96 1263
7136.75 1231
7137.55 1183
7138.35 1168
7139.14 1175
7139.94 1128
7140.74 1229
7141.54 1232
7142.33 1242
7143.13 1211
7143.93 1201
7144.73 1211
7145.52 1235
7146.32 1273
7147.12 1253
7147.92 1183
7148.71 1139
7149.51 1172
7150.31 1151
7151.11 1173
7151.91 1190
7152.70 1152
7153.50 1165
7154.30 1201
7155.10 1132
7155.90 1184
7156.69 1169
7157.49 1107
7158.29 1103
7159.09 1169
7159.89 1153
7160.69 1126
7161.48 1092
7162.28 1141
7163.08 1118
7163.88 1207
7164.68 1162
7165.48 1201
7166.28 1097
7167.07 1176
7167.87 1126
7168.67 1150
7169.47 1161
7170.27 1191
7171.07 1131
7171.87 1206
7172.67 1169
7173.47 1165
7174.27 1204
7175.06 1125
7175.86 1076
7176.66 1053
7177.46 1099
7178.26 1081
7179.06 1144
7179.86 1195
7180.66 1225
7181.46 1249
7182.26 1248
7183.06 1281
7183.86 1322
7184.66 1329
7185.46 1351
7186.26 1312
7187.06 1214
7187.86 1154
7188.66 1184
7189.46 1060
7190.26 1067
7191.06 1064
7191.86 1056
7192.66 1118
7193.46 1087
7194.26 1031
7195.06 1107
7195.86 1214
7196.66 1169
7197.46 1059
7198.26 1109
7199.06 1106
7199.86 1149
7200.66 1176
7201.46 1102
7202.26 1097
7203.06 1048
7203.87 1046
7204.67 1065
7205.47 1074
7206.27 1113
7207.07 1087
7207.87 1112
7208.67 1042
7209.47 1090
7210.27 1113
7211.07 1118
7211.88 1148
7212.68 1089
7213.48 1100
7214.28 1076
7215.08 1070
7215.88 1089
7216.68 994
7217.49 1016
7218.29 1056
7219.09 1060
7219.89 1021
7220.69 1089
7221.49 1069
7222.30 1100
7223.10 1162
7223.90 1133
7224.70 1103
7225.50 1098
7226.31 1069
7227.11 1104
7227.91 1117
7228.71 1165
7229.51 1101
7230.32 1162
7231.12 1180
7231.92 1114
7232.72 1099
7233.53 1135
7234.33 1192
7235.13 1186
7235.93 1234
7236.74 1311
7237.54 1315
7238.34 1326
7239.14 1295
7239.95 1367
7240.75 1350
7241.55 1356
7242.36 1229
7243.16 1181
7243.96 1260
7244.77 1194
7245.57 1184
7246.37 1274
7247.17 1226
7247.98 1195
7248.78 1142
7249.58 1195
7250.39 1358
7251.19 1249
7251.99 1256
7252.80 1325
7253.60 1380
7254.41 1306
7255.21 1364
7256.01 1403
7256.82 1286
7257.62 1283
7258.42 1329
7259.23 1318
7260.03 1284
7260.84 1281
7261.64 1332
7262.44 1307
7263.25 1308
7264.05 1314
7264.86 1288
7265.66 1390
7266.46 1377
7267.27 1412
7268.07 1467
7268.88 1570
7269.68 1517
7270.49 1583
7271.29 1567
7272.10 1571
7272.90 1449
7273.71 1517
7274.51 1540
7275.31 1557
7276.12 1607
7276.92 1672
7277.73 1780
7278.53 1753
7279.34 1882
7280.14 2177
7280.95 2566
7281.75 2977
7282.56 3342
7283.37 3772
7284.17 3978
7284.98 3906
7285.78 3779
7286.59 3604
7287.39 3199
7288.20 2894
7289.00 2562
7289.81 2313
7290.61 2034
7291.42 1867
7292.23 1809
7293.03 1762
7293.84 1717
7294.64 1687
7295.45 1691
7296.25 1608
7297.06 1628
7297.87 1635
7298.67 1695
7299.48 1655
7300.28 1685
7301.09 1812
7301.90 1822
7302.70 1843
7303.51 1889
7304.32 1928
7305.12 1992
7305.93 2027
7306.74 1932
7307.54 2238
7308.35 2355
7309.16 2539
7309.96 2532
7310.77 2561
7311.58 2613
7312.38 2470
7313.19 2468
7314.00 2415
7314.80 2426
7315.61 2563
7316.42 2756
7317.22 2706
7318.03 3079
7318.84 3309
7319.65 3696
7320.45 3886
7321.26 4016
7322.07 3901
7322.88 3586
7323.68 3459
7324.49 3222
7325.30 2879
7326.11 2534
7326.91 2303
7327.72 2044
7328.53 1872
7329.34 1728
7330.14 1667
7330.95 1645
7331.76 1573
7332.57 1581
7333.38 1601
7334.18 1635
7334.99 1596
7335.80 1655
7336.61 1592
7337.42 1584
7338.22 1606
7339.03 1590
7339.84 1563
7340.65 1532
7341.46 1556
7342.27 1536
7343.07 1588
7343.88 1650
7344.69 1624
7345.50 1560
7346.31 1574
7347.12 1647
7347.93 1697
7348.74 1672
7349.54 1703
7350.35 1609
7351.16 1671
7351.97 1554
7352.78 1556
7353.59 1591
7354.40 1536
7355.21 1568
7356.02 1590
7356.83 1642
7357.64 1645
7358.45 1657
7359.25 1754
7360.06 1662
7360.87 1707
7361.68 1699
7362.49 1660
7363.30 1619
7364.11 1603
7364.92 1690
7365.73 1687
7366.54 1651
7367.35 1651
7368.16 1625
7368.97 1582
7369.78 1650
7370.59 1661
7371.40 1622
7372.21 1614
7373.02 1636
7373.83 1724
7374.64 1722
7375.45 1797
7376.26 1922
7377.07 2070
7377.88 2193
7378.69 2301
7379.50 2577
7380.31 2699
7381.13 2771
7381.94 2633
7382.75 2559
7383.56 2456
7384.37 2267
7385.18 2155
7385.99 2043
7386.80 1854
7387.61 1773
7388.42 1662
7389.23 1665
7390.05 1545
7390.86 1556
7391.67 1616
7392.48 1551
7393.29 1557
7394.10 1630
7394.91 1665
7395.72 1751
7396.54 1810
7397.35 1955
7398.16 2065
7398.97 2085
7399.78 2275
7400.59 2313
7401.41 2463
7402.22 2292
7403.03 2233
7403.84 2059
7404.65 2098
7405.46 2036
7406.28 1895
7407.09 1879
7407.90 1757
7408.71 1708
7409.52 1571
7410.34 1604
7411.15 1543
7411.96 1425
7412.77 1357
7413.59 1369
7414.40 1384
7415.21 1379
7416.02 1383
7416.84 1388
7417.65 1373
7418.46 1375
7419.27 1398
7420.09 1352
7420.90 1326
7421.71 1341
7422.53 1333
7423.34 1248
7424.15 1246
7424.96 1305
7425.78 1317
7426.59 1280
7427.40 1239
7428.22 1288
7429.03 1273
7429.84 1246
7430.66 1230
7431.47 1228
7432.28 1227
7433.10 1241
7433.91 1208
7434.72 1210
7435.54 1242
7436.35 1254
7437.17 1251
7437.98 1281
7438.79 1320
7439.61 1361
7440.42 1318
7441.23 1240
7442.05 1243
7442.86 1285
7443.68 1265
7444.49 1224
7445.30 1186
7446.12 1150
7446.93 1207
7447.75 1230
7448.56 1137
7449.38 1156
7450.19 1169
7451.00 1127
7451.82 1124
7452.63 1128
7453.45 1145
7454.26 1202
7455.08 1213
7455.89 1105
7456.71 1071
7457.52 1148
7458.34 1210
7459.15 1101
7459.97 1163
7460.78 1086
7461.60 1089
7462.41 1155
7463.23 1138
7464.04 1179
7464.86 1231
7465.67 1207
7466.49 1185
7467.30 1244
7468.12 1204
7468.93 1234
7469.75 1121
7470.56 1190
7471.38 1225
7472.20 1195
7473.01 1126
7473.83 1195
7474.64 1154
7475.46 1106
7476.27 1116
7477.09 1134
7477.91 1092
7478.72 1075
7479.54 1152
7480.35 1057
7481.17 1056
7481.99 1063
7482.80 1061
7483.62 1033
7484.44 1102
7485.25 952
7486.07 958
7486.88 1167
7487.70 1061
7488.52 1040
7489.33 1048
7490.15 1042
7490.97 1040
7491.78 1073
7492.60 1089
7493.42 1096
7494.23 1104
7495.05 1063
7495.87 1068
7496.69 1064
7497.50 1007
7498.32 1015
7499.14 1073
7499.95 1014
7500.77 1097
7501.59 1095
7502.40 1025
7503.22 992
7504.04 999
7504.86 996
7505.67 1061
7506.49 1028
7507.31 982
7508.13 1007
7508.94 1022
7509.76 1039
7510.58 1000
7511.40 1041
7512.22 962
7513.03 1053
7513.85 1037
7514.67 994
7515.49 975
7516.31 1026
7517.12 1041
7517.94 1011
7518.76 1015
7519.58 1020
7520.40 1026
7521.21 996
7522.03 957
7522.85 1001
7523.67 1021
7524.49 1007
7525.31 1067
7526.12 1056
7526.94 981
7527.76 921
7528.58 1017
7529.40 1014
7530.22 1022
7531.04 958
7531.86 1071
7532.67 1026
7533.49 1018
7534.31 1086
7535.13 1050
7535.95 1014
7536.77 1068
7537.59 1059
7538.41 1058
7539.23 1063
7540.05 1071
7540.87 1055
7541.69 1035
7542.51 997
7543.32 1028
7544.14 1002
7544.96 1035
7545.78 1077
7546.60 1036
7547.42 1052
7548.24 1106
7549.06 1017
7549.88 1066
7550.70 1046
7551.52 1023
7552.34 1014
7553.16 1108
7553.98 1085
7554.80 1054
7555.62 1114
7556.44 1211
7557.26 1195
7558.08 1218
7558.90 1264
7559.72 1250
7560.54 1234
7561.36 1274
7562.19 1222
7563.01 1107
7563.83 1119
7564.65 1149
7565.47 1143
7566.29 1111
7567.11 1142
7567.93 1066
7568.75 1147
7569.57 1171
7570.39 1160
7571.21 1147
7572.03 1131
7572.86 1134
7573.68 1123
7574.50 1119
7575.32 1086
7576.14 1075
7576.96 1120
7577.78 1146
7578.60 1150
7579.43 1071
7580.25 1132
7581.07 1247
7581.89 1167
7582.71 1164
7583.53 1207
7584.36 1251
7585.18 1239
7586.00 1311
7586.82 1380
7587.64 1319
7588.47 1424
7589.29 1388
7590.11 1443
7590.93 1427
7591.75 1372
7592.58 1257
7593.40 1241
7594.22 1294
7595.04 1258
7595.86 1279
7596.69 1282
7597.51 1273
7598.33 1297
7599.15 1389
7599.98 1428
7600.80 1562
7601.62 1743
7602.45 1731
7603.27 1800
7604.09 1989
7604.91 2009
7605.74 1945
7606.56 1906
7607.38 1839
7608.21 1684
7609.03 1625
7609.85 1446
7610.67 1348
7611.50 1358
7612.32 1355
7613.14 1268
7613.97 1336
7614.79 1322
7615.61 1301
7616.44 1441
7617.26 1390
7618.08 1358
7618.91 1313
7619.73 1326
7620.56 1377
7621.38 1372
7622.20 1365
7623.03 1321
7623.85 1410
7624.67 1381
7625.50 1430
7626.32 1443
7627.15 1594
7627.97 1787
7628.80 1978
7629.62 2130
7630.44 2203
7631.27 2278
7632.09 2321
7632.92 2298
7633.74 2117
7634.57 1981
7635.39 1747
7636.21 1572
7637.04 1474
7637.86 1390
7638.69 1319
7639.51 1188
7640.34 1192
7641.16 1225
7641.99 1109
7642.81 1070
7643.64 1118
7644.46 1146
7645.29 1114
7646.11 1112
7646.94 1177
7647.76 1116
7648.59 1045
7649.41 1082
7650.24 1016
7651.06 1019
7651.89 1007
7652.71 1065
7653.54 1067
7654.37 988
7655.19 1082
7656.02 1038
7656.84 1063
7657.67 1086
7658.49 1054
7659.32 1109
7660.14 1055
7660.97 1007
7661.80 1022
7662.62 1042
7663.45 1042
7664.27 1051
7665.10 1050
7665.93 1056
7666.75 1102
7667.58 1101
7668.41 1086
7669.23 1102
7670.06 1020
7670.88 1030
7671.71 1091
7672.54 1101
7673.36 1035
7674.19 997
7675.02 1020
7675.84 996
7676.67 970
7677.50 987
7678.32 986
7679.15 985
7679.98 992
7680.81 954
7681.63 996
7682.46 986
7683.29 963
7684.11 999
7684.94 1014
7685.77 1067
7686.59 1032
7687.42 1031
7688.25 992
7689.08 1001
7689.90 1007
7690.73 971
7691.56 993
7692.39 979
7693.21 984
7694.04 950
7694.87 878
7695.70 933
7696.53 1037
7697.35 1020
7698.18 942
7699.01 1005
7699.84 961
7700.66 1021
7701.49 1018
7702.32 954
7703.15 911
7703.98 983
7704.81 1002
7705.63 951
7706.46 965
7707.29 941
7708.12 930
7708.95 931
7709.78 899
7710.60 863
7711.43 890
7712.26 918
7713.09 915
7713.92 904
7714.75 887
7715.58 896
7716.41 934
7717.23 888
7718.06 906
7718.89 895
7719.72 901
7720.55 872
7721.38 854
7722.21 883
7723.04 797
7723.87 901
7724.70 882
7725.53 855
7726.36 857
7727.18 950
7728.01 874
7728.84 853
7729.67 921
7730.50 979
7731.33 934
7732.16 904
7732.99 918
7733.82 922
7734.65 878
7735.48 813
7736.31 874
7737.14 878
7737.97 759
7738.80 862
7739.63 921
7740.46 893
7741.29 865
7742.12 894
7742.95 960
7743.78 1005
7744.61 1091
7745.44 1175
7746.27 1200
7747.10 1242
7747.94 1234
7748.77 1190
7749.60 1261
7750.43 1157
7751.26 1054
7752.09 1014
7752.92 947
7753.75 936
7754.58 917
7755.41 918
7756.24 889
7757.07 929
7757.91 866
7758.74 852
7759.57 867
7760.40 837
7761.23 863
7762.06 888
7762.89 923
7763.72 875
7764.56 854
7765.39 828
7766.22 840
7767.05 836
7767.88 808
7768.71 844
7769.55 844
7770.38 818
7771.21 855
7772.04 804
7772.87 853
7773.70 823
7774.54 844
7775.37 856
7776.20 923
7777.03 869
7777.86 804
7778.70 886
7779.53 875
7780.36 872
7781.19 810
7782.03 817
7782.86 828
7783.69 873
7784.52 834
7785.36 909
7786.19 875
7787.02 837
7787.85 843
7788.69 864
7789.52 834
7790.35 841
7791.19 890
7792.02 888
7792.85 864
7793.68 806
7794.52 903
7795.35 867
7796.18 834
7797.02 821
7797.85 855
7798.68 860
7799.52 937
7800.35 863
7801.18 865
7802.02 860
7802.85 823
7803.68 827
7804.52 764
7805.35 861
7806.18 907
7807.02 908
7807.85 891
7808.69 849
7809.52 882
7810.35 928
7811.19 932
7812.02 977
7812.86 1037
7813.69 1077
7814.52 1143
7815.36 1157
7816.19 1123
7817.03 1107
7817.86 1096
7818.70 1061
7819.53 996
7820.36 970
7821.20 899
7822.03 896
7822.87 936
7823.70 877
7824.54 871
7825.37 953
7826.21 933
7827.04 950
7827.88 848
7828.71 881
7829.55 944
7830.38 891
7831.22 925
7832.05 953
7832.89 946
7833.72 918
7834.56 830
7835.39 878
7836.23 858
7837.06 890
7837.90 891
7838.73 847
7839.57 883
7840.40 880
7841.24 898
7842.07 883
7842.91 880
7843.75 907
7844.58 940
7845.42 886
7846.25 856
7847.09 894
7847.93 818
7848.76 858
7849.60 894
7850.43 823
7851.27 858
7852.11 861
7852.94 873
7853.78 903
7854.61 879
7855.45 948
7856.29 1021
7857.12 1028
7857.96 934
7858.80 981
7859.63 940
7860.47 903
7861.31 833
7862.14 864
7862.98 914
7863.82 910
7864.65 885
7865.49 849
7866.33 873
7867.16 908
7868.00 859
7868.84 853
7869.67 849
7870.51 911
7871.35 901
7872.19 891
7873.02 908
7873.86 872
7874.70 918
7875.53 995
7876.37 982
7877.21 1019
7878.05 1004
7878.88 913
7879.72 918
7880.56 880
7881.40 837
7882.24 868
7883.07 853
7883.91 895
7884.75 943
7885.59 911
7886.42 900
7887.26 935
7888.10 954
7888.94 1010
7889.78 948
7890.62 983
7891.45 1007
7892.29 1009
7893.13 875
7893.97 952
7894.81 936
7895.65 920
7896.48 968
7897.32 1067
7898.16 998
7899.00 968
7899.84 998
7900.68 964
7901.52 955
7902.35 909
7903.19 881
7904.03 903
7904.87 892
7905.71 850
7906.55 828
7907.39 820
7908.23 815
7909.07 834
7909.91 897
7910.75 865
7911.58 929
7912.42 949
7913.26 969
7914.10 1016
7914.94 1149
7915.78 1130
7916.62 1158
7917.46 1166
7918.30 1084
7919.14 1145
7919.98 1105
7920.82 1093
7921.66 1061
7922.50 978
7923.34 851
7924.18 901
7925.02 927
7925.86 875
7926.70 809
7927.54 799
7928.38 808
7929.22 770
7930.06 790
7930.90 791
7931.74 803
7932.58 802
7933.42 792
7934.26 773
7935.10 846
7935.94 850
7936.78 840
7937.62 811
7938.47 829
7939.31 842
7940.15 828
7940.99 807
7941.83 813
7942.67 876
7943.51 750
7944.35 760
7945.19 831
7946.03 877
7946.88 804
7947.72 806
7948.56 770
7949.40 833
7950.24 823
7951.08 843
7951.92 829
7952.76 782
7953.61 842
7954.45 815
7955.29 819
7956.13 771
7956.97 791
7957.81 746
7958.66 820
7959.50 830
7960.34 797
7961.18 816
7962.02 798
7962.87 809
7963.71 830
7964.55 823
7965.39 874
7966.23 923
7967.08 855
7967.92 804
7968.76 905
7969.60 926
7970.45 895
7971.29 813
7972.13 798
7972.97 840
7973.82 836
7974.66 781
7975.50 769
7976.34 831
7977.19 873
7978.03 844
7978.87 830
7979.72 820
7980.56 846
7981.40 822
7982.24 825
7983.09 777
7983.93 797
7984.77 799
7985.62 858
7986.46 839
7987.30 786
7988.15 792
7988.99 791
7989.83 728
7990.68 753
7991.52 745
7992.36 814
7993.21 784
7994.05 731
7994.90 815
7995.74 771
7996.58 772
7997.43 787
7998.27 844
7999.11 747
7999.96 733
8000.80 773
8001.65 739
8002.49 739
8003.34 745
8004.18 738
8005.02 721
8005.87 726
8006.71 681
8007.56 671
8008.40 753
8009.25 766
8010.09 709
8010.93 725
8011.78 688
8012.62 725
8013.47 719
8014.31 746
8015.16 668
8016.00 724
8016.85 692
8017.69 727
8018.54 738
8019.38 717
8020.23 727
8021.07 736
8021.92 729
8022.76 717
8023.61 707
8024.45 745
8025.30 736
8026.14 712
8026.99 719
8027.83 655
8028.68 709
8029.53 751
8030.37 737
8031.22 718
8032.06 691
8032.91 749
8033.75 691
8034.60 773
8035.45 714
8036.29 721
8037.14 738
8037.98 713
8038.83 768
8039.68 724
8040.52 734
8041.37 760
8042.21 694
8043.06 735
8043.91 729
8044.75 738
8045.60 763
8046.45 792
8047.29 787
8048.14 760
8048.99 768
8049.83 723
8050.68 743
8051.53 778
8052.37 776
8053.22 794
8054.07 701
8054.91 606
8055.76 697
8056.61 767
8057.45 678
8058.30 686
8059.15 678
8060.00 669
8060.84 695
8061.69 769
8062.54 708
8063.38 700
8064.23 715
8065.08 741
8065.93 763
8066.77 664
8067.62 746
8068.47 751
8069.32 693
8070.16 725
8071.01 737
8071.86 744
8072.71 709
8073.56 716
8074.40 724
8075.25 675
8076.10 694
8076.95 678
8077.80 709
8078.64 686
8079.49 680
8080.34 665
8081.19 685
8082.04 674
8082.89 718
8083.73 658
8084.58 681
8085.43 704
8086.28 705
8087.13 708
8087.98 734
8088.82 717
8089.67 715
8090.52 719
8091.37 759
8092.22 726
8093.07 715
8093.92 729
8094.77 675
8095.62 686
8096.46 695
8097.31 665
8098.16 692
8099.01 702
8099.86 741
8100.71 697
8101.56 714
8102.41 730
8103.26 714
8104.11 716
8104.96 817
8105.81 765
8106.66 737
8107.51 702
8108.36 727
8109.21 718
8110.06 710
8110.91 744
8111.76 717
8112.61 687
8113.46 751
8114.31 680
8115.16 631
8116.01 678
8116.86 716
8117.71 784
8118.56 742
8119.41 772
8120.26 840
8121.11 782
8121.96 727
8122.81 778
8123.66 791
8124.51 821
8125.36 770
8126.21 777
8127.06 766
8127.91 769
8128.76 790
8129.61 791
8130.46 796
8131.31 750
8132.17 839
8133.02 860
8133.87 875
8134.72 853
8135.57 829
8136.42 891
8137.27 881
8138.12 853
8138.97 815
8139.83 871
8140.68 931
8141.53 921
8142.38 948
8143.23 1013
8144.08 991
8144.94 983
8145.79 980
8146.64 985
8147.49 965
8148.34 945
8149.19 989
8150.05 1008
8150.90 1055
8151.75 1068
8152.60 1185
8153.45 1304
8154.31 1300
8155.16 1315
8156.01 1309
8156.86 1058
8157.71 1026
8158.57 1014
8159.42 1013
8160.27 968
8161.12 826
8161.98 816
8162.83 830
8163.68 843
8164.53 847
8165.39 749
8166.24 815
8167.09 861
8167.95 897
8168.80 934
8169.65 925
8170.50 882
8171.36 861
8172.21 832
8173.06 833
8173.92 866
8174.77 822
8175.62 778
8176.48 754
8177.33 835
8178.18 799
8179.04 782
8179.89 764
8180.74 680
8181.60 689
8182.45 725
8183.30 783
8184.16 750
8185.01 753
8185.86 786
8186.72 746
8187.57 683
8188.43 708
8189.28 707
8190.13 722
8190.99 732
8191.84 760
8192.70 779
8193.55 700
8194.40 691
8195.26 670
8196.11 774
8196.97 735
8197.82 735
8198.68 780
8199.53 706
8200.39 668
8201.24 706
8202.09 731
8202.95 779
8203.80 715
8204.66 672
8205.51 710
8206.37 732
8207.22 763
8208.08 685
8208.93 687
8209.79 698
8210.64 680
8211.50 715
8212.35 757
8213.21 759
8214.06 774
8214.92 745
8215.77 700
8216.63 749
8217.49 755
8218.34 761
8219.20 771
8220.05 718
8220.91 743
8221.76 763
8222.62 734
8223.47 728
8224.33 729
8225.19 753
8226.04 808
8226.90 719
8227.75 732
8228.61 757
8229.47 685
8230.32 722
8231.18 716
8232.03 729
8232.89 697
8233.75 694
8234.60 665
8235.46 622
8236.32 664
8237.17 710
8238.03 671
8238.88 687
8239.74 713
8240.60 706
8241.45 718
8242.31 675
8243.17 684
8244.02 681
8244.88 704
8245.74 642
8246.60 739
8247.45 698
8248.31 737
8249.17 695
8250.02 726
8250.88 721
8251.74 659
8252.59 711
8253.45 729
8254.31 693
8255.17 691
8256.02 716
8256.88 638
8257.74 685
8258.60 667
8259.45 651
8260.31 709
8261.17 703
8262.03 696
8262.89 712
8263.74 703
8264.60 705
8265.46 720
8266.32 735
8267.17 687
8268.03 689
8268.89 704
8269.75 638
8270.61 728
8271.47 696
8272.32 717
8273.18 686
8274.04 687
8274.90 660
8275.76 752
8276.62 667
8277.47 682
8278.33 705
8279.19 708
8280.05 758
8280.91 679
8281.77 708
8282.63 674
8283.48 666
8284.34 735
8285.20 707
8286.06 748
8286.92 755
8287.78 740
8288.64 735
8289.50 694
8290.36 717
8291.22 673
8292.08 764
8292.94 751
8293.79 741
8294.65 762
8295.51 801
8296.37 798
8297.23 740
8298.09 715
8298.95 751
8299.81 774
8300.67 743
8301.53 821
8302.39 821
8303.25 800
8304.11 791
8304.97 756
8305.83 776
8306.69 830
8307.55 815
8308.41 825
8309.27 816
8310.13 833
8310.99 856
8311.85 870
8312.71 874
8313.57 844
8314.43 906
8315.29 921
8316.15 835
8317.01 845
8317.88 906
8318.74 878
8319.60 859
8320.46 800
8321.32 719
8322.18 737
8323.04 773
8323.90 754
8324.76 755
8325.62 720
8326.48 796
8327.34 792
8328.21 779
8329.07 789
8329.93 739
8330.79 810
8331.65 758
8332.51 776
8333.37 772
8334.24 755
8335.10 766
8335.96 724
8336.82 737
8337.68 771
8338.54 794
8339.41 763
8340.27 826
8341.13 804
8341.99 828
8342.85 858
8343.71 886
8344.58 837
8345.44 792
8346.30 850
8347.16 789
8348.02 818
8348.89 815
8349.75 814
8350.61 753
8351.47 783
8352.34 773
8353.20 781
8354.06 779
8354.92 801
8355.79 827
8356.65 791
8357.51 810
8358.37 799
8359.24 777
8360.10 803
8360.96 809
8361.83 850
8362.69 839
8363.55 787
8364.41 803
8365.28 789
8366.14 844
8367.00 799
8367.87 765
8368.73 799
8369.59 834
8370.46 780
8371.32 862
8372.18 814
8373.05 879
8373.91 864
8374.77 878
8375.64 836
8376.50 787
8377.37 814
8378.23 858
8379.09 847
8379.96 871
8380.82 888
8381.68 843
8382.55 836
8383.41 912
8384.28 894
8385.14 874
8386.01 932
8386.87 941
8387.73 858
8388.60 876
8389.46 870
8390.33 883
8391.19 873
8392.06 892
8392.92 879
8393.78 860
8394.65 862
8395.51 952
8396.38 900
8397.24 907
8398.11 937
8398.97 959
8399.84 985
8400.70 917
8401.57 888
8402.43 908
8403.30 911
8404.16 932
8405.03 964
8405.89 919
8406.76 942
8407.62 959
8408.49 950
8409.35 936
8410.22 912
8411.08 939
8411.95 991
8412.82 1053
8413.68 1015
8414.55 944
8415.41 932
8416.28 964
8417.14 954
8418.01 1029
8418.88 1050
8419.74 1066
8420.61 1080
8421.47 1103
8422.34 1078
8423.21 1121
8424.07 1158
8424.94 1219
8425.80 1185
8426.67 1131
8427.54 1153
8428.40 1236
8429.27 1265
8430.14 1206
8431.00 1195
8431.87 1213
8432.74 1173
8433.60 1255
8434.47 1205
8435.34 1236
8436.20 1298
8437.07 1308
8437.94 1372
8438.80 1362
8439.67 1456
8440.54 1555
8441.40 1534
8442.27 1562
8443.14 1580
8444.00 1531
8444.87 1544
8445.74 1537
8446.61 1482
8447.47 1499
8448.34 1464
8449.21 1583
8450.08 1659
8450.94 1780
8451.81 1987
8452.68 2326
8453.55 2617
8454.41 2966
8455.28 3013
8456.15 3157
8457.02 3176
8457.88 3139
8458.75 3066
8459.62 2752
8460.49 2497
8461.36 2360
8462.22 2206
8463.09 2086
8463.96 2096
8464.83 2268
8465.70 2724
8466.57 3213
8467.43 3772
8468.30 4304
8469.17 4897
8470.04 5117
8470.91 4895
8471.78 4648
8472.65 4074
8473.51 3605
8474.38 3095
8475.25 2684
8476.12 2371
8476.99 2063
8477.86 1802
8478.73 1706
8479.60 1585
8480.46 1513
8481.33 1406
8482.20 1396
8483.07 1440
8483.94 1378
8484.81 1312
8485.68 1336
8486.55 1345
8487.42 1324
8488.29 1238
8489.16 1256
8490.03 1309
8490.90 1390
8491.77 1374
8492.64 1325
8493.51 1416
8494.37 1357
8495.24 1360
8496.11 1381
8496.98 1400
8497.85 1407
8498.72 1356
8499.59 1265
8500.46 1197
8501.33 1350
8502.20 1274
8503.07 1300
8503.94 1289
8504.82 1401
8505.69 1489
8506.56 1542
8507.43 1558
8508.30 1598
8509.17 1525
8510.04 1495
8510.91 1461
8511.78 1336
8512.65 1351
8513.52 1300
8514.39 1294
8515.26 1290
8516.13 1258
8517.00 1260
8517.87 1300
8518.75 1193
8519.62 1262
8520.49 1251
8521.36 1237
8522.23 1245
8523.10 1254
8523.97 1246
8524.84 1247
8525.71 1259
8526.59 1326
8527.46 1316
8528.33 1377
8529.20 1349
8530.07 1405
8530.94 1409
8531.82 1383
8532.69 1443
8533.56 1373
8534.43 1448
8535.30 1380
8536.17 1445
8537.05 1394
8537.92 1384
8538.79 1370
8539.66 1308
8540.53 1281
8541.41 1264
8542.28 1318
8543.15 1253
8544.02 1327
8544.90 1347
8545.77 1308
8546.64 1302
8547.51 1331
8548.39 1344
8549.26 1359
8550.13 1384
8551.00 1397
8551.88 1382
8552.75 1530
8553.62 1520
8554.49 1536
8555.37 1495
8556.24 1441
8557.11 1397
8557.99 1254
8558.86 1244
8559.73 1148
8560.60 1035
8561.48 1099
8562.35 1088
8563.22 1105
8564.10 1034
8564.97 1066
8565.84 1057
8566.72 1037
8567.59 992
8568.46 1015
8569.34 998
8570.21 1081
8571.09 1025
8571.96 976
8572.83 969
8573.71 996
8574.58 980
8575.45 987
8576.33 945
8577.20 906
8578.08 945
8578.95 953
8579.82 904
8580.70 954
8581.57 991
8582.45 927
8583.32 936
8584.20 952
8585.07 949
8585.94 957
8586.82 931
8587.69 925
8588.57 950
8589.44 973
8590.32 934
8591.19 899
8592.07 876
8592.94 893
8593.82 896
8594.69 902
8595.57 871
8596.44 919
8597.32 896
8598.19 899
8599.07 962
8599.94 963
8600.82 931
8601.69 906
8602.57 900
8603.44 913
8604.32 905
8605.19 902
8606.07 927
8606.94 934
8607.82 929
8608.69 882
8609.57 886
8610.45 853
8611.32 862
8612.20 855
8613.07 920
8613.95 950
8614.82 961
8615.70 884
8616.58 864
8617.45 959
8618.33 914
8619.21 892
8620.08 853
8620.96 840
8621.83 854
8622.71 930
8623.59 889
8624.46 904
8625.34 945
8626.22 985
8627.09 881
8627.97 850
8628.85 917
8629.72 943
8630.60 994
8631.48 947
8632.35 965
8633.23 894
8634.11 938
8634.98 934
8635.86 932
8636.74 910
8637.61 957
8638.49 914
8639.37 951
8640.24 1016
8641.12 1017
8642.00 1034
8642.88 1009
8643.75 999
8644.63 1000
8645.51 1011
8646.39 1004
8647.26 926
8648.14 947
8649.02 980
8649.90 963
8650.77 877
8651.65 883
8652.53 906
8653.41 901
8654.29 939
8655.16 947
8656.04 966
8656.92 962
8657.80 954
8658.68 982
8659.55 1026
8660.43 956
8661.31 911
8662.19 934
8663.07 894
8663.95 960
8664.82 945
8665.70 998
8666.58 955
8667.46 980
8668.34 1042
8669.22 1065
8670.10 1222
8670.97 1221
8671.85 1184
8672.73 1202
8673.61 1194
8674.49 1208
8675.37 1210
8676.25 1108
8677.13 1149
8678.01 1093
8678.88 1065
8679.76 1008
8680.64 967
8681.52 970
8682.40 971
8683.28 939
8684.16 923
8685.04 1038
8685.92 1033
8686.80 1080
8687.68 1186
8688.56 1243
8689.44 1397
8690.32 1614
8691.20 1750
8692.08 1788
8692.96 1710
8693.84 1767
8694.72 1636
8695.60 1480
8696.48 1398
8697.36 1293
8698.24 1114
8699.12 1007
8700.00 956
8700.88 917
8701.76 896
8702.64 863
8703.52 847
8704.40 898
8705.28 879
8706.16 878
8707.04 845
8707.92 828
8708.80 818
8709.68 782
8710.56 814
8711.44 825
8712.33 803
8713.21 839
8714.09 788
8714.97 817
8715.85 770
8716.73 843
8717.61 837
8718.49 827
8719.37 811
8720.25 865
8721.14 792
8722.02 860
8722.90 835
8723.78 842
8724.66 882
8725.54 845
8726.42 874
8727.31 902
8728.19 952
8729.07 938
8729.95 932
8730.83 930
8731.72 882
8732.60 856
8733.48 871
8734.36 872
8735.24 869
8736.12 791
8737.01 774
8737.89 786
8738.77 784
8739.65 723
8740.54 732
8741.42 769
8742.30 722
8743.18 769
8744.07 736
8744.95 806
8745.83 811
8746.71 772
8747.60 809
8748.48 790
8749.36 747
8750.24 752
8751.13 764
8752.01 787
8752.89 848
8753.77 843
8754.66 821
8755.54 814
8756.42 871
8757.31 889
8758.19 902
8759.07 864
8759.96 855
8760.84 784
8761.72 813
8762.61 779
8763.49 824
8764.37 844
8765.26 852
8766.14 909
8767.02 828
8767.91 887
8768.79 884
8769.68 928
8770.56 837
8771.44 812
8772.33 860
8773.21 820
8774.09 784
8774.98 745
8775.86 763
8776.75 773
8777.63 773
8778.52 699
8779.40 693
8780.28 707
8781.17 764
8782.05 783
8782.94 743
8783.82 720
8784.71 730
8785.59 719
8786.47 734
8787.36 732
8788.24 693
8789.13 738
8790.01 736
8790.90 753
8791.78 716
8792.67 759
8793.55 773
8794.44 800
8795.32 787
8796.21 777
8797.09 747
8797.98 726
8798.86 787
8799.75 768
8800.63 759
8801.52 773
8802.41 729
8803.29 805
8804.18 740
8805.06 710
8805.95 746
8806.83 670
8807.72 687
8808.60 715
8809.49 718
8810.38 666
8811.26 692
8812.15 739
8813.03 693
8813.92 673
8814.81 650
8815.69 677
8816.58 742
8817.46 731
8818.35 654
8819.24 716
8820.12 697
8821.01 713
8821.89 694
8822.78 683
8823.67 676
8824.55 676
8825.44 708
8826.33 672
8827.21 711
8828.10 684
8828.99 635
8829.87 703
8830.76 682
8831.65 711
8832.53 687
8833.42 717
8834.31 691
8835.20 629
8836.08 683
8836.97 635
8837.86 638
8838.74 598
8839.63 629
8840.52 658
8841.41 667
8842.29 635
8843.18 656
8844.07 621
8844.96 579
8845.84 593
8846.73 595
8847.62 619
8848.51 622
8849.39 592
8850.28 604
8851.17 625
8852.06 639
8852.95 679
8853.83 569
8854.72 602
8855.61 629
8856.50 597
8857.39 590
8858.27 598
8859.16 672
8860.05 626
8860.94 604
8861.83 562
8862.72 629
8863.60 639
8864.49 620
8865.38 589
8866.27 596
8867.16 596
8868.05 628
8868.94 596
8869.83 619
8870.71 630
8871.60 617
8872.49 608
8873.38 610
8874.27 602
8875.16 575
8876.05 594
8876.94 604
8877.83 564
8878.72 533
8879.60 621
8880.49 592
8881.38 559
8882.27 537
8883.16 549
8884.05 546
8884.94 561
8885.83 553
8886.72 555
8887.61 536
8888.50 571
8889.39 566
8890.28 559
8891.17 609
8892.06 557
8892.95 590
8893.84 546
8894.73 580
8895.62 594
8896.51 598
8897.40 588
8898.29 543
8899.18 605
8900.07 562
8900.96 528
8901.85 521
8902.74 581
8903.63 539
8904.52 561
8905.41 593
8906.30 582
8907.19 599
8908.08 609
8908.98 553
8909.87 557
8910.76 561
8911.65 581
8912.54 569
8913.43 571
8914.32 560
8915.21 554
8916.10 554
8916.99 589
8917.89 585
8918.78 558
8919.67 558
8920.56 561
8921.45 577
8922.34 573
8923.23 540
8924.13 541
8925.02 497
8925.91 543
8926.80 537
8927.69 562
8928.58 581
8929.48 522
8930.37 511
8931.26 558
8932.15 560
8933.04 577
8933.93 570
8934.83 564
8935.72 565
8936.61 540
8937.50 494
8938.40 532
8939.29 521
8940.18 549
8941.07 541
8941.96 510
8942.86 538
8943.75 507
8944.64 511
8945.53 511
8946.43 566
8947.32 585
8948.21 594
8949.11 554
8950.00 531
8950.89 556
8951.78 549
8952.68 537
8953.57 526
8954.46 494
8955.36 514
8956.25 564
8957.14 542
8958.04 565
8958.93 603
8959.82 611
8960.72 579
8961.61 534
8962.50 522
8963.40 532
8964.29 558
8965.18 584
8966.08 564
8966.97 540
8967.86 569
8968.76 572
8969.65 593
8970.54 573
8971.44 535
8972.33 543
8973.23 520
8974.12 537
8975.01 485
8975.91 557
8976.80 523
8977.70 541
8978.59 577
8979.49 565
8980.38 500
8981.27 476
8982.17 512
8983.06 530
8983.96 532
8984.85 542
8985.75 538
8986.64 546
8987.54 552
8988.43 514
8989.33 506
8990.22 551
8991.12 524
8992.01 528
8992.90 490
8993.80 475
8994.69 512
8995.59 509
8996.49 527
8997.38 562
8998.28 562
8999.17 512
9000.07 497
9000.96 502
9001.86 515
9002.75 542
9003.65 513
9004.54 499
9005.44 452
9006.33 460
9007.23 457
9008.13 496
9009.02 522
9009.92 516
9010.81 468
9011.71 493
9012.60 498
9013.50 496
9014.40 491
9015.29 491
9016.19 505
9017.09 539
9017.98 562
9018.88 506
9019.77 507
9020.67 473
9021.57 505
9022.46 473
9023.36 514
9024.26 515
9025.15 522
9026.05 536
9026.95 550
9027.84 550
9028.74 488
9029.64 557
9030.53 569
9031.43 462
9032.33 512
9033.22 525
9034.12 519
9035.02 519
9035.91 540
9036.81 522
9037.71 499
9038.61 512
9039.50 516
9040.40 529
9041.30 480
9042.20 565
9043.09 542
9043.99 502
9044.89 475
9045.79 456
9046.68 494
9047.58 484
9048.48 517
9049.38 511
9050.27 550
9051.17 533
9052.07 538
9052.97 528
9053.87 526
9054.76 483
9055.66 492
9056.56 503
9057.46 475
9058.36 453
9059.25 436
9060.15 487
9061.05 499
9061.95 476
9062.85 513
9063.75 473
9064.64 522
9065.54 506
9066.44 501
9067.34 497
9068.24 532
9069.14 439
9070.04 455
9070.94 494
9071.83 498
9072.73 510
9073.63 453
9074.53 494
9075.43 474
9076.33 498
9077.23 505
9078.13 463
9079.03 468
9079.93 508
9080.83 518
9081.72 493
9082.62 543
9083.52 546
9084.42 484
9085.32 497
9086.22 472
9087.12 497
9088.02 499
9088.92 508
9089.82 486
9090.72 560
9091.62 501
9092.52 487
9093.42 504
9094.32 526
9095.22 524
9096.12 489
9097.02 471
9097.92 471
9098.82 478
9099.72 477
9100.62 477
9101.52 515
9102.42 521
9103.32 507
9104.22 499
9105.12 481
9106.02 503
9106.92 463
9107.83 484
9108.73 488
9109.63 456
9110.53 520
9111.43 529
9112.33 500
9113.23 451
9114.13 460
9115.03 462
9115.93 517
9116.83 472
9117.74 494
9118.64 451
9119.54 529
9120.44 537
9121.34 505
9122.24 484
9123.14 488
9124.04 490
9124.95 492
9125.85 499
9126.75 474
9127.65 494
9128.55 489
9129.45 492
9130.36 450
9131.26 465
9132.16 454
9133.06 457
9133.96 499
9134.87 470
9135.77 488
9136.67 570
9137.57 505
9138.47 525
9139.38 500
9140.28 498
9141.18 527
9142.08 535
9142.99 493
9143.89 439
9144.79 451
9145.69 488
9146.60 492
9147.50 480
9148.40 435
9149.30 452
9150.21 498
9151.11 513
9152.01 505
9152.92 465
9153.82 520
9154.72 524
9155.62 452
9156.53 504
9157.43 528
9158.33 495
9159.24 426
9160.14 482
9161.04 408
9161.95 407
9162.85 438
9163.75 441
9164.66 513
9165.56 497
9166.46 495
9167.37 484
9168.27 455
9169.17 474
9170.08 523
9170.98 499
9171.89 491
9172.79 455
9173.69 482
9174.60 468
9175.50 507
9176.41 483
9177.31 498
9178.21 507
9179.12 477
9180.02 483
9180.93 432
9181.83 451
9182.74 473
9183.64 492
9184.54 473
9185.45 483
9186.35 514
9187.26 509
9188.16 461
9189.07 478
9189.97 458
9190.88 531
9191.78 543
9192.69 478
9193.59 492
9194.50 569
9195.40 530
9196.31 547
9197.21 573
9198.12 557
9199.02 578
9199.93 571
9200.83 595
9201.74 532
9202.64 582
9203.55 530
9204.45 521
9205.36 520
9206.26 507
9207.17 490
9208.08 459
9208.98 540
9209.89 490
9210.79 493
9211.70 460
9212.60 488
9213.51 478
9214.42 547
9215.32 513
9216.23 478
9217.13 471
9218.04 480
9218.95 464
9219.85 499
9220.76 533
9221.66 556
9222.57 499
9223.48 454
9224.38 492
9225.29 435
9226.20 434
9227.10 455
9228.01 486
9228.92 498
9229.82 517
9230.73 459
9231.64 459
9232.54 419
9233.45 473
9234.36 459
9235.26 431
9236.17 465
9237.08 477
9237.99 457
9238.89 494
9239.80 482
9240.71 442
9241.61 430
9242.52 413
9243.43 439
9244.34 439
9245.24 454
9246.15 458
9247.06 472
9247.97 452
9248.87 474
9249.78 464
9250.69 467
9251.60 489
9252.50 462
9253.41 422
9254.32 439
9255.23 455
9256.14 433
9257.04 461
9257.95 409
9258.86 421
9259.77 484
9260.68 487
9261.59 460
9262.49 478
9263.40 459
9264.31 470
9265.22 426
9266.13 417
9267.04 447
9267.94 464
9268.85 487
9269.76 481
9270.67 506
9271.58 437
9272.49 485
9273.40 424
9274.31 464
9275.21 422
9276.12 498
9277.03 486
9277.94 492
9278.85 479
9279.76 448
9280.67 430
9281.58 447
9282.49 467
9283.40 468
9284.31 459
9285.22 438
9286.12 492
9287.03 434
9287.94 525
9288.85 490
9289.76 492
9290.67 453
9291.58 445
9292.49 463
9293.40 449
9294.31 442
9295.22 473
9296.13 473
9297.04 469
9297.95 478
9298.86 426
9299.77 467
9300.68 477
9301.59 542
9302.50 449
9303.41 457
9304.32 459
9305.23 524
9306.14 556
9307.05 500
9307.96 541
9308.88 505
9309.79 538
9310.70 514
9311.61 503
9312.52 510
9313.43 539
9314.34 461
9315.25 474
9316.16 448
9317.07 486
9317.98 521
9318.89 516
9319.81 451
9320.72 446
9321.63 447
9322.54 450
9323.45 488
9324.36 476
9325.27 502
9326.18 479
9327.10 471
9328.01 419
9328.92 431
9329.83 458
9330.74 476
9331.65 437
9332.57 471
9333.48 484
9334.39 469
9335.30 492
9336.21 463
9337.12 457
9338.04 506
9338.95 559
9339.86 550
9340.77 523
9341.69 455
9342.60 484
9343.51 494
9344.42 557
9345.33 497
9346.25 435
9347.16 466
9348.07 484
9348.98 474
9349.90 415
9350.81 438
9351.72 471
9352.63 463
9353.55 448
9354.46 516
9355.37 530
9356.29 492
9357.20 443
9358.11 480
9359.02 489
9359.94 519
9360.85 465
9361.76 462
9362.68 457
9363.59 489
9364.50 490
9365.42 512
9366.33 486
9367.24 459
9368.16 463
9369.07 484
9369.98 520
9370.90 434
9371.81 460
9372.73 484
9373.64 496
9374.55 515
9375.47 513
9376.38 496
9377.29 549
9378.21 553
9379.12 488
9380.04 556
9380.95 541
9381.86 538
9382.78 537
9383.69 502
9384.61 464
9385.52 477
9386.44 562
9387.35 583
9388.26 620
9389.18 619
9390.09 655
9391.01 658
9391.92 647
9392.84 667
9393.75 686
9394.67 632
9395.58 643
9396.50 554
9397.41 589
9398.33 543
9399.24 545
9400.16 521
9401.07 561
9401.99 557
9402.90 571
9403.82 506
9404.73 562
9405.65 524
9406.56 532
9407.48 526
9408.39 515
9409.31 515
9410.22 536
9411.14 550
9412.06 534
9412.97 539
9413.89 514
9414.80 544
9415.72 523
9416.63 555
9417.55 554
9418.47 540
9419.38 539
9420.30 532
9421.21 504
9422.13 548
9423.05 601
9423.96 547
9424.88 568
9425.80 534
9426.71 564
9427.63 570
9428.54 573
9429.46 535
9430.38 540
9431.29 585
9432.21 572
9433.13 577
9434.04 602
9434.96 615
9435.88 566
9436.79 600
9437.71 627
9438.63 573
9439.55 594
9440.46 607
9441.38 615
9442.30 562
9443.21 612
9444.13 599
9445.05 608
9445.96 560
9446.88 569
9447.80 630
9448.72 678
9449.63 703
9450.55 769
9451.47 762
9452.39 841
9453.30 821
9454.22 850
9455.14 728
9456.06 729
9456.98 622
9457.89 670
9458.81 608
9459.73 632
9460.65 664
9461.57 616
9462.48 564
9463.40 519
9464.32 613
9465.24 588
9466.16 565
9467.07 613
9467.99 584
9468.91 583
9469.83 592
9470.75 584
9471.67 621
9472.58 609
9473.50 582
9474.42 606
9475.34 612
9476.26 586
9477.18 589
9478.10 628
9479.02 644
9479.93 636
9480.85 622
9481.77 620
9482.69 622
9483.61 627
9484.53 623
9485.45 638
9486.37 606
9487.29 610
9488.21 606
9489.13 594
9490.05 628
9490.97 615
9491.88 585
9492.80 621
9493.72 546
9494.64 539
9495.56 587
9496.48 588
9497.40 606
9498.32 606
9499.24 545
9500.16 612
9501.08 603
9502.00 594
9502.92 583
9503.84 599
9504.76 630
9505.68 621
9506.60 591
9507.52 627
9508.44 619
9509.36 656
9510.28 672
9511.20 681
9512.12 673
9513.05 684
9513.97 738
9514.89 707
9515.81 718
9516.73 713
9517.65 738
9518.57 710
9519.49 682
9520.41 759
9521.33 674
9522.25 752
9523.17 726
9524.09 772
9525.02 743
9525.94 785
9526.86 882
9527.78 921
9528.70 1022
9529.62 1189
9530.54 1192
9531.46 1257
9532.39 1205
9533.31 1145
9534.23 1121
9535.15 1087
9536.07 1042
9536.99 963
9537.92 892
9538.84 853
9539.76 755
9540.68 778
9541.60 721
9542.53 694
9543.45 693
9544.37 693
9545.29 660
9546.21 619
9547.14 614
9548.06 670
9548.98 707
9549.90 667
9550.82 638
9551.75 616
9552.67 665
9553.59 706
9554.51 628
9555.44 743
9556.36 746
9557.28 732
9558.21 733
9559.13 732
9560.05 717
9560.97 738
9561.90 716
9562.82 675
9563.74 662
9564.67 705
9565.59 699
9566.51 644
9567.43 563
9568.36 612
9569.28 686
9570.20 705
9571.13 703
9572.05 644
9572.97 637
9573.90 672
9574.82 643
9575.74 611
9576.67 645
9577.59 661
9578.52 691
9579.44 645
9580.36 622
9581.29 646
9582.21 638
9583.13 622
9584.06 575
9584.98 669
9585.91 691
9586.83 657
9587.76 636
9588.68 657
9589.60 715
9590.53 695
9591.45 705
9592.38 671
9593.30 657
9594.23 654
9595.15 674
9596.07 648
9597.00 704
9597.92 736
9598.85 690
9599.77 710
9600.70 689
9601.62 671
9602.55 741
9603.47 716
9604.40 727
9605.32 731
9606.25 731
9607.17 750
9608.10 740
9609.02 710
9609.95 734
9610.87 784
9611.80 774
9612.72 774
9613.65 719
9614.57 757
9615.50 773
9616.43 738
9617.35 762
9618.28 781
9619.20 768
9620.13 822
9621.05 797
9621.98 770
9622.91 789
9623.83 804
9624.76 827
9625.68 771
9626.61 836
9627.54 776
9628.46 854
9629.39 933
9630.31 887
9631.24 931
9632.17 925
9633.09 989
9634.02 1002
9634.95 957
9635.87 936
9636.80 971
9637.72 964
9638.65 975
9639.58 988
9640.50 1008
9641.43 1023
9642.36 1025
9643.28 1010
9644.21 1053
9645.14 1157
9646.07 1303
9646.99 1340
9647.92 1450
9648.85 1440
9649.77 1404
9650.70 1431
9651.63 1234
9652.56 1126
9653.48 1076
9654.41 1041
9655.34 1049
9656.26 1001
9657.19 963
9658.12 974
9659.05 938
9659.98 958
9660.90 914
9661.83 883
9662.76 924
9663.69 909
9664.61 950
9665.54 977
9666.47 972
9667.40 968
9668.33 1114
9669.25 1098
9670.18 997
9671.11 990
9672.04 1036
9672.97 1078
9673.89 1031
9674.82 1089
9675.75 1069
9676.68 1108
9677.61 1135
9678.54 1114
9679.47 1095
9680.39 1160
9681.32 1080
9682.25 1101
9683.18 1080
9684.11 1106
9685.04 1181
9685.97 1255
9686.90 1240
9687.82 1296
9688.75 1242
9689.68 1248
9690.61 1342
9691.54 1272
9692.47 1285
9693.40 1221
9694.33 1332
9695.26 1482
9696.19 1452
9697.12 1494
9698.05 1551
9698.98 1504
9699.90 1498
9700.83 1334
9701.76 1304
9702.69 1285
9703.62 1250
9704.55 1129
9705.48 1148
9706.41 1132
9707.34 1079
9708.27 1066
9709.20 1026
9710.13 1011
9711.06 1008
9711.99 1089
9712.92 1111
9713.85 1050
9714.78 1029
9715.71 1067
9716.64 1082
9717.57 1071
9718.50 1040
9719.44 950
9720.37 986
9721.30 989
9722.23 925
9723.16 940
9724.09 960
9725.02 999
9725.95 965
9726.88 1007
9727.81 996
9728.74 984
9729.67 1014
9730.60 1069
9731.54 1035
9732.47 1052
9733.40 1061
9734.33 1014
9735.26 1090
9736.19 1029
9737.12 1026
9738.05 1005
9738.99 968
9739.92 976
9740.85 910
9741.78 921
9742.71 977
9743.64 1004
9744.57 985
9745.51 989
9746.44 954
9747.37 936
9748.30 946
9749.23 983
9750.17 1000
9751.10 991
9752.03 983
9752.96 1039
9753.89 1078
9754.83 1007
9755.76 1020
9756.69 1087
9757.62 1094
9758.56 1052
9759.49 1126
9760.42 1121
9761.35 1137
9762.29 1093
9763.22 1077
9764.15 1128
9765.08 1174
9766.02 1145
9766.95 1097
9767.88 1177
9768.81 1171
9769.75 1169
9770.68 1135
9771.61 1199
9772.55 1239
9773.48 1278
9774.41 1361
9775.35 1473
9776.28 1542
9777.21 1618
9778.14 1628
9779.08 1670
9780.01 1582
9780.94 1582
9781.88 1555
9782.81 1535
9783.75 1542
9784.68 1477
9785.61 1400
9786.55 1281
9787.48 1255
9788.41 1157
9789.35 1198
9790.28 1156
9791.22 1227
9792.15 1168
9793.08 1167
9794.02 1248
9794.95 1324
9795.89 1411
9796.82 1428
9797.75 1343
9798.69 1356
9799.62 1357
9800.56 1257
9801.49 1103
9802.43 1067
9803.36 1018
9804.29 966
9805.23 985
9806.16 975
9807.10 975
9808.03 898
9808.97 865
9809.90 905
9810.84 882
9811.77 888
9812.71 875
9813.64 809
9814.58 813
9815.51 852
9816.45 915
9817.38 884
9818.32 848
9819.25 878
9820.19 879
9821.12 921
9822.06 808
9822.99 838
9823.93 851
9824.87 861
9825.80 795
9826.74 860
9827.67 849
9828.61 769
9829.54 874
9830.48 867
9831.42 823
9832.35 748
9833.29 794
9834.22 772
9835.16 858
9836.10 785
9837.03 874
9837.97 864
9838.90 818
9839.84 839
9840.78 799
9841.71 871
9842.65 844
9843.59 801
9844.52 868
9845.46 871
9846.40 812
9847.33 870
9848.27 874
9849.20 834
9850.14 817
9851.08 844
9852.02 864
9852.95 807
9853.89 850
9854.83 873
9855.76 890
9856.70 932
9857.64 898
9858.57 897
9859.51 852
9860.45 870
9861.39 898
9862.32 909
9863.26 857
9864.20 807
9865.14 792
9866.07 758
9867.01 775
9867.95 809
9868.89 779
9869.82 783
9870.76 799
9871.70 812
9872.64 771
9873.57 801
9874.51 795
9875.45 836
9876.39 832
9877.33 843
9878.26 806
9879.20 780
9880.14 820
9881.08 800
9882.02 766
9882.96 804
9883.89 763
9884.83 749
9885.77 719
9886.71 745
9887.65 753
9888.59 730
9889.52 740
9890.46 686
9891.40 737
9892.34 723
9893.28 703
9894.22 674
9895.16 699
9896.10 779
9897.03 718
9897.97 747
9898.91 759
9899.85 685
9900.79 687
9901.73 695
9902.67 738
9903.61 721
9904.55 740
9905.49 759
9906.43 826
9907.37 779
9908.31 753
9909.25 747
9910.18 747
9911.12 782
9912.06 781
9913.00 763
9913.94 768
9914.88 746
9915.82 741
9916.76 774
9917.70 777
9918.64 783
9919.58 819
9920.52 848
9921.46 1052
9922.40 1161
9923.34 1298
9924.28 1464
9925.22 1569
9926.16 1688
9927.10 1663
9928.05 1544
9928.99 1431
9929.93 1381
9930.87 1352
9931.81 1167
9932.75 981
9933.69 956
9934.63 831
9935.57 800
9936.51 753
9937.45 758
9938.39 765
9939.33 773
9940.27 692
9941.22 700
9942.16 766
9943.10 750
9944.04 762
9944.98 716
9945.92 689
9946.86 725
9947.80 751
9948.75 774
9949.69 743
9950.63 702
9951.57 696
9952.51 692
9953.45 675
9954.40 678
9955.34 662
9956.28 725
9957.22 679
9958.16 673
9959.10 663
9960.05 676
9960.99 698
9961.93 694
9962.87 693
9963.81 682
9964.76 685
9965.70 729
9966.64 692
9967.58 711
9968.53 681
9969.47 677
9970.41 735
9971.35 667
9972.30 594
9973.24 614
9974.18 636
9975.12 605
9976.07 627
9977.01 590
9977.95 595
9978.89 592
9979.84 596
9980.78 605
9981.72 557
9982.67 583
9983.61 635
9984.55 657
9985.50 591
9986.44 609
9987.38 609
9988.33 583
9989.27 617
9990.21 614
9991.16 573
9992.10 578
9993.04 587
9993.99 610
9994.93 644
9995.87 637
9996.82 612
9997.76 615
9998.70 619
9999.65 640
10000.59 648
10001.54 711
10002.48 647
10003.42 627
10004.37 627
10005.31 628
10006.26 580
10007.20 584
10008.14 573
10009.09 588
10010.03 604
10010.98 642
10011.92 621
10012.87 573
10013.81 585
10014.76 577
10015.70 560
10016.64 539
10017.59 579
10018.53 566
10019.48 578
10020.42 530
10021.37 517
10022.31 549
10023.26 528
10024.20 549
10025.15 575
10026.09 517
10027.04 549
10027.98 540
10028.93 527
10029.87 508
10030.82 483
10031.76 520
10032.71 558
10033.66 551
10034.60 491
10035.55 518
10036.49 485
10037.44 506
10038.38 511
10039.33 538
10040.27 553
10041.22 526
10042.17 546
10043.11 534
10044.06 535
10045.00 513
10045.95 545
10046.90 547
10047.84 516
10048.79 536
10049.73 509
10050.68 512
10051.63 496
10052.57 508
10053.52 498
10054.47 524
10055.41 534
10056.36 528
10057.31 514
10058.25 522
10059.20 520
10060.15 516
10061.09 541
10062.04 499
10062.99 546
10063.93 496
10064.88 506
10065.83 533
10066.77 507
10067.72 543
10068.67 500
10069.61 507
10070.56 493
10071.51 528
10072.46 537
10073.40 513
10074.35 499
10075.30 496
10076.25 526
10077.19 513
10078.14 517
10079.09 478
10080.04 468
10080.98 478
10081.93 489
10082.88 487
10083.83 491
10084.77 485
10085.72 478
10086.67 464
10087.62 505
10088.57 507
10089.51 483
10090.46 471
10091.41 471
10092.36 510
10093.31 474
10094.26 448
10095.20 488
10096.15 471
10097.10 495
10098.05 512
10099.00 474
10099.95 504
10100.89 456
10101.84 447
10102.79 497
10103.74 512
10104.69 495
10105.64 422
10106.59 476
10107.54 441
10108.49 438
10109.43 448
10110.38 498
10111.33 469
10112.28 507
10113.23 494
10114.18 451
10115.13 468
10116.08 501
10117.03 452
10117.98 444
10118.93 463
10119.88 451
10120.83 433
10121.78 450
10122.72 467
10123.67 465
10124.62 455
10125.57 421
10126.52 460
10127.47 470
10128.42 430
10129.37 415
10130.32 403
10131.27 473
10132.22 445
10133.17 433
10134.12 460
10135.07 459
10136.02 428
10136.97 454
10137.92 453
10138.88 451
10139.83 445
10140.78 473
10141.73 483
10142.68 469
10143.63 412
10144.58 485
10145.53 484
10146.48 456
10147.43 440
10148.38 472
10149.33 508
10150.28 491
10151.23 469
10152.19 480
10153.14 492
10154.09 449
10155.04 409
10155.99 439
10156.94 481
10157.89 414
10158.84 492
10159.80 483
10160.75 468
10161.70 429
10162.65 472
10163.60 503
10164.55 445
10165.50 476
10166.46 502
10167.41 446
10168.36 427
10169.31 476
10170.26 506
10171.21 495
10172.17 463
10173.12 453
10174.07 463
10175.02 453
10175.98 467
10176.93 535
10177.88 484
10178.83 487
10179.78 511
10180.74 515
10181.69 480
10182.64 460
10183.59 449
10184.55 444
10185.50 454
10186.45 457
10187.40 504
10188.36 471
10189.31 491
10190.26 479
10191.22 474
10192.17 511
10193.12 483
10194.07 438
10195.03 499
10195.98 556
10196.93 501
10197.89 500
10198.84 530
10199.79 548
10200.75 513
10201.70 510
10202.65 551
10203.61 583
10204.56 595
10205.51 641
10206.47 559
10207.42 579
10208.37 576
10209.33 578
10210.28 611
10211.24 559
10212.19 537
10213.14 509
10214.10 525
10215.05 526
10216.00 502
10216.96 535
10217.91 544
10218.87 512
10219.82 528
10220.78 506
10221.73 528
10222.68 519
10223.64 542
10224.59 510
10225.55 495
10226.50 534
10227.46 483
10228.41 503
10229.37 539
10230.32 588
10231.27 566
10232.23 640
10233.18 637
10234.14 669
10235.09 662
10236.05 638
10237.00 644
10237.96 641
10238.91 584
10239.87 566
10240.82 554
10241.78 525
10242.73 498
10243.69 511
10244.65 497
10245.60 490
10246.56 488
10247.51 426
10248.47 491
10249.42 482
10250.38 458
10251.33 461
10252.29 434
10253.25 487
10254.20 456
10255.16 460
10256.11 440
10257.07 480
10258.02 430
10258.98 424
10259.94 431
10260.89 445
10261.85 412
10262.81 467
10263.76 442
10264.72 440
10265.67 434
10266.63 447
10267.59 477
10268.54 463
10269.50 458
10270.46 432
10271.41 420
10272.37 439
10273.33 475
10274.28 447
10275.24 465
10276.20 443
10277.15 457
10278.11 473
10279.07 429
10280.02 436
10280.98 412
10281.94 391
10282.90 443
10283.85 452
10284.81 425
10285.77 420
10286.72 475
10287.68 496
10288.64 415
10289.60 463
10290.55 451
10291.51 423
10292.47 380
10293.43 431
10294.38 448
10295.34 448
10296.30 426
10297.26 442
10298.22 424
10299.17 447
10300.13 439
10301.09 459
10302.05 435
10303.01 421
10303.96 445
10304.92 483
10305.88 432
10306.84 401
10307.80 420
10308.75 434
10309.71 437
10310.67 415
10311.63 441
10312.59 401
10313.55 468
10314.51 424
10315.46 428
10316.42 463
10317.38 459
10318.34 423
10319.30 414
10320.26 439
10321.22 406
10322.18 444
10323.14 494
10324.09 442
10325.05 439
10326.01 435
10326.97 423
10327.93 458
10328.89 451
10329.85 468
10330.81 495
10331.77 423
10332.73 451
10333.69 479
10334.65 409
10335.61 399
10336.57 422
10337.53 427
10338.49 402
10339.45 422
10340.40 407
10341.36 408
10342.32 410
10343.28 426
10344.24 401
10345.20 414
10346.16 422
10347.12 444
10348.08 417
10349.05 434
10350.01 434
10350.97 430
10351.93 490
10352.89 460
10353.85 420
10354.81 456
10355.77 451
10356.73 465
10357.69 416
10358.65 413
10359.61 371
10360.57 425
10361.53 436
10362.49 429
10363.45 406
10364.41 382
10365.38 435
10366.34 404
10367.30 378
10368.26 381
10369.22 393
10370.18 416
10371.14 409
10372.10 403
10373.06 377
10374.03 395
10374.99 419
10375.95 457
10376.91 415
10377.87 383
10378.83 390
10379.80 384
10380.76 419
10381.72 390
10382.68 415
10383.64 418
10384.60 452
10385.57 396
10386.53 420
10387.49 435
10388.45 426
10389.41 457
10390.38 447
10391.34 400
10392.30 437
10393.26 455
10394.23 482
10395.19 413
10396.15 450
10397.11 416
10398.07 492
10399.04 473
10400.00 465
10400.96 448
10401.93 416
10402.89 462
10403.85 484
10404.81 482
10405.78 501
10406.74 494
10407.70 490
10408.67 447
10409.63 522
10410.59 482
10411.55 559
10412.52 543
10413.48 556
10414.44 640
10415.41 680
10416.37 717
10417.33 795
10418.30 783
10419.26 720
10420.22 719
10421.19 637
10422.15 609
10423.12 581
10424.08 488
10425.04 479
10426.01 486
10426.97 417
10427.93 395
10428.90 402
10429.86 446
10430.83 501
10431.79 435
10432.75 398
10433.72 437
10434.68 423
10435.65 420
10436.61 439
10437.58 401
10438.54 397
10439.50 391
10440.47 437
10441.43 423
10442.40 394
10443.36 395
10444.33 425
10445.29 412
10446.26 394
10447.22 383
10448.19 458
10449.15 428
10450.12 409
10451.08 412
10452.05 420
10453.01 417
10453.98 409
10454.94 422
10455.91 379
10456.87 431
10457.84 430
10458.80 409
10459.77 356
10460.73 395
10461.70 349
10462.66 382
10463.63 371
10464.59 376
10465.56 331
10466.53 380
10467.49 370
10468.46 342
10469.42 375
10470.39 362
10471.35 347
10472.32 415
10473.29 391
10474.25 347
10475.22 399
10476.18 365
10477.15 384
10478.12 380
10479.08 373
10480.05 352
10481.02 374
10481.98 386
10482.95 366
10483.91 358
10484.88 362
10485.85 417
10486.81 372
10487.78 361
10488.75 404
10489.71 408
10490.68 432
10491.65 413
10492.61 378
10493.58 398
10494.55 398
10495.52 393
10496.48 394
10497.45 386
10498.42 428
10499.38 355
10500.35 359
10501.32 375
10502.29 418
10503.25 374
10504.22 427
10505.19 388
10506.16 377
10507.12 365
10508.09 360
10509.06 416
10510.03 390
10510.99 398
10511.96 408
10512.93 395
10513.90 397
10514.87 398
10515.83 357
10516.80 385
10517.77 435
10518.74 412
10519.71 373
10520.67 341
10521.64 393
10522.61 368
10523.58 383
10524.55 359
10525.51 348
10526.48 378
10527.45 374
10528.42 368
10529.39 369
10530.36 359
10531.33 432
10532.29 370
10533.26 363
10534.23 360
10535.20 351
10536.17 366
10537.14 387
10538.11 360
10539.08 328
10540.05 338
10541.01 398
10541.98 374
10542.95 373
10543.92 384
10544.89 386
10545.86 372
10546.83 393
10547.80 354
10548.77 355
10549.74 389
10550.71 379
10551.68 364
10552.65 397
10553.62 392
10554.59 406
10555.56 398
10556.53 383
10557.50 416
10558.47 432
10559.44 426
10560.41 416
10561.38 437
10562.35 412
10563.32 370
10564.29 393
10565.26 346
10566.23 364
10567.20 376
10568.17 386
10569.14 360
10570.11 351
10571.08 354
10572.05 377
10573.02 373
10573.99 346
10574.96 364
10575.93 357
10576.90 361
10577.87 349
10578.84 357
10579.82 380
10580.79 388
10581.76 401
10582.73 416
10583.70 370
10584.67 410
10585.64 357
10586.61 383
10587.58 383
10588.56 345
10589.53 385
10590.50 366
10591.47 422
10592.44 418
10593.41 396
10594.38 385
10595.36 373
10596.33 403
10597.30 372
10598.27 404
10599.24 398
10600.21 373
10601.19 346
10602.16 349
10603.13 336
10604.10 351
10605.07 363
10606.05 356
10607.02 355
10607.99 356
10608.96 344
10609.93 359
10610.91 384
10611.88 392
10612.85 385
10613.82 352
10614.80 351
10615.77 368
10616.74 382
10617.71 388
10618.69 403
10619.66 397
10620.63 415
10621.61 386
10622.58 373
10623.55 382
10624.52 364
10625.50 369
10626.47 344
10627.44 346
10628.42 353
10629.39 383
10630.36 380
10631.34 375
10632.31 412
10633.28 403
10634.26 429
10635.23 438
10636.20 467
10637.18 439
10638.15 419
10639.12 450
10640.10 400
10641.07 411
10642.04 425
10643.02 368
10643.99 399
10644.97 393
10645.94 368
10646.91 379
10647.89 354
10648.86 360
10649.84 355
10650.81 359
10651.78 354
10652.76 360
10653.73 392
10654.71 388
10655.68 368
10656.66 351
10657.63 345
10658.60 355
10659.58 354
10660.55 355
10661.53 362
10662.50 367
10663.48 343
10664.45 389
10665.43 319
10666.40 352
10667.38 320
10668.35 345
10669.33 354
10670.30 367
10671.28 370
10672.25 345
10673.23 351
10674.20 338
10675.18 354
10676.15 397
10677.13 413
10678.10 363
10679.08 373
10680.05 371
10681.03 370
10682.01 390
10682.98 378
10683.96 342
10684.93 380
10685.91 356
10686.88 367
10687.86 387
10688.84 349
10689.81 336
10690.79 345
10691.76 352
10692.74 302
10693.72 327
10694.69 329
10695.67 311
10696.64 352
10697.62 311
10698.60 311
10699.57 334
10700.55 367
10701.53 360
10702.50 342
10703.48 338
10704.46 341
10705.43 314
10706.41 344
10707.39 332
10708.36 356
10709.34 301
10710.32 309
10711.29 330
10712.27 350
10713.25 321
10714.22 343
10715.20 325
10716.18 354
10717.16 329
10718.13 298
10719.11 348
10720.09 372
10721.07 340
10722.04 313
10723.02 294
10724.00 303
10724.98 334
10725.95 332
10726.93 348
10727.91 351
10728.89 350
10729.86 348
10730.84 336
10731.82 336
10732.80 334
10733.78 313
10734.75 314
10735.73 324
10736.71 291
10737.69 299
10738.67 343
10739.64 330
10740.62 312
10741.60 331
10742.58 333
10743.56 331
10744.54 306
10745.51 303
10746.49 335
10747.47 370
10748.45 383
10749.43 350
10750.41 328
10751.39 330
10752.36 340
10753.34 336
10754.32 322
10755.30 344
10756.28 377
10757.26 336
10758.24 311
10759.22 312
10760.20 317
10761.18 350
10762.15 349
10763.13 352
10764.11 338
10765.09 363
10766.07 342
10767.05 315
10768.03 329
10769.01 332
10769.99 327
10770.97 356
10771.95 351
10772.93 310
10773.91 331
10774.89 330
10775.87 332
10776.85 346
10777.83 357
10778.81 312
10779.79 297
10780.77 303
10781.75 326
10782.73 337
10783.71 339
10784.69 318
10785.67 334
10786.65 349
10787.63 311
10788.61 328
10789.59 342
10790.57 321
10791.55 321
10792.53 338
10793.51 343
10794.49 308
10795.47 349
10796.46 352
10797.44 359
10798.42 307
10799.40 298
10800.38 354
10801.36 329
10802.34 316
10803.32 303
10804.30 308
10805.28 301
10806.27 314
10807.25 333
10808.23 318
10809.21 326
10810.19 316
10811.17 342
10812.15 300
10813.14 309
10814.12 315
10815.10 351
10816.08 360
10817.06 331
10818.04 355
10819.03 315
10820.01 332
10820.99 394
10821.97 339
10822.95 335
10823.94 334
10824.92 359
10825.90 351
10826.88 311
10827.86 286
10828.85 355
10829.83 362
10830.81 325
10831.79 302
10832.78 325
10833.76 337
10834.74 375
10835.72 329
10836.71 357
10837.69 321
10838.67 326
10839.65 334
10840.64 309
10841.62 304
10842.60 323
10843.59 347
10844.57 347
10845.55 301
10846.54 313
10847.52 327
10848.50 352
10849.48 308
10850.47 285
10851.45 325
10852.43 335
10853.42 318
10854.40 327
10855.39 351
10856.37 365
10857.35 382
10858.34 357
10859.32 292
10860.30 299
10861.29 344
10862.27 325
10863.25 324
10864.24 297
10865.22 324
10866.21 359
10867.19 361
10868.17 316
10869.16 328
10870.14 328
10871.13 320
10872.11 336
10873.10 341
10874.08 344
10875.06 368
10876.05 384
10877.03 401
10878.02 357
10879.00 370
10879.99 379
10880.97 375
10881.96 355
10882.94 319
10883.93 366
10884.91 392
10885.89 378
10886.88 366
10887.86 342
10888.85 360
10889.83 380
10890.82 366
10891.80 349
10892.79 356
10893.78 341
10894.76 336
10895.75 380
10896.73 386
10897.72 393
10898.70 390
10899.69 417
10900.67 357
10901.66 365
10902.64 351
10903.63 395
10904.62 335
10905.60 335
10906.59 382
10907.57 381
10908.56 348
10909.54 356
10910.53 358
10911.52 357
10912.50 348
10913.49 385
10914.48 392
10915.46 346
10916.45 367
10917.43 355
10918.42 392
10919.41 371
10920.39 377
10921.38 391
10922.37 382
10923.35 381
10924.34 422
10925.33 375
10926.31 406
10927.30 433
10928.29 432
10929.27 398
10930.26 400
10931.25 387
10932.23 386
10933.22 371
10934.21 404
10935.19 402
10936.18 399
10937.17 374
10938.16 390
10939.14 437
10940.13 426
10941.12 418
10942.11 454
10943.09 443
10944.08 411
10945.07 408
10946.06 401
10947.04 411
10948.03 451
10949.02 450
10950.01 453
10950.99 440
10951.98 488
10952.97 480
10953.96 516
10954.95 533
10955.93 484
10956.92 516
10957.91 488
10958.90 512
10959.89 475
10960.87 476
10961.86 440
10962.85 453
10963.84 477
10964.83 451
10965.82 431
10966.81 392
10967.79 423
10968.78 403
10969.77 453
10970.76 431
10971.75 435
10972.74 426
10973.73 434
10974.71 408
10975.70 449
10976.69 434
10977.68 486
10978.67 467
10979.66 475
10980.65 458
10981.64 455
10982.63 468
10983.62 435
10984.61 445
10985.60 412
10986.58 438
10987.57 399
10988.56 493
10989.55 429
10990.54 475
10991.53 523
10992.52 567
10993.51 599
10994.50 577
10995.49 658
10996.48 691
10997.47 654
10998.46 671
10999.45 645
11000.44 637
11001.43 660
11002.42 539
11003.41 499
11004.40 480
11005.39 448
11006.38 465
11007.37 450
11008.36 404
11009.35 432
11010.34 419
11011.33 446
11012.33 397
11013.32 374
11014.31 383
11015.30 433
11016.29 444
11017.28 421
11018.27 393
11019.26 428
11020.25 391
11021.24 405
11022.23 413
11023.22 397
11024.22 380
11025.21 440
11026.20 390
11027.19 384
11028.18 377
11029.17 381
11030.16 369
11031.15 343
11032.15 330
11033.14 412
11034.13 410
11035.12 344
11036.11 359
11037.10 396
11038.10 437
11039.09 463
11040.08 396
11041.07 362
11042.06 373
11043.06 380
11044.05 372
11045.04 373
11046.03 328
11047.02 343
11048.02 373
11049.01 376
11050.00 359
11050.99 364
11051.98 366
11052.98 374
11053.97 335
11054.96 319
11055.95 356
11056.95 334
11057.94 381
11058.93 364
11059.93 350
11060.92 347
11061.91 383
11062.90 377
11063.90 336
11064.89 340
11065.88 364
11066.88 382
11067.87 347
11068.86 341
11069.86 351
11070.85 365
11071.84 371
11072.83 408
11073.83 365
11074.82 365
11075.82 326
11076.81 360
11077.80 356
11078.80 332
11079.79 329
11080.78 322
11081.78 353
11082.77 353
11083.76 334
11084.76 317
11085.75 386
11086.75 362
11087.74 326
11088.73 322
11089.73 385
11090.72 342
11091.72 326
11092.71 325
11093.70 358
11094.70 336
11095.69 372
11096.69 367
11097.68 338
11098.68 368
11099.67 346
11100.67 333
11101.66 314
11102.65 380
11103.65 356
11104.64 359
11105.64 357
11106.63 393
11107.63 365
11108.62 346
11109.62 350
11110.61 349
11111.61 321
11112.60 260
11113.60 327
11114.59 359
11115.59 337
11116.58 384
11117.58 358
11118.57 335
11119.57 317
11120.57 327
11121.56 324
11122.56 335
11123.55 320
11124.55 304
11125.54 341
11126.54 346
11127.54 331
11128.53 354
11129.53 350
11130.52 339
11131.52 311
11132.51 362
11133.51 342
11134.51 336
11135.50 344
11136.50 330
11137.50 327
11138.49 308
11139.49 341
11140.48 376
11141.48 336
11142.48 343
11143.47 372
11144.47 366
11145.47 367
11146.46 321
11147.46 309
11148.46 331
11149.45 349
11150.45 359
11151.45 360
11152.44 315
11153.44 321
11154.44 344
11155.43 347
11156.43 345
11157.43 347
11158.43 315
11159.42 330
11160.42 322
11161.42 306
11162.41 301
11163.41 284
11164.41 327
11165.41 330
11166.40 363
11167.40 289
11168.40 322
11169.40 324
11170.39 345
11171.39 331
11172.39 336
11173.39 319
11174.39 338
11175.38 308
11176.38 315
11177.38 312
11178.38 281
11179.38 313
11180.37 314
11181.37 336
11182.37 312
11183.37 344
11184.37 369
11185.37 339
11186.36 305
11187.36 309
11188.36 350
11189.36 307
11190.36 314
11191.36 307
11192.35 359
11193.35 347
11194.35 334
11195.35 345
11196.35 337
11197.35 339
11198.35 355
11199.35 327
11200.35 317
11201.34 291
11202.34 306
11203.34 307
11204.34 301
11205.34 336
11206.34 322
11207.34 298
11208.34 313
11209.34 306
11210.34 289
11211.34 292
11212.34 323
11213.34 320
11214.34 362
11215.34 359
11216.34 299
11217.34 283
11218.34 319
11219.34 307
11220.34 294
11221.34 329
11222.34 337
11223.34 321
11224.34 314
11225.34 318
11226.34 357
11227.34 308
11228.34 342
11229.34 299
11230.34 320
11231.34 278
11232.34 281
11233.34 330
11234.34 325
11235.34 297
11236.34 317
11237.34 350
11238.34 294
11239.34 336
11240.34 352
11241.34 353
11242.34 339
11243.35 361
11244.35 315
11245.35 289
11246.35 320
11247.35 341
11248.35 330
11249.35 311
11250.35 302
11251.35 329
11252.36 342
11253.36 351
11254.36 323
11255.36 318
11256.36 327
11257.36 329
11258.37 360
11259.37 349
11260.37 344
11261.37 328
11262.37 314
11263.37 341
11264.38 329
11265.38 332
11266.38 336
11267.38 316
11268.38 322
11269.39 361
11270.39 333
11271.39 349
11272.39 358
11273.39 362
11274.40 340
11275.40 350
11276.40 335
11277.40 380
11278.41 348
11279.41 362
11280.41 297
11281.41 325
11282.42 343
11283.42 329
11284.42 345
11285.43 335
11286.43 286
11287.43 277
11288.43 296
11289.44 325
11290.44 328
11291.44 319
11292.45 329
11293.45 297
11294.45 319
11295.46 336
11296.46 348
11297.46 330
11298.47 323
11299.47 352
11300.47 335
11301.48 351
11302.48 374
11303.48 338
11304.49 361
11305.49 343
11306.49 377
11307.50 351
11308.50 387
11309.51 391
11310.51 377
11311.51 381
11312.52 346
11313.52 385
11314.53 380
11315.53 373
11316.53 342
11317.54 331
11318.54 328
11319.55 347
11320.55 322
11321.56 369
11322.56 411
11323.57 350
11324.57 316
11325.57 342
11326.58 361
11327.58 337
11328.59 337
11329.59 333
11330.60 358
11331.60 333
11332.61 347
11333.61 341
11334.62 376
11335.62 419
11336.63 354
11337.63 360
11338.64 371
11339.64 325
11340.65 369
11341.65 371
11342.66 356
11343.66 346
11344.67 320
11345.68 335
11346.68 335
11347.69 315
11348.69 320
11349.70 357
11350.70 343
11351.71 342
11352.72 313
11353.72 324
11354.73 317
11355.73 292
11356.74 327
11357.75 286
11358.75 309
11359.76 345
11360.76 317
11361.77 321
11362.78 318
11363.78 294
11364.79 291
11365.80 281
11366.80 284
11367.81 318
11368.81 309
11369.82 323
11370.83 333
11371.83 303
11372.84 304
11373.85 339
11374.85 312
11375.86 280
11376.87 271
11377.88 313
11378.88 294
11379.89 291
11380.90 292
11381.90 278
11382.91 256
11383.92 290
11384.92 343
11385.93 305
11386.94 310
11387.95 294
11388.95 345
11389.96 333
11390.97 301
11391.98 308
11392.98 347
11393.99 318
11395.00 278
11396.01 289
11397.02 283
11398.02 310
11399.03 306
11400.04 312
11401.05 302
11402.05 314
11403.06 266
11404.07 297
11405.08 267
11406.09 274
11407.10 305
11408.10 353
11409.11 332
11410.12 288
11411.13 271
11412.14 295
11413.15 323
11414.15 297
11415.16 264
11416.17 314
11417.18 319
11418.19 330
11419.20 307
11420.21 275
11421.22 310
11422.22 278
11423.23 301
11424.24 306
11425.25 331
11426.26 319
11427.27 288
11428.28 263
11429.29 292
11430.30 288
11431.31 288
11432.32 321
11433.32 305
11434.33 289
11435.34 335
11436.35 294
11437.36 290
11438.37 304
11439.38 296
11440.39 311
11441.40 338
11442.41 305
11443.42 280
11444.43 292
11445.44 281
11446.45 283
11447.46 317
11448.47 287
11449.48 310
11450.49 293
11451.50 265
11452.51 270
11453.52 295
11454.53 324
11455.54 325
11456.55 316
11457.56 308
11458.57 276
11459.58 300
11460.59 326
11461.61 285
11462.62 280
11463.63 321
11464.64 320
11465.65 311
11466.66 289
11467.67 292
11468.68 283
11469.69 291
11470.70 326
11471.71 317
11472.73 312
11473.74 289
11474.75 314
11475.76 310
11476.77 327
11477.78 318
11478.79 296
11479.80 332
11480.82 304
11481.83 316
11482.84 285
11483.85 309
11484.86 308
11485.87 296
11486.89 273
11487.90 300
11488.91 334
11489.92 281
11490.93 291
11491.95 327
11492.96 314
11493.97 325
11494.98 325
11495.99 316
11497.01 309
11498.02 297
11499.03 298
11500.04 302
11501.05 315
11502.07 307
11503.08 336
11504.09 304
11505.10 347
11506.12 285
11507.13 315
11508.14 310
11509.16 307
11510.17 334
11511.18 313
11512.19 282
11513.21 267
11514.22 310
11515.23 299
11516.25 340
11517.26 300
11518.27 348
11519.29 330
11520.30 312
11521.31 306
11522.33 305
11523.34 302
11524.35 312
11525.37 335
11526.38 312
11527.39 320
11528.41 348
11529.42 315
11530.43 343
11531.45 364
11532.46 351
11533.47 318
11534.49 350
11535.50 353
11536.52 314
11537.53 375
11538.54 339
11539.56 351
11540.57 329
11541.59 293
11542.60 316
11543.61 346
11544.63 314
11545.64 295
11546.66 361
11547.67 361
11548.69 328
11549.70 358
11550.72 339
11551.73 345
11552.75 345
11553.76 412
11554.77 364
11555.79 328
11556.80 371
11557.82 387
11558.83 368
11559.85 370
11560.86 366
11561.88 356
11562.89 344
11563.91 384
11564.92 366
11565.94 353
11566.95 352
11567.97 417
11568.99 409
11570.00 398
11571.02 427
11572.03 404
11573.05 423
11574.06 410
11575.08 433
11576.09 437
11577.11 447
11578.13 492
11579.14 467
11580.16 447
11581.17 468
11582.19 477
11583.21 519
11584.22 482
11585.24 505
11586.25 469
11587.27 551
11588.29 581
11589.30 548
11590.32 632
11591.33 743
11592.35 837
11593.37 790
11594.38 896
11595.40 995
11596.42 1037
11597.43 1002
11598.45 1025
11599.47 973
11600.48 874
11601.50 793
11602.52 698
11603.53 609
11604.55 583
11605.57 546
11606.59 493
11607.60 443
11608.62 456
11609.64 406
11610.65 397
11611.67 431
11612.69 379
11613.71 387
11614.72 416
11615.74 404
11616.76 390
11617.78 408
11618.79 382
11619.81 373
11620.83 381
11621.85 387
11622.86 383
11623.88 413
11624.90 379
11625.92 376
11626.94 427
11627.95 405
11628.97 397
11629.99 398
11631.01 391
11632.03 358
11633.04 390
11634.06 389
11635.08 397
11636.10 400
11637.12 406
11638.14 342
11639.15 343
11640.17 369
11641.19 376
11642.21 342
11643.23 355
11644.25 348
11645.27 313
11646.28 325
11647.30 324
11648.32 352
11649.34 354
11650.36 315
11651.38 338
11652.40 375
11653.42 329
11654.44 340
11655.45 342
11656.47 341
11657.49 372
11658.51 365
11659.53 370
11660.55 382
11661.57 373
11662.59 397
11663.61 386
11664.63 336
11665.65 339
11666.67 339
11667.69 349
11668.71 322
11669.73 338
11670.75 400
11671.77 383
11672.79 389
11673.81 382
11674.83 393
11675.85 382
11676.87 395
11677.89 334
11678.91 394
11679.93 360
11680.95 371
11681.97 353
11682.99 356
11684.01 340
11685.03 365
11686.05 368
11687.07 358
11688.09 323
11689.11 338
11690.13 327
11691.15 368
11692.17 342
11693.20 314
11694.22 339
11695.24 339
11696.26 360
11697.28 327
11698.30 346
11699.32 326
11700.34 344
11701.36 330
11702.38 370
11703.41 326
11704.43 312
11705.45 317
11706.47 327
11707.49 321
11708.51 304
11709.53 320
11710.56 346
11711.58 292
11712.60 331
11713.62 326
11714.64 334
11715.66 356
11716.69 303
11717.71 307
11718.73 307
11719.75 299
11720.77 318
11721.80 312
11722.82 292
11723.84 291
11724.86 317
11725.88 310
11726.91 322
11727.93 305
11728.95 333
11729.97 316
11731.00 326
11732.02 301
11733.04 315
11734.06 316
11735.09 361
11736.11 332
11737.13 307
11738.16 292
11739.18 352
11740.20 316
11741.22 339
11742.25 303
11743.27 330
11744.29 329
11745.32 304
11746.34 342
11747.36 328
11748.39 334
11749.41 300
11750.43 324
11751.46 331
11752.48 333
11753.50 332
11754.53 336
11755.55 312
11756.57 285
11757.60 294
11758.62 292
11759.64 316
11760.67 301
11761.69 310
11762.72 329
11763.74 326
11764.76 341
11765.79 309
11766.81 339
11767.84 322
11768.86 288
11769.88 295
11770.91 298
11771.93 305
11772.96 309
11773.98 342
11775.01 307
11776.03 278
11777.05 351
11778.08 299
11779.10 267
11780.13 284
11781.15 306
11782.18 296
11783.20 307
11784.23 299
11785.25 258
11786.28 311
11787.30 280
11788.33 285
11789.35 330
11790.38 287
11791.40 276
11792.43 262
11793.45 277
11794.48 291
11795.50 298
11796.53 274
11797.55 264
11798.58 288
11799.60 292
11800.63 337
11801.65 303
11802.68 298
11803.71 256
11804.73 278
11805.76 265
11806.78 267
11807.81 316
11808.84 249
11809.86 275
11810.89 292
11811.91 303
11812.94 283
11813.97 274
11814.99 282
11816.02 257
11817.04 285
11818.07 256
11819.10 266
11820.12 302
11821.15 295
11822.18 304
11823.20 289
11824.23 289
11825.25 291
11826.28 271
11827.31 301
11828.33 266
11829.36 252
11830.39 293
11831.42 282
11832.44 269
11833.47 270
11834.50 279
11835.52 285
11836.55 266
11837.58 280
11838.60 262
11839.63 301
11840.66 313
11841.69 269
11842.71 256
11843.74 273
11844.77 257
11845.80 258
11846.82 277
11847.85 283
11848.88 268
11849.91 273
11850.93 301
11851.96 282
11852.99 277
11854.02 262
11855.05 297
11856.07 305
11857.10 274
11858.13 284
11859.16 284
11860.19 276
11861.21 291
11862.24 294
11863.27 303
11864.30 277
11865.33 313
11866.35 288
11867.38 270
11868.41 320
11869.44 282
11870.47 301
11871.50 280
11872.53 278
11873.55 258
11874.58 332
11875.61 298
11876.64 281
11877.67 287
11878.70 301
11879.73 277
11880.76 279
11881.79 274
11882.81 284
11883.84 309
11884.87 326
11885.90 317
11886.93 271
11887.96 270
11888.99 249
11890.02 285
11891.05 306
11892.08 287
11893.11 302
11894.14 307
11895.17 306
11896.20 288
11897.23 283
11898.26 302
11899.29 365
11900.32 342
11901.35 329
11902.38 293
11903.41 301
11904.44 304
11905.47 329
11906.50 276
11907.53 308
11908.56 338
11909.59 337
11910.62 336
11911.65 326
11912.68 357
11913.71 331
11914.74 340
11915.77 334
11916.80 298
11917.83 311
11918.86 312
11919.89 311
11920.92 324
11921.95 355
11922.98 334
11924.01 312
11925.05 336
11926.08 347
11927.11 368
11928.14 354
11929.17 386
11930.20 374
11931.23 361
11932.26 377
11933.29 349
11934.33 372
11935.36 338
11936.39 333
11937.42 345
11938.45 312
11939.48 293
11940.51 273
11941.55 321
11942.58 303
11943.61 301
11944.64 241
11945.67 266
11946.70 265
11947.74 257
11948.77 260
11949.80 286
11950.83 268
11951.86 270
11952.90 293
11953.93 299
11954.96 290
11955.99 288
11957.03 245
11958.06 290
11959.09 289
11960.12 314
11961.16 295
11962.19 305
11963.22 318
11964.25 318
11965.29 319
11966.32 289
11967.35 284
11968.38 299
11969.42 303
11970.45 259
11971.48 279
11972.52 294
11973.55 268
11974.58 300
11975.61 271
11976.65 273
11977.68 278
11978.71 294
11979.75 274
11980.78 274
11981.81 282
11982.85 296
11983.88 285
11984.91 235
11985.95 256
11986.98 291
11988.02 294
11989.05 285
11990.08 328
11991.12 313
11992.15 263
11993.18 286
11994.22 303
11995.25 305
11996.29 290
11997.32 293
11998.35 345
11999.39 276
12000.42 300
12001.46 317
12002.49 287
12003.53 296
12004.56 273
12005.59 259
12006.63 275
12007.66 309
12008.70 290
12009.73 313
12010.77 327
12011.80 318
12012.84 350
12013.87 298
12014.91 284
12015.94 301
12016.98 343
12018.01 324
12019.05 276
12020.08 304
12021.12 320
12022.15 312
12023.19 317
12024.22 299
12025.26 309
12026.29 286
12027.33 291
12028.36 271
12029.40 284
12030.43 311
12031.47 314
12032.50 257
12033.54 278
12034.58 253
12035.61 304
12036.65 314
12037.68 286
12038.72 248
12039.75 291
12040.79 316
12041.83 262
12042.86 279
12043.90 301
12044.93 319
12045.97 298
12047.01 273
12048.04 276
12049.08 281
12050.12 284
12051.15 293
12052.19 270
12053.22 280
12054.26 292
12055.30 306
12056.33 295
12057.37 273
12058.41 276
12059.44 291
12060.48 329
12061.52 289
12062.55 279
12063.59 317
12064.63 296
12065.67 272
12066.70 294
12067.74 326
12068.78 313
12069.81 247
12070.85 269
12071.89 293
12072.93 289
12073.96 315
12075.00 297
12076.04 282
12077.08 287
12078.11 261
12079.15 302
12080.19 327
12081.23 280
12082.26 279
12083.30 264
12084.34 289
12085.38 304
12086.41 342
12087.45 305
12088.49 269
12089.53 270
12090.57 287
12091.60 335
12092.64 297
12093.68 273
12094.72 320
12095.76 326
12096.80 339
12097.83 351
12098.87 347
12099.91 339
12100.95 327
12101.99 355
12103.03 314
12104.07 292
12105.10 273
12106.14 330
12107.18 303
12108.22 287
12109.26 265
12110.30 314
12111.34 283
12112.38 291
12113.42 258
12114.45 271
12115.49 294
12116.53 294
12117.57 325
12118.61 308
12119.65 309
12120.69 273
12121.73 285
12122.77 270
12123.81 272
12124.85 237
12125.89 266
12126.93 285
12127.97 247
12129.01 265
12130.05 268
12131.09 277
12132.13 279
12133.17 314
12134.21 233
12135.25 257
12136.29 260
12137.33 267
12138.37 271
12139.41 251
12140.45 281
12141.49 316
12142.53 298
12143.57 254
12144.61 274
12145.65 264
12146.69 260
12147.73 231
12148.77 284
12149.81 261
12150.85 241
12151.89 269
12152.93 312
12153.97 272
12155.01 257
12156.05 264
12157.10 273
12158.14 255
12159.18 241
12160.22 264
12161.26 252
12162.30 243
12163.34 232
12164.38 279
12165.42 247
12166.47 278
12167.51 285
12168.55 271
12169.59 227
12170.63 275
12171.67 268
12172.71 255
12173.76 250
12174.80 266
12175.84 287
12176.88 288
12177.92 250
12178.96 274
12180.01 297
12181.05 246
12182.09 246
12183.13 244
12184.17 263
12185.22 237
12186.26 272
12187.30 261
12188.34 279
12189.39 268
12190.43 262
12191.47 252
12192.51 268
12193.56 246
12194.60 277
12195.64 300
12196.68 271
12197.73 261
12198.77 243
12199.81 275
12200.85 247
12201.90 267
12202.94 256
12203.98 283
12205.03 294
12206.07 284
12207.11 278
12208.16 284
12209.20 268
12210.24 253
12211.28 288
12212.33 243
12213.37 265
12214.41 274
12215.46 289
12216.50 247
12217.55 306
12218.59 279
12219.63 282
12220.68 247
12221.72 259
12222.76 334
12223.81 320
12224.85 286
12225.89 291
12226.94 283
12227.98 283
12229.03 287
12230.07 262
12231.11 288
12232.16 265
12233.20 304
12234.25 288
12235.29 267
12236.34 277
12237.38 271
12238.42 255
12239.47 284
12240.51 267
12241.56 284
12242.60 282
12243.65 233
12244.69 275
12245.74 261
12246.78 272
12247.83 245
12248.87 272
12249.92 244
12250.96 265
12252.01 245
12253.05 262
12254.10 251
12255.14 261
12256.19 250
12257.23 255
12258.28 273
12259.32 267
12260.37 253
12261.41 248
12262.46 260
12263.50 243
12264.55 242
12265.59 246
12266.64 207
12267.69 234
12268.73 251
12269.78 231
12270.82 240
12271.87 233
12272.92 241
12273.96 249
12275.01 252
12276.05 286
12277.10 251
12278.15 249
12279.19 247
12280.24 256
12281.28 252
12282.33 260
12283.38 259
12284.42 246
12285.47 234
12286.52 256
12287.56 243
12288.61 249
12289.66 248
12290.70 252
12291.75 254
12292.80 251
12293.84 247
12294.89 267
12295.94 260
12296.98 247
12298.03 284
12299.08 242
12300.12 246
12301.17 230
12302.22 251
12303.27 233
12304.31 237
12305.36 241
12306.41 248
12307.45 273
12308.50 238
12309.55 268
12310.60 240
12311.64 248
12312.69 242
12313.74 227
12314.79 239
12315.83 264
12316.88 230
12317.93 238
12318.98 245
12320.03 224
12321.07 239
12322.12 240
12323.17 253
12324.22 236
12325.27 244
12326.31 262
12327.36 249
12328.41 257
12329.46 240
12330.51 210
12331.56 230
12332.60 260
12333.65 236
12334.70 225
12335.75 239
12336.80 230
12337.85 249
12338.90 234
12339.94 207
12340.99 213
12342.04 228
12343.09 260
12344.14 236
12345.19 262
12346.24 230
12347.29 248
12348.34 220
12349.38 212
12350.43 249
12351.48 262
12352.53 239
12353.58 240
12354.63 261
12355.68 230
12356.73 227
12357.78 215
12358.83 214
12359.88 217
12360.93 244
12361.98 252
12363.03 234
12364.08 213
12365.13 257
12366.18 263
12367.23 233
12368.28 231
12369.33 264
12370.38 242
12371.43 224
12372.48 232
12373.53 215
12374.58 259
12375.63 219
12376.68 274
12377.73 230
12378.78 214
12379.83 211
12380.88 279
12381.93 223
12382.98 205
12384.03 192
12385.08 234
12386.13 269
12387.18 224
12388.23 230
12389.29 233
12390.34 231
12391.39 230
12392.44 223
12393.49 262
12394.54 232
12395.59 204
12396.64 258
12397.69 237
12398.74 220
12399.80 273
12400.85 294
12401.90 245
12402.95 217
12404.00 236
12405.05 242
12406.10 241
12407.16 243
12408.21 258
12409.26 244
12410.31 266
12411.36 241
12412.42 205
12413.47 232
12414.52 243
12415.57 265
12416.62 241
12417.67 236
12418.73 232
12419.78 241
12420.83 235
12421.88 249
12422.94 255
12423.99 231
12425.04 237
12426.09 244
12427.15 221
12428.20 236
12429.25 230
12430.30 269
12431.36 267
12432.41 252
12433.46 249
12434.51 259
12435.57 278
12436.62 261
12437.67 246
12438.73 257
12439.78 272
12440.83 254
12441.88 217
12442.94 226
12443.99 256
12445.04 263
12446.10 235
12447.15 238
12448.20 253
12449.26 248
12450.31 233
12451.36 266
12452.42 236
12453.47 249
12454.52 267
12455.58 267
12456.63 249
12457.69 203
12458.74 263
12459.79 283
12460.85 256
12461.90 208
12462.96 275
12464.01 282
12465.06 289
12466.12 278
12467.17 265
12468.23 280
12469.28 303
12470.33 304
12471.39 311
12472.44 289
12473.50 306
12474.55 304
12475.61 286
12476.66 324
12477.72 304
12478.77 310
12479.82 292
12480.88 327
12481.93 338
12482.99 368
12484.04 368
12485.10 379
12486.15 430
12487.21 457
12488.26 483
12489.32 558
12490.37 607
12491.43 579
12492.48 616
12493.54 579
12494.59 561
12495.65 506
12496.71 493
12497.76 457
12498.82 405
12499.87 362
12500.93 323
12501.98 330
12503.04 319
12504.09 324
12505.15 344
12506.21 304
12507.26 287
12508.32 283
12509.37 256
12510.43 286
12511.49 303
12512.54 268
12513.60 280
12514.65 277
12515.71 268
12516.77 281
12517.82 257
12518.88 250
12519.94 260
12520.99 247
12522.05 293
12523.11 272
12524.16 262
12525.22 282
12526.27 303
12527.33 347
12528.39 293
12529.45 301
12530.50 289
12531.56 284
12532.62 262
12533.67 263
12534.73 255
12535.79 273
12536.84 258
12537.90 265
12538.96 301
12540.02 279
12541.07 241
12542.13 289
12543.19 249
12544.24 282
12545.30 258
12546.36 263
12547.42 262
12548.47 261
12549.53 278
12550.59 283
12551.65 309
12552.71 273
12553.76 300
12554.82 303
12555.88 289
12556.94 262
12558.00 305
12559.05 282
12560.11 262
12561.17 286
12562.23 304
12563.29 319
12564.34 336
12565.40 315
12566.46 357
12567.52 367
12568.58 359
12569.64 396
12570.69 441
12571.75 420
12572.81 405
12573.87 432
12574.93 376
12575.99 379
12577.05 368
12578.11 337
12579.16 375
12580.22 346
12581.28 332
12582.34 303
12583.40 325
12584.46 328
12585.52 332
12586.58 265
12587.64 263
12588.70 289
12589.76 294
12590.81 295
12591.87 262
12592.93 241
12593.99 251
12595.05 248
12596.11 267
12597.17 279
12598.23 260
12599.29 291
12600.35 294
12601.41 296
12602.47 269
12603.53 285
12604.59 247
12605.65 288
12606.71 282
12607.77 265
12608.83 255
12609.89 243
12610.95 262
12612.01 271
12613.07 242
12614.13 236
12615.19 246
12616.25 256
12617.31 271
12618.37 270
12619.43 216
12620.50 230
12621.56 263
12622.62 229
12623.68 242
12624.74 249
12625.80 226
12626.86 227
12627.92 253
12628.98 225
12630.04 226
12631.10 224
12632.17 232
12633.23 236
12634.29 218
12635.35 239
12636.41 229
12637.47 231
12638.53 242
12639.59 245
12640.66 230
12641.72 245
12642.78 252
12643.84 241
12644.90 226
12645.96 273
12647.03 289
12648.09 256
12649.15 265
12650.21 268
12651.27 276
12652.34 271
12653.40 304
12654.46 265
12655.52 268
12656.58 272
12657.65 288
12658.71 279
12659.77 259
12660.83 254
12661.89 301
12662.96 252
12664.02 267
12665.08 242
12666.14 267
12667.21 261
12668.27 228
12669.33 253
12670.40 270
12671.46 286
12672.52 260
12673.58 264
12674.65 280
12675.71 270
12676.77 241
12677.84 265
12678.90 253
12679.96 227
12681.02 222
12682.09 253
12683.15 251
12684.21 219
12685.28 253
12686.34 272
12687.40 263
12688.47 266
12689.53 268
12690.60 221
12691.66 222
12692.72 241
12693.79 190
12694.85 234
12695.91 242
12696.98 263
12698.04 244
12699.11 264
12700.17 245
12701.23 244
12702.30 242
12703.36 231
12704.43 230
12705.49 230
12706.55 236
12707.62 258
12708.68 218
12709.75 212
12710.81 227
12711.88 208
12712.94 222
12714.01 241
12715.07 219
12716.13 194
12717.20 238
12718.26 203
12719.33 219
12720.39 204
12721.46 208
12722.52 229
12723.59 235
12724.65 208
12725.72 244
12726.78 237
12727.85 241
12728.91 222
12729.98 212
12731.04 238
12732.11 209
12733.18 234
12734.24 228
12735.31 226
12736.37 206
12737.44 224
12738.50 239
12739.57 209
12740.63 205
12741.70 204
12742.77 215
12743.83 219
12744.90 205
12745.96 182
12747.03 243
12748.09 213
12749.16 196
12750.23 190
12751.29 218
12752.36 235
12753.43 231
12754.49 178
12755.56 204
12756.62 220
12757.69 190
12758.76 226
12759.82 229
12760.89 209
12761.96 225
12763.02 189
12764.09 215
12765.16 203
12766.22 221
12767.29 206
12768.36 199
12769.42 212
12770.49 200
12771.56 235
12772.62 221
12773.69 233
12774.76 180
12775.83 178
12776.89 215
12777.96 219
12779.03 210
12780.10 181
12781.16 224
12782.23 199
12783.30 223
12784.37 188
12785.43 192
12786.50 184
12787.57 191
12788.64 189
12789.70 204
12790.77 217
12791.84 212
12792.91 216
12793.97 202
12795.04 179
12796.11 192
12797.18 192
12798.25 220
12799.31 209
12800.38 190
12801.45 213
12802.52 183
12803.59 211
12804.66 167
12805.72 196
12806.79 197
12807.86 180
12808.93 195
12810.00 188
12811.07 173
12812.14 160
12813.20 173
12814.27 195
12815.34 182
12816.41 203
12817.48 201
12818.55 183
12819.62 197
12820.69 178
12821.76 217
12822.83 200
12823.89 217
12824.96 184
12826.03 186
12827.10 176
12828.17 188
12829.24 193
12830.31 185
12831.38 184
12832.45 178
12833.52 221
12834.59 192
12835.66 194
12836.73 186
12837.80 189
12838.87 192
12839.94 203
12841.01 182
12842.08 182
12843.15 185
12844.22 189
12845.29 182
12846.36 170
12847.43 152
12848.50 156
12849.57 178
12850.64 183
12851.71 170
12852.78 157
12853.85 178
12854.92 158
12855.99 174
12857.06 185
12858.13 196
12859.20 152
12860.27 170
12861.34 195
12862.41 182
12863.48 171
12864.56 188
12865.63 190
12866.70 187
12867.77 209
12868.84 197
12869.91 166
12870.98 164
12872.05 174
12873.12 174
12874.20 160
12875.27 180
12876.34 177
12877.41 180
12878.48 163
12879.55 179
12880.62 172
12881.70 169
12882.77 172
12883.84 183
12884.91 168
12885.98 170
12887.05 203
12888.13 208
12889.20 162
12890.27 178
12891.34 154
12892.41 162
12893.49 186
12894.56 167
12895.63 170
12896.70 183
12897.77 174
12898.85 204
12899.92 211
12900.99 174
12902.06 166
12903.14 167
12904.21 169
12905.28 189
12906.35 207
12907.43 200
12908.50 218
12909.57 199
12910.64 164
12911.72 161
12912.79 173
12913.86 164
12914.94 191
12916.01 196
12917.08 192
12918.16 166
12919.23 174
12920.30 188
12921.37 184
12922.45 183
12923.52 152
12924.59 196
12925.67 179
12926.74 165
12927.82 155
12928.89 210
12929.96 182
12931.04 168
12932.11 183
12933.18 172
12934.26 170
12935.33 170
12936.40 181
12937.48 201
12938.55 176
12939.63 196
12940.70 201
12941.77 177
12942.85 167
12943.92 186
12945.00 186
12946.07 172
12947.15 171
12948.22 177
12949.29 187
12950.37 205
12951.44 185
12952.52 173
12953.59 152
12954.67 182
12955.74 165
12956.82 223
12957.89 177
12958.97 167
12960.04 175
12961.12 193
12962.19 169
12963.27 171
12964.34 183
12965.42 176
12966.49 175
12967.57 219
12968.64 186
12969.72 187
12970.79 214
12971.87 204
12972.94 212
12974.02 216
12975.09 214
12976.17 211
12977.24 192
12978.32 167
12979.40 194
12980.47 190
12981.55 211
12982.62 184
12983.70 165
12984.77 194
12985.85 213
12986.93 226
12988.00 170
12989.08 185
12990.15 207
12991.23 201
12992.31 225
12993.38 221
12994.46 211
12995.54 227
12996.61 202
12997.69 207
12998.76 188
12999.84 218
13000.92 191
13001.99 209
13003.07 202
13004.15 199
13005.22 185
13006.30 206
13007.38 225
13008.45 212
13009.53 236
13010.61 217
13011.69 194
13012.76 189
13013.84 189
13014.92 206
13015.99 168
13017.07 213
13018.15 222
13019.23 213
13020.30 183
13021.38 212
13022.46 219
13023.54 207
13024.61 205
13025.69 224
13026.77 209
13027.85 198
13028.92 195
13030.00 177
13031.08 175
13032.16 194
13033.23 208
13034.31 226
13035.39 219
13036.47 233
13037.55 267
13038.62 217
13039.70 211
13040.78 188
13041.86 227
13042.94 229
13044.02 217
13045.09 199
13046.17 220
13047.25 193
13048.33 196
13049.41 210
13050.49 221
13051.57 207
13052.64 205
13053.72 205
13054.80 225
13055.88 200
13056.96 216
13058.04 222
13059.12 225
13060.20 182
13061.27 191
13062.35 210
13063.43 203
13064.51 187
13065.59 188
13066.67 214
13067.75 169
13068.83 184
13069.91 200
13070.99 176
13072.07 204
13073.15 204
13074.23 203
13075.31 223
13076.39 221
13077.47 200
13078.55 167
13079.63 162
13080.71 190
13081.79 192
13082.86 177
13083.94 183
13085.02 165
13086.11 200
13087.19 170
13088.27 168
13089.35 192
13090.43 166
13091.51 220
13092.59 196
13093.67 161
13094.75 170
13095.83 183
13096.91 185
13097.99 194
13099.07 192
13100.15 163
13101.23 203
13102.31 169
13103.39 161
13104.47 170
13105.55 189
13106.63 184
13107.72 205
13108.80 168
13109.88 161
13110.96 190
13112.04 189
13113.12 177
13114.20 191
13115.28 206
13116.37 198
13117.45 174
13118.53 162
13119.61 178
13120.69 197
13121.77 196
13122.85 190
13123.94 184
13125.02 174
13126.10 193
13127.18 223
13128.26 201
13129.34 172
13130.43 177
13131.51 193
13132.59 187
13133.67 187
13134.75 179
13135.84 172
13136.92 204
13138.00 182
13139.08 195
13140.17 169
13141.25 172
13142.33 194
13143.41 193
13144.49 155
13145.58 154
13146.66 205
13147.74 193
13148.83 162
13149.91 156
13150.99 190
13152.07 201
13153.16 175
13154.24 181
13155.32 202
13156.41 204
13157.49 185
13158.57 190
13159.65 184
13160.74 170
13161.82 172
13162.90 187
13163.99 186
13165.07 173
13166.15 172
13167.24 211
13168.32 174
13169.40 164
13170.49 167
13171.57 162
13172.66 159
13173.74 176
13174.82 183
13175.91 183
13176.99 193
13178.07 212
13179.16 198
13180.24 163
13181.33 156
13182.41 203
13183.49 217
13184.58 188
13185.66 200
13186.75 173
13187.83 166
13188.91 186
13190.00 195
13191.08 187
13192.17 188
13193.25 212
13194.34 200
13195.42 202
13196.51 166
13197.59 171
13198.68 178
13199.76 198
13200.85 191
13201.93 173
13203.02 164
13204.10 164
13205.19 184
13206.27 159
13207.36 141
13208.44 166
13209.53 183
13210.61 208
13211.70 202
13212.78 195
13213.87 195
13214.95 176
13216.04 180
13217.12 171
13218.21 150
13219.29 166
13220.38 187
13221.47 197
13222.55 185
13223.64 184
13224.72 163
13225.81 192
13226.89 174
13227.98 180
13229.07 166
13230.15 167
13231.24 189
13232.32 186
13233.41 174
13234.50 188
13235.58 176
13236.67 159
13237.76 198
13238.84 184
13239.93 200
13241.01 170
13242.10 177
13243.19 155
13244.27 182
13245.36 166
13246.45 148
13247.53 175
13248.62 197
13249.71 166
13250.79 175
13251.88 179
13252.97 154
13254.06 182
13255.14 185
13256.23 171
13257.32 164
13258.40 171
13259.49 191
13260.58 197
13261.67 193
13262.75 181
13263.84 182
13264.93 187
13266.02 161
13267.10 188
13268.19 210
13269.28 169
13270.37 177
13271.45 186
13272.54 197
13273.63 185
13274.72 199
13275.80 171
13276.89 208
13277.98 160
13279.07 180
13280.16 170
13281.24 164
13282.33 159
13283.42 172
13284.51 189
13285.60 174
13286.69 191
13287.77 183
13288.86 183
13289.95 193
13291.04 180
13292.13 177
13293.22 196
13294.31 223
13295.39 181
13296.48 191
13297.57 199
13298.66 220
13299.75 184
13300.84 184
13301.93 184
13303.02 198
13304.11 189
13305.19 183
13306.28 180
13307.37 193
13308.46 212
13309.55 188
13310.64 179
13311.73 164
13312.82 197
13313.91 198
13315.00 177
13316.09 205
13317.18 186
13318.27 203
13319.36 182
13320.45 210
13321.54 201
13322.63 170
13323.72 202
13324.81 180
13325.90 189
13326.99 174
13328.08 234
13329.17 209
13330.26 188
13331.35 175
13332.44 195
13333.53 217
13334.62 201
13335.71 199
13336.80 192
13337.89 225
13338.98 187
13340.07 197
13341.16 206
13342.25 185
13343.34 203
13344.43 194
13345.52 187
13346.61 181
13347.70 183
13348.79 209
13349.89 221
13350.98 192
13352.07 214
13353.16 222
13354.25 216
13355.34 203
13356.43 213
13357.52 227
13358.61 228
13359.71 221
13360.80 223
13361.89 189
13362.98 201
13364.07 203
13365.16 196
13366.26 218
13367.35 201
13368.44 199
13369.53 190
13370.62 193
13371.71 212
13372.81 214
13373.90 175
13374.99 208
13376.08 186
13377.17 204
13378.27 183
13379.36 170
13380.45 193
13381.54 202
13382.63 202
13383.73 172
13384.82 216
13385.91 192
13387.00 174
13388.10 181
13389.19 173
13390.28 201
13391.37 182
13392.47 197
13393.56 170
13394.65 182
13395.75 164
13396.84 195
13397.93 193
13399.02 177
13400.12 172
13401.21 185
13402.30 214
13403.40 196
13404.49 203
13405.58 192
13406.68 181
13407.77 178
13408.86 171
13409.96 172
13411.05 172
13412.14 219
13413.24 198
13414.33 189
13415.42 181
13416.52 175
13417.61 187
13418.70 214
13419.80 191
13420.89 170
13421.99 183
13423.08 193
13424.17 200
13425.27 184
13426.36 167
13427.46 171
13428.55 183
13429.64 179
13430.74 189
13431.83 203
13432.93 203
13434.02 201
13435.12 186
13436.21 174
13437.30 199
13438.40 235
13439.49 239
13440.59 228
13441.68 229
13442.78 223
13443.87 201
13444.97 214
13446.06 188
13447.16 202
13448.25 212
13449.35 183
13450.44 197
13451.54 211
13452.63 177
13453.73 187
13454.82 206
13455.92 216
13457.01 217
13458.11 212
13459.20 222
13460.30 213
13461.39 202
13462.49 254
13463.59 217
13464.68 234
13465.78 208
13466.87 204
13467.97 213
13469.06 200
13470.16 197
13471.26 188
13472.35 206
13473.45 177
13474.54 196
13475.64 199
13476.74 210
13477.83 188
13478.93 205
13480.03 208
13481.12 198
13482.22 211
13483.31 217
13484.41 260
13485.51 216
13486.60 231
13487.70 240
13488.80 195
13489.89 220
13490.99 260
13492.09 233
13493.18 225
13494.28 219
13495.38 203
13496.47 224
13497.57 231
13498.67 264
13499.77 242
13500.86 231
13501.96 233
13503.06 227
13504.15 181
13505.25 229
13506.35 247
13507.45 230
13508.54 210
13509.64 192
13510.74 197
13511.84 202
13512.93 209
13514.03 200
13515.13 216
13516.23 203
13517.32 197
13518.42 206
13519.52 206
13520.62 169
13521.72 179
13522.81 223
13523.91 186
13525.01 186
13526.11 170
13527.21 192
13528.30 193
13529.40 167
13530.50 167
13531.60 194
13532.70 170
13533.80 179
13534.89 189
13535.99 184
13537.09 202
13538.19 216
13539.29 180
13540.39 184
13541.49 192
13542.58 148
13543.68 174
13544.78 189
13545.88 174
13546.98 182
13548.08 172
13549.18 208
13550.28 219
13551.38 172
13552.48 175
13553.58 190
13554.67 197
13555.77 180
13556.87 175
13557.97 179
13559.07 180
13560.17 231
13561.27 201
13562.37 173
13563.47 175
13564.57 186
13565.67 210
13566.77 192
13567.87 181
13568.97 190
13570.07 214
13571.17 201
13572.27 173
13573.37 194
13574.47 202
13575.57 199
13576.67 212
13577.77 165
13578.87 214
13579.97 180
13581.07 193
13582.17 217
13583.27 170
13584.37 167
13585.47 193
13586.57 165
13587.67 179
13588.77 181
13589.88 179
13590.98 221
13592.08 202
13593.18 167
13594.28 157
13595.38 225
13596.48 186
13597.58 204
13598.68 191
13599.78 209
13600.88 186
13601.99 205
13603.09 187
13604.19 169
13605.29 209
13606.39 216
13607.49 213
13608.59 182
13609.70 189
13610.80 203
13611.90 193
13613.00 186
13614.10 177
13615.20 198
13616.31 190
13617.41 205
13618.51 210
13619.61 204
13620.71 177
13621.82 188
13622.92 194
13624.02 201
13625.12 186
13626.22 203
13627.33 202
13628.43 189
13629.53 207
13630.63 172
13631.74 183
13632.84 204
13633.94 199
13635.04 186
13636.15 192
13637.25 204
13638.35 190
13639.45 207
13640.56 204
13641.66 192
13642.76 186
13643.87 195
13644.97 177
13646.07 165
13647.17 184
13648.28 211
13649.38 218
13650.48 174
13651.59 200
13652.69 206
13653.79 189
13654.90 169
13656.00 160
13657.10 182
13658.21 173
13659.31 203
13660.41 174
13661.52 184
13662.62 151
13663.72 185
13664.83 196
13665.93 149
13667.04 151
13668.14 158
13669.24 180
13670.35 238
13671.45 187
13672.56 178
13673.66 201
13674.76 186
13675.87 184
13676.97 179
13678.08 182
13679.18 177
13680.29 158
13681.39 166
13682.49 151
13683.60 144
13684.70 168
13685.81 164
13686.91 167
13688.02 175
13689.12 181
13690.23 167
13691.33 184
13692.44 160
13693.54 171
13694.65 174
13695.75 164
13696.86 185
13697.96 173
13699.07 156
13700.17 217
13701.28 168
13702.38 152
13703.49 156
13704.59 185
13705.70 176
13706.80 193
13707.91 165
13709.02 146
13710.12 197
13711.23 198
13712.33 161
13713.44 183
13714.54 183
13715.65 210
13716.76 186
13717.86 176
13718.97 186
13720.07 216
13721.18 225
13722.29 204
13723.39 220
13724.50 192
13725.60 176
13726.71 207
13727.82 188
13728.92 178
13730.03 205
13731.14 200
13732.24 198
13733.35 196
13734.46 214
13735.56 156
13736.67 193
13737.78 220
13738.88 197
13739.99 211
13741.10 221
13742.20 203
13743.31 233
13744.42 196
13745.52 165
13746.63 212
13747.74 208
13748.84 197
13749.95 198
13751.06 235
13752.17 221
13753.27 194
13754.38 198
13755.49 222
13756.60 215
13757.70 211
13758.81 202
13759.92 239
13761.03 233
13762.13 240
13763.24 213
13764.35 206
13765.46 246
13766.57 235
13767.67 263
13768.78 262
13769.89 240
13771.00 245
13772.11 240
13773.21 248
13774.32 223
13775.43 209
13776.54 202
13777.65 206
13778.75 220
13779.86 205
13780.97 222
13782.08 240
13783.19 203
13784.30 187
13785.41 175
13786.51 194
13787.62 199
13788.73 180
13789.84 189
13790.95 191
13792.06 173
13793.17 191
13794.28 194
13795.39 185
13796.49 184
13797.60 184
13798.71 184
13799.82 193
13800.93 173
13802.04 187
13803.15 203
13804.26 207
13805.37 201
13806.48 189
13807.59 180
13808.70 196
13809.81 183
13810.92 183
13812.03 190
13813.14 173
13814.25 185
13815.36 180
13816.47 205
13817.58 187
13818.69 193
13819.80 177
13820.91 181
13822.02 164
13823.13 157
13824.24 186
13825.35 191
13826.46 200
13827.57 189
13828.68 160
13829.79 199
13830.90 186
13832.01 180
13833.12 179
13834.23 179
13835.34 179
13836.45 171
13837.56 185
13838.67 162
13839.78 160
13840.89 182
13842.01 173
13843.12 196
13844.23 193
13845.34 183
13846.45 207
13847.56 199
13848.67 167
13849.78 185
13850.89 189
13852.01 228
13853.12 212
13854.23 186
13855.34 159
13856.45 152
13857.56 195
13858.67 207
13859.79 204
13860.90 211
13862.01 201
13863.12 176
13864.23 181
13865.34 182
13866.46 203
13867.57 191
13868.68 189
13869.79 184
13870.90 197
13872.02 177
13873.13 185
13874.24 190
13875.35 189
13876.47 186
13877.58 170
13878.69 181
13879.80 175
13880.92 180
13882.03 193
13883.14 169
13884.25 182
13885.37 183
13886.48 152
13887.59 179
13888.70 174
13889.82 192
13890.93 188
13892.04 181
13893.16 205
13894.27 172
13895.38 185
13896.49 194
13897.61 182
13898.72 199
13899.83 176
13900.95 186
13902.06 190
13903.17 185
13904.29 189
13905.40 200
13906.51 176
13907.63 177
13908.74 168
13909.85 190
13910.97 178
13912.08 170
13913.20 168
13914.31 175
13915.42 171
13916.54 188
13917.65 164
13918.77 162
13919.88 165
13920.99 172
13922.11 171
13923.22 159
13924.34 152
13925.45 170
13926.56 198
13927.68 174
13928.79 173
13929.91 170
13931.02 162
13932.14 178
13933.25 189
13934.37 198
13935.48 179
13936.60 154
13937.71 204
13938.83 197
13939.94 149
13941.05 220
13942.17 184
13943.28 184
13944.40 174
13945.51 179
13946.63 193
13947.75 175
13948.86 184
13949.98 170
13951.09 198
13952.21 204
13953.32 197
13954.44 133
13955.55 144
13956.67 166
13957.78 196
13958.90 182
13960.01 191
13961.13 174
13962.25 167
13963.36 173
13964.48 169
13965.59 163
13966.71 180
13967.83 182
13968.94 185
13970.06 156
13971.17 165
13972.29 140
13973.41 183
13974.52 176
13975.64 167
13976.75 178
13977.87 189
13978.99 188
13980.10 173
13981.22 179
13982.34 154
13983.45 199
13984.57 171
13985.69 178
13986.80 190
13987.92 181
13989.04 209
13990.15 165
13991.27 182
13992.39 179
13993.50 215
13994.62 221
13995.74 199
13996.86 198
13997.97 177
13999.09 198
14000.21 192
14001.33 196
14002.44 188
14003.56 196
14004.68 227
14005.79 195
14006.91 184
14008.03 181
14009.15 191
14010.27 207
14011.38 219
14012.50 192
14013.62 194
14014.74 192
14015.85 216
14016.97 213
14018.09 218
14019.21 190
14020.33 207
14021.44 245
14022.56 187
14023.68 191
14024.80 208
14025.92 211
14027.04 220
14028.15 179
14029.27 166
14030.39 207
14031.51 191
14032.63 200
14033.75 198
14034.86 165
14035.98 186
14037.10 177
14038.22 172
14039.34 175
14040.46 192
14041.58 193
14042.70 201
14043.82 206
14044.93 178
14046.05 179
14047.17 227
14048.29 199
14049.41 183
14050.53 200
14051.65 184
14052.77 231
14053.89 200
14055.01 195
14056.13 166
14057.25 199
14058.37 188
14059.49 204
14060.61 207
14061.73 212
14062.85 204
14063.97 201
14065.09 223
14066.20 189
14067.32 220
14068.44 193
14069.56 216
14070.68 231
14071.81 218
14072.93 221
14074.05 189
14075.17 221
14076.29 230
14077.41 236
14078.53 210
14079.65 215
14080.77 233
14081.89 223
14083.01 174
14084.13 221
14085.25 232
14086.37 229
14087.49 227
14088.61 221
14089.73 249
14090.85 231
14091.97 242
14093.10 251
14094.22 245
14095.34 245
14096.46 252
14097.58 242
14098.70 225
14099.82 209
14100.94 271
14102.07 219
14103.19 219
14104.31 184
14105.43 207
14106.55 203
14107.67 192
14108.79 213
14109.92 215
14111.04 201
14112.16 183
14113.28 185
14114.40 193
14115.52 177
14116.65 186
14117.77 199
14118.89 192
14120.01 210
14121.13 196
14122.26 190
14123.38 197
14124.50 180
14125.62 165
14126.75 190
14127.87 192
14128.99 183
14130.11 166
14131.24 173
14132.36 190
14133.48 169
14134.60 196
14135.73 160
14136.85 193
14137.97 189
14139.09 190
14140.22 181
14141.34 186
14142.46 162
14143.59 155
14144.71 173
14145.83 161
14146.95 188
14148.08 153
14149.20 169
14150.32 196
14151.45 187
14152.57 181
14153.69 172
14154.82 183
14155.94 178
14157.06 166
14158.19 187
14159.31 166
14160.44 168
14161.56 174
14162.68 179
14163.81 165
14164.93 189
14166.05 164
14167.18 171
14168.30 199
14169.43 180
14170.55 172
14171.67 143
14172.80 173
14173.92 167
14175.05 174
14176.17 151
14177.30 185
14178.42 184
14179.54 182
14180.67 170
14181.79 180
14182.92 157
14184.04 170
14185.17 186
14186.29 133
14187.42 183
14188.54 194
14189.67 181
14190.79 172
14191.92 185
14193.04 194
14194.17 209
14195.29 179
14196.42 181
14197.54 168
14198.67 147
14199.79 170
14200.92 144
14202.04 153
14203.17 135
14204.29 158
14205.42 173
14206.54 170
14207.67 157
14208.79 180
14209.92 167
14211.05 170
14212.17 157
14213.30 151
14214.42 171
14215.55 160
14216.67 160
14217.80 159
14218.93 180
14220.05 149
14221.18 152
14222.30 139
14223.43 173
14224.56 149
14225.68 150
14226.81 144
14227.94 148
14229.06 154
14230.19 181
14231.32 137
14232.44 153
14233.57 165
14234.70 175
14235.82 180
14236.95 165
14238.08 176
14239.20 178
14240.33 200
14241.46 136
14242.58 150
14243.71 150
14244.84 162
14245.96 140
14247.09 161
14248.22 162
14249.34 131
14250.47 164
14251.60 161
14252.73 161
14253.85 139
14254.98 187
14256.11 201
14257.24 142
14258.36 114
14259.49 143
14260.62 150
14261.75 192
14262.87 173
14264.00 161
14265.13 153
14266.26 151
14267.39 145
14268.51 130
14269.64 129
14270.77 157
14271.90 169
14273.03 156
14274.15 156
14275.28 133
14276.41 162
14277.54 142
14278.67 127
14279.80 132
14280.92 165
14282.05 151
14283.18 140
14284.31 116
14285.44 147
14286.57 135
14287.70 135
14288.82 143
14289.95 123
14291.08 128
14292.21 150
14293.34 139
14294.47 121
14295.60 151
14296.73 173
14297.86 165
14298.99 163
14300.11 143
14301.24 141
14302.37 165
14303.50 144
14304.63 128
14305.76 152
14306.89 168
14308.02 156
14309.15 144
14310.28 150
14311.41 145
14312.54 187
14313.67 162
14314.80 131
14315.93 134
14317.06 147
14318.19 135
14319.32 139
14320.45 132
14321.58 135
14322.71 155
14323.84 162
14324.97 128
14326.10 137
14327.23 152
14328.36 182
14329.49 165
14330.62 151
14331.75 155
14332.88 142
14334.01 164
14335.14 111
14336.27 137
14337.40 107
14338.53 148
14339.66 159
14340.79 159
14341.93 126
14343.06 133
14344.19 151
14345.32 141
14346.45 129
14347.58 123
14348.71 155
14349.84 135
14350.97 124
14352.11 132
14353.24 137
14354.37 170
14355.50 139
14356.63 156
14357.76 181
14358.89 175
14360.03 163
14361.16 151
14362.29 152
14363.42 135
14364.55 140
14365.68 137
14366.82 149
14367.95 142
14369.08 135
14370.21 133
14371.34 153
14372.48 148
14373.61 128
14374.74 153
14375.87 139
14377.00 138
14378.14 139
14379.27 122
14380.40 154
14381.53 149
14382.67 161
14383.80 181
14384.93 137
14386.06 119
14387.20 137
14388.33 140
14389.46 135
14390.59 130
14391.73 153
14392.86 158
14393.99 169
14395.13 170
14396.26 142
14397.39 131
14398.53 142
14399.66 145
14400.79 135
14401.92 147
14403.06 122
14404.19 149
14405.32 147
14406.46 156
14407.59 118
14408.72 152
14409.86 164
14410.99 140
14412.13 140
14413.26 156
14414.39 153
14415.53 141
14416.66 146
14417.79 134
14418.93 147
14420.06 171
14421.20 161
14422.33 128
14423.46 135
14424.60 149
14425.73 157
14426.87 159
14428.00 143
14429.14 170
14430.27 156
14431.40 163
14432.54 156
14433.67 155
14434.81 144
14435.94 181
14437.08 174
14438.21 164
14439.35 142
14440.48 130
14441.62 157
14442.75 183
14443.88 165
14445.02 147
14446.15 145
14447.29 167
14448.42 175
14449.56 156
14450.70 176
14451.83 163
14452.97 165
14454.10 153
14455.24 160
14456.37 155
14457.51 164
14458.64 164
14459.78 181
14460.91 159
14462.05 155
14463.18 195
14464.32 194
14465.46 187
14466.59 196
14467.73 186
14468.86 176
14470.00 204
14471.14 195
14472.27 176
14473.41 201
14474.54 198
14475.68 203
14476.82 190
14477.95 171
14479.09 162
14480.22 166
14481.36 175
14482.50 176
14483.63 167
14484.77 140
14485.91 143
14487.04 182
14488.18 120
14489.32 158
14490.45 152
14491.59 177
14492.73 153
14493.86 147
14495.00 148
14496.14 173
14497.27 153
14498.41 145
14499.55 131
14500.69 160
14501.82 148
14502.96 126
14504.10 126
14505.23 141
14506.37 167
14507.51 145
14508.65 174
14509.78 130
14510.92 160
14512.06 144
14513.20 157
14514.33 174
14515.47 173
14516.61 141
14517.75 139
14518.89 141
14520.02 137
14521.16 156
14522.30 152
14523.44 141
14524.57 133
14525.71 143
14526.85 133
14527.99 154
14529.13 160
14530.27 136
14531.40 182
14532.54 149
14533.68 114
14534.82 147
14535.96 151
14537.10 147
14538.23 154
14539.37 129
14540.51 137
14541.65 156
14542.79 131
14543.93 132
14545.07 125
14546.21 129
14547.35 149
14548.48 136
14549.62 134
14550.76 165
14551.90 153
14553.04 142
14554.18 148
14555.32 154
14556.46 147
14557.60 125
14558.74 144
14559.88 170
14561.02 150
14562.16 121
14563.30 130
14564.43 139
14565.57 157
14566.71 136
14567.85 145
14568.99 159
14570.13 166
14571.27 156
14572.41 173
14573.55 154
14574.69 143
14575.83 154
14576.97 153
14578.11 148
14579.25 136
14580.39 179
14581.53 162
14582.67 160
14583.81 166
14584.96 151
14586.10 160
14587.24 188
14588.38 163
14589.52 140
14590.66 165
14591.80 164
14592.94 159
14594.08 160
14595.22 150
14596.36 135
14597.50 161
14598.64 160
14599.78 131
14600.93 132
14602.07 138
14603.21 133
14604.35 133
14605.49 142
14606.63 181
14607.77 140
14608.91 145
14610.06 133
14611.20 176
14612.34 139
14613.48 127
14614.62 145
14615.76 160
14616.91 152
14618.05 147
14619.19 149
14620.33 187
14621.47 179
14622.61 165
14623.76 163
14624.90 161
14626.04 150
14627.18 159
14628.32 167
14629.47 155
14630.61 155
14631.75 157
14632.89 178
14634.04 149
14635.18 144
14636.32 181
14637.46 198
14638.61 152
14639.75 161
14640.89 148
14642.03 156
14643.18 157
14644.32 147
14645.46 140
14646.60 154
14647.75 139
14648.89 150
14650.03 139
14651.18 149
14652.32 129
14653.46 144
14654.61 133
14655.75 143
14656.89 125
14658.03 167
14659.18 154
14660.32 162
14661.46 149
14662.61 150
14663.75 130
14664.90 135
14666.04 143
14667.18 165
14668.33 133
14669.47 132
14670.61 162
14671.76 155
14672.90 140
14674.05 136
14675.19 144
14676.33 143
14677.48 145
14678.62 134
14679.77 145
14680.91 158
14682.05 139
14683.20 150
14684.34 132
14685.49 114
14686.63 139
14687.78 142
14688.92 116
14690.06 124
14691.21 127
14692.35 139
14693.50 123
14694.64 125
14695.79 114
14696.93 136
14698.08 134
14699.22 123
14700.37 138
14701.51 160
14702.66 140
14703.80 131
14704.95 121
14706.09 109
14707.24 139
14708.38 145
14709.53 143
14710.67 143
14711.82 146
14712.96 155
14714.11 141
14715.26 123
14716.40 154
14717.55 154
14718.69 135
14719.84 122
14720.98 129
14722.13 134
14723.28 153
14724.42 130
14725.57 113
14726.71 150
14727.86 149
14729.01 161
14730.15 146
14731.30 151
14732.44 149
14733.59 112
14734.74 126
14735.88 144
14737.03 110
14738.18 142
14739.32 118
14740.47 141
14741.61 168
14742.76 151
14743.91 132
14745.05 131
14746.20 124
14747.35 128
14748.49 145
14749.64 142
14750.79 146
14751.94 170
14753.08 152
14754.23 142
14755.38 137
14756.52 133
14757.67 155
14758.82 154
14759.97 147
14761.11 142
14762.26 128
14763.41 152
14764.55 120
14765.70 132
14766.85 136
14768.00 150
14769.15 142
14770.29 171
14771.44 139
14772.59 137
14773.74 165
14774.88 147
14776.03 140
14777.18 155
14778.33 155
14779.48 153
14780.62 174
14781.77 161
14782.92 155
14784.07 149
14785.22 184
14786.36 172
14787.51 199
14788.66 149
14789.81 208
14790.96 186
14792.11 183
14793.26 156
14794.40 156
14795.55 171
14796.70 154
14797.85 160
14799.00 148
14800.15 172
14801.30 167
14802.45 143
14803.59 146
14804.74 147
14805.89 153
14807.04 169
14808.19 167
14809.34 168
14810.49 143
14811.64 125
14812.79 182
14813.94 150
14815.09 151
14816.24 145
14817.39 167
14818.53 156
14819.68 146
14820.83 145
14821.98 150
14823.13 124
14824.28 167
14825.43 138
14826.58 125
14827.73 142
14828.88 137
14830.03 153
14831.18 121
14832.33 125
14833.48 133
14834.63 143
14835.78 105
14836.93 132
14838.08 117
14839.23 127
14840.38 133
14841.53 156
14842.69 139
14843.84 139
14844.99 133
14846.14 145
14847.29 134
14848.44 128
14849.59 139
14850.74 121
14851.89 132
14853.04 120
14854.19 128
14855.34 126
14856.49 152
14857.65 121
14858.80 117
14859.95 119
14861.10 117
14862.25 140
14863.40 122
14864.55 117
14865.70 105
14866.86 133
14868.01 129
14869.16 125
14870.31 131
14871.46 147
14872.61 134
14873.77 131
14874.92 119
14876.07 127
14877.22 122
14878.37 154
14879.52 160
14880.68 152
14881.83 128
14882.98 120
14884.13 141
14885.28 120
14886.44 132
14887.59 134
14888.74 146
14889.89 127
14891.05 149
14892.20 121
14893.35 124
14894.50 135
14895.66 120
14896.81 142
14897.96 163
14899.11 141
14900.27 138
14901.42 137
14902.57 126
14903.72 135
14904.88 127
14906.03 146
14907.18 138
14908.34 147
14909.49 119
14910.64 151
14911.80 136
14912.95 127
14914.10 112
14915.26 156
14916.41 137
14917.56 137
14918.72 119
14919.87 130
14921.02 113
14922.18 148
14923.33 136
14924.48 137
14925.64 166
14926.79 150
14927.94 143
14929.10 127
14930.25 144
14931.41 141
14932.56 156
14933.71 152
14934.87 128
14936.02 148
14937.18 136
14938.33 125
14939.48 141
14940.64 172
14941.79 145
14942.95 152
14944.10 155
14945.26 148
14946.41 162
14947.57 128
14948.72 136
14949.87 152
14951.03 137
14952.18 147
14953.34 136
14954.49 143
14955.65 123
14956.80 129
14957.96 119
14959.11 136
14960.27 141
14961.42 136
14962.58 145
14963.73 133
14964.89 143
14966.04 141
14967.20 152
14968.36 134
14969.51 133
14970.67 125
14971.82 131
14972.98 142
14974.13 126
14975.29 128
14976.44 129
14977.60 150
14978.76 136
14979.91 122
14981.07 120
14982.22 132
14983.38 142
14984.53 157
14985.69 117
14986.85 126
14988.00 108
14989.16 127
14990.32 123
14991.47 116
14992.63 140
14993.78 115
14994.94 121
14996.10 110
14997.25 140
14998.41 109
14999.57 114
15000.72 129
15001.88 133
15003.04 114
15004.19 129
15005.35 103
15006.51 107
15007.66 120
15008.82 124
15009.98 118
15011.13 121
15012.29 125
15013.45 109
15014.61 127
15015.76 119
15016.92 111
15018.08 121
15019.23 123
15020.39 122
15021.55 125
15022.71 122
15023.86 107
15025.02 121
15026.18 119
15027.34 132
15028.49 125
15029.65 125
15030.81 132
15031.97 127
15033.13 124
15034.28 103
15035.44 117
15036.60 122
15037.76 108
15038.92 121
15040.07 102
15041.23 99
15042.39 111
15043.55 107
15044.71 116
15045.87 118
15047.02 132
15048.18 132
15049.34 101
15050.50 107
15051.66 110
15052.82 124
15053.98 135
15055.13 116
15056.29 135
15057.45 128
15058.61 112
15059.77 110
15060.93 103
15062.09 115
15063.25 110
15064.40 135
15065.56 117
15066.72 135
15067.88 107
15069.04 113
15070.20 116
15071.36 98
15072.52 105
15073.68 112
15074.84 115
15076.00 97
15077.16 107
15078.32 113
15079.48 107
15080.64 106
15081.80 116
15082.96 122
15084.12 109
15085.28 104
15086.44 110
15087.60 118
15088.76 108
15089.92 109
15091.08 110
15092.24 114
15093.40 112
15094.56 120
15095.72 95
15096.88 111
15098.04 136
15099.20 124
15100.36 125
15101.52 85
15102.68 104
15103.84 124
15105.00 121
15106.16 102
15107.32 96
15108.48 117
15109.64 125
15110.80 107
15111.96 90
15113.13 117
15114.29 118
15115.45 122
15116.61 104
15117.77 111
15118.93 107
15120.09 148
15121.25 129
15122.42 107
15123.58 103
15124.74 109
15125.90 101
15127.06 78
15128.22 89
15129.38 109
15130.55 119
15131.71 124
15132.87 102
15134.03 121
15135.19 108
15136.35 108
15137.52 113
15138.68 100
15139.84 113
15141.00 111
15142.16 92
15143.33 107
15144.49 105
15145.65 111
15146.81 115
15147.97 120
15149.14 124
15150.30 120
15151.46 116
15152.62 111
15153.79 99
15154.95 115
15156.11 113
15157.27 109
15158.44 141
15159.60 109
15160.76 99
15161.93 110
15163.09 117
15164.25 132
15165.41 120
15166.58 111
15167.74 111
15168.90 128
15170.07 114
15171.23 118
15172.39 126
15173.56 129
15174.72 127
15175.88 115
15177.05 104
15178.21 123
15179.37 134
15180.54 112
15181.70 106
15182.86 113
15184.03 106
15185.19 135
15186.36 125
15187.52 106
15188.68 97
15189.85 111
15191.01 139
15192.17 111
15193.34 113
15194.50 114
15195.67 111
15196.83 122
15198.00 120
15199.16 124
15200.32 106
15201.49 114
15202.65 109
15203.82 101
15204.98 89
15206.15 114
15207.31 123
15208.48 99
15209.64 107
15210.80 121
15211.97 114
15213.13 118
15214.30 140
15215.46 108
15216.63 97
15217.79 108
15218.96 114
15220.12 102
15221.29 107
15222.45 109
15223.62 111
15224.78 143
15225.95 106
15227.11 100
15228.28 105
15229.45 129
15230.61 130
15231.78 98
15232.94 103
15234.11 118
15235.27 115
15236.44 85
15237.60 118
15238.77 97
15239.94 116
15241.10 110
15242.27 111
15243.43 99
15244.60 119
15245.77 117
15246.93 104
15248.10 111
15249.26 99
15250.43 129
15251.60 116
15252.76 95
15253.93 95
15255.10 107
15256.26 145
15257.43 124
15258.60 112
15259.76 99
15260.93 109
15262.10 123
15263.26 106
15264.43 111
15265.60 123
15266.76 128
15267.93 111
15269.10 121
15270.26 119
15271.43 105
15272.60 131
15273.76 127
15274.93 119
15276.10 106
15277.27 108
15278.43 133
15279.60 107
15280.77 105
15281.94 126
15283.10 128
15284.27 115
15285.44 99
15286.61 106
15287.77 117
15288.94 104
15290.11 102
15291.28 106
15292.44 108
15293.61 114
15294.78 115
15295.95 101
15297.12 111
15298.28 123
15299.45 136
15300.62 110
15301.79 106
15302.96 101
15304.12 102
15305.29 97
15306.46 96
15307.63 103
15308.80 86
15309.97 96
15311.14 113
15312.30 97
15313.47 84
15314.64 101
15315.81 108
15316.98 110
15318.15 117
15319.32 88
15320.49 100
15321.65 112
15322.82 115
15323.99 97
15325.16 119
15326.33 126
15327.50 110
15328.67 93
15329.84 108
15331.01 82
15332.18 81
15333.35 107
15334.52 116
15335.69 111
15336.85 104
15338.02 114
15339.19 90
15340.36 94
15341.53 87
15342.70 145
15343.87 93
15345.04 96
15346.21 91
15347.38 103
15348.55 125
15349.72 101
15350.89 110
15352.06 115
15353.23 108
15354.40 115
15355.57 116
15356.74 118
15357.91 106
15359.08 88
15360.25 117
15361.43 113
15362.60 128
15363.77 101
15364.94 101
15366.11 115
15367.28 121
15368.45 109
15369.62 118
15370.79 114
15371.96 103
15373.13 121
15374.30 124
15375.47 108
15376.65 86
15377.82 115
15378.99 120
15380.16 116
15381.33 124
15382.50 105
15383.67 92
15384.84 98
15386.02 91
15387.19 98
15388.36 86
15389.53 99
15390.70 121
15391.87 118
15393.04 102
15394.22 94
15395.39 115
15396.56 105
15397.73 107
15398.90 91
15400.08 98
15401.25 105
15402.42 111
15403.59 111
15404.76 95
15405.94 94
15407.11 92
15408.28 111
15409.45 113
15410.63 120
15411.80 114
15412.97 108
15414.14 91
15415.31 88
15416.49 97
15417.66 117
15418.83 84
15420.01 96
15421.18 109
15422.35 111
15423.52 113
15424.70 106
15425.87 107
15427.04 108
15428.22 113
15429.39 110
15430.56 126
15431.73 98
15432.91 101
15434.08 120
15435.25 113
15436.43 115
15437.60 105
15438.77 117
15439.95 119
15441.12 116
15442.30 91
15443.47 107
15444.64 100
15445.82 93
15446.99 93
15448.16 106
15449.34 89
15450.51 102
15451.69 98
15452.86 108
15454.03 97
15455.21 122
15456.38 107
15457.56 128
15458.73 95
15459.90 81
15461.08 105
15462.25 99
15463.43 97
15464.60 96
15465.78 120
15466.95 84
15468.12 104
15469.30 102
15470.47 86
15471.65 91
15472.82 84
15474.00 104
15475.17 87
15476.35 111
15477.52 97
15478.70 107
15479.87 99
15481.05 99
15482.22 95
15483.40 99
15484.57 96
15485.75 95
15486.92 109
15488.10 102
15489.27 129
15490.45 111
15491.62 105
15492.80 132
15493.98 124
15495.15 128
15496.33 110
15497.50 103
15498.68 118
15499.85 84
15501.03 106
15502.21 79
15503.38 101
15504.56 105
15505.73 100
15506.91 106
15508.09 101
15509.26 100
15510.44 116
15511.61 91
15512.79 79
15513.97 95
15515.14 99
15516.32 120
15517.50 100
15518.67 115
15519.85 108
15521.02 119
15522.20 102
15523.38 105
15524.55 90
15525.73 110
15526.91 134
15528.09 131
15529.26 96
15530.44 110
15531.62 111
15532.79 99
15533.97 108
15535.15 116
15536.32 139
15537.50 109
15538.68 114
15539.86 101
15541.03 103
15542.21 104
15543.39 100
15544.57 94
15545.74 104
15546.92 119
15548.10 117
15549.28 113
15550.45 101
15551.63 106
15552.81 110
15553.99 123
15555.16 92
15556.34 100
15557.52 109
15558.70 93
15559.88 89
15561.05 108
15562.23 93
15563.41 95
15564.59 112
15565.77 112
15566.95 87
15568.12 112
15569.30 136
15570.48 111
15571.66 120
15572.84 104
15574.02 144
15575.19 121
15576.37 113
15577.55 91
15578.73 96
15579.91 99
15581.09 99
15582.27 98
15583.45 108
15584.62 99
15585.80 81
15586.98 116
15588.16 119
15589.34 106
15590.52 102
15591.70 117
15592.88 107
15594.06 104
15595.24 85
15596.42 121
15597.60 101
15598.78 119
15599.96 105
15601.14 104
15602.31 111
15603.49 106
15604.67 114
15605.85 95
15607.03 121
15608.21 133
15609.39 110
15610.57 129
15611.75 94
15612.93 105
15614.11 139
15615.29 122
15616.47 99
15617.65 112
15618.83 112
15620.01 111
15621.19 135
15622.38 120
15623.56 110
15624.74 94
15625.92 121
15627.10 121
15628.28 97
15629.46 93
15630.64 113
15631.82 143
15633.00 95
15634.18 114
15635.36 117
15636.54 129
15637.72 131
15638.91 124
15640.09 125
15641.27 96
15642.45 104
15643.63 122
15644.81 108
15645.99 93
15647.17 125
15648.36 129
15649.54 135
15650.72 106
15651.90 111
15653.08 122
15654.26 147
15655.44 120
15656.63 123
15657.81 125
15658.99 121
15660.17 116
15661.35 121
15662.54 126
15663.72 120
15664.90 125
15666.08 118
15667.26 102
15668.45 108
15669.63 129
15670.81 129
15671.99 138
15673.17 112
15674.36 104
15675.54 131
15676.72 128
15677.90 108
15679.09 117
15680.27 117
15681.45 150
15682.63 134
15683.82 137
15685.00 120
15686.18 135
15687.37 136
15688.55 123
15689.73 118
15690.91 94
15692.10 108
15693.28 125
15694.46 118
15695.65 116
15696.83 143
15698.01 132
15699.20 124
15700.38 120
15701.56 118
15702.75 126
15703.93 124
15705.11 127
15706.30 120
15707.48 157
15708.66 157
15709.85 150
15711.03 131
15712.22 133
15713.40 137
15714.58 144
15715.77 137
15716.95 119
15718.14 148
15719.32 130
15720.50 123
15721.69 117
15722.87 138
15724.06 174
15725.24 148
15726.43 135
15727.61 143
15728.79 136
15729.98 139
15731.16 136
15732.35 140
15733.53 139
15734.72 137
15735.90 129
15737.09 137
15738.27 126
15739.46 135
15740.64 158
15741.83 156
15743.01 134
15744.20 131
15745.38 138
15746.57 145
15747.75 135
15748.94 144
15750.12 138
15751.31 167
15752.49 162
15753.68 137
15754.86 120
15756.05 135
15757.23 137
15758.42 140
15759.60 132
15760.79 114
15761.98 140
15763.16 141
15764.35 139
15765.53 122
15766.72 125
15767.90 138
15769.09 138
15770.28 118
15771.46 158
15772.65 146
15773.83 147
15775.02 133
15776.21 143
15777.39 131
15778.58 131
15779.77 137
15780.95 140
15782.14 132
15783.33 114
15784.51 114
15785.70 132
15786.89 124
15788.07 112
15789.26 112
15790.45 125
15791.63 122
15792.82 112
15794.01 118
15795.19 108
15796.38 111
15797.57 113
15798.75 131
15799.94 110
15801.13 91
15802.32 123
15803.50 122
15804.69 104
15805.88 105
15807.06 138
15808.25 131
15809.44 122
15810.63 143
15811.81 122
15813.00 105
15814.19 135
15815.38 145
15816.57 125
15817.75 109
15818.94 132
15820.13 125
15821.32 130
15822.50 113
15823.69 123
15824.88 110
15826.07 119
15827.26 105
15828.44 99
15829.63 143
15830.82 151
15832.01 99
15833.20 96
15834.39 93
15835.57 123
15836.76 136
15837.95 105
15839.14 118
15840.33 117
15841.52 144
15842.71 119
15843.90 118
15845.08 93
15846.27 142
15847.46 151
15848.65 124
15849.84 97
15851.03 100
15852.22 168
15853.41 101
15854.60 114
15855.79 106
15856.97 123
15858.16 139
15859.35 142
15860.54 112
15861.73 111
15862.92 103
15864.11 143
15865.30 128
15866.49 113
15867.68 111
15868.87 132
15870.06 124
15871.25 105
15872.44 104
15873.63 117
15874.82 127
15876.01 117
15877.20 122
15878.39 112
15879.58 110
15880.77 106
15881.96 115
15883.15 109
15884.34 117
15885.53 131
15886.72 125
15887.91 109
15889.10 119
15890.29 126
15891.48 130
15892.67 106
15893.86 118
15895.05 110
15896.24 97
15897.44 117
15898.63 114
15899.82 119
15901.01 148
15902.20 133
15903.39 98
15904.58 102
15905.77 111
15906.96 107
15908.15 119
15909.35 111
15910.54 125
15911.73 113
15912.92 129
15914.11 119
15915.30 119
15916.49 114
15917.69 131
15918.88 145
15920.07 100
15921.26 94
15922.45 131
15923.64 109
15924.84 120
15926.03 119
15927.22 120
15928.41 136
15929.60 113
15930.80 108
15931.99 97
15933.18 123
15934.37 102
15935.56 124
15936.76 114
15937.95 126
15939.14 103
15940.33 121
15941.53 103
15942.72 89
15943.91 86
15945.10 105
15946.30 105
15947.49 109
15948.68 85
15949.87 97
15951.07 106
15952.26 100
15953.45 89
15954.65 79
15955.84 111
15957.03 106
15958.22 111
15959.42 100
15960.61 112
15961.80 105
15963.00 111
15964.19 96
15965.38 86
15966.58 99
15967.77 109
15968.96 108
15970.16 94
15971.35 93
15972.54 82
15973.74 113
15974.93 97
15976.13 133
15977.32 108
15978.51 101
15979.71 110
15980.90 116
15982.09 95
15983.29 91
15984.48 107
15985.68 101
15986.87 99
15988.06 119
15989.26 95
15990.45 108
15991.65 115
15992.84 109
15994.04 113
15995.23 69
15996.43 99
15997.62 110
15998.81 120
16000.01 117
16001.20 90
16002.40 90
16003.59 100
16004.79 111
16005.98 92
16007.18 102
16008.37 114
16009.57 109
16010.76 89
16011.96 105
16013.15 78
16014.35 109
16015.54 113
16016.74 106
16017.93 85
16019.13 106
16020.32 104
16021.52 89
16022.72 96
16023.91 101
16025.11 104
16026.30 114
16027.50 98
16028.69 89
16029.89 108
16031.08 106
16032.28 94
16033.48 93
16034.67 72
16035.87 109
16037.06 99
16038.26 116
16039.46 103
16040.65 87
16041.85 107
16043.05 125
16044.24 97
16045.44 97
16046.63 89
16047.83 83
16049.03 84
16050.22 113
16051.42 95
16052.62 95
16053.81 87
16055.01 115
16056.21 93
16057.40 103
16058.60 95
16059.80 96
16060.99 83
16062.19 100
16063.39 104
16064.58 92
16065.78 86
16066.98 89
16068.18 87
16069.37 87
16070.57 100
16071.77 92
16072.97 81
16074.16 109
16075.36 114
16076.56 83
16077.76 107
16078.95 122
16080.15 129
16081.35 111
16082.55 95
16083.74 98
16084.94 93
16086.14 97
16087.34 102
16088.53 105
16089.73 83
16090.93 107
16092.13 107
16093.33 100
16094.53 100
16095.72 94
16096.92 120
16098.12 112
16099.32 91
16100.52 95
16101.72 104
16102.91 117
16104.11 109
16105.31 113
16106.51 112
16107.71 101
16108.91 109
16110.11 88
16111.30 113
16112.50 121
16113.70 115
16114.90 109
16116.10 105
16117.30 113
16118.50 108
16119.70 99
16120.90 99
16122.10 97
16123.29 101
16124.49 131
16125.69 90
16126.89 89
16128.09 84
16129.29 96
16130.49 113
16131.69 93
16132.89 101
16134.09 105
16135.29 116
16136.49 104
16137.69 94
16138.89 87
16140.09 122
16141.29 129
16142.49 113
16143.69 83
16144.89 102
16146.09 97
16147.29 125
16148.49 102
16149.69 118
16150.89 119
16152.09 97
16153.29 130
16154.49 94
16155.69 94
16156.89 101
16158.09 132
16159.29 105
16160.49 109
16161.69 88
16162.89 98
16164.09 98
16165.30 116
16166.50 106
16167.70 108
16168.90 95
16170.10 106
16171.30 96
16172.50 91
16173.70 111
16174.90 101
16176.10 113
16177.31 129
16178.51 129
16179.71 104
16180.91 103
16182.11 110
16183.31 121
16184.51 105
16185.72 105
16186.92 105
16188.12 115
16189.32 92
16190.52 114
16191.72 102
16192.93 110
16194.13 88
16195.33 100
16196.53 107
16197.73 109
16198.94 112
16200.14 105
16201.34 107
16202.54 121
16203.74 125
16204.95 115
16206.15 116
16207.35 117
16208.55 104
16209.76 115
16210.96 116
16212.16 116
16213.36 114
16214.57 120
16215.77 121
16216.97 114
16218.17 121
16219.38 108
16220.58 136
16221.78 141
16222.99 111
16224.19 129
16225.39 124
16226.59 128
16227.80 129
16229.00 128
16230.20 125
16231.41 125
16232.61 121
16233.81 120
16235.02 133
16236.22 131
16237.42 136
16238.63 131
16239.83 124
16241.04 115
16242.24 137
16243.44 127
16244.65 139
16245.85 139
16247.05 163
16248.26 141
16249.46 140
16250.67 117
16251.87 109
16253.07 139
16254.28 132
16255.48 120
16256.69 156
16257.89 131
16259.09 131
16260.30 165
16261.50 143
16262.71 140
16263.91 131
16265.12 155
16266.32 135
16267.53 107
16268.73 110
16269.94 127
16271.14 138
16272.34 123
16273.55 142
16274.75 129
16275.96 140
16277.16 158
16278.37 154
16279.57 144
16280.78 139
16281.98 138
16283.19 142
16284.39 135
16285.60 154
16286.81 143
16288.01 158
16289.22 147
16290.42 164
16291.63 162
16292.83 158
16294.04 154
16295.24 137
16296.45 178
16297.66 168
16298.86 174
16300.07 184
16301.27 171
16302.48 149
16303.68 160
16304.89 175
16306.10 151
16307.30 157
16308.51 166
16309.71 166
16310.92 167
16312.13 147
16313.33 153
16314.54 147
16315.75 141
16316.95 133
16318.16 142
16319.37 125
16320.57 140
16321.78 132
16322.99 117
16324.19 112
16325.40 109
16326.61 133
16327.81 144
16329.02 129
16330.23 126
16331.43 122
16332.64 129
16333.85 135
16335.05 133
16336.26 132
16337.47 121
16338.68 113
16339.88 141
16341.09 119
16342.30 135
16343.51 123
16344.71 119
16345.92 149
16347.13 104
16348.34 134
16349.54 118
16350.75 135
16351.96 126
16353.17 109
16354.37 112
16355.58 118
16356.79 137
16358.00 131
16359.21 134
16360.41 109
16361.62 119
16362.83 113
16364.04 126
16365.25 117
16366.45 121
16367.66 124
16368.87 117
16370.08 99
16371.29 112
16372.50 101
16373.71 99
16374.91 95
16376.12 116
16377.33 123
16378.54 111
16379.75 118
16380.96 104
16382.17 121
16383.38 121
16384.58 107
16385.79 111
16387.00 91
16388.21 124
16389.42 134
16390.63 100
16391.84 96
16393.05 103
16394.26 114
16395.47 90
16396.68 112
16397.89 100
16399.09 89
16400.30 109
16401.51 95
16402.72 124
16403.93 99
16405.14 95
16406.35 126
16407.56 104
16408.77 112
16409.98 100
16411.19 124
16412.40 90
16413.61 95
16414.82 107
16416.03 105
16417.24 103
16418.45 90
16419.66 83
16420.87 104
16422.08 115
16423.29 114
16424.50 110
16425.71 108
16426.92 114
16428.14 117
16429.35 137
16430.56 129
16431.77 94
16432.98 103
16434.19 114
16435.40 113
16436.61 97
16437.82 99
16439.03 101
16440.24 108
16441.45 99
16442.67 89
16443.88 108
16445.09 109
16446.30 94
16447.51 85
16448.72 92
16449.93 125
16451.14 112
16452.36 106
16453.57 96
16454.78 94
16455.99 103
16457.20 104
16458.41 106
16459.63 112
16460.84 112
16462.05 115
16463.26 92
16464.47 96
16465.68 105
16466.90 104
16468.11 107
16469.32 99
16470.53 101
16471.74 96
16472.96 105
16474.17 112
16475.38 104
16476.59 104
16477.81 96
16479.02 98
16480.23 104
16481.44 99
16482.66 98
16483.87 120
16485.08 107
16486.29 112
16487.51 115
16488.72 89
16489.93 110
16491.15 108
16492.36 108
16493.57 119
16494.78 102
16496.00 116
16497.21 117
16498.42 93
16499.64 98
16500.85 91
16502.06 88
16503.28 84
16504.49 81
16505.70 82
16506.92 104
16508.13 93
16509.34 95
16510.56 90
16511.77 101
16512.98 106
16514.20 73
16515.41 91
16516.63 72
16517.84 91
16519.05 92
16520.27 103
16521.48 80
16522.70 93
16523.91 83
16525.12 103
16526.34 108
16527.55 107
16528.77 86
16529.98 100
16531.20 98
16532.41 94
16533.62 97
16534.84 105
16536.05 112
16537.27 94
16538.48 107
16539.70 88
16540.91 89
16542.13 101
16543.34 95
16544.56 84
16545.77 78
16546.99 97
16548.20 108
16549.42 93
16550.63 74
16551.85 90
16553.06 97
16554.28 113
16555.49 104
16556.71 108
16557.92 92
16559.14 111
16560.35 119
16561.57 101
16562.78 87
16564.00 90
16565.21 97
16566.43 115
16567.65 99
16568.86 112
16570.08 97
16571.29 105
16572.51 89
16573.73 80
16574.94 96
16576.16 115
16577.37 100
16578.59 92
16579.81 75
16581.02 84
16582.24 99
16583.45 97
16584.67 79
16585.89 84
16587.10 93
16588.32 131
16589.54 107
16590.75 83
16591.97 100
16593.19 101
16594.40 80
16595.62 99
16596.84 94
16598.05 107
16599.27 93
16600.49 109
16601.70 99
16602.92 97
16604.14 75
16605.35 87
16606.57 97
16607.79 78
16609.01 94
16610.22 83
16611.44 106
16612.66 73
16613.88 91
16615.09 114
16616.31 111
16617.53 107
16618.75 92
16619.96 98
16621.18 88
16622.40 97
16623.62 95
16624.83 106
16626.05 81
16627.27 88
16628.49 92
16629.71 89
16630.92 80
16632.14 94
16633.36 99
16634.58 92
16635.80 89
16637.01 79
16638.23 79
16639.45 83
16640.67 102
16641.89 100
16643.11 81
16644.32 96
16645.54 82
16646.76 103
16647.98 103
16649.20 100
16650.42 90
16651.64 100
16652.86 127
16654.07 97
16655.29 96
16656.51 91
16657.73 84
16658.95 98
16660.17 89
16661.39 76
16662.61 83
16663.83 89
16665.05 90
16666.27 93
16667.48 99
16668.70 93
16669.92 89
16671.14 73
16672.36 77
16673.58 69
16674.80 101
16676.02 78
16677.24 85
16678.46 100
16679.68 108
16680.90 89
16682.12 79
16683.34 106
16684.56 82
16685.78 97
16687.00 110
16688.22 94
16689.44 96
16690.66 89
16691.88 86
16693.10 74
16694.32 84
16695.54 87
16696.76 98
16697.98 101
16699.20 78
16700.42 76
16701.64 68
16702.87 90
16704.09 90
16705.31 89
16706.53 94
16707.75 98
16708.97 89
16710.19 76
16711.41 96
16712.63 75
16713.85 92
16715.07 77
16716.30 86
16717.52 72
16718.74 75
16719.96 82
16721.18 75
16722.40 86
16723.62 79
16724.85 90
16726.07 103
16727.29 96
16728.51 89
16729.73 99
16730.95 76
16732.17 80
16733.40 95
16734.62 91
16735.84 81
16737.06 104
16738.28 82
16739.51 83
16740.73 88
16741.95 118
16743.17 85
16744.39 68
16745.62 98
16746.84 105
16748.06 94
16749.28 77
16750.51 92
16751.73 109
16752.95 86
16754.17 72
16755.40 92
16756.62 105
16757.84 87
16759.06 89
16760.29 77
16761.51 92
16762.73 83
16763.96 92
16765.18 86
16766.40 98
16767.62 82
16768.85 95
16770.07 90
16771.29 73
16772.52 84
16773.74 78
16774.96 103
16776.19 91
16777.41 89
16778.63 79
16779.86 81
16781.08 85
16782.30 88
16783.53 89
16784.75 93
16785.97 100
16787.20 108
16788.42 106
16789.65 81
16790.87 95
16792.09 92
16793.32 87
16794.54 88
16795.77 99
16796.99 94
16798.21 91
16799.44 88
16800.66 85
16801.89 77
16803.11 81
16804.34 96
16805.56 105
16806.78 85
16808.01 93
16809.23 86
16810.46 103
16811.68 103
16812.91 96
16814.13 79
16815.36 89
16816.58 86
16817.81 75
16819.03 77
16820.26 87
16821.48 92
16822.71 88
16823.93 78
16825.16 84
16826.38 82
16827.61 71
16828.83 76
16830.06 106
16831.28 82
16832.51 100
16833.73 104
16834.96 98
16836.19 83
16837.41 90
16838.64 84
16839.86 101
16841.09 97
16842.31 85
16843.54 84
16844.76 109
16845.99 116
16847.22 91
16848.44 76
16849.67 77
16850.89 95
16852.12 90
16853.35 105
16854.57 84
16855.80 97
16857.03 99
16858.25 112
16859.48 93
16860.71 102
16861.93 101
16863.16 105
16864.38 107
16865.61 105
16866.84 98
16868.06 92
16869.29 97
16870.52 95
16871.74 109
16872.97 112
16874.20 125
16875.43 85
16876.65 96
16877.88 97
16879.11 111
16880.33 110
16881.56 106
16882.79 100
16884.02 97
16885.24 90
16886.47 92
16887.70 92
16888.93 83
16890.15 92
16891.38 105
16892.61 113
16893.84 87
16895.06 105
16896.29 103
16897.52 114
16898.75 95
16899.97 86
16901.20 102
16902.43 105
16903.66 108
16904.89 98
16906.11 106
16907.34 99
16908.57 99
16909.80 110
16911.03 87
16912.26 78
16913.48 89
16914.71 81
16915.94 108
16917.17 81
16918.40 76
16919.63 81
16920.85 89
16922.08 100
16923.31 110
16924.54 94
16925.77 89
16927.00 108
16928.23 102
16929.46 122
16930.69 103
16931.91 98
16933.14 103
16934.37 84
16935.60 87
16936.83 94
16938.06 100
16939.29 113
16940.52 103
16941.75 94
16942.98 69
16944.21 72
16945.44 69
16946.67 88
16947.90 100
16949.13 84
16950.35 99
16951.58 115
16952.81 112
16954.04 89
16955.27 108
16956.50 84
16957.73 82
16958.96 89
16960.19 87
16961.42 79
16962.65 80
16963.88 93
16965.11 92
16966.34 69
16967.58 94
16968.81 104
16970.04 97
16971.27 78
16972.50 93
16973.73 92
16974.96 103
16976.19 92
16977.42 96
16978.65 86
16979.88 72
16981.11 78
16982.34 85
16983.57 98
16984.80 99
16986.04 86
16987.27 91
16988.50 100
16989.73 97
16990.96 85
16992.19 80
16993.42 90
16994.65 92
16995.88 102
16997.12 101
16998.35 99
16999.58 106
17000.81 90
17002.04 82
17003.27 90
17004.51 66
17005.74 84
17006.97 88
17008.20 66
17009.43 84
17010.66 93
17011.90 85
17013.13 89
17014.36 80
17015.59 72
17016.82 105
17018.06 106
17019.29 78
17020.52 90
17021.75 91
17022.99 110
17024.22 79
17025.45 87
17026.68 86
17027.92 72
17029.15 85
17030.38 92
17031.61 94
17032.85 81
17034.08 104
17035.31 80
17036.54 86
17037.78 70
17039.01 68
17040.24 98
17041.48 111
17042.71 91
17043.94 66
17045.18 93
17046.41 97
17047.64 83
17048.88 90
17050.11 105
17051.34 79
17052.58 109
17053.81 88
17055.04 88
17056.28 90
17057.51 83
17058.74 97
17059.98 74
17061.21 87
17062.44 92
17063.68 110
17064.91 85
17066.15 63
17067.38 66
17068.61 98
17069.85 107
17071.08 113
17072.32 100
17073.55 83
17074.78 77
17076.02 93
17077.25 85
17078.49 73
17079.72 77
17080.96 88
17082.19 75
17083.42 75
17084.66 75
17085.89 75
17087.13 105
17088.36 84
17089.60 77
17090.83 74
17092.07 84
17093.30 102
17094.54 92
17095.77 65
17097.01 85
17098.24 110
17099.48 91
17100.71 75
17101.95 73
17103.18 90
17104.42 95
17105.65 88
17106.89 72
17108.12 82
17109.36 78
17110.60 78
17111.83 69
17113.07 96
17114.30 82
17115.54 91
17116.77 99
17118.01 90
17119.25 74
17120.48 91
17121.72 86
17122.95 87
17124.19 93
17125.43 83
17126.66 87
17127.90 91
17129.13 98
17130.37 95
17131.61 85
17132.84 105
17134.08 92
17135.32 71
17136.55 74
17137.79 77
17139.02 99
17140.26 79
17141.50 86
17142.73 70
17143.97 80
17145.21 102
17146.44 84
17147.68 79
17148.92 70
17150.16 80
17151.39 85
17152.63 81
17153.87 74
17155.10 77
17156.34 91
17157.58 113
17158.82 86
17160.05 93
17161.29 78
17162.53 98
17163.76 83
17165.00 63
17166.24 69
17167.48 65
17168.72 105
17169.95 87
17171.19 71
17172.43 91
17173.67 92
17174.90 76
17176.14 70
17177.38 69
17178.62 73
17179.86 84
17181.09 88
17182.33 65
17183.57 77
17184.81 83
17186.05 95
17187.28 83
17188.52 81
17189.76 69
17191.00 81
17192.24 82
17193.48 73
17194.72 76
17195.95 75
17197.19 93
17198.43 84
17199.67 81
17200.91 74
17202.15 68
17203.39 78
17204.63 96
17205.86 88
17207.10 83
17208.34 75
17209.58 80
17210.82 80
17212.06 87
17213.30 86
17214.54 97
17215.78 82
17217.02 102
17218.26 85
17219.50 66
17220.74 73
17221.97 82
17223.21 76
17224.45 87
17225.69 88
17226.93 111
17228.17 95
17229.41 88
17230.65 74
17231.89 67
17233.13 72
17234.37 66
17235.61 77
17236.85 96
17238.09 68
17239.33 63
17240.57 57
17241.81 62
17243.05 64
17244.29 61
17245.53 89
17246.77 72
17248.02 83
17249.26 70
17250.50 60
17251.74 76
17252.98 93
17254.22 85
17255.46 75
17256.70 69
17257.94 96
17259.18 80
17260.42 79
17261.66 59
17262.90 64
17264.15 94
17265.39 89
17266.63 70
17267.87 78
17269.11 91
17270.35 87
17271.59 93
17272.83 64
17274.08 64
17275.32 80
17276.56 86
17277.80 85
17279.04 79
17280.28 75
17281.52 86
17282.77 99
17284.01 79
17285.25 70
17286.49 82
17287.73 75
17288.98 82
17290.22 56
17291.46 77
17292.70 73
17293.94 98
17295.19 81
17296.43 70
17297.67 89
17298.91 69
17300.16 83
17301.40 82
17302.64 65
17303.88 81
17305.13 91
17306.37 94
17307.61 66
17308.85 73
17310.10 90
17311.34 77
17312.58 80
17313.82 78
17315.07 74
17316.31 93
17317.55 83
17318.80 87
17320.04 84
17321.28 89
17322.53 81
17323.77 79
17325.01 82
17326.26 76
17327.50 81
17328.74 100
17329.99 88
17331.23 79
17332.47 78
17333.72 74
17334.96 74
17336.20 67
17337.45 64
17338.69 59
17339.93 83
17341.18 80
17342.42 77
17343.67 72
17344.91 66
17346.15 78
17347.40 73
17348.64 59
17349.89 77
17351.13 81
17352.37 77
17353.62 60
17354.86 70
17356.11 70
17357.35 72
17358.60 81
17359.84 81
17361.09 75
17362.33 83
17363.57 69
17364.82 98
17366.06 69
17367.31 76
17368.55 82
17369.80 92
17371.04 82
17372.29 91
17373.53 67
17374.78 74
17376.02 89
17377.27 79
17378.51 50
17379.76 72
17381.00 62
17382.25 103
17383.50 77
17384.74 73
17385.99 71
17387.23 95
17388.48 84
17389.72 77
17390.97 65
17392.21 54
17393.46 83
17394.71 78
17395.95 83
17397.20 72
17398.44 72
17399.69 80
17400.93 83
17402.18 53
17403.43 66
17404.67 81
17405.92 80
17407.17 83
17408.41 71
17409.66 75
17410.90 62
17412.15 103
17413.40 82
17414.64 86
17415.89 84
17417.14 86
17418.38 70
17419.63 84
17420.88 76
17422.12 79
17423.37 94
17424.62 75
17425.86 73
17427.11 74
17428.36 85
17429.60 82
17430.85 80
17432.10 86
17433.35 74
17434.59 73
17435.84 89
17437.09 90
17438.33 100
17439.58 81
17440.83 82
17442.08 77
17443.32 85
17444.57 80
17445.82 69
17447.07 71
17448.32 58
17449.56 79
17450.81 91
17452.06 76
17453.31 56
17454.55 70
17455.80 66
17457.05 71
17458.30 79
17459.55 79
17460.79 74
17462.04 90
17463.29 81
17464.54 71
17465.79 67
17467.04 62
17468.28 80
17469.53 91
17470.78 87
17472.03 69
17473.28 76
17474.53 73
17475.78 92
17477.02 92
17478.27 100
17479.52 73
17480.77 74
17482.02 89
17483.27 85
17484.52 80
17485.77 82
17487.02 82
17488.26 92
17489.51 80
17490.76 74
17492.01 77
17493.26 82
17494.51 80
17495.76 71
17497.01 88
17498.26 71
17499.51 69
17500.76 90
17502.01 90
17503.26 69
17504.51 76
17505.76 65
17507.01 65
17508.26 84
17509.51 62
17510.76 108
17512.01 89
17513.26 73
17514.51 62
17515.76 84
17517.01 80
17518.26 89
17519.51 89
17520.76 82
17522.01 71
17523.26 89
17524.51 89
17525.76 77
17527.01 71
17528.26 97
17529.51 92
17530.76 86
17532.01 86
17533.26 86
17534.51 81
17535.76 78
17537.01 78
17538.27 68
17539.52 74
17540.77 72
17542.02 65
17543.27 78
17544.52 88
17545.77 76
17547.02 71
17548.27 73
17549.53 79
17550.78 76
17552.03 85
17553.28 102
17554.53 76
17555.78 92
17557.03 76
17558.29 83
17559.54 74
17560.79 79
17562.04 88
17563.29 84
17564.54 76
17565.80 78
17567.05 83
17568.30 77
17569.55 74
17570.80 73
17572.06 70
17573.31 76
17574.56 82
17575.81 89
17577.07 84
17578.32 70
17579.57 85
17580.82 80
17582.08 70
17583.33 70
17584.58 75
17585.83 94
17587.09 101
17588.34 73
17589.59 91
17590.84 97
17592.10 92
17593.35 78
17594.60 71
17595.86 88
17597.11 63
17598.36 84
17599.61 78
17600.87 82
17602.12 69
17603.37 82
17604.63 97
17605.88 65
17607.13 74
17608.39 77
17609.64 105
17610.89 70
17612.15 69
17613.40 84
17614.66 75
17615.91 66
17617.16 84
17618.42 61
17619.67 74
17620.92 80
17622.18 54
17623.43 69
17624.69 80
17625.94 76
17627.19 79
17628.45 80
17629.70 62
17630.96 91
17632.21 83
17633.47 88
17634.72 60
17635.97 79
17637.23 89
17638.48 83
17639.74 72
17640.99 65
17642.25 72
17643.50 80
17644.76 80
17646.01 76
17647.27 75
17648.52 94
17649.78 70
17651.03 79
17652.28 75
17653.54 66
17654.80 71
17656.05 73
17657.31 57
17658.56 59
17659.82 68
17661.07 72
17662.33 69
17663.58 65
17664.84 76
17666.09 87
17667.35 86
17668.60 75
17669.86 81
17671.11 89
17672.37 53
17673.63 91
17674.88 73
17676.14 91
17677.39 57
17678.65 76
17679.91 82
17681.16 82
17682.42 78
17683.67 76
17684.93 75
17686.19 68
17687.44 82
17688.70 62
17689.95 91
17691.21 57
17692.47 75
17693.72 56
17694.98 76
17696.24 69
17697.49 70
17698.75 64
17700.01 65
17701.26 59
17702.52 92
17703.78 79
17705.03 69
17706.29 66
17707.55 76
17708.81 82
17710.06 69
17711.32 83
17712.58 69
17713.83 71
17715.09 56
17716.35 77
17717.61 66
17718.86 81
17720.12 60
17721.38 62
17722.63 65
17723.89 54
17725.15 78
17726.41 82
17727.67 65
17728.92 60
17730.18 96
17731.44 68
17732.70 76
17733.95 69
17735.21 65
17736.47 57
17737.73 86
17738.99 74
17740.24 64
17741.50 61
17742.76 68
17744.02 80
17745.28 79
17746.54 69
17747.79 56
17749.05 78
17750.31 56
17751.57 69
17752.83 63
17754.09 84
17755.35 64
17756.60 88
17757.86 72
17759.12 74
17760.38 73
17761.64 87
17762.90 76
17764.16 61
17765.42 57
17766.67 60
17767.93 72
17769.19 61
17770.45 70
17771.71 53
17772.97 65
17774.23 60
17775.49 72
17776.75 73
17778.01 74
17779.27 68
17780.53 84
17781.79 57
17783.05 74
17784.31 62
17785.57 68
17786.83 75
17788.09 89
17789.35 73
17790.61 77
17791.87 90
17793.13 81
17794.39 72
17795.65 73
17796.91 85
17798.17 78
17799.43 75
17800.69 66
17801.95 69
17803.21 80
17804.47 83
17805.73 76
17806.99 69
17808.25 79
17809.51 94
17810.77 62
17812.03 70
17813.29 60
17814.55 70
17815.81 94
17817.07 67
17818.33 62
17819.60 71
17820.86 78
17822.12 85
17823.38 66
17824.64 84
17825.90 72
17827.16 74
17828.42 60
17829.68 83
17830.95 66
17832.21 71
17833.47 81
17834.73 85
17835.99 77
17837.25 71
17838.51 76
17839.78 94
17841.04 63
17842.30 76
17843.56 78
17844.82 84
17846.08 71
17847.35 71
17848.61 57
17849.87 79
17851.13 64
17852.39 84
17853.66 73
17854.92 69
17856.18 67
17857.44 69
17858.71 73
17859.97 59
17861.23 72
17862.49 86
17863.76 87
17865.02 81
17866.28 54
17867.54 67
17868.81 74
17870.07 80
17871.33 69
17872.59 74
17873.86 54
17875.12 80
17876.38 82
17877.65 89
17878.91 59
17880.17 65
17881.44 69
17882.70 75
17883.96 64
17885.22 62
17886.49 95
17887.75 86
17889.01 58
17890.28 53
17891.54 62
17892.81 61
17894.07 57
17895.33 68
17896.60 68
17897.86 66
17899.12 58
17900.39 73
17901.65 69
17902.92 78
17904.18 83
17905.44 79
17906.71 80
17907.97 65
17909.24 77
17910.50 77
17911.76 78
17913.03 71
17914.29 81
17915.56 67
17916.82 71
17918.09 67
17919.35 60
17920.61 68
17921.88 56
17923.14 66
17924.41 63
17925.67 67
17926.94 97
17928.20 67
17929.47 65
17930.73 63
17932.00 72
17933.26 78
17934.53 54
17935.79 71
17937.06 87
17938.32 77
17939.59 80
17940.85 57
17942.12 84
17943.38 68
17944.65 73
17945.91 88
17947.18 72
17948.44 58
17949.71 68
17950.98 83
17952.24 84
17953.51 73
17954.77 76
17956.04 84
17957.30 68
17958.57 71
17959.84 53
17961.10 60
17962.37 81
17963.63 62
17964.90 61
17966.17 70
17967.43 76
17968.70 77
17969.96 64
17971.23 73
17972.50 77
17973.76 83
17975.03 79
17976.30 71
17977.56 55
17978.83 71
17980.10 69
17981.36 60
17982.63 73
17983.90 66
17985.16 78
17986.43 97
17987.70 76
17988.96 56
17990.23 80
17991.50 69
17992.76 79
17994.03 71
17995.30 69
17996.57 77
17997.83 64
17999.10 58
18000.37 56
18001.64 77
18002.90 77
18004.17 84
18005.44 58
18006.71 57
18007.97 70
18009.24 90
18010.51 86
18011.78 74
18013.04 69
18014.31 75
18015.58 77
18016.85 89
18018.12 73
18019.38 78
18020.65 89
18021.92 70
18023.19 75
18024.46 67
18025.72 57
18026.99 74
18028.26 81
18029.53 67
18030.80 81
18032.07 76
18033.33 83
18034.60 64
18035.87 54
18037.14 91
18038.41 84
18039.68 67
18040.95 78
18042.22 62
18043.48 75
18044.75 79
18046.02 78
18047.29 89
18048.56 86
18049.83 104
18051.10 80
18052.37 65
18053.64 58
18054.91 63
18056.17 80
18057.44 79
18058.71 70
18059.98 62
18061.25 89
18062.52 75
18063.79 68
18065.06 78
18066.33 71
18067.60 73
18068.87 82
18070.14 60
18071.41 75
18072.68 57
18073.95 80
18075.22 71
18076.49 71
18077.76 66
18079.03 78
18080.30 66
18081.57 76
18082.84 64
18084.11 60
18085.38 82
18086.65 69
18087.92 70
18089.19 76
18090.46 66
18091.73 53
18093.00 68
18094.27 66
18095.55 62
18096.82 76
18098.09 69
18099.36 76
18100.63 78
18101.90 83
18103.17 85
18104.44 85
18105.71 62
18106.98 60
18108.25 75
18109.53 77
18110.80 55
18112.07 71
18113.34 81
18114.61 88
18115.88 100
18117.15 89
18118.43 93
18119.70 79
18120.97 93
18122.24 59
18123.51 79
18124.78 82
18126.05 68
18127.33 70
18128.60 55
18129.87 60
18131.14 91
18132.41 71
18133.69 76
18134.96 60
18136.23 71
18137.50 59
18138.77 79
18140.05 78
18141.32 65
18142.59 90
18143.86 79
18145.14 59
18146.41 47
18147.68 71
18148.95 63
18150.23 79
18151.50 62
18152.77 70
18154.04 79
18155.32 80
18156.59 67
18157.86 66
18159.14 70
18160.41 69
18161.68 91
18162.96 83
18164.23 69
18165.50 67
18166.77 72
18168.05 71
18169.32 63
18170.59 58
18171.87 70
18173.14 72
18174.41 68
18175.69 75
18176.96 74
18178.24 70
18179.51 61
18180.78 64
18182.06 66
18183.33 79
18184.60 56
18185.88 69
18187.15 70
18188.43 83
18189.70 74
18190.97 90
18192.25 56
18193.52 68
18194.80 70
18196.07 70
18197.34 70
18198.62 69
18199.89 82
18201.17 70
18202.44 90
18203.72 62
18204.99 74
18206.27 66
18207.54 78
18208.82 67
18210.09 77
18211.36 77
18212.64 64
18213.91 66
18215.19 68
18216.46 69
18217.74 79
18219.01 65
18220.29 84
18221.56 65
18222.84 64
18224.11 66
18225.39 71
18226.67 96
18227.94 84
18229.22 71
18230.49 70
18231.77 96
18233.04 75
18234.32 61
18235.59 55
18236.87 85
18238.14 67
18239.42 54
18240.70 83
18241.97 60
18243.25 75
18244.52 50
18245.80 57
18247.08 64
18248.35 77
18249.63 66
18250.90 80
18252.18 67
18253.46 81
18254.73 70
18256.01 88
18257.29 77
18258.56 64
18259.84 59
18261.11 54
18262.39 69
18263.67 52
18264.94 70
18266.22 69
18267.50 65
18268.77 59
18270.05 62
18271.33 82
18272.61 81
18273.88 73
18275.16 71
18276.44 87
18277.71 92
18278.99 82
18280.27 62
18281.54 70
18282.82 70
18284.10 79
18285.38 63
18286.65 62
18287.93 54
18289.21 114
18290.49 70
18291.76 61
18293.04 69
18294.32 67
18295.60 82
18296.88 77
18298.15 60
18299.43 70
18300.71 79
18301.99 71
18303.26 69
18304.54 56
18305.82 74
18307.10 84
18308.38 95
18309.66 69
18310.93 55
18312.21 64
18313.49 82
18314.77 68
18316.05 58
18317.33 69
18318.60 78
18319.88 74
18321.16 54
18322.44 61
18323.72 67
18325.00 80
18326.28 67
18327.55 76
18328.83 68
18330.11 72
18331.39 64
18332.67 57
18333.95 65
18335.23 70
18336.51 63
18337.79 74
18339.07 51
18340.35 60
18341.62 72
18342.90 67
18344.18 61
18345.46 71
18346.74 72
18348.02 65
18349.30 59
18350.58 61
18351.86 69
18353.14 62
18354.42 59
18355.70 60
18356.98 68
18358.26 68
18359.54 63
18360.82 74
18362.10 56
18363.38 68
18364.66 59
18365.94 96
18367.22 62
18368.50 81
18369.78 50
18371.06 77
18372.34 53
18373.62 69
18374.90 64
18376.18 60
18377.46 60
18378.74 68
18380.03 82
18381.31 61
18382.59 67
18383.87 66
18385.15 61
18386.43 50
18387.71 70
18388.99 67
18390.27 64
18391.55 63
18392.83 71
18394.12 63
18395.40 73
18396.68 73
18397.96 82
18399.24 82
18400.52 55
18401.80 68
18403.08 69
18404.37 82
18405.65 58
18406.93 82
18408.21 72
18409.49 56
18410.77 62
18412.06 62
18413.34 75
18414.62 62
18415.90 59
18417.18 50
18418.47 73
18419.75 51
18421.03 59
18422.31 66
18423.59 63
18424.88 61
18426.16 69
18427.44 66
18428.72 71
18430.01 65
18431.29 79
18432.57 56
18433.85 71
18435.14 57
18436.42 69
18437.70 80
18438.98 75
18440.27 63
18441.55 61
18442.83 60
18444.12 55
18445.40 75
18446.68 74
18447.96 63
18449.25 64
18450.53 82
18451.81 75
18453.10 66
18454.38 58
18455.66 52
18456.95 85
18458.23 62
18459.51 68
18460.80 61
18462.08 73
18463.36 56
18464.65 63
18465.93 77
18467.22 76
18468.50 61
18469.78 65
18471.07 57
18472.35 70
18473.63 70
18474.92 83
18476.20 94
18477.49 61
18478.77 61
18480.05 59
18481.34 72
18482.62 70
18483.91 79
18485.19 73
18486.48 78
18487.76 49
18489.04 60
18490.33 95
18491.61 73
18492.90 60
18494.18 70
18495.47 60
18496.75 73
18498.04 65
18499.32 55
18500.61 72
18501.89 61
18503.18 88
18504.46 90
18505.75 54
18507.03 52
18508.32 71
18509.60 64
18510.89 67
18512.17 72
18513.46 68
18514.74 75
18516.03 57
18517.31 60
18518.60 58
18519.89 55
18521.17 77
18522.46 78
18523.74 73
18525.03 92
18526.31 47
18527.60 74
18528.89 65
18530.17 67
18531.46 58
18532.74 62
18534.03 72
18535.32 51
18536.60 67
18537.89 60
18539.17 79
18540.46 60
18541.75 70
18543.03 79
18544.32 56
18545.61 70
18546.89 75
18548.18 79
18549.47 62
18550.75 72
18552.04 82
18553.33 81
18554.61 63
18555.90 59
18557.19 61
18558.47 75
18559.76 75
18561.05 69
18562.33 58
18563.62 65
18564.91 67
18566.19 76
18567.48 69
18568.77 58
18570.06 64
18571.34 71
18572.63 76
18573.92 59
18575.21 71
18576.49 83
18577.78 78
18579.07 63
18580.36 60
18581.64 69
18582.93 73
18584.22 89
18585.51 67
18586.80 61
18588.08 83
18589.37 66
18590.66 76
18591.95 63
18593.24 60
18594.52 63
18595.81 58
18597.10 76
18598.39 72
18599.68 87
18600.96 83
18602.25 76
18603.54 68
18604.83 68
18606.12 61
18607.41 73
18608.70 67
18609.98 73
18611.27 58
18612.56 79
18613.85 68
18615.14 85
18616.43 68
18617.72 75
18619.01 75
18620.30 64
18621.58 87
18622.87 65
18624.16 88
18625.45 88
18626.74 81
18628.03 62
18629.32 60
18630.61 59
18631.90 57
18633.19 82
18634.48 62
18635.77 64
18637.06 76
18638.35 78
18639.64 87
18640.93 74
18642.22 60
18643.51 72
18644.80 67
18646.09 67
18647.38 70
18648.67 80
18649.96 69
18651.25 72
18652.54 63
18653.83 46
18655.12 67
18656.41 61
18657.70 80
18658.99 50
18660.28 76
18661.57 75
18662.86 81
18664.15 75
18665.44 79
18666.73 63
18668.02 60
18669.31 63
18670.60 83
18671.89 80
18673.18 67
18674.48 68
18675.77 63
18677.06 61
18678.35 68
18679.64 79
18680.93 61
18682.22 62
18683.51 54
18684.80 84
18686.10 70
18687.39 59
18688.68 66
18689.97 73
18691.26 68
18692.55 54
18693.84 48
18695.14 53
18696.43 62
18697.72 46
18699.01 54
18700.30 56
18701.60 62
18702.89 59
18704.18 64
18705.47 44
18706.76 57
18708.06 69
18709.35 62
18710.64 70
18711.93 50
18713.22 65
18714.52 73
18715.81 72
18717.10 57
18718.39 63
18719.69 67
18720.98 63
18722.27 53
18723.56 66
18724.86 65
18726.15 66
18727.44 68
18728.73 69
18730.03 67
18731.32 63
18732.61 58
18733.91 59
18735.20 61
18736.49 65
18737.79 52
18739.08 73
18740.37 59
18741.66 56
18742.96 70
18744.25 62
18745.54 61
18746.84 73
18748.13 48
18749.43 59
18750.72 69
18752.01 64
18753.31 67
18754.60 74
18755.89 65
18757.19 70
18758.48 52
18759.77 65
18761.07 48
18762.36 62
18763.66 65
18764.95 49
18766.24 72
18767.54 58
18768.83 55
18770.13 59
18771.42 68
18772.72 60
18774.01 64
18775.30 50
18776.60 59
18777.89 63
18779.19 66
18780.48 62
18781.78 61
18783.07 58
18784.37 60
18785.66 64
18786.96 70
18788.25 62
18789.55 59
18790.84 62
18792.14 60
18793.43 56
18794.73 61
18796.02 70
18797.32 76
18798.61 63
18799.91 52
18801.20 51
18802.50 68
18803.79 64
18805.09 50
18806.38 63
18807.68 63
18808.97 53
18810.27 58
18811.57 58
18812.86 81
18814.16 64
18815.45 76
18816.75 54
18818.05 49
18819.34 64
18820.64 71
18821.93 62
18823.23 56
18824.53 62
18825.82 62
18827.12 62
18828.41 57
18829.71 64
18831.01 60
18832.30 57
18833.60 58
18834.90 66
18836.19 52
18837.49 55
18838.79 62
18840.08 60
18841.38 60
18842.68 64
18843.97 48
18845.27 76
18846.57 71
18847.86 69
18849.16 59
18850.46 59
18851.75 70
18853.05 58
18854.35 73
18855.65 64
18856.94 62
18858.24 69
18859.54 78
18860.83 83
18862.13 59
18863.43 70
18864.73 55
18866.02 77
18867.32 59
18868.62 63
18869.92 49
18871.21 65
18872.51 71
18873.81 78
18875.11 53
18876.41 90
18877.70 89
18879.00 68
18880.30 73
18881.60 73
18882.90 68
18884.19 46
18885.49 59
18886.79 53
18888.09 52
18889.39 82
18890.69 83
18891.98 66
18893.28 69
18894.58 59
18895.88 72
18897.18 81
18898.48 59
18899.78 37
18901.07 64
18902.37 82
18903.67 73
18904.97 75
18906.27 69
18907.57 82
18908.87 62
18910.17 55
18911.47 59
18912.77 85
18914.06 54
18915.36 66
18916.66 99
18917.96 62
18919.26 67
18920.56 61
18921.86 64
18923.16 70
18924.46 53
18925.76 76
18927.06 77
18928.36 62
18929.66 58
18930.96 46
18932.26 71
18933.56 63
18934.86 70
18936.16 59
18937.46 56
18938.76 65
18940.06 94
18941.36 64
18942.66 43
18943.96 57
18945.26 66
18946.56 55
18947.86 60
18949.16 74
18950.46 69
18951.76 60
18953.06 69
18954.36 67
18955.66 65
18956.96 60
18958.26 51
18959.56 74
18960.87 75
18962.17 58
18963.47 61
18964.77 59
18966.07 66
18967.37 51
18968.67 72
18969.97 51
18971.27 71
18972.57 54
18973.88 74
18975.18 88
18976.48 70
18977.78 56
18979.08 59
18980.38 64
18981.68 63
18982.99 64
18984.29 65
18985.59 64
18986.89 65
18988.19 75
18989.49 68
18990.80 68
18992.10 57
18993.40 74
18994.70 73
18996.00 52
18997.31 59
18998.61 55
18999.91 62
19001.21 70
19002.51 75
19003.82 66
19005.12 65
19006.42 73
19007.72 72
19009.03 54
19010.33 60
19011.63 74
19012.93 89
19014.24 60
19015.54 67
19016.84 65
19018.15 71
19019.45 57
19020.75 68
19022.05 60
19023.36 65
19024.66 85
19025.96 67
19027.27 65
19028.57 84
19029.87 70
19031.18 51
19032.48 71
19033.78 55
19035.09 59
19036.39 58
19037.69 63
19039.00 53
19040.30 55
19041.60 58
19042.91 77
19044.21 51
19045.51 60
19046.82 58
19048.12 58
19049.43 50
19050.73 57
19052.03 67
19053.34 60
19054.64 54
19055.95 77
19057.25 53
19058.55 61
19059.86 67
19061.16 71
19062.47 58
19063.77 57
19065.08 76
19066.38 71
19067.68 63
19068.99 49
19070.29 70
19071.60 65
19072.90 72
19074.21 54
19075.51 61
19076.82 58
19078.12 58
19079.43 62
19080.73 70
19082.04 60
19083.34 70
19084.65 58
19085.95 48
19087.26 72
19088.56 71
19089.87 55
19091.17 68
19092.48 79
19093.78 66
19095.09 54
19096.39 61
19097.70 70
19099.00 66
19100.31 70
19101.62 65
19102.92 59
19104.23 61
19105.53 55
19106.84 69
19108.14 68
19109.45 51
19110.76 56
19112.06 79
19113.37 53
19114.67 57
19115.98 46
19117.29 49
19118.59 50
19119.90 58
19121.21 62
19122.51 57
19123.82 71
19125.13 68
19126.43 67
19127.74 60
19129.04 69
19130.35 82
19131.66 69
19132.96 64
19134.27 45
19135.58 59
19136.89 67
19138.19 54
19139.50 69
19140.81 70
19142.11 64
19143.42 49
19144.73 63
19146.03 62
19147.34 54
19148.65 76
19149.96 62
19151.26 58
19152.57 56
19153.88 69
19155.19 53
19156.49 65
19157.80 55
19159.11 56
19160.42 66
19161.72 74
19163.03 49
19164.34 67
19165.65 66
19166.96 60
19168.26 55
19169.57 51
19170.88 61
19172.19 56
19173.50 63
19174.80 50
19176.11 43
19177.42 66
19178.73 80
19180.04 64
19181.34 63
19182.65 51
19183.96 55
19185.27 59
19186.58 52
19187.89 49
19189.20 60
19190.50 63
19191.81 58
19193.12 44
19194.43 52
19195.74 41
19197.05 61
19198.36 75
19199.67 49
19200.98 68
19202.28 59
19203.59 83
19204.90 90
19206.21 47
19207.52 52
19208.83 52
19210.14 59
19211.45 63
19212.76 76
19214.07 61
19215.38 66
19216.69 73
19218.00 67
19219.31 59
19220.62 60
19221.93 69
19223.24 75
19224.55 68
19225.86 59
19227.17 58
19228.48 64
19229.79 74
19231.10 60
19232.41 76
19233.72 57
19235.03 66
19236.34 57
19237.65 66
19238.96 56
19240.27 73
19241.58 60
19242.89 57
19244.20 74
19245.51 56
19246.82 74
19248.13 76
19249.44 76
19250.75 41
19252.06 63
19253.37 58
19254.69 65
19256.00 56
19257.31 70
19258.62 75
19259.93 95
19261.24 118
19262.55 77
19263.86 61
19265.17 66
19266.49 78
19267.80 69
19269.11 56
19270.42 48
19271.73 66
19273.04 76
19274.35 59
19275.67 55
19276.98 69
19278.29 76
19279.60 79
19280.91 57
19282.22 49
19283.54 63
19284.85 70
19286.16 58
19287.47 49
19288.78 63
19290.10 64
19291.41 54
19292.72 51
19294.03 72
19295.34 61
19296.66 57
19297.97 68
19299.28 55
19300.59 49
19301.91 62
19303.22 57
19304.53 76
19305.84 60
19307.16 61
19308.47 63
19309.78 64
19311.10 67
19312.41 68
19313.72 48
19315.03 64
19316.35 66
19317.66 61
19318.97 74
19320.29 63
19321.60 75
19322.91 57
19324.23 59
19325.54 58
19326.85 87
19328.17 85
19329.48 67
19330.79 63
19332.11 46
19333.42 61
19334.73 55
19336.05 49
19337.36 64
19338.67 86
19339.99 53
19341.30 67
19342.62 69
19343.93 74
19345.24 50
19346.56 58
19347.87 54
19349.19 68
19350.50 65
19351.81 67
19353.13 70
19354.44 64
19355.76 57
19357.07 66
19358.39 61
19359.70 43
19361.02 45
19362.33 54
19363.64 63
19364.96 50
19366.27 70
19367.59 58
19368.90 55
19370.22 57
19371.53 70
19372.85 52
19374.16 49
19375.48 69
19376.79 64
19378.11 50
19379.42 56
19380.74 60
19382.05 72
19383.37 48
19384.68 55
19386.00 60
19387.31 53
19388.63 68
19389.95 55
19391.26 57
19392.58 62
19393.89 51
19395.21 63
19396.52 58
19397.84 62
19399.16 54
19400.47 60
19401.79 64
19403.10 51
19404.42 64
19405.73 58
19407.05 52
19408.37 49
19409.68 52
19411.00 53
19412.32 68
19413.63 50
19414.95 63
19416.26 47
19417.58 48
19418.90 51
19420.21 63
19421.53 51
19422.85 51
19424.16 56
19425.48 50
19426.80 56
19428.11 74
19429.43 63
19430.75 59
19432.06 52
19433.38 54
19434.70 68
19436.02 46
19437.33 51
19438.65 48
19439.97 65
19441.28 68
19442.60 56
19443.92 66
19445.24 42
19446.55 61
19447.87 62
19449.19 66
19450.51 59
19451.82 47
19453.14 44
19454.46 61
19455.78 55
19457.09 63
19458.41 54
19459.73 59
19461.05 52
19462.37 50
19463.68 47
19465.00 61
19466.32 60
19467.64 63
19468.96 55
19470.28 56
19471.59 50
19472.91 53
19474.23 50
19475.55 61
19476.87 55
19478.19 49
19479.50 61
19480.82 62
19482.14 51
19483.46 40
19484.78 60
19486.10 61
19487.42 58
19488.73 63
19490.05 54
19491.37 42
19492.69 61
19494.01 94
19495.33 56
19496.65 48
19497.97 57
19499.29 53
19500.61 54
19501.93 45
19503.25 55
19504.56 76
19505.88 41
19507.20 74
19508.52 52
19509.84 77
19511.16 67
19512.48 72
19513.80 70
19515.12 59
19516.44 50
19517.76 52
19519.08 54
19520.40 54
19521.72 64
19523.04 44
19524.36 69
19525.68 59
19527.00 72
19528.32 68
19529.64 66
19530.96 66
19532.28 66
19533.60 51
19534.92 61
19536.24 59
19537.56 54
19538.88 57
19540.20 66
19541.53 51
19542.85 56
19544.17 66
19545.49 38
19546.81 64
19548.13 47
19549.45 75
19550.77 52
19552.09 55
19553.41 49
19554.73 63
19556.06 54
19557.38 58
19558.70 64
19560.02 39
19561.34 51
19562.66 63
19563.98 71
19565.30 56
19566.63 60
19567.95 57
19569.27 54
19570.59 53
19571.91 52
19573.23 49
19574.56 57
19575.88 55
19577.20 50
19578.52 48
19579.84 66
19581.17 65
19582.49 47
19583.81 63
19585.13 44
19586.45 64
19587.78 53
19589.10 63
19590.42 48
19591.74 64
19593.07 64
19594.39 54
19595.71 55
19597.03 47
19598.36 51
19599.68 56
19601.00 55
19602.32 54
19603.65 71
19604.97 57
19606.29 70
19607.61 53
19608.94 54
19610.26 64
19611.58 63
19612.91 51
19614.23 49
19615.55 51
19616.88 80
19618.20 72
19619.52 64
19620.85 63
19622.17 63
19623.49 75
19624.82 65
19626.14 74
19627.46 57
19628.79 46
19630.11 50
19631.43 57
19632.76 53
19634.08 60
19635.41 65
19636.73 62
19638.05 43
19639.38 58
19640.70 59
19642.03 42
19643.35 52
19644.67 50
19646.00 71
19647.32 60
19648.65 66
19649.97 65
19651.29 60
19652.62 57
19653.94 72
19655.27 64
19656.59 45
19657.92 59
19659.24 70
19660.57 51
19661.89 49
19663.22 50
19664.54 59
19665.87 87
19667.19 61
19668.52 63
19669.84 36
19671.17 62
19672.49 78
19673.82 69
19675.14 50
19676.47 44
19677.79 66
19679.12 52
19680.44 52
19681.77 51
19683.09 57
19684.42 71
19685.74 57
19687.07 51
19688.39 52
19689.72 73
19691.05 72
19692.37 42
19693.70 46
19695.02 52
19696.35 70
19697.68 67
19699.00 41
19700.33 57
19701.65 67
19702.98 73
19704.31 64
19705.63 47
19706.96 51
19708.28 63
19709.61 54
19710.94 59
19712.26 46
19713.59 55
19714.92 56
19716.24 77
19717.57 60
19718.90 48
19720.22 71
19721.55 59
19722.88 71
19724.20 48
19725.53 55
19726.86 60
19728.18 73
19729.51 54
19730.84 48
19732.16 39
19733.49 54
19734.82 60
19736.15 39
19737.47 50
19738.80 47
19740.13 49
19741.46 56
19742.78 62
19744.11 58
19745.44 62
19746.77 64
19748.09 52
19749.42 49
19750.75 54
19752.08 44
19753.40 63
19754.73 46
19756.06 61
19757.39 57
19758.72 62
19760.04 45
19761.37 55
19762.70 49
19764.03 53
19765.36 68
19766.68 61
19768.01 50
19769.34 66
19770.67 62
19772.00 53
19773.33 69
19774.66 68
19775.98 62
19777.31 59
19778.64 52
19779.97 52
19781.30 56
19782.63 56
19783.96 55
19785.29 47
19786.61 59
19787.94 57
19789.27 53
19790.60 51
19791.93 60
19793.26 49
19794.59 54
19795.92 54
19797.25 61
19798.58 52
19799.91 67
19801.24 68
19802.56 57
19803.89 60
19805.22 71
19806.55 54
19807.88 69
19809.21 63
19810.54 52
19811.87 66
19813.20 59
19814.53 50
19815.86 61
19817.19 64
19818.52 68
19819.85 52
19821.18 61
19822.51 62
19823.84 67
19825.17 57
19826.50 52
19827.83 67
19829.16 70
19830.49 48
19831.82 53
19833.15 49
19834.49 54
19835.82 52
19837.15 60
19838.48 48
19839.81 47
19841.14 41
19842.47 61
19843.80 54
19845.13 42
19846.46 62
19847.79 66
19849.12 59
19850.46 54
19851.79 50
19853.12 60
19854.45 55
19855.78 40
19857.11 64
19858.44 45
19859.77 50
19861.11 62
19862.44 55
19863.77 51
19865.10 48
19866.43 60
19867.76 56
19869.09 60
19870.43 46
19871.76 52
19873.09 68
19874.42 59
19875.75 57
19877.09 64
19878.42 68
19879.75 58
19881.08 61
19882.41 71
19883.75 59
19885.08 71
19886.41 54
19887.74 71
19889.08 57
19890.41 50
19891.74 61
19893.07 71
19894.41 66
19895.74 48
19897.07 63
19898.40 65
19899.74 54
19901.07 60
19902.40 57
19903.73 52
19905.07 55
19906.40 58
19907.73 52
19909.07 42
19910.40 55
19911.73 65
19913.07 65
19914.40 54
19915.73 55
19917.07 66
19918.40 60
19919.73 55
19921.07 45
19922.40 65
19923.73 56
19925.07 63
19926.40 46
19927.73 47
19929.07 50
19930.40 60
19931.74 47
19933.07 51
19934.40 61
19935.74 66
19937.07 70
19938.40 60
19939.74 43
19941.07 44
19942.41 70
19943.74 60
19945.08 61
19946.41 58
19947.74 49
19949.08 49
19950.41 51
19951.75 54
19953.08 64
19954.42 53
19955.75 51
19957.09 60
19958.42 55
19959.76 68
19961.09 62
19962.42 67
19963.76 46
19965.09 52
19966.43 70
19967.76 56
19969.10 51
19970.43 44
19971.77 50
19973.11 65
19974.44 54
19975.78 61
19977.11 45
19978.45 51
19979.78 70
19981.12 60
19982.45 37
19983.79 47
19985.12 60
19986.46 65
19987.80 63
19989.13 44
19990.47 42
19991.80 67
19993.14 51
19994.47 56
19995.81 39
19997.15 59
19998.48 57
19999.82 57
20001.15 51
20002.49 52
20003.83 70
20005.16 69
20006.50 54
20007.84 58
20009.17 41
20010.51 58
20011.85 64
20013.18 50
20014.52 49
20015.85 57
20017.19 67
20018.53 53
20019.87 40
20021.20 38
20022.54 72
20023.88 66
20025.21 49
20026.55 50
20027.89 55
20029.22 56
20030.56 68
20031.90 51
20033.24 47
20034.57 55
20035.91 56
20037.25 77
20038.58 51
20039.92 42
20041.26 47
20042.60 52
20043.93 61
20045.27 54
20046.61 50
20047.95 58
20049.29 60
20050.62 73
20051.96 73
20053.30 53
20054.64 51
20055.97 69
20057.31 67
20058.65 56
20059.99 49
20061.33 63
20062.66 75
20064.00 48
20065.34 59
20066.68 72
20068.02 58
20069.36 60
20070.70 72
20072.03 55
20073.37 49
20074.71 52
20076.05 64
20077.39 58
20078.73 39
20080.07 41
20081.40 62
20082.74 56
20084.08 45
20085.42 50
20086.76 57
20088.10 77
20089.44 53
20090.78 53
20092.12 54
20093.46 55
20094.80 63
20096.13 66
20097.47 45
20098.81 37
20100.15 53
20101.49 67
20102.83 62
20104.17 42
20105.51 46
20106.85 59
20108.19 63
20109.53 50
20110.87 61
20112.21 46
20113.55 49
20114.89 67
20116.23 57
20117.57 53
20118.91 40
20120.25 54
20121.59 67
20122.93 56
20124.27 52
