# Supplementary material for: MALDI-TOF MS typing enables the classification of brewing yeasts of the genus Saccharomyces to major beer styles
Source: PLoS One. 2017 Aug 9;12(8):e0181694. doi: 10.1371/journal.pone.0181694 (PMC5549903; doi:10.1371/journal.pone.0181694)
Supplement: S13 File — The directory includes 90 raw files and was zipped to “.zip”; the folder has three strains with 30 spectra per strain; S1 Text explains the raw files with an example and Table 1 represents the yeast strains used within the experiment. (ZIP) [file pone.0181694.s016.zip › 37-39/30635-431-OG-Alt-Koe-YPG-18h-E-E_2015-10-22__0_F2_1.dat]

1999.81 3391
2000.23 3404
2000.65 3416
2001.07 3328
2001.50 3398
2001.92 3392
2002.34 3296
2002.76 3185
2003.18 3035
2003.60 3177
2004.03 3346
2004.45 3347
2004.87 3310
2005.29 3158
2005.71 3022
2006.14 3181
2006.56 3204
2006.98 3297
2007.40 3414
2007.83 3326
2008.25 3409
2008.67 3403
2009.09 3316
2009.52 3359
2009.94 3360
2010.36 3345
2010.78 3290
2011.21 3238
2011.63 3224
2012.05 3224
2012.48 3076
2012.90 2958
2013.32 2890
2013.74 2885
2014.17 2890
2014.59 2988
2015.01 2951
2015.44 3032
2015.86 2985
2016.28 3026
2016.71 3057
2017.13 3108
2017.55 3162
2017.98 3165
2018.40 3179
2018.82 3304
2019.25 3381
2019.67 3468
2020.09 3280
2020.52 3379
2020.94 3374
2021.37 3221
2021.79 3269
2022.21 3140
2022.64 3106
2023.06 3143
2023.48 3042
2023.91 3041
2024.33 3106
2024.76 3153
2025.18 2915
2025.61 3171
2026.03 3019
2026.45 3024
2026.88 3082
2027.30 3074
2027.73 3029
2028.15 3013
2028.58 2983
2029.00 3051
2029.43 3035
2029.85 2922
2030.28 3051
2030.70 3189
2031.12 3176
2031.55 3165
2031.97 3264
2032.40 3321
2032.82 3236
2033.25 3260
2033.67 3250
2034.10 3422
2034.52 3579
2034.95 3465
2035.38 3521
2035.80 3372
2036.23 3292
2036.65 3309
2037.08 3402
2037.50 3397
2037.93 3424
2038.35 3239
2038.78 3386
2039.20 3651
2039.63 3429
2040.06 3429
2040.48 3486
2040.91 3326
2041.33 3358
2041.76 3679
2042.19 3348
2042.61 3309
2043.04 3196
2043.46 3118
2043.89 3161
2044.32 3322
2044.74 3172
2045.17 3134
2045.59 3032
2046.02 3078
2046.45 3210
2046.87 3241
2047.30 3241
2047.73 3291
2048.15 3368
2048.58 3158
2049.01 3081
2049.43 3187
2049.86 3152
2050.29 3235
2050.71 3147
2051.14 3063
2051.57 3164
2051.99 3068
2052.42 2971
2052.85 3026
2053.28 3120
2053.70 3088
2054.13 3036
2054.56 3088
2054.99 2978
2055.41 2984
2055.84 2860
2056.27 2876
2056.69 3025
2057.12 3095
2057.55 3162
2057.98 3076
2058.41 3191
2058.83 3144
2059.26 3114
2059.69 3214
2060.12 3234
2060.54 3114
2060.97 3035
2061.40 3076
2061.83 3043
2062.26 3270
2062.68 3133
2063.11 3321
2063.54 3303
2063.97 3515
2064.40 3603
2064.83 3633
2065.25 3657
2065.68 3766
2066.11 3968
2066.54 4198
2066.97 3949
2067.40 3931
2067.82 3778
2068.25 3641
2068.68 3554
2069.11 3436
2069.54 3287
2069.97 3181
2070.40 3132
2070.83 2993
2071.26 3085
2071.68 3004
2072.11 3060
2072.54 3035
2072.97 2968
2073.40 2896
2073.83 3052
2074.26 3160
2074.69 3326
2075.12 3247
2075.55 3164
2075.98 3308
2076.41 3523
2076.84 3423
2077.27 3343
2077.70 3240
2078.13 3277
2078.55 3435
2078.98 3474
2079.41 3503
2079.84 3640
2080.27 3568
2080.70 3456
2081.13 3455
2081.56 3400
2081.99 3407
2082.42 3390
2082.85 3361
2083.29 3534
2083.72 3234
2084.15 3271
2084.58 3174
2085.01 3294
2085.44 3149
2085.87 2990
2086.30 3043
2086.73 3100
2087.16 3138
2087.59 3232
2088.02 3171
2088.45 3076
2088.88 3158
2089.31 3127
2089.74 3155
2090.17 3286
2090.61 3105
2091.04 2990
2091.47 3114
2091.90 3196
2092.33 3273
2092.76 3409
2093.19 3208
2093.62 3331
2094.06 3244
2094.49 3215
2094.92 3260
2095.35 3198
2095.78 3043
2096.21 3035
2096.64 2943
2097.08 3111
2097.51 3027
2097.94 2989
2098.37 3123
2098.80 2988
2099.24 3087
2099.67 2899
2100.10 2833
2100.53 2910
2100.96 2841
2101.40 3020
2101.83 2915
2102.26 2902
2102.69 2961
2103.12 2844
2103.56 2968
2103.99 2999
2104.42 2926
2104.85 2959
2105.29 3089
2105.72 2937
2106.15 2975
2106.58 3201
2107.02 3169
2107.45 3222
2107.88 3216
2108.31 3167
2108.75 3221
2109.18 3144
2109.61 3027
2110.05 3168
2110.48 3147
2110.91 3165
2111.35 3020
2111.78 2964
2112.21 2981
2112.65 2893
2113.08 2876
2113.51 2921
2113.95 3006
2114.38 2906
2114.81 2828
2115.25 2994
2115.68 2993
2116.11 3030
2116.55 2795
2116.98 2832
2117.41 3051
2117.85 3019
2118.28 2848
2118.72 2805
2119.15 2947
2119.58 2876
2120.02 2978
2120.45 3193
2120.89 2958
2121.32 2875
2121.75 2789
2122.19 2905
2122.62 3043
2123.06 2827
2123.49 2952
2123.93 2919
2124.36 3117
2124.79 3122
2125.23 3205
2125.66 3103
2126.10 3136
2126.53 2905
2126.97 2950
2127.40 3009
2127.84 3017
2128.27 2775
2128.71 2849
2129.14 2899
2129.58 2752
2130.01 3073
2130.45 3038
2130.88 2989
2131.32 2998
2131.75 3041
2132.19 3035
2132.62 3041
2133.06 2950
2133.49 2964
2133.93 3256
2134.37 3108
2134.80 3290
2135.24 3277
2135.67 3203
2136.11 3331
2136.54 3429
2136.98 3326
2137.41 3490
2137.85 3648
2138.29 3472
2138.72 3270
2139.16 3417
2139.59 3128
2140.03 3031
2140.47 3081
2140.90 3153
2141.34 2953
2141.78 2944
2142.21 2969
2142.65 3044
2143.08 2849
2143.52 2915
2143.96 2813
2144.39 2907
2144.83 3023
2145.27 3151
2145.70 3284
2146.14 2958
2146.58 2857
2147.01 3052
2147.45 3008
2147.89 3042
2148.32 3202
2148.76 3132
2149.20 3004
2149.64 3097
2150.07 3413
2150.51 3345
2150.95 3345
2151.38 3351
2151.82 3367
2152.26 3314
2152.70 3320
2153.13 3336
2153.57 3317
2154.01 3018
2154.45 3033
2154.88 2917
2155.32 3030
2155.76 3204
2156.20 3343
2156.63 3257
2157.07 3046
2157.51 3039
2157.95 3030
2158.39 3177
2158.82 3301
2159.26 3002
2159.70 3088
2160.14 3126
2160.58 3169
2161.01 3283
2161.45 3303
2161.89 3055
2162.33 3234
2162.77 3208
2163.21 3137
2163.64 3281
2164.08 2987
2164.52 3095
2164.96 2980
2165.40 3111
2165.84 3157
2166.28 3429
2166.71 3241
2167.15 3014
2167.59 3054
2168.03 3234
2168.47 3232
2168.91 3242
2169.35 3378
2169.79 3562
2170.23 3479
2170.67 3305
2171.10 3190
2171.54 3499
2171.98 3669
2172.42 3487
2172.86 3679
2173.30 3691
2173.74 3809
2174.18 3670
2174.62 3574
2175.06 3663
2175.50 3810
2175.94 3760
2176.38 3914
2176.82 3963
2177.26 3530
2177.70 3496
2178.14 3668
2178.58 3404
2179.02 3441
2179.46 3323
2179.90 3335
2180.34 3513
2180.78 3413
2181.22 3211
2181.66 3146
2182.10 3120
2182.54 3033
2182.98 2936
2183.42 2963
2183.86 3029
2184.30 3131
2184.74 3131
2185.18 2976
2185.62 2998
2186.06 2897
2186.51 3045
2186.95 3037
2187.39 3141
2187.83 3284
2188.27 3056
2188.71 3190
2189.15 3375
2189.59 3161
2190.03 3155
2190.47 3235
2190.92 3317
2191.36 3193
2191.80 3136
2192.24 3142
2192.68 3031
2193.12 3218
2193.56 3361
2194.01 3318
2194.45 3353
2194.89 3620
2195.33 3619
2195.77 3479
2196.21 3452
2196.66 3442
2197.10 3439
2197.54 3514
2197.98 3521
2198.42 3436
2198.87 3253
2199.31 3252
2199.75 3366
2200.19 3159
2200.63 3283
2201.08 3312
2201.52 3297
2201.96 3145
2202.40 3218
2202.85 3115
2203.29 3219
2203.73 3383
2204.17 3345
2204.62 3167
2205.06 3535
2205.50 3489
2205.94 3525
2206.39 3487
2206.83 3351
2207.27 3330
2207.71 3323
2208.16 3668
2208.60 3629
2209.04 3714
2209.49 3705
2209.93 3706
2210.37 3498
2210.82 3626
2211.26 3456
2211.70 3469
2212.15 3546
2212.59 3288
2213.03 3316
2213.48 3459
2213.92 3409
2214.36 3275
2214.81 3308
2215.25 3148
2215.69 3243
2216.14 3301
2216.58 3104
2217.03 2962
2217.47 3155
2217.91 3171
2218.36 3150
2218.80 3111
2219.25 2951
2219.69 2979
2220.13 3107
2220.58 3254
2221.02 3277
2221.47 3149
2221.91 3234
2222.36 3189
2222.80 3337
2223.24 3180
2223.69 3121
2224.13 3175
2224.58 3416
2225.02 3463
2225.47 3336
2225.91 3401
2226.36 3356
2226.80 3311
2227.25 3274
2227.69 3407
2228.14 3514
2228.58 3283
2229.03 3283
2229.47 3285
2229.92 3428
2230.36 3293
2230.81 3258
2231.25 3455
2231.70 3503
2232.14 3613
2232.59 3739
2233.03 3739
2233.48 3704
2233.93 3625
2234.37 3723
2234.82 3789
2235.26 3769
2235.71 3587
2236.15 3583
2236.60 3651
2237.05 3314
2237.49 3562
2237.94 3441
2238.38 3435
2238.83 3484
2239.28 3332
2239.72 3276
2240.17 3246
2240.61 3264
2241.06 3224
2241.51 2953
2241.95 2946
2242.40 2984
2242.85 3157
2243.29 3074
2243.74 2901
2244.19 3110
2244.63 3002
2245.08 3020
2245.52 2859
2245.97 3072
2246.42 2917
2246.87 2985
2247.31 2919
2247.76 2881
2248.21 3064
2248.65 3065
2249.10 3087
2249.55 3076
2249.99 3037
2250.44 3081
2250.89 3031
2251.34 3119
2251.78 3072
2252.23 3053
2252.68 3090
2253.13 2914
2253.57 2939
2254.02 3104
2254.47 3168
2254.92 3227
2255.36 3062
2255.81 3120
2256.26 2950
2256.71 2911
2257.15 2779
2257.60 2937
2258.05 2870
2258.50 2815
2258.95 3095
2259.39 3083
2259.84 2963
2260.29 3057
2260.74 3098
2261.19 3211
2261.64 3225
2262.08 3548
2262.53 3603
2262.98 3384
2263.43 3350
2263.88 3404
2264.33 3498
2264.77 3318
2265.22 3337
2265.67 3500
2266.12 3163
2266.57 3217
2267.02 3119
2267.47 3133
2267.92 3316
2268.37 3096
2268.81 3169
2269.26 3368
2269.71 3242
2270.16 3244
2270.61 3416
2271.06 3719
2271.51 3585
2271.96 3400
2272.41 3636
2272.86 3517
2273.31 3455
2273.76 3531
2274.21 3380
2274.66 3187
2275.11 3269
2275.55 3188
2276.00 3271
2276.45 3146
2276.90 3061
2277.35 2998
2277.80 3098
2278.25 3284
2278.70 3089
2279.15 3162
2279.60 2972
2280.05 3161
2280.50 3082
2280.95 3294
2281.40 3168
2281.85 3171
2282.31 3053
2282.76 3265
2283.21 3153
2283.66 3075
2284.11 3087
2284.56 3111
2285.01 3172
2285.46 3272
2285.91 3178
2286.36 3057
2286.81 3296
2287.26 3402
2287.71 3376
2288.16 3529
2288.61 3745
2289.07 3943
2289.52 4291
2289.97 4458
2290.42 4627
2290.87 4640
2291.32 4878
2291.77 5115
2292.22 4963
2292.68 5183
2293.13 4848
2293.58 4656
2294.03 4485
2294.48 4387
2294.93 4289
2295.38 3901
2295.84 3737
2296.29 3614
2296.74 3642
2297.19 3541
2297.64 3510
2298.10 3452
2298.55 3414
2299.00 3364
2299.45 3416
2299.90 3234
2300.36 3299
2300.81 3274
2301.26 3417
2301.71 3255
2302.16 3168
2302.62 2958
2303.07 3034
2303.52 3107
2303.97 2932
2304.43 3046
2304.88 3049
2305.33 3053
2305.78 3056
2306.24 3208
2306.69 3119
2307.14 3147
2307.60 3454
2308.05 3658
2308.50 3424
2308.95 3758
2309.41 3592
2309.86 3652
2310.31 3844
2310.77 3921
2311.22 3728
2311.67 3825
2312.13 3531
2312.58 3594
2313.03 3512
2313.49 3443
2313.94 3397
2314.39 3333
2314.85 3164
2315.30 3143
2315.75 3217
2316.21 3463
2316.66 3388
2317.11 3282
2317.57 3408
2318.02 3449
2318.48 3452
2318.93 3455
2319.38 3566
2319.84 3427
2320.29 3410
2320.75 3592
2321.20 3354
2321.66 3640
2322.11 3512
2322.56 3321
2323.02 3435
2323.47 3345
2323.93 3417
2324.38 3520
2324.84 3470
2325.29 3715
2325.74 3742
2326.20 3692
2326.65 3659
2327.11 3639
2327.56 3663
2328.02 3485
2328.47 3709
2328.93 3845
2329.38 3943
2329.84 3933
2330.29 3910
2330.75 4064
2331.20 3890
2331.66 3988
2332.11 3872
2332.57 3681
2333.02 3557
2333.48 3485
2333.94 3370
2334.39 3320
2334.85 3394
2335.30 3260
2335.76 3103
2336.21 3243
2336.67 3328
2337.12 3366
2337.58 3260
2338.04 3094
2338.49 3238
2338.95 3235
2339.40 3080
2339.86 3237
2340.32 3272
2340.77 3168
2341.23 3061
2341.68 3221
2342.14 3399
2342.60 3284
2343.05 3220
2343.51 3254
2343.97 3329
2344.42 3220
2344.88 3321
2345.34 3420
2345.79 3565
2346.25 3631
2346.71 3397
2347.16 3370
2347.62 3551
2348.08 3420
2348.53 3362
2348.99 3417
2349.45 3482
2349.90 3298
2350.36 3267
2350.82 3287
2351.27 3254
2351.73 3270
2352.19 3365
2352.65 3273
2353.10 3074
2353.56 3176
2354.02 3185
2354.48 3193
2354.93 3291
2355.39 3363
2355.85 3222
2356.31 3179
2356.76 3244
2357.22 3192
2357.68 3199
2358.14 3305
2358.59 3349
2359.05 3179
2359.51 3301
2359.97 3440
2360.43 3486
2360.88 3293
2361.34 3256
2361.80 3282
2362.26 3247
2362.72 3201
2363.17 3451
2363.63 3244
2364.09 3458
2364.55 3415
2365.01 3186
2365.47 3387
2365.92 3201
2366.38 3149
2366.84 3305
2367.30 3264
2367.76 3369
2368.22 3327
2368.68 3275
2369.14 3066
2369.59 3093
2370.05 3236
2370.51 3255
2370.97 3274
2371.43 3209
2371.89 3391
2372.35 3335
2372.81 3310
2373.27 3173
2373.73 3207
2374.19 3379
2374.65 3470
2375.10 3373
2375.56 3454
2376.02 3307
2376.48 3266
2376.94 3337
2377.40 3519
2377.86 3351
2378.32 3395
2378.78 3519
2379.24 3311
2379.70 3216
2380.16 3337
2380.62 3326
2381.08 3379
2381.54 3333
2382.00 3303
2382.46 3384
2382.92 3275
2383.38 3226
2383.84 2831
2384.30 2831
2384.76 3079
2385.22 2993
2385.68 3126
2386.14 3189
2386.60 3177
2387.07 3173
2387.53 3363
2387.99 3031
2388.45 3017
2388.91 3246
2389.37 3409
2389.83 3355
2390.29 3506
2390.75 3539
2391.21 3456
2391.67 3581
2392.13 3545
2392.60 3342
2393.06 3421
2393.52 3292
2393.98 3274
2394.44 3283
2394.90 3193
2395.36 3031
2395.82 2958
2396.29 3051
2396.75 3087
2397.21 3018
2397.67 2965
2398.13 3077
2398.59 3096
2399.06 3150
2399.52 3024
2399.98 3113
2400.44 3014
2400.90 3028
2401.37 3182
2401.83 2951
2402.29 3000
2402.75 2951
2403.21 2867
2403.68 2981
2404.14 2999
2404.60 3083
2405.06 3128
2405.52 3284
2405.99 3036
2406.45 2993
2406.91 3074
2407.37 3025
2407.84 2888
2408.30 2856
2408.76 2779
2409.22 2943
2409.69 2906
2410.15 2913
2410.61 2824
2411.08 3213
2411.54 3164
2412.00 2947
2412.47 3204
2412.93 3171
2413.39 3123
2413.85 3152
2414.32 3019
2414.78 3156
2415.24 3243
2415.71 3171
2416.17 3155
2416.63 3546
2417.10 3580
2417.56 3613
2418.02 3664
2418.49 3635
2418.95 3833
2419.42 3934
2419.88 3916
2420.34 3846
2420.81 3857
2421.27 3896
2421.73 3748
2422.20 3609
2422.66 3613
2423.13 3559
2423.59 3372
2424.06 3268
2424.52 3286
2424.98 3463
2425.45 3386
2425.91 3293
2426.38 3342
2426.84 3309
2427.31 3333
2427.77 3126
2428.23 3129
2428.70 2939
2429.16 3145
2429.63 3024
2430.09 3125
2430.56 3044
2431.02 3004
2431.49 2984
2431.95 3257
2432.42 3195
2432.88 3111
2433.35 3247
2433.81 3455
2434.28 3338
2434.74 3469
2435.21 3415
2435.67 3365
2436.14 3408
2436.60 3291
2437.07 3320
2437.53 3450
2438.00 3473
2438.47 3273
2438.93 3535
2439.40 3550
2439.86 3500
2440.33 3488
2440.79 3379
2441.26 3647
2441.73 3467
2442.19 3608
2442.66 3629
2443.12 3467
2443.59 3211
2444.05 3197
2444.52 3109
2444.99 3132
2445.45 3280
2445.92 3301
2446.39 3017
2446.85 3033
2447.32 2996
2447.78 3024
2448.25 2977
2448.72 3128
2449.18 3042
2449.65 3084
2450.12 3010
2450.58 3131
2451.05 3206
2451.52 3163
2451.98 3025
2452.45 3056
2452.92 3124
2453.39 3096
2453.85 3154
2454.32 3179
2454.79 3180
2455.25 3097
2455.72 3193
2456.19 2927
2456.65 3123
2457.12 3228
2457.59 3153
2458.06 3318
2458.52 3294
2458.99 3144
2459.46 3071
2459.93 3057
2460.39 3092
2460.86 3137
2461.33 3176
2461.80 3051
2462.27 2991
2462.73 3018
2463.20 2978
2463.67 3024
2464.14 2983
2464.60 3089
2465.07 3086
2465.54 2919
2466.01 3004
2466.48 3177
2466.95 3061
2467.41 2868
2467.88 3018
2468.35 3023
2468.82 3139
2469.29 2966
2469.76 3098
2470.22 3147
2470.69 2952
2471.16 2788
2471.63 2942
2472.10 3010
2472.57 2827
2473.04 2765
2473.51 2728
2473.97 2776
2474.44 2666
2474.91 2826
2475.38 2883
2475.85 3020
2476.32 2854
2476.79 2681
2477.26 2774
2477.73 2860
2478.20 2873
2478.67 2726
2479.13 2911
2479.60 3005
2480.07 3000
2480.54 3025
2481.01 2961
2481.48 3098
2481.95 3097
2482.42 2931
2482.89 2868
2483.36 3146
2483.83 3139
2484.30 3210
2484.77 2891
2485.24 3165
2485.71 3087
2486.18 2937
2486.65 3253
2487.12 3229
2487.59 3028
2488.06 3092
2488.53 2987
2489.00 3101
2489.47 3103
2489.94 3061
2490.41 3222
2490.88 3081
2491.35 3089
2491.83 3251
2492.30 3130
2492.77 3049
2493.24 3305
2493.71 3266
2494.18 3311
2494.65 3314
2495.12 3308
2495.59 3206
2496.06 3271
2496.53 3230
2497.00 3334
2497.48 3218
2497.95 3305
2498.42 3183
2498.89 3310
2499.36 3142
2499.83 2991
2500.30 2903
2500.77 2895
2501.25 2983
2501.72 2809
2502.19 2779
2502.66 2798
2503.13 2844
2503.60 2966
2504.08 2879
2504.55 2965
2505.02 2922
2505.49 2809
2505.96 3076
2506.44 2976
2506.91 3227
2507.38 3090
2507.85 3248
2508.32 3281
2508.80 3210
2509.27 3178
2509.74 3436
2510.21 3411
2510.68 3384
2511.16 3389
2511.63 3459
2512.10 3695
2512.57 3466
2513.05 3203
2513.52 3459
2513.99 3243
2514.47 3302
2514.94 3417
2515.41 3315
2515.88 3291
2516.36 3356
2516.83 3332
2517.30 3320
2517.78 3337
2518.25 3120
2518.72 3222
2519.19 3230
2519.67 3345
2520.14 3363
2520.61 3205
2521.09 3285
2521.56 3218
2522.03 3242
2522.51 3083
2522.98 3066
2523.46 3185
2523.93 2906
2524.40 3026
2524.88 3028
2525.35 3107
2525.82 2876
2526.30 3042
2526.77 3196
2527.25 3096
2527.72 3023
2528.19 3028
2528.67 2997
2529.14 2988
2529.62 2922
2530.09 2939
2530.56 3137
2531.04 3127
2531.51 3155
2531.99 3245
2532.46 3169
2532.94 3045
2533.41 2959
2533.89 2942
2534.36 3041
2534.83 3062
2535.31 3018
2535.78 2986
2536.26 2992
2536.73 3154
2537.21 3035
2537.68 3005
2538.16 3238
2538.63 3252
2539.11 3140
2539.58 3144
2540.06 3252
2540.53 3117
2541.01 3230
2541.48 3324
2541.96 3187
2542.43 3342
2542.91 3120
2543.39 3135
2543.86 3301
2544.34 3397
2544.81 3167
2545.29 3060
2545.76 3246
2546.24 3222
2546.71 3264
2547.19 3326
2547.67 3387
2548.14 3628
2548.62 3636
2549.09 3563
2549.57 3589
2550.05 3581
2550.52 3534
2551.00 3519
2551.47 3536
2551.95 3463
2552.43 3341
2552.90 3416
2553.38 3396
2553.86 3433
2554.33 3514
2554.81 3380
2555.29 3411
2555.76 3439
2556.24 3411
2556.72 3468
2557.19 3300
2557.67 3179
2558.15 3290
2558.62 3308
2559.10 3190
2559.58 3199
2560.05 3233
2560.53 3016
2561.01 3287
2561.48 3243
2561.96 3224
2562.44 3019
2562.92 3036
2563.39 3005
2563.87 3071
2564.35 3027
2564.83 2861
2565.30 2897
2565.78 2710
2566.26 2697
2566.74 2830
2567.21 2885
2567.69 2731
2568.17 2884
2568.65 3058
2569.12 2883
2569.60 2793
2570.08 2910
2570.56 2806
2571.04 2858
2571.51 3073
2571.99 3040
2572.47 2947
2572.95 3014
2573.43 2964
2573.91 3056
2574.38 3085
2574.86 2926
2575.34 2799
2575.82 2844
2576.30 2959
2576.78 2770
2577.25 2962
2577.73 2867
2578.21 2709
2578.69 2772
2579.17 2862
2579.65 2841
2580.13 2950
2580.61 3047
2581.09 2927
2581.56 2894
2582.04 2859
2582.52 2967
2583.00 2981
2583.48 2817
2583.96 2748
2584.44 2869
2584.92 2996
2585.40 2887
2585.88 2967
2586.36 3064
2586.84 2994
2587.32 3131
2587.79 3043
2588.27 3032
2588.75 3138
2589.23 3065
2589.71 3111
2590.19 3028
2590.67 2983
2591.15 2976
2591.63 2941
2592.11 2875
2592.59 2975
2593.07 3111
2593.55 3202
2594.03 3142
2594.51 3123
2594.99 2866
2595.47 3009
2595.95 3072
2596.43 2928
2596.92 2993
2597.40 3008
2597.88 2827
2598.36 2727
2598.84 2920
2599.32 3062
2599.80 2833
2600.28 2848
2600.76 2838
2601.24 2835
2601.72 2862
2602.20 2890
2602.68 3049
2603.16 2969
2603.65 2983
2604.13 3030
2604.61 2884
2605.09 2953
2605.57 2958
2606.05 2872
2606.53 3023
2607.01 2982
2607.50 3035
2607.98 3312
2608.46 3057
2608.94 3036
2609.42 2989
2609.90 2931
2610.38 3046
2610.87 3114
2611.35 2997
2611.83 3098
2612.31 2979
2612.79 2939
2613.28 3025
2613.76 2971
2614.24 3029
2614.72 2963
2615.20 3024
2615.69 2970
2616.17 2989
2616.65 3141
2617.13 3193
2617.62 3088
2618.10 3103
2618.58 3286
2619.06 3304
2619.54 3279
2620.03 3096
2620.51 3166
2620.99 3179
2621.48 3068
2621.96 3013
2622.44 3068
2622.92 3121
2623.41 3128
2623.89 3175
2624.37 3079
2624.86 2920
2625.34 3008
2625.82 3098
2626.30 3261
2626.79 2962
2627.27 3016
2627.75 3147
2628.24 3011
2628.72 3057
2629.20 3020
2629.69 2915
2630.17 3022
2630.65 3291
2631.14 3253
2631.62 3120
2632.11 3099
2632.59 3188
2633.07 3426
2633.56 3340
2634.04 3262
2634.52 3189
2635.01 3233
2635.49 3067
2635.98 2954
2636.46 2914
2636.94 2957
2637.43 3047
2637.91 2895
2638.40 3206
2638.88 3102
2639.37 3085
2639.85 3049
2640.33 3106
2640.82 3175
2641.30 3049
2641.79 3132
2642.27 3049
2642.76 3087
2643.24 3179
2643.73 3120
2644.21 3161
2644.70 3090
2645.18 3083
2645.67 3108
2646.15 3038
2646.64 3110
2647.12 3068
2647.61 2979
2648.09 3107
2648.58 2996
2649.06 2988
2649.55 3171
2650.03 3057
2650.52 3032
2651.00 3158
2651.49 3256
2651.97 3185
2652.46 2991
2652.95 3206
2653.43 3112
2653.92 2973
2654.40 3027
2654.89 3039
2655.37 2985
2655.86 2913
2656.35 2970
2656.83 3120
2657.32 2944
2657.80 2766
2658.29 2791
2658.78 2698
2659.26 2976
2659.75 2876
2660.23 2890
2660.72 2909
2661.21 2930
2661.69 2921
2662.18 3013
2662.67 3140
2663.15 2999
2663.64 3050
2664.13 2900
2664.61 3093
2665.10 3061
2665.59 2837
2666.07 2964
2666.56 3014
2667.05 3149
2667.53 3117
2668.02 2973
2668.51 2997
2668.99 3073
2669.48 3182
2669.97 3070
2670.46 3147
2670.94 3026
2671.43 3214
2671.92 3347
2672.40 3421
2672.89 3605
2673.38 3591
2673.87 3661
2674.35 3907
2674.84 3869
2675.33 4220
2675.82 4223
2676.31 4034
2676.79 4029
2677.28 3940
2677.77 3770
2678.26 3693
2678.74 3654
2679.23 3395
2679.72 3284
2680.21 3137
2680.70 3151
2681.18 3179
2681.67 3219
2682.16 3089
2682.65 3021
2683.14 2847
2683.63 2854
2684.11 3099
2684.60 2995
2685.09 3109
2685.58 3174
2686.07 3177
2686.56 2889
2687.05 2835
2687.53 2836
2688.02 2984
2688.51 2997
2689.00 2786
2689.49 2732
2689.98 2869
2690.47 2979
2690.96 2824
2691.45 2889
2691.94 2955
2692.42 2924
2692.91 2988
2693.40 2957
2693.89 2767
2694.38 2956
2694.87 2772
2695.36 2875
2695.85 2838
2696.34 2897
2696.83 3002
2697.32 2998
2697.81 2886
2698.30 2842
2698.79 2801
2699.28 2918
2699.77 2921
2700.26 2847
2700.75 2818
2701.24 2838
2701.73 3085
2702.22 3087
2702.71 3011
2703.20 3068
2703.69 3281
2704.18 3289
2704.67 3160
2705.16 3074
2705.65 3182
2706.14 3167
2706.63 3046
2707.12 3158
2707.61 3168
2708.10 3095
2708.59 2997
2709.08 3041
2709.57 2909
2710.06 2778
2710.56 2908
2711.05 2998
2711.54 2816
2712.03 2958
2712.52 2764
2713.01 2811
2713.50 2868
2713.99 2933
2714.48 2734
2714.98 2847
2715.47 2840
2715.96 2690
2716.45 2638
2716.94 2749
2717.43 2688
2717.92 2718
2718.42 2653
2718.91 2657
2719.40 2662
2719.89 2738
2720.38 2914
2720.87 2920
2721.37 2893
2721.86 2996
2722.35 2971
2722.84 2869
2723.33 3100
2723.82 3029
2724.32 2806
2724.81 2774
2725.30 2792
2725.79 2903
2726.29 2806
2726.78 2952
2727.27 2988
2727.76 3027
2728.26 2902
2728.75 2978
2729.24 2730
2729.73 2782
2730.23 2835
2730.72 2776
2731.21 2731
2731.70 2788
2732.20 2817
2732.69 2844
2733.18 2955
2733.67 2923
2734.17 3015
2734.66 2971
2735.15 2946
2735.65 2838
2736.14 2773
2736.63 3113
2737.13 2945
2737.62 3108
2738.11 3189
2738.61 3237
2739.10 3132
2739.59 2978
2740.09 2998
2740.58 3063
2741.07 2976
2741.57 3029
2742.06 2917
2742.55 2939
2743.05 2839
2743.54 2775
2744.04 2817
2744.53 2855
2745.02 2721
2745.52 2801
2746.01 2946
2746.51 2804
2747.00 2839
2747.49 2944
2747.99 2975
2748.48 2953
2748.98 2842
2749.47 2936
2749.97 2757
2750.46 2847
2750.96 2910
2751.45 2825
2751.94 2866
2752.44 2992
2752.93 2954
2753.43 2864
2753.92 2710
2754.42 2983
2754.91 2910
2755.41 2864
2755.90 2899
2756.40 3020
2756.89 3044
2757.39 2976
2757.88 2905
2758.38 2940
2758.87 3068
2759.37 2950
2759.86 3029
2760.36 3051
2760.85 3065
2761.35 3014
2761.84 3121
2762.34 2955
2762.84 2890
2763.33 3049
2763.83 2943
2764.32 2871
2764.82 2728
2765.31 2860
2765.81 2793
2766.31 2553
2766.80 2723
2767.30 2863
2767.79 2817
2768.29 2858
2768.79 2934
2769.28 2818
2769.78 2767
2770.27 2694
2770.77 2871
2771.27 2931
2771.76 2846
2772.26 2969
2772.76 3062
2773.25 3191
2773.75 3342
2774.25 3323
2774.74 3352
2775.24 3488
2775.74 3831
2776.23 3899
2776.73 3911
2777.23 3972
2777.72 4138
2778.22 4056
2778.72 3890
2779.21 3930
2779.71 3624
2780.21 3457
2780.71 3347
2781.20 3363
2781.70 3193
2782.20 3064
2782.69 3077
2783.19 3125
2783.69 3041
2784.19 3053
2784.68 3018
2785.18 3143
2785.68 3091
2786.18 2995
2786.67 2820
2787.17 2822
2787.67 2916
2788.17 2892
2788.67 2890
2789.16 2754
2789.66 2639
2790.16 2830
2790.66 2706
2791.16 2701
2791.65 2707
2792.15 2673
2792.65 2838
2793.15 2865
2793.65 2865
2794.14 2838
2794.64 2904
2795.14 2862
2795.64 2976
2796.14 3013
2796.64 3005
2797.14 2919
2797.63 3188
2798.13 3343
2798.63 3254
2799.13 3140
2799.63 3150
2800.13 3166
2800.63 2957
2801.13 3063
2801.63 2920
2802.12 2902
2802.62 2922
2803.12 2805
2803.62 2984
2804.12 3091
2804.62 3093
2805.12 3132
2805.62 3514
2806.12 3460
2806.62 3499
2807.12 3628
2807.62 3784
2808.12 3641
2808.62 3819
2809.12 3641
2809.62 3695
2810.12 3762
2810.62 3663
2811.12 3607
2811.61 3535
2812.11 3377
2812.61 3352
2813.11 3315
2813.62 3124
2814.12 3131
2814.62 3204
2815.12 3175
2815.62 3105
2816.12 3032
2816.62 3372
2817.12 3210
2817.62 3009
2818.12 3211
2818.62 3270
2819.12 3225
2819.62 3194
2820.12 3194
2820.62 3279
2821.12 3251
2821.62 3283
2822.12 3275
2822.62 3275
2823.13 3252
2823.63 3273
2824.13 3146
2824.63 3036
2825.13 2948
2825.63 3099
2826.13 3001
2826.63 2890
2827.13 2809
2827.64 2759
2828.14 2872
2828.64 2923
2829.14 2870
2829.64 2848
2830.14 2880
2830.64 2851
2831.15 2845
2831.65 2881
2832.15 2903
2832.65 2780
2833.15 2827
2833.65 3058
2834.16 2744
2834.66 2694
2835.16 2891
2835.66 3085
2836.16 3127
2836.67 3070
2837.17 3241
2837.67 3333
2838.17 3244
2838.68 3060
2839.18 3095
2839.68 3048
2840.18 3044
2840.69 3200
2841.19 3112
2841.69 3000
2842.19 3020
2842.70 2953
2843.20 2911
2843.70 2924
2844.20 2937
2844.71 3035
2845.21 3121
2845.71 3099
2846.22 3041
2846.72 3095
2847.22 3305
2847.73 3392
2848.23 3145
2848.73 3354
2849.23 3376
2849.74 3287
2850.24 3353
2850.74 3460
2851.25 3321
2851.75 3223
2852.26 3170
2852.76 3273
2853.26 3115
2853.77 2866
2854.27 2952
2854.77 3012
2855.28 2809
2855.78 2900
2856.28 3079
2856.79 2848
2857.29 2835
2857.80 2847
2858.30 2890
2858.80 2838
2859.31 2932
2859.81 3024
2860.32 2804
2860.82 3002
2861.33 2949
2861.83 2840
2862.33 3010
2862.84 2999
2863.34 3055
2863.85 2925
2864.35 2869
2864.86 2739
2865.36 2669
2865.87 2743
2866.37 2596
2866.88 2573
2867.38 2640
2867.89 2811
2868.39 2704
2868.90 2648
2869.40 2766
2869.91 2798
2870.41 2819
2870.92 2987
2871.42 2945
2871.93 2930
2872.43 2885
2872.94 3005
2873.44 3071
2873.95 3079
2874.45 3051
2874.96 3103
2875.46 3362
2875.97 3347
2876.48 3332
2876.98 3089
2877.49 3062
2877.99 3190
2878.50 3193
2879.00 3023
2879.51 3064
2880.02 3095
2880.52 3030
2881.03 2976
2881.53 2931
2882.04 3043
2882.55 2977
2883.05 2962
2883.56 3142
2884.07 2896
2884.57 3061
2885.08 3179
2885.59 3110
2886.09 3064
2886.60 3260
2887.10 3466
2887.61 3372
2888.12 3569
2888.62 3457
2889.13 3271
2889.64 3096
2890.15 3137
2890.65 3117
2891.16 2971
2891.67 2924
2892.17 2971
2892.68 3033
2893.19 3002
2893.69 3052
2894.20 3077
2894.71 3046
2895.22 3106
2895.72 3360
2896.23 3234
2896.74 3422
2897.25 3430
2897.75 3501
2898.26 3615
2898.77 3521
2899.28 3471
2899.78 3482
2900.29 3562
2900.80 3482
2901.31 3410
2901.81 3532
2902.32 3727
2902.83 3744
2903.34 3729
2903.85 3651
2904.35 3753
2904.86 3745
2905.37 3750
2905.88 3666
2906.39 3656
2906.90 3532
2907.40 3553
2907.91 3541
2908.42 3394
2908.93 3473
2909.44 3406
2909.95 3199
2910.46 3138
2910.96 2991
2911.47 2924
2911.98 3029
2912.49 3066
2913.00 2931
2913.51 3190
2914.02 3256
2914.53 2973
2915.04 3157
2915.54 3248
2916.05 3061
2916.56 3282
2917.07 2990
2917.58 2891
2918.09 3164
2918.60 3074
2919.11 2921
2919.62 2881
2920.13 2921
2920.64 2996
2921.15 2910
2921.66 2958
2922.17 3113
2922.68 2934
2923.19 2952
2923.70 3171
2924.21 3161
2924.72 3061
2925.23 3144
2925.74 3157
2926.25 3357
2926.76 3266
2927.27 3173
2927.78 3128
2928.29 3140
2928.80 2971
2929.31 3087
2929.82 2999
2930.33 2958
2930.84 2802
2931.35 2929
2931.86 2718
2932.37 2692
2932.88 2734
2933.39 2927
2933.90 2973
2934.41 2965
2934.92 3034
2935.43 2934
2935.94 3224
2936.45 3307
2936.97 3300
2937.48 3384
2937.99 3257
2938.50 3303
2939.01 3161
2939.52 3174
2940.03 3140
2940.54 3186
2941.05 3105
2941.57 3043
2942.08 3168
2942.59 3228
2943.10 3103
2943.61 3155
2944.12 3283
2944.63 3278
2945.15 3457
2945.66 3516
2946.17 3580
2946.68 3764
2947.19 3739
2947.71 3476
2948.22 3511
2948.73 3523
2949.24 3352
2949.75 3363
2950.27 3320
2950.78 3163
2951.29 2995
2951.80 3120
2952.31 3019
2952.83 3012
2953.34 3043
2953.85 2955
2954.36 2936
2954.88 2778
2955.39 2793
2955.90 2880
2956.41 2780
2956.93 2913
2957.44 3043
2957.95 2904
2958.47 2774
2958.98 2801
2959.49 2921
2960.00 2857
2960.52 2880
2961.03 2991
2961.54 3244
2962.06 3143
2962.57 3158
2963.08 3164
2963.60 3091
2964.11 3090
2964.62 3167
2965.14 3293
2965.65 3221
2966.16 3111
2966.68 3158
2967.19 3243
2967.70 2972
2968.22 2957
2968.73 3019
2969.24 2848
2969.76 2950
2970.27 3110
2970.79 2926
2971.30 2920
2971.81 2901
2972.33 2954
2972.84 2915
2973.36 3096
2973.87 3198
2974.38 3193
2974.90 2971
2975.41 2938
2975.93 2921
2976.44 2866
2976.96 2930
2977.47 2948
2977.99 2983
2978.50 2901
2979.01 2908
2979.53 3105
2980.04 3090
2980.56 3164
2981.07 3053
2981.59 2950
2982.10 3135
2982.62 3009
2983.13 2909
2983.65 3059
2984.16 2967
2984.68 3215
2985.19 3248
2985.71 3224
2986.22 3227
2986.74 3383
2987.25 3520
2987.77 3554
2988.28 3602
2988.80 3557
2989.32 3658
2989.83 3697
2990.35 3407
2990.86 3334
2991.38 3451
2991.89 3429
2992.41 3490
2992.92 3346
2993.44 3548
2993.96 3511
2994.47 3483
2994.99 3624
2995.50 3918
2996.02 3872
2996.54 3815
2997.05 3999
2997.57 4065
2998.09 4218
2998.60 4136
2999.12 4137
2999.63 4139
3000.15 4080
3000.67 4160
3001.18 4465
3001.70 4664
3002.22 4801
3002.73 5139
3003.25 5408
3003.77 5982
3004.28 6259
3004.80 6755
3005.32 6897
3005.83 6784
3006.35 6478
3006.87 6346
3007.39 5737
3007.90 5376
3008.42 5153
3008.94 4775
3009.45 4443
3009.97 3887
3010.49 3717
3011.01 3588
3011.52 3481
3012.04 3384
3012.56 3355
3013.08 3328
3013.59 3345
3014.11 3479
3014.63 3405
3015.15 3702
3015.66 3700
3016.18 3573
3016.70 3602
3017.22 3626
3017.74 3548
3018.25 3387
3018.77 3438
3019.29 3512
3019.81 3541
3020.33 3572
3020.84 3636
3021.36 3603
3021.88 3512
3022.40 3390
3022.92 3394
3023.44 3572
3023.95 3522
3024.47 3705
3024.99 3551
3025.51 3414
3026.03 3296
3026.55 3535
3027.07 3372
3027.58 3161
3028.10 3257
3028.62 3260
3029.14 3363
3029.66 3131
3030.18 3217
3030.70 3109
3031.22 3100
3031.74 3304
3032.26 3218
3032.77 3176
3033.29 3091
3033.81 3176
3034.33 3329
3034.85 3303
3035.37 3104
3035.89 3068
3036.41 2954
3036.93 3101
3037.45 3139
3037.97 3068
3038.49 3137
3039.01 3176
3039.53 3252
3040.05 2938
3040.57 3035
3041.09 3122
3041.61 3089
3042.13 2948
3042.65 3033
3043.17 2979
3043.69 3077
3044.21 3138
3044.73 3091
3045.25 3031
3045.77 3124
3046.29 3184
3046.81 3044
3047.33 3117
3047.85 3158
3048.37 3083
3048.89 3051
3049.41 2953
3049.93 3033
3050.45 2981
3050.98 3132
3051.50 3083
3052.02 2981
3052.54 3100
3053.06 2969
3053.58 3059
3054.10 3078
3054.62 2937
3055.14 3036
3055.66 3207
3056.19 3067
3056.71 3053
3057.23 2953
3057.75 3097
3058.27 3162
3058.79 2964
3059.31 3077
3059.84 2965
3060.36 3018
3060.88 3231
3061.40 3148
3061.92 3117
3062.44 2971
3062.97 3122
3063.49 3248
3064.01 3298
3064.53 3436
3065.05 3439
3065.58 3334
3066.10 3334
3066.62 3816
3067.14 3809
3067.66 3775
3068.19 3914
3068.71 3934
3069.23 3875
3069.75 3848
3070.28 3878
3070.80 3701
3071.32 3491
3071.84 3583
3072.37 3609
3072.89 3409
3073.41 3403
3073.93 3310
3074.46 3095
3074.98 3050
3075.50 3226
3076.03 3346
3076.55 3323
3077.07 3395
3077.59 3387
3078.12 3584
3078.64 3741
3079.16 3683
3079.69 3918
3080.21 3869
3080.73 3998
3081.26 4079
3081.78 4157
3082.30 4295
3082.83 4123
3083.35 4191
3083.87 4171
3084.40 4153
3084.92 4016
3085.45 4116
3085.97 4091
3086.49 4178
3087.02 4061
3087.54 4100
3088.06 3973
3088.59 3893
3089.11 3664
3089.64 3779
3090.16 3838
3090.68 3706
3091.21 3828
3091.73 3786
3092.26 3660
3092.78 3650
3093.31 3641
3093.83 3599
3094.36 3931
3094.88 4033
3095.40 4185
3095.93 4042
3096.45 4069
3096.98 4384
3097.50 4310
3098.03 4305
3098.55 4364
3099.08 4730
3099.60 5062
3100.13 5396
3100.65 6089
3101.18 6704
3101.70 8051
3102.23 9516
3102.75 10668
3103.28 12107
3103.80 13041
3104.33 13029
3104.85 12417
3105.38 12086
3105.90 10679
3106.43 9714
3106.96 8624
3107.48 7154
3108.01 6052
3108.53 5424
3109.06 4855
3109.58 4364
3110.11 4330
3110.64 4184
3111.16 4330
3111.69 4268
3112.21 4317
3112.74 4263
3113.27 4176
3113.79 4242
3114.32 4091
3114.84 3964
3115.37 3834
3115.90 3391
3116.42 3358
3116.95 3482
3117.48 3323
3118.00 3272
3118.53 3243
3119.06 3436
3119.58 3403
3120.11 3503
3120.64 3433
3121.16 3407
3121.69 3617
3122.22 3628
3122.74 3713
3123.27 3761
3123.80 3691
3124.32 3780
3124.85 3705
3125.38 3626
3125.90 3491
3126.43 3217
3126.96 3395
3127.49 3470
3128.01 3391
3128.54 3272
3129.07 3340
3129.60 3438
3130.12 3453
3130.65 3312
3131.18 3267
3131.71 3199
3132.23 3270
3132.76 3381
3133.29 3278
3133.82 3265
3134.35 3412
3134.87 3372
3135.40 3383
3135.93 3274
3136.46 3302
3136.99 3373
3137.51 3296
3138.04 3189
3138.57 3257
3139.10 3285
3139.63 3259
3140.15 3175
3140.68 3333
3141.21 3253
3141.74 3261
3142.27 3171
3142.80 3185
3143.33 3238
3143.85 3319
3144.38 3315
3144.91 3359
3145.44 3285
3145.97 3521
3146.50 3475
3147.03 3570
3147.56 3792
3148.08 4038
3148.61 4062
3149.14 4088
3149.67 4132
3150.20 3892
3150.73 4018
3151.26 4143
3151.79 3735
3152.32 3708
3152.85 3714
3153.38 3550
3153.91 3497
3154.44 3531
3154.97 3555
3155.50 3384
3156.03 3429
3156.56 3582
3157.08 3415
3157.61 3385
3158.14 3608
3158.67 3690
3159.20 3590
3159.73 3599
3160.26 3592
3160.79 3494
3161.32 3392
3161.85 3436
3162.39 3361
3162.92 3501
3163.45 3327
3163.98 3269
3164.51 3173
3165.04 3321
3165.57 3256
3166.10 3168
3166.63 3022
3167.16 3120
3167.69 3008
3168.22 3057
3168.75 3011
3169.28 3053
3169.81 3140
3170.34 3098
3170.87 3106
3171.41 3270
3171.94 3105
3172.47 3182
3173.00 3331
3173.53 3344
3174.06 3470
3174.59 3284
3175.12 3355
3175.65 3636
3176.19 3716
3176.72 3705
3177.25 3737
3177.78 3748
3178.31 3647
3178.84 3488
3179.38 3150
3179.91 3197
3180.44 3140
3180.97 3170
3181.50 3377
3182.03 3324
3182.57 3075
3183.10 2917
3183.63 3089
3184.16 3065
3184.69 3172
3185.23 2990
3185.76 3135
3186.29 3043
3186.82 3075
3187.36 3082
3187.89 3258
3188.42 3142
3188.95 2931
3189.49 2941
3190.02 3008
3190.55 3100
3191.08 3063
3191.62 3058
3192.15 3012
3192.68 3016
3193.21 2992
3193.75 3008
3194.28 2842
3194.81 2917
3195.35 2910
3195.88 2994
3196.41 2832
3196.94 2913
3197.48 2909
3198.01 3030
3198.54 3002
3199.08 3162
3199.61 3109
3200.14 3274
3200.68 3217
3201.21 3338
3201.74 3476
3202.28 3465
3202.81 3309
3203.35 3416
3203.88 3368
3204.41 3430
3204.95 3451
3205.48 3318
3206.01 3136
3206.55 3047
3207.08 3045
3207.62 3163
3208.15 3193
3208.68 3224
3209.22 3334
3209.75 3300
3210.29 3265
3210.82 3433
3211.36 3328
3211.89 3417
3212.42 3302
3212.96 3411
3213.49 3409
3214.03 3399
3214.56 3437
3215.10 3519
3215.63 3422
3216.17 3380
3216.70 3231
3217.24 3284
3217.77 3433
3218.31 3321
3218.84 3351
3219.38 3391
3219.91 3419
3220.45 3527
3220.98 3690
3221.52 3745
3222.05 3835
3222.59 3918
3223.12 3700
3223.66 3620
3224.19 3652
3224.73 3741
3225.26 3728
3225.80 3747
3226.33 3729
3226.87 3765
3227.41 3837
3227.94 3786
3228.48 3625
3229.01 3609
3229.55 3482
3230.08 3594
3230.62 3502
3231.16 3458
3231.69 3615
3232.23 3537
3232.76 3302
3233.30 3213
3233.84 3393
3234.37 3498
3234.91 3401
3235.45 3332
3235.98 3562
3236.52 3637
3237.05 3634
3237.59 3644
3238.13 3719
3238.66 3615
3239.20 3760
3239.74 3779
3240.27 4057
3240.81 3915
3241.35 3814
3241.88 3638
3242.42 3749
3242.96 3783
3243.50 3749
3244.03 3776
3244.57 3624
3245.11 3617
3245.64 3515
3246.18 3543
3246.72 3448
3247.26 3384
3247.79 3545
3248.33 3475
3248.87 3400
3249.40 3621
3249.94 3620
3250.48 3638
3251.02 3743
3251.56 3771
3252.09 3708
3252.63 3655
3253.17 3842
3253.71 4008
3254.24 3987
3254.78 3849
3255.32 4104
3255.86 4115
3256.40 4073
3256.93 4274
3257.47 4572
3258.01 4606
3258.55 4619
3259.09 4876
3259.63 5249
3260.16 5449
3260.70 5614
3261.24 6150
3261.78 6480
3262.32 6823
3262.86 6973
3263.39 7228
3263.93 7353
3264.47 7193
3265.01 7315
3265.55 7247
3266.09 7257
3266.63 7217
3267.17 7095
3267.71 7202
3268.24 7195
3268.78 7133
3269.32 6668
3269.86 6094
3270.40 6130
3270.94 5573
3271.48 5110
3272.02 4644
3272.56 4247
3273.10 3954
3273.64 4051
3274.18 4216
3274.72 4044
3275.26 3847
3275.80 4127
3276.34 4045
3276.87 4042
3277.41 3941
3277.95 3975
3278.49 4125
3279.03 4092
3279.57 4142
3280.11 4112
3280.65 4279
3281.19 4183
3281.73 3971
3282.27 4087
3282.81 3935
3283.36 4113
3283.90 4093
3284.44 4274
3284.98 4128
3285.52 4142
3286.06 4308
3286.60 4234
3287.14 4175
3287.68 4349
3288.22 4148
3288.76 4312
3289.30 3921
3289.84 4160
3290.38 4307
3290.92 4207
3291.46 4462
3292.01 4464
3292.55 4861
3293.09 4940
3293.63 4984
3294.17 5257
3294.71 5367
3295.25 5547
3295.79 5884
3296.34 6266
3296.88 6332
3297.42 6019
3297.96 6154
3298.50 5818
3299.04 5231
3299.58 5268
3300.13 4867
3300.67 4536
3301.21 4565
3301.75 4289
3302.29 4235
3302.83 4280
3303.38 4199
3303.92 4018
3304.46 4055
3305.00 4139
3305.54 3945
3306.09 3942
3306.63 3939
3307.17 4044
3307.71 3811
3308.26 3755
3308.80 3762
3309.34 3681
3309.88 3715
3310.43 3695
3310.97 3670
3311.51 3925
3312.05 3934
3312.60 4050
3313.14 4183
3313.68 4051
3314.22 4334
3314.77 4203
3315.31 4431
3315.85 4567
3316.40 4533
3316.94 4445
3317.48 4638
3318.03 4608
3318.57 4420
3319.11 4424
3319.65 4259
3320.20 3974
3320.74 4227
3321.28 4358
3321.83 4095
3322.37 4223
3322.92 4218
3323.46 4149
3324.00 4228
3324.55 4241
3325.09 4429
3325.63 4256
3326.18 4242
3326.72 4083
3327.27 4162
3327.81 3976
3328.35 3772
3328.90 3839
3329.44 3714
3329.99 3673
3330.53 3641
3331.07 3688
3331.62 3907
3332.16 4304
3332.71 4448
3333.25 4845
3333.80 5326
3334.34 5950
3334.88 6733
3335.43 7583
3335.97 7844
3336.52 8076
3337.06 8348
3337.61 7927
3338.15 7850
3338.70 7543
3339.24 7189
3339.79 6782
3340.33 6170
3340.88 5706
3341.42 5334
3341.97 4775
3342.51 4488
3343.06 4475
3343.60 4107
3344.15 3987
3344.69 3900
3345.24 3775
3345.78 3910
3346.33 3838
3346.87 3614
3347.42 3641
3347.97 3813
3348.51 3941
3349.06 3624
3349.60 3740
3350.15 3894
3350.69 4096
3351.24 3941
3351.79 3923
3352.33 3929
3352.88 3965
3353.42 3813
3353.97 3931
3354.52 3764
3355.06 3818
3355.61 3829
3356.15 3495
3356.70 3624
3357.25 3660
3357.79 3610
3358.34 3696
3358.89 3869
3359.43 3696
3359.98 3547
3360.53 3610
3361.07 3588
3361.62 3579
3362.17 3642
3362.71 3570
3363.26 3411
3363.81 3444
3364.35 3583
3364.90 3387
3365.45 3254
3365.99 3281
3366.54 3332
3367.09 3317
3367.64 3299
3368.18 3365
3368.73 3282
3369.28 3401
3369.82 3337
3370.37 3552
3370.92 3375
3371.47 3370
3372.01 3389
3372.56 3381
3373.11 3281
3373.66 3203
3374.21 3288
3374.75 3279
3375.30 3321
3375.85 3335
3376.40 3285
3376.94 3216
3377.49 3155
3378.04 2988
3378.59 2990
3379.14 3013
3379.68 3007
3380.23 2886
3380.78 2883
3381.33 2874
3381.88 2863
3382.43 3039
3382.97 2998
3383.52 2809
3384.07 2921
3384.62 3006
3385.17 2884
3385.72 2934
3386.27 2905
3386.81 3048
3387.36 3073
3387.91 2986
3388.46 3158
3389.01 3259
3389.56 3429
3390.11 3209
3390.66 3071
3391.21 2987
3391.76 3107
3392.30 3129
3392.85 3134
3393.40 3019
3393.95 2839
3394.50 2990
3395.05 2795
3395.60 2599
3396.15 2844
3396.70 2970
3397.25 3007
3397.80 2869
3398.35 2711
3398.90 2757
3399.45 2913
3400.00 2905
3400.55 2800
3401.10 2940
3401.65 2920
3402.20 2879
3402.75 2822
3403.30 2764
3403.85 2827
3404.40 3199
3404.95 3028
3405.50 3060
3406.05 2911
3406.60 3029
3407.15 3045
3407.70 2914
3408.25 2881
3408.80 2730
3409.35 2742
3409.90 2877
3410.45 2712
3411.00 2930
3411.55 2901
3412.10 2932
3412.66 2823
3413.21 2866
3413.76 2926
3414.31 3016
3414.86 2941
3415.41 2844
3415.96 3079
3416.51 2961
3417.06 2854
3417.61 2893
3418.17 2828
3418.72 2984
3419.27 3070
3419.82 3040
3420.37 3121
3420.92 3116
3421.47 3214
3422.03 3250
3422.58 3412
3423.13 3683
3423.68 3765
3424.23 3776
3424.78 3848
3425.34 4054
3425.89 4052
3426.44 3846
3426.99 3537
3427.54 3290
3428.10 3509
3428.65 3229
3429.20 3151
3429.75 2999
3430.31 2981
3430.86 2970
3431.41 3141
3431.96 3148
3432.51 3068
3433.07 3073
3433.62 2978
3434.17 3010
3434.72 3232
3435.28 3166
3435.83 3057
3436.38 2992
3436.94 2867
3437.49 2911
3438.04 3088
3438.59 3110
3439.15 3061
3439.70 3201
3440.25 3345
3440.81 3327
3441.36 3294
3441.91 3219
3442.47 3216
3443.02 3333
3443.57 3060
3444.13 3131
3444.68 3326
3445.23 3249
3445.79 3166
3446.34 3093
3446.89 3081
3447.45 3079
3448.00 3085
3448.55 2946
3449.11 2902
3449.66 2784
3450.22 2697
3450.77 2745
3451.32 2578
3451.88 2785
3452.43 2681
3452.99 2682
3453.54 2726
3454.09 2703
3454.65 2729
3455.20 2699
3455.76 2694
3456.31 2882
3456.87 2688
3457.42 2803
3457.97 2829
3458.53 2802
3459.08 2832
3459.64 2899
3460.19 2969
3460.75 3027
3461.30 2840
3461.86 2776
3462.41 3040
3462.97 2890
3463.52 3016
3464.08 2891
3464.63 2832
3465.19 2926
3465.74 3109
3466.30 3096
3466.85 3080
3467.41 3122
3467.96 3069
3468.52 3163
3469.07 3135
3469.63 3160
3470.18 3214
3470.74 3151
3471.30 3217
3471.85 3448
3472.41 3071
3472.96 3041
3473.52 3131
3474.07 3117
3474.63 3069
3475.19 3128
3475.74 3199
3476.30 3174
3476.85 3228
3477.41 3025
3477.97 3274
3478.52 3450
3479.08 3436
3479.63 3429
3480.19 3526
3480.75 3529
3481.30 3460
3481.86 3665
3482.42 3595
3482.97 3409
3483.53 3385
3484.08 3510
3484.64 3556
3485.20 3418
3485.75 3460
3486.31 3432
3486.87 3355
3487.43 3621
3487.98 3862
3488.54 4070
3489.10 4263
3489.65 4559
3490.21 5007
3490.77 5694
3491.32 6095
3491.88 6488
3492.44 6878
3493.00 7277
3493.55 6832
3494.11 6746
3494.67 6807
3495.23 6740
3495.78 6446
3496.34 5993
3496.90 5864
3497.46 6279
3498.01 6982
3498.57 7132
3499.13 7428
3499.69 7769
3500.24 7988
3500.80 8310
3501.36 8493
3501.92 8802
3502.48 8665
3503.03 8640
3503.59 9381
3504.15 10038
3504.71 10194
3505.27 10576
3505.83 10869
3506.38 10971
3506.94 10951
3507.50 10875
3508.06 10019
3508.62 9281
3509.18 8466
3509.74 7132
3510.29 6384
3510.85 5904
3511.41 5146
3511.97 4888
3512.53 4509
3513.09 4233
3513.65 3953
3514.21 3667
3514.76 3615
3515.32 3624
3515.88 3575
3516.44 3610
3517.00 3449
3517.56 3473
3518.12 3430
3518.68 3468
3519.24 3572
3519.80 3653
3520.36 3738
3520.92 3739
3521.48 3679
3522.04 3583
3522.60 3507
3523.16 3467
3523.71 3740
3524.27 3566
3524.83 3340
3525.39 3657
3525.95 3505
3526.51 3392
3527.07 3439
3527.63 3295
3528.19 3263
3528.75 3129
3529.31 2938
3529.87 3076
3530.44 3085
3531.00 3058
3531.56 3272
3532.12 3239
3532.68 3299
3533.24 3388
3533.80 3346
3534.36 3344
3534.92 3406
3535.48 3395
3536.04 3686
3536.60 3572
3537.16 3600
3537.72 3597
3538.28 3508
3538.84 3544
3539.41 3599
3539.97 3564
3540.53 3354
3541.09 3341
3541.65 3599
3542.21 3382
3542.77 3431
3543.33 3612
3543.89 3507
3544.46 3630
3545.02 3737
3545.58 3406
3546.14 3308
3546.70 3509
3547.26 3420
3547.83 3464
3548.39 3269
3548.95 3140
3549.51 3078
3550.07 2851
3550.63 2929
3551.20 3007
3551.76 2880
3552.32 2684
3552.88 2739
3553.44 2767
3554.01 2637
3554.57 2606
3555.13 2692
3555.69 2752
3556.26 2712
3556.82 2742
3557.38 2717
3557.94 2854
3558.50 3006
3559.07 2820
3559.63 2960
3560.19 2977
3560.76 3228
3561.32 3168
3561.88 3091
3562.44 3169
3563.01 3067
3563.57 3084
3564.13 3213
3564.70 3289
3565.26 3042
3565.82 3058
3566.38 2996
3566.95 2817
3567.51 2879
3568.07 2705
3568.64 2683
3569.20 2775
3569.76 2713
3570.33 2621
3570.89 2615
3571.45 2774
3572.02 2814
3572.58 2700
3573.15 2788
3573.71 2801
3574.27 2948
3574.84 3081
3575.40 3189
3575.96 3137
3576.53 3278
3577.09 3231
3577.66 3392
3578.22 3499
3578.78 3344
3579.35 3310
3579.91 3230
3580.48 3196
3581.04 3276
3581.61 3199
3582.17 2912
3582.73 2887
3583.30 2955
3583.86 2930
3584.43 2775
3584.99 2778
3585.56 2740
3586.12 2796
3586.69 2928
3587.25 2877
3587.82 2832
3588.38 2906
3588.95 2813
3589.51 2750
3590.08 2735
3590.64 2865
3591.21 2724
3591.77 2755
3592.34 2854
3592.90 2833
3593.47 2813
3594.03 2994
3594.60 3108
3595.16 2926
3595.73 2768
3596.29 2735
3596.86 3044
3597.42 2910
3597.99 2822
3598.56 2850
3599.12 2837
3599.69 2777
3600.25 2789
3600.82 2784
3601.38 2836
3601.95 2768
3602.52 2715
3603.08 2661
3603.65 2645
3604.21 2642
3604.78 2776
3605.35 2922
3605.91 2845
3606.48 2625
3607.05 2695
3607.61 2765
3608.18 2709
3608.74 2519
3609.31 2315
3609.88 2450
3610.44 2577
3611.01 2537
3611.58 2414
3612.14 2507
3612.71 2543
3613.28 2665
3613.84 2860
3614.41 2849
3614.98 2829
3615.55 2961
3616.11 3268
3616.68 3506
3617.25 3558
3617.81 3699
3618.38 3959
3618.95 4066
3619.52 4370
3620.08 4313
3620.65 4220
3621.22 3851
3621.79 3707
3622.35 3517
3622.92 3363
3623.49 3309
3624.06 3117
3624.62 3040
3625.19 2891
3625.76 2855
3626.33 2757
3626.89 2779
3627.46 2772
3628.03 2866
3628.60 2794
3629.17 2820
3629.73 2799
3630.30 2818
3630.87 2960
3631.44 2792
3632.01 2713
3632.58 2879
3633.14 3222
3633.71 3224
3634.28 3159
3634.85 3120
3635.42 3134
3635.99 3116
3636.56 3083
3637.12 3150
3637.69 3162
3638.26 3062
3638.83 3218
3639.40 3449
3639.97 3545
3640.54 3803
3641.11 4087
3641.67 4317
3642.24 4379
3642.81 4601
3643.38 4646
3643.95 4477
3644.52 4082
3645.09 3903
3645.66 3812
3646.23 3664
3646.80 3398
3647.37 3403
3647.94 3225
3648.51 3260
3649.08 3249
3649.65 3272
3650.22 3283
3650.79 3338
3651.36 3392
3651.93 3460
3652.50 3424
3653.06 3566
3653.63 3604
3654.20 3701
3654.77 3903
3655.35 3853
3655.92 3825
3656.49 3943
3657.06 3921
3657.63 4220
3658.20 4248
3658.77 4455
3659.34 4718
3659.91 5002
3660.48 4955
3661.05 5006
3661.62 4966
3662.19 4673
3662.76 4346
3663.33 4221
3663.90 4167
3664.47 3948
3665.04 3791
3665.61 3548
3666.19 3574
3666.76 3411
3667.33 3362
3667.90 3337
3668.47 3230
3669.04 3041
3669.61 3336
3670.18 3297
3670.75 3143
3671.33 3182
3671.90 3215
3672.47 3274
3673.04 3179
3673.61 3148
3674.18 3215
3674.76 3231
3675.33 3201
3675.90 3230
3676.47 3235
3677.04 3233
3677.61 3280
3678.19 3303
3678.76 3121
3679.33 3210
3679.90 3082
3680.47 3034
3681.05 3136
3681.62 2991
3682.19 2893
3682.76 2921
3683.33 3115
3683.91 2890
3684.48 2929
3685.05 2981
3685.62 3027
3686.20 2842
3686.77 2871
3687.34 3129
3687.91 3276
3688.49 3522
3689.06 3626
3689.63 3698
3690.21 3935
3690.78 3999
3691.35 3918
3691.92 4036
3692.50 3903
3693.07 3703
3693.64 3495
3694.22 3311
3694.79 3248
3695.36 3284
3695.94 3145
3696.51 3209
3697.08 3168
3697.66 3420
3698.23 3166
3698.80 3329
3699.38 3473
3699.95 3354
3700.52 3596
3701.10 3442
3701.67 3522
3702.24 3611
3702.82 3484
3703.39 3284
3703.97 3475
3704.54 3258
3705.11 3140
3705.69 2983
3706.26 2986
3706.84 3236
3707.41 3146
3707.98 3101
3708.56 3186
3709.13 3311
3709.71 3279
3710.28 3258
3710.86 3148
3711.43 3146
3712.01 3078
3712.58 3029
3713.15 3044
3713.73 2919
3714.30 2770
3714.88 2687
3715.45 2904
3716.03 2998
3716.60 2844
3717.18 2695
3717.75 2744
3718.33 2733
3718.90 2826
3719.48 2775
3720.05 2829
3720.63 2824
3721.20 2873
3721.78 2894
3722.35 2829
3722.93 2648
3723.51 2793
3724.08 2758
3724.66 2571
3725.23 2486
3725.81 2550
3726.38 2586
3726.96 2545
3727.53 2554
3728.11 2556
3728.69 2745
3729.26 3042
3729.84 2988
3730.41 2883
3730.99 2901
3731.57 2893
3732.14 3054
3732.72 3223
3733.29 3360
3733.87 3230
3734.45 3167
3735.02 3097
3735.60 3015
3736.18 2835
3736.75 2789
3737.33 2925
3737.90 2832
3738.48 2678
3739.06 2671
3739.63 2747
3740.21 2784
3740.79 2743
3741.36 2657
3741.94 2640
3742.52 2571
3743.10 2641
3743.67 2602
3744.25 2528
3744.83 2570
3745.40 2566
3745.98 2632
3746.56 2684
3747.13 2609
3747.71 2566
3748.29 2808
3748.87 2647
3749.44 2635
3750.02 2568
3750.60 2620
3751.18 2642
3751.75 2446
3752.33 2561
3752.91 2661
3753.49 2491
3754.06 2480
3754.64 2499
3755.22 2334
3755.80 2457
3756.38 2442
3756.95 2565
3757.53 2482
3758.11 2432
3758.69 2501
3759.27 2374
3759.84 2577
3760.42 2635
3761.00 2523
3761.58 2561
3762.16 2693
3762.74 2594
3763.32 2601
3763.89 2562
3764.47 2550
3765.05 2611
3765.63 2665
3766.21 2688
3766.79 2594
3767.37 2545
3767.94 2644
3768.52 2656
3769.10 2489
3769.68 2518
3770.26 2446
3770.84 2440
3771.42 2576
3772.00 2691
3772.58 2629
3773.16 2671
3773.74 2532
3774.31 2593
3774.89 2681
3775.47 2700
3776.05 2626
3776.63 2571
3777.21 2506
3777.79 2592
3778.37 2352
3778.95 2555
3779.53 2373
3780.11 2480
3780.69 2631
3781.27 2576
3781.85 2450
3782.43 2633
3783.01 2518
3783.59 2463
3784.17 2675
3784.75 2627
3785.33 2514
3785.91 2738
3786.49 2685
3787.07 2494
3787.65 2347
3788.23 2549
3788.81 2652
3789.39 2591
3789.97 2691
3790.55 2636
3791.13 2702
3791.71 2531
3792.30 2610
3792.88 2850
3793.46 2769
3794.04 2794
3794.62 2804
3795.20 2890
3795.78 2768
3796.36 2879
3796.94 2809
3797.52 3026
3798.10 2947
3798.69 2961
3799.27 2888
3799.85 2904
3800.43 3174
3801.01 3285
3801.59 3192
3802.17 3362
3802.76 3566
3803.34 3540
3803.92 3430
3804.50 3456
3805.08 3448
3805.66 3318
3806.25 3394
3806.83 3501
3807.41 3566
3807.99 3536
3808.57 3458
3809.16 3671
3809.74 3763
3810.32 3658
3810.90 3792
3811.48 3718
3812.07 3854
3812.65 3803
3813.23 3671
3813.81 4055
3814.39 4053
3814.98 4038
3815.56 3902
3816.14 3858
3816.72 3802
3817.31 3796
3817.89 3808
3818.47 3612
3819.06 3353
3819.64 3260
3820.22 3082
3820.80 2904
3821.39 2872
3821.97 2705
3822.55 2682
3823.14 2670
3823.72 2759
3824.30 2698
3824.89 2524
3825.47 2730
3826.05 2583
3826.64 2473
3827.22 2533
3827.80 2590
3828.39 2616
3828.97 2603
3829.55 2425
3830.14 2373
3830.72 2570
3831.30 2617
3831.89 2689
3832.47 2638
3833.05 2516
3833.64 2679
3834.22 2541
3834.81 2702
3835.39 2659
3835.97 2717
3836.56 2521
3837.14 2415
3837.73 2445
3838.31 2544
3838.90 2344
3839.48 2416
3840.06 2508
3840.65 2484
3841.23 2460
3841.82 2345
3842.40 2401
3842.99 2348
3843.57 2442
3844.16 2434
3844.74 2357
3845.33 2437
3845.91 2481
3846.50 2579
3847.08 2380
3847.66 2400
3848.25 2367
3848.83 2445
3849.42 2590
3850.00 2500
3850.59 2463
3851.18 2544
3851.76 2465
3852.35 2545
3852.93 2580
3853.52 2539
3854.10 2635
3854.69 2454
3855.27 2341
3855.86 2359
3856.44 2518
3857.03 2509
3857.62 2527
3858.20 2466
3858.79 2497
3859.37 2428
3859.96 2607
3860.54 2724
3861.13 2811
3861.72 2779
3862.30 2781
3862.89 2934
3863.47 2958
3864.06 2914
3864.65 3017
3865.23 3044
3865.82 2971
3866.41 2933
3866.99 2906
3867.58 2822
3868.17 2933
3868.75 2892
3869.34 2679
3869.93 2770
3870.51 2773
3871.10 2724
3871.69 2685
3872.27 2670
3872.86 2771
3873.45 2744
3874.03 2707
3874.62 2962
3875.21 2861
3875.79 2882
3876.38 2772
3876.97 2885
3877.56 2903
3878.14 2670
3878.73 2894
3879.32 2643
3879.90 2672
3880.49 2545
3881.08 2394
3881.67 2512
3882.25 2482
3882.84 2403
3883.43 2377
3884.02 2330
3884.61 2344
3885.19 2488
3885.78 2345
3886.37 2415
3886.96 2507
3887.54 2357
3888.13 2528
3888.72 2660
3889.31 3039
3889.90 3037
3890.48 2909
3891.07 3049
3891.66 3064
3892.25 3004
3892.84 3169
3893.43 3113
3894.01 2957
3894.60 3087
3895.19 2892
3895.78 2939
3896.37 2937
3896.96 2799
3897.55 2740
3898.14 2755
3898.72 2807
3899.31 2715
3899.90 2775
3900.49 2778
3901.08 2690
3901.67 2671
3902.26 2729
3902.85 2519
3903.44 2511
3904.03 2511
3904.61 2515
3905.20 2375
3905.79 2557
3906.38 2518
3906.97 2598
3907.56 2735
3908.15 2671
3908.74 2614
3909.33 2594
3909.92 2580
3910.51 2636
3911.10 2535
3911.69 2552
3912.28 2485
3912.87 2315
3913.46 2332
3914.05 2321
3914.64 2279
3915.23 2470
3915.82 2355
3916.41 2297
3917.00 2533
3917.59 2517
3918.18 2450
3918.77 2352
3919.36 2645
3919.95 2652
3920.54 2554
3921.13 2498
3921.72 2498
3922.31 2475
3922.90 2386
3923.49 2256
3924.08 2332
3924.68 2337
3925.27 2432
3925.86 2481
3926.45 2365
3927.04 2283
3927.63 2305
3928.22 2332
3928.81 2245
3929.40 2195
3929.99 2326
3930.59 2143
3931.18 2149
3931.77 2260
3932.36 2065
3932.95 2124
3933.54 2135
3934.13 2094
3934.73 2224
3935.32 2185
3935.91 2139
3936.50 2043
3937.09 2214
3937.68 2207
3938.28 2240
3938.87 2263
3939.46 2335
3940.05 2349
3940.64 2295
3941.23 2246
3941.83 2408
3942.42 2423
3943.01 2533
3943.60 2392
3944.20 2528
3944.79 2515
3945.38 2544
3945.97 2622
3946.56 2372
3947.16 2365
3947.75 2474
3948.34 2435
3948.94 2357
3949.53 2340
3950.12 2289
3950.71 2232
3951.31 2275
3951.90 2333
3952.49 2286
3953.08 2331
3953.68 2315
3954.27 2339
3954.86 2243
3955.46 2338
3956.05 2473
3956.64 2547
3957.24 2496
3957.83 2527
3958.42 2568
3959.02 2624
3959.61 2568
3960.20 2540
3960.80 2559
3961.39 2524
3961.98 2432
3962.58 2313
3963.17 2419
3963.76 2245
3964.36 2292
3964.95 2452
3965.55 2562
3966.14 2442
3966.73 2475
3967.33 2402
3967.92 2360
3968.52 2308
3969.11 2320
3969.70 2294
3970.30 2321
3970.89 2351
3971.49 2408
3972.08 2193
3972.68 2274
3973.27 2218
3973.86 2375
3974.46 2306
3975.05 2308
3975.65 2273
3976.24 2288
3976.84 2309
3977.43 2235
3978.03 2293
3978.62 2319
3979.22 2432
3979.81 2385
3980.41 2319
3981.00 2420
3981.60 2347
3982.19 2288
3982.79 2312
3983.38 2239
3983.98 2309
3984.57 2416
3985.17 2486
3985.76 2501
3986.36 2452
3986.95 2382
3987.55 2462
3988.14 2457
3988.74 2470
3989.34 2369
3989.93 2233
3990.53 2318
3991.12 2396
3991.72 2406
3992.31 2514
3992.91 2559
3993.51 2596
3994.10 2705
3994.70 2665
3995.29 2628
3995.89 2546
3996.49 2783
3997.08 2717
3997.68 2626
3998.28 2720
3998.87 2635
3999.47 2635
4000.06 2444
4000.66 2541
4001.26 2702
4001.85 2374
4002.45 2376
4003.05 2399
4003.64 2445
4004.24 2340
4004.84 2373
4005.43 2489
4006.03 2435
4006.63 2446
4007.22 2513
4007.82 2714
4008.42 2520
4009.02 2721
4009.61 2494
4010.21 2484
4010.81 2548
4011.40 2441
4012.00 2351
4012.60 2335
4013.20 2485
4013.79 2422
4014.39 2378
4014.99 2513
4015.59 2510
4016.18 2487
4016.78 2527
4017.38 2497
4017.98 2601
4018.58 2650
4019.17 2504
4019.77 2377
4020.37 2390
4020.97 2472
4021.56 2485
4022.16 2436
4022.76 2402
4023.36 2592
4023.96 2676
4024.56 2768
4025.15 2775
4025.75 2742
4026.35 2899
4026.95 3034
4027.55 2822
4028.15 2903
4028.74 2981
4029.34 2908
4029.94 2821
4030.54 2814
4031.14 2869
4031.74 2898
4032.34 2651
4032.94 2591
4033.53 2603
4034.13 2517
4034.73 2522
4035.33 2455
4035.93 2432
4036.53 2444
4037.13 2380
4037.73 2345
4038.33 2309
4038.93 2263
4039.53 2363
4040.13 2292
4040.72 2327
4041.32 2280
4041.92 2189
4042.52 2201
4043.12 2277
4043.72 2305
4044.32 2144
4044.92 2263
4045.52 2253
4046.12 2214
4046.72 2171
4047.32 2385
4047.92 2370
4048.52 2269
4049.12 2447
4049.72 2521
4050.32 2471
4050.92 2530
4051.52 2554
4052.12 2748
4052.72 2694
4053.32 2502
4053.92 2511
4054.52 2484
4055.13 2549
4055.73 2504
4056.33 2433
4056.93 2512
4057.53 2444
4058.13 2374
4058.73 2277
4059.33 2360
4059.93 2238
4060.53 2182
4061.13 2200
4061.73 2023
4062.33 2126
4062.94 2135
4063.54 2074
4064.14 2142
4064.74 2233
4065.34 2223
4065.94 2349
4066.54 2238
4067.14 2302
4067.75 2192
4068.35 2313
4068.95 2139
4069.55 2235
4070.15 2202
4070.75 2310
4071.36 2320
4071.96 2134
4072.56 2143
4073.16 2111
4073.76 2148
4074.36 2240
4074.97 2288
4075.57 2349
4076.17 2457
4076.77 2423
4077.38 2326
4077.98 2434
4078.58 2377
4079.18 2348
4079.78 2398
4080.39 2415
4080.99 2388
4081.59 2285
4082.19 2224
4082.80 2221
4083.40 2157
4084.00 2207
4084.60 2292
4085.21 2258
4085.81 2054
4086.41 2012
4087.02 2030
4087.62 2057
4088.22 2119
4088.82 2125
4089.43 2212
4090.03 2220
4090.63 2082
4091.24 2204
4091.84 2160
4092.44 2172
4093.05 2172
4093.65 2111
4094.25 2159
4094.86 2152
4095.46 2140
4096.06 2227
4096.67 2157
4097.27 2208
4097.88 2103
4098.48 2140
4099.08 2150
4099.69 2275
4100.29 2213
4100.89 2017
4101.50 2016
4102.10 2094
4102.71 2148
4103.31 2084
4103.91 2157
4104.52 2185
4105.12 2180
4105.73 2225
4106.33 2365
4106.94 2195
4107.54 2231
4108.14 2171
4108.75 2142
4109.35 2106
4109.96 2154
4110.56 2106
4111.17 2083
4111.77 2232
4112.38 2194
4112.98 2093
4113.59 2115
4114.19 2174
4114.80 2196
4115.40 2226
4116.01 2127
4116.61 2184
4117.22 2215
4117.82 2182
4118.43 2268
4119.03 2316
4119.64 2399
4120.24 2252
4120.85 2316
4121.45 2347
4122.06 2252
4122.66 2204
4123.27 2347
4123.88 2261
4124.48 2226
4125.09 2218
4125.69 2282
4126.30 2169
4126.90 2217
4127.51 2319
4128.12 2114
4128.72 2165
4129.33 2164
4129.93 2239
4130.54 2327
4131.15 2273
4131.75 2187
4132.36 2264
4132.96 2223
4133.57 2364
4134.18 2343
4134.78 2365
4135.39 2361
4136.00 2436
4136.60 2522
4137.21 2500
4137.82 2522
4138.42 2684
4139.03 2696
4139.64 2722
4140.24 2784
4140.85 2902
4141.46 2949
4142.06 3111
4142.67 2946
4143.28 2967
4143.89 2883
4144.49 2974
4145.10 2815
4145.71 2759
4146.31 2594
4146.92 2520
4147.53 2492
4148.14 2475
4148.74 2344
4149.35 2179
4149.96 2232
4150.57 2418
4151.17 2322
4151.78 2142
4152.39 2071
4153.00 2189
4153.60 2175
4154.21 2245
4154.82 2248
4155.43 2103
4156.04 2251
4156.64 2313
4157.25 2204
4157.86 2196
4158.47 2168
4159.08 2165
4159.68 2245
4160.29 2355
4160.90 2374
4161.51 2304
4162.12 2362
4162.73 2532
4163.33 2558
4163.94 2551
4164.55 2583
4165.16 2507
4165.77 2554
4166.38 2500
4166.99 2559
4167.60 2689
4168.20 2746
4168.81 2537
4169.42 2506
4170.03 2515
4170.64 2482
4171.25 2560
4171.86 2453
4172.47 2588
4173.08 2642
4173.69 2538
4174.29 2458
4174.90 2374
4175.51 2493
4176.12 2448
4176.73 2634
4177.34 2684
4177.95 2561
4178.56 2600
4179.17 2625
4179.78 2569
4180.39 2522
4181.00 2481
4181.61 2452
4182.22 2558
4182.83 2483
4183.44 2408
4184.05 2355
4184.66 2328
4185.27 2289
4185.88 2332
4186.49 2339
4187.10 2238
4187.71 2324
4188.32 2514
4188.93 2432
4189.54 2277
4190.15 2362
4190.76 2449
4191.37 2513
4191.98 2684
4192.59 2790
4193.20 2810
4193.82 2769
4194.43 2878
4195.04 3035
4195.65 3007
4196.26 3118
4196.87 3198
4197.48 3080
4198.09 2971
4198.70 2601
4199.31 2860
4199.93 2696
4200.54 2551
4201.15 2522
4201.76 2570
4202.37 2533
4202.98 2557
4203.59 2417
4204.20 2381
4204.82 2350
4205.43 2421
4206.04 2405
4206.65 2347
4207.26 2393
4207.87 2347
4208.49 2448
4209.10 2359
4209.71 2346
4210.32 2323
4210.93 2425
4211.55 2397
4212.16 2330
4212.77 2442
4213.38 2560
4213.99 2576
4214.61 2612
4215.22 2546
4215.83 2721
4216.44 2839
4217.06 2860
4217.67 2975
4218.28 3021
4218.89 2958
4219.51 3103
4220.12 3263
4220.73 3243
4221.34 3296
4221.96 3286
4222.57 3177
4223.18 3325
4223.80 3233
4224.41 3433
4225.02 3536
4225.63 3709
4226.25 3808
4226.86 3752
4227.47 3893
4228.09 4108
4228.70 4149
4229.31 4400
4229.93 4310
4230.54 4412
4231.15 4567
4231.77 4732
4232.38 4920
4232.99 4979
4233.61 5255
4234.22 5652
4234.83 5985
4235.45 6313
4236.06 6506
4236.68 6361
4237.29 6421
4237.90 5997
4238.52 5757
4239.13 5097
4239.75 4576
4240.36 4215
4240.97 3880
4241.59 3700
4242.20 3603
4242.82 3333
4243.43 3305
4244.05 3251
4244.66 3201
4245.27 3253
4245.89 3253
4246.50 3356
4247.12 3410
4247.73 3358
4248.35 3311
4248.96 3381
4249.58 3353
4250.19 3220
4250.81 3209
4251.42 3123
4252.04 2977
4252.65 2981
4253.27 2871
4253.88 2876
4254.50 2810
4255.11 2944
4255.73 2860
4256.34 2864
4256.96 2737
4257.57 2703
4258.19 2829
4258.80 2670
4259.42 2558
4260.03 2568
4260.65 2504
4261.27 2546
4261.88 2522
4262.50 2489
4263.11 2536
4263.73 2513
4264.34 2568
4264.96 2515
4265.58 2598
4266.19 2594
4266.81 2624
4267.42 2556
4268.04 2536
4268.66 2614
4269.27 2480
4269.89 2641
4270.51 2505
4271.12 2445
4271.74 2499
4272.35 2533
4272.97 2572
4273.59 2572
4274.20 2630
4274.82 2704
4275.44 2764
4276.05 2622
4276.67 2585
4277.29 2727
4277.90 2631
4278.52 2735
4279.14 2613
4279.76 2575
4280.37 2502
4280.99 2480
4281.61 2413
4282.22 2339
4282.84 2294
4283.46 2278
4284.07 2122
4284.69 2176
4285.31 2227
4285.93 2312
4286.54 2324
4287.16 2238
4287.78 2233
4288.40 2306
4289.01 2256
4289.63 2285
4290.25 2284
4290.87 2464
4291.49 2454
4292.10 2248
4292.72 2285
4293.34 2302
4293.96 2298
4294.58 2344
4295.19 2248
4295.81 2299
4296.43 2316
4297.05 2161
4297.67 2289
4298.28 2183
4298.90 2275
4299.52 2280
4300.14 2305
4300.76 2271
4301.38 2288
4301.99 2198
4302.61 2299
4303.23 2238
4303.85 2287
4304.47 2261
4305.09 2269
4305.71 2270
4306.33 2211
4306.94 2282
4307.56 2235
4308.18 2287
4308.80 2212
4309.42 2133
4310.04 2252
4310.66 2062
4311.28 2019
4311.90 2088
4312.52 2068
4313.14 2108
4313.76 2004
4314.38 2054
4314.99 2204
4315.61 2127
4316.23 2248
4316.85 2192
4317.47 2284
4318.09 2095
4318.71 2061
4319.33 2139
4319.95 2122
4320.57 2179
4321.19 2135
4321.81 2256
4322.43 2374
4323.05 2393
4323.67 2225
4324.29 2131
4324.91 2312
4325.53 2399
4326.15 2305
4326.77 2247
4327.39 2404
4328.01 2498
4328.63 2359
4329.26 2270
4329.88 2392
4330.50 2253
4331.12 2211
4331.74 2073
4332.36 2185
4332.98 2233
4333.60 2193
4334.22 2195
4334.84 2172
4335.46 2301
4336.08 2239
4336.70 2329
4337.33 2354
4337.95 2361
4338.57 2413
4339.19 2384
4339.81 2322
4340.43 2399
4341.05 2514
4341.67 2408
4342.30 2534
4342.92 2462
4343.54 2567
4344.16 2732
4344.78 3056
4345.40 3483
4346.03 3540
4346.65 3680
4347.27 4026
4347.89 4126
4348.51 3944
4349.14 3736
4349.76 3541
4350.38 3333
4351.00 2973
4351.62 2938
4352.25 2635
4352.87 2496
4353.49 2411
4354.11 2310
4354.73 2256
4355.36 2221
4355.98 2248
4356.60 2330
4357.22 2308
4357.85 2362
4358.47 2454
4359.09 2378
4359.71 2187
4360.34 2162
4360.96 2406
4361.58 2562
4362.21 2246
4362.83 2324
4363.45 2162
4364.07 2234
4364.70 2234
4365.32 2373
4365.94 2374
4366.57 2147
4367.19 2154
4367.81 2123
4368.44 2130
4369.06 1997
4369.68 2054
4370.31 2042
4370.93 2083
4371.55 1901
4372.18 1989
4372.80 2001
4373.43 2073
4374.05 2029
4374.67 1908
4375.30 2026
4375.92 2060
4376.54 2049
4377.17 2141
4377.79 2148
4378.42 2159
4379.04 2223
4379.66 2090
4380.29 2225
4380.91 2111
4381.54 2113
4382.16 2113
4382.79 2115
4383.41 2414
4384.03 2291
4384.66 2178
4385.28 2199
4385.91 2228
4386.53 2145
4387.16 2061
4387.78 2127
4388.41 2107
4389.03 2062
4389.66 2047
4390.28 1920
4390.91 1900
4391.53 1978
4392.16 1926
4392.78 1787
4393.41 1858
4394.03 1867
4394.66 1995
4395.28 2025
4395.91 2030
4396.53 1991
4397.16 1982
4397.78 2011
4398.41 1977
4399.03 1963
4399.66 2015
4400.29 2034
4400.91 2078
4401.54 2196
4402.16 2185
4402.79 2187
4403.41 2054
4404.04 2070
4404.67 2303
4405.29 1987
4405.92 2193
4406.54 2084
4407.17 2202
4407.80 2121
4408.42 2014
4409.05 2026
4409.67 1992
4410.30 2036
4410.93 2067
4411.55 2010
4412.18 2119
4412.81 2006
4413.43 2000
4414.06 2080
4414.69 2057
4415.31 1977
4415.94 1902
4416.57 2100
4417.19 2127
4417.82 2138
4418.45 2174
4419.07 2151
4419.70 2017
4420.33 2013
4420.95 2043
4421.58 2028
4422.21 1915
4422.84 1858
4423.46 1927
4424.09 1855
4424.72 1860
4425.35 1879
4425.97 1862
4426.60 1798
4427.23 1907
4427.86 2010
4428.48 1885
4429.11 1810
4429.74 1930
4430.37 1823
4430.99 1830
4431.62 1894
4432.25 2008
4432.88 1990
4433.51 1937
4434.13 2014
4434.76 2067
4435.39 1954
4436.02 1954
4436.65 2056
4437.27 1985
4437.90 1969
4438.53 1969
4439.16 1935
4439.79 1931
4440.42 2002
4441.04 1982
4441.67 1898
4442.30 1858
4442.93 1886
4443.56 1992
4444.19 2018
4444.82 1956
4445.44 2005
4446.07 2202
4446.70 2227
4447.33 2248
4447.96 2386
4448.59 2630
4449.22 2386
4449.85 2267
4450.48 2518
4451.11 2339
4451.74 2228
4452.36 2211
4452.99 2087
4453.62 2017
4454.25 2191
4454.88 2033
4455.51 1978
4456.14 2087
4456.77 2040
4457.40 2057
4458.03 2006
4458.66 2009
4459.29 2084
4459.92 2004
4460.55 1928
4461.18 1924
4461.81 1996
4462.44 1955
4463.07 1828
4463.70 1809
4464.33 1725
4464.96 1740
4465.59 1855
4466.22 1844
4466.85 1714
4467.48 1704
4468.11 1735
4468.74 1930
4469.37 2032
4470.00 1753
4470.63 1689
4471.26 1723
4471.89 1778
4472.53 1777
4473.16 1793
4473.79 1855
4474.42 1817
4475.05 1705
4475.68 1792
4476.31 1770
4476.94 1796
4477.57 1768
4478.20 1865
4478.83 1867
4479.47 1875
4480.10 1831
4480.73 1801
4481.36 1871
4481.99 1929
4482.62 2014
4483.25 1982
4483.89 2148
4484.52 2064
4485.15 2073
4485.78 2124
4486.41 2044
4487.04 2065
4487.68 1991
4488.31 1905
4488.94 2012
4489.57 2133
4490.20 1978
4490.84 1916
4491.47 2089
4492.10 2088
4492.73 1942
4493.36 2061
4494.00 2008
4494.63 2013
4495.26 1984
4495.89 1964
4496.53 2003
4497.16 1968
4497.79 2079
4498.42 2029
4499.06 1998
4499.69 2188
4500.32 2225
4500.95 2266
4501.59 2196
4502.22 2267
4502.85 2355
4503.48 2327
4504.12 2340
4504.75 2312
4505.38 2444
4506.02 2188
4506.65 2231
4507.28 2242
4507.92 2155
4508.55 2157
4509.18 2028
4509.82 2223
4510.45 2120
4511.08 1980
4511.72 2114
4512.35 2141
4512.98 2274
4513.62 2131
4514.25 1960
4514.88 1982
4515.52 1940
4516.15 2073
4516.79 2019
4517.42 1846
4518.05 1777
4518.69 1835
4519.32 1840
4519.96 1773
4520.59 1849
4521.22 1884
4521.86 1980
4522.49 1982
4523.13 1863
4523.76 1958
4524.40 2021
4525.03 1908
4525.66 1949
4526.30 1899
4526.93 1977
4527.57 2009
4528.20 2139
4528.84 2180
4529.47 2228
4530.11 2298
4530.74 2431
4531.38 2423
4532.01 2577
4532.65 2498
4533.28 2491
4533.92 2695
4534.55 2538
4535.19 2607
4535.82 2381
4536.46 2274
4537.09 2176
4537.73 2114
4538.36 2053
4539.00 2089
4539.63 2068
4540.27 2002
4540.90 2111
4541.54 1975
4542.18 1994
4542.81 1981
4543.45 1965
4544.08 1932
4544.72 1888
4545.35 1854
4545.99 1955
4546.63 1978
4547.26 1998
4547.90 1997
4548.53 1977
4549.17 1749
4549.81 1839
4550.44 1966
4551.08 2064
4551.72 1979
4552.35 2055
4552.99 2132
4553.62 2109
4554.26 2035
4554.90 2012
4555.53 1927
4556.17 1958
4556.81 1957
4557.44 1951
4558.08 1840
4558.72 1935
4559.35 1822
4559.99 1790
4560.63 1743
4561.26 1842
4561.90 1790
4562.54 1839
4563.18 1763
4563.81 1668
4564.45 1805
4565.09 1887
4565.72 1844
4566.36 1915
4567.00 1969
4567.64 2051
4568.27 1878
4568.91 1950
4569.55 1877
4570.19 1945
4570.82 2037
4571.46 1952
4572.10 1965
4572.74 1804
4573.38 1813
4574.01 1813
4574.65 1801
4575.29 1905
4575.93 1928
4576.56 1859
4577.20 1792
4577.84 1684
4578.48 1872
4579.12 1895
4579.76 1885
4580.39 1898
4581.03 1872
4581.67 1974
4582.31 1950
4582.95 1965
4583.59 1977
4584.22 1915
4584.86 2042
4585.50 2063
4586.14 2031
4586.78 1990
4587.42 1925
4588.06 1816
4588.70 1868
4589.33 2035
4589.97 2132
4590.61 2071
4591.25 2177
4591.89 2170
4592.53 2237
4593.17 2290
4593.81 2167
4594.45 2356
4595.09 2101
4595.73 2066
4596.37 1985
4597.00 1905
4597.64 1994
4598.28 1877
4598.92 1952
4599.56 1947
4600.20 1922
4600.84 1997
4601.48 2004
4602.12 2111
4602.76 2399
4603.40 2310
4604.04 2333
4604.68 2352
4605.32 2398
4605.96 2402
4606.60 2387
4607.24 2250
4607.88 2262
4608.52 2263
4609.16 2388
4609.80 2261
4610.44 2170
4611.08 2112
4611.72 2250
4612.36 2194
4613.01 2129
4613.65 2087
4614.29 2161
4614.93 2072
4615.57 2010
4616.21 1858
4616.85 2008
4617.49 1857
4618.13 1849
4618.77 2033
4619.41 1805
4620.05 1669
4620.70 1919
4621.34 1931
4621.98 1971
4622.62 1993
4623.26 1874
4623.90 1926
4624.54 1857
4625.18 1883
4625.83 1771
4626.47 1775
4627.11 1849
4627.75 1801
4628.39 1799
4629.03 1751
4629.68 1833
4630.32 1861
4630.96 1811
4631.60 1777
4632.24 1876
4632.88 1926
4633.53 1892
4634.17 1839
4634.81 2018
4635.45 1989
4636.10 1843
4636.74 1846
4637.38 1883
4638.02 1885
4638.66 1981
4639.31 1963
4639.95 2114
4640.59 2089
4641.23 1960
4641.88 1801
4642.52 1929
4643.16 2019
4643.80 1942
4644.45 1887
4645.09 1993
4645.73 2042
4646.38 1931
4647.02 1909
4647.66 1957
4648.30 2065
4648.95 1959
4649.59 2029
4650.23 2032
4650.88 1982
4651.52 2031
4652.16 2064
4652.81 2088
4653.45 2218
4654.09 2174
4654.74 1981
4655.38 2094
4656.02 2106
4656.67 2104
4657.31 2087
4657.96 2081
4658.60 1944
4659.24 1951
4659.89 1979
4660.53 2049
4661.17 2152
4661.82 1996
4662.46 2112
4663.11 2038
4663.75 1919
4664.39 2043
4665.04 1970
4665.68 2013
4666.33 1866
4666.97 1854
4667.62 1868
4668.26 1841
4668.90 1871
4669.55 1892
4670.19 1980
4670.84 1825
4671.48 1719
4672.13 1784
4672.77 1872
4673.42 1868
4674.06 1797
4674.71 1806
4675.35 1826
4676.00 1827
4676.64 1950
4677.29 1887
4677.93 1874
4678.58 1979
4679.22 1880
4679.87 1859
4680.51 1939
4681.16 1964
4681.80 1924
4682.45 1800
4683.09 1840
4683.74 1871
4684.38 1823
4685.03 2016
4685.68 1983
4686.32 1946
4686.97 1794
4687.61 1856
4688.26 1982
4688.90 1805
4689.55 1838
4690.20 1898
4690.84 1916
4691.49 1874
4692.13 1882
4692.78 1922
4693.43 1959
4694.07 1908
4694.72 1867
4695.36 1933
4696.01 2040
4696.66 2189
4697.30 2128
4697.95 2097
4698.60 2229
4699.24 2271
4699.89 2310
4700.54 2459
4701.18 2412
4701.83 2261
4702.48 2262
4703.12 2326
4703.77 2213
4704.42 2114
4705.06 2047
4705.71 2036
4706.36 1987
4707.00 2044
4707.65 2104
4708.30 2095
4708.95 2015
4709.59 2026
4710.24 2166
4710.89 2125
4711.54 2163
4712.18 2237
4712.83 2075
4713.48 1989
4714.13 1967
4714.77 1817
4715.42 1923
4716.07 1911
4716.72 1778
4717.36 1807
4718.01 1866
4718.66 1936
4719.31 1888
4719.96 2062
4720.60 2187
4721.25 2034
4721.90 1940
4722.55 2090
4723.20 2095
4723.84 2045
4724.49 2128
4725.14 2093
4725.79 2089
4726.44 2193
4727.09 2334
4727.73 2276
4728.38 2343
4729.03 2231
4729.68 2272
4730.33 2234
4730.98 2144
4731.63 1949
4732.27 1997
4732.92 1921
4733.57 1996
4734.22 1956
4734.87 1923
4735.52 1957
4736.17 1937
4736.82 1951
4737.47 1914
4738.12 2043
4738.77 2047
4739.41 1911
4740.06 2015
4740.71 2011
4741.36 2113
4742.01 1943
4742.66 2014
4743.31 2102
4743.96 2159
4744.61 2016
4745.26 2177
4745.91 2165
4746.56 2067
4747.21 2080
4747.86 2184
4748.51 2256
4749.16 2241
4749.81 2361
4750.46 2450
4751.11 2457
4751.76 2581
4752.41 2598
4753.06 2666
4753.71 2660
4754.36 2741
4755.01 2626
4755.66 2510
4756.31 2265
4756.96 2142
4757.61 2294
4758.26 2165
4758.91 2094
4759.56 2129
4760.22 2161
4760.87 2109
4761.52 1966
4762.17 2105
4762.82 2165
4763.47 2184
4764.12 2197
4764.77 2257
4765.42 2587
4766.07 2728
4766.72 2792
4767.38 2829
4768.03 2837
4768.68 2824
4769.33 2739
4769.98 2596
4770.63 2377
4771.28 2223
4771.94 2214
4772.59 2215
4773.24 2173
4773.89 2113
4774.54 2104
4775.19 2108
4775.85 1880
4776.50 2007
4777.15 2147
4777.80 2034
4778.45 2002
4779.11 2100
4779.76 2205
4780.41 2232
4781.06 2150
4781.71 2083
4782.37 2044
4783.02 2141
4783.67 2153
4784.32 2165
4784.98 2139
4785.63 1968
4786.28 1977
4786.93 1995
4787.59 1979
4788.24 1983
4788.89 1970
4789.54 1981
4790.20 1915
4790.85 1917
4791.50 1941
4792.15 2073
4792.81 1995
4793.46 1960
4794.11 1844
4794.77 1829
4795.42 1815
4796.07 1834
4796.73 1889
4797.38 1878
4798.03 1831
4798.69 1898
4799.34 1854
4799.99 1813
4800.65 1782
4801.30 1812
4801.95 1884
4802.61 1715
4803.26 1716
4803.91 1828
4804.57 1899
4805.22 1850
4805.88 1910
4806.53 1872
4807.18 1999
4807.84 2005
4808.49 1923
4809.15 1933
4809.80 1924
4810.45 2003
4811.11 1911
4811.76 1966
4812.42 2042
4813.07 1898
4813.73 1966
4814.38 2020
4815.03 1932
4815.69 1847
4816.34 2010
4817.00 2036
4817.65 2056
4818.31 2114
4818.96 2088
4819.62 1989
4820.27 2207
4820.93 2235
4821.58 2240
4822.24 2294
4822.89 2354
4823.55 2340
4824.20 2436
4824.86 2735
4825.51 2649
4826.17 2807
4826.82 2775
4827.48 2741
4828.13 2429
4828.79 2513
4829.44 2575
4830.10 2421
4830.75 2380
4831.41 2411
4832.07 2472
4832.72 2410
4833.38 2402
4834.03 2426
4834.69 2567
4835.34 2639
4836.00 2589
4836.66 2677
4837.31 2658
4837.97 2707
4838.62 2795
4839.28 2790
4839.94 2794
4840.59 2655
4841.25 2624
4841.91 2436
4842.56 2591
4843.22 2467
4843.87 2454
4844.53 2546
4845.19 2623
4845.84 2746
4846.50 2691
4847.16 2678
4847.81 2921
4848.47 3000
4849.13 2963
4849.78 3124
4850.44 2965
4851.10 3136
4851.75 3197
4852.41 3260
4853.07 3290
4853.73 2981
4854.38 2759
4855.04 2730
4855.70 2715
4856.35 2768
4857.01 2706
4857.67 2583
4858.33 2774
4858.98 2841
4859.64 2884
4860.30 2840
4860.96 2820
4861.61 2916
4862.27 3050
4862.93 2934
4863.59 2893
4864.25 3045
4864.90 3042
4865.56 2987
4866.22 2861
4866.88 2932
4867.54 3007
4868.19 2750
4868.85 2724
4869.51 2730
4870.17 2542
4870.83 2768
4871.48 2616
4872.14 2564
4872.80 2590
4873.46 2432
4874.12 2533
4874.78 2541
4875.43 2524
4876.09 2499
4876.75 2400
4877.41 2384
4878.07 2431
4878.73 2596
4879.39 2518
4880.05 2439
4880.70 2411
4881.36 2404
4882.02 2438
4882.68 2376
4883.34 2391
4884.00 2357
4884.66 2446
4885.32 2365
4885.98 2458
4886.64 2472
4887.30 2590
4887.96 2838
4888.62 2850
4889.27 3176
4889.93 3385
4890.59 3543
4891.25 3736
4891.91 3734
4892.57 3507
4893.23 3347
4893.89 3383
4894.55 3161
4895.21 2998
4895.87 3016
4896.53 3002
4897.19 2993
4897.85 2784
4898.51 2685
4899.17 2787
4899.83 2933
4900.49 2987
4901.15 2985
4901.81 3175
4902.47 2911
4903.13 2728
4903.79 2881
4904.46 2727
4905.12 2737
4905.78 2755
4906.44 2585
4907.10 2537
4907.76 2550
4908.42 2559
4909.08 2459
4909.74 2421
4910.40 2399
4911.06 2278
4911.72 2274
4912.38 2403
4913.05 2248
4913.71 2223
4914.37 2279
4915.03 2233
4915.69 2134
4916.35 2037
4917.01 2036
4917.67 2092
4918.34 2083
4919.00 1944
4919.66 2121
4920.32 2234
4920.98 2066
4921.64 2095
4922.31 2134
4922.97 2081
4923.63 2039
4924.29 2029
4924.95 2095
4925.62 2026
4926.28 1980
4926.94 2097
4927.60 2143
4928.26 2100
4928.93 1973
4929.59 2112
4930.25 2149
4930.91 2200
4931.57 2171
4932.24 2133
4932.90 2135
4933.56 2201
4934.22 2095
4934.89 1940
4935.55 1945
4936.21 1974
4936.88 1928
4937.54 2013
4938.20 1942
4938.86 1875
4939.53 1938
4940.19 1940
4940.85 2026
4941.52 1814
4942.18 1897
4942.84 1938
4943.50 1935
4944.17 1894
4944.83 1880
4945.49 1874
4946.16 1945
4946.82 1943
4947.48 1890
4948.15 2010
4948.81 1941
4949.47 1909
4950.14 1932
4950.80 1882
4951.47 1836
4952.13 1810
4952.79 1880
4953.46 1822
4954.12 1785
4954.78 1762
4955.45 1795
4956.11 1780
4956.78 1800
4957.44 1992
4958.10 1869
4958.77 1919
4959.43 1944
4960.10 2121
4960.76 2186
4961.43 2191
4962.09 2268
4962.76 2404
4963.42 2467
4964.08 2563
4964.75 2679
4965.41 2604
4966.08 2684
4966.74 2748
4967.41 2544
4968.07 2363
4968.74 2341
4969.40 2149
4970.07 2170
4970.73 2121
4971.40 2127
4972.06 2013
4972.73 2040
4973.39 2086
4974.06 2061
4974.72 2032
4975.39 2170
4976.05 2279
4976.72 2075
4977.38 2030
4978.05 2101
4978.71 2139
4979.38 2063
4980.05 2036
4980.71 1933
4981.38 1895
4982.04 1917
4982.71 1935
4983.37 1947
4984.04 1909
4984.71 1950
4985.37 1942
4986.04 1904
4986.70 1912
4987.37 1903
4988.04 1990
4988.70 1862
4989.37 1719
4990.04 1814
4990.70 1826
4991.37 1855
4992.03 1805
4992.70 1856
4993.37 1721
4994.03 1821
4994.70 1801
4995.37 1788
4996.03 1790
4996.70 1747
4997.37 1748
4998.03 1790
4998.70 1822
4999.37 1765
5000.03 1754
5000.70 1577
5001.37 1622
5002.04 1686
5002.70 1606
5003.37 1583
5004.04 1715
5004.70 1746
5005.37 1727
5006.04 1732
5006.71 1669
5007.37 1528
5008.04 1630
5008.71 1677
5009.38 1677
5010.04 1734
5010.71 1781
5011.38 1759
5012.05 1851
5012.71 1779
5013.38 1773
5014.05 1704
5014.72 1624
5015.39 1717
5016.05 1854
5016.72 1721
5017.39 1689
5018.06 1827
5018.73 1785
5019.39 1806
5020.06 1941
5020.73 1900
5021.40 2010
5022.07 2025
5022.74 2159
5023.41 2011
5024.07 2043
5024.74 2075
5025.41 2115
5026.08 2131
5026.75 2114
5027.42 2071
5028.09 1969
5028.75 1810
5029.42 1838
5030.09 1843
5030.76 1794
5031.43 1725
5032.10 1816
5032.77 1819
5033.44 1730
5034.11 1780
5034.78 1794
5035.45 1802
5036.12 1674
5036.78 1741
5037.45 1671
5038.12 1578
5038.79 1658
5039.46 1734
5040.13 1654
5040.80 1703
5041.47 1724
5042.14 1554
5042.81 1691
5043.48 1602
5044.15 1660
5044.82 1670
5045.49 1783
5046.16 1733
5046.83 1660
5047.50 1788
5048.17 1943
5048.84 2006
5049.51 1802
5050.18 1723
5050.85 1849
5051.52 1912
5052.19 1841
5052.86 1715
5053.53 1600
5054.20 1629
5054.87 1744
5055.55 1698
5056.22 1744
5056.89 1743
5057.56 1769
5058.23 1782
5058.90 1708
5059.57 1725
5060.24 1654
5060.91 1636
5061.58 1712
5062.25 1605
5062.93 1675
5063.60 1634
5064.27 1652
5064.94 1620
5065.61 1637
5066.28 1561
5066.95 1770
5067.62 1705
5068.30 1629
5068.97 1538
5069.64 1519
5070.31 1565
5070.98 1586
5071.65 1583
5072.33 1547
5073.00 1552
5073.67 1604
5074.34 1692
5075.01 1577
5075.68 1586
5076.36 1566
5077.03 1668
5077.70 1757
5078.37 1689
5079.05 1779
5079.72 1784
5080.39 1748
5081.06 1747
5081.73 1614
5082.41 1680
5083.08 1762
5083.75 1680
5084.42 1845
5085.10 1723
5085.77 1784
5086.44 1740
5087.12 1783
5087.79 1797
5088.46 1833
5089.13 1900
5089.81 1867
5090.48 1881
5091.15 1871
5091.83 1981
5092.50 2004
5093.17 2055
5093.84 2038
5094.52 1970
5095.19 2032
5095.86 1908
5096.54 1832
5097.21 1721
5097.88 1655
5098.56 1736
5099.23 1794
5099.91 1741
5100.58 1702
5101.25 1674
5101.93 1690
5102.60 1742
5103.27 1809
5103.95 1664
5104.62 1745
5105.30 1662
5105.97 1729
5106.64 1809
5107.32 1809
5107.99 1670
5108.67 1601
5109.34 1670
5110.01 1696
5110.69 1668
5111.36 1681
5112.04 1644
5112.71 1649
5113.39 1581
5114.06 1670
5114.74 1661
5115.41 1622
5116.08 1770
5116.76 1744
5117.43 1680
5118.11 1870
5118.78 1818
5119.46 1937
5120.13 1951
5120.81 2033
5121.48 2017
5122.16 1887
5122.83 1812
5123.51 1859
5124.18 1844
5124.86 1725
5125.53 1628
5126.21 1712
5126.88 1605
5127.56 1647
5128.24 1708
5128.91 1671
5129.59 1635
5130.26 1742
5130.94 1830
5131.61 1709
5132.29 1619
5132.96 1756
5133.64 1763
5134.32 1746
5134.99 1754
5135.67 1667
5136.34 1803
5137.02 1722
5137.70 1726
5138.37 1759
5139.05 1746
5139.72 1768
5140.40 1795
5141.08 1868
5141.75 1845
5142.43 1842
5143.11 1708
5143.78 1716
5144.46 1797
5145.14 1715
5145.81 1583
5146.49 1593
5147.17 1573
5147.84 1607
5148.52 1465
5149.20 1510
5149.87 1517
5150.55 1537
5151.23 1551
5151.90 1526
5152.58 1514
5153.26 1615
5153.94 1597
5154.61 1621
5155.29 1579
5155.97 1546
5156.64 1455
5157.32 1541
5158.00 1604
5158.68 1621
5159.35 1519
5160.03 1535
5160.71 1541
5161.39 1507
5162.06 1533
5162.74 1540
5163.42 1618
5164.10 1579
5164.78 1556
5165.45 1574
5166.13 1664
5166.81 1666
5167.49 1727
5168.17 1681
5168.84 1626
5169.52 1630
5170.20 1599
5170.88 1591
5171.56 1593
5172.23 1609
5172.91 1464
5173.59 1530
5174.27 1504
5174.95 1519
5175.63 1557
5176.31 1558
5176.98 1546
5177.66 1636
5178.34 1628
5179.02 1660
5179.70 1723
5180.38 1652
5181.06 1686
5181.74 1628
5182.42 1632
5183.09 1675
5183.77 1640
5184.45 1647
5185.13 1564
5185.81 1634
5186.49 1527
5187.17 1493
5187.85 1542
5188.53 1520
5189.21 1542
5189.89 1579
5190.57 1592
5191.25 1481
5191.93 1574
5192.61 1455
5193.29 1452
5193.97 1452
5194.64 1456
5195.32 1406
5196.00 1427
5196.68 1461
5197.36 1502
5198.04 1502
5198.72 1518
5199.40 1501
5200.08 1441
5200.77 1599
5201.45 1575
5202.13 1658
5202.81 1645
5203.49 1678
5204.17 1588
5204.85 1615
5205.53 1559
5206.21 1587
5206.89 1770
5207.57 1779
5208.25 1814
5208.93 1953
5209.61 1953
5210.29 1927
5210.97 1923
5211.65 1976
5212.34 1803
5213.02 1857
5213.70 1788
5214.38 1801
5215.06 1727
5215.74 1604
5216.42 1658
5217.10 1513
5217.78 1550
5218.47 1571
5219.15 1631
5219.83 1587
5220.51 1648
5221.19 1587
5221.87 1489
5222.56 1637
5223.24 1695
5223.92 1699
5224.60 1782
5225.28 1668
5225.96 1685
5226.65 1669
5227.33 1657
5228.01 1598
5228.69 1594
5229.37 1588
5230.06 1579
5230.74 1564
5231.42 1645
5232.10 1725
5232.79 1600
5233.47 1678
5234.15 1598
5234.83 1693
5235.51 1750
5236.20 1643
5236.88 1708
5237.56 1722
5238.25 1801
5238.93 1829
5239.61 1829
5240.29 1876
5240.98 1808
5241.66 1747
5242.34 1849
5243.03 1748
5243.71 1690
5244.39 1738
5245.07 1711
5245.76 1568
5246.44 1594
5247.12 1616
5247.81 1624
5248.49 1582
5249.17 1673
5249.86 1599
5250.54 1580
5251.22 1652
5251.91 1722
5252.59 1718
5253.28 1605
5253.96 1547
5254.64 1694
5255.33 1592
5256.01 1597
5256.69 1551
5257.38 1453
5258.06 1503
5258.75 1556
5259.43 1581
5260.11 1453
5260.80 1575
5261.48 1715
5262.17 1677
5262.85 1702
5263.53 1777
5264.22 1711
5264.90 1766
5265.59 1717
5266.27 1726
5266.96 1628
5267.64 1620
5268.33 1684
5269.01 1741
5269.70 1605
5270.38 1587
5271.07 1624
5271.75 1555
5272.44 1558
5273.12 1620
5273.80 1603
5274.49 1631
5275.18 1675
5275.86 1612
5276.55 1680
5277.23 1626
5277.92 1838
5278.60 1908
5279.29 1916
5279.97 1958
5280.66 1936
5281.34 2041
5282.03 2143
5282.71 2169
5283.40 2293
5284.08 2197
5284.77 2065
5285.46 1888
5286.14 1833
5286.83 1785
5287.51 1705
5288.20 1684
5288.89 1606
5289.57 1562
5290.26 1566
5290.94 1585
5291.63 1687
5292.32 1668
5293.00 1635
5293.69 1545
5294.38 1602
5295.06 1724
5295.75 1696
5296.43 1643
5297.12 1610
5297.81 1529
5298.49 1640
5299.18 1739
5299.87 1615
5300.55 1597
5301.24 1646
5301.93 1634
5302.61 1769
5303.30 1730
5303.99 1649
5304.68 1618
5305.36 1595
5306.05 1648
5306.74 1591
5307.42 1660
5308.11 1566
5308.80 1658
5309.49 1591
5310.17 1602
5310.86 1663
5311.55 1576
5312.23 1613
5312.92 1589
5313.61 1536
5314.30 1632
5314.99 1630
5315.67 1515
5316.36 1553
5317.05 1615
5317.74 1606
5318.42 1708
5319.11 1786
5319.80 1856
5320.49 1780
5321.18 1771
5321.86 1851
5322.55 1782
5323.24 1707
5323.93 1732
5324.62 1713
5325.31 1696
5325.99 1626
5326.68 1500
5327.37 1453
5328.06 1480
5328.75 1501
5329.44 1519
5330.12 1547
5330.81 1573
5331.50 1616
5332.19 1659
5332.88 1671
5333.57 1568
5334.26 1545
5334.95 1673
5335.64 1658
5336.32 1576
5337.01 1523
5337.70 1616
5338.39 1657
5339.08 1610
5339.77 1660
5340.46 1644
5341.15 1738
5341.84 1707
5342.53 1743
5343.22 1722
5343.91 1664
5344.60 1719
5345.29 1754
5345.98 1701
5346.67 1821
5347.36 1894
5348.04 1755
5348.73 1853
5349.42 1995
5350.11 2165
5350.80 2068
5351.49 2071
5352.18 2267
5352.87 2350
5353.56 2286
5354.25 2084
5354.95 2133
5355.64 1933
5356.33 1846
5357.02 1737
5357.71 1729
5358.40 1652
5359.09 1599
5359.78 1507
5360.47 1575
5361.16 1436
5361.85 1467
5362.54 1421
5363.23 1462
5363.92 1452
5364.61 1477
5365.30 1572
5365.99 1543
5366.69 1526
5367.38 1514
5368.07 1513
5368.76 1498
5369.45 1575
5370.14 1575
5370.83 1598
5371.52 1550
5372.22 1521
5372.91 1523
5373.60 1647
5374.29 1572
5374.98 1577
5375.67 1425
5376.36 1430
5377.06 1522
5377.75 1415
5378.44 1572
5379.13 1470
5379.82 1447
5380.52 1442
5381.21 1496
5381.90 1441
5382.59 1393
5383.28 1473
5383.98 1427
5384.67 1403
5385.36 1522
5386.05 1496
5386.74 1437
5387.44 1485
5388.13 1468
5388.82 1602
5389.51 1692
5390.21 1697
5390.90 1663
5391.59 1702
5392.28 1671
5392.98 1654
5393.67 1697
5394.36 1582
5395.06 1450
5395.75 1448
5396.44 1486
5397.13 1492
5397.83 1472
5398.52 1419
5399.21 1476
5399.91 1427
5400.60 1506
5401.29 1462
5401.99 1421
5402.68 1412
5403.37 1516
5404.07 1524
5404.76 1441
5405.45 1504
5406.15 1475
5406.84 1470
5407.53 1551
5408.23 1543
5408.92 1419
5409.61 1531
5410.31 1604
5411.00 1399
5411.70 1435
5412.39 1516
5413.08 1529
5413.78 1487
5414.47 1316
5415.17 1471
5415.86 1617
5416.55 1582
5417.25 1583
5417.94 1475
5418.64 1543
5419.33 1525
5420.03 1648
5420.72 1594
5421.42 1565
5422.11 1696
5422.80 1684
5423.50 1634
5424.19 1657
5424.89 1421
5425.58 1441
5426.28 1580
5426.97 1626
5427.67 1494
5428.36 1523
5429.06 1620
5429.75 1523
5430.45 1550
5431.14 1478
5431.84 1449
5432.53 1545
5433.23 1593
5433.92 1589
5434.62 1622
5435.31 1758
5436.01 1818
5436.71 1707
5437.40 1764
5438.10 1815
5438.79 1886
5439.49 1824
5440.18 1756
5440.88 1610
5441.58 1709
5442.27 1725
5442.97 1723
5443.66 1589
5444.36 1808
5445.06 1920
5445.75 1880
5446.45 1837
5447.14 1846
5447.84 1856
5448.54 1802
5449.23 1978
5449.93 1909
5450.63 1818
5451.32 1664
5452.02 1726
5452.71 1733
5453.41 1751
5454.11 1664
5454.80 1595
5455.50 1648
5456.20 1548
5456.89 1599
5457.59 1626
5458.29 1674
5458.99 1651
5459.68 1666
5460.38 1568
5461.08 1532
5461.77 1583
5462.47 1630
5463.17 1654
5463.86 1638
5464.56 1604
5465.26 1650
5465.96 1681
5466.65 1689
5467.35 1559
5468.05 1554
5468.75 1623
5469.44 1633
5470.14 1611
5470.84 1564
5471.54 1624
5472.24 1746
5472.93 1683
5473.63 1700
5474.33 1732
5475.03 1811
5475.72 1927
5476.42 1774
5477.12 1717
5477.82 1684
5478.52 1749
5479.22 2017
5479.91 2034
5480.61 2222
5481.31 2140
5482.01 2216
5482.71 2148
5483.41 2066
5484.10 1992
5484.80 1915
5485.50 1831
5486.20 1918
5486.90 1903
5487.60 1920
5488.30 1909
5488.99 1835
5489.69 1880
5490.39 1746
5491.09 1847
5491.79 1883
5492.49 1821
5493.19 1817
5493.89 1975
5494.59 2015
5495.29 2028
5495.99 2069
5496.69 2036
5497.38 2106
5498.08 2270
5498.78 2519
5499.48 2651
5500.18 2803
5500.88 2852
5501.58 3165
5502.28 3087
5502.98 3064
5503.68 3048
5504.38 2716
5505.08 2509
5505.78 2406
5506.48 2200
5507.18 2148
5507.88 1951
5508.58 1869
5509.28 1840
5509.98 1901
5510.68 1777
5511.38 1840
5512.08 1809
5512.78 1869
5513.48 1762
5514.18 1778
5514.88 1839
5515.58 1742
5516.28 1799
5516.98 1811
5517.69 1625
5518.39 1600
5519.09 1741
5519.79 1762
5520.49 1721
5521.19 1729
5521.89 1710
5522.59 1760
5523.29 1756
5523.99 1652
5524.69 1598
5525.40 1725
5526.10 1706
5526.80 1726
5527.50 1607
5528.20 1601
5528.90 1556
5529.60 1589
5530.31 1598
5531.01 1680
5531.71 1611
5532.41 1473
5533.11 1501
5533.81 1624
5534.51 1596
5535.22 1514
5535.92 1598
5536.62 1597
5537.32 1596
5538.02 1462
5538.73 1528
5539.43 1619
5540.13 1477
5540.83 1491
5541.53 1588
5542.24 1535
5542.94 1461
5543.64 1350
5544.34 1438
5545.05 1507
5545.75 1405
5546.45 1490
5547.15 1525
5547.86 1621
5548.56 1534
5549.26 1532
5549.96 1564
5550.67 1464
5551.37 1556
5552.07 1615
5552.78 1521
5553.48 1461
5554.18 1499
5554.88 1494
5555.59 1493
5556.29 1442
5556.99 1433
5557.70 1430
5558.40 1429
5559.10 1385
5559.81 1460
5560.51 1485
5561.21 1425
5561.92 1498
5562.62 1450
5563.32 1574
5564.03 1472
5564.73 1474
5565.44 1492
5566.14 1400
5566.84 1385
5567.55 1424
5568.25 1393
5568.95 1423
5569.66 1496
5570.36 1473
5571.07 1370
5571.77 1397
5572.47 1439
5573.18 1492
5573.88 1566
5574.59 1542
5575.29 1490
5576.00 1556
5576.70 1620
5577.40 1549
5578.11 1464
5578.81 1453
5579.52 1508
5580.22 1452
5580.93 1396
5581.63 1412
5582.34 1509
5583.04 1409
5583.75 1340
5584.45 1480
5585.16 1549
5585.86 1473
5586.57 1386
5587.27 1483
5587.98 1459
5588.68 1494
5589.39 1518
5590.09 1524
5590.80 1433
5591.50 1477
5592.21 1457
5592.91 1472
5593.62 1392
5594.33 1452
5595.03 1388
5595.74 1396
5596.44 1397
5597.15 1332
5597.85 1425
5598.56 1311
5599.27 1300
5599.97 1279
5600.68 1281
5601.38 1262
5602.09 1396
5602.79 1390
5603.50 1408
5604.21 1329
5604.91 1359
5605.62 1395
5606.33 1362
5607.03 1306
5607.74 1226
5608.45 1309
5609.15 1345
5609.86 1400
5610.56 1434
5611.27 1338
5611.98 1426
5612.68 1438
5613.39 1376
5614.10 1465
5614.80 1457
5615.51 1416
5616.22 1409
5616.93 1403
5617.63 1420
5618.34 1490
5619.05 1351
5619.75 1318
5620.46 1369
5621.17 1344
5621.88 1321
5622.58 1393
5623.29 1369
5624.00 1379
5624.70 1423
5625.41 1311
5626.12 1321
5626.83 1368
5627.54 1291
5628.24 1365
5628.95 1368
5629.66 1359
5630.37 1393
5631.07 1382
5631.78 1372
5632.49 1370
5633.20 1292
5633.91 1437
5634.61 1370
5635.32 1347
5636.03 1334
5636.74 1357
5637.45 1363
5638.15 1421
5638.86 1379
5639.57 1446
5640.28 1392
5640.99 1404
5641.70 1494
5642.41 1549
5643.11 1514
5643.82 1556
5644.53 1510
5645.24 1383
5645.95 1346
5646.66 1347
5647.37 1383
5648.08 1392
5648.78 1406
5649.49 1381
5650.20 1380
5650.91 1388
5651.62 1442
5652.33 1458
5653.04 1440
5653.75 1444
5654.46 1392
5655.17 1425
5655.88 1582
5656.59 1629
5657.30 1596
5658.00 1639
5658.71 1664
5659.42 1642
5660.13 1676
5660.84 1564
5661.55 1524
5662.26 1598
5662.97 1594
5663.68 1576
5664.39 1495
5665.10 1422
5665.81 1554
5666.52 1511
5667.23 1457
5667.94 1533
5668.65 1609
5669.36 1551
5670.07 1716
5670.78 1675
5671.49 1657
5672.20 1688
5672.92 1645
5673.63 1618
5674.34 1578
5675.05 1532
5675.76 1538
5676.47 1447
5677.18 1320
5677.89 1394
5678.60 1428
5679.31 1413
5680.02 1423
5680.73 1324
5681.44 1358
5682.16 1429
5682.87 1361
5683.58 1413
5684.29 1405
5685.00 1424
5685.71 1387
5686.42 1510
5687.13 1365
5687.85 1372
5688.56 1298
5689.27 1186
5689.98 1415
5690.69 1426
5691.40 1518
5692.11 1408
5692.83 1450
5693.54 1331
5694.25 1288
5694.96 1401
5695.67 1347
5696.39 1311
5697.10 1286
5697.81 1311
5698.52 1416
5699.23 1342
5699.95 1272
5700.66 1371
5701.37 1384
5702.08 1442
5702.80 1449
5703.51 1428
5704.22 1363
5704.93 1324
5705.64 1416
5706.36 1421
5707.07 1457
5707.78 1375
5708.50 1388
5709.21 1292
5709.92 1376
5710.63 1360
5711.35 1379
5712.06 1374
5712.77 1313
5713.49 1209
5714.20 1359
5714.91 1333
5715.62 1346
5716.34 1319
5717.05 1365
5717.76 1344
5718.48 1340
5719.19 1269
5719.90 1271
5720.62 1252
5721.33 1232
5722.05 1393
5722.76 1310
5723.47 1412
5724.19 1530
5724.90 1467
5725.61 1393
5726.33 1549
5727.04 1463
5727.76 1606
5728.47 1726
5729.18 1782
5729.90 1624
5730.61 1657
5731.33 1643
5732.04 1530
5732.75 1537
5733.47 1516
5734.18 1438
5734.90 1322
5735.61 1274
5736.33 1329
5737.04 1249
5737.75 1332
5738.47 1246
5739.18 1224
5739.90 1294
5740.61 1276
5741.33 1402
5742.04 1341
5742.76 1280
5743.47 1315
5744.19 1252
5744.90 1354
5745.62 1357
5746.33 1296
5747.05 1216
5747.76 1317
5748.48 1330
5749.19 1339
5749.91 1420
5750.62 1385
5751.34 1373
5752.05 1436
5752.77 1514
5753.49 1489
5754.20 1456
5754.92 1496
5755.63 1526
5756.35 1473
5757.06 1393
5757.78 1492
5758.50 1448
5759.21 1416
5759.93 1421
5760.64 1437
5761.36 1526
5762.07 1468
5762.79 1475
5763.51 1338
5764.22 1362
5764.94 1470
5765.66 1332
5766.37 1311
5767.09 1404
5767.80 1364
5768.52 1397
5769.24 1420
5769.95 1373
5770.67 1380
5771.39 1316
5772.10 1403
5772.82 1449
5773.54 1349
5774.25 1340
5774.97 1435
5775.69 1419
5776.41 1411
5777.12 1366
5777.84 1329
5778.56 1417
5779.27 1481
5779.99 1473
5780.71 1455
5781.42 1441
5782.14 1337
5782.86 1503
5783.58 1452
5784.29 1439
5785.01 1377
5785.73 1474
5786.45 1458
5787.16 1294
5787.88 1388
5788.60 1398
5789.32 1553
5790.04 1554
5790.75 1604
5791.47 1518
5792.19 1603
5792.91 1655
5793.62 1704
5794.34 1649
5795.06 1687
5795.78 1848
5796.50 1924
5797.22 2090
5797.93 2124
5798.65 2373
5799.37 2521
5800.09 2755
5800.81 3145
5801.53 3210
5802.24 3266
5802.96 3171
5803.68 2880
5804.40 2553
5805.12 2263
5805.84 2206
5806.56 1975
5807.28 1918
5807.99 1877
5808.71 1756
5809.43 1662
5810.15 1703
5810.87 1604
5811.59 1668
5812.31 1754
5813.03 1691
5813.75 1704
5814.47 1633
5815.19 1711
5815.90 1732
5816.62 1667
5817.34 1725
5818.06 1753
5818.78 1854
5819.50 1807
5820.22 1769
5820.94 1761
5821.66 1715
5822.38 1683
5823.10 1748
5823.82 1738
5824.54 1786
5825.26 1638
5825.98 1666
5826.70 1644
5827.42 1618
5828.14 1577
5828.86 1538
5829.58 1560
5830.30 1528
5831.02 1554
5831.74 1514
5832.46 1556
5833.18 1635
5833.90 1542
5834.62 1472
5835.35 1492
5836.07 1503
5836.79 1512
5837.51 1509
5838.23 1485
5838.95 1541
5839.67 1474
5840.39 1486
5841.11 1542
5841.83 1476
5842.55 1563
5843.27 1470
5844.00 1399
5844.72 1522
5845.44 1450
5846.16 1387
5846.88 1343
5847.60 1384
5848.32 1320
5849.04 1376
5849.77 1462
5850.49 1421
5851.21 1286
5851.93 1413
5852.65 1425
5853.37 1453
5854.10 1544
5854.82 1526
5855.54 1476
5856.26 1485
5856.98 1579
5857.71 1454
5858.43 1431
5859.15 1413
5859.87 1488
5860.59 1546
5861.32 1454
5862.04 1375
5862.76 1385
5863.48 1425
5864.21 1324
5864.93 1340
5865.65 1377
5866.37 1435
5867.10 1388
5867.82 1416
5868.54 1386
5869.26 1449
5869.99 1393
5870.71 1350
5871.43 1332
5872.15 1369
5872.88 1399
5873.60 1369
5874.32 1398
5875.05 1435
5875.77 1427
5876.49 1378
5877.22 1391
5877.94 1460
5878.66 1397
5879.39 1412
5880.11 1413
5880.83 1432
5881.56 1514
5882.28 1351
5883.00 1416
5883.73 1558
5884.45 1623
5885.17 1505
5885.90 1458
5886.62 1497
5887.34 1571
5888.07 1485
5888.79 1398
5889.52 1384
5890.24 1388
5890.96 1418
5891.69 1385
5892.41 1347
5893.14 1317
5893.86 1438
5894.58 1435
5895.31 1416
5896.03 1277
5896.76 1303
5897.48 1374
5898.21 1296
5898.93 1288
5899.66 1367
5900.38 1456
5901.11 1458
5901.83 1486
5902.55 1412
5903.28 1373
5904.00 1382
5904.73 1361
5905.45 1399
5906.18 1519
5906.90 1490
5907.63 1443
5908.35 1453
5909.08 1448
5909.80 1449
5910.53 1408
5911.25 1515
5911.98 1497
5912.71 1471
5913.43 1463
5914.16 1383
5914.88 1409
5915.61 1477
5916.33 1417
5917.06 1540
5917.78 1491
5918.51 1459
5919.24 1498
5919.96 1503
5920.69 1460
5921.41 1463
5922.14 1487
5922.87 1477
5923.59 1492
5924.32 1474
5925.04 1397
5925.77 1528
5926.50 1484
5927.22 1446
5927.95 1488
5928.67 1547
5929.40 1537
5930.13 1544
5930.85 1530
5931.58 1553
5932.31 1565
5933.03 1601
5933.76 1607
5934.49 1585
5935.21 1581
5935.94 1697
5936.67 1629
5937.39 1742
5938.12 1864
5938.85 1833
5939.58 1783
5940.30 1884
5941.03 1884
5941.76 1807
5942.48 1781
5943.21 1840
5943.94 1752
5944.67 1841
5945.39 1840
5946.12 1836
5946.85 1812
5947.58 1800
5948.30 1835
5949.03 1857
5949.76 2012
5950.49 1990
5951.21 2109
5951.94 2246
5952.67 2276
5953.40 2218
5954.12 2262
5954.85 2260
5955.58 2210
5956.31 2186
5957.04 2220
5957.76 2109
5958.49 2264
5959.22 2188
5959.95 2283
5960.68 2334
5961.41 2302
5962.13 2368
5962.86 2346
5963.59 2365
5964.32 2503
5965.05 2631
5965.78 2589
5966.51 2610
5967.23 2891
5967.96 2986
5968.69 2908
5969.42 2945
5970.15 2887
5970.88 2701
5971.61 2755
5972.34 2688
5973.07 2738
5973.79 2739
5974.52 2829
5975.25 2753
5975.98 2734
5976.71 2649
5977.44 2773
5978.17 2908
5978.90 2835
5979.63 2923
5980.36 3058
5981.09 3191
5981.82 3241
5982.55 3238
5983.28 3216
5984.01 3202
5984.74 3379
5985.47 3217
5986.20 3277
5986.93 3404
5987.66 3417
5988.39 3263
5989.12 3311
5989.85 3300
5990.58 3267
5991.31 3387
5992.04 3266
5992.77 3318
5993.50 3365
5994.23 3443
5994.96 3435
5995.69 3578
5996.42 3608
5997.15 3701
5997.88 3640
5998.61 3562
5999.34 3470
6000.07 3409
6000.80 3536
6001.53 3475
6002.26 3445
6003.00 3369
6003.73 3238
6004.46 3405
6005.19 3286
6005.92 3324
6006.65 3395
6007.38 3770
6008.11 4263
6008.84 4727
6009.58 5385
6010.31 6231
6011.04 6964
6011.77 7757
6012.50 8188
6013.23 8819
6013.96 9136
6014.70 8717
6015.43 8418
6016.16 8083
6016.89 7166
6017.62 6362
6018.35 5817
6019.09 4966
6019.82 4350
6020.55 3889
6021.28 3601
6022.01 3446
6022.75 3202
6023.48 2839
6024.21 2793
6024.94 2777
6025.67 2657
6026.41 2651
6027.14 2606
6027.87 2690
6028.60 2664
6029.34 2520
6030.07 2507
6030.80 2507
6031.53 2295
6032.27 2278
6033.00 2348
6033.73 2303
6034.47 2299
6035.20 2464
6035.93 2326
6036.66 2240
6037.40 2397
6038.13 2467
6038.86 2512
6039.60 2536
6040.33 2596
6041.06 2593
6041.80 2624
6042.53 2604
6043.26 2689
6044.00 2627
6044.73 2644
6045.46 2740
6046.20 2671
6046.93 2621
6047.66 2643
6048.40 2751
6049.13 2877
6049.86 2986
6050.60 2937
6051.33 3074
6052.07 3070
6052.80 3198
6053.53 3263
6054.27 3179
6055.00 3046
6055.74 2978
6056.47 2993
6057.20 2910
6057.94 2816
6058.67 2768
6059.41 2726
6060.14 2615
6060.88 2811
6061.61 2728
6062.34 2711
6063.08 2669
6063.81 2793
6064.55 2662
6065.28 2663
6066.02 2596
6066.75 2476
6067.49 2575
6068.22 2560
6068.96 2431
6069.69 2478
6070.43 2538
6071.16 2456
6071.90 2391
6072.63 2375
6073.37 2305
6074.10 2278
6074.84 2249
6075.57 2300
6076.31 2280
6077.04 2309
6077.78 2272
6078.52 2234
6079.25 2237
6079.99 2198
6080.72 2268
6081.46 2354
6082.19 2299
6082.93 2277
6083.66 2341
6084.40 2254
6085.14 2201
6085.87 2260
6086.61 2133
6087.34 2256
6088.08 2313
6088.82 2178
6089.55 2225
6090.29 2216
6091.02 2318
6091.76 2385
6092.50 2348
6093.23 2342
6093.97 2283
6094.71 2392
6095.44 2293
6096.18 2149
6096.92 2240
6097.65 2176
6098.39 2108
6099.13 2143
6099.86 2079
6100.60 2239
6101.34 2148
6102.07 2156
6102.81 2233
6103.55 2231
6104.28 2216
6105.02 2219
6105.76 2195
6106.50 2120
6107.23 2255
6107.97 2160
6108.71 2288
6109.45 2301
6110.18 2316
6110.92 2281
6111.66 2233
6112.40 2264
6113.13 2281
6113.87 2340
6114.61 2473
6115.35 2378
6116.08 2330
6116.82 2392
6117.56 2435
6118.30 2400
6119.03 2405
6119.77 2471
6120.51 2383
6121.25 2399
6121.99 2419
6122.73 2529
6123.46 2458
6124.20 2549
6124.94 2475
6125.68 2490
6126.42 2400
6127.15 2518
6127.89 2503
6128.63 2391
6129.37 2435
6130.11 2419
6130.85 2417
6131.59 2546
6132.33 2569
6133.06 2605
6133.80 2612
6134.54 2771
6135.28 2958
6136.02 3080
6136.76 3151
6137.50 3143
6138.24 3209
6138.98 3229
6139.71 3270
6140.45 3339
6141.19 3300
6141.93 3317
6142.67 3132
6143.41 3024
6144.15 3101
6144.89 2975
6145.63 2777
6146.37 2735
6147.11 2575
6147.85 2526
6148.59 2555
6149.33 2599
6150.07 2560
6150.81 2582
6151.55 2569
6152.29 2713
6153.03 2681
6153.77 2573
6154.51 2588
6155.25 2507
6155.99 2464
6156.73 2566
6157.47 2602
6158.21 2616
6158.95 2661
6159.69 2617
6160.43 2725
6161.17 2707
6161.91 2779
6162.65 2792
6163.39 2977
6164.13 3099
6164.87 3358
6165.61 3374
6166.35 3487
6167.10 3642
6167.84 3915
6168.58 3947
6169.32 3948
6170.06 3904
6170.80 3832
6171.54 3817
6172.28 3801
6173.02 3671
6173.77 3462
6174.51 3525
6175.25 3475
6175.99 3303
6176.73 3406
6177.47 3309
6178.21 3284
6178.96 3225
6179.70 3193
6180.44 3362
6181.18 3691
6181.92 3586
6182.66 3472
6183.41 3488
6184.15 3622
6184.89 3516
6185.63 3573
6186.37 3513
6187.11 3553
6187.86 3562
6188.60 3660
6189.34 3682
6190.08 3672
6190.83 3853
6191.57 3958
6192.31 4289
6193.05 4263
6193.80 4488
6194.54 4578
6195.28 4547
6196.02 4642
6196.77 4741
6197.51 4756
6198.25 4614
6198.99 4546
6199.74 4443
6200.48 4474
6201.22 4415
6201.96 4501
6202.71 4596
6203.45 4906
6204.19 5574
6204.94 6361
6205.68 7751
6206.42 9687
6207.17 11720
6207.91 14804
6208.65 17520
6209.40 19962
6210.14 21683
6210.88 21962
6211.63 21612
6212.37 19979
6213.11 17575
6213.86 15250
6214.60 12688
6215.34 10675
6216.09 8433
6216.83 6955
6217.58 5843
6218.32 5049
6219.06 4501
6219.81 4039
6220.55 3733
6221.30 3700
6222.04 3774
6222.78 3678
6223.53 3577
6224.27 3883
6225.02 3746
6225.76 3761
6226.51 3743
6227.25 3567
6228.00 3368
6228.74 3002
6229.48 2854
6230.23 2787
6230.97 2648
6231.72 2561
6232.46 2603
6233.21 2622
6233.95 2665
6234.70 2687
6235.44 2664
6236.19 2792
6236.93 2712
6237.68 2791
6238.42 2814
6239.17 2809
6239.91 2918
6240.66 2901
6241.40 2971
6242.15 3038
6242.89 3029
6243.64 3143
6244.38 3179
6245.13 3357
6245.88 3521
6246.62 3890
6247.37 4260
6248.11 4351
6248.86 4527
6249.60 4754
6250.35 4866
6251.10 4657
6251.84 4409
6252.59 4145
6253.33 3702
6254.08 3645
6254.83 3487
6255.57 3070
6256.32 3007
6257.06 3087
6257.81 3053
6258.56 2964
6259.30 2975
6260.05 2975
6260.80 3059
6261.54 2934
6262.29 2899
6263.04 3021
6263.78 2998
6264.53 2973
6265.28 2908
6266.02 2917
6266.77 3096
6267.52 3129
6268.26 3099
6269.01 3030
6269.76 3072
6270.50 3026
6271.25 2979
6272.00 2958
6272.75 2875
6273.49 2958
6274.24 2886
6274.99 3097
6275.73 3257
6276.48 3161
6277.23 3122
6277.98 3069
6278.72 3133
6279.47 3090
6280.22 2980
6280.97 2883
6281.71 2784
6282.46 2664
6283.21 2611
6283.96 2575
6284.71 2660
6285.45 2574
6286.20 2715
6286.95 2796
6287.70 2810
6288.45 2824
6289.19 2859
6289.94 2978
6290.69 2837
6291.44 2716
6292.19 2551
6292.94 2473
6293.68 2479
6294.43 2411
6295.18 2311
6295.93 2384
6296.68 2395
6297.43 2318
6298.18 2312
6298.92 2358
6299.67 2317
6300.42 2393
6301.17 2287
6301.92 2320
6302.67 2406
6303.42 2278
6304.17 2257
6304.92 2379
6305.66 2397
6306.41 2416
6307.16 2302
6307.91 2269
6308.66 2251
6309.41 2242
6310.16 2319
6310.91 2325
6311.66 2309
6312.41 2331
6313.16 2403
6313.91 2355
6314.66 2275
6315.41 2354
6316.16 2388
6316.91 2307
6317.66 2331
6318.41 2281
6319.16 2294
6319.91 2202
6320.66 2220
6321.41 2210
6322.16 2120
6322.91 2049
6323.66 2112
6324.41 2123
6325.16 2126
6325.91 2072
6326.66 2043
6327.41 2028
6328.16 2092
6328.91 2097
6329.66 1998
6330.41 1968
6331.16 2042
6331.91 2060
6332.66 2010
6333.41 1920
6334.16 1908
6334.91 1975
6335.67 1903
6336.42 1928
6337.17 1842
6337.92 1852
6338.67 1951
6339.42 1951
6340.17 1907
6340.92 1864
6341.67 1910
6342.43 1837
6343.18 1821
6343.93 1905
6344.68 1957
6345.43 1957
6346.18 1981
6346.93 1945
6347.69 1837
6348.44 1825
6349.19 1893
6349.94 2076
6350.69 2057
6351.45 2099
6352.20 2109
6352.95 2261
6353.70 2283
6354.45 2320
6355.20 2241
6355.96 2208
6356.71 2210
6357.46 2099
6358.21 2018
6358.97 1976
6359.72 1971
6360.47 1791
6361.22 1820
6361.98 1844
6362.73 1742
6363.48 1702
6364.23 1849
6364.99 1745
6365.74 1645
6366.49 1789
6367.24 1848
6368.00 1761
6368.75 1813
6369.50 1783
6370.26 1780
6371.01 1788
6371.76 1728
6372.51 1731
6373.27 1696
6374.02 1848
6374.77 1904
6375.53 1814
6376.28 1823
6377.03 1812
6377.79 1821
6378.54 1732
6379.29 1791
6380.05 1783
6380.80 1819
6381.56 1790
6382.31 1772
6383.06 1805
6383.82 1878
6384.57 1817
6385.32 1833
6386.08 1796
6386.83 1876
6387.59 1755
6388.34 1690
6389.09 1730
6389.85 1737
6390.60 1749
6391.36 1762
6392.11 1759
6392.86 1669
6393.62 1695
6394.37 1736
6395.13 1656
6395.88 1725
6396.64 1699
6397.39 1783
6398.15 1798
6398.90 1646
6399.66 1723
6400.41 1647
6401.16 1603
6401.92 1559
6402.67 1559
6403.43 1587
6404.18 1572
6404.94 1597
6405.69 1518
6406.45 1572
6407.20 1771
6407.96 1659
6408.72 1574
6409.47 1613
6410.23 1701
6410.98 1715
6411.74 1648
6412.49 1648
6413.25 1678
6414.00 1577
6414.76 1643
6415.51 1683
6416.27 1726
6417.03 1666
6417.78 1735
6418.54 1594
6419.29 1628
6420.05 1628
6420.80 1681
6421.56 1712
6422.32 1710
6423.07 1711
6423.83 1649
6424.59 1649
6425.34 1672
6426.10 1693
6426.85 1617
6427.61 1698
6428.37 1619
6429.12 1645
6429.88 1642
6430.64 1677
6431.39 1683
6432.15 1710
6432.91 1730
6433.66 1780
6434.42 1798
6435.18 1897
6435.93 1803
6436.69 1779
6437.45 1811
6438.20 1792
6438.96 1826
6439.72 1806
6440.47 1821
6441.23 1830
6441.99 1913
6442.75 1823
6443.50 1753
6444.26 1764
6445.02 1795
6445.78 1890
6446.53 1847
6447.29 1804
6448.05 1857
6448.81 1829
6449.56 1959
6450.32 1755
6451.08 1714
6451.84 1756
6452.59 1832
6453.35 1895
6454.11 1930
6454.87 1869
6455.63 1864
6456.38 1965
6457.14 2019
6457.90 2042
6458.66 1826
6459.42 1920
6460.17 1937
6460.93 1917
6461.69 1996
6462.45 1939
6463.21 2011
6463.97 1967
6464.73 1912
6465.48 1922
6466.24 2069
6467.00 2026
6467.76 1973
6468.52 2073
6469.28 2116
6470.04 2162
6470.80 2185
6471.55 2086
6472.31 2035
6473.07 2172
6473.83 2222
6474.59 2189
6475.35 2255
6476.11 2164
6476.87 2240
6477.63 2253
6478.39 2277
6479.15 2252
6479.91 2260
6480.66 2165
6481.42 2347
6482.18 2455
6482.94 2443
6483.70 2450
6484.46 2569
6485.22 2610
6485.98 2644
6486.74 2686
6487.50 2721
6488.26 2612
6489.02 2687
6489.78 2744
6490.54 2663
6491.30 2765
6492.06 2893
6492.82 3012
6493.58 3078
6494.34 3226
6495.10 3162
6495.86 3093
6496.62 3324
6497.38 3461
6498.14 3398
6498.91 3261
6499.67 3221
6500.43 3195
6501.19 3233
6501.95 3255
6502.71 3194
6503.47 3312
6504.23 3225
6504.99 3294
6505.75 3458
6506.51 3562
6507.27 3591
6508.04 3736
6508.80 3693
6509.56 3674
6510.32 3717
6511.08 3739
6511.84 3753
6512.60 3784
6513.36 3790
6514.13 3634
6514.89 3848
6515.65 3787
6516.41 3760
6517.17 3751
6517.93 3851
6518.69 3735
6519.46 3786
6520.22 4100
6520.98 4362
6521.74 4497
6522.50 4715
6523.27 5207
6524.03 5522
6524.79 6000
6525.55 6823
6526.31 7216
6527.08 7632
6527.84 7628
6528.60 7651
6529.36 7430
6530.13 7186
6530.89 6745
6531.65 6451
6532.41 6305
6533.18 6482
6533.94 6641
6534.70 7319
6535.46 8239
6536.23 8829
6536.99 9574
6537.75 9909
6538.51 9857
6539.28 9504
6540.04 8596
6540.80 7403
6541.57 6663
6542.33 5824
6543.09 4978
6543.86 4473
6544.62 4142
6545.38 3700
6546.15 3423
6546.91 3325
6547.67 3271
6548.44 3148
6549.20 3118
6549.96 3092
6550.73 3179
6551.49 3126
6552.25 3018
6553.02 3053
6553.78 3089
6554.54 3125
6555.31 3137
6556.07 3190
6556.84 3205
6557.60 3128
6558.36 3125
6559.13 3089
6559.89 3260
6560.66 3339
6561.42 3413
6562.18 3489
6562.95 3575
6563.71 3672
6564.48 3673
6565.24 3774
6566.01 3878
6566.77 3834
6567.54 3815
6568.30 3701
6569.06 3798
6569.83 3751
6570.59 3586
6571.36 3621
6572.12 3718
6572.89 3881
6573.65 3907
6574.42 3952
6575.18 4057
6575.95 4188
6576.71 4110
6577.48 4200
6578.24 4268
6579.01 4393
6579.77 4402
6580.54 4597
6581.31 4758
6582.07 4901
6582.84 4719
6583.60 4624
6584.37 4453
6585.13 4308
6585.90 4181
6586.66 4109
6587.43 4083
6588.20 4122
6588.96 4214
6589.73 4378
6590.49 4707
6591.26 5033
6592.02 5474
6592.79 5771
6593.56 6241
6594.32 6562
6595.09 6499
6595.86 6431
6596.62 6197
6597.39 5861
6598.15 5609
6598.92 5202
6599.69 4733
6600.45 4413
6601.22 4178
6601.99 3946
6602.75 3758
6603.52 3604
6604.29 3477
6605.05 3438
6605.82 3550
6606.59 3464
6607.35 3540
6608.12 3467
6608.89 3371
6609.65 3285
6610.42 3335
6611.19 3362
6611.96 3223
6612.72 3177
6613.49 3205
6614.26 3037
6615.02 3123
6615.79 2976
6616.56 3013
6617.33 3132
6618.09 3035
6618.86 3040
6619.63 3242
6620.40 3196
6621.16 3233
6621.93 3311
6622.70 3248
6623.47 3209
6624.24 3285
6625.00 3281
6625.77 3093
6626.54 3152
6627.31 3072
6628.08 3101
6628.84 3050
6629.61 3220
6630.38 3272
6631.15 3318
6631.92 3578
6632.68 4006
6633.45 4295
6634.22 4673
6634.99 4640
6635.76 4687
6636.53 4739
6637.30 4638
6638.06 4307
6638.83 3970
6639.60 3780
6640.37 3514
6641.14 3372
6641.91 3214
6642.68 3212
6643.45 3084
6644.22 3005
6644.98 2971
6645.75 3075
6646.52 3080
6647.29 3055
6648.06 3148
6648.83 3314
6649.60 3333
6650.37 3480
6651.14 3520
6651.91 3596
6652.68 3697
6653.45 3585
6654.22 3480
6654.99 3467
6655.76 3445
6656.53 3289
6657.30 3065
6658.06 3060
6658.83 2935
6659.60 2940
6660.37 2831
6661.14 2765
6661.91 2653
6662.68 2576
6663.45 2656
6664.22 2780
6665.00 2612
6665.77 2585
6666.54 2549
6667.31 2566
6668.08 2590
6668.85 2552
6669.62 2553
6670.39 2551
6671.16 2684
6671.93 2682
6672.70 2665
6673.47 2677
6674.24 2759
6675.01 2632
6675.78 2676
6676.55 2651
6677.32 2476
6678.10 2585
6678.87 2479
6679.64 2480
6680.41 2541
6681.18 2456
6681.95 2587
6682.72 2646
6683.49 2772
6684.26 2805
6685.04 2991
6685.81 3179
6686.58 3354
6687.35 3163
6688.12 2996
6688.89 2913
6689.67 2851
6690.44 2834
6691.21 2752
6691.98 2598
6692.75 2631
6693.52 2514
6694.30 2576
6695.07 2572
6695.84 2428
6696.61 2424
6697.38 2462
6698.16 2467
6698.93 2373
6699.70 2380
6700.47 2332
6701.25 2377
6702.02 2450
6702.79 2450
6703.56 2503
6704.33 2383
6705.11 2354
6705.88 2382
6706.65 2324
6707.43 2447
6708.20 2490
6708.97 2421
6709.74 2339
6710.52 2382
6711.29 2437
6712.06 2387
6712.84 2467
6713.61 2431
6714.38 2479
6715.15 2483
6715.93 2526
6716.70 2604
6717.47 2537
6718.25 2502
6719.02 2643
6719.79 2622
6720.57 2780
6721.34 2795
6722.11 2710
6722.89 2630
6723.66 2646
6724.43 2615
6725.21 2463
6725.98 2378
6726.76 2270
6727.53 2216
6728.30 2188
6729.08 2249
6729.85 2188
6730.63 2060
6731.40 2094
6732.17 2046
6732.95 2083
6733.72 2081
6734.50 2103
6735.27 2149
6736.04 2029
6736.82 2077
6737.59 2108
6738.37 2238
6739.14 2102
6739.92 2126
6740.69 2120
6741.47 2226
6742.24 2228
6743.02 2069
6743.79 2221
6744.57 2259
6745.34 2176
6746.12 2222
6746.89 2244
6747.66 2304
6748.44 2456
6749.22 2392
6749.99 2336
6750.77 2457
6751.54 2527
6752.32 2513
6753.09 2433
6753.87 2474
6754.64 2544
6755.42 2460
6756.19 2310
6756.97 2223
6757.74 2158
6758.52 2192
6759.29 2160
6760.07 2249
6760.85 2136
6761.62 1986
6762.40 2097
6763.17 2104
6763.95 2183
6764.73 2145
6765.50 2190
6766.28 2220
6767.05 2183
6767.83 2121
6768.61 2063
6769.38 2094
6770.16 2176
6770.94 2026
6771.71 2084
6772.49 2155
6773.26 2260
6774.04 2059
6774.82 2187
6775.59 2275
6776.37 2395
6777.15 2443
6777.92 2345
6778.70 2545
6779.48 2641
6780.25 2623
6781.03 2641
6781.81 2638
6782.59 2411
6783.36 2363
6784.14 2336
6784.92 2226
6785.69 2169
6786.47 1979
6787.25 2088
6788.03 2074
6788.80 1910
6789.58 1919
6790.36 1899
6791.13 2001
6791.91 2020
6792.69 1916
6793.47 1865
6794.25 1883
6795.02 1962
6795.80 1945
6796.58 1988
6797.36 1948
6798.13 1880
6798.91 1985
6799.69 1905
6800.47 1842
6801.25 1846
6802.02 1945
6802.80 1993
6803.58 1943
6804.36 1957
6805.14 2020
6805.92 2025
6806.69 1939
6807.47 1887
6808.25 1950
6809.03 1933
6809.81 1911
6810.59 2040
6811.36 1897
6812.14 1999
6812.92 1871
6813.70 1943
6814.48 2053
6815.26 1958
6816.04 2064
6816.82 1983
6817.60 2070
6818.37 1972
6819.15 2098
6819.93 2076
6820.71 2029
6821.49 1969
6822.27 2022
6823.05 1962
6823.83 1953
6824.61 1942
6825.39 2040
6826.17 2011
6826.95 1939
6827.73 1919
6828.51 1976
6829.29 1914
6830.07 1878
6830.85 1975
6831.63 1919
6832.40 1927
6833.18 1937
6833.96 1952
6834.74 1898
6835.52 1948
6836.30 2021
6837.08 1843
6837.87 1808
6838.65 1871
6839.43 1871
6840.21 1745
6840.99 1843
6841.77 1873
6842.55 1879
6843.33 1935
6844.11 1825
6844.89 1814
6845.67 1969
6846.45 1948
6847.23 2304
6848.01 2436
6848.79 2801
6849.57 3326
6850.35 3831
6851.13 4240
6851.92 4409
6852.70 4619
6853.48 4431
6854.26 4312
6855.04 3683
6855.82 3373
6856.60 2993
6857.38 2657
6858.16 2389
6858.95 2287
6859.73 2259
6860.51 2124
6861.29 2066
6862.07 1974
6862.85 1979
6863.64 1791
6864.42 1899
6865.20 1904
6865.98 1979
6866.76 1925
6867.54 1902
6868.33 1929
6869.11 1907
6869.89 1783
6870.67 1861
6871.45 1842
6872.24 1838
6873.02 1819
6873.80 1795
6874.58 1766
6875.36 1912
6876.15 1851
6876.93 1904
6877.71 1953
6878.49 1983
6879.28 2017
6880.06 2008
6880.84 2079
6881.62 2017
6882.41 2129
6883.19 2056
6883.97 2128
6884.76 2211
6885.54 2267
6886.32 2301
6887.10 2437
6887.89 2782
6888.67 2873
6889.45 2934
6890.24 2909
6891.02 2691
6891.80 2575
6892.59 2523
6893.37 2299
6894.15 2304
6894.94 2136
6895.72 2056
6896.50 2086
6897.29 2207
6898.07 2093
6898.85 2130
6899.64 2208
6900.42 2179
6901.21 2189
6901.99 2068
6902.77 2060
6903.56 2104
6904.34 2070
6905.12 2138
6905.91 2093
6906.69 2140
6907.48 2142
6908.26 2130
6909.05 2152
6909.83 1992
6910.61 2040
6911.40 2067
6912.18 2039
6912.97 1868
6913.75 1881
6914.54 1944
6915.32 2012
6916.11 2054
6916.89 1976
6917.67 2058
6918.46 1927
6919.24 1944
6920.03 1922
6920.81 1941
6921.60 1935
6922.38 1995
6923.17 1967
6923.95 2002
6924.74 2051
6925.52 2067
6926.31 1960
6927.09 2020
6927.88 2059
6928.67 2036
6929.45 2039
6930.24 2097
6931.02 2055
6931.81 2077
6932.59 2077
6933.38 2099
6934.16 2129
6934.95 2158
6935.74 2093
6936.52 2156
6937.31 2205
6938.09 2044
6938.88 2032
6939.66 2139
6940.45 2096
6941.24 2036
6942.02 2115
6942.81 2116
6943.59 2152
6944.38 2238
6945.17 2293
6945.95 2310
6946.74 2369
6947.53 2325
6948.31 2298
6949.10 2293
6949.89 2378
6950.67 2432
6951.46 2404
6952.25 2317
6953.03 2359
6953.82 2395
6954.61 2391
6955.39 2416
6956.18 2597
6956.97 2515
6957.75 2614
6958.54 2604
6959.33 2536
6960.11 2545
6960.90 2498
6961.69 2585
6962.48 2551
6963.26 2585
6964.05 2647
6964.84 2637
6965.63 2602
6966.41 2713
6967.20 2818
6967.99 2849
6968.78 2747
6969.56 2967
6970.35 2943
6971.14 3044
6971.93 2868
6972.71 2880
6973.50 3023
6974.29 2990
6975.08 2941
6975.87 2994
6976.65 3048
6977.44 3079
6978.23 3212
6979.02 3186
6979.81 3423
6980.60 3700
6981.38 4043
6982.17 4407
6982.96 4867
6983.75 5795
6984.54 6705
6985.33 7848
6986.11 8556
6986.90 8754
6987.69 8937
6988.48 8422
6989.27 7676
6990.06 6908
6990.85 6085
6991.64 5245
6992.42 4793
6993.21 4373
6994.00 4009
6994.79 3840
6995.58 3789
6996.37 4228
6997.16 4991
6997.95 5801
6998.74 6575
6999.53 7523
7000.32 8185
7001.11 8466
7001.90 8387
7002.68 8167
7003.47 7595
7004.26 6736
7005.05 5785
7005.84 4840
7006.63 4132
7007.42 3755
7008.21 3261
7009.00 2958
7009.79 2818
7010.58 2791
7011.37 2838
7012.16 2768
7012.95 2807
7013.74 2888
7014.53 2797
7015.32 2849
7016.11 2790
7016.90 2680
7017.69 2646
7018.48 2595
7019.27 2348
7020.07 2317
7020.86 2418
7021.65 2494
7022.44 2438
7023.23 2467
7024.02 2446
7024.81 2395
7025.60 2507
7026.39 2562
7027.18 2558
7027.97 2545
7028.76 2627
7029.55 2579
7030.35 2489
7031.14 2280
7031.93 2347
7032.72 2247
7033.51 2284
7034.30 2181
7035.09 2176
7035.88 2281
7036.68 2305
7037.47 2347
7038.26 2425
7039.05 2411
7039.84 2462
7040.63 2492
7041.43 2425
7042.22 2474
7043.01 2348
7043.80 2374
7044.59 2344
7045.38 2335
7046.18 2308
7046.97 2356
7047.76 2372
7048.55 2565
7049.35 2619
7050.14 2699
7050.93 2710
7051.72 2708
7052.51 2694
7053.31 2556
7054.10 2367
7054.89 2315
7055.68 2206
7056.48 2151
7057.27 2252
7058.06 2123
7058.85 2050
7059.65 2044
7060.44 2051
7061.23 2051
7062.03 2022
7062.82 2165
7063.61 2213
7064.40 2015
7065.20 2070
7065.99 2178
7066.78 2174
7067.58 2057
7068.37 2016
7069.16 2049
7069.96 1977
7070.75 2021
7071.54 1981
7072.34 1986
7073.13 1934
7073.92 1904
7074.72 1881
7075.51 1923
7076.30 1895
7077.10 1850
7077.89 1870
7078.69 1830
7079.48 1929
7080.27 1948
7081.07 1890
7081.86 1836
7082.66 1837
7083.45 1853
7084.24 1891
7085.04 1905
7085.83 1865
7086.63 1946
7087.42 1982
7088.21 1998
7089.01 1963
7089.80 1847
7090.60 1875
7091.39 1826
7092.19 1806
7092.98 1767
7093.78 1646
7094.57 1693
7095.37 1738
7096.16 1657
7096.96 1631
7097.75 1586
7098.55 1617
7099.34 1570
7100.14 1545
7100.93 1446
7101.73 1481
7102.52 1528
7103.32 1543
7104.11 1492
7104.91 1487
7105.70 1360
7106.50 1490
7107.29 1532
7108.09 1373
7108.88 1350
7109.68 1390
7110.47 1506
7111.27 1507
7112.07 1520
7112.86 1439
7113.66 1387
7114.45 1469
7115.25 1507
7116.04 1483
7116.84 1471
7117.64 1423
7118.43 1469
7119.23 1487
7120.02 1416
7120.82 1383
7121.62 1478
7122.41 1461
7123.21 1412
7124.01 1437
7124.80 1391
7125.60 1467
7126.40 1441
7127.19 1476
7127.99 1432
7128.79 1461
7129.58 1459
7130.38 1527
7131.18 1500
7131.97 1505
7132.77 1573
7133.57 1547
7134.36 1495
7135.16 1410
7135.96 1482
7136.75 1397
7137.55 1370
7138.35 1380
7139.14 1377
7139.94 1438
7140.74 1493
7141.54 1437
7142.33 1452
7143.13 1567
7143.93 1532
7144.73 1498
7145.52 1475
7146.32 1525
7147.12 1444
7147.92 1479
7148.71 1441
7149.51 1479
7150.31 1416
7151.11 1403
7151.91 1402
7152.70 1340
7153.50 1401
7154.30 1381
7155.10 1380
7155.90 1437
7156.69 1370
7157.49 1391
7158.29 1456
7159.09 1471
7159.89 1363
7160.69 1383
7161.48 1408
7162.28 1353
7163.08 1406
7163.88 1420
7164.68 1327
7165.48 1265
7166.28 1335
7167.07 1366
7167.87 1344
7168.67 1354
7169.47 1345
7170.27 1413
7171.07 1446
7171.87 1441
7172.67 1433
7173.47 1398
7174.27 1396
7175.06 1411
7175.86 1373
7176.66 1343
7177.46 1380
7178.26 1368
7179.06 1288
7179.86 1386
7180.66 1419
7181.46 1445
7182.26 1580
7183.06 1569
7183.86 1576
7184.66 1546
7185.46 1618
7186.26 1638
7187.06 1598
7187.86 1466
7188.66 1515
7189.46 1409
7190.26 1441
7191.06 1362
7191.86 1364
7192.66 1351
7193.46 1352
7194.26 1311
7195.06 1295
7195.86 1309
7196.66 1284
7197.46 1354
7198.26 1341
7199.06 1379
7199.86 1338
7200.66 1346
7201.46 1383
7202.26 1307
7203.06 1252
7203.87 1337
7204.67 1331
7205.47 1341
7206.27 1341
7207.07 1247
7207.87 1264
7208.67 1364
7209.47 1361
7210.27 1336
7211.07 1336
7211.88 1350
7212.68 1375
7213.48 1327
7214.28 1329
7215.08 1279
7215.88 1273
7216.68 1263
7217.49 1313
7218.29 1292
7219.09 1284
7219.89 1324
7220.69 1297
7221.49 1311
7222.30 1294
7223.10 1366
7223.90 1334
7224.70 1313
7225.50 1430
7226.31 1385
7227.11 1284
7227.91 1337
7228.71 1369
7229.51 1332
7230.32 1344
7231.12 1326
7231.92 1357
7232.72 1373
7233.53 1397
7234.33 1369
7235.13 1446
7235.93 1377
7236.74 1461
7237.54 1475
7238.34 1461
7239.14 1508
7239.95 1621
7240.75 1648
7241.55 1640
7242.36 1597
7243.16 1604
7243.96 1578
7244.77 1647
7245.57 1631
7246.37 1560
7247.17 1504
7247.98 1535
7248.78 1490
7249.58 1528
7250.39 1507
7251.19 1469
7251.99 1576
7252.80 1553
7253.60 1627
7254.41 1605
7255.21 1553
7256.01 1613
7256.82 1559
7257.62 1580
7258.42 1650
7259.23 1577
7260.03 1547
7260.84 1676
7261.64 1605
7262.44 1581
7263.25 1630
7264.05 1663
7264.86 1762
7265.66 1850
7266.46 1777
7267.27 1751
7268.07 1816
7268.88 1841
7269.68 1870
7270.49 1834
7271.29 1932
7272.10 1909
7272.90 1981
7273.71 1942
7274.51 1933
7275.31 1998
7276.12 1989
7276.92 2022
7277.73 2056
7278.53 2112
7279.34 2308
7280.14 2393
7280.95 2648
7281.75 3053
7282.56 3655
7283.37 4193
7284.17 4689
7284.98 5112
7285.78 5290
7286.59 5203
7287.39 4975
7288.20 4610
7289.00 4056
7289.81 3605
7290.61 3204
7291.42 2822
7292.23 2543
7293.03 2320
7293.84 2311
7294.64 2182
7295.45 2089
7296.25 2130
7297.06 2227
7297.87 2175
7298.67 2049
7299.48 2112
7300.28 2140
7301.09 2124
7301.90 2151
7302.70 2218
7303.51 2344
7304.32 2369
7305.12 2495
7305.93 2520
7306.74 2580
7307.54 2644
7308.35 2852
7309.16 3013
7309.96 3176
7310.77 3293
7311.58 3514
7312.38 3523
7313.19 3385
7314.00 3275
7314.80 3166
7315.61 3135
7316.42 3036
7317.22 3195
7318.03 3437
7318.84 3727
7319.65 4116
7320.45 4704
7321.26 5195
7322.07 5410
7322.88 5212
7323.68 5017
7324.49 4773
7325.30 4261
7326.11 3762
7326.91 3397
7327.72 2975
7328.53 2686
7329.34 2410
7330.14 2189
7330.95 2154
7331.76 2140
7332.57 2089
7333.38 2091
7334.18 2102
7334.99 2022
7335.80 2040
7336.61 2027
7337.42 2038
7338.22 2148
7339.03 2136
7339.84 2042
7340.65 2075
7341.46 2011
7342.27 2008
7343.07 2039
7343.88 1945
7344.69 2033
7345.50 2049
7346.31 2046
7347.12 2087
7347.93 2069
7348.74 2262
7349.54 2141
7350.35 2119
7351.16 2088
7351.97 2108
7352.78 1946
7353.59 2005
7354.40 1992
7355.21 1905
7356.02 1949
7356.83 2091
7357.64 2024
7358.45 2034
7359.25 2051
7360.06 2107
7360.87 2091
7361.68 2097
7362.49 2128
7363.30 2166
7364.11 2228
7364.92 2130
7365.73 2172
7366.54 2180
7367.35 2151
7368.16 2070
7368.97 2114
7369.78 2096
7370.59 2038
7371.40 2068
7372.21 2131
7373.02 2130
7373.83 2197
7374.64 2174
7375.45 2229
7376.26 2253
7377.07 2361
7377.88 2541
7378.69 2673
7379.50 2982
7380.31 3193
7381.13 3404
7381.94 3516
7382.75 3536
7383.56 3575
7384.37 3403
7385.18 3208
7385.99 2994
7386.80 2707
7387.61 2479
7388.42 2484
7389.23 2303
7390.05 2121
7390.86 2068
7391.67 2022
7392.48 2000
7393.29 1970
7394.10 1988
7394.91 1979
7395.72 2004
7396.54 2229
7397.35 2122
7398.16 2377
7398.97 2642
7399.78 2860
7400.59 3138
7401.41 3297
7402.22 3309
7403.03 3305
7403.84 3206
7404.65 3062
7405.46 2902
7406.28 2764
7407.09 2724
7407.90 2592
7408.71 2417
7409.52 2410
7410.34 2232
7411.15 2079
7411.96 1952
7412.77 1839
7413.59 1748
7414.40 1740
7415.21 1676
7416.02 1705
7416.84 1695
7417.65 1708
7418.46 1749
7419.27 1713
7420.09 1626
7420.90 1675
7421.71 1752
7422.53 1772
7423.34 1637
7424.15 1633
7424.96 1580
7425.78 1636
7426.59 1639
7427.40 1643
7428.22 1591
7429.03 1611
7429.84 1591
7430.66 1545
7431.47 1457
7432.28 1544
7433.10 1527
7433.91 1489
7434.72 1523
7435.54 1560
7436.35 1484
7437.17 1499
7437.98 1582
7438.79 1531
7439.61 1623
7440.42 1648
7441.23 1667
7442.05 1669
7442.86 1565
7443.68 1583
7444.49 1548
7445.30 1551
7446.12 1471
7446.93 1443
7447.75 1458
7448.56 1487
7449.38 1538
7450.19 1405
7451.00 1377
7451.82 1368
7452.63 1346
7453.45 1385
7454.26 1377
7455.08 1444
7455.89 1504
7456.71 1435
7457.52 1500
7458.34 1496
7459.15 1435
7459.97 1424
7460.78 1527
7461.60 1439
7462.41 1386
7463.23 1422
7464.04 1455
7464.86 1400
7465.67 1469
7466.49 1555
7467.30 1443
7468.12 1437
7468.93 1519
7469.75 1530
7470.56 1436
7471.38 1504
7472.20 1445
7473.01 1466
7473.83 1402
7474.64 1446
7475.46 1403
7476.27 1408
7477.09 1466
7477.91 1423
7478.72 1400
7479.54 1329
7480.35 1248
7481.17 1342
7481.99 1341
7482.80 1382
7483.62 1401
7484.44 1418
7485.25 1383
7486.07 1259
7486.88 1301
7487.70 1348
7488.52 1366
7489.33 1282
7490.15 1278
7490.97 1344
7491.78 1319
7492.60 1232
7493.42 1209
7494.23 1296
7495.05 1246
7495.87 1212
7496.69 1277
7497.50 1282
7498.32 1162
7499.14 1188
7499.95 1250
7500.77 1246
7501.59 1166
7502.40 1214
7503.22 1213
7504.04 1279
7504.86 1302
7505.67 1237
7506.49 1164
7507.31 1126
7508.13 1200
7508.94 1220
7509.76 1221
7510.58 1154
7511.40 1193
7512.22 1152
7513.03 1223
7513.85 1283
7514.67 1307
7515.49 1221
7516.31 1263
7517.12 1210
7517.94 1169
7518.76 1261
7519.58 1232
7520.40 1180
7521.21 1197
7522.03 1245
7522.85 1192
7523.67 1162
7524.49 1211
7525.31 1221
7526.12 1103
7526.94 1148
7527.76 1174
7528.58 1235
7529.40 1191
7530.22 1197
7531.04 1217
7531.86 1258
7532.67 1270
7533.49 1232
7534.31 1243
7535.13 1200
7535.95 1220
7536.77 1296
7537.59 1284
7538.41 1233
7539.23 1211
7540.05 1265
7540.87 1304
7541.69 1184
7542.51 1213
7543.32 1215
7544.14 1189
7544.96 1356
7545.78 1392
7546.60 1486
7547.42 1349
7548.24 1303
7549.06 1356
7549.88 1377
7550.70 1381
7551.52 1350
7552.34 1369
7553.16 1320
7553.98 1319
7554.80 1293
7555.62 1377
7556.44 1363
7557.26 1532
7558.08 1494
7558.90 1388
7559.72 1399
7560.54 1469
7561.36 1533
7562.19 1392
7563.01 1411
7563.83 1422
7564.65 1415
7565.47 1406
7566.29 1350
7567.11 1378
7567.93 1361
7568.75 1417
7569.57 1469
7570.39 1418
7571.21 1310
7572.03 1328
7572.86 1351
7573.68 1318
7574.50 1346
7575.32 1355
7576.14 1377
7576.96 1322
7577.78 1401
7578.60 1354
7579.43 1396
7580.25 1354
7581.07 1382
7581.89 1379
7582.71 1425
7583.53 1479
7584.36 1476
7585.18 1538
7586.00 1526
7586.82 1588
7587.64 1627
7588.47 1757
7589.29 1742
7590.11 1713
7590.93 1710
7591.75 1639
7592.58 1594
7593.40 1657
7594.22 1576
7595.04 1539
7595.86 1598
7596.69 1565
7597.51 1577
7598.33 1487
7599.15 1558
7599.98 1598
7600.80 1727
7601.62 1813
7602.45 1968
7603.27 2125
7604.09 2296
7604.91 2340
7605.74 2413
7606.56 2437
7607.38 2305
7608.21 2335
7609.03 2150
7609.85 1965
7610.67 1940
7611.50 1819
7612.32 1741
7613.14 1761
7613.97 1707
7614.79 1741
7615.61 1765
7616.44 1724
7617.26 1671
7618.08 1729
7618.91 1673
7619.73 1720
7620.56 1665
7621.38 1644
7622.20 1599
7623.03 1654
7623.85 1679
7624.67 1681
7625.50 1636
7626.32 1704
7627.15 1729
7627.97 1850
7628.80 2067
7629.62 2177
7630.44 2441
7631.27 2646
7632.09 2760
7632.92 2799
7633.74 2848
7634.57 2798
7635.39 2558
7636.21 2318
7637.04 2031
7637.86 1883
7638.69 1815
7639.51 1561
7640.34 1455
7641.16 1446
7641.99 1381
7642.81 1442
7643.64 1377
7644.46 1369
7645.29 1427
7646.11 1457
7646.94 1384
7647.76 1270
7648.59 1269
7649.41 1299
7650.24 1287
7651.06 1311
7651.89 1266
7652.71 1186
7653.54 1161
7654.37 1159
7655.19 1178
7656.02 1234
7656.84 1199
7657.67 1273
7658.49 1226
7659.32 1262
7660.14 1245
7660.97 1186
7661.80 1240
7662.62 1266
7663.45 1278
7664.27 1249
7665.10 1194
7665.93 1301
7666.75 1275
7667.58 1257
7668.41 1249
7669.23 1245
7670.06 1279
7670.88 1314
7671.71 1282
7672.54 1200
7673.36 1147
7674.19 1220
7675.02 1239
7675.84 1199
7676.67 1169
7677.50 1127
7678.32 1164
7679.15 1157
7679.98 1124
7680.81 1210
7681.63 1161
7682.46 1184
7683.29 1180
7684.11 1106
7684.94 1077
7685.77 1235
7686.59 1122
7687.42 1086
7688.25 1122
7689.08 1251
7689.90 1225
7690.73 1224
7691.56 1206
7692.39 1139
7693.21 1137
7694.04 1132
7694.87 1082
7695.70 1106
7696.53 1122
7697.35 1204
7698.18 1180
7699.01 1190
7699.84 1078
7700.66 1116
7701.49 1144
7702.32 1097
7703.15 1136
7703.98 1168
7704.81 1175
7705.63 1151
7706.46 1177
7707.29 1144
7708.12 1108
7708.95 1110
7709.78 1119
7710.60 1102
7711.43 1111
7712.26 1137
7713.09 1060
7713.92 1102
7714.75 1156
7715.58 1138
7716.41 1123
7717.23 1064
7718.06 1106
7718.89 1116
7719.72 1043
7720.55 1074
7721.38 1079
7722.21 1100
7723.04 1060
7723.87 1036
7724.70 1036
7725.53 1030
7726.36 1042
7727.18 1035
7728.01 1010
7728.84 1041
7729.67 1040
7730.50 1044
7731.33 1004
7732.16 1021
7732.99 1123
7733.82 1128
7734.65 1059
7735.48 1119
7736.31 1023
7737.14 1057
7737.97 1032
7738.80 994
7739.63 954
7740.46 999
7741.29 1018
7742.12 1065
7742.95 1112
7743.78 1147
7744.61 1205
7745.44 1293
7746.27 1436
7747.10 1435
7747.94 1567
7748.77 1584
7749.60 1605
7750.43 1605
7751.26 1421
7752.09 1303
7752.92 1285
7753.75 1214
7754.58 1154
7755.41 1140
7756.24 1070
7757.07 1093
7757.91 1064
7758.74 1016
7759.57 1011
7760.40 998
7761.23 1005
7762.06 1084
7762.89 1046
7763.72 1006
7764.56 1057
7765.39 1047
7766.22 990
7767.05 1018
7767.88 992
7768.71 900
7769.55 909
7770.38 963
7771.21 960
7772.04 991
7772.87 1022
7773.70 963
7774.54 966
7775.37 1021
7776.20 1051
7777.03 1083
7777.86 1058
7778.70 1039
7779.53 1090
7780.36 1067
7781.19 999
7782.03 1085
7782.86 1118
7783.69 1072
7784.52 1080
7785.36 1028
7786.19 1014
7787.02 974
7787.85 1065
7788.69 1054
7789.52 1030
7790.35 1067
7791.19 1106
7792.02 1041
7792.85 1010
7793.68 1066
7794.52 1056
7795.35 1078
7796.18 1057
7797.02 1053
7797.85 1087
7798.68 1066
7799.52 1000
7800.35 1029
7801.18 1088
7802.02 1026
7802.85 1071
7803.68 1098
7804.52 1118
7805.35 1123
7806.18 1065
7807.02 1069
7807.85 1138
7808.69 1130
7809.52 1086
7810.35 1186
7811.19 1154
7812.02 1217
7812.86 1307
7813.69 1329
7814.52 1320
7815.36 1387
7816.19 1448
7817.03 1422
7817.86 1433
7818.70 1402
7819.53 1390
7820.36 1282
7821.20 1214
7822.03 1177
7822.87 1158
7823.70 1101
7824.54 1189
7825.37 1107
7826.21 1193
7827.04 1239
7827.88 1121
7828.71 1185
7829.55 1139
7830.38 1150
7831.22 1137
7832.05 1247
7832.89 1179
7833.72 1105
7834.56 1181
7835.39 1199
7836.23 1169
7837.06 1098
7837.90 1112
7838.73 1072
7839.57 1099
7840.40 1165
7841.24 1138
7842.07 1114
7842.91 1153
7843.75 1099
7844.58 1028
7845.42 1076
7846.25 1149
7847.09 1172
7847.93 1077
7848.76 1087
7849.60 1098
7850.43 1101
7851.27 1141
7852.11 1106
7852.94 1086
7853.78 1069
7854.61 1065
7855.45 1110
7856.29 1103
7857.12 1098
7857.96 1102
7858.80 1190
7859.63 1132
7860.47 1207
7861.31 1166
7862.14 1125
7862.98 1119
7863.82 1111
7864.65 1055
7865.49 1092
7866.33 1124
7867.16 1093
7868.00 1076
7868.84 1119
7869.67 1160
7870.51 1130
7871.35 1060
7872.19 1067
7873.02 1119
7873.86 1095
7874.70 1173
7875.53 1224
7876.37 1217
7877.21 1196
7878.05 1302
7878.88 1289
7879.72 1287
7880.56 1221
7881.40 1219
7882.24 1247
7883.07 1176
7883.91 1141
7884.75 1182
7885.59 1152
7886.42 1102
7887.26 1126
7888.10 1140
7888.94 1164
7889.78 1208
7890.62 1173
7891.45 1232
7892.29 1226
7893.13 1259
7893.97 1186
7894.81 1230
7895.65 1215
7896.48 1177
7897.32 1254
7898.16 1197
7899.00 1113
7899.84 1171
7900.68 1163
7901.52 1269
7902.35 1261
7903.19 1191
7904.03 1138
7904.87 1115
7905.71 1129
7906.55 1083
7907.39 1069
7908.23 1053
7909.07 1017
7909.91 1060
7910.75 1089
7911.58 1139
7912.42 1121
7913.26 1097
7914.10 1079
7914.94 1204
7915.78 1315
7916.62 1329
7917.46 1372
7918.30 1478
7919.14 1502
7919.98 1421
7920.82 1327
7921.66 1276
7922.50 1248
7923.34 1272
7924.18 1176
7925.02 1141
7925.86 1022
7926.70 1067
7927.54 1069
7928.38 990
7929.22 988
7930.06 1006
7930.90 1026
7931.74 990
7932.58 957
7933.42 965
7934.26 994
7935.10 1012
7935.94 1004
7936.78 915
7937.62 992
7938.47 1017
7939.31 1018
7940.15 933
7940.99 951
7941.83 984
7942.67 986
7943.51 945
7944.35 976
7945.19 1006
7946.03 1012
7946.88 1122
7947.72 1038
7948.56 1003
7949.40 1056
7950.24 1027
7951.08 1054
7951.92 1063
7952.76 1053
7953.61 1054
7954.45 1060
7955.29 1097
7956.13 1133
7956.97 1087
7957.81 1123
7958.66 1077
7959.50 1068
7960.34 1076
7961.18 1099
7962.02 994
7962.87 1051
7963.71 1063
7964.55 1114
7965.39 1022
7966.23 1029
7967.08 1108
7967.92 1080
7968.76 1124
7969.60 1086
7970.45 1038
7971.29 1041
7972.13 1045
7972.97 1076
7973.82 1035
7974.66 979
7975.50 1013
7976.34 1063
7977.19 1036
7978.03 1103
7978.87 1030
7979.72 964
7980.56 972
7981.40 1085
7982.24 1074
7983.09 1059
7983.93 1040
7984.77 935
7985.62 977
7986.46 933
7987.30 929
7988.15 979
7988.99 883
7989.83 1007
7990.68 1054
7991.52 932
7992.36 938
7993.21 939
7994.05 920
7994.90 992
7995.74 945
7996.58 980
7997.43 967
7998.27 963
7999.11 978
7999.96 948
8000.80 912
8001.65 907
8002.49 915
8003.34 948
8004.18 933
8005.02 912
8005.87 944
8006.71 835
8007.56 893
8008.40 913
8009.25 888
8010.09 890
8010.93 891
8011.78 874
8012.62 863
8013.47 915
8014.31 862
8015.16 889
8016.00 847
8016.85 871
8017.69 940
8018.54 981
8019.38 863
8020.23 902
8021.07 847
8021.92 866
8022.76 883
8023.61 835
8024.45 902
8025.30 898
8026.14 878
8026.99 869
8027.83 908
8028.68 908
8029.53 894
8030.37 835
8031.22 866
8032.06 846
8032.91 941
8033.75 872
8034.60 898
8035.45 876
8036.29 861
8037.14 901
8037.98 899
8038.83 903
8039.68 819
8040.52 836
8041.37 851
8042.21 903
8043.06 930
8043.91 935
8044.75 854
8045.60 920
8046.45 907
8047.29 937
8048.14 877
8048.99 930
8049.83 942
8050.68 954
8051.53 929
8052.37 941
8053.22 951
8054.07 873
8054.91 905
8055.76 840
8056.61 887
8057.45 855
8058.30 848
8059.15 920
8060.00 886
8060.84 851
8061.69 838
8062.54 878
8063.38 848
8064.23 915
8065.08 933
8065.93 853
8066.77 858
8067.62 916
8068.47 840
8069.32 843
8070.16 816
8071.01 885
8071.86 866
8072.71 877
8073.56 843
8074.40 843
8075.25 863
8076.10 851
8076.95 824
8077.80 890
8078.64 861
8079.49 885
8080.34 854
8081.19 814
8082.04 823
8082.89 820
8083.73 887
8084.58 945
8085.43 836
8086.28 818
8087.13 829
8087.98 895
8088.82 844
8089.67 849
8090.52 832
8091.37 835
8092.22 852
8093.07 852
8093.92 832
8094.77 832
8095.62 801
8096.46 851
8097.31 836
8098.16 879
8099.01 857
8099.86 828
8100.71 879
8101.56 900
8102.41 823
8103.26 823
8104.11 855
8104.96 855
8105.81 810
8106.66 865
8107.51 881
8108.36 812
8109.21 866
8110.06 819
8110.91 876
8111.76 834
8112.61 831
8113.46 831
8114.31 843
8115.16 850
8116.01 912
8116.86 956
8117.71 949
8118.56 972
8119.41 940
8120.26 961
8121.11 1025
8121.96 1024
8122.81 944
8123.66 1031
8124.51 1046
8125.36 962
8126.21 892
8127.06 965
8127.91 935
8128.76 988
8129.61 991
8130.46 1075
8131.31 987
8132.17 984
8133.02 1004
8133.87 929
8134.72 982
8135.57 922
8136.42 931
8137.27 1010
8138.12 960
8138.97 953
8139.83 1030
8140.68 1184
8141.53 1100
8142.38 1086
8143.23 1098
8144.08 1067
8144.94 1182
8145.79 1175
8146.64 1164
8147.49 1187
8148.34 1153
8149.19 1176
8150.05 1158
8150.90 1175
8151.75 1197
8152.60 1298
8153.45 1385
8154.31 1437
8155.16 1507
8156.01 1647
8156.86 1622
8157.71 1512
8158.57 1402
8159.42 1306
8160.27 1296
8161.12 1238
8161.98 1103
8162.83 1055
8163.68 1012
8164.53 1050
8165.39 1027
8166.24 1093
8167.09 1116
8167.95 1098
8168.80 1112
8169.65 1099
8170.50 1004
8171.36 1067
8172.21 1053
8173.06 1058
8173.92 1079
8174.77 986
8175.62 1067
8176.48 998
8177.33 925
8178.18 897
8179.04 901
8179.89 938
8180.74 982
8181.60 975
8182.45 915
8183.30 909
8184.16 853
8185.01 847
8185.86 855
8186.72 933
8187.57 919
8188.43 859
8189.28 900
8190.13 898
8190.99 838
8191.84 859
8192.70 864
8193.55 868
8194.40 892
8195.26 869
8196.11 818
8196.97 867
8197.82 904
8198.68 873
8199.53 832
8200.39 830
8201.24 832
8202.09 921
8202.95 906
8203.80 822
8204.66 847
8205.51 798
8206.37 815
8207.22 802
8208.08 844
8208.93 825
8209.79 901
8210.64 908
8211.50 862
8212.35 850
8213.21 860
8214.06 887
8214.92 878
8215.77 889
8216.63 961
8217.49 837
8218.34 898
8219.20 908
8220.05 869
8220.91 909
8221.76 962
8222.62 960
8223.47 909
8224.33 883
8225.19 912
8226.04 908
8226.90 884
8227.75 895
8228.61 927
8229.47 892
8230.32 953
8231.18 898
8232.03 925
8232.89 934
8233.75 874
8234.60 814
8235.46 797
8236.32 796
8237.17 858
8238.03 890
8238.88 828
8239.74 867
8240.60 907
8241.45 927
8242.31 919
8243.17 857
8244.02 849
8244.88 946
8245.74 940
8246.60 893
8247.45 847
8248.31 888
8249.17 925
8250.02 798
8250.88 856
8251.74 872
8252.59 860
8253.45 844
8254.31 926
8255.17 950
8256.02 909
8256.88 888
8257.74 857
8258.60 812
8259.45 857
8260.31 825
8261.17 783
8262.03 805
8262.89 820
8263.74 876
8264.60 833
8265.46 814
8266.32 833
8267.17 866
8268.03 856
8268.89 814
8269.75 895
8270.61 908
8271.47 893
8272.32 842
8273.18 852
8274.04 848
8274.90 830
8275.76 820
8276.62 815
8277.47 821
8278.33 844
8279.19 914
8280.05 828
8280.91 786
8281.77 863
8282.63 841
8283.48 829
8284.34 806
8285.20 834
8286.06 825
8286.92 946
8287.78 911
8288.64 918
8289.50 942
8290.36 934
8291.22 931
8292.08 902
8292.94 919
8293.79 917
8294.65 938
8295.51 951
8296.37 975
8297.23 976
8298.09 992
8298.95 987
8299.81 1022
8300.67 1001
8301.53 1041
8302.39 1040
8303.25 1025
8304.11 1031
8304.97 972
8305.83 1031
8306.69 1012
8307.55 981
8308.41 940
8309.27 996
8310.13 937
8310.99 940
8311.85 910
8312.71 981
8313.57 1078
8314.43 1072
8315.29 1074
8316.15 1097
8317.01 1110
8317.88 1053
8318.74 1117
8319.60 1160
8320.46 1069
8321.32 955
8322.18 919
8323.04 950
8323.90 960
8324.76 994
8325.62 946
8326.48 963
8327.34 932
8328.21 903
8329.07 988
8329.93 940
8330.79 937
8331.65 924
8332.51 959
8333.37 936
8334.24 943
8335.10 904
8335.96 926
8336.82 954
8337.68 916
8338.54 953
8339.41 964
8340.27 1003
8341.13 1000
8341.99 968
8342.85 977
8343.71 978
8344.58 1063
8345.44 1067
8346.30 1061
8347.16 1112
8348.02 996
8348.89 968
8349.75 987
8350.61 1009
8351.47 1025
8352.34 957
8353.20 971
8354.06 939
8354.92 970
8355.79 921
8356.65 944
8357.51 956
8358.37 991
8359.24 925
8360.10 940
8360.96 1025
8361.83 972
8362.69 983
8363.55 980
8364.41 914
8365.28 949
8366.14 1000
8367.00 967
8367.87 960
8368.73 1004
8369.59 1005
8370.46 1024
8371.32 1079
8372.18 1047
8373.05 1062
8373.91 1037
8374.77 1033
8375.64 1030
8376.50 1032
8377.37 1127
8378.23 1041
8379.09 1063
8379.96 1007
8380.82 1092
8381.68 1007
8382.55 1055
8383.41 1093
8384.28 1109
8385.14 1158
8386.01 1173
8386.87 1141
8387.73 1101
8388.60 1131
8389.46 1113
8390.33 1069
8391.19 1045
8392.06 1053
8392.92 1016
8393.78 1136
8394.65 1136
8395.51 1134
8396.38 1057
8397.24 1098
8398.11 1139
8398.97 1107
8399.84 1100
8400.70 1182
8401.57 1175
8402.43 1228
8403.30 1269
8404.16 1228
8405.03 1244
8405.89 1171
8406.76 1082
8407.62 1188
8408.49 1176
8409.35 1130
8410.22 1199
8411.08 1176
8411.95 1329
8412.82 1320
8413.68 1293
8414.55 1257
8415.41 1260
8416.28 1328
8417.14 1375
8418.01 1293
8418.88 1316
8419.74 1401
8420.61 1374
8421.47 1320
8422.34 1425
8423.21 1471
8424.07 1497
8424.94 1473
8425.80 1514
8426.67 1467
8427.54 1644
8428.40 1598
8429.27 1557
8430.14 1563
8431.00 1608
8431.87 1608
8432.74 1683
8433.60 1571
8434.47 1616
8435.34 1713
8436.20 1802
8437.07 1724
8437.94 1750
8438.80 1844
8439.67 1868
8440.54 1995
8441.40 1998
8442.27 2103
8443.14 2084
8444.00 2137
8444.87 2189
8445.74 2084
8446.61 2035
8447.47 2084
8448.34 2014
8449.21 2096
8450.08 2158
8450.94 2325
8451.81 2292
8452.68 2516
8453.55 2948
8454.41 3262
8455.28 3628
8456.15 4024
8457.02 4294
8457.88 4343
8458.75 4346
8459.62 4171
8460.49 3924
8461.36 3601
8462.22 3510
8463.09 3257
8463.96 3000
8464.83 2910
8465.70 2950
8466.57 3338
8467.43 3964
8468.30 4744
8469.17 5768
8470.04 6566
8470.91 6982
8471.78 7218
8472.65 6750
8473.51 6314
8474.38 5662
8475.25 4781
8476.12 4144
8476.99 3671
8477.86 3101
8478.73 2764
8479.60 2412
8480.46 2244
8481.33 2161
8482.20 1990
8483.07 1954
8483.94 1880
8484.81 1848
8485.68 1713
8486.55 1707
8487.42 1746
8488.29 1706
8489.16 1681
8490.03 1708
8490.90 1619
8491.77 1653
8492.64 1638
8493.51 1533
8494.37 1628
8495.24 1764
8496.11 1809
8496.98 1771
8497.85 1791
8498.72 1785
8499.59 1668
8500.46 1676
8501.33 1676
8502.20 1636
8503.07 1684
8503.94 1698
8504.82 1699
8505.69 1731
8506.56 1804
8507.43 1905
8508.30 1934
8509.17 1916
8510.04 1937
8510.91 1913
8511.78 1921
8512.65 1856
8513.52 1814
8514.39 1743
8515.26 1722
8516.13 1667
8517.00 1558
8517.87 1511
8518.75 1548
8519.62 1607
8520.49 1585
8521.36 1552
8522.23 1525
8523.10 1581
8523.97 1561
8524.84 1570
8525.71 1589
8526.59 1571
8527.46 1584
8528.33 1621
8529.20 1699
8530.07 1705
8530.94 1714
8531.82 1707
8532.69 1730
8533.56 1798
8534.43 1815
8535.30 1708
8536.17 1763
8537.05 1761
8537.92 1740
8538.79 1708
8539.66 1611
8540.53 1667
8541.41 1658
8542.28 1632
8543.15 1608
8544.02 1637
8544.90 1651
8545.77 1764
8546.64 1709
8547.51 1614
8548.39 1650
8549.26 1680
8550.13 1629
8551.00 1635
8551.88 1708
8552.75 1820
8553.62 1847
8554.49 1766
8555.37 1856
8556.24 1857
8557.11 1787
8557.99 1591
8558.86 1592
8559.73 1538
8560.60 1461
8561.48 1346
8562.35 1426
8563.22 1295
8564.10 1269
8564.97 1339
8565.84 1330
8566.72 1275
8567.59 1335
8568.46 1267
8569.34 1232
8570.21 1258
8571.09 1231
8571.96 1211
8572.83 1170
8573.71 1217
8574.58 1216
8575.45 1165
8576.33 1124
8577.20 1140
8578.08 1150
8578.95 1105
8579.82 1122
8580.70 1117
8581.57 1091
8582.45 1077
8583.32 1121
8584.20 1178
8585.07 1182
8585.94 1241
8586.82 1213
8587.69 1110
8588.57 1156
8589.44 1141
8590.32 1192
8591.19 1137
8592.07 1192
8592.94 1126
8593.82 1174
8594.69 1143
8595.57 1127
8596.44 1191
8597.32 1143
8598.19 1188
8599.07 1119
8599.94 1118
8600.82 1179
8601.69 1184
8602.57 1192
8603.44 1118
8604.32 1134
8605.19 1152
8606.07 1195
8606.94 1074
8607.82 1082
8608.69 1101
8609.57 1111
8610.45 1065
8611.32 1114
8612.20 1157
8613.07 1111
8613.95 1124
8614.82 1056
8615.70 1039
8616.58 1080
8617.45 1062
8618.33 1142
8619.21 1095
8620.08 1133
8620.96 1205
8621.83 1116
8622.71 1171
8623.59 1141
8624.46 1120
8625.34 1091
8626.22 1131
8627.09 1171
8627.97 1161
8628.85 1090
8629.72 1168
8630.60 1154
8631.48 1181
8632.35 1180
8633.23 1181
8634.11 1123
8634.98 1167
8635.86 1119
8636.74 1177
8637.61 1248
8638.49 1178
8639.37 1200
8640.24 1204
8641.12 1293
8642.00 1330
8642.88 1280
8643.75 1279
8644.63 1221
8645.51 1109
8646.39 1143
8647.26 1153
8648.14 1146
8649.02 1265
8649.90 1260
8650.77 1249
8651.65 1183
8652.53 1173
8653.41 1218
8654.29 1185
8655.16 1201
8656.04 1176
8656.92 1159
8657.80 1212
8658.68 1166
8659.55 1211
8660.43 1229
8661.31 1222
8662.19 1208
8663.07 1256
8663.95 1196
8664.82 1119
8665.70 1217
8666.58 1283
8667.46 1259
8668.34 1329
8669.22 1297
8670.10 1358
8670.97 1425
8671.85 1459
8672.73 1456
8673.61 1482
8674.49 1504
8675.37 1549
8676.25 1522
8677.13 1491
8678.01 1430
8678.88 1431
8679.76 1395
8680.64 1408
8681.52 1317
8682.40 1281
8683.28 1322
8684.16 1258
8685.04 1251
8685.92 1250
8686.80 1346
8687.68 1452
8688.56 1590
8689.44 1713
8690.32 2002
8691.20 2177
8692.08 2466
8692.96 2582
8693.84 2680
8694.72 2648
8695.60 2520
8696.48 2254
8697.36 2041
8698.24 1851
8699.12 1655
8700.00 1511
8700.88 1413
8701.76 1252
8702.64 1238
8703.52 1144
8704.40 1123
8705.28 1097
8706.16 1075
8707.04 1091
8707.92 1023
8708.80 1124
8709.68 1025
8710.56 1096
8711.44 1064
8712.33 1019
8713.21 957
8714.09 976
8714.97 959
8715.85 1024
8716.73 1030
8717.61 1014
8718.49 1016
8719.37 971
8720.25 977
8721.14 989
8722.02 978
8722.90 1039
8723.78 976
8724.66 1021
8725.54 1054
8726.42 1075
8727.31 1112
8728.19 1081
8729.07 1089
8729.95 1118
8730.83 1185
8731.72 1163
8732.60 1158
8733.48 1088
8734.36 1046
8735.24 1004
8736.12 1000
8737.01 984
8737.89 892
8738.77 937
8739.65 945
8740.54 981
8741.42 996
8742.30 938
8743.18 898
8744.07 929
8744.95 1012
8745.83 946
8746.71 931
8747.60 953
8748.48 1003
8749.36 969
8750.24 934
8751.13 946
8752.01 933
8752.89 959
8753.77 985
8754.66 960
8755.54 1011
8756.42 1071
8757.31 1111
8758.19 1085
8759.07 1065
8759.96 1082
8760.84 1034
8761.72 1056
8762.61 973
8763.49 1008
8764.37 986
8765.26 1057
8766.14 1016
8767.02 1050
8767.91 1104
8768.79 1113
8769.68 1102
8770.56 1130
8771.44 1134
8772.33 1100
8773.21 1078
8774.09 1028
8774.98 939
8775.86 915
8776.75 933
8777.63 938
8778.52 884
8779.40 901
8780.28 893
8781.17 891
8782.05 921
8782.94 881
8783.82 888
8784.71 913
8785.59 896
8786.47 863
8787.36 892
8788.24 891
8789.13 858
8790.01 889
8790.90 888
8791.78 928
8792.67 907
8793.55 938
8794.44 940
8795.32 963
8796.21 952
8797.09 968
8797.98 950
8798.86 945
8799.75 955
8800.63 952
8801.52 967
8802.41 915
8803.29 950
8804.18 971
8805.06 863
8805.95 920
8806.83 904
8807.72 799
8808.60 854
8809.49 813
8810.38 833
8811.26 848
8812.15 826
8813.03 815
8813.92 833
8814.81 811
8815.69 867
8816.58 876
8817.46 880
8818.35 878
8819.24 903
8820.12 856
8821.01 816
8821.89 881
8822.78 903
8823.67 861
8824.55 801
8825.44 801
8826.33 850
8827.21 854
8828.10 809
8828.99 850
8829.87 791
8830.76 809
8831.65 800
8832.53 860
8833.42 822
8834.31 785
8835.20 801
8836.08 784
8836.97 767
8837.86 738
8838.74 760
8839.63 802
8840.52 828
8841.41 879
8842.29 791
8843.18 804
8844.07 828
8844.96 806
8845.84 779
8846.73 763
8847.62 771
8848.51 800
8849.39 727
8850.28 739
8851.17 718
8852.06 768
8852.95 718
8853.83 713
8854.72 742
8855.61 736
8856.50 707
8857.39 693
8858.27 757
8859.16 721
8860.05 759
8860.94 722
8861.83 760
8862.72 821
8863.60 787
8864.49 782
8865.38 733
8866.27 762
8867.16 688
8868.05 705
8868.94 726
8869.83 675
8870.71 690
8871.60 675
8872.49 715
8873.38 702
8874.27 691
8875.16 744
8876.05 757
8876.94 735
8877.83 739
8878.72 743
8879.60 700
8880.49 699
8881.38 714
8882.27 738
8883.16 660
8884.05 646
8884.94 698
8885.83 730
8886.72 688
8887.61 707
8888.50 771
8889.39 718
8890.28 665
8891.17 682
8892.06 692
8892.95 646
8893.84 687
8894.73 750
8895.62 694
8896.51 713
8897.40 670
8898.29 667
8899.18 649
8900.07 670
8900.96 670
8901.85 703
8902.74 694
8903.63 693
8904.52 684
8905.41 651
8906.30 655
8907.19 667
8908.08 703
8908.98 692
8909.87 726
8910.76 676
8911.65 685
8912.54 716
8913.43 715
8914.32 647
8915.21 719
8916.10 731
8916.99 669
8917.89 682
8918.78 681
8919.67 661
8920.56 675
8921.45 639
8922.34 685
8923.23 695
8924.13 722
8925.02 688
8925.91 655
8926.80 649
8927.69 644
8928.58 690
8929.48 714
8930.37 670
8931.26 650
8932.15 713
8933.04 692
8933.93 663
8934.83 664
8935.72 652
8936.61 619
8937.50 642
8938.40 707
8939.29 692
8940.18 630
8941.07 702
8941.96 668
8942.86 621
8943.75 656
8944.64 674
8945.53 675
8946.43 680
8947.32 641
8948.21 693
8949.11 697
8950.00 642
8950.89 669
8951.78 721
8952.68 657
8953.57 625
8954.46 696
8955.36 680
8956.25 639
8957.14 630
8958.04 703
8958.93 717
8959.82 684
8960.72 664
8961.61 662
8962.50 661
8963.40 654
8964.29 636
8965.18 621
8966.08 671
8966.97 704
8967.86 698
8968.76 710
8969.65 726
8970.54 720
8971.44 676
8972.33 682
8973.23 647
8974.12 668
8975.01 703
8975.91 672
8976.80 670
8977.70 655
8978.59 623
8979.49 651
8980.38 653
8981.27 645
8982.17 624
8983.06 583
8983.96 554
8984.85 579
8985.75 625
8986.64 639
8987.54 621
8988.43 624
8989.33 615
8990.22 643
8991.12 620
8992.01 653
8992.90 671
8993.80 608
8994.69 615
8995.59 602
8996.49 594
8997.38 600
8998.28 615
8999.17 655
9000.07 620
9000.96 586
9001.86 597
9002.75 616
9003.65 573
9004.54 608
9005.44 593
9006.33 579
9007.23 594
9008.13 600
9009.02 638
9009.92 664
9010.81 618
9011.71 595
9012.60 639
9013.50 617
9014.40 599
9015.29 634
9016.19 609
9017.09 614
9017.98 615
9018.88 605
9019.77 589
9020.67 577
9021.57 575
9022.46 604
9023.36 633
9024.26 664
9025.15 612
9026.05 543
9026.95 594
9027.84 637
9028.74 607
9029.64 613
9030.53 596
9031.43 633
9032.33 664
9033.22 589
9034.12 614
9035.02 583
9035.91 658
9036.81 714
9037.71 613
9038.61 613
9039.50 607
9040.40 623
9041.30 613
9042.20 588
9043.09 593
9043.99 612
9044.89 614
9045.79 638
9046.68 591
9047.58 613
9048.48 642
9049.38 603
9050.27 670
9051.17 650
9052.07 609
9052.97 582
9053.87 633
9054.76 650
9055.66 630
9056.56 609
9057.46 640
9058.36 676
9059.25 650
9060.15 601
9061.05 663
9061.95 644
9062.85 626
9063.75 626
9064.64 636
9065.54 593
9066.44 608
9067.34 680
9068.24 631
9069.14 634
9070.04 618
9070.94 624
9071.83 575
9072.73 614
9073.63 614
9074.53 577
9075.43 595
9076.33 591
9077.23 594
9078.13 623
9079.03 629
9079.93 637
9080.83 626
9081.72 599
9082.62 591
9083.52 604
9084.42 647
9085.32 600
9086.22 616
9087.12 625
9088.02 596
9088.92 619
9089.82 638
9090.72 637
9091.62 662
9092.52 630
9093.42 610
9094.32 610
9095.22 614
9096.12 597
9097.02 647
9097.92 632
9098.82 615
9099.72 611
9100.62 561
9101.52 604
9102.42 575
9103.32 563
9104.22 610
9105.12 594
9106.02 556
9106.92 556
9107.83 621
9108.73 591
9109.63 573
9110.53 603
9111.43 585
9112.33 624
9113.23 624
9114.13 606
9115.03 608
9115.93 608
9116.83 602
9117.74 680
9118.64 667
9119.54 577
9120.44 595
9121.34 553
9122.24 607
9123.14 573
9124.04 578
9124.95 581
9125.85 553
9126.75 583
9127.65 575
9128.55 564
9129.45 583
9130.36 551
9131.26 553
9132.16 572
9133.06 638
9133.96 578
9134.87 554
9135.77 579
9136.67 595
9137.57 588
9138.47 609
9139.38 650
9140.28 637
9141.18 604
9142.08 640
9142.99 623
9143.89 572
9144.79 601
9145.69 609
9146.60 633
9147.50 652
9148.40 575
9149.30 593
9150.21 601
9151.11 603
9152.01 601
9152.92 564
9153.82 608
9154.72 591
9155.62 614
9156.53 611
9157.43 596
9158.33 551
9159.24 590
9160.14 606
9161.04 598
9161.95 616
9162.85 593
9163.75 580
9164.66 609
9165.56 644
9166.46 607
9167.37 547
9168.27 609
9169.17 572
9170.08 544
9170.98 575
9171.89 566
9172.79 568
9173.69 571
9174.60 613
9175.50 644
9176.41 621
9177.31 592
9178.21 563
9179.12 563
9180.02 626
9180.93 639
9181.83 603
9182.74 613
9183.64 558
9184.54 572
9185.45 573
9186.35 577
9187.26 561
9188.16 586
9189.07 570
9189.97 608
9190.88 623
9191.78 614
9192.69 632
9193.59 616
9194.50 623
9195.40 663
9196.31 670
9197.21 619
9198.12 694
9199.02 659
9199.93 722
9200.83 735
9201.74 760
9202.64 687
9203.55 603
9204.45 647
9205.36 651
9206.26 622
9207.17 621
9208.08 631
9208.98 617
9209.89 595
9210.79 557
9211.70 641
9212.60 587
9213.51 568
9214.42 577
9215.32 632
9216.23 640
9217.13 698
9218.04 596
9218.95 660
9219.85 634
9220.76 657
9221.66 612
9222.57 621
9223.48 601
9224.38 579
9225.29 618
9226.20 599
9227.10 618
9228.01 612
9228.92 557
9229.82 569
9230.73 573
9231.64 525
9232.54 540
9233.45 588
9234.36 548
9235.26 526
9236.17 494
9237.08 567
9237.99 605
9238.89 579
9239.80 551
9240.71 581
9241.61 591
9242.52 562
9243.43 497
9244.34 539
9245.24 571
9246.15 579
9247.06 568
9247.97 597
9248.87 550
9249.78 524
9250.69 604
9251.60 539
9252.50 532
9253.41 584
9254.32 572
9255.23 561
9256.14 615
9257.04 537
9257.95 587
9258.86 601
9259.77 610
9260.68 624
9261.59 607
9262.49 607
9263.40 530
9264.31 573
9265.22 591
9266.13 578
9267.04 582
9267.94 569
9268.85 563
9269.76 638
9270.67 584
9271.58 623
9272.49 576
9273.40 579
9274.31 585
9275.21 614
9276.12 627
9277.03 584
9277.94 587
9278.85 570
9279.76 594
9280.67 569
9281.58 591
9282.49 576
9283.40 587
9284.31 516
9285.22 580
9286.12 568
9287.03 644
9287.94 627
9288.85 600
9289.76 599
9290.67 546
9291.58 532
9292.49 592
9293.40 598
9294.31 585
9295.22 644
9296.13 636
9297.04 620
9297.95 596
9298.86 593
9299.77 650
9300.68 632
9301.59 592
9302.50 606
9303.41 627
9304.32 580
9305.23 596
9306.14 648
9307.05 657
9307.96 649
9308.88 684
9309.79 631
9310.70 706
9311.61 705
9312.52 729
9313.43 667
9314.34 695
9315.25 670
9316.16 648
9317.07 642
9317.98 638
9318.89 587
9319.81 595
9320.72 635
9321.63 621
9322.54 589
9323.45 589
9324.36 612
9325.27 559
9326.18 605
9327.10 586
9328.01 632
9328.92 584
9329.83 667
9330.74 634
9331.65 579
9332.57 604
9333.48 608
9334.39 650
9335.30 652
9336.21 608
9337.12 576
9338.04 618
9338.95 584
9339.86 622
9340.77 610
9341.69 618
9342.60 590
9343.51 644
9344.42 598
9345.33 574
9346.25 629
9347.16 553
9348.07 618
9348.98 661
9349.90 645
9350.81 619
9351.72 617
9352.63 598
9353.55 646
9354.46 593
9355.37 570
9356.29 587
9357.20 661
9358.11 575
9359.02 605
9359.94 607
9360.85 592
9361.76 641
9362.68 599
9363.59 645
9364.50 634
9365.42 702
9366.33 627
9367.24 609
9368.16 597
9369.07 586
9369.98 602
9370.90 664
9371.81 605
9372.73 618
9373.64 632
9374.55 630
9375.47 625
9376.38 661
9377.29 642
9378.21 605
9379.12 657
9380.04 648
9380.95 629
9381.86 617
9382.78 657
9383.69 640
9384.61 662
9385.52 718
9386.44 740
9387.35 703
9388.26 764
9389.18 721
9390.09 793
9391.01 781
9391.92 731
9392.84 749
9393.75 741
9394.67 804
9395.58 825
9396.50 786
9397.41 772
9398.33 780
9399.24 749
9400.16 741
9401.07 662
9401.99 712
9402.90 670
9403.82 665
9404.73 675
9405.65 644
9406.56 651
9407.48 647
9408.39 685
9409.31 645
9410.22 691
9411.14 691
9412.06 653
9412.97 677
9413.89 668
9414.80 612
9415.72 656
9416.63 684
9417.55 678
9418.47 660
9419.38 666
9420.30 760
9421.21 718
9422.13 699
9423.05 675
9423.96 713
9424.88 686
9425.80 736
9426.71 694
9427.63 700
9428.54 667
9429.46 719
9430.38 761
9431.29 726
9432.21 711
9433.13 773
9434.04 798
9434.96 763
9435.88 783
9436.79 731
9437.71 758
9438.63 809
9439.55 807
9440.46 738
9441.38 756
9442.30 734
9443.21 733
9444.13 764
9445.05 702
9445.96 712
9446.88 755
9447.80 849
9448.72 827
9449.63 868
9450.55 859
9451.47 952
9452.39 963
9453.30 1004
9454.22 1027
9455.14 944
9456.06 975
9456.98 949
9457.89 857
9458.81 879
9459.73 843
9460.65 783
9461.57 802
9462.48 721
9463.40 745
9464.32 734
9465.24 760
9466.16 731
9467.07 732
9467.99 728
9468.91 704
9469.83 719
9470.75 723
9471.67 740
9472.58 759
9473.50 748
9474.42 778
9475.34 732
9476.26 689
9477.18 751
9478.10 790
9479.02 801
9479.93 764
9480.85 791
9481.77 815
9482.69 846
9483.61 792
9484.53 788
9485.45 785
9486.37 863
9487.29 815
9488.21 769
9489.13 757
9490.05 780
9490.97 795
9491.88 797
9492.80 765
9493.72 699
9494.64 780
9495.56 766
9496.48 769
9497.40 720
9498.32 790
9499.24 826
9500.16 781
9501.08 823
9502.00 751
9502.92 815
9503.84 770
9504.76 785
9505.68 796
9506.60 723
9507.52 825
9508.44 789
9509.36 801
9510.28 831
9511.20 805
9512.12 821
9513.05 881
9513.97 879
9514.89 878
9515.81 900
9516.73 934
9517.65 923
9518.57 926
9519.49 936
9520.41 905
9521.33 900
9522.25 1008
9523.17 927
9524.09 948
9525.02 896
9525.94 958
9526.86 954
9527.78 1070
9528.70 1207
9529.62 1271
9530.54 1352
9531.46 1485
9532.39 1592
9533.31 1590
9534.23 1574
9535.15 1575
9536.07 1554
9536.99 1414
9537.92 1275
9538.84 1156
9539.76 1071
9540.68 982
9541.60 982
9542.53 990
9543.45 944
9544.37 891
9545.29 859
9546.21 893
9547.14 890
9548.06 844
9548.98 832
9549.90 877
9550.82 823
9551.75 840
9552.67 825
9553.59 835
9554.51 835
9555.44 845
9556.36 908
9557.28 949
9558.21 884
9559.13 896
9560.05 946
9560.97 930
9561.90 877
9562.82 888
9563.74 868
9564.67 830
9565.59 888
9566.51 812
9567.43 789
9568.36 833
9569.28 864
9570.20 852
9571.13 809
9572.05 829
9572.97 883
9573.90 839
9574.82 791
9575.74 855
9576.67 840
9577.59 749
9578.52 767
9579.44 824
9580.36 815
9581.29 807
9582.21 765
9583.13 812
9584.06 806
9584.98 846
9585.91 813
9586.83 768
9587.76 838
9588.68 778
9589.60 802
9590.53 824
9591.45 838
9592.38 822
9593.30 861
9594.23 852
9595.15 802
9596.07 775
9597.00 825
9597.92 867
9598.85 851
9599.77 872
9600.70 904
9601.62 857
9602.55 864
9603.47 861
9604.40 836
9605.32 884
9606.25 900
9607.17 890
9608.10 874
9609.02 923
9609.95 922
9610.87 918
9611.80 879
9612.72 971
9613.65 968
9614.57 919
9615.50 951
9616.43 889
9617.35 897
9618.28 939
9619.20 999
9620.13 965
9621.05 914
9621.98 976
9622.91 943
9623.83 916
9624.76 970
9625.68 1008
9626.61 999
9627.54 1004
9628.46 1088
9629.39 1069
9630.31 1087
9631.24 1065
9632.17 1072
9633.09 1139
9634.02 1145
9634.95 1196
9635.87 1164
9636.80 1220
9637.72 1261
9638.65 1220
9639.58 1269
9640.50 1226
9641.43 1193
9642.36 1225
9643.28 1293
9644.21 1307
9645.14 1327
9646.07 1446
9646.99 1595
9647.92 1673
9648.85 1676
9649.77 1795
9650.70 1856
9651.63 1734
9652.56 1606
9653.48 1517
9654.41 1550
9655.34 1431
9656.26 1387
9657.19 1267
9658.12 1223
9659.05 1225
9659.98 1266
9660.90 1250
9661.83 1184
9662.76 1148
9663.69 1208
9664.61 1200
9665.54 1274
9666.47 1214
9667.40 1205
9668.33 1271
9669.25 1296
9670.18 1282
9671.11 1260
9672.04 1214
9672.97 1238
9673.89 1236
9674.82 1329
9675.75 1339
9676.68 1307
9677.61 1336
9678.54 1347
9679.47 1288
9680.39 1299
9681.32 1296
9682.25 1376
9683.18 1375
9684.11 1397
9685.04 1448
9685.97 1476
9686.90 1509
9687.82 1484
9688.75 1493
9689.68 1507
9690.61 1553
9691.54 1547
9692.47 1517
9693.40 1580
9694.33 1689
9695.26 1632
9696.19 1721
9697.12 1890
9698.05 1883
9698.98 1891
9699.90 1923
9700.83 2025
9701.76 2014
9702.69 1799
9703.62 1701
9704.55 1615
9705.48 1518
9706.41 1439
9707.34 1385
9708.27 1379
9709.20 1352
9710.13 1343
9711.06 1288
9711.99 1353
9712.92 1338
9713.85 1366
9714.78 1376
9715.71 1327
9716.64 1325
9717.57 1312
9718.50 1332
9719.44 1283
9720.37 1262
9721.30 1241
9722.23 1203
9723.16 1214
9724.09 1219
9725.02 1224
9725.95 1223
9726.88 1284
9727.81 1194
9728.74 1233
9729.67 1206
9730.60 1209
9731.54 1216
9732.47 1188
9733.40 1224
9734.33 1220
9735.26 1233
9736.19 1268
9737.12 1252
9738.05 1217
9738.99 1166
9739.92 1227
9740.85 1214
9741.78 1234
9742.71 1193
9743.64 1128
9744.57 1132
9745.51 1178
9746.44 1208
9747.37 1185
9748.30 1192
9749.23 1164
9750.17 1147
9751.10 1193
9752.03 1155
9752.96 1189
9753.89 1157
9754.83 1219
9755.76 1239
9756.69 1239
9757.62 1285
9758.56 1368
9759.49 1281
9760.42 1242
9761.35 1286
9762.29 1318
9763.22 1394
9764.15 1337
9765.08 1377
9766.02 1386
9766.95 1381
9767.88 1435
9768.81 1435
9769.75 1388
9770.68 1387
9771.61 1373
9772.55 1395
9773.48 1420
9774.41 1452
9775.35 1631
9776.28 1685
9777.21 1751
9778.14 1745
9779.08 1855
9780.01 1904
9780.94 2032
9781.88 1958
9782.81 1897
9783.75 1856
9784.68 1883
9785.61 1819
9786.55 1673
9787.48 1623
9788.41 1556
9789.35 1473
9790.28 1331
9791.22 1290
9792.15 1321
9793.08 1396
9794.02 1347
9794.95 1361
9795.89 1375
9796.82 1457
9797.75 1513
9798.69 1519
9799.62 1486
9800.56 1499
9801.49 1477
9802.43 1390
9803.36 1318
9804.29 1289
9805.23 1134
9806.16 1117
9807.10 1099
9808.03 1051
9808.97 1100
9809.90 1047
9810.84 1052
9811.77 1046
9812.71 1092
9813.64 1146
9814.58 1042
9815.51 994
9816.45 1040
9817.38 1075
9818.32 1071
9819.25 1036
9820.19 1060
9821.12 1037
9822.06 997
9822.99 1004
9823.93 1054
9824.87 1047
9825.80 973
9826.74 1033
9827.67 963
9828.61 931
9829.54 975
9830.48 979
9831.42 980
9832.35 968
9833.29 988
9834.22 1028
9835.16 984
9836.10 959
9837.03 1043
9837.97 1044
9838.90 1034
9839.84 1050
9840.78 1025
9841.71 1051
9842.65 1023
9843.59 1048
9844.52 999
9845.46 991
9846.40 943
9847.33 934
9848.27 998
9849.20 1041
9850.14 979
9851.08 966
9852.02 988
9852.95 1051
9853.89 957
9854.83 1048
9855.76 1064
9856.70 1047
9857.64 1056
9858.57 1110
9859.51 1172
9860.45 1135
9861.39 1115
9862.32 1058
9863.26 1011
9864.20 1026
9865.14 997
9866.07 1005
9867.01 993
9867.95 908
9868.89 966
9869.82 931
9870.76 996
9871.70 952
9872.64 960
9873.57 975
9874.51 930
9875.45 973
9876.39 1002
9877.33 976
9878.26 936
9879.20 933
9880.14 950
9881.08 936
9882.02 925
9882.96 869
9883.89 870
9884.83 896
9885.77 894
9886.71 897
9887.65 906
9888.59 894
9889.52 855
9890.46 866
9891.40 893
9892.34 839
9893.28 838
9894.22 898
9895.16 925
9896.10 854
9897.03 908
9897.97 903
9898.91 880
9899.85 906
9900.79 811
9901.73 828
9902.67 877
9903.61 873
9904.55 883
9905.49 886
9906.43 916
9907.37 970
9908.31 965
9909.25 940
9910.18 904
9911.12 904
9912.06 894
9913.00 996
9913.94 964
9914.88 953
9915.82 917
9916.76 920
9917.70 1000
9918.64 983
9919.58 1002
9920.52 1013
9921.46 1065
9922.40 1134
9923.34 1287
9924.28 1425
9925.22 1585
9926.16 1749
9927.10 1895
9928.05 1955
9928.99 1990
9929.93 1944
9930.87 1795
9931.81 1603
9932.75 1523
9933.69 1363
9934.63 1305
9935.57 1162
9936.51 995
9937.45 978
9938.39 940
9939.33 931
9940.27 955
9941.22 887
9942.16 876
9943.10 908
9944.04 897
9944.98 867
9945.92 832
9946.86 863
9947.80 816
9948.75 817
9949.69 831
9950.63 845
9951.57 846
9952.51 803
9953.45 826
9954.40 860
9955.34 835
9956.28 863
9957.22 789
9958.16 769
9959.10 810
9960.05 810
9960.99 827
9961.93 846
9962.87 856
9963.81 827
9964.76 824
9965.70 849
9966.64 863
9967.58 799
9968.53 780
9969.47 878
9970.41 851
9971.35 749
9972.30 749
9973.24 790
9974.18 766
9975.12 750
9976.07 705
9977.01 795
9977.95 742
9978.89 690
9979.84 709
9980.78 683
9981.72 728
9982.67 803
9983.61 772
9984.55 751
9985.50 731
9986.44 716
9987.38 688
9988.33 670
9989.27 710
9990.21 751
9991.16 752
9992.10 719
9993.04 712
9993.99 731
9994.93 722
9995.87 718
9996.82 701
9997.76 724
9998.70 724
9999.65 728
10000.59 763
10001.54 760
10002.48 739
10003.42 746
10004.37 755
10005.31 727
10006.26 810
10007.20 756
10008.14 742
10009.09 780
10010.03 764
10010.98 728
10011.92 733
10012.87 669
10013.81 682
10014.76 737
10015.70 661
10016.64 673
10017.59 688
10018.53 605
10019.48 652
10020.42 626
10021.37 662
10022.31 663
10023.26 704
10024.20 694
10025.15 679
10026.09 690
10027.04 631
10027.98 662
10028.93 684
10029.87 717
10030.82 609
10031.76 642
10032.71 612
10033.66 627
10034.60 697
10035.55 644
10036.49 633
10037.44 623
10038.38 640
10039.33 615
10040.27 612
10041.22 618
10042.17 674
10043.11 617
10044.06 625
10045.00 646
10045.95 657
10046.90 689
10047.84 636
10048.79 654
10049.73 646
10050.68 610
10051.63 619
10052.57 589
10053.52 664
10054.47 624
10055.41 695
10056.36 645
10057.31 613
10058.25 634
10059.20 649
10060.15 681
10061.09 627
10062.04 621
10062.99 663
10063.93 626
10064.88 605
10065.83 615
10066.77 642
10067.72 632
10068.67 644
10069.61 631
10070.56 645
10071.51 615
10072.46 603
10073.40 604
10074.35 634
10075.30 621
10076.25 634
10077.19 644
10078.14 622
10079.09 649
10080.04 615
10080.98 632
10081.93 571
10082.88 581
10083.83 634
10084.77 625
10085.72 573
10086.67 572
10087.62 590
10088.57 627
10089.51 553
10090.46 600
10091.41 569
10092.36 607
10093.31 596
10094.26 648
10095.20 622
10096.15 637
10097.10 610
10098.05 607
10099.00 567
10099.95 594
10100.89 581
10101.84 633
10102.79 602
10103.74 560
10104.69 551
10105.64 621
10106.59 578
10107.54 532
10108.49 554
10109.43 549
10110.38 570
10111.33 597
10112.28 580
10113.23 551
10114.18 565
10115.13 553
10116.08 573
10117.03 581
10117.98 599
10118.93 590
10119.88 574
10120.83 556
10121.78 506
10122.72 530
10123.67 540
10124.62 561
10125.57 585
10126.52 542
10127.47 527
10128.42 573
10129.37 542
10130.32 524
10131.27 529
10132.22 564
10133.17 538
10134.12 569
10135.07 559
10136.02 527
10136.97 599
10137.92 557
10138.88 578
10139.83 582
10140.78 620
10141.73 582
10142.68 588
10143.63 551
10144.58 584
10145.53 550
10146.48 587
10147.43 566
10148.38 579
10149.33 596
10150.28 553
10151.23 597
10152.19 587
10153.14 544
10154.09 526
10155.04 604
10155.99 591
10156.94 593
10157.89 553
10158.84 578
10159.80 568
10160.75 578
10161.70 566
10162.65 605
10163.60 602
10164.55 622
10165.50 622
10166.46 634
10167.41 586
10168.36 584
10169.31 608
10170.26 603
10171.21 579
10172.17 587
10173.12 632
10174.07 644
10175.02 606
10175.98 584
10176.93 605
10177.88 618
10178.83 607
10179.78 593
10180.74 611
10181.69 668
10182.64 641
10183.59 691
10184.55 613
10185.50 635
10186.45 583
10187.40 640
10188.36 665
10189.31 608
10190.26 640
10191.22 620
10192.17 643
10193.12 632
10194.07 633
10195.03 657
10195.98 640
10196.93 657
10197.89 614
10198.84 643
10199.79 664
10200.75 731
10201.70 714
10202.65 726
10203.61 701
10204.56 752
10205.51 766
10206.47 842
10207.42 847
10208.37 826
10209.33 776
10210.28 781
10211.24 729
10212.19 750
10213.14 667
10214.10 742
10215.05 629
10216.00 680
10216.96 628
10217.91 656
10218.87 685
10219.82 664
10220.78 688
10221.73 635
10222.68 607
10223.64 616
10224.59 650
10225.55 621
10226.50 630
10227.46 594
10228.41 610
10229.37 641
10230.32 658
10231.27 673
10232.23 699
10233.18 705
10234.14 793
10235.09 762
10236.05 813
10237.00 851
10237.96 872
10238.91 808
10239.87 757
10240.82 808
10241.78 715
10242.73 694
10243.69 637
10244.65 604
10245.60 623
10246.56 658
10247.51 587
10248.47 570
10249.42 559
10250.38 588
10251.33 591
10252.29 549
10253.25 577
10254.20 590
10255.16 640
10256.11 613
10257.07 522
10258.02 525
10258.98 556
10259.94 538
10260.89 519
10261.85 542
10262.81 543
10263.76 554
10264.72 529
10265.67 566
10266.63 549
10267.59 600
10268.54 583
10269.50 602
10270.46 604
10271.41 569
10272.37 554
10273.33 566
10274.28 546
10275.24 531
10276.20 529
10277.15 562
10278.11 542
10279.07 553
10280.02 547
10280.98 581
10281.94 541
10282.90 523
10283.85 597
10284.81 551
10285.77 546
10286.72 569
10287.68 593
10288.64 528
10289.60 553
10290.55 560
10291.51 523
10292.47 542
10293.43 565
10294.38 589
10295.34 530
10296.30 535
10297.26 538
10298.22 543
10299.17 603
10300.13 537
10301.09 511
10302.05 485
10303.01 504
10303.96 554
10304.92 536
10305.88 536
10306.84 567
10307.80 585
10308.75 567
10309.71 538
10310.67 530
10311.63 535
10312.59 571
10313.55 496
10314.51 525
10315.46 489
10316.42 483
10317.38 504
10318.34 521
10319.30 526
10320.26 507
10321.22 556
10322.18 547
10323.14 531
10324.09 510
10325.05 501
10326.01 569
10326.97 581
10327.93 545
10328.89 563
10329.85 575
10330.81 557
10331.77 527
10332.73 519
10333.69 529
10334.65 543
10335.61 534
10336.57 482
10337.53 520
10338.49 525
10339.45 522
10340.40 512
10341.36 535
10342.32 485
10343.28 542
10344.24 554
10345.20 513
10346.16 495
10347.12 511
10348.08 535
10349.05 539
10350.01 504
10350.97 484
10351.93 489
10352.89 494
10353.85 513
10354.81 494
10355.77 463
10356.73 454
10357.69 515
10358.65 508
10359.61 485
10360.57 464
10361.53 521
10362.49 492
10363.45 457
10364.41 483
10365.38 519
10366.34 478
10367.30 456
10368.26 472
10369.22 524
10370.18 509
10371.14 505
10372.10 484
10373.06 473
10374.03 464
10374.99 469
10375.95 499
10376.91 498
10377.87 491
10378.83 477
10379.80 477
10380.76 516
10381.72 437
10382.68 465
10383.64 483
10384.60 515
10385.57 472
10386.53 445
10387.49 503
10388.45 499
10389.41 484
10390.38 465
10391.34 488
10392.30 523
10393.26 522
10394.23 550
10395.19 501
10396.15 476
10397.11 504
10398.07 520
10399.04 539
10400.00 545
10400.96 505
10401.93 550
10402.89 557
10403.85 539
10404.81 557
10405.78 522
10406.74 541
10407.70 541
10408.67 587
10409.63 592
10410.59 550
10411.55 586
10412.52 641
10413.48 648
10414.44 623
10415.41 713
10416.37 763
10417.33 850
10418.30 838
10419.26 862
10420.22 875
10421.19 823
10422.15 820
10423.12 781
10424.08 773
10425.04 673
10426.01 606
10426.97 589
10427.93 551
10428.90 550
10429.86 536
10430.83 559
10431.79 501
10432.75 470
10433.72 525
10434.68 523
10435.65 492
10436.61 501
10437.58 484
10438.54 497
10439.50 496
10440.47 530
10441.43 507
10442.40 471
10443.36 520
10444.33 480
10445.29 501
10446.26 498
10447.22 482
10448.19 496
10449.15 466
10450.12 443
10451.08 498
10452.05 473
10453.01 497
10453.98 496
10454.94 476
10455.91 499
10456.87 488
10457.84 460
10458.80 461
10459.77 471
10460.73 502
10461.70 450
10462.66 452
10463.63 448
10464.59 457
10465.56 462
10466.53 442
10467.49 460
10468.46 422
10469.42 451
10470.39 479
10471.35 461
10472.32 446
10473.29 454
10474.25 430
10475.22 409
10476.18 421
10477.15 464
10478.12 480
10479.08 450
10480.05 445
10481.02 480
10481.98 513
10482.95 474
10483.91 480
10484.88 461
10485.85 452
10486.81 475
10487.78 469
10488.75 472
10489.71 462
10490.68 452
10491.65 483
10492.61 483
10493.58 510
10494.55 530
10495.52 477
10496.48 535
10497.45 464
10498.42 481
10499.38 513
10500.35 503
10501.32 495
10502.29 483
10503.25 493
10504.22 502
10505.19 486
10506.16 500
10507.12 430
10508.09 448
10509.06 459
10510.03 467
10510.99 453
10511.96 435
10512.93 437
10513.90 435
10514.87 461
10515.83 463
10516.80 484
10517.77 491
10518.74 485
10519.71 443
10520.67 478
10521.64 465
10522.61 432
10523.58 450
10524.55 433
10525.51 477
10526.48 448
10527.45 435
10528.42 453
10529.39 464
10530.36 428
10531.33 454
10532.29 496
10533.26 451
10534.23 425
10535.20 451
10536.17 437
10537.14 477
10538.11 482
10539.08 443
10540.05 479
10541.01 482
10541.98 509
10542.95 491
10543.92 497
10544.89 507
10545.86 503
10546.83 477
10547.80 445
10548.77 486
10549.74 474
10550.71 457
10551.68 418
10552.65 462
10553.62 494
10554.59 512
10555.56 468
10556.53 466
10557.50 503
10558.47 587
10559.44 571
10560.41 634
10561.38 615
10562.35 579
10563.32 643
10564.29 563
10565.26 543
10566.23 497
10567.20 516
10568.17 521
10569.14 492
10570.11 497
10571.08 514
10572.05 476
10573.02 506
10573.99 461
10574.96 501
10575.93 498
10576.90 506
10577.87 493
10578.84 458
10579.82 501
10580.79 476
10581.76 457
10582.73 449
10583.70 517
10584.67 493
10585.64 534
10586.61 520
10587.58 503
10588.56 509
10589.53 512
10590.50 525
10591.47 478
10592.44 527
10593.41 488
10594.38 512
10595.36 518
10596.33 493
10597.30 484
10598.27 460
10599.24 476
10600.21 468
10601.19 476
10602.16 451
10603.13 462
10604.10 464
10605.07 474
10606.05 439
10607.02 436
10607.99 423
10608.96 424
10609.93 427
10610.91 445
10611.88 467
10612.85 437
10613.82 490
10614.80 429
10615.77 434
10616.74 464
10617.71 464
10618.69 478
10619.66 486
10620.63 467
10621.61 442
10622.58 445
10623.55 455
10624.52 479
10625.50 468
10626.47 489
10627.44 486
10628.42 488
10629.39 464
10630.36 460
10631.34 454
10632.31 459
10633.28 500
10634.26 473
10635.23 514
10636.20 559
10637.18 579
10638.15 549
10639.12 554
10640.10 584
10641.07 542
10642.04 533
10643.02 511
10643.99 537
10644.97 503
10645.94 485
10646.91 513
10647.89 484
10648.86 495
10649.84 440
10650.81 445
10651.78 456
10652.76 461
10653.73 495
10654.71 484
10655.68 500
10656.66 475
10657.63 493
10658.60 484
10659.58 460
10660.55 474
10661.53 490
10662.50 522
10663.48 472
10664.45 487
10665.43 452
10666.40 482
10667.38 451
10668.35 487
10669.33 471
10670.30 441
10671.28 486
10672.25 454
10673.23 424
10674.20 445
10675.18 488
10676.15 480
10677.13 458
10678.10 440
10679.08 486
10680.05 508
10681.03 500
10682.01 480
10682.98 435
10683.96 453
10684.93 488
10685.91 526
10686.88 488
10687.86 418
10688.84 450
10689.81 468
10690.79 434
10691.76 443
10692.74 463
10693.72 442
10694.69 457
10695.67 432
10696.64 419
10697.62 412
10698.60 414
10699.57 469
10700.55 457
10701.53 460
10702.50 414
10703.48 434
10704.46 405
10705.43 427
10706.41 456
10707.39 445
10708.36 431
10709.34 403
10710.32 439
10711.29 416
10712.27 423
10713.25 457
10714.22 446
10715.20 454
10716.18 419
10717.16 446
10718.13 462
10719.11 416
10720.09 457
10721.07 457
10722.04 422
10723.02 428
10724.00 416
10724.98 407
10725.95 415
10726.93 434
10727.91 404
10728.89 426
10729.86 405
10730.84 416
10731.82 396
10732.80 396
10733.78 391
10734.75 425
10735.73 368
10736.71 390
10737.69 379
10738.67 384
10739.64 425
10740.62 410
10741.60 394
10742.58 423
10743.56 394
10744.54 401
10745.51 393
10746.49 396
10747.47 406
10748.45 427
10749.43 418
10750.41 418
10751.39 395
10752.36 392
10753.34 379
10754.32 414
10755.30 422
10756.28 375
10757.26 399
10758.24 435
10759.22 433
10760.20 431
10761.18 431
10762.15 392
10763.13 409
10764.11 443
10765.09 462
10766.07 418
10767.05 435
10768.03 399
10769.01 432
10769.99 401
10770.97 390
10771.95 385
10772.93 402
10773.91 415
10774.89 426
10775.87 411
10776.85 400
10777.83 416
10778.81 418
10779.79 401
10780.77 415
10781.75 391
10782.73 395
10783.71 377
10784.69 378
10785.67 427
10786.65 476
10787.63 405
10788.61 400
10789.59 410
10790.57 377
10791.55 402
10792.53 366
10793.51 443
10794.49 414
10795.47 387
10796.46 392
10797.44 385
10798.42 379
10799.40 370
10800.38 398
10801.36 377
10802.34 361
10803.32 374
10804.30 390
10805.28 395
10806.27 402
10807.25 368
10808.23 396
10809.21 389
10810.19 433
10811.17 448
10812.15 426
10813.14 412
10814.12 454
10815.10 408
10816.08 452
10817.06 437
10818.04 428
10819.03 435
10820.01 482
10820.99 428
10821.97 427
10822.95 431
10823.94 437
10824.92 452
10825.90 435
10826.88 402
10827.86 408
10828.85 407
10829.83 425
10830.81 436
10831.79 425
10832.78 431
10833.76 440
10834.74 484
10835.72 410
10836.71 361
10837.69 421
10838.67 434
10839.65 480
10840.64 435
10841.62 456
10842.60 439
10843.59 450
10844.57 440
10845.55 439
10846.54 447
10847.52 494
10848.50 505
10849.48 450
10850.47 410
10851.45 398
10852.43 416
10853.42 448
10854.40 481
10855.39 428
10856.37 487
10857.35 475
10858.34 456
10859.32 443
10860.30 429
10861.29 487
10862.27 462
10863.25 445
10864.24 443
10865.22 452
10866.21 432
10867.19 474
10868.17 478
10869.16 468
10870.14 459
10871.13 436
10872.11 426
10873.10 422
10874.08 452
10875.06 494
10876.05 472
10877.03 516
10878.02 446
10879.00 466
10879.99 493
10880.97 476
10881.96 469
10882.94 471
10883.93 512
10884.91 504
10885.89 517
10886.88 495
10887.86 513
10888.85 542
10889.83 511
10890.82 510
10891.80 487
10892.79 511
10893.78 506
10894.76 474
10895.75 463
10896.73 472
10897.72 499
10898.70 496
10899.69 476
10900.67 438
10901.66 460
10902.64 475
10903.63 473
10904.62 521
10905.60 543
10906.59 529
10907.57 501
10908.56 534
10909.54 564
10910.53 537
10911.52 522
10912.50 496
10913.49 548
10914.48 557
10915.46 554
10916.45 567
10917.43 568
10918.42 526
10919.41 515
10920.39 530
10921.38 516
10922.37 531
10923.35 581
10924.34 536
10925.33 517
10926.31 567
10927.30 570
10928.29 585
10929.27 587
10930.26 566
10931.25 565
10932.23 583
10933.22 591
10934.21 579
10935.19 614
10936.18 516
10937.17 601
10938.16 597
10939.14 545
10940.13 603
10941.12 631
10942.11 629
10943.09 620
10944.08 610
10945.07 619
10946.06 618
10947.04 565
10948.03 605
10949.02 637
10950.01 645
10950.99 661
10951.98 639
10952.97 702
10953.96 716
10954.95 772
10955.93 809
10956.92 749
10957.91 748
10958.90 785
10959.89 821
10960.87 836
10961.86 812
10962.85 754
10963.84 727
10964.83 722
10965.82 717
10966.81 715
10967.79 650
10968.78 648
10969.77 718
10970.76 705
10971.75 678
10972.74 619
10973.73 637
10974.71 694
10975.70 652
10976.69 624
10977.68 636
10978.67 639
10979.66 685
10980.65 712
10981.64 705
10982.63 686
10983.62 689
10984.61 675
10985.60 695
10986.58 657
10987.57 708
10988.56 729
10989.55 690
10990.54 695
10991.53 724
10992.52 818
10993.51 796
10994.50 861
10995.49 973
10996.48 1058
10997.47 1085
10998.46 1127
10999.45 1105
11000.44 1122
11001.43 1072
11002.42 1035
11003.41 990
11004.40 945
11005.39 828
11006.38 816
11007.37 737
11008.36 769
11009.35 620
11010.34 646
11011.33 682
11012.33 643
11013.32 632
11014.31 597
11015.30 563
11016.29 598
11017.28 575
11018.27 581
11019.26 633
11020.25 593
11021.24 545
11022.23 615
11023.22 579
11024.22 597
11025.21 562
11026.20 559
11027.19 562
11028.18 581
11029.17 570
11030.16 568
11031.15 532
11032.15 540
11033.14 546
11034.13 613
11035.12 579
11036.11 564
11037.10 575
11038.10 562
11039.09 555
11040.08 498
11041.07 531
11042.06 529
11043.06 542
11044.05 532
11045.04 541
11046.03 463
11047.02 499
11048.02 459
11049.01 500
11050.00 482
11050.99 454
11051.98 474
11052.98 492
11053.97 449
11054.96 463
11055.95 485
11056.95 478
11057.94 493
11058.93 525
11059.93 498
11060.92 504
11061.91 512
11062.90 475
11063.90 493
11064.89 449
11065.88 454
11066.88 476
11067.87 514
11068.86 517
11069.86 509
11070.85 487
11071.84 503
11072.83 505
11073.83 473
11074.82 487
11075.82 478
11076.81 477
11077.80 469
11078.80 507
11079.79 539
11080.78 510
11081.78 526
11082.77 505
11083.76 458
11084.76 493
11085.75 476
11086.75 478
11087.74 436
11088.73 459
11089.73 478
11090.72 463
11091.72 423
11092.71 460
11093.70 481
11094.70 460
11095.69 467
11096.69 441
11097.68 457
11098.68 469
11099.67 457
11100.67 482
11101.66 445
11102.65 432
11103.65 478
11104.64 526
11105.64 497
11106.63 439
11107.63 453
11108.62 437
11109.62 469
11110.61 399
11111.61 449
11112.60 513
11113.60 461
11114.59 440
11115.59 429
11116.58 454
11117.58 419
11118.57 433
11119.57 469
11120.57 471
11121.56 482
11122.56 451
11123.55 466
11124.55 442
11125.54 443
11126.54 485
11127.54 487
11128.53 463
11129.53 432
11130.52 457
11131.52 486
11132.51 477
11133.51 492
11134.51 459
11135.50 449
11136.50 445
11137.50 420
11138.49 443
11139.49 452
11140.48 420
11141.48 525
11142.48 503
11143.47 503
11144.47 432
11145.47 453
11146.46 479
11147.46 475
11148.46 466
11149.45 429
11150.45 448
11151.45 417
11152.44 433
11153.44 447
11154.44 438
11155.43 432
11156.43 430
11157.43 463
11158.43 431
11159.42 434
11160.42 402
11161.42 381
11162.41 440
11163.41 422
11164.41 432
11165.41 469
11166.40 436
11167.40 422
11168.40 476
11169.40 474
11170.39 442
11171.39 450
11172.39 417
11173.39 426
11174.39 416
11175.38 414
11176.38 435
11177.38 480
11178.38 475
11179.38 433
11180.37 411
11181.37 463
11182.37 453
11183.37 419
11184.37 413
11185.37 446
11186.36 414
11187.36 428
11188.36 417
11189.36 430
11190.36 418
11191.36 484
11192.35 421
11193.35 423
11194.35 410
11195.35 413
11196.35 423
11197.35 396
11198.35 428
11199.35 451
11200.35 439
11201.34 409
11202.34 408
11203.34 399
11204.34 416
11205.34 436
11206.34 426
11207.34 397
11208.34 420
11209.34 443
11210.34 463
11211.34 413
11212.34 388
11213.34 390
11214.34 420
11215.34 431
11216.34 442
11217.34 427
11218.34 416
11219.34 412
11220.34 394
11221.34 434
11222.34 416
11223.34 457
11224.34 430
11225.34 431
11226.34 444
11227.34 447
11228.34 451
11229.34 395
11230.34 454
11231.34 399
11232.34 399
11233.34 392
11234.34 422
11235.34 424
11236.34 417
11237.34 447
11238.34 455
11239.34 438
11240.34 451
11241.34 429
11242.34 427
11243.35 422
11244.35 392
11245.35 384
11246.35 396
11247.35 414
11248.35 424
11249.35 415
11250.35 427
11251.35 436
11252.36 431
11253.36 419
11254.36 416
11255.36 447
11256.36 404
11257.36 403
11258.37 433
11259.37 436
11260.37 426
11261.37 410
11262.37 432
11263.37 416
11264.38 439
11265.38 442
11266.38 444
11267.38 420
11268.38 422
11269.39 438
11270.39 489
11271.39 482
11272.39 412
11273.39 438
11274.40 481
11275.40 439
11276.40 519
11277.40 507
11278.41 498
11279.41 475
11280.41 466
11281.41 433
11282.42 436
11283.42 467
11284.42 455
11285.43 471
11286.43 429
11287.43 453
11288.43 420
11289.44 427
11290.44 437
11291.44 428
11292.45 423
11293.45 462
11294.45 441
11295.46 395
11296.46 447
11297.46 451
11298.47 465
11299.47 436
11300.47 487
11301.48 418
11302.48 414
11303.48 456
11304.49 493
11305.49 410
11306.49 467
11307.50 501
11308.50 494
11309.51 510
11310.51 517
11311.51 481
11312.52 492
11313.52 503
11314.53 489
11315.53 530
11316.53 474
11317.54 470
11318.54 494
11319.55 474
11320.55 440
11321.56 430
11322.56 439
11323.57 464
11324.57 421
11325.57 404
11326.58 462
11327.58 397
11328.59 433
11329.59 459
11330.60 470
11331.60 452
11332.61 409
11333.61 451
11334.62 463
11335.62 436
11336.63 456
11337.63 519
11338.64 474
11339.64 510
11340.65 492
11341.65 465
11342.66 474
11343.66 447
11344.67 442
11345.68 459
11346.68 435
11347.69 426
11348.69 461
11349.70 423
11350.70 418
11351.71 443
11352.72 382
11353.72 391
11354.73 403
11355.73 422
11356.74 413
11357.75 388
11358.75 408
11359.76 394
11360.76 408
11361.77 435
11362.78 390
11363.78 379
11364.79 394
11365.80 422
11366.80 403
11367.81 392
11368.81 404
11369.82 403
11370.83 392
11371.83 403
11372.84 402
11373.85 388
11374.85 438
11375.86 423
11376.87 384
11377.88 400
11378.88 418
11379.89 452
11380.90 432
11381.90 419
11382.91 427
11383.92 420
11384.92 418
11385.93 421
11386.94 435
11387.95 422
11388.95 423
11389.96 366
11390.97 407
11391.98 386
11392.98 389
11393.99 393
11395.00 391
11396.01 385
11397.02 403
11398.02 465
11399.03 374
11400.04 349
11401.05 396
11402.05 395
11403.06 356
11404.07 408
11405.08 415
11406.09 410
11407.10 406
11408.10 401
11409.11 399
11410.12 417
11411.13 406
11412.14 448
11413.15 399
11414.15 392
11415.16 354
11416.17 396
11417.18 426
11418.19 407
11419.20 385
11420.21 401
11421.22 429
11422.22 382
11423.23 380
11424.24 417
11425.25 412
11426.26 372
11427.27 396
11428.28 400
11429.29 403
11430.30 373
11431.31 395
11432.32 394
11433.32 355
11434.33 381
11435.34 388
11436.35 397
11437.36 385
11438.37 406
11439.38 386
11440.39 383
11441.40 389
11442.41 433
11443.42 415
11444.43 374
11445.44 351
11446.45 395
11447.46 420
11448.47 394
11449.48 383
11450.49 410
11451.50 405
11452.51 394
11453.52 397
11454.53 413
11455.54 425
11456.55 377
11457.56 393
11458.57 396
11459.58 364
11460.59 394
11461.61 423
11462.62 422
11463.63 419
11464.64 410
11465.65 394
11466.66 404
11467.67 417
11468.68 411
11469.69 389
11470.70 369
11471.71 368
11472.73 383
11473.74 402
11474.75 410
11475.76 421
11476.77 417
11477.78 396
11478.79 395
11479.80 421
11480.82 405
11481.83 392
11482.84 422
11483.85 433
11484.86 414
11485.87 421
11486.89 386
11487.90 415
11488.91 431
11489.92 444
11490.93 418
11491.95 398
11492.96 385
11493.97 345
11494.98 408
11495.99 407
11497.01 368
11498.02 395
11499.03 370
11500.04 402
11501.05 353
11502.07 402
11503.08 395
11504.09 399
11505.10 384
11506.12 403
11507.13 387
11508.14 393
11509.16 397
11510.17 396
11511.18 431
11512.19 409
11513.21 367
11514.22 425
11515.23 464
11516.25 406
11517.26 381
11518.27 396
11519.29 405
11520.30 454
11521.31 391
11522.33 410
11523.34 401
11524.35 410
11525.37 388
11526.38 404
11527.39 380
11528.41 397
11529.42 446
11530.43 429
11531.45 414
11532.46 443
11533.47 440
11534.49 423
11535.50 380
11536.52 387
11537.53 413
11538.54 400
11539.56 408
11540.57 446
11541.59 431
11542.60 409
11543.61 412
11544.63 438
11545.64 420
11546.66 416
11547.67 428
11548.69 493
11549.70 448
11550.72 456
11551.73 464
11552.75 469
11553.76 450
11554.77 462
11555.79 488
11556.80 475
11557.82 456
11558.83 472
11559.85 481
11560.86 482
11561.88 482
11562.89 475
11563.91 519
11564.92 509
11565.94 518
11566.95 524
11567.97 499
11568.99 476
11570.00 492
11571.02 522
11572.03 543
11573.05 497
11574.06 555
11575.08 570
11576.09 552
11577.11 594
11578.13 631
11579.14 641
11580.16 625
11581.17 615
11582.19 657
11583.21 645
11584.22 636
11585.24 670
11586.25 627
11587.27 702
11588.29 692
11589.30 744
11590.32 774
11591.33 784
11592.35 859
11593.37 908
11594.38 987
11595.40 1099
11596.42 1204
11597.43 1246
11598.45 1347
11599.47 1307
11600.48 1262
11601.50 1133
11602.52 1096
11603.53 1050
11604.55 964
11605.57 863
11606.59 747
11607.60 652
11608.62 633
11609.64 577
11610.65 565
11611.67 609
11612.69 593
11613.71 595
11614.72 534
11615.74 553
11616.76 523
11617.78 561
11618.79 518
11619.81 488
11620.83 514
11621.85 506
11622.86 501
11623.88 494
11624.90 510
11625.92 489
11626.94 533
11627.95 466
11628.97 496
11629.99 486
11631.01 509
11632.03 517
11633.04 523
11634.06 478
11635.08 491
11636.10 502
11637.12 510
11638.14 478
11639.15 506
11640.17 524
11641.19 500
11642.21 469
11643.23 442
11644.25 451
11645.27 451
11646.28 459
11647.30 384
11648.32 446
11649.34 448
11650.36 459
11651.38 456
11652.40 437
11653.42 466
11654.44 484
11655.45 445
11656.47 433
11657.49 456
11658.51 481
11659.53 483
11660.55 430
11661.57 412
11662.59 429
11663.61 465
11664.63 473
11665.65 447
11666.67 462
11667.69 462
11668.71 453
11669.73 477
11670.75 454
11671.77 481
11672.79 461
11673.81 488
11674.83 450
11675.85 479
11676.87 473
11677.89 527
11678.91 494
11679.93 470
11680.95 492
11681.97 444
11682.99 451
11684.01 475
11685.03 430
11686.05 429
11687.07 442
11688.09 426
11689.11 456
11690.13 436
11691.15 422
11692.17 427
11693.20 405
11694.22 416
11695.24 442
11696.26 429
11697.28 399
11698.30 447
11699.32 457
11700.34 461
11701.36 404
11702.38 407
11703.41 421
11704.43 415
11705.45 393
11706.47 403
11707.49 421
11708.51 416
11709.53 393
11710.56 426
11711.58 427
11712.60 425
11713.62 376
11714.64 412
11715.66 403
11716.69 391
11717.71 419
11718.73 403
11719.75 386
11720.77 391
11721.80 407
11722.82 402
11723.84 440
11724.86 418
11725.88 396
11726.91 429
11727.93 412
11728.95 432
11729.97 414
11731.00 404
11732.02 368
11733.04 349
11734.06 414
11735.09 419
11736.11 364
11737.13 415
11738.16 419
11739.18 386
11740.20 354
11741.22 404
11742.25 395
11743.27 414
11744.29 384
11745.32 405
11746.34 450
11747.36 408
11748.39 425
11749.41 411
11750.43 423
11751.46 379
11752.48 379
11753.50 395
11754.53 382
11755.55 386
11756.57 372
11757.60 396
11758.62 362
11759.64 363
11760.67 350
11761.69 377
11762.72 376
11763.74 357
11764.76 367
11765.79 388
11766.81 369
11767.84 394
11768.86 372
11769.88 380
11770.91 346
11771.93 360
11772.96 338
11773.98 359
11775.01 401
11776.03 404
11777.05 355
11778.08 389
11779.10 373
11780.13 403
11781.15 380
11782.18 348
11783.20 349
11784.23 305
11785.25 351
11786.28 370
11787.30 345
11788.33 399
11789.35 386
11790.38 378
11791.40 377
11792.43 392
11793.45 402
11794.48 384
11795.50 423
11796.53 365
11797.55 378
11798.58 416
11799.60 377
11800.63 409
11801.65 381
11802.68 369
11803.71 350
11804.73 368
11805.76 376
11806.78 360
11807.81 419
11808.84 388
11809.86 370
11810.89 375
11811.91 393
11812.94 367
11813.97 422
11814.99 416
11816.02 427
11817.04 389
11818.07 385
11819.10 391
11820.12 373
11821.15 399
11822.18 405
11823.20 399
11824.23 380
11825.25 383
11826.28 401
11827.31 362
11828.33 414
11829.36 400
11830.39 394
11831.42 415
11832.44 367
11833.47 371
11834.50 367
11835.52 371
11836.55 374
11837.58 384
11838.60 380
11839.63 364
11840.66 353
11841.69 378
11842.71 397
11843.74 373
11844.77 329
11845.80 358
11846.82 370
11847.85 345
11848.88 362
11849.91 370
11850.93 343
11851.96 346
11852.99 352
11854.02 357
11855.05 378
11856.07 347
11857.10 382
11858.13 395
11859.16 375
11860.19 366
11861.21 410
11862.24 386
11863.27 385
11864.30 368
11865.33 355
11866.35 408
11867.38 385
11868.41 417
11869.44 403
11870.47 391
11871.50 359
11872.53 392
11873.55 372
11874.58 383
11875.61 386
11876.64 353
11877.67 386
11878.70 402
11879.73 396
11880.76 403
11881.79 392
11882.81 403
11883.84 379
11884.87 370
11885.90 381
11886.93 395
11887.96 408
11888.99 417
11890.02 404
11891.05 421
11892.08 453
11893.11 480
11894.14 419
11895.17 376
11896.20 422
11897.23 443
11898.26 474
11899.29 465
11900.32 421
11901.35 441
11902.38 447
11903.41 469
11904.44 435
11905.47 451
11906.50 445
11907.53 428
11908.56 393
11909.59 413
11910.62 396
11911.65 417
11912.68 440
11913.71 458
11914.74 449
11915.77 403
11916.80 413
11917.83 398
11918.86 453
11919.89 376
11920.92 433
11921.95 420
11922.98 393
11924.01 416
11925.05 429
11926.08 462
11927.11 488
11928.14 500
11929.17 486
11930.20 450
11931.23 486
11932.26 502
11933.29 463
11934.33 537
11935.36 480
11936.39 479
11937.42 480
11938.45 462
11939.48 419
11940.51 403
11941.55 425
11942.58 458
11943.61 430
11944.64 401
11945.67 382
11946.70 380
11947.74 366
11948.77 365
11949.80 376
11950.83 391
11951.86 414
11952.90 380
11953.93 333
11954.96 364
11955.99 363
11957.03 370
11958.06 386
11959.09 372
11960.12 367
11961.16 332
11962.19 361
11963.22 397
11964.25 371
11965.29 362
11966.32 422
11967.35 402
11968.38 418
11969.42 388
11970.45 377
11971.48 428
11972.52 364
11973.55 358
11974.58 363
11975.61 411
11976.65 412
11977.68 379
11978.71 370
11979.75 370
11980.78 360
11981.81 361
11982.85 368
11983.88 374
11984.91 356
11985.95 390
11986.98 384
11988.02 405
11989.05 376
11990.08 389
11991.12 417
11992.15 372
11993.18 333
11994.22 374
11995.25 393
11996.29 416
11997.32 391
11998.35 392
11999.39 367
12000.42 395
12001.46 375
12002.49 403
12003.53 406
12004.56 379
12005.59 372
12006.63 412
12007.66 411
12008.70 392
12009.73 439
12010.77 447
12011.80 428
12012.84 367
12013.87 400
12014.91 395
12015.94 408
12016.98 400
12018.01 399
12019.05 369
12020.08 397
12021.12 406
12022.15 451
12023.19 387
12024.22 375
12025.26 402
12026.29 387
12027.33 376
12028.36 380
12029.40 385
12030.43 396
12031.47 410
12032.50 388
12033.54 420
12034.58 370
12035.61 386
12036.65 380
12037.68 358
12038.72 379
12039.75 391
12040.79 403
12041.83 418
12042.86 417
12043.90 382
12044.93 416
12045.97 383
12047.01 392
12048.04 337
12049.08 382
12050.12 346
12051.15 352
12052.19 393
12053.22 364
12054.26 384
12055.30 380
12056.33 394
12057.37 368
12058.41 379
12059.44 372
12060.48 385
12061.52 367
12062.55 357
12063.59 403
12064.63 394
12065.67 332
12066.70 353
12067.74 401
12068.78 369
12069.81 363
12070.85 383
12071.89 406
12072.93 391
12073.96 386
12075.00 372
12076.04 381
12077.08 383
12078.11 414
12079.15 361
12080.19 401
12081.23 412
12082.26 376
12083.30 381
12084.34 413
12085.38 401
12086.41 390
12087.45 411
12088.49 386
12089.53 356
12090.57 348
12091.60 413
12092.64 397
12093.68 413
12094.72 395
12095.76 419
12096.80 387
12097.83 409
12098.87 427
12099.91 405
12100.95 422
12101.99 458
12103.03 448
12104.07 421
12105.10 405
12106.14 429
12107.18 400
12108.22 403
12109.26 359
12110.30 380
12111.34 415
12112.38 356
12113.42 366
12114.45 385
12115.49 380
12116.53 323
12117.57 353
12118.61 336
12119.65 328
12120.69 373
12121.73 374
12122.77 361
12123.81 336
12124.85 335
12125.89 363
12126.93 404
12127.97 340
12129.01 332
12130.05 351
12131.09 354
12132.13 355
12133.17 342
12134.21 344
12135.25 355
12136.29 329
12137.33 350
12138.37 354
12139.41 339
12140.45 327
12141.49 344
12142.53 371
12143.57 335
12144.61 323
12145.65 328
12146.69 385
12147.73 373
12148.77 325
12149.81 338
12150.85 306
12151.89 363
12152.93 353
12153.97 322
12155.01 344
12156.05 330
12157.10 359
12158.14 393
12159.18 365
12160.22 372
12161.26 365
12162.30 328
12163.34 311
12164.38 316
12165.42 340
12166.47 371
12167.51 330
12168.55 369
12169.59 343
12170.63 319
12171.67 357
12172.71 363
12173.76 305
12174.80 319
12175.84 338
12176.88 363
12177.92 364
12178.96 327
12180.01 346
12181.05 372
12182.09 353
12183.13 308
12184.17 344
12185.22 339
12186.26 356
12187.30 353
12188.34 336
12189.39 335
12190.43 366
12191.47 330
12192.51 340
12193.56 321
12194.60 320
12195.64 332
12196.68 301
12197.73 317
12198.77 327
12199.81 362
12200.85 362
12201.90 326
12202.94 309
12203.98 317
12205.03 321
12206.07 325
12207.11 366
12208.16 356
12209.20 356
12210.24 349
12211.28 388
12212.33 322
12213.37 339
12214.41 347
12215.46 364
12216.50 334
12217.55 368
12218.59 375
12219.63 362
12220.68 374
12221.72 342
12222.76 391
12223.81 396
12224.85 376
12225.89 399
12226.94 348
12227.98 342
12229.03 382
12230.07 368
12231.11 355
12232.16 351
12233.20 371
12234.25 367
12235.29 371
12236.34 358
12237.38 377
12238.42 352
12239.47 350
12240.51 334
12241.56 343
12242.60 326
12243.65 343
12244.69 333
12245.74 317
12246.78 382
12247.83 368
12248.87 343
12249.92 324
12250.96 328
12252.01 349
12253.05 329
12254.10 344
12255.14 344
12256.19 304
12257.23 310
12258.28 338
12259.32 356
12260.37 327
12261.41 313
12262.46 330
12263.50 335
12264.55 356
12265.59 332
12266.64 346
12267.69 343
12268.73 306
12269.78 311
12270.82 314
12271.87 331
12272.92 357
12273.96 355
12275.01 296
12276.05 331
12277.10 304
12278.15 328
12279.19 339
12280.24 312
12281.28 297
12282.33 317
12283.38 345
12284.42 345
12285.47 326
12286.52 310
12287.56 302
12288.61 317
12289.66 330
12290.70 323
12291.75 271
12292.80 309
12293.84 321
12294.89 316
12295.94 318
12296.98 277
12298.03 333
12299.08 341
12300.12 347
12301.17 341
12302.22 357
12303.27 343
12304.31 314
12305.36 302
12306.41 314
12307.45 337
12308.50 324
12309.55 347
12310.60 290
12311.64 311
12312.69 306
12313.74 295
12314.79 292
12315.83 316
12316.88 292
12317.93 325
12318.98 321
12320.03 308
12321.07 281
12322.12 297
12323.17 302
12324.22 284
12325.27 322
12326.31 328
12327.36 347
12328.41 300
12329.46 284
12330.51 301
12331.56 322
12332.60 295
12333.65 295
12334.70 337
12335.75 317
12336.80 304
12337.85 312
12338.90 294
12339.94 314
12340.99 360
12342.04 336
12343.09 318
12344.14 308
12345.19 312
12346.24 302
12347.29 328
12348.34 283
12349.38 345
12350.43 300
12351.48 326
12352.53 304
12353.58 302
12354.63 323
12355.68 316
12356.73 328
12357.78 321
12358.83 309
12359.88 303
12360.93 333
12361.98 305
12363.03 299
12364.08 283
12365.13 273
12366.18 304
12367.23 305
12368.28 306
12369.33 302
12370.38 331
12371.43 332
12372.48 304
12373.53 339
12374.58 342
12375.63 328
12376.68 354
12377.73 296
12378.78 304
12379.83 299
12380.88 355
12381.93 313
12382.98 315
12384.03 333
12385.08 280
12386.13 312
12387.18 301
12388.23 296
12389.29 339
12390.34 339
12391.39 299
12392.44 303
12393.49 330
12394.54 327
12395.59 289
12396.64 304
12397.69 314
12398.74 346
12399.80 288
12400.85 312
12401.90 330
12402.95 341
12404.00 312
12405.05 341
12406.10 297
12407.16 321
12408.21 326
12409.26 330
12410.31 337
12411.36 274
12412.42 318
12413.47 352
12414.52 339
12415.57 359
12416.62 326
12417.67 347
12418.73 355
12419.78 358
12420.83 318
12421.88 331
12422.94 310
12423.99 352
12425.04 338
12426.09 330
12427.15 354
12428.20 330
12429.25 357
12430.30 338
12431.36 333
12432.41 349
12433.46 356
12434.51 325
12435.57 360
12436.62 328
12437.67 325
12438.73 349
12439.78 339
12440.83 341
12441.88 337
12442.94 315
12443.99 348
12445.04 338
12446.10 342
12447.15 364
12448.20 344
12449.26 323
12450.31 347
12451.36 390
12452.42 355
12453.47 367
12454.52 360
12455.58 350
12456.63 343
12457.69 362
12458.74 326
12459.79 373
12460.85 379
12461.90 371
12462.96 351
12464.01 375
12465.06 394
12466.12 419
12467.17 400
12468.23 374
12469.28 347
12470.33 402
12471.39 423
12472.44 424
12473.50 424
12474.55 404
12475.61 438
12476.66 441
12477.72 448
12478.77 444
12479.82 455
12480.88 492
12481.93 488
12482.99 498
12484.04 514
12485.10 496
12486.15 561
12487.21 615
12488.26 648
12489.32 715
12490.37 773
12491.43 832
12492.48 814
12493.54 902
12494.59 902
12495.65 873
12496.71 879
12497.76 875
12498.82 757
12499.87 685
12500.93 649
12501.98 568
12503.04 528
12504.09 532
12505.15 504
12506.21 485
12507.26 441
12508.32 411
12509.37 427
12510.43 436
12511.49 468
12512.54 431
12513.60 405
12514.65 394
12515.71 424
12516.77 414
12517.82 401
12518.88 400
12519.94 370
12520.99 369
12522.05 362
12523.11 395
12524.16 398
12525.22 376
12526.27 381
12527.33 384
12528.39 407
12529.45 390
12530.50 383
12531.56 403
12532.62 382
12533.67 398
12534.73 414
12535.79 406
12536.84 401
12537.90 367
12538.96 386
12540.02 400
12541.07 359
12542.13 378
12543.19 399
12544.24 346
12545.30 356
12546.36 357
12547.42 400
12548.47 381
12549.53 390
12550.59 415
12551.65 418
12552.71 422
12553.76 391
12554.82 393
12555.88 410
12556.94 382
12558.00 374
12559.05 426
12560.11 436
12561.17 393
12562.23 466
12563.29 428
12564.34 454
12565.40 434
12566.46 506
12567.52 493
12568.58 540
12569.64 548
12570.69 615
12571.75 581
12572.81 586
12573.87 586
12574.93 638
12575.99 635
12577.05 645
12578.11 555
12579.16 556
12580.22 583
12581.28 539
12582.34 483
12583.40 518
12584.46 481
12585.52 455
12586.58 494
12587.64 414
12588.70 440
12589.76 440
12590.81 485
12591.87 441
12592.93 430
12593.99 456
12595.05 409
12596.11 411
12597.17 389
12598.23 421
12599.29 407
12600.35 387
12601.41 361
12602.47 421
12603.53 398
12604.59 410
12605.65 378
12606.71 398
12607.77 403
12608.83 353
12609.89 385
12610.95 373
12612.01 399
12613.07 379
12614.13 381
12615.19 370
12616.25 342
12617.31 351
12618.37 394
12619.43 392
12620.50 364
12621.56 391
12622.62 388
12623.68 362
12624.74 328
12625.80 343
12626.86 351
12627.92 348
12628.98 354
12630.04 325
12631.10 349
12632.17 340
12633.23 322
12634.29 343
12635.35 321
12636.41 381
12637.47 356
12638.53 330
12639.59 343
12640.66 359
12641.72 365
12642.78 404
12643.84 365
12644.90 363
12645.96 387
12647.03 365
12648.09 352
12649.15 367
12650.21 361
12651.27 448
12652.34 428
12653.40 394
12654.46 374
12655.52 353
12656.58 418
12657.65 435
12658.71 409
12659.77 358
12660.83 369
12661.89 406
12662.96 379
12664.02 373
12665.08 356
12666.14 387
12667.21 374
12668.27 361
12669.33 349
12670.40 360
12671.46 380
12672.52 401
12673.58 355
12674.65 340
12675.71 333
12676.77 328
12677.84 358
12678.90 321
12679.96 312
12681.02 343
12682.09 342
12683.15 323
12684.21 342
12685.28 380
12686.34 340
12687.40 297
12688.47 350
12689.53 338
12690.60 339
12691.66 362
12692.72 364
12693.79 351
12694.85 350
12695.91 347
12696.98 386
12698.04 364
12699.11 337
12700.17 354
12701.23 345
12702.30 358
12703.36 325
12704.43 326
12705.49 348
12706.55 342
12707.62 316
12708.68 330
12709.75 299
12710.81 286
12711.88 335
12712.94 327
12714.01 313
12715.07 290
12716.13 292
12717.20 317
12718.26 333
12719.33 307
12720.39 306
12721.46 337
12722.52 334
12723.59 292
12724.65 297
12725.72 317
12726.78 330
12727.85 294
12728.91 295
12729.98 299
12731.04 299
12732.11 296
12733.18 324
12734.24 326
12735.31 316
12736.37 325
12737.44 318
12738.50 334
12739.57 306
12740.63 281
12741.70 286
12742.77 323
12743.83 306
12744.90 294
12745.96 300
12747.03 327
12748.09 315
12749.16 286
12750.23 300
12751.29 324
12752.36 330
12753.43 278
12754.49 275
12755.56 271
12756.62 274
12757.69 312
12758.76 309
12759.82 284
12760.89 242
12761.96 245
12763.02 260
12764.09 258
12765.16 235
12766.22 275
12767.29 290
12768.36 282
12769.42 253
12770.49 281
12771.56 287
12772.62 262
12773.69 289
12774.76 291
12775.83 263
12776.89 280
12777.96 292
12779.03 270
12780.10 251
12781.16 289
12782.23 277
12783.30 257
12784.37 293
12785.43 266
12786.50 265
12787.57 287
12788.64 265
12789.70 255
12790.77 255
12791.84 265
12792.91 268
12793.97 272
12795.04 257
12796.11 279
12797.18 257
12798.25 272
12799.31 288
12800.38 288
12801.45 296
12802.52 271
12803.59 275
12804.66 264
12805.72 269
12806.79 265
12807.86 249
12808.93 277
12810.00 289
12811.07 242
12812.14 299
12813.20 262
12814.27 262
12815.34 259
12816.41 258
12817.48 266
12818.55 267
12819.62 226
12820.69 245
12821.76 252
12822.83 236
12823.89 267
12824.96 267
12826.03 235
12827.10 247
12828.17 239
12829.24 244
12830.31 285
12831.38 264
12832.45 264
12833.52 274
12834.59 262
12835.66 257
12836.73 250
12837.80 245
12838.87 239
12839.94 269
12841.01 249
12842.08 261
12843.15 277
12844.22 265
12845.29 247
12846.36 237
12847.43 254
12848.50 229
12849.57 231
12850.64 250
12851.71 252
12852.78 241
12853.85 247
12854.92 266
12855.99 253
12857.06 238
12858.13 271
12859.20 246
12860.27 252
12861.34 226
12862.41 223
12863.48 241
12864.56 233
12865.63 246
12866.70 269
12867.77 236
12868.84 237
12869.91 250
12870.98 252
12872.05 246
12873.12 251
12874.20 259
12875.27 229
12876.34 247
12877.41 212
12878.48 239
12879.55 249
12880.62 260
12881.70 252
12882.77 238
12883.84 237
12884.91 237
12885.98 251
12887.05 243
12888.13 233
12889.20 224
12890.27 251
12891.34 290
12892.41 262
12893.49 239
12894.56 242
12895.63 224
12896.70 236
12897.77 242
12898.85 251
12899.92 228
12900.99 236
12902.06 220
12903.14 233
12904.21 257
12905.28 232
12906.35 234
12907.43 225
12908.50 231
12909.57 263
12910.64 241
12911.72 245
12912.79 273
12913.86 257
12914.94 242
12916.01 221
12917.08 235
12918.16 265
12919.23 248
12920.30 255
12921.37 219
12922.45 232
12923.52 229
12924.59 248
12925.67 270
12926.74 263
12927.82 246
12928.89 229
12929.96 265
12931.04 260
12932.11 235
12933.18 214
12934.26 266
12935.33 281
12936.40 248
12937.48 261
12938.55 265
12939.63 263
12940.70 278
12941.77 286
12942.85 268
12943.92 241
12945.00 240
12946.07 240
12947.15 251
12948.22 258
12949.29 235
12950.37 255
12951.44 247
12952.52 249
12953.59 256
12954.67 251
12955.74 236
12956.82 240
12957.89 216
12958.97 253
12960.04 249
12961.12 209
12962.19 239
12963.27 253
12964.34 260
12965.42 250
12966.49 255
12967.57 243
12968.64 250
12969.72 248
12970.79 261
12971.87 256
12972.94 250
12974.02 263
12975.09 275
12976.17 297
12977.24 242
12978.32 264
12979.40 247
12980.47 276
12981.55 263
12982.62 269
12983.70 285
12984.77 263
12985.85 250
12986.93 266
12988.00 257
12989.08 266
12990.15 280
12991.23 285
12992.31 257
12993.38 263
12994.46 294
12995.54 286
12996.61 259
12997.69 255
12998.76 256
12999.84 282
13000.92 302
13001.99 278
13003.07 277
13004.15 273
13005.22 288
13006.30 300
13007.38 322
13008.45 283
13009.53 311
13010.61 305
13011.69 321
13012.76 298
13013.84 281
13014.92 302
13015.99 292
13017.07 282
13018.15 291
13019.23 281
13020.30 271
13021.38 298
13022.46 330
13023.54 310
13024.61 311
13025.69 299
13026.77 308
13027.85 319
13028.92 318
13030.00 285
13031.08 316
13032.16 344
13033.23 301
13034.31 265
13035.39 307
13036.47 273
13037.55 316
13038.62 285
13039.70 286
13040.78 277
13041.86 326
13042.94 346
13044.02 323
13045.09 285
13046.17 285
13047.25 293
13048.33 290
13049.41 304
13050.49 270
13051.57 297
13052.64 302
13053.72 305
13054.80 277
13055.88 288
13056.96 291
13058.04 278
13059.12 278
13060.20 270
13061.27 240
13062.35 253
13063.43 256
13064.51 279
13065.59 269
13066.67 265
13067.75 272
13068.83 303
13069.91 256
13070.99 238
13072.07 263
13073.15 251
13074.23 276
13075.31 282
13076.39 255
13077.47 260
13078.55 265
13079.63 268
13080.71 288
13081.79 259
13082.86 252
13083.94 260
13085.02 241
13086.11 241
13087.19 233
13088.27 270
13089.35 246
13090.43 261
13091.51 287
13092.59 271
13093.67 252
13094.75 248
13095.83 236
13096.91 231
13097.99 255
13099.07 254
13100.15 246
13101.23 226
13102.31 245
13103.39 229
13104.47 239
13105.55 265
13106.63 251
13107.72 241
13108.80 240
13109.88 237
13110.96 249
13112.04 270
13113.12 268
13114.20 258
13115.28 249
13116.37 247
13117.45 230
13118.53 258
13119.61 258
13120.69 270
13121.77 238
13122.85 231
13123.94 260
13125.02 243
13126.10 248
13127.18 229
13128.26 241
13129.34 233
13130.43 221
13131.51 276
13132.59 256
13133.67 241
13134.75 257
13135.84 241
13136.92 243
13138.00 234
13139.08 219
13140.17 230
13141.25 241
13142.33 239
13143.41 250
13144.49 256
13145.58 259
13146.66 245
13147.74 243
13148.83 264
13149.91 241
13150.99 240
13152.07 251
13153.16 265
13154.24 242
13155.32 262
13156.41 232
13157.49 242
13158.57 285
13159.65 287
13160.74 233
13161.82 237
13162.90 222
13163.99 228
13165.07 265
13166.15 240
13167.24 284
13168.32 284
13169.40 247
13170.49 214
13171.57 248
13172.66 279
13173.74 231
13174.82 252
13175.91 227
13176.99 252
13178.07 263
13179.16 229
13180.24 227
13181.33 266
13182.41 235
13183.49 241
13184.58 249
13185.66 276
13186.75 268
13187.83 249
13188.91 237
13190.00 236
13191.08 227
13192.17 217
13193.25 249
13194.34 252
13195.42 240
13196.51 237
13197.59 249
13198.68 194
13199.76 238
13200.85 234
13201.93 259
13203.02 244
13204.10 277
13205.19 231
13206.27 233
13207.36 248
13208.44 252
13209.53 258
13210.61 238
13211.70 248
13212.78 264
13213.87 255
13214.95 244
13216.04 273
13217.12 283
13218.21 289
13219.29 235
13220.38 261
13221.47 242
13222.55 267
13223.64 248
13224.72 250
13225.81 252
13226.89 230
13227.98 231
13229.07 221
13230.15 248
13231.24 255
13232.32 244
13233.41 235
13234.50 255
13235.58 231
13236.67 225
13237.76 222
13238.84 229
13239.93 240
13241.01 244
13242.10 257
13243.19 239
13244.27 235
13245.36 225
13246.45 260
13247.53 227
13248.62 263
13249.71 238
13250.79 241
13251.88 262
13252.97 250
13254.06 238
13255.14 260
13256.23 244
13257.32 247
13258.40 266
13259.49 234
13260.58 253
13261.67 251
13262.75 298
13263.84 274
13264.93 277
13266.02 225
13267.10 252
13268.19 274
13269.28 251
13270.37 290
13271.45 272
13272.54 278
13273.63 285
13274.72 271
13275.80 234
13276.89 234
13277.98 293
13279.07 278
13280.16 244
13281.24 271
13282.33 238
13283.42 265
13284.51 255
13285.60 253
13286.69 242
13287.77 247
13288.86 260
13289.95 268
13291.04 272
13292.13 242
13293.22 316
13294.31 252
13295.39 235
13296.48 217
13297.57 286
13298.66 287
13299.75 292
13300.84 246
13301.93 261
13303.02 301
13304.11 293
13305.19 278
13306.28 258
13307.37 266
13308.46 306
13309.55 295
13310.64 284
13311.73 280
13312.82 298
13313.91 314
13315.00 267
13316.09 270
13317.18 309
13318.27 298
13319.36 277
13320.45 250
13321.54 257
13322.63 285
13323.72 280
13324.81 286
13325.90 258
13326.99 260
13328.08 271
13329.17 252
13330.26 263
13331.35 276
13332.44 295
13333.53 296
13334.62 303
13335.71 282
13336.80 283
13337.89 276
13338.98 297
13340.07 293
13341.16 309
13342.25 276
13343.34 308
13344.43 302
13345.52 338
13346.61 268
13347.70 281
13348.79 298
13349.89 305
13350.98 294
13352.07 264
13353.16 298
13354.25 283
13355.34 329
13356.43 285
13357.52 306
13358.61 327
13359.71 293
13360.80 309
13361.89 308
13362.98 300
13364.07 337
13365.16 339
13366.26 294
13367.35 334
13368.44 306
13369.53 312
13370.62 308
13371.71 311
13372.81 291
13373.90 323
13374.99 309
13376.08 294
13377.17 274
13378.27 258
13379.36 279
13380.45 281
13381.54 282
13382.63 242
13383.73 249
13384.82 267
13385.91 251
13387.00 284
13388.10 269
13389.19 275
13390.28 307
13391.37 281
13392.47 273
13393.56 261
13394.65 290
13395.75 284
13396.84 251
13397.93 242
13399.02 274
13400.12 277
13401.21 271
13402.30 269
13403.40 273
13404.49 285
13405.58 255
13406.68 275
13407.77 264
13408.86 272
13409.96 267
13411.05 274
13412.14 264
13413.24 269
13414.33 292
13415.42 305
13416.52 255
13417.61 263
13418.70 273
13419.80 283
13420.89 273
13421.99 257
13423.08 272
13424.17 286
13425.27 297
13426.36 246
13427.46 274
13428.55 269
13429.64 308
13430.74 282
13431.83 286
13432.93 263
13434.02 278
13435.12 332
13436.21 271
13437.30 280
13438.40 286
13439.49 319
13440.59 325
13441.68 324
13442.78 306
13443.87 294
13444.97 298
13446.06 290
13447.16 290
13448.25 290
13449.35 283
13450.44 272
13451.54 314
13452.63 327
13453.73 272
13454.82 305
13455.92 320
13457.01 285
13458.11 283
13459.20 305
13460.30 344
13461.39 329
13462.49 327
13463.59 356
13464.68 322
13465.78 314
13466.87 338
13467.97 317
13469.06 312
13470.16 306
13471.26 337
13472.35 314
13473.45 301
13474.54 282
13475.64 301
13476.74 314
13477.83 331
13478.93 319
13480.03 325
13481.12 354
13482.22 337
13483.31 313
13484.41 302
13485.51 357
13486.60 339
13487.70 341
13488.80 340
13489.89 314
13490.99 319
13492.09 358
13493.18 341
13494.28 321
13495.38 336
13496.47 350
13497.57 337
13498.67 352
13499.77 350
13500.86 356
13501.96 385
13503.06 381
13504.15 360
13505.25 355
13506.35 340
13507.45 364
13508.54 357
13509.64 320
13510.74 317
13511.84 322
13512.93 294
13514.03 299
13515.13 282
13516.23 302
13517.32 318
13518.42 273
13519.52 267
13520.62 276
13521.72 296
13522.81 286
13523.91 304
13525.01 280
13526.11 281
13527.21 272
13528.30 309
13529.40 300
13530.50 287
13531.60 270
13532.70 273
13533.80 262
13534.89 287
13535.99 294
13537.09 294
13538.19 280
13539.29 293
13540.39 304
13541.49 276
13542.58 263
13543.68 256
13544.78 275
13545.88 291
13546.98 271
13548.08 250
13549.18 268
13550.28 288
13551.38 269
13552.48 256
13553.58 305
13554.67 277
13555.77 278
13556.87 257
13557.97 261
13559.07 274
13560.17 247
13561.27 273
13562.37 256
13563.47 243
13564.57 267
13565.67 301
13566.77 272
13567.87 273
13568.97 265
13570.07 281
13571.17 275
13572.27 283
13573.37 283
13574.47 293
13575.57 305
13576.67 299
13577.77 288
13578.87 253
13579.97 273
13581.07 283
13582.17 331
13583.27 302
13584.37 281
13585.47 296
13586.57 286
13587.67 263
13588.77 275
13589.88 288
13590.98 295
13592.08 279
13593.18 282
13594.28 282
13595.38 293
13596.48 287
13597.58 294
13598.68 309
13599.78 269
13600.88 304
13601.99 315
13603.09 313
13604.19 278
13605.29 293
13606.39 305
13607.49 296
13608.59 281
13609.70 284
13610.80 306
13611.90 277
13613.00 279
13614.10 290
13615.20 293
13616.31 285
13617.41 294
13618.51 275
13619.61 281
13620.71 295
13621.82 316
13622.92 278
13624.02 273
13625.12 275
13626.22 261
13627.33 286
13628.43 310
13629.53 282
13630.63 310
13631.74 291
13632.84 244
13633.94 316
13635.04 284
13636.15 297
13637.25 298
13638.35 307
13639.45 291
13640.56 287
13641.66 279
13642.76 277
13643.87 280
13644.97 263
13646.07 256
13647.17 303
13648.28 276
13649.38 300
13650.48 259
13651.59 255
13652.69 284
13653.79 258
13654.90 279
13656.00 255
13657.10 266
13658.21 292
13659.31 250
13660.41 267
13661.52 228
13662.62 235
13663.72 242
13664.83 247
13665.93 237
13667.04 244
13668.14 246
13669.24 274
13670.35 252
13671.45 257
13672.56 250
13673.66 265
13674.76 258
13675.87 265
13676.97 264
13678.08 242
13679.18 281
13680.29 293
13681.39 265
13682.49 255
13683.60 265
13684.70 243
13685.81 279
13686.91 216
13688.02 268
13689.12 259
13690.23 261
13691.33 266
13692.44 265
13693.54 279
13694.65 277
13695.75 235
13696.86 270
13697.96 257
13699.07 257
13700.17 273
13701.28 265
13702.38 261
13703.49 250
13704.59 264
13705.70 275
13706.80 272
13707.91 261
13709.02 275
13710.12 272
13711.23 258
13712.33 250
13713.44 256
13714.54 290
13715.65 264
13716.76 280
13717.86 278
13718.97 268
13720.07 255
13721.18 287
13722.29 307
13723.39 293
13724.50 305
13725.60 322
13726.71 297
13727.82 287
13728.92 277
13730.03 277
13731.14 280
13732.24 315
13733.35 280
13734.46 310
13735.56 330
13736.67 314
13737.78 313
13738.88 290
13739.99 298
13741.10 291
13742.20 286
13743.31 256
13744.42 284
13745.52 295
13746.63 270
13747.74 326
13748.84 300
13749.95 339
13751.06 352
13752.17 345
13753.27 332
13754.38 348
13755.49 354
13756.60 340
13757.70 340
13758.81 347
13759.92 378
13761.03 349
13762.13 372
13763.24 388
13764.35 365
13765.46 359
13766.57 431
13767.67 393
13768.78 399
13769.89 451
13771.00 428
13772.11 387
13773.21 406
13774.32 419
13775.43 429
13776.54 366
13777.65 344
13778.75 298
13779.86 331
13780.97 397
13782.08 335
13783.19 309
13784.30 305
13785.41 295
13786.51 318
13787.62 295
13788.73 280
13789.84 324
13790.95 304
13792.06 334
13793.17 339
13794.28 340
13795.39 289
13796.49 310
13797.60 287
13798.71 289
13799.82 262
13800.93 305
13802.04 318
13803.15 268
13804.26 276
13805.37 295
13806.48 302
13807.59 318
13808.70 340
13809.81 260
13810.92 283
13812.03 286
13813.14 271
13814.25 292
13815.36 315
13816.47 270
13817.58 279
13818.69 300
13819.80 272
13820.91 313
13822.02 286
13823.13 300
13824.24 290
13825.35 274
13826.46 249
13827.57 293
13828.68 307
13829.79 293
13830.90 275
13832.01 261
13833.12 306
13834.23 283
13835.34 293
13836.45 304
13837.56 268
13838.67 273
13839.78 283
13840.89 276
13842.01 266
13843.12 277
13844.23 306
13845.34 296
13846.45 316
13847.56 278
13848.67 296
13849.78 291
13850.89 292
13852.01 306
13853.12 306
13854.23 285
13855.34 285
13856.45 330
13857.56 320
13858.67 325
13859.79 341
13860.90 361
13862.01 314
13863.12 301
13864.23 350
13865.34 351
13866.46 384
13867.57 334
13868.68 308
13869.79 321
13870.90 339
13872.02 325
13873.13 305
13874.24 293
13875.35 306
13876.47 286
13877.58 274
13878.69 294
13879.80 299
13880.92 316
13882.03 281
13883.14 285
13884.25 275
13885.37 271
13886.48 263
13887.59 317
13888.70 281
13889.82 264
13890.93 285
13892.04 307
13893.16 297
13894.27 314
13895.38 273
13896.49 272
13897.61 269
13898.72 309
13899.83 295
13900.95 320
13902.06 316
13903.17 291
13904.29 331
13905.40 300
13906.51 279
13907.63 262
13908.74 277
13909.85 300
13910.97 274
13912.08 278
13913.20 260
13914.31 294
13915.42 300
13916.54 286
13917.65 280
13918.77 275
13919.88 258
13920.99 288
13922.11 280
13923.22 275
13924.34 294
13925.45 279
13926.56 253
13927.68 265
13928.79 276
13929.91 293
13931.02 288
13932.14 289
13933.25 293
13934.37 283
13935.48 267
13936.60 258
13937.71 301
13938.83 255
13939.94 264
13941.05 261
13942.17 251
13943.28 259
13944.40 247
13945.51 266
13946.63 283
13947.75 312
13948.86 280
13949.98 274
13951.09 266
13952.21 281
13953.32 267
13954.44 274
13955.55 277
13956.67 282
13957.78 225
13958.90 258
13960.01 250
13961.13 231
13962.25 241
13963.36 269
13964.48 264
13965.59 260
13966.71 268
13967.83 263
13968.94 269
13970.06 238
13971.17 286
13972.29 264
13973.41 283
13974.52 256
13975.64 263
13976.75 272
13977.87 283
13978.99 277
13980.10 262
13981.22 267
13982.34 260
13983.45 258
13984.57 273
13985.69 281
13986.80 280
13987.92 287
13989.04 278
13990.15 290
13991.27 259
13992.39 266
13993.50 293
13994.62 279
13995.74 282
13996.86 290
13997.97 306
13999.09 263
14000.21 275
14001.33 307
14002.44 258
14003.56 272
14004.68 301
14005.79 289
14006.91 297
14008.03 316
14009.15 295
14010.27 324
14011.38 333
14012.50 321
14013.62 298
14014.74 274
14015.85 329
14016.97 323
14018.09 287
14019.21 314
14020.33 288
14021.44 302
14022.56 299
14023.68 291
14024.80 277
14025.92 334
14027.04 300
14028.15 317
14029.27 269
14030.39 296
14031.51 315
14032.63 283
14033.75 285
14034.86 278
14035.98 293
14037.10 300
14038.22 263
14039.34 275
14040.46 307
14041.58 289
14042.70 309
14043.82 265
14044.93 260
14046.05 262
14047.17 331
14048.29 288
14049.41 264
14050.53 266
14051.65 272
14052.77 310
14053.89 319
14055.01 286
14056.13 260
14057.25 283
14058.37 318
14059.49 310
14060.61 326
14061.73 266
14062.85 264
14063.97 293
14065.09 287
14066.20 276
14067.32 281
14068.44 297
14069.56 281
14070.68 305
14071.81 295
14072.93 312
14074.05 308
14075.17 314
14076.29 344
14077.41 337
14078.53 303
14079.65 261
14080.77 297
14081.89 306
14083.01 316
14084.13 302
14085.25 348
14086.37 349
14087.49 345
14088.61 345
14089.73 325
14090.85 384
14091.97 357
14093.10 361
14094.22 378
14095.34 346
14096.46 399
14097.58 367
14098.70 370
14099.82 368
14100.94 339
14102.07 320
14103.19 322
14104.31 291
14105.43 275
14106.55 322
14107.67 297
14108.79 277
14109.92 285
14111.04 280
14112.16 255
14113.28 256
14114.40 289
14115.52 239
14116.65 275
14117.77 266
14118.89 282
14120.01 264
14121.13 246
14122.26 241
14123.38 253
14124.50 261
14125.62 273
14126.75 280
14127.87 264
14128.99 275
14130.11 267
14131.24 235
14132.36 248
14133.48 272
14134.60 249
14135.73 247
14136.85 256
14137.97 258
14139.09 271
14140.22 251
14141.34 232
14142.46 259
14143.59 256
14144.71 293
14145.83 247
14146.95 256
14148.08 236
14149.20 234
14150.32 303
14151.45 261
14152.57 246
14153.69 222
14154.82 254
14155.94 271
14157.06 292
14158.19 267
14159.31 238
14160.44 268
14161.56 264
14162.68 257
14163.81 255
14164.93 268
14166.05 261
14167.18 285
14168.30 270
14169.43 225
14170.55 240
14171.67 239
14172.80 245
14173.92 223
14175.05 232
14176.17 259
14177.30 248
14178.42 231
14179.54 252
14180.67 227
14181.79 273
14182.92 253
14184.04 242
14185.17 239
14186.29 219
14187.42 247
14188.54 249
14189.67 234
14190.79 226
14191.92 230
14193.04 256
14194.17 233
14195.29 213
14196.42 247
14197.54 224
14198.67 225
14199.79 223
14200.92 217
14202.04 208
14203.17 218
14204.29 240
14205.42 271
14206.54 258
14207.67 238
14208.79 241
14209.92 252
14211.05 195
14212.17 208
14213.30 219
14214.42 236
14215.55 241
14216.67 220
14217.80 233
14218.93 232
14220.05 234
14221.18 213
14222.30 224
14223.43 222
14224.56 225
14225.68 217
14226.81 217
14227.94 204
14229.06 218
14230.19 230
14231.32 224
14232.44 187
14233.57 231
14234.70 252
14235.82 240
14236.95 239
14238.08 239
14239.20 238
14240.33 236
14241.46 242
14242.58 256
14243.71 204
14244.84 206
14245.96 247
14247.09 255
14248.22 234
14249.34 206
14250.47 215
14251.60 209
14252.73 191
14253.85 203
14254.98 219
14256.11 247
14257.24 218
14258.36 229
14259.49 204
14260.62 227
14261.75 212
14262.87 234
14264.00 234
14265.13 214
14266.26 217
14267.39 208
14268.51 220
14269.64 211
14270.77 211
14271.90 225
14273.03 223
14274.15 202
14275.28 212
14276.41 225
14277.54 203
14278.67 202
14279.80 205
14280.92 240
14282.05 203
14283.18 207
14284.31 242
14285.44 217
14286.57 212
14287.70 210
14288.82 187
14289.95 216
14291.08 215
14292.21 217
14293.34 211
14294.47 227
14295.60 238
14296.73 198
14297.86 223
14298.99 234
14300.11 197
14301.24 206
14302.37 214
14303.50 189
14304.63 207
14305.76 197
14306.89 183
14308.02 194
14309.15 192
14310.28 197
14311.41 200
14312.54 236
14313.67 197
14314.80 193
14315.93 183
14317.06 216
14318.19 195
14319.32 229
14320.45 201
14321.58 205
14322.71 208
14323.84 196
14324.97 181
14326.10 215
14327.23 197
14328.36 193
14329.49 202
14330.62 224
14331.75 199
14332.88 182
14334.01 202
14335.14 223
14336.27 209
14337.40 191
14338.53 177
14339.66 212
14340.79 198
14341.93 180
14343.06 215
14344.19 226
14345.32 198
14346.45 169
14347.58 187
14348.71 188
14349.84 174
14350.97 203
14352.11 210
14353.24 191
14354.37 212
14355.50 206
14356.63 206
14357.76 198
14358.89 218
14360.03 199
14361.16 182
14362.29 204
14363.42 194
14364.55 217
14365.68 192
14366.82 201
14367.95 193
14369.08 201
14370.21 203
14371.34 203
14372.48 188
14373.61 204
14374.74 218
14375.87 202
14377.00 207
14378.14 200
14379.27 197
14380.40 196
14381.53 214
14382.67 202
14383.80 183
14384.93 187
14386.06 226
14387.20 209
14388.33 190
14389.46 204
14390.59 197
14391.73 207
14392.86 198
14393.99 209
14395.13 207
14396.26 222
14397.39 202
14398.53 191
14399.66 192
14400.79 204
14401.92 213
14403.06 207
14404.19 174
14405.32 173
14406.46 195
14407.59 207
14408.72 207
14409.86 198
14410.99 205
14412.13 165
14413.26 190
14414.39 227
14415.53 207
14416.66 193
14417.79 241
14418.93 192
14420.06 199
14421.20 218
14422.33 233
14423.46 214
14424.60 185
14425.73 182
14426.87 208
14428.00 226
14429.14 210
14430.27 182
14431.40 212
14432.54 223
14433.67 227
14434.81 181
14435.94 182
14437.08 211
14438.21 233
14439.35 222
14440.48 198
14441.62 210
14442.75 222
14443.88 244
14445.02 229
14446.15 203
14447.29 223
14448.42 231
14449.56 226
14450.70 205
14451.83 217
14452.97 225
14454.10 229
14455.24 218
14456.37 223
14457.51 240
14458.64 246
14459.78 234
14460.91 211
14462.05 226
14463.18 257
14464.32 257
14465.46 264
14466.59 234
14467.73 248
14468.86 247
14470.00 257
14471.14 259
14472.27 268
14473.41 216
14474.54 249
14475.68 260
14476.82 252
14477.95 244
14479.09 248
14480.22 234
14481.36 208
14482.50 247
14483.63 234
14484.77 269
14485.91 243
14487.04 223
14488.18 233
14489.32 244
14490.45 210
14491.59 215
14492.73 201
14493.86 225
14495.00 206
14496.14 263
14497.27 201
14498.41 185
14499.55 190
14500.69 208
14501.82 219
14502.96 209
14504.10 190
14505.23 210
14506.37 214
14507.51 198
14508.65 172
14509.78 187
14510.92 205
14512.06 239
14513.20 188
14514.33 224
14515.47 200
14516.61 234
14517.75 182
14518.89 210
14520.02 201
14521.16 198
14522.30 196
14523.44 186
14524.57 192
14525.71 189
14526.85 237
14527.99 202
14529.13 186
14530.27 195
14531.40 202
14532.54 212
14533.68 174
14534.82 164
14535.96 186
14537.10 205
14538.23 208
14539.37 185
14540.51 185
14541.65 199
14542.79 227
14543.93 183
14545.07 156
14546.21 202
14547.35 206
14548.48 207
14549.62 204
14550.76 192
14551.90 192
14553.04 214
14554.18 222
14555.32 207
14556.46 204
14557.60 208
14558.74 234
14559.88 222
14561.02 205
14562.16 173
14563.30 181
14564.43 209
14565.57 198
14566.71 219
14567.85 226
14568.99 223
14570.13 213
14571.27 226
14572.41 200
14573.55 187
14574.69 219
14575.83 215
14576.97 221
14578.11 229
14579.25 220
14580.39 206
14581.53 216
14582.67 245
14583.81 216
14584.96 238
14586.10 223
14587.24 204
14588.38 192
14589.52 212
14590.66 221
14591.80 226
14592.94 230
14594.08 217
14595.22 216
14596.36 201
14597.50 196
14598.64 226
14599.78 211
14600.93 208
14602.07 196
14603.21 206
14604.35 212
14605.49 221
14606.63 221
14607.77 261
14608.91 243
14610.06 234
14611.20 221
14612.34 197
14613.48 218
14614.62 218
14615.76 233
14616.91 197
14618.05 202
14619.19 220
14620.33 212
14621.47 217
14622.61 225
14623.76 223
14624.90 220
14626.04 224
14627.18 245
14628.32 244
14629.47 231
14630.61 237
14631.75 249
14632.89 250
14634.04 239
14635.18 231
14636.32 244
14637.46 230
14638.61 256
14639.75 234
14640.89 201
14642.03 203
14643.18 227
14644.32 229
14645.46 197
14646.60 201
14647.75 233
14648.89 226
14650.03 187
14651.18 196
14652.32 205
14653.46 216
14654.61 208
14655.75 198
14656.89 191
14658.03 189
14659.18 216
14660.32 222
14661.46 193
14662.61 232
14663.75 199
14664.90 211
14666.04 199
14667.18 213
14668.33 227
14669.47 198
14670.61 196
14671.76 218
14672.90 178
14674.05 220
14675.19 179
14676.33 200
14677.48 191
14678.62 185
14679.77 219
14680.91 181
14682.05 188
14683.20 193
14684.34 171
14685.49 213
14686.63 207
14687.78 194
14688.92 177
14690.06 203
14691.21 198
14692.35 213
14693.50 186
14694.64 172
14695.79 170
14696.93 189
14698.08 174
14699.22 173
14700.37 196
14701.51 212
14702.66 199
14703.80 187
14704.95 174
14706.09 205
14707.24 205
14708.38 186
14709.53 197
14710.67 200
14711.82 194
14712.96 197
14714.11 176
14715.26 186
14716.40 174
14717.55 218
14718.69 195
14719.84 181
14720.98 203
14722.13 196
14723.28 200
14724.42 163
14725.57 177
14726.71 187
14727.86 181
14729.01 179
14730.15 183
14731.30 182
14732.44 184
14733.59 198
14734.74 224
14735.88 191
14737.03 176
14738.18 196
14739.32 218
14740.47 196
14741.61 187
14742.76 191
14743.91 177
14745.05 199
14746.20 200
14747.35 194
14748.49 202
14749.64 209
14750.79 162
14751.94 193
14753.08 187
14754.23 197
14755.38 195
14756.52 233
14757.67 205
14758.82 167
14759.97 228
14761.11 197
14762.26 188
14763.41 163
14764.55 211
14765.70 229
14766.85 209
14768.00 178
14769.15 199
14770.29 210
14771.44 218
14772.59 217
14773.74 214
14774.88 183
14776.03 223
14777.18 214
14778.33 205
14779.48 211
14780.62 227
14781.77 225
14782.92 232
14784.07 221
14785.22 206
14786.36 216
14787.51 219
14788.66 233
14789.81 211
14790.96 225
14792.11 214
14793.26 224
14794.40 235
14795.55 215
14796.70 243
14797.85 239
14799.00 223
14800.15 211
14801.30 193
14802.45 194
14803.59 215
14804.74 210
14805.89 202
14807.04 240
14808.19 236
14809.34 230
14810.49 209
14811.64 220
14812.79 236
14813.94 217
14815.09 206
14816.24 226
14817.39 210
14818.53 236
14819.68 222
14820.83 189
14821.98 221
14823.13 204
14824.28 187
14825.43 226
14826.58 199
14827.73 198
14828.88 196
14830.03 227
14831.18 202
14832.33 201
14833.48 205
14834.63 178
14835.78 183
14836.93 162
14838.08 169
14839.23 177
14840.38 190
14841.53 208
14842.69 185
14843.84 189
14844.99 201
14846.14 185
14847.29 190
14848.44 180
14849.59 178
14850.74 203
14851.89 198
14853.04 185
14854.19 153
14855.34 196
14856.49 184
14857.65 173
14858.80 177
14859.95 173
14861.10 167
14862.25 214
14863.40 211
14864.55 201
14865.70 181
14866.86 191
14868.01 181
14869.16 183
14870.31 157
14871.46 149
14872.61 180
14873.77 177
14874.92 166
14876.07 172
14877.22 171
14878.37 183
14879.52 188
14880.68 179
14881.83 162
14882.98 181
14884.13 186
14885.28 187
14886.44 215
14887.59 196
14888.74 186
14889.89 198
14891.05 178
14892.20 173
14893.35 192
14894.50 193
14895.66 185
14896.81 178
14897.96 168
14899.11 194
14900.27 207
14901.42 180
14902.57 191
14903.72 155
14904.88 172
14906.03 199
14907.18 169
14908.34 174
14909.49 160
14910.64 172
14911.80 174
14912.95 177
14914.10 192
14915.26 176
14916.41 196
14917.56 186
14918.72 203
14919.87 175
14921.02 179
14922.18 191
14923.33 175
14924.48 173
14925.64 169
14926.79 167
14927.94 164
14929.10 174
14930.25 172
14931.41 214
14932.56 200
14933.71 187
14934.87 201
14936.02 195
14937.18 196
14938.33 217
14939.48 203
14940.64 200
14941.79 212
14942.95 190
14944.10 182
14945.26 189
14946.41 193
14947.57 201
14948.72 205
14949.87 200
14951.03 206
14952.18 204
14953.34 161
14954.49 187
14955.65 204
14956.80 212
14957.96 189
14959.11 185
14960.27 201
14961.42 198
14962.58 177
14963.73 190
14964.89 179
14966.04 167
14967.20 178
14968.36 192
14969.51 200
14970.67 176
14971.82 201
14972.98 184
14974.13 177
14975.29 197
14976.44 178
14977.60 164
14978.76 190
14979.91 174
14981.07 173
14982.22 176
14983.38 175
14984.53 177
14985.69 190
14986.85 158
14988.00 156
14989.16 187
14990.32 182
14991.47 170
14992.63 161
14993.78 164
14994.94 177
14996.10 174
14997.25 172
14998.41 142
14999.57 152
15000.72 148
15001.88 145
15003.04 162
15004.19 142
15005.35 167
15006.51 167
15007.66 166
15008.82 140
15009.98 170
15011.13 166
15012.29 143
15013.45 151
15014.61 172
15015.76 146
15016.92 165
15018.08 190
15019.23 164
15020.39 167
15021.55 133
15022.71 149
15023.86 180
15025.02 130
15026.18 147
15027.34 145
15028.49 170
15029.65 165
15030.81 206
15031.97 193
15033.13 155
15034.28 173
15035.44 171
15036.60 181
15037.76 152
15038.92 164
15040.07 163
15041.23 181
15042.39 184
15043.55 164
15044.71 187
15045.87 165
15047.02 178
15048.18 176
15049.34 134
15050.50 159
15051.66 163
15052.82 142
15053.98 167
15055.13 167
15056.29 171
15057.45 159
15058.61 157
15059.77 143
15060.93 152
15062.09 142
15063.25 181
15064.40 163
15065.56 197
15066.72 175
15067.88 153
15069.04 135
15070.20 142
15071.36 155
15072.52 143
15073.68 147
15074.84 140
15076.00 173
15077.16 171
15078.32 121
15079.48 151
15080.64 145
15081.80 165
15082.96 172
15084.12 169
15085.28 167
15086.44 153
15087.60 144
15088.76 145
15089.92 180
15091.08 144
15092.24 170
15093.40 176
15094.56 166
15095.72 140
15096.88 157
15098.04 156
15099.20 186
15100.36 151
15101.52 178
15102.68 166
15103.84 177
15105.00 165
15106.16 172
15107.32 130
15108.48 143
15109.64 162
15110.80 155
15111.96 170
15113.13 139
15114.29 160
15115.45 139
15116.61 139
15117.77 151
15118.93 163
15120.09 147
15121.25 156
15122.42 128
15123.58 160
15124.74 157
15125.90 149
15127.06 152
15128.22 164
15129.38 157
15130.55 154
15131.71 143
15132.87 123
15134.03 137
15135.19 174
15136.35 163
15137.52 143
15138.68 128
15139.84 140
15141.00 162
15142.16 146
15143.33 131
15144.49 141
15145.65 163
15146.81 146
15147.97 148
15149.14 155
15150.30 153
15151.46 155
15152.62 171
15153.79 156
15154.95 113
15156.11 131
15157.27 146
15158.44 173
15159.60 125
15160.76 155
15161.93 169
15163.09 148
15164.25 166
15165.41 175
15166.58 142
15167.74 154
15168.90 165
15170.07 151
15171.23 159
15172.39 167
15173.56 154
15174.72 184
15175.88 159
15177.05 151
15178.21 141
15179.37 183
15180.54 163
15181.70 155
15182.86 157
15184.03 151
15185.19 136
15186.36 152
15187.52 157
15188.68 148
15189.85 127
15191.01 157
15192.17 144
15193.34 158
15194.50 155
15195.67 151
15196.83 127
15198.00 157
15199.16 121
15200.32 157
15201.49 145
15202.65 156
15203.82 154
15204.98 164
15206.15 131
15207.31 156
15208.48 139
15209.64 137
15210.80 137
15211.97 148
15213.13 150
15214.30 164
15215.46 154
15216.63 137
15217.79 158
15218.96 162
15220.12 151
15221.29 164
15222.45 135
15223.62 155
15224.78 177
15225.95 147
15227.11 147
15228.28 144
15229.45 170
15230.61 136
15231.78 153
15232.94 174
15234.11 157
15235.27 172
15236.44 164
15237.60 146
15238.77 118
15239.94 137
15241.10 150
15242.27 115
15243.43 137
15244.60 135
15245.77 111
15246.93 130
15248.10 151
15249.26 165
15250.43 160
15251.60 158
15252.76 147
15253.93 160
15255.10 156
15256.26 159
15257.43 154
15258.60 143
15259.76 160
15260.93 132
15262.10 140
15263.26 121
15264.43 152
15265.60 149
15266.76 153
15267.93 151
15269.10 137
15270.26 164
15271.43 149
15272.60 143
15273.76 150
15274.93 152
15276.10 172
15277.27 151
15278.43 141
15279.60 156
15280.77 160
15281.94 144
15283.10 153
15284.27 144
15285.44 126
15286.61 157
15287.77 165
15288.94 141
15290.11 140
15291.28 144
15292.44 165
15293.61 160
15294.78 131
15295.95 125
15297.12 158
15298.28 161
15299.45 152
15300.62 156
15301.79 130
15302.96 150
15304.12 139
15305.29 160
15306.46 148
15307.63 122
15308.80 126
15309.97 161
15311.14 159
15312.30 153
15313.47 149
15314.64 156
15315.81 149
15316.98 162
15318.15 150
15319.32 144
15320.49 141
15321.65 147
15322.82 150
15323.99 126
15325.16 140
15326.33 132
15327.50 145
15328.67 147
15329.84 143
15331.01 147
15332.18 136
15333.35 124
15334.52 164
15335.69 148
15336.85 146
15338.02 146
15339.19 129
15340.36 144
15341.53 136
15342.70 142
15343.87 127
15345.04 159
15346.21 174
15347.38 160
15348.55 179
15349.72 160
15350.89 159
15352.06 156
15353.23 148
15354.40 152
15355.57 142
15356.74 144
15357.91 167
15359.08 146
15360.25 148
15361.43 147
15362.60 139
15363.77 162
15364.94 135
15366.11 130
15367.28 156
15368.45 149
15369.62 143
15370.79 159
15371.96 150
15373.13 161
15374.30 172
15375.47 127
15376.65 156
15377.82 150
15378.99 153
15380.16 155
15381.33 156
15382.50 162
15383.67 148
15384.84 167
15386.02 154
15387.19 159
15388.36 146
15389.53 162
15390.70 162
15391.87 148
15393.04 140
15394.22 165
15395.39 170
15396.56 145
15397.73 142
15398.90 155
15400.08 154
15401.25 140
15402.42 140
15403.59 141
15404.76 140
15405.94 135
15407.11 152
15408.28 144
15409.45 154
15410.63 153
15411.80 157
15412.97 145
15414.14 147
15415.31 136
15416.49 122
15417.66 117
15418.83 139
15420.01 153
15421.18 147
15422.35 148
15423.52 156
15424.70 152
15425.87 138
15427.04 131
15428.22 139
15429.39 138
15430.56 160
15431.73 163
15432.91 131
15434.08 148
15435.25 147
15436.43 140
15437.60 134
15438.77 159
15439.95 149
15441.12 170
15442.30 160
15443.47 144
15444.64 154
15445.82 138
15446.99 149
15448.16 139
15449.34 142
15450.51 152
15451.69 144
15452.86 139
15454.03 147
15455.21 136
15456.38 132
15457.56 137
15458.73 150
15459.90 153
15461.08 144
15462.25 128
15463.43 128
15464.60 137
15465.78 130
15466.95 151
15468.12 123
15469.30 148
15470.47 148
15471.65 151
15472.82 147
15474.00 158
15475.17 156
15476.35 140
15477.52 151
15478.70 150
15479.87 137
15481.05 126
15482.22 145
15483.40 127
15484.57 147
15485.75 150
15486.92 148
15488.10 140
15489.27 145
15490.45 181
15491.62 165
15492.80 124
15493.98 132
15495.15 162
15496.33 156
15497.50 150
15498.68 163
15499.85 146
15501.03 161
15502.21 122
15503.38 162
15504.56 167
15505.73 142
15506.91 142
15508.09 150
15509.26 157
15510.44 155
15511.61 146
15512.79 162
15513.97 141
15515.14 134
15516.32 144
15517.50 137
15518.67 127
15519.85 122
15521.02 139
15522.20 153
15523.38 156
15524.55 142
15525.73 158
15526.91 165
15528.09 177
15529.26 156
15530.44 147
15531.62 149
15532.79 142
15533.97 160
15535.15 159
15536.32 147
15537.50 151
15538.68 145
15539.86 120
15541.03 124
15542.21 145
15543.39 174
15544.57 144
15545.74 156
15546.92 149
15548.10 159
15549.28 159
15550.45 151
15551.63 145
15552.81 162
15553.99 145
15555.16 152
15556.34 136
15557.52 139
15558.70 150
15559.88 130
15561.05 143
15562.23 143
15563.41 144
15564.59 151
15565.77 166
15566.95 134
15568.12 133
15569.30 158
15570.48 148
15571.66 149
15572.84 165
15574.02 170
15575.19 159
15576.37 131
15577.55 134
15578.73 160
15579.91 158
15581.09 153
15582.27 160
15583.45 138
15584.62 117
15585.80 139
15586.98 158
15588.16 142
15589.34 144
15590.52 153
15591.70 169
15592.88 149
15594.06 143
15595.24 140
15596.42 166
15597.60 175
15598.78 152
15599.96 173
15601.14 177
15602.31 140
15603.49 148
15604.67 182
15605.85 181
15607.03 131
15608.21 145
15609.39 156
15610.57 162
15611.75 173
15612.93 185
15614.11 194
15615.29 168
15616.47 150
15617.65 183
15618.83 187
15620.01 147
15621.19 162
15622.38 166
15623.56 174
15624.74 173
15625.92 171
15627.10 172
15628.28 166
15629.46 166
15630.64 188
15631.82 181
15633.00 178
15634.18 171
15635.36 195
15636.54 214
15637.72 189
15638.91 173
15640.09 192
15641.27 172
15642.45 189
15643.63 198
15644.81 223
15645.99 184
15647.17 179
15648.36 161
15649.54 200
15650.72 210
15651.90 206
15653.08 214
15654.26 176
15655.44 172
15656.63 179
15657.81 167
15658.99 194
15660.17 193
15661.35 182
15662.54 205
15663.72 196
15664.90 161
15666.08 172
15667.26 208
15668.45 174
15669.63 185
15670.81 203
15671.99 187
15673.17 170
15674.36 166
15675.54 183
15676.72 194
15677.90 164
15679.09 193
15680.27 184
15681.45 165
15682.63 178
15683.82 178
15685.00 178
15686.18 204
15687.37 161
15688.55 189
15689.73 208
15690.91 149
15692.10 160
15693.28 179
15694.46 184
15695.65 191
15696.83 179
15698.01 193
15699.20 162
15700.38 166
15701.56 210
15702.75 195
15703.93 183
15705.11 195
15706.30 185
15707.48 185
15708.66 176
15709.85 184
15711.03 212
15712.22 183
15713.40 195
15714.58 195
15715.77 204
15716.95 213
15718.14 203
15719.32 206
15720.50 183
15721.69 172
15722.87 198
15724.06 204
15725.24 196
15726.43 181
15727.61 185
15728.79 186
15729.98 203
15731.16 209
15732.35 230
15733.53 223
15734.72 207
15735.90 171
15737.09 201
15738.27 204
15739.46 191
15740.64 196
15741.83 205
15743.01 208
15744.20 198
15745.38 187
15746.57 209
15747.75 206
15748.94 183
15750.12 203
15751.31 196
15752.49 202
15753.68 192
15754.86 207
15756.05 193
15757.23 191
15758.42 205
15759.60 203
15760.79 196
15761.98 190
15763.16 204
15764.35 221
15765.53 208
15766.72 206
15767.90 198
15769.09 180
15770.28 181
15771.46 180
15772.65 196
15773.83 216
15775.02 219
15776.21 200
15777.39 183
15778.58 171
15779.77 217
15780.95 199
15782.14 193
15783.33 174
15784.51 193
15785.70 186
15786.89 200
15788.07 170
15789.26 164
15790.45 154
15791.63 169
15792.82 187
15794.01 169
15795.19 204
15796.38 194
15797.57 176
15798.75 169
15799.94 172
15801.13 174
15802.32 188
15803.50 186
15804.69 188
15805.88 165
15807.06 146
15808.25 177
15809.44 172
15810.63 178
15811.81 166
15813.00 178
15814.19 160
15815.38 171
15816.57 154
15817.75 168
15818.94 185
15820.13 161
15821.32 165
15822.50 175
15823.69 159
15824.88 196
15826.07 182
15827.26 177
15828.44 149
15829.63 175
15830.82 178
15832.01 172
15833.20 157
15834.39 157
15835.57 178
15836.76 178
15837.95 185
15839.14 151
15840.33 171
15841.52 181
15842.71 170
15843.90 178
15845.08 160
15846.27 162
15847.46 166
15848.65 147
15849.84 165
15851.03 163
15852.22 179
15853.41 159
15854.60 135
15855.79 177
15856.97 187
15858.16 175
15859.35 188
15860.54 189
15861.73 181
15862.92 167
15864.11 174
15865.30 183
15866.49 179
15867.68 166
15868.87 191
15870.06 188
15871.25 177
15872.44 167
15873.63 172
15874.82 147
15876.01 192
15877.20 156
15878.39 155
15879.58 144
15880.77 158
15881.96 168
15883.15 158
15884.34 181
15885.53 181
15886.72 189
15887.91 151
15889.10 182
15890.29 174
15891.48 141
15892.67 163
15893.86 160
15895.05 187
15896.24 173
15897.44 191
15898.63 189
15899.82 164
15901.01 159
15902.20 167
15903.39 172
15904.58 150
15905.77 152
15906.96 155
15908.15 174
15909.35 215
15910.54 177
15911.73 187
15912.92 171
15914.11 165
15915.30 157
15916.49 156
15917.69 164
15918.88 173
15920.07 163
15921.26 167
15922.45 188
15923.64 181
15924.84 155
15926.03 189
15927.22 200
15928.41 172
15929.60 173
15930.80 162
15931.99 200
15933.18 173
15934.37 165
15935.56 187
15936.76 160
15937.95 168
15939.14 163
15940.33 133
15941.53 152
15942.72 166
15943.91 157
15945.10 159
15946.30 142
15947.49 157
15948.68 152
15949.87 151
15951.07 149
15952.26 148
15953.45 145
15954.65 144
15955.84 163
15957.03 164
15958.22 174
15959.42 129
15960.61 135
15961.80 147
15963.00 143
15964.19 149
15965.38 146
15966.58 159
15967.77 151
15968.96 153
15970.16 136
15971.35 140
15972.54 126
15973.74 134
15974.93 149
15976.13 147
15977.32 146
15978.51 129
15979.71 125
15980.90 163
15982.09 133
15983.29 130
15984.48 151
15985.68 148
15986.87 141
15988.06 140
15989.26 162
15990.45 173
15991.65 156
15992.84 139
15994.04 116
15995.23 109
15996.43 129
15997.62 138
15998.81 176
16000.01 153
16001.20 154
16002.40 153
16003.59 142
16004.79 157
16005.98 149
16007.18 137
16008.37 139
16009.57 155
16010.76 160
16011.96 141
16013.15 133
16014.35 133
16015.54 120
16016.74 128
16017.93 137
16019.13 143
16020.32 144
16021.52 133
16022.72 128
16023.91 147
16025.11 147
16026.30 154
16027.50 130
16028.69 146
16029.89 129
16031.08 139
16032.28 125
16033.48 118
16034.67 141
16035.87 136
16037.06 141
16038.26 156
16039.46 159
16040.65 150
16041.85 150
16043.05 150
16044.24 129
16045.44 135
16046.63 149
16047.83 144
16049.03 155
16050.22 135
16051.42 143
16052.62 141
16053.81 142
16055.01 124
16056.21 147
16057.40 153
16058.60 145
16059.80 127
16060.99 121
16062.19 155
16063.39 143
16064.58 164
16065.78 164
16066.98 134
16068.18 137
16069.37 127
16070.57 155
16071.77 139
16072.97 150
16074.16 148
16075.36 163
16076.56 125
16077.76 137
16078.95 135
16080.15 138
16081.35 140
16082.55 142
16083.74 134
16084.94 123
16086.14 119
16087.34 124
16088.53 143
16089.73 131
16090.93 116
16092.13 147
16093.33 132
16094.53 129
16095.72 127
16096.92 167
16098.12 137
16099.32 158
16100.52 137
16101.72 136
16102.91 147
16104.11 132
16105.31 145
16106.51 127
16107.71 127
16108.91 136
16110.11 135
16111.30 145
16112.50 143
16113.70 137
16114.90 141
16116.10 139
16117.30 132
16118.50 135
16119.70 149
16120.90 147
16122.10 131
16123.29 147
16124.49 144
16125.69 124
16126.89 137
16128.09 163
16129.29 152
16130.49 142
16131.69 157
16132.89 137
16134.09 170
16135.29 148
16136.49 134
16137.69 125
16138.89 156
16140.09 150
16141.29 126
16142.49 146
16143.69 127
16144.89 143
16146.09 136
16147.29 150
16148.49 137
16149.69 138
16150.89 139
16152.09 147
16153.29 142
16154.49 145
16155.69 141
16156.89 162
16158.09 157
16159.29 138
16160.49 139
16161.69 155
16162.89 140
16164.09 141
16165.30 137
16166.50 183
16167.70 168
16168.90 163
16170.10 158
16171.30 179
16172.50 160
16173.70 155
16174.90 152
16176.10 144
16177.31 139
16178.51 159
16179.71 156
16180.91 150
16182.11 139
16183.31 146
16184.51 132
16185.72 135
16186.92 140
16188.12 143
16189.32 133
16190.52 161
16191.72 146
16192.93 152
16194.13 155
16195.33 164
16196.53 170
16197.73 178
16198.94 169
16200.14 162
16201.34 166
16202.54 165
16203.74 158
16204.95 148
16206.15 195
16207.35 178
16208.55 159
16209.76 184
16210.96 146
16212.16 160
16213.36 146
16214.57 136
16215.77 157
16216.97 141
16218.17 175
16219.38 168
16220.58 169
16221.78 140
16222.99 157
16224.19 154
16225.39 151
16226.59 177
16227.80 159
16229.00 154
16230.20 156
16231.41 166
16232.61 150
16233.81 160
16235.02 161
16236.22 147
16237.42 166
16238.63 173
16239.83 178
16241.04 152
16242.24 174
16243.44 179
16244.65 178
16245.85 187
16247.05 193
16248.26 189
16249.46 190
16250.67 178
16251.87 175
16253.07 195
16254.28 204
16255.48 180
16256.69 207
16257.89 181
16259.09 195
16260.30 209
16261.50 190
16262.71 197
16263.91 187
16265.12 197
16266.32 220
16267.53 213
16268.73 201
16269.94 167
16271.14 201
16272.34 205
16273.55 203
16274.75 203
16275.96 201
16277.16 203
16278.37 241
16279.57 192
16280.78 205
16281.98 231
16283.19 219
16284.39 226
16285.60 202
16286.81 230
16288.01 221
16289.22 199
16290.42 205
16291.63 222
16292.83 245
16294.04 213
16295.24 226
16296.45 219
16297.66 221
16298.86 233
16300.07 235
16301.27 230
16302.48 228
16303.68 230
16304.89 258
16306.10 239
16307.30 238
16308.51 245
16309.71 215
16310.92 220
16312.13 234
16313.33 231
16314.54 231
16315.75 209
16316.95 206
16318.16 212
16319.37 178
16320.57 203
16321.78 193
16322.99 176
16324.19 188
16325.40 189
16326.61 182
16327.81 159
16329.02 169
16330.23 191
16331.43 166
16332.64 179
16333.85 172
16335.05 198
16336.26 177
16337.47 154
16338.68 157
16339.88 186
16341.09 173
16342.30 182
16343.51 164
16344.71 206
16345.92 160
16347.13 189
16348.34 169
16349.54 137
16350.75 159
16351.96 162
16353.17 179
16354.37 171
16355.58 161
16356.79 154
16358.00 172
16359.21 141
16360.41 155
16361.62 157
16362.83 137
16364.04 158
16365.25 150
16366.45 160
16367.66 143
16368.87 158
16370.08 179
16371.29 176
16372.50 167
16373.71 170
16374.91 147
16376.12 137
16377.33 150
16378.54 165
16379.75 139
16380.96 168
16382.17 176
16383.38 165
16384.58 153
16385.79 151
16387.00 151
16388.21 155
16389.42 171
16390.63 170
16391.84 144
16393.05 142
16394.26 161
16395.47 145
16396.68 122
16397.89 143
16399.09 144
16400.30 150
16401.51 137
16402.72 130
16403.93 135
16405.14 135
16406.35 149
16407.56 140
16408.77 127
16409.98 163
16411.19 141
16412.40 135
16413.61 143
16414.82 137
16416.03 167
16417.24 155
16418.45 151
16419.66 147
16420.87 172
16422.08 142
16423.29 141
16424.50 117
16425.71 148
16426.92 157
16428.14 129
16429.35 155
16430.56 150
16431.77 125
16432.98 149
16434.19 119
16435.40 141
16436.61 127
16437.82 148
16439.03 165
16440.24 135
16441.45 109
16442.67 127
16443.88 157
16445.09 147
16446.30 153
16447.51 136
16448.72 139
16449.93 160
16451.14 139
16452.36 148
16453.57 127
16454.78 136
16455.99 141
16457.20 135
16458.41 128
16459.63 122
16460.84 153
16462.05 121
16463.26 138
16464.47 138
16465.68 163
16466.90 156
16468.11 142
16469.32 115
16470.53 141
16471.74 133
16472.96 128
16474.17 125
16475.38 132
16476.59 121
16477.81 129
16479.02 153
16480.23 141
16481.44 130
16482.66 120
16483.87 165
16485.08 159
16486.29 134
16487.51 137
16488.72 142
16489.93 112
16491.15 127
16492.36 131
16493.57 124
16494.78 123
16496.00 125
16497.21 112
16498.42 147
16499.64 133
16500.85 119
16502.06 129
16503.28 132
16504.49 121
16505.70 129
16506.92 113
16508.13 129
16509.34 136
16510.56 132
16511.77 125
16512.98 106
16514.20 136
16515.41 121
16516.63 123
16517.84 148
16519.05 106
16520.27 144
16521.48 143
16522.70 125
16523.91 137
16525.12 110
16526.34 117
16527.55 121
16528.77 112
16529.98 121
16531.20 135
16532.41 114
16533.62 117
16534.84 136
16536.05 127
16537.27 123
16538.48 148
16539.70 132
16540.91 117
16542.13 102
16543.34 139
16544.56 106
16545.77 103
16546.99 115
16548.20 147
16549.42 143
16550.63 137
16551.85 118
16553.06 120
16554.28 124
16555.49 135
16556.71 119
16557.92 113
16559.14 125
16560.35 102
16561.57 124
16562.78 115
16564.00 107
16565.21 111
16566.43 144
16567.65 125
16568.86 113
16570.08 122
16571.29 118
16572.51 137
16573.73 140
16574.94 127
16576.16 120
16577.37 135
16578.59 133
16579.81 130
16581.02 126
16582.24 132
16583.45 137
16584.67 124
16585.89 114
16587.10 98
16588.32 121
16589.54 124
16590.75 129
16591.97 138
16593.19 134
16594.40 110
16595.62 122
16596.84 145
16598.05 117
16599.27 113
16600.49 123
16601.70 114
16602.92 131
16604.14 110
16605.35 121
16606.57 117
16607.79 128
16609.01 124
16610.22 105
16611.44 131
16612.66 103
16613.88 126
16615.09 123
16616.31 129
16617.53 127
16618.75 132
16619.96 122
16621.18 117
16622.40 91
16623.62 108
16624.83 117
16626.05 119
16627.27 120
16628.49 98
16629.71 110
16630.92 111
16632.14 123
16633.36 124
16634.58 122
16635.80 121
16637.01 127
16638.23 127
16639.45 114
16640.67 118
16641.89 123
16643.11 120
16644.32 107
16645.54 113
16646.76 132
16647.98 140
16649.20 100
16650.42 113
16651.64 107
16652.86 120
16654.07 125
16655.29 153
16656.51 115
16657.73 121
16658.95 120
16660.17 117
16661.39 130
16662.61 119
16663.83 127
16665.05 112
16666.27 116
16667.48 107
16668.70 119
16669.92 122
16671.14 117
16672.36 122
16673.58 122
16674.80 110
16676.02 128
16677.24 113
16678.46 120
16679.68 119
16680.90 117
16682.12 104
16683.34 130
16684.56 129
16685.78 139
16687.00 122
16688.22 106
16689.44 123
16690.66 106
16691.88 142
16693.10 95
16694.32 116
16695.54 106
16696.76 120
16697.98 116
16699.20 114
16700.42 121
16701.64 117
16702.87 132
16704.09 84
16705.31 103
16706.53 128
16707.75 131
16708.97 108
16710.19 116
16711.41 103
16712.63 119
16713.85 118
16715.07 104
16716.30 90
16717.52 93
16718.74 111
16719.96 122
16721.18 109
16722.40 103
16723.62 115
16724.85 135
16726.07 118
16727.29 102
16728.51 100
16729.73 118
16730.95 150
16732.17 124
16733.40 133
16734.62 132
16735.84 113
16737.06 149
16738.28 138
16739.51 123
16740.73 106
16741.95 119
16743.17 118
16744.39 118
16745.62 85
16746.84 127
16748.06 149
16749.28 117
16750.51 118
16751.73 121
16752.95 117
16754.17 110
16755.40 119
16756.62 105
16757.84 115
16759.06 118
16760.29 124
16761.51 122
16762.73 131
16763.96 146
16765.18 148
16766.40 109
16767.62 121
16768.85 117
16770.07 122
16771.29 132
16772.52 112
16773.74 116
16774.96 117
16776.19 118
16777.41 120
16778.63 118
16779.86 102
16781.08 112
16782.30 131
16783.53 130
16784.75 112
16785.97 119
16787.20 107
16788.42 138
16789.65 120
16790.87 115
16792.09 124
16793.32 115
16794.54 137
16795.77 130
16796.99 118
16798.21 115
16799.44 116
16800.66 112
16801.89 130
16803.11 126
16804.34 110
16805.56 120
16806.78 144
16808.01 129
16809.23 129
16810.46 115
16811.68 131
16812.91 133
16814.13 121
16815.36 116
16816.58 133
16817.81 128
16819.03 125
16820.26 121
16821.48 111
16822.71 117
16823.93 134
16825.16 139
16826.38 118
16827.61 134
16828.83 123
16830.06 132
16831.28 141
16832.51 129
16833.73 132
16834.96 137
16836.19 140
16837.41 132
16838.64 111
16839.86 136
16841.09 146
16842.31 123
16843.54 136
16844.76 125
16845.99 119
16847.22 120
16848.44 98
16849.67 111
16850.89 112
16852.12 132
16853.35 129
16854.57 146
16855.80 122
16857.03 125
16858.25 132
16859.48 130
16860.71 114
16861.93 134
16863.16 136
16864.38 151
16865.61 165
16866.84 157
16868.06 146
16869.29 142
16870.52 147
16871.74 123
16872.97 158
16874.20 130
16875.43 135
16876.65 168
16877.88 139
16879.11 118
16880.33 141
16881.56 136
16882.79 132
16884.02 149
16885.24 157
16886.47 129
16887.70 149
16888.93 123
16890.15 159
16891.38 131
16892.61 120
16893.84 144
16895.06 123
16896.29 141
16897.52 119
16898.75 139
16899.97 129
16901.20 113
16902.43 105
16903.66 136
16904.89 115
16906.11 117
16907.34 120
16908.57 129
16909.80 132
16911.03 122
16912.26 131
16913.48 132
16914.71 128
16915.94 124
16917.17 140
16918.40 108
16919.63 131
16920.85 116
16922.08 127
16923.31 124
16924.54 117
16925.77 109
16927.00 115
16928.23 119
16929.46 122
16930.69 114
16931.91 133
16933.14 113
16934.37 123
16935.60 133
16936.83 109
16938.06 118
16939.29 102
16940.52 119
16941.75 102
16942.98 115
16944.21 119
16945.44 144
16946.67 106
16947.90 126
16949.13 117
16950.35 104
16951.58 121
16952.81 104
16954.04 108
16955.27 127
16956.50 109
16957.73 114
16958.96 126
16960.19 113
16961.42 134
16962.65 129
16963.88 118
16965.11 134
16966.34 120
16967.58 118
16968.81 127
16970.04 116
16971.27 130
16972.50 125
16973.73 129
16974.96 106
16976.19 100
16977.42 130
16978.65 129
16979.88 111
16981.11 90
16982.34 125
16983.57 119
16984.80 118
16986.04 124
16987.27 112
16988.50 112
16989.73 110
16990.96 118
16992.19 124
16993.42 114
16994.65 134
16995.88 133
16997.12 114
16998.35 105
16999.58 120
17000.81 133
17002.04 132
17003.27 114
17004.51 116
17005.74 125
17006.97 142
17008.20 115
17009.43 105
17010.66 116
17011.90 124
17013.13 127
17014.36 131
17015.59 99
17016.82 100
17018.06 117
17019.29 107
17020.52 138
17021.75 87
17022.99 133
17024.22 114
17025.45 108
17026.68 94
17027.92 117
17029.15 106
17030.38 98
17031.61 113
17032.85 104
17034.08 112
17035.31 130
17036.54 119
17037.78 111
17039.01 111
17040.24 133
17041.48 117
17042.71 105
17043.94 102
17045.18 108
17046.41 135
17047.64 103
17048.88 99
17050.11 110
17051.34 116
17052.58 102
17053.81 123
17055.04 109
17056.28 128
17057.51 122
17058.74 120
17059.98 116
17061.21 123
17062.44 122
17063.68 131
17064.91 128
17066.15 114
17067.38 116
17068.61 143
17069.85 136
17071.08 103
17072.32 96
17073.55 120
17074.78 131
17076.02 133
17077.25 97
17078.49 125
17079.72 101
17080.96 121
17082.19 106
17083.42 123
17084.66 121
17085.89 109
17087.13 124
17088.36 104
17089.60 99
17090.83 109
17092.07 109
17093.30 117
17094.54 132
17095.77 113
17097.01 109
17098.24 134
17099.48 98
17100.71 109
17101.95 122
17103.18 106
17104.42 107
17105.65 111
17106.89 107
17108.12 103
17109.36 109
17110.60 99
17111.83 99
17113.07 95
17114.30 108
17115.54 104
17116.77 94
17118.01 101
17119.25 119
17120.48 134
17121.72 113
17122.95 133
17124.19 108
17125.43 109
17126.66 120
17127.90 95
17129.13 97
17130.37 109
17131.61 104
17132.84 116
17134.08 111
17135.32 106
17136.55 104
17137.79 109
17139.02 120
17140.26 94
17141.50 120
17142.73 100
17143.97 108
17145.21 101
17146.44 114
17147.68 128
17148.92 103
17150.16 103
17151.39 110
17152.63 132
17153.87 90
17155.10 112
17156.34 108
17157.58 105
17158.82 100
17160.05 105
17161.29 101
17162.53 101
17163.76 116
17165.00 121
17166.24 124
17167.48 95
17168.72 97
17169.95 121
17171.19 110
17172.43 101
17173.67 123
17174.90 114
17176.14 110
17177.38 119
17178.62 133
17179.86 102
17181.09 106
17182.33 112
17183.57 130
17184.81 110
17186.05 117
17187.28 136
17188.52 111
17189.76 118
17191.00 85
17192.24 106
17193.48 98
17194.72 107
17195.95 91
17197.19 89
17198.43 94
17199.67 127
17200.91 118
17202.15 107
17203.39 105
17204.63 107
17205.86 111
17207.10 87
17208.34 94
17209.58 103
17210.82 103
17212.06 128
17213.30 114
17214.54 109
17215.78 109
17217.02 125
17218.26 123
17219.50 112
17220.74 95
17221.97 101
17223.21 110
17224.45 117
17225.69 108
17226.93 112
17228.17 94
17229.41 132
17230.65 118
17231.89 111
17233.13 105
17234.37 110
17235.61 125
17236.85 115
17238.09 117
17239.33 101
17240.57 100
17241.81 101
17243.05 121
17244.29 99
17245.53 95
17246.77 108
17248.02 122
17249.26 83
17250.50 110
17251.74 119
17252.98 114
17254.22 114
17255.46 109
17256.70 84
17257.94 105
17259.18 93
17260.42 90
17261.66 98
17262.90 116
17264.15 110
17265.39 91
17266.63 91
17267.87 89
17269.11 113
17270.35 106
17271.59 105
17272.83 126
17274.08 94
17275.32 102
17276.56 111
17277.80 108
17279.04 124
17280.28 111
17281.52 122
17282.77 110
17284.01 101
17285.25 110
17286.49 111
17287.73 119
17288.98 98
17290.22 124
17291.46 128
17292.70 111
17293.94 126
17295.19 110
17296.43 105
17297.67 87
17298.91 121
17300.16 103
17301.40 97
17302.64 105
17303.88 110
17305.13 108
17306.37 108
17307.61 111
17308.85 85
17310.10 101
17311.34 113
17312.58 106
17313.82 122
17315.07 79
17316.31 83
17317.55 96
17318.80 111
17320.04 117
17321.28 105
17322.53 93
17323.77 96
17325.01 118
17326.26 98
17327.50 104
17328.74 91
17329.99 104
17331.23 93
17332.47 100
17333.72 98
17334.96 100
17336.20 110
17337.45 118
17338.69 99
17339.93 103
17341.18 104
17342.42 104
17343.67 99
17344.91 114
17346.15 101
17347.40 95
17348.64 112
17349.89 116
17351.13 107
17352.37 101
17353.62 93
17354.86 102
17356.11 105
17357.35 102
17358.60 88
17359.84 106
17361.09 88
17362.33 97
17363.57 101
17364.82 115
17366.06 104
17367.31 94
17368.55 92
17369.80 90
17371.04 121
17372.29 100
17373.53 124
17374.78 105
17376.02 103
17377.27 88
17378.51 120
17379.76 109
17381.00 93
17382.25 94
17383.50 116
17384.74 108
17385.99 115
17387.23 114
17388.48 109
17389.72 101
17390.97 81
17392.21 103
17393.46 128
17394.71 116
17395.95 93
17397.20 92
17398.44 98
17399.69 117
17400.93 108
17402.18 84
17403.43 91
17404.67 87
17405.92 99
17407.17 98
17408.41 88
17409.66 90
17410.90 113
17412.15 101
17413.40 110
17414.64 95
17415.89 105
17417.14 91
17418.38 95
17419.63 91
17420.88 85
17422.12 108
17423.37 72
17424.62 123
17425.86 90
17427.11 92
17428.36 109
17429.60 110
17430.85 123
17432.10 110
17433.35 95
17434.59 99
17435.84 86
17437.09 114
17438.33 117
17439.58 105
17440.83 110
17442.08 127
17443.32 101
17444.57 98
17445.82 105
17447.07 101
17448.32 108
17449.56 85
17450.81 96
17452.06 88
17453.31 102
17454.55 123
17455.80 102
17457.05 104
17458.30 108
17459.55 121
17460.79 107
17462.04 92
17463.29 96
17464.54 93
17465.79 98
17467.04 113
17468.28 97
17469.53 125
17470.78 106
17472.03 99
17473.28 98
17474.53 90
17475.78 93
17477.02 99
17478.27 103
17479.52 91
17480.77 91
17482.02 84
17483.27 94
17484.52 116
17485.77 101
17487.02 104
17488.26 98
17489.51 108
17490.76 98
17492.01 98
17493.26 115
17494.51 104
17495.76 90
17497.01 98
17498.26 116
17499.51 97
17500.76 98
17502.01 108
17503.26 96
17504.51 96
17505.76 107
17507.01 127
17508.26 112
17509.51 114
17510.76 101
17512.01 107
17513.26 113
17514.51 102
17515.76 96
17517.01 93
17518.26 114
17519.51 131
17520.76 105
17522.01 106
17523.26 127
17524.51 132
17525.76 106
17527.01 111
17528.26 106
17529.51 104
17530.76 122
17532.01 96
17533.26 91
17534.51 106
17535.76 111
17537.01 89
17538.27 98
17539.52 98
17540.77 93
17542.02 116
17543.27 119
17544.52 119
17545.77 104
17547.02 97
17548.27 100
17549.53 107
17550.78 105
17552.03 104
17553.28 116
17554.53 107
17555.78 100
17557.03 96
17558.29 103
17559.54 119
17560.79 109
17562.04 96
17563.29 96
17564.54 93
17565.80 84
17567.05 101
17568.30 103
17569.55 86
17570.80 113
17572.06 124
17573.31 103
17574.56 92
17575.81 92
17577.07 97
17578.32 110
17579.57 100
17580.82 91
17582.08 84
17583.33 108
17584.58 116
17585.83 107
17587.09 104
17588.34 82
17589.59 86
17590.84 110
17592.10 101
17593.35 79
17594.60 127
17595.86 145
17597.11 106
17598.36 97
17599.61 92
17600.87 103
17602.12 138
17603.37 100
17604.63 116
17605.88 101
17607.13 101
17608.39 119
17609.64 93
17610.89 87
17612.15 87
17613.40 111
17614.66 91
17615.91 85
17617.16 90
17618.42 90
17619.67 115
17620.92 103
17622.18 79
17623.43 117
17624.69 116
17625.94 103
17627.19 96
17628.45 84
17629.70 88
17630.96 98
17632.21 93
17633.47 92
17634.72 92
17635.97 96
17637.23 122
17638.48 107
17639.74 92
17640.99 85
17642.25 105
17643.50 113
17644.76 97
17646.01 105
17647.27 99
17648.52 101
17649.78 106
17651.03 105
17652.28 95
17653.54 99
17654.80 93
17656.05 101
17657.31 125
17658.56 86
17659.82 83
17661.07 107
17662.33 120
17663.58 118
17664.84 120
17666.09 94
17667.35 104
17668.60 111
17669.86 94
17671.11 107
17672.37 108
17673.63 101
17674.88 110
17676.14 106
17677.39 96
17678.65 90
17679.91 90
17681.16 104
17682.42 93
17683.67 96
17684.93 98
17686.19 109
17687.44 89
17688.70 108
17689.95 115
17691.21 116
17692.47 92
17693.72 88
17694.98 104
17696.24 103
17697.49 97
17698.75 107
17700.01 86
17701.26 95
17702.52 103
17703.78 116
17705.03 117
17706.29 84
17707.55 99
17708.81 80
17710.06 101
17711.32 96
17712.58 82
17713.83 114
17715.09 92
17716.35 99
17717.61 104
17718.86 104
17720.12 102
17721.38 115
17722.63 109
17723.89 102
17725.15 87
17726.41 91
17727.67 107
17728.92 99
17730.18 86
17731.44 91
17732.70 137
17733.95 118
17735.21 96
17736.47 110
17737.73 108
17738.99 85
17740.24 102
17741.50 100
17742.76 98
17744.02 95
17745.28 117
17746.54 92
17747.79 95
17749.05 66
17750.31 98
17751.57 94
17752.83 87
17754.09 82
17755.35 81
17756.60 103
17757.86 99
17759.12 85
17760.38 116
17761.64 99
17762.90 123
17764.16 120
17765.42 108
17766.67 103
17767.93 108
17769.19 98
17770.45 107
17771.71 90
17772.97 105
17774.23 100
17775.49 111
17776.75 78
17778.01 72
17779.27 103
17780.53 98
17781.79 99
17783.05 103
17784.31 106
17785.57 110
17786.83 94
17788.09 103
17789.35 95
17790.61 98
17791.87 110
17793.13 104
17794.39 113
17795.65 72
17796.91 81
17798.17 109
17799.43 108
17800.69 74
17801.95 78
17803.21 102
17804.47 89
17805.73 87
17806.99 96
17808.25 107
17809.51 97
17810.77 96
17812.03 93
17813.29 94
17814.55 85
17815.81 90
17817.07 100
17818.33 127
17819.60 93
17820.86 94
17822.12 122
17823.38 118
17824.64 92
17825.90 80
17827.16 92
17828.42 97
17829.68 96
17830.95 95
17832.21 101
17833.47 109
17834.73 117
17835.99 108
17837.25 97
17838.51 92
17839.78 95
17841.04 106
17842.30 108
17843.56 85
17844.82 91
17846.08 101
17847.35 78
17848.61 107
17849.87 96
17851.13 85
17852.39 70
17853.66 109
17854.92 86
17856.18 92
17857.44 83
17858.71 108
17859.97 105
17861.23 95
17862.49 94
17863.76 110
17865.02 107
17866.28 91
17867.54 91
17868.81 87
17870.07 81
17871.33 99
17872.59 111
17873.86 87
17875.12 95
17876.38 86
17877.65 99
17878.91 104
17880.17 83
17881.44 90
17882.70 87
17883.96 99
17885.22 100
17886.49 87
17887.75 92
17889.01 91
17890.28 102
17891.54 99
17892.81 93
17894.07 97
17895.33 92
17896.60 80
17897.86 85
17899.12 79
17900.39 108
17901.65 98
17902.92 107
17904.18 87
17905.44 92
17906.71 101
17907.97 106
17909.24 78
17910.50 95
17911.76 107
17913.03 102
17914.29 108
17915.56 101
17916.82 93
17918.09 102
17919.35 94
17920.61 112
17921.88 93
17923.14 82
17924.41 93
17925.67 103
17926.94 96
17928.20 80
17929.47 89
17930.73 101
17932.00 98
17933.26 80
17934.53 91
17935.79 101
17937.06 93
17938.32 118
17939.59 93
17940.85 89
17942.12 100
17943.38 90
17944.65 95
17945.91 103
17947.18 79
17948.44 91
17949.71 117
17950.98 81
17952.24 80
17953.51 94
17954.77 101
17956.04 90
17957.30 102
17958.57 79
17959.84 91
17961.10 109
17962.37 110
17963.63 81
17964.90 94
17966.17 86
17967.43 93
17968.70 102
17969.96 100
17971.23 98
17972.50 111
17973.76 101
17975.03 91
17976.30 84
17977.56 84
17978.83 105
17980.10 78
17981.36 94
17982.63 106
17983.90 102
17985.16 90
17986.43 87
17987.70 92
17988.96 89
17990.23 112
17991.50 98
17992.76 96
17994.03 90
17995.30 98
17996.57 104
17997.83 78
17999.10 89
18000.37 93
18001.64 108
18002.90 98
18004.17 82
18005.44 97
18006.71 100
18007.97 103
18009.24 94
18010.51 111
18011.78 95
18013.04 103
18014.31 116
18015.58 96
18016.85 108
18018.12 95
18019.38 114
18020.65 94
18021.92 96
18023.19 79
18024.46 97
18025.72 107
18026.99 93
18028.26 101
18029.53 78
18030.80 99
18032.07 108
18033.33 104
18034.60 100
18035.87 76
18037.14 87
18038.41 111
18039.68 91
18040.95 83
18042.22 81
18043.48 118
18044.75 107
18046.02 108
18047.29 94
18048.56 91
18049.83 93
18051.10 79
18052.37 76
18053.64 80
18054.91 83
18056.17 106
18057.44 82
18058.71 87
18059.98 82
18061.25 83
18062.52 77
18063.79 94
18065.06 104
18066.33 104
18067.60 110
18068.87 96
18070.14 79
18071.41 88
18072.68 106
18073.95 101
18075.22 105
18076.49 106
18077.76 91
18079.03 74
18080.30 89
18081.57 96
18082.84 77
18084.11 94
18085.38 101
18086.65 94
18087.92 85
18089.19 94
18090.46 73
18091.73 98
18093.00 89
18094.27 85
18095.55 117
18096.82 95
18098.09 96
18099.36 81
18100.63 122
18101.90 102
18103.17 83
18104.44 77
18105.71 77
18106.98 78
18108.25 99
18109.53 104
18110.80 85
18112.07 87
18113.34 94
18114.61 102
18115.88 86
18117.15 82
18118.43 73
18119.70 104
18120.97 73
18122.24 100
18123.51 79
18124.78 94
18126.05 89
18127.33 114
18128.60 104
18129.87 96
18131.14 87
18132.41 87
18133.69 107
18134.96 87
18136.23 88
18137.50 94
18138.77 85
18140.05 89
18141.32 105
18142.59 106
18143.86 112
18145.14 83
18146.41 75
18147.68 77
18148.95 94
18150.23 82
18151.50 98
18152.77 90
18154.04 96
18155.32 95
18156.59 113
18157.86 115
18159.14 87
18160.41 108
18161.68 96
18162.96 103
18164.23 76
18165.50 85
18166.77 88
18168.05 82
18169.32 98
18170.59 102
18171.87 73
18173.14 74
18174.41 92
18175.69 101
18176.96 91
18178.24 83
18179.51 100
18180.78 88
18182.06 108
18183.33 83
18184.60 98
18185.88 88
18187.15 85
18188.43 104
18189.70 85
18190.97 87
18192.25 92
18193.52 86
18194.80 76
18196.07 83
18197.34 88
18198.62 87
18199.89 85
18201.17 106
18202.44 80
18203.72 91
18204.99 95
18206.27 98
18207.54 88
18208.82 100
18210.09 87
18211.36 87
18212.64 96
18213.91 104
18215.19 103
18216.46 87
18217.74 90
18219.01 82
18220.29 95
18221.56 80
18222.84 97
18224.11 84
18225.39 110
18226.67 104
18227.94 121
18229.22 97
18230.49 83
18231.77 101
18233.04 93
18234.32 100
18235.59 93
18236.87 92
18238.14 119
18239.42 100
18240.70 73
18241.97 102
18243.25 97
18244.52 96
18245.80 75
18247.08 94
18248.35 80
18249.63 78
18250.90 95
18252.18 93
18253.46 83
18254.73 86
18256.01 84
18257.29 74
18258.56 88
18259.84 104
18261.11 99
18262.39 95
18263.67 98
18264.94 89
18266.22 98
18267.50 82
18268.77 89
18270.05 105
18271.33 89
18272.61 91
18273.88 99
18275.16 79
18276.44 90
18277.71 102
18278.99 82
18280.27 87
18281.54 78
18282.82 82
18284.10 100
18285.38 114
18286.65 97
18287.93 94
18289.21 97
18290.49 85
18291.76 95
18293.04 105
18294.32 97
18295.60 73
18296.88 90
18298.15 95
18299.43 111
18300.71 108
18301.99 97
18303.26 69
18304.54 100
18305.82 95
18307.10 89
18308.38 83
18309.66 84
18310.93 75
18312.21 80
18313.49 81
18314.77 78
18316.05 103
18317.33 91
18318.60 91
18319.88 74
18321.16 91
18322.44 86
18323.72 90
18325.00 73
18326.28 86
18327.55 90
18328.83 94
18330.11 90
18331.39 96
18332.67 99
18333.95 82
18335.23 90
18336.51 73
18337.79 102
18339.07 91
18340.35 105
18341.62 100
18342.90 86
18344.18 83
18345.46 105
18346.74 80
18348.02 79
18349.30 92
18350.58 100
18351.86 96
18353.14 103
18354.42 83
18355.70 71
18356.98 102
18358.26 86
18359.54 82
18360.82 79
18362.10 86
18363.38 84
18364.66 106
18365.94 98
18367.22 100
18368.50 103
18369.78 125
18371.06 94
18372.34 87
18373.62 104
18374.90 106
18376.18 93
18377.46 87
18378.74 86
18380.03 77
18381.31 86
18382.59 90
18383.87 95
18385.15 102
18386.43 102
18387.71 84
18388.99 87
18390.27 84
18391.55 95
18392.83 101
18394.12 80
18395.40 99
18396.68 80
18397.96 97
18399.24 95
18400.52 85
18401.80 77
18403.08 90
18404.37 93
18405.65 99
18406.93 97
18408.21 79
18409.49 95
18410.77 86
18412.06 88
18413.34 89
18414.62 82
18415.90 103
18417.18 88
18418.47 84
18419.75 86
18421.03 72
18422.31 97
18423.59 117
18424.88 77
18426.16 83
18427.44 82
18428.72 112
18430.01 93
18431.29 81
18432.57 93
18433.85 103
18435.14 107
18436.42 90
18437.70 67
18438.98 96
18440.27 86
18441.55 108
18442.83 74
18444.12 87
18445.40 93
18446.68 88
18447.96 89
18449.25 81
18450.53 75
18451.81 81
18453.10 90
18454.38 86
18455.66 85
18456.95 80
18458.23 110
18459.51 89
18460.80 76
18462.08 56
18463.36 109
18464.65 89
18465.93 96
18467.22 90
18468.50 79
18469.78 84
18471.07 91
18472.35 99
18473.63 79
18474.92 91
18476.20 90
18477.49 87
18478.77 81
18480.05 83
18481.34 77
18482.62 84
18483.91 96
18485.19 68
18486.48 94
18487.76 98
18489.04 99
18490.33 101
18491.61 92
18492.90 84
18494.18 86
18495.47 78
18496.75 106
18498.04 88
18499.32 92
18500.61 94
18501.89 92
18503.18 74
18504.46 86
18505.75 101
18507.03 97
18508.32 75
18509.60 72
18510.89 100
18512.17 104
18513.46 109
18514.74 88
18516.03 97
18517.31 77
18518.60 98
18519.89 84
18521.17 79
18522.46 81
18523.74 88
18525.03 97
18526.31 88
18527.60 81
18528.89 96
18530.17 108
18531.46 112
18532.74 93
18534.03 100
18535.32 117
18536.60 87
18537.89 95
18539.17 91
18540.46 89
18541.75 96
18543.03 81
18544.32 119
18545.61 105
18546.89 99
18548.18 110
18549.47 103
18550.75 101
18552.04 90
18553.33 108
18554.61 92
18555.90 83
18557.19 106
18558.47 85
18559.76 93
18561.05 112
18562.33 88
18563.62 94
18564.91 95
18566.19 81
18567.48 89
18568.77 96
18570.06 94
18571.34 89
18572.63 89
18573.92 110
18575.21 97
18576.49 120
18577.78 106
18579.07 103
18580.36 75
18581.64 70
18582.93 101
18584.22 96
18585.51 85
18586.80 102
18588.08 92
18589.37 94
18590.66 80
18591.95 86
18593.24 107
18594.52 85
18595.81 100
18597.10 99
18598.39 103
18599.68 85
18600.96 87
18602.25 85
18603.54 96
18604.83 82
18606.12 85
18607.41 94
18608.70 101
18609.98 90
18611.27 91
18612.56 98
18613.85 95
18615.14 93
18616.43 97
18617.72 97
18619.01 92
18620.30 89
18621.58 92
18622.87 105
18624.16 90
18625.45 92
18626.74 92
18628.03 106
18629.32 81
18630.61 80
18631.90 91
18633.19 89
18634.48 77
18635.77 90
18637.06 97
18638.35 106
18639.64 94
18640.93 111
18642.22 80
18643.51 89
18644.80 93
18646.09 82
18647.38 100
18648.67 107
18649.96 93
18651.25 94
18652.54 74
18653.83 72
18655.12 101
18656.41 79
18657.70 81
18658.99 97
18660.28 92
18661.57 95
18662.86 89
18664.15 110
18665.44 82
18666.73 91
18668.02 81
18669.31 99
18670.60 79
18671.89 68
18673.18 102
18674.48 94
18675.77 82
18677.06 85
18678.35 91
18679.64 96
18680.93 86
18682.22 59
18683.51 81
18684.80 76
18686.10 75
18687.39 105
18688.68 94
18689.97 85
18691.26 121
18692.55 102
18693.84 87
18695.14 83
18696.43 72
18697.72 91
18699.01 107
18700.30 108
18701.60 104
18702.89 92
18704.18 81
18705.47 75
18706.76 94
18708.06 98
18709.35 93
18710.64 90
18711.93 81
18713.22 83
18714.52 74
18715.81 82
18717.10 86
18718.39 97
18719.69 82
18720.98 71
18722.27 92
18723.56 86
18724.86 76
18726.15 86
18727.44 85
18728.73 75
18730.03 81
18731.32 68
18732.61 77
18733.91 79
18735.20 85
18736.49 98
18737.79 72
18739.08 88
18740.37 78
18741.66 90
18742.96 85
18744.25 81
18745.54 75
18746.84 76
18748.13 87
18749.43 90
18750.72 76
18752.01 82
18753.31 67
18754.60 99
18755.89 91
18757.19 82
18758.48 88
18759.77 96
18761.07 80
18762.36 75
18763.66 107
18764.95 84
18766.24 88
18767.54 81
18768.83 85
18770.13 91
18771.42 77
18772.72 84
18774.01 77
18775.30 82
18776.60 70
18777.89 79
18779.19 98
18780.48 95
18781.78 80
18783.07 76
18784.37 83
18785.66 93
18786.96 77
18788.25 78
18789.55 73
18790.84 88
18792.14 80
18793.43 98
18794.73 95
18796.02 102
18797.32 81
18798.61 86
18799.91 83
18801.20 89
18802.50 83
18803.79 106
18805.09 107
18806.38 99
18807.68 81
18808.97 95
18810.27 85
18811.57 68
18812.86 96
18814.16 84
18815.45 75
18816.75 66
18818.05 91
18819.34 90
18820.64 96
18821.93 85
18823.23 103
18824.53 81
18825.82 88
18827.12 87
18828.41 88
18829.71 128
18831.01 97
18832.30 76
18833.60 96
18834.90 93
18836.19 67
18837.49 87
18838.79 83
18840.08 113
18841.38 98
18842.68 93
18843.97 93
18845.27 81
18846.57 88
18847.86 90
18849.16 73
18850.46 73
18851.75 96
18853.05 93
18854.35 87
18855.65 84
18856.94 73
18858.24 84
18859.54 88
18860.83 80
18862.13 80
18863.43 78
18864.73 86
18866.02 96
18867.32 75
18868.62 69
18869.92 83
18871.21 81
18872.51 68
18873.81 80
18875.11 72
18876.41 97
18877.70 81
18879.00 82
18880.30 79
18881.60 86
18882.90 92
18884.19 81
18885.49 93
18886.79 73
18888.09 76
18889.39 76
18890.69 82
18891.98 96
18893.28 94
18894.58 66
18895.88 102
18897.18 70
18898.48 66
18899.78 69
18901.07 77
18902.37 91
18903.67 82
18904.97 90
18906.27 104
18907.57 71
18908.87 88
18910.17 86
18911.47 87
18912.77 74
18914.06 74
18915.36 93
18916.66 77
18917.96 81
18919.26 82
18920.56 95
18921.86 68
18923.16 78
18924.46 71
18925.76 94
18927.06 79
18928.36 70
18929.66 82
18930.96 87
18932.26 85
18933.56 93
18934.86 91
18936.16 84
18937.46 92
18938.76 120
18940.06 79
18941.36 72
18942.66 84
18943.96 87
18945.26 95
18946.56 76
18947.86 75
18949.16 98
18950.46 90
18951.76 78
18953.06 75
18954.36 91
18955.66 80
18956.96 97
18958.26 95
18959.56 95
18960.87 82
18962.17 87
18963.47 80
18964.77 88
18966.07 68
18967.37 74
18968.67 89
18969.97 96
18971.27 77
18972.57 67
18973.88 93
18975.18 75
18976.48 92
18977.78 63
18979.08 87
18980.38 86
18981.68 85
18982.99 79
18984.29 61
18985.59 84
18986.89 79
18988.19 90
18989.49 77
18990.80 70
18992.10 77
18993.40 84
18994.70 79
18996.00 85
18997.31 69
18998.61 73
18999.91 75
19001.21 91
19002.51 68
19003.82 84
19005.12 67
19006.42 85
19007.72 87
19009.03 68
19010.33 85
19011.63 80
19012.93 86
19014.24 73
19015.54 74
19016.84 66
19018.15 86
19019.45 89
19020.75 93
19022.05 102
19023.36 84
19024.66 69
19025.96 79
19027.27 72
19028.57 81
19029.87 78
19031.18 63
19032.48 75
19033.78 96
19035.09 73
19036.39 93
19037.69 88
19039.00 62
19040.30 90
19041.60 92
19042.91 81
19044.21 77
19045.51 85
19046.82 87
19048.12 86
19049.43 62
19050.73 63
19052.03 70
19053.34 75
19054.64 65
19055.95 79
19057.25 93
19058.55 93
19059.86 87
19061.16 74
19062.47 76
19063.77 97
19065.08 86
19066.38 86
19067.68 91
19068.99 75
19070.29 85
19071.60 82
19072.90 91
19074.21 72
19075.51 88
19076.82 90
19078.12 87
19079.43 98
19080.73 92
19082.04 102
19083.34 90
19084.65 82
19085.95 84
19087.26 88
19088.56 84
19089.87 89
19091.17 84
19092.48 68
19093.78 73
19095.09 75
19096.39 96
19097.70 95
19099.00 97
19100.31 74
19101.62 110
19102.92 86
19104.23 72
19105.53 76
19106.84 100
19108.14 76
19109.45 76
19110.76 73
19112.06 80
19113.37 81
19114.67 72
19115.98 87
19117.29 83
19118.59 78
19119.90 85
19121.21 86
19122.51 83
19123.82 93
19125.13 82
19126.43 81
19127.74 87
19129.04 83
19130.35 76
19131.66 69
19132.96 75
19134.27 77
19135.58 89
19136.89 90
19138.19 85
19139.50 72
19140.81 96
19142.11 81
19143.42 71
19144.73 91
19146.03 89
19147.34 85
19148.65 76
19149.96 70
19151.26 92
19152.57 93
19153.88 84
19155.19 87
19156.49 100
19157.80 80
19159.11 82
19160.42 90
19161.72 58
19163.03 58
19164.34 89
19165.65 114
19166.96 75
19168.26 80
19169.57 77
19170.88 80
19172.19 91
19173.50 112
19174.80 83
19176.11 93
19177.42 108
19178.73 77
19180.04 66
19181.34 70
19182.65 70
19183.96 88
19185.27 78
19186.58 53
19187.89 71
19189.20 80
19190.50 87
19191.81 77
19193.12 77
19194.43 98
19195.74 73
19197.05 69
19198.36 69
19199.67 66
19200.98 78
19202.28 87
19203.59 87
19204.90 92
19206.21 82
19207.52 83
19208.83 87
19210.14 88
19211.45 63
19212.76 74
19214.07 90
19215.38 101
19216.69 91
19218.00 69
19219.31 99
19220.62 87
19221.93 81
19223.24 78
19224.55 87
19225.86 96
19227.17 80
19228.48 69
19229.79 75
19231.10 77
19232.41 99
19233.72 69
19235.03 68
19236.34 72
19237.65 81
19238.96 89
19240.27 94
19241.58 69
19242.89 74
19244.20 89
19245.51 75
19246.82 78
19248.13 67
19249.44 100
19250.75 88
19252.06 84
19253.37 85
19254.69 75
19256.00 85
19257.31 88
19258.62 89
19259.93 72
19261.24 81
19262.55 107
19263.86 88
19265.17 72
19266.49 87
19267.80 81
19269.11 95
19270.42 74
19271.73 69
19273.04 94
19274.35 80
19275.67 76
19276.98 71
19278.29 65
19279.60 90
19280.91 81
19282.22 68
19283.54 83
19284.85 71
19286.16 92
19287.47 86
19288.78 52
19290.10 63
19291.41 65
19292.72 86
19294.03 100
19295.34 60
19296.66 77
19297.97 82
19299.28 87
19300.59 81
19301.91 81
19303.22 88
19304.53 76
19305.84 86
19307.16 87
19308.47 68
19309.78 76
19311.10 74
19312.41 73
19313.72 60
19315.03 74
19316.35 70
19317.66 83
19318.97 71
19320.29 72
19321.60 73
19322.91 107
19324.23 76
19325.54 72
19326.85 84
19328.17 71
19329.48 87
19330.79 80
19332.11 86
19333.42 74
19334.73 76
19336.05 93
19337.36 71
19338.67 65
19339.99 61
19341.30 102
19342.62 96
19343.93 75
19345.24 84
19346.56 83
19347.87 76
19349.19 62
19350.50 72
19351.81 64
19353.13 63
19354.44 78
19355.76 97
19357.07 76
19358.39 61
19359.70 84
19361.02 89
19362.33 80
19363.64 109
19364.96 79
19366.27 81
19367.59 73
19368.90 81
19370.22 74
19371.53 62
19372.85 77
19374.16 82
19375.48 88
19376.79 69
19378.11 67
19379.42 75
19380.74 78
19382.05 73
19383.37 78
19384.68 82
19386.00 81
19387.31 60
19388.63 76
19389.95 88
19391.26 75
19392.58 83
19393.89 66
19395.21 64
19396.52 61
19397.84 72
19399.16 66
19400.47 73
19401.79 81
19403.10 77
19404.42 64
19405.73 90
19407.05 73
19408.37 66
19409.68 77
19411.00 93
19412.32 88
19413.63 78
19414.95 94
19416.26 80
19417.58 67
19418.90 71
19420.21 83
19421.53 71
19422.85 76
19424.16 72
19425.48 82
19426.80 89
19428.11 80
19429.43 88
19430.75 74
19432.06 74
19433.38 81
19434.70 78
19436.02 57
19437.33 84
19438.65 63
19439.97 73
19441.28 68
19442.60 70
19443.92 88
19445.24 85
19446.55 78
19447.87 75
19449.19 83
19450.51 86
19451.82 75
19453.14 79
19454.46 62
19455.78 70
19457.09 78
19458.41 78
19459.73 86
19461.05 78
19462.37 83
19463.68 80
19465.00 86
19466.32 82
19467.64 56
19468.96 86
19470.28 91
19471.59 75
19472.91 106
19474.23 83
19475.55 73
19476.87 84
19478.19 66
19479.50 89
19480.82 87
19482.14 72
19483.46 70
19484.78 88
19486.10 84
19487.42 93
19488.73 80
19490.05 88
19491.37 66
19492.69 72
19494.01 78
19495.33 72
19496.65 95
19497.97 86
19499.29 82
19500.61 72
19501.93 72
19503.25 66
19504.56 74
19505.88 73
19507.20 70
19508.52 79
19509.84 91
19511.16 89
19512.48 87
19513.80 93
19515.12 57
19516.44 75
19517.76 71
19519.08 73
19520.40 73
19521.72 68
19523.04 72
19524.36 82
19525.68 70
19527.00 68
19528.32 78
19529.64 79
19530.96 73
19532.28 74
19533.60 94
19534.92 79
19536.24 72
19537.56 73
19538.88 85
19540.20 78
19541.53 99
19542.85 92
19544.17 77
19545.49 71
19546.81 66
19548.13 80
19549.45 82
19550.77 71
19552.09 94
19553.41 79
19554.73 79
19556.06 78
19557.38 85
19558.70 85
19560.02 100
19561.34 70
19562.66 80
19563.98 71
19565.30 66
19566.63 91
19567.95 88
19569.27 82
19570.59 64
19571.91 64
19573.23 83
19574.56 68
19575.88 73
19577.20 78
19578.52 72
19579.84 80
19581.17 79
19582.49 93
19583.81 58
19585.13 65
19586.45 88
19587.78 94
19589.10 104
19590.42 69
19591.74 84
19593.07 79
19594.39 88
19595.71 82
19597.03 80
19598.36 69
19599.68 85
19601.00 93
19602.32 69
19603.65 95
19604.97 82
19606.29 94
19607.61 97
19608.94 73
19610.26 71
19611.58 83
19612.91 90
19614.23 83
19615.55 81
19616.88 84
19618.20 90
19619.52 84
19620.85 74
19622.17 80
19623.49 74
19624.82 65
19626.14 79
19627.46 80
19628.79 81
19630.11 71
19631.43 96
19632.76 90
19634.08 80
19635.41 87
19636.73 76
19638.05 71
19639.38 69
19640.70 62
19642.03 80
19643.35 88
19644.67 64
19646.00 71
19647.32 76
19648.65 75
19649.97 71
19651.29 82
19652.62 64
19653.94 61
19655.27 62
19656.59 84
19657.92 80
19659.24 82
19660.57 68
19661.89 86
19663.22 96
19664.54 84
19665.87 77
19667.19 82
19668.52 74
19669.84 62
19671.17 68
19672.49 80
19673.82 82
19675.14 65
19676.47 71
19677.79 63
19679.12 99
19680.44 68
19681.77 88
19683.09 95
19684.42 86
19685.74 75
19687.07 65
19688.39 71
19689.72 99
19691.05 91
19692.37 78
19693.70 75
19695.02 78
19696.35 77
19697.68 76
19699.00 68
19700.33 80
19701.65 90
19702.98 77
19704.31 74
19705.63 69
19706.96 81
19708.28 70
19709.61 82
19710.94 77
19712.26 85
19713.59 86
19714.92 60
19716.24 88
19717.57 62
19718.90 78
19720.22 84
19721.55 74
19722.88 83
19724.20 61
19725.53 78
19726.86 71
19728.18 77
19729.51 76
19730.84 71
19732.16 83
19733.49 88
19734.82 68
19736.15 69
19737.47 70
19738.80 94
19740.13 71
19741.46 66
19742.78 62
19744.11 73
19745.44 82
19746.77 70
19748.09 64
19749.42 80
19750.75 101
19752.08 80
19753.40 69
19754.73 71
19756.06 69
19757.39 69
19758.72 87
19760.04 74
19761.37 89
19762.70 89
19764.03 77
19765.36 81
19766.68 90
19768.01 59
19769.34 76
19770.67 80
19772.00 85
19773.33 80
19774.66 49
19775.98 79
19777.31 80
19778.64 85
19779.97 91
19781.30 69
19782.63 74
19783.96 79
19785.29 81
19786.61 75
19787.94 68
19789.27 102
19790.60 84
19791.93 74
19793.26 69
19794.59 83
19795.92 90
19797.25 77
19798.58 87
19799.91 61
19801.24 78
19802.56 96
19803.89 80
19805.22 79
19806.55 78
19807.88 68
19809.21 75
19810.54 91
19811.87 71
19813.20 86
19814.53 79
19815.86 76
19817.19 56
19818.52 72
19819.85 76
19821.18 74
19822.51 80
19823.84 71
19825.17 54
19826.50 63
19827.83 62
19829.16 74
19830.49 74
19831.82 69
19833.15 82
19834.49 84
19835.82 74
19837.15 54
19838.48 71
19839.81 67
19841.14 75
19842.47 87
19843.80 78
19845.13 72
19846.46 85
19847.79 62
19849.12 79
19850.46 75
19851.79 56
19853.12 78
19854.45 82
19855.78 56
19857.11 70
19858.44 88
19859.77 75
19861.11 72
19862.44 71
19863.77 87
19865.10 63
19866.43 53
19867.76 78
19869.09 79
19870.43 74
19871.76 61
19873.09 82
19874.42 68
19875.75 72
19877.09 74
19878.42 69
19879.75 81
19881.08 73
19882.41 54
19883.75 77
19885.08 68
19886.41 77
19887.74 60
19889.08 75
19890.41 79
19891.74 75
19893.07 86
19894.41 82
19895.74 77
19897.07 64
19898.40 89
19899.74 63
19901.07 72
19902.40 67
19903.73 76
19905.07 68
19906.40 67
19907.73 71
19909.07 65
19910.40 84
19911.73 62
19913.07 82
19914.40 66
19915.73 77
19917.07 69
19918.40 83
19919.73 65
19921.07 69
19922.40 78
19923.73 80
19925.07 69
19926.40 73
19927.73 75
19929.07 80
19930.40 74
19931.74 60
19933.07 63
19934.40 72
19935.74 85
19937.07 80
19938.40 64
19939.74 66
19941.07 75
19942.41 82
19943.74 66
19945.08 57
19946.41 71
19947.74 78
19949.08 87
19950.41 83
19951.75 61
19953.08 70
19954.42 65
19955.75 78
19957.09 66
19958.42 68
19959.76 66
19961.09 80
19962.42 85
19963.76 89
19965.09 72
19966.43 66
19967.76 75
19969.10 75
19970.43 67
19971.77 73
19973.11 71
19974.44 53
19975.78 78
19977.11 70
19978.45 81
19979.78 78
19981.12 81
19982.45 73
19983.79 69
19985.12 64
19986.46 82
19987.80 79
19989.13 70
19990.47 77
19991.80 91
19993.14 67
19994.47 76
19995.81 79
19997.15 62
19998.48 86
19999.82 71
20001.15 66
20002.49 68
20003.83 66
20005.16 61
20006.50 69
20007.84 69
20009.17 69
20010.51 69
20011.85 77
20013.18 80
20014.52 58
20015.85 73
20017.19 64
20018.53 68
20019.87 83
20021.20 70
20022.54 84
20023.88 75
20025.21 38
20026.55 70
20027.89 90
20029.22 72
20030.56 66
20031.90 69
20033.24 70
20034.57 59
20035.91 79
20037.25 61
20038.58 80
20039.92 66
20041.26 70
20042.60 65
20043.93 61
20045.27 65
20046.61 75
20047.95 79
20049.29 58
20050.62 76
20051.96 77
20053.30 79
20054.64 74
20055.97 75
20057.31 58
20058.65 71
20059.99 74
20061.33 95
20062.66 79
20064.00 65
20065.34 67
20066.68 66
20068.02 78
20069.36 75
20070.70 79
20072.03 90
20073.37 56
20074.71 55
20076.05 79
20077.39 73
20078.73 88
20080.07 72
20081.40 79
20082.74 77
20084.08 84
20085.42 58
20086.76 71
20088.10 70
20089.44 71
20090.78 87
20092.12 71
20093.46 83
20094.80 74
20096.13 73
20097.47 72
20098.81 63
20100.15 73
20101.49 68
20102.83 93
20104.17 82
20105.51 65
20106.85 55
20108.19 67
20109.53 79
20110.87 75
20112.21 66
20113.55 61
20114.89 69
20116.23 69
20117.57 77
20118.91 70
20120.25 88
20121.59 82
20122.93 60
20124.27 71
