# Supplementary material for: MALDI-TOF MS typing enables the classification of brewing yeasts of the genus Saccharomyces to major beer styles
Source: PLoS One. 2017 Aug 9;12(8):e0181694. doi: 10.1371/journal.pone.0181694 (PMC5549903; doi:10.1371/journal.pone.0181694)
Supplement: S13 File — The directory includes 90 raw files and was zipped to “.zip”; the folder has three strains with 30 spectra per strain; S1 Text explains the raw files with an example and Table 1 represents the yeast strains used within the experiment. (ZIP) [file pone.0181694.s016.zip › 37-39/30635-431-OG-Alt-Koe-YPG-18h-E-E_2015-10-22__0_F3_1.dat]

1999.81 3514
2000.23 3723
2000.65 3659
2001.07 3845
2001.50 3972
2001.92 3917
2002.34 3780
2002.76 3761
2003.18 3714
2003.60 3672
2004.03 3403
2004.45 3457
2004.87 3501
2005.29 3472
2005.71 3514
2006.14 3631
2006.56 3499
2006.98 3514
2007.40 3499
2007.83 3545
2008.25 3848
2008.67 4007
2009.09 3711
2009.52 3774
2009.94 3710
2010.36 3849
2010.78 3950
2011.21 3664
2011.63 3643
2012.05 3694
2012.48 3321
2012.90 3350
2013.32 3201
2013.74 3389
2014.17 3225
2014.59 3317
2015.01 3317
2015.44 3441
2015.86 3436
2016.28 3579
2016.71 3530
2017.13 3641
2017.55 3614
2017.98 3595
2018.40 3696
2018.82 3557
2019.25 3344
2019.67 3745
2020.09 3601
2020.52 3457
2020.94 3592
2021.37 3496
2021.79 3676
2022.21 3572
2022.64 3565
2023.06 3395
2023.48 3323
2023.91 3434
2024.33 3457
2024.76 3535
2025.18 3576
2025.61 3641
2026.03 3342
2026.45 3330
2026.88 3478
2027.30 3629
2027.73 3447
2028.15 3485
2028.58 3435
2029.00 3385
2029.43 3383
2029.85 3309
2030.28 3480
2030.70 3472
2031.12 3591
2031.55 3732
2031.97 3671
2032.40 3576
2032.82 3781
2033.25 3672
2033.67 3756
2034.10 3641
2034.52 3679
2034.95 3894
2035.38 4033
2035.80 3665
2036.23 3738
2036.65 3708
2037.08 3491
2037.50 3669
2037.93 3737
2038.35 3761
2038.78 3841
2039.20 3895
2039.63 3738
2040.06 3792
2040.48 3811
2040.91 3835
2041.33 3884
2041.76 3737
2042.19 3715
2042.61 3942
2043.04 3769
2043.46 3624
2043.89 3549
2044.32 3578
2044.74 3511
2045.17 3449
2045.59 3465
2046.02 3622
2046.45 3779
2046.87 3828
2047.30 3574
2047.73 3474
2048.15 3681
2048.58 3693
2049.01 3733
2049.43 3532
2049.86 3437
2050.29 3332
2050.71 3558
2051.14 3642
2051.57 3623
2051.99 3517
2052.42 3522
2052.85 3497
2053.28 3541
2053.70 3300
2054.13 3243
2054.56 3284
2054.99 3291
2055.41 3430
2055.84 3513
2056.27 3585
2056.69 3355
2057.12 3407
2057.55 3340
2057.98 3390
2058.41 3418
2058.83 3219
2059.26 3274
2059.69 3409
2060.12 3465
2060.54 3586
2060.97 3313
2061.40 3371
2061.83 3446
2062.26 3508
2062.68 3418
2063.11 3439
2063.54 3785
2063.97 4033
2064.40 4079
2064.83 4107
2065.25 4034
2065.68 4086
2066.11 4082
2066.54 4189
2066.97 4343
2067.40 3871
2067.82 3798
2068.25 3642
2068.68 3565
2069.11 3641
2069.54 3588
2069.97 3569
2070.40 3396
2070.83 3348
2071.26 3413
2071.68 3332
2072.11 3401
2072.54 3478
2072.97 3749
2073.40 3595
2073.83 3589
2074.26 3605
2074.69 3601
2075.12 3463
2075.55 3554
2075.98 3700
2076.41 3656
2076.84 3632
2077.27 3722
2077.70 3943
2078.13 3962
2078.55 4105
2078.98 3881
2079.41 3730
2079.84 3961
2080.27 3903
2080.70 3945
2081.13 3828
2081.56 3852
2081.99 3796
2082.42 3725
2082.85 3712
2083.29 3595
2083.72 3508
2084.15 3483
2084.58 3616
2085.01 3650
2085.44 3523
2085.87 3551
2086.30 3663
2086.73 3694
2087.16 3599
2087.59 3428
2088.02 3567
2088.45 3289
2088.88 3431
2089.31 3382
2089.74 3394
2090.17 3636
2090.61 3633
2091.04 3632
2091.47 3705
2091.90 3561
2092.33 3378
2092.76 3533
2093.19 3280
2093.62 3576
2094.06 3598
2094.49 3432
2094.92 3462
2095.35 3429
2095.78 3562
2096.21 3370
2096.64 3298
2097.08 3268
2097.51 3407
2097.94 3400
2098.37 3398
2098.80 3327
2099.24 3307
2099.67 3265
2100.10 3132
2100.53 3105
2100.96 3393
2101.40 3473
2101.83 3430
2102.26 3182
2102.69 3335
2103.12 3470
2103.56 3430
2103.99 3240
2104.42 3420
2104.85 3371
2105.29 3419
2105.72 3495
2106.15 3632
2106.58 3547
2107.02 3404
2107.45 3465
2107.88 3660
2108.31 3618
2108.75 3779
2109.18 3742
2109.61 3589
2110.05 3458
2110.48 3539
2110.91 3435
2111.35 3470
2111.78 3345
2112.21 3352
2112.65 3196
2113.08 3214
2113.51 3352
2113.95 3454
2114.38 3405
2114.81 3402
2115.25 3568
2115.68 3536
2116.11 3431
2116.55 3272
2116.98 3429
2117.41 3244
2117.85 3350
2118.28 3373
2118.72 3398
2119.15 3335
2119.58 3585
2120.02 3223
2120.45 3201
2120.89 3197
2121.32 3308
2121.75 3486
2122.19 3506
2122.62 3476
2123.06 3331
2123.49 3524
2123.93 3607
2124.36 3499
2124.79 3445
2125.23 3526
2125.66 3715
2126.10 3413
2126.53 3283
2126.97 3430
2127.40 3322
2127.84 3478
2128.27 3298
2128.71 3150
2129.14 3266
2129.58 3280
2130.01 3357
2130.45 3546
2130.88 3486
2131.32 3441
2131.75 3503
2132.19 3515
2132.62 3523
2133.06 3531
2133.49 3681
2133.93 3553
2134.37 3495
2134.80 3655
2135.24 3749
2135.67 3661
2136.11 3675
2136.54 3650
2136.98 3756
2137.41 3565
2137.85 3448
2138.29 3649
2138.72 3652
2139.16 3643
2139.59 3479
2140.03 3687
2140.47 3814
2140.90 3633
2141.34 3373
2141.78 3680
2142.21 3472
2142.65 3384
2143.08 3192
2143.52 3181
2143.96 3427
2144.39 3425
2144.83 3433
2145.27 3210
2145.70 3193
2146.14 3558
2146.58 3540
2147.01 3330
2147.45 3378
2147.89 3548
2148.32 3621
2148.76 3603
2149.20 3698
2149.64 3746
2150.07 3568
2150.51 3741
2150.95 3887
2151.38 3829
2151.82 3620
2152.26 3550
2152.70 3588
2153.13 3666
2153.57 3573
2154.01 3639
2154.45 3741
2154.88 3515
2155.32 3610
2155.76 3455
2156.20 3530
2156.63 3514
2157.07 3407
2157.51 3398
2157.95 3486
2158.39 3328
2158.82 3327
2159.26 3456
2159.70 3564
2160.14 3644
2160.58 3693
2161.01 3586
2161.45 3784
2161.89 3690
2162.33 3757
2162.77 3817
2163.21 3656
2163.64 3732
2164.08 3830
2164.52 3689
2164.96 3585
2165.40 3608
2165.84 3689
2166.28 3731
2166.71 3617
2167.15 3652
2167.59 3559
2168.03 3482
2168.47 3648
2168.91 3695
2169.35 3862
2169.79 3722
2170.23 3566
2170.67 3782
2171.10 3890
2171.54 3959
2171.98 3903
2172.42 3938
2172.86 3877
2173.30 3886
2173.74 3836
2174.18 3953
2174.62 4002
2175.06 4140
2175.50 4253
2175.94 4271
2176.38 4081
2176.82 3970
2177.26 4115
2177.70 4038
2178.14 3998
2178.58 3832
2179.02 3916
2179.46 3715
2179.90 3717
2180.34 3755
2180.78 3620
2181.22 3668
2181.66 3605
2182.10 3550
2182.54 3427
2182.98 3303
2183.42 3454
2183.86 3355
2184.30 3425
2184.74 3383
2185.18 3536
2185.62 3432
2186.06 3401
2186.51 3444
2186.95 3410
2187.39 3417
2187.83 3570
2188.27 3514
2188.71 3548
2189.15 3625
2189.59 3682
2190.03 3744
2190.47 4003
2190.92 3776
2191.36 3664
2191.80 3722
2192.24 3709
2192.68 3787
2193.12 3627
2193.56 3803
2194.01 3831
2194.45 3907
2194.89 3860
2195.33 3977
2195.77 4014
2196.21 3956
2196.66 4064
2197.10 4054
2197.54 4083
2197.98 3785
2198.42 3701
2198.87 3999
2199.31 3822
2199.75 3590
2200.19 3666
2200.63 3955
2201.08 3779
2201.52 3740
2201.96 3779
2202.40 3561
2202.85 3629
2203.29 3468
2203.73 3577
2204.17 3616
2204.62 3674
2205.06 3692
2205.50 3585
2205.94 3592
2206.39 3686
2206.83 3533
2207.27 3701
2207.71 3890
2208.16 3806
2208.60 3887
2209.04 3808
2209.49 4178
2209.93 3996
2210.37 3950
2210.82 3907
2211.26 3762
2211.70 3688
2212.15 3790
2212.59 3677
2213.03 3681
2213.48 3716
2213.92 3571
2214.36 3950
2214.81 3696
2215.25 3707
2215.69 3680
2216.14 3542
2216.58 3458
2217.03 3434
2217.47 3387
2217.91 3197
2218.36 3218
2218.80 3543
2219.25 3702
2219.69 3465
2220.13 3487
2220.58 3562
2221.02 3516
2221.47 3585
2221.91 3586
2222.36 3507
2222.80 3698
2223.24 3768
2223.69 3741
2224.13 3754
2224.58 3802
2225.02 3796
2225.47 3713
2225.91 3824
2226.36 3910
2226.80 3742
2227.25 3783
2227.69 3761
2228.14 3753
2228.58 3898
2229.03 3974
2229.47 4032
2229.92 3786
2230.36 3998
2230.81 3964
2231.25 3763
2231.70 3855
2232.14 3755
2232.59 3957
2233.03 4025
2233.48 4000
2233.93 3880
2234.37 3794
2234.82 3962
2235.26 3882
2235.71 4063
2236.15 3999
2236.60 4082
2237.05 4046
2237.49 3743
2237.94 3853
2238.38 3864
2238.83 3733
2239.28 3603
2239.72 3812
2240.17 3928
2240.61 3588
2241.06 3329
2241.51 3404
2241.95 3484
2242.40 3443
2242.85 3477
2243.29 3325
2243.74 3265
2244.19 3333
2244.63 3512
2245.08 3228
2245.52 3177
2245.97 3314
2246.42 3282
2246.87 3347
2247.31 3192
2247.76 3290
2248.21 3417
2248.65 3385
2249.10 3297
2249.55 3363
2249.99 3272
2250.44 3288
2250.89 3231
2251.34 3356
2251.78 3214
2252.23 3497
2252.68 3395
2253.13 3370
2253.57 3189
2254.02 3260
2254.47 3302
2254.92 3379
2255.36 3328
2255.81 3398
2256.26 3530
2256.71 3419
2257.15 3317
2257.60 3427
2258.05 3383
2258.50 3219
2258.95 3397
2259.39 3478
2259.84 3464
2260.29 3519
2260.74 3616
2261.19 3654
2261.64 3789
2262.08 3720
2262.53 3754
2262.98 3681
2263.43 3725
2263.88 3803
2264.33 3755
2264.77 3706
2265.22 3738
2265.67 3625
2266.12 3643
2266.57 3759
2267.02 3481
2267.47 3593
2267.92 3767
2268.37 3795
2268.81 3628
2269.26 3683
2269.71 3620
2270.16 3807
2270.61 4002
2271.06 4016
2271.51 3826
2271.96 3979
2272.41 4042
2272.86 3774
2273.31 3730
2273.76 3670
2274.21 3628
2274.66 3919
2275.11 3796
2275.55 3687
2276.00 3533
2276.45 3374
2276.90 3295
2277.35 3432
2277.80 3611
2278.25 3689
2278.70 3505
2279.15 3414
2279.60 3414
2280.05 3432
2280.50 3426
2280.95 3382
2281.40 3309
2281.85 3506
2282.31 3537
2282.76 3400
2283.21 3494
2283.66 3316
2284.11 3391
2284.56 3303
2285.01 3431
2285.46 3550
2285.91 3470
2286.36 3578
2286.81 3668
2287.26 3720
2287.71 3924
2288.16 4018
2288.61 4220
2289.07 4533
2289.52 4713
2289.97 4638
2290.42 4762
2290.87 4909
2291.32 5299
2291.77 5416
2292.22 5484
2292.68 5294
2293.13 5118
2293.58 5121
2294.03 5004
2294.48 4502
2294.93 4548
2295.38 4412
2295.84 4385
2296.29 3970
2296.74 3892
2297.19 4014
2297.64 3826
2298.10 3895
2298.55 3806
2299.00 3635
2299.45 3734
2299.90 3739
2300.36 3765
2300.81 3677
2301.26 3501
2301.71 3390
2302.16 3514
2302.62 3568
2303.07 3350
2303.52 3621
2303.97 3527
2304.43 3397
2304.88 3422
2305.33 3579
2305.78 3524
2306.24 3704
2306.69 3564
2307.14 3638
2307.60 3892
2308.05 4014
2308.50 3862
2308.95 3939
2309.41 3924
2309.86 3897
2310.31 3981
2310.77 4132
2311.22 4089
2311.67 3831
2312.13 3851
2312.58 3886
2313.03 3745
2313.49 3598
2313.94 3567
2314.39 3689
2314.85 3639
2315.30 3645
2315.75 3712
2316.21 3685
2316.66 3584
2317.11 3620
2317.57 3770
2318.02 3835
2318.48 3685
2318.93 3913
2319.38 3499
2319.84 3547
2320.29 3734
2320.75 3965
2321.20 3793
2321.66 3707
2322.11 3745
2322.56 3600
2323.02 3817
2323.47 3846
2323.93 3674
2324.38 3703
2324.84 3705
2325.29 3752
2325.74 3759
2326.20 3874
2326.65 3959
2327.11 3773
2327.56 3691
2328.02 3769
2328.47 4020
2328.93 4026
2329.38 4222
2329.84 4133
2330.29 4023
2330.75 4149
2331.20 4193
2331.66 4045
2332.11 3815
2332.57 3764
2333.02 3823
2333.48 3622
2333.94 3620
2334.39 3470
2334.85 3529
2335.30 3382
2335.76 3354
2336.21 3303
2336.67 3500
2337.12 3559
2337.58 3547
2338.04 3524
2338.49 3490
2338.95 3265
2339.40 3522
2339.86 3686
2340.32 3686
2340.77 3706
2341.23 3457
2341.68 3455
2342.14 3612
2342.60 3588
2343.05 3498
2343.51 3428
2343.97 3304
2344.42 3469
2344.88 3634
2345.34 3732
2345.79 3683
2346.25 3456
2346.71 3637
2347.16 3897
2347.62 3892
2348.08 3928
2348.53 3809
2348.99 3668
2349.45 3900
2349.90 3673
2350.36 3635
2350.82 3642
2351.27 3772
2351.73 3721
2352.19 3559
2352.65 3492
2353.10 3729
2353.56 3723
2354.02 3567
2354.48 3649
2354.93 3577
2355.39 3682
2355.85 3681
2356.31 3559
2356.76 3621
2357.22 3651
2357.68 3537
2358.14 3585
2358.59 3708
2359.05 3668
2359.51 3481
2359.97 3765
2360.43 3844
2360.88 3686
2361.34 3487
2361.80 3513
2362.26 3753
2362.72 3718
2363.17 3600
2363.63 3634
2364.09 3749
2364.55 3672
2365.01 3626
2365.47 3562
2365.92 3451
2366.38 3555
2366.84 3744
2367.30 3694
2367.76 3632
2368.22 3772
2368.68 3722
2369.14 3576
2369.59 3492
2370.05 3539
2370.51 3555
2370.97 3571
2371.43 3634
2371.89 3769
2372.35 3437
2372.81 3509
2373.27 3574
2373.73 3649
2374.19 3526
2374.65 3712
2375.10 3834
2375.56 3715
2376.02 3655
2376.48 3822
2376.94 3694
2377.40 3862
2377.86 3805
2378.32 3752
2378.78 3786
2379.24 3750
2379.70 3830
2380.16 3603
2380.62 3884
2381.08 3841
2381.54 3614
2382.00 3498
2382.46 3748
2382.92 3806
2383.38 3521
2383.84 3343
2384.30 3343
2384.76 3456
2385.22 3456
2385.68 3371
2386.14 3225
2386.60 3341
2387.07 3359
2387.53 3619
2387.99 3604
2388.45 3714
2388.91 3574
2389.37 3569
2389.83 3608
2390.29 3810
2390.75 4039
2391.21 3650
2391.67 3543
2392.13 3685
2392.60 3814
2393.06 3725
2393.52 3490
2393.98 3397
2394.44 3339
2394.90 3510
2395.36 3695
2395.82 3527
2396.29 3372
2396.75 3295
2397.21 3260
2397.67 3383
2398.13 3302
2398.59 3325
2399.06 3202
2399.52 3255
2399.98 3326
2400.44 3408
2400.90 3283
2401.37 3376
2401.83 3099
2402.29 3224
2402.75 3498
2403.21 3232
2403.68 3305
2404.14 3336
2404.60 3242
2405.06 3508
2405.52 3438
2405.99 3609
2406.45 3477
2406.91 3278
2407.37 3459
2407.84 3407
2408.30 3353
2408.76 3309
2409.22 3294
2409.69 3310
2410.15 3264
2410.61 3181
2411.08 3280
2411.54 3485
2412.00 3272
2412.47 3348
2412.93 3225
2413.39 3206
2413.85 3215
2414.32 3544
2414.78 3697
2415.24 3507
2415.71 3641
2416.17 3631
2416.63 3658
2417.10 3757
2417.56 3844
2418.02 3879
2418.49 3839
2418.95 4054
2419.42 4172
2419.88 4107
2420.34 3935
2420.81 4004
2421.27 4113
2421.73 4039
2422.20 3933
2422.66 3959
2423.13 3863
2423.59 3727
2424.06 3612
2424.52 3718
2424.98 3674
2425.45 3612
2425.91 3648
2426.38 3593
2426.84 3405
2427.31 3434
2427.77 3708
2428.23 3542
2428.70 3218
2429.16 3461
2429.63 3637
2430.09 3568
2430.56 3457
2431.02 3523
2431.49 3562
2431.95 3645
2432.42 3563
2432.88 3657
2433.35 3660
2433.81 3611
2434.28 3543
2434.74 3628
2435.21 3536
2435.67 3507
2436.14 3596
2436.60 3819
2437.07 3833
2437.53 3665
2438.00 3670
2438.47 3802
2438.93 3657
2439.40 3717
2439.86 3846
2440.33 3814
2440.79 3919
2441.26 3788
2441.73 3964
2442.19 3876
2442.66 3569
2443.12 3565
2443.59 3754
2444.05 3765
2444.52 3549
2444.99 3523
2445.45 3400
2445.92 3366
2446.39 3395
2446.85 3255
2447.32 3297
2447.78 3340
2448.25 3196
2448.72 3405
2449.18 3198
2449.65 3242
2450.12 3344
2450.58 3357
2451.05 3384
2451.52 3524
2451.98 3322
2452.45 3358
2452.92 3246
2453.39 3203
2453.85 3400
2454.32 3253
2454.79 3388
2455.25 3294
2455.72 3340
2456.19 3444
2456.65 3405
2457.12 3404
2457.59 3284
2458.06 3391
2458.52 3498
2458.99 3486
2459.46 3519
2459.93 3259
2460.39 3300
2460.86 3274
2461.33 3299
2461.80 3527
2462.27 3535
2462.73 3364
2463.20 3362
2463.67 3177
2464.14 3264
2464.60 3363
2465.07 3500
2465.54 3469
2466.01 3079
2466.48 3315
2466.95 3301
2467.41 3349
2467.88 3264
2468.35 3254
2468.82 3447
2469.29 3536
2469.76 3386
2470.22 3295
2470.69 3259
2471.16 3308
2471.63 3223
2472.10 3076
2472.57 3035
2473.04 3222
2473.51 3244
2473.97 3214
2474.44 3106
2474.91 3196
2475.38 3160
2475.85 3068
2476.32 3148
2476.79 3037
2477.26 3087
2477.73 3124
2478.20 3194
2478.67 3252
2479.13 3226
2479.60 3202
2480.07 3214
2480.54 3241
2481.01 3301
2481.48 3277
2481.95 3146
2482.42 3111
2482.89 3232
2483.36 3345
2483.83 3246
2484.30 3294
2484.77 3535
2485.24 3342
2485.71 3285
2486.18 3267
2486.65 3404
2487.12 3416
2487.59 3358
2488.06 3423
2488.53 3423
2489.00 3383
2489.47 3503
2489.94 3502
2490.41 3568
2490.88 3331
2491.35 3523
2491.83 3411
2492.30 3452
2492.77 3394
2493.24 3492
2493.71 3532
2494.18 3503
2494.65 3437
2495.12 3392
2495.59 3487
2496.06 3650
2496.53 3576
2497.00 3614
2497.48 3619
2497.95 3498
2498.42 3533
2498.89 3274
2499.36 3164
2499.83 3130
2500.30 3178
2500.77 3223
2501.25 3313
2501.72 3255
2502.19 3175
2502.66 3047
2503.13 3193
2503.60 3299
2504.08 3488
2504.55 3390
2505.02 3265
2505.49 3338
2505.96 3260
2506.44 3246
2506.91 3294
2507.38 3415
2507.85 3377
2508.32 3608
2508.80 3505
2509.27 3445
2509.74 3609
2510.21 3613
2510.68 3558
2511.16 3668
2511.63 3696
2512.10 3657
2512.57 3679
2513.05 3610
2513.52 3506
2513.99 3629
2514.47 3602
2514.94 3461
2515.41 3424
2515.88 3670
2516.36 3764
2516.83 3679
2517.30 3624
2517.78 3428
2518.25 3602
2518.72 3489
2519.19 3528
2519.67 3500
2520.14 3605
2520.61 3655
2521.09 3326
2521.56 3574
2522.03 3460
2522.51 3245
2522.98 3527
2523.46 3351
2523.93 3379
2524.40 3415
2524.88 3178
2525.35 3353
2525.82 3419
2526.30 3359
2526.77 3460
2527.25 3174
2527.72 3265
2528.19 3415
2528.67 3309
2529.14 3331
2529.62 3517
2530.09 3472
2530.56 3512
2531.04 3443
2531.51 3444
2531.99 3531
2532.46 3468
2532.94 3459
2533.41 3535
2533.89 3428
2534.36 3392
2534.83 3232
2535.31 3366
2535.78 3483
2536.26 3428
2536.73 3500
2537.21 3539
2537.68 3590
2538.16 3492
2538.63 3268
2539.11 3361
2539.58 3351
2540.06 3566
2540.53 3627
2541.01 3667
2541.48 3573
2541.96 3461
2542.43 3543
2542.91 3550
2543.39 3484
2543.86 3648
2544.34 3364
2544.81 3349
2545.29 3509
2545.76 3426
2546.24 3418
2546.71 3578
2547.19 3735
2547.67 3661
2548.14 3771
2548.62 3811
2549.09 3874
2549.57 3756
2550.05 3869
2550.52 3679
2551.00 3742
2551.47 3839
2551.95 3777
2552.43 3993
2552.90 3906
2553.38 3810
2553.86 3767
2554.33 3767
2554.81 3658
2555.29 3690
2555.76 3696
2556.24 3703
2556.72 3527
2557.19 3530
2557.67 3654
2558.15 3376
2558.62 3602
2559.10 3703
2559.58 3361
2560.05 3395
2560.53 3468
2561.01 3346
2561.48 3284
2561.96 3367
2562.44 3379
2562.92 3411
2563.39 3371
2563.87 3209
2564.35 3263
2564.83 3306
2565.30 3190
2565.78 3274
2566.26 3209
2566.74 3109
2567.21 3143
2567.69 3158
2568.17 3074
2568.65 3179
2569.12 3316
2569.60 3191
2570.08 3059
2570.56 3114
2571.04 3216
2571.51 3238
2571.99 3137
2572.47 3063
2572.95 3299
2573.43 3305
2573.91 3343
2574.38 3378
2574.86 3336
2575.34 3190
2575.82 3198
2576.30 3014
2576.78 3186
2577.25 3142
2577.73 3193
2578.21 3162
2578.69 3167
2579.17 3190
2579.65 3177
2580.13 3349
2580.61 3157
2581.09 3311
2581.56 3305
2582.04 3231
2582.52 3171
2583.00 3016
2583.48 3176
2583.96 3283
2584.44 3348
2584.92 3159
2585.40 3064
2585.88 3259
2586.36 3202
2586.84 3270
2587.32 3397
2587.79 3244
2588.27 3112
2588.75 3212
2589.23 3384
2589.71 3439
2590.19 3270
2590.67 3235
2591.15 3299
2591.63 3261
2592.11 3193
2592.59 3411
2593.07 3333
2593.55 3362
2594.03 3330
2594.51 3320
2594.99 3210
2595.47 3237
2595.95 3422
2596.43 3348
2596.92 3152
2597.40 3213
2597.88 3296
2598.36 3295
2598.84 3222
2599.32 3229
2599.80 3170
2600.28 3276
2600.76 3225
2601.24 3233
2601.72 3153
2602.20 3318
2602.68 3591
2603.16 3386
2603.65 3289
2604.13 3307
2604.61 3268
2605.09 3311
2605.57 3563
2606.05 3200
2606.53 3340
2607.01 3322
2607.50 3352
2607.98 3221
2608.46 3298
2608.94 3502
2609.42 3369
2609.90 3412
2610.38 3433
2610.87 3487
2611.35 3470
2611.83 3316
2612.31 3338
2612.79 3227
2613.28 3282
2613.76 3346
2614.24 3369
2614.72 3375
2615.20 3328
2615.69 3264
2616.17 3399
2616.65 3460
2617.13 3589
2617.62 3466
2618.10 3607
2618.58 3632
2619.06 3350
2619.54 3450
2620.03 3635
2620.51 3419
2620.99 3257
2621.48 3417
2621.96 3402
2622.44 3539
2622.92 3620
2623.41 3616
2623.89 3370
2624.37 3294
2624.86 3364
2625.34 3277
2625.82 3313
2626.30 3342
2626.79 3177
2627.27 3307
2627.75 3467
2628.24 3469
2628.72 3351
2629.20 3333
2629.69 3312
2630.17 3353
2630.65 3449
2631.14 3554
2631.62 3612
2632.11 3607
2632.59 3476
2633.07 3514
2633.56 3444
2634.04 3443
2634.52 3448
2635.01 3403
2635.49 3311
2635.98 3316
2636.46 3384
2636.94 3088
2637.43 3064
2637.91 3139
2638.40 3202
2638.88 3253
2639.37 3268
2639.85 3390
2640.33 3312
2640.82 3354
2641.30 3223
2641.79 3456
2642.27 3391
2642.76 3421
2643.24 3276
2643.73 3314
2644.21 3224
2644.70 3400
2645.18 3300
2645.67 3390
2646.15 3247
2646.64 3577
2647.12 3384
2647.61 3226
2648.09 3367
2648.58 3414
2649.06 3443
2649.55 3288
2650.03 3241
2650.52 3394
2651.00 3469
2651.49 3362
2651.97 3366
2652.46 3500
2652.95 3447
2653.43 3336
2653.92 3498
2654.40 3324
2654.89 3322
2655.37 3491
2655.86 3429
2656.35 3252
2656.83 3348
2657.32 3287
2657.80 3305
2658.29 3304
2658.78 3307
2659.26 3143
2659.75 3153
2660.23 3357
2660.72 3225
2661.21 3292
2661.69 2999
2662.18 3214
2662.67 3458
2663.15 3313
2663.64 3405
2664.13 3273
2664.61 3137
2665.10 3375
2665.59 3373
2666.07 3331
2666.56 3239
2667.05 3222
2667.53 3384
2668.02 3201
2668.51 3065
2668.99 3234
2669.48 3417
2669.97 3397
2670.46 3457
2670.94 3468
2671.43 3561
2671.92 3557
2672.40 3609
2672.89 3717
2673.38 3775
2673.87 4027
2674.35 4368
2674.84 4350
2675.33 4377
2675.82 4595
2676.31 4571
2676.79 4560
2677.28 4279
2677.77 4049
2678.26 3870
2678.74 3809
2679.23 3606
2679.72 3570
2680.21 3382
2680.70 3320
2681.18 3299
2681.67 3274
2682.16 3155
2682.65 3218
2683.14 3469
2683.63 3162
2684.11 3090
2684.60 3193
2685.09 3168
2685.58 3345
2686.07 3498
2686.56 3394
2687.05 3283
2687.53 3384
2688.02 3216
2688.51 3247
2689.00 3212
2689.49 3012
2689.98 3106
2690.47 2999
2690.96 3010
2691.45 2976
2691.94 3172
2692.42 3289
2692.91 3194
2693.40 3137
2693.89 3206
2694.38 3130
2694.87 3297
2695.36 3219
2695.85 3239
2696.34 3265
2696.83 3342
2697.32 3317
2697.81 3326
2698.30 3204
2698.79 3348
2699.28 3383
2699.77 3304
2700.26 3201
2700.75 3428
2701.24 3338
2701.73 3215
2702.22 3361
2702.71 3361
2703.20 3412
2703.69 3438
2704.18 3467
2704.67 3415
2705.16 3426
2705.65 3480
2706.14 3247
2706.63 3221
2707.12 3510
2707.61 3229
2708.10 3285
2708.59 3217
2709.08 3263
2709.57 3139
2710.06 2905
2710.56 3144
2711.05 3068
2711.54 2965
2712.03 3017
2712.52 3091
2713.01 3194
2713.50 2997
2713.99 3054
2714.48 3030
2714.98 3027
2715.47 2924
2715.96 2989
2716.45 2988
2716.94 2993
2717.43 2826
2717.92 2796
2718.42 2974
2718.91 3000
2719.40 3102
2719.89 3052
2720.38 2941
2720.87 3107
2721.37 3264
2721.86 3307
2722.35 3484
2722.84 3541
2723.33 3599
2723.82 3515
2724.32 3188
2724.81 3127
2725.30 3260
2725.79 3304
2726.29 3117
2726.78 3128
2727.27 2887
2727.76 2887
2728.26 3006
2728.75 2851
2729.24 3074
2729.73 3118
2730.23 3145
2730.72 2987
2731.21 3269
2731.70 3341
2732.20 3152
2732.69 3150
2733.18 3113
2733.67 3130
2734.17 3193
2734.66 3215
2735.15 3221
2735.65 3105
2736.14 3155
2736.63 3206
2737.13 3476
2737.62 3416
2738.11 3538
2738.61 3490
2739.10 3382
2739.59 3384
2740.09 3243
2740.58 3063
2741.07 3114
2741.57 3314
2742.06 3146
2742.55 3271
2743.05 3075
2743.54 3070
2744.04 3177
2744.53 3221
2745.02 3054
2745.52 2976
2746.01 2999
2746.51 2964
2747.00 3058
2747.49 3093
2747.99 3171
2748.48 3141
2748.98 3042
2749.47 3143
2749.97 3180
2750.46 3116
2750.96 3095
2751.45 3174
2751.94 3062
2752.44 3078
2752.93 3145
2753.43 3171
2753.92 3064
2754.42 3189
2754.91 2971
2755.41 3017
2755.90 3038
2756.40 3210
2756.89 3123
2757.39 3023
2757.88 3088
2758.38 3267
2758.87 3176
2759.37 3276
2759.86 3191
2760.36 3117
2760.85 3183
2761.35 3126
2761.84 3190
2762.34 3225
2762.84 3115
2763.33 3140
2763.83 3148
2764.32 3044
2764.82 3032
2765.31 3162
2765.81 3128
2766.31 3210
2766.80 3092
2767.30 2941
2767.79 3076
2768.29 2987
2768.79 3074
2769.28 3060
2769.78 2996
2770.27 3104
2770.77 3165
2771.27 3069
2771.76 3209
2772.26 3325
2772.76 3316
2773.25 3364
2773.75 3429
2774.25 3618
2774.74 3550
2775.24 3906
2775.74 3874
2776.23 3868
2776.73 4131
2777.23 4150
2777.72 4326
2778.22 4295
2778.72 4235
2779.21 4026
2779.71 3890
2780.21 3765
2780.71 3547
2781.20 3695
2781.70 3645
2782.20 3322
2782.69 3350
2783.19 3182
2783.69 3402
2784.19 3228
2784.68 3098
2785.18 3018
2785.68 3148
2786.18 3255
2786.67 3132
2787.17 3064
2787.67 3047
2788.17 3193
2788.67 3044
2789.16 3049
2789.66 3026
2790.16 3050
2790.66 3183
2791.16 3018
2791.65 2991
2792.15 3136
2792.65 2999
2793.15 3151
2793.65 3342
2794.14 3182
2794.64 3109
2795.14 3083
2795.64 3209
2796.14 3186
2796.64 3197
2797.14 3291
2797.63 3291
2798.13 3311
2798.63 3391
2799.13 3291
2799.63 3509
2800.13 3383
2800.63 3393
2801.13 3296
2801.63 3255
2802.12 3174
2802.62 3272
2803.12 3164
2803.62 3177
2804.12 3181
2804.62 3414
2805.12 3340
2805.62 3625
2806.12 3783
2806.62 3844
2807.12 3775
2807.62 3740
2808.12 3824
2808.62 4063
2809.12 4158
2809.62 4049
2810.12 3861
2810.62 3926
2811.12 3788
2811.61 3896
2812.11 3751
2812.61 3633
2813.11 3643
2813.62 3638
2814.12 3360
2814.62 3320
2815.12 3427
2815.62 3433
2816.12 3580
2816.62 3451
2817.12 3336
2817.62 3397
2818.12 3317
2818.62 3198
2819.12 3129
2819.62 3124
2820.12 3482
2820.62 3463
2821.12 3566
2821.62 3595
2822.12 3630
2822.62 3376
2823.13 3312
2823.63 3366
2824.13 3371
2824.63 3435
2825.13 3397
2825.63 3218
2826.13 3145
2826.63 3257
2827.13 3184
2827.64 3210
2828.14 3202
2828.64 3292
2829.14 3281
2829.64 3157
2830.14 3020
2830.64 3116
2831.15 3244
2831.65 3028
2832.15 3124
2832.65 3021
2833.15 3070
2833.65 3216
2834.16 3111
2834.66 3194
2835.16 3303
2835.66 3344
2836.16 3366
2836.67 3413
2837.17 3403
2837.67 3423
2838.17 3658
2838.68 3552
2839.18 3475
2839.68 3577
2840.18 3397
2840.69 3304
2841.19 3176
2841.69 3194
2842.19 3208
2842.70 3151
2843.20 3246
2843.70 3238
2844.20 3263
2844.71 3376
2845.21 3103
2845.71 3212
2846.22 3403
2846.72 3562
2847.22 3721
2847.73 3635
2848.23 3511
2848.73 3551
2849.23 3481
2849.74 3661
2850.24 3504
2850.74 3754
2851.25 3616
2851.75 3256
2852.26 3298
2852.76 3417
2853.26 3127
2853.77 3257
2854.27 3142
2854.77 2988
2855.28 2991
2855.78 3070
2856.28 3007
2856.79 3022
2857.29 3282
2857.80 3345
2858.30 3181
2858.80 3287
2859.31 3100
2859.81 3283
2860.32 3256
2860.82 3124
2861.33 3203
2861.83 3196
2862.33 3167
2862.84 3341
2863.34 3235
2863.85 3124
2864.35 3210
2864.86 3057
2865.36 3062
2865.87 3042
2866.37 3042
2866.88 2827
2867.38 2960
2867.89 3078
2868.39 2975
2868.90 3028
2869.40 3163
2869.91 3227
2870.41 3131
2870.92 3184
2871.42 3225
2871.93 3343
2872.43 3303
2872.94 3311
2873.44 3363
2873.95 3276
2874.45 3514
2874.96 3652
2875.46 3537
2875.97 3450
2876.48 3405
2876.98 3385
2877.49 3345
2877.99 3428
2878.50 3389
2879.00 3041
2879.51 3232
2880.02 3204
2880.52 3385
2881.03 3288
2881.53 3050
2882.04 3186
2882.55 3093
2883.05 3172
2883.56 3281
2884.07 3252
2884.57 3264
2885.08 3377
2885.59 3481
2886.09 3358
2886.60 3534
2887.10 3508
2887.61 3558
2888.12 3481
2888.62 3539
2889.13 3597
2889.64 3641
2890.15 3542
2890.65 3399
2891.16 3426
2891.67 3467
2892.17 3290
2892.68 3407
2893.19 3384
2893.69 3407
2894.20 3313
2894.71 3317
2895.22 3337
2895.72 3247
2896.23 3388
2896.74 3513
2897.25 3668
2897.75 3493
2898.26 3563
2898.77 3562
2899.28 3654
2899.78 3638
2900.29 3857
2900.80 3885
2901.31 3705
2901.81 3701
2902.32 3810
2902.83 3891
2903.34 3937
2903.85 3864
2904.35 3856
2904.86 3925
2905.37 4096
2905.88 3843
2906.39 3826
2906.90 3759
2907.40 3790
2907.91 3794
2908.42 3524
2908.93 3464
2909.44 3282
2909.95 3382
2910.46 3366
2910.96 3175
2911.47 3235
2911.98 3464
2912.49 3482
2913.00 3211
2913.51 3233
2914.02 3327
2914.53 3366
2915.04 3268
2915.54 3323
2916.05 3181
2916.56 3096
2917.07 3343
2917.58 3355
2918.09 3351
2918.60 3288
2919.11 3267
2919.62 3295
2920.13 3035
2920.64 3230
2921.15 3233
2921.66 3267
2922.17 3212
2922.68 3133
2923.19 3345
2923.70 3408
2924.21 3395
2924.72 3332
2925.23 3365
2925.74 3345
2926.25 3390
2926.76 3289
2927.27 3475
2927.78 3478
2928.29 3397
2928.80 3336
2929.31 3240
2929.82 3078
2930.33 3135
2930.84 3039
2931.35 3079
2931.86 2996
2932.37 3097
2932.88 3164
2933.39 3217
2933.90 3121
2934.41 3202
2934.92 3289
2935.43 3362
2935.94 3494
2936.45 3404
2936.97 3357
2937.48 3373
2937.99 3396
2938.50 3436
2939.01 3496
2939.52 3369
2940.03 3547
2940.54 3492
2941.05 3394
2941.57 3379
2942.08 3277
2942.59 3353
2943.10 3337
2943.61 3629
2944.12 3505
2944.63 3512
2945.15 3599
2945.66 3793
2946.17 3878
2946.68 3813
2947.19 3653
2947.71 3802
2948.22 3852
2948.73 3728
2949.24 3812
2949.75 3665
2950.27 3412
2950.78 3396
2951.29 3361
2951.80 3317
2952.31 3296
2952.83 3553
2953.34 3406
2953.85 3295
2954.36 3216
2954.88 3200
2955.39 3194
2955.90 3080
2956.41 3049
2956.93 3147
2957.44 3137
2957.95 3239
2958.47 3296
2958.98 3336
2959.49 3275
2960.00 3266
2960.52 3245
2961.03 3364
2961.54 3378
2962.06 3474
2962.57 3605
2963.08 3438
2963.60 3216
2964.11 3457
2964.62 3454
2965.14 3443
2965.65 3510
2966.16 3547
2966.68 3414
2967.19 3241
2967.70 3227
2968.22 3399
2968.73 3339
2969.24 3253
2969.76 3257
2970.27 3153
2970.79 3223
2971.30 3182
2971.81 3075
2972.33 3114
2972.84 3258
2973.36 3147
2973.87 3204
2974.38 2978
2974.90 3234
2975.41 3313
2975.93 3299
2976.44 3204
2976.96 3005
2977.47 3326
2977.99 3340
2978.50 3187
2979.01 3160
2979.53 3082
2980.04 3233
2980.56 3100
2981.07 3261
2981.59 3140
2982.10 3194
2982.62 3362
2983.13 3347
2983.65 3470
2984.16 3439
2984.68 3247
2985.19 3312
2985.71 3635
2986.22 3573
2986.74 3606
2987.25 3599
2987.77 3654
2988.28 3820
2988.80 3765
2989.32 3904
2989.83 3705
2990.35 3616
2990.86 3558
2991.38 3455
2991.89 3537
2992.41 3618
2992.92 3481
2993.44 3658
2993.96 3646
2994.47 3737
2994.99 3857
2995.50 3651
2996.02 3991
2996.54 3940
2997.05 4052
2997.57 4216
2998.09 4345
2998.60 4357
2999.12 4359
2999.63 4320
3000.15 4335
3000.67 4358
3001.18 4784
3001.70 4769
3002.22 4897
3002.73 5199
3003.25 5199
3003.77 5868
3004.28 6110
3004.80 6163
3005.32 6321
3005.83 6292
3006.35 6242
3006.87 6151
3007.39 5625
3007.90 5441
3008.42 4966
3008.94 4530
3009.45 4289
3009.97 4095
3010.49 3772
3011.01 3722
3011.52 3700
3012.04 3672
3012.56 3664
3013.08 3591
3013.59 3693
3014.11 3581
3014.63 3627
3015.15 3500
3015.66 3513
3016.18 3713
3016.70 3727
3017.22 3590
3017.74 3623
3018.25 3895
3018.77 3819
3019.29 3830
3019.81 3812
3020.33 3818
3020.84 3734
3021.36 3912
3021.88 3943
3022.40 3747
3022.92 3627
3023.44 3607
3023.95 3824
3024.47 3590
3024.99 3687
3025.51 3543
3026.03 3637
3026.55 3512
3027.07 3475
3027.58 3530
3028.10 3627
3028.62 3541
3029.14 3508
3029.66 3557
3030.18 3502
3030.70 3290
3031.22 3240
3031.74 3387
3032.26 3377
3032.77 3412
3033.29 3476
3033.81 3263
3034.33 3098
3034.85 3277
3035.37 3254
3035.89 3492
3036.41 3359
3036.93 3363
3037.45 3504
3037.97 3511
3038.49 3395
3039.01 3399
3039.53 3318
3040.05 3289
3040.57 3293
3041.09 3187
3041.61 3352
3042.13 3281
3042.65 3301
3043.17 3188
3043.69 3244
3044.21 3038
3044.73 3048
3045.25 3291
3045.77 3245
3046.29 3236
3046.81 3233
3047.33 3360
3047.85 3350
3048.37 3343
3048.89 3174
3049.41 3254
3049.93 3198
3050.45 3168
3050.98 3289
3051.50 3473
3052.02 3268
3052.54 3320
3053.06 3403
3053.58 3335
3054.10 3318
3054.62 3178
3055.14 3121
3055.66 3173
3056.19 3083
3056.71 3268
3057.23 3285
3057.75 3262
3058.27 3327
3058.79 3255
3059.31 3303
3059.84 3439
3060.36 3544
3060.88 3300
3061.40 3160
3061.92 3281
3062.44 3287
3062.97 3262
3063.49 3619
3064.01 3653
3064.53 3639
3065.05 3754
3065.58 3738
3066.10 3627
3066.62 3682
3067.14 3862
3067.66 3862
3068.19 4201
3068.71 4063
3069.23 4126
3069.75 4125
3070.28 4054
3070.80 3798
3071.32 3659
3071.84 3554
3072.37 3651
3072.89 3481
3073.41 3444
3073.93 3401
3074.46 3490
3074.98 3531
3075.50 3435
3076.03 3460
3076.55 3614
3077.07 3640
3077.59 3595
3078.12 3782
3078.64 3986
3079.16 4024
3079.69 3981
3080.21 4047
3080.73 4180
3081.26 4212
3081.78 4179
3082.30 4257
3082.83 4125
3083.35 4321
3083.87 4400
3084.40 4073
3084.92 4168
3085.45 4258
3085.97 4204
3086.49 4108
3087.02 4049
3087.54 4159
3088.06 4290
3088.59 4144
3089.11 3842
3089.64 3819
3090.16 3940
3090.68 3886
3091.21 3950
3091.73 3974
3092.26 4022
3092.78 3780
3093.31 3797
3093.83 3864
3094.36 3719
3094.88 3869
3095.40 4165
3095.93 4084
3096.45 4229
3096.98 4172
3097.50 4237
3098.03 4363
3098.55 4297
3099.08 4527
3099.60 4867
3100.13 5358
3100.65 5809
3101.18 6676
3101.70 7639
3102.23 8756
3102.75 9603
3103.28 10711
3103.80 11475
3104.33 11688
3104.85 11737
3105.38 11293
3105.90 10114
3106.43 9032
3106.96 8118
3107.48 6795
3108.01 6022
3108.53 5492
3109.06 5087
3109.58 4730
3110.11 4384
3110.64 4296
3111.16 4466
3111.69 4471
3112.21 4267
3112.74 4146
3113.27 4220
3113.79 4060
3114.32 4044
3114.84 3920
3115.37 3944
3115.90 3938
3116.42 3776
3116.95 3845
3117.48 3741
3118.00 3579
3118.53 3665
3119.06 3693
3119.58 3451
3120.11 3597
3120.64 3725
3121.16 3966
3121.69 4062
3122.22 4056
3122.74 4138
3123.27 3925
3123.80 4066
3124.32 4024
3124.85 4050
3125.38 3903
3125.90 3924
3126.43 3442
3126.96 3421
3127.49 3462
3128.01 3454
3128.54 3158
3129.07 3113
3129.60 3259
3130.12 3242
3130.65 3440
3131.18 3385
3131.71 3399
3132.23 3388
3132.76 3671
3133.29 3449
3133.82 3313
3134.35 3299
3134.87 3378
3135.40 3501
3135.93 3589
3136.46 3435
3136.99 3543
3137.51 3449
3138.04 3611
3138.57 3349
3139.10 3481
3139.63 3551
3140.15 3536
3140.68 3413
3141.21 3384
3141.74 3476
3142.27 3562
3142.80 3413
3143.33 3568
3143.85 3603
3144.38 3456
3144.91 3425
3145.44 3500
3145.97 3574
3146.50 3810
3147.03 3847
3147.56 3984
3148.08 3904
3148.61 4387
3149.14 4129
3149.67 3832
3150.20 3783
3150.73 4115
3151.26 4092
3151.79 3962
3152.32 3771
3152.85 3777
3153.38 3766
3153.91 3762
3154.44 3705
3154.97 3595
3155.50 3598
3156.03 3644
3156.56 3662
3157.08 3636
3157.61 3709
3158.14 3869
3158.67 3608
3159.20 3704
3159.73 3754
3160.26 3744
3160.79 3673
3161.32 3767
3161.85 3650
3162.39 3560
3162.92 3555
3163.45 3366
3163.98 3275
3164.51 3453
3165.04 3283
3165.57 3505
3166.10 3453
3166.63 3260
3167.16 3186
3167.69 3227
3168.22 3171
3168.75 3312
3169.28 3282
3169.81 3171
3170.34 3232
3170.87 3193
3171.41 3438
3171.94 3495
3172.47 3405
3173.00 3548
3173.53 3642
3174.06 3559
3174.59 3482
3175.12 3544
3175.65 3728
3176.19 3909
3176.72 3865
3177.25 3894
3177.78 3826
3178.31 3640
3178.84 3601
3179.38 3431
3179.91 3418
3180.44 3418
3180.97 3362
3181.50 3464
3182.03 3451
3182.57 3334
3183.10 3429
3183.63 3381
3184.16 3302
3184.69 3148
3185.23 3204
3185.76 3300
3186.29 3186
3186.82 3405
3187.36 3345
3187.89 3384
3188.42 3340
3188.95 3210
3189.49 2986
3190.02 3043
3190.55 3142
3191.08 3002
3191.62 3236
3192.15 3283
3192.68 3167
3193.21 3229
3193.75 3261
3194.28 3234
3194.81 3303
3195.35 3132
3195.88 3130
3196.41 3181
3196.94 3109
3197.48 3184
3198.01 3158
3198.54 3131
3199.08 3199
3199.61 3342
3200.14 3441
3200.68 3629
3201.21 3786
3201.74 3812
3202.28 3550
3202.81 3547
3203.35 3795
3203.88 3872
3204.41 3818
3204.95 3660
3205.48 3416
3206.01 3286
3206.55 3352
3207.08 3454
3207.62 3360
3208.15 3451
3208.68 3274
3209.22 3380
3209.75 3375
3210.29 3397
3210.82 3612
3211.36 3548
3211.89 3509
3212.42 3533
3212.96 3635
3213.49 3686
3214.03 3454
3214.56 3605
3215.10 3687
3215.63 3763
3216.17 3622
3216.70 3413
3217.24 3589
3217.77 3409
3218.31 3377
3218.84 3709
3219.38 3663
3219.91 3632
3220.45 3700
3220.98 3506
3221.52 3678
3222.05 3779
3222.59 3804
3223.12 3814
3223.66 3740
3224.19 3911
3224.73 3862
3225.26 3921
3225.80 3715
3226.33 3630
3226.87 3815
3227.41 3728
3227.94 3780
3228.48 3735
3229.01 3618
3229.55 3641
3230.08 3513
3230.62 3631
3231.16 3606
3231.69 3595
3232.23 3660
3232.76 3729
3233.30 3711
3233.84 3596
3234.37 3732
3234.91 3473
3235.45 3392
3235.98 3640
3236.52 3772
3237.05 3661
3237.59 3908
3238.13 3904
3238.66 3675
3239.20 3816
3239.74 3913
3240.27 3830
3240.81 4082
3241.35 3965
3241.88 3855
3242.42 3999
3242.96 3867
3243.50 3646
3244.03 3415
3244.57 3529
3245.11 3570
3245.64 3458
3246.18 3489
3246.72 3531
3247.26 3541
3247.79 3665
3248.33 3678
3248.87 3718
3249.40 3687
3249.94 3739
3250.48 3746
3251.02 3849
3251.56 3772
3252.09 3771
3252.63 3730
3253.17 3721
3253.71 3866
3254.24 3918
3254.78 4172
3255.32 4068
3255.86 4140
3256.40 4513
3256.93 4430
3257.47 4480
3258.01 4441
3258.55 4763
3259.09 4978
3259.63 5258
3260.16 5362
3260.70 5545
3261.24 5666
3261.78 5735
3262.32 6089
3262.86 6290
3263.39 6639
3263.93 6976
3264.47 6957
3265.01 7157
3265.55 7304
3266.09 7070
3266.63 6893
3267.17 6827
3267.71 7391
3268.24 7347
3268.78 7058
3269.32 6561
3269.86 6356
3270.40 5853
3270.94 5339
3271.48 4822
3272.02 4697
3272.56 4531
3273.10 4249
3273.64 4144
3274.18 4118
3274.72 3887
3275.26 3924
3275.80 4022
3276.34 4052
3276.87 4036
3277.41 4087
3277.95 4322
3278.49 4247
3279.03 4315
3279.57 4255
3280.11 4288
3280.65 4101
3281.19 4033
3281.73 4270
3282.27 4427
3282.81 4172
3283.36 4020
3283.90 4114
3284.44 4119
3284.98 4105
3285.52 4222
3286.06 4278
3286.60 4224
3287.14 4433
3287.68 4386
3288.22 4337
3288.76 4580
3289.30 4565
3289.84 4596
3290.38 4488
3290.92 4342
3291.46 4330
3292.01 4314
3292.55 4600
3293.09 4599
3293.63 4925
3294.17 5274
3294.71 5561
3295.25 5731
3295.79 5807
3296.34 5809
3296.88 5771
3297.42 5978
3297.96 5849
3298.50 5312
3299.04 5249
3299.58 4995
3300.13 4718
3300.67 4505
3301.21 4425
3301.75 4337
3302.29 4436
3302.83 4301
3303.38 4249
3303.92 4088
3304.46 3866
3305.00 4122
3305.54 3903
3306.09 4186
3306.63 4204
3307.17 4170
3307.71 4002
3308.26 3879
3308.80 3986
3309.34 3913
3309.88 3931
3310.43 3989
3310.97 4010
3311.51 3931
3312.05 3895
3312.60 3960
3313.14 4247
3313.68 4328
3314.22 4313
3314.77 4432
3315.31 4660
3315.85 4515
3316.40 4545
3316.94 4248
3317.48 4464
3318.03 4648
3318.57 4683
3319.11 4552
3319.65 4283
3320.20 4456
3320.74 4343
3321.28 4320
3321.83 4226
3322.37 4317
3322.92 4372
3323.46 4329
3324.00 4464
3324.55 4570
3325.09 4807
3325.63 4727
3326.18 4603
3326.72 4374
3327.27 4432
3327.81 4171
3328.35 4124
3328.90 3991
3329.44 3937
3329.99 3937
3330.53 3939
3331.07 3998
3331.62 4108
3332.16 4666
3332.71 5012
3333.25 5459
3333.80 6107
3334.34 6894
3334.88 7498
3335.43 8425
3335.97 9095
3336.52 9150
3337.06 9556
3337.61 9611
3338.15 9477
3338.70 8990
3339.24 8301
3339.79 7689
3340.33 6888
3340.88 6291
3341.42 5693
3341.97 5314
3342.51 4919
3343.06 4816
3343.60 4526
3344.15 4214
3344.69 4319
3345.24 4335
3345.78 4033
3346.33 3995
3346.87 4066
3347.42 4006
3347.97 4127
3348.51 4256
3349.06 4182
3349.60 4016
3350.15 3976
3350.69 4069
3351.24 4153
3351.79 4098
3352.33 4170
3352.88 3972
3353.42 3879
3353.97 3926
3354.52 4172
3355.06 4096
3355.61 3847
3356.15 3873
3356.70 3820
3357.25 3779
3357.79 3987
3358.34 3816
3358.89 3865
3359.43 3843
3359.98 3832
3360.53 3801
3361.07 3627
3361.62 3834
3362.17 3880
3362.71 3830
3363.26 3710
3363.81 3690
3364.35 3822
3364.90 3781
3365.45 3677
3365.99 3685
3366.54 3717
3367.09 3522
3367.64 3588
3368.18 3608
3368.73 3710
3369.28 3742
3369.82 3514
3370.37 3696
3370.92 3642
3371.47 3619
3372.01 3585
3372.56 3687
3373.11 3762
3373.66 3744
3374.21 3928
3374.75 3879
3375.30 3577
3375.85 3646
3376.40 3657
3376.94 3797
3377.49 3583
3378.04 3399
3378.59 3487
3379.14 3233
3379.68 3288
3380.23 3287
3380.78 3239
3381.33 3186
3381.88 3178
3382.43 3120
3382.97 3059
3383.52 3025
3384.07 3101
3384.62 3147
3385.17 3260
3385.72 3127
3386.27 3247
3386.81 3229
3387.36 3375
3387.91 3261
3388.46 3218
3389.01 3268
3389.56 3429
3390.11 3307
3390.66 3288
3391.21 3099
3391.76 3202
3392.30 3104
3392.85 3262
3393.40 3173
3393.95 2994
3394.50 3060
3395.05 3019
3395.60 3161
3396.15 3169
3396.70 3084
3397.25 3106
3397.80 3209
3398.35 3043
3398.90 3260
3399.45 3113
3400.00 3050
3400.55 2986
3401.10 3097
3401.65 3001
3402.20 3122
3402.75 3139
3403.30 3124
3403.85 3222
3404.40 3308
3404.95 3265
3405.50 3086
3406.05 3032
3406.60 2958
3407.15 3001
3407.70 3183
3408.25 3077
3408.80 2882
3409.35 2855
3409.90 3061
3410.45 3020
3411.00 3106
3411.55 3019
3412.10 2973
3412.66 3125
3413.21 3074
3413.76 3196
3414.31 3273
3414.86 3294
3415.41 3397
3415.96 3280
3416.51 3096
3417.06 3168
3417.61 3092
3418.17 3012
3418.72 2952
3419.27 3044
3419.82 3004
3420.37 3066
3420.92 3107
3421.47 3256
3422.03 3408
3422.58 3478
3423.13 3459
3423.68 3582
3424.23 3835
3424.78 3964
3425.34 3997
3425.89 3961
3426.44 4021
3426.99 3789
3427.54 3579
3428.10 3649
3428.65 3562
3429.20 3399
3429.75 3150
3430.31 3114
3430.86 3361
3431.41 3200
3431.96 3311
3432.51 3421
3433.07 3383
3433.62 3337
3434.17 3215
3434.72 3229
3435.28 3213
3435.83 3125
3436.38 3148
3436.94 3456
3437.49 3386
3438.04 3362
3438.59 3272
3439.15 3191
3439.70 3290
3440.25 3361
3440.81 3308
3441.36 3568
3441.91 3458
3442.47 3563
3443.02 3234
3443.57 3218
3444.13 3361
3444.68 3467
3445.23 3261
3445.79 3187
3446.34 3270
3446.89 3192
3447.45 3213
3448.00 3083
3448.55 3071
3449.11 3229
3449.66 2919
3450.22 3046
3450.77 2922
3451.32 2957
3451.88 3053
3452.43 3029
3452.99 2856
3453.54 2813
3454.09 2799
3454.65 2881
3455.20 2946
3455.76 3007
3456.31 3057
3456.87 3065
3457.42 3150
3457.97 3100
3458.53 3012
3459.08 3021
3459.64 3233
3460.19 3168
3460.75 3120
3461.30 3099
3461.86 3175
3462.41 3274
3462.97 3204
3463.52 3261
3464.08 3254
3464.63 3248
3465.19 3082
3465.74 3169
3466.30 3085
3466.85 3262
3467.41 3329
3467.96 3311
3468.52 3195
3469.07 3331
3469.63 3405
3470.18 3377
3470.74 3383
3471.30 3265
3471.85 3527
3472.41 3504
3472.96 3296
3473.52 3300
3474.07 3299
3474.63 3493
3475.19 3385
3475.74 3165
3476.30 3265
3476.85 3423
3477.41 3635
3477.97 3474
3478.52 3383
3479.08 3588
3479.63 3464
3480.19 3586
3480.75 3659
3481.30 3555
3481.86 3530
3482.42 3553
3482.97 3598
3483.53 3494
3484.08 3573
3484.64 3626
3485.20 3629
3485.75 3647
3486.31 3673
3486.87 3924
3487.43 3927
3487.98 3989
3488.54 4224
3489.10 4245
3489.65 4710
3490.21 5036
3490.77 5507
3491.32 5782
3491.88 5868
3492.44 6289
3493.00 6467
3493.55 6589
3494.11 6530
3494.67 6305
3495.23 6326
3495.78 5961
3496.34 6028
3496.90 5874
3497.46 6091
3498.01 6496
3498.57 6623
3499.13 7309
3499.69 7158
3500.24 7520
3500.80 8104
3501.36 7985
3501.92 8486
3502.48 8683
3503.03 9235
3503.59 9101
3504.15 9600
3504.71 9988
3505.27 10567
3505.83 10901
3506.38 11277
3506.94 11221
3507.50 10690
3508.06 10046
3508.62 9257
3509.18 8334
3509.74 7434
3510.29 6851
3510.85 6091
3511.41 5530
3511.97 4967
3512.53 4718
3513.09 4403
3513.65 4017
3514.21 3873
3514.76 3727
3515.32 3762
3515.88 3742
3516.44 3613
3517.00 3766
3517.56 3599
3518.12 3535
3518.68 3659
3519.24 3590
3519.80 3473
3520.36 3525
3520.92 3686
3521.48 3648
3522.04 3600
3522.60 3719
3523.16 3846
3523.71 3790
3524.27 3708
3524.83 3762
3525.39 3775
3525.95 3650
3526.51 3714
3527.07 3579
3527.63 3411
3528.19 3384
3528.75 3372
3529.31 3271
3529.87 3188
3530.44 3390
3531.00 3454
3531.56 3272
3532.12 3356
3532.68 3477
3533.24 3402
3533.80 3452
3534.36 3820
3534.92 3746
3535.48 3772
3536.04 3750
3536.60 3771
3537.16 3631
3537.72 3670
3538.28 3525
3538.84 3748
3539.41 3632
3539.97 3536
3540.53 3674
3541.09 3734
3541.65 3875
3542.21 3760
3542.77 3748
3543.33 3635
3543.89 3807
3544.46 3744
3545.02 3763
3545.58 3829
3546.14 3657
3546.70 3570
3547.26 3598
3547.83 3383
3548.39 3279
3548.95 3293
3549.51 3354
3550.07 3142
3550.63 3078
3551.20 3237
3551.76 3207
3552.32 3038
3552.88 3206
3553.44 3083
3554.01 2904
3554.57 2861
3555.13 2733
3555.69 2814
3556.26 2814
3556.82 2920
3557.38 2988
3557.94 2879
3558.50 3070
3559.07 3002
3559.63 3018
3560.19 3114
3560.76 3164
3561.32 3255
3561.88 3242
3562.44 3257
3563.01 3109
3563.57 3199
3564.13 3138
3564.70 3074
3565.26 3091
3565.82 3197
3566.38 3225
3566.95 3160
3567.51 3028
3568.07 2793
3568.64 2831
3569.20 2924
3569.76 2840
3570.33 2893
3570.89 2832
3571.45 2892
3572.02 2875
3572.58 3071
3573.15 3140
3573.71 3128
3574.27 3199
3574.84 3193
3575.40 3507
3575.96 3350
3576.53 3444
3577.09 3425
3577.66 3355
3578.22 3366
3578.78 3431
3579.35 3453
3579.91 3514
3580.48 3384
3581.04 3353
3581.61 3409
3582.17 3308
3582.73 3180
3583.30 3134
3583.86 3153
3584.43 3070
3584.99 2979
3585.56 2909
3586.12 3109
3586.69 2966
3587.25 2939
3587.82 2919
3588.38 3039
3588.95 3057
3589.51 3057
3590.08 2981
3590.64 2878
3591.21 2936
3591.77 2951
3592.34 2969
3592.90 3063
3593.47 3046
3594.03 2971
3594.60 2932
3595.16 3075
3595.73 3154
3596.29 3134
3596.86 2985
3597.42 2795
3597.99 2856
3598.56 2947
3599.12 2908
3599.69 3055
3600.25 2962
3600.82 2805
3601.38 2957
3601.95 2826
3602.52 2892
3603.08 2976
3603.65 2942
3604.21 2876
3604.78 2913
3605.35 3078
3605.91 2910
3606.48 2924
3607.05 2718
3607.61 2826
3608.18 2706
3608.74 2755
3609.31 2660
3609.88 2680
3610.44 2673
3611.01 2756
3611.58 2765
3612.14 2797
3612.71 2811
3613.28 2798
3613.84 2906
3614.41 2874
3614.98 2914
3615.55 3169
3616.11 3441
3616.68 3689
3617.25 3715
3617.81 3831
3618.38 4088
3618.95 4075
3619.52 4194
3620.08 4317
3620.65 4219
3621.22 3992
3621.79 3967
3622.35 3706
3622.92 3648
3623.49 3369
3624.06 3305
3624.62 3146
3625.19 3091
3625.76 3004
3626.33 2848
3626.89 2844
3627.46 2673
3628.03 2863
3628.60 2936
3629.17 3038
3629.73 2941
3630.30 2996
3630.87 2912
3631.44 3159
3632.01 3256
3632.58 3135
3633.14 3286
3633.71 3151
3634.28 3168
3634.85 3118
3635.42 3222
3635.99 3299
3636.56 3279
3637.12 3210
3637.69 3068
3638.26 3214
3638.83 3326
3639.40 3520
3639.97 3715
3640.54 3899
3641.11 3899
3641.67 4150
3642.24 4281
3642.81 4140
3643.38 4160
3643.95 4316
3644.52 3879
3645.09 3739
3645.66 3740
3646.23 3583
3646.80 3379
3647.37 3358
3647.94 3417
3648.51 3324
3649.08 3274
3649.65 3373
3650.22 3413
3650.79 3317
3651.36 3325
3651.93 3415
3652.50 3549
3653.06 3637
3653.63 3840
3654.20 3627
3654.77 3725
3655.35 3694
3655.92 3781
3656.49 3966
3657.06 4041
3657.63 4061
3658.20 4375
3658.77 4366
3659.34 4390
3659.91 4362
3660.48 4617
3661.05 4577
3661.62 4615
3662.19 4436
3662.76 4452
3663.33 4304
3663.90 3801
3664.47 3630
3665.04 3601
3665.61 3505
3666.19 3470
3666.76 3293
3667.33 3577
3667.90 3559
3668.47 3449
3669.04 3288
3669.61 3335
3670.18 3210
3670.75 3294
3671.33 3467
3671.90 3378
3672.47 3231
3673.04 3277
3673.61 3274
3674.18 3256
3674.76 3253
3675.33 3437
3675.90 3310
3676.47 3228
3677.04 3214
3677.61 3153
3678.19 3391
3678.76 3244
3679.33 3246
3679.90 3289
3680.47 3115
3681.05 3178
3681.62 3025
3682.19 2978
3682.76 2958
3683.33 2816
3683.91 2928
3684.48 2918
3685.05 2972
3685.62 3022
3686.20 3209
3686.77 3166
3687.34 3266
3687.91 3516
3688.49 3626
3689.06 3551
3689.63 3910
3690.21 3754
3690.78 4180
3691.35 4229
3691.92 4142
3692.50 4022
3693.07 3785
3693.64 3721
3694.22 3538
3694.79 3337
3695.36 3345
3695.94 3311
3696.51 3266
3697.08 3088
3697.66 3270
3698.23 3438
3698.80 3371
3699.38 3526
3699.95 3542
3700.52 3458
3701.10 3457
3701.67 3480
3702.24 3272
3702.82 3257
3703.39 3437
3703.97 3340
3704.54 3393
3705.11 3390
3705.69 3309
3706.26 3373
3706.84 3286
3707.41 3237
3707.98 3292
3708.56 3190
3709.13 3222
3709.71 3212
3710.28 3227
3710.86 3253
3711.43 3176
3712.01 2968
3712.58 3093
3713.15 3193
3713.73 3155
3714.30 2999
3714.88 2951
3715.45 3129
3716.03 3017
3716.60 2814
3717.18 2860
3717.75 2997
3718.33 2919
3718.90 3098
3719.48 2962
3720.05 2790
3720.63 2710
3721.20 2939
3721.78 2802
3722.35 2843
3722.93 2670
3723.51 2703
3724.08 2807
3724.66 2786
3725.23 2688
3725.81 2665
3726.38 2716
3726.96 2732
3727.53 2764
3728.11 2736
3728.69 2779
3729.26 2992
3729.84 3062
3730.41 3019
3730.99 3123
3731.57 3138
3732.14 3126
3732.72 3212
3733.29 3164
3733.87 3210
3734.45 3324
3735.02 3113
3735.60 3074
3736.18 3013
3736.75 3049
3737.33 2995
3737.90 2758
3738.48 2822
3739.06 2881
3739.63 2929
3740.21 2900
3740.79 2755
3741.36 2669
3741.94 2585
3742.52 2793
3743.10 2745
3743.67 2756
3744.25 2923
3744.83 2771
3745.40 2703
3745.98 2757
3746.56 2872
3747.13 2781
3747.71 2716
3748.29 2878
3748.87 2857
3749.44 2733
3750.02 2725
3750.60 2785
3751.18 2719
3751.75 2628
3752.33 2656
3752.91 2771
3753.49 2795
3754.06 2618
3754.64 2574
3755.22 2568
3755.80 2609
3756.38 2645
3756.95 2622
3757.53 2787
3758.11 2719
3758.69 2624
3759.27 2673
3759.84 2641
3760.42 2674
3761.00 2774
3761.58 2837
3762.16 2674
3762.74 2778
3763.32 2905
3763.89 2948
3764.47 2786
3765.05 2749
3765.63 2752
3766.21 2725
3766.79 2735
3767.37 2780
3767.94 2704
3768.52 2660
3769.10 2659
3769.68 2701
3770.26 2785
3770.84 2654
3771.42 2620
3772.00 2783
3772.58 2719
3773.16 2704
3773.74 2754
3774.31 2679
3774.89 2761
3775.47 2797
3776.05 2813
3776.63 2617
3777.21 2553
3777.79 2653
3778.37 2517
3778.95 2619
3779.53 2556
3780.11 2599
3780.69 2710
3781.27 2589
3781.85 2581
3782.43 2626
3783.01 2659
3783.59 2564
3784.17 2701
3784.75 2768
3785.33 2763
3785.91 2608
3786.49 2656
3787.07 2654
3787.65 2622
3788.23 2560
3788.81 2750
3789.39 2687
3789.97 2747
3790.55 2777
3791.13 2700
3791.71 2769
3792.30 2710
3792.88 2715
3793.46 2834
3794.04 2936
3794.62 2695
3795.20 2841
3795.78 2741
3796.36 2836
3796.94 2797
3797.52 2706
3798.10 2770
3798.69 2873
3799.27 2877
3799.85 3038
3800.43 3175
3801.01 3209
3801.59 3397
3802.17 3200
3802.76 3223
3803.34 3220
3803.92 3415
3804.50 3426
3805.08 3218
3805.66 3413
3806.25 3275
3806.83 3351
3807.41 3523
3807.99 3623
3808.57 3557
3809.16 3626
3809.74 3589
3810.32 3611
3810.90 3737
3811.48 3697
3812.07 3567
3812.65 3591
3813.23 3521
3813.81 3689
3814.39 3612
3814.98 3614
3815.56 4039
3816.14 3866
3816.72 3732
3817.31 3776
3817.89 3637
3818.47 3498
3819.06 3227
3819.64 2958
3820.22 3095
3820.80 2968
3821.39 3000
3821.97 2892
3822.55 2722
3823.14 2732
3823.72 2830
3824.30 2751
3824.89 2717
3825.47 2808
3826.05 2660
3826.64 2730
3827.22 2612
3827.80 2685
3828.39 2670
3828.97 2659
3829.55 2677
3830.14 2691
3830.72 2709
3831.30 2669
3831.89 2692
3832.47 2771
3833.05 2722
3833.64 2654
3834.22 2665
3834.81 2624
3835.39 2753
3835.97 2711
3836.56 2642
3837.14 2615
3837.73 2630
3838.31 2588
3838.90 2652
3839.48 2644
3840.06 2569
3840.65 2497
3841.23 2553
3841.82 2613
3842.40 2391
3842.99 2494
3843.57 2431
3844.16 2474
3844.74 2553
3845.33 2592
3845.91 2554
3846.50 2611
3847.08 2698
3847.66 2575
3848.25 2705
3848.83 2586
3849.42 2528
3850.00 2637
3850.59 2565
3851.18 2555
3851.76 2495
3852.35 2476
3852.93 2541
3853.52 2639
3854.10 2502
3854.69 2443
3855.27 2721
3855.86 2651
3856.44 2625
3857.03 2545
3857.62 2493
3858.20 2506
3858.79 2606
3859.37 2791
3859.96 2644
3860.54 2620
3861.13 2799
3861.72 2859
3862.30 3126
3862.89 3079
3863.47 3144
3864.06 3132
3864.65 3211
3865.23 3277
3865.82 3208
3866.41 3174
3866.99 3147
3867.58 3017
3868.17 2895
3868.75 2857
3869.34 2759
3869.93 2786
3870.51 2857
3871.10 2671
3871.69 2714
3872.27 2805
3872.86 2745
3873.45 2820
3874.03 2862
3874.62 2882
3875.21 2799
3875.79 2946
3876.38 2904
3876.97 2956
3877.56 2897
3878.14 2831
3878.73 2803
3879.32 2846
3879.90 2866
3880.49 2914
3881.08 2717
3881.67 2705
3882.25 2664
3882.84 2583
3883.43 2634
3884.02 2554
3884.61 2481
3885.19 2380
3885.78 2374
3886.37 2590
3886.96 2699
3887.54 2752
3888.13 2731
3888.72 2715
3889.31 2818
3889.90 3057
3890.48 3099
3891.07 3219
3891.66 3367
3892.25 3383
3892.84 3071
3893.43 3099
3894.01 3159
3894.60 3337
3895.19 3078
3895.78 2941
3896.37 2929
3896.96 3003
3897.55 2926
3898.14 2814
3898.72 2768
3899.31 2853
3899.90 2766
3900.49 2581
3901.08 2652
3901.67 2813
3902.26 2585
3902.85 2543
3903.44 2796
3904.03 2770
3904.61 2627
3905.20 2674
3905.79 2843
3906.38 2837
3906.97 2734
3907.56 2710
3908.15 2828
3908.74 3081
3909.33 2972
3909.92 2670
3910.51 2497
3911.10 2483
3911.69 2414
3912.28 2503
3912.87 2490
3913.46 2554
3914.05 2517
3914.64 2579
3915.23 2485
3915.82 2479
3916.41 2307
3917.00 2446
3917.59 2602
3918.18 2556
3918.77 2528
3919.36 2589
3919.95 2573
3920.54 2521
3921.13 2534
3921.72 2441
3922.31 2530
3922.90 2479
3923.49 2453
3924.08 2540
3924.68 2444
3925.27 2434
3925.86 2435
3926.45 2379
3927.04 2499
3927.63 2547
3928.22 2568
3928.81 2364
3929.40 2378
3929.99 2469
3930.59 2380
3931.18 2356
3931.77 2241
3932.36 2233
3932.95 2253
3933.54 2480
3934.13 2262
3934.73 2246
3935.32 2240
3935.91 2245
3936.50 2413
3937.09 2321
3937.68 2435
3938.28 2455
3938.87 2448
3939.46 2441
3940.05 2455
3940.64 2506
3941.23 2675
3941.83 2685
3942.42 2605
3943.01 2610
3943.60 2687
3944.20 2562
3944.79 2578
3945.38 2582
3945.97 2538
3946.56 2736
3947.16 2562
3947.75 2533
3948.34 2483
3948.94 2418
3949.53 2485
3950.12 2508
3950.71 2486
3951.31 2461
3951.90 2428
3952.49 2427
3953.08 2546
3953.68 2476
3954.27 2409
3954.86 2426
3955.46 2510
3956.05 2474
3956.64 2499
3957.24 2526
3957.83 2697
3958.42 2708
3959.02 2700
3959.61 2533
3960.20 2629
3960.80 2543
3961.39 2514
3961.98 2427
3962.58 2471
3963.17 2552
3963.76 2491
3964.36 2597
3964.95 2533
3965.55 2576
3966.14 2453
3966.73 2370
3967.33 2463
3967.92 2491
3968.52 2393
3969.11 2346
3969.70 2375
3970.30 2479
3970.89 2256
3971.49 2340
3972.08 2399
3972.68 2292
3973.27 2257
3973.86 2294
3974.46 2321
3975.05 2240
3975.65 2169
3976.24 2332
3976.84 2338
3977.43 2344
3978.03 2447
3978.62 2436
3979.22 2347
3979.81 2287
3980.41 2306
3981.00 2344
3981.60 2312
3982.19 2300
3982.79 2519
3983.38 2545
3983.98 2414
3984.57 2471
3985.17 2436
3985.76 2512
3986.36 2373
3986.95 2528
3987.55 2510
3988.14 2473
3988.74 2501
3989.34 2450
3989.93 2421
3990.53 2583
3991.12 2466
3991.72 2560
3992.31 2613
3992.91 2671
3993.51 2681
3994.10 2737
3994.70 2956
3995.29 2934
3995.89 2863
3996.49 2634
3997.08 2784
3997.68 2767
3998.28 2661
3998.87 2750
3999.47 2738
4000.06 2613
4000.66 2560
4001.26 2579
4001.85 2568
4002.45 2493
4003.05 2533
4003.64 2546
4004.24 2556
4004.84 2433
4005.43 2646
4006.03 2735
4006.63 2551
4007.22 2545
4007.82 2597
4008.42 2688
4009.02 2638
4009.61 2583
4010.21 2700
4010.81 2610
4011.40 2711
4012.00 2693
4012.60 2510
4013.20 2504
4013.79 2706
4014.39 2504
4014.99 2520
4015.59 2596
4016.18 2522
4016.78 2539
4017.38 2638
4017.98 2685
4018.58 2738
4019.17 2768
4019.77 2694
4020.37 2607
4020.97 2502
4021.56 2761
4022.16 2579
4022.76 2608
4023.36 2745
4023.96 2766
4024.56 2699
4025.15 2934
4025.75 2976
4026.35 2918
4026.95 2874
4027.55 3058
4028.15 3142
4028.74 2953
4029.34 2979
4029.94 2857
4030.54 2958
4031.14 2880
4031.74 2826
4032.34 2726
4032.94 2584
4033.53 2560
4034.13 2616
4034.73 2668
4035.33 2550
4035.93 2460
4036.53 2489
4037.13 2550
4037.73 2398
4038.33 2374
4038.93 2425
4039.53 2492
4040.13 2308
4040.72 2378
4041.32 2372
4041.92 2350
4042.52 2388
4043.12 2317
4043.72 2274
4044.32 2256
4044.92 2418
4045.52 2418
4046.12 2390
4046.72 2330
4047.32 2422
4047.92 2443
4048.52 2421
4049.12 2433
4049.72 2450
4050.32 2582
4050.92 2621
4051.52 2666
4052.12 2594
4052.72 2519
4053.32 2710
4053.92 2839
4054.52 2816
4055.13 2713
4055.73 2783
4056.33 2694
4056.93 2557
4057.53 2604
4058.13 2567
4058.73 2596
4059.33 2395
4059.93 2390
4060.53 2285
4061.13 2178
4061.73 2095
4062.33 2298
4062.94 2306
4063.54 2292
4064.14 2280
4064.74 2305
4065.34 2291
4065.94 2321
4066.54 2348
4067.14 2323
4067.75 2309
4068.35 2258
4068.95 2217
4069.55 2220
4070.15 2292
4070.75 2355
4071.36 2337
4071.96 2267
4072.56 2307
4073.16 2318
4073.76 2311
4074.36 2284
4074.97 2298
4075.57 2332
4076.17 2331
4076.77 2460
4077.38 2343
4077.98 2384
4078.58 2417
4079.18 2367
4079.78 2397
4080.39 2411
4080.99 2545
4081.59 2516
4082.19 2367
4082.80 2372
4083.40 2356
4084.00 2280
4084.60 2254
4085.21 2178
4085.81 2110
4086.41 2086
4087.02 2213
4087.62 2191
4088.22 2109
4088.82 2073
4089.43 2137
4090.03 2240
4090.63 2303
4091.24 2155
4091.84 2255
4092.44 2339
4093.05 2199
4093.65 2252
4094.25 2292
4094.86 2282
4095.46 2168
4096.06 2140
4096.67 2250
4097.27 2370
4097.88 2289
4098.48 2246
4099.08 2161
4099.69 2214
4100.29 2260
4100.89 2303
4101.50 2300
4102.10 2302
4102.71 2375
4103.31 2190
4103.91 2233
4104.52 2202
4105.12 2193
4105.73 2299
4106.33 2281
4106.94 2273
4107.54 2272
4108.14 2386
4108.75 2366
4109.35 2280
4109.96 2319
4110.56 2279
4111.17 2255
4111.77 2212
4112.38 2234
4112.98 2266
4113.59 2258
4114.19 2366
4114.80 2331
4115.40 2421
4116.01 2351
4116.61 2304
4117.22 2379
4117.82 2228
4118.43 2109
4119.03 2129
4119.64 2275
4120.24 2426
4120.85 2465
4121.45 2442
4122.06 2341
4122.66 2381
4123.27 2267
4123.88 2323
4124.48 2180
4125.09 2262
4125.69 2409
4126.30 2421
4126.90 2433
4127.51 2439
4128.12 2419
4128.72 2489
4129.33 2332
4129.93 2284
4130.54 2361
4131.15 2197
4131.75 2408
4132.36 2163
4132.96 2272
4133.57 2393
4134.18 2438
4134.78 2542
4135.39 2482
4136.00 2397
4136.60 2607
4137.21 2692
4137.82 2595
4138.42 2660
4139.03 2644
4139.64 2710
4140.24 2799
4140.85 2873
4141.46 3025
4142.06 3029
4142.67 3121
4143.28 3035
4143.89 2910
4144.49 2857
4145.10 2911
4145.71 2913
4146.31 2774
4146.92 2710
4147.53 2587
4148.14 2572
4148.74 2409
4149.35 2411
4149.96 2302
4150.57 2264
4151.17 2538
4151.78 2404
4152.39 2365
4153.00 2419
4153.60 2289
4154.21 2405
4154.82 2474
4155.43 2413
4156.04 2425
4156.64 2347
4157.25 2391
4157.86 2367
4158.47 2342
4159.08 2197
4159.68 2327
4160.29 2389
4160.90 2343
4161.51 2322
4162.12 2267
4162.73 2457
4163.33 2603
4163.94 2475
4164.55 2556
4165.16 2650
4165.77 2625
4166.38 2636
4166.99 2722
4167.60 2733
4168.20 2632
4168.81 2646
4169.42 2666
4170.03 2603
4170.64 2438
4171.25 2564
4171.86 2696
4172.47 2541
4173.08 2426
4173.69 2518
4174.29 2548
4174.90 2610
4175.51 2510
4176.12 2624
4176.73 2585
4177.34 2547
4177.95 2750
4178.56 2855
4179.17 2693
4179.78 2651
4180.39 2649
4181.00 2715
4181.61 2552
4182.22 2378
4182.83 2339
4183.44 2395
4184.05 2350
4184.66 2199
4185.27 2309
4185.88 2387
4186.49 2314
4187.10 2196
4187.71 2307
4188.32 2424
4188.93 2322
4189.54 2347
4190.15 2446
4190.76 2485
4191.37 2655
4191.98 2631
4192.59 2686
4193.20 2825
4193.82 2882
4194.43 2941
4195.04 3011
4195.65 2868
4196.26 2994
4196.87 2976
4197.48 2761
4198.09 2836
4198.70 2811
4199.31 2809
4199.93 2765
4200.54 2697
4201.15 2581
4201.76 2344
4202.37 2574
4202.98 2576
4203.59 2401
4204.20 2322
4204.82 2461
4205.43 2504
4206.04 2376
4206.65 2373
4207.26 2363
4207.87 2416
4208.49 2271
4209.10 2327
4209.71 2385
4210.32 2366
4210.93 2394
4211.55 2411
4212.16 2365
4212.77 2414
4213.38 2418
4213.99 2347
4214.61 2456
4215.22 2587
4215.83 2734
4216.44 2727
4217.06 2734
4217.67 2711
4218.28 2703
4218.89 3048
4219.51 2970
4220.12 3015
4220.73 3078
4221.34 3081
4221.96 3265
4222.57 3394
4223.18 3312
4223.80 3231
4224.41 3401
4225.02 3321
4225.63 3331
4226.25 3477
4226.86 3391
4227.47 3566
4228.09 3740
4228.70 3764
4229.31 3658
4229.93 3893
4230.54 3962
4231.15 3912
4231.77 4048
4232.38 4251
4232.99 4512
4233.61 4502
4234.22 4747
4234.83 4812
4235.45 5123
4236.06 5214
4236.68 5388
4237.29 5394
4237.90 4842
4238.52 4525
4239.13 4565
4239.75 4069
4240.36 3838
4240.97 3556
4241.59 3485
4242.20 3202
4242.82 3228
4243.43 3253
4244.05 3156
4244.66 3017
4245.27 3036
4245.89 3019
4246.50 3012
4247.12 3243
4247.73 3262
4248.35 3258
4248.96 3148
4249.58 3201
4250.19 3174
4250.81 2962
4251.42 2933
4252.04 2853
4252.65 3035
4253.27 2878
4253.88 2839
4254.50 2717
4255.11 2759
4255.73 2899
4256.34 2735
4256.96 2670
4257.57 2804
4258.19 2657
4258.80 2594
4259.42 2595
4260.03 2500
4260.65 2472
4261.27 2500
4261.88 2513
4262.50 2606
4263.11 2740
4263.73 2637
4264.34 2544
4264.96 2643
4265.58 2662
4266.19 2660
4266.81 2758
4267.42 2723
4268.04 2837
4268.66 2748
4269.27 2682
4269.89 2675
4270.51 2540
4271.12 2643
4271.74 2696
4272.35 2565
4272.97 2470
4273.59 2581
4274.20 2636
4274.82 2570
4275.44 2550
4276.05 2690
4276.67 2693
4277.29 2696
4277.90 2669
4278.52 2743
4279.14 2704
4279.76 2553
4280.37 2533
4280.99 2395
4281.61 2303
4282.22 2316
4282.84 2324
4283.46 2209
4284.07 2311
4284.69 2256
4285.31 2330
4285.93 2501
4286.54 2390
4287.16 2460
4287.78 2489
4288.40 2290
4289.01 2342
4289.63 2336
4290.25 2349
4290.87 2362
4291.49 2380
4292.10 2424
4292.72 2437
4293.34 2470
4293.96 2503
4294.58 2381
4295.19 2293
4295.81 2208
4296.43 2236
4297.05 2284
4297.67 2324
4298.28 2451
4298.90 2310
4299.52 2217
4300.14 2263
4300.76 2420
4301.38 2396
4301.99 2307
4302.61 2284
4303.23 2332
4303.85 2299
4304.47 2339
4305.09 2266
4305.71 2327
4306.33 2402
4306.94 2285
4307.56 2360
4308.18 2281
4308.80 2192
4309.42 2111
4310.04 2164
4310.66 2116
4311.28 2178
4311.90 2195
4312.52 2449
4313.14 2316
4313.76 2260
4314.38 2345
4314.99 2215
4315.61 2242
4316.23 2278
4316.85 2161
4317.47 2128
4318.09 2196
4318.71 2322
4319.33 2325
4319.95 2329
4320.57 2206
4321.19 2235
4321.81 2275
4322.43 2334
4323.05 2317
4323.67 2277
4324.29 2317
4324.91 2317
4325.53 2255
4326.15 2286
4326.77 2285
4327.39 2358
4328.01 2354
4328.63 2183
4329.26 2300
4329.88 2317
4330.50 2312
4331.12 2224
4331.74 2204
4332.36 2111
4332.98 2247
4333.60 2277
4334.22 2271
4334.84 2348
4335.46 2210
4336.08 2176
4336.70 2208
4337.33 2477
4337.95 2567
4338.57 2336
4339.19 2275
4339.81 2408
4340.43 2505
4341.05 2449
4341.67 2387
4342.30 2350
4342.92 2561
4343.54 2443
4344.16 2666
4344.78 2811
4345.40 2970
4346.03 3242
4346.65 3483
4347.27 3334
4347.89 3354
4348.51 3585
4349.14 3392
4349.76 3276
4350.38 3099
4351.00 2883
4351.62 2723
4352.25 2518
4352.87 2506
4353.49 2364
4354.11 2245
4354.73 2189
4355.36 2280
4355.98 2329
4356.60 2271
4357.22 2249
4357.85 2299
4358.47 2339
4359.09 2311
4359.71 2222
4360.34 2234
4360.96 2324
4361.58 2141
4362.21 2192
4362.83 2249
4363.45 2198
4364.07 2255
4364.70 2270
4365.32 2373
4365.94 2289
4366.57 2342
4367.19 2341
4367.81 2166
4368.44 2131
4369.06 2021
4369.68 2014
4370.31 1979
4370.93 2076
4371.55 2124
4372.18 2087
4372.80 2164
4373.43 2076
4374.05 2114
4374.67 2051
4375.30 2116
4375.92 2184
4376.54 2202
4377.17 2176
4377.79 2174
4378.42 2195
4379.04 2184
4379.66 2351
4380.29 2282
4380.91 1998
4381.54 2081
4382.16 2211
4382.79 2147
4383.41 2119
4384.03 2132
4384.66 2223
4385.28 2285
4385.91 2126
4386.53 2059
4387.16 2056
4387.78 2058
4388.41 2017
4389.03 1948
4389.66 2047
4390.28 2098
4390.91 2209
4391.53 2189
4392.16 1959
4392.78 2190
4393.41 2081
4394.03 2057
4394.66 2012
4395.28 2022
4395.91 2104
4396.53 1966
4397.16 2124
4397.78 2138
4398.41 2213
4399.03 2148
4399.66 2160
4400.29 2250
4400.91 2089
4401.54 2057
4402.16 2094
4402.79 2329
4403.41 2152
4404.04 2157
4404.67 2086
4405.29 2237
4405.92 2082
4406.54 2140
4407.17 2083
4407.80 2033
4408.42 2128
4409.05 2145
4409.67 2198
4410.30 2196
4410.93 2154
4411.55 2075
4412.18 2005
4412.81 2059
4413.43 2102
4414.06 2283
4414.69 2196
4415.31 2204
4415.94 2255
4416.57 2065
4417.19 2113
4417.82 2077
4418.45 2194
4419.07 2205
4419.70 2154
4420.33 2174
4420.95 2127
4421.58 2015
4422.21 2075
4422.84 1959
4423.46 2005
4424.09 1947
4424.72 1916
4425.35 1875
4425.97 2003
4426.60 1963
4427.23 1980
4427.86 1913
4428.48 1883
4429.11 1923
4429.74 1880
4430.37 1902
4430.99 1910
4431.62 2016
4432.25 2145
4432.88 2109
4433.51 2018
4434.13 2042
4434.76 2076
4435.39 2042
4436.02 2075
4436.65 2118
4437.27 1998
4437.90 1904
4438.53 1996
4439.16 2054
4439.79 1991
4440.42 1964
4441.04 2076
4441.67 2106
4442.30 2048
4442.93 1975
4443.56 2024
4444.19 2150
4444.82 2246
4445.44 2169
4446.07 2307
4446.70 2408
4447.33 2331
4447.96 2411
4448.59 2482
4449.22 2376
4449.85 2338
4450.48 2410
4451.11 2331
4451.74 2236
4452.36 2155
4452.99 2227
4453.62 2148
4454.25 2157
4454.88 1946
4455.51 1970
4456.14 2132
4456.77 2146
4457.40 2140
4458.03 2078
4458.66 2071
4459.29 2160
4459.92 2218
4460.55 2101
4461.18 1820
4461.81 1785
4462.44 1870
4463.07 1920
4463.70 1933
4464.33 1987
4464.96 1891
4465.59 1842
4466.22 1863
4466.85 1887
4467.48 1793
4468.11 1885
4468.74 1967
4469.37 1858
4470.00 1945
4470.63 1878
4471.26 1923
4471.89 1868
4472.53 1932
4473.16 1927
4473.79 1979
4474.42 1929
4475.05 1977
4475.68 2000
4476.31 1929
4476.94 2024
4477.57 1915
4478.20 1978
4478.83 2000
4479.47 1898
4480.10 1912
4480.73 2083
4481.36 2004
4481.99 2022
4482.62 2010
4483.25 2037
4483.89 2050
4484.52 2070
4485.15 2036
4485.78 2110
4486.41 2190
4487.04 2170
4487.68 2108
4488.31 2100
4488.94 1988
4489.57 1895
4490.20 2111
4490.84 2026
4491.47 2034
4492.10 2040
4492.73 2008
4493.36 1874
4494.00 1902
4494.63 2156
4495.26 2083
4495.89 2023
4496.53 2012
4497.16 2068
4497.79 2021
4498.42 2056
4499.06 2198
4499.69 2215
4500.32 2198
4500.95 2267
4501.59 2344
4502.22 2344
4502.85 2333
4503.48 2333
4504.12 2470
4504.75 2450
4505.38 2279
4506.02 2300
4506.65 2289
4507.28 2209
4507.92 2165
4508.55 2168
4509.18 2328
4509.82 2174
4510.45 2071
4511.08 2312
4511.72 2282
4512.35 2305
4512.98 2213
4513.62 2204
4514.25 2139
4514.88 2090
4515.52 2140
4516.15 1999
4516.79 2001
4517.42 2009
4518.05 1964
4518.69 2060
4519.32 1975
4519.96 1943
4520.59 1901
4521.22 1935
4521.86 2050
4522.49 2086
4523.13 2084
4523.76 2139
4524.40 2021
4525.03 1979
4525.66 2072
4526.30 2152
4526.93 2067
4527.57 2037
4528.20 2202
4528.84 2293
4529.47 2276
4530.11 2317
4530.74 2637
4531.38 2683
4532.01 2572
4532.65 2604
4533.28 2785
4533.92 2686
4534.55 2644
4535.19 2538
4535.82 2472
4536.46 2307
4537.09 2305
4537.73 2317
4538.36 2135
4539.00 2041
4539.63 2115
4540.27 2144
4540.90 1991
4541.54 2021
4542.18 1869
4542.81 1899
4543.45 2066
4544.08 2046
4544.72 2065
4545.35 2022
4545.99 1967
4546.63 1983
4547.26 1976
4547.90 2048
4548.53 2004
4549.17 1955
4549.81 1922
4550.44 2054
4551.08 2038
4551.72 1933
4552.35 1916
4552.99 1932
4553.62 2075
4554.26 1961
4554.90 1903
4555.53 2024
4556.17 2039
4556.81 2000
4557.44 2049
4558.08 2092
4558.72 1942
4559.35 1964
4559.99 1874
4560.63 2042
4561.26 2090
4561.90 2027
4562.54 1911
4563.18 1861
4563.81 1921
4564.45 1952
4565.09 2012
4565.72 2072
4566.36 2141
4567.00 2044
4567.64 1946
4568.27 1979
4568.91 1980
4569.55 2066
4570.19 1950
4570.82 1978
4571.46 1932
4572.10 1991
4572.74 1992
4573.38 2007
4574.01 2013
4574.65 1855
4575.29 1852
4575.93 1832
4576.56 1943
4577.20 1872
4577.84 1899
4578.48 1944
4579.12 1990
4579.76 1888
4580.39 1897
4581.03 1871
4581.67 1936
4582.31 1897
4582.95 1962
4583.59 2005
4584.22 2053
4584.86 1904
4585.50 2047
4586.14 2086
4586.78 2075
4587.42 2073
4588.06 2106
4588.70 2113
4589.33 2017
4589.97 2097
4590.61 2077
4591.25 2189
4591.89 2169
4592.53 2135
4593.17 2126
4593.81 2078
4594.45 1957
4595.09 2063
4595.73 2052
4596.37 1958
4597.00 1946
4597.64 1932
4598.28 1986
4598.92 1979
4599.56 1864
4600.20 1976
4600.84 2015
4601.48 2127
4602.12 2186
4602.76 2222
4603.40 2310
4604.04 2326
4604.68 2365
4605.32 2476
4605.96 2364
4606.60 2550
4607.24 2532
4607.88 2389
4608.52 2374
4609.16 2281
4609.80 2306
4610.44 2240
4611.08 2233
4611.72 2266
4612.36 2169
4613.01 2172
4613.65 2121
4614.29 2073
4614.93 2130
4615.57 2084
4616.21 1922
4616.85 1998
4617.49 2082
4618.13 2019
4618.77 2018
4619.41 1987
4620.05 2005
4620.70 1979
4621.34 1783
4621.98 1890
4622.62 1883
4623.26 1866
4623.90 1932
4624.54 1990
4625.18 1992
4625.83 1869
4626.47 1902
4627.11 1832
4627.75 1884
4628.39 1857
4629.03 1848
4629.68 1889
4630.32 1920
4630.96 1852
4631.60 1855
4632.24 1938
4632.88 1892
4633.53 1844
4634.17 1864
4634.81 1967
4635.45 1871
4636.10 2047
4636.74 2049
4637.38 2039
4638.02 1970
4638.66 1938
4639.31 1954
4639.95 1984
4640.59 2074
4641.23 2059
4641.88 2015
4642.52 2065
4643.16 1955
4643.80 1991
4644.45 1958
4645.09 2074
4645.73 2082
4646.38 2146
4647.02 2056
4647.66 1964
4648.30 2055
4648.95 1965
4649.59 1972
4650.23 2072
4650.88 2147
4651.52 2130
4652.16 2249
4652.81 2222
4653.45 2196
4654.09 2240
4654.74 2271
4655.38 2218
4656.02 2189
4656.67 2067
4657.31 2184
4657.96 2079
4658.60 2022
4659.24 2074
4659.89 2009
4660.53 2132
4661.17 2079
4661.82 2029
4662.46 2122
4663.11 1967
4663.75 2080
4664.39 2092
4665.04 1972
4665.68 1969
4666.33 1968
4666.97 1837
4667.62 1831
4668.26 1727
4668.90 1800
4669.55 1833
4670.19 1776
4670.84 1753
4671.48 1832
4672.13 1928
4672.77 1895
4673.42 1761
4674.06 1811
4674.71 1824
4675.35 1865
4676.00 1878
4676.64 1900
4677.29 1835
4677.93 1916
4678.58 1760
4679.22 1760
4679.87 1798
4680.51 1885
4681.16 1907
4681.80 1938
4682.45 1962
4683.09 1977
4683.74 1949
4684.38 1904
4685.03 1947
4685.68 2034
4686.32 1915
4686.97 1877
4687.61 1915
4688.26 2010
4688.90 1875
4689.55 1908
4690.20 1855
4690.84 1923
4691.49 1861
4692.13 1833
4692.78 1928
4693.43 1907
4694.07 1920
4694.72 1906
4695.36 2046
4696.01 2185
4696.66 2061
4697.30 2123
4697.95 2212
4698.60 2242
4699.24 2257
4699.89 2254
4700.54 2260
4701.18 2320
4701.83 2243
4702.48 2141
4703.12 2026
4703.77 2081
4704.42 2119
4705.06 2042
4705.71 1925
4706.36 2081
4707.00 2135
4707.65 2149
4708.30 2095
4708.95 2157
4709.59 2114
4710.24 2110
4710.89 2161
4711.54 2176
4712.18 2115
4712.83 2104
4713.48 2161
4714.13 2130
4714.77 1981
4715.42 1903
4716.07 2057
4716.72 1963
4717.36 2037
4718.01 2035
4718.66 2107
4719.31 1974
4719.96 2061
4720.60 2045
4721.25 2029
4721.90 2051
4722.55 2026
4723.20 1997
4723.84 2031
4724.49 1912
4725.14 1976
4725.79 2130
4726.44 2214
4727.09 2268
4727.73 2131
4728.38 2164
4729.03 2305
4729.68 2113
4730.33 2045
4730.98 1923
4731.63 2076
4732.27 1991
4732.92 1933
4733.57 1942
4734.22 1939
4734.87 2001
4735.52 1934
4736.17 1952
4736.82 1838
4737.47 1924
4738.12 2144
4738.77 2010
4739.41 2040
4740.06 1974
4740.71 2138
4741.36 2129
4742.01 2054
4742.66 2151
4743.31 2105
4743.96 1988
4744.61 2035
4745.26 2066
4745.91 2129
4746.56 2103
4747.21 2092
4747.86 2295
4748.51 2283
4749.16 2285
4749.81 2495
4750.46 2581
4751.11 2489
4751.76 2474
4752.41 2575
4753.06 2636
4753.71 2631
4754.36 2666
4755.01 2533
4755.66 2398
4756.31 2351
4756.96 2366
4757.61 2232
4758.26 2105
4758.91 2108
4759.56 2047
4760.22 2048
4760.87 2074
4761.52 2058
4762.17 2015
4762.82 2045
4763.47 2185
4764.12 2177
4764.77 2222
4765.42 2478
4766.07 2383
4766.72 2606
4767.38 2786
4768.03 2607
4768.68 2538
4769.33 2385
4769.98 2417
4770.63 2374
4771.28 2273
4771.94 2148
4772.59 2103
4773.24 2125
4773.89 2075
4774.54 2006
4775.19 2101
4775.85 2079
4776.50 2160
4777.15 2122
4777.80 2067
4778.45 2073
4779.11 2155
4779.76 2199
4780.41 2294
4781.06 2225
4781.71 2270
4782.37 2230
4783.02 2090
4783.67 2072
4784.32 2100
4784.98 2082
4785.63 2067
4786.28 2183
4786.93 2051
4787.59 2009
4788.24 2078
4788.89 2077
4789.54 2051
4790.20 1999
4790.85 1939
4791.50 1852
4792.15 1969
4792.81 1922
4793.46 1866
4794.11 1993
4794.77 1943
4795.42 1787
4796.07 1838
4796.73 1995
4797.38 1886
4798.03 1843
4798.69 1879
4799.34 1897
4799.99 2004
4800.65 1971
4801.30 1806
4801.95 2005
4802.61 2039
4803.26 1921
4803.91 2011
4804.57 1883
4805.22 1948
4805.88 2017
4806.53 1947
4807.18 1920
4807.84 2010
4808.49 1983
4809.15 1880
4809.80 1901
4810.45 1935
4811.11 1934
4811.76 1902
4812.42 2045
4813.07 1995
4813.73 2022
4814.38 1981
4815.03 1944
4815.69 2083
4816.34 2048
4817.00 1946
4817.65 1969
4818.31 2141
4818.96 2154
4819.62 2211
4820.27 2111
4820.93 2195
4821.58 2254
4822.24 2311
4822.89 2469
4823.55 2360
4824.20 2506
4824.86 2491
4825.51 2497
4826.17 2614
4826.82 2550
4827.48 2549
4828.13 2777
4828.79 2605
4829.44 2518
4830.10 2496
4830.75 2346
4831.41 2380
4832.07 2365
4832.72 2190
4833.38 2396
4834.03 2396
4834.69 2505
4835.34 2501
4836.00 2538
4836.66 2641
4837.31 2646
4837.97 2633
4838.62 2697
4839.28 2621
4839.94 2641
4840.59 2630
4841.25 2605
4841.91 2641
4842.56 2566
4843.22 2380
4843.87 2545
4844.53 2540
4845.19 2493
4845.84 2428
4846.50 2543
4847.16 2614
4847.81 2754
4848.47 2850
4849.13 2974
4849.78 2973
4850.44 3175
4851.10 3060
4851.75 2944
4852.41 3025
4853.07 2879
4853.73 2782
4854.38 2614
4855.04 2621
4855.70 2490
4856.35 2727
4857.01 2636
4857.67 2693
4858.33 2700
4858.98 2538
4859.64 2616
4860.30 2648
4860.96 2662
4861.61 2725
4862.27 2663
4862.93 2879
4863.59 2835
4864.25 2863
4864.90 2884
4865.56 2945
4866.22 2906
4866.88 2800
4867.54 2774
4868.19 2724
4868.85 2673
4869.51 2601
4870.17 2588
4870.83 2529
4871.48 2479
4872.14 2473
4872.80 2483
4873.46 2472
4874.12 2525
4874.78 2488
4875.43 2424
4876.09 2592
4876.75 2606
4877.41 2479
4878.07 2549
4878.73 2433
4879.39 2472
4880.05 2356
4880.70 2396
4881.36 2501
4882.02 2539
4882.68 2347
4883.34 2426
4884.00 2335
4884.66 2363
4885.32 2482
4885.98 2431
4886.64 2379
4887.30 2359
4887.96 2538
4888.62 2942
4889.27 3031
4889.93 3087
4890.59 3089
4891.25 3212
4891.91 3329
4892.57 3110
4893.23 3011
4893.89 3010
4894.55 2839
4895.21 2736
4895.87 2766
4896.53 2674
4897.19 2609
4897.85 2677
4898.51 2664
4899.17 2686
4899.83 2712
4900.49 2813
4901.15 2847
4901.81 2809
4902.47 2755
4903.13 2761
4903.79 2770
4904.46 2564
4905.12 2684
4905.78 2554
4906.44 2418
4907.10 2400
4907.76 2283
4908.42 2347
4909.08 2479
4909.74 2394
4910.40 2350
4911.06 2324
4911.72 2296
4912.38 2375
4913.05 2493
4913.71 2368
4914.37 2388
4915.03 2310
4915.69 2106
4916.35 2173
4917.01 2076
4917.67 2096
4918.34 2117
4919.00 2187
4919.66 2064
4920.32 2043
4920.98 1940
4921.64 1966
4922.31 2051
4922.97 2030
4923.63 1904
4924.29 2003
4924.95 1993
4925.62 2082
4926.28 1997
4926.94 2110
4927.60 2080
4928.26 1999
4928.93 2163
4929.59 2220
4930.25 2236
4930.91 2184
4931.57 2144
4932.24 2096
4932.90 2186
4933.56 2071
4934.22 1980
4934.89 1963
4935.55 1964
4936.21 1964
4936.88 2063
4937.54 2003
4938.20 1963
4938.86 2015
4939.53 1952
4940.19 1913
4940.85 1915
4941.52 1950
4942.18 1951
4942.84 1918
4943.50 1844
4944.17 1879
4944.83 1911
4945.49 1994
4946.16 1825
4946.82 1834
4947.48 1760
4948.15 1757
4948.81 1810
4949.47 1932
4950.14 1877
4950.80 1848
4951.47 1857
4952.13 1820
4952.79 1799
4953.46 1901
4954.12 1920
4954.78 2007
4955.45 1989
4956.11 1832
4956.78 1902
4957.44 1918
4958.10 1883
4958.77 1900
4959.43 1944
4960.10 2084
4960.76 2198
4961.43 2218
4962.09 2155
4962.76 2254
4963.42 2293
4964.08 2395
4964.75 2471
4965.41 2576
4966.08 2643
4966.74 2575
4967.41 2447
4968.07 2159
4968.74 2132
4969.40 2176
4970.07 2086
4970.73 2094
4971.40 2199
4972.06 2085
4972.73 1994
4973.39 1976
4974.06 2014
4974.72 2055
4975.39 2142
4976.05 2122
4976.72 2142
4977.38 2111
4978.05 2022
4978.71 2088
4979.38 2062
4980.05 2080
4980.71 2012
4981.38 2051
4982.04 1938
4982.71 1841
4983.37 1899
4984.04 1878
4984.71 1902
4985.37 1946
4986.04 1880
4986.70 1936
4987.37 1981
4988.04 1975
4988.70 1817
4989.37 1803
4990.04 1836
4990.70 1811
4991.37 1852
4992.03 1932
4992.70 1885
4993.37 1901
4994.03 1849
4994.70 1748
4995.37 1835
4996.03 1793
4996.70 1913
4997.37 1861
4998.03 1778
4998.70 1844
4999.37 1842
5000.03 1807
5000.70 1747
5001.37 1661
5002.04 1670
5002.70 1691
5003.37 1680
5004.04 1662
5004.70 1591
5005.37 1661
5006.04 1714
5006.71 1703
5007.37 1733
5008.04 1608
5008.71 1676
5009.38 1770
5010.04 1876
5010.71 1766
5011.38 1825
5012.05 1759
5012.71 1698
5013.38 1795
5014.05 1769
5014.72 1734
5015.39 1796
5016.05 1789
5016.72 1792
5017.39 1738
5018.06 1840
5018.73 1925
5019.39 1995
5020.06 1955
5020.73 2018
5021.40 2045
5022.07 2090
5022.74 2115
5023.41 2133
5024.07 2181
5024.74 2181
5025.41 2148
5026.08 2193
5026.75 2229
5027.42 2083
5028.09 2041
5028.75 1918
5029.42 1877
5030.09 1953
5030.76 1900
5031.43 1858
5032.10 1786
5032.77 1836
5033.44 1906
5034.11 1775
5034.78 1709
5035.45 1796
5036.12 1660
5036.78 1696
5037.45 1722
5038.12 1781
5038.79 1695
5039.46 1622
5040.13 1761
5040.80 1817
5041.47 1727
5042.14 1719
5042.81 1745
5043.48 1777
5044.15 1735
5044.82 1629
5045.49 1814
5046.16 1820
5046.83 1874
5047.50 1962
5048.17 1977
5048.84 1938
5049.51 1899
5050.18 1923
5050.85 1841
5051.52 1865
5052.19 1844
5052.86 1790
5053.53 1727
5054.20 1722
5054.87 1672
5055.55 1690
5056.22 1635
5056.89 1720
5057.56 1685
5058.23 1767
5058.90 1635
5059.57 1694
5060.24 1680
5060.91 1788
5061.58 1812
5062.25 1738
5062.93 1751
5063.60 1773
5064.27 1721
5064.94 1678
5065.61 1672
5066.28 1680
5066.95 1621
5067.62 1738
5068.30 1757
5068.97 1724
5069.64 1723
5070.31 1648
5070.98 1696
5071.65 1653
5072.33 1685
5073.00 1700
5073.67 1741
5074.34 1629
5075.01 1620
5075.68 1653
5076.36 1567
5077.03 1639
5077.70 1645
5078.37 1719
5079.05 1609
5079.72 1710
5080.39 1715
5081.06 1756
5081.73 1665
5082.41 1656
5083.08 1768
5083.75 1811
5084.42 1810
5085.10 1787
5085.77 1757
5086.44 1673
5087.12 1744
5087.79 1811
5088.46 1930
5089.13 1866
5089.81 1875
5090.48 1910
5091.15 2046
5091.83 2155
5092.50 2084
5093.17 1984
5093.84 2110
5094.52 2051
5095.19 1970
5095.86 1823
5096.54 1728
5097.21 1783
5097.88 1786
5098.56 1615
5099.23 1692
5099.91 1792
5100.58 1741
5101.25 1744
5101.93 1619
5102.60 1730
5103.27 1645
5103.95 1796
5104.62 1773
5105.30 1663
5105.97 1738
5106.64 1851
5107.32 1788
5107.99 1660
5108.67 1768
5109.34 1824
5110.01 1568
5110.69 1666
5111.36 1633
5112.04 1488
5112.71 1574
5113.39 1687
5114.06 1613
5114.74 1692
5115.41 1658
5116.08 1655
5116.76 1717
5117.43 1790
5118.11 1800
5118.78 1815
5119.46 1948
5120.13 1950
5120.81 1911
5121.48 1935
5122.16 1827
5122.83 1762
5123.51 1771
5124.18 1767
5124.86 1699
5125.53 1677
5126.21 1680
5126.88 1655
5127.56 1632
5128.24 1717
5128.91 1711
5129.59 1884
5130.26 1695
5130.94 1732
5131.61 1695
5132.29 1749
5132.96 1720
5133.64 1762
5134.32 1864
5134.99 1758
5135.67 1754
5136.34 1777
5137.02 1903
5137.70 1743
5138.37 1845
5139.05 1805
5139.72 1748
5140.40 1769
5141.08 1839
5141.75 1832
5142.43 1756
5143.11 1810
5143.78 1774
5144.46 1770
5145.14 1729
5145.81 1644
5146.49 1561
5147.17 1668
5147.84 1589
5148.52 1669
5149.20 1487
5149.87 1593
5150.55 1714
5151.23 1712
5151.90 1687
5152.58 1520
5153.26 1568
5153.94 1610
5154.61 1649
5155.29 1673
5155.97 1647
5156.64 1577
5157.32 1607
5158.00 1530
5158.68 1583
5159.35 1501
5160.03 1532
5160.71 1503
5161.39 1578
5162.06 1571
5162.74 1519
5163.42 1550
5164.10 1562
5164.78 1686
5165.45 1654
5166.13 1767
5166.81 1699
5167.49 1632
5168.17 1727
5168.84 1625
5169.52 1601
5170.20 1716
5170.88 1683
5171.56 1591
5172.23 1590
5172.91 1526
5173.59 1744
5174.27 1634
5174.95 1615
5175.63 1614
5176.31 1551
5176.98 1659
5177.66 1716
5178.34 1715
5179.02 1655
5179.70 1682
5180.38 1670
5181.06 1727
5181.74 1657
5182.42 1767
5183.09 1573
5183.77 1588
5184.45 1701
5185.13 1611
5185.81 1697
5186.49 1516
5187.17 1458
5187.85 1601
5188.53 1424
5189.21 1479
5189.89 1544
5190.57 1486
5191.25 1614
5191.93 1707
5192.61 1584
5193.29 1514
5193.97 1421
5194.64 1485
5195.32 1541
5196.00 1582
5196.68 1527
5197.36 1516
5198.04 1419
5198.72 1544
5199.40 1582
5200.08 1573
5200.77 1617
5201.45 1663
5202.13 1723
5202.81 1656
5203.49 1580
5204.17 1607
5204.85 1687
5205.53 1695
5206.21 1721
5206.89 1779
5207.57 1933
5208.25 1791
5208.93 1808
5209.61 1904
5210.29 1894
5210.97 1851
5211.65 1884
5212.34 1892
5213.02 1815
5213.70 1763
5214.38 1829
5215.06 1783
5215.74 1709
5216.42 1645
5217.10 1634
5217.78 1676
5218.47 1735
5219.15 1686
5219.83 1694
5220.51 1618
5221.19 1605
5221.87 1695
5222.56 1699
5223.24 1626
5223.92 1645
5224.60 1649
5225.28 1613
5225.96 1539
5226.65 1586
5227.33 1646
5228.01 1570
5228.69 1644
5229.37 1727
5230.06 1639
5230.74 1578
5231.42 1681
5232.10 1665
5232.79 1569
5233.47 1667
5234.15 1591
5234.83 1689
5235.51 1769
5236.20 1846
5236.88 1665
5237.56 1703
5238.25 1745
5238.93 1721
5239.61 1854
5240.29 1764
5240.98 1784
5241.66 1839
5242.34 1826
5243.03 1689
5243.71 1726
5244.39 1522
5245.07 1539
5245.76 1612
5246.44 1552
5247.12 1578
5247.81 1631
5248.49 1587
5249.17 1575
5249.86 1496
5250.54 1662
5251.22 1772
5251.91 1664
5252.59 1578
5253.28 1574
5253.96 1591
5254.64 1532
5255.33 1472
5256.01 1556
5256.69 1452
5257.38 1526
5258.06 1553
5258.75 1624
5259.43 1649
5260.11 1648
5260.80 1597
5261.48 1653
5262.17 1699
5262.85 1620
5263.53 1650
5264.22 1726
5264.90 1719
5265.59 1707
5266.27 1690
5266.96 1695
5267.64 1785
5268.33 1736
5269.01 1668
5269.70 1576
5270.38 1625
5271.07 1583
5271.75 1619
5272.44 1569
5273.12 1577
5273.80 1665
5274.49 1679
5275.18 1661
5275.86 1638
5276.55 1670
5277.23 1685
5277.92 1647
5278.60 1823
5279.29 1823
5279.97 1754
5280.66 1969
5281.34 1894
5282.03 2004
5282.71 1992
5283.40 1851
5284.08 1993
5284.77 1961
5285.46 1805
5286.14 1760
5286.83 1710
5287.51 1673
5288.20 1666
5288.89 1665
5289.57 1596
5290.26 1633
5290.94 1672
5291.63 1534
5292.32 1485
5293.00 1590
5293.69 1706
5294.38 1596
5295.06 1663
5295.75 1614
5296.43 1626
5297.12 1540
5297.81 1540
5298.49 1629
5299.18 1582
5299.87 1550
5300.55 1522
5301.24 1649
5301.93 1703
5302.61 1589
5303.30 1546
5303.99 1588
5304.68 1579
5305.36 1620
5306.05 1533
5306.74 1609
5307.42 1601
5308.11 1716
5308.80 1697
5309.49 1685
5310.17 1664
5310.86 1728
5311.55 1635
5312.23 1582
5312.92 1748
5313.61 1640
5314.30 1631
5314.99 1612
5315.67 1535
5316.36 1552
5317.05 1636
5317.74 1629
5318.42 1606
5319.11 1629
5319.80 1722
5320.49 1721
5321.18 1818
5321.86 1775
5322.55 1753
5323.24 1695
5323.93 1556
5324.62 1560
5325.31 1601
5325.99 1628
5326.68 1538
5327.37 1497
5328.06 1499
5328.75 1562
5329.44 1540
5330.12 1596
5330.81 1537
5331.50 1502
5332.19 1526
5332.88 1564
5333.57 1552
5334.26 1536
5334.95 1522
5335.64 1549
5336.32 1571
5337.01 1500
5337.70 1584
5338.39 1603
5339.08 1610
5339.77 1613
5340.46 1689
5341.15 1726
5341.84 1649
5342.53 1575
5343.22 1669
5343.91 1650
5344.60 1695
5345.29 1665
5345.98 1650
5346.67 1726
5347.36 1669
5348.04 1777
5348.73 1883
5349.42 2017
5350.11 2239
5350.80 2153
5351.49 2205
5352.18 2208
5352.87 2207
5353.56 2179
5354.25 2154
5354.95 2042
5355.64 1982
5356.33 1832
5357.02 1840
5357.71 1765
5358.40 1589
5359.09 1596
5359.78 1722
5360.47 1562
5361.16 1593
5361.85 1573
5362.54 1532
5363.23 1547
5363.92 1519
5364.61 1580
5365.30 1510
5365.99 1575
5366.69 1474
5367.38 1631
5368.07 1626
5368.76 1557
5369.45 1501
5370.14 1553
5370.83 1542
5371.52 1522
5372.22 1549
5372.91 1639
5373.60 1678
5374.29 1573
5374.98 1601
5375.67 1636
5376.36 1434
5377.06 1573
5377.75 1566
5378.44 1452
5379.13 1539
5379.82 1464
5380.52 1484
5381.21 1490
5381.90 1478
5382.59 1519
5383.28 1493
5383.98 1456
5384.67 1591
5385.36 1500
5386.05 1429
5386.74 1487
5387.44 1588
5388.13 1591
5388.82 1574
5389.51 1670
5390.21 1625
5390.90 1683
5391.59 1664
5392.28 1652
5392.98 1668
5393.67 1699
5394.36 1613
5395.06 1496
5395.75 1559
5396.44 1612
5397.13 1531
5397.83 1545
5398.52 1456
5399.21 1489
5399.91 1525
5400.60 1504
5401.29 1479
5401.99 1412
5402.68 1490
5403.37 1536
5404.07 1511
5404.76 1430
5405.45 1425
5406.15 1520
5406.84 1553
5407.53 1491
5408.23 1437
5408.92 1563
5409.61 1730
5410.31 1664
5411.00 1392
5411.70 1467
5412.39 1586
5413.08 1591
5413.78 1475
5414.47 1428
5415.17 1500
5415.86 1515
5416.55 1498
5417.25 1504
5417.94 1557
5418.64 1586
5419.33 1535
5420.03 1518
5420.72 1563
5421.42 1576
5422.11 1639
5422.80 1609
5423.50 1608
5424.19 1457
5424.89 1600
5425.58 1719
5426.28 1556
5426.97 1540
5427.67 1601
5428.36 1582
5429.06 1571
5429.75 1458
5430.45 1544
5431.14 1581
5431.84 1571
5432.53 1614
5433.23 1594
5433.92 1481
5434.62 1559
5435.31 1696
5436.01 1628
5436.71 1732
5437.40 1754
5438.10 1789
5438.79 1727
5439.49 1750
5440.18 1728
5440.88 1706
5441.58 1603
5442.27 1563
5442.97 1675
5443.66 1650
5444.36 1620
5445.06 1674
5445.75 1900
5446.45 1879
5447.14 1756
5447.84 1919
5448.54 1743
5449.23 1709
5449.93 1691
5450.63 1765
5451.32 1770
5452.02 1722
5452.71 1665
5453.41 1623
5454.11 1614
5454.80 1671
5455.50 1620
5456.20 1613
5456.89 1631
5457.59 1572
5458.29 1576
5458.99 1624
5459.68 1616
5460.38 1553
5461.08 1602
5461.77 1576
5462.47 1651
5463.17 1684
5463.86 1607
5464.56 1741
5465.26 1572
5465.96 1517
5466.65 1512
5467.35 1599
5468.05 1663
5468.75 1623
5469.44 1626
5470.14 1523
5470.84 1624
5471.54 1533
5472.24 1540
5472.93 1584
5473.63 1653
5474.33 1613
5475.03 1652
5475.72 1725
5476.42 1621
5477.12 1735
5477.82 1803
5478.52 1791
5479.22 1909
5479.91 1918
5480.61 1905
5481.31 1939
5482.01 2048
5482.71 2047
5483.41 1985
5484.10 1861
5484.80 1789
5485.50 1703
5486.20 1702
5486.90 1731
5487.60 1728
5488.30 1694
5488.99 1664
5489.69 1827
5490.39 1844
5491.09 1775
5491.79 1750
5492.49 1748
5493.19 1770
5493.89 1944
5494.59 1939
5495.29 1935
5495.99 1743
5496.69 1816
5497.38 2018
5498.08 2004
5498.78 2146
5499.48 2196
5500.18 2469
5500.88 2703
5501.58 2779
5502.28 2770
5502.98 2782
5503.68 2713
5504.38 2511
5505.08 2316
5505.78 2183
5506.48 1951
5507.18 1980
5507.88 1864
5508.58 1802
5509.28 1906
5509.98 1857
5510.68 1781
5511.38 1807
5512.08 1856
5512.78 1749
5513.48 1732
5514.18 1755
5514.88 1718
5515.58 1742
5516.28 1662
5516.98 1650
5517.69 1684
5518.39 1694
5519.09 1681
5519.79 1671
5520.49 1796
5521.19 1826
5521.89 1786
5522.59 1685
5523.29 1744
5523.99 1751
5524.69 1734
5525.40 1640
5526.10 1659
5526.80 1564
5527.50 1651
5528.20 1553
5528.90 1488
5529.60 1561
5530.31 1537
5531.01 1539
5531.71 1541
5532.41 1516
5533.11 1606
5533.81 1507
5534.51 1495
5535.22 1514
5535.92 1481
5536.62 1543
5537.32 1509
5538.02 1550
5538.73 1514
5539.43 1557
5540.13 1480
5540.83 1349
5541.53 1569
5542.24 1634
5542.94 1576
5543.64 1407
5544.34 1426
5545.05 1432
5545.75 1498
5546.45 1436
5547.15 1490
5547.86 1608
5548.56 1552
5549.26 1590
5549.96 1576
5550.67 1362
5551.37 1454
5552.07 1527
5552.78 1526
5553.48 1561
5554.18 1441
5554.88 1460
5555.59 1468
5556.29 1469
5556.99 1442
5557.70 1398
5558.40 1434
5559.10 1401
5559.81 1467
5560.51 1453
5561.21 1562
5561.92 1563
5562.62 1441
5563.32 1403
5564.03 1443
5564.73 1494
5565.44 1486
5566.14 1449
5566.84 1504
5567.55 1467
5568.25 1475
5568.95 1446
5569.66 1437
5570.36 1400
5571.07 1409
5571.77 1477
5572.47 1509
5573.18 1533
5573.88 1381
5574.59 1412
5575.29 1473
5576.00 1437
5576.70 1506
5577.40 1424
5578.11 1389
5578.81 1470
5579.52 1481
5580.22 1383
5580.93 1498
5581.63 1479
5582.34 1475
5583.04 1540
5583.75 1421
5584.45 1449
5585.16 1474
5585.86 1462
5586.57 1418
5587.27 1364
5587.98 1359
5588.68 1412
5589.39 1458
5590.09 1438
5590.80 1426
5591.50 1485
5592.21 1416
5592.91 1471
5593.62 1472
5594.33 1521
5595.03 1441
5595.74 1363
5596.44 1430
5597.15 1403
5597.85 1486
5598.56 1396
5599.27 1469
5599.97 1424
5600.68 1420
5601.38 1433
5602.09 1489
5602.79 1390
5603.50 1289
5604.21 1422
5604.91 1497
5605.62 1342
5606.33 1251
5607.03 1368
5607.74 1444
5608.45 1329
5609.15 1304
5609.86 1353
5610.56 1392
5611.27 1381
5611.98 1494
5612.68 1468
5613.39 1507
5614.10 1436
5614.80 1413
5615.51 1438
5616.22 1397
5616.93 1446
5617.63 1462
5618.34 1451
5619.05 1364
5619.75 1336
5620.46 1423
5621.17 1368
5621.88 1353
5622.58 1361
5623.29 1397
5624.00 1438
5624.70 1457
5625.41 1459
5626.12 1480
5626.83 1353
5627.54 1372
5628.24 1418
5628.95 1426
5629.66 1359
5630.37 1381
5631.07 1343
5631.78 1456
5632.49 1457
5633.20 1341
5633.91 1319
5634.61 1338
5635.32 1331
5636.03 1448
5636.74 1401
5637.45 1376
5638.15 1406
5638.86 1375
5639.57 1401
5640.28 1477
5640.99 1515
5641.70 1503
5642.41 1489
5643.11 1427
5643.82 1441
5644.53 1534
5645.24 1386
5645.95 1453
5646.66 1437
5647.37 1318
5648.08 1327
5648.78 1300
5649.49 1408
5650.20 1368
5650.91 1367
5651.62 1417
5652.33 1305
5653.04 1322
5653.75 1453
5654.46 1491
5655.17 1381
5655.88 1403
5656.59 1522
5657.30 1549
5658.00 1540
5658.71 1488
5659.42 1654
5660.13 1613
5660.84 1550
5661.55 1634
5662.26 1537
5662.97 1543
5663.68 1479
5664.39 1548
5665.10 1501
5665.81 1405
5666.52 1341
5667.23 1359
5667.94 1395
5668.65 1477
5669.36 1474
5670.07 1573
5670.78 1598
5671.49 1649
5672.20 1581
5672.92 1529
5673.63 1601
5674.34 1506
5675.05 1565
5675.76 1454
5676.47 1576
5677.18 1488
5677.89 1436
5678.60 1373
5679.31 1318
5680.02 1367
5680.73 1390
5681.44 1519
5682.16 1437
5682.87 1429
5683.58 1486
5684.29 1397
5685.00 1331
5685.71 1362
5686.42 1424
5687.13 1504
5687.85 1391
5688.56 1365
5689.27 1430
5689.98 1447
5690.69 1386
5691.40 1366
5692.11 1394
5692.83 1399
5693.54 1384
5694.25 1411
5694.96 1444
5695.67 1389
5696.39 1385
5697.10 1440
5697.81 1379
5698.52 1344
5699.23 1353
5699.95 1390
5700.66 1425
5701.37 1312
5702.08 1359
5702.80 1305
5703.51 1270
5704.22 1336
5704.93 1316
5705.64 1333
5706.36 1300
5707.07 1387
5707.78 1349
5708.50 1392
5709.21 1355
5709.92 1267
5710.63 1270
5711.35 1302
5712.06 1305
5712.77 1267
5713.49 1298
5714.20 1328
5714.91 1309
5715.62 1227
5716.34 1304
5717.05 1291
5717.76 1309
5718.48 1282
5719.19 1343
5719.90 1314
5720.62 1325
5721.33 1302
5722.05 1365
5722.76 1317
5723.47 1352
5724.19 1479
5724.90 1470
5725.61 1449
5726.33 1378
5727.04 1544
5727.76 1536
5728.47 1545
5729.18 1585
5729.90 1645
5730.61 1599
5731.33 1587
5732.04 1634
5732.75 1622
5733.47 1430
5734.18 1409
5734.90 1395
5735.61 1382
5736.33 1401
5737.04 1301
5737.75 1354
5738.47 1293
5739.18 1317
5739.90 1326
5740.61 1312
5741.33 1282
5742.04 1239
5742.76 1321
5743.47 1303
5744.19 1372
5744.90 1404
5745.62 1325
5746.33 1270
5747.05 1410
5747.76 1290
5748.48 1369
5749.19 1359
5749.91 1395
5750.62 1463
5751.34 1397
5752.05 1418
5752.77 1444
5753.49 1471
5754.20 1463
5754.92 1502
5755.63 1542
5756.35 1467
5757.06 1536
5757.78 1555
5758.50 1565
5759.21 1445
5759.93 1394
5760.64 1428
5761.36 1371
5762.07 1386
5762.79 1404
5763.51 1351
5764.22 1345
5764.94 1404
5765.66 1377
5766.37 1359
5767.09 1365
5767.80 1266
5768.52 1408
5769.24 1422
5769.95 1436
5770.67 1429
5771.39 1556
5772.10 1409
5772.82 1270
5773.54 1368
5774.25 1423
5774.97 1418
5775.69 1380
5776.41 1387
5777.12 1469
5777.84 1466
5778.56 1443
5779.27 1476
5779.99 1438
5780.71 1421
5781.42 1458
5782.14 1372
5782.86 1358
5783.58 1450
5784.29 1457
5785.01 1448
5785.73 1443
5786.45 1432
5787.16 1433
5787.88 1478
5788.60 1408
5789.32 1415
5790.04 1486
5790.75 1501
5791.47 1547
5792.19 1604
5792.91 1714
5793.62 1653
5794.34 1729
5795.06 1711
5795.78 1783
5796.50 1728
5797.22 1903
5797.93 2022
5798.65 2234
5799.37 2473
5800.09 2738
5800.81 2864
5801.53 2761
5802.24 2756
5802.96 2747
5803.68 2721
5804.40 2206
5805.12 2015
5805.84 1882
5806.56 1821
5807.28 1868
5807.99 1702
5808.71 1717
5809.43 1646
5810.15 1655
5810.87 1651
5811.59 1606
5812.31 1654
5813.03 1610
5813.75 1568
5814.47 1733
5815.19 1782
5815.90 1664
5816.62 1725
5817.34 1766
5818.06 1699
5818.78 1715
5819.50 1759
5820.22 1802
5820.94 1662
5821.66 1706
5822.38 1852
5823.10 1716
5823.82 1687
5824.54 1718
5825.26 1654
5825.98 1542
5826.70 1590
5827.42 1630
5828.14 1562
5828.86 1488
5829.58 1553
5830.30 1598
5831.02 1593
5831.74 1578
5832.46 1661
5833.18 1597
5833.90 1594
5834.62 1635
5835.35 1627
5836.07 1512
5836.79 1623
5837.51 1607
5838.23 1583
5838.95 1560
5839.67 1650
5840.39 1685
5841.11 1645
5841.83 1439
5842.55 1319
5843.27 1335
5844.00 1485
5844.72 1562
5845.44 1501
5846.16 1440
5846.88 1366
5847.60 1375
5848.32 1331
5849.04 1431
5849.77 1390
5850.49 1347
5851.21 1516
5851.93 1439
5852.65 1396
5853.37 1390
5854.10 1475
5854.82 1541
5855.54 1593
5856.26 1455
5856.98 1456
5857.71 1548
5858.43 1428
5859.15 1387
5859.87 1414
5860.59 1423
5861.32 1464
5862.04 1444
5862.76 1440
5863.48 1418
5864.21 1402
5864.93 1374
5865.65 1431
5866.37 1358
5867.10 1302
5867.82 1308
5868.54 1364
5869.26 1432
5869.99 1391
5870.71 1370
5871.43 1400
5872.15 1337
5872.88 1304
5873.60 1326
5874.32 1341
5875.05 1339
5875.77 1392
5876.49 1428
5877.22 1435
5877.94 1305
5878.66 1409
5879.39 1412
5880.11 1416
5880.83 1408
5881.56 1465
5882.28 1566
5883.00 1543
5883.73 1538
5884.45 1514
5885.17 1493
5885.90 1456
5886.62 1370
5887.34 1395
5888.07 1486
5888.79 1461
5889.52 1431
5890.24 1461
5890.96 1456
5891.69 1398
5892.41 1413
5893.14 1386
5893.86 1472
5894.58 1415
5895.31 1454
5896.03 1478
5896.76 1454
5897.48 1391
5898.21 1431
5898.93 1371
5899.66 1360
5900.38 1427
5901.11 1488
5901.83 1402
5902.55 1412
5903.28 1366
5904.00 1441
5904.73 1560
5905.45 1560
5906.18 1546
5906.90 1526
5907.63 1562
5908.35 1571
5909.08 1617
5909.80 1531
5910.53 1469
5911.25 1435
5911.98 1462
5912.71 1473
5913.43 1508
5914.16 1527
5914.88 1510
5915.61 1525
5916.33 1574
5917.06 1536
5917.78 1514
5918.51 1523
5919.24 1534
5919.96 1546
5920.69 1507
5921.41 1541
5922.14 1486
5922.87 1496
5923.59 1511
5924.32 1530
5925.04 1595
5925.77 1625
5926.50 1546
5927.22 1560
5927.95 1513
5928.67 1633
5929.40 1564
5930.13 1530
5930.85 1594
5931.58 1656
5932.31 1639
5933.03 1589
5933.76 1693
5934.49 1660
5935.21 1710
5935.94 1725
5936.67 1703
5937.39 1696
5938.12 1804
5938.85 1781
5939.58 1695
5940.30 1749
5941.03 1842
5941.76 1895
5942.48 1887
5943.21 1975
5943.94 1998
5944.67 1923
5945.39 1859
5946.12 1876
5946.85 1951
5947.58 1980
5948.30 2033
5949.03 2057
5949.76 2035
5950.49 1946
5951.21 2001
5951.94 2058
5952.67 2080
5953.40 2226
5954.12 2178
5954.85 2227
5955.58 2274
5956.31 2165
5957.04 2171
5957.76 2263
5958.49 2210
5959.22 2255
5959.95 2341
5960.68 2228
5961.41 2197
5962.13 2161
5962.86 2208
5963.59 2373
5964.32 2445
5965.05 2417
5965.78 2399
5966.51 2644
5967.23 2598
5967.96 2676
5968.69 2674
5969.42 2704
5970.15 2652
5970.88 2729
5971.61 2609
5972.34 2675
5973.07 2665
5973.79 2598
5974.52 2483
5975.25 2608
5975.98 2714
5976.71 2580
5977.44 2584
5978.17 2694
5978.90 2710
5979.63 2815
5980.36 2910
5981.09 2848
5981.82 2930
5982.55 3097
5983.28 3143
5984.01 3095
5984.74 3131
5985.47 3053
5986.20 3138
5986.93 3202
5987.66 3120
5988.39 3159
5989.12 3069
5989.85 3036
5990.58 3078
5991.31 3137
5992.04 3283
5992.77 3312
5993.50 3321
5994.23 3322
5994.96 3495
5995.69 3515
5996.42 3371
5997.15 3505
5997.88 3607
5998.61 3348
5999.34 3527
6000.07 3490
6000.80 3389
6001.53 3381
6002.26 3358
6003.00 3312
6003.73 3282
6004.46 3202
6005.19 3287
6005.92 3384
6006.65 3582
6007.38 3771
6008.11 4069
6008.84 4478
6009.58 5157
6010.31 5794
6011.04 6400
6011.77 7092
6012.50 7554
6013.23 8031
6013.96 8136
6014.70 7954
6015.43 7478
6016.16 7142
6016.89 6561
6017.62 5954
6018.35 5254
6019.09 4552
6019.82 4130
6020.55 3735
6021.28 3409
6022.01 3189
6022.75 2902
6023.48 2748
6024.21 2746
6024.94 2747
6025.67 2611
6026.41 2577
6027.14 2567
6027.87 2473
6028.60 2456
6029.34 2426
6030.07 2450
6030.80 2411
6031.53 2359
6032.27 2348
6033.00 2252
6033.73 2309
6034.47 2303
6035.20 2320
6035.93 2254
6036.66 2300
6037.40 2313
6038.13 2412
6038.86 2506
6039.60 2554
6040.33 2647
6041.06 2530
6041.80 2616
6042.53 2630
6043.26 2623
6044.00 2675
6044.73 2652
6045.46 2747
6046.20 2614
6046.93 2663
6047.66 2718
6048.40 2740
6049.13 2896
6049.86 2844
6050.60 2879
6051.33 3085
6052.07 3268
6052.80 2978
6053.53 3011
6054.27 3026
6055.00 2915
6055.74 2851
6056.47 2673
6057.20 2791
6057.94 2739
6058.67 2686
6059.41 2628
6060.14 2612
6060.88 2623
6061.61 2683
6062.34 2738
6063.08 2636
6063.81 2655
6064.55 2580
6065.28 2481
6066.02 2567
6066.75 2553
6067.49 2451
6068.22 2499
6068.96 2556
6069.69 2484
6070.43 2447
6071.16 2354
6071.90 2357
6072.63 2466
6073.37 2330
6074.10 2311
6074.84 2308
6075.57 2340
6076.31 2357
6077.04 2420
6077.78 2388
6078.52 2253
6079.25 2353
6079.99 2335
6080.72 2288
6081.46 2239
6082.19 2330
6082.93 2346
6083.66 2350
6084.40 2232
6085.14 2260
6085.87 2262
6086.61 2203
6087.34 2133
6088.08 2278
6088.82 2351
6089.55 2332
6090.29 2187
6091.02 2264
6091.76 2340
6092.50 2292
6093.23 2252
6093.97 2202
6094.71 2275
6095.44 2216
6096.18 2309
6096.92 2271
6097.65 2287
6098.39 2299
6099.13 2296
6099.86 2242
6100.60 2238
6101.34 2241
6102.07 2163
6102.81 2321
6103.55 2199
6104.28 2332
6105.02 2284
6105.76 2197
6106.50 2151
6107.23 2266
6107.97 2406
6108.71 2186
6109.45 2280
6110.18 2298
6110.92 2375
6111.66 2430
6112.40 2413
6113.13 2444
6113.87 2408
6114.61 2462
6115.35 2455
6116.08 2385
6116.82 2506
6117.56 2475
6118.30 2480
6119.03 2366
6119.77 2303
6120.51 2413
6121.25 2480
6121.99 2480
6122.73 2463
6123.46 2468
6124.20 2481
6124.94 2487
6125.68 2560
6126.42 2451
6127.15 2490
6127.89 2567
6128.63 2552
6129.37 2586
6130.11 2578
6130.85 2616
6131.59 2657
6132.33 2643
6133.06 2667
6133.80 2740
6134.54 2861
6135.28 3023
6136.02 2949
6136.76 3150
6137.50 3235
6138.24 3406
6138.98 3376
6139.71 3367
6140.45 3418
6141.19 3314
6141.93 3396
6142.67 3257
6143.41 3098
6144.15 3026
6144.89 2910
6145.63 2847
6146.37 2789
6147.11 2687
6147.85 2653
6148.59 2638
6149.33 2562
6150.07 2582
6150.81 2469
6151.55 2585
6152.29 2515
6153.03 2515
6153.77 2528
6154.51 2628
6155.25 2622
6155.99 2571
6156.73 2574
6157.47 2649
6158.21 2668
6158.95 2669
6159.69 2545
6160.43 2685
6161.17 2699
6161.91 2739
6162.65 2985
6163.39 3033
6164.13 3101
6164.87 3151
6165.61 3280
6166.35 3529
6167.10 3782
6167.84 3763
6168.58 3830
6169.32 3875
6170.06 3872
6170.80 3844
6171.54 3669
6172.28 3768
6173.02 3680
6173.77 3489
6174.51 3495
6175.25 3507
6175.99 3291
6176.73 3352
6177.47 3257
6178.21 3355
6178.96 3291
6179.70 3364
6180.44 3528
6181.18 3551
6181.92 3502
6182.66 3550
6183.41 3690
6184.15 3505
6184.89 3554
6185.63 3641
6186.37 3405
6187.11 3370
6187.86 3610
6188.60 3569
6189.34 3544
6190.08 3629
6190.83 3804
6191.57 3967
6192.31 3999
6193.05 4288
6193.80 4302
6194.54 4472
6195.28 4452
6196.02 4497
6196.77 4485
6197.51 4581
6198.25 4423
6198.99 4461
6199.74 4494
6200.48 4405
6201.22 4432
6201.96 4490
6202.71 4618
6203.45 4793
6204.19 5222
6204.94 6058
6205.68 7497
6206.42 9185
6207.17 11463
6207.91 13889
6208.65 16188
6209.40 18531
6210.14 20041
6210.88 20752
6211.63 20146
6212.37 18641
6213.11 16426
6213.86 14387
6214.60 12186
6215.34 9910
6216.09 8268
6216.83 6764
6217.58 5725
6218.32 4894
6219.06 4394
6219.81 4065
6220.55 3920
6221.30 3722
6222.04 3719
6222.78 3708
6223.53 3758
6224.27 3837
6225.02 3727
6225.76 3674
6226.51 3567
6227.25 3379
6228.00 3454
6228.74 3362
6229.48 3097
6230.23 2920
6230.97 2811
6231.72 2760
6232.46 2641
6233.21 2702
6233.95 2630
6234.70 2751
6235.44 2806
6236.19 2758
6236.93 2768
6237.68 2955
6238.42 2907
6239.17 2942
6239.91 2890
6240.66 2957
6241.40 2862
6242.15 2905
6242.89 3044
6243.64 3189
6244.38 3148
6245.13 3211
6245.88 3618
6246.62 4061
6247.37 4294
6248.11 4199
6248.86 4395
6249.60 4327
6250.35 4371
6251.10 4028
6251.84 3992
6252.59 3826
6253.33 3686
6254.08 3372
6254.83 3222
6255.57 3129
6256.32 3057
6257.06 2943
6257.81 2920
6258.56 2883
6259.30 2955
6260.05 2945
6260.80 2881
6261.54 2881
6262.29 2993
6263.04 2944
6263.78 2887
6264.53 2890
6265.28 3007
6266.02 3085
6266.77 2951
6267.52 2983
6268.26 3032
6269.01 2965
6269.76 2941
6270.50 3099
6271.25 2974
6272.00 2917
6272.75 2973
6273.49 3065
6274.24 3028
6274.99 3005
6275.73 3150
6276.48 3203
6277.23 3156
6277.98 3153
6278.72 3149
6279.47 2960
6280.22 3001
6280.97 2876
6281.71 2810
6282.46 2733
6283.21 2547
6283.96 2560
6284.71 2725
6285.45 2625
6286.20 2586
6286.95 2554
6287.70 2511
6288.45 2772
6289.19 2751
6289.94 2666
6290.69 2730
6291.44 2671
6292.19 2562
6292.94 2461
6293.68 2337
6294.43 2344
6295.18 2228
6295.93 2290
6296.68 2311
6297.43 2375
6298.18 2269
6298.92 2199
6299.67 2244
6300.42 2278
6301.17 2258
6301.92 2236
6302.67 2257
6303.42 2239
6304.17 2229
6304.92 2201
6305.66 2211
6306.41 2265
6307.16 2299
6307.91 2352
6308.66 2195
6309.41 2269
6310.16 2305
6310.91 2281
6311.66 2341
6312.41 2269
6313.16 2285
6313.91 2345
6314.66 2257
6315.41 2275
6316.16 2262
6316.91 2233
6317.66 2304
6318.41 2233
6319.16 2156
6319.91 2171
6320.66 2136
6321.41 2118
6322.16 2088
6322.91 2025
6323.66 2054
6324.41 2054
6325.16 2088
6325.91 2013
6326.66 1968
6327.41 1985
6328.16 2024
6328.91 1941
6329.66 1943
6330.41 2001
6331.16 1935
6331.91 1968
6332.66 1885
6333.41 1964
6334.16 1996
6334.91 1929
6335.67 2007
6336.42 2080
6337.17 1889
6337.92 1858
6338.67 1978
6339.42 1910
6340.17 1999
6340.92 1944
6341.67 1885
6342.43 1902
6343.18 1950
6343.93 1821
6344.68 1828
6345.43 1900
6346.18 1882
6346.93 1883
6347.69 1862
6348.44 1959
6349.19 1853
6349.94 1910
6350.69 2069
6351.45 2041
6352.20 2082
6352.95 2224
6353.70 2240
6354.45 2268
6355.20 2253
6355.96 2175
6356.71 2222
6357.46 2120
6358.21 2040
6358.97 1983
6359.72 1971
6360.47 1866
6361.22 1831
6361.98 1909
6362.73 1797
6363.48 1833
6364.23 1890
6364.99 1759
6365.74 1795
6366.49 1752
6367.24 1769
6368.00 1815
6368.75 1768
6369.50 1740
6370.26 1813
6371.01 1889
6371.76 1845
6372.51 1827
6373.27 1793
6374.02 1751
6374.77 1674
6375.53 1682
6376.28 1706
6377.03 1794
6377.79 1759
6378.54 1786
6379.29 1760
6380.05 1783
6380.80 1767
6381.56 1745
6382.31 1755
6383.06 1849
6383.82 1896
6384.57 1883
6385.32 1775
6386.08 1734
6386.83 1708
6387.59 1716
6388.34 1713
6389.09 1696
6389.85 1657
6390.60 1802
6391.36 1803
6392.11 1723
6392.86 1754
6393.62 1820
6394.37 1775
6395.13 1667
6395.88 1723
6396.64 1776
6397.39 1825
6398.15 1739
6398.90 1601
6399.66 1629
6400.41 1664
6401.16 1647
6401.92 1562
6402.67 1632
6403.43 1653
6404.18 1628
6404.94 1697
6405.69 1620
6406.45 1611
6407.20 1662
6407.96 1730
6408.72 1622
6409.47 1677
6410.23 1760
6410.98 1714
6411.74 1694
6412.49 1739
6413.25 1711
6414.00 1732
6414.76 1707
6415.51 1680
6416.27 1731
6417.03 1720
6417.78 1695
6418.54 1738
6419.29 1711
6420.05 1618
6420.80 1598
6421.56 1574
6422.32 1703
6423.07 1680
6423.83 1678
6424.59 1680
6425.34 1704
6426.10 1683
6426.85 1698
6427.61 1670
6428.37 1679
6429.12 1664
6429.88 1781
6430.64 1785
6431.39 1720
6432.15 1768
6432.91 1789
6433.66 1723
6434.42 1762
6435.18 1803
6435.93 1902
6436.69 1844
6437.45 1761
6438.20 1756
6438.96 1749
6439.72 1699
6440.47 1858
6441.23 1825
6441.99 1940
6442.75 1745
6443.50 1714
6444.26 1727
6445.02 1727
6445.78 1799
6446.53 1792
6447.29 1807
6448.05 1860
6448.81 1763
6449.56 1859
6450.32 1778
6451.08 1857
6451.84 1756
6452.59 1742
6453.35 1735
6454.11 1789
6454.87 1778
6455.63 1888
6456.38 1959
6457.14 1870
6457.90 1847
6458.66 1835
6459.42 1838
6460.17 1875
6460.93 1911
6461.69 1971
6462.45 1858
6463.21 1891
6463.97 1930
6464.73 1931
6465.48 1997
6466.24 1934
6467.00 1996
6467.76 2016
6468.52 2065
6469.28 2010
6470.04 2031
6470.80 2010
6471.55 2040
6472.31 2087
6473.07 2148
6473.83 2080
6474.59 2073
6475.35 2174
6476.11 2269
6476.87 2195
6477.63 2115
6478.39 2166
6479.15 2226
6479.91 2205
6480.66 2124
6481.42 2207
6482.18 2313
6482.94 2420
6483.70 2456
6484.46 2290
6485.22 2362
6485.98 2505
6486.74 2598
6487.50 2559
6488.26 2431
6489.02 2452
6489.78 2550
6490.54 2612
6491.30 2806
6492.06 2770
6492.82 2925
6493.58 3033
6494.34 3028
6495.10 3086
6495.86 3087
6496.62 3090
6497.38 3102
6498.14 3107
6498.91 3184
6499.67 2972
6500.43 2995
6501.19 3024
6501.95 3037
6502.71 3058
6503.47 3069
6504.23 3102
6504.99 3242
6505.75 3146
6506.51 3213
6507.27 3398
6508.04 3347
6508.80 3345
6509.56 3451
6510.32 3479
6511.08 3527
6511.84 3606
6512.60 3647
6513.36 3480
6514.13 3376
6514.89 3619
6515.65 3576
6516.41 3471
6517.17 3523
6517.93 3554
6518.69 3657
6519.46 3699
6520.22 3839
6520.98 4085
6521.74 4183
6522.50 4594
6523.27 4903
6524.03 5311
6524.79 5641
6525.55 6130
6526.31 6525
6527.08 6691
6527.84 6844
6528.60 6798
6529.36 6466
6530.13 6329
6530.89 6231
6531.65 5965
6532.41 5826
6533.18 6045
6533.94 6747
6534.70 7285
6535.46 8128
6536.23 9273
6536.99 9890
6537.75 10110
6538.51 10274
6539.28 10017
6540.04 8941
6540.80 8088
6541.57 7182
6542.33 5954
6543.09 5076
6543.86 4621
6544.62 4202
6545.38 3845
6546.15 3426
6546.91 3218
6547.67 3249
6548.44 3214
6549.20 3124
6549.96 3144
6550.73 3112
6551.49 3075
6552.25 3115
6553.02 3136
6553.78 3097
6554.54 3040
6555.31 3121
6556.07 3039
6556.84 3037
6557.60 2954
6558.36 3080
6559.13 3104
6559.89 3067
6560.66 3090
6561.42 3273
6562.18 3426
6562.95 3503
6563.71 3631
6564.48 3696
6565.24 3700
6566.01 3709
6566.77 3750
6567.54 3698
6568.30 3597
6569.06 3505
6569.83 3530
6570.59 3505
6571.36 3608
6572.12 3638
6572.89 3810
6573.65 3846
6574.42 3936
6575.18 4027
6575.95 4142
6576.71 4197
6577.48 4165
6578.24 4199
6579.01 4239
6579.77 4354
6580.54 4405
6581.31 4374
6582.07 4283
6582.84 4297
6583.60 4154
6584.37 4170
6585.13 4031
6585.90 3852
6586.66 4062
6587.43 3984
6588.20 3979
6588.96 4035
6589.73 4269
6590.49 4490
6591.26 4632
6592.02 4889
6592.79 5329
6593.56 5630
6594.32 5779
6595.09 5721
6595.86 5759
6596.62 5664
6597.39 5360
6598.15 5075
6598.92 4763
6599.69 4434
6600.45 4042
6601.22 3971
6601.99 3722
6602.75 3525
6603.52 3404
6604.29 3268
6605.05 3279
6605.82 3249
6606.59 3276
6607.35 3274
6608.12 3250
6608.89 3231
6609.65 3210
6610.42 3156
6611.19 3212
6611.96 3071
6612.72 3065
6613.49 3073
6614.26 3099
6615.02 3046
6615.79 3087
6616.56 3066
6617.33 2954
6618.09 3027
6618.86 3041
6619.63 3063
6620.40 2962
6621.16 3286
6621.93 3267
6622.70 3151
6623.47 3106
6624.24 3122
6625.00 3039
6625.77 3113
6626.54 3043
6627.31 2983
6628.08 3001
6628.84 3080
6629.61 3092
6630.38 3141
6631.15 3330
6631.92 3578
6632.68 3720
6633.45 4043
6634.22 4472
6634.99 4402
6635.76 4350
6636.53 4312
6637.30 4123
6638.06 3972
6638.83 3849
6639.60 3694
6640.37 3460
6641.14 3331
6641.91 3043
6642.68 3043
6643.45 3036
6644.22 2977
6644.98 2950
6645.75 3012
6646.52 2976
6647.29 3106
6648.06 3099
6648.83 3116
6649.60 3232
6650.37 3248
6651.14 3296
6651.91 3466
6652.68 3517
6653.45 3454
6654.22 3432
6654.99 3476
6655.76 3322
6656.53 3197
6657.30 3140
6658.06 3003
6658.83 2951
6659.60 2831
6660.37 2791
6661.14 2788
6661.91 2515
6662.68 2543
6663.45 2530
6664.22 2489
6665.00 2556
6665.77 2476
6666.54 2499
6667.31 2450
6668.08 2524
6668.85 2530
6669.62 2549
6670.39 2480
6671.16 2497
6671.93 2541
6672.70 2580
6673.47 2604
6674.24 2544
6675.01 2496
6675.78 2557
6676.55 2493
6677.32 2477
6678.10 2502
6678.87 2390
6679.64 2553
6680.41 2546
6681.18 2351
6681.95 2532
6682.72 2570
6683.49 2663
6684.26 2656
6685.04 2796
6685.81 2854
6686.58 2926
6687.35 2973
6688.12 2803
6688.89 2881
6689.67 2881
6690.44 2763
6691.21 2570
6691.98 2483
6692.75 2483
6693.52 2448
6694.30 2412
6695.07 2372
6695.84 2373
6696.61 2462
6697.38 2298
6698.16 2271
6698.93 2519
6699.70 2405
6700.47 2398
6701.25 2474
6702.02 2449
6702.79 2455
6703.56 2363
6704.33 2360
6705.11 2269
6705.88 2410
6706.65 2343
6707.43 2298
6708.20 2292
6708.97 2204
6709.74 2286
6710.52 2349
6711.29 2361
6712.06 2275
6712.84 2314
6713.61 2331
6714.38 2337
6715.15 2445
6715.93 2488
6716.70 2353
6717.47 2444
6718.25 2622
6719.02 2663
6719.79 2593
6720.57 2578
6721.34 2678
6722.11 2647
6722.89 2515
6723.66 2545
6724.43 2478
6725.21 2583
6725.98 2461
6726.76 2338
6727.53 2263
6728.30 2186
6729.08 2156
6729.85 2219
6730.63 2093
6731.40 2093
6732.17 2094
6732.95 2120
6733.72 2037
6734.50 2079
6735.27 2052
6736.04 2153
6736.82 2152
6737.59 2242
6738.37 2091
6739.14 2054
6739.92 2077
6740.69 2063
6741.47 2106
6742.24 2074
6743.02 2084
6743.79 2207
6744.57 2041
6745.34 2007
6746.12 2086
6746.89 2139
6747.66 2189
6748.44 2294
6749.22 2325
6749.99 2343
6750.77 2241
6751.54 2173
6752.32 2404
6753.09 2377
6753.87 2295
6754.64 2288
6755.42 2240
6756.19 2242
6756.97 2115
6757.74 1958
6758.52 2028
6759.29 2094
6760.07 1977
6760.85 2075
6761.62 2139
6762.40 2165
6763.17 2009
6763.95 2052
6764.73 2148
6765.50 2086
6766.28 2108
6767.05 2109
6767.83 2071
6768.61 1998
6769.38 2046
6770.16 2118
6770.94 2043
6771.71 1984
6772.49 2041
6773.26 2130
6774.04 2113
6774.82 2102
6775.59 2131
6776.37 2129
6777.15 2155
6777.92 2362
6778.70 2359
6779.48 2457
6780.25 2432
6781.03 2455
6781.81 2412
6782.59 2255
6783.36 2272
6784.14 2146
6784.92 2034
6785.69 2043
6786.47 1971
6787.25 1957
6788.03 1960
6788.80 1768
6789.58 1808
6790.36 1921
6791.13 1867
6791.91 1815
6792.69 1783
6793.47 1857
6794.25 1868
6795.02 1831
6795.80 1831
6796.58 1859
6797.36 1794
6798.13 1924
6798.91 1894
6799.69 1846
6800.47 1903
6801.25 1880
6802.02 1882
6802.80 1878
6803.58 1987
6804.36 1870
6805.14 1970
6805.92 1969
6806.69 1837
6807.47 1893
6808.25 1825
6809.03 1838
6809.81 1852
6810.59 1863
6811.36 1744
6812.14 1804
6812.92 1874
6813.70 2006
6814.48 1971
6815.26 2017
6816.04 2050
6816.82 2012
6817.60 1964
6818.37 2045
6819.15 1885
6819.93 1912
6820.71 1876
6821.49 1869
6822.27 1918
6823.05 2007
6823.83 1963
6824.61 1902
6825.39 1842
6826.17 1870
6826.95 1813
6827.73 1781
6828.51 1837
6829.29 1855
6830.07 1849
6830.85 1882
6831.63 1887
6832.40 1827
6833.18 1917
6833.96 1946
6834.74 1822
6835.52 1882
6836.30 1808
6837.08 1822
6837.87 1835
6838.65 1816
6839.43 1829
6840.21 1813
6840.99 1787
6841.77 1732
6842.55 1761
6843.33 1843
6844.11 1884
6844.89 1852
6845.67 1946
6846.45 2143
6847.23 2335
6848.01 2447
6848.79 2818
6849.57 3263
6850.35 3566
6851.13 4073
6851.92 4486
6852.70 4663
6853.48 4524
6854.26 4119
6855.04 3638
6855.82 3359
6856.60 2957
6857.38 2653
6858.16 2457
6858.95 2190
6859.73 2092
6860.51 1927
6861.29 1865
6862.07 2003
6862.85 1981
6863.64 1915
6864.42 1826
6865.20 1846
6865.98 1940
6866.76 1963
6867.54 1913
6868.33 1920
6869.11 1963
6869.89 1873
6870.67 1854
6871.45 1852
6872.24 1712
6873.02 1746
6873.80 1796
6874.58 1767
6875.36 1825
6876.15 1843
6876.93 1804
6877.71 1902
6878.49 1885
6879.28 1803
6880.06 1904
6880.84 2037
6881.62 1979
6882.41 2049
6883.19 2074
6883.97 2030
6884.76 2032
6885.54 2164
6886.32 2257
6887.10 2307
6887.89 2437
6888.67 2570
6889.45 2661
6890.24 2681
6891.02 2487
6891.80 2351
6892.59 2317
6893.37 2237
6894.15 2081
6894.94 2057
6895.72 2062
6896.50 1988
6897.29 2003
6898.07 2030
6898.85 2056
6899.64 2049
6900.42 2013
6901.21 1999
6901.99 2073
6902.77 1995
6903.56 2051
6904.34 2063
6905.12 2043
6905.91 2037
6906.69 2065
6907.48 2046
6908.26 2056
6909.05 2081
6909.83 2042
6910.61 1969
6911.40 1915
6912.18 1870
6912.97 1896
6913.75 1837
6914.54 1803
6915.32 1794
6916.11 1905
6916.89 1927
6917.67 1910
6918.46 1816
6919.24 1948
6920.03 1994
6920.81 2001
6921.60 1881
6922.38 1890
6923.17 1983
6923.95 2030
6924.74 1923
6925.52 2001
6926.31 2103
6927.09 2074
6927.88 1974
6928.67 1975
6929.45 1917
6930.24 1864
6931.02 1941
6931.81 2027
6932.59 2069
6933.38 2071
6934.16 1947
6934.95 1983
6935.74 1908
6936.52 1956
6937.31 1923
6938.09 1990
6938.88 1989
6939.66 1909
6940.45 1983
6941.24 1901
6942.02 1964
6942.81 2117
6943.59 2221
6944.38 2189
6945.17 2162
6945.95 2179
6946.74 2248
6947.53 2288
6948.31 2248
6949.10 2220
6949.89 2201
6950.67 2115
6951.46 2197
6952.25 2139
6953.03 2010
6953.82 2238
6954.61 2316
6955.39 2313
6956.18 2497
6956.97 2392
6957.75 2454
6958.54 2502
6959.33 2457
6960.11 2398
6960.90 2363
6961.69 2428
6962.48 2426
6963.26 2272
6964.05 2448
6964.84 2494
6965.63 2403
6966.41 2573
6967.20 2565
6967.99 2577
6968.78 2637
6969.56 2760
6970.35 2816
6971.14 2744
6971.93 2737
6972.71 2732
6973.50 2734
6974.29 2787
6975.08 2762
6975.87 2617
6976.65 2695
6977.44 2979
6978.23 3069
6979.02 3010
6979.81 3122
6980.60 3336
6981.38 3506
6982.17 3964
6982.96 4606
6983.75 5383
6984.54 5961
6985.33 6660
6986.11 7428
6986.90 7748
6987.69 7856
6988.48 7606
6989.27 7092
6990.06 6174
6990.85 5392
6991.64 4819
6992.42 4385
6993.21 3804
6994.00 3615
6994.79 3650
6995.58 3686
6996.37 4157
6997.16 4368
6997.95 4847
6998.74 5846
6999.53 6695
7000.32 7275
7001.11 7649
7001.90 7593
7002.68 7313
7003.47 6520
7004.26 5924
7005.05 5212
7005.84 4569
7006.63 3947
7007.42 3403
7008.21 3040
7009.00 2848
7009.79 2630
7010.58 2615
7011.37 2673
7012.16 2729
7012.95 2810
7013.74 2759
7014.53 2763
7015.32 2771
7016.11 2671
7016.90 2662
7017.69 2565
7018.48 2533
7019.27 2353
7020.07 2462
7020.86 2458
7021.65 2350
7022.44 2405
7023.23 2406
7024.02 2434
7024.81 2570
7025.60 2556
7026.39 2540
7027.18 2555
7027.97 2517
7028.76 2531
7029.55 2430
7030.35 2352
7031.14 2342
7031.93 2243
7032.72 2171
7033.51 2095
7034.30 2132
7035.09 2199
7035.88 2268
7036.68 2247
7037.47 2323
7038.26 2411
7039.05 2456
7039.84 2492
7040.63 2447
7041.43 2390
7042.22 2339
7043.01 2287
7043.80 2291
7044.59 2159
7045.38 2162
7046.18 2276
7046.97 2326
7047.76 2339
7048.55 2257
7049.35 2248
7050.14 2473
7050.93 2478
7051.72 2401
7052.51 2302
7053.31 2282
7054.10 2165
7054.89 2053
7055.68 2015
7056.48 2022
7057.27 1972
7058.06 1979
7058.85 2055
7059.65 2029
7060.44 2095
7061.23 2038
7062.03 2007
7062.82 1973
7063.61 2005
7064.40 2017
7065.20 2035
7065.99 2050
7066.78 2021
7067.58 2014
7068.37 1954
7069.16 1928
7069.96 1976
7070.75 1914
7071.54 1847
7072.34 1904
7073.13 1869
7073.92 1876
7074.72 1812
7075.51 1806
7076.30 1838
7077.10 1822
7077.89 1818
7078.69 1889
7079.48 1807
7080.27 1854
7081.07 1780
7081.86 1833
7082.66 1827
7083.45 1845
7084.24 1898
7085.04 1746
7085.83 1827
7086.63 1929
7087.42 1937
7088.21 1936
7089.01 1899
7089.80 1983
7090.60 1747
7091.39 1726
7092.19 1759
7092.98 1809
7093.78 1675
7094.57 1658
7095.37 1576
7096.16 1571
7096.96 1548
7097.75 1531
7098.55 1512
7099.34 1541
7100.14 1559
7100.93 1526
7101.73 1558
7102.52 1542
7103.32 1577
7104.11 1499
7104.91 1456
7105.70 1545
7106.50 1537
7107.29 1477
7108.09 1379
7108.88 1368
7109.68 1397
7110.47 1353
7111.27 1431
7112.07 1488
7112.86 1463
7113.66 1349
7114.45 1424
7115.25 1443
7116.04 1449
7116.84 1410
7117.64 1353
7118.43 1346
7119.23 1395
7120.02 1394
7120.82 1428
7121.62 1389
7122.41 1419
7123.21 1431
7124.01 1445
7124.80 1448
7125.60 1373
7126.40 1419
7127.19 1403
7127.99 1423
7128.79 1397
7129.58 1512
7130.38 1461
7131.18 1396
7131.97 1382
7132.77 1389
7133.57 1420
7134.36 1423
7135.16 1422
7135.96 1429
7136.75 1402
7137.55 1393
7138.35 1406
7139.14 1402
7139.94 1383
7140.74 1386
7141.54 1418
7142.33 1365
7143.13 1410
7143.93 1381
7144.73 1431
7145.52 1552
7146.32 1493
7147.12 1434
7147.92 1396
7148.71 1383
7149.51 1422
7150.31 1360
7151.11 1318
7151.91 1423
7152.70 1454
7153.50 1355
7154.30 1344
7155.10 1391
7155.90 1403
7156.69 1450
7157.49 1448
7158.29 1393
7159.09 1405
7159.89 1428
7160.69 1425
7161.48 1348
7162.28 1387
7163.08 1278
7163.88 1313
7164.68 1319
7165.48 1279
7166.28 1309
7167.07 1269
7167.87 1322
7168.67 1380
7169.47 1419
7170.27 1381
7171.07 1423
7171.87 1423
7172.67 1384
7173.47 1417
7174.27 1361
7175.06 1337
7175.86 1336
7176.66 1300
7177.46 1374
7178.26 1324
7179.06 1398
7179.86 1354
7180.66 1346
7181.46 1440
7182.26 1450
7183.06 1422
7183.86 1596
7184.66 1609
7185.46 1530
7186.26 1563
7187.06 1526
7187.86 1443
7188.66 1430
7189.46 1384
7190.26 1407
7191.06 1377
7191.86 1306
7192.66 1203
7193.46 1310
7194.26 1350
7195.06 1278
7195.86 1325
7196.66 1366
7197.46 1303
7198.26 1322
7199.06 1340
7199.86 1356
7200.66 1318
7201.46 1281
7202.26 1351
7203.06 1354
7203.87 1310
7204.67 1291
7205.47 1243
7206.27 1321
7207.07 1345
7207.87 1317
7208.67 1355
7209.47 1295
7210.27 1292
7211.07 1252
7211.88 1247
7212.68 1253
7213.48 1238
7214.28 1273
7215.08 1266
7215.88 1228
7216.68 1200
7217.49 1287
7218.29 1259
7219.09 1291
7219.89 1315
7220.69 1358
7221.49 1375
7222.30 1259
7223.10 1347
7223.90 1367
7224.70 1306
7225.50 1333
7226.31 1346
7227.11 1298
7227.91 1346
7228.71 1420
7229.51 1333
7230.32 1324
7231.12 1309
7231.92 1264
7232.72 1407
7233.53 1378
7234.33 1314
7235.13 1480
7235.93 1489
7236.74 1500
7237.54 1401
7238.34 1476
7239.14 1514
7239.95 1566
7240.75 1632
7241.55 1645
7242.36 1594
7243.16 1618
7243.96 1534
7244.77 1588
7245.57 1474
7246.37 1385
7247.17 1458
7247.98 1483
7248.78 1453
7249.58 1440
7250.39 1549
7251.19 1585
7251.99 1413
7252.80 1488
7253.60 1587
7254.41 1655
7255.21 1611
7256.01 1680
7256.82 1689
7257.62 1586
7258.42 1529
7259.23 1524
7260.03 1447
7260.84 1555
7261.64 1553
7262.44 1536
7263.25 1552
7264.05 1700
7264.86 1682
7265.66 1664
7266.46 1698
7267.27 1755
7268.07 1843
7268.88 1803
7269.68 1786
7270.49 1837
7271.29 1915
7272.10 1849
7272.90 1841
7273.71 1806
7274.51 1824
7275.31 1904
7276.12 1934
7276.92 1853
7277.73 1968
7278.53 1986
7279.34 2147
7280.14 2255
7280.95 2490
7281.75 2844
7282.56 3309
7283.37 3670
7284.17 4270
7284.98 4709
7285.78 4771
7286.59 4722
7287.39 4560
7288.20 4141
7289.00 3797
7289.81 3474
7290.61 3061
7291.42 2795
7292.23 2478
7293.03 2273
7293.84 2187
7294.64 2101
7295.45 2138
7296.25 2061
7297.06 1997
7297.87 1954
7298.67 2106
7299.48 2122
7300.28 2032
7301.09 2100
7301.90 2107
7302.70 2147
7303.51 2180
7304.32 2268
7305.12 2193
7305.93 2297
7306.74 2291
7307.54 2468
7308.35 2583
7309.16 2786
7309.96 2965
7310.77 3228
7311.58 3334
7312.38 3389
7313.19 3330
7314.00 3239
7314.80 3020
7315.61 2984
7316.42 2985
7317.22 3075
7318.03 3398
7318.84 3765
7319.65 4004
7320.45 4446
7321.26 4755
7322.07 4946
7322.88 4902
7323.68 4663
7324.49 4428
7325.30 4184
7326.11 3776
7326.91 3318
7327.72 2890
7328.53 2535
7329.34 2335
7330.14 2183
7330.95 2123
7331.76 2101
7332.57 2025
7333.38 2098
7334.18 2005
7334.99 1997
7335.80 2020
7336.61 2086
7337.42 2025
7338.22 2068
7339.03 2097
7339.84 2125
7340.65 2064
7341.46 1973
7342.27 1973
7343.07 2036
7343.88 2017
7344.69 1952
7345.50 2037
7346.31 2011
7347.12 2110
7347.93 2004
7348.74 2061
7349.54 2087
7350.35 2101
7351.16 2032
7351.97 1923
7352.78 1950
7353.59 1966
7354.40 1884
7355.21 1872
7356.02 1960
7356.83 2039
7357.64 2073
7358.45 2087
7359.25 2164
7360.06 2306
7360.87 2159
7361.68 2139
7362.49 2233
7363.30 2205
7364.11 2204
7364.92 2151
7365.73 2106
7366.54 2115
7367.35 2065
7368.16 2077
7368.97 2111
7369.78 2061
7370.59 2031
7371.40 2114
7372.21 2055
7373.02 2032
7373.83 2078
7374.64 2127
7375.45 2175
7376.26 2250
7377.07 2328
7377.88 2404
7378.69 2621
7379.50 2886
7380.31 3013
7381.13 3184
7381.94 3463
7382.75 3558
7383.56 3388
7384.37 3141
7385.18 2978
7385.99 2876
7386.80 2644
7387.61 2416
7388.42 2401
7389.23 2197
7390.05 2018
7390.86 2015
7391.67 2007
7392.48 1972
7393.29 1934
7394.10 1810
7394.91 1955
7395.72 1981
7396.54 2008
7397.35 2154
7398.16 2291
7398.97 2513
7399.78 2600
7400.59 2801
7401.41 2830
7402.22 2947
7403.03 3011
7403.84 2913
7404.65 2792
7405.46 2671
7406.28 2516
7407.09 2413
7407.90 2224
7408.71 2225
7409.52 2205
7410.34 2011
7411.15 1922
7411.96 1995
7412.77 1857
7413.59 1798
7414.40 1681
7415.21 1646
7416.02 1611
7416.84 1659
7417.65 1705
7418.46 1748
7419.27 1711
7420.09 1634
7420.90 1647
7421.71 1632
7422.53 1660
7423.34 1664
7424.15 1606
7424.96 1608
7425.78 1585
7426.59 1595
7427.40 1508
7428.22 1552
7429.03 1525
7429.84 1577
7430.66 1592
7431.47 1516
7432.28 1471
7433.10 1487
7433.91 1467
7434.72 1550
7435.54 1529
7436.35 1579
7437.17 1602
7437.98 1603
7438.79 1658
7439.61 1734
7440.42 1667
7441.23 1709
7442.05 1702
7442.86 1713
7443.68 1580
7444.49 1535
7445.30 1469
7446.12 1575
7446.93 1569
7447.75 1503
7448.56 1536
7449.38 1443
7450.19 1470
7451.00 1379
7451.82 1407
7452.63 1424
7453.45 1451
7454.26 1450
7455.08 1318
7455.89 1390
7456.71 1487
7457.52 1481
7458.34 1386
7459.15 1451
7459.97 1409
7460.78 1418
7461.60 1448
7462.41 1390
7463.23 1488
7464.04 1443
7464.86 1413
7465.67 1421
7466.49 1483
7467.30 1440
7468.12 1435
7468.93 1549
7469.75 1454
7470.56 1437
7471.38 1438
7472.20 1438
7473.01 1377
7473.83 1461
7474.64 1423
7475.46 1452
7476.27 1462
7477.09 1384
7477.91 1338
7478.72 1364
7479.54 1301
7480.35 1313
7481.17 1355
7481.99 1356
7482.80 1371
7483.62 1238
7484.44 1261
7485.25 1266
7486.07 1258
7486.88 1259
7487.70 1247
7488.52 1276
7489.33 1390
7490.15 1314
7490.97 1221
7491.78 1284
7492.60 1278
7493.42 1231
7494.23 1233
7495.05 1257
7495.87 1335
7496.69 1306
7497.50 1223
7498.32 1204
7499.14 1180
7499.95 1171
7500.77 1273
7501.59 1272
7502.40 1295
7503.22 1220
7504.04 1319
7504.86 1257
7505.67 1203
7506.49 1242
7507.31 1237
7508.13 1253
7508.94 1303
7509.76 1282
7510.58 1278
7511.40 1273
7512.22 1183
7513.03 1163
7513.85 1213
7514.67 1274
7515.49 1243
7516.31 1154
7517.12 1230
7517.94 1152
7518.76 1217
7519.58 1229
7520.40 1169
7521.21 1120
7522.03 1220
7522.85 1180
7523.67 1153
7524.49 1158
7525.31 1160
7526.12 1218
7526.94 1224
7527.76 1247
7528.58 1215
7529.40 1167
7530.22 1259
7531.04 1211
7531.86 1220
7532.67 1186
7533.49 1203
7534.31 1270
7535.13 1223
7535.95 1188
7536.77 1232
7537.59 1200
7538.41 1285
7539.23 1294
7540.05 1355
7540.87 1290
7541.69 1251
7542.51 1206
7543.32 1281
7544.14 1295
7544.96 1299
7545.78 1325
7546.60 1387
7547.42 1370
7548.24 1212
7549.06 1258
7549.88 1315
7550.70 1371
7551.52 1257
7552.34 1314
7553.16 1305
7553.98 1315
7554.80 1326
7555.62 1353
7556.44 1311
7557.26 1294
7558.08 1442
7558.90 1410
7559.72 1432
7560.54 1325
7561.36 1373
7562.19 1407
7563.01 1409
7563.83 1357
7564.65 1327
7565.47 1372
7566.29 1413
7567.11 1376
7567.93 1349
7568.75 1351
7569.57 1404
7570.39 1369
7571.21 1364
7572.03 1325
7572.86 1266
7573.68 1303
7574.50 1348
7575.32 1287
7576.14 1254
7576.96 1391
7577.78 1377
7578.60 1360
7579.43 1330
7580.25 1343
7581.07 1350
7581.89 1367
7582.71 1413
7583.53 1327
7584.36 1354
7585.18 1515
7586.00 1598
7586.82 1530
7587.64 1529
7588.47 1565
7589.29 1678
7590.11 1619
7590.93 1627
7591.75 1534
7592.58 1579
7593.40 1570
7594.22 1532
7595.04 1422
7595.86 1383
7596.69 1464
7597.51 1572
7598.33 1557
7599.15 1498
7599.98 1583
7600.80 1716
7601.62 1813
7602.45 1885
7603.27 1927
7604.09 2114
7604.91 2166
7605.74 2287
7606.56 2238
7607.38 2151
7608.21 1995
7609.03 1938
7609.85 1779
7610.67 1746
7611.50 1647
7612.32 1607
7613.14 1551
7613.97 1611
7614.79 1676
7615.61 1635
7616.44 1643
7617.26 1635
7618.08 1617
7618.91 1560
7619.73 1568
7620.56 1612
7621.38 1565
7622.20 1525
7623.03 1525
7623.85 1545
7624.67 1532
7625.50 1566
7626.32 1515
7627.15 1625
7627.97 1774
7628.80 1936
7629.62 2087
7630.44 2311
7631.27 2418
7632.09 2548
7632.92 2608
7633.74 2565
7634.57 2454
7635.39 2263
7636.21 2100
7637.04 1981
7637.86 1773
7638.69 1610
7639.51 1522
7640.34 1409
7641.16 1377
7641.99 1397
7642.81 1373
7643.64 1325
7644.46 1319
7645.29 1351
7646.11 1358
7646.94 1294
7647.76 1335
7648.59 1353
7649.41 1347
7650.24 1298
7651.06 1323
7651.89 1266
7652.71 1192
7653.54 1169
7654.37 1194
7655.19 1232
7656.02 1195
7656.84 1225
7657.67 1177
7658.49 1235
7659.32 1311
7660.14 1378
7660.97 1289
7661.80 1238
7662.62 1261
7663.45 1265
7664.27 1214
7665.10 1268
7665.93 1310
7666.75 1329
7667.58 1264
7668.41 1250
7669.23 1265
7670.06 1242
7670.88 1276
7671.71 1270
7672.54 1229
7673.36 1213
7674.19 1254
7675.02 1227
7675.84 1205
7676.67 1189
7677.50 1167
7678.32 1139
7679.15 1113
7679.98 1139
7680.81 1110
7681.63 1157
7682.46 1148
7683.29 1141
7684.11 1118
7684.94 1145
7685.77 1164
7686.59 1195
7687.42 1221
7688.25 1219
7689.08 1177
7689.90 1180
7690.73 1157
7691.56 1167
7692.39 1089
7693.21 1136
7694.04 1144
7694.87 1106
7695.70 1072
7696.53 1102
7697.35 1150
7698.18 1132
7699.01 1112
7699.84 1127
7700.66 1115
7701.49 1105
7702.32 1015
7703.15 1116
7703.98 1148
7704.81 1224
7705.63 1129
7706.46 1161
7707.29 1187
7708.12 1097
7708.95 1091
7709.78 1081
7710.60 1105
7711.43 1076
7712.26 1092
7713.09 1098
7713.92 1055
7714.75 1141
7715.58 1106
7716.41 1051
7717.23 1098
7718.06 1103
7718.89 1031
7719.72 1050
7720.55 1047
7721.38 1045
7722.21 1072
7723.04 1073
7723.87 1049
7724.70 1068
7725.53 1050
7726.36 1016
7727.18 1015
7728.01 1069
7728.84 1041
7729.67 1047
7730.50 996
7731.33 1027
7732.16 1049
7732.99 1103
7733.82 1097
7734.65 1101
7735.48 1016
7736.31 1043
7737.14 1091
7737.97 1068
7738.80 1084
7739.63 1098
7740.46 1029
7741.29 1055
7742.12 1011
7742.95 1015
7743.78 1151
7744.61 1122
7745.44 1230
7746.27 1249
7747.10 1298
7747.94 1388
7748.77 1395
7749.60 1409
7750.43 1443
7751.26 1367
7752.09 1344
7752.92 1263
7753.75 1165
7754.58 1122
7755.41 1073
7756.24 1045
7757.07 1019
7757.91 1036
7758.74 1122
7759.57 1088
7760.40 1076
7761.23 1033
7762.06 1035
7762.89 1053
7763.72 1024
7764.56 966
7765.39 1051
7766.22 998
7767.05 981
7767.88 1044
7768.71 993
7769.55 989
7770.38 999
7771.21 1045
7772.04 1012
7772.87 997
7773.70 992
7774.54 1073
7775.37 1113
7776.20 1051
7777.03 1038
7777.86 1024
7778.70 970
7779.53 1081
7780.36 1133
7781.19 1060
7782.03 1079
7782.86 1049
7783.69 1033
7784.52 1087
7785.36 1077
7786.19 1026
7787.02 1001
7787.85 1009
7788.69 1072
7789.52 995
7790.35 1053
7791.19 1003
7792.02 992
7792.85 1028
7793.68 982
7794.52 949
7795.35 1005
7796.18 1062
7797.02 1068
7797.85 1039
7798.68 1109
7799.52 1039
7800.35 1059
7801.18 1089
7802.02 1088
7802.85 1001
7803.68 1013
7804.52 1001
7805.35 1034
7806.18 1043
7807.02 1018
7807.85 1042
7808.69 1087
7809.52 1072
7810.35 1071
7811.19 1171
7812.02 1168
7812.86 1170
7813.69 1175
7814.52 1305
7815.36 1443
7816.19 1382
7817.03 1382
7817.86 1350
7818.70 1378
7819.53 1361
7820.36 1293
7821.20 1229
7822.03 1246
7822.87 1184
7823.70 1083
7824.54 1079
7825.37 1042
7826.21 1070
7827.04 1073
7827.88 1002
7828.71 1032
7829.55 1091
7830.38 1099
7831.22 1055
7832.05 1113
7832.89 1080
7833.72 1068
7834.56 1058
7835.39 1169
7836.23 1143
7837.06 1068
7837.90 1077
7838.73 1025
7839.57 1053
7840.40 1117
7841.24 1090
7842.07 1132
7842.91 1179
7843.75 1149
7844.58 1115
7845.42 1077
7846.25 1006
7847.09 1060
7847.93 978
7848.76 1065
7849.60 1011
7850.43 1004
7851.27 1003
7852.11 1056
7852.94 1094
7853.78 1069
7854.61 1073
7855.45 1038
7856.29 1001
7857.12 1071
7857.96 1138
7858.80 1154
7859.63 1122
7860.47 1168
7861.31 1166
7862.14 1160
7862.98 1145
7863.82 1083
7864.65 1033
7865.49 1041
7866.33 1080
7867.16 1075
7868.00 1029
7868.84 1080
7869.67 1105
7870.51 1078
7871.35 1135
7872.19 1061
7873.02 1037
7873.86 997
7874.70 1017
7875.53 1091
7876.37 1142
7877.21 1117
7878.05 1190
7878.88 1195
7879.72 1164
7880.56 1141
7881.40 1101
7882.24 1191
7883.07 1110
7883.91 1082
7884.75 1112
7885.59 1142
7886.42 1052
7887.26 1083
7888.10 1049
7888.94 1075
7889.78 1127
7890.62 1180
7891.45 1185
7892.29 1231
7893.13 1215
7893.97 1201
7894.81 1174
7895.65 1098
7896.48 1080
7897.32 1088
7898.16 1147
7899.00 1093
7899.84 1210
7900.68 1229
7901.52 1173
7902.35 1163
7903.19 1225
7904.03 1148
7904.87 1174
7905.71 1072
7906.55 1067
7907.39 1097
7908.23 1003
7909.07 1021
7909.91 1012
7910.75 1030
7911.58 1001
7912.42 1051
7913.26 1096
7914.10 1135
7914.94 1187
7915.78 1224
7916.62 1337
7917.46 1388
7918.30 1366
7919.14 1381
7919.98 1383
7920.82 1311
7921.66 1276
7922.50 1278
7923.34 1232
7924.18 1149
7925.02 1056
7925.86 1094
7926.70 1064
7927.54 977
7928.38 1055
7929.22 958
7930.06 946
7930.90 957
7931.74 983
7932.58 931
7933.42 894
7934.26 977
7935.10 997
7935.94 962
7936.78 986
7937.62 982
7938.47 1017
7939.31 1002
7940.15 957
7940.99 998
7941.83 983
7942.67 948
7943.51 979
7944.35 964
7945.19 967
7946.03 951
7946.88 1037
7947.72 1003
7948.56 976
7949.40 1065
7950.24 1067
7951.08 1037
7951.92 980
7952.76 1004
7953.61 1007
7954.45 1011
7955.29 1020
7956.13 984
7956.97 1001
7957.81 1050
7958.66 1003
7959.50 1024
7960.34 1039
7961.18 950
7962.02 1011
7962.87 975
7963.71 1021
7964.55 1033
7965.39 1006
7966.23 996
7967.08 1032
7967.92 1076
7968.76 995
7969.60 1036
7970.45 987
7971.29 1025
7972.13 985
7972.97 934
7973.82 988
7974.66 1039
7975.50 1019
7976.34 982
7977.19 1013
7978.03 955
7978.87 1112
7979.72 1056
7980.56 1035
7981.40 985
7982.24 956
7983.09 1022
7983.93 1005
7984.77 1070
7985.62 971
7986.46 942
7987.30 966
7988.15 991
7988.99 908
7989.83 894
7990.68 908
7991.52 990
7992.36 946
7993.21 962
7994.05 943
7994.90 888
7995.74 914
7996.58 925
7997.43 976
7998.27 834
7999.11 844
7999.96 902
8000.80 877
8001.65 937
8002.49 876
8003.34 812
8004.18 901
8005.02 968
8005.87 882
8006.71 881
8007.56 883
8008.40 856
8009.25 896
8010.09 865
8010.93 954
8011.78 883
8012.62 852
8013.47 861
8014.31 850
8015.16 873
8016.00 871
8016.85 948
8017.69 891
8018.54 892
8019.38 942
8020.23 867
8021.07 851
8021.92 799
8022.76 832
8023.61 930
8024.45 904
8025.30 839
8026.14 886
8026.99 879
8027.83 922
8028.68 878
8029.53 871
8030.37 907
8031.22 834
8032.06 909
8032.91 951
8033.75 905
8034.60 870
8035.45 857
8036.29 848
8037.14 850
8037.98 820
8038.83 888
8039.68 870
8040.52 833
8041.37 908
8042.21 919
8043.06 920
8043.91 968
8044.75 960
8045.60 917
8046.45 875
8047.29 867
8048.14 890
8048.99 915
8049.83 880
8050.68 970
8051.53 943
8052.37 903
8053.22 871
8054.07 825
8054.91 855
8055.76 815
8056.61 811
8057.45 802
8058.30 803
8059.15 788
8060.00 832
8060.84 799
8061.69 793
8062.54 766
8063.38 866
8064.23 831
8065.08 851
8065.93 850
8066.77 832
8067.62 922
8068.47 864
8069.32 884
8070.16 907
8071.01 877
8071.86 864
8072.71 888
8073.56 866
8074.40 853
8075.25 828
8076.10 867
8076.95 885
8077.80 811
8078.64 842
8079.49 838
8080.34 878
8081.19 886
8082.04 879
8082.89 873
8083.73 910
8084.58 804
8085.43 790
8086.28 804
8087.13 846
8087.98 832
8088.82 854
8089.67 868
8090.52 913
8091.37 853
8092.22 850
8093.07 824
8093.92 898
8094.77 920
8095.62 852
8096.46 830
8097.31 869
8098.16 867
8099.01 854
8099.86 851
8100.71 828
8101.56 788
8102.41 852
8103.26 846
8104.11 862
8104.96 803
8105.81 855
8106.66 833
8107.51 785
8108.36 853
8109.21 872
8110.06 896
8110.91 868
8111.76 815
8112.61 818
8113.46 830
8114.31 948
8115.16 882
8116.01 833
8116.86 857
8117.71 906
8118.56 854
8119.41 871
8120.26 861
8121.11 833
8121.96 915
8122.81 839
8123.66 861
8124.51 884
8125.36 907
8126.21 940
8127.06 930
8127.91 961
8128.76 909
8129.61 928
8130.46 924
8131.31 894
8132.17 898
8133.02 934
8133.87 961
8134.72 978
8135.57 945
8136.42 920
8137.27 936
8138.12 1004
8138.97 987
8139.83 930
8140.68 977
8141.53 1008
8142.38 1004
8143.23 1113
8144.08 1060
8144.94 1118
8145.79 1071
8146.64 1048
8147.49 1028
8148.34 1100
8149.19 1102
8150.05 1105
8150.90 1041
8151.75 1004
8152.60 1141
8153.45 1201
8154.31 1246
8155.16 1303
8156.01 1356
8156.86 1379
8157.71 1284
8158.57 1220
8159.42 1231
8160.27 1125
8161.12 1004
8161.98 1066
8162.83 1005
8163.68 1040
8164.53 1041
8165.39 1004
8166.24 972
8167.09 1001
8167.95 1064
8168.80 975
8169.65 1035
8170.50 1095
8171.36 1026
8172.21 980
8173.06 920
8173.92 911
8174.77 917
8175.62 949
8176.48 910
8177.33 869
8178.18 855
8179.04 853
8179.89 953
8180.74 946
8181.60 982
8182.45 927
8183.30 913
8184.16 898
8185.01 908
8185.86 839
8186.72 903
8187.57 829
8188.43 825
8189.28 867
8190.13 858
8190.99 857
8191.84 816
8192.70 856
8193.55 897
8194.40 804
8195.26 849
8196.11 811
8196.97 770
8197.82 792
8198.68 804
8199.53 804
8200.39 829
8201.24 859
8202.09 889
8202.95 842
8203.80 790
8204.66 835
8205.51 857
8206.37 836
8207.22 824
8208.08 829
8208.93 821
8209.79 854
8210.64 903
8211.50 841
8212.35 845
8213.21 856
8214.06 849
8214.92 885
8215.77 812
8216.63 826
8217.49 808
8218.34 876
8219.20 826
8220.05 803
8220.91 894
8221.76 878
8222.62 865
8223.47 827
8224.33 876
8225.19 905
8226.04 860
8226.90 826
8227.75 901
8228.61 877
8229.47 844
8230.32 830
8231.18 831
8232.03 843
8232.89 842
8233.75 784
8234.60 835
8235.46 846
8236.32 801
8237.17 828
8238.03 870
8238.88 876
8239.74 778
8240.60 878
8241.45 849
8242.31 860
8243.17 844
8244.02 810
8244.88 792
8245.74 831
8246.60 822
8247.45 879
8248.31 846
8249.17 857
8250.02 846
8250.88 813
8251.74 873
8252.59 855
8253.45 875
8254.31 853
8255.17 881
8256.02 922
8256.88 927
8257.74 825
8258.60 864
8259.45 803
8260.31 793
8261.17 844
8262.03 905
8262.89 827
8263.74 817
8264.60 802
8265.46 759
8266.32 811
8267.17 806
8268.03 809
8268.89 854
8269.75 854
8270.61 842
8271.47 793
8272.32 861
8273.18 849
8274.04 816
8274.90 820
8275.76 871
8276.62 868
8277.47 839
8278.33 798
8279.19 892
8280.05 841
8280.91 841
8281.77 868
8282.63 852
8283.48 802
8284.34 879
8285.20 848
8286.06 917
8286.92 877
8287.78 780
8288.64 896
8289.50 874
8290.36 898
8291.22 862
8292.08 935
8292.94 895
8293.79 865
8294.65 859
8295.51 901
8296.37 851
8297.23 920
8298.09 1005
8298.95 967
8299.81 963
8300.67 891
8301.53 939
8302.39 946
8303.25 901
8304.11 942
8304.97 964
8305.83 985
8306.69 961
8307.55 966
8308.41 893
8309.27 907
8310.13 876
8310.99 935
8311.85 963
8312.71 898
8313.57 995
8314.43 1007
8315.29 1067
8316.15 1052
8317.01 1038
8317.88 1190
8318.74 1129
8319.60 1045
8320.46 993
8321.32 1026
8322.18 977
8323.04 917
8323.90 950
8324.76 1029
8325.62 925
8326.48 890
8327.34 897
8328.21 922
8329.07 900
8329.93 857
8330.79 876
8331.65 952
8332.51 946
8333.37 906
8334.24 925
8335.10 923
8335.96 964
8336.82 884
8337.68 921
8338.54 916
8339.41 896
8340.27 921
8341.13 966
8341.99 954
8342.85 949
8343.71 1030
8344.58 1015
8345.44 976
8346.30 1047
8347.16 1041
8348.02 949
8348.89 982
8349.75 1024
8350.61 956
8351.47 948
8352.34 960
8353.20 960
8354.06 922
8354.92 925
8355.79 974
8356.65 928
8357.51 934
8358.37 1038
8359.24 1030
8360.10 994
8360.96 870
8361.83 884
8362.69 996
8363.55 930
8364.41 950
8365.28 965
8366.14 935
8367.00 882
8367.87 914
8368.73 945
8369.59 971
8370.46 963
8371.32 991
8372.18 986
8373.05 905
8373.91 960
8374.77 987
8375.64 958
8376.50 1021
8377.37 960
8378.23 948
8379.09 968
8379.96 980
8380.82 949
8381.68 1048
8382.55 958
8383.41 990
8384.28 964
8385.14 1006
8386.01 1014
8386.87 1007
8387.73 1018
8388.60 1040
8389.46 1079
8390.33 1070
8391.19 1038
8392.06 1003
8392.92 1010
8393.78 1003
8394.65 1052
8395.51 1076
8396.38 1073
8397.24 1050
8398.11 1135
8398.97 1049
8399.84 1035
8400.70 1072
8401.57 1032
8402.43 1142
8403.30 1141
8404.16 1088
8405.03 1036
8405.89 1038
8406.76 1077
8407.62 1112
8408.49 1109
8409.35 1085
8410.22 1073
8411.08 1072
8411.95 1098
8412.82 1153
8413.68 1132
8414.55 1141
8415.41 1176
8416.28 1120
8417.14 1157
8418.01 1250
8418.88 1218
8419.74 1190
8420.61 1210
8421.47 1160
8422.34 1279
8423.21 1199
8424.07 1266
8424.94 1292
8425.80 1303
8426.67 1325
8427.54 1340
8428.40 1365
8429.27 1348
8430.14 1352
8431.00 1317
8431.87 1294
8432.74 1345
8433.60 1382
8434.47 1342
8435.34 1405
8436.20 1390
8437.07 1446
8437.94 1540
8438.80 1621
8439.67 1618
8440.54 1670
8441.40 1700
8442.27 1859
8443.14 1925
8444.00 1810
8444.87 1821
8445.74 1872
8446.61 1806
8447.47 1747
8448.34 1759
8449.21 1862
8450.08 1813
8450.94 1873
8451.81 1950
8452.68 2162
8453.55 2406
8454.41 2746
8455.28 3058
8456.15 3289
8457.02 3562
8457.88 3583
8458.75 3574
8459.62 3472
8460.49 3271
8461.36 2963
8462.22 2799
8463.09 2630
8463.96 2483
8464.83 2336
8465.70 2489
8466.57 2726
8467.43 3062
8468.30 3672
8469.17 4508
8470.04 5304
8470.91 5503
8471.78 5609
8472.65 5214
8473.51 4846
8474.38 4310
8475.25 3744
8476.12 3287
8476.99 2890
8477.86 2551
8478.73 2298
8479.60 2156
8480.46 1981
8481.33 1849
8482.20 1808
8483.07 1720
8483.94 1698
8484.81 1626
8485.68 1537
8486.55 1634
8487.42 1600
8488.29 1558
8489.16 1546
8490.03 1547
8490.90 1493
8491.77 1534
8492.64 1494
8493.51 1520
8494.37 1576
8495.24 1564
8496.11 1529
8496.98 1580
8497.85 1641
8498.72 1631
8499.59 1565
8500.46 1540
8501.33 1551
8502.20 1494
8503.07 1530
8503.94 1549
8504.82 1541
8505.69 1552
8506.56 1690
8507.43 1739
8508.30 1826
8509.17 1907
8510.04 1900
8510.91 1851
8511.78 1700
8512.65 1757
8513.52 1667
8514.39 1564
8515.26 1484
8516.13 1456
8517.00 1396
8517.87 1399
8518.75 1495
8519.62 1487
8520.49 1381
8521.36 1388
8522.23 1396
8523.10 1459
8523.97 1361
8524.84 1415
8525.71 1396
8526.59 1463
8527.46 1462
8528.33 1433
8529.20 1434
8530.07 1512
8530.94 1603
8531.82 1666
8532.69 1620
8533.56 1604
8534.43 1614
8535.30 1535
8536.17 1545
8537.05 1607
8537.92 1527
8538.79 1552
8539.66 1579
8540.53 1540
8541.41 1535
8542.28 1409
8543.15 1458
8544.02 1429
8544.90 1508
8545.77 1514
8546.64 1475
8547.51 1430
8548.39 1471
8549.26 1500
8550.13 1482
8551.00 1516
8551.88 1565
8552.75 1595
8553.62 1676
8554.49 1732
8555.37 1756
8556.24 1705
8557.11 1703
8557.99 1584
8558.86 1482
8559.73 1467
8560.60 1397
8561.48 1328
8562.35 1306
8563.22 1287
8564.10 1272
8564.97 1238
8565.84 1204
8566.72 1238
8567.59 1149
8568.46 1191
8569.34 1200
8570.21 1226
8571.09 1182
8571.96 1166
8572.83 1203
8573.71 1173
8574.58 1126
8575.45 1170
8576.33 1125
8577.20 1050
8578.08 1096
8578.95 1064
8579.82 1107
8580.70 1073
8581.57 1055
8582.45 1062
8583.32 1112
8584.20 1072
8585.07 1115
8585.94 1135
8586.82 1107
8587.69 1077
8588.57 1111
8589.44 1106
8590.32 1128
8591.19 1142
8592.07 1051
8592.94 1047
8593.82 1145
8594.69 1115
8595.57 1035
8596.44 1043
8597.32 1109
8598.19 1085
8599.07 1132
8599.94 1060
8600.82 1047
8601.69 1058
8602.57 1097
8603.44 1146
8604.32 1069
8605.19 1092
8606.07 1111
8606.94 1055
8607.82 991
8608.69 1007
8609.57 1067
8610.45 1021
8611.32 1089
8612.20 1068
8613.07 1069
8613.95 1030
8614.82 1030
8615.70 1030
8616.58 1086
8617.45 1064
8618.33 1015
8619.21 1036
8620.08 973
8620.96 1042
8621.83 1039
8622.71 1035
8623.59 1052
8624.46 1084
8625.34 1074
8626.22 1074
8627.09 1152
8627.97 1132
8628.85 1156
8629.72 1106
8630.60 1081
8631.48 1054
8632.35 1021
8633.23 1065
8634.11 1053
8634.98 1073
8635.86 1091
8636.74 1107
8637.61 1130
8638.49 1126
8639.37 1129
8640.24 1121
8641.12 1115
8642.00 1180
8642.88 1220
8643.75 1167
8644.63 1128
8645.51 1218
8646.39 1145
8647.26 1121
8648.14 1103
8649.02 1138
8649.90 1079
8650.77 1111
8651.65 1127
8652.53 1078
8653.41 1154
8654.29 1070
8655.16 1098
8656.04 1047
8656.92 1162
8657.80 1175
8658.68 1161
8659.55 1182
8660.43 1154
8661.31 1066
8662.19 1082
8663.07 1161
8663.95 1168
8664.82 1155
8665.70 1164
8666.58 1185
8667.46 1144
8668.34 1163
8669.22 1156
8670.10 1238
8670.97 1338
8671.85 1323
8672.73 1238
8673.61 1278
8674.49 1420
8675.37 1398
8676.25 1351
8677.13 1326
8678.01 1238
8678.88 1305
8679.76 1245
8680.64 1221
8681.52 1221
8682.40 1167
8683.28 1196
8684.16 1138
8685.04 1155
8685.92 1168
8686.80 1216
8687.68 1219
8688.56 1356
8689.44 1480
8690.32 1655
8691.20 1920
8692.08 2015
8692.96 2194
8693.84 2258
8694.72 2222
8695.60 1989
8696.48 1881
8697.36 1732
8698.24 1591
8699.12 1421
8700.00 1320
8700.88 1201
8701.76 1119
8702.64 1127
8703.52 1080
8704.40 1032
8705.28 984
8706.16 1061
8707.04 968
8707.92 968
8708.80 981
8709.68 929
8710.56 960
8711.44 1047
8712.33 986
8713.21 961
8714.09 980
8714.97 970
8715.85 928
8716.73 916
8717.61 838
8718.49 889
8719.37 921
8720.25 944
8721.14 945
8722.02 882
8722.90 902
8723.78 984
8724.66 987
8725.54 963
8726.42 982
8727.31 987
8728.19 1066
8729.07 1010
8729.95 1121
8730.83 1070
8731.72 1109
8732.60 1142
8733.48 1090
8734.36 1040
8735.24 1026
8736.12 950
8737.01 1002
8737.89 913
8738.77 835
8739.65 869
8740.54 978
8741.42 968
8742.30 941
8743.18 964
8744.07 921
8744.95 905
8745.83 942
8746.71 944
8747.60 919
8748.48 903
8749.36 888
8750.24 923
8751.13 950
8752.01 978
8752.89 937
8753.77 954
8754.66 949
8755.54 997
8756.42 1075
8757.31 1001
8758.19 992
8759.07 1041
8759.96 1073
8760.84 991
8761.72 1022
8762.61 1040
8763.49 1010
8764.37 988
8765.26 957
8766.14 1035
8767.02 982
8767.91 999
8768.79 1017
8769.68 1050
8770.56 1049
8771.44 1048
8772.33 1065
8773.21 1042
8774.09 942
8774.98 977
8775.86 967
8776.75 877
8777.63 885
8778.52 842
8779.40 836
8780.28 916
8781.17 862
8782.05 872
8782.94 917
8783.82 878
8784.71 865
8785.59 878
8786.47 853
8787.36 927
8788.24 870
8789.13 897
8790.01 860
8790.90 876
8791.78 912
8792.67 923
8793.55 895
8794.44 847
8795.32 915
8796.21 892
8797.09 875
8797.98 942
8798.86 887
8799.75 887
8800.63 916
8801.52 941
8802.41 930
8803.29 927
8804.18 996
8805.06 928
8805.95 906
8806.83 876
8807.72 835
8808.60 791
8809.49 804
8810.38 831
8811.26 830
8812.15 791
8813.03 826
8813.92 835
8814.81 819
8815.69 817
8816.58 833
8817.46 812
8818.35 817
8819.24 769
8820.12 797
8821.01 827
8821.89 763
8822.78 829
8823.67 811
8824.55 813
8825.44 816
8826.33 799
8827.21 855
8828.10 834
8828.99 811
8829.87 810
8830.76 827
8831.65 851
8832.53 822
8833.42 838
8834.31 851
8835.20 806
8836.08 835
8836.97 803
8837.86 773
8838.74 795
8839.63 815
8840.52 770
8841.41 756
8842.29 744
8843.18 707
8844.07 748
8844.96 713
8845.84 765
8846.73 779
8847.62 795
8848.51 754
8849.39 759
8850.28 796
8851.17 766
8852.06 748
8852.95 721
8853.83 759
8854.72 775
8855.61 757
8856.50 766
8857.39 765
8858.27 720
8859.16 721
8860.05 737
8860.94 720
8861.83 778
8862.72 759
8863.60 690
8864.49 697
8865.38 680
8866.27 764
8867.16 698
8868.05 714
8868.94 793
8869.83 744
8870.71 706
8871.60 699
8872.49 727
8873.38 702
8874.27 725
8875.16 696
8876.05 673
8876.94 681
8877.83 677
8878.72 682
8879.60 715
8880.49 672
8881.38 757
8882.27 707
8883.16 716
8884.05 682
8884.94 723
8885.83 686
8886.72 704
8887.61 709
8888.50 710
8889.39 730
8890.28 729
8891.17 764
8892.06 687
8892.95 746
8893.84 697
8894.73 715
8895.62 733
8896.51 719
8897.40 694
8898.29 680
8899.18 728
8900.07 655
8900.96 632
8901.85 667
8902.74 694
8903.63 695
8904.52 673
8905.41 680
8906.30 627
8907.19 658
8908.08 687
8908.98 680
8909.87 694
8910.76 660
8911.65 677
8912.54 659
8913.43 715
8914.32 764
8915.21 698
8916.10 703
8916.99 626
8917.89 672
8918.78 634
8919.67 682
8920.56 641
8921.45 680
8922.34 635
8923.23 608
8924.13 652
8925.02 689
8925.91 655
8926.80 619
8927.69 689
8928.58 674
8929.48 626
8930.37 658
8931.26 662
8932.15 659
8933.04 649
8933.93 610
8934.83 701
8935.72 624
8936.61 669
8937.50 682
8938.40 669
8939.29 645
8940.18 685
8941.07 716
8941.96 701
8942.86 668
8943.75 652
8944.64 685
8945.53 660
8946.43 657
8947.32 658
8948.21 615
8949.11 671
8950.00 668
8950.89 675
8951.78 666
8952.68 692
8953.57 666
8954.46 660
8955.36 650
8956.25 662
8957.14 638
8958.04 634
8958.93 628
8959.82 639
8960.72 626
8961.61 671
8962.50 673
8963.40 655
8964.29 684
8965.18 663
8966.08 649
8966.97 747
8967.86 746
8968.76 696
8969.65 675
8970.54 645
8971.44 631
8972.33 665
8973.23 645
8974.12 658
8975.01 662
8975.91 662
8976.80 691
8977.70 642
8978.59 621
8979.49 691
8980.38 658
8981.27 623
8982.17 572
8983.06 590
8983.96 629
8984.85 671
8985.75 676
8986.64 683
8987.54 645
8988.43 625
8989.33 650
8990.22 635
8991.12 623
8992.01 664
8992.90 669
8993.80 672
8994.69 559
8995.59 604
8996.49 631
8997.38 620
8998.28 605
8999.17 626
9000.07 671
9000.96 592
9001.86 603
9002.75 606
9003.65 624
9004.54 585
9005.44 608
9006.33 659
9007.23 564
9008.13 643
9009.02 622
9009.92 611
9010.81 630
9011.71 607
9012.60 624
9013.50 618
9014.40 638
9015.29 609
9016.19 605
9017.09 597
9017.98 605
9018.88 641
9019.77 587
9020.67 563
9021.57 619
9022.46 639
9023.36 612
9024.26 599
9025.15 601
9026.05 600
9026.95 610
9027.84 577
9028.74 590
9029.64 627
9030.53 603
9031.43 596
9032.33 620
9033.22 611
9034.12 610
9035.02 599
9035.91 596
9036.81 655
9037.71 584
9038.61 598
9039.50 617
9040.40 607
9041.30 633
9042.20 658
9043.09 611
9043.99 648
9044.89 625
9045.79 616
9046.68 588
9047.58 615
9048.48 614
9049.38 608
9050.27 628
9051.17 610
9052.07 592
9052.97 620
9053.87 570
9054.76 570
9055.66 632
9056.56 592
9057.46 633
9058.36 637
9059.25 650
9060.15 631
9061.05 619
9061.95 641
9062.85 647
9063.75 622
9064.64 584
9065.54 574
9066.44 598
9067.34 604
9068.24 578
9069.14 613
9070.04 609
9070.94 611
9071.83 622
9072.73 586
9073.63 576
9074.53 579
9075.43 608
9076.33 629
9077.23 608
9078.13 579
9079.03 600
9079.93 588
9080.83 540
9081.72 573
9082.62 628
9083.52 643
9084.42 645
9085.32 564
9086.22 581
9087.12 615
9088.02 618
9088.92 606
9089.82 611
9090.72 660
9091.62 621
9092.52 577
9093.42 602
9094.32 555
9095.22 554
9096.12 556
9097.02 549
9097.92 608
9098.82 589
9099.72 572
9100.62 571
9101.52 597
9102.42 580
9103.32 582
9104.22 603
9105.12 599
9106.02 605
9106.92 617
9107.83 582
9108.73 581
9109.63 577
9110.53 592
9111.43 608
9112.33 583
9113.23 600
9114.13 627
9115.03 553
9115.93 540
9116.83 555
9117.74 592
9118.64 608
9119.54 600
9120.44 641
9121.34 567
9122.24 566
9123.14 602
9124.04 600
9124.95 581
9125.85 548
9126.75 587
9127.65 587
9128.55 549
9129.45 579
9130.36 605
9131.26 619
9132.16 530
9133.06 554
9133.96 586
9134.87 530
9135.77 563
9136.67 591
9137.57 583
9138.47 534
9139.38 613
9140.28 606
9141.18 583
9142.08 600
9142.99 587
9143.89 592
9144.79 571
9145.69 577
9146.60 577
9147.50 593
9148.40 570
9149.30 583
9150.21 593
9151.11 616
9152.01 622
9152.92 611
9153.82 606
9154.72 563
9155.62 599
9156.53 629
9157.43 605
9158.33 533
9159.24 523
9160.14 584
9161.04 582
9161.95 567
9162.85 563
9163.75 598
9164.66 588
9165.56 546
9166.46 567
9167.37 581
9168.27 600
9169.17 566
9170.08 565
9170.98 579
9171.89 593
9172.79 599
9173.69 571
9174.60 556
9175.50 570
9176.41 628
9177.31 643
9178.21 603
9179.12 547
9180.02 565
9180.93 594
9181.83 554
9182.74 509
9183.64 545
9184.54 586
9185.45 610
9186.35 577
9187.26 579
9188.16 602
9189.07 572
9189.97 549
9190.88 606
9191.78 617
9192.69 565
9193.59 621
9194.50 589
9195.40 635
9196.31 631
9197.21 647
9198.12 679
9199.02 720
9199.93 688
9200.83 742
9201.74 701
9202.64 699
9203.55 673
9204.45 633
9205.36 604
9206.26 623
9207.17 616
9208.08 617
9208.98 620
9209.89 577
9210.79 615
9211.70 595
9212.60 589
9213.51 602
9214.42 622
9215.32 621
9216.23 567
9217.13 616
9218.04 643
9218.95 627
9219.85 663
9220.76 610
9221.66 590
9222.57 580
9223.48 617
9224.38 579
9225.29 596
9226.20 540
9227.10 584
9228.01 577
9228.92 562
9229.82 553
9230.73 558
9231.64 583
9232.54 606
9233.45 610
9234.36 549
9235.26 542
9236.17 556
9237.08 546
9237.99 566
9238.89 565
9239.80 522
9240.71 552
9241.61 562
9242.52 575
9243.43 610
9244.34 572
9245.24 563
9246.15 531
9247.06 563
9247.97 576
9248.87 597
9249.78 559
9250.69 578
9251.60 563
9252.50 583
9253.41 565
9254.32 597
9255.23 526
9256.14 601
9257.04 594
9257.95 586
9258.86 625
9259.77 562
9260.68 548
9261.59 607
9262.49 577
9263.40 566
9264.31 593
9265.22 571
9266.13 587
9267.04 530
9267.94 568
9268.85 580
9269.76 576
9270.67 545
9271.58 517
9272.49 545
9273.40 568
9274.31 543
9275.21 558
9276.12 597
9277.03 564
9277.94 546
9278.85 573
9279.76 601
9280.67 540
9281.58 574
9282.49 630
9283.40 548
9284.31 539
9285.22 547
9286.12 618
9287.03 576
9287.94 578
9288.85 583
9289.76 570
9290.67 560
9291.58 583
9292.49 569
9293.40 528
9294.31 535
9295.22 583
9296.13 578
9297.04 568
9297.95 564
9298.86 556
9299.77 591
9300.68 591
9301.59 588
9302.50 621
9303.41 550
9304.32 647
9305.23 591
9306.14 545
9307.05 619
9307.96 602
9308.88 624
9309.79 634
9310.70 663
9311.61 622
9312.52 594
9313.43 582
9314.34 591
9315.25 630
9316.16 600
9317.07 619
9317.98 605
9318.89 611
9319.81 527
9320.72 565
9321.63 556
9322.54 605
9323.45 590
9324.36 639
9325.27 553
9326.18 566
9327.10 598
9328.01 588
9328.92 569
9329.83 624
9330.74 605
9331.65 603
9332.57 605
9333.48 570
9334.39 569
9335.30 550
9336.21 582
9337.12 583
9338.04 574
9338.95 608
9339.86 624
9340.77 582
9341.69 582
9342.60 578
9343.51 620
9344.42 630
9345.33 554
9346.25 548
9347.16 579
9348.07 614
9348.98 549
9349.90 569
9350.81 593
9351.72 620
9352.63 590
9353.55 634
9354.46 581
9355.37 542
9356.29 609
9357.20 613
9358.11 538
9359.02 555
9359.94 600
9360.85 632
9361.76 585
9362.68 561
9363.59 579
9364.50 596
9365.42 544
9366.33 605
9367.24 642
9368.16 618
9369.07 629
9369.98 619
9370.90 625
9371.81 593
9372.73 634
9373.64 650
9374.55 562
9375.47 586
9376.38 631
9377.29 606
9378.21 654
9379.12 578
9380.04 592
9380.95 662
9381.86 680
9382.78 615
9383.69 616
9384.61 673
9385.52 638
9386.44 648
9387.35 635
9388.26 701
9389.18 731
9390.09 742
9391.01 753
9391.92 723
9392.84 735
9393.75 701
9394.67 777
9395.58 739
9396.50 735
9397.41 679
9398.33 763
9399.24 701
9400.16 643
9401.07 709
9401.99 695
9402.90 668
9403.82 700
9404.73 668
9405.65 640
9406.56 625
9407.48 640
9408.39 619
9409.31 605
9410.22 626
9411.14 640
9412.06 647
9412.97 645
9413.89 660
9414.80 643
9415.72 653
9416.63 661
9417.55 689
9418.47 719
9419.38 672
9420.30 651
9421.21 656
9422.13 622
9423.05 652
9423.96 669
9424.88 636
9425.80 677
9426.71 687
9427.63 692
9428.54 701
9429.46 707
9430.38 715
9431.29 674
9432.21 710
9433.13 707
9434.04 702
9434.96 688
9435.88 716
9436.79 720
9437.71 708
9438.63 738
9439.55 696
9440.46 759
9441.38 708
9442.30 722
9443.21 711
9444.13 748
9445.05 725
9445.96 695
9446.88 724
9447.80 738
9448.72 807
9449.63 785
9450.55 864
9451.47 912
9452.39 930
9453.30 966
9454.22 1013
9455.14 979
9456.06 887
9456.98 900
9457.89 879
9458.81 820
9459.73 784
9460.65 729
9461.57 768
9462.48 777
9463.40 717
9464.32 705
9465.24 756
9466.16 705
9467.07 694
9467.99 654
9468.91 720
9469.83 704
9470.75 720
9471.67 718
9472.58 640
9473.50 696
9474.42 778
9475.34 790
9476.26 718
9477.18 698
9478.10 755
9479.02 738
9479.93 771
9480.85 766
9481.77 759
9482.69 801
9483.61 740
9484.53 735
9485.45 746
9486.37 766
9487.29 762
9488.21 795
9489.13 774
9490.05 692
9490.97 740
9491.88 734
9492.80 734
9493.72 706
9494.64 779
9495.56 731
9496.48 755
9497.40 749
9498.32 757
9499.24 775
9500.16 745
9501.08 709
9502.00 781
9502.92 778
9503.84 763
9504.76 743
9505.68 750
9506.60 741
9507.52 729
9508.44 755
9509.36 764
9510.28 757
9511.20 815
9512.12 806
9513.05 814
9513.97 830
9514.89 874
9515.81 869
9516.73 871
9517.65 919
9518.57 901
9519.49 871
9520.41 870
9521.33 847
9522.25 896
9523.17 873
9524.09 838
9525.02 887
9525.94 901
9526.86 890
9527.78 946
9528.70 988
9529.62 1118
9530.54 1268
9531.46 1370
9532.39 1490
9533.31 1501
9534.23 1479
9535.15 1493
9536.07 1346
9536.99 1282
9537.92 1208
9538.84 1069
9539.76 979
9540.68 942
9541.60 903
9542.53 887
9543.45 852
9544.37 866
9545.29 844
9546.21 822
9547.14 813
9548.06 837
9548.98 806
9549.90 839
9550.82 837
9551.75 809
9552.67 764
9553.59 827
9554.51 779
9555.44 839
9556.36 836
9557.28 816
9558.21 853
9559.13 850
9560.05 915
9560.97 938
9561.90 914
9562.82 873
9563.74 866
9564.67 877
9565.59 819
9566.51 816
9567.43 858
9568.36 857
9569.28 813
9570.20 859
9571.13 838
9572.05 818
9572.97 833
9573.90 846
9574.82 808
9575.74 860
9576.67 822
9577.59 792
9578.52 839
9579.44 764
9580.36 763
9581.29 789
9582.21 815
9583.13 841
9584.06 793
9584.98 782
9585.91 773
9586.83 713
9587.76 770
9588.68 799
9589.60 765
9590.53 771
9591.45 740
9592.38 797
9593.30 801
9594.23 776
9595.15 823
9596.07 807
9597.00 824
9597.92 818
9598.85 810
9599.77 851
9600.70 848
9601.62 814
9602.55 942
9603.47 910
9604.40 786
9605.32 822
9606.25 824
9607.17 851
9608.10 795
9609.02 876
9609.95 812
9610.87 871
9611.80 883
9612.72 881
9613.65 930
9614.57 932
9615.50 875
9616.43 905
9617.35 874
9618.28 859
9619.20 919
9620.13 918
9621.05 889
9621.98 858
9622.91 870
9623.83 936
9624.76 920
9625.68 955
9626.61 933
9627.54 984
9628.46 977
9629.39 965
9630.31 1017
9631.24 1049
9632.17 1013
9633.09 1079
9634.02 1084
9634.95 1091
9635.87 1111
9636.80 1141
9637.72 1175
9638.65 1175
9639.58 1209
9640.50 1195
9641.43 1177
9642.36 1170
9643.28 1125
9644.21 1189
9645.14 1188
9646.07 1310
9646.99 1420
9647.92 1497
9648.85 1558
9649.77 1562
9650.70 1617
9651.63 1600
9652.56 1562
9653.48 1499
9654.41 1491
9655.34 1370
9656.26 1253
9657.19 1194
9658.12 1205
9659.05 1152
9659.98 1101
9660.90 1139
9661.83 1092
9662.76 1029
9663.69 1132
9664.61 1152
9665.54 1122
9666.47 1140
9667.40 1250
9668.33 1228
9669.25 1140
9670.18 1147
9671.11 1256
9672.04 1258
9672.97 1217
9673.89 1204
9674.82 1275
9675.75 1240
9676.68 1235
9677.61 1254
9678.54 1264
9679.47 1272
9680.39 1297
9681.32 1366
9682.25 1298
9683.18 1296
9684.11 1188
9685.04 1239
9685.97 1362
9686.90 1362
9687.82 1320
9688.75 1387
9689.68 1374
9690.61 1407
9691.54 1426
9692.47 1489
9693.40 1543
9694.33 1605
9695.26 1581
9696.19 1582
9697.12 1586
9698.05 1659
9698.98 1733
9699.90 1730
9700.83 1743
9701.76 1718
9702.69 1657
9703.62 1550
9704.55 1475
9705.48 1407
9706.41 1296
9707.34 1367
9708.27 1308
9709.20 1248
9710.13 1258
9711.06 1295
9711.99 1371
9712.92 1233
9713.85 1196
9714.78 1220
9715.71 1232
9716.64 1252
9717.57 1233
9718.50 1134
9719.44 1189
9720.37 1222
9721.30 1193
9722.23 1115
9723.16 1152
9724.09 1159
9725.02 1171
9725.95 1155
9726.88 1158
9727.81 1162
9728.74 1123
9729.67 1169
9730.60 1213
9731.54 1139
9732.47 1156
9733.40 1158
9734.33 1206
9735.26 1153
9736.19 1141
9737.12 1210
9738.05 1228
9738.99 1113
9739.92 1126
9740.85 1109
9741.78 1138
9742.71 1219
9743.64 1133
9744.57 1128
9745.51 1087
9746.44 1122
9747.37 1080
9748.30 1112
9749.23 1151
9750.17 1076
9751.10 1102
9752.03 1145
9752.96 1032
9753.89 1126
9754.83 1126
9755.76 1146
9756.69 1172
9757.62 1149
9758.56 1203
9759.49 1207
9760.42 1190
9761.35 1159
9762.29 1209
9763.22 1251
9764.15 1274
9765.08 1262
9766.02 1298
9766.95 1252
9767.88 1272
9768.81 1300
9769.75 1260
9770.68 1220
9771.61 1287
9772.55 1384
9773.48 1414
9774.41 1400
9775.35 1422
9776.28 1464
9777.21 1495
9778.14 1560
9779.08 1675
9780.01 1696
9780.94 1764
9781.88 1777
9782.81 1700
9783.75 1698
9784.68 1612
9785.61 1578
9786.55 1517
9787.48 1452
9788.41 1362
9789.35 1323
9790.28 1322
9791.22 1252
9792.15 1229
9793.08 1224
9794.02 1192
9794.95 1267
9795.89 1334
9796.82 1298
9797.75 1336
9798.69 1407
9799.62 1432
9800.56 1457
9801.49 1361
9802.43 1291
9803.36 1289
9804.29 1235
9805.23 1113
9806.16 1084
9807.10 1049
9808.03 1045
9808.97 1026
9809.90 983
9810.84 999
9811.77 972
9812.71 996
9813.64 999
9814.58 979
9815.51 1006
9816.45 989
9817.38 1052
9818.32 1014
9819.25 1002
9820.19 1006
9821.12 1006
9822.06 1031
9822.99 1000
9823.93 1068
9824.87 986
9825.80 935
9826.74 975
9827.67 917
9828.61 926
9829.54 916
9830.48 919
9831.42 945
9832.35 948
9833.29 984
9834.22 953
9835.16 983
9836.10 976
9837.03 948
9837.97 989
9838.90 999
9839.84 985
9840.78 1063
9841.71 1009
9842.65 993
9843.59 973
9844.52 933
9845.46 949
9846.40 994
9847.33 984
9848.27 911
9849.20 988
9850.14 987
9851.08 953
9852.02 929
9852.95 970
9853.89 1020
9854.83 1004
9855.76 1026
9856.70 1049
9857.64 1078
9858.57 1057
9859.51 1018
9860.45 1007
9861.39 1022
9862.32 1034
9863.26 1012
9864.20 980
9865.14 921
9866.07 870
9867.01 878
9867.95 858
9868.89 902
9869.82 937
9870.76 902
9871.70 871
9872.64 889
9873.57 932
9874.51 907
9875.45 887
9876.39 905
9877.33 907
9878.26 951
9879.20 896
9880.14 937
9881.08 881
9882.02 921
9882.96 865
9883.89 916
9884.83 846
9885.77 802
9886.71 787
9887.65 858
9888.59 842
9889.52 838
9890.46 868
9891.40 846
9892.34 847
9893.28 810
9894.22 873
9895.16 811
9896.10 814
9897.03 894
9897.97 831
9898.91 825
9899.85 864
9900.79 906
9901.73 862
9902.67 859
9903.61 821
9904.55 811
9905.49 864
9906.43 800
9907.37 824
9908.31 875
9909.25 850
9910.18 927
9911.12 875
9912.06 870
9913.00 889
9913.94 862
9914.88 923
9915.82 936
9916.76 830
9917.70 841
9918.64 874
9919.58 908
9920.52 957
9921.46 1044
9922.40 1056
9923.34 1149
9924.28 1338
9925.22 1468
9926.16 1633
9927.10 1737
9928.05 1772
9928.99 1695
9929.93 1744
9930.87 1654
9931.81 1573
9932.75 1422
9933.69 1353
9934.63 1202
9935.57 1084
9936.51 1031
9937.45 935
9938.39 903
9939.33 869
9940.27 877
9941.22 887
9942.16 907
9943.10 823
9944.04 851
9944.98 843
9945.92 851
9946.86 869
9947.80 855
9948.75 826
9949.69 828
9950.63 841
9951.57 775
9952.51 780
9953.45 790
9954.40 824
9955.34 793
9956.28 833
9957.22 795
9958.16 767
9959.10 749
9960.05 791
9960.99 817
9961.93 821
9962.87 805
9963.81 723
9964.76 806
9965.70 800
9966.64 842
9967.58 841
9968.53 786
9969.47 829
9970.41 703
9971.35 706
9972.30 736
9973.24 721
9974.18 716
9975.12 717
9976.07 708
9977.01 730
9977.95 685
9978.89 702
9979.84 693
9980.78 688
9981.72 699
9982.67 718
9983.61 670
9984.55 724
9985.50 692
9986.44 684
9987.38 725
9988.33 735
9989.27 705
9990.21 706
9991.16 757
9992.10 746
9993.04 681
9993.99 729
9994.93 711
9995.87 721
9996.82 685
9997.76 715
9998.70 718
9999.65 726
10000.59 712
10001.54 719
10002.48 669
10003.42 724
10004.37 795
10005.31 762
10006.26 733
10007.20 723
10008.14 694
10009.09 748
10010.03 666
10010.98 667
10011.92 659
10012.87 680
10013.81 687
10014.76 590
10015.70 649
10016.64 665
10017.59 682
10018.53 679
10019.48 669
10020.42 670
10021.37 647
10022.31 678
10023.26 680
10024.20 680
10025.15 621
10026.09 640
10027.04 630
10027.98 612
10028.93 615
10029.87 645
10030.82 641
10031.76 592
10032.71 632
10033.66 664
10034.60 622
10035.55 640
10036.49 650
10037.44 641
10038.38 633
10039.33 661
10040.27 623
10041.22 645
10042.17 615
10043.11 662
10044.06 618
10045.00 601
10045.95 608
10046.90 603
10047.84 617
10048.79 574
10049.73 591
10050.68 586
10051.63 628
10052.57 585
10053.52 601
10054.47 641
10055.41 645
10056.36 625
10057.31 646
10058.25 642
10059.20 654
10060.15 661
10061.09 613
10062.04 652
10062.99 598
10063.93 633
10064.88 597
10065.83 611
10066.77 601
10067.72 570
10068.67 662
10069.61 651
10070.56 623
10071.51 568
10072.46 604
10073.40 589
10074.35 622
10075.30 593
10076.25 582
10077.19 594
10078.14 609
10079.09 631
10080.04 635
10080.98 616
10081.93 565
10082.88 579
10083.83 604
10084.77 588
10085.72 565
10086.67 578
10087.62 573
10088.57 581
10089.51 544
10090.46 573
10091.41 574
10092.36 605
10093.31 601
10094.26 639
10095.20 601
10096.15 592
10097.10 597
10098.05 597
10099.00 600
10099.95 578
10100.89 604
10101.84 577
10102.79 581
10103.74 616
10104.69 654
10105.64 598
10106.59 551
10107.54 547
10108.49 611
10109.43 584
10110.38 607
10111.33 613
10112.28 580
10113.23 541
10114.18 564
10115.13 566
10116.08 513
10117.03 553
10117.98 578
10118.93 579
10119.88 533
10120.83 597
10121.78 576
10122.72 553
10123.67 544
10124.62 597
10125.57 543
10126.52 549
10127.47 560
10128.42 532
10129.37 542
10130.32 528
10131.27 587
10132.22 565
10133.17 556
10134.12 522
10135.07 507
10136.02 540
10136.97 539
10137.92 561
10138.88 587
10139.83 547
10140.78 549
10141.73 535
10142.68 538
10143.63 559
10144.58 520
10145.53 526
10146.48 558
10147.43 549
10148.38 555
10149.33 550
10150.28 560
10151.23 584
10152.19 568
10153.14 592
10154.09 528
10155.04 555
10155.99 540
10156.94 579
10157.89 564
10158.84 525
10159.80 532
10160.75 553
10161.70 561
10162.65 544
10163.60 547
10164.55 536
10165.50 554
10166.46 547
10167.41 564
10168.36 556
10169.31 571
10170.26 579
10171.21 586
10172.17 586
10173.12 596
10174.07 566
10175.02 545
10175.98 578
10176.93 551
10177.88 552
10178.83 553
10179.78 631
10180.74 553
10181.69 583
10182.64 630
10183.59 612
10184.55 558
10185.50 584
10186.45 616
10187.40 619
10188.36 654
10189.31 634
10190.26 629
10191.22 666
10192.17 631
10193.12 562
10194.07 645
10195.03 643
10195.98 649
10196.93 660
10197.89 665
10198.84 593
10199.79 586
10200.75 601
10201.70 629
10202.65 629
10203.61 668
10204.56 631
10205.51 694
10206.47 683
10207.42 660
10208.37 621
10209.33 672
10210.28 683
10211.24 665
10212.19 680
10213.14 671
10214.10 634
10215.05 618
10216.00 627
10216.96 631
10217.91 649
10218.87 608
10219.82 611
10220.78 646
10221.73 609
10222.68 596
10223.64 578
10224.59 588
10225.55 640
10226.50 614
10227.46 592
10228.41 609
10229.37 578
10230.32 588
10231.27 603
10232.23 657
10233.18 656
10234.14 725
10235.09 806
10236.05 778
10237.00 745
10237.96 718
10238.91 741
10239.87 700
10240.82 716
10241.78 621
10242.73 671
10243.69 651
10244.65 599
10245.60 647
10246.56 652
10247.51 592
10248.47 570
10249.42 531
10250.38 545
10251.33 566
10252.29 546
10253.25 594
10254.20 572
10255.16 545
10256.11 558
10257.07 596
10258.02 624
10258.98 541
10259.94 551
10260.89 571
10261.85 563
10262.81 553
10263.76 522
10264.72 523
10265.67 552
10266.63 559
10267.59 551
10268.54 499
10269.50 554
10270.46 564
10271.41 557
10272.37 529
10273.33 527
10274.28 558
10275.24 554
10276.20 526
10277.15 525
10278.11 537
10279.07 545
10280.02 564
10280.98 560
10281.94 520
10282.90 541
10283.85 546
10284.81 592
10285.77 537
10286.72 509
10287.68 520
10288.64 546
10289.60 492
10290.55 541
10291.51 549
10292.47 562
10293.43 580
10294.38 542
10295.34 521
10296.30 554
10297.26 508
10298.22 520
10299.17 480
10300.13 529
10301.09 514
10302.05 517
10303.01 496
10303.96 489
10304.92 471
10305.88 498
10306.84 505
10307.80 499
10308.75 489
10309.71 499
10310.67 537
10311.63 481
10312.59 519
10313.55 508
10314.51 551
10315.46 539
10316.42 512
10317.38 494
10318.34 552
10319.30 549
10320.26 526
10321.22 525
10322.18 536
10323.14 534
10324.09 465
10325.05 547
10326.01 510
10326.97 493
10327.93 528
10328.89 570
10329.85 586
10330.81 576
10331.77 552
10332.73 572
10333.69 572
10334.65 590
10335.61 522
10336.57 532
10337.53 499
10338.49 502
10339.45 522
10340.40 476
10341.36 524
10342.32 543
10343.28 512
10344.24 493
10345.20 495
10346.16 463
10347.12 474
10348.08 498
10349.05 454
10350.01 489
10350.97 513
10351.93 518
10352.89 427
10353.85 460
10354.81 469
10355.77 446
10356.73 448
10357.69 484
10358.65 439
10359.61 453
10360.57 475
10361.53 540
10362.49 468
10363.45 486
10364.41 519
10365.38 524
10366.34 495
10367.30 485
10368.26 478
10369.22 465
10370.18 494
10371.14 465
10372.10 450
10373.06 474
10374.03 501
10374.99 498
10375.95 532
10376.91 493
10377.87 444
10378.83 475
10379.80 500
10380.76 476
10381.72 471
10382.68 478
10383.64 489
10384.60 486
10385.57 494
10386.53 463
10387.49 487
10388.45 495
10389.41 465
10390.38 513
10391.34 491
10392.30 496
10393.26 478
10394.23 486
10395.19 464
10396.15 458
10397.11 480
10398.07 514
10399.04 475
10400.00 487
10400.96 527
10401.93 482
10402.89 547
10403.85 574
10404.81 518
10405.78 527
10406.74 539
10407.70 536
10408.67 536
10409.63 512
10410.59 497
10411.55 548
10412.52 564
10413.48 586
10414.44 630
10415.41 639
10416.37 665
10417.33 750
10418.30 799
10419.26 753
10420.22 760
10421.19 733
10422.15 701
10423.12 689
10424.08 651
10425.04 617
10426.01 579
10426.97 556
10427.93 515
10428.90 544
10429.86 520
10430.83 510
10431.79 469
10432.75 461
10433.72 501
10434.68 474
10435.65 477
10436.61 490
10437.58 529
10438.54 501
10439.50 451
10440.47 457
10441.43 507
10442.40 474
10443.36 470
10444.33 486
10445.29 498
10446.26 500
10447.22 511
10448.19 488
10449.15 492
10450.12 498
10451.08 497
10452.05 455
10453.01 497
10453.98 491
10454.94 490
10455.91 486
10456.87 497
10457.84 490
10458.80 480
10459.77 455
10460.73 464
10461.70 455
10462.66 454
10463.63 492
10464.59 460
10465.56 433
10466.53 505
10467.49 510
10468.46 479
10469.42 431
10470.39 429
10471.35 438
10472.32 469
10473.29 470
10474.25 429
10475.22 464
10476.18 487
10477.15 486
10478.12 460
10479.08 474
10480.05 511
10481.02 492
10481.98 461
10482.95 433
10483.91 433
10484.88 462
10485.85 477
10486.81 450
10487.78 493
10488.75 428
10489.71 443
10490.68 478
10491.65 492
10492.61 446
10493.58 479
10494.55 477
10495.52 482
10496.48 462
10497.45 471
10498.42 475
10499.38 469
10500.35 460
10501.32 475
10502.29 480
10503.25 466
10504.22 488
10505.19 439
10506.16 440
10507.12 414
10508.09 409
10509.06 434
10510.03 521
10510.99 479
10511.96 400
10512.93 492
10513.90 518
10514.87 495
10515.83 439
10516.80 452
10517.77 453
10518.74 460
10519.71 411
10520.67 430
10521.64 502
10522.61 455
10523.58 418
10524.55 440
10525.51 458
10526.48 454
10527.45 460
10528.42 454
10529.39 444
10530.36 414
10531.33 467
10532.29 416
10533.26 442
10534.23 434
10535.20 446
10536.17 477
10537.14 438
10538.11 454
10539.08 443
10540.05 437
10541.01 458
10541.98 439
10542.95 420
10543.92 443
10544.89 471
10545.86 442
10546.83 428
10547.80 424
10548.77 483
10549.74 490
10550.71 446
10551.68 502
10552.65 482
10553.62 469
10554.59 499
10555.56 452
10556.53 483
10557.50 479
10558.47 523
10559.44 567
10560.41 527
10561.38 520
10562.35 592
10563.32 593
10564.29 568
10565.26 538
10566.23 533
10567.20 503
10568.17 536
10569.14 483
10570.11 482
10571.08 502
10572.05 507
10573.02 495
10573.99 444
10574.96 491
10575.93 443
10576.90 439
10577.87 466
10578.84 492
10579.82 466
10580.79 466
10581.76 417
10582.73 423
10583.70 428
10584.67 496
10585.64 513
10586.61 471
10587.58 486
10588.56 516
10589.53 496
10590.50 486
10591.47 475
10592.44 435
10593.41 521
10594.38 472
10595.36 501
10596.33 468
10597.30 494
10598.27 468
10599.24 511
10600.21 456
10601.19 491
10602.16 477
10603.13 467
10604.10 479
10605.07 445
10606.05 418
10607.02 450
10607.99 440
10608.96 464
10609.93 427
10610.91 418
10611.88 415
10612.85 465
10613.82 482
10614.80 446
10615.77 456
10616.74 470
10617.71 472
10618.69 447
10619.66 456
10620.63 444
10621.61 443
10622.58 455
10623.55 529
10624.52 457
10625.50 429
10626.47 499
10627.44 506
10628.42 492
10629.39 461
10630.36 484
10631.34 477
10632.31 443
10633.28 496
10634.26 457
10635.23 496
10636.20 511
10637.18 563
10638.15 565
10639.12 544
10640.10 595
10641.07 578
10642.04 522
10643.02 502
10643.99 486
10644.97 522
10645.94 486
10646.91 438
10647.89 440
10648.86 459
10649.84 460
10650.81 439
10651.78 426
10652.76 467
10653.73 487
10654.71 476
10655.68 423
10656.66 436
10657.63 454
10658.60 444
10659.58 460
10660.55 459
10661.53 436
10662.50 521
10663.48 494
10664.45 455
10665.43 424
10666.40 464
10667.38 491
10668.35 482
10669.33 420
10670.30 407
10671.28 429
10672.25 460
10673.23 429
10674.20 403
10675.18 429
10676.15 458
10677.13 466
10678.10 438
10679.08 463
10680.05 512
10681.03 447
10682.01 480
10682.98 524
10683.96 490
10684.93 476
10685.91 477
10686.88 455
10687.86 436
10688.84 439
10689.81 449
10690.79 454
10691.76 417
10692.74 444
10693.72 407
10694.69 457
10695.67 442
10696.64 399
10697.62 445
10698.60 448
10699.57 450
10700.55 434
10701.53 390
10702.50 424
10703.48 424
10704.46 407
10705.43 428
10706.41 406
10707.39 425
10708.36 385
10709.34 434
10710.32 418
10711.29 432
10712.27 426
10713.25 434
10714.22 414
10715.20 435
10716.18 428
10717.16 402
10718.13 446
10719.11 472
10720.09 395
10721.07 424
10722.04 452
10723.02 389
10724.00 389
10724.98 400
10725.95 409
10726.93 399
10727.91 400
10728.89 420
10729.86 375
10730.84 358
10731.82 414
10732.80 408
10733.78 383
10734.75 386
10735.73 429
10736.71 407
10737.69 410
10738.67 405
10739.64 431
10740.62 407
10741.60 394
10742.58 405
10743.56 434
10744.54 425
10745.51 414
10746.49 405
10747.47 418
10748.45 375
10749.43 399
10750.41 397
10751.39 419
10752.36 455
10753.34 425
10754.32 416
10755.30 386
10756.28 427
10757.26 395
10758.24 398
10759.22 437
10760.20 387
10761.18 433
10762.15 405
10763.13 419
10764.11 399
10765.09 402
10766.07 366
10767.05 403
10768.03 366
10769.01 368
10769.99 397
10770.97 388
10771.95 381
10772.93 396
10773.91 437
10774.89 404
10775.87 394
10776.85 418
10777.83 392
10778.81 402
10779.79 425
10780.77 412
10781.75 391
10782.73 380
10783.71 382
10784.69 388
10785.67 397
10786.65 367
10787.63 408
10788.61 450
10789.59 402
10790.57 394
10791.55 379
10792.53 408
10793.51 399
10794.49 434
10795.47 384
10796.46 389
10797.44 401
10798.42 401
10799.40 442
10800.38 415
10801.36 399
10802.34 392
10803.32 395
10804.30 398
10805.28 406
10806.27 399
10807.25 395
10808.23 418
10809.21 433
10810.19 381
10811.17 396
10812.15 454
10813.14 441
10814.12 418
10815.10 422
10816.08 445
10817.06 380
10818.04 416
10819.03 406
10820.01 400
10820.99 464
10821.97 412
10822.95 460
10823.94 441
10824.92 424
10825.90 376
10826.88 371
10827.86 392
10828.85 375
10829.83 410
10830.81 413
10831.79 390
10832.78 406
10833.76 380
10834.74 393
10835.72 419
10836.71 439
10837.69 426
10838.67 434
10839.65 432
10840.64 413
10841.62 396
10842.60 425
10843.59 427
10844.57 428
10845.55 409
10846.54 438
10847.52 412
10848.50 426
10849.48 450
10850.47 465
10851.45 461
10852.43 452
10853.42 460
10854.40 407
10855.39 450
10856.37 427
10857.35 407
10858.34 428
10859.32 412
10860.30 386
10861.29 405
10862.27 385
10863.25 447
10864.24 436
10865.22 431
10866.21 455
10867.19 405
10868.17 456
10869.16 467
10870.14 425
10871.13 446
10872.11 465
10873.10 469
10874.08 460
10875.06 417
10876.05 460
10877.03 459
10878.02 442
10879.00 431
10879.99 476
10880.97 478
10881.96 482
10882.94 469
10883.93 476
10884.91 492
10885.89 510
10886.88 521
10887.86 494
10888.85 524
10889.83 464
10890.82 468
10891.80 463
10892.79 481
10893.78 455
10894.76 496
10895.75 499
10896.73 478
10897.72 462
10898.70 414
10899.69 465
10900.67 443
10901.66 468
10902.64 464
10903.63 501
10904.62 517
10905.60 492
10906.59 490
10907.57 437
10908.56 475
10909.54 514
10910.53 449
10911.52 471
10912.50 523
10913.49 507
10914.48 489
10915.46 457
10916.45 481
10917.43 537
10918.42 543
10919.41 513
10920.39 481
10921.38 563
10922.37 521
10923.35 534
10924.34 563
10925.33 528
10926.31 498
10927.30 543
10928.29 539
10929.27 544
10930.26 519
10931.25 508
10932.23 539
10933.22 544
10934.21 495
10935.19 511
10936.18 518
10937.17 545
10938.16 543
10939.14 528
10940.13 577
10941.12 568
10942.11 599
10943.09 585
10944.08 573
10945.07 559
10946.06 576
10947.04 534
10948.03 535
10949.02 538
10950.01 594
10950.99 568
10951.98 631
10952.97 617
10953.96 625
10954.95 606
10955.93 649
10956.92 699
10957.91 765
10958.90 729
10959.89 675
10960.87 696
10961.86 672
10962.85 658
10963.84 619
10964.83 614
10965.82 621
10966.81 648
10967.79 600
10968.78 565
10969.77 603
10970.76 587
10971.75 583
10972.74 559
10973.73 590
10974.71 573
10975.70 577
10976.69 546
10977.68 580
10978.67 583
10979.66 566
10980.65 558
10981.64 605
10982.63 585
10983.62 561
10984.61 600
10985.60 561
10986.58 637
10987.57 572
10988.56 611
10989.55 617
10990.54 635
10991.53 636
10992.52 669
10993.51 664
10994.50 746
10995.49 851
10996.48 868
10997.47 850
10998.46 904
10999.45 1003
11000.44 936
11001.43 945
11002.42 899
11003.41 897
11004.40 819
11005.39 721
11006.38 708
11007.37 688
11008.36 658
11009.35 621
11010.34 605
11011.33 607
11012.33 558
11013.32 579
11014.31 546
11015.30 562
11016.29 542
11017.28 543
11018.27 510
11019.26 492
11020.25 574
11021.24 536
11022.23 543
11023.22 535
11024.22 550
11025.21 515
11026.20 537
11027.19 535
11028.18 522
11029.17 497
11030.16 522
11031.15 581
11032.15 559
11033.14 553
11034.13 491
11035.12 529
11036.11 564
11037.10 512
11038.10 472
11039.09 497
11040.08 504
11041.07 516
11042.06 521
11043.06 461
11044.05 492
11045.04 522
11046.03 467
11047.02 486
11048.02 458
11049.01 442
11050.00 473
11050.99 492
11051.98 490
11052.98 488
11053.97 495
11054.96 500
11055.95 497
11056.95 442
11057.94 454
11058.93 466
11059.93 472
11060.92 491
11061.91 459
11062.90 472
11063.90 443
11064.89 462
11065.88 420
11066.88 438
11067.87 433
11068.86 463
11069.86 453
11070.85 448
11071.84 442
11072.83 492
11073.83 499
11074.82 482
11075.82 460
11076.81 484
11077.80 461
11078.80 484
11079.79 498
11080.78 467
11081.78 463
11082.77 488
11083.76 465
11084.76 431
11085.75 468
11086.75 456
11087.74 480
11088.73 453
11089.73 441
11090.72 470
11091.72 437
11092.71 425
11093.70 439
11094.70 401
11095.69 424
11096.69 455
11097.68 406
11098.68 446
11099.67 460
11100.67 469
11101.66 439
11102.65 462
11103.65 454
11104.64 444
11105.64 461
11106.63 446
11107.63 447
11108.62 392
11109.62 397
11110.61 418
11111.61 399
11112.60 428
11113.60 438
11114.59 464
11115.59 473
11116.58 421
11117.58 423
11118.57 400
11119.57 384
11120.57 444
11121.56 468
11122.56 418
11123.55 463
11124.55 440
11125.54 419
11126.54 444
11127.54 448
11128.53 491
11129.53 405
11130.52 440
11131.52 430
11132.51 489
11133.51 447
11134.51 465
11135.50 439
11136.50 460
11137.50 452
11138.49 428
11139.49 447
11140.48 457
11141.48 458
11142.48 463
11143.47 470
11144.47 457
11145.47 465
11146.46 463
11147.46 447
11148.46 456
11149.45 419
11150.45 397
11151.45 465
11152.44 414
11153.44 419
11154.44 381
11155.43 393
11156.43 401
11157.43 424
11158.43 470
11159.42 393
11160.42 420
11161.42 402
11162.41 389
11163.41 397
11164.41 423
11165.41 418
11166.40 431
11167.40 423
11168.40 441
11169.40 439
11170.39 392
11171.39 432
11172.39 421
11173.39 397
11174.39 418
11175.38 457
11176.38 425
11177.38 411
11178.38 373
11179.38 395
11180.37 401
11181.37 435
11182.37 421
11183.37 412
11184.37 398
11185.37 409
11186.36 394
11187.36 403
11188.36 397
11189.36 401
11190.36 439
11191.36 424
11192.35 418
11193.35 376
11194.35 431
11195.35 456
11196.35 437
11197.35 392
11198.35 427
11199.35 403
11200.35 396
11201.34 416
11202.34 415
11203.34 421
11204.34 402
11205.34 414
11206.34 375
11207.34 389
11208.34 418
11209.34 409
11210.34 395
11211.34 413
11212.34 414
11213.34 414
11214.34 400
11215.34 400
11216.34 414
11217.34 406
11218.34 394
11219.34 405
11220.34 399
11221.34 424
11222.34 431
11223.34 402
11224.34 419
11225.34 394
11226.34 417
11227.34 378
11228.34 438
11229.34 401
11230.34 406
11231.34 400
11232.34 381
11233.34 405
11234.34 397
11235.34 421
11236.34 410
11237.34 425
11238.34 443
11239.34 415
11240.34 406
11241.34 417
11242.34 392
11243.35 412
11244.35 389
11245.35 365
11246.35 364
11247.35 404
11248.35 424
11249.35 430
11250.35 410
11251.35 438
11252.36 389
11253.36 353
11254.36 392
11255.36 402
11256.36 438
11257.36 429
11258.37 386
11259.37 376
11260.37 403
11261.37 373
11262.37 379
11263.37 401
11264.38 366
11265.38 378
11266.38 425
11267.38 390
11268.38 365
11269.39 409
11270.39 426
11271.39 410
11272.39 373
11273.39 423
11274.40 427
11275.40 443
11276.40 365
11277.40 409
11278.41 408
11279.41 446
11280.41 432
11281.41 413
11282.42 408
11283.42 396
11284.42 414
11285.43 421
11286.43 493
11287.43 423
11288.43 439
11289.44 394
11290.44 393
11291.44 427
11292.45 423
11293.45 410
11294.45 449
11295.46 430
11296.46 438
11297.46 468
11298.47 462
11299.47 436
11300.47 409
11301.48 451
11302.48 451
11303.48 457
11304.49 398
11305.49 372
11306.49 420
11307.50 448
11308.50 439
11309.51 430
11310.51 423
11311.51 454
11312.52 468
11313.52 432
11314.53 481
11315.53 471
11316.53 473
11317.54 456
11318.54 452
11319.55 445
11320.55 426
11321.56 411
11322.56 397
11323.57 405
11324.57 416
11325.57 434
11326.58 426
11327.58 415
11328.59 395
11329.59 392
11330.60 392
11331.60 438
11332.61 434
11333.61 444
11334.62 466
11335.62 453
11336.63 433
11337.63 462
11338.64 482
11339.64 488
11340.65 490
11341.65 465
11342.66 482
11343.66 464
11344.67 409
11345.68 490
11346.68 501
11347.69 430
11348.69 416
11349.70 434
11350.70 437
11351.71 398
11352.72 423
11353.72 403
11354.73 427
11355.73 419
11356.74 423
11357.75 393
11358.75 412
11359.76 420
11360.76 391
11361.77 381
11362.78 410
11363.78 402
11364.79 388
11365.80 362
11366.80 394
11367.81 391
11368.81 406
11369.82 404
11370.83 442
11371.83 402
11372.84 416
11373.85 429
11374.85 440
11375.86 400
11376.87 396
11377.88 382
11378.88 409
11379.89 370
11380.90 395
11381.90 369
11382.91 381
11383.92 407
11384.92 394
11385.93 388
11386.94 393
11387.95 404
11388.95 421
11389.96 394
11390.97 360
11391.98 386
11392.98 386
11393.99 418
11395.00 374
11396.01 390
11397.02 395
11398.02 381
11399.03 374
11400.04 395
11401.05 395
11402.05 378
11403.06 390
11404.07 367
11405.08 376
11406.09 365
11407.10 353
11408.10 376
11409.11 373
11410.12 384
11411.13 398
11412.14 379
11413.15 366
11414.15 363
11415.16 385
11416.17 382
11417.18 367
11418.19 357
11419.20 386
11420.21 389
11421.22 363
11422.22 378
11423.23 385
11424.24 396
11425.25 360
11426.26 372
11427.27 390
11428.28 379
11429.29 375
11430.30 422
11431.31 364
11432.32 353
11433.32 388
11434.33 359
11435.34 348
11436.35 374
11437.36 371
11438.37 361
11439.38 390
11440.39 429
11441.40 378
11442.41 366
11443.42 405
11444.43 401
11445.44 377
11446.45 347
11447.46 392
11448.47 357
11449.48 389
11450.49 371
11451.50 402
11452.51 376
11453.52 398
11454.53 392
11455.54 407
11456.55 374
11457.56 354
11458.57 396
11459.58 389
11460.59 363
11461.61 380
11462.62 377
11463.63 368
11464.64 393
11465.65 360
11466.66 387
11467.67 394
11468.68 401
11469.69 383
11470.70 420
11471.71 400
11472.73 351
11473.74 406
11474.75 419
11475.76 376
11476.77 342
11477.78 361
11478.79 368
11479.80 384
11480.82 355
11481.83 391
11482.84 361
11483.85 408
11484.86 405
11485.87 431
11486.89 389
11487.90 405
11488.91 391
11489.92 369
11490.93 391
11491.95 380
11492.96 397
11493.97 366
11494.98 391
11495.99 375
11497.01 390
11498.02 400
11499.03 388
11500.04 357
11501.05 389
11502.07 375
11503.08 396
11504.09 382
11505.10 390
11506.12 391
11507.13 396
11508.14 398
11509.16 379
11510.17 354
11511.18 394
11512.19 373
11513.21 371
11514.22 395
11515.23 368
11516.25 343
11517.26 401
11518.27 394
11519.29 409
11520.30 392
11521.31 375
11522.33 398
11523.34 382
11524.35 396
11525.37 409
11526.38 405
11527.39 400
11528.41 412
11529.42 396
11530.43 378
11531.45 375
11532.46 398
11533.47 432
11534.49 441
11535.50 412
11536.52 445
11537.53 377
11538.54 427
11539.56 416
11540.57 431
11541.59 411
11542.60 458
11543.61 419
11544.63 464
11545.64 391
11546.66 427
11547.67 398
11548.69 416
11549.70 421
11550.72 407
11551.73 389
11552.75 406
11553.76 422
11554.77 431
11555.79 464
11556.80 435
11557.82 485
11558.83 383
11559.85 419
11560.86 463
11561.88 460
11562.89 450
11563.91 456
11564.92 472
11565.94 447
11566.95 460
11567.97 438
11568.99 457
11570.00 481
11571.02 461
11572.03 467
11573.05 444
11574.06 504
11575.08 476
11576.09 465
11577.11 491
11578.13 502
11579.14 536
11580.16 551
11581.17 564
11582.19 574
11583.21 603
11584.22 526
11585.24 578
11586.25 609
11587.27 626
11588.29 630
11589.30 658
11590.32 677
11591.33 686
11592.35 725
11593.37 763
11594.38 824
11595.40 948
11596.42 1037
11597.43 1083
11598.45 1121
11599.47 1131
11600.48 1089
11601.50 1054
11602.52 1033
11603.53 928
11604.55 838
11605.57 782
11606.59 708
11607.60 675
11608.62 577
11609.64 581
11610.65 539
11611.67 500
11612.69 466
11613.71 471
11614.72 530
11615.74 522
11616.76 503
11617.78 525
11618.79 473
11619.81 468
11620.83 556
11621.85 479
11622.86 462
11623.88 481
11624.90 503
11625.92 485
11626.94 482
11627.95 473
11628.97 505
11629.99 464
11631.01 474
11632.03 528
11633.04 515
11634.06 479
11635.08 490
11636.10 560
11637.12 491
11638.14 505
11639.15 500
11640.17 504
11641.19 474
11642.21 460
11643.23 474
11644.25 486
11645.27 458
11646.28 448
11647.30 414
11648.32 420
11649.34 448
11650.36 408
11651.38 428
11652.40 404
11653.42 442
11654.44 446
11655.45 462
11656.47 437
11657.49 421
11658.51 427
11659.53 437
11660.55 432
11661.57 414
11662.59 421
11663.61 453
11664.63 461
11665.65 421
11666.67 460
11667.69 448
11668.71 487
11669.73 431
11670.75 500
11671.77 493
11672.79 473
11673.81 465
11674.83 489
11675.85 429
11676.87 446
11677.89 471
11678.91 484
11679.93 445
11680.95 470
11681.97 491
11682.99 453
11684.01 462
11685.03 442
11686.05 450
11687.07 473
11688.09 465
11689.11 415
11690.13 452
11691.15 401
11692.17 407
11693.20 492
11694.22 463
11695.24 446
11696.26 403
11697.28 418
11698.30 379
11699.32 363
11700.34 375
11701.36 424
11702.38 426
11703.41 380
11704.43 421
11705.45 417
11706.47 384
11707.49 383
11708.51 384
11709.53 420
11710.56 403
11711.58 402
11712.60 434
11713.62 395
11714.64 376
11715.66 375
11716.69 425
11717.71 411
11718.73 430
11719.75 407
11720.77 383
11721.80 392
11722.82 382
11723.84 400
11724.86 354
11725.88 399
11726.91 402
11727.93 426
11728.95 397
11729.97 377
11731.00 356
11732.02 383
11733.04 378
11734.06 414
11735.09 400
11736.11 349
11737.13 364
11738.16 406
11739.18 401
11740.20 397
11741.22 354
11742.25 410
11743.27 427
11744.29 404
11745.32 392
11746.34 409
11747.36 394
11748.39 368
11749.41 393
11750.43 392
11751.46 369
11752.48 378
11753.50 408
11754.53 406
11755.55 418
11756.57 403
11757.60 400
11758.62 417
11759.64 362
11760.67 391
11761.69 351
11762.72 359
11763.74 394
11764.76 366
11765.79 343
11766.81 363
11767.84 390
11768.86 354
11769.88 377
11770.91 409
11771.93 370
11772.96 351
11773.98 361
11775.01 353
11776.03 355
11777.05 402
11778.08 394
11779.10 361
11780.13 348
11781.15 359
11782.18 395
11783.20 382
11784.23 335
11785.25 376
11786.28 375
11787.30 383
11788.33 386
11789.35 363
11790.38 358
11791.40 359
11792.43 378
11793.45 357
11794.48 347
11795.50 418
11796.53 393
11797.55 362
11798.58 379
11799.60 354
11800.63 356
11801.65 392
11802.68 371
11803.71 387
11804.73 420
11805.76 372
11806.78 375
11807.81 383
11808.84 366
11809.86 376
11810.89 356
11811.91 380
11812.94 343
11813.97 356
11814.99 398
11816.02 398
11817.04 380
11818.07 376
11819.10 395
11820.12 347
11821.15 328
11822.18 344
11823.20 345
11824.23 413
11825.25 357
11826.28 347
11827.31 386
11828.33 408
11829.36 385
11830.39 365
11831.42 363
11832.44 370
11833.47 382
11834.50 357
11835.52 398
11836.55 352
11837.58 375
11838.60 408
11839.63 406
11840.66 336
11841.69 333
11842.71 376
11843.74 395
11844.77 355
11845.80 339
11846.82 368
11847.85 367
11848.88 388
11849.91 367
11850.93 359
11851.96 378
11852.99 359
11854.02 393
11855.05 374
11856.07 357
11857.10 399
11858.13 362
11859.16 362
11860.19 351
11861.21 372
11862.24 402
11863.27 391
11864.30 367
11865.33 346
11866.35 357
11867.38 362
11868.41 354
11869.44 338
11870.47 363
11871.50 369
11872.53 369
11873.55 380
11874.58 352
11875.61 339
11876.64 349
11877.67 407
11878.70 352
11879.73 348
11880.76 385
11881.79 364
11882.81 360
11883.84 371
11884.87 383
11885.90 354
11886.93 363
11887.96 344
11888.99 357
11890.02 412
11891.05 384
11892.08 391
11893.11 405
11894.14 408
11895.17 396
11896.20 398
11897.23 441
11898.26 432
11899.29 420
11900.32 398
11901.35 412
11902.38 437
11903.41 383
11904.44 433
11905.47 405
11906.50 403
11907.53 402
11908.56 383
11909.59 364
11910.62 392
11911.65 382
11912.68 410
11913.71 383
11914.74 393
11915.77 435
11916.80 426
11917.83 384
11918.86 406
11919.89 397
11920.92 405
11921.95 412
11922.98 416
11924.01 446
11925.05 433
11926.08 421
11927.11 435
11928.14 476
11929.17 461
11930.20 461
11931.23 472
11932.26 507
11933.29 490
11934.33 424
11935.36 432
11936.39 457
11937.42 429
11938.45 406
11939.48 411
11940.51 376
11941.55 385
11942.58 387
11943.61 383
11944.64 377
11945.67 390
11946.70 394
11947.74 395
11948.77 389
11949.80 366
11950.83 382
11951.86 392
11952.90 376
11953.93 382
11954.96 363
11955.99 385
11957.03 362
11958.06 370
11959.09 422
11960.12 395
11961.16 384
11962.19 365
11963.22 374
11964.25 400
11965.29 402
11966.32 403
11967.35 390
11968.38 380
11969.42 415
11970.45 336
11971.48 354
11972.52 348
11973.55 365
11974.58 346
11975.61 379
11976.65 383
11977.68 353
11978.71 391
11979.75 424
11980.78 362
11981.81 350
11982.85 375
11983.88 401
11984.91 369
11985.95 360
11986.98 357
11988.02 379
11989.05 392
11990.08 348
11991.12 356
11992.15 379
11993.18 383
11994.22 372
11995.25 380
11996.29 394
11997.32 369
11998.35 357
11999.39 327
12000.42 366
12001.46 402
12002.49 407
12003.53 376
12004.56 360
12005.59 357
12006.63 387
12007.66 404
12008.70 410
12009.73 396
12010.77 392
12011.80 410
12012.84 425
12013.87 403
12014.91 405
12015.94 439
12016.98 418
12018.01 434
12019.05 409
12020.08 367
12021.12 386
12022.15 420
12023.19 361
12024.22 340
12025.26 376
12026.29 390
12027.33 394
12028.36 338
12029.40 364
12030.43 409
12031.47 427
12032.50 378
12033.54 394
12034.58 348
12035.61 344
12036.65 338
12037.68 352
12038.72 371
12039.75 340
12040.79 366
12041.83 350
12042.86 350
12043.90 389
12044.93 377
12045.97 359
12047.01 357
12048.04 362
12049.08 374
12050.12 384
12051.15 356
12052.19 384
12053.22 393
12054.26 384
12055.30 387
12056.33 355
12057.37 384
12058.41 356
12059.44 369
12060.48 393
12061.52 375
12062.55 420
12063.59 380
12064.63 393
12065.67 371
12066.70 378
12067.74 420
12068.78 402
12069.81 378
12070.85 415
12071.89 396
12072.93 373
12073.96 392
12075.00 393
12076.04 378
12077.08 377
12078.11 405
12079.15 377
12080.19 371
12081.23 368
12082.26 368
12083.30 367
12084.34 368
12085.38 351
12086.41 383
12087.45 388
12088.49 375
12089.53 356
12090.57 355
12091.60 358
12092.64 357
12093.68 369
12094.72 382
12095.76 413
12096.80 395
12097.83 395
12098.87 399
12099.91 389
12100.95 408
12101.99 399
12103.03 429
12104.07 436
12105.10 397
12106.14 403
12107.18 411
12108.22 328
12109.26 365
12110.30 387
12111.34 367
12112.38 339
12113.42 345
12114.45 333
12115.49 371
12116.53 327
12117.57 351
12118.61 358
12119.65 355
12120.69 331
12121.73 338
12122.77 333
12123.81 295
12124.85 338
12125.89 337
12126.93 334
12127.97 337
12129.01 373
12130.05 370
12131.09 335
12132.13 341
12133.17 345
12134.21 334
12135.25 351
12136.29 334
12137.33 328
12138.37 359
12139.41 316
12140.45 345
12141.49 345
12142.53 351
12143.57 325
12144.61 355
12145.65 383
12146.69 313
12147.73 352
12148.77 324
12149.81 331
12150.85 324
12151.89 382
12152.93 369
12153.97 344
12155.01 310
12156.05 340
12157.10 328
12158.14 338
12159.18 321
12160.22 363
12161.26 324
12162.30 344
12163.34 331
12164.38 316
12165.42 310
12166.47 341
12167.51 380
12168.55 342
12169.59 347
12170.63 313
12171.67 366
12172.71 338
12173.76 347
12174.80 328
12175.84 332
12176.88 326
12177.92 327
12178.96 317
12180.01 358
12181.05 328
12182.09 357
12183.13 337
12184.17 336
12185.22 325
12186.26 346
12187.30 339
12188.34 330
12189.39 334
12190.43 344
12191.47 343
12192.51 354
12193.56 323
12194.60 329
12195.64 361
12196.68 302
12197.73 337
12198.77 342
12199.81 356
12200.85 332
12201.90 356
12202.94 333
12203.98 347
12205.03 356
12206.07 326
12207.11 375
12208.16 335
12209.20 343
12210.24 328
12211.28 329
12212.33 332
12213.37 314
12214.41 390
12215.46 383
12216.50 385
12217.55 368
12218.59 361
12219.63 373
12220.68 392
12221.72 351
12222.76 371
12223.81 389
12224.85 367
12225.89 375
12226.94 387
12227.98 394
12229.03 384
12230.07 366
12231.11 367
12232.16 363
12233.20 411
12234.25 362
12235.29 376
12236.34 349
12237.38 331
12238.42 347
12239.47 330
12240.51 378
12241.56 346
12242.60 373
12243.65 354
12244.69 362
12245.74 344
12246.78 360
12247.83 382
12248.87 294
12249.92 305
12250.96 322
12252.01 316
12253.05 305
12254.10 321
12255.14 312
12256.19 317
12257.23 313
12258.28 307
12259.32 331
12260.37 326
12261.41 298
12262.46 337
12263.50 319
12264.55 328
12265.59 297
12266.64 311
12267.69 295
12268.73 309
12269.78 298
12270.82 268
12271.87 315
12272.92 283
12273.96 338
12275.01 283
12276.05 299
12277.10 289
12278.15 303
12279.19 351
12280.24 327
12281.28 307
12282.33 345
12283.38 328
12284.42 344
12285.47 326
12286.52 299
12287.56 331
12288.61 367
12289.66 362
12290.70 314
12291.75 332
12292.80 300
12293.84 311
12294.89 315
12295.94 327
12296.98 296
12298.03 294
12299.08 307
12300.12 304
12301.17 347
12302.22 336
12303.27 305
12304.31 307
12305.36 332
12306.41 292
12307.45 315
12308.50 349
12309.55 355
12310.60 320
12311.64 332
12312.69 296
12313.74 287
12314.79 288
12315.83 315
12316.88 307
12317.93 297
12318.98 304
12320.03 297
12321.07 300
12322.12 294
12323.17 267
12324.22 295
12325.27 303
12326.31 320
12327.36 311
12328.41 303
12329.46 309
12330.51 285
12331.56 311
12332.60 298
12333.65 303
12334.70 307
12335.75 284
12336.80 292
12337.85 295
12338.90 284
12339.94 261
12340.99 325
12342.04 330
12343.09 285
12344.14 277
12345.19 331
12346.24 302
12347.29 292
12348.34 324
12349.38 317
12350.43 305
12351.48 327
12352.53 316
12353.58 281
12354.63 288
12355.68 269
12356.73 297
12357.78 301
12358.83 313
12359.88 295
12360.93 286
12361.98 268
12363.03 274
12364.08 303
12365.13 300
12366.18 299
12367.23 297
12368.28 295
12369.33 254
12370.38 312
12371.43 309
12372.48 327
12373.53 283
12374.58 321
12375.63 318
12376.68 318
12377.73 304
12378.78 301
12379.83 313
12380.88 310
12381.93 306
12382.98 316
12384.03 313
12385.08 295
12386.13 339
12387.18 321
12388.23 310
12389.29 323
12390.34 308
12391.39 297
12392.44 306
12393.49 294
12394.54 290
12395.59 303
12396.64 337
12397.69 337
12398.74 316
12399.80 283
12400.85 295
12401.90 256
12402.95 291
12404.00 290
12405.05 279
12406.10 311
12407.16 306
12408.21 301
12409.26 292
12410.31 300
12411.36 310
12412.42 300
12413.47 305
12414.52 344
12415.57 348
12416.62 319
12417.67 317
12418.73 306
12419.78 321
12420.83 303
12421.88 296
12422.94 333
12423.99 328
12425.04 301
12426.09 312
12427.15 322
12428.20 335
12429.25 299
12430.30 310
12431.36 302
12432.41 311
12433.46 304
12434.51 299
12435.57 277
12436.62 275
12437.67 329
12438.73 306
12439.78 338
12440.83 309
12441.88 301
12442.94 333
12443.99 328
12445.04 307
12446.10 344
12447.15 301
12448.20 344
12449.26 317
12450.31 292
12451.36 331
12452.42 309
12453.47 332
12454.52 322
12455.58 370
12456.63 320
12457.69 310
12458.74 343
12459.79 327
12460.85 317
12461.90 317
12462.96 331
12464.01 351
12465.06 334
12466.12 314
12467.17 301
12468.23 319
12469.28 327
12470.33 353
12471.39 354
12472.44 344
12473.50 393
12474.55 362
12475.61 362
12476.66 377
12477.72 393
12478.77 396
12479.82 377
12480.88 375
12481.93 435
12482.99 413
12484.04 429
12485.10 421
12486.15 431
12487.21 451
12488.26 496
12489.32 523
12490.37 555
12491.43 596
12492.48 655
12493.54 660
12494.59 705
12495.65 673
12496.71 683
12497.76 728
12498.82 610
12499.87 544
12500.93 499
12501.98 457
12503.04 404
12504.09 412
12505.15 381
12506.21 351
12507.26 371
12508.32 348
12509.37 339
12510.43 366
12511.49 352
12512.54 365
12513.60 372
12514.65 299
12515.71 335
12516.77 363
12517.82 384
12518.88 347
12519.94 359
12520.99 335
12522.05 352
12523.11 348
12524.16 347
12525.22 387
12526.27 391
12527.33 401
12528.39 351
12529.45 316
12530.50 352
12531.56 389
12532.62 361
12533.67 380
12534.73 354
12535.79 357
12536.84 335
12537.90 364
12538.96 352
12540.02 326
12541.07 342
12542.13 333
12543.19 342
12544.24 345
12545.30 371
12546.36 376
12547.42 358
12548.47 335
12549.53 356
12550.59 365
12551.65 381
12552.71 321
12553.76 380
12554.82 376
12555.88 367
12556.94 390
12558.00 382
12559.05 373
12560.11 401
12561.17 378
12562.23 370
12563.29 394
12564.34 392
12565.40 422
12566.46 409
12567.52 399
12568.58 427
12569.64 485
12570.69 472
12571.75 505
12572.81 491
12573.87 485
12574.93 533
12575.99 460
12577.05 471
12578.11 461
12579.16 484
12580.22 473
12581.28 433
12582.34 386
12583.40 416
12584.46 385
12585.52 375
12586.58 365
12587.64 362
12588.70 358
12589.76 365
12590.81 388
12591.87 345
12592.93 362
12593.99 357
12595.05 394
12596.11 379
12597.17 381
12598.23 387
12599.29 348
12600.35 345
12601.41 355
12602.47 321
12603.53 317
12604.59 406
12605.65 394
12606.71 371
12607.77 329
12608.83 349
12609.89 341
12610.95 344
12612.01 353
12613.07 340
12614.13 319
12615.19 370
12616.25 355
12617.31 332
12618.37 338
12619.43 363
12620.50 360
12621.56 328
12622.62 325
12623.68 305
12624.74 324
12625.80 323
12626.86 305
12627.92 310
12628.98 344
12630.04 312
12631.10 302
12632.17 316
12633.23 346
12634.29 325
12635.35 309
12636.41 323
12637.47 296
12638.53 305
12639.59 323
12640.66 348
12641.72 294
12642.78 309
12643.84 333
12644.90 344
12645.96 342
12647.03 323
12648.09 363
12649.15 379
12650.21 345
12651.27 347
12652.34 330
12653.40 389
12654.46 393
12655.52 382
12656.58 369
12657.65 328
12658.71 342
12659.77 370
12660.83 345
12661.89 346
12662.96 361
12664.02 309
12665.08 354
12666.14 326
12667.21 290
12668.27 326
12669.33 353
12670.40 331
12671.46 333
12672.52 318
12673.58 304
12674.65 313
12675.71 311
12676.77 339
12677.84 290
12678.90 306
12679.96 311
12681.02 347
12682.09 307
12683.15 272
12684.21 283
12685.28 310
12686.34 324
12687.40 331
12688.47 359
12689.53 335
12690.60 319
12691.66 328
12692.72 350
12693.79 347
12694.85 311
12695.91 303
12696.98 309
12698.04 300
12699.11 306
12700.17 303
12701.23 332
12702.30 332
12703.36 329
12704.43 306
12705.49 302
12706.55 352
12707.62 320
12708.68 314
12709.75 302
12710.81 342
12711.88 302
12712.94 279
12714.01 260
12715.07 323
12716.13 302
12717.20 309
12718.26 276
12719.33 296
12720.39 294
12721.46 302
12722.52 327
12723.59 289
12724.65 287
12725.72 306
12726.78 281
12727.85 294
12728.91 299
12729.98 277
12731.04 251
12732.11 286
12733.18 306
12734.24 276
12735.31 290
12736.37 281
12737.44 283
12738.50 284
12739.57 306
12740.63 266
12741.70 244
12742.77 285
12743.83 263
12744.90 263
12745.96 240
12747.03 263
12748.09 270
12749.16 303
12750.23 262
12751.29 287
12752.36 286
12753.43 291
12754.49 239
12755.56 270
12756.62 255
12757.69 270
12758.76 287
12759.82 275
12760.89 262
12761.96 280
12763.02 284
12764.09 244
12765.16 266
12766.22 232
12767.29 253
12768.36 240
12769.42 253
12770.49 279
12771.56 277
12772.62 277
12773.69 271
12774.76 246
12775.83 270
12776.89 252
12777.96 237
12779.03 264
12780.10 279
12781.16 307
12782.23 289
12783.30 250
12784.37 246
12785.43 251
12786.50 245
12787.57 257
12788.64 259
12789.70 226
12790.77 265
12791.84 271
12792.91 242
12793.97 224
12795.04 248
12796.11 237
12797.18 261
12798.25 242
12799.31 229
12800.38 253
12801.45 255
12802.52 245
12803.59 256
12804.66 252
12805.72 285
12806.79 228
12807.86 259
12808.93 264
12810.00 249
12811.07 288
12812.14 259
12813.20 259
12814.27 282
12815.34 281
12816.41 271
12817.48 242
12818.55 279
12819.62 256
12820.69 260
12821.76 270
12822.83 244
12823.89 258
12824.96 271
12826.03 239
12827.10 261
12828.17 252
12829.24 249
12830.31 263
12831.38 276
12832.45 245
12833.52 229
12834.59 230
12835.66 289
12836.73 252
12837.80 236
12838.87 269
12839.94 251
12841.01 232
12842.08 229
12843.15 223
12844.22 254
12845.29 262
12846.36 270
12847.43 270
12848.50 240
12849.57 254
12850.64 262
12851.71 275
12852.78 217
12853.85 232
12854.92 244
12855.99 237
12857.06 237
12858.13 233
12859.20 224
12860.27 260
12861.34 276
12862.41 264
12863.48 237
12864.56 227
12865.63 237
12866.70 286
12867.77 255
12868.84 246
12869.91 214
12870.98 265
12872.05 257
12873.12 232
12874.20 253
12875.27 260
12876.34 247
12877.41 229
12878.48 231
12879.55 253
12880.62 263
12881.70 264
12882.77 204
12883.84 232
12884.91 221
12885.98 239
12887.05 245
12888.13 230
12889.20 218
12890.27 249
12891.34 231
12892.41 231
12893.49 252
12894.56 251
12895.63 257
12896.70 239
12897.77 226
12898.85 256
12899.92 237
12900.99 238
12902.06 209
12903.14 249
12904.21 230
12905.28 247
12906.35 242
12907.43 254
12908.50 253
12909.57 210
12910.64 229
12911.72 251
12912.79 251
12913.86 230
12914.94 252
12916.01 247
12917.08 219
12918.16 208
12919.23 223
12920.30 254
12921.37 241
12922.45 250
12923.52 258
12924.59 263
12925.67 274
12926.74 216
12927.82 247
12928.89 252
12929.96 234
12931.04 252
12932.11 224
12933.18 239
12934.26 247
12935.33 246
12936.40 245
12937.48 253
12938.55 230
12939.63 236
12940.70 244
12941.77 251
12942.85 255
12943.92 226
12945.00 221
12946.07 229
12947.15 220
12948.22 229
12949.29 246
12950.37 236
12951.44 248
12952.52 201
12953.59 214
12954.67 232
12955.74 243
12956.82 288
12957.89 229
12958.97 233
12960.04 218
12961.12 219
12962.19 234
12963.27 228
12964.34 252
12965.42 261
12966.49 237
12967.57 224
12968.64 210
12969.72 236
12970.79 252
12971.87 238
12972.94 245
12974.02 250
12975.09 270
12976.17 249
12977.24 247
12978.32 220
12979.40 243
12980.47 266
12981.55 240
12982.62 241
12983.70 252
12984.77 275
12985.85 234
12986.93 270
12988.00 255
12989.08 268
12990.15 241
12991.23 296
12992.31 248
12993.38 229
12994.46 231
12995.54 289
12996.61 286
12997.69 246
12998.76 255
12999.84 243
13000.92 268
13001.99 263
13003.07 243
13004.15 301
13005.22 262
13006.30 306
13007.38 265
13008.45 255
13009.53 277
13010.61 305
13011.69 275
13012.76 268
13013.84 252
13014.92 254
13015.99 237
13017.07 270
13018.15 278
13019.23 259
13020.30 264
13021.38 293
13022.46 266
13023.54 253
13024.61 273
13025.69 273
13026.77 260
13027.85 295
13028.92 303
13030.00 296
13031.08 294
13032.16 288
13033.23 270
13034.31 249
13035.39 251
13036.47 275
13037.55 274
13038.62 276
13039.70 281
13040.78 288
13041.86 295
13042.94 243
13044.02 269
13045.09 264
13046.17 270
13047.25 305
13048.33 269
13049.41 274
13050.49 269
13051.57 248
13052.64 260
13053.72 295
13054.80 284
13055.88 269
13056.96 268
13058.04 262
13059.12 260
13060.20 252
13061.27 262
13062.35 254
13063.43 263
13064.51 275
13065.59 259
13066.67 260
13067.75 243
13068.83 248
13069.91 263
13070.99 272
13072.07 256
13073.15 251
13074.23 258
13075.31 257
13076.39 218
13077.47 244
13078.55 252
13079.63 242
13080.71 222
13081.79 217
13082.86 248
13083.94 246
13085.02 269
13086.11 262
13087.19 240
13088.27 240
13089.35 219
13090.43 243
13091.51 228
13092.59 238
13093.67 228
13094.75 249
13095.83 232
13096.91 271
13097.99 252
13099.07 258
13100.15 241
13101.23 276
13102.31 237
13103.39 227
13104.47 231
13105.55 256
13106.63 240
13107.72 236
13108.80 224
13109.88 264
13110.96 228
13112.04 248
13113.12 246
13114.20 233
13115.28 236
13116.37 229
13117.45 229
13118.53 220
13119.61 244
13120.69 255
13121.77 266
13122.85 232
13123.94 211
13125.02 208
13126.10 223
13127.18 232
13128.26 241
13129.34 244
13130.43 248
13131.51 252
13132.59 274
13133.67 261
13134.75 236
13135.84 242
13136.92 241
13138.00 224
13139.08 253
13140.17 236
13141.25 217
13142.33 229
13143.41 234
13144.49 235
13145.58 244
13146.66 247
13147.74 261
13148.83 237
13149.91 222
13150.99 233
13152.07 234
13153.16 227
13154.24 264
13155.32 233
13156.41 223
13157.49 224
13158.57 220
13159.65 199
13160.74 227
13161.82 213
13162.90 226
13163.99 262
13165.07 206
13166.15 237
13167.24 226
13168.32 256
13169.40 232
13170.49 239
13171.57 264
13172.66 227
13173.74 237
13174.82 230
13175.91 228
13176.99 218
13178.07 198
13179.16 224
13180.24 234
13181.33 243
13182.41 244
13183.49 240
13184.58 243
13185.66 225
13186.75 252
13187.83 251
13188.91 293
13190.00 233
13191.08 243
13192.17 223
13193.25 230
13194.34 246
13195.42 250
13196.51 244
13197.59 253
13198.68 226
13199.76 216
13200.85 220
13201.93 208
13203.02 269
13204.10 259
13205.19 273
13206.27 240
13207.36 234
13208.44 230
13209.53 255
13210.61 219
13211.70 206
13212.78 223
13213.87 260
13214.95 235
13216.04 229
13217.12 215
13218.21 240
13219.29 252
13220.38 239
13221.47 230
13222.55 232
13223.64 265
13224.72 257
13225.81 223
13226.89 192
13227.98 219
13229.07 254
13230.15 251
13231.24 233
13232.32 204
13233.41 237
13234.50 271
13235.58 222
13236.67 230
13237.76 217
13238.84 213
13239.93 229
13241.01 217
13242.10 230
13243.19 218
13244.27 266
13245.36 234
13246.45 207
13247.53 219
13248.62 226
13249.71 245
13250.79 223
13251.88 212
13252.97 216
13254.06 228
13255.14 235
13256.23 243
13257.32 254
13258.40 251
13259.49 235
13260.58 231
13261.67 246
13262.75 245
13263.84 241
13264.93 235
13266.02 243
13267.10 215
13268.19 214
13269.28 216
13270.37 223
13271.45 244
13272.54 240
13273.63 260
13274.72 243
13275.80 238
13276.89 255
13277.98 274
13279.07 243
13280.16 233
13281.24 273
13282.33 257
13283.42 249
13284.51 291
13285.60 259
13286.69 248
13287.77 250
13288.86 229
13289.95 237
13291.04 239
13292.13 236
13293.22 260
13294.31 245
13295.39 247
13296.48 262
13297.57 260
13298.66 277
13299.75 264
13300.84 286
13301.93 243
13303.02 241
13304.11 266
13305.19 280
13306.28 272
13307.37 275
13308.46 274
13309.55 286
13310.64 275
13311.73 261
13312.82 270
13313.91 279
13315.00 276
13316.09 269
13317.18 262
13318.27 244
13319.36 260
13320.45 261
13321.54 259
13322.63 228
13323.72 264
13324.81 274
13325.90 247
13326.99 239
13328.08 296
13329.17 287
13330.26 280
13331.35 266
13332.44 276
13333.53 278
13334.62 296
13335.71 277
13336.80 266
13337.89 256
13338.98 280
13340.07 278
13341.16 265
13342.25 272
13343.34 244
13344.43 265
13345.52 307
13346.61 271
13347.70 292
13348.79 284
13349.89 253
13350.98 272
13352.07 225
13353.16 294
13354.25 284
13355.34 248
13356.43 285
13357.52 298
13358.61 290
13359.71 285
13360.80 286
13361.89 307
13362.98 285
13364.07 296
13365.16 297
13366.26 291
13367.35 283
13368.44 330
13369.53 301
13370.62 300
13371.71 278
13372.81 277
13373.90 265
13374.99 292
13376.08 281
13377.17 270
13378.27 279
13379.36 234
13380.45 265
13381.54 270
13382.63 287
13383.73 263
13384.82 268
13385.91 265
13387.00 249
13388.10 235
13389.19 263
13390.28 295
13391.37 257
13392.47 271
13393.56 264
13394.65 264
13395.75 251
13396.84 250
13397.93 255
13399.02 266
13400.12 286
13401.21 269
13402.30 258
13403.40 243
13404.49 249
13405.58 258
13406.68 274
13407.77 290
13408.86 262
13409.96 278
13411.05 250
13412.14 232
13413.24 248
13414.33 230
13415.42 250
13416.52 293
13417.61 272
13418.70 235
13419.80 252
13420.89 274
13421.99 271
13423.08 245
13424.17 271
13425.27 250
13426.36 251
13427.46 251
13428.55 253
13429.64 264
13430.74 291
13431.83 273
13432.93 282
13434.02 267
13435.12 289
13436.21 292
13437.30 275
13438.40 252
13439.49 268
13440.59 302
13441.68 293
13442.78 297
13443.87 281
13444.97 260
13446.06 286
13447.16 307
13448.25 304
13449.35 251
13450.44 292
13451.54 293
13452.63 294
13453.73 295
13454.82 286
13455.92 307
13457.01 291
13458.11 291
13459.20 305
13460.30 275
13461.39 270
13462.49 266
13463.59 302
13464.68 304
13465.78 301
13466.87 307
13467.97 299
13469.06 297
13470.16 280
13471.26 288
13472.35 262
13473.45 243
13474.54 228
13475.64 288
13476.74 313
13477.83 278
13478.93 257
13480.03 287
13481.12 289
13482.22 278
13483.31 352
13484.41 319
13485.51 326
13486.60 286
13487.70 299
13488.80 306
13489.89 296
13490.99 343
13492.09 303
13493.18 294
13494.28 338
13495.38 302
13496.47 303
13497.57 319
13498.67 307
13499.77 305
13500.86 329
13501.96 334
13503.06 335
13504.15 331
13505.25 343
13506.35 318
13507.45 318
13508.54 267
13509.64 335
13510.74 330
13511.84 293
13512.93 295
13514.03 303
13515.13 284
13516.23 286
13517.32 298
13518.42 289
13519.52 258
13520.62 263
13521.72 271
13522.81 266
13523.91 289
13525.01 263
13526.11 261
13527.21 258
13528.30 300
13529.40 287
13530.50 255
13531.60 250
13532.70 268
13533.80 266
13534.89 272
13535.99 254
13537.09 251
13538.19 266
13539.29 258
13540.39 282
13541.49 311
13542.58 258
13543.68 238
13544.78 253
13545.88 271
13546.98 250
13548.08 260
13549.18 259
13550.28 253
13551.38 296
13552.48 252
13553.58 287
13554.67 271
13555.77 270
13556.87 271
13557.97 246
13559.07 258
13560.17 293
13561.27 283
13562.37 239
13563.47 258
13564.57 242
13565.67 252
13566.77 256
13567.87 228
13568.97 262
13570.07 261
13571.17 265
13572.27 246
13573.37 271
13574.47 233
13575.57 241
13576.67 270
13577.77 278
13578.87 269
13579.97 286
13581.07 269
13582.17 237
13583.27 271
13584.37 269
13585.47 225
13586.57 259
13587.67 257
13588.77 265
13589.88 263
13590.98 272
13592.08 272
13593.18 241
13594.28 253
13595.38 241
13596.48 226
13597.58 289
13598.68 312
13599.78 293
13600.88 281
13601.99 256
13603.09 246
13604.19 240
13605.29 263
13606.39 296
13607.49 274
13608.59 235
13609.70 243
13610.80 244
13611.90 240
13613.00 261
13614.10 259
13615.20 246
13616.31 251
13617.41 244
13618.51 280
13619.61 266
13620.71 266
13621.82 276
13622.92 257
13624.02 280
13625.12 269
13626.22 265
13627.33 236
13628.43 254
13629.53 292
13630.63 258
13631.74 265
13632.84 255
13633.94 278
13635.04 251
13636.15 245
13637.25 261
13638.35 275
13639.45 277
13640.56 251
13641.66 261
13642.76 252
13643.87 245
13644.97 273
13646.07 268
13647.17 237
13648.28 219
13649.38 256
13650.48 244
13651.59 231
13652.69 238
13653.79 248
13654.90 263
13656.00 241
13657.10 244
13658.21 248
13659.31 256
13660.41 257
13661.52 213
13662.62 254
13663.72 259
13664.83 250
13665.93 262
13667.04 251
13668.14 230
13669.24 233
13670.35 245
13671.45 242
13672.56 248
13673.66 254
13674.76 252
13675.87 262
13676.97 262
13678.08 256
13679.18 230
13680.29 242
13681.39 237
13682.49 231
13683.60 232
13684.70 238
13685.81 216
13686.91 234
13688.02 261
13689.12 259
13690.23 251
13691.33 292
13692.44 299
13693.54 257
13694.65 215
13695.75 242
13696.86 240
13697.96 268
13699.07 242
13700.17 231
13701.28 256
13702.38 231
13703.49 229
13704.59 242
13705.70 238
13706.80 255
13707.91 295
13709.02 259
13710.12 259
13711.23 262
13712.33 262
13713.44 260
13714.54 264
13715.65 250
13716.76 252
13717.86 257
13718.97 262
13720.07 256
13721.18 238
13722.29 279
13723.39 237
13724.50 255
13725.60 255
13726.71 258
13727.82 289
13728.92 310
13730.03 275
13731.14 245
13732.24 263
13733.35 269
13734.46 258
13735.56 251
13736.67 273
13737.78 270
13738.88 285
13739.99 273
13741.10 304
13742.20 288
13743.31 268
13744.42 281
13745.52 304
13746.63 273
13747.74 281
13748.84 250
13749.95 273
13751.06 291
13752.17 266
13753.27 271
13754.38 290
13755.49 337
13756.60 313
13757.70 299
13758.81 335
13759.92 354
13761.03 330
13762.13 312
13763.24 358
13764.35 324
13765.46 383
13766.57 354
13767.67 385
13768.78 359
13769.89 384
13771.00 343
13772.11 393
13773.21 337
13774.32 342
13775.43 332
13776.54 359
13777.65 317
13778.75 331
13779.86 325
13780.97 318
13782.08 318
13783.19 305
13784.30 254
13785.41 232
13786.51 307
13787.62 262
13788.73 268
13789.84 239
13790.95 275
13792.06 268
13793.17 258
13794.28 211
13795.39 247
13796.49 273
13797.60 286
13798.71 298
13799.82 270
13800.93 283
13802.04 257
13803.15 276
13804.26 260
13805.37 288
13806.48 264
13807.59 260
13808.70 285
13809.81 268
13810.92 260
13812.03 275
13813.14 261
13814.25 245
13815.36 252
13816.47 272
13817.58 255
13818.69 275
13819.80 286
13820.91 270
13822.02 241
13823.13 259
13824.24 283
13825.35 255
13826.46 233
13827.57 244
13828.68 272
13829.79 281
13830.90 227
13832.01 234
13833.12 229
13834.23 259
13835.34 228
13836.45 271
13837.56 259
13838.67 296
13839.78 283
13840.89 261
13842.01 243
13843.12 264
13844.23 258
13845.34 282
13846.45 280
13847.56 259
13848.67 273
13849.78 253
13850.89 249
13852.01 239
13853.12 252
13854.23 230
13855.34 276
13856.45 300
13857.56 274
13858.67 252
13859.79 272
13860.90 288
13862.01 273
13863.12 249
13864.23 265
13865.34 280
13866.46 297
13867.57 268
13868.68 237
13869.79 271
13870.90 254
13872.02 302
13873.13 276
13874.24 275
13875.35 264
13876.47 249
13877.58 285
13878.69 240
13879.80 264
13880.92 242
13882.03 264
13883.14 247
13884.25 256
13885.37 271
13886.48 238
13887.59 235
13888.70 235
13889.82 241
13890.93 257
13892.04 225
13893.16 259
13894.27 249
13895.38 256
13896.49 250
13897.61 249
13898.72 274
13899.83 253
13900.95 276
13902.06 253
13903.17 250
13904.29 251
13905.40 266
13906.51 242
13907.63 249
13908.74 239
13909.85 254
13910.97 229
13912.08 241
13913.20 238
13914.31 218
13915.42 251
13916.54 241
13917.65 250
13918.77 232
13919.88 247
13920.99 251
13922.11 268
13923.22 252
13924.34 247
13925.45 246
13926.56 252
13927.68 250
13928.79 258
13929.91 223
13931.02 232
13932.14 250
13933.25 233
13934.37 252
13935.48 256
13936.60 274
13937.71 236
13938.83 237
13939.94 226
13941.05 263
13942.17 224
13943.28 221
13944.40 230
13945.51 238
13946.63 231
13947.75 253
13948.86 239
13949.98 260
13951.09 269
13952.21 245
13953.32 259
13954.44 229
13955.55 228
13956.67 221
13957.78 243
13958.90 247
13960.01 234
13961.13 200
13962.25 258
13963.36 233
13964.48 236
13965.59 241
13966.71 254
13967.83 247
13968.94 216
13970.06 230
13971.17 223
13972.29 233
13973.41 244
13974.52 248
13975.64 213
13976.75 252
13977.87 231
13978.99 247
13980.10 227
13981.22 232
13982.34 251
13983.45 255
13984.57 252
13985.69 247
13986.80 226
13987.92 231
13989.04 271
13990.15 242
13991.27 250
13992.39 220
13993.50 245
13994.62 254
13995.74 246
13996.86 270
13997.97 263
13999.09 249
14000.21 293
14001.33 236
14002.44 238
14003.56 230
14004.68 269
14005.79 279
14006.91 266
14008.03 268
14009.15 268
14010.27 299
14011.38 268
14012.50 260
14013.62 249
14014.74 285
14015.85 296
14016.97 293
14018.09 248
14019.21 269
14020.33 303
14021.44 281
14022.56 269
14023.68 262
14024.80 298
14025.92 283
14027.04 286
14028.15 274
14029.27 272
14030.39 254
14031.51 262
14032.63 272
14033.75 236
14034.86 262
14035.98 264
14037.10 258
14038.22 231
14039.34 233
14040.46 253
14041.58 279
14042.70 258
14043.82 238
14044.93 218
14046.05 270
14047.17 248
14048.29 235
14049.41 220
14050.53 270
14051.65 245
14052.77 293
14053.89 262
14055.01 247
14056.13 273
14057.25 272
14058.37 294
14059.49 269
14060.61 260
14061.73 225
14062.85 297
14063.97 249
14065.09 267
14066.20 260
14067.32 256
14068.44 264
14069.56 279
14070.68 243
14071.81 238
14072.93 251
14074.05 263
14075.17 274
14076.29 257
14077.41 289
14078.53 265
14079.65 286
14080.77 269
14081.89 267
14083.01 256
14084.13 284
14085.25 282
14086.37 265
14087.49 244
14088.61 300
14089.73 314
14090.85 312
14091.97 370
14093.10 308
14094.22 291
14095.34 305
14096.46 348
14097.58 313
14098.70 335
14099.82 334
14100.94 320
14102.07 284
14103.19 292
14104.31 286
14105.43 293
14106.55 277
14107.67 252
14108.79 265
14109.92 266
14111.04 248
14112.16 246
14113.28 263
14114.40 221
14115.52 244
14116.65 277
14117.77 253
14118.89 239
14120.01 239
14121.13 242
14122.26 275
14123.38 244
14124.50 236
14125.62 238
14126.75 232
14127.87 249
14128.99 247
14130.11 254
14131.24 243
14132.36 254
14133.48 272
14134.60 260
14135.73 226
14136.85 248
14137.97 246
14139.09 263
14140.22 235
14141.34 230
14142.46 213
14143.59 242
14144.71 237
14145.83 239
14146.95 235
14148.08 226
14149.20 215
14150.32 219
14151.45 220
14152.57 195
14153.69 242
14154.82 205
14155.94 243
14157.06 232
14158.19 256
14159.31 259
14160.44 231
14161.56 228
14162.68 236
14163.81 262
14164.93 236
14166.05 255
14167.18 238
14168.30 239
14169.43 243
14170.55 260
14171.67 233
14172.80 241
14173.92 206
14175.05 214
14176.17 227
14177.30 208
14178.42 203
14179.54 246
14180.67 242
14181.79 218
14182.92 202
14184.04 197
14185.17 243
14186.29 213
14187.42 219
14188.54 184
14189.67 206
14190.79 204
14191.92 223
14193.04 231
14194.17 245
14195.29 223
14196.42 226
14197.54 231
14198.67 216
14199.79 234
14200.92 210
14202.04 246
14203.17 212
14204.29 210
14205.42 192
14206.54 233
14207.67 228
14208.79 230
14209.92 218
14211.05 222
14212.17 221
14213.30 237
14214.42 238
14215.55 228
14216.67 213
14217.80 215
14218.93 218
14220.05 194
14221.18 230
14222.30 212
14223.43 226
14224.56 211
14225.68 240
14226.81 196
14227.94 217
14229.06 212
14230.19 211
14231.32 228
14232.44 207
14233.57 209
14234.70 201
14235.82 218
14236.95 202
14238.08 214
14239.20 217
14240.33 209
14241.46 199
14242.58 222
14243.71 219
14244.84 231
14245.96 196
14247.09 215
14248.22 234
14249.34 228
14250.47 213
14251.60 214
14252.73 227
14253.85 219
14254.98 204
14256.11 209
14257.24 184
14258.36 229
14259.49 241
14260.62 207
14261.75 222
14262.87 195
14264.00 206
14265.13 190
14266.26 231
14267.39 184
14268.51 212
14269.64 231
14270.77 213
14271.90 208
14273.03 206
14274.15 202
14275.28 182
14276.41 203
14277.54 170
14278.67 197
14279.80 205
14280.92 237
14282.05 203
14283.18 174
14284.31 209
14285.44 198
14286.57 212
14287.70 178
14288.82 202
14289.95 212
14291.08 198
14292.21 184
14293.34 175
14294.47 159
14295.60 200
14296.73 167
14297.86 180
14298.99 155
14300.11 169
14301.24 171
14302.37 186
14303.50 189
14304.63 165
14305.76 208
14306.89 206
14308.02 165
14309.15 181
14310.28 204
14311.41 233
14312.54 203
14313.67 192
14314.80 194
14315.93 215
14317.06 207
14318.19 169
14319.32 178
14320.45 212
14321.58 203
14322.71 228
14323.84 204
14324.97 190
14326.10 190
14327.23 237
14328.36 185
14329.49 195
14330.62 187
14331.75 216
14332.88 201
14334.01 195
14335.14 191
14336.27 197
14337.40 204
14338.53 207
14339.66 201
14340.79 158
14341.93 170
14343.06 212
14344.19 212
14345.32 165
14346.45 192
14347.58 183
14348.71 195
14349.84 182
14350.97 173
14352.11 201
14353.24 211
14354.37 181
14355.50 174
14356.63 191
14357.76 167
14358.89 199
14360.03 201
14361.16 177
14362.29 182
14363.42 187
14364.55 197
14365.68 200
14366.82 202
14367.95 183
14369.08 184
14370.21 188
14371.34 200
14372.48 196
14373.61 192
14374.74 182
14375.87 190
14377.00 194
14378.14 200
14379.27 236
14380.40 207
14381.53 180
14382.67 200
14383.80 167
14384.93 174
14386.06 170
14387.20 195
14388.33 169
14389.46 188
14390.59 201
14391.73 165
14392.86 186
14393.99 168
14395.13 184
14396.26 187
14397.39 190
14398.53 160
14399.66 213
14400.79 199
14401.92 178
14403.06 169
14404.19 170
14405.32 160
14406.46 193
14407.59 203
14408.72 199
14409.86 181
14410.99 183
14412.13 166
14413.26 180
14414.39 183
14415.53 186
14416.66 211
14417.79 202
14418.93 186
14420.06 210
14421.20 189
14422.33 185
14423.46 193
14424.60 207
14425.73 190
14426.87 186
14428.00 182
14429.14 187
14430.27 186
14431.40 216
14432.54 187
14433.67 195
14434.81 226
14435.94 200
14437.08 213
14438.21 185
14439.35 193
14440.48 206
14441.62 222
14442.75 204
14443.88 209
14445.02 213
14446.15 201
14447.29 211
14448.42 200
14449.56 202
14450.70 220
14451.83 217
14452.97 226
14454.10 185
14455.24 208
14456.37 211
14457.51 232
14458.64 219
14459.78 226
14460.91 215
14462.05 227
14463.18 233
14464.32 253
14465.46 208
14466.59 229
14467.73 239
14468.86 250
14470.00 260
14471.14 270
14472.27 199
14473.41 212
14474.54 245
14475.68 244
14476.82 248
14477.95 221
14479.09 233
14480.22 214
14481.36 237
14482.50 219
14483.63 211
14484.77 225
14485.91 215
14487.04 238
14488.18 215
14489.32 215
14490.45 212
14491.59 225
14492.73 190
14493.86 193
14495.00 176
14496.14 188
14497.27 211
14498.41 218
14499.55 185
14500.69 198
14501.82 218
14502.96 184
14504.10 206
14505.23 204
14506.37 197
14507.51 188
14508.65 233
14509.78 184
14510.92 205
14512.06 184
14513.20 227
14514.33 210
14515.47 199
14516.61 210
14517.75 189
14518.89 181
14520.02 193
14521.16 174
14522.30 193
14523.44 180
14524.57 229
14525.71 190
14526.85 162
14527.99 199
14529.13 196
14530.27 185
14531.40 183
14532.54 175
14533.68 173
14534.82 181
14535.96 196
14537.10 187
14538.23 200
14539.37 193
14540.51 193
14541.65 191
14542.79 183
14543.93 172
14545.07 194
14546.21 183
14547.35 187
14548.48 180
14549.62 180
14550.76 186
14551.90 184
14553.04 194
14554.18 173
14555.32 191
14556.46 184
14557.60 187
14558.74 184
14559.88 198
14561.02 173
14562.16 167
14563.30 164
14564.43 202
14565.57 204
14566.71 204
14567.85 209
14568.99 198
14570.13 153
14571.27 176
14572.41 204
14573.55 200
14574.69 181
14575.83 181
14576.97 182
14578.11 197
14579.25 205
14580.39 185
14581.53 192
14582.67 187
14583.81 188
14584.96 217
14586.10 196
14587.24 196
14588.38 183
14589.52 208
14590.66 213
14591.80 185
14592.94 183
14594.08 207
14595.22 217
14596.36 197
14597.50 189
14598.64 197
14599.78 157
14600.93 169
14602.07 203
14603.21 215
14604.35 181
14605.49 185
14606.63 202
14607.77 182
14608.91 161
14610.06 188
14611.20 195
14612.34 194
14613.48 239
14614.62 207
14615.76 184
14616.91 218
14618.05 182
14619.19 192
14620.33 202
14621.47 207
14622.61 211
14623.76 205
14624.90 220
14626.04 190
14627.18 194
14628.32 231
14629.47 247
14630.61 224
14631.75 225
14632.89 248
14634.04 208
14635.18 202
14636.32 200
14637.46 236
14638.61 219
14639.75 200
14640.89 211
14642.03 209
14643.18 214
14644.32 184
14645.46 177
14646.60 180
14647.75 174
14648.89 188
14650.03 191
14651.18 203
14652.32 185
14653.46 189
14654.61 159
14655.75 181
14656.89 200
14658.03 182
14659.18 188
14660.32 197
14661.46 205
14662.61 189
14663.75 185
14664.90 179
14666.04 201
14667.18 174
14668.33 168
14669.47 168
14670.61 182
14671.76 189
14672.90 184
14674.05 187
14675.19 161
14676.33 169
14677.48 190
14678.62 177
14679.77 197
14680.91 181
14682.05 196
14683.20 187
14684.34 162
14685.49 174
14686.63 170
14687.78 194
14688.92 193
14690.06 172
14691.21 147
14692.35 193
14693.50 182
14694.64 177
14695.79 198
14696.93 193
14698.08 184
14699.22 174
14700.37 166
14701.51 187
14702.66 178
14703.80 170
14704.95 175
14706.09 188
14707.24 185
14708.38 168
14709.53 177
14710.67 154
14711.82 176
14712.96 159
14714.11 180
14715.26 200
14716.40 170
14717.55 170
14718.69 191
14719.84 173
14720.98 153
14722.13 206
14723.28 202
14724.42 185
14725.57 165
14726.71 191
14727.86 177
14729.01 194
14730.15 179
14731.30 179
14732.44 214
14733.59 191
14734.74 218
14735.88 170
14737.03 173
14738.18 159
14739.32 183
14740.47 188
14741.61 185
14742.76 165
14743.91 189
14745.05 192
14746.20 158
14747.35 188
14748.49 190
14749.64 191
14750.79 161
14751.94 162
14753.08 178
14754.23 190
14755.38 177
14756.52 181
14757.67 182
14758.82 192
14759.97 188
14761.11 180
14762.26 166
14763.41 175
14764.55 170
14765.70 182
14766.85 186
14768.00 183
14769.15 191
14770.29 191
14771.44 208
14772.59 193
14773.74 192
14774.88 197
14776.03 218
14777.18 164
14778.33 181
14779.48 203
14780.62 233
14781.77 182
14782.92 189
14784.07 193
14785.22 208
14786.36 220
14787.51 182
14788.66 210
14789.81 224
14790.96 193
14792.11 218
14793.26 189
14794.40 177
14795.55 190
14796.70 209
14797.85 212
14799.00 192
14800.15 211
14801.30 207
14802.45 210
14803.59 214
14804.74 178
14805.89 189
14807.04 206
14808.19 224
14809.34 198
14810.49 213
14811.64 197
14812.79 186
14813.94 171
14815.09 189
14816.24 206
14817.39 193
14818.53 217
14819.68 186
14820.83 184
14821.98 209
14823.13 187
14824.28 187
14825.43 174
14826.58 172
14827.73 173
14828.88 188
14830.03 187
14831.18 173
14832.33 186
14833.48 192
14834.63 182
14835.78 152
14836.93 161
14838.08 140
14839.23 164
14840.38 173
14841.53 188
14842.69 189
14843.84 201
14844.99 216
14846.14 187
14847.29 192
14848.44 156
14849.59 163
14850.74 146
14851.89 158
14853.04 192
14854.19 154
14855.34 169
14856.49 185
14857.65 188
14858.80 156
14859.95 147
14861.10 164
14862.25 158
14863.40 201
14864.55 182
14865.70 154
14866.86 169
14868.01 157
14869.16 156
14870.31 166
14871.46 160
14872.61 146
14873.77 165
14874.92 179
14876.07 174
14877.22 156
14878.37 162
14879.52 163
14880.68 148
14881.83 181
14882.98 134
14884.13 178
14885.28 164
14886.44 154
14887.59 174
14888.74 194
14889.89 158
14891.05 172
14892.20 184
14893.35 172
14894.50 164
14895.66 162
14896.81 176
14897.96 152
14899.11 184
14900.27 167
14901.42 149
14902.57 146
14903.72 171
14904.88 172
14906.03 175
14907.18 155
14908.34 183
14909.49 213
14910.64 173
14911.80 171
14912.95 193
14914.10 170
14915.26 168
14916.41 170
14917.56 158
14918.72 165
14919.87 159
14921.02 167
14922.18 184
14923.33 149
14924.48 166
14925.64 188
14926.79 171
14927.94 178
14929.10 165
14930.25 178
14931.41 204
14932.56 175
14933.71 198
14934.87 165
14936.02 162
14937.18 186
14938.33 195
14939.48 187
14940.64 189
14941.79 180
14942.95 159
14944.10 194
14945.26 197
14946.41 181
14947.57 182
14948.72 187
14949.87 185
14951.03 178
14952.18 174
14953.34 168
14954.49 167
14955.65 170
14956.80 168
14957.96 188
14959.11 183
14960.27 184
14961.42 162
14962.58 181
14963.73 164
14964.89 157
14966.04 160
14967.20 156
14968.36 158
14969.51 158
14970.67 183
14971.82 156
14972.98 152
14974.13 174
14975.29 167
14976.44 151
14977.60 164
14978.76 156
14979.91 180
14981.07 158
14982.22 162
14983.38 168
14984.53 178
14985.69 168
14986.85 161
14988.00 158
14989.16 156
14990.32 175
14991.47 161
14992.63 157
14993.78 178
14994.94 174
14996.10 152
14997.25 141
14998.41 162
14999.57 164
15000.72 148
15001.88 139
15003.04 141
15004.19 163
15005.35 178
15006.51 149
15007.66 143
15008.82 164
15009.98 170
15011.13 146
15012.29 150
15013.45 144
15014.61 134
15015.76 147
15016.92 151
15018.08 166
15019.23 155
15020.39 152
15021.55 159
15022.71 148
15023.86 139
15025.02 157
15026.18 163
15027.34 176
15028.49 142
15029.65 149
15030.81 151
15031.97 143
15033.13 163
15034.28 149
15035.44 160
15036.60 153
15037.76 150
15038.92 169
15040.07 148
15041.23 157
15042.39 163
15043.55 160
15044.71 149
15045.87 136
15047.02 134
15048.18 158
15049.34 158
15050.50 151
15051.66 151
15052.82 145
15053.98 148
15055.13 144
15056.29 140
15057.45 165
15058.61 170
15059.77 135
15060.93 143
15062.09 167
15063.25 155
15064.40 163
15065.56 141
15066.72 177
15067.88 156
15069.04 141
15070.20 157
15071.36 160
15072.52 138
15073.68 148
15074.84 175
15076.00 157
15077.16 174
15078.32 191
15079.48 153
15080.64 150
15081.80 147
15082.96 139
15084.12 153
15085.28 131
15086.44 146
15087.60 158
15088.76 156
15089.92 142
15091.08 146
15092.24 144
15093.40 155
15094.56 146
15095.72 151
15096.88 137
15098.04 149
15099.20 166
15100.36 175
15101.52 142
15102.68 143
15103.84 143
15105.00 170
15106.16 169
15107.32 141
15108.48 121
15109.64 142
15110.80 134
15111.96 149
15113.13 148
15114.29 137
15115.45 132
15116.61 148
15117.77 149
15118.93 130
15120.09 122
15121.25 116
15122.42 151
15123.58 145
15124.74 129
15125.90 157
15127.06 137
15128.22 145
15129.38 150
15130.55 156
15131.71 147
15132.87 149
15134.03 145
15135.19 138
15136.35 161
15137.52 174
15138.68 158
15139.84 145
15141.00 138
15142.16 137
15143.33 144
15144.49 134
15145.65 130
15146.81 124
15147.97 122
15149.14 132
15150.30 148
15151.46 134
15152.62 134
15153.79 160
15154.95 151
15156.11 147
15157.27 132
15158.44 134
15159.60 153
15160.76 147
15161.93 156
15163.09 143
15164.25 142
15165.41 116
15166.58 129
15167.74 133
15168.90 139
15170.07 135
15171.23 128
15172.39 145
15173.56 126
15174.72 109
15175.88 144
15177.05 161
15178.21 135
15179.37 127
15180.54 147
15181.70 143
15182.86 168
15184.03 170
15185.19 108
15186.36 130
15187.52 155
15188.68 153
15189.85 130
15191.01 130
15192.17 147
15193.34 142
15194.50 144
15195.67 157
15196.83 152
15198.00 152
15199.16 150
15200.32 134
15201.49 133
15202.65 147
15203.82 143
15204.98 138
15206.15 111
15207.31 145
15208.48 124
15209.64 134
15210.80 131
15211.97 149
15213.13 129
15214.30 132
15215.46 145
15216.63 140
15217.79 164
15218.96 203
15220.12 164
15221.29 159
15222.45 144
15223.62 135
15224.78 146
15225.95 176
15227.11 165
15228.28 139
15229.45 142
15230.61 144
15231.78 141
15232.94 128
15234.11 144
15235.27 153
15236.44 140
15237.60 141
15238.77 131
15239.94 146
15241.10 135
15242.27 161
15243.43 160
15244.60 145
15245.77 142
15246.93 124
15248.10 136
15249.26 132
15250.43 147
15251.60 147
15252.76 136
15253.93 126
15255.10 134
15256.26 147
15257.43 143
15258.60 143
15259.76 119
15260.93 140
15262.10 145
15263.26 143
15264.43 136
15265.60 156
15266.76 152
15267.93 134
15269.10 156
15270.26 163
15271.43 157
15272.60 141
15273.76 135
15274.93 140
15276.10 148
15277.27 154
15278.43 145
15279.60 140
15280.77 129
15281.94 141
15283.10 126
15284.27 138
15285.44 139
15286.61 133
15287.77 143
15288.94 115
15290.11 137
15291.28 156
15292.44 140
15293.61 137
15294.78 126
15295.95 153
15297.12 140
15298.28 161
15299.45 154
15300.62 128
15301.79 120
15302.96 137
15304.12 140
15305.29 127
15306.46 143
15307.63 139
15308.80 126
15309.97 133
15311.14 136
15312.30 138
15313.47 143
15314.64 136
15315.81 131
15316.98 131
15318.15 157
15319.32 161
15320.49 149
15321.65 142
15322.82 143
15323.99 153
15325.16 158
15326.33 152
15327.50 137
15328.67 140
15329.84 146
15331.01 160
15332.18 150
15333.35 138
15334.52 145
15335.69 134
15336.85 126
15338.02 121
15339.19 133
15340.36 143
15341.53 159
15342.70 153
15343.87 148
15345.04 137
15346.21 136
15347.38 131
15348.55 142
15349.72 131
15350.89 151
15352.06 112
15353.23 122
15354.40 122
15355.57 112
15356.74 155
15357.91 135
15359.08 137
15360.25 143
15361.43 139
15362.60 146
15363.77 128
15364.94 137
15366.11 142
15367.28 141
15368.45 144
15369.62 167
15370.79 131
15371.96 111
15373.13 151
15374.30 137
15375.47 138
15376.65 131
15377.82 143
15378.99 135
15380.16 138
15381.33 153
15382.50 149
15383.67 150
15384.84 139
15386.02 144
15387.19 123
15388.36 155
15389.53 136
15390.70 172
15391.87 144
15393.04 137
15394.22 167
15395.39 160
15396.56 159
15397.73 116
15398.90 123
15400.08 140
15401.25 161
15402.42 168
15403.59 145
15404.76 169
15405.94 172
15407.11 138
15408.28 115
15409.45 147
15410.63 147
15411.80 147
15412.97 145
15414.14 126
15415.31 122
15416.49 132
15417.66 147
15418.83 124
15420.01 164
15421.18 163
15422.35 134
15423.52 152
15424.70 159
15425.87 133
15427.04 118
15428.22 151
15429.39 160
15430.56 154
15431.73 136
15432.91 135
15434.08 145
15435.25 130
15436.43 124
15437.60 133
15438.77 153
15439.95 148
15441.12 161
15442.30 135
15443.47 143
15444.64 136
15445.82 142
15446.99 138
15448.16 143
15449.34 138
15450.51 152
15451.69 150
15452.86 144
15454.03 130
15455.21 126
15456.38 143
15457.56 140
15458.73 130
15459.90 133
15461.08 133
15462.25 141
15463.43 153
15464.60 120
15465.78 130
15466.95 142
15468.12 137
15469.30 136
15470.47 124
15471.65 138
15472.82 149
15474.00 128
15475.17 117
15476.35 114
15477.52 135
15478.70 155
15479.87 128
15481.05 124
15482.22 136
15483.40 125
15484.57 141
15485.75 136
15486.92 121
15488.10 129
15489.27 139
15490.45 128
15491.62 123
15492.80 131
15493.98 145
15495.15 140
15496.33 134
15497.50 135
15498.68 154
15499.85 143
15501.03 148
15502.21 132
15503.38 139
15504.56 138
15505.73 144
15506.91 118
15508.09 121
15509.26 143
15510.44 136
15511.61 132
15512.79 131
15513.97 156
15515.14 154
15516.32 148
15517.50 117
15518.67 122
15519.85 124
15521.02 157
15522.20 139
15523.38 142
15524.55 136
15525.73 163
15526.91 146
15528.09 116
15529.26 126
15530.44 139
15531.62 145
15532.79 143
15533.97 135
15535.15 122
15536.32 170
15537.50 157
15538.68 138
15539.86 140
15541.03 139
15542.21 132
15543.39 138
15544.57 115
15545.74 116
15546.92 128
15548.10 126
15549.28 173
15550.45 158
15551.63 146
15552.81 123
15553.99 112
15555.16 121
15556.34 154
15557.52 140
15558.70 141
15559.88 163
15561.05 132
15562.23 131
15563.41 126
15564.59 137
15565.77 119
15566.95 119
15568.12 133
15569.30 123
15570.48 121
15571.66 122
15572.84 133
15574.02 151
15575.19 125
15576.37 144
15577.55 174
15578.73 164
15579.91 149
15581.09 152
15582.27 134
15583.45 130
15584.62 158
15585.80 165
15586.98 156
15588.16 121
15589.34 144
15590.52 127
15591.70 161
15592.88 137
15594.06 141
15595.24 137
15596.42 136
15597.60 128
15598.78 149
15599.96 145
15601.14 132
15602.31 148
15603.49 153
15604.67 156
15605.85 145
15607.03 145
15608.21 152
15609.39 161
15610.57 149
15611.75 178
15612.93 163
15614.11 132
15615.29 151
15616.47 160
15617.65 154
15618.83 144
15620.01 131
15621.19 145
15622.38 146
15623.56 152
15624.74 150
15625.92 177
15627.10 162
15628.28 152
15629.46 157
15630.64 135
15631.82 142
15633.00 142
15634.18 155
15635.36 187
15636.54 154
15637.72 174
15638.91 141
15640.09 159
15641.27 153
15642.45 162
15643.63 142
15644.81 169
15645.99 152
15647.17 179
15648.36 157
15649.54 178
15650.72 143
15651.90 185
15653.08 151
15654.26 147
15655.44 152
15656.63 160
15657.81 167
15658.99 146
15660.17 182
15661.35 151
15662.54 157
15663.72 154
15664.90 168
15666.08 166
15667.26 190
15668.45 168
15669.63 166
15670.81 172
15671.99 169
15673.17 141
15674.36 159
15675.54 168
15676.72 158
15677.90 174
15679.09 175
15680.27 185
15681.45 171
15682.63 170
15683.82 158
15685.00 175
15686.18 155
15687.37 165
15688.55 157
15689.73 146
15690.91 153
15692.10 177
15693.28 165
15694.46 178
15695.65 212
15696.83 178
15698.01 180
15699.20 152
15700.38 144
15701.56 151
15702.75 189
15703.93 148
15705.11 165
15706.30 177
15707.48 156
15708.66 167
15709.85 171
15711.03 182
15712.22 178
15713.40 174
15714.58 163
15715.77 168
15716.95 190
15718.14 199
15719.32 160
15720.50 176
15721.69 185
15722.87 209
15724.06 197
15725.24 202
15726.43 191
15727.61 174
15728.79 192
15729.98 149
15731.16 170
15732.35 169
15733.53 190
15734.72 156
15735.90 196
15737.09 199
15738.27 198
15739.46 166
15740.64 174
15741.83 223
15743.01 184
15744.20 179
15745.38 196
15746.57 188
15747.75 196
15748.94 195
15750.12 194
15751.31 170
15752.49 186
15753.68 183
15754.86 154
15756.05 152
15757.23 157
15758.42 223
15759.60 189
15760.79 162
15761.98 179
15763.16 152
15764.35 168
15765.53 181
15766.72 182
15767.90 192
15769.09 177
15770.28 173
15771.46 196
15772.65 137
15773.83 169
15775.02 167
15776.21 188
15777.39 150
15778.58 144
15779.77 153
15780.95 205
15782.14 176
15783.33 133
15784.51 174
15785.70 173
15786.89 167
15788.07 172
15789.26 170
15790.45 156
15791.63 185
15792.82 167
15794.01 171
15795.19 171
15796.38 150
15797.57 146
15798.75 178
15799.94 151
15801.13 159
15802.32 173
15803.50 177
15804.69 174
15805.88 135
15807.06 148
15808.25 165
15809.44 161
15810.63 154
15811.81 167
15813.00 168
15814.19 166
15815.38 159
15816.57 172
15817.75 159
15818.94 137
15820.13 168
15821.32 174
15822.50 162
15823.69 135
15824.88 173
15826.07 168
15827.26 160
15828.44 126
15829.63 163
15830.82 187
15832.01 161
15833.20 155
15834.39 140
15835.57 163
15836.76 142
15837.95 148
15839.14 155
15840.33 155
15841.52 150
15842.71 151
15843.90 160
15845.08 166
15846.27 151
15847.46 153
15848.65 135
15849.84 140
15851.03 159
15852.22 164
15853.41 159
15854.60 161
15855.79 156
15856.97 143
15858.16 163
15859.35 134
15860.54 138
15861.73 161
15862.92 165
15864.11 158
15865.30 170
15866.49 152
15867.68 159
15868.87 148
15870.06 159
15871.25 160
15872.44 170
15873.63 169
15874.82 172
15876.01 143
15877.20 169
15878.39 159
15879.58 177
15880.77 162
15881.96 157
15883.15 170
15884.34 129
15885.53 140
15886.72 149
15887.91 149
15889.10 145
15890.29 157
15891.48 166
15892.67 158
15893.86 137
15895.05 157
15896.24 160
15897.44 147
15898.63 134
15899.82 140
15901.01 163
15902.20 161
15903.39 135
15904.58 140
15905.77 148
15906.96 166
15908.15 157
15909.35 149
15910.54 172
15911.73 139
15912.92 157
15914.11 179
15915.30 156
15916.49 150
15917.69 169
15918.88 158
15920.07 140
15921.26 143
15922.45 135
15923.64 178
15924.84 169
15926.03 161
15927.22 165
15928.41 165
15929.60 155
15930.80 168
15931.99 146
15933.18 124
15934.37 152
15935.56 160
15936.76 157
15937.95 154
15939.14 129
15940.33 161
15941.53 159
15942.72 143
15943.91 133
15945.10 178
15946.30 184
15947.49 161
15948.68 122
15949.87 133
15951.07 147
15952.26 132
15953.45 153
15954.65 143
15955.84 142
15957.03 144
15958.22 168
15959.42 145
15960.61 114
15961.80 152
15963.00 142
15964.19 135
15965.38 121
15966.58 147
15967.77 163
15968.96 125
15970.16 132
15971.35 115
15972.54 136
15973.74 155
15974.93 144
15976.13 122
15977.32 145
15978.51 136
15979.71 141
15980.90 144
15982.09 115
15983.29 127
15984.48 169
15985.68 133
15986.87 160
15988.06 146
15989.26 118
15990.45 147
15991.65 136
15992.84 139
15994.04 144
15995.23 142
15996.43 152
15997.62 124
15998.81 123
16000.01 115
16001.20 118
16002.40 156
16003.59 153
16004.79 147
16005.98 125
16007.18 129
16008.37 155
16009.57 118
16010.76 127
16011.96 144
16013.15 146
16014.35 148
16015.54 117
16016.74 139
16017.93 125
16019.13 148
16020.32 143
16021.52 138
16022.72 155
16023.91 143
16025.11 138
16026.30 146
16027.50 127
16028.69 136
16029.89 152
16031.08 142
16032.28 130
16033.48 133
16034.67 143
16035.87 144
16037.06 126
16038.26 145
16039.46 156
16040.65 121
16041.85 125
16043.05 131
16044.24 121
16045.44 127
16046.63 127
16047.83 135
16049.03 129
16050.22 150
16051.42 133
16052.62 135
16053.81 125
16055.01 129
16056.21 132
16057.40 145
16058.60 114
16059.80 112
16060.99 108
16062.19 138
16063.39 147
16064.58 114
16065.78 146
16066.98 144
16068.18 135
16069.37 126
16070.57 135
16071.77 108
16072.97 106
16074.16 117
16075.36 129
16076.56 145
16077.76 143
16078.95 144
16080.15 119
16081.35 118
16082.55 136
16083.74 124
16084.94 144
16086.14 150
16087.34 124
16088.53 152
16089.73 113
16090.93 123
16092.13 113
16093.33 129
16094.53 128
16095.72 145
16096.92 125
16098.12 139
16099.32 137
16100.52 115
16101.72 145
16102.91 136
16104.11 143
16105.31 144
16106.51 134
16107.71 122
16108.91 131
16110.11 142
16111.30 125
16112.50 151
16113.70 128
16114.90 119
16116.10 142
16117.30 137
16118.50 129
16119.70 141
16120.90 139
16122.10 148
16123.29 134
16124.49 130
16125.69 117
16126.89 133
16128.09 132
16129.29 143
16130.49 143
16131.69 121
16132.89 118
16134.09 130
16135.29 114
16136.49 143
16137.69 171
16138.89 146
16140.09 132
16141.29 132
16142.49 144
16143.69 109
16144.89 128
16146.09 135
16147.29 116
16148.49 130
16149.69 122
16150.89 158
16152.09 147
16153.29 142
16154.49 142
16155.69 145
16156.89 140
16158.09 123
16159.29 139
16160.49 147
16161.69 153
16162.89 123
16164.09 116
16165.30 144
16166.50 158
16167.70 157
16168.90 114
16170.10 127
16171.30 146
16172.50 156
16173.70 131
16174.90 164
16176.10 128
16177.31 147
16178.51 142
16179.71 138
16180.91 150
16182.11 136
16183.31 161
16184.51 132
16185.72 127
16186.92 120
16188.12 140
16189.32 144
16190.52 133
16191.72 124
16192.93 131
16194.13 130
16195.33 134
16196.53 122
16197.73 150
16198.94 126
16200.14 135
16201.34 141
16202.54 122
16203.74 128
16204.95 119
16206.15 151
16207.35 138
16208.55 138
16209.76 147
16210.96 165
16212.16 148
16213.36 148
16214.57 141
16215.77 141
16216.97 126
16218.17 145
16219.38 146
16220.58 158
16221.78 136
16222.99 121
16224.19 147
16225.39 144
16226.59 151
16227.80 150
16229.00 166
16230.20 158
16231.41 128
16232.61 146
16233.81 144
16235.02 180
16236.22 150
16237.42 164
16238.63 154
16239.83 148
16241.04 140
16242.24 165
16243.44 156
16244.65 156
16245.85 146
16247.05 181
16248.26 161
16249.46 157
16250.67 160
16251.87 164
16253.07 192
16254.28 162
16255.48 175
16256.69 161
16257.89 162
16259.09 186
16260.30 163
16261.50 157
16262.71 170
16263.91 188
16265.12 175
16266.32 131
16267.53 140
16268.73 169
16269.94 181
16271.14 158
16272.34 171
16273.55 159
16274.75 159
16275.96 185
16277.16 174
16278.37 168
16279.57 149
16280.78 165
16281.98 174
16283.19 195
16284.39 179
16285.60 197
16286.81 171
16288.01 171
16289.22 174
16290.42 186
16291.63 188
16292.83 188
16294.04 188
16295.24 218
16296.45 204
16297.66 171
16298.86 199
16300.07 217
16301.27 200
16302.48 191
16303.68 199
16304.89 189
16306.10 177
16307.30 190
16308.51 179
16309.71 205
16310.92 199
16312.13 175
16313.33 177
16314.54 183
16315.75 200
16316.95 159
16318.16 182
16319.37 153
16320.57 167
16321.78 171
16322.99 162
16324.19 157
16325.40 166
16326.61 141
16327.81 158
16329.02 157
16330.23 160
16331.43 174
16332.64 172
16333.85 147
16335.05 167
16336.26 171
16337.47 164
16338.68 157
16339.88 143
16341.09 147
16342.30 149
16343.51 145
16344.71 151
16345.92 197
16347.13 160
16348.34 145
16349.54 148
16350.75 181
16351.96 173
16353.17 159
16354.37 160
16355.58 158
16356.79 152
16358.00 144
16359.21 154
16360.41 160
16361.62 130
16362.83 148
16364.04 152
16365.25 152
16366.45 142
16367.66 153
16368.87 172
16370.08 140
16371.29 132
16372.50 160
16373.71 157
16374.91 138
16376.12 132
16377.33 126
16378.54 130
16379.75 139
16380.96 137
16382.17 151
16383.38 134
16384.58 149
16385.79 139
16387.00 155
16388.21 141
16389.42 135
16390.63 161
16391.84 140
16393.05 124
16394.26 134
16395.47 139
16396.68 120
16397.89 148
16399.09 130
16400.30 134
16401.51 109
16402.72 132
16403.93 148
16405.14 154
16406.35 164
16407.56 156
16408.77 163
16409.98 133
16411.19 142
16412.40 133
16413.61 134
16414.82 137
16416.03 137
16417.24 133
16418.45 146
16419.66 126
16420.87 139
16422.08 135
16423.29 140
16424.50 120
16425.71 120
16426.92 136
16428.14 126
16429.35 128
16430.56 129
16431.77 123
16432.98 113
16434.19 110
16435.40 120
16436.61 141
16437.82 119
16439.03 123
16440.24 134
16441.45 114
16442.67 131
16443.88 144
16445.09 149
16446.30 122
16447.51 122
16448.72 135
16449.93 132
16451.14 109
16452.36 123
16453.57 127
16454.78 139
16455.99 116
16457.20 123
16458.41 125
16459.63 136
16460.84 122
16462.05 126
16463.26 107
16464.47 117
16465.68 119
16466.90 104
16468.11 111
16469.32 135
16470.53 119
16471.74 134
16472.96 119
16474.17 110
16475.38 119
16476.59 140
16477.81 119
16479.02 121
16480.23 123
16481.44 133
16482.66 141
16483.87 132
16485.08 111
16486.29 129
16487.51 135
16488.72 137
16489.93 138
16491.15 136
16492.36 137
16493.57 132
16494.78 153
16496.00 144
16497.21 112
16498.42 119
16499.64 106
16500.85 132
16502.06 121
16503.28 136
16504.49 117
16505.70 115
16506.92 114
16508.13 122
16509.34 144
16510.56 117
16511.77 124
16512.98 99
16514.20 109
16515.41 129
16516.63 108
16517.84 109
16519.05 123
16520.27 130
16521.48 110
16522.70 113
16523.91 122
16525.12 117
16526.34 110
16527.55 139
16528.77 130
16529.98 109
16531.20 148
16532.41 130
16533.62 101
16534.84 118
16536.05 121
16537.27 130
16538.48 118
16539.70 108
16540.91 114
16542.13 114
16543.34 119
16544.56 105
16545.77 110
16546.99 112
16548.20 125
16549.42 128
16550.63 129
16551.85 124
16553.06 124
16554.28 122
16555.49 115
16556.71 119
16557.92 119
16559.14 125
16560.35 105
16561.57 111
16562.78 114
16564.00 118
16565.21 134
16566.43 131
16567.65 109
16568.86 120
16570.08 124
16571.29 127
16572.51 119
16573.73 113
16574.94 108
16576.16 111
16577.37 113
16578.59 121
16579.81 118
16581.02 131
16582.24 131
16583.45 130
16584.67 99
16585.89 108
16587.10 134
16588.32 120
16589.54 111
16590.75 94
16591.97 126
16593.19 118
16594.40 132
16595.62 138
16596.84 139
16598.05 117
16599.27 117
16600.49 134
16601.70 127
16602.92 116
16604.14 129
16605.35 123
16606.57 125
16607.79 110
16609.01 97
16610.22 103
16611.44 125
16612.66 121
16613.88 117
16615.09 96
16616.31 117
16617.53 116
16618.75 119
16619.96 114
16621.18 114
16622.40 120
16623.62 122
16624.83 141
16626.05 131
16627.27 125
16628.49 113
16629.71 111
16630.92 114
16632.14 115
16633.36 117
16634.58 130
16635.80 131
16637.01 129
16638.23 96
16639.45 98
16640.67 137
16641.89 148
16643.11 91
16644.32 98
16645.54 127
16646.76 147
16647.98 112
16649.20 120
16650.42 121
16651.64 106
16652.86 111
16654.07 118
16655.29 118
16656.51 116
16657.73 142
16658.95 119
16660.17 117
16661.39 102
16662.61 95
16663.83 122
16665.05 110
16666.27 103
16667.48 118
16668.70 117
16669.92 115
16671.14 113
16672.36 111
16673.58 128
16674.80 104
16676.02 119
16677.24 125
16678.46 109
16679.68 105
16680.90 107
16682.12 105
16683.34 138
16684.56 109
16685.78 114
16687.00 114
16688.22 116
16689.44 123
16690.66 105
16691.88 129
16693.10 122
16694.32 111
16695.54 108
16696.76 116
16697.98 119
16699.20 109
16700.42 97
16701.64 115
16702.87 116
16704.09 112
16705.31 133
16706.53 116
16707.75 118
16708.97 115
16710.19 121
16711.41 102
16712.63 123
16713.85 111
16715.07 112
16716.30 106
16717.52 119
16718.74 107
16719.96 100
16721.18 97
16722.40 106
16723.62 104
16724.85 109
16726.07 96
16727.29 118
16728.51 114
16729.73 123
16730.95 114
16732.17 115
16733.40 110
16734.62 141
16735.84 138
16737.06 107
16738.28 126
16739.51 107
16740.73 125
16741.95 127
16743.17 90
16744.39 110
16745.62 120
16746.84 122
16748.06 110
16749.28 98
16750.51 97
16751.73 108
16752.95 146
16754.17 121
16755.40 132
16756.62 136
16757.84 124
16759.06 118
16760.29 122
16761.51 112
16762.73 122
16763.96 114
16765.18 105
16766.40 106
16767.62 101
16768.85 103
16770.07 106
16771.29 123
16772.52 104
16773.74 118
16774.96 125
16776.19 124
16777.41 106
16778.63 121
16779.86 129
16781.08 123
16782.30 125
16783.53 89
16784.75 127
16785.97 98
16787.20 104
16788.42 110
16789.65 123
16790.87 121
16792.09 108
16793.32 121
16794.54 101
16795.77 127
16796.99 121
16798.21 108
16799.44 110
16800.66 113
16801.89 117
16803.11 119
16804.34 113
16805.56 119
16806.78 126
16808.01 106
16809.23 107
16810.46 108
16811.68 98
16812.91 84
16814.13 102
16815.36 100
16816.58 105
16817.81 111
16819.03 115
16820.26 120
16821.48 113
16822.71 106
16823.93 104
16825.16 131
16826.38 100
16827.61 111
16828.83 104
16830.06 104
16831.28 107
16832.51 85
16833.73 92
16834.96 110
16836.19 117
16837.41 129
16838.64 125
16839.86 124
16841.09 118
16842.31 109
16843.54 107
16844.76 115
16845.99 105
16847.22 109
16848.44 102
16849.67 125
16850.89 133
16852.12 120
16853.35 124
16854.57 129
16855.80 132
16857.03 143
16858.25 128
16859.48 132
16860.71 143
16861.93 103
16863.16 115
16864.38 107
16865.61 84
16866.84 97
16868.06 122
16869.29 131
16870.52 117
16871.74 131
16872.97 109
16874.20 132
16875.43 130
16876.65 147
16877.88 118
16879.11 124
16880.33 128
16881.56 126
16882.79 138
16884.02 121
16885.24 138
16886.47 138
16887.70 128
16888.93 117
16890.15 112
16891.38 131
16892.61 120
16893.84 137
16895.06 134
16896.29 124
16897.52 126
16898.75 115
16899.97 111
16901.20 116
16902.43 112
16903.66 120
16904.89 136
16906.11 122
16907.34 107
16908.57 105
16909.80 119
16911.03 126
16912.26 123
16913.48 139
16914.71 125
16915.94 128
16917.17 108
16918.40 107
16919.63 123
16920.85 118
16922.08 128
16923.31 106
16924.54 143
16925.77 101
16927.00 113
16928.23 99
16929.46 110
16930.69 128
16931.91 123
16933.14 100
16934.37 106
16935.60 115
16936.83 111
16938.06 118
16939.29 100
16940.52 122
16941.75 112
16942.98 107
16944.21 107
16945.44 109
16946.67 111
16947.90 107
16949.13 124
16950.35 120
16951.58 93
16952.81 124
16954.04 108
16955.27 126
16956.50 97
16957.73 86
16958.96 114
16960.19 109
16961.42 101
16962.65 122
16963.88 121
16965.11 90
16966.34 118
16967.58 113
16968.81 131
16970.04 93
16971.27 100
16972.50 117
16973.73 92
16974.96 113
16976.19 86
16977.42 113
16978.65 107
16979.88 97
16981.11 91
16982.34 121
16983.57 120
16984.80 137
16986.04 122
16987.27 116
16988.50 91
16989.73 119
16990.96 122
16992.19 92
16993.42 98
16994.65 99
16995.88 128
16997.12 102
16998.35 110
16999.58 106
17000.81 115
17002.04 119
17003.27 119
17004.51 98
17005.74 104
17006.97 112
17008.20 122
17009.43 109
17010.66 105
17011.90 113
17013.13 110
17014.36 121
17015.59 97
17016.82 120
17018.06 114
17019.29 127
17020.52 124
17021.75 97
17022.99 119
17024.22 123
17025.45 103
17026.68 106
17027.92 98
17029.15 102
17030.38 123
17031.61 99
17032.85 93
17034.08 100
17035.31 122
17036.54 126
17037.78 114
17039.01 87
17040.24 98
17041.48 128
17042.71 103
17043.94 106
17045.18 115
17046.41 107
17047.64 122
17048.88 110
17050.11 99
17051.34 120
17052.58 104
17053.81 135
17055.04 120
17056.28 117
17057.51 111
17058.74 119
17059.98 115
17061.21 113
17062.44 96
17063.68 94
17064.91 102
17066.15 122
17067.38 113
17068.61 97
17069.85 111
17071.08 118
17072.32 114
17073.55 129
17074.78 102
17076.02 103
17077.25 119
17078.49 111
17079.72 96
17080.96 96
17082.19 128
17083.42 140
17084.66 93
17085.89 92
17087.13 109
17088.36 116
17089.60 99
17090.83 103
17092.07 115
17093.30 126
17094.54 123
17095.77 135
17097.01 109
17098.24 110
17099.48 94
17100.71 122
17101.95 120
17103.18 120
17104.42 89
17105.65 104
17106.89 140
17108.12 95
17109.36 101
17110.60 99
17111.83 115
17113.07 117
17114.30 98
17115.54 107
17116.77 116
17118.01 125
17119.25 104
17120.48 106
17121.72 103
17122.95 112
17124.19 123
17125.43 113
17126.66 92
17127.90 132
17129.13 119
17130.37 111
17131.61 102
17132.84 119
17134.08 129
17135.32 137
17136.55 127
17137.79 101
17139.02 83
17140.26 106
17141.50 110
17142.73 118
17143.97 96
17145.21 108
17146.44 122
17147.68 97
17148.92 103
17150.16 87
17151.39 97
17152.63 105
17153.87 105
17155.10 104
17156.34 99
17157.58 115
17158.82 108
17160.05 98
17161.29 95
17162.53 117
17163.76 119
17165.00 113
17166.24 104
17167.48 93
17168.72 90
17169.95 119
17171.19 110
17172.43 96
17173.67 91
17174.90 102
17176.14 107
17177.38 100
17178.62 120
17179.86 100
17181.09 122
17182.33 110
17183.57 109
17184.81 96
17186.05 87
17187.28 129
17188.52 96
17189.76 94
17191.00 87
17192.24 95
17193.48 121
17194.72 103
17195.95 94
17197.19 85
17198.43 109
17199.67 101
17200.91 109
17202.15 94
17203.39 101
17204.63 133
17205.86 106
17207.10 121
17208.34 116
17209.58 117
17210.82 114
17212.06 111
17213.30 92
17214.54 81
17215.78 102
17217.02 107
17218.26 97
17219.50 98
17220.74 93
17221.97 123
17223.21 101
17224.45 98
17225.69 98
17226.93 110
17228.17 96
17229.41 104
17230.65 104
17231.89 99
17233.13 86
17234.37 104
17235.61 96
17236.85 83
17238.09 107
17239.33 101
17240.57 105
17241.81 112
17243.05 109
17244.29 101
17245.53 95
17246.77 115
17248.02 126
17249.26 81
17250.50 111
17251.74 116
17252.98 100
17254.22 97
17255.46 100
17256.70 103
17257.94 93
17259.18 118
17260.42 104
17261.66 93
17262.90 122
17264.15 124
17265.39 109
17266.63 88
17267.87 114
17269.11 102
17270.35 75
17271.59 104
17272.83 98
17274.08 98
17275.32 105
17276.56 115
17277.80 103
17279.04 86
17280.28 105
17281.52 89
17282.77 106
17284.01 83
17285.25 90
17286.49 87
17287.73 91
17288.98 103
17290.22 109
17291.46 102
17292.70 91
17293.94 97
17295.19 90
17296.43 103
17297.67 84
17298.91 84
17300.16 105
17301.40 111
17302.64 108
17303.88 98
17305.13 95
17306.37 94
17307.61 89
17308.85 118
17310.10 117
17311.34 107
17312.58 98
17313.82 84
17315.07 92
17316.31 102
17317.55 103
17318.80 99
17320.04 106
17321.28 110
17322.53 76
17323.77 102
17325.01 100
17326.26 95
17327.50 117
17328.74 110
17329.99 77
17331.23 95
17332.47 108
17333.72 124
17334.96 76
17336.20 87
17337.45 102
17338.69 117
17339.93 93
17341.18 84
17342.42 102
17343.67 105
17344.91 95
17346.15 105
17347.40 102
17348.64 95
17349.89 101
17351.13 109
17352.37 88
17353.62 102
17354.86 97
17356.11 87
17357.35 106
17358.60 99
17359.84 106
17361.09 93
17362.33 96
17363.57 91
17364.82 100
17366.06 94
17367.31 96
17368.55 110
17369.80 77
17371.04 96
17372.29 99
17373.53 109
17374.78 104
17376.02 95
17377.27 90
17378.51 99
17379.76 96
17381.00 89
17382.25 111
17383.50 108
17384.74 99
17385.99 127
17387.23 90
17388.48 94
17389.72 90
17390.97 84
17392.21 94
17393.46 100
17394.71 103
17395.95 81
17397.20 114
17398.44 98
17399.69 115
17400.93 89
17402.18 86
17403.43 98
17404.67 90
17405.92 86
17407.17 93
17408.41 121
17409.66 99
17410.90 86
17412.15 89
17413.40 90
17414.64 87
17415.89 94
17417.14 102
17418.38 82
17419.63 102
17420.88 115
17422.12 102
17423.37 90
17424.62 91
17425.86 71
17427.11 105
17428.36 106
17429.60 100
17430.85 91
17432.10 84
17433.35 92
17434.59 78
17435.84 75
17437.09 82
17438.33 89
17439.58 115
17440.83 93
17442.08 87
17443.32 109
17444.57 98
17445.82 109
17447.07 82
17448.32 110
17449.56 100
17450.81 104
17452.06 80
17453.31 96
17454.55 103
17455.80 97
17457.05 97
17458.30 116
17459.55 105
17460.79 109
17462.04 99
17463.29 117
17464.54 106
17465.79 86
17467.04 84
17468.28 111
17469.53 97
17470.78 102
17472.03 117
17473.28 93
17474.53 100
17475.78 80
17477.02 101
17478.27 111
17479.52 96
17480.77 109
17482.02 99
17483.27 132
17484.52 100
17485.77 89
17487.02 110
17488.26 100
17489.51 115
17490.76 113
17492.01 102
17493.26 112
17494.51 105
17495.76 104
17497.01 105
17498.26 99
17499.51 81
17500.76 109
17502.01 120
17503.26 105
17504.51 88
17505.76 115
17507.01 105
17508.26 110
17509.51 115
17510.76 103
17512.01 119
17513.26 87
17514.51 93
17515.76 117
17517.01 116
17518.26 105
17519.51 111
17520.76 119
17522.01 99
17523.26 103
17524.51 116
17525.76 125
17527.01 104
17528.26 122
17529.51 105
17530.76 96
17532.01 86
17533.26 110
17534.51 101
17535.76 109
17537.01 94
17538.27 97
17539.52 117
17540.77 101
17542.02 105
17543.27 119
17544.52 111
17545.77 105
17547.02 119
17548.27 108
17549.53 102
17550.78 127
17552.03 110
17553.28 107
17554.53 114
17555.78 110
17557.03 104
17558.29 94
17559.54 93
17560.79 101
17562.04 108
17563.29 106
17564.54 89
17565.80 116
17567.05 98
17568.30 87
17569.55 92
17570.80 115
17572.06 107
17573.31 83
17574.56 104
17575.81 113
17577.07 103
17578.32 102
17579.57 110
17580.82 113
17582.08 101
17583.33 107
17584.58 110
17585.83 106
17587.09 101
17588.34 103
17589.59 99
17590.84 111
17592.10 108
17593.35 101
17594.60 144
17595.86 115
17597.11 86
17598.36 105
17599.61 110
17600.87 126
17602.12 85
17603.37 101
17604.63 103
17605.88 95
17607.13 81
17608.39 94
17609.64 113
17610.89 86
17612.15 82
17613.40 91
17614.66 85
17615.91 89
17617.16 100
17618.42 115
17619.67 90
17620.92 84
17622.18 104
17623.43 107
17624.69 95
17625.94 91
17627.19 73
17628.45 95
17629.70 99
17630.96 99
17632.21 119
17633.47 102
17634.72 98
17635.97 90
17637.23 116
17638.48 96
17639.74 91
17640.99 115
17642.25 124
17643.50 79
17644.76 78
17646.01 90
17647.27 98
17648.52 92
17649.78 85
17651.03 100
17652.28 113
17653.54 97
17654.80 113
17656.05 93
17657.31 72
17658.56 94
17659.82 96
17661.07 73
17662.33 89
17663.58 104
17664.84 120
17666.09 95
17667.35 78
17668.60 70
17669.86 92
17671.11 124
17672.37 91
17673.63 90
17674.88 88
17676.14 93
17677.39 104
17678.65 92
17679.91 83
17681.16 92
17682.42 95
17683.67 107
17684.93 109
17686.19 107
17687.44 81
17688.70 111
17689.95 102
17691.21 82
17692.47 78
17693.72 97
17694.98 81
17696.24 81
17697.49 86
17698.75 95
17700.01 109
17701.26 97
17702.52 97
17703.78 93
17705.03 98
17706.29 102
17707.55 83
17708.81 90
17710.06 103
17711.32 93
17712.58 96
17713.83 85
17715.09 93
17716.35 108
17717.61 89
17718.86 81
17720.12 93
17721.38 84
17722.63 83
17723.89 87
17725.15 79
17726.41 99
17727.67 92
17728.92 85
17730.18 82
17731.44 85
17732.70 91
17733.95 81
17735.21 97
17736.47 95
17737.73 80
17738.99 78
17740.24 92
17741.50 91
17742.76 78
17744.02 84
17745.28 89
17746.54 83
17747.79 82
17749.05 102
17750.31 92
17751.57 94
17752.83 81
17754.09 97
17755.35 93
17756.60 89
17757.86 103
17759.12 74
17760.38 92
17761.64 88
17762.90 98
17764.16 111
17765.42 88
17766.67 90
17767.93 99
17769.19 97
17770.45 91
17771.71 84
17772.97 102
17774.23 87
17775.49 82
17776.75 80
17778.01 110
17779.27 94
17780.53 88
17781.79 105
17783.05 106
17784.31 100
17785.57 104
17786.83 90
17788.09 84
17789.35 92
17790.61 102
17791.87 95
17793.13 92
17794.39 99
17795.65 84
17796.91 80
17798.17 71
17799.43 89
17800.69 81
17801.95 85
17803.21 87
17804.47 98
17805.73 90
17806.99 99
17808.25 94
17809.51 84
17810.77 81
17812.03 94
17813.29 104
17814.55 106
17815.81 102
17817.07 104
17818.33 99
17819.60 103
17820.86 84
17822.12 80
17823.38 86
17824.64 96
17825.90 86
17827.16 84
17828.42 88
17829.68 109
17830.95 94
17832.21 107
17833.47 93
17834.73 91
17835.99 109
17837.25 98
17838.51 95
17839.78 89
17841.04 102
17842.30 88
17843.56 70
17844.82 78
17846.08 105
17847.35 106
17848.61 93
17849.87 83
17851.13 79
17852.39 90
17853.66 99
17854.92 88
17856.18 86
17857.44 102
17858.71 105
17859.97 81
17861.23 79
17862.49 101
17863.76 101
17865.02 116
17866.28 92
17867.54 74
17868.81 89
17870.07 95
17871.33 97
17872.59 102
17873.86 75
17875.12 84
17876.38 87
17877.65 79
17878.91 96
17880.17 85
17881.44 85
17882.70 82
17883.96 93
17885.22 96
17886.49 83
17887.75 89
17889.01 80
17890.28 89
17891.54 72
17892.81 81
17894.07 94
17895.33 111
17896.60 88
17897.86 81
17899.12 93
17900.39 71
17901.65 83
17902.92 77
17904.18 92
17905.44 66
17906.71 89
17907.97 87
17909.24 74
17910.50 79
17911.76 93
17913.03 87
17914.29 67
17915.56 77
17916.82 90
17918.09 70
17919.35 82
17920.61 70
17921.88 79
17923.14 73
17924.41 90
17925.67 82
17926.94 84
17928.20 72
17929.47 75
17930.73 103
17932.00 87
17933.26 106
17934.53 101
17935.79 90
17937.06 92
17938.32 84
17939.59 99
17940.85 91
17942.12 67
17943.38 84
17944.65 73
17945.91 55
17947.18 78
17948.44 83
17949.71 90
17950.98 81
17952.24 81
17953.51 82
17954.77 92
17956.04 88
17957.30 76
17958.57 83
17959.84 89
17961.10 92
17962.37 90
17963.63 95
17964.90 88
17966.17 96
17967.43 94
17968.70 85
17969.96 82
17971.23 93
17972.50 98
17973.76 84
17975.03 70
17976.30 67
17977.56 87
17978.83 87
17980.10 88
17981.36 75
17982.63 89
17983.90 76
17985.16 85
17986.43 81
17987.70 111
17988.96 99
17990.23 86
17991.50 93
17992.76 69
17994.03 87
17995.30 82
17996.57 101
17997.83 70
17999.10 87
18000.37 104
18001.64 93
18002.90 96
18004.17 63
18005.44 72
18006.71 105
18007.97 103
18009.24 75
18010.51 81
18011.78 90
18013.04 86
18014.31 82
18015.58 91
18016.85 86
18018.12 87
18019.38 98
18020.65 100
18021.92 74
18023.19 74
18024.46 83
18025.72 99
18026.99 78
18028.26 72
18029.53 100
18030.80 87
18032.07 84
18033.33 81
18034.60 70
18035.87 68
18037.14 84
18038.41 102
18039.68 87
18040.95 77
18042.22 92
18043.48 93
18044.75 94
18046.02 80
18047.29 118
18048.56 76
18049.83 79
18051.10 86
18052.37 69
18053.64 88
18054.91 80
18056.17 92
18057.44 82
18058.71 99
18059.98 89
18061.25 91
18062.52 86
18063.79 92
18065.06 107
18066.33 100
18067.60 89
18068.87 94
18070.14 97
18071.41 86
18072.68 99
18073.95 88
18075.22 74
18076.49 91
18077.76 88
18079.03 63
18080.30 91
18081.57 90
18082.84 78
18084.11 104
18085.38 94
18086.65 79
18087.92 94
18089.19 98
18090.46 101
18091.73 86
18093.00 86
18094.27 102
18095.55 85
18096.82 84
18098.09 94
18099.36 111
18100.63 84
18101.90 93
18103.17 79
18104.44 74
18105.71 92
18106.98 79
18108.25 95
18109.53 68
18110.80 77
18112.07 88
18113.34 90
18114.61 85
18115.88 83
18117.15 92
18118.43 83
18119.70 80
18120.97 89
18122.24 89
18123.51 87
18124.78 95
18126.05 89
18127.33 108
18128.60 95
18129.87 89
18131.14 98
18132.41 107
18133.69 94
18134.96 99
18136.23 76
18137.50 111
18138.77 80
18140.05 84
18141.32 74
18142.59 78
18143.86 89
18145.14 74
18146.41 90
18147.68 77
18148.95 91
18150.23 91
18151.50 93
18152.77 99
18154.04 102
18155.32 78
18156.59 78
18157.86 82
18159.14 68
18160.41 91
18161.68 74
18162.96 93
18164.23 78
18165.50 113
18166.77 69
18168.05 76
18169.32 72
18170.59 75
18171.87 83
18173.14 98
18174.41 85
18175.69 76
18176.96 98
18178.24 98
18179.51 83
18180.78 71
18182.06 84
18183.33 60
18184.60 101
18185.88 101
18187.15 88
18188.43 84
18189.70 98
18190.97 98
18192.25 108
18193.52 74
18194.80 97
18196.07 82
18197.34 87
18198.62 85
18199.89 90
18201.17 76
18202.44 86
18203.72 78
18204.99 62
18206.27 76
18207.54 80
18208.82 92
18210.09 81
18211.36 76
18212.64 67
18213.91 97
18215.19 92
18216.46 105
18217.74 82
18219.01 82
18220.29 87
18221.56 71
18222.84 83
18224.11 65
18225.39 86
18226.67 97
18227.94 73
18229.22 81
18230.49 89
18231.77 89
18233.04 105
18234.32 69
18235.59 81
18236.87 74
18238.14 91
18239.42 73
18240.70 73
18241.97 77
18243.25 112
18244.52 97
18245.80 82
18247.08 88
18248.35 74
18249.63 104
18250.90 94
18252.18 80
18253.46 74
18254.73 66
18256.01 74
18257.29 100
18258.56 78
18259.84 75
18261.11 80
18262.39 94
18263.67 76
18264.94 94
18266.22 82
18267.50 71
18268.77 84
18270.05 80
18271.33 82
18272.61 71
18273.88 99
18275.16 82
18276.44 90
18277.71 91
18278.99 80
18280.27 88
18281.54 77
18282.82 104
18284.10 72
18285.38 94
18286.65 88
18287.93 90
18289.21 69
18290.49 85
18291.76 76
18293.04 106
18294.32 83
18295.60 74
18296.88 98
18298.15 102
18299.43 105
18300.71 100
18301.99 82
18303.26 70
18304.54 99
18305.82 111
18307.10 106
18308.38 101
18309.66 88
18310.93 86
18312.21 103
18313.49 79
18314.77 90
18316.05 70
18317.33 93
18318.60 106
18319.88 78
18321.16 86
18322.44 103
18323.72 96
18325.00 90
18326.28 102
18327.55 87
18328.83 85
18330.11 95
18331.39 99
18332.67 87
18333.95 82
18335.23 87
18336.51 115
18337.79 90
18339.07 85
18340.35 91
18341.62 115
18342.90 92
18344.18 79
18345.46 91
18346.74 81
18348.02 82
18349.30 87
18350.58 78
18351.86 71
18353.14 91
18354.42 83
18355.70 80
18356.98 70
18358.26 72
18359.54 95
18360.82 88
18362.10 75
18363.38 94
18364.66 117
18365.94 91
18367.22 93
18368.50 99
18369.78 95
18371.06 81
18372.34 87
18373.62 67
18374.90 91
18376.18 88
18377.46 97
18378.74 74
18380.03 80
18381.31 97
18382.59 106
18383.87 111
18385.15 80
18386.43 73
18387.71 93
18388.99 112
18390.27 84
18391.55 92
18392.83 52
18394.12 89
18395.40 82
18396.68 94
18397.96 60
18399.24 80
18400.52 91
18401.80 91
18403.08 90
18404.37 73
18405.65 103
18406.93 87
18408.21 83
18409.49 67
18410.77 84
18412.06 76
18413.34 72
18414.62 72
18415.90 82
18417.18 87
18418.47 92
18419.75 75
18421.03 90
18422.31 90
18423.59 85
18424.88 82
18426.16 98
18427.44 83
18428.72 71
18430.01 82
18431.29 79
18432.57 87
18433.85 78
18435.14 89
18436.42 86
18437.70 103
18438.98 93
18440.27 99
18441.55 91
18442.83 85
18444.12 86
18445.40 91
18446.68 76
18447.96 58
18449.25 76
18450.53 78
18451.81 84
18453.10 77
18454.38 83
18455.66 82
18456.95 72
18458.23 72
18459.51 94
18460.80 90
18462.08 90
18463.36 87
18464.65 76
18465.93 87
18467.22 86
18468.50 86
18469.78 87
18471.07 95
18472.35 76
18473.63 94
18474.92 81
18476.20 78
18477.49 77
18478.77 92
18480.05 86
18481.34 86
18482.62 86
18483.91 96
18485.19 93
18486.48 74
18487.76 92
18489.04 66
18490.33 89
18491.61 82
18492.90 80
18494.18 63
18495.47 87
18496.75 76
18498.04 99
18499.32 79
18500.61 89
18501.89 75
18503.18 86
18504.46 89
18505.75 75
18507.03 95
18508.32 84
18509.60 67
18510.89 73
18512.17 80
18513.46 94
18514.74 75
18516.03 72
18517.31 84
18518.60 81
18519.89 91
18521.17 98
18522.46 95
18523.74 71
18525.03 80
18526.31 80
18527.60 78
18528.89 108
18530.17 89
18531.46 101
18532.74 82
18534.03 104
18535.32 89
18536.60 95
18537.89 83
18539.17 76
18540.46 80
18541.75 75
18543.03 78
18544.32 71
18545.61 78
18546.89 76
18548.18 74
18549.47 68
18550.75 101
18552.04 55
18553.33 69
18554.61 67
18555.90 84
18557.19 84
18558.47 69
18559.76 84
18561.05 81
18562.33 86
18563.62 89
18564.91 99
18566.19 80
18567.48 89
18568.77 86
18570.06 89
18571.34 57
18572.63 91
18573.92 84
18575.21 93
18576.49 93
18577.78 91
18579.07 110
18580.36 101
18581.64 73
18582.93 87
18584.22 100
18585.51 73
18586.80 87
18588.08 78
18589.37 102
18590.66 97
18591.95 88
18593.24 98
18594.52 88
18595.81 72
18597.10 91
18598.39 97
18599.68 93
18600.96 85
18602.25 82
18603.54 107
18604.83 93
18606.12 99
18607.41 82
18608.70 125
18609.98 98
18611.27 94
18612.56 82
18613.85 109
18615.14 102
18616.43 103
18617.72 94
18619.01 89
18620.30 95
18621.58 81
18622.87 82
18624.16 79
18625.45 91
18626.74 72
18628.03 93
18629.32 76
18630.61 92
18631.90 81
18633.19 91
18634.48 92
18635.77 78
18637.06 79
18638.35 95
18639.64 97
18640.93 79
18642.22 98
18643.51 76
18644.80 86
18646.09 86
18647.38 95
18648.67 91
18649.96 91
18651.25 80
18652.54 103
18653.83 80
18655.12 98
18656.41 87
18657.70 103
18658.99 77
18660.28 87
18661.57 98
18662.86 70
18664.15 93
18665.44 80
18666.73 70
18668.02 70
18669.31 120
18670.60 85
18671.89 72
18673.18 76
18674.48 112
18675.77 109
18677.06 88
18678.35 83
18679.64 100
18680.93 98
18682.22 75
18683.51 69
18684.80 73
18686.10 73
18687.39 93
18688.68 100
18689.97 78
18691.26 65
18692.55 88
18693.84 116
18695.14 77
18696.43 78
18697.72 75
18699.01 67
18700.30 88
18701.60 65
18702.89 69
18704.18 75
18705.47 105
18706.76 87
18708.06 85
18709.35 85
18710.64 85
18711.93 100
18713.22 86
18714.52 101
18715.81 92
18717.10 81
18718.39 85
18719.69 91
18720.98 79
18722.27 94
18723.56 98
18724.86 86
18726.15 65
18727.44 81
18728.73 89
18730.03 71
18731.32 83
18732.61 80
18733.91 77
18735.20 79
18736.49 99
18737.79 86
18739.08 73
18740.37 75
18741.66 81
18742.96 94
18744.25 78
18745.54 77
18746.84 80
18748.13 83
18749.43 85
18750.72 90
18752.01 96
18753.31 88
18754.60 89
18755.89 68
18757.19 84
18758.48 104
18759.77 88
18761.07 96
18762.36 73
18763.66 76
18764.95 79
18766.24 89
18767.54 97
18768.83 75
18770.13 86
18771.42 78
18772.72 91
18774.01 76
18775.30 73
18776.60 74
18777.89 70
18779.19 80
18780.48 88
18781.78 97
18783.07 66
18784.37 82
18785.66 83
18786.96 72
18788.25 55
18789.55 76
18790.84 81
18792.14 75
18793.43 74
18794.73 79
18796.02 71
18797.32 66
18798.61 82
18799.91 87
18801.20 67
18802.50 80
18803.79 89
18805.09 95
18806.38 75
18807.68 90
18808.97 84
18810.27 76
18811.57 78
18812.86 78
18814.16 83
18815.45 80
18816.75 70
18818.05 77
18819.34 80
18820.64 79
18821.93 97
18823.23 74
18824.53 78
18825.82 80
18827.12 78
18828.41 95
18829.71 70
18831.01 61
18832.30 76
18833.60 76
18834.90 97
18836.19 86
18837.49 86
18838.79 82
18840.08 75
18841.38 64
18842.68 80
18843.97 83
18845.27 70
18846.57 73
18847.86 94
18849.16 100
18850.46 75
18851.75 82
18853.05 83
18854.35 77
18855.65 84
18856.94 68
18858.24 83
18859.54 71
18860.83 73
18862.13 74
18863.43 81
18864.73 75
18866.02 86
18867.32 82
18868.62 74
18869.92 73
18871.21 83
18872.51 74
18873.81 69
18875.11 76
18876.41 62
18877.70 76
18879.00 65
18880.30 61
18881.60 68
18882.90 95
18884.19 89
18885.49 75
18886.79 73
18888.09 68
18889.39 71
18890.69 77
18891.98 84
18893.28 62
18894.58 86
18895.88 72
18897.18 85
18898.48 68
18899.78 90
18901.07 86
18902.37 91
18903.67 60
18904.97 58
18906.27 77
18907.57 83
18908.87 91
18910.17 62
18911.47 84
18912.77 84
18914.06 83
18915.36 57
18916.66 89
18917.96 70
18919.26 93
18920.56 81
18921.86 100
18923.16 76
18924.46 97
18925.76 91
18927.06 91
18928.36 80
18929.66 95
18930.96 81
18932.26 58
18933.56 73
18934.86 65
18936.16 75
18937.46 86
18938.76 81
18940.06 86
18941.36 64
18942.66 77
18943.96 74
18945.26 84
18946.56 75
18947.86 75
18949.16 84
18950.46 81
18951.76 77
18953.06 81
18954.36 63
18955.66 76
18956.96 60
18958.26 71
18959.56 80
18960.87 78
18962.17 70
18963.47 82
18964.77 74
18966.07 80
18967.37 75
18968.67 77
18969.97 63
18971.27 76
18972.57 94
18973.88 80
18975.18 85
18976.48 49
18977.78 78
18979.08 72
18980.38 90
18981.68 70
18982.99 71
18984.29 82
18985.59 96
18986.89 68
18988.19 79
18989.49 82
18990.80 72
18992.10 72
18993.40 59
18994.70 74
18996.00 59
18997.31 81
18998.61 70
18999.91 71
19001.21 53
19002.51 70
19003.82 80
19005.12 60
19006.42 60
19007.72 77
19009.03 74
19010.33 64
19011.63 87
19012.93 77
19014.24 93
19015.54 73
19016.84 71
19018.15 75
19019.45 70
19020.75 65
19022.05 99
19023.36 81
19024.66 74
19025.96 58
19027.27 59
19028.57 82
19029.87 70
19031.18 73
19032.48 63
19033.78 87
19035.09 57
19036.39 76
19037.69 88
19039.00 76
19040.30 73
19041.60 83
19042.91 92
19044.21 72
19045.51 78
19046.82 92
19048.12 82
19049.43 72
19050.73 74
19052.03 73
19053.34 88
19054.64 52
19055.95 81
19057.25 83
19058.55 75
19059.86 78
19061.16 98
19062.47 70
19063.77 77
19065.08 68
19066.38 76
19067.68 93
19068.99 88
19070.29 90
19071.60 62
19072.90 74
19074.21 74
19075.51 74
19076.82 68
19078.12 79
19079.43 45
19080.73 78
19082.04 73
19083.34 83
19084.65 68
19085.95 73
19087.26 72
19088.56 80
19089.87 58
19091.17 69
19092.48 63
19093.78 65
19095.09 67
19096.39 70
19097.70 84
19099.00 76
19100.31 101
19101.62 77
19102.92 90
19104.23 70
19105.53 90
19106.84 74
19108.14 61
19109.45 75
19110.76 91
19112.06 88
19113.37 73
19114.67 75
19115.98 58
19117.29 83
19118.59 79
19119.90 65
19121.21 56
19122.51 94
19123.82 74
19125.13 78
19126.43 58
19127.74 70
19129.04 96
19130.35 93
19131.66 74
19132.96 84
19134.27 115
19135.58 91
19136.89 85
19138.19 70
19139.50 74
19140.81 65
19142.11 79
19143.42 83
19144.73 80
19146.03 76
19147.34 73
19148.65 84
19149.96 64
19151.26 63
19152.57 77
19153.88 108
19155.19 78
19156.49 84
19157.80 52
19159.11 86
19160.42 95
19161.72 84
19163.03 93
19164.34 92
19165.65 78
19166.96 90
19168.26 74
19169.57 70
19170.88 65
19172.19 78
19173.50 70
19174.80 66
19176.11 70
19177.42 88
19178.73 86
19180.04 69
19181.34 84
19182.65 71
19183.96 92
19185.27 57
19186.58 72
19187.89 79
19189.20 66
19190.50 74
19191.81 78
19193.12 86
19194.43 73
19195.74 90
19197.05 92
19198.36 77
19199.67 81
19200.98 81
19202.28 77
19203.59 80
19204.90 64
19206.21 91
19207.52 70
19208.83 68
19210.14 70
19211.45 76
19212.76 84
19214.07 70
19215.38 75
19216.69 72
19218.00 82
19219.31 70
19220.62 76
19221.93 70
19223.24 78
19224.55 90
19225.86 89
19227.17 79
19228.48 76
19229.79 82
19231.10 95
19232.41 83
19233.72 81
19235.03 104
19236.34 75
19237.65 83
19238.96 61
19240.27 60
19241.58 81
19242.89 78
19244.20 71
19245.51 65
19246.82 80
19248.13 87
19249.44 89
19250.75 79
19252.06 89
19253.37 84
19254.69 98
19256.00 77
19257.31 77
19258.62 86
19259.93 90
19261.24 69
19262.55 84
19263.86 80
19265.17 87
19266.49 95
19267.80 87
19269.11 63
19270.42 77
19271.73 88
19273.04 98
19274.35 71
19275.67 71
19276.98 79
19278.29 84
19279.60 89
19280.91 83
19282.22 72
19283.54 74
19284.85 95
19286.16 92
19287.47 64
19288.78 62
19290.10 82
19291.41 88
19292.72 64
19294.03 84
19295.34 76
19296.66 66
19297.97 76
19299.28 84
19300.59 60
19301.91 72
19303.22 95
19304.53 89
19305.84 80
19307.16 75
19308.47 76
19309.78 73
19311.10 72
19312.41 48
19313.72 48
19315.03 70
19316.35 81
19317.66 80
19318.97 70
19320.29 59
19321.60 95
19322.91 72
19324.23 91
19325.54 56
19326.85 67
19328.17 70
19329.48 96
19330.79 67
19332.11 59
19333.42 77
19334.73 77
19336.05 67
19337.36 58
19338.67 68
19339.99 91
19341.30 84
19342.62 75
19343.93 72
19345.24 66
19346.56 71
19347.87 78
19349.19 79
19350.50 53
19351.81 59
19353.13 76
19354.44 80
19355.76 76
19357.07 64
19358.39 76
19359.70 86
19361.02 95
19362.33 71
19363.64 79
19364.96 81
19366.27 86
19367.59 69
19368.90 90
19370.22 87
19371.53 77
19372.85 93
19374.16 70
19375.48 74
19376.79 72
19378.11 78
19379.42 83
19380.74 76
19382.05 60
19383.37 64
19384.68 79
19386.00 79
19387.31 77
19388.63 96
19389.95 83
19391.26 91
19392.58 83
19393.89 73
19395.21 66
19396.52 83
19397.84 95
19399.16 57
19400.47 77
19401.79 81
19403.10 83
19404.42 73
19405.73 93
19407.05 75
19408.37 74
19409.68 70
19411.00 86
19412.32 78
19413.63 61
19414.95 75
19416.26 73
19417.58 68
19418.90 59
19420.21 79
19421.53 79
19422.85 66
19424.16 69
19425.48 79
19426.80 71
19428.11 83
19429.43 64
19430.75 78
19432.06 71
19433.38 62
19434.70 75
19436.02 74
19437.33 82
19438.65 62
19439.97 88
19441.28 87
19442.60 80
19443.92 90
19445.24 82
19446.55 71
19447.87 79
19449.19 75
19450.51 82
19451.82 82
19453.14 65
19454.46 76
19455.78 79
19457.09 89
19458.41 67
19459.73 65
19461.05 74
19462.37 77
19463.68 76
19465.00 72
19466.32 68
19467.64 85
19468.96 88
19470.28 64
19471.59 69
19472.91 69
19474.23 75
19475.55 64
19476.87 71
19478.19 52
19479.50 80
19480.82 83
19482.14 56
19483.46 73
19484.78 79
19486.10 69
19487.42 88
19488.73 73
19490.05 60
19491.37 80
19492.69 73
19494.01 61
19495.33 54
19496.65 80
19497.97 74
19499.29 75
19500.61 61
19501.93 48
19503.25 60
19504.56 75
19505.88 87
19507.20 75
19508.52 60
19509.84 78
19511.16 86
19512.48 66
19513.80 57
19515.12 76
19516.44 95
19517.76 71
19519.08 75
19520.40 113
19521.72 89
19523.04 91
19524.36 84
19525.68 72
19527.00 65
19528.32 77
19529.64 69
19530.96 47
19532.28 60
19533.60 76
19534.92 83
19536.24 61
19537.56 80
19538.88 78
19540.20 80
19541.53 60
19542.85 64
19544.17 69
19545.49 77
19546.81 96
19548.13 69
19549.45 68
19550.77 79
19552.09 74
19553.41 86
19554.73 64
19556.06 72
19557.38 65
19558.70 84
19560.02 77
19561.34 60
19562.66 65
19563.98 62
19565.30 79
19566.63 75
19567.95 75
19569.27 80
19570.59 72
19571.91 77
19573.23 72
19574.56 60
19575.88 81
19577.20 67
19578.52 89
19579.84 73
19581.17 57
19582.49 68
19583.81 70
19585.13 82
19586.45 81
19587.78 72
19589.10 80
19590.42 92
19591.74 73
19593.07 68
19594.39 69
19595.71 77
19597.03 62
19598.36 72
19599.68 63
19601.00 63
19602.32 65
19603.65 90
19604.97 72
19606.29 65
19607.61 75
19608.94 68
19610.26 103
19611.58 71
19612.91 66
19614.23 62
19615.55 64
19616.88 79
19618.20 84
19619.52 74
19620.85 80
19622.17 74
19623.49 83
19624.82 67
19626.14 70
19627.46 78
19628.79 78
19630.11 68
19631.43 68
19632.76 79
19634.08 79
19635.41 94
19636.73 68
19638.05 81
19639.38 65
19640.70 56
19642.03 63
19643.35 66
19644.67 64
19646.00 72
19647.32 75
19648.65 66
19649.97 76
19651.29 83
19652.62 83
19653.94 87
19655.27 72
19656.59 66
19657.92 87
19659.24 72
19660.57 85
19661.89 60
19663.22 72
19664.54 69
19665.87 75
19667.19 76
19668.52 75
19669.84 72
19671.17 72
19672.49 81
19673.82 65
19675.14 60
19676.47 52
19677.79 84
19679.12 73
19680.44 62
19681.77 84
19683.09 101
19684.42 63
19685.74 72
19687.07 67
19688.39 53
19689.72 74
19691.05 58
19692.37 62
19693.70 64
19695.02 65
19696.35 79
19697.68 69
19699.00 49
19700.33 64
19701.65 82
19702.98 58
19704.31 62
19705.63 68
19706.96 65
19708.28 67
19709.61 75
19710.94 70
19712.26 72
19713.59 69
19714.92 76
19716.24 64
19717.57 76
19718.90 69
19720.22 77
19721.55 62
19722.88 66
19724.20 66
19725.53 73
19726.86 72
19728.18 63
19729.51 78
19730.84 63
19732.16 87
19733.49 64
19734.82 65
19736.15 61
19737.47 78
19738.80 77
19740.13 58
19741.46 70
19742.78 76
19744.11 72
19745.44 59
19746.77 61
19748.09 62
19749.42 75
19750.75 70
19752.08 61
19753.40 68
19754.73 97
19756.06 60
19757.39 81
19758.72 62
19760.04 73
19761.37 59
19762.70 67
19764.03 105
19765.36 98
19766.68 69
19768.01 63
19769.34 73
19770.67 69
19772.00 77
19773.33 75
19774.66 69
19775.98 64
19777.31 70
19778.64 59
19779.97 76
19781.30 74
19782.63 61
19783.96 61
19785.29 83
19786.61 68
19787.94 90
19789.27 87
19790.60 71
19791.93 82
19793.26 66
19794.59 62
19795.92 57
19797.25 94
19798.58 85
19799.91 75
19801.24 84
19802.56 85
19803.89 76
19805.22 86
19806.55 72
19807.88 55
19809.21 65
19810.54 83
19811.87 95
19813.20 67
19814.53 62
19815.86 50
19817.19 66
19818.52 71
19819.85 66
19821.18 79
19822.51 60
19823.84 83
19825.17 58
19826.50 66
19827.83 72
19829.16 75
19830.49 62
19831.82 88
19833.15 82
19834.49 72
19835.82 66
19837.15 80
19838.48 79
19839.81 60
19841.14 70
19842.47 66
19843.80 70
19845.13 77
19846.46 65
19847.79 74
19849.12 61
19850.46 55
19851.79 67
19853.12 65
19854.45 78
19855.78 70
19857.11 77
19858.44 62
19859.77 80
19861.11 63
19862.44 66
19863.77 55
19865.10 71
19866.43 77
19867.76 55
19869.09 78
19870.43 58
19871.76 55
19873.09 60
19874.42 74
19875.75 69
19877.09 71
19878.42 81
19879.75 69
19881.08 55
19882.41 80
19883.75 59
19885.08 86
19886.41 71
19887.74 74
19889.08 75
19890.41 62
19891.74 66
19893.07 83
19894.41 67
19895.74 63
19897.07 77
19898.40 70
19899.74 64
19901.07 69
19902.40 63
19903.73 66
19905.07 82
19906.40 78
19907.73 71
19909.07 78
19910.40 68
19911.73 82
19913.07 70
19914.40 73
19915.73 68
19917.07 96
19918.40 77
19919.73 73
19921.07 72
19922.40 69
19923.73 77
19925.07 88
19926.40 71
19927.73 60
19929.07 96
19930.40 73
19931.74 55
19933.07 64
19934.40 66
19935.74 59
19937.07 68
19938.40 74
19939.74 62
19941.07 64
19942.41 85
19943.74 65
19945.08 62
19946.41 45
19947.74 75
19949.08 74
19950.41 55
19951.75 68
19953.08 79
19954.42 68
19955.75 61
19957.09 67
19958.42 68
19959.76 81
19961.09 64
19962.42 71
19963.76 64
19965.09 67
19966.43 56
19967.76 87
19969.10 73
19970.43 76
19971.77 67
19973.11 64
19974.44 75
19975.78 60
19977.11 61
19978.45 53
19979.78 71
19981.12 63
19982.45 66
19983.79 76
19985.12 67
19986.46 61
19987.80 82
19989.13 69
19990.47 59
19991.80 65
19993.14 64
19994.47 76
19995.81 45
19997.15 67
19998.48 78
19999.82 82
20001.15 76
20002.49 72
20003.83 49
20005.16 67
20006.50 74
20007.84 78
20009.17 67
20010.51 83
20011.85 80
20013.18 72
20014.52 68
20015.85 69
20017.19 81
20018.53 76
20019.87 60
20021.20 73
20022.54 60
20023.88 72
20025.21 67
20026.55 69
20027.89 74
20029.22 58
20030.56 76
20031.90 68
20033.24 61
20034.57 76
20035.91 73
20037.25 75
20038.58 70
20039.92 66
20041.26 76
20042.60 81
20043.93 66
20045.27 76
20046.61 80
20047.95 74
20049.29 67
20050.62 78
20051.96 66
20053.30 61
20054.64 71
20055.97 62
20057.31 75
20058.65 54
20059.99 56
20061.33 57
20062.66 71
20064.00 73
20065.34 68
20066.68 67
20068.02 81
20069.36 60
20070.70 54
20072.03 73
20073.37 64
20074.71 84
20076.05 84
20077.39 74
20078.73 60
20080.07 75
20081.40 78
20082.74 74
20084.08 63
20085.42 81
20086.76 64
20088.10 81
20089.44 57
20090.78 56
20092.12 55
20093.46 71
20094.80 79
20096.13 79
20097.47 76
20098.81 65
20100.15 73
20101.49 63
20102.83 66
20104.17 64
20105.51 84
20106.85 75
20108.19 79
20109.53 76
20110.87 61
20112.21 58
20113.55 74
20114.89 73
20116.23 63
20117.57 77
20118.91 89
20120.25 59
20121.59 85
20122.93 66
20124.27 72
