# Supplementary material for: MALDI-TOF MS typing enables the classification of brewing yeasts of the genus Saccharomyces to major beer styles
Source: PLoS One. 2017 Aug 9;12(8):e0181694. doi: 10.1371/journal.pone.0181694 (PMC5549903; doi:10.1371/journal.pone.0181694)
Supplement: S14 File — The directory includes 90 raw files and was zipped to “.zip”; the folder has three strains with 30 spectra per strain; S1 Text explains the raw files with an example and Table 1 represents the yeast strains used within the experiment. (ZIP) [file pone.0181694.s017.zip]

Archive with 91 entries (90 files):
- 40-42/
- 40-42/30636-508-OG-Ale-Ale-YPG-18h-E-E_2015-10-07__0_B7_1.dat
- 40-42/30636-508-OG-Ale-Ale-YPG-18h-E-E_2015-10-07__0_B8_1.dat
- 40-42/30636-508-OG-Ale-Ale-YPG-18h-E-E_2015-10-07__0_B9_1.dat
- 40-42/30636-508-OG-Ale-Ale-YPG-18h-E-E_2015-10-08__0_E7_1.dat
- 40-42/30636-508-OG-Ale-Ale-YPG-18h-E-E_2015-10-08__0_E8_1.dat
- 40-42/30636-508-OG-Ale-Ale-YPG-18h-E-E_2015-10-08__0_E9_1.dat
- 40-42/30636-508-OG-Ale-Ale-YPG-18h-E-E_2015-10-09__0_B7_1.dat
- 40-42/30636-508-OG-Ale-Ale-YPG-18h-E-E_2015-10-09__0_B8_1.dat
- 40-42/30636-508-OG-Ale-Ale-YPG-18h-E-E_2015-10-09__0_B9_1.dat
- 40-42/30636-508-OG-Ale-Ale-YPG-18h-E-E_2015-10-10__0_B7_1.dat
- 40-42/30636-508-OG-Ale-Ale-YPG-18h-E-E_2015-10-10__0_B8_1.dat
- 40-42/30636-508-OG-Ale-Ale-YPG-18h-E-E_2015-10-10__0_B9_1.dat
- 40-42/30636-508-OG-Ale-Ale-YPG-18h-E-E_2015-10-11__0_E7_1.dat
- 40-42/30636-508-OG-Ale-Ale-YPG-18h-E-E_2015-10-11__0_E8_1.dat
- 40-42/30636-508-OG-Ale-Ale-YPG-18h-E-E_2015-10-11__0_E9_1.dat
- 40-42/30636-508-OG-Ale-Ale-YPG-18h-E-E_2015-10-12__0_E7_1.dat
- 40-42/30636-508-OG-Ale-Ale-YPG-18h-E-E_2015-10-12__0_E8_1.dat
- 40-42/30636-508-OG-Ale-Ale-YPG-18h-E-E_2015-10-12__0_E9_1.dat
- 40-42/30636-508-OG-Ale-Ale-YPG-18h-E-E_2015-10-16__0_B7_1.dat
- 40-42/30636-508-OG-Ale-Ale-YPG-18h-E-E_2015-10-16__0_B8_1.dat
- 40-42/30636-508-OG-Ale-Ale-YPG-18h-E-E_2015-10-16__0_B9_1.dat
- 40-42/30636-508-OG-Ale-Ale-YPG-18h-E-E_2015-10-20__0_B7_1.dat
- 40-42/30636-508-OG-Ale-Ale-YPG-18h-E-E_2015-10-20__0_B8_1.dat
- 40-42/30636-508-OG-Ale-Ale-YPG-18h-E-E_2015-10-20__0_B9_1.dat
- 40-42/30636-508-OG-Ale-Ale-YPG-18h-E-E_2015-10-21__0_B7_1.dat
- 40-42/30636-508-OG-Ale-Ale-YPG-18h-E-E_2015-10-21__0_B8_1.dat
- 40-42/30636-508-OG-Ale-Ale-YPG-18h-E-E_2015-10-21__0_B9_1.dat
- 40-42/30636-508-OG-Ale-Ale-YPG-18h-E-E_2015-10-22__0_E7_1.dat
- 40-42/30636-508-OG-Ale-Ale-YPG-18h-E-E_2015-10-22__0_E8_1.dat
- 40-42/30636-508-OG-Ale-Ale-YPG-18h-E-E_2015-10-22__0_E9_1.dat
- 40-42/30637-510-OG-Ale-Ale-YPG-18h-E-E_2015-10-07__0_B10_1.dat
- 40-42/30637-510-OG-Ale-Ale-YPG-18h-E-E_2015-10-07__0_B11_1.dat
- 40-42/30637-510-OG-Ale-Ale-YPG-18h-E-E_2015-10-07__0_B12_1.dat
- 40-42/30637-510-OG-Ale-Ale-YPG-18h-E-E_2015-10-08__0_E10_1.dat
- 40-42/30637-510-OG-Ale-Ale-YPG-18h-E-E_2015-10-08__0_E11_1.dat
- 40-42/30637-510-OG-Ale-Ale-YPG-18h-E-E_2015-10-08__0_E12_1.dat
- 40-42/30637-510-OG-Ale-Ale-YPG-18h-E-E_2015-10-09__0_B10_1.dat
- 40-42/30637-510-OG-Ale-Ale-YPG-18h-E-E_2015-10-09__0_B11_1.dat
- 40-42/30637-510-OG-Ale-Ale-YPG-18h-E-E_2015-10-09__0_B12_1.dat
- 40-42/30637-510-OG-Ale-Ale-YPG-18h-E-E_2015-10-10__0_B10_1.dat
- 40-42/30637-510-OG-Ale-Ale-YPG-18h-E-E_2015-10-10__0_B11_1.dat
- 40-42/30637-510-OG-Ale-Ale-YPG-18h-E-E_2015-10-10__0_B12_1.dat
- 40-42/30637-510-OG-Ale-Ale-YPG-18h-E-E_2015-10-11__0_E10_1.dat
- 40-42/30637-510-OG-Ale-Ale-YPG-18h-E-E_2015-10-11__0_E11_1.dat
- 40-42/30637-510-OG-Ale-Ale-YPG-18h-E-E_2015-10-11__0_E12_1.dat
- 40-42/30637-510-OG-Ale-Ale-YPG-18h-E-E_2015-10-12__0_E10_1.dat
- 40-42/30637-510-OG-Ale-Ale-YPG-18h-E-E_2015-10-12__0_E11_1.dat
- 40-42/30637-510-OG-Ale-Ale-YPG-18h-E-E_2015-10-12__0_E12_1.dat
- 40-42/30637-510-OG-Ale-Ale-YPG-18h-E-E_2015-10-16__0_B10_1.dat
- 40-42/30637-510-OG-Ale-Ale-YPG-18h-E-E_2015-10-16__0_B11_1.dat
- 40-42/30637-510-OG-Ale-Ale-YPG-18h-E-E_2015-10-16__0_B12_1.dat
- 40-42/30637-510-OG-Ale-Ale-YPG-18h-E-E_2015-10-20__0_B10_1.dat
- 40-42/30637-510-OG-Ale-Ale-YPG-18h-E-E_2015-10-20__0_B11_1.dat
- 40-42/30637-510-OG-Ale-Ale-YPG-18h-E-E_2015-10-20__0_B12_1.dat
- 40-42/30637-510-OG-Ale-Ale-YPG-18h-E-E_2015-10-21__0_B10_1.dat
- 40-42/30637-510-OG-Ale-Ale-YPG-18h-E-E_2015-10-21__0_B11_1.dat
- 40-42/30637-510-OG-Ale-Ale-YPG-18h-E-E_2015-10-21__0_B12_1.dat
- 40-42/30637-510-OG-Ale-Ale-YPG-18h-E-E_2015-10-22__0_E10_2.dat
- 40-42/30637-510-OG-Ale-Ale-YPG-18h-E-E_2015-10-22__0_E11_2.dat
- 40-42/30637-510-OG-Ale-Ale-YPG-18h-E-E_2015-10-22__0_E12_2.dat
- 40-42/30666-220-OG-WB-WB-YPG-18h-E-E_2015-10-27__0_C1_1.dat
- 40-42/30666-220-OG-WB-WB-YPG-18h-E-E_2015-10-27__0_C2_1.dat
- 40-42/30666-220-OG-WB-WB-YPG-18h-E-E_2015-10-27__0_C3_1.dat
- 40-42/30666-220-OG-WB-WB-YPG-18h-E-E_2015-10-28__0_A1_1.dat
- 40-42/30666-220-OG-WB-WB-YPG-18h-E-E_2015-10-28__0_A2_1.dat
- 40-42/30666-220-OG-WB-WB-YPG-18h-E-E_2015-10-28__0_A3_1.dat
- 40-42/30666-220-OG-WB-WB-YPG-18h-E-E_2015-10-29__0_A1_1.dat
- 40-42/30666-220-OG-WB-WB-YPG-18h-E-E_2015-10-29__0_A2_1.dat
- 40-42/30666-220-OG-WB-WB-YPG-18h-E-E_2015-10-29__0_A3_1.dat
- 40-42/30666-220-OG-WB-WB-YPG-18h-E-E_2015-11-03__0_A1_1.dat
- 40-42/30666-220-OG-WB-WB-YPG-18h-E-E_2015-11-03__0_A2_1.dat
- 40-42/30666-220-OG-WB-WB-YPG-18h-E-E_2015-11-03__0_A3_1.dat
- 40-42/30666-220-OG-WB-WB-YPG-18h-E-E_2015-11-04__0_E1_1.dat
- 40-42/30666-220-OG-WB-WB-YPG-18h-E-E_2015-11-04__0_E2_1.dat
- 40-42/30666-220-OG-WB-WB-YPG-18h-E-E_2015-11-04__0_E3_1.dat
- 40-42/30666-220-OG-WB-WB-YPG-18h-E-E_2015-11-05__0_F1_1.dat
- 40-42/30666-220-OG-WB-WB-YPG-18h-E-E_2015-11-05__0_F2_1.dat
- 40-42/30666-220-OG-WB-WB-YPG-18h-E-E_2015-11-05__0_F3_1.dat
- 40-42/30666-220-OG-WB-WB-YPG-18h-E-E_2015-11-06__0_A1_1.dat
- 40-42/30666-220-OG-WB-WB-YPG-18h-E-E_2015-11-06__0_A2_1.dat
- 40-42/30666-220-OG-WB-WB-YPG-18h-E-E_2015-11-06__0_A3_1.dat
- 40-42/30666-220-OG-WB-WB-YPG-18h-E-E_2015-11-10__0_A1_1.dat
- 40-42/30666-220-OG-WB-WB-YPG-18h-E-E_2015-11-10__0_A2_1.dat
- 40-42/30666-220-OG-WB-WB-YPG-18h-E-E_2015-11-10__0_A3_1.dat
- 40-42/30666-220-OG-WB-WB-YPG-18h-E-E_2015-11-11__0_A1_1.dat
- 40-42/30666-220-OG-WB-WB-YPG-18h-E-E_2015-11-11__0_A2_1.dat
- 40-42/30666-220-OG-WB-WB-YPG-18h-E-E_2015-11-11__0_A3_1.dat
- 40-42/30666-220-OG-WB-WB-YPG-18h-E-E_2015-11-12__0_A1_1.dat
- 40-42/30666-220-OG-WB-WB-YPG-18h-E-E_2015-11-12__0_A2_1.dat
- 40-42/30666-220-OG-WB-WB-YPG-18h-E-E_2015-11-12__0_A3_1.dat
