# Supplementary material for: MALDI-TOF MS typing enables the classification of brewing yeasts of the genus Saccharomyces to major beer styles
Source: PLoS One. 2017 Aug 9;12(8):e0181694. doi: 10.1371/journal.pone.0181694 (PMC5549903; doi:10.1371/journal.pone.0181694)
Supplement: S14 File — The directory includes 90 raw files and was zipped to “.zip”; the folder has three strains with 30 spectra per strain; S1 Text explains the raw files with an example and Table 1 represents the yeast strains used within the experiment. (ZIP) [file pone.0181694.s017.zip › 40-42/30636-508-OG-Ale-Ale-YPG-18h-E-E_2015-10-07__0_B7_1.dat]

2001.30 4268
2001.72 4359
2002.14 4275
2002.57 4151
2002.99 4094
2003.41 4062
2003.83 4111
2004.25 4084
2004.67 3921
2005.10 3988
2005.52 4016
2005.94 4107
2006.36 4536
2006.78 4402
2007.21 4015
2007.63 4231
2008.05 4304
2008.47 4268
2008.89 4117
2009.32 3806
2009.74 4176
2010.16 4356
2010.58 4307
2011.01 4406
2011.43 4375
2011.85 4107
2012.27 3949
2012.70 4066
2013.12 4057
2013.54 3787
2013.96 3611
2014.39 3822
2014.81 3783
2015.23 3702
2015.66 3508
2016.08 3617
2016.50 3654
2016.93 3676
2017.35 3738
2017.77 3942
2018.19 3676
2018.62 3665
2019.04 3842
2019.46 3860
2019.89 4145
2020.31 4108
2020.73 3788
2021.16 3800
2021.58 4144
2022.01 4399
2022.43 4158
2022.85 3911
2023.28 3762
2023.70 3797
2024.12 3993
2024.55 3818
2024.97 4024
2025.40 4012
2025.82 3770
2026.24 3551
2026.67 3808
2027.09 3771
2027.52 3854
2027.94 3999
2028.37 3625
2028.79 3695
2029.21 3627
2029.64 3587
2030.06 3774
2030.49 3891
2030.91 3838
2031.34 3687
2031.76 3938
2032.19 3664
2032.61 3676
2033.04 3795
2033.46 4321
2033.88 4039
2034.31 4112
2034.73 4660
2035.16 4396
2035.58 4117
2036.01 4357
2036.43 4212
2036.86 4004
2037.29 4006
2037.71 4252
2038.14 4040
2038.56 3941
2038.99 3993
2039.41 3857
2039.84 3687
2040.26 3586
2040.69 3641
2041.11 3931
2041.54 4128
2041.97 4084
2042.39 3977
2042.82 4029
2043.24 4005
2043.67 3581
2044.09 3844
2044.52 3446
2044.95 3468
2045.37 3689
2045.80 3772
2046.22 3747
2046.65 3869
2047.08 4087
2047.50 4007
2047.93 4095
2048.36 4014
2048.78 4250
2049.21 4133
2049.64 4095
2050.06 4019
2050.49 4123
2050.92 4006
2051.34 3874
2051.77 3903
2052.20 3785
2052.62 3670
2053.05 3755
2053.48 3700
2053.90 3652
2054.33 3673
2054.76 3683
2055.18 3771
2055.61 3541
2056.04 3810
2056.47 3829
2056.89 3803
2057.32 3766
2057.75 3905
2058.17 3912
2058.60 3800
2059.03 3742
2059.46 3769
2059.88 3746
2060.31 3668
2060.74 3696
2061.17 3977
2061.60 3933
2062.02 3778
2062.45 3939
2062.88 3767
2063.31 3865
2063.74 3989
2064.16 4023
2064.59 4140
2065.02 4115
2065.45 4316
2065.88 4511
2066.30 4371
2066.73 4768
2067.16 4814
2067.59 4941
2068.02 4821
2068.45 4648
2068.87 4857
2069.30 4479
2069.73 3967
2070.16 4107
2070.59 3968
2071.02 3950
2071.45 3874
2071.87 4015
2072.30 3868
2072.73 3977
2073.16 3948
2073.59 3965
2074.02 4065
2074.45 4087
2074.88 4007
2075.31 4029
2075.74 3766
2076.17 3801
2076.59 4080
2077.02 4459
2077.45 4538
2077.88 4387
2078.31 4011
2078.74 4252
2079.17 4462
2079.60 4494
2080.03 4403
2080.46 4165
2080.89 4040
2081.32 4327
2081.75 4230
2082.18 4327
2082.61 4136
2083.04 4038
2083.47 4231
2083.90 3972
2084.33 4009
2084.76 3948
2085.19 3821
2085.62 3753
2086.05 3935
2086.48 3734
2086.91 3760
2087.34 3895
2087.77 3714
2088.20 3948
2088.63 3710
2089.06 3788
2089.49 3817
2089.93 3914
2090.36 3676
2090.79 3993
2091.22 3892
2091.65 3784
2092.08 4021
2092.51 3993
2092.94 4001
2093.37 4130
2093.80 4125
2094.23 4081
2094.67 3839
2095.10 3922
2095.53 3884
2095.96 3767
2096.39 3804
2096.82 3712
2097.25 3630
2097.68 3606
2098.12 3656
2098.55 3505
2098.98 3600
2099.41 3795
2099.84 3615
2100.27 3603
2100.71 3721
2101.14 3762
2101.57 3713
2102.00 3725
2102.43 3657
2102.87 3955
2103.30 3757
2103.73 3914
2104.16 3915
2104.59 3784
2105.03 3680
2105.46 3908
2105.89 3993
2106.32 3908
2106.76 3893
2107.19 4089
2107.62 3917
2108.05 3878
2108.49 4055
2108.92 4028
2109.35 4059
2109.78 4028
2110.22 3980
2110.65 4060
2111.08 3833
2111.52 3710
2111.95 3700
2112.38 3773
2112.81 3816
2113.25 3708
2113.68 3889
2114.11 3586
2114.55 3652
2114.98 3842
2115.41 3731
2115.85 3897
2116.28 3838
2116.71 3819
2117.15 3481
2117.58 3496
2118.01 3614
2118.45 3724
2118.88 3706
2119.32 3658
2119.75 3601
2120.18 3699
2120.62 3828
2121.05 4022
2121.48 3961
2121.92 3749
2122.35 3661
2122.79 3595
2123.22 3650
2123.65 3627
2124.09 3892
2124.52 3855
2124.96 3599
2125.39 3667
2125.83 3730
2126.26 3775
2126.70 3881
2127.13 3736
2127.56 3860
2128.00 3925
2128.43 3708
2128.87 3779
2129.30 3789
2129.74 3480
2130.17 3612
2130.61 3673
2131.04 3775
2131.48 3890
2131.91 3792
2132.35 3781
2132.78 3839
2133.22 3713
2133.65 3694
2134.09 3708
2134.52 3901
2134.96 3940
2135.39 3850
2135.83 4042
2136.26 4162
2136.70 4166
2137.14 4287
2137.57 4444
2138.01 4685
2138.44 4675
2138.88 4520
2139.31 4360
2139.75 4335
2140.19 3857
2140.62 4189
2141.06 4051
2141.49 4129
2141.93 3988
2142.37 4003
2142.80 3704
2143.24 3577
2143.67 3608
2144.11 3585
2144.55 3593
2144.98 3578
2145.42 3500
2145.86 3598
2146.29 3683
2146.73 3796
2147.16 3618
2147.60 3560
2148.04 3635
2148.47 3749
2148.91 3891
2149.35 4259
2149.79 3928
2150.22 4032
2150.66 3981
2151.10 4213
2151.53 4246
2151.97 4208
2152.41 4502
2152.84 4181
2153.28 4371
2153.72 4080
2154.16 4108
2154.59 4090
2155.03 3887
2155.47 3726
2155.91 3860
2156.34 3980
2156.78 3854
2157.22 3990
2157.66 4010
2158.09 3781
2158.53 3868
2158.97 3749
2159.41 3700
2159.84 3823
2160.28 3793
2160.72 3750
2161.16 3830
2161.60 3986
2162.03 4112
2162.47 4232
2162.91 4208
2163.35 4214
2163.79 3965
2164.22 4155
2164.66 4528
2165.10 4287
2165.54 3939
2165.98 3971
2166.42 3846
2166.86 3874
2167.29 3824
2167.73 3887
2168.17 3648
2168.61 3650
2169.05 3523
2169.49 3862
2169.93 3863
2170.37 3779
2170.80 4033
2171.24 4070
2171.68 3787
2172.12 4052
2172.56 3836
2173.00 3868
2173.44 4009
2173.88 4186
2174.32 3823
2174.76 4222
2175.20 4394
2175.64 4342
2176.08 4300
2176.51 4572
2176.95 4408
2177.39 4360
2177.83 4296
2178.27 4144
2178.71 4228
2179.15 4238
2179.59 4031
2180.03 3945
2180.47 4202
2180.91 4133
2181.35 3961
2181.79 4235
2182.23 3789
2182.67 3876
2183.11 3782
2183.55 3684
2183.99 3671
2184.43 3659
2184.87 3721
2185.31 3891
2185.76 3682
2186.20 3515
2186.64 3407
2187.08 3963
2187.52 3863
2187.96 3677
2188.40 3574
2188.84 3823
2189.28 3583
2189.72 3774
2190.16 3940
2190.60 3996
2191.04 3970
2191.49 4209
2191.93 4286
2192.37 4203
2192.81 4093
2193.25 4173
2193.69 3989
2194.13 3981
2194.57 3910
2195.02 3775
2195.46 3837
2195.90 3723
2196.34 3808
2196.78 3876
2197.22 4185
2197.66 4024
2198.11 3828
2198.55 3607
2198.99 3792
2199.43 3758
2199.87 3810
2200.32 3904
2200.76 3926
2201.20 3752
2201.64 3734
2202.08 3780
2202.53 3937
2202.97 3891
2203.41 3790
2203.85 3699
2204.29 3850
2204.74 3635
2205.18 3856
2205.62 3870
2206.06 3784
2206.51 3851
2206.95 4015
2207.39 3930
2207.83 3937
2208.28 3897
2208.72 3892
2209.16 3765
2209.61 4000
2210.05 3718
2210.49 4107
2210.93 3926
2211.38 3892
2211.82 3927
2212.26 3878
2212.71 3812
2213.15 3912
2213.59 3757
2214.04 3799
2214.48 3698
2214.92 3673
2215.37 3604
2215.81 3699
2216.25 3801
2216.70 3755
2217.14 3547
2217.59 3742
2218.03 3641
2218.47 3705
2218.92 3737
2219.36 3504
2219.80 3353
2220.25 3462
2220.69 3801
2221.14 3842
2221.58 3628
2222.02 3828
2222.47 3989
2222.91 4020
2223.36 3852
2223.80 3817
2224.25 4010
2224.69 3738
2225.13 3820
2225.58 4022
2226.02 3905
2226.47 3908
2226.91 3730
2227.36 3942
2227.80 3795
2228.25 3867
2228.69 3661
2229.14 3785
2229.58 3827
2230.03 3846
2230.47 4096
2230.92 4036
2231.36 3803
2231.81 3816
2232.25 3991
2232.70 3894
2233.14 4397
2233.59 4318
2234.03 4143
2234.48 4199
2234.92 4143
2235.37 4046
2235.81 4086
2236.26 4094
2236.70 4087
2237.15 4107
2237.60 4075
2238.04 3931
2238.49 3919
2238.93 3850
2239.38 3879
2239.83 3754
2240.27 3848
2240.72 3921
2241.16 3873
2241.61 3658
2242.06 3782
2242.50 3758
2242.95 3692
2243.39 3655
2243.84 3584
2244.29 3628
2244.73 3557
2245.18 3629
2245.63 3547
2246.07 3469
2246.52 3647
2246.97 3665
2247.41 3930
2247.86 3704
2248.31 3574
2248.75 3861
2249.20 3433
2249.65 3122
2250.09 3439
2250.54 3517
2250.99 3639
2251.43 3310
2251.88 3326
2252.33 3466
2252.78 3399
2253.22 3324
2253.67 3533
2254.12 3541
2254.56 3353
2255.01 3494
2255.46 3331
2255.91 3355
2256.35 3381
2256.80 3421
2257.25 3557
2257.70 3440
2258.14 3518
2258.59 3420
2259.04 3686
2259.49 3498
2259.94 3482
2260.38 3336
2260.83 3498
2261.28 3660
2261.73 3596
2262.18 3844
2262.62 3950
2263.07 3838
2263.52 3949
2263.97 3772
2264.42 3955
2264.87 3877
2265.31 3752
2265.76 3731
2266.21 3780
2266.66 3835
2267.11 3770
2267.56 3960
2268.01 3782
2268.45 3928
2268.90 3601
2269.35 3629
2269.80 3612
2270.25 3742
2270.70 3841
2271.15 3971
2271.60 3955
2272.05 3960
2272.49 3776
2272.94 3709
2273.39 3686
2273.84 3692
2274.29 3616
2274.74 3595
2275.19 3485
2275.64 3868
2276.09 4013
2276.54 3747
2276.99 3563
2277.44 3745
2277.89 3771
2278.34 3732
2278.79 3435
2279.24 3636
2279.69 3549
2280.14 3542
2280.59 3607
2281.04 3593
2281.49 3606
2281.94 3800
2282.39 3622
2282.84 3526
2283.29 3244
2283.74 3392
2284.19 3458
2284.64 3416
2285.09 3415
2285.54 3392
2285.99 3533
2286.44 3287
2286.89 3459
2287.34 3592
2287.79 3458
2288.24 3591
2288.69 3798
2289.14 3946
2289.59 4019
2290.05 4359
2290.50 4395
2290.95 4405
2291.40 4906
2291.85 5072
2292.30 5244
2292.75 5365
2293.20 5489
2293.65 5464
2294.11 5155
2294.56 5007
2295.01 4722
2295.46 4576
2295.91 4576
2296.36 4387
2296.81 4448
2297.27 4486
2297.72 4005
2298.17 4116
2298.62 4267
2299.07 4043
2299.52 3761
2299.98 3869
2300.43 3888
2300.88 3812
2301.33 3813
2301.78 3655
2302.24 3746
2302.69 3658
2303.14 3537
2303.59 3291
2304.04 3295
2304.50 3406
2304.95 3617
2305.40 3464
2305.85 3328
2306.31 3406
2306.76 3362
2307.21 3438
2307.66 3479
2308.12 3590
2308.57 3807
2309.02 3720
2309.48 3885
2309.93 4128
2310.38 4216
2310.83 4263
2311.29 4348
2311.74 4377
2312.19 4446
2312.65 4577
2313.10 4161
2313.55 3987
2314.01 4097
2314.46 3875
2314.91 3770
2315.37 3836
2315.82 3654
2316.27 3450
2316.73 3408
2317.18 3625
2317.63 3739
2318.09 3604
2318.54 3612
2318.99 3530
2319.45 3541
2319.90 3634
2320.36 3778
2320.81 3658
2321.26 3684
2321.72 3825
2322.17 3681
2322.63 3540
2323.08 3810
2323.53 3929
2323.99 3552
2324.44 3597
2324.90 3439
2325.35 3656
2325.80 3788
2326.26 3958
2326.71 3821
2327.17 3916
2327.62 3899
2328.08 3903
2328.53 3922
2328.99 4248
2329.44 4108
2329.90 4273
2330.35 4462
2330.81 4124
2331.26 4239
2331.72 4088
2332.17 4105
2332.63 4244
2333.08 4318
2333.54 4098
2333.99 3920
2334.45 3935
2334.90 3875
2335.36 3990
2335.81 3852
2336.27 3829
2336.72 3682
2337.18 3936
2337.63 3936
2338.09 3816
2338.55 3675
2339.00 3913
2339.46 3922
2339.91 3876
2340.37 3661
2340.82 3547
2341.28 3663
2341.74 3687
2342.19 3698
2342.65 3869
2343.10 3797
2343.56 3676
2344.02 3603
2344.47 3454
2344.93 3665
2345.39 3726
2345.84 3382
2346.30 3751
2346.75 3725
2347.21 3817
2347.67 3821
2348.12 3932
2348.58 3825
2349.04 3886
2349.49 3916
2349.95 3645
2350.41 3788
2350.86 4048
2351.32 3786
2351.78 3717
2352.23 3706
2352.69 3862
2353.15 3737
2353.61 3762
2354.06 3739
2354.52 3833
2354.98 3686
2355.43 3752
2355.89 3573
2356.35 3522
2356.81 3545
2357.26 3583
2357.72 3802
2358.18 3677
2358.64 3599
2359.09 3564
2359.55 3501
2360.01 3430
2360.47 3683
2360.93 3789
2361.38 3564
2361.84 3447
2362.30 3511
2362.76 3406
2363.22 3809
2363.67 3818
2364.13 3650
2364.59 3732
2365.05 3756
2365.51 3753
2365.96 3696
2366.42 3810
2366.88 3831
2367.34 3574
2367.80 3733
2368.26 4055
2368.72 3934
2369.17 3966
2369.63 3844
2370.09 3500
2370.55 3800
2371.01 3903
2371.47 3800
2371.93 3659
2372.39 3720
2372.84 3796
2373.30 3946
2373.76 3933
2374.22 3906
2374.68 4032
2375.14 4109
2375.60 4197
2376.06 4468
2376.52 4111
2376.98 4436
2377.44 4343
2377.90 4559
2378.36 4546
2378.81 4406
2379.27 4154
2379.73 4574
2380.19 4294
2380.65 4134
2381.11 4396
2381.57 4182
2382.03 4325
2382.49 4276
2382.95 4056
2383.41 4049
2383.87 3846
2384.33 3865
2384.79 3823
2385.25 3693
2385.71 3629
2386.17 3595
2386.63 3531
2387.09 3598
2387.55 3630
2388.01 3537
2388.48 3571
2388.94 3559
2389.40 3454
2389.86 3500
2390.32 3636
2390.78 3753
2391.24 3685
2391.70 3586
2392.16 3739
2392.62 3840
2393.08 3735
2393.54 3874
2394.00 3791
2394.47 3873
2394.93 3865
2395.39 3665
2395.85 3687
2396.31 3709
2396.77 3679
2397.23 3543
2397.69 3302
2398.16 3439
2398.62 3544
2399.08 3531
2399.54 3403
2400.00 3441
2400.46 3669
2400.92 3445
2401.39 3370
2401.85 3472
2402.31 3567
2402.77 3398
2403.23 3650
2403.70 3561
2404.16 3309
2404.62 3496
2405.08 3493
2405.54 3632
2406.01 3723
2406.47 3570
2406.93 3463
2407.39 3644
2407.86 3774
2408.32 3492
2408.78 3648
2409.24 3700
2409.71 3472
2410.17 3296
2410.63 3464
2411.09 3494
2411.56 3443
2412.02 3365
2412.48 3447
2412.94 3582
2413.41 3531
2413.87 3222
2414.33 3559
2414.80 3608
2415.26 3513
2415.72 3632
2416.19 3603
2416.65 3664
2417.11 3694
2417.57 3605
2418.04 3837
2418.50 4187
2418.96 4428
2419.43 4108
2419.89 4341
2420.36 4534
2420.82 4272
2421.28 4118
2421.75 4069
2422.21 4043
2422.67 4023
2423.14 4154
2423.60 4081
2424.07 3764
2424.53 3594
2424.99 3487
2425.46 3683
2425.92 3973
2426.39 3879
2426.85 3993
2427.31 3995
2427.78 3855
2428.24 3680
2428.71 3746
2429.17 3783
2429.64 3660
2430.10 3670
2430.56 3714
2431.03 3773
2431.49 3723
2431.96 3740
2432.42 3735
2432.89 3545
2433.35 3612
2433.82 3657
2434.28 3716
2434.75 3875
2435.21 3838
2435.68 3877
2436.14 3677
2436.61 3668
2437.07 3720
2437.54 3715
2438.00 3696
2438.47 3545
2438.93 3583
2439.40 3688
2439.86 3708
2440.33 3569
2440.80 3659
2441.26 3608
2441.73 3788
2442.19 3746
2442.66 3804
2443.12 3847
2443.59 3790
2444.06 3751
2444.52 3545
2444.99 3684
2445.45 3705
2445.92 3633
2446.38 3669
2446.85 3518
2447.32 3490
2447.78 3467
2448.25 3512
2448.72 3421
2449.18 3462
2449.65 3516
2450.11 3475
2450.58 3367
2451.05 3397
2451.51 3092
2451.98 3307
2452.45 3135
2452.91 3180
2453.38 3279
2453.85 3488
2454.31 3401
2454.78 3376
2455.25 3345
2455.71 3217
2456.18 3445
2456.65 3504
2457.12 3406
2457.58 3423
2458.05 3394
2458.52 3236
2458.98 3378
2459.45 3242
2459.92 3091
2460.39 3273
2460.85 3246
2461.32 3299
2461.79 3237
2462.26 3186
2462.72 3313
2463.19 3338
2463.66 3253
2464.13 3310
2464.59 3268
2465.06 3247
2465.53 3442
2466.00 3438
2466.47 3385
2466.93 3757
2467.40 3647
2467.87 3587
2468.34 3562
2468.81 3604
2469.27 3505
2469.74 3424
2470.21 3455
2470.68 3482
2471.15 3356
2471.62 3402
2472.09 3228
2472.55 3366
2473.02 3195
2473.49 3086
2473.96 3048
2474.43 3095
2474.90 3353
2475.37 3099
2475.83 3117
2476.30 3157
2476.77 3012
2477.24 3212
2477.71 3311
2478.18 3097
2478.65 3099
2479.12 3104
2479.59 3530
2480.06 3357
2480.53 3233
2480.99 3318
2481.46 3236
2481.93 3466
2482.40 3149
2482.87 3215
2483.34 3304
2483.81 3241
2484.28 3343
2484.75 3374
2485.22 3458
2485.69 3282
2486.16 3211
2486.63 3144
2487.10 3293
2487.57 3485
2488.04 3396
2488.51 3356
2488.98 3299
2489.45 3194
2489.92 3455
2490.39 3560
2490.86 3432
2491.33 3282
2491.80 3567
2492.27 3856
2492.74 3687
2493.21 3626
2493.68 3851
2494.15 4044
2494.62 3719
2495.10 3832
2495.57 3846
2496.04 3776
2496.51 3522
2496.98 3459
2497.45 3553
2497.92 3596
2498.39 3736
2498.86 3820
2499.33 3564
2499.80 3290
2500.28 3372
2500.75 3288
2501.22 3240
2501.69 3107
2502.16 3137
2502.63 3012
2503.10 3254
2503.57 3343
2504.05 3180
2504.52 3340
2504.99 3311
2505.46 3401
2505.93 3403
2506.40 3477
2506.88 3601
2507.35 3440
2507.82 3299
2508.29 3337
2508.76 3475
2509.24 3494
2509.71 3406
2510.18 3486
2510.65 3529
2511.12 3631
2511.60 3740
2512.07 3647
2512.54 3693
2513.01 3750
2513.49 3477
2513.96 3657
2514.43 3754
2514.90 3542
2515.38 3505
2515.85 3387
2516.32 3604
2516.79 3626
2517.27 3313
2517.74 3295
2518.21 3364
2518.68 3344
2519.16 3332
2519.63 3432
2520.10 3535
2520.58 3646
2521.05 3678
2521.52 3684
2522.00 3475
2522.47 3510
2522.94 3245
2523.42 3170
2523.89 3285
2524.36 3162
2524.84 3281
2525.31 3489
2525.78 3534
2526.26 3288
2526.73 3198
2527.20 3475
2527.68 3536
2528.15 3543
2528.63 3311
2529.10 3503
2529.57 3746
2530.05 3825
2530.52 3477
2531.00 3296
2531.47 3551
2531.94 3509
2532.42 3253
2532.89 3448
2533.37 3418
2533.84 3664
2534.32 3538
2534.79 3801
2535.26 3733
2535.74 3495
2536.21 3487
2536.69 3422
2537.16 3288
2537.64 3337
2538.11 3497
2538.59 3890
2539.06 3896
2539.54 3577
2540.01 3400
2540.49 3593
2540.96 3562
2541.44 3385
2541.91 3629
2542.39 3788
2542.86 3874
2543.34 3605
2543.81 3722
2544.29 3710
2544.76 3593
2545.24 3532
2545.71 3369
2546.19 3521
2546.66 3327
2547.14 3328
2547.61 3473
2548.09 3455
2548.57 3405
2549.04 3446
2549.52 3660
2549.99 3829
2550.47 3576
2550.95 3668
2551.42 3601
2551.90 3675
2552.37 3604
2552.85 3368
2553.33 3425
2553.80 3557
2554.28 3620
2554.75 3898
2555.23 3906
2555.71 3720
2556.18 3752
2556.66 3894
2557.14 3631
2557.61 3485
2558.09 3948
2558.57 3632
2559.04 3595
2559.52 3491
2560.00 3345
2560.47 3679
2560.95 3499
2561.43 3348
2561.90 3334
2562.38 3205
2562.86 3249
2563.33 3232
2563.81 3073
2564.29 3246
2564.77 3384
2565.24 3486
2565.72 3426
2566.20 3485
2566.68 3389
2567.15 3455
2567.63 3395
2568.11 3197
2568.59 3196
2569.06 3050
2569.54 3072
2570.02 3010
2570.50 3016
2570.97 2941
2571.45 3009
2571.93 3028
2572.41 3062
2572.89 3081
2573.36 3195
2573.84 3205
2574.32 3046
2574.80 3011
2575.28 2981
2575.75 3072
2576.23 3015
2576.71 3098
2577.19 2949
2577.67 2961
2578.15 3106
2578.62 3180
2579.10 3326
2579.58 3080
2580.06 3041
2580.54 3148
2581.02 3126
2581.50 2857
2581.97 3030
2582.45 3222
2582.93 3210
2583.41 3107
2583.89 3031
2584.37 3176
2584.85 3228
2585.33 3211
2585.81 3088
2586.29 3297
2586.77 3113
2587.24 3046
2587.72 3181
2588.20 3202
2588.68 3432
2589.16 3367
2589.64 3214
2590.12 3156
2590.60 3237
2591.08 3094
2591.56 3145
2592.04 3241
2592.52 3384
2593.00 3341
2593.48 3237
2593.96 3249
2594.44 3227
2594.92 3471
2595.40 3205
2595.88 3361
2596.36 3207
2596.84 3241
2597.32 3195
2597.80 3230
2598.28 3294
2598.76 3147
2599.24 3216
2599.72 3169
2600.20 3072
2600.68 3024
2601.16 3207
2601.64 3047
2602.12 3263
2602.61 3177
2603.09 3027
2603.57 3184
2604.05 3324
2604.53 3193
2605.01 3094
2605.49 3143
2605.97 3172
2606.45 3291
2606.93 3387
2607.42 3203
2607.90 3356
2608.38 3328
2608.86 3364
2609.34 3247
2609.82 3128
2610.30 3373
2610.78 3410
2611.27 3190
2611.75 3120
2612.23 3133
2612.71 3180
2613.19 3282
2613.67 3099
2614.16 3069
2614.64 3164
2615.12 3207
2615.60 3421
2616.08 3441
2616.57 3614
2617.05 3346
2617.53 3287
2618.01 3361
2618.49 3502
2618.98 3551
2619.46 3383
2619.94 3674
2620.42 3475
2620.91 3313
2621.39 3423
2621.87 3552
2622.35 3401
2622.84 3302
2623.32 3228
2623.80 3264
2624.28 3374
2624.77 3212
2625.25 3295
2625.73 3281
2626.21 3194
2626.70 3110
2627.18 3172
2627.66 3136
2628.15 3218
2628.63 3080
2629.11 3121
2629.60 3366
2630.08 3372
2630.56 3236
2631.05 3099
2631.53 3012
2632.01 3425
2632.50 3345
2632.98 3248
2633.46 3625
2633.95 3745
2634.43 3539
2634.91 3605
2635.40 3604
2635.88 3522
2636.37 3289
2636.85 3165
2637.33 3158
2637.82 3176
2638.30 3230
2638.79 3223
2639.27 2964
2639.75 3045
2640.24 3050
2640.72 3172
2641.21 3280
2641.69 3199
2642.18 3405
2642.66 3310
2643.14 3191
2643.63 3548
2644.11 3364
2644.60 3177
2645.08 3070
2645.57 3256
2646.05 3229
2646.54 3245
2647.02 3186
2647.51 3204
2647.99 3101
2648.48 3026
2648.96 2988
2649.45 3169
2649.93 3283
2650.42 3333
2650.90 3028
2651.39 3128
2651.87 3033
2652.36 3088
2652.84 3195
2653.33 3254
2653.81 3086
2654.30 3174
2654.78 3211
2655.27 3092
2655.76 3356
2656.24 3342
2656.73 3224
2657.21 3272
2657.70 3363
2658.18 3221
2658.67 3160
2659.16 3101
2659.64 3218
2660.13 3382
2660.61 3186
2661.10 2979
2661.59 3015
2662.07 3065
2662.56 2974
2663.05 3057
2663.53 2956
2664.02 3201
2664.50 3385
2664.99 3303
2665.48 3175
2665.96 3153
2666.45 2977
2666.94 3316
2667.42 3052
2667.91 3102
2668.40 3083
2668.88 3267
2669.37 3282
2669.86 3171
2670.34 3179
2670.83 3124
2671.32 3095
2671.81 3383
2672.29 3205
2672.78 3262
2673.27 3470
2673.75 3463
2674.24 3441
2674.73 3470
2675.22 3462
2675.70 3531
2676.19 3542
2676.68 3414
2677.17 3380
2677.65 3490
2678.14 3422
2678.63 3385
2679.12 3516
2679.61 3425
2680.09 3391
2680.58 3415
2681.07 3291
2681.56 3393
2682.04 3289
2682.53 3127
2683.02 3096
2683.51 3080
2684.00 3302
2684.49 3167
2684.97 3184
2685.46 3295
2685.95 3336
2686.44 3328
2686.93 3366
2687.42 3392
2687.90 3269
2688.39 3155
2688.88 3251
2689.37 3180
2689.86 2910
2690.35 3039
2690.84 3222
2691.33 3380
2691.81 3053
2692.30 3064
2692.79 3128
2693.28 3266
2693.77 3275
2694.26 3218
2694.75 3107
2695.24 3238
2695.73 2949
2696.22 3162
2696.71 3190
2697.20 3105
2697.68 3062
2698.17 3027
2698.66 2939
2699.15 2847
2699.64 3020
2700.13 2938
2700.62 2905
2701.11 3165
2701.60 3151
2702.09 3102
2702.58 3165
2703.07 3121
2703.56 3055
2704.05 3216
2704.54 3291
2705.03 3358
2705.52 3127
2706.01 2931
2706.50 3160
2706.99 3171
2707.48 2957
2707.97 3072
2708.46 2964
2708.95 2981
2709.44 2932
2709.93 2888
2710.43 2863
2710.92 3179
2711.41 3194
2711.90 3040
2712.39 3215
2712.88 2915
2713.37 2844
2713.86 2968
2714.35 3015
2714.84 2936
2715.33 2987
2715.82 3010
2716.32 3008
2716.81 2984
2717.30 2853
2717.79 2819
2718.28 2848
2718.77 2765
2719.26 2972
2719.76 2939
2720.25 2856
2720.74 2904
2721.23 2761
2721.72 2823
2722.21 2922
2722.70 2848
2723.20 2862
2723.69 2979
2724.18 3102
2724.67 2967
2725.16 3022
2725.66 3088
2726.15 3126
2726.64 3062
2727.13 3163
2727.62 3148
2728.12 2952
2728.61 3031
2729.10 3062
2729.59 3003
2730.09 2980
2730.58 3101
2731.07 2856
2731.56 3046
2732.06 3013
2732.55 3054
2733.04 3227
2733.53 3194
2734.03 3247
2734.52 3110
2735.01 3354
2735.50 3183
2736.00 2949
2736.49 3065
2736.98 3062
2737.48 3054
2737.97 3211
2738.46 3158
2738.96 3055
2739.45 3187
2739.94 3083
2740.44 3300
2740.93 3298
2741.42 3228
2741.92 3417
2742.41 3195
2742.90 3338
2743.40 3344
2743.89 3361
2744.38 3308
2744.88 3157
2745.37 3071
2745.86 3112
2746.36 3111
2746.85 3093
2747.35 3202
2747.84 3158
2748.33 3159
2748.83 3109
2749.32 3138
2749.82 2989
2750.31 3017
2750.81 3018
2751.30 2993
2751.79 2922
2752.29 3002
2752.78 3074
2753.28 3158
2753.77 3084
2754.27 3177
2754.76 3072
2755.26 3168
2755.75 2979
2756.24 3026
2756.74 2977
2757.23 3032
2757.73 3045
2758.22 3226
2758.72 3106
2759.21 2936
2759.71 3087
2760.20 2941
2760.70 2956
2761.19 3071
2761.69 3014
2762.19 2872
2762.68 2943
2763.18 2957
2763.67 3002
2764.17 3161
2764.66 3146
2765.16 2932
2765.65 2980
2766.15 3153
2766.64 3043
2767.14 3097
2767.64 3041
2768.13 3061
2768.63 3123
2769.12 3265
2769.62 3094
2770.12 3017
2770.61 3152
2771.11 3140
2771.60 3065
2772.10 2896
2772.60 3113
2773.09 3146
2773.59 3091
2774.08 3380
2774.58 3336
2775.08 3152
2775.57 3264
2776.07 3272
2776.57 3373
2777.06 3527
2777.56 3321
2778.06 3340
2778.55 3556
2779.05 3686
2779.55 3603
2780.04 3569
2780.54 3592
2781.04 3293
2781.54 3234
2782.03 3271
2782.53 3378
2783.03 3283
2783.52 3036
2784.02 3114
2784.52 3229
2785.02 3137
2785.51 3053
2786.01 3181
2786.51 3279
2787.01 3214
2787.50 3061
2788.00 2844
2788.50 3259
2789.00 3260
2789.49 2941
2789.99 2867
2790.49 2964
2790.99 2993
2791.48 2852
2791.98 2996
2792.48 3107
2792.98 2956
2793.48 3090
2793.97 3060
2794.47 2989
2794.97 3158
2795.47 3186
2795.97 3094
2796.47 3318
2796.96 3159
2797.46 3171
2797.96 3255
2798.46 3200
2798.96 3176
2799.46 3465
2799.96 3363
2800.45 3324
2800.95 3359
2801.45 3088
2801.95 3264
2802.45 3286
2802.95 3284
2803.45 3102
2803.95 3063
2804.45 3193
2804.94 3133
2805.44 3212
2805.94 3192
2806.44 3396
2806.94 3210
2807.44 3298
2807.94 3608
2808.44 3472
2808.94 3705
2809.44 3901
2809.94 3631
2810.44 3470
2810.94 3524
2811.44 3739
2811.94 3464
2812.44 3353
2812.94 3374
2813.44 3448
2813.94 3398
2814.44 3264
2814.94 3212
2815.44 3272
2815.94 3042
2816.44 3186
2816.94 3323
2817.44 3238
2817.94 3188
2818.44 3276
2818.94 3237
2819.44 3257
2819.94 3314
2820.44 3144
2820.94 3239
2821.44 3246
2821.94 3124
2822.44 3072
2822.94 3142
2823.44 3026
2823.94 2908
2824.44 3011
2824.94 3013
2825.45 3077
2825.95 3076
2826.45 2968
2826.95 2961
2827.45 3104
2827.95 3009
2828.45 2961
2828.95 2953
2829.45 2877
2829.96 2797
2830.46 2846
2830.96 2884
2831.46 2743
2831.96 2873
2832.46 2841
2832.96 2818
2833.47 2745
2833.97 2855
2834.47 2936
2834.97 2995
2835.47 2898
2835.97 2891
2836.48 3003
2836.98 2912
2837.48 3008
2837.98 3158
2838.48 3217
2838.99 3312
2839.49 3105
2839.99 3208
2840.49 3431
2841.00 3488
2841.50 3416
2842.00 3260
2842.50 3058
2843.01 3224
2843.51 2994
2844.01 3103
2844.51 3008
2845.02 2943
2845.52 2979
2846.02 2935
2846.52 3035
2847.03 3134
2847.53 3101
2848.03 3275
2848.54 3410
2849.04 3507
2849.54 3323
2850.04 3404
2850.55 3340
2851.05 3302
2851.55 3350
2852.06 3425
2852.56 3271
2853.06 3150
2853.57 3124
2854.07 3076
2854.57 3057
2855.08 3175
2855.58 3125
2856.09 3131
2856.59 3035
2857.09 2813
2857.60 2797
2858.10 2869
2858.60 2943
2859.11 3086
2859.61 2938
2860.12 2975
2860.62 3030
2861.12 2976
2861.63 2975
2862.13 2968
2862.64 2887
2863.14 3064
2863.65 3004
2864.15 3286
2864.65 3067
2865.16 2996
2865.66 3034
2866.17 3096
2866.67 2847
2867.18 2752
2867.68 2698
2868.19 2842
2868.69 2846
2869.20 2686
2869.70 2850
2870.21 2881
2870.71 2841
2871.21 3055
2871.72 2851
2872.23 2961
2872.73 2920
2873.24 3045
2873.74 3119
2874.25 2849
2874.75 2980
2875.26 3045
2875.76 3100
2876.27 3099
2876.77 3318
2877.28 3297
2877.78 3129
2878.29 3368
2878.79 3120
2879.30 3134
2879.81 3001
2880.31 2943
2880.82 2962
2881.32 3068
2881.83 3049
2882.34 2995
2882.84 3007
2883.35 3026
2883.85 3088
2884.36 2914
2884.87 3098
2885.37 3171
2885.88 3131
2886.38 3128
2886.89 3174
2887.40 2917
2887.90 2983
2888.41 3076
2888.92 3148
2889.42 3180
2889.93 3181
2890.44 2947
2890.94 2970
2891.45 3360
2891.96 3344
2892.46 3254
2892.97 3335
2893.48 3148
2893.98 3153
2894.49 3209
2895.00 3274
2895.51 3344
2896.01 3187
2896.52 3338
2897.03 3397
2897.53 3373
2898.04 3513
2898.55 3432
2899.06 3501
2899.56 3634
2900.07 3682
2900.58 3699
2901.09 3678
2901.59 3924
2902.10 4168
2902.61 4204
2903.12 4135
2903.63 3986
2904.13 4241
2904.64 4375
2905.15 4159
2905.66 4250
2906.17 4028
2906.67 4137
2907.18 3716
2907.69 3660
2908.20 3515
2908.71 3371
2909.21 3434
2909.72 3516
2910.23 3222
2910.74 3279
2911.25 3030
2911.76 3002
2912.26 3025
2912.77 2997
2913.28 3091
2913.79 3118
2914.30 2988
2914.81 3046
2915.32 3181
2915.83 3182
2916.34 3117
2916.84 3054
2917.35 3146
2917.86 3190
2918.37 3144
2918.88 3056
2919.39 3026
2919.90 3070
2920.41 2970
2920.92 3169
2921.43 3061
2921.94 3222
2922.45 3058
2922.96 2990
2923.46 2957
2923.97 3149
2924.48 3240
2924.99 3299
2925.50 3070
2926.01 2978
2926.52 3111
2927.03 3316
2927.54 3281
2928.05 3019
2928.56 3101
2929.07 3220
2929.58 3174
2930.09 3256
2930.60 3117
2931.11 2814
2931.62 2909
2932.13 2775
2932.64 2920
2933.15 2708
2933.67 2887
2934.18 3035
2934.69 2956
2935.20 2973
2935.71 2882
2936.22 3188
2936.73 3147
2937.24 3037
2937.75 2978
2938.26 3029
2938.77 3194
2939.28 3121
2939.79 3244
2940.30 3448
2940.82 3333
2941.33 3375
2941.84 3216
2942.35 3276
2942.86 3381
2943.37 3377
2943.88 3289
2944.39 3199
2944.91 3129
2945.42 3262
2945.93 3221
2946.44 3008
2946.95 2906
2947.46 3088
2947.98 3203
2948.49 3194
2949.00 3385
2949.51 3103
2950.02 3181
2950.53 2856
2951.05 2986
2951.56 2968
2952.07 2894
2952.58 2930
2953.09 2969
2953.61 2848
2954.12 2870
2954.63 2948
2955.14 2909
2955.66 2983
2956.17 2841
2956.68 2919
2957.19 2804
2957.71 2971
2958.22 2918
2958.73 2981
2959.24 2778
2959.76 3028
2960.27 3047
2960.78 3164
2961.29 3075
2961.81 3319
2962.32 2987
2962.83 3053
2963.35 3096
2963.86 3011
2964.37 2951
2964.89 3052
2965.40 2873
2965.91 2879
2966.43 2892
2966.94 3004
2967.45 2999
2967.97 2890
2968.48 3019
2968.99 2895
2969.51 2856
2970.02 2772
2970.53 2975
2971.05 2831
2971.56 2891
2972.07 2731
2972.59 2721
2973.10 2763
2973.62 2804
2974.13 2876
2974.64 2911
2975.16 2706
2975.67 2808
2976.19 2886
2976.70 2602
2977.22 2754
2977.73 2832
2978.24 2909
2978.76 2808
2979.27 2908
2979.79 3001
2980.30 2899
2980.82 2912
2981.33 3036
2981.85 2828
2982.36 2749
2982.87 2926
2983.39 2650
2983.90 2845
2984.42 2965
2984.93 3094
2985.45 3143
2985.96 3193
2986.48 3068
2986.99 3091
2987.51 2899
2988.02 3042
2988.54 2956
2989.05 2920
2989.57 2992
2990.09 2986
2990.60 3015
2991.12 3033
2991.63 2875
2992.15 3057
2992.66 2896
2993.18 2891
2993.69 3081
2994.21 3033
2994.73 2957
2995.24 3086
2995.76 3181
2996.27 3199
2996.79 3328
2997.30 3590
2997.82 3596
2998.34 3728
2998.85 3607
2999.37 3550
2999.89 3715
3000.40 3451
3000.92 3689
3001.43 3693
3001.95 3705
3002.47 3535
3002.98 3482
3003.50 3747
3004.02 3827
3004.53 4039
3005.05 4080
3005.57 4132
3006.08 4071
3006.60 4343
3007.12 4072
3007.63 3900
3008.15 3974
3008.67 4062
3009.18 4064
3009.70 3577
3010.22 3547
3010.74 3240
3011.25 3119
3011.77 3214
3012.29 3106
3012.80 2963
3013.32 3153
3013.84 3101
3014.36 3081
3014.87 3266
3015.39 3267
3015.91 3156
3016.43 3239
3016.94 3295
3017.46 3530
3017.98 3306
3018.50 3320
3019.02 3396
3019.53 3251
3020.05 3364
3020.57 3552
3021.09 3642
3021.60 3582
3022.12 3656
3022.64 3399
3023.16 3589
3023.68 3417
3024.20 3064
3024.71 3405
3025.23 3206
3025.75 3100
3026.27 3167
3026.79 3326
3027.31 3309
3027.82 3202
3028.34 2960
3028.86 3117
3029.38 3122
3029.90 3091
3030.42 3101
3030.94 3101
3031.46 2988
3031.98 3061
3032.49 3216
3033.01 3101
3033.53 3040
3034.05 3121
3034.57 3138
3035.09 3094
3035.61 3012
3036.13 3150
3036.65 3244
3037.17 3275
3037.69 3068
3038.21 3275
3038.73 3208
3039.25 3231
3039.76 3125
3040.28 3080
3040.80 3086
3041.32 3031
3041.84 2988
3042.36 2954
3042.88 2871
3043.40 2821
3043.92 2871
3044.44 2955
3044.96 2813
3045.48 2989
3046.00 3057
3046.52 2850
3047.04 2899
3047.56 3167
3048.08 3389
3048.60 3001
3049.13 3046
3049.65 3186
3050.17 2957
3050.69 2904
3051.21 2855
3051.73 2976
3052.25 2906
3052.77 2787
3053.29 2794
3053.81 2907
3054.33 2982
3054.85 2818
3055.37 2891
3055.89 2870
3056.42 2844
3056.94 2922
3057.46 2996
3057.98 3128
3058.50 2795
3059.02 2766
3059.54 2710
3060.06 2647
3060.59 2736
3061.11 2849
3061.63 2809
3062.15 2877
3062.67 2873
3063.19 2894
3063.71 2763
3064.24 2593
3064.76 2749
3065.28 2934
3065.80 3099
3066.32 2944
3066.85 2856
3067.37 2894
3067.89 3048
3068.41 3224
3068.93 3215
3069.46 3130
3069.98 3032
3070.50 3022
3071.02 3020
3071.54 2996
3072.07 2850
3072.59 2798
3073.11 3082
3073.63 3016
3074.16 2790
3074.68 2928
3075.20 3028
3075.73 2885
3076.25 2835
3076.77 2787
3077.29 2908
3077.82 2922
3078.34 3027
3078.86 3110
3079.39 3059
3079.91 2966
3080.43 3147
3080.95 3324
3081.48 3271
3082.00 3212
3082.52 3529
3083.05 3625
3083.57 3468
3084.09 3150
3084.62 3588
3085.14 3494
3085.66 3479
3086.19 3507
3086.71 3540
3087.24 3583
3087.76 3349
3088.28 3395
3088.81 3374
3089.33 3130
3089.85 3139
3090.38 3442
3090.90 3342
3091.43 3373
3091.95 3144
3092.47 3389
3093.00 3318
3093.52 3273
3094.05 3062
3094.57 3248
3095.10 3176
3095.62 3084
3096.14 3176
3096.67 3241
3097.19 3393
3097.72 3399
3098.24 3214
3098.77 3094
3099.29 3138
3099.82 3200
3100.34 3489
3100.87 3627
3101.39 3967
3101.92 4455
3102.44 4883
3102.97 5229
3103.49 6261
3104.02 6493
3104.54 7211
3105.07 7509
3105.59 7673
3106.12 7339
3106.64 6971
3107.17 6701
3107.69 6017
3108.22 5624
3108.74 4588
3109.27 4272
3109.79 3738
3110.32 3362
3110.85 3514
3111.37 3741
3111.90 3522
3112.42 3424
3112.95 3635
3113.48 3466
3114.00 3344
3114.53 3516
3115.05 3591
3115.58 3355
3116.11 3298
3116.63 3218
3117.16 3073
3117.68 2759
3118.21 3056
3118.74 3030
3119.26 2892
3119.79 2864
3120.32 3048
3120.84 2904
3121.37 2846
3121.90 3064
3122.42 2975
3122.95 3133
3123.48 3302
3124.00 3297
3124.53 3290
3125.06 3357
3125.58 3287
3126.11 3297
3126.64 3303
3127.16 3407
3127.69 3147
3128.22 3344
3128.75 3219
3129.27 3168
3129.80 3147
3130.33 3168
3130.85 3032
3131.38 3080
3131.91 2949
3132.44 2970
3132.96 2864
3133.49 2557
3134.02 2730
3134.55 2742
3135.07 2813
3135.60 2916
3136.13 2817
3136.66 2755
3137.19 2823
3137.71 2897
3138.24 2991
3138.77 2881
3139.30 2591
3139.83 3009
3140.35 2916
3140.88 2800
3141.41 2925
3141.94 2775
3142.47 2761
3143.00 2968
3143.52 2935
3144.05 3094
3144.58 3024
3145.11 2887
3145.64 2823
3146.17 2898
3146.70 3001
3147.22 2956
3147.75 2977
3148.28 3108
3148.81 3540
3149.34 3437
3149.87 3425
3150.40 3466
3150.93 3523
3151.46 3499
3151.98 3410
3152.51 3398
3153.04 3465
3153.57 3291
3154.10 3338
3154.63 3147
3155.16 3269
3155.69 3092
3156.22 2949
3156.75 3112
3157.28 3085
3157.81 3156
3158.34 3039
3158.87 2998
3159.40 3143
3159.93 3390
3160.46 3077
3160.99 3006
3161.52 3061
3162.05 3108
3162.58 3028
3163.11 3139
3163.64 3083
3164.17 3105
3164.70 3151
3165.23 3177
3165.76 3048
3166.29 3019
3166.82 2947
3167.35 3007
3167.88 3274
3168.41 2927
3168.94 2836
3169.47 2908
3170.00 2767
3170.53 2739
3171.06 2811
3171.59 2958
3172.13 2972
3172.66 2913
3173.19 2976
3173.72 3047
3174.25 3077
3174.78 2988
3175.31 2921
3175.84 3081
3176.37 2937
3176.90 3008
3177.44 3104
3177.97 3184
3178.50 3145
3179.03 3008
3179.56 3106
3180.09 3186
3180.62 3047
3181.16 2992
3181.69 3035
3182.22 2948
3182.75 2897
3183.28 2934
3183.81 2818
3184.35 2655
3184.88 2804
3185.41 2937
3185.94 2886
3186.47 2790
3187.01 2800
3187.54 2799
3188.07 2855
3188.60 2827
3189.14 2878
3189.67 2785
3190.20 2786
3190.73 2758
3191.26 2803
3191.80 2887
3192.33 2894
3192.86 2928
3193.39 2866
3193.93 2963
3194.46 2921
3194.99 2865
3195.53 2858
3196.06 2832
3196.59 2745
3197.12 2582
3197.66 2829
3198.19 2932
3198.72 2622
3199.26 2607
3199.79 2798
3200.32 2779
3200.86 2581
3201.39 2797
3201.92 2770
3202.46 2911
3202.99 2881
3203.52 2903
3204.06 2787
3204.59 2941
3205.12 3096
3205.66 2917
3206.19 2864
3206.72 2909
3207.26 2971
3207.79 3071
3208.33 2946
3208.86 2965
3209.39 2913
3209.93 3004
3210.46 3100
3211.00 3247
3211.53 3057
3212.06 3186
3212.60 3260
3213.13 3204
3213.67 3296
3214.20 3306
3214.74 3507
3215.27 3252
3215.80 3340
3216.34 3323
3216.87 3155
3217.41 3110
3217.94 3197
3218.48 3073
3219.01 3102
3219.55 3168
3220.08 3085
3220.62 3147
3221.15 3083
3221.69 3097
3222.22 2960
3222.76 2996
3223.29 3217
3223.83 3189
3224.36 3334
3224.90 3238
3225.43 3164
3225.97 3419
3226.50 3740
3227.04 3480
3227.57 3425
3228.11 3360
3228.65 3304
3229.18 3337
3229.72 3372
3230.25 3112
3230.79 3012
3231.32 3291
3231.86 3230
3232.40 3170
3232.93 3206
3233.47 3219
3234.00 3230
3234.54 2953
3235.08 3118
3235.61 3030
3236.15 3157
3236.68 3184
3237.22 3337
3237.76 3539
3238.29 3643
3238.83 3589
3239.37 3706
3239.90 3718
3240.44 3769
3240.97 3825
3241.51 3909
3242.05 3883
3242.58 3742
3243.12 3612
3243.66 3689
3244.20 3594
3244.73 3506
3245.27 3462
3245.81 3152
3246.34 3187
3246.88 3260
3247.42 2998
3247.95 3139
3248.49 3337
3249.03 3084
3249.57 3175
3250.10 3299
3250.64 3110
3251.18 3342
3251.72 3396
3252.25 3300
3252.79 3291
3253.33 3324
3253.87 3503
3254.40 3654
3254.94 3582
3255.48 3333
3256.02 3389
3256.55 3554
3257.09 3467
3257.63 3441
3258.17 3638
3258.71 3600
3259.24 3711
3259.78 3945
3260.32 4042
3260.86 4345
3261.40 4492
3261.94 4706
3262.47 5055
3263.01 5052
3263.55 4843
3264.09 5164
3264.63 5485
3265.17 5352
3265.71 5626
3266.24 6071
3266.78 5873
3267.32 5762
3267.86 6052
3268.40 6192
3268.94 6410
3269.48 6514
3270.02 6307
3270.55 6092
3271.09 5834
3271.63 5379
3272.17 4676
3272.71 4284
3273.25 4194
3273.79 3923
3274.33 3992
3274.87 3838
3275.41 4131
3275.95 3850
3276.49 3868
3277.03 3932
3277.57 4065
3278.11 4050
3278.65 3769
3279.19 3895
3279.73 3786
3280.26 3679
3280.80 4047
3281.34 3904
3281.88 3861
3282.42 3825
3282.96 3878
3283.50 3853
3284.04 3972
3284.59 3839
3285.13 3874
3285.67 3877
3286.21 3903
3286.75 3800
3287.29 4002
3287.83 3928
3288.37 3830
3288.91 3986
3289.45 4170
3289.99 4110
3290.53 4205
3291.07 3998
3291.61 3884
3292.15 3994
3292.69 4148
3293.23 3937
3293.77 4102
3294.32 4211
3294.86 4122
3295.40 4161
3295.94 4443
3296.48 4640
3297.02 4392
3297.56 4459
3298.10 4439
3298.65 4314
3299.19 4429
3299.73 4233
3300.27 4243
3300.81 4117
3301.35 3886
3301.89 3586
3302.44 3629
3302.98 3696
3303.52 3431
3304.06 3519
3304.60 3383
3305.14 3352
3305.69 3695
3306.23 3805
3306.77 3432
3307.31 3313
3307.85 3737
3308.40 3528
3308.94 3485
3309.48 3521
3310.02 3443
3310.57 3219
3311.11 3271
3311.65 3297
3312.19 3267
3312.74 3543
3313.28 3517
3313.82 3636
3314.36 3591
3314.91 3754
3315.45 3794
3315.99 3766
3316.53 3798
3317.08 3566
3317.62 3719
3318.16 3545
3318.71 3470
3319.25 3571
3319.79 3764
3320.34 3710
3320.88 3620
3321.42 3439
3321.96 3326
3322.51 3346
3323.05 3409
3323.59 3675
3324.14 3597
3324.68 3441
3325.23 3480
3325.77 3729
3326.31 3378
3326.86 3517
3327.40 3466
3327.94 3371
3328.49 3505
3329.03 3322
3329.57 3375
3330.12 3124
3330.66 2952
3331.21 3136
3331.75 3152
3332.29 3033
3332.84 3124
3333.38 3148
3333.93 3266
3334.47 3237
3335.02 3174
3335.56 3234
3336.10 2996
3336.65 3170
3337.19 3206
3337.74 3387
3338.28 3417
3338.83 3445
3339.37 3457
3339.92 3377
3340.46 3299
3341.01 3435
3341.55 3320
3342.10 3451
3342.64 3360
3343.19 3230
3343.73 3196
3344.28 3149
3344.82 3330
3345.37 3503
3345.91 3270
3346.46 3118
3347.00 3212
3347.55 3191
3348.09 3130
3348.64 3069
3349.18 3212
3349.73 3125
3350.27 3183
3350.82 2966
3351.37 3167
3351.91 3250
3352.46 3239
3353.00 3243
3353.55 3070
3354.10 3124
3354.64 3088
3355.19 2942
3355.73 3133
3356.28 3078
3356.83 3082
3357.37 3109
3357.92 2966
3358.46 3068
3359.01 3104
3359.56 2979
3360.10 2801
3360.65 2789
3361.20 2917
3361.74 3071
3362.29 2752
3362.84 2551
3363.38 2656
3363.93 2792
3364.48 2963
3365.02 2869
3365.57 2755
3366.12 2956
3366.66 2867
3367.21 2851
3367.76 2930
3368.30 2925
3368.85 2886
3369.40 2934
3369.94 2829
3370.49 2857
3371.04 2900
3371.59 2906
3372.13 2987
3372.68 3017
3373.23 2951
3373.78 2949
3374.32 2895
3374.87 2702
3375.42 2654
3375.97 2789
3376.51 2643
3377.06 2675
3377.61 2729
3378.16 2775
3378.71 2809
3379.25 2797
3379.80 2692
3380.35 2708
3380.90 2676
3381.45 2788
3381.99 2743
3382.54 2724
3383.09 2692
3383.64 2608
3384.19 2666
3384.74 2824
3385.28 2688
3385.83 2644
3386.38 2681
3386.93 2687
3387.48 2613
3388.03 2708
3388.58 2910
3389.12 2836
3389.67 2851
3390.22 3063
3390.77 3002
3391.32 2937
3391.87 2960
3392.42 2898
3392.97 2878
3393.52 2893
3394.06 2896
3394.61 2978
3395.16 2895
3395.71 2614
3396.26 2587
3396.81 2669
3397.36 2869
3397.91 2739
3398.46 2683
3399.01 2575
3399.56 2724
3400.11 2724
3400.66 2594
3401.21 2807
3401.76 2683
3402.31 2479
3402.86 2588
3403.41 2603
3403.96 2753
3404.51 2729
3405.06 2715
3405.61 2678
3406.16 2623
3406.71 2714
3407.26 2794
3407.81 2679
3408.36 2534
3408.91 2686
3409.46 2644
3410.01 2689
3410.56 2704
3411.11 2622
3411.66 2683
3412.21 2738
3412.76 2691
3413.31 2691
3413.86 2628
3414.41 2563
3414.96 2779
3415.51 2963
3416.07 2676
3416.62 2626
3417.17 2803
3417.72 2539
3418.27 2653
3418.82 2768
3419.37 2716
3419.92 2631
3420.47 2515
3421.03 2855
3421.58 2860
3422.13 2695
3422.68 2789
3423.23 2787
3423.78 2767
3424.33 2890
3424.89 2956
3425.44 2936
3425.99 2748
3426.54 2698
3427.09 2692
3427.65 2550
3428.20 2712
3428.75 2549
3429.30 2695
3429.85 2691
3430.41 2808
3430.96 2702
3431.51 2671
3432.06 2705
3432.61 2731
3433.17 2579
3433.72 2771
3434.27 2667
3434.82 2614
3435.38 2536
3435.93 2779
3436.48 2594
3437.03 2618
3437.59 2537
3438.14 2601
3438.69 2836
3439.24 2411
3439.80 2581
3440.35 2509
3440.90 2490
3441.46 2502
3442.01 2719
3442.56 2752
3443.11 2767
3443.67 2855
3444.22 2876
3444.77 2906
3445.33 2686
3445.88 2656
3446.43 2553
3446.99 2487
3447.54 2630
3448.09 2615
3448.65 2708
3449.20 2656
3449.76 2700
3450.31 2792
3450.86 2861
3451.42 2586
3451.97 2562
3452.52 2562
3453.08 2789
3453.63 2755
3454.19 2581
3454.74 2686
3455.29 2550
3455.85 2701
3456.40 2775
3456.96 2716
3457.51 2661
3458.07 2725
3458.62 2889
3459.17 2874
3459.73 2890
3460.28 2785
3460.84 2957
3461.39 3052
3461.95 2961
3462.50 3034
3463.06 2845
3463.61 3107
3464.17 2928
3464.72 2903
3465.27 2824
3465.83 2650
3466.38 2794
3466.94 2634
3467.49 2602
3468.05 2777
3468.61 2787
3469.16 2823
3469.72 2826
3470.27 2819
3470.83 2766
3471.38 2812
3471.94 2783
3472.49 2925
3473.05 2783
3473.60 2860
3474.16 2948
3474.71 3107
3475.27 2952
3475.83 2789
3476.38 2824
3476.94 2982
3477.49 3008
3478.05 2978
3478.61 3056
3479.16 3071
3479.72 2972
3480.27 3029
3480.83 3220
3481.39 3004
3481.94 2927
3482.50 3145
3483.05 3085
3483.61 3077
3484.17 3095
3484.72 3178
3485.28 3417
3485.84 3113
3486.39 3100
3486.95 3134
3487.51 3337
3488.06 3415
3488.62 3309
3489.18 3625
3489.73 3734
3490.29 4009
3490.85 4342
3491.40 4248
3491.96 4460
3492.52 4939
3493.08 5050
3493.63 4948
3494.19 5283
3494.75 5154
3495.30 5009
3495.86 5214
3496.42 5032
3496.98 4891
3497.53 4690
3498.09 4461
3498.65 4504
3499.21 5084
3499.76 5235
3500.32 5501
3500.88 5801
3501.44 6436
3501.99 6873
3502.55 7506
3503.11 8181
3503.67 9424
3504.23 10700
3504.78 11525
3505.34 12745
3505.90 14006
3506.46 14887
3507.02 15155
3507.58 15422
3508.13 15060
3508.69 13919
3509.25 12677
3509.81 10983
3510.37 9695
3510.93 8235
3511.48 7158
3512.04 6108
3512.60 5310
3513.16 5002
3513.72 4348
3514.28 4023
3514.84 3889
3515.40 3728
3515.95 3574
3516.51 3455
3517.07 3400
3517.63 3392
3518.19 3409
3518.75 3193
3519.31 3272
3519.87 3274
3520.43 3212
3520.99 3129
3521.55 3034
3522.11 3050
3522.67 3104
3523.22 3263
3523.78 3198
3524.34 2880
3524.90 3039
3525.46 2992
3526.02 3051
3526.58 2994
3527.14 3231
3527.70 2998
3528.26 3028
3528.82 3004
3529.38 2986
3529.94 2864
3530.50 3017
3531.06 3018
3531.62 2981
3532.18 3018
3532.74 3122
3533.30 3090
3533.86 3237
3534.42 3333
3534.98 3343
3535.54 3320
3536.11 3397
3536.67 3335
3537.23 3223
3537.79 3345
3538.35 3399
3538.91 3405
3539.47 3421
3540.03 3528
3540.59 3271
3541.15 3344
3541.71 3328
3542.27 3600
3542.84 3692
3543.40 3868
3543.96 3755
3544.52 3862
3545.08 3893
3545.64 4029
3546.20 3952
3546.76 3932
3547.33 3862
3547.89 3688
3548.45 3339
3549.01 3289
3549.57 3237
3550.13 3096
3550.69 3049
3551.26 2947
3551.82 3030
3552.38 2891
3552.94 2652
3553.50 2679
3554.07 2862
3554.63 2855
3555.19 2746
3555.75 2664
3556.31 2766
3556.88 2635
3557.44 2846
3558.00 2973
3558.56 2929
3559.13 2826
3559.69 2889
3560.25 2904
3560.81 2903
3561.38 2905
3561.94 3149
3562.50 3105
3563.06 3044
3563.63 2980
3564.19 2947
3564.75 3045
3565.31 3015
3565.88 2740
3566.44 2687
3567.00 2876
3567.57 2851
3568.13 2700
3568.69 2534
3569.26 2827
3569.82 2566
3570.38 2437
3570.95 2554
3571.51 2540
3572.07 2722
3572.64 2632
3573.20 2667
3573.76 2609
3574.33 2609
3574.89 2746
3575.45 2662
3576.02 2792
3576.58 3005
3577.14 3012
3577.71 2919
3578.27 2955
3578.84 3193
3579.40 3135
3579.96 3139
3580.53 3225
3581.09 3009
3581.66 2999
3582.22 3087
3582.78 3136
3583.35 2967
3583.91 2758
3584.48 2929
3585.04 2903
3585.61 2997
3586.17 2951
3586.74 2820
3587.30 2811
3587.86 2794
3588.43 2682
3588.99 2729
3589.56 2525
3590.12 2478
3590.69 2411
3591.25 2602
3591.82 2674
3592.38 2641
3592.95 2476
3593.51 2703
3594.08 2761
3594.64 2690
3595.21 2642
3595.77 2611
3596.34 2645
3596.90 2609
3597.47 2710
3598.04 2586
3598.60 2596
3599.17 2647
3599.73 2736
3600.30 2837
3600.86 2772
3601.43 2672
3601.99 2686
3602.56 2596
3603.13 2659
3603.69 2683
3604.26 2659
3604.82 2573
3605.39 2691
3605.96 2519
3606.52 2481
3607.09 2675
3607.65 2522
3608.22 2506
3608.79 2322
3609.35 2512
3609.92 2373
3610.49 2464
3611.05 2628
3611.62 2576
3612.19 2466
3612.75 2493
3613.32 2444
3613.89 2516
3614.45 2638
3615.02 2663
3615.59 2838
3616.15 2931
3616.72 3075
3617.29 2988
3617.85 3140
3618.42 3579
3618.99 3673
3619.55 3488
3620.12 3627
3620.69 3787
3621.26 3675
3621.82 3800
3622.39 3644
3622.96 3392
3623.53 3216
3624.09 3032
3624.66 2936
3625.23 2758
3625.80 2652
3626.36 2689
3626.93 2548
3627.50 2608
3628.07 2663
3628.63 2677
3629.20 2631
3629.77 2525
3630.34 2479
3630.91 2733
3631.47 2738
3632.04 2776
3632.61 2697
3633.18 2755
3633.75 2954
3634.32 2938
3634.88 3013
3635.45 2857
3636.02 2841
3636.59 2852
3637.16 2794
3637.73 2804
3638.29 2751
3638.86 2657
3639.43 2754
3640.00 2686
3640.57 2964
3641.14 3065
3641.71 2851
3642.28 2910
3642.84 2860
3643.41 2932
3643.98 3056
3644.55 3194
3645.12 3013
3645.69 2795
3646.26 2760
3646.83 2760
3647.40 2896
3647.97 2819
3648.54 2667
3649.11 2679
3649.68 2676
3650.25 2512
3650.81 2725
3651.38 2816
3651.95 2839
3652.52 2802
3653.09 2951
3653.66 3043
3654.23 2806
3654.80 2954
3655.37 3043
3655.94 2825
3656.51 2879
3657.08 2960
3657.65 3019
3658.22 3050
3658.79 2868
3659.36 3127
3659.93 3293
3660.50 3301
3661.07 3116
3661.64 3115
3662.22 3119
3662.79 3096
3663.36 3109
3663.93 3074
3664.50 2887
3665.07 3127
3665.64 3095
3666.21 3144
3666.78 2896
3667.35 3066
3667.92 3119
3668.49 3103
3669.06 3048
3669.64 2990
3670.21 2797
3670.78 2802
3671.35 3019
3671.92 2931
3672.49 2835
3673.06 2884
3673.63 2817
3674.21 2870
3674.78 2822
3675.35 2905
3675.92 3111
3676.49 2916
3677.06 2869
3677.63 2847
3678.21 2744
3678.78 2892
3679.35 2812
3679.92 2828
3680.49 2585
3681.07 2620
3681.64 2552
3682.21 2431
3682.78 2454
3683.35 2454
3683.93 2407
3684.50 2471
3685.07 2508
3685.64 2513
3686.21 2553
3686.79 2656
3687.36 2558
3687.93 2673
3688.50 2647
3689.08 2630
3689.65 3039
3690.22 2987
3690.80 3119
3691.37 3033
3691.94 2991
3692.51 2919
3693.09 2945
3693.66 3143
3694.23 2822
3694.81 2759
3695.38 2691
3695.95 2699
3696.52 2492
3697.10 2475
3697.67 2609
3698.24 2445
3698.82 2554
3699.39 2668
3699.96 2430
3700.54 2482
3701.11 2489
3701.68 2541
3702.26 2609
3702.83 2731
3703.41 2605
3703.98 2636
3704.55 2698
3705.13 2577
3705.70 2596
3706.27 2513
3706.85 2633
3707.42 2636
3708.00 2832
3708.57 2638
3709.14 2687
3709.72 2699
3710.29 2584
3710.87 2550
3711.44 2521
3712.02 2575
3712.59 2563
3713.16 2531
3713.74 2456
3714.31 2533
3714.89 2689
3715.46 2481
3716.04 2255
3716.61 2444
3717.19 2298
3717.76 2318
3718.34 2423
3718.91 2515
3719.49 2311
3720.06 2530
3720.64 2491
3721.21 2404
3721.79 2369
3722.36 2534
3722.94 2606
3723.51 2514
3724.09 2455
3724.66 2499
3725.24 2373
3725.81 2471
3726.39 2481
3726.96 2337
3727.54 2256
3728.12 2450
3728.69 2610
3729.27 2717
3729.84 2492
3730.42 2502
3730.99 2623
3731.57 2741
3732.15 2582
3732.72 2643
3733.30 2780
3733.87 2902
3734.45 2782
3735.03 2753
3735.60 2597
3736.18 2570
3736.75 2570
3737.33 2489
3737.91 2514
3738.48 2444
3739.06 2322
3739.64 2459
3740.21 2268
3740.79 2270
3741.37 2322
3741.94 2369
3742.52 2370
3743.10 2488
3743.67 2571
3744.25 2467
3744.83 2493
3745.40 2344
3745.98 2432
3746.56 2297
3747.13 2506
3747.71 2525
3748.29 2567
3748.87 2500
3749.44 2592
3750.02 2730
3750.60 2407
3751.17 2388
3751.75 2672
3752.33 2432
3752.91 2318
3753.48 2417
3754.06 2473
3754.64 2500
3755.22 2457
3755.80 2362
3756.37 2536
3756.95 2505
3757.53 2406
3758.11 2500
3758.68 2580
3759.26 2365
3759.84 2260
3760.42 2193
3761.00 2507
3761.58 2533
3762.15 2515
3762.73 2415
3763.31 2423
3763.89 2545
3764.47 2233
3765.04 2552
3765.62 2425
3766.20 2364
3766.78 2478
3767.36 2487
3767.94 2491
3768.52 2461
3769.10 2708
3769.67 2788
3770.25 2701
3770.83 2546
3771.41 2343
3771.99 2527
3772.57 2268
3773.15 2320
3773.73 2390
3774.31 2512
3774.89 2455
3775.46 2368
3776.04 2444
3776.62 2326
3777.20 2164
3777.78 2276
3778.36 2360
3778.94 2587
3779.52 2410
3780.10 2292
3780.68 2372
3781.26 2360
3781.84 2472
3782.42 2513
3783.00 2292
3783.58 2311
3784.16 2415
3784.74 2438
3785.32 2349
3785.90 2405
3786.48 2543
3787.06 2669
3787.64 2545
3788.22 2402
3788.80 2427
3789.38 2616
3789.96 2508
3790.54 2476
3791.12 2230
3791.70 2347
3792.28 2531
3792.86 2491
3793.44 2492
3794.02 2584
3794.60 2543
3795.18 2577
3795.77 2525
3796.35 2668
3796.93 2697
3797.51 2674
3798.09 2672
3798.67 2706
3799.25 2819
3799.83 2975
3800.41 2944
3800.99 2957
3801.58 3227
3802.16 3267
3802.74 3358
3803.32 3725
3803.90 3738
3804.48 3486
3805.06 3428
3805.65 3394
3806.23 3253
3806.81 3022
3807.39 3088
3807.97 3000
3808.55 3044
3809.14 2980
3809.72 2866
3810.30 2919
3810.88 3043
3811.46 3006
3812.05 3133
3812.63 3081
3813.21 3114
3813.79 3184
3814.37 3426
3814.96 3574
3815.54 3870
3816.12 3756
3816.70 3563
3817.29 3924
3817.87 3966
3818.45 3888
3819.03 3851
3819.62 3633
3820.20 3283
3820.78 3043
3821.36 2904
3821.95 2768
3822.53 2623
3823.11 2800
3823.70 2629
3824.28 2676
3824.86 2593
3825.45 2699
3826.03 2577
3826.61 2485
3827.19 2541
3827.78 2538
3828.36 2544
3828.94 2558
3829.53 2364
3830.11 2317
3830.69 2521
3831.28 2376
3831.86 2219
3832.45 2337
3833.03 2326
3833.61 2377
3834.20 2592
3834.78 2420
3835.36 2532
3835.95 2477
3836.53 2413
3837.12 2460
3837.70 2435
3838.28 2400
3838.87 2336
3839.45 2436
3840.04 2469
3840.62 2572
3841.20 2434
3841.79 2322
3842.37 2406
3842.96 2444
3843.54 2319
3844.13 2328
3844.71 2204
3845.30 2232
3845.88 2171
3846.47 2181
3847.05 2387
3847.63 2376
3848.22 2186
3848.80 2177
3849.39 2414
3849.97 2337
3850.56 2158
3851.14 2306
3851.73 2376
3852.31 2489
3852.90 2422
3853.48 2480
3854.07 2517
3854.66 2614
3855.24 2595
3855.83 2608
3856.41 2535
3857.00 2422
3857.58 2370
3858.17 2333
3858.75 2431
3859.34 2401
3859.92 2459
3860.51 2531
3861.10 2415
3861.68 2641
3862.27 2756
3862.85 2800
3863.44 2904
3864.03 2978
3864.61 2929
3865.20 2903
3865.78 2836
3866.37 2836
3866.96 2698
3867.54 2736
3868.13 2961
3868.72 2891
3869.30 2759
3869.89 2748
3870.47 2746
3871.06 2835
3871.65 2771
3872.23 2646
3872.82 2598
3873.41 2623
3873.99 2731
3874.58 2681
3875.17 2722
3875.76 2807
3876.34 2842
3876.93 2909
3877.52 3019
3878.10 3144
3878.69 3111
3879.28 3014
3879.86 2945
3880.45 2926
3881.04 3037
3881.63 2957
3882.21 2687
3882.80 2578
3883.39 2420
3883.98 2417
3884.56 2345
3885.15 2392
3885.74 2480
3886.33 2430
3886.91 2532
3887.50 2331
3888.09 2349
3888.68 2475
3889.27 2414
3889.85 2277
3890.44 2471
3891.03 2409
3891.62 2457
3892.21 2470
3892.79 2405
3893.38 2553
3893.97 2611
3894.56 2510
3895.15 2547
3895.74 2504
3896.32 2457
3896.91 2565
3897.50 2477
3898.09 2375
3898.68 2258
3899.27 2341
3899.86 2341
3900.45 2386
3901.03 2426
3901.62 2397
3902.21 2441
3902.80 2311
3903.39 2290
3903.98 2267
3904.57 2392
3905.16 2364
3905.75 2305
3906.34 2311
3906.92 2437
3907.51 2388
3908.10 2225
3908.69 2261
3909.28 2257
3909.87 2352
3910.46 2187
3911.05 2060
3911.64 2115
3912.23 2163
3912.82 2205
3913.41 2341
3914.00 2173
3914.59 2112
3915.18 2067
3915.77 2312
3916.36 2231
3916.95 2173
3917.54 2293
3918.13 2343
3918.72 2314
3919.31 2211
3919.90 2314
3920.49 2259
3921.08 2158
3921.67 2304
3922.26 2295
3922.85 2397
3923.44 2296
3924.03 2247
3924.62 2363
3925.21 2416
3925.80 2318
3926.40 2292
3926.99 2493
3927.58 2431
3928.17 2338
3928.76 2311
3929.35 2101
3929.94 2144
3930.53 2078
3931.12 1952
3931.71 2164
3932.30 2275
3932.90 2270
3933.49 2110
3934.08 2229
3934.67 2205
3935.26 2205
3935.85 2199
3936.44 2105
3937.04 2219
3937.63 2230
3938.22 2028
3938.81 2262
3939.40 2317
3939.99 2192
3940.59 2145
3941.18 2137
3941.77 2143
3942.36 2206
3942.95 2245
3943.55 2314
3944.14 2269
3944.73 2228
3945.32 2277
3945.91 2201
3946.51 2171
3947.10 2293
3947.69 2369
3948.28 2159
3948.88 2203
3949.47 2218
3950.06 2140
3950.65 2185
3951.25 2188
3951.84 2164
3952.43 2179
3953.02 2256
3953.62 2201
3954.21 2270
3954.80 2309
3955.40 2292
3955.99 2310
3956.58 2464
3957.17 2378
3957.77 2323
3958.36 2329
3958.95 2344
3959.55 2358
3960.14 2307
3960.73 2463
3961.33 2501
3961.92 2224
3962.51 2136
3963.11 2402
3963.70 2356
3964.29 2180
3964.89 2104
3965.48 2290
3966.08 2275
3966.67 2371
3967.26 2357
3967.86 2162
3968.45 2211
3969.04 2325
3969.64 2334
3970.23 2316
3970.83 2403
3971.42 2405
3972.01 2189
3972.61 2160
3973.20 2228
3973.80 2326
3974.39 2196
3974.99 2274
3975.58 2301
3976.18 2407
3976.77 2237
3977.36 2233
3977.96 2391
3978.55 2359
3979.15 2474
3979.74 2282
3980.34 2245
3980.93 2353
3981.53 2435
3982.12 2259
3982.72 2223
3983.31 2414
3983.91 2284
3984.50 2221
3985.10 2198
3985.69 2372
3986.29 2227
3986.88 2164
3987.48 2194
3988.07 2328
3988.67 2299
3989.26 2367
3989.86 2447
3990.46 2294
3991.05 2163
3991.65 2365
3992.24 2402
3992.84 2305
3993.43 2447
3994.03 2390
3994.63 2391
3995.22 2466
3995.82 2465
3996.41 2500
3997.01 2537
3997.61 2425
3998.20 2511
3998.80 2472
3999.39 2351
3999.99 2412
4000.59 2410
4001.18 2305
4001.78 2211
4002.38 2253
4002.97 2258
4003.57 2089
4004.17 2194
4004.76 2299
4005.36 2179
4005.96 2268
4006.55 2396
4007.15 2261
4007.75 2361
4008.34 2449
4008.94 2352
4009.54 2406
4010.13 2292
4010.73 2515
4011.33 2411
4011.93 2336
4012.52 2356
4013.12 2372
4013.72 2325
4014.31 2301
4014.91 2326
4015.51 2234
4016.11 2220
4016.70 2301
4017.30 2188
4017.90 2307
4018.50 2251
4019.09 2329
4019.69 2374
4020.29 2281
4020.89 2297
4021.49 2264
4022.08 2250
4022.68 2234
4023.28 2417
4023.88 2488
4024.48 2452
4025.07 2350
4025.67 2604
4026.27 2530
4026.87 2686
4027.47 2836
4028.06 2849
4028.66 3009
4029.26 3157
4029.86 2988
4030.46 3073
4031.06 3086
4031.66 3043
4032.25 3022
4032.85 2856
4033.45 2819
4034.05 2810
4034.65 2877
4035.25 2630
4035.85 2500
4036.45 2428
4037.05 2247
4037.64 2224
4038.24 2220
4038.84 2246
4039.44 2228
4040.04 2159
4040.64 2266
4041.24 2248
4041.84 2249
4042.44 2125
4043.04 2092
4043.64 2120
4044.24 2125
4044.84 2139
4045.44 2162
4046.04 2217
4046.64 2407
4047.24 2292
4047.84 2112
4048.44 2162
4049.03 2497
4049.63 2441
4050.23 2391
4050.83 2428
4051.43 2562
4052.04 2400
4052.64 2436
4053.24 2478
4053.84 2439
4054.44 2341
4055.04 2411
4055.64 2329
4056.24 2366
4056.84 2549
4057.44 2495
4058.04 2238
4058.64 2313
4059.24 2446
4059.84 2306
4060.44 2215
4061.04 2226
4061.64 2270
4062.24 2283
4062.85 2169
4063.45 2139
4064.05 2228
4064.65 2243
4065.25 2245
4065.85 2253
4066.45 2271
4067.05 2302
4067.65 2345
4068.26 2464
4068.86 2361
4069.46 2411
4070.06 2441
4070.66 2209
4071.26 2374
4071.86 2292
4072.47 2177
4073.07 2215
4073.67 2327
4074.27 2089
4074.87 2101
4075.47 2143
4076.08 2284
4076.68 2362
4077.28 2375
4077.88 2397
4078.48 2236
4079.09 2178
4079.69 2297
4080.29 2154
4080.89 2118
4081.50 2188
4082.10 2204
4082.70 2333
4083.30 2385
4083.91 2259
4084.51 2232
4085.11 2189
4085.71 2307
4086.32 2335
4086.92 2139
4087.52 2167
4088.12 2187
4088.73 2002
4089.33 2111
4089.93 2282
4090.54 2226
4091.14 2210
4091.74 2172
4092.35 2149
4092.95 2055
4093.55 2091
4094.15 2054
4094.76 2104
4095.36 2053
4095.96 1981
4096.57 2223
4097.17 2156
4097.78 2157
4098.38 2074
4098.98 2070
4099.59 2003
4100.19 2202
4100.79 2122
4101.40 2143
4102.00 2097
4102.61 2196
4103.21 2174
4103.81 2188
4104.42 2355
4105.02 2168
4105.63 2152
4106.23 2453
4106.83 2568
4107.44 2258
4108.04 2345
4108.65 2397
4109.25 2227
4109.85 2286
4110.46 2120
4111.06 2226
4111.67 2300
4112.27 2053
4112.88 2140
4113.48 2058
4114.09 2023
4114.69 2045
4115.30 2088
4115.90 2036
4116.51 2014
4117.11 2054
4117.72 2062
4118.32 2157
4118.93 2214
4119.53 2192
4120.14 2320
4120.74 2205
4121.35 2146
4121.95 2278
4122.56 2289
4123.16 2287
4123.77 2222
4124.37 2104
4124.98 2160
4125.59 2220
4126.19 2209
4126.80 2045
4127.40 2289
4128.01 2144
4128.61 2065
4129.22 2141
4129.83 2046
4130.43 1977
4131.04 2064
4131.64 2118
4132.25 2240
4132.86 2212
4133.46 2117
4134.07 2177
4134.67 2151
4135.28 2054
4135.89 2096
4136.49 2299
4137.10 2254
4137.71 2310
4138.31 2248
4138.92 2108
4139.53 2158
4140.13 2361
4140.74 2370
4141.35 2501
4141.95 2480
4142.56 2467
4143.17 2438
4143.77 2613
4144.38 2495
4144.99 2418
4145.59 2398
4146.20 2395
4146.81 2520
4147.42 2525
4148.02 2277
4148.63 2307
4149.24 2301
4149.84 2265
4150.45 2206
4151.06 2050
4151.67 2088
4152.27 2143
4152.88 2083
4153.49 2243
4154.10 2181
4154.70 2089
4155.31 2071
4155.92 2078
4156.53 2111
4157.14 2196
4157.74 2212
4158.35 2248
4158.96 2072
4159.57 2056
4160.18 2029
4160.78 2135
4161.39 2129
4162.00 2164
4162.61 2224
4163.22 2028
4163.83 2175
4164.43 2154
4165.04 2351
4165.65 2339
4166.26 2304
4166.87 2448
4167.48 2508
4168.09 2339
4168.69 2223
4169.30 2463
4169.91 2442
4170.52 2311
4171.13 2334
4171.74 2209
4172.35 2217
4172.96 2334
4173.57 2417
4174.17 2390
4174.78 2216
4175.39 2357
4176.00 2463
4176.61 2466
4177.22 2338
4177.83 2292
4178.44 2516
4179.05 2321
4179.66 2435
4180.27 2414
4180.88 2462
4181.49 2414
4182.10 2467
4182.71 2432
4183.32 2442
4183.93 2343
4184.54 2249
4185.15 2270
4185.76 2202
4186.37 2379
4186.98 2228
4187.59 2144
4188.20 2080
4188.81 2017
4189.42 1875
4190.03 2081
4190.64 2253
4191.25 2244
4191.86 2233
4192.47 2205
4193.08 2337
4193.69 2344
4194.30 2359
4194.91 2392
4195.52 2491
4196.13 2691
4196.74 2780
4197.35 2716
4197.97 2589
4198.58 2545
4199.19 2581
4199.80 2491
4200.41 2361
4201.02 2358
4201.63 2344
4202.24 2351
4202.85 2204
4203.47 2013
4204.08 2185
4204.69 2193
4205.30 2233
4205.91 2039
4206.52 2144
4207.13 2217
4207.75 2236
4208.36 2122
4208.97 2181
4209.58 2198
4210.19 2171
4210.80 2192
4211.42 2127
4212.03 2060
4212.64 2114
4213.25 2092
4213.86 2162
4214.48 2058
4215.09 2256
4215.70 2242
4216.31 2252
4216.92 2241
4217.54 2157
4218.15 2247
4218.76 2408
4219.37 2600
4219.99 2603
4220.60 2725
4221.21 2445
4221.82 2542
4222.44 2459
4223.05 2429
4223.66 2722
4224.28 2717
4224.89 2520
4225.50 2402
4226.11 2455
4226.73 2479
4227.34 2545
4227.95 2835
4228.57 2985
4229.18 3018
4229.79 2891
4230.41 3025
4231.02 3206
4231.63 3087
4232.25 2954
4232.86 2928
4233.47 3088
4234.09 3060
4234.70 2953
4235.31 2951
4235.93 2983
4236.54 3171
4237.15 3333
4237.77 3176
4238.38 3257
4239.00 3214
4239.61 3049
4240.22 2713
4240.84 2720
4241.45 2738
4242.07 2507
4242.68 2334
4243.29 2391
4243.91 2444
4244.52 2432
4245.14 2471
4245.75 2720
4246.37 2806
4246.98 2898
4247.59 2928
4248.21 2993
4248.82 3437
4249.44 3258
4250.05 3202
4250.67 3337
4251.28 3104
4251.90 3141
4252.51 2862
4253.13 2814
4253.74 2718
4254.36 2689
4254.97 2630
4255.59 2639
4256.20 2485
4256.82 2579
4257.43 2727
4258.05 2708
4258.66 2416
4259.28 2327
4259.89 2292
4260.51 2286
4261.12 2244
4261.74 2356
4262.35 2380
4262.97 2250
4263.59 2209
4264.20 2237
4264.82 2231
4265.43 2208
4266.05 2248
4266.66 2283
4267.28 2307
4267.90 2365
4268.51 2421
4269.13 2440
4269.74 2560
4270.36 2551
4270.98 2357
4271.59 2416
4272.21 2370
4272.83 2338
4273.44 2511
4274.06 2593
4274.68 2631
4275.29 2556
4275.91 2807
4276.52 2878
4277.14 2951
4277.76 3263
4278.37 3293
4278.99 3352
4279.61 3442
4280.23 3365
4280.84 3049
4281.46 3045
4282.08 2703
4282.69 2491
4283.31 2526
4283.93 2362
4284.54 2245
4285.16 2312
4285.78 2368
4286.40 2221
4287.01 2142
4287.63 2386
4288.25 2280
4288.87 2303
4289.48 2330
4290.10 2334
4290.72 2220
4291.34 2183
4291.95 2363
4292.57 2303
4293.19 2382
4293.81 2498
4294.42 2487
4295.04 2440
4295.66 2363
4296.28 2219
4296.90 2121
4297.51 2217
4298.13 2133
4298.75 2138
4299.37 2146
4299.99 2214
4300.61 2100
4301.22 2086
4301.84 2044
4302.46 2143
4303.08 2040
4303.70 2025
4304.32 2189
4304.94 2257
4305.55 2240
4306.17 2373
4306.79 2437
4307.41 2254
4308.03 2073
4308.65 2218
4309.27 2135
4309.89 2166
4310.50 2242
4311.12 2142
4311.74 2051
4312.36 2085
4312.98 1920
4313.60 2057
4314.22 1961
4314.84 2011
4315.46 2020
4316.08 1983
4316.70 2030
4317.32 2036
4317.94 2173
4318.56 2100
4319.18 2081
4319.80 2137
4320.42 2023
4321.04 2152
4321.65 2153
4322.27 2079
4322.89 2009
4323.51 2049
4324.13 2037
4324.75 2101
4325.37 2009
4325.99 2024
4326.62 2167
4327.24 2248
4327.86 2166
4328.48 2197
4329.10 2256
4329.72 2344
4330.34 2233
4330.96 2151
4331.58 2082
4332.20 2037
4332.82 2159
4333.44 2138
4334.06 2083
4334.68 2069
4335.30 2168
4335.92 2048
4336.54 2200
4337.16 2289
4337.79 2292
4338.41 2163
4339.03 2052
4339.65 2104
4340.27 2157
4340.89 2402
4341.51 2146
4342.13 2117
4342.76 2275
4343.38 2315
4344.00 2281
4344.62 2348
4345.24 2473
4345.86 2960
4346.48 3043
4347.11 3077
4347.73 3116
4348.35 3199
4348.97 3283
4349.59 3344
4350.22 3166
4350.84 3010
4351.46 2797
4352.08 2483
4352.70 2557
4353.33 2489
4353.95 2425
4354.57 2255
4355.19 2183
4355.81 2196
4356.44 1937
4357.06 2244
4357.68 2207
4358.30 2191
4358.93 2008
4359.55 1990
4360.17 2185
4360.79 2164
4361.42 2087
4362.04 1997
4362.66 2255
4363.28 2235
4363.91 2143
4364.53 2032
4365.15 2083
4365.78 2047
4366.40 2123
4367.02 2243
4367.65 2087
4368.27 2113
4368.89 2081
4369.52 1916
4370.14 2062
4370.76 1987
4371.39 2006
4372.01 1958
4372.63 1962
4373.26 1939
4373.88 1803
4374.50 1937
4375.13 2004
4375.75 1919
4376.37 1940
4377.00 1891
4377.62 1952
4378.25 2016
4378.87 2052
4379.49 2089
4380.12 2228
4380.74 2150
4381.37 2139
4381.99 2202
4382.61 2230
4383.24 2289
4383.86 2176
4384.49 2057
4385.11 2126
4385.74 2170
4386.36 2011
4386.98 2090
4387.61 1960
4388.23 1866
4388.86 1905
4389.48 1999
4390.11 1944
4390.73 1837
4391.36 1852
4391.98 1777
4392.61 1832
4393.23 1904
4393.86 2011
4394.48 1969
4395.11 1898
4395.73 1924
4396.36 1876
4396.98 1828
4397.61 1832
4398.23 1897
4398.86 1910
4399.48 1796
4400.11 1924
4400.74 1877
4401.36 1904
4401.99 1944
4402.61 1992
4403.24 1872
4403.86 1908
4404.49 1994
4405.11 1961
4405.74 1886
4406.37 1822
4406.99 1818
4407.62 1944
4408.24 1968
4408.87 2055
4409.50 1864
4410.12 1808
4410.75 1719
4411.38 1787
4412.00 1781
4412.63 1921
4413.25 1906
4413.88 1915
4414.51 1893
4415.13 1977
4415.76 1908
4416.39 1955
4417.01 1977
4417.64 2080
4418.27 1965
4418.89 1857
4419.52 2005
4420.15 2035
4420.77 1920
4421.40 1841
4422.03 1746
4422.66 1778
4423.28 1916
4423.91 1856
4424.54 1909
4425.16 1930
4425.79 1767
4426.42 1867
4427.05 1923
4427.67 1894
4428.30 1874
4428.93 1719
4429.56 1794
4430.18 1854
4430.81 1847
4431.44 1830
4432.07 1876
4432.69 1846
4433.32 1708
4433.95 1824
4434.58 1733
4435.21 1796
4435.83 1817
4436.46 1851
4437.09 1967
4437.72 1979
4438.35 1851
4438.97 1961
4439.60 1830
4440.23 1770
4440.86 1982
4441.49 1917
4442.12 1993
4442.74 1962
4443.37 1908
4444.00 1949
4444.63 1922
4445.26 1954
4445.89 2034
4446.52 1904
4447.14 1966
4447.77 2145
4448.40 2264
4449.03 2318
4449.66 2227
4450.29 2193
4450.92 2190
4451.55 2160
4452.18 2061
4452.81 2076
4453.44 2006
4454.06 2022
4454.69 1936
4455.32 2047
4455.95 1942
4456.58 1823
4457.21 1886
4457.84 1989
4458.47 1958
4459.10 1772
4459.73 1740
4460.36 1770
4460.99 1769
4461.62 1710
4462.25 1722
4462.88 1779
4463.51 1666
4464.14 1659
4464.77 1673
4465.40 1787
4466.03 1772
4466.66 1836
4467.29 1720
4467.92 1881
4468.55 1863
4469.18 1636
4469.81 1712
4470.44 1791
4471.07 1688
4471.70 1699
4472.33 1658
4472.96 1771
4473.59 1841
4474.22 1766
4474.86 1645
4475.49 1721
4476.12 1749
4476.75 1872
4477.38 1730
4478.01 1622
4478.64 1701
4479.27 1777
4479.90 1872
4480.53 1773
4481.17 1575
4481.80 1702
4482.43 1707
4483.06 1634
4483.69 1650
4484.32 1797
4484.95 1820
4485.58 1895
4486.22 1782
4486.85 1592
4487.48 1743
4488.11 1711
4488.74 1750
4489.37 2040
4490.01 1776
4490.64 1743
4491.27 1892
4491.90 1819
4492.53 1720
4493.17 1859
4493.80 1838
4494.43 1728
4495.06 1764
4495.70 1727
4496.33 1972
4496.96 1899
4497.59 1873
4498.22 1766
4498.86 1868
4499.49 2006
4500.12 1932
4500.75 1974
4501.39 1852
4502.02 1818
4502.65 1933
4503.29 1803
4503.92 1989
4504.55 1948
4505.18 2073
4505.82 1950
4506.45 1935
4507.08 2006
4507.72 1990
4508.35 1915
4508.98 2033
4509.62 1849
4510.25 1748
4510.88 1929
4511.52 1853
4512.15 1879
4512.78 1931
4513.42 1833
4514.05 1684
4514.68 1817
4515.32 1792
4515.95 1860
4516.58 1731
4517.22 1879
4517.85 1788
4518.48 1709
4519.12 1781
4519.75 1791
4520.39 1825
4521.02 1874
4521.65 1733
4522.29 1725
4522.92 1765
4523.56 1916
4524.19 1873
4524.83 1801
4525.46 1793
4526.09 1884
4526.73 1868
4527.36 1880
4528.00 1876
4528.63 1950
4529.27 1971
4529.90 2017
4530.54 2201
4531.17 2358
4531.81 2429
4532.44 2371
4533.07 2544
4533.71 2613
4534.34 2696
4534.98 2612
4535.61 2553
4536.25 2358
4536.88 2212
4537.52 2038
4538.16 2004
4538.79 1874
4539.43 1802
4540.06 1807
4540.70 1874
4541.33 1863
4541.97 1767
4542.60 1713
4543.24 1854
4543.87 1865
4544.51 1946
4545.15 1680
4545.78 1678
4546.42 1694
4547.05 1721
4547.69 1775
4548.32 1763
4548.96 1695
4549.60 1640
4550.23 1704
4550.87 1631
4551.50 1669
4552.14 1806
4552.78 1711
4553.41 1872
4554.05 1740
4554.69 1773
4555.32 1723
4555.96 1785
4556.60 1876
4557.23 1695
4557.87 1726
4558.51 1755
4559.14 1779
4559.78 1801
4560.42 1865
4561.05 1866
4561.69 1795
4562.33 1776
4562.96 1784
4563.60 1783
4564.24 1696
4564.87 1791
4565.51 1771
4566.15 1740
4566.79 1840
4567.42 1713
4568.06 1727
4568.70 1748
4569.33 1850
4569.97 1852
4570.61 1764
4571.25 1816
4571.88 1713
4572.52 1703
4573.16 1805
4573.80 1827
4574.44 1611
4575.07 1771
4575.71 1631
4576.35 1669
4576.99 1681
4577.62 1612
4578.26 1673
4578.90 1685
4579.54 1842
4580.18 1863
4580.82 1696
4581.45 1668
4582.09 1695
4582.73 1714
4583.37 1847
4584.01 1832
4584.65 1810
4585.28 1986
4585.92 1876
4586.56 1863
4587.20 1781
4587.84 1785
4588.48 1984
4589.12 1857
4589.75 1899
4590.39 1919
4591.03 2095
4591.67 1878
4592.31 1964
4592.95 2071
4593.59 2210
4594.23 2112
4594.87 2121
4595.51 2129
4596.15 1977
4596.78 1967
4597.42 1759
4598.06 1829
4598.70 1866
4599.34 1690
4599.98 1816
4600.62 1999
4601.26 1909
4601.90 1952
4602.54 2048
4603.18 2226
4603.82 2299
4604.46 2301
4605.10 2388
4605.74 2245
4606.38 2153
4607.02 2257
4607.66 2301
4608.30 2265
4608.94 2222
4609.58 2078
4610.22 1902
4610.86 1998
4611.50 1969
4612.14 1956
4612.78 1979
4613.42 1909
4614.06 1891
4614.70 1865
4615.34 1998
4615.98 2042
4616.63 1825
4617.27 1836
4617.91 1851
4618.55 1936
4619.19 1859
4619.83 1803
4620.47 1944
4621.11 1948
4621.75 1659
4622.39 1813
4623.03 1799
4623.68 1727
4624.32 1665
4624.96 1578
4625.60 1663
4626.24 1607
4626.88 1607
4627.52 1655
4628.17 1704
4628.81 1684
4629.45 1713
4630.09 1738
4630.73 1712
4631.37 1789
4632.02 1688
4632.66 1759
4633.30 1662
4633.94 1773
4634.58 1823
4635.22 1848
4635.87 1909
4636.51 1719
4637.15 1650
4637.79 1550
4638.44 1732
4639.08 1840
4639.72 1792
4640.36 1718
4641.00 1668
4641.65 1693
4642.29 1737
4642.93 1863
4643.57 1771
4644.22 1983
4644.86 1863
4645.50 1670
4646.15 1689
4646.79 1716
4647.43 1702
4648.07 1768
4648.72 1798
4649.36 1929
4650.00 1745
4650.65 1685
4651.29 1834
4651.93 1809
4652.57 1761
4653.22 1863
4653.86 1759
4654.50 1704
4655.15 1817
4655.79 1812
4656.44 1699
4657.08 1820
4657.72 1748
4658.37 1702
4659.01 1716
4659.65 1748
4660.30 1890
4660.94 1821
4661.58 1955
4662.23 2032
4662.87 1982
4663.52 2086
4664.16 1939
4664.80 1971
4665.45 2021
4666.09 1952
4666.74 1822
4667.38 1863
4668.02 1978
4668.67 1857
4669.31 1833
4669.96 1847
4670.60 1870
4671.25 1853
4671.89 1815
4672.54 1708
4673.18 1819
4673.83 1918
4674.47 1885
4675.11 1882
4675.76 1753
4676.40 1765
4677.05 1810
4677.69 1842
4678.34 1804
4678.98 1938
4679.63 2069
4680.27 1935
4680.92 1917
4681.56 2008
4682.21 2055
4682.85 2072
4683.50 2129
4684.15 2124
4684.79 2208
4685.44 2105
4686.08 1890
4686.73 1902
4687.37 1946
4688.02 1883
4688.66 1758
4689.31 1819
4689.96 1782
4690.60 1690
4691.25 1840
4691.89 1759
4692.54 1723
4693.19 1749
4693.83 1855
4694.48 1868
4695.12 1727
4695.77 1776
4696.42 1876
4697.06 1970
4697.71 1967
4698.36 1851
4699.00 1954
4699.65 2158
4700.29 2250
4700.94 2165
4701.59 2226
4702.23 2197
4702.88 2133
4703.53 2097
4704.17 1934
4704.82 1898
4705.47 1948
4706.11 1958
4706.76 1858
4707.41 1762
4708.06 1963
4708.70 1891
4709.35 1954
4710.00 2000
4710.64 2040
4711.29 1982
4711.94 1944
4712.59 2043
4713.23 2057
4713.88 1905
4714.53 1914
4715.18 1890
4715.82 1841
4716.47 1727
4717.12 1755
4717.77 1893
4718.41 1950
4719.06 1881
4719.71 1736
4720.36 1805
4721.01 1928
4721.65 1957
4722.30 1906
4722.95 1845
4723.60 1912
4724.25 1837
4724.89 1808
4725.54 1774
4726.19 1932
4726.84 1880
4727.49 1949
4728.14 2012
4728.78 1799
4729.43 1807
4730.08 1944
4730.73 2127
4731.38 1893
4732.03 1895
4732.68 1847
4733.32 1891
4733.97 1940
4734.62 1996
4735.27 1842
4735.92 1795
4736.57 1823
4737.22 1946
4737.87 1922
4738.52 1869
4739.16 2116
4739.81 1921
4740.46 1855
4741.11 1813
4741.76 1853
4742.41 1947
4743.06 2033
4743.71 1955
4744.36 1779
4745.01 1820
4745.66 1815
4746.31 1926
4746.96 2026
4747.61 1953
4748.26 2136
4748.91 2272
4749.56 2331
4750.21 2488
4750.86 2730
4751.51 2867
4752.16 3048
4752.81 3247
4753.46 3492
4754.11 3556
4754.76 3580
4755.41 3214
4756.06 3116
4756.71 2988
4757.36 2871
4758.01 2644
4758.66 2295
4759.31 2196
4759.96 1955
4760.61 1888
4761.26 1875
4761.91 1896
4762.56 1938
4763.22 1937
4763.87 1973
4764.52 1807
4765.17 1917
4765.82 1817
4766.47 1775
4767.12 1768
4767.77 1677
4768.42 1784
4769.07 1863
4769.73 1777
4770.38 1831
4771.03 1671
4771.68 1857
4772.33 1773
4772.98 1663
4773.63 1695
4774.29 1691
4774.94 1617
4775.59 1724
4776.24 1715
4776.89 1724
4777.54 1762
4778.20 1722
4778.85 1792
4779.50 1887
4780.15 1838
4780.80 2036
4781.46 1813
4782.11 1825
4782.76 1922
4783.41 1919
4784.06 1937
4784.72 1850
4785.37 1778
4786.02 1694
4786.67 1721
4787.33 1803
4787.98 1916
4788.63 1805
4789.28 1898
4789.94 1792
4790.59 1827
4791.24 1840
4791.89 1792
4792.55 1949
4793.20 1901
4793.85 1819
4794.51 1898
4795.16 1774
4795.81 1743
4796.47 1765
4797.12 1709
4797.77 1691
4798.42 1715
4799.08 1648
4799.73 1625
4800.38 1749
4801.04 1561
4801.69 1572
4802.35 1594
4803.00 1708
4803.65 1798
4804.31 1725
4804.96 1615
4805.61 1510
4806.27 1565
4806.92 1796
4807.57 1905
4808.23 1789
4808.88 1834
4809.54 1830
4810.19 1699
4810.84 1813
4811.50 1703
4812.15 1676
4812.81 1697
4813.46 1765
4814.12 1788
4814.77 1740
4815.42 1723
4816.08 1815
4816.73 1798
4817.39 1824
4818.04 1850
4818.70 1794
4819.35 1878
4820.01 1930
4820.66 1916
4821.32 1935
4821.97 2101
4822.63 2127
4823.28 2142
4823.94 2255
4824.59 2154
4825.25 2260
4825.90 2323
4826.56 2276
4827.21 2200
4827.87 2439
4828.52 2400
4829.18 2392
4829.83 2361
4830.49 2126
4831.14 2132
4831.80 2190
4832.45 2120
4833.11 1899
4833.76 1903
4834.42 1972
4835.08 2062
4835.73 2131
4836.39 2068
4837.04 2200
4837.70 2168
4838.36 2158
4839.01 2188
4839.67 2139
4840.32 2229
4840.98 2115
4841.64 2170
4842.29 2006
4842.95 2098
4843.60 2177
4844.26 2010
4844.92 2017
4845.57 1997
4846.23 1943
4846.89 1978
4847.54 2281
4848.20 2291
4848.86 2362
4849.51 2392
4850.17 2476
4850.83 2460
4851.48 2508
4852.14 2467
4852.80 2402
4853.45 2652
4854.11 2560
4854.77 2424
4855.43 2476
4856.08 2280
4856.74 2209
4857.40 2280
4858.05 2247
4858.71 2399
4859.37 2367
4860.03 2300
4860.68 2322
4861.34 2565
4862.00 2508
4862.66 2398
4863.31 2517
4863.97 2658
4864.63 2578
4865.29 2652
4865.95 2536
4866.60 2598
4867.26 2738
4867.92 2653
4868.58 2496
4869.23 2319
4869.89 2448
4870.55 2412
4871.21 2295
4871.87 2191
4872.53 2167
4873.18 2224
4873.84 2334
4874.50 2280
4875.16 2306
4875.82 2244
4876.48 2079
4877.13 2118
4877.79 2031
4878.45 1972
4879.11 2027
4879.77 2108
4880.43 2033
4881.09 1871
4881.75 1951
4882.40 2080
4883.06 1944
4883.72 1984
4884.38 2074
4885.04 1973
4885.70 2002
4886.36 1883
4887.02 1860
4887.68 1920
4888.34 2134
4889.00 2135
4889.66 2086
4890.32 2220
4890.97 2293
4891.63 2388
4892.29 2517
4892.95 2389
4893.61 2398
4894.27 2374
4894.93 2439
4895.59 2498
4896.25 2339
4896.91 2377
4897.57 2387
4898.23 2358
4898.89 2374
4899.55 2458
4900.21 2424
4900.87 2656
4901.53 2819
4902.19 2869
4902.85 2710
4903.51 2748
4904.17 2445
4904.83 2591
4905.50 2578
4906.16 2352
4906.82 2351
4907.48 2173
4908.14 2270
4908.80 2038
4909.46 2076
4910.12 2085
4910.78 2075
4911.44 2046
4912.10 2178
4912.76 2128
4913.42 2055
4914.09 1980
4914.75 1878
4915.41 1914
4916.07 1958
4916.73 1931
4917.39 1949
4918.05 1907
4918.71 1950
4919.38 1914
4920.04 1875
4920.70 1894
4921.36 2016
4922.02 2038
4922.68 1886
4923.35 1863
4924.01 1880
4924.67 1872
4925.33 1804
4925.99 1731
4926.65 1781
4927.32 1732
4927.98 1698
4928.64 1706
4929.30 1807
4929.96 1825
4930.63 1889
4931.29 1881
4931.95 1880
4932.61 1930
4933.28 2011
4933.94 1889
4934.60 1890
4935.26 1829
4935.93 1810
4936.59 1782
4937.25 1670
4937.91 1879
4938.58 1726
4939.24 1774
4939.90 1838
4940.56 1746
4941.23 1745
4941.89 1835
4942.55 1736
4943.22 1697
4943.88 1716
4944.54 1773
4945.21 1795
4945.87 1804
4946.53 1724
4947.20 1699
4947.86 1708
4948.52 1712
4949.19 1758
4949.85 1778
4950.51 1577
4951.18 1539
4951.84 1722
4952.50 1725
4953.17 1701
4953.83 1644
4954.49 1650
4955.16 1690
4955.82 1778
4956.49 1819
4957.15 1616
4957.81 1711
4958.48 1882
4959.14 1820
4959.81 1719
4960.47 1823
4961.14 1857
4961.80 1782
4962.46 1748
4963.13 1962
4963.79 1993
4964.46 1988
4965.12 2122
4965.79 2168
4966.45 2322
4967.12 2187
4967.78 2134
4968.44 2198
4969.11 1902
4969.77 1783
4970.44 1921
4971.10 2044
4971.77 2056
4972.43 2047
4973.10 1843
4973.76 1907
4974.43 2067
4975.09 1966
4975.76 1898
4976.42 1815
4977.09 1914
4977.76 1862
4978.42 1989
4979.09 1912
4979.75 2011
4980.42 1932
4981.08 1799
4981.75 1859
4982.41 1858
4983.08 1773
4983.75 1776
4984.41 1715
4985.08 1889
4985.74 1980
4986.41 2011
4987.07 2283
4987.74 2458
4988.41 2438
4989.07 2627
4989.74 2817
4990.41 2693
4991.07 2665
4991.74 2681
4992.40 2828
4993.07 2702
4993.74 2402
4994.40 2419
4995.07 2357
4995.74 2263
4996.40 2036
4997.07 2013
4997.74 1983
4998.40 1956
4999.07 1809
4999.74 1787
5000.40 1793
5001.07 1785
5001.74 1760
5002.40 1742
5003.07 1649
5003.74 1664
5004.41 1735
5005.07 1646
5005.74 1757
5006.41 1721
5007.07 1616
5007.74 1666
5008.41 1856
5009.08 1813
5009.74 1691
5010.41 1628
5011.08 1694
5011.75 1648
5012.41 1616
5013.08 1748
5013.75 1622
5014.42 1599
5015.09 1761
5015.75 1725
5016.42 1892
5017.09 1775
5017.76 1767
5018.43 1846
5019.09 1792
5019.76 1829
5020.43 1726
5021.10 1895
5021.77 1819
5022.44 1842
5023.10 2011
5023.77 2013
5024.44 2024
5025.11 2015
5025.78 1944
5026.45 1913
5027.11 1850
5027.78 1933
5028.45 1963
5029.12 1824
5029.79 1955
5030.46 1871
5031.13 1676
5031.80 1758
5032.47 1782
5033.13 1709
5033.80 1662
5034.47 1788
5035.14 1753
5035.81 1743
5036.48 1696
5037.15 1608
5037.82 1672
5038.49 1716
5039.16 1605
5039.83 1696
5040.50 1839
5041.17 1726
5041.84 1726
5042.51 1598
5043.18 1558
5043.85 1590
5044.52 1654
5045.18 1762
5045.85 1764
5046.52 1738
5047.19 1759
5047.86 1803
5048.53 1813
5049.20 1733
5049.88 1918
5050.55 1802
5051.22 1858
5051.89 1713
5052.56 1855
5053.23 1795
5053.90 1786
5054.57 1812
5055.24 1851
5055.91 1989
5056.58 1814
5057.25 1806
5057.92 1859
5058.59 1722
5059.26 1770
5059.93 1819
5060.60 1766
5061.27 1630
5061.95 1666
5062.62 1620
5063.29 1600
5063.96 1690
5064.63 1847
5065.30 1725
5065.97 1540
5066.64 1594
5067.31 1588
5067.99 1585
5068.66 1642
5069.33 1526
5070.00 1566
5070.67 1597
5071.34 1527
5072.02 1712
5072.69 1554
5073.36 1472
5074.03 1488
5074.70 1422
5075.37 1453
5076.05 1521
5076.72 1553
5077.39 1534
5078.06 1628
5078.73 1684
5079.41 1615
5080.08 1540
5080.75 1622
5081.42 1736
5082.10 1614
5082.77 1678
5083.44 1668
5084.11 1481
5084.78 1511
5085.46 1639
5086.13 1645
5086.80 1602
5087.48 1712
5088.15 1665
5088.82 1659
5089.49 1624
5090.17 1691
5090.84 1671
5091.51 1737
5092.19 1793
5092.86 1657
5093.53 1579
5094.20 1615
5094.88 1507
5095.55 1670
5096.22 1658
5096.90 1648
5097.57 1632
5098.24 1587
5098.92 1548
5099.59 1489
5100.26 1573
5100.94 1505
5101.61 1593
5102.29 1567
5102.96 1483
5103.63 1601
5104.31 1608
5104.98 1616
5105.65 1490
5106.33 1655
5107.00 1593
5107.68 1555
5108.35 1552
5109.02 1648
5109.70 1662
5110.37 1549
5111.05 1541
5111.72 1497
5112.40 1430
5113.07 1566
5113.74 1569
5114.42 1566
5115.09 1567
5115.77 1441
5116.44 1460
5117.12 1513
5117.79 1607
5118.47 1438
5119.14 1524
5119.82 1642
5120.49 1621
5121.17 1656
5121.84 1659
5122.52 1667
5123.19 1547
5123.87 1504
5124.54 1481
5125.22 1580
5125.89 1552
5126.57 1553
5127.24 1505
5127.92 1575
5128.59 1605
5129.27 1431
5129.94 1475
5130.62 1619
5131.29 1531
5131.97 1632
5132.65 1600
5133.32 1442
5134.00 1446
5134.67 1560
5135.35 1546
5136.02 1493
5136.70 1524
5137.38 1578
5138.05 1670
5138.73 1623
5139.40 1481
5140.08 1599
5140.76 1790
5141.43 1625
5142.11 1562
5142.79 1537
5143.46 1508
5144.14 1508
5144.81 1471
5145.49 1529
5146.17 1479
5146.84 1427
5147.52 1477
5148.20 1471
5148.87 1444
5149.55 1530
5150.23 1493
5150.90 1543
5151.58 1426
5152.26 1446
5152.94 1481
5153.61 1348
5154.29 1441
5154.97 1465
5155.64 1460
5156.32 1431
5157.00 1475
5157.68 1457
5158.35 1460
5159.03 1586
5159.71 1555
5160.39 1381
5161.06 1423
5161.74 1537
5162.42 1484
5163.10 1504
5163.77 1397
5164.45 1453
5165.13 1515
5165.81 1359
5166.48 1396
5167.16 1461
5167.84 1441
5168.52 1555
5169.20 1530
5169.87 1493
5170.55 1555
5171.23 1543
5171.91 1428
5172.59 1485
5173.27 1426
5173.94 1300
5174.62 1431
5175.30 1374
5175.98 1463
5176.66 1408
5177.34 1458
5178.02 1523
5178.69 1476
5179.37 1596
5180.05 1561
5180.73 1485
5181.41 1604
5182.09 1540
5182.77 1498
5183.45 1598
5184.12 1559
5184.80 1547
5185.48 1592
5186.16 1466
5186.84 1506
5187.52 1536
5188.20 1481
5188.88 1523
5189.56 1468
5190.24 1478
5190.92 1438
5191.60 1500
5192.28 1438
5192.96 1306
5193.64 1412
5194.32 1495
5195.00 1459
5195.68 1427
5196.36 1477
5197.03 1529
5197.71 1337
5198.39 1410
5199.07 1505
5199.75 1419
5200.44 1466
5201.12 1403
5201.80 1538
5202.48 1447
5203.16 1409
5203.84 1477
5204.52 1492
5205.20 1539
5205.88 1446
5206.56 1547
5207.24 1659
5207.92 1788
5208.60 1855
5209.28 1820
5209.96 1764
5210.64 1839
5211.32 1846
5212.00 1849
5212.68 2071
5213.37 2090
5214.05 1864
5214.73 1825
5215.41 1686
5216.09 1653
5216.77 1637
5217.45 1682
5218.13 1660
5218.81 1571
5219.50 1527
5220.18 1522
5220.86 1510
5221.54 1468
5222.22 1644
5222.90 1537
5223.59 1483
5224.27 1461
5224.95 1641
5225.63 1579
5226.31 1557
5226.99 1657
5227.68 1744
5228.36 1507
5229.04 1474
5229.72 1511
5230.40 1515
5231.09 1467
5231.77 1426
5232.45 1513
5233.13 1543
5233.81 1613
5234.50 1495
5235.18 1523
5235.86 1458
5236.54 1547
5237.23 1572
5237.91 1532
5238.59 1554
5239.27 1516
5239.96 1698
5240.64 1672
5241.32 1677
5242.01 1708
5242.69 1746
5243.37 1655
5244.05 1547
5244.74 1571
5245.42 1550
5246.10 1519
5246.79 1536
5247.47 1406
5248.15 1330
5248.84 1320
5249.52 1414
5250.20 1460
5250.89 1395
5251.57 1588
5252.25 1541
5252.94 1525
5253.62 1459
5254.30 1484
5254.99 1459
5255.67 1474
5256.36 1325
5257.04 1285
5257.72 1385
5258.41 1508
5259.09 1342
5259.78 1328
5260.46 1468
5261.14 1398
5261.83 1471
5262.51 1470
5263.20 1444
5263.88 1523
5264.56 1590
5265.25 1562
5265.93 1508
5266.62 1556
5267.30 1491
5267.99 1590
5268.67 1564
5269.36 1548
5270.04 1523
5270.73 1555
5271.41 1445
5272.09 1508
5272.78 1433
5273.46 1483
5274.15 1543
5274.83 1455
5275.52 1551
5276.20 1622
5276.89 1624
5277.57 1673
5278.26 1684
5278.94 1648
5279.63 1803
5280.32 1761
5281.00 1715
5281.69 1652
5282.37 1833
5283.06 1797
5283.74 1831
5284.43 1818
5285.11 1713
5285.80 1733
5286.49 1663
5287.17 1540
5287.86 1521
5288.54 1468
5289.23 1433
5289.91 1357
5290.60 1417
5291.29 1461
5291.97 1427
5292.66 1409
5293.35 1303
5294.03 1384
5294.72 1422
5295.40 1471
5296.09 1457
5296.78 1524
5297.46 1407
5298.15 1516
5298.84 1436
5299.52 1508
5300.21 1490
5300.90 1517
5301.58 1427
5302.27 1365
5302.96 1465
5303.64 1550
5304.33 1584
5305.02 1584
5305.70 1477
5306.39 1369
5307.08 1448
5307.77 1431
5308.45 1492
5309.14 1557
5309.83 1444
5310.51 1428
5311.20 1448
5311.89 1447
5312.58 1474
5313.26 1517
5313.95 1502
5314.64 1444
5315.33 1396
5316.01 1427
5316.70 1476
5317.39 1454
5318.08 1397
5318.77 1348
5319.45 1455
5320.14 1417
5320.83 1443
5321.52 1289
5322.20 1449
5322.89 1466
5323.58 1364
5324.27 1347
5324.96 1374
5325.65 1453
5326.33 1435
5327.02 1394
5327.71 1335
5328.40 1326
5329.09 1368
5329.78 1419
5330.46 1429
5331.15 1393
5331.84 1431
5332.53 1357
5333.22 1405
5333.91 1479
5334.60 1329
5335.29 1265
5335.98 1347
5336.66 1447
5337.35 1448
5338.04 1378
5338.73 1523
5339.42 1509
5340.11 1300
5340.80 1303
5341.49 1458
5342.18 1469
5342.87 1398
5343.56 1417
5344.25 1404
5344.94 1434
5345.62 1450
5346.31 1469
5347.00 1473
5347.69 1486
5348.38 1538
5349.07 1585
5349.76 1507
5350.45 1583
5351.14 1495
5351.83 1494
5352.52 1556
5353.21 1610
5353.90 1576
5354.59 1437
5355.28 1346
5355.97 1449
5356.66 1351
5357.35 1456
5358.04 1432
5358.74 1449
5359.43 1373
5360.12 1285
5360.81 1357
5361.50 1370
5362.19 1284
5362.88 1430
5363.57 1348
5364.26 1382
5364.95 1368
5365.64 1395
5366.33 1440
5367.02 1421
5367.71 1486
5368.41 1447
5369.10 1384
5369.79 1373
5370.48 1447
5371.17 1414
5371.86 1342
5372.55 1408
5373.24 1441
5373.94 1435
5374.63 1500
5375.32 1413
5376.01 1448
5376.70 1482
5377.39 1555
5378.08 1309
5378.78 1513
5379.47 1420
5380.16 1435
5380.85 1483
5381.54 1521
5382.24 1443
5382.93 1526
5383.62 1567
5384.31 1569
5385.00 1464
5385.70 1549
5386.39 1525
5387.08 1519
5387.77 1424
5388.47 1485
5389.16 1444
5389.85 1442
5390.54 1569
5391.23 1504
5391.93 1458
5392.62 1466
5393.31 1557
5394.01 1483
5394.70 1395
5395.39 1486
5396.08 1362
5396.78 1278
5397.47 1351
5398.16 1409
5398.86 1337
5399.55 1365
5400.24 1376
5400.93 1423
5401.63 1480
5402.32 1400
5403.01 1291
5403.71 1294
5404.40 1259
5405.09 1123
5405.79 1117
5406.48 1185
5407.17 1248
5407.87 1208
5408.56 1217
5409.26 1300
5409.95 1351
5410.64 1280
5411.34 1359
5412.03 1339
5412.72 1307
5413.42 1381
5414.11 1306
5414.81 1389
5415.50 1383
5416.19 1353
5416.89 1250
5417.58 1283
5418.28 1220
5418.97 1359
5419.67 1383
5420.36 1323
5421.05 1238
5421.75 1317
5422.44 1360
5423.14 1363
5423.83 1448
5424.53 1439
5425.22 1442
5425.92 1305
5426.61 1327
5427.31 1436
5428.00 1320
5428.70 1462
5429.39 1379
5430.09 1405
5430.78 1264
5431.48 1245
5432.17 1380
5432.87 1360
5433.56 1323
5434.26 1296
5434.95 1338
5435.65 1384
5436.34 1424
5437.04 1430
5437.73 1432
5438.43 1529
5439.13 1559
5439.82 1519
5440.52 1533
5441.21 1630
5441.91 1554
5442.60 1435
5443.30 1375
5444.00 1436
5444.69 1457
5445.39 1478
5446.08 1527
5446.78 1390
5447.48 1437
5448.17 1445
5448.87 1431
5449.56 1470
5450.26 1467
5450.96 1504
5451.65 1577
5452.35 1432
5453.05 1449
5453.74 1425
5454.44 1447
5455.14 1588
5455.83 1506
5456.53 1458
5457.23 1416
5457.92 1359
5458.62 1403
5459.32 1443
5460.01 1363
5460.71 1312
5461.41 1362
5462.11 1369
5462.80 1349
5463.50 1429
5464.20 1395
5464.89 1410
5465.59 1288
5466.29 1278
5466.99 1369
5467.68 1444
5468.38 1447
5469.08 1481
5469.78 1337
5470.47 1384
5471.17 1315
5471.87 1381
5472.57 1450
5473.26 1428
5473.96 1397
5474.66 1356
5475.36 1407
5476.06 1457
5476.75 1476
5477.45 1523
5478.15 1460
5478.85 1512
5479.55 1568
5480.24 1572
5480.94 1663
5481.64 1724
5482.34 1645
5483.04 1717
5483.74 1700
5484.43 1687
5485.13 1715
5485.83 1613
5486.53 1582
5487.23 1491
5487.93 1549
5488.63 1590
5489.33 1625
5490.02 1629
5490.72 1614
5491.42 1588
5492.12 1653
5492.82 1575
5493.52 1658
5494.22 1642
5494.92 1600
5495.62 1588
5496.32 1576
5497.01 1662
5497.71 1667
5498.41 1701
5499.11 1768
5499.81 1851
5500.51 1877
5501.21 2066
5501.91 2085
5502.61 2164
5503.31 2478
5504.01 2231
5504.71 2069
5505.41 2041
5506.11 2007
5506.81 1858
5507.51 1681
5508.21 1626
5508.91 1562
5509.61 1546
5510.31 1658
5511.01 1613
5511.71 1487
5512.41 1380
5513.11 1421
5513.81 1456
5514.51 1426
5515.21 1582
5515.91 1436
5516.61 1419
5517.31 1458
5518.01 1544
5518.72 1522
5519.42 1484
5520.12 1469
5520.82 1558
5521.52 1418
5522.22 1379
5522.92 1542
5523.62 1428
5524.32 1409
5525.02 1465
5525.72 1571
5526.43 1480
5527.13 1373
5527.83 1428
5528.53 1372
5529.23 1342
5529.93 1384
5530.63 1475
5531.33 1448
5532.04 1411
5532.74 1356
5533.44 1529
5534.14 1522
5534.84 1380
5535.54 1390
5536.25 1376
5536.95 1349
5537.65 1327
5538.35 1261
5539.05 1273
5539.76 1387
5540.46 1373
5541.16 1359
5541.86 1354
5542.56 1372
5543.27 1419
5543.97 1337
5544.67 1435
5545.37 1344
5546.08 1418
5546.78 1315
5547.48 1423
5548.18 1417
5548.89 1390
5549.59 1426
5550.29 1482
5550.99 1404
5551.70 1365
5552.40 1395
5553.10 1315
5553.81 1333
5554.51 1273
5555.21 1266
5555.91 1287
5556.62 1332
5557.32 1297
5558.02 1236
5558.73 1355
5559.43 1285
5560.13 1322
5560.84 1303
5561.54 1260
5562.24 1271
5562.95 1282
5563.65 1194
5564.35 1272
5565.06 1384
5565.76 1441
5566.47 1448
5567.17 1364
5567.87 1219
5568.58 1321
5569.28 1314
5569.98 1315
5570.69 1265
5571.39 1278
5572.10 1206
5572.80 1312
5573.50 1337
5574.21 1304
5574.91 1312
5575.62 1335
5576.32 1387
5577.03 1349
5577.73 1334
5578.44 1330
5579.14 1292
5579.84 1265
5580.55 1330
5581.25 1319
5581.96 1344
5582.66 1338
5583.37 1348
5584.07 1324
5584.78 1312
5585.48 1241
5586.19 1324
5586.89 1283
5587.60 1378
5588.30 1422
5589.01 1357
5589.71 1227
5590.42 1277
5591.12 1308
5591.83 1326
5592.53 1331
5593.24 1351
5593.94 1283
5594.65 1267
5595.36 1165
5596.06 1170
5596.77 1260
5597.47 1346
5598.18 1264
5598.88 1240
5599.59 1330
5600.30 1328
5601.00 1316
5601.71 1286
5602.41 1254
5603.12 1244
5603.83 1305
5604.53 1207
5605.24 1291
5605.94 1225
5606.65 1334
5607.36 1295
5608.06 1229
5608.77 1255
5609.48 1309
5610.18 1295
5610.89 1285
5611.60 1321
5612.30 1354
5613.01 1347
5613.72 1364
5614.42 1343
5615.13 1235
5615.84 1318
5616.54 1172
5617.25 1211
5617.96 1155
5618.66 1300
5619.37 1213
5620.08 1298
5620.78 1263
5621.49 1150
5622.20 1214
5622.91 1178
5623.61 1195
5624.32 1131
5625.03 1246
5625.74 1276
5626.44 1256
5627.15 1322
5627.86 1315
5628.57 1302
5629.27 1292
5629.98 1271
5630.69 1288
5631.40 1264
5632.11 1315
5632.81 1279
5633.52 1294
5634.23 1224
5634.94 1235
5635.65 1327
5636.35 1200
5637.06 1243
5637.77 1300
5638.48 1293
5639.19 1359
5639.89 1289
5640.60 1290
5641.31 1284
5642.02 1444
5642.73 1505
5643.44 1411
5644.15 1485
5644.85 1429
5645.56 1334
5646.27 1261
5646.98 1278
5647.69 1208
5648.40 1202
5649.11 1317
5649.82 1356
5650.53 1264
5651.23 1216
5651.94 1322
5652.65 1419
5653.36 1294
5654.07 1194
5654.78 1235
5655.49 1315
5656.20 1387
5656.91 1284
5657.62 1337
5658.33 1357
5659.04 1369
5659.75 1386
5660.46 1357
5661.17 1395
5661.88 1442
5662.59 1341
5663.30 1315
5664.00 1381
5664.71 1374
5665.42 1279
5666.13 1246
5666.84 1243
5667.55 1266
5668.27 1265
5668.98 1091
5669.69 1167
5670.40 1254
5671.11 1228
5671.82 1256
5672.53 1265
5673.24 1184
5673.95 1201
5674.66 1207
5675.37 1228
5676.08 1229
5676.79 1157
5677.50 1149
5678.21 1124
5678.92 1146
5679.63 1077
5680.34 1132
5681.06 1101
5681.77 1119
5682.48 1150
5683.19 1141
5683.90 1227
5684.61 1263
5685.32 1267
5686.03 1276
5686.74 1220
5687.46 1235
5688.17 1212
5688.88 1203
5689.59 1188
5690.30 1263
5691.01 1156
5691.72 1199
5692.44 1216
5693.15 1093
5693.86 1190
5694.57 1245
5695.28 1238
5696.00 1208
5696.71 1172
5697.42 1152
5698.13 1205
5698.84 1232
5699.56 1186
5700.27 1308
5700.98 1235
5701.69 1256
5702.40 1244
5703.12 1266
5703.83 1195
5704.54 1123
5705.25 1270
5705.97 1163
5706.68 1168
5707.39 1193
5708.10 1191
5708.82 1064
5709.53 1179
5710.24 1130
5710.95 1201
5711.67 1165
5712.38 1189
5713.09 1163
5713.81 1207
5714.52 1156
5715.23 1091
5715.95 1130
5716.66 1107
5717.37 1072
5718.09 1134
5718.80 1326
5719.51 1170
5720.23 1201
5720.94 1200
5721.65 1201
5722.37 1137
5723.08 1172
5723.79 1099
5724.51 1238
5725.22 1258
5725.93 1209
5726.65 1253
5727.36 1330
5728.08 1219
5728.79 1263
5729.50 1304
5730.22 1381
5730.93 1239
5731.65 1287
5732.36 1355
5733.07 1220
5733.79 1258
5734.50 1274
5735.22 1338
5735.93 1356
5736.65 1263
5737.36 1296
5738.07 1304
5738.79 1338
5739.50 1189
5740.22 1138
5740.93 1104
5741.65 1252
5742.36 1235
5743.08 1263
5743.79 1107
5744.51 1142
5745.22 1094
5745.94 1178
5746.65 1114
5747.37 1143
5748.08 1209
5748.80 1184
5749.51 1182
5750.23 1230
5750.94 1156
5751.66 1247
5752.37 1194
5753.09 1220
5753.80 1231
5754.52 1264
5755.24 1316
5755.95 1194
5756.67 1206
5757.38 1245
5758.10 1202
5758.81 1156
5759.53 1227
5760.25 1237
5760.96 1240
5761.68 1298
5762.39 1156
5763.11 1208
5763.83 1178
5764.54 1313
5765.26 1226
5765.97 1288
5766.69 1270
5767.41 1191
5768.12 1222
5768.84 1245
5769.56 1250
5770.27 1167
5770.99 1175
5771.71 1319
5772.42 1037
5773.14 1195
5773.86 1189
5774.57 1182
5775.29 1171
5776.01 1246
5776.72 1210
5777.44 1323
5778.16 1306
5778.88 1303
5779.59 1199
5780.31 1245
5781.03 1274
5781.74 1244
5782.46 1280
5783.18 1326
5783.90 1216
5784.61 1278
5785.33 1292
5786.05 1336
5786.77 1168
5787.48 1290
5788.20 1247
5788.92 1341
5789.64 1262
5790.35 1325
5791.07 1321
5791.79 1413
5792.51 1364
5793.23 1345
5793.94 1312
5794.66 1289
5795.38 1439
5796.10 1371
5796.82 1360
5797.53 1417
5798.25 1565
5798.97 1568
5799.69 1531
5800.41 1676
5801.13 1638
5801.84 1804
5802.56 1978
5803.28 2140
5804.00 2285
5804.72 2352
5805.44 2334
5806.16 2305
5806.87 2012
5807.59 2039
5808.31 1821
5809.03 1588
5809.75 1562
5810.47 1635
5811.19 1615
5811.91 1603
5812.63 1503
5813.35 1494
5814.07 1740
5814.78 1814
5815.50 1856
5816.22 2102
5816.94 2327
5817.66 2600
5818.38 2782
5819.10 3041
5819.82 3198
5820.54 3050
5821.26 2961
5821.98 2716
5822.70 2440
5823.42 2259
5824.14 2181
5824.86 2033
5825.58 1801
5826.30 1764
5827.02 1782
5827.74 1793
5828.46 1702
5829.18 1737
5829.90 1716
5830.62 1705
5831.34 1569
5832.06 1806
5832.78 1743
5833.50 1727
5834.22 1756
5834.94 1737
5835.66 1706
5836.38 1684
5837.10 1710
5837.82 1787
5838.55 1638
5839.27 1674
5839.99 1656
5840.71 1581
5841.43 1639
5842.15 1626
5842.87 1543
5843.59 1450
5844.31 1510
5845.03 1598
5845.76 1376
5846.48 1418
5847.20 1407
5847.92 1383
5848.64 1382
5849.36 1294
5850.08 1252
5850.81 1306
5851.53 1336
5852.25 1401
5852.97 1268
5853.69 1316
5854.41 1388
5855.14 1417
5855.86 1419
5856.58 1436
5857.30 1337
5858.02 1458
5858.74 1454
5859.47 1473
5860.19 1382
5860.91 1357
5861.63 1395
5862.36 1326
5863.08 1367
5863.80 1242
5864.52 1218
5865.24 1282
5865.97 1245
5866.69 1215
5867.41 1244
5868.13 1227
5868.86 1323
5869.58 1265
5870.30 1248
5871.03 1111
5871.75 1249
5872.47 1342
5873.19 1321
5873.92 1273
5874.64 1285
5875.36 1335
5876.09 1297
5876.81 1324
5877.53 1246
5878.26 1228
5878.98 1294
5879.70 1269
5880.43 1311
5881.15 1364
5881.87 1381
5882.60 1263
5883.32 1368
5884.04 1215
5884.77 1271
5885.49 1241
5886.21 1195
5886.94 1143
5887.66 1128
5888.39 1206
5889.11 1374
5889.83 1355
5890.56 1290
5891.28 1260
5892.01 1219
5892.73 1169
5893.45 1147
5894.18 1323
5894.90 1265
5895.63 1214
5896.35 1240
5897.07 1235
5897.80 1261
5898.52 1171
5899.25 1194
5899.97 1210
5900.70 1303
5901.42 1342
5902.15 1383
5902.87 1345
5903.60 1294
5904.32 1278
5905.05 1300
5905.77 1295
5906.50 1277
5907.22 1230
5907.95 1239
5908.67 1228
5909.40 1243
5910.12 1292
5910.85 1306
5911.57 1250
5912.30 1135
5913.02 1196
5913.75 1128
5914.47 1180
5915.20 1211
5915.92 1326
5916.65 1300
5917.38 1282
5918.10 1191
5918.83 1265
5919.55 1238
5920.28 1253
5921.00 1296
5921.73 1279
5922.46 1206
5923.18 1268
5923.91 1338
5924.63 1314
5925.36 1252
5926.09 1264
5926.81 1294
5927.54 1223
5928.26 1168
5928.99 1257
5929.72 1204
5930.44 1190
5931.17 1250
5931.90 1232
5932.62 1180
5933.35 1261
5934.08 1283
5934.80 1273
5935.53 1211
5936.26 1261
5936.98 1397
5937.71 1407
5938.44 1375
5939.16 1307
5939.89 1447
5940.62 1413
5941.35 1363
5942.07 1292
5942.80 1429
5943.53 1290
5944.25 1341
5944.98 1305
5945.71 1243
5946.44 1321
5947.16 1317
5947.89 1288
5948.62 1310
5949.35 1322
5950.07 1358
5950.80 1430
5951.53 1556
5952.26 1494
5952.99 1538
5953.71 1565
5954.44 1554
5955.17 1556
5955.90 1586
5956.62 1637
5957.35 1527
5958.08 1600
5958.81 1628
5959.54 1543
5960.27 1539
5960.99 1560
5961.72 1661
5962.45 1586
5963.18 1633
5963.91 1673
5964.64 1630
5965.36 1789
5966.09 1862
5966.82 1801
5967.55 1819
5968.28 1922
5969.01 1993
5969.74 2011
5970.47 1933
5971.19 1917
5971.92 1843
5972.65 1821
5973.38 1777
5974.11 1601
5974.84 1697
5975.57 1629
5976.30 1673
5977.03 1704
5977.76 1670
5978.49 1726
5979.22 1690
5979.95 1687
5980.67 1611
5981.40 1633
5982.13 1678
5982.86 1748
5983.59 1778
5984.32 1882
5985.05 1902
5985.78 1811
5986.51 1856
5987.24 1797
5987.97 1684
5988.70 1648
5989.43 1719
5990.16 1836
5990.89 1826
5991.62 1879
5992.35 1656
5993.08 1723
5993.81 1642
5994.54 1659
5995.27 1723
5996.00 1793
5996.73 1716
5997.47 1690
5998.20 1756
5998.93 1749
5999.66 1832
6000.39 1864
6001.12 1780
6001.85 1769
6002.58 1666
6003.31 1641
6004.04 1619
6004.77 1787
6005.50 1748
6006.24 1752
6006.97 1906
6007.70 1762
6008.43 1898
6009.16 1935
6009.89 1950
6010.62 2210
6011.35 2445
6012.09 2486
6012.82 2765
6013.55 3100
6014.28 3138
6015.01 3193
6015.74 3318
6016.47 3103
6017.21 3225
6017.94 2800
6018.67 2607
6019.40 2511
6020.13 2380
6020.87 2175
6021.60 2014
6022.33 1924
6023.06 1807
6023.79 1546
6024.53 1566
6025.26 1522
6025.99 1570
6026.72 1570
6027.46 1538
6028.19 1624
6028.92 1572
6029.65 1431
6030.39 1505
6031.12 1401
6031.85 1369
6032.58 1419
6033.32 1408
6034.05 1565
6034.78 1560
6035.51 1543
6036.25 1466
6036.98 1449
6037.71 1497
6038.45 1413
6039.18 1387
6039.91 1501
6040.65 1503
6041.38 1464
6042.11 1578
6042.85 1596
6043.58 1575
6044.31 1645
6045.05 1486
6045.78 1522
6046.51 1631
6047.25 1594
6047.98 1708
6048.71 1645
6049.45 1697
6050.18 1656
6050.91 1720
6051.65 1716
6052.38 1720
6053.12 1854
6053.85 1752
6054.58 1813
6055.32 1725
6056.05 1722
6056.79 1706
6057.52 1656
6058.25 1647
6058.99 1643
6059.72 1616
6060.46 1456
6061.19 1467
6061.93 1447
6062.66 1501
6063.40 1482
6064.13 1502
6064.86 1455
6065.60 1475
6066.33 1458
6067.07 1496
6067.80 1386
6068.54 1323
6069.27 1448
6070.01 1425
6070.74 1457
6071.48 1412
6072.21 1343
6072.95 1311
6073.68 1450
6074.42 1376
6075.15 1429
6075.89 1412
6076.63 1424
6077.36 1409
6078.10 1269
6078.83 1345
6079.57 1457
6080.30 1431
6081.04 1413
6081.77 1352
6082.51 1320
6083.25 1389
6083.98 1351
6084.72 1412
6085.45 1367
6086.19 1405
6086.92 1466
6087.66 1450
6088.40 1382
6089.13 1252
6089.87 1353
6090.61 1375
6091.34 1341
6092.08 1292
6092.81 1255
6093.55 1414
6094.29 1297
6095.02 1262
6095.76 1309
6096.50 1338
6097.23 1308
6097.97 1283
6098.71 1327
6099.44 1308
6100.18 1213
6100.92 1309
6101.65 1296
6102.39 1228
6103.13 1256
6103.86 1261
6104.60 1286
6105.34 1242
6106.08 1271
6106.81 1297
6107.55 1264
6108.29 1332
6109.02 1285
6109.76 1195
6110.50 1244
6111.24 1235
6111.97 1279
6112.71 1432
6113.45 1345
6114.19 1212
6114.92 1219
6115.66 1319
6116.40 1481
6117.14 1390
6117.88 1410
6118.61 1330
6119.35 1384
6120.09 1368
6120.83 1286
6121.57 1320
6122.30 1395
6123.04 1314
6123.78 1366
6124.52 1287
6125.26 1369
6126.00 1496
6126.73 1534
6127.47 1530
6128.21 1579
6128.95 1396
6129.69 1438
6130.43 1375
6131.16 1439
6131.90 1346
6132.64 1395
6133.38 1370
6134.12 1372
6134.86 1376
6135.60 1461
6136.34 1439
6137.08 1428
6137.81 1399
6138.55 1442
6139.29 1390
6140.03 1446
6140.77 1585
6141.51 1409
6142.25 1410
6142.99 1365
6143.73 1465
6144.47 1426
6145.21 1431
6145.95 1515
6146.69 1447
6147.43 1421
6148.17 1401
6148.91 1362
6149.65 1347
6150.39 1280
6151.13 1426
6151.86 1388
6152.60 1364
6153.34 1386
6154.08 1423
6154.83 1483
6155.57 1337
6156.31 1328
6157.05 1406
6157.79 1448
6158.53 1333
6159.27 1323
6160.01 1411
6160.75 1476
6161.49 1396
6162.23 1425
6162.97 1507
6163.71 1430
6164.45 1550
6165.19 1575
6165.93 1594
6166.67 1673
6167.41 1802
6168.15 1777
6168.89 1866
6169.64 1920
6170.38 1836
6171.12 1844
6171.86 1798
6172.60 1794
6173.34 1762
6174.08 1802
6174.82 1756
6175.57 1595
6176.31 1588
6177.05 1783
6177.79 1659
6178.53 1643
6179.27 1674
6180.01 1685
6180.76 1617
6181.50 1700
6182.24 1726
6182.98 1680
6183.72 1724
6184.46 1718
6185.21 1744
6185.95 1691
6186.69 1736
6187.43 1751
6188.17 1730
6188.92 1714
6189.66 1792
6190.40 1771
6191.14 1828
6191.89 1911
6192.63 1903
6193.37 2016
6194.11 2014
6194.86 2037
6195.60 2206
6196.34 2237
6197.08 2112
6197.83 2018
6198.57 2093
6199.31 2073
6200.05 2109
6200.80 1972
6201.54 1968
6202.28 2110
6203.03 2093
6203.77 2142
6204.51 2267
6205.26 2439
6206.00 2623
6206.74 3112
6207.48 3751
6208.23 4593
6208.97 5691
6209.71 6699
6210.46 7392
6211.20 8326
6211.95 8632
6212.69 8566
6213.43 7839
6214.18 7209
6214.92 6134
6215.66 5257
6216.41 4641
6217.15 3920
6217.89 3165
6218.64 2817
6219.38 2464
6220.13 2139
6220.87 2115
6221.61 1988
6222.36 2039
6223.10 2001
6223.85 1966
6224.59 1940
6225.34 1928
6226.08 1982
6226.82 2033
6227.57 1973
6228.31 1946
6229.06 1917
6229.80 1878
6230.55 1700
6231.29 1652
6232.04 1562
6232.78 1594
6233.53 1565
6234.27 1575
6235.02 1632
6235.76 1449
6236.51 1464
6237.25 1570
6238.00 1608
6238.74 1607
6239.49 1598
6240.23 1552
6240.98 1579
6241.72 1554
6242.47 1603
6243.21 1601
6243.96 1536
6244.70 1602
6245.45 1708
6246.20 1805
6246.94 1890
6247.69 2025
6248.43 2139
6249.18 2431
6249.92 2488
6250.67 2483
6251.42 2473
6252.16 2362
6252.91 2218
6253.65 2003
6254.40 1934
6255.15 1838
6255.89 1742
6256.64 1786
6257.38 1713
6258.13 1597
6258.88 1631
6259.62 1626
6260.37 1636
6261.12 1595
6261.86 1535
6262.61 1635
6263.36 1606
6264.10 1606
6264.85 1579
6265.60 1587
6266.34 1558
6267.09 1572
6267.84 1619
6268.58 1624
6269.33 1500
6270.08 1448
6270.82 1637
6271.57 1575
6272.32 1584
6273.07 1540
6273.81 1552
6274.56 1606
6275.31 1564
6276.05 1536
6276.80 1606
6277.55 1641
6278.30 1685
6279.04 1677
6279.79 1584
6280.54 1539
6281.29 1746
6282.03 1555
6282.78 1503
6283.53 1500
6284.28 1564
6285.03 1670
6285.77 1573
6286.52 1614
6287.27 1571
6288.02 1582
6288.77 1656
6289.51 1743
6290.26 1786
6291.01 1795
6291.76 1805
6292.51 1814
6293.26 1751
6294.00 1646
6294.75 1623
6295.50 1641
6296.25 1628
6297.00 1535
6297.75 1526
6298.50 1550
6299.24 1484
6299.99 1436
6300.74 1491
6301.49 1396
6302.24 1469
6302.99 1475
6303.74 1492
6304.49 1491
6305.24 1514
6305.99 1529
6306.73 1650
6307.48 1495
6308.23 1548
6308.98 1537
6309.73 1459
6310.48 1471
6311.23 1427
6311.98 1554
6312.73 1513
6313.48 1482
6314.23 1471
6314.98 1473
6315.73 1346
6316.48 1392
6317.23 1339
6317.98 1448
6318.73 1375
6319.48 1380
6320.23 1320
6320.98 1427
6321.73 1445
6322.48 1385
6323.23 1298
6323.98 1333
6324.73 1367
6325.48 1267
6326.23 1292
6326.98 1388
6327.73 1343
6328.48 1291
6329.23 1330
6329.98 1388
6330.73 1395
6331.48 1386
6332.23 1263
6332.98 1247
6333.73 1285
6334.49 1398
6335.24 1297
6335.99 1285
6336.74 1327
6337.49 1429
6338.24 1272
6338.99 1291
6339.74 1320
6340.49 1328
6341.25 1310
6342.00 1351
6342.75 1357
6343.50 1481
6344.25 1393
6345.00 1427
6345.75 1318
6346.51 1261
6347.26 1278
6348.01 1264
6348.76 1326
6349.51 1359
6350.26 1309
6351.02 1335
6351.77 1306
6352.52 1354
6353.27 1423
6354.02 1503
6354.78 1425
6355.53 1458
6356.28 1532
6357.03 1449
6357.78 1364
6358.54 1355
6359.29 1441
6360.04 1352
6360.79 1348
6361.55 1406
6362.30 1387
6363.05 1330
6363.80 1378
6364.56 1385
6365.31 1307
6366.06 1321
6366.81 1327
6367.57 1339
6368.32 1270
6369.07 1316
6369.83 1312
6370.58 1382
6371.33 1347
6372.08 1282
6372.84 1338
6373.59 1365
6374.34 1380
6375.10 1320
6375.85 1420
6376.60 1265
6377.36 1336
6378.11 1337
6378.86 1242
6379.62 1270
6380.37 1269
6381.12 1273
6381.88 1293
6382.63 1283
6383.39 1368
6384.14 1255
6384.89 1218
6385.65 1267
6386.40 1277
6387.16 1193
6387.91 1181
6388.66 1245
6389.42 1195
6390.17 1177
6390.93 1104
6391.68 1206
6392.43 1203
6393.19 1142
6393.94 1171
6394.70 1223
6395.45 1155
6396.21 1235
6396.96 1233
6397.72 1252
6398.47 1236
6399.22 1222
6399.98 1169
6400.73 1213
6401.49 1224
6402.24 1201
6403.00 1162
6403.75 1177
6404.51 1209
6405.26 1125
6406.02 1210
6406.77 1228
6407.53 1198
6408.28 1233
6409.04 1221
6409.79 1191
6410.55 1161
6411.31 1161
6412.06 1188
6412.82 1289
6413.57 1217
6414.33 1146
6415.08 1133
6415.84 1197
6416.59 1118
6417.35 1096
6418.11 1096
6418.86 1051
6419.62 1111
6420.37 1193
6421.13 1221
6421.89 1171
6422.64 1146
6423.40 1243
6424.15 1099
6424.91 1080
6425.67 1191
6426.42 1191
6427.18 1205
6427.94 1180
6428.69 1151
6429.45 1110
6430.20 1098
6430.96 1176
6431.72 1206
6432.47 1244
6433.23 1165
6433.99 1340
6434.74 1246
6435.50 1187
6436.26 1162
6437.02 1305
6437.77 1160
6438.53 1146
6439.29 1153
6440.04 1205
6440.80 1160
6441.56 1210
6442.32 1245
6443.07 1090
6443.83 1172
6444.59 1213
6445.34 1149
6446.10 1226
6446.86 1108
6447.62 1188
6448.37 1190
6449.13 1058
6449.89 1148
6450.65 1125
6451.41 1068
6452.16 1176
6452.92 1158
6453.68 1195
6454.44 1180
6455.19 1164
6455.95 1074
6456.71 1207
6457.47 1207
6458.23 1328
6458.99 1273
6459.74 1251
6460.50 1335
6461.26 1296
6462.02 1258
6462.78 1246
6463.54 1249
6464.29 1277
6465.05 1209
6465.81 1133
6466.57 1287
6467.33 1211
6468.09 1272
6468.85 1316
6469.60 1282
6470.36 1222
6471.12 1235
6471.88 1287
6472.64 1233
6473.40 1255
6474.16 1270
6474.92 1320
6475.68 1326
6476.44 1359
6477.20 1355
6477.95 1282
6478.71 1331
6479.47 1305
6480.23 1341
6480.99 1408
6481.75 1407
6482.51 1487
6483.27 1412
6484.03 1318
6484.79 1413
6485.55 1406
6486.31 1514
6487.07 1516
6487.83 1468
6488.59 1483
6489.35 1523
6490.11 1509
6490.87 1546
6491.63 1524
6492.39 1542
6493.15 1610
6493.91 1744
6494.67 1735
6495.43 1850
6496.19 1766
6496.95 1763
6497.71 1824
6498.47 1738
6499.23 1707
6499.99 1857
6500.76 1761
6501.52 1738
6502.28 1685
6503.04 1636
6503.80 1691
6504.56 1700
6505.32 1671
6506.08 1703
6506.84 1741
6507.60 1780
6508.36 1855
6509.13 1841
6509.89 1868
6510.65 1917
6511.41 1953
6512.17 2011
6512.93 2032
6513.69 1988
6514.45 1973
6515.22 1935
6515.98 1997
6516.74 2036
6517.50 1955
6518.26 1927
6519.02 1941
6519.79 1989
6520.55 2031
6521.31 2138
6522.07 2242
6522.83 2373
6523.60 2434
6524.36 2474
6525.12 2617
6525.88 2831
6526.64 2867
6527.41 3136
6528.17 3358
6528.93 3259
6529.69 3539
6530.46 3311
6531.22 3415
6531.98 3327
6532.74 3329
6533.51 3356
6534.27 3432
6535.03 3873
6535.79 4239
6536.56 4720
6537.32 5360
6538.08 5941
6538.85 6285
6539.61 6605
6540.37 6113
6541.13 5658
6541.90 4953
6542.66 4233
6543.42 3548
6544.19 3138
6544.95 2819
6545.71 2589
6546.48 2173
6547.24 2041
6548.00 2131
6548.77 1980
6549.53 1929
6550.29 1893
6551.06 1997
6551.82 2058
6552.58 2133
6553.35 2065
6554.11 2087
6554.88 1953
6555.64 1992
6556.40 1974
6557.17 1904
6557.93 1853
6558.70 1716
6559.46 1774
6560.22 1721
6560.99 1641
6561.75 1694
6562.52 1937
6563.28 2001
6564.05 2041
6564.81 2166
6565.57 2218
6566.34 2315
6567.10 2462
6567.87 2317
6568.63 2323
6569.40 2266
6570.16 2112
6570.93 2199
6571.69 2067
6572.46 2078
6573.22 2078
6573.99 1996
6574.75 2138
6575.52 2226
6576.28 2275
6577.05 2360
6577.81 2294
6578.58 2379
6579.34 2399
6580.11 2215
6580.87 2340
6581.64 2346
6582.40 2361
6583.17 2410
6583.93 2445
6584.70 2449
6585.47 2441
6586.23 2418
6587.00 2446
6587.76 2438
6588.53 2416
6589.29 2342
6590.06 2283
6590.83 2134
6591.59 2365
6592.36 2457
6593.12 2429
6593.89 2542
6594.66 2707
6595.42 2729
6596.19 2829
6596.96 2855
6597.72 2900
6598.49 2891
6599.25 2747
6600.02 2587
6600.79 2514
6601.55 2413
6602.32 2255
6603.09 2186
6603.85 2122
6604.62 2108
6605.39 2070
6606.15 2023
6606.92 1904
6607.69 1928
6608.46 1884
6609.22 1897
6609.99 1975
6610.76 1953
6611.52 2013
6612.29 1988
6613.06 1926
6613.83 1819
6614.59 1909
6615.36 1959
6616.13 1885
6616.89 1882
6617.66 1792
6618.43 1814
6619.20 1689
6619.96 1764
6620.73 1748
6621.50 1642
6622.27 1841
6623.04 1822
6623.80 1912
6624.57 1962
6625.34 2012
6626.11 2105
6626.88 2020
6627.64 2001
6628.41 1976
6629.18 1865
6629.95 1826
6630.72 1878
6631.48 1908
6632.25 1894
6633.02 1904
6633.79 2012
6634.56 2110
6635.33 2192
6636.10 2208
6636.86 2172
6637.63 2265
6638.40 2229
6639.17 2157
6639.94 2152
6640.71 2001
6641.48 1927
6642.25 1911
6643.01 1793
6643.78 1746
6644.55 1644
6645.32 1636
6646.09 1633
6646.86 1666
6647.63 1716
6648.40 1695
6649.17 1697
6649.94 1793
6650.71 1771
6651.48 1793
6652.25 1701
6653.01 1827
6653.78 1927
6654.55 1823
6655.32 1761
6656.09 1729
6656.86 1664
6657.63 1711
6658.40 1508
6659.17 1674
6659.94 1641
6660.71 1649
6661.48 1663
6662.25 1593
6663.02 1557
6663.79 1735
6664.56 1800
6665.33 1806
6666.10 1784
6666.87 1909
6667.64 1832
6668.42 1800
6669.19 1770
6669.96 1814
6670.73 1876
6671.50 1824
6672.27 1721
6673.04 1677
6673.81 1623
6674.58 1753
6675.35 1760
6676.12 1626
6676.89 1648
6677.66 1644
6678.44 1592
6679.21 1573
6679.98 1602
6680.75 1610
6681.52 1664
6682.29 1627
6683.06 1774
6683.83 1702
6684.60 1688
6685.38 1756
6686.15 1843
6686.92 2017
6687.69 2095
6688.46 2085
6689.23 2054
6690.01 2042
6690.78 1912
6691.55 1897
6692.32 1791
6693.09 1746
6693.86 1696
6694.64 1631
6695.41 1420
6696.18 1476
6696.95 1457
6697.73 1485
6698.50 1541
6699.27 1530
6700.04 1452
6700.81 1445
6701.59 1456
6702.36 1381
6703.13 1408
6703.90 1477
6704.68 1526
6705.45 1452
6706.22 1443
6706.99 1459
6707.77 1410
6708.54 1362
6709.31 1424
6710.09 1468
6710.86 1347
6711.63 1444
6712.40 1378
6713.18 1376
6713.95 1496
6714.72 1510
6715.50 1488
6716.27 1435
6717.04 1420
6717.82 1440
6718.59 1407
6719.36 1431
6720.14 1447
6720.91 1412
6721.68 1457
6722.46 1390
6723.23 1406
6724.00 1380
6724.78 1420
6725.55 1393
6726.33 1354
6727.10 1381
6727.87 1405
6728.65 1396
6729.42 1413
6730.20 1396
6730.97 1360
6731.74 1337
6732.52 1393
6733.29 1389
6734.07 1414
6734.84 1309
6735.61 1215
6736.39 1272
6737.16 1251
6737.94 1345
6738.71 1324
6739.49 1286
6740.26 1232
6741.04 1356
6741.81 1369
6742.59 1356
6743.36 1344
6744.13 1306
6744.91 1364
6745.68 1283
6746.46 1221
6747.23 1323
6748.01 1356
6748.78 1376
6749.56 1291
6750.33 1313
6751.11 1435
6751.89 1489
6752.66 1412
6753.44 1501
6754.21 1501
6754.99 1518
6755.76 1601
6756.54 1464
6757.31 1396
6758.09 1272
6758.86 1261
6759.64 1411
6760.42 1405
6761.19 1346
6761.97 1288
6762.74 1300
6763.52 1310
6764.30 1417
6765.07 1295
6765.85 1334
6766.62 1276
6767.40 1293
6768.18 1333
6768.95 1319
6769.73 1371
6770.51 1273
6771.28 1301
6772.06 1297
6772.83 1303
6773.61 1269
6774.39 1299
6775.16 1211
6775.94 1269
6776.72 1352
6777.49 1434
6778.27 1383
6779.05 1452
6779.82 1522
6780.60 1539
6781.38 1490
6782.16 1534
6782.93 1515
6783.71 1443
6784.49 1425
6785.26 1353
6786.04 1281
6786.82 1292
6787.60 1323
6788.37 1275
6789.15 1261
6789.93 1272
6790.71 1177
6791.48 1140
6792.26 1153
6793.04 1161
6793.82 1315
6794.59 1211
6795.37 1233
6796.15 1252
6796.93 1182
6797.70 1121
6798.48 1175
6799.26 1135
6800.04 1104
6800.82 1077
6801.60 1174
6802.37 1166
6803.15 1239
6803.93 1122
6804.71 1237
6805.49 1303
6806.26 1188
6807.04 1256
6807.82 1262
6808.60 1294
6809.38 1177
6810.16 1139
6810.94 1253
6811.71 1226
6812.49 1315
6813.27 1290
6814.05 1136
6814.83 1143
6815.61 1247
6816.39 1254
6817.17 1243
6817.95 1207
6818.73 1312
6819.50 1217
6820.28 1106
6821.06 1211
6821.84 1149
6822.62 1185
6823.40 1111
6824.18 1097
6824.96 1085
6825.74 1163
6826.52 1192
6827.30 1237
6828.08 1237
6828.86 1230
6829.64 1198
6830.42 1229
6831.20 1187
6831.98 1143
6832.76 1088
6833.54 1106
6834.32 1148
6835.10 1123
6835.88 1156
6836.66 1108
6837.44 1090
6838.22 1070
6839.00 1078
6839.78 1029
6840.56 1145
6841.34 1107
6842.12 1148
6842.90 1141
6843.68 1054
6844.46 1059
6845.24 1085
6846.02 1065
6846.80 1141
6847.58 1135
6848.36 1221
6849.14 1230
6849.93 1332
6850.71 1425
6851.49 1378
6852.27 1543
6853.05 1577
6853.83 1583
6854.61 1554
6855.39 1664
6856.17 1579
6856.96 1407
6857.74 1418
6858.52 1267
6859.30 1198
6860.08 1196
6860.86 1141
6861.64 1117
6862.43 1176
6863.21 1166
6863.99 1201
6864.77 1264
6865.55 1189
6866.33 1157
6867.12 1128
6867.90 1203
6868.68 1188
6869.46 1156
6870.24 1115
6871.03 1138
6871.81 1152
6872.59 1148
6873.37 1093
6874.16 1124
6874.94 1104
6875.72 1143
6876.50 1077
6877.28 1165
6878.07 1227
6878.85 1205
6879.63 1172
6880.42 1186
6881.20 1242
6881.98 1251
6882.76 1329
6883.55 1358
6884.33 1244
6885.11 1335
6885.89 1551
6886.68 1591
6887.46 1690
6888.24 1672
6889.03 1732
6889.81 1835
6890.59 1888
6891.38 1952
6892.16 1726
6892.94 1533
6893.73 1461
6894.51 1393
6895.29 1289
6896.08 1340
6896.86 1238
6897.64 1284
6898.43 1233
6899.21 1178
6900.00 1208
6900.78 1315
6901.56 1270
6902.35 1218
6903.13 1330
6903.91 1342
6904.70 1393
6905.48 1297
6906.27 1208
6907.05 1188
6907.84 1276
6908.62 1267
6909.40 1275
6910.19 1308
6910.97 1320
6911.76 1247
6912.54 1169
6913.33 1267
6914.11 1287
6914.90 1162
6915.68 1183
6916.46 1156
6917.25 1211
6918.03 1149
6918.82 1159
6919.60 1244
6920.39 1280
6921.17 1257
6921.96 1249
6922.74 1377
6923.53 1399
6924.31 1406
6925.10 1554
6925.88 1476
6926.67 1466
6927.45 1452
6928.24 1433
6929.03 1318
6929.81 1245
6930.60 1252
6931.38 1227
6932.17 1146
6932.95 1209
6933.74 1213
6934.52 1168
6935.31 1199
6936.10 1166
6936.88 1158
6937.67 1104
6938.45 1123
6939.24 1221
6940.03 1232
6940.81 1219
6941.60 1217
6942.38 1152
6943.17 1203
6943.96 1197
6944.74 1181
6945.53 1298
6946.32 1223
6947.10 1221
6947.89 1246
6948.68 1211
6949.46 1295
6950.25 1300
6951.03 1305
6951.82 1324
6952.61 1286
6953.40 1237
6954.18 1366
6954.97 1365
6955.76 1282
6956.54 1229
6957.33 1398
6958.12 1431
6958.90 1353
6959.69 1392
6960.48 1424
6961.27 1392
6962.05 1402
6962.84 1380
6963.63 1445
6964.41 1450
6965.20 1395
6965.99 1418
6966.78 1540
6967.56 1406
6968.35 1409
6969.14 1494
6969.93 1419
6970.72 1378
6971.50 1477
6972.29 1404
6973.08 1398
6973.87 1483
6974.66 1496
6975.44 1513
6976.23 1520
6977.02 1465
6977.81 1620
6978.60 1698
6979.38 1600
6980.17 1612
6980.96 1732
6981.75 1828
6982.54 1909
6983.33 2081
6984.11 2290
6984.90 2530
6985.69 2793
6986.48 3227
6987.27 3378
6988.06 3427
6988.85 3411
6989.64 3396
6990.42 3225
6991.21 3098
6992.00 2740
6992.79 2495
6993.58 2267
6994.37 1995
6995.16 1993
6995.95 1926
6996.74 1968
6997.53 2110
6998.32 2280
6999.10 2654
6999.89 3021
7000.68 3362
7001.47 3686
7002.26 3989
7003.05 3925
7003.84 3762
7004.63 3651
7005.42 3224
7006.21 2777
7007.00 2495
7007.79 2165
7008.58 2085
7009.37 1862
7010.16 1649
7010.95 1505
7011.74 1443
7012.53 1465
7013.32 1449
7014.11 1507
7014.90 1522
7015.69 1560
7016.48 1537
7017.27 1535
7018.06 1532
7018.85 1573
7019.64 1486
7020.43 1527
7021.23 1406
7022.02 1450
7022.81 1308
7023.60 1373
7024.39 1339
7025.18 1330
7025.97 1441
7026.76 1515
7027.55 1509
7028.34 1509
7029.13 1482
7029.93 1392
7030.72 1459
7031.51 1443
7032.30 1410
7033.09 1379
7033.88 1420
7034.67 1330
7035.46 1396
7036.26 1386
7037.05 1359
7037.84 1374
7038.63 1423
7039.42 1456
7040.21 1469
7041.01 1610
7041.80 1617
7042.59 1578
7043.38 1571
7044.17 1612
7044.97 1631
7045.76 1518
7046.55 1588
7047.34 1587
7048.13 1543
7048.93 1655
7049.72 1660
7050.51 1832
7051.30 2001
7052.09 2069
7052.89 2020
7053.68 1956
7054.47 1857
7055.26 1703
7056.06 1610
7056.85 1625
7057.64 1407
7058.44 1487
7059.23 1453
7060.02 1429
7060.81 1432
7061.61 1474
7062.40 1373
7063.19 1346
7063.99 1399
7064.78 1421
7065.57 1345
7066.37 1501
7067.16 1388
7067.95 1367
7068.74 1321
7069.54 1328
7070.33 1334
7071.13 1384
7071.92 1290
7072.71 1335
7073.51 1267
7074.30 1255
7075.09 1184
7075.89 1218
7076.68 1294
7077.47 1293
7078.27 1149
7079.06 1233
7079.86 1329
7080.65 1331
7081.44 1303
7082.24 1186
7083.03 1254
7083.83 1175
7084.62 1256
7085.41 1290
7086.21 1236
7087.00 1174
7087.80 1220
7088.59 1226
7089.39 1095
7090.18 1145
7090.98 1119
7091.77 1100
7092.56 1163
7093.36 1079
7094.15 1079
7094.95 1124
7095.74 1120
7096.54 1104
7097.33 1062
7098.13 1092
7098.92 1123
7099.72 1091
7100.51 1112
7101.31 1070
7102.10 1059
7102.90 1088
7103.69 1030
7104.49 1111
7105.29 1079
7106.08 1089
7106.88 1136
7107.67 968
7108.47 1006
7109.26 1057
7110.06 1083
7110.85 984
7111.65 1026
7112.45 1061
7113.24 858
7114.04 1068
7114.83 1112
7115.63 1056
7116.42 1045
7117.22 1034
7118.02 997
7118.81 1119
7119.61 1087
7120.41 1052
7121.20 1045
7122.00 1038
7122.79 1087
7123.59 984
7124.39 969
7125.18 1116
7125.98 1072
7126.78 982
7127.57 998
7128.37 1027
7129.17 1015
7129.96 992
7130.76 1000
7131.56 973
7132.35 1014
7133.15 976
7133.95 997
7134.74 968
7135.54 1006
7136.34 967
7137.14 929
7137.93 970
7138.73 892
7139.53 1004
7140.33 952
7141.12 859
7141.92 931
7142.72 942
7143.51 917
7144.31 915
7145.11 966
7145.91 1005
7146.71 953
7147.50 1079
7148.30 1024
7149.10 962
7149.90 941
7150.69 955
7151.49 941
7152.29 990
7153.09 1037
7153.89 971
7154.68 942
7155.48 859
7156.28 952
7157.08 951
7157.88 939
7158.68 965
7159.47 953
7160.27 858
7161.07 1002
7161.87 1065
7162.67 944
7163.47 928
7164.27 910
7165.06 991
7165.86 942
7166.66 912
7167.46 887
7168.26 925
7169.06 944
7169.86 931
7170.66 962
7171.46 1056
7172.25 967
7173.05 948
7173.85 945
7174.65 935
7175.45 935
7176.25 926
7177.05 889
7177.85 835
7178.65 902
7179.45 826
7180.25 848
7181.05 859
7181.85 953
7182.65 999
7183.45 983
7184.25 973
7185.05 947
7185.85 963
7186.65 1077
7187.45 1047
7188.25 902
7189.05 947
7189.85 940
7190.65 938
7191.45 943
7192.25 858
7193.05 864
7193.85 907
7194.65 925
7195.45 924
7196.25 808
7197.05 801
7197.85 873
7198.65 901
7199.45 834
7200.25 842
7201.05 865
7201.85 922
7202.65 986
7203.46 916
7204.26 797
7205.06 836
7205.86 905
7206.66 842
7207.46 875
7208.26 843
7209.06 928
7209.86 894
7210.66 911
7211.47 891
7212.27 1016
7213.07 1035
7213.87 923
7214.67 876
7215.47 884
7216.27 954
7217.08 877
7217.88 898
7218.68 805
7219.48 988
7220.28 982
7221.09 863
7221.89 835
7222.69 894
7223.49 886
7224.29 863
7225.10 850
7225.90 879
7226.70 906
7227.50 877
7228.30 935
7229.11 921
7229.91 856
7230.71 826
7231.51 935
7232.32 907
7233.12 998
7233.92 935
7234.72 900
7235.53 886
7236.33 883
7237.13 939
7237.93 965
7238.74 1021
7239.54 1045
7240.34 1031
7241.15 1119
7241.95 1220
7242.75 1095
7243.55 1187
7244.36 1122
7245.16 945
7245.96 1044
7246.77 1003
7247.57 1025
7248.37 925
7249.18 890
7249.98 957
7250.78 913
7251.59 922
7252.39 1012
7253.20 1014
7254.00 938
7254.80 941
7255.61 937
7256.41 909
7257.21 889
7258.02 909
7258.82 925
7259.63 891
7260.43 971
7261.23 920
7262.04 913
7262.84 922
7263.65 932
7264.45 966
7265.26 953
7266.06 939
7266.86 863
7267.67 916
7268.47 926
7269.28 942
7270.08 958
7270.89 923
7271.69 904
7272.50 943
7273.30 865
7274.11 901
7274.91 975
7275.71 1046
7276.52 994
7277.32 954
7278.13 911
7278.93 1025
7279.74 1016
7280.55 989
7281.35 1008
7282.16 958
7282.96 1033
7283.77 1031
7284.57 1188
7285.38 1335
7286.18 1419
7286.99 1416
7287.79 1348
7288.60 1271
7289.40 1352
7290.21 1227
7291.02 1182
7291.82 1110
7292.63 1096
7293.43 1063
7294.24 1094
7295.05 1082
7295.85 1056
7296.66 1038
7297.46 927
7298.27 960
7299.08 958
7299.88 941
7300.69 1006
7301.49 1068
7302.30 1079
7303.11 1095
7303.91 1145
7304.72 1098
7305.53 1000
7306.33 1123
7307.14 1021
7307.95 974
7308.75 1096
7309.56 1188
7310.37 1153
7311.17 1250
7311.98 1316
7312.79 1277
7313.59 1317
7314.40 1324
7315.21 1189
7316.02 1222
7316.82 1347
7317.63 1229
7318.44 1300
7319.24 1304
7320.05 1360
7320.86 1522
7321.67 1564
7322.47 1556
7323.28 1610
7324.09 1687
7324.90 1606
7325.70 1583
7326.51 1517
7327.32 1404
7328.13 1310
7328.94 1228
7329.74 1149
7330.55 1141
7331.36 1106
7332.17 1104
7332.98 1035
7333.78 996
7334.59 1060
7335.40 1043
7336.21 1098
7337.02 1068
7337.82 1026
7338.63 1018
7339.44 1032
7340.25 1023
7341.06 978
7341.87 1089
7342.68 1013
7343.48 1012
7344.29 1036
7345.10 1092
7345.91 1065
7346.72 1068
7347.53 1058
7348.34 1133
7349.15 1146
7349.95 1267
7350.76 1155
7351.57 1114
7352.38 1028
7353.19 1015
7354.00 1042
7354.81 1091
7355.62 967
7356.43 971
7357.24 987
7358.05 1003
7358.86 990
7359.67 1040
7360.48 1015
7361.29 1009
7362.09 1045
7362.90 1035
7363.71 1027
7364.52 959
7365.33 1019
7366.14 1074
7366.95 1068
7367.76 950
7368.57 1002
7369.38 1069
7370.19 1025
7371.00 943
7371.81 1005
7372.62 1057
7373.43 1089
7374.25 1012
7375.06 1073
7375.87 1064
7376.68 1199
7377.49 1110
7378.30 1119
7379.11 1138
7379.92 1151
7380.73 1174
7381.54 1290
7382.35 1363
7383.16 1479
7383.97 1476
7384.78 1472
7385.59 1327
7386.41 1326
7387.22 1239
7388.03 1178
7388.84 1196
7389.65 1150
7390.46 1039
7391.27 991
7392.08 974
7392.89 1023
7393.71 994
7394.52 964
7395.33 956
7396.14 992
7396.95 957
7397.76 984
7398.58 1000
7399.39 1091
7400.20 1122
7401.01 1141
7401.82 1095
7402.63 1091
7403.45 1165
7404.26 1115
7405.07 1153
7405.88 1171
7406.69 1120
7407.51 1129
7408.32 996
7409.13 1073
7409.94 965
7410.76 1011
7411.57 1092
7412.38 1105
7413.19 944
7414.01 907
7414.82 935
7415.63 925
7416.44 898
7417.26 806
7418.07 851
7418.88 905
7419.69 895
7420.51 930
7421.32 876
7422.13 950
7422.95 930
7423.76 922
7424.57 937
7425.39 812
7426.20 771
7427.01 881
7427.83 839
7428.64 829
7429.45 893
7430.27 850
7431.08 819
7431.89 834
7432.71 885
7433.52 831
7434.33 892
7435.15 822
7435.96 855
7436.77 882
7437.59 757
7438.40 819
7439.22 844
7440.03 886
7440.84 833
7441.66 840
7442.47 888
7443.29 961
7444.10 959
7444.91 895
7445.73 904
7446.54 941
7447.36 875
7448.17 861
7448.99 886
7449.80 858
7450.62 838
7451.43 815
7452.24 790
7453.06 820
7453.87 905
7454.69 941
7455.50 929
7456.32 893
7457.13 902
7457.95 941
7458.76 968
7459.58 832
7460.39 924
7461.21 893
7462.02 843
7462.84 816
7463.65 795
7464.47 913
7465.28 834
7466.10 862
7466.92 841
7467.73 841
7468.55 944
7469.36 956
7470.18 910
7470.99 817
7471.81 858
7472.62 831
7473.44 808
7474.26 916
7475.07 851
7475.89 852
7476.70 895
7477.52 831
7478.34 804
7479.15 883
7479.97 939
7480.78 847
7481.60 851
7482.42 830
7483.23 858
7484.05 844
7484.87 854
7485.68 873
7486.50 819
7487.32 883
7488.13 884
7488.95 891
7489.76 844
7490.58 820
7491.40 845
7492.22 841
7493.03 788
7493.85 829
7494.67 817
7495.48 873
7496.30 796
7497.12 792
7497.93 758
7498.75 849
7499.57 766
7500.39 774
7501.20 786
7502.02 827
7502.84 748
7503.66 825
7504.47 909
7505.29 823
7506.11 910
7506.93 826
7507.74 857
7508.56 856
7509.38 906
7510.20 844
7511.01 865
7511.83 755
7512.65 783
7513.47 794
7514.29 834
7515.10 743
7515.92 780
7516.74 818
7517.56 815
7518.38 910
7519.19 821
7520.01 796
7520.83 812
7521.65 874
7522.47 783
7523.29 803
7524.11 715
7524.92 816
7525.74 794
7526.56 806
7527.38 830
7528.20 776
7529.02 752
7529.84 772
7530.66 765
7531.47 842
7532.29 764
7533.11 718
7533.93 845
7534.75 913
7535.57 894
7536.39 877
7537.21 855
7538.03 815
7538.85 905
7539.67 904
7540.49 897
7541.31 811
7542.12 850
7542.94 860
7543.76 844
7544.58 893
7545.40 913
7546.22 899
7547.04 862
7547.86 845
7548.68 843
7549.50 932
7550.32 882
7551.14 869
7551.96 844
7552.78 882
7553.60 827
7554.42 913
7555.24 897
7556.06 890
7556.88 938
7557.70 916
7558.52 953
7559.35 934
7560.17 981
7560.99 946
7561.81 976
7562.63 1040
7563.45 1076
7564.27 1043
7565.09 932
7565.91 974
7566.73 970
7567.55 977
7568.37 962
7569.19 926
7570.02 951
7570.84 915
7571.66 914
7572.48 1001
7573.30 897
7574.12 894
7574.94 931
7575.76 1021
7576.59 989
7577.41 977
7578.23 997
7579.05 989
7579.87 955
7580.69 945
7581.51 937
7582.34 947
7583.16 1001
7583.98 1017
7584.80 1031
7585.62 947
7586.45 895
7587.27 996
7588.09 1103
7588.91 1033
7589.73 1080
7590.56 1133
7591.38 1167
7592.20 1218
7593.02 1158
7593.85 1203
7594.67 1204
7595.49 1060
7596.31 1125
7597.14 1206
7597.96 1189
7598.78 1118
7599.60 1069
7600.43 1232
7601.25 1218
7602.07 1314
7602.89 1380
7603.72 1310
7604.54 1518
7605.36 1597
7606.19 1842
7607.01 1765
7607.83 1777
7608.66 1785
7609.48 1676
7610.30 1573
7611.12 1475
7611.95 1403
7612.77 1323
7613.59 1367
7614.42 1320
7615.24 1248
7616.07 1198
7616.89 1231
7617.71 1321
7618.54 1299
7619.36 1218
7620.18 1283
7621.01 1294
7621.83 1284
7622.66 1289
7623.48 1252
7624.30 1333
7625.13 1294
7625.95 1223
7626.78 1135
7627.60 1181
7628.42 1262
7629.25 1343
7630.07 1467
7630.90 1643
7631.72 1805
7632.55 2042
7633.37 2021
7634.19 2088
7635.02 2080
7635.84 2052
7636.67 1980
7637.49 1793
7638.32 1621
7639.14 1529
7639.97 1337
7640.79 1197
7641.62 1241
7642.44 1110
7643.27 1034
7644.09 1076
7644.92 1108
7645.74 1075
7646.57 992
7647.39 1015
7648.22 1009
7649.04 1022
7649.87 961
7650.70 947
7651.52 980
7652.35 994
7653.17 1028
7654.00 945
7654.82 939
7655.65 885
7656.47 952
7657.30 904
7658.13 866
7658.95 850
7659.78 885
7660.60 940
7661.43 930
7662.26 972
7663.08 929
7663.91 915
7664.73 899
7665.56 910
7666.39 899
7667.21 965
7668.04 1001
7668.87 946
7669.69 937
7670.52 1011
7671.35 1055
7672.17 1105
7673.00 1041
7673.83 1043
7674.65 988
7675.48 911
7676.31 980
7677.13 875
7677.96 843
7678.79 967
7679.61 932
7680.44 870
7681.27 892
7682.09 886
7682.92 899
7683.75 868
7684.58 851
7685.40 894
7686.23 913
7687.06 882
7687.89 910
7688.71 893
7689.54 923
7690.37 871
7691.20 880
7692.02 866
7692.85 909
7693.68 879
7694.51 878
7695.33 885
7696.16 842
7696.99 872
7697.82 906
7698.65 904
7699.47 904
7700.30 876
7701.13 876
7701.96 928
7702.79 865
7703.62 832
7704.44 874
7705.27 890
7706.10 860
7706.93 892
7707.76 878
7708.59 848
7709.41 919
7710.24 892
7711.07 876
7711.90 833
7712.73 802
7713.56 755
7714.39 838
7715.22 878
7716.05 807
7716.87 837
7717.70 834
7718.53 804
7719.36 816
7720.19 813
7721.02 788
7721.85 786
7722.68 804
7723.51 788
7724.34 794
7725.17 797
7726.00 832
7726.83 748
7727.66 730
7728.48 800
7729.31 793
7730.14 765
7730.97 817
7731.80 804
7732.63 711
7733.46 763
7734.29 796
7735.12 801
7735.95 727
7736.78 760
7737.61 782
7738.44 789
7739.27 783
7740.10 756
7740.93 801
7741.77 793
7742.60 750
7743.43 801
7744.26 807
7745.09 858
7745.92 788
7746.75 867
7747.58 852
7748.41 933
7749.24 1032
7750.07 1016
7750.90 964
7751.73 1005
7752.56 940
7753.39 876
7754.23 913
7755.06 877
7755.89 819
7756.72 853
7757.55 905
7758.38 793
7759.21 758
7760.04 735
7760.88 739
7761.71 756
7762.54 728
7763.37 728
7764.20 795
7765.03 759
7765.86 698
7766.70 739
7767.53 825
7768.36 759
7769.19 729
7770.02 736
7770.86 773
7771.69 778
7772.52 721
7773.35 706
7774.18 728
7775.02 754
7775.85 822
7776.68 691
7777.51 747
7778.34 732
7779.18 706
7780.01 747
7780.84 824
7781.67 802
7782.51 763
7783.34 774
7784.17 743
7785.00 817
7785.84 742
7786.67 768
7787.50 875
7788.34 851
7789.17 818
7790.00 765
7790.83 835
7791.67 766
7792.50 785
7793.33 791
7794.17 792
7795.00 826
7795.83 832
7796.67 787
7797.50 804
7798.33 757
7799.17 772
7800.00 791
7800.83 758
7801.67 737
7802.50 751
7803.33 779
7804.17 809
7805.00 780
7805.84 718
7806.67 787
7807.50 781
7808.34 828
7809.17 725
7810.01 748
7810.84 736
7811.67 754
7812.51 832
7813.34 731
7814.18 845
7815.01 884
7815.84 808
7816.68 866
7817.51 863
7818.35 856
7819.18 910
7820.02 913
7820.85 848
7821.69 804
7822.52 841
7823.36 788
7824.19 809
7825.03 774
7825.86 804
7826.69 835
7827.53 849
7828.36 838
7829.20 795
7830.03 825
7830.87 871
7831.71 852
7832.54 798
7833.38 831
7834.21 844
7835.05 810
7835.88 835
7836.72 738
7837.55 840
7838.39 813
7839.22 680
7840.06 789
7840.90 798
7841.73 809
7842.57 820
7843.40 818
7844.24 846
7845.07 795
7845.91 805
7846.75 783
7847.58 811
7848.42 753
7849.25 776
7850.09 821
7850.93 833
7851.76 798
7852.60 849
7853.44 873
7854.27 868
7855.11 795
7855.94 801
7856.78 767
7857.62 798
7858.45 837
7859.29 828
7860.13 886
7860.96 928
7861.80 894
7862.64 877
7863.47 971
7864.31 897
7865.15 870
7865.99 883
7866.82 867
7867.66 720
7868.50 735
7869.33 789
7870.17 828
7871.01 837
7871.85 814
7872.68 826
7873.52 827
7874.36 847
7875.20 786
7876.03 798
7876.87 876
7877.71 975
7878.55 975
7879.38 917
7880.22 921
7881.06 983
7881.90 986
7882.74 969
7883.57 853
7884.41 818
7885.25 845
7886.09 811
7886.93 804
7887.76 791
7888.60 772
7889.44 775
7890.28 769
7891.12 822
7891.96 827
7892.79 861
7893.63 822
7894.47 798
7895.31 799
7896.15 785
7896.99 825
7897.83 849
7898.66 783
7899.50 801
7900.34 833
7901.18 900
7902.02 836
7902.86 831
7903.70 911
7904.54 946
7905.38 875
7906.21 913
7907.05 877
7907.89 838
7908.73 878
7909.57 860
7910.41 886
7911.25 793
7912.09 808
7912.93 718
7913.77 761
7914.61 746
7915.45 794
7916.29 843
7917.13 835
7917.97 843
7918.81 826
7919.65 842
7920.49 884
7921.33 904
7922.17 903
7923.01 859
7923.85 828
7924.69 774
7925.53 862
7926.37 759
7927.21 671
7928.05 678
7928.89 685
7929.73 726
7930.57 753
7931.41 745
7932.25 672
7933.09 696
7933.93 661
7934.77 737
7935.61 780
7936.45 757
7937.29 716
7938.14 678
7938.98 720
7939.82 701
7940.66 739
7941.50 669
7942.34 651
7943.18 683
7944.02 705
7944.86 753
7945.70 827
7946.55 713
7947.39 752
7948.23 733
7949.07 766
7949.91 835
7950.75 850
7951.59 790
7952.44 774
7953.28 819
7954.12 786
7954.96 798
7955.80 880
7956.65 778
7957.49 725
7958.33 793
7959.17 744
7960.01 735
7960.86 750
7961.70 714
7962.54 728
7963.38 695
7964.22 711
7965.07 727
7965.91 693
7966.75 751
7967.59 740
7968.44 845
7969.28 739
7970.12 740
7970.96 720
7971.81 730
7972.65 758
7973.49 811
7974.33 795
7975.18 730
7976.02 721
7976.86 701
7977.71 745
7978.55 727
7979.39 729
7980.23 688
7981.08 682
7981.92 717
7982.76 671
7983.61 707
7984.45 676
7985.29 732
7986.14 683
7986.98 692
7987.82 691
7988.67 694
7989.51 639
7990.36 701
7991.20 713
7992.04 710
7992.89 770
7993.73 726
7994.57 710
7995.42 669
7996.26 705
7997.11 690
7997.95 724
7998.79 647
7999.64 648
8000.48 691
8001.33 668
8002.17 657
8003.01 637
8003.86 628
8004.70 576
8005.55 663
8006.39 660
8007.24 629
8008.08 684
8008.93 643
8009.77 713
8010.62 734
8011.46 682
8012.30 569
8013.15 642
8013.99 667
8014.84 636
8015.68 637
8016.53 621
8017.37 650
8018.22 626
8019.06 612
8019.91 675
8020.76 645
8021.60 582
8022.45 653
8023.29 641
8024.14 686
8024.98 652
8025.83 656
8026.67 699
8027.52 666
8028.36 731
8029.21 640
8030.06 662
8030.90 584
8031.75 618
8032.59 627
8033.44 639
8034.28 671
8035.13 658
8035.98 628
8036.82 630
8037.67 618
8038.52 659
8039.36 683
8040.21 636
8041.05 638
8041.90 655
8042.75 635
8043.59 582
8044.44 642
8045.29 640
8046.13 685
8046.98 699
8047.83 679
8048.67 663
8049.52 693
8050.37 699
8051.21 599
8052.06 608
8052.91 599
8053.75 564
8054.60 644
8055.45 658
8056.30 573
8057.14 687
8057.99 630
8058.84 603
8059.68 608
8060.53 668
8061.38 595
8062.23 649
8063.07 626
8063.92 615
8064.77 665
8065.62 689
8066.46 705
8067.31 654
8068.16 622
8069.01 586
8069.85 650
8070.70 694
8071.55 683
8072.40 602
8073.25 563
8074.09 599
8074.94 558
8075.79 590
8076.64 620
8077.49 570
8078.34 588
8079.18 627
8080.03 621
8080.88 636
8081.73 561
8082.58 678
8083.43 633
8084.27 620
8085.12 625
8085.97 619
8086.82 708
8087.67 661
8088.52 668
8089.37 675
8090.22 610
8091.06 553
8091.91 589
8092.76 627
8093.61 695
8094.46 597
8095.31 599
8096.16 579
8097.01 685
8097.86 701
8098.71 659
8099.56 631
8100.41 576
8101.26 627
8102.11 644
8102.95 649
8103.80 589
8104.65 617
8105.50 557
8106.35 558
8107.20 594
8108.05 682
8108.90 634
8109.75 654
8110.60 614
8111.45 600
8112.30 636
8113.15 638
8114.00 606
8114.85 551
8115.70 582
8116.55 585
8117.40 690
8118.25 661
8119.10 685
8119.96 593
8120.81 625
8121.66 672
8122.51 606
8123.36 648
8124.21 677
8125.06 715
8125.91 659
8126.76 664
8127.61 634
8128.46 662
8129.31 693
8130.16 661
8131.02 634
8131.87 652
8132.72 655
8133.57 705
8134.42 715
8135.27 686
8136.12 646
8136.97 644
8137.83 776
8138.68 789
8139.53 708
8140.38 673
8141.23 643
8142.08 692
8142.93 772
8143.79 772
8144.64 759
8145.49 721
8146.34 781
8147.19 750
8148.05 715
8148.90 706
8149.75 746
8150.60 751
8151.45 782
8152.31 804
8153.16 754
8154.01 726
8154.86 705
8155.71 805
8156.57 868
8157.42 904
8158.27 841
8159.12 887
8159.98 848
8160.83 795
8161.68 816
8162.54 828
8163.39 790
8164.24 758
8165.09 749
8165.95 720
8166.80 674
8167.65 709
8168.51 700
8169.36 710
8170.21 748
8171.06 701
8171.92 763
8172.77 694
8173.62 717
8174.48 674
8175.33 698
8176.18 675
8177.04 732
8177.89 678
8178.74 714
8179.60 622
8180.45 684
8181.31 768
8182.16 732
8183.01 670
8183.87 670
8184.72 605
8185.57 655
8186.43 704
8187.28 586
8188.14 658
8188.99 653
8189.84 673
8190.70 647
8191.55 589
8192.41 608
8193.26 628
8194.12 634
8194.97 572
8195.83 621
8196.68 594
8197.53 699
8198.39 681
8199.24 660
8200.10 626
8200.95 639
8201.81 638
8202.66 707
8203.52 652
8204.37 630
8205.23 657
8206.08 659
8206.94 646
8207.79 647
8208.65 686
8209.50 693
8210.36 617
8211.21 648
8212.07 623
8212.92 655
8213.78 637
8214.63 566
8215.49 602
8216.34 645
8217.20 639
8218.06 622
8218.91 636
8219.77 662
8220.62 671
8221.48 621
8222.33 664
8223.19 704
8224.05 712
8224.90 702
8225.76 644
8226.61 651
8227.47 678
8228.33 677
8229.18 600
8230.04 645
8230.90 608
8231.75 651
8232.61 658
8233.46 626
8234.32 592
8235.18 599
8236.03 648
8236.89 681
8237.75 690
8238.60 679
8239.46 656
8240.32 607
8241.17 650
8242.03 686
8242.89 692
8243.74 629
8244.60 658
8245.46 673
8246.32 680
8247.17 612
8248.03 661
8248.89 594
8249.74 645
8250.60 577
8251.46 630
8252.32 665
8253.17 624
8254.03 665
8254.89 698
8255.75 627
8256.60 593
8257.46 636
8258.32 620
8259.18 627
8260.04 604
8260.89 648
8261.75 638
8262.61 592
8263.47 655
8264.32 705
8265.18 677
8266.04 644
8266.90 600
8267.76 657
8268.62 635
8269.47 538
8270.33 587
8271.19 594
8272.05 690
8272.91 634
8273.77 635
8274.62 638
8275.48 597
8276.34 608
8277.20 639
8278.06 601
8278.92 574
8279.78 632
8280.64 646
8281.49 689
8282.35 584
8283.21 680
8284.07 664
8284.93 650
8285.79 592
8286.65 650
8287.51 674
8288.37 656
8289.23 664
8290.09 606
8290.95 708
8291.80 643
8292.66 664
8293.52 724
8294.38 712
8295.24 670
8296.10 634
8296.96 702
8297.82 679
8298.68 609
8299.54 703
8300.40 709
8301.26 738
8302.12 680
8302.98 699
8303.84 724
8304.70 724
8305.56 684
8306.42 672
8307.28 658
8308.14 662
8309.00 694
8309.86 724
8310.72 728
8311.58 750
8312.44 690
8313.31 658
8314.17 712
8315.03 783
8315.89 726
8316.75 849
8317.61 840
8318.47 837
8319.33 876
8320.19 930
8321.05 821
8321.91 767
8322.77 713
8323.64 711
8324.50 686
8325.36 714
8326.22 692
8327.08 697
8327.94 665
8328.80 672
8329.66 694
8330.53 724
8331.39 631
8332.25 704
8333.11 758
8333.97 653
8334.83 662
8335.70 628
8336.56 719
8337.42 678
8338.28 671
8339.14 650
8340.00 636
8340.87 604
8341.73 680
8342.59 719
8343.45 769
8344.32 740
8345.18 773
8346.04 864
8346.90 757
8347.76 701
8348.63 784
8349.49 739
8350.35 767
8351.21 715
8352.08 679
8352.94 673
8353.80 690
8354.66 707
8355.53 721
8356.39 654
8357.25 708
8358.12 734
8358.98 698
8359.84 690
8360.71 685
8361.57 680
8362.43 750
8363.29 759
8364.16 726
8365.02 651
8365.88 660
8366.75 641
8367.61 627
8368.47 739
8369.34 665
8370.20 650
8371.06 685
8371.93 613
8372.79 641
8373.66 667
8374.52 721
8375.38 688
8376.25 619
8377.11 695
8377.97 658
8378.84 666
8379.70 747
8380.57 722
8381.43 680
8382.30 708
8383.16 740
8384.02 857
8384.89 752
8385.75 661
8386.62 651
8387.48 718
8388.35 704
8389.21 713
8390.07 718
8390.94 665
8391.80 729
8392.67 725
8393.53 683
8394.40 698
8395.26 659
8396.13 599
8396.99 679
8397.86 696
8398.72 666
8399.59 591
8400.45 744
8401.32 698
8402.18 685
8403.05 742
8403.91 654
8404.78 686
8405.64 712
8406.51 695
8407.37 727
8408.24 746
8409.11 700
8409.97 746
8410.84 709
8411.70 738
8412.57 715
8413.43 727
8414.30 688
8415.17 771
8416.03 774
8416.90 739
8417.76 785
8418.63 772
8419.50 761
8420.36 771
8421.23 786
8422.09 757
8422.96 781
8423.83 707
8424.69 739
8425.56 722
8426.43 708
8427.29 790
8428.16 807
8429.02 746
8429.89 786
8430.76 760
8431.62 802
8432.49 813
8433.36 787
8434.23 882
8435.09 848
8435.96 844
8436.83 809
8437.69 886
8438.56 904
8439.43 800
8440.29 818
8441.16 902
8442.03 909
8442.90 917
8443.76 947
8444.63 998
8445.50 1045
8446.37 980
8447.23 965
8448.10 912
8448.97 986
8449.84 944
8450.70 962
8451.57 985
8452.44 951
8453.31 977
8454.17 1050
8455.04 1184
8455.91 1304
8456.78 1453
8457.65 1658
8458.51 1786
8459.38 1802
8460.25 1772
8461.12 1808
8461.99 1808
8462.86 1576
8463.72 1519
8464.59 1394
8465.46 1254
8466.33 1132
8467.20 1167
8468.07 1136
8468.93 1113
8469.80 1224
8470.67 1419
8471.54 1599
8472.41 1651
8473.28 1669
8474.15 1630
8475.02 1667
8475.89 1511
8476.75 1401
8477.62 1396
8478.49 1199
8479.36 1168
8480.23 1125
8481.10 1046
8481.97 1063
8482.84 967
8483.71 1008
8484.58 978
8485.45 916
8486.32 935
8487.19 801
8488.06 830
8488.92 807
8489.79 874
8490.66 855
8491.53 881
8492.40 897
8493.27 871
8494.14 924
8495.01 909
8495.88 901
8496.75 906
8497.62 907
8498.49 879
8499.36 932
8500.23 872
8501.10 910
8501.97 870
8502.85 832
8503.72 853
8504.59 898
8505.46 852
8506.33 964
8507.20 937
8508.07 976
8508.94 987
8509.81 1002
8510.68 989
8511.55 1046
8512.42 1062
8513.29 926
8514.16 976
8515.03 969
8515.91 937
8516.78 919
8517.65 989
8518.52 910
8519.39 861
8520.26 890
8521.13 876
8522.00 852
8522.88 917
8523.75 857
8524.62 965
8525.49 882
8526.36 867
8527.23 906
8528.10 915
8528.98 875
8529.85 923
8530.72 942
8531.59 985
8532.46 961
8533.34 1000
8534.21 1010
8535.08 1033
8535.95 1126
8536.82 1011
8537.70 1000
8538.57 1036
8539.44 1059
8540.31 1068
8541.18 956
8542.06 1044
8542.93 929
8543.80 976
8544.67 1048
8545.55 1001
8546.42 1020
8547.29 1007
8548.17 978
8549.04 984
8549.91 988
8550.78 1069
8551.66 1095
8552.53 1146
8553.40 1281
8554.28 1535
8555.15 1786
8556.02 1868
8556.89 1941
8557.77 1920
8558.64 1930
8559.51 1756
8560.39 1571
8561.26 1378
8562.13 1310
8563.01 1217
8563.88 1106
8564.75 1064
8565.63 1026
8566.50 940
8567.38 926
8568.25 874
8569.12 858
8570.00 952
8570.87 921
8571.74 862
8572.62 864
8573.49 840
8574.37 901
8575.24 834
8576.11 856
8576.99 821
8577.86 747
8578.74 779
8579.61 772
8580.49 755
8581.36 852
8582.23 812
8583.11 905
8583.98 895
8584.86 915
8585.73 762
8586.61 922
8587.48 919
8588.36 792
8589.23 745
8590.11 817
8590.98 848
8591.86 869
8592.73 839
8593.61 828
8594.48 740
8595.36 779
8596.23 855
8597.11 788
8597.98 773
8598.86 776
8599.73 827
8600.61 752
8601.48 714
8602.36 712
8603.23 790
8604.11 729
8604.99 750
8605.86 748
8606.74 688
8607.61 672
8608.49 730
8609.36 696
8610.24 684
8611.12 731
8611.99 776
8612.87 772
8613.74 677
8614.62 694
8615.50 729
8616.37 766
8617.25 751
8618.12 708
8619.00 711
8619.88 715
8620.75 712
8621.63 737
8622.51 800
8623.38 763
8624.26 865
8625.14 793
8626.01 726
8626.89 693
8627.77 735
8628.64 821
8629.52 780
8630.40 751
8631.27 735
8632.15 745
8633.03 796
8633.90 703
8634.78 754
8635.66 791
8636.54 758
8637.41 791
8638.29 735
8639.17 762
8640.05 753
8640.92 779
8641.80 803
8642.68 804
8643.55 811
8644.43 791
8645.31 708
8646.19 826
8647.07 791
8647.94 770
8648.82 732
8649.70 695
8650.58 770
8651.45 767
8652.33 737
8653.21 727
8654.09 725
8654.97 767
8655.85 846
8656.72 768
8657.60 739
8658.48 705
8659.36 714
8660.24 739
8661.12 750
8661.99 779
8662.87 707
8663.75 734
8664.63 695
8665.51 686
8666.39 710
8667.27 771
8668.14 789
8669.02 733
8669.90 778
8670.78 764
8671.66 779
8672.54 817
8673.42 786
8674.30 807
8675.18 786
8676.06 803
8676.94 841
8677.81 828
8678.69 824
8679.57 832
8680.45 813
8681.33 872
8682.21 850
8683.09 748
8683.97 817
8684.85 784
8685.73 800
8686.61 801
8687.49 815
8688.37 847
8689.25 824
8690.13 881
8691.01 921
8691.89 1129
8692.77 1210
8693.65 1323
8694.53 1533
8695.41 1635
8696.29 1694
8697.17 1614
8698.05 1540
8698.93 1314
8699.81 1179
8700.69 1102
8701.57 983
8702.45 875
8703.33 836
8704.21 779
8705.09 692
8705.98 646
8706.86 754
8707.74 734
8708.62 694
8709.50 674
8710.38 714
8711.26 673
8712.14 673
8713.02 635
8713.90 701
8714.79 646
8715.67 592
8716.55 657
8717.43 707
8718.31 591
8719.19 623
8720.07 613
8720.95 576
8721.84 559
8722.72 611
8723.60 646
8724.48 647
8725.36 661
8726.24 637
8727.13 707
8728.01 648
8728.89 640
8729.77 691
8730.65 763
8731.54 681
8732.42 754
8733.30 799
8734.18 786
8735.06 770
8735.95 729
8736.83 691
8737.71 641
8738.59 612
8739.48 597
8740.36 603
8741.24 620
8742.12 608
8743.01 635
8743.89 645
8744.77 589
8745.65 652
8746.54 614
8747.42 605
8748.30 648
8749.19 645
8750.07 658
8750.95 653
8751.83 652
8752.72 564
8753.60 648
8754.48 717
8755.37 614
8756.25 570
8757.13 658
8758.02 682
8758.90 728
8759.78 674
8760.67 702
8761.55 698
8762.43 723
8763.32 720
8764.20 700
8765.09 695
8765.97 660
8766.85 719
8767.74 642
8768.62 657
8769.51 703
8770.39 658
8771.27 687
8772.16 670
8773.04 679
8773.93 626
8774.81 618
8775.69 559
8776.58 587
8777.46 632
8778.35 599
8779.23 602
8780.12 619
8781.00 569
8781.89 576
8782.77 563
8783.65 597
8784.54 598
8785.42 651
8786.31 630
8787.19 603
8788.08 525
8788.96 619
8789.85 522
8790.73 516
8791.62 628
8792.50 579
8793.39 596
8794.27 573
8795.16 543
8796.04 507
8796.93 535
8797.82 567
8798.70 579
8799.59 514
8800.47 566
8801.36 573
8802.24 560
8803.13 541
8804.01 582
8804.90 599
8805.79 609
8806.67 579
8807.56 550
8808.44 542
8809.33 512
8810.22 535
8811.10 540
8811.99 567
8812.87 523
8813.76 554
8814.65 477
8815.53 507
8816.42 482
8817.30 497
8818.19 512
8819.08 527
8819.96 527
8820.85 507
8821.74 567
8822.62 543
8823.51 493
8824.40 505
8825.28 500
8826.17 532
8827.06 543
8827.94 523
8828.83 593
8829.72 585
8830.61 564
8831.49 545
8832.38 539
8833.27 539
8834.15 488
8835.04 508
8835.93 522
8836.82 530
8837.70 522
8838.59 507
8839.48 506
8840.37 501
8841.25 505
8842.14 605
8843.03 587
8843.92 543
8844.80 496
8845.69 503
8846.58 585
8847.47 569
8848.36 538
8849.24 435
8850.13 462
8851.02 472
8851.91 515
8852.80 515
8853.68 475
8854.57 457
8855.46 507
8856.35 519
8857.24 532
8858.13 473
8859.01 526
8859.90 490
8860.79 466
8861.68 487
8862.57 493
8863.46 463
8864.35 446
8865.23 510
8866.12 476
8867.01 486
8867.90 473
8868.79 488
8869.68 500
8870.57 490
8871.46 487
8872.35 517
8873.24 487
8874.12 455
8875.01 481
8875.90 506
8876.79 527
8877.68 492
8878.57 474
8879.46 467
8880.35 522
8881.24 465
8882.13 449
8883.02 462
8883.91 431
8884.80 452
8885.69 487
8886.58 434
8887.47 478
8888.36 459
8889.25 509
8890.14 515
8891.03 501
8891.92 431
8892.81 410
8893.70 437
8894.59 494
8895.48 455
8896.37 432
8897.26 445
8898.15 445
8899.04 444
8899.93 417
8900.82 469
8901.71 473
8902.60 403
8903.49 442
8904.38 460
8905.28 454
8906.17 425
8907.06 480
8907.95 459
8908.84 476
8909.73 466
8910.62 458
8911.51 497
8912.40 452
8913.29 460
8914.19 474
8915.08 448
8915.97 439
8916.86 499
8917.75 452
8918.64 482
8919.53 446
8920.43 422
8921.32 444
8922.21 440
8923.10 420
8923.99 501
8924.88 483
8925.78 425
8926.67 460
8927.56 413
8928.45 418
8929.34 491
8930.24 480
8931.13 445
8932.02 431
8932.91 431
8933.80 487
8934.70 454
8935.59 404
8936.48 442
8937.37 452
8938.27 425
8939.16 448
8940.05 379
8940.94 453
8941.84 423
8942.73 400
8943.62 471
8944.51 487
8945.41 453
8946.30 430
8947.19 444
8948.09 457
8948.98 449
8949.87 385
8950.77 438
8951.66 458
8952.55 490
8953.44 453
8954.34 401
8955.23 410
8956.12 411
8957.02 383
8957.91 454
8958.80 396
8959.70 405
8960.59 407
8961.49 376
8962.38 440
8963.27 459
8964.17 501
8965.06 432
8965.95 416
8966.85 464
8967.74 505
8968.64 447
8969.53 413
8970.42 434
8971.32 424
8972.21 402
8973.11 420
8974.00 429
8974.90 438
8975.79 406
8976.68 391
8977.58 409
8978.47 441
8979.37 411
8980.26 358
8981.16 397
8982.05 424
8982.95 437
8983.84 495
8984.74 422
8985.63 449
8986.52 377
8987.42 406
8988.31 398
8989.21 395
8990.10 402
8991.00 435
8991.89 424
8992.79 381
8993.69 436
8994.58 429
8995.48 449
8996.37 410
8997.27 405
8998.16 428
8999.06 445
8999.95 422
9000.85 457
9001.74 447
9002.64 411
9003.54 406
9004.43 446
9005.33 454
9006.22 406
9007.12 394
9008.01 390
9008.91 389
9009.81 364
9010.70 379
9011.60 374
9012.50 404
9013.39 417
9014.29 373
9015.18 383
9016.08 415
9016.98 423
9017.87 397
9018.77 429
9019.67 402
9020.56 393
9021.46 414
9022.36 416
9023.25 382
9024.15 410
9025.05 432
9025.94 439
9026.84 408
9027.74 463
9028.63 448
9029.53 423
9030.43 422
9031.32 406
9032.22 398
9033.12 445
9034.02 439
9034.91 384
9035.81 417
9036.71 413
9037.61 465
9038.50 448
9039.40 410
9040.30 386
9041.20 397
9042.09 384
9042.99 396
9043.89 394
9044.79 419
9045.68 386
9046.58 396
9047.48 403
9048.38 415
9049.28 346
9050.17 373
9051.07 410
9051.97 408
9052.87 365
9053.77 348
9054.66 384
9055.56 402
9056.46 363
9057.36 393
9058.26 445
9059.16 399
9060.06 396
9060.95 395
9061.85 410
9062.75 458
9063.65 418
9064.55 440
9065.45 379
9066.35 395
9067.25 371
9068.14 369
9069.04 409
9069.94 427
9070.84 376
9071.74 396
9072.64 393
9073.54 364
9074.44 416
9075.34 446
9076.24 413
9077.14 408
9078.04 405
9078.93 436
9079.83 430
9080.73 423
9081.63 437
9082.53 433
9083.43 408
9084.33 409
9085.23 380
9086.13 408
9087.03 382
9087.93 389
9088.83 416
9089.73 398
9090.63 446
9091.53 436
9092.43 471
9093.33 410
9094.23 415
9095.13 437
9096.03 432
9096.93 433
9097.83 399
9098.73 449
9099.63 401
9100.54 413
9101.44 488
9102.34 461
9103.24 420
9104.14 410
9105.04 447
9105.94 375
9106.84 408
9107.74 432
9108.64 423
9109.54 396
9110.44 436
9111.35 441
9112.25 421
9113.15 447
9114.05 441
9114.95 438
9115.85 428
9116.75 454
9117.65 397
9118.56 384
9119.46 396
9120.36 435
9121.26 425
9122.16 371
9123.06 381
9123.97 405
9124.87 444
9125.77 413
9126.67 370
9127.57 409
9128.47 375
9129.38 399
9130.28 411
9131.18 366
9132.08 349
9132.98 350
9133.89 407
9134.79 412
9135.69 409
9136.59 334
9137.50 358
9138.40 358
9139.30 429
9140.20 393
9141.11 481
9142.01 447
9142.91 413
9143.81 374
9144.72 362
9145.62 424
9146.52 451
9147.42 379
9148.33 360
9149.23 353
9150.13 377
9151.04 338
9151.94 364
9152.84 364
9153.75 396
9154.65 407
9155.55 431
9156.46 410
9157.36 369
9158.26 372
9159.17 406
9160.07 378
9160.97 361
9161.88 341
9162.78 352
9163.68 405
9164.59 367
9165.49 399
9166.40 369
9167.30 386
9168.20 405
9169.11 378
9170.01 311
9170.92 363
9171.82 397
9172.72 360
9173.63 406
9174.53 426
9175.44 444
9176.34 427
9177.24 380
9178.15 408
9179.05 427
9179.96 388
9180.86 394
9181.77 401
9182.67 371
9183.58 350
9184.48 359
9185.39 369
9186.29 373
9187.20 338
9188.10 414
9189.01 430
9189.91 424
9190.82 378
9191.72 437
9192.63 381
9193.53 366
9194.44 378
9195.34 388
9196.25 354
9197.15 392
9198.06 404
9198.96 419
9199.87 416
9200.77 474
9201.68 453
9202.58 445
9203.49 470
9204.40 448
9205.30 462
9206.21 496
9207.11 457
9208.02 412
9208.92 398
9209.83 397
9210.74 446
9211.64 420
9212.55 395
9213.45 388
9214.36 343
9215.27 375
9216.17 382
9217.08 412
9217.99 382
9218.89 385
9219.80 356
9220.71 404
9221.61 401
9222.52 362
9223.43 360
9224.33 398
9225.24 353
9226.15 359
9227.05 343
9227.96 332
9228.87 372
9229.77 401
9230.68 397
9231.59 395
9232.49 442
9233.40 433
9234.31 399
9235.22 435
9236.12 449
9237.03 387
9237.94 350
9238.84 402
9239.75 394
9240.66 388
9241.57 387
9242.47 420
9243.38 394
9244.29 444
9245.20 379
9246.11 416
9247.01 399
9247.92 388
9248.83 367
9249.74 325
9250.64 317
9251.55 387
9252.46 357
9253.37 385
9254.28 370
9255.19 353
9256.09 348
9257.00 375
9257.91 387
9258.82 377
9259.73 344
9260.64 367
9261.54 423
9262.45 398
9263.36 362
9264.27 326
9265.18 358
9266.09 421
9267.00 371
9267.90 329
9268.81 337
9269.72 380
9270.63 390
9271.54 392
9272.45 346
9273.36 339
9274.27 327
9275.18 401
9276.09 394
9277.00 375
9277.90 335
9278.81 398
9279.72 375
9280.63 342
9281.54 387
9282.45 410
9283.36 440
9284.27 405
9285.18 393
9286.09 418
9287.00 380
9287.91 351
9288.82 371
9289.73 375
9290.64 370
9291.55 421
9292.46 391
9293.37 390
9294.28 395
9295.19 402
9296.10 346
9297.01 395
9297.92 430
9298.83 431
9299.74 379
9300.65 339
9301.56 401
9302.47 390
9303.38 393
9304.29 450
9305.20 377
9306.12 453
9307.03 417
9307.94 376
9308.85 418
9309.76 419
9310.67 434
9311.58 444
9312.49 481
9313.40 436
9314.31 446
9315.22 408
9316.14 439
9317.05 444
9317.96 427
9318.87 448
9319.78 447
9320.69 382
9321.60 368
9322.52 379
9323.43 421
9324.34 378
9325.25 399
9326.16 417
9327.07 444
9327.99 438
9328.90 373
9329.81 400
9330.72 329
9331.63 357
9332.54 394
9333.46 370
9334.37 303
9335.28 359
9336.19 351
9337.11 371
9338.02 375
9338.93 353
9339.84 434
9340.75 382
9341.67 421
9342.58 371
9343.49 403
9344.40 363
9345.32 364
9346.23 386
9347.14 343
9348.06 362
9348.97 408
9349.88 380
9350.79 376
9351.71 362
9352.62 350
9353.53 391
9354.45 393
9355.36 407
9356.27 366
9357.19 409
9358.10 387
9359.01 377
9359.93 410
9360.84 395
9361.75 382
9362.67 340
9363.58 327
9364.49 344
9365.41 366
9366.32 402
9367.23 329
9368.15 355
9369.06 377
9369.97 369
9370.89 369
9371.80 353
9372.72 347
9373.63 362
9374.54 434
9375.46 428
9376.37 379
9377.29 411
9378.20 395
9379.12 365
9380.03 414
9380.94 404
9381.86 399
9382.77 365
9383.69 362
9384.60 441
9385.52 420
9386.43 380
9387.35 407
9388.26 386
9389.18 388
9390.09 435
9391.01 429
9391.92 395
9392.84 404
9393.75 393
9394.67 436
9395.58 421
9396.50 419
9397.41 403
9398.33 409
9399.24 422
9400.16 421
9401.07 438
9401.99 422
9402.90 372
9403.82 425
9404.73 392
9405.65 393
9406.56 382
9407.48 404
9408.40 414
9409.31 400
9410.23 407
9411.14 394
9412.06 422
9412.98 481
9413.89 388
9414.81 360
9415.72 383
9416.64 338
9417.56 383
9418.47 377
9419.39 397
9420.30 411
9421.22 406
9422.14 432
9423.05 406
9423.97 436
9424.89 392
9425.80 358
9426.72 381
9427.64 402
9428.55 401
9429.47 426
9430.39 396
9431.30 390
9432.22 439
9433.14 394
9434.05 381
9434.97 428
9435.89 435
9436.80 451
9437.72 425
9438.64 435
9439.56 419
9440.47 376
9441.39 410
9442.31 434
9443.23 409
9444.14 427
9445.06 453
9445.98 404
9446.90 375
9447.81 396
9448.73 431
9449.65 475
9450.57 473
9451.48 519
9452.40 529
9453.32 520
9454.24 521
9455.16 543
9456.07 536
9456.99 500
9457.91 502
9458.83 537
9459.75 518
9460.66 448
9461.58 430
9462.50 418
9463.42 415
9464.34 397
9465.26 412
9466.18 378
9467.09 389
9468.01 417
9468.93 454
9469.85 368
9470.77 372
9471.69 367
9472.61 408
9473.53 430
9474.44 393
9475.36 350
9476.28 368
9477.20 410
9478.12 470
9479.04 434
9479.96 438
9480.88 465
9481.80 463
9482.72 460
9483.64 516
9484.56 518
9485.47 461
9486.39 463
9487.31 430
9488.23 413
9489.15 416
9490.07 492
9490.99 432
9491.91 355
9492.83 411
9493.75 397
9494.67 393
9495.59 445
9496.51 414
9497.43 368
9498.35 351
9499.27 369
9500.19 388
9501.11 394
9502.03 411
9502.95 409
9503.87 396
9504.79 396
9505.71 390
9506.63 393
9507.56 360
9508.48 351
9509.40 350
9510.32 407
9511.24 392
9512.16 412
9513.08 397
9514.00 416
9514.92 425
9515.84 379
9516.76 438
9517.68 451
9518.61 386
9519.53 369
9520.45 423
9521.37 438
9522.29 415
9523.21 409
9524.13 420
9525.05 417
9525.98 379
9526.90 387
9527.82 414
9528.74 411
9529.66 435
9530.58 484
9531.50 438
9532.43 437
9533.35 450
9534.27 465
9535.19 471
9536.11 435
9537.04 469
9537.96 471
9538.88 447
9539.80 496
9540.72 441
9541.65 406
9542.57 403
9543.49 414
9544.41 381
9545.34 423
9546.26 438
9547.18 427
9548.10 441
9549.03 393
9549.95 377
9550.87 392
9551.79 415
9552.72 437
9553.64 396
9554.56 437
9555.48 393
9556.41 390
9557.33 394
9558.25 446
9559.18 423
9560.10 421
9561.02 408
9561.95 394
9562.87 437
9563.79 468
9564.72 419
9565.64 426
9566.56 472
9567.49 439
9568.41 384
9569.33 359
9570.26 384
9571.18 381
9572.10 416
9573.03 422
9573.95 405
9574.88 382
9575.80 418
9576.72 411
9577.65 407
9578.57 422
9579.49 416
9580.42 357
9581.34 405
9582.27 425
9583.19 422
9584.12 384
9585.04 345
9585.96 370
9586.89 384
9587.81 463
9588.74 383
9589.66 411
9590.59 408
9591.51 404
9592.44 408
9593.36 450
9594.29 459
9595.21 434
9596.14 453
9597.06 445
9597.98 430
9598.91 437
9599.83 415
9600.76 411
9601.68 438
9602.61 420
9603.54 454
9604.46 416
9605.39 439
9606.31 400
9607.24 489
9608.16 429
9609.09 453
9610.01 471
9610.94 452
9611.86 484
9612.79 465
9613.72 485
9614.64 481
9615.57 470
9616.49 449
9617.42 494
9618.34 486
9619.27 468
9620.20 464
9621.12 474
9622.05 456
9622.97 412
9623.90 489
9624.83 509
9625.75 505
9626.68 488
9627.61 509
9628.53 524
9629.46 542
9630.39 539
9631.31 567
9632.24 533
9633.16 558
9634.09 551
9635.02 608
9635.95 586
9636.87 632
9637.80 636
9638.73 688
9639.65 662
9640.58 666
9641.51 732
9642.43 765
9643.36 735
9644.29 715
9645.22 626
9646.14 686
9647.07 703
9648.00 688
9648.92 756
9649.85 830
9650.78 858
9651.71 867
9652.63 895
9653.56 921
9654.49 878
9655.42 907
9656.34 836
9657.27 723
9658.20 704
9659.13 671
9660.06 627
9660.98 593
9661.91 553
9662.84 589
9663.77 622
9664.70 582
9665.62 579
9666.55 610
9667.48 606
9668.41 615
9669.34 643
9670.27 589
9671.19 578
9672.12 642
9673.05 636
9673.98 632
9674.91 634
9675.84 654
9676.77 701
9677.70 679
9678.62 689
9679.55 727
9680.48 793
9681.41 737
9682.34 639
9683.27 637
9684.20 700
9685.13 716
9686.06 713
9686.99 708
9687.91 700
9688.84 824
9689.77 801
9690.70 797
9691.63 792
9692.56 806
9693.49 775
9694.42 811
9695.35 830
9696.28 839
9697.21 857
9698.14 867
9699.07 843
9700.00 766
9700.93 838
9701.86 856
9702.79 863
9703.72 808
9704.65 850
9705.58 765
9706.51 749
9707.44 676
9708.37 680
9709.30 706
9710.23 639
9711.16 755
9712.09 691
9713.02 672
9713.95 678
9714.88 690
9715.81 657
9716.74 713
9717.67 637
9718.61 645
9719.54 705
9720.47 774
9721.40 622
9722.33 630
9723.26 620
9724.19 623
9725.12 613
9726.05 619
9726.98 585
9727.92 631
9728.85 627
9729.78 650
9730.71 661
9731.64 598
9732.57 666
9733.50 685
9734.43 599
9735.37 577
9736.30 606
9737.23 595
9738.16 624
9739.09 623
9740.02 610
9740.96 634
9741.89 632
9742.82 598
9743.75 566
9744.68 610
9745.62 619
9746.55 626
9747.48 636
9748.41 592
9749.34 584
9750.28 616
9751.21 558
9752.14 600
9753.07 577
9754.01 608
9754.94 588
9755.87 617
9756.80 613
9757.74 640
9758.67 578
9759.60 615
9760.53 600
9761.47 637
9762.40 610
9763.33 659
9764.27 623
9765.20 615
9766.13 614
9767.07 667
9768.00 652
9768.93 663
9769.86 657
9770.80 702
9771.73 684
9772.66 660
9773.60 628
9774.53 649
9775.47 637
9776.40 673
9777.33 678
9778.27 663
9779.20 660
9780.13 660
9781.07 714
9782.00 815
9782.93 780
9783.87 756
9784.80 817
9785.74 848
9786.67 824
9787.60 866
9788.54 894
9789.47 844
9790.41 789
9791.34 785
9792.28 760
9793.21 683
9794.14 628
9795.08 715
9796.01 662
9796.95 701
9797.88 694
9798.82 744
9799.75 852
9800.69 820
9801.62 822
9802.56 849
9803.49 829
9804.42 861
9805.36 703
9806.29 693
9807.23 695
9808.16 640
9809.10 613
9810.03 627
9810.97 493
9811.91 500
9812.84 553
9813.78 539
9814.71 549
9815.65 553
9816.58 506
9817.52 510
9818.45 535
9819.39 528
9820.32 533
9821.26 553
9822.20 551
9823.13 489
9824.07 519
9825.00 518
9825.94 540
9826.87 571
9827.81 500
9828.75 534
9829.68 515
9830.62 507
9831.55 569
9832.49 538
9833.43 476
9834.36 488
9835.30 498
9836.24 497
9837.17 424
9838.11 541
9839.05 528
9839.98 543
9840.92 547
9841.86 477
9842.79 515
9843.73 523
9844.67 469
9845.60 481
9846.54 534
9847.48 555
9848.41 527
9849.35 526
9850.29 486
9851.22 474
9852.16 541
9853.10 544
9854.04 477
9854.97 462
9855.91 491
9856.85 531
9857.79 459
9858.72 503
9859.66 484
9860.60 480
9861.54 482
9862.47 498
9863.41 551
9864.35 522
9865.29 528
9866.22 576
9867.16 436
9868.10 451
9869.04 494
9869.98 508
9870.91 446
9871.85 461
9872.79 532
9873.73 515
9874.67 526
9875.60 538
9876.54 497
9877.48 476
9878.42 477
9879.36 469
9880.30 523
9881.24 509
9882.17 481
9883.11 532
9884.05 564
9884.99 478
9885.93 465
9886.87 523
9887.81 486
9888.74 479
9889.68 489
9890.62 509
9891.56 481
9892.50 505
9893.44 481
9894.38 479
9895.32 489
9896.26 494
9897.20 506
9898.14 455
9899.08 471
9900.01 483
9900.95 489
9901.89 466
9902.83 458
9903.77 478
9904.71 482
9905.65 459
9906.59 491
9907.53 517
9908.47 536
9909.41 538
9910.35 524
9911.29 528
9912.23 513
9913.17 493
9914.11 474
9915.05 483
9915.99 494
9916.93 559
9917.87 536
9918.81 559
9919.75 491
9920.69 476
9921.63 532
9922.57 580
9923.51 559
9924.46 552
9925.40 632
9926.34 756
9927.28 806
9928.22 876
9929.16 955
9930.10 1057
9931.04 1077
9931.98 1033
9932.92 921
9933.86 821
9934.80 753
9935.75 689
9936.69 570
9937.63 563
9938.57 511
9939.51 558
9940.45 545
9941.39 510
9942.34 483
9943.28 526
9944.22 471
9945.16 494
9946.10 483
9947.04 512
9947.98 521
9948.93 498
9949.87 449
9950.81 460
9951.75 433
9952.69 448
9953.64 450
9954.58 434
9955.52 446
9956.46 499
9957.40 501
9958.35 492
9959.29 569
9960.23 450
9961.17 447
9962.12 440
9963.06 441
9964.00 461
9964.94 461
9965.89 510
9966.83 499
9967.77 486
9968.71 551
9969.66 581
9970.60 603
9971.54 622
9972.48 679
9973.43 633
9974.37 682
9975.31 696
9976.26 614
9977.20 558
9978.14 579
9979.09 568
9980.03 553
9980.97 445
9981.92 473
9982.86 409
9983.80 414
9984.75 427
9985.69 458
9986.63 371
9987.58 363
9988.52 417
9989.46 420
9990.41 400
9991.35 402
9992.30 392
9993.24 423
9994.18 410
9995.13 395
9996.07 399
9997.01 450
9997.96 430
9998.90 414
9999.85 415
10000.79 382
10001.74 449
10002.68 420
10003.62 405
10004.57 455
10005.51 494
10006.46 460
10007.40 418
10008.35 449
10009.29 468
10010.24 451
10011.18 400
10012.13 392
10013.07 408
10014.01 454
10014.96 384
10015.90 371
10016.85 436
10017.79 477
10018.74 394
10019.68 409
10020.63 411
10021.58 381
10022.52 385
10023.47 403
10024.41 411
10025.36 391
10026.30 391
10027.25 403
10028.19 411
10029.14 380
10030.08 389
10031.03 414
10031.98 452
10032.92 402
10033.87 398
10034.81 365
10035.76 360
10036.70 398
10037.65 368
10038.60 377
10039.54 370
10040.49 418
10041.43 394
10042.38 375
10043.33 411
10044.27 443
10045.22 407
10046.17 390
10047.11 361
10048.06 372
10049.01 421
10049.95 385
10050.90 372
10051.84 384
10052.79 411
10053.74 364
10054.69 407
10055.63 408
10056.58 381
10057.53 359
10058.47 342
10059.42 390
10060.37 359
10061.31 345
10062.26 375
10063.21 370
10064.16 376
10065.10 361
10066.05 366
10067.00 389
10067.94 374
10068.89 388
10069.84 341
10070.79 377
10071.73 391
10072.68 415
10073.63 370
10074.58 351
10075.53 402
10076.47 385
10077.42 372
10078.37 341
10079.32 337
10080.26 388
10081.21 336
10082.16 350
10083.11 354
10084.06 333
10085.01 352
10085.95 367
10086.90 375
10087.85 339
10088.80 359
10089.75 330
10090.70 385
10091.64 335
10092.59 355
10093.54 339
10094.49 351
10095.44 338
10096.39 374
10097.34 355
10098.28 384
10099.23 402
10100.18 335
10101.13 336
10102.08 379
10103.03 350
10103.98 325
10104.93 327
10105.88 335
10106.83 367
10107.78 349
10108.72 369
10109.67 369
10110.62 330
10111.57 339
10112.52 334
10113.47 299
10114.42 338
10115.37 366
10116.32 345
10117.27 346
10118.22 389
10119.17 388
10120.12 329
10121.07 364
10122.02 364
10122.97 366
10123.92 306
10124.87 305
10125.82 344
10126.77 328
10127.72 348
10128.67 336
10129.62 322
10130.57 318
10131.52 324
10132.47 328
10133.42 342
10134.37 320
10135.32 312
10136.27 312
10137.22 334
10138.18 312
10139.13 342
10140.08 345
10141.03 301
10141.98 266
10142.93 283
10143.88 396
10144.83 330
10145.78 319
10146.73 295
10147.68 318
10148.64 316
10149.59 334
10150.54 343
10151.49 363
10152.44 334
10153.39 352
10154.34 343
10155.30 326
10156.25 373
10157.20 346
10158.15 351
10159.10 346
10160.05 323
10161.01 362
10161.96 362
10162.91 347
10163.86 340
10164.81 318
10165.76 368
10166.72 292
10167.67 367
10168.62 355
10169.57 374
10170.53 350
10171.48 361
10172.43 351
10173.38 353
10174.33 358
10175.29 357
10176.24 353
10177.19 338
10178.14 343
10179.10 403
10180.05 372
10181.00 362
10181.96 340
10182.91 365
10183.86 445
10184.81 373
10185.77 310
10186.72 367
10187.67 380
10188.63 392
10189.58 343
10190.53 457
10191.49 365
10192.44 355
10193.39 360
10194.35 412
10195.30 383
10196.25 380
10197.21 402
10198.16 372
10199.11 399
10200.07 361
10201.02 431
10201.97 410
10202.93 392
10203.88 385
10204.84 387
10205.79 392
10206.74 439
10207.70 437
10208.65 462
10209.60 505
10210.56 575
10211.51 549
10212.47 550
10213.42 492
10214.38 508
10215.33 479
10216.28 434
10217.24 398
10218.19 373
10219.15 389
10220.10 397
10221.06 368
10222.01 364
10222.97 366
10223.92 330
10224.88 374
10225.83 309
10226.79 318
10227.74 369
10228.70 345
10229.65 291
10230.61 322
10231.56 339
10232.52 311
10233.47 358
10234.43 331
10235.38 356
10236.34 340
10237.29 366
10238.25 363
10239.20 403
10240.16 385
10241.11 406
10242.07 392
10243.03 419
10243.98 347
10244.94 365
10245.89 358
10246.85 332
10247.80 349
10248.76 327
10249.72 307
10250.67 363
10251.63 381
10252.58 336
10253.54 348
10254.50 337
10255.45 362
10256.41 336
10257.36 325
10258.32 336
10259.28 387
10260.23 386
10261.19 352
10262.15 331
10263.10 296
10264.06 340
10265.02 334
10265.97 355
10266.93 375
10267.89 354
10268.84 331
10269.80 370
10270.76 323
10271.71 335
10272.67 306
10273.63 372
10274.59 325
10275.54 326
10276.50 351
10277.46 334
10278.41 340
10279.37 304
10280.33 319
10281.29 290
10282.24 326
10283.20 318
10284.16 301
10285.12 299
10286.07 332
10287.03 362
10287.99 310
10288.95 300
10289.91 306
10290.86 347
10291.82 336
10292.78 345
10293.74 352
10294.70 333
10295.65 309
10296.61 327
10297.57 299
10298.53 334
10299.49 355
10300.44 357
10301.40 306
10302.36 338
10303.32 302
10304.28 297
10305.24 310
10306.20 320
10307.15 277
10308.11 275
10309.07 279
10310.03 279
10310.99 276
10311.95 270
10312.91 292
10313.87 314
10314.82 332
10315.78 246
10316.74 261
10317.70 329
10318.66 293
10319.62 298
10320.58 332
10321.54 319
10322.50 294
10323.46 282
10324.42 286
10325.38 272
10326.34 346
10327.29 301
10328.25 278
10329.21 280
10330.17 289
10331.13 304
10332.09 288
10333.05 285
10334.01 281
10334.97 226
10335.93 324
10336.89 311
10337.85 252
10338.81 235
10339.77 267
10340.73 296
10341.69 329
10342.65 334
10343.61 322
10344.57 280
10345.54 273
10346.50 295
10347.46 306
10348.42 308
10349.38 308
10350.34 295
10351.30 298
10352.26 278
10353.22 297
10354.18 313
10355.14 267
10356.10 272
10357.06 268
10358.02 281
10358.99 303
10359.95 314
10360.91 285
10361.87 274
10362.83 292
10363.79 305
10364.75 287
10365.71 294
10366.68 297
10367.64 286
10368.60 299
10369.56 301
10370.52 306
10371.48 290
10372.44 319
10373.41 306
10374.37 284
10375.33 304
10376.29 334
10377.25 311
10378.22 262
10379.18 322
10380.14 310
10381.10 242
10382.06 286
10383.03 274
10383.99 281
10384.95 309
10385.91 364
10386.88 304
10387.84 314
10388.80 302
10389.76 323
10390.72 285
10391.69 272
10392.65 257
10393.61 281
10394.58 287
10395.54 252
10396.50 272
10397.46 296
10398.43 347
10399.39 297
10400.35 335
10401.32 344
10402.28 304
10403.24 280
10404.20 309
10405.17 318
10406.13 326
10407.09 356
10408.06 378
10409.02 356
10409.98 329
10410.95 341
10411.91 342
10412.88 323
10413.84 350
10414.80 335
10415.77 379
10416.73 400
10417.69 409
10418.66 460
10419.62 548
10420.59 562
10421.55 655
10422.51 670
10423.48 656
10424.44 561
10425.41 531
10426.37 473
10427.33 412
10428.30 416
10429.26 376
10430.23 371
10431.19 384
10432.16 327
10433.12 346
10434.08 331
10435.05 345
10436.01 328
10436.98 345
10437.94 302
10438.91 279
10439.87 329
10440.84 325
10441.80 286
10442.77 281
10443.73 344
10444.70 315
10445.66 288
10446.63 287
10447.59 329
10448.56 277
10449.52 292
10450.49 323
10451.45 344
10452.42 312
10453.38 319
10454.35 324
10455.32 331
10456.28 316
10457.25 317
10458.21 314
10459.18 259
10460.14 277
10461.11 270
10462.08 324
10463.04 294
10464.01 333
10464.97 291
10465.94 308
10466.90 274
10467.87 296
10468.84 275
10469.80 283
10470.77 272
10471.74 260
10472.70 275
10473.67 302
10474.63 278
10475.60 276
10476.57 287
10477.53 267
10478.50 285
10479.47 288
10480.43 298
10481.40 273
10482.37 270
10483.33 248
10484.30 282
10485.27 275
10486.24 293
10487.20 325
10488.17 290
10489.14 300
10490.10 299
10491.07 272
10492.04 266
10493.01 302
10493.97 312
10494.94 323
10495.91 297
10496.87 284
10497.84 267
10498.81 276
10499.78 298
10500.74 302
10501.71 320
10502.68 335
10503.65 279
10504.62 280
10505.58 302
10506.55 291
10507.52 299
10508.49 283
10509.46 290
10510.42 295
10511.39 292
10512.36 281
10513.33 296
10514.30 293
10515.26 319
10516.23 290
10517.20 254
10518.17 269
10519.14 286
10520.11 284
10521.08 277
10522.04 262
10523.01 254
10523.98 247
10524.95 226
10525.92 291
10526.89 276
10527.86 285
10528.83 248
10529.79 276
10530.76 288
10531.73 255
10532.70 237
10533.67 256
10534.64 292
10535.61 251
10536.58 239
10537.55 246
10538.52 255
10539.49 289
10540.46 294
10541.43 257
10542.39 315
10543.36 253
10544.33 249
10545.30 293
10546.27 278
10547.24 248
10548.21 242
10549.18 295
10550.15 275
10551.12 238
10552.09 266
10553.06 245
10554.03 232
10555.00 276
10555.97 319
10556.94 319
10557.91 257
10558.88 253
10559.85 323
10560.82 319
10561.80 285
10562.77 276
10563.74 294
10564.71 274
10565.68 285
10566.65 271
10567.62 305
10568.59 322
10569.56 274
10570.53 293
10571.50 280
10572.47 239
10573.44 294
10574.41 247
10575.39 220
10576.36 234
10577.33 198
10578.30 289
10579.27 262
10580.24 251
10581.21 258
10582.18 295
10583.16 268
10584.13 285
10585.10 252
10586.07 284
10587.04 286
10588.01 254
10588.99 275
10589.96 277
10590.93 297
10591.90 281
10592.87 252
10593.84 229
10594.82 246
10595.79 245
10596.76 269
10597.73 272
10598.70 274
10599.68 269
10600.65 252
10601.62 241
10602.59 273
10603.57 239
10604.54 241
10605.51 258
10606.48 239
10607.46 230
10608.43 206
10609.40 255
10610.37 248
10611.35 260
10612.32 218
10613.29 280
10614.27 224
10615.24 223
10616.21 257
10617.18 247
10618.16 239
10619.13 232
10620.10 203
10621.08 227
10622.05 246
10623.02 231
10624.00 253
10624.97 226
10625.94 211
10626.92 220
10627.89 275
10628.86 257
10629.84 216
10630.81 220
10631.78 246
10632.76 274
10633.73 251
10634.71 269
10635.68 259
10636.65 212
10637.63 231
10638.60 255
10639.58 290
10640.55 266
10641.52 248
10642.50 266
10643.47 277
10644.45 316
10645.42 272
10646.39 268
10647.37 282
10648.34 259
10649.32 246
10650.29 205
10651.27 261
10652.24 231
10653.22 232
10654.19 249
10655.17 219
10656.14 262
10657.12 241
10658.09 231
10659.07 246
10660.04 220
10661.01 259
10661.99 259
10662.97 262
10663.94 234
10664.92 222
10665.89 233
10666.87 226
10667.84 236
10668.82 227
10669.79 234
10670.77 214
10671.74 223
10672.72 222
10673.69 270
10674.67 237
10675.65 248
10676.62 250
10677.60 242
10678.57 232
10679.55 283
10680.52 213
10681.50 268
10682.48 276
10683.45 254
10684.43 275
10685.40 268
10686.38 260
10687.36 256
10688.33 270
10689.31 208
10690.29 240
10691.26 267
10692.24 275
10693.22 231
10694.19 244
10695.17 218
10696.14 240
10697.12 219
10698.10 231
10699.08 264
10700.05 241
10701.03 231
10702.01 223
10702.98 258
10703.96 229
10704.94 263
10705.91 237
10706.89 234
10707.87 174
10708.85 229
10709.82 233
10710.80 239
10711.78 219
10712.75 226
10713.73 211
10714.71 197
10715.69 238
10716.66 237
10717.64 232
10718.62 180
10719.60 220
10720.57 237
10721.55 234
10722.53 244
10723.51 275
10724.49 213
10725.46 229
10726.44 218
10727.42 246
10728.40 239
10729.38 218
10730.35 240
10731.33 212
10732.31 215
10733.29 222
10734.27 265
10735.25 230
10736.22 213
10737.20 215
10738.18 250
10739.16 233
10740.14 241
10741.12 245
10742.10 230
10743.08 235
10744.05 234
10745.03 225
10746.01 196
10746.99 215
10747.97 230
10748.95 229
10749.93 251
10750.91 280
10751.89 264
10752.87 230
10753.84 215
10754.82 241
10755.80 230
10756.78 239
10757.76 273
10758.74 234
10759.72 239
10760.70 254
10761.68 224
10762.66 209
10763.64 228
10764.62 224
10765.60 288
10766.58 213
10767.56 230
10768.54 253
10769.52 248
10770.50 209
10771.48 217
10772.46 197
10773.44 262
10774.42 240
10775.40 244
10776.38 227
10777.36 218
10778.34 226
10779.32 219
10780.30 219
10781.28 211
10782.26 233
10783.24 203
10784.22 291
10785.20 247
10786.19 235
10787.17 273
10788.15 251
10789.13 214
10790.11 262
10791.09 265
10792.07 268
10793.05 208
10794.03 245
10795.01 247
10796.00 219
10796.98 209
10797.96 228
10798.94 226
10799.92 217
10800.90 210
10801.88 210
10802.86 231
10803.85 238
10804.83 278
10805.81 240
10806.79 227
10807.77 220
10808.75 227
10809.74 251
10810.72 246
10811.70 245
10812.68 210
10813.66 278
10814.65 256
10815.63 249
10816.61 207
10817.59 232
10818.57 239
10819.56 266
10820.54 232
10821.52 209
10822.50 233
10823.49 238
10824.47 265
10825.45 282
10826.43 258
10827.42 239
10828.40 231
10829.38 224
10830.36 229
10831.35 239
10832.33 281
10833.31 226
10834.30 197
10835.28 201
10836.26 215
10837.25 214
10838.23 275
10839.21 224
10840.19 230
10841.18 251
10842.16 226
10843.14 234
10844.13 227
10845.11 243
10846.09 256
10847.08 224
10848.06 247
10849.05 220
10850.03 259
10851.01 233
10852.00 242
10852.98 245
10853.96 215
10854.95 240
10855.93 277
10856.92 261
10857.90 228
10858.88 218
10859.87 237
10860.85 241
10861.84 230
10862.82 205
10863.80 238
10864.79 260
10865.77 233
10866.76 241
10867.74 279
10868.73 225
10869.71 223
10870.70 210
10871.68 247
10872.67 227
10873.65 251
10874.63 254
10875.62 279
10876.60 238
10877.59 229
10878.57 236
10879.56 229
10880.54 262
10881.53 216
10882.51 270
10883.50 246
10884.48 230
10885.47 257
10886.46 268
10887.44 249
10888.43 251
10889.41 267
10890.40 272
10891.38 274
10892.37 275
10893.35 311
10894.34 244
10895.33 256
10896.31 230
10897.30 300
10898.28 258
10899.27 251
10900.25 257
10901.24 248
10902.23 261
10903.21 283
10904.20 287
10905.18 288
10906.17 282
10907.16 258
10908.14 295
10909.13 306
10910.12 275
10911.10 252
10912.09 262
10913.08 279
10914.06 245
10915.05 251
10916.04 274
10917.02 273
10918.01 286
10919.00 293
10919.98 305
10920.97 284
10921.96 263
10922.94 306
10923.93 286
10924.92 293
10925.90 247
10926.89 296
10927.88 296
10928.87 300
10929.85 271
10930.84 286
10931.83 295
10932.82 283
10933.80 279
10934.79 292
10935.78 247
10936.77 300
10937.75 288
10938.74 273
10939.73 285
10940.72 289
10941.70 322
10942.69 295
10943.68 296
10944.67 315
10945.66 342
10946.64 311
10947.63 318
10948.62 302
10949.61 304
10950.60 295
10951.58 333
10952.57 289
10953.56 319
10954.55 359
10955.54 304
10956.53 336
10957.52 343
10958.50 370
10959.49 365
10960.48 373
10961.47 389
10962.46 390
10963.45 415
10964.44 377
10965.42 381
10966.41 338
10967.40 368
10968.39 306
10969.38 331
10970.37 311
10971.36 325
10972.35 361
10973.34 352
10974.33 303
10975.32 311
10976.31 297
10977.29 313
10978.28 302
10979.27 332
10980.26 314
10981.25 343
10982.24 343
10983.23 358
10984.22 376
10985.21 316
10986.20 348
10987.19 367
10988.18 390
10989.17 349
10990.16 368
10991.15 322
10992.14 366
10993.13 334
10994.12 362
10995.11 386
10996.10 342
10997.09 387
10998.08 395
10999.07 437
11000.06 505
11001.05 502
11002.05 538
11003.04 519
11004.03 499
11005.02 517
11006.01 482
11007.00 463
11007.99 473
11008.98 470
11009.97 383
11010.96 396
11011.95 363
11012.94 352
11013.94 342
11014.93 314
11015.92 267
11016.91 280
11017.90 312
11018.89 363
11019.88 340
11020.87 295
11021.87 342
11022.86 306
11023.85 309
11024.84 297
11025.83 316
11026.82 305
11027.81 353
11028.81 348
11029.80 304
11030.79 307
11031.78 356
11032.77 373
11033.77 316
11034.76 321
11035.75 306
11036.74 301
11037.73 281
11038.73 292
11039.72 277
11040.71 332
11041.70 313
11042.70 321
11043.69 330
11044.68 291
11045.67 290
11046.67 278
11047.66 306
11048.65 281
11049.64 269
11050.64 264
11051.63 292
11052.62 287
11053.61 296
11054.61 286
11055.60 290
11056.59 265
11057.59 270
11058.58 267
11059.57 270
11060.57 272
11061.56 282
11062.55 270
11063.55 262
11064.54 255
11065.53 287
11066.53 291
11067.52 273
11068.51 311
11069.51 260
11070.50 280
11071.49 274
11072.49 279
11073.48 256
11074.48 280
11075.47 263
11076.46 261
11077.46 303
11078.45 268
11079.45 264
11080.44 306
11081.43 258
11082.43 252
11083.42 296
11084.42 255
11085.41 320
11086.40 258
11087.40 304
11088.39 270
11089.39 309
11090.38 283
11091.38 269
11092.37 255
11093.37 253
11094.36 317
11095.36 281
11096.35 268
11097.35 230
11098.34 262
11099.34 264
11100.33 251
11101.33 282
11102.32 261
11103.32 249
11104.31 300
11105.31 241
11106.30 287
11107.30 276
11108.29 287
11109.29 293
11110.28 234
11111.28 245
11112.27 261
11113.27 290
11114.26 246
11115.26 261
11116.26 245
11117.25 269
11118.25 264
11119.24 265
11120.24 241
11121.24 292
11122.23 284
11123.23 263
11124.22 263
11125.22 290
11126.22 281
11127.21 312
11128.21 370
11129.20 333
11130.20 356
11131.20 341
11132.19 377
11133.19 322
11134.19 301
11135.18 301
11136.18 295
11137.18 278
11138.17 322
11139.17 266
11140.17 278
11141.16 294
11142.16 248
11143.16 254
11144.15 263
11145.15 276
11146.15 274
11147.14 290
11148.14 265
11149.14 301
11150.14 268
11151.13 298
11152.13 280
11153.13 283
11154.13 272
11155.12 300
11156.12 317
11157.12 305
11158.12 287
11159.11 251
11160.11 312
11161.11 278
11162.11 267
11163.10 267
11164.10 253
11165.10 232
11166.10 279
11167.10 294
11168.09 289
11169.09 267
11170.09 235
11171.09 224
11172.09 249
11173.08 255
11174.08 268
11175.08 290
11176.08 274
11177.08 293
11178.08 266
11179.08 264
11180.07 234
11181.07 248
11182.07 217
11183.07 281
11184.07 284
11185.07 256
11186.07 256
11187.06 247
11188.06 267
11189.06 250
11190.06 236
11191.06 239
11192.06 263
11193.06 225
11194.06 282
11195.06 259
11196.06 230
11197.06 220
11198.06 277
11199.05 236
11200.05 215
11201.05 227
11202.05 274
11203.05 303
11204.05 257
11205.05 258
11206.05 227
11207.05 244
11208.05 261
11209.05 272
11210.05 229
11211.05 255
11212.05 256
11213.05 296
11214.05 234
11215.05 212
11216.05 250
11217.05 256
11218.05 249
11219.05 254
11220.05 260
11221.05 247
11222.05 254
11223.05 245
11224.05 250
11225.06 241
11226.06 261
11227.06 250
11228.06 219
11229.06 220
11230.06 242
11231.06 263
11232.06 263
11233.06 261
11234.06 209
11235.06 258
11236.06 267
11237.07 227
11238.07 265
11239.07 230
11240.07 233
11241.07 240
11242.07 236
11243.07 256
11244.07 254
11245.08 230
11246.08 241
11247.08 262
11248.08 239
11249.08 256
11250.08 246
11251.09 254
11252.09 233
11253.09 231
11254.09 247
11255.09 217
11256.10 258
11257.10 242
11258.10 258
11259.10 227
11260.10 237
11261.11 242
11262.11 216
11263.11 235
11264.11 235
11265.11 248
11266.12 250
11267.12 219
11268.12 243
11269.12 262
11270.13 259
11271.13 274
11272.13 240
11273.14 263
11274.14 240
11275.14 268
11276.14 278
11277.15 293
11278.15 294
11279.15 289
11280.16 243
11281.16 236
11282.16 297
11283.17 300
11284.17 289
11285.17 295
11286.17 308
11287.18 295
11288.18 267
11289.18 262
11290.19 248
11291.19 250
11292.20 244
11293.20 225
11294.20 288
11295.21 268
11296.21 261
11297.21 217
11298.22 226
11299.22 221
11300.23 232
11301.23 229
11302.23 216
11303.24 236
11304.24 232
11305.25 217
11306.25 223
11307.25 246
11308.26 243
11309.26 238
11310.27 259
11311.27 249
11312.28 286
11313.28 285
11314.29 242
11315.29 242
11316.29 281
11317.30 272
11318.30 278
11319.31 247
11320.31 245
11321.32 279
11322.32 266
11323.33 243
11324.33 247
11325.34 236
11326.34 219
11327.35 273
11328.35 233
11329.36 190
11330.36 225
11331.37 211
11332.38 223
11333.38 215
11334.39 226
11335.39 238
11336.40 206
11337.40 243
11338.41 223
11339.41 208
11340.42 248
11341.43 267
11342.43 216
11343.44 210
11344.44 207
11345.45 227
11346.46 236
11347.46 250
11348.47 220
11349.47 231
11350.48 288
11351.49 233
11352.49 212
11353.50 233
11354.50 245
11355.51 258
11356.52 212
11357.52 202
11358.53 278
11359.54 259
11360.54 224
11361.55 250
11362.56 246
11363.56 265
11364.57 252
11365.58 218
11366.58 240
11367.59 236
11368.60 228
11369.61 212
11370.61 246
11371.62 209
11372.63 229
11373.63 221
11374.64 191
11375.65 212
11376.66 208
11377.66 236
11378.67 221
11379.68 205
11380.69 218
11381.69 233
11382.70 184
11383.71 184
11384.72 206
11385.72 213
11386.73 229
11387.74 224
11388.75 219
11389.76 209
11390.76 205
11391.77 239
11392.78 204
11393.79 226
11394.80 229
11395.80 201
11396.81 287
11397.82 216
11398.83 217
11399.84 240
11400.85 233
11401.85 216
11402.86 217
11403.87 232
11404.88 199
11405.89 217
11406.90 264
11407.91 229
11408.91 244
11409.92 226
11410.93 214
11411.94 256
11412.95 208
11413.96 198
11414.97 204
11415.98 196
11416.99 195
11418.00 223
11419.00 212
11420.01 232
11421.02 240
11422.03 228
11423.04 201
11424.05 192
11425.06 220
11426.07 188
11427.08 223
11428.09 207
11429.10 230
11430.11 239
11431.12 232
11432.13 237
11433.14 203
11434.15 205
11435.16 238
11436.17 249
11437.18 226
11438.19 221
11439.20 251
11440.21 240
11441.22 214
11442.23 227
11443.24 218
11444.25 234
11445.26 228
11446.27 216
11447.28 221
11448.29 226
11449.30 213
11450.31 203
11451.32 248
11452.33 208
11453.34 178
11454.36 238
11455.37 234
11456.38 223
11457.39 229
11458.40 215
11459.41 217
11460.42 210
11461.43 204
11462.44 197
11463.45 217
11464.47 199
11465.48 227
11466.49 228
11467.50 235
11468.51 244
11469.52 232
11470.53 264
11471.55 236
11472.56 210
11473.57 220
11474.58 253
11475.59 252
11476.60 228
11477.62 229
11478.63 231
11479.64 224
11480.65 257
11481.66 229
11482.68 208
11483.69 243
11484.70 231
11485.71 231
11486.72 215
11487.74 243
11488.75 225
11489.76 238
11490.77 226
11491.79 256
11492.80 229
11493.81 290
11494.82 202
11495.84 222
11496.85 241
11497.86 236
11498.87 189
11499.89 204
11500.90 220
11501.91 214
11502.93 217
11503.94 257
11504.95 252
11505.96 236
11506.98 258
11507.99 226
11509.00 213
11510.02 235
11511.03 232
11512.04 200
11513.06 216
11514.07 220
11515.08 252
11516.10 226
11517.11 225
11518.13 236
11519.14 232
11520.15 214
11521.17 231
11522.18 240
11523.19 241
11524.21 244
11525.22 245
11526.24 240
11527.25 208
11528.26 212
11529.28 250
11530.29 234
11531.31 240
11532.32 279
11533.33 251
11534.35 203
11535.36 255
11536.38 236
11537.39 265
11538.41 253
11539.42 245
11540.44 209
11541.45 258
11542.47 259
11543.48 271
11544.49 239
11545.51 268
11546.52 231
11547.54 243
11548.55 246
11549.57 229
11550.58 247
11551.60 284
11552.61 324
11553.63 300
11554.64 230
11555.66 235
11556.68 313
11557.69 268
11558.71 262
11559.72 250
11560.74 283
11561.75 267
11562.77 283
11563.78 273
11564.80 293
11565.82 317
11566.83 312
11567.85 297
11568.86 263
11569.88 270
11570.89 287
11571.91 281
11572.93 275
11573.94 306
11574.96 320
11575.97 363
11576.99 300
11578.01 272
11579.02 285
11580.04 343
11581.06 294
11582.07 294
11583.09 297
11584.11 332
11585.12 346
11586.14 362
11587.16 394
11588.17 362
11589.19 328
11590.21 382
11591.22 456
11592.24 381
11593.26 389
11594.27 391
11595.29 436
11596.31 378
11597.32 400
11598.34 454
11599.36 476
11600.38 434
11601.39 464
11602.41 529
11603.43 580
11604.45 631
11605.46 679
11606.48 737
11607.50 661
11608.52 659
11609.53 634
11610.55 676
11611.57 616
11612.59 537
11613.60 460
11614.62 518
11615.64 455
11616.66 436
11617.68 425
11618.69 451
11619.71 459
11620.73 468
11621.75 553
11622.77 447
11623.78 490
11624.80 464
11625.82 438
11626.84 490
11627.86 469
11628.88 550
11629.90 528
11630.91 578
11631.93 615
11632.95 662
11633.97 763
11634.99 892
11636.01 939
11637.03 981
11638.05 888
11639.06 832
11640.08 816
11641.10 716
11642.12 687
11643.14 598
11644.16 544
11645.18 506
11646.20 395
11647.22 441
11648.24 431
11649.26 381
11650.28 397
11651.30 394
11652.31 374
11653.33 361
11654.35 378
11655.37 339
11656.39 365
11657.41 342
11658.43 339
11659.45 375
11660.47 340
11661.49 338
11662.51 317
11663.53 325
11664.55 341
11665.57 356
11666.59 327
11667.61 339
11668.63 302
11669.65 335
11670.67 317
11671.69 364
11672.71 351
11673.73 335
11674.76 346
11675.78 338
11676.80 336
11677.82 363
11678.84 350
11679.86 335
11680.88 297
11681.90 326
11682.92 333
11683.94 276
11684.96 308
11685.98 310
11687.00 313
11688.03 280
11689.05 260
11690.07 283
11691.09 348
11692.11 283
11693.13 279
11694.15 301
11695.17 279
11696.20 315
11697.22 289
11698.24 332
11699.26 282
11700.28 316
11701.30 262
11702.33 355
11703.35 311
11704.37 286
11705.39 305
11706.41 299
11707.44 261
11708.46 317
11709.48 347
11710.50 327
11711.52 328
11712.55 316
11713.57 283
11714.59 331
11715.61 344
11716.63 328
11717.66 337
11718.68 310
11719.70 279
11720.72 271
11721.75 315
11722.77 327
11723.79 321
11724.82 285
11725.84 275
11726.86 317
11727.88 336
11728.91 310
11729.93 292
11730.95 294
11731.98 299
11733.00 292
11734.02 269
11735.04 297
11736.07 290
11737.09 299
11738.11 275
11739.14 332
11740.16 264
11741.18 260
11742.21 251
11743.23 273
11744.25 317
11745.28 288
11746.30 287
11747.33 266
11748.35 246
11749.37 257
11750.40 287
11751.42 262
11752.44 269
11753.47 230
11754.49 246
11755.52 264
11756.54 287
11757.57 269
11758.59 280
11759.61 279
11760.64 258
11761.66 270
11762.69 246
11763.71 274
11764.74 216
11765.76 239
11766.78 247
11767.81 292
11768.83 265
11769.86 255
11770.88 214
11771.91 200
11772.93 239
11773.96 234
11774.98 252
11776.01 260
11777.03 278
11778.06 284
11779.08 239
11780.11 253
11781.13 259
11782.16 260
11783.18 260
11784.21 267
11785.23 273
11786.26 242
11787.28 257
11788.31 247
11789.34 253
11790.36 240
11791.39 264
11792.41 253
11793.44 246
11794.46 243
11795.49 251
11796.52 260
11797.54 229
11798.57 198
11799.59 223
11800.62 271
11801.65 255
11802.67 247
11803.70 237
11804.72 236
11805.75 239
11806.78 223
11807.80 240
11808.83 256
11809.86 252
11810.88 251
11811.91 259
11812.93 256
11813.96 250
11814.99 279
11816.01 232
11817.04 230
11818.07 242
11819.10 237
11820.12 236
11821.15 233
11822.18 278
11823.20 314
11824.23 297
11825.26 229
11826.28 235
11827.31 249
11828.34 240
11829.37 235
11830.39 247
11831.42 237
11832.45 257
11833.48 234
11834.50 243
11835.53 266
11836.56 277
11837.59 269
11838.61 237
11839.64 269
11840.67 235
11841.70 257
11842.72 230
11843.75 227
11844.78 270
11845.81 289
11846.84 270
11847.86 213
11848.89 237
11849.92 238
11850.95 230
11851.98 194
11853.01 231
11854.03 239
11855.06 214
11856.09 235
11857.12 245
11858.15 240
11859.18 235
11860.20 280
11861.23 252
11862.26 227
11863.29 243
11864.32 240
11865.35 243
11866.38 256
11867.41 230
11868.44 248
11869.46 237
11870.49 230
11871.52 234
11872.55 261
11873.58 230
11874.61 237
11875.64 235
11876.67 230
11877.70 236
11878.73 203
11879.76 221
11880.79 235
11881.82 244
11882.85 220
11883.88 263
11884.91 250
11885.93 252
11886.96 249
11887.99 248
11889.02 249
11890.05 230
11891.08 218
11892.11 266
11893.14 214
11894.17 250
11895.20 263
11896.23 233
11897.26 232
11898.30 257
11899.33 292
11900.36 264
11901.39 236
11902.42 278
11903.45 303
11904.48 295
11905.51 270
11906.54 251
11907.57 261
11908.60 274
11909.63 264
11910.66 264
11911.69 261
11912.72 259
11913.75 272
11914.79 268
11915.82 258
11916.85 291
11917.88 258
11918.91 256
11919.94 279
11920.97 259
11922.00 260
11923.04 277
11924.07 277
11925.10 298
11926.13 258
11927.16 253
11928.19 277
11929.22 273
11930.26 321
11931.29 325
11932.32 364
11933.35 336
11934.38 398
11935.41 346
11936.45 351
11937.48 377
11938.51 363
11939.54 303
11940.58 298
11941.61 293
11942.64 292
11943.67 258
11944.70 265
11945.74 281
11946.77 267
11947.80 272
11948.83 241
11949.87 245
11950.90 251
11951.93 265
11952.96 264
11954.00 250
11955.03 224
11956.06 210
11957.09 221
11958.13 218
11959.16 236
11960.19 219
11961.23 210
11962.26 232
11963.29 262
11964.33 264
11965.36 216
11966.39 250
11967.43 229
11968.46 233
11969.49 227
11970.53 206
11971.56 237
11972.59 233
11973.63 262
11974.66 258
11975.69 248
11976.73 252
11977.76 223
11978.79 267
11979.83 248
11980.86 251
11981.90 242
11982.93 215
11983.96 223
11985.00 247
11986.03 223
11987.07 215
11988.10 206
11989.13 205
11990.17 234
11991.20 200
11992.24 248
11993.27 217
11994.31 244
11995.34 253
11996.38 230
11997.41 241
11998.44 230
11999.48 225
12000.51 250
12001.55 232
12002.58 213
12003.62 223
12004.65 227
12005.69 209
12006.72 228
12007.76 242
12008.79 237
12009.83 260
12010.86 277
12011.90 217
12012.93 230
12013.97 226
12015.00 256
12016.04 230
12017.08 277
12018.11 289
12019.15 268
12020.18 272
12021.22 263
12022.25 243
12023.29 240
12024.32 233
12025.36 235
12026.40 209
12027.43 243
12028.47 233
12029.50 236
12030.54 244
12031.58 258
12032.61 259
12033.65 200
12034.68 225
12035.72 242
12036.76 225
12037.79 249
12038.83 219
12039.87 199
12040.90 191
12041.94 228
12042.98 214
12044.01 241
12045.05 187
12046.09 199
12047.12 254
12048.16 264
12049.20 249
12050.23 226
12051.27 191
12052.31 207
12053.34 257
12054.38 248
12055.42 264
12056.45 215
12057.49 233
12058.53 251
12059.57 277
12060.60 259
12061.64 232
12062.68 244
12063.72 235
12064.75 248
12065.79 231
12066.83 240
12067.87 248
12068.90 265
12069.94 241
12070.98 232
12072.02 224
12073.06 201
12074.09 236
12075.13 235
12076.17 244
12077.21 195
12078.24 230
12079.28 216
12080.32 240
12081.36 241
12082.40 248
12083.44 218
12084.47 225
12085.51 213
12086.55 246
12087.59 216
12088.63 205
12089.67 188
12090.71 220
12091.74 249
12092.78 225
12093.82 217
12094.86 227
12095.90 216
12096.94 217
12097.98 208
12099.02 223
12100.05 233
12101.09 259
12102.13 267
12103.17 239
12104.21 226
12105.25 248
12106.29 244
12107.33 205
12108.37 219
12109.41 210
12110.45 235
12111.49 242
12112.53 214
12113.57 215
12114.61 183
12115.65 208
12116.69 211
12117.72 223
12118.76 187
12119.80 218
12120.84 220
12121.88 216
12122.92 201
12123.96 200
12125.00 233
12126.04 200
12127.08 199
12128.12 193
12129.17 222
12130.21 215
12131.25 206
12132.29 221
12133.33 194
12134.37 204
12135.41 193
12136.45 230
12137.49 228
12138.53 202
12139.57 204
12140.61 210
12141.65 206
12142.69 201
12143.73 177
12144.77 208
12145.82 165
12146.86 205
12147.90 191
12148.94 171
12149.98 171
12151.02 194
12152.06 212
12153.10 196
12154.15 175
12155.19 169
12156.23 167
12157.27 187
12158.31 180
12159.35 181
12160.39 192
12161.44 195
12162.48 211
12163.52 212
12164.56 204
12165.60 204
12166.64 195
12167.69 172
12168.73 160
12169.77 204
12170.81 192
12171.85 188
12172.90 156
12173.94 153
12174.98 184
12176.02 188
12177.07 172
12178.11 186
12179.15 206
12180.19 210
12181.24 190
12182.28 175
12183.32 173
12184.36 193
12185.41 201
12186.45 192
12187.49 197
12188.53 206
12189.58 196
12190.62 230
12191.66 194
12192.71 188
12193.75 171
12194.79 221
12195.84 158
12196.88 164
12197.92 153
12198.97 195
12200.01 201
12201.05 207
12202.10 185
12203.14 191
12204.18 196
12205.23 213
12206.27 182
12207.31 185
12208.36 185
12209.40 181
12210.44 224
12211.49 168
12212.53 170
12213.58 193
12214.62 205
12215.66 189
12216.71 188
12217.75 192
12218.80 203
12219.84 173
12220.88 201
12221.93 182
12222.97 211
12224.02 185
12225.06 193
12226.11 179
12227.15 190
12228.19 187
12229.24 161
12230.28 208
12231.33 176
12232.37 153
12233.42 213
12234.46 177
12235.51 185
12236.55 194
12237.60 177
12238.64 186
12239.69 186
12240.73 200
12241.78 202
12242.82 192
12243.87 195
12244.91 217
12245.96 210
12247.00 176
12248.05 185
12249.09 217
12250.14 214
12251.19 197
12252.23 201
12253.28 177
12254.32 187
12255.37 174
12256.41 192
12257.46 201
12258.51 176
12259.55 174
12260.60 187
12261.64 164
12262.69 169
12263.74 178
12264.78 175
12265.83 175
12266.87 159
12267.92 173
12268.97 177
12270.01 157
12271.06 155
12272.11 185
12273.15 167
12274.20 210
12275.24 182
12276.29 167
12277.34 191
12278.38 171
12279.43 193
12280.48 212
12281.52 172
12282.57 172
12283.62 155
12284.67 197
12285.71 162
12286.76 140
12287.81 162
12288.85 172
12289.90 183
12290.95 166
12292.00 185
12293.04 153
12294.09 155
12295.14 185
12296.18 149
12297.23 177
12298.28 163
12299.33 173
12300.38 176
12301.42 140
12302.47 167
12303.52 163
12304.57 160
12305.61 174
12306.66 167
12307.71 162
12308.76 172
12309.81 199
12310.85 208
12311.90 177
12312.95 172
12314.00 169
12315.05 190
12316.09 176
12317.14 163
12318.19 163
12319.24 221
12320.29 157
12321.34 172
12322.39 197
12323.43 173
12324.48 167
12325.53 142
12326.58 170
12327.63 179
12328.68 161
12329.73 184
12330.78 161
12331.82 158
12332.87 199
12333.92 182
12334.97 191
12336.02 148
12337.07 181
12338.12 185
12339.17 180
12340.22 168
12341.27 169
12342.32 173
12343.37 151
12344.42 163
12345.46 161
12346.51 147
12347.56 150
12348.61 179
12349.66 166
12350.71 166
12351.76 167
12352.81 178
12353.86 169
12354.91 172
12355.96 193
12357.01 184
12358.06 165
12359.11 159
12360.16 179
12361.21 204
12362.26 181
12363.31 145
12364.36 170
12365.41 188
12366.47 170
12367.52 156
12368.57 145
12369.62 147
12370.67 180
12371.72 131
12372.77 164
12373.82 172
12374.87 169
12375.92 179
12376.97 146
12378.02 154
12379.07 189
12380.12 177
12381.18 152
12382.23 158
12383.28 160
12384.33 156
12385.38 166
12386.43 176
12387.48 148
12388.53 162
12389.59 177
12390.64 181
12391.69 135
12392.74 159
12393.79 128
12394.84 175
12395.90 186
12396.95 150
12398.00 143
12399.05 161
12400.10 168
12401.15 166
12402.21 184
12403.26 147
12404.31 153
12405.36 173
12406.41 156
12407.47 175
12408.52 150
12409.57 152
12410.62 157
12411.68 169
12412.73 160
12413.78 146
12414.83 137
12415.89 169
12416.94 164
12417.99 167
12419.04 173
12420.10 160
12421.15 142
12422.20 158
12423.26 160
12424.31 182
12425.36 197
12426.41 161
12427.47 155
12428.52 165
12429.57 172
12430.63 139
12431.68 186
12432.73 162
12433.79 198
12434.84 177
12435.89 177
12436.95 153
12438.00 148
12439.05 176
12440.11 169
12441.16 144
12442.21 144
12443.27 157
12444.32 203
12445.38 154
12446.43 168
12447.48 177
12448.54 172
12449.59 185
12450.65 149
12451.70 162
12452.75 154
12453.81 162
12454.86 169
12455.92 180
12456.97 165
12458.02 160
12459.08 149
12460.13 143
12461.19 161
12462.24 178
12463.30 209
12464.35 164
12465.41 180
12466.46 161
12467.52 171
12468.57 157
12469.63 165
12470.68 189
12471.74 167
12472.79 166
12473.85 168
12474.90 168
12475.96 194
12477.01 176
12478.07 202
12479.12 237
12480.18 187
12481.23 220
12482.29 222
12483.34 208
12484.40 226
12485.45 199
12486.51 189
12487.56 209
12488.62 192
12489.68 215
12490.73 230
12491.79 248
12492.84 241
12493.90 220
12494.95 314
12496.01 300
12497.07 330
12498.12 421
12499.18 397
12500.23 349
12501.29 325
12502.35 316
12503.40 251
12504.46 243
12505.52 266
12506.57 253
12507.63 244
12508.69 189
12509.74 161
12510.80 206
12511.86 193
12512.91 195
12513.97 177
12515.03 228
12516.08 198
12517.14 209
12518.20 185
12519.25 182
12520.31 186
12521.37 177
12522.42 185
12523.48 177
12524.54 186
12525.60 175
12526.65 168
12527.71 175
12528.77 177
12529.82 159
12530.88 194
12531.94 201
12533.00 178
12534.05 191
12535.11 206
12536.17 235
12537.23 194
12538.29 162
12539.34 190
12540.40 199
12541.46 197
12542.52 167
12543.57 183
12544.63 188
12545.69 212
12546.75 188
12547.81 173
12548.87 160
12549.92 156
12550.98 208
12552.04 173
12553.10 181
12554.16 237
12555.22 236
12556.27 210
12557.33 194
12558.39 212
12559.45 208
12560.51 207
12561.57 215
12562.63 174
12563.68 211
12564.74 211
12565.80 221
12566.86 222
12567.92 221
12568.98 212
12570.04 303
12571.10 278
12572.16 223
12573.22 253
12574.28 283
12575.33 327
12576.39 315
12577.45 299
12578.51 312
12579.57 340
12580.63 348
12581.69 318
12582.75 306
12583.81 297
12584.87 275
12585.93 250
12586.99 238
12588.05 219
12589.11 228
12590.17 225
12591.23 217
12592.29 204
12593.35 210
12594.41 219
12595.47 209
12596.53 187
12597.59 179
12598.65 197
12599.71 182
12600.77 174
12601.83 174
12602.89 180
12603.95 180
12605.01 179
12606.07 203
12607.13 178
12608.20 183
12609.26 216
12610.32 224
12611.38 203
12612.44 183
12613.50 190
12614.56 209
12615.62 221
12616.68 181
12617.74 205
12618.81 220
12619.87 220
12620.93 184
12621.99 177
12623.05 194
12624.11 167
12625.17 178
12626.23 195
12627.30 146
12628.36 190
12629.42 202
12630.48 197
12631.54 181
12632.60 145
12633.67 144
12634.73 184
12635.79 159
12636.85 158
12637.91 177
12638.98 220
12640.04 193
12641.10 188
12642.16 162
12643.22 191
12644.29 213
12645.35 192
12646.41 181
12647.47 176
12648.54 164
12649.60 188
12650.66 202
12651.72 181
12652.79 181
12653.85 205
12654.91 193
12655.97 215
12657.04 240
12658.10 215
12659.16 211
12660.22 223
12661.29 233
12662.35 187
12663.41 200
12664.48 214
12665.54 227
12666.60 201
12667.67 156
12668.73 203
12669.79 175
12670.86 178
12671.92 183
12672.98 165
12674.05 212
12675.11 187
12676.17 185
12677.24 182
12678.30 198
12679.36 172
12680.43 203
12681.49 200
12682.56 217
12683.62 172
12684.68 206
12685.75 214
12686.81 206
12687.88 190
12688.94 196
12690.00 169
12691.07 206
12692.13 188
12693.20 190
12694.26 208
12695.33 225
12696.39 220
12697.45 244
12698.52 191
12699.58 206
12700.65 219
12701.71 209
12702.78 219
12703.84 234
12704.91 221
12705.97 217
12707.04 216
12708.10 223
12709.17 205
12710.23 231
12711.30 232
12712.36 224
12713.43 231
12714.49 200
12715.56 181
12716.62 186
12717.69 180
12718.75 180
12719.82 195
12720.88 216
12721.95 201
12723.02 205
12724.08 203
12725.15 213
12726.21 206
12727.28 193
12728.34 179
12729.41 194
12730.48 202
12731.54 228
12732.61 170
12733.67 178
12734.74 182
12735.81 184
12736.87 175
12737.94 194
12739.00 196
12740.07 186
12741.14 168
12742.20 178
12743.27 199
12744.34 223
12745.40 188
12746.47 188
12747.54 203
12748.60 203
12749.67 172
12750.74 193
12751.80 177
12752.87 182
12753.94 185
12755.00 189
12756.07 201
12757.14 182
12758.20 134
12759.27 175
12760.34 171
12761.40 176
12762.47 163
12763.54 167
12764.61 179
12765.67 155
12766.74 151
12767.81 196
12768.88 186
12769.94 128
12771.01 190
12772.08 188
12773.15 162
12774.21 134
12775.28 175
12776.35 141
12777.42 161
12778.49 182
12779.55 200
12780.62 170
12781.69 155
12782.76 168
12783.83 181
12784.89 147
12785.96 171
12787.03 166
12788.10 134
12789.17 161
12790.23 174
12791.30 182
12792.37 164
12793.44 173
12794.51 154
12795.58 149
12796.65 163
12797.71 193
12798.78 162
12799.85 182
12800.92 137
12801.99 169
12803.06 160
12804.13 165
12805.20 132
12806.27 147
12807.33 169
12808.40 146
12809.47 162
12810.54 156
12811.61 164
12812.68 160
12813.75 167
12814.82 150
12815.89 167
12816.96 163
12818.03 159
12819.10 163
12820.17 186
12821.24 185
12822.31 179
12823.38 157
12824.45 162
12825.52 152
12826.59 148
12827.66 144
12828.73 186
12829.80 189
12830.87 148
12831.94 171
12833.01 176
12834.08 194
12835.15 153
12836.22 159
12837.29 167
12838.36 156
12839.43 176
12840.50 184
12841.57 165
12842.64 155
12843.71 168
12844.78 151
12845.85 148
12846.92 142
12847.99 131
12849.06 160
12850.13 157
12851.21 124
12852.28 155
12853.35 177
12854.42 158
12855.49 144
12856.56 138
12857.63 167
12858.70 142
12859.77 135
12860.85 154
12861.92 165
12862.99 168
12864.06 155
12865.13 143
12866.20 145
12867.27 136
12868.35 159
12869.42 152
12870.49 134
12871.56 144
12872.63 141
12873.71 134
12874.78 151
12875.85 171
12876.92 136
12877.99 134
12879.07 141
12880.14 165
12881.21 148
12882.28 154
12883.35 141
12884.43 141
12885.50 130
12886.57 147
12887.64 177
12888.72 163
12889.79 132
12890.86 138
12891.93 144
12893.01 152
12894.08 154
12895.15 139
12896.22 154
12897.30 163
12898.37 147
12899.44 139
12900.52 154
12901.59 120
12902.66 143
12903.74 118
12904.81 154
12905.88 137
12906.96 143
12908.03 177
12909.10 140
12910.18 151
12911.25 120
12912.32 149
12913.40 131
12914.47 134
12915.54 129
12916.62 115
12917.69 130
12918.76 122
12919.84 125
12920.91 122
12921.99 156
12923.06 146
12924.13 134
12925.21 133
12926.28 129
12927.36 141
12928.43 135
12929.50 138
12930.58 121
12931.65 124
12932.73 136
12933.80 137
12934.88 131
12935.95 150
12937.02 134
12938.10 117
12939.17 124
12940.25 121
12941.32 138
12942.40 141
12943.47 120
12944.55 133
12945.62 124
12946.70 145
12947.77 121
12948.85 122
12949.92 138
12951.00 167
12952.07 136
12953.15 142
12954.22 106
12955.30 117
12956.37 138
12957.45 147
12958.52 128
12959.60 116
12960.68 146
12961.75 142
12962.83 145
12963.90 127
12964.98 125
12966.05 138
12967.13 152
12968.20 150
12969.28 163
12970.36 133
12971.43 146
12972.51 147
12973.58 125
12974.66 112
12975.74 133
12976.81 156
12977.89 144
12978.97 117
12980.04 126
12981.12 126
12982.19 159
12983.27 168
12984.35 146
12985.42 132
12986.50 161
12987.58 148
12988.65 162
12989.73 149
12990.81 134
12991.88 137
12992.96 143
12994.04 171
12995.11 118
12996.19 115
12997.27 135
12998.35 147
12999.42 132
13000.50 129
13001.58 134
13002.65 160
13003.73 125
13004.81 131
13005.89 155
13006.96 136
13008.04 156
13009.12 144
13010.20 139
13011.27 138
13012.35 136
13013.43 155
13014.51 132
13015.58 134
13016.66 99
13017.74 139
13018.82 166
13019.90 146
13020.97 144
13022.05 149
13023.13 125
13024.21 112
13025.29 108
13026.37 126
13027.44 130
13028.52 168
13029.60 161
13030.68 128
13031.76 152
13032.84 112
13033.91 151
13034.99 151
13036.07 141
13037.15 158
13038.23 159
13039.31 158
13040.39 142
13041.46 127
13042.54 156
13043.62 154
13044.70 158
13045.78 142
13046.86 165
13047.94 153
13049.02 159
13050.10 151
13051.18 140
13052.26 152
13053.34 167
13054.41 150
13055.49 122
13056.57 135
13057.65 152
13058.73 155
13059.81 148
13060.89 134
13061.97 131
13063.05 138
13064.13 127
13065.21 143
13066.29 131
13067.37 148
13068.45 162
13069.53 152
13070.61 161
13071.69 133
13072.77 97
13073.85 126
13074.93 143
13076.01 137
13077.09 136
13078.17 141
13079.25 136
13080.33 132
13081.41 112
13082.49 161
13083.58 140
13084.66 132
13085.74 111
13086.82 174
13087.90 134
13088.98 117
13090.06 124
13091.14 165
13092.22 128
13093.30 129
13094.38 125
13095.46 133
13096.55 148
13097.63 135
13098.71 165
13099.79 141
13100.87 133
13101.95 140
13103.03 146
13104.12 116
13105.20 136
13106.28 124
13107.36 154
13108.44 134
13109.52 127
13110.60 131
13111.69 125
13112.77 145
13113.85 127
13114.93 151
13116.01 151
13117.10 164
13118.18 131
13119.26 127
13120.34 106
13121.42 135
13122.51 154
13123.59 151
13124.67 121
13125.75 149
13126.84 145
13127.92 152
13129.00 141
13130.08 115
13131.17 145
13132.25 123
13133.33 133
13134.41 156
13135.50 96
13136.58 124
13137.66 144
13138.75 152
13139.83 132
13140.91 123
13141.99 112
13143.08 138
13144.16 123
13145.24 96
13146.33 135
13147.41 135
13148.49 141
13149.58 112
13150.66 123
13151.74 126
13152.83 138
13153.91 115
13154.99 125
13156.08 136
13157.16 120
13158.25 124
13159.33 114
13160.41 121
13161.50 134
13162.58 135
13163.66 120
13164.75 112
13165.83 138
13166.92 152
13168.00 140
13169.08 159
13170.17 132
13171.25 161
13172.34 138
13173.42 144
13174.51 141
13175.59 133
13176.67 108
13177.76 128
13178.84 138
13179.93 126
13181.01 134
13182.10 147
13183.18 161
13184.27 118
13185.35 138
13186.44 142
13187.52 141
13188.61 109
13189.69 111
13190.78 130
13191.86 143
13192.95 116
13194.03 128
13195.12 141
13196.20 118
13197.29 145
13198.37 130
13199.46 149
13200.54 123
13201.63 119
13202.72 134
13203.80 157
13204.89 132
13205.97 132
13207.06 165
13208.14 117
13209.23 146
13210.32 136
13211.40 154
13212.49 125
13213.57 116
13214.66 108
13215.75 145
13216.83 110
13217.92 107
13219.00 127
13220.09 154
13221.18 125
13222.26 130
13223.35 129
13224.44 135
13225.52 124
13226.61 128
13227.70 142
13228.78 103
13229.87 120
13230.96 142
13232.04 136
13233.13 135
13234.22 161
13235.30 153
13236.39 148
13237.48 147
13238.56 151
13239.65 135
13240.74 139
13241.82 129
13242.91 121
13244.00 144
13245.09 145
13246.17 151
13247.26 153
13248.35 147
13249.44 140
13250.52 153
13251.61 136
13252.70 142
13253.79 121
13254.87 132
13255.96 126
13257.05 155
13258.14 142
13259.23 144
13260.31 148
13261.40 150
13262.49 132
13263.58 129
13264.67 133
13265.75 116
13266.84 158
13267.93 133
13269.02 124
13270.11 129
13271.19 142
13272.28 141
13273.37 144
13274.46 132
13275.55 133
13276.64 120
13277.73 116
13278.81 139
13279.90 110
13280.99 168
13282.08 130
13283.17 136
13284.26 133
13285.35 150
13286.44 133
13287.53 143
13288.61 118
13289.70 153
13290.79 158
13291.88 140
13292.97 114
13294.06 143
13295.15 149
13296.24 141
13297.33 134
13298.42 142
13299.51 134
13300.60 123
13301.69 131
13302.78 168
13303.87 131
13304.96 133
13306.05 132
13307.14 144
13308.23 145
13309.32 162
13310.41 147
13311.50 149
13312.59 157
13313.68 157
13314.77 155
13315.86 157
13316.95 137
13318.04 147
13319.13 123
13320.22 132
13321.31 141
13322.40 141
13323.49 151
13324.58 151
13325.67 152
13326.76 138
13327.85 144
13328.94 153
13330.03 123
13331.12 136
13332.21 151
13333.31 134
13334.40 133
13335.49 138
13336.58 179
13337.67 138
13338.76 163
13339.85 158
13340.94 154
13342.03 147
13343.13 137
13344.22 143
13345.31 142
13346.40 159
13347.49 126
13348.58 135
13349.67 150
13350.77 169
13351.86 136
13352.95 176
13354.04 160
13355.13 142
13356.22 154
13357.32 152
13358.41 117
13359.50 158
13360.59 130
13361.68 130
13362.78 174
13363.87 133
13364.96 144
13366.05 172
13367.15 144
13368.24 156
13369.33 170
13370.42 158
13371.52 153
13372.61 153
13373.70 146
13374.79 156
13375.89 178
13376.98 142
13378.07 162
13379.16 159
13380.26 147
13381.35 159
13382.44 165
13383.54 173
13384.63 142
13385.72 146
13386.82 122
13387.91 131
13389.00 130
13390.09 142
13391.19 108
13392.28 112
13393.37 117
13394.47 135
13395.56 138
13396.66 137
13397.75 118
13398.84 134
13399.94 134
13401.03 127
13402.12 140
13403.22 114
13404.31 143
13405.40 140
13406.50 145
13407.59 114
13408.69 131
13409.78 137
13410.88 150
13411.97 112
13413.06 121
13414.16 139
13415.25 147
13416.35 149
13417.44 141
13418.53 119
13419.63 112
13420.72 151
13421.82 112
13422.91 128
13424.01 116
13425.10 144
13426.20 144
13427.29 152
13428.39 138
13429.48 130
13430.58 116
13431.67 132
13432.77 120
13433.86 129
13434.96 136
13436.05 143
13437.15 138
13438.24 127
13439.34 128
13440.43 131
13441.53 132
13442.62 131
13443.72 140
13444.81 124
13445.91 142
13447.01 140
13448.10 115
13449.20 147
13450.29 144
13451.39 128
13452.48 118
13453.58 132
13454.68 125
13455.77 145
13456.87 155
13457.96 151
13459.06 126
13460.16 162
13461.25 150
13462.35 167
13463.44 112
13464.54 126
13465.64 162
13466.73 149
13467.83 159
13468.93 134
13470.02 158
13471.12 161
13472.22 171
13473.31 113
13474.41 168
13475.51 138
13476.60 136
13477.70 141
13478.80 132
13479.89 127
13480.99 180
13482.09 172
13483.18 143
13484.28 153
13485.38 139
13486.48 175
13487.57 125
13488.67 158
13489.77 122
13490.87 152
13491.96 145
13493.06 168
13494.16 119
13495.26 134
13496.35 157
13497.45 153
13498.55 164
13499.65 158
13500.74 161
13501.84 159
13502.94 166
13504.04 162
13505.14 146
13506.23 178
13507.33 167
13508.43 152
13509.53 152
13510.63 185
13511.72 142
13512.82 119
13513.92 126
13515.02 136
13516.12 135
13517.22 142
13518.31 137
13519.41 120
13520.51 123
13521.61 145
13522.71 146
13523.81 145
13524.91 126
13526.01 136
13527.10 118
13528.20 128
13529.30 116
13530.40 141
13531.50 141
13532.60 140
13533.70 155
13534.80 140
13535.90 155
13537.00 117
13538.09 153
13539.19 127
13540.29 123
13541.39 114
13542.49 174
13543.59 135
13544.69 148
13545.79 123
13546.89 127
13547.99 116
13549.09 116
13550.19 105
13551.29 123
13552.39 134
13553.49 127
13554.59 145
13555.69 153
13556.79 140
13557.89 125
13558.99 118
13560.09 125
13561.19 146
13562.29 128
13563.39 120
13564.49 136
13565.59 135
13566.69 129
13567.79 154
13568.89 171
13569.99 132
13571.09 121
13572.20 106
13573.30 143
13574.40 113
13575.50 119
13576.60 117
13577.70 126
13578.80 122
13579.90 133
13581.00 140
13582.10 163
13583.20 132
13584.31 122
13585.41 131
13586.51 120
13587.61 162
13588.71 132
13589.81 115
13590.91 108
13592.02 128
13593.12 110
13594.22 129
13595.32 118
13596.42 147
13597.52 128
13598.63 131
13599.73 147
13600.83 139
13601.93 123
13603.03 135
13604.14 139
13605.24 138
13606.34 170
13607.44 132
13608.54 137
13609.65 108
13610.75 142
13611.85 146
13612.95 136
13614.06 118
13615.16 141
13616.26 130
13617.36 164
13618.47 126
13619.57 140
13620.67 150
13621.77 130
13622.88 126
13623.98 134
13625.08 143
13626.18 129
13627.29 121
13628.39 159
13629.49 134
13630.60 144
13631.70 135
13632.80 159
13633.91 160
13635.01 154
13636.11 141
13637.22 129
13638.32 114
13639.42 131
13640.53 116
13641.63 137
13642.73 128
13643.84 154
13644.94 118
13646.04 125
13647.15 125
13648.25 122
13649.36 114
13650.46 115
13651.56 123
13652.67 123
13653.77 134
13654.88 126
13655.98 112
13657.08 134
13658.19 145
13659.29 127
13660.40 131
13661.50 121
13662.60 125
13663.71 114
13664.81 134
13665.92 117
13667.02 119
13668.13 115
13669.23 120
13670.34 123
13671.44 134
13672.55 160
13673.65 126
13674.76 134
13675.86 114
13676.97 123
13678.07 126
13679.18 130
13680.28 125
13681.39 133
13682.49 112
13683.60 131
13684.70 130
13685.81 147
13686.91 139
13688.02 139
13689.12 135
13690.23 136
13691.33 130
13692.44 139
13693.55 168
13694.65 132
13695.76 113
13696.86 133
13697.97 129
13699.07 124
13700.18 140
13701.29 134
13702.39 156
13703.50 115
13704.60 156
13705.71 134
13706.82 145
13707.92 134
13709.03 125
13710.14 128
13711.24 152
13712.35 142
13713.45 105
13714.56 153
13715.67 129
13716.77 111
13717.88 96
13718.99 150
13720.09 123
13721.20 123
13722.31 133
13723.41 130
13724.52 126
13725.63 126
13726.74 149
13727.84 152
13728.95 123
13730.06 135
13731.16 137
13732.27 141
13733.38 144
13734.49 152
13735.59 146
13736.70 150
13737.81 137
13738.91 152
13740.02 145
13741.13 129
13742.24 132
13743.35 135
13744.45 144
13745.56 133
13746.67 155
13747.78 169
13748.88 134
13749.99 152
13751.10 156
13752.21 163
13753.32 141
13754.42 117
13755.53 165
13756.64 196
13757.75 165
13758.86 133
13759.97 157
13761.07 123
13762.18 130
13763.29 163
13764.40 145
13765.51 158
13766.62 150
13767.72 176
13768.83 182
13769.94 179
13771.05 220
13772.16 235
13773.27 222
13774.38 231
13775.49 204
13776.60 235
13777.70 260
13778.81 238
13779.92 217
13781.03 215
13782.14 197
13783.25 195
13784.36 169
13785.47 184
13786.58 202
13787.69 160
13788.80 157
13789.91 150
13791.02 152
13792.13 156
13793.24 155
13794.35 128
13795.45 114
13796.56 147
13797.67 160
13798.78 152
13799.89 122
13801.00 150
13802.11 169
13803.22 151
13804.33 144
13805.44 144
13806.55 149
13807.67 148
13808.78 138
13809.89 151
13811.00 149
13812.11 143
13813.22 126
13814.33 139
13815.44 148
13816.55 151
13817.66 147
13818.77 167
13819.88 154
13820.99 133
13822.10 130
13823.21 134
13824.32 121
13825.44 145
13826.55 123
13827.66 153
13828.77 125
13829.88 137
13830.99 110
13832.10 122
13833.21 136
13834.32 158
13835.44 141
13836.55 106
13837.66 118
13838.77 113
13839.88 123
13840.99 99
13842.10 129
13843.22 136
13844.33 134
13845.44 140
13846.55 115
13847.66 108
13848.78 125
13849.89 127
13851.00 142
13852.11 131
13853.22 129
13854.34 119
13855.45 124
13856.56 150
13857.67 117
13858.78 114
13859.90 137
13861.01 163
13862.12 127
13863.23 114
13864.35 123
13865.46 138
13866.57 112
13867.68 140
13868.80 123
13869.91 122
13871.02 170
13872.14 120
13873.25 136
13874.36 121
13875.47 108
13876.59 129
13877.70 120
13878.81 99
13879.93 137
13881.04 131
13882.15 136
13883.27 110
13884.38 134
13885.49 133
13886.61 120
13887.72 140
13888.83 127
13889.95 103
13891.06 122
13892.17 140
13893.29 114
13894.40 140
13895.52 119
13896.63 145
13897.74 128
13898.86 152
13899.97 139
13901.09 141
13902.20 113
13903.31 122
13904.43 145
13905.54 148
13906.66 140
13907.77 120
13908.89 154
13910.00 115
13911.11 122
13912.23 139
13913.34 119
13914.46 101
13915.57 118
13916.69 131
13917.80 128
13918.92 135
13920.03 127
13921.15 130
13922.26 133
13923.38 89
13924.49 109
13925.61 120
13926.72 131
13927.84 146
13928.95 126
13930.07 117
13931.18 127
13932.30 135
13933.41 112
13934.53 131
13935.64 121
13936.76 126
13937.87 145
13938.99 122
13940.10 107
13941.22 98
13942.34 117
13943.45 123
13944.57 122
13945.68 119
13946.80 132
13947.91 114
13949.03 142
13950.15 118
13951.26 128
13952.38 128
13953.49 145
13954.61 101
13955.73 94
13956.84 116
13957.96 123
13959.08 146
13960.19 114
13961.31 127
13962.43 101
13963.54 125
13964.66 113
13965.78 134
13966.89 104
13968.01 159
13969.13 135
13970.24 130
13971.36 134
13972.48 104
13973.59 100
13974.71 114
13975.83 117
13976.94 102
13978.06 105
13979.18 119
13980.30 132
13981.41 117
13982.53 108
13983.65 125
13984.76 116
13985.88 110
13987.00 134
13988.12 118
13989.23 120
13990.35 98
13991.47 153
13992.59 139
13993.71 119
13994.82 150
13995.94 122
13997.06 137
13998.18 93
13999.29 100
14000.41 115
14001.53 139
14002.65 105
14003.77 120
14004.88 123
14006.00 128
14007.12 135
14008.24 140
14009.36 116
14010.48 120
14011.59 132
14012.71 133
14013.83 135
14014.95 111
14016.07 125
14017.19 117
14018.31 120
14019.43 116
14020.54 117
14021.66 127
14022.78 115
14023.90 169
14025.02 147
14026.14 140
14027.26 125
14028.38 130
14029.50 136
14030.62 140
14031.73 125
14032.85 131
14033.97 120
14035.09 151
14036.21 141
14037.33 157
14038.45 116
14039.57 127
14040.69 133
14041.81 133
14042.93 124
14044.05 133
14045.17 158
14046.29 133
14047.41 140
14048.53 142
14049.65 134
14050.77 105
14051.89 139
14053.01 121
14054.13 131
14055.25 139
14056.37 167
14057.49 154
14058.61 134
14059.73 121
14060.85 150
14061.97 151
14063.09 175
14064.21 152
14065.33 143
14066.45 151
14067.57 132
14068.70 158
14069.82 135
14070.94 167
14072.06 157
14073.18 160
14074.30 153
14075.42 148
14076.54 132
14077.66 169
14078.78 165
14079.91 185
14081.03 191
14082.15 156
14083.27 192
14084.39 150
14085.51 213
14086.63 175
14087.75 188
14088.88 178
14090.00 181
14091.12 173
14092.24 239
14093.36 178
14094.48 181
14095.61 225
14096.73 193
14097.85 198
14098.97 214
14100.09 247
14101.22 225
14102.34 225
14103.46 223
14104.58 232
14105.71 212
14106.83 212
14107.95 172
14109.07 194
14110.19 192
14111.32 176
14112.44 175
14113.56 162
14114.68 157
14115.81 139
14116.93 143
14118.05 132
14119.18 173
14120.30 161
14121.42 169
14122.54 124
14123.67 169
14124.79 176
14125.91 149
14127.04 146
14128.16 146
14129.28 151
14130.41 169
14131.53 150
14132.65 137
14133.78 152
14134.90 135
14136.02 144
14137.15 150
14138.27 136
14139.39 138
14140.52 141
14141.64 131
14142.76 140
14143.89 143
14145.01 144
14146.13 150
14147.26 134
14148.38 115
14149.51 122
14150.63 142
14151.75 134
14152.88 130
14154.00 118
14155.13 128
14156.25 129
14157.38 135
14158.50 103
14159.62 121
14160.75 143
14161.87 124
14163.00 128
14164.12 128
14165.25 132
14166.37 174
14167.50 177
14168.62 137
14169.75 154
14170.87 127
14172.00 133
14173.12 152
14174.25 177
14175.37 129
14176.50 106
14177.62 106
14178.75 124
14179.87 123
14181.00 143
14182.12 117
14183.25 132
14184.37 126
14185.50 130
14186.62 126
14187.75 136
14188.87 134
14190.00 140
14191.13 149
14192.25 110
14193.38 117
14194.50 121
14195.63 137
14196.75 142
14197.88 144
14199.01 150
14200.13 132
14201.26 158
14202.38 147
14203.51 153
14204.64 110
14205.76 117
14206.89 129
14208.01 117
14209.14 101
14210.27 100
14211.39 124
14212.52 128
14213.65 112
14214.77 115
14215.90 119
14217.03 167
14218.15 138
14219.28 110
14220.41 123
14221.53 119
14222.66 107
14223.79 110
14224.91 131
14226.04 135
14227.17 139
14228.30 126
14229.42 128
14230.55 108
14231.68 114
14232.80 104
14233.93 127
14235.06 116
14236.19 115
14237.31 121
14238.44 133
14239.57 109
14240.70 121
14241.82 118
14242.95 109
14244.08 110
14245.21 103
14246.34 119
14247.46 101
14248.59 123
14249.72 98
14250.85 111
14251.98 112
14253.10 110
14254.23 118
14255.36 106
14256.49 91
14257.62 87
14258.74 119
14259.87 106
14261.00 109
14262.13 135
14263.26 144
14264.39 111
14265.52 117
14266.64 105
14267.77 111
14268.90 108
14270.03 117
14271.16 114
14272.29 99
14273.42 100
14274.55 113
14275.68 114
14276.80 104
14277.93 123
14279.06 102
14280.19 113
14281.32 105
14282.45 119
14283.58 115
14284.71 106
14285.84 111
14286.97 115
14288.10 127
14289.23 114
14290.36 99
14291.49 123
14292.62 108
14293.75 92
14294.87 104
14296.00 110
14297.13 77
14298.26 93
14299.39 93
14300.52 108
14301.65 120
14302.78 81
14303.91 108
14305.04 97
14306.17 116
14307.31 114
14308.44 98
14309.57 119
14310.70 92
14311.83 124
14312.96 127
14314.09 110
14315.22 104
14316.35 122
14317.48 120
14318.61 120
14319.74 93
14320.87 130
14322.00 106
14323.13 127
14324.26 94
14325.40 119
14326.53 118
14327.66 90
14328.79 126
14329.92 121
14331.05 114
14332.18 93
14333.31 80
14334.44 98
14335.58 109
14336.71 112
14337.84 109
14338.97 109
14340.10 123
14341.23 114
14342.37 140
14343.50 104
14344.63 101
14345.76 86
14346.89 128
14348.02 110
14349.16 81
14350.29 99
14351.42 115
14352.55 104
14353.68 98
14354.82 91
14355.95 92
14357.08 120
14358.21 104
14359.35 101
14360.48 125
14361.61 117
14362.74 98
14363.87 124
14365.01 102
14366.14 116
14367.27 101
14368.41 110
14369.54 87
14370.67 83
14371.80 89
14372.94 90
14374.07 108
14375.20 102
14376.34 121
14377.47 120
14378.60 99
14379.73 104
14380.87 92
14382.00 99
14383.13 97
14384.27 128
14385.40 116
14386.53 100
14387.67 112
14388.80 97
14389.93 109
14391.07 86
14392.20 71
14393.34 87
14394.47 100
14395.60 101
14396.74 94
14397.87 111
14399.00 99
14400.14 110
14401.27 111
14402.41 113
14403.54 120
14404.67 109
14405.81 146
14406.94 102
14408.08 101
14409.21 103
14410.35 98
14411.48 109
14412.61 100
14413.75 102
14414.88 123
14416.02 129
14417.15 139
14418.29 101
14419.42 139
14420.56 114
14421.69 111
14422.83 113
14423.96 103
14425.10 116
14426.23 106
14427.37 124
14428.50 107
14429.64 115
14430.77 124
14431.91 139
14433.04 118
14434.18 122
14435.31 111
14436.45 128
14437.58 99
14438.72 105
14439.85 103
14440.99 102
14442.13 114
14443.26 118
14444.40 122
14445.53 99
14446.67 125
14447.80 98
14448.94 110
14450.08 90
14451.21 122
14452.35 124
14453.48 144
14454.62 122
14455.76 137
14456.89 132
14458.03 157
14459.16 122
14460.30 130
14461.44 141
14462.57 162
14463.71 106
14464.85 117
14465.98 147
14467.12 139
14468.26 155
14469.39 118
14470.53 144
14471.67 159
14472.80 160
14473.94 126
14475.08 135
14476.21 132
14477.35 160
14478.49 155
14479.62 146
14480.76 147
14481.90 131
14483.04 163
14484.17 160
14485.31 162
14486.45 148
14487.59 158
14488.72 138
14489.86 141
14491.00 142
14492.14 151
14493.27 139
14494.41 143
14495.55 131
14496.69 110
14497.82 122
14498.96 135
14500.10 137
14501.24 121
14502.38 148
14503.51 132
14504.65 135
14505.79 120
14506.93 131
14508.07 120
14509.20 120
14510.34 133
14511.48 118
14512.62 125
14513.76 116
14514.90 154
14516.03 116
14517.17 122
14518.31 111
14519.45 113
14520.59 129
14521.73 114
14522.87 121
14524.01 136
14525.14 94
14526.28 108
14527.42 96
14528.56 138
14529.70 129
14530.84 115
14531.98 99
14533.12 96
14534.26 114
14535.40 103
14536.54 108
14537.67 103
14538.81 112
14539.95 103
14541.09 112
14542.23 119
14543.37 106
14544.51 104
14545.65 124
14546.79 123
14547.93 95
14549.07 99
14550.21 96
14551.35 106
14552.49 103
14553.63 119
14554.77 94
14555.91 119
14557.05 104
14558.19 92
14559.33 103
14560.47 101
14561.61 125
14562.75 124
14563.89 104
14565.03 114
14566.17 111
14567.31 101
14568.45 131
14569.60 116
14570.74 103
14571.88 118
14573.02 138
14574.16 102
14575.30 109
14576.44 116
14577.58 109
14578.72 101
14579.86 126
14581.00 135
14582.14 121
14583.29 97
14584.43 110
14585.57 103
14586.71 121
14587.85 146
14588.99 94
14590.13 105
14591.28 103
14592.42 121
14593.56 123
14594.70 137
14595.84 105
14596.98 130
14598.13 105
14599.27 126
14600.41 119
14601.55 107
14602.69 124
14603.83 106
14604.98 96
14606.12 104
14607.26 101
14608.40 152
14609.54 115
14610.69 111
14611.83 134
14612.97 129
14614.11 135
14615.26 109
14616.40 138
14617.54 97
14618.68 100
14619.83 137
14620.97 112
14622.11 122
14623.25 118
14624.40 145
14625.54 124
14626.68 126
14627.83 92
14628.97 124
14630.11 117
14631.25 134
14632.40 117
14633.54 132
14634.68 124
14635.83 124
14636.97 120
14638.11 137
14639.26 143
14640.40 137
14641.54 153
14642.69 120
14643.83 128
14644.97 131
14646.12 115
14647.26 124
14648.41 133
14649.55 111
14650.69 142
14651.84 114
14652.98 121
14654.13 100
14655.27 118
14656.41 107
14657.56 111
14658.70 108
14659.85 123
14660.99 117
14662.13 108
14663.28 135
14664.42 95
14665.57 125
14666.71 103
14667.86 100
14669.00 102
14670.14 99
14671.29 137
14672.43 110
14673.58 113
14674.72 110
14675.87 133
14677.01 145
14678.16 92
14679.30 102
14680.45 92
14681.59 117
14682.74 115
14683.88 120
14685.03 127
14686.17 122
14687.32 126
14688.46 121
14689.61 105
14690.75 85
14691.90 104
14693.05 115
14694.19 116
14695.34 101
14696.48 121
14697.63 97
14698.77 96
14699.92 95
14701.06 86
14702.21 102
14703.36 113
14704.50 95
14705.65 110
14706.79 81
14707.94 84
14709.09 114
14710.23 102
14711.38 105
14712.53 85
14713.67 88
14714.82 91
14715.96 106
14717.11 81
14718.26 86
14719.40 97
14720.55 117
14721.70 83
14722.84 68
14723.99 89
14725.14 92
14726.28 116
14727.43 110
14728.58 76
14729.72 110
14730.87 107
14732.02 100
14733.16 90
14734.31 86
14735.46 99
14736.61 122
14737.75 87
14738.90 90
14740.05 89
14741.20 117
14742.34 93
14743.49 80
14744.64 97
14745.79 110
14746.93 105
14748.08 86
14749.23 99
14750.38 98
14751.52 94
14752.67 100
14753.82 104
14754.97 85
14756.11 92
14757.26 97
14758.41 98
14759.56 96
14760.71 102
14761.86 97
14763.00 93
14764.15 100
14765.30 94
14766.45 104
14767.60 107
14768.74 97
14769.89 121
14771.04 128
14772.19 84
14773.34 88
14774.49 97
14775.64 100
14776.79 94
14777.93 86
14779.08 92
14780.23 96
14781.38 90
14782.53 107
14783.68 112
14784.83 118
14785.98 85
14787.13 85
14788.28 92
14789.42 91
14790.57 65
14791.72 88
14792.87 112
14794.02 77
14795.17 85
14796.32 69
14797.47 89
14798.62 84
14799.77 84
14800.92 81
14802.07 95
14803.22 87
14804.37 93
14805.52 97
14806.67 77
14807.82 75
14808.97 90
14810.12 90
14811.27 87
14812.42 90
14813.57 87
14814.72 93
14815.87 87
14817.02 61
14818.17 94
14819.32 79
14820.47 68
14821.62 90
14822.77 98
14823.92 87
14825.07 85
14826.22 84
14827.37 93
14828.52 95
14829.68 90
14830.83 88
14831.98 90
14833.13 70
14834.28 82
14835.43 91
14836.58 118
14837.73 75
14838.88 78
14840.03 87
14841.19 87
14842.34 85
14843.49 102
14844.64 88
14845.79 82
14846.94 90
14848.09 70
14849.25 101
14850.40 91
14851.55 88
14852.70 90
14853.85 68
14855.00 86
14856.16 80
14857.31 76
14858.46 94
14859.61 72
14860.76 72
14861.92 93
14863.07 79
14864.22 102
14865.37 79
14866.52 87
14867.68 66
14868.83 76
14869.98 87
14871.13 97
14872.29 97
14873.44 104
14874.59 116
14875.74 86
14876.90 83
14878.05 76
14879.20 93
14880.36 79
14881.51 108
14882.66 71
14883.81 67
14884.97 81
14886.12 84
14887.27 97
14888.43 73
14889.58 86
14890.73 110
14891.89 89
14893.04 70
14894.19 82
14895.35 74
14896.50 98
14897.65 87
14898.81 74
14899.96 65
14901.11 65
14902.27 80
14903.42 71
14904.57 89
14905.73 93
14906.88 79
14908.04 90
14909.19 64
14910.34 61
14911.50 74
14912.65 71
14913.81 93
14914.96 70
14916.11 85
14917.27 69
14918.42 85
14919.58 74
14920.73 71
14921.88 74
14923.04 82
14924.19 75
14925.35 90
14926.50 72
14927.66 73
14928.81 98
14929.97 90
14931.12 94
14932.28 64
14933.43 97
14934.59 79
14935.74 76
14936.90 79
14938.05 80
14939.21 85
14940.36 75
14941.52 76
14942.67 68
14943.83 65
14944.98 82
14946.14 83
14947.29 93
14948.45 90
14949.60 78
14950.76 69
14951.91 71
14953.07 93
14954.23 69
14955.38 73
14956.54 84
14957.69 88
14958.85 69
14960.00 82
14961.16 83
14962.32 71
14963.47 82
14964.63 105
14965.78 94
14966.94 78
14968.10 62
14969.25 81
14970.41 81
14971.57 73
14972.72 82
14973.88 68
14975.04 107
14976.19 89
14977.35 72
14978.50 55
14979.66 75
14980.82 88
14981.97 68
14983.13 80
14984.29 84
14985.45 94
14986.60 87
14987.76 88
14988.92 91
14990.07 104
14991.23 117
14992.39 96
14993.54 82
14994.70 79
14995.86 49
14997.02 78
14998.17 76
14999.33 74
15000.49 78
15001.65 79
15002.80 99
15003.96 70
15005.12 73
15006.28 75
15007.43 75
15008.59 61
15009.75 72
15010.91 94
15012.07 80
15013.22 77
15014.38 86
15015.54 89
15016.70 91
15017.86 72
15019.01 83
15020.17 70
15021.33 88
15022.49 75
15023.65 60
15024.81 84
15025.96 81
15027.12 76
15028.28 69
15029.44 83
15030.60 69
15031.76 78
15032.92 84
15034.07 64
15035.23 78
15036.39 79
15037.55 96
15038.71 104
15039.87 86
15041.03 85
15042.19 100
15043.35 100
15044.50 84
15045.66 88
15046.82 92
15047.98 76
15049.14 69
15050.30 80
15051.46 83
15052.62 69
15053.78 75
15054.94 77
15056.10 96
15057.26 75
15058.42 70
15059.58 86
15060.74 81
15061.90 85
15063.06 61
15064.22 83
15065.38 64
15066.54 78
15067.70 92
15068.86 90
15070.02 74
15071.18 75
15072.34 89
15073.50 90
15074.66 60
15075.82 84
15076.98 84
15078.14 90
15079.30 77
15080.46 74
15081.62 65
15082.78 71
15083.94 97
15085.10 85
15086.26 65
15087.42 75
15088.59 135
15089.75 111
15090.91 81
15092.07 79
15093.23 79
15094.39 92
15095.55 77
15096.71 70
15097.87 75
15099.04 92
15100.20 92
15101.36 73
15102.52 79
15103.68 69
15104.84 66
15106.00 103
15107.17 86
15108.33 82
15109.49 65
15110.65 78
15111.81 86
15112.97 65
15114.14 69
15115.30 77
15116.46 111
15117.62 85
15118.78 78
15119.95 69
15121.11 77
15122.27 75
15123.43 78
15124.59 74
15125.76 81
15126.92 73
15128.08 74
15129.24 83
15130.41 62
15131.57 63
15132.73 108
15133.89 97
15135.06 78
15136.22 86
15137.38 84
15138.54 70
15139.71 70
15140.87 87
15142.03 77
15143.20 75
15144.36 57
15145.52 62
15146.69 71
15147.85 75
15149.01 87
15150.17 93
15151.34 84
15152.50 79
15153.66 103
15154.83 83
15155.99 79
15157.16 64
15158.32 84
15159.48 100
15160.65 78
15161.81 84
15162.97 88
15164.14 81
15165.30 71
15166.46 74
15167.63 85
15168.79 82
15169.96 88
15171.12 89
15172.28 80
15173.45 88
15174.61 70
15175.78 80
15176.94 63
15178.11 97
15179.27 70
15180.43 86
15181.60 84
15182.76 70
15183.93 96
15185.09 83
15186.26 77
15187.42 81
15188.59 86
15189.75 79
15190.92 82
15192.08 68
15193.25 88
15194.41 79
15195.58 74
15196.74 68
15197.91 83
15199.07 87
15200.24 75
15201.40 65
15202.57 71
15203.73 74
15204.90 63
15206.06 88
15207.23 85
15208.39 68
15209.56 71
15210.72 79
15211.89 86
15213.06 85
15214.22 62
15215.39 93
15216.55 70
15217.72 81
15218.88 78
15220.05 97
15221.22 91
15222.38 81
15223.55 91
15224.71 76
15225.88 92
15227.05 70
15228.21 100
15229.38 93
15230.55 108
15231.71 88
15232.88 85
15234.05 81
15235.21 87
15236.38 88
15237.54 93
15238.71 112
15239.88 100
15241.04 101
15242.21 91
15243.38 101
15244.55 88
15245.71 94
15246.88 86
15248.05 106
15249.21 72
15250.38 94
15251.55 82
15252.71 91
15253.88 89
15255.05 113
15256.22 101
15257.38 89
15258.55 95
15259.72 95
15260.89 82
15262.05 67
15263.22 71
15264.39 57
15265.56 69
15266.72 82
15267.89 82
15269.06 77
15270.23 77
15271.40 71
15272.56 84
15273.73 73
15274.90 83
15276.07 73
15277.24 87
15278.40 66
15279.57 54
15280.74 79
15281.91 85
15283.08 91
15284.25 49
15285.41 72
15286.58 74
15287.75 77
15288.92 89
15290.09 74
15291.26 70
15292.43 82
15293.59 78
15294.76 81
15295.93 70
15297.10 85
15298.27 88
15299.44 75
15300.61 87
15301.78 70
15302.95 80
15304.12 53
15305.28 72
15306.45 64
15307.62 76
15308.79 71
15309.96 79
15311.13 82
15312.30 74
15313.47 74
15314.64 73
15315.81 82
15316.98 91
15318.15 72
15319.32 87
15320.49 82
15321.66 64
15322.83 73
15324.00 79
15325.17 78
15326.34 55
15327.51 73
15328.68 73
15329.85 83
15331.02 90
15332.19 81
15333.36 72
15334.53 66
15335.70 77
15336.87 83
15338.04 83
15339.21 86
15340.38 96
15341.55 90
15342.72 91
15343.89 67
15345.06 84
15346.23 90
15347.41 97
15348.58 67
15349.75 78
15350.92 75
15352.09 89
15353.26 81
15354.43 90
15355.60 88
15356.77 69
15357.94 101
15359.12 78
15360.29 92
15361.46 83
15362.63 70
15363.80 82
15364.97 76
15366.14 72
15367.32 79
15368.49 89
15369.66 70
15370.83 75
15372.00 84
15373.17 70
15374.35 61
15375.52 92
15376.69 82
15377.86 82
15379.03 61
15380.21 73
15381.38 82
15382.55 78
15383.72 63
15384.90 95
15386.07 86
15387.24 70
15388.41 64
15389.58 59
15390.76 62
15391.93 63
15393.10 74
15394.27 78
15395.45 81
15396.62 68
15397.79 73
15398.97 71
15400.14 85
15401.31 70
15402.48 98
15403.66 81
15404.83 73
15406.00 73
15407.18 80
15408.35 85
15409.52 57
15410.70 81
15411.87 71
15413.04 81
15414.22 79
15415.39 77
15416.56 85
15417.74 81
15418.91 52
15420.08 80
15421.26 62
15422.43 78
15423.60 78
15424.78 65
15425.95 61
15427.13 77
15428.30 73
15429.47 79
15430.65 98
15431.82 66
15433.00 77
15434.17 80
15435.34 65
15436.52 50
15437.69 81
15438.87 88
15440.04 71
15441.22 91
15442.39 88
15443.56 66
15444.74 83
15445.91 78
15447.09 81
15448.26 62
15449.44 77
15450.61 74
15451.79 63
15452.96 71
15454.14 73
15455.31 72
15456.49 55
15457.66 73
15458.84 72
15460.01 96
15461.19 76
15462.36 89
15463.54 70
15464.71 79
15465.89 81
15467.06 60
15468.24 69
15469.42 65
15470.59 85
15471.77 60
15472.94 66
15474.12 79
15475.29 72
15476.47 85
15477.64 68
15478.82 60
15480.00 69
15481.17 68
15482.35 89
15483.52 52
15484.70 55
15485.88 59
15487.05 88
15488.23 77
15489.41 74
15490.58 81
15491.76 68
15492.93 78
15494.11 71
15495.29 73
15496.46 64
15497.64 106
15498.82 73
15499.99 81
15501.17 84
15502.35 79
15503.52 102
15504.70 81
15505.88 86
15507.05 67
15508.23 74
15509.41 73
15510.59 92
15511.76 84
15512.94 78
15514.12 80
15515.29 88
15516.47 92
15517.65 84
15518.83 58
15520.00 75
15521.18 91
15522.36 76
15523.54 70
15524.71 53
15525.89 86
15527.07 84
15528.25 79
15529.42 77
15530.60 71
15531.78 76
15532.96 72
15534.14 81
15535.31 78
15536.49 76
15537.67 72
15538.85 88
15540.03 65
15541.20 62
15542.38 94
15543.56 74
15544.74 60
15545.92 66
15547.10 77
15548.27 74
15549.45 77
15550.63 88
15551.81 76
15552.99 70
15554.17 68
15555.35 79
15556.53 75
15557.70 60
15558.88 76
15560.06 86
15561.24 76
15562.42 60
15563.60 72
15564.78 66
15565.96 79
15567.14 73
15568.32 70
15569.50 66
15570.67 65
15571.85 75
15573.03 68
15574.21 78
15575.39 91
15576.57 74
15577.75 78
15578.93 62
15580.11 62
15581.29 91
15582.47 72
15583.65 68
15584.83 61
15586.01 82
15587.19 89
15588.37 88
15589.55 71
15590.73 78
15591.91 55
15593.09 74
15594.27 75
15595.45 69
15596.63 60
15597.81 79
15598.99 97
15600.17 75
15601.35 86
15602.53 82
15603.71 90
15604.90 83
15606.08 66
15607.26 71
15608.44 83
15609.62 93
15610.80 72
15611.98 67
15613.16 84
15614.34 74
15615.52 79
15616.70 96
15617.89 97
15619.07 89
15620.25 80
15621.43 98
15622.61 89
15623.79 74
15624.97 81
15626.15 86
15627.34 89
15628.52 69
15629.70 70
15630.88 91
15632.06 93
15633.24 88
15634.43 100
15635.61 82
15636.79 104
15637.97 79
15639.15 91
15640.34 76
15641.52 96
15642.70 90
15643.88 81
15645.06 91
15646.25 79
15647.43 68
15648.61 89
15649.79 86
15650.98 103
15652.16 98
15653.34 113
15654.52 80
15655.71 73
15656.89 101
15658.07 87
15659.25 117
15660.44 84
15661.62 101
15662.80 83
15663.98 104
15665.17 87
15666.35 102
15667.53 99
15668.72 83
15669.90 93
15671.08 90
15672.27 85
15673.45 102
15674.63 106
15675.82 81
15677.00 110
15678.18 91
15679.37 109
15680.55 97
15681.73 88
15682.92 81
15684.10 90
15685.28 87
15686.47 87
15687.65 96
15688.84 78
15690.02 100
15691.20 88
15692.39 101
15693.57 98
15694.76 104
15695.94 91
15697.12 82
15698.31 74
15699.49 104
15700.68 86
15701.86 103
15703.05 96
15704.23 105
15705.41 109
15706.60 110
15707.78 100
15708.97 107
15710.15 108
15711.34 81
15712.52 92
15713.71 114
15714.89 102
15716.08 109
15717.26 110
15718.45 119
15719.63 112
15720.82 89
15722.00 113
15723.19 116
15724.37 122
15725.56 105
15726.74 104
15727.93 127
15729.11 114
15730.30 94
15731.48 96
15732.67 102
15733.85 120
15735.04 96
15736.23 108
15737.41 106
15738.60 95
15739.78 124
15740.97 124
15742.15 147
15743.34 102
15744.53 94
15745.71 93
15746.90 106
15748.08 108
15749.27 99
15750.46 136
15751.64 98
15752.83 113
15754.02 91
15755.20 121
15756.39 105
15757.57 103
15758.76 130
15759.95 124
15761.13 116
15762.32 110
15763.51 120
15764.69 109
15765.88 97
15767.07 103
15768.25 106
15769.44 105
15770.63 109
15771.82 86
15773.00 89
15774.19 97
15775.38 115
15776.56 89
15777.75 113
15778.94 96
15780.13 103
15781.31 100
15782.50 76
15783.69 80
15784.88 85
15786.06 88
15787.25 82
15788.44 90
15789.63 89
15790.81 96
15792.00 86
15793.19 93
15794.38 102
15795.56 117
15796.75 80
15797.94 76
15799.13 71
15800.32 110
15801.50 81
15802.69 101
15803.88 90
15805.07 89
15806.26 98
15807.45 103
15808.63 81
15809.82 90
15811.01 77
15812.20 103
15813.39 86
15814.58 83
15815.77 83
15816.95 86
15818.14 89
15819.33 91
15820.52 77
15821.71 84
15822.90 90
15824.09 81
15825.28 72
15826.46 90
15827.65 84
15828.84 85
15830.03 95
15831.22 81
15832.41 68
15833.60 76
15834.79 92
15835.98 64
15837.17 81
15838.36 79
15839.55 100
15840.74 81
15841.93 91
15843.12 70
15844.31 81
15845.50 94
15846.69 78
15847.88 73
15849.07 85
15850.26 79
15851.45 64
15852.64 79
15853.83 73
15855.02 76
15856.21 103
15857.40 64
15858.59 78
15859.78 85
15860.97 104
15862.16 97
15863.35 107
15864.54 97
15865.73 103
15866.92 88
15868.11 74
15869.30 83
15870.49 76
15871.68 77
15872.87 81
15874.06 97
15875.25 78
15876.45 83
15877.64 94
15878.83 90
15880.02 87
15881.21 91
15882.40 73
15883.59 82
15884.78 86
15885.97 71
15887.17 101
15888.36 75
15889.55 67
15890.74 87
15891.93 84
15893.12 70
15894.31 84
15895.51 91
15896.70 109
15897.89 106
15899.08 95
15900.27 89
15901.46 92
15902.66 101
15903.85 72
15905.04 92
15906.23 79
15907.43 105
15908.62 111
15909.81 88
15911.00 80
15912.19 75
15913.39 90
15914.58 80
15915.77 92
15916.96 71
15918.16 92
15919.35 83
15920.54 80
15921.73 82
15922.93 77
15924.12 83
15925.31 93
15926.50 99
15927.70 103
15928.89 87
15930.08 94
15931.28 100
15932.47 92
15933.66 77
15934.86 75
15936.05 79
15937.24 108
15938.44 88
15939.63 70
15940.82 90
15942.02 89
15943.21 69
15944.40 63
15945.60 74
15946.79 90
15947.98 96
15949.18 84
15950.37 73
15951.56 78
15952.76 91
15953.95 72
15955.15 63
15956.34 75
15957.53 96
15958.73 71
15959.92 74
15961.12 65
15962.31 91
15963.50 80
15964.70 78
15965.89 70
15967.09 67
15968.28 57
15969.48 81
15970.67 76
15971.86 68
15973.06 79
15974.25 87
15975.45 75
15976.64 68
15977.84 61
15979.03 70
15980.23 91
15981.42 82
15982.62 74
15983.81 68
15985.01 76
15986.20 86
15987.40 85
15988.59 108
15989.79 81
15990.98 75
15992.18 64
15993.37 72
15994.57 77
15995.76 65
15996.96 67
15998.16 88
15999.35 89
16000.55 90
16001.74 70
16002.94 74
16004.13 75
16005.33 80
16006.53 79
16007.72 67
16008.92 79
16010.11 74
16011.31 76
16012.51 73
16013.70 61
16014.90 59
16016.09 60
16017.29 66
16018.49 72
16019.68 57
16020.88 69
16022.07 54
16023.27 67
16024.47 52
16025.66 50
16026.86 60
16028.06 73
16029.25 62
16030.45 62
16031.65 69
16032.84 72
16034.04 66
16035.24 58
16036.44 67
16037.63 86
16038.83 77
16040.03 69
16041.22 80
16042.42 58
16043.62 88
16044.82 75
16046.01 62
16047.21 69
16048.41 69
16049.60 73
16050.80 79
16052.00 69
16053.20 71
16054.39 63
16055.59 71
16056.79 81
16057.99 69
16059.19 79
16060.38 95
16061.58 91
16062.78 76
16063.98 67
16065.18 69
16066.37 64
16067.57 70
16068.77 57
16069.97 68
16071.17 67
16072.36 70
16073.56 78
16074.76 74
16075.96 67
16077.16 63
16078.36 62
16079.56 67
16080.75 84
16081.95 74
16083.15 70
16084.35 74
16085.55 73
16086.75 76
16087.95 68
16089.15 77
16090.34 87
16091.54 71
16092.74 89
16093.94 68
16095.14 69
16096.34 85
16097.54 64
16098.74 73
16099.94 77
16101.14 76
16102.34 82
16103.54 58
16104.74 63
16105.93 73
16107.13 70
16108.33 73
16109.53 76
16110.73 59
16111.93 65
16113.13 73
16114.33 67
16115.53 68
16116.73 61
16117.93 71
16119.13 81
16120.33 58
16121.53 58
16122.73 53
16123.93 58
16125.13 74
16126.33 74
16127.53 61
16128.73 86
16129.94 81
16131.14 67
16132.34 69
16133.54 63
16134.74 60
16135.94 62
16137.14 73
16138.34 63
16139.54 53
16140.74 61
16141.94 73
16143.14 70
16144.34 67
16145.55 64
16146.75 66
16147.95 81
16149.15 71
16150.35 65
16151.55 46
16152.75 72
16153.95 83
16155.15 74
16156.36 59
16157.56 73
16158.76 83
16159.96 54
16161.16 60
16162.36 81
16163.57 87
16164.77 81
16165.97 53
16167.17 73
16168.37 65
16169.58 79
16170.78 86
16171.98 88
16173.18 66
16174.38 74
16175.59 89
16176.79 60
16177.99 63
16179.19 46
16180.39 95
16181.60 83
16182.80 64
16184.00 61
16185.20 59
16186.41 74
16187.61 71
16188.81 61
16190.01 69
16191.22 85
16192.42 75
16193.62 67
16194.83 49
16196.03 72
16197.23 73
16198.43 78
16199.64 64
16200.84 68
16202.04 58
16203.25 78
16204.45 78
16205.65 66
16206.86 65
16208.06 71
16209.26 84
16210.47 63
16211.67 66
16212.87 70
16214.08 55
16215.28 58
16216.49 83
16217.69 56
16218.89 63
16220.10 67
16221.30 66
16222.50 84
16223.71 72
16224.91 60
16226.12 81
16227.32 76
16228.52 70
16229.73 51
16230.93 65
16232.14 63
16233.34 82
16234.55 78
16235.75 67
16236.95 71
16238.16 54
16239.36 98
16240.57 66
16241.77 59
16242.98 53
16244.18 108
16245.39 78
16246.59 69
16247.80 65
16249.00 79
16250.21 56
16251.41 80
16252.62 76
16253.82 66
16255.03 77
16256.23 81
16257.44 67
16258.64 78
16259.85 82
16261.05 76
16262.26 87
16263.46 93
16264.67 83
16265.87 68
16267.08 88
16268.29 74
16269.49 76
16270.70 82
16271.90 84
16273.11 101
16274.31 94
16275.52 77
16276.73 64
16277.93 75
16279.14 78
16280.34 90
16281.55 70
16282.76 70
16283.96 83
16285.17 90
16286.38 58
16287.58 72
16288.79 108
16289.99 100
16291.20 84
16292.41 68
16293.61 73
16294.82 88
16296.03 97
16297.23 101
16298.44 97
16299.65 94
16300.85 66
16302.06 89
16303.27 95
16304.47 77
16305.68 70
16306.89 90
16308.10 67
16309.30 83
16310.51 88
16311.72 96
16312.92 82
16314.13 102
16315.34 101
16316.55 99
16317.75 85
16318.96 90
16320.17 79
16321.38 93
16322.58 79
16323.79 73
16325.00 83
16326.21 69
16327.42 77
16328.62 67
16329.83 88
16331.04 86
16332.25 88
16333.46 73
16334.66 75
16335.87 62
16337.08 99
16338.29 86
16339.50 77
16340.70 76
16341.91 74
16343.12 94
16344.33 56
16345.54 76
16346.75 49
16347.96 77
16349.16 83
16350.37 75
16351.58 66
16352.79 71
16354.00 68
16355.21 70
16356.42 72
16357.63 82
16358.83 64
16360.04 91
16361.25 83
16362.46 56
16363.67 56
16364.88 71
16366.09 65
16367.30 70
16368.51 82
16369.72 59
16370.93 79
16372.14 58
16373.35 66
16374.56 59
16375.76 85
16376.97 75
16378.18 76
16379.39 58
16380.60 55
16381.81 61
16383.02 59
16384.23 70
16385.44 80
16386.65 86
16387.86 66
16389.07 77
16390.28 65
16391.49 77
16392.70 66
16393.91 65
16395.12 76
16396.33 74
16397.55 87
16398.76 71
16399.97 54
16401.18 55
16402.39 47
16403.60 75
16404.81 56
16406.02 75
16407.23 52
16408.44 61
16409.65 69
16410.86 62
16412.07 61
16413.28 62
16414.50 75
16415.71 61
16416.92 83
16418.13 79
16419.34 65
16420.55 75
16421.76 72
16422.97 59
16424.19 72
16425.40 77
16426.61 68
16427.82 67
16429.03 77
16430.24 81
16431.46 50
16432.67 61
16433.88 64
16435.09 70
16436.30 69
16437.51 72
16438.73 65
16439.94 59
16441.15 62
16442.36 60
16443.57 82
16444.79 50
16446.00 63
16447.21 62
16448.42 95
16449.64 47
16450.85 62
16452.06 54
16453.27 59
16454.49 68
16455.70 63
16456.91 69
16458.12 69
16459.34 59
16460.55 54
16461.76 71
16462.97 59
16464.19 72
16465.40 65
16466.61 63
16467.83 56
16469.04 65
16470.25 48
16471.47 62
16472.68 45
16473.89 54
16475.11 55
16476.32 55
16477.53 52
16478.75 76
16479.96 68
16481.17 67
16482.39 63
16483.60 82
16484.81 71
16486.03 51
16487.24 72
16488.45 68
16489.67 58
16490.88 74
16492.10 78
16493.31 51
16494.52 48
16495.74 67
16496.95 60
16498.17 72
16499.38 57
16500.59 66
16501.81 77
16503.02 65
16504.24 66
16505.45 64
16506.67 51
16507.88 82
16509.10 74
16510.31 64
16511.52 66
16512.74 62
16513.95 56
16515.17 56
16516.38 66
16517.60 57
16518.81 69
16520.03 68
16521.24 74
16522.46 56
16523.67 73
16524.89 62
16526.10 77
16527.32 52
16528.53 62
16529.75 83
16530.96 65
16532.18 69
16533.40 78
16534.61 78
16535.83 68
16537.04 64
16538.26 59
16539.47 60
16540.69 50
16541.91 72
16543.12 72
16544.34 58
16545.55 51
16546.77 84
16547.98 89
16549.20 56
16550.42 56
16551.63 57
16552.85 65
16554.07 45
16555.28 51
16556.50 52
16557.71 56
16558.93 68
16560.15 54
16561.36 58
16562.58 57
16563.80 48
16565.01 73
16566.23 68
16567.45 71
16568.66 54
16569.88 88
16571.10 81
16572.31 65
16573.53 62
16574.75 54
16575.96 52
16577.18 55
16578.40 64
16579.62 56
16580.83 67
16582.05 66
16583.27 53
16584.48 58
16585.70 72
16586.92 65
16588.14 67
16589.35 65
16590.57 67
16591.79 58
16593.01 59
16594.23 73
16595.44 52
16596.66 86
16597.88 60
16599.10 63
16600.31 71
16601.53 56
16602.75 63
16603.97 51
16605.19 55
16606.40 62
16607.62 60
16608.84 61
16610.06 53
16611.28 61
16612.50 50
16613.71 57
16614.93 67
16616.15 71
16617.37 72
16618.59 60
16619.81 50
16621.03 58
16622.24 64
16623.46 59
16624.68 71
16625.90 55
16627.12 55
16628.34 55
16629.56 73
16630.78 57
16632.00 41
16633.21 59
16634.43 66
16635.65 60
16636.87 52
16638.09 66
16639.31 46
16640.53 60
16641.75 46
16642.97 55
16644.19 50
16645.41 53
16646.63 47
16647.85 81
16649.07 53
16650.29 45
16651.51 40
16652.73 73
16653.95 56
16655.17 68
16656.39 51
16657.61 59
16658.83 56
16660.05 64
16661.27 60
16662.49 41
16663.71 66
16664.93 65
16666.15 53
16667.37 57
16668.59 62
16669.81 67
16671.03 60
16672.25 61
16673.47 49
16674.69 67
16675.91 62
16677.13 52
16678.35 74
16679.57 59
16680.80 52
16682.02 67
16683.24 73
16684.46 58
16685.68 50
16686.90 56
16688.12 49
16689.34 48
16690.56 65
16691.79 48
16693.01 59
16694.23 68
16695.45 48
16696.67 47
16697.89 50
16699.11 70
16700.34 75
16701.56 56
16702.78 61
16704.00 44
16705.22 81
16706.44 75
16707.67 56
16708.89 47
16710.11 61
16711.33 65
16712.55 73
16713.78 48
16715.00 51
16716.22 65
16717.44 73
16718.67 57
16719.89 40
16721.11 68
16722.33 65
16723.55 68
16724.78 61
16726.00 51
16727.22 61
16728.45 71
16729.67 61
16730.89 63
16732.11 57
16733.34 64
16734.56 55
16735.78 48
16737.00 49
16738.23 50
16739.45 75
16740.67 53
16741.90 66
16743.12 61
16744.34 70
16745.57 62
16746.79 56
16748.01 41
16749.24 65
16750.46 88
16751.68 59
16752.91 51
16754.13 39
16755.35 60
16756.58 64
16757.80 56
16759.03 50
16760.25 63
16761.47 69
16762.70 63
16763.92 79
16765.14 45
16766.37 50
16767.59 63
16768.82 52
16770.04 64
16771.27 45
16772.49 63
16773.71 47
16774.94 66
16776.16 50
16777.39 52
16778.61 58
16779.84 62
16781.06 63
16782.29 59
16783.51 66
16784.73 63
16785.96 58
16787.18 68
16788.41 53
16789.63 48
16790.86 46
16792.08 70
16793.31 63
16794.53 65
16795.76 60
16796.98 48
16798.21 61
16799.43 59
16800.66 44
16801.89 54
16803.11 70
16804.34 71
16805.56 58
16806.79 53
16808.01 65
16809.24 50
16810.46 56
16811.69 59
16812.91 58
16814.14 54
16815.37 56
16816.59 55
16817.82 53
16819.04 75
16820.27 56
16821.50 54
16822.72 58
16823.95 66
16825.17 45
16826.40 61
16827.63 56
16828.85 60
16830.08 59
16831.31 65
16832.53 83
16833.76 65
16834.99 64
16836.21 50
16837.44 51
16838.67 56
16839.89 63
16841.12 56
16842.35 61
16843.57 65
16844.80 54
16846.03 80
16847.25 68
16848.48 61
16849.71 49
16850.93 57
16852.16 58
16853.39 59
16854.62 60
16855.84 58
16857.07 54
16858.30 40
16859.53 60
16860.75 70
16861.98 57
16863.21 51
16864.44 65
16865.66 59
16866.89 65
16868.12 68
16869.35 67
16870.57 77
16871.80 79
16873.03 73
16874.26 70
16875.49 60
16876.71 68
16877.94 69
16879.17 53
16880.40 61
16881.63 66
16882.86 70
16884.08 61
16885.31 65
16886.54 68
16887.77 58
16889.00 49
16890.23 64
16891.45 82
16892.68 54
16893.91 70
16895.14 72
16896.37 71
16897.60 58
16898.83 93
16900.06 79
16901.29 82
16902.51 55
16903.74 63
16904.97 72
16906.20 60
16907.43 54
16908.66 78
16909.89 80
16911.12 73
16912.35 55
16913.58 67
16914.81 53
16916.04 52
16917.27 69
16918.50 66
16919.73 68
16920.95 53
16922.18 71
16923.41 60
16924.64 68
16925.87 60
16927.10 79
16928.33 87
16929.56 80
16930.79 66
16932.02 67
16933.25 57
16934.48 66
16935.71 62
16936.94 71
16938.18 80
16939.41 69
16940.64 80
16941.87 53
16943.10 69
16944.33 53
16945.56 61
16946.79 68
16948.02 68
16949.25 56
16950.48 59
16951.71 62
16952.94 60
16954.17 64
16955.40 52
16956.64 75
16957.87 65
16959.10 52
16960.33 56
16961.56 65
16962.79 73
16964.02 60
16965.25 68
16966.48 71
16967.72 59
16968.95 62
16970.18 53
16971.41 45
16972.64 48
16973.87 50
16975.11 53
16976.34 60
16977.57 53
16978.80 54
16980.03 60
16981.26 32
16982.50 61
16983.73 63
16984.96 66
16986.19 68
16987.42 64
16988.66 64
16989.89 53
16991.12 53
16992.35 64
16993.59 56
16994.82 44
16996.05 59
16997.28 61
16998.52 66
16999.75 51
17000.98 64
17002.21 60
17003.45 66
17004.68 58
17005.91 64
17007.14 48
17008.38 62
17009.61 49
17010.84 60
17012.08 50
17013.31 64
17014.54 61
17015.78 57
17017.01 75
17018.24 55
17019.47 57
17020.71 67
17021.94 57
17023.17 64
17024.41 74
17025.64 81
17026.88 66
17028.11 54
17029.34 65
17030.58 59
17031.81 58
17033.04 63
17034.28 47
17035.51 68
17036.75 66
17037.98 54
17039.21 50
17040.45 48
17041.68 54
17042.92 69
17044.15 58
17045.38 42
17046.62 49
17047.85 46
17049.09 73
17050.32 74
17051.56 59
17052.79 76
17054.02 63
17055.26 60
17056.49 74
17057.73 50
17058.96 60
17060.20 76
17061.43 64
17062.67 52
17063.90 60
17065.14 51
17066.37 62
17067.61 65
17068.84 40
17070.08 51
17071.31 53
17072.55 49
17073.78 60
17075.02 79
17076.25 58
17077.49 72
17078.72 57
17079.96 57
17081.20 44
17082.43 41
17083.67 57
17084.90 54
17086.14 48
17087.37 44
17088.61 49
17089.85 60
17091.08 55
17092.32 49
17093.55 51
17094.79 49
17096.03 58
17097.26 37
17098.50 55
17099.73 54
17100.97 56
17102.21 47
17103.44 42
17104.68 41
17105.92 54
17107.15 59
17108.39 53
17109.63 51
17110.86 59
17112.10 54
17113.34 55
17114.57 36
17115.81 43
17117.05 48
17118.28 59
17119.52 42
17120.76 39
17121.99 68
17123.23 48
17124.47 54
17125.70 56
17126.94 58
17128.18 55
17129.42 42
17130.65 50
17131.89 41
17133.13 59
17134.37 56
17135.60 42
17136.84 32
17138.08 41
17139.32 54
17140.55 65
17141.79 46
17143.03 45
17144.27 61
17145.50 53
17146.74 58
17147.98 43
17149.22 54
17150.46 34
17151.69 58
17152.93 52
17154.17 45
17155.41 40
17156.65 65
17157.89 60
17159.12 69
17160.36 55
17161.60 53
17162.84 58
17164.08 76
17165.32 45
17166.56 54
17167.79 50
17169.03 47
17170.27 57
17171.51 39
17172.75 48
17173.99 52
17175.23 71
17176.47 67
17177.70 48
17178.94 39
17180.18 50
17181.42 51
17182.66 40
17183.90 43
17185.14 55
17186.38 61
17187.62 64
17188.86 57
17190.10 40
17191.34 50
17192.58 46
17193.82 52
17195.06 64
17196.30 60
17197.54 36
17198.78 50
17200.01 57
17201.25 58
17202.49 41
17203.73 69
17204.97 56
17206.21 48
17207.45 53
17208.70 66
17209.94 37
17211.18 47
17212.42 69
17213.66 48
17214.90 46
17216.14 61
17217.38 56
17218.62 59
17219.86 47
17221.10 49
17222.34 55
17223.58 49
17224.82 43
17226.06 51
17227.30 49
17228.54 47
17229.78 64
17231.03 56
17232.27 51
17233.51 48
17234.75 76
17235.99 72
17237.23 47
17238.47 38
17239.71 61
17240.95 67
17242.20 53
17243.44 52
17244.68 65
17245.92 49
17247.16 45
17248.40 50
17249.65 49
17250.89 65
17252.13 50
17253.37 41
17254.61 57
17255.85 54
17257.10 52
17258.34 42
17259.58 53
17260.82 52
17262.06 39
17263.31 56
17264.55 50
17265.79 47
17267.03 57
17268.27 46
17269.52 43
17270.76 52
17272.00 37
17273.24 56
17274.49 49
17275.73 37
17276.97 35
17278.22 58
17279.46 56
17280.70 64
17281.94 62
17283.19 55
17284.43 49
17285.67 48
17286.91 55
17288.16 38
17289.40 90
17290.64 67
17291.89 60
17293.13 52
17294.37 58
17295.62 46
17296.86 43
17298.10 55
17299.35 53
17300.59 52
17301.83 57
17303.08 55
17304.32 48
17305.56 80
17306.81 43
17308.05 61
17309.30 44
17310.54 51
17311.78 46
17313.03 53
17314.27 72
17315.52 71
17316.76 53
17318.00 66
17319.25 67
17320.49 52
17321.74 44
17322.98 70
17324.23 66
17325.47 47
17326.71 66
17327.96 46
17329.20 61
17330.45 38
17331.69 51
17332.94 43
17334.18 48
17335.43 51
17336.67 53
17337.92 57
17339.16 57
17340.41 51
17341.65 49
17342.90 47
17344.14 61
17345.39 57
17346.63 49
17347.88 61
17349.12 45
17350.37 61
17351.61 55
17352.86 47
17354.10 39
17355.35 46
17356.59 63
17357.84 48
17359.08 55
17360.33 36
17361.58 58
17362.82 47
17364.07 53
17365.31 41
17366.56 42
17367.80 45
17369.05 50
17370.30 52
17371.54 50
17372.79 53
17374.03 53
17375.28 70
17376.53 55
17377.77 42
17379.02 52
17380.27 42
17381.51 43
17382.76 41
17384.01 46
17385.25 51
17386.50 63
17387.75 58
17388.99 50
17390.24 53
17391.49 55
17392.73 53
17393.98 61
17395.23 29
17396.47 38
17397.72 45
17398.97 41
17400.21 40
17401.46 60
17402.71 58
17403.96 49
17405.20 51
17406.45 46
17407.70 40
17408.94 60
17410.19 58
17411.44 49
17412.69 47
17413.93 44
17415.18 54
17416.43 47
17417.68 41
17418.93 52
17420.17 57
17421.42 42
17422.67 51
17423.92 50
17425.16 65
17426.41 60
17427.66 48
17428.91 68
17430.16 53
17431.41 45
17432.65 49
17433.90 47
17435.15 51
17436.40 46
17437.65 43
17438.90 63
17440.14 60
17441.39 44
17442.64 36
17443.89 40
17445.14 44
17446.39 39
17447.64 45
17448.88 36
17450.13 45
17451.38 34
17452.63 42
17453.88 35
17455.13 42
17456.38 48
17457.63 49
17458.88 51
17460.13 45
17461.38 47
17462.62 46
17463.87 48
17465.12 52
17466.37 58
17467.62 51
17468.87 54
17470.12 54
17471.37 41
17472.62 48
17473.87 45
17475.12 50
17476.37 60
17477.62 45
17478.87 45
17480.12 50
17481.37 56
17482.62 48
17483.87 49
17485.12 53
17486.37 46
17487.62 37
17488.87 43
17490.12 61
17491.37 45
17492.62 44
17493.87 58
17495.12 47
17496.37 37
17497.62 48
17498.87 50
17500.12 71
17501.38 40
17502.63 42
17503.88 48
17505.13 42
17506.38 48
17507.63 47
17508.88 39
17510.13 44
17511.38 69
17512.63 40
17513.89 45
17515.14 51
17516.39 39
17517.64 46
17518.89 55
17520.14 47
17521.39 56
17522.64 43
17523.90 51
17525.15 50
17526.40 41
17527.65 49
17528.90 40
17530.15 47
17531.41 58
17532.66 48
17533.91 46
17535.16 48
17536.41 60
17537.67 53
17538.92 34
17540.17 63
17541.42 53
17542.67 39
17543.93 53
17545.18 44
17546.43 62
17547.68 60
17548.94 58
17550.19 49
17551.44 47
17552.69 37
17553.95 46
17555.20 55
17556.45 47
17557.70 65
17558.96 49
17560.21 46
17561.46 43
17562.72 42
17563.97 49
17565.22 50
17566.47 59
17567.73 47
17568.98 51
17570.23 46
17571.49 43
17572.74 56
17573.99 74
17575.25 63
17576.50 52
17577.75 39
17579.01 62
17580.26 58
17581.51 50
17582.77 43
17584.02 54
17585.28 55
17586.53 67
17587.78 47
17589.04 42
17590.29 37
17591.54 47
17592.80 55
17594.05 46
17595.31 35
17596.56 54
17597.81 55
17599.07 67
17600.32 42
17601.58 43
17602.83 50
17604.09 38
17605.34 59
17606.60 47
17607.85 58
17609.10 53
17610.36 64
17611.61 41
17612.87 37
17614.12 57
17615.38 40
17616.63 53
17617.89 53
17619.14 40
17620.40 52
17621.65 54
17622.91 49
17624.16 51
17625.42 49
17626.67 58
17627.93 47
17629.18 61
17630.44 56
17631.69 62
17632.95 64
17634.21 40
17635.46 65
17636.72 56
17637.97 64
17639.23 40
17640.48 31
17641.74 44
17642.99 45
17644.25 44
17645.51 39
17646.76 50
17648.02 59
17649.27 44
17650.53 52
17651.79 49
17653.04 45
17654.30 53
17655.55 50
17656.81 52
17658.07 51
17659.32 54
17660.58 53
17661.84 50
17663.09 46
17664.35 42
17665.61 30
17666.86 57
17668.12 50
17669.38 59
17670.63 37
17671.89 40
17673.15 32
17674.40 47
17675.66 50
17676.92 48
17678.17 40
17679.43 38
17680.69 56
17681.95 59
17683.20 68
17684.46 43
17685.72 63
17686.98 33
17688.23 50
17689.49 45
17690.75 51
17692.01 57
17693.26 51
17694.52 41
17695.78 49
17697.04 41
17698.29 49
17699.55 56
17700.81 52
17702.07 42
17703.32 40
17704.58 51
17705.84 45
17707.10 54
17708.36 55
17709.62 37
17710.87 56
17712.13 44
17713.39 46
17714.65 48
17715.91 39
17717.17 59
17718.42 45
17719.68 46
17720.94 42
17722.20 53
17723.46 56
17724.72 29
17725.98 58
17727.23 48
17728.49 49
17729.75 43
17731.01 45
17732.27 33
17733.53 53
17734.79 47
17736.05 41
17737.31 54
17738.57 43
17739.82 51
17741.08 58
17742.34 57
17743.60 48
17744.86 53
17746.12 63
17747.38 51
17748.64 31
17749.90 59
17751.16 59
17752.42 43
17753.68 40
17754.94 39
17756.20 53
17757.46 33
17758.72 53
17759.98 45
17761.24 45
17762.50 47
17763.76 45
17765.02 60
17766.28 50
17767.54 46
17768.80 57
17770.06 45
17771.32 60
17772.58 45
17773.84 53
17775.10 48
17776.36 56
17777.62 50
17778.88 44
17780.14 47
17781.40 42
17782.67 53
17783.93 46
17785.19 47
17786.45 47
17787.71 44
17788.97 47
17790.23 51
17791.49 54
17792.75 47
17794.01 63
17795.28 62
17796.54 48
17797.80 41
17799.06 41
17800.32 43
17801.58 57
17802.84 50
17804.11 46
17805.37 51
17806.63 58
17807.89 59
17809.15 28
17810.41 45
17811.68 41
17812.94 42
17814.20 40
17815.46 36
17816.72 50
17817.99 54
17819.25 40
17820.51 55
17821.77 52
17823.03 44
17824.30 51
17825.56 34
17826.82 46
17828.08 52
17829.35 50
17830.61 45
17831.87 43
17833.13 42
17834.40 50
17835.66 50
17836.92 39
17838.18 46
17839.45 40
17840.71 31
17841.97 37
17843.24 50
17844.50 48
17845.76 33
17847.02 40
17848.29 43
17849.55 52
17850.81 48
17852.08 36
17853.34 45
17854.60 33
17855.87 37
17857.13 51
17858.39 59
17859.66 35
17860.92 49
17862.18 52
17863.45 59
17864.71 41
17865.98 36
17867.24 55
17868.50 57
17869.77 65
17871.03 35
17872.30 41
17873.56 44
17874.82 44
17876.09 51
17877.35 62
17878.62 48
17879.88 49
17881.14 62
17882.41 65
17883.67 39
17884.94 60
17886.20 33
17887.47 45
17888.73 45
17890.00 58
17891.26 44
17892.52 44
17893.79 44
17895.05 35
17896.32 40
17897.58 46
17898.85 44
17900.11 58
17901.38 46
17902.64 49
17903.91 36
17905.17 55
17906.44 48
17907.70 40
17908.97 35
17910.23 29
17911.50 28
17912.77 56
17914.03 55
17915.30 40
17916.56 38
17917.83 46
17919.09 48
17920.36 43
17921.62 55
17922.89 57
17924.16 61
17925.42 37
17926.69 45
17927.95 39
17929.22 38
17930.49 53
17931.75 66
17933.02 57
17934.28 53
17935.55 48
17936.82 51
17938.08 40
17939.35 33
17940.62 49
17941.88 39
17943.15 56
17944.42 42
17945.68 54
17946.95 43
17948.22 58
17949.48 52
17950.75 50
17952.02 42
17953.28 36
17954.55 53
17955.82 41
17957.08 59
17958.35 49
17959.62 47
17960.88 40
17962.15 61
17963.42 28
17964.69 52
17965.95 61
17967.22 55
17968.49 45
17969.76 44
17971.02 46
17972.29 43
17973.56 44
17974.83 37
17976.09 39
17977.36 47
17978.63 40
17979.90 46
17981.16 53
17982.43 41
17983.70 51
17984.97 43
17986.24 51
17987.50 54
17988.77 52
17990.04 45
17991.31 57
17992.58 53
17993.84 42
17995.11 61
17996.38 44
17997.65 58
17998.92 51
18000.19 57
18001.46 43
18002.72 52
18003.99 42
18005.26 53
18006.53 52
18007.80 41
18009.07 59
18010.34 28
18011.61 48
18012.87 41
18014.14 44
18015.41 47
18016.68 57
18017.95 52
18019.22 47
18020.49 40
18021.76 48
18023.03 54
18024.30 57
18025.57 51
18026.84 44
18028.11 51
18029.37 42
18030.64 62
18031.91 40
18033.18 37
18034.45 41
18035.72 48
18036.99 50
18038.26 37
18039.53 33
18040.80 51
18042.07 51
18043.34 54
18044.61 45
18045.88 35
18047.15 40
18048.42 43
18049.69 39
18050.96 32
18052.23 42
18053.50 37
18054.77 65
18056.05 44
18057.32 34
18058.59 31
18059.86 52
18061.13 32
18062.40 51
18063.67 44
18064.94 50
18066.21 51
18067.48 41
18068.75 36
18070.02 44
18071.29 39
18072.57 50
18073.84 50
18075.11 36
18076.38 49
18077.65 52
18078.92 49
18080.19 35
18081.46 54
18082.74 41
18084.01 33
18085.28 38
18086.55 31
18087.82 30
18089.09 43
18090.37 43
18091.64 48
18092.91 42
18094.18 40
18095.45 51
18096.72 47
18098.00 44
18099.27 33
18100.54 31
18101.81 47
18103.08 46
18104.36 30
18105.63 40
18106.90 50
18108.17 61
18109.45 44
18110.72 43
18111.99 38
18113.26 51
18114.54 58
18115.81 39
18117.08 38
18118.35 42
18119.63 65
18120.90 57
18122.17 43
18123.44 48
18124.72 41
18125.99 47
18127.26 41
18128.54 51
18129.81 32
18131.08 45
18132.36 52
18133.63 50
18134.90 35
18136.18 52
18137.45 42
18138.72 55
18140.00 44
18141.27 56
18142.54 49
18143.82 54
18145.09 47
18146.36 36
18147.64 38
18148.91 42
18150.19 41
18151.46 38
18152.73 43
18154.01 23
18155.28 53
18156.55 37
18157.83 30
18159.10 52
18160.38 36
18161.65 52
18162.93 43
18164.20 43
18165.47 37
18166.75 35
18168.02 53
18169.30 47
18170.57 43
18171.85 40
18173.12 49
18174.40 47
18175.67 47
18176.95 43
18178.22 41
18179.50 49
18180.77 50
18182.04 62
18183.32 46
18184.59 43
18185.87 54
18187.15 49
18188.42 42
18189.70 42
18190.97 44
18192.25 59
18193.52 44
18194.80 34
18196.07 43
18197.35 45
18198.62 66
18199.90 41
18201.17 50
18202.45 44
18203.73 52
18205.00 35
18206.28 56
18207.55 40
18208.83 56
18210.10 36
18211.38 34
18212.66 50
18213.93 33
18215.21 42
18216.48 33
18217.76 48
18219.04 51
18220.31 50
18221.59 38
18222.87 42
18224.14 51
18225.42 51
18226.70 52
18227.97 54
18229.25 41
18230.53 42
18231.80 47
18233.08 59
18234.36 44
18235.63 62
18236.91 49
18238.19 36
18239.46 48
18240.74 42
18242.02 52
18243.29 51
18244.57 51
18245.85 31
18247.13 55
18248.40 55
18249.68 45
18250.96 47
18252.24 51
18253.51 49
18254.79 56
18256.07 51
18257.35 48
18258.62 36
18259.90 38
18261.18 49
18262.46 51
18263.73 43
18265.01 51
18266.29 43
18267.57 47
18268.85 40
18270.12 38
18271.40 42
18272.68 35
18273.96 41
18275.24 31
18276.51 30
18277.79 47
18279.07 63
18280.35 46
18281.63 37
18282.91 41
18284.18 40
18285.46 39
18286.74 34
18288.02 46
18289.30 44
18290.58 43
18291.86 45
18293.14 38
18294.41 47
18295.69 48
18296.97 46
18298.25 45
18299.53 47
18300.81 40
18302.09 44
18303.37 36
18304.65 55
18305.93 38
18307.21 43
18308.49 30
18309.76 43
18311.04 40
18312.32 44
18313.60 43
18314.88 42
18316.16 45
18317.44 42
18318.72 35
18320.00 33
18321.28 56
18322.56 48
18323.84 50
18325.12 41
18326.40 40
18327.68 36
18328.96 49
18330.24 69
18331.52 56
18332.80 60
18334.08 45
18335.36 61
18336.64 43
18337.92 31
18339.20 28
18340.48 50
18341.76 41
18343.05 39
18344.33 53
18345.61 47
18346.89 52
18348.17 42
18349.45 38
18350.73 45
18352.01 44
18353.29 39
18354.57 46
18355.85 52
18357.13 47
18358.42 35
18359.70 45
18360.98 47
18362.26 52
18363.54 42
18364.82 32
18366.10 39
18367.38 49
18368.67 38
18369.95 42
18371.23 27
18372.51 31
18373.79 44
18375.07 45
18376.36 45
18377.64 28
18378.92 39
18380.20 40
18381.48 46
18382.77 34
18384.05 36
18385.33 40
18386.61 56
18387.89 42
18389.18 48
18390.46 37
18391.74 26
18393.02 56
18394.31 31
18395.59 43
18396.87 31
18398.15 49
18399.44 51
18400.72 40
18402.00 49
18403.28 52
18404.57 38
18405.85 39
18407.13 37
18408.41 33
18409.70 43
18410.98 48
18412.26 37
18413.55 46
18414.83 50
18416.11 28
18417.40 36
18418.68 38
18419.96 55
18421.25 41
18422.53 33
18423.81 46
18425.10 42
18426.38 46
18427.66 44
18428.95 41
18430.23 39
18431.51 44
18432.80 50
18434.08 54
18435.37 35
18436.65 47
18437.93 36
18439.22 47
18440.50 45
18441.79 39
18443.07 47
18444.35 44
18445.64 40
18446.92 37
18448.21 51
18449.49 42
18450.78 41
18452.06 53
18453.34 41
18454.63 42
18455.91 50
18457.20 41
18458.48 37
18459.77 42
18461.05 44
18462.34 54
18463.62 35
18464.91 45
18466.19 54
18467.48 47
18468.76 38
18470.05 49
18471.33 44
18472.62 47
18473.90 34
18475.19 55
18476.47 39
18477.76 40
18479.04 32
18480.33 44
18481.61 45
18482.90 34
18484.18 44
18485.47 49
18486.76 43
18488.04 31
18489.33 35
18490.61 44
18491.90 39
18493.18 41
18494.47 32
18495.76 45
18497.04 34
18498.33 45
18499.61 50
18500.90 38
18502.19 37
18503.47 38
18504.76 46
18506.05 47
18507.33 36
18508.62 44
18509.90 56
18511.19 41
18512.48 47
18513.76 35
18515.05 34
18516.34 30
18517.62 45
18518.91 34
18520.20 39
18521.48 40
18522.77 48
18524.06 46
18525.35 43
18526.63 35
18527.92 52
18529.21 50
18530.49 52
18531.78 38
18533.07 47
18534.36 52
18535.64 49
18536.93 42
18538.22 53
18539.50 44
18540.79 43
18542.08 56
18543.37 44
18544.66 54
18545.94 39
18547.23 47
18548.52 47
18549.81 48
18551.09 40
18552.38 34
18553.67 54
18554.96 46
18556.25 33
18557.53 41
18558.82 42
18560.11 53
18561.40 38
18562.69 33
18563.98 39
18565.26 45
18566.55 50
18567.84 43
18569.13 38
18570.42 41
18571.71 38
18572.99 49
18574.28 55
18575.57 37
18576.86 37
18578.15 58
18579.44 54
18580.73 43
18582.02 37
18583.31 50
18584.59 30
18585.88 41
18587.17 35
18588.46 43
18589.75 56
18591.04 54
18592.33 39
18593.62 43
18594.91 47
18596.20 41
18597.49 40
18598.78 62
18600.07 49
18601.36 42
18602.65 49
18603.94 43
18605.23 48
18606.52 43
18607.81 52
18609.09 50
18610.38 47
18611.67 29
18612.96 51
18614.25 44
18615.55 38
18616.84 41
18618.13 36
18619.42 46
18620.71 50
18622.00 45
18623.29 33
18624.58 49
18625.87 44
18627.16 35
18628.45 54
18629.74 41
18631.03 48
18632.32 46
18633.61 56
18634.90 37
18636.19 48
18637.48 43
18638.77 33
18640.07 38
18641.36 51
18642.65 38
18643.94 50
18645.23 31
18646.52 52
18647.81 34
18649.10 44
18650.40 58
18651.69 47
18652.98 37
18654.27 37
18655.56 53
18656.85 35
18658.14 47
18659.44 47
18660.73 40
18662.02 36
18663.31 35
18664.60 59
18665.89 43
18667.19 53
18668.48 57
18669.77 47
18671.06 46
18672.35 44
18673.65 41
18674.94 39
18676.23 45
18677.52 41
18678.82 38
18680.11 43
18681.40 30
18682.69 42
18683.99 31
18685.28 58
18686.57 41
18687.86 35
18689.16 30
18690.45 40
18691.74 53
18693.03 49
18694.33 43
18695.62 56
18696.91 29
18698.21 39
18699.50 33
18700.79 29
18702.09 31
18703.38 43
18704.67 46
18705.97 42
18707.26 36
18708.55 48
18709.85 58
18711.14 56
18712.43 43
18713.73 42
18715.02 44
18716.31 59
18717.61 50
18718.90 44
18720.19 34
18721.49 50
18722.78 59
18724.08 53
18725.37 35
18726.66 46
18727.96 45
18729.25 56
18730.55 52
18731.84 43
18733.13 39
18734.43 48
18735.72 55
18737.02 42
18738.31 49
18739.61 34
18740.90 70
18742.19 51
18743.49 52
18744.78 44
18746.08 33
18747.37 49
18748.67 48
18749.96 49
18751.26 43
18752.55 42
18753.85 50
18755.14 40
18756.44 31
18757.73 50
18759.03 43
18760.32 60
18761.62 38
18762.91 49
18764.21 39
18765.50 41
18766.80 40
18768.09 42
18769.39 36
18770.69 42
18771.98 50
18773.28 49
18774.57 41
18775.87 38
18777.16 47
18778.46 35
18779.76 45
18781.05 39
18782.35 23
18783.64 47
18784.94 53
18786.24 55
18787.53 55
18788.83 48
18790.12 43
18791.42 49
18792.72 51
18794.01 53
18795.31 29
18796.61 50
18797.90 39
18799.20 38
18800.49 46
18801.79 40
18803.09 38
18804.38 40
18805.68 31
18806.98 42
18808.28 43
18809.57 31
18810.87 28
18812.17 37
18813.46 28
18814.76 34
18816.06 55
18817.35 46
18818.65 41
18819.95 41
18821.25 32
18822.54 33
18823.84 40
18825.14 38
18826.44 47
18827.73 42
18829.03 36
18830.33 54
18831.63 49
18832.92 38
18834.22 40
18835.52 49
18836.82 35
18838.11 40
18839.41 37
18840.71 40
18842.01 38
18843.31 55
18844.60 46
18845.90 38
18847.20 39
18848.50 43
18849.80 45
18851.10 41
18852.39 41
18853.69 36
18854.99 51
18856.29 47
18857.59 44
18858.89 47
18860.18 37
18861.48 37
18862.78 51
18864.08 34
18865.38 32
18866.68 30
18867.98 42
18869.28 44
18870.58 39
18871.87 30
18873.17 41
18874.47 38
18875.77 45
18877.07 53
18878.37 68
18879.67 45
18880.97 39
18882.27 37
18883.57 35
18884.87 34
18886.17 38
18887.47 53
18888.77 47
18890.07 40
18891.36 26
18892.66 31
18893.96 31
18895.26 35
18896.56 33
18897.86 53
18899.16 38
18900.46 27
18901.76 33
18903.06 43
18904.36 52
18905.66 33
18906.96 30
18908.27 30
18909.57 44
18910.87 38
18912.17 37
18913.47 48
18914.77 32
18916.07 43
18917.37 43
18918.67 45
18919.97 33
18921.27 33
18922.57 40
18923.87 52
18925.17 40
18926.47 45
18927.77 48
18929.08 37
18930.38 45
18931.68 43
18932.98 31
18934.28 47
18935.58 37
18936.88 58
18938.18 38
18939.49 31
18940.79 48
18942.09 48
18943.39 48
18944.69 32
18945.99 38
18947.29 48
18948.60 47
18949.90 41
18951.20 42
18952.50 44
18953.80 46
18955.11 43
18956.41 40
18957.71 36
18959.01 40
18960.31 50
18961.62 51
18962.92 44
18964.22 33
18965.52 36
18966.82 45
18968.13 45
18969.43 44
18970.73 35
18972.03 44
18973.34 41
18974.64 32
18975.94 37
18977.24 46
18978.55 41
18979.85 47
18981.15 42
18982.46 28
18983.76 44
18985.06 50
18986.36 45
18987.67 32
18988.97 33
18990.27 61
18991.58 46
18992.88 49
18994.18 37
18995.49 38
18996.79 45
18998.09 48
18999.40 39
19000.70 32
19002.00 56
19003.31 44
19004.61 46
19005.91 31
19007.22 33
19008.52 28
19009.83 37
19011.13 44
19012.43 49
19013.74 38
19015.04 38
19016.34 43
19017.65 38
19018.95 27
19020.26 40
19021.56 37
19022.87 33
19024.17 34
19025.47 22
19026.78 40
19028.08 39
19029.39 45
19030.69 28
19032.00 39
19033.30 38
19034.61 33
19035.91 51
19037.22 47
19038.52 39
19039.82 37
19041.13 48
19042.43 45
19043.74 38
19045.04 39
19046.35 42
19047.65 66
19048.96 39
19050.26 43
19051.57 38
19052.88 32
19054.18 46
19055.49 41
19056.79 45
19058.10 39
19059.40 46
19060.71 44
19062.01 26
19063.32 35
19064.62 30
19065.93 45
19067.24 55
19068.54 39
19069.85 39
19071.15 31
19072.46 31
19073.77 36
19075.07 31
19076.38 50
19077.68 50
19078.99 55
19080.30 27
19081.60 41
19082.91 38
19084.22 40
19085.52 22
19086.83 40
19088.13 39
19089.44 30
19090.75 53
19092.05 38
19093.36 47
19094.67 29
19095.97 36
19097.28 42
19098.59 46
19099.90 33
19101.20 48
19102.51 53
19103.82 59
19105.12 43
19106.43 35
19107.74 35
19109.04 47
19110.35 41
19111.66 49
19112.97 46
19114.27 46
19115.58 53
19116.89 44
19118.20 45
19119.50 42
19120.81 35
19122.12 40
19123.43 30
19124.73 31
19126.04 51
19127.35 34
19128.66 42
19129.97 24
19131.27 33
19132.58 35
19133.89 47
19135.20 34
19136.51 36
19137.81 33
19139.12 29
19140.43 37
19141.74 49
19143.05 38
19144.36 43
19145.66 50
19146.97 42
19148.28 27
19149.59 33
19150.90 29
19152.21 47
19153.52 41
19154.83 41
19156.13 29
19157.44 43
19158.75 40
19160.06 42
19161.37 32
19162.68 43
19163.99 38
19165.30 47
19166.61 25
19167.92 28
19169.22 34
19170.53 28
19171.84 49
19173.15 33
19174.46 36
19175.77 33
19177.08 32
19178.39 42
19179.70 34
19181.01 25
19182.32 57
19183.63 41
19184.94 48
19186.25 22
19187.56 45
19188.87 43
19190.18 39
19191.49 49
19192.80 40
19194.11 33
19195.42 40
19196.73 43
19198.04 34
19199.35 34
19200.66 46
19201.97 30
19203.28 36
19204.59 34
19205.90 46
19207.21 45
19208.52 37
19209.83 37
19211.14 43
19212.46 44
19213.77 51
19215.08 35
19216.39 39
19217.70 36
19219.01 48
19220.32 33
19221.63 41
19222.94 28
19224.25 54
19225.57 39
19226.88 45
19228.19 25
19229.50 40
19230.81 52
19232.12 45
19233.43 41
19234.75 34
19236.06 45
19237.37 49
19238.68 35
19239.99 36
19241.30 53
19242.62 39
19243.93 55
19245.24 34
19246.55 27
19247.86 34
19249.18 44
19250.49 36
19251.80 46
19253.11 29
19254.42 32
19255.74 38
19257.05 40
19258.36 39
19259.67 28
19260.99 35
19262.30 62
19263.61 54
19264.92 38
19266.24 36
19267.55 41
19268.86 55
19270.17 29
19271.49 31
19272.80 29
19274.11 40
19275.42 41
19276.74 38
19278.05 40
19279.36 45
19280.68 36
19281.99 31
19283.30 43
19284.62 47
19285.93 47
19287.24 42
19288.56 27
19289.87 31
19291.18 58
19292.50 44
19293.81 35
19295.12 33
19296.44 41
19297.75 40
19299.06 55
19300.38 48
19301.69 29
19303.01 38
19304.32 36
19305.63 50
19306.95 40
19308.26 29
19309.58 28
19310.89 41
19312.20 43
19313.52 49
19314.83 38
19316.15 34
19317.46 38
19318.78 30
19320.09 37
19321.41 31
19322.72 49
19324.03 45
19325.35 43
19326.66 33
19327.98 39
19329.29 35
19330.61 38
19331.92 37
19333.24 41
19334.55 34
19335.87 42
19337.18 35
19338.50 33
19339.81 44
19341.13 41
19342.44 43
19343.76 34
19345.07 36
19346.39 32
19347.70 33
19349.02 31
19350.34 38
19351.65 32
19352.97 40
19354.28 30
19355.60 42
19356.91 42
19358.23 46
19359.54 27
19360.86 51
19362.18 50
19363.49 24
19364.81 34
19366.12 43
19367.44 44
19368.76 40
19370.07 40
19371.39 26
19372.71 25
19374.02 33
19375.34 37
19376.65 39
19377.97 42
19379.29 43
19380.60 42
19381.92 32
19383.24 43
19384.55 35
19385.87 40
19387.19 44
19388.50 46
19389.82 51
19391.14 26
19392.45 42
19393.77 36
19395.09 46
19396.41 33
19397.72 44
19399.04 29
19400.36 30
19401.67 39
19402.99 37
19404.31 42
19405.63 35
19406.94 51
19408.26 44
19409.58 47
19410.90 33
19412.21 29
19413.53 37
19414.85 26
19416.17 40
19417.48 32
19418.80 37
19420.12 35
19421.44 24
19422.76 40
19424.07 38
19425.39 34
19426.71 55
19428.03 39
19429.35 46
19430.66 48
19431.98 39
19433.30 32
19434.62 35
19435.94 33
19437.26 40
19438.57 41
19439.89 33
19441.21 36
19442.53 33
19443.85 48
19445.17 54
19446.49 32
19447.81 39
19449.12 55
19450.44 48
19451.76 34
19453.08 28
19454.40 44
19455.72 48
19457.04 38
19458.36 39
19459.68 40
19461.00 32
19462.32 32
19463.63 33
19464.95 42
19466.27 32
19467.59 32
19468.91 44
19470.23 28
19471.55 40
19472.87 35
19474.19 37
19475.51 31
19476.83 38
19478.15 46
19479.47 40
19480.79 39
19482.11 43
19483.43 49
19484.75 44
19486.07 31
19487.39 42
19488.71 47
19490.03 41
19491.35 45
19492.67 35
19493.99 38
19495.31 26
19496.63 33
19497.95 22
19499.27 37
19500.59 34
19501.91 50
19503.24 43
19504.56 41
19505.88 42
19507.20 37
19508.52 42
19509.84 43
19511.16 43
19512.48 35
19513.80 45
19515.12 44
19516.44 42
19517.77 33
19519.09 60
19520.41 44
19521.73 48
19523.05 32
19524.37 34
19525.69 39
19527.02 35
19528.34 52
19529.66 53
19530.98 52
19532.30 36
19533.62 28
19534.95 34
19536.27 46
19537.59 38
19538.91 50
19540.23 31
19541.56 35
19542.88 42
19544.20 51
19545.52 41
19546.84 37
19548.17 40
19549.49 44
19550.81 46
19552.13 42
19553.46 40
19554.78 43
19556.10 33
19557.42 55
19558.75 63
19560.07 37
19561.39 51
19562.71 33
19564.04 53
19565.36 42
19566.68 46
19568.00 39
19569.33 46
19570.65 39
19571.97 40
19573.30 34
19574.62 36
19575.94 31
19577.27 38
19578.59 44
19579.91 40
19581.24 41
19582.56 33
19583.88 36
19585.21 42
19586.53 29
19587.85 30
19589.18 44
19590.50 44
19591.82 44
19593.15 40
19594.47 32
19595.80 35
19597.12 37
19598.44 38
19599.77 28
19601.09 39
19602.42 27
19603.74 35
19605.06 33
19606.39 24
19607.71 28
19609.04 34
19610.36 47
19611.69 41
19613.01 31
19614.33 21
19615.66 32
19616.98 38
19618.31 35
19619.63 27
19620.96 43
19622.28 38
19623.61 33
19624.93 45
19626.26 51
19627.58 37
19628.91 32
19630.23 55
19631.56 41
19632.88 40
19634.21 37
19635.53 36
19636.86 39
19638.18 50
19639.51 43
19640.83 41
19642.16 29
19643.48 29
19644.81 39
19646.14 36
19647.46 33
19648.79 43
19650.11 48
19651.44 36
19652.76 36
19654.09 40
19655.42 27
19656.74 36
19658.07 38
19659.39 27
19660.72 33
19662.05 30
19663.37 41
19664.70 30
19666.02 35
19667.35 25
19668.68 25
19670.00 46
19671.33 30
19672.66 32
19673.98 25
19675.31 33
19676.64 36
19677.96 29
19679.29 33
19680.62 30
19681.94 29
19683.27 37
19684.60 36
19685.92 59
19687.25 35
19688.58 40
19689.90 36
19691.23 29
19692.56 29
19693.88 26
19695.21 36
19696.54 42
19697.87 42
19699.19 36
19700.52 45
19701.85 31
19703.18 32
19704.50 45
19705.83 42
19707.16 44
19708.49 37
19709.81 46
19711.14 38
19712.47 35
19713.80 33
19715.13 40
19716.45 53
19717.78 43
19719.11 32
19720.44 47
19721.77 39
19723.09 47
19724.42 33
19725.75 48
19727.08 33
19728.41 36
19729.74 42
19731.06 33
19732.39 41
19733.72 35
19735.05 35
19736.38 35
19737.71 36
19739.04 39
19740.36 40
19741.69 34
19743.02 38
19744.35 36
19745.68 45
19747.01 43
19748.34 56
19749.67 44
19751.00 31
19752.32 31
19753.65 45
19754.98 43
19756.31 32
19757.64 36
19758.97 28
19760.30 31
19761.63 39
19762.96 30
19764.29 44
19765.62 49
19766.95 43
19768.28 53
19769.61 34
19770.94 48
19772.27 39
19773.60 55
19774.93 39
19776.26 38
19777.59 37
19778.92 46
19780.25 47
19781.58 41
19782.91 31
19784.24 43
19785.57 52
19786.90 34
19788.23 37
19789.56 38
19790.89 39
19792.22 45
19793.55 46
19794.88 26
19796.21 28
19797.54 44
19798.87 35
19800.20 46
19801.53 45
19802.87 36
19804.20 39
19805.53 35
19806.86 43
19808.19 25
19809.52 41
19810.85 35
19812.18 41
19813.51 48
19814.85 34
19816.18 44
19817.51 40
19818.84 43
19820.17 40
19821.50 41
19822.83 42
19824.17 43
19825.50 44
19826.83 33
19828.16 40
19829.49 42
19830.82 33
19832.16 32
19833.49 36
19834.82 35
19836.15 39
19837.48 35
19838.82 36
19840.15 46
19841.48 33
19842.81 38
19844.14 36
19845.48 48
19846.81 42
19848.14 46
19849.47 37
19850.81 46
19852.14 36
19853.47 37
19854.80 36
19856.14 23
19857.47 48
19858.80 40
19860.14 25
19861.47 45
19862.80 32
19864.13 35
19865.47 30
19866.80 27
19868.13 19
19869.47 51
19870.80 36
19872.13 38
19873.47 32
19874.80 29
19876.13 52
19877.47 43
19878.80 26
19880.13 22
19881.47 39
19882.80 52
19884.13 40
19885.47 27
19886.80 37
19888.13 49
19889.47 49
19890.80 33
19892.14 36
19893.47 39
19894.80 39
19896.14 48
19897.47 41
19898.81 41
19900.14 45
19901.47 71
19902.81 34
19904.14 48
19905.48 38
19906.81 45
19908.15 55
19909.48 45
19910.81 33
19912.15 41
19913.48 38
19914.82 43
19916.15 28
19917.49 43
19918.82 46
19920.16 41
19921.49 37
19922.83 34
19924.16 34
19925.50 46
19926.83 46
19928.17 41
19929.50 50
19930.84 41
19932.17 41
19933.51 44
19934.84 33
19936.18 33
19937.51 46
19938.85 47
19940.18 36
19941.52 37
19942.86 39
19944.19 25
19945.53 35
19946.86 46
19948.20 47
19949.53 42
19950.87 50
19952.21 40
19953.54 37
19954.88 30
19956.21 39
19957.55 34
19958.89 21
19960.22 46
19961.56 34
19962.90 38
19964.23 31
19965.57 34
19966.90 33
19968.24 40
19969.58 40
19970.91 32
19972.25 40
19973.59 33
19974.92 37
19976.26 32
19977.60 26
19978.93 40
19980.27 34
19981.61 39
19982.94 34
19984.28 37
19985.62 32
19986.96 40
19988.29 35
19989.63 37
19990.97 32
19992.30 48
19993.64 28
19994.98 32
19996.32 30
19997.65 45
19998.99 44
20000.33 31
20001.67 38
20003.00 30
20004.34 41
20005.68 33
20007.02 33
20008.35 35
20009.69 42
20011.03 36
20012.37 36
20013.71 35
20015.04 36
20016.38 46
20017.72 32
20019.06 28
20020.40 27
20021.73 41
20023.07 31
20024.41 49
20025.75 37
20027.09 36
20028.43 40
20029.77 32
20031.10 34
20032.44 45
20033.78 29
20035.12 26
20036.46 31
20037.80 50
20039.14 28
20040.47 30
20041.81 32
20043.15 40
20044.49 41
20045.83 35
20047.17 44
20048.51 40
20049.85 40
20051.19 40
20052.53 49
20053.87 41
20055.21 25
20056.54 46
20057.88 42
20059.22 37
20060.56 44
20061.90 31
20063.24 32
20064.58 37
20065.92 35
20067.26 28
20068.60 29
20069.94 37
20071.28 32
20072.62 39
20073.96 35
20075.30 41
20076.64 21
20077.98 30
20079.32 30
20080.66 31
20082.00 33
20083.34 37
20084.68 37
20086.02 25
20087.36 31
20088.70 41
20090.04 24
20091.38 22
20092.73 24
20094.07 23
20095.41 39
20096.75 24
20098.09 33
20099.43 35
20100.77 43
20102.11 33
20103.45 21
20104.79 30
20106.13 41
20107.48 32
20108.82 31
20110.16 30
20111.50 39
20112.84 33
20114.18 30
20115.52 36
20116.86 25
20118.21 44
20119.55 43
20120.89 50
20122.23 41
20123.57 23
20124.91 33
20126.26 33
20127.60 36
20128.94 21
20130.28 39
20131.62 41
20132.96 42
20134.31 39
20135.65 39
