# Supplementary material for: MALDI-TOF MS typing enables the classification of brewing yeasts of the genus Saccharomyces to major beer styles
Source: PLoS One. 2017 Aug 9;12(8):e0181694. doi: 10.1371/journal.pone.0181694 (PMC5549903; doi:10.1371/journal.pone.0181694)
Supplement: S14 File — The directory includes 90 raw files and was zipped to “.zip”; the folder has three strains with 30 spectra per strain; S1 Text explains the raw files with an example and Table 1 represents the yeast strains used within the experiment. (ZIP) [file pone.0181694.s017.zip › 40-42/30636-508-OG-Ale-Ale-YPG-18h-E-E_2015-10-07__0_B8_1.dat]

2001.30 3521
2001.72 3497
2002.14 3557
2002.57 3532
2002.99 3314
2003.41 3340
2003.83 3437
2004.25 3715
2004.67 3654
2005.10 3465
2005.52 3366
2005.94 3509
2006.36 3446
2006.78 3716
2007.21 3808
2007.63 3812
2008.05 3675
2008.47 3669
2008.89 3578
2009.32 3856
2009.74 3864
2010.16 3994
2010.58 4025
2011.01 3996
2011.43 3761
2011.85 3783
2012.27 3588
2012.70 3698
2013.12 3431
2013.54 3475
2013.96 3527
2014.39 3370
2014.81 3043
2015.23 3132
2015.66 3407
2016.08 3219
2016.50 3140
2016.93 3171
2017.35 2916
2017.77 3247
2018.19 3326
2018.62 3357
2019.04 3314
2019.46 3217
2019.89 3273
2020.31 3212
2020.73 3300
2021.16 3674
2021.58 3525
2022.01 3616
2022.43 3620
2022.85 3457
2023.28 3522
2023.70 3317
2024.12 3338
2024.55 3411
2024.97 3428
2025.40 3355
2025.82 3114
2026.24 3297
2026.67 3205
2027.09 3459
2027.52 3234
2027.94 3345
2028.37 3291
2028.79 3251
2029.21 3030
2029.64 3245
2030.06 3166
2030.49 3230
2030.91 3247
2031.34 3178
2031.76 3440
2032.19 3568
2032.61 3637
2033.04 3401
2033.46 3532
2033.88 3658
2034.31 3751
2034.73 3876
2035.16 3945
2035.58 3779
2036.01 3822
2036.43 3694
2036.86 3501
2037.29 3676
2037.71 3497
2038.14 3248
2038.56 3224
2038.99 3240
2039.41 3457
2039.84 3518
2040.26 3382
2040.69 3431
2041.11 3541
2041.54 3315
2041.97 3525
2042.39 3434
2042.82 3406
2043.24 3454
2043.67 3445
2044.09 3336
2044.52 3283
2044.95 3327
2045.37 3137
2045.80 3129
2046.22 2920
2046.65 3235
2047.08 3425
2047.50 3477
2047.93 3560
2048.36 3452
2048.78 3308
2049.21 3357
2049.64 3516
2050.06 3678
2050.49 3457
2050.92 3452
2051.34 3413
2051.77 3080
2052.20 3170
2052.62 3298
2053.05 3233
2053.48 3139
2053.90 3099
2054.33 3099
2054.76 3185
2055.18 2982
2055.61 3218
2056.04 3433
2056.47 3160
2056.89 3213
2057.32 3047
2057.75 3310
2058.17 3148
2058.60 3205
2059.03 3409
2059.46 3237
2059.88 3301
2060.31 3195
2060.74 3154
2061.17 3205
2061.60 3246
2062.02 3244
2062.45 3422
2062.88 3223
2063.31 3247
2063.74 3356
2064.16 3597
2064.59 3736
2065.02 3592
2065.45 3854
2065.88 4010
2066.30 4133
2066.73 4179
2067.16 4278
2067.59 3814
2068.02 4092
2068.45 4236
2068.87 4030
2069.30 3929
2069.73 3732
2070.16 3663
2070.59 3629
2071.02 3581
2071.45 3551
2071.87 3472
2072.30 3307
2072.73 3142
2073.16 3284
2073.59 3319
2074.02 3400
2074.45 3575
2074.88 3490
2075.31 3601
2075.74 3569
2076.17 3686
2076.59 3660
2077.02 3728
2077.45 3631
2077.88 3638
2078.31 3924
2078.74 3839
2079.17 3592
2079.60 3779
2080.03 3645
2080.46 3562
2080.89 3482
2081.32 3586
2081.75 3723
2082.18 3637
2082.61 3635
2083.04 3672
2083.47 3502
2083.90 3397
2084.33 3343
2084.76 3493
2085.19 3501
2085.62 3533
2086.05 3408
2086.48 3557
2086.91 3558
2087.34 3112
2087.77 3028
2088.20 3261
2088.63 3238
2089.06 3381
2089.49 3351
2089.93 3131
2090.36 3370
2090.79 3253
2091.22 3282
2091.65 3373
2092.08 3541
2092.51 3610
2092.94 3373
2093.37 3479
2093.80 3609
2094.23 3509
2094.67 3765
2095.10 3495
2095.53 3203
2095.96 3372
2096.39 3204
2096.82 3207
2097.25 3122
2097.68 3523
2098.12 3360
2098.55 3173
2098.98 3159
2099.41 3141
2099.84 3068
2100.27 3122
2100.71 3279
2101.14 3029
2101.57 3233
2102.00 3421
2102.43 3314
2102.87 3203
2103.30 3241
2103.73 3396
2104.16 3455
2104.59 3263
2105.03 3396
2105.46 3528
2105.89 3482
2106.32 3330
2106.76 3500
2107.19 3384
2107.62 3500
2108.05 3483
2108.49 3517
2108.92 3348
2109.35 3529
2109.78 3484
2110.22 3552
2110.65 3318
2111.08 3330
2111.52 3340
2111.95 3457
2112.38 3567
2112.81 3412
2113.25 3534
2113.68 3306
2114.11 3425
2114.55 3269
2114.98 3073
2115.41 3275
2115.85 3044
2116.28 3032
2116.71 3312
2117.15 3213
2117.58 3166
2118.01 3459
2118.45 3296
2118.88 3009
2119.32 3225
2119.75 2973
2120.18 3294
2120.62 3156
2121.05 3068
2121.48 3251
2121.92 3467
2122.35 3404
2122.79 3187
2123.22 3246
2123.65 3570
2124.09 3560
2124.52 3358
2124.96 3366
2125.39 3445
2125.83 3582
2126.26 3521
2126.70 3281
2127.13 3362
2127.56 3561
2128.00 3309
2128.43 3222
2128.87 3115
2129.30 3086
2129.74 3040
2130.17 3040
2130.61 3028
2131.04 3118
2131.48 3244
2131.91 3135
2132.35 3262
2132.78 3314
2133.22 3102
2133.65 3044
2134.09 3440
2134.52 3432
2134.96 3437
2135.39 3397
2135.83 3373
2136.26 3550
2136.70 3629
2137.14 3883
2137.57 4231
2138.01 4395
2138.44 4067
2138.88 3795
2139.31 3567
2139.75 3680
2140.19 3550
2140.62 3402
2141.06 3500
2141.49 3494
2141.93 3443
2142.37 3525
2142.80 3375
2143.24 3309
2143.67 3205
2144.11 3167
2144.55 3291
2144.98 3182
2145.42 3306
2145.86 3172
2146.29 2981
2146.73 3151
2147.16 3445
2147.60 3378
2148.04 3456
2148.47 3312
2148.91 3399
2149.35 3337
2149.79 3376
2150.22 3557
2150.66 3542
2151.10 3749
2151.53 3867
2151.97 3763
2152.41 3804
2152.84 3733
2153.28 3982
2153.72 3861
2154.16 3652
2154.59 3389
2155.03 3387
2155.47 3430
2155.91 3540
2156.34 3503
2156.78 3383
2157.22 3400
2157.66 3160
2158.09 3257
2158.53 3257
2158.97 3216
2159.41 3331
2159.84 3432
2160.28 3453
2160.72 3310
2161.16 3353
2161.60 3287
2162.03 3312
2162.47 3502
2162.91 3711
2163.35 3562
2163.79 3536
2164.22 3688
2164.66 3275
2165.10 3307
2165.54 3426
2165.98 3326
2166.42 3394
2166.86 3424
2167.29 3213
2167.73 3162
2168.17 3397
2168.61 3305
2169.05 3407
2169.49 3488
2169.93 3552
2170.37 3304
2170.80 3278
2171.24 3415
2171.68 3403
2172.12 3388
2172.56 3620
2173.00 3503
2173.44 3557
2173.88 3582
2174.32 3596
2174.76 3785
2175.20 3634
2175.64 3604
2176.08 3609
2176.51 3614
2176.95 3766
2177.39 3752
2177.83 3764
2178.27 3641
2178.71 3453
2179.15 3589
2179.59 3506
2180.03 3552
2180.47 3506
2180.91 3530
2181.35 3351
2181.79 3348
2182.23 3457
2182.67 3430
2183.11 3502
2183.55 3313
2183.99 3321
2184.43 3348
2184.87 3325
2185.31 3346
2185.76 3258
2186.20 3097
2186.64 3164
2187.08 3274
2187.52 3337
2187.96 3494
2188.40 3471
2188.84 3490
2189.28 3584
2189.72 3665
2190.16 3502
2190.60 3418
2191.04 3724
2191.49 3750
2191.93 3570
2192.37 3677
2192.81 3503
2193.25 3306
2193.69 3473
2194.13 3800
2194.57 3539
2195.02 3463
2195.46 3533
2195.90 3452
2196.34 3650
2196.78 3730
2197.22 3441
2197.66 3280
2198.11 3245
2198.55 3442
2198.99 3425
2199.43 3357
2199.87 3340
2200.32 3244
2200.76 3172
2201.20 3439
2201.64 3195
2202.08 3047
2202.53 3280
2202.97 3153
2203.41 3011
2203.85 3151
2204.29 3237
2204.74 3241
2205.18 3234
2205.62 3567
2206.06 3609
2206.51 3331
2206.95 3451
2207.39 3568
2207.83 3467
2208.28 3561
2208.72 3586
2209.16 3483
2209.61 3265
2210.05 3299
2210.49 3299
2210.93 3369
2211.38 3143
2211.82 3283
2212.26 3196
2212.71 3289
2213.15 3162
2213.59 3180
2214.04 3483
2214.48 3274
2214.92 3352
2215.37 3236
2215.81 3181
2216.25 3100
2216.70 3085
2217.14 3379
2217.59 3217
2218.03 3026
2218.47 3085
2218.92 3034
2219.36 3174
2219.80 3471
2220.25 3491
2220.69 3303
2221.14 3399
2221.58 3387
2222.02 3210
2222.47 3416
2222.91 3255
2223.36 3366
2223.80 3411
2224.25 3239
2224.69 3296
2225.13 3297
2225.58 3511
2226.02 3502
2226.47 3480
2226.91 3287
2227.36 3438
2227.80 3381
2228.25 3451
2228.69 3705
2229.14 3496
2229.58 3527
2230.03 3544
2230.47 3562
2230.92 3618
2231.36 3588
2231.81 3679
2232.25 3754
2232.70 3450
2233.14 3290
2233.59 3516
2234.03 3589
2234.48 3823
2234.92 3713
2235.37 3728
2235.81 3645
2236.26 3648
2236.70 3983
2237.15 3753
2237.60 3589
2238.04 3447
2238.49 3264
2238.93 3366
2239.38 3423
2239.83 3510
2240.27 3577
2240.72 3189
2241.16 3382
2241.61 3347
2242.06 3186
2242.50 3500
2242.95 3337
2243.39 3248
2243.84 3019
2244.29 2941
2244.73 3319
2245.18 3262
2245.63 2916
2246.07 3002
2246.52 2945
2246.97 3094
2247.41 3217
2247.86 3139
2248.31 3098
2248.75 3141
2249.20 3222
2249.65 3300
2250.09 3107
2250.54 3077
2250.99 3001
2251.43 3052
2251.88 3042
2252.33 3102
2252.78 3141
2253.22 3007
2253.67 3057
2254.12 2957
2254.56 3144
2255.01 3264
2255.46 3080
2255.91 3113
2256.35 3226
2256.80 3102
2257.25 2993
2257.70 2959
2258.14 3025
2258.59 2787
2259.04 2788
2259.49 2975
2259.94 3106
2260.38 3140
2260.83 2926
2261.28 2928
2261.73 3301
2262.18 3463
2262.62 3251
2263.07 3457
2263.52 3432
2263.97 3371
2264.42 3406
2264.87 3448
2265.31 3453
2265.76 3256
2266.21 3605
2266.66 3451
2267.11 3312
2267.56 3414
2268.01 3379
2268.45 3362
2268.90 3232
2269.35 3355
2269.80 3367
2270.25 3353
2270.70 3123
2271.15 3406
2271.60 3399
2272.05 3364
2272.49 3278
2272.94 3281
2273.39 3297
2273.84 3364
2274.29 3154
2274.74 3145
2275.19 3135
2275.64 3268
2276.09 3261
2276.54 3309
2276.99 3235
2277.44 3244
2277.89 3200
2278.34 3166
2278.79 3190
2279.24 3112
2279.69 3226
2280.14 3120
2280.59 3212
2281.04 2950
2281.49 3049
2281.94 2975
2282.39 3044
2282.84 3101
2283.29 3083
2283.74 3124
2284.19 3060
2284.64 3185
2285.09 3044
2285.54 2981
2285.99 3116
2286.44 3027
2286.89 3024
2287.34 3168
2287.79 3261
2288.24 3317
2288.69 3376
2289.14 3552
2289.59 3711
2290.05 3978
2290.50 4085
2290.95 4109
2291.40 4387
2291.85 4488
2292.30 4477
2292.75 4646
2293.20 4806
2293.65 4600
2294.11 4445
2294.56 4528
2295.01 4403
2295.46 4165
2295.91 4157
2296.36 3718
2296.81 3875
2297.27 3782
2297.72 3858
2298.17 3744
2298.62 3695
2299.07 3688
2299.52 3575
2299.98 3373
2300.43 3285
2300.88 3415
2301.33 3367
2301.78 3448
2302.24 3346
2302.69 3022
2303.14 3300
2303.59 3125
2304.04 3353
2304.50 3208
2304.95 3085
2305.40 3191
2305.85 3341
2306.31 3220
2306.76 3166
2307.21 3346
2307.66 3266
2308.12 3337
2308.57 3320
2309.02 3423
2309.48 3493
2309.93 3722
2310.38 3569
2310.83 3660
2311.29 3741
2311.74 3962
2312.19 4052
2312.65 3920
2313.10 3907
2313.55 3566
2314.01 3667
2314.46 3574
2314.91 3660
2315.37 3555
2315.82 3209
2316.27 3034
2316.73 3101
2317.18 3427
2317.63 3388
2318.09 3195
2318.54 3269
2318.99 3138
2319.45 3140
2319.90 3116
2320.36 3277
2320.81 3167
2321.26 3100
2321.72 3343
2322.17 3247
2322.63 3089
2323.08 3205
2323.53 3141
2323.99 3264
2324.44 3364
2324.90 3260
2325.35 3284
2325.80 3164
2326.26 3405
2326.71 3310
2327.17 3411
2327.62 3652
2328.08 3623
2328.53 3626
2328.99 3584
2329.44 3536
2329.90 3777
2330.35 3762
2330.81 3719
2331.26 3815
2331.72 3786
2332.17 3887
2332.63 3787
2333.08 3768
2333.54 3507
2333.99 3764
2334.45 3492
2334.90 3378
2335.36 3139
2335.81 3273
2336.27 3328
2336.72 3403
2337.18 3440
2337.63 3342
2338.09 3431
2338.55 3194
2339.00 3451
2339.46 3548
2339.91 3420
2340.37 3078
2340.82 3176
2341.28 3243
2341.74 3404
2342.19 3348
2342.65 3337
2343.10 3208
2343.56 3344
2344.02 3318
2344.47 3144
2344.93 3180
2345.39 3433
2345.84 3171
2346.30 3313
2346.75 3337
2347.21 3592
2347.67 3401
2348.12 3158
2348.58 3390
2349.04 3502
2349.49 3375
2349.95 3487
2350.41 3504
2350.86 3378
2351.32 3412
2351.78 3365
2352.23 3399
2352.69 3101
2353.15 3642
2353.61 3395
2354.06 3200
2354.52 3240
2354.98 3333
2355.43 3350
2355.89 3313
2356.35 3139
2356.81 3183
2357.26 3281
2357.72 3258
2358.18 3196
2358.64 3247
2359.09 3023
2359.55 3192
2360.01 3085
2360.47 3233
2360.93 3170
2361.38 3192
2361.84 3264
2362.30 3252
2362.76 3244
2363.22 3346
2363.67 3258
2364.13 3372
2364.59 3212
2365.05 3216
2365.51 3363
2365.96 3493
2366.42 3561
2366.88 3427
2367.34 3470
2367.80 3683
2368.26 3346
2368.72 3463
2369.17 3331
2369.63 3060
2370.09 3303
2370.55 3472
2371.01 3366
2371.47 3409
2371.93 3294
2372.39 3280
2372.84 3425
2373.30 3393
2373.76 3318
2374.22 3511
2374.68 3684
2375.14 3570
2375.60 3662
2376.06 3623
2376.52 3541
2376.98 3801
2377.44 3768
2377.90 3888
2378.36 4065
2378.81 4030
2379.27 3971
2379.73 3962
2380.19 3797
2380.65 3873
2381.11 3835
2381.57 3596
2382.03 3368
2382.49 3657
2382.95 3711
2383.41 3252
2383.87 3277
2384.33 3414
2384.79 3263
2385.25 3322
2385.71 3266
2386.17 3273
2386.63 3068
2387.09 3295
2387.55 3280
2388.01 3411
2388.48 3227
2388.94 3258
2389.40 3485
2389.86 3189
2390.32 3284
2390.78 3383
2391.24 3463
2391.70 3201
2392.16 3099
2392.62 3199
2393.08 3444
2393.54 3464
2394.00 3554
2394.47 3415
2394.93 3291
2395.39 3348
2395.85 3388
2396.31 3116
2396.77 3193
2397.23 3201
2397.69 3152
2398.16 3209
2398.62 3131
2399.08 3058
2399.54 3163
2400.00 3132
2400.46 3246
2400.92 3311
2401.39 3187
2401.85 3153
2402.31 2941
2402.77 3005
2403.23 2959
2403.70 3060
2404.16 3145
2404.62 3174
2405.08 3070
2405.54 3028
2406.01 3006
2406.47 3104
2406.93 3251
2407.39 3300
2407.86 3394
2408.32 3224
2408.78 3432
2409.24 3364
2409.71 3177
2410.17 3288
2410.63 3218
2411.09 3167
2411.56 3089
2412.02 3077
2412.48 2975
2412.94 3017
2413.41 3216
2413.87 3052
2414.33 3224
2414.80 3264
2415.26 3191
2415.72 3189
2416.19 3171
2416.65 3448
2417.11 3545
2417.57 3443
2418.04 3942
2418.50 3728
2418.96 3740
2419.43 3725
2419.89 3506
2420.36 3853
2420.82 3892
2421.28 3824
2421.75 3747
2422.21 3676
2422.67 3486
2423.14 3397
2423.60 3514
2424.07 3486
2424.53 3716
2424.99 3552
2425.46 3439
2425.92 3399
2426.39 3211
2426.85 3548
2427.31 3440
2427.78 3352
2428.24 3284
2428.71 3391
2429.17 3244
2429.64 3319
2430.10 3401
2430.56 3353
2431.03 3243
2431.49 3135
2431.96 3191
2432.42 3112
2432.89 3007
2433.35 3191
2433.82 3238
2434.28 3497
2434.75 3387
2435.21 3214
2435.68 3301
2436.14 3243
2436.61 3268
2437.07 3217
2437.54 3253
2438.00 3292
2438.47 3323
2438.93 3369
2439.40 3200
2439.86 3304
2440.33 3253
2440.80 3482
2441.26 3320
2441.73 3469
2442.19 3416
2442.66 3425
2443.12 3544
2443.59 3393
2444.06 3414
2444.52 3341
2444.99 3157
2445.45 2980
2445.92 3108
2446.38 3235
2446.85 3185
2447.32 2849
2447.78 2857
2448.25 3101
2448.72 3093
2449.18 2999
2449.65 2989
2450.11 3015
2450.58 2964
2451.05 2836
2451.51 3096
2451.98 3377
2452.45 3158
2452.91 3066
2453.38 2977
2453.85 3065
2454.31 2977
2454.78 2921
2455.25 3111
2455.71 3035
2456.18 3049
2456.65 3154
2457.12 3197
2457.58 3049
2458.05 3197
2458.52 3224
2458.98 3034
2459.45 3000
2459.92 2812
2460.39 3044
2460.85 3107
2461.32 3007
2461.79 3129
2462.26 2847
2462.72 3270
2463.19 3221
2463.66 3129
2464.13 3001
2464.59 3118
2465.06 3267
2465.53 3239
2466.00 3342
2466.47 3344
2466.93 3176
2467.40 3073
2467.87 3174
2468.34 3320
2468.81 3255
2469.27 3218
2469.74 3410
2470.21 3341
2470.68 3241
2471.15 3020
2471.62 3032
2472.09 3060
2472.55 3150
2473.02 3108
2473.49 2998
2473.96 2802
2474.43 2918
2474.90 2805
2475.37 2955
2475.83 3058
2476.30 2892
2476.77 2889
2477.24 2893
2477.71 2885
2478.18 2898
2478.65 2879
2479.12 2946
2479.59 3021
2480.06 3100
2480.53 3090
2480.99 3285
2481.46 3257
2481.93 3052
2482.40 2965
2482.87 2970
2483.34 3182
2483.81 3060
2484.28 2970
2484.75 3012
2485.22 2939
2485.69 2891
2486.16 2818
2486.63 2817
2487.10 2912
2487.57 3031
2488.04 3024
2488.51 3167
2488.98 3041
2489.45 3066
2489.92 3150
2490.39 3090
2490.86 3107
2491.33 3190
2491.80 3096
2492.27 3194
2492.74 3490
2493.21 3403
2493.68 3252
2494.15 3310
2494.62 3259
2495.10 3268
2495.57 3322
2496.04 3199
2496.51 3338
2496.98 3271
2497.45 3519
2497.92 3379
2498.39 3360
2498.86 3284
2499.33 3022
2499.80 3049
2500.28 3066
2500.75 3124
2501.22 2980
2501.69 2905
2502.16 2871
2502.63 2802
2503.10 2909
2503.57 2802
2504.05 2961
2504.52 3056
2504.99 3063
2505.46 3093
2505.93 3238
2506.40 3276
2506.88 3186
2507.35 3171
2507.82 3129
2508.29 3051
2508.76 2915
2509.24 3197
2509.71 3143
2510.18 3126
2510.65 3081
2511.12 3046
2511.60 3331
2512.07 3199
2512.54 3301
2513.01 3336
2513.49 3230
2513.96 3064
2514.43 3088
2514.90 3038
2515.38 3079
2515.85 2989
2516.32 3107
2516.79 3057
2517.27 3038
2517.74 3023
2518.21 2962
2518.68 3253
2519.16 3279
2519.63 3065
2520.10 2985
2520.58 3249
2521.05 3325
2521.52 3172
2522.00 2949
2522.47 3140
2522.94 3179
2523.42 2963
2523.89 2817
2524.36 3091
2524.84 3240
2525.31 3168
2525.78 3108
2526.26 3038
2526.73 3125
2527.20 3116
2527.68 3195
2528.15 3212
2528.63 3370
2529.10 3565
2529.57 3538
2530.05 3292
2530.52 3143
2531.00 3464
2531.47 3372
2531.94 3398
2532.42 3217
2532.89 2932
2533.37 3135
2533.84 3277
2534.32 3238
2534.79 3087
2535.26 3281
2535.74 3207
2536.21 3114
2536.69 3174
2537.16 3173
2537.64 3192
2538.11 3014
2538.59 2863
2539.06 3115
2539.54 3116
2540.01 3190
2540.49 3344
2540.96 3370
2541.44 3319
2541.91 3520
2542.39 3390
2542.86 3320
2543.34 3327
2543.81 3413
2544.29 3387
2544.76 3304
2545.24 3223
2545.71 2900
2546.19 2894
2546.66 2892
2547.14 3178
2547.61 3179
2548.09 3132
2548.57 3025
2549.04 3105
2549.52 3388
2549.99 3413
2550.47 3151
2550.95 3306
2551.42 3343
2551.90 3294
2552.37 3305
2552.85 3309
2553.33 3358
2553.80 3210
2554.28 3317
2554.75 3310
2555.23 3398
2555.71 3474
2556.18 3482
2556.66 3316
2557.14 3201
2557.61 2926
2558.09 3125
2558.57 3359
2559.04 3264
2559.52 3065
2560.00 3227
2560.47 2940
2560.95 2719
2561.43 2975
2561.90 2966
2562.38 3180
2562.86 3076
2563.33 2969
2563.81 3012
2564.29 3298
2564.77 3237
2565.24 3038
2565.72 2940
2566.20 3064
2566.68 3053
2567.15 2984
2567.63 2998
2568.11 2939
2568.59 2877
2569.06 2841
2569.54 2817
2570.02 2818
2570.50 3014
2570.97 2938
2571.45 2798
2571.93 2835
2572.41 2904
2572.89 2854
2573.36 2649
2573.84 2713
2574.32 2810
2574.80 2866
2575.28 2691
2575.75 2615
2576.23 2573
2576.71 2917
2577.19 2898
2577.67 2816
2578.15 2616
2578.62 2779
2579.10 2797
2579.58 3038
2580.06 2763
2580.54 3000
2581.02 2949
2581.50 2911
2581.97 2757
2582.45 2885
2582.93 2894
2583.41 2943
2583.89 2879
2584.37 3146
2584.85 3099
2585.33 2898
2585.81 2901
2586.29 3086
2586.77 2929
2587.24 2942
2587.72 2960
2588.20 3050
2588.68 2933
2589.16 3051
2589.64 3166
2590.12 2867
2590.60 3038
2591.08 2831
2591.56 2972
2592.04 2770
2592.52 2890
2593.00 3135
2593.48 2863
2593.96 2897
2594.44 2890
2594.92 2997
2595.40 2950
2595.88 2851
2596.36 2805
2596.84 2903
2597.32 2975
2597.80 2868
2598.28 2773
2598.76 2986
2599.24 2713
2599.72 2843
2600.20 2971
2600.68 2735
2601.16 2723
2601.64 2826
2602.12 2882
2602.61 2749
2603.09 2835
2603.57 2750
2604.05 2854
2604.53 3036
2605.01 2768
2605.49 2987
2605.97 2788
2606.45 2965
2606.93 3008
2607.42 2813
2607.90 2705
2608.38 2776
2608.86 3124
2609.34 2882
2609.82 2743
2610.30 2989
2610.78 3219
2611.27 3002
2611.75 2908
2612.23 2926
2612.71 3089
2613.19 3031
2613.67 2897
2614.16 2806
2614.64 3025
2615.12 3060
2615.60 2920
2616.08 2991
2616.57 3109
2617.05 3215
2617.53 3219
2618.01 3044
2618.49 3073
2618.98 3241
2619.46 3166
2619.94 2987
2620.42 3134
2620.91 3240
2621.39 3092
2621.87 2932
2622.35 2869
2622.84 3019
2623.32 2983
2623.80 2963
2624.28 2934
2624.77 2776
2625.25 2704
2625.73 2786
2626.21 2987
2626.70 3125
2627.18 2988
2627.66 2979
2628.15 2823
2628.63 2725
2629.11 2775
2629.60 2732
2630.08 2955
2630.56 2872
2631.05 3099
2631.53 3166
2632.01 2919
2632.50 3104
2632.98 2984
2633.46 3049
2633.95 3100
2634.43 3060
2634.91 3367
2635.40 3323
2635.88 2994
2636.37 3033
2636.85 3183
2637.33 2996
2637.82 2931
2638.30 2984
2638.79 2770
2639.27 2704
2639.75 2828
2640.24 2815
2640.72 2943
2641.21 3282
2641.69 3116
2642.18 3158
2642.66 3002
2643.14 2803
2643.63 2947
2644.11 2939
2644.60 2790
2645.08 3116
2645.57 3181
2646.05 2885
2646.54 2922
2647.02 2918
2647.51 3043
2647.99 2954
2648.48 2812
2648.96 2894
2649.45 2682
2649.93 2945
2650.42 3010
2650.90 2915
2651.39 2861
2651.87 3064
2652.36 3039
2652.84 2995
2653.33 2975
2653.81 2935
2654.30 2891
2654.78 2921
2655.27 3069
2655.76 2900
2656.24 2869
2656.73 3066
2657.21 2968
2657.70 2965
2658.18 3056
2658.67 3173
2659.16 3060
2659.64 2839
2660.13 3003
2660.61 2956
2661.10 2885
2661.59 3041
2662.07 3057
2662.56 2861
2663.05 2864
2663.53 2994
2664.02 3092
2664.50 2876
2664.99 2815
2665.48 2840
2665.96 2836
2666.45 2857
2666.94 3008
2667.42 2945
2667.91 3001
2668.40 2901
2668.88 2847
2669.37 3030
2669.86 2876
2670.34 2943
2670.83 3023
2671.32 2983
2671.81 3150
2672.29 3169
2672.78 3006
2673.27 2935
2673.75 3034
2674.24 3186
2674.73 3253
2675.22 3044
2675.70 3085
2676.19 3271
2676.68 3187
2677.17 3170
2677.65 3178
2678.14 3345
2678.63 3063
2679.12 2993
2679.61 2811
2680.09 2908
2680.58 3212
2681.07 3121
2681.56 2883
2682.04 2951
2682.53 2901
2683.02 2885
2683.51 3036
2684.00 2938
2684.49 2936
2684.97 2973
2685.46 3021
2685.95 3061
2686.44 2913
2686.93 3225
2687.42 3067
2687.90 2948
2688.39 2835
2688.88 2881
2689.37 2930
2689.86 2992
2690.35 2902
2690.84 2903
2691.33 2909
2691.81 2731
2692.30 2918
2692.79 3007
2693.28 3120
2693.77 3033
2694.26 2880
2694.75 2843
2695.24 2842
2695.73 2756
2696.22 2723
2696.71 2743
2697.20 2735
2697.68 2818
2698.17 2816
2698.66 2786
2699.15 2776
2699.64 2694
2700.13 2835
2700.62 2696
2701.11 2806
2701.60 2784
2702.09 2830
2702.58 2979
2703.07 3250
2703.56 3174
2704.05 2890
2704.54 2889
2705.03 2911
2705.52 2983
2706.01 2868
2706.50 2956
2706.99 3089
2707.48 2981
2707.97 2733
2708.46 2771
2708.95 2843
2709.44 2922
2709.93 2840
2710.43 2753
2710.92 2844
2711.41 2879
2711.90 2890
2712.39 2896
2712.88 2923
2713.37 2738
2713.86 2926
2714.35 2800
2714.84 2701
2715.33 2827
2715.82 2907
2716.32 2997
2716.81 2904
2717.30 2764
2717.79 2578
2718.28 2613
2718.77 2781
2719.26 2593
2719.76 2629
2720.25 2549
2720.74 2493
2721.23 2648
2721.72 2760
2722.21 2807
2722.70 2894
2723.20 2828
2723.69 3031
2724.18 3083
2724.67 3033
2725.16 3064
2725.66 3083
2726.15 2962
2726.64 2849
2727.13 2946
2727.62 2773
2728.12 2779
2728.61 2742
2729.10 2803
2729.59 2797
2730.09 2635
2730.58 2761
2731.07 2685
2731.56 2776
2732.06 2798
2732.55 2830
2733.04 2962
2733.53 3047
2734.03 2965
2734.52 2915
2735.01 3022
2735.50 3043
2736.00 2916
2736.49 2852
2736.98 2854
2737.48 2897
2737.97 2893
2738.46 3013
2738.96 3014
2739.45 2874
2739.94 3121
2740.44 3096
2740.93 2995
2741.42 3182
2741.92 3249
2742.41 3166
2742.90 2977
2743.40 3006
2743.89 3057
2744.38 3212
2744.88 3139
2745.37 2917
2745.86 2834
2746.36 2770
2746.85 3031
2747.35 2941
2747.84 2731
2748.33 2708
2748.83 2848
2749.32 2779
2749.82 2841
2750.31 2693
2750.81 2931
2751.30 2828
2751.79 2837
2752.29 2735
2752.78 2725
2753.28 2798
2753.77 2953
2754.27 2796
2754.76 2723
2755.26 2801
2755.75 2928
2756.24 2849
2756.74 2989
2757.23 2816
2757.73 2832
2758.22 2965
2758.72 2911
2759.21 2845
2759.71 3012
2760.20 2708
2760.70 2930
2761.19 2959
2761.69 2964
2762.19 2874
2762.68 2707
2763.18 2767
2763.67 2802
2764.17 3084
2764.66 3062
2765.16 2861
2765.65 2719
2766.15 2636
2766.64 2740
2767.14 2793
2767.64 2809
2768.13 2668
2768.63 2660
2769.12 2726
2769.62 3143
2770.12 3036
2770.61 2897
2771.11 2905
2771.60 2982
2772.10 2987
2772.60 3030
2773.09 2887
2773.59 2843
2774.08 2909
2774.58 2936
2775.08 2974
2775.57 3063
2776.07 3125
2776.57 3100
2777.06 3089
2777.56 3141
2778.06 3536
2778.55 3288
2779.05 3296
2779.55 3246
2780.04 3109
2780.54 3157
2781.04 2826
2781.54 3038
2782.03 3089
2782.53 2959
2783.03 2867
2783.52 2802
2784.02 2758
2784.52 3065
2785.02 3035
2785.51 2821
2786.01 2998
2786.51 2920
2787.01 2882
2787.50 2925
2788.00 2921
2788.50 2817
2789.00 2589
2789.49 2663
2789.99 2792
2790.49 2813
2790.99 2793
2791.48 2875
2791.98 2843
2792.48 2683
2792.98 2931
2793.48 2916
2793.97 2721
2794.47 2807
2794.97 2971
2795.47 2874
2795.97 3087
2796.47 2977
2796.96 2874
2797.46 3093
2797.96 2958
2798.46 2967
2798.96 3081
2799.46 2994
2799.96 3083
2800.45 3003
2800.95 3034
2801.45 3103
2801.95 2795
2802.45 2818
2802.95 2792
2803.45 2856
2803.95 2845
2804.45 2933
2804.94 2887
2805.44 2671
2805.94 2757
2806.44 2803
2806.94 3106
2807.44 3004
2807.94 2925
2808.44 3027
2808.94 3128
2809.44 3017
2809.94 3276
2810.44 3363
2810.94 3253
2811.44 3152
2811.94 3068
2812.44 3149
2812.94 3258
2813.44 3031
2813.94 2955
2814.44 2978
2814.94 2870
2815.44 3010
2815.94 2974
2816.44 2972
2816.94 3047
2817.44 3078
2817.94 2977
2818.44 2742
2818.94 2864
2819.44 2986
2819.94 2945
2820.44 2840
2820.94 2864
2821.44 2965
2821.94 2998
2822.44 3028
2822.94 2913
2823.44 3000
2823.94 2757
2824.44 2922
2824.94 2909
2825.45 2706
2825.95 2739
2826.45 2856
2826.95 2716
2827.45 2625
2827.95 2700
2828.45 2598
2828.95 2553
2829.45 2675
2829.96 2707
2830.46 2814
2830.96 2770
2831.46 2730
2831.96 2568
2832.46 2356
2832.96 2700
2833.47 2726
2833.97 2580
2834.47 2718
2834.97 2583
2835.47 2582
2835.97 2667
2836.48 2755
2836.98 2751
2837.48 2855
2837.98 2737
2838.48 2975
2838.99 3037
2839.49 3095
2839.99 3069
2840.49 2948
2841.00 2987
2841.50 2895
2842.00 2944
2842.50 2872
2843.01 2969
2843.51 2865
2844.01 2846
2844.51 2817
2845.02 2861
2845.52 2641
2846.02 2600
2846.52 2767
2847.03 2742
2847.53 2923
2848.03 3008
2848.54 2922
2849.04 2972
2849.54 3089
2850.04 3121
2850.55 3193
2851.05 3011
2851.55 3149
2852.06 3003
2852.56 2801
2853.06 2900
2853.57 2769
2854.07 2851
2854.57 2647
2855.08 2741
2855.58 2877
2856.09 2829
2856.59 2701
2857.09 2700
2857.60 2613
2858.10 2776
2858.60 2639
2859.11 2749
2859.61 2601
2860.12 2809
2860.62 2777
2861.12 2738
2861.63 2687
2862.13 2815
2862.64 2553
2863.14 2691
2863.65 2743
2864.15 2675
2864.65 2850
2865.16 2935
2865.66 2631
2866.17 2648
2866.67 2702
2867.18 2664
2867.68 2653
2868.19 2842
2868.69 2771
2869.20 2451
2869.70 2624
2870.21 2728
2870.71 2720
2871.21 2615
2871.72 2697
2872.23 2733
2872.73 2890
2873.24 2920
2873.74 2963
2874.25 2908
2874.75 2991
2875.26 2870
2875.76 2963
2876.27 3198
2876.77 3213
2877.28 3070
2877.78 3183
2878.29 2994
2878.79 2972
2879.30 3101
2879.81 2917
2880.31 2889
2880.82 2867
2881.32 2843
2881.83 2809
2882.34 2735
2882.84 2903
2883.35 2825
2883.85 2907
2884.36 2992
2884.87 2940
2885.37 2819
2885.88 2887
2886.38 2875
2886.89 2839
2887.40 2729
2887.90 2792
2888.41 2751
2888.92 2966
2889.42 2948
2889.93 3042
2890.44 3112
2890.94 2919
2891.45 3019
2891.96 3013
2892.46 2899
2892.97 3015
2893.48 3071
2893.98 3007
2894.49 2913
2895.00 2954
2895.51 3056
2896.01 3279
2896.52 3139
2897.03 3182
2897.53 3169
2898.04 3262
2898.55 3395
2899.06 3443
2899.56 3369
2900.07 3401
2900.58 3287
2901.09 3392
2901.59 3781
2902.10 3703
2902.61 3792
2903.12 4113
2903.63 4189
2904.13 4393
2904.64 4032
2905.15 4284
2905.66 4071
2906.17 3740
2906.67 3640
2907.18 3575
2907.69 3500
2908.20 3439
2908.71 3477
2909.21 3312
2909.72 3363
2910.23 3031
2910.74 2913
2911.25 2987
2911.76 3117
2912.26 2958
2912.77 2830
2913.28 2753
2913.79 2821
2914.30 2831
2914.81 2990
2915.32 2821
2915.83 2789
2916.34 2824
2916.84 2737
2917.35 2860
2917.86 2859
2918.37 2976
2918.88 2784
2919.39 2792
2919.90 2849
2920.41 3109
2920.92 2876
2921.43 2660
2921.94 2917
2922.45 2888
2922.96 2809
2923.46 2673
2923.97 2783
2924.48 2927
2924.99 2722
2925.50 2697
2926.01 3048
2926.52 3096
2927.03 3111
2927.54 2932
2928.05 2765
2928.56 2940
2929.07 2883
2929.58 2807
2930.09 2731
2930.60 3005
2931.11 2771
2931.62 2686
2932.13 2608
2932.64 2562
2933.15 2560
2933.67 2653
2934.18 2835
2934.69 2726
2935.20 2842
2935.71 2828
2936.22 2791
2936.73 3003
2937.24 2978
2937.75 3019
2938.26 2994
2938.77 3137
2939.28 3288
2939.79 3093
2940.30 2985
2940.82 3158
2941.33 3109
2941.84 3129
2942.35 3209
2942.86 3095
2943.37 2892
2943.88 3023
2944.39 3007
2944.91 2818
2945.42 2993
2945.93 3071
2946.44 2896
2946.95 2932
2947.46 2825
2947.98 2903
2948.49 2861
2949.00 2805
2949.51 2704
2950.02 2725
2950.53 2738
2951.05 2836
2951.56 2776
2952.07 2791
2952.58 2819
2953.09 2762
2953.61 2719
2954.12 2727
2954.63 2977
2955.14 2784
2955.66 2897
2956.17 2904
2956.68 2709
2957.19 2749
2957.71 2829
2958.22 2680
2958.73 2771
2959.24 2810
2959.76 2715
2960.27 2728
2960.78 2888
2961.29 2805
2961.81 2762
2962.32 2890
2962.83 2982
2963.35 2866
2963.86 2864
2964.37 2827
2964.89 2802
2965.40 2684
2965.91 2780
2966.43 2935
2966.94 2882
2967.45 2850
2967.97 2963
2968.48 2839
2968.99 2876
2969.51 2714
2970.02 2927
2970.53 2733
2971.05 2646
2971.56 2844
2972.07 2702
2972.59 2646
2973.10 2595
2973.62 2778
2974.13 2873
2974.64 2704
2975.16 2596
2975.67 2714
2976.19 2648
2976.70 2758
2977.22 2644
2977.73 2786
2978.24 2759
2978.76 2779
2979.27 2792
2979.79 2703
2980.30 2825
2980.82 2847
2981.33 2939
2981.85 2713
2982.36 2801
2982.87 2710
2983.39 2833
2983.90 2821
2984.42 2840
2984.93 2801
2985.45 2936
2985.96 2862
2986.48 2790
2986.99 2799
2987.51 2921
2988.02 2887
2988.54 2874
2989.05 2941
2989.57 3128
2990.09 3001
2990.60 2997
2991.12 2858
2991.63 2755
2992.15 2764
2992.66 2892
2993.18 3038
2993.69 2933
2994.21 2834
2994.73 2725
2995.24 2716
2995.76 2922
2996.27 2963
2996.79 2969
2997.30 3112
2997.82 3294
2998.34 3406
2998.85 3464
2999.37 3363
2999.89 3329
3000.40 3253
3000.92 3125
3001.43 3473
3001.95 3267
3002.47 3454
3002.98 3515
3003.50 3598
3004.02 3547
3004.53 3735
3005.05 3581
3005.57 3735
3006.08 3845
3006.60 4005
3007.12 3880
3007.63 4072
3008.15 3778
3008.67 3652
3009.18 3426
3009.70 3479
3010.22 3353
3010.74 3023
3011.25 2996
3011.77 2994
3012.29 2935
3012.80 2927
3013.32 2926
3013.84 2858
3014.36 2771
3014.87 2812
3015.39 2894
3015.91 2974
3016.43 3049
3016.94 3039
3017.46 3065
3017.98 3115
3018.50 3221
3019.02 3334
3019.53 3277
3020.05 3313
3020.57 3401
3021.09 3333
3021.60 3295
3022.12 3265
3022.64 3276
3023.16 3294
3023.68 3223
3024.20 3191
3024.71 3014
3025.23 3155
3025.75 2976
3026.27 2955
3026.79 2897
3027.31 3006
3027.82 3010
3028.34 2959
3028.86 2909
3029.38 2849
3029.90 2860
3030.42 2803
3030.94 3011
3031.46 2926
3031.98 2946
3032.49 2775
3033.01 2868
3033.53 2779
3034.05 2768
3034.57 2910
3035.09 2892
3035.61 2880
3036.13 2950
3036.65 3141
3037.17 2895
3037.69 2896
3038.21 2960
3038.73 2876
3039.25 2932
3039.76 3085
3040.28 2958
3040.80 2930
3041.32 2945
3041.84 2934
3042.36 2860
3042.88 2746
3043.40 2784
3043.92 2778
3044.44 2656
3044.96 2769
3045.48 2971
3046.00 2921
3046.52 2776
3047.04 2840
3047.56 2893
3048.08 2928
3048.60 2994
3049.13 3018
3049.65 2786
3050.17 2617
3050.69 2639
3051.21 2790
3051.73 2924
3052.25 2758
3052.77 2736
3053.29 2734
3053.81 2697
3054.33 2744
3054.85 2590
3055.37 2780
3055.89 2732
3056.42 2712
3056.94 2749
3057.46 2812
3057.98 2945
3058.50 2806
3059.02 2834
3059.54 2707
3060.06 2508
3060.59 2564
3061.11 2689
3061.63 2637
3062.15 2624
3062.67 2875
3063.19 2651
3063.71 2578
3064.24 2679
3064.76 2751
3065.28 2829
3065.80 2822
3066.32 2735
3066.85 2718
3067.37 2786
3067.89 2903
3068.41 3033
3068.93 2953
3069.46 2903
3069.98 2809
3070.50 2888
3071.02 2896
3071.54 2691
3072.07 2845
3072.59 2810
3073.11 2902
3073.63 2900
3074.16 2720
3074.68 2636
3075.20 2754
3075.73 2725
3076.25 2777
3076.77 2818
3077.29 2895
3077.82 2983
3078.34 2849
3078.86 2939
3079.39 2856
3079.91 2813
3080.43 2928
3080.95 3268
3081.48 3266
3082.00 3252
3082.52 3340
3083.05 3349
3083.57 3298
3084.09 3286
3084.62 3149
3085.14 3363
3085.66 3141
3086.19 3322
3086.71 3589
3087.24 3293
3087.76 3027
3088.28 3163
3088.81 3320
3089.33 3174
3089.85 2874
3090.38 3110
3090.90 3154
3091.43 3079
3091.95 3014
3092.47 3070
3093.00 3198
3093.52 2958
3094.05 2840
3094.57 2920
3095.10 2990
3095.62 3159
3096.14 3048
3096.67 2879
3097.19 3000
3097.72 3180
3098.24 3180
3098.77 3125
3099.29 3122
3099.82 3430
3100.34 3407
3100.87 3724
3101.39 3844
3101.92 4030
3102.44 4770
3102.97 5184
3103.49 5692
3104.02 6258
3104.54 6618
3105.07 6693
3105.59 6447
3106.12 6704
3106.64 6192
3107.17 5544
3107.69 5381
3108.22 4355
3108.74 4259
3109.27 3875
3109.79 3590
3110.32 3454
3110.85 3166
3111.37 3373
3111.90 3506
3112.42 3318
3112.95 3401
3113.48 3514
3114.00 3172
3114.53 3099
3115.05 3354
3115.58 3332
3116.11 3076
3116.63 2881
3117.16 2967
3117.68 2917
3118.21 3067
3118.74 2779
3119.26 2877
3119.79 2934
3120.32 2908
3120.84 2772
3121.37 2841
3121.90 3015
3122.42 2891
3122.95 3048
3123.48 3159
3124.00 3131
3124.53 3181
3125.06 3139
3125.58 3126
3126.11 3225
3126.64 3144
3127.16 3118
3127.69 3107
3128.22 2966
3128.75 3061
3129.27 3059
3129.80 3020
3130.33 2956
3130.85 2758
3131.38 2795
3131.91 2666
3132.44 2688
3132.96 2630
3133.49 2713
3134.02 2718
3134.55 2702
3135.07 2673
3135.60 2815
3136.13 2576
3136.66 2536
3137.19 2493
3137.71 2655
3138.24 2729
3138.77 2770
3139.30 2843
3139.83 2752
3140.35 2595
3140.88 2610
3141.41 2732
3141.94 2589
3142.47 2689
3143.00 2679
3143.52 2886
3144.05 2819
3144.58 2757
3145.11 2798
3145.64 2691
3146.17 2828
3146.70 2865
3147.22 2877
3147.75 2903
3148.28 2890
3148.81 2906
3149.34 3183
3149.87 3232
3150.40 3223
3150.93 3229
3151.46 2975
3151.98 3146
3152.51 3133
3153.04 3020
3153.57 2943
3154.10 2885
3154.63 2896
3155.16 2872
3155.69 2892
3156.22 2995
3156.75 2961
3157.28 2982
3157.81 2874
3158.34 2780
3158.87 2900
3159.40 2741
3159.93 2748
3160.46 2866
3160.99 3074
3161.52 3170
3162.05 2850
3162.58 2762
3163.11 2728
3163.64 2839
3164.17 2850
3164.70 2829
3165.23 2748
3165.76 2742
3166.29 2826
3166.82 2859
3167.35 2848
3167.88 2828
3168.41 2672
3168.94 2781
3169.47 2653
3170.00 2662
3170.53 2702
3171.06 2635
3171.59 2773
3172.13 2529
3172.66 2481
3173.19 2677
3173.72 2579
3174.25 2777
3174.78 2828
3175.31 2646
3175.84 2690
3176.37 2665
3176.90 2720
3177.44 2921
3177.97 2816
3178.50 2897
3179.03 2984
3179.56 2836
3180.09 2773
3180.62 2773
3181.16 2778
3181.69 2804
3182.22 2907
3182.75 2835
3183.28 2650
3183.81 2706
3184.35 2814
3184.88 2750
3185.41 2568
3185.94 2628
3186.47 2587
3187.01 2725
3187.54 2705
3188.07 2611
3188.60 2651
3189.14 2563
3189.67 2708
3190.20 2915
3190.73 2952
3191.26 2731
3191.80 2669
3192.33 2692
3192.86 2597
3193.39 2772
3193.93 2739
3194.46 2658
3194.99 2536
3195.53 2496
3196.06 2578
3196.59 2643
3197.12 2565
3197.66 2621
3198.19 2631
3198.72 2651
3199.26 2586
3199.79 2759
3200.32 2682
3200.86 2890
3201.39 2824
3201.92 2711
3202.46 2732
3202.99 2779
3203.52 2815
3204.06 2796
3204.59 2798
3205.12 2897
3205.66 2766
3206.19 2843
3206.72 2837
3207.26 2453
3207.79 2691
3208.33 2800
3208.86 2800
3209.39 2850
3209.93 2828
3210.46 2664
3211.00 2667
3211.53 2827
3212.06 2937
3212.60 3001
3213.13 3150
3213.67 3127
3214.20 3014
3214.74 3177
3215.27 3124
3215.80 3100
3216.34 3015
3216.87 2784
3217.41 2929
3217.94 2880
3218.48 2795
3219.01 3116
3219.55 3054
3220.08 2827
3220.62 2968
3221.15 2867
3221.69 3137
3222.22 2974
3222.76 2933
3223.29 2963
3223.83 2931
3224.36 2926
3224.90 3136
3225.43 3077
3225.97 3025
3226.50 3081
3227.04 3147
3227.57 3025
3228.11 3306
3228.65 3038
3229.18 2925
3229.72 3078
3230.25 2972
3230.79 3015
3231.32 3094
3231.86 2969
3232.40 3094
3232.93 3065
3233.47 2943
3234.00 3036
3234.54 3141
3235.08 2901
3235.61 2880
3236.15 2993
3236.68 3118
3237.22 3044
3237.76 3083
3238.29 3140
3238.83 3201
3239.37 3398
3239.90 3767
3240.44 3652
3240.97 3551
3241.51 3656
3242.05 3517
3242.58 3417
3243.12 3594
3243.66 3390
3244.20 3367
3244.73 3515
3245.27 3452
3245.81 2982
3246.34 2983
3246.88 2752
3247.42 2910
3247.95 3081
3248.49 3033
3249.03 3053
3249.57 2832
3250.10 3061
3250.64 3065
3251.18 3178
3251.72 3030
3252.25 2984
3252.79 3191
3253.33 3280
3253.87 3104
3254.40 3147
3254.94 2936
3255.48 3072
3256.02 3002
3256.55 3249
3257.09 3162
3257.63 3220
3258.17 3494
3258.71 3308
3259.24 3578
3259.78 3673
3260.32 3762
3260.86 4097
3261.40 4071
3261.94 4234
3262.47 4456
3263.01 4693
3263.55 4810
3264.09 5200
3264.63 5164
3265.17 5564
3265.71 5719
3266.24 6247
3266.78 6014
3267.32 5732
3267.86 5857
3268.40 5907
3268.94 5879
3269.48 5655
3270.02 5680
3270.55 5530
3271.09 5037
3271.63 4885
3272.17 4481
3272.71 4074
3273.25 3844
3273.79 3746
3274.33 3594
3274.87 3560
3275.41 3604
3275.95 3712
3276.49 3715
3277.03 3657
3277.57 3698
3278.11 3714
3278.65 3696
3279.19 3576
3279.73 3750
3280.26 3696
3280.80 3491
3281.34 3559
3281.88 3491
3282.42 3509
3282.96 3615
3283.50 3651
3284.04 3725
3284.59 3764
3285.13 3562
3285.67 3532
3286.21 3518
3286.75 3575
3287.29 3800
3287.83 3688
3288.37 3738
3288.91 3860
3289.45 3766
3289.99 3755
3290.53 3852
3291.07 4049
3291.61 4067
3292.15 3934
3292.69 3874
3293.23 4031
3293.77 3913
3294.32 4045
3294.86 4051
3295.40 4188
3295.94 3966
3296.48 4392
3297.02 4322
3297.56 4310
3298.10 4305
3298.65 4471
3299.19 4281
3299.73 4215
3300.27 4033
3300.81 3659
3301.35 3458
3301.89 3470
3302.44 3455
3302.98 3468
3303.52 3295
3304.06 3215
3304.60 3397
3305.14 3427
3305.69 3536
3306.23 3350
3306.77 3365
3307.31 3172
3307.85 3258
3308.40 3350
3308.94 3281
3309.48 3185
3310.02 3147
3310.57 3173
3311.11 3268
3311.65 3139
3312.19 3179
3312.74 3350
3313.28 3359
3313.82 3345
3314.36 3399
3314.91 3477
3315.45 3316
3315.99 3408
3316.53 3509
3317.08 3530
3317.62 3460
3318.16 3379
3318.71 3544
3319.25 3398
3319.79 3155
3320.34 3302
3320.88 3273
3321.42 3297
3321.96 3277
3322.51 3255
3323.05 3183
3323.59 3197
3324.14 3282
3324.68 3369
3325.23 3394
3325.77 3488
3326.31 3379
3326.86 3049
3327.40 3303
3327.94 3129
3328.49 3061
3329.03 3209
3329.57 2692
3330.12 2965
3330.66 2862
3331.21 2845
3331.75 3054
3332.29 2933
3332.84 2961
3333.38 3167
3333.93 3166
3334.47 3218
3335.02 3198
3335.56 3122
3336.10 3213
3336.65 3311
3337.19 3289
3337.74 3269
3338.28 3261
3338.83 3397
3339.37 3482
3339.92 3274
3340.46 3328
3341.01 3292
3341.55 2957
3342.10 3174
3342.64 3310
3343.19 3053
3343.73 3157
3344.28 3011
3344.82 3111
3345.37 3068
3345.91 2913
3346.46 3071
3347.00 3091
3347.55 2983
3348.09 2933
3348.64 3087
3349.18 3054
3349.73 3104
3350.27 3048
3350.82 3071
3351.37 2942
3351.91 2934
3352.46 2901
3353.00 2952
3353.55 2938
3354.10 2929
3354.64 2902
3355.19 2812
3355.73 2686
3356.28 2769
3356.83 2858
3357.37 3041
3357.92 2948
3358.46 2735
3359.01 2806
3359.56 2987
3360.10 2774
3360.65 2650
3361.20 2704
3361.74 2856
3362.29 2786
3362.84 2725
3363.38 2479
3363.93 2693
3364.48 2722
3365.02 2753
3365.57 2655
3366.12 2808
3366.66 2741
3367.21 2835
3367.76 2856
3368.30 2840
3368.85 2580
3369.40 2713
3369.94 2818
3370.49 2882
3371.04 2722
3371.59 2905
3372.13 2589
3372.68 2695
3373.23 2721
3373.78 2682
3374.32 2759
3374.87 2766
3375.42 2622
3375.97 2739
3376.51 2671
3377.06 2432
3377.61 2578
3378.16 2511
3378.71 2626
3379.25 2576
3379.80 2620
3380.35 2459
3380.90 2356
3381.45 2534
3381.99 2530
3382.54 2529
3383.09 2534
3383.64 2581
3384.19 2564
3384.74 2570
3385.28 2577
3385.83 2611
3386.38 2668
3386.93 2619
3387.48 2745
3388.03 2708
3388.58 2644
3389.12 2719
3389.67 2741
3390.22 2668
3390.77 2710
3391.32 2735
3391.87 2685
3392.42 2655
3392.97 2899
3393.52 2843
3394.06 2615
3394.61 2641
3395.16 2594
3395.71 2737
3396.26 2513
3396.81 2703
3397.36 2477
3397.91 2551
3398.46 2496
3399.01 2424
3399.56 2458
3400.11 2467
3400.66 2545
3401.21 2745
3401.76 2371
3402.31 2518
3402.86 2492
3403.41 2456
3403.96 2548
3404.51 2451
3405.06 2497
3405.61 2475
3406.16 2540
3406.71 2522
3407.26 2503
3407.81 2468
3408.36 2336
3408.91 2436
3409.46 2634
3410.01 2482
3410.56 2356
3411.11 2476
3411.66 2633
3412.21 2693
3412.76 2498
3413.31 2575
3413.86 2582
3414.41 2556
3414.96 2561
3415.51 2504
3416.07 2673
3416.62 2731
3417.17 2648
3417.72 2637
3418.27 2779
3418.82 2646
3419.37 2672
3419.92 2502
3420.47 2580
3421.03 2670
3421.58 2688
3422.13 2469
3422.68 2281
3423.23 2567
3423.78 2565
3424.33 2410
3424.89 2729
3425.44 2743
3425.99 2770
3426.54 2602
3427.09 2609
3427.65 2618
3428.20 2506
3428.75 2530
3429.30 2595
3429.85 2484
3430.41 2448
3430.96 2383
3431.51 2443
3432.06 2400
3432.61 2328
3433.17 2504
3433.72 2637
3434.27 2647
3434.82 2501
3435.38 2553
3435.93 2734
3436.48 2549
3437.03 2456
3437.59 2470
3438.14 2583
3438.69 2659
3439.24 2523
3439.80 2424
3440.35 2475
3440.90 2586
3441.46 2827
3442.01 2778
3442.56 2618
3443.11 2685
3443.67 2853
3444.22 2950
3444.77 2833
3445.33 2601
3445.88 2647
3446.43 2577
3446.99 2535
3447.54 2665
3448.09 2403
3448.65 2595
3449.20 2634
3449.76 2740
3450.31 2548
3450.86 2500
3451.42 2517
3451.97 2575
3452.52 2453
3453.08 2447
3453.63 2458
3454.19 2557
3454.74 2491
3455.29 2688
3455.85 2511
3456.40 2410
3456.96 2613
3457.51 2662
3458.07 2642
3458.62 2685
3459.17 2709
3459.73 2860
3460.28 2814
3460.84 2637
3461.39 2744
3461.95 2788
3462.50 2791
3463.06 2877
3463.61 2870
3464.17 2655
3464.72 2762
3465.27 2746
3465.83 2684
3466.38 2837
3466.94 2703
3467.49 2618
3468.05 2695
3468.61 2745
3469.16 2612
3469.72 2614
3470.27 2626
3470.83 2771
3471.38 2660
3471.94 2668
3472.49 2653
3473.05 2747
3473.60 2880
3474.16 2780
3474.71 2755
3475.27 2787
3475.83 3014
3476.38 2858
3476.94 2837
3477.49 2885
3478.05 2746
3478.61 3037
3479.16 2940
3479.72 2999
3480.27 3109
3480.83 2976
3481.39 3060
3481.94 3043
3482.50 2879
3483.05 2925
3483.61 3090
3484.17 3040
3484.72 3006
3485.28 2982
3485.84 3002
3486.39 3121
3486.95 3170
3487.51 3097
3488.06 3338
3488.62 3643
3489.18 3702
3489.73 3735
3490.29 3956
3490.85 4224
3491.40 4429
3491.96 4487
3492.52 4648
3493.08 5041
3493.63 5214
3494.19 5173
3494.75 4839
3495.30 4815
3495.86 4940
3496.42 4546
3496.98 4470
3497.53 4475
3498.09 4793
3498.65 4735
3499.21 4773
3499.76 5035
3500.32 5605
3500.88 6310
3501.44 6278
3501.99 7203
3502.55 8164
3503.11 9056
3503.67 9982
3504.23 10976
3504.78 12178
3505.34 13560
3505.90 14915
3506.46 16245
3507.02 16090
3507.58 16970
3508.13 16477
3508.69 15310
3509.25 13903
3509.81 12270
3510.37 10531
3510.93 9264
3511.48 7986
3512.04 6791
3512.60 5863
3513.16 4919
3513.72 4610
3514.28 4153
3514.84 3922
3515.40 3613
3515.95 3377
3516.51 3482
3517.07 3390
3517.63 3381
3518.19 3191
3518.75 3334
3519.31 3465
3519.87 3317
3520.43 3216
3520.99 3288
3521.55 3227
3522.11 3367
3522.67 3172
3523.22 3062
3523.78 3059
3524.34 3195
3524.90 3272
3525.46 2954
3526.02 3040
3526.58 2845
3527.14 2932
3527.70 2977
3528.26 2849
3528.82 2776
3529.38 3113
3529.94 3100
3530.50 2911
3531.06 2885
3531.62 2930
3532.18 3066
3532.74 3263
3533.30 3243
3533.86 3254
3534.42 3263
3534.98 3177
3535.54 3124
3536.11 3368
3536.67 3336
3537.23 3274
3537.79 3505
3538.35 3352
3538.91 3460
3539.47 3285
3540.03 3242
3540.59 3600
3541.15 3550
3541.71 3309
3542.27 3600
3542.84 3736
3543.40 4066
3543.96 3919
3544.52 4034
3545.08 4043
3545.64 4224
3546.20 4046
3546.76 4100
3547.33 4073
3547.89 3728
3548.45 3695
3549.01 3482
3549.57 3388
3550.13 3101
3550.69 3035
3551.26 2752
3551.82 2739
3552.38 2814
3552.94 2810
3553.50 2865
3554.07 2660
3554.63 2638
3555.19 2822
3555.75 3009
3556.31 2815
3556.88 2742
3557.44 2755
3558.00 2597
3558.56 2645
3559.13 2686
3559.69 2781
3560.25 2669
3560.81 2807
3561.38 2911
3561.94 2745
3562.50 2852
3563.06 2786
3563.63 2744
3564.19 2797
3564.75 2881
3565.31 2795
3565.88 2853
3566.44 2818
3567.00 2849
3567.57 3026
3568.13 2754
3568.69 2529
3569.26 2721
3569.82 2708
3570.38 2513
3570.95 2464
3571.51 2671
3572.07 2618
3572.64 2651
3573.20 2556
3573.76 2806
3574.33 2703
3574.89 2805
3575.45 2937
3576.02 2870
3576.58 2896
3577.14 3004
3577.71 3118
3578.27 3115
3578.84 3092
3579.40 3194
3579.96 3238
3580.53 3293
3581.09 3306
3581.66 3239
3582.22 3096
3582.78 3175
3583.35 3264
3583.91 3090
3584.48 3059
3585.04 3115
3585.61 2794
3586.17 2852
3586.74 2903
3587.30 2758
3587.86 2727
3588.43 2640
3588.99 2599
3589.56 2739
3590.12 2670
3590.69 2681
3591.25 2681
3591.82 2390
3592.38 2410
3592.95 2512
3593.51 2482
3594.08 2606
3594.64 2462
3595.21 2472
3595.77 2583
3596.34 2660
3596.90 2666
3597.47 2753
3598.04 2586
3598.60 2672
3599.17 2612
3599.73 2792
3600.30 2815
3600.86 2624
3601.43 2688
3601.99 2643
3602.56 2575
3603.13 2595
3603.69 2696
3604.26 2611
3604.82 2600
3605.39 2588
3605.96 2545
3606.52 2519
3607.09 2405
3607.65 2605
3608.22 2559
3608.79 2446
3609.35 2469
3609.92 2428
3610.49 2567
3611.05 2325
3611.62 2390
3612.19 2524
3612.75 2505
3613.32 2475
3613.89 2560
3614.45 2534
3615.02 2609
3615.59 2639
3616.15 2821
3616.72 2888
3617.29 3054
3617.85 3155
3618.42 3261
3618.99 3310
3619.55 3453
3620.12 3576
3620.69 3678
3621.26 3652
3621.82 3625
3622.39 3360
3622.96 3111
3623.53 3096
3624.09 3145
3624.66 2749
3625.23 2610
3625.80 2552
3626.36 2440
3626.93 2413
3627.50 2442
3628.07 2506
3628.63 2383
3629.20 2278
3629.77 2360
3630.34 2504
3630.91 2691
3631.47 2534
3632.04 2630
3632.61 2538
3633.18 2703
3633.75 2842
3634.32 2659
3634.88 2705
3635.45 2596
3636.02 2642
3636.59 2645
3637.16 2877
3637.73 2844
3638.29 2834
3638.86 2799
3639.43 2834
3640.00 2675
3640.57 2641
3641.14 2643
3641.71 2841
3642.28 2755
3642.84 2611
3643.41 2971
3643.98 2839
3644.55 2736
3645.12 2888
3645.69 2974
3646.26 2804
3646.83 2552
3647.40 2625
3647.97 2558
3648.54 2632
3649.11 2621
3649.68 2623
3650.25 2772
3650.81 2632
3651.38 2734
3651.95 2656
3652.52 2614
3653.09 2542
3653.66 2646
3654.23 2587
3654.80 2778
3655.37 2868
3655.94 3034
3656.51 2878
3657.08 2738
3657.65 2745
3658.22 2903
3658.79 3162
3659.36 2999
3659.93 2981
3660.50 2874
3661.07 2899
3661.64 2898
3662.22 2998
3662.79 2917
3663.36 2939
3663.93 2928
3664.50 2766
3665.07 2866
3665.64 2811
3666.21 2719
3666.78 2854
3667.35 2707
3667.92 2955
3668.49 2850
3669.06 2986
3669.64 2950
3670.21 2841
3670.78 2742
3671.35 2798
3671.92 2848
3672.49 2779
3673.06 2745
3673.63 2494
3674.21 2619
3674.78 2803
3675.35 2779
3675.92 2669
3676.49 2731
3677.06 2737
3677.63 2756
3678.21 2692
3678.78 2713
3679.35 2724
3679.92 2477
3680.49 2612
3681.07 2468
3681.64 2558
3682.21 2451
3682.78 2489
3683.35 2533
3683.93 2514
3684.50 2581
3685.07 2423
3685.64 2403
3686.21 2285
3686.79 2551
3687.36 2521
3687.93 2472
3688.50 2448
3689.08 2677
3689.65 2781
3690.22 2848
3690.80 2629
3691.37 3051
3691.94 2748
3692.51 2818
3693.09 2789
3693.66 2612
3694.23 2551
3694.81 2439
3695.38 2510
3695.95 2407
3696.52 2262
3697.10 2483
3697.67 2488
3698.24 2425
3698.82 2374
3699.39 2362
3699.96 2233
3700.54 2337
3701.11 2377
3701.68 2300
3702.26 2249
3702.83 2203
3703.41 2483
3703.98 2609
3704.55 2549
3705.13 2461
3705.70 2354
3706.27 2367
3706.85 2417
3707.42 2486
3708.00 2596
3708.57 2485
3709.14 2427
3709.72 2435
3710.29 2444
3710.87 2385
3711.44 2488
3712.02 2690
3712.59 2578
3713.16 2399
3713.74 2360
3714.31 2392
3714.89 2269
3715.46 2272
3716.04 2251
3716.61 2431
3717.19 2330
3717.76 2360
3718.34 2479
3718.91 2357
3719.49 2227
3720.06 2205
3720.64 2313
3721.21 2305
3721.79 2240
3722.36 2262
3722.94 2399
3723.51 2408
3724.09 2257
3724.66 2100
3725.24 2320
3725.81 2324
3726.39 2148
3726.96 2227
3727.54 2204
3728.12 2282
3728.69 2527
3729.27 2622
3729.84 2613
3730.42 2570
3730.99 2705
3731.57 2777
3732.15 2603
3732.72 2649
3733.30 2745
3733.87 2689
3734.45 2600
3735.03 2505
3735.60 2548
3736.18 2630
3736.75 2582
3737.33 2532
3737.91 2425
3738.48 2339
3739.06 2363
3739.64 2291
3740.21 2244
3740.79 2324
3741.37 2301
3741.94 2232
3742.52 2111
3743.10 2150
3743.67 2316
3744.25 2380
3744.83 2285
3745.40 2351
3745.98 2303
3746.56 2320
3747.13 2190
3747.71 2245
3748.29 2316
3748.87 2363
3749.44 2360
3750.02 2315
3750.60 2369
3751.17 2336
3751.75 2326
3752.33 2515
3752.91 2503
3753.48 2189
3754.06 2363
3754.64 2398
3755.22 2339
3755.80 2194
3756.37 2397
3756.95 2354
3757.53 2288
3758.11 2265
3758.68 2304
3759.26 2215
3759.84 2330
3760.42 2378
3761.00 2234
3761.58 2250
3762.15 2383
3762.73 2410
3763.31 2403
3763.89 2468
3764.47 2361
3765.04 2388
3765.62 2373
3766.20 2324
3766.78 2371
3767.36 2408
3767.94 2357
3768.52 2547
3769.10 2400
3769.67 2428
3770.25 2545
3770.83 2318
3771.41 2410
3771.99 2493
3772.57 2401
3773.15 2398
3773.73 2346
3774.31 2480
3774.89 2468
3775.46 2495
3776.04 2482
3776.62 2360
3777.20 2388
3777.78 2206
3778.36 2263
3778.94 2318
3779.52 2200
3780.10 2209
3780.68 2400
3781.26 2356
3781.84 2521
3782.42 2383
3783.00 2269
3783.58 2286
3784.16 2293
3784.74 2486
3785.32 2204
3785.90 2236
3786.48 2228
3787.06 2118
3787.64 2309
3788.22 2315
3788.80 2528
3789.38 2534
3789.96 2366
3790.54 2188
3791.12 2462
3791.70 2581
3792.28 2457
3792.86 2388
3793.44 2382
3794.02 2564
3794.60 2421
3795.18 2397
3795.77 2508
3796.35 2608
3796.93 2710
3797.51 2792
3798.09 2849
3798.67 2733
3799.25 2655
3799.83 2707
3800.41 3010
3800.99 3038
3801.58 3428
3802.16 3378
3802.74 3468
3803.32 3713
3803.90 3799
3804.48 3913
3805.06 3600
3805.65 3564
3806.23 3220
3806.81 3144
3807.39 3215
3807.97 3189
3808.55 3247
3809.14 3092
3809.72 3066
3810.30 3136
3810.88 3127
3811.46 3033
3812.05 3169
3812.63 3269
3813.21 3166
3813.79 3281
3814.37 3294
3814.96 3389
3815.54 3581
3816.12 3531
3816.70 3708
3817.29 3975
3817.87 4017
3818.45 3973
3819.03 3729
3819.62 3676
3820.20 3236
3820.78 3026
3821.36 2988
3821.95 2779
3822.53 2700
3823.11 2694
3823.70 2598
3824.28 2763
3824.86 2826
3825.45 2673
3826.03 2562
3826.61 2444
3827.19 2568
3827.78 2470
3828.36 2549
3828.94 2331
3829.53 2375
3830.11 2311
3830.69 2238
3831.28 2460
3831.86 2360
3832.45 2375
3833.03 2597
3833.61 2367
3834.20 2380
3834.78 2382
3835.36 2589
3835.95 2549
3836.53 2487
3837.12 2484
3837.70 2434
3838.28 2566
3838.87 2619
3839.45 2567
3840.04 2310
3840.62 2332
3841.20 2509
3841.79 2336
3842.37 2374
3842.96 2459
3843.54 2384
3844.13 2095
3844.71 2220
3845.30 2293
3845.88 2421
3846.47 2404
3847.05 2227
3847.63 2296
3848.22 2329
3848.80 2338
3849.39 2231
3849.97 2305
3850.56 2249
3851.14 2291
3851.73 2315
3852.31 2237
3852.90 2340
3853.48 2454
3854.07 2425
3854.66 2403
3855.24 2269
3855.83 2525
3856.41 2593
3857.00 2352
3857.58 2444
3858.17 2291
3858.75 2276
3859.34 2462
3859.92 2315
3860.51 2487
3861.10 2582
3861.68 2561
3862.27 2625
3862.85 2637
3863.44 2648
3864.03 2629
3864.61 2466
3865.20 2438
3865.78 2685
3866.37 2739
3866.96 2516
3867.54 2594
3868.13 2426
3868.72 2540
3869.30 2423
3869.89 2605
3870.47 2588
3871.06 2673
3871.65 2663
3872.23 2492
3872.82 2473
3873.41 2380
3873.99 2420
3874.58 2569
3875.17 2624
3875.76 2599
3876.34 2871
3876.93 2819
3877.52 2757
3878.10 2654
3878.69 2935
3879.28 2842
3879.86 2740
3880.45 2762
3881.04 2571
3881.63 2686
3882.21 2664
3882.80 2380
3883.39 2358
3883.98 2392
3884.56 2423
3885.15 2230
3885.74 2205
3886.33 2224
3886.91 2254
3887.50 2179
3888.09 2121
3888.68 2237
3889.27 2297
3889.85 2260
3890.44 2297
3891.03 2295
3891.62 2365
3892.21 2336
3892.79 2257
3893.38 2361
3893.97 2360
3894.56 2578
3895.15 2577
3895.74 2378
3896.32 2601
3896.91 2624
3897.50 2576
3898.09 2498
3898.68 2392
3899.27 2286
3899.86 2352
3900.45 2358
3901.03 2472
3901.62 2328
3902.21 2346
3902.80 2284
3903.39 2139
3903.98 2134
3904.57 2252
3905.16 2244
3905.75 2200
3906.34 2135
3906.92 2274
3907.51 2226
3908.10 2130
3908.69 2089
3909.28 2265
3909.87 2048
3910.46 2179
3911.05 2231
3911.64 2075
3912.23 2022
3912.82 2061
3913.41 2155
3914.00 2171
3914.59 2120
3915.18 1966
3915.77 1996
3916.36 2055
3916.95 2047
3917.54 2087
3918.13 2179
3918.72 2049
3919.31 2036
3919.90 2119
3920.49 2121
3921.08 2193
3921.67 2153
3922.26 2190
3922.85 2233
3923.44 2159
3924.03 2355
3924.62 2286
3925.21 2279
3925.80 2212
3926.40 2130
3926.99 2181
3927.58 2049
3928.17 1985
3928.76 2068
3929.35 2170
3929.94 2036
3930.53 1973
3931.12 1987
3931.71 2115
3932.30 2050
3932.90 2041
3933.49 1973
3934.08 2098
3934.67 2194
3935.26 1991
3935.85 2010
3936.44 2069
3937.04 2041
3937.63 2142
3938.22 2112
3938.81 2134
3939.40 2040
3939.99 2243
3940.59 2119
3941.18 2053
3941.77 2150
3942.36 2194
3942.95 2092
3943.55 2152
3944.14 2044
3944.73 2111
3945.32 2161
3945.91 2154
3946.51 2161
3947.10 2113
3947.69 2103
3948.28 2139
3948.88 2201
3949.47 2204
3950.06 2155
3950.65 2160
3951.25 2120
3951.84 2178
3952.43 2152
3953.02 2215
3953.62 2228
3954.21 2247
3954.80 2352
3955.40 2272
3955.99 2257
3956.58 2188
3957.17 2219
3957.77 2325
3958.36 2210
3958.95 2228
3959.55 2281
3960.14 2293
3960.73 2368
3961.33 2357
3961.92 2461
3962.51 2388
3963.11 2368
3963.70 2218
3964.29 2245
3964.89 2116
3965.48 2146
3966.08 2107
3966.67 1973
3967.26 2099
3967.86 2137
3968.45 2171
3969.04 2088
3969.64 2165
3970.23 2201
3970.83 2229
3971.42 2247
3972.01 2166
3972.61 2346
3973.20 2236
3973.80 2220
3974.39 2254
3974.99 2161
3975.58 2334
3976.18 2214
3976.77 2112
3977.36 2184
3977.96 2389
3978.55 2405
3979.15 2458
3979.74 2457
3980.34 2351
3980.93 2296
3981.53 2281
3982.12 2281
3982.72 2287
3983.31 2279
3983.91 2182
3984.50 2444
3985.10 2271
3985.69 2248
3986.29 2278
3986.88 2170
3987.48 2247
3988.07 2292
3988.67 2175
3989.26 2040
3989.86 2084
3990.46 2234
3991.05 2216
3991.65 2271
3992.24 2370
3992.84 2438
3993.43 2409
3994.03 2433
3994.63 2270
3995.22 2408
3995.82 2460
3996.41 2588
3997.01 2406
3997.61 2506
3998.20 2569
3998.80 2402
3999.39 2346
3999.99 2289
4000.59 2282
4001.18 2340
4001.78 2265
4002.38 2389
4002.97 2325
4003.57 2150
4004.17 2287
4004.76 2084
4005.36 2081
4005.96 2226
4006.55 2219
4007.15 2206
4007.75 2248
4008.34 2219
4008.94 2143
4009.54 2173
4010.13 2372
4010.73 2273
4011.33 2321
4011.93 2159
4012.52 2177
4013.12 2298
4013.72 2275
4014.31 2212
4014.91 2266
4015.51 2334
4016.11 2244
4016.70 2219
4017.30 2214
4017.90 2174
4018.50 2152
4019.09 2164
4019.69 2253
4020.29 2123
4020.89 2106
4021.49 2198
4022.08 2272
4022.68 2238
4023.28 2434
4023.88 2185
4024.48 2207
4025.07 2373
4025.67 2322
4026.27 2336
4026.87 2470
4027.47 2512
4028.06 2540
4028.66 2739
4029.26 2802
4029.86 2831
4030.46 2868
4031.06 3012
4031.66 2886
4032.25 2761
4032.85 2726
4033.45 2648
4034.05 2535
4034.65 2507
4035.25 2226
4035.85 2355
4036.45 2329
4037.05 2341
4037.64 2271
4038.24 2070
4038.84 2025
4039.44 2020
4040.04 2019
4040.64 2113
4041.24 2028
4041.84 1950
4042.44 2104
4043.04 2077
4043.64 2174
4044.24 1944
4044.84 1913
4045.44 1964
4046.04 2242
4046.64 2129
4047.24 2338
4047.84 2363
4048.44 2488
4049.03 2456
4049.63 2386
4050.23 2411
4050.83 2315
4051.43 2385
4052.04 2384
4052.64 2469
4053.24 2324
4053.84 2420
4054.44 2506
4055.04 2395
4055.64 2294
4056.24 2110
4056.84 2183
4057.44 2281
4058.04 2269
4058.64 2182
4059.24 2256
4059.84 2150
4060.44 2251
4061.04 2180
4061.64 2233
4062.24 2146
4062.85 2021
4063.45 2081
4064.05 2186
4064.65 2171
4065.25 2120
4065.85 2128
4066.45 2187
4067.05 2015
4067.65 1962
4068.26 2085
4068.86 2256
4069.46 2160
4070.06 2195
4070.66 2300
4071.26 2327
4071.86 2250
4072.47 2149
4073.07 1953
4073.67 1920
4074.27 2032
4074.87 2266
4075.47 2123
4076.08 1978
4076.68 1898
4077.28 2000
4077.88 2109
4078.48 2191
4079.09 2229
4079.69 2205
4080.29 2091
4080.89 2175
4081.50 2100
4082.10 2139
4082.70 2133
4083.30 1964
4083.91 1943
4084.51 2124
4085.11 2024
4085.71 2149
4086.32 2215
4086.92 2094
4087.52 2150
4088.12 1981
4088.73 2036
4089.33 2048
4089.93 2049
4090.54 2105
4091.14 2084
4091.74 1961
4092.35 2081
4092.95 2087
4093.55 2072
4094.15 2040
4094.76 2022
4095.36 2064
4095.96 1999
4096.57 2064
4097.17 2172
4097.78 2030
4098.38 2220
4098.98 1987
4099.59 1911
4100.19 2037
4100.79 2172
4101.40 2200
4102.00 2158
4102.61 2207
4103.21 2101
4103.81 2232
4104.42 2304
4105.02 2177
4105.63 2375
4106.23 2363
4106.83 2212
4107.44 2308
4108.04 2359
4108.65 2183
4109.25 2287
4109.85 2166
4110.46 2159
4111.06 2045
4111.67 2054
4112.27 2086
4112.88 1935
4113.48 1986
4114.09 2191
4114.69 2104
4115.30 2128
4115.90 2145
4116.51 2156
4117.11 2110
4117.72 2150
4118.32 2191
4118.93 2058
4119.53 2004
4120.14 2091
4120.74 2167
4121.35 2211
4121.95 2074
4122.56 2099
4123.16 2217
4123.77 2164
4124.37 2196
4124.98 2157
4125.59 2052
4126.19 2090
4126.80 2099
4127.40 2044
4128.01 1906
4128.61 1898
4129.22 2049
4129.83 2067
4130.43 1926
4131.04 2123
4131.64 2136
4132.25 1845
4132.86 1972
4133.46 2020
4134.07 2205
4134.67 2185
4135.28 2202
4135.89 1947
4136.49 2096
4137.10 2210
4137.71 2119
4138.31 2214
4138.92 2218
4139.53 2302
4140.13 2330
4140.74 2187
4141.35 2360
4141.95 2353
4142.56 2276
4143.17 2350
4143.77 2534
4144.38 2521
4144.99 2500
4145.59 2406
4146.20 2391
4146.81 2415
4147.42 2302
4148.02 2316
4148.63 2308
4149.24 2130
4149.84 1995
4150.45 2178
4151.06 2108
4151.67 2078
4152.27 2163
4152.88 2169
4153.49 2137
4154.10 2075
4154.70 2121
4155.31 2054
4155.92 2036
4156.53 2086
4157.14 2081
4157.74 2058
4158.35 2082
4158.96 2048
4159.57 2041
4160.18 2003
4160.78 2004
4161.39 2092
4162.00 2138
4162.61 2060
4163.22 2051
4163.83 2096
4164.43 2065
4165.04 2232
4165.65 2299
4166.26 2269
4166.87 2236
4167.48 2555
4168.09 2463
4168.69 2180
4169.30 2164
4169.91 2164
4170.52 2199
4171.13 2143
4171.74 2208
4172.35 2246
4172.96 2190
4173.57 2158
4174.17 2262
4174.78 2163
4175.39 2015
4176.00 2153
4176.61 2118
4177.22 2136
4177.83 2341
4178.44 2365
4179.05 2449
4179.66 2387
4180.27 2427
4180.88 2330
4181.49 2346
4182.10 2317
4182.71 2353
4183.32 2236
4183.93 2252
4184.54 2280
4185.15 2214
4185.76 2045
4186.37 2126
4186.98 2100
4187.59 2128
4188.20 2071
4188.81 1950
4189.42 1922
4190.03 2076
4190.64 2085
4191.25 2182
4191.86 2184
4192.47 2167
4193.08 2288
4193.69 2370
4194.30 2305
4194.91 2198
4195.52 2221
4196.13 2570
4196.74 2523
4197.35 2473
4197.97 2610
4198.58 2478
4199.19 2337
4199.80 2371
4200.41 2343
4201.02 2237
4201.63 2352
4202.24 2229
4202.85 2223
4203.47 2074
4204.08 2143
4204.69 2058
4205.30 2030
4205.91 2122
4206.52 2154
4207.13 2043
4207.75 2063
4208.36 2053
4208.97 2069
4209.58 2187
4210.19 2070
4210.80 2023
4211.42 2027
4212.03 1889
4212.64 1930
4213.25 2049
4213.86 2220
4214.48 2221
4215.09 2100
4215.70 2034
4216.31 2080
4216.92 2115
4217.54 2128
4218.15 2265
4218.76 2305
4219.37 2397
4219.99 2348
4220.60 2368
4221.21 2551
4221.82 2517
4222.44 2405
4223.05 2345
4223.66 2467
4224.28 2514
4224.89 2437
4225.50 2395
4226.11 2373
4226.73 2529
4227.34 2508
4227.95 2547
4228.57 2859
4229.18 2792
4229.79 2680
4230.41 2980
4231.02 2944
4231.63 3131
4232.25 3048
4232.86 2969
4233.47 2802
4234.09 2804
4234.70 2939
4235.31 3022
4235.93 3289
4236.54 3096
4237.15 3015
4237.77 2933
4238.38 3109
4239.00 3035
4239.61 3034
4240.22 2883
4240.84 2697
4241.45 2522
4242.07 2451
4242.68 2374
4243.29 2326
4243.91 2577
4244.52 2589
4245.14 2500
4245.75 2307
4246.37 2558
4246.98 2780
4247.59 2805
4248.21 2930
4248.82 3147
4249.44 3062
4250.05 3227
4250.67 3077
4251.28 3075
4251.90 2994
4252.51 3071
4253.13 2829
4253.74 2818
4254.36 2647
4254.97 2609
4255.59 2582
4256.20 2417
4256.82 2554
4257.43 2522
4258.05 2435
4258.66 2452
4259.28 2330
4259.89 2443
4260.51 2440
4261.12 2314
4261.74 2252
4262.35 2116
4262.97 2220
4263.59 2271
4264.20 2182
4264.82 2082
4265.43 2154
4266.05 2168
4266.66 2305
4267.28 2382
4267.90 2382
4268.51 2455
4269.13 2394
4269.74 2473
4270.36 2626
4270.98 2500
4271.59 2447
4272.21 2620
4272.83 2478
4273.44 2331
4274.06 2417
4274.68 2634
4275.29 2707
4275.91 2885
4276.52 2807
4277.14 3042
4277.76 3216
4278.37 3425
4278.99 3325
4279.61 3350
4280.23 3390
4280.84 3398
4281.46 3137
4282.08 2829
4282.69 2841
4283.31 2624
4283.93 2501
4284.54 2432
4285.16 2418
4285.78 2357
4286.40 2284
4287.01 2353
4287.63 2312
4288.25 2285
4288.87 2398
4289.48 2247
4290.10 2226
4290.72 2444
4291.34 2415
4291.95 2537
4292.57 2460
4293.19 2432
4293.81 2278
4294.42 2222
4295.04 2263
4295.66 2216
4296.28 2243
4296.90 2129
4297.51 2312
4298.13 2231
4298.75 2102
4299.37 2287
4299.99 2347
4300.61 2156
4301.22 2216
4301.84 2062
4302.46 2048
4303.08 2007
4303.70 2010
4304.32 2113
4304.94 1992
4305.55 2041
4306.17 2209
4306.79 2115
4307.41 2103
4308.03 2139
4308.65 2193
4309.27 2186
4309.89 2053
4310.50 2082
4311.12 2035
4311.74 2175
4312.36 2126
4312.98 2086
4313.60 2078
4314.22 2102
4314.84 1989
4315.46 1982
4316.08 1876
4316.70 1924
4317.32 1937
4317.94 2051
4318.56 2066
4319.18 2135
4319.80 1978
4320.42 1965
4321.04 2047
4321.65 2167
4322.27 2285
4322.89 2008
4323.51 1987
4324.13 1969
4324.75 1990
4325.37 2038
4325.99 2023
4326.62 2097
4327.24 2075
4327.86 2031
4328.48 1962
4329.10 2163
4329.72 2179
4330.34 2112
4330.96 1947
4331.58 1942
4332.20 2000
4332.82 1995
4333.44 2060
4334.06 2018
4334.68 2071
4335.30 1958
4335.92 2058
4336.54 2021
4337.16 2068
4337.79 1920
4338.41 1943
4339.03 1864
4339.65 1869
4340.27 1864
4340.89 2149
4341.51 2164
4342.13 2140
4342.76 2154
4343.38 2136
4344.00 2227
4344.62 2438
4345.24 2826
4345.86 2748
4346.48 2773
4347.11 3039
4347.73 3176
4348.35 3402
4348.97 3353
4349.59 3279
4350.22 3134
4350.84 3039
4351.46 2983
4352.08 2494
4352.70 2459
4353.33 2472
4353.95 2279
4354.57 2256
4355.19 2190
4355.81 2143
4356.44 2221
4357.06 2155
4357.68 2204
4358.30 2133
4358.93 2149
4359.55 2210
4360.17 2121
4360.79 2077
4361.42 2058
4362.04 2315
4362.66 2267
4363.28 2164
4363.91 2113
4364.53 2116
4365.15 2222
4365.78 2175
4366.40 1986
4367.02 1992
4367.65 2057
4368.27 2081
4368.89 2145
4369.52 2021
4370.14 2139
4370.76 2089
4371.39 2067
4372.01 1988
4372.63 1882
4373.26 1903
4373.88 1895
4374.50 1961
4375.13 1803
4375.75 1923
4376.37 2021
4377.00 1850
4377.62 1940
4378.25 1966
4378.87 1977
4379.49 1908
4380.12 1951
4380.74 1964
4381.37 2171
4381.99 2209
4382.61 2079
4383.24 2176
4383.86 2103
4384.49 2104
4385.11 2285
4385.74 2293
4386.36 2178
4386.98 1978
4387.61 1914
4388.23 1859
4388.86 1815
4389.48 1962
4390.11 1874
4390.73 1756
4391.36 1798
4391.98 1829
4392.61 1763
4393.23 1849
4393.86 1805
4394.48 1944
4395.11 1927
4395.73 1928
4396.36 1852
4396.98 1848
4397.61 1958
4398.23 1950
4398.86 1928
4399.48 1910
4400.11 2007
4400.74 1945
4401.36 1977
4401.99 1892
4402.61 1768
4403.24 1953
4403.86 1833
4404.49 1780
4405.11 1782
4405.74 1841
4406.37 1953
4406.99 1866
4407.62 1787
4408.24 1951
4408.87 1815
4409.50 1895
4410.12 1900
4410.75 1903
4411.38 1897
4412.00 1807
4412.63 1892
4413.25 1819
4413.88 1843
4414.51 1779
4415.13 1802
4415.76 1805
4416.39 1880
4417.01 1796
4417.64 1894
4418.27 1820
4418.89 1802
4419.52 1695
4420.15 1683
4420.77 1808
4421.40 1853
4422.03 1822
4422.66 1859
4423.28 1851
4423.91 1785
4424.54 1854
4425.16 1884
4425.79 1744
4426.42 1752
4427.05 1694
4427.67 1698
4428.30 1665
4428.93 1788
4429.56 1854
4430.18 1709
4430.81 1767
4431.44 1689
4432.07 1725
4432.69 1732
4433.32 1805
4433.95 1988
4434.58 1809
4435.21 1849
4435.83 1828
4436.46 1950
4437.09 1808
4437.72 1779
4438.35 1838
4438.97 1833
4439.60 1718
4440.23 1693
4440.86 1759
4441.49 1936
4442.12 1699
4442.74 1781
4443.37 1843
4444.00 1910
4444.63 1904
4445.26 1953
4445.89 1859
4446.52 2009
4447.14 2090
4447.77 2034
4448.40 2040
4449.03 2228
4449.66 2140
4450.29 2165
4450.92 2024
4451.55 2032
4452.18 2038
4452.81 2004
4453.44 1920
4454.06 1927
4454.69 1874
4455.32 1832
4455.95 1853
4456.58 1981
4457.21 2055
4457.84 1959
4458.47 1797
4459.10 1855
4459.73 1900
4460.36 1921
4460.99 2024
4461.62 1844
4462.25 1780
4462.88 1698
4463.51 1747
4464.14 1757
4464.77 1707
4465.40 1752
4466.03 1786
4466.66 1630
4467.29 1621
4467.92 1806
4468.55 1770
4469.18 1824
4469.81 1773
4470.44 1792
4471.07 1710
4471.70 1526
4472.33 1540
4472.96 1659
4473.59 1786
4474.22 1666
4474.86 1793
4475.49 1634
4476.12 1637
4476.75 1738
4477.38 1755
4478.01 1844
4478.64 1643
4479.27 1694
4479.90 1632
4480.53 1596
4481.17 1664
4481.80 1713
4482.43 1784
4483.06 1811
4483.69 1705
4484.32 1807
4484.95 1781
4485.58 1871
4486.22 1936
4486.85 1757
4487.48 1745
4488.11 1862
4488.74 1812
4489.37 1922
4490.01 1789
4490.64 1877
4491.27 1901
4491.90 1790
4492.53 1713
4493.17 1759
4493.80 1760
4494.43 1856
4495.06 1913
4495.70 1785
4496.33 1835
4496.96 1856
4497.59 1822
4498.22 1839
4498.86 1779
4499.49 1840
4500.12 1907
4500.75 1898
4501.39 1933
4502.02 2065
4502.65 1913
4503.29 1811
4503.92 1792
4504.55 1898
4505.18 1823
4505.82 1851
4506.45 1815
4507.08 1901
4507.72 1745
4508.35 1804
4508.98 1831
4509.62 1816
4510.25 1843
4510.88 1877
4511.52 2004
4512.15 1812
4512.78 1726
4513.42 1753
4514.05 1865
4514.68 1879
4515.32 1703
4515.95 1795
4516.58 1856
4517.22 1849
4517.85 1921
4518.48 1890
4519.12 1814
4519.75 1905
4520.39 1750
4521.02 1795
4521.65 1706
4522.29 1688
4522.92 1674
4523.56 1634
4524.19 1699
4524.83 1671
4525.46 1672
4526.09 1742
4526.73 1837
4527.36 1854
4528.00 1915
4528.63 1908
4529.27 2060
4529.90 2209
4530.54 2292
4531.17 2096
4531.81 2117
4532.44 2388
4533.07 2583
4533.71 2527
4534.34 2395
4534.98 2298
4535.61 2393
4536.25 2308
4536.88 2257
4537.52 2127
4538.16 2155
4538.79 1961
4539.43 1937
4540.06 2092
4540.70 1920
4541.33 1815
4541.97 1944
4542.60 1964
4543.24 1831
4543.87 1968
4544.51 1795
4545.15 1834
4545.78 1812
4546.42 1706
4547.05 1844
4547.69 1872
4548.32 1687
4548.96 1773
4549.60 1807
4550.23 1760
4550.87 1683
4551.50 1648
4552.14 1787
4552.78 1753
4553.41 1754
4554.05 1756
4554.69 1596
4555.32 1725
4555.96 1740
4556.60 1788
4557.23 1788
4557.87 1851
4558.51 1722
4559.14 1655
4559.78 1663
4560.42 1716
4561.05 1787
4561.69 1665
4562.33 1726
4562.96 1583
4563.60 1648
4564.24 1719
4564.87 1657
4565.51 1655
4566.15 1824
4566.79 1788
4567.42 1646
4568.06 1782
4568.70 1650
4569.33 1651
4569.97 1742
4570.61 1823
4571.25 1742
4571.88 1873
4572.52 1770
4573.16 1715
4573.80 1681
4574.44 1693
4575.07 1689
4575.71 1739
4576.35 1822
4576.99 1698
4577.62 1693
4578.26 1652
4578.90 1717
4579.54 1912
4580.18 1904
4580.82 1849
4581.45 1763
4582.09 1879
4582.73 1899
4583.37 1868
4584.01 1885
4584.65 1856
4585.28 1869
4585.92 1708
4586.56 1779
4587.20 1723
4587.84 1615
4588.48 1809
4589.12 1922
4589.75 1929
4590.39 1983
4591.03 1957
4591.67 2063
4592.31 2127
4592.95 2177
4593.59 2080
4594.23 2102
4594.87 2071
4595.51 2230
4596.15 2066
4596.78 1868
4597.42 1940
4598.06 1891
4598.70 1827
4599.34 1877
4599.98 1817
4600.62 1802
4601.26 1877
4601.90 1841
4602.54 1929
4603.18 2028
4603.82 2090
4604.46 2223
4605.10 2188
4605.74 2284
4606.38 2524
4607.02 2302
4607.66 2320
4608.30 2090
4608.94 2177
4609.58 2034
4610.22 2034
4610.86 2035
4611.50 1952
4612.14 1925
4612.78 1847
4613.42 1759
4614.06 1805
4614.70 1937
4615.34 1926
4615.98 1818
4616.63 1838
4617.27 1819
4617.91 1858
4618.55 1825
4619.19 1872
4619.83 1742
4620.47 1571
4621.11 1600
4621.75 1682
4622.39 1598
4623.03 1679
4623.68 1650
4624.32 1639
4624.96 1499
4625.60 1691
4626.24 1725
4626.88 1727
4627.52 1616
4628.17 1706
4628.81 1751
4629.45 1664
4630.09 1681
4630.73 1656
4631.37 1657
4632.02 1819
4632.66 1758
4633.30 1772
4633.94 1837
4634.58 1836
4635.22 1807
4635.87 1851
4636.51 1795
4637.15 1747
4637.79 1807
4638.44 1874
4639.08 2104
4639.72 1957
4640.36 1781
4641.00 1774
4641.65 1753
4642.29 1641
4642.93 1768
4643.57 1822
4644.22 1821
4644.86 1704
4645.50 1932
4646.15 1813
4646.79 1793
4647.43 1783
4648.07 1838
4648.72 1962
4649.36 1771
4650.00 1692
4650.65 1795
4651.29 1805
4651.93 1837
4652.57 1737
4653.22 1683
4653.86 1674
4654.50 1802
4655.15 1772
4655.79 1785
4656.44 1732
4657.08 1925
4657.72 1757
4658.37 1777
4659.01 1757
4659.65 1891
4660.30 1878
4660.94 1913
4661.58 1906
4662.23 2012
4662.87 1952
4663.52 1996
4664.16 1962
4664.80 2037
4665.45 1982
4666.09 1861
4666.74 1804
4667.38 1834
4668.02 1763
4668.67 1762
4669.31 1703
4669.96 1625
4670.60 1707
4671.25 1663
4671.89 1700
4672.54 1674
4673.18 1796
4673.83 1851
4674.47 1805
4675.11 1839
4675.76 1848
4676.40 1835
4677.05 1706
4677.69 1652
4678.34 1712
4678.98 1773
4679.63 1735
4680.27 1854
4680.92 1992
4681.56 2058
4682.21 2011
4682.85 2017
4683.50 2023
4684.15 2286
4684.79 2161
4685.44 1847
4686.08 1870
4686.73 1854
4687.37 1776
4688.02 1842
4688.66 1814
4689.31 1751
4689.96 1831
4690.60 1740
4691.25 1720
4691.89 1758
4692.54 1719
4693.19 1887
4693.83 1882
4694.48 1895
4695.12 1867
4695.77 1821
4696.42 1914
4697.06 2076
4697.71 1959
4698.36 2074
4699.00 2133
4699.65 2292
4700.29 2184
4700.94 2259
4701.59 2253
4702.23 2132
4702.88 1957
4703.53 1966
4704.17 2016
4704.82 2094
4705.47 1990
4706.11 1993
4706.76 2030
4707.41 1933
4708.06 1941
4708.70 1893
4709.35 1987
4710.00 2317
4710.64 2155
4711.29 2118
4711.94 2003
4712.59 2008
4713.23 1958
4713.88 1859
4714.53 1920
4715.18 2082
4715.82 1903
4716.47 1792
4717.12 1739
4717.77 1726
4718.41 1820
4719.06 1830
4719.71 1802
4720.36 1775
4721.01 1838
4721.65 1846
4722.30 1838
4722.95 1842
4723.60 1826
4724.25 1862
4724.89 1771
4725.54 1800
4726.19 1905
4726.84 2035
4727.49 1974
4728.14 1958
4728.78 1926
4729.43 1901
4730.08 1977
4730.73 1989
4731.38 1920
4732.03 1748
4732.68 1723
4733.32 1928
4733.97 1946
4734.62 1902
4735.27 1822
4735.92 1868
4736.57 1850
4737.22 1808
4737.87 1816
4738.52 1895
4739.16 1927
4739.81 1994
4740.46 1911
4741.11 1823
4741.76 1852
4742.41 1815
4743.06 1865
4743.71 1886
4744.36 1833
4745.01 1940
4745.66 1881
4746.31 1985
4746.96 1844
4747.61 2005
4748.26 2090
4748.91 2171
4749.56 2221
4750.21 2360
4750.86 2574
4751.51 2927
4752.16 2879
4752.81 3074
4753.46 3245
4754.11 3360
4754.76 3350
4755.41 3099
4756.06 3023
4756.71 2810
4757.36 2649
4758.01 2521
4758.66 2406
4759.31 2227
4759.96 2002
4760.61 1875
4761.26 1910
4761.91 1869
4762.56 1856
4763.22 1940
4763.87 1939
4764.52 1749
4765.17 1652
4765.82 1710
4766.47 1814
4767.12 1845
4767.77 1888
4768.42 1781
4769.07 1680
4769.73 1730
4770.38 1721
4771.03 1826
4771.68 1715
4772.33 1568
4772.98 1557
4773.63 1696
4774.29 1776
4774.94 1723
4775.59 1781
4776.24 1730
4776.89 1811
4777.54 1804
4778.20 1777
4778.85 1709
4779.50 1871
4780.15 1907
4780.80 1667
4781.46 1728
4782.11 1821
4782.76 1812
4783.41 1750
4784.06 1838
4784.72 1797
4785.37 1776
4786.02 1803
4786.67 1797
4787.33 1851
4787.98 1754
4788.63 1758
4789.28 1791
4789.94 1840
4790.59 1741
4791.24 1661
4791.89 1787
4792.55 1822
4793.20 1806
4793.85 1860
4794.51 1885
4795.16 1994
4795.81 1876
4796.47 1747
4797.12 1602
4797.77 1802
4798.42 1679
4799.08 1655
4799.73 1739
4800.38 1618
4801.04 1670
4801.69 1748
4802.35 1796
4803.00 1697
4803.65 1619
4804.31 1683
4804.96 1582
4805.61 1740
4806.27 1695
4806.92 1745
4807.57 1789
4808.23 1750
4808.88 1856
4809.54 1782
4810.19 1702
4810.84 1628
4811.50 1662
4812.15 1759
4812.81 1728
4813.46 1814
4814.12 1751
4814.77 1786
4815.42 1724
4816.08 1857
4816.73 1796
4817.39 2027
4818.04 1899
4818.70 1953
4819.35 1955
4820.01 1921
4820.66 1856
4821.32 1994
4821.97 2099
4822.63 2254
4823.28 2137
4823.94 2128
4824.59 2209
4825.25 2244
4825.90 2195
4826.56 2398
4827.21 2392
4827.87 2296
4828.52 2411
4829.18 2368
4829.83 2243
4830.49 2256
4831.14 2261
4831.80 2195
4832.45 2135
4833.11 2232
4833.76 2304
4834.42 2233
4835.08 2045
4835.73 2122
4836.39 2221
4837.04 2112
4837.70 2014
4838.36 1978
4839.01 2114
4839.67 2139
4840.32 2253
4840.98 2439
4841.64 2253
4842.29 2129
4842.95 2105
4843.60 2090
4844.26 2137
4844.92 2080
4845.57 2192
4846.23 2187
4846.89 2232
4847.54 2220
4848.20 2344
4848.86 2297
4849.51 2196
4850.17 2430
4850.83 2335
4851.48 2397
4852.14 2353
4852.80 2436
4853.45 2498
4854.11 2298
4854.77 2428
4855.43 2355
4856.08 2415
4856.74 2376
4857.40 2481
4858.05 2344
4858.71 2207
4859.37 2171
4860.03 2362
4860.68 2456
4861.34 2340
4862.00 2342
4862.66 2563
4863.31 2543
4863.97 2525
4864.63 2532
4865.29 2643
4865.95 2715
4866.60 2643
4867.26 2624
4867.92 2592
4868.58 2631
4869.23 2506
4869.89 2491
4870.55 2523
4871.21 2430
4871.87 2273
4872.53 2388
4873.18 2378
4873.84 2166
4874.50 2311
4875.16 2155
4875.82 2051
4876.48 2131
4877.13 2153
4877.79 2096
4878.45 1996
4879.11 2198
4879.77 2193
4880.43 2273
4881.09 2316
4881.75 2110
4882.40 2078
4883.06 2103
4883.72 2133
4884.38 2274
4885.04 2094
4885.70 1978
4886.36 2121
4887.02 2005
4887.68 2162
4888.34 2046
4889.00 2256
4889.66 2434
4890.32 2373
4890.97 2474
4891.63 2534
4892.29 2396
4892.95 2707
4893.61 2710
4894.27 2804
4894.93 2721
4895.59 2594
4896.25 2522
4896.91 2529
4897.57 2357
4898.23 2350
4898.89 2637
4899.55 2663
4900.21 2738
4900.87 2861
4901.53 2842
4902.19 2836
4902.85 2873
4903.51 2856
4904.17 2699
4904.83 2657
4905.50 2407
4906.16 2358
4906.82 2366
4907.48 2348
4908.14 2303
4908.80 2150
4909.46 2311
4910.12 2080
4910.78 2129
4911.44 2258
4912.10 2415
4912.76 2221
4913.42 1989
4914.09 2051
4914.75 2103
4915.41 2049
4916.07 1941
4916.73 1895
4917.39 2007
4918.05 1835
4918.71 1815
4919.38 1826
4920.04 2019
4920.70 2009
4921.36 2039
4922.02 1973
4922.68 1925
4923.35 1941
4924.01 1866
4924.67 1803
4925.33 1705
4925.99 1691
4926.65 1599
4927.32 1702
4927.98 1824
4928.64 1768
4929.30 1843
4929.96 1952
4930.63 1858
4931.29 1847
4931.95 1781
4932.61 1902
4933.28 1900
4933.94 1741
4934.60 1730
4935.26 1752
4935.93 1840
4936.59 1723
4937.25 1891
4937.91 1832
4938.58 1744
4939.24 1822
4939.90 1853
4940.56 1794
4941.23 1833
4941.89 1761
4942.55 1731
4943.22 1761
4943.88 1826
4944.54 1812
4945.21 1781
4945.87 1664
4946.53 1768
4947.20 1798
4947.86 1829
4948.52 1671
4949.19 1760
4949.85 1855
4950.51 1732
4951.18 1805
4951.84 1657
4952.50 1820
4953.17 1776
4953.83 1623
4954.49 1591
4955.16 1721
4955.82 1800
4956.49 1860
4957.15 1807
4957.81 1707
4958.48 1906
4959.14 1839
4959.81 1754
4960.47 1731
4961.14 1681
4961.80 1713
4962.46 1905
4963.13 2001
4963.79 1961
4964.46 1949
4965.12 2091
4965.79 2248
4966.45 2214
4967.12 2222
4967.78 2128
4968.44 2069
4969.11 1974
4969.77 1986
4970.44 1899
4971.10 1799
4971.77 1939
4972.43 1931
4973.10 1945
4973.76 1818
4974.43 1973
4975.09 1891
4975.76 1799
4976.42 1959
4977.09 2118
4977.76 1857
4978.42 2005
4979.09 1942
4979.75 1873
4980.42 1856
4981.08 1852
4981.75 1934
4982.41 1789
4983.08 1876
4983.75 2021
4984.41 1833
4985.08 1958
4985.74 2060
4986.41 2117
4987.07 2184
4987.74 2318
4988.41 2332
4989.07 2545
4989.74 2672
4990.41 2660
4991.07 2879
4991.74 2648
4992.40 2651
4993.07 2645
4993.74 2393
4994.40 2333
4995.07 2302
4995.74 2217
4996.40 2172
4997.07 2032
4997.74 1962
4998.40 1923
4999.07 1829
4999.74 1728
5000.40 1719
5001.07 1778
5001.74 1825
5002.40 1760
5003.07 1644
5003.74 1669
5004.41 1792
5005.07 1736
5005.74 1720
5006.41 1721
5007.07 1720
5007.74 1775
5008.41 1737
5009.08 1766
5009.74 1714
5010.41 1729
5011.08 1722
5011.75 1697
5012.41 1682
5013.08 1784
5013.75 1629
5014.42 1616
5015.09 1835
5015.75 1658
5016.42 1659
5017.09 1590
5017.76 1733
5018.43 1808
5019.09 1879
5019.76 1870
5020.43 1785
5021.10 1790
5021.77 1875
5022.44 1874
5023.10 1888
5023.77 1916
5024.44 1990
5025.11 2046
5025.78 1963
5026.45 2028
5027.11 2125
5027.78 2069
5028.45 1894
5029.12 1923
5029.79 1806
5030.46 1782
5031.13 1831
5031.80 1793
5032.47 1737
5033.13 1754
5033.80 1712
5034.47 1668
5035.14 1679
5035.81 1699
5036.48 1725
5037.15 1683
5037.82 1667
5038.49 1503
5039.16 1636
5039.83 1673
5040.50 1789
5041.17 1711
5041.84 1627
5042.51 1554
5043.18 1592
5043.85 1647
5044.52 1660
5045.18 1645
5045.85 1627
5046.52 1731
5047.19 1789
5047.86 1818
5048.53 1754
5049.20 1711
5049.88 1791
5050.55 1849
5051.22 1912
5051.89 1854
5052.56 1791
5053.23 1768
5053.90 1800
5054.57 1832
5055.24 1821
5055.91 1829
5056.58 1811
5057.25 1761
5057.92 1773
5058.59 1604
5059.26 1660
5059.93 1639
5060.60 1610
5061.27 1670
5061.95 1661
5062.62 1606
5063.29 1681
5063.96 1682
5064.63 1563
5065.30 1638
5065.97 1652
5066.64 1695
5067.31 1608
5067.99 1587
5068.66 1748
5069.33 1681
5070.00 1558
5070.67 1659
5071.34 1649
5072.02 1646
5072.69 1637
5073.36 1499
5074.03 1582
5074.70 1468
5075.37 1462
5076.05 1510
5076.72 1680
5077.39 1559
5078.06 1627
5078.73 1743
5079.41 1695
5080.08 1660
5080.75 1557
5081.42 1637
5082.10 1727
5082.77 1854
5083.44 1799
5084.11 1684
5084.78 1583
5085.46 1642
5086.13 1606
5086.80 1626
5087.48 1608
5088.15 1661
5088.82 1710
5089.49 1705
5090.17 1721
5090.84 1664
5091.51 1862
5092.19 1797
5092.86 1723
5093.53 1745
5094.20 1628
5094.88 1745
5095.55 1734
5096.22 1799
5096.90 1645
5097.57 1552
5098.24 1614
5098.92 1461
5099.59 1607
5100.26 1685
5100.94 1646
5101.61 1670
5102.29 1559
5102.96 1576
5103.63 1627
5104.31 1717
5104.98 1728
5105.65 1716
5106.33 1678
5107.00 1740
5107.68 1830
5108.35 1746
5109.02 1729
5109.70 1735
5110.37 1623
5111.05 1489
5111.72 1451
5112.40 1522
5113.07 1443
5113.74 1454
5114.42 1536
5115.09 1503
5115.77 1607
5116.44 1466
5117.12 1572
5117.79 1559
5118.47 1486
5119.14 1429
5119.82 1532
5120.49 1453
5121.17 1520
5121.84 1622
5122.52 1650
5123.19 1637
5123.87 1636
5124.54 1594
5125.22 1553
5125.89 1583
5126.57 1538
5127.24 1593
5127.92 1584
5128.59 1508
5129.27 1537
5129.94 1600
5130.62 1643
5131.29 1595
5131.97 1704
5132.65 1598
5133.32 1505
5134.00 1567
5134.67 1646
5135.35 1661
5136.02 1408
5136.70 1571
5137.38 1646
5138.05 1565
5138.73 1433
5139.40 1432
5140.08 1553
5140.76 1592
5141.43 1597
5142.11 1673
5142.79 1620
5143.46 1648
5144.14 1663
5144.81 1543
5145.49 1618
5146.17 1571
5146.84 1451
5147.52 1418
5148.20 1475
5148.87 1477
5149.55 1568
5150.23 1542
5150.90 1605
5151.58 1618
5152.26 1432
5152.94 1553
5153.61 1522
5154.29 1494
5154.97 1477
5155.64 1485
5156.32 1434
5157.00 1454
5157.68 1412
5158.35 1463
5159.03 1427
5159.71 1470
5160.39 1558
5161.06 1557
5161.74 1495
5162.42 1572
5163.10 1555
5163.77 1439
5164.45 1405
5165.13 1434
5165.81 1475
5166.48 1504
5167.16 1449
5167.84 1548
5168.52 1542
5169.20 1486
5169.87 1369
5170.55 1473
5171.23 1491
5171.91 1492
5172.59 1483
5173.27 1481
5173.94 1406
5174.62 1424
5175.30 1502
5175.98 1360
5176.66 1389
5177.34 1476
5178.02 1448
5178.69 1439
5179.37 1510
5180.05 1611
5180.73 1507
5181.41 1687
5182.09 1601
5182.77 1640
5183.45 1584
5184.12 1553
5184.80 1594
5185.48 1573
5186.16 1522
5186.84 1396
5187.52 1273
5188.20 1327
5188.88 1314
5189.56 1352
5190.24 1382
5190.92 1336
5191.60 1418
5192.28 1497
5192.96 1426
5193.64 1471
5194.32 1367
5195.00 1439
5195.68 1469
5196.36 1293
5197.03 1386
5197.71 1360
5198.39 1518
5199.07 1465
5199.75 1481
5200.44 1474
5201.12 1479
5201.80 1514
5202.48 1483
5203.16 1608
5203.84 1476
5204.52 1590
5205.20 1553
5205.88 1609
5206.56 1679
5207.24 1700
5207.92 1673
5208.60 1816
5209.28 1871
5209.96 1908
5210.64 1955
5211.32 1966
5212.00 1916
5212.68 2025
5213.37 2053
5214.05 1962
5214.73 1801
5215.41 1827
5216.09 1696
5216.77 1689
5217.45 1661
5218.13 1527
5218.81 1602
5219.50 1589
5220.18 1668
5220.86 1606
5221.54 1661
5222.22 1637
5222.90 1561
5223.59 1499
5224.27 1542
5224.95 1552
5225.63 1645
5226.31 1596
5226.99 1491
5227.68 1528
5228.36 1480
5229.04 1529
5229.72 1511
5230.40 1579
5231.09 1599
5231.77 1556
5232.45 1522
5233.13 1596
5233.81 1519
5234.50 1458
5235.18 1648
5235.86 1655
5236.54 1537
5237.23 1513
5237.91 1498
5238.59 1530
5239.27 1672
5239.96 1647
5240.64 1703
5241.32 1707
5242.01 1715
5242.69 1754
5243.37 1568
5244.05 1535
5244.74 1600
5245.42 1632
5246.10 1688
5246.79 1610
5247.47 1547
5248.15 1518
5248.84 1488
5249.52 1510
5250.20 1520
5250.89 1509
5251.57 1568
5252.25 1629
5252.94 1521
5253.62 1552
5254.30 1609
5254.99 1528
5255.67 1561
5256.36 1559
5257.04 1512
5257.72 1334
5258.41 1369
5259.09 1468
5259.78 1463
5260.46 1321
5261.14 1450
5261.83 1529
5262.51 1510
5263.20 1473
5263.88 1535
5264.56 1596
5265.25 1586
5265.93 1461
5266.62 1566
5267.30 1530
5267.99 1648
5268.67 1588
5269.36 1495
5270.04 1594
5270.73 1634
5271.41 1521
5272.09 1494
5272.78 1581
5273.46 1676
5274.15 1627
5274.83 1506
5275.52 1416
5276.20 1433
5276.89 1491
5277.57 1611
5278.26 1443
5278.94 1454
5279.63 1487
5280.32 1651
5281.00 1671
5281.69 1790
5282.37 1648
5283.06 1689
5283.74 1796
5284.43 1669
5285.11 1692
5285.80 1607
5286.49 1763
5287.17 1733
5287.86 1616
5288.54 1520
5289.23 1576
5289.91 1515
5290.60 1525
5291.29 1490
5291.97 1437
5292.66 1431
5293.35 1396
5294.03 1316
5294.72 1407
5295.40 1370
5296.09 1438
5296.78 1466
5297.46 1417
5298.15 1410
5298.84 1414
5299.52 1532
5300.21 1453
5300.90 1574
5301.58 1547
5302.27 1569
5302.96 1506
5303.64 1418
5304.33 1428
5305.02 1577
5305.70 1468
5306.39 1403
5307.08 1428
5307.77 1443
5308.45 1439
5309.14 1464
5309.83 1477
5310.51 1552
5311.20 1499
5311.89 1409
5312.58 1494
5313.26 1624
5313.95 1481
5314.64 1550
5315.33 1512
5316.01 1570
5316.70 1595
5317.39 1446
5318.08 1381
5318.77 1549
5319.45 1499
5320.14 1471
5320.83 1531
5321.52 1614
5322.20 1571
5322.89 1532
5323.58 1598
5324.27 1519
5324.96 1453
5325.65 1507
5326.33 1378
5327.02 1338
5327.71 1430
5328.40 1394
5329.09 1312
5329.78 1390
5330.46 1356
5331.15 1446
5331.84 1395
5332.53 1394
5333.22 1444
5333.91 1377
5334.60 1313
5335.29 1388
5335.98 1315
5336.66 1290
5337.35 1401
5338.04 1371
5338.73 1444
5339.42 1433
5340.11 1435
5340.80 1408
5341.49 1447
5342.18 1453
5342.87 1359
5343.56 1442
5344.25 1533
5344.94 1422
5345.62 1427
5346.31 1427
5347.00 1511
5347.69 1463
5348.38 1524
5349.07 1499
5349.76 1568
5350.45 1641
5351.14 1481
5351.83 1531
5352.52 1535
5353.21 1540
5353.90 1580
5354.59 1428
5355.28 1486
5355.97 1447
5356.66 1413
5357.35 1443
5358.04 1344
5358.74 1359
5359.43 1319
5360.12 1347
5360.81 1226
5361.50 1410
5362.19 1293
5362.88 1346
5363.57 1507
5364.26 1414
5364.95 1374
5365.64 1484
5366.33 1351
5367.02 1378
5367.71 1339
5368.41 1353
5369.10 1295
5369.79 1335
5370.48 1491
5371.17 1570
5371.86 1432
5372.55 1280
5373.24 1384
5373.94 1375
5374.63 1428
5375.32 1374
5376.01 1406
5376.70 1432
5377.39 1427
5378.08 1269
5378.78 1384
5379.47 1467
5380.16 1473
5380.85 1415
5381.54 1388
5382.24 1416
5382.93 1527
5383.62 1543
5384.31 1502
5385.00 1535
5385.70 1503
5386.39 1642
5387.08 1456
5387.77 1478
5388.47 1489
5389.16 1585
5389.85 1534
5390.54 1516
5391.23 1501
5391.93 1596
5392.62 1506
5393.31 1443
5394.01 1550
5394.70 1475
5395.39 1413
5396.08 1447
5396.78 1592
5397.47 1405
5398.16 1383
5398.86 1338
5399.55 1363
5400.24 1472
5400.93 1274
5401.63 1318
5402.32 1301
5403.01 1317
5403.71 1475
5404.40 1340
5405.09 1313
5405.79 1450
5406.48 1430
5407.17 1384
5407.87 1372
5408.56 1315
5409.26 1279
5409.95 1404
5410.64 1446
5411.34 1426
5412.03 1394
5412.72 1358
5413.42 1300
5414.11 1205
5414.81 1250
5415.50 1316
5416.19 1345
5416.89 1212
5417.58 1385
5418.28 1413
5418.97 1330
5419.67 1319
5420.36 1348
5421.05 1299
5421.75 1406
5422.44 1386
5423.14 1454
5423.83 1346
5424.53 1394
5425.22 1504
5425.92 1479
5426.61 1425
5427.31 1290
5428.00 1439
5428.70 1344
5429.39 1226
5430.09 1184
5430.78 1348
5431.48 1324
5432.17 1359
5432.87 1396
5433.56 1366
5434.26 1469
5434.95 1348
5435.65 1354
5436.34 1434
5437.04 1315
5437.73 1392
5438.43 1528
5439.13 1509
5439.82 1490
5440.52 1387
5441.21 1428
5441.91 1564
5442.60 1498
5443.30 1457
5444.00 1393
5444.69 1310
5445.39 1384
5446.08 1399
5446.78 1318
5447.48 1532
5448.17 1504
5448.87 1577
5449.56 1505
5450.26 1413
5450.96 1553
5451.65 1502
5452.35 1413
5453.05 1445
5453.74 1477
5454.44 1606
5455.14 1451
5455.83 1412
5456.53 1491
5457.23 1429
5457.92 1398
5458.62 1508
5459.32 1359
5460.01 1342
5460.71 1489
5461.41 1517
5462.11 1528
5462.80 1519
5463.50 1419
5464.20 1389
5464.89 1592
5465.59 1423
5466.29 1371
5466.99 1329
5467.68 1433
5468.38 1561
5469.08 1406
5469.78 1440
5470.47 1484
5471.17 1408
5471.87 1466
5472.57 1566
5473.26 1538
5473.96 1390
5474.66 1465
5475.36 1455
5476.06 1606
5476.75 1508
5477.45 1642
5478.15 1462
5478.85 1594
5479.55 1690
5480.24 1698
5480.94 1690
5481.64 1797
5482.34 1838
5483.04 1783
5483.74 1840
5484.43 1791
5485.13 1658
5485.83 1688
5486.53 1621
5487.23 1603
5487.93 1532
5488.63 1507
5489.33 1613
5490.02 1607
5490.72 1578
5491.42 1588
5492.12 1606
5492.82 1742
5493.52 1729
5494.22 1713
5494.92 1647
5495.62 1588
5496.32 1645
5497.01 1739
5497.71 1641
5498.41 1882
5499.11 1881
5499.81 2089
5500.51 2062
5501.21 2194
5501.91 2394
5502.61 2533
5503.31 2420
5504.01 2327
5504.71 2268
5505.41 2209
5506.11 2098
5506.81 1855
5507.51 1813
5508.21 1625
5508.91 1681
5509.61 1759
5510.31 1649
5511.01 1709
5511.71 1765
5512.41 1646
5513.11 1567
5513.81 1592
5514.51 1581
5515.21 1540
5515.91 1517
5516.61 1606
5517.31 1574
5518.01 1534
5518.72 1584
5519.42 1634
5520.12 1562
5520.82 1504
5521.52 1554
5522.22 1593
5522.92 1499
5523.62 1470
5524.32 1449
5525.02 1494
5525.72 1545
5526.43 1432
5527.13 1490
5527.83 1505
5528.53 1506
5529.23 1467
5529.93 1536
5530.63 1506
5531.33 1329
5532.04 1321
5532.74 1429
5533.44 1379
5534.14 1317
5534.84 1382
5535.54 1442
5536.25 1411
5536.95 1378
5537.65 1349
5538.35 1234
5539.05 1315
5539.76 1470
5540.46 1427
5541.16 1398
5541.86 1410
5542.56 1405
5543.27 1412
5543.97 1312
5544.67 1380
5545.37 1366
5546.08 1415
5546.78 1422
5547.48 1428
5548.18 1412
5548.89 1516
5549.59 1458
5550.29 1399
5550.99 1396
5551.70 1392
5552.40 1369
5553.10 1313
5553.81 1384
5554.51 1302
5555.21 1250
5555.91 1280
5556.62 1333
5557.32 1444
5558.02 1344
5558.73 1229
5559.43 1365
5560.13 1351
5560.84 1310
5561.54 1250
5562.24 1306
5562.95 1358
5563.65 1398
5564.35 1381
5565.06 1524
5565.76 1545
5566.47 1430
5567.17 1539
5567.87 1412
5568.58 1386
5569.28 1359
5569.98 1320
5570.69 1367
5571.39 1177
5572.10 1247
5572.80 1248
5573.50 1272
5574.21 1407
5574.91 1438
5575.62 1451
5576.32 1380
5577.03 1432
5577.73 1373
5578.44 1367
5579.14 1354
5579.84 1262
5580.55 1241
5581.25 1309
5581.96 1307
5582.66 1343
5583.37 1264
5584.07 1338
5584.78 1419
5585.48 1394
5586.19 1248
5586.89 1367
5587.60 1311
5588.30 1235
5589.01 1371
5589.71 1353
5590.42 1351
5591.12 1383
5591.83 1278
5592.53 1253
5593.24 1400
5593.94 1299
5594.65 1267
5595.36 1205
5596.06 1297
5596.77 1310
5597.47 1306
5598.18 1310
5598.88 1325
5599.59 1318
5600.30 1206
5601.00 1292
5601.71 1267
5602.41 1359
5603.12 1201
5603.83 1347
5604.53 1173
5605.24 1225
5605.94 1333
5606.65 1224
5607.36 1253
5608.06 1292
5608.77 1274
5609.48 1244
5610.18 1261
5610.89 1373
5611.60 1255
5612.30 1173
5613.01 1263
5613.72 1245
5614.42 1177
5615.13 1191
5615.84 1230
5616.54 1164
5617.25 1197
5617.96 1277
5618.66 1182
5619.37 1105
5620.08 1159
5620.78 1167
5621.49 1228
5622.20 1285
5622.91 1245
5623.61 1217
5624.32 1205
5625.03 1256
5625.74 1218
5626.44 1253
5627.15 1358
5627.86 1308
5628.57 1201
5629.27 1198
5629.98 1182
5630.69 1218
5631.40 1307
5632.11 1287
5632.81 1255
5633.52 1386
5634.23 1311
5634.94 1334
5635.65 1358
5636.35 1250
5637.06 1201
5637.77 1135
5638.48 1189
5639.19 1263
5639.89 1434
5640.60 1382
5641.31 1310
5642.02 1354
5642.73 1438
5643.44 1422
5644.15 1370
5644.85 1276
5645.56 1195
5646.27 1269
5646.98 1242
5647.69 1276
5648.40 1294
5649.11 1359
5649.82 1367
5650.53 1326
5651.23 1266
5651.94 1261
5652.65 1225
5653.36 1318
5654.07 1267
5654.78 1208
5655.49 1245
5656.20 1298
5656.91 1383
5657.62 1351
5658.33 1315
5659.04 1320
5659.75 1315
5660.46 1374
5661.17 1485
5661.88 1310
5662.59 1293
5663.30 1287
5664.00 1303
5664.71 1330
5665.42 1264
5666.13 1316
5666.84 1193
5667.55 1260
5668.27 1212
5668.98 1203
5669.69 1268
5670.40 1205
5671.11 1137
5671.82 1079
5672.53 1113
5673.24 1218
5673.95 1148
5674.66 1197
5675.37 1261
5676.08 1137
5676.79 1226
5677.50 1177
5678.21 1160
5678.92 1191
5679.63 1169
5680.34 1116
5681.06 1221
5681.77 1153
5682.48 1171
5683.19 1180
5683.90 1132
5684.61 1083
5685.32 1129
5686.03 1297
5686.74 1219
5687.46 1201
5688.17 1182
5688.88 1149
5689.59 1242
5690.30 1312
5691.01 1248
5691.72 1135
5692.44 1242
5693.15 1264
5693.86 1214
5694.57 1269
5695.28 1125
5696.00 1171
5696.71 1284
5697.42 1234
5698.13 1218
5698.84 1246
5699.56 1278
5700.27 1184
5700.98 1228
5701.69 1192
5702.40 1211
5703.12 1162
5703.83 1235
5704.54 1235
5705.25 1194
5705.97 1196
5706.68 1233
5707.39 1167
5708.10 1233
5708.82 1281
5709.53 1195
5710.24 1095
5710.95 1098
5711.67 1142
5712.38 1208
5713.09 1196
5713.81 1285
5714.52 1203
5715.23 1097
5715.95 1113
5716.66 1235
5717.37 1195
5718.09 1140
5718.80 1250
5719.51 1109
5720.23 1138
5720.94 1198
5721.65 1212
5722.37 1231
5723.08 1235
5723.79 1209
5724.51 1174
5725.22 1227
5725.93 1146
5726.65 1158
5727.36 1260
5728.08 1318
5728.79 1376
5729.50 1425
5730.22 1326
5730.93 1361
5731.65 1404
5732.36 1317
5733.07 1301
5733.79 1231
5734.50 1160
5735.22 1255
5735.93 1251
5736.65 1225
5737.36 1250
5738.07 1182
5738.79 1242
5739.50 1120
5740.22 1108
5740.93 1218
5741.65 1116
5742.36 1159
5743.08 1199
5743.79 1183
5744.51 1220
5745.22 1088
5745.94 1088
5746.65 1133
5747.37 1056
5748.08 1106
5748.80 1181
5749.51 1091
5750.23 1156
5750.94 1191
5751.66 1189
5752.37 1131
5753.09 1231
5753.80 1227
5754.52 1146
5755.24 1267
5755.95 1162
5756.67 1351
5757.38 1241
5758.10 1207
5758.81 1319
5759.53 1246
5760.25 1340
5760.96 1317
5761.68 1111
5762.39 1023
5763.11 1172
5763.83 1326
5764.54 1221
5765.26 1125
5765.97 1265
5766.69 1214
5767.41 1093
5768.12 1215
5768.84 1291
5769.56 1185
5770.27 1246
5770.99 1246
5771.71 1264
5772.42 1252
5773.14 1264
5773.86 1305
5774.57 1332
5775.29 1221
5776.01 1191
5776.72 1183
5777.44 1200
5778.16 1306
5778.88 1392
5779.59 1290
5780.31 1388
5781.03 1300
5781.74 1375
5782.46 1226
5783.18 1183
5783.90 1277
5784.61 1274
5785.33 1217
5786.05 1290
5786.77 1363
5787.48 1288
5788.20 1287
5788.92 1241
5789.64 1317
5790.35 1296
5791.07 1328
5791.79 1290
5792.51 1297
5793.23 1313
5793.94 1302
5794.66 1303
5795.38 1424
5796.10 1308
5796.82 1437
5797.53 1425
5798.25 1467
5798.97 1498
5799.69 1398
5800.41 1574
5801.13 1633
5801.84 1835
5802.56 1944
5803.28 2149
5804.00 2187
5804.72 2137
5805.44 2079
5806.16 1891
5806.87 1958
5807.59 1841
5808.31 1602
5809.03 1568
5809.75 1618
5810.47 1581
5811.19 1568
5811.91 1524
5812.63 1561
5813.35 1617
5814.07 1686
5814.78 1757
5815.50 1944
5816.22 2087
5816.94 2268
5817.66 2580
5818.38 2681
5819.10 2652
5819.82 2716
5820.54 2862
5821.26 2732
5821.98 2566
5822.70 2348
5823.42 2180
5824.14 2116
5824.86 1912
5825.58 1818
5826.30 1864
5827.02 1714
5827.74 1872
5828.46 1765
5829.18 1737
5829.90 1613
5830.62 1667
5831.34 1720
5832.06 1687
5832.78 1604
5833.50 1576
5834.22 1577
5834.94 1548
5835.66 1562
5836.38 1720
5837.10 1707
5837.82 1608
5838.55 1669
5839.27 1645
5839.99 1595
5840.71 1619
5841.43 1617
5842.15 1606
5842.87 1572
5843.59 1570
5844.31 1573
5845.03 1515
5845.76 1335
5846.48 1399
5847.20 1354
5847.92 1266
5848.64 1316
5849.36 1342
5850.08 1334
5850.81 1343
5851.53 1381
5852.25 1357
5852.97 1339
5853.69 1330
5854.41 1369
5855.14 1337
5855.86 1462
5856.58 1373
5857.30 1372
5858.02 1470
5858.74 1452
5859.47 1413
5860.19 1387
5860.91 1377
5861.63 1326
5862.36 1346
5863.08 1300
5863.80 1259
5864.52 1167
5865.24 1194
5865.97 1288
5866.69 1260
5867.41 1319
5868.13 1360
5868.86 1179
5869.58 1226
5870.30 1160
5871.03 1235
5871.75 1369
5872.47 1257
5873.19 1289
5873.92 1343
5874.64 1293
5875.36 1375
5876.09 1267
5876.81 1284
5877.53 1246
5878.26 1243
5878.98 1280
5879.70 1330
5880.43 1373
5881.15 1280
5881.87 1335
5882.60 1255
5883.32 1277
5884.04 1285
5884.77 1384
5885.49 1363
5886.21 1394
5886.94 1366
5887.66 1384
5888.39 1234
5889.11 1234
5889.83 1300
5890.56 1213
5891.28 1245
5892.01 1234
5892.73 1310
5893.45 1294
5894.18 1218
5894.90 1250
5895.63 1355
5896.35 1250
5897.07 1200
5897.80 1188
5898.52 1252
5899.25 1198
5899.97 1316
5900.70 1285
5901.42 1332
5902.15 1298
5902.87 1229
5903.60 1289
5904.32 1287
5905.05 1297
5905.77 1275
5906.50 1273
5907.22 1286
5907.95 1232
5908.67 1231
5909.40 1292
5910.12 1200
5910.85 1122
5911.57 1125
5912.30 1188
5913.02 1376
5913.75 1220
5914.47 1237
5915.20 1242
5915.92 1371
5916.65 1410
5917.38 1271
5918.10 1357
5918.83 1289
5919.55 1225
5920.28 1227
5921.00 1340
5921.73 1223
5922.46 1388
5923.18 1377
5923.91 1320
5924.63 1306
5925.36 1199
5926.09 1184
5926.81 1256
5927.54 1279
5928.26 1258
5928.99 1309
5929.72 1289
5930.44 1300
5931.17 1337
5931.90 1271
5932.62 1314
5933.35 1284
5934.08 1246
5934.80 1311
5935.53 1306
5936.26 1350
5936.98 1422
5937.71 1362
5938.44 1233
5939.16 1282
5939.89 1351
5940.62 1387
5941.35 1369
5942.07 1327
5942.80 1373
5943.53 1354
5944.25 1431
5944.98 1429
5945.71 1419
5946.44 1445
5947.16 1489
5947.89 1510
5948.62 1526
5949.35 1501
5950.07 1350
5950.80 1419
5951.53 1573
5952.26 1636
5952.99 1635
5953.71 1507
5954.44 1646
5955.17 1636
5955.90 1616
5956.62 1632
5957.35 1498
5958.08 1640
5958.81 1660
5959.54 1623
5960.27 1634
5960.99 1620
5961.72 1658
5962.45 1639
5963.18 1595
5963.91 1571
5964.64 1649
5965.36 1723
5966.09 1822
5966.82 1877
5967.55 2050
5968.28 2047
5969.01 2079
5969.74 2124
5970.47 2148
5971.19 1934
5971.92 1869
5972.65 1796
5973.38 1775
5974.11 1740
5974.84 1679
5975.57 1576
5976.30 1593
5977.03 1736
5977.76 1790
5978.49 1709
5979.22 1548
5979.95 1644
5980.67 1676
5981.40 1659
5982.13 1884
5982.86 1879
5983.59 1757
5984.32 1792
5985.05 1787
5985.78 1829
5986.51 2012
5987.24 1777
5987.97 1879
5988.70 1791
5989.43 1839
5990.16 1906
5990.89 2011
5991.62 1955
5992.35 1927
5993.08 1838
5993.81 1932
5994.54 1950
5995.27 1947
5996.00 1788
5996.73 1856
5997.47 1842
5998.20 1742
5998.93 1729
5999.66 1868
6000.39 1871
6001.12 1925
6001.85 1912
6002.58 1894
6003.31 1947
6004.04 1867
6004.77 1744
6005.50 1795
6006.24 1792
6006.97 1896
6007.70 1897
6008.43 1987
6009.16 2039
6009.89 2343
6010.62 2484
6011.35 2652
6012.09 2859
6012.82 3091
6013.55 3213
6014.28 3486
6015.01 3506
6015.74 3582
6016.47 3435
6017.21 3229
6017.94 3288
6018.67 3059
6019.40 2645
6020.13 2368
6020.87 2285
6021.60 2149
6022.33 2089
6023.06 1956
6023.79 1838
6024.53 1732
6025.26 1702
6025.99 1656
6026.72 1720
6027.46 1598
6028.19 1615
6028.92 1652
6029.65 1577
6030.39 1519
6031.12 1580
6031.85 1584
6032.58 1555
6033.32 1616
6034.05 1625
6034.78 1547
6035.51 1345
6036.25 1510
6036.98 1532
6037.71 1469
6038.45 1554
6039.18 1618
6039.91 1545
6040.65 1508
6041.38 1592
6042.11 1603
6042.85 1712
6043.58 1655
6044.31 1561
6045.05 1644
6045.78 1675
6046.51 1699
6047.25 1824
6047.98 1765
6048.71 1778
6049.45 1909
6050.18 1893
6050.91 1894
6051.65 1932
6052.38 1996
6053.12 2008
6053.85 1899
6054.58 1997
6055.32 2126
6056.05 1956
6056.79 1858
6057.52 1839
6058.25 1847
6058.99 1778
6059.72 1762
6060.46 1766
6061.19 1689
6061.93 1583
6062.66 1607
6063.40 1518
6064.13 1602
6064.86 1688
6065.60 1527
6066.33 1648
6067.07 1568
6067.80 1672
6068.54 1649
6069.27 1535
6070.01 1463
6070.74 1396
6071.48 1446
6072.21 1642
6072.95 1576
6073.68 1421
6074.42 1413
6075.15 1476
6075.89 1388
6076.63 1423
6077.36 1427
6078.10 1434
6078.83 1410
6079.57 1455
6080.30 1448
6081.04 1435
6081.77 1434
6082.51 1393
6083.25 1475
6083.98 1440
6084.72 1404
6085.45 1474
6086.19 1448
6086.92 1476
6087.66 1427
6088.40 1362
6089.13 1305
6089.87 1307
6090.61 1416
6091.34 1486
6092.08 1414
6092.81 1393
6093.55 1382
6094.29 1400
6095.02 1300
6095.76 1385
6096.50 1301
6097.23 1364
6097.97 1344
6098.71 1359
6099.44 1420
6100.18 1324
6100.92 1328
6101.65 1294
6102.39 1300
6103.13 1399
6103.86 1377
6104.60 1337
6105.34 1419
6106.08 1475
6106.81 1340
6107.55 1301
6108.29 1251
6109.02 1431
6109.76 1299
6110.50 1368
6111.24 1288
6111.97 1303
6112.71 1319
6113.45 1381
6114.19 1357
6114.92 1325
6115.66 1358
6116.40 1326
6117.14 1399
6117.88 1436
6118.61 1381
6119.35 1421
6120.09 1503
6120.83 1450
6121.57 1393
6122.30 1415
6123.04 1281
6123.78 1346
6124.52 1461
6125.26 1521
6126.00 1468
6126.73 1506
6127.47 1487
6128.21 1437
6128.95 1411
6129.69 1494
6130.43 1450
6131.16 1421
6131.90 1479
6132.64 1501
6133.38 1465
6134.12 1489
6134.86 1356
6135.60 1523
6136.34 1507
6137.08 1511
6137.81 1454
6138.55 1466
6139.29 1472
6140.03 1507
6140.77 1604
6141.51 1540
6142.25 1595
6142.99 1558
6143.73 1509
6144.47 1578
6145.21 1466
6145.95 1458
6146.69 1396
6147.43 1407
6148.17 1484
6148.91 1435
6149.65 1416
6150.39 1416
6151.13 1460
6151.86 1480
6152.60 1527
6153.34 1574
6154.08 1440
6154.83 1402
6155.57 1396
6156.31 1514
6157.05 1460
6157.79 1526
6158.53 1467
6159.27 1544
6160.01 1537
6160.75 1522
6161.49 1497
6162.23 1572
6162.97 1560
6163.71 1538
6164.45 1666
6165.19 1665
6165.93 1843
6166.67 1769
6167.41 1892
6168.15 1844
6168.89 1905
6169.64 2098
6170.38 2012
6171.12 2008
6171.86 2021
6172.60 1921
6173.34 1956
6174.08 1856
6174.82 1860
6175.57 1912
6176.31 1869
6177.05 1901
6177.79 1781
6178.53 1662
6179.27 1763
6180.01 1629
6180.76 1704
6181.50 1853
6182.24 1786
6182.98 1734
6183.72 1839
6184.46 1869
6185.21 1679
6185.95 1737
6186.69 1826
6187.43 1839
6188.17 1810
6188.92 1865
6189.66 1878
6190.40 1982
6191.14 1934
6191.89 2025
6192.63 2009
6193.37 2134
6194.11 2191
6194.86 2205
6195.60 2220
6196.34 2411
6197.08 2243
6197.83 2273
6198.57 2222
6199.31 2247
6200.05 2225
6200.80 2072
6201.54 2152
6202.28 2239
6203.03 2249
6203.77 2383
6204.51 2483
6205.26 2694
6206.00 3126
6206.74 3650
6207.48 4232
6208.23 5106
6208.97 5968
6209.71 7002
6210.46 7957
6211.20 8214
6211.95 8886
6212.69 8854
6213.43 8061
6214.18 7462
6214.92 6543
6215.66 5710
6216.41 4721
6217.15 3837
6217.89 3336
6218.64 2898
6219.38 2559
6220.13 2343
6220.87 2170
6221.61 2272
6222.36 2121
6223.10 2104
6223.85 2054
6224.59 2131
6225.34 2164
6226.08 2339
6226.82 2182
6227.57 2040
6228.31 2097
6229.06 2087
6229.80 1892
6230.55 1790
6231.29 1781
6232.04 1835
6232.78 1750
6233.53 1591
6234.27 1577
6235.02 1557
6235.76 1652
6236.51 1623
6237.25 1644
6238.00 1572
6238.74 1575
6239.49 1569
6240.23 1677
6240.98 1830
6241.72 1811
6242.47 1723
6243.21 1719
6243.96 1734
6244.70 1839
6245.45 1833
6246.20 2027
6246.94 2032
6247.69 2152
6248.43 2311
6249.18 2274
6249.92 2451
6250.67 2488
6251.42 2535
6252.16 2542
6252.91 2433
6253.65 2349
6254.40 2102
6255.15 2001
6255.89 1854
6256.64 1815
6257.38 1783
6258.13 1684
6258.88 1775
6259.62 1713
6260.37 1695
6261.12 1675
6261.86 1692
6262.61 1767
6263.36 1704
6264.10 1670
6264.85 1783
6265.60 1768
6266.34 1719
6267.09 1632
6267.84 1776
6268.58 1747
6269.33 1611
6270.08 1586
6270.82 1686
6271.57 1674
6272.32 1573
6273.07 1571
6273.81 1669
6274.56 1666
6275.31 1694
6276.05 1574
6276.80 1733
6277.55 1565
6278.30 1680
6279.04 1645
6279.79 1554
6280.54 1612
6281.29 1728
6282.03 1667
6282.78 1578
6283.53 1628
6284.28 1607
6285.03 1615
6285.77 1592
6286.52 1803
6287.27 1747
6288.02 1751
6288.77 1897
6289.51 1786
6290.26 1804
6291.01 1898
6291.76 1935
6292.51 1829
6293.26 1715
6294.00 1653
6294.75 1569
6295.50 1576
6296.25 1617
6297.00 1517
6297.75 1573
6298.50 1576
6299.24 1542
6299.99 1406
6300.74 1432
6301.49 1554
6302.24 1404
6302.99 1482
6303.74 1476
6304.49 1461
6305.24 1544
6305.99 1621
6306.73 1695
6307.48 1620
6308.23 1466
6308.98 1617
6309.73 1572
6310.48 1495
6311.23 1527
6311.98 1555
6312.73 1585
6313.48 1518
6314.23 1393
6314.98 1429
6315.73 1408
6316.48 1557
6317.23 1517
6317.98 1398
6318.73 1497
6319.48 1540
6320.23 1555
6320.98 1472
6321.73 1591
6322.48 1433
6323.23 1360
6323.98 1395
6324.73 1389
6325.48 1296
6326.23 1417
6326.98 1425
6327.73 1474
6328.48 1413
6329.23 1422
6329.98 1525
6330.73 1467
6331.48 1406
6332.23 1383
6332.98 1400
6333.73 1337
6334.49 1365
6335.24 1403
6335.99 1362
6336.74 1348
6337.49 1443
6338.24 1425
6338.99 1367
6339.74 1309
6340.49 1307
6341.25 1335
6342.00 1259
6342.75 1317
6343.50 1292
6344.25 1306
6345.00 1388
6345.75 1465
6346.51 1336
6347.26 1297
6348.01 1353
6348.76 1329
6349.51 1359
6350.26 1357
6351.02 1413
6351.77 1471
6352.52 1373
6353.27 1467
6354.02 1407
6354.78 1549
6355.53 1627
6356.28 1629
6357.03 1546
6357.78 1523
6358.54 1506
6359.29 1521
6360.04 1406
6360.79 1382
6361.55 1373
6362.30 1351
6363.05 1400
6363.80 1451
6364.56 1310
6365.31 1345
6366.06 1427
6366.81 1363
6367.57 1397
6368.32 1459
6369.07 1448
6369.83 1301
6370.58 1377
6371.33 1473
6372.08 1413
6372.84 1379
6373.59 1442
6374.34 1423
6375.10 1317
6375.85 1189
6376.60 1365
6377.36 1347
6378.11 1306
6378.86 1316
6379.62 1363
6380.37 1337
6381.12 1335
6381.88 1272
6382.63 1275
6383.39 1440
6384.14 1428
6384.89 1303
6385.65 1200
6386.40 1216
6387.16 1265
6387.91 1372
6388.66 1330
6389.42 1381
6390.17 1364
6390.93 1304
6391.68 1125
6392.43 1170
6393.19 1227
6393.94 1238
6394.70 1128
6395.45 1195
6396.21 1271
6396.96 1280
6397.72 1253
6398.47 1281
6399.22 1287
6399.98 1166
6400.73 1214
6401.49 1277
6402.24 1190
6403.00 1200
6403.75 1189
6404.51 1141
6405.26 1260
6406.02 1247
6406.77 1218
6407.53 1277
6408.28 1203
6409.04 1223
6409.79 1281
6410.55 1388
6411.31 1313
6412.06 1332
6412.82 1230
6413.57 1283
6414.33 1188
6415.08 1202
6415.84 1336
6416.59 1250
6417.35 1150
6418.11 1165
6418.86 1205
6419.62 1243
6420.37 1140
6421.13 1247
6421.89 1269
6422.64 1168
6423.40 1121
6424.15 1118
6424.91 1157
6425.67 1137
6426.42 1241
6427.18 1197
6427.94 1270
6428.69 1215
6429.45 1241
6430.20 1266
6430.96 1296
6431.72 1217
6432.47 1235
6433.23 1215
6433.99 1264
6434.74 1269
6435.50 1214
6436.26 1190
6437.02 1209
6437.77 1164
6438.53 1378
6439.29 1275
6440.04 1225
6440.80 1191
6441.56 1172
6442.32 1284
6443.07 1275
6443.83 1259
6444.59 1280
6445.34 1240
6446.10 1215
6446.86 1299
6447.62 1292
6448.37 1157
6449.13 1122
6449.89 1177
6450.65 1168
6451.41 1152
6452.16 1269
6452.92 1211
6453.68 1212
6454.44 1285
6455.19 1260
6455.95 1201
6456.71 1169
6457.47 1198
6458.23 1305
6458.99 1398
6459.74 1263
6460.50 1428
6461.26 1356
6462.02 1281
6462.78 1286
6463.54 1393
6464.29 1373
6465.05 1406
6465.81 1304
6466.57 1185
6467.33 1262
6468.09 1269
6468.85 1267
6469.60 1214
6470.36 1270
6471.12 1242
6471.88 1319
6472.64 1353
6473.40 1357
6474.16 1323
6474.92 1333
6475.68 1409
6476.44 1357
6477.20 1363
6477.95 1314
6478.71 1423
6479.47 1394
6480.23 1361
6480.99 1386
6481.75 1444
6482.51 1491
6483.27 1454
6484.03 1488
6484.79 1510
6485.55 1433
6486.31 1504
6487.07 1597
6487.83 1468
6488.59 1552
6489.35 1743
6490.11 1638
6490.87 1588
6491.63 1673
6492.39 1721
6493.15 1606
6493.91 1740
6494.67 1858
6495.43 1900
6496.19 1826
6496.95 1906
6497.71 1911
6498.47 1879
6499.23 1865
6499.99 1997
6500.76 1917
6501.52 1885
6502.28 1989
6503.04 1893
6503.80 1972
6504.56 1921
6505.32 1981
6506.08 1927
6506.84 1940
6507.60 1906
6508.36 1956
6509.13 2083
6509.89 2031
6510.65 2050
6511.41 2117
6512.17 2157
6512.93 2257
6513.69 2097
6514.45 2097
6515.22 2264
6515.98 2122
6516.74 1992
6517.50 2049
6518.26 2167
6519.02 2123
6519.79 2182
6520.55 2081
6521.31 2327
6522.07 2436
6522.83 2391
6523.60 2556
6524.36 2617
6525.12 2918
6525.88 2958
6526.64 3221
6527.41 3511
6528.17 3527
6528.93 3739
6529.69 3737
6530.46 3777
6531.22 3793
6531.98 3650
6532.74 3701
6533.51 3738
6534.27 3771
6535.03 4126
6535.79 4480
6536.56 5041
6537.32 5384
6538.08 5986
6538.85 6386
6539.61 5979
6540.37 5888
6541.13 5465
6541.90 4923
6542.66 4277
6543.42 3862
6544.19 3241
6544.95 2984
6545.71 2594
6546.48 2475
6547.24 2208
6548.00 2077
6548.77 1961
6549.53 2003
6550.29 2069
6551.06 2078
6551.82 2103
6552.58 2131
6553.35 2175
6554.11 2003
6554.88 2076
6555.64 2084
6556.40 2127
6557.17 2009
6557.93 1923
6558.70 1950
6559.46 2111
6560.22 1955
6560.99 1961
6561.75 1963
6562.52 2048
6563.28 2147
6564.05 2291
6564.81 2342
6565.57 2414
6566.34 2507
6567.10 2424
6567.87 2453
6568.63 2557
6569.40 2445
6570.16 2325
6570.93 2322
6571.69 2175
6572.46 2259
6573.22 2139
6573.99 2251
6574.75 2309
6575.52 2451
6576.28 2492
6577.05 2465
6577.81 2554
6578.58 2607
6579.34 2547
6580.11 2509
6580.87 2608
6581.64 2682
6582.40 2621
6583.17 2603
6583.93 2626
6584.70 2672
6585.47 2824
6586.23 2674
6587.00 2713
6587.76 2646
6588.53 2538
6589.29 2552
6590.06 2541
6590.83 2443
6591.59 2535
6592.36 2682
6593.12 2766
6593.89 2930
6594.66 3115
6595.42 3220
6596.19 3205
6596.96 3376
6597.72 3474
6598.49 3261
6599.25 3072
6600.02 3020
6600.79 2789
6601.55 2650
6602.32 2527
6603.09 2412
6603.85 2445
6604.62 2280
6605.39 2277
6606.15 2310
6606.92 2264
6607.69 2167
6608.46 2105
6609.22 2164
6609.99 2183
6610.76 2178
6611.52 2158
6612.29 2278
6613.06 2278
6613.83 2075
6614.59 2045
6615.36 2097
6616.13 2042
6616.89 1924
6617.66 1887
6618.43 1946
6619.20 2010
6619.96 1931
6620.73 1887
6621.50 1912
6622.27 1889
6623.04 1987
6623.80 1986
6624.57 2105
6625.34 2090
6626.11 2100
6626.88 2162
6627.64 2099
6628.41 2053
6629.18 2097
6629.95 2138
6630.72 1997
6631.48 1970
6632.25 1887
6633.02 2050
6633.79 2200
6634.56 2076
6635.33 2243
6636.10 2315
6636.86 2351
6637.63 2266
6638.40 2365
6639.17 2157
6639.94 2171
6640.71 2058
6641.48 2056
6642.25 1888
6643.01 1814
6643.78 1844
6644.55 1896
6645.32 1776
6646.09 1801
6646.86 1719
6647.63 1815
6648.40 1892
6649.17 1920
6649.94 1988
6650.71 1933
6651.48 2002
6652.25 1860
6653.01 1894
6653.78 1936
6654.55 1941
6655.32 1916
6656.09 2002
6656.86 1986
6657.63 1799
6658.40 1858
6659.17 1818
6659.94 1700
6660.71 1707
6661.48 1742
6662.25 1859
6663.02 1837
6663.79 1799
6664.56 1846
6665.33 1974
6666.10 1945
6666.87 1981
6667.64 2039
6668.42 2066
6669.19 1892
6669.96 1860
6670.73 1986
6671.50 1889
6672.27 1851
6673.04 1835
6673.81 1791
6674.58 1620
6675.35 1654
6676.12 1756
6676.89 1816
6677.66 1758
6678.44 1725
6679.21 1639
6679.98 1642
6680.75 1733
6681.52 1773
6682.29 1808
6683.06 1712
6683.83 1834
6684.60 1877
6685.38 1957
6686.15 2046
6686.92 2219
6687.69 2200
6688.46 2183
6689.23 2222
6690.01 2190
6690.78 2077
6691.55 1944
6692.32 1871
6693.09 1878
6693.86 1830
6694.64 1676
6695.41 1661
6696.18 1605
6696.95 1679
6697.73 1631
6698.50 1529
6699.27 1585
6700.04 1501
6700.81 1557
6701.59 1603
6702.36 1574
6703.13 1573
6703.90 1672
6704.68 1617
6705.45 1633
6706.22 1428
6706.99 1434
6707.77 1523
6708.54 1528
6709.31 1490
6710.09 1583
6710.86 1456
6711.63 1509
6712.40 1589
6713.18 1495
6713.95 1500
6714.72 1473
6715.50 1493
6716.27 1467
6717.04 1575
6717.82 1514
6718.59 1445
6719.36 1531
6720.14 1519
6720.91 1491
6721.68 1482
6722.46 1539
6723.23 1504
6724.00 1549
6724.78 1568
6725.55 1538
6726.33 1508
6727.10 1472
6727.87 1463
6728.65 1526
6729.42 1490
6730.20 1503
6730.97 1488
6731.74 1407
6732.52 1402
6733.29 1432
6734.07 1437
6734.84 1419
6735.61 1405
6736.39 1416
6737.16 1487
6737.94 1485
6738.71 1554
6739.49 1473
6740.26 1319
6741.04 1534
6741.81 1555
6742.59 1471
6743.36 1375
6744.13 1454
6744.91 1452
6745.68 1411
6746.46 1493
6747.23 1407
6748.01 1340
6748.78 1420
6749.56 1435
6750.33 1416
6751.11 1454
6751.89 1589
6752.66 1537
6753.44 1502
6754.21 1553
6754.99 1563
6755.76 1550
6756.54 1467
6757.31 1464
6758.09 1481
6758.86 1417
6759.64 1415
6760.42 1418
6761.19 1470
6761.97 1385
6762.74 1324
6763.52 1336
6764.30 1380
6765.07 1368
6765.85 1398
6766.62 1430
6767.40 1395
6768.18 1387
6768.95 1432
6769.73 1462
6770.51 1435
6771.28 1437
6772.06 1446
6772.83 1543
6773.61 1451
6774.39 1329
6775.16 1420
6775.94 1456
6776.72 1495
6777.49 1513
6778.27 1549
6779.05 1501
6779.82 1608
6780.60 1628
6781.38 1606
6782.16 1596
6782.93 1586
6783.71 1573
6784.49 1532
6785.26 1369
6786.04 1345
6786.82 1364
6787.60 1369
6788.37 1326
6789.15 1334
6789.93 1314
6790.71 1337
6791.48 1439
6792.26 1304
6793.04 1176
6793.82 1239
6794.59 1312
6795.37 1295
6796.15 1236
6796.93 1217
6797.70 1158
6798.48 1198
6799.26 1181
6800.04 1160
6800.82 1154
6801.60 1182
6802.37 1328
6803.15 1244
6803.93 1231
6804.71 1199
6805.49 1318
6806.26 1285
6807.04 1348
6807.82 1268
6808.60 1329
6809.38 1246
6810.16 1246
6810.94 1233
6811.71 1283
6812.49 1219
6813.27 1239
6814.05 1245
6814.83 1254
6815.61 1333
6816.39 1243
6817.17 1310
6817.95 1268
6818.73 1294
6819.50 1255
6820.28 1292
6821.06 1373
6821.84 1299
6822.62 1106
6823.40 1208
6824.18 1232
6824.96 1215
6825.74 1120
6826.52 1189
6827.30 1306
6828.08 1295
6828.86 1192
6829.64 1264
6830.42 1294
6831.20 1146
6831.98 1239
6832.76 1183
6833.54 1264
6834.32 1282
6835.10 1160
6835.88 1184
6836.66 1192
6837.44 1152
6838.22 1196
6839.00 1260
6839.78 1202
6840.56 1180
6841.34 1169
6842.12 1187
6842.90 1212
6843.68 1108
6844.46 1114
6845.24 1182
6846.02 1125
6846.80 1232
6847.58 1237
6848.36 1268
6849.14 1336
6849.93 1278
6850.71 1367
6851.49 1407
6852.27 1514
6853.05 1588
6853.83 1658
6854.61 1659
6855.39 1610
6856.17 1612
6856.96 1494
6857.74 1359
6858.52 1346
6859.30 1366
6860.08 1246
6860.86 1234
6861.64 1218
6862.43 1258
6863.21 1204
6863.99 1158
6864.77 1179
6865.55 1221
6866.33 1185
6867.12 1301
6867.90 1345
6868.68 1282
6869.46 1243
6870.24 1266
6871.03 1351
6871.81 1229
6872.59 1180
6873.37 1293
6874.16 1338
6874.94 1268
6875.72 1301
6876.50 1235
6877.28 1214
6878.07 1260
6878.85 1297
6879.63 1214
6880.42 1259
6881.20 1310
6881.98 1386
6882.76 1308
6883.55 1339
6884.33 1424
6885.11 1518
6885.89 1609
6886.68 1647
6887.46 1871
6888.24 1876
6889.03 1942
6889.81 1981
6890.59 1940
6891.38 2076
6892.16 1930
6892.94 1833
6893.73 1580
6894.51 1559
6895.29 1535
6896.08 1404
6896.86 1371
6897.64 1353
6898.43 1226
6899.21 1278
6900.00 1304
6900.78 1336
6901.56 1345
6902.35 1382
6903.13 1337
6903.91 1323
6904.70 1391
6905.48 1413
6906.27 1483
6907.05 1452
6907.84 1381
6908.62 1397
6909.40 1353
6910.19 1379
6910.97 1395
6911.76 1413
6912.54 1350
6913.33 1195
6914.11 1282
6914.90 1276
6915.68 1251
6916.46 1217
6917.25 1232
6918.03 1318
6918.82 1362
6919.60 1339
6920.39 1307
6921.17 1400
6921.96 1427
6922.74 1468
6923.53 1547
6924.31 1533
6925.10 1555
6925.88 1621
6926.67 1567
6927.45 1547
6928.24 1536
6929.03 1365
6929.81 1287
6930.60 1289
6931.38 1334
6932.17 1342
6932.95 1250
6933.74 1252
6934.52 1126
6935.31 1266
6936.10 1187
6936.88 1316
6937.67 1216
6938.45 1249
6939.24 1206
6940.03 1243
6940.81 1194
6941.60 1320
6942.38 1380
6943.17 1287
6943.96 1297
6944.74 1382
6945.53 1453
6946.32 1450
6947.10 1364
6947.89 1443
6948.68 1553
6949.46 1374
6950.25 1432
6951.03 1503
6951.82 1438
6952.61 1415
6953.40 1348
6954.18 1426
6954.97 1329
6955.76 1306
6956.54 1331
6957.33 1401
6958.12 1582
6958.90 1581
6959.69 1503
6960.48 1539
6961.27 1461
6962.05 1413
6962.84 1534
6963.63 1490
6964.41 1468
6965.20 1500
6965.99 1543
6966.78 1531
6967.56 1488
6968.35 1501
6969.14 1505
6969.93 1465
6970.72 1537
6971.50 1569
6972.29 1560
6973.08 1497
6973.87 1656
6974.66 1708
6975.44 1684
6976.23 1737
6977.02 1812
6977.81 1803
6978.60 1741
6979.38 1797
6980.17 1683
6980.96 1856
6981.75 1940
6982.54 2091
6983.33 2168
6984.11 2339
6984.90 2629
6985.69 2881
6986.48 3134
6987.27 3391
6988.06 3669
6988.85 3842
6989.64 3632
6990.42 3451
6991.21 3093
6992.00 2824
6992.79 2584
6993.58 2313
6994.37 2140
6995.16 2071
6995.95 2024
6996.74 2045
6997.53 2190
6998.32 2447
6999.10 2644
6999.89 3130
7000.68 3619
7001.47 3781
7002.26 4071
7003.05 4027
7003.84 3869
7004.63 3828
7005.42 3424
7006.21 2935
7007.00 2425
7007.79 2195
7008.58 2043
7009.37 1865
7010.16 1753
7010.95 1649
7011.74 1614
7012.53 1544
7013.32 1543
7014.11 1512
7014.90 1639
7015.69 1689
7016.48 1609
7017.27 1751
7018.06 1616
7018.85 1630
7019.64 1526
7020.43 1506
7021.23 1448
7022.02 1492
7022.81 1626
7023.60 1540
7024.39 1507
7025.18 1606
7025.97 1656
7026.76 1569
7027.55 1666
7028.34 1595
7029.13 1667
7029.93 1688
7030.72 1659
7031.51 1504
7032.30 1455
7033.09 1478
7033.88 1586
7034.67 1467
7035.46 1554
7036.26 1469
7037.05 1560
7037.84 1587
7038.63 1636
7039.42 1691
7040.21 1719
7041.01 1724
7041.80 1750
7042.59 1645
7043.38 1724
7044.17 1780
7044.97 1734
7045.76 1687
7046.55 1618
7047.34 1609
7048.13 1811
7048.93 1755
7049.72 2001
7050.51 2026
7051.30 2161
7052.09 2070
7052.89 2155
7053.68 2212
7054.47 2149
7055.26 1855
7056.06 1672
7056.85 1609
7057.64 1601
7058.44 1494
7059.23 1483
7060.02 1438
7060.81 1497
7061.61 1447
7062.40 1591
7063.19 1502
7063.99 1492
7064.78 1468
7065.57 1525
7066.37 1560
7067.16 1520
7067.95 1495
7068.74 1591
7069.54 1562
7070.33 1515
7071.13 1475
7071.92 1472
7072.71 1428
7073.51 1409
7074.30 1337
7075.09 1296
7075.89 1393
7076.68 1327
7077.47 1290
7078.27 1228
7079.06 1334
7079.86 1298
7080.65 1249
7081.44 1290
7082.24 1429
7083.03 1392
7083.83 1461
7084.62 1402
7085.41 1331
7086.21 1308
7087.00 1305
7087.80 1239
7088.59 1317
7089.39 1451
7090.18 1259
7090.98 1267
7091.77 1236
7092.56 1242
7093.36 1170
7094.15 1096
7094.95 1179
7095.74 1079
7096.54 1148
7097.33 1187
7098.13 1227
7098.92 1135
7099.72 1096
7100.51 1152
7101.31 1184
7102.10 1193
7102.90 1055
7103.69 1093
7104.49 1112
7105.29 1116
7106.08 1057
7106.88 1108
7107.67 1191
7108.47 1138
7109.26 1104
7110.06 1041
7110.85 1103
7111.65 1093
7112.45 1118
7113.24 1225
7114.04 1107
7114.83 1039
7115.63 1001
7116.42 950
7117.22 1040
7118.02 1207
7118.81 1056
7119.61 963
7120.41 1071
7121.20 1170
7122.00 1128
7122.79 1067
7123.59 1056
7124.39 1128
7125.18 1084
7125.98 1086
7126.78 1067
7127.57 1086
7128.37 1030
7129.17 999
7129.96 1133
7130.76 1096
7131.56 1026
7132.35 1045
7133.15 1031
7133.95 1029
7134.74 1079
7135.54 990
7136.34 1082
7137.14 1061
7137.93 1043
7138.73 1014
7139.53 967
7140.33 1083
7141.12 1110
7141.92 1071
7142.72 1008
7143.51 1066
7144.31 1023
7145.11 1006
7145.91 957
7146.71 1016
7147.50 1093
7148.30 1058
7149.10 1037
7149.90 977
7150.69 1036
7151.49 978
7152.29 1025
7153.09 993
7153.89 1013
7154.68 957
7155.48 968
7156.28 1035
7157.08 1021
7157.88 928
7158.68 1020
7159.47 992
7160.27 1020
7161.07 1019
7161.87 1040
7162.67 989
7163.47 914
7164.27 962
7165.06 997
7165.86 983
7166.66 1034
7167.46 1034
7168.26 899
7169.06 940
7169.86 981
7170.66 962
7171.46 972
7172.25 1025
7173.05 1038
7173.85 1012
7174.65 959
7175.45 928
7176.25 957
7177.05 919
7177.85 861
7178.65 895
7179.45 909
7180.25 916
7181.05 960
7181.85 893
7182.65 911
7183.45 951
7184.25 994
7185.05 976
7185.85 988
7186.65 989
7187.45 1042
7188.25 991
7189.05 899
7189.85 948
7190.65 888
7191.45 930
7192.25 923
7193.05 807
7193.85 892
7194.65 984
7195.45 949
7196.25 929
7197.05 908
7197.85 991
7198.65 956
7199.45 882
7200.25 933
7201.05 967
7201.85 903
7202.65 933
7203.46 911
7204.26 888
7205.06 895
7205.86 921
7206.66 899
7207.46 879
7208.26 929
7209.06 971
7209.86 957
7210.66 878
7211.47 878
7212.27 860
7213.07 954
7213.87 921
7214.67 972
7215.47 970
7216.27 917
7217.08 1050
7217.88 921
7218.68 1005
7219.48 1021
7220.28 1020
7221.09 944
7221.89 1044
7222.69 988
7223.49 984
7224.29 967
7225.10 985
7225.90 1002
7226.70 991
7227.50 962
7228.30 896
7229.11 939
7229.91 973
7230.71 979
7231.51 1023
7232.32 902
7233.12 880
7233.92 848
7234.72 961
7235.53 974
7236.33 1024
7237.13 1070
7237.93 1020
7238.74 1054
7239.54 1080
7240.34 1072
7241.15 1111
7241.95 1191
7242.75 1229
7243.55 1116
7244.36 1101
7245.16 1003
7245.96 940
7246.77 952
7247.57 1017
7248.37 1061
7249.18 993
7249.98 1033
7250.78 948
7251.59 976
7252.39 991
7253.20 1015
7254.00 1054
7254.80 979
7255.61 904
7256.41 965
7257.21 1000
7258.02 937
7258.82 950
7259.63 973
7260.43 942
7261.23 984
7262.04 1004
7262.84 1045
7263.65 1025
7264.45 977
7265.26 969
7266.06 947
7266.86 1032
7267.67 1012
7268.47 933
7269.28 931
7270.08 946
7270.89 918
7271.69 1002
7272.50 904
7273.30 930
7274.11 1008
7274.91 1012
7275.71 1003
7276.52 962
7277.32 994
7278.13 1059
7278.93 1013
7279.74 1024
7280.55 1077
7281.35 1073
7282.16 1104
7282.96 1099
7283.77 1173
7284.57 1201
7285.38 1432
7286.18 1415
7286.99 1436
7287.79 1389
7288.60 1308
7289.40 1287
7290.21 1283
7291.02 1197
7291.82 1181
7292.63 1116
7293.43 1127
7294.24 1067
7295.05 1107
7295.85 1102
7296.66 1041
7297.46 993
7298.27 1035
7299.08 1053
7299.88 1014
7300.69 1013
7301.49 1009
7302.30 1047
7303.11 1143
7303.91 1131
7304.72 1033
7305.53 1064
7306.33 1088
7307.14 1170
7307.95 1104
7308.75 1087
7309.56 1121
7310.37 1228
7311.17 1297
7311.98 1285
7312.79 1348
7313.59 1336
7314.40 1265
7315.21 1349
7316.02 1283
7316.82 1245
7317.63 1333
7318.44 1331
7319.24 1462
7320.05 1436
7320.86 1493
7321.67 1572
7322.47 1536
7323.28 1498
7324.09 1639
7324.90 1563
7325.70 1578
7326.51 1541
7327.32 1422
7328.13 1302
7328.94 1187
7329.74 1145
7330.55 1086
7331.36 1118
7332.17 1205
7332.98 1156
7333.78 1137
7334.59 1116
7335.40 1100
7336.21 1120
7337.02 1122
7337.82 1161
7338.63 1147
7339.44 1118
7340.25 1101
7341.06 1109
7341.87 1107
7342.68 1071
7343.48 1045
7344.29 1021
7345.10 993
7345.91 1032
7346.72 1050
7347.53 1137
7348.34 1164
7349.15 1086
7349.95 1196
7350.76 1126
7351.57 1177
7352.38 1199
7353.19 1126
7354.00 1141
7354.81 1064
7355.62 1061
7356.43 1066
7357.24 1142
7358.05 1122
7358.86 1082
7359.67 1008
7360.48 992
7361.29 1070
7362.09 1016
7362.90 1003
7363.71 1115
7364.52 1071
7365.33 1034
7366.14 1063
7366.95 1091
7367.76 1101
7368.57 1096
7369.38 1056
7370.19 1097
7371.00 1077
7371.81 1054
7372.62 1033
7373.43 1050
7374.25 1046
7375.06 1150
7375.87 1076
7376.68 1156
7377.49 1097
7378.30 1217
7379.11 1146
7379.92 1159
7380.73 1334
7381.54 1380
7382.35 1315
7383.16 1295
7383.97 1422
7384.78 1493
7385.59 1454
7386.41 1295
7387.22 1300
7388.03 1241
7388.84 1213
7389.65 1000
7390.46 1035
7391.27 1077
7392.08 1027
7392.89 969
7393.71 1067
7394.52 979
7395.33 960
7396.14 1007
7396.95 1079
7397.76 1048
7398.58 1095
7399.39 1016
7400.20 1087
7401.01 1165
7401.82 1099
7402.63 1027
7403.45 1120
7404.26 1248
7405.07 1290
7405.88 1232
7406.69 1150
7407.51 1173
7408.32 1106
7409.13 1138
7409.94 1158
7410.76 1079
7411.57 1087
7412.38 1043
7413.19 1021
7414.01 993
7414.82 1085
7415.63 990
7416.44 1025
7417.26 953
7418.07 966
7418.88 920
7419.69 1007
7420.51 1064
7421.32 1041
7422.13 933
7422.95 902
7423.76 978
7424.57 966
7425.39 883
7426.20 956
7427.01 920
7427.83 911
7428.64 898
7429.45 901
7430.27 984
7431.08 1027
7431.89 882
7432.71 882
7433.52 899
7434.33 950
7435.15 987
7435.96 917
7436.77 850
7437.59 851
7438.40 959
7439.22 932
7440.03 971
7440.84 914
7441.66 968
7442.47 908
7443.29 934
7444.10 950
7444.91 874
7445.73 920
7446.54 939
7447.36 940
7448.17 960
7448.99 871
7449.80 945
7450.62 851
7451.43 938
7452.24 923
7453.06 910
7453.87 895
7454.69 861
7455.50 879
7456.32 892
7457.13 823
7457.95 936
7458.76 843
7459.58 851
7460.39 861
7461.21 890
7462.02 896
7462.84 934
7463.65 887
7464.47 856
7465.28 900
7466.10 972
7466.92 981
7467.73 904
7468.55 896
7469.36 892
7470.18 887
7470.99 872
7471.81 930
7472.62 898
7473.44 903
7474.26 860
7475.07 853
7475.89 872
7476.70 974
7477.52 907
7478.34 866
7479.15 878
7479.97 899
7480.78 862
7481.60 875
7482.42 922
7483.23 837
7484.05 828
7484.87 833
7485.68 814
7486.50 854
7487.32 947
7488.13 954
7488.95 972
7489.76 856
7490.58 862
7491.40 866
7492.22 907
7493.03 873
7493.85 871
7494.67 904
7495.48 881
7496.30 914
7497.12 870
7497.93 884
7498.75 856
7499.57 855
7500.39 805
7501.20 891
7502.02 951
7502.84 759
7503.66 881
7504.47 889
7505.29 920
7506.11 899
7506.93 916
7507.74 904
7508.56 964
7509.38 1017
7510.20 1005
7511.01 977
7511.83 867
7512.65 871
7513.47 868
7514.29 920
7515.10 801
7515.92 849
7516.74 875
7517.56 898
7518.38 908
7519.19 866
7520.01 890
7520.83 897
7521.65 897
7522.47 881
7523.29 843
7524.11 896
7524.92 937
7525.74 936
7526.56 930
7527.38 920
7528.20 937
7529.02 913
7529.84 911
7530.66 916
7531.47 890
7532.29 884
7533.11 941
7533.93 885
7534.75 931
7535.57 958
7536.39 871
7537.21 913
7538.03 913
7538.85 941
7539.67 914
7540.49 932
7541.31 919
7542.12 888
7542.94 865
7543.76 960
7544.58 1061
7545.40 927
7546.22 981
7547.04 958
7547.86 911
7548.68 935
7549.50 1034
7550.32 1127
7551.14 1101
7551.96 990
7552.78 940
7553.60 1011
7554.42 983
7555.24 940
7556.06 960
7556.88 957
7557.70 1024
7558.52 1094
7559.35 1117
7560.17 1107
7560.99 1058
7561.81 1149
7562.63 1157
7563.45 1096
7564.27 1064
7565.09 1037
7565.91 1099
7566.73 1087
7567.55 1098
7568.37 1104
7569.19 1039
7570.02 1025
7570.84 1048
7571.66 1017
7572.48 1040
7573.30 1104
7574.12 1094
7574.94 1060
7575.76 999
7576.59 1127
7577.41 1143
7578.23 1156
7579.05 1159
7579.87 1040
7580.69 1164
7581.51 1113
7582.34 1202
7583.16 1112
7583.98 1121
7584.80 1135
7585.62 1106
7586.45 1126
7587.27 1176
7588.09 1249
7588.91 1250
7589.73 1380
7590.56 1299
7591.38 1273
7592.20 1288
7593.02 1264
7593.85 1267
7594.67 1286
7595.49 1283
7596.31 1272
7597.14 1361
7597.96 1202
7598.78 1301
7599.60 1272
7600.43 1350
7601.25 1356
7602.07 1411
7602.89 1505
7603.72 1649
7604.54 1823
7605.36 1941
7606.19 2008
7607.01 2108
7607.83 2052
7608.66 2060
7609.48 2048
7610.30 1939
7611.12 1714
7611.95 1640
7612.77 1556
7613.59 1413
7614.42 1397
7615.24 1414
7616.07 1391
7616.89 1342
7617.71 1506
7618.54 1445
7619.36 1401
7620.18 1510
7621.01 1558
7621.83 1527
7622.66 1551
7623.48 1452
7624.30 1525
7625.13 1520
7625.95 1430
7626.78 1452
7627.60 1591
7628.42 1542
7629.25 1717
7630.07 1818
7630.90 1972
7631.72 2266
7632.55 2392
7633.37 2450
7634.19 2493
7635.02 2613
7635.84 2419
7636.67 2226
7637.49 1944
7638.32 1898
7639.14 1824
7639.97 1511
7640.79 1299
7641.62 1356
7642.44 1344
7643.27 1288
7644.09 1209
7644.92 1225
7645.74 1182
7646.57 1168
7647.39 1164
7648.22 1190
7649.04 1229
7649.87 1166
7650.70 1134
7651.52 1135
7652.35 1071
7653.17 1080
7654.00 1049
7654.82 1019
7655.65 988
7656.47 1008
7657.30 1087
7658.13 1047
7658.95 981
7659.78 1009
7660.60 1063
7661.43 1110
7662.26 1072
7663.08 1007
7663.91 1080
7664.73 1053
7665.56 1044
7666.39 1097
7667.21 1074
7668.04 1024
7668.87 1109
7669.69 1132
7670.52 1169
7671.35 1154
7672.17 1141
7673.00 1271
7673.83 1295
7674.65 1161
7675.48 1090
7676.31 1105
7677.13 1062
7677.96 1009
7678.79 1069
7679.61 1058
7680.44 1012
7681.27 988
7682.09 1033
7682.92 1033
7683.75 1027
7684.58 973
7685.40 1018
7686.23 1118
7687.06 1027
7687.89 1032
7688.71 1026
7689.54 994
7690.37 1010
7691.20 982
7692.02 991
7692.85 961
7693.68 968
7694.51 955
7695.33 919
7696.16 938
7696.99 921
7697.82 974
7698.65 1007
7699.47 1006
7700.30 936
7701.13 1025
7701.96 997
7702.79 998
7703.62 959
7704.44 962
7705.27 991
7706.10 965
7706.93 970
7707.76 913
7708.59 995
7709.41 992
7710.24 970
7711.07 972
7711.90 1004
7712.73 901
7713.56 967
7714.39 873
7715.22 921
7716.05 836
7716.87 893
7717.70 857
7718.53 919
7719.36 920
7720.19 947
7721.02 860
7721.85 835
7722.68 845
7723.51 846
7724.34 867
7725.17 867
7726.00 894
7726.83 832
7727.66 858
7728.48 822
7729.31 796
7730.14 776
7730.97 760
7731.80 799
7732.63 824
7733.46 800
7734.29 885
7735.12 884
7735.95 838
7736.78 875
7737.61 817
7738.44 851
7739.27 885
7740.10 907
7740.93 829
7741.77 840
7742.60 884
7743.43 918
7744.26 946
7745.09 926
7745.92 975
7746.75 963
7747.58 1007
7748.41 1002
7749.24 1111
7750.07 1106
7750.90 1075
7751.73 1070
7752.56 1078
7753.39 968
7754.23 953
7755.06 957
7755.89 892
7756.72 767
7757.55 865
7758.38 869
7759.21 756
7760.04 677
7760.88 779
7761.71 781
7762.54 775
7763.37 853
7764.20 829
7765.03 838
7765.86 792
7766.70 806
7767.53 839
7768.36 799
7769.19 829
7770.02 804
7770.86 797
7771.69 762
7772.52 753
7773.35 745
7774.18 795
7775.02 800
7775.85 778
7776.68 833
7777.51 797
7778.34 821
7779.18 832
7780.01 778
7780.84 781
7781.67 776
7782.51 777
7783.34 832
7784.17 820
7785.00 810
7785.84 798
7786.67 846
7787.50 855
7788.34 862
7789.17 844
7790.00 840
7790.83 854
7791.67 863
7792.50 875
7793.33 852
7794.17 771
7795.00 809
7795.83 844
7796.67 840
7797.50 797
7798.33 799
7799.17 738
7800.00 762
7800.83 755
7801.67 732
7802.50 812
7803.33 878
7804.17 811
7805.00 786
7805.84 896
7806.67 830
7807.50 819
7808.34 838
7809.17 812
7810.01 768
7810.84 773
7811.67 791
7812.51 817
7813.34 858
7814.18 887
7815.01 895
7815.84 920
7816.68 920
7817.51 924
7818.35 820
7819.18 799
7820.02 873
7820.85 930
7821.69 882
7822.52 851
7823.36 901
7824.19 892
7825.03 900
7825.86 951
7826.69 944
7827.53 853
7828.36 944
7829.20 843
7830.03 931
7830.87 919
7831.71 857
7832.54 875
7833.38 857
7834.21 861
7835.05 823
7835.88 986
7836.72 901
7837.55 835
7838.39 881
7839.22 839
7840.06 855
7840.90 831
7841.73 835
7842.57 837
7843.40 843
7844.24 829
7845.07 845
7845.91 929
7846.75 875
7847.58 860
7848.42 738
7849.25 785
7850.09 849
7850.93 852
7851.76 831
7852.60 812
7853.44 859
7854.27 891
7855.11 910
7855.94 810
7856.78 931
7857.62 899
7858.45 988
7859.29 1062
7860.13 986
7860.96 1049
7861.80 1069
7862.64 1009
7863.47 962
7864.31 911
7865.15 942
7865.99 919
7866.82 820
7867.66 847
7868.50 829
7869.33 864
7870.17 951
7871.01 856
7871.85 812
7872.68 894
7873.52 905
7874.36 911
7875.20 868
7876.03 925
7876.87 960
7877.71 1009
7878.55 1051
7879.38 1026
7880.22 1031
7881.06 1023
7881.90 994
7882.74 910
7883.57 868
7884.41 838
7885.25 831
7886.09 885
7886.93 814
7887.76 872
7888.60 803
7889.44 834
7890.28 903
7891.12 889
7891.96 875
7892.79 827
7893.63 931
7894.47 911
7895.31 944
7896.15 836
7896.99 864
7897.83 810
7898.66 881
7899.50 884
7900.34 774
7901.18 833
7902.02 905
7902.86 972
7903.70 973
7904.54 890
7905.38 924
7906.21 881
7907.05 838
7907.89 861
7908.73 821
7909.57 814
7910.41 802
7911.25 815
7912.09 794
7912.93 733
7913.77 819
7914.61 817
7915.45 882
7916.29 804
7917.13 819
7917.97 874
7918.81 861
7919.65 885
7920.49 957
7921.33 842
7922.17 866
7923.01 854
7923.85 825
7924.69 810
7925.53 828
7926.37 777
7927.21 739
7928.05 731
7928.89 724
7929.73 742
7930.57 751
7931.41 736
7932.25 798
7933.09 770
7933.93 756
7934.77 730
7935.61 780
7936.45 721
7937.29 710
7938.14 787
7938.98 845
7939.82 794
7940.66 768
7941.50 795
7942.34 742
7943.18 794
7944.02 850
7944.86 844
7945.70 756
7946.55 713
7947.39 789
7948.23 830
7949.07 822
7949.91 776
7950.75 827
7951.59 801
7952.44 800
7953.28 785
7954.12 768
7954.96 782
7955.80 751
7956.65 828
7957.49 931
7958.33 889
7959.17 936
7960.01 905
7960.86 807
7961.70 781
7962.54 788
7963.38 800
7964.22 740
7965.07 780
7965.91 779
7966.75 736
7967.59 706
7968.44 855
7969.28 916
7970.12 911
7970.96 842
7971.81 839
7972.65 823
7973.49 777
7974.33 794
7975.18 786
7976.02 787
7976.86 810
7977.71 806
7978.55 789
7979.39 727
7980.23 812
7981.08 749
7981.92 735
7982.76 809
7983.61 755
7984.45 764
7985.29 753
7986.14 685
7986.98 721
7987.82 734
7988.67 750
7989.51 739
7990.36 800
7991.20 795
7992.04 758
7992.89 722
7993.73 743
7994.57 702
7995.42 721
7996.26 738
7997.11 825
7997.95 743
7998.79 652
7999.64 705
8000.48 663
8001.33 713
8002.17 637
8003.01 680
8003.86 668
8004.70 731
8005.55 696
8006.39 703
8007.24 640
8008.08 740
8008.93 686
8009.77 681
8010.62 741
8011.46 644
8012.30 746
8013.15 758
8013.99 691
8014.84 690
8015.68 671
8016.53 674
8017.37 620
8018.22 682
8019.06 673
8019.91 669
8020.76 688
8021.60 677
8022.45 719
8023.29 690
8024.14 730
8024.98 698
8025.83 718
8026.67 766
8027.52 660
8028.36 697
8029.21 668
8030.06 686
8030.90 685
8031.75 711
8032.59 664
8033.44 686
8034.28 707
8035.13 664
8035.98 633
8036.82 610
8037.67 610
8038.52 609
8039.36 631
8040.21 667
8041.05 625
8041.90 638
8042.75 679
8043.59 721
8044.44 666
8045.29 634
8046.13 764
8046.98 632
8047.83 633
8048.67 692
8049.52 629
8050.37 652
8051.21 640
8052.06 667
8052.91 635
8053.75 675
8054.60 765
8055.45 705
8056.30 658
8057.14 655
8057.99 670
8058.84 648
8059.68 606
8060.53 580
8061.38 584
8062.23 662
8063.07 654
8063.92 651
8064.77 649
8065.62 624
8066.46 696
8067.31 616
8068.16 616
8069.01 663
8069.85 662
8070.70 698
8071.55 623
8072.40 602
8073.25 667
8074.09 667
8074.94 734
8075.79 611
8076.64 682
8077.49 665
8078.34 771
8079.18 670
8080.03 643
8080.88 680
8081.73 619
8082.58 602
8083.43 639
8084.27 631
8085.12 710
8085.97 683
8086.82 685
8087.67 630
8088.52 682
8089.37 679
8090.22 680
8091.06 726
8091.91 631
8092.76 647
8093.61 651
8094.46 654
8095.31 692
8096.16 709
8097.01 698
8097.86 710
8098.71 617
8099.56 612
8100.41 616
8101.26 658
8102.11 721
8102.95 684
8103.80 677
8104.65 642
8105.50 648
8106.35 689
8107.20 637
8108.05 713
8108.90 668
8109.75 642
8110.60 658
8111.45 689
8112.30 646
8113.15 586
8114.00 643
8114.85 667
8115.70 658
8116.55 586
8117.40 656
8118.25 681
8119.10 713
8119.96 627
8120.81 662
8121.66 666
8122.51 633
8123.36 707
8124.21 665
8125.06 686
8125.91 712
8126.76 702
8127.61 654
8128.46 670
8129.31 654
8130.16 668
8131.02 726
8131.87 687
8132.72 591
8133.57 651
8134.42 775
8135.27 763
8136.12 756
8136.97 785
8137.83 737
8138.68 763
8139.53 683
8140.38 683
8141.23 717
8142.08 719
8142.93 754
8143.79 737
8144.64 755
8145.49 817
8146.34 855
8147.19 806
8148.05 781
8148.90 840
8149.75 846
8150.60 777
8151.45 876
8152.31 787
8153.16 799
8154.01 854
8154.86 865
8155.71 870
8156.57 943
8157.42 1008
8158.27 941
8159.12 879
8159.98 870
8160.83 948
8161.68 902
8162.54 880
8163.39 853
8164.24 825
8165.09 829
8165.95 817
8166.80 783
8167.65 824
8168.51 815
8169.36 752
8170.21 736
8171.06 777
8171.92 822
8172.77 733
8173.62 686
8174.48 714
8175.33 713
8176.18 720
8177.04 795
8177.89 787
8178.74 764
8179.60 840
8180.45 764
8181.31 707
8182.16 713
8183.01 651
8183.87 720
8184.72 740
8185.57 680
8186.43 657
8187.28 647
8188.14 709
8188.99 659
8189.84 717
8190.70 676
8191.55 646
8192.41 662
8193.26 727
8194.12 715
8194.97 607
8195.83 639
8196.68 706
8197.53 654
8198.39 634
8199.24 610
8200.10 642
8200.95 679
8201.81 689
8202.66 639
8203.52 720
8204.37 727
8205.23 689
8206.08 700
8206.94 705
8207.79 739
8208.65 645
8209.50 659
8210.36 709
8211.21 700
8212.07 666
8212.92 696
8213.78 703
8214.63 636
8215.49 683
8216.34 691
8217.20 666
8218.06 648
8218.91 624
8219.77 723
8220.62 672
8221.48 658
8222.33 638
8223.19 679
8224.05 683
8224.90 675
8225.76 674
8226.61 674
8227.47 646
8228.33 678
8229.18 706
8230.04 688
8230.90 680
8231.75 657
8232.61 640
8233.46 620
8234.32 693
8235.18 663
8236.03 625
8236.89 689
8237.75 629
8238.60 689
8239.46 699
8240.32 634
8241.17 638
8242.03 574
8242.89 563
8243.74 625
8244.60 694
8245.46 674
8246.32 741
8247.17 617
8248.03 678
8248.89 619
8249.74 657
8250.60 639
8251.46 665
8252.32 677
8253.17 640
8254.03 637
8254.89 643
8255.75 663
8256.60 622
8257.46 669
8258.32 734
8259.18 726
8260.04 705
8260.89 656
8261.75 664
8262.61 673
8263.47 622
8264.32 716
8265.18 677
8266.04 665
8266.90 675
8267.76 674
8268.62 567
8269.47 594
8270.33 692
8271.19 645
8272.05 684
8272.91 610
8273.77 686
8274.62 646
8275.48 662
8276.34 666
8277.20 669
8278.06 660
8278.92 624
8279.78 680
8280.64 636
8281.49 558
8282.35 621
8283.21 642
8284.07 667
8284.93 679
8285.79 634
8286.65 653
8287.51 643
8288.37 701
8289.23 729
8290.09 645
8290.95 679
8291.80 654
8292.66 647
8293.52 647
8294.38 615
8295.24 695
8296.10 683
8296.96 723
8297.82 650
8298.68 676
8299.54 755
8300.40 731
8301.26 748
8302.12 678
8302.98 737
8303.84 710
8304.70 686
8305.56 709
8306.42 724
8307.28 749
8308.14 720
8309.00 748
8309.86 741
8310.72 703
8311.58 660
8312.44 686
8313.31 779
8314.17 771
8315.03 791
8315.89 816
8316.75 865
8317.61 814
8318.47 886
8319.33 891
8320.19 887
8321.05 913
8321.91 866
8322.77 778
8323.64 704
8324.50 736
8325.36 795
8326.22 740
8327.08 711
8327.94 707
8328.80 694
8329.66 665
8330.53 707
8331.39 649
8332.25 661
8333.11 683
8333.97 681
8334.83 674
8335.70 685
8336.56 695
8337.42 635
8338.28 596
8339.14 594
8340.00 647
8340.87 653
8341.73 701
8342.59 698
8343.45 705
8344.32 700
8345.18 775
8346.04 725
8346.90 786
8347.76 833
8348.63 782
8349.49 787
8350.35 791
8351.21 735
8352.08 715
8352.94 692
8353.80 676
8354.66 693
8355.53 670
8356.39 736
8357.25 678
8358.12 693
8358.98 715
8359.84 665
8360.71 661
8361.57 612
8362.43 699
8363.29 687
8364.16 716
8365.02 629
8365.88 569
8366.75 593
8367.61 649
8368.47 685
8369.34 641
8370.20 698
8371.06 646
8371.93 668
8372.79 707
8373.66 709
8374.52 779
8375.38 722
8376.25 634
8377.11 634
8377.97 672
8378.84 716
8379.70 732
8380.57 706
8381.43 695
8382.30 724
8383.16 685
8384.02 692
8384.89 680
8385.75 738
8386.62 712
8387.48 737
8388.35 721
8389.21 693
8390.07 704
8390.94 708
8391.80 727
8392.67 723
8393.53 769
8394.40 745
8395.26 733
8396.13 740
8396.99 722
8397.86 622
8398.72 695
8399.59 683
8400.45 708
8401.32 728
8402.18 671
8403.05 676
8403.91 716
8404.78 739
8405.64 693
8406.51 697
8407.37 683
8408.24 699
8409.11 691
8409.97 716
8410.84 706
8411.70 784
8412.57 728
8413.43 762
8414.30 804
8415.17 816
8416.03 765
8416.90 782
8417.76 745
8418.63 737
8419.50 729
8420.36 762
8421.23 731
8422.09 718
8422.96 704
8423.83 791
8424.69 817
8425.56 768
8426.43 831
8427.29 842
8428.16 847
8429.02 773
8429.89 841
8430.76 848
8431.62 849
8432.49 809
8433.36 846
8434.23 826
8435.09 794
8435.96 863
8436.83 855
8437.69 862
8438.56 880
8439.43 962
8440.29 890
8441.16 845
8442.03 925
8442.90 945
8443.76 948
8444.63 1021
8445.50 1022
8446.37 971
8447.23 1007
8448.10 969
8448.97 914
8449.84 910
8450.70 938
8451.57 962
8452.44 1056
8453.31 1096
8454.17 1089
8455.04 1279
8455.91 1436
8456.78 1609
8457.65 1747
8458.51 1816
8459.38 1904
8460.25 1909
8461.12 1764
8461.99 1722
8462.86 1587
8463.72 1542
8464.59 1364
8465.46 1275
8466.33 1116
8467.20 1165
8468.07 1137
8468.93 1296
8469.80 1358
8470.67 1479
8471.54 1592
8472.41 1718
8473.28 1796
8474.15 1698
8475.02 1607
8475.89 1440
8476.75 1388
8477.62 1264
8478.49 1164
8479.36 1129
8480.23 1075
8481.10 1071
8481.97 1099
8482.84 1030
8483.71 985
8484.58 978
8485.45 1011
8486.32 992
8487.19 915
8488.06 924
8488.92 982
8489.79 937
8490.66 926
8491.53 927
8492.40 934
8493.27 927
8494.14 887
8495.01 1024
8495.88 1053
8496.75 1041
8497.62 1049
8498.49 1073
8499.36 1039
8500.23 1011
8501.10 1051
8501.97 995
8502.85 895
8503.72 1041
8504.59 924
8505.46 937
8506.33 983
8507.20 905
8508.07 1001
8508.94 1057
8509.81 1115
8510.68 1162
8511.55 1176
8512.42 1118
8513.29 1122
8514.16 1094
8515.03 1078
8515.91 1076
8516.78 1096
8517.65 1086
8518.52 990
8519.39 1036
8520.26 1003
8521.13 909
8522.00 982
8522.88 1019
8523.75 1019
8524.62 1066
8525.49 1029
8526.36 1033
8527.23 1036
8528.10 954
8528.98 979
8529.85 1013
8530.72 1028
8531.59 983
8532.46 1056
8533.34 1048
8534.21 1065
8535.08 1123
8535.95 1152
8536.82 1159
8537.70 1175
8538.57 1245
8539.44 1247
8540.31 1206
8541.18 1224
8542.06 1160
8542.93 1211
8543.80 1115
8544.67 1140
8545.55 1103
8546.42 1155
8547.29 1104
8548.17 1058
8549.04 1089
8549.91 1123
8550.78 1165
8551.66 1201
8552.53 1402
8553.40 1550
8554.28 1758
8555.15 1985
8556.02 2276
8556.89 2286
8557.77 2342
8558.64 2121
8559.51 1991
8560.39 1877
8561.26 1636
8562.13 1441
8563.01 1328
8563.88 1300
8564.75 1181
8565.63 1090
8566.50 1058
8567.38 976
8568.25 922
8569.12 995
8570.00 962
8570.87 981
8571.74 962
8572.62 931
8573.49 909
8574.37 897
8575.24 887
8576.11 883
8576.99 906
8577.86 909
8578.74 868
8579.61 939
8580.49 838
8581.36 853
8582.23 816
8583.11 908
8583.98 953
8584.86 987
8585.73 1008
8586.61 938
8587.48 956
8588.36 910
8589.23 920
8590.11 897
8590.98 914
8591.86 904
8592.73 968
8593.61 938
8594.48 904
8595.36 926
8596.23 990
8597.11 951
8597.98 934
8598.86 975
8599.73 913
8600.61 849
8601.48 817
8602.36 830
8603.23 846
8604.11 777
8604.99 758
8605.86 740
8606.74 797
8607.61 834
8608.49 836
8609.36 864
8610.24 869
8611.12 892
8611.99 869
8612.87 864
8613.74 924
8614.62 856
8615.50 765
8616.37 888
8617.25 870
8618.12 779
8619.00 836
8619.88 915
8620.75 891
8621.63 842
8622.51 810
8623.38 841
8624.26 833
8625.14 814
8626.01 873
8626.89 763
8627.77 877
8628.64 807
8629.52 806
8630.40 855
8631.27 948
8632.15 935
8633.03 851
8633.90 847
8634.78 867
8635.66 900
8636.54 893
8637.41 905
8638.29 862
8639.17 802
8640.05 714
8640.92 794
8641.80 829
8642.68 835
8643.55 888
8644.43 882
8645.31 863
8646.19 867
8647.07 849
8647.94 878
8648.82 870
8649.70 813
8650.58 813
8651.45 812
8652.33 839
8653.21 797
8654.09 790
8654.97 823
8655.85 787
8656.72 868
8657.60 841
8658.48 840
8659.36 848
8660.24 829
8661.12 852
8661.99 811
8662.87 842
8663.75 773
8664.63 755
8665.51 876
8666.39 806
8667.27 858
8668.14 833
8669.02 848
8669.90 821
8670.78 838
8671.66 853
8672.54 899
8673.42 911
8674.30 844
8675.18 868
8676.06 988
8676.94 952
8677.81 966
8678.69 891
8679.57 867
8680.45 930
8681.33 904
8682.21 872
8683.09 931
8683.97 946
8684.85 911
8685.73 905
8686.61 887
8687.49 835
8688.37 943
8689.25 1004
8690.13 1021
8691.01 1141
8691.89 1314
8692.77 1386
8693.65 1590
8694.53 1823
8695.41 1873
8696.29 1888
8697.17 1801
8698.05 1630
8698.93 1384
8699.81 1241
8700.69 1147
8701.57 1009
8702.45 967
8703.33 862
8704.21 870
8705.09 749
8705.98 762
8706.86 791
8707.74 717
8708.62 764
8709.50 729
8710.38 748
8711.26 796
8712.14 754
8713.02 773
8713.90 811
8714.79 791
8715.67 742
8716.55 764
8717.43 783
8718.31 732
8719.19 669
8720.07 711
8720.95 743
8721.84 668
8722.72 677
8723.60 758
8724.48 718
8725.36 729
8726.24 751
8727.13 800
8728.01 745
8728.89 778
8729.77 725
8730.65 727
8731.54 793
8732.42 857
8733.30 892
8734.18 825
8735.06 767
8735.95 773
8736.83 735
8737.71 716
8738.59 689
8739.48 734
8740.36 686
8741.24 698
8742.12 725
8743.01 658
8743.89 653
8744.77 708
8745.65 729
8746.54 729
8747.42 709
8748.30 646
8749.19 674
8750.07 659
8750.95 682
8751.83 651
8752.72 704
8753.60 726
8754.48 739
8755.37 748
8756.25 732
8757.13 801
8758.02 782
8758.90 813
8759.78 745
8760.67 792
8761.55 881
8762.43 873
8763.32 817
8764.20 742
8765.09 782
8765.97 771
8766.85 708
8767.74 732
8768.62 762
8769.51 736
8770.39 735
8771.27 765
8772.16 768
8773.04 785
8773.93 770
8774.81 734
8775.69 778
8776.58 745
8777.46 763
8778.35 740
8779.23 687
8780.12 670
8781.00 637
8781.89 634
8782.77 603
8783.65 641
8784.54 664
8785.42 668
8786.31 662
8787.19 643
8788.08 631
8788.96 689
8789.85 659
8790.73 665
8791.62 602
8792.50 602
8793.39 590
8794.27 707
8795.16 655
8796.04 645
8796.93 598
8797.82 583
8798.70 636
8799.59 662
8800.47 592
8801.36 638
8802.24 636
8803.13 630
8804.01 607
8804.90 651
8805.79 619
8806.67 593
8807.56 642
8808.44 595
8809.33 600
8810.22 587
8811.10 573
8811.99 641
8812.87 585
8813.76 576
8814.65 611
8815.53 562
8816.42 555
8817.30 554
8818.19 540
8819.08 598
8819.96 624
8820.85 588
8821.74 604
8822.62 626
8823.51 606
8824.40 584
8825.28 588
8826.17 596
8827.06 585
8827.94 598
8828.83 620
8829.72 603
8830.61 569
8831.49 601
8832.38 622
8833.27 516
8834.15 525
8835.04 580
8835.93 587
8836.82 576
8837.70 572
8838.59 593
8839.48 581
8840.37 598
8841.25 615
8842.14 608
8843.03 584
8843.92 603
8844.80 593
8845.69 573
8846.58 530
8847.47 550
8848.36 551
8849.24 569
8850.13 524
8851.02 578
8851.91 487
8852.80 507
8853.68 502
8854.57 568
8855.46 564
8856.35 532
8857.24 558
8858.13 522
8859.01 535
8859.90 536
8860.79 510
8861.68 539
8862.57 573
8863.46 557
8864.35 571
8865.23 567
8866.12 531
8867.01 522
8867.90 557
8868.79 517
8869.68 531
8870.57 538
8871.46 477
8872.35 507
8873.24 555
8874.12 529
8875.01 577
8875.90 549
8876.79 547
8877.68 517
8878.57 476
8879.46 549
8880.35 500
8881.24 479
8882.13 495
8883.02 526
8883.91 524
8884.80 515
8885.69 491
8886.58 501
8887.47 521
8888.36 488
8889.25 460
8890.14 499
8891.03 484
8891.92 521
8892.81 512
8893.70 558
8894.59 548
8895.48 517
8896.37 515
8897.26 471
8898.15 460
8899.04 478
8899.93 487
8900.82 494
8901.71 539
8902.60 483
8903.49 469
8904.38 456
8905.28 447
8906.17 398
8907.06 464
8907.95 504
8908.84 480
8909.73 470
8910.62 473
8911.51 486
8912.40 522
8913.29 504
8914.19 488
8915.08 499
8915.97 517
8916.86 547
8917.75 492
8918.64 505
8919.53 513
8920.43 487
8921.32 419
8922.21 505
8923.10 510
8923.99 519
8924.88 439
8925.78 454
8926.67 473
8927.56 490
8928.45 470
8929.34 474
8930.24 465
8931.13 445
8932.02 462
8932.91 496
8933.80 464
8934.70 465
8935.59 499
8936.48 569
8937.37 473
8938.27 442
8939.16 425
8940.05 467
8940.94 450
8941.84 448
8942.73 450
8943.62 469
8944.51 525
8945.41 469
8946.30 453
8947.19 466
8948.09 479
8948.98 495
8949.87 490
8950.77 418
8951.66 440
8952.55 477
8953.44 437
8954.34 396
8955.23 412
8956.12 431
8957.02 465
8957.91 433
8958.80 472
8959.70 454
8960.59 463
8961.49 425
8962.38 496
8963.27 484
8964.17 448
8965.06 472
8965.95 460
8966.85 473
8967.74 475
8968.64 550
8969.53 524
8970.42 460
8971.32 458
8972.21 459
8973.11 428
8974.00 471
8974.90 431
8975.79 409
8976.68 433
8977.58 426
8978.47 421
8979.37 419
8980.26 444
8981.16 483
8982.05 562
8982.95 429
8983.84 442
8984.74 426
8985.63 449
8986.52 466
8987.42 395
8988.31 376
8989.21 484
8990.10 397
8991.00 393
8991.89 446
8992.79 506
8993.69 472
8994.58 432
8995.48 444
8996.37 466
8997.27 461
8998.16 472
8999.06 443
8999.95 463
9000.85 447
9001.74 483
9002.64 514
9003.54 483
9004.43 466
9005.33 444
9006.22 434
9007.12 483
9008.01 451
9008.91 475
9009.81 430
9010.70 453
9011.60 470
9012.50 457
9013.39 394
9014.29 440
9015.18 448
9016.08 435
9016.98 409
9017.87 457
9018.77 456
9019.67 427
9020.56 427
9021.46 446
9022.36 481
9023.25 419
9024.15 443
9025.05 393
9025.94 401
9026.84 414
9027.74 416
9028.63 393
9029.53 413
9030.43 476
9031.32 474
9032.22 428
9033.12 439
9034.02 466
9034.91 441
9035.81 478
9036.71 417
9037.61 392
9038.50 452
9039.40 428
9040.30 420
9041.20 436
9042.09 451
9042.99 440
9043.89 396
9044.79 429
9045.68 439
9046.58 422
9047.48 470
9048.38 457
9049.28 454
9050.17 437
9051.07 475
9051.97 437
9052.87 463
9053.77 410
9054.66 399
9055.56 406
9056.46 405
9057.36 389
9058.26 427
9059.16 436
9060.06 462
9060.95 428
9061.85 453
9062.75 475
9063.65 436
9064.55 426
9065.45 400
9066.35 452
9067.25 468
9068.14 501
9069.04 482
9069.94 420
9070.84 413
9071.74 402
9072.64 396
9073.54 410
9074.44 410
9075.34 426
9076.24 466
9077.14 467
9078.04 444
9078.93 426
9079.83 445
9080.73 450
9081.63 459
9082.53 424
9083.43 458
9084.33 416
9085.23 436
9086.13 432
9087.03 439
9087.93 426
9088.83 491
9089.73 505
9090.63 461
9091.53 469
9092.43 473
9093.33 476
9094.23 464
9095.13 446
9096.03 445
9096.93 402
9097.83 392
9098.73 423
9099.63 381
9100.54 440
9101.44 473
9102.34 469
9103.24 496
9104.14 449
9105.04 487
9105.94 469
9106.84 456
9107.74 380
9108.64 427
9109.54 445
9110.44 446
9111.35 378
9112.25 410
9113.15 445
9114.05 416
9114.95 435
9115.85 409
9116.75 390
9117.65 384
9118.56 404
9119.46 425
9120.36 410
9121.26 429
9122.16 442
9123.06 427
9123.97 419
9124.87 420
9125.77 418
9126.67 453
9127.57 439
9128.47 426
9129.38 401
9130.28 468
9131.18 424
9132.08 390
9132.98 392
9133.89 391
9134.79 397
9135.69 438
9136.59 378
9137.50 406
9138.40 399
9139.30 467
9140.20 355
9141.11 398
9142.01 430
9142.91 410
9143.81 430
9144.72 426
9145.62 392
9146.52 386
9147.42 395
9148.33 382
9149.23 418
9150.13 446
9151.04 430
9151.94 431
9152.84 391
9153.75 375
9154.65 436
9155.55 472
9156.46 434
9157.36 418
9158.26 421
9159.17 384
9160.07 381
9160.97 378
9161.88 407
9162.78 414
9163.68 390
9164.59 437
9165.49 422
9166.40 406
9167.30 357
9168.20 390
9169.11 422
9170.01 457
9170.92 422
9171.82 405
9172.72 391
9173.63 433
9174.53 394
9175.44 453
9176.34 462
9177.24 403
9178.15 449
9179.05 411
9179.96 393
9180.86 453
9181.77 483
9182.67 462
9183.58 435
9184.48 394
9185.39 369
9186.29 414
9187.20 343
9188.10 433
9189.01 432
9189.91 445
9190.82 389
9191.72 423
9192.63 434
9193.53 396
9194.44 432
9195.34 425
9196.25 424
9197.15 392
9198.06 431
9198.96 421
9199.87 405
9200.77 481
9201.68 484
9202.58 492
9203.49 502
9204.40 493
9205.30 537
9206.21 532
9207.11 501
9208.02 446
9208.92 444
9209.83 409
9210.74 435
9211.64 432
9212.55 420
9213.45 375
9214.36 407
9215.27 356
9216.17 374
9217.08 401
9217.99 368
9218.89 452
9219.80 405
9220.71 408
9221.61 470
9222.52 491
9223.43 425
9224.33 393
9225.24 386
9226.15 445
9227.05 397
9227.96 372
9228.87 378
9229.77 414
9230.68 404
9231.59 389
9232.49 415
9233.40 376
9234.31 394
9235.22 421
9236.12 444
9237.03 417
9237.94 367
9238.84 398
9239.75 438
9240.66 412
9241.57 403
9242.47 400
9243.38 360
9244.29 383
9245.20 364
9246.11 384
9247.01 377
9247.92 432
9248.83 406
9249.74 391
9250.64 411
9251.55 475
9252.46 434
9253.37 406
9254.28 404
9255.19 441
9256.09 444
9257.00 372
9257.91 347
9258.82 365
9259.73 405
9260.64 386
9261.54 390
9262.45 394
9263.36 468
9264.27 406
9265.18 389
9266.09 421
9267.00 429
9267.90 432
9268.81 406
9269.72 397
9270.63 358
9271.54 383
9272.45 404
9273.36 448
9274.27 403
9275.18 425
9276.09 384
9277.00 410
9277.90 407
9278.81 424
9279.72 418
9280.63 454
9281.54 421
9282.45 401
9283.36 349
9284.27 393
9285.18 372
9286.09 421
9287.00 409
9287.91 382
9288.82 393
9289.73 446
9290.64 410
9291.55 400
9292.46 409
9293.37 368
9294.28 403
9295.19 392
9296.10 432
9297.01 401
9297.92 451
9298.83 465
9299.74 421
9300.65 393
9301.56 391
9302.47 395
9303.38 395
9304.29 371
9305.20 388
9306.12 377
9307.03 409
9307.94 445
9308.85 448
9309.76 459
9310.67 462
9311.58 410
9312.49 439
9313.40 435
9314.31 451
9315.22 455
9316.14 462
9317.05 463
9317.96 458
9318.87 402
9319.78 437
9320.69 403
9321.60 461
9322.52 460
9323.43 435
9324.34 446
9325.25 434
9326.16 424
9327.07 424
9327.99 423
9328.90 418
9329.81 492
9330.72 429
9331.63 396
9332.54 425
9333.46 470
9334.37 429
9335.28 426
9336.19 434
9337.11 400
9338.02 399
9338.93 434
9339.84 358
9340.75 402
9341.67 422
9342.58 417
9343.49 410
9344.40 392
9345.32 374
9346.23 449
9347.14 426
9348.06 399
9348.97 446
9349.88 431
9350.79 398
9351.71 407
9352.62 378
9353.53 378
9354.45 441
9355.36 454
9356.27 375
9357.19 413
9358.10 385
9359.01 404
9359.93 378
9360.84 409
9361.75 417
9362.67 416
9363.58 373
9364.49 380
9365.41 402
9366.32 415
9367.23 419
9368.15 420
9369.06 418
9369.97 371
9370.89 359
9371.80 427
9372.72 391
9373.63 392
9374.54 392
9375.46 394
9376.37 394
9377.29 372
9378.20 431
9379.12 442
9380.03 444
9380.94 403
9381.86 413
9382.77 392
9383.69 406
9384.60 419
9385.52 362
9386.43 426
9387.35 441
9388.26 425
9389.18 378
9390.09 445
9391.01 448
9391.92 428
9392.84 405
9393.75 424
9394.67 428
9395.58 414
9396.50 414
9397.41 437
9398.33 461
9399.24 478
9400.16 462
9401.07 377
9401.99 454
9402.90 521
9403.82 494
9404.73 391
9405.65 420
9406.56 438
9407.48 436
9408.40 422
9409.31 444
9410.23 367
9411.14 363
9412.06 373
9412.98 371
9413.89 449
9414.81 413
9415.72 428
9416.64 401
9417.56 410
9418.47 431
9419.39 418
9420.30 376
9421.22 415
9422.14 438
9423.05 390
9423.97 397
9424.89 418
9425.80 420
9426.72 433
9427.64 403
9428.55 391
9429.47 438
9430.39 385
9431.30 419
9432.22 396
9433.14 445
9434.05 487
9434.97 451
9435.89 435
9436.80 419
9437.72 405
9438.64 450
9439.56 431
9440.47 412
9441.39 412
9442.31 465
9443.23 498
9444.14 398
9445.06 416
9445.98 442
9446.90 466
9447.81 492
9448.73 482
9449.65 431
9450.57 444
9451.48 472
9452.40 514
9453.32 540
9454.24 502
9455.16 577
9456.07 532
9456.99 572
9457.91 556
9458.83 574
9459.75 543
9460.66 523
9461.58 436
9462.50 437
9463.42 411
9464.34 459
9465.26 452
9466.18 446
9467.09 462
9468.01 447
9468.93 477
9469.85 417
9470.77 458
9471.69 493
9472.61 501
9473.53 422
9474.44 413
9475.36 399
9476.28 486
9477.20 474
9478.12 443
9479.04 501
9479.96 572
9480.88 498
9481.80 487
9482.72 476
9483.64 518
9484.56 527
9485.47 478
9486.39 536
9487.31 476
9488.23 469
9489.15 458
9490.07 446
9490.99 416
9491.91 434
9492.83 480
9493.75 493
9494.67 457
9495.59 446
9496.51 488
9497.43 458
9498.35 439
9499.27 434
9500.19 452
9501.11 393
9502.03 424
9502.95 411
9503.87 421
9504.79 400
9505.71 451
9506.63 419
9507.56 426
9508.48 401
9509.40 434
9510.32 443
9511.24 436
9512.16 452
9513.08 425
9514.00 423
9514.92 433
9515.84 446
9516.76 431
9517.68 475
9518.61 425
9519.53 452
9520.45 460
9521.37 447
9522.29 453
9523.21 471
9524.13 426
9525.05 468
9525.98 565
9526.90 461
9527.82 446
9528.74 398
9529.66 439
9530.58 434
9531.50 459
9532.43 486
9533.35 511
9534.27 501
9535.19 545
9536.11 508
9537.04 467
9537.96 495
9538.88 471
9539.80 524
9540.72 489
9541.65 457
9542.57 428
9543.49 464
9544.41 400
9545.34 371
9546.26 422
9547.18 414
9548.10 415
9549.03 415
9549.95 424
9550.87 443
9551.79 431
9552.72 434
9553.64 419
9554.56 451
9555.48 459
9556.41 482
9557.33 457
9558.25 484
9559.18 456
9560.10 474
9561.02 418
9561.95 422
9562.87 426
9563.79 457
9564.72 452
9565.64 488
9566.56 462
9567.49 422
9568.41 423
9569.33 466
9570.26 446
9571.18 433
9572.10 430
9573.03 441
9573.95 437
9574.88 424
9575.80 406
9576.72 443
9577.65 378
9578.57 394
9579.49 432
9580.42 445
9581.34 483
9582.27 465
9583.19 476
9584.12 475
9585.04 437
9585.96 450
9586.89 524
9587.81 480
9588.74 478
9589.66 410
9590.59 416
9591.51 427
9592.44 454
9593.36 476
9594.29 493
9595.21 489
9596.14 527
9597.06 502
9597.98 468
9598.91 464
9599.83 456
9600.76 452
9601.68 460
9602.61 504
9603.54 470
9604.46 464
9605.39 473
9606.31 478
9607.24 422
9608.16 435
9609.09 493
9610.01 492
9610.94 503
9611.86 533
9612.79 533
9613.72 504
9614.64 504
9615.57 490
9616.49 555
9617.42 544
9618.34 496
9619.27 527
9620.20 535
9621.12 549
9622.05 543
9622.97 539
9623.90 575
9624.83 572
9625.75 585
9626.68 642
9627.61 617
9628.53 623
9629.46 570
9630.39 625
9631.31 601
9632.24 608
9633.16 606
9634.09 613
9635.02 664
9635.95 702
9636.87 709
9637.80 729
9638.73 816
9639.65 772
9640.58 736
9641.51 717
9642.43 696
9643.36 694
9644.29 686
9645.22 699
9646.14 732
9647.07 759
9648.00 803
9648.92 877
9649.85 914
9650.78 974
9651.71 982
9652.63 919
9653.56 995
9654.49 962
9655.42 954
9656.34 831
9657.27 779
9658.20 834
9659.13 782
9660.06 766
9660.98 802
9661.91 772
9662.84 734
9663.77 772
9664.70 701
9665.62 724
9666.55 716
9667.48 719
9668.41 694
9669.34 703
9670.27 708
9671.19 773
9672.12 708
9673.05 734
9673.98 682
9674.91 726
9675.84 751
9676.77 785
9677.70 735
9678.62 753
9679.55 793
9680.48 798
9681.41 791
9682.34 809
9683.27 826
9684.20 853
9685.13 743
9686.06 824
9686.99 881
9687.91 883
9688.84 780
9689.77 826
9690.70 895
9691.63 875
9692.56 873
9693.49 938
9694.42 970
9695.35 939
9696.28 942
9697.21 858
9698.14 928
9699.07 945
9700.00 865
9700.93 873
9701.86 950
9702.79 985
9703.72 933
9704.65 979
9705.58 867
9706.51 843
9707.44 874
9708.37 803
9709.30 761
9710.23 831
9711.16 819
9712.09 794
9713.02 865
9713.95 884
9714.88 811
9715.81 825
9716.74 818
9717.67 828
9718.61 755
9719.54 823
9720.47 788
9721.40 782
9722.33 758
9723.26 797
9724.19 819
9725.12 719
9726.05 711
9726.98 642
9727.92 730
9728.85 719
9729.78 751
9730.71 751
9731.64 679
9732.57 721
9733.50 739
9734.43 776
9735.37 737
9736.30 676
9737.23 672
9738.16 727
9739.09 683
9740.02 743
9740.96 695
9741.89 738
9742.82 649
9743.75 700
9744.68 670
9745.62 718
9746.55 770
9747.48 722
9748.41 681
9749.34 722
9750.28 707
9751.21 773
9752.14 745
9753.07 689
9754.01 711
9754.94 700
9755.87 712
9756.80 710
9757.74 745
9758.67 712
9759.60 735
9760.53 732
9761.47 717
9762.40 719
9763.33 667
9764.27 734
9765.20 753
9766.13 716
9767.07 781
9768.00 741
9768.93 786
9769.86 771
9770.80 734
9771.73 823
9772.66 798
9773.60 772
9774.53 732
9775.47 796
9776.40 777
9777.33 819
9778.27 746
9779.20 815
9780.13 854
9781.07 826
9782.00 882
9782.93 955
9783.87 986
9784.80 1030
9785.74 1103
9786.67 1052
9787.60 1056
9788.54 1020
9789.47 1062
9790.41 1002
9791.34 927
9792.28 862
9793.21 787
9794.14 762
9795.08 752
9796.01 799
9796.95 794
9797.88 867
9798.82 953
9799.75 1040
9800.69 1089
9801.62 1002
9802.56 950
9803.49 955
9804.42 863
9805.36 824
9806.29 734
9807.23 769
9808.16 715
9809.10 680
9810.03 668
9810.97 689
9811.91 658
9812.84 616
9813.78 604
9814.71 635
9815.65 622
9816.58 659
9817.52 634
9818.45 566
9819.39 590
9820.32 607
9821.26 636
9822.20 593
9823.13 624
9824.07 652
9825.00 646
9825.94 648
9826.87 626
9827.81 659
9828.75 597
9829.68 611
9830.62 581
9831.55 584
9832.49 581
9833.43 590
9834.36 584
9835.30 549
9836.24 592
9837.17 579
9838.11 603
9839.05 630
9839.98 635
9840.92 600
9841.86 572
9842.79 596
9843.73 580
9844.67 567
9845.60 584
9846.54 591
9847.48 635
9848.41 631
9849.35 558
9850.29 554
9851.22 660
9852.16 590
9853.10 615
9854.04 602
9854.97 566
9855.91 625
9856.85 578
9857.79 568
9858.72 589
9859.66 614
9860.60 611
9861.54 619
9862.47 561
9863.41 572
9864.35 586
9865.29 635
9866.22 547
9867.16 534
9868.10 540
9869.04 558
9869.98 605
9870.91 561
9871.85 589
9872.79 579
9873.73 608
9874.67 617
9875.60 634
9876.54 543
9877.48 659
9878.42 588
9879.36 568
9880.30 576
9881.24 632
9882.17 667
9883.11 584
9884.05 563
9884.99 529
9885.93 610
9886.87 586
9887.81 571
9888.74 535
9889.68 562
9890.62 580
9891.56 592
9892.50 531
9893.44 527
9894.38 532
9895.32 540
9896.26 523
9897.20 551
9898.14 509
9899.08 502
9900.01 549
9900.95 562
9901.89 547
9902.83 507
9903.77 547
9904.71 533
9905.65 530
9906.59 548
9907.53 539
9908.47 587
9909.41 633
9910.35 530
9911.29 573
9912.23 664
9913.17 717
9914.11 638
9915.05 510
9915.99 541
9916.93 605
9917.87 571
9918.81 571
9919.75 537
9920.69 561
9921.63 559
9922.57 531
9923.51 589
9924.46 640
9925.40 705
9926.34 828
9927.28 991
9928.22 1045
9929.16 1184
9930.10 1207
9931.04 1139
9931.98 1059
9932.92 1018
9933.86 938
9934.80 814
9935.75 804
9936.69 740
9937.63 677
9938.57 599
9939.51 595
9940.45 599
9941.39 581
9942.34 517
9943.28 587
9944.22 585
9945.16 555
9946.10 544
9947.04 561
9947.98 581
9948.93 599
9949.87 545
9950.81 547
9951.75 525
9952.69 532
9953.64 538
9954.58 606
9955.52 626
9956.46 570
9957.40 555
9958.35 564
9959.29 542
9960.23 579
9961.17 564
9962.12 594
9963.06 535
9964.00 532
9964.94 531
9965.89 591
9966.83 593
9967.77 526
9968.71 587
9969.66 648
9970.60 594
9971.54 666
9972.48 681
9973.43 725
9974.37 710
9975.31 624
9976.26 717
9977.20 633
9978.14 665
9979.09 625
9980.03 560
9980.97 529
9981.92 515
9982.86 482
9983.80 496
9984.75 517
9985.69 492
9986.63 458
9987.58 479
9988.52 474
9989.46 495
9990.41 523
9991.35 509
9992.30 510
9993.24 465
9994.18 477
9995.13 455
9996.07 496
9997.01 456
9997.96 471
9998.90 512
9999.85 504
10000.79 520
10001.74 493
10002.68 471
10003.62 569
10004.57 537
10005.51 523
10006.46 509
10007.40 490
10008.35 505
10009.29 477
10010.24 506
10011.18 544
10012.13 479
10013.07 512
10014.01 537
10014.96 476
10015.90 504
10016.85 478
10017.79 463
10018.74 485
10019.68 434
10020.63 438
10021.58 489
10022.52 473
10023.47 435
10024.41 399
10025.36 400
10026.30 416
10027.25 456
10028.19 502
10029.14 415
10030.08 406
10031.03 441
10031.98 432
10032.92 414
10033.87 422
10034.81 430
10035.76 450
10036.70 437
10037.65 428
10038.60 445
10039.54 433
10040.49 434
10041.43 463
10042.38 460
10043.33 457
10044.27 465
10045.22 443
10046.17 443
10047.11 412
10048.06 429
10049.01 411
10049.95 414
10050.90 452
10051.84 434
10052.79 453
10053.74 429
10054.69 467
10055.63 421
10056.58 461
10057.53 416
10058.47 441
10059.42 442
10060.37 425
10061.31 486
10062.26 486
10063.21 384
10064.16 369
10065.10 370
10066.05 389
10067.00 385
10067.94 374
10068.89 417
10069.84 403
10070.79 386
10071.73 418
10072.68 452
10073.63 402
10074.58 378
10075.53 435
10076.47 436
10077.42 388
10078.37 403
10079.32 441
10080.26 448
10081.21 396
10082.16 404
10083.11 369
10084.06 376
10085.01 386
10085.95 386
10086.90 375
10087.85 397
10088.80 387
10089.75 371
10090.70 418
10091.64 343
10092.59 371
10093.54 374
10094.49 404
10095.44 384
10096.39 362
10097.34 371
10098.28 338
10099.23 373
10100.18 407
10101.13 410
10102.08 394
10103.03 385
10103.98 394
10104.93 379
10105.88 352
10106.83 405
10107.78 388
10108.72 415
10109.67 388
10110.62 386
10111.57 348
10112.52 366
10113.47 353
10114.42 331
10115.37 375
10116.32 350
10117.27 393
10118.22 368
10119.17 392
10120.12 346
10121.07 352
10122.02 374
10122.97 362
10123.92 378
10124.87 381
10125.82 389
10126.77 377
10127.72 407
10128.67 352
10129.62 334
10130.57 365
10131.52 371
10132.47 345
10133.42 362
10134.37 338
10135.32 364
10136.27 327
10137.22 313
10138.18 366
10139.13 362
10140.08 372
10141.03 352
10141.98 346
10142.93 413
10143.88 394
10144.83 378
10145.78 403
10146.73 372
10147.68 375
10148.64 379
10149.59 386
10150.54 393
10151.49 403
10152.44 384
10153.39 387
10154.34 370
10155.30 340
10156.25 347
10157.20 347
10158.15 368
10159.10 390
10160.05 407
10161.01 419
10161.96 413
10162.91 408
10163.86 390
10164.81 365
10165.76 388
10166.72 436
10167.67 440
10168.62 409
10169.57 410
10170.53 361
10171.48 393
10172.43 425
10173.38 394
10174.33 397
10175.29 405
10176.24 414
10177.19 452
10178.14 432
10179.10 411
10180.05 421
10181.00 426
10181.96 462
10182.91 470
10183.86 437
10184.81 396
10185.77 327
10186.72 436
10187.67 442
10188.63 431
10189.58 407
10190.53 454
10191.49 386
10192.44 402
10193.39 426
10194.35 446
10195.30 459
10196.25 412
10197.21 383
10198.16 370
10199.11 340
10200.07 459
10201.02 465
10201.97 450
10202.93 484
10203.88 484
10204.84 474
10205.79 436
10206.74 518
10207.70 514
10208.65 603
10209.60 508
10210.56 573
10211.51 572
10212.47 543
10213.42 560
10214.38 529
10215.33 486
10216.28 500
10217.24 454
10218.19 441
10219.15 443
10220.10 383
10221.06 443
10222.01 490
10222.97 437
10223.92 381
10224.88 403
10225.83 379
10226.79 436
10227.74 439
10228.70 403
10229.65 368
10230.61 406
10231.56 387
10232.52 386
10233.47 365
10234.43 367
10235.38 429
10236.34 422
10237.29 393
10238.25 411
10239.20 376
10240.16 389
10241.11 414
10242.07 419
10243.03 463
10243.98 403
10244.94 389
10245.89 382
10246.85 364
10247.80 384
10248.76 402
10249.72 351
10250.67 342
10251.63 387
10252.58 392
10253.54 378
10254.50 356
10255.45 423
10256.41 333
10257.36 335
10258.32 344
10259.28 345
10260.23 344
10261.19 351
10262.15 344
10263.10 379
10264.06 366
10265.02 363
10265.97 355
10266.93 331
10267.89 371
10268.84 394
10269.80 381
10270.76 330
10271.71 338
10272.67 374
10273.63 387
10274.59 352
10275.54 325
10276.50 332
10277.46 364
10278.41 325
10279.37 368
10280.33 388
10281.29 349
10282.24 362
10283.20 344
10284.16 324
10285.12 349
10286.07 322
10287.03 359
10287.99 342
10288.95 331
10289.91 327
10290.86 336
10291.82 377
10292.78 376
10293.74 346
10294.70 345
10295.65 324
10296.61 381
10297.57 436
10298.53 416
10299.49 396
10300.44 359
10301.40 324
10302.36 381
10303.32 371
10304.28 333
10305.24 353
10306.20 358
10307.15 349
10308.11 324
10309.07 366
10310.03 317
10310.99 343
10311.95 352
10312.91 344
10313.87 339
10314.82 367
10315.78 360
10316.74 334
10317.70 351
10318.66 318
10319.62 355
10320.58 353
10321.54 333
10322.50 295
10323.46 306
10324.42 337
10325.38 385
10326.34 324
10327.29 292
10328.25 282
10329.21 308
10330.17 360
10331.13 377
10332.09 317
10333.05 344
10334.01 340
10334.97 302
10335.93 287
10336.89 336
10337.85 349
10338.81 305
10339.77 335
10340.73 292
10341.69 294
10342.65 341
10343.61 314
10344.57 330
10345.54 317
10346.50 358
10347.46 362
10348.42 341
10349.38 343
10350.34 330
10351.30 304
10352.26 348
10353.22 314
10354.18 304
10355.14 360
10356.10 324
10357.06 308
10358.02 298
10358.99 320
10359.95 326
10360.91 323
10361.87 304
10362.83 313
10363.79 320
10364.75 307
10365.71 307
10366.68 345
10367.64 356
10368.60 350
10369.56 319
10370.52 318
10371.48 351
10372.44 332
10373.41 304
10374.37 318
10375.33 304
10376.29 368
10377.25 352
10378.22 321
10379.18 349
10380.14 354
10381.10 395
10382.06 362
10383.03 309
10383.99 334
10384.95 324
10385.91 359
10386.88 381
10387.84 334
10388.80 351
10389.76 393
10390.72 356
10391.69 328
10392.65 360
10393.61 353
10394.58 351
10395.54 362
10396.50 305
10397.46 323
10398.43 409
10399.39 441
10400.35 344
10401.32 363
10402.28 364
10403.24 399
10404.20 415
10405.17 440
10406.13 393
10407.09 341
10408.06 390
10409.02 428
10409.98 420
10410.95 395
10411.91 413
10412.88 377
10413.84 396
10414.80 406
10415.77 405
10416.73 412
10417.69 517
10418.66 556
10419.62 654
10420.59 683
10421.55 738
10422.51 740
10423.48 692
10424.44 640
10425.41 594
10426.37 536
10427.33 512
10428.30 475
10429.26 409
10430.23 431
10431.19 412
10432.16 412
10433.12 343
10434.08 383
10435.05 384
10436.01 381
10436.98 381
10437.94 352
10438.91 339
10439.87 357
10440.84 378
10441.80 336
10442.77 347
10443.73 329
10444.70 359
10445.66 322
10446.63 308
10447.59 317
10448.56 333
10449.52 322
10450.49 356
10451.45 359
10452.42 332
10453.38 334
10454.35 369
10455.32 346
10456.28 339
10457.25 364
10458.21 315
10459.18 351
10460.14 309
10461.11 322
10462.08 319
10463.04 364
10464.01 368
10464.97 357
10465.94 332
10466.90 334
10467.87 325
10468.84 297
10469.80 274
10470.77 304
10471.74 304
10472.70 262
10473.67 288
10474.63 287
10475.60 304
10476.57 290
10477.53 298
10478.50 277
10479.47 287
10480.43 331
10481.40 347
10482.37 325
10483.33 289
10484.30 318
10485.27 338
10486.24 313
10487.20 329
10488.17 336
10489.14 295
10490.10 312
10491.07 305
10492.04 278
10493.01 322
10493.97 313
10494.94 345
10495.91 369
10496.87 315
10497.84 309
10498.81 338
10499.78 339
10500.74 307
10501.71 304
10502.68 346
10503.65 364
10504.62 345
10505.58 329
10506.55 320
10507.52 318
10508.49 330
10509.46 315
10510.42 301
10511.39 303
10512.36 313
10513.33 311
10514.30 311
10515.26 307
10516.23 320
10517.20 326
10518.17 289
10519.14 300
10520.11 343
10521.08 315
10522.04 311
10523.01 322
10523.98 313
10524.95 338
10525.92 339
10526.89 325
10527.86 305
10528.83 295
10529.79 290
10530.76 299
10531.73 298
10532.70 289
10533.67 277
10534.64 296
10535.61 248
10536.58 278
10537.55 291
10538.52 295
10539.49 270
10540.46 308
10541.43 310
10542.39 310
10543.36 313
10544.33 324
10545.30 295
10546.27 304
10547.24 284
10548.21 310
10549.18 308
10550.15 296
10551.12 271
10552.09 312
10553.06 287
10554.03 265
10555.00 267
10555.97 294
10556.94 326
10557.91 326
10558.88 286
10559.85 328
10560.82 280
10561.80 305
10562.77 390
10563.74 342
10564.71 317
10565.68 298
10566.65 307
10567.62 345
10568.59 316
10569.56 305
10570.53 309
10571.50 325
10572.47 267
10573.44 282
10574.41 290
10575.39 308
10576.36 289
10577.33 303
10578.30 304
10579.27 239
10580.24 241
10581.21 307
10582.18 302
10583.16 305
10584.13 289
10585.10 336
10586.07 303
10587.04 309
10588.01 309
10588.99 283
10589.96 320
10590.93 290
10591.90 294
10592.87 293
10593.84 290
10594.82 272
10595.79 282
10596.76 317
10597.73 242
10598.70 273
10599.68 237
10600.65 282
10601.62 272
10602.59 270
10603.57 222
10604.54 285
10605.51 252
10606.48 295
10607.46 295
10608.43 293
10609.40 290
10610.37 306
10611.35 264
10612.32 281
10613.29 268
10614.27 242
10615.24 265
10616.21 296
10617.18 283
10618.16 259
10619.13 290
10620.10 275
10621.08 255
10622.05 284
10623.02 286
10624.00 304
10624.97 301
10625.94 272
10626.92 279
10627.89 274
10628.86 274
10629.84 281
10630.81 264
10631.78 271
10632.76 282
10633.73 273
10634.71 237
10635.68 255
10636.65 298
10637.63 290
10638.60 282
10639.58 284
10640.55 296
10641.52 300
10642.50 281
10643.47 305
10644.45 301
10645.42 266
10646.39 291
10647.37 292
10648.34 287
10649.32 255
10650.29 268
10651.27 278
10652.24 297
10653.22 263
10654.19 239
10655.17 297
10656.14 262
10657.12 256
10658.09 283
10659.07 288
10660.04 274
10661.01 288
10661.99 262
10662.97 276
10663.94 245
10664.92 262
10665.89 308
10666.87 297
10667.84 302
10668.82 299
10669.79 284
10670.77 246
10671.74 245
10672.72 277
10673.69 238
10674.67 252
10675.65 255
10676.62 241
10677.60 230
10678.57 266
10679.55 261
10680.52 279
10681.50 278
10682.48 290
10683.45 275
10684.43 265
10685.40 247
10686.38 257
10687.36 298
10688.33 254
10689.31 279
10690.29 267
10691.26 259
10692.24 266
10693.22 205
10694.19 250
10695.17 271
10696.14 264
10697.12 246
10698.10 247
10699.08 265
10700.05 257
10701.03 270
10702.01 253
10702.98 238
10703.96 239
10704.94 212
10705.91 263
10706.89 257
10707.87 293
10708.85 279
10709.82 224
10710.80 245
10711.78 272
10712.75 253
10713.73 258
10714.71 233
10715.69 222
10716.66 221
10717.64 261
10718.62 241
10719.60 222
10720.57 252
10721.55 238
10722.53 257
10723.51 281
10724.49 262
10725.46 261
10726.44 270
10727.42 273
10728.40 238
10729.38 274
10730.35 207
10731.33 252
10732.31 243
10733.29 234
10734.27 262
10735.25 302
10736.22 223
10737.20 280
10738.18 249
10739.16 244
10740.14 262
10741.12 250
10742.10 298
10743.08 267
10744.05 257
10745.03 263
10746.01 283
10746.99 235
10747.97 270
10748.95 264
10749.93 248
10750.91 258
10751.89 242
10752.87 255
10753.84 249
10754.82 241
10755.80 254
10756.78 269
10757.76 268
10758.74 298
10759.72 255
10760.70 248
10761.68 235
10762.66 250
10763.64 255
10764.62 244
10765.60 234
10766.58 242
10767.56 282
10768.54 281
10769.52 273
10770.50 220
10771.48 223
10772.46 253
10773.44 243
10774.42 253
10775.40 233
10776.38 238
10777.36 253
10778.34 261
10779.32 284
10780.30 209
10781.28 262
10782.26 246
10783.24 237
10784.22 236
10785.20 252
10786.19 271
10787.17 252
10788.15 257
10789.13 257
10790.11 255
10791.09 268
10792.07 249
10793.05 221
10794.03 234
10795.01 254
10796.00 305
10796.98 271
10797.96 217
10798.94 271
10799.92 285
10800.90 257
10801.88 250
10802.86 224
10803.85 262
10804.83 271
10805.81 270
10806.79 237
10807.77 236
10808.75 252
10809.74 241
10810.72 272
10811.70 247
10812.68 255
10813.66 234
10814.65 280
10815.63 278
10816.61 208
10817.59 249
10818.57 279
10819.56 235
10820.54 221
10821.52 217
10822.50 258
10823.49 284
10824.47 264
10825.45 238
10826.43 213
10827.42 271
10828.40 285
10829.38 267
10830.36 258
10831.35 277
10832.33 251
10833.31 234
10834.30 225
10835.28 179
10836.26 214
10837.25 244
10838.23 234
10839.21 225
10840.19 250
10841.18 241
10842.16 239
10843.14 231
10844.13 259
10845.11 248
10846.09 237
10847.08 255
10848.06 225
10849.05 252
10850.03 235
10851.01 226
10852.00 304
10852.98 304
10853.96 220
10854.95 293
10855.93 268
10856.92 244
10857.90 215
10858.88 253
10859.87 273
10860.85 288
10861.84 273
10862.82 271
10863.80 270
10864.79 274
10865.77 282
10866.76 287
10867.74 276
10868.73 246
10869.71 297
10870.70 284
10871.68 257
10872.67 314
10873.65 297
10874.63 283
10875.62 313
10876.60 263
10877.59 295
10878.57 273
10879.56 304
10880.54 286
10881.53 268
10882.51 264
10883.50 253
10884.48 263
10885.47 275
10886.46 280
10887.44 293
10888.43 302
10889.41 329
10890.40 325
10891.38 295
10892.37 312
10893.35 289
10894.34 312
10895.33 312
10896.31 309
10897.30 297
10898.28 292
10899.27 271
10900.25 295
10901.24 301
10902.23 275
10903.21 257
10904.20 278
10905.18 296
10906.17 303
10907.16 286
10908.14 267
10909.13 301
10910.12 266
10911.10 307
10912.09 283
10913.08 301
10914.06 261
10915.05 289
10916.04 280
10917.02 307
10918.01 332
10919.00 297
10919.98 294
10920.97 315
10921.96 320
10922.94 329
10923.93 301
10924.92 279
10925.90 287
10926.89 317
10927.88 303
10928.87 275
10929.85 296
10930.84 312
10931.83 328
10932.82 323
10933.80 337
10934.79 309
10935.78 320
10936.77 327
10937.75 334
10938.74 332
10939.73 347
10940.72 352
10941.70 328
10942.69 328
10943.68 349
10944.67 367
10945.66 369
10946.64 336
10947.63 382
10948.62 421
10949.61 386
10950.60 409
10951.58 353
10952.57 349
10953.56 381
10954.55 403
10955.54 412
10956.53 424
10957.52 420
10958.50 458
10959.49 494
10960.48 478
10961.47 456
10962.46 498
10963.45 464
10964.44 474
10965.42 445
10966.41 452
10967.40 431
10968.39 470
10969.38 367
10970.37 408
10971.36 395
10972.35 401
10973.34 426
10974.33 371
10975.32 407
10976.31 377
10977.29 375
10978.28 337
10979.27 363
10980.26 446
10981.25 416
10982.24 396
10983.23 407
10984.22 393
10985.21 411
10986.20 411
10987.19 427
10988.18 418
10989.17 417
10990.16 416
10991.15 411
10992.14 383
10993.13 384
10994.12 407
10995.11 465
10996.10 452
10997.09 486
10998.08 502
10999.07 508
11000.06 619
11001.05 643
11002.05 627
11003.04 709
11004.03 698
11005.02 632
11006.01 634
11007.00 570
11007.99 506
11008.98 447
11009.97 421
11010.96 430
11011.95 396
11012.94 404
11013.94 363
11014.93 361
11015.92 350
11016.91 325
11017.90 375
11018.89 383
11019.88 355
11020.87 345
11021.87 333
11022.86 327
11023.85 331
11024.84 362
11025.83 343
11026.82 301
11027.81 339
11028.81 373
11029.80 392
11030.79 371
11031.78 340
11032.77 355
11033.77 349
11034.76 363
11035.75 359
11036.74 351
11037.73 351
11038.73 359
11039.72 380
11040.71 351
11041.70 345
11042.70 341
11043.69 316
11044.68 335
11045.67 345
11046.67 365
11047.66 376
11048.65 336
11049.64 327
11050.64 355
11051.63 289
11052.62 337
11053.61 310
11054.61 319
11055.60 301
11056.59 292
11057.59 302
11058.58 368
11059.57 324
11060.57 301
11061.56 311
11062.55 311
11063.55 310
11064.54 283
11065.53 322
11066.53 283
11067.52 324
11068.51 350
11069.51 333
11070.50 307
11071.49 343
11072.49 316
11073.48 287
11074.48 288
11075.47 282
11076.46 309
11077.46 284
11078.45 280
11079.45 319
11080.44 343
11081.43 323
11082.43 313
11083.42 275
11084.42 317
11085.41 304
11086.40 319
11087.40 310
11088.39 321
11089.39 301
11090.38 302
11091.38 366
11092.37 359
11093.37 294
11094.36 305
11095.36 269
11096.35 296
11097.35 283
11098.34 288
11099.34 316
11100.33 288
11101.33 305
11102.32 314
11103.32 297
11104.31 318
11105.31 315
11106.30 316
11107.30 309
11108.29 314
11109.29 320
11110.28 312
11111.28 287
11112.27 297
11113.27 342
11114.26 298
11115.26 280
11116.26 308
11117.25 298
11118.25 290
11119.24 315
11120.24 333
11121.24 290
11122.23 317
11123.23 307
11124.22 299
11125.22 307
11126.22 315
11127.21 372
11128.21 410
11129.20 372
11130.20 392
11131.20 342
11132.19 342
11133.19 309
11134.19 310
11135.18 342
11136.18 297
11137.18 279
11138.17 341
11139.17 270
11140.17 284
11141.16 273
11142.16 335
11143.16 309
11144.15 269
11145.15 289
11146.15 326
11147.14 300
11148.14 298
11149.14 277
11150.14 317
11151.13 268
11152.13 286
11153.13 310
11154.13 307
11155.12 322
11156.12 308
11157.12 270
11158.12 284
11159.11 284
11160.11 284
11161.11 337
11162.11 324
11163.10 312
11164.10 271
11165.10 323
11166.10 307
11167.10 292
11168.09 285
11169.09 294
11170.09 272
11171.09 246
11172.09 260
11173.08 301
11174.08 308
11175.08 265
11176.08 248
11177.08 274
11178.08 256
11179.08 260
11180.07 312
11181.07 289
11182.07 278
11183.07 282
11184.07 339
11185.07 305
11186.07 303
11187.06 272
11188.06 289
11189.06 296
11190.06 348
11191.06 320
11192.06 288
11193.06 312
11194.06 303
11195.06 285
11196.06 283
11197.06 298
11198.06 321
11199.05 252
11200.05 239
11201.05 235
11202.05 272
11203.05 312
11204.05 256
11205.05 282
11206.05 253
11207.05 281
11208.05 288
11209.05 277
11210.05 298
11211.05 307
11212.05 289
11213.05 282
11214.05 260
11215.05 241
11216.05 290
11217.05 291
11218.05 280
11219.05 244
11220.05 280
11221.05 231
11222.05 267
11223.05 267
11224.05 256
11225.06 284
11226.06 248
11227.06 283
11228.06 258
11229.06 281
11230.06 259
11231.06 266
11232.06 279
11233.06 270
11234.06 273
11235.06 254
11236.06 276
11237.07 281
11238.07 246
11239.07 243
11240.07 297
11241.07 272
11242.07 280
11243.07 301
11244.07 259
11245.08 289
11246.08 294
11247.08 264
11248.08 276
11249.08 252
11250.08 285
11251.09 238
11252.09 234
11253.09 246
11254.09 238
11255.09 252
11256.10 260
11257.10 270
11258.10 257
11259.10 272
11260.10 244
11261.11 271
11262.11 254
11263.11 269
11264.11 264
11265.11 254
11266.12 266
11267.12 286
11268.12 252
11269.12 277
11270.13 318
11271.13 266
11272.13 292
11273.14 236
11274.14 244
11275.14 250
11276.14 246
11277.15 239
11278.15 315
11279.15 318
11280.16 300
11281.16 294
11282.16 295
11283.17 291
11284.17 323
11285.17 301
11286.17 295
11287.18 251
11288.18 259
11289.18 257
11290.19 257
11291.19 284
11292.20 257
11293.20 211
11294.20 265
11295.21 263
11296.21 283
11297.21 262
11298.22 259
11299.22 254
11300.23 264
11301.23 217
11302.23 235
11303.24 281
11304.24 273
11305.25 280
11306.25 277
11307.25 239
11308.26 250
11309.26 279
11310.27 288
11311.27 253
11312.28 274
11313.28 263
11314.29 310
11315.29 308
11316.29 300
11317.30 267
11318.30 272
11319.31 280
11320.31 298
11321.32 294
11322.32 268
11323.33 264
11324.33 260
11325.34 234
11326.34 235
11327.35 240
11328.35 269
11329.36 267
11330.36 257
11331.37 218
11332.38 232
11333.38 250
11334.39 260
11335.39 238
11336.40 204
11337.40 275
11338.41 280
11339.41 240
11340.42 258
11341.43 236
11342.43 261
11343.44 267
11344.44 283
11345.45 264
11346.46 262
11347.46 238
11348.47 248
11349.47 277
11350.48 259
11351.49 248
11352.49 231
11353.50 239
11354.50 252
11355.51 251
11356.52 244
11357.52 237
11358.53 220
11359.54 263
11360.54 272
11361.55 257
11362.56 245
11363.56 255
11364.57 272
11365.58 256
11366.58 256
11367.59 264
11368.60 261
11369.61 223
11370.61 240
11371.62 253
11372.63 256
11373.63 207
11374.64 266
11375.65 243
11376.66 239
11377.66 238
11378.67 230
11379.68 271
11380.69 257
11381.69 226
11382.70 217
11383.71 217
11384.72 210
11385.72 271
11386.73 273
11387.74 263
11388.75 223
11389.76 227
11390.76 230
11391.77 231
11392.78 223
11393.79 259
11394.80 233
11395.80 212
11396.81 252
11397.82 223
11398.83 233
11399.84 226
11400.85 238
11401.85 229
11402.86 208
11403.87 191
11404.88 243
11405.89 206
11406.90 228
11407.91 191
11408.91 255
11409.92 253
11410.93 213
11411.94 234
11412.95 212
11413.96 238
11414.97 237
11415.98 254
11416.99 248
11418.00 241
11419.00 220
11420.01 254
11421.02 221
11422.03 224
11423.04 225
11424.05 216
11425.06 255
11426.07 199
11427.08 205
11428.09 238
11429.10 246
11430.11 213
11431.12 213
11432.13 214
11433.14 218
11434.15 218
11435.16 218
11436.17 237
11437.18 239
11438.19 220
11439.20 254
11440.21 235
11441.22 255
11442.23 241
11443.24 235
11444.25 239
11445.26 238
11446.27 255
11447.28 277
11448.29 263
11449.30 224
11450.31 220
11451.32 222
11452.33 221
11453.34 234
11454.36 263
11455.37 264
11456.38 235
11457.39 266
11458.40 241
11459.41 217
11460.42 247
11461.43 257
11462.44 205
11463.45 222
11464.47 212
11465.48 233
11466.49 212
11467.50 256
11468.51 200
11469.52 201
11470.53 218
11471.55 264
11472.56 240
11473.57 242
11474.58 232
11475.59 246
11476.60 232
11477.62 258
11478.63 229
11479.64 236
11480.65 262
11481.66 249
11482.68 242
11483.69 235
11484.70 280
11485.71 263
11486.72 234
11487.74 248
11488.75 222
11489.76 230
11490.77 245
11491.79 241
11492.80 201
11493.81 264
11494.82 214
11495.84 267
11496.85 243
11497.86 217
11498.87 221
11499.89 251
11500.90 239
11501.91 274
11502.93 253
11503.94 280
11504.95 249
11505.96 228
11506.98 248
11507.99 241
11509.00 300
11510.02 233
11511.03 267
11512.04 233
11513.06 274
11514.07 248
11515.08 247
11516.10 245
11517.11 225
11518.13 264
11519.14 236
11520.15 278
11521.17 269
11522.18 274
11523.19 247
11524.21 203
11525.22 212
11526.24 254
11527.25 256
11528.26 241
11529.28 263
11530.29 264
11531.31 261
11532.32 293
11533.33 272
11534.35 235
11535.36 258
11536.38 298
11537.39 285
11538.41 274
11539.42 269
11540.44 283
11541.45 284
11542.47 279
11543.48 252
11544.49 257
11545.51 263
11546.52 288
11547.54 289
11548.55 274
11549.57 282
11550.58 264
11551.60 277
11552.61 235
11553.63 245
11554.64 281
11555.66 299
11556.68 294
11557.69 283
11558.71 249
11559.72 268
11560.74 291
11561.75 304
11562.77 333
11563.78 273
11564.80 287
11565.82 282
11566.83 267
11567.85 240
11568.86 267
11569.88 260
11570.89 309
11571.91 272
11572.93 287
11573.94 299
11574.96 304
11575.97 317
11576.99 286
11578.01 279
11579.02 299
11580.04 375
11581.06 299
11582.07 298
11583.09 289
11584.11 355
11585.12 382
11586.14 356
11587.16 341
11588.17 374
11589.19 414
11590.21 383
11591.22 389
11592.24 392
11593.26 374
11594.27 381
11595.29 396
11596.31 401
11597.32 422
11598.34 447
11599.36 429
11600.38 486
11601.39 519
11602.41 538
11603.43 598
11604.45 606
11605.46 650
11606.48 681
11607.50 730
11608.52 696
11609.53 616
11610.55 553
11611.57 520
11612.59 528
11613.60 470
11614.62 491
11615.64 449
11616.66 493
11617.68 494
11618.69 476
11619.71 444
11620.73 441
11621.75 503
11622.77 525
11623.78 535
11624.80 460
11625.82 477
11626.84 490
11627.86 541
11628.88 539
11629.90 565
11630.91 619
11631.93 680
11632.95 728
11633.97 705
11634.99 811
11636.01 847
11637.03 878
11638.05 857
11639.06 792
11640.08 726
11641.10 648
11642.12 636
11643.14 604
11644.16 528
11645.18 528
11646.20 485
11647.22 447
11648.24 398
11649.26 373
11650.28 414
11651.30 316
11652.31 347
11653.33 356
11654.35 385
11655.37 365
11656.39 367
11657.41 367
11658.43 355
11659.45 400
11660.47 349
11661.49 375
11662.51 333
11663.53 328
11664.55 350
11665.57 341
11666.59 341
11667.61 332
11668.63 321
11669.65 352
11670.67 368
11671.69 382
11672.71 353
11673.73 335
11674.76 363
11675.78 472
11676.80 339
11677.82 342
11678.84 364
11679.86 375
11680.88 348
11681.90 298
11682.92 305
11683.94 330
11684.96 352
11685.98 325
11687.00 342
11688.03 289
11689.05 311
11690.07 326
11691.09 336
11692.11 321
11693.13 302
11694.15 325
11695.17 361
11696.20 290
11697.22 324
11698.24 305
11699.26 321
11700.28 307
11701.30 313
11702.33 307
11703.35 270
11704.37 332
11705.39 332
11706.41 330
11707.44 351
11708.46 348
11709.48 312
11710.50 319
11711.52 309
11712.55 341
11713.57 324
11714.59 338
11715.61 317
11716.63 314
11717.66 335
11718.68 357
11719.70 361
11720.72 309
11721.75 319
11722.77 328
11723.79 345
11724.82 289
11725.84 319
11726.86 279
11727.88 309
11728.91 304
11729.93 279
11730.95 257
11731.98 274
11733.00 306
11734.02 305
11735.04 310
11736.07 305
11737.09 309
11738.11 317
11739.14 313
11740.16 308
11741.18 297
11742.21 289
11743.23 296
11744.25 279
11745.28 271
11746.30 276
11747.33 303
11748.35 326
11749.37 289
11750.40 294
11751.42 335
11752.44 324
11753.47 240
11754.49 258
11755.52 269
11756.54 253
11757.57 296
11758.59 255
11759.61 271
11760.64 289
11761.66 298
11762.69 293
11763.71 253
11764.74 238
11765.76 251
11766.78 290
11767.81 245
11768.83 209
11769.86 215
11770.88 237
11771.91 256
11772.93 272
11773.96 247
11774.98 273
11776.01 270
11777.03 251
11778.06 303
11779.08 243
11780.11 268
11781.13 246
11782.16 260
11783.18 263
11784.21 245
11785.23 242
11786.26 261
11787.28 294
11788.31 301
11789.34 277
11790.36 259
11791.39 288
11792.41 265
11793.44 243
11794.46 278
11795.49 243
11796.52 234
11797.54 249
11798.57 233
11799.59 254
11800.62 237
11801.65 243
11802.67 244
11803.70 251
11804.72 259
11805.75 250
11806.78 244
11807.80 269
11808.83 269
11809.86 228
11810.88 241
11811.91 255
11812.93 263
11813.96 264
11814.99 242
11816.01 249
11817.04 255
11818.07 266
11819.10 238
11820.12 270
11821.15 246
11822.18 268
11823.20 251
11824.23 246
11825.26 227
11826.28 260
11827.31 255
11828.34 292
11829.37 263
11830.39 244
11831.42 275
11832.45 272
11833.48 288
11834.50 275
11835.53 275
11836.56 278
11837.59 274
11838.61 248
11839.64 241
11840.67 225
11841.70 263
11842.72 257
11843.75 250
11844.78 254
11845.81 281
11846.84 271
11847.86 262
11848.89 290
11849.92 263
11850.95 270
11851.98 255
11853.01 281
11854.03 272
11855.06 295
11856.09 261
11857.12 263
11858.15 251
11859.18 237
11860.20 243
11861.23 263
11862.26 296
11863.29 271
11864.32 268
11865.35 279
11866.38 225
11867.41 254
11868.44 261
11869.46 285
11870.49 289
11871.52 263
11872.55 267
11873.58 276
11874.61 279
11875.64 280
11876.67 235
11877.70 256
11878.73 256
11879.76 300
11880.79 220
11881.82 270
11882.85 249
11883.88 266
11884.91 272
11885.93 264
11886.96 259
11887.99 262
11889.02 312
11890.05 317
11891.08 285
11892.11 284
11893.14 312
11894.17 285
11895.20 303
11896.23 263
11897.26 261
11898.30 299
11899.33 349
11900.36 328
11901.39 302
11902.42 303
11903.45 307
11904.48 357
11905.51 329
11906.54 292
11907.57 346
11908.60 362
11909.63 293
11910.66 261
11911.69 309
11912.72 328
11913.75 281
11914.79 289
11915.82 331
11916.85 327
11917.88 348
11918.91 340
11919.94 351
11920.97 318
11922.00 294
11923.04 308
11924.07 329
11925.10 289
11926.13 292
11927.16 332
11928.19 302
11929.22 335
11930.26 379
11931.29 408
11932.32 399
11933.35 405
11934.38 403
11935.41 428
11936.45 444
11937.48 405
11938.51 389
11939.54 373
11940.58 355
11941.61 349
11942.64 327
11943.67 280
11944.70 323
11945.74 317
11946.77 259
11947.80 312
11948.83 332
11949.87 287
11950.90 293
11951.93 275
11952.96 328
11954.00 307
11955.03 261
11956.06 268
11957.09 288
11958.13 266
11959.16 276
11960.19 278
11961.23 317
11962.26 287
11963.29 311
11964.33 245
11965.36 299
11966.39 282
11967.43 270
11968.46 257
11969.49 273
11970.53 280
11971.56 266
11972.59 256
11973.63 304
11974.66 311
11975.69 289
11976.73 265
11977.76 297
11978.79 296
11979.83 297
11980.86 285
11981.90 239
11982.93 243
11983.96 274
11985.00 254
11986.03 277
11987.07 262
11988.10 244
11989.13 272
11990.17 254
11991.20 255
11992.24 252
11993.27 283
11994.31 256
11995.34 264
11996.38 317
11997.41 320
11998.44 246
11999.48 276
12000.51 297
12001.55 294
12002.58 245
12003.62 261
12004.65 320
12005.69 318
12006.72 293
12007.76 287
12008.79 290
12009.83 294
12010.86 283
12011.90 309
12012.93 285
12013.97 276
12015.00 271
12016.04 311
12017.08 321
12018.11 297
12019.15 310
12020.18 336
12021.22 325
12022.25 297
12023.29 321
12024.32 303
12025.36 343
12026.40 317
12027.43 281
12028.47 260
12029.50 270
12030.54 274
12031.58 269
12032.61 278
12033.65 263
12034.68 245
12035.72 253
12036.76 291
12037.79 287
12038.83 301
12039.87 294
12040.90 273
12041.94 262
12042.98 243
12044.01 240
12045.05 260
12046.09 288
12047.12 257
12048.16 261
12049.20 302
12050.23 260
12051.27 309
12052.31 294
12053.34 256
12054.38 269
12055.42 283
12056.45 277
12057.49 249
12058.53 271
12059.57 260
12060.60 257
12061.64 274
12062.68 294
12063.72 265
12064.75 258
12065.79 272
12066.83 235
12067.87 265
12068.90 283
12069.94 298
12070.98 267
12072.02 289
12073.06 230
12074.09 248
12075.13 263
12076.17 266
12077.21 250
12078.24 213
12079.28 242
12080.32 286
12081.36 266
12082.40 247
12083.44 307
12084.47 296
12085.51 292
12086.55 236
12087.59 259
12088.63 242
12089.67 276
12090.71 254
12091.74 271
12092.78 245
12093.82 303
12094.86 275
12095.90 261
12096.94 263
12097.98 222
12099.02 304
12100.05 320
12101.09 297
12102.13 283
12103.17 296
12104.21 284
12105.25 299
12106.29 337
12107.33 293
12108.37 294
12109.41 282
12110.45 269
12111.49 262
12112.53 255
12113.57 270
12114.61 262
12115.65 258
12116.69 222
12117.72 265
12118.76 292
12119.80 232
12120.84 269
12121.88 252
12122.92 214
12123.96 231
12125.00 247
12126.04 232
12127.08 207
12128.12 222
12129.17 224
12130.21 249
12131.25 214
12132.29 220
12133.33 217
12134.37 260
12135.41 247
12136.45 262
12137.49 250
12138.53 209
12139.57 192
12140.61 201
12141.65 246
12142.69 272
12143.73 222
12144.77 251
12145.82 250
12146.86 243
12147.90 212
12148.94 213
12149.98 248
12151.02 249
12152.06 251
12153.10 246
12154.15 225
12155.19 252
12156.23 245
12157.27 231
12158.31 241
12159.35 206
12160.39 239
12161.44 216
12162.48 230
12163.52 207
12164.56 206
12165.60 233
12166.64 228
12167.69 263
12168.73 210
12169.77 216
12170.81 204
12171.85 239
12172.90 227
12173.94 191
12174.98 201
12176.02 235
12177.07 233
12178.11 212
12179.15 204
12180.19 218
12181.24 256
12182.28 203
12183.32 223
12184.36 211
12185.41 207
12186.45 200
12187.49 227
12188.53 206
12189.58 207
12190.62 205
12191.66 225
12192.71 213
12193.75 210
12194.79 238
12195.84 216
12196.88 239
12197.92 197
12198.97 240
12200.01 242
12201.05 248
12202.10 226
12203.14 231
12204.18 223
12205.23 213
12206.27 222
12207.31 207
12208.36 205
12209.40 215
12210.44 220
12211.49 235
12212.53 237
12213.58 195
12214.62 213
12215.66 192
12216.71 234
12217.75 235
12218.80 259
12219.84 215
12220.88 221
12221.93 208
12222.97 222
12224.02 232
12225.06 192
12226.11 223
12227.15 203
12228.19 220
12229.24 231
12230.28 240
12231.33 203
12232.37 225
12233.42 206
12234.46 223
12235.51 230
12236.55 223
12237.60 201
12238.64 208
12239.69 209
12240.73 221
12241.78 214
12242.82 225
12243.87 211
12244.91 208
12245.96 219
12247.00 212
12248.05 208
12249.09 195
12250.14 236
12251.19 219
12252.23 219
12253.28 219
12254.32 209
12255.37 209
12256.41 230
12257.46 194
12258.51 227
12259.55 228
12260.60 198
12261.64 202
12262.69 185
12263.74 198
12264.78 183
12265.83 246
12266.87 178
12267.92 197
12268.97 185
12270.01 214
12271.06 204
12272.11 179
12273.15 186
12274.20 197
12275.24 205
12276.29 182
12277.34 164
12278.38 150
12279.43 188
12280.48 176
12281.52 195
12282.57 185
12283.62 216
12284.67 171
12285.71 188
12286.76 186
12287.81 218
12288.85 254
12289.90 201
12290.95 200
12292.00 194
12293.04 208
12294.09 180
12295.14 190
12296.18 190
12297.23 203
12298.28 161
12299.33 198
12300.38 178
12301.42 219
12302.47 181
12303.52 171
12304.57 177
12305.61 175
12306.66 193
12307.71 182
12308.76 171
12309.81 183
12310.85 201
12311.90 195
12312.95 184
12314.00 198
12315.05 183
12316.09 177
12317.14 200
12318.19 165
12319.24 191
12320.29 176
12321.34 172
12322.39 151
12323.43 174
12324.48 167
12325.53 200
12326.58 185
12327.63 168
12328.68 191
12329.73 169
12330.78 192
12331.82 155
12332.87 173
12333.92 175
12334.97 210
12336.02 165
12337.07 185
12338.12 180
12339.17 185
12340.22 195
12341.27 180
12342.32 154
12343.37 174
12344.42 210
12345.46 186
12346.51 182
12347.56 162
12348.61 195
12349.66 176
12350.71 191
12351.76 180
12352.81 180
12353.86 204
12354.91 215
12355.96 206
12357.01 205
12358.06 164
12359.11 177
12360.16 190
12361.21 196
12362.26 187
12363.31 171
12364.36 196
12365.41 176
12366.47 184
12367.52 177
12368.57 196
12369.62 174
12370.67 190
12371.72 171
12372.77 177
12373.82 170
12374.87 172
12375.92 190
12376.97 169
12378.02 159
12379.07 193
12380.12 189
12381.18 192
12382.23 189
12383.28 148
12384.33 193
12385.38 202
12386.43 198
12387.48 168
12388.53 195
12389.59 193
12390.64 158
12391.69 194
12392.74 186
12393.79 168
12394.84 136
12395.90 184
12396.95 205
12398.00 223
12399.05 189
12400.10 207
12401.15 193
12402.21 207
12403.26 194
12404.31 212
12405.36 215
12406.41 194
12407.47 207
12408.52 160
12409.57 183
12410.62 172
12411.68 178
12412.73 168
12413.78 208
12414.83 189
12415.89 194
12416.94 226
12417.99 194
12419.04 160
12420.10 148
12421.15 192
12422.20 206
12423.26 195
12424.31 151
12425.36 196
12426.41 216
12427.47 202
12428.52 185
12429.57 182
12430.63 184
12431.68 204
12432.73 183
12433.79 200
12434.84 173
12435.89 176
12436.95 188
12438.00 192
12439.05 198
12440.11 198
12441.16 196
12442.21 180
12443.27 176
12444.32 184
12445.38 195
12446.43 168
12447.48 208
12448.54 185
12449.59 204
12450.65 177
12451.70 172
12452.75 183
12453.81 189
12454.86 211
12455.92 176
12456.97 197
12458.02 174
12459.08 194
12460.13 199
12461.19 184
12462.24 178
12463.30 213
12464.35 189
12465.41 199
12466.46 193
12467.52 214
12468.57 203
12469.63 224
12470.68 182
12471.74 192
12472.79 188
12473.85 177
12474.90 198
12475.96 202
12477.01 216
12478.07 211
12479.12 222
12480.18 199
12481.23 236
12482.29 214
12483.34 227
12484.40 223
12485.45 246
12486.51 222
12487.56 217
12488.62 214
12489.68 205
12490.73 242
12491.79 242
12492.84 313
12493.90 292
12494.95 269
12496.01 321
12497.07 372
12498.12 324
12499.18 354
12500.23 310
12501.29 321
12502.35 333
12503.40 301
12504.46 313
12505.52 289
12506.57 272
12507.63 267
12508.69 257
12509.74 186
12510.80 227
12511.86 211
12512.91 193
12513.97 189
12515.03 185
12516.08 203
12517.14 233
12518.20 183
12519.25 198
12520.31 210
12521.37 196
12522.42 203
12523.48 227
12524.54 212
12525.60 218
12526.65 252
12527.71 207
12528.77 192
12529.82 192
12530.88 241
12531.94 242
12533.00 226
12534.05 194
12535.11 211
12536.17 199
12537.23 201
12538.29 233
12539.34 226
12540.40 210
12541.46 206
12542.52 219
12543.57 184
12544.63 208
12545.69 204
12546.75 212
12547.81 197
12548.87 208
12549.92 235
12550.98 206
12552.04 213
12553.10 205
12554.16 215
12555.22 209
12556.27 236
12557.33 232
12558.39 209
12559.45 214
12560.51 254
12561.57 255
12562.63 251
12563.68 203
12564.74 230
12565.80 219
12566.86 247
12567.92 244
12568.98 268
12570.04 224
12571.10 253
12572.16 245
12573.22 285
12574.28 292
12575.33 287
12576.39 317
12577.45 352
12578.51 341
12579.57 333
12580.63 328
12581.69 381
12582.75 314
12583.81 287
12584.87 337
12585.93 308
12586.99 284
12588.05 230
12589.11 217
12590.17 258
12591.23 250
12592.29 211
12593.35 239
12594.41 213
12595.47 227
12596.53 205
12597.59 192
12598.65 213
12599.71 205
12600.77 210
12601.83 206
12602.89 204
12603.95 202
12605.01 211
12606.07 171
12607.13 194
12608.20 203
12609.26 203
12610.32 198
12611.38 168
12612.44 211
12613.50 234
12614.56 248
12615.62 204
12616.68 208
12617.74 216
12618.81 230
12619.87 217
12620.93 206
12621.99 220
12623.05 232
12624.11 194
12625.17 200
12626.23 228
12627.30 213
12628.36 222
12629.42 238
12630.48 232
12631.54 198
12632.60 205
12633.67 224
12634.73 224
12635.79 201
12636.85 217
12637.91 228
12638.98 202
12640.04 182
12641.10 204
12642.16 202
12643.22 206
12644.29 196
12645.35 211
12646.41 242
12647.47 229
12648.54 222
12649.60 239
12650.66 264
12651.72 196
12652.79 236
12653.85 237
12654.91 234
12655.97 237
12657.04 271
12658.10 272
12659.16 229
12660.22 219
12661.29 255
12662.35 229
12663.41 233
12664.48 217
12665.54 235
12666.60 230
12667.67 235
12668.73 220
12669.79 207
12670.86 219
12671.92 255
12672.98 213
12674.05 230
12675.11 191
12676.17 214
12677.24 244
12678.30 226
12679.36 203
12680.43 196
12681.49 223
12682.56 217
12683.62 236
12684.68 225
12685.75 216
12686.81 231
12687.88 226
12688.94 223
12690.00 238
12691.07 164
12692.13 202
12693.20 214
12694.26 216
12695.33 211
12696.39 263
12697.45 264
12698.52 254
12699.58 222
12700.65 231
12701.71 247
12702.78 242
12703.84 254
12704.91 235
12705.97 261
12707.04 250
12708.10 244
12709.17 259
12710.23 235
12711.30 237
12712.36 225
12713.43 221
12714.49 186
12715.56 189
12716.62 193
12717.69 244
12718.75 226
12719.82 239
12720.88 261
12721.95 204
12723.02 229
12724.08 238
12725.15 219
12726.21 204
12727.28 213
12728.34 211
12729.41 211
12730.48 225
12731.54 236
12732.61 245
12733.67 234
12734.74 218
12735.81 229
12736.87 233
12737.94 217
12739.00 251
12740.07 241
12741.14 278
12742.20 252
12743.27 230
12744.34 210
12745.40 189
12746.47 212
12747.54 254
12748.60 218
12749.67 227
12750.74 204
12751.80 222
12752.87 214
12753.94 199
12755.00 184
12756.07 199
12757.14 212
12758.20 212
12759.27 200
12760.34 216
12761.40 181
12762.47 164
12763.54 187
12764.61 226
12765.67 207
12766.74 184
12767.81 197
12768.88 200
12769.94 168
12771.01 198
12772.08 189
12773.15 153
12774.21 159
12775.28 191
12776.35 175
12777.42 203
12778.49 195
12779.55 186
12780.62 160
12781.69 160
12782.76 161
12783.83 198
12784.89 207
12785.96 190
12787.03 200
12788.10 168
12789.17 160
12790.23 168
12791.30 188
12792.37 179
12793.44 174
12794.51 144
12795.58 163
12796.65 192
12797.71 185
12798.78 176
12799.85 176
12800.92 187
12801.99 179
12803.06 171
12804.13 189
12805.20 173
12806.27 157
12807.33 161
12808.40 179
12809.47 173
12810.54 167
12811.61 178
12812.68 185
12813.75 197
12814.82 202
12815.89 205
12816.96 172
12818.03 176
12819.10 188
12820.17 173
12821.24 155
12822.31 200
12823.38 212
12824.45 193
12825.52 173
12826.59 185
12827.66 180
12828.73 197
12829.80 217
12830.87 164
12831.94 194
12833.01 170
12834.08 178
12835.15 185
12836.22 187
12837.29 187
12838.36 187
12839.43 186
12840.50 173
12841.57 163
12842.64 168
12843.71 155
12844.78 189
12845.85 189
12846.92 135
12847.99 156
12849.06 171
12850.13 184
12851.21 185
12852.28 149
12853.35 169
12854.42 166
12855.49 184
12856.56 187
12857.63 170
12858.70 170
12859.77 188
12860.85 178
12861.92 202
12862.99 160
12864.06 194
12865.13 156
12866.20 171
12867.27 168
12868.35 194
12869.42 155
12870.49 158
12871.56 160
12872.63 141
12873.71 138
12874.78 154
12875.85 199
12876.92 148
12877.99 178
12879.07 149
12880.14 173
12881.21 134
12882.28 161
12883.35 170
12884.43 177
12885.50 138
12886.57 166
12887.64 166
12888.72 171
12889.79 141
12890.86 132
12891.93 178
12893.01 159
12894.08 131
12895.15 148
12896.22 160
12897.30 130
12898.37 151
12899.44 163
12900.52 166
12901.59 125
12902.66 158
12903.74 173
12904.81 159
12905.88 148
12906.96 158
12908.03 182
12909.10 163
12910.18 182
12911.25 178
12912.32 182
12913.40 152
12914.47 193
12915.54 197
12916.62 169
12917.69 139
12918.76 157
12919.84 163
12920.91 157
12921.99 160
12923.06 167
12924.13 153
12925.21 150
12926.28 177
12927.36 136
12928.43 146
12929.50 160
12930.58 169
12931.65 138
12932.73 153
12933.80 145
12934.88 172
12935.95 143
12937.02 179
12938.10 147
12939.17 142
12940.25 168
12941.32 139
12942.40 141
12943.47 112
12944.55 140
12945.62 147
12946.70 151
12947.77 157
12948.85 149
12949.92 143
12951.00 153
12952.07 147
12953.15 151
12954.22 130
12955.30 162
12956.37 169
12957.45 158
12958.52 131
12959.60 132
12960.68 158
12961.75 162
12962.83 144
12963.90 136
12964.98 144
12966.05 151
12967.13 158
12968.20 175
12969.28 165
12970.36 141
12971.43 135
12972.51 149
12973.58 156
12974.66 174
12975.74 146
12976.81 180
12977.89 132
12978.97 157
12980.04 153
12981.12 143
12982.19 137
12983.27 156
12984.35 167
12985.42 167
12986.50 165
12987.58 181
12988.65 145
12989.73 135
12990.81 172
12991.88 147
12992.96 144
12994.04 153
12995.11 169
12996.19 175
12997.27 177
12998.35 131
12999.42 178
13000.50 172
13001.58 175
13002.65 158
13003.73 181
13004.81 169
13005.89 142
13006.96 183
13008.04 176
13009.12 193
13010.20 152
13011.27 170
13012.35 164
13013.43 165
13014.51 147
13015.58 151
13016.66 162
13017.74 190
13018.82 142
13019.90 169
13020.97 186
13022.05 129
13023.13 155
13024.21 149
13025.29 183
13026.37 179
13027.44 179
13028.52 172
13029.60 157
13030.68 150
13031.76 178
13032.84 159
13033.91 167
13034.99 150
13036.07 170
13037.15 178
13038.23 165
13039.31 146
13040.39 132
13041.46 176
13042.54 173
13043.62 172
13044.70 165
13045.78 130
13046.86 146
13047.94 173
13049.02 156
13050.10 152
13051.18 134
13052.26 148
13053.34 167
13054.41 188
13055.49 152
13056.57 146
13057.65 171
13058.73 166
13059.81 169
13060.89 167
13061.97 138
13063.05 147
13064.13 170
13065.21 171
13066.29 159
13067.37 136
13068.45 158
13069.53 144
13070.61 168
13071.69 159
13072.77 157
13073.85 154
13074.93 179
13076.01 155
13077.09 164
13078.17 162
13079.25 152
13080.33 152
13081.41 146
13082.49 136
13083.58 111
13084.66 147
13085.74 149
13086.82 167
13087.90 158
13088.98 174
13090.06 145
13091.14 152
13092.22 134
13093.30 141
13094.38 148
13095.46 159
13096.55 171
13097.63 129
13098.71 169
13099.79 146
13100.87 162
13101.95 156
13103.03 142
13104.12 153
13105.20 149
13106.28 152
13107.36 134
13108.44 152
13109.52 152
13110.60 126
13111.69 118
13112.77 143
13113.85 149
13114.93 180
13116.01 163
13117.10 179
13118.18 154
13119.26 130
13120.34 132
13121.42 149
13122.51 138
13123.59 147
13124.67 148
13125.75 130
13126.84 156
13127.92 176
13129.00 175
13130.08 139
13131.17 163
13132.25 154
13133.33 143
13134.41 140
13135.50 146
13136.58 150
13137.66 151
13138.75 141
13139.83 148
13140.91 132
13141.99 183
13143.08 157
13144.16 129
13145.24 137
13146.33 170
13147.41 163
13148.49 141
13149.58 150
13150.66 144
13151.74 131
13152.83 128
13153.91 145
13154.99 139
13156.08 154
13157.16 134
13158.25 139
13159.33 150
13160.41 142
13161.50 150
13162.58 177
13163.66 163
13164.75 135
13165.83 158
13166.92 154
13168.00 147
13169.08 131
13170.17 174
13171.25 135
13172.34 159
13173.42 150
13174.51 166
13175.59 128
13176.67 144
13177.76 143
13178.84 144
13179.93 154
13181.01 170
13182.10 160
13183.18 142
13184.27 155
13185.35 135
13186.44 147
13187.52 158
13188.61 155
13189.69 160
13190.78 151
13191.86 139
13192.95 120
13194.03 130
13195.12 121
13196.20 149
13197.29 155
13198.37 166
13199.46 171
13200.54 160
13201.63 139
13202.72 158
13203.80 158
13204.89 148
13205.97 141
13207.06 148
13208.14 128
13209.23 193
13210.32 158
13211.40 150
13212.49 146
13213.57 131
13214.66 139
13215.75 146
13216.83 127
13217.92 156
13219.00 137
13220.09 136
13221.18 154
13222.26 139
13223.35 145
13224.44 163
13225.52 155
13226.61 144
13227.70 150
13228.78 136
13229.87 170
13230.96 151
13232.04 130
13233.13 128
13234.22 144
13235.30 134
13236.39 137
13237.48 179
13238.56 143
13239.65 132
13240.74 166
13241.82 162
13242.91 150
13244.00 153
13245.09 145
13246.17 131
13247.26 143
13248.35 136
13249.44 119
13250.52 162
13251.61 138
13252.70 120
13253.79 141
13254.87 149
13255.96 154
13257.05 140
13258.14 184
13259.23 179
13260.31 148
13261.40 150
13262.49 155
13263.58 151
13264.67 159
13265.75 166
13266.84 181
13267.93 162
13269.02 140
13270.11 170
13271.19 143
13272.28 147
13273.37 147
13274.46 192
13275.55 147
13276.64 149
13277.73 147
13278.81 139
13279.90 161
13280.99 151
13282.08 180
13283.17 178
13284.26 184
13285.35 182
13286.44 163
13287.53 151
13288.61 162
13289.70 157
13290.79 153
13291.88 135
13292.97 164
13294.06 146
13295.15 155
13296.24 122
13297.33 135
13298.42 146
13299.51 175
13300.60 173
13301.69 130
13302.78 150
13303.87 162
13304.96 159
13306.05 161
13307.14 198
13308.23 177
13309.32 144
13310.41 124
13311.50 127
13312.59 140
13313.68 150
13314.77 179
13315.86 183
13316.95 169
13318.04 172
13319.13 156
13320.22 148
13321.31 182
13322.40 167
13323.49 187
13324.58 166
13325.67 196
13326.76 151
13327.85 170
13328.94 175
13330.03 184
13331.12 171
13332.21 145
13333.31 143
13334.40 173
13335.49 175
13336.58 158
13337.67 158
13338.76 149
13339.85 174
13340.94 147
13342.03 160
13343.13 185
13344.22 202
13345.31 170
13346.40 175
13347.49 186
13348.58 199
13349.67 171
13350.77 190
13351.86 170
13352.95 162
13354.04 148
13355.13 154
13356.22 176
13357.32 145
13358.41 165
13359.50 173
13360.59 190
13361.68 157
13362.78 168
13363.87 144
13364.96 187
13366.05 202
13367.15 188
13368.24 175
13369.33 158
13370.42 184
13371.52 189
13372.61 220
13373.70 210
13374.79 221
13375.89 188
13376.98 201
13378.07 145
13379.16 147
13380.26 221
13381.35 202
13382.44 182
13383.54 172
13384.63 171
13385.72 162
13386.82 164
13387.91 154
13389.00 169
13390.09 152
13391.19 177
13392.28 167
13393.37 166
13394.47 153
13395.56 171
13396.66 158
13397.75 152
13398.84 150
13399.94 164
13401.03 177
13402.12 150
13403.22 173
13404.31 166
13405.40 162
13406.50 179
13407.59 176
13408.69 157
13409.78 145
13410.88 183
13411.97 203
13413.06 178
13414.16 155
13415.25 165
13416.35 154
13417.44 183
13418.53 165
13419.63 157
13420.72 152
13421.82 142
13422.91 143
13424.01 167
13425.10 176
13426.20 142
13427.29 148
13428.39 176
13429.48 174
13430.58 159
13431.67 139
13432.77 164
13433.86 156
13434.96 147
13436.05 186
13437.15 183
13438.24 180
13439.34 156
13440.43 193
13441.53 178
13442.62 186
13443.72 158
13444.81 147
13445.91 152
13447.01 165
13448.10 147
13449.20 160
13450.29 155
13451.39 186
13452.48 141
13453.58 145
13454.68 159
13455.77 169
13456.87 141
13457.96 149
13459.06 181
13460.16 175
13461.25 180
13462.35 165
13463.44 185
13464.54 187
13465.64 176
13466.73 185
13467.83 191
13468.93 150
13470.02 161
13471.12 205
13472.22 152
13473.31 135
13474.41 124
13475.51 213
13476.60 210
13477.70 185
13478.80 184
13479.89 172
13480.99 172
13482.09 174
13483.18 195
13484.28 151
13485.38 154
13486.48 170
13487.57 168
13488.67 161
13489.77 143
13490.87 191
13491.96 198
13493.06 152
13494.16 178
13495.26 164
13496.35 204
13497.45 205
13498.55 191
13499.65 166
13500.74 194
13501.84 167
13502.94 181
13504.04 186
13505.14 207
13506.23 201
13507.33 195
13508.43 199
13509.53 162
13510.63 202
13511.72 193
13512.82 192
13513.92 210
13515.02 141
13516.12 149
13517.22 154
13518.31 166
13519.41 141
13520.51 169
13521.61 165
13522.71 162
13523.81 149
13524.91 183
13526.01 171
13527.10 155
13528.20 165
13529.30 141
13530.40 175
13531.50 178
13532.60 187
13533.70 176
13534.80 171
13535.90 156
13537.00 136
13538.09 164
13539.19 145
13540.29 148
13541.39 172
13542.49 156
13543.59 169
13544.69 142
13545.79 163
13546.89 141
13547.99 169
13549.09 169
13550.19 171
13551.29 144
13552.39 126
13553.49 162
13554.59 124
13555.69 148
13556.79 179
13557.89 174
13558.99 142
13560.09 155
13561.19 155
13562.29 149
13563.39 158
13564.49 141
13565.59 160
13566.69 154
13567.79 149
13568.89 156
13569.99 159
13571.09 167
13572.20 132
13573.30 152
13574.40 165
13575.50 151
13576.60 168
13577.70 152
13578.80 154
13579.90 142
13581.00 187
13582.10 169
13583.20 172
13584.31 138
13585.41 159
13586.51 181
13587.61 170
13588.71 147
13589.81 127
13590.91 158
13592.02 150
13593.12 176
13594.22 142
13595.32 132
13596.42 139
13597.52 119
13598.63 145
13599.73 159
13600.83 176
13601.93 176
13603.03 201
13604.14 166
13605.24 165
13606.34 181
13607.44 201
13608.54 177
13609.65 157
13610.75 156
13611.85 175
13612.95 130
13614.06 163
13615.16 161
13616.26 146
13617.36 159
13618.47 167
13619.57 172
13620.67 142
13621.77 150
13622.88 148
13623.98 145
13625.08 138
13626.18 157
13627.29 171
13628.39 170
13629.49 148
13630.60 146
13631.70 139
13632.80 159
13633.91 167
13635.01 157
13636.11 152
13637.22 160
13638.32 180
13639.42 137
13640.53 165
13641.63 167
13642.73 176
13643.84 199
13644.94 167
13646.04 126
13647.15 150
13648.25 173
13649.36 168
13650.46 159
13651.56 168
13652.67 167
13653.77 153
13654.88 168
13655.98 150
13657.08 113
13658.19 129
13659.29 134
13660.40 135
13661.50 170
13662.60 131
13663.71 161
13664.81 162
13665.92 116
13667.02 137
13668.13 140
13669.23 186
13670.34 160
13671.44 139
13672.55 151
13673.65 147
13674.76 153
13675.86 139
13676.97 161
13678.07 153
13679.18 133
13680.28 151
13681.39 150
13682.49 152
13683.60 145
13684.70 165
13685.81 182
13686.91 137
13688.02 163
13689.12 190
13690.23 153
13691.33 144
13692.44 156
13693.55 170
13694.65 158
13695.76 157
13696.86 150
13697.97 139
13699.07 114
13700.18 144
13701.29 132
13702.39 177
13703.50 144
13704.60 174
13705.71 143
13706.82 182
13707.92 161
13709.03 122
13710.14 136
13711.24 179
13712.35 147
13713.45 136
13714.56 155
13715.67 161
13716.77 155
13717.88 151
13718.99 168
13720.09 152
13721.20 166
13722.31 152
13723.41 163
13724.52 165
13725.63 147
13726.74 148
13727.84 163
13728.95 129
13730.06 176
13731.16 153
13732.27 147
13733.38 170
13734.49 167
13735.59 169
13736.70 173
13737.81 193
13738.91 200
13740.02 190
13741.13 154
13742.24 179
13743.35 173
13744.45 194
13745.56 177
13746.67 191
13747.78 202
13748.88 164
13749.99 173
13751.10 190
13752.21 190
13753.32 173
13754.42 187
13755.53 215
13756.64 204
13757.75 171
13758.86 204
13759.97 226
13761.07 188
13762.18 182
13763.29 209
13764.40 200
13765.51 217
13766.62 237
13767.72 230
13768.83 250
13769.94 245
13771.05 263
13772.16 263
13773.27 287
13774.38 219
13775.49 303
13776.60 287
13777.70 278
13778.81 253
13779.92 268
13781.03 243
13782.14 248
13783.25 285
13784.36 236
13785.47 222
13786.58 187
13787.69 171
13788.80 183
13789.91 185
13791.02 169
13792.13 176
13793.24 184
13794.35 203
13795.45 170
13796.56 192
13797.67 158
13798.78 186
13799.89 177
13801.00 186
13802.11 175
13803.22 189
13804.33 197
13805.44 173
13806.55 189
13807.67 146
13808.78 165
13809.89 171
13811.00 175
13812.11 151
13813.22 173
13814.33 181
13815.44 177
13816.55 182
13817.66 189
13818.77 176
13819.88 175
13820.99 202
13822.10 167
13823.21 148
13824.32 116
13825.44 162
13826.55 164
13827.66 153
13828.77 158
13829.88 174
13830.99 173
13832.10 158
13833.21 146
13834.32 164
13835.44 153
13836.55 139
13837.66 155
13838.77 167
13839.88 149
13840.99 166
13842.10 171
13843.22 174
13844.33 181
13845.44 139
13846.55 174
13847.66 150
13848.78 171
13849.89 158
13851.00 172
13852.11 161
13853.22 167
13854.34 158
13855.45 165
13856.56 166
13857.67 144
13858.78 175
13859.90 163
13861.01 186
13862.12 159
13863.23 153
13864.35 142
13865.46 136
13866.57 146
13867.68 144
13868.80 132
13869.91 149
13871.02 169
13872.14 151
13873.25 168
13874.36 163
13875.47 155
13876.59 158
13877.70 141
13878.81 117
13879.93 180
13881.04 135
13882.15 142
13883.27 171
13884.38 162
13885.49 129
13886.61 152
13887.72 158
13888.83 164
13889.95 157
13891.06 165
13892.17 160
13893.29 164
13894.40 183
13895.52 172
13896.63 195
13897.74 152
13898.86 142
13899.97 128
13901.09 170
13902.20 170
13903.31 164
13904.43 155
13905.54 152
13906.66 158
13907.77 157
13908.89 159
13910.00 160
13911.11 183
13912.23 126
13913.34 156
13914.46 130
13915.57 132
13916.69 119
13917.80 143
13918.92 148
13920.03 146
13921.15 140
13922.26 151
13923.38 133
13924.49 131
13925.61 141
13926.72 133
13927.84 191
13928.95 146
13930.07 162
13931.18 149
13932.30 151
13933.41 165
13934.53 130
13935.64 122
13936.76 125
13937.87 140
13938.99 133
13940.10 130
13941.22 143
13942.34 158
13943.45 159
13944.57 173
13945.68 152
13946.80 155
13947.91 144
13949.03 187
13950.15 150
13951.26 154
13952.38 115
13953.49 174
13954.61 153
13955.73 157
13956.84 151
13957.96 153
13959.08 159
13960.19 138
13961.31 158
13962.43 155
13963.54 151
13964.66 143
13965.78 119
13966.89 128
13968.01 123
13969.13 140
13970.24 136
13971.36 140
13972.48 130
13973.59 150
13974.71 159
13975.83 137
13976.94 143
13978.06 123
13979.18 131
13980.30 182
13981.41 143
13982.53 142
13983.65 121
13984.76 132
13985.88 134
13987.00 162
13988.12 127
13989.23 153
13990.35 171
13991.47 144
13992.59 136
13993.71 160
13994.82 173
13995.94 173
13997.06 174
13998.18 117
13999.29 142
14000.41 115
14001.53 161
14002.65 127
14003.77 134
14004.88 156
14006.00 144
14007.12 139
14008.24 164
14009.36 128
14010.48 141
14011.59 156
14012.71 132
14013.83 166
14014.95 142
14016.07 155
14017.19 135
14018.31 125
14019.43 119
14020.54 133
14021.66 154
14022.78 154
14023.90 144
14025.02 132
14026.14 152
14027.26 118
14028.38 134
14029.50 125
14030.62 153
14031.73 154
14032.85 171
14033.97 134
14035.09 154
14036.21 148
14037.33 148
14038.45 141
14039.57 132
14040.69 147
14041.81 151
14042.93 166
14044.05 143
14045.17 148
14046.29 162
14047.41 165
14048.53 169
14049.65 163
14050.77 151
14051.89 155
14053.01 174
14054.13 164
14055.25 137
14056.37 161
14057.49 166
14058.61 199
14059.73 197
14060.85 161
14061.97 170
14063.09 185
14064.21 167
14065.33 148
14066.45 170
14067.57 156
14068.70 200
14069.82 177
14070.94 186
14072.06 172
14073.18 187
14074.30 191
14075.42 182
14076.54 180
14077.66 184
14078.78 228
14079.91 190
14081.03 184
14082.15 201
14083.27 185
14084.39 203
14085.51 220
14086.63 242
14087.75 224
14088.88 197
14090.00 262
14091.12 225
14092.24 238
14093.36 226
14094.48 261
14095.61 239
14096.73 276
14097.85 268
14098.97 228
14100.09 248
14101.22 262
14102.34 279
14103.46 288
14104.58 278
14105.71 249
14106.83 253
14107.95 205
14109.07 212
14110.19 209
14111.32 238
14112.44 232
14113.56 204
14114.68 190
14115.81 183
14116.93 202
14118.05 176
14119.18 164
14120.30 148
14121.42 175
14122.54 189
14123.67 197
14124.79 169
14125.91 167
14127.04 163
14128.16 160
14129.28 198
14130.41 164
14131.53 156
14132.65 197
14133.78 180
14134.90 174
14136.02 179
14137.15 163
14138.27 192
14139.39 178
14140.52 169
14141.64 140
14142.76 155
14143.89 160
14145.01 163
14146.13 186
14147.26 159
14148.38 157
14149.51 181
14150.63 165
14151.75 155
14152.88 162
14154.00 163
14155.13 158
14156.25 160
14157.38 183
14158.50 161
14159.62 172
14160.75 134
14161.87 141
14163.00 160
14164.12 153
14165.25 146
14166.37 160
14167.50 153
14168.62 157
14169.75 174
14170.87 169
14172.00 169
14173.12 145
14174.25 174
14175.37 156
14176.50 152
14177.62 142
14178.75 158
14179.87 164
14181.00 153
14182.12 151
14183.25 154
14184.37 154
14185.50 156
14186.62 169
14187.75 149
14188.87 159
14190.00 152
14191.13 151
14192.25 143
14193.38 141
14194.50 158
14195.63 156
14196.75 148
14197.88 135
14199.01 148
14200.13 150
14201.26 151
14202.38 138
14203.51 119
14204.64 150
14205.76 157
14206.89 140
14208.01 166
14209.14 124
14210.27 152
14211.39 153
14212.52 154
14213.65 151
14214.77 148
14215.90 142
14217.03 163
14218.15 142
14219.28 136
14220.41 144
14221.53 121
14222.66 132
14223.79 114
14224.91 159
14226.04 138
14227.17 134
14228.30 120
14229.42 127
14230.55 145
14231.68 110
14232.80 133
14233.93 133
14235.06 130
14236.19 139
14237.31 148
14238.44 139
14239.57 143
14240.70 132
14241.82 122
14242.95 124
14244.08 110
14245.21 100
14246.34 128
14247.46 127
14248.59 128
14249.72 126
14250.85 140
14251.98 127
14253.10 139
14254.23 148
14255.36 156
14256.49 137
14257.62 126
14258.74 138
14259.87 130
14261.00 137
14262.13 134
14263.26 121
14264.39 128
14265.52 140
14266.64 126
14267.77 123
14268.90 97
14270.03 114
14271.16 160
14272.29 163
14273.42 122
14274.55 144
14275.68 139
14276.80 134
14277.93 136
14279.06 112
14280.19 153
14281.32 138
14282.45 162
14283.58 162
14284.71 154
14285.84 126
14286.97 150
14288.10 153
14289.23 131
14290.36 102
14291.49 107
14292.62 132
14293.75 124
14294.87 113
14296.00 111
14297.13 109
14298.26 137
14299.39 134
14300.52 129
14301.65 130
14302.78 129
14303.91 139
14305.04 106
14306.17 119
14307.31 120
14308.44 117
14309.57 119
14310.70 110
14311.83 97
14312.96 140
14314.09 110
14315.22 120
14316.35 104
14317.48 101
14318.61 132
14319.74 102
14320.87 113
14322.00 134
14323.13 145
14324.26 135
14325.40 116
14326.53 115
14327.66 133
14328.79 141
14329.92 132
14331.05 135
14332.18 96
14333.31 117
14334.44 112
14335.58 112
14336.71 125
14337.84 130
14338.97 126
14340.10 133
14341.23 123
14342.37 103
14343.50 114
14344.63 125
14345.76 120
14346.89 126
14348.02 97
14349.16 106
14350.29 139
14351.42 126
14352.55 106
14353.68 112
14354.82 123
14355.95 123
14357.08 138
14358.21 130
14359.35 116
14360.48 124
14361.61 108
14362.74 97
14363.87 101
14365.01 128
14366.14 155
14367.27 138
14368.41 133
14369.54 139
14370.67 111
14371.80 125
14372.94 105
14374.07 109
14375.20 117
14376.34 117
14377.47 127
14378.60 116
14379.73 101
14380.87 115
14382.00 100
14383.13 108
14384.27 123
14385.40 125
14386.53 129
14387.67 108
14388.80 148
14389.93 110
14391.07 117
14392.20 111
14393.34 143
14394.47 159
14395.60 124
14396.74 117
14397.87 113
14399.00 122
14400.14 115
14401.27 115
14402.41 143
14403.54 121
14404.67 122
14405.81 130
14406.94 106
14408.08 121
14409.21 113
14410.35 121
14411.48 117
14412.61 114
14413.75 174
14414.88 145
14416.02 118
14417.15 105
14418.29 99
14419.42 133
14420.56 133
14421.69 117
14422.83 112
14423.96 118
14425.10 134
14426.23 115
14427.37 118
14428.50 123
14429.64 136
14430.77 155
14431.91 119
14433.04 125
14434.18 130
14435.31 147
14436.45 144
14437.58 125
14438.72 118
14439.85 138
14440.99 127
14442.13 129
14443.26 131
14444.40 152
14445.53 128
14446.67 114
14447.80 121
14448.94 116
14450.08 141
14451.21 150
14452.35 174
14453.48 134
14454.62 161
14455.76 137
14456.89 149
14458.03 146
14459.16 119
14460.30 121
14461.44 158
14462.57 132
14463.71 147
14464.85 128
14465.98 140
14467.12 126
14468.26 146
14469.39 144
14470.53 135
14471.67 155
14472.80 149
14473.94 156
14475.08 139
14476.21 183
14477.35 172
14478.49 169
14479.62 122
14480.76 160
14481.90 170
14483.04 176
14484.17 154
14485.31 169
14486.45 183
14487.59 159
14488.72 150
14489.86 146
14491.00 163
14492.14 133
14493.27 154
14494.41 160
14495.55 141
14496.69 112
14497.82 140
14498.96 126
14500.10 144
14501.24 132
14502.38 136
14503.51 150
14504.65 161
14505.79 161
14506.93 168
14508.07 155
14509.20 132
14510.34 144
14511.48 134
14512.62 137
14513.76 110
14514.90 130
14516.03 131
14517.17 104
14518.31 99
14519.45 124
14520.59 154
14521.73 124
14522.87 149
14524.01 159
14525.14 122
14526.28 149
14527.42 145
14528.56 119
14529.70 97
14530.84 122
14531.98 123
14533.12 118
14534.26 119
14535.40 113
14536.54 121
14537.67 127
14538.81 99
14539.95 121
14541.09 113
14542.23 111
14543.37 122
14544.51 141
14545.65 120
14546.79 125
14547.93 116
14549.07 117
14550.21 125
14551.35 118
14552.49 122
14553.63 112
14554.77 110
14555.91 107
14557.05 108
14558.19 121
14559.33 112
14560.47 100
14561.61 116
14562.75 135
14563.89 130
14565.03 126
14566.17 137
14567.31 124
14568.45 111
14569.60 133
14570.74 125
14571.88 108
14573.02 119
14574.16 123
14575.30 116
14576.44 118
14577.58 122
14578.72 138
14579.86 119
14581.00 115
14582.14 104
14583.29 135
14584.43 126
14585.57 122
14586.71 115
14587.85 118
14588.99 117
14590.13 118
14591.28 143
14592.42 136
14593.56 109
14594.70 137
14595.84 160
14596.98 145
14598.13 135
14599.27 121
14600.41 126
14601.55 123
14602.69 108
14603.83 125
14604.98 132
14606.12 119
14607.26 120
14608.40 109
14609.54 119
14610.69 114
14611.83 142
14612.97 130
14614.11 112
14615.26 125
14616.40 147
14617.54 150
14618.68 126
14619.83 154
14620.97 125
14622.11 142
14623.25 134
14624.40 129
14625.54 138
14626.68 119
14627.83 141
14628.97 140
14630.11 153
14631.25 143
14632.40 156
14633.54 122
14634.68 141
14635.83 137
14636.97 125
14638.11 155
14639.26 133
14640.40 167
14641.54 130
14642.69 142
14643.83 137
14644.97 124
14646.12 130
14647.26 134
14648.41 138
14649.55 136
14650.69 151
14651.84 135
14652.98 115
14654.13 113
14655.27 136
14656.41 138
14657.56 135
14658.70 120
14659.85 102
14660.99 132
14662.13 121
14663.28 122
14664.42 138
14665.57 112
14666.71 141
14667.86 124
14669.00 136
14670.14 104
14671.29 125
14672.43 144
14673.58 139
14674.72 107
14675.87 118
14677.01 148
14678.16 128
14679.30 134
14680.45 116
14681.59 148
14682.74 121
14683.88 124
14685.03 128
14686.17 108
14687.32 110
14688.46 131
14689.61 123
14690.75 109
14691.90 92
14693.05 136
14694.19 130
14695.34 104
14696.48 118
14697.63 89
14698.77 105
14699.92 104
14701.06 112
14702.21 106
14703.36 109
14704.50 107
14705.65 110
14706.79 104
14707.94 114
14709.09 117
14710.23 128
14711.38 109
14712.53 105
14713.67 99
14714.82 102
14715.96 94
14717.11 98
14718.26 100
14719.40 103
14720.55 109
14721.70 103
14722.84 116
14723.99 116
14725.14 97
14726.28 103
14727.43 115
14728.58 126
14729.72 103
14730.87 102
14732.02 105
14733.16 95
14734.31 99
14735.46 116
14736.61 97
14737.75 106
14738.90 125
14740.05 104
14741.20 101
14742.34 115
14743.49 90
14744.64 113
14745.79 103
14746.93 96
14748.08 96
14749.23 117
14750.38 117
14751.52 107
14752.67 101
14753.82 104
14754.97 104
14756.11 118
14757.26 108
14758.41 88
14759.56 111
14760.71 113
14761.86 106
14763.00 99
14764.15 113
14765.30 111
14766.45 118
14767.60 112
14768.74 113
14769.89 110
14771.04 88
14772.19 123
14773.34 91
14774.49 108
14775.64 120
14776.79 92
14777.93 98
14779.08 119
14780.23 113
14781.38 108
14782.53 100
14783.68 75
14784.83 117
14785.98 138
14787.13 138
14788.28 127
14789.42 103
14790.57 103
14791.72 102
14792.87 101
14794.02 95
14795.17 98
14796.32 99
14797.47 99
14798.62 112
14799.77 94
14800.92 106
14802.07 112
14803.22 96
14804.37 121
14805.52 105
14806.67 103
14807.82 89
14808.97 103
14810.12 100
14811.27 94
14812.42 81
14813.57 92
14814.72 88
14815.87 84
14817.02 92
14818.17 91
14819.32 94
14820.47 85
14821.62 88
14822.77 78
14823.92 97
14825.07 85
14826.22 98
14827.37 102
14828.52 79
14829.68 91
14830.83 86
14831.98 107
14833.13 96
14834.28 113
14835.43 91
14836.58 72
14837.73 94
14838.88 90
14840.03 96
14841.19 91
14842.34 113
14843.49 136
14844.64 95
14845.79 90
14846.94 101
14848.09 107
14849.25 89
14850.40 102
14851.55 127
14852.70 123
14853.85 103
14855.00 107
14856.16 87
14857.31 71
14858.46 99
14859.61 88
14860.76 131
14861.92 104
14863.07 113
14864.22 88
14865.37 107
14866.52 96
14867.68 82
14868.83 74
14869.98 110
14871.13 93
14872.29 81
14873.44 90
14874.59 109
14875.74 127
14876.90 83
14878.05 100
14879.20 89
14880.36 104
14881.51 97
14882.66 115
14883.81 96
14884.97 93
14886.12 88
14887.27 110
14888.43 114
14889.58 106
14890.73 94
14891.89 84
14893.04 104
14894.19 90
14895.35 108
14896.50 98
14897.65 100
14898.81 82
14899.96 96
14901.11 87
14902.27 82
14903.42 88
14904.57 91
14905.73 99
14906.88 98
14908.04 75
14909.19 89
14910.34 89
14911.50 83
14912.65 87
14913.81 78
14914.96 86
14916.11 80
14917.27 106
14918.42 89
14919.58 121
14920.73 111
14921.88 113
14923.04 112
14924.19 86
14925.35 89
14926.50 79
14927.66 93
14928.81 93
14929.97 81
14931.12 71
14932.28 94
14933.43 74
14934.59 100
14935.74 85
14936.90 77
14938.05 68
14939.21 72
14940.36 82
14941.52 72
14942.67 82
14943.83 66
14944.98 105
14946.14 82
14947.29 100
14948.45 119
14949.60 91
14950.76 101
14951.91 96
14953.07 92
14954.23 82
14955.38 95
14956.54 124
14957.69 91
14958.85 93
14960.00 99
14961.16 85
14962.32 120
14963.47 114
14964.63 85
14965.78 80
14966.94 101
14968.10 114
14969.25 111
14970.41 86
14971.57 74
14972.72 90
14973.88 103
14975.04 80
14976.19 85
14977.35 84
14978.50 92
14979.66 94
14980.82 87
14981.97 75
14983.13 79
14984.29 95
14985.45 101
14986.60 89
14987.76 70
14988.92 80
14990.07 105
14991.23 106
14992.39 125
14993.54 82
14994.70 83
14995.86 81
14997.02 87
14998.17 73
14999.33 84
15000.49 79
15001.65 94
15002.80 101
15003.96 86
15005.12 83
15006.28 98
15007.43 108
15008.59 97
15009.75 72
15010.91 95
15012.07 88
15013.22 106
15014.38 109
15015.54 79
15016.70 76
15017.86 82
15019.01 86
15020.17 89
15021.33 81
15022.49 98
15023.65 93
15024.81 92
15025.96 91
15027.12 101
15028.28 93
15029.44 94
15030.60 86
15031.76 116
15032.92 96
15034.07 85
15035.23 84
15036.39 95
15037.55 75
15038.71 84
15039.87 73
15041.03 72
15042.19 83
15043.35 101
15044.50 95
15045.66 78
15046.82 94
15047.98 88
15049.14 91
15050.30 74
15051.46 106
15052.62 88
15053.78 75
15054.94 89
15056.10 74
15057.26 106
15058.42 97
15059.58 103
15060.74 94
15061.90 85
15063.06 73
15064.22 87
15065.38 77
15066.54 82
15067.70 69
15068.86 88
15070.02 94
15071.18 89
15072.34 82
15073.50 87
15074.66 74
15075.82 95
15076.98 92
15078.14 99
15079.30 114
15080.46 98
15081.62 103
15082.78 93
15083.94 117
15085.10 79
15086.26 99
15087.42 91
15088.59 101
15089.75 100
15090.91 102
15092.07 74
15093.23 88
15094.39 83
15095.55 76
15096.71 80
15097.87 60
15099.04 78
15100.20 87
15101.36 84
15102.52 72
15103.68 98
15104.84 82
15106.00 90
15107.17 92
15108.33 81
15109.49 81
15110.65 84
15111.81 81
15112.97 70
15114.14 96
15115.30 81
15116.46 84
15117.62 79
15118.78 91
15119.95 82
15121.11 74
15122.27 74
15123.43 91
15124.59 104
15125.76 91
15126.92 77
15128.08 71
15129.24 92
15130.41 95
15131.57 85
15132.73 76
15133.89 84
15135.06 102
15136.22 107
15137.38 77
15138.54 79
15139.71 57
15140.87 85
15142.03 95
15143.20 92
15144.36 73
15145.52 60
15146.69 97
15147.85 89
15149.01 85
15150.17 75
15151.34 78
15152.50 92
15153.66 101
15154.83 81
15155.99 83
15157.16 84
15158.32 93
15159.48 83
15160.65 101
15161.81 99
15162.97 103
15164.14 100
15165.30 99
15166.46 60
15167.63 82
15168.79 83
15169.96 71
15171.12 101
15172.28 90
15173.45 92
15174.61 98
15175.78 91
15176.94 70
15178.11 98
15179.27 91
15180.43 93
15181.60 72
15182.76 85
15183.93 95
15185.09 90
15186.26 92
15187.42 88
15188.59 104
15189.75 91
15190.92 87
15192.08 94
15193.25 110
15194.41 99
15195.58 96
15196.74 113
15197.91 73
15199.07 94
15200.24 122
15201.40 106
15202.57 85
15203.73 73
15204.90 87
15206.06 115
15207.23 89
15208.39 73
15209.56 89
15210.72 96
15211.89 108
15213.06 111
15214.22 92
15215.39 80
15216.55 76
15217.72 96
15218.88 108
15220.05 81
15221.22 97
15222.38 104
15223.55 97
15224.71 92
15225.88 106
15227.05 104
15228.21 103
15229.38 98
15230.55 89
15231.71 83
15232.88 90
15234.05 103
15235.21 116
15236.38 95
15237.54 105
15238.71 119
15239.88 109
15241.04 107
15242.21 105
15243.38 95
15244.55 86
15245.71 107
15246.88 75
15248.05 92
15249.21 100
15250.38 97
15251.55 100
15252.71 104
15253.88 93
15255.05 67
15256.22 86
15257.38 93
15258.55 94
15259.72 75
15260.89 87
15262.05 86
15263.22 73
15264.39 79
15265.56 71
15266.72 89
15267.89 105
15269.06 86
15270.23 90
15271.40 78
15272.56 93
15273.73 99
15274.90 114
15276.07 93
15277.24 112
15278.40 96
15279.57 80
15280.74 77
15281.91 93
15283.08 106
15284.25 82
15285.41 81
15286.58 72
15287.75 85
15288.92 88
15290.09 92
15291.26 76
15292.43 100
15293.59 86
15294.76 89
15295.93 108
15297.10 67
15298.27 75
15299.44 71
15300.61 84
15301.78 92
15302.95 75
15304.12 89
15305.28 108
15306.45 78
15307.62 72
15308.79 93
15309.96 81
15311.13 78
15312.30 119
15313.47 83
15314.64 91
15315.81 105
15316.98 93
15318.15 77
15319.32 71
15320.49 90
15321.66 77
15322.83 112
15324.00 94
15325.17 84
15326.34 86
15327.51 77
15328.68 85
15329.85 73
15331.02 84
15332.19 91
15333.36 83
15334.53 97
15335.70 79
15336.87 63
15338.04 74
15339.21 93
15340.38 98
15341.55 95
15342.72 95
15343.89 94
15345.06 82
15346.23 73
15347.41 100
15348.58 87
15349.75 73
15350.92 94
15352.09 105
15353.26 92
15354.43 77
15355.60 91
15356.77 71
15357.94 105
15359.12 82
15360.29 66
15361.46 71
15362.63 109
15363.80 102
15364.97 97
15366.14 90
15367.32 73
15368.49 101
15369.66 79
15370.83 84
15372.00 73
15373.17 105
15374.35 77
15375.52 96
15376.69 59
15377.86 68
15379.03 100
15380.21 90
15381.38 71
15382.55 88
15383.72 78
15384.90 85
15386.07 81
15387.24 80
15388.41 62
15389.58 77
15390.76 85
15391.93 95
15393.10 86
15394.27 75
15395.45 88
15396.62 85
15397.79 99
15398.97 76
15400.14 89
15401.31 93
15402.48 98
15403.66 92
15404.83 86
15406.00 102
15407.18 90
15408.35 92
15409.52 94
15410.70 94
15411.87 86
15413.04 79
15414.22 82
15415.39 73
15416.56 83
15417.74 80
15418.91 82
15420.08 104
15421.26 84
15422.43 72
15423.60 86
15424.78 93
15425.95 92
15427.13 74
15428.30 84
15429.47 85
15430.65 85
15431.82 89
15433.00 78
15434.17 83
15435.34 94
15436.52 77
15437.69 77
15438.87 94
15440.04 85
15441.22 87
15442.39 91
15443.56 89
15444.74 80
15445.91 79
15447.09 78
15448.26 98
15449.44 99
15450.61 83
15451.79 81
15452.96 83
15454.14 88
15455.31 68
15456.49 74
15457.66 76
15458.84 82
15460.01 73
15461.19 75
15462.36 91
15463.54 78
15464.71 84
15465.89 99
15467.06 88
15468.24 59
15469.42 65
15470.59 79
15471.77 69
15472.94 73
15474.12 63
15475.29 76
15476.47 73
15477.64 73
15478.82 69
15480.00 74
15481.17 80
15482.35 84
15483.52 83
15484.70 85
15485.88 90
15487.05 76
15488.23 81
15489.41 83
15490.58 85
15491.76 70
15492.93 83
15494.11 78
15495.29 89
15496.46 72
15497.64 88
15498.82 115
15499.99 82
15501.17 78
15502.35 75
15503.52 85
15504.70 93
15505.88 106
15507.05 65
15508.23 76
15509.41 83
15510.59 90
15511.76 83
15512.94 74
15514.12 70
15515.29 71
15516.47 104
15517.65 77
15518.83 110
15520.00 91
15521.18 73
15522.36 90
15523.54 114
15524.71 59
15525.89 88
15527.07 121
15528.25 103
15529.42 91
15530.60 77
15531.78 92
15532.96 91
15534.14 94
15535.31 85
15536.49 84
15537.67 84
15538.85 79
15540.03 98
15541.20 101
15542.38 89
15543.56 77
15544.74 103
15545.92 104
15547.10 54
15548.27 79
15549.45 83
15550.63 79
15551.81 86
15552.99 89
15554.17 94
15555.35 99
15556.53 106
15557.70 83
15558.88 74
15560.06 72
15561.24 96
15562.42 76
15563.60 88
15564.78 88
15565.96 76
15567.14 80
15568.32 64
15569.50 82
15570.67 83
15571.85 105
15573.03 90
15574.21 82
15575.39 103
15576.57 67
15577.75 73
15578.93 94
15580.11 97
15581.29 96
15582.47 82
15583.65 83
15584.83 80
15586.01 68
15587.19 80
15588.37 84
15589.55 85
15590.73 94
15591.91 87
15593.09 86
15594.27 100
15595.45 82
15596.63 91
15597.81 101
15598.99 91
15600.17 69
15601.35 92
15602.53 102
15603.71 88
15604.90 99
15606.08 108
15607.26 89
15608.44 91
15609.62 103
15610.80 107
15611.98 121
15613.16 99
15614.34 93
15615.52 110
15616.70 107
15617.89 130
15619.07 131
15620.25 87
15621.43 106
15622.61 103
15623.79 121
15624.97 89
15626.15 94
15627.34 103
15628.52 128
15629.70 109
15630.88 83
15632.06 88
15633.24 104
15634.43 110
15635.61 92
15636.79 107
15637.97 105
15639.15 94
15640.34 118
15641.52 111
15642.70 89
15643.88 106
15645.06 110
15646.25 105
15647.43 90
15648.61 90
15649.79 116
15650.98 108
15652.16 79
15653.34 92
15654.52 92
15655.71 113
15656.89 122
15658.07 99
15659.25 107
15660.44 105
15661.62 134
15662.80 127
15663.98 120
15665.17 110
15666.35 134
15667.53 130
15668.72 120
15669.90 105
15671.08 94
15672.27 108
15673.45 122
15674.63 115
15675.82 100
15677.00 129
15678.18 143
15679.37 111
15680.55 107
15681.73 100
15682.92 96
15684.10 96
15685.28 106
15686.47 96
15687.65 109
15688.84 118
15690.02 137
15691.20 105
15692.39 107
15693.57 114
15694.76 144
15695.94 134
15697.12 113
15698.31 94
15699.49 123
15700.68 121
15701.86 135
15703.05 120
15704.23 107
15705.41 104
15706.60 126
15707.78 113
15708.97 106
15710.15 135
15711.34 139
15712.52 127
15713.71 114
15714.89 100
15716.08 96
15717.26 124
15718.45 146
15719.63 146
15720.82 126
15722.00 128
15723.19 140
15724.37 141
15725.56 140
15726.74 132
15727.93 134
15729.11 136
15730.30 143
15731.48 127
15732.67 133
15733.85 108
15735.04 117
15736.23 137
15737.41 136
15738.60 112
15739.78 128
15740.97 116
15742.15 114
15743.34 151
15744.53 120
15745.71 128
15746.90 124
15748.08 151
15749.27 131
15750.46 119
15751.64 108
15752.83 127
15754.02 129
15755.20 126
15756.39 116
15757.57 139
15758.76 128
15759.95 119
15761.13 131
15762.32 127
15763.51 144
15764.69 121
15765.88 118
15767.07 103
15768.25 131
15769.44 132
15770.63 104
15771.82 102
15773.00 97
15774.19 108
15775.38 122
15776.56 127
15777.75 123
15778.94 107
15780.13 100
15781.31 118
15782.50 117
15783.69 123
15784.88 132
15786.06 96
15787.25 96
15788.44 103
15789.63 111
15790.81 111
15792.00 77
15793.19 89
15794.38 141
15795.56 101
15796.75 108
15797.94 89
15799.13 100
15800.32 128
15801.50 118
15802.69 123
15803.88 106
15805.07 94
15806.26 139
15807.45 90
15808.63 115
15809.82 108
15811.01 93
15812.20 92
15813.39 108
15814.58 108
15815.77 92
15816.95 104
15818.14 86
15819.33 122
15820.52 95
15821.71 98
15822.90 99
15824.09 119
15825.28 99
15826.46 104
15827.65 88
15828.84 97
15830.03 93
15831.22 96
15832.41 86
15833.60 98
15834.79 118
15835.98 101
15837.17 108
15838.36 107
15839.55 91
15840.74 91
15841.93 89
15843.12 83
15844.31 95
15845.50 97
15846.69 91
15847.88 84
15849.07 105
15850.26 99
15851.45 99
15852.64 103
15853.83 84
15855.02 74
15856.21 89
15857.40 124
15858.59 90
15859.78 93
15860.97 77
15862.16 129
15863.35 92
15864.54 88
15865.73 98
15866.92 101
15868.11 99
15869.30 117
15870.49 91
15871.68 91
15872.87 75
15874.06 97
15875.25 100
15876.45 100
15877.64 127
15878.83 95
15880.02 95
15881.21 85
15882.40 79
15883.59 96
15884.78 102
15885.97 97
15887.17 99
15888.36 82
15889.55 96
15890.74 90
15891.93 117
15893.12 94
15894.31 90
15895.51 96
15896.70 102
15897.89 91
15899.08 82
15900.27 99
15901.46 105
15902.66 106
15903.85 83
15905.04 104
15906.23 100
15907.43 129
15908.62 93
15909.81 93
15911.00 83
15912.19 125
15913.39 108
15914.58 89
15915.77 136
15916.96 90
15918.16 80
15919.35 108
15920.54 116
15921.73 102
15922.93 114
15924.12 101
15925.31 111
15926.50 87
15927.70 104
15928.89 109
15930.08 117
15931.28 80
15932.47 84
15933.66 124
15934.86 108
15936.05 101
15937.24 94
15938.44 117
15939.63 99
15940.82 115
15942.02 97
15943.21 89
15944.40 100
15945.60 109
15946.79 117
15947.98 89
15949.18 109
15950.37 101
15951.56 111
15952.76 83
15953.95 82
15955.15 95
15956.34 106
15957.53 107
15958.73 93
15959.92 81
15961.12 65
15962.31 98
15963.50 102
15964.70 75
15965.89 74
15967.09 94
15968.28 104
15969.48 102
15970.67 83
15971.86 89
15973.06 107
15974.25 117
15975.45 101
15976.64 77
15977.84 82
15979.03 83
15980.23 89
15981.42 89
15982.62 82
15983.81 103
15985.01 83
15986.20 92
15987.40 68
15988.59 92
15989.79 86
15990.98 102
15992.18 85
15993.37 86
15994.57 76
15995.76 63
15996.96 76
15998.16 82
15999.35 101
16000.55 83
16001.74 92
16002.94 104
16004.13 84
16005.33 79
16006.53 67
16007.72 87
16008.92 82
16010.11 73
16011.31 88
16012.51 84
16013.70 76
16014.90 92
16016.09 87
16017.29 85
16018.49 90
16019.68 84
16020.88 89
16022.07 102
16023.27 93
16024.47 81
16025.66 88
16026.86 78
16028.06 87
16029.25 82
16030.45 70
16031.65 83
16032.84 91
16034.04 76
16035.24 73
16036.44 92
16037.63 81
16038.83 86
16040.03 84
16041.22 68
16042.42 84
16043.62 75
16044.82 88
16046.01 92
16047.21 80
16048.41 75
16049.60 49
16050.80 70
16052.00 83
16053.20 73
16054.39 83
16055.59 84
16056.79 60
16057.99 79
16059.19 92
16060.38 88
16061.58 83
16062.78 69
16063.98 108
16065.18 84
16066.37 74
16067.57 101
16068.77 93
16069.97 72
16071.17 80
16072.36 89
16073.56 92
16074.76 74
16075.96 82
16077.16 86
16078.36 67
16079.56 93
16080.75 81
16081.95 62
16083.15 73
16084.35 71
16085.55 65
16086.75 71
16087.95 73
16089.15 82
16090.34 61
16091.54 88
16092.74 80
16093.94 94
16095.14 104
16096.34 99
16097.54 100
16098.74 93
16099.94 95
16101.14 62
16102.34 90
16103.54 92
16104.74 67
16105.93 79
16107.13 89
16108.33 98
16109.53 97
16110.73 69
16111.93 74
16113.13 78
16114.33 82
16115.53 81
16116.73 90
16117.93 99
16119.13 75
16120.33 96
16121.53 91
16122.73 100
16123.93 105
16125.13 87
16126.33 84
16127.53 83
16128.73 65
16129.94 68
16131.14 79
16132.34 81
16133.54 78
16134.74 62
16135.94 98
16137.14 70
16138.34 61
16139.54 63
16140.74 71
16141.94 79
16143.14 82
16144.34 95
16145.55 69
16146.75 90
16147.95 102
16149.15 76
16150.35 84
16151.55 60
16152.75 79
16153.95 85
16155.15 72
16156.36 67
16157.56 69
16158.76 81
16159.96 81
16161.16 65
16162.36 78
16163.57 94
16164.77 96
16165.97 110
16167.17 93
16168.37 74
16169.58 72
16170.78 84
16171.98 78
16173.18 57
16174.38 62
16175.59 77
16176.79 79
16177.99 88
16179.19 87
16180.39 71
16181.60 86
16182.80 81
16184.00 73
16185.20 83
16186.41 55
16187.61 85
16188.81 73
16190.01 95
16191.22 84
16192.42 58
16193.62 76
16194.83 68
16196.03 80
16197.23 105
16198.43 106
16199.64 90
16200.84 70
16202.04 78
16203.25 66
16204.45 80
16205.65 85
16206.86 78
16208.06 96
16209.26 78
16210.47 79
16211.67 90
16212.87 85
16214.08 82
16215.28 88
16216.49 82
16217.69 91
16218.89 84
16220.10 63
16221.30 96
16222.50 77
16223.71 107
16224.91 94
16226.12 98
16227.32 107
16228.52 84
16229.73 103
16230.93 107
16232.14 85
16233.34 98
16234.55 93
16235.75 87
16236.95 64
16238.16 83
16239.36 86
16240.57 80
16241.77 96
16242.98 87
16244.18 58
16245.39 101
16246.59 91
16247.80 96
16249.00 85
16250.21 70
16251.41 89
16252.62 107
16253.82 68
16255.03 59
16256.23 89
16257.44 110
16258.64 88
16259.85 83
16261.05 81
16262.26 110
16263.46 73
16264.67 94
16265.87 87
16267.08 78
16268.29 84
16269.49 104
16270.70 80
16271.90 76
16273.11 108
16274.31 75
16275.52 82
16276.73 73
16277.93 81
16279.14 78
16280.34 89
16281.55 84
16282.76 94
16283.96 84
16285.17 98
16286.38 99
16287.58 81
16288.79 107
16289.99 106
16291.20 108
16292.41 96
16293.61 100
16294.82 100
16296.03 101
16297.23 102
16298.44 104
16299.65 74
16300.85 84
16302.06 85
16303.27 113
16304.47 93
16305.68 98
16306.89 116
16308.10 90
16309.30 108
16310.51 103
16311.72 92
16312.92 99
16314.13 125
16315.34 109
16316.55 113
16317.75 92
16318.96 104
16320.17 113
16321.38 85
16322.58 102
16323.79 80
16325.00 135
16326.21 106
16327.42 118
16328.62 105
16329.83 94
16331.04 81
16332.25 106
16333.46 92
16334.66 95
16335.87 120
16337.08 106
16338.29 86
16339.50 90
16340.70 76
16341.91 95
16343.12 92
16344.33 104
16345.54 88
16346.75 78
16347.96 95
16349.16 116
16350.37 83
16351.58 67
16352.79 83
16354.00 80
16355.21 96
16356.42 88
16357.63 87
16358.83 97
16360.04 91
16361.25 89
16362.46 79
16363.67 68
16364.88 70
16366.09 73
16367.30 80
16368.51 94
16369.72 73
16370.93 88
16372.14 73
16373.35 79
16374.56 83
16375.76 78
16376.97 64
16378.18 69
16379.39 92
16380.60 82
16381.81 81
16383.02 67
16384.23 85
16385.44 98
16386.65 78
16387.86 62
16389.07 98
16390.28 77
16391.49 101
16392.70 73
16393.91 67
16395.12 69
16396.33 84
16397.55 99
16398.76 76
16399.97 85
16401.18 83
16402.39 85
16403.60 66
16404.81 74
16406.02 77
16407.23 105
16408.44 95
16409.65 88
16410.86 70
16412.07 75
16413.28 88
16414.50 78
16415.71 68
16416.92 87
16418.13 72
16419.34 97
16420.55 78
16421.76 88
16422.97 60
16424.19 115
16425.40 97
16426.61 68
16427.82 101
16429.03 68
16430.24 64
16431.46 69
16432.67 84
16433.88 55
16435.09 66
16436.30 80
16437.51 68
16438.73 59
16439.94 79
16441.15 87
16442.36 59
16443.57 69
16444.79 56
16446.00 58
16447.21 73
16448.42 58
16449.64 64
16450.85 68
16452.06 76
16453.27 90
16454.49 66
16455.70 61
16456.91 76
16458.12 79
16459.34 83
16460.55 66
16461.76 68
16462.97 54
16464.19 78
16465.40 92
16466.61 60
16467.83 57
16469.04 62
16470.25 72
16471.47 63
16472.68 67
16473.89 54
16475.11 67
16476.32 73
16477.53 81
16478.75 47
16479.96 43
16481.17 58
16482.39 70
16483.60 81
16484.81 75
16486.03 87
16487.24 70
16488.45 79
16489.67 62
16490.88 59
16492.10 59
16493.31 74
16494.52 91
16495.74 91
16496.95 77
16498.17 61
16499.38 64
16500.59 77
16501.81 69
16503.02 67
16504.24 66
16505.45 63
16506.67 77
16507.88 62
16509.10 67
16510.31 52
16511.52 79
16512.74 84
16513.95 43
16515.17 60
16516.38 65
16517.60 73
16518.81 86
16520.03 62
16521.24 80
16522.46 75
16523.67 59
16524.89 68
16526.10 58
16527.32 62
16528.53 64
16529.75 68
16530.96 59
16532.18 62
16533.40 74
16534.61 73
16535.83 84
16537.04 67
16538.26 55
16539.47 78
16540.69 72
16541.91 73
16543.12 68
16544.34 58
16545.55 52
16546.77 75
16547.98 63
16549.20 62
16550.42 71
16551.63 59
16552.85 80
16554.07 67
16555.28 79
16556.50 64
16557.71 77
16558.93 74
16560.15 60
16561.36 79
16562.58 57
16563.80 78
16565.01 66
16566.23 59
16567.45 85
16568.66 71
16569.88 91
16571.10 75
16572.31 67
16573.53 65
16574.75 56
16575.96 59
16577.18 76
16578.40 66
16579.62 64
16580.83 76
16582.05 63
16583.27 57
16584.48 67
16585.70 74
16586.92 58
16588.14 69
16589.35 69
16590.57 74
16591.79 81
16593.01 67
16594.23 74
16595.44 71
16596.66 55
16597.88 68
16599.10 80
16600.31 64
16601.53 93
16602.75 86
16603.97 46
16605.19 74
16606.40 57
16607.62 67
16608.84 77
16610.06 41
16611.28 67
16612.50 68
16613.71 70
16614.93 57
16616.15 84
16617.37 74
16618.59 63
16619.81 58
16621.03 71
16622.24 69
16623.46 79
16624.68 66
16625.90 69
16627.12 69
16628.34 65
16629.56 55
16630.78 55
16632.00 67
16633.21 86
16634.43 66
16635.65 81
16636.87 88
16638.09 67
16639.31 57
16640.53 61
16641.75 57
16642.97 70
16644.19 61
16645.41 58
16646.63 52
16647.85 59
16649.07 67
16650.29 64
16651.51 74
16652.73 57
16653.95 79
16655.17 70
16656.39 55
16657.61 78
16658.83 62
16660.05 74
16661.27 78
16662.49 60
16663.71 84
16664.93 64
16666.15 70
16667.37 63
16668.59 52
16669.81 63
16671.03 58
16672.25 62
16673.47 52
16674.69 53
16675.91 71
16677.13 76
16678.35 76
16679.57 84
16680.80 63
16682.02 58
16683.24 59
16684.46 76
16685.68 77
16686.90 47
16688.12 62
16689.34 60
16690.56 59
16691.79 62
16693.01 69
16694.23 92
16695.45 54
16696.67 72
16697.89 74
16699.11 59
16700.34 71
16701.56 62
16702.78 45
16704.00 54
16705.22 60
16706.44 66
16707.67 57
16708.89 49
16710.11 58
16711.33 78
16712.55 71
16713.78 42
16715.00 68
16716.22 65
16717.44 54
16718.67 82
16719.89 80
16721.11 63
16722.33 63
16723.55 61
16724.78 73
16726.00 82
16727.22 69
16728.45 61
16729.67 45
16730.89 70
16732.11 73
16733.34 69
16734.56 67
16735.78 50
16737.00 76
16738.23 74
16739.45 65
16740.67 76
16741.90 57
16743.12 73
16744.34 72
16745.57 78
16746.79 55
16748.01 60
16749.24 62
16750.46 64
16751.68 54
16752.91 52
16754.13 63
16755.35 54
16756.58 72
16757.80 46
16759.03 58
16760.25 85
16761.47 73
16762.70 68
16763.92 82
16765.14 91
16766.37 57
16767.59 74
16768.82 53
16770.04 72
16771.27 59
16772.49 53
16773.71 62
16774.94 59
16776.16 57
16777.39 65
16778.61 60
16779.84 72
16781.06 68
16782.29 57
16783.51 70
16784.73 59
16785.96 53
16787.18 62
16788.41 59
16789.63 65
16790.86 63
16792.08 75
16793.31 68
16794.53 63
16795.76 55
16796.98 62
16798.21 66
16799.43 57
16800.66 61
16801.89 77
16803.11 57
16804.34 62
16805.56 54
16806.79 70
16808.01 54
16809.24 51
16810.46 61
16811.69 97
16812.91 53
16814.14 59
16815.37 56
16816.59 75
16817.82 68
16819.04 74
16820.27 65
16821.50 58
16822.72 57
16823.95 61
16825.17 68
16826.40 73
16827.63 67
16828.85 75
16830.08 87
16831.31 67
16832.53 71
16833.76 55
16834.99 68
16836.21 71
16837.44 62
16838.67 81
16839.89 76
16841.12 61
16842.35 64
16843.57 74
16844.80 73
16846.03 77
16847.25 78
16848.48 79
16849.71 62
16850.93 67
16852.16 53
16853.39 64
16854.62 53
16855.84 63
16857.07 81
16858.30 75
16859.53 68
16860.75 74
16861.98 73
16863.21 65
16864.44 84
16865.66 78
16866.89 79
16868.12 73
16869.35 80
16870.57 67
16871.80 72
16873.03 81
16874.26 73
16875.49 72
16876.71 76
16877.94 79
16879.17 62
16880.40 74
16881.63 78
16882.86 77
16884.08 68
16885.31 62
16886.54 54
16887.77 93
16889.00 77
16890.23 71
16891.45 55
16892.68 56
16893.91 83
16895.14 70
16896.37 75
16897.60 55
16898.83 84
16900.06 82
16901.29 75
16902.51 59
16903.74 79
16904.97 65
16906.20 82
16907.43 68
16908.66 69
16909.89 64
16911.12 74
16912.35 66
16913.58 70
16914.81 63
16916.04 78
16917.27 99
16918.50 66
16919.73 56
16920.95 70
16922.18 74
16923.41 63
16924.64 78
16925.87 49
16927.10 55
16928.33 53
16929.56 78
16930.79 50
16932.02 61
16933.25 71
16934.48 74
16935.71 79
16936.94 56
16938.18 60
16939.41 84
16940.64 64
16941.87 51
16943.10 68
16944.33 58
16945.56 66
16946.79 61
16948.02 70
16949.25 63
16950.48 75
16951.71 53
16952.94 71
16954.17 72
16955.40 57
16956.64 71
16957.87 63
16959.10 77
16960.33 53
16961.56 58
16962.79 56
16964.02 78
16965.25 57
16966.48 76
16967.72 72
16968.95 62
16970.18 57
16971.41 58
16972.64 64
16973.87 51
16975.11 90
16976.34 55
16977.57 50
16978.80 56
16980.03 85
16981.26 58
16982.50 75
16983.73 60
16984.96 59
16986.19 71
16987.42 86
16988.66 63
16989.89 52
16991.12 70
16992.35 73
16993.59 71
16994.82 54
16996.05 64
16997.28 67
16998.52 65
16999.75 63
17000.98 63
17002.21 51
17003.45 62
17004.68 58
17005.91 73
17007.14 77
17008.38 67
17009.61 61
17010.84 59
17012.08 60
17013.31 56
17014.54 92
17015.78 70
17017.01 67
17018.24 48
17019.47 57
17020.71 59
17021.94 62
17023.17 59
17024.41 69
17025.64 65
17026.88 60
17028.11 62
17029.34 49
17030.58 64
17031.81 60
17033.04 61
17034.28 55
17035.51 57
17036.75 62
17037.98 69
17039.21 67
17040.45 78
17041.68 52
17042.92 70
17044.15 69
17045.38 61
17046.62 61
17047.85 67
17049.09 63
17050.32 70
17051.56 62
17052.79 66
17054.02 62
17055.26 66
17056.49 70
17057.73 49
17058.96 73
17060.20 75
17061.43 64
17062.67 88
17063.90 59
17065.14 64
17066.37 51
17067.61 73
17068.84 61
17070.08 71
17071.31 56
17072.55 59
17073.78 41
17075.02 60
17076.25 56
17077.49 44
17078.72 55
17079.96 52
17081.20 46
17082.43 67
17083.67 47
17084.90 50
17086.14 64
17087.37 63
17088.61 67
17089.85 67
17091.08 59
17092.32 37
17093.55 69
17094.79 56
17096.03 56
17097.26 53
17098.50 59
17099.73 67
17100.97 61
17102.21 63
17103.44 68
17104.68 64
17105.92 77
17107.15 64
17108.39 49
17109.63 82
17110.86 60
17112.10 75
17113.34 67
17114.57 64
17115.81 60
17117.05 71
17118.28 65
17119.52 45
17120.76 63
17121.99 62
17123.23 66
17124.47 51
17125.70 76
17126.94 48
17128.18 66
17129.42 59
17130.65 77
17131.89 47
17133.13 55
17134.37 67
17135.60 75
17136.84 52
17138.08 52
17139.32 57
17140.55 70
17141.79 76
17143.03 57
17144.27 56
17145.50 45
17146.74 58
17147.98 60
17149.22 57
17150.46 52
17151.69 68
17152.93 63
17154.17 55
17155.41 56
17156.65 65
17157.89 67
17159.12 80
17160.36 64
17161.60 67
17162.84 84
17164.08 65
17165.32 68
17166.56 58
17167.79 63
17169.03 57
17170.27 69
17171.51 56
17172.75 54
17173.99 59
17175.23 59
17176.47 49
17177.70 63
17178.94 68
17180.18 64
17181.42 51
17182.66 61
17183.90 57
17185.14 54
17186.38 55
17187.62 61
17188.86 74
17190.10 54
17191.34 52
17192.58 47
17193.82 85
17195.06 70
17196.30 56
17197.54 73
17198.78 48
17200.01 55
17201.25 55
17202.49 62
17203.73 62
17204.97 71
17206.21 55
17207.45 57
17208.70 52
17209.94 44
17211.18 61
17212.42 61
17213.66 49
17214.90 47
17216.14 62
17217.38 45
17218.62 35
17219.86 64
17221.10 62
17222.34 64
17223.58 59
17224.82 58
17226.06 71
17227.30 57
17228.54 73
17229.78 74
17231.03 69
17232.27 54
17233.51 53
17234.75 52
17235.99 48
17237.23 49
17238.47 41
17239.71 50
17240.95 62
17242.20 57
17243.44 47
17244.68 61
17245.92 68
17247.16 69
17248.40 54
17249.65 59
17250.89 39
17252.13 57
17253.37 73
17254.61 37
17255.85 57
17257.10 47
17258.34 63
17259.58 44
17260.82 47
17262.06 48
17263.31 62
17264.55 51
17265.79 50
17267.03 49
17268.27 48
17269.52 46
17270.76 44
17272.00 46
17273.24 62
17274.49 45
17275.73 54
17276.97 65
17278.22 51
17279.46 63
17280.70 61
17281.94 72
17283.19 43
17284.43 57
17285.67 56
17286.91 57
17288.16 50
17289.40 61
17290.64 72
17291.89 69
17293.13 65
17294.37 49
17295.62 67
17296.86 50
17298.10 58
17299.35 58
17300.59 63
17301.83 47
17303.08 53
17304.32 52
17305.56 64
17306.81 58
17308.05 44
17309.30 53
17310.54 57
17311.78 63
17313.03 55
17314.27 71
17315.52 56
17316.76 55
17318.00 39
17319.25 53
17320.49 54
17321.74 58
17322.98 50
17324.23 67
17325.47 45
17326.71 62
17327.96 68
17329.20 70
17330.45 58
17331.69 57
17332.94 54
17334.18 53
17335.43 57
17336.67 39
17337.92 69
17339.16 56
17340.41 59
17341.65 56
17342.90 68
17344.14 63
17345.39 73
17346.63 57
17347.88 45
17349.12 51
17350.37 49
17351.61 62
17352.86 47
17354.10 61
17355.35 45
17356.59 53
17357.84 51
17359.08 51
17360.33 56
17361.58 75
17362.82 52
17364.07 57
17365.31 50
17366.56 54
17367.80 54
17369.05 60
17370.30 52
17371.54 72
17372.79 47
17374.03 55
17375.28 56
17376.53 48
17377.77 53
17379.02 51
17380.27 66
17381.51 55
17382.76 70
17384.01 57
17385.25 69
17386.50 63
17387.75 64
17388.99 60
17390.24 51
17391.49 57
17392.73 51
17393.98 61
17395.23 50
17396.47 73
17397.72 67
17398.97 60
17400.21 47
17401.46 42
17402.71 72
17403.96 54
17405.20 40
17406.45 43
17407.70 50
17408.94 58
17410.19 63
17411.44 53
17412.69 57
17413.93 41
17415.18 69
17416.43 64
17417.68 58
17418.93 39
17420.17 56
17421.42 54
17422.67 61
17423.92 49
17425.16 38
17426.41 54
17427.66 54
17428.91 38
17430.16 44
17431.41 65
17432.65 46
17433.90 66
17435.15 46
17436.40 56
17437.65 50
17438.90 71
17440.14 62
17441.39 42
17442.64 52
17443.89 56
17445.14 62
17446.39 55
17447.64 43
17448.88 50
17450.13 55
17451.38 56
17452.63 62
17453.88 66
17455.13 72
17456.38 61
17457.63 60
17458.88 41
17460.13 41
17461.38 60
17462.62 70
17463.87 52
17465.12 45
17466.37 55
17467.62 49
17468.87 66
17470.12 55
17471.37 73
17472.62 51
17473.87 70
17475.12 45
17476.37 42
17477.62 54
17478.87 28
17480.12 50
17481.37 49
17482.62 46
17483.87 45
17485.12 56
17486.37 66
17487.62 62
17488.87 31
17490.12 58
17491.37 47
17492.62 61
17493.87 53
17495.12 64
17496.37 51
17497.62 52
17498.87 46
17500.12 67
17501.38 55
17502.63 61
17503.88 54
17505.13 54
17506.38 63
17507.63 47
17508.88 70
17510.13 44
17511.38 70
17512.63 64
17513.89 73
17515.14 59
17516.39 43
17517.64 34
17518.89 57
17520.14 65
17521.39 67
17522.64 50
17523.90 40
17525.15 61
17526.40 57
17527.65 57
17528.90 49
17530.15 56
17531.41 54
17532.66 78
17533.91 56
17535.16 55
17536.41 43
17537.67 57
17538.92 71
17540.17 63
17541.42 61
17542.67 40
17543.93 70
17545.18 108
17546.43 58
17547.68 53
17548.94 68
17550.19 49
17551.44 75
17552.69 47
17553.95 54
17555.20 49
17556.45 51
17557.70 63
17558.96 57
17560.21 37
17561.46 50
17562.72 60
17563.97 45
17565.22 58
17566.47 45
17567.73 58
17568.98 53
17570.23 63
17571.49 65
17572.74 45
17573.99 63
17575.25 53
17576.50 60
17577.75 59
17579.01 50
17580.26 51
17581.51 61
17582.77 56
17584.02 60
17585.28 54
17586.53 57
17587.78 39
17589.04 53
17590.29 54
17591.54 83
17592.80 72
17594.05 78
17595.31 49
17596.56 48
17597.81 53
17599.07 51
17600.32 65
17601.58 54
17602.83 40
17604.09 53
17605.34 72
17606.60 60
17607.85 65
17609.10 59
17610.36 65
17611.61 55
17612.87 61
17614.12 50
17615.38 47
17616.63 47
17617.89 52
17619.14 56
17620.40 53
17621.65 66
17622.91 59
17624.16 59
17625.42 47
17626.67 59
17627.93 58
17629.18 47
17630.44 45
17631.69 44
17632.95 48
17634.21 59
17635.46 66
17636.72 35
17637.97 67
17639.23 37
17640.48 86
17641.74 49
17642.99 47
17644.25 53
17645.51 67
17646.76 56
17648.02 40
17649.27 38
17650.53 42
17651.79 61
17653.04 51
17654.30 54
17655.55 57
17656.81 53
17658.07 57
17659.32 65
17660.58 59
17661.84 55
17663.09 58
17664.35 63
17665.61 64
17666.86 52
17668.12 45
17669.38 58
17670.63 57
17671.89 49
17673.15 54
17674.40 57
17675.66 64
17676.92 61
17678.17 52
17679.43 37
17680.69 58
17681.95 57
17683.20 51
17684.46 57
17685.72 55
17686.98 55
17688.23 59
17689.49 49
17690.75 47
17692.01 56
17693.26 73
17694.52 52
17695.78 46
17697.04 51
17698.29 47
17699.55 69
17700.81 44
17702.07 58
17703.32 60
17704.58 64
17705.84 52
17707.10 55
17708.36 45
17709.62 60
17710.87 66
17712.13 55
17713.39 42
17714.65 47
17715.91 81
17717.17 55
17718.42 42
17719.68 47
17720.94 56
17722.20 50
17723.46 56
17724.72 53
17725.98 62
17727.23 47
17728.49 52
17729.75 57
17731.01 43
17732.27 48
17733.53 42
17734.79 58
17736.05 51
17737.31 48
17738.57 49
17739.82 52
17741.08 49
17742.34 53
17743.60 53
17744.86 58
17746.12 56
17747.38 49
17748.64 50
17749.90 51
17751.16 70
17752.42 51
17753.68 52
17754.94 36
17756.20 66
17757.46 63
17758.72 60
17759.98 39
17761.24 51
17762.50 52
17763.76 65
17765.02 64
17766.28 51
17767.54 66
17768.80 61
17770.06 58
17771.32 51
17772.58 50
17773.84 47
17775.10 55
17776.36 51
17777.62 50
17778.88 54
17780.14 73
17781.40 58
17782.67 53
17783.93 49
17785.19 53
17786.45 64
17787.71 67
17788.97 56
17790.23 31
17791.49 69
17792.75 58
17794.01 59
17795.28 51
17796.54 42
17797.80 61
17799.06 66
17800.32 68
17801.58 48
17802.84 55
17804.11 83
17805.37 69
17806.63 45
17807.89 41
17809.15 62
17810.41 66
17811.68 42
17812.94 54
17814.20 57
17815.46 60
17816.72 69
17817.99 64
17819.25 48
17820.51 44
17821.77 67
17823.03 68
17824.30 63
17825.56 44
17826.82 55
17828.08 57
17829.35 62
17830.61 58
17831.87 46
17833.13 62
17834.40 62
17835.66 46
17836.92 57
17838.18 49
17839.45 58
17840.71 68
17841.97 53
17843.24 50
17844.50 52
17845.76 64
17847.02 61
17848.29 55
17849.55 49
17850.81 55
17852.08 55
17853.34 53
17854.60 46
17855.87 54
17857.13 47
17858.39 55
17859.66 44
17860.92 44
17862.18 55
17863.45 45
17864.71 57
17865.98 49
17867.24 62
17868.50 47
17869.77 54
17871.03 61
17872.30 46
17873.56 46
17874.82 58
17876.09 65
17877.35 56
17878.62 40
17879.88 50
17881.14 58
17882.41 48
17883.67 49
17884.94 45
17886.20 54
17887.47 57
17888.73 50
17890.00 42
17891.26 53
17892.52 47
17893.79 56
17895.05 48
17896.32 58
17897.58 68
17898.85 61
17900.11 54
17901.38 42
17902.64 68
17903.91 44
17905.17 53
17906.44 48
17907.70 84
17908.97 56
17910.23 49
17911.50 67
17912.77 45
17914.03 52
17915.30 55
17916.56 51
17917.83 56
17919.09 37
17920.36 51
17921.62 56
17922.89 34
17924.16 43
17925.42 49
17926.69 59
17927.95 51
17929.22 56
17930.49 48
17931.75 51
17933.02 48
17934.28 44
17935.55 57
17936.82 54
17938.08 63
17939.35 52
17940.62 59
17941.88 42
17943.15 56
17944.42 41
17945.68 47
17946.95 46
17948.22 41
17949.48 48
17950.75 63
17952.02 37
17953.28 65
17954.55 63
17955.82 55
17957.08 49
17958.35 51
17959.62 61
17960.88 53
17962.15 57
17963.42 65
17964.69 63
17965.95 61
17967.22 50
17968.49 43
17969.76 66
17971.02 59
17972.29 42
17973.56 42
17974.83 53
17976.09 47
17977.36 49
17978.63 60
17979.90 61
17981.16 43
17982.43 50
17983.70 60
17984.97 33
17986.24 50
17987.50 45
17988.77 51
17990.04 49
17991.31 48
17992.58 39
17993.84 54
17995.11 60
17996.38 42
17997.65 69
17998.92 53
18000.19 60
18001.46 49
18002.72 52
18003.99 42
18005.26 59
18006.53 58
18007.80 55
18009.07 50
18010.34 32
18011.61 33
18012.87 33
18014.14 41
18015.41 56
18016.68 39
18017.95 47
18019.22 50
18020.49 44
18021.76 56
18023.03 37
18024.30 50
18025.57 37
18026.84 59
18028.11 43
18029.37 36
18030.64 51
18031.91 46
18033.18 60
18034.45 59
18035.72 52
18036.99 50
18038.26 69
18039.53 54
18040.80 56
18042.07 35
18043.34 55
18044.61 55
18045.88 56
18047.15 34
18048.42 54
18049.69 50
18050.96 49
18052.23 43
18053.50 38
18054.77 43
18056.05 49
18057.32 59
18058.59 51
18059.86 63
18061.13 54
18062.40 71
18063.67 57
18064.94 52
18066.21 41
18067.48 74
18068.75 55
18070.02 47
18071.29 49
18072.57 55
18073.84 53
18075.11 50
18076.38 59
18077.65 45
18078.92 52
18080.19 50
18081.46 45
18082.74 50
18084.01 56
18085.28 50
18086.55 51
18087.82 45
18089.09 53
18090.37 58
18091.64 61
18092.91 45
18094.18 43
18095.45 64
18096.72 39
18098.00 65
18099.27 54
18100.54 66
18101.81 44
18103.08 57
18104.36 36
18105.63 43
18106.90 53
18108.17 47
18109.45 51
18110.72 51
18111.99 46
18113.26 38
18114.54 44
18115.81 39
18117.08 53
18118.35 37
18119.63 57
18120.90 41
18122.17 39
18123.44 35
18124.72 52
18125.99 47
18127.26 57
18128.54 47
18129.81 49
18131.08 34
18132.36 49
18133.63 54
18134.90 45
18136.18 52
18137.45 62
18138.72 63
18140.00 36
18141.27 49
18142.54 46
18143.82 45
18145.09 44
18146.36 45
18147.64 51
18148.91 53
18150.19 55
18151.46 54
18152.73 37
18154.01 42
18155.28 50
18156.55 46
18157.83 60
18159.10 43
18160.38 58
18161.65 38
18162.93 46
18164.20 38
18165.47 46
18166.75 53
18168.02 47
18169.30 41
18170.57 33
18171.85 51
18173.12 44
18174.40 51
18175.67 29
18176.95 50
18178.22 49
18179.50 44
18180.77 54
18182.04 68
18183.32 43
18184.59 47
18185.87 41
18187.15 51
18188.42 47
18189.70 56
18190.97 48
18192.25 67
18193.52 54
18194.80 41
18196.07 70
18197.35 52
18198.62 59
18199.90 47
18201.17 64
18202.45 36
18203.73 50
18205.00 42
18206.28 58
18207.55 51
18208.83 50
18210.10 38
18211.38 40
18212.66 39
18213.93 35
18215.21 51
18216.48 35
18217.76 68
18219.04 45
18220.31 50
18221.59 43
18222.87 61
18224.14 48
18225.42 55
18226.70 39
18227.97 48
18229.25 38
18230.53 49
18231.80 66
18233.08 35
18234.36 49
18235.63 46
18236.91 54
18238.19 48
18239.46 45
18240.74 39
18242.02 57
18243.29 39
18244.57 60
18245.85 43
18247.13 52
18248.40 54
18249.68 37
18250.96 46
18252.24 41
18253.51 63
18254.79 47
18256.07 46
18257.35 39
18258.62 44
18259.90 57
18261.18 50
18262.46 52
18263.73 46
18265.01 50
18266.29 53
18267.57 28
18268.85 52
18270.12 48
18271.40 45
18272.68 54
18273.96 35
18275.24 45
18276.51 35
18277.79 58
18279.07 36
18280.35 40
18281.63 45
18282.91 45
18284.18 44
18285.46 43
18286.74 57
18288.02 48
18289.30 50
18290.58 44
18291.86 60
18293.14 45
18294.41 39
18295.69 47
18296.97 67
18298.25 59
18299.53 53
18300.81 37
18302.09 45
18303.37 46
18304.65 60
18305.93 36
18307.21 54
18308.49 37
18309.76 55
18311.04 54
18312.32 32
18313.60 35
18314.88 53
18316.16 53
18317.44 54
18318.72 51
18320.00 57
18321.28 61
18322.56 41
18323.84 49
18325.12 38
18326.40 64
18327.68 52
18328.96 63
18330.24 61
18331.52 37
18332.80 50
18334.08 47
18335.36 56
18336.64 25
18337.92 28
18339.20 50
18340.48 70
18341.76 50
18343.05 57
18344.33 35
18345.61 48
18346.89 46
18348.17 40
18349.45 48
18350.73 57
18352.01 40
18353.29 47
18354.57 44
18355.85 44
18357.13 44
18358.42 30
18359.70 55
18360.98 37
18362.26 52
18363.54 37
18364.82 57
18366.10 46
18367.38 39
18368.67 63
18369.95 63
18371.23 50
18372.51 54
18373.79 47
18375.07 45
18376.36 48
18377.64 42
18378.92 39
18380.20 53
18381.48 55
18382.77 47
18384.05 38
18385.33 37
18386.61 54
18387.89 56
18389.18 57
18390.46 44
18391.74 48
18393.02 45
18394.31 49
18395.59 51
18396.87 42
18398.15 38
18399.44 43
18400.72 58
18402.00 20
18403.28 48
18404.57 59
18405.85 57
18407.13 29
18408.41 54
18409.70 62
18410.98 42
18412.26 39
18413.55 44
18414.83 53
18416.11 49
18417.40 47
18418.68 36
18419.96 51
18421.25 40
18422.53 54
18423.81 46
18425.10 50
18426.38 47
18427.66 66
18428.95 44
18430.23 54
18431.51 43
18432.80 55
18434.08 44
18435.37 46
18436.65 48
18437.93 37
18439.22 33
18440.50 20
18441.79 31
18443.07 42
18444.35 34
18445.64 45
18446.92 47
18448.21 39
18449.49 36
18450.78 59
18452.06 59
18453.34 45
18454.63 30
18455.91 54
18457.20 55
18458.48 34
18459.77 41
18461.05 53
18462.34 57
18463.62 44
18464.91 40
18466.19 30
18467.48 44
18468.76 46
18470.05 47
18471.33 44
18472.62 50
18473.90 49
18475.19 45
18476.47 54
18477.76 36
18479.04 47
18480.33 33
18481.61 60
18482.90 46
18484.18 53
18485.47 60
18486.76 50
18488.04 49
18489.33 39
18490.61 52
18491.90 49
18493.18 32
18494.47 45
18495.76 36
18497.04 39
18498.33 24
18499.61 41
18500.90 56
18502.19 56
18503.47 51
18504.76 55
18506.05 54
18507.33 37
18508.62 34
18509.90 44
18511.19 67
18512.48 48
18513.76 42
18515.05 60
18516.34 52
18517.62 42
18518.91 47
18520.20 42
18521.48 46
18522.77 41
18524.06 43
18525.35 44
18526.63 48
18527.92 35
18529.21 46
18530.49 51
18531.78 50
18533.07 53
18534.36 53
18535.64 43
18536.93 42
18538.22 45
18539.50 45
18540.79 39
18542.08 53
18543.37 57
18544.66 64
18545.94 54
18547.23 46
18548.52 49
18549.81 63
18551.09 42
18552.38 43
18553.67 38
18554.96 44
18556.25 51
18557.53 54
18558.82 50
18560.11 46
18561.40 43
18562.69 57
18563.98 50
18565.26 49
18566.55 49
18567.84 41
18569.13 39
18570.42 47
18571.71 52
18572.99 44
18574.28 54
18575.57 49
18576.86 41
18578.15 59
18579.44 70
18580.73 54
18582.02 34
18583.31 53
18584.59 53
18585.88 49
18587.17 58
18588.46 42
18589.75 52
18591.04 45
18592.33 55
18593.62 55
18594.91 49
18596.20 50
18597.49 57
18598.78 57
18600.07 60
18601.36 63
18602.65 63
18603.94 38
18605.23 43
18606.52 55
18607.81 56
18609.09 46
18610.38 57
18611.67 60
18612.96 46
18614.25 57
18615.55 53
18616.84 41
18618.13 46
18619.42 48
18620.71 65
18622.00 48
18623.29 63
18624.58 56
18625.87 49
18627.16 54
18628.45 43
18629.74 61
18631.03 65
18632.32 55
18633.61 41
18634.90 51
18636.19 52
18637.48 37
18638.77 58
18640.07 48
18641.36 48
18642.65 42
18643.94 55
18645.23 49
18646.52 44
18647.81 43
18649.10 55
18650.40 58
18651.69 56
18652.98 43
18654.27 43
18655.56 60
18656.85 42
18658.14 40
18659.44 41
18660.73 45
18662.02 45
18663.31 40
18664.60 28
18665.89 31
18667.19 54
18668.48 53
18669.77 36
18671.06 35
18672.35 37
18673.65 41
18674.94 54
18676.23 30
18677.52 35
18678.82 32
18680.11 57
18681.40 54
18682.69 41
18683.99 38
18685.28 34
18686.57 49
18687.86 51
18689.16 47
18690.45 35
18691.74 52
18693.03 49
18694.33 60
18695.62 36
18696.91 50
18698.21 57
18699.50 56
18700.79 41
18702.09 51
18703.38 36
18704.67 54
18705.97 55
18707.26 59
18708.55 39
18709.85 58
18711.14 60
18712.43 51
18713.73 39
18715.02 39
18716.31 40
18717.61 52
18718.90 70
18720.19 34
18721.49 60
18722.78 51
18724.08 51
18725.37 38
18726.66 37
18727.96 35
18729.25 52
18730.55 50
18731.84 44
18733.13 35
18734.43 34
18735.72 63
18737.02 57
18738.31 30
18739.61 29
18740.90 46
18742.19 49
18743.49 57
18744.78 25
18746.08 55
18747.37 54
18748.67 54
18749.96 47
18751.26 25
18752.55 45
18753.85 37
18755.14 43
18756.44 45
18757.73 41
18759.03 49
18760.32 67
18761.62 32
18762.91 35
18764.21 42
18765.50 56
18766.80 45
18768.09 42
18769.39 41
18770.69 30
18771.98 64
18773.28 41
18774.57 37
18775.87 34
18777.16 60
18778.46 68
18779.76 40
18781.05 30
18782.35 45
18783.64 47
18784.94 54
18786.24 30
18787.53 54
18788.83 40
18790.12 52
18791.42 60
18792.72 34
18794.01 45
18795.31 56
18796.61 70
18797.90 49
18799.20 51
18800.49 42
18801.79 62
18803.09 55
18804.38 38
18805.68 38
18806.98 50
18808.28 43
18809.57 43
18810.87 37
18812.17 38
18813.46 54
18814.76 43
18816.06 49
18817.35 43
18818.65 36
18819.95 51
18821.25 56
18822.54 30
18823.84 56
18825.14 41
18826.44 45
18827.73 59
18829.03 48
18830.33 35
18831.63 49
18832.92 51
18834.22 52
18835.52 61
18836.82 53
18838.11 42
18839.41 55
18840.71 49
18842.01 45
18843.31 38
18844.60 34
18845.90 44
18847.20 37
18848.50 44
18849.80 35
18851.10 45
18852.39 56
18853.69 41
18854.99 49
18856.29 38
18857.59 56
18858.89 56
18860.18 40
18861.48 28
18862.78 50
18864.08 49
18865.38 62
18866.68 43
18867.98 36
18869.28 55
18870.58 42
18871.87 45
18873.17 36
18874.47 33
18875.77 51
18877.07 51
18878.37 44
18879.67 42
18880.97 43
18882.27 57
18883.57 45
18884.87 48
18886.17 50
18887.47 44
18888.77 49
18890.07 41
18891.36 41
18892.66 44
18893.96 45
18895.26 56
18896.56 47
18897.86 61
18899.16 50
18900.46 32
18901.76 52
18903.06 47
18904.36 44
18905.66 42
18906.96 46
18908.27 49
18909.57 40
18910.87 37
18912.17 50
18913.47 53
18914.77 33
18916.07 56
18917.37 37
18918.67 49
18919.97 46
18921.27 52
18922.57 44
18923.87 34
18925.17 29
18926.47 46
18927.77 40
18929.08 43
18930.38 33
18931.68 59
18932.98 50
18934.28 44
18935.58 53
18936.88 50
18938.18 42
18939.49 52
18940.79 53
18942.09 43
18943.39 29
18944.69 39
18945.99 39
18947.29 40
18948.60 46
18949.90 34
18951.20 42
18952.50 51
18953.80 43
18955.11 58
18956.41 43
18957.71 41
18959.01 46
18960.31 59
18961.62 41
18962.92 38
18964.22 47
18965.52 52
18966.82 51
18968.13 33
18969.43 40
18970.73 50
18972.03 57
18973.34 48
18974.64 40
18975.94 57
18977.24 46
18978.55 51
18979.85 47
18981.15 34
18982.46 29
18983.76 37
18985.06 56
18986.36 47
18987.67 34
18988.97 35
18990.27 73
18991.58 42
18992.88 45
18994.18 39
18995.49 35
18996.79 32
18998.09 39
18999.40 50
19000.70 34
19002.00 33
19003.31 37
19004.61 31
19005.91 30
19007.22 42
19008.52 50
19009.83 44
19011.13 33
19012.43 38
19013.74 46
19015.04 49
19016.34 44
19017.65 56
19018.95 67
19020.26 38
19021.56 42
19022.87 38
19024.17 44
19025.47 42
19026.78 33
19028.08 34
19029.39 41
19030.69 45
19032.00 50
19033.30 59
19034.61 53
19035.91 36
19037.22 40
19038.52 38
19039.82 37
19041.13 39
19042.43 45
19043.74 35
19045.04 48
19046.35 50
19047.65 45
19048.96 35
19050.26 43
19051.57 36
19052.88 44
19054.18 33
19055.49 24
19056.79 54
19058.10 62
19059.40 77
19060.71 57
19062.01 45
19063.32 42
19064.62 49
19065.93 66
19067.24 35
19068.54 54
19069.85 54
19071.15 51
19072.46 58
19073.77 36
19075.07 43
19076.38 60
19077.68 63
19078.99 42
19080.30 31
19081.60 46
19082.91 47
19084.22 41
19085.52 42
19086.83 54
19088.13 44
19089.44 34
19090.75 49
19092.05 47
19093.36 56
19094.67 55
19095.97 43
19097.28 45
19098.59 36
19099.90 41
19101.20 62
19102.51 37
19103.82 44
19105.12 44
19106.43 37
19107.74 47
19109.04 43
19110.35 63
19111.66 60
19112.97 48
19114.27 44
19115.58 36
19116.89 48
19118.20 33
19119.50 51
19120.81 53
19122.12 52
19123.43 45
19124.73 51
19126.04 43
19127.35 53
19128.66 47
19129.97 43
19131.27 49
19132.58 60
19133.89 51
19135.20 52
19136.51 52
19137.81 39
19139.12 40
19140.43 60
19141.74 44
19143.05 34
19144.36 37
19145.66 52
19146.97 57
19148.28 46
19149.59 30
19150.90 53
19152.21 44
19153.52 40
19154.83 43
19156.13 50
19157.44 41
19158.75 50
19160.06 51
19161.37 46
19162.68 33
19163.99 52
19165.30 42
19166.61 53
19167.92 35
19169.22 37
19170.53 44
19171.84 44
19173.15 54
19174.46 50
19175.77 49
19177.08 46
19178.39 42
19179.70 60
19181.01 56
19182.32 54
19183.63 49
19184.94 33
19186.25 37
19187.56 49
19188.87 43
19190.18 50
19191.49 47
19192.80 47
19194.11 34
19195.42 51
19196.73 60
19198.04 21
19199.35 45
19200.66 36
19201.97 45
19203.28 54
19204.59 39
19205.90 36
19207.21 56
19208.52 59
19209.83 36
19211.14 34
19212.46 52
19213.77 32
19215.08 67
19216.39 35
19217.70 46
19219.01 35
19220.32 32
19221.63 36
19222.94 44
19224.25 30
19225.57 46
19226.88 39
19228.19 44
19229.50 31
19230.81 49
19232.12 41
19233.43 41
19234.75 49
19236.06 54
19237.37 40
19238.68 44
19239.99 44
19241.30 30
19242.62 41
19243.93 32
19245.24 38
19246.55 48
19247.86 43
19249.18 46
19250.49 33
19251.80 39
19253.11 27
19254.42 56
19255.74 41
19257.05 36
19258.36 39
19259.67 37
19260.99 34
19262.30 43
19263.61 29
19264.92 39
19266.24 50
19267.55 52
19268.86 38
19270.17 24
19271.49 40
19272.80 43
19274.11 50
19275.42 36
19276.74 55
19278.05 46
19279.36 38
19280.68 33
19281.99 44
19283.30 44
19284.62 48
19285.93 48
19287.24 38
19288.56 43
19289.87 39
19291.18 48
19292.50 42
19293.81 55
19295.12 61
19296.44 39
19297.75 40
19299.06 36
19300.38 36
19301.69 54
19303.01 38
19304.32 44
19305.63 41
19306.95 42
19308.26 45
19309.58 32
19310.89 40
19312.20 44
19313.52 48
19314.83 46
19316.15 33
19317.46 42
19318.78 30
19320.09 40
19321.41 44
19322.72 41
19324.03 52
19325.35 49
19326.66 43
19327.98 47
19329.29 52
19330.61 53
19331.92 39
19333.24 70
19334.55 43
19335.87 46
19337.18 30
19338.50 33
19339.81 35
19341.13 37
19342.44 31
19343.76 34
19345.07 51
19346.39 40
19347.70 47
19349.02 36
19350.34 48
19351.65 41
19352.97 41
19354.28 30
19355.60 44
19356.91 50
19358.23 46
19359.54 26
19360.86 38
19362.18 28
19363.49 37
19364.81 55
19366.12 50
19367.44 29
19368.76 42
19370.07 42
19371.39 46
19372.71 50
19374.02 38
19375.34 33
19376.65 39
19377.97 39
19379.29 37
19380.60 43
19381.92 45
19383.24 43
19384.55 39
19385.87 47
19387.19 48
19388.50 35
19389.82 44
19391.14 30
19392.45 59
19393.77 34
19395.09 45
19396.41 43
19397.72 36
19399.04 36
19400.36 46
19401.67 54
19402.99 38
19404.31 42
19405.63 49
19406.94 43
19408.26 42
19409.58 32
19410.90 31
19412.21 53
19413.53 47
19414.85 36
19416.17 41
19417.48 31
19418.80 44
19420.12 49
19421.44 27
19422.76 40
19424.07 31
19425.39 25
19426.71 40
19428.03 29
19429.35 31
19430.66 37
19431.98 35
19433.30 38
19434.62 37
19435.94 29
19437.26 36
19438.57 40
19439.89 46
19441.21 31
19442.53 37
19443.85 47
19445.17 43
19446.49 35
19447.81 32
19449.12 39
19450.44 51
19451.76 47
19453.08 34
19454.40 41
19455.72 46
19457.04 43
19458.36 36
19459.68 36
19461.00 29
19462.32 35
19463.63 42
19464.95 35
19466.27 28
19467.59 31
19468.91 31
19470.23 42
19471.55 52
19472.87 35
19474.19 42
19475.51 36
19476.83 39
19478.15 36
19479.47 44
19480.79 38
19482.11 39
19483.43 52
19484.75 35
19486.07 41
19487.39 28
19488.71 43
19490.03 38
19491.35 51
19492.67 41
19493.99 43
19495.31 48
19496.63 39
19497.95 48
19499.27 50
19500.59 38
19501.91 40
19503.24 42
19504.56 32
19505.88 28
19507.20 37
19508.52 56
19509.84 69
19511.16 28
19512.48 40
19513.80 25
19515.12 37
19516.44 46
19517.77 30
19519.09 37
19520.41 39
19521.73 51
19523.05 34
19524.37 46
19525.69 35
19527.02 40
19528.34 43
19529.66 46
19530.98 63
19532.30 38
19533.62 39
19534.95 47
19536.27 52
19537.59 42
19538.91 44
19540.23 32
19541.56 39
19542.88 50
19544.20 45
19545.52 49
19546.84 49
19548.17 39
19549.49 33
19550.81 46
19552.13 49
19553.46 49
19554.78 46
19556.10 41
19557.42 34
19558.75 48
19560.07 35
19561.39 45
19562.71 48
19564.04 43
19565.36 54
19566.68 51
19568.00 52
19569.33 54
19570.65 53
19571.97 46
19573.30 44
19574.62 36
19575.94 43
19577.27 45
19578.59 64
19579.91 50
19581.24 41
19582.56 53
19583.88 47
19585.21 36
19586.53 39
19587.85 37
19589.18 43
19590.50 45
19591.82 41
19593.15 40
19594.47 40
19595.80 42
19597.12 42
19598.44 51
19599.77 59
19601.09 45
19602.42 47
19603.74 56
19605.06 49
19606.39 40
19607.71 41
19609.04 45
19610.36 27
19611.69 51
19613.01 37
19614.33 37
19615.66 37
19616.98 56
19618.31 41
19619.63 29
19620.96 40
19622.28 38
19623.61 31
19624.93 36
19626.26 56
19627.58 35
19628.91 40
19630.23 43
19631.56 50
19632.88 47
19634.21 36
19635.53 36
19636.86 35
19638.18 36
19639.51 30
19640.83 44
19642.16 27
19643.48 40
19644.81 35
19646.14 45
19647.46 40
19648.79 39
19650.11 43
19651.44 41
19652.76 33
19654.09 35
19655.42 41
19656.74 33
19658.07 38
19659.39 48
19660.72 41
19662.05 34
19663.37 37
19664.70 35
19666.02 45
19667.35 46
19668.68 34
19670.00 47
19671.33 36
19672.66 51
19673.98 36
19675.31 46
19676.64 52
19677.96 49
19679.29 48
19680.62 41
19681.94 40
19683.27 46
19684.60 36
19685.92 43
19687.25 37
19688.58 40
19689.90 38
19691.23 43
19692.56 26
19693.88 28
19695.21 28
19696.54 32
19697.87 44
19699.19 34
19700.52 29
19701.85 39
19703.18 35
19704.50 28
19705.83 49
19707.16 48
19708.49 41
19709.81 43
19711.14 44
19712.47 34
19713.80 40
19715.13 30
19716.45 35
19717.78 43
19719.11 42
19720.44 40
19721.77 36
19723.09 43
19724.42 35
19725.75 48
19727.08 34
19728.41 46
19729.74 49
19731.06 49
19732.39 36
19733.72 52
19735.05 44
19736.38 36
19737.71 49
19739.04 40
19740.36 48
19741.69 37
19743.02 33
19744.35 33
19745.68 46
19747.01 34
19748.34 29
19749.67 47
19751.00 46
19752.32 43
19753.65 35
19754.98 39
19756.31 49
19757.64 40
19758.97 48
19760.30 33
19761.63 48
19762.96 32
19764.29 51
19765.62 51
19766.95 41
19768.28 45
19769.61 46
19770.94 42
19772.27 35
19773.60 41
19774.93 37
19776.26 37
19777.59 42
19778.92 38
19780.25 57
19781.58 42
19782.91 44
19784.24 49
19785.57 39
19786.90 26
19788.23 34
19789.56 43
19790.89 48
19792.22 42
19793.55 49
19794.88 42
19796.21 43
19797.54 53
19798.87 33
19800.20 39
19801.53 42
19802.87 44
19804.20 51
19805.53 45
19806.86 44
19808.19 44
19809.52 39
19810.85 51
19812.18 23
19813.51 32
19814.85 25
19816.18 38
19817.51 47
19818.84 38
19820.17 31
19821.50 37
19822.83 38
19824.17 40
19825.50 24
19826.83 28
19828.16 42
19829.49 48
19830.82 37
19832.16 42
19833.49 40
19834.82 35
19836.15 37
19837.48 50
19838.82 46
19840.15 30
19841.48 33
19842.81 56
19844.14 47
19845.48 40
19846.81 32
19848.14 52
19849.47 40
19850.81 33
19852.14 35
19853.47 37
19854.80 30
19856.14 34
19857.47 27
19858.80 45
19860.14 43
19861.47 54
19862.80 30
19864.13 50
19865.47 34
19866.80 42
19868.13 43
19869.47 39
19870.80 34
19872.13 33
19873.47 39
19874.80 39
19876.13 21
19877.47 32
19878.80 40
19880.13 37
19881.47 40
19882.80 30
19884.13 35
19885.47 44
19886.80 44
19888.13 35
19889.47 36
19890.80 39
19892.14 36
19893.47 31
19894.80 31
19896.14 37
19897.47 34
19898.81 34
19900.14 37
19901.47 38
19902.81 33
19904.14 50
19905.48 39
19906.81 36
19908.15 38
19909.48 47
19910.81 52
19912.15 29
19913.48 28
19914.82 39
19916.15 38
19917.49 36
19918.82 43
19920.16 37
19921.49 41
19922.83 48
19924.16 45
19925.50 52
19926.83 36
19928.17 30
19929.50 52
19930.84 30
19932.17 36
19933.51 42
19934.84 37
19936.18 49
19937.51 39
19938.85 32
19940.18 33
19941.52 43
19942.86 38
19944.19 39
19945.53 34
19946.86 39
19948.20 33
19949.53 41
19950.87 44
19952.21 39
19953.54 50
19954.88 24
19956.21 39
19957.55 46
19958.89 60
19960.22 39
19961.56 36
19962.90 33
19964.23 37
19965.57 48
19966.90 41
19968.24 44
19969.58 59
19970.91 45
19972.25 38
19973.59 34
19974.92 37
19976.26 32
19977.60 38
19978.93 38
19980.27 38
19981.61 46
19982.94 32
19984.28 31
19985.62 39
19986.96 36
19988.29 24
19989.63 42
19990.97 44
19992.30 40
19993.64 31
19994.98 35
19996.32 29
19997.65 29
19998.99 35
20000.33 39
20001.67 29
20003.00 34
20004.34 43
20005.68 44
20007.02 35
20008.35 35
20009.69 33
20011.03 28
20012.37 45
20013.71 41
20015.04 40
20016.38 31
20017.72 30
20019.06 29
20020.40 30
20021.73 29
20023.07 31
20024.41 44
20025.75 33
20027.09 25
20028.43 31
20029.77 32
20031.10 43
20032.44 35
20033.78 27
20035.12 39
20036.46 33
20037.80 39
20039.14 36
20040.47 33
20041.81 33
20043.15 45
20044.49 55
20045.83 39
20047.17 33
20048.51 40
20049.85 41
20051.19 36
20052.53 37
20053.87 25
20055.21 40
20056.54 48
20057.88 40
20059.22 36
20060.56 33
20061.90 30
20063.24 34
20064.58 32
20065.92 33
20067.26 33
20068.60 44
20069.94 49
20071.28 38
20072.62 39
20073.96 33
20075.30 39
20076.64 37
20077.98 34
20079.32 28
20080.66 43
20082.00 41
20083.34 28
20084.68 50
20086.02 45
20087.36 39
20088.70 43
20090.04 39
20091.38 32
20092.73 41
20094.07 39
20095.41 37
20096.75 51
20098.09 33
20099.43 38
20100.77 46
20102.11 48
20103.45 25
20104.79 25
20106.13 46
20107.48 54
20108.82 43
20110.16 46
20111.50 41
20112.84 46
20114.18 40
20115.52 38
20116.86 37
20118.21 33
20119.55 38
20120.89 36
20122.23 33
20123.57 38
20124.91 36
20126.26 45
20127.60 35
20128.94 41
20130.28 47
20131.62 34
20132.96 45
20134.31 34
20135.65 42
