# Supplementary material for: MALDI-TOF MS typing enables the classification of brewing yeasts of the genus Saccharomyces to major beer styles
Source: PLoS One. 2017 Aug 9;12(8):e0181694. doi: 10.1371/journal.pone.0181694 (PMC5549903; doi:10.1371/journal.pone.0181694)
Supplement: S14 File — The directory includes 90 raw files and was zipped to “.zip”; the folder has three strains with 30 spectra per strain; S1 Text explains the raw files with an example and Table 1 represents the yeast strains used within the experiment. (ZIP) [file pone.0181694.s017.zip › 40-42/30636-508-OG-Ale-Ale-YPG-18h-E-E_2015-10-07__0_B9_1.dat]

2001.30 5938
2001.72 6196
2002.14 5707
2002.57 5799
2002.99 5659
2003.41 5812
2003.83 5944
2004.25 5807
2004.67 5902
2005.10 5997
2005.52 5841
2005.94 5840
2006.36 5807
2006.78 5914
2007.21 5826
2007.63 5866
2008.05 5840
2008.47 5854
2008.89 5993
2009.32 5949
2009.74 6233
2010.16 6304
2010.58 6213
2011.01 5965
2011.43 6256
2011.85 6264
2012.27 5991
2012.70 5669
2013.12 5562
2013.54 5430
2013.96 5431
2014.39 5266
2014.81 5314
2015.23 5167
2015.66 5034
2016.08 5257
2016.50 5223
2016.93 5277
2017.35 5249
2017.77 5196
2018.19 5172
2018.62 5490
2019.04 5516
2019.46 5665
2019.89 5755
2020.31 5493
2020.73 5729
2021.16 6032
2021.58 6083
2022.01 6108
2022.43 5916
2022.85 5950
2023.28 5767
2023.70 5765
2024.12 5550
2024.55 5550
2024.97 5502
2025.40 5133
2025.82 5184
2026.24 5236
2026.67 5415
2027.09 5316
2027.52 5478
2027.94 5497
2028.37 5152
2028.79 5009
2029.21 5277
2029.64 5103
2030.06 5347
2030.49 5447
2030.91 5227
2031.34 5395
2031.76 5388
2032.19 5471
2032.61 5667
2033.04 5836
2033.46 6059
2033.88 6168
2034.31 6172
2034.73 6098
2035.16 6553
2035.58 6219
2036.01 6308
2036.43 6141
2036.86 6118
2037.29 5872
2037.71 5823
2038.14 5491
2038.56 5797
2038.99 5658
2039.41 5583
2039.84 5675
2040.26 5594
2040.69 5592
2041.11 5690
2041.54 5550
2041.97 5354
2042.39 5552
2042.82 5404
2043.24 5403
2043.67 5131
2044.09 5239
2044.52 5249
2044.95 5413
2045.37 5273
2045.80 5478
2046.22 5357
2046.65 5436
2047.08 5529
2047.50 5645
2047.93 5850
2048.36 5767
2048.78 5718
2049.21 5797
2049.64 5937
2050.06 5944
2050.49 5945
2050.92 5856
2051.34 5308
2051.77 5503
2052.20 5849
2052.62 5898
2053.05 5393
2053.48 5513
2053.90 5456
2054.33 5341
2054.76 5330
2055.18 5561
2055.61 5622
2056.04 5413
2056.47 5270
2056.89 5236
2057.32 5197
2057.75 4989
2058.17 4926
2058.60 5146
2059.03 5224
2059.46 5392
2059.88 5160
2060.31 5578
2060.74 5412
2061.17 5484
2061.60 5495
2062.02 5372
2062.45 5529
2062.88 5503
2063.31 5739
2063.74 5944
2064.16 5771
2064.59 6063
2065.02 6173
2065.45 6400
2065.88 6710
2066.30 6818
2066.73 6417
2067.16 6548
2067.59 6724
2068.02 6753
2068.45 6661
2068.87 6405
2069.30 6016
2069.73 5856
2070.16 5732
2070.59 5559
2071.02 5697
2071.45 5644
2071.87 5692
2072.30 5692
2072.73 5634
2073.16 5542
2073.59 5861
2074.02 5747
2074.45 5851
2074.88 6156
2075.31 5858
2075.74 5817
2076.17 5897
2076.59 6112
2077.02 6084
2077.45 6207
2077.88 6214
2078.31 6223
2078.74 6137
2079.17 5982
2079.60 6239
2080.03 6133
2080.46 6048
2080.89 6122
2081.32 6039
2081.75 6215
2082.18 6196
2082.61 6378
2083.04 6339
2083.47 6216
2083.90 5925
2084.33 5835
2084.76 5682
2085.19 5398
2085.62 5243
2086.05 5538
2086.48 5626
2086.91 5469
2087.34 5526
2087.77 5542
2088.20 5427
2088.63 5158
2089.06 5394
2089.49 5412
2089.93 5360
2090.36 5563
2090.79 5749
2091.22 5984
2091.65 5821
2092.08 5969
2092.51 5996
2092.94 5818
2093.37 6133
2093.80 5668
2094.23 5774
2094.67 6034
2095.10 5879
2095.53 5590
2095.96 5293
2096.39 5517
2096.82 5227
2097.25 5261
2097.68 5187
2098.12 5088
2098.55 5055
2098.98 5245
2099.41 5531
2099.84 5439
2100.27 4975
2100.71 4878
2101.14 5174
2101.57 5188
2102.00 5122
2102.43 5294
2102.87 5369
2103.30 5345
2103.73 5457
2104.16 5444
2104.59 5599
2105.03 5449
2105.46 5319
2105.89 5326
2106.32 5991
2106.76 5747
2107.19 5929
2107.62 5831
2108.05 5855
2108.49 5728
2108.92 5570
2109.35 5515
2109.78 5741
2110.22 5758
2110.65 5999
2111.08 5713
2111.52 5662
2111.95 5841
2112.38 5551
2112.81 5568
2113.25 5379
2113.68 5160
2114.11 5187
2114.55 5296
2114.98 5257
2115.41 5215
2115.85 5189
2116.28 5161
2116.71 5261
2117.15 5170
2117.58 5104
2118.01 5063
2118.45 5024
2118.88 5101
2119.32 5267
2119.75 4671
2120.18 5006
2120.62 5218
2121.05 5300
2121.48 5586
2121.92 5460
2122.35 5503
2122.79 5373
2123.22 5295
2123.65 5309
2124.09 5171
2124.52 5298
2124.96 5616
2125.39 5302
2125.83 5314
2126.26 5213
2126.70 5252
2127.13 5593
2127.56 5484
2128.00 5165
2128.43 5105
2128.87 4971
2129.30 5059
2129.74 5205
2130.17 5283
2130.61 5162
2131.04 5126
2131.48 5233
2131.91 5007
2132.35 4770
2132.78 5371
2133.22 5361
2133.65 5479
2134.09 5397
2134.52 5601
2134.96 5488
2135.39 5780
2135.83 5901
2136.26 5988
2136.70 6067
2137.14 6293
2137.57 6642
2138.01 6640
2138.44 6615
2138.88 6765
2139.31 6600
2139.75 6772
2140.19 6621
2140.62 6411
2141.06 6125
2141.49 5585
2141.93 5803
2142.37 5846
2142.80 5783
2143.24 5616
2143.67 5527
2144.11 5351
2144.55 5389
2144.98 5110
2145.42 5363
2145.86 5092
2146.29 5177
2146.73 5067
2147.16 5559
2147.60 5416
2148.04 5400
2148.47 5393
2148.91 5553
2149.35 5664
2149.79 5860
2150.22 5952
2150.66 5752
2151.10 6126
2151.53 6154
2151.97 5910
2152.41 5931
2152.84 5720
2153.28 6045
2153.72 5917
2154.16 5838
2154.59 5776
2155.03 5726
2155.47 5736
2155.91 5490
2156.34 5246
2156.78 5512
2157.22 5587
2157.66 5474
2158.09 5283
2158.53 5317
2158.97 5433
2159.41 5425
2159.84 5521
2160.28 5654
2160.72 5672
2161.16 5579
2161.60 5691
2162.03 5634
2162.47 5438
2162.91 5574
2163.35 5313
2163.79 5470
2164.22 5658
2164.66 5454
2165.10 5588
2165.54 5653
2165.98 5293
2166.42 5112
2166.86 5046
2167.29 5245
2167.73 5268
2168.17 5424
2168.61 5225
2169.05 5244
2169.49 5163
2169.93 5399
2170.37 5245
2170.80 5180
2171.24 5434
2171.68 5410
2172.12 5501
2172.56 5469
2173.00 5525
2173.44 5602
2173.88 5279
2174.32 5551
2174.76 5644
2175.20 5255
2175.64 5371
2176.08 5761
2176.51 5481
2176.95 5736
2177.39 5481
2177.83 5508
2178.27 5993
2178.71 6026
2179.15 5838
2179.59 5607
2180.03 5636
2180.47 5418
2180.91 5407
2181.35 5487
2181.79 5560
2182.23 5408
2182.67 5328
2183.11 5418
2183.55 5259
2183.99 5131
2184.43 5250
2184.87 5268
2185.31 5127
2185.76 5164
2186.20 5106
2186.64 5156
2187.08 5272
2187.52 5056
2187.96 5243
2188.40 5670
2188.84 5481
2189.28 5610
2189.72 5678
2190.16 5605
2190.60 5701
2191.04 5882
2191.49 5842
2191.93 5578
2192.37 5952
2192.81 5658
2193.25 5503
2193.69 5504
2194.13 5511
2194.57 5546
2195.02 5509
2195.46 5696
2195.90 5531
2196.34 5508
2196.78 5549
2197.22 5530
2197.66 5406
2198.11 5574
2198.55 5795
2198.99 5686
2199.43 5395
2199.87 5311
2200.32 5354
2200.76 5364
2201.20 5200
2201.64 5366
2202.08 5211
2202.53 5190
2202.97 5221
2203.41 5393
2203.85 5470
2204.29 5055
2204.74 5198
2205.18 5260
2205.62 5345
2206.06 5506
2206.51 5391
2206.95 5439
2207.39 5415
2207.83 5110
2208.28 5258
2208.72 5574
2209.16 5851
2209.61 5724
2210.05 5595
2210.49 5676
2210.93 5668
2211.38 5511
2211.82 5400
2212.26 5486
2212.71 5413
2213.15 5410
2213.59 5351
2214.04 5185
2214.48 5042
2214.92 5060
2215.37 5143
2215.81 5224
2216.25 4918
2216.70 5196
2217.14 5375
2217.59 5190
2218.03 4905
2218.47 5062
2218.92 5145
2219.36 5095
2219.80 4906
2220.25 5120
2220.69 5154
2221.14 5229
2221.58 5307
2222.02 5305
2222.47 5569
2222.91 5617
2223.36 5469
2223.80 5507
2224.25 5303
2224.69 5666
2225.13 5511
2225.58 5457
2226.02 5555
2226.47 5628
2226.91 5531
2227.36 5398
2227.80 5455
2228.25 5432
2228.69 5533
2229.14 5294
2229.58 5395
2230.03 5564
2230.47 5721
2230.92 5573
2231.36 5675
2231.81 5719
2232.25 5464
2232.70 5708
2233.14 6079
2233.59 5855
2234.03 5982
2234.48 5602
2234.92 6301
2235.37 6198
2235.81 5891
2236.26 6215
2236.70 6022
2237.15 5707
2237.60 5412
2238.04 5728
2238.49 5586
2238.93 5439
2239.38 5588
2239.83 5769
2240.27 5702
2240.72 5532
2241.16 5224
2241.61 5150
2242.06 5489
2242.50 5140
2242.95 5071
2243.39 5130
2243.84 4987
2244.29 4978
2244.73 4981
2245.18 5273
2245.63 5115
2246.07 4963
2246.52 4843
2246.97 4903
2247.41 4996
2247.86 5006
2248.31 4944
2248.75 5029
2249.20 5256
2249.65 4942
2250.09 4926
2250.54 4839
2250.99 4769
2251.43 4697
2251.88 4826
2252.33 4959
2252.78 4920
2253.22 5006
2253.67 5020
2254.12 4919
2254.56 4769
2255.01 4977
2255.46 4776
2255.91 4722
2256.35 4925
2256.80 4665
2257.25 4537
2257.70 4713
2258.14 4705
2258.59 4950
2259.04 4885
2259.49 4839
2259.94 4884
2260.38 4981
2260.83 5134
2261.28 5403
2261.73 5371
2262.18 5170
2262.62 5440
2263.07 5763
2263.52 5675
2263.97 5939
2264.42 5736
2264.87 5678
2265.31 5734
2265.76 5830
2266.21 5520
2266.66 5375
2267.11 5500
2267.56 5234
2268.01 5182
2268.45 5110
2268.90 5151
2269.35 5274
2269.80 5039
2270.25 5104
2270.70 5234
2271.15 5374
2271.60 5334
2272.05 5455
2272.49 5653
2272.94 5460
2273.39 5360
2273.84 5801
2274.29 5374
2274.74 5376
2275.19 5178
2275.64 5110
2276.09 5241
2276.54 5357
2276.99 5223
2277.44 5136
2277.89 4952
2278.34 5106
2278.79 5129
2279.24 4836
2279.69 4981
2280.14 4995
2280.59 4809
2281.04 5186
2281.49 5357
2281.94 4861
2282.39 4833
2282.84 5010
2283.29 4932
2283.74 4930
2284.19 5060
2284.64 5046
2285.09 5195
2285.54 5104
2285.99 4787
2286.44 4949
2286.89 5187
2287.34 5060
2287.79 4938
2288.24 5182
2288.69 5493
2289.14 5992
2289.59 5634
2290.05 6225
2290.50 6495
2290.95 6766
2291.40 7299
2291.85 7665
2292.30 8019
2292.75 7708
2293.20 7834
2293.65 7505
2294.11 7527
2294.56 7295
2295.01 7103
2295.46 7070
2295.91 6696
2296.36 6279
2296.81 5948
2297.27 6094
2297.72 5984
2298.17 5800
2298.62 5882
2299.07 5601
2299.52 5687
2299.98 5725
2300.43 5603
2300.88 5411
2301.33 5627
2301.78 5335
2302.24 5077
2302.69 5216
2303.14 4994
2303.59 5078
2304.04 4930
2304.50 4928
2304.95 4820
2305.40 5258
2305.85 5140
2306.31 4878
2306.76 4919
2307.21 5032
2307.66 5213
2308.12 5396
2308.57 5727
2309.02 5841
2309.48 5820
2309.93 6194
2310.38 6301
2310.83 6614
2311.29 6629
2311.74 6389
2312.19 6292
2312.65 6159
2313.10 6398
2313.55 6194
2314.01 6245
2314.46 5951
2314.91 5630
2315.37 5556
2315.82 5311
2316.27 5333
2316.73 5189
2317.18 5198
2317.63 5031
2318.09 5088
2318.54 5204
2318.99 5105
2319.45 5260
2319.90 5315
2320.36 5376
2320.81 5316
2321.26 5241
2321.72 5348
2322.17 5399
2322.63 5431
2323.08 5419
2323.53 5144
2323.99 5084
2324.44 4793
2324.90 5080
2325.35 5148
2325.80 5185
2326.26 5315
2326.71 5271
2327.17 5150
2327.62 5401
2328.08 5316
2328.53 5321
2328.99 5453
2329.44 5415
2329.90 5621
2330.35 5969
2330.81 5773
2331.26 6039
2331.72 6160
2332.17 6063
2332.63 5596
2333.08 5774
2333.54 5840
2333.99 5731
2334.45 5490
2334.90 5505
2335.36 5324
2335.81 5302
2336.27 5310
2336.72 5318
2337.18 5066
2337.63 5087
2338.09 5319
2338.55 5499
2339.00 5642
2339.46 5554
2339.91 5365
2340.37 5369
2340.82 5293
2341.28 5247
2341.74 5150
2342.19 5251
2342.65 5461
2343.10 5275
2343.56 5119
2344.02 5299
2344.47 5106
2344.93 5119
2345.39 5047
2345.84 5207
2346.30 5141
2346.75 5333
2347.21 5291
2347.67 5603
2348.12 5486
2348.58 5710
2349.04 5689
2349.49 5572
2349.95 5384
2350.41 5305
2350.86 5377
2351.32 5413
2351.78 5375
2352.23 5403
2352.69 5329
2353.15 5234
2353.61 5277
2354.06 5096
2354.52 5325
2354.98 5366
2355.43 5315
2355.89 5365
2356.35 5404
2356.81 5304
2357.26 5210
2357.72 5436
2358.18 5246
2358.64 5225
2359.09 5159
2359.55 5003
2360.01 5154
2360.47 4908
2360.93 5113
2361.38 5134
2361.84 5093
2362.30 5152
2362.76 4981
2363.22 5173
2363.67 5370
2364.13 5305
2364.59 5363
2365.05 5423
2365.51 5297
2365.96 5412
2366.42 5379
2366.88 5402
2367.34 5467
2367.80 5251
2368.26 5467
2368.72 5268
2369.17 5371
2369.63 5150
2370.09 5113
2370.55 5182
2371.01 5109
2371.47 5204
2371.93 4997
2372.39 5118
2372.84 5512
2373.30 5338
2373.76 5270
2374.22 5205
2374.68 5521
2375.14 5764
2375.60 5907
2376.06 5845
2376.52 5756
2376.98 5869
2377.44 6120
2377.90 6106
2378.36 6567
2378.81 6501
2379.27 6341
2379.73 6356
2380.19 6069
2380.65 5902
2381.11 6019
2381.57 6288
2382.03 6048
2382.49 5796
2382.95 5823
2383.41 5615
2383.87 5623
2384.33 5540
2384.79 5260
2385.25 5143
2385.71 5322
2386.17 5146
2386.63 5301
2387.09 5038
2387.55 5315
2388.01 5161
2388.48 5123
2388.94 5242
2389.40 5194
2389.86 5353
2390.32 5259
2390.78 5126
2391.24 5157
2391.70 5438
2392.16 5373
2392.62 5350
2393.08 5178
2393.54 5398
2394.00 5276
2394.47 5504
2394.93 5443
2395.39 5292
2395.85 5204
2396.31 5454
2396.77 5154
2397.23 4749
2397.69 5104
2398.16 5130
2398.62 5176
2399.08 5141
2399.54 4850
2400.00 4787
2400.46 4698
2400.92 4743
2401.39 4774
2401.85 4839
2402.31 5005
2402.77 4899
2403.23 4730
2403.70 4738
2404.16 4814
2404.62 4903
2405.08 4848
2405.54 4821
2406.01 5026
2406.47 5049
2406.93 5039
2407.39 5212
2407.86 5388
2408.32 5317
2408.78 5158
2409.24 5154
2409.71 4990
2410.17 5045
2410.63 4922
2411.09 4999
2411.56 4877
2412.02 4840
2412.48 4781
2412.94 4866
2413.41 4574
2413.87 4820
2414.33 5343
2414.80 5188
2415.26 4953
2415.72 5208
2416.19 5362
2416.65 5335
2417.11 5469
2417.57 5640
2418.04 5827
2418.50 6008
2418.96 6085
2419.43 6075
2419.89 6160
2420.36 5953
2420.82 6163
2421.28 6091
2421.75 6368
2422.21 6223
2422.67 5821
2423.14 5807
2423.60 5786
2424.07 5625
2424.53 5452
2424.99 5441
2425.46 5235
2425.92 5071
2426.39 5379
2426.85 5202
2427.31 5082
2427.78 5432
2428.24 5497
2428.71 5235
2429.17 5145
2429.64 5536
2430.10 5379
2430.56 5155
2431.03 5126
2431.49 5120
2431.96 5312
2432.42 5258
2432.89 5135
2433.35 5105
2433.82 5150
2434.28 5114
2434.75 5260
2435.21 5056
2435.68 5000
2436.14 5366
2436.61 5240
2437.07 5020
2437.54 5329
2438.00 5021
2438.47 4941
2438.93 5268
2439.40 5333
2439.86 5228
2440.33 5179
2440.80 5458
2441.26 5585
2441.73 5734
2442.19 5802
2442.66 5536
2443.12 5559
2443.59 5497
2444.06 5467
2444.52 5369
2444.99 5118
2445.45 5057
2445.92 5287
2446.38 5241
2446.85 4963
2447.32 4753
2447.78 4819
2448.25 5021
2448.72 4828
2449.18 4684
2449.65 4824
2450.11 4636
2450.58 4459
2451.05 4473
2451.51 4637
2451.98 4866
2452.45 4700
2452.91 4649
2453.38 4779
2453.85 4869
2454.31 4756
2454.78 4848
2455.25 5049
2455.71 4739
2456.18 5032
2456.65 4755
2457.12 4793
2457.58 4924
2458.05 4890
2458.52 4778
2458.98 4699
2459.45 4858
2459.92 4803
2460.39 4930
2460.85 4673
2461.32 4752
2461.79 4557
2462.26 4911
2462.72 4846
2463.19 4948
2463.66 4761
2464.13 4556
2464.59 4534
2465.06 4719
2465.53 4735
2466.00 5113
2466.47 5267
2466.93 4935
2467.40 5115
2467.87 4985
2468.34 5149
2468.81 5487
2469.27 5519
2469.74 5195
2470.21 5372
2470.68 5089
2471.15 5055
2471.62 4831
2472.09 4599
2472.55 4678
2473.02 4488
2473.49 4423
2473.96 4512
2474.43 4591
2474.90 4354
2475.37 4557
2475.83 4389
2476.30 4384
2476.77 4189
2477.24 4333
2477.71 4287
2478.18 4400
2478.65 4463
2479.12 4626
2479.59 4614
2480.06 4608
2480.53 4483
2480.99 4460
2481.46 4424
2481.93 4445
2482.40 4613
2482.87 4510
2483.34 4445
2483.81 4442
2484.28 4500
2484.75 4528
2485.22 4542
2485.69 4649
2486.16 4560
2486.63 4536
2487.10 4497
2487.57 4545
2488.04 4730
2488.51 4599
2488.98 4819
2489.45 4825
2489.92 4781
2490.39 4989
2490.86 4915
2491.33 4722
2491.80 4979
2492.27 5132
2492.74 4797
2493.21 5007
2493.68 5012
2494.15 5055
2494.62 5329
2495.10 5369
2495.57 5418
2496.04 5522
2496.51 5577
2496.98 5446
2497.45 5467
2497.92 5274
2498.39 5170
2498.86 5111
2499.33 5066
2499.80 4831
2500.28 4686
2500.75 4644
2501.22 4546
2501.69 4462
2502.16 4655
2502.63 4769
2503.10 4666
2503.57 4466
2504.05 4797
2504.52 4696
2504.99 4826
2505.46 4919
2505.93 4776
2506.40 4783
2506.88 4661
2507.35 4832
2507.82 4856
2508.29 4898
2508.76 4940
2509.24 4868
2509.71 4735
2510.18 5019
2510.65 4828
2511.12 5039
2511.60 5020
2512.07 4841
2512.54 5001
2513.01 5178
2513.49 5203
2513.96 5040
2514.43 5026
2514.90 4972
2515.38 4840
2515.85 5038
2516.32 4758
2516.79 4989
2517.27 4870
2517.74 4599
2518.21 4446
2518.68 4413
2519.16 4868
2519.63 4888
2520.10 4885
2520.58 5106
2521.05 4893
2521.52 4890
2522.00 4978
2522.47 5049
2522.94 4596
2523.42 4867
2523.89 5000
2524.36 4855
2524.84 4659
2525.31 4738
2525.78 4972
2526.26 4978
2526.73 4892
2527.20 4639
2527.68 4843
2528.15 5146
2528.63 4969
2529.10 5286
2529.57 4957
2530.05 5046
2530.52 5147
2531.00 5135
2531.47 5152
2531.94 4980
2532.42 4866
2532.89 4906
2533.37 4973
2533.84 4789
2534.32 4845
2534.79 4756
2535.26 4728
2535.74 4842
2536.21 5047
2536.69 5130
2537.16 5200
2537.64 4856
2538.11 4807
2538.59 4979
2539.06 4991
2539.54 4900
2540.01 4859
2540.49 4709
2540.96 4866
2541.44 4749
2541.91 4818
2542.39 5055
2542.86 4769
2543.34 4624
2543.81 4632
2544.29 4782
2544.76 4903
2545.24 4897
2545.71 4950
2546.19 4739
2546.66 4756
2547.14 4777
2547.61 5106
2548.09 4935
2548.57 4850
2549.04 4836
2549.52 5024
2549.99 5006
2550.47 5054
2550.95 5329
2551.42 5179
2551.90 5110
2552.37 5066
2552.85 5194
2553.33 5026
2553.80 5188
2554.28 5181
2554.75 5488
2555.23 5502
2555.71 5421
2556.18 5419
2556.66 5629
2557.14 5506
2557.61 5513
2558.09 5284
2558.57 5191
2559.04 5071
2559.52 4918
2560.00 4972
2560.47 4729
2560.95 4791
2561.43 4906
2561.90 4691
2562.38 4882
2562.86 4764
2563.33 4699
2563.81 4880
2564.29 4773
2564.77 4524
2565.24 4553
2565.72 4604
2566.20 4578
2566.68 4875
2567.15 4730
2567.63 4786
2568.11 5032
2568.59 4687
2569.06 4490
2569.54 4601
2570.02 4711
2570.50 4562
2570.97 4475
2571.45 4546
2571.93 4544
2572.41 4549
2572.89 4688
2573.36 4498
2573.84 4353
2574.32 4389
2574.80 4304
2575.28 4115
2575.75 4082
2576.23 4296
2576.71 4484
2577.19 4378
2577.67 4578
2578.15 4580
2578.62 4293
2579.10 4388
2579.58 4222
2580.06 4497
2580.54 4444
2581.02 4340
2581.50 4321
2581.97 4470
2582.45 4451
2582.93 4342
2583.41 4669
2583.89 4448
2584.37 4516
2584.85 4614
2585.33 4804
2585.81 4572
2586.29 4449
2586.77 4320
2587.24 4400
2587.72 4575
2588.20 4577
2588.68 4838
2589.16 4698
2589.64 4466
2590.12 4437
2590.60 4620
2591.08 4702
2591.56 4555
2592.04 4400
2592.52 4587
2593.00 4378
2593.48 4411
2593.96 4690
2594.44 4561
2594.92 4450
2595.40 4545
2595.88 4568
2596.36 4472
2596.84 4489
2597.32 4507
2597.80 4433
2598.28 4469
2598.76 4457
2599.24 4468
2599.72 4240
2600.20 4160
2600.68 4331
2601.16 4243
2601.64 4331
2602.12 4207
2602.61 4360
2603.09 4289
2603.57 4399
2604.05 4679
2604.53 4722
2605.01 4466
2605.49 4437
2605.97 4530
2606.45 4573
2606.93 4481
2607.42 4623
2607.90 4420
2608.38 4145
2608.86 4352
2609.34 4305
2609.82 4533
2610.30 4456
2610.78 4567
2611.27 4606
2611.75 4298
2612.23 4456
2612.71 4593
2613.19 4375
2613.67 4389
2614.16 4475
2614.64 4487
2615.12 4577
2615.60 4677
2616.08 4604
2616.57 4626
2617.05 4810
2617.53 4754
2618.01 4843
2618.49 5092
2618.98 5090
2619.46 5444
2619.94 5088
2620.42 4950
2620.91 5049
2621.39 5032
2621.87 5049
2622.35 4805
2622.84 4864
2623.32 4777
2623.80 4888
2624.28 4771
2624.77 4706
2625.25 4507
2625.73 4287
2626.21 4484
2626.70 4314
2627.18 4437
2627.66 4640
2628.15 4576
2628.63 4458
2629.11 4499
2629.60 4501
2630.08 4420
2630.56 4817
2631.05 4476
2631.53 4542
2632.01 4542
2632.50 4525
2632.98 4743
2633.46 4853
2633.95 5074
2634.43 4950
2634.91 4855
2635.40 4936
2635.88 4795
2636.37 4720
2636.85 4899
2637.33 4882
2637.82 4510
2638.30 4460
2638.79 4410
2639.27 4214
2639.75 4301
2640.24 4534
2640.72 4391
2641.21 4387
2641.69 4578
2642.18 4655
2642.66 4663
2643.14 4530
2643.63 4588
2644.11 4611
2644.60 4675
2645.08 4808
2645.57 4692
2646.05 4676
2646.54 4589
2647.02 4500
2647.51 4372
2647.99 4295
2648.48 4345
2648.96 4510
2649.45 4594
2649.93 4535
2650.42 4444
2650.90 4581
2651.39 4497
2651.87 4402
2652.36 4433
2652.84 4395
2653.33 4337
2653.81 4290
2654.30 4544
2654.78 4425
2655.27 4475
2655.76 4458
2656.24 4568
2656.73 4602
2657.21 4659
2657.70 4730
2658.18 4647
2658.67 4513
2659.16 4503
2659.64 4591
2660.13 4434
2660.61 4321
2661.10 4313
2661.59 4217
2662.07 4347
2662.56 4621
2663.05 4626
2663.53 4412
2664.02 4364
2664.50 4542
2664.99 4575
2665.48 4576
2665.96 4450
2666.45 4305
2666.94 4270
2667.42 4411
2667.91 4282
2668.40 4432
2668.88 4546
2669.37 4506
2669.86 4528
2670.34 4559
2670.83 4642
2671.32 4539
2671.81 4548
2672.29 4545
2672.78 4714
2673.27 4847
2673.75 4961
2674.24 4740
2674.73 4728
2675.22 4730
2675.70 4760
2676.19 5097
2676.68 5141
2677.17 5209
2677.65 5169
2678.14 4921
2678.63 5140
2679.12 5057
2679.61 4874
2680.09 4842
2680.58 4544
2681.07 4361
2681.56 4517
2682.04 4702
2682.53 4688
2683.02 4770
2683.51 4594
2684.00 4536
2684.49 4748
2684.97 4653
2685.46 4650
2685.95 4764
2686.44 4758
2686.93 4658
2687.42 4528
2687.90 4645
2688.39 4727
2688.88 4572
2689.37 4595
2689.86 4641
2690.35 4613
2690.84 4559
2691.33 4332
2691.81 4323
2692.30 4559
2692.79 4502
2693.28 4372
2693.77 4573
2694.26 4599
2694.75 4172
2695.24 4325
2695.73 4113
2696.22 4343
2696.71 4203
2697.20 4385
2697.68 4423
2698.17 4236
2698.66 4276
2699.15 4405
2699.64 4211
2700.13 4234
2700.62 4217
2701.11 4328
2701.60 4231
2702.09 4357
2702.58 4380
2703.07 4456
2703.56 4547
2704.05 4415
2704.54 4257
2705.03 4252
2705.52 4559
2706.01 4311
2706.50 4243
2706.99 4402
2707.48 4391
2707.97 4200
2708.46 4277
2708.95 4553
2709.44 4408
2709.93 4272
2710.43 4249
2710.92 4362
2711.41 4407
2711.90 4190
2712.39 4292
2712.88 4457
2713.37 4367
2713.86 4300
2714.35 4239
2714.84 4428
2715.33 4475
2715.82 4340
2716.32 4418
2716.81 4362
2717.30 4338
2717.79 4180
2718.28 4239
2718.77 4045
2719.26 3818
2719.76 4070
2720.25 4156
2720.74 4255
2721.23 4195
2721.72 4048
2722.21 4182
2722.70 4038
2723.20 4279
2723.69 4214
2724.18 4568
2724.67 4809
2725.16 4845
2725.66 4725
2726.15 4754
2726.64 4307
2727.13 4336
2727.62 4110
2728.12 4185
2728.61 3969
2729.10 4160
2729.59 4123
2730.09 4168
2730.58 4296
2731.07 4758
2731.56 4431
2732.06 4587
2732.55 4287
2733.04 4155
2733.53 4388
2734.03 4394
2734.52 4500
2735.01 4626
2735.50 4485
2736.00 4797
2736.49 4729
2736.98 4530
2737.48 4667
2737.97 4600
2738.46 4661
2738.96 4664
2739.45 4628
2739.94 4492
2740.44 4806
2740.93 4980
2741.42 5034
2741.92 4855
2742.41 4862
2742.90 4880
2743.40 4696
2743.89 4777
2744.38 5056
2744.88 4800
2745.37 4655
2745.86 4742
2746.36 4461
2746.85 4334
2747.35 4233
2747.84 4245
2748.33 4558
2748.83 4375
2749.32 4158
2749.82 4194
2750.31 4272
2750.81 4376
2751.30 4295
2751.79 3999
2752.29 3889
2752.78 4046
2753.28 4120
2753.77 4254
2754.27 4446
2754.76 4192
2755.26 4248
2755.75 4279
2756.24 4377
2756.74 4150
2757.23 4417
2757.73 4482
2758.22 4596
2758.72 4589
2759.21 4571
2759.71 4352
2760.20 4350
2760.70 4358
2761.19 4545
2761.69 4343
2762.19 4395
2762.68 4501
2763.18 4440
2763.67 4140
2764.17 4267
2764.66 4359
2765.16 4251
2765.65 4305
2766.15 4362
2766.64 4108
2767.14 4373
2767.64 4456
2768.13 4613
2768.63 4375
2769.12 4143
2769.62 4179
2770.12 4269
2770.61 4488
2771.11 4476
2771.60 4469
2772.10 4329
2772.60 4417
2773.09 4784
2773.59 4620
2774.08 4475
2774.58 4596
2775.08 4718
2775.57 4799
2776.07 4852
2776.57 4960
2777.06 5056
2777.56 5235
2778.06 5205
2778.55 5234
2779.05 4947
2779.55 5308
2780.04 4968
2780.54 4929
2781.04 5039
2781.54 4664
2782.03 4892
2782.53 4829
2783.03 4557
2783.52 4446
2784.02 4510
2784.52 4546
2785.02 4251
2785.51 4370
2786.01 4463
2786.51 4434
2787.01 4567
2787.50 4680
2788.00 4398
2788.50 4341
2789.00 4275
2789.49 4325
2789.99 4270
2790.49 4413
2790.99 4339
2791.48 4431
2791.98 4372
2792.48 4270
2792.98 4406
2793.48 4546
2793.97 4246
2794.47 4271
2794.97 4382
2795.47 4728
2795.97 4596
2796.47 4627
2796.96 4286
2797.46 4609
2797.96 4800
2798.46 4740
2798.96 4752
2799.46 4671
2799.96 4396
2800.45 4621
2800.95 4654
2801.45 4723
2801.95 4419
2802.45 4505
2802.95 4399
2803.45 4296
2803.95 4292
2804.45 4295
2804.94 4381
2805.44 4371
2805.94 4463
2806.44 4459
2806.94 4658
2807.44 4710
2807.94 4881
2808.44 5039
2808.94 5406
2809.44 5191
2809.94 5458
2810.44 5327
2810.94 5157
2811.44 5430
2811.94 5185
2812.44 4997
2812.94 5123
2813.44 5173
2813.94 4708
2814.44 4660
2814.94 4724
2815.44 4544
2815.94 4339
2816.44 4352
2816.94 4463
2817.44 4501
2817.94 4587
2818.44 4639
2818.94 4140
2819.44 4159
2819.94 4191
2820.44 4309
2820.94 4440
2821.44 4246
2821.94 3931
2822.44 4259
2822.94 4175
2823.44 4104
2823.94 4421
2824.44 4348
2824.94 4171
2825.45 4329
2825.95 4141
2826.45 4019
2826.95 4052
2827.45 4159
2827.95 4135
2828.45 4036
2828.95 4085
2829.45 4076
2829.96 3774
2830.46 3976
2830.96 3885
2831.46 3831
2831.96 4056
2832.46 3959
2832.96 4235
2833.47 4412
2833.97 4013
2834.47 4034
2834.97 4009
2835.47 4000
2835.97 3962
2836.48 4039
2836.98 4229
2837.48 4434
2837.98 4181
2838.48 4322
2838.99 4530
2839.49 4546
2839.99 4702
2840.49 4817
2841.00 4741
2841.50 4584
2842.00 4597
2842.50 4502
2843.01 4272
2843.51 4335
2844.01 4364
2844.51 4232
2845.02 4228
2845.52 3951
2846.02 4089
2846.52 4235
2847.03 4122
2847.53 4259
2848.03 4486
2848.54 4622
2849.04 4646
2849.54 4756
2850.04 4771
2850.55 4919
2851.05 4968
2851.55 4873
2852.06 4799
2852.56 4368
2853.06 4278
2853.57 4462
2854.07 4373
2854.57 4205
2855.08 4300
2855.58 4182
2856.09 4255
2856.59 4243
2857.09 4255
2857.60 4354
2858.10 3983
2858.60 4012
2859.11 3987
2859.61 3955
2860.12 4123
2860.62 4024
2861.12 4117
2861.63 4204
2862.13 3989
2862.64 3967
2863.14 4072
2863.65 4045
2864.15 3960
2864.65 3778
2865.16 3862
2865.66 4128
2866.17 4102
2866.67 4019
2867.18 4031
2867.68 4111
2868.19 3942
2868.69 4060
2869.20 3992
2869.70 3977
2870.21 4112
2870.71 4141
2871.21 4262
2871.72 4321
2872.23 4390
2872.73 4187
2873.24 4460
2873.74 4407
2874.25 4405
2874.75 4229
2875.26 4307
2875.76 4245
2876.27 4247
2876.77 4391
2877.28 4464
2877.78 4620
2878.29 4402
2878.79 4392
2879.30 4544
2879.81 4389
2880.31 4234
2880.82 4222
2881.32 4230
2881.83 4186
2882.34 4118
2882.84 4084
2883.35 4274
2883.85 4317
2884.36 4224
2884.87 4285
2885.37 4436
2885.88 4254
2886.38 4290
2886.89 4403
2887.40 4248
2887.90 4559
2888.41 4702
2888.92 4725
2889.42 4253
2889.93 4387
2890.44 4189
2890.94 4385
2891.45 4460
2891.96 4274
2892.46 4291
2892.97 4669
2893.48 4549
2893.98 4529
2894.49 4392
2895.00 4454
2895.51 4374
2896.01 4528
2896.52 4506
2897.03 4509
2897.53 4573
2898.04 4905
2898.55 5053
2899.06 4918
2899.56 5197
2900.07 5126
2900.58 5236
2901.09 5249
2901.59 5599
2902.10 5919
2902.61 5972
2903.12 6290
2903.63 6308
2904.13 6313
2904.64 6227
2905.15 6011
2905.66 6007
2906.17 5931
2906.67 5921
2907.18 5326
2907.69 5337
2908.20 5414
2908.71 5102
2909.21 4877
2909.72 4770
2910.23 4633
2910.74 4640
2911.25 4650
2911.76 4296
2912.26 4092
2912.77 4136
2913.28 4328
2913.79 4300
2914.30 4221
2914.81 4201
2915.32 4496
2915.83 4472
2916.34 4462
2916.84 4217
2917.35 4347
2917.86 4425
2918.37 4155
2918.88 4213
2919.39 4545
2919.90 4389
2920.41 4366
2920.92 4538
2921.43 4213
2921.94 4118
2922.45 4170
2922.96 4279
2923.46 4529
2923.97 4521
2924.48 4479
2924.99 4312
2925.50 4208
2926.01 4477
2926.52 4543
2927.03 4616
2927.54 4503
2928.05 4683
2928.56 4755
2929.07 4295
2929.58 4303
2930.09 4503
2930.60 4242
2931.11 4284
2931.62 4142
2932.13 3871
2932.64 3832
2933.15 4154
2933.67 4082
2934.18 3960
2934.69 4179
2935.20 4338
2935.71 4411
2936.22 4407
2936.73 4371
2937.24 4378
2937.75 4587
2938.26 4543
2938.77 4557
2939.28 4721
2939.79 4613
2940.30 4818
2940.82 4962
2941.33 4660
2941.84 4819
2942.35 4917
2942.86 4611
2943.37 4706
2943.88 4852
2944.39 4787
2944.91 4442
2945.42 4143
2945.93 4533
2946.44 4519
2946.95 4520
2947.46 4671
2947.98 4645
2948.49 4463
2949.00 4532
2949.51 4551
2950.02 4469
2950.53 4382
2951.05 4175
2951.56 4144
2952.07 4251
2952.58 4111
2953.09 3959
2953.61 4040
2954.12 4281
2954.63 4167
2955.14 4200
2955.66 4090
2956.17 4313
2956.68 4084
2957.19 4034
2957.71 4023
2958.22 4138
2958.73 4055
2959.24 4235
2959.76 4250
2960.27 4124
2960.78 4136
2961.29 4353
2961.81 4371
2962.32 4336
2962.83 4224
2963.35 4225
2963.86 4038
2964.37 3978
2964.89 4286
2965.40 4143
2965.91 4315
2966.43 4167
2966.94 4201
2967.45 4181
2967.97 4328
2968.48 4218
2968.99 4186
2969.51 4212
2970.02 4320
2970.53 4138
2971.05 4030
2971.56 4032
2972.07 3910
2972.59 3853
2973.10 3891
2973.62 3971
2974.13 3957
2974.64 3770
2975.16 3765
2975.67 3895
2976.19 3912
2976.70 3859
2977.22 3933
2977.73 3958
2978.24 3951
2978.76 4118
2979.27 4281
2979.79 4233
2980.30 4152
2980.82 4135
2981.33 4322
2981.85 4229
2982.36 4343
2982.87 4295
2983.39 4137
2983.90 4083
2984.42 4025
2984.93 4130
2985.45 4063
2985.96 4281
2986.48 4273
2986.99 4369
2987.51 4283
2988.02 4517
2988.54 4112
2989.05 3937
2989.57 4121
2990.09 4306
2990.60 4295
2991.12 4091
2991.63 4155
2992.15 4069
2992.66 4029
2993.18 4071
2993.69 3991
2994.21 4140
2994.73 4136
2995.24 4500
2995.76 4534
2996.27 4652
2996.79 4865
2997.30 4896
2997.82 4962
2998.34 4967
2998.85 5093
2999.37 5236
2999.89 5314
3000.40 5058
3000.92 5150
3001.43 5023
3001.95 5377
3002.47 5185
3002.98 5382
3003.50 5611
3004.02 5757
3004.53 5563
3005.05 5704
3005.57 6059
3006.08 5863
3006.60 5724
3007.12 5892
3007.63 5766
3008.15 5528
3008.67 5463
3009.18 5270
3009.70 4882
3010.22 4936
3010.74 4663
3011.25 4412
3011.77 4282
3012.29 3976
3012.80 4396
3013.32 4329
3013.84 4412
3014.36 4323
3014.87 4434
3015.39 4532
3015.91 4493
3016.43 4702
3016.94 4827
3017.46 4885
3017.98 4769
3018.50 4857
3019.02 4744
3019.53 4693
3020.05 4848
3020.57 4781
3021.09 4812
3021.60 4910
3022.12 4767
3022.64 4822
3023.16 4861
3023.68 4689
3024.20 4594
3024.71 4374
3025.23 4580
3025.75 4507
3026.27 4481
3026.79 4642
3027.31 4411
3027.82 4360
3028.34 4510
3028.86 4394
3029.38 4418
3029.90 4490
3030.42 4517
3030.94 4486
3031.46 4459
3031.98 4371
3032.49 4358
3033.01 4244
3033.53 4509
3034.05 4411
3034.57 4319
3035.09 4463
3035.61 4384
3036.13 4357
3036.65 4578
3037.17 4302
3037.69 4559
3038.21 4390
3038.73 4190
3039.25 4352
3039.76 4359
3040.28 4225
3040.80 4176
3041.32 4322
3041.84 4082
3042.36 4015
3042.88 3996
3043.40 4194
3043.92 4024
3044.44 4298
3044.96 4351
3045.48 4323
3046.00 4470
3046.52 4491
3047.04 4368
3047.56 4370
3048.08 4289
3048.60 4240
3049.13 4357
3049.65 4323
3050.17 4062
3050.69 4061
3051.21 4031
3051.73 4017
3052.25 3799
3052.77 4052
3053.29 4117
3053.81 3817
3054.33 3660
3054.85 3892
3055.37 4094
3055.89 4227
3056.42 4195
3056.94 3942
3057.46 4181
3057.98 4110
3058.50 3992
3059.02 4068
3059.54 3930
3060.06 3920
3060.59 4181
3061.11 4132
3061.63 3975
3062.15 3877
3062.67 4095
3063.19 4031
3063.71 4073
3064.24 4258
3064.76 4176
3065.28 4126
3065.80 3928
3066.32 4094
3066.85 3946
3067.37 4242
3067.89 4495
3068.41 4499
3068.93 4290
3069.46 4325
3069.98 4161
3070.50 4163
3071.02 4188
3071.54 4212
3072.07 4265
3072.59 4264
3073.11 4199
3073.63 4065
3074.16 3921
3074.68 3813
3075.20 4018
3075.73 3953
3076.25 4075
3076.77 4422
3077.29 4259
3077.82 4325
3078.34 4344
3078.86 4337
3079.39 4495
3079.91 4635
3080.43 4779
3080.95 4684
3081.48 4837
3082.00 5006
3082.52 5022
3083.05 5012
3083.57 4869
3084.09 5011
3084.62 4858
3085.14 5028
3085.66 4983
3086.19 4769
3086.71 4717
3087.24 4932
3087.76 4773
3088.28 4690
3088.81 4704
3089.33 4638
3089.85 4711
3090.38 4526
3090.90 4477
3091.43 4444
3091.95 4410
3092.47 4257
3093.00 4171
3093.52 4183
3094.05 4412
3094.57 4301
3095.10 4400
3095.62 4446
3096.14 4455
3096.67 4475
3097.19 4663
3097.72 4345
3098.24 4583
3098.77 4732
3099.29 4765
3099.82 5062
3100.34 5076
3100.87 5267
3101.39 5306
3101.92 6296
3102.44 7308
3102.97 7876
3103.49 8592
3104.02 9197
3104.54 9543
3105.07 9595
3105.59 9756
3106.12 9611
3106.64 9242
3107.17 8571
3107.69 7882
3108.22 7005
3108.74 6332
3109.27 5659
3109.79 5385
3110.32 4968
3110.85 4911
3111.37 4823
3111.90 4947
3112.42 4827
3112.95 4580
3113.48 4708
3114.00 4726
3114.53 4733
3115.05 5025
3115.58 4594
3116.11 4566
3116.63 4562
3117.16 4440
3117.68 4349
3118.21 4385
3118.74 4192
3119.26 4088
3119.79 3967
3120.32 3932
3120.84 4022
3121.37 4020
3121.90 4105
3122.42 4139
3122.95 4300
3123.48 4544
3124.00 4620
3124.53 4608
3125.06 4647
3125.58 4623
3126.11 4254
3126.64 4478
3127.16 4485
3127.69 4596
3128.22 4477
3128.75 4359
3129.27 4357
3129.80 4314
3130.33 4470
3130.85 4569
3131.38 4179
3131.91 4021
3132.44 3952
3132.96 4249
3133.49 4097
3134.02 3997
3134.55 3863
3135.07 3591
3135.60 3841
3136.13 3803
3136.66 3813
3137.19 3598
3137.71 3678
3138.24 3726
3138.77 3831
3139.30 3848
3139.83 3734
3140.35 3776
3140.88 3956
3141.41 3977
3141.94 3880
3142.47 3690
3143.00 3860
3143.52 3841
3144.05 3843
3144.58 3891
3145.11 3916
3145.64 4156
3146.17 4137
3146.70 4059
3147.22 4222
3147.75 4033
3148.28 4370
3148.81 4623
3149.34 4648
3149.87 4874
3150.40 4779
3150.93 4841
3151.46 4890
3151.98 4464
3152.51 4588
3153.04 4751
3153.57 4483
3154.10 4415
3154.63 4436
3155.16 4447
3155.69 4403
3156.22 4340
3156.75 4324
3157.28 4138
3157.81 4330
3158.34 4413
3158.87 4278
3159.40 4157
3159.93 4240
3160.46 4251
3160.99 4067
3161.52 4053
3162.05 4268
3162.58 4376
3163.11 4421
3163.64 4225
3164.17 4370
3164.70 4390
3165.23 4298
3165.76 4162
3166.29 4235
3166.82 4051
3167.35 4007
3167.88 4091
3168.41 4283
3168.94 4046
3169.47 4059
3170.00 4188
3170.53 3891
3171.06 4093
3171.59 4140
3172.13 4001
3172.66 3825
3173.19 4015
3173.72 4112
3174.25 4081
3174.78 4281
3175.31 4151
3175.84 3919
3176.37 4169
3176.90 4220
3177.44 4153
3177.97 4128
3178.50 4149
3179.03 4261
3179.56 4052
3180.09 3938
3180.62 4231
3181.16 4132
3181.69 4078
3182.22 4093
3182.75 3882
3183.28 3897
3183.81 3988
3184.35 3926
3184.88 3720
3185.41 4072
3185.94 4110
3186.47 3802
3187.01 3871
3187.54 3978
3188.07 3773
3188.60 3791
3189.14 3722
3189.67 3744
3190.20 3836
3190.73 3870
3191.26 3905
3191.80 3884
3192.33 3903
3192.86 3778
3193.39 3899
3193.93 3953
3194.46 3827
3194.99 3788
3195.53 3878
3196.06 3829
3196.59 3799
3197.12 3742
3197.66 4063
3198.19 3935
3198.72 3699
3199.26 3755
3199.79 4011
3200.32 4108
3200.86 4032
3201.39 3908
3201.92 4029
3202.46 3967
3202.99 4227
3203.52 4303
3204.06 4211
3204.59 4220
3205.12 4302
3205.66 4095
3206.19 3951
3206.72 3753
3207.26 3921
3207.79 4044
3208.33 3944
3208.86 3944
3209.39 4248
3209.93 4286
3210.46 4377
3211.00 4309
3211.53 4318
3212.06 4359
3212.60 4542
3213.13 4663
3213.67 4629
3214.20 4674
3214.74 4473
3215.27 4634
3215.80 4491
3216.34 4183
3216.87 4355
3217.41 4266
3217.94 4184
3218.48 4377
3219.01 4225
3219.55 4186
3220.08 4082
3220.62 4102
3221.15 4330
3221.69 4392
3222.22 4565
3222.76 4409
3223.29 4514
3223.83 4531
3224.36 4547
3224.90 4758
3225.43 4662
3225.97 4725
3226.50 4878
3227.04 4773
3227.57 4908
3228.11 4830
3228.65 4821
3229.18 4512
3229.72 4472
3230.25 4371
3230.79 4504
3231.32 4346
3231.86 4586
3232.40 4481
3232.93 4379
3233.47 4148
3234.00 4341
3234.54 4271
3235.08 4378
3235.61 4440
3236.15 4161
3236.68 4182
3237.22 4304
3237.76 4667
3238.29 4802
3238.83 4806
3239.37 4755
3239.90 4520
3240.44 4879
3240.97 5276
3241.51 5368
3242.05 5326
3242.58 5445
3243.12 5189
3243.66 5048
3244.20 4939
3244.73 4792
3245.27 4524
3245.81 4535
3246.34 4482
3246.88 4387
3247.42 4372
3247.95 4239
3248.49 4194
3249.03 4062
3249.57 4151
3250.10 4263
3250.64 4060
3251.18 4203
3251.72 4280
3252.25 4050
3252.79 4245
3253.33 4168
3253.87 4108
3254.40 4205
3254.94 4285
3255.48 4614
3256.02 4649
3256.55 4475
3257.09 4340
3257.63 4501
3258.17 4713
3258.71 4847
3259.24 4847
3259.78 5223
3260.32 5191
3260.86 5412
3261.40 5745
3261.94 6071
3262.47 6114
3263.01 6314
3263.55 6416
3264.09 6544
3264.63 6620
3265.17 7018
3265.71 7153
3266.24 7539
3266.78 7427
3267.32 7322
3267.86 7735
3268.40 7845
3268.94 7763
3269.48 7418
3270.02 7806
3270.55 7090
3271.09 6886
3271.63 6271
3272.17 5770
3272.71 5554
3273.25 5372
3273.79 4960
3274.33 5056
3274.87 5021
3275.41 4895
3275.95 5083
3276.49 5026
3277.03 5132
3277.57 5367
3278.11 5258
3278.65 5155
3279.19 5327
3279.73 5451
3280.26 5105
3280.80 5093
3281.34 5299
3281.88 5291
3282.42 5126
3282.96 5093
3283.50 4953
3284.04 4818
3284.59 4848
3285.13 4727
3285.67 4896
3286.21 4964
3286.75 5087
3287.29 5411
3287.83 5235
3288.37 5448
3288.91 5392
3289.45 5084
3289.99 5461
3290.53 5450
3291.07 5338
3291.61 5093
3292.15 5015
3292.69 5188
3293.23 5267
3293.77 5444
3294.32 5831
3294.86 6096
3295.40 6043
3295.94 6111
3296.48 5927
3297.02 6055
3297.56 6337
3298.10 6320
3298.65 6059
3299.19 5896
3299.73 5548
3300.27 5312
3300.81 5159
3301.35 4961
3301.89 4692
3302.44 5087
3302.98 5066
3303.52 4655
3304.06 4633
3304.60 4852
3305.14 4663
3305.69 4692
3306.23 4619
3306.77 4426
3307.31 4493
3307.85 4567
3308.40 4357
3308.94 4133
3309.48 4357
3310.02 4535
3310.57 4569
3311.11 4427
3311.65 4247
3312.19 4198
3312.74 4340
3313.28 4281
3313.82 4365
3314.36 4476
3314.91 4522
3315.45 4738
3315.99 4762
3316.53 4869
3317.08 4649
3317.62 4668
3318.16 4683
3318.71 4496
3319.25 4640
3319.79 4669
3320.34 4825
3320.88 4575
3321.42 4542
3321.96 4529
3322.51 4483
3323.05 4653
3323.59 4651
3324.14 4638
3324.68 4594
3325.23 4672
3325.77 4712
3326.31 4573
3326.86 4517
3327.40 4598
3327.94 4824
3328.49 4669
3329.03 4308
3329.57 4189
3330.12 4155
3330.66 4186
3331.21 4259
3331.75 4150
3332.29 4248
3332.84 4320
3333.38 4247
3333.93 4469
3334.47 4272
3335.02 4327
3335.56 4572
3336.10 4302
3336.65 4237
3337.19 4319
3337.74 4539
3338.28 4382
3338.83 4278
3339.37 4377
3339.92 4648
3340.46 4529
3341.01 4241
3341.55 4294
3342.10 4291
3342.64 4460
3343.19 4519
3343.73 4426
3344.28 4717
3344.82 4373
3345.37 4418
3345.91 4370
3346.46 4363
3347.00 4368
3347.55 4329
3348.09 4481
3348.64 4330
3349.18 4421
3349.73 4348
3350.27 4367
3350.82 4527
3351.37 4374
3351.91 4395
3352.46 4192
3353.00 3968
3353.55 4067
3354.10 4074
3354.64 4176
3355.19 4114
3355.73 4104
3356.28 4093
3356.83 4238
3357.37 4144
3357.92 3812
3358.46 4087
3359.01 3960
3359.56 4043
3360.10 3981
3360.65 4007
3361.20 3783
3361.74 3775
3362.29 3851
3362.84 3940
3363.38 3899
3363.93 3583
3364.48 3564
3365.02 3835
3365.57 3856
3366.12 4022
3366.66 3967
3367.21 3991
3367.76 4019
3368.30 3814
3368.85 3993
3369.40 3931
3369.94 3939
3370.49 3975
3371.04 4012
3371.59 4073
3372.13 4146
3372.68 4065
3373.23 4196
3373.78 3839
3374.32 3699
3374.87 3690
3375.42 3887
3375.97 3990
3376.51 3890
3377.06 3526
3377.61 3463
3378.16 3456
3378.71 3847
3379.25 3621
3379.80 3558
3380.35 3569
3380.90 3621
3381.45 3676
3381.99 3693
3382.54 3685
3383.09 3562
3383.64 3594
3384.19 3636
3384.74 3597
3385.28 3569
3385.83 3501
3386.38 3597
3386.93 3498
3387.48 3422
3388.03 3663
3388.58 3684
3389.12 3764
3389.67 3893
3390.22 3770
3390.77 3805
3391.32 3733
3391.87 3853
3392.42 3699
3392.97 3729
3393.52 3675
3394.06 3763
3394.61 3735
3395.16 3742
3395.71 3437
3396.26 3591
3396.81 3845
3397.36 3531
3397.91 3695
3398.46 3569
3399.01 3614
3399.56 3593
3400.11 3408
3400.66 3535
3401.21 3427
3401.76 3494
3402.31 3581
3402.86 3566
3403.41 3723
3403.96 3647
3404.51 3620
3405.06 3627
3405.61 3680
3406.16 3489
3406.71 3648
3407.26 3658
3407.81 3448
3408.36 3631
3408.91 3761
3409.46 3716
3410.01 3573
3410.56 3697
3411.11 3564
3411.66 3630
3412.21 3856
3412.76 3869
3413.31 3651
3413.86 3549
3414.41 3777
3414.96 3827
3415.51 3799
3416.07 3726
3416.62 3667
3417.17 3627
3417.72 3833
3418.27 3789
3418.82 3853
3419.37 3736
3419.92 3774
3420.47 3847
3421.03 3803
3421.58 3501
3422.13 3683
3422.68 3956
3423.23 3869
3423.78 3903
3424.33 3836
3424.89 3817
3425.44 4010
3425.99 3677
3426.54 3705
3427.09 3976
3427.65 3825
3428.20 3703
3428.75 3578
3429.30 3485
3429.85 3709
3430.41 3822
3430.96 3859
3431.51 3637
3432.06 3492
3432.61 3698
3433.17 3777
3433.72 3733
3434.27 3801
3434.82 3793
3435.38 3556
3435.93 3761
3436.48 3541
3437.03 3743
3437.59 3499
3438.14 3638
3438.69 3501
3439.24 3704
3439.80 3631
3440.35 3742
3440.90 3732
3441.46 4029
3442.01 3973
3442.56 3794
3443.11 3883
3443.67 3724
3444.22 3778
3444.77 3963
3445.33 3701
3445.88 3636
3446.43 3691
3446.99 3788
3447.54 3468
3448.09 3582
3448.65 3618
3449.20 3676
3449.76 3725
3450.31 3622
3450.86 3786
3451.42 3898
3451.97 3726
3452.52 3703
3453.08 3728
3453.63 3556
3454.19 3646
3454.74 3633
3455.29 3642
3455.85 3809
3456.40 3547
3456.96 3609
3457.51 3889
3458.07 3784
3458.62 3801
3459.17 3917
3459.73 4034
3460.28 4135
3460.84 4019
3461.39 4070
3461.95 4028
3462.50 4034
3463.06 3861
3463.61 3869
3464.17 3930
3464.72 3658
3465.27 3608
3465.83 3635
3466.38 3555
3466.94 3637
3467.49 3607
3468.05 3801
3468.61 3693
3469.16 3683
3469.72 3614
3470.27 3678
3470.83 3689
3471.38 3727
3471.94 3799
3472.49 4062
3473.05 3782
3473.60 3797
3474.16 3651
3474.71 3857
3475.27 3794
3475.83 3921
3476.38 3930
3476.94 3760
3477.49 3819
3478.05 3836
3478.61 3967
3479.16 4184
3479.72 4298
3480.27 4102
3480.83 4105
3481.39 4593
3481.94 4130
3482.50 4077
3483.05 4157
3483.61 4029
3484.17 3950
3484.72 4157
3485.28 3906
3485.84 4115
3486.39 4196
3486.95 4143
3487.51 4126
3488.06 4315
3488.62 4423
3489.18 4659
3489.73 4836
3490.29 5559
3490.85 6154
3491.40 5985
3491.96 6043
3492.52 6327
3493.08 6530
3493.63 6491
3494.19 6876
3494.75 6652
3495.30 6190
3495.86 6131
3496.42 6240
3496.98 6139
3497.53 5964
3498.09 6283
3498.65 6442
3499.21 6814
3499.76 6849
3500.32 7073
3500.88 7704
3501.44 8661
3501.99 8946
3502.55 9874
3503.11 11011
3503.67 11886
3504.23 12871
3504.78 14103
3505.34 15620
3505.90 17372
3506.46 18551
3507.02 19276
3507.58 19420
3508.13 18691
3508.69 17856
3509.25 16031
3509.81 14619
3510.37 13121
3510.93 11241
3511.48 9664
3512.04 8337
3512.60 7146
3513.16 6297
3513.72 5721
3514.28 5660
3514.84 5137
3515.40 5099
3515.95 4660
3516.51 4484
3517.07 4415
3517.63 4577
3518.19 4439
3518.75 4311
3519.31 4279
3519.87 4256
3520.43 4364
3520.99 4336
3521.55 4295
3522.11 4303
3522.67 4228
3523.22 4141
3523.78 4296
3524.34 4303
3524.90 4253
3525.46 4173
3526.02 4127
3526.58 4250
3527.14 4157
3527.70 3975
3528.26 4122
3528.82 3990
3529.38 3902
3529.94 4047
3530.50 4037
3531.06 3946
3531.62 4100
3532.18 4113
3532.74 4009
3533.30 4219
3533.86 4255
3534.42 4274
3534.98 4411
3535.54 4543
3536.11 4602
3536.67 4702
3537.23 4557
3537.79 4493
3538.35 4461
3538.91 4426
3539.47 4449
3540.03 4443
3540.59 4371
3541.15 4231
3541.71 4595
3542.27 4552
3542.84 4598
3543.40 4664
3543.96 4760
3544.52 5081
3545.08 5022
3545.64 5107
3546.20 5282
3546.76 5093
3547.33 5125
3547.89 4984
3548.45 4422
3549.01 4355
3549.57 4218
3550.13 4114
3550.69 4091
3551.26 4009
3551.82 4026
3552.38 3667
3552.94 3653
3553.50 3612
3554.07 3634
3554.63 3573
3555.19 3556
3555.75 3645
3556.31 3782
3556.88 3774
3557.44 3808
3558.00 3505
3558.56 3675
3559.13 3741
3559.69 3809
3560.25 3863
3560.81 4059
3561.38 3992
3561.94 4059
3562.50 4148
3563.06 4086
3563.63 3993
3564.19 4067
3564.75 3922
3565.31 4042
3565.88 4177
3566.44 3973
3567.00 3813
3567.57 3674
3568.13 3802
3568.69 3745
3569.26 3652
3569.82 3736
3570.38 3794
3570.95 3626
3571.51 3672
3572.07 3797
3572.64 3663
3573.20 3796
3573.76 3770
3574.33 3858
3574.89 3881
3575.45 3887
3576.02 3883
3576.58 3814
3577.14 3910
3577.71 3856
3578.27 3914
3578.84 4141
3579.40 4222
3579.96 4142
3580.53 4162
3581.09 4371
3581.66 4249
3582.22 4217
3582.78 4065
3583.35 4068
3583.91 3977
3584.48 3874
3585.04 3808
3585.61 3881
3586.17 3743
3586.74 3719
3587.30 3623
3587.86 3629
3588.43 3772
3588.99 3541
3589.56 3589
3590.12 3505
3590.69 3582
3591.25 3501
3591.82 3701
3592.38 3602
3592.95 3630
3593.51 3642
3594.08 3468
3594.64 3550
3595.21 3644
3595.77 3607
3596.34 3733
3596.90 3791
3597.47 3740
3598.04 3725
3598.60 3781
3599.17 3740
3599.73 3860
3600.30 3904
3600.86 3618
3601.43 3681
3601.99 3757
3602.56 3894
3603.13 3757
3603.69 3628
3604.26 3830
3604.82 3680
3605.39 3525
3605.96 3425
3606.52 3417
3607.09 3514
3607.65 3476
3608.22 3458
3608.79 3387
3609.35 3494
3609.92 3605
3610.49 3627
3611.05 3306
3611.62 3474
3612.19 3447
3612.75 3250
3613.32 3541
3613.89 3724
3614.45 3578
3615.02 3487
3615.59 3947
3616.15 3976
3616.72 4059
3617.29 4277
3617.85 4664
3618.42 4839
3618.99 5019
3619.55 4896
3620.12 5172
3620.69 5361
3621.26 5110
3621.82 5167
3622.39 4957
3622.96 4735
3623.53 4566
3624.09 4252
3624.66 4178
3625.23 3737
3625.80 3595
3626.36 3636
3626.93 3420
3627.50 3324
3628.07 3184
3628.63 3409
3629.20 3526
3629.77 3502
3630.34 3516
3630.91 3792
3631.47 3710
3632.04 3654
3632.61 3878
3633.18 3746
3633.75 3825
3634.32 3906
3634.88 3884
3635.45 4024
3636.02 4081
3636.59 4169
3637.16 3893
3637.73 3906
3638.29 3994
3638.86 4017
3639.43 3980
3640.00 3784
3640.57 3669
3641.14 3708
3641.71 3902
3642.28 3667
3642.84 3837
3643.41 4059
3643.98 4025
3644.55 3838
3645.12 3713
3645.69 3835
3646.26 3728
3646.83 3878
3647.40 3867
3647.97 3645
3648.54 3836
3649.11 3586
3649.68 3652
3650.25 3656
3650.81 3848
3651.38 3868
3651.95 3933
3652.52 3893
3653.09 3616
3653.66 3576
3654.23 3666
3654.80 3783
3655.37 3802
3655.94 4024
3656.51 4084
3657.08 4056
3657.65 3981
3658.22 4102
3658.79 3976
3659.36 4105
3659.93 4223
3660.50 4064
3661.07 4225
3661.64 4053
3662.22 4064
3662.79 4140
3663.36 3910
3663.93 3854
3664.50 3922
3665.07 3788
3665.64 3884
3666.21 3805
3666.78 3943
3667.35 4013
3667.92 3938
3668.49 3805
3669.06 3735
3669.64 3846
3670.21 3735
3670.78 3567
3671.35 3652
3671.92 3740
3672.49 3747
3673.06 3736
3673.63 3768
3674.21 3740
3674.78 3692
3675.35 3834
3675.92 3698
3676.49 3847
3677.06 3979
3677.63 4007
3678.21 4139
3678.78 3739
3679.35 3636
3679.92 3549
3680.49 3574
3681.07 3505
3681.64 3326
3682.21 3370
3682.78 3487
3683.35 3608
3683.93 3587
3684.50 3604
3685.07 3307
3685.64 3421
3686.21 3540
3686.79 3560
3687.36 3404
3687.93 3639
3688.50 3788
3689.08 4016
3689.65 3941
3690.22 3891
3690.80 4091
3691.37 4020
3691.94 4002
3692.51 3797
3693.09 3918
3693.66 3916
3694.23 3834
3694.81 3644
3695.38 3611
3695.95 3300
3696.52 3300
3697.10 3322
3697.67 3327
3698.24 3201
3698.82 3350
3699.39 3420
3699.96 3221
3700.54 3181
3701.11 3265
3701.68 3359
3702.26 3353
3702.83 3275
3703.41 3402
3703.98 3546
3704.55 3384
3705.13 3616
3705.70 3424
3706.27 3395
3706.85 3505
3707.42 3669
3708.00 3453
3708.57 3354
3709.14 3431
3709.72 3363
3710.29 3629
3710.87 3486
3711.44 3706
3712.02 3787
3712.59 3727
3713.16 3330
3713.74 3427
3714.31 3540
3714.89 3670
3715.46 3639
3716.04 3499
3716.61 3481
3717.19 3455
3717.76 3377
3718.34 3317
3718.91 3213
3719.49 3301
3720.06 3257
3720.64 3308
3721.21 3362
3721.79 3187
3722.36 3210
3722.94 3144
3723.51 3381
3724.09 3274
3724.66 3244
3725.24 3377
3725.81 3283
3726.39 3144
3726.96 3491
3727.54 3622
3728.12 3580
3728.69 3609
3729.27 3577
3729.84 3544
3730.42 3775
3730.99 3879
3731.57 3743
3732.15 3812
3732.72 3833
3733.30 4068
3733.87 3987
3734.45 3882
3735.03 3837
3735.60 3681
3736.18 3673
3736.75 3549
3737.33 3415
3737.91 3317
3738.48 3363
3739.06 3285
3739.64 3318
3740.21 3401
3740.79 3372
3741.37 3285
3741.94 3301
3742.52 3351
3743.10 3226
3743.67 3087
3744.25 3206
3744.83 3193
3745.40 3349
3745.98 3247
3746.56 3220
3747.13 3521
3747.71 3328
3748.29 3336
3748.87 3334
3749.44 3347
3750.02 3434
3750.60 3518
3751.17 3529
3751.75 3397
3752.33 3327
3752.91 3226
3753.48 3284
3754.06 3406
3754.64 3366
3755.22 3275
3755.80 3339
3756.37 3182
3756.95 3081
3757.53 3118
3758.11 3208
3758.68 3118
3759.26 3254
3759.84 3327
3760.42 3113
3761.00 3264
3761.58 3378
3762.15 3185
3762.73 3341
3763.31 3462
3763.89 3360
3764.47 3189
3765.04 3283
3765.62 3167
3766.20 3201
3766.78 3220
3767.36 3226
3767.94 3290
3768.52 3309
3769.10 3510
3769.67 3296
3770.25 3216
3770.83 3254
3771.41 3414
3771.99 3388
3772.57 3535
3773.15 3288
3773.73 3332
3774.31 3101
3774.89 3155
3775.46 3246
3776.04 3491
3776.62 3228
3777.20 2983
3777.78 3156
3778.36 3195
3778.94 3115
3779.52 3045
3780.10 3309
3780.68 3142
3781.26 3122
3781.84 3094
3782.42 3053
3783.00 3124
3783.58 3321
3784.16 3136
3784.74 3138
3785.32 3146
3785.90 3124
3786.48 3043
3787.06 3020
3787.64 3072
3788.22 3065
3788.80 3065
3789.38 3182
3789.96 3233
3790.54 3359
3791.12 3359
3791.70 3122
3792.28 3304
3792.86 3169
3793.44 3204
3794.02 3145
3794.60 3481
3795.18 3286
3795.77 3133
3796.35 3381
3796.93 3392
3797.51 3421
3798.09 3450
3798.67 3386
3799.25 3373
3799.83 3519
3800.41 3637
3800.99 3655
3801.58 3857
3802.16 4064
3802.74 4243
3803.32 4048
3803.90 3949
3804.48 4162
3805.06 3957
3805.65 4059
3806.23 4026
3806.81 3902
3807.39 3856
3807.97 3843
3808.55 3844
3809.14 3877
3809.72 3936
3810.30 4174
3810.88 3938
3811.46 4012
3812.05 3780
3812.63 3896
3813.21 3900
3813.79 4094
3814.37 3981
3814.96 4074
3815.54 4070
3816.12 4040
3816.70 4137
3817.29 4338
3817.87 4114
3818.45 4148
3819.03 4256
3819.62 4108
3820.20 3625
3820.78 3510
3821.36 3550
3821.95 3556
3822.53 3369
3823.11 3148
3823.70 3270
3824.28 3231
3824.86 3043
3825.45 3014
3826.03 3369
3826.61 3192
3827.19 3187
3827.78 3324
3828.36 3221
3828.94 3223
3829.53 3147
3830.11 3288
3830.69 3156
3831.28 3039
3831.86 3096
3832.45 3289
3833.03 3102
3833.61 3270
3834.20 3169
3834.78 2975
3835.36 3189
3835.95 2986
3836.53 3102
3837.12 3329
3837.70 3215
3838.28 3151
3838.87 2974
3839.45 2996
3840.04 3133
3840.62 3274
3841.20 3267
3841.79 3168
3842.37 3047
3842.96 2909
3843.54 3260
3844.13 3134
3844.71 3149
3845.30 3005
3845.88 3059
3846.47 3174
3847.05 3066
3847.63 3120
3848.22 3169
3848.80 3164
3849.39 3228
3849.97 3115
3850.56 3200
3851.14 3286
3851.73 3274
3852.31 3388
3852.90 3563
3853.48 3641
3854.07 3278
3854.66 3380
3855.24 3521
3855.83 3635
3856.41 3368
3857.00 3455
3857.58 3405
3858.17 3348
3858.75 3127
3859.34 3299
3859.92 3410
3860.51 3468
3861.10 3696
3861.68 3630
3862.27 3601
3862.85 3647
3863.44 3883
3864.03 3844
3864.61 4032
3865.20 3978
3865.78 3850
3866.37 3535
3866.96 3482
3867.54 3471
3868.13 3529
3868.72 3647
3869.30 3487
3869.89 3559
3870.47 3429
3871.06 3374
3871.65 3415
3872.23 3453
3872.82 3421
3873.41 3312
3873.99 3348
3874.58 3347
3875.17 3478
3875.76 3551
3876.34 3697
3876.93 3868
3877.52 3880
3878.10 3927
3878.69 3936
3879.28 3950
3879.86 3846
3880.45 3741
3881.04 3613
3881.63 3773
3882.21 3389
3882.80 3155
3883.39 3265
3883.98 3068
3884.56 2995
3885.15 3296
3885.74 3081
3886.33 3140
3886.91 3091
3887.50 3102
3888.09 3235
3888.68 3113
3889.27 3226
3889.85 3323
3890.44 3402
3891.03 3252
3891.62 3274
3892.21 3200
3892.79 3240
3893.38 3530
3893.97 3370
3894.56 3346
3895.15 3380
3895.74 3473
3896.32 3536
3896.91 3490
3897.50 3618
3898.09 3706
3898.68 3596
3899.27 3474
3899.86 3422
3900.45 3185
3901.03 3214
3901.62 3214
3902.21 3200
3902.80 3054
3903.39 3065
3903.98 3095
3904.57 3070
3905.16 3182
3905.75 3046
3906.34 3125
3906.92 3033
3907.51 3182
3908.10 3154
3908.69 3132
3909.28 3057
3909.87 2779
3910.46 2918
3911.05 2838
3911.64 2718
3912.23 2840
3912.82 3085
3913.41 3104
3914.00 3022
3914.59 2913
3915.18 2729
3915.77 2777
3916.36 2841
3916.95 2847
3917.54 2820
3918.13 2841
3918.72 2765
3919.31 2836
3919.90 3039
3920.49 3075
3921.08 3133
3921.67 3089
3922.26 3006
3922.85 2980
3923.44 2968
3924.03 3118
3924.62 2952
3925.21 2875
3925.80 2838
3926.40 2824
3926.99 2788
3927.58 2907
3928.17 2827
3928.76 2751
3929.35 2798
3929.94 2680
3930.53 2784
3931.12 2823
3931.71 2799
3932.30 2648
3932.90 2583
3933.49 2693
3934.08 2952
3934.67 2935
3935.26 3267
3935.85 3017
3936.44 2897
3937.04 2750
3937.63 2817
3938.22 2896
3938.81 2704
3939.40 2907
3939.99 2998
3940.59 2887
3941.18 2939
3941.77 3097
3942.36 3137
3942.95 3130
3943.55 3018
3944.14 3121
3944.73 3089
3945.32 2962
3945.91 3003
3946.51 3112
3947.10 3126
3947.69 3033
3948.28 3125
3948.88 2977
3949.47 2955
3950.06 2980
3950.65 2931
3951.25 2977
3951.84 2943
3952.43 2886
3953.02 2919
3953.62 2995
3954.21 2914
3954.80 2936
3955.40 3057
3955.99 2869
3956.58 2886
3957.17 3171
3957.77 3296
3958.36 3069
3958.95 3086
3959.55 3259
3960.14 3276
3960.73 3298
3961.33 3144
3961.92 3029
3962.51 2973
3963.11 2788
3963.70 2810
3964.29 2930
3964.89 2851
3965.48 2984
3966.08 3041
3966.67 2987
3967.26 2973
3967.86 3051
3968.45 3087
3969.04 3042
3969.64 3020
3970.23 2962
3970.83 2994
3971.42 2953
3972.01 3010
3972.61 3083
3973.20 3035
3973.80 2919
3974.39 3057
3974.99 3032
3975.58 2928
3976.18 3010
3976.77 3016
3977.36 2942
3977.96 3048
3978.55 3008
3979.15 3134
3979.74 2983
3980.34 3201
3980.93 3248
3981.53 3040
3982.12 3048
3982.72 2970
3983.31 3020
3983.91 3091
3984.50 3010
3985.10 3131
3985.69 3078
3986.29 3105
3986.88 3169
3987.48 2999
3988.07 2969
3988.67 3025
3989.26 3074
3989.86 3114
3990.46 2967
3991.05 2985
3991.65 3238
3992.24 3180
3992.84 3023
3993.43 3149
3994.03 3325
3994.63 3265
3995.22 3164
3995.82 3224
3996.41 3169
3997.01 3215
3997.61 3355
3998.20 3198
3998.80 3322
3999.39 3441
3999.99 3369
4000.59 3347
4001.18 3199
4001.78 3150
4002.38 2951
4002.97 2921
4003.57 2860
4004.17 3057
4004.76 3064
4005.36 3145
4005.96 2947
4006.55 3072
4007.15 3003
4007.75 2986
4008.34 2987
4008.94 3181
4009.54 3159
4010.13 3240
4010.73 3246
4011.33 3169
4011.93 3107
4012.52 3348
4013.12 3396
4013.72 3110
4014.31 3176
4014.91 3191
4015.51 3257
4016.11 3290
4016.70 3243
4017.30 3350
4017.90 3160
4018.50 3202
4019.09 3209
4019.69 3122
4020.29 3073
4020.89 3042
4021.49 3266
4022.08 3127
4022.68 3039
4023.28 3018
4023.88 3000
4024.48 3064
4025.07 3154
4025.67 3290
4026.27 3389
4026.87 3550
4027.47 3804
4028.06 3818
4028.66 4035
4029.26 4224
4029.86 4201
4030.46 4435
4031.06 4544
4031.66 4378
4032.25 4422
4032.85 4100
4033.45 3928
4034.05 3806
4034.65 3596
4035.25 3731
4035.85 3299
4036.45 3309
4037.05 3235
4037.64 3055
4038.24 2968
4038.84 3121
4039.44 3022
4040.04 2941
4040.64 2937
4041.24 2937
4041.84 2953
4042.44 2932
4043.04 2758
4043.64 2841
4044.24 2840
4044.84 2856
4045.44 2962
4046.04 2806
4046.64 3062
4047.24 3028
4047.84 2951
4048.44 3128
4049.03 3065
4049.63 3088
4050.23 3242
4050.83 3188
4051.43 3210
4052.04 3229
4052.64 3415
4053.24 3285
4053.84 3109
4054.44 3283
4055.04 3407
4055.64 3210
4056.24 3319
4056.84 3311
4057.44 3276
4058.04 3136
4058.64 3136
4059.24 3139
4059.84 3063
4060.44 3191
4061.04 3093
4061.64 3043
4062.24 3054
4062.85 2907
4063.45 2948
4064.05 3268
4064.65 3177
4065.25 2961
4065.85 3038
4066.45 3072
4067.05 3117
4067.65 3085
4068.26 2936
4068.86 3030
4069.46 3097
4070.06 3057
4070.66 3097
4071.26 2970
4071.86 2803
4072.47 2939
4073.07 2951
4073.67 2810
4074.27 2747
4074.87 3020
4075.47 2902
4076.08 2830
4076.68 2901
4077.28 2751
4077.88 2786
4078.48 2921
4079.09 2984
4079.69 2910
4080.29 2701
4080.89 2853
4081.50 2946
4082.10 2825
4082.70 2907
4083.30 2800
4083.91 2887
4084.51 2840
4085.11 3022
4085.71 2955
4086.32 2951
4086.92 2851
4087.52 2897
4088.12 2746
4088.73 2801
4089.33 2883
4089.93 2835
4090.54 2753
4091.14 2812
4091.74 2818
4092.35 3002
4092.95 2897
4093.55 2801
4094.15 2881
4094.76 2901
4095.36 2760
4095.96 2898
4096.57 2863
4097.17 2731
4097.78 2767
4098.38 2754
4098.98 2785
4099.59 2741
4100.19 2849
4100.79 2923
4101.40 2932
4102.00 2916
4102.61 2995
4103.21 3064
4103.81 3106
4104.42 3155
4105.02 3080
4105.63 3407
4106.23 3454
4106.83 3382
4107.44 3312
4108.04 3090
4108.65 3028
4109.25 3179
4109.85 3046
4110.46 3083
4111.06 3173
4111.67 3080
4112.27 3012
4112.88 2844
4113.48 2800
4114.09 2877
4114.69 2871
4115.30 3004
4115.90 2868
4116.51 2885
4117.11 3050
4117.72 2917
4118.32 2969
4118.93 3114
4119.53 3199
4120.14 3239
4120.74 3044
4121.35 3027
4121.95 3179
4122.56 3207
4123.16 3054
4123.77 3133
4124.37 2903
4124.98 2997
4125.59 2920
4126.19 2859
4126.80 3000
4127.40 2940
4128.01 2798
4128.61 2850
4129.22 2741
4129.83 2852
4130.43 2728
4131.04 2681
4131.64 2811
4132.25 2914
4132.86 2993
4133.46 2849
4134.07 2974
4134.67 2882
4135.28 2888
4135.89 2899
4136.49 2898
4137.10 3058
4137.71 3350
4138.31 3102
4138.92 3201
4139.53 3182
4140.13 2996
4140.74 3218
4141.35 3269
4141.95 3164
4142.56 3365
4143.17 3188
4143.77 3424
4144.38 3466
4144.99 3445
4145.59 3380
4146.20 3429
4146.81 3481
4147.42 3378
4148.02 3141
4148.63 3044
4149.24 2912
4149.84 2952
4150.45 3031
4151.06 2931
4151.67 2937
4152.27 2918
4152.88 2865
4153.49 2881
4154.10 2780
4154.70 2755
4155.31 2838
4155.92 2865
4156.53 2763
4157.14 2784
4157.74 2944
4158.35 2824
4158.96 2920
4159.57 2837
4160.18 2986
4160.78 2956
4161.39 2904
4162.00 3023
4162.61 2853
4163.22 3037
4163.83 3053
4164.43 3103
4165.04 3034
4165.65 3191
4166.26 3067
4166.87 2940
4167.48 3209
4168.09 3060
4168.69 3161
4169.30 3127
4169.91 3084
4170.52 2951
4171.13 3203
4171.74 3178
4172.35 3181
4172.96 3135
4173.57 3212
4174.17 3152
4174.78 3115
4175.39 3115
4176.00 3201
4176.61 3295
4177.22 3234
4177.83 3344
4178.44 3376
4179.05 3431
4179.66 3414
4180.27 3288
4180.88 3115
4181.49 3181
4182.10 3258
4182.71 3205
4183.32 3117
4183.93 3004
4184.54 2947
4185.15 2943
4185.76 2891
4186.37 2888
4186.98 2892
4187.59 3047
4188.20 2956
4188.81 2715
4189.42 2965
4190.03 2937
4190.64 2936
4191.25 2947
4191.86 2940
4192.47 2945
4193.08 3114
4193.69 3172
4194.30 3396
4194.91 3672
4195.52 3553
4196.13 3704
4196.74 3759
4197.35 3656
4197.97 3673
4198.58 3726
4199.19 3360
4199.80 3358
4200.41 3357
4201.02 3313
4201.63 3186
4202.24 3179
4202.85 3119
4203.47 2960
4204.08 2988
4204.69 3053
4205.30 3028
4205.91 3016
4206.52 2898
4207.13 2844
4207.75 3059
4208.36 2824
4208.97 2891
4209.58 2873
4210.19 2812
4210.80 2650
4211.42 2766
4212.03 2870
4212.64 2767
4213.25 2706
4213.86 2742
4214.48 2807
4215.09 2834
4215.70 2920
4216.31 2943
4216.92 3009
4217.54 3030
4218.15 2929
4218.76 3104
4219.37 3205
4219.99 3220
4220.60 3315
4221.21 3512
4221.82 3733
4222.44 3498
4223.05 3468
4223.66 3518
4224.28 3288
4224.89 3340
4225.50 3553
4226.11 3537
4226.73 3416
4227.34 3474
4227.95 3429
4228.57 3431
4229.18 3732
4229.79 3779
4230.41 3603
4231.02 3858
4231.63 3919
4232.25 3826
4232.86 3720
4233.47 3716
4234.09 3875
4234.70 3821
4235.31 3847
4235.93 3934
4236.54 3964
4237.15 4009
4237.77 4055
4238.38 3898
4239.00 3900
4239.61 3656
4240.22 3675
4240.84 3615
4241.45 3517
4242.07 3201
4242.68 3132
4243.29 3211
4243.91 3209
4244.52 3145
4245.14 3197
4245.75 3344
4246.37 3485
4246.98 3756
4247.59 3685
4248.21 3839
4248.82 4071
4249.44 4435
4250.05 4127
4250.67 4293
4251.28 4213
4251.90 4004
4252.51 3887
4253.13 3784
4253.74 3721
4254.36 3664
4254.97 3502
4255.59 3453
4256.20 3338
4256.82 3283
4257.43 3500
4258.05 3376
4258.66 3133
4259.28 3119
4259.89 3166
4260.51 2996
4261.12 2981
4261.74 3075
4262.35 2997
4262.97 3036
4263.59 2819
4264.20 2982
4264.82 2934
4265.43 3093
4266.05 3309
4266.66 3088
4267.28 3255
4267.90 3174
4268.51 3204
4269.13 3265
4269.74 3241
4270.36 3199
4270.98 3265
4271.59 3173
4272.21 3356
4272.83 3192
4273.44 3352
4274.06 3288
4274.68 3258
4275.29 3051
4275.91 3293
4276.52 3510
4277.14 3691
4277.76 3673
4278.37 3706
4278.99 3612
4279.61 3691
4280.23 3535
4280.84 3571
4281.46 3490
4282.08 3177
4282.69 3083
4283.31 3114
4283.93 2906
4284.54 2823
4285.16 2837
4285.78 2760
4286.40 2975
4287.01 3035
4287.63 2876
4288.25 2987
4288.87 2967
4289.48 2921
4290.10 2854
4290.72 2891
4291.34 2926
4291.95 2930
4292.57 2854
4293.19 2754
4293.81 2838
4294.42 2912
4295.04 2837
4295.66 2869
4296.28 2708
4296.90 2950
4297.51 2814
4298.13 2784
4298.75 2868
4299.37 2682
4299.99 2852
4300.61 2802
4301.22 2721
4301.84 2902
4302.46 2996
4303.08 2945
4303.70 2890
4304.32 2916
4304.94 2842
4305.55 2725
4306.17 2820
4306.79 2849
4307.41 2903
4308.03 2761
4308.65 2760
4309.27 2727
4309.89 2610
4310.50 2603
4311.12 2535
4311.74 2948
4312.36 2663
4312.98 2574
4313.60 2630
4314.22 2620
4314.84 2852
4315.46 2771
4316.08 2697
4316.70 2758
4317.32 2730
4317.94 2568
4318.56 2612
4319.18 2678
4319.80 2722
4320.42 2797
4321.04 2725
4321.65 2687
4322.27 2702
4322.89 2821
4323.51 2772
4324.13 2835
4324.75 2896
4325.37 2795
4325.99 2636
4326.62 2917
4327.24 2827
4327.86 2941
4328.48 2702
4329.10 2806
4329.72 2809
4330.34 2718
4330.96 2651
4331.58 2580
4332.20 2621
4332.82 2709
4333.44 2622
4334.06 2778
4334.68 2621
4335.30 2602
4335.92 2676
4336.54 2765
4337.16 2908
4337.79 2798
4338.41 2689
4339.03 2610
4339.65 2635
4340.27 2751
4340.89 2801
4341.51 2808
4342.13 2911
4342.76 2912
4343.38 2842
4344.00 2868
4344.62 3120
4345.24 3158
4345.86 3230
4346.48 3517
4347.11 3646
4347.73 3715
4348.35 3617
4348.97 3707
4349.59 3519
4350.22 3605
4350.84 3511
4351.46 3377
4352.08 3176
4352.70 2980
4353.33 2724
4353.95 2780
4354.57 2946
4355.19 2772
4355.81 2670
4356.44 2923
4357.06 2837
4357.68 2711
4358.30 2801
4358.93 2853
4359.55 2681
4360.17 2537
4360.79 2871
4361.42 2754
4362.04 2894
4362.66 2775
4363.28 2754
4363.91 2877
4364.53 2743
4365.15 2572
4365.78 2614
4366.40 2574
4367.02 2636
4367.65 2584
4368.27 2581
4368.89 2658
4369.52 2747
4370.14 2705
4370.76 2610
4371.39 2686
4372.01 2419
4372.63 2483
4373.26 2461
4373.88 2657
4374.50 2658
4375.13 2584
4375.75 2491
4376.37 2517
4377.00 2718
4377.62 2657
4378.25 2588
4378.87 2575
4379.49 2423
4380.12 2502
4380.74 2703
4381.37 2803
4381.99 2795
4382.61 2750
4383.24 2737
4383.86 2646
4384.49 2806
4385.11 2780
4385.74 2644
4386.36 2646
4386.98 2635
4387.61 2546
4388.23 2538
4388.86 2699
4389.48 2467
4390.11 2410
4390.73 2472
4391.36 2363
4391.98 2463
4392.61 2521
4393.23 2523
4393.86 2479
4394.48 2463
4395.11 2250
4395.73 2261
4396.36 2206
4396.98 2393
4397.61 2482
4398.23 2336
4398.86 2537
4399.48 2598
4400.11 2622
4400.74 2430
4401.36 2376
4401.99 2355
4402.61 2422
4403.24 2597
4403.86 2537
4404.49 2566
4405.11 2650
4405.74 2799
4406.37 2498
4406.99 2549
4407.62 2766
4408.24 2631
4408.87 2586
4409.50 2343
4410.12 2329
4410.75 2428
4411.38 2451
4412.00 2521
4412.63 2357
4413.25 2326
4413.88 2521
4414.51 2366
4415.13 2394
4415.76 2464
4416.39 2392
4417.01 2528
4417.64 2501
4418.27 2441
4418.89 2590
4419.52 2618
4420.15 2453
4420.77 2558
4421.40 2322
4422.03 2430
4422.66 2402
4423.28 2437
4423.91 2317
4424.54 2252
4425.16 2342
4425.79 2272
4426.42 2336
4427.05 2389
4427.67 2305
4428.30 2227
4428.93 2294
4429.56 2306
4430.18 2336
4430.81 2447
4431.44 2409
4432.07 2360
4432.69 2155
4433.32 2506
4433.95 2562
4434.58 2414
4435.21 2580
4435.83 2499
4436.46 2522
4437.09 2530
4437.72 2495
4438.35 2450
4438.97 2365
4439.60 2375
4440.23 2498
4440.86 2318
4441.49 2410
4442.12 2360
4442.74 2526
4443.37 2463
4444.00 2474
4444.63 2549
4445.26 2636
4445.89 2564
4446.52 2734
4447.14 2671
4447.77 2821
4448.40 3137
4449.03 3090
4449.66 3092
4450.29 3075
4450.92 2995
4451.55 2986
4452.18 2866
4452.81 2711
4453.44 2729
4454.06 2692
4454.69 2578
4455.32 2550
4455.95 2567
4456.58 2546
4457.21 2557
4457.84 2572
4458.47 2504
4459.10 2488
4459.73 2467
4460.36 2423
4460.99 2524
4461.62 2489
4462.25 2353
4462.88 2383
4463.51 2407
4464.14 2262
4464.77 2151
4465.40 2274
4466.03 2346
4466.66 2187
4467.29 2210
4467.92 2200
4468.55 2339
4469.18 2343
4469.81 2272
4470.44 2331
4471.07 2336
4471.70 2267
4472.33 2380
4472.96 2460
4473.59 2321
4474.22 2253
4474.86 2229
4475.49 2342
4476.12 2222
4476.75 2100
4477.38 2087
4478.01 2129
4478.64 2262
4479.27 2344
4479.90 2318
4480.53 2313
4481.17 2453
4481.80 2540
4482.43 2524
4483.06 2433
4483.69 2373
4484.32 2290
4484.95 2320
4485.58 2222
4486.22 2236
4486.85 2286
4487.48 2437
4488.11 2392
4488.74 2535
4489.37 2463
4490.01 2244
4490.64 2314
4491.27 2343
4491.90 2416
4492.53 2416
4493.17 2250
4493.80 2361
4494.43 2342
4495.06 2363
4495.70 2286
4496.33 2300
4496.96 2455
4497.59 2395
4498.22 2508
4498.86 2507
4499.49 2365
4500.12 2311
4500.75 2436
4501.39 2378
4502.02 2450
4502.65 2496
4503.29 2548
4503.92 2500
4504.55 2720
4505.18 2590
4505.82 2553
4506.45 2494
4507.08 2477
4507.72 2580
4508.35 2480
4508.98 2361
4509.62 2333
4510.25 2349
4510.88 2534
4511.52 2475
4512.15 2444
4512.78 2392
4513.42 2392
4514.05 2616
4514.68 2480
4515.32 2399
4515.95 2540
4516.58 2379
4517.22 2289
4517.85 2332
4518.48 2421
4519.12 2440
4519.75 2499
4520.39 2479
4521.02 2369
4521.65 2420
4522.29 2406
4522.92 2384
4523.56 2352
4524.19 2399
4524.83 2326
4525.46 2490
4526.09 2624
4526.73 2624
4527.36 2549
4528.00 2539
4528.63 2749
4529.27 2779
4529.90 2831
4530.54 2966
4531.17 3176
4531.81 3407
4532.44 3662
4533.07 3662
4533.71 3759
4534.34 3704
4534.98 3719
4535.61 3459
4536.25 3429
4536.88 3192
4537.52 3144
4538.16 3084
4538.79 2764
4539.43 2684
4540.06 2761
4540.70 2606
4541.33 2522
4541.97 2463
4542.60 2555
4543.24 2608
4543.87 2516
4544.51 2636
4545.15 2498
4545.78 2526
4546.42 2482
4547.05 2323
4547.69 2264
4548.32 2343
4548.96 2266
4549.60 2333
4550.23 2366
4550.87 2451
4551.50 2414
4552.14 2335
4552.78 2380
4553.41 2420
4554.05 2367
4554.69 2414
4555.32 2460
4555.96 2408
4556.60 2346
4557.23 2346
4557.87 2410
4558.51 2343
4559.14 2345
4559.78 2470
4560.42 2414
4561.05 2420
4561.69 2385
4562.33 2332
4562.96 2453
4563.60 2315
4564.24 2320
4564.87 2195
4565.51 2443
4566.15 2461
4566.79 2259
4567.42 2264
4568.06 2304
4568.70 2487
4569.33 2398
4569.97 2421
4570.61 2468
4571.25 2364
4571.88 2477
4572.52 2457
4573.16 2378
4573.80 2453
4574.44 2576
4575.07 2451
4575.71 2408
4576.35 2283
4576.99 2327
4577.62 2445
4578.26 2354
4578.90 2192
4579.54 2394
4580.18 2466
4580.82 2375
4581.45 2320
4582.09 2294
4582.73 2462
4583.37 2421
4584.01 2383
4584.65 2448
4585.28 2444
4585.92 2386
4586.56 2556
4587.20 2507
4587.84 2516
4588.48 2367
4589.12 2389
4589.75 2544
4590.39 2721
4591.03 2652
4591.67 2685
4592.31 2708
4592.95 2634
4593.59 2715
4594.23 2676
4594.87 2652
4595.51 2676
4596.15 2645
4596.78 2495
4597.42 2468
4598.06 2306
4598.70 2488
4599.34 2622
4599.98 2610
4600.62 2493
4601.26 2620
4601.90 2778
4602.54 2750
4603.18 2920
4603.82 3063
4604.46 2990
4605.10 3111
4605.74 3180
4606.38 3166
4607.02 3185
4607.66 3045
4608.30 2955
4608.94 2871
4609.58 2908
4610.22 2825
4610.86 2827
4611.50 2696
4612.14 2550
4612.78 2613
4613.42 2655
4614.06 2596
4614.70 2618
4615.34 2547
4615.98 2514
4616.63 2501
4617.27 2437
4617.91 2602
4618.55 2730
4619.19 2663
4619.83 2567
4620.47 2478
4621.11 2315
4621.75 2387
4622.39 2290
4623.03 2358
4623.68 2301
4624.32 2207
4624.96 2296
4625.60 2299
4626.24 2284
4626.88 2358
4627.52 2377
4628.17 2298
4628.81 2364
4629.45 2330
4630.09 2304
4630.73 2274
4631.37 2310
4632.02 2335
4632.66 2280
4633.30 2353
4633.94 2275
4634.58 2211
4635.22 2309
4635.87 2357
4636.51 2311
4637.15 2505
4637.79 2428
4638.44 2404
4639.08 2489
4639.72 2455
4640.36 2354
4641.00 2216
4641.65 2268
4642.29 2404
4642.93 2321
4643.57 2164
4644.22 2374
4644.86 2348
4645.50 2438
4646.15 2441
4646.79 2186
4647.43 2407
4648.07 2516
4648.72 2564
4649.36 2381
4650.00 2382
4650.65 2468
4651.29 2458
4651.93 2525
4652.57 2497
4653.22 2446
4653.86 2446
4654.50 2416
4655.15 2517
4655.79 2409
4656.44 2547
4657.08 2538
4657.72 2440
4658.37 2564
4659.01 2595
4659.65 2686
4660.30 2765
4660.94 2586
4661.58 2510
4662.23 2549
4662.87 2651
4663.52 2709
4664.16 2693
4664.80 2759
4665.45 2738
4666.09 2700
4666.74 2508
4667.38 2586
4668.02 2549
4668.67 2561
4669.31 2531
4669.96 2327
4670.60 2159
4671.25 2403
4671.89 2281
4672.54 2238
4673.18 2433
4673.83 2411
4674.47 2376
4675.11 2363
4675.76 2532
4676.40 2298
4677.05 2316
4677.69 2325
4678.34 2494
4678.98 2340
4679.63 2456
4680.27 2661
4680.92 2704
4681.56 2859
4682.21 2715
4682.85 2724
4683.50 2808
4684.15 2700
4684.79 2786
4685.44 2660
4686.08 2697
4686.73 2381
4687.37 2442
4688.02 2498
4688.66 2397
4689.31 2451
4689.96 2352
4690.60 2297
4691.25 2140
4691.89 2222
4692.54 2376
4693.19 2264
4693.83 2389
4694.48 2455
4695.12 2440
4695.77 2299
4696.42 2411
4697.06 2508
4697.71 2419
4698.36 2452
4699.00 2498
4699.65 2625
4700.29 2666
4700.94 2715
4701.59 2758
4702.23 2731
4702.88 2628
4703.53 2625
4704.17 2498
4704.82 2400
4705.47 2462
4706.11 2390
4706.76 2333
4707.41 2377
4708.06 2506
4708.70 2496
4709.35 2542
4710.00 2553
4710.64 2445
4711.29 2446
4711.94 2447
4712.59 2525
4713.23 2637
4713.88 2505
4714.53 2487
4715.18 2601
4715.82 2509
4716.47 2362
4717.12 2436
4717.77 2415
4718.41 2334
4719.06 2428
4719.71 2477
4720.36 2320
4721.01 2527
4721.65 2489
4722.30 2345
4722.95 2626
4723.60 2558
4724.25 2437
4724.89 2445
4725.54 2531
4726.19 2543
4726.84 2486
4727.49 2620
4728.14 2546
4728.78 2518
4729.43 2443
4730.08 2610
4730.73 2667
4731.38 2650
4732.03 2483
4732.68 2348
4733.32 2322
4733.97 2387
4734.62 2362
4735.27 2445
4735.92 2507
4736.57 2569
4737.22 2347
4737.87 2372
4738.52 2392
4739.16 2480
4739.81 2543
4740.46 2697
4741.11 2615
4741.76 2575
4742.41 2670
4743.06 2526
4743.71 2549
4744.36 2603
4745.01 2744
4745.66 2592
4746.31 2510
4746.96 2509
4747.61 2729
4748.26 2689
4748.91 2893
4749.56 3094
4750.21 3339
4750.86 3421
4751.51 3844
4752.16 4180
4752.81 4362
4753.46 4452
4754.11 4524
4754.76 4582
4755.41 4494
4756.06 4194
4756.71 3966
4757.36 3724
4758.01 3372
4758.66 3030
4759.31 2980
4759.96 2829
4760.61 2688
4761.26 2601
4761.91 2378
4762.56 2431
4763.22 2556
4763.87 2513
4764.52 2312
4765.17 2277
4765.82 2345
4766.47 2353
4767.12 2339
4767.77 2460
4768.42 2461
4769.07 2312
4769.73 2358
4770.38 2459
4771.03 2303
4771.68 2213
4772.33 2095
4772.98 2232
4773.63 2221
4774.29 2239
4774.94 2320
4775.59 2326
4776.24 2349
4776.89 2411
4777.54 2278
4778.20 2303
4778.85 2412
4779.50 2386
4780.15 2432
4780.80 2385
4781.46 2333
4782.11 2456
4782.76 2350
4783.41 2360
4784.06 2480
4784.72 2456
4785.37 2393
4786.02 2449
4786.67 2362
4787.33 2450
4787.98 2341
4788.63 2346
4789.28 2362
4789.94 2561
4790.59 2510
4791.24 2525
4791.89 2461
4792.55 2528
4793.20 2459
4793.85 2549
4794.51 2485
4795.16 2430
4795.81 2534
4796.47 2528
4797.12 2279
4797.77 2288
4798.42 2307
4799.08 2275
4799.73 2098
4800.38 2110
4801.04 2222
4801.69 2165
4802.35 2169
4803.00 2231
4803.65 2374
4804.31 2263
4804.96 2335
4805.61 2366
4806.27 2196
4806.92 2198
4807.57 2320
4808.23 2428
4808.88 2265
4809.54 2322
4810.19 2314
4810.84 2358
4811.50 2263
4812.15 2222
4812.81 2225
4813.46 2231
4814.12 2364
4814.77 2210
4815.42 2427
4816.08 2459
4816.73 2426
4817.39 2445
4818.04 2518
4818.70 2514
4819.35 2543
4820.01 2536
4820.66 2562
4821.32 2679
4821.97 2748
4822.63 2671
4823.28 2656
4823.94 2823
4824.59 2889
4825.25 2898
4825.90 2868
4826.56 3005
4827.21 2959
4827.87 2951
4828.52 2964
4829.18 3024
4829.83 2853
4830.49 2827
4831.14 2689
4831.80 2635
4832.45 2558
4833.11 2714
4833.76 2600
4834.42 2760
4835.08 2849
4835.73 2715
4836.39 2824
4837.04 2896
4837.70 2990
4838.36 2997
4839.01 2970
4839.67 2881
4840.32 3007
4840.98 3003
4841.64 2995
4842.29 3025
4842.95 2838
4843.60 2781
4844.26 2912
4844.92 2939
4845.57 2774
4846.23 2894
4846.89 2874
4847.54 2946
4848.20 3009
4848.86 3022
4849.51 2926
4850.17 2954
4850.83 3103
4851.48 3029
4852.14 3197
4852.80 3089
4853.45 3094
4854.11 3097
4854.77 3302
4855.43 3169
4856.08 2969
4856.74 3288
4857.40 3302
4858.05 3130
4858.71 3235
4859.37 3118
4860.03 2978
4860.68 3177
4861.34 3289
4862.00 3150
4862.66 3274
4863.31 3227
4863.97 3457
4864.63 3471
4865.29 3495
4865.95 3320
4866.60 3463
4867.26 3512
4867.92 3488
4868.58 3461
4869.23 3452
4869.89 3287
4870.55 3089
4871.21 3026
4871.87 2991
4872.53 3030
4873.18 2869
4873.84 2854
4874.50 2807
4875.16 2742
4875.82 2829
4876.48 2714
4877.13 2783
4877.79 2632
4878.45 2688
4879.11 2653
4879.77 2526
4880.43 2641
4881.09 2799
4881.75 2482
4882.40 2454
4883.06 2587
4883.72 2439
4884.38 2464
4885.04 2394
4885.70 2521
4886.36 2584
4887.02 2597
4887.68 2664
4888.34 2647
4889.00 2600
4889.66 2603
4890.32 2676
4890.97 2750
4891.63 2857
4892.29 2838
4892.95 2928
4893.61 2932
4894.27 2990
4894.93 2819
4895.59 2896
4896.25 2934
4896.91 2816
4897.57 2895
4898.23 3028
4898.89 2963
4899.55 2992
4900.21 3072
4900.87 3007
4901.53 3260
4902.19 3123
4902.85 2969
4903.51 3061
4904.17 2932
4904.83 2797
4905.50 2893
4906.16 2848
4906.82 2900
4907.48 2939
4908.14 2663
4908.80 2572
4909.46 2500
4910.12 2633
4910.78 2592
4911.44 2559
4912.10 2389
4912.76 2518
4913.42 2592
4914.09 2584
4914.75 2546
4915.41 2488
4916.07 2483
4916.73 2546
4917.39 2406
4918.05 2353
4918.71 2320
4919.38 2383
4920.04 2246
4920.70 2187
4921.36 2219
4922.02 2226
4922.68 2355
4923.35 2343
4924.01 2304
4924.67 2263
4925.33 2385
4925.99 2238
4926.65 2336
4927.32 2417
4927.98 2284
4928.64 2198
4929.30 2237
4929.96 2264
4930.63 2322
4931.29 2186
4931.95 2214
4932.61 2475
4933.28 2346
4933.94 2275
4934.60 2313
4935.26 2322
4935.93 2247
4936.59 2383
4937.25 2393
4937.91 2401
4938.58 2355
4939.24 2265
4939.90 2347
4940.56 2332
4941.23 2196
4941.89 2327
4942.55 2344
4943.22 2407
4943.88 2273
4944.54 2248
4945.21 2332
4945.87 2247
4946.53 2153
4947.20 2308
4947.86 2228
4948.52 2158
4949.19 2154
4949.85 2201
4950.51 2330
4951.18 2228
4951.84 2121
4952.50 2306
4953.17 2312
4953.83 2249
4954.49 2189
4955.16 2224
4955.82 2200
4956.49 2293
4957.15 2373
4957.81 2279
4958.48 2212
4959.14 2382
4959.81 2448
4960.47 2279
4961.14 2262
4961.80 2230
4962.46 2262
4963.13 2435
4963.79 2476
4964.46 2510
4965.12 2475
4965.79 2549
4966.45 2632
4967.12 2545
4967.78 2524
4968.44 2703
4969.11 2476
4969.77 2374
4970.44 2324
4971.10 2375
4971.77 2466
4972.43 2474
4973.10 2398
4973.76 2448
4974.43 2477
4975.09 2398
4975.76 2470
4976.42 2580
4977.09 2561
4977.76 2509
4978.42 2561
4979.09 2447
4979.75 2500
4980.42 2552
4981.08 2448
4981.75 2492
4982.41 2236
4983.08 2265
4983.75 2415
4984.41 2431
4985.08 2492
4985.74 2573
4986.41 2699
4987.07 3084
4987.74 3096
4988.41 3383
4989.07 3540
4989.74 3591
4990.41 3979
4991.07 3833
4991.74 3751
4992.40 3842
4993.07 3706
4993.74 3601
4994.40 3320
4995.07 3118
4995.74 3081
4996.40 2810
4997.07 2610
4997.74 2607
4998.40 2619
4999.07 2580
4999.74 2414
5000.40 2340
5001.07 2258
5001.74 2316
5002.40 2424
5003.07 2392
5003.74 2377
5004.41 2259
5005.07 2169
5005.74 2363
5006.41 2412
5007.07 2399
5007.74 2429
5008.41 2347
5009.08 2318
5009.74 2165
5010.41 2222
5011.08 2231
5011.75 2199
5012.41 2213
5013.08 2291
5013.75 2311
5014.42 2342
5015.09 2251
5015.75 2281
5016.42 2352
5017.09 2150
5017.76 2236
5018.43 2333
5019.09 2429
5019.76 2472
5020.43 2434
5021.10 2618
5021.77 2689
5022.44 2627
5023.10 2734
5023.77 2884
5024.44 2913
5025.11 2916
5025.78 2841
5026.45 2915
5027.11 2793
5027.78 2781
5028.45 2735
5029.12 2798
5029.79 2607
5030.46 2477
5031.13 2444
5031.80 2488
5032.47 2309
5033.13 2240
5033.80 2187
5034.47 2301
5035.14 2282
5035.81 2256
5036.48 2285
5037.15 2272
5037.82 2247
5038.49 2134
5039.16 2135
5039.83 2131
5040.50 2146
5041.17 2263
5041.84 2233
5042.51 2115
5043.18 2056
5043.85 2191
5044.52 2215
5045.18 2375
5045.85 2366
5046.52 2296
5047.19 2353
5047.86 2474
5048.53 2600
5049.20 2517
5049.88 2493
5050.55 2584
5051.22 2615
5051.89 2538
5052.56 2527
5053.23 2552
5053.90 2736
5054.57 2683
5055.24 2674
5055.91 2696
5056.58 2631
5057.25 2479
5057.92 2440
5058.59 2451
5059.26 2377
5059.93 2259
5060.60 2288
5061.27 2250
5061.95 2153
5062.62 2318
5063.29 2121
5063.96 2105
5064.63 2225
5065.30 2261
5065.97 2116
5066.64 2334
5067.31 2226
5067.99 2254
5068.66 2174
5069.33 2229
5070.00 2095
5070.67 2149
5071.34 2089
5072.02 2060
5072.69 2096
5073.36 2095
5074.03 2020
5074.70 1968
5075.37 1971
5076.05 1864
5076.72 1957
5077.39 2004
5078.06 2014
5078.73 2089
5079.41 2026
5080.08 2106
5080.75 2221
5081.42 2083
5082.10 2004
5082.77 2072
5083.44 2205
5084.11 2208
5084.78 2369
5085.46 2403
5086.13 2357
5086.80 2300
5087.48 2214
5088.15 2191
5088.82 2206
5089.49 2234
5090.17 2083
5090.84 2236
5091.51 2268
5092.19 2231
5092.86 2282
5093.53 2334
5094.20 2258
5094.88 2287
5095.55 2325
5096.22 2323
5096.90 2144
5097.57 2245
5098.24 2233
5098.92 2120
5099.59 2195
5100.26 2175
5100.94 2108
5101.61 2059
5102.29 2142
5102.96 2129
5103.63 2097
5104.31 2134
5104.98 2116
5105.65 2198
5106.33 2104
5107.00 2039
5107.68 2062
5108.35 2083
5109.02 1999
5109.70 2043
5110.37 2096
5111.05 2098
5111.72 2112
5112.40 2036
5113.07 2102
5113.74 2096
5114.42 1933
5115.09 1963
5115.77 2076
5116.44 1916
5117.12 2017
5117.79 2047
5118.47 1925
5119.14 2026
5119.82 2079
5120.49 2011
5121.17 2037
5121.84 1976
5122.52 1926
5123.19 2013
5123.87 2093
5124.54 2006
5125.22 2192
5125.89 2135
5126.57 2220
5127.24 2142
5127.92 2006
5128.59 2044
5129.27 2092
5129.94 2063
5130.62 1957
5131.29 1907
5131.97 1954
5132.65 2196
5133.32 2075
5134.00 2028
5134.67 2165
5135.35 2009
5136.02 1956
5136.70 1937
5137.38 1912
5138.05 2068
5138.73 2112
5139.40 2144
5140.08 2042
5140.76 1995
5141.43 2043
5142.11 2180
5142.79 2186
5143.46 2136
5144.14 2096
5144.81 1988
5145.49 2084
5146.17 2045
5146.84 1985
5147.52 1971
5148.20 2047
5148.87 1914
5149.55 1913
5150.23 1974
5150.90 1934
5151.58 1985
5152.26 1941
5152.94 1981
5153.61 1920
5154.29 2000
5154.97 1954
5155.64 1917
5156.32 1852
5157.00 1939
5157.68 2010
5158.35 1879
5159.03 1813
5159.71 2035
5160.39 2022
5161.06 1930
5161.74 1869
5162.42 1747
5163.10 1944
5163.77 2064
5164.45 1974
5165.13 1806
5165.81 1825
5166.48 1862
5167.16 1913
5167.84 1925
5168.52 2003
5169.20 1925
5169.87 1970
5170.55 1950
5171.23 1932
5171.91 1793
5172.59 1929
5173.27 1898
5173.94 1869
5174.62 1831
5175.30 1787
5175.98 2002
5176.66 1961
5177.34 1994
5178.02 1877
5178.69 2054
5179.37 2204
5180.05 2216
5180.73 2280
5181.41 2237
5182.09 2142
5182.77 2289
5183.45 2141
5184.12 2050
5184.80 1918
5185.48 1938
5186.16 1985
5186.84 1948
5187.52 1872
5188.20 1898
5188.88 2024
5189.56 1958
5190.24 1856
5190.92 1915
5191.60 1969
5192.28 1842
5192.96 1911
5193.64 1909
5194.32 1877
5195.00 1752
5195.68 1773
5196.36 1793
5197.03 1757
5197.71 1765
5198.39 1832
5199.07 1927
5199.75 1810
5200.44 1796
5201.12 1809
5201.80 1788
5202.48 1819
5203.16 1817
5203.84 1939
5204.52 1995
5205.20 1995
5205.88 1952
5206.56 1942
5207.24 1996
5207.92 2026
5208.60 2035
5209.28 2120
5209.96 2254
5210.64 2378
5211.32 2502
5212.00 2509
5212.68 2437
5213.37 2351
5214.05 2315
5214.73 2274
5215.41 2050
5216.09 1977
5216.77 1991
5217.45 1999
5218.13 1946
5218.81 1886
5219.50 1870
5220.18 1872
5220.86 1916
5221.54 1829
5222.22 1919
5222.90 1896
5223.59 1901
5224.27 2021
5224.95 1912
5225.63 1971
5226.31 1823
5226.99 1896
5227.68 2033
5228.36 1973
5229.04 1894
5229.72 1920
5230.40 1974
5231.09 1858
5231.77 1766
5232.45 1972
5233.13 1966
5233.81 1855
5234.50 2059
5235.18 2041
5235.86 1934
5236.54 1953
5237.23 2051
5237.91 1980
5238.59 2094
5239.27 2092
5239.96 2203
5240.64 2045
5241.32 2153
5242.01 2116
5242.69 2125
5243.37 2043
5244.05 1995
5244.74 2017
5245.42 2026
5246.10 1990
5246.79 2018
5247.47 1969
5248.15 1843
5248.84 1885
5249.52 1743
5250.20 1919
5250.89 1923
5251.57 1930
5252.25 1773
5252.94 1848
5253.62 1787
5254.30 1734
5254.99 1839
5255.67 1789
5256.36 1666
5257.04 1753
5257.72 1799
5258.41 1758
5259.09 1714
5259.78 1779
5260.46 1874
5261.14 1859
5261.83 1794
5262.51 1742
5263.20 1959
5263.88 1955
5264.56 2023
5265.25 2026
5265.93 1965
5266.62 1975
5267.30 1923
5267.99 1909
5268.67 1884
5269.36 1855
5270.04 1849
5270.73 1919
5271.41 2122
5272.09 1892
5272.78 1931
5273.46 2042
5274.15 2062
5274.83 1969
5275.52 2008
5276.20 2005
5276.89 1867
5277.57 1911
5278.26 1921
5278.94 2043
5279.63 2121
5280.32 2130
5281.00 2273
5281.69 2211
5282.37 2283
5283.06 2185
5283.74 2316
5284.43 2131
5285.11 2205
5285.80 2162
5286.49 2118
5287.17 2001
5287.86 1949
5288.54 2044
5289.23 1989
5289.91 2013
5290.60 1796
5291.29 1864
5291.97 1891
5292.66 1850
5293.35 1843
5294.03 1978
5294.72 1842
5295.40 1815
5296.09 1872
5296.78 1929
5297.46 1925
5298.15 1889
5298.84 1891
5299.52 1797
5300.21 1804
5300.90 1936
5301.58 1927
5302.27 1986
5302.96 2060
5303.64 1996
5304.33 1872
5305.02 1858
5305.70 1973
5306.39 1939
5307.08 1931
5307.77 1807
5308.45 1851
5309.14 2006
5309.83 1984
5310.51 2048
5311.20 1921
5311.89 1957
5312.58 2027
5313.26 1885
5313.95 1932
5314.64 1959
5315.33 2061
5316.01 1939
5316.70 1836
5317.39 1848
5318.08 1894
5318.77 1788
5319.45 1786
5320.14 1817
5320.83 1864
5321.52 1875
5322.20 1879
5322.89 1873
5323.58 1816
5324.27 1776
5324.96 1793
5325.65 1812
5326.33 1728
5327.02 1736
5327.71 1764
5328.40 1957
5329.09 1918
5329.78 1885
5330.46 1863
5331.15 1894
5331.84 1929
5332.53 1998
5333.22 1880
5333.91 1778
5334.60 1703
5335.29 2009
5335.98 2058
5336.66 2005
5337.35 1895
5338.04 1865
5338.73 1962
5339.42 1828
5340.11 1818
5340.80 1812
5341.49 1874
5342.18 1871
5342.87 1936
5343.56 1833
5344.25 1852
5344.94 1816
5345.62 1889
5346.31 1932
5347.00 1909
5347.69 1983
5348.38 2205
5349.07 2150
5349.76 2115
5350.45 2091
5351.14 1971
5351.83 2178
5352.52 2078
5353.21 1978
5353.90 2068
5354.59 1984
5355.28 1999
5355.97 1980
5356.66 1834
5357.35 1903
5358.04 1866
5358.74 1854
5359.43 1821
5360.12 1744
5360.81 1859
5361.50 1798
5362.19 1857
5362.88 1958
5363.57 1907
5364.26 1859
5364.95 1817
5365.64 1666
5366.33 1828
5367.02 1898
5367.71 1867
5368.41 1852
5369.10 1855
5369.79 1896
5370.48 1884
5371.17 1908
5371.86 1887
5372.55 1879
5373.24 1911
5373.94 1908
5374.63 1907
5375.32 2066
5376.01 2026
5376.70 2007
5377.39 1914
5378.08 2055
5378.78 1982
5379.47 1994
5380.16 2009
5380.85 1932
5381.54 1928
5382.24 1986
5382.93 2122
5383.62 2126
5384.31 2115
5385.00 2135
5385.70 2120
5386.39 2090
5387.08 1961
5387.77 1959
5388.47 2015
5389.16 2126
5389.85 2037
5390.54 2165
5391.23 2117
5391.93 2175
5392.62 2167
5393.31 2107
5394.01 1908
5394.70 1871
5395.39 1864
5396.08 1852
5396.78 1693
5397.47 1761
5398.16 1737
5398.86 1765
5399.55 1883
5400.24 1861
5400.93 1777
5401.63 1811
5402.32 1803
5403.01 1720
5403.71 1718
5404.40 1729
5405.09 1729
5405.79 1837
5406.48 1760
5407.17 1669
5407.87 1855
5408.56 1708
5409.26 1726
5409.95 1759
5410.64 1867
5411.34 1727
5412.03 1752
5412.72 1806
5413.42 1774
5414.11 1623
5414.81 1689
5415.50 1778
5416.19 1730
5416.89 1657
5417.58 1663
5418.28 1687
5418.97 1757
5419.67 1633
5420.36 1697
5421.05 1821
5421.75 1920
5422.44 1943
5423.14 1799
5423.83 1721
5424.53 1834
5425.22 1788
5425.92 1699
5426.61 1745
5427.31 1714
5428.00 1709
5428.70 2032
5429.39 1747
5430.09 1748
5430.78 1676
5431.48 1755
5432.17 1839
5432.87 1635
5433.56 1772
5434.26 1755
5434.95 1825
5435.65 1767
5436.34 1723
5437.04 1739
5437.73 1832
5438.43 1807
5439.13 1824
5439.82 1810
5440.52 1787
5441.21 1883
5441.91 1860
5442.60 1709
5443.30 1932
5444.00 1887
5444.69 1804
5445.39 1901
5446.08 1882
5446.78 1954
5447.48 1951
5448.17 2091
5448.87 1957
5449.56 1979
5450.26 2060
5450.96 2060
5451.65 2111
5452.35 2043
5453.05 1956
5453.74 2003
5454.44 1976
5455.14 1907
5455.83 1960
5456.53 1865
5457.23 1911
5457.92 1854
5458.62 1820
5459.32 1795
5460.01 1828
5460.71 1726
5461.41 1753
5462.11 1738
5462.80 1746
5463.50 1790
5464.20 1835
5464.89 1831
5465.59 1812
5466.29 1885
5466.99 1796
5467.68 1932
5468.38 1850
5469.08 1901
5469.78 1840
5470.47 1808
5471.17 1782
5471.87 1851
5472.57 1764
5473.26 2001
5473.96 2031
5474.66 1843
5475.36 1721
5476.06 1692
5476.75 1720
5477.45 1845
5478.15 1924
5478.85 1958
5479.55 2056
5480.24 2071
5480.94 2219
5481.64 2170
5482.34 2214
5483.04 2356
5483.74 2217
5484.43 2191
5485.13 2227
5485.83 2184
5486.53 2073
5487.23 2122
5487.93 2153
5488.63 1922
5489.33 1821
5490.02 1842
5490.72 1979
5491.42 1840
5492.12 2037
5492.82 2078
5493.52 2180
5494.22 2164
5494.92 2155
5495.62 2031
5496.32 2098
5497.01 2018
5497.71 2079
5498.41 2199
5499.11 2379
5499.81 2483
5500.51 2414
5501.21 2606
5501.91 2796
5502.61 2608
5503.31 2699
5504.01 2709
5504.71 2797
5505.41 2776
5506.11 2401
5506.81 2245
5507.51 2092
5508.21 2124
5508.91 2144
5509.61 2063
5510.31 2189
5511.01 2170
5511.71 1976
5512.41 2016
5513.11 1908
5513.81 1921
5514.51 1975
5515.21 2019
5515.91 2032
5516.61 2069
5517.31 2010
5518.01 2032
5518.72 1934
5519.42 1925
5520.12 1912
5520.82 1787
5521.52 1830
5522.22 1900
5522.92 1971
5523.62 1928
5524.32 2006
5525.02 1805
5525.72 1710
5526.43 1770
5527.13 1817
5527.83 1893
5528.53 1823
5529.23 1788
5529.93 1707
5530.63 1776
5531.33 1751
5532.04 1806
5532.74 1781
5533.44 1785
5534.14 1862
5534.84 1738
5535.54 1710
5536.25 1654
5536.95 1806
5537.65 1764
5538.35 1776
5539.05 1752
5539.76 1793
5540.46 1814
5541.16 1840
5541.86 1709
5542.56 1724
5543.27 1780
5543.97 1755
5544.67 1771
5545.37 1749
5546.08 1726
5546.78 1843
5547.48 1745
5548.18 1686
5548.89 1832
5549.59 1850
5550.29 1733
5550.99 1785
5551.70 1794
5552.40 1828
5553.10 1800
5553.81 1697
5554.51 1831
5555.21 1783
5555.91 1728
5556.62 1741
5557.32 1608
5558.02 1527
5558.73 1718
5559.43 1639
5560.13 1537
5560.84 1603
5561.54 1687
5562.24 1853
5562.95 1783
5563.65 1756
5564.35 1776
5565.06 1772
5565.76 1852
5566.47 1685
5567.17 1719
5567.87 1752
5568.58 1790
5569.28 1867
5569.98 1651
5570.69 1591
5571.39 1646
5572.10 1701
5572.80 1759
5573.50 1688
5574.21 1614
5574.91 1627
5575.62 1712
5576.32 1781
5577.03 1679
5577.73 1787
5578.44 1893
5579.14 1772
5579.84 1690
5580.55 1621
5581.25 1754
5581.96 1762
5582.66 1694
5583.37 1604
5584.07 1656
5584.78 1727
5585.48 1630
5586.19 1679
5586.89 1726
5587.60 1788
5588.30 1770
5589.01 1749
5589.71 1712
5590.42 1688
5591.12 1733
5591.83 1785
5592.53 1786
5593.24 1651
5593.94 1675
5594.65 1700
5595.36 1744
5596.06 1572
5596.77 1545
5597.47 1584
5598.18 1628
5598.88 1622
5599.59 1631
5600.30 1697
5601.00 1725
5601.71 1749
5602.41 1721
5603.12 1672
5603.83 1649
5604.53 1529
5605.24 1521
5605.94 1596
5606.65 1606
5607.36 1587
5608.06 1607
5608.77 1672
5609.48 1590
5610.18 1611
5610.89 1566
5611.60 1661
5612.30 1619
5613.01 1632
5613.72 1647
5614.42 1720
5615.13 1626
5615.84 1653
5616.54 1665
5617.25 1668
5617.96 1690
5618.66 1620
5619.37 1705
5620.08 1657
5620.78 1613
5621.49 1628
5622.20 1575
5622.91 1608
5623.61 1586
5624.32 1546
5625.03 1560
5625.74 1517
5626.44 1528
5627.15 1587
5627.86 1585
5628.57 1580
5629.27 1617
5629.98 1692
5630.69 1706
5631.40 1600
5632.11 1596
5632.81 1653
5633.52 1541
5634.23 1492
5634.94 1633
5635.65 1761
5636.35 1610
5637.06 1549
5637.77 1648
5638.48 1660
5639.19 1565
5639.89 1572
5640.60 1640
5641.31 1605
5642.02 1677
5642.73 1778
5643.44 1601
5644.15 1710
5644.85 1629
5645.56 1681
5646.27 1609
5646.98 1658
5647.69 1611
5648.40 1661
5649.11 1624
5649.82 1650
5650.53 1751
5651.23 1641
5651.94 1698
5652.65 1707
5653.36 1662
5654.07 1643
5654.78 1685
5655.49 1657
5656.20 1762
5656.91 1895
5657.62 1831
5658.33 1779
5659.04 1620
5659.75 1738
5660.46 1762
5661.17 1633
5661.88 1689
5662.59 1706
5663.30 1670
5664.00 1725
5664.71 1698
5665.42 1586
5666.13 1576
5666.84 1558
5667.55 1587
5668.27 1619
5668.98 1562
5669.69 1702
5670.40 1578
5671.11 1606
5671.82 1676
5672.53 1697
5673.24 1664
5673.95 1690
5674.66 1519
5675.37 1493
5676.08 1501
5676.79 1621
5677.50 1604
5678.21 1466
5678.92 1436
5679.63 1574
5680.34 1650
5681.06 1688
5681.77 1543
5682.48 1580
5683.19 1498
5683.90 1656
5684.61 1675
5685.32 1533
5686.03 1586
5686.74 1687
5687.46 1660
5688.17 1531
5688.88 1554
5689.59 1535
5690.30 1556
5691.01 1663
5691.72 1586
5692.44 1477
5693.15 1571
5693.86 1591
5694.57 1475
5695.28 1609
5696.00 1537
5696.71 1444
5697.42 1451
5698.13 1537
5698.84 1549
5699.56 1512
5700.27 1500
5700.98 1452
5701.69 1582
5702.40 1546
5703.12 1573
5703.83 1617
5704.54 1636
5705.25 1523
5705.97 1572
5706.68 1569
5707.39 1642
5708.10 1468
5708.82 1524
5709.53 1536
5710.24 1648
5710.95 1569
5711.67 1534
5712.38 1593
5713.09 1588
5713.81 1511
5714.52 1481
5715.23 1417
5715.95 1495
5716.66 1592
5717.37 1547
5718.09 1552
5718.80 1513
5719.51 1647
5720.23 1666
5720.94 1562
5721.65 1569
5722.37 1542
5723.08 1516
5723.79 1487
5724.51 1421
5725.22 1596
5725.93 1613
5726.65 1566
5727.36 1635
5728.08 1599
5728.79 1726
5729.50 1673
5730.22 1667
5730.93 1605
5731.65 1647
5732.36 1729
5733.07 1780
5733.79 1707
5734.50 1665
5735.22 1598
5735.93 1656
5736.65 1617
5737.36 1646
5738.07 1566
5738.79 1580
5739.50 1499
5740.22 1440
5740.93 1512
5741.65 1564
5742.36 1564
5743.08 1588
5743.79 1549
5744.51 1477
5745.22 1503
5745.94 1564
5746.65 1596
5747.37 1643
5748.08 1551
5748.80 1516
5749.51 1620
5750.23 1665
5750.94 1593
5751.66 1555
5752.37 1617
5753.09 1616
5753.80 1550
5754.52 1501
5755.24 1572
5755.95 1644
5756.67 1619
5757.38 1521
5758.10 1641
5758.81 1715
5759.53 1565
5760.25 1542
5760.96 1570
5761.68 1617
5762.39 1587
5763.11 1665
5763.83 1690
5764.54 1649
5765.26 1708
5765.97 1627
5766.69 1643
5767.41 1564
5768.12 1514
5768.84 1497
5769.56 1604
5770.27 1609
5770.99 1545
5771.71 1582
5772.42 1636
5773.14 1580
5773.86 1559
5774.57 1667
5775.29 1773
5776.01 1684
5776.72 1692
5777.44 1673
5778.16 1692
5778.88 1588
5779.59 1686
5780.31 1718
5781.03 1579
5781.74 1573
5782.46 1580
5783.18 1674
5783.90 1621
5784.61 1605
5785.33 1723
5786.05 1679
5786.77 1469
5787.48 1546
5788.20 1618
5788.92 1662
5789.64 1704
5790.35 1793
5791.07 1749
5791.79 1802
5792.51 1870
5793.23 1797
5793.94 1840
5794.66 1759
5795.38 1917
5796.10 1928
5796.82 2005
5797.53 1935
5798.25 1900
5798.97 1856
5799.69 1988
5800.41 2240
5801.13 2338
5801.84 2382
5802.56 2583
5803.28 2806
5804.00 2873
5804.72 2827
5805.44 2703
5806.16 2820
5806.87 2662
5807.59 2430
5808.31 2323
5809.03 2293
5809.75 2230
5810.47 2053
5811.19 2060
5811.91 2101
5812.63 2173
5813.35 2206
5814.07 2222
5814.78 2306
5815.50 2547
5816.22 2851
5816.94 3152
5817.66 3356
5818.38 3588
5819.10 3633
5819.82 3896
5820.54 4005
5821.26 3868
5821.98 3441
5822.70 3291
5823.42 3034
5824.14 2797
5824.86 2542
5825.58 2425
5826.30 2338
5827.02 2224
5827.74 2316
5828.46 2174
5829.18 2091
5829.90 2135
5830.62 2170
5831.34 2333
5832.06 2163
5832.78 2243
5833.50 2314
5834.22 2148
5834.94 2195
5835.66 2147
5836.38 2150
5837.10 2086
5837.82 2139
5838.55 2155
5839.27 1991
5839.99 2122
5840.71 2036
5841.43 2172
5842.15 2069
5842.87 1990
5843.59 2032
5844.31 2027
5845.03 1929
5845.76 1782
5846.48 1779
5847.20 1710
5847.92 1735
5848.64 1867
5849.36 1740
5850.08 1687
5850.81 1861
5851.53 1849
5852.25 1797
5852.97 1709
5853.69 1743
5854.41 1693
5855.14 1789
5855.86 1717
5856.58 1777
5857.30 1924
5858.02 1888
5858.74 1786
5859.47 1826
5860.19 1870
5860.91 1739
5861.63 1712
5862.36 1722
5863.08 1741
5863.80 1582
5864.52 1715
5865.24 1666
5865.97 1709
5866.69 1673
5867.41 1640
5868.13 1632
5868.86 1554
5869.58 1652
5870.30 1768
5871.03 1767
5871.75 1706
5872.47 1700
5873.19 1640
5873.92 1601
5874.64 1649
5875.36 1632
5876.09 1666
5876.81 1655
5877.53 1669
5878.26 1700
5878.98 1719
5879.70 1720
5880.43 1631
5881.15 1800
5881.87 1777
5882.60 1766
5883.32 1651
5884.04 1715
5884.77 1769
5885.49 1649
5886.21 1632
5886.94 1697
5887.66 1707
5888.39 1613
5889.11 1688
5889.83 1676
5890.56 1728
5891.28 1716
5892.01 1612
5892.73 1480
5893.45 1690
5894.18 1686
5894.90 1701
5895.63 1678
5896.35 1554
5897.07 1586
5897.80 1563
5898.52 1631
5899.25 1653
5899.97 1729
5900.70 1751
5901.42 1692
5902.15 1632
5902.87 1756
5903.60 1691
5904.32 1688
5905.05 1766
5905.77 1764
5906.50 1720
5907.22 1762
5907.95 1760
5908.67 1745
5909.40 1724
5910.12 1689
5910.85 1692
5911.57 1576
5912.30 1630
5913.02 1526
5913.75 1601
5914.47 1609
5915.20 1607
5915.92 1590
5916.65 1701
5917.38 1653
5918.10 1585
5918.83 1674
5919.55 1653
5920.28 1755
5921.00 1699
5921.73 1742
5922.46 1714
5923.18 1711
5923.91 1670
5924.63 1602
5925.36 1754
5926.09 1790
5926.81 1673
5927.54 1731
5928.26 1736
5928.99 1637
5929.72 1608
5930.44 1763
5931.17 1815
5931.90 1736
5932.62 1679
5933.35 1577
5934.08 1648
5934.80 1679
5935.53 1654
5936.26 1680
5936.98 1735
5937.71 1733
5938.44 1685
5939.16 1741
5939.89 1712
5940.62 1815
5941.35 1745
5942.07 1763
5942.80 1893
5943.53 1866
5944.25 1845
5944.98 1969
5945.71 1937
5946.44 1762
5947.16 1806
5947.89 2057
5948.62 1850
5949.35 1844
5950.07 1891
5950.80 1794
5951.53 1849
5952.26 2011
5952.99 2068
5953.71 2106
5954.44 2080
5955.17 1963
5955.90 1996
5956.62 2036
5957.35 2023
5958.08 2017
5958.81 2138
5959.54 2108
5960.27 2078
5960.99 2030
5961.72 1994
5962.45 2127
5963.18 2104
5963.91 2013
5964.64 2097
5965.36 2155
5966.09 2198
5966.82 2399
5967.55 2420
5968.28 2628
5969.01 2511
5969.74 2470
5970.47 2552
5971.19 2360
5971.92 2306
5972.65 2404
5973.38 2302
5974.11 2198
5974.84 2169
5975.57 2174
5976.30 2302
5977.03 2277
5977.76 2361
5978.49 2231
5979.22 2358
5979.95 2349
5980.67 2467
5981.40 2601
5982.13 2555
5982.86 2507
5983.59 2566
5984.32 2627
5985.05 2592
5985.78 2565
5986.51 2537
5987.24 2594
5987.97 2581
5988.70 2567
5989.43 2623
5990.16 2471
5990.89 2722
5991.62 2684
5992.35 2553
5993.08 2617
5993.81 2731
5994.54 2710
5995.27 2792
5996.00 2717
5996.73 2722
5997.47 2750
5998.20 2681
5998.93 2732
5999.66 2822
6000.39 2677
6001.12 2731
6001.85 2665
6002.58 2606
6003.31 2583
6004.04 2640
6004.77 2723
6005.50 2602
6006.24 2606
6006.97 2717
6007.70 2701
6008.43 2768
6009.16 2932
6009.89 3170
6010.62 3550
6011.35 4125
6012.09 4753
6012.82 5153
6013.55 5532
6014.28 5831
6015.01 6148
6015.74 6121
6016.47 6017
6017.21 5699
6017.94 5480
6018.67 4898
6019.40 4318
6020.13 3938
6020.87 3544
6021.60 3068
6022.33 2904
6023.06 2736
6023.79 2576
6024.53 2492
6025.26 2336
6025.99 2195
6026.72 2178
6027.46 2218
6028.19 2261
6028.92 2124
6029.65 2045
6030.39 2089
6031.12 2293
6031.85 2151
6032.58 2138
6033.32 2123
6034.05 2127
6034.78 2022
6035.51 2075
6036.25 2076
6036.98 2182
6037.71 2172
6038.45 2027
6039.18 2019
6039.91 2220
6040.65 2172
6041.38 2153
6042.11 2261
6042.85 2313
6043.58 2318
6044.31 2246
6045.05 2275
6045.78 2245
6046.51 2201
6047.25 2250
6047.98 2391
6048.71 2373
6049.45 2363
6050.18 2523
6050.91 2557
6051.65 2660
6052.38 2553
6053.12 2584
6053.85 2552
6054.58 2370
6055.32 2431
6056.05 2586
6056.79 2428
6057.52 2430
6058.25 2325
6058.99 2239
6059.72 2259
6060.46 2166
6061.19 2289
6061.93 2328
6062.66 2060
6063.40 2147
6064.13 2119
6064.86 2143
6065.60 2075
6066.33 2120
6067.07 2202
6067.80 2096
6068.54 2156
6069.27 2082
6070.01 2126
6070.74 1937
6071.48 2062
6072.21 2090
6072.95 2112
6073.68 2193
6074.42 2140
6075.15 2090
6075.89 2126
6076.63 2056
6077.36 2015
6078.10 2094
6078.83 2074
6079.57 2047
6080.30 2038
6081.04 2102
6081.77 2072
6082.51 2146
6083.25 2096
6083.98 2049
6084.72 1939
6085.45 1932
6086.19 2048
6086.92 1971
6087.66 2025
6088.40 1914
6089.13 1768
6089.87 1867
6090.61 1917
6091.34 1848
6092.08 1887
6092.81 1978
6093.55 1933
6094.29 1911
6095.02 1949
6095.76 1926
6096.50 1830
6097.23 1872
6097.97 1992
6098.71 1892
6099.44 1942
6100.18 1892
6100.92 1796
6101.65 1835
6102.39 1872
6103.13 1823
6103.86 1788
6104.60 1750
6105.34 1924
6106.08 1848
6106.81 1817
6107.55 1877
6108.29 1956
6109.02 1866
6109.76 1821
6110.50 1834
6111.24 1889
6111.97 1890
6112.71 1873
6113.45 1773
6114.19 1900
6114.92 1821
6115.66 1889
6116.40 1764
6117.14 1837
6117.88 1851
6118.61 1935
6119.35 1977
6120.09 1965
6120.83 1980
6121.57 1888
6122.30 2086
6123.04 2023
6123.78 1974
6124.52 1953
6125.26 2036
6126.00 2040
6126.73 1880
6127.47 1887
6128.21 2008
6128.95 1961
6129.69 1997
6130.43 1959
6131.16 2071
6131.90 2096
6132.64 2014
6133.38 2013
6134.12 2096
6134.86 2112
6135.60 2133
6136.34 2116
6137.08 2118
6137.81 2077
6138.55 2313
6139.29 2332
6140.03 2195
6140.77 2284
6141.51 2173
6142.25 2172
6142.99 2243
6143.73 2222
6144.47 2186
6145.21 2104
6145.95 2099
6146.69 2073
6147.43 2089
6148.17 2157
6148.91 2111
6149.65 2155
6150.39 2091
6151.13 2032
6151.86 1991
6152.60 2070
6153.34 2099
6154.08 2075
6154.83 2030
6155.57 2066
6156.31 2003
6157.05 2086
6157.79 2143
6158.53 2093
6159.27 2177
6160.01 2104
6160.75 2138
6161.49 2116
6162.23 2320
6162.97 2267
6163.71 2190
6164.45 2461
6165.19 2578
6165.93 2628
6166.67 2736
6167.41 2795
6168.15 2888
6168.89 2973
6169.64 3031
6170.38 3070
6171.12 3062
6171.86 3194
6172.60 2917
6173.34 2854
6174.08 2837
6174.82 2739
6175.57 2754
6176.31 2730
6177.05 2673
6177.79 2629
6178.53 2701
6179.27 2671
6180.01 2715
6180.76 2636
6181.50 2623
6182.24 2676
6182.98 2775
6183.72 2747
6184.46 2742
6185.21 2762
6185.95 2842
6186.69 2827
6187.43 2693
6188.17 2794
6188.92 2704
6189.66 2736
6190.40 2972
6191.14 3055
6191.89 2969
6192.63 3042
6193.37 3249
6194.11 3413
6194.86 3495
6195.60 3381
6196.34 3650
6197.08 3726
6197.83 3698
6198.57 3370
6199.31 3435
6200.05 3420
6200.80 3551
6201.54 3541
6202.28 3534
6203.03 3473
6203.77 3617
6204.51 3883
6205.26 4431
6206.00 5199
6206.74 6022
6207.48 7288
6208.23 9224
6208.97 10628
6209.71 12470
6210.46 14361
6211.20 15531
6211.95 15680
6212.69 15452
6213.43 14603
6214.18 13342
6214.92 11481
6215.66 9720
6216.41 8162
6217.15 6819
6217.89 5627
6218.64 4786
6219.38 4093
6220.13 3772
6220.87 3365
6221.61 3263
6222.36 3256
6223.10 2919
6223.85 3058
6224.59 3069
6225.34 2960
6226.08 3049
6226.82 3072
6227.57 3056
6228.31 3065
6229.06 2858
6229.80 2748
6230.55 2631
6231.29 2478
6232.04 2397
6232.78 2340
6233.53 2384
6234.27 2383
6235.02 2379
6235.76 2325
6236.51 2251
6237.25 2302
6238.00 2320
6238.74 2293
6239.49 2327
6240.23 2333
6240.98 2287
6241.72 2423
6242.47 2392
6243.21 2408
6243.96 2619
6244.70 2738
6245.45 2600
6246.20 2708
6246.94 2880
6247.69 3216
6248.43 3465
6249.18 3491
6249.92 3599
6250.67 3613
6251.42 3630
6252.16 3467
6252.91 3290
6253.65 3172
6254.40 3142
6255.15 2896
6255.89 2718
6256.64 2659
6257.38 2678
6258.13 2599
6258.88 2422
6259.62 2366
6260.37 2316
6261.12 2312
6261.86 2316
6262.61 2420
6263.36 2412
6264.10 2435
6264.85 2517
6265.60 2386
6266.34 2311
6267.09 2392
6267.84 2469
6268.58 2414
6269.33 2365
6270.08 2419
6270.82 2455
6271.57 2373
6272.32 2345
6273.07 2419
6273.81 2310
6274.56 2401
6275.31 2442
6276.05 2528
6276.80 2484
6277.55 2538
6278.30 2553
6279.04 2369
6279.79 2388
6280.54 2413
6281.29 2492
6282.03 2441
6282.78 2499
6283.53 2407
6284.28 2344
6285.03 2371
6285.77 2356
6286.52 2447
6287.27 2433
6288.02 2497
6288.77 2578
6289.51 2598
6290.26 2545
6291.01 2539
6291.76 2641
6292.51 2536
6293.26 2480
6294.00 2429
6294.75 2343
6295.50 2273
6296.25 2249
6297.00 2143
6297.75 2071
6298.50 2042
6299.24 2000
6299.99 2124
6300.74 2169
6301.49 2115
6302.24 2018
6302.99 2101
6303.74 2137
6304.49 2225
6305.24 2140
6305.99 2266
6306.73 2144
6307.48 2234
6308.23 2154
6308.98 2202
6309.73 2198
6310.48 2150
6311.23 2139
6311.98 2114
6312.73 2022
6313.48 1968
6314.23 2074
6314.98 1979
6315.73 1963
6316.48 2058
6317.23 2047
6317.98 1972
6318.73 1962
6319.48 1990
6320.23 2032
6320.98 1984
6321.73 1893
6322.48 1865
6323.23 1864
6323.98 1788
6324.73 1821
6325.48 1988
6326.23 1854
6326.98 1857
6327.73 1886
6328.48 1889
6329.23 1945
6329.98 1911
6330.73 1805
6331.48 1880
6332.23 1920
6332.98 1853
6333.73 1800
6334.49 1845
6335.24 1757
6335.99 1829
6336.74 1890
6337.49 1883
6338.24 1777
6338.99 1827
6339.74 1798
6340.49 1791
6341.25 1682
6342.00 1689
6342.75 1828
6343.50 1758
6344.25 1781
6345.00 1781
6345.75 1839
6346.51 1897
6347.26 1838
6348.01 1806
6348.76 1780
6349.51 1782
6350.26 1845
6351.02 1863
6351.77 1995
6352.52 1863
6353.27 1985
6354.02 2052
6354.78 2034
6355.53 2010
6356.28 2114
6357.03 1999
6357.78 1923
6358.54 2007
6359.29 1964
6360.04 1840
6360.79 1829
6361.55 1816
6362.30 1789
6363.05 1744
6363.80 1843
6364.56 1712
6365.31 1775
6366.06 1756
6366.81 1821
6367.57 1841
6368.32 1833
6369.07 1795
6369.83 1778
6370.58 1775
6371.33 1890
6372.08 1845
6372.84 1843
6373.59 1850
6374.34 1768
6375.10 1799
6375.85 1773
6376.60 1822
6377.36 1754
6378.11 1704
6378.86 1643
6379.62 1809
6380.37 1886
6381.12 1907
6381.88 1785
6382.63 1834
6383.39 1841
6384.14 1838
6384.89 1785
6385.65 1838
6386.40 1790
6387.16 1718
6387.91 1658
6388.66 1677
6389.42 1760
6390.17 1638
6390.93 1622
6391.68 1602
6392.43 1514
6393.19 1483
6393.94 1493
6394.70 1686
6395.45 1644
6396.21 1523
6396.96 1577
6397.72 1614
6398.47 1531
6399.22 1509
6399.98 1489
6400.73 1519
6401.49 1515
6402.24 1646
6403.00 1618
6403.75 1612
6404.51 1576
6405.26 1599
6406.02 1649
6406.77 1537
6407.53 1583
6408.28 1644
6409.04 1618
6409.79 1625
6410.55 1780
6411.31 1592
6412.06 1585
6412.82 1654
6413.57 1639
6414.33 1652
6415.08 1649
6415.84 1577
6416.59 1539
6417.35 1551
6418.11 1493
6418.86 1421
6419.62 1489
6420.37 1626
6421.13 1613
6421.89 1685
6422.64 1625
6423.40 1599
6424.15 1559
6424.91 1603
6425.67 1647
6426.42 1696
6427.18 1526
6427.94 1560
6428.69 1594
6429.45 1594
6430.20 1494
6430.96 1497
6431.72 1548
6432.47 1548
6433.23 1503
6433.99 1486
6434.74 1576
6435.50 1482
6436.26 1512
6437.02 1610
6437.77 1604
6438.53 1670
6439.29 1553
6440.04 1575
6440.80 1625
6441.56 1604
6442.32 1532
6443.07 1620
6443.83 1697
6444.59 1643
6445.34 1544
6446.10 1585
6446.86 1651
6447.62 1618
6448.37 1535
6449.13 1516
6449.89 1606
6450.65 1676
6451.41 1661
6452.16 1588
6452.92 1594
6453.68 1663
6454.44 1616
6455.19 1631
6455.95 1761
6456.71 1711
6457.47 1728
6458.23 1727
6458.99 1719
6459.74 1801
6460.50 1720
6461.26 1817
6462.02 1787
6462.78 1842
6463.54 1751
6464.29 1606
6465.05 1632
6465.81 1727
6466.57 1751
6467.33 1731
6468.09 1668
6468.85 1784
6469.60 1791
6470.36 1788
6471.12 1755
6471.88 1898
6472.64 1843
6473.40 1841
6474.16 1831
6474.92 1934
6475.68 1866
6476.44 1833
6477.20 1948
6477.95 1879
6478.71 1864
6479.47 1900
6480.23 2006
6480.99 2023
6481.75 1973
6482.51 1977
6483.27 1929
6484.03 1983
6484.79 2005
6485.55 2019
6486.31 2136
6487.07 2176
6487.83 2241
6488.59 2378
6489.35 2224
6490.11 2169
6490.87 2243
6491.63 2284
6492.39 2322
6493.15 2354
6493.91 2483
6494.67 2434
6495.43 2517
6496.19 2654
6496.95 2799
6497.71 2635
6498.47 2578
6499.23 2554
6499.99 2744
6500.76 2697
6501.52 2698
6502.28 2616
6503.04 2583
6503.80 2473
6504.56 2469
6505.32 2486
6506.08 2556
6506.84 2561
6507.60 2721
6508.36 2741
6509.13 2921
6509.89 2945
6510.65 2933
6511.41 2812
6512.17 2916
6512.93 2897
6513.69 2882
6514.45 2963
6515.22 2999
6515.98 2970
6516.74 2839
6517.50 2802
6518.26 2945
6519.02 2819
6519.79 2958
6520.55 3067
6521.31 3154
6522.07 3233
6522.83 3387
6523.60 3444
6524.36 3635
6525.12 4044
6525.88 4338
6526.64 4716
6527.41 4806
6528.17 4955
6528.93 5151
6529.69 5179
6530.46 5221
6531.22 5168
6531.98 5130
6532.74 5065
6533.51 4979
6534.27 5208
6535.03 5970
6535.79 6518
6536.56 7332
6537.32 8057
6538.08 8640
6538.85 9271
6539.61 9554
6540.37 9150
6541.13 8416
6541.90 7593
6542.66 6751
6543.42 5716
6544.19 4657
6544.95 4244
6545.71 3789
6546.48 3353
6547.24 3235
6548.00 3030
6548.77 2960
6549.53 2817
6550.29 2914
6551.06 2951
6551.82 2973
6552.58 2832
6553.35 2965
6554.11 2961
6554.88 2853
6555.64 2811
6556.40 2846
6557.17 2729
6557.93 2737
6558.70 2637
6559.46 2626
6560.22 2657
6560.99 2628
6561.75 2725
6562.52 2818
6563.28 2866
6564.05 2943
6564.81 3296
6565.57 3358
6566.34 3430
6567.10 3488
6567.87 3466
6568.63 3407
6569.40 3251
6570.16 3149
6570.93 3116
6571.69 3134
6572.46 3156
6573.22 3086
6573.99 3114
6574.75 3152
6575.52 3312
6576.28 3318
6577.05 3304
6577.81 3305
6578.58 3475
6579.34 3401
6580.11 3358
6580.87 3455
6581.64 3472
6582.40 3360
6583.17 3452
6583.93 3412
6584.70 3505
6585.47 3670
6586.23 3554
6587.00 3490
6587.76 3499
6588.53 3323
6589.29 3379
6590.06 3443
6590.83 3326
6591.59 3316
6592.36 3634
6593.12 3842
6593.89 4232
6594.66 4444
6595.42 4454
6596.19 4337
6596.96 4419
6597.72 4526
6598.49 4277
6599.25 4193
6600.02 4020
6600.79 3843
6601.55 3720
6602.32 3453
6603.09 3438
6603.85 3357
6604.62 3204
6605.39 3128
6606.15 3051
6606.92 2857
6607.69 2814
6608.46 2898
6609.22 2921
6609.99 2876
6610.76 2769
6611.52 2715
6612.29 2800
6613.06 2818
6613.83 2723
6614.59 2731
6615.36 2666
6616.13 2504
6616.89 2632
6617.66 2595
6618.43 2546
6619.20 2499
6619.96 2410
6620.73 2627
6621.50 2560
6622.27 2553
6623.04 2591
6623.80 2671
6624.57 2731
6625.34 2749
6626.11 2753
6626.88 2785
6627.64 2691
6628.41 2609
6629.18 2758
6629.95 2665
6630.72 2620
6631.48 2661
6632.25 2770
6633.02 2736
6633.79 2844
6634.56 2912
6635.33 3132
6636.10 3330
6636.86 3221
6637.63 3140
6638.40 3161
6639.17 2966
6639.94 2886
6640.71 2881
6641.48 2713
6642.25 2687
6643.01 2628
6643.78 2434
6644.55 2315
6645.32 2361
6646.09 2494
6646.86 2354
6647.63 2337
6648.40 2437
6649.17 2465
6649.94 2552
6650.71 2464
6651.48 2530
6652.25 2550
6653.01 2559
6653.78 2589
6654.55 2627
6655.32 2464
6656.09 2325
6656.86 2396
6657.63 2431
6658.40 2455
6659.17 2349
6659.94 2292
6660.71 2426
6661.48 2462
6662.25 2239
6663.02 2436
6663.79 2546
6664.56 2619
6665.33 2639
6666.10 2579
6666.87 2687
6667.64 2653
6668.42 2675
6669.19 2695
6669.96 2596
6670.73 2532
6671.50 2569
6672.27 2381
6673.04 2426
6673.81 2305
6674.58 2183
6675.35 2268
6676.12 2274
6676.89 2262
6677.66 2160
6678.44 2197
6679.21 2132
6679.98 2073
6680.75 2060
6681.52 2133
6682.29 2174
6683.06 2322
6683.83 2307
6684.60 2298
6685.38 2450
6686.15 2509
6686.92 2634
6687.69 2706
6688.46 2807
6689.23 2726
6690.01 2688
6690.78 2467
6691.55 2410
6692.32 2198
6693.09 2183
6693.86 2102
6694.64 2086
6695.41 2095
6696.18 2048
6696.95 2023
6697.73 2100
6698.50 2024
6699.27 1972
6700.04 1948
6700.81 1863
6701.59 1892
6702.36 1924
6703.13 1925
6703.90 2007
6704.68 1912
6705.45 2036
6706.22 2065
6706.99 1907
6707.77 1942
6708.54 1896
6709.31 1889
6710.09 1932
6710.86 1887
6711.63 1960
6712.40 2031
6713.18 2009
6713.95 1872
6714.72 1810
6715.50 1888
6716.27 2042
6717.04 1933
6717.82 1930
6718.59 1840
6719.36 1879
6720.14 1829
6720.91 1863
6721.68 1837
6722.46 1914
6723.23 1968
6724.00 1834
6724.78 1942
6725.55 1846
6726.33 1817
6727.10 1843
6727.87 1997
6728.65 1911
6729.42 1904
6730.20 1861
6730.97 1779
6731.74 1787
6732.52 1831
6733.29 1812
6734.07 1715
6734.84 1764
6735.61 1839
6736.39 1776
6737.16 1794
6737.94 1742
6738.71 1762
6739.49 1752
6740.26 1868
6741.04 1798
6741.81 1725
6742.59 1769
6743.36 1706
6744.13 1761
6744.91 1752
6745.68 1724
6746.46 1772
6747.23 1891
6748.01 1951
6748.78 1879
6749.56 1886
6750.33 1898
6751.11 1945
6751.89 1967
6752.66 1999
6753.44 1993
6754.21 1935
6754.99 1892
6755.76 1810
6756.54 1903
6757.31 1796
6758.09 1758
6758.86 1695
6759.64 1837
6760.42 1784
6761.19 1693
6761.97 1677
6762.74 1668
6763.52 1773
6764.30 1801
6765.07 1750
6765.85 1724
6766.62 1778
6767.40 1849
6768.18 1790
6768.95 1805
6769.73 1750
6770.51 1729
6771.28 1712
6772.06 1832
6772.83 1848
6773.61 1660
6774.39 1720
6775.16 1778
6775.94 1701
6776.72 1750
6777.49 1827
6778.27 1887
6779.05 1949
6779.82 1964
6780.60 1988
6781.38 2007
6782.16 1961
6782.93 1918
6783.71 1887
6784.49 1776
6785.26 1707
6786.04 1764
6786.82 1771
6787.60 1736
6788.37 1649
6789.15 1662
6789.93 1744
6790.71 1617
6791.48 1631
6792.26 1595
6793.04 1609
6793.82 1585
6794.59 1520
6795.37 1472
6796.15 1501
6796.93 1574
6797.70 1562
6798.48 1619
6799.26 1503
6800.04 1465
6800.82 1582
6801.60 1482
6802.37 1512
6803.15 1532
6803.93 1538
6804.71 1556
6805.49 1572
6806.26 1538
6807.04 1611
6807.82 1614
6808.60 1535
6809.38 1560
6810.16 1627
6810.94 1541
6811.71 1542
6812.49 1512
6813.27 1625
6814.05 1561
6814.83 1526
6815.61 1604
6816.39 1628
6817.17 1630
6817.95 1596
6818.73 1477
6819.50 1518
6820.28 1628
6821.06 1537
6821.84 1501
6822.62 1579
6823.40 1485
6824.18 1645
6824.96 1536
6825.74 1525
6826.52 1594
6827.30 1546
6828.08 1639
6828.86 1644
6829.64 1541
6830.42 1579
6831.20 1533
6831.98 1568
6832.76 1597
6833.54 1458
6834.32 1552
6835.10 1590
6835.88 1492
6836.66 1541
6837.44 1443
6838.22 1473
6839.00 1494
6839.78 1497
6840.56 1505
6841.34 1612
6842.12 1474
6842.90 1389
6843.68 1387
6844.46 1475
6845.24 1530
6846.02 1518
6846.80 1580
6847.58 1603
6848.36 1716
6849.14 1790
6849.93 1931
6850.71 2106
6851.49 2278
6852.27 2364
6853.05 2484
6853.83 2524
6854.61 2519
6855.39 2358
6856.17 2232
6856.96 2261
6857.74 1940
6858.52 1867
6859.30 1736
6860.08 1632
6860.86 1661
6861.64 1620
6862.43 1627
6863.21 1631
6863.99 1589
6864.77 1670
6865.55 1567
6866.33 1509
6867.12 1602
6867.90 1551
6868.68 1711
6869.46 1670
6870.24 1615
6871.03 1582
6871.81 1521
6872.59 1563
6873.37 1583
6874.16 1541
6874.94 1584
6875.72 1640
6876.50 1617
6877.28 1538
6878.07 1553
6878.85 1559
6879.63 1601
6880.42 1615
6881.20 1567
6881.98 1771
6882.76 1826
6883.55 1950
6884.33 2000
6885.11 1971
6885.89 1924
6886.68 2193
6887.46 2202
6888.24 2293
6889.03 2449
6889.81 2410
6890.59 2357
6891.38 2608
6892.16 2407
6892.94 2211
6893.73 2158
6894.51 1830
6895.29 1822
6896.08 1711
6896.86 1699
6897.64 1803
6898.43 1705
6899.21 1677
6900.00 1820
6900.78 1674
6901.56 1665
6902.35 1728
6903.13 1777
6903.91 1781
6904.70 1699
6905.48 1748
6906.27 1778
6907.05 1736
6907.84 1751
6908.62 1733
6909.40 1687
6910.19 1730
6910.97 1759
6911.76 1706
6912.54 1714
6913.33 1710
6914.11 1633
6914.90 1618
6915.68 1595
6916.46 1635
6917.25 1502
6918.03 1533
6918.82 1584
6919.60 1678
6920.39 1757
6921.17 1672
6921.96 1720
6922.74 1856
6923.53 1957
6924.31 1927
6925.10 1977
6925.88 1977
6926.67 1954
6927.45 1891
6928.24 1858
6929.03 1830
6929.81 1714
6930.60 1699
6931.38 1741
6932.17 1732
6932.95 1613
6933.74 1662
6934.52 1593
6935.31 1706
6936.10 1569
6936.88 1551
6937.67 1551
6938.45 1647
6939.24 1568
6940.03 1589
6940.81 1602
6941.60 1672
6942.38 1762
6943.17 1691
6943.96 1799
6944.74 1751
6945.53 1842
6946.32 1883
6947.10 1880
6947.89 1854
6948.68 1913
6949.46 1874
6950.25 1840
6951.03 1861
6951.82 1881
6952.61 1905
6953.40 1778
6954.18 1745
6954.97 1790
6955.76 1965
6956.54 1938
6957.33 1986
6958.12 1887
6958.90 2019
6959.69 2267
6960.48 2121
6961.27 2040
6962.05 1999
6962.84 2035
6963.63 1970
6964.41 1953
6965.20 1829
6965.99 1848
6966.78 1986
6967.56 1993
6968.35 1918
6969.14 2027
6969.93 2123
6970.72 2078
6971.50 2116
6972.29 2254
6973.08 2229
6973.87 2250
6974.66 2292
6975.44 2361
6976.23 2279
6977.02 2361
6977.81 2340
6978.60 2377
6979.38 2451
6980.17 2491
6980.96 2589
6981.75 2725
6982.54 2863
6983.33 3127
6984.11 3526
6984.90 3953
6985.69 4539
6986.48 5008
6987.27 5481
6988.06 5767
6988.85 5841
6989.64 5789
6990.42 5467
6991.21 4918
6992.00 4385
6992.79 3967
6993.58 3514
6994.37 3321
6995.16 3099
6995.95 3088
6996.74 2992
6997.53 3293
6998.32 3841
6999.10 4488
6999.89 4906
7000.68 5536
7001.47 5963
7002.26 6209
7003.05 6299
7003.84 6061
7004.63 5672
7005.42 5061
7006.21 4413
7007.00 3901
7007.79 3467
7008.58 2842
7009.37 2636
7010.16 2401
7010.95 2369
7011.74 2242
7012.53 2201
7013.32 2313
7014.11 2295
7014.90 2229
7015.69 2231
7016.48 2335
7017.27 2295
7018.06 2229
7018.85 2087
7019.64 1872
7020.43 1962
7021.23 1966
7022.02 1898
7022.81 1942
7023.60 1908
7024.39 1945
7025.18 2073
7025.97 2069
7026.76 2055
7027.55 2091
7028.34 2157
7029.13 2193
7029.93 2195
7030.72 2133
7031.51 2133
7032.30 1992
7033.09 2038
7033.88 2121
7034.67 1821
7035.46 1823
7036.26 1964
7037.05 1970
7037.84 1961
7038.63 1930
7039.42 2053
7040.21 2205
7041.01 2184
7041.80 2237
7042.59 2113
7043.38 2101
7044.17 2152
7044.97 2169
7045.76 2136
7046.55 1971
7047.34 2006
7048.13 2043
7048.93 1947
7049.72 2072
7050.51 2307
7051.30 2409
7052.09 2388
7052.89 2478
7053.68 2334
7054.47 2187
7055.26 2177
7056.06 2033
7056.85 1870
7057.64 1890
7058.44 1812
7059.23 1826
7060.02 1924
7060.81 1789
7061.61 1774
7062.40 1850
7063.19 1895
7063.99 1873
7064.78 1761
7065.57 1850
7066.37 1830
7067.16 1863
7067.95 1857
7068.74 1865
7069.54 1768
7070.33 1810
7071.13 1811
7071.92 1739
7072.71 1795
7073.51 1720
7074.30 1737
7075.09 1693
7075.89 1720
7076.68 1685
7077.47 1690
7078.27 1723
7079.06 1773
7079.86 1641
7080.65 1595
7081.44 1647
7082.24 1840
7083.03 1777
7083.83 1617
7084.62 1620
7085.41 1663
7086.21 1632
7087.00 1583
7087.80 1620
7088.59 1681
7089.39 1608
7090.18 1565
7090.98 1600
7091.77 1517
7092.56 1526
7093.36 1505
7094.15 1491
7094.95 1519
7095.74 1463
7096.54 1488
7097.33 1529
7098.13 1484
7098.92 1466
7099.72 1479
7100.51 1470
7101.31 1491
7102.10 1449
7102.90 1401
7103.69 1435
7104.49 1468
7105.29 1461
7106.08 1434
7106.88 1351
7107.67 1304
7108.47 1404
7109.26 1435
7110.06 1390
7110.85 1336
7111.65 1454
7112.45 1433
7113.24 1458
7114.04 1428
7114.83 1416
7115.63 1338
7116.42 1363
7117.22 1375
7118.02 1371
7118.81 1338
7119.61 1476
7120.41 1391
7121.20 1296
7122.00 1366
7122.79 1336
7123.59 1396
7124.39 1406
7125.18 1341
7125.98 1295
7126.78 1430
7127.57 1410
7128.37 1360
7129.17 1446
7129.96 1460
7130.76 1353
7131.56 1329
7132.35 1338
7133.15 1422
7133.95 1389
7134.74 1267
7135.54 1398
7136.34 1445
7137.14 1324
7137.93 1355
7138.73 1344
7139.53 1364
7140.33 1336
7141.12 1390
7141.92 1470
7142.72 1417
7143.51 1458
7144.31 1380
7145.11 1372
7145.91 1415
7146.71 1465
7147.50 1405
7148.30 1336
7149.10 1344
7149.90 1310
7150.69 1289
7151.49 1231
7152.29 1280
7153.09 1318
7153.89 1329
7154.68 1324
7155.48 1325
7156.28 1295
7157.08 1308
7157.88 1292
7158.68 1326
7159.47 1358
7160.27 1347
7161.07 1354
7161.87 1339
7162.67 1341
7163.47 1269
7164.27 1279
7165.06 1291
7165.86 1309
7166.66 1326
7167.46 1260
7168.26 1406
7169.06 1391
7169.86 1327
7170.66 1421
7171.46 1333
7172.25 1273
7173.05 1329
7173.85 1257
7174.65 1294
7175.45 1392
7176.25 1363
7177.05 1263
7177.85 1158
7178.65 1283
7179.45 1401
7180.25 1252
7181.05 1276
7181.85 1311
7182.65 1385
7183.45 1379
7184.25 1295
7185.05 1380
7185.85 1348
7186.65 1300
7187.45 1288
7188.25 1341
7189.05 1239
7189.85 1306
7190.65 1270
7191.45 1247
7192.25 1298
7193.05 1216
7193.85 1206
7194.65 1194
7195.45 1119
7196.25 1219
7197.05 1272
7197.85 1195
7198.65 1260
7199.45 1262
7200.25 1317
7201.05 1233
7201.85 1181
7202.65 1249
7203.46 1248
7204.26 1212
7205.06 1238
7205.86 1270
7206.66 1264
7207.46 1247
7208.26 1287
7209.06 1265
7209.86 1173
7210.66 1211
7211.47 1243
7212.27 1152
7213.07 1197
7213.87 1219
7214.67 1257
7215.47 1293
7216.27 1202
7217.08 1294
7217.88 1165
7218.68 1194
7219.48 1282
7220.28 1331
7221.09 1307
7221.89 1211
7222.69 1126
7223.49 1206
7224.29 1212
7225.10 1283
7225.90 1208
7226.70 1272
7227.50 1309
7228.30 1355
7229.11 1213
7229.91 1251
7230.71 1290
7231.51 1207
7232.32 1230
7233.12 1283
7233.92 1246
7234.72 1187
7235.53 1299
7236.33 1300
7237.13 1320
7237.93 1333
7238.74 1394
7239.54 1369
7240.34 1381
7241.15 1479
7241.95 1507
7242.75 1473
7243.55 1392
7244.36 1311
7245.16 1424
7245.96 1278
7246.77 1302
7247.57 1419
7248.37 1312
7249.18 1235
7249.98 1148
7250.78 1241
7251.59 1325
7252.39 1330
7253.20 1296
7254.00 1404
7254.80 1394
7255.61 1311
7256.41 1395
7257.21 1270
7258.02 1296
7258.82 1297
7259.63 1346
7260.43 1350
7261.23 1315
7262.04 1361
7262.84 1314
7263.65 1425
7264.45 1328
7265.26 1303
7266.06 1299
7266.86 1376
7267.67 1327
7268.47 1342
7269.28 1323
7270.08 1317
7270.89 1340
7271.69 1341
7272.50 1374
7273.30 1252
7274.11 1345
7274.91 1350
7275.71 1425
7276.52 1379
7277.32 1363
7278.13 1467
7278.93 1320
7279.74 1425
7280.55 1432
7281.35 1590
7282.16 1553
7282.96 1579
7283.77 1701
7284.57 1825
7285.38 1935
7286.18 2045
7286.99 2044
7287.79 2065
7288.60 1958
7289.40 2011
7290.21 1927
7291.02 1827
7291.82 1732
7292.63 1597
7293.43 1522
7294.24 1474
7295.05 1516
7295.85 1399
7296.66 1374
7297.46 1371
7298.27 1459
7299.08 1456
7299.88 1449
7300.69 1449
7301.49 1513
7302.30 1533
7303.11 1514
7303.91 1478
7304.72 1499
7305.53 1625
7306.33 1531
7307.14 1583
7307.95 1652
7308.75 1572
7309.56 1798
7310.37 1694
7311.17 1734
7311.98 1839
7312.79 1933
7313.59 2011
7314.40 1972
7315.21 1960
7316.02 1962
7316.82 1802
7317.63 1763
7318.44 1974
7319.24 2072
7320.05 1992
7320.86 2053
7321.67 2216
7322.47 2432
7323.28 2413
7324.09 2555
7324.90 2394
7325.70 2328
7326.51 2166
7327.32 2019
7328.13 2046
7328.94 1799
7329.74 1700
7330.55 1670
7331.36 1609
7332.17 1654
7332.98 1589
7333.78 1574
7334.59 1497
7335.40 1493
7336.21 1553
7337.02 1473
7337.82 1420
7338.63 1485
7339.44 1549
7340.25 1413
7341.06 1535
7341.87 1545
7342.68 1563
7343.48 1535
7344.29 1557
7345.10 1542
7345.91 1556
7346.72 1607
7347.53 1697
7348.34 1620
7349.15 1610
7349.95 1724
7350.76 1687
7351.57 1703
7352.38 1604
7353.19 1565
7354.00 1529
7354.81 1559
7355.62 1518
7356.43 1446
7357.24 1433
7358.05 1501
7358.86 1465
7359.67 1563
7360.48 1517
7361.29 1471
7362.09 1536
7362.90 1509
7363.71 1430
7364.52 1458
7365.33 1561
7366.14 1503
7366.95 1424
7367.76 1502
7368.57 1502
7369.38 1456
7370.19 1427
7371.00 1541
7371.81 1545
7372.62 1523
7373.43 1535
7374.25 1527
7375.06 1566
7375.87 1585
7376.68 1544
7377.49 1557
7378.30 1714
7379.11 1743
7379.92 1824
7380.73 1922
7381.54 1970
7382.35 2105
7383.16 2144
7383.97 2112
7384.78 2149
7385.59 2079
7386.41 1952
7387.22 1805
7388.03 1732
7388.84 1768
7389.65 1659
7390.46 1640
7391.27 1501
7392.08 1477
7392.89 1409
7393.71 1316
7394.52 1356
7395.33 1380
7396.14 1380
7396.95 1420
7397.76 1507
7398.58 1494
7399.39 1530
7400.20 1547
7401.01 1557
7401.82 1644
7402.63 1715
7403.45 1678
7404.26 1662
7405.07 1745
7405.88 1706
7406.69 1648
7407.51 1672
7408.32 1642
7409.13 1591
7409.94 1591
7410.76 1530
7411.57 1497
7412.38 1514
7413.19 1427
7414.01 1382
7414.82 1413
7415.63 1333
7416.44 1324
7417.26 1317
7418.07 1317
7418.88 1299
7419.69 1304
7420.51 1284
7421.32 1323
7422.13 1242
7422.95 1272
7423.76 1288
7424.57 1246
7425.39 1234
7426.20 1223
7427.01 1184
7427.83 1257
7428.64 1225
7429.45 1209
7430.27 1249
7431.08 1283
7431.89 1229
7432.71 1206
7433.52 1235
7434.33 1183
7435.15 1283
7435.96 1213
7436.77 1218
7437.59 1265
7438.40 1235
7439.22 1251
7440.03 1286
7440.84 1323
7441.66 1275
7442.47 1247
7443.29 1251
7444.10 1195
7444.91 1268
7445.73 1219
7446.54 1295
7447.36 1219
7448.17 1182
7448.99 1192
7449.80 1226
7450.62 1231
7451.43 1221
7452.24 1170
7453.06 1212
7453.87 1224
7454.69 1240
7455.50 1298
7456.32 1210
7457.13 1235
7457.95 1063
7458.76 1131
7459.58 1150
7460.39 1258
7461.21 1304
7462.02 1181
7462.84 1244
7463.65 1193
7464.47 1322
7465.28 1250
7466.10 1204
7466.92 1209
7467.73 1259
7468.55 1238
7469.36 1239
7470.18 1219
7470.99 1299
7471.81 1269
7472.62 1136
7473.44 1167
7474.26 1196
7475.07 1219
7475.89 1169
7476.70 1181
7477.52 1123
7478.34 1215
7479.15 1182
7479.97 1151
7480.78 1207
7481.60 1180
7482.42 1108
7483.23 1207
7484.05 1168
7484.87 1184
7485.68 1196
7486.50 1208
7487.32 1200
7488.13 1276
7488.95 1182
7489.76 1205
7490.58 1167
7491.40 1174
7492.22 1259
7493.03 1199
7493.85 1174
7494.67 1200
7495.48 1182
7496.30 1206
7497.12 1189
7497.93 1114
7498.75 1120
7499.57 1152
7500.39 1204
7501.20 1144
7502.02 1136
7502.84 1093
7503.66 1143
7504.47 1137
7505.29 1236
7506.11 1171
7506.93 1117
7507.74 1134
7508.56 1174
7509.38 1172
7510.20 1122
7511.01 1201
7511.83 1194
7512.65 1091
7513.47 1133
7514.29 1139
7515.10 1109
7515.92 1079
7516.74 1131
7517.56 1217
7518.38 1108
7519.19 1173
7520.01 1128
7520.83 1109
7521.65 1068
7522.47 1106
7523.29 1150
7524.11 1241
7524.92 1144
7525.74 1131
7526.56 1045
7527.38 1080
7528.20 1087
7529.02 1120
7529.84 1041
7530.66 1018
7531.47 1135
7532.29 1128
7533.11 1073
7533.93 1018
7534.75 1131
7535.57 1114
7536.39 1186
7537.21 1121
7538.03 1168
7538.85 1252
7539.67 1262
7540.49 1214
7541.31 1186
7542.12 1141
7542.94 1153
7543.76 1158
7544.58 1237
7545.40 1151
7546.22 1124
7547.04 1151
7547.86 1226
7548.68 1215
7549.50 1118
7550.32 1215
7551.14 1193
7551.96 1235
7552.78 1252
7553.60 1248
7554.42 1206
7555.24 1205
7556.06 1172
7556.88 1181
7557.70 1151
7558.52 1206
7559.35 1263
7560.17 1245
7560.99 1192
7561.81 1245
7562.63 1297
7563.45 1223
7564.27 1305
7565.09 1185
7565.91 1251
7566.73 1210
7567.55 1117
7568.37 1173
7569.19 1125
7570.02 1202
7570.84 1181
7571.66 1285
7572.48 1283
7573.30 1295
7574.12 1238
7574.94 1134
7575.76 1212
7576.59 1208
7577.41 1150
7578.23 1203
7579.05 1210
7579.87 1206
7580.69 1190
7581.51 1116
7582.34 1189
7583.16 1329
7583.98 1245
7584.80 1216
7585.62 1265
7586.45 1237
7587.27 1338
7588.09 1357
7588.91 1443
7589.73 1369
7590.56 1356
7591.38 1357
7592.20 1346
7593.02 1368
7593.85 1330
7594.67 1411
7595.49 1487
7596.31 1438
7597.14 1418
7597.96 1332
7598.78 1276
7599.60 1382
7600.43 1350
7601.25 1457
7602.07 1525
7602.89 1558
7603.72 1639
7604.54 1694
7605.36 1785
7606.19 1766
7607.01 1909
7607.83 1850
7608.66 1856
7609.48 1914
7610.30 1824
7611.12 1688
7611.95 1571
7612.77 1544
7613.59 1563
7614.42 1509
7615.24 1399
7616.07 1405
7616.89 1534
7617.71 1532
7618.54 1465
7619.36 1547
7620.18 1540
7621.01 1576
7621.83 1495
7622.66 1422
7623.48 1454
7624.30 1490
7625.13 1446
7625.95 1474
7626.78 1486
7627.60 1589
7628.42 1600
7629.25 1598
7630.07 1787
7630.90 1859
7631.72 1967
7632.55 2065
7633.37 2172
7634.19 2320
7635.02 2363
7635.84 2327
7636.67 2129
7637.49 2056
7638.32 1831
7639.14 1700
7639.97 1573
7640.79 1427
7641.62 1456
7642.44 1364
7643.27 1350
7644.09 1250
7644.92 1266
7645.74 1344
7646.57 1209
7647.39 1274
7648.22 1359
7649.04 1352
7649.87 1247
7650.70 1224
7651.52 1248
7652.35 1207
7653.17 1234
7654.00 1204
7654.82 1158
7655.65 1147
7656.47 1155
7657.30 1161
7658.13 1211
7658.95 1142
7659.78 1186
7660.60 1257
7661.43 1220
7662.26 1183
7663.08 1101
7663.91 1171
7664.73 1169
7665.56 1146
7666.39 1182
7667.21 1209
7668.04 1259
7668.87 1239
7669.69 1320
7670.52 1252
7671.35 1244
7672.17 1243
7673.00 1203
7673.83 1188
7674.65 1232
7675.48 1169
7676.31 1168
7677.13 1168
7677.96 1141
7678.79 1071
7679.61 1078
7680.44 1086
7681.27 1140
7682.09 1093
7682.92 1096
7683.75 1134
7684.58 1106
7685.40 1147
7686.23 1135
7687.06 1132
7687.89 1022
7688.71 1126
7689.54 1145
7690.37 1119
7691.20 1171
7692.02 1136
7692.85 1109
7693.68 1085
7694.51 1149
7695.33 1151
7696.16 1115
7696.99 1108
7697.82 1259
7698.65 1155
7699.47 1200
7700.30 1101
7701.13 1151
7701.96 1205
7702.79 1155
7703.62 1094
7704.44 1146
7705.27 1080
7706.10 1139
7706.93 1122
7707.76 1098
7708.59 1022
7709.41 1093
7710.24 1195
7711.07 1153
7711.90 1039
7712.73 1043
7713.56 1103
7714.39 1110
7715.22 1088
7716.05 1084
7716.87 1046
7717.70 1097
7718.53 1063
7719.36 1083
7720.19 1070
7721.02 1080
7721.85 999
7722.68 1049
7723.51 1004
7724.34 1043
7725.17 976
7726.00 1057
7726.83 1048
7727.66 1062
7728.48 1035
7729.31 1045
7730.14 973
7730.97 1070
7731.80 1082
7732.63 1066
7733.46 974
7734.29 1029
7735.12 1031
7735.95 976
7736.78 1069
7737.61 1110
7738.44 1114
7739.27 1074
7740.10 1061
7740.93 1120
7741.77 1083
7742.60 1124
7743.43 1075
7744.26 1176
7745.09 1167
7745.92 1157
7746.75 1326
7747.58 1283
7748.41 1292
7749.24 1364
7750.07 1358
7750.90 1482
7751.73 1425
7752.56 1457
7753.39 1330
7754.23 1243
7755.06 1204
7755.89 1198
7756.72 1067
7757.55 1080
7758.38 1064
7759.21 1067
7760.04 1029
7760.88 1034
7761.71 1066
7762.54 1000
7763.37 1047
7764.20 1080
7765.03 1048
7765.86 974
7766.70 1071
7767.53 1073
7768.36 1066
7769.19 1084
7770.02 1027
7770.86 1039
7771.69 997
7772.52 1070
7773.35 974
7774.18 975
7775.02 1000
7775.85 1045
7776.68 1152
7777.51 1096
7778.34 1026
7779.18 972
7780.01 1052
7780.84 1078
7781.67 998
7782.51 997
7783.34 1020
7784.17 1010
7785.00 985
7785.84 1116
7786.67 1105
7787.50 1056
7788.34 1128
7789.17 1138
7790.00 1113
7790.83 1179
7791.67 1104
7792.50 1090
7793.33 1103
7794.17 1067
7795.00 1137
7795.83 1119
7796.67 1091
7797.50 1125
7798.33 1103
7799.17 1045
7800.00 1062
7800.83 1089
7801.67 972
7802.50 1020
7803.33 1058
7804.17 1072
7805.00 1075
7805.84 1080
7806.67 1087
7807.50 1027
7808.34 1038
7809.17 1036
7810.01 989
7810.84 1048
7811.67 1049
7812.51 1176
7813.34 1166
7814.18 1195
7815.01 1108
7815.84 1098
7816.68 1116
7817.51 1183
7818.35 1196
7819.18 1233
7820.02 1244
7820.85 1119
7821.69 1040
7822.52 1098
7823.36 1092
7824.19 1038
7825.03 1042
7825.86 1055
7826.69 1038
7827.53 1074
7828.36 1017
7829.20 1103
7830.03 1120
7830.87 1062
7831.71 1046
7832.54 1095
7833.38 1059
7834.21 1035
7835.05 1024
7835.88 1149
7836.72 1142
7837.55 1072
7838.39 1063
7839.22 1080
7840.06 1128
7840.90 1117
7841.73 1091
7842.57 1082
7843.40 1105
7844.24 1100
7845.07 1086
7845.91 1130
7846.75 1066
7847.58 1115
7848.42 1168
7849.25 1148
7850.09 1110
7850.93 1005
7851.76 981
7852.60 1007
7853.44 1010
7854.27 1009
7855.11 1041
7855.94 1091
7856.78 1040
7857.62 1012
7858.45 1090
7859.29 1088
7860.13 1069
7860.96 1147
7861.80 1160
7862.64 1196
7863.47 1085
7864.31 1082
7865.15 1074
7865.99 1062
7866.82 1044
7867.66 1080
7868.50 1121
7869.33 1061
7870.17 1026
7871.01 1062
7871.85 1027
7872.68 1045
7873.52 1083
7874.36 1110
7875.20 1106
7876.03 1023
7876.87 1021
7877.71 1101
7878.55 1052
7879.38 1189
7880.22 1201
7881.06 1153
7881.90 1065
7882.74 1098
7883.57 1065
7884.41 1129
7885.25 977
7886.09 1035
7886.93 1033
7887.76 1058
7888.60 1056
7889.44 1043
7890.28 1046
7891.12 1048
7891.96 1068
7892.79 1065
7893.63 1004
7894.47 1017
7895.31 1128
7896.15 1121
7896.99 1108
7897.83 1144
7898.66 1078
7899.50 1008
7900.34 1157
7901.18 1193
7902.02 1161
7902.86 1091
7903.70 1140
7904.54 1194
7905.38 1259
7906.21 1239
7907.05 1188
7907.89 1171
7908.73 1222
7909.57 1104
7910.41 1092
7911.25 1073
7912.09 1004
7912.93 1066
7913.77 1088
7914.61 1126
7915.45 1053
7916.29 1097
7917.13 1133
7917.97 1162
7918.81 1214
7919.65 1283
7920.49 1170
7921.33 1172
7922.17 1254
7923.01 1199
7923.85 1154
7924.69 1027
7925.53 1026
7926.37 975
7927.21 1024
7928.05 962
7928.89 957
7929.73 951
7930.57 1004
7931.41 930
7932.25 964
7933.09 993
7933.93 1004
7934.77 995
7935.61 1000
7936.45 1025
7937.29 959
7938.14 974
7938.98 1025
7939.82 1008
7940.66 1007
7941.50 995
7942.34 1001
7943.18 968
7944.02 1007
7944.86 1058
7945.70 992
7946.55 976
7947.39 976
7948.23 1006
7949.07 1036
7949.91 1019
7950.75 966
7951.59 905
7952.44 955
7953.28 966
7954.12 1007
7954.96 1026
7955.80 999
7956.65 990
7957.49 1032
7958.33 1026
7959.17 974
7960.01 935
7960.86 979
7961.70 1018
7962.54 980
7963.38 967
7964.22 951
7965.07 936
7965.91 940
7966.75 938
7967.59 1018
7968.44 988
7969.28 953
7970.12 936
7970.96 1011
7971.81 989
7972.65 930
7973.49 968
7974.33 985
7975.18 919
7976.02 934
7976.86 901
7977.71 940
7978.55 964
7979.39 989
7980.23 918
7981.08 948
7981.92 888
7982.76 914
7983.61 976
7984.45 960
7985.29 932
7986.14 1005
7986.98 983
7987.82 882
7988.67 912
7989.51 944
7990.36 1011
7991.20 944
7992.04 940
7992.89 904
7993.73 952
7994.57 977
7995.42 954
7996.26 966
7997.11 920
7997.95 908
7998.79 958
7999.64 855
8000.48 939
8001.33 947
8002.17 844
8003.01 901
8003.86 944
8004.70 901
8005.55 900
8006.39 929
8007.24 897
8008.08 850
8008.93 861
8009.77 923
8010.62 877
8011.46 916
8012.30 765
8013.15 910
8013.99 927
8014.84 843
8015.68 835
8016.53 851
8017.37 856
8018.22 837
8019.06 881
8019.91 926
8020.76 877
8021.60 895
8022.45 906
8023.29 909
8024.14 944
8024.98 844
8025.83 940
8026.67 907
8027.52 938
8028.36 910
8029.21 834
8030.06 906
8030.90 879
8031.75 871
8032.59 949
8033.44 894
8034.28 871
8035.13 970
8035.98 964
8036.82 1053
8037.67 945
8038.52 894
8039.36 943
8040.21 904
8041.05 897
8041.90 893
8042.75 829
8043.59 802
8044.44 846
8045.29 807
8046.13 945
8046.98 880
8047.83 881
8048.67 949
8049.52 924
8050.37 889
8051.21 833
8052.06 926
8052.91 894
8053.75 980
8054.60 908
8055.45 879
8056.30 854
8057.14 825
8057.99 841
8058.84 853
8059.68 864
8060.53 908
8061.38 876
8062.23 869
8063.07 838
8063.92 865
8064.77 924
8065.62 903
8066.46 849
8067.31 815
8068.16 904
8069.01 970
8069.85 868
8070.70 799
8071.55 847
8072.40 802
8073.25 866
8074.09 840
8074.94 844
8075.79 839
8076.64 890
8077.49 876
8078.34 814
8079.18 837
8080.03 842
8080.88 824
8081.73 840
8082.58 869
8083.43 857
8084.27 875
8085.12 925
8085.97 923
8086.82 912
8087.67 920
8088.52 903
8089.37 880
8090.22 819
8091.06 883
8091.91 879
8092.76 903
8093.61 869
8094.46 895
8095.31 877
8096.16 832
8097.01 860
8097.86 896
8098.71 889
8099.56 836
8100.41 834
8101.26 891
8102.11 915
8102.95 886
8103.80 880
8104.65 827
8105.50 887
8106.35 849
8107.20 897
8108.05 881
8108.90 887
8109.75 897
8110.60 894
8111.45 799
8112.30 843
8113.15 812
8114.00 835
8114.85 933
8115.70 852
8116.55 881
8117.40 834
8118.25 945
8119.10 852
8119.96 833
8120.81 894
8121.66 923
8122.51 913
8123.36 999
8124.21 934
8125.06 920
8125.91 896
8126.76 974
8127.61 941
8128.46 856
8129.31 837
8130.16 911
8131.02 1003
8131.87 944
8132.72 953
8133.57 938
8134.42 905
8135.27 936
8136.12 1001
8136.97 980
8137.83 984
8138.68 1039
8139.53 972
8140.38 903
8141.23 1010
8142.08 1123
8142.93 1125
8143.79 1099
8144.64 1090
8145.49 1068
8146.34 1069
8147.19 1048
8148.05 995
8148.90 993
8149.75 982
8150.60 1019
8151.45 1043
8152.31 1014
8153.16 1012
8154.01 1005
8154.86 1079
8155.71 1145
8156.57 1173
8157.42 1208
8158.27 1188
8159.12 1165
8159.98 1094
8160.83 1067
8161.68 1066
8162.54 1088
8163.39 1083
8164.24 1080
8165.09 1037
8165.95 1021
8166.80 994
8167.65 1022
8168.51 922
8169.36 1021
8170.21 1009
8171.06 987
8171.92 980
8172.77 951
8173.62 934
8174.48 1002
8175.33 976
8176.18 947
8177.04 923
8177.89 915
8178.74 956
8179.60 937
8180.45 946
8181.31 934
8182.16 899
8183.01 920
8183.87 906
8184.72 897
8185.57 839
8186.43 891
8187.28 819
8188.14 791
8188.99 836
8189.84 822
8190.70 860
8191.55 848
8192.41 825
8193.26 910
8194.12 837
8194.97 918
8195.83 928
8196.68 962
8197.53 892
8198.39 917
8199.24 897
8200.10 931
8200.95 930
8201.81 863
8202.66 912
8203.52 837
8204.37 885
8205.23 966
8206.08 948
8206.94 928
8207.79 879
8208.65 897
8209.50 1026
8210.36 926
8211.21 952
8212.07 979
8212.92 925
8213.78 957
8214.63 1005
8215.49 957
8216.34 922
8217.20 891
8218.06 895
8218.91 952
8219.77 923
8220.62 933
8221.48 880
8222.33 966
8223.19 1017
8224.05 972
8224.90 953
8225.76 985
8226.61 937
8227.47 897
8228.33 925
8229.18 858
8230.04 902
8230.90 870
8231.75 925
8232.61 835
8233.46 861
8234.32 864
8235.18 945
8236.03 878
8236.89 935
8237.75 900
8238.60 971
8239.46 913
8240.32 960
8241.17 948
8242.03 922
8242.89 893
8243.74 923
8244.60 900
8245.46 807
8246.32 844
8247.17 855
8248.03 953
8248.89 880
8249.74 891
8250.60 835
8251.46 824
8252.32 854
8253.17 889
8254.03 953
8254.89 904
8255.75 858
8256.60 885
8257.46 899
8258.32 933
8259.18 884
8260.04 883
8260.89 949
8261.75 902
8262.61 895
8263.47 863
8264.32 963
8265.18 883
8266.04 801
8266.90 875
8267.76 912
8268.62 961
8269.47 867
8270.33 858
8271.19 831
8272.05 854
8272.91 821
8273.77 809
8274.62 866
8275.48 929
8276.34 903
8277.20 865
8278.06 813
8278.92 859
8279.78 925
8280.64 927
8281.49 929
8282.35 923
8283.21 919
8284.07 1018
8284.93 925
8285.79 927
8286.65 927
8287.51 905
8288.37 917
8289.23 870
8290.09 923
8290.95 919
8291.80 896
8292.66 902
8293.52 915
8294.38 1007
8295.24 998
8296.10 944
8296.96 877
8297.82 921
8298.68 1012
8299.54 989
8300.40 921
8301.26 991
8302.12 1015
8302.98 983
8303.84 930
8304.70 1014
8305.56 1014
8306.42 1003
8307.28 993
8308.14 1032
8309.00 1065
8309.86 992
8310.72 1021
8311.58 1063
8312.44 1065
8313.31 1049
8314.17 1044
8315.03 1076
8315.89 1065
8316.75 1173
8317.61 1292
8318.47 1287
8319.33 1317
8320.19 1283
8321.05 1275
8321.91 1200
8322.77 1088
8323.64 1110
8324.50 1077
8325.36 1045
8326.22 927
8327.08 1015
8327.94 955
8328.80 955
8329.66 997
8330.53 989
8331.39 985
8332.25 946
8333.11 948
8333.97 916
8334.83 927
8335.70 972
8336.56 942
8337.42 895
8338.28 995
8339.14 978
8340.00 953
8340.87 914
8341.73 956
8342.59 1072
8343.45 1035
8344.32 1090
8345.18 1039
8346.04 1137
8346.90 1161
8347.76 1153
8348.63 1101
8349.49 1022
8350.35 1055
8351.21 1055
8352.08 978
8352.94 965
8353.80 918
8354.66 980
8355.53 1068
8356.39 1017
8357.25 993
8358.12 994
8358.98 943
8359.84 1006
8360.71 1029
8361.57 1027
8362.43 994
8363.29 1012
8364.16 937
8365.02 954
8365.88 928
8366.75 850
8367.61 919
8368.47 873
8369.34 964
8370.20 962
8371.06 962
8371.93 924
8372.79 1048
8373.66 1036
8374.52 1002
8375.38 1017
8376.25 986
8377.11 912
8377.97 926
8378.84 1005
8379.70 892
8380.57 880
8381.43 914
8382.30 944
8383.16 972
8384.02 977
8384.89 1046
8385.75 995
8386.62 1062
8387.48 946
8388.35 1002
8389.21 1005
8390.07 1032
8390.94 1075
8391.80 957
8392.67 983
8393.53 922
8394.40 969
8395.26 935
8396.13 973
8396.99 979
8397.86 1034
8398.72 995
8399.59 1070
8400.45 907
8401.32 993
8402.18 1066
8403.05 1025
8403.91 961
8404.78 1009
8405.64 1029
8406.51 998
8407.37 1104
8408.24 1043
8409.11 968
8409.97 963
8410.84 1033
8411.70 1046
8412.57 1050
8413.43 988
8414.30 1003
8415.17 1048
8416.03 1046
8416.90 1070
8417.76 975
8418.63 971
8419.50 966
8420.36 1015
8421.23 1101
8422.09 1051
8422.96 1039
8423.83 1033
8424.69 1006
8425.56 1036
8426.43 1022
8427.29 1022
8428.16 1137
8429.02 1142
8429.89 1096
8430.76 1132
8431.62 1142
8432.49 1137
8433.36 1108
8434.23 1083
8435.09 1152
8435.96 1169
8436.83 1102
8437.69 1159
8438.56 1150
8439.43 1233
8440.29 1177
8441.16 1231
8442.03 1314
8442.90 1182
8443.76 1300
8444.63 1251
8445.50 1210
8446.37 1359
8447.23 1376
8448.10 1334
8448.97 1357
8449.84 1226
8450.70 1273
8451.57 1326
8452.44 1233
8453.31 1330
8454.17 1434
8455.04 1537
8455.91 1813
8456.78 2045
8457.65 2316
8458.51 2582
8459.38 2511
8460.25 2525
8461.12 2454
8461.99 2357
8462.86 2178
8463.72 1865
8464.59 1730
8465.46 1727
8466.33 1598
8467.20 1512
8468.07 1626
8468.93 1692
8469.80 1804
8470.67 1955
8471.54 2160
8472.41 2215
8473.28 2276
8474.15 2377
8475.02 2074
8475.89 2001
8476.75 1951
8477.62 1839
8478.49 1749
8479.36 1592
8480.23 1577
8481.10 1406
8481.97 1408
8482.84 1392
8483.71 1371
8484.58 1402
8485.45 1261
8486.32 1279
8487.19 1259
8488.06 1256
8488.92 1166
8489.79 1202
8490.66 1282
8491.53 1294
8492.40 1204
8493.27 1136
8494.14 1230
8495.01 1236
8495.88 1223
8496.75 1278
8497.62 1260
8498.49 1280
8499.36 1266
8500.23 1227
8501.10 1270
8501.97 1262
8502.85 1185
8503.72 1216
8504.59 1306
8505.46 1209
8506.33 1132
8507.20 1279
8508.07 1306
8508.94 1399
8509.81 1388
8510.68 1339
8511.55 1288
8512.42 1290
8513.29 1293
8514.16 1275
8515.03 1228
8515.91 1229
8516.78 1256
8517.65 1290
8518.52 1301
8519.39 1225
8520.26 1253
8521.13 1281
8522.00 1198
8522.88 1219
8523.75 1229
8524.62 1186
8525.49 1178
8526.36 1244
8527.23 1163
8528.10 1201
8528.98 1187
8529.85 1309
8530.72 1275
8531.59 1298
8532.46 1199
8533.34 1149
8534.21 1292
8535.08 1346
8535.95 1293
8536.82 1386
8537.70 1395
8538.57 1394
8539.44 1353
8540.31 1313
8541.18 1339
8542.06 1407
8542.93 1341
8543.80 1220
8544.67 1188
8545.55 1268
8546.42 1260
8547.29 1193
8548.17 1250
8549.04 1266
8549.91 1305
8550.78 1358
8551.66 1320
8552.53 1372
8553.40 1585
8554.28 1783
8555.15 1988
8556.02 2080
8556.89 2150
8557.77 2276
8558.64 2145
8559.51 2073
8560.39 1872
8561.26 1706
8562.13 1482
8563.01 1390
8563.88 1260
8564.75 1144
8565.63 1167
8566.50 1192
8567.38 1148
8568.25 1105
8569.12 1075
8570.00 1111
8570.87 1104
8571.74 1162
8572.62 1148
8573.49 1065
8574.37 1102
8575.24 1098
8576.11 1097
8576.99 1090
8577.86 1144
8578.74 1159
8579.61 1117
8580.49 1042
8581.36 986
8582.23 1064
8583.11 1153
8583.98 1148
8584.86 1110
8585.73 1115
8586.61 1152
8587.48 1091
8588.36 1055
8589.23 1035
8590.11 993
8590.98 1019
8591.86 1036
8592.73 1110
8593.61 1113
8594.48 1145
8595.36 1133
8596.23 1013
8597.11 1015
8597.98 1088
8598.86 1126
8599.73 993
8600.61 1087
8601.48 1073
8602.36 1072
8603.23 1025
8604.11 1063
8604.99 1025
8605.86 985
8606.74 896
8607.61 981
8608.49 992
8609.36 968
8610.24 958
8611.12 1013
8611.99 954
8612.87 924
8613.74 985
8614.62 1009
8615.50 1010
8616.37 986
8617.25 949
8618.12 967
8619.00 1010
8619.88 1028
8620.75 1013
8621.63 1011
8622.51 1025
8623.38 1090
8624.26 1072
8625.14 1081
8626.01 1006
8626.89 1021
8627.77 1068
8628.64 1031
8629.52 1039
8630.40 1055
8631.27 1082
8632.15 1081
8633.03 1014
8633.90 992
8634.78 1049
8635.66 1038
8636.54 1017
8637.41 999
8638.29 1029
8639.17 1029
8640.05 975
8640.92 1024
8641.80 1068
8642.68 1085
8643.55 1083
8644.43 1064
8645.31 1103
8646.19 1085
8647.07 1122
8647.94 1099
8648.82 985
8649.70 1001
8650.58 1050
8651.45 1007
8652.33 1026
8653.21 1060
8654.09 1016
8654.97 979
8655.85 990
8656.72 1029
8657.60 1073
8658.48 1055
8659.36 1012
8660.24 943
8661.12 976
8661.99 947
8662.87 934
8663.75 1016
8664.63 1087
8665.51 994
8666.39 986
8667.27 1066
8668.14 1070
8669.02 1017
8669.90 1046
8670.78 1075
8671.66 1104
8672.54 1165
8673.42 1082
8674.30 1104
8675.18 1123
8676.06 1119
8676.94 1107
8677.81 1057
8678.69 1044
8679.57 1118
8680.45 1154
8681.33 1151
8682.21 1136
8683.09 1090
8683.97 1101
8684.85 1086
8685.73 1122
8686.61 1073
8687.49 1075
8688.37 1097
8689.25 1167
8690.13 1228
8691.01 1284
8691.89 1522
8692.77 1657
8693.65 1748
8694.53 1913
8695.41 2104
8696.29 2079
8697.17 1975
8698.05 1857
8698.93 1646
8699.81 1439
8700.69 1353
8701.57 1320
8702.45 1194
8703.33 1087
8704.21 1010
8705.09 986
8705.98 1041
8706.86 981
8707.74 918
8708.62 994
8709.50 1026
8710.38 1000
8711.26 1017
8712.14 868
8713.02 887
8713.90 829
8714.79 900
8715.67 1006
8716.55 941
8717.43 965
8718.31 940
8719.19 818
8720.07 912
8720.95 918
8721.84 955
8722.72 1035
8723.60 941
8724.48 874
8725.36 891
8726.24 971
8727.13 957
8728.01 948
8728.89 975
8729.77 1034
8730.65 1054
8731.54 1053
8732.42 1111
8733.30 1085
8734.18 1111
8735.06 1042
8735.95 950
8736.83 954
8737.71 879
8738.59 912
8739.48 953
8740.36 865
8741.24 851
8742.12 876
8743.01 935
8743.89 889
8744.77 863
8745.65 886
8746.54 871
8747.42 893
8748.30 869
8749.19 917
8750.07 860
8750.95 847
8751.83 854
8752.72 798
8753.60 819
8754.48 889
8755.37 926
8756.25 888
8757.13 855
8758.02 899
8758.90 927
8759.78 942
8760.67 971
8761.55 976
8762.43 943
8763.32 898
8764.20 973
8765.09 950
8765.97 944
8766.85 873
8767.74 919
8768.62 852
8769.51 905
8770.39 969
8771.27 920
8772.16 884
8773.04 896
8773.93 880
8774.81 884
8775.69 868
8776.58 856
8777.46 864
8778.35 828
8779.23 857
8780.12 830
8781.00 800
8781.89 790
8782.77 881
8783.65 830
8784.54 806
8785.42 825
8786.31 849
8787.19 792
8788.08 758
8788.96 739
8789.85 749
8790.73 826
8791.62 752
8792.50 748
8793.39 781
8794.27 777
8795.16 753
8796.04 766
8796.93 791
8797.82 760
8798.70 739
8799.59 771
8800.47 769
8801.36 736
8802.24 800
8803.13 838
8804.01 819
8804.90 774
8805.79 811
8806.67 791
8807.56 770
8808.44 769
8809.33 785
8810.22 758
8811.10 691
8811.99 729
8812.87 756
8813.76 725
8814.65 729
8815.53 711
8816.42 745
8817.30 745
8818.19 734
8819.08 721
8819.96 726
8820.85 762
8821.74 751
8822.62 798
8823.51 763
8824.40 785
8825.28 732
8826.17 744
8827.06 736
8827.94 744
8828.83 752
8829.72 725
8830.61 712
8831.49 670
8832.38 700
8833.27 749
8834.15 723
8835.04 717
8835.93 778
8836.82 691
8837.70 709
8838.59 697
8839.48 675
8840.37 672
8841.25 773
8842.14 755
8843.03 785
8843.92 733
8844.80 694
8845.69 737
8846.58 732
8847.47 764
8848.36 763
8849.24 735
8850.13 708
8851.02 707
8851.91 655
8852.80 714
8853.68 727
8854.57 750
8855.46 709
8856.35 716
8857.24 702
8858.13 747
8859.01 741
8859.90 742
8860.79 652
8861.68 728
8862.57 672
8863.46 646
8864.35 656
8865.23 659
8866.12 696
8867.01 688
8867.90 689
8868.79 655
8869.68 661
8870.57 701
8871.46 693
8872.35 672
8873.24 661
8874.12 674
8875.01 676
8875.90 662
8876.79 702
8877.68 676
8878.57 652
8879.46 675
8880.35 642
8881.24 686
8882.13 682
8883.02 636
8883.91 735
8884.80 662
8885.69 666
8886.58 615
8887.47 643
8888.36 718
8889.25 679
8890.14 679
8891.03 622
8891.92 650
8892.81 664
8893.70 642
8894.59 638
8895.48 632
8896.37 611
8897.26 659
8898.15 680
8899.04 637
8899.93 626
8900.82 636
8901.71 678
8902.60 620
8903.49 561
8904.38 622
8905.28 614
8906.17 713
8907.06 614
8907.95 628
8908.84 647
8909.73 664
8910.62 719
8911.51 644
8912.40 556
8913.29 604
8914.19 657
8915.08 634
8915.97 593
8916.86 660
8917.75 658
8918.64 620
8919.53 609
8920.43 718
8921.32 648
8922.21 610
8923.10 640
8923.99 601
8924.88 624
8925.78 625
8926.67 663
8927.56 621
8928.45 627
8929.34 628
8930.24 607
8931.13 656
8932.02 658
8932.91 570
8933.80 632
8934.70 703
8935.59 664
8936.48 620
8937.37 659
8938.27 612
8939.16 585
8940.05 628
8940.94 713
8941.84 675
8942.73 651
8943.62 608
8944.51 655
8945.41 625
8946.30 629
8947.19 627
8948.09 655
8948.98 653
8949.87 603
8950.77 608
8951.66 632
8952.55 623
8953.44 599
8954.34 558
8955.23 582
8956.12 617
8957.02 578
8957.91 592
8958.80 577
8959.70 662
8960.59 648
8961.49 648
8962.38 629
8963.27 585
8964.17 663
8965.06 650
8965.95 620
8966.85 595
8967.74 592
8968.64 672
8969.53 642
8970.42 589
8971.32 631
8972.21 613
8973.11 555
8974.00 589
8974.90 593
8975.79 624
8976.68 600
8977.58 605
8978.47 619
8979.37 623
8980.26 599
8981.16 589
8982.05 564
8982.95 585
8983.84 590
8984.74 582
8985.63 601
8986.52 561
8987.42 619
8988.31 652
8989.21 595
8990.10 572
8991.00 660
8991.89 642
8992.79 657
8993.69 516
8994.58 599
8995.48 651
8996.37 661
8997.27 605
8998.16 565
8999.06 602
8999.95 585
9000.85 605
9001.74 601
9002.64 632
9003.54 605
9004.43 671
9005.33 650
9006.22 614
9007.12 629
9008.01 612
9008.91 623
9009.81 616
9010.70 593
9011.60 573
9012.50 577
9013.39 566
9014.29 600
9015.18 546
9016.08 535
9016.98 559
9017.87 567
9018.77 560
9019.67 612
9020.56 583
9021.46 558
9022.36 560
9023.25 580
9024.15 627
9025.05 624
9025.94 576
9026.84 539
9027.74 555
9028.63 615
9029.53 515
9030.43 547
9031.32 623
9032.22 550
9033.12 587
9034.02 565
9034.91 595
9035.81 619
9036.71 591
9037.61 531
9038.50 528
9039.40 578
9040.30 607
9041.20 627
9042.09 649
9042.99 574
9043.89 592
9044.79 550
9045.68 596
9046.58 618
9047.48 619
9048.38 616
9049.28 600
9050.17 540
9051.07 601
9051.97 601
9052.87 594
9053.77 616
9054.66 664
9055.56 620
9056.46 597
9057.36 617
9058.26 609
9059.16 629
9060.06 619
9060.95 631
9061.85 674
9062.75 590
9063.65 589
9064.55 562
9065.45 576
9066.35 616
9067.25 556
9068.14 558
9069.04 611
9069.94 559
9070.84 592
9071.74 616
9072.64 570
9073.54 595
9074.44 589
9075.34 654
9076.24 617
9077.14 577
9078.04 634
9078.93 594
9079.83 588
9080.73 583
9081.63 575
9082.53 558
9083.43 556
9084.33 566
9085.23 653
9086.13 584
9087.03 645
9087.93 652
9088.83 624
9089.73 581
9090.63 570
9091.53 646
9092.43 609
9093.33 647
9094.23 652
9095.13 610
9096.03 590
9096.93 571
9097.83 569
9098.73 630
9099.63 590
9100.54 589
9101.44 587
9102.34 542
9103.24 623
9104.14 559
9105.04 601
9105.94 618
9106.84 591
9107.74 571
9108.64 600
9109.54 593
9110.44 533
9111.35 529
9112.25 556
9113.15 593
9114.05 599
9114.95 594
9115.85 585
9116.75 585
9117.65 621
9118.56 573
9119.46 526
9120.36 551
9121.26 566
9122.16 536
9123.06 541
9123.97 599
9124.87 609
9125.77 606
9126.67 562
9127.57 620
9128.47 598
9129.38 594
9130.28 590
9131.18 537
9132.08 585
9132.98 619
9133.89 578
9134.79 545
9135.69 560
9136.59 518
9137.50 590
9138.40 586
9139.30 535
9140.20 519
9141.11 565
9142.01 660
9142.91 642
9143.81 565
9144.72 526
9145.62 525
9146.52 589
9147.42 625
9148.33 606
9149.23 558
9150.13 527
9151.04 592
9151.94 559
9152.84 536
9153.75 549
9154.65 549
9155.55 592
9156.46 574
9157.36 531
9158.26 616
9159.17 587
9160.07 561
9160.97 533
9161.88 538
9162.78 560
9163.68 574
9164.59 569
9165.49 504
9166.40 548
9167.30 551
9168.20 519
9169.11 507
9170.01 579
9170.92 612
9171.82 588
9172.72 591
9173.63 573
9174.53 554
9175.44 533
9176.34 528
9177.24 506
9178.15 555
9179.05 588
9179.96 568
9180.86 535
9181.77 563
9182.67 611
9183.58 597
9184.48 603
9185.39 583
9186.29 537
9187.20 533
9188.10 590
9189.01 574
9189.91 571
9190.82 515
9191.72 540
9192.63 538
9193.53 568
9194.44 508
9195.34 558
9196.25 555
9197.15 511
9198.06 596
9198.96 606
9199.87 650
9200.77 719
9201.68 747
9202.58 715
9203.49 725
9204.40 726
9205.30 648
9206.21 639
9207.11 660
9208.02 624
9208.92 597
9209.83 602
9210.74 534
9211.64 526
9212.55 554
9213.45 576
9214.36 625
9215.27 602
9216.17 559
9217.08 545
9217.99 568
9218.89 582
9219.80 560
9220.71 569
9221.61 635
9222.52 565
9223.43 536
9224.33 556
9225.24 532
9226.15 540
9227.05 534
9227.96 546
9228.87 547
9229.77 622
9230.68 557
9231.59 609
9232.49 630
9233.40 593
9234.31 490
9235.22 513
9236.12 575
9237.03 599
9237.94 540
9238.84 547
9239.75 557
9240.66 569
9241.57 584
9242.47 555
9243.38 513
9244.29 549
9245.20 584
9246.11 602
9247.01 555
9247.92 578
9248.83 579
9249.74 595
9250.64 556
9251.55 558
9252.46 587
9253.37 581
9254.28 568
9255.19 547
9256.09 502
9257.00 485
9257.91 528
9258.82 562
9259.73 576
9260.64 525
9261.54 571
9262.45 548
9263.36 570
9264.27 552
9265.18 581
9266.09 570
9267.00 596
9267.90 590
9268.81 520
9269.72 520
9270.63 590
9271.54 547
9272.45 502
9273.36 518
9274.27 511
9275.18 565
9276.09 600
9277.00 593
9277.90 556
9278.81 544
9279.72 573
9280.63 545
9281.54 524
9282.45 534
9283.36 591
9284.27 541
9285.18 570
9286.09 526
9287.00 545
9287.91 522
9288.82 557
9289.73 524
9290.64 511
9291.55 499
9292.46 565
9293.37 584
9294.28 561
9295.19 512
9296.10 575
9297.01 606
9297.92 585
9298.83 566
9299.74 538
9300.65 573
9301.56 593
9302.47 638
9303.38 565
9304.29 597
9305.20 610
9306.12 703
9307.03 594
9307.94 547
9308.85 602
9309.76 592
9310.67 618
9311.58 660
9312.49 641
9313.40 586
9314.31 671
9315.22 566
9316.14 598
9317.05 582
9317.96 613
9318.87 599
9319.78 556
9320.69 616
9321.60 548
9322.52 539
9323.43 593
9324.34 602
9325.25 587
9326.16 545
9327.07 527
9327.99 561
9328.90 518
9329.81 588
9330.72 580
9331.63 562
9332.54 574
9333.46 574
9334.37 548
9335.28 556
9336.19 523
9337.11 574
9338.02 521
9338.93 554
9339.84 555
9340.75 655
9341.67 617
9342.58 545
9343.49 563
9344.40 551
9345.32 600
9346.23 547
9347.14 542
9348.06 606
9348.97 564
9349.88 584
9350.79 563
9351.71 562
9352.62 564
9353.53 540
9354.45 526
9355.36 625
9356.27 542
9357.19 576
9358.10 555
9359.01 546
9359.93 570
9360.84 606
9361.75 676
9362.67 629
9363.58 539
9364.49 530
9365.41 521
9366.32 550
9367.23 563
9368.15 576
9369.06 603
9369.97 560
9370.89 563
9371.80 563
9372.72 597
9373.63 562
9374.54 549
9375.46 534
9376.37 541
9377.29 544
9378.20 620
9379.12 607
9380.03 552
9380.94 593
9381.86 528
9382.77 563
9383.69 584
9384.60 608
9385.52 554
9386.43 491
9387.35 572
9388.26 570
9389.18 603
9390.09 588
9391.01 606
9391.92 531
9392.84 592
9393.75 628
9394.67 603
9395.58 557
9396.50 601
9397.41 647
9398.33 633
9399.24 649
9400.16 637
9401.07 536
9401.99 549
9402.90 611
9403.82 620
9404.73 584
9405.65 565
9406.56 611
9407.48 607
9408.40 580
9409.31 534
9410.23 544
9411.14 536
9412.06 567
9412.98 538
9413.89 544
9414.81 538
9415.72 558
9416.64 553
9417.56 580
9418.47 582
9419.39 678
9420.30 595
9421.22 572
9422.14 619
9423.05 611
9423.97 591
9424.89 607
9425.80 537
9426.72 631
9427.64 584
9428.55 552
9429.47 618
9430.39 554
9431.30 541
9432.22 571
9433.14 631
9434.05 630
9434.97 600
9435.89 602
9436.80 607
9437.72 637
9438.64 616
9439.56 664
9440.47 638
9441.39 617
9442.31 605
9443.23 615
9444.14 606
9445.06 597
9445.98 603
9446.90 634
9447.81 520
9448.73 603
9449.65 645
9450.57 665
9451.48 760
9452.40 727
9453.32 758
9454.24 789
9455.16 885
9456.07 863
9456.99 867
9457.91 866
9458.83 872
9459.75 836
9460.66 759
9461.58 733
9462.50 753
9463.42 655
9464.34 612
9465.26 578
9466.18 588
9467.09 583
9468.01 603
9468.93 633
9469.85 603
9470.77 611
9471.69 612
9472.61 579
9473.53 637
9474.44 561
9475.36 611
9476.28 622
9477.20 628
9478.12 603
9479.04 632
9479.96 744
9480.88 694
9481.80 656
9482.72 645
9483.64 705
9484.56 712
9485.47 704
9486.39 682
9487.31 656
9488.23 691
9489.15 684
9490.07 610
9490.99 573
9491.91 591
9492.83 606
9493.75 633
9494.67 583
9495.59 590
9496.51 576
9497.43 627
9498.35 674
9499.27 624
9500.19 593
9501.11 611
9502.03 624
9502.95 571
9503.87 560
9504.79 601
9505.71 617
9506.63 652
9507.56 602
9508.48 567
9509.40 581
9510.32 509
9511.24 591
9512.16 578
9513.08 612
9514.00 616
9514.92 620
9515.84 620
9516.76 574
9517.68 635
9518.61 615
9519.53 615
9520.45 631
9521.37 668
9522.29 663
9523.21 564
9524.13 607
9525.05 572
9525.98 627
9526.90 590
9527.82 615
9528.74 601
9529.66 659
9530.58 643
9531.50 647
9532.43 684
9533.35 741
9534.27 728
9535.19 746
9536.11 779
9537.04 727
9537.96 689
9538.88 707
9539.80 658
9540.72 636
9541.65 627
9542.57 609
9543.49 621
9544.41 616
9545.34 607
9546.26 666
9547.18 631
9548.10 592
9549.03 632
9549.95 614
9550.87 594
9551.79 603
9552.72 637
9553.64 640
9554.56 592
9555.48 579
9556.41 598
9557.33 644
9558.25 613
9559.18 626
9560.10 674
9561.02 638
9561.95 673
9562.87 643
9563.79 649
9564.72 694
9565.64 684
9566.56 685
9567.49 631
9568.41 576
9569.33 588
9570.26 652
9571.18 648
9572.10 619
9573.03 607
9573.95 594
9574.88 569
9575.80 611
9576.72 629
9577.65 616
9578.57 621
9579.49 633
9580.42 591
9581.34 641
9582.27 589
9583.19 568
9584.12 669
9585.04 632
9585.96 591
9586.89 583
9587.81 622
9588.74 601
9589.66 636
9590.59 612
9591.51 673
9592.44 710
9593.36 682
9594.29 609
9595.21 619
9596.14 592
9597.06 668
9597.98 707
9598.91 617
9599.83 683
9600.76 681
9601.68 672
9602.61 671
9603.54 636
9604.46 649
9605.39 679
9606.31 683
9607.24 696
9608.16 689
9609.09 727
9610.01 740
9610.94 727
9611.86 757
9612.79 749
9613.72 712
9614.64 755
9615.57 748
9616.49 695
9617.42 665
9618.34 729
9619.27 770
9620.20 718
9621.12 719
9622.05 777
9622.97 840
9623.90 780
9624.83 756
9625.75 817
9626.68 871
9627.61 767
9628.53 807
9629.46 844
9630.39 831
9631.31 829
9632.24 848
9633.16 874
9634.09 886
9635.02 919
9635.95 1011
9636.87 1088
9637.80 1078
9638.73 1124
9639.65 1154
9640.58 1107
9641.51 1097
9642.43 1115
9643.36 1080
9644.29 1024
9645.22 1006
9646.14 1140
9647.07 1104
9648.00 1170
9648.92 1215
9649.85 1249
9650.78 1345
9651.71 1378
9652.63 1527
9653.56 1425
9654.49 1396
9655.42 1356
9656.34 1332
9657.27 1215
9658.20 1205
9659.13 1155
9660.06 997
9660.98 963
9661.91 971
9662.84 999
9663.77 986
9664.70 998
9665.62 959
9666.55 943
9667.48 895
9668.41 1045
9669.34 1071
9670.27 998
9671.19 984
9672.12 1003
9673.05 1026
9673.98 1040
9674.91 1022
9675.84 1030
9676.77 1101
9677.70 1091
9678.62 1076
9679.55 1066
9680.48 1164
9681.41 1123
9682.34 1110
9683.27 1062
9684.20 1157
9685.13 1072
9686.06 1049
9686.99 1128
9687.91 1066
9688.84 1063
9689.77 1137
9690.70 1211
9691.63 1256
9692.56 1253
9693.49 1256
9694.42 1327
9695.35 1277
9696.28 1271
9697.21 1273
9698.14 1384
9699.07 1334
9700.00 1356
9700.93 1427
9701.86 1295
9702.79 1344
9703.72 1311
9704.65 1289
9705.58 1226
9706.51 1164
9707.44 1131
9708.37 1159
9709.30 1106
9710.23 1092
9711.16 1188
9712.09 1079
9713.02 1062
9713.95 1063
9714.88 1038
9715.81 1038
9716.74 1074
9717.67 1107
9718.61 1063
9719.54 1008
9720.47 1006
9721.40 1014
9722.33 1008
9723.26 944
9724.19 943
9725.12 1031
9726.05 939
9726.98 957
9727.92 953
9728.85 875
9729.78 887
9730.71 948
9731.64 1026
9732.57 928
9733.50 928
9734.43 980
9735.37 947
9736.30 1004
9737.23 913
9738.16 960
9739.09 895
9740.02 918
9740.96 867
9741.89 935
9742.82 882
9743.75 852
9744.68 916
9745.62 860
9746.55 863
9747.48 895
9748.41 929
9749.34 900
9750.28 870
9751.21 903
9752.14 911
9753.07 882
9754.01 908
9754.94 845
9755.87 897
9756.80 854
9757.74 840
9758.67 888
9759.60 918
9760.53 945
9761.47 915
9762.40 927
9763.33 951
9764.27 916
9765.20 894
9766.13 928
9767.07 854
9768.00 943
9768.93 903
9769.86 879
9770.80 972
9771.73 995
9772.66 957
9773.60 960
9774.53 931
9775.47 900
9776.40 954
9777.33 912
9778.27 912
9779.20 891
9780.13 920
9781.07 986
9782.00 1039
9782.93 1077
9783.87 1050
9784.80 1024
9785.74 1169
9786.67 1109
9787.60 1187
9788.54 1166
9789.47 1092
9790.41 1067
9791.34 1016
9792.28 965
9793.21 980
9794.14 975
9795.08 927
9796.01 955
9796.95 971
9797.88 966
9798.82 1017
9799.75 1038
9800.69 1032
9801.62 1048
9802.56 1114
9803.49 1085
9804.42 1010
9805.36 921
9806.29 896
9807.23 876
9808.16 895
9809.10 780
9810.03 814
9810.97 813
9811.91 821
9812.84 800
9813.78 763
9814.71 769
9815.65 797
9816.58 757
9817.52 752
9818.45 782
9819.39 770
9820.32 739
9821.26 775
9822.20 764
9823.13 703
9824.07 743
9825.00 732
9825.94 807
9826.87 728
9827.81 720
9828.75 727
9829.68 736
9830.62 750
9831.55 718
9832.49 747
9833.43 703
9834.36 707
9835.30 730
9836.24 732
9837.17 663
9838.11 693
9839.05 725
9839.98 726
9840.92 728
9841.86 782
9842.79 722
9843.73 743
9844.67 736
9845.60 750
9846.54 705
9847.48 711
9848.41 696
9849.35 720
9850.29 737
9851.22 674
9852.16 752
9853.10 732
9854.04 757
9854.97 652
9855.91 702
9856.85 708
9857.79 737
9858.72 731
9859.66 665
9860.60 662
9861.54 697
9862.47 707
9863.41 611
9864.35 666
9865.29 657
9866.22 671
9867.16 680
9868.10 690
9869.04 701
9869.98 759
9870.91 669
9871.85 687
9872.79 654
9873.73 681
9874.67 735
9875.60 708
9876.54 712
9877.48 683
9878.42 729
9879.36 736
9880.30 694
9881.24 697
9882.17 806
9883.11 761
9884.05 723
9884.99 729
9885.93 796
9886.87 662
9887.81 704
9888.74 705
9889.68 667
9890.62 704
9891.56 719
9892.50 658
9893.44 652
9894.38 631
9895.32 647
9896.26 657
9897.20 593
9898.14 656
9899.08 700
9900.01 681
9900.95 665
9901.89 717
9902.83 722
9903.77 724
9904.71 675
9905.65 660
9906.59 717
9907.53 720
9908.47 737
9909.41 744
9910.35 730
9911.29 730
9912.23 752
9913.17 719
9914.11 709
9915.05 718
9915.99 726
9916.93 667
9917.87 673
9918.81 653
9919.75 671
9920.69 757
9921.63 732
9922.57 719
9923.51 798
9924.46 844
9925.40 932
9926.34 1066
9927.28 1192
9928.22 1351
9929.16 1387
9930.10 1523
9931.04 1477
9931.98 1388
9932.92 1308
9933.86 1121
9934.80 1005
9935.75 965
9936.69 926
9937.63 789
9938.57 727
9939.51 742
9940.45 757
9941.39 708
9942.34 717
9943.28 772
9944.22 741
9945.16 699
9946.10 707
9947.04 695
9947.98 708
9948.93 641
9949.87 675
9950.81 708
9951.75 678
9952.69 666
9953.64 671
9954.58 719
9955.52 683
9956.46 729
9957.40 738
9958.35 710
9959.29 744
9960.23 711
9961.17 681
9962.12 651
9963.06 620
9964.00 677
9964.94 734
9965.89 750
9966.83 706
9967.77 711
9968.71 800
9969.66 697
9970.60 795
9971.54 826
9972.48 912
9973.43 928
9974.37 973
9975.31 957
9976.26 841
9977.20 792
9978.14 792
9979.09 778
9980.03 687
9980.97 697
9981.92 660
9982.86 622
9983.80 601
9984.75 640
9985.69 623
9986.63 658
9987.58 653
9988.52 653
9989.46 608
9990.41 688
9991.35 565
9992.30 627
9993.24 614
9994.18 612
9995.13 606
9996.07 656
9997.01 614
9997.96 577
9998.90 606
9999.85 649
10000.79 694
10001.74 628
10002.68 671
10003.62 671
10004.57 608
10005.51 593
10006.46 607
10007.40 618
10008.35 583
10009.29 587
10010.24 612
10011.18 672
10012.13 639
10013.07 654
10014.01 600
10014.96 636
10015.90 612
10016.85 685
10017.79 584
10018.74 578
10019.68 552
10020.63 545
10021.58 516
10022.52 554
10023.47 553
10024.41 564
10025.36 541
10026.30 544
10027.25 604
10028.19 623
10029.14 536
10030.08 543
10031.03 548
10031.98 526
10032.92 544
10033.87 563
10034.81 555
10035.76 570
10036.70 565
10037.65 519
10038.60 505
10039.54 531
10040.49 513
10041.43 524
10042.38 564
10043.33 551
10044.27 580
10045.22 590
10046.17 524
10047.11 557
10048.06 549
10049.01 589
10049.95 509
10050.90 523
10051.84 561
10052.79 554
10053.74 528
10054.69 499
10055.63 508
10056.58 534
10057.53 547
10058.47 580
10059.42 547
10060.37 523
10061.31 554
10062.26 542
10063.21 488
10064.16 516
10065.10 532
10066.05 555
10067.00 529
10067.94 519
10068.89 552
10069.84 578
10070.79 527
10071.73 506
10072.68 511
10073.63 566
10074.58 528
10075.53 529
10076.47 567
10077.42 567
10078.37 577
10079.32 541
10080.26 476
10081.21 520
10082.16 469
10083.11 466
10084.06 489
10085.01 490
10085.95 532
10086.90 495
10087.85 510
10088.80 480
10089.75 466
10090.70 530
10091.64 615
10092.59 543
10093.54 503
10094.49 502
10095.44 531
10096.39 511
10097.34 536
10098.28 520
10099.23 556
10100.18 525
10101.13 534
10102.08 526
10103.03 476
10103.98 525
10104.93 533
10105.88 505
10106.83 444
10107.78 542
10108.72 537
10109.67 528
10110.62 491
10111.57 508
10112.52 522
10113.47 509
10114.42 466
10115.37 498
10116.32 495
10117.27 479
10118.22 473
10119.17 458
10120.12 525
10121.07 427
10122.02 425
10122.97 463
10123.92 490
10124.87 486
10125.82 486
10126.77 426
10127.72 453
10128.67 449
10129.62 437
10130.57 509
10131.52 496
10132.47 477
10133.42 503
10134.37 469
10135.32 459
10136.27 452
10137.22 454
10138.18 484
10139.13 477
10140.08 527
10141.03 506
10141.98 459
10142.93 468
10143.88 503
10144.83 460
10145.78 464
10146.73 527
10147.68 522
10148.64 484
10149.59 438
10150.54 490
10151.49 500
10152.44 509
10153.39 530
10154.34 558
10155.30 531
10156.25 486
10157.20 482
10158.15 431
10159.10 500
10160.05 470
10161.01 488
10161.96 478
10162.91 537
10163.86 468
10164.81 520
10165.76 499
10166.72 479
10167.67 467
10168.62 482
10169.57 487
10170.53 573
10171.48 499
10172.43 481
10173.38 470
10174.33 518
10175.29 494
10176.24 497
10177.19 485
10178.14 541
10179.10 529
10180.05 570
10181.00 525
10181.96 503
10182.91 522
10183.86 497
10184.81 519
10185.77 499
10186.72 507
10187.67 486
10188.63 533
10189.58 502
10190.53 513
10191.49 520
10192.44 503
10193.39 527
10194.35 531
10195.30 528
10196.25 515
10197.21 559
10198.16 531
10199.11 524
10200.07 534
10201.02 539
10201.97 567
10202.93 530
10203.88 548
10204.84 598
10205.79 589
10206.74 543
10207.70 646
10208.65 725
10209.60 725
10210.56 673
10211.51 710
10212.47 691
10213.42 675
10214.38 698
10215.33 632
10216.28 576
10217.24 593
10218.19 587
10219.15 532
10220.10 542
10221.06 571
10222.01 548
10222.97 596
10223.92 540
10224.88 511
10225.83 520
10226.79 533
10227.74 485
10228.70 486
10229.65 530
10230.61 531
10231.56 516
10232.52 484
10233.47 502
10234.43 473
10235.38 503
10236.34 504
10237.29 463
10238.25 553
10239.20 562
10240.16 551
10241.11 552
10242.07 551
10243.03 499
10243.98 481
10244.94 455
10245.89 471
10246.85 453
10247.80 444
10248.76 468
10249.72 492
10250.67 470
10251.63 481
10252.58 444
10253.54 511
10254.50 539
10255.45 467
10256.41 430
10257.36 445
10258.32 523
10259.28 457
10260.23 497
10261.19 509
10262.15 485
10263.10 477
10264.06 460
10265.02 475
10265.97 468
10266.93 436
10267.89 484
10268.84 501
10269.80 427
10270.76 433
10271.71 482
10272.67 490
10273.63 456
10274.59 470
10275.54 472
10276.50 516
10277.46 448
10278.41 446
10279.37 418
10280.33 445
10281.29 473
10282.24 489
10283.20 476
10284.16 486
10285.12 483
10286.07 503
10287.03 491
10287.99 427
10288.95 459
10289.91 484
10290.86 459
10291.82 441
10292.78 485
10293.74 487
10294.70 462
10295.65 478
10296.61 488
10297.57 477
10298.53 481
10299.49 504
10300.44 506
10301.40 489
10302.36 480
10303.32 466
10304.28 448
10305.24 400
10306.20 419
10307.15 460
10308.11 467
10309.07 494
10310.03 440
10310.99 487
10311.95 443
10312.91 471
10313.87 456
10314.82 447
10315.78 442
10316.74 427
10317.70 437
10318.66 443
10319.62 444
10320.58 436
10321.54 433
10322.50 419
10323.46 504
10324.42 458
10325.38 415
10326.34 403
10327.29 414
10328.25 401
10329.21 420
10330.17 422
10331.13 471
10332.09 457
10333.05 400
10334.01 435
10334.97 414
10335.93 474
10336.89 466
10337.85 453
10338.81 433
10339.77 414
10340.73 416
10341.69 443
10342.65 430
10343.61 440
10344.57 419
10345.54 441
10346.50 445
10347.46 459
10348.42 423
10349.38 386
10350.34 440
10351.30 508
10352.26 437
10353.22 495
10354.18 474
10355.14 438
10356.10 448
10357.06 428
10358.02 455
10358.99 414
10359.95 428
10360.91 445
10361.87 406
10362.83 452
10363.79 431
10364.75 438
10365.71 443
10366.68 429
10367.64 427
10368.60 429
10369.56 410
10370.52 459
10371.48 414
10372.44 463
10373.41 472
10374.37 448
10375.33 428
10376.29 450
10377.25 473
10378.22 476
10379.18 469
10380.14 386
10381.10 389
10382.06 435
10383.03 449
10383.99 435
10384.95 428
10385.91 469
10386.88 458
10387.84 424
10388.80 465
10389.76 484
10390.72 490
10391.69 448
10392.65 483
10393.61 472
10394.58 443
10395.54 462
10396.50 475
10397.46 471
10398.43 452
10399.39 458
10400.35 443
10401.32 478
10402.28 487
10403.24 484
10404.20 445
10405.17 525
10406.13 503
10407.09 519
10408.06 511
10409.02 502
10409.98 433
10410.95 429
10411.91 470
10412.88 469
10413.84 540
10414.80 487
10415.77 515
10416.73 560
10417.69 566
10418.66 652
10419.62 704
10420.59 805
10421.55 824
10422.51 835
10423.48 839
10424.44 735
10425.41 702
10426.37 659
10427.33 590
10428.30 591
10429.26 582
10430.23 573
10431.19 480
10432.16 470
10433.12 456
10434.08 445
10435.05 460
10436.01 490
10436.98 504
10437.94 453
10438.91 502
10439.87 481
10440.84 507
10441.80 478
10442.77 449
10443.73 428
10444.70 434
10445.66 451
10446.63 411
10447.59 386
10448.56 437
10449.52 429
10450.49 473
10451.45 512
10452.42 475
10453.38 470
10454.35 445
10455.32 460
10456.28 475
10457.25 425
10458.21 421
10459.18 480
10460.14 499
10461.11 458
10462.08 437
10463.04 487
10464.01 429
10464.97 419
10465.94 444
10466.90 413
10467.87 439
10468.84 440
10469.80 414
10470.77 417
10471.74 426
10472.70 356
10473.67 397
10474.63 395
10475.60 443
10476.57 413
10477.53 415
10478.50 402
10479.47 477
10480.43 441
10481.40 428
10482.37 461
10483.33 420
10484.30 434
10485.27 430
10486.24 422
10487.20 410
10488.17 415
10489.14 439
10490.10 459
10491.07 401
10492.04 421
10493.01 382
10493.97 389
10494.94 412
10495.91 422
10496.87 437
10497.84 413
10498.81 431
10499.78 432
10500.74 418
10501.71 419
10502.68 442
10503.65 440
10504.62 420
10505.58 364
10506.55 364
10507.52 396
10508.49 435
10509.46 461
10510.42 447
10511.39 440
10512.36 415
10513.33 430
10514.30 420
10515.26 449
10516.23 430
10517.20 437
10518.17 396
10519.14 380
10520.11 404
10521.08 393
10522.04 398
10523.01 368
10523.98 389
10524.95 416
10525.92 419
10526.89 384
10527.86 398
10528.83 398
10529.79 406
10530.76 374
10531.73 438
10532.70 425
10533.67 408
10534.64 376
10535.61 404
10536.58 386
10537.55 403
10538.52 423
10539.49 397
10540.46 383
10541.43 389
10542.39 408
10543.36 425
10544.33 402
10545.30 399
10546.27 380
10547.24 406
10548.21 429
10549.18 412
10550.15 374
10551.12 372
10552.09 432
10553.06 441
10554.03 378
10555.00 406
10555.97 425
10556.94 413
10557.91 412
10558.88 416
10559.85 406
10560.82 445
10561.80 470
10562.77 493
10563.74 441
10564.71 471
10565.68 432
10566.65 456
10567.62 461
10568.59 462
10569.56 466
10570.53 434
10571.50 467
10572.47 386
10573.44 390
10574.41 371
10575.39 434
10576.36 435
10577.33 421
10578.30 363
10579.27 365
10580.24 406
10581.21 428
10582.18 420
10583.16 393
10584.13 402
10585.10 397
10586.07 387
10587.04 413
10588.01 413
10588.99 431
10589.96 425
10590.93 401
10591.90 386
10592.87 442
10593.84 432
10594.82 419
10595.79 418
10596.76 413
10597.73 423
10598.70 439
10599.68 396
10600.65 426
10601.62 447
10602.59 438
10603.57 374
10604.54 383
10605.51 402
10606.48 404
10607.46 353
10608.43 404
10609.40 397
10610.37 386
10611.35 397
10612.32 390
10613.29 418
10614.27 395
10615.24 387
10616.21 404
10617.18 392
10618.16 379
10619.13 399
10620.10 401
10621.08 397
10622.05 388
10623.02 386
10624.00 370
10624.97 416
10625.94 409
10626.92 374
10627.89 350
10628.86 389
10629.84 407
10630.81 406
10631.78 398
10632.76 383
10633.73 385
10634.71 414
10635.68 371
10636.65 350
10637.63 447
10638.60 446
10639.58 382
10640.55 439
10641.52 436
10642.50 405
10643.47 435
10644.45 442
10645.42 449
10646.39 396
10647.37 371
10648.34 409
10649.32 350
10650.29 339
10651.27 337
10652.24 345
10653.22 340
10654.19 364
10655.17 414
10656.14 377
10657.12 394
10658.09 408
10659.07 359
10660.04 417
10661.01 338
10661.99 375
10662.97 361
10663.94 366
10664.92 383
10665.89 375
10666.87 387
10667.84 414
10668.82 435
10669.79 381
10670.77 366
10671.74 405
10672.72 397
10673.69 397
10674.67 465
10675.65 395
10676.62 360
10677.60 365
10678.57 378
10679.55 428
10680.52 388
10681.50 396
10682.48 423
10683.45 422
10684.43 372
10685.40 376
10686.38 353
10687.36 413
10688.33 418
10689.31 374
10690.29 373
10691.26 350
10692.24 347
10693.22 362
10694.19 363
10695.17 373
10696.14 379
10697.12 398
10698.10 395
10699.08 390
10700.05 388
10701.03 374
10702.01 373
10702.98 383
10703.96 382
10704.94 349
10705.91 326
10706.89 355
10707.87 348
10708.85 350
10709.82 355
10710.80 414
10711.78 344
10712.75 319
10713.73 363
10714.71 342
10715.69 351
10716.66 351
10717.64 331
10718.62 383
10719.60 377
10720.57 335
10721.55 383
10722.53 346
10723.51 384
10724.49 368
10725.46 373
10726.44 364
10727.42 362
10728.40 359
10729.38 407
10730.35 324
10731.33 304
10732.31 345
10733.29 395
10734.27 391
10735.25 355
10736.22 396
10737.20 409
10738.18 365
10739.16 367
10740.14 356
10741.12 348
10742.10 330
10743.08 380
10744.05 336
10745.03 345
10746.01 361
10746.99 368
10747.97 365
10748.95 371
10749.93 341
10750.91 417
10751.89 373
10752.87 370
10753.84 380
10754.82 376
10755.80 373
10756.78 361
10757.76 385
10758.74 364
10759.72 330
10760.70 363
10761.68 371
10762.66 387
10763.64 354
10764.62 333
10765.60 346
10766.58 362
10767.56 345
10768.54 345
10769.52 348
10770.50 377
10771.48 345
10772.46 361
10773.44 366
10774.42 335
10775.40 376
10776.38 370
10777.36 348
10778.34 367
10779.32 356
10780.30 397
10781.28 364
10782.26 323
10783.24 331
10784.22 307
10785.20 345
10786.19 339
10787.17 335
10788.15 400
10789.13 376
10790.11 369
10791.09 374
10792.07 399
10793.05 370
10794.03 357
10795.01 361
10796.00 377
10796.98 363
10797.96 344
10798.94 359
10799.92 363
10800.90 372
10801.88 354
10802.86 376
10803.85 376
10804.83 406
10805.81 363
10806.79 409
10807.77 415
10808.75 392
10809.74 370
10810.72 356
10811.70 333
10812.68 406
10813.66 386
10814.65 338
10815.63 374
10816.61 369
10817.59 377
10818.57 361
10819.56 365
10820.54 377
10821.52 366
10822.50 354
10823.49 349
10824.47 373
10825.45 373
10826.43 382
10827.42 370
10828.40 405
10829.38 338
10830.36 329
10831.35 382
10832.33 357
10833.31 331
10834.30 343
10835.28 388
10836.26 357
10837.25 360
10838.23 361
10839.21 395
10840.19 413
10841.18 368
10842.16 355
10843.14 393
10844.13 422
10845.11 401
10846.09 397
10847.08 359
10848.06 349
10849.05 356
10850.03 396
10851.01 357
10852.00 373
10852.98 371
10853.96 375
10854.95 405
10855.93 406
10856.92 390
10857.90 352
10858.88 352
10859.87 420
10860.85 400
10861.84 388
10862.82 382
10863.80 385
10864.79 412
10865.77 378
10866.76 379
10867.74 367
10868.73 384
10869.71 419
10870.70 383
10871.68 350
10872.67 398
10873.65 368
10874.63 424
10875.62 415
10876.60 407
10877.59 422
10878.57 399
10879.56 390
10880.54 372
10881.53 417
10882.51 402
10883.50 422
10884.48 406
10885.47 401
10886.46 389
10887.44 426
10888.43 391
10889.41 376
10890.40 403
10891.38 452
10892.37 439
10893.35 450
10894.34 396
10895.33 396
10896.31 429
10897.30 398
10898.28 434
10899.27 399
10900.25 423
10901.24 415
10902.23 392
10903.21 411
10904.20 451
10905.18 479
10906.17 422
10907.16 381
10908.14 448
10909.13 391
10910.12 383
10911.10 415
10912.09 414
10913.08 457
10914.06 429
10915.05 440
10916.04 439
10917.02 451
10918.01 487
10919.00 454
10919.98 452
10920.97 434
10921.96 447
10922.94 421
10923.93 442
10924.92 448
10925.90 456
10926.89 452
10927.88 399
10928.87 420
10929.85 431
10930.84 482
10931.83 408
10932.82 441
10933.80 441
10934.79 448
10935.78 429
10936.77 442
10937.75 506
10938.74 482
10939.73 419
10940.72 450
10941.70 484
10942.69 428
10943.68 468
10944.67 456
10945.66 477
10946.64 477
10947.63 445
10948.62 516
10949.61 508
10950.60 506
10951.58 442
10952.57 547
10953.56 542
10954.55 545
10955.54 551
10956.53 566
10957.52 590
10958.50 631
10959.49 611
10960.48 604
10961.47 622
10962.46 664
10963.45 684
10964.44 673
10965.42 622
10966.41 589
10967.40 570
10968.39 563
10969.38 540
10970.37 564
10971.36 534
10972.35 478
10973.34 540
10974.33 589
10975.32 486
10976.31 534
10977.29 541
10978.28 527
10979.27 513
10980.26 497
10981.25 483
10982.24 548
10983.23 567
10984.22 540
10985.21 481
10986.20 489
10987.19 514
10988.18 585
10989.17 618
10990.16 560
10991.15 566
10992.14 645
10993.13 631
10994.12 610
10995.11 577
10996.10 546
10997.09 628
10998.08 698
10999.07 732
11000.06 805
11001.05 803
11002.05 801
11003.04 864
11004.03 897
11005.02 856
11006.01 817
11007.00 755
11007.99 757
11008.98 720
11009.97 648
11010.96 546
11011.95 554
11012.94 604
11013.94 517
11014.93 524
11015.92 476
11016.91 569
11017.90 569
11018.89 546
11019.88 529
11020.87 489
11021.87 524
11022.86 458
11023.85 455
11024.84 444
11025.83 537
11026.82 518
11027.81 514
11028.81 462
11029.80 532
11030.79 463
11031.78 504
11032.77 515
11033.77 496
11034.76 435
11035.75 474
11036.74 532
11037.73 484
11038.73 481
11039.72 476
11040.71 481
11041.70 447
11042.70 462
11043.69 458
11044.68 405
11045.67 426
11046.67 443
11047.66 416
11048.65 461
11049.64 443
11050.64 449
11051.63 426
11052.62 439
11053.61 443
11054.61 421
11055.60 429
11056.59 428
11057.59 415
11058.58 440
11059.57 430
11060.57 412
11061.56 443
11062.55 449
11063.55 421
11064.54 406
11065.53 419
11066.53 471
11067.52 436
11068.51 449
11069.51 416
11070.50 461
11071.49 437
11072.49 461
11073.48 451
11074.48 413
11075.47 389
11076.46 424
11077.46 452
11078.45 435
11079.45 457
11080.44 413
11081.43 449
11082.43 456
11083.42 460
11084.42 463
11085.41 380
11086.40 407
11087.40 450
11088.39 403
11089.39 447
11090.38 405
11091.38 451
11092.37 435
11093.37 433
11094.36 408
11095.36 444
11096.35 365
11097.35 428
11098.34 394
11099.34 367
11100.33 431
11101.33 461
11102.32 439
11103.32 409
11104.31 403
11105.31 486
11106.30 437
11107.30 399
11108.29 405
11109.29 409
11110.28 426
11111.28 389
11112.27 408
11113.27 402
11114.26 406
11115.26 356
11116.26 406
11117.25 430
11118.25 408
11119.24 404
11120.24 403
11121.24 438
11122.23 472
11123.23 422
11124.22 407
11125.22 393
11126.22 437
11127.21 417
11128.21 406
11129.20 454
11130.20 449
11131.20 413
11132.19 462
11133.19 415
11134.19 422
11135.18 442
11136.18 422
11137.18 430
11138.17 440
11139.17 471
11140.17 391
11141.16 376
11142.16 363
11143.16 389
11144.15 407
11145.15 397
11146.15 394
11147.14 407
11148.14 442
11149.14 456
11150.14 443
11151.13 422
11152.13 486
11153.13 429
11154.13 388
11155.12 379
11156.12 354
11157.12 407
11158.12 395
11159.11 402
11160.11 369
11161.11 369
11162.11 373
11163.10 398
11164.10 418
11165.10 429
11166.10 370
11167.10 411
11168.09 418
11169.09 428
11170.09 402
11171.09 390
11172.09 374
11173.08 359
11174.08 408
11175.08 426
11176.08 386
11177.08 434
11178.08 431
11179.08 374
11180.07 390
11181.07 402
11182.07 365
11183.07 379
11184.07 349
11185.07 420
11186.07 375
11187.06 383
11188.06 368
11189.06 392
11190.06 390
11191.06 401
11192.06 342
11193.06 368
11194.06 408
11195.06 397
11196.06 332
11197.06 365
11198.06 388
11199.05 354
11200.05 356
11201.05 374
11202.05 385
11203.05 408
11204.05 368
11205.05 374
11206.05 385
11207.05 407
11208.05 395
11209.05 363
11210.05 373
11211.05 362
11212.05 371
11213.05 394
11214.05 399
11215.05 337
11216.05 322
11217.05 366
11218.05 379
11219.05 413
11220.05 385
11221.05 388
11222.05 415
11223.05 365
11224.05 357
11225.06 406
11226.06 367
11227.06 364
11228.06 361
11229.06 346
11230.06 385
11231.06 354
11232.06 350
11233.06 337
11234.06 355
11235.06 344
11236.06 333
11237.07 354
11238.07 338
11239.07 343
11240.07 405
11241.07 362
11242.07 374
11243.07 385
11244.07 398
11245.08 365
11246.08 369
11247.08 355
11248.08 356
11249.08 348
11250.08 357
11251.09 371
11252.09 333
11253.09 403
11254.09 361
11255.09 358
11256.10 357
11257.10 373
11258.10 334
11259.10 340
11260.10 371
11261.11 342
11262.11 353
11263.11 311
11264.11 352
11265.11 371
11266.12 388
11267.12 351
11268.12 354
11269.12 390
11270.13 359
11271.13 348
11272.13 354
11273.14 386
11274.14 348
11275.14 376
11276.14 381
11277.15 430
11278.15 436
11279.15 416
11280.16 430
11281.16 428
11282.16 448
11283.17 495
11284.17 410
11285.17 378
11286.17 385
11287.18 408
11288.18 378
11289.18 345
11290.19 368
11291.19 356
11292.20 401
11293.20 337
11294.20 366
11295.21 405
11296.21 347
11297.21 352
11298.22 378
11299.22 364
11300.23 381
11301.23 376
11302.23 377
11303.24 375
11304.24 360
11305.25 366
11306.25 371
11307.25 343
11308.26 379
11309.26 346
11310.27 367
11311.27 366
11312.28 364
11313.28 359
11314.29 409
11315.29 417
11316.29 387
11317.30 405
11318.30 392
11319.31 437
11320.31 437
11321.32 395
11322.32 348
11323.33 353
11324.33 404
11325.34 396
11326.34 337
11327.35 360
11328.35 386
11329.36 336
11330.36 360
11331.37 330
11332.38 389
11333.38 367
11334.39 379
11335.39 355
11336.40 345
11337.40 369
11338.41 334
11339.41 321
11340.42 341
11341.43 367
11342.43 366
11343.44 333
11344.44 345
11345.45 321
11346.46 361
11347.46 392
11348.47 377
11349.47 371
11350.48 393
11351.49 353
11352.49 315
11353.50 323
11354.50 308
11355.51 362
11356.52 337
11357.52 364
11358.53 336
11359.54 333
11360.54 328
11361.55 333
11362.56 325
11363.56 360
11364.57 393
11365.58 369
11366.58 353
11367.59 340
11368.60 363
11369.61 342
11370.61 328
11371.62 354
11372.63 324
11373.63 338
11374.64 354
11375.65 340
11376.66 334
11377.66 341
11378.67 375
11379.68 342
11380.69 297
11381.69 336
11382.70 291
11383.71 346
11384.72 382
11385.72 398
11386.73 346
11387.74 374
11388.75 323
11389.76 340
11390.76 329
11391.77 337
11392.78 378
11393.79 320
11394.80 314
11395.80 355
11396.81 384
11397.82 326
11398.83 347
11399.84 313
11400.85 318
11401.85 310
11402.86 344
11403.87 351
11404.88 341
11405.89 353
11406.90 328
11407.91 355
11408.91 340
11409.92 360
11410.93 349
11411.94 329
11412.95 337
11413.96 347
11414.97 335
11415.98 322
11416.99 285
11418.00 323
11419.00 358
11420.01 336
11421.02 369
11422.03 320
11423.04 354
11424.05 372
11425.06 351
11426.07 310
11427.08 347
11428.09 384
11429.10 365
11430.11 357
11431.12 355
11432.13 341
11433.14 360
11434.15 360
11435.16 321
11436.17 324
11437.18 338
11438.19 355
11439.20 312
11440.21 303
11441.22 353
11442.23 364
11443.24 319
11444.25 319
11445.26 339
11446.27 354
11447.28 335
11448.29 338
11449.30 323
11450.31 336
11451.32 349
11452.33 357
11453.34 388
11454.36 334
11455.37 337
11456.38 399
11457.39 352
11458.40 374
11459.41 387
11460.42 361
11461.43 361
11462.44 410
11463.45 387
11464.47 339
11465.48 335
11466.49 355
11467.50 350
11468.51 355
11469.52 368
11470.53 410
11471.55 397
11472.56 390
11473.57 335
11474.58 355
11475.59 380
11476.60 373
11477.62 387
11478.63 381
11479.64 358
11480.65 386
11481.66 375
11482.68 352
11483.69 346
11484.70 365
11485.71 386
11486.72 367
11487.74 405
11488.75 358
11489.76 360
11490.77 368
11491.79 287
11492.80 317
11493.81 369
11494.82 331
11495.84 401
11496.85 334
11497.86 383
11498.87 321
11499.89 318
11500.90 379
11501.91 375
11502.93 371
11503.94 350
11504.95 349
11505.96 385
11506.98 398
11507.99 349
11509.00 385
11510.02 413
11511.03 407
11512.04 389
11513.06 375
11514.07 360
11515.08 349
11516.10 368
11517.11 380
11518.13 353
11519.14 389
11520.15 387
11521.17 391
11522.18 418
11523.19 367
11524.21 379
11525.22 389
11526.24 387
11527.25 377
11528.26 415
11529.28 432
11530.29 407
11531.31 378
11532.32 370
11533.33 402
11534.35 406
11535.36 412
11536.38 351
11537.39 398
11538.41 373
11539.42 410
11540.44 397
11541.45 408
11542.47 366
11543.48 376
11544.49 349
11545.51 378
11546.52 376
11547.54 427
11548.55 443
11549.57 391
11550.58 383
11551.60 414
11552.61 417
11553.63 412
11554.64 402
11555.66 431
11556.68 445
11557.69 423
11558.71 424
11559.72 422
11560.74 414
11561.75 449
11562.77 410
11563.78 453
11564.80 467
11565.82 484
11566.83 408
11567.85 417
11568.86 459
11569.88 475
11570.89 459
11571.91 480
11572.93 508
11573.94 468
11574.96 518
11575.97 518
11576.99 508
11578.01 501
11579.02 453
11580.04 474
11581.06 498
11582.07 490
11583.09 509
11584.11 534
11585.12 557
11586.14 582
11587.16 597
11588.17 611
11589.19 636
11590.21 627
11591.22 582
11592.24 620
11593.26 615
11594.27 639
11595.29 664
11596.31 634
11597.32 677
11598.34 702
11599.36 750
11600.38 786
11601.39 828
11602.41 889
11603.43 1020
11604.45 1005
11605.46 1016
11606.48 1087
11607.50 1191
11608.52 1201
11609.53 1151
11610.55 993
11611.57 948
11612.59 901
11613.60 891
11614.62 807
11615.64 815
11616.66 835
11617.68 763
11618.69 759
11619.71 817
11620.73 788
11621.75 722
11622.77 767
11623.78 772
11624.80 804
11625.82 832
11626.84 874
11627.86 852
11628.88 922
11629.90 911
11630.91 1034
11631.93 1089
11632.95 1172
11633.97 1307
11634.99 1445
11636.01 1493
11637.03 1586
11638.05 1577
11639.06 1460
11640.08 1343
11641.10 1227
11642.12 1145
11643.14 1024
11644.16 939
11645.18 923
11646.20 791
11647.22 718
11648.24 709
11649.26 696
11650.28 636
11651.30 621
11652.31 610
11653.33 547
11654.35 578
11655.37 608
11656.39 618
11657.41 597
11658.43 580
11659.45 616
11660.47 543
11661.49 552
11662.51 535
11663.53 578
11664.55 540
11665.57 560
11666.59 541
11667.61 591
11668.63 564
11669.65 564
11670.67 515
11671.69 520
11672.71 516
11673.73 566
11674.76 554
11675.78 545
11676.80 555
11677.82 561
11678.84 531
11679.86 505
11680.88 519
11681.90 506
11682.92 528
11683.94 517
11684.96 519
11685.98 513
11687.00 478
11688.03 494
11689.05 495
11690.07 464
11691.09 520
11692.11 484
11693.13 480
11694.15 472
11695.17 543
11696.20 498
11697.22 470
11698.24 484
11699.26 472
11700.28 473
11701.30 436
11702.33 481
11703.35 517
11704.37 501
11705.39 499
11706.41 475
11707.44 515
11708.46 542
11709.48 476
11710.50 480
11711.52 493
11712.55 470
11713.57 531
11714.59 514
11715.61 516
11716.63 483
11717.66 491
11718.68 479
11719.70 513
11720.72 502
11721.75 501
11722.77 489
11723.79 454
11724.82 459
11725.84 468
11726.86 457
11727.88 446
11728.91 480
11729.93 444
11730.95 462
11731.98 420
11733.00 403
11734.02 426
11735.04 476
11736.07 417
11737.09 424
11738.11 435
11739.14 464
11740.16 419
11741.18 460
11742.21 423
11743.23 447
11744.25 441
11745.28 423
11746.30 417
11747.33 432
11748.35 442
11749.37 442
11750.40 427
11751.42 420
11752.44 400
11753.47 458
11754.49 475
11755.52 435
11756.54 382
11757.57 406
11758.59 443
11759.61 448
11760.64 406
11761.66 391
11762.69 411
11763.71 379
11764.74 404
11765.76 435
11766.78 396
11767.81 453
11768.83 422
11769.86 399
11770.88 389
11771.91 433
11772.93 397
11773.96 406
11774.98 412
11776.01 371
11777.03 384
11778.06 375
11779.08 393
11780.11 448
11781.13 427
11782.16 416
11783.18 406
11784.21 440
11785.23 363
11786.26 377
11787.28 414
11788.31 402
11789.34 375
11790.36 400
11791.39 424
11792.41 423
11793.44 383
11794.46 380
11795.49 354
11796.52 375
11797.54 399
11798.57 394
11799.59 381
11800.62 306
11801.65 391
11802.67 366
11803.70 344
11804.72 324
11805.75 341
11806.78 389
11807.80 387
11808.83 367
11809.86 361
11810.88 390
11811.91 329
11812.93 333
11813.96 365
11814.99 377
11816.01 351
11817.04 357
11818.07 390
11819.10 369
11820.12 353
11821.15 356
11822.18 381
11823.20 379
11824.23 363
11825.26 365
11826.28 363
11827.31 377
11828.34 360
11829.37 363
11830.39 373
11831.42 387
11832.45 413
11833.48 385
11834.50 367
11835.53 336
11836.56 383
11837.59 348
11838.61 361
11839.64 349
11840.67 324
11841.70 332
11842.72 338
11843.75 379
11844.78 380
11845.81 350
11846.84 346
11847.86 365
11848.89 357
11849.92 325
11850.95 339
11851.98 306
11853.01 315
11854.03 350
11855.06 349
11856.09 335
11857.12 335
11858.15 353
11859.18 386
11860.20 432
11861.23 441
11862.26 360
11863.29 378
11864.32 369
11865.35 386
11866.38 388
11867.41 348
11868.44 338
11869.46 340
11870.49 405
11871.52 363
11872.55 338
11873.58 376
11874.61 391
11875.64 364
11876.67 363
11877.70 318
11878.73 299
11879.76 330
11880.79 339
11881.82 324
11882.85 364
11883.88 318
11884.91 364
11885.93 363
11886.96 353
11887.99 376
11889.02 392
11890.05 413
11891.08 355
11892.11 360
11893.14 331
11894.17 377
11895.20 353
11896.23 352
11897.26 356
11898.30 375
11899.33 380
11900.36 377
11901.39 407
11902.42 405
11903.45 439
11904.48 423
11905.51 434
11906.54 449
11907.57 419
11908.60 433
11909.63 410
11910.66 410
11911.69 366
11912.72 369
11913.75 407
11914.79 419
11915.82 412
11916.85 367
11917.88 406
11918.91 437
11919.94 436
11920.97 409
11922.00 438
11923.04 407
11924.07 428
11925.10 393
11926.13 395
11927.16 367
11928.19 443
11929.22 422
11930.26 418
11931.29 438
11932.32 498
11933.35 505
11934.38 496
11935.41 482
11936.45 539
11937.48 481
11938.51 417
11939.54 426
11940.58 425
11941.61 422
11942.64 406
11943.67 380
11944.70 388
11945.74 360
11946.77 384
11947.80 331
11948.83 337
11949.87 378
11950.90 348
11951.93 384
11952.96 369
11954.00 370
11955.03 341
11956.06 337
11957.09 394
11958.13 358
11959.16 323
11960.19 345
11961.23 373
11962.26 346
11963.29 328
11964.33 332
11965.36 380
11966.39 396
11967.43 378
11968.46 347
11969.49 343
11970.53 435
11971.56 389
11972.59 336
11973.63 330
11974.66 351
11975.69 330
11976.73 326
11977.76 335
11978.79 320
11979.83 339
11980.86 375
11981.90 397
11982.93 347
11983.96 331
11985.00 319
11986.03 385
11987.07 333
11988.10 366
11989.13 378
11990.17 366
11991.20 361
11992.24 321
11993.27 370
11994.31 283
11995.34 361
11996.38 351
11997.41 329
11998.44 353
11999.48 357
12000.51 359
12001.55 363
12002.58 338
12003.62 350
12004.65 358
12005.69 396
12006.72 390
12007.76 356
12008.79 334
12009.83 331
12010.86 367
12011.90 337
12012.93 313
12013.97 300
12015.00 369
12016.04 376
12017.08 353
12018.11 364
12019.15 369
12020.18 395
12021.22 430
12022.25 378
12023.29 319
12024.32 342
12025.36 378
12026.40 382
12027.43 342
12028.47 317
12029.50 337
12030.54 375
12031.58 376
12032.61 365
12033.65 338
12034.68 336
12035.72 335
12036.76 358
12037.79 326
12038.83 352
12039.87 358
12040.90 347
12041.94 362
12042.98 383
12044.01 395
12045.05 350
12046.09 374
12047.12 346
12048.16 329
12049.20 340
12050.23 328
12051.27 331
12052.31 348
12053.34 336
12054.38 342
12055.42 342
12056.45 315
12057.49 339
12058.53 321
12059.57 325
12060.60 359
12061.64 372
12062.68 376
12063.72 342
12064.75 375
12065.79 344
12066.83 348
12067.87 351
12068.90 351
12069.94 315
12070.98 338
12072.02 340
12073.06 369
12074.09 391
12075.13 326
12076.17 354
12077.21 375
12078.24 331
12079.28 377
12080.32 376
12081.36 403
12082.40 376
12083.44 354
12084.47 358
12085.51 351
12086.55 351
12087.59 391
12088.63 359
12089.67 381
12090.71 356
12091.74 361
12092.78 403
12093.82 340
12094.86 390
12095.90 352
12096.94 356
12097.98 367
12099.02 336
12100.05 361
12101.09 405
12102.13 378
12103.17 378
12104.21 390
12105.25 367
12106.29 381
12107.33 406
12108.37 398
12109.41 386
12110.45 395
12111.49 365
12112.53 365
12113.57 324
12114.61 325
12115.65 320
12116.69 349
12117.72 343
12118.76 375
12119.80 351
12120.84 379
12121.88 343
12122.92 368
12123.96 383
12125.00 387
12126.04 368
12127.08 343
12128.12 329
12129.17 328
12130.21 344
12131.25 329
12132.29 289
12133.33 345
12134.37 351
12135.41 315
12136.45 316
12137.49 330
12138.53 317
12139.57 336
12140.61 347
12141.65 345
12142.69 347
12143.73 335
12144.77 335
12145.82 327
12146.86 309
12147.90 308
12148.94 271
12149.98 314
12151.02 312
12152.06 312
12153.10 292
12154.15 276
12155.19 261
12156.23 333
12157.27 310
12158.31 278
12159.35 284
12160.39 289
12161.44 294
12162.48 298
12163.52 328
12164.56 307
12165.60 326
12166.64 294
12167.69 276
12168.73 314
12169.77 314
12170.81 302
12171.85 325
12172.90 325
12173.94 323
12174.98 356
12176.02 323
12177.07 300
12178.11 301
12179.15 276
12180.19 330
12181.24 298
12182.28 282
12183.32 290
12184.36 332
12185.41 329
12186.45 290
12187.49 316
12188.53 310
12189.58 349
12190.62 348
12191.66 262
12192.71 287
12193.75 325
12194.79 317
12195.84 291
12196.88 313
12197.92 259
12198.97 292
12200.01 331
12201.05 318
12202.10 298
12203.14 305
12204.18 319
12205.23 304
12206.27 281
12207.31 347
12208.36 307
12209.40 331
12210.44 283
12211.49 305
12212.53 308
12213.58 308
12214.62 298
12215.66 330
12216.71 325
12217.75 282
12218.80 302
12219.84 307
12220.88 258
12221.93 270
12222.97 273
12224.02 318
12225.06 285
12226.11 256
12227.15 313
12228.19 336
12229.24 332
12230.28 281
12231.33 334
12232.37 331
12233.42 338
12234.46 314
12235.51 311
12236.55 332
12237.60 306
12238.64 323
12239.69 301
12240.73 303
12241.78 331
12242.82 288
12243.87 338
12244.91 306
12245.96 317
12247.00 358
12248.05 310
12249.09 322
12250.14 308
12251.19 329
12252.23 343
12253.28 317
12254.32 282
12255.37 291
12256.41 280
12257.46 293
12258.51 307
12259.55 320
12260.60 315
12261.64 324
12262.69 278
12263.74 285
12264.78 305
12265.83 305
12266.87 283
12267.92 309
12268.97 286
12270.01 291
12271.06 272
12272.11 284
12273.15 281
12274.20 262
12275.24 325
12276.29 306
12277.34 254
12278.38 235
12279.43 312
12280.48 328
12281.52 298
12282.57 256
12283.62 266
12284.67 269
12285.71 307
12286.76 276
12287.81 290
12288.85 281
12289.90 281
12290.95 287
12292.00 273
12293.04 243
12294.09 259
12295.14 303
12296.18 237
12297.23 244
12298.28 280
12299.33 279
12300.38 267
12301.42 263
12302.47 279
12303.52 275
12304.57 287
12305.61 241
12306.66 261
12307.71 269
12308.76 252
12309.81 280
12310.85 257
12311.90 297
12312.95 268
12314.00 295
12315.05 294
12316.09 264
12317.14 267
12318.19 281
12319.24 256
12320.29 255
12321.34 271
12322.39 283
12323.43 279
12324.48 253
12325.53 232
12326.58 239
12327.63 240
12328.68 250
12329.73 226
12330.78 261
12331.82 307
12332.87 285
12333.92 238
12334.97 261
12336.02 273
12337.07 253
12338.12 277
12339.17 244
12340.22 255
12341.27 266
12342.32 279
12343.37 286
12344.42 286
12345.46 243
12346.51 225
12347.56 228
12348.61 262
12349.66 280
12350.71 262
12351.76 262
12352.81 259
12353.86 255
12354.91 247
12355.96 254
12357.01 258
12358.06 281
12359.11 255
12360.16 266
12361.21 282
12362.26 256
12363.31 254
12364.36 290
12365.41 277
12366.47 255
12367.52 233
12368.57 254
12369.62 241
12370.67 249
12371.72 278
12372.77 246
12373.82 264
12374.87 241
12375.92 237
12376.97 267
12378.02 282
12379.07 240
12380.12 246
12381.18 299
12382.23 278
12383.28 245
12384.33 241
12385.38 297
12386.43 273
12387.48 317
12388.53 283
12389.59 274
12390.64 267
12391.69 293
12392.74 276
12393.79 277
12394.84 243
12395.90 282
12396.95 282
12398.00 265
12399.05 241
12400.10 245
12401.15 250
12402.21 260
12403.26 249
12404.31 247
12405.36 278
12406.41 325
12407.47 260
12408.52 257
12409.57 254
12410.62 262
12411.68 253
12412.73 237
12413.78 233
12414.83 227
12415.89 240
12416.94 268
12417.99 273
12419.04 261
12420.10 256
12421.15 273
12422.20 274
12423.26 289
12424.31 243
12425.36 265
12426.41 261
12427.47 315
12428.52 304
12429.57 278
12430.63 288
12431.68 267
12432.73 284
12433.79 287
12434.84 281
12435.89 297
12436.95 301
12438.00 320
12439.05 274
12440.11 259
12441.16 284
12442.21 279
12443.27 302
12444.32 266
12445.38 250
12446.43 278
12447.48 265
12448.54 299
12449.59 289
12450.65 266
12451.70 291
12452.75 279
12453.81 271
12454.86 272
12455.92 314
12456.97 312
12458.02 251
12459.08 279
12460.13 317
12461.19 303
12462.24 276
12463.30 268
12464.35 254
12465.41 324
12466.46 336
12467.52 304
12468.57 271
12469.63 244
12470.68 290
12471.74 278
12472.79 292
12473.85 308
12474.90 300
12475.96 324
12477.01 333
12478.07 324
12479.12 325
12480.18 314
12481.23 338
12482.29 323
12483.34 296
12484.40 312
12485.45 334
12486.51 312
12487.56 370
12488.62 345
12489.68 361
12490.73 393
12491.79 407
12492.84 463
12493.90 444
12494.95 562
12496.01 574
12497.07 559
12498.12 553
12499.18 682
12500.23 532
12501.29 541
12502.35 564
12503.40 500
12504.46 475
12505.52 464
12506.57 433
12507.63 383
12508.69 323
12509.74 333
12510.80 346
12511.86 346
12512.91 357
12513.97 293
12515.03 318
12516.08 353
12517.14 336
12518.20 343
12519.25 323
12520.31 319
12521.37 317
12522.42 301
12523.48 329
12524.54 358
12525.60 319
12526.65 294
12527.71 315
12528.77 296
12529.82 264
12530.88 308
12531.94 306
12533.00 288
12534.05 301
12535.11 336
12536.17 314
12537.23 286
12538.29 338
12539.34 366
12540.40 339
12541.46 323
12542.52 335
12543.57 289
12544.63 309
12545.69 286
12546.75 327
12547.81 293
12548.87 304
12549.92 316
12550.98 289
12552.04 332
12553.10 332
12554.16 357
12555.22 370
12556.27 316
12557.33 316
12558.39 365
12559.45 395
12560.51 366
12561.57 349
12562.63 364
12563.68 329
12564.74 351
12565.80 378
12566.86 372
12567.92 340
12568.98 359
12570.04 419
12571.10 440
12572.16 419
12573.22 475
12574.28 525
12575.33 555
12576.39 516
12577.45 544
12578.51 532
12579.57 617
12580.63 586
12581.69 546
12582.75 523
12583.81 476
12584.87 464
12585.93 464
12586.99 406
12588.05 354
12589.11 373
12590.17 342
12591.23 335
12592.29 355
12593.35 380
12594.41 387
12595.47 344
12596.53 360
12597.59 313
12598.65 356
12599.71 355
12600.77 334
12601.83 362
12602.89 331
12603.95 311
12605.01 310
12606.07 357
12607.13 310
12608.20 296
12609.26 317
12610.32 325
12611.38 284
12612.44 333
12613.50 329
12614.56 310
12615.62 285
12616.68 319
12617.74 325
12618.81 388
12619.87 358
12620.93 326
12621.99 326
12623.05 303
12624.11 334
12625.17 334
12626.23 294
12627.30 289
12628.36 299
12629.42 318
12630.48 317
12631.54 298
12632.60 308
12633.67 305
12634.73 313
12635.79 298
12636.85 307
12637.91 299
12638.98 290
12640.04 324
12641.10 294
12642.16 286
12643.22 293
12644.29 319
12645.35 297
12646.41 312
12647.47 323
12648.54 340
12649.60 288
12650.66 288
12651.72 321
12652.79 324
12653.85 374
12654.91 349
12655.97 373
12657.04 365
12658.10 365
12659.16 368
12660.22 366
12661.29 338
12662.35 365
12663.41 350
12664.48 389
12665.54 402
12666.60 315
12667.67 310
12668.73 336
12669.79 306
12670.86 281
12671.92 292
12672.98 333
12674.05 331
12675.11 292
12676.17 343
12677.24 298
12678.30 303
12679.36 315
12680.43 353
12681.49 336
12682.56 323
12683.62 309
12684.68 311
12685.75 327
12686.81 341
12687.88 308
12688.94 324
12690.00 323
12691.07 343
12692.13 326
12693.20 342
12694.26 341
12695.33 334
12696.39 332
12697.45 338
12698.52 337
12699.58 320
12700.65 334
12701.71 327
12702.78 327
12703.84 351
12704.91 368
12705.97 368
12707.04 363
12708.10 333
12709.17 356
12710.23 331
12711.30 318
12712.36 386
12713.43 390
12714.49 337
12715.56 316
12716.62 298
12717.69 323
12718.75 327
12719.82 296
12720.88 302
12721.95 292
12723.02 293
12724.08 327
12725.15 345
12726.21 312
12727.28 320
12728.34 346
12729.41 321
12730.48 274
12731.54 293
12732.61 340
12733.67 341
12734.74 340
12735.81 302
12736.87 312
12737.94 324
12739.00 331
12740.07 316
12741.14 322
12742.20 301
12743.27 262
12744.34 322
12745.40 282
12746.47 296
12747.54 271
12748.60 302
12749.67 294
12750.74 276
12751.80 294
12752.87 317
12753.94 241
12755.00 290
12756.07 281
12757.14 263
12758.20 300
12759.27 267
12760.34 268
12761.40 255
12762.47 299
12763.54 280
12764.61 274
12765.67 255
12766.74 272
12767.81 273
12768.88 260
12769.94 285
12771.01 272
12772.08 270
12773.15 256
12774.21 264
12775.28 239
12776.35 284
12777.42 262
12778.49 315
12779.55 276
12780.62 227
12781.69 219
12782.76 265
12783.83 253
12784.89 258
12785.96 247
12787.03 259
12788.10 253
12789.17 281
12790.23 287
12791.30 300
12792.37 288
12793.44 255
12794.51 287
12795.58 234
12796.65 262
12797.71 245
12798.78 273
12799.85 253
12800.92 251
12801.99 264
12803.06 239
12804.13 265
12805.20 222
12806.27 262
12807.33 254
12808.40 281
12809.47 251
12810.54 253
12811.61 243
12812.68 262
12813.75 257
12814.82 244
12815.89 258
12816.96 223
12818.03 244
12819.10 283
12820.17 246
12821.24 235
12822.31 249
12823.38 274
12824.45 229
12825.52 259
12826.59 235
12827.66 281
12828.73 248
12829.80 241
12830.87 225
12831.94 237
12833.01 248
12834.08 271
12835.15 250
12836.22 245
12837.29 236
12838.36 280
12839.43 221
12840.50 249
12841.57 235
12842.64 256
12843.71 254
12844.78 233
12845.85 224
12846.92 233
12847.99 247
12849.06 238
12850.13 247
12851.21 249
12852.28 237
12853.35 222
12854.42 242
12855.49 245
12856.56 229
12857.63 243
12858.70 250
12859.77 236
12860.85 258
12861.92 246
12862.99 267
12864.06 285
12865.13 270
12866.20 253
12867.27 247
12868.35 228
12869.42 204
12870.49 193
12871.56 233
12872.63 278
12873.71 252
12874.78 258
12875.85 256
12876.92 253
12877.99 243
12879.07 234
12880.14 248
12881.21 244
12882.28 242
12883.35 232
12884.43 219
12885.50 219
12886.57 241
12887.64 238
12888.72 258
12889.79 252
12890.86 208
12891.93 191
12893.01 195
12894.08 210
12895.15 213
12896.22 252
12897.30 234
12898.37 251
12899.44 255
12900.52 228
12901.59 218
12902.66 212
12903.74 226
12904.81 240
12905.88 214
12906.96 225
12908.03 233
12909.10 243
12910.18 207
12911.25 204
12912.32 236
12913.40 226
12914.47 229
12915.54 262
12916.62 243
12917.69 213
12918.76 233
12919.84 200
12920.91 191
12921.99 230
12923.06 246
12924.13 213
12925.21 208
12926.28 207
12927.36 220
12928.43 202
12929.50 211
12930.58 214
12931.65 198
12932.73 208
12933.80 227
12934.88 221
12935.95 228
12937.02 210
12938.10 217
12939.17 252
12940.25 250
12941.32 218
12942.40 227
12943.47 246
12944.55 212
12945.62 217
12946.70 214
12947.77 236
12948.85 244
12949.92 224
12951.00 215
12952.07 220
12953.15 218
12954.22 242
12955.30 226
12956.37 234
12957.45 240
12958.52 216
12959.60 239
12960.68 208
12961.75 203
12962.83 231
12963.90 215
12964.98 241
12966.05 220
12967.13 229
12968.20 260
12969.28 238
12970.36 235
12971.43 219
12972.51 195
12973.58 210
12974.66 210
12975.74 218
12976.81 232
12977.89 199
12978.97 190
12980.04 247
12981.12 206
12982.19 196
12983.27 224
12984.35 233
12985.42 209
12986.50 211
12987.58 247
12988.65 208
12989.73 247
12990.81 229
12991.88 242
12992.96 252
12994.04 209
12995.11 206
12996.19 202
12997.27 212
12998.35 203
12999.42 220
13000.50 209
13001.58 240
13002.65 249
13003.73 205
13004.81 203
13005.89 237
13006.96 260
13008.04 257
13009.12 228
13010.20 238
13011.27 233
13012.35 255
13013.43 238
13014.51 224
13015.58 235
13016.66 255
13017.74 252
13018.82 247
13019.90 222
13020.97 221
13022.05 220
13023.13 202
13024.21 231
13025.29 194
13026.37 248
13027.44 250
13028.52 234
13029.60 185
13030.68 224
13031.76 230
13032.84 221
13033.91 224
13034.99 210
13036.07 222
13037.15 228
13038.23 248
13039.31 208
13040.39 207
13041.46 222
13042.54 220
13043.62 225
13044.70 246
13045.78 244
13046.86 244
13047.94 255
13049.02 239
13050.10 231
13051.18 257
13052.26 233
13053.34 201
13054.41 193
13055.49 197
13056.57 251
13057.65 247
13058.73 213
13059.81 192
13060.89 216
13061.97 251
13063.05 280
13064.13 272
13065.21 244
13066.29 218
13067.37 225
13068.45 232
13069.53 233
13070.61 244
13071.69 217
13072.77 244
13073.85 244
13074.93 231
13076.01 235
13077.09 270
13078.17 229
13079.25 229
13080.33 234
13081.41 246
13082.49 252
13083.58 229
13084.66 210
13085.74 208
13086.82 240
13087.90 238
13088.98 225
13090.06 216
13091.14 230
13092.22 218
13093.30 242
13094.38 227
13095.46 189
13096.55 196
13097.63 232
13098.71 213
13099.79 226
13100.87 234
13101.95 253
13103.03 250
13104.12 246
13105.20 216
13106.28 194
13107.36 213
13108.44 191
13109.52 217
13110.60 225
13111.69 237
13112.77 212
13113.85 227
13114.93 207
13116.01 209
13117.10 227
13118.18 202
13119.26 218
13120.34 200
13121.42 222
13122.51 171
13123.59 219
13124.67 213
13125.75 223
13126.84 205
13127.92 205
13129.00 210
13130.08 238
13131.17 215
13132.25 243
13133.33 232
13134.41 212
13135.50 226
13136.58 197
13137.66 219
13138.75 211
13139.83 195
13140.91 199
13141.99 257
13143.08 218
13144.16 220
13145.24 224
13146.33 227
13147.41 221
13148.49 215
13149.58 247
13150.66 221
13151.74 244
13152.83 256
13153.91 229
13154.99 231
13156.08 211
13157.16 216
13158.25 239
13159.33 206
13160.41 234
13161.50 210
13162.58 241
13163.66 216
13164.75 190
13165.83 244
13166.92 243
13168.00 259
13169.08 195
13170.17 220
13171.25 224
13172.34 229
13173.42 186
13174.51 224
13175.59 185
13176.67 213
13177.76 206
13178.84 196
13179.93 200
13181.01 238
13182.10 223
13183.18 226
13184.27 204
13185.35 224
13186.44 216
13187.52 176
13188.61 193
13189.69 214
13190.78 192
13191.86 206
13192.95 210
13194.03 229
13195.12 222
13196.20 207
13197.29 246
13198.37 195
13199.46 180
13200.54 191
13201.63 230
13202.72 217
13203.80 212
13204.89 232
13205.97 215
13207.06 225
13208.14 204
13209.23 251
13210.32 207
13211.40 208
13212.49 216
13213.57 243
13214.66 228
13215.75 222
13216.83 191
13217.92 196
13219.00 211
13220.09 217
13221.18 192
13222.26 220
13223.35 197
13224.44 204
13225.52 209
13226.61 208
13227.70 181
13228.78 188
13229.87 237
13230.96 227
13232.04 243
13233.13 217
13234.22 229
13235.30 222
13236.39 225
13237.48 239
13238.56 231
13239.65 230
13240.74 219
13241.82 218
13242.91 180
13244.00 222
13245.09 227
13246.17 231
13247.26 235
13248.35 204
13249.44 194
13250.52 200
13251.61 179
13252.70 220
13253.79 217
13254.87 222
13255.96 244
13257.05 223
13258.14 224
13259.23 194
13260.31 228
13261.40 232
13262.49 230
13263.58 224
13264.67 213
13265.75 232
13266.84 210
13267.93 186
13269.02 227
13270.11 239
13271.19 228
13272.28 253
13273.37 211
13274.46 206
13275.55 252
13276.64 232
13277.73 238
13278.81 225
13279.90 224
13280.99 241
13282.08 222
13283.17 228
13284.26 227
13285.35 222
13286.44 223
13287.53 228
13288.61 224
13289.70 211
13290.79 215
13291.88 218
13292.97 228
13294.06 240
13295.15 200
13296.24 230
13297.33 229
13298.42 226
13299.51 216
13300.60 201
13301.69 240
13302.78 219
13303.87 214
13304.96 218
13306.05 222
13307.14 236
13308.23 219
13309.32 233
13310.41 228
13311.50 251
13312.59 248
13313.68 265
13314.77 292
13315.86 251
13316.95 248
13318.04 259
13319.13 268
13320.22 237
13321.31 218
13322.40 276
13323.49 304
13324.58 215
13325.67 216
13326.76 234
13327.85 263
13328.94 249
13330.03 236
13331.12 240
13332.21 263
13333.31 241
13334.40 252
13335.49 219
13336.58 268
13337.67 239
13338.76 259
13339.85 254
13340.94 219
13342.03 219
13343.13 265
13344.22 234
13345.31 249
13346.40 228
13347.49 212
13348.58 273
13349.67 277
13350.77 250
13351.86 213
13352.95 241
13354.04 283
13355.13 311
13356.22 277
13357.32 236
13358.41 265
13359.50 290
13360.59 243
13361.68 250
13362.78 282
13363.87 247
13364.96 243
13366.05 235
13367.15 244
13368.24 288
13369.33 262
13370.42 294
13371.52 256
13372.61 262
13373.70 258
13374.79 275
13375.89 302
13376.98 242
13378.07 222
13379.16 223
13380.26 223
13381.35 243
13382.44 209
13383.54 240
13384.63 217
13385.72 217
13386.82 229
13387.91 203
13389.00 208
13390.09 195
13391.19 185
13392.28 220
13393.37 220
13394.47 231
13395.56 236
13396.66 228
13397.75 204
13398.84 237
13399.94 241
13401.03 226
13402.12 215
13403.22 229
13404.31 233
13405.40 242
13406.50 220
13407.59 212
13408.69 229
13409.78 212
13410.88 222
13411.97 231
13413.06 193
13414.16 221
13415.25 182
13416.35 203
13417.44 207
13418.53 219
13419.63 232
13420.72 255
13421.82 219
13422.91 218
13424.01 250
13425.10 228
13426.20 215
13427.29 211
13428.39 237
13429.48 221
13430.58 185
13431.67 209
13432.77 227
13433.86 231
13434.96 207
13436.05 216
13437.15 201
13438.24 222
13439.34 238
13440.43 224
13441.53 222
13442.62 220
13443.72 209
13444.81 227
13445.91 223
13447.01 194
13448.10 191
13449.20 205
13450.29 216
13451.39 234
13452.48 252
13453.58 229
13454.68 200
13455.77 236
13456.87 241
13457.96 233
13459.06 192
13460.16 220
13461.25 252
13462.35 246
13463.44 252
13464.54 226
13465.64 210
13466.73 268
13467.83 229
13468.93 237
13470.02 237
13471.12 216
13472.22 246
13473.31 247
13474.41 223
13475.51 238
13476.60 261
13477.70 245
13478.80 241
13479.89 221
13480.99 246
13482.09 274
13483.18 250
13484.28 229
13485.38 230
13486.48 261
13487.57 248
13488.67 214
13489.77 244
13490.87 228
13491.96 224
13493.06 227
13494.16 227
13495.26 249
13496.35 252
13497.45 246
13498.55 300
13499.65 265
13500.74 281
13501.84 281
13502.94 237
13504.04 215
13505.14 274
13506.23 271
13507.33 291
13508.43 274
13509.53 277
13510.63 234
13511.72 238
13512.82 259
13513.92 234
13515.02 250
13516.12 257
13517.22 277
13518.31 246
13519.41 244
13520.51 228
13521.61 242
13522.71 238
13523.81 240
13524.91 282
13526.01 250
13527.10 232
13528.20 225
13529.30 242
13530.40 231
13531.50 225
13532.60 236
13533.70 225
13534.80 228
13535.90 213
13537.00 208
13538.09 215
13539.19 213
13540.29 217
13541.39 198
13542.49 211
13543.59 235
13544.69 215
13545.79 268
13546.89 240
13547.99 206
13549.09 221
13550.19 227
13551.29 192
13552.39 204
13553.49 203
13554.59 196
13555.69 256
13556.79 185
13557.89 197
13558.99 194
13560.09 193
13561.19 193
13562.29 194
13563.39 218
13564.49 193
13565.59 220
13566.69 230
13567.79 197
13568.89 197
13569.99 221
13571.09 217
13572.20 188
13573.30 221
13574.40 236
13575.50 228
13576.60 260
13577.70 204
13578.80 197
13579.90 196
13581.00 225
13582.10 216
13583.20 217
13584.31 175
13585.41 226
13586.51 240
13587.61 265
13588.71 199
13589.81 190
13590.91 224
13592.02 255
13593.12 238
13594.22 190
13595.32 231
13596.42 241
13597.52 224
13598.63 209
13599.73 218
13600.83 206
13601.93 208
13603.03 228
13604.14 208
13605.24 199
13606.34 198
13607.44 214
13608.54 199
13609.65 180
13610.75 204
13611.85 216
13612.95 205
13614.06 195
13615.16 220
13616.26 179
13617.36 222
13618.47 254
13619.57 208
13620.67 223
13621.77 184
13622.88 225
13623.98 220
13625.08 212
13626.18 169
13627.29 229
13628.39 250
13629.49 238
13630.60 183
13631.70 210
13632.80 223
13633.91 205
13635.01 226
13636.11 206
13637.22 173
13638.32 250
13639.42 220
13640.53 228
13641.63 207
13642.73 165
13643.84 201
13644.94 203
13646.04 196
13647.15 226
13648.25 222
13649.36 249
13650.46 207
13651.56 222
13652.67 200
13653.77 220
13654.88 226
13655.98 210
13657.08 217
13658.19 206
13659.29 241
13660.40 213
13661.50 184
13662.60 203
13663.71 235
13664.81 223
13665.92 233
13667.02 208
13668.13 221
13669.23 233
13670.34 245
13671.44 205
13672.55 193
13673.65 213
13674.76 212
13675.86 196
13676.97 205
13678.07 238
13679.18 226
13680.28 203
13681.39 234
13682.49 211
13683.60 229
13684.70 229
13685.81 216
13686.91 193
13688.02 222
13689.12 215
13690.23 202
13691.33 213
13692.44 213
13693.55 206
13694.65 189
13695.76 194
13696.86 214
13697.97 197
13699.07 209
13700.18 216
13701.29 225
13702.39 239
13703.50 211
13704.60 200
13705.71 214
13706.82 207
13707.92 211
13709.03 207
13710.14 235
13711.24 202
13712.35 196
13713.45 221
13714.56 227
13715.67 220
13716.77 203
13717.88 218
13718.99 230
13720.09 238
13721.20 240
13722.31 212
13723.41 225
13724.52 229
13725.63 231
13726.74 230
13727.84 220
13728.95 255
13730.06 247
13731.16 242
13732.27 268
13733.38 229
13734.49 272
13735.59 243
13736.70 232
13737.81 255
13738.91 248
13740.02 253
13741.13 237
13742.24 240
13743.35 252
13744.45 242
13745.56 230
13746.67 256
13747.78 228
13748.88 219
13749.99 227
13751.10 270
13752.21 245
13753.32 278
13754.42 266
13755.53 269
13756.64 231
13757.75 266
13758.86 263
13759.97 309
13761.07 282
13762.18 286
13763.29 293
13764.40 269
13765.51 266
13766.62 263
13767.72 299
13768.83 298
13769.94 290
13771.05 331
13772.16 379
13773.27 338
13774.38 331
13775.49 344
13776.60 363
13777.70 339
13778.81 339
13779.92 329
13781.03 335
13782.14 353
13783.25 336
13784.36 352
13785.47 309
13786.58 305
13787.69 250
13788.80 251
13789.91 280
13791.02 258
13792.13 229
13793.24 222
13794.35 243
13795.45 232
13796.56 209
13797.67 204
13798.78 239
13799.89 230
13801.00 218
13802.11 218
13803.22 239
13804.33 229
13805.44 237
13806.55 254
13807.67 248
13808.78 224
13809.89 226
13811.00 205
13812.11 200
13813.22 209
13814.33 240
13815.44 240
13816.55 222
13817.66 275
13818.77 257
13819.88 245
13820.99 239
13822.10 229
13823.21 211
13824.32 221
13825.44 213
13826.55 222
13827.66 252
13828.77 215
13829.88 207
13830.99 235
13832.10 224
13833.21 205
13834.32 241
13835.44 189
13836.55 223
13837.66 229
13838.77 186
13839.88 207
13840.99 198
13842.10 238
13843.22 245
13844.33 197
13845.44 196
13846.55 186
13847.66 207
13848.78 221
13849.89 234
13851.00 229
13852.11 225
13853.22 264
13854.34 220
13855.45 217
13856.56 216
13857.67 246
13858.78 205
13859.90 228
13861.01 217
13862.12 212
13863.23 231
13864.35 223
13865.46 236
13866.57 193
13867.68 197
13868.80 232
13869.91 195
13871.02 228
13872.14 195
13873.25 227
13874.36 225
13875.47 210
13876.59 205
13877.70 230
13878.81 228
13879.93 213
13881.04 204
13882.15 184
13883.27 207
13884.38 217
13885.49 248
13886.61 217
13887.72 201
13888.83 220
13889.95 225
13891.06 257
13892.17 227
13893.29 232
13894.40 242
13895.52 216
13896.63 213
13897.74 223
13898.86 201
13899.97 230
13901.09 229
13902.20 210
13903.31 218
13904.43 224
13905.54 224
13906.66 258
13907.77 233
13908.89 248
13910.00 235
13911.11 214
13912.23 217
13913.34 197
13914.46 210
13915.57 223
13916.69 211
13917.80 191
13918.92 194
13920.03 235
13921.15 208
13922.26 214
13923.38 199
13924.49 194
13925.61 214
13926.72 209
13927.84 186
13928.95 190
13930.07 181
13931.18 216
13932.30 212
13933.41 201
13934.53 215
13935.64 199
13936.76 227
13937.87 194
13938.99 193
13940.10 190
13941.22 215
13942.34 200
13943.45 221
13944.57 204
13945.68 206
13946.80 198
13947.91 201
13949.03 227
13950.15 169
13951.26 189
13952.38 216
13953.49 217
13954.61 206
13955.73 218
13956.84 203
13957.96 253
13959.08 201
13960.19 184
13961.31 181
13962.43 180
13963.54 196
13964.66 195
13965.78 200
13966.89 170
13968.01 190
13969.13 199
13970.24 170
13971.36 179
13972.48 202
13973.59 193
13974.71 238
13975.83 198
13976.94 193
13978.06 207
13979.18 229
13980.30 180
13981.41 172
13982.53 189
13983.65 205
13984.76 209
13985.88 188
13987.00 193
13988.12 173
13989.23 219
13990.35 193
13991.47 190
13992.59 166
13993.71 222
13994.82 186
13995.94 186
13997.06 173
13998.18 164
13999.29 172
14000.41 183
14001.53 170
14002.65 160
14003.77 215
14004.88 191
14006.00 190
14007.12 170
14008.24 186
14009.36 169
14010.48 199
14011.59 166
14012.71 169
14013.83 174
14014.95 177
14016.07 216
14017.19 189
14018.31 174
14019.43 180
14020.54 200
14021.66 194
14022.78 211
14023.90 170
14025.02 179
14026.14 188
14027.26 185
14028.38 198
14029.50 193
14030.62 176
14031.73 183
14032.85 203
14033.97 192
14035.09 178
14036.21 194
14037.33 184
14038.45 195
14039.57 176
14040.69 209
14041.81 244
14042.93 229
14044.05 211
14045.17 182
14046.29 215
14047.41 185
14048.53 208
14049.65 189
14050.77 189
14051.89 209
14053.01 183
14054.13 187
14055.25 207
14056.37 218
14057.49 182
14058.61 225
14059.73 223
14060.85 227
14061.97 217
14063.09 245
14064.21 203
14065.33 224
14066.45 207
14067.57 212
14068.70 209
14069.82 201
14070.94 203
14072.06 215
14073.18 238
14074.30 221
14075.42 242
14076.54 214
14077.66 215
14078.78 216
14079.91 232
14081.03 249
14082.15 228
14083.27 274
14084.39 262
14085.51 252
14086.63 242
14087.75 291
14088.88 292
14090.00 274
14091.12 230
14092.24 253
14093.36 264
14094.48 263
14095.61 250
14096.73 288
14097.85 286
14098.97 303
14100.09 315
14101.22 287
14102.34 316
14103.46 302
14104.58 274
14105.71 258
14106.83 289
14107.95 260
14109.07 276
14110.19 279
14111.32 252
14112.44 259
14113.56 256
14114.68 223
14115.81 231
14116.93 248
14118.05 200
14119.18 207
14120.30 210
14121.42 220
14122.54 223
14123.67 222
14124.79 190
14125.91 203
14127.04 216
14128.16 230
14129.28 193
14130.41 213
14131.53 229
14132.65 238
14133.78 227
14134.90 214
14136.02 210
14137.15 206
14138.27 201
14139.39 237
14140.52 225
14141.64 233
14142.76 207
14143.89 213
14145.01 226
14146.13 220
14147.26 214
14148.38 199
14149.51 213
14150.63 204
14151.75 248
14152.88 216
14154.00 206
14155.13 203
14156.25 187
14157.38 237
14158.50 195
14159.62 222
14160.75 213
14161.87 204
14163.00 201
14164.12 229
14165.25 197
14166.37 199
14167.50 188
14168.62 198
14169.75 190
14170.87 208
14172.00 199
14173.12 222
14174.25 221
14175.37 208
14176.50 175
14177.62 225
14178.75 196
14179.87 202
14181.00 210
14182.12 183
14183.25 192
14184.37 192
14185.50 210
14186.62 208
14187.75 240
14188.87 199
14190.00 213
14191.13 198
14192.25 185
14193.38 203
14194.50 217
14195.63 195
14196.75 195
14197.88 200
14199.01 188
14200.13 189
14201.26 215
14202.38 209
14203.51 201
14204.64 172
14205.76 156
14206.89 213
14208.01 222
14209.14 184
14210.27 203
14211.39 173
14212.52 152
14213.65 186
14214.77 203
14215.90 191
14217.03 201
14218.15 200
14219.28 191
14220.41 181
14221.53 202
14222.66 196
14223.79 194
14224.91 223
14226.04 191
14227.17 199
14228.30 180
14229.42 192
14230.55 192
14231.68 214
14232.80 187
14233.93 186
14235.06 174
14236.19 172
14237.31 181
14238.44 174
14239.57 182
14240.70 200
14241.82 208
14242.95 186
14244.08 203
14245.21 202
14246.34 217
14247.46 199
14248.59 199
14249.72 188
14250.85 191
14251.98 181
14253.10 166
14254.23 199
14255.36 213
14256.49 168
14257.62 149
14258.74 183
14259.87 184
14261.00 180
14262.13 157
14263.26 183
14264.39 196
14265.52 190
14266.64 210
14267.77 183
14268.90 172
14270.03 215
14271.16 167
14272.29 180
14273.42 169
14274.55 187
14275.68 171
14276.80 154
14277.93 167
14279.06 187
14280.19 192
14281.32 186
14282.45 189
14283.58 164
14284.71 163
14285.84 169
14286.97 184
14288.10 191
14289.23 181
14290.36 175
14291.49 211
14292.62 203
14293.75 180
14294.87 157
14296.00 171
14297.13 180
14298.26 159
14299.39 166
14300.52 195
14301.65 178
14302.78 177
14303.91 157
14305.04 169
14306.17 161
14307.31 171
14308.44 189
14309.57 170
14310.70 168
14311.83 148
14312.96 164
14314.09 169
14315.22 172
14316.35 172
14317.48 214
14318.61 192
14319.74 190
14320.87 182
14322.00 162
14323.13 184
14324.26 145
14325.40 156
14326.53 191
14327.66 193
14328.79 161
14329.92 186
14331.05 147
14332.18 181
14333.31 185
14334.44 184
14335.58 184
14336.71 173
14337.84 191
14338.97 205
14340.10 172
14341.23 179
14342.37 187
14343.50 156
14344.63 134
14345.76 158
14346.89 167
14348.02 154
14349.16 163
14350.29 143
14351.42 165
14352.55 147
14353.68 174
14354.82 161
14355.95 139
14357.08 152
14358.21 149
14359.35 199
14360.48 157
14361.61 170
14362.74 174
14363.87 188
14365.01 183
14366.14 192
14367.27 156
14368.41 180
14369.54 186
14370.67 172
14371.80 186
14372.94 184
14374.07 160
14375.20 150
14376.34 167
14377.47 174
14378.60 160
14379.73 164
14380.87 157
14382.00 132
14383.13 171
14384.27 159
14385.40 175
14386.53 155
14387.67 170
14388.80 177
14389.93 169
14391.07 163
14392.20 181
14393.34 162
14394.47 174
14395.60 182
14396.74 146
14397.87 164
14399.00 160
14400.14 157
14401.27 159
14402.41 183
14403.54 190
14404.67 186
14405.81 186
14406.94 180
14408.08 178
14409.21 175
14410.35 184
14411.48 158
14412.61 171
14413.75 173
14414.88 200
14416.02 175
14417.15 180
14418.29 161
14419.42 210
14420.56 159
14421.69 175
14422.83 181
14423.96 192
14425.10 174
14426.23 181
14427.37 196
14428.50 203
14429.64 188
14430.77 187
14431.91 197
14433.04 179
14434.18 185
14435.31 199
14436.45 184
14437.58 192
14438.72 194
14439.85 190
14440.99 180
14442.13 216
14443.26 203
14444.40 167
14445.53 200
14446.67 203
14447.80 192
14448.94 204
14450.08 204
14451.21 181
14452.35 197
14453.48 205
14454.62 204
14455.76 200
14456.89 236
14458.03 223
14459.16 199
14460.30 231
14461.44 204
14462.57 191
14463.71 210
14464.85 223
14465.98 242
14467.12 220
14468.26 203
14469.39 209
14470.53 231
14471.67 209
14472.80 252
14473.94 242
14475.08 224
14476.21 236
14477.35 256
14478.49 230
14479.62 242
14480.76 263
14481.90 284
14483.04 249
14484.17 235
14485.31 207
14486.45 220
14487.59 284
14488.72 232
14489.86 213
14491.00 223
14492.14 218
14493.27 225
14494.41 230
14495.55 203
14496.69 204
14497.82 212
14498.96 210
14500.10 207
14501.24 207
14502.38 203
14503.51 225
14504.65 207
14505.79 206
14506.93 199
14508.07 213
14509.20 223
14510.34 181
14511.48 201
14512.62 187
14513.76 208
14514.90 175
14516.03 182
14517.17 175
14518.31 192
14519.45 224
14520.59 198
14521.73 218
14522.87 206
14524.01 197
14525.14 179
14526.28 163
14527.42 171
14528.56 185
14529.70 177
14530.84 197
14531.98 169
14533.12 149
14534.26 160
14535.40 172
14536.54 170
14537.67 173
14538.81 147
14539.95 157
14541.09 172
14542.23 186
14543.37 182
14544.51 177
14545.65 173
14546.79 187
14547.93 178
14549.07 161
14550.21 190
14551.35 181
14552.49 167
14553.63 179
14554.77 165
14555.91 155
14557.05 165
14558.19 176
14559.33 169
14560.47 161
14561.61 164
14562.75 183
14563.89 172
14565.03 162
14566.17 173
14567.31 174
14568.45 193
14569.60 199
14570.74 171
14571.88 184
14573.02 171
14574.16 165
14575.30 173
14576.44 184
14577.58 180
14578.72 189
14579.86 166
14581.00 162
14582.14 182
14583.29 167
14584.43 175
14585.57 181
14586.71 188
14587.85 181
14588.99 183
14590.13 184
14591.28 185
14592.42 182
14593.56 200
14594.70 160
14595.84 169
14596.98 200
14598.13 168
14599.27 172
14600.41 173
14601.55 205
14602.69 176
14603.83 181
14604.98 180
14606.12 196
14607.26 168
14608.40 177
14609.54 170
14610.69 188
14611.83 171
14612.97 180
14614.11 181
14615.26 187
14616.40 219
14617.54 162
14618.68 196
14619.83 180
14620.97 188
14622.11 169
14623.25 213
14624.40 170
14625.54 191
14626.68 196
14627.83 231
14628.97 227
14630.11 209
14631.25 192
14632.40 171
14633.54 187
14634.68 199
14635.83 205
14636.97 191
14638.11 203
14639.26 238
14640.40 251
14641.54 230
14642.69 211
14643.83 195
14644.97 231
14646.12 208
14647.26 200
14648.41 208
14649.55 181
14650.69 213
14651.84 201
14652.98 200
14654.13 170
14655.27 179
14656.41 184
14657.56 208
14658.70 183
14659.85 210
14660.99 220
14662.13 192
14663.28 188
14664.42 180
14665.57 158
14666.71 177
14667.86 200
14669.00 197
14670.14 196
14671.29 158
14672.43 148
14673.58 176
14674.72 153
14675.87 173
14677.01 157
14678.16 169
14679.30 172
14680.45 195
14681.59 187
14682.74 158
14683.88 180
14685.03 178
14686.17 176
14687.32 197
14688.46 195
14689.61 169
14690.75 173
14691.90 192
14693.05 161
14694.19 165
14695.34 162
14696.48 149
14697.63 171
14698.77 188
14699.92 188
14701.06 176
14702.21 175
14703.36 133
14704.50 162
14705.65 141
14706.79 155
14707.94 140
14709.09 183
14710.23 146
14711.38 141
14712.53 157
14713.67 142
14714.82 171
14715.96 160
14717.11 171
14718.26 163
14719.40 159
14720.55 151
14721.70 154
14722.84 175
14723.99 164
14725.14 168
14726.28 162
14727.43 151
14728.58 158
14729.72 187
14730.87 189
14732.02 157
14733.16 177
14734.31 157
14735.46 156
14736.61 170
14737.75 172
14738.90 171
14740.05 145
14741.20 167
14742.34 156
14743.49 176
14744.64 149
14745.79 166
14746.93 128
14748.08 153
14749.23 161
14750.38 154
14751.52 150
14752.67 166
14753.82 172
14754.97 179
14756.11 187
14757.26 167
14758.41 150
14759.56 152
14760.71 165
14761.86 150
14763.00 149
14764.15 134
14765.30 144
14766.45 146
14767.60 146
14768.74 149
14769.89 160
14771.04 148
14772.19 157
14773.34 145
14774.49 151
14775.64 175
14776.79 163
14777.93 150
14779.08 122
14780.23 157
14781.38 153
14782.53 131
14783.68 168
14784.83 160
14785.98 180
14787.13 163
14788.28 172
14789.42 158
14790.57 146
14791.72 157
14792.87 154
14794.02 130
14795.17 156
14796.32 133
14797.47 151
14798.62 129
14799.77 124
14800.92 159
14802.07 136
14803.22 134
14804.37 143
14805.52 174
14806.67 146
14807.82 139
14808.97 152
14810.12 130
14811.27 172
14812.42 144
14813.57 162
14814.72 150
14815.87 139
14817.02 152
14818.17 142
14819.32 145
14820.47 140
14821.62 154
14822.77 150
14823.92 157
14825.07 125
14826.22 123
14827.37 113
14828.52 128
14829.68 157
14830.83 147
14831.98 151
14833.13 135
14834.28 146
14835.43 134
14836.58 130
14837.73 146
14838.88 137
14840.03 184
14841.19 147
14842.34 118
14843.49 132
14844.64 152
14845.79 138
14846.94 134
14848.09 128
14849.25 147
14850.40 129
14851.55 155
14852.70 148
14853.85 165
14855.00 133
14856.16 157
14857.31 162
14858.46 156
14859.61 146
14860.76 140
14861.92 144
14863.07 163
14864.22 139
14865.37 141
14866.52 153
14867.68 135
14868.83 110
14869.98 149
14871.13 136
14872.29 137
14873.44 149
14874.59 142
14875.74 130
14876.90 135
14878.05 124
14879.20 140
14880.36 96
14881.51 118
14882.66 130
14883.81 129
14884.97 134
14886.12 116
14887.27 126
14888.43 138
14889.58 133
14890.73 153
14891.89 145
14893.04 141
14894.19 136
14895.35 151
14896.50 155
14897.65 132
14898.81 129
14899.96 138
14901.11 139
14902.27 142
14903.42 136
14904.57 142
14905.73 151
14906.88 155
14908.04 147
14909.19 131
14910.34 150
14911.50 134
14912.65 148
14913.81 145
14914.96 144
14916.11 143
14917.27 155
14918.42 138
14919.58 100
14920.73 112
14921.88 136
14923.04 128
14924.19 156
14925.35 147
14926.50 134
14927.66 129
14928.81 130
14929.97 136
14931.12 138
14932.28 125
14933.43 127
14934.59 145
14935.74 164
14936.90 129
14938.05 122
14939.21 153
14940.36 161
14941.52 148
14942.67 124
14943.83 136
14944.98 139
14946.14 147
14947.29 131
14948.45 131
14949.60 131
14950.76 136
14951.91 146
14953.07 143
14954.23 143
14955.38 133
14956.54 123
14957.69 119
14958.85 119
14960.00 137
14961.16 139
14962.32 132
14963.47 130
14964.63 139
14965.78 134
14966.94 139
14968.10 142
14969.25 134
14970.41 148
14971.57 117
14972.72 151
14973.88 143
14975.04 162
14976.19 164
14977.35 131
14978.50 137
14979.66 129
14980.82 115
14981.97 118
14983.13 138
14984.29 129
14985.45 152
14986.60 137
14987.76 145
14988.92 126
14990.07 140
14991.23 156
14992.39 145
14993.54 130
14994.70 143
14995.86 125
14997.02 130
14998.17 116
14999.33 110
15000.49 145
15001.65 141
15002.80 134
15003.96 116
15005.12 137
15006.28 142
15007.43 119
15008.59 146
15009.75 146
15010.91 143
15012.07 141
15013.22 160
15014.38 146
15015.54 138
15016.70 147
15017.86 164
15019.01 150
15020.17 118
15021.33 150
15022.49 167
15023.65 149
15024.81 140
15025.96 122
15027.12 129
15028.28 144
15029.44 132
15030.60 133
15031.76 143
15032.92 161
15034.07 147
15035.23 137
15036.39 147
15037.55 142
15038.71 144
15039.87 144
15041.03 137
15042.19 135
15043.35 135
15044.50 150
15045.66 166
15046.82 139
15047.98 118
15049.14 131
15050.30 134
15051.46 129
15052.62 103
15053.78 84
15054.94 117
15056.10 138
15057.26 114
15058.42 126
15059.58 117
15060.74 139
15061.90 135
15063.06 129
15064.22 142
15065.38 152
15066.54 147
15067.70 144
15068.86 149
15070.02 136
15071.18 138
15072.34 162
15073.50 157
15074.66 139
15075.82 114
15076.98 142
15078.14 124
15079.30 109
15080.46 108
15081.62 138
15082.78 146
15083.94 136
15085.10 133
15086.26 129
15087.42 132
15088.59 144
15089.75 130
15090.91 131
15092.07 136
15093.23 122
15094.39 137
15095.55 145
15096.71 138
15097.87 122
15099.04 137
15100.20 102
15101.36 127
15102.52 145
15103.68 142
15104.84 158
15106.00 126
15107.17 130
15108.33 145
15109.49 135
15110.65 133
15111.81 116
15112.97 136
15114.14 136
15115.30 124
15116.46 127
15117.62 128
15118.78 122
15119.95 168
15121.11 141
15122.27 117
15123.43 118
15124.59 128
15125.76 129
15126.92 138
15128.08 128
15129.24 126
15130.41 121
15131.57 153
15132.73 136
15133.89 142
15135.06 144
15136.22 157
15137.38 139
15138.54 127
15139.71 130
15140.87 139
15142.03 151
15143.20 136
15144.36 132
15145.52 155
15146.69 128
15147.85 130
15149.01 123
15150.17 120
15151.34 125
15152.50 137
15153.66 136
15154.83 128
15155.99 152
15157.16 177
15158.32 134
15159.48 122
15160.65 129
15161.81 121
15162.97 135
15164.14 151
15165.30 124
15166.46 136
15167.63 145
15168.79 130
15169.96 148
15171.12 135
15172.28 128
15173.45 138
15174.61 122
15175.78 135
15176.94 121
15178.11 131
15179.27 117
15180.43 133
15181.60 123
15182.76 124
15183.93 121
15185.09 132
15186.26 158
15187.42 111
15188.59 136
15189.75 139
15190.92 137
15192.08 149
15193.25 148
15194.41 128
15195.58 135
15196.74 126
15197.91 108
15199.07 129
15200.24 137
15201.40 141
15202.57 135
15203.73 128
15204.90 126
15206.06 144
15207.23 130
15208.39 119
15209.56 120
15210.72 140
15211.89 125
15213.06 132
15214.22 123
15215.39 124
15216.55 126
15217.72 115
15218.88 133
15220.05 130
15221.22 137
15222.38 124
15223.55 142
15224.71 129
15225.88 134
15227.05 147
15228.21 142
15229.38 109
15230.55 125
15231.71 154
15232.88 135
15234.05 134
15235.21 146
15236.38 148
15237.54 128
15238.71 141
15239.88 124
15241.04 142
15242.21 132
15243.38 130
15244.55 120
15245.71 129
15246.88 139
15248.05 136
15249.21 119
15250.38 135
15251.55 153
15252.71 134
15253.88 128
15255.05 133
15256.22 130
15257.38 134
15258.55 130
15259.72 146
15260.89 139
15262.05 108
15263.22 140
15264.39 138
15265.56 115
15266.72 121
15267.89 118
15269.06 140
15270.23 127
15271.40 111
15272.56 100
15273.73 106
15274.90 122
15276.07 113
15277.24 119
15278.40 145
15279.57 139
15280.74 145
15281.91 136
15283.08 123
15284.25 119
15285.41 130
15286.58 137
15287.75 123
15288.92 136
15290.09 114
15291.26 129
15292.43 128
15293.59 128
15294.76 110
15295.93 127
15297.10 110
15298.27 127
15299.44 134
15300.61 138
15301.78 127
15302.95 99
15304.12 89
15305.28 125
15306.45 104
15307.62 130
15308.79 139
15309.96 126
15311.13 151
15312.30 145
15313.47 125
15314.64 111
15315.81 146
15316.98 126
15318.15 122
15319.32 116
15320.49 134
15321.66 144
15322.83 120
15324.00 117
15325.17 129
15326.34 138
15327.51 123
15328.68 151
15329.85 124
15331.02 117
15332.19 137
15333.36 113
15334.53 111
15335.70 113
15336.87 109
15338.04 119
15339.21 110
15340.38 116
15341.55 131
15342.72 133
15343.89 104
15345.06 103
15346.23 159
15347.41 139
15348.58 103
15349.75 91
15350.92 113
15352.09 107
15353.26 135
15354.43 136
15355.60 101
15356.77 116
15357.94 120
15359.12 133
15360.29 85
15361.46 112
15362.63 118
15363.80 121
15364.97 112
15366.14 131
15367.32 125
15368.49 141
15369.66 125
15370.83 122
15372.00 118
15373.17 110
15374.35 127
15375.52 153
15376.69 110
15377.86 105
15379.03 150
15380.21 128
15381.38 139
15382.55 108
15383.72 119
15384.90 132
15386.07 117
15387.24 98
15388.41 112
15389.58 128
15390.76 121
15391.93 114
15393.10 114
15394.27 127
15395.45 112
15396.62 103
15397.79 117
15398.97 125
15400.14 103
15401.31 142
15402.48 132
15403.66 132
15404.83 95
15406.00 125
15407.18 144
15408.35 137
15409.52 106
15410.70 153
15411.87 124
15413.04 127
15414.22 116
15415.39 106
15416.56 127
15417.74 142
15418.91 124
15420.08 110
15421.26 103
15422.43 122
15423.60 120
15424.78 112
15425.95 112
15427.13 112
15428.30 118
15429.47 114
15430.65 101
15431.82 110
15433.00 118
15434.17 128
15435.34 114
15436.52 120
15437.69 116
15438.87 132
15440.04 96
15441.22 119
15442.39 134
15443.56 150
15444.74 142
15445.91 109
15447.09 103
15448.26 111
15449.44 110
15450.61 112
15451.79 125
15452.96 108
15454.14 101
15455.31 129
15456.49 120
15457.66 106
15458.84 101
15460.01 99
15461.19 116
15462.36 106
15463.54 119
15464.71 123
15465.89 116
15467.06 137
15468.24 132
15469.42 99
15470.59 91
15471.77 126
15472.94 110
15474.12 102
15475.29 94
15476.47 111
15477.64 135
15478.82 116
15480.00 130
15481.17 99
15482.35 114
15483.52 107
15484.70 132
15485.88 100
15487.05 97
15488.23 93
15489.41 99
15490.58 111
15491.76 129
15492.93 110
15494.11 113
15495.29 118
15496.46 120
15497.64 130
15498.82 109
15499.99 117
15501.17 138
15502.35 123
15503.52 126
15504.70 123
15505.88 129
15507.05 116
15508.23 125
15509.41 110
15510.59 120
15511.76 116
15512.94 142
15514.12 132
15515.29 110
15516.47 106
15517.65 139
15518.83 112
15520.00 100
15521.18 101
15522.36 123
15523.54 105
15524.71 119
15525.89 107
15527.07 112
15528.25 143
15529.42 134
15530.60 143
15531.78 114
15532.96 125
15534.14 118
15535.31 129
15536.49 129
15537.67 112
15538.85 137
15540.03 101
15541.20 133
15542.38 130
15543.56 137
15544.74 113
15545.92 99
15547.10 103
15548.27 102
15549.45 138
15550.63 160
15551.81 140
15552.99 120
15554.17 106
15555.35 121
15556.53 142
15557.70 124
15558.88 118
15560.06 119
15561.24 121
15562.42 118
15563.60 111
15564.78 94
15565.96 111
15567.14 125
15568.32 120
15569.50 99
15570.67 110
15571.85 139
15573.03 140
15574.21 131
15575.39 113
15576.57 126
15577.75 125
15578.93 134
15580.11 116
15581.29 96
15582.47 131
15583.65 118
15584.83 121
15586.01 142
15587.19 118
15588.37 101
15589.55 139
15590.73 101
15591.91 102
15593.09 126
15594.27 111
15595.45 128
15596.63 117
15597.81 132
15598.99 129
15600.17 139
15601.35 132
15602.53 146
15603.71 130
15604.90 122
15606.08 111
15607.26 113
15608.44 108
15609.62 123
15610.80 127
15611.98 134
15613.16 111
15614.34 131
15615.52 133
15616.70 116
15617.89 141
15619.07 114
15620.25 146
15621.43 138
15622.61 109
15623.79 133
15624.97 136
15626.15 145
15627.34 152
15628.52 158
15629.70 119
15630.88 130
15632.06 129
15633.24 120
15634.43 142
15635.61 155
15636.79 129
15637.97 158
15639.15 150
15640.34 124
15641.52 119
15642.70 148
15643.88 153
15645.06 152
15646.25 154
15647.43 138
15648.61 152
15649.79 117
15650.98 119
15652.16 115
15653.34 156
15654.52 154
15655.71 140
15656.89 202
15658.07 132
15659.25 172
15660.44 154
15661.62 175
15662.80 161
15663.98 157
15665.17 137
15666.35 146
15667.53 133
15668.72 148
15669.90 141
15671.08 150
15672.27 127
15673.45 148
15674.63 142
15675.82 131
15677.00 143
15678.18 157
15679.37 150
15680.55 134
15681.73 151
15682.92 129
15684.10 125
15685.28 118
15686.47 132
15687.65 153
15688.84 157
15690.02 127
15691.20 153
15692.39 129
15693.57 133
15694.76 164
15695.94 150
15697.12 144
15698.31 151
15699.49 157
15700.68 137
15701.86 149
15703.05 138
15704.23 148
15705.41 163
15706.60 141
15707.78 141
15708.97 184
15710.15 131
15711.34 156
15712.52 158
15713.71 162
15714.89 163
15716.08 156
15717.26 136
15718.45 186
15719.63 184
15720.82 158
15722.00 172
15723.19 138
15724.37 131
15725.56 126
15726.74 127
15727.93 142
15729.11 167
15730.30 171
15731.48 144
15732.67 155
15733.85 181
15735.04 163
15736.23 152
15737.41 154
15738.60 159
15739.78 134
15740.97 144
15742.15 168
15743.34 181
15744.53 167
15745.71 145
15746.90 148
15748.08 140
15749.27 160
15750.46 162
15751.64 141
15752.83 157
15754.02 150
15755.20 145
15756.39 134
15757.57 160
15758.76 174
15759.95 181
15761.13 156
15762.32 160
15763.51 154
15764.69 136
15765.88 130
15767.07 153
15768.25 135
15769.44 133
15770.63 137
15771.82 107
15773.00 125
15774.19 135
15775.38 146
15776.56 113
15777.75 142
15778.94 138
15780.13 156
15781.31 162
15782.50 146
15783.69 131
15784.88 135
15786.06 113
15787.25 142
15788.44 139
15789.63 115
15790.81 149
15792.00 132
15793.19 145
15794.38 141
15795.56 126
15796.75 129
15797.94 145
15799.13 167
15800.32 122
15801.50 120
15802.69 121
15803.88 129
15805.07 134
15806.26 170
15807.45 149
15808.63 125
15809.82 152
15811.01 117
15812.20 129
15813.39 129
15814.58 148
15815.77 118
15816.95 143
15818.14 140
15819.33 123
15820.52 134
15821.71 111
15822.90 129
15824.09 126
15825.28 114
15826.46 134
15827.65 129
15828.84 129
15830.03 145
15831.22 114
15832.41 114
15833.60 128
15834.79 134
15835.98 133
15837.17 117
15838.36 130
15839.55 132
15840.74 132
15841.93 153
15843.12 129
15844.31 131
15845.50 127
15846.69 125
15847.88 112
15849.07 128
15850.26 124
15851.45 118
15852.64 125
15853.83 129
15855.02 110
15856.21 107
15857.40 120
15858.59 123
15859.78 163
15860.97 132
15862.16 148
15863.35 138
15864.54 132
15865.73 131
15866.92 134
15868.11 132
15869.30 131
15870.49 111
15871.68 128
15872.87 122
15874.06 146
15875.25 145
15876.45 141
15877.64 125
15878.83 140
15880.02 120
15881.21 104
15882.40 127
15883.59 108
15884.78 143
15885.97 149
15887.17 134
15888.36 139
15889.55 123
15890.74 96
15891.93 92
15893.12 139
15894.31 145
15895.51 116
15896.70 125
15897.89 137
15899.08 146
15900.27 125
15901.46 133
15902.66 151
15903.85 144
15905.04 139
15906.23 139
15907.43 134
15908.62 130
15909.81 135
15911.00 140
15912.19 138
15913.39 98
15914.58 112
15915.77 150
15916.96 131
15918.16 129
15919.35 107
15920.54 123
15921.73 125
15922.93 106
15924.12 127
15925.31 118
15926.50 129
15927.70 121
15928.89 130
15930.08 141
15931.28 146
15932.47 141
15933.66 163
15934.86 126
15936.05 120
15937.24 143
15938.44 148
15939.63 141
15940.82 110
15942.02 135
15943.21 132
15944.40 140
15945.60 118
15946.79 116
15947.98 122
15949.18 120
15950.37 113
15951.56 117
15952.76 128
15953.95 141
15955.15 115
15956.34 119
15957.53 104
15958.73 108
15959.92 130
15961.12 136
15962.31 106
15963.50 89
15964.70 96
15965.89 128
15967.09 124
15968.28 126
15969.48 138
15970.67 109
15971.86 113
15973.06 100
15974.25 109
15975.45 96
15976.64 118
15977.84 136
15979.03 114
15980.23 121
15981.42 101
15982.62 120
15983.81 129
15985.01 120
15986.20 124
15987.40 127
15988.59 116
15989.79 134
15990.98 112
15992.18 114
15993.37 126
15994.57 124
15995.76 108
15996.96 121
15998.16 131
15999.35 119
16000.55 130
16001.74 123
16002.94 108
16004.13 110
16005.33 112
16006.53 119
16007.72 109
16008.92 128
16010.11 121
16011.31 129
16012.51 112
16013.70 126
16014.90 113
16016.09 90
16017.29 115
16018.49 123
16019.68 103
16020.88 107
16022.07 105
16023.27 117
16024.47 97
16025.66 113
16026.86 112
16028.06 110
16029.25 117
16030.45 117
16031.65 109
16032.84 115
16034.04 91
16035.24 111
16036.44 102
16037.63 106
16038.83 131
16040.03 144
16041.22 126
16042.42 125
16043.62 116
16044.82 131
16046.01 136
16047.21 135
16048.41 93
16049.60 99
16050.80 113
16052.00 91
16053.20 87
16054.39 112
16055.59 117
16056.79 92
16057.99 118
16059.19 93
16060.38 121
16061.58 111
16062.78 102
16063.98 109
16065.18 101
16066.37 118
16067.57 97
16068.77 103
16069.97 102
16071.17 101
16072.36 107
16073.56 107
16074.76 105
16075.96 122
16077.16 107
16078.36 108
16079.56 110
16080.75 105
16081.95 105
16083.15 98
16084.35 120
16085.55 108
16086.75 102
16087.95 114
16089.15 131
16090.34 122
16091.54 104
16092.74 112
16093.94 126
16095.14 129
16096.34 103
16097.54 118
16098.74 143
16099.94 117
16101.14 104
16102.34 101
16103.54 115
16104.74 125
16105.93 120
16107.13 106
16108.33 112
16109.53 101
16110.73 110
16111.93 109
16113.13 120
16114.33 106
16115.53 128
16116.73 120
16117.93 108
16119.13 127
16120.33 89
16121.53 124
16122.73 124
16123.93 105
16125.13 108
16126.33 106
16127.53 112
16128.73 116
16129.94 118
16131.14 120
16132.34 109
16133.54 99
16134.74 111
16135.94 97
16137.14 100
16138.34 101
16139.54 108
16140.74 107
16141.94 132
16143.14 95
16144.34 109
16145.55 111
16146.75 95
16147.95 113
16149.15 100
16150.35 109
16151.55 110
16152.75 131
16153.95 107
16155.15 121
16156.36 95
16157.56 112
16158.76 102
16159.96 112
16161.16 100
16162.36 101
16163.57 106
16164.77 107
16165.97 117
16167.17 104
16168.37 93
16169.58 101
16170.78 123
16171.98 116
16173.18 111
16174.38 87
16175.59 116
16176.79 124
16177.99 117
16179.19 109
16180.39 122
16181.60 101
16182.80 122
16184.00 144
16185.20 117
16186.41 113
16187.61 133
16188.81 115
16190.01 130
16191.22 122
16192.42 101
16193.62 117
16194.83 113
16196.03 117
16197.23 100
16198.43 117
16199.64 86
16200.84 114
16202.04 99
16203.25 92
16204.45 111
16205.65 96
16206.86 109
16208.06 101
16209.26 108
16210.47 98
16211.67 93
16212.87 120
16214.08 111
16215.28 97
16216.49 103
16217.69 98
16218.89 131
16220.10 114
16221.30 99
16222.50 102
16223.71 112
16224.91 127
16226.12 100
16227.32 103
16228.52 83
16229.73 112
16230.93 109
16232.14 107
16233.34 107
16234.55 112
16235.75 101
16236.95 113
16238.16 138
16239.36 122
16240.57 109
16241.77 149
16242.98 126
16244.18 107
16245.39 138
16246.59 124
16247.80 118
16249.00 112
16250.21 129
16251.41 112
16252.62 146
16253.82 130
16255.03 133
16256.23 114
16257.44 93
16258.64 132
16259.85 139
16261.05 127
16262.26 99
16263.46 121
16264.67 103
16265.87 129
16267.08 135
16268.29 134
16269.49 116
16270.70 120
16271.90 137
16273.11 144
16274.31 127
16275.52 125
16276.73 100
16277.93 128
16279.14 115
16280.34 104
16281.55 131
16282.76 133
16283.96 129
16285.17 136
16286.38 126
16287.58 135
16288.79 134
16289.99 136
16291.20 129
16292.41 94
16293.61 125
16294.82 124
16296.03 126
16297.23 130
16298.44 107
16299.65 154
16300.85 144
16302.06 152
16303.27 137
16304.47 148
16305.68 147
16306.89 156
16308.10 150
16309.30 164
16310.51 134
16311.72 153
16312.92 141
16314.13 142
16315.34 150
16316.55 157
16317.75 156
16318.96 160
16320.17 148
16321.38 149
16322.58 130
16323.79 128
16325.00 133
16326.21 141
16327.42 151
16328.62 126
16329.83 138
16331.04 146
16332.25 120
16333.46 125
16334.66 148
16335.87 135
16337.08 131
16338.29 122
16339.50 120
16340.70 149
16341.91 107
16343.12 114
16344.33 121
16345.54 135
16346.75 123
16347.96 124
16349.16 134
16350.37 111
16351.58 135
16352.79 119
16354.00 96
16355.21 101
16356.42 105
16357.63 136
16358.83 112
16360.04 127
16361.25 134
16362.46 122
16363.67 140
16364.88 115
16366.09 107
16367.30 105
16368.51 157
16369.72 125
16370.93 91
16372.14 103
16373.35 104
16374.56 137
16375.76 134
16376.97 111
16378.18 119
16379.39 114
16380.60 113
16381.81 127
16383.02 95
16384.23 85
16385.44 92
16386.65 122
16387.86 110
16389.07 88
16390.28 98
16391.49 89
16392.70 111
16393.91 93
16395.12 83
16396.33 86
16397.55 87
16398.76 101
16399.97 104
16401.18 117
16402.39 131
16403.60 114
16404.81 117
16406.02 84
16407.23 113
16408.44 115
16409.65 106
16410.86 119
16412.07 111
16413.28 96
16414.50 106
16415.71 120
16416.92 122
16418.13 112
16419.34 139
16420.55 131
16421.76 101
16422.97 110
16424.19 107
16425.40 115
16426.61 84
16427.82 109
16429.03 107
16430.24 118
16431.46 106
16432.67 99
16433.88 97
16435.09 106
16436.30 119
16437.51 108
16438.73 113
16439.94 98
16441.15 99
16442.36 105
16443.57 90
16444.79 77
16446.00 88
16447.21 106
16448.42 100
16449.64 114
16450.85 99
16452.06 119
16453.27 129
16454.49 105
16455.70 99
16456.91 99
16458.12 97
16459.34 110
16460.55 92
16461.76 110
16462.97 98
16464.19 112
16465.40 112
16466.61 99
16467.83 111
16469.04 102
16470.25 104
16471.47 95
16472.68 92
16473.89 116
16475.11 100
16476.32 107
16477.53 108
16478.75 115
16479.96 126
16481.17 102
16482.39 106
16483.60 97
16484.81 103
16486.03 109
16487.24 93
16488.45 89
16489.67 85
16490.88 110
16492.10 111
16493.31 108
16494.52 100
16495.74 128
16496.95 107
16498.17 116
16499.38 111
16500.59 100
16501.81 84
16503.02 102
16504.24 109
16505.45 122
16506.67 81
16507.88 104
16509.10 99
16510.31 91
16511.52 112
16512.74 105
16513.95 87
16515.17 84
16516.38 99
16517.60 107
16518.81 118
16520.03 117
16521.24 109
16522.46 100
16523.67 87
16524.89 108
16526.10 99
16527.32 95
16528.53 121
16529.75 101
16530.96 105
16532.18 121
16533.40 92
16534.61 94
16535.83 82
16537.04 95
16538.26 89
16539.47 107
16540.69 89
16541.91 102
16543.12 95
16544.34 131
16545.55 126
16546.77 112
16547.98 112
16549.20 130
16550.42 89
16551.63 91
16552.85 91
16554.07 120
16555.28 111
16556.50 110
16557.71 96
16558.93 83
16560.15 100
16561.36 104
16562.58 103
16563.80 113
16565.01 121
16566.23 115
16567.45 118
16568.66 108
16569.88 94
16571.10 98
16572.31 96
16573.53 117
16574.75 126
16575.96 104
16577.18 114
16578.40 112
16579.62 88
16580.83 104
16582.05 104
16583.27 123
16584.48 82
16585.70 101
16586.92 91
16588.14 99
16589.35 88
16590.57 89
16591.79 90
16593.01 110
16594.23 104
16595.44 103
16596.66 100
16597.88 86
16599.10 91
16600.31 93
16601.53 108
16602.75 70
16603.97 97
16605.19 112
16606.40 107
16607.62 98
16608.84 89
16610.06 116
16611.28 114
16612.50 86
16613.71 74
16614.93 101
16616.15 98
16617.37 91
16618.59 97
16619.81 111
16621.03 115
16622.24 110
16623.46 80
16624.68 88
16625.90 96
16627.12 103
16628.34 98
16629.56 87
16630.78 92
16632.00 97
16633.21 110
16634.43 99
16635.65 92
16636.87 85
16638.09 105
16639.31 123
16640.53 113
16641.75 88
16642.97 93
16644.19 101
16645.41 82
16646.63 85
16647.85 82
16649.07 102
16650.29 102
16651.51 104
16652.73 98
16653.95 107
16655.17 114
16656.39 132
16657.61 118
16658.83 97
16660.05 89
16661.27 104
16662.49 108
16663.71 89
16664.93 87
16666.15 97
16667.37 95
16668.59 89
16669.81 85
16671.03 87
16672.25 136
16673.47 106
16674.69 107
16675.91 91
16677.13 100
16678.35 90
16679.57 113
16680.80 98
16682.02 89
16683.24 91
16684.46 93
16685.68 87
16686.90 91
16688.12 87
16689.34 97
16690.56 126
16691.79 114
16693.01 95
16694.23 78
16695.45 87
16696.67 109
16697.89 104
16699.11 108
16700.34 95
16701.56 104
16702.78 104
16704.00 94
16705.22 97
16706.44 101
16707.67 106
16708.89 95
16710.11 100
16711.33 95
16712.55 85
16713.78 80
16715.00 110
16716.22 81
16717.44 96
16718.67 100
16719.89 94
16721.11 94
16722.33 98
16723.55 90
16724.78 97
16726.00 104
16727.22 109
16728.45 117
16729.67 106
16730.89 92
16732.11 107
16733.34 86
16734.56 100
16735.78 91
16737.00 93
16738.23 88
16739.45 119
16740.67 92
16741.90 114
16743.12 107
16744.34 99
16745.57 98
16746.79 90
16748.01 112
16749.24 100
16750.46 78
16751.68 81
16752.91 95
16754.13 96
16755.35 112
16756.58 91
16757.80 124
16759.03 105
16760.25 111
16761.47 89
16762.70 80
16763.92 80
16765.14 96
16766.37 93
16767.59 97
16768.82 100
16770.04 95
16771.27 110
16772.49 104
16773.71 119
16774.94 90
16776.16 88
16777.39 78
16778.61 92
16779.84 95
16781.06 94
16782.29 101
16783.51 117
16784.73 100
16785.96 114
16787.18 124
16788.41 91
16789.63 107
16790.86 93
16792.08 107
16793.31 82
16794.53 104
16795.76 117
16796.98 97
16798.21 99
16799.43 93
16800.66 100
16801.89 88
16803.11 108
16804.34 110
16805.56 81
16806.79 104
16808.01 108
16809.24 109
16810.46 105
16811.69 90
16812.91 93
16814.14 117
16815.37 132
16816.59 88
16817.82 108
16819.04 105
16820.27 106
16821.50 91
16822.72 84
16823.95 93
16825.17 97
16826.40 98
16827.63 110
16828.85 97
16830.08 80
16831.31 100
16832.53 88
16833.76 83
16834.99 77
16836.21 110
16837.44 84
16838.67 108
16839.89 98
16841.12 100
16842.35 93
16843.57 113
16844.80 111
16846.03 92
16847.25 93
16848.48 95
16849.71 115
16850.93 102
16852.16 108
16853.39 104
16854.62 116
16855.84 105
16857.07 105
16858.30 101
16859.53 111
16860.75 115
16861.98 101
16863.21 103
16864.44 95
16865.66 108
16866.89 90
16868.12 98
16869.35 122
16870.57 125
16871.80 107
16873.03 121
16874.26 99
16875.49 106
16876.71 105
16877.94 119
16879.17 103
16880.40 101
16881.63 106
16882.86 111
16884.08 104
16885.31 97
16886.54 100
16887.77 109
16889.00 113
16890.23 91
16891.45 121
16892.68 111
16893.91 125
16895.14 103
16896.37 107
16897.60 100
16898.83 111
16900.06 117
16901.29 114
16902.51 113
16903.74 96
16904.97 95
16906.20 103
16907.43 107
16908.66 116
16909.89 83
16911.12 80
16912.35 96
16913.58 114
16914.81 125
16916.04 122
16917.27 100
16918.50 102
16919.73 118
16920.95 114
16922.18 112
16923.41 104
16924.64 96
16925.87 87
16927.10 113
16928.33 115
16929.56 112
16930.79 109
16932.02 96
16933.25 114
16934.48 102
16935.71 102
16936.94 71
16938.18 85
16939.41 91
16940.64 83
16941.87 96
16943.10 79
16944.33 97
16945.56 113
16946.79 111
16948.02 115
16949.25 103
16950.48 85
16951.71 104
16952.94 113
16954.17 104
16955.40 85
16956.64 108
16957.87 91
16959.10 73
16960.33 95
16961.56 107
16962.79 93
16964.02 90
16965.25 123
16966.48 111
16967.72 89
16968.95 94
16970.18 100
16971.41 77
16972.64 90
16973.87 98
16975.11 111
16976.34 111
16977.57 91
16978.80 75
16980.03 94
16981.26 101
16982.50 94
16983.73 91
16984.96 107
16986.19 83
16987.42 92
16988.66 94
16989.89 84
16991.12 81
16992.35 92
16993.59 97
16994.82 67
16996.05 80
16997.28 87
16998.52 103
16999.75 99
17000.98 90
17002.21 101
17003.45 118
17004.68 110
17005.91 100
17007.14 107
17008.38 85
17009.61 94
17010.84 119
17012.08 99
17013.31 78
17014.54 97
17015.78 105
17017.01 97
17018.24 91
17019.47 82
17020.71 116
17021.94 100
17023.17 82
17024.41 99
17025.64 117
17026.88 104
17028.11 94
17029.34 86
17030.58 78
17031.81 81
17033.04 95
17034.28 73
17035.51 105
17036.75 81
17037.98 83
17039.21 96
17040.45 101
17041.68 81
17042.92 84
17044.15 88
17045.38 90
17046.62 72
17047.85 66
17049.09 81
17050.32 78
17051.56 99
17052.79 84
17054.02 76
17055.26 101
17056.49 103
17057.73 95
17058.96 86
17060.20 90
17061.43 97
17062.67 86
17063.90 82
17065.14 85
17066.37 94
17067.61 93
17068.84 93
17070.08 102
17071.31 102
17072.55 94
17073.78 97
17075.02 107
17076.25 94
17077.49 120
17078.72 104
17079.96 93
17081.20 96
17082.43 104
17083.67 92
17084.90 98
17086.14 81
17087.37 89
17088.61 94
17089.85 85
17091.08 94
17092.32 92
17093.55 85
17094.79 103
17096.03 92
17097.26 96
17098.50 103
17099.73 93
17100.97 86
17102.21 81
17103.44 98
17104.68 89
17105.92 88
17107.15 116
17108.39 99
17109.63 77
17110.86 82
17112.10 97
17113.34 102
17114.57 65
17115.81 100
17117.05 101
17118.28 75
17119.52 83
17120.76 90
17121.99 107
17123.23 113
17124.47 72
17125.70 95
17126.94 101
17128.18 114
17129.42 82
17130.65 89
17131.89 86
17133.13 85
17134.37 103
17135.60 105
17136.84 80
17138.08 104
17139.32 100
17140.55 92
17141.79 82
17143.03 72
17144.27 68
17145.50 81
17146.74 94
17147.98 95
17149.22 93
17150.46 96
17151.69 95
17152.93 87
17154.17 84
17155.41 73
17156.65 85
17157.89 83
17159.12 94
17160.36 83
17161.60 78
17162.84 87
17164.08 97
17165.32 92
17166.56 91
17167.79 116
17169.03 93
17170.27 91
17171.51 84
17172.75 91
17173.99 99
17175.23 86
17176.47 83
17177.70 87
17178.94 67
17180.18 104
17181.42 97
17182.66 91
17183.90 103
17185.14 77
17186.38 97
17187.62 84
17188.86 88
17190.10 80
17191.34 84
17192.58 69
17193.82 96
17195.06 77
17196.30 93
17197.54 94
17198.78 99
17200.01 84
17201.25 89
17202.49 81
17203.73 97
17204.97 98
17206.21 85
17207.45 83
17208.70 85
17209.94 89
17211.18 77
17212.42 79
17213.66 83
17214.90 94
17216.14 69
17217.38 83
17218.62 82
17219.86 82
17221.10 91
17222.34 91
17223.58 96
17224.82 86
17226.06 94
17227.30 90
17228.54 90
17229.78 108
17231.03 101
17232.27 84
17233.51 76
17234.75 83
17235.99 89
17237.23 86
17238.47 89
17239.71 85
17240.95 65
17242.20 75
17243.44 91
17244.68 95
17245.92 83
17247.16 79
17248.40 82
17249.65 108
17250.89 86
17252.13 81
17253.37 70
17254.61 81
17255.85 78
17257.10 84
17258.34 79
17259.58 86
17260.82 86
17262.06 88
17263.31 71
17264.55 89
17265.79 69
17267.03 90
17268.27 65
17269.52 68
17270.76 66
17272.00 73
17273.24 81
17274.49 84
17275.73 103
17276.97 66
17278.22 75
17279.46 108
17280.70 95
17281.94 111
17283.19 74
17284.43 87
17285.67 73
17286.91 64
17288.16 74
17289.40 116
17290.64 96
17291.89 77
17293.13 79
17294.37 76
17295.62 69
17296.86 86
17298.10 77
17299.35 82
17300.59 70
17301.83 77
17303.08 78
17304.32 80
17305.56 81
17306.81 75
17308.05 92
17309.30 91
17310.54 85
17311.78 78
17313.03 95
17314.27 103
17315.52 93
17316.76 113
17318.00 98
17319.25 79
17320.49 75
17321.74 102
17322.98 81
17324.23 89
17325.47 97
17326.71 73
17327.96 73
17329.20 89
17330.45 78
17331.69 74
17332.94 76
17334.18 90
17335.43 82
17336.67 86
17337.92 78
17339.16 72
17340.41 96
17341.65 73
17342.90 61
17344.14 86
17345.39 100
17346.63 75
17347.88 61
17349.12 78
17350.37 88
17351.61 87
17352.86 96
17354.10 80
17355.35 72
17356.59 110
17357.84 107
17359.08 98
17360.33 65
17361.58 69
17362.82 78
17364.07 104
17365.31 77
17366.56 72
17367.80 74
17369.05 74
17370.30 70
17371.54 78
17372.79 72
17374.03 104
17375.28 82
17376.53 84
17377.77 63
17379.02 95
17380.27 93
17381.51 70
17382.76 73
17384.01 74
17385.25 83
17386.50 104
17387.75 80
17388.99 79
17390.24 78
17391.49 78
17392.73 98
17393.98 67
17395.23 73
17396.47 81
17397.72 87
17398.97 74
17400.21 67
17401.46 84
17402.71 79
17403.96 72
17405.20 75
17406.45 113
17407.70 82
17408.94 77
17410.19 73
17411.44 75
17412.69 102
17413.93 73
17415.18 78
17416.43 73
17417.68 72
17418.93 85
17420.17 82
17421.42 104
17422.67 69
17423.92 76
17425.16 82
17426.41 70
17427.66 80
17428.91 82
17430.16 78
17431.41 84
17432.65 85
17433.90 86
17435.15 74
17436.40 72
17437.65 83
17438.90 83
17440.14 92
17441.39 66
17442.64 82
17443.89 84
17445.14 70
17446.39 67
17447.64 71
17448.88 74
17450.13 76
17451.38 74
17452.63 79
17453.88 74
17455.13 73
17456.38 73
17457.63 72
17458.88 77
17460.13 67
17461.38 72
17462.62 78
17463.87 109
17465.12 72
17466.37 82
17467.62 89
17468.87 86
17470.12 89
17471.37 85
17472.62 71
17473.87 80
17475.12 67
17476.37 80
17477.62 75
17478.87 69
17480.12 68
17481.37 83
17482.62 74
17483.87 74
17485.12 83
17486.37 76
17487.62 86
17488.87 87
17490.12 96
17491.37 82
17492.62 106
17493.87 80
17495.12 83
17496.37 73
17497.62 82
17498.87 87
17500.12 81
17501.38 70
17502.63 68
17503.88 96
17505.13 85
17506.38 66
17507.63 61
17508.88 73
17510.13 66
17511.38 83
17512.63 86
17513.89 77
17515.14 71
17516.39 67
17517.64 85
17518.89 91
17520.14 77
17521.39 72
17522.64 81
17523.90 98
17525.15 85
17526.40 79
17527.65 86
17528.90 66
17530.15 75
17531.41 80
17532.66 79
17533.91 91
17535.16 79
17536.41 94
17537.67 100
17538.92 67
17540.17 84
17541.42 89
17542.67 69
17543.93 69
17545.18 85
17546.43 100
17547.68 80
17548.94 81
17550.19 70
17551.44 79
17552.69 75
17553.95 95
17555.20 75
17556.45 80
17557.70 93
17558.96 85
17560.21 90
17561.46 73
17562.72 89
17563.97 74
17565.22 65
17566.47 77
17567.73 75
17568.98 68
17570.23 70
17571.49 77
17572.74 82
17573.99 64
17575.25 90
17576.50 89
17577.75 83
17579.01 92
17580.26 97
17581.51 89
17582.77 66
17584.02 95
17585.28 64
17586.53 84
17587.78 83
17589.04 81
17590.29 72
17591.54 78
17592.80 73
17594.05 88
17595.31 65
17596.56 87
17597.81 80
17599.07 74
17600.32 78
17601.58 75
17602.83 83
17604.09 79
17605.34 96
17606.60 69
17607.85 66
17609.10 70
17610.36 78
17611.61 90
17612.87 95
17614.12 72
17615.38 76
17616.63 75
17617.89 81
17619.14 74
17620.40 89
17621.65 67
17622.91 72
17624.16 75
17625.42 97
17626.67 88
17627.93 68
17629.18 92
17630.44 71
17631.69 93
17632.95 73
17634.21 86
17635.46 83
17636.72 69
17637.97 84
17639.23 79
17640.48 81
17641.74 71
17642.99 59
17644.25 77
17645.51 77
17646.76 60
17648.02 96
17649.27 75
17650.53 71
17651.79 70
17653.04 102
17654.30 92
17655.55 75
17656.81 77
17658.07 99
17659.32 91
17660.58 79
17661.84 74
17663.09 89
17664.35 89
17665.61 60
17666.86 89
17668.12 84
17669.38 86
17670.63 76
17671.89 79
17673.15 78
17674.40 75
17675.66 95
17676.92 105
17678.17 83
17679.43 91
17680.69 95
17681.95 74
17683.20 75
17684.46 73
17685.72 85
17686.98 77
17688.23 66
17689.49 89
17690.75 82
17692.01 72
17693.26 86
17694.52 75
17695.78 81
17697.04 69
17698.29 59
17699.55 64
17700.81 70
17702.07 84
17703.32 70
17704.58 83
17705.84 80
17707.10 82
17708.36 82
17709.62 80
17710.87 66
17712.13 66
17713.39 75
17714.65 89
17715.91 94
17717.17 87
17718.42 97
17719.68 91
17720.94 72
17722.20 67
17723.46 68
17724.72 72
17725.98 74
17727.23 63
17728.49 75
17729.75 79
17731.01 77
17732.27 68
17733.53 93
17734.79 62
17736.05 60
17737.31 75
17738.57 97
17739.82 96
17741.08 63
17742.34 79
17743.60 81
17744.86 81
17746.12 49
17747.38 58
17748.64 64
17749.90 69
17751.16 64
17752.42 80
17753.68 76
17754.94 83
17756.20 98
17757.46 79
17758.72 73
17759.98 82
17761.24 84
17762.50 74
17763.76 87
17765.02 71
17766.28 76
17767.54 81
17768.80 87
17770.06 86
17771.32 77
17772.58 74
17773.84 83
17775.10 94
17776.36 86
17777.62 83
17778.88 68
17780.14 82
17781.40 73
17782.67 77
17783.93 66
17785.19 86
17786.45 81
17787.71 84
17788.97 78
17790.23 75
17791.49 80
17792.75 83
17794.01 79
17795.28 94
17796.54 74
17797.80 97
17799.06 81
17800.32 82
17801.58 80
17802.84 75
17804.11 92
17805.37 75
17806.63 59
17807.89 82
17809.15 93
17810.41 74
17811.68 81
17812.94 73
17814.20 77
17815.46 94
17816.72 71
17817.99 98
17819.25 70
17820.51 83
17821.77 74
17823.03 80
17824.30 55
17825.56 65
17826.82 67
17828.08 74
17829.35 57
17830.61 64
17831.87 63
17833.13 64
17834.40 63
17835.66 51
17836.92 81
17838.18 79
17839.45 76
17840.71 73
17841.97 83
17843.24 79
17844.50 82
17845.76 72
17847.02 75
17848.29 62
17849.55 96
17850.81 82
17852.08 86
17853.34 70
17854.60 76
17855.87 78
17857.13 91
17858.39 91
17859.66 62
17860.92 74
17862.18 75
17863.45 98
17864.71 74
17865.98 73
17867.24 69
17868.50 86
17869.77 73
17871.03 72
17872.30 76
17873.56 60
17874.82 70
17876.09 72
17877.35 74
17878.62 61
17879.88 89
17881.14 66
17882.41 68
17883.67 89
17884.94 94
17886.20 77
17887.47 72
17888.73 67
17890.00 52
17891.26 65
17892.52 57
17893.79 72
17895.05 73
17896.32 79
17897.58 71
17898.85 62
17900.11 64
17901.38 55
17902.64 66
17903.91 95
17905.17 75
17906.44 82
17907.70 73
17908.97 73
17910.23 72
17911.50 71
17912.77 79
17914.03 80
17915.30 75
17916.56 71
17917.83 56
17919.09 67
17920.36 78
17921.62 78
17922.89 94
17924.16 81
17925.42 76
17926.69 77
17927.95 82
17929.22 68
17930.49 75
17931.75 74
17933.02 68
17934.28 94
17935.55 75
17936.82 63
17938.08 68
17939.35 72
17940.62 74
17941.88 86
17943.15 75
17944.42 77
17945.68 58
17946.95 55
17948.22 71
17949.48 73
17950.75 61
17952.02 79
17953.28 79
17954.55 87
17955.82 93
17957.08 85
17958.35 82
17959.62 75
17960.88 108
17962.15 75
17963.42 93
17964.69 80
17965.95 73
17967.22 76
17968.49 87
17969.76 76
17971.02 80
17972.29 67
17973.56 74
17974.83 63
17976.09 52
17977.36 82
17978.63 93
17979.90 79
17981.16 59
17982.43 69
17983.70 60
17984.97 88
17986.24 79
17987.50 78
17988.77 66
17990.04 82
17991.31 88
17992.58 73
17993.84 80
17995.11 62
17996.38 85
17997.65 95
17998.92 87
18000.19 73
18001.46 88
18002.72 70
18003.99 73
18005.26 84
18006.53 61
18007.80 55
18009.07 71
18010.34 97
18011.61 112
18012.87 93
18014.14 74
18015.41 63
18016.68 65
18017.95 90
18019.22 76
18020.49 77
18021.76 60
18023.03 89
18024.30 91
18025.57 61
18026.84 61
18028.11 51
18029.37 83
18030.64 89
18031.91 78
18033.18 77
18034.45 91
18035.72 87
18036.99 82
18038.26 72
18039.53 76
18040.80 64
18042.07 76
18043.34 75
18044.61 53
18045.88 57
18047.15 92
18048.42 83
18049.69 67
18050.96 51
18052.23 52
18053.50 75
18054.77 95
18056.05 60
18057.32 64
18058.59 96
18059.86 99
18061.13 83
18062.40 71
18063.67 78
18064.94 66
18066.21 89
18067.48 78
18068.75 65
18070.02 67
18071.29 83
18072.57 88
18073.84 80
18075.11 47
18076.38 70
18077.65 108
18078.92 70
18080.19 66
18081.46 53
18082.74 76
18084.01 81
18085.28 69
18086.55 62
18087.82 84
18089.09 76
18090.37 61
18091.64 68
18092.91 65
18094.18 74
18095.45 71
18096.72 87
18098.00 78
18099.27 64
18100.54 66
18101.81 84
18103.08 77
18104.36 69
18105.63 67
18106.90 73
18108.17 77
18109.45 73
18110.72 68
18111.99 59
18113.26 60
18114.54 76
18115.81 62
18117.08 72
18118.35 78
18119.63 89
18120.90 86
18122.17 69
18123.44 65
18124.72 59
18125.99 74
18127.26 68
18128.54 81
18129.81 80
18131.08 72
18132.36 75
18133.63 72
18134.90 79
18136.18 75
18137.45 95
18138.72 84
18140.00 80
18141.27 64
18142.54 59
18143.82 73
18145.09 97
18146.36 68
18147.64 72
18148.91 64
18150.19 76
18151.46 92
18152.73 71
18154.01 51
18155.28 65
18156.55 75
18157.83 70
18159.10 61
18160.38 65
18161.65 58
18162.93 92
18164.20 75
18165.47 87
18166.75 94
18168.02 96
18169.30 85
18170.57 70
18171.85 69
18173.12 67
18174.40 62
18175.67 93
18176.95 70
18178.22 74
18179.50 64
18180.77 88
18182.04 79
18183.32 72
18184.59 54
18185.87 71
18187.15 74
18188.42 81
18189.70 59
18190.97 72
18192.25 82
18193.52 91
18194.80 74
18196.07 63
18197.35 60
18198.62 70
18199.90 75
18201.17 67
18202.45 63
18203.73 64
18205.00 87
18206.28 80
18207.55 61
18208.83 49
18210.10 60
18211.38 84
18212.66 79
18213.93 74
18215.21 59
18216.48 71
18217.76 86
18219.04 78
18220.31 80
18221.59 66
18222.87 67
18224.14 91
18225.42 84
18226.70 85
18227.97 62
18229.25 63
18230.53 50
18231.80 76
18233.08 74
18234.36 80
18235.63 89
18236.91 76
18238.19 78
18239.46 65
18240.74 64
18242.02 70
18243.29 68
18244.57 67
18245.85 72
18247.13 52
18248.40 80
18249.68 83
18250.96 73
18252.24 60
18253.51 62
18254.79 77
18256.07 57
18257.35 54
18258.62 80
18259.90 77
18261.18 80
18262.46 83
18263.73 58
18265.01 64
18266.29 87
18267.57 78
18268.85 71
18270.12 59
18271.40 56
18272.68 74
18273.96 98
18275.24 78
18276.51 69
18277.79 92
18279.07 65
18280.35 59
18281.63 66
18282.91 70
18284.18 65
18285.46 68
18286.74 92
18288.02 67
18289.30 82
18290.58 69
18291.86 63
18293.14 67
18294.41 50
18295.69 71
18296.97 76
18298.25 76
18299.53 64
18300.81 73
18302.09 76
18303.37 122
18304.65 69
18305.93 74
18307.21 82
18308.49 93
18309.76 66
18311.04 89
18312.32 76
18313.60 69
18314.88 79
18316.16 80
18317.44 62
18318.72 63
18320.00 64
18321.28 62
18322.56 84
18323.84 86
18325.12 66
18326.40 69
18327.68 67
18328.96 61
18330.24 79
18331.52 75
18332.80 80
18334.08 70
18335.36 83
18336.64 59
18337.92 71
18339.20 78
18340.48 85
18341.76 73
18343.05 73
18344.33 80
18345.61 66
18346.89 79
18348.17 66
18349.45 73
18350.73 74
18352.01 74
18353.29 59
18354.57 82
18355.85 92
18357.13 65
18358.42 76
18359.70 77
18360.98 74
18362.26 50
18363.54 96
18364.82 79
18366.10 77
18367.38 67
18368.67 89
18369.95 89
18371.23 71
18372.51 75
18373.79 82
18375.07 70
18376.36 71
18377.64 69
18378.92 81
18380.20 81
18381.48 75
18382.77 74
18384.05 53
18385.33 95
18386.61 66
18387.89 66
18389.18 65
18390.46 66
18391.74 70
18393.02 87
18394.31 69
18395.59 75
18396.87 78
18398.15 68
18399.44 93
18400.72 74
18402.00 84
18403.28 75
18404.57 92
18405.85 79
18407.13 57
18408.41 60
18409.70 76
18410.98 78
18412.26 89
18413.55 68
18414.83 42
18416.11 66
18417.40 62
18418.68 82
18419.96 66
18421.25 64
18422.53 64
18423.81 86
18425.10 75
18426.38 55
18427.66 73
18428.95 62
18430.23 69
18431.51 81
18432.80 70
18434.08 61
18435.37 66
18436.65 72
18437.93 71
18439.22 73
18440.50 80
18441.79 69
18443.07 88
18444.35 61
18445.64 68
18446.92 64
18448.21 63
18449.49 69
18450.78 71
18452.06 56
18453.34 63
18454.63 64
18455.91 54
18457.20 68
18458.48 61
18459.77 68
18461.05 80
18462.34 90
18463.62 80
18464.91 77
18466.19 68
18467.48 67
18468.76 60
18470.05 62
18471.33 67
18472.62 71
18473.90 89
18475.19 74
18476.47 76
18477.76 84
18479.04 66
18480.33 92
18481.61 78
18482.90 62
18484.18 67
18485.47 64
18486.76 75
18488.04 57
18489.33 68
18490.61 69
18491.90 67
18493.18 75
18494.47 84
18495.76 69
18497.04 67
18498.33 76
18499.61 70
18500.90 62
18502.19 81
18503.47 83
18504.76 71
18506.05 82
18507.33 102
18508.62 54
18509.90 81
18511.19 89
18512.48 65
18513.76 90
18515.05 82
18516.34 75
18517.62 73
18518.91 72
18520.20 75
18521.48 81
18522.77 77
18524.06 87
18525.35 78
18526.63 64
18527.92 72
18529.21 83
18530.49 58
18531.78 69
18533.07 73
18534.36 73
18535.64 82
18536.93 92
18538.22 73
18539.50 77
18540.79 76
18542.08 80
18543.37 72
18544.66 93
18545.94 72
18547.23 77
18548.52 80
18549.81 75
18551.09 62
18552.38 61
18553.67 72
18554.96 61
18556.25 80
18557.53 78
18558.82 85
18560.11 66
18561.40 90
18562.69 86
18563.98 56
18565.26 69
18566.55 74
18567.84 101
18569.13 52
18570.42 62
18571.71 70
18572.99 84
18574.28 69
18575.57 60
18576.86 61
18578.15 89
18579.44 75
18580.73 79
18582.02 90
18583.31 81
18584.59 67
18585.88 77
18587.17 65
18588.46 67
18589.75 68
18591.04 70
18592.33 79
18593.62 69
18594.91 65
18596.20 81
18597.49 83
18598.78 79
18600.07 60
18601.36 69
18602.65 84
18603.94 80
18605.23 92
18606.52 66
18607.81 69
18609.09 77
18610.38 69
18611.67 67
18612.96 58
18614.25 69
18615.55 69
18616.84 74
18618.13 70
18619.42 51
18620.71 76
18622.00 78
18623.29 86
18624.58 79
18625.87 96
18627.16 68
18628.45 68
18629.74 76
18631.03 76
18632.32 78
18633.61 85
18634.90 69
18636.19 70
18637.48 72
18638.77 57
18640.07 76
18641.36 67
18642.65 72
18643.94 69
18645.23 72
18646.52 83
18647.81 80
18649.10 67
18650.40 73
18651.69 80
18652.98 72
18654.27 79
18655.56 75
18656.85 60
18658.14 78
18659.44 83
18660.73 90
18662.02 60
18663.31 63
18664.60 73
18665.89 61
18667.19 83
18668.48 78
18669.77 76
18671.06 84
18672.35 82
18673.65 84
18674.94 78
18676.23 59
18677.52 77
18678.82 57
18680.11 73
18681.40 68
18682.69 66
18683.99 66
18685.28 56
18686.57 67
18687.86 70
18689.16 77
18690.45 73
18691.74 64
18693.03 76
18694.33 74
18695.62 61
18696.91 63
18698.21 69
18699.50 84
18700.79 71
18702.09 105
18703.38 63
18704.67 71
18705.97 71
18707.26 72
18708.55 85
18709.85 66
18711.14 65
18712.43 69
18713.73 80
18715.02 82
18716.31 82
18717.61 68
18718.90 61
18720.19 63
18721.49 76
18722.78 93
18724.08 65
18725.37 68
18726.66 71
18727.96 69
18729.25 59
18730.55 58
18731.84 63
18733.13 63
18734.43 71
18735.72 86
18737.02 72
18738.31 76
18739.61 70
18740.90 69
18742.19 66
18743.49 66
18744.78 60
18746.08 65
18747.37 93
18748.67 75
18749.96 53
18751.26 69
18752.55 71
18753.85 67
18755.14 71
18756.44 64
18757.73 69
18759.03 66
18760.32 74
18761.62 56
18762.91 60
18764.21 72
18765.50 67
18766.80 69
18768.09 83
18769.39 70
18770.69 65
18771.98 68
18773.28 80
18774.57 68
18775.87 47
18777.16 73
18778.46 54
18779.76 82
18781.05 69
18782.35 49
18783.64 65
18784.94 64
18786.24 79
18787.53 57
18788.83 55
18790.12 56
18791.42 66
18792.72 57
18794.01 90
18795.31 56
18796.61 73
18797.90 67
18799.20 76
18800.49 56
18801.79 64
18803.09 63
18804.38 62
18805.68 65
18806.98 56
18808.28 73
18809.57 54
18810.87 65
18812.17 66
18813.46 79
18814.76 73
18816.06 74
18817.35 50
18818.65 69
18819.95 62
18821.25 60
18822.54 54
18823.84 51
18825.14 70
18826.44 71
18827.73 66
18829.03 56
18830.33 75
18831.63 77
18832.92 66
18834.22 63
18835.52 56
18836.82 72
18838.11 84
18839.41 78
18840.71 53
18842.01 77
18843.31 63
18844.60 64
18845.90 63
18847.20 82
18848.50 62
18849.80 83
18851.10 55
18852.39 76
18853.69 63
18854.99 53
18856.29 62
18857.59 72
18858.89 75
18860.18 60
18861.48 50
18862.78 78
18864.08 64
18865.38 51
18866.68 54
18867.98 59
18869.28 68
18870.58 68
18871.87 80
18873.17 65
18874.47 78
18875.77 60
18877.07 84
18878.37 76
18879.67 68
18880.97 63
18882.27 77
18883.57 70
18884.87 52
18886.17 68
18887.47 81
18888.77 73
18890.07 49
18891.36 62
18892.66 50
18893.96 72
18895.26 59
18896.56 63
18897.86 72
18899.16 68
18900.46 73
18901.76 75
18903.06 62
18904.36 66
18905.66 70
18906.96 68
18908.27 66
18909.57 56
18910.87 65
18912.17 52
18913.47 62
18914.77 59
18916.07 69
18917.37 71
18918.67 68
18919.97 72
18921.27 83
18922.57 65
18923.87 64
18925.17 62
18926.47 58
18927.77 69
18929.08 62
18930.38 75
18931.68 50
18932.98 56
18934.28 71
18935.58 70
18936.88 57
18938.18 54
18939.49 63
18940.79 71
18942.09 69
18943.39 77
18944.69 69
18945.99 55
18947.29 68
18948.60 60
18949.90 63
18951.20 59
18952.50 67
18953.80 78
18955.11 76
18956.41 39
18957.71 42
18959.01 59
18960.31 65
18961.62 59
18962.92 60
18964.22 50
18965.52 58
18966.82 68
18968.13 55
18969.43 61
18970.73 57
18972.03 74
18973.34 71
18974.64 63
18975.94 69
18977.24 68
18978.55 63
18979.85 63
18981.15 51
18982.46 46
18983.76 58
18985.06 60
18986.36 54
18987.67 60
18988.97 70
18990.27 56
18991.58 76
18992.88 47
18994.18 70
18995.49 56
18996.79 67
18998.09 56
18999.40 65
19000.70 62
19002.00 56
19003.31 83
19004.61 62
19005.91 59
19007.22 66
19008.52 71
19009.83 71
19011.13 70
19012.43 60
19013.74 62
19015.04 57
19016.34 72
19017.65 55
19018.95 54
19020.26 64
19021.56 72
19022.87 54
19024.17 61
19025.47 61
19026.78 75
19028.08 81
19029.39 65
19030.69 72
19032.00 64
19033.30 66
19034.61 64
19035.91 41
19037.22 45
19038.52 58
19039.82 55
19041.13 72
19042.43 84
19043.74 67
19045.04 64
19046.35 55
19047.65 78
19048.96 59
19050.26 67
19051.57 69
19052.88 46
19054.18 54
19055.49 66
19056.79 40
19058.10 63
19059.40 64
19060.71 58
19062.01 51
19063.32 56
19064.62 78
19065.93 90
19067.24 69
19068.54 61
19069.85 71
19071.15 77
19072.46 77
19073.77 63
19075.07 61
19076.38 61
19077.68 66
19078.99 62
19080.30 53
19081.60 52
19082.91 49
19084.22 59
19085.52 60
19086.83 73
19088.13 53
19089.44 75
19090.75 57
19092.05 56
19093.36 52
19094.67 85
19095.97 55
19097.28 85
19098.59 61
19099.90 56
19101.20 80
19102.51 63
19103.82 59
19105.12 53
19106.43 58
19107.74 45
19109.04 68
19110.35 46
19111.66 42
19112.97 61
19114.27 58
19115.58 47
19116.89 65
19118.20 73
19119.50 66
19120.81 54
19122.12 55
19123.43 60
19124.73 74
19126.04 67
19127.35 50
19128.66 62
19129.97 56
19131.27 53
19132.58 56
19133.89 55
19135.20 46
19136.51 73
19137.81 68
19139.12 76
19140.43 64
19141.74 73
19143.05 80
19144.36 53
19145.66 65
19146.97 51
19148.28 81
19149.59 65
19150.90 67
19152.21 66
19153.52 62
19154.83 61
19156.13 75
19157.44 67
19158.75 58
19160.06 61
19161.37 54
19162.68 52
19163.99 62
19165.30 63
19166.61 55
19167.92 53
19169.22 51
19170.53 56
19171.84 42
19173.15 56
19174.46 60
19175.77 68
19177.08 59
19178.39 71
19179.70 47
19181.01 49
19182.32 70
19183.63 67
19184.94 60
19186.25 51
19187.56 49
19188.87 72
19190.18 65
19191.49 63
19192.80 48
19194.11 68
19195.42 66
19196.73 62
19198.04 65
19199.35 54
19200.66 52
19201.97 58
19203.28 66
19204.59 74
19205.90 89
19207.21 71
19208.52 70
19209.83 48
19211.14 62
19212.46 65
19213.77 62
19215.08 65
19216.39 68
19217.70 68
19219.01 79
19220.32 88
19221.63 62
19222.94 59
19224.25 43
19225.57 59
19226.88 54
19228.19 69
19229.50 53
19230.81 69
19232.12 62
19233.43 65
19234.75 65
19236.06 60
19237.37 66
19238.68 61
19239.99 55
19241.30 59
19242.62 57
19243.93 79
19245.24 56
19246.55 54
19247.86 49
19249.18 67
19250.49 61
19251.80 67
19253.11 56
19254.42 67
19255.74 71
19257.05 58
19258.36 50
19259.67 52
19260.99 62
19262.30 55
19263.61 70
19264.92 49
19266.24 54
19267.55 68
19268.86 79
19270.17 60
19271.49 56
19272.80 62
19274.11 47
19275.42 58
19276.74 52
19278.05 68
19279.36 72
19280.68 68
19281.99 53
19283.30 53
19284.62 52
19285.93 57
19287.24 65
19288.56 64
19289.87 77
19291.18 44
19292.50 56
19293.81 53
19295.12 53
19296.44 63
19297.75 66
19299.06 62
19300.38 51
19301.69 65
19303.01 70
19304.32 57
19305.63 52
19306.95 53
19308.26 66
19309.58 66
19310.89 60
19312.20 60
19313.52 55
19314.83 65
19316.15 62
19317.46 63
19318.78 61
19320.09 61
19321.41 75
19322.72 57
19324.03 71
19325.35 73
19326.66 50
19327.98 63
19329.29 54
19330.61 55
19331.92 68
19333.24 60
19334.55 76
19335.87 55
19337.18 48
19338.50 68
19339.81 72
19341.13 59
19342.44 64
19343.76 61
19345.07 68
19346.39 79
19347.70 69
19349.02 83
19350.34 65
19351.65 55
19352.97 58
19354.28 60
19355.60 69
19356.91 65
19358.23 66
19359.54 54
19360.86 62
19362.18 59
19363.49 45
19364.81 59
19366.12 41
19367.44 49
19368.76 50
19370.07 56
19371.39 60
19372.71 66
19374.02 65
19375.34 49
19376.65 53
19377.97 63
19379.29 46
19380.60 61
19381.92 68
19383.24 54
19384.55 54
19385.87 49
19387.19 59
19388.50 52
19389.82 58
19391.14 58
19392.45 60
19393.77 59
19395.09 50
19396.41 60
19397.72 73
19399.04 61
19400.36 43
19401.67 38
19402.99 48
19404.31 52
19405.63 51
19406.94 65
19408.26 59
19409.58 73
19410.90 67
19412.21 50
19413.53 53
19414.85 54
19416.17 54
19417.48 64
19418.80 42
19420.12 55
19421.44 75
19422.76 67
19424.07 47
19425.39 59
19426.71 48
19428.03 49
19429.35 55
19430.66 71
19431.98 62
19433.30 69
19434.62 53
19435.94 58
19437.26 76
19438.57 54
19439.89 65
19441.21 67
19442.53 68
19443.85 61
19445.17 63
19446.49 50
19447.81 59
19449.12 70
19450.44 66
19451.76 65
19453.08 69
19454.40 44
19455.72 59
19457.04 75
19458.36 55
19459.68 68
19461.00 61
19462.32 66
19463.63 77
19464.95 79
19466.27 55
19467.59 48
19468.91 62
19470.23 61
19471.55 67
19472.87 50
19474.19 49
19475.51 82
19476.83 79
19478.15 40
19479.47 55
19480.79 60
19482.11 49
19483.43 64
19484.75 65
19486.07 52
19487.39 70
19488.71 74
19490.03 79
19491.35 59
19492.67 54
19493.99 53
19495.31 58
19496.63 70
19497.95 60
19499.27 60
19500.59 57
19501.91 51
19503.24 53
19504.56 66
19505.88 53
19507.20 62
19508.52 69
19509.84 58
19511.16 56
19512.48 74
19513.80 66
19515.12 67
19516.44 51
19517.77 54
19519.09 69
19520.41 54
19521.73 62
19523.05 54
19524.37 77
19525.69 80
19527.02 57
19528.34 59
19529.66 83
19530.98 69
19532.30 52
19533.62 63
19534.95 52
19536.27 60
19537.59 72
19538.91 61
19540.23 53
19541.56 44
19542.88 57
19544.20 72
19545.52 53
19546.84 69
19548.17 77
19549.49 68
19550.81 57
19552.13 46
19553.46 60
19554.78 55
19556.10 65
19557.42 77
19558.75 62
19560.07 62
19561.39 55
19562.71 68
19564.04 88
19565.36 63
19566.68 59
19568.00 58
19569.33 59
19570.65 62
19571.97 64
19573.30 62
19574.62 58
19575.94 49
19577.27 56
19578.59 64
19579.91 71
19581.24 48
19582.56 69
19583.88 59
19585.21 53
19586.53 36
19587.85 66
19589.18 44
19590.50 75
19591.82 70
19593.15 59
19594.47 58
19595.80 56
19597.12 41
19598.44 45
19599.77 60
19601.09 57
19602.42 53
19603.74 63
19605.06 48
19606.39 63
19607.71 62
19609.04 68
19610.36 52
19611.69 68
19613.01 51
19614.33 59
19615.66 46
19616.98 52
19618.31 51
19619.63 64
19620.96 64
19622.28 39
19623.61 47
19624.93 65
19626.26 62
19627.58 55
19628.91 49
19630.23 58
19631.56 58
19632.88 70
19634.21 48
19635.53 50
19636.86 76
19638.18 51
19639.51 76
19640.83 62
19642.16 53
19643.48 47
19644.81 62
19646.14 63
19647.46 44
19648.79 55
19650.11 52
19651.44 53
19652.76 53
19654.09 72
19655.42 63
19656.74 68
19658.07 47
19659.39 56
19660.72 55
19662.05 43
19663.37 60
19664.70 55
19666.02 57
19667.35 54
19668.68 46
19670.00 61
19671.33 89
19672.66 63
19673.98 58
19675.31 74
19676.64 65
19677.96 66
19679.29 58
19680.62 54
19681.94 45
19683.27 56
19684.60 57
19685.92 60
19687.25 72
19688.58 45
19689.90 45
19691.23 50
19692.56 59
19693.88 75
19695.21 50
19696.54 43
19697.87 60
19699.19 66
19700.52 63
19701.85 58
19703.18 85
19704.50 56
19705.83 52
19707.16 49
19708.49 58
19709.81 53
19711.14 54
19712.47 49
19713.80 40
19715.13 52
19716.45 58
19717.78 51
19719.11 70
19720.44 53
19721.77 47
19723.09 48
19724.42 54
19725.75 71
19727.08 56
19728.41 58
19729.74 60
19731.06 54
19732.39 52
19733.72 57
19735.05 45
19736.38 56
19737.71 68
19739.04 60
19740.36 44
19741.69 39
19743.02 63
19744.35 74
19745.68 61
19747.01 52
19748.34 59
19749.67 56
19751.00 56
19752.32 54
19753.65 61
19754.98 58
19756.31 63
19757.64 57
19758.97 63
19760.30 47
19761.63 52
19762.96 66
19764.29 58
19765.62 60
19766.95 48
19768.28 64
19769.61 55
19770.94 63
19772.27 56
19773.60 54
19774.93 55
19776.26 48
19777.59 49
19778.92 65
19780.25 60
19781.58 55
19782.91 72
19784.24 70
19785.57 55
19786.90 57
19788.23 67
19789.56 52
19790.89 47
19792.22 67
19793.55 73
19794.88 55
19796.21 43
19797.54 62
19798.87 91
19800.20 54
19801.53 50
19802.87 49
19804.20 64
19805.53 61
19806.86 73
19808.19 52
19809.52 47
19810.85 60
19812.18 72
19813.51 62
19814.85 61
19816.18 60
19817.51 53
19818.84 65
19820.17 44
19821.50 46
19822.83 54
19824.17 58
19825.50 58
19826.83 50
19828.16 70
19829.49 60
19830.82 45
19832.16 62
19833.49 59
19834.82 42
19836.15 74
19837.48 52
19838.82 49
19840.15 48
19841.48 47
19842.81 52
19844.14 49
19845.48 50
19846.81 54
19848.14 62
19849.47 63
19850.81 67
19852.14 51
19853.47 67
19854.80 71
19856.14 57
19857.47 64
19858.80 80
19860.14 53
19861.47 52
19862.80 55
19864.13 67
19865.47 58
19866.80 48
19868.13 56
19869.47 39
19870.80 51
19872.13 46
19873.47 46
19874.80 46
19876.13 58
19877.47 49
19878.80 56
19880.13 53
19881.47 54
19882.80 57
19884.13 58
19885.47 47
19886.80 59
19888.13 61
19889.47 46
19890.80 56
19892.14 62
19893.47 80
19894.80 52
19896.14 60
19897.47 58
19898.81 63
19900.14 43
19901.47 45
19902.81 57
19904.14 62
19905.48 59
19906.81 49
19908.15 55
19909.48 38
19910.81 62
19912.15 74
19913.48 59
19914.82 44
19916.15 60
19917.49 49
19918.82 63
19920.16 45
19921.49 64
19922.83 55
19924.16 81
19925.50 52
19926.83 65
19928.17 64
19929.50 51
19930.84 58
19932.17 52
19933.51 65
19934.84 49
19936.18 65
19937.51 61
19938.85 67
19940.18 44
19941.52 55
19942.86 74
19944.19 55
19945.53 61
19946.86 52
19948.20 45
19949.53 69
19950.87 57
19952.21 63
19953.54 62
19954.88 61
19956.21 48
19957.55 46
19958.89 39
19960.22 48
19961.56 70
19962.90 62
19964.23 56
19965.57 50
19966.90 59
19968.24 81
19969.58 58
19970.91 45
19972.25 58
19973.59 40
19974.92 50
19976.26 55
19977.60 52
19978.93 56
19980.27 50
19981.61 64
19982.94 54
19984.28 60
19985.62 47
19986.96 72
19988.29 68
19989.63 66
19990.97 62
19992.30 54
19993.64 73
19994.98 72
19996.32 46
19997.65 44
19998.99 57
20000.33 53
20001.67 60
20003.00 50
20004.34 53
20005.68 56
20007.02 64
20008.35 50
20009.69 45
20011.03 46
20012.37 76
20013.71 76
20015.04 51
20016.38 62
20017.72 53
20019.06 56
20020.40 56
20021.73 68
20023.07 54
20024.41 55
20025.75 68
20027.09 80
20028.43 58
20029.77 47
20031.10 59
20032.44 85
20033.78 79
20035.12 48
20036.46 55
20037.80 66
20039.14 63
20040.47 63
20041.81 53
20043.15 60
20044.49 73
20045.83 61
20047.17 61
20048.51 49
20049.85 55
20051.19 65
20052.53 73
20053.87 65
20055.21 67
20056.54 64
20057.88 62
20059.22 71
20060.56 52
20061.90 54
20063.24 50
20064.58 65
20065.92 61
20067.26 71
20068.60 62
20069.94 62
20071.28 62
20072.62 69
20073.96 64
20075.30 66
20076.64 70
20077.98 48
20079.32 59
20080.66 60
20082.00 62
20083.34 58
20084.68 54
20086.02 73
20087.36 63
20088.70 78
20090.04 44
20091.38 49
20092.73 63
20094.07 54
20095.41 67
20096.75 56
20098.09 47
20099.43 66
20100.77 64
20102.11 49
20103.45 46
20104.79 65
20106.13 62
20107.48 48
20108.82 53
20110.16 41
20111.50 45
20112.84 70
20114.18 56
20115.52 40
20116.86 58
20118.21 50
20119.55 59
20120.89 57
20122.23 66
20123.57 52
20124.91 57
20126.26 69
20127.60 61
20128.94 65
20130.28 67
20131.62 63
20132.96 56
20134.31 70
20135.65 73
