# Supplementary material for: MALDI-TOF MS typing enables the classification of brewing yeasts of the genus Saccharomyces to major beer styles
Source: PLoS One. 2017 Aug 9;12(8):e0181694. doi: 10.1371/journal.pone.0181694 (PMC5549903; doi:10.1371/journal.pone.0181694)
Supplement: S14 File — The directory includes 90 raw files and was zipped to “.zip”; the folder has three strains with 30 spectra per strain; S1 Text explains the raw files with an example and Table 1 represents the yeast strains used within the experiment. (ZIP) [file pone.0181694.s017.zip › 40-42/30636-508-OG-Ale-Ale-YPG-18h-E-E_2015-10-08__0_E7_1.dat]

2000.04 3201
2000.46 3375
2000.88 3349
2001.30 3274
2001.72 3360
2002.14 3422
2002.57 3246
2002.99 3328
2003.41 3369
2003.83 3241
2004.25 3259
2004.67 3132
2005.10 3017
2005.52 3320
2005.94 3487
2006.36 3273
2006.78 3258
2007.21 3253
2007.63 3286
2008.05 3358
2008.47 3274
2008.89 3448
2009.32 3723
2009.74 3545
2010.16 3525
2010.58 3322
2011.01 3350
2011.43 3274
2011.85 3069
2012.27 3380
2012.70 3311
2013.12 3467
2013.54 3292
2013.96 3005
2014.39 3168
2014.81 3266
2015.23 3230
2015.66 3155
2016.08 3205
2016.50 3224
2016.93 3016
2017.35 3110
2017.77 3141
2018.19 3125
2018.62 3065
2019.04 3371
2019.46 3452
2019.89 3341
2020.31 3476
2020.73 3281
2021.16 3025
2021.58 3210
2022.01 3223
2022.43 3172
2022.85 3169
2023.28 3198
2023.70 3189
2024.12 3213
2024.55 3037
2024.97 3084
2025.40 3060
2025.82 2985
2026.24 2993
2026.67 3242
2027.09 3216
2027.52 3385
2027.94 3117
2028.37 3029
2028.79 3207
2029.21 3048
2029.64 3112
2030.06 3099
2030.49 3363
2030.91 3069
2031.34 2908
2031.76 3160
2032.19 3010
2032.61 3068
2033.04 3419
2033.46 3256
2033.88 3444
2034.31 3454
2034.73 3533
2035.16 3710
2035.58 3725
2036.01 3542
2036.43 3504
2036.86 3357
2037.29 3420
2037.71 3628
2038.14 3369
2038.56 3247
2038.99 3216
2039.41 3299
2039.84 3137
2040.26 3040
2040.69 3032
2041.11 3213
2041.54 3166
2041.97 3299
2042.39 3003
2042.82 2923
2043.24 2956
2043.67 3080
2044.09 3007
2044.52 2984
2044.95 3152
2045.37 3144
2045.80 2996
2046.22 3088
2046.65 3149
2047.08 3214
2047.50 3354
2047.93 3378
2048.36 3338
2048.78 3373
2049.21 3457
2049.64 3369
2050.06 3285
2050.49 3302
2050.92 3207
2051.34 3090
2051.77 3278
2052.20 3380
2052.62 3243
2053.05 3290
2053.48 3222
2053.90 3183
2054.33 2916
2054.76 2886
2055.18 3182
2055.61 3048
2056.04 3169
2056.47 3002
2056.89 3074
2057.32 3032
2057.75 2942
2058.17 3120
2058.60 3091
2059.03 3260
2059.46 3245
2059.88 2986
2060.31 2958
2060.74 2964
2061.17 2968
2061.60 3083
2062.02 3213
2062.45 3324
2062.88 3400
2063.31 3172
2063.74 3297
2064.16 3594
2064.59 3351
2065.02 3267
2065.45 3565
2065.88 3836
2066.30 3843
2066.73 3824
2067.16 3761
2067.59 3784
2068.02 3566
2068.45 3671
2068.87 3381
2069.30 3269
2069.73 3070
2070.16 3211
2070.59 3244
2071.02 3173
2071.45 3174
2071.87 3102
2072.30 3248
2072.73 3205
2073.16 3312
2073.59 3305
2074.02 3420
2074.45 3363
2074.88 3285
2075.31 3411
2075.74 3254
2076.17 3237
2076.59 3424
2077.02 3393
2077.45 3440
2077.88 3209
2078.31 3350
2078.74 3513
2079.17 3558
2079.60 3404
2080.03 3179
2080.46 3452
2080.89 3386
2081.32 3255
2081.75 3190
2082.18 3323
2082.61 3423
2083.04 3304
2083.47 3271
2083.90 3239
2084.33 3442
2084.76 3308
2085.19 3129
2085.62 3067
2086.05 2998
2086.48 2976
2086.91 2893
2087.34 3152
2087.77 2975
2088.20 2975
2088.63 2910
2089.06 3002
2089.49 3327
2089.93 3240
2090.36 3441
2090.79 3316
2091.22 3266
2091.65 3254
2092.08 3232
2092.51 3228
2092.94 3321
2093.37 3454
2093.80 3204
2094.23 3097
2094.67 3075
2095.10 3075
2095.53 3031
2095.96 3318
2096.39 3184
2096.82 3177
2097.25 3105
2097.68 3188
2098.12 3198
2098.55 3030
2098.98 3060
2099.41 2951
2099.84 3063
2100.27 2847
2100.71 2882
2101.14 3040
2101.57 3087
2102.00 3038
2102.43 3096
2102.87 3149
2103.30 2983
2103.73 3080
2104.16 3238
2104.59 3073
2105.03 3011
2105.46 3059
2105.89 3233
2106.32 3267
2106.76 3174
2107.19 3011
2107.62 3201
2108.05 3148
2108.49 3341
2108.92 3155
2109.35 3100
2109.78 3253
2110.22 3300
2110.65 3203
2111.08 3117
2111.52 3277
2111.95 3230
2112.38 3034
2112.81 3037
2113.25 3151
2113.68 2981
2114.11 2976
2114.55 3155
2114.98 2828
2115.41 2869
2115.85 3001
2116.28 3159
2116.71 3055
2117.15 2987
2117.58 3034
2118.01 2756
2118.45 2830
2118.88 2966
2119.32 3136
2119.75 2989
2120.18 3056
2120.62 2953
2121.05 3278
2121.48 3251
2121.92 3185
2122.35 3255
2122.79 3166
2123.22 3232
2123.65 3152
2124.09 3177
2124.52 3271
2124.96 3109
2125.39 3039
2125.83 3166
2126.26 3133
2126.70 3079
2127.13 3170
2127.56 3009
2128.00 2890
2128.43 3142
2128.87 3142
2129.30 3048
2129.74 3083
2130.17 2925
2130.61 3012
2131.04 2931
2131.48 2832
2131.91 2952
2132.35 3003
2132.78 2973
2133.22 3262
2133.65 3332
2134.09 3040
2134.52 3162
2134.96 3243
2135.39 3254
2135.83 3234
2136.26 3243
2136.70 3268
2137.14 3346
2137.57 3429
2138.01 3697
2138.44 3583
2138.88 3435
2139.31 3563
2139.75 3658
2140.19 3487
2140.62 3272
2141.06 3311
2141.49 3379
2141.93 3179
2142.37 3206
2142.80 3270
2143.24 3170
2143.67 2847
2144.11 3320
2144.55 3117
2144.98 3099
2145.42 3094
2145.86 3108
2146.29 3037
2146.73 2983
2147.16 3111
2147.60 2891
2148.04 2849
2148.47 3081
2148.91 3074
2149.35 3343
2149.79 3391
2150.22 3183
2150.66 3344
2151.10 3412
2151.53 3281
2151.97 3393
2152.41 3322
2152.84 3322
2153.28 3475
2153.72 3198
2154.16 3125
2154.59 3134
2155.03 3207
2155.47 3161
2155.91 3364
2156.34 3086
2156.78 3285
2157.22 3218
2157.66 2914
2158.09 3147
2158.53 3210
2158.97 3036
2159.41 3091
2159.84 3303
2160.28 3245
2160.72 3329
2161.16 3317
2161.60 3365
2162.03 3333
2162.47 3374
2162.91 3617
2163.35 3200
2163.79 3202
2164.22 3458
2164.66 3228
2165.10 3115
2165.54 3335
2165.98 3223
2166.42 3140
2166.86 3268
2167.29 3303
2167.73 3074
2168.17 2912
2168.61 3200
2169.05 2986
2169.49 3005
2169.93 3107
2170.37 3250
2170.80 3127
2171.24 3014
2171.68 3116
2172.12 3163
2172.56 3160
2173.00 3003
2173.44 3168
2173.88 3446
2174.32 3190
2174.76 3386
2175.20 3156
2175.64 3303
2176.08 3363
2176.51 3250
2176.95 3541
2177.39 3470
2177.83 3456
2178.27 3165
2178.71 3316
2179.15 3512
2179.59 3215
2180.03 3159
2180.47 3258
2180.91 3306
2181.35 3047
2181.79 3164
2182.23 3207
2182.67 3282
2183.11 3205
2183.55 3340
2183.99 2913
2184.43 3052
2184.87 2944
2185.31 2982
2185.76 3019
2186.20 2856
2186.64 3118
2187.08 3237
2187.52 3165
2187.96 3164
2188.40 3178
2188.84 3179
2189.28 3375
2189.72 3330
2190.16 3353
2190.60 3417
2191.04 3322
2191.49 3192
2191.93 3160
2192.37 3056
2192.81 3077
2193.25 3051
2193.69 3038
2194.13 3087
2194.57 3213
2195.02 3252
2195.46 3167
2195.90 3289
2196.34 3042
2196.78 3010
2197.22 2888
2197.66 3063
2198.11 3135
2198.55 3229
2198.99 3145
2199.43 2962
2199.87 3101
2200.32 3094
2200.76 2978
2201.20 3075
2201.64 3067
2202.08 3113
2202.53 3063
2202.97 2907
2203.41 3183
2203.85 3224
2204.29 3195
2204.74 3175
2205.18 3256
2205.62 3417
2206.06 3193
2206.51 3114
2206.95 3017
2207.39 3181
2207.83 3090
2208.28 2931
2208.72 3078
2209.16 3117
2209.61 3168
2210.05 3035
2210.49 3080
2210.93 3080
2211.38 2940
2211.82 3098
2212.26 3241
2212.71 3228
2213.15 3185
2213.59 3091
2214.04 3025
2214.48 3150
2214.92 3129
2215.37 3191
2215.81 3199
2216.25 3149
2216.70 2975
2217.14 2891
2217.59 2966
2218.03 2894
2218.47 2931
2218.92 2925
2219.36 2897
2219.80 2888
2220.25 2995
2220.69 3196
2221.14 3134
2221.58 3158
2222.02 3092
2222.47 2973
2222.91 3037
2223.36 3183
2223.80 3109
2224.25 3152
2224.69 3201
2225.13 3125
2225.58 3089
2226.02 2987
2226.47 3223
2226.91 3224
2227.36 3116
2227.80 3225
2228.25 3187
2228.69 3278
2229.14 3055
2229.58 3173
2230.03 3095
2230.47 3054
2230.92 3151
2231.36 3087
2231.81 2810
2232.25 2847
2232.70 3474
2233.14 3412
2233.59 3347
2234.03 3342
2234.48 3533
2234.92 3294
2235.37 3504
2235.81 3197
2236.26 3174
2236.70 3089
2237.15 3123
2237.60 3143
2238.04 3142
2238.49 3156
2238.93 3044
2239.38 2857
2239.83 3001
2240.27 3125
2240.72 3026
2241.16 3073
2241.61 3143
2242.06 2922
2242.50 3017
2242.95 2858
2243.39 3069
2243.84 2949
2244.29 2813
2244.73 2741
2245.18 2681
2245.63 2686
2246.07 2868
2246.52 2838
2246.97 2842
2247.41 2945
2247.86 2761
2248.31 2901
2248.75 3049
2249.20 2945
2249.65 2931
2250.09 2625
2250.54 2790
2250.99 2958
2251.43 2897
2251.88 2628
2252.33 2853
2252.78 2874
2253.22 2854
2253.67 2831
2254.12 2860
2254.56 2973
2255.01 3028
2255.46 2736
2255.91 2684
2256.35 2712
2256.80 2795
2257.25 2872
2257.70 2820
2258.14 2748
2258.59 2661
2259.04 2759
2259.49 2750
2259.94 3043
2260.38 3014
2260.83 3189
2261.28 3074
2261.73 2978
2262.18 3016
2262.62 3065
2263.07 3116
2263.52 3250
2263.97 3175
2264.42 3196
2264.87 3259
2265.31 3203
2265.76 3179
2266.21 3084
2266.66 2839
2267.11 2868
2267.56 3080
2268.01 2995
2268.45 3065
2268.90 3251
2269.35 2988
2269.80 3076
2270.25 3085
2270.70 2929
2271.15 3056
2271.60 3209
2272.05 3195
2272.49 3179
2272.94 2952
2273.39 3096
2273.84 3240
2274.29 2810
2274.74 2959
2275.19 3091
2275.64 3233
2276.09 3264
2276.54 3064
2276.99 2780
2277.44 2993
2277.89 2860
2278.34 2893
2278.79 3046
2279.24 2967
2279.69 2829
2280.14 2891
2280.59 2849
2281.04 2938
2281.49 2891
2281.94 2828
2282.39 2854
2282.84 2921
2283.29 2964
2283.74 2778
2284.19 2836
2284.64 2680
2285.09 2949
2285.54 3048
2285.99 2952
2286.44 3205
2286.89 2928
2287.34 3191
2287.79 3117
2288.24 2888
2288.69 3098
2289.14 3217
2289.59 3432
2290.05 3617
2290.50 3762
2290.95 3705
2291.40 3903
2291.85 3993
2292.30 3858
2292.75 4158
2293.20 4112
2293.65 4001
2294.11 3982
2294.56 3797
2295.01 3907
2295.46 3609
2295.91 3358
2296.36 3416
2296.81 3333
2297.27 3459
2297.72 3301
2298.17 3203
2298.62 3313
2299.07 3219
2299.52 3045
2299.98 3065
2300.43 2912
2300.88 3122
2301.33 2927
2301.78 2922
2302.24 2972
2302.69 3068
2303.14 2846
2303.59 2983
2304.04 2697
2304.50 2842
2304.95 2822
2305.40 2878
2305.85 2921
2306.31 3187
2306.76 2838
2307.21 2884
2307.66 3040
2308.12 2926
2308.57 2914
2309.02 3030
2309.48 3201
2309.93 3310
2310.38 3486
2310.83 3330
2311.29 3537
2311.74 3542
2312.19 3387
2312.65 3136
2313.10 3267
2313.55 3158
2314.01 2949
2314.46 2923
2314.91 3018
2315.37 3110
2315.82 3007
2316.27 2917
2316.73 2811
2317.18 3076
2317.63 3172
2318.09 2872
2318.54 2698
2318.99 2813
2319.45 2902
2319.90 3090
2320.36 2942
2320.81 2915
2321.26 3076
2321.72 3122
2322.17 3070
2322.63 2920
2323.08 2915
2323.53 2831
2323.99 2885
2324.44 2841
2324.90 3153
2325.35 3059
2325.80 3069
2326.26 3119
2326.71 3117
2327.17 2935
2327.62 2861
2328.08 2934
2328.53 3035
2328.99 3221
2329.44 3346
2329.90 3292
2330.35 3370
2330.81 3376
2331.26 3374
2331.72 3322
2332.17 3373
2332.63 3294
2333.08 3170
2333.54 3139
2333.99 3141
2334.45 3158
2334.90 3030
2335.36 2980
2335.81 3256
2336.27 3098
2336.72 2931
2337.18 2955
2337.63 2972
2338.09 3031
2338.55 2967
2339.00 3003
2339.46 3110
2339.91 2958
2340.37 3168
2340.82 3067
2341.28 3170
2341.74 3181
2342.19 3042
2342.65 2787
2343.10 2898
2343.56 2909
2344.02 2907
2344.47 2925
2344.93 2706
2345.39 3044
2345.84 3043
2346.30 2953
2346.75 2774
2347.21 2800
2347.67 2822
2348.12 3021
2348.58 3326
2349.04 3174
2349.49 2965
2349.95 3131
2350.41 3364
2350.86 3206
2351.32 3039
2351.78 3052
2352.23 3092
2352.69 3069
2353.15 3034
2353.61 3034
2354.06 3037
2354.52 3029
2354.98 3216
2355.43 2892
2355.89 2966
2356.35 2888
2356.81 2966
2357.26 3086
2357.72 2963
2358.18 3011
2358.64 3019
2359.09 2869
2359.55 2916
2360.01 2995
2360.47 2901
2360.93 2829
2361.38 2891
2361.84 2869
2362.30 3159
2362.76 3001
2363.22 2929
2363.67 3024
2364.13 3077
2364.59 3135
2365.05 3138
2365.51 3104
2365.96 3041
2366.42 2965
2366.88 3048
2367.34 3114
2367.80 3028
2368.26 3035
2368.72 3020
2369.17 3075
2369.63 3223
2370.09 2913
2370.55 3036
2371.01 3126
2371.47 3154
2371.93 3188
2372.39 3050
2372.84 2911
2373.30 3103
2373.76 3208
2374.22 3231
2374.68 3214
2375.14 3242
2375.60 3244
2376.06 3305
2376.52 3473
2376.98 3195
2377.44 3452
2377.90 3527
2378.36 3377
2378.81 3442
2379.27 3257
2379.73 3449
2380.19 3426
2380.65 3248
2381.11 3295
2381.57 3179
2382.03 3352
2382.49 3174
2382.95 3045
2383.41 3085
2383.87 3049
2384.33 3042
2384.79 2780
2385.25 2854
2385.71 3132
2386.17 3139
2386.63 3071
2387.09 2999
2387.55 3176
2388.01 2912
2388.48 3000
2388.94 2853
2389.40 2900
2389.86 3008
2390.32 3067
2390.78 2949
2391.24 3028
2391.70 3086
2392.16 2910
2392.62 2805
2393.08 3017
2393.54 3164
2394.00 3295
2394.47 3068
2394.93 3285
2395.39 3001
2395.85 2946
2396.31 2865
2396.77 2810
2397.23 2776
2397.69 2932
2398.16 3002
2398.62 2908
2399.08 2896
2399.54 2758
2400.00 2801
2400.46 2930
2400.92 2823
2401.39 2972
2401.85 2981
2402.31 2763
2402.77 2756
2403.23 2786
2403.70 3012
2404.16 3048
2404.62 2755
2405.08 2793
2405.54 2911
2406.01 3088
2406.47 3013
2406.93 3066
2407.39 3090
2407.86 3309
2408.32 3143
2408.78 2984
2409.24 3012
2409.71 2964
2410.17 2937
2410.63 2960
2411.09 2909
2411.56 2828
2412.02 2857
2412.48 2743
2412.94 2785
2413.41 2767
2413.87 2975
2414.33 2825
2414.80 2702
2415.26 2902
2415.72 3208
2416.19 3226
2416.65 3112
2417.11 3032
2417.57 3134
2418.04 3123
2418.50 3030
2418.96 3142
2419.43 3356
2419.89 3437
2420.36 3202
2420.82 3368
2421.28 3295
2421.75 3269
2422.21 3225
2422.67 3286
2423.14 3139
2423.60 2912
2424.07 2815
2424.53 2963
2424.99 2953
2425.46 3058
2425.92 3129
2426.39 3172
2426.85 3053
2427.31 3106
2427.78 2933
2428.24 2847
2428.71 3006
2429.17 2803
2429.64 2700
2430.10 2803
2430.56 2946
2431.03 2933
2431.49 2823
2431.96 2885
2432.42 2959
2432.89 3002
2433.35 2943
2433.82 3171
2434.28 2958
2434.75 2930
2435.21 3060
2435.68 2948
2436.14 2973
2436.61 3100
2437.07 2971
2437.54 2841
2438.00 2867
2438.47 2851
2438.93 2930
2439.40 2885
2439.86 2717
2440.33 2765
2440.80 2920
2441.26 2976
2441.73 3047
2442.19 3051
2442.66 3130
2443.12 3092
2443.59 3016
2444.06 3178
2444.52 2987
2444.99 2871
2445.45 2955
2445.92 2989
2446.38 3222
2446.85 3019
2447.32 3096
2447.78 2926
2448.25 2788
2448.72 2580
2449.18 2852
2449.65 2890
2450.11 2909
2450.58 2806
2451.05 2793
2451.51 2778
2451.98 2608
2452.45 2840
2452.91 2736
2453.38 2757
2453.85 2863
2454.31 3089
2454.78 2957
2455.25 2944
2455.71 3199
2456.18 2989
2456.65 2968
2457.12 2850
2457.58 2846
2458.05 2807
2458.52 2831
2458.98 2848
2459.45 2802
2459.92 2686
2460.39 2748
2460.85 2838
2461.32 2737
2461.79 2774
2462.26 2721
2462.72 2878
2463.19 2969
2463.66 3067
2464.13 2956
2464.59 2937
2465.06 2950
2465.53 3079
2466.00 2876
2466.47 2893
2466.93 3059
2467.40 3008
2467.87 2933
2468.34 2980
2468.81 2912
2469.27 2906
2469.74 2759
2470.21 2898
2470.68 3062
2471.15 3069
2471.62 2949
2472.09 2753
2472.55 2623
2473.02 2682
2473.49 2732
2473.96 2581
2474.43 2618
2474.90 2693
2475.37 2661
2475.83 2421
2476.30 2494
2476.77 2646
2477.24 2460
2477.71 2515
2478.18 2498
2478.65 2577
2479.12 2577
2479.59 2514
2480.06 2712
2480.53 2751
2480.99 2823
2481.46 2821
2481.93 2671
2482.40 2886
2482.87 2712
2483.34 2562
2483.81 2631
2484.28 2719
2484.75 2515
2485.22 2648
2485.69 2751
2486.16 2752
2486.63 3072
2487.10 2638
2487.57 2768
2488.04 2750
2488.51 2839
2488.98 2697
2489.45 2590
2489.92 2599
2490.39 2681
2490.86 2812
2491.33 2932
2491.80 2944
2492.27 2786
2492.74 2788
2493.21 2952
2493.68 2957
2494.15 2979
2494.62 2910
2495.10 3039
2495.57 2938
2496.04 2937
2496.51 3088
2496.98 3137
2497.45 3046
2497.92 3168
2498.39 3120
2498.86 2959
2499.33 2696
2499.80 2694
2500.28 2736
2500.75 2823
2501.22 2846
2501.69 2764
2502.16 2713
2502.63 2681
2503.10 2793
2503.57 2908
2504.05 2833
2504.52 2679
2504.99 2489
2505.46 2912
2505.93 3080
2506.40 2837
2506.88 2688
2507.35 2673
2507.82 2588
2508.29 2831
2508.76 2790
2509.24 2826
2509.71 2804
2510.18 2639
2510.65 2665
2511.12 2808
2511.60 2765
2512.07 2851
2512.54 2873
2513.01 2991
2513.49 2873
2513.96 2775
2514.43 2992
2514.90 3000
2515.38 2733
2515.85 2828
2516.32 2736
2516.79 2689
2517.27 2909
2517.74 2926
2518.21 2785
2518.68 2814
2519.16 2758
2519.63 2852
2520.10 2864
2520.58 2556
2521.05 2633
2521.52 2759
2522.00 2848
2522.47 2752
2522.94 2720
2523.42 2715
2523.89 2640
2524.36 2610
2524.84 2521
2525.31 2656
2525.78 2656
2526.26 2524
2526.73 2644
2527.20 2671
2527.68 2679
2528.15 2712
2528.63 2817
2529.10 2902
2529.57 2840
2530.05 2891
2530.52 2822
2531.00 2776
2531.47 2932
2531.94 2972
2532.42 2845
2532.89 2905
2533.37 2906
2533.84 2876
2534.32 2864
2534.79 2851
2535.26 2881
2535.74 2790
2536.21 2806
2536.69 3107
2537.16 2853
2537.64 2713
2538.11 2792
2538.59 2980
2539.06 2967
2539.54 2907
2540.01 2733
2540.49 2644
2540.96 2887
2541.44 3020
2541.91 2973
2542.39 3069
2542.86 3028
2543.34 2951
2543.81 2864
2544.29 2746
2544.76 2808
2545.24 2669
2545.71 2681
2546.19 2720
2546.66 2583
2547.14 2678
2547.61 2779
2548.09 2776
2548.57 2803
2549.04 2884
2549.52 2880
2549.99 2796
2550.47 2912
2550.95 2849
2551.42 2822
2551.90 2826
2552.37 2868
2552.85 2895
2553.33 2790
2553.80 3017
2554.28 3063
2554.75 3179
2555.23 3128
2555.71 3098
2556.18 3025
2556.66 2989
2557.14 2855
2557.61 2742
2558.09 2864
2558.57 2982
2559.04 2950
2559.52 2851
2560.00 2771
2560.47 2757
2560.95 2785
2561.43 2756
2561.90 2890
2562.38 2730
2562.86 2774
2563.33 2812
2563.81 2777
2564.29 2655
2564.77 2743
2565.24 2789
2565.72 2740
2566.20 2595
2566.68 2646
2567.15 2808
2567.63 3061
2568.11 2794
2568.59 2609
2569.06 2805
2569.54 2775
2570.02 2770
2570.50 2708
2570.97 2609
2571.45 2621
2571.93 2601
2572.41 2504
2572.89 2422
2573.36 2426
2573.84 2366
2574.32 2650
2574.80 2770
2575.28 2916
2575.75 2802
2576.23 2591
2576.71 2717
2577.19 2614
2577.67 2695
2578.15 2699
2578.62 2679
2579.10 2559
2579.58 2478
2580.06 2467
2580.54 2617
2581.02 2557
2581.50 2611
2581.97 2747
2582.45 2782
2582.93 2648
2583.41 2657
2583.89 2645
2584.37 2625
2584.85 2642
2585.33 2686
2585.81 2703
2586.29 2657
2586.77 2789
2587.24 2914
2587.72 2836
2588.20 2660
2588.68 2779
2589.16 2610
2589.64 2539
2590.12 2575
2590.60 2709
2591.08 2812
2591.56 2797
2592.04 2789
2592.52 2633
2593.00 2614
2593.48 2843
2593.96 2788
2594.44 2702
2594.92 2715
2595.40 2755
2595.88 2604
2596.36 2637
2596.84 2725
2597.32 2670
2597.80 2684
2598.28 2650
2598.76 2580
2599.24 2729
2599.72 2608
2600.20 2467
2600.68 2623
2601.16 2472
2601.64 2553
2602.12 2546
2602.61 2484
2603.09 2603
2603.57 2685
2604.05 2795
2604.53 2829
2605.01 2669
2605.49 2703
2605.97 2627
2606.45 2510
2606.93 2610
2607.42 2448
2607.90 2485
2608.38 2672
2608.86 2676
2609.34 2655
2609.82 2629
2610.30 2741
2610.78 2630
2611.27 2550
2611.75 2659
2612.23 2664
2612.71 2684
2613.19 2644
2613.67 2453
2614.16 2660
2614.64 2816
2615.12 2842
2615.60 2745
2616.08 2817
2616.57 2957
2617.05 2904
2617.53 2916
2618.01 2821
2618.49 2770
2618.98 2799
2619.46 2872
2619.94 2718
2620.42 2680
2620.91 2888
2621.39 3060
2621.87 2652
2622.35 2672
2622.84 2869
2623.32 2492
2623.80 2581
2624.28 2712
2624.77 2730
2625.25 2713
2625.73 2890
2626.21 2678
2626.70 2734
2627.18 2583
2627.66 2634
2628.15 2627
2628.63 2665
2629.11 2540
2629.60 2682
2630.08 2802
2630.56 2651
2631.05 2708
2631.53 2749
2632.01 2741
2632.50 2796
2632.98 2637
2633.46 2705
2633.95 2739
2634.43 2749
2634.91 2935
2635.40 2795
2635.88 2723
2636.37 2785
2636.85 2621
2637.33 2786
2637.82 2871
2638.30 2858
2638.79 2682
2639.27 2651
2639.75 2746
2640.24 2537
2640.72 2487
2641.21 2832
2641.69 2781
2642.18 2708
2642.66 2472
2643.14 2490
2643.63 2600
2644.11 2723
2644.60 2634
2645.08 2560
2645.57 2511
2646.05 2697
2646.54 2837
2647.02 2843
2647.51 2544
2647.99 2490
2648.48 2555
2648.96 2726
2649.45 2756
2649.93 2632
2650.42 2688
2650.90 2585
2651.39 2516
2651.87 2642
2652.36 2667
2652.84 2776
2653.33 2650
2653.81 2422
2654.30 2817
2654.78 2909
2655.27 2585
2655.76 2581
2656.24 2810
2656.73 2706
2657.21 2628
2657.70 2639
2658.18 2899
2658.67 2877
2659.16 2728
2659.64 2569
2660.13 2565
2660.61 2738
2661.10 2678
2661.59 2613
2662.07 2621
2662.56 2685
2663.05 2654
2663.53 2411
2664.02 2360
2664.50 2559
2664.99 2662
2665.48 2689
2665.96 2624
2666.45 2527
2666.94 2906
2667.42 2776
2667.91 2685
2668.40 2742
2668.88 2645
2669.37 2701
2669.86 2755
2670.34 2683
2670.83 2463
2671.32 2520
2671.81 2565
2672.29 2751
2672.78 2673
2673.27 2705
2673.75 2825
2674.24 2844
2674.73 2935
2675.22 2681
2675.70 2835
2676.19 2816
2676.68 2784
2677.17 2907
2677.65 2762
2678.14 2955
2678.63 3026
2679.12 2886
2679.61 2722
2680.09 2687
2680.58 2717
2681.07 2701
2681.56 2612
2682.04 2645
2682.53 2676
2683.02 2784
2683.51 2836
2684.00 2916
2684.49 2901
2684.97 2731
2685.46 2762
2685.95 2682
2686.44 2700
2686.93 2889
2687.42 2762
2687.90 2626
2688.39 2706
2688.88 2825
2689.37 2754
2689.86 2591
2690.35 2611
2690.84 2572
2691.33 2612
2691.81 2577
2692.30 2604
2692.79 2560
2693.28 2717
2693.77 2692
2694.26 2498
2694.75 2597
2695.24 2647
2695.73 2728
2696.22 2456
2696.71 2423
2697.20 2332
2697.68 2471
2698.17 2643
2698.66 2615
2699.15 2576
2699.64 2511
2700.13 2455
2700.62 2529
2701.11 2619
2701.60 2494
2702.09 2422
2702.58 2581
2703.07 2495
2703.56 2453
2704.05 2664
2704.54 2527
2705.03 2670
2705.52 2544
2706.01 2690
2706.50 2593
2706.99 2647
2707.48 2450
2707.97 2519
2708.46 2480
2708.95 2552
2709.44 2592
2709.93 2640
2710.43 2611
2710.92 2716
2711.41 2567
2711.90 2593
2712.39 2455
2712.88 2728
2713.37 2722
2713.86 2686
2714.35 2693
2714.84 2529
2715.33 2535
2715.82 2626
2716.32 2624
2716.81 2538
2717.30 2660
2717.79 2445
2718.28 2609
2718.77 2564
2719.26 2537
2719.76 2414
2720.25 2489
2720.74 2598
2721.23 2512
2721.72 2609
2722.21 2571
2722.70 2743
2723.20 2727
2723.69 2662
2724.18 2542
2724.67 2682
2725.16 2877
2725.66 3011
2726.15 2747
2726.64 2664
2727.13 2725
2727.62 2479
2728.12 2472
2728.61 2619
2729.10 2608
2729.59 2473
2730.09 2440
2730.58 2589
2731.07 2646
2731.56 2627
2732.06 2508
2732.55 2570
2733.04 2509
2733.53 2485
2734.03 2501
2734.52 2750
2735.01 2673
2735.50 2507
2736.00 2572
2736.49 2588
2736.98 2499
2737.48 2729
2737.97 2355
2738.46 2660
2738.96 2664
2739.45 2650
2739.94 2703
2740.44 2725
2740.93 2861
2741.42 2713
2741.92 2692
2742.41 2737
2742.90 3024
2743.40 2644
2743.89 2863
2744.38 2809
2744.88 2778
2745.37 2862
2745.86 2711
2746.36 2638
2746.85 2596
2747.35 2646
2747.84 2425
2748.33 2408
2748.83 2384
2749.32 2617
2749.82 2674
2750.31 2474
2750.81 2487
2751.30 2616
2751.79 2611
2752.29 2521
2752.78 2437
2753.28 2543
2753.77 2478
2754.27 2624
2754.76 2573
2755.26 2572
2755.75 2552
2756.24 2574
2756.74 2673
2757.23 2476
2757.73 2498
2758.22 2542
2758.72 2542
2759.21 2501
2759.71 2711
2760.20 2596
2760.70 2550
2761.19 2621
2761.69 2566
2762.19 2628
2762.68 2543
2763.18 2531
2763.67 2709
2764.17 2721
2764.66 2821
2765.16 2730
2765.65 2656
2766.15 2868
2766.64 2718
2767.14 2781
2767.64 2674
2768.13 2498
2768.63 2554
2769.12 2632
2769.62 2612
2770.12 2548
2770.61 2692
2771.11 2587
2771.60 2543
2772.10 2638
2772.60 2592
2773.09 2617
2773.59 2659
2774.08 2598
2774.58 2885
2775.08 2785
2775.57 2649
2776.07 2785
2776.57 2826
2777.06 2979
2777.56 3084
2778.06 2926
2778.55 2932
2779.05 2908
2779.55 3064
2780.04 2989
2780.54 2871
2781.04 2690
2781.54 2785
2782.03 2864
2782.53 2535
2783.03 2594
2783.52 2543
2784.02 2500
2784.52 2544
2785.02 2635
2785.51 2558
2786.01 2659
2786.51 2620
2787.01 2663
2787.50 2731
2788.00 2685
2788.50 2572
2789.00 2613
2789.49 2437
2789.99 2414
2790.49 2514
2790.99 2391
2791.48 2386
2791.98 2561
2792.48 2678
2792.98 2689
2793.48 2637
2793.97 2595
2794.47 2655
2794.97 2739
2795.47 2651
2795.97 2748
2796.47 2616
2796.96 2627
2797.46 2423
2797.96 2766
2798.46 2716
2798.96 2655
2799.46 2368
2799.96 2659
2800.45 2861
2800.95 2634
2801.45 2671
2801.95 2609
2802.45 2529
2802.95 2570
2803.45 2471
2803.95 2434
2804.45 2520
2804.94 2709
2805.44 2540
2805.94 2535
2806.44 2749
2806.94 2674
2807.44 2678
2807.94 2607
2808.44 2804
2808.94 3057
2809.44 3031
2809.94 3070
2810.44 2905
2810.94 2878
2811.44 2899
2811.94 2764
2812.44 3006
2812.94 2857
2813.44 2656
2813.94 2751
2814.44 2655
2814.94 2693
2815.44 2739
2815.94 2636
2816.44 2589
2816.94 2634
2817.44 2544
2817.94 2763
2818.44 2610
2818.94 2447
2819.44 2521
2819.94 2527
2820.44 2503
2820.94 2611
2821.44 2641
2821.94 2673
2822.44 2623
2822.94 2310
2823.44 2482
2823.94 2596
2824.44 2888
2824.94 2662
2825.45 2737
2825.95 2601
2826.45 2510
2826.95 2307
2827.45 2465
2827.95 2398
2828.45 2356
2828.95 2395
2829.45 2462
2829.96 2518
2830.46 2628
2830.96 2582
2831.46 2400
2831.96 2371
2832.46 2287
2832.96 2537
2833.47 2547
2833.97 2490
2834.47 2450
2834.97 2379
2835.47 2520
2835.97 2549
2836.48 2518
2836.98 2490
2837.48 2612
2837.98 2593
2838.48 2556
2838.99 2508
2839.49 2694
2839.99 2701
2840.49 2716
2841.00 2692
2841.50 2594
2842.00 2518
2842.50 2460
2843.01 2570
2843.51 2621
2844.01 2530
2844.51 2690
2845.02 2559
2845.52 2356
2846.02 2519
2846.52 2460
2847.03 2603
2847.53 2739
2848.03 2601
2848.54 2825
2849.04 2887
2849.54 2859
2850.04 2899
2850.55 2801
2851.05 2867
2851.55 2824
2852.06 2543
2852.56 2798
2853.06 2624
2853.57 2525
2854.07 2525
2854.57 2514
2855.08 2404
2855.58 2525
2856.09 2421
2856.59 2379
2857.09 2490
2857.60 2464
2858.10 2496
2858.60 2461
2859.11 2418
2859.61 2511
2860.12 2585
2860.62 2460
2861.12 2322
2861.63 2418
2862.13 2559
2862.64 2441
2863.14 2478
2863.65 2330
2864.15 2487
2864.65 2514
2865.16 2620
2865.66 2365
2866.17 2366
2866.67 2350
2867.18 2683
2867.68 2350
2868.19 2510
2868.69 2610
2869.20 2509
2869.70 2496
2870.21 2655
2870.71 2471
2871.21 2382
2871.72 2453
2872.23 2532
2872.73 2493
2873.24 2527
2873.74 2479
2874.25 2679
2874.75 2595
2875.26 2516
2875.76 2641
2876.27 2772
2876.77 2657
2877.28 2721
2877.78 2601
2878.29 2707
2878.79 2699
2879.30 2396
2879.81 2418
2880.31 2395
2880.82 2517
2881.32 2515
2881.83 2418
2882.34 2508
2882.84 2522
2883.35 2521
2883.85 2387
2884.36 2411
2884.87 2424
2885.37 2400
2885.88 2498
2886.38 2468
2886.89 2494
2887.40 2408
2887.90 2511
2888.41 2603
2888.92 2629
2889.42 2675
2889.93 2570
2890.44 2598
2890.94 2762
2891.45 2613
2891.96 2495
2892.46 2479
2892.97 2522
2893.48 2674
2893.98 2659
2894.49 2688
2895.00 2756
2895.51 2780
2896.01 2873
2896.52 2786
2897.03 2810
2897.53 2756
2898.04 2720
2898.55 2793
2899.06 2722
2899.56 2908
2900.07 3125
2900.58 3041
2901.09 3242
2901.59 3265
2902.10 3385
2902.61 3393
2903.12 3461
2903.63 3511
2904.13 3385
2904.64 3371
2905.15 3535
2905.66 3440
2906.17 3313
2906.67 3231
2907.18 3112
2907.69 3029
2908.20 3208
2908.71 2747
2909.21 2879
2909.72 2857
2910.23 2782
2910.74 2787
2911.25 2751
2911.76 2425
2912.26 2553
2912.77 2637
2913.28 2488
2913.79 2406
2914.30 2434
2914.81 2596
2915.32 2579
2915.83 2635
2916.34 2582
2916.84 2562
2917.35 2598
2917.86 2611
2918.37 2509
2918.88 2525
2919.39 2613
2919.90 2498
2920.41 2396
2920.92 2483
2921.43 2648
2921.94 2746
2922.45 2607
2922.96 2517
2923.46 2457
2923.97 2577
2924.48 2455
2924.99 2500
2925.50 2488
2926.01 2505
2926.52 2701
2927.03 2747
2927.54 2542
2928.05 2845
2928.56 2814
2929.07 2641
2929.58 2573
2930.09 2600
2930.60 2588
2931.11 2455
2931.62 2469
2932.13 2335
2932.64 2377
2933.15 2460
2933.67 2412
2934.18 2443
2934.69 2434
2935.20 2482
2935.71 2384
2936.22 2424
2936.73 2542
2937.24 2590
2937.75 2782
2938.26 2831
2938.77 2673
2939.28 2735
2939.79 2699
2940.30 2742
2940.82 2823
2941.33 2795
2941.84 2886
2942.35 2767
2942.86 2801
2943.37 2764
2943.88 2794
2944.39 2767
2944.91 2515
2945.42 2578
2945.93 2718
2946.44 2710
2946.95 2600
2947.46 2615
2947.98 2646
2948.49 2864
2949.00 2655
2949.51 2550
2950.02 2449
2950.53 2532
2951.05 2542
2951.56 2504
2952.07 2540
2952.58 2473
2953.09 2513
2953.61 2350
2954.12 2394
2954.63 2517
2955.14 2613
2955.66 2555
2956.17 2602
2956.68 2497
2957.19 2410
2957.71 2527
2958.22 2524
2958.73 2367
2959.24 2458
2959.76 2662
2960.27 2698
2960.78 2634
2961.29 2579
2961.81 2661
2962.32 2657
2962.83 2608
2963.35 2524
2963.86 2540
2964.37 2585
2964.89 2681
2965.40 2572
2965.91 2709
2966.43 2678
2966.94 2742
2967.45 2585
2967.97 2441
2968.48 2517
2968.99 2522
2969.51 2516
2970.02 2472
2970.53 2440
2971.05 2569
2971.56 2441
2972.07 2463
2972.59 2463
2973.10 2404
2973.62 2523
2974.13 2461
2974.64 2474
2975.16 2462
2975.67 2490
2976.19 2534
2976.70 2456
2977.22 2534
2977.73 2523
2978.24 2518
2978.76 2551
2979.27 2565
2979.79 2583
2980.30 2687
2980.82 2654
2981.33 2746
2981.85 2563
2982.36 2531
2982.87 2447
2983.39 2487
2983.90 2407
2984.42 2373
2984.93 2493
2985.45 2613
2985.96 2533
2986.48 2654
2986.99 2679
2987.51 2718
2988.02 2650
2988.54 2663
2989.05 2634
2989.57 2507
2990.09 2575
2990.60 2628
2991.12 2721
2991.63 2585
2992.15 2403
2992.66 2597
2993.18 2551
2993.69 2550
2994.21 2609
2994.73 2631
2995.24 2752
2995.76 2690
2996.27 2601
2996.79 2583
2997.30 2519
2997.82 2627
2998.34 2866
2998.85 3028
2999.37 2952
2999.89 2929
3000.40 2879
3000.92 2796
3001.43 2728
3001.95 2770
3002.47 2862
3002.98 2912
3003.50 2838
3004.02 2885
3004.53 2939
3005.05 2872
3005.57 3259
3006.08 3159
3006.60 2979
3007.12 2813
3007.63 2761
3008.15 2684
3008.67 2660
3009.18 2638
3009.70 2550
3010.22 2495
3010.74 2505
3011.25 2651
3011.77 2436
3012.29 2472
3012.80 2486
3013.32 2584
3013.84 2506
3014.36 2454
3014.87 2648
3015.39 2626
3015.91 2517
3016.43 2574
3016.94 2699
3017.46 2704
3017.98 2752
3018.50 2810
3019.02 2786
3019.53 2596
3020.05 2866
3020.57 2802
3021.09 2956
3021.60 2847
3022.12 2830
3022.64 2833
3023.16 2824
3023.68 2799
3024.20 2920
3024.71 2800
3025.23 2801
3025.75 2624
3026.27 2715
3026.79 2689
3027.31 2692
3027.82 2629
3028.34 2451
3028.86 2538
3029.38 2510
3029.90 2570
3030.42 2646
3030.94 2733
3031.46 2559
3031.98 2600
3032.49 2641
3033.01 2649
3033.53 2632
3034.05 2741
3034.57 2640
3035.09 2558
3035.61 2542
3036.13 2598
3036.65 2617
3037.17 2738
3037.69 2778
3038.21 2569
3038.73 2644
3039.25 2772
3039.76 2569
3040.28 2470
3040.80 2427
3041.32 2380
3041.84 2467
3042.36 2364
3042.88 2433
3043.40 2432
3043.92 2550
3044.44 2342
3044.96 2485
3045.48 2437
3046.00 2301
3046.52 2508
3047.04 2648
3047.56 2599
3048.08 2544
3048.60 2474
3049.13 2519
3049.65 2546
3050.17 2601
3050.69 2445
3051.21 2301
3051.73 2296
3052.25 2500
3052.77 2462
3053.29 2413
3053.81 2352
3054.33 2402
3054.85 2552
3055.37 2663
3055.89 2568
3056.42 2467
3056.94 2578
3057.46 2477
3057.98 2305
3058.50 2462
3059.02 2417
3059.54 2388
3060.06 2402
3060.59 2224
3061.11 2298
3061.63 2478
3062.15 2644
3062.67 2421
3063.19 2350
3063.71 2258
3064.24 2256
3064.76 2326
3065.28 2463
3065.80 2493
3066.32 2443
3066.85 2422
3067.37 2561
3067.89 2649
3068.41 2651
3068.93 2637
3069.46 2575
3069.98 2451
3070.50 2435
3071.02 2468
3071.54 2505
3072.07 2500
3072.59 2410
3073.11 2516
3073.63 2721
3074.16 2475
3074.68 2350
3075.20 2478
3075.73 2549
3076.25 2596
3076.77 2452
3077.29 2586
3077.82 2760
3078.34 2583
3078.86 2684
3079.39 2860
3079.91 2727
3080.43 2825
3080.95 2886
3081.48 2495
3082.00 2478
3082.52 2792
3083.05 2757
3083.57 2928
3084.09 2827
3084.62 2708
3085.14 2699
3085.66 2731
3086.19 2722
3086.71 2684
3087.24 2622
3087.76 2675
3088.28 2672
3088.81 2599
3089.33 2704
3089.85 2588
3090.38 2635
3090.90 2587
3091.43 2461
3091.95 2460
3092.47 2455
3093.00 2557
3093.52 2722
3094.05 2439
3094.57 2459
3095.10 2512
3095.62 2492
3096.14 2715
3096.67 2649
3097.19 2695
3097.72 2670
3098.24 2514
3098.77 2523
3099.29 2668
3099.82 2746
3100.34 2899
3100.87 2873
3101.39 2969
3101.92 3222
3102.44 3455
3102.97 3763
3103.49 4059
3104.02 4191
3104.54 4644
3105.07 4705
3105.59 4585
3106.12 4419
3106.64 4085
3107.17 3894
3107.69 3918
3108.22 3504
3108.74 3180
3109.27 2991
3109.79 2899
3110.32 2838
3110.85 2744
3111.37 2663
3111.90 2858
3112.42 3051
3112.95 3076
3113.48 2881
3114.00 2949
3114.53 2757
3115.05 2678
3115.58 2826
3116.11 2647
3116.63 2552
3117.16 2540
3117.68 2567
3118.21 2630
3118.74 2553
3119.26 2552
3119.79 2648
3120.32 2735
3120.84 2730
3121.37 2759
3121.90 2924
3122.42 2881
3122.95 2645
3123.48 2642
3124.00 2902
3124.53 2860
3125.06 2914
3125.58 2786
3126.11 2880
3126.64 2575
3127.16 2659
3127.69 2562
3128.22 2674
3128.75 2624
3129.27 2718
3129.80 2659
3130.33 2727
3130.85 2719
3131.38 2564
3131.91 2699
3132.44 2617
3132.96 2651
3133.49 2556
3134.02 2361
3134.55 2340
3135.07 2377
3135.60 2337
3136.13 2473
3136.66 2564
3137.19 2312
3137.71 2383
3138.24 2405
3138.77 2439
3139.30 2281
3139.83 2303
3140.35 2551
3140.88 2546
3141.41 2449
3141.94 2362
3142.47 2313
3143.00 2328
3143.52 2259
3144.05 2428
3144.58 2365
3145.11 2384
3145.64 2391
3146.17 2510
3146.70 2497
3147.22 2748
3147.75 2559
3148.28 2773
3148.81 2769
3149.34 2948
3149.87 2802
3150.40 2812
3150.93 2777
3151.46 2678
3151.98 2750
3152.51 2732
3153.04 2752
3153.57 2618
3154.10 2641
3154.63 2584
3155.16 2666
3155.69 2567
3156.22 2569
3156.75 2483
3157.28 2494
3157.81 2618
3158.34 2432
3158.87 2585
3159.40 2606
3159.93 2688
3160.46 2677
3160.99 2656
3161.52 2848
3162.05 2789
3162.58 2697
3163.11 2634
3163.64 2665
3164.17 2551
3164.70 2422
3165.23 2629
3165.76 2611
3166.29 2641
3166.82 2429
3167.35 2402
3167.88 2514
3168.41 2588
3168.94 2569
3169.47 2390
3170.00 2572
3170.53 2594
3171.06 2468
3171.59 2408
3172.13 2385
3172.66 2368
3173.19 2405
3173.72 2541
3174.25 2452
3174.78 2510
3175.31 2407
3175.84 2405
3176.37 2367
3176.90 2614
3177.44 2460
3177.97 2373
3178.50 2572
3179.03 2743
3179.56 2596
3180.09 2444
3180.62 2552
3181.16 2531
3181.69 2529
3182.22 2422
3182.75 2425
3183.28 2354
3183.81 2360
3184.35 2446
3184.88 2495
3185.41 2471
3185.94 2499
3186.47 2472
3187.01 2374
3187.54 2462
3188.07 2372
3188.60 2476
3189.14 2384
3189.67 2270
3190.20 2292
3190.73 2300
3191.26 2317
3191.80 2420
3192.33 2369
3192.86 2446
3193.39 2360
3193.93 2340
3194.46 2417
3194.99 2383
3195.53 2395
3196.06 2277
3196.59 2389
3197.12 2514
3197.66 2231
3198.19 2240
3198.72 2352
3199.26 2288
3199.79 2301
3200.32 2411
3200.86 2410
3201.39 2446
3201.92 2478
3202.46 2672
3202.99 2661
3203.52 2606
3204.06 2633
3204.59 2659
3205.12 2477
3205.66 2417
3206.19 2421
3206.72 2632
3207.26 2369
3207.79 2454
3208.33 2526
3208.86 2582
3209.39 2636
3209.93 2702
3210.46 2490
3211.00 2471
3211.53 2603
3212.06 2706
3212.60 2812
3213.13 2807
3213.67 2650
3214.20 2586
3214.74 2671
3215.27 2715
3215.80 2593
3216.34 2579
3216.87 2438
3217.41 2973
3217.94 2595
3218.48 2447
3219.01 2584
3219.55 2499
3220.08 2529
3220.62 2592
3221.15 2415
3221.69 2537
3222.22 2565
3222.76 2554
3223.29 2657
3223.83 2589
3224.36 2731
3224.90 2853
3225.43 2725
3225.97 2766
3226.50 2829
3227.04 2762
3227.57 2775
3228.11 2739
3228.65 2892
3229.18 2758
3229.72 2647
3230.25 2483
3230.79 2731
3231.32 2683
3231.86 2766
3232.40 2753
3232.93 2648
3233.47 2802
3234.00 2612
3234.54 2658
3235.08 2715
3235.61 2481
3236.15 2465
3236.68 2616
3237.22 2631
3237.76 2572
3238.29 2711
3238.83 2939
3239.37 2890
3239.90 2968
3240.44 3144
3240.97 3037
3241.51 3233
3242.05 3165
3242.58 3028
3243.12 2867
3243.66 3089
3244.20 2895
3244.73 2696
3245.27 2704
3245.81 2821
3246.34 2604
3246.88 2672
3247.42 2582
3247.95 2855
3248.49 2698
3249.03 2658
3249.57 2537
3250.10 2816
3250.64 2871
3251.18 2786
3251.72 2713
3252.25 2549
3252.79 2488
3253.33 2603
3253.87 2594
3254.40 2523
3254.94 2661
3255.48 2840
3256.02 2952
3256.55 2711
3257.09 2743
3257.63 2800
3258.17 2846
3258.71 3017
3259.24 3025
3259.78 3034
3260.32 3202
3260.86 3341
3261.40 3492
3261.94 3389
3262.47 3361
3263.01 3354
3263.55 3646
3264.09 3597
3264.63 3648
3265.17 3822
3265.71 3857
3266.24 3877
3266.78 3742
3267.32 3961
3267.86 4105
3268.40 4073
3268.94 4165
3269.48 4135
3270.02 4038
3270.55 3676
3271.09 3559
3271.63 3417
3272.17 3154
3272.71 2992
3273.25 3065
3273.79 3078
3274.33 3023
3274.87 2968
3275.41 3250
3275.95 2987
3276.49 3012
3277.03 3019
3277.57 2936
3278.11 2926
3278.65 2970
3279.19 3079
3279.73 3319
3280.26 3068
3280.80 2974
3281.34 2898
3281.88 3032
3282.42 2940
3282.96 2916
3283.50 2931
3284.04 2921
3284.59 2978
3285.13 2869
3285.67 2967
3286.21 3043
3286.75 3044
3287.29 3068
3287.83 3167
3288.37 2978
3288.91 3154
3289.45 2977
3289.99 3050
3290.53 2985
3291.07 2917
3291.61 3044
3292.15 3051
3292.69 2939
3293.23 3024
3293.77 3233
3294.32 3433
3294.86 3261
3295.40 3350
3295.94 3412
3296.48 3172
3297.02 3143
3297.56 3278
3298.10 3292
3298.65 3399
3299.19 3152
3299.73 3163
3300.27 2989
3300.81 2841
3301.35 2813
3301.89 2834
3302.44 2751
3302.98 2632
3303.52 2708
3304.06 2845
3304.60 2731
3305.14 2869
3305.69 2722
3306.23 2788
3306.77 3129
3307.31 2723
3307.85 2658
3308.40 2512
3308.94 2587
3309.48 2645
3310.02 2571
3310.57 2790
3311.11 2899
3311.65 2799
3312.19 2582
3312.74 2740
3313.28 2703
3313.82 2743
3314.36 2764
3314.91 2882
3315.45 2866
3315.99 2762
3316.53 2744
3317.08 2835
3317.62 2890
3318.16 2882
3318.71 2865
3319.25 2990
3319.79 2735
3320.34 2835
3320.88 2832
3321.42 2835
3321.96 2797
3322.51 2773
3323.05 2810
3323.59 2887
3324.14 2918
3324.68 2837
3325.23 2682
3325.77 2629
3326.31 2829
3326.86 2722
3327.40 3053
3327.94 2881
3328.49 2736
3329.03 2700
3329.57 2594
3330.12 2732
3330.66 2723
3331.21 2880
3331.75 2699
3332.29 2679
3332.84 2673
3333.38 2524
3333.93 2689
3334.47 2680
3335.02 2444
3335.56 2664
3336.10 2560
3336.65 2499
3337.19 2641
3337.74 2737
3338.28 2597
3338.83 2753
3339.37 2785
3339.92 2598
3340.46 2551
3341.01 2487
3341.55 2471
3342.10 2577
3342.64 2659
3343.19 2489
3343.73 2412
3344.28 2735
3344.82 2644
3345.37 2493
3345.91 2467
3346.46 2366
3347.00 2509
3347.55 2537
3348.09 2544
3348.64 2404
3349.18 2512
3349.73 2713
3350.27 2689
3350.82 2668
3351.37 2619
3351.91 2624
3352.46 2550
3353.00 2578
3353.55 2463
3354.10 2564
3354.64 2534
3355.19 2441
3355.73 2423
3356.28 2538
3356.83 2616
3357.37 2574
3357.92 2460
3358.46 2462
3359.01 2607
3359.56 2405
3360.10 2314
3360.65 2258
3361.20 2289
3361.74 2413
3362.29 2483
3362.84 2445
3363.38 2254
3363.93 2242
3364.48 2403
3365.02 2323
3365.57 2433
3366.12 2504
3366.66 2476
3367.21 2256
3367.76 2440
3368.30 2388
3368.85 2550
3369.40 2502
3369.94 2356
3370.49 2510
3371.04 2458
3371.59 2397
3372.13 2471
3372.68 2476
3373.23 2571
3373.78 2630
3374.32 2524
3374.87 2302
3375.42 2342
3375.97 2310
3376.51 2352
3377.06 2450
3377.61 2333
3378.16 2403
3378.71 2421
3379.25 2238
3379.80 2330
3380.35 2291
3380.90 2310
3381.45 2424
3381.99 2449
3382.54 2319
3383.09 2242
3383.64 2408
3384.19 2259
3384.74 2259
3385.28 2326
3385.83 2342
3386.38 2243
3386.93 2174
3387.48 2161
3388.03 2337
3388.58 2410
3389.12 2393
3389.67 2417
3390.22 2467
3390.77 2536
3391.32 2495
3391.87 2562
3392.42 2474
3392.97 2296
3393.52 2417
3394.06 2465
3394.61 2408
3395.16 2366
3395.71 2528
3396.26 2470
3396.81 2480
3397.36 2332
3397.91 2338
3398.46 2422
3399.01 2381
3399.56 2546
3400.11 2344
3400.66 2343
3401.21 2356
3401.76 2513
3402.31 2353
3402.86 2354
3403.41 2292
3403.96 2339
3404.51 2307
3405.06 2335
3405.61 2501
3406.16 2311
3406.71 2318
3407.26 2246
3407.81 2274
3408.36 2219
3408.91 2411
3409.46 2248
3410.01 2262
3410.56 2231
3411.11 2328
3411.66 2419
3412.21 2554
3412.76 2509
3413.31 2502
3413.86 2496
3414.41 2405
3414.96 2490
3415.51 2432
3416.07 2406
3416.62 2244
3417.17 2191
3417.72 2295
3418.27 2301
3418.82 2314
3419.37 2229
3419.92 2307
3420.47 2437
3421.03 2290
3421.58 2255
3422.13 2199
3422.68 2237
3423.23 2321
3423.78 2482
3424.33 2411
3424.89 2276
3425.44 2385
3425.99 2374
3426.54 2271
3427.09 2203
3427.65 2242
3428.20 2324
3428.75 2303
3429.30 2119
3429.85 2218
3430.41 2318
3430.96 2191
3431.51 2171
3432.06 2185
3432.61 2193
3433.17 2272
3433.72 2363
3434.27 2375
3434.82 2287
3435.38 2270
3435.93 2263
3436.48 2243
3437.03 2248
3437.59 2217
3438.14 2367
3438.69 2315
3439.24 2487
3439.80 2385
3440.35 2359
3440.90 2312
3441.46 2311
3442.01 2400
3442.56 2367
3443.11 2360
3443.67 2292
3444.22 2365
3444.77 2392
3445.33 2405
3445.88 2401
3446.43 2386
3446.99 2254
3447.54 2397
3448.09 2476
3448.65 2461
3449.20 2343
3449.76 2298
3450.31 2183
3450.86 2238
3451.42 2248
3451.97 2325
3452.52 2342
3453.08 2455
3453.63 2225
3454.19 2177
3454.74 2193
3455.29 2287
3455.85 2163
3456.40 2030
3456.96 2331
3457.51 2324
3458.07 2307
3458.62 2217
3459.17 2557
3459.73 2425
3460.28 2512
3460.84 2497
3461.39 2614
3461.95 2737
3462.50 2622
3463.06 2628
3463.61 2404
3464.17 2457
3464.72 2479
3465.27 2524
3465.83 2419
3466.38 2517
3466.94 2362
3467.49 2335
3468.05 2170
3468.61 2437
3469.16 2305
3469.72 2492
3470.27 2520
3470.83 2476
3471.38 2504
3471.94 2336
3472.49 2402
3473.05 2432
3473.60 2644
3474.16 2552
3474.71 2337
3475.27 2333
3475.83 2476
3476.38 2383
3476.94 2462
3477.49 2476
3478.05 2527
3478.61 2541
3479.16 2447
3479.72 2469
3480.27 2504
3480.83 2708
3481.39 2622
3481.94 2576
3482.50 2821
3483.05 2676
3483.61 2452
3484.17 2491
3484.72 2466
3485.28 2694
3485.84 2864
3486.39 2818
3486.95 2648
3487.51 2927
3488.06 2971
3488.62 3013
3489.18 3126
3489.73 3275
3490.29 3294
3490.85 3471
3491.40 3671
3491.96 3534
3492.52 3825
3493.08 3794
3493.63 3800
3494.19 3764
3494.75 3874
3495.30 3779
3495.86 3587
3496.42 3746
3496.98 3581
3497.53 3453
3498.09 3713
3498.65 3635
3499.21 3677
3499.76 4075
3500.32 4186
3500.88 4686
3501.44 5246
3501.99 5642
3502.55 5980
3503.11 6598
3503.67 7738
3504.23 8864
3504.78 9772
3505.34 11094
3505.90 11934
3506.46 12557
3507.02 12681
3507.58 12997
3508.13 12678
3508.69 11779
3509.25 10711
3509.81 9554
3510.37 8198
3510.93 6760
3511.48 5703
3512.04 4973
3512.60 4215
3513.16 3911
3513.72 3606
3514.28 3263
3514.84 3237
3515.40 3170
3515.95 3097
3516.51 2965
3517.07 2834
3517.63 2758
3518.19 2816
3518.75 2811
3519.31 2892
3519.87 2908
3520.43 2833
3520.99 2996
3521.55 2904
3522.11 2928
3522.67 2636
3523.22 2709
3523.78 2800
3524.34 2664
3524.90 2846
3525.46 2839
3526.02 2710
3526.58 2603
3527.14 2652
3527.70 2531
3528.26 2634
3528.82 2630
3529.38 2742
3529.94 2699
3530.50 2883
3531.06 2857
3531.62 2826
3532.18 2914
3532.74 2964
3533.30 2977
3533.86 2940
3534.42 3208
3534.98 3367
3535.54 3307
3536.11 3282
3536.67 3310
3537.23 3059
3537.79 3205
3538.35 3173
3538.91 2974
3539.47 2998
3540.03 3047
3540.59 3193
3541.15 3229
3541.71 3436
3542.27 3423
3542.84 3513
3543.40 3644
3543.96 3757
3544.52 4003
3545.08 3678
3545.64 3754
3546.20 3881
3546.76 3677
3547.33 3619
3547.89 3388
3548.45 3264
3549.01 2896
3549.57 2722
3550.13 2690
3550.69 2709
3551.26 2572
3551.82 2570
3552.38 2345
3552.94 2364
3553.50 2440
3554.07 2405
3554.63 2403
3555.19 2521
3555.75 2380
3556.31 2509
3556.88 2477
3557.44 2354
3558.00 2383
3558.56 2353
3559.13 2416
3559.69 2507
3560.25 2594
3560.81 2624
3561.38 2547
3561.94 2478
3562.50 2651
3563.06 2686
3563.63 2549
3564.19 2542
3564.75 2350
3565.31 2606
3565.88 2503
3566.44 2601
3567.00 2421
3567.57 2641
3568.13 2667
3568.69 2570
3569.26 2454
3569.82 2452
3570.38 2459
3570.95 2456
3571.51 2351
3572.07 2462
3572.64 2405
3573.20 2466
3573.76 2594
3574.33 2664
3574.89 2733
3575.45 2691
3576.02 2536
3576.58 2691
3577.14 2661
3577.71 2715
3578.27 2699
3578.84 2698
3579.40 2824
3579.96 2850
3580.53 3016
3581.09 2825
3581.66 3018
3582.22 2889
3582.78 2852
3583.35 2958
3583.91 2845
3584.48 2647
3585.04 2910
3585.61 2838
3586.17 2690
3586.74 2436
3587.30 2339
3587.86 2361
3588.43 2283
3588.99 2265
3589.56 2314
3590.12 2231
3590.69 2374
3591.25 2240
3591.82 2273
3592.38 2265
3592.95 2383
3593.51 2235
3594.08 2190
3594.64 2314
3595.21 2311
3595.77 2241
3596.34 2243
3596.90 2306
3597.47 2368
3598.04 2361
3598.60 2334
3599.17 2333
3599.73 2471
3600.30 2523
3600.86 2473
3601.43 2448
3601.99 2373
3602.56 2240
3603.13 2349
3603.69 2320
3604.26 2420
3604.82 2360
3605.39 2396
3605.96 2408
3606.52 2396
3607.09 2405
3607.65 2317
3608.22 2250
3608.79 2297
3609.35 2146
3609.92 2162
3610.49 2144
3611.05 2220
3611.62 2309
3612.19 2165
3612.75 2371
3613.32 2473
3613.89 2402
3614.45 2477
3615.02 2368
3615.59 2219
3616.15 2523
3616.72 2660
3617.29 2620
3617.85 2803
3618.42 2916
3618.99 2927
3619.55 3069
3620.12 3191
3620.69 3166
3621.26 3167
3621.82 3204
3622.39 2993
3622.96 2989
3623.53 2685
3624.09 2526
3624.66 2581
3625.23 2585
3625.80 2329
3626.36 2194
3626.93 2220
3627.50 2273
3628.07 2208
3628.63 2172
3629.20 2284
3629.77 2281
3630.34 2308
3630.91 2281
3631.47 2254
3632.04 2412
3632.61 2409
3633.18 2593
3633.75 2712
3634.32 2571
3634.88 2553
3635.45 2856
3636.02 2912
3636.59 2700
3637.16 2600
3637.73 2562
3638.29 2623
3638.86 2576
3639.43 2403
3640.00 2688
3640.57 2496
3641.14 2400
3641.71 2464
3642.28 2299
3642.84 2343
3643.41 2335
3643.98 2332
3644.55 2267
3645.12 2363
3645.69 2440
3646.26 2348
3646.83 2356
3647.40 2280
3647.97 2134
3648.54 2410
3649.11 2429
3649.68 2397
3650.25 2384
3650.81 2365
3651.38 2424
3651.95 2342
3652.52 2542
3653.09 2460
3653.66 2447
3654.23 2502
3654.80 2487
3655.37 2491
3655.94 2578
3656.51 2445
3657.08 2382
3657.65 2463
3658.22 2638
3658.79 2649
3659.36 2562
3659.93 2580
3660.50 2616
3661.07 2607
3661.64 2548
3662.22 2647
3662.79 2633
3663.36 2492
3663.93 2504
3664.50 2602
3665.07 2634
3665.64 2507
3666.21 2348
3666.78 2379
3667.35 2465
3667.92 2493
3668.49 2497
3669.06 2293
3669.64 2308
3670.21 2270
3670.78 2195
3671.35 2282
3671.92 2192
3672.49 2115
3673.06 2330
3673.63 2588
3674.21 2467
3674.78 2302
3675.35 2226
3675.92 2396
3676.49 2484
3677.06 2506
3677.63 2431
3678.21 2340
3678.78 2374
3679.35 2444
3679.92 2347
3680.49 2381
3681.07 2313
3681.64 2313
3682.21 2202
3682.78 2245
3683.35 2209
3683.93 2024
3684.50 2067
3685.07 2195
3685.64 2273
3686.21 2127
3686.79 2174
3687.36 2256
3687.93 2343
3688.50 2201
3689.08 2465
3689.65 2383
3690.22 2399
3690.80 2322
3691.37 2388
3691.94 2458
3692.51 2348
3693.09 2417
3693.66 2447
3694.23 2374
3694.81 2406
3695.38 2421
3695.95 2428
3696.52 2252
3697.10 2171
3697.67 2232
3698.24 2184
3698.82 2067
3699.39 2106
3699.96 2076
3700.54 2138
3701.11 2148
3701.68 2211
3702.26 2165
3702.83 2127
3703.41 2243
3703.98 2295
3704.55 2336
3705.13 2212
3705.70 2385
3706.27 2321
3706.85 2337
3707.42 2147
3708.00 2223
3708.57 2366
3709.14 2228
3709.72 2199
3710.29 2102
3710.87 2239
3711.44 2327
3712.02 2326
3712.59 2272
3713.16 2231
3713.74 2273
3714.31 2159
3714.89 2138
3715.46 2045
3716.04 2039
3716.61 2064
3717.19 2157
3717.76 2029
3718.34 2128
3718.91 2058
3719.49 2165
3720.06 2288
3720.64 2279
3721.21 2210
3721.79 2103
3722.36 1987
3722.94 1955
3723.51 2120
3724.09 2106
3724.66 2066
3725.24 1963
3725.81 2094
3726.39 1985
3726.96 2034
3727.54 2019
3728.12 2180
3728.69 2273
3729.27 2207
3729.84 2353
3730.42 2294
3730.99 2156
3731.57 2223
3732.15 2264
3732.72 2345
3733.30 2375
3733.87 2452
3734.45 2503
3735.03 2266
3735.60 2387
3736.18 2234
3736.75 2231
3737.33 2115
3737.91 2003
3738.48 2143
3739.06 2006
3739.64 1984
3740.21 2003
3740.79 2155
3741.37 2057
3741.94 2207
3742.52 2040
3743.10 2032
3743.67 2020
3744.25 2171
3744.83 2181
3745.40 2162
3745.98 2043
3746.56 1967
3747.13 2111
3747.71 2118
3748.29 2072
3748.87 2139
3749.44 2149
3750.02 2173
3750.60 2146
3751.17 2166
3751.75 2140
3752.33 2118
3752.91 2104
3753.48 2083
3754.06 1969
3754.64 2102
3755.22 2105
3755.80 2144
3756.37 2148
3756.95 2093
3757.53 1991
3758.11 2102
3758.68 2121
3759.26 2107
3759.84 2147
3760.42 2092
3761.00 2128
3761.58 2153
3762.15 2049
3762.73 2054
3763.31 2020
3763.89 1951
3764.47 2148
3765.04 2105
3765.62 2190
3766.20 2164
3766.78 2061
3767.36 1924
3767.94 2091
3768.52 2137
3769.10 2121
3769.67 2135
3770.25 2067
3770.83 2238
3771.41 2225
3771.99 2165
3772.57 2139
3773.15 2078
3773.73 1996
3774.31 2050
3774.89 1980
3775.46 2043
3776.04 2169
3776.62 2189
3777.20 2043
3777.78 1961
3778.36 2117
3778.94 2086
3779.52 1975
3780.10 1913
3780.68 2016
3781.26 1960
3781.84 2045
3782.42 2045
3783.00 2001
3783.58 1912
3784.16 2024
3784.74 2133
3785.32 2049
3785.90 2052
3786.48 2204
3787.06 2202
3787.64 2179
3788.22 1966
3788.80 2186
3789.38 2182
3789.96 2295
3790.54 2174
3791.12 2101
3791.70 2041
3792.28 2180
3792.86 2229
3793.44 2098
3794.02 2149
3794.60 2096
3795.18 2328
3795.77 2438
3796.35 2317
3796.93 2287
3797.51 2191
3798.09 2018
3798.67 2248
3799.25 2375
3799.83 2372
3800.41 2422
3800.99 2465
3801.58 2411
3802.16 2551
3802.74 2689
3803.32 2679
3803.90 2880
3804.48 2836
3805.06 2919
3805.65 2835
3806.23 2886
3806.81 2832
3807.39 2815
3807.97 2558
3808.55 2414
3809.14 2343
3809.72 2527
3810.30 2439
3810.88 2378
3811.46 2498
3812.05 2449
3812.63 2517
3813.21 2543
3813.79 2509
3814.37 2750
3814.96 2725
3815.54 2954
3816.12 2976
3816.70 3019
3817.29 2785
3817.87 2970
3818.45 2838
3819.03 2818
3819.62 2729
3820.20 2604
3820.78 2547
3821.36 2337
3821.95 2264
3822.53 2242
3823.11 2266
3823.70 2223
3824.28 2353
3824.86 2319
3825.45 2272
3826.03 2340
3826.61 2266
3827.19 2184
3827.78 2125
3828.36 2210
3828.94 2045
3829.53 2060
3830.11 2091
3830.69 2102
3831.28 2096
3831.86 2225
3832.45 2176
3833.03 2177
3833.61 2286
3834.20 2186
3834.78 2138
3835.36 2302
3835.95 2152
3836.53 2131
3837.12 2042
3837.70 1978
3838.28 2038
3838.87 2020
3839.45 2113
3840.04 2038
3840.62 1967
3841.20 2020
3841.79 2106
3842.37 2088
3842.96 2009
3843.54 1985
3844.13 1979
3844.71 1984
3845.30 2058
3845.88 2070
3846.47 2130
3847.05 2140
3847.63 1983
3848.22 2012
3848.80 2056
3849.39 2114
3849.97 2057
3850.56 2132
3851.14 2011
3851.73 2168
3852.31 2191
3852.90 2267
3853.48 2142
3854.07 2195
3854.66 2110
3855.24 2090
3855.83 2100
3856.41 2219
3857.00 2098
3857.58 2159
3858.17 2154
3858.75 2055
3859.34 2094
3859.92 2069
3860.51 1967
3861.10 1968
3861.68 2181
3862.27 2289
3862.85 2178
3863.44 2247
3864.03 2204
3864.61 2167
3865.20 2105
3865.78 2033
3866.37 2162
3866.96 2245
3867.54 2228
3868.13 2183
3868.72 2411
3869.30 2311
3869.89 2185
3870.47 2119
3871.06 2210
3871.65 2129
3872.23 2040
3872.82 2009
3873.41 2028
3873.99 2105
3874.58 2220
3875.17 2316
3875.76 2339
3876.34 2317
3876.93 2188
3877.52 2233
3878.10 2192
3878.69 2293
3879.28 2347
3879.86 2259
3880.45 2287
3881.04 2245
3881.63 2203
3882.21 2222
3882.80 2132
3883.39 1942
3883.98 2020
3884.56 2088
3885.15 2171
3885.74 2026
3886.33 2020
3886.91 1998
3887.50 2072
3888.09 2106
3888.68 2017
3889.27 2080
3889.85 2097
3890.44 1998
3891.03 2173
3891.62 2182
3892.21 2096
3892.79 2112
3893.38 2166
3893.97 2158
3894.56 2152
3895.15 2329
3895.74 2098
3896.32 2142
3896.91 2078
3897.50 2039
3898.09 2021
3898.68 1833
3899.27 1896
3899.86 2023
3900.45 2113
3901.03 1974
3901.62 1988
3902.21 2117
3902.80 2123
3903.39 2086
3903.98 2071
3904.57 2068
3905.16 2135
3905.75 1968
3906.34 2096
3906.92 2099
3907.51 1920
3908.10 2032
3908.69 1964
3909.28 1944
3909.87 1918
3910.46 1913
3911.05 1851
3911.64 2003
3912.23 2128
3912.82 1936
3913.41 1856
3914.00 1937
3914.59 1994
3915.18 1841
3915.77 1867
3916.36 1860
3916.95 1844
3917.54 1902
3918.13 1885
3918.72 1835
3919.31 1919
3919.90 2054
3920.49 2049
3921.08 2018
3921.67 1929
3922.26 2110
3922.85 1932
3923.44 1826
3924.03 2008
3924.62 2001
3925.21 1934
3925.80 1969
3926.40 1965
3926.99 1748
3927.58 1759
3928.17 1837
3928.76 1909
3929.35 1939
3929.94 1849
3930.53 1959
3931.12 1947
3931.71 1849
3932.30 1827
3932.90 1762
3933.49 1944
3934.08 1928
3934.67 1858
3935.26 1823
3935.85 1784
3936.44 1747
3937.04 1843
3937.63 1883
3938.22 1909
3938.81 1939
3939.40 1912
3939.99 2000
3940.59 1960
3941.18 1871
3941.77 1918
3942.36 1932
3942.95 2044
3943.55 1898
3944.14 1923
3944.73 1958
3945.32 1930
3945.91 1905
3946.51 2022
3947.10 1922
3947.69 1964
3948.28 1926
3948.88 2044
3949.47 1878
3950.06 1766
3950.65 2013
3951.25 1938
3951.84 1853
3952.43 2015
3953.02 1927
3953.62 1911
3954.21 2031
3954.80 1993
3955.40 1982
3955.99 2061
3956.58 2023
3957.17 1972
3957.77 2023
3958.36 2018
3958.95 2003
3959.55 1987
3960.14 2065
3960.73 2221
3961.33 2151
3961.92 2001
3962.51 1916
3963.11 1975
3963.70 2082
3964.29 1955
3964.89 1906
3965.48 1985
3966.08 2023
3966.67 1818
3967.26 1818
3967.86 1947
3968.45 2027
3969.04 2023
3969.64 1968
3970.23 1958
3970.83 1879
3971.42 1975
3972.01 2057
3972.61 1945
3973.20 1793
3973.80 1987
3974.39 2021
3974.99 1897
3975.58 1926
3976.18 1787
3976.77 1842
3977.36 1866
3977.96 1819
3978.55 1836
3979.15 2045
3979.74 2099
3980.34 2064
3980.93 2039
3981.53 2148
3982.12 1938
3982.72 2009
3983.31 2121
3983.91 1963
3984.50 1867
3985.10 1957
3985.69 1863
3986.29 1947
3986.88 1988
3987.48 1951
3988.07 2040
3988.67 1965
3989.26 1986
3989.86 1939
3990.46 1856
3991.05 1896
3991.65 1980
3992.24 2103
3992.84 2009
3993.43 1950
3994.03 2005
3994.63 2082
3995.22 2122
3995.82 2283
3996.41 2002
3997.01 1905
3997.61 1913
3998.20 1993
3998.80 2026
3999.39 1982
3999.99 1910
4000.59 2102
4001.18 1900
4001.78 1967
4002.38 2030
4002.97 1828
4003.57 1934
4004.17 1765
4004.76 1893
4005.36 1944
4005.96 1890
4006.55 1852
4007.15 1980
4007.75 1976
4008.34 2178
4008.94 2167
4009.54 2002
4010.13 1966
4010.73 1914
4011.33 1961
4011.93 2086
4012.52 2139
4013.12 1966
4013.72 2039
4014.31 2103
4014.91 2072
4015.51 2039
4016.11 2014
4016.70 2053
4017.30 2058
4017.90 2047
4018.50 2021
4019.09 1852
4019.69 1900
4020.29 2045
4020.89 1971
4021.49 1801
4022.08 1994
4022.68 1934
4023.28 1828
4023.88 1805
4024.48 1989
4025.07 1962
4025.67 1982
4026.27 2051
4026.87 2039
4027.47 2254
4028.06 2237
4028.66 2336
4029.26 2353
4029.86 2400
4030.46 2300
4031.06 2510
4031.66 2620
4032.25 2506
4032.85 2360
4033.45 2351
4034.05 2125
4034.65 2181
4035.25 2120
4035.85 2078
4036.45 1943
4037.05 1988
4037.64 1952
4038.24 1979
4038.84 1965
4039.44 1859
4040.04 1951
4040.64 1860
4041.24 2023
4041.84 1867
4042.44 1844
4043.04 1927
4043.64 1937
4044.24 2009
4044.84 1913
4045.44 1930
4046.04 1981
4046.64 1905
4047.24 2000
4047.84 1994
4048.44 1984
4049.03 2029
4049.63 1917
4050.23 2006
4050.83 2020
4051.43 2019
4052.04 1939
4052.64 1989
4053.24 2079
4053.84 2111
4054.44 2245
4055.04 2013
4055.64 1988
4056.24 1952
4056.84 2068
4057.44 2114
4058.04 1939
4058.64 1869
4059.24 1775
4059.84 1914
4060.44 1998
4061.04 1914
4061.64 1946
4062.24 1838
4062.85 1779
4063.45 1970
4064.05 2012
4064.65 1896
4065.25 1855
4065.85 1955
4066.45 1910
4067.05 1895
4067.65 1911
4068.26 1980
4068.86 1957
4069.46 2099
4070.06 1989
4070.66 2008
4071.26 1834
4071.86 1971
4072.47 1885
4073.07 1797
4073.67 1945
4074.27 1931
4074.87 1912
4075.47 1974
4076.08 1977
4076.68 1804
4077.28 1935
4077.88 1890
4078.48 1942
4079.09 1851
4079.69 1986
4080.29 1769
4080.89 1900
4081.50 1921
4082.10 1913
4082.70 1849
4083.30 1913
4083.91 1945
4084.51 1776
4085.11 1745
4085.71 1787
4086.32 1787
4086.92 1762
4087.52 1858
4088.12 1966
4088.73 1828
4089.33 1771
4089.93 1869
4090.54 1800
4091.14 1902
4091.74 1784
4092.35 1735
4092.95 1696
4093.55 1803
4094.15 1955
4094.76 1931
4095.36 1785
4095.96 1715
4096.57 1766
4097.17 1688
4097.78 1745
4098.38 1769
4098.98 1756
4099.59 1744
4100.19 1933
4100.79 1874
4101.40 1860
4102.00 1800
4102.61 1918
4103.21 1896
4103.81 1953
4104.42 1892
4105.02 1842
4105.63 1984
4106.23 1991
4106.83 1970
4107.44 1844
4108.04 1986
4108.65 1879
4109.25 1836
4109.85 1821
4110.46 1936
4111.06 1918
4111.67 1951
4112.27 1858
4112.88 1816
4113.48 1862
4114.09 1913
4114.69 1855
4115.30 1954
4115.90 1907
4116.51 1886
4117.11 1809
4117.72 1815
4118.32 2032
4118.93 1972
4119.53 1949
4120.14 1942
4120.74 1869
4121.35 1898
4121.95 1837
4122.56 1890
4123.16 1890
4123.77 2086
4124.37 2058
4124.98 1900
4125.59 1859
4126.19 1848
4126.80 1886
4127.40 1917
4128.01 1929
4128.61 1908
4129.22 1891
4129.83 1903
4130.43 1847
4131.04 1890
4131.64 1795
4132.25 1752
4132.86 1872
4133.46 1938
4134.07 1870
4134.67 1986
4135.28 2006
4135.89 1931
4136.49 1819
4137.10 1831
4137.71 1930
4138.31 1937
4138.92 1983
4139.53 1978
4140.13 1983
4140.74 1880
4141.35 2072
4141.95 1933
4142.56 2016
4143.17 2140
4143.77 2211
4144.38 2318
4144.99 2241
4145.59 2155
4146.20 2098
4146.81 2252
4147.42 2016
4148.02 1980
4148.63 1984
4149.24 1829
4149.84 1761
4150.45 1833
4151.06 1858
4151.67 1878
4152.27 1811
4152.88 1932
4153.49 1851
4154.10 1912
4154.70 1893
4155.31 1831
4155.92 1828
4156.53 1823
4157.14 1908
4157.74 1811
4158.35 1763
4158.96 1771
4159.57 1851
4160.18 1811
4160.78 1987
4161.39 1845
4162.00 1854
4162.61 1818
4163.22 1734
4163.83 1936
4164.43 2103
4165.04 1910
4165.65 1996
4166.26 1971
4166.87 2014
4167.48 2128
4168.09 1980
4168.69 1963
4169.30 1934
4169.91 2029
4170.52 2016
4171.13 2030
4171.74 1963
4172.35 2001
4172.96 1910
4173.57 1836
4174.17 1966
4174.78 2079
4175.39 1978
4176.00 1973
4176.61 2049
4177.22 1911
4177.83 1971
4178.44 1951
4179.05 1961
4179.66 1968
4180.27 1961
4180.88 1974
4181.49 1854
4182.10 1900
4182.71 1858
4183.32 2007
4183.93 2089
4184.54 2096
4185.15 1947
4185.76 1947
4186.37 1797
4186.98 1707
4187.59 1871
4188.20 1908
4188.81 1904
4189.42 1736
4190.03 1919
4190.64 1862
4191.25 1814
4191.86 1989
4192.47 1961
4193.08 1807
4193.69 1809
4194.30 1947
4194.91 1973
4195.52 2031
4196.13 2038
4196.74 2026
4197.35 1867
4197.97 2009
4198.58 2121
4199.19 1988
4199.80 1913
4200.41 1888
4201.02 2028
4201.63 1958
4202.24 1941
4202.85 1881
4203.47 1964
4204.08 2041
4204.69 1860
4205.30 1871
4205.91 1818
4206.52 1810
4207.13 1833
4207.75 1780
4208.36 1884
4208.97 1849
4209.58 1892
4210.19 2007
4210.80 1871
4211.42 1783
4212.03 1910
4212.64 1959
4213.25 1812
4213.86 1794
4214.48 1785
4215.09 1838
4215.70 1893
4216.31 1810
4216.92 1760
4217.54 1921
4218.15 1872
4218.76 1785
4219.37 1878
4219.99 2020
4220.60 1998
4221.21 1992
4221.82 1949
4222.44 2046
4223.05 1978
4223.66 2030
4224.28 2224
4224.89 2016
4225.50 1995
4226.11 1924
4226.73 1995
4227.34 2072
4227.95 2160
4228.57 2220
4229.18 2338
4229.79 2319
4230.41 2153
4231.02 2108
4231.63 2253
4232.25 2335
4232.86 2251
4233.47 2343
4234.09 2330
4234.70 2413
4235.31 2310
4235.93 2256
4236.54 2123
4237.15 2350
4237.77 2339
4238.38 2413
4239.00 2218
4239.61 2124
4240.22 2173
4240.84 2159
4241.45 2146
4242.07 2056
4242.68 1917
4243.29 1935
4243.91 1982
4244.52 2039
4245.14 1985
4245.75 2155
4246.37 2079
4246.98 2237
4247.59 2272
4248.21 2232
4248.82 2330
4249.44 2448
4250.05 2393
4250.67 2279
4251.28 2267
4251.90 2320
4252.51 2328
4253.13 2334
4253.74 2296
4254.36 2190
4254.97 2083
4255.59 2028
4256.20 2122
4256.82 2203
4257.43 2195
4258.05 2074
4258.66 1984
4259.28 1978
4259.89 1886
4260.51 1994
4261.12 2025
4261.74 2101
4262.35 1958
4262.97 1999
4263.59 2075
4264.20 2043
4264.82 1860
4265.43 1984
4266.05 2020
4266.66 2227
4267.28 2189
4267.90 2131
4268.51 1930
4269.13 2074
4269.74 1950
4270.36 1918
4270.98 1909
4271.59 1862
4272.21 1938
4272.83 1883
4273.44 1977
4274.06 2077
4274.68 2097
4275.29 2030
4275.91 2185
4276.52 2264
4277.14 2420
4277.76 2487
4278.37 2528
4278.99 2492
4279.61 2423
4280.23 2436
4280.84 2281
4281.46 2384
4282.08 2266
4282.69 2036
4283.31 1970
4283.93 2036
4284.54 1893
4285.16 2027
4285.78 2095
4286.40 2036
4287.01 1911
4287.63 1956
4288.25 1946
4288.87 1837
4289.48 1819
4290.10 1953
4290.72 1878
4291.34 2037
4291.95 2085
4292.57 2058
4293.19 2008
4293.81 1872
4294.42 1855
4295.04 1823
4295.66 1824
4296.28 1971
4296.90 1959
4297.51 1918
4298.13 2017
4298.75 2059
4299.37 2069
4299.99 1936
4300.61 1763
4301.22 1907
4301.84 1855
4302.46 1695
4303.08 1859
4303.70 2035
4304.32 1882
4304.94 1893
4305.55 1839
4306.17 1972
4306.79 1977
4307.41 1909
4308.03 1972
4308.65 1866
4309.27 1859
4309.89 1785
4310.50 1782
4311.12 1861
4311.74 1740
4312.36 1768
4312.98 1832
4313.60 1768
4314.22 1731
4314.84 1708
4315.46 1761
4316.08 1831
4316.70 1761
4317.32 1731
4317.94 1904
4318.56 1777
4319.18 1688
4319.80 1744
4320.42 1723
4321.04 1803
4321.65 1779
4322.27 1862
4322.89 1828
4323.51 1874
4324.13 1805
4324.75 1785
4325.37 1735
4325.99 1762
4326.62 1829
4327.24 1743
4327.86 1885
4328.48 1845
4329.10 1865
4329.72 1784
4330.34 1850
4330.96 1771
4331.58 1810
4332.20 1802
4332.82 1749
4333.44 1892
4334.06 1816
4334.68 1674
4335.30 1803
4335.92 1827
4336.54 1825
4337.16 1806
4337.79 1855
4338.41 1712
4339.03 1726
4339.65 1830
4340.27 1687
4340.89 1634
4341.51 1695
4342.13 1791
4342.76 1931
4343.38 1749
4344.00 1815
4344.62 1954
4345.24 1968
4345.86 2068
4346.48 2005
4347.11 2236
4347.73 2320
4348.35 2330
4348.97 2441
4349.59 2317
4350.22 2176
4350.84 2295
4351.46 2098
4352.08 2156
4352.70 1956
4353.33 1913
4353.95 1787
4354.57 1756
4355.19 1933
4355.81 1866
4356.44 1834
4357.06 1848
4357.68 1690
4358.30 1776
4358.93 1911
4359.55 1827
4360.17 1768
4360.79 1802
4361.42 1924
4362.04 1829
4362.66 1819
4363.28 1868
4363.91 1840
4364.53 1885
4365.15 1860
4365.78 1766
4366.40 1736
4367.02 1803
4367.65 1670
4368.27 1704
4368.89 1691
4369.52 1819
4370.14 1787
4370.76 1771
4371.39 1801
4372.01 1731
4372.63 1731
4373.26 1566
4373.88 1601
4374.50 1784
4375.13 1660
4375.75 1617
4376.37 1718
4377.00 1736
4377.62 1773
4378.25 1724
4378.87 1609
4379.49 1864
4380.12 1756
4380.74 1765
4381.37 1775
4381.99 1747
4382.61 1836
4383.24 1769
4383.86 1872
4384.49 1798
4385.11 1912
4385.74 1868
4386.36 1692
4386.98 1670
4387.61 1686
4388.23 1818
4388.86 1766
4389.48 1720
4390.11 1638
4390.73 1610
4391.36 1772
4391.98 1707
4392.61 1670
4393.23 1696
4393.86 1742
4394.48 1814
4395.11 1713
4395.73 1559
4396.36 1577
4396.98 1717
4397.61 1865
4398.23 1557
4398.86 1618
4399.48 1641
4400.11 1615
4400.74 1583
4401.36 1755
4401.99 1748
4402.61 1690
4403.24 1796
4403.86 1706
4404.49 1571
4405.11 1791
4405.74 1748
4406.37 1787
4406.99 1676
4407.62 1657
4408.24 1499
4408.87 1532
4409.50 1573
4410.12 1614
4410.75 1666
4411.38 1644
4412.00 1690
4412.63 1713
4413.25 1728
4413.88 1726
4414.51 1591
4415.13 1817
4415.76 1725
4416.39 1717
4417.01 1751
4417.64 1765
4418.27 1745
4418.89 1674
4419.52 1803
4420.15 1796
4420.77 1828
4421.40 1767
4422.03 1624
4422.66 1658
4423.28 1632
4423.91 1593
4424.54 1416
4425.16 1646
4425.79 1692
4426.42 1629
4427.05 1589
4427.67 1491
4428.30 1550
4428.93 1552
4429.56 1540
4430.18 1647
4430.81 1593
4431.44 1604
4432.07 1612
4432.69 1544
4433.32 1641
4433.95 1615
4434.58 1686
4435.21 1761
4435.83 1643
4436.46 1555
4437.09 1609
4437.72 1539
4438.35 1447
4438.97 1521
4439.60 1520
4440.23 1601
4440.86 1551
4441.49 1600
4442.12 1554
4442.74 1647
4443.37 1723
4444.00 1634
4444.63 1741
4445.26 1716
4445.89 1742
4446.52 1744
4447.14 1736
4447.77 1619
4448.40 1813
4449.03 1734
4449.66 1756
4450.29 1779
4450.92 1761
4451.55 1727
4452.18 1776
4452.81 1841
4453.44 1775
4454.06 1682
4454.69 1674
4455.32 1695
4455.95 1682
4456.58 1676
4457.21 1884
4457.84 1714
4458.47 1542
4459.10 1700
4459.73 1649
4460.36 1712
4460.99 1625
4461.62 1644
4462.25 1607
4462.88 1575
4463.51 1562
4464.14 1577
4464.77 1429
4465.40 1508
4466.03 1399
4466.66 1408
4467.29 1443
4467.92 1542
4468.55 1583
4469.18 1669
4469.81 1549
4470.44 1456
4471.07 1656
4471.70 1624
4472.33 1551
4472.96 1517
4473.59 1473
4474.22 1658
4474.86 1654
4475.49 1528
4476.12 1514
4476.75 1558
4477.38 1618
4478.01 1522
4478.64 1518
4479.27 1520
4479.90 1480
4480.53 1537
4481.17 1611
4481.80 1609
4482.43 1628
4483.06 1460
4483.69 1373
4484.32 1528
4484.95 1659
4485.58 1564
4486.22 1590
4486.85 1578
4487.48 1633
4488.11 1599
4488.74 1598
4489.37 1704
4490.01 1726
4490.64 1685
4491.27 1737
4491.90 1647
4492.53 1642
4493.17 1607
4493.80 1545
4494.43 1478
4495.06 1566
4495.70 1682
4496.33 1682
4496.96 1670
4497.59 1660
4498.22 1633
4498.86 1658
4499.49 1545
4500.12 1656
4500.75 1537
4501.39 1619
4502.02 1738
4502.65 1662
4503.29 1606
4503.92 1726
4504.55 1639
4505.18 1697
4505.82 1769
4506.45 1790
4507.08 1770
4507.72 1683
4508.35 1606
4508.98 1611
4509.62 1740
4510.25 1734
4510.88 1797
4511.52 1621
4512.15 1518
4512.78 1516
4513.42 1606
4514.05 1685
4514.68 1555
4515.32 1538
4515.95 1522
4516.58 1566
4517.22 1601
4517.85 1512
4518.48 1491
4519.12 1514
4519.75 1679
4520.39 1643
4521.02 1499
4521.65 1560
4522.29 1465
4522.92 1630
4523.56 1558
4524.19 1541
4524.83 1614
4525.46 1644
4526.09 1667
4526.73 1666
4527.36 1686
4528.00 1760
4528.63 1701
4529.27 1714
4529.90 1771
4530.54 1736
4531.17 1863
4531.81 1910
4532.44 1913
4533.07 1897
4533.71 1951
4534.34 1890
4534.98 1904
4535.61 1919
4536.25 1788
4536.88 1914
4537.52 1812
4538.16 1655
4538.79 1698
4539.43 1605
4540.06 1620
4540.70 1722
4541.33 1675
4541.97 1684
4542.60 1709
4543.24 1547
4543.87 1608
4544.51 1479
4545.15 1521
4545.78 1678
4546.42 1612
4547.05 1535
4547.69 1613
4548.32 1623
4548.96 1505
4549.60 1503
4550.23 1354
4550.87 1459
4551.50 1416
4552.14 1508
4552.78 1522
4553.41 1604
4554.05 1587
4554.69 1477
4555.32 1461
4555.96 1625
4556.60 1635
4557.23 1636
4557.87 1638
4558.51 1517
4559.14 1468
4559.78 1417
4560.42 1506
4561.05 1524
4561.69 1599
4562.33 1531
4562.96 1616
4563.60 1552
4564.24 1530
4564.87 1596
4565.51 1596
4566.15 1438
4566.79 1514
4567.42 1614
4568.06 1590
4568.70 1541
4569.33 1414
4569.97 1480
4570.61 1511
4571.25 1596
4571.88 1514
4572.52 1518
4573.16 1502
4573.80 1652
4574.44 1670
4575.07 1555
4575.71 1368
4576.35 1451
4576.99 1460
4577.62 1516
4578.26 1628
4578.90 1432
4579.54 1611
4580.18 1672
4580.82 1524
4581.45 1593
4582.09 1551
4582.73 1482
4583.37 1550
4584.01 1592
4584.65 1550
4585.28 1599
4585.92 1597
4586.56 1557
4587.20 1516
4587.84 1533
4588.48 1628
4589.12 1531
4589.75 1634
4590.39 1652
4591.03 1635
4591.67 1724
4592.31 1751
4592.95 1660
4593.59 1683
4594.23 1778
4594.87 1818
4595.51 1630
4596.15 1481
4596.78 1626
4597.42 1675
4598.06 1601
4598.70 1367
4599.34 1507
4599.98 1610
4600.62 1500
4601.26 1448
4601.90 1546
4602.54 1765
4603.18 1784
4603.82 1665
4604.46 1792
4605.10 1738
4605.74 1713
4606.38 1897
4607.02 1849
4607.66 1727
4608.30 1648
4608.94 1734
4609.58 1643
4610.22 1689
4610.86 1713
4611.50 1630
4612.14 1566
4612.78 1685
4613.42 1549
4614.06 1536
4614.70 1623
4615.34 1543
4615.98 1558
4616.63 1571
4617.27 1620
4617.91 1574
4618.55 1629
4619.19 1715
4619.83 1635
4620.47 1550
4621.11 1545
4621.75 1591
4622.39 1556
4623.03 1510
4623.68 1455
4624.32 1552
4624.96 1427
4625.60 1466
4626.24 1516
4626.88 1454
4627.52 1507
4628.17 1470
4628.81 1519
4629.45 1588
4630.09 1548
4630.73 1503
4631.37 1482
4632.02 1572
4632.66 1532
4633.30 1488
4633.94 1449
4634.58 1574
4635.22 1540
4635.87 1634
4636.51 1574
4637.15 1514
4637.79 1545
4638.44 1441
4639.08 1411
4639.72 1624
4640.36 1588
4641.00 1633
4641.65 1480
4642.29 1439
4642.93 1597
4643.57 1552
4644.22 1649
4644.86 1703
4645.50 1583
4646.15 1443
4646.79 1589
4647.43 1711
4648.07 1680
4648.72 1650
4649.36 1589
4650.00 1558
4650.65 1480
4651.29 1557
4651.93 1546
4652.57 1492
4653.22 1561
4653.86 1506
4654.50 1467
4655.15 1512
4655.79 1548
4656.44 1555
4657.08 1605
4657.72 1587
4658.37 1527
4659.01 1436
4659.65 1624
4660.30 1698
4660.94 1598
4661.58 1579
4662.23 1618
4662.87 1695
4663.52 1662
4664.16 1636
4664.80 1715
4665.45 1575
4666.09 1526
4666.74 1735
4667.38 1783
4668.02 1563
4668.67 1534
4669.31 1589
4669.96 1545
4670.60 1677
4671.25 1498
4671.89 1464
4672.54 1547
4673.18 1632
4673.83 1537
4674.47 1535
4675.11 1589
4675.76 1546
4676.40 1474
4677.05 1482
4677.69 1537
4678.34 1685
4678.98 1560
4679.63 1645
4680.27 1611
4680.92 1561
4681.56 1484
4682.21 1722
4682.85 1747
4683.50 1732
4684.15 1858
4684.79 1749
4685.44 1670
4686.08 1579
4686.73 1602
4687.37 1593
4688.02 1677
4688.66 1513
4689.31 1596
4689.96 1605
4690.60 1537
4691.25 1525
4691.89 1557
4692.54 1563
4693.19 1553
4693.83 1608
4694.48 1635
4695.12 1592
4695.77 1604
4696.42 1612
4697.06 1721
4697.71 1667
4698.36 1657
4699.00 1755
4699.65 1637
4700.29 1773
4700.94 1710
4701.59 1645
4702.23 1783
4702.88 1862
4703.53 1835
4704.17 1870
4704.82 1670
4705.47 1551
4706.11 1689
4706.76 1647
4707.41 1585
4708.06 1694
4708.70 1795
4709.35 1762
4710.00 1745
4710.64 1652
4711.29 1656
4711.94 1635
4712.59 1652
4713.23 1657
4713.88 1633
4714.53 1584
4715.18 1641
4715.82 1621
4716.47 1515
4717.12 1552
4717.77 1529
4718.41 1566
4719.06 1478
4719.71 1426
4720.36 1490
4721.01 1669
4721.65 1681
4722.30 1514
4722.95 1628
4723.60 1664
4724.25 1598
4724.89 1655
4725.54 1508
4726.19 1451
4726.84 1551
4727.49 1605
4728.14 1740
4728.78 1637
4729.43 1510
4730.08 1593
4730.73 1545
4731.38 1627
4732.03 1630
4732.68 1556
4733.32 1622
4733.97 1680
4734.62 1596
4735.27 1535
4735.92 1660
4736.57 1693
4737.22 1670
4737.87 1558
4738.52 1566
4739.16 1560
4739.81 1570
4740.46 1612
4741.11 1603
4741.76 1590
4742.41 1745
4743.06 1710
4743.71 1561
4744.36 1604
4745.01 1680
4745.66 1703
4746.31 1700
4746.96 1693
4747.61 1847
4748.26 1856
4748.91 1797
4749.56 2024
4750.21 2133
4750.86 2193
4751.51 2224
4752.16 2383
4752.81 2489
4753.46 2652
4754.11 2683
4754.76 2622
4755.41 2416
4756.06 2330
4756.71 2367
4757.36 2130
4758.01 2047
4758.66 1825
4759.31 1705
4759.96 1761
4760.61 1838
4761.26 1759
4761.91 1596
4762.56 1585
4763.22 1691
4763.87 1529
4764.52 1486
4765.17 1613
4765.82 1590
4766.47 1533
4767.12 1615
4767.77 1568
4768.42 1639
4769.07 1549
4769.73 1522
4770.38 1386
4771.03 1495
4771.68 1575
4772.33 1442
4772.98 1457
4773.63 1449
4774.29 1484
4774.94 1527
4775.59 1514
4776.24 1547
4776.89 1525
4777.54 1561
4778.20 1616
4778.85 1582
4779.50 1576
4780.15 1574
4780.80 1597
4781.46 1577
4782.11 1641
4782.76 1728
4783.41 1579
4784.06 1472
4784.72 1587
4785.37 1587
4786.02 1613
4786.67 1619
4787.33 1649
4787.98 1673
4788.63 1639
4789.28 1663
4789.94 1730
4790.59 1733
4791.24 1621
4791.89 1586
4792.55 1659
4793.20 1718
4793.85 1704
4794.51 1683
4795.16 1677
4795.81 1386
4796.47 1549
4797.12 1644
4797.77 1485
4798.42 1550
4799.08 1444
4799.73 1542
4800.38 1604
4801.04 1522
4801.69 1425
4802.35 1463
4803.00 1496
4803.65 1549
4804.31 1460
4804.96 1468
4805.61 1528
4806.27 1548
4806.92 1533
4807.57 1565
4808.23 1530
4808.88 1567
4809.54 1537
4810.19 1425
4810.84 1681
4811.50 1484
4812.15 1436
4812.81 1510
4813.46 1566
4814.12 1455
4814.77 1460
4815.42 1551
4816.08 1697
4816.73 1563
4817.39 1466
4818.04 1645
4818.70 1750
4819.35 1640
4820.01 1619
4820.66 1746
4821.32 1707
4821.97 1635
4822.63 1743
4823.28 1733
4823.94 1762
4824.59 1790
4825.25 1874
4825.90 1950
4826.56 1727
4827.21 1758
4827.87 1838
4828.52 1897
4829.18 1917
4829.83 2034
4830.49 1788
4831.14 1808
4831.80 1676
4832.45 1740
4833.11 1730
4833.76 1712
4834.42 1618
4835.08 1769
4835.73 1758
4836.39 1799
4837.04 1830
4837.70 1854
4838.36 1797
4839.01 1801
4839.67 1788
4840.32 1922
4840.98 1884
4841.64 1753
4842.29 1714
4842.95 1830
4843.60 1699
4844.26 1732
4844.92 1744
4845.57 1754
4846.23 1568
4846.89 1712
4847.54 1807
4848.20 1805
4848.86 1851
4849.51 1841
4850.17 2032
4850.83 1828
4851.48 1925
4852.14 1892
4852.80 1863
4853.45 1801
4854.11 1736
4854.77 1767
4855.43 1874
4856.08 1944
4856.74 1866
4857.40 1832
4858.05 1789
4858.71 1675
4859.37 1760
4860.03 1842
4860.68 1886
4861.34 1820
4862.00 1861
4862.66 2080
4863.31 2054
4863.97 2059
4864.63 1978
4865.29 2011
4865.95 2061
4866.60 2082
4867.26 2171
4867.92 2105
4868.58 2046
4869.23 1906
4869.89 2072
4870.55 2033
4871.21 1907
4871.87 1755
4872.53 1771
4873.18 1788
4873.84 1804
4874.50 1803
4875.16 1898
4875.82 1849
4876.48 1892
4877.13 1917
4877.79 1857
4878.45 1818
4879.11 1825
4879.77 1647
4880.43 1584
4881.09 1758
4881.75 1666
4882.40 1697
4883.06 1607
4883.72 1724
4884.38 1668
4885.04 1558
4885.70 1617
4886.36 1677
4887.02 1783
4887.68 1717
4888.34 1731
4889.00 1879
4889.66 1893
4890.32 1964
4890.97 1922
4891.63 1836
4892.29 1782
4892.95 1881
4893.61 1930
4894.27 1899
4894.93 2075
4895.59 2031
4896.25 1967
4896.91 1876
4897.57 1927
4898.23 1792
4898.89 1848
4899.55 1929
4900.21 2011
4900.87 2186
4901.53 2057
4902.19 2077
4902.85 2065
4903.51 2002
4904.17 1921
4904.83 1917
4905.50 1912
4906.16 1988
4906.82 1854
4907.48 1561
4908.14 1769
4908.80 1727
4909.46 1775
4910.12 1839
4910.78 1892
4911.44 1815
4912.10 1734
4912.76 1656
4913.42 1691
4914.09 1744
4914.75 1745
4915.41 1733
4916.07 1660
4916.73 1656
4917.39 1636
4918.05 1680
4918.71 1654
4919.38 1652
4920.04 1656
4920.70 1498
4921.36 1522
4922.02 1532
4922.68 1500
4923.35 1506
4924.01 1530
4924.67 1551
4925.33 1553
4925.99 1696
4926.65 1674
4927.32 1536
4927.98 1551
4928.64 1585
4929.30 1546
4929.96 1496
4930.63 1536
4931.29 1494
4931.95 1533
4932.61 1541
4933.28 1444
4933.94 1494
4934.60 1683
4935.26 1615
4935.93 1606
4936.59 1550
4937.25 1541
4937.91 1638
4938.58 1623
4939.24 1703
4939.90 1662
4940.56 1661
4941.23 1789
4941.89 1563
4942.55 1685
4943.22 1724
4943.88 1741
4944.54 1531
4945.21 1527
4945.87 1465
4946.53 1607
4947.20 1689
4947.86 1605
4948.52 1497
4949.19 1623
4949.85 1597
4950.51 1533
4951.18 1485
4951.84 1579
4952.50 1522
4953.17 1417
4953.83 1580
4954.49 1548
4955.16 1446
4955.82 1515
4956.49 1403
4957.15 1559
4957.81 1612
4958.48 1507
4959.14 1484
4959.81 1545
4960.47 1546
4961.14 1550
4961.80 1509
4962.46 1507
4963.13 1648
4963.79 1585
4964.46 1644
4965.12 1779
4965.79 1816
4966.45 1896
4967.12 1833
4967.78 1916
4968.44 1789
4969.11 1684
4969.77 1714
4970.44 1621
4971.10 1607
4971.77 1535
4972.43 1667
4973.10 1660
4973.76 1698
4974.43 1721
4975.09 1653
4975.76 1592
4976.42 1633
4977.09 1533
4977.76 1627
4978.42 1560
4979.09 1545
4979.75 1554
4980.42 1678
4981.08 1756
4981.75 1659
4982.41 1644
4983.08 1702
4983.75 1503
4984.41 1574
4985.08 1566
4985.74 1652
4986.41 1866
4987.07 1861
4987.74 1872
4988.41 1955
4989.07 1944
4989.74 2099
4990.41 2054
4991.07 2193
4991.74 2163
4992.40 2001
4993.07 1940
4993.74 1794
4994.40 1813
4995.07 1638
4995.74 1748
4996.40 1763
4997.07 1663
4997.74 1695
4998.40 1611
4999.07 1707
4999.74 1616
5000.40 1674
5001.07 1613
5001.74 1638
5002.40 1694
5003.07 1542
5003.74 1541
5004.41 1441
5005.07 1552
5005.74 1522
5006.41 1500
5007.07 1533
5007.74 1620
5008.41 1506
5009.08 1506
5009.74 1350
5010.41 1468
5011.08 1543
5011.75 1519
5012.41 1535
5013.08 1580
5013.75 1563
5014.42 1557
5015.09 1411
5015.75 1379
5016.42 1533
5017.09 1401
5017.76 1568
5018.43 1547
5019.09 1390
5019.76 1556
5020.43 1469
5021.10 1553
5021.77 1502
5022.44 1631
5023.10 1683
5023.77 1753
5024.44 1793
5025.11 1663
5025.78 1632
5026.45 1576
5027.11 1581
5027.78 1618
5028.45 1635
5029.12 1650
5029.79 1590
5030.46 1636
5031.13 1554
5031.80 1516
5032.47 1546
5033.13 1516
5033.80 1519
5034.47 1614
5035.14 1524
5035.81 1580
5036.48 1570
5037.15 1409
5037.82 1365
5038.49 1462
5039.16 1486
5039.83 1441
5040.50 1390
5041.17 1456
5041.84 1537
5042.51 1443
5043.18 1543
5043.85 1506
5044.52 1414
5045.18 1536
5045.85 1598
5046.52 1539
5047.19 1397
5047.86 1332
5048.53 1451
5049.20 1555
5049.88 1449
5050.55 1456
5051.22 1428
5051.89 1450
5052.56 1464
5053.23 1492
5053.90 1626
5054.57 1639
5055.24 1665
5055.91 1655
5056.58 1644
5057.25 1469
5057.92 1387
5058.59 1493
5059.26 1449
5059.93 1394
5060.60 1434
5061.27 1506
5061.95 1477
5062.62 1555
5063.29 1417
5063.96 1420
5064.63 1498
5065.30 1445
5065.97 1446
5066.64 1573
5067.31 1412
5067.99 1450
5068.66 1424
5069.33 1381
5070.00 1395
5070.67 1345
5071.34 1470
5072.02 1559
5072.69 1380
5073.36 1314
5074.03 1326
5074.70 1353
5075.37 1296
5076.05 1415
5076.72 1448
5077.39 1355
5078.06 1359
5078.73 1395
5079.41 1392
5080.08 1394
5080.75 1496
5081.42 1409
5082.10 1390
5082.77 1502
5083.44 1433
5084.11 1523
5084.78 1492
5085.46 1543
5086.13 1450
5086.80 1403
5087.48 1457
5088.15 1336
5088.82 1419
5089.49 1498
5090.17 1568
5090.84 1545
5091.51 1475
5092.19 1492
5092.86 1424
5093.53 1477
5094.20 1403
5094.88 1551
5095.55 1575
5096.22 1409
5096.90 1404
5097.57 1403
5098.24 1399
5098.92 1447
5099.59 1275
5100.26 1205
5100.94 1357
5101.61 1505
5102.29 1470
5102.96 1393
5103.63 1235
5104.31 1408
5104.98 1390
5105.65 1457
5106.33 1564
5107.00 1424
5107.68 1497
5108.35 1405
5109.02 1333
5109.70 1336
5110.37 1310
5111.05 1394
5111.72 1393
5112.40 1369
5113.07 1410
5113.74 1421
5114.42 1334
5115.09 1299
5115.77 1384
5116.44 1367
5117.12 1333
5117.79 1416
5118.47 1501
5119.14 1369
5119.82 1354
5120.49 1271
5121.17 1290
5121.84 1259
5122.52 1420
5123.19 1486
5123.87 1514
5124.54 1368
5125.22 1381
5125.89 1511
5126.57 1425
5127.24 1364
5127.92 1442
5128.59 1355
5129.27 1313
5129.94 1338
5130.62 1386
5131.29 1219
5131.97 1384
5132.65 1407
5133.32 1402
5134.00 1388
5134.67 1451
5135.35 1299
5136.02 1379
5136.70 1474
5137.38 1374
5138.05 1421
5138.73 1336
5139.40 1254
5140.08 1341
5140.76 1277
5141.43 1292
5142.11 1334
5142.79 1351
5143.46 1322
5144.14 1486
5144.81 1493
5145.49 1534
5146.17 1370
5146.84 1341
5147.52 1395
5148.20 1427
5148.87 1290
5149.55 1412
5150.23 1408
5150.90 1286
5151.58 1281
5152.26 1233
5152.94 1278
5153.61 1251
5154.29 1251
5154.97 1268
5155.64 1418
5156.32 1483
5157.00 1430
5157.68 1295
5158.35 1192
5159.03 1297
5159.71 1319
5160.39 1263
5161.06 1183
5161.74 1267
5162.42 1268
5163.10 1281
5163.77 1299
5164.45 1319
5165.13 1327
5165.81 1350
5166.48 1229
5167.16 1310
5167.84 1294
5168.52 1394
5169.20 1319
5169.87 1279
5170.55 1259
5171.23 1219
5171.91 1379
5172.59 1328
5173.27 1333
5173.94 1316
5174.62 1301
5175.30 1297
5175.98 1352
5176.66 1278
5177.34 1283
5178.02 1365
5178.69 1416
5179.37 1476
5180.05 1435
5180.73 1375
5181.41 1380
5182.09 1313
5182.77 1387
5183.45 1425
5184.12 1353
5184.80 1427
5185.48 1353
5186.16 1262
5186.84 1372
5187.52 1443
5188.20 1403
5188.88 1336
5189.56 1344
5190.24 1461
5190.92 1385
5191.60 1340
5192.28 1299
5192.96 1266
5193.64 1262
5194.32 1365
5195.00 1244
5195.68 1334
5196.36 1334
5197.03 1193
5197.71 1302
5198.39 1280
5199.07 1288
5199.75 1339
5200.44 1265
5201.12 1309
5201.80 1286
5202.48 1314
5203.16 1390
5203.84 1292
5204.52 1482
5205.20 1477
5205.88 1393
5206.56 1388
5207.24 1454
5207.92 1567
5208.60 1451
5209.28 1530
5209.96 1557
5210.64 1573
5211.32 1541
5212.00 1701
5212.68 1675
5213.37 1605
5214.05 1503
5214.73 1547
5215.41 1523
5216.09 1388
5216.77 1366
5217.45 1239
5218.13 1283
5218.81 1377
5219.50 1340
5220.18 1321
5220.86 1392
5221.54 1365
5222.22 1410
5222.90 1438
5223.59 1353
5224.27 1335
5224.95 1306
5225.63 1198
5226.31 1338
5226.99 1393
5227.68 1452
5228.36 1341
5229.04 1337
5229.72 1398
5230.40 1419
5231.09 1435
5231.77 1247
5232.45 1403
5233.13 1379
5233.81 1355
5234.50 1347
5235.18 1379
5235.86 1471
5236.54 1465
5237.23 1416
5237.91 1368
5238.59 1373
5239.27 1362
5239.96 1307
5240.64 1395
5241.32 1509
5242.01 1352
5242.69 1422
5243.37 1410
5244.05 1412
5244.74 1372
5245.42 1419
5246.10 1312
5246.79 1312
5247.47 1261
5248.15 1392
5248.84 1376
5249.52 1397
5250.20 1376
5250.89 1312
5251.57 1306
5252.25 1401
5252.94 1241
5253.62 1273
5254.30 1396
5254.99 1312
5255.67 1261
5256.36 1316
5257.04 1268
5257.72 1347
5258.41 1338
5259.09 1303
5259.78 1294
5260.46 1257
5261.14 1332
5261.83 1287
5262.51 1289
5263.20 1286
5263.88 1291
5264.56 1313
5265.25 1292
5265.93 1545
5266.62 1413
5267.30 1287
5267.99 1381
5268.67 1367
5269.36 1279
5270.04 1393
5270.73 1332
5271.41 1420
5272.09 1314
5272.78 1386
5273.46 1356
5274.15 1304
5274.83 1274
5275.52 1372
5276.20 1329
5276.89 1466
5277.57 1380
5278.26 1368
5278.94 1419
5279.63 1391
5280.32 1479
5281.00 1421
5281.69 1432
5282.37 1470
5283.06 1435
5283.74 1443
5284.43 1514
5285.11 1408
5285.80 1442
5286.49 1438
5287.17 1339
5287.86 1334
5288.54 1336
5289.23 1309
5289.91 1279
5290.60 1239
5291.29 1292
5291.97 1266
5292.66 1278
5293.35 1158
5294.03 1223
5294.72 1280
5295.40 1271
5296.09 1300
5296.78 1237
5297.46 1371
5298.15 1512
5298.84 1333
5299.52 1448
5300.21 1496
5300.90 1402
5301.58 1377
5302.27 1402
5302.96 1398
5303.64 1308
5304.33 1399
5305.02 1448
5305.70 1333
5306.39 1318
5307.08 1402
5307.77 1334
5308.45 1312
5309.14 1271
5309.83 1337
5310.51 1377
5311.20 1397
5311.89 1324
5312.58 1314
5313.26 1260
5313.95 1270
5314.64 1428
5315.33 1304
5316.01 1199
5316.70 1237
5317.39 1306
5318.08 1309
5318.77 1263
5319.45 1257
5320.14 1412
5320.83 1325
5321.52 1200
5322.20 1256
5322.89 1305
5323.58 1257
5324.27 1325
5324.96 1265
5325.65 1197
5326.33 1334
5327.02 1373
5327.71 1262
5328.40 1236
5329.09 1338
5329.78 1319
5330.46 1282
5331.15 1341
5331.84 1282
5332.53 1276
5333.22 1344
5333.91 1310
5334.60 1294
5335.29 1247
5335.98 1280
5336.66 1317
5337.35 1360
5338.04 1276
5338.73 1189
5339.42 1234
5340.11 1289
5340.80 1427
5341.49 1271
5342.18 1276
5342.87 1345
5343.56 1339
5344.25 1211
5344.94 1227
5345.62 1247
5346.31 1419
5347.00 1375
5347.69 1318
5348.38 1409
5349.07 1461
5349.76 1389
5350.45 1438
5351.14 1496
5351.83 1476
5352.52 1352
5353.21 1298
5353.90 1251
5354.59 1325
5355.28 1403
5355.97 1366
5356.66 1268
5357.35 1264
5358.04 1330
5358.74 1144
5359.43 1220
5360.12 1246
5360.81 1298
5361.50 1314
5362.19 1099
5362.88 1158
5363.57 1336
5364.26 1298
5364.95 1237
5365.64 1222
5366.33 1250
5367.02 1252
5367.71 1291
5368.41 1186
5369.10 1214
5369.79 1317
5370.48 1345
5371.17 1218
5371.86 1251
5372.55 1260
5373.24 1267
5373.94 1239
5374.63 1290
5375.32 1374
5376.01 1356
5376.70 1383
5377.39 1515
5378.08 1490
5378.78 1602
5379.47 1564
5380.16 1577
5380.85 1554
5381.54 1577
5382.24 1569
5382.93 1509
5383.62 1528
5384.31 1505
5385.00 1540
5385.70 1422
5386.39 1343
5387.08 1267
5387.77 1397
5388.47 1439
5389.16 1331
5389.85 1307
5390.54 1377
5391.23 1349
5391.93 1294
5392.62 1335
5393.31 1295
5394.01 1240
5394.70 1290
5395.39 1258
5396.08 1229
5396.78 1237
5397.47 1223
5398.16 1330
5398.86 1227
5399.55 1279
5400.24 1326
5400.93 1178
5401.63 1100
5402.32 1216
5403.01 1308
5403.71 1179
5404.40 1105
5405.09 1187
5405.79 1167
5406.48 1212
5407.17 1271
5407.87 1209
5408.56 1300
5409.26 1237
5409.95 1152
5410.64 1149
5411.34 1164
5412.03 1168
5412.72 1208
5413.42 1247
5414.11 1233
5414.81 1245
5415.50 1198
5416.19 1237
5416.89 1274
5417.58 1295
5418.28 1219
5418.97 1283
5419.67 1223
5420.36 1214
5421.05 1238
5421.75 1162
5422.44 1223
5423.14 1197
5423.83 1226
5424.53 1238
5425.22 1201
5425.92 1259
5426.61 1251
5427.31 1244
5428.00 1253
5428.70 1110
5429.39 1157
5430.09 1222
5430.78 1287
5431.48 1290
5432.17 1237
5432.87 1236
5433.56 1265
5434.26 1265
5434.95 1288
5435.65 1241
5436.34 1161
5437.04 1208
5437.73 1244
5438.43 1314
5439.13 1308
5439.82 1287
5440.52 1271
5441.21 1172
5441.91 1241
5442.60 1260
5443.30 1217
5444.00 1275
5444.69 1310
5445.39 1344
5446.08 1419
5446.78 1419
5447.48 1366
5448.17 1359
5448.87 1267
5449.56 1224
5450.26 1263
5450.96 1320
5451.65 1449
5452.35 1388
5453.05 1358
5453.74 1316
5454.44 1345
5455.14 1408
5455.83 1263
5456.53 1128
5457.23 1134
5457.92 1302
5458.62 1239
5459.32 1180
5460.01 1145
5460.71 1182
5461.41 1234
5462.11 1312
5462.80 1243
5463.50 1194
5464.20 1186
5464.89 1229
5465.59 1315
5466.29 1284
5466.99 1187
5467.68 1269
5468.38 1244
5469.08 1228
5469.78 1200
5470.47 1231
5471.17 1239
5471.87 1233
5472.57 1222
5473.26 1167
5473.96 1179
5474.66 1174
5475.36 1159
5476.06 1165
5476.75 1225
5477.45 1265
5478.15 1193
5478.85 1182
5479.55 1152
5480.24 1331
5480.94 1414
5481.64 1323
5482.34 1311
5483.04 1330
5483.74 1384
5484.43 1409
5485.13 1315
5485.83 1307
5486.53 1370
5487.23 1187
5487.93 1166
5488.63 1322
5489.33 1221
5490.02 1274
5490.72 1315
5491.42 1332
5492.12 1349
5492.82 1371
5493.52 1251
5494.22 1262
5494.92 1319
5495.62 1394
5496.32 1458
5497.01 1324
5497.71 1247
5498.41 1369
5499.11 1464
5499.81 1517
5500.51 1505
5501.21 1514
5501.91 1595
5502.61 1665
5503.31 1514
5504.01 1556
5504.71 1551
5505.41 1527
5506.11 1414
5506.81 1510
5507.51 1503
5508.21 1414
5508.91 1357
5509.61 1326
5510.31 1276
5511.01 1440
5511.71 1383
5512.41 1345
5513.11 1333
5513.81 1328
5514.51 1381
5515.21 1321
5515.91 1241
5516.61 1223
5517.31 1196
5518.01 1257
5518.72 1326
5519.42 1277
5520.12 1336
5520.82 1305
5521.52 1361
5522.22 1290
5522.92 1212
5523.62 1275
5524.32 1356
5525.02 1389
5525.72 1229
5526.43 1356
5527.13 1265
5527.83 1305
5528.53 1264
5529.23 1260
5529.93 1301
5530.63 1207
5531.33 1198
5532.04 1291
5532.74 1185
5533.44 1317
5534.14 1248
5534.84 1188
5535.54 1189
5536.25 1198
5536.95 1292
5537.65 1293
5538.35 1207
5539.05 1134
5539.76 1175
5540.46 1164
5541.16 1257
5541.86 1149
5542.56 1205
5543.27 1210
5543.97 1244
5544.67 1163
5545.37 1174
5546.08 1125
5546.78 1095
5547.48 1059
5548.18 1142
5548.89 1173
5549.59 1275
5550.29 1273
5550.99 1248
5551.70 1196
5552.40 1160
5553.10 1167
5553.81 1209
5554.51 1110
5555.21 1194
5555.91 1128
5556.62 1130
5557.32 1104
5558.02 1189
5558.73 1126
5559.43 1190
5560.13 1224
5560.84 1209
5561.54 1179
5562.24 1165
5562.95 1146
5563.65 1214
5564.35 1255
5565.06 1339
5565.76 1276
5566.47 1148
5567.17 1045
5567.87 1268
5568.58 1216
5569.28 1264
5569.98 1255
5570.69 1262
5571.39 1139
5572.10 1052
5572.80 1213
5573.50 1350
5574.21 1268
5574.91 1164
5575.62 1233
5576.32 1151
5577.03 1181
5577.73 1145
5578.44 1137
5579.14 1174
5579.84 1167
5580.55 1238
5581.25 1151
5581.96 1075
5582.66 1141
5583.37 1192
5584.07 1154
5584.78 1167
5585.48 1143
5586.19 1142
5586.89 1128
5587.60 1216
5588.30 1210
5589.01 1109
5589.71 1113
5590.42 1130
5591.12 1142
5591.83 1133
5592.53 1122
5593.24 1098
5593.94 1283
5594.65 1238
5595.36 1204
5596.06 1151
5596.77 1197
5597.47 1132
5598.18 1136
5598.88 1082
5599.59 1142
5600.30 1123
5601.00 1137
5601.71 1152
5602.41 1105
5603.12 1034
5603.83 1034
5604.53 1102
5605.24 1072
5605.94 1099
5606.65 1096
5607.36 1045
5608.06 1086
5608.77 1083
5609.48 1050
5610.18 1049
5610.89 1052
5611.60 1189
5612.30 1150
5613.01 1074
5613.72 1060
5614.42 1085
5615.13 1174
5615.84 1189
5616.54 1118
5617.25 1161
5617.96 1143
5618.66 1094
5619.37 938
5620.08 1002
5620.78 1016
5621.49 1038
5622.20 1153
5622.91 1113
5623.61 1106
5624.32 1090
5625.03 1005
5625.74 1027
5626.44 1098
5627.15 1169
5627.86 1139
5628.57 1162
5629.27 1162
5629.98 1086
5630.69 1130
5631.40 1134
5632.11 1123
5632.81 1130
5633.52 1196
5634.23 1103
5634.94 1072
5635.65 1126
5636.35 1063
5637.06 1066
5637.77 1063
5638.48 1141
5639.19 1120
5639.89 1052
5640.60 1079
5641.31 1093
5642.02 1045
5642.73 1031
5643.44 1139
5644.15 1207
5644.85 1113
5645.56 1104
5646.27 1180
5646.98 1060
5647.69 1080
5648.40 1099
5649.11 1027
5649.82 1180
5650.53 1167
5651.23 1171
5651.94 1127
5652.65 1119
5653.36 1188
5654.07 1119
5654.78 1100
5655.49 1099
5656.20 1107
5656.91 1128
5657.62 1174
5658.33 1129
5659.04 1123
5659.75 1064
5660.46 1087
5661.17 1131
5661.88 1086
5662.59 1051
5663.30 1041
5664.00 1112
5664.71 1196
5665.42 1100
5666.13 1106
5666.84 1052
5667.55 1186
5668.27 1115
5668.98 1061
5669.69 1069
5670.40 1078
5671.11 1070
5671.82 1104
5672.53 1064
5673.24 1138
5673.95 1087
5674.66 1027
5675.37 1116
5676.08 1119
5676.79 1082
5677.50 1108
5678.21 993
5678.92 962
5679.63 959
5680.34 1020
5681.06 1049
5681.77 1018
5682.48 989
5683.19 1028
5683.90 1100
5684.61 1076
5685.32 975
5686.03 991
5686.74 1075
5687.46 1042
5688.17 1055
5688.88 985
5689.59 1115
5690.30 1133
5691.01 1178
5691.72 1070
5692.44 976
5693.15 938
5693.86 991
5694.57 1024
5695.28 961
5696.00 974
5696.71 1113
5697.42 1080
5698.13 1011
5698.84 982
5699.56 985
5700.27 1125
5700.98 1024
5701.69 1033
5702.40 1129
5703.12 1007
5703.83 1073
5704.54 1104
5705.25 1083
5705.97 1123
5706.68 1112
5707.39 997
5708.10 1019
5708.82 1076
5709.53 1113
5710.24 1048
5710.95 1015
5711.67 1077
5712.38 1002
5713.09 1161
5713.81 1107
5714.52 1063
5715.23 1009
5715.95 1121
5716.66 1132
5717.37 1088
5718.09 1062
5718.80 1056
5719.51 1048
5720.23 1062
5720.94 1093
5721.65 1022
5722.37 1000
5723.08 987
5723.79 1019
5724.51 1003
5725.22 997
5725.93 1018
5726.65 1069
5727.36 1029
5728.08 1090
5728.79 1109
5729.50 1080
5730.22 1081
5730.93 1155
5731.65 1144
5732.36 1167
5733.07 1198
5733.79 1144
5734.50 1145
5735.22 1135
5735.93 1098
5736.65 1039
5737.36 1031
5738.07 1029
5738.79 981
5739.50 1024
5740.22 1136
5740.93 1078
5741.65 1051
5742.36 996
5743.08 1064
5743.79 1046
5744.51 979
5745.22 1000
5745.94 968
5746.65 1031
5747.37 1016
5748.08 991
5748.80 1047
5749.51 1025
5750.23 1035
5750.94 1032
5751.66 988
5752.37 1038
5753.09 1042
5753.80 1107
5754.52 995
5755.24 1015
5755.95 1074
5756.67 1062
5757.38 1068
5758.10 1059
5758.81 1028
5759.53 1058
5760.25 1105
5760.96 1045
5761.68 1158
5762.39 1074
5763.11 1151
5763.83 1142
5764.54 1151
5765.26 1019
5765.97 1069
5766.69 1046
5767.41 1050
5768.12 1077
5768.84 1030
5769.56 1030
5770.27 1058
5770.99 1023
5771.71 953
5772.42 1124
5773.14 992
5773.86 1080
5774.57 1102
5775.29 1092
5776.01 1084
5776.72 1036
5777.44 1122
5778.16 1066
5778.88 1110
5779.59 1053
5780.31 1117
5781.03 1116
5781.74 1112
5782.46 1114
5783.18 1125
5783.90 986
5784.61 960
5785.33 980
5786.05 997
5786.77 1069
5787.48 975
5788.20 1039
5788.92 1010
5789.64 1048
5790.35 1094
5791.07 1128
5791.79 996
5792.51 1031
5793.23 1182
5793.94 1182
5794.66 1151
5795.38 1159
5796.10 1177
5796.82 1184
5797.53 1155
5798.25 1196
5798.97 1177
5799.69 1107
5800.41 1200
5801.13 1188
5801.84 1284
5802.56 1302
5803.28 1360
5804.00 1441
5804.72 1544
5805.44 1457
5806.16 1371
5806.87 1434
5807.59 1366
5808.31 1318
5809.03 1196
5809.75 1207
5810.47 1210
5811.19 1206
5811.91 1222
5812.63 1259
5813.35 1232
5814.07 1248
5814.78 1322
5815.50 1415
5816.22 1538
5816.94 1507
5817.66 1533
5818.38 1706
5819.10 1729
5819.82 1944
5820.54 2012
5821.26 1873
5821.98 1853
5822.70 1703
5823.42 1552
5824.14 1525
5824.86 1476
5825.58 1403
5826.30 1393
5827.02 1312
5827.74 1379
5828.46 1398
5829.18 1354
5829.90 1417
5830.62 1311
5831.34 1255
5832.06 1286
5832.78 1283
5833.50 1330
5834.22 1336
5834.94 1335
5835.66 1327
5836.38 1297
5837.10 1339
5837.82 1247
5838.55 1333
5839.27 1375
5839.99 1193
5840.71 1285
5841.43 1209
5842.15 1314
5842.87 1241
5843.59 1184
5844.31 1254
5845.03 1230
5845.76 1215
5846.48 1267
5847.20 1230
5847.92 1251
5848.64 1046
5849.36 1066
5850.08 1110
5850.81 1098
5851.53 1115
5852.25 1140
5852.97 1075
5853.69 1106
5854.41 1200
5855.14 1183
5855.86 1187
5856.58 1151
5857.30 1038
5858.02 1180
5858.74 1162
5859.47 1141
5860.19 1118
5860.91 1056
5861.63 1142
5862.36 1114
5863.08 1218
5863.80 1102
5864.52 1032
5865.24 1129
5865.97 1081
5866.69 994
5867.41 1028
5868.13 1127
5868.86 1125
5869.58 1146
5870.30 1099
5871.03 1203
5871.75 1154
5872.47 1130
5873.19 1148
5873.92 1140
5874.64 1106
5875.36 1126
5876.09 1151
5876.81 1114
5877.53 990
5878.26 1036
5878.98 1070
5879.70 1164
5880.43 1051
5881.15 1089
5881.87 1119
5882.60 1179
5883.32 1133
5884.04 1185
5884.77 1194
5885.49 1201
5886.21 1154
5886.94 1142
5887.66 1209
5888.39 1153
5889.11 1160
5889.83 1126
5890.56 997
5891.28 1012
5892.01 1095
5892.73 1143
5893.45 1074
5894.18 1148
5894.90 1152
5895.63 1004
5896.35 1011
5897.07 1038
5897.80 1175
5898.52 1056
5899.25 1130
5899.97 1173
5900.70 1214
5901.42 1150
5902.15 1172
5902.87 1145
5903.60 1243
5904.32 1199
5905.05 1152
5905.77 1074
5906.50 1045
5907.22 1121
5907.95 1074
5908.67 1083
5909.40 1078
5910.12 1062
5910.85 1169
5911.57 1155
5912.30 1092
5913.02 1109
5913.75 1102
5914.47 1046
5915.20 1046
5915.92 1074
5916.65 1082
5917.38 1136
5918.10 1049
5918.83 1036
5919.55 1163
5920.28 1155
5921.00 1174
5921.73 1154
5922.46 1118
5923.18 1068
5923.91 1113
5924.63 1072
5925.36 1100
5926.09 1070
5926.81 1118
5927.54 1157
5928.26 1009
5928.99 1040
5929.72 1071
5930.44 1067
5931.17 1053
5931.90 1069
5932.62 1053
5933.35 1059
5934.08 1024
5934.80 1083
5935.53 1107
5936.26 1125
5936.98 1131
5937.71 1207
5938.44 1127
5939.16 1097
5939.89 1075
5940.62 1169
5941.35 1120
5942.07 1120
5942.80 1137
5943.53 1140
5944.25 1190
5944.98 1099
5945.71 1109
5946.44 1117
5947.16 1108
5947.89 1123
5948.62 1146
5949.35 1123
5950.07 1083
5950.80 1093
5951.53 1137
5952.26 1268
5952.99 1202
5953.71 1247
5954.44 1274
5955.17 1265
5955.90 1239
5956.62 1287
5957.35 1230
5958.08 1202
5958.81 1074
5959.54 1154
5960.27 1189
5960.99 1163
5961.72 1230
5962.45 1161
5963.18 1313
5963.91 1253
5964.64 1229
5965.36 1277
5966.09 1391
5966.82 1320
5967.55 1446
5968.28 1480
5969.01 1439
5969.74 1436
5970.47 1399
5971.19 1262
5971.92 1269
5972.65 1194
5973.38 1274
5974.11 1269
5974.84 1272
5975.57 1239
5976.30 1224
5977.03 1250
5977.76 1280
5978.49 1308
5979.22 1218
5979.95 1200
5980.67 1329
5981.40 1331
5982.13 1370
5982.86 1342
5983.59 1389
5984.32 1377
5985.05 1315
5985.78 1398
5986.51 1375
5987.24 1391
5987.97 1317
5988.70 1280
5989.43 1356
5990.16 1341
5990.89 1382
5991.62 1350
5992.35 1357
5993.08 1350
5993.81 1398
5994.54 1353
5995.27 1433
5996.00 1377
5996.73 1265
5997.47 1263
5998.20 1260
5998.93 1347
5999.66 1365
6000.39 1285
6001.12 1281
6001.85 1336
6002.58 1223
6003.31 1215
6004.04 1233
6004.77 1269
6005.50 1214
6006.24 1280
6006.97 1352
6007.70 1365
6008.43 1374
6009.16 1480
6009.89 1478
6010.62 1581
6011.35 1653
6012.09 1662
6012.82 1666
6013.55 1762
6014.28 1768
6015.01 1821
6015.74 1732
6016.47 1727
6017.21 1678
6017.94 1554
6018.67 1575
6019.40 1530
6020.13 1427
6020.87 1349
6021.60 1221
6022.33 1135
6023.06 1158
6023.79 1146
6024.53 1236
6025.26 1276
6025.99 1203
6026.72 1165
6027.46 1275
6028.19 1210
6028.92 1176
6029.65 1129
6030.39 1207
6031.12 1224
6031.85 1240
6032.58 1216
6033.32 1182
6034.05 1189
6034.78 1253
6035.51 1148
6036.25 1185
6036.98 1141
6037.71 1125
6038.45 1245
6039.18 1194
6039.91 1070
6040.65 1139
6041.38 1236
6042.11 1114
6042.85 1138
6043.58 1188
6044.31 1158
6045.05 1147
6045.78 1255
6046.51 1304
6047.25 1283
6047.98 1335
6048.71 1304
6049.45 1335
6050.18 1333
6050.91 1269
6051.65 1379
6052.38 1431
6053.12 1337
6053.85 1286
6054.58 1347
6055.32 1253
6056.05 1234
6056.79 1239
6057.52 1225
6058.25 1214
6058.99 1222
6059.72 1201
6060.46 1183
6061.19 1168
6061.93 1137
6062.66 1236
6063.40 1178
6064.13 1193
6064.86 1065
6065.60 1191
6066.33 1106
6067.07 1138
6067.80 1133
6068.54 1190
6069.27 1269
6070.01 1214
6070.74 1118
6071.48 1190
6072.21 1135
6072.95 1136
6073.68 1205
6074.42 1139
6075.15 1134
6075.89 1132
6076.63 1182
6077.36 1147
6078.10 1187
6078.83 1261
6079.57 1232
6080.30 1191
6081.04 1169
6081.77 1122
6082.51 1129
6083.25 1133
6083.98 1172
6084.72 1089
6085.45 1135
6086.19 1104
6086.92 991
6087.66 1128
6088.40 1155
6089.13 1097
6089.87 1181
6090.61 1252
6091.34 1209
6092.08 1190
6092.81 1107
6093.55 1113
6094.29 1051
6095.02 1174
6095.76 1212
6096.50 1147
6097.23 1098
6097.97 1083
6098.71 1111
6099.44 1157
6100.18 1071
6100.92 1098
6101.65 1168
6102.39 1109
6103.13 1155
6103.86 1090
6104.60 1194
6105.34 1078
6106.08 1059
6106.81 1117
6107.55 1178
6108.29 1163
6109.02 1105
6109.76 1173
6110.50 1058
6111.24 964
6111.97 1061
6112.71 1137
6113.45 1017
6114.19 1098
6114.92 1095
6115.66 1069
6116.40 1068
6117.14 1082
6117.88 1097
6118.61 1124
6119.35 1212
6120.09 1163
6120.83 1251
6121.57 1156
6122.30 1174
6123.04 1217
6123.78 1277
6124.52 1140
6125.26 1135
6126.00 1076
6126.73 1174
6127.47 1154
6128.21 1335
6128.95 1260
6129.69 1150
6130.43 1180
6131.16 1194
6131.90 1215
6132.64 1252
6133.38 1281
6134.12 1235
6134.86 1140
6135.60 1100
6136.34 1175
6137.08 1148
6137.81 1163
6138.55 1148
6139.29 1222
6140.03 1238
6140.77 1242
6141.51 1215
6142.25 1234
6142.99 1210
6143.73 1099
6144.47 1141
6145.21 1123
6145.95 1126
6146.69 1063
6147.43 1214
6148.17 1219
6148.91 1207
6149.65 1142
6150.39 1040
6151.13 1078
6151.86 1180
6152.60 1183
6153.34 1078
6154.08 1183
6154.83 1145
6155.57 1245
6156.31 1179
6157.05 1168
6157.79 1270
6158.53 1242
6159.27 1289
6160.01 1191
6160.75 1205
6161.49 1227
6162.23 1159
6162.97 1177
6163.71 1203
6164.45 1221
6165.19 1252
6165.93 1384
6166.67 1329
6167.41 1331
6168.15 1374
6168.89 1444
6169.64 1537
6170.38 1530
6171.12 1429
6171.86 1427
6172.60 1401
6173.34 1528
6174.08 1422
6174.82 1379
6175.57 1345
6176.31 1308
6177.05 1266
6177.79 1332
6178.53 1415
6179.27 1394
6180.01 1334
6180.76 1302
6181.50 1264
6182.24 1358
6182.98 1310
6183.72 1249
6184.46 1340
6185.21 1364
6185.95 1337
6186.69 1408
6187.43 1396
6188.17 1403
6188.92 1399
6189.66 1395
6190.40 1459
6191.14 1373
6191.89 1487
6192.63 1577
6193.37 1503
6194.11 1538
6194.86 1456
6195.60 1525
6196.34 1638
6197.08 1667
6197.83 1533
6198.57 1563
6199.31 1691
6200.05 1660
6200.80 1631
6201.54 1559
6202.28 1694
6203.03 1644
6203.77 1617
6204.51 1641
6205.26 1756
6206.00 2024
6206.74 2308
6207.48 2661
6208.23 2954
6208.97 3422
6209.71 3878
6210.46 4316
6211.20 4354
6211.95 4512
6212.69 4539
6213.43 4326
6214.18 3934
6214.92 3395
6215.66 3090
6216.41 2557
6217.15 2347
6217.89 2052
6218.64 1868
6219.38 1595
6220.13 1579
6220.87 1601
6221.61 1565
6222.36 1572
6223.10 1456
6223.85 1578
6224.59 1656
6225.34 1668
6226.08 1596
6226.82 1723
6227.57 1668
6228.31 1750
6229.06 1637
6229.80 1612
6230.55 1542
6231.29 1493
6232.04 1408
6232.78 1304
6233.53 1320
6234.27 1413
6235.02 1392
6235.76 1232
6236.51 1227
6237.25 1224
6238.00 1331
6238.74 1392
6239.49 1367
6240.23 1412
6240.98 1337
6241.72 1314
6242.47 1362
6243.21 1409
6243.96 1426
6244.70 1419
6245.45 1468
6246.20 1484
6246.94 1426
6247.69 1569
6248.43 1631
6249.18 1763
6249.92 1691
6250.67 1703
6251.42 1742
6252.16 1666
6252.91 1468
6253.65 1452
6254.40 1435
6255.15 1467
6255.89 1383
6256.64 1327
6257.38 1349
6258.13 1378
6258.88 1314
6259.62 1301
6260.37 1327
6261.12 1329
6261.86 1285
6262.61 1372
6263.36 1382
6264.10 1344
6264.85 1369
6265.60 1391
6266.34 1371
6267.09 1354
6267.84 1326
6268.58 1322
6269.33 1271
6270.08 1355
6270.82 1347
6271.57 1318
6272.32 1363
6273.07 1250
6273.81 1247
6274.56 1299
6275.31 1246
6276.05 1386
6276.80 1306
6277.55 1319
6278.30 1327
6279.04 1360
6279.79 1217
6280.54 1273
6281.29 1324
6282.03 1361
6282.78 1273
6283.53 1171
6284.28 1296
6285.03 1374
6285.77 1398
6286.52 1441
6287.27 1324
6288.02 1358
6288.77 1392
6289.51 1363
6290.26 1380
6291.01 1354
6291.76 1253
6292.51 1320
6293.26 1323
6294.00 1277
6294.75 1260
6295.50 1268
6296.25 1315
6297.00 1278
6297.75 1202
6298.50 1202
6299.24 1221
6299.99 1184
6300.74 1267
6301.49 1289
6302.24 1326
6302.99 1238
6303.74 1209
6304.49 1174
6305.24 1152
6305.99 1158
6306.73 1149
6307.48 1207
6308.23 1264
6308.98 1254
6309.73 1178
6310.48 1227
6311.23 1204
6311.98 1207
6312.73 1176
6313.48 1213
6314.23 1264
6314.98 1195
6315.73 1161
6316.48 1237
6317.23 1275
6317.98 1330
6318.73 1169
6319.48 1227
6320.23 1232
6320.98 1237
6321.73 1133
6322.48 1113
6323.23 1032
6323.98 1043
6324.73 1117
6325.48 1109
6326.23 1091
6326.98 1146
6327.73 1047
6328.48 1086
6329.23 1122
6329.98 1094
6330.73 1097
6331.48 1094
6332.23 1127
6332.98 1120
6333.73 1105
6334.49 1082
6335.24 1147
6335.99 1036
6336.74 1067
6337.49 1088
6338.24 1103
6338.99 1107
6339.74 984
6340.49 1038
6341.25 967
6342.00 1023
6342.75 1200
6343.50 1163
6344.25 1049
6345.00 1046
6345.75 1008
6346.51 1110
6347.26 1119
6348.01 1091
6348.76 1157
6349.51 1203
6350.26 1101
6351.02 1157
6351.77 1144
6352.52 1143
6353.27 1205
6354.02 1247
6354.78 1221
6355.53 1201
6356.28 1260
6357.03 1084
6357.78 1130
6358.54 1177
6359.29 1139
6360.04 1103
6360.79 1126
6361.55 1193
6362.30 1080
6363.05 983
6363.80 1059
6364.56 1116
6365.31 1157
6366.06 1100
6366.81 1068
6367.57 1103
6368.32 1125
6369.07 1065
6369.83 1021
6370.58 1031
6371.33 1134
6372.08 1167
6372.84 1179
6373.59 1218
6374.34 1100
6375.10 1036
6375.85 1103
6376.60 1102
6377.36 1036
6378.11 1046
6378.86 1130
6379.62 991
6380.37 974
6381.12 1023
6381.88 1076
6382.63 1111
6383.39 1179
6384.14 1127
6384.89 1114
6385.65 1093
6386.40 1153
6387.16 1079
6387.91 996
6388.66 1062
6389.42 967
6390.17 1030
6390.93 1006
6391.68 1056
6392.43 976
6393.19 1084
6393.94 879
6394.70 911
6395.45 1035
6396.21 1055
6396.96 991
6397.72 1065
6398.47 1053
6399.22 1085
6399.98 1071
6400.73 1054
6401.49 1001
6402.24 967
6403.00 1132
6403.75 1055
6404.51 982
6405.26 985
6406.02 1013
6406.77 987
6407.53 1099
6408.28 969
6409.04 997
6409.79 1078
6410.55 1046
6411.31 1078
6412.06 1032
6412.82 1039
6413.57 1019
6414.33 1064
6415.08 914
6415.84 985
6416.59 1021
6417.35 1039
6418.11 998
6418.86 999
6419.62 957
6420.37 1031
6421.13 1050
6421.89 1074
6422.64 996
6423.40 985
6424.15 974
6424.91 1083
6425.67 1073
6426.42 910
6427.18 977
6427.94 1048
6428.69 1051
6429.45 1001
6430.20 1089
6430.96 1102
6431.72 1071
6432.47 1085
6433.23 971
6433.99 1063
6434.74 1073
6435.50 1124
6436.26 995
6437.02 1052
6437.77 1003
6438.53 934
6439.29 1006
6440.04 1103
6440.80 1046
6441.56 1026
6442.32 1053
6443.07 1085
6443.83 1006
6444.59 1000
6445.34 996
6446.10 1037
6446.86 1083
6447.62 1047
6448.37 1032
6449.13 1085
6449.89 1053
6450.65 1031
6451.41 1095
6452.16 1013
6452.92 1082
6453.68 1127
6454.44 1056
6455.19 1007
6455.95 1099
6456.71 1068
6457.47 1017
6458.23 1082
6458.99 1162
6459.74 1214
6460.50 1101
6461.26 1139
6462.02 1168
6462.78 1101
6463.54 1110
6464.29 1122
6465.05 1070
6465.81 1029
6466.57 1071
6467.33 1088
6468.09 1032
6468.85 1135
6469.60 1085
6470.36 1226
6471.12 1224
6471.88 1089
6472.64 1069
6473.40 1184
6474.16 1074
6474.92 1085
6475.68 1057
6476.44 1037
6477.20 1061
6477.95 1175
6478.71 1110
6479.47 1081
6480.23 1173
6480.99 1161
6481.75 1169
6482.51 1093
6483.27 1149
6484.03 1145
6484.79 1112
6485.55 1191
6486.31 1152
6487.07 1180
6487.83 1236
6488.59 1184
6489.35 1188
6490.11 1221
6490.87 1233
6491.63 1273
6492.39 1348
6493.15 1302
6493.91 1304
6494.67 1313
6495.43 1339
6496.19 1427
6496.95 1363
6497.71 1318
6498.47 1394
6499.23 1390
6499.99 1449
6500.76 1482
6501.52 1407
6502.28 1328
6503.04 1439
6503.80 1407
6504.56 1341
6505.32 1288
6506.08 1315
6506.84 1361
6507.60 1320
6508.36 1426
6509.13 1451
6509.89 1431
6510.65 1355
6511.41 1459
6512.17 1487
6512.93 1472
6513.69 1501
6514.45 1512
6515.22 1535
6515.98 1604
6516.74 1482
6517.50 1444
6518.26 1414
6519.02 1465
6519.79 1517
6520.55 1531
6521.31 1577
6522.07 1720
6522.83 1786
6523.60 1813
6524.36 1928
6525.12 2023
6525.88 2062
6526.64 2101
6527.41 2051
6528.17 2024
6528.93 2057
6529.69 1979
6530.46 1898
6531.22 1920
6531.98 1956
6532.74 1811
6533.51 1949
6534.27 2098
6535.03 2140
6535.79 2414
6536.56 2792
6537.32 3062
6538.08 3170
6538.85 3453
6539.61 3345
6540.37 3214
6541.13 3020
6541.90 2667
6542.66 2454
6543.42 2221
6544.19 2071
6544.95 1800
6545.71 1712
6546.48 1699
6547.24 1677
6548.00 1504
6548.77 1510
6549.53 1367
6550.29 1397
6551.06 1451
6551.82 1549
6552.58 1556
6553.35 1527
6554.11 1605
6554.88 1507
6555.64 1432
6556.40 1502
6557.17 1431
6557.93 1402
6558.70 1365
6559.46 1265
6560.22 1364
6560.99 1380
6561.75 1433
6562.52 1494
6563.28 1566
6564.05 1602
6564.81 1600
6565.57 1566
6566.34 1638
6567.10 1762
6567.87 1642
6568.63 1504
6569.40 1616
6570.16 1616
6570.93 1440
6571.69 1481
6572.46 1598
6573.22 1521
6573.99 1545
6574.75 1545
6575.52 1696
6576.28 1790
6577.05 1745
6577.81 1671
6578.58 1699
6579.34 1794
6580.11 1687
6580.87 1721
6581.64 1708
6582.40 1678
6583.17 1764
6583.93 1803
6584.70 1681
6585.47 1762
6586.23 1718
6587.00 1705
6587.76 1731
6588.53 1738
6589.29 1716
6590.06 1734
6590.83 1777
6591.59 1714
6592.36 1755
6593.12 1806
6593.89 1886
6594.66 1822
6595.42 1751
6596.19 1777
6596.96 1735
6597.72 1776
6598.49 1746
6599.25 1734
6600.02 1671
6600.79 1612
6601.55 1608
6602.32 1657
6603.09 1556
6603.85 1495
6604.62 1529
6605.39 1532
6606.15 1466
6606.92 1464
6607.69 1577
6608.46 1560
6609.22 1479
6609.99 1513
6610.76 1508
6611.52 1544
6612.29 1613
6613.06 1614
6613.83 1513
6614.59 1496
6615.36 1494
6616.13 1499
6616.89 1465
6617.66 1538
6618.43 1476
6619.20 1474
6619.96 1397
6620.73 1478
6621.50 1453
6622.27 1493
6623.04 1510
6623.80 1605
6624.57 1494
6625.34 1457
6626.11 1508
6626.88 1515
6627.64 1543
6628.41 1536
6629.18 1525
6629.95 1515
6630.72 1574
6631.48 1481
6632.25 1461
6633.02 1464
6633.79 1542
6634.56 1520
6635.33 1529
6636.10 1580
6636.86 1543
6637.63 1526
6638.40 1538
6639.17 1461
6639.94 1410
6640.71 1397
6641.48 1486
6642.25 1377
6643.01 1392
6643.78 1336
6644.55 1337
6645.32 1389
6646.09 1365
6646.86 1365
6647.63 1294
6648.40 1325
6649.17 1340
6649.94 1383
6650.71 1424
6651.48 1364
6652.25 1487
6653.01 1567
6653.78 1414
6654.55 1427
6655.32 1457
6656.09 1487
6656.86 1437
6657.63 1303
6658.40 1230
6659.17 1363
6659.94 1358
6660.71 1319
6661.48 1328
6662.25 1282
6663.02 1354
6663.79 1301
6664.56 1342
6665.33 1443
6666.10 1437
6666.87 1457
6667.64 1493
6668.42 1449
6669.19 1310
6669.96 1384
6670.73 1404
6671.50 1381
6672.27 1319
6673.04 1427
6673.81 1235
6674.58 1247
6675.35 1258
6676.12 1290
6676.89 1286
6677.66 1315
6678.44 1263
6679.21 1271
6679.98 1278
6680.75 1268
6681.52 1372
6682.29 1268
6683.06 1241
6683.83 1290
6684.60 1361
6685.38 1298
6686.15 1343
6686.92 1404
6687.69 1409
6688.46 1393
6689.23 1448
6690.01 1424
6690.78 1371
6691.55 1362
6692.32 1282
6693.09 1286
6693.86 1244
6694.64 1274
6695.41 1240
6696.18 1298
6696.95 1291
6697.73 1310
6698.50 1324
6699.27 1024
6700.04 1115
6700.81 1176
6701.59 1277
6702.36 1129
6703.13 1165
6703.90 1178
6704.68 1168
6705.45 1230
6706.22 1244
6706.99 1190
6707.77 1193
6708.54 1158
6709.31 1162
6710.09 1145
6710.86 1173
6711.63 1208
6712.40 1158
6713.18 1089
6713.95 1173
6714.72 1249
6715.50 1161
6716.27 1266
6717.04 1201
6717.82 1136
6718.59 1193
6719.36 1279
6720.14 1200
6720.91 1101
6721.68 1090
6722.46 1203
6723.23 1172
6724.00 1176
6724.78 1207
6725.55 1183
6726.33 1149
6727.10 1121
6727.87 1210
6728.65 1126
6729.42 1052
6730.20 1047
6730.97 1121
6731.74 1181
6732.52 1106
6733.29 1160
6734.07 1119
6734.84 1141
6735.61 1134
6736.39 1104
6737.16 1137
6737.94 1112
6738.71 1042
6739.49 1045
6740.26 1160
6741.04 1187
6741.81 1146
6742.59 1047
6743.36 1134
6744.13 1027
6744.91 1110
6745.68 1086
6746.46 1124
6747.23 1066
6748.01 1097
6748.78 1070
6749.56 1116
6750.33 1145
6751.11 1131
6751.89 1193
6752.66 1045
6753.44 1103
6754.21 1061
6754.99 1094
6755.76 1093
6756.54 1163
6757.31 1141
6758.09 1023
6758.86 1082
6759.64 1069
6760.42 1151
6761.19 1101
6761.97 1106
6762.74 1091
6763.52 1035
6764.30 1117
6765.07 1037
6765.85 1004
6766.62 1030
6767.40 1091
6768.18 942
6768.95 1039
6769.73 978
6770.51 1066
6771.28 1120
6772.06 1099
6772.83 1137
6773.61 1125
6774.39 1092
6775.16 1130
6775.94 1094
6776.72 1120
6777.49 1100
6778.27 1127
6779.05 1136
6779.82 1137
6780.60 1197
6781.38 1234
6782.16 1110
6782.93 1147
6783.71 1082
6784.49 1053
6785.26 1114
6786.04 1047
6786.82 1045
6787.60 1063
6788.37 1081
6789.15 1049
6789.93 936
6790.71 938
6791.48 1018
6792.26 988
6793.04 933
6793.82 1048
6794.59 1025
6795.37 978
6796.15 979
6796.93 948
6797.70 918
6798.48 983
6799.26 960
6800.04 927
6800.82 944
6801.60 1003
6802.37 1029
6803.15 984
6803.93 1020
6804.71 958
6805.49 973
6806.26 1063
6807.04 1075
6807.82 1033
6808.60 951
6809.38 1025
6810.16 942
6810.94 995
6811.71 964
6812.49 1041
6813.27 1042
6814.05 1017
6814.83 1045
6815.61 1111
6816.39 965
6817.17 969
6817.95 1027
6818.73 1047
6819.50 975
6820.28 998
6821.06 1060
6821.84 994
6822.62 1035
6823.40 995
6824.18 953
6824.96 997
6825.74 972
6826.52 967
6827.30 952
6828.08 1038
6828.86 1022
6829.64 1068
6830.42 1101
6831.20 1035
6831.98 1016
6832.76 1004
6833.54 920
6834.32 969
6835.10 1028
6835.88 973
6836.66 1001
6837.44 1052
6838.22 968
6839.00 1106
6839.78 1107
6840.56 1013
6841.34 1047
6842.12 956
6842.90 935
6843.68 967
6844.46 1009
6845.24 901
6846.02 916
6846.80 926
6847.58 884
6848.36 898
6849.14 1028
6849.93 1077
6850.71 1059
6851.49 1134
6852.27 1077
6853.05 1199
6853.83 1228
6854.61 1217
6855.39 1166
6856.17 1145
6856.96 1166
6857.74 1103
6858.52 1044
6859.30 1055
6860.08 986
6860.86 1022
6861.64 893
6862.43 901
6863.21 961
6863.99 1026
6864.77 948
6865.55 993
6866.33 1088
6867.12 1107
6867.90 996
6868.68 988
6869.46 1030
6870.24 1054
6871.03 994
6871.81 1113
6872.59 1138
6873.37 1025
6874.16 971
6874.94 992
6875.72 960
6876.50 957
6877.28 1015
6878.07 1027
6878.85 1024
6879.63 1106
6880.42 1135
6881.20 1037
6881.98 956
6882.76 999
6883.55 1055
6884.33 1050
6885.11 1055
6885.89 1168
6886.68 1244
6887.46 1221
6888.24 1259
6889.03 1300
6889.81 1274
6890.59 1235
6891.38 1288
6892.16 1167
6892.94 1217
6893.73 1199
6894.51 1162
6895.29 1049
6896.08 996
6896.86 1029
6897.64 1022
6898.43 1039
6899.21 1096
6900.00 1029
6900.78 1071
6901.56 1049
6902.35 1010
6903.13 1040
6903.91 1093
6904.70 1034
6905.48 1075
6906.27 1019
6907.05 1045
6907.84 1048
6908.62 1026
6909.40 995
6910.19 1111
6910.97 1007
6911.76 937
6912.54 939
6913.33 950
6914.11 1017
6914.90 1034
6915.68 964
6916.46 1004
6917.25 995
6918.03 1013
6918.82 980
6919.60 933
6920.39 924
6921.17 1035
6921.96 1098
6922.74 1051
6923.53 1160
6924.31 1145
6925.10 1158
6925.88 1136
6926.67 1124
6927.45 1064
6928.24 1073
6929.03 1116
6929.81 1070
6930.60 1057
6931.38 1083
6932.17 1102
6932.95 1006
6933.74 1020
6934.52 950
6935.31 927
6936.10 989
6936.88 976
6937.67 1013
6938.45 1074
6939.24 987
6940.03 981
6940.81 974
6941.60 934
6942.38 966
6943.17 944
6943.96 950
6944.74 993
6945.53 963
6946.32 1103
6947.10 1021
6947.89 1048
6948.68 1067
6949.46 1057
6950.25 1035
6951.03 1079
6951.82 1075
6952.61 1027
6953.40 1032
6954.18 1070
6954.97 1029
6955.76 1039
6956.54 1054
6957.33 1045
6958.12 1081
6958.90 1062
6959.69 1108
6960.48 1124
6961.27 1126
6962.05 1109
6962.84 1079
6963.63 1125
6964.41 1090
6965.20 1077
6965.99 1070
6966.78 1145
6967.56 1204
6968.35 1204
6969.14 1208
6969.93 1239
6970.72 1263
6971.50 1182
6972.29 1093
6973.08 1103
6973.87 1090
6974.66 1146
6975.44 1113
6976.23 1163
6977.02 1131
6977.81 1153
6978.60 1161
6979.38 1228
6980.17 1195
6980.96 1311
6981.75 1304
6982.54 1375
6983.33 1380
6984.11 1492
6984.90 1688
6985.69 1772
6986.48 1905
6987.27 1931
6988.06 2157
6988.85 2075
6989.64 1948
6990.42 1999
6991.21 1825
6992.00 1599
6992.79 1572
6993.58 1565
6994.37 1412
6995.16 1376
6995.95 1325
6996.74 1291
6997.53 1430
6998.32 1615
6999.10 1700
6999.89 1850
7000.68 1978
7001.47 2123
7002.26 2225
7003.05 2247
7003.84 2216
7004.63 2035
7005.42 1866
7006.21 1752
7007.00 1480
7007.79 1393
7008.58 1248
7009.37 1299
7010.16 1231
7010.95 1256
7011.74 1152
7012.53 1116
7013.32 1201
7014.11 1260
7014.90 1205
7015.69 1196
7016.48 1230
7017.27 1264
7018.06 1250
7018.85 1201
7019.64 1209
7020.43 1191
7021.23 1180
7022.02 1165
7022.81 1216
7023.60 1209
7024.39 1155
7025.18 1090
7025.97 1104
7026.76 1112
7027.55 1217
7028.34 1183
7029.13 1218
7029.93 1137
7030.72 1115
7031.51 1213
7032.30 1168
7033.09 1091
7033.88 1129
7034.67 1161
7035.46 1117
7036.26 1157
7037.05 1065
7037.84 1088
7038.63 1196
7039.42 1154
7040.21 1213
7041.01 1203
7041.80 1207
7042.59 1275
7043.38 1235
7044.17 1174
7044.97 1215
7045.76 1184
7046.55 1251
7047.34 1173
7048.13 1249
7048.93 1233
7049.72 1258
7050.51 1432
7051.30 1235
7052.09 1284
7052.89 1542
7053.68 1284
7054.47 1259
7055.26 1097
7056.06 1154
7056.85 1226
7057.64 1157
7058.44 1141
7059.23 1094
7060.02 1088
7060.81 1043
7061.61 1122
7062.40 1143
7063.19 1106
7063.99 1089
7064.78 1121
7065.57 1125
7066.37 1135
7067.16 1065
7067.95 1047
7068.74 1019
7069.54 1048
7070.33 1001
7071.13 1053
7071.92 1055
7072.71 1094
7073.51 1104
7074.30 1056
7075.09 1054
7075.89 1079
7076.68 1068
7077.47 1036
7078.27 1044
7079.06 1006
7079.86 997
7080.65 1036
7081.44 1024
7082.24 1073
7083.03 1012
7083.83 1017
7084.62 969
7085.41 1038
7086.21 1090
7087.00 1047
7087.80 964
7088.59 944
7089.39 1030
7090.18 997
7090.98 905
7091.77 912
7092.56 913
7093.36 972
7094.15 942
7094.95 949
7095.74 957
7096.54 880
7097.33 881
7098.13 992
7098.92 945
7099.72 961
7100.51 961
7101.31 908
7102.10 931
7102.90 878
7103.69 983
7104.49 1013
7105.29 945
7106.08 905
7106.88 924
7107.67 903
7108.47 872
7109.26 923
7110.06 891
7110.85 907
7111.65 865
7112.45 829
7113.24 795
7114.04 874
7114.83 932
7115.63 880
7116.42 954
7117.22 956
7118.02 932
7118.81 942
7119.61 916
7120.41 826
7121.20 899
7122.00 1042
7122.79 959
7123.59 818
7124.39 840
7125.18 973
7125.98 890
7126.78 909
7127.57 853
7128.37 926
7129.17 947
7129.96 980
7130.76 869
7131.56 853
7132.35 892
7133.15 864
7133.95 789
7134.74 866
7135.54 867
7136.34 905
7137.14 938
7137.93 931
7138.73 861
7139.53 851
7140.33 861
7141.12 832
7141.92 876
7142.72 897
7143.51 856
7144.31 849
7145.11 897
7145.91 910
7146.71 868
7147.50 851
7148.30 848
7149.10 840
7149.90 896
7150.69 810
7151.49 743
7152.29 824
7153.09 772
7153.89 796
7154.68 773
7155.48 785
7156.28 814
7157.08 845
7157.88 712
7158.68 811
7159.47 870
7160.27 854
7161.07 906
7161.87 833
7162.67 836
7163.47 799
7164.27 849
7165.06 839
7165.86 821
7166.66 860
7167.46 848
7168.26 819
7169.06 858
7169.86 837
7170.66 772
7171.46 793
7172.25 806
7173.05 774
7173.85 819
7174.65 865
7175.45 815
7176.25 814
7177.05 793
7177.85 726
7178.65 728
7179.45 772
7180.25 743
7181.05 767
7181.85 819
7182.65 819
7183.45 843
7184.25 873
7185.05 824
7185.85 782
7186.65 896
7187.45 826
7188.25 844
7189.05 796
7189.85 844
7190.65 768
7191.45 851
7192.25 832
7193.05 711
7193.85 742
7194.65 740
7195.45 876
7196.25 806
7197.05 792
7197.85 763
7198.65 762
7199.45 796
7200.25 710
7201.05 780
7201.85 831
7202.65 742
7203.46 769
7204.26 780
7205.06 785
7205.86 726
7206.66 729
7207.46 754
7208.26 764
7209.06 772
7209.86 808
7210.66 759
7211.47 778
7212.27 788
7213.07 769
7213.87 839
7214.67 883
7215.47 859
7216.27 724
7217.08 787
7217.88 760
7218.68 789
7219.48 767
7220.28 804
7221.09 749
7221.89 768
7222.69 746
7223.49 783
7224.29 788
7225.10 725
7225.90 720
7226.70 776
7227.50 804
7228.30 701
7229.11 763
7229.91 768
7230.71 835
7231.51 804
7232.32 815
7233.12 826
7233.92 820
7234.72 801
7235.53 771
7236.33 818
7237.13 883
7237.93 844
7238.74 788
7239.54 764
7240.34 866
7241.15 908
7241.95 938
7242.75 893
7243.55 869
7244.36 837
7245.16 775
7245.96 849
7246.77 864
7247.57 797
7248.37 830
7249.18 887
7249.98 796
7250.78 785
7251.59 806
7252.39 767
7253.20 836
7254.00 855
7254.80 785
7255.61 782
7256.41 768
7257.21 806
7258.02 889
7258.82 854
7259.63 822
7260.43 826
7261.23 894
7262.04 875
7262.84 889
7263.65 886
7264.45 763
7265.26 747
7266.06 788
7266.86 770
7267.67 794
7268.47 869
7269.28 792
7270.08 787
7270.89 828
7271.69 806
7272.50 778
7273.30 733
7274.11 811
7274.91 841
7275.71 916
7276.52 908
7277.32 817
7278.13 831
7278.93 807
7279.74 910
7280.55 806
7281.35 786
7282.16 854
7282.96 906
7283.77 884
7284.57 934
7285.38 955
7286.18 1016
7286.99 1053
7287.79 991
7288.60 961
7289.40 979
7290.21 905
7291.02 1027
7291.82 911
7292.63 902
7293.43 814
7294.24 921
7295.05 993
7295.85 929
7296.66 834
7297.46 888
7298.27 815
7299.08 851
7299.88 842
7300.69 892
7301.49 940
7302.30 860
7303.11 883
7303.91 854
7304.72 783
7305.53 865
7306.33 884
7307.14 906
7307.95 914
7308.75 854
7309.56 912
7310.37 992
7311.17 965
7311.98 996
7312.79 971
7313.59 982
7314.40 943
7315.21 978
7316.02 970
7316.82 854
7317.63 894
7318.44 1015
7319.24 1015
7320.05 977
7320.86 1091
7321.67 1097
7322.47 1147
7323.28 1127
7324.09 1153
7324.90 1115
7325.70 1098
7326.51 1007
7327.32 1049
7328.13 898
7328.94 955
7329.74 851
7330.55 967
7331.36 922
7332.17 894
7332.98 857
7333.78 906
7334.59 936
7335.40 893
7336.21 884
7337.02 878
7337.82 872
7338.63 892
7339.44 864
7340.25 890
7341.06 954
7341.87 883
7342.68 874
7343.48 881
7344.29 852
7345.10 884
7345.91 830
7346.72 838
7347.53 895
7348.34 927
7349.15 917
7349.95 936
7350.76 895
7351.57 895
7352.38 812
7353.19 843
7354.00 809
7354.81 881
7355.62 846
7356.43 848
7357.24 842
7358.05 842
7358.86 808
7359.67 824
7360.48 767
7361.29 854
7362.09 928
7362.90 875
7363.71 799
7364.52 888
7365.33 900
7366.14 862
7366.95 911
7367.76 901
7368.57 863
7369.38 887
7370.19 848
7371.00 883
7371.81 897
7372.62 855
7373.43 847
7374.25 858
7375.06 829
7375.87 777
7376.68 831
7377.49 866
7378.30 819
7379.11 853
7379.92 875
7380.73 912
7381.54 909
7382.35 958
7383.16 1046
7383.97 1018
7384.78 981
7385.59 936
7386.41 930
7387.22 913
7388.03 899
7388.84 872
7389.65 808
7390.46 862
7391.27 812
7392.08 851
7392.89 762
7393.71 739
7394.52 760
7395.33 851
7396.14 886
7396.95 824
7397.76 836
7398.58 840
7399.39 855
7400.20 833
7401.01 915
7401.82 1017
7402.63 890
7403.45 878
7404.26 855
7405.07 920
7405.88 870
7406.69 825
7407.51 847
7408.32 885
7409.13 876
7409.94 860
7410.76 822
7411.57 898
7412.38 864
7413.19 865
7414.01 881
7414.82 813
7415.63 761
7416.44 784
7417.26 804
7418.07 786
7418.88 802
7419.69 827
7420.51 753
7421.32 771
7422.13 841
7422.95 747
7423.76 786
7424.57 746
7425.39 721
7426.20 721
7427.01 758
7427.83 869
7428.64 817
7429.45 782
7430.27 730
7431.08 735
7431.89 713
7432.71 745
7433.52 728
7434.33 742
7435.15 729
7435.96 742
7436.77 747
7437.59 769
7438.40 777
7439.22 716
7440.03 756
7440.84 757
7441.66 781
7442.47 806
7443.29 781
7444.10 831
7444.91 750
7445.73 768
7446.54 765
7447.36 738
7448.17 783
7448.99 782
7449.80 779
7450.62 727
7451.43 786
7452.24 739
7453.06 776
7453.87 747
7454.69 661
7455.50 733
7456.32 710
7457.13 755
7457.95 742
7458.76 767
7459.58 746
7460.39 709
7461.21 734
7462.02 717
7462.84 763
7463.65 780
7464.47 778
7465.28 758
7466.10 809
7466.92 729
7467.73 729
7468.55 774
7469.36 829
7470.18 720
7470.99 717
7471.81 712
7472.62 718
7473.44 717
7474.26 802
7475.07 777
7475.89 736
7476.70 718
7477.52 707
7478.34 745
7479.15 691
7479.97 708
7480.78 694
7481.60 679
7482.42 806
7483.23 738
7484.05 717
7484.87 726
7485.68 756
7486.50 756
7487.32 695
7488.13 695
7488.95 731
7489.76 718
7490.58 768
7491.40 699
7492.22 757
7493.03 737
7493.85 722
7494.67 744
7495.48 761
7496.30 755
7497.12 688
7497.93 681
7498.75 785
7499.57 771
7500.39 784
7501.20 755
7502.02 733
7502.84 720
7503.66 716
7504.47 764
7505.29 759
7506.11 758
7506.93 736
7507.74 759
7508.56 759
7509.38 803
7510.20 765
7511.01 742
7511.83 708
7512.65 734
7513.47 720
7514.29 648
7515.10 665
7515.92 714
7516.74 733
7517.56 720
7518.38 700
7519.19 711
7520.01 689
7520.83 744
7521.65 722
7522.47 651
7523.29 699
7524.11 744
7524.92 802
7525.74 757
7526.56 767
7527.38 708
7528.20 759
7529.02 738
7529.84 766
7530.66 740
7531.47 740
7532.29 797
7533.11 761
7533.93 794
7534.75 724
7535.57 716
7536.39 777
7537.21 790
7538.03 792
7538.85 769
7539.67 697
7540.49 779
7541.31 754
7542.12 737
7542.94 735
7543.76 850
7544.58 808
7545.40 755
7546.22 803
7547.04 751
7547.86 774
7548.68 815
7549.50 787
7550.32 701
7551.14 732
7551.96 747
7552.78 797
7553.60 790
7554.42 809
7555.24 670
7556.06 754
7556.88 796
7557.70 767
7558.52 816
7559.35 895
7560.17 850
7560.99 806
7561.81 803
7562.63 821
7563.45 888
7564.27 888
7565.09 891
7565.91 826
7566.73 799
7567.55 846
7568.37 865
7569.19 792
7570.02 784
7570.84 766
7571.66 764
7572.48 802
7573.30 853
7574.12 780
7574.94 860
7575.76 847
7576.59 862
7577.41 812
7578.23 796
7579.05 819
7579.87 790
7580.69 822
7581.51 802
7582.34 852
7583.16 864
7583.98 816
7584.80 876
7585.62 816
7586.45 792
7587.27 844
7588.09 925
7588.91 915
7589.73 890
7590.56 885
7591.38 946
7592.20 943
7593.02 967
7593.85 1051
7594.67 962
7595.49 899
7596.31 923
7597.14 933
7597.96 926
7598.78 900
7599.60 911
7600.43 894
7601.25 1025
7602.07 979
7602.89 1057
7603.72 1157
7604.54 1228
7605.36 1220
7606.19 1201
7607.01 1266
7607.83 1288
7608.66 1143
7609.48 1197
7610.30 1124
7611.12 1165
7611.95 1113
7612.77 1056
7613.59 1044
7614.42 1058
7615.24 1024
7616.07 1020
7616.89 968
7617.71 997
7618.54 973
7619.36 1055
7620.18 1002
7621.01 1020
7621.83 1014
7622.66 965
7623.48 1007
7624.30 1057
7625.13 1016
7625.95 984
7626.78 1043
7627.60 1034
7628.42 1050
7629.25 1114
7630.07 1146
7630.90 1126
7631.72 1290
7632.55 1400
7633.37 1392
7634.19 1429
7635.02 1475
7635.84 1501
7636.67 1350
7637.49 1232
7638.32 1219
7639.14 1244
7639.97 1012
7640.79 919
7641.62 912
7642.44 970
7643.27 931
7644.09 904
7644.92 904
7645.74 881
7646.57 972
7647.39 981
7648.22 1002
7649.04 909
7649.87 945
7650.70 948
7651.52 867
7652.35 833
7653.17 861
7654.00 914
7654.82 877
7655.65 827
7656.47 815
7657.30 766
7658.13 864
7658.95 845
7659.78 809
7660.60 843
7661.43 809
7662.26 933
7663.08 861
7663.91 827
7664.73 835
7665.56 896
7666.39 853
7667.21 861
7668.04 762
7668.87 831
7669.69 910
7670.52 859
7671.35 923
7672.17 892
7673.00 906
7673.83 787
7674.65 873
7675.48 829
7676.31 800
7677.13 768
7677.96 763
7678.79 863
7679.61 844
7680.44 749
7681.27 731
7682.09 783
7682.92 813
7683.75 799
7684.58 793
7685.40 775
7686.23 759
7687.06 751
7687.89 774
7688.71 763
7689.54 758
7690.37 875
7691.20 861
7692.02 861
7692.85 817
7693.68 819
7694.51 827
7695.33 803
7696.16 731
7696.99 778
7697.82 749
7698.65 716
7699.47 712
7700.30 737
7701.13 737
7701.96 822
7702.79 811
7703.62 756
7704.44 808
7705.27 788
7706.10 750
7706.93 733
7707.76 789
7708.59 810
7709.41 825
7710.24 727
7711.07 761
7711.90 871
7712.73 824
7713.56 774
7714.39 775
7715.22 654
7716.05 685
7716.87 748
7717.70 710
7718.53 727
7719.36 712
7720.19 724
7721.02 682
7721.85 771
7722.68 777
7723.51 760
7724.34 721
7725.17 734
7726.00 738
7726.83 746
7727.66 737
7728.48 695
7729.31 702
7730.14 720
7730.97 650
7731.80 701
7732.63 737
7733.46 727
7734.29 611
7735.12 631
7735.95 698
7736.78 729
7737.61 829
7738.44 750
7739.27 745
7740.10 751
7740.93 692
7741.77 708
7742.60 696
7743.43 674
7744.26 700
7745.09 736
7745.92 768
7746.75 729
7747.58 840
7748.41 866
7749.24 814
7750.07 811
7750.90 848
7751.73 813
7752.56 763
7753.39 761
7754.23 699
7755.06 712
7755.89 740
7756.72 719
7757.55 660
7758.38 678
7759.21 733
7760.04 684
7760.88 734
7761.71 640
7762.54 730
7763.37 735
7764.20 742
7765.03 695
7765.86 666
7766.70 701
7767.53 698
7768.36 698
7769.19 729
7770.02 721
7770.86 647
7771.69 677
7772.52 654
7773.35 716
7774.18 680
7775.02 644
7775.85 642
7776.68 636
7777.51 658
7778.34 685
7779.18 748
7780.01 687
7780.84 713
7781.67 669
7782.51 698
7783.34 694
7784.17 620
7785.00 680
7785.84 760
7786.67 692
7787.50 746
7788.34 666
7789.17 667
7790.00 679
7790.83 701
7791.67 653
7792.50 726
7793.33 729
7794.17 709
7795.00 780
7795.83 692
7796.67 674
7797.50 675
7798.33 705
7799.17 657
7800.00 744
7800.83 657
7801.67 585
7802.50 656
7803.33 663
7804.17 708
7805.00 637
7805.84 628
7806.67 629
7807.50 635
7808.34 658
7809.17 753
7810.01 683
7810.84 667
7811.67 689
7812.51 723
7813.34 715
7814.18 671
7815.01 682
7815.84 746
7816.68 655
7817.51 681
7818.35 667
7819.18 677
7820.02 729
7820.85 675
7821.69 703
7822.52 762
7823.36 693
7824.19 692
7825.03 668
7825.86 680
7826.69 692
7827.53 635
7828.36 651
7829.20 698
7830.03 688
7830.87 673
7831.71 649
7832.54 720
7833.38 727
7834.21 741
7835.05 663
7835.88 630
7836.72 680
7837.55 673
7838.39 682
7839.22 703
7840.06 700
7840.90 732
7841.73 767
7842.57 700
7843.40 674
7844.24 686
7845.07 710
7845.91 698
7846.75 592
7847.58 675
7848.42 660
7849.25 627
7850.09 694
7850.93 736
7851.76 704
7852.60 645
7853.44 700
7854.27 731
7855.11 712
7855.94 679
7856.78 738
7857.62 755
7858.45 776
7859.29 833
7860.13 799
7860.96 779
7861.80 768
7862.64 747
7863.47 775
7864.31 763
7865.15 676
7865.99 671
7866.82 680
7867.66 677
7868.50 678
7869.33 643
7870.17 640
7871.01 641
7871.85 663
7872.68 690
7873.52 685
7874.36 757
7875.20 744
7876.03 720
7876.87 704
7877.71 713
7878.55 738
7879.38 728
7880.22 712
7881.06 727
7881.90 708
7882.74 703
7883.57 690
7884.41 741
7885.25 686
7886.09 669
7886.93 718
7887.76 631
7888.60 690
7889.44 692
7890.28 703
7891.12 687
7891.96 654
7892.79 741
7893.63 691
7894.47 689
7895.31 691
7896.15 652
7896.99 681
7897.83 651
7898.66 719
7899.50 737
7900.34 733
7901.18 670
7902.02 648
7902.86 683
7903.70 713
7904.54 713
7905.38 710
7906.21 707
7907.05 701
7907.89 684
7908.73 687
7909.57 731
7910.41 650
7911.25 707
7912.09 689
7912.93 695
7913.77 667
7914.61 619
7915.45 687
7916.29 730
7917.13 704
7917.97 702
7918.81 673
7919.65 690
7920.49 648
7921.33 649
7922.17 648
7923.01 668
7923.85 728
7924.69 672
7925.53 647
7926.37 692
7927.21 670
7928.05 656
7928.89 636
7929.73 604
7930.57 641
7931.41 655
7932.25 670
7933.09 657
7933.93 632
7934.77 653
7935.61 637
7936.45 661
7937.29 596
7938.14 636
7938.98 664
7939.82 639
7940.66 655
7941.50 629
7942.34 629
7943.18 653
7944.02 603
7944.86 637
7945.70 682
7946.55 656
7947.39 646
7948.23 618
7949.07 590
7949.91 626
7950.75 652
7951.59 707
7952.44 637
7953.28 613
7954.12 699
7954.96 694
7955.80 615
7956.65 576
7957.49 666
7958.33 664
7959.17 719
7960.01 658
7960.86 647
7961.70 637
7962.54 618
7963.38 594
7964.22 589
7965.07 659
7965.91 649
7966.75 656
7967.59 710
7968.44 632
7969.28 583
7970.12 630
7970.96 660
7971.81 622
7972.65 621
7973.49 659
7974.33 691
7975.18 598
7976.02 553
7976.86 667
7977.71 656
7978.55 666
7979.39 620
7980.23 562
7981.08 606
7981.92 673
7982.76 622
7983.61 589
7984.45 576
7985.29 583
7986.14 654
7986.98 648
7987.82 563
7988.67 585
7989.51 610
7990.36 665
7991.20 620
7992.04 606
7992.89 648
7993.73 654
7994.57 657
7995.42 608
7996.26 540
7997.11 583
7997.95 588
7998.79 562
7999.64 570
8000.48 579
8001.33 565
8002.17 608
8003.01 616
8003.86 625
8004.70 591
8005.55 557
8006.39 532
8007.24 544
8008.08 571
8008.93 594
8009.77 608
8010.62 553
8011.46 630
8012.30 622
8013.15 559
8013.99 536
8014.84 597
8015.68 582
8016.53 563
8017.37 577
8018.22 575
8019.06 643
8019.91 591
8020.76 601
8021.60 607
8022.45 603
8023.29 597
8024.14 582
8024.98 569
8025.83 551
8026.67 569
8027.52 560
8028.36 537
8029.21 567
8030.06 616
8030.90 578
8031.75 544
8032.59 579
8033.44 578
8034.28 597
8035.13 537
8035.98 616
8036.82 631
8037.67 593
8038.52 549
8039.36 616
8040.21 628
8041.05 596
8041.90 561
8042.75 598
8043.59 556
8044.44 519
8045.29 574
8046.13 589
8046.98 615
8047.83 571
8048.67 535
8049.52 575
8050.37 613
8051.21 589
8052.06 600
8052.91 646
8053.75 630
8054.60 592
8055.45 568
8056.30 587
8057.14 604
8057.99 596
8058.84 614
8059.68 600
8060.53 564
8061.38 589
8062.23 560
8063.07 518
8063.92 555
8064.77 540
8065.62 590
8066.46 548
8067.31 545
8068.16 570
8069.01 583
8069.85 554
8070.70 578
8071.55 621
8072.40 583
8073.25 550
8074.09 600
8074.94 623
8075.79 589
8076.64 544
8077.49 587
8078.34 536
8079.18 574
8080.03 525
8080.88 560
8081.73 584
8082.58 561
8083.43 501
8084.27 546
8085.12 574
8085.97 541
8086.82 570
8087.67 572
8088.52 499
8089.37 505
8090.22 569
8091.06 541
8091.91 537
8092.76 525
8093.61 539
8094.46 662
8095.31 559
8096.16 544
8097.01 525
8097.86 519
8098.71 549
8099.56 575
8100.41 583
8101.26 590
8102.11 575
8102.95 542
8103.80 551
8104.65 567
8105.50 526
8106.35 572
8107.20 566
8108.05 548
8108.90 547
8109.75 557
8110.60 563
8111.45 618
8112.30 563
8113.15 583
8114.00 608
8114.85 569
8115.70 566
8116.55 543
8117.40 587
8118.25 525
8119.10 537
8119.96 596
8120.81 539
8121.66 549
8122.51 594
8123.36 595
8124.21 584
8125.06 641
8125.91 579
8126.76 618
8127.61 588
8128.46 612
8129.31 600
8130.16 572
8131.02 564
8131.87 584
8132.72 615
8133.57 561
8134.42 501
8135.27 550
8136.12 584
8136.97 631
8137.83 580
8138.68 585
8139.53 584
8140.38 611
8141.23 615
8142.08 557
8142.93 563
8143.79 611
8144.64 622
8145.49 646
8146.34 651
8147.19 633
8148.05 577
8148.90 609
8149.75 640
8150.60 648
8151.45 639
8152.31 629
8153.16 650
8154.01 618
8154.86 593
8155.71 604
8156.57 679
8157.42 694
8158.27 697
8159.12 692
8159.98 697
8160.83 704
8161.68 651
8162.54 705
8163.39 702
8164.24 692
8165.09 686
8165.95 606
8166.80 681
8167.65 609
8168.51 600
8169.36 631
8170.21 578
8171.06 617
8171.92 580
8172.77 639
8173.62 659
8174.48 626
8175.33 609
8176.18 642
8177.04 603
8177.89 582
8178.74 613
8179.60 653
8180.45 557
8181.31 576
8182.16 596
8183.01 644
8183.87 620
8184.72 556
8185.57 582
8186.43 573
8187.28 529
8188.14 518
8188.99 535
8189.84 603
8190.70 557
8191.55 561
8192.41 623
8193.26 569
8194.12 627
8194.97 530
8195.83 555
8196.68 647
8197.53 637
8198.39 611
8199.24 587
8200.10 597
8200.95 612
8201.81 652
8202.66 552
8203.52 595
8204.37 577
8205.23 618
8206.08 550
8206.94 568
8207.79 557
8208.65 533
8209.50 565
8210.36 534
8211.21 572
8212.07 565
8212.92 566
8213.78 579
8214.63 570
8215.49 522
8216.34 586
8217.20 611
8218.06 578
8218.91 556
8219.77 579
8220.62 577
8221.48 620
8222.33 582
8223.19 611
8224.05 571
8224.90 530
8225.76 593
8226.61 598
8227.47 643
8228.33 515
8229.18 562
8230.04 588
8230.90 594
8231.75 558
8232.61 552
8233.46 532
8234.32 534
8235.18 525
8236.03 583
8236.89 545
8237.75 567
8238.60 589
8239.46 555
8240.32 608
8241.17 510
8242.03 592
8242.89 593
8243.74 591
8244.60 549
8245.46 558
8246.32 565
8247.17 574
8248.03 594
8248.89 557
8249.74 557
8250.60 601
8251.46 621
8252.32 539
8253.17 555
8254.03 625
8254.89 640
8255.75 591
8256.60 600
8257.46 575
8258.32 579
8259.18 541
8260.04 559
8260.89 537
8261.75 542
8262.61 570
8263.47 509
8264.32 537
8265.18 495
8266.04 524
8266.90 517
8267.76 579
8268.62 575
8269.47 577
8270.33 574
8271.19 654
8272.05 555
8272.91 551
8273.77 565
8274.62 560
8275.48 538
8276.34 522
8277.20 571
8278.06 546
8278.92 584
8279.78 545
8280.64 534
8281.49 538
8282.35 585
8283.21 582
8284.07 581
8284.93 536
8285.79 549
8286.65 557
8287.51 559
8288.37 593
8289.23 536
8290.09 555
8290.95 581
8291.80 647
8292.66 560
8293.52 559
8294.38 580
8295.24 577
8296.10 577
8296.96 576
8297.82 574
8298.68 612
8299.54 622
8300.40 594
8301.26 578
8302.12 622
8302.98 655
8303.84 603
8304.70 577
8305.56 543
8306.42 559
8307.28 593
8308.14 641
8309.00 576
8309.86 583
8310.72 581
8311.58 562
8312.44 547
8313.31 632
8314.17 668
8315.03 674
8315.89 621
8316.75 642
8317.61 701
8318.47 629
8319.33 682
8320.19 736
8321.05 682
8321.91 637
8322.77 670
8323.64 642
8324.50 657
8325.36 614
8326.22 544
8327.08 588
8327.94 577
8328.80 618
8329.66 603
8330.53 558
8331.39 562
8332.25 598
8333.11 578
8333.97 656
8334.83 605
8335.70 610
8336.56 574
8337.42 603
8338.28 542
8339.14 555
8340.00 574
8340.87 556
8341.73 572
8342.59 551
8343.45 608
8344.32 586
8345.18 590
8346.04 593
8346.90 574
8347.76 601
8348.63 675
8349.49 664
8350.35 644
8351.21 613
8352.08 612
8352.94 568
8353.80 549
8354.66 599
8355.53 638
8356.39 633
8357.25 614
8358.12 601
8358.98 560
8359.84 561
8360.71 599
8361.57 637
8362.43 613
8363.29 571
8364.16 580
8365.02 612
8365.88 561
8366.75 559
8367.61 591
8368.47 575
8369.34 625
8370.20 602
8371.06 602
8371.93 593
8372.79 592
8373.66 558
8374.52 626
8375.38 616
8376.25 667
8377.11 636
8377.97 584
8378.84 541
8379.70 602
8380.57 593
8381.43 578
8382.30 601
8383.16 568
8384.02 587
8384.89 645
8385.75 642
8386.62 550
8387.48 598
8388.35 643
8389.21 760
8390.07 653
8390.94 592
8391.80 567
8392.67 569
8393.53 601
8394.40 607
8395.26 570
8396.13 599
8396.99 647
8397.86 677
8398.72 641
8399.59 574
8400.45 593
8401.32 576
8402.18 602
8403.05 592
8403.91 682
8404.78 644
8405.64 618
8406.51 613
8407.37 621
8408.24 554
8409.11 590
8409.97 598
8410.84 590
8411.70 598
8412.57 557
8413.43 588
8414.30 593
8415.17 544
8416.03 555
8416.90 577
8417.76 595
8418.63 621
8419.50 539
8420.36 556
8421.23 587
8422.09 599
8422.96 574
8423.83 608
8424.69 618
8425.56 644
8426.43 643
8427.29 624
8428.16 636
8429.02 659
8429.89 663
8430.76 676
8431.62 623
8432.49 639
8433.36 616
8434.23 600
8435.09 600
8435.96 606
8436.83 657
8437.69 627
8438.56 607
8439.43 667
8440.29 651
8441.16 660
8442.03 649
8442.90 605
8443.76 740
8444.63 726
8445.50 714
8446.37 692
8447.23 702
8448.10 728
8448.97 740
8449.84 686
8450.70 617
8451.57 682
8452.44 716
8453.31 787
8454.17 791
8455.04 780
8455.91 867
8456.78 877
8457.65 963
8458.51 960
8459.38 981
8460.25 950
8461.12 1002
8461.99 893
8462.86 970
8463.72 862
8464.59 861
8465.46 820
8466.33 771
8467.20 734
8468.07 774
8468.93 815
8469.80 786
8470.67 811
8471.54 875
8472.41 971
8473.28 894
8474.15 922
8475.02 878
8475.89 873
8476.75 844
8477.62 841
8478.49 835
8479.36 788
8480.23 781
8481.10 765
8481.97 783
8482.84 732
8483.71 751
8484.58 716
8485.45 674
8486.32 702
8487.19 674
8488.06 711
8488.92 693
8489.79 673
8490.66 658
8491.53 645
8492.40 660
8493.27 730
8494.14 721
8495.01 775
8495.88 715
8496.75 675
8497.62 729
8498.49 742
8499.36 733
8500.23 746
8501.10 696
8501.97 790
8502.85 718
8503.72 645
8504.59 686
8505.46 690
8506.33 725
8507.20 670
8508.07 665
8508.94 745
8509.81 763
8510.68 780
8511.55 730
8512.42 738
8513.29 813
8514.16 668
8515.03 668
8515.91 726
8516.78 755
8517.65 734
8518.52 701
8519.39 732
8520.26 749
8521.13 707
8522.00 729
8522.88 687
8523.75 724
8524.62 720
8525.49 708
8526.36 727
8527.23 713
8528.10 701
8528.98 653
8529.85 763
8530.72 717
8531.59 662
8532.46 684
8533.34 698
8534.21 732
8535.08 744
8535.95 828
8536.82 860
8537.70 817
8538.57 842
8539.44 854
8540.31 751
8541.18 801
8542.06 813
8542.93 759
8543.80 717
8544.67 677
8545.55 805
8546.42 741
8547.29 731
8548.17 664
8549.04 747
8549.91 772
8550.78 785
8551.66 847
8552.53 882
8553.40 889
8554.28 1017
8555.15 1195
8556.02 1287
8556.89 1302
8557.77 1329
8558.64 1289
8559.51 1178
8560.39 1089
8561.26 916
8562.13 917
8563.01 869
8563.88 774
8564.75 769
8565.63 784
8566.50 699
8567.38 738
8568.25 726
8569.12 684
8570.00 634
8570.87 731
8571.74 749
8572.62 769
8573.49 723
8574.37 770
8575.24 746
8576.11 700
8576.99 662
8577.86 674
8578.74 683
8579.61 680
8580.49 675
8581.36 694
8582.23 654
8583.11 669
8583.98 737
8584.86 687
8585.73 742
8586.61 745
8587.48 678
8588.36 720
8589.23 658
8590.11 695
8590.98 692
8591.86 742
8592.73 706
8593.61 693
8594.48 746
8595.36 724
8596.23 710
8597.11 738
8597.98 714
8598.86 730
8599.73 643
8600.61 748
8601.48 724
8602.36 635
8603.23 629
8604.11 665
8604.99 679
8605.86 712
8606.74 649
8607.61 640
8608.49 648
8609.36 655
8610.24 704
8611.12 710
8611.99 696
8612.87 596
8613.74 705
8614.62 680
8615.50 580
8616.37 646
8617.25 678
8618.12 683
8619.00 664
8619.88 662
8620.75 654
8621.63 662
8622.51 631
8623.38 619
8624.26 678
8625.14 676
8626.01 661
8626.89 731
8627.77 698
8628.64 692
8629.52 738
8630.40 696
8631.27 691
8632.15 637
8633.03 659
8633.90 690
8634.78 684
8635.66 638
8636.54 626
8637.41 643
8638.29 640
8639.17 666
8640.05 674
8640.92 585
8641.80 575
8642.68 660
8643.55 617
8644.43 595
8645.31 656
8646.19 710
8647.07 709
8647.94 626
8648.82 642
8649.70 628
8650.58 619
8651.45 614
8652.33 627
8653.21 618
8654.09 672
8654.97 633
8655.85 669
8656.72 665
8657.60 565
8658.48 602
8659.36 669
8660.24 622
8661.12 618
8661.99 605
8662.87 652
8663.75 630
8664.63 645
8665.51 666
8666.39 635
8667.27 687
8668.14 661
8669.02 602
8669.90 619
8670.78 625
8671.66 601
8672.54 695
8673.42 689
8674.30 631
8675.18 658
8676.06 661
8676.94 684
8677.81 631
8678.69 631
8679.57 698
8680.45 630
8681.33 674
8682.21 648
8683.09 637
8683.97 597
8684.85 586
8685.73 572
8686.61 629
8687.49 669
8688.37 673
8689.25 702
8690.13 791
8691.01 732
8691.89 785
8692.77 851
8693.65 944
8694.53 948
8695.41 902
8696.29 954
8697.17 930
8698.05 955
8698.93 823
8699.81 761
8700.69 714
8701.57 724
8702.45 652
8703.33 614
8704.21 607
8705.09 573
8705.98 616
8706.86 626
8707.74 649
8708.62 606
8709.50 616
8710.38 626
8711.26 615
8712.14 573
8713.02 549
8713.90 568
8714.79 617
8715.67 565
8716.55 589
8717.43 619
8718.31 581
8719.19 592
8720.07 578
8720.95 573
8721.84 590
8722.72 559
8723.60 637
8724.48 613
8725.36 617
8726.24 671
8727.13 623
8728.01 585
8728.89 596
8729.77 643
8730.65 652
8731.54 634
8732.42 666
8733.30 666
8734.18 621
8735.06 584
8735.95 606
8736.83 588
8737.71 594
8738.59 571
8739.48 549
8740.36 543
8741.24 575
8742.12 503
8743.01 514
8743.89 522
8744.77 517
8745.65 570
8746.54 554
8747.42 586
8748.30 583
8749.19 562
8750.07 545
8750.95 565
8751.83 560
8752.72 505
8753.60 513
8754.48 499
8755.37 578
8756.25 572
8757.13 543
8758.02 579
8758.90 513
8759.78 535
8760.67 589
8761.55 586
8762.43 587
8763.32 595
8764.20 591
8765.09 604
8765.97 582
8766.85 546
8767.74 533
8768.62 540
8769.51 550
8770.39 624
8771.27 617
8772.16 630
8773.04 548
8773.93 596
8774.81 608
8775.69 507
8776.58 483
8777.46 551
8778.35 568
8779.23 546
8780.12 562
8781.00 548
8781.89 505
8782.77 503
8783.65 514
8784.54 526
8785.42 512
8786.31 503
8787.19 511
8788.08 531
8788.96 535
8789.85 547
8790.73 577
8791.62 590
8792.50 568
8793.39 526
8794.27 509
8795.16 501
8796.04 507
8796.93 492
8797.82 550
8798.70 588
8799.59 550
8800.47 512
8801.36 538
8802.24 571
8803.13 527
8804.01 508
8804.90 500
8805.79 546
8806.67 497
8807.56 514
8808.44 565
8809.33 578
8810.22 499
8811.10 543
8811.99 499
8812.87 492
8813.76 510
8814.65 531
8815.53 556
8816.42 556
8817.30 557
8818.19 567
8819.08 481
8819.96 488
8820.85 490
8821.74 518
8822.62 523
8823.51 550
8824.40 541
8825.28 556
8826.17 501
8827.06 515
8827.94 466
8828.83 552
8829.72 525
8830.61 479
8831.49 531
8832.38 539
8833.27 505
8834.15 483
8835.04 496
8835.93 485
8836.82 476
8837.70 465
8838.59 460
8839.48 433
8840.37 505
8841.25 532
8842.14 497
8843.03 431
8843.92 446
8844.80 464
8845.69 501
8846.58 499
8847.47 511
8848.36 494
8849.24 506
8850.13 500
8851.02 488
8851.91 508
8852.80 514
8853.68 464
8854.57 485
8855.46 485
8856.35 452
8857.24 483
8858.13 481
8859.01 469
8859.90 484
8860.79 467
8861.68 460
8862.57 468
8863.46 493
8864.35 490
8865.23 501
8866.12 481
8867.01 505
8867.90 453
8868.79 465
8869.68 475
8870.57 493
8871.46 457
8872.35 441
8873.24 489
8874.12 502
8875.01 498
8875.90 482
8876.79 508
8877.68 487
8878.57 426
8879.46 428
8880.35 492
8881.24 477
8882.13 447
8883.02 500
8883.91 444
8884.80 467
8885.69 476
8886.58 454
8887.47 459
8888.36 484
8889.25 497
8890.14 482
8891.03 438
8891.92 480
8892.81 447
8893.70 412
8894.59 425
8895.48 455
8896.37 421
8897.26 460
8898.15 423
8899.04 490
8899.93 461
8900.82 453
8901.71 489
8902.60 473
8903.49 460
8904.38 457
8905.28 423
8906.17 427
8907.06 395
8907.95 398
8908.84 443
8909.73 457
8910.62 486
8911.51 497
8912.40 454
8913.29 425
8914.19 425
8915.08 418
8915.97 428
8916.86 450
8917.75 432
8918.64 405
8919.53 405
8920.43 426
8921.32 449
8922.21 459
8923.10 473
8923.99 443
8924.88 417
8925.78 416
8926.67 446
8927.56 499
8928.45 445
8929.34 468
8930.24 438
8931.13 436
8932.02 402
8932.91 448
8933.80 443
8934.70 405
8935.59 399
8936.48 438
8937.37 422
8938.27 403
8939.16 439
8940.05 408
8940.94 429
8941.84 399
8942.73 442
8943.62 432
8944.51 473
8945.41 477
8946.30 420
8947.19 452
8948.09 411
8948.98 429
8949.87 443
8950.77 469
8951.66 442
8952.55 428
8953.44 408
8954.34 419
8955.23 390
8956.12 419
8957.02 430
8957.91 457
8958.80 419
8959.70 395
8960.59 396
8961.49 412
8962.38 382
8963.27 402
8964.17 418
8965.06 381
8965.95 417
8966.85 368
8967.74 423
8968.64 412
8969.53 429
8970.42 404
8971.32 436
8972.21 407
8973.11 380
8974.00 412
8974.90 387
8975.79 404
8976.68 408
8977.58 420
8978.47 401
8979.37 457
8980.26 418
8981.16 372
8982.05 381
8982.95 424
8983.84 445
8984.74 420
8985.63 355
8986.52 373
8987.42 444
8988.31 422
8989.21 368
8990.10 427
8991.00 445
8991.89 396
8992.79 430
8993.69 384
8994.58 392
8995.48 412
8996.37 378
8997.27 415
8998.16 406
8999.06 384
8999.95 377
9000.85 375
9001.74 416
9002.64 449
9003.54 403
9004.43 408
9005.33 383
9006.22 433
9007.12 420
9008.01 406
9008.91 399
9009.81 359
9010.70 366
9011.60 421
9012.50 389
9013.39 427
9014.29 444
9015.18 442
9016.08 394
9016.98 368
9017.87 409
9018.77 423
9019.67 403
9020.56 401
9021.46 434
9022.36 409
9023.25 415
9024.15 390
9025.05 434
9025.94 393
9026.84 365
9027.74 374
9028.63 352
9029.53 392
9030.43 419
9031.32 397
9032.22 439
9033.12 430
9034.02 429
9034.91 409
9035.81 397
9036.71 419
9037.61 414
9038.50 443
9039.40 420
9040.30 433
9041.20 413
9042.09 395
9042.99 371
9043.89 385
9044.79 367
9045.68 413
9046.58 408
9047.48 426
9048.38 414
9049.28 396
9050.17 375
9051.07 392
9051.97 414
9052.87 450
9053.77 402
9054.66 425
9055.56 412
9056.46 390
9057.36 414
9058.26 386
9059.16 346
9060.06 395
9060.95 413
9061.85 401
9062.75 418
9063.65 414
9064.55 400
9065.45 426
9066.35 395
9067.25 382
9068.14 381
9069.04 428
9069.94 369
9070.84 395
9071.74 428
9072.64 386
9073.54 376
9074.44 332
9075.34 375
9076.24 400
9077.14 403
9078.04 408
9078.93 387
9079.83 388
9080.73 427
9081.63 394
9082.53 398
9083.43 404
9084.33 382
9085.23 426
9086.13 428
9087.03 363
9087.93 391
9088.83 428
9089.73 482
9090.63 409
9091.53 412
9092.43 436
9093.33 426
9094.23 457
9095.13 403
9096.03 437
9096.93 368
9097.83 435
9098.73 457
9099.63 405
9100.54 395
9101.44 401
9102.34 411
9103.24 426
9104.14 417
9105.04 400
9105.94 422
9106.84 352
9107.74 352
9108.64 404
9109.54 450
9110.44 423
9111.35 365
9112.25 374
9113.15 430
9114.05 376
9114.95 348
9115.85 385
9116.75 457
9117.65 391
9118.56 410
9119.46 367
9120.36 389
9121.26 393
9122.16 357
9123.06 409
9123.97 344
9124.87 404
9125.77 398
9126.67 410
9127.57 363
9128.47 407
9129.38 380
9130.28 404
9131.18 344
9132.08 382
9132.98 427
9133.89 369
9134.79 341
9135.69 390
9136.59 395
9137.50 415
9138.40 378
9139.30 369
9140.20 427
9141.11 438
9142.01 434
9142.91 377
9143.81 406
9144.72 390
9145.62 361
9146.52 443
9147.42 439
9148.33 393
9149.23 382
9150.13 382
9151.04 381
9151.94 418
9152.84 369
9153.75 383
9154.65 370
9155.55 404
9156.46 351
9157.36 396
9158.26 378
9159.17 360
9160.07 372
9160.97 380
9161.88 365
9162.78 339
9163.68 398
9164.59 380
9165.49 355
9166.40 350
9167.30 368
9168.20 379
9169.11 401
9170.01 362
9170.92 395
9171.82 372
9172.72 379
9173.63 371
9174.53 391
9175.44 372
9176.34 385
9177.24 414
9178.15 385
9179.05 345
9179.96 360
9180.86 423
9181.77 410
9182.67 402
9183.58 356
9184.48 389
9185.39 347
9186.29 380
9187.20 392
9188.10 375
9189.01 380
9189.91 360
9190.82 362
9191.72 398
9192.63 406
9193.53 372
9194.44 375
9195.34 349
9196.25 408
9197.15 364
9198.06 398
9198.96 373
9199.87 375
9200.77 377
9201.68 428
9202.58 393
9203.49 400
9204.40 431
9205.30 446
9206.21 439
9207.11 395
9208.02 334
9208.92 393
9209.83 410
9210.74 381
9211.64 390
9212.55 372
9213.45 381
9214.36 427
9215.27 365
9216.17 365
9217.08 359
9217.99 429
9218.89 406
9219.80 396
9220.71 361
9221.61 349
9222.52 356
9223.43 360
9224.33 408
9225.24 406
9226.15 372
9227.05 344
9227.96 367
9228.87 379
9229.77 346
9230.68 339
9231.59 373
9232.49 379
9233.40 329
9234.31 398
9235.22 377
9236.12 410
9237.03 398
9237.94 354
9238.84 408
9239.75 375
9240.66 379
9241.57 339
9242.47 313
9243.38 392
9244.29 401
9245.20 369
9246.11 356
9247.01 365
9247.92 385
9248.83 375
9249.74 352
9250.64 339
9251.55 359
9252.46 370
9253.37 371
9254.28 381
9255.19 372
9256.09 410
9257.00 404
9257.91 347
9258.82 370
9259.73 380
9260.64 326
9261.54 364
9262.45 367
9263.36 358
9264.27 362
9265.18 370
9266.09 369
9267.00 324
9267.90 387
9268.81 405
9269.72 360
9270.63 380
9271.54 379
9272.45 407
9273.36 363
9274.27 343
9275.18 355
9276.09 358
9277.00 408
9277.90 408
9278.81 354
9279.72 343
9280.63 351
9281.54 342
9282.45 380
9283.36 367
9284.27 380
9285.18 377
9286.09 360
9287.00 337
9287.91 373
9288.82 365
9289.73 334
9290.64 362
9291.55 390
9292.46 382
9293.37 416
9294.28 382
9295.19 381
9296.10 407
9297.01 362
9297.92 376
9298.83 378
9299.74 387
9300.65 370
9301.56 397
9302.47 400
9303.38 353
9304.29 383
9305.20 379
9306.12 322
9307.03 327
9307.94 394
9308.85 367
9309.76 363
9310.67 390
9311.58 362
9312.49 385
9313.40 394
9314.31 377
9315.22 363
9316.14 418
9317.05 385
9317.96 360
9318.87 324
9319.78 348
9320.69 355
9321.60 355
9322.52 341
9323.43 369
9324.34 339
9325.25 376
9326.16 370
9327.07 388
9327.99 363
9328.90 289
9329.81 360
9330.72 376
9331.63 356
9332.54 384
9333.46 366
9334.37 347
9335.28 356
9336.19 362
9337.11 382
9338.02 408
9338.93 378
9339.84 379
9340.75 366
9341.67 390
9342.58 371
9343.49 378
9344.40 331
9345.32 331
9346.23 372
9347.14 347
9348.06 349
9348.97 376
9349.88 366
9350.79 349
9351.71 393
9352.62 357
9353.53 382
9354.45 359
9355.36 413
9356.27 349
9357.19 346
9358.10 361
9359.01 352
9359.93 351
9360.84 386
9361.75 415
9362.67 357
9363.58 363
9364.49 360
9365.41 361
9366.32 373
9367.23 360
9368.15 385
9369.06 406
9369.97 368
9370.89 312
9371.80 364
9372.72 413
9373.63 363
9374.54 361
9375.46 379
9376.37 365
9377.29 356
9378.20 376
9379.12 343
9380.03 334
9380.94 372
9381.86 354
9382.77 359
9383.69 380
9384.60 370
9385.52 371
9386.43 397
9387.35 379
9388.26 390
9389.18 375
9390.09 343
9391.01 368
9391.92 361
9392.84 364
9393.75 353
9394.67 374
9395.58 356
9396.50 381
9397.41 360
9398.33 405
9399.24 386
9400.16 370
9401.07 426
9401.99 399
9402.90 388
9403.82 370
9404.73 358
9405.65 394
9406.56 393
9407.48 385
9408.40 373
9409.31 406
9410.23 378
9411.14 365
9412.06 362
9412.98 333
9413.89 368
9414.81 383
9415.72 376
9416.64 367
9417.56 361
9418.47 373
9419.39 383
9420.30 331
9421.22 377
9422.14 385
9423.05 421
9423.97 366
9424.89 340
9425.80 403
9426.72 434
9427.64 384
9428.55 353
9429.47 376
9430.39 372
9431.30 411
9432.22 433
9433.14 408
9434.05 357
9434.97 417
9435.89 432
9436.80 383
9437.72 360
9438.64 382
9439.56 373
9440.47 369
9441.39 322
9442.31 333
9443.23 372
9444.14 322
9445.06 365
9445.98 373
9446.90 377
9447.81 433
9448.73 420
9449.65 398
9450.57 379
9451.48 383
9452.40 402
9453.32 408
9454.24 417
9455.16 410
9456.07 415
9456.99 438
9457.91 397
9458.83 396
9459.75 382
9460.66 404
9461.58 377
9462.50 392
9463.42 398
9464.34 355
9465.26 350
9466.18 359
9467.09 409
9468.01 379
9468.93 331
9469.85 375
9470.77 383
9471.69 315
9472.61 330
9473.53 338
9474.44 400
9475.36 366
9476.28 359
9477.20 417
9478.12 404
9479.04 378
9479.96 383
9480.88 326
9481.80 342
9482.72 373
9483.64 337
9484.56 430
9485.47 386
9486.39 389
9487.31 392
9488.23 429
9489.15 409
9490.07 383
9490.99 371
9491.91 401
9492.83 396
9493.75 383
9494.67 360
9495.59 378
9496.51 371
9497.43 379
9498.35 372
9499.27 300
9500.19 344
9501.11 386
9502.03 409
9502.95 391
9503.87 336
9504.79 367
9505.71 395
9506.63 344
9507.56 345
9508.48 328
9509.40 355
9510.32 319
9511.24 333
9512.16 389
9513.08 380
9514.00 343
9514.92 376
9515.84 405
9516.76 384
9517.68 383
9518.61 346
9519.53 349
9520.45 387
9521.37 447
9522.29 403
9523.21 364
9524.13 342
9525.05 373
9525.98 414
9526.90 388
9527.82 429
9528.74 356
9529.66 415
9530.58 431
9531.50 372
9532.43 371
9533.35 437
9534.27 410
9535.19 433
9536.11 379
9537.04 402
9537.96 421
9538.88 437
9539.80 395
9540.72 365
9541.65 391
9542.57 382
9543.49 406
9544.41 381
9545.34 360
9546.26 403
9547.18 379
9548.10 393
9549.03 417
9549.95 364
9550.87 400
9551.79 384
9552.72 421
9553.64 372
9554.56 434
9555.48 453
9556.41 413
9557.33 381
9558.25 389
9559.18 410
9560.10 385
9561.02 407
9561.95 422
9562.87 385
9563.79 381
9564.72 375
9565.64 362
9566.56 390
9567.49 398
9568.41 380
9569.33 420
9570.26 380
9571.18 415
9572.10 397
9573.03 374
9573.95 360
9574.88 374
9575.80 350
9576.72 418
9577.65 430
9578.57 412
9579.49 418
9580.42 408
9581.34 385
9582.27 352
9583.19 385
9584.12 397
9585.04 405
9585.96 363
9586.89 423
9587.81 373
9588.74 394
9589.66 362
9590.59 455
9591.51 364
9592.44 404
9593.36 372
9594.29 388
9595.21 386
9596.14 418
9597.06 410
9597.98 391
9598.91 369
9599.83 411
9600.76 403
9601.68 411
9602.61 397
9603.54 421
9604.46 465
9605.39 410
9606.31 430
9607.24 412
9608.16 471
9609.09 468
9610.01 415
9610.94 427
9611.86 465
9612.79 439
9613.72 406
9614.64 392
9615.57 416
9616.49 423
9617.42 393
9618.34 441
9619.27 444
9620.20 445
9621.12 427
9622.05 444
9622.97 431
9623.90 439
9624.83 420
9625.75 440
9626.68 477
9627.61 479
9628.53 497
9629.46 488
9630.39 467
9631.31 455
9632.24 503
9633.16 485
9634.09 520
9635.02 523
9635.95 535
9636.87 526
9637.80 551
9638.73 572
9639.65 577
9640.58 521
9641.51 531
9642.43 559
9643.36 538
9644.29 565
9645.22 550
9646.14 533
9647.07 525
9648.00 580
9648.92 528
9649.85 688
9650.78 613
9651.71 651
9652.63 705
9653.56 716
9654.49 654
9655.42 611
9656.34 591
9657.27 539
9658.20 525
9659.13 529
9660.06 565
9660.98 584
9661.91 510
9662.84 511
9663.77 563
9664.70 555
9665.62 514
9666.55 526
9667.48 552
9668.41 571
9669.34 575
9670.27 565
9671.19 563
9672.12 582
9673.05 597
9673.98 553
9674.91 534
9675.84 549
9676.77 551
9677.70 561
9678.62 602
9679.55 546
9680.48 535
9681.41 591
9682.34 528
9683.27 593
9684.20 546
9685.13 591
9686.06 612
9686.99 564
9687.91 597
9688.84 590
9689.77 595
9690.70 614
9691.63 681
9692.56 641
9693.49 632
9694.42 631
9695.35 626
9696.28 604
9697.21 618
9698.14 622
9699.07 639
9700.00 609
9700.93 609
9701.86 609
9702.79 602
9703.72 553
9704.65 595
9705.58 593
9706.51 565
9707.44 562
9708.37 610
9709.30 576
9710.23 523
9711.16 522
9712.09 546
9713.02 591
9713.95 550
9714.88 515
9715.81 554
9716.74 587
9717.67 557
9718.61 561
9719.54 529
9720.47 518
9721.40 493
9722.33 489
9723.26 518
9724.19 505
9725.12 538
9726.05 529
9726.98 563
9727.92 521
9728.85 493
9729.78 533
9730.71 595
9731.64 585
9732.57 534
9733.50 537
9734.43 498
9735.37 572
9736.30 531
9737.23 497
9738.16 536
9739.09 550
9740.02 517
9740.96 549
9741.89 453
9742.82 527
9743.75 530
9744.68 526
9745.62 513
9746.55 483
9747.48 520
9748.41 540
9749.34 581
9750.28 512
9751.21 495
9752.14 508
9753.07 526
9754.01 526
9754.94 470
9755.87 525
9756.80 518
9757.74 555
9758.67 531
9759.60 566
9760.53 539
9761.47 471
9762.40 535
9763.33 543
9764.27 529
9765.20 571
9766.13 475
9767.07 524
9768.00 570
9768.93 587
9769.86 544
9770.80 512
9771.73 550
9772.66 578
9773.60 557
9774.53 556
9775.47 520
9776.40 537
9777.33 532
9778.27 537
9779.20 573
9780.13 602
9781.07 627
9782.00 614
9782.93 633
9783.87 608
9784.80 638
9785.74 666
9786.67 689
9787.60 634
9788.54 591
9789.47 603
9790.41 521
9791.34 561
9792.28 567
9793.21 520
9794.14 516
9795.08 508
9796.01 553
9796.95 603
9797.88 599
9798.82 549
9799.75 619
9800.69 640
9801.62 690
9802.56 696
9803.49 605
9804.42 611
9805.36 546
9806.29 499
9807.23 543
9808.16 446
9809.10 513
9810.03 527
9810.97 485
9811.91 518
9812.84 528
9813.78 520
9814.71 498
9815.65 498
9816.58 528
9817.52 524
9818.45 476
9819.39 475
9820.32 445
9821.26 471
9822.20 496
9823.13 498
9824.07 545
9825.00 500
9825.94 475
9826.87 494
9827.81 480
9828.75 464
9829.68 456
9830.62 410
9831.55 476
9832.49 507
9833.43 483
9834.36 484
9835.30 438
9836.24 446
9837.17 481
9838.11 443
9839.05 436
9839.98 495
9840.92 508
9841.86 448
9842.79 469
9843.73 486
9844.67 441
9845.60 483
9846.54 486
9847.48 412
9848.41 476
9849.35 464
9850.29 445
9851.22 455
9852.16 454
9853.10 470
9854.04 450
9854.97 398
9855.91 442
9856.85 466
9857.79 467
9858.72 538
9859.66 476
9860.60 448
9861.54 435
9862.47 503
9863.41 466
9864.35 427
9865.29 476
9866.22 440
9867.16 510
9868.10 471
9869.04 446
9869.98 478
9870.91 477
9871.85 475
9872.79 470
9873.73 481
9874.67 442
9875.60 466
9876.54 405
9877.48 445
9878.42 462
9879.36 487
9880.30 493
9881.24 486
9882.17 466
9883.11 480
9884.05 471
9884.99 436
9885.93 452
9886.87 484
9887.81 453
9888.74 440
9889.68 458
9890.62 451
9891.56 474
9892.50 432
9893.44 434
9894.38 420
9895.32 453
9896.26 498
9897.20 432
9898.14 452
9899.08 437
9900.01 441
9900.95 487
9901.89 428
9902.83 462
9903.77 460
9904.71 471
9905.65 410
9906.59 406
9907.53 428
9908.47 481
9909.41 436
9910.35 466
9911.29 485
9912.23 478
9913.17 493
9914.11 470
9915.05 482
9915.99 443
9916.93 433
9917.87 456
9918.81 449
9919.75 462
9920.69 479
9921.63 521
9922.57 528
9923.51 477
9924.46 514
9925.40 540
9926.34 581
9927.28 624
9928.22 709
9929.16 784
9930.10 727
9931.04 709
9931.98 700
9932.92 664
9933.86 634
9934.80 587
9935.75 525
9936.69 463
9937.63 484
9938.57 522
9939.51 515
9940.45 474
9941.39 452
9942.34 439
9943.28 488
9944.22 506
9945.16 479
9946.10 510
9947.04 484
9947.98 510
9948.93 456
9949.87 480
9950.81 482
9951.75 459
9952.69 450
9953.64 500
9954.58 508
9955.52 421
9956.46 483
9957.40 475
9958.35 459
9959.29 406
9960.23 468
9961.17 418
9962.12 427
9963.06 401
9964.00 487
9964.94 471
9965.89 464
9966.83 450
9967.77 431
9968.71 505
9969.66 469
9970.60 483
9971.54 533
9972.48 555
9973.43 529
9974.37 587
9975.31 508
9976.26 547
9977.20 510
9978.14 492
9979.09 440
9980.03 403
9980.97 444
9981.92 427
9982.86 414
9983.80 387
9984.75 440
9985.69 411
9986.63 435
9987.58 417
9988.52 400
9989.46 406
9990.41 447
9991.35 391
9992.30 440
9993.24 398
9994.18 394
9995.13 393
9996.07 426
9997.01 432
9997.96 387
9998.90 402
9999.85 383
10000.79 410
10001.74 365
10002.68 467
10003.62 470
10004.57 456
10005.51 391
10006.46 417
10007.40 422
10008.35 426
10009.29 419
10010.24 422
10011.18 401
10012.13 423
10013.07 462
10014.01 451
10014.96 420
10015.90 380
10016.85 409
10017.79 424
10018.74 372
10019.68 368
10020.63 414
10021.58 375
10022.52 349
10023.47 377
10024.41 372
10025.36 407
10026.30 379
10027.25 401
10028.19 436
10029.14 376
10030.08 394
10031.03 408
10031.98 384
10032.92 404
10033.87 398
10034.81 381
10035.76 370
10036.70 374
10037.65 373
10038.60 436
10039.54 375
10040.49 382
10041.43 377
10042.38 381
10043.33 380
10044.27 360
10045.22 372
10046.17 436
10047.11 404
10048.06 396
10049.01 426
10049.95 346
10050.90 360
10051.84 359
10052.79 411
10053.74 373
10054.69 368
10055.63 357
10056.58 386
10057.53 377
10058.47 340
10059.42 377
10060.37 392
10061.31 390
10062.26 385
10063.21 377
10064.16 381
10065.10 390
10066.05 350
10067.00 343
10067.94 385
10068.89 354
10069.84 339
10070.79 357
10071.73 350
10072.68 363
10073.63 357
10074.58 353
10075.53 414
10076.47 366
10077.42 350
10078.37 331
10079.32 344
10080.26 388
10081.21 367
10082.16 373
10083.11 325
10084.06 364
10085.01 386
10085.95 379
10086.90 357
10087.85 372
10088.80 339
10089.75 333
10090.70 356
10091.64 390
10092.59 355
10093.54 361
10094.49 337
10095.44 363
10096.39 368
10097.34 397
10098.28 361
10099.23 371
10100.18 368
10101.13 327
10102.08 389
10103.03 320
10103.98 353
10104.93 366
10105.88 385
10106.83 325
10107.78 384
10108.72 380
10109.67 398
10110.62 377
10111.57 335
10112.52 334
10113.47 355
10114.42 383
10115.37 324
10116.32 385
10117.27 339
10118.22 375
10119.17 346
10120.12 337
10121.07 362
10122.02 365
10122.97 369
10123.92 367
10124.87 359
10125.82 350
10126.77 332
10127.72 364
10128.67 341
10129.62 338
10130.57 369
10131.52 328
10132.47 344
10133.42 355
10134.37 335
10135.32 339
10136.27 369
10137.22 342
10138.18 331
10139.13 329
10140.08 380
10141.03 322
10141.98 278
10142.93 309
10143.88 340
10144.83 379
10145.78 317
10146.73 381
10147.68 355
10148.64 376
10149.59 275
10150.54 333
10151.49 323
10152.44 317
10153.39 322
10154.34 350
10155.30 356
10156.25 358
10157.20 334
10158.15 320
10159.10 341
10160.05 332
10161.01 321
10161.96 286
10162.91 337
10163.86 322
10164.81 319
10165.76 347
10166.72 347
10167.67 366
10168.62 407
10169.57 366
10170.53 328
10171.48 322
10172.43 289
10173.38 369
10174.33 352
10175.29 353
10176.24 353
10177.19 398
10178.14 362
10179.10 334
10180.05 328
10181.00 385
10181.96 401
10182.91 392
10183.86 319
10184.81 334
10185.77 346
10186.72 381
10187.67 405
10188.63 376
10189.58 332
10190.53 405
10191.49 380
10192.44 356
10193.39 304
10194.35 300
10195.30 374
10196.25 375
10197.21 373
10198.16 358
10199.11 335
10200.07 366
10201.02 360
10201.97 363
10202.93 292
10203.88 353
10204.84 364
10205.79 412
10206.74 379
10207.70 405
10208.65 483
10209.60 473
10210.56 413
10211.51 397
10212.47 386
10213.42 412
10214.38 374
10215.33 361
10216.28 377
10217.24 353
10218.19 370
10219.15 344
10220.10 371
10221.06 340
10222.01 313
10222.97 372
10223.92 354
10224.88 354
10225.83 386
10226.79 427
10227.74 417
10228.70 359
10229.65 377
10230.61 346
10231.56 310
10232.52 309
10233.47 309
10234.43 331
10235.38 314
10236.34 363
10237.29 340
10238.25 357
10239.20 369
10240.16 380
10241.11 335
10242.07 396
10243.03 334
10243.98 360
10244.94 333
10245.89 323
10246.85 369
10247.80 338
10248.76 344
10249.72 312
10250.67 289
10251.63 360
10252.58 353
10253.54 310
10254.50 335
10255.45 366
10256.41 347
10257.36 342
10258.32 339
10259.28 313
10260.23 292
10261.19 372
10262.15 360
10263.10 342
10264.06 307
10265.02 320
10265.97 326
10266.93 309
10267.89 299
10268.84 310
10269.80 319
10270.76 348
10271.71 323
10272.67 327
10273.63 338
10274.59 318
10275.54 343
10276.50 299
10277.46 319
10278.41 334
10279.37 340
10280.33 291
10281.29 329
10282.24 309
10283.20 347
10284.16 340
10285.12 323
10286.07 315
10287.03 331
10287.99 325
10288.95 331
10289.91 304
10290.86 271
10291.82 327
10292.78 356
10293.74 325
10294.70 344
10295.65 336
10296.61 328
10297.57 340
10298.53 299
10299.49 337
10300.44 342
10301.40 309
10302.36 297
10303.32 290
10304.28 290
10305.24 323
10306.20 365
10307.15 338
10308.11 345
10309.07 341
10310.03 300
10310.99 355
10311.95 295
10312.91 301
10313.87 279
10314.82 264
10315.78 305
10316.74 320
10317.70 295
10318.66 325
10319.62 343
10320.58 345
10321.54 351
10322.50 318
10323.46 320
10324.42 301
10325.38 259
10326.34 291
10327.29 318
10328.25 297
10329.21 311
10330.17 280
10331.13 302
10332.09 318
10333.05 279
10334.01 274
10334.97 337
10335.93 297
10336.89 282
10337.85 285
10338.81 287
10339.77 324
10340.73 320
10341.69 314
10342.65 312
10343.61 270
10344.57 301
10345.54 300
10346.50 283
10347.46 298
10348.42 325
10349.38 323
10350.34 291
10351.30 295
10352.26 319
10353.22 332
10354.18 291
10355.14 346
10356.10 300
10357.06 296
10358.02 276
10358.99 315
10359.95 309
10360.91 291
10361.87 272
10362.83 283
10363.79 303
10364.75 296
10365.71 288
10366.68 273
10367.64 297
10368.60 301
10369.56 319
10370.52 265
10371.48 264
10372.44 277
10373.41 279
10374.37 320
10375.33 298
10376.29 277
10377.25 299
10378.22 335
10379.18 308
10380.14 316
10381.10 306
10382.06 299
10383.03 288
10383.99 360
10384.95 336
10385.91 317
10386.88 300
10387.84 323
10388.80 316
10389.76 306
10390.72 319
10391.69 312
10392.65 357
10393.61 294
10394.58 290
10395.54 304
10396.50 307
10397.46 323
10398.43 311
10399.39 313
10400.35 280
10401.32 297
10402.28 341
10403.24 332
10404.20 319
10405.17 335
10406.13 339
10407.09 288
10408.06 330
10409.02 358
10409.98 406
10410.95 326
10411.91 318
10412.88 360
10413.84 348
10414.80 355
10415.77 360
10416.73 399
10417.69 390
10418.66 470
10419.62 445
10420.59 489
10421.55 515
10422.51 527
10423.48 515
10424.44 397
10425.41 393
10426.37 386
10427.33 378
10428.30 351
10429.26 338
10430.23 291
10431.19 321
10432.16 337
10433.12 316
10434.08 307
10435.05 278
10436.01 341
10436.98 323
10437.94 324
10438.91 322
10439.87 290
10440.84 326
10441.80 372
10442.77 329
10443.73 298
10444.70 306
10445.66 266
10446.63 290
10447.59 325
10448.56 329
10449.52 341
10450.49 316
10451.45 303
10452.42 284
10453.38 282
10454.35 310
10455.32 377
10456.28 314
10457.25 314
10458.21 353
10459.18 336
10460.14 349
10461.11 344
10462.08 345
10463.04 363
10464.01 353
10464.97 325
10465.94 313
10466.90 278
10467.87 325
10468.84 326
10469.80 357
10470.77 300
10471.74 294
10472.70 315
10473.67 334
10474.63 290
10475.60 310
10476.57 318
10477.53 291
10478.50 296
10479.47 322
10480.43 343
10481.40 330
10482.37 279
10483.33 312
10484.30 276
10485.27 302
10486.24 295
10487.20 314
10488.17 290
10489.14 284
10490.10 279
10491.07 322
10492.04 315
10493.01 299
10493.97 333
10494.94 331
10495.91 343
10496.87 303
10497.84 309
10498.81 291
10499.78 347
10500.74 326
10501.71 310
10502.68 335
10503.65 377
10504.62 322
10505.58 305
10506.55 285
10507.52 288
10508.49 271
10509.46 292
10510.42 315
10511.39 275
10512.36 297
10513.33 336
10514.30 296
10515.26 272
10516.23 295
10517.20 340
10518.17 303
10519.14 289
10520.11 314
10521.08 312
10522.04 293
10523.01 286
10523.98 285
10524.95 297
10525.92 276
10526.89 361
10527.86 294
10528.83 292
10529.79 275
10530.76 267
10531.73 292
10532.70 286
10533.67 311
10534.64 297
10535.61 316
10536.58 286
10537.55 290
10538.52 276
10539.49 308
10540.46 304
10541.43 284
10542.39 306
10543.36 292
10544.33 258
10545.30 299
10546.27 316
10547.24 275
10548.21 264
10549.18 295
10550.15 298
10551.12 281
10552.09 296
10553.06 289
10554.03 301
10555.00 316
10555.97 304
10556.94 292
10557.91 309
10558.88 247
10559.85 271
10560.82 287
10561.80 300
10562.77 291
10563.74 297
10564.71 279
10565.68 271
10566.65 286
10567.62 291
10568.59 277
10569.56 292
10570.53 260
10571.50 281
10572.47 291
10573.44 284
10574.41 301
10575.39 258
10576.36 266
10577.33 259
10578.30 280
10579.27 279
10580.24 277
10581.21 260
10582.18 276
10583.16 262
10584.13 274
10585.10 275
10586.07 258
10587.04 277
10588.01 295
10588.99 243
10589.96 251
10590.93 240
10591.90 245
10592.87 270
10593.84 262
10594.82 261
10595.79 250
10596.76 292
10597.73 260
10598.70 256
10599.68 299
10600.65 242
10601.62 247
10602.59 286
10603.57 287
10604.54 258
10605.51 262
10606.48 240
10607.46 278
10608.43 268
10609.40 233
10610.37 272
10611.35 286
10612.32 333
10613.29 291
10614.27 256
10615.24 301
10616.21 245
10617.18 274
10618.16 276
10619.13 286
10620.10 293
10621.08 305
10622.05 265
10623.02 227
10624.00 261
10624.97 313
10625.94 289
10626.92 279
10627.89 228
10628.86 270
10629.84 323
10630.81 273
10631.78 246
10632.76 278
10633.73 269
10634.71 272
10635.68 255
10636.65 242
10637.63 270
10638.60 289
10639.58 306
10640.55 308
10641.52 278
10642.50 271
10643.47 272
10644.45 268
10645.42 255
10646.39 256
10647.37 261
10648.34 288
10649.32 246
10650.29 263
10651.27 280
10652.24 254
10653.22 248
10654.19 254
10655.17 249
10656.14 247
10657.12 261
10658.09 264
10659.07 253
10660.04 246
10661.01 271
10661.99 284
10662.97 260
10663.94 246
10664.92 259
10665.89 259
10666.87 246
10667.84 255
10668.82 252
10669.79 249
10670.77 252
10671.74 244
10672.72 275
10673.69 338
10674.67 267
10675.65 250
10676.62 282
10677.60 250
10678.57 272
10679.55 278
10680.52 267
10681.50 303
10682.48 273
10683.45 298
10684.43 258
10685.40 265
10686.38 283
10687.36 252
10688.33 283
10689.31 254
10690.29 238
10691.26 246
10692.24 303
10693.22 244
10694.19 246
10695.17 256
10696.14 261
10697.12 266
10698.10 274
10699.08 247
10700.05 265
10701.03 262
10702.01 273
10702.98 264
10703.96 256
10704.94 279
10705.91 269
10706.89 276
10707.87 244
10708.85 281
10709.82 286
10710.80 310
10711.78 254
10712.75 264
10713.73 235
10714.71 229
10715.69 248
10716.66 266
10717.64 314
10718.62 281
10719.60 244
10720.57 235
10721.55 238
10722.53 235
10723.51 254
10724.49 242
10725.46 239
10726.44 236
10727.42 252
10728.40 258
10729.38 256
10730.35 267
10731.33 247
10732.31 266
10733.29 245
10734.27 221
10735.25 216
10736.22 238
10737.20 266
10738.18 253
10739.16 235
10740.14 218
10741.12 256
10742.10 269
10743.08 246
10744.05 242
10745.03 228
10746.01 250
10746.99 233
10747.97 224
10748.95 236
10749.93 277
10750.91 235
10751.89 277
10752.87 258
10753.84 244
10754.82 260
10755.80 251
10756.78 280
10757.76 225
10758.74 235
10759.72 259
10760.70 236
10761.68 186
10762.66 216
10763.64 247
10764.62 255
10765.60 235
10766.58 229
10767.56 235
10768.54 248
10769.52 254
10770.50 246
10771.48 241
10772.46 238
10773.44 254
10774.42 263
10775.40 235
10776.38 217
10777.36 194
10778.34 227
10779.32 253
10780.30 261
10781.28 241
10782.26 253
10783.24 216
10784.22 267
10785.20 262
10786.19 258
10787.17 232
10788.15 249
10789.13 251
10790.11 237
10791.09 226
10792.07 225
10793.05 256
10794.03 258
10795.01 271
10796.00 252
10796.98 242
10797.96 236
10798.94 241
10799.92 248
10800.90 232
10801.88 241
10802.86 230
10803.85 234
10804.83 242
10805.81 214
10806.79 209
10807.77 202
10808.75 247
10809.74 237
10810.72 250
10811.70 211
10812.68 237
10813.66 241
10814.65 262
10815.63 237
10816.61 228
10817.59 242
10818.57 245
10819.56 249
10820.54 204
10821.52 237
10822.50 246
10823.49 267
10824.47 235
10825.45 261
10826.43 229
10827.42 257
10828.40 261
10829.38 263
10830.36 252
10831.35 226
10832.33 269
10833.31 239
10834.30 237
10835.28 200
10836.26 240
10837.25 282
10838.23 296
10839.21 253
10840.19 253
10841.18 276
10842.16 257
10843.14 240
10844.13 239
10845.11 226
10846.09 228
10847.08 287
10848.06 251
10849.05 227
10850.03 260
10851.01 274
10852.00 248
10852.98 243
10853.96 240
10854.95 255
10855.93 257
10856.92 256
10857.90 235
10858.88 226
10859.87 271
10860.85 248
10861.84 246
10862.82 205
10863.80 240
10864.79 204
10865.77 263
10866.76 210
10867.74 247
10868.73 220
10869.71 251
10870.70 260
10871.68 224
10872.67 274
10873.65 258
10874.63 286
10875.62 235
10876.60 211
10877.59 212
10878.57 242
10879.56 242
10880.54 242
10881.53 253
10882.51 335
10883.50 279
10884.48 270
10885.47 234
10886.46 217
10887.44 224
10888.43 248
10889.41 262
10890.40 257
10891.38 244
10892.37 268
10893.35 281
10894.34 268
10895.33 278
10896.31 274
10897.30 266
10898.28 217
10899.27 243
10900.25 275
10901.24 235
10902.23 245
10903.21 252
10904.20 292
10905.18 258
10906.17 282
10907.16 279
10908.14 276
10909.13 263
10910.12 238
10911.10 226
10912.09 279
10913.08 242
10914.06 279
10915.05 231
10916.04 258
10917.02 275
10918.01 300
10919.00 289
10919.98 273
10920.97 277
10921.96 243
10922.94 275
10923.93 279
10924.92 255
10925.90 253
10926.89 279
10927.88 258
10928.87 243
10929.85 264
10930.84 290
10931.83 274
10932.82 261
10933.80 256
10934.79 261
10935.78 251
10936.77 277
10937.75 256
10938.74 247
10939.73 267
10940.72 268
10941.70 283
10942.69 257
10943.68 276
10944.67 252
10945.66 295
10946.64 285
10947.63 285
10948.62 240
10949.61 267
10950.60 267
10951.58 278
10952.57 283
10953.56 285
10954.55 300
10955.54 277
10956.53 279
10957.52 257
10958.50 284
10959.49 330
10960.48 377
10961.47 323
10962.46 312
10963.45 338
10964.44 309
10965.42 337
10966.41 322
10967.40 347
10968.39 293
10969.38 316
10970.37 280
10971.36 296
10972.35 293
10973.34 341
10974.33 312
10975.32 297
10976.31 299
10977.29 308
10978.28 318
10979.27 323
10980.26 288
10981.25 288
10982.24 281
10983.23 337
10984.22 319
10985.21 290
10986.20 329
10987.19 275
10988.18 335
10989.17 293
10990.16 302
10991.15 282
10992.14 293
10993.13 273
10994.12 290
10995.11 326
10996.10 306
10997.09 331
10998.08 308
10999.07 337
11000.06 335
11001.05 380
11002.05 361
11003.04 366
11004.03 413
11005.02 365
11006.01 370
11007.00 368
11007.99 359
11008.98 337
11009.97 312
11010.96 314
11011.95 327
11012.94 287
11013.94 274
11014.93 272
11015.92 315
11016.91 281
11017.90 348
11018.89 277
11019.88 287
11020.87 259
11021.87 301
11022.86 276
11023.85 263
11024.84 298
11025.83 281
11026.82 324
11027.81 294
11028.81 263
11029.80 287
11030.79 325
11031.78 255
11032.77 271
11033.77 267
11034.76 284
11035.75 244
11036.74 285
11037.73 286
11038.73 292
11039.72 316
11040.71 348
11041.70 334
11042.70 297
11043.69 304
11044.68 275
11045.67 279
11046.67 287
11047.66 315
11048.65 251
11049.64 268
11050.64 289
11051.63 280
11052.62 241
11053.61 243
11054.61 260
11055.60 266
11056.59 305
11057.59 260
11058.58 262
11059.57 242
11060.57 290
11061.56 334
11062.55 306
11063.55 259
11064.54 282
11065.53 282
11066.53 255
11067.52 266
11068.51 288
11069.51 274
11070.50 295
11071.49 291
11072.49 253
11073.48 242
11074.48 243
11075.47 280
11076.46 245
11077.46 298
11078.45 284
11079.45 281
11080.44 256
11081.43 268
11082.43 282
11083.42 295
11084.42 307
11085.41 276
11086.40 275
11087.40 289
11088.39 282
11089.39 267
11090.38 266
11091.38 237
11092.37 302
11093.37 283
11094.36 255
11095.36 259
11096.35 282
11097.35 296
11098.34 284
11099.34 262
11100.33 265
11101.33 270
11102.32 280
11103.32 259
11104.31 247
11105.31 253
11106.30 246
11107.30 269
11108.29 303
11109.29 265
11110.28 262
11111.28 263
11112.27 254
11113.27 247
11114.26 270
11115.26 302
11116.26 309
11117.25 312
11118.25 308
11119.24 250
11120.24 296
11121.24 282
11122.23 274
11123.23 262
11124.22 289
11125.22 305
11126.22 289
11127.21 284
11128.21 286
11129.20 266
11130.20 295
11131.20 325
11132.19 278
11133.19 260
11134.19 276
11135.18 293
11136.18 260
11137.18 269
11138.17 267
11139.17 248
11140.17 273
11141.16 264
11142.16 253
11143.16 240
11144.15 227
11145.15 259
11146.15 297
11147.14 298
11148.14 280
11149.14 299
11150.14 286
11151.13 274
11152.13 310
11153.13 301
11154.13 247
11155.12 261
11156.12 251
11157.12 227
11158.12 225
11159.11 248
11160.11 312
11161.11 319
11162.11 244
11163.10 246
11164.10 267
11165.10 249
11166.10 239
11167.10 257
11168.09 245
11169.09 218
11170.09 249
11171.09 253
11172.09 234
11173.08 241
11174.08 243
11175.08 273
11176.08 220
11177.08 248
11178.08 240
11179.08 254
11180.07 301
11181.07 281
11182.07 240
11183.07 256
11184.07 259
11185.07 283
11186.07 252
11187.06 224
11188.06 278
11189.06 235
11190.06 262
11191.06 262
11192.06 251
11193.06 233
11194.06 248
11195.06 255
11196.06 228
11197.06 276
11198.06 304
11199.05 281
11200.05 268
11201.05 259
11202.05 248
11203.05 224
11204.05 224
11205.05 264
11206.05 294
11207.05 232
11208.05 253
11209.05 242
11210.05 229
11211.05 295
11212.05 257
11213.05 254
11214.05 216
11215.05 263
11216.05 275
11217.05 226
11218.05 218
11219.05 212
11220.05 238
11221.05 246
11222.05 250
11223.05 238
11224.05 250
11225.06 223
11226.06 229
11227.06 256
11228.06 226
11229.06 206
11230.06 242
11231.06 222
11232.06 225
11233.06 242
11234.06 270
11235.06 253
11236.06 225
11237.07 212
11238.07 281
11239.07 242
11240.07 251
11241.07 285
11242.07 242
11243.07 238
11244.07 263
11245.08 273
11246.08 251
11247.08 270
11248.08 257
11249.08 230
11250.08 264
11251.09 251
11252.09 257
11253.09 242
11254.09 273
11255.09 255
11256.10 241
11257.10 229
11258.10 220
11259.10 234
11260.10 256
11261.11 257
11262.11 258
11263.11 261
11264.11 285
11265.11 260
11266.12 234
11267.12 233
11268.12 235
11269.12 226
11270.13 230
11271.13 276
11272.13 247
11273.14 228
11274.14 230
11275.14 241
11276.14 240
11277.15 270
11278.15 264
11279.15 294
11280.16 285
11281.16 261
11282.16 289
11283.17 288
11284.17 292
11285.17 243
11286.17 270
11287.18 272
11288.18 241
11289.18 230
11290.19 268
11291.19 251
11292.20 244
11293.20 202
11294.20 217
11295.21 240
11296.21 260
11297.21 263
11298.22 231
11299.22 280
11300.23 248
11301.23 275
11302.23 264
11303.24 233
11304.24 237
11305.25 234
11306.25 282
11307.25 300
11308.26 241
11309.26 270
11310.27 274
11311.27 245
11312.28 266
11313.28 264
11314.29 295
11315.29 259
11316.29 271
11317.30 236
11318.30 285
11319.31 285
11320.31 275
11321.32 241
11322.32 260
11323.33 247
11324.33 258
11325.34 259
11326.34 256
11327.35 226
11328.35 234
11329.36 250
11330.36 242
11331.37 228
11332.38 237
11333.38 244
11334.39 236
11335.39 249
11336.40 252
11337.40 232
11338.41 213
11339.41 207
11340.42 242
11341.43 229
11342.43 242
11343.44 258
11344.44 231
11345.45 228
11346.46 229
11347.46 243
11348.47 247
11349.47 246
11350.48 274
11351.49 254
11352.49 213
11353.50 205
11354.50 257
11355.51 235
11356.52 230
11357.52 216
11358.53 245
11359.54 251
11360.54 203
11361.55 217
11362.56 234
11363.56 249
11364.57 275
11365.58 228
11366.58 202
11367.59 200
11368.60 257
11369.61 237
11370.61 226
11371.62 234
11372.63 223
11373.63 249
11374.64 213
11375.65 215
11376.66 243
11377.66 278
11378.67 234
11379.68 202
11380.69 230
11381.69 226
11382.70 229
11383.71 245
11384.72 201
11385.72 218
11386.73 227
11387.74 235
11388.75 228
11389.76 180
11390.76 192
11391.77 216
11392.78 228
11393.79 228
11394.80 220
11395.80 232
11396.81 229
11397.82 222
11398.83 224
11399.84 218
11400.85 246
11401.85 236
11402.86 234
11403.87 239
11404.88 206
11405.89 224
11406.90 198
11407.91 229
11408.91 215
11409.92 216
11410.93 256
11411.94 192
11412.95 218
11413.96 214
11414.97 223
11415.98 229
11416.99 252
11418.00 240
11419.00 202
11420.01 246
11421.02 218
11422.03 187
11423.04 210
11424.05 207
11425.06 214
11426.07 224
11427.08 206
11428.09 243
11429.10 247
11430.11 259
11431.12 240
11432.13 271
11433.14 234
11434.15 249
11435.16 237
11436.17 233
11437.18 211
11438.19 257
11439.20 249
11440.21 227
11441.22 216
11442.23 211
11443.24 229
11444.25 226
11445.26 234
11446.27 213
11447.28 228
11448.29 202
11449.30 201
11450.31 220
11451.32 210
11452.33 209
11453.34 234
11454.36 247
11455.37 256
11456.38 229
11457.39 248
11458.40 226
11459.41 239
11460.42 218
11461.43 199
11462.44 239
11463.45 233
11464.47 202
11465.48 180
11466.49 212
11467.50 221
11468.51 221
11469.52 200
11470.53 242
11471.55 224
11472.56 227
11473.57 217
11474.58 218
11475.59 220
11476.60 224
11477.62 269
11478.63 207
11479.64 253
11480.65 220
11481.66 265
11482.68 243
11483.69 220
11484.70 231
11485.71 238
11486.72 220
11487.74 223
11488.75 181
11489.76 228
11490.77 214
11491.79 234
11492.80 216
11493.81 212
11494.82 208
11495.84 218
11496.85 235
11497.86 252
11498.87 194
11499.89 228
11500.90 260
11501.91 217
11502.93 199
11503.94 186
11504.95 238
11505.96 226
11506.98 228
11507.99 221
11509.00 206
11510.02 236
11511.03 205
11512.04 221
11513.06 197
11514.07 226
11515.08 245
11516.10 245
11517.11 217
11518.13 213
11519.14 232
11520.15 285
11521.17 259
11522.18 233
11523.19 228
11524.21 232
11525.22 245
11526.24 249
11527.25 268
11528.26 249
11529.28 255
11530.29 240
11531.31 219
11532.32 232
11533.33 251
11534.35 208
11535.36 253
11536.38 224
11537.39 268
11538.41 237
11539.42 241
11540.44 237
11541.45 226
11542.47 267
11543.48 241
11544.49 256
11545.51 256
11546.52 233
11547.54 199
11548.55 245
11549.57 241
11550.58 237
11551.60 230
11552.61 236
11553.63 214
11554.64 234
11555.66 237
11556.68 245
11557.69 231
11558.71 225
11559.72 234
11560.74 239
11561.75 267
11562.77 232
11563.78 217
11564.80 225
11565.82 234
11566.83 228
11567.85 270
11568.86 238
11569.88 246
11570.89 261
11571.91 244
11572.93 251
11573.94 278
11574.96 267
11575.97 256
11576.99 331
11578.01 277
11579.02 283
11580.04 257
11581.06 262
11582.07 237
11583.09 250
11584.11 285
11585.12 277
11586.14 278
11587.16 281
11588.17 297
11589.19 256
11590.21 269
11591.22 310
11592.24 308
11593.26 310
11594.27 303
11595.29 286
11596.31 270
11597.32 290
11598.34 346
11599.36 310
11600.38 319
11601.39 347
11602.41 354
11603.43 419
11604.45 416
11605.46 405
11606.48 428
11607.50 464
11608.52 394
11609.53 384
11610.55 366
11611.57 369
11612.59 344
11613.60 325
11614.62 320
11615.64 342
11616.66 347
11617.68 297
11618.69 331
11619.71 334
11620.73 356
11621.75 353
11622.77 334
11623.78 321
11624.80 321
11625.82 316
11626.84 321
11627.86 328
11628.88 376
11629.90 346
11630.91 381
11631.93 406
11632.95 437
11633.97 463
11634.99 503
11636.01 506
11637.03 488
11638.05 474
11639.06 477
11640.08 450
11641.10 400
11642.12 375
11643.14 423
11644.16 349
11645.18 302
11646.20 313
11647.22 311
11648.24 306
11649.26 334
11650.28 309
11651.30 307
11652.31 289
11653.33 331
11654.35 304
11655.37 262
11656.39 272
11657.41 281
11658.43 256
11659.45 294
11660.47 281
11661.49 284
11662.51 265
11663.53 255
11664.55 274
11665.57 257
11666.59 276
11667.61 267
11668.63 270
11669.65 267
11670.67 283
11671.69 276
11672.71 320
11673.73 309
11674.76 309
11675.78 290
11676.80 273
11677.82 271
11678.84 251
11679.86 271
11680.88 267
11681.90 289
11682.92 253
11683.94 249
11684.96 244
11685.98 274
11687.00 257
11688.03 242
11689.05 281
11690.07 275
11691.09 272
11692.11 258
11693.13 230
11694.15 266
11695.17 253
11696.20 230
11697.22 263
11698.24 278
11699.26 285
11700.28 296
11701.30 241
11702.33 248
11703.35 276
11704.37 291
11705.39 253
11706.41 201
11707.44 221
11708.46 255
11709.48 275
11710.50 298
11711.52 242
11712.55 246
11713.57 251
11714.59 280
11715.61 277
11716.63 263
11717.66 270
11718.68 297
11719.70 269
11720.72 235
11721.75 223
11722.77 262
11723.79 287
11724.82 267
11725.84 275
11726.86 255
11727.88 269
11728.91 261
11729.93 286
11730.95 271
11731.98 266
11733.00 285
11734.02 288
11735.04 241
11736.07 234
11737.09 254
11738.11 257
11739.14 269
11740.16 263
11741.18 238
11742.21 233
11743.23 247
11744.25 215
11745.28 238
11746.30 272
11747.33 261
11748.35 256
11749.37 248
11750.40 229
11751.42 213
11752.44 237
11753.47 240
11754.49 273
11755.52 260
11756.54 247
11757.57 223
11758.59 210
11759.61 246
11760.64 241
11761.66 268
11762.69 268
11763.71 223
11764.74 249
11765.76 257
11766.78 225
11767.81 192
11768.83 223
11769.86 220
11770.88 220
11771.91 243
11772.93 211
11773.96 225
11774.98 279
11776.01 264
11777.03 249
11778.06 250
11779.08 224
11780.11 265
11781.13 248
11782.16 237
11783.18 266
11784.21 259
11785.23 270
11786.26 245
11787.28 245
11788.31 254
11789.34 257
11790.36 233
11791.39 206
11792.41 226
11793.44 245
11794.46 230
11795.49 228
11796.52 221
11797.54 227
11798.57 225
11799.59 247
11800.62 226
11801.65 254
11802.67 240
11803.70 265
11804.72 240
11805.75 269
11806.78 248
11807.80 237
11808.83 237
11809.86 225
11810.88 220
11811.91 196
11812.93 236
11813.96 242
11814.99 228
11816.01 207
11817.04 218
11818.07 235
11819.10 219
11820.12 245
11821.15 208
11822.18 244
11823.20 258
11824.23 217
11825.26 217
11826.28 249
11827.31 261
11828.34 249
11829.37 228
11830.39 205
11831.42 215
11832.45 218
11833.48 218
11834.50 230
11835.53 262
11836.56 256
11837.59 212
11838.61 258
11839.64 218
11840.67 213
11841.70 226
11842.72 254
11843.75 249
11844.78 219
11845.81 215
11846.84 236
11847.86 225
11848.89 233
11849.92 240
11850.95 259
11851.98 240
11853.01 253
11854.03 256
11855.06 232
11856.09 230
11857.12 241
11858.15 205
11859.18 228
11860.20 234
11861.23 251
11862.26 255
11863.29 213
11864.32 208
11865.35 230
11866.38 256
11867.41 226
11868.44 214
11869.46 234
11870.49 242
11871.52 224
11872.55 256
11873.58 226
11874.61 239
11875.64 242
11876.67 255
11877.70 239
11878.73 237
11879.76 238
11880.79 206
11881.82 233
11882.85 216
11883.88 224
11884.91 231
11885.93 273
11886.96 274
11887.99 241
11889.02 220
11890.05 219
11891.08 223
11892.11 224
11893.14 247
11894.17 228
11895.20 274
11896.23 252
11897.26 235
11898.30 258
11899.33 260
11900.36 257
11901.39 235
11902.42 238
11903.45 268
11904.48 261
11905.51 240
11906.54 261
11907.57 234
11908.60 259
11909.63 230
11910.66 242
11911.69 226
11912.72 265
11913.75 225
11914.79 243
11915.82 238
11916.85 244
11917.88 241
11918.91 303
11919.94 263
11920.97 249
11922.00 250
11923.04 245
11924.07 220
11925.10 206
11926.13 241
11927.16 235
11928.19 252
11929.22 258
11930.26 254
11931.29 321
11932.32 303
11933.35 293
11934.38 297
11935.41 303
11936.45 293
11937.48 302
11938.51 305
11939.54 261
11940.58 268
11941.61 261
11942.64 235
11943.67 232
11944.70 234
11945.74 266
11946.77 251
11947.80 232
11948.83 211
11949.87 250
11950.90 268
11951.93 253
11952.96 230
11954.00 227
11955.03 222
11956.06 242
11957.09 249
11958.13 213
11959.16 248
11960.19 247
11961.23 221
11962.26 196
11963.29 237
11964.33 240
11965.36 213
11966.39 220
11967.43 276
11968.46 250
11969.49 292
11970.53 238
11971.56 216
11972.59 215
11973.63 237
11974.66 226
11975.69 255
11976.73 222
11977.76 211
11978.79 225
11979.83 262
11980.86 252
11981.90 207
11982.93 204
11983.96 195
11985.00 221
11986.03 214
11987.07 205
11988.10 205
11989.13 201
11990.17 234
11991.20 196
11992.24 226
11993.27 228
11994.31 279
11995.34 241
11996.38 220
11997.41 262
11998.44 218
11999.48 237
12000.51 226
12001.55 202
12002.58 226
12003.62 217
12004.65 216
12005.69 241
12006.72 226
12007.76 243
12008.79 236
12009.83 247
12010.86 245
12011.90 233
12012.93 229
12013.97 290
12015.00 223
12016.04 247
12017.08 225
12018.11 232
12019.15 228
12020.18 214
12021.22 248
12022.25 211
12023.29 249
12024.32 206
12025.36 262
12026.40 234
12027.43 222
12028.47 199
12029.50 242
12030.54 245
12031.58 216
12032.61 222
12033.65 213
12034.68 254
12035.72 233
12036.76 223
12037.79 231
12038.83 227
12039.87 214
12040.90 234
12041.94 206
12042.98 226
12044.01 196
12045.05 237
12046.09 244
12047.12 219
12048.16 229
12049.20 228
12050.23 259
12051.27 259
12052.31 210
12053.34 210
12054.38 222
12055.42 247
12056.45 242
12057.49 234
12058.53 222
12059.57 228
12060.60 227
12061.64 232
12062.68 239
12063.72 221
12064.75 231
12065.79 191
12066.83 196
12067.87 218
12068.90 204
12069.94 229
12070.98 206
12072.02 244
12073.06 233
12074.09 236
12075.13 242
12076.17 243
12077.21 224
12078.24 234
12079.28 207
12080.32 216
12081.36 225
12082.40 236
12083.44 222
12084.47 204
12085.51 204
12086.55 194
12087.59 216
12088.63 210
12089.67 215
12090.71 193
12091.74 227
12092.78 203
12093.82 227
12094.86 222
12095.90 222
12096.94 236
12097.98 239
12099.02 240
12100.05 207
12101.09 222
12102.13 216
12103.17 204
12104.21 234
12105.25 209
12106.29 217
12107.33 249
12108.37 221
12109.41 230
12110.45 227
12111.49 241
12112.53 191
12113.57 199
12114.61 249
12115.65 209
12116.69 229
12117.72 219
12118.76 232
12119.80 241
12120.84 229
12121.88 224
12122.92 248
12123.96 218
12125.00 197
12126.04 220
12127.08 214
12128.12 179
12129.17 195
12130.21 205
12131.25 205
12132.29 212
12133.33 197
12134.37 230
12135.41 227
12136.45 211
12137.49 192
12138.53 189
12139.57 201
12140.61 192
12141.65 218
12142.69 238
12143.73 244
12144.77 193
12145.82 247
12146.86 212
12147.90 203
12148.94 225
12149.98 202
12151.02 181
12152.06 205
12153.10 171
12154.15 201
12155.19 213
12156.23 206
12157.27 208
12158.31 218
12159.35 210
12160.39 198
12161.44 233
12162.48 192
12163.52 210
12164.56 201
12165.60 212
12166.64 183
12167.69 185
12168.73 176
12169.77 214
12170.81 184
12171.85 207
12172.90 173
12173.94 163
12174.98 205
12176.02 216
12177.07 185
12178.11 194
12179.15 175
12180.19 194
12181.24 181
12182.28 198
12183.32 173
12184.36 196
12185.41 190
12186.45 198
12187.49 183
12188.53 159
12189.58 190
12190.62 201
12191.66 191
12192.71 179
12193.75 200
12194.79 186
12195.84 191
12196.88 185
12197.92 187
12198.97 214
12200.01 220
12201.05 170
12202.10 179
12203.14 211
12204.18 217
12205.23 183
12206.27 186
12207.31 190
12208.36 219
12209.40 196
12210.44 189
12211.49 206
12212.53 167
12213.58 176
12214.62 203
12215.66 185
12216.71 184
12217.75 192
12218.80 200
12219.84 189
12220.88 219
12221.93 187
12222.97 216
12224.02 198
12225.06 220
12226.11 210
12227.15 254
12228.19 220
12229.24 204
12230.28 180
12231.33 168
12232.37 210
12233.42 203
12234.46 185
12235.51 192
12236.55 180
12237.60 172
12238.64 183
12239.69 162
12240.73 191
12241.78 218
12242.82 238
12243.87 209
12244.91 192
12245.96 171
12247.00 197
12248.05 204
12249.09 206
12250.14 217
12251.19 210
12252.23 196
12253.28 203
12254.32 203
12255.37 196
12256.41 168
12257.46 192
12258.51 195
12259.55 170
12260.60 168
12261.64 174
12262.69 163
12263.74 184
12264.78 182
12265.83 192
12266.87 204
12267.92 196
12268.97 186
12270.01 183
12271.06 179
12272.11 191
12273.15 198
12274.20 172
12275.24 202
12276.29 208
12277.34 162
12278.38 166
12279.43 144
12280.48 154
12281.52 206
12282.57 197
12283.62 155
12284.67 159
12285.71 190
12286.76 192
12287.81 188
12288.85 218
12289.90 194
12290.95 170
12292.00 185
12293.04 193
12294.09 188
12295.14 181
12296.18 192
12297.23 197
12298.28 223
12299.33 199
12300.38 211
12301.42 231
12302.47 240
12303.52 216
12304.57 194
12305.61 197
12306.66 189
12307.71 192
12308.76 195
12309.81 166
12310.85 191
12311.90 189
12312.95 205
12314.00 162
12315.05 172
12316.09 188
12317.14 206
12318.19 207
12319.24 139
12320.29 189
12321.34 187
12322.39 181
12323.43 174
12324.48 182
12325.53 161
12326.58 196
12327.63 187
12328.68 177
12329.73 164
12330.78 173
12331.82 205
12332.87 206
12333.92 189
12334.97 167
12336.02 187
12337.07 188
12338.12 181
12339.17 153
12340.22 225
12341.27 178
12342.32 196
12343.37 175
12344.42 182
12345.46 169
12346.51 179
12347.56 211
12348.61 181
12349.66 174
12350.71 165
12351.76 187
12352.81 202
12353.86 169
12354.91 169
12355.96 217
12357.01 203
12358.06 151
12359.11 173
12360.16 186
12361.21 186
12362.26 174
12363.31 179
12364.36 177
12365.41 175
12366.47 187
12367.52 178
12368.57 174
12369.62 174
12370.67 182
12371.72 181
12372.77 157
12373.82 133
12374.87 173
12375.92 188
12376.97 174
12378.02 175
12379.07 172
12380.12 183
12381.18 196
12382.23 178
12383.28 143
12384.33 173
12385.38 190
12386.43 223
12387.48 181
12388.53 189
12389.59 194
12390.64 172
12391.69 187
12392.74 161
12393.79 186
12394.84 181
12395.90 197
12396.95 187
12398.00 168
12399.05 170
12400.10 193
12401.15 194
12402.21 183
12403.26 169
12404.31 191
12405.36 182
12406.41 181
12407.47 195
12408.52 178
12409.57 186
12410.62 180
12411.68 171
12412.73 141
12413.78 182
12414.83 169
12415.89 178
12416.94 183
12417.99 163
12419.04 183
12420.10 173
12421.15 165
12422.20 143
12423.26 169
12424.31 167
12425.36 177
12426.41 173
12427.47 186
12428.52 195
12429.57 179
12430.63 162
12431.68 166
12432.73 170
12433.79 199
12434.84 182
12435.89 158
12436.95 159
12438.00 184
12439.05 153
12440.11 149
12441.16 181
12442.21 163
12443.27 198
12444.32 204
12445.38 176
12446.43 154
12447.48 173
12448.54 159
12449.59 183
12450.65 183
12451.70 171
12452.75 181
12453.81 160
12454.86 173
12455.92 184
12456.97 176
12458.02 184
12459.08 195
12460.13 184
12461.19 158
12462.24 168
12463.30 172
12464.35 176
12465.41 201
12466.46 180
12467.52 183
12468.57 172
12469.63 184
12470.68 171
12471.74 194
12472.79 204
12473.85 156
12474.90 169
12475.96 169
12477.01 187
12478.07 186
12479.12 188
12480.18 189
12481.23 219
12482.29 173
12483.34 175
12484.40 172
12485.45 170
12486.51 168
12487.56 161
12488.62 187
12489.68 178
12490.73 184
12491.79 176
12492.84 173
12493.90 195
12494.95 195
12496.01 210
12497.07 193
12498.12 246
12499.18 243
12500.23 218
12501.29 234
12502.35 206
12503.40 190
12504.46 202
12505.52 182
12506.57 185
12507.63 179
12508.69 163
12509.74 173
12510.80 169
12511.86 177
12512.91 179
12513.97 200
12515.03 167
12516.08 190
12517.14 173
12518.20 175
12519.25 157
12520.31 163
12521.37 200
12522.42 184
12523.48 165
12524.54 178
12525.60 174
12526.65 190
12527.71 157
12528.77 205
12529.82 172
12530.88 158
12531.94 149
12533.00 158
12534.05 168
12535.11 179
12536.17 177
12537.23 174
12538.29 181
12539.34 187
12540.40 175
12541.46 184
12542.52 168
12543.57 152
12544.63 178
12545.69 198
12546.75 204
12547.81 189
12548.87 230
12549.92 170
12550.98 189
12552.04 227
12553.10 173
12554.16 180
12555.22 189
12556.27 187
12557.33 177
12558.39 179
12559.45 182
12560.51 171
12561.57 185
12562.63 170
12563.68 184
12564.74 221
12565.80 219
12566.86 191
12567.92 192
12568.98 194
12570.04 182
12571.10 220
12572.16 191
12573.22 205
12574.28 225
12575.33 202
12576.39 237
12577.45 237
12578.51 237
12579.57 218
12580.63 212
12581.69 204
12582.75 207
12583.81 199
12584.87 198
12585.93 177
12586.99 175
12588.05 173
12589.11 190
12590.17 203
12591.23 218
12592.29 215
12593.35 210
12594.41 198
12595.47 178
12596.53 159
12597.59 151
12598.65 153
12599.71 187
12600.77 184
12601.83 200
12602.89 189
12603.95 178
12605.01 161
12606.07 165
12607.13 201
12608.20 213
12609.26 204
12610.32 200
12611.38 163
12612.44 194
12613.50 178
12614.56 179
12615.62 191
12616.68 215
12617.74 193
12618.81 200
12619.87 204
12620.93 182
12621.99 187
12623.05 172
12624.11 169
12625.17 203
12626.23 187
12627.30 180
12628.36 140
12629.42 166
12630.48 159
12631.54 165
12632.60 161
12633.67 179
12634.73 181
12635.79 154
12636.85 208
12637.91 199
12638.98 189
12640.04 191
12641.10 203
12642.16 188
12643.22 183
12644.29 174
12645.35 162
12646.41 174
12647.47 185
12648.54 178
12649.60 170
12650.66 174
12651.72 205
12652.79 175
12653.85 179
12654.91 169
12655.97 193
12657.04 234
12658.10 183
12659.16 186
12660.22 184
12661.29 204
12662.35 191
12663.41 167
12664.48 183
12665.54 186
12666.60 197
12667.67 186
12668.73 156
12669.79 165
12670.86 161
12671.92 200
12672.98 208
12674.05 172
12675.11 185
12676.17 186
12677.24 189
12678.30 170
12679.36 165
12680.43 184
12681.49 207
12682.56 225
12683.62 181
12684.68 165
12685.75 184
12686.81 203
12687.88 199
12688.94 178
12690.00 174
12691.07 172
12692.13 182
12693.20 184
12694.26 178
12695.33 198
12696.39 189
12697.45 189
12698.52 202
12699.58 181
12700.65 192
12701.71 206
12702.78 225
12703.84 216
12704.91 216
12705.97 218
12707.04 235
12708.10 208
12709.17 221
12710.23 207
12711.30 203
12712.36 201
12713.43 197
12714.49 179
12715.56 185
12716.62 166
12717.69 163
12718.75 206
12719.82 170
12720.88 220
12721.95 199
12723.02 208
12724.08 181
12725.15 216
12726.21 186
12727.28 183
12728.34 185
12729.41 179
12730.48 185
12731.54 206
12732.61 230
12733.67 158
12734.74 178
12735.81 202
12736.87 212
12737.94 187
12739.00 174
12740.07 206
12741.14 193
12742.20 203
12743.27 185
12744.34 170
12745.40 175
12746.47 176
12747.54 186
12748.60 189
12749.67 182
12750.74 178
12751.80 194
12752.87 170
12753.94 199
12755.00 172
12756.07 175
12757.14 189
12758.20 175
12759.27 181
12760.34 183
12761.40 160
12762.47 176
12763.54 195
12764.61 175
12765.67 167
12766.74 178
12767.81 201
12768.88 207
12769.94 198
12771.01 207
12772.08 194
12773.15 179
12774.21 143
12775.28 184
12776.35 177
12777.42 188
12778.49 163
12779.55 164
12780.62 160
12781.69 140
12782.76 148
12783.83 157
12784.89 166
12785.96 179
12787.03 180
12788.10 180
12789.17 196
12790.23 171
12791.30 165
12792.37 195
12793.44 182
12794.51 191
12795.58 224
12796.65 201
12797.71 175
12798.78 160
12799.85 173
12800.92 205
12801.99 180
12803.06 183
12804.13 171
12805.20 192
12806.27 178
12807.33 199
12808.40 172
12809.47 154
12810.54 183
12811.61 197
12812.68 210
12813.75 153
12814.82 177
12815.89 190
12816.96 169
12818.03 165
12819.10 164
12820.17 160
12821.24 185
12822.31 155
12823.38 178
12824.45 167
12825.52 182
12826.59 156
12827.66 160
12828.73 169
12829.80 175
12830.87 155
12831.94 165
12833.01 187
12834.08 173
12835.15 160
12836.22 166
12837.29 161
12838.36 153
12839.43 178
12840.50 183
12841.57 182
12842.64 146
12843.71 177
12844.78 177
12845.85 166
12846.92 151
12847.99 162
12849.06 163
12850.13 145
12851.21 173
12852.28 159
12853.35 163
12854.42 165
12855.49 163
12856.56 178
12857.63 142
12858.70 151
12859.77 195
12860.85 175
12861.92 145
12862.99 155
12864.06 151
12865.13 157
12866.20 181
12867.27 180
12868.35 144
12869.42 153
12870.49 179
12871.56 159
12872.63 148
12873.71 164
12874.78 145
12875.85 171
12876.92 162
12877.99 155
12879.07 157
12880.14 159
12881.21 172
12882.28 173
12883.35 180
12884.43 166
12885.50 183
12886.57 165
12887.64 174
12888.72 158
12889.79 169
12890.86 157
12891.93 163
12893.01 162
12894.08 145
12895.15 160
12896.22 177
12897.30 170
12898.37 151
12899.44 159
12900.52 171
12901.59 189
12902.66 164
12903.74 139
12904.81 152
12905.88 166
12906.96 143
12908.03 163
12909.10 141
12910.18 169
12911.25 126
12912.32 166
12913.40 166
12914.47 132
12915.54 167
12916.62 169
12917.69 162
12918.76 163
12919.84 161
12920.91 150
12921.99 158
12923.06 154
12924.13 174
12925.21 172
12926.28 158
12927.36 154
12928.43 132
12929.50 142
12930.58 150
12931.65 179
12932.73 152
12933.80 157
12934.88 187
12935.95 176
12937.02 155
12938.10 157
12939.17 162
12940.25 194
12941.32 163
12942.40 166
12943.47 163
12944.55 173
12945.62 180
12946.70 168
12947.77 146
12948.85 175
12949.92 172
12951.00 173
12952.07 187
12953.15 170
12954.22 171
12955.30 141
12956.37 176
12957.45 179
12958.52 141
12959.60 150
12960.68 179
12961.75 181
12962.83 172
12963.90 148
12964.98 167
12966.05 178
12967.13 172
12968.20 152
12969.28 136
12970.36 170
12971.43 203
12972.51 151
12973.58 141
12974.66 163
12975.74 167
12976.81 158
12977.89 170
12978.97 146
12980.04 165
12981.12 148
12982.19 186
12983.27 132
12984.35 151
12985.42 148
12986.50 150
12987.58 170
12988.65 172
12989.73 177
12990.81 181
12991.88 183
12992.96 182
12994.04 143
12995.11 139
12996.19 164
12997.27 177
12998.35 176
12999.42 153
13000.50 154
13001.58 170
13002.65 176
13003.73 135
13004.81 169
13005.89 138
13006.96 190
13008.04 165
13009.12 163
13010.20 143
13011.27 160
13012.35 168
13013.43 161
13014.51 156
13015.58 130
13016.66 145
13017.74 168
13018.82 175
13019.90 180
13020.97 163
13022.05 161
13023.13 193
13024.21 171
13025.29 141
13026.37 135
13027.44 158
13028.52 176
13029.60 164
13030.68 147
13031.76 157
13032.84 174
13033.91 167
13034.99 148
13036.07 147
13037.15 150
13038.23 159
13039.31 184
13040.39 167
13041.46 184
13042.54 176
13043.62 173
13044.70 163
13045.78 162
13046.86 155
13047.94 178
13049.02 193
13050.10 161
13051.18 141
13052.26 148
13053.34 200
13054.41 147
13055.49 142
13056.57 124
13057.65 192
13058.73 172
13059.81 190
13060.89 164
13061.97 140
13063.05 163
13064.13 150
13065.21 155
13066.29 160
13067.37 163
13068.45 171
13069.53 149
13070.61 158
13071.69 149
13072.77 141
13073.85 166
13074.93 173
13076.01 139
13077.09 124
13078.17 154
13079.25 176
13080.33 166
13081.41 160
13082.49 156
13083.58 181
13084.66 163
13085.74 139
13086.82 139
13087.90 161
13088.98 170
13090.06 182
13091.14 131
13092.22 132
13093.30 156
13094.38 171
13095.46 140
13096.55 155
13097.63 173
13098.71 181
13099.79 164
13100.87 157
13101.95 139
13103.03 130
13104.12 170
13105.20 166
13106.28 153
13107.36 149
13108.44 136
13109.52 136
13110.60 149
13111.69 157
13112.77 166
13113.85 181
13114.93 151
13116.01 144
13117.10 141
13118.18 172
13119.26 173
13120.34 174
13121.42 153
13122.51 149
13123.59 188
13124.67 147
13125.75 158
13126.84 164
13127.92 152
13129.00 151
13130.08 162
13131.17 191
13132.25 153
13133.33 155
13134.41 148
13135.50 158
13136.58 138
13137.66 149
13138.75 127
13139.83 141
13140.91 144
13141.99 147
13143.08 134
13144.16 141
13145.24 158
13146.33 183
13147.41 154
13148.49 137
13149.58 150
13150.66 162
13151.74 162
13152.83 175
13153.91 170
13154.99 150
13156.08 152
13157.16 151
13158.25 149
13159.33 150
13160.41 169
13161.50 167
13162.58 141
13163.66 137
13164.75 140
13165.83 128
13166.92 175
13168.00 149
13169.08 170
13170.17 161
13171.25 157
13172.34 140
13173.42 155
13174.51 138
13175.59 143
13176.67 123
13177.76 143
13178.84 137
13179.93 166
13181.01 163
13182.10 143
13183.18 142
13184.27 155
13185.35 161
13186.44 131
13187.52 120
13188.61 155
13189.69 165
13190.78 152
13191.86 143
13192.95 140
13194.03 141
13195.12 130
13196.20 139
13197.29 135
13198.37 146
13199.46 153
13200.54 166
13201.63 135
13202.72 117
13203.80 140
13204.89 166
13205.97 142
13207.06 133
13208.14 140
13209.23 152
13210.32 153
13211.40 146
13212.49 154
13213.57 142
13214.66 152
13215.75 135
13216.83 127
13217.92 149
13219.00 161
13220.09 156
13221.18 140
13222.26 151
13223.35 141
13224.44 149
13225.52 160
13226.61 139
13227.70 128
13228.78 170
13229.87 142
13230.96 149
13232.04 133
13233.13 139
13234.22 137
13235.30 144
13236.39 160
13237.48 143
13238.56 152
13239.65 174
13240.74 179
13241.82 142
13242.91 139
13244.00 165
13245.09 157
13246.17 169
13247.26 130
13248.35 174
13249.44 136
13250.52 128
13251.61 133
13252.70 118
13253.79 124
13254.87 132
13255.96 165
13257.05 163
13258.14 142
13259.23 164
13260.31 131
13261.40 144
13262.49 148
13263.58 159
13264.67 155
13265.75 177
13266.84 157
13267.93 137
13269.02 152
13270.11 146
13271.19 147
13272.28 152
13273.37 168
13274.46 155
13275.55 154
13276.64 160
13277.73 186
13278.81 182
13279.90 148
13280.99 165
13282.08 145
13283.17 151
13284.26 161
13285.35 161
13286.44 175
13287.53 120
13288.61 137
13289.70 150
13290.79 154
13291.88 141
13292.97 168
13294.06 177
13295.15 157
13296.24 152
13297.33 147
13298.42 156
13299.51 170
13300.60 157
13301.69 146
13302.78 146
13303.87 145
13304.96 160
13306.05 161
13307.14 150
13308.23 142
13309.32 116
13310.41 136
13311.50 168
13312.59 156
13313.68 154
13314.77 146
13315.86 161
13316.95 125
13318.04 158
13319.13 148
13320.22 143
13321.31 144
13322.40 154
13323.49 176
13324.58 147
13325.67 167
13326.76 157
13327.85 127
13328.94 139
13330.03 143
13331.12 151
13332.21 141
13333.31 165
13334.40 161
13335.49 187
13336.58 153
13337.67 156
13338.76 152
13339.85 158
13340.94 155
13342.03 142
13343.13 149
13344.22 148
13345.31 178
13346.40 168
13347.49 164
13348.58 165
13349.67 152
13350.77 142
13351.86 179
13352.95 159
13354.04 164
13355.13 176
13356.22 181
13357.32 160
13358.41 130
13359.50 149
13360.59 171
13361.68 130
13362.78 130
13363.87 142
13364.96 159
13366.05 155
13367.15 170
13368.24 146
13369.33 162
13370.42 157
13371.52 172
13372.61 181
13373.70 142
13374.79 166
13375.89 147
13376.98 149
13378.07 140
13379.16 148
13380.26 146
13381.35 141
13382.44 164
13383.54 133
13384.63 139
13385.72 128
13386.82 177
13387.91 158
13389.00 152
13390.09 153
13391.19 153
13392.28 169
13393.37 161
13394.47 135
13395.56 167
13396.66 157
13397.75 163
13398.84 170
13399.94 164
13401.03 165
13402.12 136
13403.22 150
13404.31 164
13405.40 185
13406.50 119
13407.59 147
13408.69 127
13409.78 142
13410.88 132
13411.97 166
13413.06 148
13414.16 145
13415.25 174
13416.35 164
13417.44 153
13418.53 133
13419.63 131
13420.72 154
13421.82 153
13422.91 150
13424.01 145
13425.10 138
13426.20 119
13427.29 109
13428.39 149
13429.48 166
13430.58 181
13431.67 150
13432.77 142
13433.86 143
13434.96 120
13436.05 141
13437.15 165
13438.24 124
13439.34 141
13440.43 130
13441.53 128
13442.62 199
13443.72 162
13444.81 144
13445.91 152
13447.01 160
13448.10 154
13449.20 171
13450.29 140
13451.39 166
13452.48 167
13453.58 161
13454.68 170
13455.77 154
13456.87 153
13457.96 137
13459.06 135
13460.16 127
13461.25 156
13462.35 145
13463.44 157
13464.54 164
13465.64 172
13466.73 147
13467.83 143
13468.93 143
13470.02 136
13471.12 148
13472.22 170
13473.31 163
13474.41 133
13475.51 152
13476.60 147
13477.70 154
13478.80 154
13479.89 149
13480.99 166
13482.09 139
13483.18 159
13484.28 173
13485.38 137
13486.48 135
13487.57 160
13488.67 168
13489.77 148
13490.87 169
13491.96 151
13493.06 161
13494.16 169
13495.26 161
13496.35 134
13497.45 144
13498.55 181
13499.65 173
13500.74 182
13501.84 169
13502.94 156
13504.04 180
13505.14 153
13506.23 154
13507.33 164
13508.43 148
13509.53 153
13510.63 200
13511.72 150
13512.82 137
13513.92 169
13515.02 197
13516.12 177
13517.22 139
13518.31 148
13519.41 146
13520.51 150
13521.61 151
13522.71 156
13523.81 159
13524.91 149
13526.01 173
13527.10 156
13528.20 134
13529.30 155
13530.40 171
13531.50 156
13532.60 152
13533.70 186
13534.80 158
13535.90 139
13537.00 147
13538.09 143
13539.19 137
13540.29 132
13541.39 143
13542.49 142
13543.59 130
13544.69 115
13545.79 168
13546.89 141
13547.99 130
13549.09 119
13550.19 125
13551.29 135
13552.39 169
13553.49 139
13554.59 129
13555.69 155
13556.79 157
13557.89 153
13558.99 159
13560.09 163
13561.19 140
13562.29 149
13563.39 154
13564.49 164
13565.59 158
13566.69 163
13567.79 133
13568.89 145
13569.99 161
13571.09 155
13572.20 136
13573.30 147
13574.40 161
13575.50 169
13576.60 159
13577.70 143
13578.80 157
13579.90 133
13581.00 143
13582.10 145
13583.20 171
13584.31 188
13585.41 145
13586.51 169
13587.61 163
13588.71 157
13589.81 155
13590.91 121
13592.02 143
13593.12 133
13594.22 131
13595.32 127
13596.42 153
13597.52 138
13598.63 158
13599.73 174
13600.83 173
13601.93 122
13603.03 134
13604.14 142
13605.24 154
13606.34 129
13607.44 145
13608.54 138
13609.65 152
13610.75 146
13611.85 154
13612.95 138
13614.06 123
13615.16 138
13616.26 153
13617.36 119
13618.47 127
13619.57 129
13620.67 126
13621.77 124
13622.88 125
13623.98 150
13625.08 155
13626.18 149
13627.29 148
13628.39 157
13629.49 134
13630.60 152
13631.70 123
13632.80 160
13633.91 126
13635.01 118
13636.11 146
13637.22 134
13638.32 128
13639.42 120
13640.53 132
13641.63 141
13642.73 121
13643.84 125
13644.94 133
13646.04 148
13647.15 137
13648.25 147
13649.36 183
13650.46 138
13651.56 151
13652.67 143
13653.77 123
13654.88 172
13655.98 145
13657.08 144
13658.19 118
13659.29 135
13660.40 153
13661.50 136
13662.60 134
13663.71 144
13664.81 138
13665.92 122
13667.02 118
13668.13 131
13669.23 163
13670.34 169
13671.44 147
13672.55 152
13673.65 153
13674.76 152
13675.86 144
13676.97 137
13678.07 141
13679.18 127
13680.28 118
13681.39 120
13682.49 147
13683.60 131
13684.70 132
13685.81 133
13686.91 118
13688.02 126
13689.12 128
13690.23 152
13691.33 119
13692.44 121
13693.55 139
13694.65 134
13695.76 126
13696.86 161
13697.97 115
13699.07 139
13700.18 144
13701.29 128
13702.39 110
13703.50 125
13704.60 121
13705.71 134
13706.82 155
13707.92 141
13709.03 139
13710.14 134
13711.24 143
13712.35 124
13713.45 124
13714.56 146
13715.67 158
13716.77 147
13717.88 125
13718.99 132
13720.09 168
13721.20 148
13722.31 149
13723.41 140
13724.52 125
13725.63 138
13726.74 143
13727.84 145
13728.95 141
13730.06 160
13731.16 134
13732.27 147
13733.38 177
13734.49 150
13735.59 177
13736.70 136
13737.81 132
13738.91 119
13740.02 160
13741.13 137
13742.24 161
13743.35 160
13744.45 153
13745.56 142
13746.67 145
13747.78 154
13748.88 162
13749.99 151
13751.10 161
13752.21 145
13753.32 133
13754.42 162
13755.53 177
13756.64 174
13757.75 125
13758.86 168
13759.97 171
13761.07 158
13762.18 148
13763.29 139
13764.40 123
13765.51 168
13766.62 195
13767.72 143
13768.83 148
13769.94 177
13771.05 183
13772.16 170
13773.27 182
13774.38 154
13775.49 195
13776.60 199
13777.70 195
13778.81 155
13779.92 173
13781.03 154
13782.14 200
13783.25 174
13784.36 174
13785.47 148
13786.58 148
13787.69 143
13788.80 145
13789.91 150
13791.02 118
13792.13 121
13793.24 143
13794.35 157
13795.45 130
13796.56 152
13797.67 153
13798.78 154
13799.89 135
13801.00 151
13802.11 152
13803.22 159
13804.33 183
13805.44 146
13806.55 150
13807.67 151
13808.78 147
13809.89 114
13811.00 149
13812.11 179
13813.22 152
13814.33 146
13815.44 166
13816.55 129
13817.66 146
13818.77 147
13819.88 156
13820.99 147
13822.10 139
13823.21 137
13824.32 114
13825.44 146
13826.55 144
13827.66 140
13828.77 155
13829.88 171
13830.99 126
13832.10 126
13833.21 146
13834.32 151
13835.44 138
13836.55 127
13837.66 123
13838.77 136
13839.88 155
13840.99 153
13842.10 151
13843.22 128
13844.33 162
13845.44 142
13846.55 134
13847.66 131
13848.78 148
13849.89 135
13851.00 137
13852.11 167
13853.22 158
13854.34 166
13855.45 171
13856.56 177
13857.67 141
13858.78 148
13859.90 151
13861.01 150
13862.12 134
13863.23 158
13864.35 141
13865.46 169
13866.57 160
13867.68 130
13868.80 128
13869.91 161
13871.02 151
13872.14 157
13873.25 130
13874.36 150
13875.47 154
13876.59 145
13877.70 139
13878.81 120
13879.93 153
13881.04 112
13882.15 163
13883.27 123
13884.38 147
13885.49 143
13886.61 165
13887.72 190
13888.83 155
13889.95 191
13891.06 160
13892.17 144
13893.29 133
13894.40 143
13895.52 141
13896.63 157
13897.74 154
13898.86 154
13899.97 165
13901.09 143
13902.20 124
13903.31 132
13904.43 143
13905.54 131
13906.66 146
13907.77 138
13908.89 150
13910.00 137
13911.11 145
13912.23 120
13913.34 142
13914.46 126
13915.57 135
13916.69 123
13917.80 164
13918.92 136
13920.03 134
13921.15 132
13922.26 148
13923.38 122
13924.49 124
13925.61 129
13926.72 154
13927.84 138
13928.95 120
13930.07 174
13931.18 146
13932.30 169
13933.41 147
13934.53 145
13935.64 142
13936.76 142
13937.87 129
13938.99 137
13940.10 134
13941.22 139
13942.34 148
13943.45 135
13944.57 135
13945.68 124
13946.80 142
13947.91 114
13949.03 155
13950.15 133
13951.26 145
13952.38 135
13953.49 164
13954.61 133
13955.73 134
13956.84 141
13957.96 152
13959.08 142
13960.19 130
13961.31 134
13962.43 145
13963.54 146
13964.66 148
13965.78 147
13966.89 135
13968.01 145
13969.13 128
13970.24 139
13971.36 121
13972.48 129
13973.59 143
13974.71 110
13975.83 118
13976.94 145
13978.06 142
13979.18 118
13980.30 130
13981.41 99
13982.53 120
13983.65 122
13984.76 173
13985.88 132
13987.00 135
13988.12 130
13989.23 107
13990.35 127
13991.47 120
13992.59 123
13993.71 111
13994.82 144
13995.94 121
13997.06 149
13998.18 123
13999.29 142
14000.41 130
14001.53 133
14002.65 122
14003.77 127
14004.88 138
14006.00 136
14007.12 156
14008.24 134
14009.36 133
14010.48 134
14011.59 117
14012.71 123
14013.83 152
14014.95 167
14016.07 151
14017.19 141
14018.31 143
14019.43 138
14020.54 143
14021.66 128
14022.78 128
14023.90 133
14025.02 135
14026.14 158
14027.26 151
14028.38 131
14029.50 120
14030.62 147
14031.73 136
14032.85 148
14033.97 133
14035.09 154
14036.21 141
14037.33 131
14038.45 127
14039.57 158
14040.69 150
14041.81 133
14042.93 127
14044.05 146
14045.17 119
14046.29 128
14047.41 146
14048.53 151
14049.65 153
14050.77 139
14051.89 159
14053.01 146
14054.13 160
14055.25 155
14056.37 164
14057.49 127
14058.61 159
14059.73 155
14060.85 170
14061.97 158
14063.09 139
14064.21 166
14065.33 150
14066.45 170
14067.57 126
14068.70 159
14069.82 158
14070.94 143
14072.06 127
14073.18 164
14074.30 178
14075.42 145
14076.54 168
14077.66 157
14078.78 146
14079.91 162
14081.03 167
14082.15 162
14083.27 174
14084.39 160
14085.51 164
14086.63 147
14087.75 168
14088.88 158
14090.00 153
14091.12 168
14092.24 171
14093.36 144
14094.48 166
14095.61 190
14096.73 188
14097.85 187
14098.97 175
14100.09 222
14101.22 192
14102.34 210
14103.46 174
14104.58 163
14105.71 161
14106.83 172
14107.95 173
14109.07 183
14110.19 171
14111.32 180
14112.44 172
14113.56 178
14114.68 166
14115.81 136
14116.93 130
14118.05 181
14119.18 138
14120.30 139
14121.42 144
14122.54 151
14123.67 155
14124.79 145
14125.91 132
14127.04 132
14128.16 140
14129.28 175
14130.41 157
14131.53 135
14132.65 172
14133.78 150
14134.90 143
14136.02 147
14137.15 166
14138.27 154
14139.39 163
14140.52 150
14141.64 151
14142.76 130
14143.89 122
14145.01 149
14146.13 149
14147.26 153
14148.38 145
14149.51 151
14150.63 133
14151.75 135
14152.88 155
14154.00 129
14155.13 152
14156.25 127
14157.38 169
14158.50 143
14159.62 144
14160.75 139
14161.87 155
14163.00 154
14164.12 166
14165.25 140
14166.37 154
14167.50 152
14168.62 157
14169.75 148
14170.87 146
14172.00 134
14173.12 146
14174.25 158
14175.37 130
14176.50 141
14177.62 130
14178.75 159
14179.87 136
14181.00 147
14182.12 171
14183.25 157
14184.37 119
14185.50 162
14186.62 158
14187.75 140
14188.87 143
14190.00 161
14191.13 163
14192.25 127
14193.38 123
14194.50 128
14195.63 146
14196.75 144
14197.88 142
14199.01 115
14200.13 147
14201.26 135
14202.38 151
14203.51 144
14204.64 147
14205.76 145
14206.89 129
14208.01 127
14209.14 117
14210.27 178
14211.39 162
14212.52 152
14213.65 114
14214.77 126
14215.90 148
14217.03 146
14218.15 132
14219.28 135
14220.41 166
14221.53 150
14222.66 144
14223.79 132
14224.91 146
14226.04 143
14227.17 129
14228.30 152
14229.42 133
14230.55 151
14231.68 148
14232.80 144
14233.93 124
14235.06 157
14236.19 169
14237.31 141
14238.44 143
14239.57 146
14240.70 149
14241.82 137
14242.95 120
14244.08 146
14245.21 117
14246.34 155
14247.46 149
14248.59 129
14249.72 131
14250.85 119
14251.98 132
14253.10 136
14254.23 132
14255.36 123
14256.49 143
14257.62 125
14258.74 143
14259.87 124
14261.00 117
14262.13 141
14263.26 154
14264.39 121
14265.52 102
14266.64 117
14267.77 119
14268.90 126
14270.03 137
14271.16 154
14272.29 136
14273.42 124
14274.55 148
14275.68 140
14276.80 164
14277.93 165
14279.06 143
14280.19 133
14281.32 143
14282.45 140
14283.58 132
14284.71 138
14285.84 130
14286.97 169
14288.10 122
14289.23 101
14290.36 124
14291.49 145
14292.62 168
14293.75 127
14294.87 119
14296.00 132
14297.13 126
14298.26 147
14299.39 136
14300.52 127
14301.65 122
14302.78 144
14303.91 146
14305.04 145
14306.17 136
14307.31 144
14308.44 144
14309.57 125
14310.70 126
14311.83 137
14312.96 135
14314.09 154
14315.22 121
14316.35 148
14317.48 135
14318.61 131
14319.74 136
14320.87 131
14322.00 121
14323.13 124
14324.26 137
14325.40 129
14326.53 127
14327.66 130
14328.79 117
14329.92 123
14331.05 131
14332.18 167
14333.31 166
14334.44 117
14335.58 136
14336.71 129
14337.84 153
14338.97 143
14340.10 119
14341.23 94
14342.37 128
14343.50 133
14344.63 114
14345.76 102
14346.89 135
14348.02 127
14349.16 107
14350.29 122
14351.42 118
14352.55 140
14353.68 148
14354.82 135
14355.95 125
14357.08 132
14358.21 124
14359.35 124
14360.48 104
14361.61 116
14362.74 160
14363.87 126
14365.01 135
14366.14 114
14367.27 123
14368.41 142
14369.54 135
14370.67 125
14371.80 118
14372.94 123
14374.07 133
14375.20 136
14376.34 138
14377.47 117
14378.60 125
14379.73 135
14380.87 134
14382.00 93
14383.13 131
14384.27 96
14385.40 122
14386.53 129
14387.67 122
14388.80 127
14389.93 116
14391.07 145
14392.20 109
14393.34 103
14394.47 112
14395.60 123
14396.74 143
14397.87 124
14399.00 137
14400.14 133
14401.27 123
14402.41 138
14403.54 116
14404.67 121
14405.81 158
14406.94 154
14408.08 125
14409.21 136
14410.35 143
14411.48 133
14412.61 143
14413.75 128
14414.88 157
14416.02 119
14417.15 122
14418.29 126
14419.42 104
14420.56 108
14421.69 120
14422.83 158
14423.96 139
14425.10 110
14426.23 120
14427.37 142
14428.50 127
14429.64 122
14430.77 145
14431.91 140
14433.04 146
14434.18 150
14435.31 139
14436.45 127
14437.58 128
14438.72 171
14439.85 140
14440.99 134
14442.13 108
14443.26 127
14444.40 138
14445.53 149
14446.67 130
14447.80 126
14448.94 127
14450.08 136
14451.21 139
14452.35 126
14453.48 128
14454.62 159
14455.76 155
14456.89 135
14458.03 140
14459.16 129
14460.30 158
14461.44 154
14462.57 112
14463.71 121
14464.85 142
14465.98 131
14467.12 122
14468.26 131
14469.39 130
14470.53 164
14471.67 156
14472.80 145
14473.94 121
14475.08 147
14476.21 150
14477.35 178
14478.49 141
14479.62 129
14480.76 164
14481.90 160
14483.04 149
14484.17 137
14485.31 138
14486.45 154
14487.59 149
14488.72 132
14489.86 121
14491.00 138
14492.14 151
14493.27 148
14494.41 126
14495.55 132
14496.69 118
14497.82 144
14498.96 152
14500.10 128
14501.24 146
14502.38 143
14503.51 146
14504.65 151
14505.79 120
14506.93 138
14508.07 154
14509.20 150
14510.34 118
14511.48 134
14512.62 126
14513.76 135
14514.90 142
14516.03 141
14517.17 131
14518.31 127
14519.45 136
14520.59 107
14521.73 140
14522.87 140
14524.01 144
14525.14 156
14526.28 135
14527.42 140
14528.56 127
14529.70 125
14530.84 132
14531.98 140
14533.12 143
14534.26 135
14535.40 131
14536.54 111
14537.67 125
14538.81 138
14539.95 131
14541.09 137
14542.23 138
14543.37 125
14544.51 119
14545.65 132
14546.79 139
14547.93 120
14549.07 124
14550.21 142
14551.35 103
14552.49 121
14553.63 130
14554.77 137
14555.91 119
14557.05 141
14558.19 124
14559.33 112
14560.47 151
14561.61 113
14562.75 123
14563.89 106
14565.03 103
14566.17 136
14567.31 134
14568.45 100
14569.60 108
14570.74 105
14571.88 126
14573.02 127
14574.16 113
14575.30 138
14576.44 134
14577.58 157
14578.72 140
14579.86 126
14581.00 132
14582.14 141
14583.29 130
14584.43 136
14585.57 140
14586.71 109
14587.85 139
14588.99 143
14590.13 133
14591.28 113
14592.42 132
14593.56 138
14594.70 140
14595.84 117
14596.98 115
14598.13 112
14599.27 150
14600.41 148
14601.55 157
14602.69 132
14603.83 130
14604.98 135
14606.12 127
14607.26 121
14608.40 139
14609.54 131
14610.69 132
14611.83 138
14612.97 124
14614.11 130
14615.26 124
14616.40 142
14617.54 121
14618.68 120
14619.83 132
14620.97 175
14622.11 149
14623.25 146
14624.40 115
14625.54 147
14626.68 138
14627.83 128
14628.97 136
14630.11 157
14631.25 158
14632.40 149
14633.54 135
14634.68 123
14635.83 137
14636.97 136
14638.11 145
14639.26 143
14640.40 134
14641.54 121
14642.69 140
14643.83 133
14644.97 134
14646.12 171
14647.26 135
14648.41 155
14649.55 135
14650.69 129
14651.84 115
14652.98 156
14654.13 116
14655.27 132
14656.41 153
14657.56 114
14658.70 129
14659.85 124
14660.99 122
14662.13 119
14663.28 136
14664.42 136
14665.57 127
14666.71 116
14667.86 114
14669.00 130
14670.14 143
14671.29 114
14672.43 123
14673.58 147
14674.72 138
14675.87 104
14677.01 119
14678.16 125
14679.30 134
14680.45 101
14681.59 122
14682.74 111
14683.88 131
14685.03 127
14686.17 119
14687.32 141
14688.46 119
14689.61 141
14690.75 122
14691.90 137
14693.05 121
14694.19 106
14695.34 129
14696.48 118
14697.63 130
14698.77 133
14699.92 133
14701.06 116
14702.21 143
14703.36 141
14704.50 107
14705.65 105
14706.79 112
14707.94 122
14709.09 106
14710.23 97
14711.38 101
14712.53 109
14713.67 116
14714.82 122
14715.96 132
14717.11 108
14718.26 94
14719.40 130
14720.55 115
14721.70 120
14722.84 104
14723.99 117
14725.14 131
14726.28 130
14727.43 113
14728.58 117
14729.72 98
14730.87 94
14732.02 128
14733.16 131
14734.31 104
14735.46 104
14736.61 138
14737.75 122
14738.90 115
14740.05 91
14741.20 119
14742.34 116
14743.49 112
14744.64 95
14745.79 105
14746.93 122
14748.08 121
14749.23 95
14750.38 100
14751.52 109
14752.67 123
14753.82 107
14754.97 102
14756.11 131
14757.26 111
14758.41 122
14759.56 117
14760.71 89
14761.86 95
14763.00 119
14764.15 116
14765.30 115
14766.45 114
14767.60 135
14768.74 153
14769.89 109
14771.04 99
14772.19 102
14773.34 137
14774.49 117
14775.64 106
14776.79 98
14777.93 105
14779.08 125
14780.23 131
14781.38 116
14782.53 109
14783.68 120
14784.83 118
14785.98 109
14787.13 115
14788.28 120
14789.42 140
14790.57 114
14791.72 90
14792.87 112
14794.02 102
14795.17 120
14796.32 107
14797.47 117
14798.62 94
14799.77 95
14800.92 109
14802.07 132
14803.22 103
14804.37 91
14805.52 99
14806.67 96
14807.82 99
14808.97 103
14810.12 108
14811.27 118
14812.42 102
14813.57 121
14814.72 116
14815.87 98
14817.02 126
14818.17 117
14819.32 107
14820.47 105
14821.62 111
14822.77 128
14823.92 113
14825.07 97
14826.22 104
14827.37 108
14828.52 101
14829.68 105
14830.83 111
14831.98 120
14833.13 108
14834.28 100
14835.43 108
14836.58 113
14837.73 113
14838.88 98
14840.03 116
14841.19 104
14842.34 110
14843.49 110
14844.64 114
14845.79 126
14846.94 121
14848.09 104
14849.25 116
14850.40 111
14851.55 118
14852.70 131
14853.85 126
14855.00 111
14856.16 99
14857.31 100
14858.46 111
14859.61 105
14860.76 94
14861.92 95
14863.07 117
14864.22 117
14865.37 98
14866.52 113
14867.68 105
14868.83 123
14869.98 114
14871.13 128
14872.29 128
14873.44 100
14874.59 107
14875.74 104
14876.90 103
14878.05 108
14879.20 114
14880.36 115
14881.51 110
14882.66 106
14883.81 114
14884.97 127
14886.12 122
14887.27 94
14888.43 107
14889.58 112
14890.73 104
14891.89 105
14893.04 130
14894.19 116
14895.35 105
14896.50 116
14897.65 108
14898.81 117
14899.96 109
14901.11 100
14902.27 119
14903.42 105
14904.57 88
14905.73 109
14906.88 107
14908.04 89
14909.19 84
14910.34 105
14911.50 94
14912.65 88
14913.81 93
14914.96 118
14916.11 110
14917.27 91
14918.42 98
14919.58 117
14920.73 112
14921.88 111
14923.04 101
14924.19 114
14925.35 100
14926.50 116
14927.66 99
14928.81 91
14929.97 86
14931.12 135
14932.28 135
14933.43 103
14934.59 100
14935.74 101
14936.90 123
14938.05 118
14939.21 110
14940.36 85
14941.52 114
14942.67 113
14943.83 100
14944.98 111
14946.14 94
14947.29 102
14948.45 100
14949.60 102
14950.76 115
14951.91 100
14953.07 100
14954.23 113
14955.38 97
14956.54 110
14957.69 98
14958.85 112
14960.00 105
14961.16 81
14962.32 96
14963.47 114
14964.63 109
14965.78 113
14966.94 106
14968.10 100
14969.25 113
14970.41 99
14971.57 87
14972.72 112
14973.88 114
14975.04 121
14976.19 112
14977.35 105
14978.50 122
14979.66 111
14980.82 99
14981.97 109
14983.13 102
14984.29 116
14985.45 109
14986.60 107
14987.76 102
14988.92 118
14990.07 115
14991.23 107
14992.39 120
14993.54 99
14994.70 110
14995.86 138
14997.02 115
14998.17 104
14999.33 104
15000.49 130
15001.65 115
15002.80 99
15003.96 97
15005.12 103
15006.28 107
15007.43 105
15008.59 113
15009.75 103
15010.91 93
15012.07 94
15013.22 118
15014.38 110
15015.54 105
15016.70 122
15017.86 106
15019.01 98
15020.17 113
15021.33 109
15022.49 116
15023.65 116
15024.81 114
15025.96 126
15027.12 109
15028.28 100
15029.44 102
15030.60 99
15031.76 111
15032.92 131
15034.07 93
15035.23 106
15036.39 118
15037.55 110
15038.71 114
15039.87 95
15041.03 98
15042.19 88
15043.35 97
15044.50 101
15045.66 113
15046.82 106
15047.98 96
15049.14 124
15050.30 118
15051.46 107
15052.62 122
15053.78 104
15054.94 107
15056.10 119
15057.26 128
15058.42 105
15059.58 112
15060.74 107
15061.90 112
15063.06 102
15064.22 110
15065.38 120
15066.54 116
15067.70 120
15068.86 83
15070.02 104
15071.18 109
15072.34 109
15073.50 102
15074.66 101
15075.82 113
15076.98 104
15078.14 95
15079.30 79
15080.46 116
15081.62 96
15082.78 114
15083.94 100
15085.10 124
15086.26 120
15087.42 121
15088.59 113
15089.75 82
15090.91 113
15092.07 101
15093.23 108
15094.39 86
15095.55 92
15096.71 99
15097.87 108
15099.04 109
15100.20 104
15101.36 95
15102.52 115
15103.68 149
15104.84 110
15106.00 90
15107.17 103
15108.33 110
15109.49 113
15110.65 97
15111.81 106
15112.97 116
15114.14 76
15115.30 103
15116.46 94
15117.62 83
15118.78 96
15119.95 102
15121.11 103
15122.27 96
15123.43 98
15124.59 105
15125.76 111
15126.92 119
15128.08 104
15129.24 101
15130.41 96
15131.57 111
15132.73 105
15133.89 93
15135.06 118
15136.22 74
15137.38 110
15138.54 93
15139.71 119
15140.87 90
15142.03 116
15143.20 104
15144.36 104
15145.52 107
15146.69 105
15147.85 107
15149.01 81
15150.17 104
15151.34 120
15152.50 96
15153.66 108
15154.83 105
15155.99 97
15157.16 104
15158.32 102
15159.48 110
15160.65 97
15161.81 92
15162.97 109
15164.14 94
15165.30 94
15166.46 98
15167.63 113
15168.79 102
15169.96 97
15171.12 91
15172.28 107
15173.45 103
15174.61 100
15175.78 91
15176.94 99
15178.11 95
15179.27 81
15180.43 80
15181.60 93
15182.76 74
15183.93 85
15185.09 82
15186.26 84
15187.42 106
15188.59 113
15189.75 91
15190.92 113
15192.08 112
15193.25 109
15194.41 117
15195.58 105
15196.74 96
15197.91 114
15199.07 117
15200.24 124
15201.40 124
15202.57 95
15203.73 75
15204.90 104
15206.06 75
15207.23 96
15208.39 101
15209.56 82
15210.72 86
15211.89 96
15213.06 95
15214.22 74
15215.39 109
15216.55 68
15217.72 104
15218.88 93
15220.05 109
15221.22 103
15222.38 98
15223.55 92
15224.71 97
15225.88 97
15227.05 99
15228.21 87
15229.38 97
15230.55 83
15231.71 101
15232.88 90
15234.05 100
15235.21 100
15236.38 89
15237.54 109
15238.71 112
15239.88 111
15241.04 99
15242.21 121
15243.38 92
15244.55 96
15245.71 81
15246.88 108
15248.05 94
15249.21 79
15250.38 113
15251.55 105
15252.71 102
15253.88 100
15255.05 76
15256.22 96
15257.38 109
15258.55 91
15259.72 90
15260.89 93
15262.05 98
15263.22 83
15264.39 102
15265.56 80
15266.72 105
15267.89 138
15269.06 104
15270.23 97
15271.40 83
15272.56 102
15273.73 95
15274.90 110
15276.07 94
15277.24 89
15278.40 97
15279.57 116
15280.74 90
15281.91 86
15283.08 111
15284.25 115
15285.41 110
15286.58 108
15287.75 96
15288.92 109
15290.09 112
15291.26 102
15292.43 101
15293.59 90
15294.76 110
15295.93 102
15297.10 105
15298.27 87
15299.44 110
15300.61 129
15301.78 108
15302.95 63
15304.12 102
15305.28 93
15306.45 112
15307.62 93
15308.79 90
15309.96 96
15311.13 100
15312.30 113
15313.47 75
15314.64 103
15315.81 99
15316.98 101
15318.15 105
15319.32 89
15320.49 91
15321.66 97
15322.83 87
15324.00 88
15325.17 87
15326.34 77
15327.51 84
15328.68 81
15329.85 87
15331.02 102
15332.19 103
15333.36 115
15334.53 90
15335.70 95
15336.87 111
15338.04 100
15339.21 98
15340.38 72
15341.55 95
15342.72 117
15343.89 106
15345.06 95
15346.23 83
15347.41 100
15348.58 90
15349.75 94
15350.92 102
15352.09 97
15353.26 96
15354.43 101
15355.60 105
15356.77 78
15357.94 88
15359.12 95
15360.29 104
15361.46 85
15362.63 95
15363.80 86
15364.97 112
15366.14 104
15367.32 95
15368.49 103
15369.66 94
15370.83 99
15372.00 91
15373.17 128
15374.35 121
15375.52 106
15376.69 115
15377.86 102
15379.03 83
15380.21 99
15381.38 110
15382.55 117
15383.72 111
15384.90 102
15386.07 101
15387.24 98
15388.41 92
15389.58 84
15390.76 100
15391.93 108
15393.10 117
15394.27 102
15395.45 96
15396.62 93
15397.79 113
15398.97 113
15400.14 99
15401.31 99
15402.48 113
15403.66 112
15404.83 124
15406.00 119
15407.18 86
15408.35 95
15409.52 121
15410.70 105
15411.87 97
15413.04 91
15414.22 94
15415.39 116
15416.56 127
15417.74 109
15418.91 100
15420.08 120
15421.26 94
15422.43 97
15423.60 105
15424.78 113
15425.95 101
15427.13 93
15428.30 118
15429.47 97
15430.65 116
15431.82 98
15433.00 107
15434.17 97
15435.34 90
15436.52 100
15437.69 90
15438.87 90
15440.04 107
15441.22 102
15442.39 104
15443.56 107
15444.74 113
15445.91 97
15447.09 102
15448.26 101
15449.44 89
15450.61 85
15451.79 82
15452.96 101
15454.14 94
15455.31 108
15456.49 85
15457.66 93
15458.84 94
15460.01 103
15461.19 111
15462.36 107
15463.54 98
15464.71 111
15465.89 105
15467.06 96
15468.24 119
15469.42 105
15470.59 93
15471.77 102
15472.94 108
15474.12 97
15475.29 99
15476.47 79
15477.64 84
15478.82 93
15480.00 94
15481.17 104
15482.35 101
15483.52 90
15484.70 103
15485.88 94
15487.05 81
15488.23 81
15489.41 94
15490.58 114
15491.76 103
15492.93 103
15494.11 120
15495.29 108
15496.46 97
15497.64 95
15498.82 106
15499.99 110
15501.17 91
15502.35 90
15503.52 88
15504.70 84
15505.88 100
15507.05 98
15508.23 99
15509.41 81
15510.59 105
15511.76 92
15512.94 104
15514.12 95
15515.29 94
15516.47 93
15517.65 93
15518.83 110
15520.00 89
15521.18 109
15522.36 106
15523.54 108
15524.71 108
15525.89 87
15527.07 74
15528.25 91
15529.42 105
15530.60 87
15531.78 81
15532.96 72
15534.14 96
15535.31 127
15536.49 104
15537.67 87
15538.85 91
15540.03 101
15541.20 89
15542.38 90
15543.56 90
15544.74 99
15545.92 78
15547.10 94
15548.27 101
15549.45 84
15550.63 98
15551.81 103
15552.99 98
15554.17 92
15555.35 107
15556.53 110
15557.70 103
15558.88 100
15560.06 86
15561.24 90
15562.42 91
15563.60 113
15564.78 102
15565.96 99
15567.14 89
15568.32 84
15569.50 106
15570.67 104
15571.85 113
15573.03 79
15574.21 91
15575.39 90
15576.57 99
15577.75 104
15578.93 96
15580.11 89
15581.29 111
15582.47 83
15583.65 89
15584.83 85
15586.01 94
15587.19 96
15588.37 100
15589.55 100
15590.73 84
15591.91 100
15593.09 100
15594.27 100
15595.45 80
15596.63 107
15597.81 123
15598.99 124
15600.17 86
15601.35 96
15602.53 105
15603.71 98
15604.90 103
15606.08 104
15607.26 119
15608.44 109
15609.62 108
15610.80 99
15611.98 109
15613.16 103
15614.34 110
15615.52 108
15616.70 101
15617.89 95
15619.07 94
15620.25 106
15621.43 131
15622.61 109
15623.79 96
15624.97 91
15626.15 105
15627.34 103
15628.52 101
15629.70 116
15630.88 114
15632.06 127
15633.24 96
15634.43 89
15635.61 90
15636.79 122
15637.97 108
15639.15 110
15640.34 81
15641.52 78
15642.70 114
15643.88 109
15645.06 105
15646.25 97
15647.43 107
15648.61 121
15649.79 102
15650.98 101
15652.16 104
15653.34 101
15654.52 93
15655.71 118
15656.89 104
15658.07 101
15659.25 128
15660.44 107
15661.62 109
15662.80 105
15663.98 97
15665.17 115
15666.35 131
15667.53 110
15668.72 89
15669.90 99
15671.08 109
15672.27 124
15673.45 102
15674.63 107
15675.82 107
15677.00 116
15678.18 117
15679.37 125
15680.55 115
15681.73 87
15682.92 128
15684.10 121
15685.28 100
15686.47 96
15687.65 115
15688.84 105
15690.02 118
15691.20 100
15692.39 96
15693.57 111
15694.76 108
15695.94 100
15697.12 105
15698.31 105
15699.49 112
15700.68 115
15701.86 116
15703.05 116
15704.23 119
15705.41 127
15706.60 111
15707.78 119
15708.97 114
15710.15 120
15711.34 110
15712.52 122
15713.71 128
15714.89 122
15716.08 133
15717.26 119
15718.45 118
15719.63 120
15720.82 123
15722.00 125
15723.19 138
15724.37 131
15725.56 145
15726.74 132
15727.93 130
15729.11 139
15730.30 108
15731.48 117
15732.67 105
15733.85 119
15735.04 151
15736.23 109
15737.41 131
15738.60 122
15739.78 106
15740.97 118
15742.15 125
15743.34 103
15744.53 93
15745.71 107
15746.90 115
15748.08 104
15749.27 108
15750.46 104
15751.64 103
15752.83 110
15754.02 116
15755.20 113
15756.39 122
15757.57 102
15758.76 95
15759.95 110
15761.13 108
15762.32 111
15763.51 125
15764.69 108
15765.88 106
15767.07 112
15768.25 119
15769.44 110
15770.63 116
15771.82 121
15773.00 108
15774.19 120
15775.38 119
15776.56 112
15777.75 123
15778.94 101
15780.13 114
15781.31 112
15782.50 123
15783.69 121
15784.88 111
15786.06 119
15787.25 121
15788.44 112
15789.63 125
15790.81 128
15792.00 122
15793.19 106
15794.38 108
15795.56 114
15796.75 112
15797.94 99
15799.13 113
15800.32 126
15801.50 108
15802.69 107
15803.88 107
15805.07 110
15806.26 122
15807.45 114
15808.63 102
15809.82 115
15811.01 141
15812.20 135
15813.39 116
15814.58 108
15815.77 119
15816.95 116
15818.14 99
15819.33 101
15820.52 107
15821.71 102
15822.90 104
15824.09 109
15825.28 104
15826.46 103
15827.65 120
15828.84 119
15830.03 110
15831.22 107
15832.41 104
15833.60 111
15834.79 104
15835.98 93
15837.17 115
15838.36 119
15839.55 110
15840.74 103
15841.93 100
15843.12 100
15844.31 104
15845.50 121
15846.69 96
15847.88 102
15849.07 115
15850.26 126
15851.45 129
15852.64 118
15853.83 102
15855.02 90
15856.21 97
15857.40 97
15858.59 86
15859.78 99
15860.97 112
15862.16 110
15863.35 100
15864.54 127
15865.73 108
15866.92 85
15868.11 111
15869.30 94
15870.49 109
15871.68 109
15872.87 112
15874.06 101
15875.25 94
15876.45 81
15877.64 105
15878.83 117
15880.02 95
15881.21 105
15882.40 87
15883.59 96
15884.78 100
15885.97 107
15887.17 109
15888.36 98
15889.55 106
15890.74 127
15891.93 100
15893.12 92
15894.31 91
15895.51 95
15896.70 102
15897.89 100
15899.08 92
15900.27 100
15901.46 98
15902.66 116
15903.85 79
15905.04 75
15906.23 111
15907.43 112
15908.62 100
15909.81 112
15911.00 116
15912.19 102
15913.39 93
15914.58 86
15915.77 100
15916.96 112
15918.16 120
15919.35 86
15920.54 105
15921.73 97
15922.93 119
15924.12 116
15925.31 113
15926.50 107
15927.70 104
15928.89 107
15930.08 115
15931.28 103
15932.47 114
15933.66 103
15934.86 96
15936.05 112
15937.24 106
15938.44 103
15939.63 87
15940.82 103
15942.02 95
15943.21 89
15944.40 100
15945.60 111
15946.79 93
15947.98 92
15949.18 87
15950.37 95
15951.56 120
15952.76 144
15953.95 101
15955.15 110
15956.34 100
15957.53 108
15958.73 106
15959.92 77
15961.12 76
15962.31 104
15963.50 101
15964.70 115
15965.89 88
15967.09 84
15968.28 124
15969.48 99
15970.67 107
15971.86 87
15973.06 99
15974.25 105
15975.45 91
15976.64 85
15977.84 98
15979.03 93
15980.23 107
15981.42 105
15982.62 96
15983.81 92
15985.01 94
15986.20 101
15987.40 102
15988.59 90
15989.79 95
15990.98 80
15992.18 90
15993.37 86
15994.57 84
15995.76 81
15996.96 92
15998.16 99
15999.35 88
16000.55 102
16001.74 99
16002.94 100
16004.13 84
16005.33 80
16006.53 97
16007.72 89
16008.92 101
16010.11 109
16011.31 85
16012.51 100
16013.70 108
16014.90 103
16016.09 95
16017.29 82
16018.49 85
16019.68 84
16020.88 104
16022.07 98
16023.27 105
16024.47 92
16025.66 88
16026.86 97
16028.06 90
16029.25 94
16030.45 95
16031.65 107
16032.84 103
16034.04 105
16035.24 98
16036.44 108
16037.63 106
16038.83 101
16040.03 102
16041.22 97
16042.42 87
16043.62 100
16044.82 114
16046.01 103
16047.21 105
16048.41 92
16049.60 89
16050.80 87
16052.00 96
16053.20 87
16054.39 98
16055.59 138
16056.79 97
16057.99 102
16059.19 115
16060.38 115
16061.58 94
16062.78 97
16063.98 96
16065.18 101
16066.37 105
16067.57 98
16068.77 100
16069.97 122
16071.17 97
16072.36 86
16073.56 104
16074.76 102
16075.96 93
16077.16 86
16078.36 99
16079.56 93
16080.75 93
16081.95 100
16083.15 90
16084.35 101
16085.55 107
16086.75 110
16087.95 75
16089.15 82
16090.34 105
16091.54 107
16092.74 109
16093.94 114
16095.14 85
16096.34 110
16097.54 94
16098.74 106
16099.94 104
16101.14 102
16102.34 86
16103.54 110
16104.74 94
16105.93 89
16107.13 88
16108.33 110
16109.53 101
16110.73 92
16111.93 78
16113.13 98
16114.33 118
16115.53 93
16116.73 69
16117.93 91
16119.13 79
16120.33 85
16121.53 97
16122.73 94
16123.93 89
16125.13 98
16126.33 91
16127.53 85
16128.73 88
16129.94 109
16131.14 132
16132.34 111
16133.54 98
16134.74 88
16135.94 96
16137.14 101
16138.34 113
16139.54 89
16140.74 106
16141.94 107
16143.14 85
16144.34 101
16145.55 84
16146.75 95
16147.95 84
16149.15 108
16150.35 87
16151.55 99
16152.75 97
16153.95 85
16155.15 94
16156.36 83
16157.56 109
16158.76 90
16159.96 112
16161.16 110
16162.36 113
16163.57 89
16164.77 93
16165.97 85
16167.17 89
16168.37 82
16169.58 94
16170.78 100
16171.98 80
16173.18 92
16174.38 99
16175.59 85
16176.79 86
16177.99 106
16179.19 96
16180.39 103
16181.60 106
16182.80 93
16184.00 92
16185.20 105
16186.41 92
16187.61 80
16188.81 84
16190.01 80
16191.22 81
16192.42 93
16193.62 106
16194.83 77
16196.03 88
16197.23 83
16198.43 99
16199.64 90
16200.84 109
16202.04 77
16203.25 78
16204.45 96
16205.65 103
16206.86 79
16208.06 85
16209.26 95
16210.47 94
16211.67 85
16212.87 80
16214.08 88
16215.28 87
16216.49 76
16217.69 71
16218.89 97
16220.10 79
16221.30 93
16222.50 95
16223.71 86
16224.91 86
16226.12 101
16227.32 91
16228.52 94
16229.73 83
16230.93 74
16232.14 93
16233.34 71
16234.55 78
16235.75 79
16236.95 93
16238.16 88
16239.36 95
16240.57 107
16241.77 91
16242.98 86
16244.18 98
16245.39 87
16246.59 98
16247.80 92
16249.00 105
16250.21 103
16251.41 86
16252.62 101
16253.82 92
16255.03 95
16256.23 81
16257.44 101
16258.64 103
16259.85 89
16261.05 82
16262.26 90
16263.46 103
16264.67 108
16265.87 102
16267.08 110
16268.29 91
16269.49 76
16270.70 104
16271.90 114
16273.11 103
16274.31 82
16275.52 122
16276.73 101
16277.93 108
16279.14 91
16280.34 83
16281.55 116
16282.76 96
16283.96 112
16285.17 111
16286.38 95
16287.58 89
16288.79 94
16289.99 85
16291.20 100
16292.41 86
16293.61 131
16294.82 89
16296.03 93
16297.23 93
16298.44 107
16299.65 99
16300.85 88
16302.06 100
16303.27 98
16304.47 119
16305.68 86
16306.89 95
16308.10 112
16309.30 109
16310.51 107
16311.72 104
16312.92 110
16314.13 91
16315.34 97
16316.55 114
16317.75 109
16318.96 102
16320.17 103
16321.38 110
16322.58 125
16323.79 86
16325.00 93
16326.21 110
16327.42 106
16328.62 83
16329.83 113
16331.04 117
16332.25 115
16333.46 94
16334.66 101
16335.87 87
16337.08 108
16338.29 91
16339.50 107
16340.70 101
16341.91 97
16343.12 90
16344.33 90
16345.54 86
16346.75 92
16347.96 95
16349.16 107
16350.37 88
16351.58 93
16352.79 122
16354.00 103
16355.21 94
16356.42 97
16357.63 100
16358.83 105
16360.04 93
16361.25 100
16362.46 106
16363.67 92
16364.88 97
16366.09 91
16367.30 104
16368.51 90
16369.72 99
16370.93 102
16372.14 79
16373.35 99
16374.56 73
16375.76 108
16376.97 94
16378.18 88
16379.39 89
16380.60 115
16381.81 109
16383.02 92
16384.23 101
16385.44 83
16386.65 80
16387.86 69
16389.07 80
16390.28 88
16391.49 85
16392.70 98
16393.91 88
16395.12 92
16396.33 90
16397.55 85
16398.76 101
16399.97 93
16401.18 85
16402.39 97
16403.60 92
16404.81 101
16406.02 89
16407.23 97
16408.44 75
16409.65 68
16410.86 85
16412.07 80
16413.28 83
16414.50 95
16415.71 91
16416.92 82
16418.13 90
16419.34 106
16420.55 101
16421.76 91
16422.97 83
16424.19 72
16425.40 95
16426.61 78
16427.82 73
16429.03 68
16430.24 92
16431.46 70
16432.67 68
16433.88 92
16435.09 86
16436.30 111
16437.51 95
16438.73 97
16439.94 95
16441.15 74
16442.36 81
16443.57 89
16444.79 96
16446.00 75
16447.21 82
16448.42 107
16449.64 89
16450.85 93
16452.06 87
16453.27 95
16454.49 89
16455.70 86
16456.91 92
16458.12 94
16459.34 103
16460.55 91
16461.76 131
16462.97 86
16464.19 100
16465.40 98
16466.61 97
16467.83 79
16469.04 89
16470.25 88
16471.47 74
16472.68 86
16473.89 74
16475.11 95
16476.32 79
16477.53 82
16478.75 74
16479.96 92
16481.17 69
16482.39 70
16483.60 89
16484.81 94
16486.03 78
16487.24 73
16488.45 75
16489.67 87
16490.88 86
16492.10 93
16493.31 92
16494.52 96
16495.74 78
16496.95 87
16498.17 81
16499.38 84
16500.59 99
16501.81 100
16503.02 94
16504.24 78
16505.45 78
16506.67 84
16507.88 83
16509.10 78
16510.31 99
16511.52 76
16512.74 67
16513.95 90
16515.17 89
16516.38 111
16517.60 92
16518.81 81
16520.03 104
16521.24 97
16522.46 87
16523.67 80
16524.89 85
16526.10 84
16527.32 87
16528.53 90
16529.75 87
16530.96 90
16532.18 96
16533.40 82
16534.61 100
16535.83 101
16537.04 82
16538.26 77
16539.47 104
16540.69 72
16541.91 79
16543.12 77
16544.34 96
16545.55 83
16546.77 86
16547.98 87
16549.20 77
16550.42 103
16551.63 73
16552.85 100
16554.07 81
16555.28 113
16556.50 91
16557.71 79
16558.93 59
16560.15 77
16561.36 84
16562.58 61
16563.80 89
16565.01 88
16566.23 82
16567.45 67
16568.66 75
16569.88 66
16571.10 82
16572.31 67
16573.53 78
16574.75 68
16575.96 95
16577.18 74
16578.40 101
16579.62 75
16580.83 85
16582.05 102
16583.27 117
16584.48 77
16585.70 88
16586.92 79
16588.14 85
16589.35 100
16590.57 67
16591.79 84
16593.01 84
16594.23 91
16595.44 67
16596.66 97
16597.88 104
16599.10 107
16600.31 85
16601.53 69
16602.75 67
16603.97 96
16605.19 104
16606.40 70
16607.62 93
16608.84 69
16610.06 98
16611.28 108
16612.50 71
16613.71 78
16614.93 84
16616.15 116
16617.37 95
16618.59 70
16619.81 95
16621.03 97
16622.24 111
16623.46 94
16624.68 99
16625.90 104
16627.12 119
16628.34 99
16629.56 79
16630.78 93
16632.00 79
16633.21 91
16634.43 104
16635.65 83
16636.87 103
16638.09 101
16639.31 68
16640.53 71
16641.75 76
16642.97 98
16644.19 85
16645.41 106
16646.63 86
16647.85 76
16649.07 100
16650.29 104
16651.51 83
16652.73 76
16653.95 102
16655.17 97
16656.39 98
16657.61 81
16658.83 78
16660.05 84
16661.27 72
16662.49 67
16663.71 87
16664.93 82
16666.15 89
16667.37 89
16668.59 70
16669.81 91
16671.03 78
16672.25 109
16673.47 97
16674.69 92
16675.91 81
16677.13 95
16678.35 102
16679.57 92
16680.80 86
16682.02 98
16683.24 87
16684.46 84
16685.68 100
16686.90 71
16688.12 69
16689.34 91
16690.56 88
16691.79 72
16693.01 90
16694.23 88
16695.45 91
16696.67 95
16697.89 85
16699.11 85
16700.34 89
16701.56 92
16702.78 85
16704.00 74
16705.22 82
16706.44 100
16707.67 64
16708.89 78
16710.11 92
16711.33 99
16712.55 86
16713.78 85
16715.00 80
16716.22 97
16717.44 90
16718.67 90
16719.89 97
16721.11 64
16722.33 88
16723.55 90
16724.78 83
16726.00 86
16727.22 119
16728.45 79
16729.67 84
16730.89 64
16732.11 80
16733.34 98
16734.56 79
16735.78 93
16737.00 85
16738.23 87
16739.45 92
16740.67 105
16741.90 92
16743.12 98
16744.34 83
16745.57 72
16746.79 79
16748.01 93
16749.24 72
16750.46 89
16751.68 79
16752.91 62
16754.13 105
16755.35 106
16756.58 97
16757.80 76
16759.03 93
16760.25 76
16761.47 87
16762.70 70
16763.92 84
16765.14 75
16766.37 96
16767.59 82
16768.82 84
16770.04 77
16771.27 83
16772.49 90
16773.71 90
16774.94 89
16776.16 76
16777.39 95
16778.61 92
16779.84 94
16781.06 71
16782.29 82
16783.51 68
16784.73 80
16785.96 76
16787.18 87
16788.41 77
16789.63 88
16790.86 64
16792.08 67
16793.31 75
16794.53 81
16795.76 86
16796.98 77
16798.21 93
16799.43 87
16800.66 101
16801.89 90
16803.11 83
16804.34 61
16805.56 70
16806.79 85
16808.01 73
16809.24 72
16810.46 76
16811.69 72
16812.91 70
16814.14 78
16815.37 79
16816.59 66
16817.82 99
16819.04 84
16820.27 61
16821.50 70
16822.72 84
16823.95 85
16825.17 78
16826.40 91
16827.63 95
16828.85 86
16830.08 70
16831.31 87
16832.53 86
16833.76 77
16834.99 76
16836.21 59
16837.44 86
16838.67 72
16839.89 83
16841.12 70
16842.35 77
16843.57 72
16844.80 77
16846.03 67
16847.25 67
16848.48 75
16849.71 89
16850.93 73
16852.16 80
16853.39 80
16854.62 94
16855.84 83
16857.07 74
16858.30 86
16859.53 74
16860.75 80
16861.98 76
16863.21 94
16864.44 78
16865.66 76
16866.89 101
16868.12 72
16869.35 75
16870.57 83
16871.80 62
16873.03 81
16874.26 96
16875.49 66
16876.71 95
16877.94 88
16879.17 76
16880.40 67
16881.63 102
16882.86 98
16884.08 81
16885.31 92
16886.54 82
16887.77 77
16889.00 66
16890.23 77
16891.45 75
16892.68 84
16893.91 78
16895.14 77
16896.37 76
16897.60 77
16898.83 73
16900.06 74
16901.29 59
16902.51 82
16903.74 71
16904.97 77
16906.20 79
16907.43 82
16908.66 77
16909.89 68
16911.12 82
16912.35 71
16913.58 69
16914.81 89
16916.04 84
16917.27 74
16918.50 76
16919.73 81
16920.95 76
16922.18 68
16923.41 73
16924.64 75
16925.87 87
16927.10 83
16928.33 61
16929.56 69
16930.79 66
16932.02 98
16933.25 88
16934.48 91
16935.71 80
16936.94 77
16938.18 88
16939.41 91
16940.64 82
16941.87 65
16943.10 70
16944.33 91
16945.56 92
16946.79 84
16948.02 58
16949.25 66
16950.48 86
16951.71 79
16952.94 85
16954.17 65
16955.40 90
16956.64 64
16957.87 88
16959.10 56
16960.33 80
16961.56 78
16962.79 78
16964.02 75
16965.25 67
16966.48 68
16967.72 67
16968.95 74
16970.18 70
16971.41 101
16972.64 70
16973.87 91
16975.11 79
16976.34 78
16977.57 76
16978.80 83
16980.03 74
16981.26 84
16982.50 73
16983.73 82
16984.96 94
16986.19 71
16987.42 74
16988.66 71
16989.89 70
16991.12 90
16992.35 97
16993.59 62
16994.82 81
16996.05 61
16997.28 103
16998.52 73
16999.75 65
17000.98 70
17002.21 87
17003.45 77
17004.68 70
17005.91 80
17007.14 89
17008.38 86
17009.61 86
17010.84 89
17012.08 92
17013.31 80
17014.54 90
17015.78 99
17017.01 75
17018.24 95
17019.47 88
17020.71 82
17021.94 82
17023.17 98
17024.41 66
17025.64 76
17026.88 84
17028.11 70
17029.34 82
17030.58 86
17031.81 74
17033.04 74
17034.28 96
17035.51 84
17036.75 100
17037.98 85
17039.21 76
17040.45 87
17041.68 71
17042.92 79
17044.15 96
17045.38 87
17046.62 84
17047.85 81
17049.09 85
17050.32 83
17051.56 82
17052.79 94
17054.02 92
17055.26 84
17056.49 66
17057.73 77
17058.96 85
17060.20 77
17061.43 109
17062.67 110
17063.90 74
17065.14 91
17066.37 88
17067.61 74
17068.84 68
17070.08 88
17071.31 103
17072.55 75
17073.78 86
17075.02 75
17076.25 77
17077.49 86
17078.72 82
17079.96 91
17081.20 90
17082.43 97
17083.67 82
17084.90 74
17086.14 78
17087.37 97
17088.61 71
17089.85 84
17091.08 72
17092.32 64
17093.55 63
17094.79 70
17096.03 82
17097.26 74
17098.50 71
17099.73 76
17100.97 105
17102.21 99
17103.44 86
17104.68 76
17105.92 84
17107.15 94
17108.39 78
17109.63 73
17110.86 87
17112.10 98
17113.34 82
17114.57 66
17115.81 80
17117.05 78
17118.28 83
17119.52 69
17120.76 74
17121.99 79
17123.23 76
17124.47 90
17125.70 74
17126.94 88
17128.18 75
17129.42 85
17130.65 78
17131.89 59
17133.13 70
17134.37 103
17135.60 92
17136.84 78
17138.08 67
17139.32 79
17140.55 85
17141.79 79
17143.03 85
17144.27 103
17145.50 90
17146.74 73
17147.98 91
17149.22 68
17150.46 83
17151.69 67
17152.93 81
17154.17 74
17155.41 86
17156.65 86
17157.89 82
17159.12 80
17160.36 77
17161.60 78
17162.84 70
17164.08 92
17165.32 74
17166.56 81
17167.79 88
17169.03 75
17170.27 66
17171.51 70
17172.75 71
17173.99 77
17175.23 85
17176.47 91
17177.70 77
17178.94 81
17180.18 89
17181.42 78
17182.66 79
17183.90 77
17185.14 71
17186.38 75
17187.62 83
17188.86 82
17190.10 100
17191.34 85
17192.58 78
17193.82 68
17195.06 74
17196.30 82
17197.54 70
17198.78 75
17200.01 81
17201.25 93
17202.49 103
17203.73 123
17204.97 99
17206.21 74
17207.45 63
17208.70 82
17209.94 76
17211.18 81
17212.42 64
17213.66 81
17214.90 82
17216.14 96
17217.38 83
17218.62 73
17219.86 75
17221.10 91
17222.34 78
17223.58 91
17224.82 91
17226.06 76
17227.30 89
17228.54 76
17229.78 89
17231.03 75
17232.27 81
17233.51 67
17234.75 89
17235.99 70
17237.23 81
17238.47 87
17239.71 93
17240.95 89
17242.20 70
17243.44 77
17244.68 79
17245.92 96
17247.16 79
17248.40 80
17249.65 64
17250.89 97
17252.13 86
17253.37 100
17254.61 78
17255.85 77
17257.10 85
17258.34 93
17259.58 86
17260.82 101
17262.06 88
17263.31 78
17264.55 84
17265.79 81
17267.03 83
17268.27 76
17269.52 79
17270.76 64
17272.00 79
17273.24 79
17274.49 87
17275.73 86
17276.97 107
17278.22 92
17279.46 82
17280.70 77
17281.94 57
17283.19 68
17284.43 73
17285.67 75
17286.91 76
17288.16 86
17289.40 80
17290.64 83
17291.89 63
17293.13 72
17294.37 83
17295.62 76
17296.86 89
17298.10 72
17299.35 64
17300.59 69
17301.83 71
17303.08 84
17304.32 66
17305.56 72
17306.81 54
17308.05 66
17309.30 82
17310.54 61
17311.78 62
17313.03 83
17314.27 93
17315.52 91
17316.76 81
17318.00 73
17319.25 73
17320.49 81
17321.74 77
17322.98 80
17324.23 68
17325.47 68
17326.71 73
17327.96 73
17329.20 67
17330.45 81
17331.69 87
17332.94 58
17334.18 78
17335.43 82
17336.67 91
17337.92 85
17339.16 79
17340.41 75
17341.65 75
17342.90 85
17344.14 93
17345.39 52
17346.63 67
17347.88 68
17349.12 76
17350.37 79
17351.61 84
17352.86 74
17354.10 79
17355.35 97
17356.59 79
17357.84 82
17359.08 86
17360.33 67
17361.58 77
17362.82 93
17364.07 71
17365.31 72
17366.56 65
17367.80 80
17369.05 64
17370.30 76
17371.54 78
17372.79 86
17374.03 74
17375.28 84
17376.53 80
17377.77 67
17379.02 63
17380.27 58
17381.51 83
17382.76 81
17384.01 73
17385.25 92
17386.50 89
17387.75 63
17388.99 91
17390.24 81
17391.49 91
17392.73 80
17393.98 75
17395.23 88
17396.47 62
17397.72 56
17398.97 67
17400.21 86
17401.46 65
17402.71 78
17403.96 65
17405.20 72
17406.45 87
17407.70 71
17408.94 68
17410.19 84
17411.44 84
17412.69 75
17413.93 85
17415.18 77
17416.43 61
17417.68 73
17418.93 76
17420.17 82
17421.42 88
17422.67 80
17423.92 72
17425.16 81
17426.41 71
17427.66 70
17428.91 88
17430.16 81
17431.41 93
17432.65 72
17433.90 71
17435.15 84
17436.40 65
17437.65 72
17438.90 67
17440.14 70
17441.39 67
17442.64 89
17443.89 75
17445.14 70
17446.39 71
17447.64 68
17448.88 77
17450.13 91
17451.38 67
17452.63 76
17453.88 69
17455.13 69
17456.38 77
17457.63 80
17458.88 91
17460.13 82
17461.38 71
17462.62 73
17463.87 72
17465.12 79
17466.37 91
17467.62 70
17468.87 76
17470.12 79
17471.37 92
17472.62 79
17473.87 75
17475.12 89
17476.37 66
17477.62 75
17478.87 77
17480.12 78
17481.37 87
17482.62 91
17483.87 72
17485.12 83
17486.37 74
17487.62 77
17488.87 87
17490.12 73
17491.37 70
17492.62 104
17493.87 74
17495.12 66
17496.37 58
17497.62 72
17498.87 78
17500.12 82
17501.38 81
17502.63 66
17503.88 97
17505.13 69
17506.38 67
17507.63 60
17508.88 87
17510.13 93
17511.38 86
17512.63 71
17513.89 71
17515.14 66
17516.39 67
17517.64 82
17518.89 73
17520.14 80
17521.39 73
17522.64 74
17523.90 71
17525.15 69
17526.40 74
17527.65 75
17528.90 66
17530.15 76
17531.41 74
17532.66 86
17533.91 80
17535.16 73
17536.41 73
17537.67 74
17538.92 77
17540.17 78
17541.42 85
17542.67 80
17543.93 81
17545.18 71
17546.43 72
17547.68 63
17548.94 58
17550.19 72
17551.44 89
17552.69 74
17553.95 71
17555.20 70
17556.45 99
17557.70 84
17558.96 74
17560.21 78
17561.46 71
17562.72 75
17563.97 79
17565.22 89
17566.47 66
17567.73 53
17568.98 78
17570.23 63
17571.49 77
17572.74 91
17573.99 84
17575.25 80
17576.50 88
17577.75 94
17579.01 84
17580.26 89
17581.51 71
17582.77 73
17584.02 87
17585.28 72
17586.53 95
17587.78 79
17589.04 86
17590.29 50
17591.54 71
17592.80 62
17594.05 65
17595.31 93
17596.56 76
17597.81 82
17599.07 92
17600.32 76
17601.58 62
17602.83 68
17604.09 69
17605.34 87
17606.60 75
17607.85 83
17609.10 66
17610.36 73
17611.61 70
17612.87 94
17614.12 88
17615.38 60
17616.63 76
17617.89 86
17619.14 79
17620.40 50
17621.65 57
17622.91 67
17624.16 86
17625.42 86
17626.67 83
17627.93 75
17629.18 95
17630.44 72
17631.69 89
17632.95 64
17634.21 71
17635.46 74
17636.72 84
17637.97 49
17639.23 55
17640.48 79
17641.74 81
17642.99 71
17644.25 59
17645.51 61
17646.76 89
17648.02 84
17649.27 73
17650.53 70
17651.79 82
17653.04 79
17654.30 66
17655.55 75
17656.81 74
17658.07 104
17659.32 80
17660.58 62
17661.84 73
17663.09 96
17664.35 80
17665.61 70
17666.86 81
17668.12 66
17669.38 95
17670.63 75
17671.89 61
17673.15 66
17674.40 87
17675.66 79
17676.92 80
17678.17 62
17679.43 63
17680.69 59
17681.95 73
17683.20 85
17684.46 55
17685.72 69
17686.98 72
17688.23 71
17689.49 74
17690.75 68
17692.01 85
17693.26 81
17694.52 85
17695.78 63
17697.04 76
17698.29 68
17699.55 90
17700.81 79
17702.07 69
17703.32 67
17704.58 71
17705.84 71
17707.10 78
17708.36 70
17709.62 83
17710.87 75
17712.13 75
17713.39 80
17714.65 72
17715.91 64
17717.17 73
17718.42 55
17719.68 76
17720.94 85
17722.20 69
17723.46 80
17724.72 66
17725.98 67
17727.23 86
17728.49 71
17729.75 58
17731.01 77
17732.27 65
17733.53 72
17734.79 69
17736.05 77
17737.31 85
17738.57 93
17739.82 67
17741.08 84
17742.34 86
17743.60 73
17744.86 72
17746.12 75
17747.38 67
17748.64 78
17749.90 77
17751.16 89
17752.42 78
17753.68 76
17754.94 80
17756.20 76
17757.46 84
17758.72 83
17759.98 79
17761.24 77
17762.50 77
17763.76 76
17765.02 57
17766.28 71
17767.54 78
17768.80 95
17770.06 70
17771.32 67
17772.58 68
17773.84 62
17775.10 78
17776.36 72
17777.62 68
17778.88 83
17780.14 79
17781.40 87
17782.67 77
17783.93 79
17785.19 71
17786.45 67
17787.71 84
17788.97 83
17790.23 62
17791.49 65
17792.75 94
17794.01 72
17795.28 60
17796.54 75
17797.80 79
17799.06 61
17800.32 62
17801.58 77
17802.84 62
17804.11 78
17805.37 78
17806.63 65
17807.89 62
17809.15 77
17810.41 89
17811.68 74
17812.94 69
17814.20 79
17815.46 63
17816.72 76
17817.99 78
17819.25 68
17820.51 71
17821.77 74
17823.03 88
17824.30 91
17825.56 74
17826.82 93
17828.08 85
17829.35 75
17830.61 70
17831.87 82
17833.13 85
17834.40 74
17835.66 85
17836.92 79
17838.18 80
17839.45 99
17840.71 77
17841.97 58
17843.24 69
17844.50 82
17845.76 70
17847.02 74
17848.29 69
17849.55 66
17850.81 67
17852.08 60
17853.34 67
17854.60 65
17855.87 77
17857.13 82
17858.39 65
17859.66 72
17860.92 70
17862.18 93
17863.45 73
17864.71 72
17865.98 64
17867.24 76
17868.50 68
17869.77 85
17871.03 85
17872.30 61
17873.56 87
17874.82 75
17876.09 82
17877.35 72
17878.62 82
17879.88 82
17881.14 87
17882.41 76
17883.67 79
17884.94 62
17886.20 83
17887.47 61
17888.73 59
17890.00 72
17891.26 86
17892.52 71
17893.79 54
17895.05 60
17896.32 68
17897.58 81
17898.85 56
17900.11 83
17901.38 52
17902.64 80
17903.91 78
17905.17 82
17906.44 73
17907.70 57
17908.97 72
17910.23 64
17911.50 65
17912.77 66
17914.03 64
17915.30 77
17916.56 69
17917.83 64
17919.09 65
17920.36 72
17921.62 74
17922.89 52
17924.16 76
17925.42 67
17926.69 67
17927.95 79
17929.22 57
17930.49 65
17931.75 51
17933.02 76
17934.28 80
17935.55 61
17936.82 57
17938.08 70
17939.35 68
17940.62 86
17941.88 59
17943.15 61
17944.42 69
17945.68 86
17946.95 68
17948.22 82
17949.48 84
17950.75 76
17952.02 72
17953.28 72
17954.55 63
17955.82 65
17957.08 82
17958.35 57
17959.62 70
17960.88 72
17962.15 81
17963.42 63
17964.69 51
17965.95 81
17967.22 73
17968.49 74
17969.76 74
17971.02 72
17972.29 86
17973.56 68
17974.83 71
17976.09 62
17977.36 71
17978.63 83
17979.90 84
17981.16 77
17982.43 72
17983.70 82
17984.97 73
17986.24 54
17987.50 73
17988.77 71
17990.04 76
17991.31 84
17992.58 63
17993.84 67
17995.11 65
17996.38 45
17997.65 73
17998.92 88
18000.19 61
18001.46 74
18002.72 70
18003.99 76
18005.26 82
18006.53 54
18007.80 62
18009.07 58
18010.34 65
18011.61 76
18012.87 63
18014.14 73
18015.41 80
18016.68 89
18017.95 60
18019.22 71
18020.49 66
18021.76 69
18023.03 58
18024.30 71
18025.57 63
18026.84 54
18028.11 67
18029.37 73
18030.64 70
18031.91 56
18033.18 61
18034.45 46
18035.72 70
18036.99 71
18038.26 79
18039.53 63
18040.80 61
18042.07 61
18043.34 87
18044.61 76
18045.88 82
18047.15 70
18048.42 62
18049.69 57
18050.96 59
18052.23 80
18053.50 82
18054.77 68
18056.05 66
18057.32 68
18058.59 69
18059.86 101
18061.13 75
18062.40 68
18063.67 62
18064.94 67
18066.21 64
18067.48 76
18068.75 79
18070.02 58
18071.29 66
18072.57 66
18073.84 83
18075.11 76
18076.38 80
18077.65 77
18078.92 69
18080.19 80
18081.46 63
18082.74 56
18084.01 63
18085.28 87
18086.55 76
18087.82 54
18089.09 60
18090.37 78
18091.64 61
18092.91 74
18094.18 49
18095.45 65
18096.72 85
18098.00 72
18099.27 54
18100.54 56
18101.81 64
18103.08 74
18104.36 67
18105.63 73
18106.90 71
18108.17 75
18109.45 65
18110.72 62
18111.99 74
18113.26 51
18114.54 85
18115.81 53
18117.08 63
18118.35 54
18119.63 86
18120.90 70
18122.17 64
18123.44 55
18124.72 56
18125.99 52
18127.26 55
18128.54 65
18129.81 43
18131.08 74
18132.36 67
18133.63 83
18134.90 58
18136.18 64
18137.45 68
18138.72 80
18140.00 78
18141.27 56
18142.54 62
18143.82 88
18145.09 59
18146.36 66
18147.64 68
18148.91 57
18150.19 68
18151.46 71
18152.73 74
18154.01 68
18155.28 77
18156.55 85
18157.83 72
18159.10 68
18160.38 72
18161.65 68
18162.93 74
18164.20 71
18165.47 70
18166.75 76
18168.02 70
18169.30 78
18170.57 73
18171.85 92
18173.12 88
18174.40 74
18175.67 61
18176.95 60
18178.22 72
18179.50 68
18180.77 62
18182.04 75
18183.32 78
18184.59 83
18185.87 69
18187.15 65
18188.42 65
18189.70 73
18190.97 91
18192.25 59
18193.52 73
18194.80 77
18196.07 81
18197.35 63
18198.62 70
18199.90 66
18201.17 82
18202.45 67
18203.73 76
18205.00 70
18206.28 80
18207.55 82
18208.83 71
18210.10 76
18211.38 58
18212.66 68
18213.93 72
18215.21 84
18216.48 75
18217.76 65
18219.04 77
18220.31 79
18221.59 57
18222.87 53
18224.14 51
18225.42 72
18226.70 67
18227.97 61
18229.25 70
18230.53 58
18231.80 76
18233.08 67
18234.36 71
18235.63 56
18236.91 90
18238.19 70
18239.46 72
18240.74 61
18242.02 63
18243.29 66
18244.57 60
18245.85 50
18247.13 58
18248.40 65
18249.68 64
18250.96 55
18252.24 43
18253.51 74
18254.79 67
18256.07 80
18257.35 62
18258.62 60
18259.90 63
18261.18 68
18262.46 61
18263.73 48
18265.01 59
18266.29 61
18267.57 76
18268.85 61
18270.12 65
18271.40 79
18272.68 72
18273.96 58
18275.24 77
18276.51 50
18277.79 69
18279.07 67
18280.35 74
18281.63 65
18282.91 56
18284.18 64
18285.46 79
18286.74 75
18288.02 60
18289.30 59
18290.58 75
18291.86 73
18293.14 57
18294.41 64
18295.69 55
18296.97 70
18298.25 61
18299.53 56
18300.81 64
18302.09 72
18303.37 62
18304.65 63
18305.93 63
18307.21 74
18308.49 61
18309.76 71
18311.04 73
18312.32 57
18313.60 56
18314.88 54
18316.16 71
18317.44 61
18318.72 75
18320.00 68
18321.28 71
18322.56 71
18323.84 76
18325.12 71
18326.40 68
18327.68 76
18328.96 71
18330.24 78
18331.52 71
18332.80 66
18334.08 53
18335.36 75
18336.64 72
18337.92 78
18339.20 74
18340.48 70
18341.76 67
18343.05 62
18344.33 76
18345.61 59
18346.89 69
18348.17 60
18349.45 74
18350.73 60
18352.01 96
18353.29 70
18354.57 73
18355.85 80
18357.13 80
18358.42 70
18359.70 61
18360.98 72
18362.26 76
18363.54 65
18364.82 67
18366.10 69
18367.38 43
18368.67 70
18369.95 69
18371.23 66
18372.51 61
18373.79 76
18375.07 56
18376.36 76
18377.64 84
18378.92 70
18380.20 64
18381.48 76
18382.77 81
18384.05 62
18385.33 56
18386.61 69
18387.89 84
18389.18 73
18390.46 60
18391.74 80
18393.02 67
18394.31 80
18395.59 91
18396.87 80
18398.15 78
18399.44 49
18400.72 73
18402.00 76
18403.28 73
18404.57 89
18405.85 54
18407.13 73
18408.41 68
18409.70 67
18410.98 59
18412.26 53
18413.55 75
18414.83 71
18416.11 71
18417.40 61
18418.68 69
18419.96 73
18421.25 60
18422.53 62
18423.81 57
18425.10 66
18426.38 60
18427.66 65
18428.95 82
18430.23 68
18431.51 65
18432.80 74
18434.08 88
18435.37 59
18436.65 62
18437.93 67
18439.22 77
18440.50 73
18441.79 58
18443.07 92
18444.35 70
18445.64 88
18446.92 70
18448.21 59
18449.49 60
18450.78 66
18452.06 61
18453.34 80
18454.63 67
18455.91 72
18457.20 81
18458.48 64
18459.77 63
18461.05 86
18462.34 55
18463.62 59
18464.91 72
18466.19 58
18467.48 71
18468.76 72
18470.05 64
18471.33 80
18472.62 76
18473.90 71
18475.19 77
18476.47 65
18477.76 68
18479.04 74
18480.33 65
18481.61 54
18482.90 53
18484.18 58
18485.47 57
18486.76 95
18488.04 68
18489.33 54
18490.61 58
18491.90 75
18493.18 66
18494.47 66
18495.76 50
18497.04 63
18498.33 62
18499.61 62
18500.90 58
18502.19 60
18503.47 65
18504.76 62
18506.05 67
18507.33 62
18508.62 59
18509.90 78
18511.19 81
18512.48 75
18513.76 63
18515.05 72
18516.34 75
18517.62 77
18518.91 68
18520.20 59
18521.48 60
18522.77 63
18524.06 61
18525.35 63
18526.63 63
18527.92 58
18529.21 59
18530.49 80
18531.78 58
18533.07 51
18534.36 59
18535.64 55
18536.93 71
18538.22 59
18539.50 66
18540.79 58
18542.08 56
18543.37 59
18544.66 54
18545.94 57
18547.23 71
18548.52 57
18549.81 90
18551.09 62
18552.38 78
18553.67 63
18554.96 65
18556.25 66
18557.53 57
18558.82 79
18560.11 54
18561.40 63
18562.69 69
18563.98 82
18565.26 73
18566.55 68
18567.84 59
18569.13 60
18570.42 57
18571.71 75
18572.99 54
18574.28 58
18575.57 55
18576.86 65
18578.15 60
18579.44 62
18580.73 66
18582.02 66
18583.31 56
18584.59 52
18585.88 57
18587.17 70
18588.46 65
18589.75 69
18591.04 82
18592.33 76
18593.62 72
18594.91 52
18596.20 72
18597.49 64
18598.78 57
18600.07 81
18601.36 76
18602.65 64
18603.94 68
18605.23 68
18606.52 69
18607.81 73
18609.09 54
18610.38 64
18611.67 52
18612.96 71
18614.25 69
18615.55 55
18616.84 59
18618.13 71
18619.42 62
18620.71 84
18622.00 67
18623.29 85
18624.58 75
18625.87 62
18627.16 57
18628.45 52
18629.74 72
18631.03 66
18632.32 81
18633.61 57
18634.90 70
18636.19 54
18637.48 48
18638.77 45
18640.07 59
18641.36 66
18642.65 64
18643.94 63
18645.23 54
18646.52 71
18647.81 58
18649.10 57
18650.40 64
18651.69 68
18652.98 78
18654.27 64
18655.56 70
18656.85 49
18658.14 49
18659.44 67
18660.73 50
18662.02 67
18663.31 55
18664.60 56
18665.89 69
18667.19 52
18668.48 59
18669.77 62
18671.06 67
18672.35 56
18673.65 62
18674.94 49
18676.23 65
18677.52 61
18678.82 51
18680.11 76
18681.40 57
18682.69 71
18683.99 46
18685.28 65
18686.57 58
18687.86 60
18689.16 66
18690.45 70
18691.74 55
18693.03 64
18694.33 48
18695.62 50
18696.91 71
18698.21 85
18699.50 73
18700.79 59
18702.09 73
18703.38 57
18704.67 64
18705.97 57
18707.26 61
18708.55 44
18709.85 75
18711.14 55
18712.43 54
18713.73 62
18715.02 54
18716.31 70
18717.61 64
18718.90 68
18720.19 53
18721.49 57
18722.78 61
18724.08 68
18725.37 53
18726.66 63
18727.96 53
18729.25 74
18730.55 70
18731.84 48
18733.13 60
18734.43 75
18735.72 65
18737.02 65
18738.31 52
18739.61 55
18740.90 81
18742.19 63
18743.49 56
18744.78 72
18746.08 80
18747.37 65
18748.67 86
18749.96 66
18751.26 61
18752.55 79
18753.85 74
18755.14 61
18756.44 64
18757.73 52
18759.03 62
18760.32 82
18761.62 49
18762.91 72
18764.21 50
18765.50 79
18766.80 70
18768.09 97
18769.39 61
18770.69 61
18771.98 76
18773.28 72
18774.57 62
18775.87 45
18777.16 61
18778.46 59
18779.76 80
18781.05 52
18782.35 57
18783.64 63
18784.94 76
18786.24 48
18787.53 58
18788.83 70
18790.12 79
18791.42 80
18792.72 72
18794.01 68
18795.31 69
18796.61 74
18797.90 58
18799.20 66
18800.49 58
18801.79 77
18803.09 64
18804.38 65
18805.68 57
18806.98 71
18808.28 65
18809.57 69
18810.87 63
18812.17 79
18813.46 63
18814.76 73
18816.06 75
18817.35 56
18818.65 72
18819.95 63
18821.25 73
18822.54 60
18823.84 58
18825.14 58
18826.44 55
18827.73 69
18829.03 69
18830.33 55
18831.63 58
18832.92 52
18834.22 84
18835.52 67
18836.82 54
18838.11 67
18839.41 66
18840.71 81
18842.01 56
18843.31 72
18844.60 60
18845.90 84
18847.20 60
18848.50 69
18849.80 47
18851.10 59
18852.39 73
18853.69 66
18854.99 69
18856.29 40
18857.59 65
18858.89 67
18860.18 68
18861.48 62
18862.78 63
18864.08 63
18865.38 75
18866.68 46
18867.98 57
18869.28 68
18870.58 70
18871.87 58
18873.17 84
18874.47 72
18875.77 68
18877.07 71
18878.37 67
18879.67 66
18880.97 55
18882.27 52
18883.57 62
18884.87 67
18886.17 73
18887.47 78
18888.77 69
18890.07 67
18891.36 62
18892.66 65
18893.96 48
18895.26 60
18896.56 70
18897.86 49
18899.16 61
18900.46 61
18901.76 71
18903.06 71
18904.36 65
18905.66 56
18906.96 74
18908.27 54
18909.57 75
18910.87 76
18912.17 74
18913.47 77
18914.77 71
18916.07 71
18917.37 51
18918.67 67
18919.97 73
18921.27 62
18922.57 73
18923.87 78
18925.17 64
18926.47 67
18927.77 64
18929.08 50
18930.38 63
18931.68 59
18932.98 89
18934.28 65
18935.58 69
18936.88 55
18938.18 71
18939.49 79
18940.79 61
18942.09 59
18943.39 69
18944.69 82
18945.99 92
18947.29 69
18948.60 70
18949.90 73
18951.20 79
18952.50 64
18953.80 85
18955.11 75
18956.41 49
18957.71 53
18959.01 84
18960.31 69
18961.62 64
18962.92 64
18964.22 74
18965.52 76
18966.82 63
18968.13 77
18969.43 56
18970.73 73
18972.03 53
18973.34 70
18974.64 79
18975.94 56
18977.24 55
18978.55 60
18979.85 70
18981.15 56
18982.46 67
18983.76 51
18985.06 61
18986.36 74
18987.67 75
18988.97 48
18990.27 53
18991.58 55
18992.88 56
18994.18 78
18995.49 74
18996.79 63
18998.09 82
18999.40 69
19000.70 60
19002.00 57
19003.31 62
19004.61 66
19005.91 64
19007.22 62
19008.52 48
19009.83 68
19011.13 56
19012.43 68
19013.74 69
19015.04 65
19016.34 62
19017.65 76
19018.95 59
19020.26 69
19021.56 79
19022.87 57
19024.17 66
19025.47 52
19026.78 65
19028.08 61
19029.39 78
19030.69 63
19032.00 59
19033.30 61
19034.61 67
19035.91 65
19037.22 73
19038.52 51
19039.82 58
19041.13 59
19042.43 70
19043.74 65
19045.04 60
19046.35 83
19047.65 90
19048.96 67
19050.26 42
19051.57 63
19052.88 63
19054.18 63
19055.49 59
19056.79 66
19058.10 64
19059.40 77
19060.71 64
19062.01 57
19063.32 64
19064.62 70
19065.93 74
19067.24 60
19068.54 75
19069.85 59
19071.15 73
19072.46 60
19073.77 59
19075.07 53
19076.38 57
19077.68 58
19078.99 64
19080.30 55
19081.60 53
19082.91 76
19084.22 58
19085.52 48
19086.83 63
19088.13 91
19089.44 71
19090.75 62
19092.05 57
19093.36 53
19094.67 58
19095.97 90
19097.28 54
19098.59 52
19099.90 62
19101.20 79
19102.51 67
19103.82 64
19105.12 49
19106.43 55
19107.74 70
19109.04 57
19110.35 63
19111.66 63
19112.97 68
19114.27 71
19115.58 59
19116.89 49
19118.20 59
19119.50 55
19120.81 44
19122.12 64
19123.43 56
19124.73 68
19126.04 67
19127.35 59
19128.66 70
19129.97 64
19131.27 65
19132.58 62
19133.89 59
19135.20 61
19136.51 54
19137.81 64
19139.12 56
19140.43 69
19141.74 70
19143.05 79
19144.36 56
19145.66 55
19146.97 57
19148.28 62
19149.59 66
19150.90 49
19152.21 62
19153.52 73
19154.83 81
19156.13 69
19157.44 64
19158.75 68
19160.06 62
19161.37 74
19162.68 67
19163.99 68
19165.30 58
19166.61 70
19167.92 55
19169.22 85
19170.53 72
19171.84 80
19173.15 62
19174.46 77
19175.77 64
19177.08 79
19178.39 54
19179.70 64
19181.01 63
19182.32 72
19183.63 64
19184.94 57
19186.25 65
19187.56 80
19188.87 66
19190.18 56
19191.49 63
19192.80 54
19194.11 80
19195.42 55
19196.73 72
19198.04 66
19199.35 64
19200.66 71
19201.97 60
19203.28 54
19204.59 65
19205.90 59
19207.21 70
19208.52 69
19209.83 51
19211.14 58
19212.46 82
19213.77 66
19215.08 46
19216.39 83
19217.70 73
19219.01 69
19220.32 51
19221.63 65
19222.94 55
19224.25 70
19225.57 46
19226.88 59
19228.19 60
19229.50 50
19230.81 63
19232.12 62
19233.43 59
19234.75 41
19236.06 75
19237.37 56
19238.68 62
19239.99 54
19241.30 80
19242.62 58
19243.93 62
19245.24 61
19246.55 55
19247.86 58
19249.18 65
19250.49 67
19251.80 63
19253.11 81
19254.42 61
19255.74 71
19257.05 56
19258.36 56
19259.67 52
19260.99 72
19262.30 52
19263.61 65
19264.92 45
19266.24 78
19267.55 55
19268.86 68
19270.17 70
19271.49 57
19272.80 68
19274.11 50
19275.42 70
19276.74 69
19278.05 72
19279.36 65
19280.68 72
19281.99 64
19283.30 69
19284.62 70
19285.93 73
19287.24 65
19288.56 74
19289.87 46
19291.18 76
19292.50 70
19293.81 60
19295.12 56
19296.44 69
19297.75 80
19299.06 61
19300.38 71
19301.69 59
19303.01 57
19304.32 55
19305.63 71
19306.95 57
19308.26 61
19309.58 78
19310.89 60
19312.20 59
19313.52 53
19314.83 66
19316.15 58
19317.46 68
19318.78 48
19320.09 56
19321.41 57
19322.72 69
19324.03 44
19325.35 62
19326.66 66
19327.98 60
19329.29 61
19330.61 68
19331.92 62
19333.24 57
19334.55 59
19335.87 68
19337.18 63
19338.50 49
19339.81 67
19341.13 75
19342.44 60
19343.76 54
19345.07 69
19346.39 58
19347.70 57
19349.02 50
19350.34 58
19351.65 62
19352.97 74
19354.28 52
19355.60 68
19356.91 60
19358.23 52
19359.54 65
19360.86 57
19362.18 53
19363.49 56
19364.81 76
19366.12 60
19367.44 65
19368.76 63
19370.07 67
19371.39 62
19372.71 72
19374.02 69
19375.34 64
19376.65 70
19377.97 66
19379.29 58
19380.60 47
19381.92 64
19383.24 66
19384.55 64
19385.87 46
19387.19 77
19388.50 51
19389.82 62
19391.14 52
19392.45 67
19393.77 71
19395.09 58
19396.41 72
19397.72 61
19399.04 73
19400.36 56
19401.67 57
19402.99 62
19404.31 63
19405.63 51
19406.94 66
19408.26 59
19409.58 65
19410.90 65
19412.21 67
19413.53 74
19414.85 83
19416.17 49
19417.48 67
19418.80 66
19420.12 41
19421.44 69
19422.76 67
19424.07 73
19425.39 53
19426.71 68
19428.03 55
19429.35 73
19430.66 40
19431.98 69
19433.30 52
19434.62 59
19435.94 48
19437.26 59
19438.57 78
19439.89 72
19441.21 67
19442.53 64
19443.85 62
19445.17 60
19446.49 68
19447.81 45
19449.12 63
19450.44 62
19451.76 73
19453.08 60
19454.40 60
19455.72 48
19457.04 62
19458.36 58
19459.68 43
19461.00 51
19462.32 61
19463.63 62
19464.95 55
19466.27 51
19467.59 58
19468.91 76
19470.23 52
19471.55 60
19472.87 68
19474.19 80
19475.51 62
19476.83 66
19478.15 49
19479.47 49
19480.79 77
19482.11 86
19483.43 62
19484.75 60
19486.07 89
19487.39 64
19488.71 68
19490.03 55
19491.35 61
19492.67 69
19493.99 79
19495.31 62
19496.63 67
19497.95 56
19499.27 60
19500.59 75
19501.91 58
19503.24 66
19504.56 62
19505.88 79
19507.20 53
19508.52 61
19509.84 54
19511.16 69
19512.48 68
19513.80 74
19515.12 49
19516.44 55
19517.77 68
19519.09 49
19520.41 57
19521.73 71
19523.05 70
19524.37 64
19525.69 80
19527.02 57
19528.34 65
19529.66 63
19530.98 91
19532.30 84
19533.62 57
19534.95 46
19536.27 79
19537.59 69
19538.91 64
19540.23 64
19541.56 57
19542.88 58
19544.20 72
19545.52 70
19546.84 54
19548.17 68
19549.49 72
19550.81 68
19552.13 54
19553.46 71
19554.78 59
19556.10 80
19557.42 63
19558.75 40
19560.07 64
19561.39 88
19562.71 75
19564.04 55
19565.36 57
19566.68 64
19568.00 67
19569.33 67
19570.65 60
19571.97 52
19573.30 78
19574.62 51
19575.94 79
19577.27 45
19578.59 57
19579.91 64
19581.24 81
19582.56 74
19583.88 50
19585.21 51
19586.53 74
19587.85 74
19589.18 73
19590.50 80
19591.82 53
19593.15 71
19594.47 64
19595.80 55
19597.12 58
19598.44 75
19599.77 88
19601.09 79
19602.42 53
19603.74 57
19605.06 63
19606.39 65
19607.71 64
19609.04 60
19610.36 76
19611.69 77
19613.01 93
19614.33 48
19615.66 70
19616.98 70
19618.31 85
19619.63 52
19620.96 55
19622.28 59
19623.61 74
19624.93 77
19626.26 51
19627.58 58
19628.91 64
19630.23 77
19631.56 65
19632.88 68
19634.21 61
19635.53 61
19636.86 76
19638.18 59
19639.51 68
19640.83 57
19642.16 53
19643.48 76
19644.81 59
19646.14 66
19647.46 57
19648.79 50
19650.11 65
19651.44 60
19652.76 68
19654.09 57
19655.42 69
19656.74 57
19658.07 57
19659.39 76
19660.72 63
19662.05 69
19663.37 61
19664.70 48
19666.02 71
19667.35 81
19668.68 76
19670.00 49
19671.33 64
19672.66 63
19673.98 64
19675.31 62
19676.64 64
19677.96 54
19679.29 64
19680.62 51
19681.94 64
19683.27 75
19684.60 75
19685.92 72
19687.25 62
19688.58 89
19689.90 75
19691.23 78
19692.56 58
19693.88 52
19695.21 70
19696.54 57
19697.87 55
19699.19 69
19700.52 66
19701.85 53
19703.18 57
19704.50 64
19705.83 61
19707.16 62
19708.49 52
19709.81 69
19711.14 69
19712.47 65
19713.80 48
19715.13 70
19716.45 72
19717.78 80
19719.11 79
19720.44 73
19721.77 60
19723.09 68
19724.42 52
19725.75 58
19727.08 49
19728.41 68
19729.74 58
19731.06 60
19732.39 69
19733.72 66
19735.05 69
19736.38 50
19737.71 69
19739.04 65
19740.36 56
19741.69 57
19743.02 70
19744.35 66
19745.68 60
19747.01 57
19748.34 50
19749.67 64
19751.00 67
19752.32 53
19753.65 73
19754.98 61
19756.31 50
19757.64 57
19758.97 75
19760.30 65
19761.63 67
19762.96 63
19764.29 62
19765.62 67
19766.95 42
19768.28 57
19769.61 68
19770.94 58
19772.27 67
19773.60 61
19774.93 72
19776.26 51
19777.59 47
19778.92 58
19780.25 46
19781.58 48
19782.91 66
19784.24 72
19785.57 68
19786.90 50
19788.23 71
19789.56 67
19790.89 66
19792.22 43
19793.55 50
19794.88 63
19796.21 56
19797.54 67
19798.87 61
19800.20 59
19801.53 76
19802.87 65
19804.20 78
19805.53 70
19806.86 52
19808.19 61
19809.52 86
19810.85 54
19812.18 54
19813.51 65
19814.85 64
19816.18 69
19817.51 51
19818.84 42
19820.17 62
19821.50 54
19822.83 66
19824.17 63
19825.50 62
19826.83 56
19828.16 62
19829.49 68
19830.82 55
19832.16 67
19833.49 63
19834.82 71
19836.15 52
19837.48 46
19838.82 57
19840.15 62
19841.48 59
19842.81 55
19844.14 61
19845.48 60
19846.81 63
19848.14 73
19849.47 55
19850.81 43
19852.14 58
19853.47 72
19854.80 65
19856.14 49
19857.47 52
19858.80 58
19860.14 56
19861.47 76
19862.80 57
19864.13 73
19865.47 55
19866.80 52
19868.13 46
19869.47 46
19870.80 60
19872.13 66
19873.47 70
19874.80 70
19876.13 63
19877.47 59
19878.80 74
19880.13 52
19881.47 60
19882.80 51
19884.13 56
19885.47 65
19886.80 61
19888.13 44
19889.47 70
19890.80 58
19892.14 79
19893.47 57
19894.80 52
19896.14 68
19897.47 62
19898.81 53
19900.14 47
19901.47 55
19902.81 49
19904.14 61
19905.48 50
19906.81 54
19908.15 59
19909.48 67
19910.81 73
19912.15 61
19913.48 61
19914.82 64
19916.15 71
19917.49 74
19918.82 76
19920.16 59
19921.49 60
19922.83 64
19924.16 74
19925.50 56
19926.83 60
19928.17 57
19929.50 77
19930.84 61
19932.17 62
19933.51 53
19934.84 49
19936.18 57
19937.51 55
19938.85 71
19940.18 65
19941.52 80
19942.86 69
19944.19 59
19945.53 53
19946.86 70
19948.20 74
19949.53 65
19950.87 56
19952.21 62
19953.54 61
19954.88 57
19956.21 52
19957.55 55
19958.89 80
19960.22 69
19961.56 70
19962.90 59
19964.23 49
19965.57 56
19966.90 72
19968.24 60
19969.58 61
19970.91 56
19972.25 77
19973.59 69
19974.92 70
19976.26 77
19977.60 77
19978.93 78
19980.27 82
19981.61 69
19982.94 57
19984.28 67
19985.62 40
19986.96 53
19988.29 51
19989.63 64
19990.97 68
19992.30 67
19993.64 59
19994.98 71
19996.32 46
19997.65 62
19998.99 74
20000.33 53
20001.67 50
20003.00 59
20004.34 58
20005.68 56
20007.02 50
20008.35 51
20009.69 53
20011.03 58
20012.37 62
20013.71 46
20015.04 57
20016.38 52
20017.72 59
20019.06 54
20020.40 59
20021.73 49
20023.07 48
20024.41 55
20025.75 59
20027.09 72
20028.43 37
20029.77 61
20031.10 73
20032.44 68
20033.78 53
20035.12 58
20036.46 59
20037.80 55
20039.14 58
20040.47 47
20041.81 47
20043.15 55
20044.49 57
20045.83 43
20047.17 60
20048.51 41
20049.85 67
20051.19 50
20052.53 69
20053.87 58
20055.21 58
20056.54 58
20057.88 47
20059.22 63
20060.56 56
20061.90 73
20063.24 64
20064.58 63
20065.92 56
20067.26 62
20068.60 58
20069.94 65
20071.28 53
20072.62 65
20073.96 47
20075.30 76
20076.64 56
20077.98 72
20079.32 49
20080.66 64
20082.00 68
20083.34 55
20084.68 63
20086.02 67
20087.36 67
20088.70 67
20090.04 57
20091.38 57
20092.73 57
20094.07 69
20095.41 83
20096.75 52
20098.09 41
20099.43 60
20100.77 64
20102.11 68
20103.45 61
20104.79 42
20106.13 61
20107.48 77
20108.82 47
20110.16 79
20111.50 50
20112.84 61
20114.18 53
20115.52 65
20116.86 44
20118.21 61
20119.55 77
20120.89 46
20122.23 52
20123.57 60
20124.91 67
20126.26 55
20127.60 59
20128.94 47
20130.28 68
20131.62 71
20132.96 67
20134.31 61
20135.65 53
