# Supplementary material for: MALDI-TOF MS typing enables the classification of brewing yeasts of the genus Saccharomyces to major beer styles
Source: PLoS One. 2017 Aug 9;12(8):e0181694. doi: 10.1371/journal.pone.0181694 (PMC5549903; doi:10.1371/journal.pone.0181694)
Supplement: S14 File — The directory includes 90 raw files and was zipped to “.zip”; the folder has three strains with 30 spectra per strain; S1 Text explains the raw files with an example and Table 1 represents the yeast strains used within the experiment. (ZIP) [file pone.0181694.s017.zip › 40-42/30636-508-OG-Ale-Ale-YPG-18h-E-E_2015-10-08__0_E8_1.dat]

2000.04 1959
2000.46 1992
2000.88 2197
2001.30 2250
2001.72 2409
2002.14 2176
2002.57 2179
2002.99 2177
2003.41 2028
2003.83 2188
2004.25 2027
2004.67 2316
2005.10 2216
2005.52 2330
2005.94 2222
2006.36 2205
2006.78 2331
2007.21 2352
2007.63 2383
2008.05 2396
2008.47 2312
2008.89 2386
2009.32 2241
2009.74 2204
2010.16 2369
2010.58 2462
2011.01 2518
2011.43 2364
2011.85 2367
2012.27 2310
2012.70 2340
2013.12 2210
2013.54 2150
2013.96 2231
2014.39 2029
2014.81 1982
2015.23 2001
2015.66 2102
2016.08 2090
2016.50 2054
2016.93 2088
2017.35 1954
2017.77 2031
2018.19 2117
2018.62 2130
2019.04 2153
2019.46 2133
2019.89 2144
2020.31 2150
2020.73 2137
2021.16 2274
2021.58 2320
2022.01 2273
2022.43 2277
2022.85 2140
2023.28 2266
2023.70 2275
2024.12 2151
2024.55 2361
2024.97 2325
2025.40 2296
2025.82 2287
2026.24 2051
2026.67 2089
2027.09 2163
2027.52 2126
2027.94 2125
2028.37 2033
2028.79 2015
2029.21 2035
2029.64 2165
2030.06 2288
2030.49 2005
2030.91 2122
2031.34 2247
2031.76 2028
2032.19 2040
2032.61 2379
2033.04 2443
2033.46 2562
2033.88 2544
2034.31 2446
2034.73 2448
2035.16 2358
2035.58 2373
2036.01 2297
2036.43 2248
2036.86 2139
2037.29 2054
2037.71 2021
2038.14 2165
2038.56 2067
2038.99 2093
2039.41 2062
2039.84 2183
2040.26 2082
2040.69 2043
2041.11 2084
2041.54 2032
2041.97 2131
2042.39 2077
2042.82 2081
2043.24 2143
2043.67 2237
2044.09 2073
2044.52 2054
2044.95 2232
2045.37 2134
2045.80 2113
2046.22 2402
2046.65 2335
2047.08 2432
2047.50 2184
2047.93 2227
2048.36 2295
2048.78 2018
2049.21 2153
2049.64 2143
2050.06 2181
2050.49 2257
2050.92 2377
2051.34 2321
2051.77 2055
2052.20 1930
2052.62 2031
2053.05 2072
2053.48 1980
2053.90 2127
2054.33 2092
2054.76 2180
2055.18 2071
2055.61 2080
2056.04 2108
2056.47 2108
2056.89 2050
2057.32 2199
2057.75 2064
2058.17 1925
2058.60 2027
2059.03 1969
2059.46 2086
2059.88 1982
2060.31 2085
2060.74 2162
2061.17 2068
2061.60 1995
2062.02 2186
2062.45 2279
2062.88 2146
2063.31 2115
2063.74 2192
2064.16 2190
2064.59 2085
2065.02 2208
2065.45 2345
2065.88 2432
2066.30 2328
2066.73 2373
2067.16 2220
2067.59 2430
2068.02 2482
2068.45 2225
2068.87 2195
2069.30 2336
2069.73 2153
2070.16 2085
2070.59 2165
2071.02 2288
2071.45 2296
2071.87 2192
2072.30 2101
2072.73 2101
2073.16 2158
2073.59 2292
2074.02 2306
2074.45 2352
2074.88 2339
2075.31 2389
2075.74 2392
2076.17 2388
2076.59 2327
2077.02 2296
2077.45 2324
2077.88 2257
2078.31 2294
2078.74 2198
2079.17 2364
2079.60 2367
2080.03 2241
2080.46 2128
2080.89 2033
2081.32 2358
2081.75 2480
2082.18 2337
2082.61 2358
2083.04 2301
2083.47 2208
2083.90 2136
2084.33 2074
2084.76 2169
2085.19 2039
2085.62 2126
2086.05 2198
2086.48 2092
2086.91 2219
2087.34 2024
2087.77 2092
2088.20 2140
2088.63 2093
2089.06 2096
2089.49 2032
2089.93 2173
2090.36 2091
2090.79 2189
2091.22 2045
2091.65 2138
2092.08 2085
2092.51 2222
2092.94 2207
2093.37 2293
2093.80 2239
2094.23 2208
2094.67 2088
2095.10 1980
2095.53 2157
2095.96 2033
2096.39 1960
2096.82 1986
2097.25 2144
2097.68 2052
2098.12 1954
2098.55 2023
2098.98 2019
2099.41 2100
2099.84 1850
2100.27 1843
2100.71 2029
2101.14 1990
2101.57 2030
2102.00 2114
2102.43 2014
2102.87 2036
2103.30 2106
2103.73 2058
2104.16 2151
2104.59 2170
2105.03 2215
2105.46 2203
2105.89 2066
2106.32 2095
2106.76 2166
2107.19 2217
2107.62 2165
2108.05 2323
2108.49 2495
2108.92 2350
2109.35 2234
2109.78 2245
2110.22 2379
2110.65 2219
2111.08 2101
2111.52 2073
2111.95 2059
2112.38 2151
2112.81 2375
2113.25 2363
2113.68 2206
2114.11 2207
2114.55 2144
2114.98 2133
2115.41 1932
2115.85 2005
2116.28 1908
2116.71 1891
2117.15 1962
2117.58 2079
2118.01 1986
2118.45 2027
2118.88 1999
2119.32 2082
2119.75 2101
2120.18 1955
2120.62 2065
2121.05 1931
2121.48 2023
2121.92 2089
2122.35 2172
2122.79 2151
2123.22 2168
2123.65 1981
2124.09 2072
2124.52 2063
2124.96 2235
2125.39 2149
2125.83 2163
2126.26 1883
2126.70 1965
2127.13 2081
2127.56 2091
2128.00 2177
2128.43 2194
2128.87 2091
2129.30 1942
2129.74 1985
2130.17 1983
2130.61 1973
2131.04 1935
2131.48 1874
2131.91 1967
2132.35 1974
2132.78 2044
2133.22 2121
2133.65 2005
2134.09 2095
2134.52 2266
2134.96 2226
2135.39 2233
2135.83 2333
2136.26 2324
2136.70 2256
2137.14 2230
2137.57 2504
2138.01 2691
2138.44 2758
2138.88 2490
2139.31 2531
2139.75 2529
2140.19 2460
2140.62 2272
2141.06 2181
2141.49 2197
2141.93 2127
2142.37 2060
2142.80 2225
2143.24 2138
2143.67 2102
2144.11 2135
2144.55 1938
2144.98 1937
2145.42 2209
2145.86 2098
2146.29 2003
2146.73 2048
2147.16 1987
2147.60 2193
2148.04 2130
2148.47 2157
2148.91 2085
2149.35 2180
2149.79 2236
2150.22 2298
2150.66 2330
2151.10 2318
2151.53 2270
2151.97 2190
2152.41 2359
2152.84 2225
2153.28 2125
2153.72 2234
2154.16 2289
2154.59 2063
2155.03 2045
2155.47 2172
2155.91 2159
2156.34 2043
2156.78 1955
2157.22 2016
2157.66 2062
2158.09 1941
2158.53 2063
2158.97 2145
2159.41 2136
2159.84 2106
2160.28 2075
2160.72 2066
2161.16 2227
2161.60 2108
2162.03 2266
2162.47 2299
2162.91 2247
2163.35 2145
2163.79 2158
2164.22 2133
2164.66 2184
2165.10 2268
2165.54 2244
2165.98 2188
2166.42 2164
2166.86 2229
2167.29 2119
2167.73 2025
2168.17 2059
2168.61 1894
2169.05 2033
2169.49 2069
2169.93 1922
2170.37 2138
2170.80 1972
2171.24 2169
2171.68 2218
2172.12 2039
2172.56 2083
2173.00 2092
2173.44 2201
2173.88 2156
2174.32 1986
2174.76 2093
2175.20 2119
2175.64 2070
2176.08 2030
2176.51 2193
2176.95 2095
2177.39 2257
2177.83 2260
2178.27 2125
2178.71 2245
2179.15 2107
2179.59 2226
2180.03 2194
2180.47 2175
2180.91 2128
2181.35 2120
2181.79 2325
2182.23 2053
2182.67 2111
2183.11 2176
2183.55 2117
2183.99 1868
2184.43 1977
2184.87 2108
2185.31 1950
2185.76 2058
2186.20 2080
2186.64 1953
2187.08 1922
2187.52 2098
2187.96 1944
2188.40 2009
2188.84 2168
2189.28 2056
2189.72 2124
2190.16 2100
2190.60 2047
2191.04 2029
2191.49 2318
2191.93 2294
2192.37 2191
2192.81 2070
2193.25 2165
2193.69 2066
2194.13 2114
2194.57 2087
2195.02 2144
2195.46 1983
2195.90 2107
2196.34 2094
2196.78 2114
2197.22 1956
2197.66 1981
2198.11 2144
2198.55 2149
2198.99 2104
2199.43 2156
2199.87 2098
2200.32 1986
2200.76 2002
2201.20 2115
2201.64 2127
2202.08 2233
2202.53 2246
2202.97 2161
2203.41 2139
2203.85 1951
2204.29 2037
2204.74 2027
2205.18 2120
2205.62 2095
2206.06 2022
2206.51 2183
2206.95 2119
2207.39 2268
2207.83 2296
2208.28 2183
2208.72 2237
2209.16 2265
2209.61 2154
2210.05 2154
2210.49 2069
2210.93 2038
2211.38 2164
2211.82 2234
2212.26 2201
2212.71 2310
2213.15 2051
2213.59 2183
2214.04 2194
2214.48 1966
2214.92 2214
2215.37 2029
2215.81 2052
2216.25 1969
2216.70 2047
2217.14 1976
2217.59 1935
2218.03 1916
2218.47 1883
2218.92 2105
2219.36 2064
2219.80 2224
2220.25 1996
2220.69 2078
2221.14 2135
2221.58 2018
2222.02 2116
2222.47 1956
2222.91 2097
2223.36 2016
2223.80 2016
2224.25 2046
2224.69 2019
2225.13 2044
2225.58 2186
2226.02 2166
2226.47 2189
2226.91 2134
2227.36 2191
2227.80 2137
2228.25 2277
2228.69 2271
2229.14 2180
2229.58 2134
2230.03 2121
2230.47 2143
2230.92 2116
2231.36 2095
2231.81 2207
2232.25 2092
2232.70 2271
2233.14 2263
2233.59 2301
2234.03 2444
2234.48 2352
2234.92 2546
2235.37 2460
2235.81 2244
2236.26 2158
2236.70 2350
2237.15 2331
2237.60 2225
2238.04 2144
2238.49 2171
2238.93 2380
2239.38 2280
2239.83 2205
2240.27 2253
2240.72 2066
2241.16 2002
2241.61 2133
2242.06 2099
2242.50 2047
2242.95 2123
2243.39 2040
2243.84 2034
2244.29 1984
2244.73 1770
2245.18 1804
2245.63 1942
2246.07 1988
2246.52 1889
2246.97 1996
2247.41 2062
2247.86 1973
2248.31 1900
2248.75 1882
2249.20 1986
2249.65 2004
2250.09 2077
2250.54 1928
2250.99 2102
2251.43 2110
2251.88 1887
2252.33 1958
2252.78 2002
2253.22 1896
2253.67 2041
2254.12 2118
2254.56 2073
2255.01 2013
2255.46 2091
2255.91 2019
2256.35 1847
2256.80 1955
2257.25 1802
2257.70 1745
2258.14 1812
2258.59 1904
2259.04 1864
2259.49 1921
2259.94 2119
2260.38 2091
2260.83 1858
2261.28 1980
2261.73 2104
2262.18 2185
2262.62 2137
2263.07 2073
2263.52 2020
2263.97 2096
2264.42 2136
2264.87 2180
2265.31 2078
2265.76 2153
2266.21 2205
2266.66 2241
2267.11 2083
2267.56 2197
2268.01 2268
2268.45 2309
2268.90 2107
2269.35 1986
2269.80 2055
2270.25 2125
2270.70 2238
2271.15 2287
2271.60 2255
2272.05 2253
2272.49 2190
2272.94 2300
2273.39 2120
2273.84 1956
2274.29 2020
2274.74 2146
2275.19 2231
2275.64 2136
2276.09 2066
2276.54 1996
2276.99 2091
2277.44 2058
2277.89 2107
2278.34 2110
2278.79 1892
2279.24 1914
2279.69 1941
2280.14 1967
2280.59 2089
2281.04 2149
2281.49 1880
2281.94 1917
2282.39 2023
2282.84 2026
2283.29 1993
2283.74 1911
2284.19 1961
2284.64 1993
2285.09 2046
2285.54 1974
2285.99 1886
2286.44 1909
2286.89 1927
2287.34 2043
2287.79 1955
2288.24 2067
2288.69 2123
2289.14 2212
2289.59 2523
2290.05 2476
2290.50 2608
2290.95 2748
2291.40 2759
2291.85 2712
2292.30 2887
2292.75 2995
2293.20 3067
2293.65 2877
2294.11 3004
2294.56 2757
2295.01 2580
2295.46 2619
2295.91 2675
2296.36 2630
2296.81 2417
2297.27 2360
2297.72 2381
2298.17 2393
2298.62 2350
2299.07 2382
2299.52 2233
2299.98 2163
2300.43 2128
2300.88 2090
2301.33 2079
2301.78 1998
2302.24 2121
2302.69 2203
2303.14 1932
2303.59 1891
2304.04 2125
2304.50 1966
2304.95 1849
2305.40 1916
2305.85 1929
2306.31 1895
2306.76 2082
2307.21 2018
2307.66 2035
2308.12 1939
2308.57 2142
2309.02 2171
2309.48 2039
2309.93 2199
2310.38 2422
2310.83 2329
2311.29 2333
2311.74 2416
2312.19 2338
2312.65 2510
2313.10 2435
2313.55 2496
2314.01 2192
2314.46 2178
2314.91 2300
2315.37 2176
2315.82 2043
2316.27 2061
2316.73 2003
2317.18 2110
2317.63 1920
2318.09 2069
2318.54 1840
2318.99 1931
2319.45 1981
2319.90 1986
2320.36 1958
2320.81 2079
2321.26 2144
2321.72 2210
2322.17 2163
2322.63 2167
2323.08 2048
2323.53 1954
2323.99 2031
2324.44 1972
2324.90 1949
2325.35 1978
2325.80 2144
2326.26 2020
2326.71 2119
2327.17 1995
2327.62 2062
2328.08 2053
2328.53 2326
2328.99 2204
2329.44 2164
2329.90 2324
2330.35 2323
2330.81 2278
2331.26 2330
2331.72 2404
2332.17 2459
2332.63 2322
2333.08 2268
2333.54 2240
2333.99 2142
2334.45 2221
2334.90 2106
2335.36 2050
2335.81 2233
2336.27 2055
2336.72 2047
2337.18 2188
2337.63 2058
2338.09 2044
2338.55 2150
2339.00 2119
2339.46 2076
2339.91 2065
2340.37 2158
2340.82 2271
2341.28 1987
2341.74 2058
2342.19 2074
2342.65 1981
2343.10 2033
2343.56 2078
2344.02 1967
2344.47 2015
2344.93 2110
2345.39 2147
2345.84 2239
2346.30 2244
2346.75 2157
2347.21 2262
2347.67 2142
2348.12 2034
2348.58 1987
2349.04 2089
2349.49 2170
2349.95 2175
2350.41 2120
2350.86 2201
2351.32 2109
2351.78 2016
2352.23 2104
2352.69 2249
2353.15 2091
2353.61 2146
2354.06 2171
2354.52 2183
2354.98 2109
2355.43 2110
2355.89 2111
2356.35 1981
2356.81 2032
2357.26 2184
2357.72 1980
2358.18 1910
2358.64 1981
2359.09 2152
2359.55 2038
2360.01 1905
2360.47 2025
2360.93 2065
2361.38 1987
2361.84 2101
2362.30 2010
2362.76 2145
2363.22 2175
2363.67 1959
2364.13 2087
2364.59 2065
2365.05 2073
2365.51 2122
2365.96 2213
2366.42 2187
2366.88 2199
2367.34 2042
2367.80 2070
2368.26 2103
2368.72 2047
2369.17 2215
2369.63 2250
2370.09 2050
2370.55 2070
2371.01 2026
2371.47 2055
2371.93 2174
2372.39 2020
2372.84 2188
2373.30 2155
2373.76 2229
2374.22 2137
2374.68 2260
2375.14 2351
2375.60 2296
2376.06 2240
2376.52 2319
2376.98 2335
2377.44 2215
2377.90 2288
2378.36 2453
2378.81 2631
2379.27 2497
2379.73 2483
2380.19 2538
2380.65 2329
2381.11 2187
2381.57 2149
2382.03 2219
2382.49 2037
2382.95 2186
2383.41 2076
2383.87 2224
2384.33 2187
2384.79 2208
2385.25 2028
2385.71 2052
2386.17 2145
2386.63 2069
2387.09 2048
2387.55 2293
2388.01 2168
2388.48 2107
2388.94 2085
2389.40 2143
2389.86 2093
2390.32 1940
2390.78 2105
2391.24 2286
2391.70 2215
2392.16 2013
2392.62 2138
2393.08 2242
2393.54 2397
2394.00 2348
2394.47 2253
2394.93 2153
2395.39 2127
2395.85 1912
2396.31 1898
2396.77 1979
2397.23 2030
2397.69 1949
2398.16 1876
2398.62 2147
2399.08 1991
2399.54 2040
2400.00 1936
2400.46 2026
2400.92 1937
2401.39 1792
2401.85 1855
2402.31 2027
2402.77 1954
2403.23 1899
2403.70 1951
2404.16 1964
2404.62 1996
2405.08 2032
2405.54 2103
2406.01 1964
2406.47 2047
2406.93 2036
2407.39 2129
2407.86 1958
2408.32 2080
2408.78 2090
2409.24 2073
2409.71 1957
2410.17 1967
2410.63 2160
2411.09 2178
2411.56 2051
2412.02 2015
2412.48 2031
2412.94 1960
2413.41 2077
2413.87 2109
2414.33 2058
2414.80 2129
2415.26 2062
2415.72 2133
2416.19 2225
2416.65 2091
2417.11 2222
2417.57 2433
2418.04 2298
2418.50 2377
2418.96 2184
2419.43 2204
2419.89 2307
2420.36 2344
2420.82 2432
2421.28 2386
2421.75 2375
2422.21 2310
2422.67 2309
2423.14 2352
2423.60 2148
2424.07 2355
2424.53 2204
2424.99 2064
2425.46 2071
2425.92 2210
2426.39 2098
2426.85 2085
2427.31 2111
2427.78 2009
2428.24 2201
2428.71 2215
2429.17 2115
2429.64 1988
2430.10 2137
2430.56 2032
2431.03 1906
2431.49 2113
2431.96 2002
2432.42 1922
2432.89 2160
2433.35 2138
2433.82 2185
2434.28 2045
2434.75 2061
2435.21 2047
2435.68 2158
2436.14 2232
2436.61 2130
2437.07 1992
2437.54 2270
2438.00 2226
2438.47 2142
2438.93 2028
2439.40 2090
2439.86 2116
2440.33 2065
2440.80 2167
2441.26 2152
2441.73 2175
2442.19 2229
2442.66 2296
2443.12 2382
2443.59 2185
2444.06 2137
2444.52 2088
2444.99 2131
2445.45 1886
2445.92 1798
2446.38 2154
2446.85 2046
2447.32 1920
2447.78 1925
2448.25 2039
2448.72 1977
2449.18 1810
2449.65 1974
2450.11 2053
2450.58 2012
2451.05 1881
2451.51 1945
2451.98 2087
2452.45 2030
2452.91 1954
2453.38 1777
2453.85 1909
2454.31 1930
2454.78 2011
2455.25 2018
2455.71 2008
2456.18 1894
2456.65 1966
2457.12 1896
2457.58 1892
2458.05 2144
2458.52 2028
2458.98 1984
2459.45 1900
2459.92 1888
2460.39 2022
2460.85 1962
2461.32 2078
2461.79 2118
2462.26 2040
2462.72 1934
2463.19 1869
2463.66 1878
2464.13 1976
2464.59 2060
2465.06 2052
2465.53 1862
2466.00 2015
2466.47 2102
2466.93 2185
2467.40 2357
2467.87 2072
2468.34 2104
2468.81 2002
2469.27 2060
2469.74 2144
2470.21 1996
2470.68 1838
2471.15 2081
2471.62 2100
2472.09 1817
2472.55 1897
2473.02 1792
2473.49 1907
2473.96 1934
2474.43 1847
2474.90 1761
2475.37 1717
2475.83 1886
2476.30 1794
2476.77 1701
2477.24 1835
2477.71 1947
2478.18 1995
2478.65 1831
2479.12 1867
2479.59 1883
2480.06 1832
2480.53 1980
2480.99 1961
2481.46 1936
2481.93 1871
2482.40 1771
2482.87 1842
2483.34 1941
2483.81 1888
2484.28 1952
2484.75 2008
2485.22 1806
2485.69 1880
2486.16 1933
2486.63 1960
2487.10 2093
2487.57 1930
2488.04 1993
2488.51 2037
2488.98 1959
2489.45 1850
2489.92 1989
2490.39 1928
2490.86 2001
2491.33 1925
2491.80 1882
2492.27 1883
2492.74 2085
2493.21 2154
2493.68 1946
2494.15 1990
2494.62 2128
2495.10 2224
2495.57 2172
2496.04 2227
2496.51 2113
2496.98 2231
2497.45 2159
2497.92 2157
2498.39 2137
2498.86 2187
2499.33 2004
2499.80 1924
2500.28 1986
2500.75 1968
2501.22 2002
2501.69 1842
2502.16 1920
2502.63 1967
2503.10 1994
2503.57 2056
2504.05 2086
2504.52 1880
2504.99 1876
2505.46 2031
2505.93 2137
2506.40 1962
2506.88 1942
2507.35 1914
2507.82 1946
2508.29 1886
2508.76 1821
2509.24 1932
2509.71 1997
2510.18 1924
2510.65 1920
2511.12 1915
2511.60 2036
2512.07 2034
2512.54 1962
2513.01 2228
2513.49 2106
2513.96 2116
2514.43 2070
2514.90 1921
2515.38 1947
2515.85 2015
2516.32 2050
2516.79 1873
2517.27 1947
2517.74 1917
2518.21 2029
2518.68 2044
2519.16 1939
2519.63 1808
2520.10 1907
2520.58 2047
2521.05 1955
2521.52 2015
2522.00 2098
2522.47 1994
2522.94 1976
2523.42 1897
2523.89 1849
2524.36 1874
2524.84 1953
2525.31 2076
2525.78 1957
2526.26 1895
2526.73 1943
2527.20 2005
2527.68 1907
2528.15 2063
2528.63 1924
2529.10 2053
2529.57 2014
2530.05 1894
2530.52 2055
2531.00 1985
2531.47 2088
2531.94 2073
2532.42 1953
2532.89 1924
2533.37 1855
2533.84 1883
2534.32 2078
2534.79 1871
2535.26 1899
2535.74 1990
2536.21 1837
2536.69 1893
2537.16 2137
2537.64 2269
2538.11 2123
2538.59 2092
2539.06 1993
2539.54 2002
2540.01 1934
2540.49 2142
2540.96 2011
2541.44 1967
2541.91 1827
2542.39 1830
2542.86 1825
2543.34 1865
2543.81 1842
2544.29 1990
2544.76 1882
2545.24 1855
2545.71 1998
2546.19 2018
2546.66 1974
2547.14 2022
2547.61 1992
2548.09 2085
2548.57 2066
2549.04 2096
2549.52 2003
2549.99 1975
2550.47 2174
2550.95 2128
2551.42 1954
2551.90 1972
2552.37 2030
2552.85 2160
2553.33 1996
2553.80 2146
2554.28 2083
2554.75 2122
2555.23 2066
2555.71 2071
2556.18 2080
2556.66 2118
2557.14 2062
2557.61 1928
2558.09 1976
2558.57 2045
2559.04 2105
2559.52 2060
2560.00 1910
2560.47 1783
2560.95 1794
2561.43 1852
2561.90 2011
2562.38 2087
2562.86 1836
2563.33 2046
2563.81 2104
2564.29 1945
2564.77 2112
2565.24 2149
2565.72 2019
2566.20 2080
2566.68 2027
2567.15 2023
2567.63 2155
2568.11 1869
2568.59 1875
2569.06 1838
2569.54 1698
2570.02 1785
2570.50 1854
2570.97 1891
2571.45 1902
2571.93 1946
2572.41 1882
2572.89 1843
2573.36 1882
2573.84 2070
2574.32 1936
2574.80 1633
2575.28 1480
2575.75 1652
2576.23 1961
2576.71 1784
2577.19 1820
2577.67 1865
2578.15 1911
2578.62 2047
2579.10 1929
2579.58 1909
2580.06 1937
2580.54 1825
2581.02 1772
2581.50 1698
2581.97 1861
2582.45 2043
2582.93 1887
2583.41 1886
2583.89 1794
2584.37 1848
2584.85 1986
2585.33 1902
2585.81 1825
2586.29 1800
2586.77 1921
2587.24 1934
2587.72 2052
2588.20 1905
2588.68 1845
2589.16 1849
2589.64 1908
2590.12 1915
2590.60 1829
2591.08 1959
2591.56 2016
2592.04 1783
2592.52 1843
2593.00 1826
2593.48 2051
2593.96 2028
2594.44 2008
2594.92 1858
2595.40 1794
2595.88 1900
2596.36 1744
2596.84 1857
2597.32 1903
2597.80 1846
2598.28 1784
2598.76 1901
2599.24 1803
2599.72 1807
2600.20 1744
2600.68 1800
2601.16 1697
2601.64 1869
2602.12 1817
2602.61 1679
2603.09 1749
2603.57 1926
2604.05 1879
2604.53 1774
2605.01 1776
2605.49 1730
2605.97 1898
2606.45 2091
2606.93 1940
2607.42 1824
2607.90 1778
2608.38 1830
2608.86 1826
2609.34 1968
2609.82 1907
2610.30 1961
2610.78 2018
2611.27 2097
2611.75 1905
2612.23 1848
2612.71 1784
2613.19 1691
2613.67 1740
2614.16 1802
2614.64 1879
2615.12 2087
2615.60 1987
2616.08 2053
2616.57 1877
2617.05 1962
2617.53 2133
2618.01 2004
2618.49 1974
2618.98 1894
2619.46 1976
2619.94 1998
2620.42 2118
2620.91 1913
2621.39 1969
2621.87 1957
2622.35 1928
2622.84 1728
2623.32 1795
2623.80 1967
2624.28 1910
2624.77 2012
2625.25 2082
2625.73 2060
2626.21 1918
2626.70 1900
2627.18 1827
2627.66 1896
2628.15 1880
2628.63 1786
2629.11 1883
2629.60 1796
2630.08 1834
2630.56 1853
2631.05 1929
2631.53 1958
2632.01 1973
2632.50 2045
2632.98 2156
2633.46 2083
2633.95 1990
2634.43 2063
2634.91 2086
2635.40 1999
2635.88 1908
2636.37 2081
2636.85 1994
2637.33 2005
2637.82 1913
2638.30 1890
2638.79 1811
2639.27 1858
2639.75 1782
2640.24 1987
2640.72 2150
2641.21 1760
2641.69 1930
2642.18 1868
2642.66 1888
2643.14 1923
2643.63 1956
2644.11 2053
2644.60 1905
2645.08 1926
2645.57 1804
2646.05 1905
2646.54 1942
2647.02 1911
2647.51 1996
2647.99 1912
2648.48 2008
2648.96 1908
2649.45 2059
2649.93 2073
2650.42 2039
2650.90 2031
2651.39 2020
2651.87 1870
2652.36 1836
2652.84 1763
2653.33 1806
2653.81 1860
2654.30 1870
2654.78 1891
2655.27 1867
2655.76 1784
2656.24 1828
2656.73 1892
2657.21 1830
2657.70 1801
2658.18 1747
2658.67 1928
2659.16 1991
2659.64 1915
2660.13 1957
2660.61 1923
2661.10 1906
2661.59 1917
2662.07 1926
2662.56 1723
2663.05 1910
2663.53 1908
2664.02 1799
2664.50 1765
2664.99 1958
2665.48 1999
2665.96 1857
2666.45 1920
2666.94 1850
2667.42 2009
2667.91 1909
2668.40 1766
2668.88 1776
2669.37 1866
2669.86 1802
2670.34 1955
2670.83 1895
2671.32 2078
2671.81 2030
2672.29 2000
2672.78 1923
2673.27 2141
2673.75 2205
2674.24 2197
2674.73 2235
2675.22 2119
2675.70 1974
2676.19 2062
2676.68 2117
2677.17 2183
2677.65 2031
2678.14 2103
2678.63 2076
2679.12 2127
2679.61 2105
2680.09 2101
2680.58 1997
2681.07 1965
2681.56 2041
2682.04 2016
2682.53 1816
2683.02 1854
2683.51 2041
2684.00 2000
2684.49 2093
2684.97 2028
2685.46 1986
2685.95 1999
2686.44 2042
2686.93 1915
2687.42 1678
2687.90 1936
2688.39 1815
2688.88 1853
2689.37 1835
2689.86 1771
2690.35 1740
2690.84 1834
2691.33 1838
2691.81 1816
2692.30 1740
2692.79 1777
2693.28 1895
2693.77 1783
2694.26 1801
2694.75 1859
2695.24 1947
2695.73 1952
2696.22 1856
2696.71 1858
2697.20 1815
2697.68 1888
2698.17 1844
2698.66 1846
2699.15 1813
2699.64 1743
2700.13 1756
2700.62 1824
2701.11 1847
2701.60 1836
2702.09 1962
2702.58 1952
2703.07 1920
2703.56 2002
2704.05 2002
2704.54 2059
2705.03 2043
2705.52 1769
2706.01 1746
2706.50 1837
2706.99 2002
2707.48 1929
2707.97 1927
2708.46 1936
2708.95 1937
2709.44 1972
2709.93 1910
2710.43 1853
2710.92 1822
2711.41 1659
2711.90 1842
2712.39 1910
2712.88 1920
2713.37 1820
2713.86 1707
2714.35 1814
2714.84 1818
2715.33 1852
2715.82 1847
2716.32 1760
2716.81 1741
2717.30 1723
2717.79 1861
2718.28 1980
2718.77 1819
2719.26 1690
2719.76 1842
2720.25 1785
2720.74 1723
2721.23 1871
2721.72 2030
2722.21 1963
2722.70 1868
2723.20 1915
2723.69 2063
2724.18 2070
2724.67 2041
2725.16 1940
2725.66 1747
2726.15 1732
2726.64 1752
2727.13 1775
2727.62 1917
2728.12 1806
2728.61 1838
2729.10 1792
2729.59 1786
2730.09 1663
2730.58 1749
2731.07 1860
2731.56 1852
2732.06 1836
2732.55 1964
2733.04 1909
2733.53 1808
2734.03 1847
2734.52 1816
2735.01 1810
2735.50 1861
2736.00 1970
2736.49 2053
2736.98 1905
2737.48 1930
2737.97 1971
2738.46 2071
2738.96 1974
2739.45 1829
2739.94 2111
2740.44 2067
2740.93 1975
2741.42 1935
2741.92 2062
2742.41 2188
2742.90 2196
2743.40 2028
2743.89 2008
2744.38 1921
2744.88 1833
2745.37 1817
2745.86 1769
2746.36 1760
2746.85 1711
2747.35 1776
2747.84 1826
2748.33 1696
2748.83 1599
2749.32 1741
2749.82 1901
2750.31 1803
2750.81 1747
2751.30 1630
2751.79 1688
2752.29 1816
2752.78 1599
2753.28 1707
2753.77 1861
2754.27 1815
2754.76 1835
2755.26 1792
2755.75 1807
2756.24 1905
2756.74 1796
2757.23 1848
2757.73 1883
2758.22 1848
2758.72 1762
2759.21 1870
2759.71 1822
2760.20 1716
2760.70 1823
2761.19 1929
2761.69 1900
2762.19 1950
2762.68 2051
2763.18 1885
2763.67 1825
2764.17 1684
2764.66 1770
2765.16 1774
2765.65 1707
2766.15 1737
2766.64 1855
2767.14 1837
2767.64 1757
2768.13 1789
2768.63 1793
2769.12 1778
2769.62 1867
2770.12 1979
2770.61 1934
2771.11 2012
2771.60 1858
2772.10 1811
2772.60 2004
2773.09 1953
2773.59 1966
2774.08 2007
2774.58 2032
2775.08 1998
2775.57 1980
2776.07 1937
2776.57 2128
2777.06 2119
2777.56 2223
2778.06 2205
2778.55 2313
2779.05 2310
2779.55 2190
2780.04 2113
2780.54 2245
2781.04 2147
2781.54 1925
2782.03 1938
2782.53 1912
2783.03 2000
2783.52 1883
2784.02 1807
2784.52 1876
2785.02 1569
2785.51 1926
2786.01 2003
2786.51 1861
2787.01 1838
2787.50 1865
2788.00 1923
2788.50 1867
2789.00 1934
2789.49 1834
2789.99 1802
2790.49 1839
2790.99 1969
2791.48 1814
2791.98 1835
2792.48 1823
2792.98 1884
2793.48 1771
2793.97 1785
2794.47 1784
2794.97 1851
2795.47 2000
2795.97 1862
2796.47 1947
2796.96 1858
2797.46 1884
2797.96 1984
2798.46 1911
2798.96 1907
2799.46 1894
2799.96 1983
2800.45 1977
2800.95 1991
2801.45 1911
2801.95 1807
2802.45 1731
2802.95 1884
2803.45 1856
2803.95 1628
2804.45 1699
2804.94 2012
2805.44 1915
2805.94 1898
2806.44 1962
2806.94 1996
2807.44 2080
2807.94 2087
2808.44 2126
2808.94 1963
2809.44 2006
2809.94 2151
2810.44 2094
2810.94 2105
2811.44 2111
2811.94 1931
2812.44 1936
2812.94 1989
2813.44 1863
2813.94 1962
2814.44 1918
2814.94 1880
2815.44 1762
2815.94 1896
2816.44 2075
2816.94 1926
2817.44 1612
2817.94 1779
2818.44 1858
2818.94 1975
2819.44 1886
2819.94 1840
2820.44 1963
2820.94 1895
2821.44 1848
2821.94 1872
2822.44 1876
2822.94 1741
2823.44 1738
2823.94 1891
2824.44 1887
2824.94 1756
2825.45 1921
2825.95 1782
2826.45 1756
2826.95 1874
2827.45 1723
2827.95 1745
2828.45 1835
2828.95 1794
2829.45 1696
2829.96 1782
2830.46 1760
2830.96 1821
2831.46 1739
2831.96 1837
2832.46 1799
2832.96 1828
2833.47 1738
2833.97 1645
2834.47 1711
2834.97 1942
2835.47 1796
2835.97 1615
2836.48 1655
2836.98 1777
2837.48 1932
2837.98 2092
2838.48 2073
2838.99 1961
2839.49 1892
2839.99 1886
2840.49 1793
2841.00 1929
2841.50 2026
2842.00 1865
2842.50 1792
2843.01 1811
2843.51 1924
2844.01 1953
2844.51 1822
2845.02 1794
2845.52 1807
2846.02 1853
2846.52 2003
2847.03 1835
2847.53 1885
2848.03 1879
2848.54 1968
2849.04 2003
2849.54 2115
2850.04 1988
2850.55 2013
2851.05 1984
2851.55 1968
2852.06 1958
2852.56 1948
2853.06 2030
2853.57 1955
2854.07 1705
2854.57 1705
2855.08 1781
2855.58 1964
2856.09 1855
2856.59 1824
2857.09 1896
2857.60 1858
2858.10 1968
2858.60 2121
2859.11 1944
2859.61 1874
2860.12 1887
2860.62 1760
2861.12 1805
2861.63 1866
2862.13 2007
2862.64 1872
2863.14 1838
2863.65 1791
2864.15 1746
2864.65 1824
2865.16 1902
2865.66 1757
2866.17 1725
2866.67 1807
2867.18 1758
2867.68 1760
2868.19 1620
2868.69 1679
2869.20 1701
2869.70 1696
2870.21 1765
2870.71 1775
2871.21 1767
2871.72 1761
2872.23 1795
2872.73 1696
2873.24 1893
2873.74 1896
2874.25 1904
2874.75 2019
2875.26 2000
2875.76 1950
2876.27 1893
2876.77 1908
2877.28 1923
2877.78 1773
2878.29 2074
2878.79 1928
2879.30 1903
2879.81 1761
2880.31 1793
2880.82 1879
2881.32 1795
2881.83 1765
2882.34 1755
2882.84 1890
2883.35 1855
2883.85 1974
2884.36 1844
2884.87 1854
2885.37 1675
2885.88 1926
2886.38 1783
2886.89 1832
2887.40 1842
2887.90 1889
2888.41 2071
2888.92 2022
2889.42 1889
2889.93 1862
2890.44 1839
2890.94 1822
2891.45 1883
2891.96 1941
2892.46 2086
2892.97 2076
2893.48 1939
2893.98 2067
2894.49 1970
2895.00 1940
2895.51 2111
2896.01 1978
2896.52 1989
2897.03 2088
2897.53 1966
2898.04 2004
2898.55 2005
2899.06 2169
2899.56 2119
2900.07 2134
2900.58 2272
2901.09 2357
2901.59 2530
2902.10 2406
2902.61 2545
2903.12 2724
2903.63 2679
2904.13 2613
2904.64 2618
2905.15 2641
2905.66 2599
2906.17 2554
2906.67 2347
2907.18 2301
2907.69 2246
2908.20 2021
2908.71 2015
2909.21 2224
2909.72 1991
2910.23 1905
2910.74 1914
2911.25 1757
2911.76 1729
2912.26 1808
2912.77 1870
2913.28 1856
2913.79 1826
2914.30 1841
2914.81 1992
2915.32 1915
2915.83 1776
2916.34 1843
2916.84 1802
2917.35 1865
2917.86 1992
2918.37 1916
2918.88 1934
2919.39 1937
2919.90 2033
2920.41 1913
2920.92 1989
2921.43 1896
2921.94 2013
2922.45 1890
2922.96 1907
2923.46 1749
2923.97 1734
2924.48 1857
2924.99 1888
2925.50 1907
2926.01 1905
2926.52 1989
2927.03 2070
2927.54 2036
2928.05 2029
2928.56 2033
2929.07 1920
2929.58 1709
2930.09 1682
2930.60 1768
2931.11 1770
2931.62 1848
2932.13 1855
2932.64 1735
2933.15 1925
2933.67 1849
2934.18 1974
2934.69 1779
2935.20 1843
2935.71 1810
2936.22 1958
2936.73 1894
2937.24 1885
2937.75 1896
2938.26 1865
2938.77 1902
2939.28 1945
2939.79 2053
2940.30 2038
2940.82 2068
2941.33 2103
2941.84 1967
2942.35 2045
2942.86 2059
2943.37 1921
2943.88 2009
2944.39 1902
2944.91 1927
2945.42 2047
2945.93 2250
2946.44 2002
2946.95 1903
2947.46 2018
2947.98 1994
2948.49 1800
2949.00 1788
2949.51 1875
2950.02 2030
2950.53 1944
2951.05 1927
2951.56 1883
2952.07 1871
2952.58 1892
2953.09 1954
2953.61 1827
2954.12 1816
2954.63 1801
2955.14 1796
2955.66 1873
2956.17 1788
2956.68 1746
2957.19 1801
2957.71 1733
2958.22 1693
2958.73 1597
2959.24 1815
2959.76 1728
2960.27 1807
2960.78 1730
2961.29 1644
2961.81 1906
2962.32 1955
2962.83 2041
2963.35 2057
2963.86 1866
2964.37 1843
2964.89 1925
2965.40 1883
2965.91 1849
2966.43 1936
2966.94 1811
2967.45 1752
2967.97 1803
2968.48 1763
2968.99 1664
2969.51 1843
2970.02 1800
2970.53 1885
2971.05 1721
2971.56 1891
2972.07 1732
2972.59 1675
2973.10 1806
2973.62 1802
2974.13 1787
2974.64 1851
2975.16 1689
2975.67 1865
2976.19 1793
2976.70 1803
2977.22 1876
2977.73 1748
2978.24 1921
2978.76 1892
2979.27 1849
2979.79 1723
2980.30 1845
2980.82 1960
2981.33 1849
2981.85 1885
2982.36 1706
2982.87 1679
2983.39 1797
2983.90 1837
2984.42 1814
2984.93 1704
2985.45 1854
2985.96 1887
2986.48 1854
2986.99 1817
2987.51 1863
2988.02 1832
2988.54 1865
2989.05 1812
2989.57 1774
2990.09 1917
2990.60 1878
2991.12 1728
2991.63 1892
2992.15 1894
2992.66 1948
2993.18 1839
2993.69 1954
2994.21 1905
2994.73 1911
2995.24 1907
2995.76 1912
2996.27 1934
2996.79 2000
2997.30 2144
2997.82 2052
2998.34 2157
2998.85 2039
2999.37 2345
2999.89 2179
3000.40 2232
3000.92 2244
3001.43 2052
3001.95 2030
3002.47 2064
3002.98 2191
3003.50 2160
3004.02 2155
3004.53 2169
3005.05 2173
3005.57 2160
3006.08 2247
3006.60 2188
3007.12 2221
3007.63 2064
3008.15 1971
3008.67 1988
3009.18 1927
3009.70 2041
3010.22 2032
3010.74 1816
3011.25 1822
3011.77 1815
3012.29 1810
3012.80 1690
3013.32 1732
3013.84 1811
3014.36 1828
3014.87 1970
3015.39 1882
3015.91 1950
3016.43 1845
3016.94 2033
3017.46 1993
3017.98 2140
3018.50 2136
3019.02 2083
3019.53 2093
3020.05 1927
3020.57 2138
3021.09 2193
3021.60 2130
3022.12 2192
3022.64 1983
3023.16 1994
3023.68 1994
3024.20 2136
3024.71 2088
3025.23 1992
3025.75 2001
3026.27 2106
3026.79 1961
3027.31 1907
3027.82 1818
3028.34 1887
3028.86 1957
3029.38 1769
3029.90 1826
3030.42 1819
3030.94 1823
3031.46 1855
3031.98 1988
3032.49 1937
3033.01 1886
3033.53 1897
3034.05 1789
3034.57 1942
3035.09 1908
3035.61 1857
3036.13 1876
3036.65 1934
3037.17 1836
3037.69 1945
3038.21 1987
3038.73 1958
3039.25 1956
3039.76 1901
3040.28 1811
3040.80 1886
3041.32 1761
3041.84 1919
3042.36 2028
3042.88 2016
3043.40 1878
3043.92 1817
3044.44 1756
3044.96 1907
3045.48 1905
3046.00 1736
3046.52 1702
3047.04 1859
3047.56 1836
3048.08 1913
3048.60 1925
3049.13 1781
3049.65 1817
3050.17 1723
3050.69 1766
3051.21 1820
3051.73 1738
3052.25 1683
3052.77 1777
3053.29 1793
3053.81 1838
3054.33 1700
3054.85 1840
3055.37 1700
3055.89 1691
3056.42 1625
3056.94 1623
3057.46 1686
3057.98 1768
3058.50 1791
3059.02 1801
3059.54 1695
3060.06 1776
3060.59 1832
3061.11 1857
3061.63 1736
3062.15 1796
3062.67 1901
3063.19 1754
3063.71 1717
3064.24 1766
3064.76 1851
3065.28 1832
3065.80 1966
3066.32 1826
3066.85 1814
3067.37 1710
3067.89 1840
3068.41 1832
3068.93 1792
3069.46 1808
3069.98 1732
3070.50 1746
3071.02 1944
3071.54 1927
3072.07 1783
3072.59 1864
3073.11 1819
3073.63 1773
3074.16 1786
3074.68 1780
3075.20 1862
3075.73 1827
3076.25 1683
3076.77 1726
3077.29 1728
3077.82 1658
3078.34 1834
3078.86 1862
3079.39 1914
3079.91 1833
3080.43 1965
3080.95 2020
3081.48 2104
3082.00 2107
3082.52 2042
3083.05 2059
3083.57 2108
3084.09 2053
3084.62 1987
3085.14 2109
3085.66 2183
3086.19 2178
3086.71 2000
3087.24 2127
3087.76 2090
3088.28 1948
3088.81 1862
3089.33 1868
3089.85 1810
3090.38 2055
3090.90 1997
3091.43 1847
3091.95 1832
3092.47 1843
3093.00 1868
3093.52 1866
3094.05 1857
3094.57 2099
3095.10 1959
3095.62 1782
3096.14 1876
3096.67 1985
3097.19 1881
3097.72 1955
3098.24 2051
3098.77 2064
3099.29 1908
3099.82 2133
3100.34 2067
3100.87 2059
3101.39 2251
3101.92 2429
3102.44 2492
3102.97 2760
3103.49 2796
3104.02 2657
3104.54 3041
3105.07 3077
3105.59 3292
3106.12 3231
3106.64 3019
3107.17 2776
3107.69 2518
3108.22 2124
3108.74 2105
3109.27 2101
3109.79 1895
3110.32 1879
3110.85 1971
3111.37 1993
3111.90 2057
3112.42 2036
3112.95 1924
3113.48 1922
3114.00 1912
3114.53 1831
3115.05 1905
3115.58 1961
3116.11 1865
3116.63 1810
3117.16 1846
3117.68 1943
3118.21 1758
3118.74 1821
3119.26 1752
3119.79 1676
3120.32 1683
3120.84 1774
3121.37 1800
3121.90 1921
3122.42 1887
3122.95 1870
3123.48 2011
3124.00 1989
3124.53 1920
3125.06 1933
3125.58 1941
3126.11 1991
3126.64 2022
3127.16 2018
3127.69 1904
3128.22 2042
3128.75 2026
3129.27 1934
3129.80 1871
3130.33 1832
3130.85 1926
3131.38 1999
3131.91 1766
3132.44 1782
3132.96 1888
3133.49 1844
3134.02 1724
3134.55 1775
3135.07 1768
3135.60 1669
3136.13 1692
3136.66 1711
3137.19 1630
3137.71 1903
3138.24 1879
3138.77 1875
3139.30 1677
3139.83 1628
3140.35 1730
3140.88 1748
3141.41 1863
3141.94 1815
3142.47 1757
3143.00 1735
3143.52 1654
3144.05 1638
3144.58 1787
3145.11 1929
3145.64 1783
3146.17 1845
3146.70 1918
3147.22 1884
3147.75 1873
3148.28 1943
3148.81 1962
3149.34 1982
3149.87 1848
3150.40 2050
3150.93 2181
3151.46 1985
3151.98 2027
3152.51 2048
3153.04 1972
3153.57 2014
3154.10 1979
3154.63 1862
3155.16 1989
3155.69 2028
3156.22 1841
3156.75 1857
3157.28 1842
3157.81 1838
3158.34 1925
3158.87 1876
3159.40 1887
3159.93 1889
3160.46 1741
3160.99 1803
3161.52 1971
3162.05 1860
3162.58 1864
3163.11 1972
3163.64 1880
3164.17 1807
3164.70 1895
3165.23 1916
3165.76 1842
3166.29 1648
3166.82 1692
3167.35 1820
3167.88 1843
3168.41 1863
3168.94 1825
3169.47 1755
3170.00 1794
3170.53 1713
3171.06 1660
3171.59 1836
3172.13 1737
3172.66 1764
3173.19 1774
3173.72 1678
3174.25 1714
3174.78 1891
3175.31 1877
3175.84 1758
3176.37 1794
3176.90 1728
3177.44 1839
3177.97 1918
3178.50 1828
3179.03 1877
3179.56 1989
3180.09 1943
3180.62 1705
3181.16 1895
3181.69 1873
3182.22 1845
3182.75 1854
3183.28 1762
3183.81 1779
3184.35 1965
3184.88 1905
3185.41 1839
3185.94 1732
3186.47 1775
3187.01 1754
3187.54 1780
3188.07 1858
3188.60 1766
3189.14 1707
3189.67 1736
3190.20 1769
3190.73 1797
3191.26 1673
3191.80 1779
3192.33 1688
3192.86 1691
3193.39 1856
3193.93 1626
3194.46 1662
3194.99 1761
3195.53 1745
3196.06 1729
3196.59 1670
3197.12 1680
3197.66 1852
3198.19 1889
3198.72 1764
3199.26 1635
3199.79 1703
3200.32 1876
3200.86 1789
3201.39 1637
3201.92 1878
3202.46 1793
3202.99 1861
3203.52 1861
3204.06 1830
3204.59 1888
3205.12 1953
3205.66 1764
3206.19 1744
3206.72 1674
3207.26 1676
3207.79 1838
3208.33 1872
3208.86 1831
3209.39 1927
3209.93 1884
3210.46 1939
3211.00 1962
3211.53 2031
3212.06 2104
3212.60 2008
3213.13 2111
3213.67 2186
3214.20 2071
3214.74 1969
3215.27 1909
3215.80 2064
3216.34 1866
3216.87 1883
3217.41 1932
3217.94 1899
3218.48 1906
3219.01 2106
3219.55 1977
3220.08 1990
3220.62 2085
3221.15 1969
3221.69 2022
3222.22 1967
3222.76 1858
3223.29 1968
3223.83 2045
3224.36 2080
3224.90 2030
3225.43 2117
3225.97 2038
3226.50 1962
3227.04 2004
3227.57 2160
3228.11 2149
3228.65 1963
3229.18 1976
3229.72 2042
3230.25 1950
3230.79 2080
3231.32 2092
3231.86 2040
3232.40 1975
3232.93 1918
3233.47 2014
3234.00 1997
3234.54 1885
3235.08 1933
3235.61 1852
3236.15 1749
3236.68 1821
3237.22 1892
3237.76 2048
3238.29 2082
3238.83 2117
3239.37 2278
3239.90 2089
3240.44 2092
3240.97 2148
3241.51 2070
3242.05 2249
3242.58 2172
3243.12 2135
3243.66 2098
3244.20 2033
3244.73 2166
3245.27 2039
3245.81 1893
3246.34 1973
3246.88 1986
3247.42 1794
3247.95 1912
3248.49 1982
3249.03 1835
3249.57 1823
3250.10 1728
3250.64 1802
3251.18 1839
3251.72 1919
3252.25 1924
3252.79 1883
3253.33 1863
3253.87 1914
3254.40 1966
3254.94 1845
3255.48 1894
3256.02 1828
3256.55 1955
3257.09 1942
3257.63 1961
3258.17 2020
3258.71 2068
3259.24 2118
3259.78 2153
3260.32 2262
3260.86 2295
3261.40 2328
3261.94 2361
3262.47 2364
3263.01 2294
3263.55 2453
3264.09 2384
3264.63 2613
3265.17 2554
3265.71 2316
3266.24 2419
3266.78 2539
3267.32 2419
3267.86 2563
3268.40 2626
3268.94 2699
3269.48 2669
3270.02 2512
3270.55 2581
3271.09 2444
3271.63 2343
3272.17 2120
3272.71 2055
3273.25 1998
3273.79 1925
3274.33 1995
3274.87 2016
3275.41 2097
3275.95 2134
3276.49 2133
3277.03 2019
3277.57 2102
3278.11 2005
3278.65 2149
3279.19 2088
3279.73 2236
3280.26 2017
3280.80 2138
3281.34 1960
3281.88 2009
3282.42 2059
3282.96 2072
3283.50 2096
3284.04 2035
3284.59 2051
3285.13 2053
3285.67 2034
3286.21 1995
3286.75 2068
3287.29 2161
3287.83 2240
3288.37 1961
3288.91 1941
3289.45 2029
3289.99 2076
3290.53 2162
3291.07 2050
3291.61 2044
3292.15 2182
3292.69 2328
3293.23 2296
3293.77 2158
3294.32 2351
3294.86 2467
3295.40 2471
3295.94 2276
3296.48 2311
3297.02 2454
3297.56 2645
3298.10 2449
3298.65 2304
3299.19 2445
3299.73 2222
3300.27 2391
3300.81 2246
3301.35 2179
3301.89 1980
3302.44 2048
3302.98 1954
3303.52 2001
3304.06 1955
3304.60 1929
3305.14 1982
3305.69 1898
3306.23 1922
3306.77 1934
3307.31 1818
3307.85 1822
3308.40 1833
3308.94 1731
3309.48 1851
3310.02 1829
3310.57 1763
3311.11 1946
3311.65 1822
3312.19 1907
3312.74 1867
3313.28 2091
3313.82 2067
3314.36 1991
3314.91 1913
3315.45 1959
3315.99 2210
3316.53 2079
3317.08 1902
3317.62 1973
3318.16 2280
3318.71 2025
3319.25 1948
3319.79 1884
3320.34 2163
3320.88 2050
3321.42 1967
3321.96 1877
3322.51 1765
3323.05 1843
3323.59 1936
3324.14 2027
3324.68 2048
3325.23 1989
3325.77 2034
3326.31 1945
3326.86 1866
3327.40 2006
3327.94 1978
3328.49 1956
3329.03 1747
3329.57 1740
3330.12 1805
3330.66 1768
3331.21 1898
3331.75 1815
3332.29 1767
3332.84 1762
3333.38 1881
3333.93 1871
3334.47 1877
3335.02 1823
3335.56 1824
3336.10 1916
3336.65 1855
3337.19 1749
3337.74 1846
3338.28 1648
3338.83 1789
3339.37 1896
3339.92 1921
3340.46 1773
3341.01 2034
3341.55 1876
3342.10 1951
3342.64 2032
3343.19 1921
3343.73 1793
3344.28 1833
3344.82 1975
3345.37 1977
3345.91 1840
3346.46 1784
3347.00 1691
3347.55 1612
3348.09 1754
3348.64 1828
3349.18 1784
3349.73 1843
3350.27 1935
3350.82 1718
3351.37 1779
3351.91 2022
3352.46 1928
3353.00 1917
3353.55 1933
3354.10 1872
3354.64 1873
3355.19 1816
3355.73 1728
3356.28 1945
3356.83 1877
3357.37 1856
3357.92 1729
3358.46 1605
3359.01 1648
3359.56 1600
3360.10 1702
3360.65 1568
3361.20 1704
3361.74 1785
3362.29 1713
3362.84 1622
3363.38 1740
3363.93 1722
3364.48 1867
3365.02 1839
3365.57 1801
3366.12 1758
3366.66 1726
3367.21 1726
3367.76 1685
3368.30 1796
3368.85 1742
3369.40 1726
3369.94 1847
3370.49 1815
3371.04 1825
3371.59 1657
3372.13 1772
3372.68 1713
3373.23 1606
3373.78 1659
3374.32 1730
3374.87 1684
3375.42 1668
3375.97 1657
3376.51 1654
3377.06 1668
3377.61 1712
3378.16 1591
3378.71 1646
3379.25 1592
3379.80 1528
3380.35 1559
3380.90 1568
3381.45 1620
3381.99 1642
3382.54 1683
3383.09 1730
3383.64 1541
3384.19 1589
3384.74 1564
3385.28 1774
3385.83 1675
3386.38 1650
3386.93 1705
3387.48 1780
3388.03 1768
3388.58 1796
3389.12 1937
3389.67 1812
3390.22 1797
3390.77 1702
3391.32 1736
3391.87 1730
3392.42 1765
3392.97 1851
3393.52 1845
3394.06 1776
3394.61 1803
3395.16 1647
3395.71 1637
3396.26 1586
3396.81 1618
3397.36 1664
3397.91 1686
3398.46 1707
3399.01 1656
3399.56 1547
3400.11 1560
3400.66 1563
3401.21 1545
3401.76 1644
3402.31 1582
3402.86 1620
3403.41 1549
3403.96 1521
3404.51 1613
3405.06 1669
3405.61 1691
3406.16 1750
3406.71 1740
3407.26 1641
3407.81 1667
3408.36 1707
3408.91 1621
3409.46 1712
3410.01 1724
3410.56 1709
3411.11 1579
3411.66 1746
3412.21 1798
3412.76 1820
3413.31 1765
3413.86 1648
3414.41 1775
3414.96 1798
3415.51 1748
3416.07 1798
3416.62 1752
3417.17 1678
3417.72 1631
3418.27 1767
3418.82 1779
3419.37 1694
3419.92 1782
3420.47 1777
3421.03 1664
3421.58 1505
3422.13 1637
3422.68 1762
3423.23 1776
3423.78 1694
3424.33 1613
3424.89 1622
3425.44 1565
3425.99 1804
3426.54 1805
3427.09 1596
3427.65 1627
3428.20 1693
3428.75 1752
3429.30 1524
3429.85 1701
3430.41 1780
3430.96 1686
3431.51 1714
3432.06 1710
3432.61 1746
3433.17 1848
3433.72 1685
3434.27 1793
3434.82 1783
3435.38 1652
3435.93 1650
3436.48 1599
3437.03 1596
3437.59 1716
3438.14 1720
3438.69 1720
3439.24 1678
3439.80 1821
3440.35 1804
3440.90 1731
3441.46 1825
3442.01 1935
3442.56 1706
3443.11 1595
3443.67 1662
3444.22 1860
3444.77 1844
3445.33 1872
3445.88 1723
3446.43 1746
3446.99 1706
3447.54 1708
3448.09 1639
3448.65 1735
3449.20 1629
3449.76 1773
3450.31 1718
3450.86 1737
3451.42 1730
3451.97 1694
3452.52 1657
3453.08 1588
3453.63 1710
3454.19 1678
3454.74 1627
3455.29 1657
3455.85 1622
3456.40 1636
3456.96 1700
3457.51 1754
3458.07 1802
3458.62 1774
3459.17 1750
3459.73 1812
3460.28 1803
3460.84 1911
3461.39 1863
3461.95 1972
3462.50 1802
3463.06 1742
3463.61 1751
3464.17 1834
3464.72 1710
3465.27 1674
3465.83 1860
3466.38 1817
3466.94 1820
3467.49 1705
3468.05 1767
3468.61 1852
3469.16 1826
3469.72 1718
3470.27 1795
3470.83 1791
3471.38 1812
3471.94 1736
3472.49 1725
3473.05 1829
3473.60 1791
3474.16 1727
3474.71 1834
3475.27 1771
3475.83 1895
3476.38 1846
3476.94 1760
3477.49 1894
3478.05 1881
3478.61 1774
3479.16 2009
3479.72 1949
3480.27 2088
3480.83 2064
3481.39 1942
3481.94 2006
3482.50 1882
3483.05 1929
3483.61 2012
3484.17 1938
3484.72 1889
3485.28 1736
3485.84 1958
3486.39 2019
3486.95 1972
3487.51 2107
3488.06 2061
3488.62 2132
3489.18 2168
3489.73 2288
3490.29 2351
3490.85 2555
3491.40 2797
3491.96 2546
3492.52 2598
3493.08 2786
3493.63 2859
3494.19 2686
3494.75 2366
3495.30 2510
3495.86 2529
3496.42 2384
3496.98 2299
3497.53 2381
3498.09 2411
3498.65 2788
3499.21 2820
3499.76 2698
3500.32 3048
3500.88 3363
3501.44 3566
3501.99 4002
3502.55 4566
3503.11 5037
3503.67 5509
3504.23 6091
3504.78 7037
3505.34 7706
3505.90 8120
3506.46 8674
3507.02 8572
3507.58 8794
3508.13 8195
3508.69 7494
3509.25 7238
3509.81 6091
3510.37 5012
3510.93 4290
3511.48 3837
3512.04 3572
3512.60 3071
3513.16 2697
3513.72 2514
3514.28 2299
3514.84 2415
3515.40 2291
3515.95 2243
3516.51 2199
3517.07 2183
3517.63 2164
3518.19 2119
3518.75 2028
3519.31 2022
3519.87 2025
3520.43 1979
3520.99 2138
3521.55 1998
3522.11 2015
3522.67 1945
3523.22 1872
3523.78 1975
3524.34 1907
3524.90 1934
3525.46 2013
3526.02 2186
3526.58 2066
3527.14 1894
3527.70 1999
3528.26 1903
3528.82 2020
3529.38 2144
3529.94 2197
3530.50 2158
3531.06 2049
3531.62 2138
3532.18 2023
3532.74 2249
3533.30 2355
3533.86 2119
3534.42 2122
3534.98 2200
3535.54 2360
3536.11 2383
3536.67 2518
3537.23 2218
3537.79 2235
3538.35 2427
3538.91 2532
3539.47 2329
3540.03 2158
3540.59 2104
3541.15 2296
3541.71 2340
3542.27 2453
3542.84 2471
3543.40 2659
3543.96 2684
3544.52 2907
3545.08 2699
3545.64 2700
3546.20 2776
3546.76 2523
3547.33 2437
3547.89 2111
3548.45 2147
3549.01 2166
3549.57 1921
3550.13 1842
3550.69 1768
3551.26 1894
3551.82 1911
3552.38 2010
3552.94 1800
3553.50 1690
3554.07 1743
3554.63 1720
3555.19 1773
3555.75 1860
3556.31 1859
3556.88 1780
3557.44 1722
3558.00 1667
3558.56 1877
3559.13 1818
3559.69 1846
3560.25 1744
3560.81 1813
3561.38 1901
3561.94 2029
3562.50 2017
3563.06 1946
3563.63 1985
3564.19 1941
3564.75 1976
3565.31 2008
3565.88 1899
3566.44 2013
3567.00 1938
3567.57 1860
3568.13 1870
3568.69 1919
3569.26 1841
3569.82 1772
3570.38 1752
3570.95 1870
3571.51 1774
3572.07 1879
3572.64 1910
3573.20 1819
3573.76 1848
3574.33 1799
3574.89 1824
3575.45 1729
3576.02 1822
3576.58 1844
3577.14 1952
3577.71 1967
3578.27 1877
3578.84 2054
3579.40 2122
3579.96 1996
3580.53 2063
3581.09 2092
3581.66 2193
3582.22 2019
3582.78 2154
3583.35 1912
3583.91 1940
3584.48 2069
3585.04 2029
3585.61 2005
3586.17 1894
3586.74 1940
3587.30 1891
3587.86 1715
3588.43 1799
3588.99 1645
3589.56 1625
3590.12 1756
3590.69 1778
3591.25 1748
3591.82 1747
3592.38 1630
3592.95 1701
3593.51 1521
3594.08 1566
3594.64 1854
3595.21 1787
3595.77 1703
3596.34 1664
3596.90 1720
3597.47 1822
3598.04 1836
3598.60 1772
3599.17 1706
3599.73 1632
3600.30 1884
3600.86 1831
3601.43 1792
3601.99 1799
3602.56 1916
3603.13 1937
3603.69 1762
3604.26 1783
3604.82 1767
3605.39 1867
3605.96 1718
3606.52 1860
3607.09 1849
3607.65 1600
3608.22 1737
3608.79 1601
3609.35 1616
3609.92 1623
3610.49 1701
3611.05 1703
3611.62 1727
3612.19 1664
3612.75 1654
3613.32 1763
3613.89 1623
3614.45 1840
3615.02 1866
3615.59 1836
3616.15 1880
3616.72 1982
3617.29 2225
3617.85 2103
3618.42 1959
3618.99 2081
3619.55 2257
3620.12 2440
3620.69 2401
3621.26 2337
3621.82 2435
3622.39 2338
3622.96 2139
3623.53 2114
3624.09 1906
3624.66 1793
3625.23 1782
3625.80 1727
3626.36 1722
3626.93 1652
3627.50 1572
3628.07 1611
3628.63 1604
3629.20 1515
3629.77 1718
3630.34 1805
3630.91 1834
3631.47 1819
3632.04 1902
3632.61 1803
3633.18 2010
3633.75 2006
3634.32 2140
3634.88 2040
3635.45 2012
3636.02 2147
3636.59 1918
3637.16 1779
3637.73 1823
3638.29 2006
3638.86 1930
3639.43 1850
3640.00 1840
3640.57 1851
3641.14 1914
3641.71 1818
3642.28 1791
3642.84 1822
3643.41 1768
3643.98 1809
3644.55 1691
3645.12 1795
3645.69 1813
3646.26 1645
3646.83 1646
3647.40 1660
3647.97 1871
3648.54 1724
3649.11 1646
3649.68 1770
3650.25 1694
3650.81 1641
3651.38 1789
3651.95 1756
3652.52 1849
3653.09 1726
3653.66 1957
3654.23 1929
3654.80 1811
3655.37 1783
3655.94 1951
3656.51 2004
3657.08 1855
3657.65 1735
3658.22 1715
3658.79 1881
3659.36 1995
3659.93 1931
3660.50 1962
3661.07 1910
3661.64 2039
3662.22 1909
3662.79 1926
3663.36 1877
3663.93 1834
3664.50 1656
3665.07 1731
3665.64 1864
3666.21 1669
3666.78 1648
3667.35 1660
3667.92 1643
3668.49 1578
3669.06 1652
3669.64 1677
3670.21 1650
3670.78 1580
3671.35 1682
3671.92 1761
3672.49 1725
3673.06 1701
3673.63 1713
3674.21 1698
3674.78 1717
3675.35 1761
3675.92 1916
3676.49 1784
3677.06 1660
3677.63 1830
3678.21 1786
3678.78 1831
3679.35 1698
3679.92 1785
3680.49 1810
3681.07 1692
3681.64 1641
3682.21 1598
3682.78 1589
3683.35 1604
3683.93 1662
3684.50 1694
3685.07 1568
3685.64 1685
3686.21 1716
3686.79 1674
3687.36 1846
3687.93 1840
3688.50 1682
3689.08 1685
3689.65 1693
3690.22 1685
3690.80 1879
3691.37 1831
3691.94 1973
3692.51 1813
3693.09 1771
3693.66 1631
3694.23 1667
3694.81 1664
3695.38 1785
3695.95 1780
3696.52 1566
3697.10 1579
3697.67 1567
3698.24 1570
3698.82 1789
3699.39 1656
3699.96 1600
3700.54 1602
3701.11 1509
3701.68 1597
3702.26 1496
3702.83 1568
3703.41 1627
3703.98 1599
3704.55 1655
3705.13 1544
3705.70 1655
3706.27 1684
3706.85 1687
3707.42 1700
3708.00 1819
3708.57 1796
3709.14 1577
3709.72 1658
3710.29 1845
3710.87 1578
3711.44 1602
3712.02 1748
3712.59 1751
3713.16 1694
3713.74 1589
3714.31 1587
3714.89 1637
3715.46 1559
3716.04 1571
3716.61 1570
3717.19 1655
3717.76 1527
3718.34 1467
3718.91 1558
3719.49 1552
3720.06 1587
3720.64 1554
3721.21 1557
3721.79 1631
3722.36 1698
3722.94 1654
3723.51 1670
3724.09 1648
3724.66 1560
3725.24 1518
3725.81 1554
3726.39 1508
3726.96 1625
3727.54 1773
3728.12 1608
3728.69 1773
3729.27 1887
3729.84 1752
3730.42 1698
3730.99 1609
3731.57 1804
3732.15 1765
3732.72 1640
3733.30 1701
3733.87 1903
3734.45 1777
3735.03 1680
3735.60 1752
3736.18 1709
3736.75 1778
3737.33 1513
3737.91 1460
3738.48 1620
3739.06 1569
3739.64 1562
3740.21 1492
3740.79 1495
3741.37 1605
3741.94 1618
3742.52 1538
3743.10 1544
3743.67 1600
3744.25 1506
3744.83 1536
3745.40 1432
3745.98 1488
3746.56 1487
3747.13 1548
3747.71 1584
3748.29 1489
3748.87 1540
3749.44 1569
3750.02 1730
3750.60 1645
3751.17 1413
3751.75 1340
3752.33 1507
3752.91 1481
3753.48 1617
3754.06 1529
3754.64 1516
3755.22 1460
3755.80 1506
3756.37 1468
3756.95 1585
3757.53 1549
3758.11 1555
3758.68 1551
3759.26 1633
3759.84 1627
3760.42 1512
3761.00 1507
3761.58 1562
3762.15 1639
3762.73 1643
3763.31 1553
3763.89 1649
3764.47 1731
3765.04 1724
3765.62 1648
3766.20 1503
3766.78 1585
3767.36 1511
3767.94 1575
3768.52 1521
3769.10 1565
3769.67 1558
3770.25 1582
3770.83 1597
3771.41 1554
3771.99 1695
3772.57 1615
3773.15 1599
3773.73 1542
3774.31 1464
3774.89 1541
3775.46 1539
3776.04 1454
3776.62 1465
3777.20 1443
3777.78 1512
3778.36 1484
3778.94 1508
3779.52 1483
3780.10 1583
3780.68 1432
3781.26 1543
3781.84 1499
3782.42 1558
3783.00 1455
3783.58 1488
3784.16 1551
3784.74 1510
3785.32 1582
3785.90 1487
3786.48 1520
3787.06 1524
3787.64 1576
3788.22 1556
3788.80 1508
3789.38 1646
3789.96 1638
3790.54 1480
3791.12 1512
3791.70 1489
3792.28 1504
3792.86 1498
3793.44 1527
3794.02 1651
3794.60 1613
3795.18 1625
3795.77 1669
3796.35 1484
3796.93 1507
3797.51 1666
3798.09 1518
3798.67 1557
3799.25 1554
3799.83 1644
3800.41 1604
3800.99 1731
3801.58 1713
3802.16 1895
3802.74 1771
3803.32 1857
3803.90 1860
3804.48 1810
3805.06 1683
3805.65 1756
3806.23 1770
3806.81 1733
3807.39 1726
3807.97 1762
3808.55 1763
3809.14 1788
3809.72 1716
3810.30 1764
3810.88 1732
3811.46 1774
3812.05 1862
3812.63 1787
3813.21 1621
3813.79 1571
3814.37 1775
3814.96 1796
3815.54 1793
3816.12 1699
3816.70 1859
3817.29 1848
3817.87 1737
3818.45 1749
3819.03 1680
3819.62 1869
3820.20 1639
3820.78 1513
3821.36 1488
3821.95 1506
3822.53 1553
3823.11 1602
3823.70 1466
3824.28 1486
3824.86 1513
3825.45 1449
3826.03 1616
3826.61 1605
3827.19 1460
3827.78 1588
3828.36 1616
3828.94 1565
3829.53 1595
3830.11 1523
3830.69 1388
3831.28 1417
3831.86 1443
3832.45 1474
3833.03 1488
3833.61 1458
3834.20 1446
3834.78 1565
3835.36 1546
3835.95 1477
3836.53 1558
3837.12 1554
3837.70 1446
3838.28 1528
3838.87 1539
3839.45 1668
3840.04 1512
3840.62 1467
3841.20 1513
3841.79 1392
3842.37 1367
3842.96 1323
3843.54 1526
3844.13 1493
3844.71 1502
3845.30 1426
3845.88 1483
3846.47 1386
3847.05 1324
3847.63 1415
3848.22 1539
3848.80 1521
3849.39 1465
3849.97 1642
3850.56 1489
3851.14 1488
3851.73 1387
3852.31 1449
3852.90 1500
3853.48 1709
3854.07 1695
3854.66 1615
3855.24 1614
3855.83 1538
3856.41 1553
3857.00 1542
3857.58 1415
3858.17 1470
3858.75 1545
3859.34 1491
3859.92 1599
3860.51 1585
3861.10 1547
3861.68 1561
3862.27 1603
3862.85 1645
3863.44 1708
3864.03 1696
3864.61 1689
3865.20 1684
3865.78 1683
3866.37 1636
3866.96 1672
3867.54 1521
3868.13 1578
3868.72 1550
3869.30 1425
3869.89 1476
3870.47 1455
3871.06 1595
3871.65 1596
3872.23 1523
3872.82 1544
3873.41 1662
3873.99 1503
3874.58 1467
3875.17 1485
3875.76 1721
3876.34 1747
3876.93 1768
3877.52 1815
3878.10 1653
3878.69 1633
3879.28 1627
3879.86 1569
3880.45 1608
3881.04 1537
3881.63 1737
3882.21 1673
3882.80 1406
3883.39 1502
3883.98 1457
3884.56 1418
3885.15 1450
3885.74 1396
3886.33 1392
3886.91 1432
3887.50 1454
3888.09 1353
3888.68 1318
3889.27 1483
3889.85 1577
3890.44 1467
3891.03 1547
3891.62 1494
3892.21 1474
3892.79 1535
3893.38 1615
3893.97 1574
3894.56 1539
3895.15 1532
3895.74 1567
3896.32 1615
3896.91 1547
3897.50 1470
3898.09 1578
3898.68 1587
3899.27 1401
3899.86 1429
3900.45 1504
3901.03 1561
3901.62 1408
3902.21 1516
3902.80 1489
3903.39 1534
3903.98 1519
3904.57 1443
3905.16 1441
3905.75 1488
3906.34 1390
3906.92 1384
3907.51 1452
3908.10 1525
3908.69 1603
3909.28 1465
3909.87 1509
3910.46 1407
3911.05 1365
3911.64 1349
3912.23 1411
3912.82 1365
3913.41 1380
3914.00 1386
3914.59 1318
3915.18 1355
3915.77 1492
3916.36 1396
3916.95 1450
3917.54 1435
3918.13 1485
3918.72 1445
3919.31 1447
3919.90 1407
3920.49 1463
3921.08 1378
3921.67 1362
3922.26 1369
3922.85 1394
3923.44 1506
3924.03 1385
3924.62 1413
3925.21 1427
3925.80 1462
3926.40 1504
3926.99 1400
3927.58 1422
3928.17 1359
3928.76 1287
3929.35 1297
3929.94 1426
3930.53 1416
3931.12 1315
3931.71 1453
3932.30 1451
3932.90 1385
3933.49 1289
3934.08 1264
3934.67 1354
3935.26 1332
3935.85 1465
3936.44 1608
3937.04 1541
3937.63 1391
3938.22 1363
3938.81 1366
3939.40 1369
3939.99 1384
3940.59 1424
3941.18 1539
3941.77 1437
3942.36 1526
3942.95 1555
3943.55 1492
3944.14 1432
3944.73 1361
3945.32 1466
3945.91 1402
3946.51 1513
3947.10 1505
3947.69 1406
3948.28 1346
3948.88 1368
3949.47 1371
3950.06 1413
3950.65 1499
3951.25 1351
3951.84 1292
3952.43 1378
3953.02 1456
3953.62 1455
3954.21 1512
3954.80 1407
3955.40 1471
3955.99 1378
3956.58 1228
3957.17 1355
3957.77 1309
3958.36 1411
3958.95 1433
3959.55 1481
3960.14 1607
3960.73 1593
3961.33 1560
3961.92 1365
3962.51 1418
3963.11 1319
3963.70 1469
3964.29 1459
3964.89 1460
3965.48 1472
3966.08 1421
3966.67 1394
3967.26 1431
3967.86 1385
3968.45 1401
3969.04 1427
3969.64 1436
3970.23 1577
3970.83 1507
3971.42 1450
3972.01 1431
3972.61 1377
3973.20 1385
3973.80 1470
3974.39 1455
3974.99 1312
3975.58 1441
3976.18 1373
3976.77 1200
3977.36 1314
3977.96 1469
3978.55 1417
3979.15 1517
3979.74 1439
3980.34 1531
3980.93 1573
3981.53 1487
3982.12 1495
3982.72 1490
3983.31 1467
3983.91 1316
3984.50 1382
3985.10 1401
3985.69 1387
3986.29 1509
3986.88 1458
3987.48 1366
3988.07 1360
3988.67 1364
3989.26 1506
3989.86 1447
3990.46 1328
3991.05 1466
3991.65 1360
3992.24 1397
3992.84 1496
3993.43 1386
3994.03 1374
3994.63 1553
3995.22 1477
3995.82 1510
3996.41 1400
3997.01 1474
3997.61 1588
3998.20 1715
3998.80 1678
3999.39 1503
3999.99 1397
4000.59 1390
4001.18 1488
4001.78 1523
4002.38 1422
4002.97 1362
4003.57 1525
4004.17 1440
4004.76 1396
4005.36 1460
4005.96 1477
4006.55 1460
4007.15 1449
4007.75 1573
4008.34 1595
4008.94 1468
4009.54 1500
4010.13 1551
4010.73 1543
4011.33 1487
4011.93 1485
4012.52 1466
4013.12 1440
4013.72 1467
4014.31 1302
4014.91 1405
4015.51 1400
4016.11 1274
4016.70 1445
4017.30 1453
4017.90 1585
4018.50 1606
4019.09 1548
4019.69 1471
4020.29 1489
4020.89 1514
4021.49 1538
4022.08 1406
4022.68 1377
4023.28 1359
4023.88 1384
4024.48 1435
4025.07 1494
4025.67 1540
4026.27 1667
4026.87 1603
4027.47 1669
4028.06 1726
4028.66 1751
4029.26 1851
4029.86 1929
4030.46 1784
4031.06 1697
4031.66 1765
4032.25 1736
4032.85 1698
4033.45 1622
4034.05 1647
4034.65 1600
4035.25 1566
4035.85 1567
4036.45 1471
4037.05 1489
4037.64 1487
4038.24 1393
4038.84 1396
4039.44 1438
4040.04 1425
4040.64 1557
4041.24 1509
4041.84 1412
4042.44 1392
4043.04 1442
4043.64 1521
4044.24 1316
4044.84 1353
4045.44 1281
4046.04 1402
4046.64 1456
4047.24 1451
4047.84 1469
4048.44 1433
4049.03 1454
4049.63 1476
4050.23 1499
4050.83 1478
4051.43 1442
4052.04 1604
4052.64 1543
4053.24 1573
4053.84 1511
4054.44 1451
4055.04 1623
4055.64 1524
4056.24 1410
4056.84 1470
4057.44 1455
4058.04 1326
4058.64 1341
4059.24 1474
4059.84 1381
4060.44 1545
4061.04 1436
4061.64 1380
4062.24 1443
4062.85 1355
4063.45 1551
4064.05 1417
4064.65 1447
4065.25 1450
4065.85 1419
4066.45 1486
4067.05 1518
4067.65 1455
4068.26 1530
4068.86 1501
4069.46 1460
4070.06 1354
4070.66 1400
4071.26 1367
4071.86 1409
4072.47 1415
4073.07 1389
4073.67 1312
4074.27 1374
4074.87 1401
4075.47 1421
4076.08 1398
4076.68 1373
4077.28 1514
4077.88 1422
4078.48 1470
4079.09 1413
4079.69 1421
4080.29 1437
4080.89 1462
4081.50 1507
4082.10 1353
4082.70 1340
4083.30 1386
4083.91 1355
4084.51 1407
4085.11 1438
4085.71 1448
4086.32 1416
4086.92 1393
4087.52 1339
4088.12 1308
4088.73 1215
4089.33 1323
4089.93 1404
4090.54 1454
4091.14 1350
4091.74 1307
4092.35 1444
4092.95 1453
4093.55 1368
4094.15 1469
4094.76 1478
4095.36 1341
4095.96 1287
4096.57 1278
4097.17 1304
4097.78 1353
4098.38 1313
4098.98 1332
4099.59 1445
4100.19 1480
4100.79 1440
4101.40 1380
4102.00 1413
4102.61 1465
4103.21 1465
4103.81 1489
4104.42 1477
4105.02 1543
4105.63 1542
4106.23 1594
4106.83 1473
4107.44 1601
4108.04 1443
4108.65 1419
4109.25 1518
4109.85 1508
4110.46 1455
4111.06 1590
4111.67 1538
4112.27 1474
4112.88 1390
4113.48 1323
4114.09 1363
4114.69 1345
4115.30 1277
4115.90 1336
4116.51 1516
4117.11 1467
4117.72 1340
4118.32 1389
4118.93 1457
4119.53 1520
4120.14 1510
4120.74 1512
4121.35 1569
4121.95 1567
4122.56 1520
4123.16 1470
4123.77 1545
4124.37 1402
4124.98 1461
4125.59 1351
4126.19 1356
4126.80 1472
4127.40 1390
4128.01 1385
4128.61 1446
4129.22 1485
4129.83 1383
4130.43 1413
4131.04 1512
4131.64 1411
4132.25 1414
4132.86 1362
4133.46 1504
4134.07 1552
4134.67 1532
4135.28 1464
4135.89 1419
4136.49 1458
4137.10 1470
4137.71 1553
4138.31 1403
4138.92 1406
4139.53 1482
4140.13 1599
4140.74 1590
4141.35 1540
4141.95 1662
4142.56 1572
4143.17 1628
4143.77 1700
4144.38 1655
4144.99 1576
4145.59 1579
4146.20 1529
4146.81 1520
4147.42 1530
4148.02 1578
4148.63 1392
4149.24 1463
4149.84 1464
4150.45 1419
4151.06 1340
4151.67 1391
4152.27 1531
4152.88 1417
4153.49 1296
4154.10 1325
4154.70 1451
4155.31 1397
4155.92 1390
4156.53 1318
4157.14 1450
4157.74 1383
4158.35 1411
4158.96 1393
4159.57 1424
4160.18 1346
4160.78 1339
4161.39 1318
4162.00 1368
4162.61 1355
4163.22 1374
4163.83 1483
4164.43 1352
4165.04 1446
4165.65 1398
4166.26 1619
4166.87 1571
4167.48 1599
4168.09 1589
4168.69 1543
4169.30 1431
4169.91 1401
4170.52 1466
4171.13 1518
4171.74 1437
4172.35 1430
4172.96 1375
4173.57 1550
4174.17 1498
4174.78 1383
4175.39 1505
4176.00 1365
4176.61 1560
4177.22 1581
4177.83 1501
4178.44 1414
4179.05 1415
4179.66 1489
4180.27 1621
4180.88 1534
4181.49 1403
4182.10 1365
4182.71 1326
4183.32 1344
4183.93 1379
4184.54 1409
4185.15 1364
4185.76 1372
4186.37 1392
4186.98 1434
4187.59 1435
4188.20 1334
4188.81 1373
4189.42 1485
4190.03 1429
4190.64 1352
4191.25 1463
4191.86 1555
4192.47 1573
4193.08 1541
4193.69 1497
4194.30 1521
4194.91 1605
4195.52 1809
4196.13 1525
4196.74 1603
4197.35 1561
4197.97 1551
4198.58 1541
4199.19 1480
4199.80 1688
4200.41 1636
4201.02 1448
4201.63 1454
4202.24 1477
4202.85 1461
4203.47 1438
4204.08 1317
4204.69 1437
4205.30 1481
4205.91 1358
4206.52 1320
4207.13 1307
4207.75 1350
4208.36 1394
4208.97 1362
4209.58 1398
4210.19 1373
4210.80 1373
4211.42 1364
4212.03 1336
4212.64 1366
4213.25 1322
4213.86 1338
4214.48 1382
4215.09 1428
4215.70 1389
4216.31 1354
4216.92 1309
4217.54 1347
4218.15 1473
4218.76 1577
4219.37 1455
4219.99 1506
4220.60 1663
4221.21 1486
4221.82 1430
4222.44 1454
4223.05 1653
4223.66 1577
4224.28 1633
4224.89 1567
4225.50 1481
4226.11 1444
4226.73 1456
4227.34 1459
4227.95 1343
4228.57 1473
4229.18 1462
4229.79 1535
4230.41 1607
4231.02 1464
4231.63 1559
4232.25 1619
4232.86 1577
4233.47 1540
4234.09 1632
4234.70 1697
4235.31 1718
4235.93 1681
4236.54 1644
4237.15 1677
4237.77 1650
4238.38 1676
4239.00 1630
4239.61 1640
4240.22 1568
4240.84 1457
4241.45 1571
4242.07 1476
4242.68 1429
4243.29 1353
4243.91 1419
4244.52 1554
4245.14 1524
4245.75 1469
4246.37 1474
4246.98 1653
4247.59 1634
4248.21 1603
4248.82 1647
4249.44 1712
4250.05 1820
4250.67 1835
4251.28 1812
4251.90 1640
4252.51 1697
4253.13 1631
4253.74 1574
4254.36 1578
4254.97 1608
4255.59 1518
4256.20 1424
4256.82 1367
4257.43 1360
4258.05 1402
4258.66 1374
4259.28 1532
4259.89 1621
4260.51 1522
4261.12 1470
4261.74 1397
4262.35 1572
4262.97 1420
4263.59 1487
4264.20 1483
4264.82 1414
4265.43 1453
4266.05 1401
4266.66 1495
4267.28 1489
4267.90 1570
4268.51 1466
4269.13 1424
4269.74 1489
4270.36 1508
4270.98 1393
4271.59 1432
4272.21 1428
4272.83 1427
4273.44 1356
4274.06 1485
4274.68 1370
4275.29 1392
4275.91 1576
4276.52 1488
4277.14 1378
4277.76 1445
4278.37 1463
4278.99 1532
4279.61 1528
4280.23 1562
4280.84 1556
4281.46 1482
4282.08 1258
4282.69 1408
4283.31 1506
4283.93 1410
4284.54 1407
4285.16 1518
4285.78 1479
4286.40 1413
4287.01 1326
4287.63 1413
4288.25 1482
4288.87 1434
4289.48 1449
4290.10 1400
4290.72 1439
4291.34 1368
4291.95 1445
4292.57 1340
4293.19 1305
4293.81 1350
4294.42 1390
4295.04 1398
4295.66 1326
4296.28 1231
4296.90 1266
4297.51 1358
4298.13 1481
4298.75 1404
4299.37 1414
4299.99 1416
4300.61 1319
4301.22 1308
4301.84 1351
4302.46 1353
4303.08 1392
4303.70 1390
4304.32 1310
4304.94 1330
4305.55 1337
4306.17 1375
4306.79 1403
4307.41 1323
4308.03 1260
4308.65 1362
4309.27 1279
4309.89 1264
4310.50 1329
4311.12 1285
4311.74 1336
4312.36 1315
4312.98 1337
4313.60 1313
4314.22 1289
4314.84 1305
4315.46 1323
4316.08 1233
4316.70 1276
4317.32 1291
4317.94 1318
4318.56 1241
4319.18 1194
4319.80 1165
4320.42 1214
4321.04 1286
4321.65 1298
4322.27 1206
4322.89 1234
4323.51 1309
4324.13 1388
4324.75 1391
4325.37 1295
4325.99 1205
4326.62 1290
4327.24 1233
4327.86 1283
4328.48 1252
4329.10 1285
4329.72 1334
4330.34 1253
4330.96 1385
4331.58 1259
4332.20 1185
4332.82 1304
4333.44 1231
4334.06 1182
4334.68 1332
4335.30 1353
4335.92 1202
4336.54 1180
4337.16 1214
4337.79 1296
4338.41 1251
4339.03 1231
4339.65 1441
4340.27 1325
4340.89 1302
4341.51 1348
4342.13 1324
4342.76 1349
4343.38 1350
4344.00 1247
4344.62 1336
4345.24 1306
4345.86 1310
4346.48 1538
4347.11 1575
4347.73 1501
4348.35 1512
4348.97 1569
4349.59 1638
4350.22 1470
4350.84 1414
4351.46 1480
4352.08 1402
4352.70 1438
4353.33 1405
4353.95 1323
4354.57 1259
4355.19 1336
4355.81 1271
4356.44 1349
4357.06 1346
4357.68 1200
4358.30 1230
4358.93 1309
4359.55 1288
4360.17 1339
4360.79 1368
4361.42 1354
4362.04 1315
4362.66 1274
4363.28 1245
4363.91 1260
4364.53 1273
4365.15 1338
4365.78 1400
4366.40 1349
4367.02 1291
4367.65 1185
4368.27 1265
4368.89 1240
4369.52 1267
4370.14 1285
4370.76 1209
4371.39 1224
4372.01 1161
4372.63 1217
4373.26 1250
4373.88 1232
4374.50 1187
4375.13 1186
4375.75 1259
4376.37 1292
4377.00 1244
4377.62 1311
4378.25 1280
4378.87 1276
4379.49 1324
4380.12 1313
4380.74 1305
4381.37 1276
4381.99 1405
4382.61 1370
4383.24 1283
4383.86 1297
4384.49 1334
4385.11 1337
4385.74 1343
4386.36 1232
4386.98 1243
4387.61 1316
4388.23 1292
4388.86 1280
4389.48 1132
4390.11 1271
4390.73 1281
4391.36 1262
4391.98 1232
4392.61 1243
4393.23 1220
4393.86 1241
4394.48 1225
4395.11 1362
4395.73 1259
4396.36 1212
4396.98 1237
4397.61 1331
4398.23 1216
4398.86 1221
4399.48 1294
4400.11 1241
4400.74 1352
4401.36 1198
4401.99 1205
4402.61 1286
4403.24 1326
4403.86 1299
4404.49 1417
4405.11 1198
4405.74 1241
4406.37 1238
4406.99 1352
4407.62 1328
4408.24 1481
4408.87 1410
4409.50 1280
4410.12 1247
4410.75 1193
4411.38 1333
4412.00 1239
4412.63 1196
4413.25 1190
4413.88 1128
4414.51 1272
4415.13 1317
4415.76 1327
4416.39 1300
4417.01 1262
4417.64 1269
4418.27 1150
4418.89 1169
4419.52 1139
4420.15 1198
4420.77 1262
4421.40 1207
4422.03 1193
4422.66 1180
4423.28 1182
4423.91 1208
4424.54 1132
4425.16 1164
4425.79 1236
4426.42 1112
4427.05 1099
4427.67 1019
4428.30 1121
4428.93 1172
4429.56 1244
4430.18 1243
4430.81 1228
4431.44 1300
4432.07 1180
4432.69 1175
4433.32 1214
4433.95 1300
4434.58 1108
4435.21 1121
4435.83 1243
4436.46 1178
4437.09 1080
4437.72 1269
4438.35 1165
4438.97 1143
4439.60 1226
4440.23 1222
4440.86 1208
4441.49 1191
4442.12 1239
4442.74 1181
4443.37 1234
4444.00 1193
4444.63 1259
4445.26 1227
4445.89 1289
4446.52 1318
4447.14 1239
4447.77 1253
4448.40 1375
4449.03 1376
4449.66 1573
4450.29 1430
4450.92 1305
4451.55 1398
4452.18 1351
4452.81 1259
4453.44 1278
4454.06 1289
4454.69 1110
4455.32 1101
4455.95 1135
4456.58 1182
4457.21 1334
4457.84 1318
4458.47 1234
4459.10 1149
4459.73 1172
4460.36 1161
4460.99 1246
4461.62 1186
4462.25 1227
4462.88 1134
4463.51 1199
4464.14 1114
4464.77 1100
4465.40 1132
4466.03 1075
4466.66 1151
4467.29 1177
4467.92 1125
4468.55 1164
4469.18 1223
4469.81 1145
4470.44 1148
4471.07 1104
4471.70 1072
4472.33 1056
4472.96 1228
4473.59 1155
4474.22 1099
4474.86 1184
4475.49 1216
4476.12 1131
4476.75 1076
4477.38 1070
4478.01 1037
4478.64 1172
4479.27 1167
4479.90 1073
4480.53 1071
4481.17 1195
4481.80 1261
4482.43 1144
4483.06 1045
4483.69 1186
4484.32 1208
4484.95 1193
4485.58 1170
4486.22 1169
4486.85 1110
4487.48 1149
4488.11 1301
4488.74 1226
4489.37 1252
4490.01 1103
4490.64 1137
4491.27 1173
4491.90 1191
4492.53 1067
4493.17 1113
4493.80 1174
4494.43 1223
4495.06 1161
4495.70 1210
4496.33 1059
4496.96 1149
4497.59 1120
4498.22 1142
4498.86 1231
4499.49 1318
4500.12 1188
4500.75 1147
4501.39 1264
4502.02 1218
4502.65 1162
4503.29 1152
4503.92 1126
4504.55 1119
4505.18 1160
4505.82 1133
4506.45 1269
4507.08 1147
4507.72 1157
4508.35 1176
4508.98 1224
4509.62 1138
4510.25 1159
4510.88 1111
4511.52 1140
4512.15 1205
4512.78 1265
4513.42 1340
4514.05 1243
4514.68 1156
4515.32 1191
4515.95 1230
4516.58 1153
4517.22 1157
4517.85 1164
4518.48 1238
4519.12 1188
4519.75 1193
4520.39 1154
4521.02 1124
4521.65 1176
4522.29 1112
4522.92 1158
4523.56 1279
4524.19 1278
4524.83 1126
4525.46 1098
4526.09 1260
4526.73 1272
4527.36 1186
4528.00 1252
4528.63 1259
4529.27 1416
4529.90 1367
4530.54 1460
4531.17 1561
4531.81 1559
4532.44 1511
4533.07 1615
4533.71 1506
4534.34 1405
4534.98 1499
4535.61 1564
4536.25 1430
4536.88 1319
4537.52 1270
4538.16 1241
4538.79 1056
4539.43 1186
4540.06 1168
4540.70 1110
4541.33 1128
4541.97 1170
4542.60 1307
4543.24 1189
4543.87 1083
4544.51 1131
4545.15 1107
4545.78 1214
4546.42 1139
4547.05 1211
4547.69 1196
4548.32 1199
4548.96 1136
4549.60 1044
4550.23 1098
4550.87 1119
4551.50 1127
4552.14 1106
4552.78 1152
4553.41 1270
4554.05 1276
4554.69 1187
4555.32 1049
4555.96 1131
4556.60 1274
4557.23 1252
4557.87 1135
4558.51 1050
4559.14 1079
4559.78 1129
4560.42 1060
4561.05 1142
4561.69 1155
4562.33 1136
4562.96 1216
4563.60 1198
4564.24 1205
4564.87 1165
4565.51 1060
4566.15 1173
4566.79 1230
4567.42 1184
4568.06 1167
4568.70 1235
4569.33 1276
4569.97 1236
4570.61 1169
4571.25 1264
4571.88 1238
4572.52 1080
4573.16 1165
4573.80 1101
4574.44 1270
4575.07 1175
4575.71 1144
4576.35 1170
4576.99 1232
4577.62 1195
4578.26 1150
4578.90 1104
4579.54 1083
4580.18 1239
4580.82 1119
4581.45 1120
4582.09 1134
4582.73 1183
4583.37 1178
4584.01 1135
4584.65 1205
4585.28 1250
4585.92 1153
4586.56 1184
4587.20 1245
4587.84 1280
4588.48 1273
4589.12 1203
4589.75 1173
4590.39 1181
4591.03 1236
4591.67 1241
4592.31 1332
4592.95 1271
4593.59 1194
4594.23 1192
4594.87 1187
4595.51 1173
4596.15 1184
4596.78 1101
4597.42 1121
4598.06 1204
4598.70 1164
4599.34 1293
4599.98 1294
4600.62 1206
4601.26 1223
4601.90 1296
4602.54 1273
4603.18 1298
4603.82 1357
4604.46 1312
4605.10 1359
4605.74 1394
4606.38 1379
4607.02 1409
4607.66 1353
4608.30 1372
4608.94 1287
4609.58 1334
4610.22 1317
4610.86 1255
4611.50 1306
4612.14 1191
4612.78 1217
4613.42 1204
4614.06 1238
4614.70 1203
4615.34 1238
4615.98 1281
4616.63 1273
4617.27 1218
4617.91 1163
4618.55 1225
4619.19 1124
4619.83 1147
4620.47 1204
4621.11 1182
4621.75 1138
4622.39 1192
4623.03 1210
4623.68 1256
4624.32 1182
4624.96 1124
4625.60 1113
4626.24 1218
4626.88 1164
4627.52 1210
4628.17 1200
4628.81 1060
4629.45 1081
4630.09 1096
4630.73 1127
4631.37 1046
4632.02 1163
4632.66 1163
4633.30 1139
4633.94 1151
4634.58 1217
4635.22 1271
4635.87 1113
4636.51 1059
4637.15 1279
4637.79 1149
4638.44 1150
4639.08 1179
4639.72 1113
4640.36 1122
4641.00 1129
4641.65 1095
4642.29 1138
4642.93 1135
4643.57 1186
4644.22 1134
4644.86 1175
4645.50 1204
4646.15 1159
4646.79 1347
4647.43 1206
4648.07 1193
4648.72 1108
4649.36 1165
4650.00 1238
4650.65 1110
4651.29 1270
4651.93 1266
4652.57 1141
4653.22 1210
4653.86 1259
4654.50 1162
4655.15 1242
4655.79 1189
4656.44 1227
4657.08 1116
4657.72 1093
4658.37 1055
4659.01 1230
4659.65 1309
4660.30 1300
4660.94 1246
4661.58 1143
4662.23 1376
4662.87 1346
4663.52 1235
4664.16 1296
4664.80 1314
4665.45 1322
4666.09 1174
4666.74 1215
4667.38 1237
4668.02 1199
4668.67 1154
4669.31 1091
4669.96 1060
4670.60 1107
4671.25 1193
4671.89 1163
4672.54 1150
4673.18 1202
4673.83 1171
4674.47 1147
4675.11 1293
4675.76 1252
4676.40 1106
4677.05 1135
4677.69 1254
4678.34 1304
4678.98 1261
4679.63 1264
4680.27 1248
4680.92 1274
4681.56 1229
4682.21 1143
4682.85 1364
4683.50 1347
4684.15 1304
4684.79 1268
4685.44 1300
4686.08 1290
4686.73 1183
4687.37 1260
4688.02 1142
4688.66 1129
4689.31 1161
4689.96 1145
4690.60 1209
4691.25 1020
4691.89 1198
4692.54 1073
4693.19 1019
4693.83 1085
4694.48 1205
4695.12 1161
4695.77 1134
4696.42 1218
4697.06 1268
4697.71 1257
4698.36 1139
4699.00 1254
4699.65 1240
4700.29 1250
4700.94 1276
4701.59 1213
4702.23 1197
4702.88 1171
4703.53 1262
4704.17 1280
4704.82 1210
4705.47 1253
4706.11 1238
4706.76 1242
4707.41 1283
4708.06 1233
4708.70 1264
4709.35 1264
4710.00 1329
4710.64 1292
4711.29 1233
4711.94 1288
4712.59 1229
4713.23 1205
4713.88 1253
4714.53 1153
4715.18 1134
4715.82 1199
4716.47 1173
4717.12 1069
4717.77 1156
4718.41 1145
4719.06 1172
4719.71 1138
4720.36 1108
4721.01 1144
4721.65 1156
4722.30 1209
4722.95 1180
4723.60 1163
4724.25 1143
4724.89 1086
4725.54 1117
4726.19 1101
4726.84 1105
4727.49 1162
4728.14 1152
4728.78 1190
4729.43 1311
4730.08 1222
4730.73 1171
4731.38 1198
4732.03 1227
4732.68 1306
4733.32 1139
4733.97 1145
4734.62 1213
4735.27 1143
4735.92 1178
4736.57 1231
4737.22 1217
4737.87 1094
4738.52 1081
4739.16 1089
4739.81 1242
4740.46 1173
4741.11 1152
4741.76 1154
4742.41 1131
4743.06 1097
4743.71 1119
4744.36 1227
4745.01 1202
4745.66 1173
4746.31 1286
4746.96 1360
4747.61 1385
4748.26 1371
4748.91 1398
4749.56 1434
4750.21 1433
4750.86 1610
4751.51 1720
4752.16 1791
4752.81 1744
4753.46 1818
4754.11 1874
4754.76 1928
4755.41 1926
4756.06 1704
4756.71 1619
4757.36 1582
4758.01 1394
4758.66 1433
4759.31 1326
4759.96 1294
4760.61 1203
4761.26 1089
4761.91 1122
4762.56 1167
4763.22 1241
4763.87 1121
4764.52 1215
4765.17 1231
4765.82 1168
4766.47 1178
4767.12 1248
4767.77 1159
4768.42 1227
4769.07 1351
4769.73 1259
4770.38 1138
4771.03 1139
4771.68 1162
4772.33 1122
4772.98 1015
4773.63 1105
4774.29 1162
4774.94 1119
4775.59 1188
4776.24 1176
4776.89 1187
4777.54 1240
4778.20 1199
4778.85 1144
4779.50 1141
4780.15 1184
4780.80 1120
4781.46 1069
4782.11 1094
4782.76 1171
4783.41 1132
4784.06 1087
4784.72 1228
4785.37 1107
4786.02 1192
4786.67 1148
4787.33 1202
4787.98 1216
4788.63 1310
4789.28 1244
4789.94 1278
4790.59 1299
4791.24 1177
4791.89 1207
4792.55 1286
4793.20 1331
4793.85 1199
4794.51 1156
4795.16 1259
4795.81 1156
4796.47 1196
4797.12 1198
4797.77 1078
4798.42 1204
4799.08 1237
4799.73 1209
4800.38 1238
4801.04 1078
4801.69 1080
4802.35 1036
4803.00 1154
4803.65 1215
4804.31 1080
4804.96 1058
4805.61 1063
4806.27 1149
4806.92 1109
4807.57 1169
4808.23 1103
4808.88 1154
4809.54 1121
4810.19 1137
4810.84 1146
4811.50 1151
4812.15 1112
4812.81 1140
4813.46 1104
4814.12 1158
4814.77 1191
4815.42 1161
4816.08 1143
4816.73 1155
4817.39 1195
4818.04 1134
4818.70 1245
4819.35 1184
4820.01 1115
4820.66 1212
4821.32 1354
4821.97 1267
4822.63 1324
4823.28 1363
4823.94 1249
4824.59 1233
4825.25 1300
4825.90 1455
4826.56 1294
4827.21 1323
4827.87 1266
4828.52 1263
4829.18 1371
4829.83 1347
4830.49 1330
4831.14 1229
4831.80 1282
4832.45 1284
4833.11 1387
4833.76 1268
4834.42 1270
4835.08 1305
4835.73 1304
4836.39 1297
4837.04 1309
4837.70 1289
4838.36 1273
4839.01 1261
4839.67 1345
4840.32 1273
4840.98 1352
4841.64 1353
4842.29 1313
4842.95 1278
4843.60 1277
4844.26 1230
4844.92 1210
4845.57 1242
4846.23 1309
4846.89 1266
4847.54 1294
4848.20 1288
4848.86 1190
4849.51 1296
4850.17 1398
4850.83 1379
4851.48 1215
4852.14 1175
4852.80 1225
4853.45 1252
4854.11 1173
4854.77 1214
4855.43 1252
4856.08 1277
4856.74 1237
4857.40 1167
4858.05 1206
4858.71 1376
4859.37 1389
4860.03 1340
4860.68 1375
4861.34 1340
4862.00 1396
4862.66 1314
4863.31 1449
4863.97 1478
4864.63 1482
4865.29 1395
4865.95 1354
4866.60 1476
4867.26 1430
4867.92 1524
4868.58 1556
4869.23 1463
4869.89 1389
4870.55 1299
4871.21 1237
4871.87 1361
4872.53 1344
4873.18 1346
4873.84 1370
4874.50 1197
4875.16 1294
4875.82 1282
4876.48 1196
4877.13 1199
4877.79 1244
4878.45 1282
4879.11 1102
4879.77 1208
4880.43 1214
4881.09 1196
4881.75 1243
4882.40 1149
4883.06 1179
4883.72 1124
4884.38 1207
4885.04 1116
4885.70 1133
4886.36 1300
4887.02 1220
4887.68 1227
4888.34 1222
4889.00 1165
4889.66 1267
4890.32 1288
4890.97 1218
4891.63 1359
4892.29 1289
4892.95 1331
4893.61 1306
4894.27 1313
4894.93 1296
4895.59 1318
4896.25 1308
4896.91 1321
4897.57 1289
4898.23 1271
4898.89 1157
4899.55 1296
4900.21 1295
4900.87 1390
4901.53 1295
4902.19 1265
4902.85 1238
4903.51 1307
4904.17 1300
4904.83 1288
4905.50 1263
4906.16 1331
4906.82 1230
4907.48 1205
4908.14 1196
4908.80 1180
4909.46 1225
4910.12 1261
4910.78 1228
4911.44 1243
4912.10 1253
4912.76 1156
4913.42 1085
4914.09 1212
4914.75 1218
4915.41 1193
4916.07 1156
4916.73 1131
4917.39 1130
4918.05 1118
4918.71 1225
4919.38 1283
4920.04 1153
4920.70 1130
4921.36 1014
4922.02 957
4922.68 1021
4923.35 1146
4924.01 1149
4924.67 1079
4925.33 1104
4925.99 1138
4926.65 1096
4927.32 967
4927.98 1032
4928.64 1125
4929.30 1214
4929.96 1266
4930.63 1181
4931.29 1146
4931.95 1162
4932.61 1203
4933.28 1071
4933.94 1258
4934.60 1242
4935.26 1136
4935.93 1071
4936.59 1025
4937.25 1070
4937.91 1083
4938.58 1136
4939.24 1104
4939.90 1056
4940.56 1155
4941.23 1089
4941.89 1020
4942.55 1076
4943.22 1034
4943.88 1096
4944.54 1086
4945.21 1012
4945.87 1062
4946.53 1092
4947.20 1099
4947.86 1082
4948.52 1102
4949.19 1122
4949.85 1073
4950.51 1118
4951.18 1184
4951.84 1176
4952.50 1032
4953.17 1092
4953.83 1183
4954.49 1176
4955.16 1228
4955.82 1113
4956.49 1103
4957.15 1131
4957.81 1136
4958.48 1161
4959.14 1062
4959.81 1070
4960.47 1150
4961.14 1098
4961.80 1063
4962.46 1150
4963.13 1268
4963.79 1258
4964.46 1177
4965.12 1179
4965.79 1283
4966.45 1184
4967.12 1310
4967.78 1283
4968.44 1275
4969.11 1203
4969.77 1150
4970.44 1186
4971.10 1182
4971.77 1137
4972.43 1093
4973.10 1145
4973.76 1122
4974.43 1103
4975.09 1064
4975.76 1104
4976.42 1057
4977.09 1084
4977.76 1155
4978.42 1083
4979.09 1148
4979.75 1114
4980.42 1146
4981.08 1078
4981.75 1084
4982.41 1161
4983.08 1139
4983.75 1111
4984.41 1224
4985.08 1135
4985.74 1184
4986.41 1210
4987.07 1170
4987.74 1282
4988.41 1309
4989.07 1309
4989.74 1413
4990.41 1453
4991.07 1567
4991.74 1645
4992.40 1521
4993.07 1412
4993.74 1337
4994.40 1307
4995.07 1435
4995.74 1381
4996.40 1235
4997.07 1192
4997.74 1244
4998.40 1220
4999.07 1151
4999.74 1110
5000.40 1048
5001.07 1113
5001.74 1134
5002.40 1114
5003.07 1115
5003.74 978
5004.41 1030
5005.07 1132
5005.74 1206
5006.41 1096
5007.07 1083
5007.74 1095
5008.41 1151
5009.08 1143
5009.74 1135
5010.41 1176
5011.08 1194
5011.75 1111
5012.41 977
5013.08 1101
5013.75 1096
5014.42 1095
5015.09 1003
5015.75 1132
5016.42 1087
5017.09 1113
5017.76 1115
5018.43 1210
5019.09 1148
5019.76 1094
5020.43 1169
5021.10 1206
5021.77 1209
5022.44 1318
5023.10 1357
5023.77 1243
5024.44 1325
5025.11 1240
5025.78 1304
5026.45 1293
5027.11 1211
5027.78 1254
5028.45 1263
5029.12 1150
5029.79 1246
5030.46 1196
5031.13 1201
5031.80 1140
5032.47 1116
5033.13 1142
5033.80 1107
5034.47 1130
5035.14 1186
5035.81 1119
5036.48 1024
5037.15 1022
5037.82 1089
5038.49 1149
5039.16 1115
5039.83 1091
5040.50 1089
5041.17 1171
5041.84 1105
5042.51 1113
5043.18 1112
5043.85 1076
5044.52 1098
5045.18 1166
5045.85 1128
5046.52 1178
5047.19 1216
5047.86 1057
5048.53 1158
5049.20 1175
5049.88 1212
5050.55 1101
5051.22 1286
5051.89 1242
5052.56 1168
5053.23 1234
5053.90 1187
5054.57 1179
5055.24 1200
5055.91 1215
5056.58 1189
5057.25 1192
5057.92 1156
5058.59 1046
5059.26 969
5059.93 1082
5060.60 1167
5061.27 1133
5061.95 1043
5062.62 1113
5063.29 1144
5063.96 1136
5064.63 1082
5065.30 1125
5065.97 1071
5066.64 1121
5067.31 1041
5067.99 1088
5068.66 1068
5069.33 1127
5070.00 1083
5070.67 1057
5071.34 1088
5072.02 1095
5072.69 1175
5073.36 1066
5074.03 1160
5074.70 1136
5075.37 1066
5076.05 1149
5076.72 1074
5077.39 1037
5078.06 1032
5078.73 1009
5079.41 1044
5080.08 1141
5080.75 958
5081.42 1098
5082.10 1044
5082.77 1092
5083.44 1097
5084.11 997
5084.78 1119
5085.46 1002
5086.13 1047
5086.80 1040
5087.48 1022
5088.15 1034
5088.82 1098
5089.49 1217
5090.17 1062
5090.84 1068
5091.51 1146
5092.19 1083
5092.86 1147
5093.53 1124
5094.20 1132
5094.88 1066
5095.55 1075
5096.22 1074
5096.90 959
5097.57 1030
5098.24 1082
5098.92 1072
5099.59 1018
5100.26 1044
5100.94 998
5101.61 961
5102.29 1044
5102.96 1091
5103.63 1053
5104.31 1011
5104.98 1103
5105.65 1096
5106.33 1079
5107.00 1026
5107.68 1036
5108.35 1030
5109.02 1049
5109.70 990
5110.37 1039
5111.05 1128
5111.72 1184
5112.40 998
5113.07 1010
5113.74 1020
5114.42 979
5115.09 1006
5115.77 977
5116.44 1019
5117.12 1017
5117.79 1003
5118.47 998
5119.14 973
5119.82 1007
5120.49 999
5121.17 1052
5121.84 1063
5122.52 1010
5123.19 990
5123.87 857
5124.54 942
5125.22 1017
5125.89 1034
5126.57 1021
5127.24 977
5127.92 925
5128.59 988
5129.27 1019
5129.94 1176
5130.62 1023
5131.29 1041
5131.97 1032
5132.65 1047
5133.32 928
5134.00 968
5134.67 932
5135.35 907
5136.02 959
5136.70 977
5137.38 1043
5138.05 1058
5138.73 1032
5139.40 1021
5140.08 1099
5140.76 1089
5141.43 1060
5142.11 1058
5142.79 1031
5143.46 1106
5144.14 1004
5144.81 1049
5145.49 1029
5146.17 1034
5146.84 954
5147.52 1013
5148.20 1088
5148.87 1030
5149.55 1035
5150.23 1040
5150.90 982
5151.58 967
5152.26 1047
5152.94 974
5153.61 1037
5154.29 1034
5154.97 1042
5155.64 1003
5156.32 982
5157.00 887
5157.68 970
5158.35 906
5159.03 987
5159.71 1009
5160.39 1014
5161.06 925
5161.74 917
5162.42 985
5163.10 997
5163.77 966
5164.45 915
5165.13 982
5165.81 903
5166.48 914
5167.16 985
5167.84 980
5168.52 934
5169.20 1028
5169.87 993
5170.55 939
5171.23 1014
5171.91 983
5172.59 1043
5173.27 924
5173.94 992
5174.62 1035
5175.30 1035
5175.98 1008
5176.66 995
5177.34 960
5178.02 1024
5178.69 960
5179.37 1034
5180.05 1054
5180.73 1058
5181.41 971
5182.09 989
5182.77 976
5183.45 1074
5184.12 1027
5184.80 1078
5185.48 1036
5186.16 946
5186.84 938
5187.52 931
5188.20 1012
5188.88 948
5189.56 852
5190.24 863
5190.92 880
5191.60 931
5192.28 906
5192.96 915
5193.64 984
5194.32 908
5195.00 863
5195.68 895
5196.36 909
5197.03 963
5197.71 912
5198.39 985
5199.07 989
5199.75 1022
5200.44 968
5201.12 1007
5201.80 980
5202.48 1013
5203.16 1090
5203.84 1006
5204.52 1082
5205.20 1010
5205.88 1071
5206.56 1099
5207.24 1022
5207.92 1041
5208.60 1037
5209.28 1146
5209.96 1189
5210.64 1189
5211.32 1142
5212.00 1150
5212.68 1151
5213.37 1114
5214.05 1132
5214.73 1074
5215.41 1060
5216.09 1073
5216.77 977
5217.45 1021
5218.13 1043
5218.81 915
5219.50 978
5220.18 938
5220.86 946
5221.54 1060
5222.22 958
5222.90 1005
5223.59 1077
5224.27 937
5224.95 1019
5225.63 1017
5226.31 927
5226.99 902
5227.68 956
5228.36 822
5229.04 919
5229.72 967
5230.40 1014
5231.09 1060
5231.77 940
5232.45 932
5233.13 966
5233.81 1041
5234.50 1000
5235.18 876
5235.86 878
5236.54 928
5237.23 965
5237.91 938
5238.59 1029
5239.27 1054
5239.96 1105
5240.64 1029
5241.32 1004
5242.01 982
5242.69 988
5243.37 979
5244.05 1042
5244.74 1056
5245.42 1023
5246.10 972
5246.79 936
5247.47 986
5248.15 962
5248.84 986
5249.52 1005
5250.20 962
5250.89 1011
5251.57 976
5252.25 1025
5252.94 1045
5253.62 984
5254.30 998
5254.99 945
5255.67 942
5256.36 938
5257.04 931
5257.72 945
5258.41 949
5259.09 903
5259.78 899
5260.46 894
5261.14 948
5261.83 956
5262.51 1008
5263.20 972
5263.88 983
5264.56 918
5265.25 966
5265.93 1022
5266.62 1035
5267.30 1059
5267.99 1063
5268.67 984
5269.36 991
5270.04 939
5270.73 885
5271.41 1069
5272.09 889
5272.78 1017
5273.46 1001
5274.15 921
5274.83 971
5275.52 979
5276.20 1026
5276.89 1043
5277.57 1043
5278.26 1008
5278.94 1000
5279.63 1008
5280.32 1016
5281.00 1041
5281.69 1079
5282.37 1066
5283.06 1065
5283.74 1076
5284.43 1075
5285.11 1081
5285.80 1159
5286.49 1101
5287.17 1035
5287.86 979
5288.54 973
5289.23 977
5289.91 982
5290.60 980
5291.29 1006
5291.97 942
5292.66 1047
5293.35 1094
5294.03 941
5294.72 955
5295.40 957
5296.09 1011
5296.78 1014
5297.46 948
5298.15 949
5298.84 988
5299.52 973
5300.21 956
5300.90 1006
5301.58 1051
5302.27 1012
5302.96 1012
5303.64 950
5304.33 978
5305.02 1034
5305.70 1013
5306.39 927
5307.08 973
5307.77 1075
5308.45 939
5309.14 965
5309.83 1032
5310.51 890
5311.20 878
5311.89 874
5312.58 886
5313.26 912
5313.95 1038
5314.64 1067
5315.33 958
5316.01 877
5316.70 871
5317.39 944
5318.08 960
5318.77 1008
5319.45 953
5320.14 1016
5320.83 960
5321.52 938
5322.20 930
5322.89 895
5323.58 924
5324.27 1040
5324.96 953
5325.65 920
5326.33 966
5327.02 991
5327.71 945
5328.40 943
5329.09 897
5329.78 906
5330.46 995
5331.15 931
5331.84 945
5332.53 874
5333.22 909
5333.91 889
5334.60 958
5335.29 937
5335.98 945
5336.66 936
5337.35 884
5338.04 930
5338.73 974
5339.42 987
5340.11 925
5340.80 892
5341.49 964
5342.18 1023
5342.87 939
5343.56 850
5344.25 1016
5344.94 1041
5345.62 994
5346.31 1054
5347.00 1010
5347.69 1019
5348.38 1019
5349.07 1001
5349.76 1048
5350.45 935
5351.14 965
5351.83 1028
5352.52 962
5353.21 1129
5353.90 1022
5354.59 980
5355.28 963
5355.97 1008
5356.66 1042
5357.35 996
5358.04 1002
5358.74 1015
5359.43 957
5360.12 1002
5360.81 1039
5361.50 965
5362.19 974
5362.88 1012
5363.57 883
5364.26 900
5364.95 904
5365.64 898
5366.33 907
5367.02 879
5367.71 910
5368.41 919
5369.10 869
5369.79 903
5370.48 1039
5371.17 958
5371.86 1020
5372.55 929
5373.24 951
5373.94 917
5374.63 1055
5375.32 992
5376.01 1088
5376.70 1092
5377.39 1216
5378.08 1204
5378.78 1148
5379.47 1211
5380.16 1127
5380.85 1164
5381.54 1126
5382.24 1261
5382.93 1236
5383.62 1204
5384.31 1060
5385.00 1115
5385.70 1119
5386.39 1089
5387.08 1027
5387.77 1117
5388.47 1114
5389.16 1035
5389.85 1100
5390.54 1126
5391.23 1045
5391.93 1009
5392.62 1029
5393.31 1030
5394.01 967
5394.70 955
5395.39 914
5396.08 911
5396.78 922
5397.47 937
5398.16 910
5398.86 861
5399.55 845
5400.24 942
5400.93 910
5401.63 950
5402.32 955
5403.01 925
5403.71 847
5404.40 902
5405.09 934
5405.79 920
5406.48 938
5407.17 850
5407.87 982
5408.56 979
5409.26 1032
5409.95 1016
5410.64 1009
5411.34 1074
5412.03 934
5412.72 927
5413.42 938
5414.11 994
5414.81 992
5415.50 864
5416.19 961
5416.89 932
5417.58 887
5418.28 892
5418.97 996
5419.67 1024
5420.36 947
5421.05 957
5421.75 1024
5422.44 860
5423.14 915
5423.83 833
5424.53 939
5425.22 952
5425.92 966
5426.61 1021
5427.31 964
5428.00 942
5428.70 912
5429.39 936
5430.09 1034
5430.78 941
5431.48 1004
5432.17 865
5432.87 896
5433.56 867
5434.26 929
5434.95 881
5435.65 896
5436.34 960
5437.04 873
5437.73 874
5438.43 952
5439.13 812
5439.82 900
5440.52 1012
5441.21 976
5441.91 881
5442.60 972
5443.30 1030
5444.00 956
5444.69 926
5445.39 969
5446.08 959
5446.78 962
5447.48 893
5448.17 961
5448.87 921
5449.56 936
5450.26 915
5450.96 901
5451.65 870
5452.35 920
5453.05 921
5453.74 942
5454.44 1037
5455.14 906
5455.83 938
5456.53 949
5457.23 978
5457.92 966
5458.62 862
5459.32 817
5460.01 871
5460.71 915
5461.41 933
5462.11 843
5462.80 882
5463.50 897
5464.20 938
5464.89 874
5465.59 807
5466.29 842
5466.99 884
5467.68 832
5468.38 913
5469.08 875
5469.78 967
5470.47 896
5471.17 923
5471.87 907
5472.57 919
5473.26 949
5473.96 906
5474.66 948
5475.36 994
5476.06 984
5476.75 928
5477.45 931
5478.15 925
5478.85 951
5479.55 978
5480.24 981
5480.94 1050
5481.64 1057
5482.34 1067
5483.04 1018
5483.74 961
5484.43 1029
5485.13 976
5485.83 991
5486.53 1001
5487.23 1010
5487.93 926
5488.63 915
5489.33 919
5490.02 957
5490.72 1057
5491.42 980
5492.12 1027
5492.82 1017
5493.52 980
5494.22 980
5494.92 969
5495.62 1014
5496.32 1007
5497.01 998
5497.71 1022
5498.41 1073
5499.11 1044
5499.81 1120
5500.51 1112
5501.21 1140
5501.91 1191
5502.61 1266
5503.31 1262
5504.01 1168
5504.71 1137
5505.41 1030
5506.11 1023
5506.81 1071
5507.51 1014
5508.21 1037
5508.91 1026
5509.61 946
5510.31 934
5511.01 940
5511.71 871
5512.41 898
5513.11 875
5513.81 910
5514.51 904
5515.21 916
5515.91 863
5516.61 924
5517.31 1016
5518.01 1026
5518.72 993
5519.42 1008
5520.12 892
5520.82 983
5521.52 956
5522.22 892
5522.92 985
5523.62 978
5524.32 1023
5525.02 1051
5525.72 957
5526.43 941
5527.13 981
5527.83 889
5528.53 937
5529.23 990
5529.93 1032
5530.63 1072
5531.33 1114
5532.04 996
5532.74 937
5533.44 1007
5534.14 985
5534.84 879
5535.54 827
5536.25 980
5536.95 919
5537.65 927
5538.35 851
5539.05 995
5539.76 957
5540.46 879
5541.16 886
5541.86 846
5542.56 848
5543.27 894
5543.97 894
5544.67 845
5545.37 856
5546.08 852
5546.78 912
5547.48 842
5548.18 879
5548.89 881
5549.59 979
5550.29 981
5550.99 846
5551.70 941
5552.40 932
5553.10 913
5553.81 834
5554.51 823
5555.21 902
5555.91 974
5556.62 770
5557.32 845
5558.02 851
5558.73 883
5559.43 872
5560.13 875
5560.84 884
5561.54 847
5562.24 855
5562.95 886
5563.65 895
5564.35 916
5565.06 803
5565.76 829
5566.47 872
5567.17 825
5567.87 912
5568.58 899
5569.28 874
5569.98 873
5570.69 886
5571.39 980
5572.10 886
5572.80 839
5573.50 887
5574.21 872
5574.91 965
5575.62 824
5576.32 829
5577.03 867
5577.73 896
5578.44 886
5579.14 843
5579.84 839
5580.55 794
5581.25 914
5581.96 846
5582.66 782
5583.37 766
5584.07 840
5584.78 885
5585.48 798
5586.19 815
5586.89 851
5587.60 897
5588.30 902
5589.01 902
5589.71 911
5590.42 839
5591.12 916
5591.83 926
5592.53 921
5593.24 772
5593.94 726
5594.65 837
5595.36 897
5596.06 827
5596.77 851
5597.47 839
5598.18 788
5598.88 888
5599.59 894
5600.30 857
5601.00 874
5601.71 824
5602.41 795
5603.12 851
5603.83 797
5604.53 706
5605.24 685
5605.94 782
5606.65 810
5607.36 790
5608.06 821
5608.77 919
5609.48 842
5610.18 775
5610.89 792
5611.60 793
5612.30 823
5613.01 860
5613.72 862
5614.42 858
5615.13 856
5615.84 824
5616.54 830
5617.25 801
5617.96 791
5618.66 829
5619.37 827
5620.08 848
5620.78 747
5621.49 736
5622.20 703
5622.91 767
5623.61 829
5624.32 746
5625.03 671
5625.74 763
5626.44 764
5627.15 841
5627.86 910
5628.57 842
5629.27 876
5629.98 798
5630.69 830
5631.40 818
5632.11 849
5632.81 793
5633.52 850
5634.23 852
5634.94 759
5635.65 841
5636.35 789
5637.06 802
5637.77 764
5638.48 743
5639.19 852
5639.89 855
5640.60 829
5641.31 900
5642.02 847
5642.73 902
5643.44 865
5644.15 839
5644.85 828
5645.56 912
5646.27 822
5646.98 861
5647.69 871
5648.40 907
5649.11 879
5649.82 763
5650.53 850
5651.23 817
5651.94 879
5652.65 811
5653.36 865
5654.07 887
5654.78 889
5655.49 943
5656.20 827
5656.91 878
5657.62 821
5658.33 863
5659.04 811
5659.75 835
5660.46 805
5661.17 816
5661.88 847
5662.59 898
5663.30 865
5664.00 886
5664.71 824
5665.42 831
5666.13 864
5666.84 788
5667.55 809
5668.27 866
5668.98 861
5669.69 837
5670.40 876
5671.11 876
5671.82 837
5672.53 826
5673.24 883
5673.95 807
5674.66 833
5675.37 849
5676.08 739
5676.79 721
5677.50 792
5678.21 789
5678.92 770
5679.63 834
5680.34 812
5681.06 755
5681.77 770
5682.48 754
5683.19 727
5683.90 864
5684.61 808
5685.32 872
5686.03 764
5686.74 817
5687.46 826
5688.17 756
5688.88 729
5689.59 772
5690.30 801
5691.01 842
5691.72 888
5692.44 840
5693.15 816
5693.86 857
5694.57 815
5695.28 815
5696.00 905
5696.71 816
5697.42 909
5698.13 860
5698.84 718
5699.56 721
5700.27 800
5700.98 749
5701.69 830
5702.40 852
5703.12 835
5703.83 870
5704.54 799
5705.25 809
5705.97 784
5706.68 818
5707.39 846
5708.10 829
5708.82 787
5709.53 761
5710.24 795
5710.95 797
5711.67 714
5712.38 738
5713.09 730
5713.81 747
5714.52 671
5715.23 785
5715.95 819
5716.66 800
5717.37 709
5718.09 707
5718.80 789
5719.51 808
5720.23 789
5720.94 763
5721.65 790
5722.37 798
5723.08 788
5723.79 813
5724.51 773
5725.22 726
5725.93 876
5726.65 807
5727.36 749
5728.08 856
5728.79 813
5729.50 855
5730.22 851
5730.93 900
5731.65 852
5732.36 805
5733.07 826
5733.79 784
5734.50 888
5735.22 866
5735.93 895
5736.65 801
5737.36 806
5738.07 713
5738.79 789
5739.50 742
5740.22 746
5740.93 852
5741.65 853
5742.36 742
5743.08 874
5743.79 745
5744.51 728
5745.22 817
5745.94 830
5746.65 850
5747.37 792
5748.08 818
5748.80 845
5749.51 855
5750.23 735
5750.94 807
5751.66 741
5752.37 727
5753.09 780
5753.80 797
5754.52 698
5755.24 864
5755.95 879
5756.67 842
5757.38 761
5758.10 846
5758.81 837
5759.53 798
5760.25 845
5760.96 751
5761.68 825
5762.39 855
5763.11 824
5763.83 832
5764.54 786
5765.26 744
5765.97 835
5766.69 840
5767.41 781
5768.12 909
5768.84 788
5769.56 765
5770.27 823
5770.99 846
5771.71 807
5772.42 771
5773.14 765
5773.86 768
5774.57 797
5775.29 962
5776.01 858
5776.72 865
5777.44 860
5778.16 849
5778.88 862
5779.59 802
5780.31 793
5781.03 777
5781.74 826
5782.46 936
5783.18 846
5783.90 828
5784.61 806
5785.33 785
5786.05 781
5786.77 818
5787.48 841
5788.20 819
5788.92 780
5789.64 770
5790.35 815
5791.07 830
5791.79 843
5792.51 752
5793.23 819
5793.94 876
5794.66 779
5795.38 821
5796.10 914
5796.82 865
5797.53 818
5798.25 914
5798.97 910
5799.69 943
5800.41 995
5801.13 940
5801.84 935
5802.56 1052
5803.28 999
5804.00 993
5804.72 1067
5805.44 1057
5806.16 1075
5806.87 1034
5807.59 1003
5808.31 904
5809.03 933
5809.75 964
5810.47 918
5811.19 892
5811.91 842
5812.63 841
5813.35 970
5814.07 913
5814.78 1025
5815.50 996
5816.22 1045
5816.94 1149
5817.66 1144
5818.38 1281
5819.10 1294
5819.82 1378
5820.54 1298
5821.26 1240
5821.98 1202
5822.70 1191
5823.42 1118
5824.14 996
5824.86 967
5825.58 1019
5826.30 1061
5827.02 974
5827.74 1003
5828.46 998
5829.18 965
5829.90 1004
5830.62 953
5831.34 883
5832.06 1059
5832.78 955
5833.50 923
5834.22 909
5834.94 901
5835.66 846
5836.38 912
5837.10 989
5837.82 999
5838.55 959
5839.27 932
5839.99 979
5840.71 971
5841.43 834
5842.15 866
5842.87 893
5843.59 839
5844.31 885
5845.03 917
5845.76 924
5846.48 795
5847.20 834
5847.92 868
5848.64 869
5849.36 763
5850.08 775
5850.81 794
5851.53 897
5852.25 849
5852.97 796
5853.69 783
5854.41 896
5855.14 838
5855.86 809
5856.58 887
5857.30 900
5858.02 985
5858.74 936
5859.47 848
5860.19 861
5860.91 842
5861.63 838
5862.36 759
5863.08 754
5863.80 795
5864.52 918
5865.24 862
5865.97 818
5866.69 821
5867.41 863
5868.13 765
5868.86 828
5869.58 882
5870.30 829
5871.03 826
5871.75 826
5872.47 839
5873.19 898
5873.92 919
5874.64 779
5875.36 733
5876.09 839
5876.81 853
5877.53 840
5878.26 879
5878.98 849
5879.70 867
5880.43 841
5881.15 781
5881.87 803
5882.60 851
5883.32 878
5884.04 828
5884.77 750
5885.49 801
5886.21 846
5886.94 859
5887.66 873
5888.39 830
5889.11 780
5889.83 780
5890.56 885
5891.28 823
5892.01 871
5892.73 890
5893.45 809
5894.18 832
5894.90 885
5895.63 845
5896.35 868
5897.07 866
5897.80 811
5898.52 800
5899.25 829
5899.97 900
5900.70 832
5901.42 868
5902.15 907
5902.87 866
5903.60 858
5904.32 905
5905.05 959
5905.77 890
5906.50 932
5907.22 914
5907.95 802
5908.67 859
5909.40 852
5910.12 745
5910.85 770
5911.57 751
5912.30 719
5913.02 782
5913.75 848
5914.47 936
5915.20 902
5915.92 852
5916.65 781
5917.38 818
5918.10 797
5918.83 827
5919.55 827
5920.28 840
5921.00 848
5921.73 841
5922.46 773
5923.18 828
5923.91 931
5924.63 867
5925.36 867
5926.09 874
5926.81 768
5927.54 868
5928.26 875
5928.99 773
5929.72 796
5930.44 839
5931.17 928
5931.90 833
5932.62 851
5933.35 809
5934.08 862
5934.80 919
5935.53 881
5936.26 800
5936.98 874
5937.71 857
5938.44 884
5939.16 902
5939.89 940
5940.62 923
5941.35 974
5942.07 979
5942.80 898
5943.53 926
5944.25 905
5944.98 844
5945.71 893
5946.44 889
5947.16 855
5947.89 865
5948.62 842
5949.35 941
5950.07 949
5950.80 898
5951.53 907
5952.26 927
5952.99 867
5953.71 925
5954.44 1021
5955.17 888
5955.90 971
5956.62 968
5957.35 991
5958.08 884
5958.81 913
5959.54 996
5960.27 975
5960.99 1027
5961.72 1016
5962.45 923
5963.18 989
5963.91 1045
5964.64 970
5965.36 990
5966.09 1069
5966.82 1030
5967.55 1051
5968.28 1111
5969.01 1124
5969.74 1114
5970.47 1099
5971.19 1041
5971.92 974
5972.65 1071
5973.38 998
5974.11 974
5974.84 1043
5975.57 975
5976.30 1077
5977.03 1070
5977.76 973
5978.49 1027
5979.22 981
5979.95 979
5980.67 1072
5981.40 1107
5982.13 1050
5982.86 1037
5983.59 1022
5984.32 1069
5985.05 1042
5985.78 1106
5986.51 1101
5987.24 1069
5987.97 1018
5988.70 1042
5989.43 1051
5990.16 1040
5990.89 1085
5991.62 1138
5992.35 1039
5993.08 1003
5993.81 1086
5994.54 1044
5995.27 1063
5996.00 1110
5996.73 1111
5997.47 1071
5998.20 1078
5998.93 1028
5999.66 1008
6000.39 1020
6001.12 1120
6001.85 1095
6002.58 1136
6003.31 1173
6004.04 1075
6004.77 1015
6005.50 1004
6006.24 1094
6006.97 1070
6007.70 1178
6008.43 1220
6009.16 1244
6009.89 1257
6010.62 1313
6011.35 1414
6012.09 1452
6012.82 1555
6013.55 1584
6014.28 1596
6015.01 1631
6015.74 1577
6016.47 1655
6017.21 1450
6017.94 1305
6018.67 1318
6019.40 1232
6020.13 1230
6020.87 1084
6021.60 1096
6022.33 1005
6023.06 1026
6023.79 987
6024.53 1043
6025.26 890
6025.99 937
6026.72 964
6027.46 986
6028.19 1002
6028.92 938
6029.65 999
6030.39 1031
6031.12 978
6031.85 910
6032.58 927
6033.32 930
6034.05 922
6034.78 1064
6035.51 1037
6036.25 1008
6036.98 1045
6037.71 1009
6038.45 937
6039.18 965
6039.91 993
6040.65 974
6041.38 923
6042.11 916
6042.85 1076
6043.58 1039
6044.31 1022
6045.05 1038
6045.78 1013
6046.51 1076
6047.25 1042
6047.98 1041
6048.71 1082
6049.45 1073
6050.18 1159
6050.91 1169
6051.65 1089
6052.38 1098
6053.12 1147
6053.85 1111
6054.58 1088
6055.32 1163
6056.05 1027
6056.79 991
6057.52 1048
6058.25 1093
6058.99 1085
6059.72 1077
6060.46 993
6061.19 1038
6061.93 1010
6062.66 1059
6063.40 907
6064.13 891
6064.86 905
6065.60 1021
6066.33 1016
6067.07 1006
6067.80 953
6068.54 975
6069.27 956
6070.01 935
6070.74 909
6071.48 940
6072.21 980
6072.95 890
6073.68 1003
6074.42 927
6075.15 909
6075.89 934
6076.63 887
6077.36 1006
6078.10 1034
6078.83 923
6079.57 942
6080.30 944
6081.04 949
6081.77 938
6082.51 1017
6083.25 1055
6083.98 905
6084.72 953
6085.45 925
6086.19 946
6086.92 933
6087.66 949
6088.40 937
6089.13 930
6089.87 910
6090.61 899
6091.34 904
6092.08 955
6092.81 940
6093.55 896
6094.29 932
6095.02 930
6095.76 870
6096.50 900
6097.23 924
6097.97 956
6098.71 898
6099.44 877
6100.18 933
6100.92 858
6101.65 892
6102.39 915
6103.13 895
6103.86 845
6104.60 909
6105.34 906
6106.08 949
6106.81 967
6107.55 925
6108.29 965
6109.02 928
6109.76 947
6110.50 957
6111.24 890
6111.97 845
6112.71 846
6113.45 839
6114.19 834
6114.92 909
6115.66 943
6116.40 905
6117.14 963
6117.88 926
6118.61 897
6119.35 989
6120.09 942
6120.83 924
6121.57 933
6122.30 913
6123.04 911
6123.78 954
6124.52 938
6125.26 953
6126.00 952
6126.73 936
6127.47 990
6128.21 918
6128.95 969
6129.69 952
6130.43 1001
6131.16 916
6131.90 925
6132.64 933
6133.38 943
6134.12 870
6134.86 876
6135.60 837
6136.34 997
6137.08 1032
6137.81 949
6138.55 885
6139.29 973
6140.03 951
6140.77 880
6141.51 932
6142.25 976
6142.99 993
6143.73 991
6144.47 1035
6145.21 938
6145.95 930
6146.69 938
6147.43 993
6148.17 981
6148.91 918
6149.65 925
6150.39 964
6151.13 981
6151.86 962
6152.60 911
6153.34 969
6154.08 1013
6154.83 1083
6155.57 1058
6156.31 1050
6157.05 1052
6157.79 1049
6158.53 1085
6159.27 1073
6160.01 1023
6160.75 1028
6161.49 1036
6162.23 1003
6162.97 991
6163.71 1210
6164.45 1121
6165.19 1052
6165.93 1215
6166.67 1175
6167.41 1050
6168.15 1077
6168.89 1122
6169.64 1137
6170.38 1106
6171.12 1192
6171.86 1283
6172.60 1264
6173.34 1108
6174.08 1147
6174.82 1161
6175.57 1173
6176.31 1108
6177.05 1204
6177.79 1127
6178.53 1129
6179.27 1151
6180.01 1149
6180.76 1204
6181.50 1165
6182.24 1130
6182.98 1145
6183.72 1153
6184.46 1081
6185.21 1114
6185.95 1229
6186.69 1247
6187.43 1223
6188.17 1182
6188.92 1166
6189.66 1208
6190.40 1259
6191.14 1243
6191.89 1199
6192.63 1203
6193.37 1279
6194.11 1331
6194.86 1373
6195.60 1397
6196.34 1450
6197.08 1403
6197.83 1347
6198.57 1293
6199.31 1182
6200.05 1268
6200.80 1291
6201.54 1297
6202.28 1354
6203.03 1319
6203.77 1517
6204.51 1581
6205.26 1629
6206.00 1822
6206.74 2061
6207.48 2574
6208.23 2816
6208.97 3250
6209.71 3639
6210.46 3849
6211.20 4077
6211.95 4206
6212.69 3988
6213.43 3584
6214.18 3134
6214.92 2806
6215.66 2467
6216.41 2139
6217.15 1905
6217.89 1710
6218.64 1525
6219.38 1440
6220.13 1297
6220.87 1303
6221.61 1321
6222.36 1297
6223.10 1308
6223.85 1285
6224.59 1273
6225.34 1309
6226.08 1217
6226.82 1264
6227.57 1217
6228.31 1261
6229.06 1185
6229.80 1259
6230.55 1142
6231.29 1064
6232.04 1090
6232.78 1002
6233.53 1034
6234.27 1073
6235.02 1016
6235.76 960
6236.51 1080
6237.25 1068
6238.00 1079
6238.74 1088
6239.49 1028
6240.23 1071
6240.98 1098
6241.72 1069
6242.47 1092
6243.21 1134
6243.96 1083
6244.70 1157
6245.45 1252
6246.20 1327
6246.94 1352
6247.69 1325
6248.43 1293
6249.18 1331
6249.92 1468
6250.67 1471
6251.42 1406
6252.16 1351
6252.91 1283
6253.65 1279
6254.40 1233
6255.15 1162
6255.89 1280
6256.64 1088
6257.38 1125
6258.13 1236
6258.88 1109
6259.62 1179
6260.37 1118
6261.12 1062
6261.86 1037
6262.61 1113
6263.36 1051
6264.10 989
6264.85 979
6265.60 1023
6266.34 1031
6267.09 951
6267.84 980
6268.58 1105
6269.33 1082
6270.08 1034
6270.82 999
6271.57 1034
6272.32 1096
6273.07 1090
6273.81 1071
6274.56 1093
6275.31 1099
6276.05 972
6276.80 1000
6277.55 1057
6278.30 1102
6279.04 1078
6279.79 1028
6280.54 961
6281.29 981
6282.03 965
6282.78 1036
6283.53 1065
6284.28 1125
6285.03 1082
6285.77 1137
6286.52 1164
6287.27 1129
6288.02 1089
6288.77 1113
6289.51 1110
6290.26 1129
6291.01 1213
6291.76 1112
6292.51 1070
6293.26 1000
6294.00 959
6294.75 958
6295.50 1046
6296.25 999
6297.00 927
6297.75 987
6298.50 940
6299.24 993
6299.99 914
6300.74 943
6301.49 1027
6302.24 1038
6302.99 986
6303.74 981
6304.49 1018
6305.24 1044
6305.99 1045
6306.73 1027
6307.48 1048
6308.23 986
6308.98 1039
6309.73 1063
6310.48 998
6311.23 966
6311.98 1046
6312.73 940
6313.48 991
6314.23 970
6314.98 927
6315.73 962
6316.48 940
6317.23 966
6317.98 972
6318.73 997
6319.48 995
6320.23 952
6320.98 973
6321.73 986
6322.48 881
6323.23 865
6323.98 1006
6324.73 1040
6325.48 906
6326.23 853
6326.98 864
6327.73 928
6328.48 856
6329.23 850
6329.98 846
6330.73 865
6331.48 875
6332.23 786
6332.98 833
6333.73 918
6334.49 858
6335.24 834
6335.99 967
6336.74 936
6337.49 889
6338.24 892
6338.99 892
6339.74 863
6340.49 858
6341.25 890
6342.00 924
6342.75 929
6343.50 927
6344.25 899
6345.00 867
6345.75 879
6346.51 847
6347.26 876
6348.01 896
6348.76 935
6349.51 894
6350.26 884
6351.02 922
6351.77 1013
6352.52 1077
6353.27 995
6354.02 888
6354.78 927
6355.53 979
6356.28 975
6357.03 881
6357.78 897
6358.54 961
6359.29 924
6360.04 823
6360.79 835
6361.55 890
6362.30 874
6363.05 803
6363.80 796
6364.56 930
6365.31 962
6366.06 857
6366.81 804
6367.57 836
6368.32 837
6369.07 942
6369.83 926
6370.58 903
6371.33 806
6372.08 869
6372.84 902
6373.59 816
6374.34 819
6375.10 855
6375.85 849
6376.60 879
6377.36 831
6378.11 821
6378.86 778
6379.62 882
6380.37 898
6381.12 855
6381.88 883
6382.63 866
6383.39 773
6384.14 801
6384.89 845
6385.65 925
6386.40 799
6387.16 806
6387.91 817
6388.66 800
6389.42 777
6390.17 880
6390.93 818
6391.68 810
6392.43 805
6393.19 887
6393.94 895
6394.70 859
6395.45 803
6396.21 763
6396.96 855
6397.72 876
6398.47 854
6399.22 815
6399.98 863
6400.73 841
6401.49 812
6402.24 888
6403.00 863
6403.75 808
6404.51 785
6405.26 748
6406.02 741
6406.77 801
6407.53 753
6408.28 769
6409.04 800
6409.79 774
6410.55 881
6411.31 844
6412.06 900
6412.82 838
6413.57 779
6414.33 809
6415.08 769
6415.84 862
6416.59 795
6417.35 833
6418.11 801
6418.86 766
6419.62 797
6420.37 785
6421.13 817
6421.89 703
6422.64 754
6423.40 730
6424.15 762
6424.91 778
6425.67 759
6426.42 764
6427.18 709
6427.94 795
6428.69 810
6429.45 827
6430.20 800
6430.96 748
6431.72 838
6432.47 827
6433.23 838
6433.99 767
6434.74 788
6435.50 797
6436.26 838
6437.02 878
6437.77 788
6438.53 762
6439.29 782
6440.04 812
6440.80 849
6441.56 861
6442.32 882
6443.07 919
6443.83 834
6444.59 851
6445.34 755
6446.10 778
6446.86 805
6447.62 768
6448.37 872
6449.13 729
6449.89 724
6450.65 787
6451.41 797
6452.16 806
6452.92 793
6453.68 801
6454.44 831
6455.19 838
6455.95 876
6456.71 881
6457.47 907
6458.23 923
6458.99 878
6459.74 832
6460.50 936
6461.26 917
6462.02 883
6462.78 891
6463.54 849
6464.29 879
6465.05 857
6465.81 861
6466.57 830
6467.33 854
6468.09 796
6468.85 912
6469.60 833
6470.36 850
6471.12 849
6471.88 877
6472.64 903
6473.40 864
6474.16 874
6474.92 890
6475.68 921
6476.44 842
6477.20 893
6477.95 944
6478.71 965
6479.47 896
6480.23 937
6480.99 968
6481.75 921
6482.51 857
6483.27 843
6484.03 952
6484.79 913
6485.55 964
6486.31 983
6487.07 953
6487.83 956
6488.59 869
6489.35 956
6490.11 996
6490.87 887
6491.63 900
6492.39 1035
6493.15 1095
6493.91 951
6494.67 1070
6495.43 1063
6496.19 982
6496.95 1115
6497.71 1101
6498.47 1101
6499.23 1051
6499.99 1093
6500.76 1166
6501.52 1127
6502.28 1007
6503.04 1068
6503.80 1038
6504.56 1050
6505.32 1076
6506.08 1068
6506.84 1087
6507.60 1139
6508.36 1276
6509.13 1164
6509.89 1165
6510.65 1221
6511.41 1137
6512.17 1166
6512.93 1228
6513.69 1186
6514.45 1172
6515.22 1165
6515.98 1196
6516.74 1081
6517.50 1143
6518.26 1245
6519.02 1164
6519.79 1266
6520.55 1270
6521.31 1371
6522.07 1434
6522.83 1413
6523.60 1519
6524.36 1527
6525.12 1640
6525.88 1650
6526.64 1624
6527.41 1609
6528.17 1683
6528.93 1738
6529.69 1658
6530.46 1525
6531.22 1689
6531.98 1537
6532.74 1479
6533.51 1489
6534.27 1648
6535.03 1840
6535.79 1878
6536.56 1988
6537.32 2250
6538.08 2429
6538.85 2514
6539.61 2483
6540.37 2232
6541.13 2166
6541.90 2009
6542.66 1814
6543.42 1653
6544.19 1444
6544.95 1392
6545.71 1290
6546.48 1250
6547.24 1171
6548.00 1144
6548.77 1148
6549.53 1146
6550.29 1134
6551.06 1164
6551.82 1216
6552.58 1194
6553.35 1190
6554.11 1206
6554.88 1134
6555.64 1133
6556.40 1216
6557.17 1161
6557.93 1140
6558.70 1121
6559.46 1227
6560.22 1142
6560.99 1179
6561.75 1215
6562.52 1150
6563.28 1307
6564.05 1313
6564.81 1430
6565.57 1359
6566.34 1406
6567.10 1423
6567.87 1450
6568.63 1367
6569.40 1323
6570.16 1375
6570.93 1286
6571.69 1293
6572.46 1207
6573.22 1282
6573.99 1342
6574.75 1358
6575.52 1368
6576.28 1401
6577.05 1427
6577.81 1358
6578.58 1394
6579.34 1321
6580.11 1371
6580.87 1305
6581.64 1423
6582.40 1385
6583.17 1421
6583.93 1415
6584.70 1446
6585.47 1517
6586.23 1385
6587.00 1355
6587.76 1328
6588.53 1388
6589.29 1386
6590.06 1330
6590.83 1310
6591.59 1263
6592.36 1530
6593.12 1545
6593.89 1457
6594.66 1532
6595.42 1603
6596.19 1550
6596.96 1603
6597.72 1388
6598.49 1506
6599.25 1502
6600.02 1273
6600.79 1250
6601.55 1256
6602.32 1297
6603.09 1305
6603.85 1319
6604.62 1311
6605.39 1175
6606.15 1174
6606.92 1247
6607.69 1255
6608.46 1299
6609.22 1238
6609.99 1266
6610.76 1311
6611.52 1201
6612.29 1126
6613.06 1273
6613.83 1272
6614.59 1216
6615.36 1177
6616.13 1209
6616.89 1316
6617.66 1202
6618.43 1114
6619.20 1117
6619.96 1193
6620.73 1229
6621.50 1161
6622.27 1074
6623.04 1125
6623.80 1124
6624.57 1143
6625.34 1288
6626.11 1194
6626.88 1208
6627.64 1283
6628.41 1204
6629.18 1144
6629.95 1227
6630.72 1171
6631.48 1247
6632.25 1248
6633.02 1188
6633.79 1185
6634.56 1332
6635.33 1283
6636.10 1352
6636.86 1384
6637.63 1353
6638.40 1233
6639.17 1246
6639.94 1174
6640.71 1248
6641.48 1198
6642.25 1126
6643.01 1117
6643.78 1192
6644.55 1190
6645.32 1172
6646.09 1109
6646.86 1126
6647.63 1116
6648.40 1014
6649.17 1133
6649.94 1068
6650.71 1067
6651.48 1128
6652.25 1110
6653.01 1116
6653.78 1080
6654.55 1049
6655.32 1115
6656.09 1047
6656.86 1097
6657.63 1042
6658.40 1055
6659.17 1023
6659.94 1076
6660.71 1128
6661.48 1073
6662.25 1103
6663.02 1091
6663.79 1073
6664.56 1137
6665.33 1118
6666.10 1151
6666.87 1189
6667.64 1141
6668.42 1184
6669.19 1177
6669.96 1155
6670.73 1109
6671.50 1093
6672.27 1019
6673.04 1112
6673.81 1082
6674.58 1057
6675.35 1114
6676.12 1029
6676.89 1040
6677.66 1056
6678.44 1032
6679.21 980
6679.98 942
6680.75 919
6681.52 938
6682.29 1037
6683.06 1092
6683.83 1060
6684.60 1038
6685.38 1028
6686.15 1048
6686.92 1109
6687.69 1076
6688.46 1089
6689.23 1121
6690.01 1049
6690.78 1023
6691.55 1080
6692.32 1039
6693.09 1017
6693.86 1068
6694.64 1041
6695.41 986
6696.18 941
6696.95 943
6697.73 923
6698.50 1061
6699.27 922
6700.04 911
6700.81 903
6701.59 943
6702.36 891
6703.13 886
6703.90 915
6704.68 871
6705.45 922
6706.22 941
6706.99 935
6707.77 880
6708.54 979
6709.31 939
6710.09 935
6710.86 932
6711.63 915
6712.40 862
6713.18 986
6713.95 1001
6714.72 900
6715.50 874
6716.27 881
6717.04 930
6717.82 908
6718.59 977
6719.36 932
6720.14 867
6720.91 974
6721.68 952
6722.46 852
6723.23 854
6724.00 850
6724.78 919
6725.55 905
6726.33 914
6727.10 919
6727.87 958
6728.65 940
6729.42 937
6730.20 935
6730.97 848
6731.74 837
6732.52 912
6733.29 829
6734.07 820
6734.84 905
6735.61 920
6736.39 900
6737.16 881
6737.94 796
6738.71 888
6739.49 849
6740.26 880
6741.04 877
6741.81 822
6742.59 846
6743.36 892
6744.13 885
6744.91 878
6745.68 858
6746.46 874
6747.23 910
6748.01 943
6748.78 872
6749.56 902
6750.33 859
6751.11 916
6751.89 964
6752.66 900
6753.44 880
6754.21 888
6754.99 885
6755.76 902
6756.54 927
6757.31 908
6758.09 835
6758.86 836
6759.64 851
6760.42 846
6761.19 903
6761.97 928
6762.74 927
6763.52 894
6764.30 939
6765.07 907
6765.85 875
6766.62 834
6767.40 831
6768.18 836
6768.95 863
6769.73 879
6770.51 854
6771.28 870
6772.06 780
6772.83 869
6773.61 964
6774.39 911
6775.16 903
6775.94 889
6776.72 842
6777.49 837
6778.27 933
6779.05 976
6779.82 1022
6780.60 958
6781.38 1067
6782.16 933
6782.93 950
6783.71 1009
6784.49 869
6785.26 851
6786.04 859
6786.82 842
6787.60 918
6788.37 860
6789.15 868
6789.93 866
6790.71 860
6791.48 869
6792.26 802
6793.04 791
6793.82 660
6794.59 805
6795.37 756
6796.15 818
6796.93 795
6797.70 789
6798.48 764
6799.26 709
6800.04 770
6800.82 787
6801.60 819
6802.37 803
6803.15 834
6803.93 784
6804.71 744
6805.49 729
6806.26 835
6807.04 818
6807.82 743
6808.60 802
6809.38 761
6810.16 764
6810.94 738
6811.71 802
6812.49 762
6813.27 795
6814.05 833
6814.83 879
6815.61 807
6816.39 802
6817.17 788
6817.95 770
6818.73 821
6819.50 770
6820.28 781
6821.06 806
6821.84 808
6822.62 814
6823.40 753
6824.18 791
6824.96 768
6825.74 836
6826.52 791
6827.30 791
6828.08 786
6828.86 774
6829.64 840
6830.42 823
6831.20 881
6831.98 835
6832.76 814
6833.54 795
6834.32 748
6835.10 784
6835.88 812
6836.66 845
6837.44 841
6838.22 775
6839.00 826
6839.78 808
6840.56 763
6841.34 736
6842.12 743
6842.90 761
6843.68 818
6844.46 882
6845.24 774
6846.02 794
6846.80 806
6847.58 846
6848.36 809
6849.14 827
6849.93 859
6850.71 829
6851.49 856
6852.27 916
6853.05 971
6853.83 969
6854.61 1001
6855.39 983
6856.17 964
6856.96 883
6857.74 865
6858.52 839
6859.30 766
6860.08 772
6860.86 805
6861.64 770
6862.43 735
6863.21 793
6863.99 762
6864.77 713
6865.55 782
6866.33 789
6867.12 801
6867.90 781
6868.68 774
6869.46 800
6870.24 797
6871.03 852
6871.81 794
6872.59 768
6873.37 760
6874.16 770
6874.94 761
6875.72 782
6876.50 735
6877.28 799
6878.07 779
6878.85 786
6879.63 916
6880.42 894
6881.20 854
6881.98 804
6882.76 863
6883.55 879
6884.33 871
6885.11 920
6885.89 894
6886.68 917
6887.46 1020
6888.24 1016
6889.03 982
6889.81 1057
6890.59 940
6891.38 973
6892.16 963
6892.94 922
6893.73 915
6894.51 890
6895.29 839
6896.08 880
6896.86 719
6897.64 817
6898.43 837
6899.21 854
6900.00 905
6900.78 862
6901.56 876
6902.35 863
6903.13 852
6903.91 865
6904.70 878
6905.48 906
6906.27 859
6907.05 886
6907.84 870
6908.62 862
6909.40 844
6910.19 823
6910.97 899
6911.76 855
6912.54 779
6913.33 765
6914.11 726
6914.90 806
6915.68 732
6916.46 745
6917.25 794
6918.03 837
6918.82 823
6919.60 832
6920.39 849
6921.17 793
6921.96 867
6922.74 906
6923.53 923
6924.31 887
6925.10 861
6925.88 851
6926.67 907
6927.45 896
6928.24 915
6929.03 823
6929.81 898
6930.60 799
6931.38 812
6932.17 817
6932.95 805
6933.74 749
6934.52 720
6935.31 814
6936.10 786
6936.88 856
6937.67 755
6938.45 805
6939.24 802
6940.03 856
6940.81 756
6941.60 769
6942.38 785
6943.17 815
6943.96 851
6944.74 857
6945.53 860
6946.32 928
6947.10 802
6947.89 790
6948.68 851
6949.46 838
6950.25 839
6951.03 869
6951.82 937
6952.61 915
6953.40 819
6954.18 841
6954.97 887
6955.76 888
6956.54 878
6957.33 865
6958.12 889
6958.90 880
6959.69 894
6960.48 917
6961.27 962
6962.05 917
6962.84 914
6963.63 876
6964.41 828
6965.20 941
6965.99 967
6966.78 972
6967.56 886
6968.35 878
6969.14 942
6969.93 1018
6970.72 957
6971.50 925
6972.29 875
6973.08 908
6973.87 969
6974.66 905
6975.44 1022
6976.23 963
6977.02 934
6977.81 949
6978.60 1037
6979.38 987
6980.17 1106
6980.96 1114
6981.75 1227
6982.54 1223
6983.33 1264
6984.11 1358
6984.90 1558
6985.69 1655
6986.48 1607
6987.27 1652
6988.06 1681
6988.85 1701
6989.64 1690
6990.42 1593
6991.21 1472
6992.00 1389
6992.79 1279
6993.58 1268
6994.37 1255
6995.16 1267
6995.95 1137
6996.74 1168
6997.53 1257
6998.32 1340
6999.10 1362
6999.89 1536
7000.68 1710
7001.47 1769
7002.26 1741
7003.05 1725
7003.84 1822
7004.63 1644
7005.42 1529
7006.21 1311
7007.00 1246
7007.79 1126
7008.58 1074
7009.37 1016
7010.16 963
7010.95 992
7011.74 919
7012.53 870
7013.32 914
7014.11 914
7014.90 977
7015.69 892
7016.48 913
7017.27 879
7018.06 926
7018.85 841
7019.64 879
7020.43 899
7021.23 874
7022.02 1021
7022.81 962
7023.60 983
7024.39 943
7025.18 891
7025.97 912
7026.76 993
7027.55 966
7028.34 967
7029.13 1018
7029.93 927
7030.72 875
7031.51 858
7032.30 881
7033.09 956
7033.88 980
7034.67 906
7035.46 973
7036.26 925
7037.05 939
7037.84 912
7038.63 909
7039.42 935
7040.21 928
7041.01 995
7041.80 934
7042.59 970
7043.38 953
7044.17 932
7044.97 987
7045.76 964
7046.55 893
7047.34 862
7048.13 854
7048.93 987
7049.72 929
7050.51 1033
7051.30 1017
7052.09 993
7052.89 990
7053.68 957
7054.47 947
7055.26 915
7056.06 899
7056.85 950
7057.64 843
7058.44 870
7059.23 858
7060.02 839
7060.81 812
7061.61 844
7062.40 805
7063.19 896
7063.99 844
7064.78 829
7065.57 778
7066.37 785
7067.16 800
7067.95 774
7068.74 759
7069.54 765
7070.33 825
7071.13 899
7071.92 777
7072.71 820
7073.51 802
7074.30 796
7075.09 816
7075.89 798
7076.68 764
7077.47 828
7078.27 809
7079.06 813
7079.86 824
7080.65 697
7081.44 780
7082.24 805
7083.03 845
7083.83 858
7084.62 842
7085.41 736
7086.21 730
7087.00 781
7087.80 849
7088.59 759
7089.39 770
7090.18 767
7090.98 764
7091.77 724
7092.56 727
7093.36 769
7094.15 723
7094.95 743
7095.74 742
7096.54 792
7097.33 779
7098.13 733
7098.92 758
7099.72 744
7100.51 647
7101.31 586
7102.10 669
7102.90 663
7103.69 656
7104.49 681
7105.29 626
7106.08 633
7106.88 647
7107.67 713
7108.47 746
7109.26 737
7110.06 644
7110.85 718
7111.65 692
7112.45 662
7113.24 676
7114.04 676
7114.83 719
7115.63 727
7116.42 696
7117.22 723
7118.02 613
7118.81 691
7119.61 675
7120.41 661
7121.20 702
7122.00 714
7122.79 704
7123.59 790
7124.39 747
7125.18 677
7125.98 702
7126.78 701
7127.57 619
7128.37 675
7129.17 723
7129.96 704
7130.76 660
7131.56 730
7132.35 746
7133.15 643
7133.95 683
7134.74 708
7135.54 697
7136.34 644
7137.14 595
7137.93 621
7138.73 760
7139.53 652
7140.33 675
7141.12 746
7141.92 785
7142.72 748
7143.51 681
7144.31 717
7145.11 710
7145.91 677
7146.71 704
7147.50 641
7148.30 673
7149.10 729
7149.90 698
7150.69 670
7151.49 701
7152.29 718
7153.09 687
7153.89 713
7154.68 636
7155.48 587
7156.28 682
7157.08 701
7157.88 729
7158.68 727
7159.47 725
7160.27 673
7161.07 696
7161.87 638
7162.67 648
7163.47 601
7164.27 603
7165.06 629
7165.86 645
7166.66 606
7167.46 597
7168.26 646
7169.06 640
7169.86 608
7170.66 662
7171.46 649
7172.25 691
7173.05 651
7173.85 643
7174.65 645
7175.45 657
7176.25 722
7177.05 661
7177.85 598
7178.65 610
7179.45 630
7180.25 625
7181.05 657
7181.85 612
7182.65 615
7183.45 619
7184.25 668
7185.05 668
7185.85 650
7186.65 679
7187.45 689
7188.25 637
7189.05 631
7189.85 643
7190.65 668
7191.45 654
7192.25 620
7193.05 651
7193.85 654
7194.65 637
7195.45 654
7196.25 635
7197.05 616
7197.85 611
7198.65 641
7199.45 597
7200.25 636
7201.05 667
7201.85 655
7202.65 669
7203.46 661
7204.26 668
7205.06 574
7205.86 555
7206.66 619
7207.46 625
7208.26 611
7209.06 594
7209.86 619
7210.66 584
7211.47 572
7212.27 601
7213.07 608
7213.87 644
7214.67 600
7215.47 546
7216.27 562
7217.08 609
7217.88 582
7218.68 601
7219.48 636
7220.28 681
7221.09 685
7221.89 747
7222.69 710
7223.49 688
7224.29 575
7225.10 625
7225.90 666
7226.70 661
7227.50 595
7228.30 620
7229.11 576
7229.91 590
7230.71 682
7231.51 688
7232.32 654
7233.12 649
7233.92 572
7234.72 618
7235.53 670
7236.33 591
7237.13 678
7237.93 695
7238.74 672
7239.54 609
7240.34 652
7241.15 683
7241.95 683
7242.75 629
7243.55 604
7244.36 638
7245.16 631
7245.96 603
7246.77 677
7247.57 645
7248.37 644
7249.18 587
7249.98 553
7250.78 624
7251.59 653
7252.39 690
7253.20 671
7254.00 597
7254.80 607
7255.61 676
7256.41 624
7257.21 638
7258.02 622
7258.82 586
7259.63 639
7260.43 661
7261.23 604
7262.04 646
7262.84 684
7263.65 619
7264.45 619
7265.26 576
7266.06 622
7266.86 629
7267.67 614
7268.47 632
7269.28 582
7270.08 636
7270.89 668
7271.69 696
7272.50 601
7273.30 625
7274.11 628
7274.91 654
7275.71 535
7276.52 564
7277.32 693
7278.13 691
7278.93 647
7279.74 689
7280.55 619
7281.35 706
7282.16 687
7282.96 656
7283.77 764
7284.57 802
7285.38 804
7286.18 847
7286.99 783
7287.79 794
7288.60 768
7289.40 771
7290.21 824
7291.02 780
7291.82 695
7292.63 685
7293.43 653
7294.24 699
7295.05 672
7295.85 651
7296.66 651
7297.46 619
7298.27 613
7299.08 679
7299.88 742
7300.69 678
7301.49 720
7302.30 743
7303.11 772
7303.91 651
7304.72 645
7305.53 671
7306.33 709
7307.14 713
7307.95 728
7308.75 706
7309.56 742
7310.37 812
7311.17 786
7311.98 749
7312.79 753
7313.59 828
7314.40 822
7315.21 750
7316.02 687
7316.82 750
7317.63 791
7318.44 765
7319.24 806
7320.05 741
7320.86 840
7321.67 941
7322.47 899
7323.28 880
7324.09 862
7324.90 971
7325.70 923
7326.51 836
7327.32 738
7328.13 703
7328.94 731
7329.74 707
7330.55 695
7331.36 672
7332.17 749
7332.98 749
7333.78 744
7334.59 719
7335.40 759
7336.21 739
7337.02 745
7337.82 727
7338.63 706
7339.44 685
7340.25 742
7341.06 745
7341.87 697
7342.68 710
7343.48 695
7344.29 711
7345.10 669
7345.91 674
7346.72 714
7347.53 704
7348.34 751
7349.15 796
7349.95 801
7350.76 672
7351.57 733
7352.38 797
7353.19 736
7354.00 647
7354.81 685
7355.62 737
7356.43 697
7357.24 669
7358.05 711
7358.86 688
7359.67 703
7360.48 627
7361.29 670
7362.09 705
7362.90 727
7363.71 664
7364.52 627
7365.33 670
7366.14 713
7366.95 671
7367.76 686
7368.57 711
7369.38 709
7370.19 668
7371.00 672
7371.81 698
7372.62 712
7373.43 708
7374.25 716
7375.06 670
7375.87 654
7376.68 753
7377.49 723
7378.30 777
7379.11 834
7379.92 757
7380.73 843
7381.54 787
7382.35 879
7383.16 905
7383.97 793
7384.78 794
7385.59 760
7386.41 730
7387.22 725
7388.03 763
7388.84 679
7389.65 723
7390.46 651
7391.27 776
7392.08 740
7392.89 730
7393.71 647
7394.52 598
7395.33 606
7396.14 616
7396.95 668
7397.76 677
7398.58 704
7399.39 708
7400.20 712
7401.01 692
7401.82 715
7402.63 741
7403.45 712
7404.26 757
7405.07 714
7405.88 711
7406.69 685
7407.51 677
7408.32 743
7409.13 691
7409.94 683
7410.76 667
7411.57 725
7412.38 701
7413.19 645
7414.01 640
7414.82 592
7415.63 705
7416.44 720
7417.26 612
7418.07 631
7418.88 607
7419.69 580
7420.51 647
7421.32 694
7422.13 644
7422.95 677
7423.76 676
7424.57 611
7425.39 591
7426.20 652
7427.01 616
7427.83 645
7428.64 607
7429.45 603
7430.27 635
7431.08 656
7431.89 599
7432.71 609
7433.52 599
7434.33 637
7435.15 636
7435.96 635
7436.77 591
7437.59 670
7438.40 659
7439.22 684
7440.03 594
7440.84 622
7441.66 667
7442.47 642
7443.29 612
7444.10 606
7444.91 608
7445.73 665
7446.54 654
7447.36 596
7448.17 584
7448.99 585
7449.80 636
7450.62 649
7451.43 695
7452.24 618
7453.06 592
7453.87 639
7454.69 647
7455.50 629
7456.32 570
7457.13 550
7457.95 624
7458.76 629
7459.58 595
7460.39 569
7461.21 662
7462.02 628
7462.84 625
7463.65 626
7464.47 622
7465.28 596
7466.10 613
7466.92 551
7467.73 583
7468.55 588
7469.36 638
7470.18 646
7470.99 564
7471.81 602
7472.62 642
7473.44 644
7474.26 610
7475.07 604
7475.89 641
7476.70 655
7477.52 674
7478.34 584
7479.15 606
7479.97 664
7480.78 631
7481.60 632
7482.42 586
7483.23 601
7484.05 597
7484.87 633
7485.68 619
7486.50 557
7487.32 627
7488.13 623
7488.95 583
7489.76 631
7490.58 624
7491.40 598
7492.22 596
7493.03 626
7493.85 605
7494.67 585
7495.48 610
7496.30 606
7497.12 612
7497.93 621
7498.75 584
7499.57 671
7500.39 591
7501.20 571
7502.02 610
7502.84 610
7503.66 552
7504.47 562
7505.29 576
7506.11 600
7506.93 576
7507.74 566
7508.56 523
7509.38 564
7510.20 559
7511.01 626
7511.83 629
7512.65 605
7513.47 642
7514.29 472
7515.10 542
7515.92 617
7516.74 581
7517.56 564
7518.38 537
7519.19 528
7520.01 610
7520.83 602
7521.65 606
7522.47 549
7523.29 640
7524.11 610
7524.92 628
7525.74 619
7526.56 579
7527.38 573
7528.20 508
7529.02 504
7529.84 506
7530.66 470
7531.47 553
7532.29 589
7533.11 647
7533.93 562
7534.75 525
7535.57 541
7536.39 584
7537.21 549
7538.03 547
7538.85 548
7539.67 519
7540.49 547
7541.31 582
7542.12 641
7542.94 662
7543.76 579
7544.58 584
7545.40 577
7546.22 569
7547.04 544
7547.86 551
7548.68 584
7549.50 584
7550.32 619
7551.14 599
7551.96 601
7552.78 657
7553.60 614
7554.42 580
7555.24 627
7556.06 622
7556.88 591
7557.70 638
7558.52 684
7559.35 661
7560.17 622
7560.99 620
7561.81 632
7562.63 606
7563.45 634
7564.27 597
7565.09 609
7565.91 599
7566.73 577
7567.55 549
7568.37 590
7569.19 616
7570.02 604
7570.84 606
7571.66 601
7572.48 614
7573.30 600
7574.12 621
7574.94 657
7575.76 657
7576.59 627
7577.41 654
7578.23 617
7579.05 650
7579.87 705
7580.69 668
7581.51 591
7582.34 636
7583.16 628
7583.98 602
7584.80 630
7585.62 653
7586.45 616
7587.27 601
7588.09 653
7588.91 669
7589.73 705
7590.56 718
7591.38 673
7592.20 659
7593.02 639
7593.85 665
7594.67 672
7595.49 665
7596.31 620
7597.14 641
7597.96 598
7598.78 574
7599.60 632
7600.43 658
7601.25 658
7602.07 735
7602.89 717
7603.72 742
7604.54 851
7605.36 800
7606.19 732
7607.01 795
7607.83 750
7608.66 781
7609.48 836
7610.30 802
7611.12 703
7611.95 752
7612.77 668
7613.59 685
7614.42 663
7615.24 617
7616.07 625
7616.89 663
7617.71 607
7618.54 691
7619.36 662
7620.18 709
7621.01 683
7621.83 681
7622.66 671
7623.48 717
7624.30 593
7625.13 642
7625.95 679
7626.78 660
7627.60 711
7628.42 778
7629.25 748
7630.07 782
7630.90 848
7631.72 831
7632.55 805
7633.37 852
7634.19 828
7635.02 890
7635.84 876
7636.67 798
7637.49 793
7638.32 825
7639.14 743
7639.97 709
7640.79 682
7641.62 679
7642.44 641
7643.27 618
7644.09 573
7644.92 653
7645.74 625
7646.57 641
7647.39 591
7648.22 568
7649.04 577
7649.87 612
7650.70 628
7651.52 618
7652.35 637
7653.17 629
7654.00 575
7654.82 575
7655.65 607
7656.47 585
7657.30 550
7658.13 594
7658.95 618
7659.78 614
7660.60 605
7661.43 641
7662.26 645
7663.08 597
7663.91 574
7664.73 570
7665.56 607
7666.39 608
7667.21 594
7668.04 626
7668.87 632
7669.69 655
7670.52 693
7671.35 695
7672.17 666
7673.00 619
7673.83 609
7674.65 648
7675.48 594
7676.31 650
7677.13 538
7677.96 534
7678.79 594
7679.61 580
7680.44 586
7681.27 613
7682.09 513
7682.92 557
7683.75 570
7684.58 551
7685.40 582
7686.23 562
7687.06 607
7687.89 632
7688.71 539
7689.54 571
7690.37 519
7691.20 545
7692.02 556
7692.85 569
7693.68 579
7694.51 580
7695.33 589
7696.16 534
7696.99 627
7697.82 593
7698.65 539
7699.47 579
7700.30 610
7701.13 622
7701.96 594
7702.79 626
7703.62 642
7704.44 662
7705.27 592
7706.10 584
7706.93 605
7707.76 591
7708.59 550
7709.41 579
7710.24 609
7711.07 596
7711.90 582
7712.73 544
7713.56 572
7714.39 558
7715.22 566
7716.05 607
7716.87 555
7717.70 557
7718.53 512
7719.36 573
7720.19 573
7721.02 555
7721.85 534
7722.68 536
7723.51 496
7724.34 548
7725.17 591
7726.00 568
7726.83 563
7727.66 555
7728.48 550
7729.31 574
7730.14 554
7730.97 499
7731.80 514
7732.63 541
7733.46 542
7734.29 534
7735.12 507
7735.95 523
7736.78 567
7737.61 602
7738.44 578
7739.27 583
7740.10 633
7740.93 610
7741.77 480
7742.60 603
7743.43 557
7744.26 550
7745.09 581
7745.92 635
7746.75 587
7747.58 633
7748.41 670
7749.24 601
7750.07 656
7750.90 696
7751.73 646
7752.56 644
7753.39 627
7754.23 558
7755.06 559
7755.89 559
7756.72 553
7757.55 502
7758.38 517
7759.21 537
7760.04 478
7760.88 504
7761.71 554
7762.54 545
7763.37 572
7764.20 570
7765.03 554
7765.86 549
7766.70 545
7767.53 514
7768.36 582
7769.19 536
7770.02 506
7770.86 529
7771.69 458
7772.52 527
7773.35 536
7774.18 564
7775.02 541
7775.85 468
7776.68 543
7777.51 557
7778.34 543
7779.18 543
7780.01 495
7780.84 516
7781.67 512
7782.51 520
7783.34 548
7784.17 543
7785.00 545
7785.84 543
7786.67 555
7787.50 553
7788.34 551
7789.17 582
7790.00 583
7790.83 580
7791.67 536
7792.50 550
7793.33 581
7794.17 525
7795.00 497
7795.83 470
7796.67 498
7797.50 533
7798.33 528
7799.17 525
7800.00 521
7800.83 491
7801.67 504
7802.50 532
7803.33 592
7804.17 528
7805.00 572
7805.84 560
7806.67 521
7807.50 573
7808.34 574
7809.17 537
7810.01 553
7810.84 517
7811.67 548
7812.51 521
7813.34 549
7814.18 539
7815.01 546
7815.84 568
7816.68 545
7817.51 524
7818.35 518
7819.18 551
7820.02 584
7820.85 599
7821.69 610
7822.52 550
7823.36 539
7824.19 543
7825.03 490
7825.86 519
7826.69 476
7827.53 449
7828.36 479
7829.20 519
7830.03 530
7830.87 500
7831.71 503
7832.54 501
7833.38 516
7834.21 555
7835.05 491
7835.88 525
7836.72 529
7837.55 533
7838.39 504
7839.22 560
7840.06 566
7840.90 594
7841.73 542
7842.57 497
7843.40 495
7844.24 529
7845.07 551
7845.91 579
7846.75 556
7847.58 540
7848.42 534
7849.25 570
7850.09 548
7850.93 545
7851.76 537
7852.60 530
7853.44 554
7854.27 568
7855.11 509
7855.94 547
7856.78 607
7857.62 568
7858.45 561
7859.29 525
7860.13 514
7860.96 585
7861.80 549
7862.64 532
7863.47 549
7864.31 552
7865.15 538
7865.99 504
7866.82 530
7867.66 555
7868.50 553
7869.33 510
7870.17 560
7871.01 526
7871.85 511
7872.68 574
7873.52 540
7874.36 533
7875.20 528
7876.03 555
7876.87 565
7877.71 498
7878.55 477
7879.38 536
7880.22 558
7881.06 573
7881.90 537
7882.74 493
7883.57 552
7884.41 519
7885.25 524
7886.09 540
7886.93 501
7887.76 506
7888.60 532
7889.44 529
7890.28 533
7891.12 531
7891.96 563
7892.79 545
7893.63 555
7894.47 546
7895.31 546
7896.15 542
7896.99 564
7897.83 542
7898.66 580
7899.50 550
7900.34 541
7901.18 520
7902.02 539
7902.86 539
7903.70 529
7904.54 570
7905.38 642
7906.21 539
7907.05 509
7907.89 568
7908.73 528
7909.57 512
7910.41 516
7911.25 529
7912.09 518
7912.93 501
7913.77 539
7914.61 473
7915.45 492
7916.29 549
7917.13 562
7917.97 583
7918.81 548
7919.65 559
7920.49 576
7921.33 590
7922.17 565
7923.01 489
7923.85 508
7924.69 529
7925.53 543
7926.37 449
7927.21 440
7928.05 519
7928.89 509
7929.73 484
7930.57 499
7931.41 492
7932.25 476
7933.09 565
7933.93 518
7934.77 521
7935.61 508
7936.45 522
7937.29 527
7938.14 540
7938.98 524
7939.82 508
7940.66 468
7941.50 473
7942.34 457
7943.18 493
7944.02 532
7944.86 537
7945.70 508
7946.55 535
7947.39 546
7948.23 528
7949.07 495
7949.91 490
7950.75 530
7951.59 535
7952.44 492
7953.28 461
7954.12 495
7954.96 544
7955.80 511
7956.65 486
7957.49 492
7958.33 490
7959.17 479
7960.01 494
7960.86 526
7961.70 530
7962.54 512
7963.38 506
7964.22 540
7965.07 480
7965.91 448
7966.75 512
7967.59 512
7968.44 518
7969.28 503
7970.12 534
7970.96 552
7971.81 504
7972.65 505
7973.49 473
7974.33 511
7975.18 513
7976.02 472
7976.86 500
7977.71 487
7978.55 437
7979.39 517
7980.23 525
7981.08 568
7981.92 490
7982.76 450
7983.61 509
7984.45 475
7985.29 510
7986.14 512
7986.98 526
7987.82 448
7988.67 441
7989.51 487
7990.36 490
7991.20 487
7992.04 458
7992.89 494
7993.73 496
7994.57 501
7995.42 521
7996.26 489
7997.11 458
7997.95 500
7998.79 476
7999.64 503
8000.48 457
8001.33 505
8002.17 502
8003.01 442
8003.86 528
8004.70 495
8005.55 446
8006.39 458
8007.24 469
8008.08 507
8008.93 526
8009.77 519
8010.62 514
8011.46 512
8012.30 484
8013.15 484
8013.99 482
8014.84 450
8015.68 468
8016.53 485
8017.37 473
8018.22 425
8019.06 468
8019.91 449
8020.76 453
8021.60 420
8022.45 452
8023.29 445
8024.14 431
8024.98 452
8025.83 467
8026.67 471
8027.52 414
8028.36 474
8029.21 410
8030.06 448
8030.90 449
8031.75 442
8032.59 401
8033.44 442
8034.28 463
8035.13 487
8035.98 509
8036.82 436
8037.67 478
8038.52 450
8039.36 472
8040.21 452
8041.05 468
8041.90 450
8042.75 528
8043.59 444
8044.44 412
8045.29 435
8046.13 456
8046.98 527
8047.83 474
8048.67 438
8049.52 468
8050.37 462
8051.21 505
8052.06 513
8052.91 514
8053.75 466
8054.60 469
8055.45 441
8056.30 484
8057.14 474
8057.99 504
8058.84 450
8059.68 445
8060.53 443
8061.38 472
8062.23 500
8063.07 473
8063.92 480
8064.77 491
8065.62 427
8066.46 500
8067.31 457
8068.16 477
8069.01 483
8069.85 487
8070.70 462
8071.55 453
8072.40 426
8073.25 477
8074.09 484
8074.94 461
8075.79 433
8076.64 429
8077.49 407
8078.34 433
8079.18 472
8080.03 469
8080.88 421
8081.73 395
8082.58 435
8083.43 399
8084.27 476
8085.12 426
8085.97 445
8086.82 445
8087.67 494
8088.52 454
8089.37 468
8090.22 438
8091.06 418
8091.91 483
8092.76 475
8093.61 473
8094.46 438
8095.31 501
8096.16 430
8097.01 459
8097.86 450
8098.71 471
8099.56 456
8100.41 475
8101.26 432
8102.11 480
8102.95 470
8103.80 458
8104.65 501
8105.50 476
8106.35 489
8107.20 458
8108.05 450
8108.90 442
8109.75 459
8110.60 456
8111.45 435
8112.30 464
8113.15 470
8114.00 435
8114.85 478
8115.70 472
8116.55 464
8117.40 471
8118.25 497
8119.10 472
8119.96 453
8120.81 430
8121.66 426
8122.51 438
8123.36 453
8124.21 407
8125.06 443
8125.91 492
8126.76 472
8127.61 491
8128.46 513
8129.31 535
8130.16 454
8131.02 491
8131.87 479
8132.72 463
8133.57 444
8134.42 433
8135.27 482
8136.12 431
8136.97 431
8137.83 476
8138.68 522
8139.53 512
8140.38 511
8141.23 517
8142.08 538
8142.93 524
8143.79 518
8144.64 519
8145.49 504
8146.34 532
8147.19 551
8148.05 567
8148.90 464
8149.75 498
8150.60 496
8151.45 562
8152.31 506
8153.16 514
8154.01 562
8154.86 531
8155.71 470
8156.57 502
8157.42 458
8158.27 492
8159.12 470
8159.98 516
8160.83 482
8161.68 485
8162.54 503
8163.39 503
8164.24 462
8165.09 478
8165.95 512
8166.80 503
8167.65 521
8168.51 555
8169.36 512
8170.21 457
8171.06 528
8171.92 509
8172.77 484
8173.62 493
8174.48 502
8175.33 495
8176.18 464
8177.04 485
8177.89 456
8178.74 455
8179.60 475
8180.45 492
8181.31 455
8182.16 478
8183.01 476
8183.87 465
8184.72 468
8185.57 474
8186.43 465
8187.28 423
8188.14 472
8188.99 442
8189.84 456
8190.70 445
8191.55 440
8192.41 459
8193.26 446
8194.12 484
8194.97 446
8195.83 440
8196.68 446
8197.53 455
8198.39 445
8199.24 506
8200.10 446
8200.95 514
8201.81 515
8202.66 474
8203.52 426
8204.37 461
8205.23 451
8206.08 478
8206.94 502
8207.79 458
8208.65 488
8209.50 503
8210.36 470
8211.21 432
8212.07 500
8212.92 455
8213.78 479
8214.63 481
8215.49 452
8216.34 469
8217.20 513
8218.06 492
8218.91 490
8219.77 436
8220.62 429
8221.48 453
8222.33 462
8223.19 460
8224.05 459
8224.90 468
8225.76 466
8226.61 464
8227.47 454
8228.33 538
8229.18 466
8230.04 471
8230.90 468
8231.75 425
8232.61 434
8233.46 495
8234.32 441
8235.18 480
8236.03 452
8236.89 474
8237.75 479
8238.60 449
8239.46 458
8240.32 407
8241.17 461
8242.03 415
8242.89 482
8243.74 482
8244.60 506
8245.46 480
8246.32 474
8247.17 425
8248.03 427
8248.89 487
8249.74 486
8250.60 481
8251.46 472
8252.32 462
8253.17 488
8254.03 427
8254.89 423
8255.75 472
8256.60 423
8257.46 482
8258.32 457
8259.18 447
8260.04 487
8260.89 490
8261.75 467
8262.61 495
8263.47 508
8264.32 449
8265.18 477
8266.04 450
8266.90 483
8267.76 432
8268.62 459
8269.47 451
8270.33 476
8271.19 495
8272.05 411
8272.91 469
8273.77 523
8274.62 487
8275.48 424
8276.34 413
8277.20 429
8278.06 460
8278.92 472
8279.78 482
8280.64 452
8281.49 435
8282.35 412
8283.21 451
8284.07 469
8284.93 444
8285.79 467
8286.65 443
8287.51 456
8288.37 486
8289.23 470
8290.09 544
8290.95 476
8291.80 455
8292.66 480
8293.52 518
8294.38 434
8295.24 473
8296.10 513
8296.96 465
8297.82 498
8298.68 453
8299.54 478
8300.40 463
8301.26 478
8302.12 527
8302.98 538
8303.84 457
8304.70 473
8305.56 505
8306.42 516
8307.28 466
8308.14 451
8309.00 481
8309.86 532
8310.72 517
8311.58 469
8312.44 491
8313.31 519
8314.17 487
8315.03 480
8315.89 517
8316.75 580
8317.61 570
8318.47 557
8319.33 554
8320.19 562
8321.05 538
8321.91 568
8322.77 516
8323.64 482
8324.50 497
8325.36 474
8326.22 526
8327.08 526
8327.94 505
8328.80 483
8329.66 478
8330.53 506
8331.39 526
8332.25 482
8333.11 500
8333.97 482
8334.83 438
8335.70 456
8336.56 474
8337.42 453
8338.28 490
8339.14 471
8340.00 473
8340.87 469
8341.73 535
8342.59 525
8343.45 474
8344.32 550
8345.18 522
8346.04 493
8346.90 508
8347.76 533
8348.63 539
8349.49 464
8350.35 471
8351.21 431
8352.08 451
8352.94 481
8353.80 461
8354.66 476
8355.53 433
8356.39 487
8357.25 491
8358.12 514
8358.98 489
8359.84 474
8360.71 523
8361.57 537
8362.43 474
8363.29 503
8364.16 473
8365.02 502
8365.88 517
8366.75 426
8367.61 429
8368.47 450
8369.34 448
8370.20 535
8371.06 478
8371.93 448
8372.79 471
8373.66 474
8374.52 528
8375.38 485
8376.25 458
8377.11 489
8377.97 489
8378.84 473
8379.70 443
8380.57 397
8381.43 500
8382.30 560
8383.16 515
8384.02 503
8384.89 491
8385.75 483
8386.62 486
8387.48 517
8388.35 500
8389.21 495
8390.07 467
8390.94 468
8391.80 443
8392.67 441
8393.53 473
8394.40 477
8395.26 491
8396.13 510
8396.99 465
8397.86 458
8398.72 455
8399.59 517
8400.45 497
8401.32 479
8402.18 464
8403.05 481
8403.91 476
8404.78 478
8405.64 504
8406.51 487
8407.37 464
8408.24 484
8409.11 529
8409.97 466
8410.84 461
8411.70 525
8412.57 538
8413.43 527
8414.30 471
8415.17 457
8416.03 492
8416.90 462
8417.76 522
8418.63 556
8419.50 519
8420.36 503
8421.23 501
8422.09 532
8422.96 549
8423.83 492
8424.69 509
8425.56 524
8426.43 545
8427.29 549
8428.16 557
8429.02 526
8429.89 491
8430.76 515
8431.62 513
8432.49 544
8433.36 537
8434.23 523
8435.09 525
8435.96 518
8436.83 506
8437.69 532
8438.56 558
8439.43 580
8440.29 520
8441.16 521
8442.03 533
8442.90 643
8443.76 543
8444.63 578
8445.50 574
8446.37 602
8447.23 638
8448.10 550
8448.97 529
8449.84 527
8450.70 603
8451.57 554
8452.44 542
8453.31 574
8454.17 620
8455.04 634
8455.91 659
8456.78 749
8457.65 774
8458.51 857
8459.38 832
8460.25 811
8461.12 828
8461.99 750
8462.86 758
8463.72 738
8464.59 688
8465.46 665
8466.33 655
8467.20 615
8468.07 576
8468.93 567
8469.80 667
8470.67 771
8471.54 754
8472.41 716
8473.28 740
8474.15 745
8475.02 733
8475.89 771
8476.75 632
8477.62 596
8478.49 617
8479.36 599
8480.23 555
8481.10 590
8481.97 587
8482.84 594
8483.71 563
8484.58 556
8485.45 536
8486.32 499
8487.19 511
8488.06 503
8488.92 507
8489.79 556
8490.66 571
8491.53 575
8492.40 607
8493.27 539
8494.14 578
8495.01 591
8495.88 634
8496.75 587
8497.62 644
8498.49 552
8499.36 634
8500.23 575
8501.10 593
8501.97 568
8502.85 526
8503.72 532
8504.59 534
8505.46 583
8506.33 586
8507.20 579
8508.07 559
8508.94 644
8509.81 614
8510.68 538
8511.55 549
8512.42 616
8513.29 657
8514.16 643
8515.03 615
8515.91 562
8516.78 573
8517.65 558
8518.52 525
8519.39 525
8520.26 530
8521.13 615
8522.00 592
8522.88 547
8523.75 560
8524.62 513
8525.49 541
8526.36 544
8527.23 540
8528.10 520
8528.98 510
8529.85 548
8530.72 544
8531.59 578
8532.46 551
8533.34 558
8534.21 655
8535.08 622
8535.95 558
8536.82 609
8537.70 605
8538.57 550
8539.44 577
8540.31 613
8541.18 590
8542.06 500
8542.93 556
8543.80 662
8544.67 604
8545.55 589
8546.42 507
8547.29 562
8548.17 627
8549.04 613
8549.91 631
8550.78 586
8551.66 590
8552.53 642
8553.40 661
8554.28 694
8555.15 721
8556.02 709
8556.89 746
8557.77 806
8558.64 780
8559.51 699
8560.39 688
8561.26 675
8562.13 595
8563.01 611
8563.88 602
8564.75 548
8565.63 574
8566.50 564
8567.38 512
8568.25 534
8569.12 549
8570.00 545
8570.87 572
8571.74 536
8572.62 565
8573.49 512
8574.37 547
8575.24 501
8576.11 518
8576.99 525
8577.86 528
8578.74 502
8579.61 535
8580.49 527
8581.36 581
8582.23 582
8583.11 552
8583.98 577
8584.86 495
8585.73 590
8586.61 548
8587.48 493
8588.36 496
8589.23 501
8590.11 513
8590.98 497
8591.86 535
8592.73 570
8593.61 477
8594.48 525
8595.36 540
8596.23 556
8597.11 573
8597.98 539
8598.86 532
8599.73 513
8600.61 494
8601.48 486
8602.36 498
8603.23 515
8604.11 496
8604.99 541
8605.86 523
8606.74 537
8607.61 496
8608.49 464
8609.36 494
8610.24 503
8611.12 468
8611.99 481
8612.87 494
8613.74 498
8614.62 470
8615.50 526
8616.37 484
8617.25 537
8618.12 518
8619.00 523
8619.88 465
8620.75 449
8621.63 464
8622.51 467
8623.38 500
8624.26 516
8625.14 519
8626.01 508
8626.89 512
8627.77 551
8628.64 482
8629.52 453
8630.40 512
8631.27 509
8632.15 503
8633.03 546
8633.90 533
8634.78 473
8635.66 492
8636.54 539
8637.41 498
8638.29 517
8639.17 524
8640.05 510
8640.92 522
8641.80 631
8642.68 586
8643.55 522
8644.43 521
8645.31 531
8646.19 497
8647.07 535
8647.94 488
8648.82 530
8649.70 535
8650.58 537
8651.45 517
8652.33 515
8653.21 533
8654.09 523
8654.97 441
8655.85 495
8656.72 509
8657.60 518
8658.48 535
8659.36 502
8660.24 525
8661.12 474
8661.99 502
8662.87 518
8663.75 461
8664.63 436
8665.51 527
8666.39 536
8667.27 557
8668.14 478
8669.02 459
8669.90 460
8670.78 487
8671.66 532
8672.54 489
8673.42 531
8674.30 503
8675.18 526
8676.06 548
8676.94 499
8677.81 481
8678.69 546
8679.57 576
8680.45 575
8681.33 581
8682.21 497
8683.09 519
8683.97 549
8684.85 537
8685.73 536
8686.61 544
8687.49 563
8688.37 562
8689.25 572
8690.13 632
8691.01 610
8691.89 650
8692.77 667
8693.65 754
8694.53 765
8695.41 810
8696.29 845
8697.17 745
8698.05 657
8698.93 621
8699.81 608
8700.69 556
8701.57 566
8702.45 588
8703.33 494
8704.21 494
8705.09 513
8705.98 482
8706.86 445
8707.74 437
8708.62 471
8709.50 489
8710.38 429
8711.26 431
8712.14 488
8713.02 471
8713.90 438
8714.79 404
8715.67 430
8716.55 496
8717.43 463
8718.31 457
8719.19 481
8720.07 404
8720.95 469
8721.84 490
8722.72 513
8723.60 480
8724.48 494
8725.36 492
8726.24 443
8727.13 502
8728.01 462
8728.89 503
8729.77 590
8730.65 504
8731.54 520
8732.42 542
8733.30 544
8734.18 510
8735.06 502
8735.95 451
8736.83 494
8737.71 524
8738.59 502
8739.48 466
8740.36 484
8741.24 477
8742.12 441
8743.01 433
8743.89 484
8744.77 474
8745.65 437
8746.54 463
8747.42 425
8748.30 435
8749.19 425
8750.07 433
8750.95 427
8751.83 420
8752.72 401
8753.60 486
8754.48 519
8755.37 432
8756.25 493
8757.13 462
8758.02 440
8758.90 510
8759.78 541
8760.67 516
8761.55 488
8762.43 519
8763.32 500
8764.20 466
8765.09 478
8765.97 438
8766.85 455
8767.74 479
8768.62 433
8769.51 448
8770.39 442
8771.27 547
8772.16 497
8773.04 496
8773.93 448
8774.81 494
8775.69 460
8776.58 425
8777.46 396
8778.35 442
8779.23 450
8780.12 397
8781.00 397
8781.89 378
8782.77 428
8783.65 455
8784.54 453
8785.42 367
8786.31 422
8787.19 387
8788.08 474
8788.96 418
8789.85 385
8790.73 399
8791.62 425
8792.50 429
8793.39 408
8794.27 423
8795.16 480
8796.04 453
8796.93 389
8797.82 454
8798.70 451
8799.59 440
8800.47 427
8801.36 432
8802.24 446
8803.13 440
8804.01 438
8804.90 439
8805.79 393
8806.67 458
8807.56 428
8808.44 414
8809.33 419
8810.22 396
8811.10 440
8811.99 467
8812.87 380
8813.76 370
8814.65 409
8815.53 411
8816.42 424
8817.30 413
8818.19 417
8819.08 423
8819.96 405
8820.85 366
8821.74 345
8822.62 366
8823.51 428
8824.40 417
8825.28 373
8826.17 383
8827.06 376
8827.94 425
8828.83 412
8829.72 435
8830.61 368
8831.49 356
8832.38 396
8833.27 445
8834.15 382
8835.04 368
8835.93 364
8836.82 368
8837.70 400
8838.59 383
8839.48 418
8840.37 386
8841.25 391
8842.14 387
8843.03 368
8843.92 410
8844.80 442
8845.69 404
8846.58 413
8847.47 389
8848.36 359
8849.24 399
8850.13 362
8851.02 370
8851.91 379
8852.80 412
8853.68 369
8854.57 355
8855.46 371
8856.35 382
8857.24 393
8858.13 360
8859.01 382
8859.90 364
8860.79 374
8861.68 345
8862.57 355
8863.46 376
8864.35 407
8865.23 422
8866.12 403
8867.01 370
8867.90 387
8868.79 353
8869.68 393
8870.57 457
8871.46 434
8872.35 386
8873.24 422
8874.12 354
8875.01 412
8875.90 337
8876.79 334
8877.68 390
8878.57 343
8879.46 372
8880.35 336
8881.24 355
8882.13 341
8883.02 380
8883.91 389
8884.80 383
8885.69 372
8886.58 366
8887.47 345
8888.36 339
8889.25 382
8890.14 373
8891.03 383
8891.92 345
8892.81 396
8893.70 389
8894.59 366
8895.48 395
8896.37 339
8897.26 374
8898.15 383
8899.04 363
8899.93 372
8900.82 395
8901.71 393
8902.60 346
8903.49 322
8904.38 338
8905.28 365
8906.17 388
8907.06 331
8907.95 339
8908.84 351
8909.73 344
8910.62 381
8911.51 369
8912.40 348
8913.29 349
8914.19 358
8915.08 392
8915.97 368
8916.86 346
8917.75 358
8918.64 406
8919.53 395
8920.43 345
8921.32 391
8922.21 370
8923.10 396
8923.99 361
8924.88 304
8925.78 373
8926.67 332
8927.56 379
8928.45 355
8929.34 327
8930.24 389
8931.13 368
8932.02 393
8932.91 318
8933.80 347
8934.70 384
8935.59 390
8936.48 377
8937.37 311
8938.27 358
8939.16 383
8940.05 361
8940.94 371
8941.84 364
8942.73 381
8943.62 391
8944.51 391
8945.41 329
8946.30 364
8947.19 390
8948.09 376
8948.98 384
8949.87 350
8950.77 367
8951.66 370
8952.55 383
8953.44 342
8954.34 360
8955.23 362
8956.12 342
8957.02 388
8957.91 350
8958.80 382
8959.70 367
8960.59 357
8961.49 357
8962.38 347
8963.27 353
8964.17 358
8965.06 341
8965.95 356
8966.85 365
8967.74 407
8968.64 359
8969.53 376
8970.42 401
8971.32 347
8972.21 394
8973.11 333
8974.00 307
8974.90 377
8975.79 389
8976.68 347
8977.58 368
8978.47 342
8979.37 332
8980.26 345
8981.16 388
8982.05 374
8982.95 328
8983.84 337
8984.74 367
8985.63 363
8986.52 348
8987.42 314
8988.31 329
8989.21 363
8990.10 367
8991.00 368
8991.89 346
8992.79 337
8993.69 342
8994.58 333
8995.48 343
8996.37 358
8997.27 380
8998.16 345
8999.06 355
8999.95 356
9000.85 380
9001.74 371
9002.64 363
9003.54 373
9004.43 351
9005.33 366
9006.22 373
9007.12 373
9008.01 353
9008.91 355
9009.81 356
9010.70 325
9011.60 332
9012.50 344
9013.39 362
9014.29 338
9015.18 346
9016.08 357
9016.98 317
9017.87 332
9018.77 354
9019.67 325
9020.56 320
9021.46 340
9022.36 327
9023.25 300
9024.15 360
9025.05 379
9025.94 347
9026.84 294
9027.74 339
9028.63 329
9029.53 379
9030.43 331
9031.32 328
9032.22 346
9033.12 363
9034.02 368
9034.91 312
9035.81 380
9036.71 344
9037.61 320
9038.50 342
9039.40 306
9040.30 318
9041.20 335
9042.09 339
9042.99 335
9043.89 318
9044.79 318
9045.68 306
9046.58 326
9047.48 349
9048.38 358
9049.28 428
9050.17 390
9051.07 406
9051.97 336
9052.87 358
9053.77 351
9054.66 335
9055.56 336
9056.46 284
9057.36 304
9058.26 390
9059.16 374
9060.06 377
9060.95 326
9061.85 313
9062.75 346
9063.65 311
9064.55 359
9065.45 376
9066.35 328
9067.25 385
9068.14 389
9069.04 346
9069.94 373
9070.84 322
9071.74 345
9072.64 344
9073.54 350
9074.44 337
9075.34 307
9076.24 326
9077.14 355
9078.04 364
9078.93 329
9079.83 362
9080.73 317
9081.63 340
9082.53 316
9083.43 360
9084.33 347
9085.23 316
9086.13 313
9087.03 354
9087.93 388
9088.83 383
9089.73 329
9090.63 332
9091.53 320
9092.43 326
9093.33 333
9094.23 350
9095.13 366
9096.03 337
9096.93 322
9097.83 368
9098.73 329
9099.63 358
9100.54 356
9101.44 336
9102.34 345
9103.24 336
9104.14 355
9105.04 341
9105.94 391
9106.84 311
9107.74 319
9108.64 360
9109.54 340
9110.44 345
9111.35 352
9112.25 343
9113.15 369
9114.05 374
9114.95 304
9115.85 358
9116.75 327
9117.65 315
9118.56 292
9119.46 321
9120.36 294
9121.26 286
9122.16 315
9123.06 312
9123.97 359
9124.87 363
9125.77 328
9126.67 331
9127.57 365
9128.47 341
9129.38 335
9130.28 337
9131.18 371
9132.08 374
9132.98 303
9133.89 321
9134.79 359
9135.69 310
9136.59 319
9137.50 323
9138.40 338
9139.30 369
9140.20 300
9141.11 322
9142.01 333
9142.91 371
9143.81 333
9144.72 319
9145.62 362
9146.52 368
9147.42 336
9148.33 346
9149.23 372
9150.13 321
9151.04 328
9151.94 303
9152.84 297
9153.75 331
9154.65 366
9155.55 323
9156.46 330
9157.36 313
9158.26 317
9159.17 356
9160.07 313
9160.97 357
9161.88 309
9162.78 295
9163.68 323
9164.59 351
9165.49 335
9166.40 294
9167.30 304
9168.20 377
9169.11 354
9170.01 303
9170.92 273
9171.82 291
9172.72 338
9173.63 347
9174.53 347
9175.44 331
9176.34 338
9177.24 345
9178.15 336
9179.05 293
9179.96 338
9180.86 347
9181.77 336
9182.67 338
9183.58 360
9184.48 335
9185.39 357
9186.29 313
9187.20 344
9188.10 328
9189.01 300
9189.91 325
9190.82 349
9191.72 334
9192.63 341
9193.53 364
9194.44 365
9195.34 349
9196.25 308
9197.15 347
9198.06 320
9198.96 314
9199.87 358
9200.77 341
9201.68 385
9202.58 387
9203.49 382
9204.40 387
9205.30 372
9206.21 352
9207.11 376
9208.02 332
9208.92 326
9209.83 304
9210.74 321
9211.64 291
9212.55 337
9213.45 327
9214.36 326
9215.27 323
9216.17 354
9217.08 322
9217.99 330
9218.89 359
9219.80 336
9220.71 350
9221.61 306
9222.52 332
9223.43 360
9224.33 355
9225.24 344
9226.15 339
9227.05 334
9227.96 362
9228.87 342
9229.77 339
9230.68 344
9231.59 343
9232.49 318
9233.40 307
9234.31 340
9235.22 318
9236.12 341
9237.03 336
9237.94 331
9238.84 306
9239.75 337
9240.66 332
9241.57 340
9242.47 318
9243.38 323
9244.29 284
9245.20 276
9246.11 374
9247.01 345
9247.92 307
9248.83 302
9249.74 318
9250.64 308
9251.55 312
9252.46 299
9253.37 280
9254.28 295
9255.19 312
9256.09 314
9257.00 286
9257.91 299
9258.82 318
9259.73 300
9260.64 304
9261.54 304
9262.45 337
9263.36 300
9264.27 331
9265.18 325
9266.09 314
9267.00 312
9267.90 340
9268.81 351
9269.72 302
9270.63 289
9271.54 268
9272.45 299
9273.36 359
9274.27 364
9275.18 334
9276.09 325
9277.00 327
9277.90 336
9278.81 325
9279.72 326
9280.63 349
9281.54 338
9282.45 344
9283.36 300
9284.27 333
9285.18 327
9286.09 332
9287.00 319
9287.91 327
9288.82 341
9289.73 327
9290.64 282
9291.55 325
9292.46 279
9293.37 323
9294.28 311
9295.19 311
9296.10 303
9297.01 309
9297.92 365
9298.83 383
9299.74 336
9300.65 296
9301.56 305
9302.47 327
9303.38 345
9304.29 358
9305.20 327
9306.12 335
9307.03 347
9307.94 365
9308.85 296
9309.76 330
9310.67 354
9311.58 341
9312.49 311
9313.40 284
9314.31 331
9315.22 321
9316.14 310
9317.05 346
9317.96 327
9318.87 294
9319.78 327
9320.69 313
9321.60 336
9322.52 296
9323.43 330
9324.34 310
9325.25 333
9326.16 321
9327.07 293
9327.99 270
9328.90 317
9329.81 327
9330.72 300
9331.63 302
9332.54 297
9333.46 311
9334.37 308
9335.28 307
9336.19 293
9337.11 335
9338.02 354
9338.93 340
9339.84 296
9340.75 334
9341.67 328
9342.58 337
9343.49 287
9344.40 309
9345.32 328
9346.23 315
9347.14 336
9348.06 329
9348.97 301
9349.88 317
9350.79 351
9351.71 361
9352.62 322
9353.53 314
9354.45 298
9355.36 296
9356.27 295
9357.19 291
9358.10 303
9359.01 318
9359.93 291
9360.84 318
9361.75 349
9362.67 331
9363.58 307
9364.49 341
9365.41 316
9366.32 276
9367.23 276
9368.15 313
9369.06 325
9369.97 311
9370.89 300
9371.80 324
9372.72 308
9373.63 313
9374.54 318
9375.46 353
9376.37 297
9377.29 330
9378.20 364
9379.12 353
9380.03 337
9380.94 256
9381.86 300
9382.77 315
9383.69 316
9384.60 332
9385.52 326
9386.43 363
9387.35 301
9388.26 341
9389.18 314
9390.09 324
9391.01 333
9391.92 324
9392.84 286
9393.75 367
9394.67 338
9395.58 313
9396.50 360
9397.41 337
9398.33 324
9399.24 300
9400.16 331
9401.07 303
9401.99 310
9402.90 303
9403.82 293
9404.73 332
9405.65 303
9406.56 328
9407.48 324
9408.40 303
9409.31 309
9410.23 334
9411.14 344
9412.06 308
9412.98 354
9413.89 346
9414.81 323
9415.72 342
9416.64 339
9417.56 320
9418.47 368
9419.39 335
9420.30 320
9421.22 316
9422.14 297
9423.05 333
9423.97 320
9424.89 313
9425.80 332
9426.72 342
9427.64 345
9428.55 350
9429.47 302
9430.39 276
9431.30 327
9432.22 300
9433.14 348
9434.05 315
9434.97 335
9435.89 338
9436.80 336
9437.72 370
9438.64 357
9439.56 373
9440.47 365
9441.39 348
9442.31 318
9443.23 332
9444.14 311
9445.06 365
9445.98 350
9446.90 330
9447.81 358
9448.73 352
9449.65 308
9450.57 335
9451.48 375
9452.40 359
9453.32 376
9454.24 378
9455.16 382
9456.07 323
9456.99 359
9457.91 371
9458.83 382
9459.75 355
9460.66 380
9461.58 319
9462.50 353
9463.42 331
9464.34 354
9465.26 356
9466.18 374
9467.09 338
9468.01 324
9468.93 294
9469.85 371
9470.77 333
9471.69 363
9472.61 345
9473.53 299
9474.44 321
9475.36 335
9476.28 344
9477.20 318
9478.12 346
9479.04 316
9479.96 354
9480.88 338
9481.80 323
9482.72 333
9483.64 381
9484.56 369
9485.47 340
9486.39 379
9487.31 361
9488.23 370
9489.15 347
9490.07 314
9490.99 324
9491.91 370
9492.83 358
9493.75 322
9494.67 324
9495.59 350
9496.51 332
9497.43 307
9498.35 324
9499.27 325
9500.19 318
9501.11 360
9502.03 348
9502.95 320
9503.87 338
9504.79 370
9505.71 359
9506.63 331
9507.56 310
9508.48 334
9509.40 372
9510.32 343
9511.24 331
9512.16 321
9513.08 302
9514.00 351
9514.92 343
9515.84 314
9516.76 318
9517.68 341
9518.61 298
9519.53 307
9520.45 304
9521.37 372
9522.29 366
9523.21 331
9524.13 363
9525.05 376
9525.98 347
9526.90 330
9527.82 294
9528.74 351
9529.66 329
9530.58 311
9531.50 390
9532.43 360
9533.35 373
9534.27 351
9535.19 349
9536.11 356
9537.04 383
9537.96 384
9538.88 351
9539.80 327
9540.72 346
9541.65 358
9542.57 326
9543.49 341
9544.41 311
9545.34 290
9546.26 315
9547.18 348
9548.10 318
9549.03 346
9549.95 380
9550.87 390
9551.79 370
9552.72 322
9553.64 319
9554.56 353
9555.48 360
9556.41 350
9557.33 355
9558.25 341
9559.18 391
9560.10 374
9561.02 335
9561.95 358
9562.87 340
9563.79 356
9564.72 395
9565.64 352
9566.56 404
9567.49 361
9568.41 351
9569.33 344
9570.26 341
9571.18 340
9572.10 331
9573.03 378
9573.95 318
9574.88 376
9575.80 364
9576.72 386
9577.65 375
9578.57 344
9579.49 291
9580.42 329
9581.34 312
9582.27 368
9583.19 349
9584.12 357
9585.04 329
9585.96 329
9586.89 388
9587.81 352
9588.74 330
9589.66 343
9590.59 360
9591.51 367
9592.44 334
9593.36 373
9594.29 386
9595.21 369
9596.14 333
9597.06 328
9597.98 404
9598.91 381
9599.83 380
9600.76 338
9601.68 359
9602.61 366
9603.54 380
9604.46 337
9605.39 383
9606.31 386
9607.24 357
9608.16 352
9609.09 371
9610.01 358
9610.94 370
9611.86 361
9612.79 359
9613.72 393
9614.64 388
9615.57 380
9616.49 360
9617.42 364
9618.34 384
9619.27 377
9620.20 380
9621.12 399
9622.05 413
9622.97 402
9623.90 346
9624.83 397
9625.75 391
9626.68 373
9627.61 423
9628.53 357
9629.46 355
9630.39 410
9631.31 431
9632.24 467
9633.16 452
9634.09 452
9635.02 456
9635.95 509
9636.87 468
9637.80 503
9638.73 482
9639.65 514
9640.58 511
9641.51 508
9642.43 520
9643.36 455
9644.29 520
9645.22 489
9646.14 501
9647.07 507
9648.00 496
9648.92 518
9649.85 562
9650.78 537
9651.71 584
9652.63 603
9653.56 575
9654.49 578
9655.42 537
9656.34 466
9657.27 500
9658.20 452
9659.13 499
9660.06 474
9660.98 463
9661.91 412
9662.84 410
9663.77 416
9664.70 431
9665.62 467
9666.55 447
9667.48 495
9668.41 487
9669.34 496
9670.27 502
9671.19 499
9672.12 471
9673.05 449
9673.98 454
9674.91 444
9675.84 434
9676.77 484
9677.70 502
9678.62 455
9679.55 492
9680.48 509
9681.41 552
9682.34 484
9683.27 472
9684.20 460
9685.13 499
9686.06 483
9686.99 508
9687.91 481
9688.84 510
9689.77 520
9690.70 480
9691.63 524
9692.56 547
9693.49 506
9694.42 521
9695.35 541
9696.28 505
9697.21 554
9698.14 555
9699.07 561
9700.00 583
9700.93 631
9701.86 544
9702.79 523
9703.72 530
9704.65 479
9705.58 475
9706.51 510
9707.44 534
9708.37 500
9709.30 444
9710.23 506
9711.16 509
9712.09 459
9713.02 442
9713.95 527
9714.88 490
9715.81 505
9716.74 441
9717.67 427
9718.61 460
9719.54 433
9720.47 419
9721.40 425
9722.33 451
9723.26 498
9724.19 422
9725.12 476
9726.05 430
9726.98 430
9727.92 448
9728.85 418
9729.78 430
9730.71 469
9731.64 470
9732.57 415
9733.50 416
9734.43 437
9735.37 450
9736.30 424
9737.23 408
9738.16 390
9739.09 412
9740.02 436
9740.96 386
9741.89 414
9742.82 440
9743.75 454
9744.68 424
9745.62 380
9746.55 431
9747.48 415
9748.41 421
9749.34 438
9750.28 396
9751.21 425
9752.14 434
9753.07 440
9754.01 443
9754.94 399
9755.87 420
9756.80 458
9757.74 400
9758.67 405
9759.60 424
9760.53 413
9761.47 464
9762.40 448
9763.33 430
9764.27 441
9765.20 422
9766.13 426
9767.07 405
9768.00 382
9768.93 448
9769.86 414
9770.80 397
9771.73 399
9772.66 433
9773.60 424
9774.53 457
9775.47 418
9776.40 385
9777.33 421
9778.27 409
9779.20 406
9780.13 420
9781.07 435
9782.00 391
9782.93 427
9783.87 469
9784.80 489
9785.74 507
9786.67 470
9787.60 493
9788.54 481
9789.47 429
9790.41 436
9791.34 418
9792.28 417
9793.21 392
9794.14 455
9795.08 473
9796.01 394
9796.95 435
9797.88 480
9798.82 502
9799.75 472
9800.69 451
9801.62 488
9802.56 440
9803.49 419
9804.42 394
9805.36 389
9806.29 370
9807.23 410
9808.16 404
9809.10 356
9810.03 368
9810.97 408
9811.91 425
9812.84 376
9813.78 380
9814.71 386
9815.65 404
9816.58 361
9817.52 365
9818.45 376
9819.39 356
9820.32 369
9821.26 403
9822.20 389
9823.13 372
9824.07 368
9825.00 387
9825.94 439
9826.87 346
9827.81 368
9828.75 386
9829.68 398
9830.62 389
9831.55 356
9832.49 343
9833.43 381
9834.36 364
9835.30 375
9836.24 412
9837.17 424
9838.11 442
9839.05 404
9839.98 398
9840.92 379
9841.86 365
9842.79 390
9843.73 441
9844.67 403
9845.60 402
9846.54 383
9847.48 373
9848.41 347
9849.35 388
9850.29 370
9851.22 376
9852.16 376
9853.10 334
9854.04 340
9854.97 395
9855.91 387
9856.85 375
9857.79 430
9858.72 405
9859.66 383
9860.60 413
9861.54 420
9862.47 374
9863.41 398
9864.35 430
9865.29 372
9866.22 364
9867.16 370
9868.10 393
9869.04 374
9869.98 348
9870.91 335
9871.85 381
9872.79 344
9873.73 373
9874.67 348
9875.60 335
9876.54 345
9877.48 392
9878.42 413
9879.36 386
9880.30 385
9881.24 395
9882.17 369
9883.11 376
9884.05 414
9884.99 336
9885.93 397
9886.87 417
9887.81 379
9888.74 360
9889.68 357
9890.62 416
9891.56 394
9892.50 349
9893.44 339
9894.38 394
9895.32 351
9896.26 382
9897.20 342
9898.14 348
9899.08 351
9900.01 369
9900.95 330
9901.89 371
9902.83 349
9903.77 351
9904.71 385
9905.65 363
9906.59 367
9907.53 390
9908.47 398
9909.41 395
9910.35 372
9911.29 328
9912.23 361
9913.17 352
9914.11 375
9915.05 380
9915.99 383
9916.93 365
9917.87 395
9918.81 398
9919.75 384
9920.69 376
9921.63 405
9922.57 421
9923.51 429
9924.46 417
9925.40 475
9926.34 494
9927.28 538
9928.22 609
9929.16 572
9930.10 596
9931.04 574
9931.98 567
9932.92 522
9933.86 486
9934.80 460
9935.75 411
9936.69 379
9937.63 400
9938.57 384
9939.51 381
9940.45 373
9941.39 363
9942.34 403
9943.28 398
9944.22 376
9945.16 378
9946.10 416
9947.04 437
9947.98 411
9948.93 344
9949.87 331
9950.81 349
9951.75 377
9952.69 345
9953.64 395
9954.58 389
9955.52 359
9956.46 376
9957.40 367
9958.35 398
9959.29 391
9960.23 405
9961.17 409
9962.12 361
9963.06 368
9964.00 368
9964.94 398
9965.89 394
9966.83 355
9967.77 384
9968.71 370
9969.66 381
9970.60 396
9971.54 407
9972.48 440
9973.43 452
9974.37 445
9975.31 447
9976.26 427
9977.20 446
9978.14 395
9979.09 399
9980.03 401
9980.97 392
9981.92 405
9982.86 331
9983.80 366
9984.75 372
9985.69 353
9986.63 326
9987.58 344
9988.52 374
9989.46 363
9990.41 326
9991.35 335
9992.30 331
9993.24 352
9994.18 358
9995.13 343
9996.07 324
9997.01 365
9997.96 378
9998.90 374
9999.85 380
10000.79 353
10001.74 346
10002.68 340
10003.62 338
10004.57 392
10005.51 365
10006.46 366
10007.40 373
10008.35 351
10009.29 351
10010.24 363
10011.18 360
10012.13 365
10013.07 364
10014.01 392
10014.96 387
10015.90 318
10016.85 332
10017.79 318
10018.74 350
10019.68 374
10020.63 348
10021.58 332
10022.52 320
10023.47 362
10024.41 358
10025.36 370
10026.30 382
10027.25 315
10028.19 325
10029.14 321
10030.08 290
10031.03 296
10031.98 307
10032.92 302
10033.87 290
10034.81 318
10035.76 332
10036.70 343
10037.65 334
10038.60 356
10039.54 318
10040.49 328
10041.43 314
10042.38 327
10043.33 288
10044.27 337
10045.22 332
10046.17 398
10047.11 379
10048.06 331
10049.01 340
10049.95 315
10050.90 316
10051.84 306
10052.79 270
10053.74 320
10054.69 384
10055.63 366
10056.58 354
10057.53 301
10058.47 332
10059.42 321
10060.37 325
10061.31 308
10062.26 319
10063.21 294
10064.16 292
10065.10 308
10066.05 309
10067.00 281
10067.94 288
10068.89 321
10069.84 358
10070.79 327
10071.73 299
10072.68 317
10073.63 303
10074.58 306
10075.53 316
10076.47 319
10077.42 334
10078.37 334
10079.32 329
10080.26 312
10081.21 311
10082.16 302
10083.11 313
10084.06 323
10085.01 335
10085.95 275
10086.90 319
10087.85 325
10088.80 322
10089.75 328
10090.70 347
10091.64 323
10092.59 348
10093.54 342
10094.49 364
10095.44 324
10096.39 336
10097.34 334
10098.28 355
10099.23 316
10100.18 348
10101.13 312
10102.08 252
10103.03 324
10103.98 329
10104.93 311
10105.88 324
10106.83 324
10107.78 317
10108.72 298
10109.67 290
10110.62 290
10111.57 275
10112.52 303
10113.47 305
10114.42 300
10115.37 293
10116.32 323
10117.27 289
10118.22 316
10119.17 310
10120.12 300
10121.07 295
10122.02 308
10122.97 300
10123.92 294
10124.87 313
10125.82 275
10126.77 289
10127.72 299
10128.67 315
10129.62 336
10130.57 328
10131.52 310
10132.47 321
10133.42 308
10134.37 300
10135.32 314
10136.27 304
10137.22 256
10138.18 276
10139.13 313
10140.08 304
10141.03 315
10141.98 289
10142.93 318
10143.88 323
10144.83 320
10145.78 302
10146.73 292
10147.68 326
10148.64 308
10149.59 311
10150.54 309
10151.49 323
10152.44 262
10153.39 300
10154.34 287
10155.30 293
10156.25 298
10157.20 292
10158.15 308
10159.10 296
10160.05 279
10161.01 316
10161.96 258
10162.91 271
10163.86 308
10164.81 282
10165.76 311
10166.72 268
10167.67 288
10168.62 288
10169.57 291
10170.53 285
10171.48 340
10172.43 323
10173.38 294
10174.33 303
10175.29 309
10176.24 269
10177.19 293
10178.14 293
10179.10 311
10180.05 312
10181.00 305
10181.96 346
10182.91 320
10183.86 337
10184.81 314
10185.77 314
10186.72 286
10187.67 305
10188.63 300
10189.58 302
10190.53 318
10191.49 325
10192.44 318
10193.39 296
10194.35 323
10195.30 297
10196.25 306
10197.21 305
10198.16 301
10199.11 318
10200.07 335
10201.02 296
10201.97 318
10202.93 315
10203.88 292
10204.84 303
10205.79 313
10206.74 351
10207.70 335
10208.65 387
10209.60 360
10210.56 386
10211.51 325
10212.47 340
10213.42 344
10214.38 365
10215.33 289
10216.28 314
10217.24 297
10218.19 292
10219.15 298
10220.10 296
10221.06 348
10222.01 333
10222.97 303
10223.92 282
10224.88 306
10225.83 303
10226.79 267
10227.74 283
10228.70 324
10229.65 287
10230.61 297
10231.56 260
10232.52 292
10233.47 290
10234.43 314
10235.38 289
10236.34 269
10237.29 289
10238.25 323
10239.20 365
10240.16 313
10241.11 310
10242.07 301
10243.03 311
10243.98 283
10244.94 298
10245.89 261
10246.85 301
10247.80 318
10248.76 333
10249.72 295
10250.67 276
10251.63 294
10252.58 286
10253.54 313
10254.50 282
10255.45 299
10256.41 261
10257.36 256
10258.32 299
10259.28 296
10260.23 296
10261.19 261
10262.15 302
10263.10 279
10264.06 281
10265.02 270
10265.97 285
10266.93 307
10267.89 270
10268.84 274
10269.80 295
10270.76 277
10271.71 285
10272.67 270
10273.63 292
10274.59 257
10275.54 292
10276.50 269
10277.46 267
10278.41 276
10279.37 301
10280.33 276
10281.29 298
10282.24 268
10283.20 274
10284.16 266
10285.12 288
10286.07 307
10287.03 278
10287.99 319
10288.95 308
10289.91 282
10290.86 264
10291.82 266
10292.78 253
10293.74 257
10294.70 286
10295.65 289
10296.61 287
10297.57 272
10298.53 314
10299.49 255
10300.44 286
10301.40 281
10302.36 280
10303.32 254
10304.28 266
10305.24 300
10306.20 320
10307.15 276
10308.11 286
10309.07 257
10310.03 289
10310.99 292
10311.95 264
10312.91 274
10313.87 296
10314.82 272
10315.78 229
10316.74 255
10317.70 256
10318.66 293
10319.62 293
10320.58 306
10321.54 266
10322.50 246
10323.46 234
10324.42 272
10325.38 293
10326.34 279
10327.29 284
10328.25 265
10329.21 275
10330.17 274
10331.13 258
10332.09 256
10333.05 263
10334.01 276
10334.97 293
10335.93 240
10336.89 286
10337.85 284
10338.81 268
10339.77 290
10340.73 272
10341.69 275
10342.65 294
10343.61 254
10344.57 229
10345.54 282
10346.50 285
10347.46 245
10348.42 221
10349.38 271
10350.34 271
10351.30 293
10352.26 286
10353.22 300
10354.18 283
10355.14 316
10356.10 298
10357.06 278
10358.02 239
10358.99 272
10359.95 287
10360.91 265
10361.87 263
10362.83 259
10363.79 267
10364.75 286
10365.71 295
10366.68 268
10367.64 239
10368.60 264
10369.56 246
10370.52 263
10371.48 270
10372.44 270
10373.41 237
10374.37 268
10375.33 287
10376.29 335
10377.25 301
10378.22 233
10379.18 241
10380.14 267
10381.10 307
10382.06 244
10383.03 237
10383.99 230
10384.95 257
10385.91 282
10386.88 291
10387.84 244
10388.80 282
10389.76 297
10390.72 285
10391.69 293
10392.65 304
10393.61 250
10394.58 297
10395.54 299
10396.50 272
10397.46 292
10398.43 305
10399.39 295
10400.35 261
10401.32 284
10402.28 251
10403.24 258
10404.20 227
10405.17 247
10406.13 250
10407.09 310
10408.06 326
10409.02 313
10409.98 294
10410.95 269
10411.91 300
10412.88 283
10413.84 253
10414.80 252
10415.77 316
10416.73 308
10417.69 332
10418.66 346
10419.62 371
10420.59 407
10421.55 419
10422.51 349
10423.48 349
10424.44 324
10425.41 332
10426.37 330
10427.33 315
10428.30 281
10429.26 314
10430.23 283
10431.19 264
10432.16 297
10433.12 254
10434.08 276
10435.05 265
10436.01 274
10436.98 252
10437.94 289
10438.91 302
10439.87 279
10440.84 286
10441.80 245
10442.77 299
10443.73 271
10444.70 267
10445.66 253
10446.63 249
10447.59 279
10448.56 281
10449.52 235
10450.49 237
10451.45 262
10452.42 256
10453.38 249
10454.35 278
10455.32 235
10456.28 252
10457.25 257
10458.21 269
10459.18 264
10460.14 257
10461.11 308
10462.08 271
10463.04 286
10464.01 251
10464.97 255
10465.94 242
10466.90 274
10467.87 258
10468.84 280
10469.80 271
10470.77 245
10471.74 303
10472.70 281
10473.67 243
10474.63 215
10475.60 260
10476.57 257
10477.53 255
10478.50 247
10479.47 266
10480.43 256
10481.40 309
10482.37 276
10483.33 259
10484.30 235
10485.27 255
10486.24 279
10487.20 265
10488.17 272
10489.14 295
10490.10 265
10491.07 226
10492.04 254
10493.01 267
10493.97 323
10494.94 268
10495.91 280
10496.87 250
10497.84 251
10498.81 279
10499.78 289
10500.74 258
10501.71 261
10502.68 292
10503.65 265
10504.62 257
10505.58 223
10506.55 246
10507.52 261
10508.49 275
10509.46 245
10510.42 277
10511.39 262
10512.36 232
10513.33 265
10514.30 262
10515.26 252
10516.23 240
10517.20 268
10518.17 231
10519.14 284
10520.11 257
10521.08 277
10522.04 262
10523.01 281
10523.98 219
10524.95 239
10525.92 223
10526.89 236
10527.86 245
10528.83 244
10529.79 256
10530.76 262
10531.73 252
10532.70 224
10533.67 258
10534.64 294
10535.61 280
10536.58 283
10537.55 290
10538.52 213
10539.49 243
10540.46 265
10541.43 281
10542.39 240
10543.36 256
10544.33 253
10545.30 254
10546.27 258
10547.24 237
10548.21 234
10549.18 229
10550.15 275
10551.12 287
10552.09 281
10553.06 248
10554.03 250
10555.00 234
10555.97 234
10556.94 223
10557.91 224
10558.88 233
10559.85 262
10560.82 264
10561.80 289
10562.77 320
10563.74 266
10564.71 281
10565.68 256
10566.65 232
10567.62 232
10568.59 264
10569.56 234
10570.53 237
10571.50 236
10572.47 229
10573.44 277
10574.41 280
10575.39 228
10576.36 232
10577.33 255
10578.30 257
10579.27 230
10580.24 248
10581.21 255
10582.18 216
10583.16 236
10584.13 272
10585.10 234
10586.07 221
10587.04 267
10588.01 276
10588.99 268
10589.96 254
10590.93 269
10591.90 248
10592.87 268
10593.84 271
10594.82 232
10595.79 275
10596.76 215
10597.73 274
10598.70 243
10599.68 264
10600.65 232
10601.62 250
10602.59 246
10603.57 245
10604.54 260
10605.51 258
10606.48 253
10607.46 226
10608.43 230
10609.40 246
10610.37 222
10611.35 221
10612.32 266
10613.29 237
10614.27 238
10615.24 216
10616.21 295
10617.18 246
10618.16 255
10619.13 248
10620.10 225
10621.08 249
10622.05 267
10623.02 280
10624.00 239
10624.97 263
10625.94 272
10626.92 279
10627.89 259
10628.86 237
10629.84 233
10630.81 225
10631.78 234
10632.76 224
10633.73 241
10634.71 276
10635.68 238
10636.65 221
10637.63 233
10638.60 238
10639.58 261
10640.55 273
10641.52 252
10642.50 259
10643.47 268
10644.45 264
10645.42 279
10646.39 258
10647.37 304
10648.34 239
10649.32 243
10650.29 250
10651.27 257
10652.24 226
10653.22 229
10654.19 270
10655.17 264
10656.14 251
10657.12 223
10658.09 226
10659.07 224
10660.04 266
10661.01 268
10661.99 260
10662.97 250
10663.94 242
10664.92 253
10665.89 210
10666.87 231
10667.84 260
10668.82 292
10669.79 232
10670.77 217
10671.74 235
10672.72 230
10673.69 222
10674.67 237
10675.65 232
10676.62 219
10677.60 212
10678.57 239
10679.55 239
10680.52 262
10681.50 232
10682.48 275
10683.45 220
10684.43 240
10685.40 235
10686.38 209
10687.36 207
10688.33 236
10689.31 248
10690.29 263
10691.26 225
10692.24 250
10693.22 238
10694.19 239
10695.17 242
10696.14 233
10697.12 242
10698.10 242
10699.08 232
10700.05 207
10701.03 226
10702.01 216
10702.98 198
10703.96 280
10704.94 300
10705.91 279
10706.89 235
10707.87 207
10708.85 243
10709.82 274
10710.80 271
10711.78 232
10712.75 245
10713.73 194
10714.71 219
10715.69 231
10716.66 203
10717.64 195
10718.62 213
10719.60 224
10720.57 213
10721.55 244
10722.53 230
10723.51 222
10724.49 217
10725.46 207
10726.44 236
10727.42 259
10728.40 236
10729.38 220
10730.35 243
10731.33 209
10732.31 201
10733.29 215
10734.27 215
10735.25 238
10736.22 249
10737.20 230
10738.18 243
10739.16 243
10740.14 237
10741.12 215
10742.10 197
10743.08 236
10744.05 231
10745.03 230
10746.01 239
10746.99 219
10747.97 223
10748.95 213
10749.93 237
10750.91 224
10751.89 212
10752.87 207
10753.84 220
10754.82 197
10755.80 216
10756.78 205
10757.76 223
10758.74 272
10759.72 234
10760.70 251
10761.68 235
10762.66 220
10763.64 202
10764.62 224
10765.60 250
10766.58 207
10767.56 224
10768.54 216
10769.52 214
10770.50 214
10771.48 197
10772.46 222
10773.44 211
10774.42 220
10775.40 217
10776.38 192
10777.36 229
10778.34 218
10779.32 214
10780.30 229
10781.28 216
10782.26 223
10783.24 207
10784.22 249
10785.20 223
10786.19 232
10787.17 223
10788.15 210
10789.13 217
10790.11 242
10791.09 192
10792.07 193
10793.05 221
10794.03 247
10795.01 197
10796.00 213
10796.98 215
10797.96 209
10798.94 204
10799.92 185
10800.90 206
10801.88 211
10802.86 240
10803.85 241
10804.83 223
10805.81 205
10806.79 228
10807.77 231
10808.75 210
10809.74 221
10810.72 253
10811.70 198
10812.68 225
10813.66 200
10814.65 226
10815.63 222
10816.61 213
10817.59 206
10818.57 215
10819.56 177
10820.54 229
10821.52 260
10822.50 216
10823.49 218
10824.47 216
10825.45 241
10826.43 246
10827.42 252
10828.40 233
10829.38 249
10830.36 218
10831.35 217
10832.33 231
10833.31 222
10834.30 207
10835.28 222
10836.26 222
10837.25 219
10838.23 239
10839.21 196
10840.19 239
10841.18 240
10842.16 231
10843.14 233
10844.13 228
10845.11 229
10846.09 230
10847.08 214
10848.06 224
10849.05 212
10850.03 226
10851.01 222
10852.00 243
10852.98 225
10853.96 208
10854.95 209
10855.93 222
10856.92 249
10857.90 249
10858.88 241
10859.87 211
10860.85 237
10861.84 210
10862.82 196
10863.80 184
10864.79 222
10865.77 236
10866.76 241
10867.74 253
10868.73 249
10869.71 241
10870.70 241
10871.68 242
10872.67 248
10873.65 252
10874.63 211
10875.62 205
10876.60 233
10877.59 242
10878.57 223
10879.56 278
10880.54 246
10881.53 257
10882.51 238
10883.50 236
10884.48 258
10885.47 254
10886.46 253
10887.44 230
10888.43 250
10889.41 263
10890.40 251
10891.38 236
10892.37 280
10893.35 253
10894.34 279
10895.33 258
10896.31 243
10897.30 241
10898.28 258
10899.27 247
10900.25 268
10901.24 228
10902.23 237
10903.21 226
10904.20 223
10905.18 269
10906.17 229
10907.16 222
10908.14 264
10909.13 260
10910.12 246
10911.10 240
10912.09 256
10913.08 254
10914.06 263
10915.05 269
10916.04 239
10917.02 231
10918.01 290
10919.00 268
10919.98 268
10920.97 260
10921.96 257
10922.94 238
10923.93 256
10924.92 254
10925.90 285
10926.89 251
10927.88 251
10928.87 258
10929.85 210
10930.84 244
10931.83 235
10932.82 240
10933.80 247
10934.79 237
10935.78 252
10936.77 221
10937.75 235
10938.74 232
10939.73 247
10940.72 249
10941.70 275
10942.69 278
10943.68 247
10944.67 247
10945.66 279
10946.64 269
10947.63 265
10948.62 243
10949.61 241
10950.60 251
10951.58 260
10952.57 235
10953.56 247
10954.55 261
10955.54 283
10956.53 262
10957.52 255
10958.50 266
10959.49 289
10960.48 300
10961.47 290
10962.46 286
10963.45 313
10964.44 299
10965.42 334
10966.41 301
10967.40 257
10968.39 283
10969.38 281
10970.37 273
10971.36 267
10972.35 269
10973.34 263
10974.33 269
10975.32 243
10976.31 286
10977.29 291
10978.28 266
10979.27 310
10980.26 280
10981.25 267
10982.24 285
10983.23 316
10984.22 315
10985.21 277
10986.20 279
10987.19 258
10988.18 273
10989.17 262
10990.16 330
10991.15 301
10992.14 275
10993.13 271
10994.12 274
10995.11 300
10996.10 276
10997.09 307
10998.08 316
10999.07 339
11000.06 340
11001.05 368
11002.05 386
11003.04 397
11004.03 410
11005.02 347
11006.01 360
11007.00 324
11007.99 324
11008.98 292
11009.97 294
11010.96 289
11011.95 288
11012.94 293
11013.94 291
11014.93 312
11015.92 308
11016.91 293
11017.90 257
11018.89 264
11019.88 259
11020.87 288
11021.87 290
11022.86 283
11023.85 280
11024.84 270
11025.83 254
11026.82 270
11027.81 259
11028.81 263
11029.80 269
11030.79 295
11031.78 298
11032.77 267
11033.77 264
11034.76 232
11035.75 286
11036.74 268
11037.73 243
11038.73 256
11039.72 293
11040.71 271
11041.70 243
11042.70 240
11043.69 259
11044.68 240
11045.67 244
11046.67 296
11047.66 272
11048.65 266
11049.64 244
11050.64 289
11051.63 233
11052.62 223
11053.61 272
11054.61 245
11055.60 217
11056.59 238
11057.59 264
11058.58 250
11059.57 264
11060.57 283
11061.56 269
11062.55 266
11063.55 270
11064.54 268
11065.53 289
11066.53 266
11067.52 243
11068.51 258
11069.51 229
11070.50 246
11071.49 287
11072.49 233
11073.48 218
11074.48 231
11075.47 239
11076.46 237
11077.46 254
11078.45 301
11079.45 285
11080.44 277
11081.43 273
11082.43 246
11083.42 258
11084.42 259
11085.41 230
11086.40 221
11087.40 265
11088.39 265
11089.39 251
11090.38 249
11091.38 257
11092.37 245
11093.37 271
11094.36 232
11095.36 277
11096.35 223
11097.35 242
11098.34 260
11099.34 289
11100.33 229
11101.33 236
11102.32 221
11103.32 215
11104.31 243
11105.31 234
11106.30 224
11107.30 252
11108.29 261
11109.29 229
11110.28 235
11111.28 266
11112.27 248
11113.27 216
11114.26 207
11115.26 258
11116.26 238
11117.25 288
11118.25 256
11119.24 247
11120.24 227
11121.24 219
11122.23 258
11123.23 243
11124.22 238
11125.22 272
11126.22 255
11127.21 263
11128.21 239
11129.20 254
11130.20 245
11131.20 258
11132.19 236
11133.19 239
11134.19 271
11135.18 224
11136.18 257
11137.18 293
11138.17 261
11139.17 265
11140.17 271
11141.16 237
11142.16 246
11143.16 271
11144.15 266
11145.15 267
11146.15 273
11147.14 248
11148.14 233
11149.14 283
11150.14 281
11151.13 292
11152.13 247
11153.13 252
11154.13 272
11155.12 234
11156.12 264
11157.12 271
11158.12 272
11159.11 254
11160.11 279
11161.11 252
11162.11 227
11163.10 240
11164.10 243
11165.10 241
11166.10 225
11167.10 210
11168.09 246
11169.09 238
11170.09 240
11171.09 217
11172.09 243
11173.08 274
11174.08 206
11175.08 237
11176.08 215
11177.08 214
11178.08 214
11179.08 205
11180.07 212
11181.07 227
11182.07 227
11183.07 215
11184.07 224
11185.07 232
11186.07 212
11187.06 235
11188.06 220
11189.06 223
11190.06 189
11191.06 216
11192.06 233
11193.06 217
11194.06 232
11195.06 255
11196.06 237
11197.06 245
11198.06 217
11199.05 220
11200.05 229
11201.05 217
11202.05 206
11203.05 218
11204.05 204
11205.05 205
11206.05 215
11207.05 194
11208.05 202
11209.05 220
11210.05 263
11211.05 243
11212.05 201
11213.05 207
11214.05 210
11215.05 245
11216.05 220
11217.05 219
11218.05 230
11219.05 259
11220.05 230
11221.05 218
11222.05 227
11223.05 250
11224.05 230
11225.06 198
11226.06 199
11227.06 207
11228.06 259
11229.06 229
11230.06 213
11231.06 192
11232.06 224
11233.06 237
11234.06 226
11235.06 199
11236.06 244
11237.07 251
11238.07 242
11239.07 247
11240.07 232
11241.07 220
11242.07 206
11243.07 205
11244.07 197
11245.08 221
11246.08 246
11247.08 256
11248.08 244
11249.08 252
11250.08 204
11251.09 214
11252.09 216
11253.09 233
11254.09 231
11255.09 223
11256.10 246
11257.10 248
11258.10 224
11259.10 246
11260.10 266
11261.11 208
11262.11 207
11263.11 214
11264.11 248
11265.11 249
11266.12 224
11267.12 193
11268.12 188
11269.12 224
11270.13 255
11271.13 198
11272.13 200
11273.14 213
11274.14 218
11275.14 240
11276.14 224
11277.15 229
11278.15 244
11279.15 235
11280.16 232
11281.16 235
11282.16 221
11283.17 223
11284.17 241
11285.17 212
11286.17 222
11287.18 215
11288.18 276
11289.18 218
11290.19 224
11291.19 211
11292.20 193
11293.20 214
11294.20 273
11295.21 252
11296.21 202
11297.21 235
11298.22 237
11299.22 215
11300.23 204
11301.23 208
11302.23 226
11303.24 229
11304.24 193
11305.25 242
11306.25 202
11307.25 199
11308.26 229
11309.26 211
11310.27 221
11311.27 215
11312.28 247
11313.28 243
11314.29 226
11315.29 238
11316.29 231
11317.30 197
11318.30 231
11319.31 203
11320.31 257
11321.32 202
11322.32 213
11323.33 231
11324.33 207
11325.34 185
11326.34 224
11327.35 224
11328.35 199
11329.36 233
11330.36 205
11331.37 214
11332.38 210
11333.38 269
11334.39 224
11335.39 220
11336.40 229
11337.40 199
11338.41 210
11339.41 230
11340.42 246
11341.43 270
11342.43 214
11343.44 201
11344.44 216
11345.45 232
11346.46 201
11347.46 236
11348.47 198
11349.47 218
11350.48 231
11351.49 248
11352.49 232
11353.50 178
11354.50 229
11355.51 233
11356.52 228
11357.52 220
11358.53 234
11359.54 235
11360.54 248
11361.55 207
11362.56 216
11363.56 229
11364.57 245
11365.58 246
11366.58 230
11367.59 236
11368.60 213
11369.61 231
11370.61 193
11371.62 230
11372.63 202
11373.63 220
11374.64 233
11375.65 209
11376.66 238
11377.66 240
11378.67 257
11379.68 203
11380.69 230
11381.69 230
11382.70 201
11383.71 198
11384.72 209
11385.72 198
11386.73 207
11387.74 230
11388.75 243
11389.76 215
11390.76 211
11391.77 226
11392.78 196
11393.79 217
11394.80 206
11395.80 219
11396.81 200
11397.82 215
11398.83 204
11399.84 211
11400.85 237
11401.85 219
11402.86 204
11403.87 203
11404.88 203
11405.89 224
11406.90 200
11407.91 202
11408.91 222
11409.92 201
11410.93 219
11411.94 232
11412.95 220
11413.96 207
11414.97 209
11415.98 196
11416.99 198
11418.00 211
11419.00 232
11420.01 206
11421.02 194
11422.03 223
11423.04 198
11424.05 203
11425.06 172
11426.07 185
11427.08 233
11428.09 210
11429.10 209
11430.11 227
11431.12 247
11432.13 230
11433.14 227
11434.15 201
11435.16 218
11436.17 228
11437.18 189
11438.19 198
11439.20 203
11440.21 210
11441.22 196
11442.23 209
11443.24 233
11444.25 209
11445.26 200
11446.27 184
11447.28 232
11448.29 229
11449.30 215
11450.31 227
11451.32 201
11452.33 198
11453.34 213
11454.36 232
11455.37 228
11456.38 236
11457.39 183
11458.40 200
11459.41 191
11460.42 216
11461.43 202
11462.44 224
11463.45 220
11464.47 234
11465.48 221
11466.49 210
11467.50 218
11468.51 214
11469.52 227
11470.53 221
11471.55 200
11472.56 183
11473.57 226
11474.58 235
11475.59 208
11476.60 213
11477.62 244
11478.63 262
11479.64 241
11480.65 242
11481.66 214
11482.68 217
11483.69 215
11484.70 205
11485.71 214
11486.72 229
11487.74 232
11488.75 225
11489.76 193
11490.77 200
11491.79 209
11492.80 214
11493.81 236
11494.82 205
11495.84 221
11496.85 227
11497.86 239
11498.87 191
11499.89 185
11500.90 212
11501.91 244
11502.93 231
11503.94 222
11504.95 211
11505.96 255
11506.98 208
11507.99 230
11509.00 203
11510.02 224
11511.03 252
11512.04 260
11513.06 249
11514.07 239
11515.08 209
11516.10 208
11517.11 227
11518.13 243
11519.14 258
11520.15 220
11521.17 223
11522.18 193
11523.19 205
11524.21 215
11525.22 199
11526.24 214
11527.25 189
11528.26 212
11529.28 236
11530.29 270
11531.31 229
11532.32 203
11533.33 233
11534.35 233
11535.36 245
11536.38 276
11537.39 219
11538.41 221
11539.42 247
11540.44 251
11541.45 202
11542.47 249
11543.48 282
11544.49 232
11545.51 247
11546.52 200
11547.54 221
11548.55 238
11549.57 238
11550.58 219
11551.60 244
11552.61 234
11553.63 244
11554.64 224
11555.66 240
11556.68 259
11557.69 241
11558.71 263
11559.72 234
11560.74 231
11561.75 200
11562.77 211
11563.78 260
11564.80 232
11565.82 213
11566.83 226
11567.85 227
11568.86 222
11569.88 218
11570.89 228
11571.91 202
11572.93 254
11573.94 264
11574.96 240
11575.97 222
11576.99 214
11578.01 243
11579.02 223
11580.04 239
11581.06 236
11582.07 267
11583.09 239
11584.11 273
11585.12 268
11586.14 253
11587.16 224
11588.17 265
11589.19 263
11590.21 226
11591.22 272
11592.24 272
11593.26 272
11594.27 292
11595.29 274
11596.31 226
11597.32 258
11598.34 262
11599.36 299
11600.38 277
11601.39 285
11602.41 296
11603.43 348
11604.45 360
11605.46 372
11606.48 326
11607.50 373
11608.52 366
11609.53 348
11610.55 364
11611.57 286
11612.59 282
11613.60 311
11614.62 314
11615.64 316
11616.66 332
11617.68 325
11618.69 332
11619.71 328
11620.73 319
11621.75 301
11622.77 301
11623.78 288
11624.80 336
11625.82 294
11626.84 288
11627.86 307
11628.88 296
11629.90 345
11630.91 336
11631.93 375
11632.95 398
11633.97 413
11634.99 499
11636.01 498
11637.03 449
11638.05 477
11639.06 391
11640.08 388
11641.10 351
11642.12 362
11643.14 321
11644.16 327
11645.18 328
11646.20 328
11647.22 296
11648.24 240
11649.26 297
11650.28 296
11651.30 248
11652.31 269
11653.33 256
11654.35 291
11655.37 279
11656.39 242
11657.41 246
11658.43 306
11659.45 266
11660.47 251
11661.49 227
11662.51 262
11663.53 259
11664.55 254
11665.57 262
11666.59 238
11667.61 241
11668.63 244
11669.65 239
11670.67 261
11671.69 262
11672.71 259
11673.73 274
11674.76 253
11675.78 267
11676.80 283
11677.82 256
11678.84 267
11679.86 272
11680.88 296
11681.90 260
11682.92 203
11683.94 238
11684.96 258
11685.98 233
11687.00 235
11688.03 243
11689.05 236
11690.07 234
11691.09 276
11692.11 224
11693.13 241
11694.15 239
11695.17 260
11696.20 285
11697.22 243
11698.24 252
11699.26 256
11700.28 239
11701.30 274
11702.33 265
11703.35 277
11704.37 247
11705.39 252
11706.41 262
11707.44 186
11708.46 251
11709.48 255
11710.50 242
11711.52 239
11712.55 230
11713.57 283
11714.59 268
11715.61 266
11716.63 251
11717.66 294
11718.68 293
11719.70 289
11720.72 241
11721.75 243
11722.77 256
11723.79 252
11724.82 242
11725.84 258
11726.86 256
11727.88 244
11728.91 249
11729.93 267
11730.95 243
11731.98 259
11733.00 217
11734.02 257
11735.04 285
11736.07 259
11737.09 227
11738.11 220
11739.14 217
11740.16 244
11741.18 244
11742.21 234
11743.23 251
11744.25 250
11745.28 259
11746.30 242
11747.33 244
11748.35 256
11749.37 252
11750.40 263
11751.42 289
11752.44 217
11753.47 234
11754.49 284
11755.52 257
11756.54 239
11757.57 227
11758.59 209
11759.61 269
11760.64 255
11761.66 199
11762.69 257
11763.71 238
11764.74 194
11765.76 251
11766.78 205
11767.81 210
11768.83 259
11769.86 233
11770.88 218
11771.91 223
11772.93 230
11773.96 253
11774.98 220
11776.01 222
11777.03 228
11778.06 248
11779.08 240
11780.11 214
11781.13 226
11782.16 222
11783.18 230
11784.21 251
11785.23 219
11786.26 211
11787.28 225
11788.31 213
11789.34 215
11790.36 227
11791.39 246
11792.41 252
11793.44 222
11794.46 228
11795.49 233
11796.52 241
11797.54 225
11798.57 260
11799.59 225
11800.62 222
11801.65 220
11802.67 224
11803.70 232
11804.72 194
11805.75 188
11806.78 226
11807.80 206
11808.83 206
11809.86 240
11810.88 245
11811.91 214
11812.93 228
11813.96 200
11814.99 211
11816.01 215
11817.04 221
11818.07 213
11819.10 217
11820.12 234
11821.15 213
11822.18 207
11823.20 242
11824.23 225
11825.26 200
11826.28 209
11827.31 217
11828.34 234
11829.37 227
11830.39 213
11831.42 192
11832.45 253
11833.48 217
11834.50 212
11835.53 241
11836.56 234
11837.59 191
11838.61 241
11839.64 231
11840.67 215
11841.70 260
11842.72 252
11843.75 207
11844.78 192
11845.81 211
11846.84 228
11847.86 232
11848.89 239
11849.92 235
11850.95 218
11851.98 238
11853.01 228
11854.03 265
11855.06 249
11856.09 237
11857.12 241
11858.15 234
11859.18 210
11860.20 202
11861.23 208
11862.26 228
11863.29 185
11864.32 272
11865.35 243
11866.38 219
11867.41 255
11868.44 203
11869.46 224
11870.49 214
11871.52 199
11872.55 213
11873.58 260
11874.61 229
11875.64 199
11876.67 194
11877.70 235
11878.73 243
11879.76 246
11880.79 222
11881.82 201
11882.85 235
11883.88 210
11884.91 244
11885.93 252
11886.96 214
11887.99 237
11889.02 270
11890.05 253
11891.08 216
11892.11 226
11893.14 229
11894.17 256
11895.20 242
11896.23 218
11897.26 251
11898.30 239
11899.33 218
11900.36 246
11901.39 228
11902.42 222
11903.45 263
11904.48 257
11905.51 243
11906.54 271
11907.57 246
11908.60 213
11909.63 227
11910.66 255
11911.69 243
11912.72 215
11913.75 229
11914.79 226
11915.82 242
11916.85 250
11917.88 245
11918.91 255
11919.94 233
11920.97 205
11922.00 203
11923.04 244
11924.07 256
11925.10 249
11926.13 248
11927.16 251
11928.19 227
11929.22 235
11930.26 255
11931.29 286
11932.32 289
11933.35 273
11934.38 279
11935.41 263
11936.45 240
11937.48 277
11938.51 306
11939.54 236
11940.58 217
11941.61 259
11942.64 251
11943.67 235
11944.70 220
11945.74 236
11946.77 246
11947.80 237
11948.83 207
11949.87 228
11950.90 237
11951.93 215
11952.96 201
11954.00 237
11955.03 211
11956.06 217
11957.09 220
11958.13 223
11959.16 217
11960.19 243
11961.23 225
11962.26 227
11963.29 229
11964.33 254
11965.36 248
11966.39 235
11967.43 231
11968.46 235
11969.49 285
11970.53 229
11971.56 205
11972.59 251
11973.63 229
11974.66 209
11975.69 212
11976.73 203
11977.76 239
11978.79 212
11979.83 227
11980.86 239
11981.90 212
11982.93 214
11983.96 224
11985.00 194
11986.03 212
11987.07 233
11988.10 222
11989.13 229
11990.17 201
11991.20 199
11992.24 181
11993.27 221
11994.31 235
11995.34 224
11996.38 212
11997.41 217
11998.44 211
11999.48 213
12000.51 218
12001.55 204
12002.58 202
12003.62 237
12004.65 217
12005.69 221
12006.72 234
12007.76 222
12008.79 210
12009.83 207
12010.86 218
12011.90 232
12012.93 249
12013.97 202
12015.00 216
12016.04 200
12017.08 188
12018.11 193
12019.15 222
12020.18 204
12021.22 204
12022.25 217
12023.29 184
12024.32 192
12025.36 207
12026.40 210
12027.43 218
12028.47 212
12029.50 204
12030.54 207
12031.58 237
12032.61 204
12033.65 192
12034.68 188
12035.72 208
12036.76 181
12037.79 189
12038.83 226
12039.87 223
12040.90 200
12041.94 219
12042.98 234
12044.01 226
12045.05 204
12046.09 221
12047.12 233
12048.16 198
12049.20 196
12050.23 188
12051.27 204
12052.31 163
12053.34 199
12054.38 202
12055.42 241
12056.45 258
12057.49 246
12058.53 213
12059.57 202
12060.60 188
12061.64 178
12062.68 189
12063.72 197
12064.75 198
12065.79 244
12066.83 212
12067.87 230
12068.90 194
12069.94 218
12070.98 213
12072.02 225
12073.06 211
12074.09 209
12075.13 201
12076.17 208
12077.21 198
12078.24 185
12079.28 194
12080.32 175
12081.36 186
12082.40 207
12083.44 220
12084.47 214
12085.51 187
12086.55 217
12087.59 189
12088.63 189
12089.67 205
12090.71 192
12091.74 188
12092.78 202
12093.82 194
12094.86 209
12095.90 232
12096.94 212
12097.98 200
12099.02 209
12100.05 222
12101.09 218
12102.13 226
12103.17 236
12104.21 227
12105.25 226
12106.29 235
12107.33 235
12108.37 256
12109.41 228
12110.45 202
12111.49 195
12112.53 235
12113.57 185
12114.61 194
12115.65 210
12116.69 206
12117.72 207
12118.76 211
12119.80 208
12120.84 231
12121.88 221
12122.92 237
12123.96 232
12125.00 212
12126.04 217
12127.08 212
12128.12 187
12129.17 208
12130.21 180
12131.25 202
12132.29 221
12133.33 208
12134.37 206
12135.41 237
12136.45 253
12137.49 201
12138.53 216
12139.57 181
12140.61 205
12141.65 163
12142.69 178
12143.73 193
12144.77 180
12145.82 200
12146.86 200
12147.90 214
12148.94 190
12149.98 189
12151.02 193
12152.06 191
12153.10 193
12154.15 206
12155.19 212
12156.23 192
12157.27 225
12158.31 202
12159.35 230
12160.39 204
12161.44 180
12162.48 201
12163.52 187
12164.56 184
12165.60 164
12166.64 200
12167.69 228
12168.73 219
12169.77 191
12170.81 205
12171.85 181
12172.90 185
12173.94 192
12174.98 184
12176.02 176
12177.07 219
12178.11 168
12179.15 189
12180.19 182
12181.24 179
12182.28 198
12183.32 203
12184.36 199
12185.41 201
12186.45 236
12187.49 221
12188.53 204
12189.58 198
12190.62 211
12191.66 206
12192.71 231
12193.75 193
12194.79 215
12195.84 197
12196.88 207
12197.92 206
12198.97 180
12200.01 188
12201.05 220
12202.10 201
12203.14 203
12204.18 206
12205.23 213
12206.27 196
12207.31 188
12208.36 193
12209.40 176
12210.44 184
12211.49 191
12212.53 187
12213.58 187
12214.62 188
12215.66 197
12216.71 176
12217.75 215
12218.80 166
12219.84 167
12220.88 170
12221.93 213
12222.97 205
12224.02 186
12225.06 153
12226.11 159
12227.15 182
12228.19 191
12229.24 181
12230.28 178
12231.33 172
12232.37 173
12233.42 185
12234.46 171
12235.51 175
12236.55 215
12237.60 207
12238.64 213
12239.69 184
12240.73 210
12241.78 214
12242.82 191
12243.87 187
12244.91 195
12245.96 193
12247.00 186
12248.05 180
12249.09 198
12250.14 177
12251.19 178
12252.23 159
12253.28 184
12254.32 175
12255.37 192
12256.41 189
12257.46 190
12258.51 204
12259.55 186
12260.60 216
12261.64 194
12262.69 154
12263.74 132
12264.78 177
12265.83 210
12266.87 203
12267.92 217
12268.97 187
12270.01 208
12271.06 209
12272.11 216
12273.15 180
12274.20 151
12275.24 178
12276.29 211
12277.34 202
12278.38 167
12279.43 172
12280.48 185
12281.52 186
12282.57 197
12283.62 191
12284.67 206
12285.71 176
12286.76 192
12287.81 201
12288.85 230
12289.90 193
12290.95 202
12292.00 216
12293.04 209
12294.09 189
12295.14 173
12296.18 199
12297.23 179
12298.28 173
12299.33 177
12300.38 180
12301.42 183
12302.47 195
12303.52 170
12304.57 183
12305.61 199
12306.66 180
12307.71 182
12308.76 208
12309.81 184
12310.85 210
12311.90 204
12312.95 183
12314.00 182
12315.05 199
12316.09 193
12317.14 186
12318.19 189
12319.24 187
12320.29 192
12321.34 184
12322.39 178
12323.43 191
12324.48 172
12325.53 159
12326.58 174
12327.63 183
12328.68 176
12329.73 164
12330.78 171
12331.82 190
12332.87 174
12333.92 167
12334.97 174
12336.02 162
12337.07 196
12338.12 173
12339.17 184
12340.22 154
12341.27 162
12342.32 149
12343.37 149
12344.42 168
12345.46 192
12346.51 193
12347.56 165
12348.61 154
12349.66 165
12350.71 158
12351.76 162
12352.81 182
12353.86 193
12354.91 186
12355.96 227
12357.01 163
12358.06 166
12359.11 172
12360.16 203
12361.21 214
12362.26 158
12363.31 179
12364.36 183
12365.41 215
12366.47 175
12367.52 190
12368.57 177
12369.62 197
12370.67 191
12371.72 159
12372.77 169
12373.82 185
12374.87 172
12375.92 178
12376.97 170
12378.02 172
12379.07 178
12380.12 170
12381.18 197
12382.23 169
12383.28 196
12384.33 162
12385.38 197
12386.43 182
12387.48 160
12388.53 160
12389.59 177
12390.64 195
12391.69 183
12392.74 159
12393.79 161
12394.84 187
12395.90 141
12396.95 181
12398.00 197
12399.05 188
12400.10 165
12401.15 168
12402.21 172
12403.26 155
12404.31 151
12405.36 187
12406.41 161
12407.47 174
12408.52 152
12409.57 179
12410.62 165
12411.68 179
12412.73 182
12413.78 166
12414.83 185
12415.89 181
12416.94 184
12417.99 179
12419.04 182
12420.10 159
12421.15 148
12422.20 193
12423.26 168
12424.31 154
12425.36 158
12426.41 186
12427.47 194
12428.52 217
12429.57 182
12430.63 158
12431.68 159
12432.73 162
12433.79 186
12434.84 177
12435.89 175
12436.95 166
12438.00 162
12439.05 155
12440.11 174
12441.16 200
12442.21 179
12443.27 189
12444.32 175
12445.38 179
12446.43 153
12447.48 167
12448.54 162
12449.59 182
12450.65 169
12451.70 178
12452.75 162
12453.81 164
12454.86 164
12455.92 171
12456.97 154
12458.02 185
12459.08 158
12460.13 199
12461.19 151
12462.24 182
12463.30 187
12464.35 198
12465.41 179
12466.46 163
12467.52 158
12468.57 191
12469.63 168
12470.68 169
12471.74 172
12472.79 205
12473.85 180
12474.90 136
12475.96 156
12477.01 178
12478.07 150
12479.12 153
12480.18 146
12481.23 165
12482.29 192
12483.34 160
12484.40 192
12485.45 184
12486.51 179
12487.56 185
12488.62 201
12489.68 215
12490.73 161
12491.79 163
12492.84 200
12493.90 196
12494.95 200
12496.01 185
12497.07 224
12498.12 234
12499.18 218
12500.23 228
12501.29 200
12502.35 198
12503.40 202
12504.46 199
12505.52 213
12506.57 186
12507.63 180
12508.69 175
12509.74 151
12510.80 151
12511.86 166
12512.91 186
12513.97 187
12515.03 192
12516.08 202
12517.14 186
12518.20 163
12519.25 150
12520.31 167
12521.37 161
12522.42 211
12523.48 169
12524.54 161
12525.60 175
12526.65 224
12527.71 212
12528.77 197
12529.82 186
12530.88 177
12531.94 196
12533.00 163
12534.05 156
12535.11 174
12536.17 197
12537.23 193
12538.29 209
12539.34 176
12540.40 168
12541.46 191
12542.52 179
12543.57 178
12544.63 165
12545.69 169
12546.75 184
12547.81 174
12548.87 162
12549.92 157
12550.98 167
12552.04 188
12553.10 175
12554.16 176
12555.22 162
12556.27 196
12557.33 210
12558.39 208
12559.45 167
12560.51 171
12561.57 177
12562.63 193
12563.68 188
12564.74 164
12565.80 144
12566.86 180
12567.92 188
12568.98 180
12570.04 183
12571.10 177
12572.16 191
12573.22 196
12574.28 203
12575.33 196
12576.39 205
12577.45 206
12578.51 202
12579.57 218
12580.63 216
12581.69 187
12582.75 216
12583.81 191
12584.87 188
12585.93 182
12586.99 204
12588.05 199
12589.11 173
12590.17 194
12591.23 190
12592.29 215
12593.35 225
12594.41 206
12595.47 171
12596.53 186
12597.59 180
12598.65 185
12599.71 199
12600.77 181
12601.83 194
12602.89 214
12603.95 197
12605.01 173
12606.07 184
12607.13 167
12608.20 178
12609.26 164
12610.32 176
12611.38 171
12612.44 200
12613.50 186
12614.56 177
12615.62 160
12616.68 190
12617.74 208
12618.81 216
12619.87 203
12620.93 173
12621.99 187
12623.05 215
12624.11 198
12625.17 178
12626.23 209
12627.30 183
12628.36 176
12629.42 187
12630.48 162
12631.54 181
12632.60 205
12633.67 178
12634.73 188
12635.79 170
12636.85 183
12637.91 180
12638.98 207
12640.04 173
12641.10 169
12642.16 208
12643.22 173
12644.29 177
12645.35 182
12646.41 183
12647.47 204
12648.54 193
12649.60 193
12650.66 186
12651.72 181
12652.79 200
12653.85 178
12654.91 186
12655.97 217
12657.04 217
12658.10 207
12659.16 195
12660.22 219
12661.29 172
12662.35 207
12663.41 216
12664.48 196
12665.54 202
12666.60 173
12667.67 148
12668.73 161
12669.79 213
12670.86 231
12671.92 211
12672.98 212
12674.05 174
12675.11 153
12676.17 174
12677.24 199
12678.30 212
12679.36 193
12680.43 185
12681.49 190
12682.56 203
12683.62 164
12684.68 189
12685.75 192
12686.81 229
12687.88 219
12688.94 186
12690.00 194
12691.07 204
12692.13 185
12693.20 159
12694.26 186
12695.33 163
12696.39 199
12697.45 217
12698.52 194
12699.58 207
12700.65 179
12701.71 213
12702.78 178
12703.84 219
12704.91 193
12705.97 209
12707.04 177
12708.10 208
12709.17 204
12710.23 195
12711.30 202
12712.36 194
12713.43 198
12714.49 191
12715.56 181
12716.62 208
12717.69 198
12718.75 205
12719.82 196
12720.88 143
12721.95 183
12723.02 183
12724.08 180
12725.15 162
12726.21 188
12727.28 209
12728.34 196
12729.41 189
12730.48 197
12731.54 148
12732.61 154
12733.67 205
12734.74 167
12735.81 187
12736.87 165
12737.94 159
12739.00 156
12740.07 174
12741.14 164
12742.20 174
12743.27 172
12744.34 187
12745.40 180
12746.47 190
12747.54 212
12748.60 167
12749.67 166
12750.74 191
12751.80 230
12752.87 190
12753.94 196
12755.00 174
12756.07 165
12757.14 166
12758.20 173
12759.27 157
12760.34 169
12761.40 153
12762.47 192
12763.54 184
12764.61 187
12765.67 169
12766.74 152
12767.81 181
12768.88 173
12769.94 212
12771.01 203
12772.08 187
12773.15 182
12774.21 161
12775.28 137
12776.35 173
12777.42 190
12778.49 184
12779.55 168
12780.62 165
12781.69 168
12782.76 171
12783.83 178
12784.89 140
12785.96 149
12787.03 181
12788.10 199
12789.17 171
12790.23 183
12791.30 173
12792.37 182
12793.44 170
12794.51 169
12795.58 177
12796.65 199
12797.71 175
12798.78 151
12799.85 182
12800.92 182
12801.99 194
12803.06 172
12804.13 151
12805.20 162
12806.27 177
12807.33 143
12808.40 155
12809.47 149
12810.54 160
12811.61 153
12812.68 166
12813.75 162
12814.82 177
12815.89 198
12816.96 202
12818.03 181
12819.10 145
12820.17 141
12821.24 160
12822.31 153
12823.38 160
12824.45 183
12825.52 150
12826.59 169
12827.66 155
12828.73 195
12829.80 176
12830.87 184
12831.94 165
12833.01 159
12834.08 174
12835.15 155
12836.22 183
12837.29 145
12838.36 175
12839.43 165
12840.50 163
12841.57 149
12842.64 175
12843.71 186
12844.78 174
12845.85 175
12846.92 172
12847.99 163
12849.06 187
12850.13 204
12851.21 187
12852.28 169
12853.35 162
12854.42 169
12855.49 160
12856.56 154
12857.63 138
12858.70 170
12859.77 181
12860.85 160
12861.92 147
12862.99 182
12864.06 161
12865.13 183
12866.20 194
12867.27 172
12868.35 158
12869.42 177
12870.49 198
12871.56 175
12872.63 177
12873.71 154
12874.78 154
12875.85 133
12876.92 147
12877.99 173
12879.07 157
12880.14 176
12881.21 207
12882.28 185
12883.35 150
12884.43 144
12885.50 155
12886.57 157
12887.64 151
12888.72 164
12889.79 164
12890.86 167
12891.93 156
12893.01 153
12894.08 158
12895.15 170
12896.22 146
12897.30 170
12898.37 176
12899.44 153
12900.52 165
12901.59 144
12902.66 175
12903.74 188
12904.81 179
12905.88 150
12906.96 182
12908.03 151
12909.10 208
12910.18 186
12911.25 153
12912.32 149
12913.40 166
12914.47 179
12915.54 188
12916.62 155
12917.69 145
12918.76 148
12919.84 176
12920.91 149
12921.99 166
12923.06 151
12924.13 166
12925.21 174
12926.28 133
12927.36 152
12928.43 145
12929.50 154
12930.58 172
12931.65 148
12932.73 148
12933.80 136
12934.88 161
12935.95 146
12937.02 151
12938.10 126
12939.17 175
12940.25 166
12941.32 165
12942.40 155
12943.47 181
12944.55 151
12945.62 166
12946.70 173
12947.77 155
12948.85 151
12949.92 144
12951.00 153
12952.07 168
12953.15 161
12954.22 141
12955.30 161
12956.37 134
12957.45 166
12958.52 166
12959.60 171
12960.68 151
12961.75 178
12962.83 162
12963.90 174
12964.98 173
12966.05 141
12967.13 156
12968.20 150
12969.28 160
12970.36 156
12971.43 165
12972.51 124
12973.58 168
12974.66 189
12975.74 158
12976.81 136
12977.89 152
12978.97 143
12980.04 150
12981.12 152
12982.19 141
12983.27 178
12984.35 145
12985.42 146
12986.50 148
12987.58 167
12988.65 155
12989.73 175
12990.81 155
12991.88 169
12992.96 162
12994.04 192
12995.11 174
12996.19 138
12997.27 131
12998.35 137
12999.42 145
13000.50 155
13001.58 139
13002.65 172
13003.73 168
13004.81 166
13005.89 177
13006.96 139
13008.04 151
13009.12 148
13010.20 146
13011.27 131
13012.35 158
13013.43 161
13014.51 174
13015.58 154
13016.66 155
13017.74 142
13018.82 189
13019.90 143
13020.97 142
13022.05 170
13023.13 161
13024.21 143
13025.29 147
13026.37 158
13027.44 156
13028.52 168
13029.60 167
13030.68 164
13031.76 140
13032.84 153
13033.91 162
13034.99 175
13036.07 144
13037.15 127
13038.23 147
13039.31 159
13040.39 170
13041.46 179
13042.54 166
13043.62 182
13044.70 186
13045.78 164
13046.86 137
13047.94 153
13049.02 150
13050.10 197
13051.18 155
13052.26 137
13053.34 182
13054.41 179
13055.49 179
13056.57 151
13057.65 142
13058.73 162
13059.81 166
13060.89 164
13061.97 154
13063.05 169
13064.13 154
13065.21 160
13066.29 153
13067.37 151
13068.45 165
13069.53 144
13070.61 139
13071.69 172
13072.77 142
13073.85 150
13074.93 177
13076.01 162
13077.09 139
13078.17 132
13079.25 182
13080.33 174
13081.41 182
13082.49 174
13083.58 187
13084.66 160
13085.74 167
13086.82 184
13087.90 139
13088.98 159
13090.06 147
13091.14 172
13092.22 150
13093.30 157
13094.38 162
13095.46 147
13096.55 161
13097.63 153
13098.71 136
13099.79 164
13100.87 171
13101.95 155
13103.03 149
13104.12 145
13105.20 159
13106.28 137
13107.36 154
13108.44 153
13109.52 158
13110.60 173
13111.69 152
13112.77 149
13113.85 125
13114.93 147
13116.01 160
13117.10 165
13118.18 150
13119.26 160
13120.34 129
13121.42 149
13122.51 150
13123.59 145
13124.67 153
13125.75 143
13126.84 147
13127.92 153
13129.00 159
13130.08 125
13131.17 156
13132.25 175
13133.33 167
13134.41 149
13135.50 153
13136.58 144
13137.66 159
13138.75 157
13139.83 186
13140.91 162
13141.99 197
13143.08 194
13144.16 145
13145.24 144
13146.33 177
13147.41 169
13148.49 182
13149.58 146
13150.66 158
13151.74 188
13152.83 159
13153.91 170
13154.99 143
13156.08 161
13157.16 136
13158.25 153
13159.33 188
13160.41 180
13161.50 144
13162.58 180
13163.66 176
13164.75 188
13165.83 147
13166.92 146
13168.00 149
13169.08 146
13170.17 142
13171.25 158
13172.34 159
13173.42 153
13174.51 155
13175.59 143
13176.67 185
13177.76 171
13178.84 169
13179.93 147
13181.01 171
13182.10 170
13183.18 164
13184.27 168
13185.35 157
13186.44 151
13187.52 169
13188.61 156
13189.69 170
13190.78 179
13191.86 169
13192.95 149
13194.03 163
13195.12 146
13196.20 142
13197.29 179
13198.37 155
13199.46 117
13200.54 163
13201.63 155
13202.72 171
13203.80 142
13204.89 146
13205.97 143
13207.06 176
13208.14 136
13209.23 176
13210.32 143
13211.40 135
13212.49 147
13213.57 151
13214.66 155
13215.75 146
13216.83 126
13217.92 147
13219.00 138
13220.09 175
13221.18 155
13222.26 153
13223.35 140
13224.44 160
13225.52 163
13226.61 139
13227.70 157
13228.78 143
13229.87 173
13230.96 161
13232.04 129
13233.13 161
13234.22 158
13235.30 158
13236.39 156
13237.48 148
13238.56 173
13239.65 165
13240.74 151
13241.82 151
13242.91 183
13244.00 158
13245.09 148
13246.17 140
13247.26 132
13248.35 121
13249.44 137
13250.52 195
13251.61 154
13252.70 172
13253.79 147
13254.87 157
13255.96 178
13257.05 158
13258.14 160
13259.23 145
13260.31 148
13261.40 120
13262.49 154
13263.58 131
13264.67 136
13265.75 135
13266.84 145
13267.93 163
13269.02 141
13270.11 154
13271.19 181
13272.28 178
13273.37 169
13274.46 130
13275.55 156
13276.64 150
13277.73 163
13278.81 156
13279.90 151
13280.99 146
13282.08 145
13283.17 161
13284.26 166
13285.35 140
13286.44 136
13287.53 138
13288.61 186
13289.70 157
13290.79 168
13291.88 162
13292.97 161
13294.06 165
13295.15 160
13296.24 169
13297.33 134
13298.42 155
13299.51 172
13300.60 148
13301.69 182
13302.78 175
13303.87 154
13304.96 166
13306.05 175
13307.14 156
13308.23 153
13309.32 179
13310.41 194
13311.50 177
13312.59 188
13313.68 146
13314.77 170
13315.86 196
13316.95 164
13318.04 142
13319.13 145
13320.22 173
13321.31 170
13322.40 154
13323.49 152
13324.58 157
13325.67 154
13326.76 152
13327.85 162
13328.94 153
13330.03 144
13331.12 182
13332.21 165
13333.31 163
13334.40 155
13335.49 155
13336.58 160
13337.67 164
13338.76 150
13339.85 167
13340.94 154
13342.03 180
13343.13 166
13344.22 170
13345.31 178
13346.40 166
13347.49 179
13348.58 176
13349.67 156
13350.77 184
13351.86 161
13352.95 140
13354.04 163
13355.13 182
13356.22 167
13357.32 164
13358.41 170
13359.50 152
13360.59 159
13361.68 137
13362.78 145
13363.87 151
13364.96 197
13366.05 199
13367.15 188
13368.24 160
13369.33 138
13370.42 171
13371.52 201
13372.61 176
13373.70 132
13374.79 140
13375.89 168
13376.98 154
13378.07 153
13379.16 145
13380.26 163
13381.35 150
13382.44 154
13383.54 175
13384.63 153
13385.72 141
13386.82 178
13387.91 161
13389.00 159
13390.09 155
13391.19 174
13392.28 181
13393.37 158
13394.47 152
13395.56 147
13396.66 171
13397.75 181
13398.84 148
13399.94 172
13401.03 161
13402.12 172
13403.22 165
13404.31 174
13405.40 157
13406.50 148
13407.59 152
13408.69 181
13409.78 169
13410.88 139
13411.97 140
13413.06 153
13414.16 149
13415.25 157
13416.35 158
13417.44 155
13418.53 170
13419.63 147
13420.72 156
13421.82 144
13422.91 134
13424.01 156
13425.10 185
13426.20 144
13427.29 148
13428.39 149
13429.48 163
13430.58 132
13431.67 133
13432.77 152
13433.86 155
13434.96 165
13436.05 201
13437.15 164
13438.24 135
13439.34 179
13440.43 186
13441.53 156
13442.62 153
13443.72 159
13444.81 174
13445.91 170
13447.01 161
13448.10 167
13449.20 190
13450.29 176
13451.39 144
13452.48 140
13453.58 162
13454.68 165
13455.77 166
13456.87 168
13457.96 150
13459.06 142
13460.16 181
13461.25 155
13462.35 168
13463.44 138
13464.54 138
13465.64 159
13466.73 153
13467.83 139
13468.93 143
13470.02 171
13471.12 168
13472.22 146
13473.31 154
13474.41 147
13475.51 179
13476.60 158
13477.70 167
13478.80 149
13479.89 155
13480.99 150
13482.09 142
13483.18 155
13484.28 164
13485.38 166
13486.48 163
13487.57 142
13488.67 133
13489.77 164
13490.87 163
13491.96 167
13493.06 183
13494.16 169
13495.26 162
13496.35 149
13497.45 165
13498.55 164
13499.65 140
13500.74 127
13501.84 157
13502.94 164
13504.04 163
13505.14 141
13506.23 153
13507.33 189
13508.43 158
13509.53 179
13510.63 197
13511.72 156
13512.82 140
13513.92 159
13515.02 163
13516.12 150
13517.22 182
13518.31 169
13519.41 126
13520.51 152
13521.61 171
13522.71 150
13523.81 163
13524.91 168
13526.01 142
13527.10 225
13528.20 161
13529.30 168
13530.40 161
13531.50 147
13532.60 177
13533.70 151
13534.80 166
13535.90 150
13537.00 140
13538.09 141
13539.19 151
13540.29 119
13541.39 156
13542.49 168
13543.59 170
13544.69 164
13545.79 143
13546.89 132
13547.99 151
13549.09 137
13550.19 142
13551.29 149
13552.39 132
13553.49 138
13554.59 133
13555.69 123
13556.79 136
13557.89 187
13558.99 177
13560.09 139
13561.19 154
13562.29 134
13563.39 140
13564.49 150
13565.59 152
13566.69 140
13567.79 144
13568.89 156
13569.99 173
13571.09 135
13572.20 148
13573.30 173
13574.40 178
13575.50 156
13576.60 113
13577.70 117
13578.80 117
13579.90 130
13581.00 142
13582.10 138
13583.20 137
13584.31 153
13585.41 158
13586.51 136
13587.61 150
13588.71 188
13589.81 169
13590.91 163
13592.02 149
13593.12 126
13594.22 143
13595.32 170
13596.42 162
13597.52 177
13598.63 146
13599.73 150
13600.83 150
13601.93 148
13603.03 161
13604.14 158
13605.24 173
13606.34 149
13607.44 146
13608.54 142
13609.65 146
13610.75 142
13611.85 169
13612.95 179
13614.06 150
13615.16 136
13616.26 143
13617.36 160
13618.47 151
13619.57 146
13620.67 158
13621.77 149
13622.88 139
13623.98 151
13625.08 143
13626.18 153
13627.29 163
13628.39 166
13629.49 135
13630.60 144
13631.70 158
13632.80 156
13633.91 170
13635.01 161
13636.11 147
13637.22 156
13638.32 129
13639.42 143
13640.53 165
13641.63 158
13642.73 129
13643.84 162
13644.94 189
13646.04 160
13647.15 143
13648.25 156
13649.36 149
13650.46 145
13651.56 141
13652.67 130
13653.77 146
13654.88 152
13655.98 151
13657.08 148
13658.19 136
13659.29 147
13660.40 154
13661.50 160
13662.60 134
13663.71 133
13664.81 140
13665.92 124
13667.02 116
13668.13 146
13669.23 152
13670.34 147
13671.44 137
13672.55 145
13673.65 151
13674.76 115
13675.86 131
13676.97 137
13678.07 134
13679.18 125
13680.28 143
13681.39 152
13682.49 158
13683.60 147
13684.70 153
13685.81 154
13686.91 164
13688.02 135
13689.12 140
13690.23 154
13691.33 160
13692.44 158
13693.55 151
13694.65 154
13695.76 159
13696.86 167
13697.97 166
13699.07 163
13700.18 160
13701.29 145
13702.39 178
13703.50 171
13704.60 139
13705.71 156
13706.82 148
13707.92 136
13709.03 153
13710.14 140
13711.24 136
13712.35 172
13713.45 168
13714.56 152
13715.67 145
13716.77 144
13717.88 174
13718.99 172
13720.09 158
13721.20 146
13722.31 191
13723.41 162
13724.52 131
13725.63 132
13726.74 155
13727.84 154
13728.95 146
13730.06 153
13731.16 152
13732.27 160
13733.38 174
13734.49 177
13735.59 165
13736.70 152
13737.81 145
13738.91 187
13740.02 196
13741.13 170
13742.24 162
13743.35 152
13744.45 155
13745.56 164
13746.67 153
13747.78 166
13748.88 144
13749.99 163
13751.10 164
13752.21 177
13753.32 164
13754.42 187
13755.53 170
13756.64 193
13757.75 138
13758.86 163
13759.97 171
13761.07 169
13762.18 204
13763.29 169
13764.40 156
13765.51 195
13766.62 187
13767.72 199
13768.83 178
13769.94 175
13771.05 214
13772.16 237
13773.27 178
13774.38 164
13775.49 173
13776.60 199
13777.70 185
13778.81 170
13779.92 210
13781.03 212
13782.14 181
13783.25 195
13784.36 176
13785.47 193
13786.58 187
13787.69 195
13788.80 153
13789.91 159
13791.02 152
13792.13 140
13793.24 163
13794.35 159
13795.45 149
13796.56 145
13797.67 172
13798.78 170
13799.89 160
13801.00 150
13802.11 165
13803.22 172
13804.33 168
13805.44 140
13806.55 177
13807.67 159
13808.78 156
13809.89 149
13811.00 157
13812.11 172
13813.22 167
13814.33 152
13815.44 152
13816.55 144
13817.66 151
13818.77 165
13819.88 157
13820.99 153
13822.10 163
13823.21 164
13824.32 176
13825.44 149
13826.55 144
13827.66 135
13828.77 179
13829.88 154
13830.99 146
13832.10 132
13833.21 171
13834.32 132
13835.44 165
13836.55 147
13837.66 162
13838.77 120
13839.88 166
13840.99 155
13842.10 142
13843.22 131
13844.33 144
13845.44 145
13846.55 154
13847.66 141
13848.78 132
13849.89 140
13851.00 136
13852.11 171
13853.22 138
13854.34 135
13855.45 133
13856.56 174
13857.67 129
13858.78 146
13859.90 153
13861.01 148
13862.12 169
13863.23 136
13864.35 129
13865.46 145
13866.57 158
13867.68 130
13868.80 156
13869.91 167
13871.02 166
13872.14 152
13873.25 140
13874.36 178
13875.47 160
13876.59 156
13877.70 157
13878.81 162
13879.93 119
13881.04 159
13882.15 149
13883.27 149
13884.38 169
13885.49 163
13886.61 162
13887.72 156
13888.83 141
13889.95 152
13891.06 182
13892.17 162
13893.29 143
13894.40 146
13895.52 174
13896.63 150
13897.74 136
13898.86 128
13899.97 142
13901.09 140
13902.20 159
13903.31 142
13904.43 154
13905.54 120
13906.66 129
13907.77 133
13908.89 134
13910.00 135
13911.11 119
13912.23 143
13913.34 151
13914.46 115
13915.57 139
13916.69 151
13917.80 148
13918.92 159
13920.03 139
13921.15 162
13922.26 152
13923.38 141
13924.49 166
13925.61 160
13926.72 162
13927.84 174
13928.95 183
13930.07 148
13931.18 124
13932.30 153
13933.41 156
13934.53 155
13935.64 179
13936.76 178
13937.87 160
13938.99 120
13940.10 144
13941.22 156
13942.34 142
13943.45 149
13944.57 116
13945.68 148
13946.80 154
13947.91 140
13949.03 137
13950.15 168
13951.26 145
13952.38 171
13953.49 133
13954.61 136
13955.73 138
13956.84 150
13957.96 152
13959.08 140
13960.19 133
13961.31 131
13962.43 162
13963.54 129
13964.66 153
13965.78 126
13966.89 135
13968.01 148
13969.13 148
13970.24 158
13971.36 137
13972.48 131
13973.59 159
13974.71 134
13975.83 139
13976.94 148
13978.06 152
13979.18 165
13980.30 106
13981.41 135
13982.53 137
13983.65 148
13984.76 147
13985.88 172
13987.00 131
13988.12 121
13989.23 148
13990.35 177
13991.47 157
13992.59 153
13993.71 119
13994.82 146
13995.94 156
13997.06 128
13998.18 133
13999.29 142
14000.41 168
14001.53 125
14002.65 132
14003.77 134
14004.88 144
14006.00 143
14007.12 150
14008.24 121
14009.36 132
14010.48 128
14011.59 156
14012.71 127
14013.83 142
14014.95 131
14016.07 135
14017.19 154
14018.31 132
14019.43 173
14020.54 154
14021.66 147
14022.78 124
14023.90 139
14025.02 138
14026.14 163
14027.26 142
14028.38 141
14029.50 157
14030.62 144
14031.73 168
14032.85 149
14033.97 156
14035.09 125
14036.21 144
14037.33 145
14038.45 132
14039.57 150
14040.69 148
14041.81 133
14042.93 137
14044.05 144
14045.17 151
14046.29 135
14047.41 122
14048.53 159
14049.65 153
14050.77 130
14051.89 130
14053.01 141
14054.13 123
14055.25 128
14056.37 139
14057.49 148
14058.61 124
14059.73 153
14060.85 148
14061.97 148
14063.09 146
14064.21 160
14065.33 169
14066.45 161
14067.57 136
14068.70 137
14069.82 137
14070.94 151
14072.06 132
14073.18 150
14074.30 163
14075.42 153
14076.54 179
14077.66 151
14078.78 147
14079.91 152
14081.03 172
14082.15 153
14083.27 161
14084.39 126
14085.51 163
14086.63 177
14087.75 143
14088.88 122
14090.00 157
14091.12 164
14092.24 158
14093.36 155
14094.48 153
14095.61 177
14096.73 168
14097.85 192
14098.97 170
14100.09 157
14101.22 188
14102.34 169
14103.46 166
14104.58 179
14105.71 166
14106.83 172
14107.95 168
14109.07 148
14110.19 158
14111.32 149
14112.44 149
14113.56 137
14114.68 146
14115.81 168
14116.93 165
14118.05 153
14119.18 160
14120.30 155
14121.42 154
14122.54 148
14123.67 139
14124.79 146
14125.91 113
14127.04 135
14128.16 118
14129.28 154
14130.41 154
14131.53 171
14132.65 156
14133.78 142
14134.90 149
14136.02 130
14137.15 167
14138.27 154
14139.39 166
14140.52 153
14141.64 145
14142.76 130
14143.89 141
14145.01 160
14146.13 156
14147.26 159
14148.38 160
14149.51 140
14150.63 146
14151.75 121
14152.88 143
14154.00 125
14155.13 149
14156.25 140
14157.38 140
14158.50 154
14159.62 139
14160.75 143
14161.87 155
14163.00 156
14164.12 157
14165.25 148
14166.37 136
14167.50 121
14168.62 134
14169.75 154
14170.87 165
14172.00 138
14173.12 144
14174.25 151
14175.37 165
14176.50 136
14177.62 140
14178.75 132
14179.87 120
14181.00 99
14182.12 134
14183.25 124
14184.37 115
14185.50 128
14186.62 160
14187.75 146
14188.87 147
14190.00 129
14191.13 135
14192.25 146
14193.38 137
14194.50 162
14195.63 127
14196.75 114
14197.88 138
14199.01 149
14200.13 113
14201.26 141
14202.38 148
14203.51 135
14204.64 118
14205.76 114
14206.89 133
14208.01 149
14209.14 171
14210.27 118
14211.39 137
14212.52 132
14213.65 154
14214.77 142
14215.90 156
14217.03 131
14218.15 141
14219.28 151
14220.41 159
14221.53 130
14222.66 132
14223.79 142
14224.91 134
14226.04 130
14227.17 122
14228.30 157
14229.42 133
14230.55 133
14231.68 126
14232.80 140
14233.93 114
14235.06 177
14236.19 157
14237.31 119
14238.44 137
14239.57 148
14240.70 139
14241.82 129
14242.95 147
14244.08 116
14245.21 157
14246.34 148
14247.46 137
14248.59 133
14249.72 143
14250.85 138
14251.98 136
14253.10 125
14254.23 131
14255.36 153
14256.49 128
14257.62 127
14258.74 129
14259.87 155
14261.00 142
14262.13 129
14263.26 131
14264.39 130
14265.52 136
14266.64 160
14267.77 157
14268.90 147
14270.03 151
14271.16 132
14272.29 125
14273.42 141
14274.55 139
14275.68 139
14276.80 146
14277.93 118
14279.06 157
14280.19 137
14281.32 147
14282.45 127
14283.58 145
14284.71 135
14285.84 152
14286.97 109
14288.10 137
14289.23 169
14290.36 138
14291.49 162
14292.62 137
14293.75 140
14294.87 133
14296.00 174
14297.13 132
14298.26 100
14299.39 132
14300.52 163
14301.65 137
14302.78 129
14303.91 126
14305.04 132
14306.17 120
14307.31 165
14308.44 140
14309.57 137
14310.70 111
14311.83 137
14312.96 144
14314.09 128
14315.22 118
14316.35 139
14317.48 158
14318.61 142
14319.74 141
14320.87 120
14322.00 139
14323.13 112
14324.26 136
14325.40 117
14326.53 141
14327.66 139
14328.79 166
14329.92 132
14331.05 126
14332.18 136
14333.31 146
14334.44 151
14335.58 110
14336.71 126
14337.84 119
14338.97 151
14340.10 129
14341.23 124
14342.37 129
14343.50 128
14344.63 95
14345.76 119
14346.89 132
14348.02 127
14349.16 130
14350.29 123
14351.42 141
14352.55 126
14353.68 136
14354.82 120
14355.95 105
14357.08 112
14358.21 135
14359.35 153
14360.48 117
14361.61 121
14362.74 134
14363.87 122
14365.01 105
14366.14 122
14367.27 134
14368.41 147
14369.54 128
14370.67 139
14371.80 127
14372.94 126
14374.07 109
14375.20 138
14376.34 121
14377.47 127
14378.60 163
14379.73 140
14380.87 139
14382.00 126
14383.13 118
14384.27 124
14385.40 145
14386.53 119
14387.67 132
14388.80 133
14389.93 136
14391.07 123
14392.20 120
14393.34 148
14394.47 143
14395.60 136
14396.74 142
14397.87 133
14399.00 117
14400.14 129
14401.27 137
14402.41 146
14403.54 109
14404.67 129
14405.81 132
14406.94 122
14408.08 121
14409.21 141
14410.35 145
14411.48 118
14412.61 107
14413.75 107
14414.88 132
14416.02 137
14417.15 160
14418.29 156
14419.42 148
14420.56 162
14421.69 150
14422.83 119
14423.96 120
14425.10 91
14426.23 138
14427.37 154
14428.50 133
14429.64 155
14430.77 150
14431.91 156
14433.04 133
14434.18 123
14435.31 144
14436.45 153
14437.58 131
14438.72 136
14439.85 124
14440.99 112
14442.13 126
14443.26 152
14444.40 131
14445.53 132
14446.67 145
14447.80 156
14448.94 130
14450.08 137
14451.21 135
14452.35 132
14453.48 134
14454.62 143
14455.76 161
14456.89 141
14458.03 136
14459.16 141
14460.30 130
14461.44 108
14462.57 128
14463.71 117
14464.85 130
14465.98 129
14467.12 125
14468.26 129
14469.39 142
14470.53 151
14471.67 149
14472.80 173
14473.94 133
14475.08 143
14476.21 159
14477.35 158
14478.49 151
14479.62 135
14480.76 157
14481.90 165
14483.04 156
14484.17 140
14485.31 155
14486.45 139
14487.59 131
14488.72 130
14489.86 133
14491.00 132
14492.14 119
14493.27 130
14494.41 164
14495.55 142
14496.69 150
14497.82 153
14498.96 136
14500.10 93
14501.24 131
14502.38 140
14503.51 154
14504.65 124
14505.79 97
14506.93 140
14508.07 142
14509.20 137
14510.34 138
14511.48 138
14512.62 138
14513.76 110
14514.90 127
14516.03 141
14517.17 126
14518.31 128
14519.45 150
14520.59 145
14521.73 131
14522.87 140
14524.01 139
14525.14 120
14526.28 136
14527.42 129
14528.56 150
14529.70 121
14530.84 135
14531.98 144
14533.12 124
14534.26 99
14535.40 126
14536.54 113
14537.67 126
14538.81 125
14539.95 131
14541.09 128
14542.23 125
14543.37 140
14544.51 129
14545.65 149
14546.79 131
14547.93 130
14549.07 119
14550.21 124
14551.35 134
14552.49 152
14553.63 128
14554.77 122
14555.91 122
14557.05 113
14558.19 151
14559.33 127
14560.47 155
14561.61 147
14562.75 137
14563.89 126
14565.03 117
14566.17 131
14567.31 150
14568.45 120
14569.60 136
14570.74 144
14571.88 142
14573.02 147
14574.16 145
14575.30 137
14576.44 137
14577.58 137
14578.72 130
14579.86 126
14581.00 116
14582.14 140
14583.29 140
14584.43 132
14585.57 127
14586.71 148
14587.85 140
14588.99 144
14590.13 123
14591.28 138
14592.42 133
14593.56 101
14594.70 145
14595.84 143
14596.98 135
14598.13 126
14599.27 137
14600.41 148
14601.55 130
14602.69 105
14603.83 130
14604.98 141
14606.12 128
14607.26 164
14608.40 138
14609.54 134
14610.69 123
14611.83 138
14612.97 156
14614.11 146
14615.26 132
14616.40 126
14617.54 139
14618.68 140
14619.83 113
14620.97 145
14622.11 137
14623.25 130
14624.40 132
14625.54 150
14626.68 143
14627.83 141
14628.97 148
14630.11 137
14631.25 136
14632.40 133
14633.54 143
14634.68 152
14635.83 149
14636.97 148
14638.11 161
14639.26 125
14640.40 145
14641.54 150
14642.69 157
14643.83 141
14644.97 148
14646.12 119
14647.26 137
14648.41 156
14649.55 122
14650.69 142
14651.84 117
14652.98 125
14654.13 106
14655.27 144
14656.41 147
14657.56 148
14658.70 149
14659.85 145
14660.99 152
14662.13 127
14663.28 146
14664.42 127
14665.57 155
14666.71 133
14667.86 142
14669.00 134
14670.14 122
14671.29 110
14672.43 113
14673.58 123
14674.72 140
14675.87 132
14677.01 113
14678.16 128
14679.30 131
14680.45 121
14681.59 151
14682.74 101
14683.88 107
14685.03 134
14686.17 155
14687.32 133
14688.46 118
14689.61 134
14690.75 160
14691.90 150
14693.05 150
14694.19 150
14695.34 138
14696.48 149
14697.63 156
14698.77 123
14699.92 118
14701.06 125
14702.21 140
14703.36 127
14704.50 121
14705.65 125
14706.79 130
14707.94 128
14709.09 124
14710.23 123
14711.38 128
14712.53 125
14713.67 135
14714.82 132
14715.96 122
14717.11 126
14718.26 115
14719.40 134
14720.55 135
14721.70 120
14722.84 121
14723.99 133
14725.14 116
14726.28 122
14727.43 137
14728.58 138
14729.72 118
14730.87 128
14732.02 119
14733.16 127
14734.31 126
14735.46 106
14736.61 139
14737.75 111
14738.90 136
14740.05 146
14741.20 109
14742.34 120
14743.49 139
14744.64 120
14745.79 146
14746.93 148
14748.08 94
14749.23 119
14750.38 102
14751.52 95
14752.67 119
14753.82 129
14754.97 126
14756.11 129
14757.26 106
14758.41 103
14759.56 131
14760.71 118
14761.86 115
14763.00 118
14764.15 130
14765.30 141
14766.45 121
14767.60 126
14768.74 120
14769.89 129
14771.04 115
14772.19 101
14773.34 111
14774.49 132
14775.64 127
14776.79 112
14777.93 114
14779.08 110
14780.23 124
14781.38 148
14782.53 129
14783.68 112
14784.83 115
14785.98 125
14787.13 139
14788.28 146
14789.42 116
14790.57 120
14791.72 135
14792.87 135
14794.02 103
14795.17 95
14796.32 123
14797.47 119
14798.62 117
14799.77 116
14800.92 116
14802.07 116
14803.22 130
14804.37 131
14805.52 110
14806.67 116
14807.82 152
14808.97 114
14810.12 113
14811.27 97
14812.42 127
14813.57 128
14814.72 110
14815.87 110
14817.02 113
14818.17 139
14819.32 98
14820.47 117
14821.62 131
14822.77 128
14823.92 97
14825.07 126
14826.22 140
14827.37 130
14828.52 110
14829.68 111
14830.83 118
14831.98 120
14833.13 124
14834.28 133
14835.43 146
14836.58 119
14837.73 109
14838.88 119
14840.03 114
14841.19 117
14842.34 130
14843.49 147
14844.64 135
14845.79 124
14846.94 140
14848.09 115
14849.25 104
14850.40 126
14851.55 125
14852.70 119
14853.85 112
14855.00 90
14856.16 111
14857.31 110
14858.46 122
14859.61 154
14860.76 115
14861.92 105
14863.07 123
14864.22 108
14865.37 120
14866.52 103
14867.68 126
14868.83 127
14869.98 113
14871.13 114
14872.29 131
14873.44 133
14874.59 122
14875.74 119
14876.90 105
14878.05 115
14879.20 123
14880.36 140
14881.51 104
14882.66 116
14883.81 113
14884.97 99
14886.12 126
14887.27 143
14888.43 129
14889.58 95
14890.73 100
14891.89 111
14893.04 105
14894.19 113
14895.35 119
14896.50 142
14897.65 110
14898.81 100
14899.96 118
14901.11 102
14902.27 124
14903.42 105
14904.57 106
14905.73 144
14906.88 128
14908.04 137
14909.19 113
14910.34 114
14911.50 120
14912.65 116
14913.81 115
14914.96 101
14916.11 116
14917.27 117
14918.42 108
14919.58 107
14920.73 115
14921.88 91
14923.04 125
14924.19 106
14925.35 93
14926.50 112
14927.66 110
14928.81 114
14929.97 100
14931.12 98
14932.28 103
14933.43 97
14934.59 102
14935.74 102
14936.90 109
14938.05 129
14939.21 116
14940.36 120
14941.52 102
14942.67 113
14943.83 112
14944.98 109
14946.14 102
14947.29 110
14948.45 122
14949.60 123
14950.76 139
14951.91 102
14953.07 99
14954.23 101
14955.38 124
14956.54 108
14957.69 120
14958.85 126
14960.00 133
14961.16 111
14962.32 103
14963.47 106
14964.63 110
14965.78 136
14966.94 126
14968.10 132
14969.25 102
14970.41 118
14971.57 118
14972.72 111
14973.88 122
14975.04 116
14976.19 104
14977.35 103
14978.50 118
14979.66 118
14980.82 93
14981.97 109
14983.13 99
14984.29 101
14985.45 99
14986.60 87
14987.76 99
14988.92 122
14990.07 108
14991.23 89
14992.39 108
14993.54 137
14994.70 139
14995.86 114
14997.02 93
14998.17 93
14999.33 127
15000.49 142
15001.65 106
15002.80 96
15003.96 118
15005.12 99
15006.28 130
15007.43 155
15008.59 141
15009.75 120
15010.91 119
15012.07 101
15013.22 107
15014.38 99
15015.54 91
15016.70 117
15017.86 114
15019.01 111
15020.17 124
15021.33 137
15022.49 123
15023.65 114
15024.81 120
15025.96 92
15027.12 115
15028.28 115
15029.44 133
15030.60 121
15031.76 122
15032.92 109
15034.07 104
15035.23 94
15036.39 107
15037.55 96
15038.71 115
15039.87 111
15041.03 87
15042.19 115
15043.35 112
15044.50 110
15045.66 105
15046.82 110
15047.98 120
15049.14 110
15050.30 106
15051.46 108
15052.62 115
15053.78 104
15054.94 105
15056.10 111
15057.26 105
15058.42 93
15059.58 108
15060.74 121
15061.90 102
15063.06 120
15064.22 122
15065.38 115
15066.54 117
15067.70 96
15068.86 120
15070.02 133
15071.18 121
15072.34 127
15073.50 125
15074.66 89
15075.82 112
15076.98 117
15078.14 127
15079.30 98
15080.46 107
15081.62 138
15082.78 130
15083.94 118
15085.10 130
15086.26 112
15087.42 118
15088.59 102
15089.75 113
15090.91 99
15092.07 100
15093.23 115
15094.39 109
15095.55 127
15096.71 124
15097.87 103
15099.04 101
15100.20 102
15101.36 87
15102.52 105
15103.68 123
15104.84 96
15106.00 108
15107.17 117
15108.33 132
15109.49 95
15110.65 101
15111.81 122
15112.97 97
15114.14 124
15115.30 112
15116.46 116
15117.62 103
15118.78 99
15119.95 109
15121.11 137
15122.27 106
15123.43 88
15124.59 112
15125.76 113
15126.92 113
15128.08 111
15129.24 124
15130.41 109
15131.57 102
15132.73 88
15133.89 110
15135.06 103
15136.22 116
15137.38 131
15138.54 113
15139.71 102
15140.87 103
15142.03 94
15143.20 105
15144.36 90
15145.52 97
15146.69 127
15147.85 112
15149.01 118
15150.17 103
15151.34 122
15152.50 121
15153.66 119
15154.83 106
15155.99 110
15157.16 110
15158.32 131
15159.48 109
15160.65 106
15161.81 109
15162.97 109
15164.14 103
15165.30 103
15166.46 87
15167.63 92
15168.79 100
15169.96 109
15171.12 99
15172.28 102
15173.45 94
15174.61 103
15175.78 99
15176.94 88
15178.11 102
15179.27 88
15180.43 99
15181.60 95
15182.76 88
15183.93 95
15185.09 106
15186.26 119
15187.42 109
15188.59 95
15189.75 109
15190.92 107
15192.08 115
15193.25 84
15194.41 129
15195.58 114
15196.74 99
15197.91 104
15199.07 110
15200.24 100
15201.40 103
15202.57 99
15203.73 93
15204.90 102
15206.06 88
15207.23 110
15208.39 125
15209.56 110
15210.72 108
15211.89 107
15213.06 101
15214.22 119
15215.39 106
15216.55 108
15217.72 107
15218.88 98
15220.05 108
15221.22 126
15222.38 140
15223.55 96
15224.71 100
15225.88 106
15227.05 113
15228.21 112
15229.38 113
15230.55 123
15231.71 99
15232.88 121
15234.05 100
15235.21 81
15236.38 117
15237.54 116
15238.71 104
15239.88 101
15241.04 118
15242.21 108
15243.38 113
15244.55 98
15245.71 106
15246.88 99
15248.05 104
15249.21 104
15250.38 113
15251.55 100
15252.71 119
15253.88 110
15255.05 100
15256.22 94
15257.38 97
15258.55 121
15259.72 144
15260.89 101
15262.05 104
15263.22 96
15264.39 113
15265.56 119
15266.72 111
15267.89 99
15269.06 109
15270.23 97
15271.40 118
15272.56 110
15273.73 104
15274.90 116
15276.07 95
15277.24 101
15278.40 94
15279.57 105
15280.74 113
15281.91 120
15283.08 135
15284.25 113
15285.41 103
15286.58 91
15287.75 91
15288.92 115
15290.09 114
15291.26 114
15292.43 127
15293.59 111
15294.76 91
15295.93 95
15297.10 112
15298.27 124
15299.44 112
15300.61 90
15301.78 100
15302.95 125
15304.12 106
15305.28 108
15306.45 109
15307.62 93
15308.79 98
15309.96 117
15311.13 110
15312.30 98
15313.47 114
15314.64 120
15315.81 109
15316.98 97
15318.15 86
15319.32 118
15320.49 113
15321.66 105
15322.83 102
15324.00 111
15325.17 90
15326.34 98
15327.51 134
15328.68 90
15329.85 99
15331.02 127
15332.19 119
15333.36 99
15334.53 95
15335.70 114
15336.87 119
15338.04 100
15339.21 109
15340.38 97
15341.55 86
15342.72 107
15343.89 97
15345.06 119
15346.23 96
15347.41 101
15348.58 108
15349.75 101
15350.92 106
15352.09 110
15353.26 97
15354.43 115
15355.60 106
15356.77 108
15357.94 103
15359.12 100
15360.29 110
15361.46 124
15362.63 93
15363.80 101
15364.97 94
15366.14 115
15367.32 110
15368.49 110
15369.66 99
15370.83 97
15372.00 96
15373.17 117
15374.35 102
15375.52 99
15376.69 104
15377.86 109
15379.03 118
15380.21 130
15381.38 106
15382.55 96
15383.72 104
15384.90 115
15386.07 97
15387.24 115
15388.41 117
15389.58 77
15390.76 114
15391.93 123
15393.10 116
15394.27 115
15395.45 91
15396.62 113
15397.79 103
15398.97 101
15400.14 87
15401.31 105
15402.48 101
15403.66 92
15404.83 112
15406.00 120
15407.18 90
15408.35 100
15409.52 101
15410.70 107
15411.87 95
15413.04 97
15414.22 120
15415.39 93
15416.56 98
15417.74 99
15418.91 112
15420.08 99
15421.26 104
15422.43 79
15423.60 105
15424.78 99
15425.95 96
15427.13 92
15428.30 93
15429.47 115
15430.65 94
15431.82 103
15433.00 127
15434.17 110
15435.34 81
15436.52 108
15437.69 99
15438.87 107
15440.04 106
15441.22 102
15442.39 109
15443.56 101
15444.74 117
15445.91 100
15447.09 95
15448.26 89
15449.44 95
15450.61 100
15451.79 90
15452.96 84
15454.14 102
15455.31 94
15456.49 107
15457.66 83
15458.84 113
15460.01 98
15461.19 91
15462.36 107
15463.54 108
15464.71 118
15465.89 126
15467.06 95
15468.24 125
15469.42 115
15470.59 106
15471.77 116
15472.94 105
15474.12 100
15475.29 96
15476.47 103
15477.64 112
15478.82 107
15480.00 106
15481.17 111
15482.35 91
15483.52 97
15484.70 101
15485.88 107
15487.05 93
15488.23 102
15489.41 108
15490.58 89
15491.76 103
15492.93 102
15494.11 106
15495.29 90
15496.46 120
15497.64 110
15498.82 129
15499.99 117
15501.17 107
15502.35 111
15503.52 111
15504.70 102
15505.88 114
15507.05 110
15508.23 96
15509.41 113
15510.59 104
15511.76 127
15512.94 99
15514.12 100
15515.29 109
15516.47 87
15517.65 110
15518.83 99
15520.00 96
15521.18 116
15522.36 110
15523.54 110
15524.71 105
15525.89 99
15527.07 121
15528.25 101
15529.42 107
15530.60 83
15531.78 102
15532.96 100
15534.14 99
15535.31 74
15536.49 95
15537.67 90
15538.85 122
15540.03 116
15541.20 104
15542.38 106
15543.56 87
15544.74 116
15545.92 90
15547.10 105
15548.27 90
15549.45 91
15550.63 89
15551.81 95
15552.99 107
15554.17 113
15555.35 147
15556.53 117
15557.70 97
15558.88 104
15560.06 121
15561.24 97
15562.42 97
15563.60 110
15564.78 114
15565.96 77
15567.14 102
15568.32 94
15569.50 96
15570.67 120
15571.85 108
15573.03 88
15574.21 101
15575.39 83
15576.57 104
15577.75 98
15578.93 117
15580.11 146
15581.29 126
15582.47 115
15583.65 103
15584.83 100
15586.01 116
15587.19 97
15588.37 96
15589.55 125
15590.73 126
15591.91 94
15593.09 102
15594.27 114
15595.45 113
15596.63 103
15597.81 113
15598.99 114
15600.17 120
15601.35 105
15602.53 116
15603.71 99
15604.90 89
15606.08 83
15607.26 102
15608.44 105
15609.62 120
15610.80 99
15611.98 85
15613.16 104
15614.34 109
15615.52 114
15616.70 121
15617.89 100
15619.07 86
15620.25 101
15621.43 104
15622.61 107
15623.79 108
15624.97 119
15626.15 95
15627.34 115
15628.52 104
15629.70 96
15630.88 97
15632.06 113
15633.24 116
15634.43 111
15635.61 109
15636.79 101
15637.97 116
15639.15 97
15640.34 98
15641.52 99
15642.70 98
15643.88 115
15645.06 109
15646.25 98
15647.43 100
15648.61 119
15649.79 111
15650.98 129
15652.16 108
15653.34 118
15654.52 118
15655.71 148
15656.89 109
15658.07 104
15659.25 101
15660.44 140
15661.62 121
15662.80 136
15663.98 110
15665.17 112
15666.35 109
15667.53 120
15668.72 116
15669.90 104
15671.08 96
15672.27 126
15673.45 114
15674.63 100
15675.82 99
15677.00 120
15678.18 121
15679.37 98
15680.55 130
15681.73 118
15682.92 124
15684.10 101
15685.28 112
15686.47 104
15687.65 103
15688.84 92
15690.02 116
15691.20 98
15692.39 92
15693.57 110
15694.76 88
15695.94 111
15697.12 107
15698.31 129
15699.49 100
15700.68 110
15701.86 117
15703.05 109
15704.23 140
15705.41 107
15706.60 107
15707.78 84
15708.97 108
15710.15 107
15711.34 113
15712.52 120
15713.71 159
15714.89 129
15716.08 116
15717.26 112
15718.45 128
15719.63 124
15720.82 146
15722.00 124
15723.19 146
15724.37 105
15725.56 113
15726.74 110
15727.93 101
15729.11 123
15730.30 107
15731.48 137
15732.67 111
15733.85 116
15735.04 95
15736.23 95
15737.41 110
15738.60 112
15739.78 114
15740.97 119
15742.15 149
15743.34 119
15744.53 119
15745.71 123
15746.90 160
15748.08 148
15749.27 132
15750.46 98
15751.64 106
15752.83 111
15754.02 115
15755.20 125
15756.39 144
15757.57 115
15758.76 135
15759.95 107
15761.13 102
15762.32 113
15763.51 117
15764.69 129
15765.88 126
15767.07 125
15768.25 111
15769.44 106
15770.63 79
15771.82 118
15773.00 101
15774.19 118
15775.38 105
15776.56 116
15777.75 106
15778.94 99
15780.13 116
15781.31 109
15782.50 87
15783.69 93
15784.88 133
15786.06 131
15787.25 113
15788.44 89
15789.63 120
15790.81 102
15792.00 117
15793.19 92
15794.38 102
15795.56 111
15796.75 115
15797.94 91
15799.13 107
15800.32 112
15801.50 117
15802.69 121
15803.88 115
15805.07 103
15806.26 97
15807.45 130
15808.63 110
15809.82 100
15811.01 120
15812.20 122
15813.39 102
15814.58 90
15815.77 112
15816.95 133
15818.14 115
15819.33 112
15820.52 111
15821.71 100
15822.90 112
15824.09 114
15825.28 110
15826.46 118
15827.65 107
15828.84 105
15830.03 128
15831.22 125
15832.41 106
15833.60 96
15834.79 116
15835.98 111
15837.17 132
15838.36 112
15839.55 119
15840.74 113
15841.93 93
15843.12 89
15844.31 107
15845.50 108
15846.69 96
15847.88 125
15849.07 108
15850.26 117
15851.45 97
15852.64 105
15853.83 92
15855.02 105
15856.21 102
15857.40 97
15858.59 126
15859.78 105
15860.97 118
15862.16 121
15863.35 116
15864.54 115
15865.73 119
15866.92 103
15868.11 90
15869.30 107
15870.49 117
15871.68 98
15872.87 83
15874.06 110
15875.25 109
15876.45 115
15877.64 86
15878.83 115
15880.02 115
15881.21 118
15882.40 108
15883.59 120
15884.78 95
15885.97 104
15887.17 105
15888.36 119
15889.55 113
15890.74 117
15891.93 108
15893.12 101
15894.31 104
15895.51 110
15896.70 125
15897.89 102
15899.08 104
15900.27 73
15901.46 99
15902.66 108
15903.85 109
15905.04 106
15906.23 92
15907.43 108
15908.62 120
15909.81 125
15911.00 92
15912.19 102
15913.39 98
15914.58 108
15915.77 90
15916.96 87
15918.16 105
15919.35 113
15920.54 118
15921.73 110
15922.93 89
15924.12 104
15925.31 125
15926.50 131
15927.70 135
15928.89 101
15930.08 109
15931.28 114
15932.47 109
15933.66 99
15934.86 102
15936.05 103
15937.24 137
15938.44 103
15939.63 89
15940.82 100
15942.02 126
15943.21 104
15944.40 102
15945.60 122
15946.79 93
15947.98 106
15949.18 94
15950.37 92
15951.56 99
15952.76 135
15953.95 98
15955.15 106
15956.34 107
15957.53 107
15958.73 106
15959.92 105
15961.12 103
15962.31 127
15963.50 122
15964.70 104
15965.89 100
15967.09 101
15968.28 87
15969.48 84
15970.67 96
15971.86 71
15973.06 115
15974.25 90
15975.45 135
15976.64 114
15977.84 107
15979.03 90
15980.23 79
15981.42 127
15982.62 103
15983.81 103
15985.01 90
15986.20 99
15987.40 103
15988.59 99
15989.79 112
15990.98 113
15992.18 104
15993.37 87
15994.57 85
15995.76 115
15996.96 92
15998.16 98
15999.35 104
16000.55 101
16001.74 107
16002.94 97
16004.13 84
16005.33 98
16006.53 88
16007.72 102
16008.92 110
16010.11 108
16011.31 104
16012.51 87
16013.70 102
16014.90 95
16016.09 102
16017.29 114
16018.49 94
16019.68 94
16020.88 87
16022.07 117
16023.27 94
16024.47 92
16025.66 111
16026.86 101
16028.06 99
16029.25 96
16030.45 103
16031.65 99
16032.84 95
16034.04 89
16035.24 96
16036.44 128
16037.63 112
16038.83 95
16040.03 82
16041.22 105
16042.42 107
16043.62 116
16044.82 115
16046.01 107
16047.21 112
16048.41 108
16049.60 119
16050.80 113
16052.00 101
16053.20 103
16054.39 102
16055.59 104
16056.79 88
16057.99 100
16059.19 104
16060.38 127
16061.58 113
16062.78 94
16063.98 106
16065.18 100
16066.37 105
16067.57 101
16068.77 105
16069.97 119
16071.17 114
16072.36 112
16073.56 115
16074.76 139
16075.96 104
16077.16 90
16078.36 123
16079.56 105
16080.75 91
16081.95 87
16083.15 79
16084.35 102
16085.55 91
16086.75 110
16087.95 94
16089.15 97
16090.34 89
16091.54 108
16092.74 101
16093.94 105
16095.14 131
16096.34 92
16097.54 91
16098.74 99
16099.94 105
16101.14 121
16102.34 120
16103.54 116
16104.74 109
16105.93 109
16107.13 132
16108.33 111
16109.53 116
16110.73 83
16111.93 100
16113.13 98
16114.33 87
16115.53 98
16116.73 105
16117.93 88
16119.13 90
16120.33 92
16121.53 92
16122.73 100
16123.93 113
16125.13 118
16126.33 103
16127.53 97
16128.73 98
16129.94 112
16131.14 120
16132.34 92
16133.54 95
16134.74 103
16135.94 112
16137.14 110
16138.34 101
16139.54 101
16140.74 90
16141.94 100
16143.14 118
16144.34 96
16145.55 106
16146.75 96
16147.95 106
16149.15 114
16150.35 106
16151.55 104
16152.75 117
16153.95 106
16155.15 93
16156.36 106
16157.56 110
16158.76 98
16159.96 94
16161.16 102
16162.36 105
16163.57 98
16164.77 106
16165.97 121
16167.17 109
16168.37 100
16169.58 91
16170.78 91
16171.98 105
16173.18 102
16174.38 97
16175.59 85
16176.79 100
16177.99 101
16179.19 111
16180.39 107
16181.60 102
16182.80 84
16184.00 116
16185.20 98
16186.41 109
16187.61 86
16188.81 98
16190.01 130
16191.22 127
16192.42 78
16193.62 91
16194.83 113
16196.03 89
16197.23 90
16198.43 88
16199.64 102
16200.84 88
16202.04 105
16203.25 100
16204.45 97
16205.65 109
16206.86 119
16208.06 88
16209.26 99
16210.47 99
16211.67 103
16212.87 101
16214.08 76
16215.28 85
16216.49 76
16217.69 103
16218.89 87
16220.10 100
16221.30 84
16222.50 104
16223.71 108
16224.91 109
16226.12 82
16227.32 81
16228.52 98
16229.73 113
16230.93 101
16232.14 94
16233.34 110
16234.55 129
16235.75 114
16236.95 115
16238.16 105
16239.36 98
16240.57 101
16241.77 110
16242.98 113
16244.18 102
16245.39 109
16246.59 105
16247.80 130
16249.00 109
16250.21 109
16251.41 90
16252.62 119
16253.82 111
16255.03 100
16256.23 106
16257.44 81
16258.64 98
16259.85 95
16261.05 105
16262.26 85
16263.46 125
16264.67 114
16265.87 118
16267.08 92
16268.29 104
16269.49 126
16270.70 111
16271.90 120
16273.11 92
16274.31 106
16275.52 94
16276.73 121
16277.93 126
16279.14 127
16280.34 90
16281.55 107
16282.76 95
16283.96 88
16285.17 99
16286.38 109
16287.58 99
16288.79 113
16289.99 102
16291.20 99
16292.41 104
16293.61 115
16294.82 92
16296.03 94
16297.23 118
16298.44 105
16299.65 113
16300.85 81
16302.06 88
16303.27 85
16304.47 106
16305.68 87
16306.89 101
16308.10 128
16309.30 96
16310.51 129
16311.72 95
16312.92 101
16314.13 88
16315.34 115
16316.55 104
16317.75 104
16318.96 118
16320.17 119
16321.38 131
16322.58 94
16323.79 99
16325.00 108
16326.21 98
16327.42 107
16328.62 105
16329.83 101
16331.04 108
16332.25 110
16333.46 100
16334.66 92
16335.87 118
16337.08 140
16338.29 125
16339.50 110
16340.70 106
16341.91 111
16343.12 115
16344.33 110
16345.54 82
16346.75 126
16347.96 104
16349.16 106
16350.37 99
16351.58 114
16352.79 95
16354.00 105
16355.21 104
16356.42 107
16357.63 89
16358.83 114
16360.04 119
16361.25 110
16362.46 76
16363.67 96
16364.88 91
16366.09 101
16367.30 95
16368.51 91
16369.72 119
16370.93 107
16372.14 112
16373.35 103
16374.56 109
16375.76 86
16376.97 101
16378.18 94
16379.39 121
16380.60 102
16381.81 95
16383.02 88
16384.23 104
16385.44 78
16386.65 99
16387.86 111
16389.07 98
16390.28 90
16391.49 116
16392.70 112
16393.91 89
16395.12 91
16396.33 97
16397.55 96
16398.76 99
16399.97 91
16401.18 111
16402.39 86
16403.60 102
16404.81 93
16406.02 95
16407.23 77
16408.44 85
16409.65 87
16410.86 103
16412.07 84
16413.28 88
16414.50 94
16415.71 93
16416.92 94
16418.13 136
16419.34 113
16420.55 98
16421.76 113
16422.97 95
16424.19 101
16425.40 85
16426.61 103
16427.82 111
16429.03 113
16430.24 77
16431.46 88
16432.67 113
16433.88 116
16435.09 108
16436.30 101
16437.51 111
16438.73 122
16439.94 87
16441.15 88
16442.36 96
16443.57 101
16444.79 103
16446.00 99
16447.21 97
16448.42 82
16449.64 105
16450.85 109
16452.06 106
16453.27 96
16454.49 98
16455.70 88
16456.91 120
16458.12 111
16459.34 90
16460.55 77
16461.76 109
16462.97 90
16464.19 108
16465.40 93
16466.61 104
16467.83 115
16469.04 104
16470.25 91
16471.47 88
16472.68 106
16473.89 106
16475.11 109
16476.32 84
16477.53 90
16478.75 100
16479.96 102
16481.17 114
16482.39 87
16483.60 90
16484.81 88
16486.03 107
16487.24 105
16488.45 73
16489.67 78
16490.88 94
16492.10 84
16493.31 90
16494.52 83
16495.74 107
16496.95 86
16498.17 84
16499.38 93
16500.59 90
16501.81 106
16503.02 93
16504.24 115
16505.45 86
16506.67 103
16507.88 76
16509.10 114
16510.31 90
16511.52 80
16512.74 80
16513.95 114
16515.17 99
16516.38 86
16517.60 94
16518.81 103
16520.03 108
16521.24 75
16522.46 90
16523.67 114
16524.89 101
16526.10 75
16527.32 108
16528.53 87
16529.75 89
16530.96 92
16532.18 128
16533.40 97
16534.61 117
16535.83 103
16537.04 86
16538.26 115
16539.47 84
16540.69 102
16541.91 93
16543.12 98
16544.34 94
16545.55 121
16546.77 109
16547.98 95
16549.20 88
16550.42 104
16551.63 79
16552.85 98
16554.07 104
16555.28 95
16556.50 91
16557.71 105
16558.93 113
16560.15 89
16561.36 88
16562.58 104
16563.80 118
16565.01 118
16566.23 90
16567.45 83
16568.66 91
16569.88 104
16571.10 119
16572.31 88
16573.53 88
16574.75 117
16575.96 111
16577.18 101
16578.40 92
16579.62 113
16580.83 90
16582.05 106
16583.27 126
16584.48 98
16585.70 89
16586.92 120
16588.14 94
16589.35 90
16590.57 81
16591.79 86
16593.01 98
16594.23 85
16595.44 133
16596.66 88
16597.88 91
16599.10 91
16600.31 104
16601.53 80
16602.75 82
16603.97 88
16605.19 120
16606.40 84
16607.62 95
16608.84 83
16610.06 72
16611.28 83
16612.50 87
16613.71 84
16614.93 86
16616.15 88
16617.37 82
16618.59 94
16619.81 82
16621.03 112
16622.24 101
16623.46 76
16624.68 79
16625.90 92
16627.12 100
16628.34 110
16629.56 79
16630.78 74
16632.00 104
16633.21 106
16634.43 100
16635.65 91
16636.87 91
16638.09 82
16639.31 109
16640.53 81
16641.75 88
16642.97 100
16644.19 106
16645.41 98
16646.63 89
16647.85 98
16649.07 86
16650.29 106
16651.51 103
16652.73 71
16653.95 100
16655.17 106
16656.39 91
16657.61 89
16658.83 96
16660.05 83
16661.27 74
16662.49 98
16663.71 87
16664.93 87
16666.15 109
16667.37 118
16668.59 81
16669.81 93
16671.03 95
16672.25 98
16673.47 112
16674.69 89
16675.91 104
16677.13 97
16678.35 107
16679.57 81
16680.80 76
16682.02 79
16683.24 89
16684.46 97
16685.68 83
16686.90 71
16688.12 78
16689.34 90
16690.56 107
16691.79 98
16693.01 79
16694.23 83
16695.45 106
16696.67 110
16697.89 83
16699.11 101
16700.34 96
16701.56 96
16702.78 93
16704.00 83
16705.22 115
16706.44 87
16707.67 92
16708.89 101
16710.11 95
16711.33 99
16712.55 83
16713.78 96
16715.00 78
16716.22 80
16717.44 81
16718.67 86
16719.89 97
16721.11 89
16722.33 97
16723.55 86
16724.78 106
16726.00 89
16727.22 106
16728.45 97
16729.67 93
16730.89 108
16732.11 82
16733.34 92
16734.56 93
16735.78 113
16737.00 107
16738.23 84
16739.45 67
16740.67 101
16741.90 90
16743.12 107
16744.34 85
16745.57 89
16746.79 107
16748.01 88
16749.24 101
16750.46 94
16751.68 88
16752.91 79
16754.13 90
16755.35 95
16756.58 101
16757.80 78
16759.03 95
16760.25 85
16761.47 95
16762.70 88
16763.92 90
16765.14 83
16766.37 95
16767.59 88
16768.82 84
16770.04 76
16771.27 90
16772.49 89
16773.71 75
16774.94 85
16776.16 81
16777.39 75
16778.61 87
16779.84 82
16781.06 82
16782.29 101
16783.51 80
16784.73 83
16785.96 85
16787.18 85
16788.41 100
16789.63 88
16790.86 81
16792.08 94
16793.31 86
16794.53 95
16795.76 87
16796.98 90
16798.21 113
16799.43 86
16800.66 110
16801.89 97
16803.11 88
16804.34 83
16805.56 121
16806.79 77
16808.01 84
16809.24 86
16810.46 103
16811.69 94
16812.91 88
16814.14 89
16815.37 91
16816.59 76
16817.82 87
16819.04 105
16820.27 75
16821.50 77
16822.72 93
16823.95 89
16825.17 68
16826.40 84
16827.63 86
16828.85 85
16830.08 87
16831.31 100
16832.53 111
16833.76 96
16834.99 89
16836.21 73
16837.44 64
16838.67 72
16839.89 105
16841.12 89
16842.35 101
16843.57 95
16844.80 101
16846.03 79
16847.25 97
16848.48 106
16849.71 102
16850.93 92
16852.16 87
16853.39 103
16854.62 96
16855.84 86
16857.07 73
16858.30 97
16859.53 89
16860.75 84
16861.98 77
16863.21 99
16864.44 92
16865.66 91
16866.89 79
16868.12 97
16869.35 110
16870.57 99
16871.80 97
16873.03 97
16874.26 99
16875.49 99
16876.71 95
16877.94 86
16879.17 94
16880.40 87
16881.63 102
16882.86 105
16884.08 86
16885.31 79
16886.54 86
16887.77 91
16889.00 103
16890.23 80
16891.45 84
16892.68 122
16893.91 86
16895.14 90
16896.37 85
16897.60 111
16898.83 91
16900.06 98
16901.29 94
16902.51 113
16903.74 87
16904.97 113
16906.20 83
16907.43 95
16908.66 96
16909.89 86
16911.12 109
16912.35 92
16913.58 94
16914.81 82
16916.04 103
16917.27 100
16918.50 85
16919.73 92
16920.95 104
16922.18 109
16923.41 109
16924.64 103
16925.87 84
16927.10 109
16928.33 84
16929.56 84
16930.79 105
16932.02 91
16933.25 89
16934.48 106
16935.71 71
16936.94 81
16938.18 86
16939.41 94
16940.64 92
16941.87 100
16943.10 81
16944.33 86
16945.56 88
16946.79 86
16948.02 92
16949.25 95
16950.48 91
16951.71 67
16952.94 89
16954.17 97
16955.40 68
16956.64 75
16957.87 94
16959.10 99
16960.33 105
16961.56 94
16962.79 80
16964.02 124
16965.25 103
16966.48 94
16967.72 77
16968.95 110
16970.18 100
16971.41 105
16972.64 79
16973.87 78
16975.11 88
16976.34 115
16977.57 96
16978.80 73
16980.03 86
16981.26 77
16982.50 112
16983.73 100
16984.96 87
16986.19 72
16987.42 100
16988.66 94
16989.89 74
16991.12 81
16992.35 114
16993.59 114
16994.82 132
16996.05 84
16997.28 116
16998.52 90
16999.75 111
17000.98 93
17002.21 81
17003.45 94
17004.68 84
17005.91 95
17007.14 93
17008.38 103
17009.61 84
17010.84 110
17012.08 92
17013.31 96
17014.54 71
17015.78 84
17017.01 80
17018.24 86
17019.47 78
17020.71 93
17021.94 85
17023.17 84
17024.41 114
17025.64 84
17026.88 85
17028.11 76
17029.34 82
17030.58 75
17031.81 112
17033.04 98
17034.28 97
17035.51 87
17036.75 83
17037.98 90
17039.21 86
17040.45 82
17041.68 83
17042.92 90
17044.15 98
17045.38 90
17046.62 74
17047.85 82
17049.09 88
17050.32 106
17051.56 82
17052.79 113
17054.02 93
17055.26 97
17056.49 104
17057.73 87
17058.96 91
17060.20 89
17061.43 92
17062.67 97
17063.90 100
17065.14 120
17066.37 93
17067.61 93
17068.84 87
17070.08 92
17071.31 109
17072.55 101
17073.78 87
17075.02 96
17076.25 92
17077.49 75
17078.72 88
17079.96 90
17081.20 79
17082.43 84
17083.67 64
17084.90 77
17086.14 78
17087.37 94
17088.61 81
17089.85 90
17091.08 96
17092.32 70
17093.55 95
17094.79 94
17096.03 88
17097.26 98
17098.50 100
17099.73 86
17100.97 94
17102.21 102
17103.44 99
17104.68 72
17105.92 88
17107.15 79
17108.39 91
17109.63 81
17110.86 98
17112.10 92
17113.34 77
17114.57 76
17115.81 83
17117.05 106
17118.28 86
17119.52 94
17120.76 82
17121.99 81
17123.23 92
17124.47 101
17125.70 63
17126.94 105
17128.18 81
17129.42 81
17130.65 85
17131.89 81
17133.13 88
17134.37 87
17135.60 92
17136.84 102
17138.08 116
17139.32 100
17140.55 90
17141.79 70
17143.03 91
17144.27 98
17145.50 119
17146.74 92
17147.98 93
17149.22 95
17150.46 92
17151.69 99
17152.93 86
17154.17 91
17155.41 87
17156.65 78
17157.89 88
17159.12 82
17160.36 87
17161.60 106
17162.84 83
17164.08 103
17165.32 85
17166.56 85
17167.79 77
17169.03 82
17170.27 84
17171.51 70
17172.75 89
17173.99 89
17175.23 102
17176.47 65
17177.70 76
17178.94 80
17180.18 69
17181.42 75
17182.66 83
17183.90 96
17185.14 93
17186.38 98
17187.62 82
17188.86 84
17190.10 111
17191.34 107
17192.58 86
17193.82 78
17195.06 90
17196.30 91
17197.54 78
17198.78 102
17200.01 93
17201.25 97
17202.49 102
17203.73 90
17204.97 80
17206.21 87
17207.45 73
17208.70 103
17209.94 100
17211.18 81
17212.42 109
17213.66 78
17214.90 77
17216.14 84
17217.38 102
17218.62 75
17219.86 87
17221.10 88
17222.34 79
17223.58 65
17224.82 97
17226.06 98
17227.30 105
17228.54 96
17229.78 97
17231.03 97
17232.27 98
17233.51 77
17234.75 92
17235.99 112
17237.23 68
17238.47 101
17239.71 80
17240.95 79
17242.20 74
17243.44 79
17244.68 84
17245.92 79
17247.16 106
17248.40 90
17249.65 105
17250.89 105
17252.13 91
17253.37 102
17254.61 83
17255.85 83
17257.10 80
17258.34 77
17259.58 76
17260.82 83
17262.06 100
17263.31 75
17264.55 102
17265.79 77
17267.03 76
17268.27 89
17269.52 81
17270.76 107
17272.00 99
17273.24 93
17274.49 78
17275.73 96
17276.97 91
17278.22 68
17279.46 86
17280.70 75
17281.94 91
17283.19 97
17284.43 93
17285.67 95
17286.91 99
17288.16 103
17289.40 104
17290.64 83
17291.89 96
17293.13 104
17294.37 98
17295.62 91
17296.86 102
17298.10 73
17299.35 79
17300.59 76
17301.83 96
17303.08 77
17304.32 83
17305.56 96
17306.81 104
17308.05 73
17309.30 77
17310.54 80
17311.78 77
17313.03 92
17314.27 95
17315.52 75
17316.76 81
17318.00 98
17319.25 101
17320.49 98
17321.74 68
17322.98 77
17324.23 78
17325.47 79
17326.71 84
17327.96 87
17329.20 97
17330.45 93
17331.69 84
17332.94 75
17334.18 74
17335.43 76
17336.67 95
17337.92 81
17339.16 79
17340.41 70
17341.65 80
17342.90 99
17344.14 94
17345.39 78
17346.63 88
17347.88 99
17349.12 78
17350.37 97
17351.61 80
17352.86 97
17354.10 100
17355.35 81
17356.59 82
17357.84 80
17359.08 76
17360.33 107
17361.58 93
17362.82 93
17364.07 91
17365.31 94
17366.56 76
17367.80 66
17369.05 79
17370.30 107
17371.54 80
17372.79 65
17374.03 66
17375.28 78
17376.53 116
17377.77 88
17379.02 90
17380.27 90
17381.51 84
17382.76 65
17384.01 96
17385.25 75
17386.50 98
17387.75 103
17388.99 92
17390.24 87
17391.49 86
17392.73 86
17393.98 105
17395.23 86
17396.47 75
17397.72 80
17398.97 79
17400.21 80
17401.46 88
17402.71 77
17403.96 79
17405.20 82
17406.45 87
17407.70 81
17408.94 93
17410.19 83
17411.44 83
17412.69 77
17413.93 89
17415.18 87
17416.43 80
17417.68 74
17418.93 89
17420.17 92
17421.42 82
17422.67 92
17423.92 97
17425.16 130
17426.41 72
17427.66 90
17428.91 84
17430.16 86
17431.41 81
17432.65 85
17433.90 84
17435.15 92
17436.40 84
17437.65 78
17438.90 74
17440.14 99
17441.39 76
17442.64 82
17443.89 80
17445.14 85
17446.39 95
17447.64 91
17448.88 94
17450.13 74
17451.38 75
17452.63 82
17453.88 111
17455.13 99
17456.38 102
17457.63 78
17458.88 99
17460.13 86
17461.38 80
17462.62 88
17463.87 96
17465.12 95
17466.37 85
17467.62 87
17468.87 69
17470.12 90
17471.37 111
17472.62 89
17473.87 84
17475.12 84
17476.37 92
17477.62 102
17478.87 106
17480.12 94
17481.37 97
17482.62 80
17483.87 86
17485.12 74
17486.37 89
17487.62 95
17488.87 78
17490.12 81
17491.37 83
17492.62 74
17493.87 73
17495.12 64
17496.37 72
17497.62 78
17498.87 87
17500.12 75
17501.38 86
17502.63 78
17503.88 110
17505.13 90
17506.38 78
17507.63 90
17508.88 91
17510.13 89
17511.38 86
17512.63 88
17513.89 71
17515.14 98
17516.39 99
17517.64 89
17518.89 106
17520.14 99
17521.39 88
17522.64 93
17523.90 79
17525.15 69
17526.40 94
17527.65 96
17528.90 98
17530.15 107
17531.41 82
17532.66 73
17533.91 80
17535.16 82
17536.41 82
17537.67 92
17538.92 78
17540.17 93
17541.42 73
17542.67 54
17543.93 84
17545.18 93
17546.43 79
17547.68 78
17548.94 78
17550.19 91
17551.44 91
17552.69 93
17553.95 93
17555.20 96
17556.45 88
17557.70 72
17558.96 92
17560.21 108
17561.46 115
17562.72 103
17563.97 82
17565.22 87
17566.47 92
17567.73 92
17568.98 88
17570.23 74
17571.49 62
17572.74 81
17573.99 110
17575.25 92
17576.50 82
17577.75 78
17579.01 129
17580.26 79
17581.51 81
17582.77 76
17584.02 90
17585.28 103
17586.53 80
17587.78 84
17589.04 70
17590.29 92
17591.54 93
17592.80 92
17594.05 76
17595.31 77
17596.56 87
17597.81 76
17599.07 79
17600.32 92
17601.58 100
17602.83 86
17604.09 77
17605.34 73
17606.60 91
17607.85 102
17609.10 90
17610.36 69
17611.61 77
17612.87 84
17614.12 78
17615.38 91
17616.63 88
17617.89 70
17619.14 82
17620.40 91
17621.65 77
17622.91 85
17624.16 80
17625.42 66
17626.67 84
17627.93 89
17629.18 95
17630.44 82
17631.69 91
17632.95 97
17634.21 78
17635.46 89
17636.72 91
17637.97 84
17639.23 111
17640.48 95
17641.74 82
17642.99 82
17644.25 88
17645.51 75
17646.76 86
17648.02 83
17649.27 81
17650.53 83
17651.79 75
17653.04 76
17654.30 79
17655.55 84
17656.81 93
17658.07 78
17659.32 66
17660.58 83
17661.84 74
17663.09 98
17664.35 78
17665.61 92
17666.86 89
17668.12 101
17669.38 69
17670.63 73
17671.89 86
17673.15 90
17674.40 88
17675.66 90
17676.92 84
17678.17 65
17679.43 86
17680.69 92
17681.95 87
17683.20 64
17684.46 67
17685.72 94
17686.98 80
17688.23 94
17689.49 90
17690.75 106
17692.01 90
17693.26 86
17694.52 104
17695.78 86
17697.04 76
17698.29 63
17699.55 88
17700.81 56
17702.07 84
17703.32 86
17704.58 77
17705.84 68
17707.10 57
17708.36 91
17709.62 79
17710.87 83
17712.13 87
17713.39 78
17714.65 83
17715.91 85
17717.17 99
17718.42 109
17719.68 81
17720.94 74
17722.20 85
17723.46 98
17724.72 79
17725.98 96
17727.23 67
17728.49 78
17729.75 94
17731.01 85
17732.27 98
17733.53 84
17734.79 89
17736.05 87
17737.31 88
17738.57 67
17739.82 69
17741.08 71
17742.34 83
17743.60 69
17744.86 83
17746.12 82
17747.38 87
17748.64 72
17749.90 85
17751.16 87
17752.42 83
17753.68 91
17754.94 81
17756.20 77
17757.46 77
17758.72 69
17759.98 92
17761.24 66
17762.50 78
17763.76 100
17765.02 79
17766.28 94
17767.54 72
17768.80 79
17770.06 88
17771.32 86
17772.58 74
17773.84 86
17775.10 80
17776.36 75
17777.62 80
17778.88 73
17780.14 78
17781.40 93
17782.67 85
17783.93 71
17785.19 93
17786.45 100
17787.71 96
17788.97 91
17790.23 97
17791.49 96
17792.75 114
17794.01 84
17795.28 67
17796.54 87
17797.80 68
17799.06 74
17800.32 77
17801.58 77
17802.84 82
17804.11 84
17805.37 88
17806.63 83
17807.89 79
17809.15 93
17810.41 80
17811.68 76
17812.94 94
17814.20 77
17815.46 87
17816.72 88
17817.99 98
17819.25 66
17820.51 89
17821.77 70
17823.03 87
17824.30 83
17825.56 79
17826.82 73
17828.08 96
17829.35 79
17830.61 76
17831.87 89
17833.13 103
17834.40 94
17835.66 71
17836.92 76
17838.18 65
17839.45 81
17840.71 82
17841.97 58
17843.24 76
17844.50 86
17845.76 84
17847.02 104
17848.29 75
17849.55 63
17850.81 81
17852.08 66
17853.34 79
17854.60 62
17855.87 81
17857.13 71
17858.39 82
17859.66 81
17860.92 69
17862.18 82
17863.45 108
17864.71 94
17865.98 85
17867.24 68
17868.50 69
17869.77 94
17871.03 82
17872.30 97
17873.56 86
17874.82 92
17876.09 91
17877.35 89
17878.62 75
17879.88 75
17881.14 94
17882.41 88
17883.67 77
17884.94 70
17886.20 73
17887.47 86
17888.73 84
17890.00 91
17891.26 81
17892.52 78
17893.79 89
17895.05 83
17896.32 82
17897.58 82
17898.85 75
17900.11 102
17901.38 80
17902.64 63
17903.91 75
17905.17 93
17906.44 73
17907.70 89
17908.97 75
17910.23 69
17911.50 81
17912.77 93
17914.03 88
17915.30 67
17916.56 72
17917.83 80
17919.09 83
17920.36 72
17921.62 91
17922.89 90
17924.16 81
17925.42 84
17926.69 79
17927.95 80
17929.22 108
17930.49 82
17931.75 100
17933.02 99
17934.28 84
17935.55 82
17936.82 89
17938.08 85
17939.35 63
17940.62 72
17941.88 99
17943.15 101
17944.42 61
17945.68 78
17946.95 81
17948.22 81
17949.48 75
17950.75 74
17952.02 75
17953.28 91
17954.55 79
17955.82 75
17957.08 89
17958.35 79
17959.62 97
17960.88 87
17962.15 69
17963.42 71
17964.69 87
17965.95 81
17967.22 82
17968.49 56
17969.76 106
17971.02 98
17972.29 88
17973.56 95
17974.83 91
17976.09 104
17977.36 84
17978.63 90
17979.90 81
17981.16 85
17982.43 78
17983.70 101
17984.97 90
17986.24 89
17987.50 76
17988.77 107
17990.04 94
17991.31 73
17992.58 83
17993.84 74
17995.11 92
17996.38 87
17997.65 103
17998.92 71
18000.19 75
18001.46 85
18002.72 95
18003.99 89
18005.26 93
18006.53 79
18007.80 95
18009.07 67
18010.34 80
18011.61 88
18012.87 78
18014.14 62
18015.41 89
18016.68 83
18017.95 64
18019.22 74
18020.49 89
18021.76 71
18023.03 84
18024.30 88
18025.57 82
18026.84 107
18028.11 60
18029.37 84
18030.64 86
18031.91 98
18033.18 82
18034.45 79
18035.72 87
18036.99 97
18038.26 78
18039.53 68
18040.80 65
18042.07 76
18043.34 83
18044.61 88
18045.88 82
18047.15 72
18048.42 88
18049.69 89
18050.96 67
18052.23 79
18053.50 61
18054.77 74
18056.05 88
18057.32 71
18058.59 71
18059.86 93
18061.13 111
18062.40 97
18063.67 78
18064.94 70
18066.21 86
18067.48 89
18068.75 82
18070.02 67
18071.29 52
18072.57 91
18073.84 116
18075.11 95
18076.38 58
18077.65 68
18078.92 95
18080.19 74
18081.46 75
18082.74 62
18084.01 86
18085.28 72
18086.55 91
18087.82 75
18089.09 55
18090.37 79
18091.64 84
18092.91 84
18094.18 67
18095.45 55
18096.72 67
18098.00 74
18099.27 90
18100.54 73
18101.81 71
18103.08 83
18104.36 72
18105.63 81
18106.90 73
18108.17 68
18109.45 79
18110.72 92
18111.99 59
18113.26 89
18114.54 93
18115.81 89
18117.08 80
18118.35 80
18119.63 82
18120.90 71
18122.17 92
18123.44 79
18124.72 86
18125.99 85
18127.26 66
18128.54 69
18129.81 95
18131.08 68
18132.36 76
18133.63 67
18134.90 83
18136.18 77
18137.45 61
18138.72 78
18140.00 78
18141.27 80
18142.54 80
18143.82 77
18145.09 88
18146.36 63
18147.64 82
18148.91 98
18150.19 75
18151.46 75
18152.73 80
18154.01 83
18155.28 78
18156.55 66
18157.83 64
18159.10 62
18160.38 85
18161.65 97
18162.93 88
18164.20 95
18165.47 82
18166.75 67
18168.02 86
18169.30 89
18170.57 82
18171.85 76
18173.12 75
18174.40 69
18175.67 59
18176.95 56
18178.22 68
18179.50 84
18180.77 68
18182.04 82
18183.32 87
18184.59 66
18185.87 90
18187.15 97
18188.42 75
18189.70 103
18190.97 77
18192.25 63
18193.52 73
18194.80 65
18196.07 75
18197.35 88
18198.62 87
18199.90 75
18201.17 91
18202.45 90
18203.73 89
18205.00 78
18206.28 80
18207.55 78
18208.83 80
18210.10 85
18211.38 71
18212.66 72
18213.93 78
18215.21 77
18216.48 58
18217.76 68
18219.04 62
18220.31 62
18221.59 68
18222.87 63
18224.14 86
18225.42 101
18226.70 83
18227.97 82
18229.25 79
18230.53 74
18231.80 81
18233.08 78
18234.36 79
18235.63 71
18236.91 68
18238.19 74
18239.46 69
18240.74 67
18242.02 73
18243.29 77
18244.57 81
18245.85 76
18247.13 83
18248.40 108
18249.68 85
18250.96 88
18252.24 93
18253.51 86
18254.79 68
18256.07 79
18257.35 89
18258.62 69
18259.90 69
18261.18 64
18262.46 71
18263.73 77
18265.01 75
18266.29 94
18267.57 76
18268.85 74
18270.12 65
18271.40 76
18272.68 90
18273.96 78
18275.24 78
18276.51 78
18277.79 76
18279.07 81
18280.35 70
18281.63 87
18282.91 88
18284.18 80
18285.46 83
18286.74 71
18288.02 79
18289.30 71
18290.58 66
18291.86 71
18293.14 66
18294.41 83
18295.69 73
18296.97 71
18298.25 84
18299.53 72
18300.81 83
18302.09 80
18303.37 89
18304.65 72
18305.93 70
18307.21 78
18308.49 80
18309.76 83
18311.04 86
18312.32 78
18313.60 68
18314.88 77
18316.16 72
18317.44 53
18318.72 65
18320.00 66
18321.28 86
18322.56 83
18323.84 80
18325.12 82
18326.40 71
18327.68 71
18328.96 75
18330.24 81
18331.52 71
18332.80 74
18334.08 62
18335.36 83
18336.64 63
18337.92 64
18339.20 67
18340.48 79
18341.76 96
18343.05 79
18344.33 59
18345.61 65
18346.89 92
18348.17 79
18349.45 73
18350.73 73
18352.01 89
18353.29 83
18354.57 77
18355.85 81
18357.13 81
18358.42 80
18359.70 70
18360.98 60
18362.26 64
18363.54 65
18364.82 73
18366.10 68
18367.38 91
18368.67 77
18369.95 67
18371.23 58
18372.51 81
18373.79 69
18375.07 67
18376.36 68
18377.64 66
18378.92 74
18380.20 70
18381.48 87
18382.77 62
18384.05 80
18385.33 75
18386.61 78
18387.89 71
18389.18 69
18390.46 89
18391.74 69
18393.02 64
18394.31 64
18395.59 81
18396.87 69
18398.15 62
18399.44 88
18400.72 85
18402.00 76
18403.28 67
18404.57 77
18405.85 75
18407.13 88
18408.41 102
18409.70 83
18410.98 85
18412.26 73
18413.55 75
18414.83 85
18416.11 72
18417.40 76
18418.68 95
18419.96 79
18421.25 77
18422.53 62
18423.81 77
18425.10 91
18426.38 65
18427.66 67
18428.95 82
18430.23 73
18431.51 74
18432.80 100
18434.08 78
18435.37 81
18436.65 76
18437.93 72
18439.22 92
18440.50 74
18441.79 88
18443.07 81
18444.35 76
18445.64 79
18446.92 80
18448.21 81
18449.49 87
18450.78 85
18452.06 97
18453.34 81
18454.63 88
18455.91 80
18457.20 73
18458.48 74
18459.77 61
18461.05 63
18462.34 60
18463.62 68
18464.91 67
18466.19 79
18467.48 71
18468.76 93
18470.05 87
18471.33 68
18472.62 82
18473.90 78
18475.19 78
18476.47 68
18477.76 70
18479.04 97
18480.33 68
18481.61 69
18482.90 90
18484.18 63
18485.47 58
18486.76 82
18488.04 72
18489.33 57
18490.61 76
18491.90 68
18493.18 72
18494.47 79
18495.76 84
18497.04 80
18498.33 74
18499.61 63
18500.90 85
18502.19 75
18503.47 68
18504.76 86
18506.05 80
18507.33 96
18508.62 59
18509.90 73
18511.19 62
18512.48 66
18513.76 76
18515.05 89
18516.34 73
18517.62 64
18518.91 75
18520.20 67
18521.48 76
18522.77 83
18524.06 76
18525.35 65
18526.63 71
18527.92 83
18529.21 66
18530.49 73
18531.78 71
18533.07 69
18534.36 77
18535.64 86
18536.93 85
18538.22 95
18539.50 67
18540.79 73
18542.08 63
18543.37 86
18544.66 60
18545.94 70
18547.23 53
18548.52 77
18549.81 82
18551.09 61
18552.38 67
18553.67 80
18554.96 80
18556.25 85
18557.53 74
18558.82 86
18560.11 71
18561.40 89
18562.69 91
18563.98 87
18565.26 70
18566.55 71
18567.84 104
18569.13 90
18570.42 64
18571.71 63
18572.99 73
18574.28 94
18575.57 59
18576.86 63
18578.15 62
18579.44 78
18580.73 77
18582.02 80
18583.31 71
18584.59 74
18585.88 78
18587.17 81
18588.46 75
18589.75 91
18591.04 96
18592.33 109
18593.62 80
18594.91 55
18596.20 76
18597.49 72
18598.78 78
18600.07 81
18601.36 79
18602.65 58
18603.94 76
18605.23 72
18606.52 80
18607.81 67
18609.09 71
18610.38 81
18611.67 84
18612.96 77
18614.25 76
18615.55 78
18616.84 71
18618.13 79
18619.42 72
18620.71 72
18622.00 76
18623.29 63
18624.58 79
18625.87 77
18627.16 74
18628.45 75
18629.74 89
18631.03 89
18632.32 96
18633.61 56
18634.90 90
18636.19 73
18637.48 81
18638.77 71
18640.07 79
18641.36 85
18642.65 94
18643.94 81
18645.23 72
18646.52 70
18647.81 65
18649.10 79
18650.40 69
18651.69 90
18652.98 71
18654.27 83
18655.56 77
18656.85 87
18658.14 81
18659.44 75
18660.73 80
18662.02 72
18663.31 68
18664.60 80
18665.89 76
18667.19 88
18668.48 70
18669.77 78
18671.06 66
18672.35 70
18673.65 88
18674.94 80
18676.23 76
18677.52 75
18678.82 79
18680.11 77
18681.40 75
18682.69 77
18683.99 79
18685.28 94
18686.57 70
18687.86 78
18689.16 87
18690.45 83
18691.74 82
18693.03 78
18694.33 68
18695.62 75
18696.91 69
18698.21 82
18699.50 62
18700.79 58
18702.09 72
18703.38 77
18704.67 80
18705.97 77
18707.26 80
18708.55 96
18709.85 101
18711.14 85
18712.43 78
18713.73 74
18715.02 101
18716.31 84
18717.61 75
18718.90 79
18720.19 64
18721.49 76
18722.78 80
18724.08 73
18725.37 67
18726.66 75
18727.96 85
18729.25 76
18730.55 72
18731.84 83
18733.13 93
18734.43 101
18735.72 83
18737.02 83
18738.31 64
18739.61 83
18740.90 103
18742.19 87
18743.49 81
18744.78 92
18746.08 82
18747.37 88
18748.67 64
18749.96 63
18751.26 74
18752.55 73
18753.85 81
18755.14 66
18756.44 87
18757.73 77
18759.03 87
18760.32 90
18761.62 81
18762.91 67
18764.21 88
18765.50 85
18766.80 59
18768.09 54
18769.39 50
18770.69 85
18771.98 90
18773.28 63
18774.57 49
18775.87 82
18777.16 79
18778.46 71
18779.76 77
18781.05 70
18782.35 83
18783.64 76
18784.94 72
18786.24 85
18787.53 75
18788.83 84
18790.12 96
18791.42 90
18792.72 66
18794.01 56
18795.31 68
18796.61 69
18797.90 50
18799.20 66
18800.49 70
18801.79 69
18803.09 74
18804.38 71
18805.68 81
18806.98 92
18808.28 80
18809.57 79
18810.87 78
18812.17 67
18813.46 63
18814.76 75
18816.06 60
18817.35 63
18818.65 84
18819.95 72
18821.25 81
18822.54 75
18823.84 64
18825.14 74
18826.44 73
18827.73 61
18829.03 67
18830.33 68
18831.63 68
18832.92 73
18834.22 56
18835.52 52
18836.82 74
18838.11 88
18839.41 93
18840.71 75
18842.01 75
18843.31 61
18844.60 81
18845.90 78
18847.20 61
18848.50 75
18849.80 77
18851.10 82
18852.39 84
18853.69 96
18854.99 82
18856.29 81
18857.59 77
18858.89 77
18860.18 95
18861.48 68
18862.78 71
18864.08 86
18865.38 91
18866.68 63
18867.98 86
18869.28 86
18870.58 69
18871.87 73
18873.17 80
18874.47 68
18875.77 98
18877.07 101
18878.37 71
18879.67 85
18880.97 85
18882.27 79
18883.57 75
18884.87 67
18886.17 73
18887.47 96
18888.77 80
18890.07 69
18891.36 70
18892.66 98
18893.96 70
18895.26 74
18896.56 55
18897.86 70
18899.16 83
18900.46 75
18901.76 69
18903.06 64
18904.36 74
18905.66 77
18906.96 84
18908.27 65
18909.57 73
18910.87 64
18912.17 96
18913.47 65
18914.77 59
18916.07 60
18917.37 76
18918.67 79
18919.97 65
18921.27 66
18922.57 67
18923.87 83
18925.17 77
18926.47 64
18927.77 59
18929.08 59
18930.38 88
18931.68 86
18932.98 64
18934.28 57
18935.58 67
18936.88 70
18938.18 65
18939.49 71
18940.79 79
18942.09 84
18943.39 97
18944.69 66
18945.99 60
18947.29 41
18948.60 81
18949.90 70
18951.20 78
18952.50 80
18953.80 85
18955.11 78
18956.41 65
18957.71 85
18959.01 68
18960.31 83
18961.62 67
18962.92 59
18964.22 70
18965.52 67
18966.82 75
18968.13 76
18969.43 68
18970.73 74
18972.03 75
18973.34 71
18974.64 76
18975.94 72
18977.24 69
18978.55 75
18979.85 77
18981.15 77
18982.46 76
18983.76 69
18985.06 67
18986.36 83
18987.67 82
18988.97 80
18990.27 83
18991.58 72
18992.88 71
18994.18 74
18995.49 80
18996.79 82
18998.09 95
18999.40 67
19000.70 71
19002.00 84
19003.31 67
19004.61 65
19005.91 61
19007.22 90
19008.52 79
19009.83 82
19011.13 76
19012.43 70
19013.74 74
19015.04 70
19016.34 67
19017.65 56
19018.95 78
19020.26 90
19021.56 76
19022.87 74
19024.17 55
19025.47 59
19026.78 93
19028.08 110
19029.39 75
19030.69 58
19032.00 90
19033.30 77
19034.61 100
19035.91 71
19037.22 77
19038.52 75
19039.82 77
19041.13 82
19042.43 80
19043.74 63
19045.04 74
19046.35 70
19047.65 64
19048.96 70
19050.26 85
19051.57 96
19052.88 57
19054.18 72
19055.49 83
19056.79 90
19058.10 68
19059.40 68
19060.71 67
19062.01 64
19063.32 84
19064.62 86
19065.93 73
19067.24 91
19068.54 85
19069.85 74
19071.15 79
19072.46 51
19073.77 51
19075.07 71
19076.38 75
19077.68 80
19078.99 80
19080.30 73
19081.60 76
19082.91 78
19084.22 64
19085.52 63
19086.83 78
19088.13 83
19089.44 60
19090.75 71
19092.05 90
19093.36 74
19094.67 90
19095.97 79
19097.28 74
19098.59 67
19099.90 86
19101.20 76
19102.51 51
19103.82 64
19105.12 79
19106.43 68
19107.74 69
19109.04 58
19110.35 68
19111.66 92
19112.97 76
19114.27 52
19115.58 62
19116.89 53
19118.20 69
19119.50 53
19120.81 69
19122.12 63
19123.43 80
19124.73 94
19126.04 52
19127.35 67
19128.66 78
19129.97 88
19131.27 65
19132.58 66
19133.89 84
19135.20 55
19136.51 66
19137.81 83
19139.12 61
19140.43 93
19141.74 59
19143.05 69
19144.36 72
19145.66 79
19146.97 69
19148.28 63
19149.59 70
19150.90 66
19152.21 83
19153.52 87
19154.83 66
19156.13 66
19157.44 87
19158.75 68
19160.06 72
19161.37 71
19162.68 69
19163.99 73
19165.30 88
19166.61 64
19167.92 73
19169.22 80
19170.53 64
19171.84 57
19173.15 74
19174.46 79
19175.77 59
19177.08 77
19178.39 88
19179.70 77
19181.01 70
19182.32 64
19183.63 79
19184.94 69
19186.25 73
19187.56 94
19188.87 81
19190.18 77
19191.49 72
19192.80 78
19194.11 71
19195.42 73
19196.73 75
19198.04 72
19199.35 69
19200.66 53
19201.97 74
19203.28 76
19204.59 61
19205.90 81
19207.21 71
19208.52 66
19209.83 75
19211.14 79
19212.46 80
19213.77 70
19215.08 83
19216.39 81
19217.70 58
19219.01 72
19220.32 75
19221.63 70
19222.94 65
19224.25 61
19225.57 72
19226.88 80
19228.19 82
19229.50 75
19230.81 76
19232.12 61
19233.43 72
19234.75 70
19236.06 57
19237.37 61
19238.68 79
19239.99 79
19241.30 90
19242.62 76
19243.93 76
19245.24 73
19246.55 95
19247.86 87
19249.18 83
19250.49 70
19251.80 78
19253.11 76
19254.42 77
19255.74 80
19257.05 79
19258.36 90
19259.67 87
19260.99 71
19262.30 65
19263.61 78
19264.92 93
19266.24 65
19267.55 70
19268.86 80
19270.17 72
19271.49 84
19272.80 79
19274.11 72
19275.42 61
19276.74 88
19278.05 87
19279.36 73
19280.68 76
19281.99 78
19283.30 78
19284.62 86
19285.93 67
19287.24 73
19288.56 71
19289.87 69
19291.18 67
19292.50 77
19293.81 79
19295.12 75
19296.44 68
19297.75 84
19299.06 85
19300.38 71
19301.69 76
19303.01 87
19304.32 69
19305.63 64
19306.95 61
19308.26 76
19309.58 85
19310.89 62
19312.20 64
19313.52 71
19314.83 88
19316.15 75
19317.46 66
19318.78 56
19320.09 82
19321.41 84
19322.72 60
19324.03 63
19325.35 70
19326.66 75
19327.98 59
19329.29 74
19330.61 72
19331.92 79
19333.24 79
19334.55 56
19335.87 65
19337.18 53
19338.50 61
19339.81 65
19341.13 63
19342.44 61
19343.76 68
19345.07 56
19346.39 74
19347.70 65
19349.02 72
19350.34 55
19351.65 68
19352.97 78
19354.28 61
19355.60 59
19356.91 61
19358.23 70
19359.54 64
19360.86 60
19362.18 73
19363.49 84
19364.81 78
19366.12 73
19367.44 60
19368.76 61
19370.07 47
19371.39 66
19372.71 82
19374.02 50
19375.34 54
19376.65 76
19377.97 87
19379.29 63
19380.60 53
19381.92 70
19383.24 79
19384.55 72
19385.87 61
19387.19 59
19388.50 68
19389.82 58
19391.14 82
19392.45 78
19393.77 58
19395.09 59
19396.41 97
19397.72 72
19399.04 71
19400.36 64
19401.67 68
19402.99 65
19404.31 80
19405.63 75
19406.94 52
19408.26 64
19409.58 87
19410.90 91
19412.21 63
19413.53 64
19414.85 71
19416.17 80
19417.48 67
19418.80 74
19420.12 80
19421.44 65
19422.76 76
19424.07 62
19425.39 68
19426.71 82
19428.03 94
19429.35 69
19430.66 80
19431.98 97
19433.30 67
19434.62 56
19435.94 47
19437.26 74
19438.57 85
19439.89 70
19441.21 56
19442.53 54
19443.85 75
19445.17 46
19446.49 79
19447.81 67
19449.12 50
19450.44 78
19451.76 90
19453.08 72
19454.40 82
19455.72 65
19457.04 72
19458.36 85
19459.68 62
19461.00 58
19462.32 73
19463.63 73
19464.95 79
19466.27 87
19467.59 57
19468.91 72
19470.23 65
19471.55 67
19472.87 79
19474.19 61
19475.51 102
19476.83 81
19478.15 53
19479.47 61
19480.79 68
19482.11 83
19483.43 70
19484.75 72
19486.07 68
19487.39 58
19488.71 63
19490.03 64
19491.35 76
19492.67 61
19493.99 85
19495.31 79
19496.63 59
19497.95 63
19499.27 80
19500.59 77
19501.91 66
19503.24 75
19504.56 68
19505.88 93
19507.20 53
19508.52 62
19509.84 85
19511.16 85
19512.48 90
19513.80 71
19515.12 76
19516.44 76
19517.77 67
19519.09 76
19520.41 64
19521.73 47
19523.05 68
19524.37 62
19525.69 79
19527.02 64
19528.34 54
19529.66 71
19530.98 64
19532.30 69
19533.62 69
19534.95 56
19536.27 79
19537.59 67
19538.91 68
19540.23 73
19541.56 70
19542.88 81
19544.20 68
19545.52 63
19546.84 55
19548.17 71
19549.49 66
19550.81 60
19552.13 63
19553.46 80
19554.78 76
19556.10 72
19557.42 72
19558.75 60
19560.07 58
19561.39 61
19562.71 83
19564.04 75
19565.36 83
19566.68 69
19568.00 81
19569.33 70
19570.65 68
19571.97 59
19573.30 69
19574.62 71
19575.94 63
19577.27 66
19578.59 61
19579.91 74
19581.24 72
19582.56 76
19583.88 53
19585.21 70
19586.53 57
19587.85 80
19589.18 60
19590.50 61
19591.82 46
19593.15 107
19594.47 68
19595.80 72
19597.12 70
19598.44 60
19599.77 79
19601.09 84
19602.42 65
19603.74 63
19605.06 91
19606.39 89
19607.71 78
19609.04 43
19610.36 63
19611.69 94
19613.01 78
19614.33 56
19615.66 68
19616.98 84
19618.31 89
19619.63 74
19620.96 69
19622.28 72
19623.61 64
19624.93 73
19626.26 57
19627.58 64
19628.91 60
19630.23 71
19631.56 71
19632.88 68
19634.21 53
19635.53 76
19636.86 88
19638.18 82
19639.51 57
19640.83 52
19642.16 76
19643.48 67
19644.81 64
19646.14 67
19647.46 73
19648.79 78
19650.11 77
19651.44 70
19652.76 59
19654.09 76
19655.42 76
19656.74 66
19658.07 63
19659.39 67
19660.72 67
19662.05 79
19663.37 71
19664.70 78
19666.02 84
19667.35 82
19668.68 70
19670.00 73
19671.33 71
19672.66 80
19673.98 74
19675.31 75
19676.64 78
19677.96 64
19679.29 65
19680.62 77
19681.94 78
19683.27 78
19684.60 76
19685.92 64
19687.25 75
19688.58 68
19689.90 74
19691.23 79
19692.56 57
19693.88 76
19695.21 57
19696.54 64
19697.87 75
19699.19 59
19700.52 70
19701.85 75
19703.18 63
19704.50 70
19705.83 63
19707.16 55
19708.49 72
19709.81 79
19711.14 72
19712.47 70
19713.80 73
19715.13 77
19716.45 78
19717.78 78
19719.11 61
19720.44 74
19721.77 61
19723.09 81
19724.42 64
19725.75 63
19727.08 83
19728.41 74
19729.74 63
19731.06 65
19732.39 76
19733.72 65
19735.05 81
19736.38 74
19737.71 74
19739.04 65
19740.36 70
19741.69 76
19743.02 56
19744.35 72
19745.68 63
19747.01 81
19748.34 76
19749.67 61
19751.00 67
19752.32 69
19753.65 79
19754.98 87
19756.31 84
19757.64 61
19758.97 66
19760.30 75
19761.63 75
19762.96 73
19764.29 61
19765.62 78
19766.95 72
19768.28 52
19769.61 70
19770.94 75
19772.27 72
19773.60 71
19774.93 71
19776.26 62
19777.59 66
19778.92 77
19780.25 79
19781.58 83
19782.91 56
19784.24 77
19785.57 65
19786.90 75
19788.23 61
19789.56 73
19790.89 83
19792.22 75
19793.55 73
19794.88 59
19796.21 72
19797.54 92
19798.87 78
19800.20 78
19801.53 76
19802.87 62
19804.20 68
19805.53 63
19806.86 82
19808.19 93
19809.52 90
19810.85 68
19812.18 81
19813.51 62
19814.85 66
19816.18 61
19817.51 70
19818.84 73
19820.17 53
19821.50 74
19822.83 81
19824.17 73
19825.50 50
19826.83 62
19828.16 79
19829.49 70
19830.82 72
19832.16 79
19833.49 65
19834.82 77
19836.15 67
19837.48 80
19838.82 64
19840.15 77
19841.48 72
19842.81 81
19844.14 67
19845.48 65
19846.81 64
19848.14 56
19849.47 75
19850.81 54
19852.14 77
19853.47 58
19854.80 67
19856.14 62
19857.47 53
19858.80 63
19860.14 59
19861.47 76
19862.80 71
19864.13 64
19865.47 66
19866.80 75
19868.13 67
19869.47 64
19870.80 83
19872.13 70
19873.47 59
19874.80 60
19876.13 66
19877.47 56
19878.80 64
19880.13 75
19881.47 64
19882.80 69
19884.13 55
19885.47 82
19886.80 63
19888.13 52
19889.47 63
19890.80 75
19892.14 74
19893.47 66
19894.80 72
19896.14 68
19897.47 74
19898.81 53
19900.14 68
19901.47 59
19902.81 66
19904.14 60
19905.48 75
19906.81 74
19908.15 48
19909.48 77
19910.81 69
19912.15 73
19913.48 65
19914.82 73
19916.15 65
19917.49 74
19918.82 57
19920.16 82
19921.49 86
19922.83 76
19924.16 66
19925.50 88
19926.83 76
19928.17 91
19929.50 65
19930.84 65
19932.17 68
19933.51 73
19934.84 70
19936.18 73
19937.51 61
19938.85 64
19940.18 65
19941.52 74
19942.86 67
19944.19 77
19945.53 71
19946.86 56
19948.20 54
19949.53 76
19950.87 77
19952.21 64
19953.54 64
19954.88 62
19956.21 79
19957.55 77
19958.89 73
19960.22 73
19961.56 50
19962.90 71
19964.23 65
19965.57 76
19966.90 74
19968.24 60
19969.58 65
19970.91 79
19972.25 83
19973.59 76
19974.92 73
19976.26 72
19977.60 69
19978.93 60
19980.27 65
19981.61 65
19982.94 73
19984.28 74
19985.62 61
19986.96 67
19988.29 70
19989.63 61
19990.97 62
19992.30 65
19993.64 63
19994.98 66
19996.32 76
19997.65 73
19998.99 60
20000.33 58
20001.67 62
20003.00 63
20004.34 71
20005.68 52
20007.02 67
20008.35 63
20009.69 79
20011.03 64
20012.37 53
20013.71 70
20015.04 81
20016.38 66
20017.72 57
20019.06 64
20020.40 72
20021.73 70
20023.07 69
20024.41 49
20025.75 60
20027.09 74
20028.43 73
20029.77 72
20031.10 67
20032.44 63
20033.78 54
20035.12 70
20036.46 69
20037.80 75
20039.14 70
20040.47 69
20041.81 54
20043.15 55
20044.49 62
20045.83 56
20047.17 57
20048.51 59
20049.85 58
20051.19 54
20052.53 67
20053.87 66
20055.21 58
20056.54 65
20057.88 64
20059.22 72
20060.56 72
20061.90 61
20063.24 80
20064.58 61
20065.92 70
20067.26 74
20068.60 90
20069.94 89
20071.28 58
20072.62 71
20073.96 74
20075.30 68
20076.64 72
20077.98 75
20079.32 67
20080.66 63
20082.00 59
20083.34 55
20084.68 67
20086.02 79
20087.36 63
20088.70 64
20090.04 76
20091.38 80
20092.73 86
20094.07 74
20095.41 58
20096.75 62
20098.09 68
20099.43 60
20100.77 85
20102.11 67
20103.45 71
20104.79 58
20106.13 70
20107.48 70
20108.82 72
20110.16 65
20111.50 57
20112.84 65
20114.18 73
20115.52 89
20116.86 69
20118.21 80
20119.55 70
20120.89 95
20122.23 97
20123.57 76
20124.91 77
20126.26 62
20127.60 57
20128.94 66
20130.28 73
20131.62 74
20132.96 65
20134.31 67
20135.65 77
