# Supplementary material for: MALDI-TOF MS typing enables the classification of brewing yeasts of the genus Saccharomyces to major beer styles
Source: PLoS One. 2017 Aug 9;12(8):e0181694. doi: 10.1371/journal.pone.0181694 (PMC5549903; doi:10.1371/journal.pone.0181694)
Supplement: S14 File — The directory includes 90 raw files and was zipped to “.zip”; the folder has three strains with 30 spectra per strain; S1 Text explains the raw files with an example and Table 1 represents the yeast strains used within the experiment. (ZIP) [file pone.0181694.s017.zip › 40-42/30636-508-OG-Ale-Ale-YPG-18h-E-E_2015-10-08__0_E9_1.dat]

2000.04 4158
2000.46 4161
2000.88 4332
2001.30 4356
2001.72 4291
2002.14 4392
2002.57 4563
2002.99 4281
2003.41 4307
2003.83 4196
2004.25 4410
2004.67 4348
2005.10 4278
2005.52 4461
2005.94 4419
2006.36 4215
2006.78 4162
2007.21 4378
2007.63 4711
2008.05 4415
2008.47 4412
2008.89 4405
2009.32 4329
2009.74 4336
2010.16 4452
2010.58 4691
2011.01 4456
2011.43 4397
2011.85 4477
2012.27 4669
2012.70 4636
2013.12 4457
2013.54 4388
2013.96 4205
2014.39 4273
2014.81 4222
2015.23 4068
2015.66 3901
2016.08 3979
2016.50 4016
2016.93 4064
2017.35 3948
2017.77 4122
2018.19 4221
2018.62 4265
2019.04 4410
2019.46 4274
2019.89 4293
2020.31 4290
2020.73 4393
2021.16 4241
2021.58 4253
2022.01 4110
2022.43 4408
2022.85 4425
2023.28 4325
2023.70 4304
2024.12 4236
2024.55 4322
2024.97 4294
2025.40 4020
2025.82 4065
2026.24 3967
2026.67 3836
2027.09 4058
2027.52 4085
2027.94 4000
2028.37 4073
2028.79 4131
2029.21 4110
2029.64 3715
2030.06 3791
2030.49 3977
2030.91 4084
2031.34 3958
2031.76 3916
2032.19 4050
2032.61 4247
2033.04 4259
2033.46 4272
2033.88 4583
2034.31 4763
2034.73 4640
2035.16 4568
2035.58 4560
2036.01 4513
2036.43 4536
2036.86 4569
2037.29 4443
2037.71 4432
2038.14 4306
2038.56 4466
2038.99 4336
2039.41 4388
2039.84 3752
2040.26 3904
2040.69 4181
2041.11 4230
2041.54 4144
2041.97 4207
2042.39 4052
2042.82 3943
2043.24 3965
2043.67 3960
2044.09 3691
2044.52 3893
2044.95 4017
2045.37 4026
2045.80 3788
2046.22 4082
2046.65 4348
2047.08 4337
2047.50 4450
2047.93 4346
2048.36 4302
2048.78 4372
2049.21 4212
2049.64 4627
2050.06 4356
2050.49 3857
2050.92 4087
2051.34 4220
2051.77 4278
2052.20 4135
2052.62 4220
2053.05 4347
2053.48 4216
2053.90 3940
2054.33 4077
2054.76 4004
2055.18 4153
2055.61 4232
2056.04 4126
2056.47 4160
2056.89 4194
2057.32 4123
2057.75 4076
2058.17 4206
2058.60 4180
2059.03 3885
2059.46 3992
2059.88 3975
2060.31 3901
2060.74 3832
2061.17 3989
2061.60 3993
2062.02 4070
2062.45 4290
2062.88 4191
2063.31 4152
2063.74 4327
2064.16 4289
2064.59 4389
2065.02 4488
2065.45 4800
2065.88 4651
2066.30 4734
2066.73 4765
2067.16 4751
2067.59 5067
2068.02 5075
2068.45 5074
2068.87 4935
2069.30 4696
2069.73 4099
2070.16 4312
2070.59 4294
2071.02 4164
2071.45 4316
2071.87 4175
2072.30 4209
2072.73 4246
2073.16 4146
2073.59 4328
2074.02 4213
2074.45 4319
2074.88 4427
2075.31 4227
2075.74 4420
2076.17 4377
2076.59 4582
2077.02 4445
2077.45 4319
2077.88 4398
2078.31 4285
2078.74 4523
2079.17 4378
2079.60 4509
2080.03 4589
2080.46 4415
2080.89 4489
2081.32 4391
2081.75 4447
2082.18 4487
2082.61 4572
2083.04 4377
2083.47 4314
2083.90 4317
2084.33 4151
2084.76 4370
2085.19 4304
2085.62 4086
2086.05 4185
2086.48 4076
2086.91 4177
2087.34 4037
2087.77 4194
2088.20 4065
2088.63 4162
2089.06 4186
2089.49 3931
2089.93 4217
2090.36 4000
2090.79 4194
2091.22 4077
2091.65 4155
2092.08 3947
2092.51 3833
2092.94 4269
2093.37 4237
2093.80 4393
2094.23 3951
2094.67 3854
2095.10 4004
2095.53 3899
2095.96 3934
2096.39 3962
2096.82 3995
2097.25 3987
2097.68 4076
2098.12 4087
2098.55 3760
2098.98 3858
2099.41 4030
2099.84 3919
2100.27 3928
2100.71 3915
2101.14 3933
2101.57 3811
2102.00 3705
2102.43 3917
2102.87 4143
2103.30 4129
2103.73 3980
2104.16 4162
2104.59 4107
2105.03 4114
2105.46 3895
2105.89 4017
2106.32 4423
2106.76 4225
2107.19 4353
2107.62 4447
2108.05 4343
2108.49 4352
2108.92 4217
2109.35 3976
2109.78 4147
2110.22 4270
2110.65 4209
2111.08 4259
2111.52 3942
2111.95 3954
2112.38 4218
2112.81 4314
2113.25 4063
2113.68 3996
2114.11 3824
2114.55 3881
2114.98 3897
2115.41 3800
2115.85 3772
2116.28 3896
2116.71 4062
2117.15 4088
2117.58 3934
2118.01 3927
2118.45 3777
2118.88 3754
2119.32 3890
2119.75 4000
2120.18 4093
2120.62 4192
2121.05 4245
2121.48 4042
2121.92 3913
2122.35 4035
2122.79 4240
2123.22 4185
2123.65 4048
2124.09 4106
2124.52 4074
2124.96 3923
2125.39 3860
2125.83 4072
2126.26 4052
2126.70 3900
2127.13 3787
2127.56 3807
2128.00 3902
2128.43 3992
2128.87 3907
2129.30 4068
2129.74 3874
2130.17 3617
2130.61 3765
2131.04 4001
2131.48 3921
2131.91 4038
2132.35 3832
2132.78 3679
2133.22 3847
2133.65 3752
2134.09 3686
2134.52 4053
2134.96 4032
2135.39 4057
2135.83 4035
2136.26 3957
2136.70 4236
2137.14 4391
2137.57 4545
2138.01 4538
2138.44 4664
2138.88 4612
2139.31 4511
2139.75 4330
2140.19 4280
2140.62 4405
2141.06 4112
2141.49 4343
2141.93 4231
2142.37 4133
2142.80 4188
2143.24 3907
2143.67 3922
2144.11 3819
2144.55 3839
2144.98 3860
2145.42 3779
2145.86 3822
2146.29 4076
2146.73 4056
2147.16 3908
2147.60 3833
2148.04 3825
2148.47 3886
2148.91 4137
2149.35 4062
2149.79 4046
2150.22 4358
2150.66 4362
2151.10 4351
2151.53 4260
2151.97 4125
2152.41 4035
2152.84 4481
2153.28 4469
2153.72 4400
2154.16 4408
2154.59 4229
2155.03 4035
2155.47 4030
2155.91 3883
2156.34 4034
2156.78 4154
2157.22 3977
2157.66 4137
2158.09 3910
2158.53 3889
2158.97 4178
2159.41 3969
2159.84 3971
2160.28 4114
2160.72 4219
2161.16 4197
2161.60 4347
2162.03 4349
2162.47 4278
2162.91 4290
2163.35 4013
2163.79 4289
2164.22 4205
2164.66 4286
2165.10 4248
2165.54 4050
2165.98 3956
2166.42 3912
2166.86 4060
2167.29 3889
2167.73 3969
2168.17 4035
2168.61 3921
2169.05 3765
2169.49 3950
2169.93 3948
2170.37 3991
2170.80 3899
2171.24 3896
2171.68 4084
2172.12 4058
2172.56 4038
2173.00 4053
2173.44 4093
2173.88 4137
2174.32 4107
2174.76 4105
2175.20 4198
2175.64 4405
2176.08 4300
2176.51 4279
2176.95 4067
2177.39 4189
2177.83 4218
2178.27 4123
2178.71 4082
2179.15 3975
2179.59 4076
2180.03 3964
2180.47 3954
2180.91 4130
2181.35 4214
2181.79 4328
2182.23 4227
2182.67 4196
2183.11 4012
2183.55 3992
2183.99 3919
2184.43 3912
2184.87 3800
2185.31 3986
2185.76 3928
2186.20 3772
2186.64 3755
2187.08 3761
2187.52 3834
2187.96 3847
2188.40 3890
2188.84 3937
2189.28 4075
2189.72 4094
2190.16 4085
2190.60 3999
2191.04 3987
2191.49 3950
2191.93 4262
2192.37 4117
2192.81 4287
2193.25 4124
2193.69 4197
2194.13 4057
2194.57 4048
2195.02 3945
2195.46 3852
2195.90 3812
2196.34 4161
2196.78 4401
2197.22 4224
2197.66 4125
2198.11 4030
2198.55 3992
2198.99 4045
2199.43 3987
2199.87 3692
2200.32 3539
2200.76 3739
2201.20 3954
2201.64 3879
2202.08 3802
2202.53 3793
2202.97 3777
2203.41 3863
2203.85 4056
2204.29 4017
2204.74 4164
2205.18 3961
2205.62 3831
2206.06 3826
2206.51 3846
2206.95 4002
2207.39 4368
2207.83 4019
2208.28 3891
2208.72 3880
2209.16 3717
2209.61 3939
2210.05 4074
2210.49 3862
2210.93 3831
2211.38 3967
2211.82 3980
2212.26 4029
2212.71 3738
2213.15 4067
2213.59 3984
2214.04 3989
2214.48 4104
2214.92 3868
2215.37 4049
2215.81 3796
2216.25 3735
2216.70 3789
2217.14 3846
2217.59 3925
2218.03 3826
2218.47 3850
2218.92 3797
2219.36 3794
2219.80 3600
2220.25 3880
2220.69 3838
2221.14 3697
2221.58 3753
2222.02 4143
2222.47 4184
2222.91 4019
2223.36 3854
2223.80 4117
2224.25 4007
2224.69 4015
2225.13 4311
2225.58 4139
2226.02 3824
2226.47 3891
2226.91 4145
2227.36 3918
2227.80 4103
2228.25 4000
2228.69 3680
2229.14 4103
2229.58 4288
2230.03 4087
2230.47 4074
2230.92 4025
2231.36 4027
2231.81 4022
2232.25 4053
2232.70 4090
2233.14 4064
2233.59 4013
2234.03 4047
2234.48 4126
2234.92 4195
2235.37 4100
2235.81 4231
2236.26 4361
2236.70 4120
2237.15 4065
2237.60 4175
2238.04 4318
2238.49 3830
2238.93 3932
2239.38 4045
2239.83 4146
2240.27 4245
2240.72 4010
2241.16 3707
2241.61 3932
2242.06 4012
2242.50 3840
2242.95 3646
2243.39 3628
2243.84 3993
2244.29 3916
2244.73 3528
2245.18 3839
2245.63 3754
2246.07 3638
2246.52 3610
2246.97 3714
2247.41 3727
2247.86 3851
2248.31 3730
2248.75 3654
2249.20 3724
2249.65 3671
2250.09 3692
2250.54 3584
2250.99 3611
2251.43 3796
2251.88 3652
2252.33 3765
2252.78 3641
2253.22 3707
2253.67 3917
2254.12 3789
2254.56 3618
2255.01 3562
2255.46 3613
2255.91 3603
2256.35 3630
2256.80 3554
2257.25 3677
2257.70 3706
2258.14 3757
2258.59 3794
2259.04 3739
2259.49 3858
2259.94 3591
2260.38 3798
2260.83 3706
2261.28 3672
2261.73 3752
2262.18 3859
2262.62 4123
2263.07 4032
2263.52 3938
2263.97 4173
2264.42 4183
2264.87 4067
2265.31 4156
2265.76 4071
2266.21 4053
2266.66 4009
2267.11 3867
2267.56 3912
2268.01 3763
2268.45 3789
2268.90 3945
2269.35 3893
2269.80 3989
2270.25 4037
2270.70 3936
2271.15 3983
2271.60 3938
2272.05 4069
2272.49 3904
2272.94 3985
2273.39 3813
2273.84 3940
2274.29 3711
2274.74 3819
2275.19 4102
2275.64 4150
2276.09 3806
2276.54 3564
2276.99 3748
2277.44 3782
2277.89 3965
2278.34 3798
2278.79 3852
2279.24 4064
2279.69 3685
2280.14 3725
2280.59 3850
2281.04 3917
2281.49 3625
2281.94 3368
2282.39 3475
2282.84 3696
2283.29 3764
2283.74 3595
2284.19 3849
2284.64 3739
2285.09 3516
2285.54 3494
2285.99 3651
2286.44 3673
2286.89 3710
2287.34 3472
2287.79 3438
2288.24 3823
2288.69 4001
2289.14 3799
2289.59 3949
2290.05 4289
2290.50 4178
2290.95 4316
2291.40 4539
2291.85 4818
2292.30 4773
2292.75 4866
2293.20 5202
2293.65 5106
2294.11 4921
2294.56 4846
2295.01 4749
2295.46 4630
2295.91 4494
2296.36 4132
2296.81 3829
2297.27 3870
2297.72 4028
2298.17 4152
2298.62 4050
2299.07 3982
2299.52 3756
2299.98 3766
2300.43 3945
2300.88 3919
2301.33 4026
2301.78 3978
2302.24 3677
2302.69 3706
2303.14 3613
2303.59 3689
2304.04 3557
2304.50 3497
2304.95 3616
2305.40 3767
2305.85 3715
2306.31 3642
2306.76 3624
2307.21 3478
2307.66 3768
2308.12 3938
2308.57 3812
2309.02 4156
2309.48 4073
2309.93 4177
2310.38 4052
2310.83 3977
2311.29 4072
2311.74 4566
2312.19 4503
2312.65 4350
2313.10 4381
2313.55 4379
2314.01 4379
2314.46 4252
2314.91 4025
2315.37 4001
2315.82 4110
2316.27 3896
2316.73 3612
2317.18 3521
2317.63 3634
2318.09 3959
2318.54 3911
2318.99 3902
2319.45 3784
2319.90 3689
2320.36 3559
2320.81 3585
2321.26 3587
2321.72 3744
2322.17 3814
2322.63 3728
2323.08 3635
2323.53 3713
2323.99 3765
2324.44 3958
2324.90 3610
2325.35 3560
2325.80 3619
2326.26 3684
2326.71 3926
2327.17 3849
2327.62 4031
2328.08 3942
2328.53 3900
2328.99 3754
2329.44 4104
2329.90 3924
2330.35 4039
2330.81 4184
2331.26 4261
2331.72 4035
2332.17 3963
2332.63 3984
2333.08 3868
2333.54 4131
2333.99 4244
2334.45 4194
2334.90 3957
2335.36 4001
2335.81 4039
2336.27 3919
2336.72 3781
2337.18 3792
2337.63 3752
2338.09 3879
2338.55 3932
2339.00 3732
2339.46 3764
2339.91 3886
2340.37 3967
2340.82 3769
2341.28 3754
2341.74 3750
2342.19 3905
2342.65 3933
2343.10 3985
2343.56 4014
2344.02 3854
2344.47 3765
2344.93 3852
2345.39 3778
2345.84 3798
2346.30 3612
2346.75 3805
2347.21 3651
2347.67 3597
2348.12 3870
2348.58 4041
2349.04 4267
2349.49 3898
2349.95 4013
2350.41 3876
2350.86 4141
2351.32 4120
2351.78 4249
2352.23 4181
2352.69 3985
2353.15 3700
2353.61 3584
2354.06 3846
2354.52 3849
2354.98 3843
2355.43 3897
2355.89 3940
2356.35 3930
2356.81 3747
2357.26 3596
2357.72 3860
2358.18 3854
2358.64 3619
2359.09 3656
2359.55 3797
2360.01 3893
2360.47 3787
2360.93 3769
2361.38 3843
2361.84 3708
2362.30 3646
2362.76 3954
2363.22 3888
2363.67 3662
2364.13 3756
2364.59 3737
2365.05 3856
2365.51 3895
2365.96 3952
2366.42 3705
2366.88 3727
2367.34 3910
2367.80 3910
2368.26 3759
2368.72 3681
2369.17 3713
2369.63 3651
2370.09 3570
2370.55 3709
2371.01 3702
2371.47 3831
2371.93 3678
2372.39 3732
2372.84 3941
2373.30 3939
2373.76 3880
2374.22 3936
2374.68 4135
2375.14 3976
2375.60 4368
2376.06 4352
2376.52 4187
2376.98 4172
2377.44 4322
2377.90 4468
2378.36 4512
2378.81 4573
2379.27 4625
2379.73 4801
2380.19 4700
2380.65 4452
2381.11 4301
2381.57 4247
2382.03 4323
2382.49 4128
2382.95 4024
2383.41 4102
2383.87 4163
2384.33 4032
2384.79 3936
2385.25 3958
2385.71 3762
2386.17 3678
2386.63 3634
2387.09 3698
2387.55 3838
2388.01 3717
2388.48 3651
2388.94 3593
2389.40 3756
2389.86 3829
2390.32 3984
2390.78 3795
2391.24 3851
2391.70 3922
2392.16 4020
2392.62 3998
2393.08 3724
2393.54 3901
2394.00 4058
2394.47 4067
2394.93 4033
2395.39 3889
2395.85 3782
2396.31 3739
2396.77 3536
2397.23 3581
2397.69 3515
2398.16 3660
2398.62 3783
2399.08 3601
2399.54 3511
2400.00 3753
2400.46 3599
2400.92 3530
2401.39 3745
2401.85 3737
2402.31 3408
2402.77 3435
2403.23 3564
2403.70 3699
2404.16 3378
2404.62 3475
2405.08 3579
2405.54 3516
2406.01 3625
2406.47 3864
2406.93 3919
2407.39 3780
2407.86 3701
2408.32 3715
2408.78 3795
2409.24 3720
2409.71 3663
2410.17 3571
2410.63 3721
2411.09 3879
2411.56 3987
2412.02 3625
2412.48 3583
2412.94 3288
2413.41 3447
2413.87 3539
2414.33 3602
2414.80 3620
2415.26 3600
2415.72 3692
2416.19 3722
2416.65 3926
2417.11 3935
2417.57 4151
2418.04 3959
2418.50 4036
2418.96 3969
2419.43 3894
2419.89 3939
2420.36 4121
2420.82 4118
2421.28 4179
2421.75 4192
2422.21 3942
2422.67 3883
2423.14 4199
2423.60 3993
2424.07 3877
2424.53 3793
2424.99 3622
2425.46 3742
2425.92 3739
2426.39 3592
2426.85 3547
2427.31 3894
2427.78 4005
2428.24 4018
2428.71 3650
2429.17 3663
2429.64 3700
2430.10 3762
2430.56 3775
2431.03 3661
2431.49 3797
2431.96 3756
2432.42 3554
2432.89 3516
2433.35 3589
2433.82 3682
2434.28 3699
2434.75 3681
2435.21 3635
2435.68 3731
2436.14 3658
2436.61 3723
2437.07 3691
2437.54 3558
2438.00 3568
2438.47 3560
2438.93 3670
2439.40 3891
2439.86 3868
2440.33 3592
2440.80 3624
2441.26 3785
2441.73 3850
2442.19 3846
2442.66 3897
2443.12 3908
2443.59 3786
2444.06 3515
2444.52 3752
2444.99 3770
2445.45 3661
2445.92 3674
2446.38 3797
2446.85 3669
2447.32 3758
2447.78 3537
2448.25 3464
2448.72 3289
2449.18 3343
2449.65 3186
2450.11 3438
2450.58 3517
2451.05 3494
2451.51 3466
2451.98 3485
2452.45 3626
2452.91 3422
2453.38 3444
2453.85 3420
2454.31 3409
2454.78 3573
2455.25 3533
2455.71 3572
2456.18 3482
2456.65 3637
2457.12 3689
2457.58 3380
2458.05 3539
2458.52 3541
2458.98 3388
2459.45 3558
2459.92 3586
2460.39 3750
2460.85 3504
2461.32 3463
2461.79 3517
2462.26 3754
2462.72 3512
2463.19 3432
2463.66 3394
2464.13 3513
2464.59 3610
2465.06 3511
2465.53 3562
2466.00 3827
2466.47 3764
2466.93 3591
2467.40 3618
2467.87 3586
2468.34 3796
2468.81 3657
2469.27 3739
2469.74 3690
2470.21 3483
2470.68 3502
2471.15 3534
2471.62 3666
2472.09 3552
2472.55 3474
2473.02 3419
2473.49 3288
2473.96 3296
2474.43 3236
2474.90 3265
2475.37 3420
2475.83 3156
2476.30 3252
2476.77 3268
2477.24 3198
2477.71 3363
2478.18 3324
2478.65 3388
2479.12 3133
2479.59 3251
2480.06 3477
2480.53 3410
2480.99 3389
2481.46 3415
2481.93 3361
2482.40 3452
2482.87 3436
2483.34 3225
2483.81 3037
2484.28 3198
2484.75 3273
2485.22 3380
2485.69 3433
2486.16 3361
2486.63 3427
2487.10 3325
2487.57 3273
2488.04 3488
2488.51 3449
2488.98 3406
2489.45 3287
2489.92 3270
2490.39 3476
2490.86 3527
2491.33 3459
2491.80 3492
2492.27 3515
2492.74 3251
2493.21 3720
2493.68 3582
2494.15 3644
2494.62 4015
2495.10 3488
2495.57 3897
2496.04 3792
2496.51 3641
2496.98 3788
2497.45 3843
2497.92 3603
2498.39 3685
2498.86 3654
2499.33 3633
2499.80 3315
2500.28 3233
2500.75 3389
2501.22 3570
2501.69 3235
2502.16 3199
2502.63 3329
2503.10 3192
2503.57 3342
2504.05 3265
2504.52 3224
2504.99 3357
2505.46 3488
2505.93 3395
2506.40 3157
2506.88 3158
2507.35 3253
2507.82 3280
2508.29 3422
2508.76 3320
2509.24 3416
2509.71 3325
2510.18 3354
2510.65 3398
2511.12 3332
2511.60 3542
2512.07 3419
2512.54 3548
2513.01 3599
2513.49 3658
2513.96 3607
2514.43 3628
2514.90 3727
2515.38 3503
2515.85 3528
2516.32 3543
2516.79 3445
2517.27 3763
2517.74 3328
2518.21 3477
2518.68 3476
2519.16 3501
2519.63 3578
2520.10 3485
2520.58 3723
2521.05 3683
2521.52 3601
2522.00 3584
2522.47 3646
2522.94 3741
2523.42 3620
2523.89 3289
2524.36 3377
2524.84 3544
2525.31 3517
2525.78 3231
2526.26 3436
2526.73 3640
2527.20 3362
2527.68 3498
2528.15 3381
2528.63 3467
2529.10 3515
2529.57 3449
2530.05 3538
2530.52 3504
2531.00 3855
2531.47 3772
2531.94 3711
2532.42 3671
2532.89 3484
2533.37 3473
2533.84 3390
2534.32 3282
2534.79 3348
2535.26 3411
2535.74 3594
2536.21 3411
2536.69 3358
2537.16 3404
2537.64 3573
2538.11 3564
2538.59 3385
2539.06 3581
2539.54 3573
2540.01 3450
2540.49 3357
2540.96 3307
2541.44 3531
2541.91 3605
2542.39 3580
2542.86 3384
2543.34 3389
2543.81 3425
2544.29 3598
2544.76 3705
2545.24 3443
2545.71 3370
2546.19 3246
2546.66 3429
2547.14 3537
2547.61 3511
2548.09 3560
2548.57 3476
2549.04 3404
2549.52 3391
2549.99 3339
2550.47 3515
2550.95 3686
2551.42 3701
2551.90 3690
2552.37 3639
2552.85 3710
2553.33 3498
2553.80 3584
2554.28 3440
2554.75 3354
2555.23 3429
2555.71 3738
2556.18 3693
2556.66 3756
2557.14 3727
2557.61 3549
2558.09 3371
2558.57 3599
2559.04 3625
2559.52 3609
2560.00 3347
2560.47 3408
2560.95 3567
2561.43 3500
2561.90 3453
2562.38 3664
2562.86 3660
2563.33 3731
2563.81 3327
2564.29 3316
2564.77 3405
2565.24 3419
2565.72 3248
2566.20 3189
2566.68 3429
2567.15 3500
2567.63 3371
2568.11 3139
2568.59 3329
2569.06 3296
2569.54 3164
2570.02 3201
2570.50 3040
2570.97 3069
2571.45 3182
2571.93 3068
2572.41 3330
2572.89 3179
2573.36 3179
2573.84 3014
2574.32 3062
2574.80 3092
2575.28 2941
2575.75 3064
2576.23 3266
2576.71 3370
2577.19 3235
2577.67 3105
2578.15 3121
2578.62 3079
2579.10 3063
2579.58 3009
2580.06 3102
2580.54 3135
2581.02 3122
2581.50 3297
2581.97 3276
2582.45 3181
2582.93 3106
2583.41 3156
2583.89 3397
2584.37 3407
2584.85 3277
2585.33 3260
2585.81 3309
2586.29 3267
2586.77 3343
2587.24 3361
2587.72 3348
2588.20 3505
2588.68 3332
2589.16 3104
2589.64 3177
2590.12 3253
2590.60 3208
2591.08 3180
2591.56 3384
2592.04 3559
2592.52 3558
2593.00 3328
2593.48 3331
2593.96 3348
2594.44 3537
2594.92 3379
2595.40 3301
2595.88 3379
2596.36 3385
2596.84 3455
2597.32 3398
2597.80 3386
2598.28 3405
2598.76 3259
2599.24 3272
2599.72 3265
2600.20 3189
2600.68 3247
2601.16 3115
2601.64 3147
2602.12 3203
2602.61 3255
2603.09 3228
2603.57 3221
2604.05 3104
2604.53 3072
2605.01 3297
2605.49 3171
2605.97 3212
2606.45 3448
2606.93 3243
2607.42 3325
2607.90 3351
2608.38 3127
2608.86 3311
2609.34 3225
2609.82 3228
2610.30 3248
2610.78 3172
2611.27 3292
2611.75 3332
2612.23 3044
2612.71 3039
2613.19 3150
2613.67 3231
2614.16 3333
2614.64 3297
2615.12 3237
2615.60 3297
2616.08 3364
2616.57 3477
2617.05 3325
2617.53 3385
2618.01 3543
2618.49 3623
2618.98 3671
2619.46 3284
2619.94 3341
2620.42 3468
2620.91 3417
2621.39 3400
2621.87 3378
2622.35 3276
2622.84 3300
2623.32 3315
2623.80 3328
2624.28 3229
2624.77 3246
2625.25 3450
2625.73 3263
2626.21 3045
2626.70 3212
2627.18 3260
2627.66 3191
2628.15 3049
2628.63 2987
2629.11 3096
2629.60 3068
2630.08 3200
2630.56 3265
2631.05 3444
2631.53 3302
2632.01 3137
2632.50 3338
2632.98 3512
2633.46 3653
2633.95 3438
2634.43 3479
2634.91 3462
2635.40 3566
2635.88 3700
2636.37 3547
2636.85 3214
2637.33 3400
2637.82 3282
2638.30 3221
2638.79 3311
2639.27 3193
2639.75 3032
2640.24 3245
2640.72 3198
2641.21 3371
2641.69 3210
2642.18 3260
2642.66 3161
2643.14 3263
2643.63 3202
2644.11 3234
2644.60 3233
2645.08 3217
2645.57 3293
2646.05 3225
2646.54 3054
2647.02 3364
2647.51 3240
2647.99 3343
2648.48 3232
2648.96 3066
2649.45 3156
2649.93 3234
2650.42 3373
2650.90 3099
2651.39 3015
2651.87 2922
2652.36 3099
2652.84 3309
2653.33 3300
2653.81 3355
2654.30 3449
2654.78 3253
2655.27 3294
2655.76 3143
2656.24 3299
2656.73 3429
2657.21 3139
2657.70 3112
2658.18 3131
2658.67 3190
2659.16 3278
2659.64 3467
2660.13 3259
2660.61 3303
2661.10 3197
2661.59 3045
2662.07 3229
2662.56 3281
2663.05 3219
2663.53 3315
2664.02 3188
2664.50 3106
2664.99 3143
2665.48 3334
2665.96 3200
2666.45 3231
2666.94 3178
2667.42 3332
2667.91 3109
2668.40 3134
2668.88 3174
2669.37 3012
2669.86 3272
2670.34 3198
2670.83 3205
2671.32 3258
2671.81 3052
2672.29 3256
2672.78 3512
2673.27 3353
2673.75 3219
2674.24 3490
2674.73 3440
2675.22 3537
2675.70 3703
2676.19 3651
2676.68 3613
2677.17 3523
2677.65 3579
2678.14 3624
2678.63 3384
2679.12 3398
2679.61 3470
2680.09 3349
2680.58 3349
2681.07 3204
2681.56 3281
2682.04 3309
2682.53 3436
2683.02 3626
2683.51 3339
2684.00 3377
2684.49 3259
2684.97 3183
2685.46 3335
2685.95 3240
2686.44 3234
2686.93 3394
2687.42 3543
2687.90 3285
2688.39 3165
2688.88 3089
2689.37 3188
2689.86 3285
2690.35 3411
2690.84 3284
2691.33 3272
2691.81 3248
2692.30 3161
2692.79 3424
2693.28 3441
2693.77 3214
2694.26 3292
2694.75 3062
2695.24 3073
2695.73 3119
2696.22 3347
2696.71 3361
2697.20 3148
2697.68 3281
2698.17 3287
2698.66 3208
2699.15 3253
2699.64 3025
2700.13 3059
2700.62 2956
2701.11 3014
2701.60 2987
2702.09 3276
2702.58 3312
2703.07 3225
2703.56 3163
2704.05 2976
2704.54 2927
2705.03 3002
2705.52 3165
2706.01 3261
2706.50 3093
2706.99 3234
2707.48 3346
2707.97 3309
2708.46 3190
2708.95 3066
2709.44 3004
2709.93 3185
2710.43 3049
2710.92 3119
2711.41 3150
2711.90 3242
2712.39 3392
2712.88 3242
2713.37 3084
2713.86 3234
2714.35 3239
2714.84 3062
2715.33 3078
2715.82 3065
2716.32 3065
2716.81 2990
2717.30 3180
2717.79 3230
2718.28 3129
2718.77 3107
2719.26 3076
2719.76 3218
2720.25 3102
2720.74 3103
2721.23 3177
2721.72 3084
2722.21 3102
2722.70 3081
2723.20 3281
2723.69 3359
2724.18 3106
2724.67 3172
2725.16 2989
2725.66 3136
2726.15 2974
2726.64 3106
2727.13 3171
2727.62 3123
2728.12 3122
2728.61 2921
2729.10 2896
2729.59 2988
2730.09 3012
2730.58 2967
2731.07 3034
2731.56 3126
2732.06 2898
2732.55 2980
2733.04 2912
2733.53 3210
2734.03 3350
2734.52 3184
2735.01 3323
2735.50 3088
2736.00 2971
2736.49 3173
2736.98 3346
2737.48 3188
2737.97 3159
2738.46 3343
2738.96 3314
2739.45 3176
2739.94 3221
2740.44 3406
2740.93 3421
2741.42 3403
2741.92 3370
2742.41 3281
2742.90 3233
2743.40 3219
2743.89 3335
2744.38 3388
2744.88 3383
2745.37 3422
2745.86 3310
2746.36 3116
2746.85 3119
2747.35 3330
2747.84 3337
2748.33 3182
2748.83 3145
2749.32 3210
2749.82 2981
2750.31 3084
2750.81 3010
2751.30 2880
2751.79 3105
2752.29 2901
2752.78 2960
2753.28 2962
2753.77 3110
2754.27 2975
2754.76 2898
2755.26 3004
2755.75 3214
2756.24 3233
2756.74 3070
2757.23 3130
2757.73 2986
2758.22 3095
2758.72 3112
2759.21 3024
2759.71 3057
2760.20 3217
2760.70 3134
2761.19 3027
2761.69 3122
2762.19 3071
2762.68 3164
2763.18 2959
2763.67 2992
2764.17 3175
2764.66 3190
2765.16 3125
2765.65 3328
2766.15 3060
2766.64 3175
2767.14 3119
2767.64 3125
2768.13 3075
2768.63 3153
2769.12 2999
2769.62 3035
2770.12 3086
2770.61 3057
2771.11 3129
2771.60 3034
2772.10 3002
2772.60 2977
2773.09 3027
2773.59 3201
2774.08 3341
2774.58 3265
2775.08 3295
2775.57 3169
2776.07 3184
2776.57 3431
2777.06 3638
2777.56 3567
2778.06 3430
2778.55 3438
2779.05 3301
2779.55 3326
2780.04 3428
2780.54 3204
2781.04 3135
2781.54 3077
2782.03 3327
2782.53 3228
2783.03 3232
2783.52 3343
2784.02 3317
2784.52 3281
2785.02 3348
2785.51 3156
2786.01 3296
2786.51 3039
2787.01 3005
2787.50 3135
2788.00 2920
2788.50 2959
2789.00 3012
2789.49 2884
2789.99 2964
2790.49 3053
2790.99 3260
2791.48 3091
2791.98 3192
2792.48 3038
2792.98 3023
2793.48 3321
2793.97 3142
2794.47 3056
2794.97 3130
2795.47 2979
2795.97 3181
2796.47 3112
2796.96 3173
2797.46 3224
2797.96 3238
2798.46 3073
2798.96 3164
2799.46 3424
2799.96 3472
2800.45 3387
2800.95 3295
2801.45 3336
2801.95 3131
2802.45 3171
2802.95 3188
2803.45 3157
2803.95 3189
2804.45 3066
2804.94 3108
2805.44 2978
2805.94 3135
2806.44 3250
2806.94 3408
2807.44 3234
2807.94 3361
2808.44 3259
2808.94 3523
2809.44 3524
2809.94 3653
2810.44 3353
2810.94 3483
2811.44 3764
2811.94 3473
2812.44 3634
2812.94 3590
2813.44 3562
2813.94 3367
2814.44 3297
2814.94 3248
2815.44 3369
2815.94 3220
2816.44 3309
2816.94 3259
2817.44 3309
2817.94 3270
2818.44 3235
2818.94 3010
2819.44 2970
2819.94 3024
2820.44 3164
2820.94 3360
2821.44 3221
2821.94 3184
2822.44 3116
2822.94 2739
2823.44 3102
2823.94 3127
2824.44 3120
2824.94 3044
2825.45 2996
2825.95 3004
2826.45 3092
2826.95 3086
2827.45 3102
2827.95 3244
2828.45 3127
2828.95 2965
2829.45 2977
2829.96 3177
2830.46 2852
2830.96 2936
2831.46 3072
2831.96 2956
2832.46 2998
2832.96 3051
2833.47 3029
2833.97 2952
2834.47 2930
2834.97 2897
2835.47 2761
2835.97 2964
2836.48 2992
2836.98 3235
2837.48 3148
2837.98 3180
2838.48 3087
2838.99 3159
2839.49 3119
2839.99 3228
2840.49 3369
2841.00 3460
2841.50 3211
2842.00 3060
2842.50 3029
2843.01 3137
2843.51 3096
2844.01 2883
2844.51 3006
2845.02 3232
2845.52 3066
2846.02 2809
2846.52 3017
2847.03 3015
2847.53 2856
2848.03 2863
2848.54 3161
2849.04 3263
2849.54 3151
2850.04 3175
2850.55 2990
2851.05 3307
2851.55 3185
2852.06 3466
2852.56 3196
2853.06 3080
2853.57 3078
2854.07 3148
2854.57 3143
2855.08 2999
2855.58 3211
2856.09 3003
2856.59 2946
2857.09 2911
2857.60 3002
2858.10 3010
2858.60 2898
2859.11 2996
2859.61 2877
2860.12 2844
2860.62 2777
2861.12 2830
2861.63 2950
2862.13 2943
2862.64 2951
2863.14 3092
2863.65 2997
2864.15 2935
2864.65 2878
2865.16 2904
2865.66 2675
2866.17 2742
2866.67 2847
2867.18 2875
2867.68 3017
2868.19 2870
2868.69 2992
2869.20 3094
2869.70 3022
2870.21 2970
2870.71 2953
2871.21 2924
2871.72 3048
2872.23 3200
2872.73 3105
2873.24 3039
2873.74 3058
2874.25 3299
2874.75 3236
2875.26 3204
2875.76 3078
2876.27 3155
2876.77 3180
2877.28 3204
2877.78 3110
2878.29 3110
2878.79 2988
2879.30 3118
2879.81 3119
2880.31 3086
2880.82 3042
2881.32 3125
2881.83 3180
2882.34 3231
2882.84 3109
2883.35 3080
2883.85 3148
2884.36 3129
2884.87 3065
2885.37 2992
2885.88 3162
2886.38 2927
2886.89 2889
2887.40 2881
2887.90 3114
2888.41 3073
2888.92 2986
2889.42 3186
2889.93 3177
2890.44 2968
2890.94 3285
2891.45 3073
2891.96 3016
2892.46 3035
2892.97 3010
2893.48 3068
2893.98 3104
2894.49 3139
2895.00 3121
2895.51 3005
2896.01 3188
2896.52 3045
2897.03 3178
2897.53 3203
2898.04 3244
2898.55 3203
2899.06 3186
2899.56 3224
2900.07 3248
2900.58 3443
2901.09 3578
2901.59 3618
2902.10 3577
2902.61 3763
2903.12 3909
2903.63 4061
2904.13 4093
2904.64 4089
2905.15 3969
2905.66 3868
2906.17 3780
2906.67 3703
2907.18 3797
2907.69 3459
2908.20 3476
2908.71 3329
2909.21 3356
2909.72 3375
2910.23 3172
2910.74 3117
2911.25 3088
2911.76 3158
2912.26 3022
2912.77 3037
2913.28 2961
2913.79 3214
2914.30 3099
2914.81 3218
2915.32 3167
2915.83 3111
2916.34 3130
2916.84 3327
2917.35 3118
2917.86 3290
2918.37 3184
2918.88 2993
2919.39 3188
2919.90 3162
2920.41 3178
2920.92 2952
2921.43 3134
2921.94 3046
2922.45 3048
2922.96 3085
2923.46 3037
2923.97 3138
2924.48 3137
2924.99 3070
2925.50 3093
2926.01 3187
2926.52 3244
2927.03 2997
2927.54 3165
2928.05 3233
2928.56 3072
2929.07 2901
2929.58 2950
2930.09 2893
2930.60 3055
2931.11 3050
2931.62 3051
2932.13 3132
2932.64 3076
2933.15 2882
2933.67 2974
2934.18 2936
2934.69 3013
2935.20 3001
2935.71 3057
2936.22 2902
2936.73 2913
2937.24 2985
2937.75 3045
2938.26 3211
2938.77 3242
2939.28 3132
2939.79 3157
2940.30 3183
2940.82 3377
2941.33 3484
2941.84 3631
2942.35 3643
2942.86 3382
2943.37 3269
2943.88 3418
2944.39 3400
2944.91 3268
2945.42 3337
2945.93 3471
2946.44 3389
2946.95 3212
2947.46 3227
2947.98 3123
2948.49 3210
2949.00 3184
2949.51 3041
2950.02 3127
2950.53 3070
2951.05 2965
2951.56 2912
2952.07 2808
2952.58 3091
2953.09 2952
2953.61 2743
2954.12 2783
2954.63 2782
2955.14 2791
2955.66 2725
2956.17 2944
2956.68 2970
2957.19 2958
2957.71 2946
2958.22 2851
2958.73 2921
2959.24 3118
2959.76 3269
2960.27 3277
2960.78 3182
2961.29 3215
2961.81 3081
2962.32 3015
2962.83 3020
2963.35 3014
2963.86 3052
2964.37 3089
2964.89 3171
2965.40 3092
2965.91 3001
2966.43 3160
2966.94 3091
2967.45 2991
2967.97 2958
2968.48 2920
2968.99 3041
2969.51 3074
2970.02 3073
2970.53 3049
2971.05 2867
2971.56 2893
2972.07 2902
2972.59 2826
2973.10 2811
2973.62 2756
2974.13 2752
2974.64 2852
2975.16 3087
2975.67 2880
2976.19 2926
2976.70 2942
2977.22 3096
2977.73 3138
2978.24 2949
2978.76 2766
2979.27 2891
2979.79 3156
2980.30 3066
2980.82 2877
2981.33 2899
2981.85 2954
2982.36 2894
2982.87 2980
2983.39 2798
2983.90 3009
2984.42 2990
2984.93 3209
2985.45 3016
2985.96 2928
2986.48 3043
2986.99 2853
2987.51 2992
2988.02 3028
2988.54 2842
2989.05 2858
2989.57 2964
2990.09 3105
2990.60 2913
2991.12 2994
2991.63 3028
2992.15 2949
2992.66 3025
2993.18 3027
2993.69 3139
2994.21 3082
2994.73 3006
2995.24 3078
2995.76 2936
2996.27 2861
2996.79 3120
2997.30 3361
2997.82 3181
2998.34 3303
2998.85 3305
2999.37 3478
2999.89 3552
3000.40 3398
3000.92 3338
3001.43 3523
3001.95 3734
3002.47 3625
3002.98 3473
3003.50 3464
3004.02 3472
3004.53 3443
3005.05 3480
3005.57 3456
3006.08 3298
3006.60 3450
3007.12 3372
3007.63 3503
3008.15 3495
3008.67 3215
3009.18 3306
3009.70 3261
3010.22 2918
3010.74 2801
3011.25 2779
3011.77 2795
3012.29 2878
3012.80 2775
3013.32 2858
3013.84 3011
3014.36 2926
3014.87 2950
3015.39 3167
3015.91 3121
3016.43 3103
3016.94 3025
3017.46 3177
3017.98 3060
3018.50 3122
3019.02 3488
3019.53 3436
3020.05 3273
3020.57 3259
3021.09 3491
3021.60 3470
3022.12 3272
3022.64 3047
3023.16 3409
3023.68 3336
3024.20 3203
3024.71 3300
3025.23 3199
3025.75 3028
3026.27 2885
3026.79 2829
3027.31 2954
3027.82 3046
3028.34 3007
3028.86 3007
3029.38 3069
3029.90 3120
3030.42 3053
3030.94 3004
3031.46 2944
3031.98 3050
3032.49 3301
3033.01 3204
3033.53 3156
3034.05 3119
3034.57 3099
3035.09 3124
3035.61 3200
3036.13 3135
3036.65 3166
3037.17 2959
3037.69 2958
3038.21 3115
3038.73 3153
3039.25 3175
3039.76 3053
3040.28 2817
3040.80 3098
3041.32 2953
3041.84 3003
3042.36 3128
3042.88 3141
3043.40 3084
3043.92 2824
3044.44 2699
3044.96 2908
3045.48 2986
3046.00 3072
3046.52 3134
3047.04 3079
3047.56 3057
3048.08 2980
3048.60 3000
3049.13 2883
3049.65 2830
3050.17 2700
3050.69 2681
3051.21 2843
3051.73 2826
3052.25 2826
3052.77 2819
3053.29 2948
3053.81 2755
3054.33 2808
3054.85 2762
3055.37 2828
3055.89 2956
3056.42 3052
3056.94 3058
3057.46 2951
3057.98 2829
3058.50 2730
3059.02 2831
3059.54 2893
3060.06 2904
3060.59 3002
3061.11 2875
3061.63 2826
3062.15 2927
3062.67 2835
3063.19 2762
3063.71 2958
3064.24 3034
3064.76 2822
3065.28 2705
3065.80 2839
3066.32 2931
3066.85 2872
3067.37 2871
3067.89 2956
3068.41 3034
3068.93 3020
3069.46 2872
3069.98 2869
3070.50 2757
3071.02 2956
3071.54 2857
3072.07 2881
3072.59 3047
3073.11 2949
3073.63 2875
3074.16 2837
3074.68 2969
3075.20 3030
3075.73 2898
3076.25 3048
3076.77 3125
3077.29 2972
3077.82 2847
3078.34 2691
3078.86 2891
3079.39 2901
3079.91 2876
3080.43 2914
3080.95 3019
3081.48 3189
3082.00 3243
3082.52 3048
3083.05 3069
3083.57 3240
3084.09 3305
3084.62 3097
3085.14 3270
3085.66 3320
3086.19 3311
3086.71 3218
3087.24 3317
3087.76 3238
3088.28 3024
3088.81 3166
3089.33 3204
3089.85 3166
3090.38 3235
3090.90 3129
3091.43 3069
3091.95 3130
3092.47 3126
3093.00 2878
3093.52 3001
3094.05 2994
3094.57 3054
3095.10 2953
3095.62 3070
3096.14 2847
3096.67 2980
3097.19 3008
3097.72 3173
3098.24 3168
3098.77 3019
3099.29 2980
3099.82 3116
3100.34 3210
3100.87 3309
3101.39 3393
3101.92 3528
3102.44 3885
3102.97 4155
3103.49 4657
3104.02 4710
3104.54 5029
3105.07 4999
3105.59 4824
3106.12 5086
3106.64 4878
3107.17 4397
3107.69 4134
3108.22 4089
3108.74 3707
3109.27 3613
3109.79 3593
3110.32 3307
3110.85 3472
3111.37 3406
3111.90 3232
3112.42 3306
3112.95 3295
3113.48 3367
3114.00 3389
3114.53 3347
3115.05 3361
3115.58 3142
3116.11 3002
3116.63 3136
3117.16 3068
3117.68 2941
3118.21 2931
3118.74 2967
3119.26 3135
3119.79 2949
3120.32 2877
3120.84 3062
3121.37 3153
3121.90 2910
3122.42 2987
3122.95 3131
3123.48 3132
3124.00 3221
3124.53 3216
3125.06 3205
3125.58 3143
3126.11 3142
3126.64 3249
3127.16 3243
3127.69 3089
3128.22 3062
3128.75 3064
3129.27 3018
3129.80 2947
3130.33 2960
3130.85 3126
3131.38 3155
3131.91 3263
3132.44 3119
3132.96 2876
3133.49 2940
3134.02 2886
3134.55 2872
3135.07 2718
3135.60 2795
3136.13 3075
3136.66 2830
3137.19 2749
3137.71 2701
3138.24 2649
3138.77 2620
3139.30 2810
3139.83 2680
3140.35 2775
3140.88 2941
3141.41 2728
3141.94 2537
3142.47 2618
3143.00 3032
3143.52 2880
3144.05 2921
3144.58 2907
3145.11 2886
3145.64 2631
3146.17 2888
3146.70 2849
3147.22 2871
3147.75 3021
3148.28 3127
3148.81 3250
3149.34 3127
3149.87 3037
3150.40 3082
3150.93 3156
3151.46 3255
3151.98 3342
3152.51 3150
3153.04 3230
3153.57 3290
3154.10 3315
3154.63 3073
3155.16 3018
3155.69 2949
3156.22 3069
3156.75 3311
3157.28 3163
3157.81 3059
3158.34 2973
3158.87 3091
3159.40 3013
3159.93 2953
3160.46 3161
3160.99 3187
3161.52 2853
3162.05 3012
3162.58 3013
3163.11 2975
3163.64 2827
3164.17 2942
3164.70 2949
3165.23 2874
3165.76 3125
3166.29 3176
3166.82 2950
3167.35 2958
3167.88 2898
3168.41 2922
3168.94 2846
3169.47 2885
3170.00 2827
3170.53 3063
3171.06 2887
3171.59 3048
3172.13 2832
3172.66 2825
3173.19 2830
3173.72 2662
3174.25 2869
3174.78 2947
3175.31 2836
3175.84 2915
3176.37 2952
3176.90 2867
3177.44 2879
3177.97 2999
3178.50 2964
3179.03 2994
3179.56 3257
3180.09 3066
3180.62 2981
3181.16 3033
3181.69 2984
3182.22 3179
3182.75 3104
3183.28 2923
3183.81 2888
3184.35 2782
3184.88 2865
3185.41 2734
3185.94 2707
3186.47 2787
3187.01 2851
3187.54 2686
3188.07 2877
3188.60 2944
3189.14 2739
3189.67 3100
3190.20 2983
3190.73 2787
3191.26 2703
3191.80 2768
3192.33 2882
3192.86 2781
3193.39 2751
3193.93 2837
3194.46 2675
3194.99 2597
3195.53 2672
3196.06 2680
3196.59 2591
3197.12 2802
3197.66 2850
3198.19 2759
3198.72 2867
3199.26 2746
3199.79 2822
3200.32 2800
3200.86 2618
3201.39 2814
3201.92 2964
3202.46 2808
3202.99 2913
3203.52 3008
3204.06 2886
3204.59 2884
3205.12 2955
3205.66 3052
3206.19 2923
3206.72 2979
3207.26 3209
3207.79 2918
3208.33 2708
3208.86 2882
3209.39 2978
3209.93 3144
3210.46 2977
3211.00 2924
3211.53 3230
3212.06 3266
3212.60 3133
3213.13 3154
3213.67 3261
3214.20 3317
3214.74 3247
3215.27 3460
3215.80 3265
3216.34 3053
3216.87 3099
3217.41 3006
3217.94 2943
3218.48 2958
3219.01 3027
3219.55 2949
3220.08 3010
3220.62 3101
3221.15 3131
3221.69 2972
3222.22 3075
3222.76 3051
3223.29 3000
3223.83 2968
3224.36 3097
3224.90 3289
3225.43 3330
3225.97 3144
3226.50 3091
3227.04 3224
3227.57 3127
3228.11 3144
3228.65 3186
3229.18 2939
3229.72 3219
3230.25 3046
3230.79 3045
3231.32 3200
3231.86 3030
3232.40 2955
3232.93 2800
3233.47 3086
3234.00 3030
3234.54 3011
3235.08 3248
3235.61 3121
3236.15 3070
3236.68 3044
3237.22 2984
3237.76 2953
3238.29 3174
3238.83 3198
3239.37 3166
3239.90 3244
3240.44 3416
3240.97 3633
3241.51 3550
3242.05 3502
3242.58 3469
3243.12 3423
3243.66 3283
3244.20 3192
3244.73 3055
3245.27 3055
3245.81 3221
3246.34 3043
3246.88 3168
3247.42 3198
3247.95 3165
3248.49 3168
3249.03 3169
3249.57 3039
3250.10 2813
3250.64 2747
3251.18 3023
3251.72 3194
3252.25 3156
3252.79 2999
3253.33 3147
3253.87 3069
3254.40 3087
3254.94 3079
3255.48 3041
3256.02 3174
3256.55 3359
3257.09 3293
3257.63 3168
3258.17 3305
3258.71 3195
3259.24 3353
3259.78 3210
3260.32 3294
3260.86 3498
3261.40 3433
3261.94 3792
3262.47 3886
3263.01 3645
3263.55 3910
3264.09 3987
3264.63 4104
3265.17 3938
3265.71 4106
3266.24 3974
3266.78 4201
3267.32 4003
3267.86 4229
3268.40 4608
3268.94 4784
3269.48 4345
3270.02 4065
3270.55 4377
3271.09 4403
3271.63 4109
3272.17 3903
3272.71 3806
3273.25 3682
3273.79 3343
3274.33 3552
3274.87 3491
3275.41 3270
3275.95 3327
3276.49 3309
3277.03 3393
3277.57 3482
3278.11 3538
3278.65 3437
3279.19 3291
3279.73 3639
3280.26 3667
3280.80 3495
3281.34 3357
3281.88 3437
3282.42 3170
3282.96 3497
3283.50 3684
3284.04 3660
3284.59 3485
3285.13 3308
3285.67 3586
3286.21 3581
3286.75 3722
3287.29 3419
3287.83 3547
3288.37 3521
3288.91 3605
3289.45 3495
3289.99 3236
3290.53 3397
3291.07 3460
3291.61 3435
3292.15 3495
3292.69 3601
3293.23 3630
3293.77 3658
3294.32 3679
3294.86 3787
3295.40 3759
3295.94 3619
3296.48 3704
3297.02 3837
3297.56 3777
3298.10 3670
3298.65 3735
3299.19 3643
3299.73 3483
3300.27 3534
3300.81 3436
3301.35 3266
3301.89 3478
3302.44 3383
3302.98 3228
3303.52 3057
3304.06 3255
3304.60 3353
3305.14 3238
3305.69 3245
3306.23 3166
3306.77 3038
3307.31 3036
3307.85 3080
3308.40 3040
3308.94 3095
3309.48 3035
3310.02 3218
3310.57 3134
3311.11 2896
3311.65 3155
3312.19 3104
3312.74 3119
3313.28 3058
3313.82 3127
3314.36 3100
3314.91 3137
3315.45 3175
3315.99 3248
3316.53 3310
3317.08 3277
3317.62 3367
3318.16 3232
3318.71 3188
3319.25 3256
3319.79 3297
3320.34 3248
3320.88 3121
3321.42 3240
3321.96 3150
3322.51 3096
3323.05 3237
3323.59 3273
3324.14 3173
3324.68 3267
3325.23 3458
3325.77 3433
3326.31 3404
3326.86 3282
3327.40 3124
3327.94 3284
3328.49 3180
3329.03 2913
3329.57 3076
3330.12 2926
3330.66 2872
3331.21 2920
3331.75 2843
3332.29 3043
3332.84 3037
3333.38 2899
3333.93 2813
3334.47 2945
3335.02 2994
3335.56 2783
3336.10 2742
3336.65 2990
3337.19 3023
3337.74 2708
3338.28 2875
3338.83 3106
3339.37 3168
3339.92 3035
3340.46 2906
3341.01 2927
3341.55 3100
3342.10 3268
3342.64 2948
3343.19 2943
3343.73 2809
3344.28 2860
3344.82 3045
3345.37 3092
3345.91 2853
3346.46 2893
3347.00 2939
3347.55 2972
3348.09 2837
3348.64 2941
3349.18 2908
3349.73 2854
3350.27 3012
3350.82 2940
3351.37 3106
3351.91 2901
3352.46 2908
3353.00 2904
3353.55 2952
3354.10 2906
3354.64 2942
3355.19 2823
3355.73 2950
3356.28 3120
3356.83 2892
3357.37 2760
3357.92 2907
3358.46 3024
3359.01 2847
3359.56 2900
3360.10 2840
3360.65 2860
3361.20 2838
3361.74 2741
3362.29 2605
3362.84 2690
3363.38 2532
3363.93 2613
3364.48 2695
3365.02 2618
3365.57 2568
3366.12 2863
3366.66 2737
3367.21 2624
3367.76 2669
3368.30 2867
3368.85 3083
3369.40 2897
3369.94 2964
3370.49 2783
3371.04 2830
3371.59 2883
3372.13 2857
3372.68 2899
3373.23 3090
3373.78 2890
3374.32 2841
3374.87 2795
3375.42 2575
3375.97 2871
3376.51 2848
3377.06 2494
3377.61 2678
3378.16 2789
3378.71 2619
3379.25 2595
3379.80 2576
3380.35 2751
3380.90 2695
3381.45 2644
3381.99 2640
3382.54 2543
3383.09 2669
3383.64 2725
3384.19 2594
3384.74 2582
3385.28 2630
3385.83 2595
3386.38 2646
3386.93 2666
3387.48 2737
3388.03 2704
3388.58 2861
3389.12 2709
3389.67 2613
3390.22 2591
3390.77 2752
3391.32 2767
3391.87 2971
3392.42 2991
3392.97 2790
3393.52 2765
3394.06 2613
3394.61 2755
3395.16 2755
3395.71 2771
3396.26 2892
3396.81 2627
3397.36 2478
3397.91 2665
3398.46 2673
3399.01 2581
3399.56 2647
3400.11 2531
3400.66 2609
3401.21 2738
3401.76 2745
3402.31 2668
3402.86 2690
3403.41 2744
3403.96 2673
3404.51 2613
3405.06 2692
3405.61 2553
3406.16 2656
3406.71 2656
3407.26 2703
3407.81 2571
3408.36 2676
3408.91 2711
3409.46 2710
3410.01 2756
3410.56 2708
3411.11 2566
3411.66 2673
3412.21 2601
3412.76 2540
3413.31 2697
3413.86 2848
3414.41 2781
3414.96 2843
3415.51 2652
3416.07 2573
3416.62 2554
3417.17 2864
3417.72 2626
3418.27 2752
3418.82 2792
3419.37 2780
3419.92 2822
3420.47 2768
3421.03 2728
3421.58 2837
3422.13 2790
3422.68 2597
3423.23 2597
3423.78 2731
3424.33 2895
3424.89 2802
3425.44 2941
3425.99 2679
3426.54 2523
3427.09 2720
3427.65 2626
3428.20 2437
3428.75 2531
3429.30 2520
3429.85 2709
3430.41 2591
3430.96 2651
3431.51 2575
3432.06 2416
3432.61 2452
3433.17 2695
3433.72 2543
3434.27 2706
3434.82 2759
3435.38 2741
3435.93 2535
3436.48 2690
3437.03 2761
3437.59 2621
3438.14 2577
3438.69 2543
3439.24 2691
3439.80 2827
3440.35 2498
3440.90 2748
3441.46 2690
3442.01 2638
3442.56 2538
3443.11 2516
3443.67 2629
3444.22 2714
3444.77 2667
3445.33 2715
3445.88 2442
3446.43 2725
3446.99 2771
3447.54 2562
3448.09 2612
3448.65 2653
3449.20 2554
3449.76 2631
3450.31 2642
3450.86 2694
3451.42 2620
3451.97 2476
3452.52 2601
3453.08 2431
3453.63 2520
3454.19 2426
3454.74 2665
3455.29 2650
3455.85 2642
3456.40 2620
3456.96 2622
3457.51 2830
3458.07 2614
3458.62 2602
3459.17 2703
3459.73 2704
3460.28 2831
3460.84 2886
3461.39 3089
3461.95 3105
3462.50 2993
3463.06 2838
3463.61 2719
3464.17 2662
3464.72 2636
3465.27 2777
3465.83 2818
3466.38 2827
3466.94 2683
3467.49 2696
3468.05 2857
3468.61 2797
3469.16 2621
3469.72 2678
3470.27 2748
3470.83 2676
3471.38 2653
3471.94 2637
3472.49 2777
3473.05 2742
3473.60 2749
3474.16 2630
3474.71 2758
3475.27 2705
3475.83 2860
3476.38 2759
3476.94 2665
3477.49 2705
3478.05 2703
3478.61 2777
3479.16 2750
3479.72 2842
3480.27 2859
3480.83 2935
3481.39 3041
3481.94 2957
3482.50 2865
3483.05 2736
3483.61 2812
3484.17 2901
3484.72 2752
3485.28 2834
3485.84 2892
3486.39 3039
3486.95 3080
3487.51 2988
3488.06 3110
3488.62 3118
3489.18 3124
3489.73 3271
3490.29 3441
3490.85 3527
3491.40 3911
3491.96 4021
3492.52 3938
3493.08 3921
3493.63 4084
3494.19 3984
3494.75 4075
3495.30 4118
3495.86 3941
3496.42 3800
3496.98 3785
3497.53 3727
3498.09 3889
3498.65 4062
3499.21 3916
3499.76 4094
3500.32 4312
3500.88 5019
3501.44 5301
3501.99 5518
3502.55 5853
3503.11 6408
3503.67 6929
3504.23 7580
3504.78 8349
3505.34 8729
3505.90 9467
3506.46 10498
3507.02 11059
3507.58 11462
3508.13 10708
3508.69 10219
3509.25 9921
3509.81 9275
3510.37 8330
3510.93 7132
3511.48 6552
3512.04 5926
3512.60 5166
3513.16 4692
3513.72 4299
3514.28 4122
3514.84 3731
3515.40 3471
3515.95 3353
3516.51 3109
3517.07 3193
3517.63 3117
3518.19 3198
3518.75 3233
3519.31 3212
3519.87 3115
3520.43 3113
3520.99 3261
3521.55 3130
3522.11 3172
3522.67 3107
3523.22 3219
3523.78 3347
3524.34 3156
3524.90 3148
3525.46 3022
3526.02 2970
3526.58 3062
3527.14 2990
3527.70 3110
3528.26 3033
3528.82 3068
3529.38 2956
3529.94 3119
3530.50 3001
3531.06 3143
3531.62 3284
3532.18 3109
3532.74 3122
3533.30 3120
3533.86 3096
3534.42 3295
3534.98 3363
3535.54 3443
3536.11 3244
3536.67 3409
3537.23 3342
3537.79 3457
3538.35 3258
3538.91 3381
3539.47 3278
3540.03 3486
3540.59 3354
3541.15 3437
3541.71 3466
3542.27 3434
3542.84 3739
3543.40 3828
3543.96 3763
3544.52 3792
3545.08 3953
3545.64 3972
3546.20 3976
3546.76 3974
3547.33 3942
3547.89 3704
3548.45 3632
3549.01 3431
3549.57 3170
3550.13 3098
3550.69 3296
3551.26 3294
3551.82 3004
3552.38 2975
3552.94 2850
3553.50 2939
3554.07 2781
3554.63 2720
3555.19 2567
3555.75 2809
3556.31 2769
3556.88 2747
3557.44 2544
3558.00 2663
3558.56 2721
3559.13 2739
3559.69 2858
3560.25 2724
3560.81 2859
3561.38 2815
3561.94 2722
3562.50 2850
3563.06 2905
3563.63 2970
3564.19 2952
3564.75 3016
3565.31 2942
3565.88 2803
3566.44 2935
3567.00 3007
3567.57 2847
3568.13 2927
3568.69 2819
3569.26 2776
3569.82 2842
3570.38 2703
3570.95 2664
3571.51 2797
3572.07 2703
3572.64 2697
3573.20 2852
3573.76 2763
3574.33 2740
3574.89 2802
3575.45 2821
3576.02 2889
3576.58 2643
3577.14 2839
3577.71 2928
3578.27 3042
3578.84 3019
3579.40 3104
3579.96 3179
3580.53 3109
3581.09 3122
3581.66 3302
3582.22 3334
3582.78 3117
3583.35 3055
3583.91 2914
3584.48 3031
3585.04 3228
3585.61 2910
3586.17 2821
3586.74 3021
3587.30 2768
3587.86 2697
3588.43 2643
3588.99 2700
3589.56 2629
3590.12 2348
3590.69 2483
3591.25 2579
3591.82 2632
3592.38 2604
3592.95 2559
3593.51 2628
3594.08 2693
3594.64 2904
3595.21 2642
3595.77 2676
3596.34 2656
3596.90 2647
3597.47 2802
3598.04 2699
3598.60 2698
3599.17 2908
3599.73 2843
3600.30 2696
3600.86 2899
3601.43 2772
3601.99 2695
3602.56 2628
3603.13 2786
3603.69 2800
3604.26 2676
3604.82 2669
3605.39 2778
3605.96 2727
3606.52 2593
3607.09 2587
3607.65 2714
3608.22 2599
3608.79 2466
3609.35 2325
3609.92 2558
3610.49 2566
3611.05 2540
3611.62 2604
3612.19 2653
3612.75 2650
3613.32 2560
3613.89 2607
3614.45 2717
3615.02 2664
3615.59 2710
3616.15 2909
3616.72 2928
3617.29 2747
3617.85 3125
3618.42 3215
3618.99 3259
3619.55 3299
3620.12 3378
3620.69 3574
3621.26 3627
3621.82 3630
3622.39 3546
3622.96 3270
3623.53 3180
3624.09 2967
3624.66 2923
3625.23 2853
3625.80 2896
3626.36 2756
3626.93 2703
3627.50 2582
3628.07 2599
3628.63 2431
3629.20 2497
3629.77 2574
3630.34 2522
3630.91 2520
3631.47 2856
3632.04 2833
3632.61 2765
3633.18 2857
3633.75 2897
3634.32 2981
3634.88 3138
3635.45 3153
3636.02 3133
3636.59 3199
3637.16 2973
3637.73 2893
3638.29 2971
3638.86 2857
3639.43 2740
3640.00 2807
3640.57 2841
3641.14 2844
3641.71 2826
3642.28 2796
3642.84 2887
3643.41 2667
3643.98 2547
3644.55 2579
3645.12 2677
3645.69 2843
3646.26 2628
3646.83 2511
3647.40 2716
3647.97 2715
3648.54 2740
3649.11 2520
3649.68 2630
3650.25 2791
3650.81 2806
3651.38 2757
3651.95 2636
3652.52 2695
3653.09 2706
3653.66 2720
3654.23 2773
3654.80 2764
3655.37 2864
3655.94 2714
3656.51 2886
3657.08 2673
3657.65 2749
3658.22 2810
3658.79 2930
3659.36 2929
3659.93 2849
3660.50 2844
3661.07 2955
3661.64 2939
3662.22 2783
3662.79 2820
3663.36 2918
3663.93 2941
3664.50 2790
3665.07 2611
3665.64 2644
3666.21 2683
3666.78 2684
3667.35 2589
3667.92 2532
3668.49 2769
3669.06 2687
3669.64 2689
3670.21 2681
3670.78 2605
3671.35 2692
3671.92 2734
3672.49 2773
3673.06 2699
3673.63 2585
3674.21 2806
3674.78 2823
3675.35 2673
3675.92 2509
3676.49 2679
3677.06 2638
3677.63 2837
3678.21 2900
3678.78 2781
3679.35 2798
3679.92 2793
3680.49 2601
3681.07 2549
3681.64 2501
3682.21 2690
3682.78 2527
3683.35 2535
3683.93 2424
3684.50 2390
3685.07 2551
3685.64 2509
3686.21 2550
3686.79 2438
3687.36 2444
3687.93 2642
3688.50 2517
3689.08 2639
3689.65 2672
3690.22 2715
3690.80 2715
3691.37 2654
3691.94 2658
3692.51 2772
3693.09 2748
3693.66 2690
3694.23 2793
3694.81 2555
3695.38 2572
3695.95 2559
3696.52 2526
3697.10 2425
3697.67 2446
3698.24 2435
3698.82 2449
3699.39 2360
3699.96 2588
3700.54 2528
3701.11 2447
3701.68 2305
3702.26 2474
3702.83 2439
3703.41 2553
3703.98 2504
3704.55 2571
3705.13 2323
3705.70 2478
3706.27 2458
3706.85 2590
3707.42 2545
3708.00 2422
3708.57 2538
3709.14 2681
3709.72 2554
3710.29 2527
3710.87 2511
3711.44 2473
3712.02 2541
3712.59 2404
3713.16 2459
3713.74 2501
3714.31 2552
3714.89 2518
3715.46 2599
3716.04 2508
3716.61 2547
3717.19 2614
3717.76 2503
3718.34 2391
3718.91 2494
3719.49 2599
3720.06 2516
3720.64 2434
3721.21 2413
3721.79 2459
3722.36 2374
3722.94 2225
3723.51 2324
3724.09 2373
3724.66 2269
3725.24 2311
3725.81 2260
3726.39 2236
3726.96 2256
3727.54 2430
3728.12 2514
3728.69 2444
3729.27 2484
3729.84 2569
3730.42 2649
3730.99 2791
3731.57 2641
3732.15 2450
3732.72 2491
3733.30 2568
3733.87 2715
3734.45 2753
3735.03 2600
3735.60 2740
3736.18 2594
3736.75 2531
3737.33 2493
3737.91 2536
3738.48 2636
3739.06 2521
3739.64 2493
3740.21 2339
3740.79 2410
3741.37 2319
3741.94 2311
3742.52 2340
3743.10 2184
3743.67 2195
3744.25 2343
3744.83 2427
3745.40 2426
3745.98 2471
3746.56 2478
3747.13 2473
3747.71 2409
3748.29 2429
3748.87 2410
3749.44 2238
3750.02 2539
3750.60 2405
3751.17 2366
3751.75 2488
3752.33 2580
3752.91 2388
3753.48 2465
3754.06 2525
3754.64 2521
3755.22 2538
3755.80 2419
3756.37 2530
3756.95 2656
3757.53 2355
3758.11 2501
3758.68 2396
3759.26 2578
3759.84 2532
3760.42 2423
3761.00 2405
3761.58 2420
3762.15 2270
3762.73 2357
3763.31 2321
3763.89 2357
3764.47 2386
3765.04 2396
3765.62 2362
3766.20 2398
3766.78 2397
3767.36 2597
3767.94 2360
3768.52 2270
3769.10 2342
3769.67 2393
3770.25 2343
3770.83 2317
3771.41 2471
3771.99 2490
3772.57 2641
3773.15 2668
3773.73 2542
3774.31 2342
3774.89 2372
3775.46 2429
3776.04 2419
3776.62 2258
3777.20 2360
3777.78 2348
3778.36 2238
3778.94 2253
3779.52 2422
3780.10 2471
3780.68 2485
3781.26 2464
3781.84 2410
3782.42 2200
3783.00 2415
3783.58 2354
3784.16 2315
3784.74 2208
3785.32 2343
3785.90 2375
3786.48 2276
3787.06 2385
3787.64 2297
3788.22 2421
3788.80 2190
3789.38 2382
3789.96 2394
3790.54 2369
3791.12 2445
3791.70 2406
3792.28 2413
3792.86 2371
3793.44 2447
3794.02 2403
3794.60 2428
3795.18 2493
3795.77 2484
3796.35 2444
3796.93 2461
3797.51 2641
3798.09 2511
3798.67 2377
3799.25 2370
3799.83 2595
3800.41 2714
3800.99 2637
3801.58 2598
3802.16 2704
3802.74 2789
3803.32 2877
3803.90 2863
3804.48 2967
3805.06 2828
3805.65 2657
3806.23 2849
3806.81 2776
3807.39 2690
3807.97 2577
3808.55 2533
3809.14 2665
3809.72 2685
3810.30 2587
3810.88 2603
3811.46 2657
3812.05 2817
3812.63 2738
3813.21 2719
3813.79 2704
3814.37 2692
3814.96 2948
3815.54 2983
3816.12 2746
3816.70 2989
3817.29 2906
3817.87 3018
3818.45 2933
3819.03 2782
3819.62 2907
3820.20 2835
3820.78 2815
3821.36 2682
3821.95 2438
3822.53 2507
3823.11 2463
3823.70 2580
3824.28 2541
3824.86 2566
3825.45 2515
3826.03 2550
3826.61 2529
3827.19 2254
3827.78 2296
3828.36 2461
3828.94 2450
3829.53 2331
3830.11 2062
3830.69 2238
3831.28 2379
3831.86 2396
3832.45 2399
3833.03 2452
3833.61 2265
3834.20 2215
3834.78 2295
3835.36 2091
3835.95 2319
3836.53 2312
3837.12 2305
3837.70 2330
3838.28 2290
3838.87 2404
3839.45 2410
3840.04 2405
3840.62 2334
3841.20 2275
3841.79 2321
3842.37 2392
3842.96 2330
3843.54 2225
3844.13 2108
3844.71 2184
3845.30 2349
3845.88 2316
3846.47 2338
3847.05 2255
3847.63 2342
3848.22 2242
3848.80 2140
3849.39 2392
3849.97 2234
3850.56 2216
3851.14 2307
3851.73 2318
3852.31 2373
3852.90 2339
3853.48 2349
3854.07 2515
3854.66 2391
3855.24 2290
3855.83 2278
3856.41 2230
3857.00 2332
3857.58 2438
3858.17 2496
3858.75 2503
3859.34 2494
3859.92 2521
3860.51 2344
3861.10 2362
3861.68 2404
3862.27 2501
3862.85 2739
3863.44 2599
3864.03 2547
3864.61 2659
3865.20 2767
3865.78 2714
3866.37 2601
3866.96 2517
3867.54 2398
3868.13 2538
3868.72 2455
3869.30 2327
3869.89 2395
3870.47 2465
3871.06 2417
3871.65 2390
3872.23 2251
3872.82 2284
3873.41 2429
3873.99 2498
3874.58 2514
3875.17 2571
3875.76 2691
3876.34 2633
3876.93 2568
3877.52 2536
3878.10 2578
3878.69 2478
3879.28 2473
3879.86 2439
3880.45 2404
3881.04 2312
3881.63 2440
3882.21 2500
3882.80 2360
3883.39 2279
3883.98 2430
3884.56 2419
3885.15 2348
3885.74 2262
3886.33 2194
3886.91 2265
3887.50 2279
3888.09 2302
3888.68 2262
3889.27 2168
3889.85 2115
3890.44 2296
3891.03 2310
3891.62 2293
3892.21 2245
3892.79 2337
3893.38 2530
3893.97 2385
3894.56 2363
3895.15 2466
3895.74 2516
3896.32 2705
3896.91 2346
3897.50 2480
3898.09 2692
3898.68 2382
3899.27 2337
3899.86 2268
3900.45 2314
3901.03 2420
3901.62 2301
3902.21 2251
3902.80 2375
3903.39 2388
3903.98 2471
3904.57 2435
3905.16 2274
3905.75 2255
3906.34 2411
3906.92 2358
3907.51 2451
3908.10 2271
3908.69 2156
3909.28 2248
3909.87 2313
3910.46 2286
3911.05 2206
3911.64 2271
3912.23 2388
3912.82 2059
3913.41 2145
3914.00 2282
3914.59 2045
3915.18 2104
3915.77 2205
3916.36 2165
3916.95 2110
3917.54 2073
3918.13 2142
3918.72 2034
3919.31 2100
3919.90 2180
3920.49 2229
3921.08 2125
3921.67 2131
3922.26 2246
3922.85 2263
3923.44 2178
3924.03 2214
3924.62 2305
3925.21 2216
3925.80 2030
3926.40 2042
3926.99 2008
3927.58 2077
3928.17 2132
3928.76 2206
3929.35 2187
3929.94 2072
3930.53 1898
3931.12 2043
3931.71 2009
3932.30 2007
3932.90 1964
3933.49 2143
3934.08 2136
3934.67 2042
3935.26 2074
3935.85 2010
3936.44 2137
3937.04 2036
3937.63 2142
3938.22 2210
3938.81 2047
3939.40 2117
3939.99 2257
3940.59 2075
3941.18 2127
3941.77 2117
3942.36 2105
3942.95 2196
3943.55 2097
3944.14 2063
3944.73 2130
3945.32 2121
3945.91 2147
3946.51 2160
3947.10 2283
3947.69 2297
3948.28 2212
3948.88 2150
3949.47 2103
3950.06 2055
3950.65 2111
3951.25 2093
3951.84 2159
3952.43 2303
3953.02 2163
3953.62 2200
3954.21 2168
3954.80 2136
3955.40 2128
3955.99 2153
3956.58 2148
3957.17 2149
3957.77 2146
3958.36 2147
3958.95 1991
3959.55 2183
3960.14 2191
3960.73 2265
3961.33 2183
3961.92 2127
3962.51 2112
3963.11 2208
3963.70 2304
3964.29 2269
3964.89 2149
3965.48 2195
3966.08 2145
3966.67 2183
3967.26 2270
3967.86 2084
3968.45 2094
3969.04 2173
3969.64 2116
3970.23 2136
3970.83 2116
3971.42 2218
3972.01 2253
3972.61 2101
3973.20 2178
3973.80 2104
3974.39 2017
3974.99 2101
3975.58 2186
3976.18 2313
3976.77 2254
3977.36 2286
3977.96 2241
3978.55 2170
3979.15 2005
3979.74 2001
3980.34 2332
3980.93 2345
3981.53 2249
3982.12 2339
3982.72 2210
3983.31 2248
3983.91 2157
3984.50 2172
3985.10 2211
3985.69 2097
3986.29 2101
3986.88 2209
3987.48 2345
3988.07 2199
3988.67 2135
3989.26 1951
3989.86 2147
3990.46 2231
3991.05 2248
3991.65 2059
3992.24 2029
3992.84 2235
3993.43 2137
3994.03 2288
3994.63 2295
3995.22 2352
3995.82 2350
3996.41 2350
3997.01 2243
3997.61 2403
3998.20 2501
3998.80 2310
3999.39 2343
3999.99 2288
4000.59 2123
4001.18 2355
4001.78 2224
4002.38 2152
4002.97 2000
4003.57 2150
4004.17 2091
4004.76 2090
4005.36 2057
4005.96 2275
4006.55 2352
4007.15 2239
4007.75 2264
4008.34 2303
4008.94 2335
4009.54 2223
4010.13 2310
4010.73 2270
4011.33 2247
4011.93 2250
4012.52 2281
4013.12 2236
4013.72 2260
4014.31 2174
4014.91 2114
4015.51 2073
4016.11 2154
4016.70 2244
4017.30 2316
4017.90 2198
4018.50 2075
4019.09 2111
4019.69 2144
4020.29 2197
4020.89 2235
4021.49 2396
4022.08 2202
4022.68 2135
4023.28 2102
4023.88 2088
4024.48 2157
4025.07 2189
4025.67 2197
4026.27 2316
4026.87 2425
4027.47 2477
4028.06 2452
4028.66 2530
4029.26 2813
4029.86 2676
4030.46 2823
4031.06 2592
4031.66 2698
4032.25 2869
4032.85 2801
4033.45 2757
4034.05 2543
4034.65 2514
4035.25 2520
4035.85 2401
4036.45 2404
4037.05 2274
4037.64 2255
4038.24 2165
4038.84 2271
4039.44 2194
4040.04 2128
4040.64 2160
4041.24 2011
4041.84 2049
4042.44 2000
4043.04 2207
4043.64 2289
4044.24 2148
4044.84 2161
4045.44 2043
4046.04 2050
4046.64 2073
4047.24 2136
4047.84 2110
4048.44 2054
4049.03 2189
4049.63 2215
4050.23 2233
4050.83 2248
4051.43 2202
4052.04 2306
4052.64 2304
4053.24 2300
4053.84 2389
4054.44 2363
4055.04 2383
4055.64 2257
4056.24 2350
4056.84 2326
4057.44 2269
4058.04 2271
4058.64 2215
4059.24 2279
4059.84 2291
4060.44 2236
4061.04 2058
4061.64 2080
4062.24 1999
4062.85 2075
4063.45 2165
4064.05 2174
4064.65 2135
4065.25 2226
4065.85 2242
4066.45 2167
4067.05 2263
4067.65 2213
4068.26 2171
4068.86 2145
4069.46 2092
4070.06 2151
4070.66 2149
4071.26 2196
4071.86 2184
4072.47 2158
4073.07 2095
4073.67 2155
4074.27 2095
4074.87 1941
4075.47 1911
4076.08 1960
4076.68 2207
4077.28 2047
4077.88 2009
4078.48 2122
4079.09 2116
4079.69 2020
4080.29 2146
4080.89 1998
4081.50 1973
4082.10 1997
4082.70 2124
4083.30 2089
4083.91 2238
4084.51 2182
4085.11 1954
4085.71 1936
4086.32 2150
4086.92 2153
4087.52 2039
4088.12 2109
4088.73 2055
4089.33 1933
4089.93 2100
4090.54 2126
4091.14 2017
4091.74 2131
4092.35 2163
4092.95 2053
4093.55 1937
4094.15 2214
4094.76 2261
4095.36 2060
4095.96 2153
4096.57 2032
4097.17 2099
4097.78 2207
4098.38 2127
4098.98 2171
4099.59 1991
4100.19 2064
4100.79 2122
4101.40 2051
4102.00 1979
4102.61 2081
4103.21 2172
4103.81 2160
4104.42 2202
4105.02 2190
4105.63 2214
4106.23 2414
4106.83 2262
4107.44 2374
4108.04 2293
4108.65 2278
4109.25 2255
4109.85 2225
4110.46 2166
4111.06 2118
4111.67 2152
4112.27 2237
4112.88 2192
4113.48 2024
4114.09 2144
4114.69 2163
4115.30 2162
4115.90 2196
4116.51 2002
4117.11 2019
4117.72 2084
4118.32 2053
4118.93 2238
4119.53 2211
4120.14 2131
4120.74 2234
4121.35 2166
4121.95 2176
4122.56 2181
4123.16 2152
4123.77 2183
4124.37 2193
4124.98 2300
4125.59 2222
4126.19 2141
4126.80 2032
4127.40 2110
4128.01 2118
4128.61 2134
4129.22 2211
4129.83 2211
4130.43 2195
4131.04 1998
4131.64 2189
4132.25 2205
4132.86 2136
4133.46 2076
4134.07 2106
4134.67 2064
4135.28 2176
4135.89 2186
4136.49 2327
4137.10 2283
4137.71 2081
4138.31 2076
4138.92 2251
4139.53 2486
4140.13 2317
4140.74 2254
4141.35 2281
4141.95 2324
4142.56 2472
4143.17 2430
4143.77 2546
4144.38 2499
4144.99 2348
4145.59 2492
4146.20 2382
4146.81 2249
4147.42 2249
4148.02 2281
4148.63 2343
4149.24 2310
4149.84 2028
4150.45 2233
4151.06 2151
4151.67 2260
4152.27 2115
4152.88 2061
4153.49 2039
4154.10 2054
4154.70 2149
4155.31 2027
4155.92 2019
4156.53 2047
4157.14 2096
4157.74 2035
4158.35 1988
4158.96 2061
4159.57 2124
4160.18 2024
4160.78 2034
4161.39 2053
4162.00 2042
4162.61 2027
4163.22 2072
4163.83 2162
4164.43 2219
4165.04 2196
4165.65 2234
4166.26 2244
4166.87 2228
4167.48 2199
4168.09 2112
4168.69 2230
4169.30 2189
4169.91 2193
4170.52 2189
4171.13 2129
4171.74 2148
4172.35 2132
4172.96 2226
4173.57 2113
4174.17 2125
4174.78 2261
4175.39 2348
4176.00 2296
4176.61 2350
4177.22 2274
4177.83 2148
4178.44 2290
4179.05 2471
4179.66 2400
4180.27 2379
4180.88 2295
4181.49 2223
4182.10 2135
4182.71 2220
4183.32 2133
4183.93 2096
4184.54 2199
4185.15 2175
4185.76 2247
4186.37 2138
4186.98 2167
4187.59 2104
4188.20 1976
4188.81 2189
4189.42 2049
4190.03 2063
4190.64 2064
4191.25 2065
4191.86 2076
4192.47 2124
4193.08 2259
4193.69 2245
4194.30 2241
4194.91 2259
4195.52 2159
4196.13 2185
4196.74 2267
4197.35 2350
4197.97 2496
4198.58 2284
4199.19 2232
4199.80 2270
4200.41 2224
4201.02 2289
4201.63 2262
4202.24 2152
4202.85 2132
4203.47 2191
4204.08 2171
4204.69 2226
4205.30 2183
4205.91 2131
4206.52 2014
4207.13 1900
4207.75 1909
4208.36 2063
4208.97 1951
4209.58 2098
4210.19 2045
4210.80 1945
4211.42 2002
4212.03 2037
4212.64 2021
4213.25 1897
4213.86 1947
4214.48 2038
4215.09 2082
4215.70 2110
4216.31 1988
4216.92 2079
4217.54 2247
4218.15 2086
4218.76 2044
4219.37 2128
4219.99 2267
4220.60 2223
4221.21 2073
4221.82 2171
4222.44 2393
4223.05 2421
4223.66 2437
4224.28 2185
4224.89 2159
4225.50 2215
4226.11 2177
4226.73 2212
4227.34 2241
4227.95 2226
4228.57 2209
4229.18 2354
4229.79 2465
4230.41 2559
4231.02 2318
4231.63 2308
4232.25 2455
4232.86 2466
4233.47 2334
4234.09 2409
4234.70 2548
4235.31 2368
4235.93 2307
4236.54 2443
4237.15 2412
4237.77 2511
4238.38 2356
4239.00 2406
4239.61 2276
4240.22 2339
4240.84 2382
4241.45 2357
4242.07 2409
4242.68 2350
4243.29 2192
4243.91 2181
4244.52 2365
4245.14 2235
4245.75 2153
4246.37 2347
4246.98 2497
4247.59 2469
4248.21 2487
4248.82 2572
4249.44 2609
4250.05 2739
4250.67 2710
4251.28 2563
4251.90 2582
4252.51 2565
4253.13 2685
4253.74 2509
4254.36 2305
4254.97 2229
4255.59 2450
4256.20 2292
4256.82 2272
4257.43 2315
4258.05 2314
4258.66 2054
4259.28 2259
4259.89 2246
4260.51 2156
4261.12 2252
4261.74 2236
4262.35 2109
4262.97 2053
4263.59 2142
4264.20 2189
4264.82 2103
4265.43 2116
4266.05 2080
4266.66 2061
4267.28 2312
4267.90 2188
4268.51 2142
4269.13 2256
4269.74 2274
4270.36 2208
4270.98 2149
4271.59 2314
4272.21 2357
4272.83 2335
4273.44 2250
4274.06 2389
4274.68 2439
4275.29 2420
4275.91 2467
4276.52 2424
4277.14 2338
4277.76 2298
4278.37 2498
4278.99 2713
4279.61 2704
4280.23 2650
4280.84 2350
4281.46 2364
4282.08 2285
4282.69 2132
4283.31 2161
4283.93 2126
4284.54 2125
4285.16 2082
4285.78 2022
4286.40 2128
4287.01 2129
4287.63 2224
4288.25 2151
4288.87 2052
4289.48 2126
4290.10 2109
4290.72 2221
4291.34 2158
4291.95 2156
4292.57 2259
4293.19 2145
4293.81 2200
4294.42 2218
4295.04 2163
4295.66 2143
4296.28 2146
4296.90 2253
4297.51 2135
4298.13 2080
4298.75 1967
4299.37 2063
4299.99 2051
4300.61 2069
4301.22 2121
4301.84 2120
4302.46 2038
4303.08 2139
4303.70 2121
4304.32 2031
4304.94 1949
4305.55 2000
4306.17 2102
4306.79 1981
4307.41 2090
4308.03 2138
4308.65 2005
4309.27 2086
4309.89 2174
4310.50 2003
4311.12 2047
4311.74 2210
4312.36 2040
4312.98 2046
4313.60 2123
4314.22 1934
4314.84 1991
4315.46 1965
4316.08 1972
4316.70 2039
4317.32 2048
4317.94 2038
4318.56 2031
4319.18 1887
4319.80 1841
4320.42 1831
4321.04 2036
4321.65 2038
4322.27 1847
4322.89 1871
4323.51 1971
4324.13 2016
4324.75 1891
4325.37 1879
4325.99 2097
4326.62 1976
4327.24 1946
4327.86 1965
4328.48 2051
4329.10 2042
4329.72 1925
4330.34 2016
4330.96 2075
4331.58 1864
4332.20 1998
4332.82 2041
4333.44 2181
4334.06 2027
4334.68 1985
4335.30 1851
4335.92 1907
4336.54 2024
4337.16 2129
4337.79 1997
4338.41 1959
4339.03 2023
4339.65 2065
4340.27 1958
4340.89 1892
4341.51 1958
4342.13 1989
4342.76 1894
4343.38 1957
4344.00 1931
4344.62 2146
4345.24 2179
4345.86 2283
4346.48 2356
4347.11 2510
4347.73 2369
4348.35 2530
4348.97 2570
4349.59 2364
4350.22 2165
4350.84 2247
4351.46 2292
4352.08 2171
4352.70 2027
4353.33 2010
4353.95 2029
4354.57 2044
4355.19 2068
4355.81 2039
4356.44 2010
4357.06 1901
4357.68 1901
4358.30 1901
4358.93 2001
4359.55 1992
4360.17 1980
4360.79 1874
4361.42 1906
4362.04 2046
4362.66 1968
4363.28 1876
4363.91 1957
4364.53 2026
4365.15 2004
4365.78 1838
4366.40 2019
4367.02 2024
4367.65 1977
4368.27 1999
4368.89 1919
4369.52 2024
4370.14 2005
4370.76 1911
4371.39 1918
4372.01 1941
4372.63 1980
4373.26 1803
4373.88 1773
4374.50 1959
4375.13 1984
4375.75 1832
4376.37 1756
4377.00 1968
4377.62 1994
4378.25 1841
4378.87 1877
4379.49 1903
4380.12 1892
4380.74 1814
4381.37 1936
4381.99 1973
4382.61 1887
4383.24 1958
4383.86 1971
4384.49 1919
4385.11 1927
4385.74 1917
4386.36 1890
4386.98 1916
4387.61 1882
4388.23 1967
4388.86 1952
4389.48 1964
4390.11 1840
4390.73 1757
4391.36 1872
4391.98 1816
4392.61 1764
4393.23 1882
4393.86 1853
4394.48 1785
4395.11 1831
4395.73 1755
4396.36 1786
4396.98 1943
4397.61 2022
4398.23 2003
4398.86 1857
4399.48 1840
4400.11 1883
4400.74 1904
4401.36 1817
4401.99 1714
4402.61 1709
4403.24 1739
4403.86 1869
4404.49 1688
4405.11 1761
4405.74 1908
4406.37 1908
4406.99 1987
4407.62 1750
4408.24 1900
4408.87 1778
4409.50 1725
4410.12 1824
4410.75 1828
4411.38 1939
4412.00 1975
4412.63 1831
4413.25 1734
4413.88 1695
4414.51 1617
4415.13 1881
4415.76 1933
4416.39 1850
4417.01 1788
4417.64 1790
4418.27 1816
4418.89 1855
4419.52 1936
4420.15 1989
4420.77 1904
4421.40 1799
4422.03 1826
4422.66 1848
4423.28 1737
4423.91 1827
4424.54 1807
4425.16 1776
4425.79 1784
4426.42 1732
4427.05 1753
4427.67 1696
4428.30 1761
4428.93 1679
4429.56 1710
4430.18 1648
4430.81 1715
4431.44 1742
4432.07 1763
4432.69 1893
4433.32 1811
4433.95 1947
4434.58 1869
4435.21 1756
4435.83 1798
4436.46 1771
4437.09 1843
4437.72 1789
4438.35 1791
4438.97 1860
4439.60 1729
4440.23 1739
4440.86 1732
4441.49 1757
4442.12 1792
4442.74 1806
4443.37 1982
4444.00 1827
4444.63 1819
4445.26 1876
4445.89 1886
4446.52 1954
4447.14 1816
4447.77 1862
4448.40 2041
4449.03 2078
4449.66 2058
4450.29 1941
4450.92 2014
4451.55 2001
4452.18 1881
4452.81 1955
4453.44 1910
4454.06 1809
4454.69 1860
4455.32 1881
4455.95 1809
4456.58 1694
4457.21 1871
4457.84 1895
4458.47 1748
4459.10 1851
4459.73 1679
4460.36 1712
4460.99 1812
4461.62 1714
4462.25 1796
4462.88 1739
4463.51 1798
4464.14 1747
4464.77 1719
4465.40 1644
4466.03 1726
4466.66 1757
4467.29 1774
4467.92 1679
4468.55 1792
4469.18 1849
4469.81 1685
4470.44 1683
4471.07 1689
4471.70 1654
4472.33 1832
4472.96 1769
4473.59 1682
4474.22 1714
4474.86 1738
4475.49 1793
4476.12 1863
4476.75 1749
4477.38 1728
4478.01 1844
4478.64 1713
4479.27 1749
4479.90 1752
4480.53 1760
4481.17 1773
4481.80 1776
4482.43 1706
4483.06 1749
4483.69 1750
4484.32 1767
4484.95 1748
4485.58 1788
4486.22 1814
4486.85 1659
4487.48 1795
4488.11 1755
4488.74 1649
4489.37 1684
4490.01 1772
4490.64 1634
4491.27 1709
4491.90 1690
4492.53 1705
4493.17 1765
4493.80 1731
4494.43 1673
4495.06 1609
4495.70 1748
4496.33 1855
4496.96 1823
4497.59 1791
4498.22 1666
4498.86 1665
4499.49 1680
4500.12 1828
4500.75 1796
4501.39 1830
4502.02 1948
4502.65 1798
4503.29 1679
4503.92 1765
4504.55 1790
4505.18 1717
4505.82 1738
4506.45 1807
4507.08 1780
4507.72 1768
4508.35 1886
4508.98 1904
4509.62 1638
4510.25 1658
4510.88 1725
4511.52 1665
4512.15 1697
4512.78 1679
4513.42 1687
4514.05 1713
4514.68 1737
4515.32 1874
4515.95 1834
4516.58 1745
4517.22 1925
4517.85 1792
4518.48 1749
4519.12 1753
4519.75 1754
4520.39 1676
4521.02 1820
4521.65 1775
4522.29 1648
4522.92 1722
4523.56 1726
4524.19 1727
4524.83 1631
4525.46 1660
4526.09 1790
4526.73 1902
4527.36 1795
4528.00 1926
4528.63 1950
4529.27 1923
4529.90 1959
4530.54 2009
4531.17 1944
4531.81 2106
4532.44 2084
4533.07 2112
4533.71 2190
4534.34 2282
4534.98 2224
4535.61 2152
4536.25 2165
4536.88 2223
4537.52 2092
4538.16 1926
4538.79 1833
4539.43 1873
4540.06 2028
4540.70 1875
4541.33 1859
4541.97 1889
4542.60 1788
4543.24 1794
4543.87 1779
4544.51 1697
4545.15 1705
4545.78 1810
4546.42 1749
4547.05 1671
4547.69 1650
4548.32 1686
4548.96 1668
4549.60 1718
4550.23 1679
4550.87 1715
4551.50 1768
4552.14 1671
4552.78 1654
4553.41 1604
4554.05 1577
4554.69 1651
4555.32 1599
4555.96 1737
4556.60 1790
4557.23 1741
4557.87 1686
4558.51 1613
4559.14 1780
4559.78 1764
4560.42 1706
4561.05 1677
4561.69 1688
4562.33 1685
4562.96 1637
4563.60 1668
4564.24 1673
4564.87 1741
4565.51 1727
4566.15 1591
4566.79 1668
4567.42 1604
4568.06 1665
4568.70 1661
4569.33 1760
4569.97 1774
4570.61 1785
4571.25 1767
4571.88 1706
4572.52 1812
4573.16 1787
4573.80 1755
4574.44 1841
4575.07 1891
4575.71 1777
4576.35 1738
4576.99 1765
4577.62 1651
4578.26 1620
4578.90 1698
4579.54 1710
4580.18 1746
4580.82 1653
4581.45 1691
4582.09 1638
4582.73 1698
4583.37 1657
4584.01 1647
4584.65 1647
4585.28 1637
4585.92 1703
4586.56 1746
4587.20 1725
4587.84 1599
4588.48 1743
4589.12 1747
4589.75 1700
4590.39 1732
4591.03 1822
4591.67 1843
4592.31 1805
4592.95 1756
4593.59 1797
4594.23 1771
4594.87 1793
4595.51 1739
4596.15 1723
4596.78 1811
4597.42 1846
4598.06 1784
4598.70 1736
4599.34 1758
4599.98 1694
4600.62 1819
4601.26 1934
4601.90 1961
4602.54 1973
4603.18 2004
4603.82 2001
4604.46 1937
4605.10 2049
4605.74 1979
4606.38 1958
4607.02 1848
4607.66 2031
4608.30 2041
4608.94 1904
4609.58 1856
4610.22 1843
4610.86 1848
4611.50 1872
4612.14 1980
4612.78 1928
4613.42 1813
4614.06 1786
4614.70 1884
4615.34 1872
4615.98 1864
4616.63 1908
4617.27 1802
4617.91 1650
4618.55 1732
4619.19 1717
4619.83 1595
4620.47 1751
4621.11 1640
4621.75 1641
4622.39 1761
4623.03 1595
4623.68 1595
4624.32 1698
4624.96 1635
4625.60 1575
4626.24 1647
4626.88 1698
4627.52 1593
4628.17 1754
4628.81 1714
4629.45 1734
4630.09 1696
4630.73 1698
4631.37 1729
4632.02 1678
4632.66 1820
4633.30 1735
4633.94 1760
4634.58 1846
4635.22 1816
4635.87 1618
4636.51 1675
4637.15 1693
4637.79 1775
4638.44 1715
4639.08 1826
4639.72 1913
4640.36 1735
4641.00 1739
4641.65 1760
4642.29 1723
4642.93 1652
4643.57 1732
4644.22 1741
4644.86 1732
4645.50 1846
4646.15 1772
4646.79 1679
4647.43 1845
4648.07 1728
4648.72 1714
4649.36 1704
4650.00 1624
4650.65 1728
4651.29 1679
4651.93 1679
4652.57 1652
4653.22 1615
4653.86 1815
4654.50 1822
4655.15 1705
4655.79 1780
4656.44 1777
4657.08 1706
4657.72 1664
4658.37 1755
4659.01 1722
4659.65 1776
4660.30 1892
4660.94 1942
4661.58 1797
4662.23 1703
4662.87 1795
4663.52 1858
4664.16 1723
4664.80 1773
4665.45 1820
4666.09 1748
4666.74 1743
4667.38 1708
4668.02 1778
4668.67 1660
4669.31 1661
4669.96 1768
4670.60 1580
4671.25 1805
4671.89 1738
4672.54 1749
4673.18 1823
4673.83 1691
4674.47 1741
4675.11 1666
4675.76 1744
4676.40 1621
4677.05 1720
4677.69 1718
4678.34 1717
4678.98 1803
4679.63 1805
4680.27 1746
4680.92 1804
4681.56 1687
4682.21 1810
4682.85 1793
4683.50 2120
4684.15 2176
4684.79 1971
4685.44 1976
4686.08 1926
4686.73 1999
4687.37 1878
4688.02 1810
4688.66 1680
4689.31 1666
4689.96 1735
4690.60 1846
4691.25 1749
4691.89 1609
4692.54 1656
4693.19 1569
4693.83 1612
4694.48 1631
4695.12 1752
4695.77 1673
4696.42 1748
4697.06 1765
4697.71 1780
4698.36 1737
4699.00 1932
4699.65 1820
4700.29 1865
4700.94 1845
4701.59 1918
4702.23 1963
4702.88 1861
4703.53 1772
4704.17 1814
4704.82 1702
4705.47 1778
4706.11 1735
4706.76 1804
4707.41 1757
4708.06 1708
4708.70 1876
4709.35 1787
4710.00 1732
4710.64 1831
4711.29 1890
4711.94 1864
4712.59 1906
4713.23 1896
4713.88 1741
4714.53 1901
4715.18 1933
4715.82 1917
4716.47 1841
4717.12 1706
4717.77 1744
4718.41 1872
4719.06 1765
4719.71 1683
4720.36 1735
4721.01 1797
4721.65 1725
4722.30 1786
4722.95 1808
4723.60 1790
4724.25 1724
4724.89 1736
4725.54 1734
4726.19 1702
4726.84 1662
4727.49 1747
4728.14 1763
4728.78 1705
4729.43 1649
4730.08 1792
4730.73 1737
4731.38 1780
4732.03 1757
4732.68 1640
4733.32 1743
4733.97 1774
4734.62 1813
4735.27 1827
4735.92 1818
4736.57 1813
4737.22 1761
4737.87 1782
4738.52 1782
4739.16 1782
4739.81 1836
4740.46 1801
4741.11 1841
4741.76 1846
4742.41 1968
4743.06 1724
4743.71 1752
4744.36 1885
4745.01 1988
4745.66 1759
4746.31 1822
4746.96 1873
4747.61 1829
4748.26 1814
4748.91 2051
4749.56 2036
4750.21 2359
4750.86 2350
4751.51 2470
4752.16 2700
4752.81 2850
4753.46 2938
4754.11 3009
4754.76 2969
4755.41 2825
4756.06 2805
4756.71 2719
4757.36 2607
4758.01 2313
4758.66 2427
4759.31 2274
4759.96 2112
4760.61 2006
4761.26 1841
4761.91 1891
4762.56 1728
4763.22 1778
4763.87 1806
4764.52 1859
4765.17 1702
4765.82 1686
4766.47 1549
4767.12 1721
4767.77 1759
4768.42 1812
4769.07 1692
4769.73 1734
4770.38 1661
4771.03 1742
4771.68 1626
4772.33 1615
4772.98 1668
4773.63 1677
4774.29 1694
4774.94 1668
4775.59 1724
4776.24 1807
4776.89 1678
4777.54 1811
4778.20 1688
4778.85 1771
4779.50 1677
4780.15 1647
4780.80 1736
4781.46 1746
4782.11 1801
4782.76 1853
4783.41 1789
4784.06 1805
4784.72 1837
4785.37 1857
4786.02 1740
4786.67 1750
4787.33 1665
4787.98 1745
4788.63 1818
4789.28 1757
4789.94 1815
4790.59 1820
4791.24 1779
4791.89 1774
4792.55 1882
4793.20 1880
4793.85 1811
4794.51 1824
4795.16 1878
4795.81 1821
4796.47 1791
4797.12 1748
4797.77 1668
4798.42 1672
4799.08 1572
4799.73 1529
4800.38 1623
4801.04 1631
4801.69 1749
4802.35 1670
4803.00 1586
4803.65 1667
4804.31 1652
4804.96 1750
4805.61 1647
4806.27 1774
4806.92 1848
4807.57 1716
4808.23 1631
4808.88 1671
4809.54 1629
4810.19 1620
4810.84 1637
4811.50 1710
4812.15 1802
4812.81 1672
4813.46 1748
4814.12 1723
4814.77 1702
4815.42 1727
4816.08 1633
4816.73 1680
4817.39 1688
4818.04 1717
4818.70 1769
4819.35 1827
4820.01 1908
4820.66 1869
4821.32 1867
4821.97 1988
4822.63 1913
4823.28 1847
4823.94 1965
4824.59 2054
4825.25 1939
4825.90 2063
4826.56 1990
4827.21 1982
4827.87 2019
4828.52 2047
4829.18 2071
4829.83 1997
4830.49 1968
4831.14 1951
4831.80 1813
4832.45 1868
4833.11 1828
4833.76 1930
4834.42 1934
4835.08 1873
4835.73 1863
4836.39 1836
4837.04 1905
4837.70 2156
4838.36 1931
4839.01 1929
4839.67 1871
4840.32 1969
4840.98 1968
4841.64 1932
4842.29 1791
4842.95 1883
4843.60 1862
4844.26 1802
4844.92 1919
4845.57 1922
4846.23 1978
4846.89 1840
4847.54 1870
4848.20 1991
4848.86 1989
4849.51 2010
4850.17 1995
4850.83 2034
4851.48 2118
4852.14 2049
4852.80 2179
4853.45 2077
4854.11 1844
4854.77 1871
4855.43 1936
4856.08 1979
4856.74 1963
4857.40 2025
4858.05 1946
4858.71 1955
4859.37 1960
4860.03 2018
4860.68 2088
4861.34 2052
4862.00 1957
4862.66 2027
4863.31 2101
4863.97 2185
4864.63 2305
4865.29 2245
4865.95 2292
4866.60 2163
4867.26 2182
4867.92 2116
4868.58 2243
4869.23 2122
4869.89 2034
4870.55 1995
4871.21 2003
4871.87 1954
4872.53 1903
4873.18 2062
4873.84 2043
4874.50 1842
4875.16 1785
4875.82 1809
4876.48 1892
4877.13 1893
4877.79 1911
4878.45 1913
4879.11 1937
4879.77 2010
4880.43 1796
4881.09 1808
4881.75 1867
4882.40 1729
4883.06 1741
4883.72 1825
4884.38 1834
4885.04 1648
4885.70 1795
4886.36 1917
4887.02 1799
4887.68 1784
4888.34 1618
4889.00 1735
4889.66 1878
4890.32 1868
4890.97 1814
4891.63 1906
4892.29 1946
4892.95 2053
4893.61 2097
4894.27 2078
4894.93 1952
4895.59 1977
4896.25 1948
4896.91 1946
4897.57 1980
4898.23 1990
4898.89 2019
4899.55 2041
4900.21 2032
4900.87 1969
4901.53 2142
4902.19 2189
4902.85 2179
4903.51 2157
4904.17 2078
4904.83 2108
4905.50 2099
4906.16 1875
4906.82 1885
4907.48 1980
4908.14 1949
4908.80 1865
4909.46 1986
4910.12 1924
4910.78 1768
4911.44 1706
4912.10 1705
4912.76 1884
4913.42 1755
4914.09 1816
4914.75 1857
4915.41 1809
4916.07 1704
4916.73 1665
4917.39 1659
4918.05 1648
4918.71 1694
4919.38 1640
4920.04 1683
4920.70 1713
4921.36 1708
4922.02 1615
4922.68 1640
4923.35 1613
4924.01 1701
4924.67 1675
4925.33 1648
4925.99 1632
4926.65 1719
4927.32 1742
4927.98 1627
4928.64 1663
4929.30 1712
4929.96 1616
4930.63 1660
4931.29 1784
4931.95 1720
4932.61 1651
4933.28 1680
4933.94 1746
4934.60 1700
4935.26 1629
4935.93 1594
4936.59 1655
4937.25 1704
4937.91 1743
4938.58 1722
4939.24 1629
4939.90 1682
4940.56 1464
4941.23 1664
4941.89 1678
4942.55 1693
4943.22 1637
4943.88 1611
4944.54 1571
4945.21 1651
4945.87 1629
4946.53 1646
4947.20 1653
4947.86 1729
4948.52 1699
4949.19 1710
4949.85 1646
4950.51 1546
4951.18 1664
4951.84 1578
4952.50 1550
4953.17 1550
4953.83 1629
4954.49 1713
4955.16 1645
4955.82 1613
4956.49 1561
4957.15 1634
4957.81 1707
4958.48 1719
4959.14 1798
4959.81 1652
4960.47 1643
4961.14 1607
4961.80 1650
4962.46 1721
4963.13 1911
4963.79 1767
4964.46 1731
4965.12 1908
4965.79 1989
4966.45 1926
4967.12 1792
4967.78 1714
4968.44 1863
4969.11 1912
4969.77 2081
4970.44 1862
4971.10 1797
4971.77 1855
4972.43 1776
4973.10 1884
4973.76 1787
4974.43 1729
4975.09 1836
4975.76 1852
4976.42 1792
4977.09 1687
4977.76 1760
4978.42 1682
4979.09 1685
4979.75 1705
4980.42 1716
4981.08 1644
4981.75 1604
4982.41 1688
4983.08 1818
4983.75 1753
4984.41 1760
4985.08 1767
4985.74 1834
4986.41 1962
4987.07 2056
4987.74 2247
4988.41 2180
4989.07 2131
4989.74 2152
4990.41 2273
4991.07 2244
4991.74 2334
4992.40 2358
4993.07 2119
4993.74 2232
4994.40 2157
4995.07 2060
4995.74 1885
4996.40 1926
4997.07 1856
4997.74 1910
4998.40 1815
4999.07 1973
4999.74 1746
5000.40 1728
5001.07 1783
5001.74 1832
5002.40 1808
5003.07 1658
5003.74 1546
5004.41 1553
5005.07 1610
5005.74 1704
5006.41 1713
5007.07 1590
5007.74 1640
5008.41 1591
5009.08 1534
5009.74 1649
5010.41 1497
5011.08 1497
5011.75 1646
5012.41 1664
5013.08 1523
5013.75 1575
5014.42 1609
5015.09 1602
5015.75 1669
5016.42 1721
5017.09 1701
5017.76 1747
5018.43 1717
5019.09 1828
5019.76 1729
5020.43 1708
5021.10 1827
5021.77 1881
5022.44 1804
5023.10 1734
5023.77 1859
5024.44 1842
5025.11 1966
5025.78 1839
5026.45 1883
5027.11 1859
5027.78 1725
5028.45 1616
5029.12 1602
5029.79 1722
5030.46 1721
5031.13 1760
5031.80 1743
5032.47 1794
5033.13 1685
5033.80 1648
5034.47 1697
5035.14 1707
5035.81 1663
5036.48 1621
5037.15 1437
5037.82 1439
5038.49 1620
5039.16 1507
5039.83 1568
5040.50 1563
5041.17 1659
5041.84 1690
5042.51 1629
5043.18 1520
5043.85 1493
5044.52 1602
5045.18 1546
5045.85 1583
5046.52 1660
5047.19 1735
5047.86 1785
5048.53 1785
5049.20 1754
5049.88 1740
5050.55 1695
5051.22 1681
5051.89 1786
5052.56 1775
5053.23 1747
5053.90 1631
5054.57 1672
5055.24 1747
5055.91 1635
5056.58 1727
5057.25 1644
5057.92 1772
5058.59 1752
5059.26 1743
5059.93 1571
5060.60 1549
5061.27 1664
5061.95 1704
5062.62 1813
5063.29 1643
5063.96 1600
5064.63 1648
5065.30 1504
5065.97 1541
5066.64 1589
5067.31 1544
5067.99 1502
5068.66 1647
5069.33 1614
5070.00 1655
5070.67 1527
5071.34 1426
5072.02 1560
5072.69 1623
5073.36 1555
5074.03 1479
5074.70 1574
5075.37 1487
5076.05 1483
5076.72 1491
5077.39 1313
5078.06 1597
5078.73 1623
5079.41 1568
5080.08 1516
5080.75 1579
5081.42 1654
5082.10 1650
5082.77 1620
5083.44 1591
5084.11 1624
5084.78 1558
5085.46 1477
5086.13 1517
5086.80 1451
5087.48 1547
5088.15 1546
5088.82 1481
5089.49 1519
5090.17 1510
5090.84 1600
5091.51 1665
5092.19 1686
5092.86 1536
5093.53 1677
5094.20 1702
5094.88 1671
5095.55 1635
5096.22 1514
5096.90 1381
5097.57 1383
5098.24 1458
5098.92 1512
5099.59 1510
5100.26 1555
5100.94 1479
5101.61 1492
5102.29 1462
5102.96 1501
5103.63 1488
5104.31 1531
5104.98 1615
5105.65 1687
5106.33 1667
5107.00 1621
5107.68 1514
5108.35 1587
5109.02 1493
5109.70 1474
5110.37 1504
5111.05 1474
5111.72 1411
5112.40 1477
5113.07 1468
5113.74 1439
5114.42 1516
5115.09 1527
5115.77 1471
5116.44 1473
5117.12 1508
5117.79 1540
5118.47 1481
5119.14 1482
5119.82 1455
5120.49 1529
5121.17 1572
5121.84 1374
5122.52 1445
5123.19 1458
5123.87 1522
5124.54 1439
5125.22 1504
5125.89 1563
5126.57 1574
5127.24 1412
5127.92 1430
5128.59 1522
5129.27 1445
5129.94 1541
5130.62 1539
5131.29 1609
5131.97 1542
5132.65 1522
5133.32 1539
5134.00 1523
5134.67 1486
5135.35 1636
5136.02 1537
5136.70 1490
5137.38 1475
5138.05 1481
5138.73 1517
5139.40 1507
5140.08 1488
5140.76 1484
5141.43 1554
5142.11 1553
5142.79 1490
5143.46 1478
5144.14 1448
5144.81 1527
5145.49 1494
5146.17 1516
5146.84 1370
5147.52 1353
5148.20 1403
5148.87 1401
5149.55 1342
5150.23 1393
5150.90 1350
5151.58 1325
5152.26 1271
5152.94 1303
5153.61 1402
5154.29 1466
5154.97 1375
5155.64 1458
5156.32 1383
5157.00 1426
5157.68 1505
5158.35 1483
5159.03 1507
5159.71 1480
5160.39 1487
5161.06 1515
5161.74 1615
5162.42 1455
5163.10 1402
5163.77 1372
5164.45 1470
5165.13 1524
5165.81 1398
5166.48 1425
5167.16 1417
5167.84 1286
5168.52 1442
5169.20 1558
5169.87 1456
5170.55 1466
5171.23 1517
5171.91 1429
5172.59 1449
5173.27 1425
5173.94 1458
5174.62 1442
5175.30 1323
5175.98 1454
5176.66 1514
5177.34 1388
5178.02 1478
5178.69 1471
5179.37 1370
5180.05 1393
5180.73 1430
5181.41 1454
5182.09 1539
5182.77 1514
5183.45 1537
5184.12 1549
5184.80 1530
5185.48 1455
5186.16 1386
5186.84 1419
5187.52 1350
5188.20 1406
5188.88 1473
5189.56 1495
5190.24 1460
5190.92 1391
5191.60 1492
5192.28 1480
5192.96 1432
5193.64 1424
5194.32 1413
5195.00 1538
5195.68 1445
5196.36 1427
5197.03 1489
5197.71 1435
5198.39 1443
5199.07 1461
5199.75 1455
5200.44 1420
5201.12 1596
5201.80 1461
5202.48 1348
5203.16 1347
5203.84 1439
5204.52 1487
5205.20 1441
5205.88 1503
5206.56 1482
5207.24 1484
5207.92 1581
5208.60 1543
5209.28 1541
5209.96 1671
5210.64 1597
5211.32 1610
5212.00 1593
5212.68 1689
5213.37 1619
5214.05 1576
5214.73 1599
5215.41 1544
5216.09 1520
5216.77 1534
5217.45 1362
5218.13 1376
5218.81 1384
5219.50 1479
5220.18 1479
5220.86 1507
5221.54 1427
5222.22 1544
5222.90 1482
5223.59 1475
5224.27 1525
5224.95 1387
5225.63 1542
5226.31 1536
5226.99 1433
5227.68 1402
5228.36 1453
5229.04 1436
5229.72 1483
5230.40 1400
5231.09 1397
5231.77 1478
5232.45 1452
5233.13 1397
5233.81 1397
5234.50 1525
5235.18 1357
5235.86 1343
5236.54 1344
5237.23 1484
5237.91 1512
5238.59 1393
5239.27 1531
5239.96 1514
5240.64 1520
5241.32 1467
5242.01 1501
5242.69 1528
5243.37 1521
5244.05 1449
5244.74 1456
5245.42 1475
5246.10 1410
5246.79 1504
5247.47 1396
5248.15 1371
5248.84 1481
5249.52 1439
5250.20 1416
5250.89 1380
5251.57 1358
5252.25 1388
5252.94 1484
5253.62 1437
5254.30 1354
5254.99 1447
5255.67 1459
5256.36 1380
5257.04 1304
5257.72 1276
5258.41 1393
5259.09 1388
5259.78 1411
5260.46 1390
5261.14 1353
5261.83 1528
5262.51 1389
5263.20 1366
5263.88 1347
5264.56 1376
5265.25 1423
5265.93 1468
5266.62 1537
5267.30 1464
5267.99 1329
5268.67 1344
5269.36 1343
5270.04 1502
5270.73 1434
5271.41 1423
5272.09 1408
5272.78 1497
5273.46 1340
5274.15 1362
5274.83 1438
5275.52 1411
5276.20 1440
5276.89 1462
5277.57 1409
5278.26 1518
5278.94 1446
5279.63 1459
5280.32 1439
5281.00 1430
5281.69 1481
5282.37 1479
5283.06 1531
5283.74 1570
5284.43 1621
5285.11 1590
5285.80 1438
5286.49 1441
5287.17 1466
5287.86 1435
5288.54 1457
5289.23 1509
5289.91 1469
5290.60 1396
5291.29 1323
5291.97 1455
5292.66 1457
5293.35 1423
5294.03 1428
5294.72 1463
5295.40 1431
5296.09 1391
5296.78 1323
5297.46 1412
5298.15 1390
5298.84 1394
5299.52 1450
5300.21 1404
5300.90 1453
5301.58 1403
5302.27 1585
5302.96 1534
5303.64 1555
5304.33 1494
5305.02 1410
5305.70 1418
5306.39 1344
5307.08 1446
5307.77 1487
5308.45 1391
5309.14 1459
5309.83 1556
5310.51 1389
5311.20 1419
5311.89 1423
5312.58 1421
5313.26 1509
5313.95 1448
5314.64 1379
5315.33 1366
5316.01 1301
5316.70 1440
5317.39 1401
5318.08 1368
5318.77 1393
5319.45 1391
5320.14 1479
5320.83 1508
5321.52 1427
5322.20 1441
5322.89 1391
5323.58 1463
5324.27 1466
5324.96 1429
5325.65 1395
5326.33 1377
5327.02 1414
5327.71 1485
5328.40 1355
5329.09 1416
5329.78 1520
5330.46 1404
5331.15 1280
5331.84 1340
5332.53 1544
5333.22 1465
5333.91 1393
5334.60 1345
5335.29 1367
5335.98 1401
5336.66 1348
5337.35 1398
5338.04 1365
5338.73 1409
5339.42 1331
5340.11 1365
5340.80 1444
5341.49 1504
5342.18 1416
5342.87 1345
5343.56 1456
5344.25 1294
5344.94 1367
5345.62 1313
5346.31 1288
5347.00 1346
5347.69 1367
5348.38 1415
5349.07 1401
5349.76 1443
5350.45 1400
5351.14 1408
5351.83 1588
5352.52 1456
5353.21 1398
5353.90 1419
5354.59 1426
5355.28 1389
5355.97 1549
5356.66 1478
5357.35 1324
5358.04 1368
5358.74 1368
5359.43 1428
5360.12 1353
5360.81 1412
5361.50 1373
5362.19 1317
5362.88 1296
5363.57 1346
5364.26 1343
5364.95 1328
5365.64 1299
5366.33 1330
5367.02 1399
5367.71 1359
5368.41 1312
5369.10 1269
5369.79 1274
5370.48 1362
5371.17 1363
5371.86 1407
5372.55 1355
5373.24 1428
5373.94 1364
5374.63 1468
5375.32 1488
5376.01 1509
5376.70 1599
5377.39 1522
5378.08 1580
5378.78 1611
5379.47 1602
5380.16 1632
5380.85 1716
5381.54 1688
5382.24 1605
5382.93 1732
5383.62 1616
5384.31 1724
5385.00 1706
5385.70 1584
5386.39 1564
5387.08 1565
5387.77 1617
5388.47 1393
5389.16 1477
5389.85 1377
5390.54 1369
5391.23 1360
5391.93 1427
5392.62 1474
5393.31 1412
5394.01 1416
5394.70 1266
5395.39 1333
5396.08 1437
5396.78 1399
5397.47 1351
5398.16 1258
5398.86 1310
5399.55 1286
5400.24 1360
5400.93 1405
5401.63 1285
5402.32 1220
5403.01 1235
5403.71 1303
5404.40 1306
5405.09 1320
5405.79 1330
5406.48 1292
5407.17 1303
5407.87 1255
5408.56 1334
5409.26 1392
5409.95 1318
5410.64 1337
5411.34 1327
5412.03 1412
5412.72 1288
5413.42 1357
5414.11 1317
5414.81 1318
5415.50 1274
5416.19 1268
5416.89 1361
5417.58 1405
5418.28 1423
5418.97 1397
5419.67 1316
5420.36 1394
5421.05 1343
5421.75 1255
5422.44 1269
5423.14 1341
5423.83 1284
5424.53 1263
5425.22 1281
5425.92 1295
5426.61 1235
5427.31 1386
5428.00 1441
5428.70 1334
5429.39 1374
5430.09 1325
5430.78 1309
5431.48 1343
5432.17 1290
5432.87 1255
5433.56 1275
5434.26 1313
5434.95 1371
5435.65 1421
5436.34 1490
5437.04 1289
5437.73 1237
5438.43 1242
5439.13 1358
5439.82 1474
5440.52 1305
5441.21 1404
5441.91 1493
5442.60 1302
5443.30 1274
5444.00 1353
5444.69 1393
5445.39 1428
5446.08 1395
5446.78 1419
5447.48 1426
5448.17 1372
5448.87 1366
5449.56 1385
5450.26 1359
5450.96 1448
5451.65 1390
5452.35 1368
5453.05 1413
5453.74 1399
5454.44 1343
5455.14 1361
5455.83 1367
5456.53 1366
5457.23 1414
5457.92 1284
5458.62 1298
5459.32 1265
5460.01 1306
5460.71 1450
5461.41 1376
5462.11 1303
5462.80 1357
5463.50 1398
5464.20 1378
5464.89 1355
5465.59 1230
5466.29 1263
5466.99 1314
5467.68 1374
5468.38 1404
5469.08 1295
5469.78 1197
5470.47 1244
5471.17 1350
5471.87 1318
5472.57 1316
5473.26 1329
5473.96 1394
5474.66 1278
5475.36 1335
5476.06 1257
5476.75 1295
5477.45 1344
5478.15 1366
5478.85 1214
5479.55 1272
5480.24 1394
5480.94 1390
5481.64 1362
5482.34 1382
5483.04 1388
5483.74 1472
5484.43 1565
5485.13 1376
5485.83 1525
5486.53 1477
5487.23 1387
5487.93 1415
5488.63 1423
5489.33 1404
5490.02 1371
5490.72 1421
5491.42 1480
5492.12 1259
5492.82 1329
5493.52 1310
5494.22 1413
5494.92 1406
5495.62 1326
5496.32 1433
5497.01 1396
5497.71 1409
5498.41 1372
5499.11 1443
5499.81 1548
5500.51 1519
5501.21 1522
5501.91 1584
5502.61 1543
5503.31 1606
5504.01 1599
5504.71 1610
5505.41 1555
5506.11 1466
5506.81 1387
5507.51 1455
5508.21 1405
5508.91 1435
5509.61 1465
5510.31 1515
5511.01 1558
5511.71 1413
5512.41 1312
5513.11 1346
5513.81 1344
5514.51 1358
5515.21 1394
5515.91 1477
5516.61 1487
5517.31 1368
5518.01 1368
5518.72 1329
5519.42 1432
5520.12 1460
5520.82 1327
5521.52 1338
5522.22 1383
5522.92 1442
5523.62 1281
5524.32 1309
5525.02 1421
5525.72 1319
5526.43 1279
5527.13 1393
5527.83 1417
5528.53 1202
5529.23 1303
5529.93 1342
5530.63 1257
5531.33 1298
5532.04 1350
5532.74 1321
5533.44 1331
5534.14 1335
5534.84 1258
5535.54 1345
5536.25 1362
5536.95 1267
5537.65 1292
5538.35 1353
5539.05 1423
5539.76 1368
5540.46 1348
5541.16 1286
5541.86 1216
5542.56 1199
5543.27 1239
5543.97 1268
5544.67 1308
5545.37 1228
5546.08 1235
5546.78 1314
5547.48 1255
5548.18 1231
5548.89 1233
5549.59 1281
5550.29 1309
5550.99 1196
5551.70 1202
5552.40 1286
5553.10 1306
5553.81 1216
5554.51 1274
5555.21 1258
5555.91 1233
5556.62 1176
5557.32 1082
5558.02 1348
5558.73 1294
5559.43 1306
5560.13 1294
5560.84 1141
5561.54 1175
5562.24 1184
5562.95 1275
5563.65 1249
5564.35 1259
5565.06 1188
5565.76 1231
5566.47 1283
5567.17 1259
5567.87 1236
5568.58 1317
5569.28 1274
5569.98 1238
5570.69 1225
5571.39 1210
5572.10 1228
5572.80 1293
5573.50 1270
5574.21 1244
5574.91 1367
5575.62 1401
5576.32 1386
5577.03 1325
5577.73 1289
5578.44 1295
5579.14 1238
5579.84 1325
5580.55 1324
5581.25 1343
5581.96 1199
5582.66 1269
5583.37 1301
5584.07 1228
5584.78 1186
5585.48 1278
5586.19 1261
5586.89 1255
5587.60 1248
5588.30 1310
5589.01 1242
5589.71 1274
5590.42 1281
5591.12 1246
5591.83 1205
5592.53 1158
5593.24 1292
5593.94 1347
5594.65 1256
5595.36 1317
5596.06 1345
5596.77 1258
5597.47 1292
5598.18 1276
5598.88 1193
5599.59 1293
5600.30 1296
5601.00 1332
5601.71 1320
5602.41 1193
5603.12 1152
5603.83 1162
5604.53 1169
5605.24 1240
5605.94 1282
5606.65 1279
5607.36 1207
5608.06 1227
5608.77 1125
5609.48 1191
5610.18 1167
5610.89 1192
5611.60 1110
5612.30 1122
5613.01 1158
5613.72 1233
5614.42 1276
5615.13 1187
5615.84 1177
5616.54 1233
5617.25 1244
5617.96 1298
5618.66 1227
5619.37 1243
5620.08 1244
5620.78 1126
5621.49 1164
5622.20 1155
5622.91 1163
5623.61 1130
5624.32 1192
5625.03 1116
5625.74 1160
5626.44 1149
5627.15 1181
5627.86 1195
5628.57 1173
5629.27 1258
5629.98 1172
5630.69 1241
5631.40 1332
5632.11 1190
5632.81 1329
5633.52 1240
5634.23 1167
5634.94 1155
5635.65 1205
5636.35 1231
5637.06 1193
5637.77 1170
5638.48 1209
5639.19 1179
5639.89 1142
5640.60 1196
5641.31 1135
5642.02 1157
5642.73 1145
5643.44 1168
5644.15 1265
5644.85 1220
5645.56 1283
5646.27 1328
5646.98 1257
5647.69 1245
5648.40 1226
5649.11 1182
5649.82 1249
5650.53 1315
5651.23 1160
5651.94 1234
5652.65 1331
5653.36 1305
5654.07 1186
5654.78 1183
5655.49 1212
5656.20 1246
5656.91 1169
5657.62 1176
5658.33 1267
5659.04 1256
5659.75 1211
5660.46 1276
5661.17 1156
5661.88 1148
5662.59 1330
5663.30 1281
5664.00 1311
5664.71 1199
5665.42 1171
5666.13 1282
5666.84 1197
5667.55 1105
5668.27 1146
5668.98 1221
5669.69 1204
5670.40 1201
5671.11 1204
5671.82 1189
5672.53 1207
5673.24 1179
5673.95 1176
5674.66 1183
5675.37 1191
5676.08 1187
5676.79 1144
5677.50 1137
5678.21 1165
5678.92 1125
5679.63 1096
5680.34 1258
5681.06 1117
5681.77 1216
5682.48 1110
5683.19 1088
5683.90 1188
5684.61 1185
5685.32 1147
5686.03 1160
5686.74 1219
5687.46 1217
5688.17 1178
5688.88 1158
5689.59 1302
5690.30 1271
5691.01 1094
5691.72 1136
5692.44 1184
5693.15 1274
5693.86 1138
5694.57 1143
5695.28 1063
5696.00 1112
5696.71 1152
5697.42 1200
5698.13 1188
5698.84 1159
5699.56 1172
5700.27 1143
5700.98 1270
5701.69 1194
5702.40 1149
5703.12 1175
5703.83 1151
5704.54 1153
5705.25 1192
5705.97 1229
5706.68 1241
5707.39 1148
5708.10 1109
5708.82 1056
5709.53 1182
5710.24 1197
5710.95 1168
5711.67 1142
5712.38 1160
5713.09 1110
5713.81 1129
5714.52 1175
5715.23 1137
5715.95 1191
5716.66 1122
5717.37 1205
5718.09 1281
5718.80 1086
5719.51 1087
5720.23 1069
5720.94 1060
5721.65 1088
5722.37 1075
5723.08 1127
5723.79 1126
5724.51 1034
5725.22 1084
5725.93 1172
5726.65 1183
5727.36 1256
5728.08 1204
5728.79 1174
5729.50 1170
5730.22 1051
5730.93 1193
5731.65 1245
5732.36 1181
5733.07 1201
5733.79 1142
5734.50 1104
5735.22 1157
5735.93 1167
5736.65 1134
5737.36 1171
5738.07 1162
5738.79 1103
5739.50 1101
5740.22 1088
5740.93 1142
5741.65 1134
5742.36 1111
5743.08 1157
5743.79 1184
5744.51 1111
5745.22 1177
5745.94 1179
5746.65 1092
5747.37 1160
5748.08 1178
5748.80 1078
5749.51 1125
5750.23 1131
5750.94 1120
5751.66 1225
5752.37 1218
5753.09 1177
5753.80 1112
5754.52 1117
5755.24 1142
5755.95 1197
5756.67 1156
5757.38 1140
5758.10 1198
5758.81 1192
5759.53 1118
5760.25 1150
5760.96 1236
5761.68 1209
5762.39 1160
5763.11 1073
5763.83 1107
5764.54 1216
5765.26 1210
5765.97 1092
5766.69 1193
5767.41 1146
5768.12 1132
5768.84 1052
5769.56 1125
5770.27 1248
5770.99 1179
5771.71 1141
5772.42 1110
5773.14 1185
5773.86 1308
5774.57 1256
5775.29 1119
5776.01 1087
5776.72 1241
5777.44 1238
5778.16 1204
5778.88 1155
5779.59 1195
5780.31 1179
5781.03 1269
5781.74 1194
5782.46 1140
5783.18 1185
5783.90 1171
5784.61 1127
5785.33 1176
5786.05 1184
5786.77 1185
5787.48 1171
5788.20 1164
5788.92 1214
5789.64 1206
5790.35 1278
5791.07 1291
5791.79 1313
5792.51 1171
5793.23 1235
5793.94 1284
5794.66 1228
5795.38 1225
5796.10 1218
5796.82 1203
5797.53 1297
5798.25 1315
5798.97 1290
5799.69 1323
5800.41 1300
5801.13 1413
5801.84 1394
5802.56 1392
5803.28 1472
5804.00 1638
5804.72 1625
5805.44 1551
5806.16 1567
5806.87 1532
5807.59 1521
5808.31 1527
5809.03 1466
5809.75 1413
5810.47 1382
5811.19 1262
5811.91 1188
5812.63 1299
5813.35 1342
5814.07 1317
5814.78 1435
5815.50 1578
5816.22 1532
5816.94 1608
5817.66 1867
5818.38 1841
5819.10 1868
5819.82 1965
5820.54 2030
5821.26 1933
5821.98 1853
5822.70 1866
5823.42 1838
5824.14 1687
5824.86 1512
5825.58 1551
5826.30 1593
5827.02 1571
5827.74 1377
5828.46 1526
5829.18 1467
5829.90 1492
5830.62 1557
5831.34 1499
5832.06 1452
5832.78 1360
5833.50 1330
5834.22 1363
5834.94 1382
5835.66 1335
5836.38 1347
5837.10 1373
5837.82 1397
5838.55 1398
5839.27 1460
5839.99 1484
5840.71 1361
5841.43 1306
5842.15 1357
5842.87 1294
5843.59 1302
5844.31 1230
5845.03 1296
5845.76 1308
5846.48 1332
5847.20 1325
5847.92 1235
5848.64 1265
5849.36 1193
5850.08 1283
5850.81 1203
5851.53 1353
5852.25 1326
5852.97 1183
5853.69 1198
5854.41 1245
5855.14 1281
5855.86 1358
5856.58 1305
5857.30 1258
5858.02 1203
5858.74 1234
5859.47 1313
5860.19 1205
5860.91 1277
5861.63 1197
5862.36 1260
5863.08 1201
5863.80 1259
5864.52 1246
5865.24 1259
5865.97 1289
5866.69 1280
5867.41 1174
5868.13 1176
5868.86 1263
5869.58 1170
5870.30 1139
5871.03 1196
5871.75 1213
5872.47 1191
5873.19 1261
5873.92 1111
5874.64 1213
5875.36 1149
5876.09 1134
5876.81 1208
5877.53 1164
5878.26 1189
5878.98 1224
5879.70 1194
5880.43 1278
5881.15 1180
5881.87 1214
5882.60 1126
5883.32 1175
5884.04 1123
5884.77 1163
5885.49 1204
5886.21 1067
5886.94 1099
5887.66 1201
5888.39 1122
5889.11 1157
5889.83 1203
5890.56 1127
5891.28 1158
5892.01 1214
5892.73 1239
5893.45 1193
5894.18 1168
5894.90 1226
5895.63 1213
5896.35 1202
5897.07 1243
5897.80 1243
5898.52 1184
5899.25 1208
5899.97 1224
5900.70 1155
5901.42 1111
5902.15 1163
5902.87 1220
5903.60 1285
5904.32 1253
5905.05 1166
5905.77 1220
5906.50 1251
5907.22 1142
5907.95 1158
5908.67 1207
5909.40 1128
5910.12 1214
5910.85 1209
5911.57 1164
5912.30 1148
5913.02 1259
5913.75 1152
5914.47 1104
5915.20 1116
5915.92 1138
5916.65 1139
5917.38 1087
5918.10 1158
5918.83 1230
5919.55 1173
5920.28 1152
5921.00 1198
5921.73 1173
5922.46 1143
5923.18 1137
5923.91 1184
5924.63 1218
5925.36 1183
5926.09 1132
5926.81 1063
5927.54 1153
5928.26 1176
5928.99 1140
5929.72 1217
5930.44 1132
5931.17 1124
5931.90 1160
5932.62 1192
5933.35 1235
5934.08 1228
5934.80 1146
5935.53 1088
5936.26 1116
5936.98 1129
5937.71 1148
5938.44 1224
5939.16 1250
5939.89 1240
5940.62 1166
5941.35 1223
5942.07 1154
5942.80 1159
5943.53 1184
5944.25 1289
5944.98 1278
5945.71 1204
5946.44 1111
5947.16 1190
5947.89 1266
5948.62 1224
5949.35 1343
5950.07 1264
5950.80 1226
5951.53 1189
5952.26 1229
5952.99 1284
5953.71 1238
5954.44 1336
5955.17 1216
5955.90 1220
5956.62 1205
5957.35 1241
5958.08 1273
5958.81 1263
5959.54 1212
5960.27 1284
5960.99 1278
5961.72 1330
5962.45 1318
5963.18 1335
5963.91 1378
5964.64 1340
5965.36 1358
5966.09 1385
5966.82 1472
5967.55 1586
5968.28 1544
5969.01 1505
5969.74 1502
5970.47 1395
5971.19 1480
5971.92 1414
5972.65 1393
5973.38 1426
5974.11 1337
5974.84 1345
5975.57 1351
5976.30 1467
5977.03 1370
5977.76 1338
5978.49 1336
5979.22 1240
5979.95 1350
5980.67 1369
5981.40 1457
5982.13 1469
5982.86 1460
5983.59 1424
5984.32 1409
5985.05 1375
5985.78 1296
5986.51 1324
5987.24 1326
5987.97 1380
5988.70 1321
5989.43 1565
5990.16 1471
5990.89 1372
5991.62 1459
5992.35 1494
5993.08 1439
5993.81 1479
5994.54 1398
5995.27 1331
5996.00 1435
5996.73 1516
5997.47 1490
5998.20 1500
5998.93 1373
5999.66 1394
6000.39 1318
6001.12 1348
6001.85 1454
6002.58 1450
6003.31 1479
6004.04 1488
6004.77 1376
6005.50 1373
6006.24 1430
6006.97 1449
6007.70 1444
6008.43 1410
6009.16 1563
6009.89 1740
6010.62 1781
6011.35 1820
6012.09 1802
6012.82 1831
6013.55 1808
6014.28 1912
6015.01 1827
6015.74 1760
6016.47 1903
6017.21 1836
6017.94 1854
6018.67 1716
6019.40 1673
6020.13 1666
6020.87 1500
6021.60 1451
6022.33 1454
6023.06 1379
6023.79 1249
6024.53 1233
6025.26 1270
6025.99 1242
6026.72 1279
6027.46 1338
6028.19 1343
6028.92 1343
6029.65 1273
6030.39 1347
6031.12 1320
6031.85 1262
6032.58 1287
6033.32 1348
6034.05 1240
6034.78 1196
6035.51 1155
6036.25 1194
6036.98 1208
6037.71 1206
6038.45 1326
6039.18 1265
6039.91 1258
6040.65 1248
6041.38 1310
6042.11 1312
6042.85 1340
6043.58 1303
6044.31 1322
6045.05 1373
6045.78 1368
6046.51 1354
6047.25 1321
6047.98 1334
6048.71 1352
6049.45 1418
6050.18 1439
6050.91 1307
6051.65 1332
6052.38 1395
6053.12 1384
6053.85 1367
6054.58 1465
6055.32 1481
6056.05 1399
6056.79 1428
6057.52 1418
6058.25 1384
6058.99 1379
6059.72 1350
6060.46 1318
6061.19 1261
6061.93 1291
6062.66 1304
6063.40 1259
6064.13 1237
6064.86 1237
6065.60 1271
6066.33 1270
6067.07 1260
6067.80 1327
6068.54 1203
6069.27 1351
6070.01 1295
6070.74 1186
6071.48 1287
6072.21 1346
6072.95 1250
6073.68 1259
6074.42 1217
6075.15 1253
6075.89 1252
6076.63 1295
6077.36 1331
6078.10 1257
6078.83 1226
6079.57 1250
6080.30 1312
6081.04 1275
6081.77 1272
6082.51 1285
6083.25 1225
6083.98 1312
6084.72 1357
6085.45 1295
6086.19 1225
6086.92 1250
6087.66 1196
6088.40 1239
6089.13 1313
6089.87 1315
6090.61 1344
6091.34 1196
6092.08 1237
6092.81 1261
6093.55 1184
6094.29 1218
6095.02 1214
6095.76 1237
6096.50 1180
6097.23 1252
6097.97 1214
6098.71 1179
6099.44 1198
6100.18 1118
6100.92 1178
6101.65 1117
6102.39 1171
6103.13 1191
6103.86 1107
6104.60 1084
6105.34 1172
6106.08 1257
6106.81 1137
6107.55 1113
6108.29 1124
6109.02 1243
6109.76 1230
6110.50 1283
6111.24 1111
6111.97 1124
6112.71 1324
6113.45 1191
6114.19 1070
6114.92 1200
6115.66 1295
6116.40 1214
6117.14 1154
6117.88 1254
6118.61 1285
6119.35 1283
6120.09 1260
6120.83 1187
6121.57 1253
6122.30 1226
6123.04 1346
6123.78 1377
6124.52 1226
6125.26 1143
6126.00 1219
6126.73 1237
6127.47 1307
6128.21 1321
6128.95 1219
6129.69 1339
6130.43 1301
6131.16 1286
6131.90 1245
6132.64 1236
6133.38 1309
6134.12 1283
6134.86 1268
6135.60 1312
6136.34 1245
6137.08 1313
6137.81 1345
6138.55 1340
6139.29 1254
6140.03 1272
6140.77 1280
6141.51 1267
6142.25 1242
6142.99 1288
6143.73 1289
6144.47 1216
6145.21 1180
6145.95 1232
6146.69 1205
6147.43 1222
6148.17 1272
6148.91 1256
6149.65 1239
6150.39 1337
6151.13 1361
6151.86 1239
6152.60 1229
6153.34 1298
6154.08 1244
6154.83 1226
6155.57 1301
6156.31 1314
6157.05 1189
6157.79 1319
6158.53 1287
6159.27 1308
6160.01 1325
6160.75 1306
6161.49 1312
6162.23 1364
6162.97 1407
6163.71 1399
6164.45 1284
6165.19 1333
6165.93 1348
6166.67 1464
6167.41 1481
6168.15 1548
6168.89 1529
6169.64 1621
6170.38 1545
6171.12 1462
6171.86 1500
6172.60 1514
6173.34 1613
6174.08 1655
6174.82 1572
6175.57 1494
6176.31 1511
6177.05 1531
6177.79 1465
6178.53 1524
6179.27 1420
6180.01 1485
6180.76 1487
6181.50 1419
6182.24 1493
6182.98 1531
6183.72 1548
6184.46 1493
6185.21 1491
6185.95 1408
6186.69 1535
6187.43 1548
6188.17 1529
6188.92 1655
6189.66 1561
6190.40 1568
6191.14 1645
6191.89 1613
6192.63 1680
6193.37 1547
6194.11 1699
6194.86 1725
6195.60 1815
6196.34 1819
6197.08 1680
6197.83 1674
6198.57 1832
6199.31 1765
6200.05 1737
6200.80 1695
6201.54 1765
6202.28 1677
6203.03 1715
6203.77 1787
6204.51 1763
6205.26 1931
6206.00 2069
6206.74 2324
6207.48 2625
6208.23 3081
6208.97 3336
6209.71 3723
6210.46 4202
6211.20 4582
6211.95 5025
6212.69 5143
6213.43 4923
6214.18 4738
6214.92 4506
6215.66 3986
6216.41 3487
6217.15 3005
6217.89 2724
6218.64 2413
6219.38 2125
6220.13 1875
6220.87 1822
6221.61 1826
6222.36 1778
6223.10 1714
6223.85 1709
6224.59 1733
6225.34 1812
6226.08 1963
6226.82 1929
6227.57 1864
6228.31 1842
6229.06 1814
6229.80 1715
6230.55 1673
6231.29 1607
6232.04 1551
6232.78 1547
6233.53 1618
6234.27 1533
6235.02 1465
6235.76 1515
6236.51 1405
6237.25 1442
6238.00 1396
6238.74 1337
6239.49 1423
6240.23 1435
6240.98 1442
6241.72 1521
6242.47 1507
6243.21 1527
6243.96 1493
6244.70 1569
6245.45 1541
6246.20 1604
6246.94 1649
6247.69 1660
6248.43 1703
6249.18 1671
6249.92 1810
6250.67 1892
6251.42 1886
6252.16 1891
6252.91 1835
6253.65 1730
6254.40 1750
6255.15 1664
6255.89 1601
6256.64 1591
6257.38 1642
6258.13 1624
6258.88 1540
6259.62 1533
6260.37 1501
6261.12 1522
6261.86 1443
6262.61 1512
6263.36 1509
6264.10 1541
6264.85 1671
6265.60 1622
6266.34 1495
6267.09 1371
6267.84 1461
6268.58 1513
6269.33 1444
6270.08 1403
6270.82 1496
6271.57 1414
6272.32 1385
6273.07 1320
6273.81 1371
6274.56 1402
6275.31 1295
6276.05 1313
6276.80 1442
6277.55 1493
6278.30 1395
6279.04 1312
6279.79 1391
6280.54 1471
6281.29 1444
6282.03 1349
6282.78 1363
6283.53 1371
6284.28 1441
6285.03 1426
6285.77 1535
6286.52 1441
6287.27 1396
6288.02 1310
6288.77 1409
6289.51 1465
6290.26 1482
6291.01 1425
6291.76 1398
6292.51 1411
6293.26 1464
6294.00 1452
6294.75 1407
6295.50 1409
6296.25 1370
6297.00 1400
6297.75 1313
6298.50 1370
6299.24 1301
6299.99 1338
6300.74 1386
6301.49 1297
6302.24 1293
6302.99 1361
6303.74 1380
6304.49 1424
6305.24 1307
6305.99 1338
6306.73 1321
6307.48 1428
6308.23 1378
6308.98 1319
6309.73 1325
6310.48 1387
6311.23 1353
6311.98 1303
6312.73 1440
6313.48 1375
6314.23 1290
6314.98 1359
6315.73 1382
6316.48 1301
6317.23 1325
6317.98 1362
6318.73 1416
6319.48 1246
6320.23 1300
6320.98 1346
6321.73 1321
6322.48 1265
6323.23 1283
6323.98 1319
6324.73 1350
6325.48 1143
6326.23 1251
6326.98 1300
6327.73 1265
6328.48 1160
6329.23 1178
6329.98 1247
6330.73 1153
6331.48 1217
6332.23 1201
6332.98 1233
6333.73 1166
6334.49 1132
6335.24 1222
6335.99 1243
6336.74 1232
6337.49 1270
6338.24 1188
6338.99 1125
6339.74 1190
6340.49 1154
6341.25 1191
6342.00 1211
6342.75 1221
6343.50 1216
6344.25 1188
6345.00 1240
6345.75 1274
6346.51 1179
6347.26 1112
6348.01 1149
6348.76 1145
6349.51 1164
6350.26 1230
6351.02 1121
6351.77 1216
6352.52 1207
6353.27 1249
6354.02 1290
6354.78 1236
6355.53 1262
6356.28 1225
6357.03 1262
6357.78 1184
6358.54 1263
6359.29 1269
6360.04 1262
6360.79 1219
6361.55 1225
6362.30 1174
6363.05 1205
6363.80 1187
6364.56 1186
6365.31 1272
6366.06 1247
6366.81 1177
6367.57 1186
6368.32 1291
6369.07 1303
6369.83 1199
6370.58 1235
6371.33 1230
6372.08 1189
6372.84 1206
6373.59 1143
6374.34 1153
6375.10 1221
6375.85 1268
6376.60 1145
6377.36 1274
6378.11 1260
6378.86 1211
6379.62 1219
6380.37 1200
6381.12 1116
6381.88 1087
6382.63 1149
6383.39 1232
6384.14 1210
6384.89 1138
6385.65 1212
6386.40 1253
6387.16 1196
6387.91 1229
6388.66 1180
6389.42 1132
6390.17 1171
6390.93 1053
6391.68 1084
6392.43 1067
6393.19 1106
6393.94 1111
6394.70 1096
6395.45 1027
6396.21 1112
6396.96 1070
6397.72 1060
6398.47 1059
6399.22 995
6399.98 1085
6400.73 1099
6401.49 1140
6402.24 1112
6403.00 1025
6403.75 1098
6404.51 1065
6405.26 1057
6406.02 1026
6406.77 1029
6407.53 1114
6408.28 1080
6409.04 1129
6409.79 1068
6410.55 1102
6411.31 1051
6412.06 1047
6412.82 1030
6413.57 1108
6414.33 1135
6415.08 1106
6415.84 1129
6416.59 1135
6417.35 1099
6418.11 1102
6418.86 1142
6419.62 1233
6420.37 1176
6421.13 1121
6421.89 1179
6422.64 1148
6423.40 1164
6424.15 1097
6424.91 1017
6425.67 1058
6426.42 1143
6427.18 1101
6427.94 1002
6428.69 1042
6429.45 1087
6430.20 1116
6430.96 1152
6431.72 1153
6432.47 1096
6433.23 1092
6433.99 1145
6434.74 1116
6435.50 1042
6436.26 1128
6437.02 1118
6437.77 1069
6438.53 1082
6439.29 1108
6440.04 1164
6440.80 1152
6441.56 1112
6442.32 1040
6443.07 1117
6443.83 1039
6444.59 1080
6445.34 1131
6446.10 1144
6446.86 1141
6447.62 1113
6448.37 1068
6449.13 1088
6449.89 1094
6450.65 1111
6451.41 1169
6452.16 1174
6452.92 1110
6453.68 1135
6454.44 1154
6455.19 1076
6455.95 1074
6456.71 1077
6457.47 1193
6458.23 1149
6458.99 1162
6459.74 1240
6460.50 1325
6461.26 1278
6462.02 1155
6462.78 1194
6463.54 1140
6464.29 1192
6465.05 1166
6465.81 1231
6466.57 1185
6467.33 1135
6468.09 1194
6468.85 1226
6469.60 1245
6470.36 1162
6471.12 1105
6471.88 1116
6472.64 1122
6473.40 1157
6474.16 1152
6474.92 1198
6475.68 1202
6476.44 1138
6477.20 1141
6477.95 1220
6478.71 1175
6479.47 1194
6480.23 1146
6480.99 1228
6481.75 1221
6482.51 1210
6483.27 1227
6484.03 1218
6484.79 1212
6485.55 1277
6486.31 1275
6487.07 1338
6487.83 1301
6488.59 1270
6489.35 1284
6490.11 1309
6490.87 1269
6491.63 1328
6492.39 1402
6493.15 1400
6493.91 1375
6494.67 1449
6495.43 1501
6496.19 1414
6496.95 1469
6497.71 1521
6498.47 1595
6499.23 1637
6499.99 1511
6500.76 1538
6501.52 1516
6502.28 1516
6503.04 1461
6503.80 1443
6504.56 1457
6505.32 1499
6506.08 1591
6506.84 1525
6507.60 1435
6508.36 1578
6509.13 1582
6509.89 1598
6510.65 1613
6511.41 1673
6512.17 1619
6512.93 1648
6513.69 1704
6514.45 1609
6515.22 1608
6515.98 1607
6516.74 1634
6517.50 1663
6518.26 1646
6519.02 1689
6519.79 1656
6520.55 1711
6521.31 1764
6522.07 1910
6522.83 1891
6523.60 2002
6524.36 2073
6525.12 2098
6525.88 2092
6526.64 2215
6527.41 2337
6528.17 2197
6528.93 2394
6529.69 2244
6530.46 2369
6531.22 2323
6531.98 2322
6532.74 2136
6533.51 2370
6534.27 2288
6535.03 2464
6535.79 2653
6536.56 2895
6537.32 3229
6538.08 3549
6538.85 3808
6539.61 3804
6540.37 3817
6541.13 3646
6541.90 3439
6542.66 3196
6543.42 2913
6544.19 2752
6544.95 2474
6545.71 2335
6546.48 2181
6547.24 1889
6548.00 1794
6548.77 1765
6549.53 1706
6550.29 1538
6551.06 1568
6551.82 1673
6552.58 1650
6553.35 1744
6554.11 1816
6554.88 1680
6555.64 1741
6556.40 1648
6557.17 1645
6557.93 1660
6558.70 1577
6559.46 1557
6560.22 1580
6560.99 1587
6561.75 1629
6562.52 1585
6563.28 1625
6564.05 1662
6564.81 1684
6565.57 1760
6566.34 1860
6567.10 1737
6567.87 1791
6568.63 1752
6569.40 1849
6570.16 1857
6570.93 1844
6571.69 1748
6572.46 1768
6573.22 1808
6573.99 1783
6574.75 1738
6575.52 1702
6576.28 1896
6577.05 1934
6577.81 1890
6578.58 1937
6579.34 1957
6580.11 1878
6580.87 1966
6581.64 1978
6582.40 1840
6583.17 1947
6583.93 1902
6584.70 1910
6585.47 1854
6586.23 1803
6587.00 1914
6587.76 1926
6588.53 1979
6589.29 1927
6590.06 1989
6590.83 1947
6591.59 1900
6592.36 1965
6593.12 1929
6593.89 2034
6594.66 2065
6595.42 2138
6596.19 2125
6596.96 2081
6597.72 1999
6598.49 1945
6599.25 1895
6600.02 1858
6600.79 1880
6601.55 1838
6602.32 1779
6603.09 1781
6603.85 1753
6604.62 1715
6605.39 1804
6606.15 1738
6606.92 1671
6607.69 1667
6608.46 1652
6609.22 1650
6609.99 1662
6610.76 1759
6611.52 1694
6612.29 1766
6613.06 1695
6613.83 1757
6614.59 1666
6615.36 1621
6616.13 1600
6616.89 1568
6617.66 1563
6618.43 1530
6619.20 1653
6619.96 1530
6620.73 1435
6621.50 1564
6622.27 1628
6623.04 1693
6623.80 1734
6624.57 1738
6625.34 1655
6626.11 1632
6626.88 1682
6627.64 1717
6628.41 1604
6629.18 1713
6629.95 1607
6630.72 1616
6631.48 1587
6632.25 1552
6633.02 1645
6633.79 1626
6634.56 1694
6635.33 1747
6636.10 1798
6636.86 1737
6637.63 1811
6638.40 1767
6639.17 1637
6639.94 1687
6640.71 1724
6641.48 1552
6642.25 1640
6643.01 1515
6643.78 1512
6644.55 1537
6645.32 1560
6646.09 1474
6646.86 1439
6647.63 1476
6648.40 1406
6649.17 1386
6649.94 1424
6650.71 1587
6651.48 1576
6652.25 1653
6653.01 1610
6653.78 1507
6654.55 1629
6655.32 1599
6656.09 1527
6656.86 1528
6657.63 1519
6658.40 1514
6659.17 1463
6659.94 1402
6660.71 1548
6661.48 1488
6662.25 1383
6663.02 1489
6663.79 1450
6664.56 1448
6665.33 1445
6666.10 1559
6666.87 1550
6667.64 1488
6668.42 1479
6669.19 1519
6669.96 1593
6670.73 1520
6671.50 1452
6672.27 1456
6673.04 1413
6673.81 1487
6674.58 1446
6675.35 1342
6676.12 1481
6676.89 1524
6677.66 1339
6678.44 1344
6679.21 1269
6679.98 1280
6680.75 1236
6681.52 1348
6682.29 1372
6683.06 1383
6683.83 1397
6684.60 1367
6685.38 1479
6686.15 1434
6686.92 1371
6687.69 1433
6688.46 1506
6689.23 1426
6690.01 1421
6690.78 1462
6691.55 1522
6692.32 1441
6693.09 1363
6693.86 1442
6694.64 1441
6695.41 1427
6696.18 1329
6696.95 1265
6697.73 1234
6698.50 1334
6699.27 1336
6700.04 1347
6700.81 1385
6701.59 1220
6702.36 1276
6703.13 1276
6703.90 1293
6704.68 1255
6705.45 1311
6706.22 1391
6706.99 1310
6707.77 1250
6708.54 1252
6709.31 1279
6710.09 1294
6710.86 1254
6711.63 1285
6712.40 1286
6713.18 1218
6713.95 1163
6714.72 1249
6715.50 1288
6716.27 1273
6717.04 1283
6717.82 1224
6718.59 1280
6719.36 1204
6720.14 1230
6720.91 1244
6721.68 1233
6722.46 1189
6723.23 1287
6724.00 1262
6724.78 1242
6725.55 1292
6726.33 1213
6727.10 1172
6727.87 1257
6728.65 1237
6729.42 1179
6730.20 1279
6730.97 1189
6731.74 1154
6732.52 1151
6733.29 1221
6734.07 1200
6734.84 1208
6735.61 1193
6736.39 1208
6737.16 1198
6737.94 1224
6738.71 1183
6739.49 1218
6740.26 1184
6741.04 1162
6741.81 1266
6742.59 1162
6743.36 1294
6744.13 1267
6744.91 1145
6745.68 1200
6746.46 1218
6747.23 1181
6748.01 1213
6748.78 1151
6749.56 1146
6750.33 1129
6751.11 1208
6751.89 1226
6752.66 1256
6753.44 1241
6754.21 1254
6754.99 1231
6755.76 1211
6756.54 1197
6757.31 1183
6758.09 1242
6758.86 1233
6759.64 1180
6760.42 1235
6761.19 1151
6761.97 1186
6762.74 1289
6763.52 1217
6764.30 1184
6765.07 1284
6765.85 1204
6766.62 1080
6767.40 1225
6768.18 1206
6768.95 1177
6769.73 1082
6770.51 1108
6771.28 1092
6772.06 1129
6772.83 1134
6773.61 1128
6774.39 1138
6775.16 1164
6775.94 1121
6776.72 1232
6777.49 1204
6778.27 1201
6779.05 1153
6779.82 1225
6780.60 1252
6781.38 1268
6782.16 1283
6782.93 1293
6783.71 1306
6784.49 1215
6785.26 1147
6786.04 1158
6786.82 1198
6787.60 1144
6788.37 1057
6789.15 1107
6789.93 1065
6790.71 1114
6791.48 1141
6792.26 1162
6793.04 1097
6793.82 1095
6794.59 1095
6795.37 1078
6796.15 1066
6796.93 1017
6797.70 1050
6798.48 1037
6799.26 1025
6800.04 1076
6800.82 1056
6801.60 1049
6802.37 1079
6803.15 1106
6803.93 1063
6804.71 1090
6805.49 1061
6806.26 1120
6807.04 1018
6807.82 1028
6808.60 1039
6809.38 1052
6810.16 1030
6810.94 1109
6811.71 1138
6812.49 1115
6813.27 1101
6814.05 1050
6814.83 1103
6815.61 1045
6816.39 1191
6817.17 1170
6817.95 1077
6818.73 1104
6819.50 1159
6820.28 1133
6821.06 1116
6821.84 1088
6822.62 1145
6823.40 1225
6824.18 1182
6824.96 1089
6825.74 1111
6826.52 1074
6827.30 1023
6828.08 1024
6828.86 1061
6829.64 1076
6830.42 1163
6831.20 1130
6831.98 1164
6832.76 1080
6833.54 1050
6834.32 1045
6835.10 1068
6835.88 1072
6836.66 1054
6837.44 1007
6838.22 995
6839.00 1053
6839.78 1029
6840.56 1035
6841.34 1020
6842.12 996
6842.90 1047
6843.68 1065
6844.46 1093
6845.24 1087
6846.02 1041
6846.80 986
6847.58 1005
6848.36 1073
6849.14 1072
6849.93 1116
6850.71 1158
6851.49 1148
6852.27 1176
6853.05 1300
6853.83 1327
6854.61 1307
6855.39 1227
6856.17 1157
6856.96 1202
6857.74 1240
6858.52 1241
6859.30 1115
6860.08 1110
6860.86 1225
6861.64 1108
6862.43 1086
6863.21 975
6863.99 1002
6864.77 1040
6865.55 1043
6866.33 994
6867.12 991
6867.90 1085
6868.68 1143
6869.46 1041
6870.24 1085
6871.03 1128
6871.81 1135
6872.59 1045
6873.37 1126
6874.16 1144
6874.94 1128
6875.72 1024
6876.50 1037
6877.28 1075
6878.07 1125
6878.85 1079
6879.63 1092
6880.42 1051
6881.20 1051
6881.98 1176
6882.76 1120
6883.55 1173
6884.33 1178
6885.11 1097
6885.89 1114
6886.68 1144
6887.46 1194
6888.24 1215
6889.03 1262
6889.81 1262
6890.59 1321
6891.38 1247
6892.16 1285
6892.94 1275
6893.73 1229
6894.51 1223
6895.29 1116
6896.08 1165
6896.86 1119
6897.64 1135
6898.43 1139
6899.21 1194
6900.00 1036
6900.78 1170
6901.56 1077
6902.35 1088
6903.13 1132
6903.91 1169
6904.70 1189
6905.48 1120
6906.27 1224
6907.05 1098
6907.84 1142
6908.62 1002
6909.40 1054
6910.19 1150
6910.97 1131
6911.76 1018
6912.54 1034
6913.33 1096
6914.11 1076
6914.90 1008
6915.68 1032
6916.46 1041
6917.25 1020
6918.03 1147
6918.82 1172
6919.60 1119
6920.39 1058
6921.17 1161
6921.96 1199
6922.74 1143
6923.53 1133
6924.31 1116
6925.10 1076
6925.88 1268
6926.67 1353
6927.45 1247
6928.24 1187
6929.03 1180
6929.81 1203
6930.60 1169
6931.38 1137
6932.17 1098
6932.95 1119
6933.74 1090
6934.52 1137
6935.31 1116
6936.10 1068
6936.88 986
6937.67 997
6938.45 1065
6939.24 1108
6940.03 1090
6940.81 1108
6941.60 1052
6942.38 1080
6943.17 1096
6943.96 1008
6944.74 1134
6945.53 1169
6946.32 1105
6947.10 1204
6947.89 1166
6948.68 1121
6949.46 1130
6950.25 1100
6951.03 1201
6951.82 1145
6952.61 1090
6953.40 1149
6954.18 1132
6954.97 1117
6955.76 1050
6956.54 1067
6957.33 1135
6958.12 1147
6958.90 1167
6959.69 1203
6960.48 1171
6961.27 1256
6962.05 1215
6962.84 1260
6963.63 1187
6964.41 1176
6965.20 1174
6965.99 1187
6966.78 1222
6967.56 1198
6968.35 1140
6969.14 1232
6969.93 1212
6970.72 1273
6971.50 1306
6972.29 1272
6973.08 1290
6973.87 1269
6974.66 1322
6975.44 1319
6976.23 1228
6977.02 1337
6977.81 1393
6978.60 1377
6979.38 1325
6980.17 1300
6980.96 1373
6981.75 1520
6982.54 1490
6983.33 1656
6984.11 1639
6984.90 1715
6985.69 1838
6986.48 1973
6987.27 2213
6988.06 2295
6988.85 2545
6989.64 2495
6990.42 2305
6991.21 2208
6992.00 2118
6992.79 2091
6993.58 1965
6994.37 1730
6995.16 1588
6995.95 1613
6996.74 1526
6997.53 1658
6998.32 1723
6999.10 1943
6999.89 2095
7000.68 2228
7001.47 2366
7002.26 2397
7003.05 2494
7003.84 2483
7004.63 2495
7005.42 2510
7006.21 2299
7007.00 2108
7007.79 1813
7008.58 1719
7009.37 1511
7010.16 1452
7010.95 1369
7011.74 1346
7012.53 1371
7013.32 1339
7014.11 1230
7014.90 1305
7015.69 1273
7016.48 1335
7017.27 1342
7018.06 1355
7018.85 1371
7019.64 1345
7020.43 1242
7021.23 1276
7022.02 1213
7022.81 1188
7023.60 1204
7024.39 1235
7025.18 1268
7025.97 1266
7026.76 1310
7027.55 1330
7028.34 1339
7029.13 1364
7029.93 1293
7030.72 1373
7031.51 1283
7032.30 1253
7033.09 1287
7033.88 1233
7034.67 1249
7035.46 1215
7036.26 1308
7037.05 1287
7037.84 1306
7038.63 1322
7039.42 1313
7040.21 1311
7041.01 1346
7041.80 1346
7042.59 1353
7043.38 1315
7044.17 1358
7044.97 1278
7045.76 1314
7046.55 1257
7047.34 1302
7048.13 1243
7048.93 1230
7049.72 1370
7050.51 1448
7051.30 1363
7052.09 1430
7052.89 1530
7053.68 1442
7054.47 1495
7055.26 1451
7056.06 1445
7056.85 1313
7057.64 1225
7058.44 1243
7059.23 1230
7060.02 1266
7060.81 1180
7061.61 1168
7062.40 1239
7063.19 1213
7063.99 1186
7064.78 1246
7065.57 1235
7066.37 1264
7067.16 1202
7067.95 1259
7068.74 1216
7069.54 1099
7070.33 1106
7071.13 1173
7071.92 1176
7072.71 1108
7073.51 1161
7074.30 1111
7075.09 1074
7075.89 1185
7076.68 1132
7077.47 1145
7078.27 1186
7079.06 1130
7079.86 1110
7080.65 1071
7081.44 1094
7082.24 1132
7083.03 1114
7083.83 1092
7084.62 1137
7085.41 1135
7086.21 1076
7087.00 1096
7087.80 1056
7088.59 1071
7089.39 1022
7090.18 1015
7090.98 1062
7091.77 1024
7092.56 1081
7093.36 1024
7094.15 970
7094.95 1012
7095.74 1007
7096.54 1016
7097.33 1087
7098.13 1094
7098.92 981
7099.72 984
7100.51 984
7101.31 965
7102.10 964
7102.90 920
7103.69 940
7104.49 1020
7105.29 1056
7106.08 1061
7106.88 1065
7107.67 990
7108.47 958
7109.26 968
7110.06 1008
7110.85 922
7111.65 920
7112.45 956
7113.24 1016
7114.04 1016
7114.83 994
7115.63 972
7116.42 944
7117.22 967
7118.02 935
7118.81 980
7119.61 1015
7120.41 928
7121.20 1035
7122.00 1065
7122.79 1021
7123.59 1068
7124.39 1060
7125.18 978
7125.98 971
7126.78 1005
7127.57 908
7128.37 957
7129.17 988
7129.96 941
7130.76 917
7131.56 943
7132.35 996
7133.15 997
7133.95 944
7134.74 864
7135.54 956
7136.34 958
7137.14 926
7137.93 984
7138.73 961
7139.53 957
7140.33 921
7141.12 918
7141.92 929
7142.72 850
7143.51 937
7144.31 1006
7145.11 960
7145.91 957
7146.71 964
7147.50 917
7148.30 928
7149.10 907
7149.90 932
7150.69 937
7151.49 1000
7152.29 933
7153.09 901
7153.89 893
7154.68 865
7155.48 945
7156.28 946
7157.08 908
7157.88 992
7158.68 974
7159.47 967
7160.27 926
7161.07 966
7161.87 904
7162.67 934
7163.47 906
7164.27 898
7165.06 964
7165.86 979
7166.66 871
7167.46 930
7168.26 907
7169.06 884
7169.86 922
7170.66 893
7171.46 954
7172.25 971
7173.05 933
7173.85 890
7174.65 926
7175.45 919
7176.25 868
7177.05 802
7177.85 876
7178.65 847
7179.45 845
7180.25 774
7181.05 806
7181.85 851
7182.65 888
7183.45 858
7184.25 829
7185.05 927
7185.85 872
7186.65 926
7187.45 880
7188.25 856
7189.05 922
7189.85 922
7190.65 872
7191.45 810
7192.25 879
7193.05 851
7193.85 826
7194.65 903
7195.45 751
7196.25 738
7197.05 820
7197.85 823
7198.65 824
7199.45 818
7200.25 860
7201.05 821
7201.85 809
7202.65 839
7203.46 819
7204.26 871
7205.06 843
7205.86 825
7206.66 850
7207.46 881
7208.26 881
7209.06 887
7209.86 862
7210.66 875
7211.47 799
7212.27 789
7213.07 823
7213.87 865
7214.67 860
7215.47 911
7216.27 882
7217.08 773
7217.88 815
7218.68 841
7219.48 844
7220.28 822
7221.09 868
7221.89 730
7222.69 803
7223.49 827
7224.29 909
7225.10 844
7225.90 918
7226.70 892
7227.50 880
7228.30 863
7229.11 869
7229.91 904
7230.71 907
7231.51 919
7232.32 839
7233.12 857
7233.92 858
7234.72 823
7235.53 889
7236.33 950
7237.13 870
7237.93 957
7238.74 884
7239.54 836
7240.34 865
7241.15 930
7241.95 970
7242.75 908
7243.55 940
7244.36 951
7245.16 924
7245.96 930
7246.77 868
7247.57 863
7248.37 833
7249.18 885
7249.98 929
7250.78 849
7251.59 879
7252.39 804
7253.20 853
7254.00 927
7254.80 953
7255.61 888
7256.41 819
7257.21 868
7258.02 857
7258.82 871
7259.63 856
7260.43 885
7261.23 904
7262.04 898
7262.84 953
7263.65 919
7264.45 818
7265.26 842
7266.06 875
7266.86 881
7267.67 900
7268.47 786
7269.28 911
7270.08 874
7270.89 771
7271.69 886
7272.50 927
7273.30 835
7274.11 871
7274.91 919
7275.71 830
7276.52 841
7277.32 904
7278.13 935
7278.93 907
7279.74 899
7280.55 825
7281.35 894
7282.16 868
7282.96 900
7283.77 965
7284.57 988
7285.38 942
7286.18 1082
7286.99 1076
7287.79 1065
7288.60 1044
7289.40 1035
7290.21 1004
7291.02 1038
7291.82 1019
7292.63 993
7293.43 984
7294.24 857
7295.05 905
7295.85 950
7296.66 875
7297.46 880
7298.27 949
7299.08 873
7299.88 961
7300.69 911
7301.49 952
7302.30 963
7303.11 975
7303.91 971
7304.72 997
7305.53 974
7306.33 990
7307.14 1035
7307.95 944
7308.75 968
7309.56 983
7310.37 990
7311.17 1000
7311.98 1020
7312.79 1026
7313.59 1068
7314.40 1067
7315.21 1080
7316.02 983
7316.82 1018
7317.63 997
7318.44 1061
7319.24 1107
7320.05 1099
7320.86 1210
7321.67 1159
7322.47 1101
7323.28 1172
7324.09 1219
7324.90 1137
7325.70 1171
7326.51 1186
7327.32 1130
7328.13 1145
7328.94 1125
7329.74 1040
7330.55 1011
7331.36 956
7332.17 992
7332.98 976
7333.78 1001
7334.59 922
7335.40 890
7336.21 970
7337.02 932
7337.82 971
7338.63 950
7339.44 935
7340.25 933
7341.06 952
7341.87 930
7342.68 967
7343.48 936
7344.29 890
7345.10 945
7345.91 910
7346.72 971
7347.53 990
7348.34 982
7349.15 978
7349.95 1000
7350.76 911
7351.57 949
7352.38 1005
7353.19 955
7354.00 905
7354.81 943
7355.62 987
7356.43 906
7357.24 856
7358.05 955
7358.86 852
7359.67 944
7360.48 972
7361.29 882
7362.09 908
7362.90 920
7363.71 923
7364.52 934
7365.33 919
7366.14 952
7366.95 951
7367.76 975
7368.57 955
7369.38 983
7370.19 867
7371.00 889
7371.81 904
7372.62 997
7373.43 903
7374.25 1003
7375.06 888
7375.87 902
7376.68 961
7377.49 923
7378.30 964
7379.11 1034
7379.92 915
7380.73 989
7381.54 1117
7382.35 1054
7383.16 1070
7383.97 1077
7384.78 1101
7385.59 1146
7386.41 1064
7387.22 997
7388.03 971
7388.84 930
7389.65 953
7390.46 988
7391.27 945
7392.08 956
7392.89 938
7393.71 902
7394.52 891
7395.33 871
7396.14 840
7396.95 919
7397.76 911
7398.58 891
7399.39 940
7400.20 887
7401.01 891
7401.82 936
7402.63 969
7403.45 981
7404.26 1037
7405.07 1007
7405.88 1077
7406.69 1043
7407.51 960
7408.32 981
7409.13 995
7409.94 995
7410.76 964
7411.57 958
7412.38 982
7413.19 875
7414.01 908
7414.82 897
7415.63 865
7416.44 821
7417.26 858
7418.07 826
7418.88 848
7419.69 873
7420.51 822
7421.32 811
7422.13 778
7422.95 786
7423.76 814
7424.57 792
7425.39 811
7426.20 793
7427.01 815
7427.83 869
7428.64 775
7429.45 907
7430.27 915
7431.08 834
7431.89 926
7432.71 854
7433.52 903
7434.33 888
7435.15 814
7435.96 790
7436.77 842
7437.59 761
7438.40 802
7439.22 798
7440.03 869
7440.84 799
7441.66 788
7442.47 866
7443.29 876
7444.10 780
7444.91 780
7445.73 883
7446.54 889
7447.36 781
7448.17 812
7448.99 878
7449.80 721
7450.62 762
7451.43 858
7452.24 872
7453.06 877
7453.87 823
7454.69 831
7455.50 798
7456.32 750
7457.13 794
7457.95 807
7458.76 773
7459.58 781
7460.39 822
7461.21 834
7462.02 838
7462.84 789
7463.65 749
7464.47 748
7465.28 739
7466.10 789
7466.92 775
7467.73 788
7468.55 828
7469.36 809
7470.18 842
7470.99 739
7471.81 822
7472.62 866
7473.44 853
7474.26 847
7475.07 748
7475.89 769
7476.70 810
7477.52 787
7478.34 738
7479.15 708
7479.97 765
7480.78 840
7481.60 808
7482.42 823
7483.23 767
7484.05 801
7484.87 840
7485.68 847
7486.50 842
7487.32 818
7488.13 865
7488.95 816
7489.76 855
7490.58 823
7491.40 817
7492.22 804
7493.03 837
7493.85 864
7494.67 828
7495.48 840
7496.30 846
7497.12 830
7497.93 814
7498.75 825
7499.57 843
7500.39 847
7501.20 855
7502.02 871
7502.84 853
7503.66 789
7504.47 826
7505.29 740
7506.11 783
7506.93 767
7507.74 791
7508.56 829
7509.38 785
7510.20 789
7511.01 791
7511.83 752
7512.65 874
7513.47 848
7514.29 869
7515.10 747
7515.92 790
7516.74 763
7517.56 779
7518.38 848
7519.19 784
7520.01 886
7520.83 814
7521.65 775
7522.47 779
7523.29 877
7524.11 810
7524.92 789
7525.74 852
7526.56 794
7527.38 782
7528.20 774
7529.02 861
7529.84 852
7530.66 788
7531.47 749
7532.29 800
7533.11 792
7533.93 789
7534.75 771
7535.57 805
7536.39 814
7537.21 821
7538.03 784
7538.85 767
7539.67 778
7540.49 773
7541.31 760
7542.12 876
7542.94 827
7543.76 808
7544.58 811
7545.40 788
7546.22 769
7547.04 845
7547.86 857
7548.68 792
7549.50 812
7550.32 894
7551.14 852
7551.96 741
7552.78 873
7553.60 834
7554.42 763
7555.24 779
7556.06 890
7556.88 890
7557.70 813
7558.52 847
7559.35 895
7560.17 828
7560.99 846
7561.81 902
7562.63 881
7563.45 909
7564.27 843
7565.09 844
7565.91 860
7566.73 871
7567.55 878
7568.37 836
7569.19 806
7570.02 824
7570.84 840
7571.66 861
7572.48 870
7573.30 867
7574.12 838
7574.94 845
7575.76 804
7576.59 820
7577.41 887
7578.23 929
7579.05 857
7579.87 847
7580.69 866
7581.51 862
7582.34 895
7583.16 870
7583.98 860
7584.80 831
7585.62 799
7586.45 809
7587.27 883
7588.09 880
7588.91 845
7589.73 910
7590.56 948
7591.38 982
7592.20 896
7593.02 877
7593.85 890
7594.67 904
7595.49 879
7596.31 924
7597.14 953
7597.96 895
7598.78 909
7599.60 892
7600.43 890
7601.25 952
7602.07 914
7602.89 1020
7603.72 1047
7604.54 1064
7605.36 1060
7606.19 1053
7607.01 1179
7607.83 1120
7608.66 1084
7609.48 1097
7610.30 1147
7611.12 1073
7611.95 1071
7612.77 1088
7613.59 1087
7614.42 1011
7615.24 1007
7616.07 1043
7616.89 1075
7617.71 1016
7618.54 964
7619.36 1004
7620.18 993
7621.01 1008
7621.83 994
7622.66 999
7623.48 1011
7624.30 1038
7625.13 1001
7625.95 981
7626.78 1011
7627.60 1038
7628.42 1084
7629.25 1060
7630.07 1113
7630.90 1224
7631.72 1283
7632.55 1326
7633.37 1382
7634.19 1434
7635.02 1395
7635.84 1198
7636.67 1252
7637.49 1134
7638.32 1145
7639.14 1074
7639.97 999
7640.79 1041
7641.62 973
7642.44 959
7643.27 932
7644.09 883
7644.92 850
7645.74 873
7646.57 869
7647.39 938
7648.22 850
7649.04 851
7649.87 877
7650.70 905
7651.52 939
7652.35 866
7653.17 923
7654.00 860
7654.82 844
7655.65 760
7656.47 872
7657.30 799
7658.13 824
7658.95 882
7659.78 875
7660.60 870
7661.43 908
7662.26 852
7663.08 821
7663.91 780
7664.73 893
7665.56 931
7666.39 836
7667.21 855
7668.04 820
7668.87 871
7669.69 909
7670.52 989
7671.35 924
7672.17 872
7673.00 871
7673.83 882
7674.65 870
7675.48 845
7676.31 874
7677.13 801
7677.96 834
7678.79 779
7679.61 770
7680.44 770
7681.27 758
7682.09 779
7682.92 795
7683.75 725
7684.58 851
7685.40 756
7686.23 815
7687.06 865
7687.89 821
7688.71 775
7689.54 804
7690.37 843
7691.20 826
7692.02 801
7692.85 784
7693.68 841
7694.51 828
7695.33 861
7696.16 762
7696.99 850
7697.82 771
7698.65 764
7699.47 773
7700.30 746
7701.13 851
7701.96 815
7702.79 869
7703.62 808
7704.44 798
7705.27 767
7706.10 755
7706.93 877
7707.76 790
7708.59 766
7709.41 795
7710.24 810
7711.07 772
7711.90 780
7712.73 799
7713.56 793
7714.39 795
7715.22 758
7716.05 752
7716.87 727
7717.70 713
7718.53 781
7719.36 786
7720.19 764
7721.02 733
7721.85 683
7722.68 720
7723.51 746
7724.34 683
7725.17 756
7726.00 730
7726.83 779
7727.66 860
7728.48 807
7729.31 752
7730.14 745
7730.97 738
7731.80 707
7732.63 707
7733.46 723
7734.29 691
7735.12 709
7735.95 761
7736.78 729
7737.61 786
7738.44 725
7739.27 778
7740.10 758
7740.93 707
7741.77 774
7742.60 778
7743.43 803
7744.26 803
7745.09 790
7745.92 780
7746.75 805
7747.58 758
7748.41 873
7749.24 808
7750.07 785
7750.90 854
7751.73 801
7752.56 810
7753.39 762
7754.23 787
7755.06 773
7755.89 732
7756.72 723
7757.55 770
7758.38 709
7759.21 697
7760.04 684
7760.88 779
7761.71 698
7762.54 741
7763.37 738
7764.20 721
7765.03 760
7765.86 830
7766.70 765
7767.53 812
7768.36 745
7769.19 776
7770.02 710
7770.86 716
7771.69 781
7772.52 715
7773.35 756
7774.18 730
7775.02 706
7775.85 671
7776.68 776
7777.51 719
7778.34 721
7779.18 733
7780.01 738
7780.84 716
7781.67 710
7782.51 778
7783.34 722
7784.17 748
7785.00 763
7785.84 867
7786.67 718
7787.50 780
7788.34 700
7789.17 722
7790.00 735
7790.83 666
7791.67 710
7792.50 739
7793.33 756
7794.17 756
7795.00 741
7795.83 744
7796.67 733
7797.50 708
7798.33 757
7799.17 716
7800.00 771
7800.83 797
7801.67 733
7802.50 755
7803.33 769
7804.17 776
7805.00 760
7805.84 774
7806.67 731
7807.50 698
7808.34 730
7809.17 791
7810.01 674
7810.84 703
7811.67 711
7812.51 780
7813.34 719
7814.18 766
7815.01 736
7815.84 726
7816.68 723
7817.51 802
7818.35 837
7819.18 770
7820.02 778
7820.85 809
7821.69 837
7822.52 840
7823.36 773
7824.19 648
7825.03 718
7825.86 725
7826.69 735
7827.53 670
7828.36 665
7829.20 746
7830.03 717
7830.87 679
7831.71 675
7832.54 690
7833.38 809
7834.21 770
7835.05 763
7835.88 701
7836.72 720
7837.55 728
7838.39 705
7839.22 654
7840.06 747
7840.90 761
7841.73 708
7842.57 766
7843.40 661
7844.24 725
7845.07 709
7845.91 665
7846.75 723
7847.58 668
7848.42 737
7849.25 778
7850.09 757
7850.93 676
7851.76 793
7852.60 839
7853.44 816
7854.27 699
7855.11 757
7855.94 785
7856.78 799
7857.62 763
7858.45 763
7859.29 717
7860.13 796
7860.96 827
7861.80 791
7862.64 837
7863.47 847
7864.31 816
7865.15 768
7865.99 702
7866.82 716
7867.66 759
7868.50 711
7869.33 694
7870.17 723
7871.01 752
7871.85 756
7872.68 731
7873.52 771
7874.36 711
7875.20 681
7876.03 704
7876.87 796
7877.71 717
7878.55 775
7879.38 806
7880.22 796
7881.06 704
7881.90 716
7882.74 751
7883.57 751
7884.41 741
7885.25 741
7886.09 717
7886.93 631
7887.76 707
7888.60 743
7889.44 711
7890.28 693
7891.12 731
7891.96 775
7892.79 769
7893.63 679
7894.47 690
7895.31 738
7896.15 723
7896.99 777
7897.83 724
7898.66 662
7899.50 710
7900.34 670
7901.18 746
7902.02 738
7902.86 711
7903.70 768
7904.54 769
7905.38 803
7906.21 774
7907.05 697
7907.89 700
7908.73 791
7909.57 740
7910.41 694
7911.25 661
7912.09 664
7912.93 694
7913.77 694
7914.61 765
7915.45 781
7916.29 752
7917.13 745
7917.97 744
7918.81 724
7919.65 792
7920.49 817
7921.33 740
7922.17 659
7923.01 715
7923.85 706
7924.69 641
7925.53 669
7926.37 639
7927.21 663
7928.05 611
7928.89 634
7929.73 746
7930.57 736
7931.41 739
7932.25 677
7933.09 694
7933.93 675
7934.77 682
7935.61 666
7936.45 685
7937.29 696
7938.14 723
7938.98 714
7939.82 667
7940.66 637
7941.50 736
7942.34 671
7943.18 646
7944.02 685
7944.86 657
7945.70 645
7946.55 680
7947.39 655
7948.23 634
7949.07 660
7949.91 705
7950.75 677
7951.59 623
7952.44 649
7953.28 684
7954.12 654
7954.96 723
7955.80 709
7956.65 738
7957.49 659
7958.33 676
7959.17 657
7960.01 677
7960.86 641
7961.70 668
7962.54 700
7963.38 633
7964.22 656
7965.07 675
7965.91 682
7966.75 689
7967.59 701
7968.44 702
7969.28 711
7970.12 629
7970.96 690
7971.81 707
7972.65 650
7973.49 705
7974.33 702
7975.18 647
7976.02 692
7976.86 631
7977.71 622
7978.55 662
7979.39 694
7980.23 619
7981.08 641
7981.92 674
7982.76 687
7983.61 629
7984.45 636
7985.29 665
7986.14 604
7986.98 627
7987.82 699
7988.67 701
7989.51 636
7990.36 676
7991.20 701
7992.04 700
7992.89 672
7993.73 641
7994.57 642
7995.42 652
7996.26 663
7997.11 633
7997.95 636
7998.79 629
7999.64 673
8000.48 650
8001.33 656
8002.17 631
8003.01 646
8003.86 635
8004.70 667
8005.55 600
8006.39 638
8007.24 623
8008.08 651
8008.93 706
8009.77 646
8010.62 626
8011.46 637
8012.30 650
8013.15 586
8013.99 655
8014.84 646
8015.68 596
8016.53 634
8017.37 625
8018.22 661
8019.06 665
8019.91 620
8020.76 687
8021.60 661
8022.45 641
8023.29 613
8024.14 647
8024.98 639
8025.83 635
8026.67 702
8027.52 696
8028.36 583
8029.21 585
8030.06 657
8030.90 585
8031.75 616
8032.59 604
8033.44 619
8034.28 699
8035.13 629
8035.98 611
8036.82 618
8037.67 613
8038.52 647
8039.36 618
8040.21 641
8041.05 661
8041.90 664
8042.75 641
8043.59 596
8044.44 613
8045.29 638
8046.13 580
8046.98 571
8047.83 606
8048.67 607
8049.52 605
8050.37 612
8051.21 643
8052.06 624
8052.91 642
8053.75 680
8054.60 675
8055.45 596
8056.30 538
8057.14 567
8057.99 602
8058.84 626
8059.68 653
8060.53 641
8061.38 600
8062.23 655
8063.07 587
8063.92 592
8064.77 622
8065.62 637
8066.46 670
8067.31 605
8068.16 604
8069.01 616
8069.85 578
8070.70 637
8071.55 599
8072.40 601
8073.25 631
8074.09 646
8074.94 573
8075.79 598
8076.64 585
8077.49 545
8078.34 572
8079.18 584
8080.03 596
8080.88 622
8081.73 654
8082.58 664
8083.43 672
8084.27 630
8085.12 625
8085.97 602
8086.82 599
8087.67 593
8088.52 621
8089.37 636
8090.22 652
8091.06 558
8091.91 599
8092.76 613
8093.61 653
8094.46 632
8095.31 664
8096.16 622
8097.01 591
8097.86 592
8098.71 586
8099.56 557
8100.41 595
8101.26 668
8102.11 625
8102.95 584
8103.80 532
8104.65 559
8105.50 621
8106.35 588
8107.20 623
8108.05 602
8108.90 610
8109.75 592
8110.60 604
8111.45 674
8112.30 640
8113.15 607
8114.00 586
8114.85 590
8115.70 549
8116.55 576
8117.40 654
8118.25 648
8119.10 630
8119.96 590
8120.81 576
8121.66 636
8122.51 639
8123.36 625
8124.21 637
8125.06 576
8125.91 586
8126.76 629
8127.61 609
8128.46 659
8129.31 619
8130.16 579
8131.02 612
8131.87 591
8132.72 673
8133.57 717
8134.42 650
8135.27 608
8136.12 647
8136.97 613
8137.83 655
8138.68 698
8139.53 686
8140.38 629
8141.23 598
8142.08 656
8142.93 707
8143.79 700
8144.64 675
8145.49 726
8146.34 709
8147.19 724
8148.05 751
8148.90 701
8149.75 700
8150.60 699
8151.45 682
8152.31 640
8153.16 637
8154.01 761
8154.86 735
8155.71 670
8156.57 701
8157.42 732
8158.27 740
8159.12 787
8159.98 722
8160.83 713
8161.68 745
8162.54 746
8163.39 768
8164.24 692
8165.09 752
8165.95 746
8166.80 706
8167.65 662
8168.51 749
8169.36 717
8170.21 702
8171.06 722
8171.92 748
8172.77 736
8173.62 694
8174.48 701
8175.33 645
8176.18 672
8177.04 667
8177.89 677
8178.74 706
8179.60 711
8180.45 677
8181.31 658
8182.16 703
8183.01 683
8183.87 718
8184.72 729
8185.57 669
8186.43 672
8187.28 673
8188.14 676
8188.99 652
8189.84 606
8190.70 640
8191.55 603
8192.41 598
8193.26 656
8194.12 645
8194.97 605
8195.83 616
8196.68 691
8197.53 672
8198.39 720
8199.24 661
8200.10 686
8200.95 727
8201.81 637
8202.66 586
8203.52 602
8204.37 658
8205.23 657
8206.08 598
8206.94 633
8207.79 589
8208.65 652
8209.50 634
8210.36 651
8211.21 625
8212.07 663
8212.92 615
8213.78 654
8214.63 631
8215.49 630
8216.34 587
8217.20 642
8218.06 638
8218.91 627
8219.77 653
8220.62 602
8221.48 616
8222.33 684
8223.19 621
8224.05 579
8224.90 703
8225.76 747
8226.61 673
8227.47 672
8228.33 599
8229.18 669
8230.04 681
8230.90 582
8231.75 575
8232.61 654
8233.46 657
8234.32 634
8235.18 651
8236.03 732
8236.89 654
8237.75 675
8238.60 677
8239.46 660
8240.32 637
8241.17 688
8242.03 641
8242.89 622
8243.74 641
8244.60 600
8245.46 617
8246.32 618
8247.17 572
8248.03 621
8248.89 667
8249.74 616
8250.60 642
8251.46 680
8252.32 639
8253.17 649
8254.03 643
8254.89 664
8255.75 680
8256.60 600
8257.46 624
8258.32 632
8259.18 611
8260.04 619
8260.89 660
8261.75 636
8262.61 572
8263.47 660
8264.32 603
8265.18 660
8266.04 610
8266.90 572
8267.76 601
8268.62 599
8269.47 581
8270.33 589
8271.19 607
8272.05 627
8272.91 588
8273.77 623
8274.62 637
8275.48 575
8276.34 566
8277.20 711
8278.06 674
8278.92 592
8279.78 640
8280.64 660
8281.49 633
8282.35 624
8283.21 658
8284.07 696
8284.93 609
8285.79 599
8286.65 701
8287.51 628
8288.37 616
8289.23 695
8290.09 619
8290.95 675
8291.80 679
8292.66 713
8293.52 667
8294.38 648
8295.24 629
8296.10 673
8296.96 612
8297.82 640
8298.68 670
8299.54 669
8300.40 674
8301.26 682
8302.12 741
8302.98 682
8303.84 691
8304.70 700
8305.56 702
8306.42 631
8307.28 623
8308.14 668
8309.00 696
8309.86 650
8310.72 702
8311.58 683
8312.44 684
8313.31 685
8314.17 685
8315.03 681
8315.89 651
8316.75 748
8317.61 770
8318.47 773
8319.33 755
8320.19 783
8321.05 756
8321.91 800
8322.77 756
8323.64 789
8324.50 659
8325.36 717
8326.22 685
8327.08 649
8327.94 671
8328.80 670
8329.66 631
8330.53 708
8331.39 654
8332.25 683
8333.11 672
8333.97 648
8334.83 637
8335.70 680
8336.56 641
8337.42 655
8338.28 715
8339.14 681
8340.00 672
8340.87 597
8341.73 636
8342.59 677
8343.45 656
8344.32 777
8345.18 729
8346.04 697
8346.90 649
8347.76 717
8348.63 705
8349.49 714
8350.35 704
8351.21 691
8352.08 731
8352.94 674
8353.80 680
8354.66 645
8355.53 643
8356.39 703
8357.25 728
8358.12 751
8358.98 664
8359.84 688
8360.71 622
8361.57 643
8362.43 653
8363.29 669
8364.16 655
8365.02 586
8365.88 620
8366.75 652
8367.61 634
8368.47 600
8369.34 633
8370.20 677
8371.06 685
8371.93 644
8372.79 588
8373.66 666
8374.52 597
8375.38 631
8376.25 579
8377.11 611
8377.97 607
8378.84 688
8379.70 690
8380.57 628
8381.43 625
8382.30 729
8383.16 662
8384.02 698
8384.89 692
8385.75 698
8386.62 688
8387.48 722
8388.35 707
8389.21 671
8390.07 665
8390.94 715
8391.80 653
8392.67 631
8393.53 684
8394.40 647
8395.26 679
8396.13 720
8396.99 726
8397.86 671
8398.72 669
8399.59 649
8400.45 663
8401.32 693
8402.18 648
8403.05 650
8403.91 673
8404.78 629
8405.64 718
8406.51 643
8407.37 655
8408.24 671
8409.11 679
8409.97 710
8410.84 643
8411.70 701
8412.57 687
8413.43 657
8414.30 683
8415.17 694
8416.03 689
8416.90 695
8417.76 687
8418.63 698
8419.50 710
8420.36 595
8421.23 711
8422.09 708
8422.96 681
8423.83 602
8424.69 688
8425.56 670
8426.43 709
8427.29 717
8428.16 651
8429.02 641
8429.89 645
8430.76 685
8431.62 673
8432.49 698
8433.36 735
8434.23 730
8435.09 730
8435.96 691
8436.83 690
8437.69 684
8438.56 681
8439.43 767
8440.29 747
8441.16 716
8442.03 756
8442.90 821
8443.76 799
8444.63 758
8445.50 721
8446.37 749
8447.23 720
8448.10 729
8448.97 822
8449.84 759
8450.70 760
8451.57 821
8452.44 749
8453.31 730
8454.17 846
8455.04 833
8455.91 816
8456.78 942
8457.65 998
8458.51 1029
8459.38 1154
8460.25 1065
8461.12 1086
8461.99 1051
8462.86 970
8463.72 967
8464.59 952
8465.46 944
8466.33 873
8467.20 846
8468.07 804
8468.93 848
8469.80 860
8470.67 888
8471.54 968
8472.41 938
8473.28 985
8474.15 1000
8475.02 1039
8475.89 1027
8476.75 1038
8477.62 985
8478.49 887
8479.36 956
8480.23 939
8481.10 906
8481.97 855
8482.84 795
8483.71 809
8484.58 822
8485.45 727
8486.32 781
8487.19 737
8488.06 791
8488.92 747
8489.79 717
8490.66 779
8491.53 697
8492.40 792
8493.27 855
8494.14 807
8495.01 836
8495.88 763
8496.75 727
8497.62 778
8498.49 855
8499.36 798
8500.23 746
8501.10 798
8501.97 814
8502.85 773
8503.72 831
8504.59 698
8505.46 699
8506.33 734
8507.20 755
8508.07 782
8508.94 801
8509.81 763
8510.68 836
8511.55 882
8512.42 884
8513.29 868
8514.16 869
8515.03 773
8515.91 748
8516.78 810
8517.65 750
8518.52 757
8519.39 760
8520.26 829
8521.13 866
8522.00 815
8522.88 699
8523.75 848
8524.62 778
8525.49 735
8526.36 772
8527.23 761
8528.10 764
8528.98 769
8529.85 839
8530.72 790
8531.59 786
8532.46 817
8533.34 831
8534.21 829
8535.08 853
8535.95 840
8536.82 873
8537.70 886
8538.57 897
8539.44 881
8540.31 838
8541.18 846
8542.06 844
8542.93 815
8543.80 849
8544.67 854
8545.55 819
8546.42 852
8547.29 821
8548.17 818
8549.04 799
8549.91 873
8550.78 858
8551.66 864
8552.53 924
8553.40 908
8554.28 1099
8555.15 1189
8556.02 1212
8556.89 1195
8557.77 1345
8558.64 1372
8559.51 1272
8560.39 1176
8561.26 1081
8562.13 952
8563.01 915
8563.88 908
8564.75 816
8565.63 807
8566.50 795
8567.38 741
8568.25 781
8569.12 756
8570.00 736
8570.87 781
8571.74 727
8572.62 792
8573.49 760
8574.37 789
8575.24 785
8576.11 767
8576.99 754
8577.86 746
8578.74 745
8579.61 758
8580.49 722
8581.36 712
8582.23 728
8583.11 737
8583.98 705
8584.86 759
8585.73 768
8586.61 813
8587.48 741
8588.36 717
8589.23 783
8590.11 753
8590.98 769
8591.86 739
8592.73 800
8593.61 721
8594.48 771
8595.36 799
8596.23 758
8597.11 738
8597.98 814
8598.86 748
8599.73 691
8600.61 688
8601.48 705
8602.36 668
8603.23 698
8604.11 700
8604.99 671
8605.86 697
8606.74 679
8607.61 680
8608.49 722
8609.36 678
8610.24 705
8611.12 664
8611.99 693
8612.87 778
8613.74 710
8614.62 757
8615.50 709
8616.37 691
8617.25 765
8618.12 717
8619.00 685
8619.88 733
8620.75 716
8621.63 701
8622.51 769
8623.38 781
8624.26 747
8625.14 709
8626.01 675
8626.89 739
8627.77 715
8628.64 736
8629.52 702
8630.40 699
8631.27 704
8632.15 726
8633.03 694
8633.90 723
8634.78 712
8635.66 705
8636.54 716
8637.41 669
8638.29 696
8639.17 727
8640.05 698
8640.92 645
8641.80 726
8642.68 703
8643.55 713
8644.43 744
8645.31 690
8646.19 701
8647.07 722
8647.94 741
8648.82 706
8649.70 709
8650.58 720
8651.45 716
8652.33 689
8653.21 689
8654.09 717
8654.97 727
8655.85 739
8656.72 740
8657.60 668
8658.48 745
8659.36 726
8660.24 694
8661.12 681
8661.99 716
8662.87 730
8663.75 732
8664.63 711
8665.51 668
8666.39 675
8667.27 752
8668.14 764
8669.02 753
8669.90 678
8670.78 698
8671.66 773
8672.54 726
8673.42 684
8674.30 697
8675.18 707
8676.06 786
8676.94 735
8677.81 749
8678.69 689
8679.57 703
8680.45 714
8681.33 714
8682.21 760
8683.09 726
8683.97 691
8684.85 719
8685.73 718
8686.61 769
8687.49 727
8688.37 734
8689.25 699
8690.13 749
8691.01 756
8691.89 804
8692.77 896
8693.65 886
8694.53 975
8695.41 959
8696.29 1030
8697.17 1075
8698.05 1035
8698.93 943
8699.81 904
8700.69 872
8701.57 823
8702.45 777
8703.33 765
8704.21 692
8705.09 697
8705.98 735
8706.86 692
8707.74 669
8708.62 681
8709.50 648
8710.38 719
8711.26 693
8712.14 693
8713.02 696
8713.90 626
8714.79 653
8715.67 683
8716.55 644
8717.43 656
8718.31 670
8719.19 622
8720.07 608
8720.95 707
8721.84 635
8722.72 649
8723.60 659
8724.48 620
8725.36 624
8726.24 630
8727.13 706
8728.01 679
8728.89 691
8729.77 728
8730.65 719
8731.54 731
8732.42 655
8733.30 699
8734.18 717
8735.06 643
8735.95 666
8736.83 702
8737.71 648
8738.59 633
8739.48 636
8740.36 618
8741.24 598
8742.12 575
8743.01 623
8743.89 636
8744.77 621
8745.65 654
8746.54 614
8747.42 583
8748.30 577
8749.19 627
8750.07 610
8750.95 639
8751.83 606
8752.72 591
8753.60 689
8754.48 630
8755.37 549
8756.25 597
8757.13 702
8758.02 641
8758.90 641
8759.78 620
8760.67 641
8761.55 656
8762.43 610
8763.32 591
8764.20 621
8765.09 611
8765.97 641
8766.85 657
8767.74 648
8768.62 648
8769.51 718
8770.39 686
8771.27 679
8772.16 683
8773.04 629
8773.93 594
8774.81 602
8775.69 652
8776.58 630
8777.46 611
8778.35 598
8779.23 556
8780.12 586
8781.00 587
8781.89 621
8782.77 609
8783.65 603
8784.54 600
8785.42 608
8786.31 577
8787.19 575
8788.08 557
8788.96 568
8789.85 570
8790.73 539
8791.62 606
8792.50 560
8793.39 598
8794.27 555
8795.16 569
8796.04 549
8796.93 558
8797.82 565
8798.70 573
8799.59 523
8800.47 574
8801.36 555
8802.24 555
8803.13 572
8804.01 565
8804.90 627
8805.79 553
8806.67 581
8807.56 592
8808.44 599
8809.33 570
8810.22 580
8811.10 554
8811.99 529
8812.87 510
8813.76 593
8814.65 534
8815.53 549
8816.42 550
8817.30 571
8818.19 565
8819.08 542
8819.96 491
8820.85 486
8821.74 509
8822.62 581
8823.51 554
8824.40 529
8825.28 555
8826.17 557
8827.06 510
8827.94 533
8828.83 515
8829.72 540
8830.61 561
8831.49 521
8832.38 530
8833.27 547
8834.15 569
8835.04 621
8835.93 586
8836.82 552
8837.70 562
8838.59 525
8839.48 516
8840.37 530
8841.25 503
8842.14 540
8843.03 532
8843.92 543
8844.80 480
8845.69 490
8846.58 541
8847.47 537
8848.36 567
8849.24 563
8850.13 545
8851.02 537
8851.91 532
8852.80 494
8853.68 515
8854.57 531
8855.46 487
8856.35 435
8857.24 481
8858.13 541
8859.01 547
8859.90 548
8860.79 576
8861.68 482
8862.57 485
8863.46 509
8864.35 482
8865.23 508
8866.12 509
8867.01 501
8867.90 484
8868.79 498
8869.68 534
8870.57 544
8871.46 483
8872.35 498
8873.24 561
8874.12 582
8875.01 538
8875.90 542
8876.79 544
8877.68 523
8878.57 521
8879.46 480
8880.35 441
8881.24 464
8882.13 495
8883.02 474
8883.91 465
8884.80 474
8885.69 484
8886.58 540
8887.47 499
8888.36 515
8889.25 490
8890.14 496
8891.03 506
8891.92 510
8892.81 489
8893.70 512
8894.59 512
8895.48 463
8896.37 462
8897.26 488
8898.15 549
8899.04 504
8899.93 475
8900.82 532
8901.71 451
8902.60 494
8903.49 514
8904.38 487
8905.28 457
8906.17 490
8907.06 491
8907.95 496
8908.84 481
8909.73 417
8910.62 476
8911.51 457
8912.40 436
8913.29 480
8914.19 510
8915.08 497
8915.97 483
8916.86 464
8917.75 494
8918.64 471
8919.53 476
8920.43 493
8921.32 502
8922.21 472
8923.10 486
8923.99 494
8924.88 493
8925.78 501
8926.67 541
8927.56 515
8928.45 484
8929.34 492
8930.24 471
8931.13 417
8932.02 489
8932.91 524
8933.80 474
8934.70 473
8935.59 420
8936.48 439
8937.37 472
8938.27 497
8939.16 458
8940.05 457
8940.94 451
8941.84 449
8942.73 477
8943.62 449
8944.51 455
8945.41 496
8946.30 501
8947.19 490
8948.09 515
8948.98 455
8949.87 519
8950.77 506
8951.66 482
8952.55 504
8953.44 505
8954.34 484
8955.23 427
8956.12 414
8957.02 469
8957.91 486
8958.80 453
8959.70 451
8960.59 522
8961.49 471
8962.38 464
8963.27 399
8964.17 470
8965.06 493
8965.95 451
8966.85 499
8967.74 452
8968.64 510
8969.53 512
8970.42 468
8971.32 466
8972.21 490
8973.11 493
8974.00 478
8974.90 482
8975.79 422
8976.68 447
8977.58 464
8978.47 451
8979.37 453
8980.26 462
8981.16 442
8982.05 420
8982.95 432
8983.84 422
8984.74 433
8985.63 460
8986.52 423
8987.42 451
8988.31 422
8989.21 457
8990.10 476
8991.00 452
8991.89 445
8992.79 402
8993.69 461
8994.58 493
8995.48 446
8996.37 418
8997.27 474
8998.16 487
8999.06 483
8999.95 472
9000.85 460
9001.74 483
9002.64 433
9003.54 411
9004.43 452
9005.33 456
9006.22 452
9007.12 495
9008.01 436
9008.91 448
9009.81 431
9010.70 503
9011.60 483
9012.50 471
9013.39 427
9014.29 458
9015.18 471
9016.08 427
9016.98 474
9017.87 492
9018.77 426
9019.67 430
9020.56 427
9021.46 463
9022.36 471
9023.25 477
9024.15 444
9025.05 456
9025.94 484
9026.84 461
9027.74 480
9028.63 433
9029.53 453
9030.43 454
9031.32 419
9032.22 426
9033.12 481
9034.02 448
9034.91 415
9035.81 416
9036.71 391
9037.61 426
9038.50 439
9039.40 460
9040.30 455
9041.20 457
9042.09 445
9042.99 517
9043.89 466
9044.79 430
9045.68 389
9046.58 456
9047.48 452
9048.38 444
9049.28 478
9050.17 501
9051.07 443
9051.97 412
9052.87 444
9053.77 444
9054.66 461
9055.56 468
9056.46 424
9057.36 451
9058.26 469
9059.16 472
9060.06 489
9060.95 429
9061.85 437
9062.75 439
9063.65 468
9064.55 482
9065.45 421
9066.35 400
9067.25 392
9068.14 493
9069.04 450
9069.94 429
9070.84 439
9071.74 367
9072.64 419
9073.54 408
9074.44 441
9075.34 438
9076.24 443
9077.14 416
9078.04 470
9078.93 451
9079.83 475
9080.73 457
9081.63 470
9082.53 463
9083.43 452
9084.33 449
9085.23 455
9086.13 409
9087.03 442
9087.93 444
9088.83 428
9089.73 484
9090.63 450
9091.53 429
9092.43 425
9093.33 464
9094.23 472
9095.13 463
9096.03 488
9096.93 469
9097.83 443
9098.73 414
9099.63 435
9100.54 433
9101.44 428
9102.34 408
9103.24 480
9104.14 427
9105.04 459
9105.94 417
9106.84 459
9107.74 471
9108.64 495
9109.54 431
9110.44 445
9111.35 423
9112.25 401
9113.15 432
9114.05 460
9114.95 452
9115.85 414
9116.75 425
9117.65 422
9118.56 386
9119.46 398
9120.36 437
9121.26 421
9122.16 430
9123.06 436
9123.97 490
9124.87 424
9125.77 398
9126.67 421
9127.57 402
9128.47 427
9129.38 416
9130.28 392
9131.18 400
9132.08 421
9132.98 390
9133.89 387
9134.79 399
9135.69 422
9136.59 463
9137.50 483
9138.40 415
9139.30 437
9140.20 446
9141.11 465
9142.01 455
9142.91 446
9143.81 447
9144.72 399
9145.62 433
9146.52 399
9147.42 412
9148.33 409
9149.23 419
9150.13 408
9151.04 454
9151.94 421
9152.84 460
9153.75 421
9154.65 491
9155.55 454
9156.46 446
9157.36 452
9158.26 438
9159.17 507
9160.07 396
9160.97 451
9161.88 406
9162.78 437
9163.68 428
9164.59 456
9165.49 476
9166.40 456
9167.30 430
9168.20 425
9169.11 439
9170.01 432
9170.92 451
9171.82 448
9172.72 448
9173.63 401
9174.53 392
9175.44 436
9176.34 420
9177.24 414
9178.15 392
9179.05 402
9179.96 416
9180.86 445
9181.77 458
9182.67 394
9183.58 391
9184.48 439
9185.39 452
9186.29 438
9187.20 452
9188.10 446
9189.01 426
9189.91 390
9190.82 418
9191.72 393
9192.63 447
9193.53 459
9194.44 424
9195.34 460
9196.25 420
9197.15 432
9198.06 465
9198.96 470
9199.87 401
9200.77 437
9201.68 484
9202.58 510
9203.49 495
9204.40 424
9205.30 416
9206.21 454
9207.11 487
9208.02 476
9208.92 418
9209.83 389
9210.74 455
9211.64 423
9212.55 439
9213.45 383
9214.36 382
9215.27 431
9216.17 455
9217.08 444
9217.99 391
9218.89 414
9219.80 415
9220.71 454
9221.61 387
9222.52 411
9223.43 454
9224.33 424
9225.24 390
9226.15 427
9227.05 399
9227.96 455
9228.87 466
9229.77 374
9230.68 406
9231.59 416
9232.49 424
9233.40 401
9234.31 412
9235.22 445
9236.12 386
9237.03 384
9237.94 398
9238.84 374
9239.75 439
9240.66 469
9241.57 431
9242.47 435
9243.38 418
9244.29 434
9245.20 460
9246.11 425
9247.01 374
9247.92 423
9248.83 440
9249.74 406
9250.64 446
9251.55 436
9252.46 382
9253.37 414
9254.28 442
9255.19 402
9256.09 404
9257.00 401
9257.91 396
9258.82 403
9259.73 384
9260.64 430
9261.54 380
9262.45 420
9263.36 437
9264.27 457
9265.18 480
9266.09 417
9267.00 375
9267.90 394
9268.81 442
9269.72 427
9270.63 417
9271.54 456
9272.45 439
9273.36 434
9274.27 396
9275.18 404
9276.09 385
9277.00 443
9277.90 435
9278.81 437
9279.72 425
9280.63 438
9281.54 427
9282.45 462
9283.36 384
9284.27 447
9285.18 428
9286.09 428
9287.00 405
9287.91 422
9288.82 416
9289.73 438
9290.64 442
9291.55 437
9292.46 446
9293.37 409
9294.28 409
9295.19 449
9296.10 428
9297.01 369
9297.92 396
9298.83 398
9299.74 390
9300.65 490
9301.56 418
9302.47 435
9303.38 425
9304.29 405
9305.20 392
9306.12 414
9307.03 423
9307.94 387
9308.85 412
9309.76 441
9310.67 427
9311.58 446
9312.49 484
9313.40 455
9314.31 450
9315.22 438
9316.14 448
9317.05 405
9317.96 447
9318.87 483
9319.78 444
9320.69 447
9321.60 434
9322.52 408
9323.43 410
9324.34 439
9325.25 441
9326.16 443
9327.07 435
9327.99 426
9328.90 382
9329.81 411
9330.72 393
9331.63 388
9332.54 379
9333.46 444
9334.37 444
9335.28 420
9336.19 399
9337.11 401
9338.02 407
9338.93 422
9339.84 412
9340.75 405
9341.67 458
9342.58 355
9343.49 415
9344.40 414
9345.32 411
9346.23 400
9347.14 419
9348.06 433
9348.97 431
9349.88 411
9350.79 427
9351.71 439
9352.62 413
9353.53 435
9354.45 474
9355.36 464
9356.27 389
9357.19 399
9358.10 402
9359.01 403
9359.93 383
9360.84 386
9361.75 394
9362.67 414
9363.58 401
9364.49 410
9365.41 444
9366.32 446
9367.23 394
9368.15 425
9369.06 423
9369.97 364
9370.89 366
9371.80 359
9372.72 421
9373.63 391
9374.54 388
9375.46 418
9376.37 409
9377.29 414
9378.20 391
9379.12 364
9380.03 401
9380.94 439
9381.86 465
9382.77 420
9383.69 453
9384.60 479
9385.52 412
9386.43 428
9387.35 388
9388.26 406
9389.18 422
9390.09 449
9391.01 444
9391.92 422
9392.84 432
9393.75 437
9394.67 429
9395.58 442
9396.50 453
9397.41 436
9398.33 420
9399.24 403
9400.16 422
9401.07 435
9401.99 462
9402.90 378
9403.82 413
9404.73 413
9405.65 432
9406.56 451
9407.48 408
9408.40 418
9409.31 482
9410.23 445
9411.14 405
9412.06 374
9412.98 452
9413.89 432
9414.81 448
9415.72 327
9416.64 362
9417.56 433
9418.47 410
9419.39 412
9420.30 440
9421.22 439
9422.14 443
9423.05 450
9423.97 423
9424.89 389
9425.80 403
9426.72 403
9427.64 422
9428.55 417
9429.47 416
9430.39 427
9431.30 410
9432.22 386
9433.14 365
9434.05 386
9434.97 455
9435.89 447
9436.80 465
9437.72 450
9438.64 415
9439.56 421
9440.47 418
9441.39 444
9442.31 410
9443.23 406
9444.14 408
9445.06 427
9445.98 398
9446.90 391
9447.81 427
9448.73 495
9449.65 427
9450.57 395
9451.48 455
9452.40 436
9453.32 435
9454.24 433
9455.16 482
9456.07 528
9456.99 510
9457.91 454
9458.83 501
9459.75 471
9460.66 405
9461.58 496
9462.50 438
9463.42 436
9464.34 379
9465.26 422
9466.18 395
9467.09 376
9468.01 406
9468.93 429
9469.85 439
9470.77 397
9471.69 425
9472.61 347
9473.53 375
9474.44 408
9475.36 425
9476.28 417
9477.20 446
9478.12 435
9479.04 429
9479.96 404
9480.88 411
9481.80 445
9482.72 514
9483.64 444
9484.56 452
9485.47 410
9486.39 419
9487.31 445
9488.23 389
9489.15 394
9490.07 470
9490.99 435
9491.91 421
9492.83 430
9493.75 405
9494.67 416
9495.59 413
9496.51 400
9497.43 432
9498.35 465
9499.27 383
9500.19 386
9501.11 423
9502.03 393
9502.95 391
9503.87 437
9504.79 418
9505.71 370
9506.63 396
9507.56 458
9508.48 464
9509.40 447
9510.32 413
9511.24 432
9512.16 448
9513.08 432
9514.00 427
9514.92 428
9515.84 388
9516.76 429
9517.68 414
9518.61 413
9519.53 424
9520.45 442
9521.37 453
9522.29 460
9523.21 475
9524.13 471
9525.05 445
9525.98 441
9526.90 426
9527.82 461
9528.74 442
9529.66 397
9530.58 460
9531.50 462
9532.43 467
9533.35 441
9534.27 484
9535.19 461
9536.11 452
9537.04 477
9537.96 461
9538.88 463
9539.80 462
9540.72 470
9541.65 451
9542.57 413
9543.49 423
9544.41 385
9545.34 436
9546.26 512
9547.18 430
9548.10 475
9549.03 445
9549.95 413
9550.87 408
9551.79 469
9552.72 453
9553.64 394
9554.56 386
9555.48 411
9556.41 363
9557.33 388
9558.25 459
9559.18 441
9560.10 488
9561.02 495
9561.95 456
9562.87 409
9563.79 480
9564.72 425
9565.64 459
9566.56 446
9567.49 483
9568.41 436
9569.33 423
9570.26 437
9571.18 378
9572.10 416
9573.03 403
9573.95 395
9574.88 381
9575.80 458
9576.72 454
9577.65 406
9578.57 417
9579.49 419
9580.42 433
9581.34 420
9582.27 410
9583.19 384
9584.12 448
9585.04 402
9585.96 470
9586.89 403
9587.81 472
9588.74 446
9589.66 461
9590.59 450
9591.51 453
9592.44 451
9593.36 436
9594.29 401
9595.21 435
9596.14 431
9597.06 447
9597.98 429
9598.91 379
9599.83 426
9600.76 452
9601.68 443
9602.61 474
9603.54 438
9604.46 461
9605.39 516
9606.31 469
9607.24 489
9608.16 475
9609.09 452
9610.01 454
9610.94 450
9611.86 434
9612.79 473
9613.72 497
9614.64 468
9615.57 437
9616.49 452
9617.42 497
9618.34 445
9619.27 546
9620.20 486
9621.12 467
9622.05 491
9622.97 520
9623.90 506
9624.83 498
9625.75 520
9626.68 527
9627.61 518
9628.53 515
9629.46 502
9630.39 444
9631.31 533
9632.24 506
9633.16 533
9634.09 527
9635.02 538
9635.95 574
9636.87 567
9637.80 615
9638.73 615
9639.65 558
9640.58 604
9641.51 631
9642.43 662
9643.36 670
9644.29 641
9645.22 585
9646.14 609
9647.07 655
9648.00 615
9648.92 660
9649.85 682
9650.78 670
9651.71 706
9652.63 732
9653.56 675
9654.49 701
9655.42 703
9656.34 765
9657.27 765
9658.20 647
9659.13 649
9660.06 667
9660.98 568
9661.91 560
9662.84 597
9663.77 597
9664.70 590
9665.62 528
9666.55 530
9667.48 542
9668.41 556
9669.34 591
9670.27 614
9671.19 584
9672.12 609
9673.05 598
9673.98 597
9674.91 629
9675.84 610
9676.77 634
9677.70 662
9678.62 645
9679.55 636
9680.48 651
9681.41 635
9682.34 646
9683.27 671
9684.20 628
9685.13 602
9686.06 584
9686.99 585
9687.91 654
9688.84 646
9689.77 610
9690.70 686
9691.63 639
9692.56 699
9693.49 647
9694.42 692
9695.35 691
9696.28 706
9697.21 760
9698.14 711
9699.07 663
9700.00 678
9700.93 708
9701.86 641
9702.79 684
9703.72 733
9704.65 687
9705.58 688
9706.51 612
9707.44 606
9708.37 636
9709.30 655
9710.23 603
9711.16 627
9712.09 612
9713.02 638
9713.95 597
9714.88 622
9715.81 648
9716.74 640
9717.67 613
9718.61 624
9719.54 616
9720.47 588
9721.40 620
9722.33 564
9723.26 580
9724.19 563
9725.12 532
9726.05 567
9726.98 577
9727.92 580
9728.85 557
9729.78 574
9730.71 559
9731.64 596
9732.57 620
9733.50 541
9734.43 565
9735.37 545
9736.30 529
9737.23 524
9738.16 546
9739.09 588
9740.02 570
9740.96 519
9741.89 539
9742.82 596
9743.75 528
9744.68 550
9745.62 489
9746.55 559
9747.48 565
9748.41 547
9749.34 591
9750.28 612
9751.21 562
9752.14 576
9753.07 583
9754.01 529
9754.94 568
9755.87 569
9756.80 575
9757.74 591
9758.67 528
9759.60 544
9760.53 596
9761.47 556
9762.40 545
9763.33 570
9764.27 543
9765.20 548
9766.13 533
9767.07 561
9768.00 548
9768.93 548
9769.86 567
9770.80 544
9771.73 558
9772.66 555
9773.60 524
9774.53 559
9775.47 550
9776.40 593
9777.33 568
9778.27 572
9779.20 525
9780.13 577
9781.07 588
9782.00 573
9782.93 585
9783.87 642
9784.80 599
9785.74 560
9786.67 583
9787.60 643
9788.54 646
9789.47 597
9790.41 548
9791.34 574
9792.28 558
9793.21 563
9794.14 612
9795.08 538
9796.01 546
9796.95 597
9797.88 569
9798.82 607
9799.75 586
9800.69 619
9801.62 609
9802.56 630
9803.49 627
9804.42 603
9805.36 547
9806.29 567
9807.23 642
9808.16 568
9809.10 539
9810.03 526
9810.97 523
9811.91 533
9812.84 565
9813.78 545
9814.71 512
9815.65 518
9816.58 538
9817.52 550
9818.45 549
9819.39 512
9820.32 500
9821.26 470
9822.20 473
9823.13 558
9824.07 528
9825.00 484
9825.94 528
9826.87 509
9827.81 494
9828.75 485
9829.68 551
9830.62 489
9831.55 492
9832.49 496
9833.43 511
9834.36 475
9835.30 508
9836.24 516
9837.17 479
9838.11 475
9839.05 469
9839.98 488
9840.92 526
9841.86 469
9842.79 468
9843.73 501
9844.67 508
9845.60 469
9846.54 501
9847.48 495
9848.41 484
9849.35 520
9850.29 501
9851.22 513
9852.16 457
9853.10 495
9854.04 484
9854.97 491
9855.91 484
9856.85 468
9857.79 482
9858.72 459
9859.66 471
9860.60 499
9861.54 505
9862.47 483
9863.41 476
9864.35 491
9865.29 504
9866.22 453
9867.16 475
9868.10 525
9869.04 477
9869.98 476
9870.91 520
9871.85 523
9872.79 479
9873.73 471
9874.67 489
9875.60 515
9876.54 450
9877.48 495
9878.42 517
9879.36 573
9880.30 459
9881.24 474
9882.17 484
9883.11 468
9884.05 456
9884.99 526
9885.93 539
9886.87 493
9887.81 499
9888.74 482
9889.68 465
9890.62 445
9891.56 502
9892.50 513
9893.44 505
9894.38 478
9895.32 456
9896.26 521
9897.20 521
9898.14 496
9899.08 508
9900.01 455
9900.95 491
9901.89 502
9902.83 500
9903.77 464
9904.71 430
9905.65 503
9906.59 504
9907.53 490
9908.47 487
9909.41 510
9910.35 499
9911.29 486
9912.23 508
9913.17 522
9914.11 496
9915.05 489
9915.99 471
9916.93 517
9917.87 487
9918.81 487
9919.75 498
9920.69 562
9921.63 531
9922.57 526
9923.51 498
9924.46 499
9925.40 558
9926.34 631
9927.28 754
9928.22 719
9929.16 806
9930.10 741
9931.04 790
9931.98 776
9932.92 744
9933.86 732
9934.80 706
9935.75 651
9936.69 556
9937.63 610
9938.57 552
9939.51 499
9940.45 530
9941.39 598
9942.34 553
9943.28 509
9944.22 582
9945.16 508
9946.10 536
9947.04 552
9947.98 535
9948.93 552
9949.87 485
9950.81 484
9951.75 492
9952.69 478
9953.64 518
9954.58 534
9955.52 511
9956.46 449
9957.40 533
9958.35 492
9959.29 530
9960.23 521
9961.17 539
9962.12 536
9963.06 494
9964.00 523
9964.94 511
9965.89 560
9966.83 525
9967.77 532
9968.71 494
9969.66 562
9970.60 553
9971.54 557
9972.48 595
9973.43 608
9974.37 635
9975.31 654
9976.26 614
9977.20 548
9978.14 558
9979.09 490
9980.03 522
9980.97 504
9981.92 515
9982.86 464
9983.80 454
9984.75 463
9985.69 504
9986.63 465
9987.58 472
9988.52 447
9989.46 438
9990.41 447
9991.35 438
9992.30 422
9993.24 478
9994.18 475
9995.13 396
9996.07 477
9997.01 514
9997.96 491
9998.90 455
9999.85 450
10000.79 465
10001.74 461
10002.68 453
10003.62 500
10004.57 507
10005.51 462
10006.46 521
10007.40 476
10008.35 474
10009.29 445
10010.24 521
10011.18 524
10012.13 451
10013.07 402
10014.01 470
10014.96 471
10015.90 466
10016.85 455
10017.79 450
10018.74 465
10019.68 474
10020.63 398
10021.58 417
10022.52 427
10023.47 464
10024.41 439
10025.36 404
10026.30 383
10027.25 396
10028.19 453
10029.14 435
10030.08 372
10031.03 436
10031.98 424
10032.92 430
10033.87 389
10034.81 361
10035.76 378
10036.70 434
10037.65 407
10038.60 380
10039.54 402
10040.49 455
10041.43 360
10042.38 398
10043.33 406
10044.27 436
10045.22 388
10046.17 428
10047.11 408
10048.06 385
10049.01 437
10049.95 426
10050.90 412
10051.84 440
10052.79 447
10053.74 429
10054.69 413
10055.63 408
10056.58 414
10057.53 400
10058.47 464
10059.42 430
10060.37 387
10061.31 394
10062.26 408
10063.21 447
10064.16 396
10065.10 385
10066.05 407
10067.00 435
10067.94 438
10068.89 440
10069.84 401
10070.79 393
10071.73 425
10072.68 410
10073.63 417
10074.58 434
10075.53 397
10076.47 399
10077.42 425
10078.37 409
10079.32 444
10080.26 423
10081.21 418
10082.16 415
10083.11 424
10084.06 431
10085.01 430
10085.95 410
10086.90 461
10087.85 399
10088.80 363
10089.75 390
10090.70 412
10091.64 408
10092.59 376
10093.54 351
10094.49 362
10095.44 424
10096.39 388
10097.34 404
10098.28 343
10099.23 389
10100.18 377
10101.13 383
10102.08 342
10103.03 385
10103.98 396
10104.93 383
10105.88 432
10106.83 408
10107.78 342
10108.72 369
10109.67 387
10110.62 370
10111.57 375
10112.52 406
10113.47 405
10114.42 432
10115.37 401
10116.32 420
10117.27 388
10118.22 384
10119.17 394
10120.12 376
10121.07 389
10122.02 431
10122.97 394
10123.92 404
10124.87 411
10125.82 422
10126.77 385
10127.72 378
10128.67 377
10129.62 419
10130.57 374
10131.52 404
10132.47 347
10133.42 346
10134.37 376
10135.32 386
10136.27 370
10137.22 359
10138.18 366
10139.13 393
10140.08 408
10141.03 382
10141.98 361
10142.93 377
10143.88 398
10144.83 351
10145.78 381
10146.73 364
10147.68 413
10148.64 408
10149.59 378
10150.54 385
10151.49 357
10152.44 352
10153.39 376
10154.34 369
10155.30 397
10156.25 404
10157.20 368
10158.15 437
10159.10 417
10160.05 392
10161.01 325
10161.96 362
10162.91 382
10163.86 379
10164.81 348
10165.76 406
10166.72 397
10167.67 376
10168.62 463
10169.57 427
10170.53 426
10171.48 387
10172.43 436
10173.38 380
10174.33 365
10175.29 398
10176.24 413
10177.19 435
10178.14 370
10179.10 349
10180.05 324
10181.00 374
10181.96 396
10182.91 379
10183.86 392
10184.81 349
10185.77 380
10186.72 428
10187.67 377
10188.63 388
10189.58 375
10190.53 379
10191.49 393
10192.44 392
10193.39 378
10194.35 423
10195.30 390
10196.25 378
10197.21 337
10198.16 392
10199.11 438
10200.07 382
10201.02 353
10201.97 369
10202.93 391
10203.88 377
10204.84 397
10205.79 389
10206.74 405
10207.70 432
10208.65 474
10209.60 424
10210.56 466
10211.51 424
10212.47 481
10213.42 480
10214.38 401
10215.33 413
10216.28 374
10217.24 412
10218.19 376
10219.15 398
10220.10 411
10221.06 392
10222.01 371
10222.97 385
10223.92 328
10224.88 375
10225.83 416
10226.79 407
10227.74 378
10228.70 388
10229.65 400
10230.61 352
10231.56 343
10232.52 395
10233.47 366
10234.43 361
10235.38 378
10236.34 341
10237.29 337
10238.25 355
10239.20 374
10240.16 359
10241.11 400
10242.07 430
10243.03 365
10243.98 364
10244.94 368
10245.89 317
10246.85 330
10247.80 364
10248.76 340
10249.72 349
10250.67 377
10251.63 376
10252.58 364
10253.54 387
10254.50 384
10255.45 358
10256.41 345
10257.36 356
10258.32 355
10259.28 367
10260.23 345
10261.19 337
10262.15 344
10263.10 370
10264.06 345
10265.02 372
10265.97 408
10266.93 389
10267.89 355
10268.84 367
10269.80 336
10270.76 365
10271.71 369
10272.67 368
10273.63 368
10274.59 361
10275.54 345
10276.50 414
10277.46 355
10278.41 340
10279.37 361
10280.33 368
10281.29 342
10282.24 348
10283.20 340
10284.16 361
10285.12 343
10286.07 361
10287.03 385
10287.99 352
10288.95 349
10289.91 344
10290.86 358
10291.82 378
10292.78 397
10293.74 334
10294.70 349
10295.65 318
10296.61 367
10297.57 379
10298.53 346
10299.49 374
10300.44 376
10301.40 336
10302.36 383
10303.32 354
10304.28 306
10305.24 362
10306.20 347
10307.15 330
10308.11 332
10309.07 350
10310.03 328
10310.99 394
10311.95 355
10312.91 361
10313.87 329
10314.82 333
10315.78 314
10316.74 358
10317.70 321
10318.66 329
10319.62 309
10320.58 359
10321.54 342
10322.50 360
10323.46 330
10324.42 306
10325.38 373
10326.34 369
10327.29 349
10328.25 334
10329.21 359
10330.17 355
10331.13 319
10332.09 330
10333.05 372
10334.01 362
10334.97 358
10335.93 330
10336.89 377
10337.85 342
10338.81 340
10339.77 334
10340.73 357
10341.69 311
10342.65 358
10343.61 341
10344.57 312
10345.54 321
10346.50 325
10347.46 332
10348.42 341
10349.38 364
10350.34 372
10351.30 372
10352.26 311
10353.22 336
10354.18 331
10355.14 332
10356.10 337
10357.06 351
10358.02 325
10358.99 328
10359.95 320
10360.91 331
10361.87 339
10362.83 338
10363.79 343
10364.75 375
10365.71 352
10366.68 367
10367.64 380
10368.60 363
10369.56 351
10370.52 331
10371.48 338
10372.44 340
10373.41 310
10374.37 313
10375.33 293
10376.29 347
10377.25 323
10378.22 313
10379.18 351
10380.14 327
10381.10 296
10382.06 278
10383.03 328
10383.99 297
10384.95 344
10385.91 345
10386.88 310
10387.84 354
10388.80 321
10389.76 322
10390.72 376
10391.69 308
10392.65 316
10393.61 328
10394.58 328
10395.54 318
10396.50 358
10397.46 353
10398.43 331
10399.39 340
10400.35 360
10401.32 344
10402.28 321
10403.24 342
10404.20 348
10405.17 359
10406.13 358
10407.09 354
10408.06 341
10409.02 347
10409.98 367
10410.95 361
10411.91 341
10412.88 348
10413.84 332
10414.80 326
10415.77 382
10416.73 397
10417.69 419
10418.66 452
10419.62 508
10420.59 505
10421.55 525
10422.51 500
10423.48 553
10424.44 524
10425.41 528
10426.37 468
10427.33 409
10428.30 419
10429.26 436
10430.23 370
10431.19 372
10432.16 354
10433.12 341
10434.08 337
10435.05 342
10436.01 350
10436.98 323
10437.94 366
10438.91 393
10439.87 378
10440.84 343
10441.80 317
10442.77 369
10443.73 357
10444.70 311
10445.66 311
10446.63 359
10447.59 344
10448.56 354
10449.52 333
10450.49 340
10451.45 331
10452.42 365
10453.38 349
10454.35 308
10455.32 295
10456.28 331
10457.25 331
10458.21 351
10459.18 355
10460.14 368
10461.11 349
10462.08 367
10463.04 352
10464.01 304
10464.97 335
10465.94 317
10466.90 346
10467.87 330
10468.84 352
10469.80 325
10470.77 317
10471.74 336
10472.70 353
10473.67 341
10474.63 300
10475.60 324
10476.57 342
10477.53 307
10478.50 299
10479.47 322
10480.43 357
10481.40 326
10482.37 291
10483.33 348
10484.30 328
10485.27 313
10486.24 313
10487.20 330
10488.17 314
10489.14 321
10490.10 347
10491.07 340
10492.04 326
10493.01 338
10493.97 314
10494.94 326
10495.91 377
10496.87 329
10497.84 368
10498.81 350
10499.78 355
10500.74 330
10501.71 345
10502.68 377
10503.65 374
10504.62 361
10505.58 346
10506.55 339
10507.52 339
10508.49 338
10509.46 331
10510.42 307
10511.39 307
10512.36 309
10513.33 370
10514.30 331
10515.26 324
10516.23 326
10517.20 304
10518.17 348
10519.14 305
10520.11 339
10521.08 334
10522.04 334
10523.01 366
10523.98 307
10524.95 307
10525.92 328
10526.89 319
10527.86 298
10528.83 294
10529.79 307
10530.76 346
10531.73 290
10532.70 297
10533.67 349
10534.64 311
10535.61 314
10536.58 281
10537.55 302
10538.52 314
10539.49 346
10540.46 329
10541.43 322
10542.39 337
10543.36 364
10544.33 336
10545.30 321
10546.27 318
10547.24 334
10548.21 291
10549.18 313
10550.15 322
10551.12 305
10552.09 303
10553.06 292
10554.03 284
10555.00 303
10555.97 291
10556.94 270
10557.91 332
10558.88 302
10559.85 340
10560.82 288
10561.80 345
10562.77 357
10563.74 359
10564.71 349
10565.68 332
10566.65 326
10567.62 353
10568.59 310
10569.56 315
10570.53 349
10571.50 315
10572.47 314
10573.44 316
10574.41 307
10575.39 288
10576.36 312
10577.33 317
10578.30 299
10579.27 310
10580.24 296
10581.21 309
10582.18 288
10583.16 314
10584.13 317
10585.10 288
10586.07 322
10587.04 358
10588.01 312
10588.99 313
10589.96 274
10590.93 307
10591.90 316
10592.87 314
10593.84 272
10594.82 310
10595.79 282
10596.76 277
10597.73 293
10598.70 292
10599.68 344
10600.65 331
10601.62 323
10602.59 315
10603.57 288
10604.54 312
10605.51 360
10606.48 314
10607.46 340
10608.43 342
10609.40 334
10610.37 296
10611.35 272
10612.32 272
10613.29 303
10614.27 303
10615.24 300
10616.21 312
10617.18 256
10618.16 319
10619.13 318
10620.10 318
10621.08 276
10622.05 274
10623.02 298
10624.00 290
10624.97 303
10625.94 279
10626.92 284
10627.89 288
10628.86 287
10629.84 276
10630.81 281
10631.78 272
10632.76 308
10633.73 313
10634.71 314
10635.68 287
10636.65 316
10637.63 316
10638.60 302
10639.58 267
10640.55 296
10641.52 342
10642.50 336
10643.47 307
10644.45 294
10645.42 317
10646.39 310
10647.37 371
10648.34 319
10649.32 288
10650.29 282
10651.27 307
10652.24 295
10653.22 320
10654.19 308
10655.17 325
10656.14 288
10657.12 292
10658.09 310
10659.07 322
10660.04 288
10661.01 313
10661.99 326
10662.97 283
10663.94 250
10664.92 305
10665.89 335
10666.87 331
10667.84 294
10668.82 222
10669.79 282
10670.77 278
10671.74 269
10672.72 280
10673.69 288
10674.67 287
10675.65 303
10676.62 305
10677.60 301
10678.57 305
10679.55 321
10680.52 292
10681.50 252
10682.48 315
10683.45 272
10684.43 334
10685.40 289
10686.38 267
10687.36 304
10688.33 288
10689.31 327
10690.29 288
10691.26 291
10692.24 284
10693.22 315
10694.19 269
10695.17 263
10696.14 293
10697.12 280
10698.10 271
10699.08 300
10700.05 297
10701.03 331
10702.01 280
10702.98 281
10703.96 287
10704.94 279
10705.91 311
10706.89 278
10707.87 295
10708.85 312
10709.82 269
10710.80 291
10711.78 292
10712.75 267
10713.73 297
10714.71 296
10715.69 296
10716.66 241
10717.64 262
10718.62 266
10719.60 288
10720.57 277
10721.55 267
10722.53 300
10723.51 293
10724.49 315
10725.46 303
10726.44 305
10727.42 275
10728.40 294
10729.38 268
10730.35 306
10731.33 277
10732.31 275
10733.29 310
10734.27 283
10735.25 271
10736.22 311
10737.20 273
10738.18 297
10739.16 289
10740.14 267
10741.12 332
10742.10 329
10743.08 310
10744.05 236
10745.03 267
10746.01 273
10746.99 287
10747.97 261
10748.95 279
10749.93 281
10750.91 311
10751.89 284
10752.87 271
10753.84 278
10754.82 265
10755.80 270
10756.78 302
10757.76 310
10758.74 268
10759.72 259
10760.70 278
10761.68 311
10762.66 320
10763.64 322
10764.62 272
10765.60 295
10766.58 296
10767.56 276
10768.54 274
10769.52 234
10770.50 279
10771.48 272
10772.46 295
10773.44 272
10774.42 295
10775.40 282
10776.38 279
10777.36 244
10778.34 273
10779.32 254
10780.30 280
10781.28 248
10782.26 289
10783.24 299
10784.22 277
10785.20 283
10786.19 268
10787.17 281
10788.15 288
10789.13 287
10790.11 290
10791.09 303
10792.07 308
10793.05 274
10794.03 271
10795.01 312
10796.00 297
10796.98 293
10797.96 289
10798.94 299
10799.92 298
10800.90 283
10801.88 299
10802.86 261
10803.85 281
10804.83 273
10805.81 290
10806.79 286
10807.77 271
10808.75 282
10809.74 271
10810.72 248
10811.70 297
10812.68 275
10813.66 269
10814.65 296
10815.63 275
10816.61 310
10817.59 286
10818.57 266
10819.56 266
10820.54 307
10821.52 285
10822.50 281
10823.49 263
10824.47 326
10825.45 276
10826.43 238
10827.42 302
10828.40 282
10829.38 289
10830.36 309
10831.35 275
10832.33 251
10833.31 295
10834.30 298
10835.28 297
10836.26 295
10837.25 305
10838.23 306
10839.21 291
10840.19 261
10841.18 280
10842.16 307
10843.14 302
10844.13 257
10845.11 253
10846.09 245
10847.08 264
10848.06 261
10849.05 286
10850.03 296
10851.01 314
10852.00 314
10852.98 296
10853.96 299
10854.95 278
10855.93 278
10856.92 257
10857.90 265
10858.88 263
10859.87 272
10860.85 292
10861.84 276
10862.82 238
10863.80 291
10864.79 307
10865.77 296
10866.76 292
10867.74 279
10868.73 343
10869.71 281
10870.70 275
10871.68 273
10872.67 275
10873.65 288
10874.63 301
10875.62 254
10876.60 293
10877.59 264
10878.57 262
10879.56 279
10880.54 271
10881.53 319
10882.51 314
10883.50 285
10884.48 285
10885.47 291
10886.46 300
10887.44 245
10888.43 274
10889.41 271
10890.40 250
10891.38 260
10892.37 271
10893.35 288
10894.34 281
10895.33 272
10896.31 247
10897.30 282
10898.28 296
10899.27 304
10900.25 320
10901.24 281
10902.23 299
10903.21 314
10904.20 297
10905.18 285
10906.17 318
10907.16 321
10908.14 324
10909.13 300
10910.12 286
10911.10 277
10912.09 287
10913.08 291
10914.06 272
10915.05 308
10916.04 309
10917.02 287
10918.01 328
10919.00 300
10919.98 263
10920.97 321
10921.96 302
10922.94 303
10923.93 333
10924.92 287
10925.90 275
10926.89 330
10927.88 345
10928.87 301
10929.85 320
10930.84 291
10931.83 294
10932.82 315
10933.80 335
10934.79 304
10935.78 344
10936.77 347
10937.75 285
10938.74 309
10939.73 303
10940.72 346
10941.70 336
10942.69 366
10943.68 336
10944.67 355
10945.66 333
10946.64 302
10947.63 269
10948.62 295
10949.61 316
10950.60 355
10951.58 326
10952.57 306
10953.56 354
10954.55 342
10955.54 334
10956.53 346
10957.52 343
10958.50 368
10959.49 340
10960.48 342
10961.47 360
10962.46 374
10963.45 389
10964.44 403
10965.42 372
10966.41 376
10967.40 374
10968.39 370
10969.38 345
10970.37 349
10971.36 360
10972.35 384
10973.34 356
10974.33 361
10975.32 301
10976.31 330
10977.29 336
10978.28 310
10979.27 346
10980.26 321
10981.25 333
10982.24 381
10983.23 327
10984.22 284
10985.21 324
10986.20 381
10987.19 353
10988.18 329
10989.17 356
10990.16 318
10991.15 325
10992.14 331
10993.13 354
10994.12 326
10995.11 380
10996.10 343
10997.09 384
10998.08 373
10999.07 385
11000.06 423
11001.05 402
11002.05 401
11003.04 398
11004.03 412
11005.02 424
11006.01 440
11007.00 414
11007.99 417
11008.98 341
11009.97 387
11010.96 393
11011.95 357
11012.94 297
11013.94 300
11014.93 360
11015.92 318
11016.91 340
11017.90 318
11018.89 360
11019.88 323
11020.87 329
11021.87 378
11022.86 328
11023.85 317
11024.84 350
11025.83 375
11026.82 342
11027.81 333
11028.81 328
11029.80 340
11030.79 328
11031.78 312
11032.77 305
11033.77 326
11034.76 372
11035.75 327
11036.74 304
11037.73 330
11038.73 325
11039.72 335
11040.71 366
11041.70 325
11042.70 308
11043.69 324
11044.68 317
11045.67 301
11046.67 305
11047.66 289
11048.65 298
11049.64 280
11050.64 321
11051.63 326
11052.62 325
11053.61 342
11054.61 362
11055.60 299
11056.59 328
11057.59 304
11058.58 276
11059.57 289
11060.57 303
11061.56 306
11062.55 275
11063.55 330
11064.54 301
11065.53 292
11066.53 279
11067.52 306
11068.51 280
11069.51 272
11070.50 315
11071.49 292
11072.49 307
11073.48 305
11074.48 369
11075.47 353
11076.46 316
11077.46 292
11078.45 325
11079.45 301
11080.44 258
11081.43 321
11082.43 326
11083.42 355
11084.42 331
11085.41 309
11086.40 278
11087.40 262
11088.39 306
11089.39 320
11090.38 275
11091.38 306
11092.37 315
11093.37 316
11094.36 282
11095.36 264
11096.35 305
11097.35 294
11098.34 281
11099.34 296
11100.33 342
11101.33 354
11102.32 285
11103.32 288
11104.31 309
11105.31 301
11106.30 311
11107.30 293
11108.29 309
11109.29 293
11110.28 348
11111.28 276
11112.27 306
11113.27 296
11114.26 311
11115.26 313
11116.26 295
11117.25 297
11118.25 260
11119.24 270
11120.24 306
11121.24 295
11122.23 307
11123.23 330
11124.22 328
11125.22 326
11126.22 316
11127.21 355
11128.21 334
11129.20 308
11130.20 333
11131.20 304
11132.19 301
11133.19 311
11134.19 317
11135.18 303
11136.18 267
11137.18 321
11138.17 307
11139.17 261
11140.17 276
11141.16 290
11142.16 290
11143.16 284
11144.15 333
11145.15 342
11146.15 296
11147.14 266
11148.14 323
11149.14 316
11150.14 283
11151.13 272
11152.13 280
11153.13 266
11154.13 275
11155.12 307
11156.12 318
11157.12 288
11158.12 287
11159.11 319
11160.11 327
11161.11 306
11162.11 275
11163.10 282
11164.10 287
11165.10 331
11166.10 276
11167.10 289
11168.09 276
11169.09 308
11170.09 291
11171.09 335
11172.09 298
11173.08 284
11174.08 285
11175.08 302
11176.08 289
11177.08 267
11178.08 303
11179.08 285
11180.07 249
11181.07 289
11182.07 312
11183.07 283
11184.07 301
11185.07 297
11186.07 337
11187.06 309
11188.06 294
11189.06 306
11190.06 298
11191.06 278
11192.06 317
11193.06 333
11194.06 311
11195.06 307
11196.06 297
11197.06 330
11198.06 256
11199.05 277
11200.05 281
11201.05 303
11202.05 294
11203.05 266
11204.05 256
11205.05 297
11206.05 332
11207.05 334
11208.05 311
11209.05 249
11210.05 310
11211.05 297
11212.05 315
11213.05 265
11214.05 263
11215.05 255
11216.05 309
11217.05 302
11218.05 271
11219.05 247
11220.05 290
11221.05 270
11222.05 268
11223.05 273
11224.05 273
11225.06 312
11226.06 310
11227.06 331
11228.06 267
11229.06 269
11230.06 274
11231.06 275
11232.06 268
11233.06 301
11234.06 273
11235.06 273
11236.06 284
11237.07 268
11238.07 303
11239.07 251
11240.07 251
11241.07 264
11242.07 285
11243.07 256
11244.07 253
11245.08 265
11246.08 273
11247.08 272
11248.08 304
11249.08 320
11250.08 273
11251.09 264
11252.09 269
11253.09 278
11254.09 242
11255.09 290
11256.10 270
11257.10 265
11258.10 277
11259.10 280
11260.10 279
11261.11 268
11262.11 244
11263.11 243
11264.11 272
11265.11 271
11266.12 242
11267.12 263
11268.12 289
11269.12 255
11270.13 273
11271.13 263
11272.13 265
11273.14 263
11274.14 287
11275.14 292
11276.14 276
11277.15 243
11278.15 281
11279.15 307
11280.16 288
11281.16 273
11282.16 306
11283.17 321
11284.17 301
11285.17 318
11286.17 296
11287.18 272
11288.18 250
11289.18 277
11290.19 276
11291.19 294
11292.20 256
11293.20 295
11294.20 288
11295.21 301
11296.21 285
11297.21 287
11298.22 303
11299.22 284
11300.23 289
11301.23 228
11302.23 263
11303.24 318
11304.24 270
11305.25 262
11306.25 277
11307.25 275
11308.26 271
11309.26 268
11310.27 264
11311.27 261
11312.28 287
11313.28 276
11314.29 238
11315.29 280
11316.29 277
11317.30 327
11318.30 282
11319.31 305
11320.31 327
11321.32 290
11322.32 292
11323.33 279
11324.33 266
11325.34 289
11326.34 289
11327.35 255
11328.35 257
11329.36 245
11330.36 262
11331.37 284
11332.38 287
11333.38 283
11334.39 269
11335.39 238
11336.40 261
11337.40 259
11338.41 271
11339.41 258
11340.42 298
11341.43 293
11342.43 275
11343.44 262
11344.44 294
11345.45 281
11346.46 267
11347.46 286
11348.47 258
11349.47 261
11350.48 265
11351.49 272
11352.49 273
11353.50 283
11354.50 269
11355.51 297
11356.52 253
11357.52 240
11358.53 246
11359.54 281
11360.54 279
11361.55 237
11362.56 241
11363.56 249
11364.57 229
11365.58 260
11366.58 269
11367.59 235
11368.60 285
11369.61 276
11370.61 272
11371.62 307
11372.63 275
11373.63 272
11374.64 252
11375.65 256
11376.66 215
11377.66 264
11378.67 253
11379.68 282
11380.69 239
11381.69 241
11382.70 211
11383.71 255
11384.72 280
11385.72 256
11386.73 247
11387.74 243
11388.75 195
11389.76 236
11390.76 258
11391.77 259
11392.78 260
11393.79 248
11394.80 223
11395.80 247
11396.81 258
11397.82 276
11398.83 242
11399.84 262
11400.85 257
11401.85 251
11402.86 255
11403.87 224
11404.88 219
11405.89 248
11406.90 223
11407.91 213
11408.91 242
11409.92 265
11410.93 245
11411.94 258
11412.95 267
11413.96 262
11414.97 272
11415.98 285
11416.99 290
11418.00 245
11419.00 219
11420.01 270
11421.02 267
11422.03 257
11423.04 234
11424.05 233
11425.06 268
11426.07 286
11427.08 270
11428.09 259
11429.10 284
11430.11 289
11431.12 277
11432.13 255
11433.14 223
11434.15 285
11435.16 312
11436.17 242
11437.18 256
11438.19 250
11439.20 278
11440.21 275
11441.22 258
11442.23 258
11443.24 259
11444.25 286
11445.26 295
11446.27 288
11447.28 277
11448.29 223
11449.30 223
11450.31 301
11451.32 263
11452.33 244
11453.34 301
11454.36 265
11455.37 279
11456.38 242
11457.39 243
11458.40 254
11459.41 279
11460.42 268
11461.43 260
11462.44 243
11463.45 262
11464.47 237
11465.48 264
11466.49 257
11467.50 263
11468.51 270
11469.52 262
11470.53 283
11471.55 258
11472.56 255
11473.57 266
11474.58 272
11475.59 294
11476.60 287
11477.62 281
11478.63 247
11479.64 241
11480.65 257
11481.66 294
11482.68 275
11483.69 288
11484.70 270
11485.71 258
11486.72 271
11487.74 266
11488.75 290
11489.76 253
11490.77 262
11491.79 278
11492.80 312
11493.81 265
11494.82 279
11495.84 281
11496.85 241
11497.86 255
11498.87 296
11499.89 253
11500.90 270
11501.91 244
11502.93 288
11503.94 269
11504.95 247
11505.96 234
11506.98 294
11507.99 262
11509.00 249
11510.02 294
11511.03 281
11512.04 279
11513.06 250
11514.07 293
11515.08 305
11516.10 302
11517.11 264
11518.13 301
11519.14 316
11520.15 314
11521.17 260
11522.18 269
11523.19 245
11524.21 232
11525.22 277
11526.24 258
11527.25 273
11528.26 272
11529.28 258
11530.29 278
11531.31 245
11532.32 243
11533.33 253
11534.35 293
11535.36 265
11536.38 234
11537.39 281
11538.41 284
11539.42 276
11540.44 267
11541.45 282
11542.47 279
11543.48 282
11544.49 287
11545.51 258
11546.52 294
11547.54 281
11548.55 289
11549.57 286
11550.58 293
11551.60 278
11552.61 306
11553.63 288
11554.64 276
11555.66 277
11556.68 264
11557.69 261
11558.71 272
11559.72 278
11560.74 290
11561.75 300
11562.77 250
11563.78 266
11564.80 309
11565.82 289
11566.83 278
11567.85 282
11568.86 274
11569.88 313
11570.89 298
11571.91 335
11572.93 334
11573.94 328
11574.96 316
11575.97 286
11576.99 281
11578.01 295
11579.02 322
11580.04 284
11581.06 311
11582.07 291
11583.09 322
11584.11 339
11585.12 317
11586.14 348
11587.16 295
11588.17 353
11589.19 358
11590.21 349
11591.22 324
11592.24 378
11593.26 336
11594.27 355
11595.29 369
11596.31 388
11597.32 369
11598.34 381
11599.36 373
11600.38 360
11601.39 387
11602.41 410
11603.43 432
11604.45 457
11605.46 465
11606.48 473
11607.50 518
11608.52 519
11609.53 447
11610.55 458
11611.57 516
11612.59 485
11613.60 411
11614.62 415
11615.64 402
11616.66 406
11617.68 425
11618.69 384
11619.71 343
11620.73 447
11621.75 434
11622.77 441
11623.78 385
11624.80 373
11625.82 377
11626.84 423
11627.86 416
11628.88 430
11629.90 458
11630.91 486
11631.93 474
11632.95 483
11633.97 534
11634.99 559
11636.01 624
11637.03 649
11638.05 589
11639.06 599
11640.08 630
11641.10 570
11642.12 508
11643.14 498
11644.16 465
11645.18 433
11646.20 431
11647.22 381
11648.24 414
11649.26 413
11650.28 353
11651.30 351
11652.31 344
11653.33 360
11654.35 337
11655.37 350
11656.39 360
11657.41 337
11658.43 332
11659.45 344
11660.47 343
11661.49 357
11662.51 362
11663.53 346
11664.55 310
11665.57 327
11666.59 325
11667.61 343
11668.63 350
11669.65 319
11670.67 321
11671.69 348
11672.71 366
11673.73 376
11674.76 396
11675.78 373
11676.80 368
11677.82 340
11678.84 301
11679.86 350
11680.88 308
11681.90 324
11682.92 343
11683.94 335
11684.96 335
11685.98 316
11687.00 327
11688.03 307
11689.05 277
11690.07 301
11691.09 303
11692.11 313
11693.13 319
11694.15 312
11695.17 331
11696.20 294
11697.22 293
11698.24 345
11699.26 359
11700.28 335
11701.30 325
11702.33 320
11703.35 280
11704.37 295
11705.39 322
11706.41 294
11707.44 309
11708.46 322
11709.48 363
11710.50 337
11711.52 310
11712.55 294
11713.57 291
11714.59 336
11715.61 297
11716.63 351
11717.66 332
11718.68 310
11719.70 309
11720.72 297
11721.75 348
11722.77 325
11723.79 285
11724.82 312
11725.84 326
11726.86 335
11727.88 325
11728.91 323
11729.93 330
11730.95 326
11731.98 288
11733.00 299
11734.02 320
11735.04 305
11736.07 306
11737.09 284
11738.11 269
11739.14 258
11740.16 302
11741.18 280
11742.21 286
11743.23 306
11744.25 281
11745.28 312
11746.30 317
11747.33 318
11748.35 299
11749.37 302
11750.40 273
11751.42 293
11752.44 327
11753.47 329
11754.49 287
11755.52 297
11756.54 291
11757.57 308
11758.59 304
11759.61 322
11760.64 296
11761.66 269
11762.69 338
11763.71 292
11764.74 291
11765.76 268
11766.78 296
11767.81 276
11768.83 251
11769.86 302
11770.88 285
11771.91 248
11772.93 274
11773.96 308
11774.98 256
11776.01 277
11777.03 282
11778.06 294
11779.08 291
11780.11 279
11781.13 245
11782.16 250
11783.18 272
11784.21 284
11785.23 268
11786.26 270
11787.28 291
11788.31 262
11789.34 287
11790.36 275
11791.39 309
11792.41 321
11793.44 298
11794.46 255
11795.49 284
11796.52 272
11797.54 253
11798.57 294
11799.59 286
11800.62 314
11801.65 282
11802.67 306
11803.70 278
11804.72 292
11805.75 301
11806.78 274
11807.80 262
11808.83 291
11809.86 301
11810.88 280
11811.91 260
11812.93 294
11813.96 299
11814.99 267
11816.01 270
11817.04 274
11818.07 261
11819.10 257
11820.12 236
11821.15 255
11822.18 245
11823.20 223
11824.23 274
11825.26 248
11826.28 261
11827.31 320
11828.34 288
11829.37 276
11830.39 229
11831.42 267
11832.45 276
11833.48 262
11834.50 286
11835.53 294
11836.56 283
11837.59 270
11838.61 292
11839.64 297
11840.67 261
11841.70 265
11842.72 271
11843.75 291
11844.78 233
11845.81 252
11846.84 237
11847.86 263
11848.89 303
11849.92 278
11850.95 268
11851.98 261
11853.01 271
11854.03 270
11855.06 267
11856.09 287
11857.12 293
11858.15 256
11859.18 273
11860.20 256
11861.23 285
11862.26 324
11863.29 294
11864.32 229
11865.35 280
11866.38 291
11867.41 266
11868.44 265
11869.46 246
11870.49 257
11871.52 253
11872.55 257
11873.58 296
11874.61 290
11875.64 252
11876.67 248
11877.70 268
11878.73 254
11879.76 270
11880.79 279
11881.82 293
11882.85 268
11883.88 248
11884.91 279
11885.93 268
11886.96 261
11887.99 284
11889.02 280
11890.05 272
11891.08 294
11892.11 269
11893.14 286
11894.17 273
11895.20 284
11896.23 271
11897.26 282
11898.30 268
11899.33 300
11900.36 284
11901.39 282
11902.42 312
11903.45 280
11904.48 291
11905.51 294
11906.54 263
11907.57 281
11908.60 288
11909.63 291
11910.66 289
11911.69 299
11912.72 268
11913.75 285
11914.79 270
11915.82 273
11916.85 343
11917.88 272
11918.91 282
11919.94 268
11920.97 269
11922.00 261
11923.04 303
11924.07 314
11925.10 258
11926.13 257
11927.16 273
11928.19 289
11929.22 278
11930.26 284
11931.29 274
11932.32 303
11933.35 309
11934.38 283
11935.41 312
11936.45 305
11937.48 333
11938.51 281
11939.54 309
11940.58 295
11941.61 308
11942.64 292
11943.67 274
11944.70 335
11945.74 286
11946.77 284
11947.80 254
11948.83 278
11949.87 268
11950.90 294
11951.93 269
11952.96 260
11954.00 281
11955.03 249
11956.06 294
11957.09 282
11958.13 285
11959.16 277
11960.19 256
11961.23 254
11962.26 275
11963.29 298
11964.33 297
11965.36 306
11966.39 264
11967.43 241
11968.46 250
11969.49 276
11970.53 271
11971.56 271
11972.59 272
11973.63 278
11974.66 258
11975.69 249
11976.73 240
11977.76 252
11978.79 276
11979.83 263
11980.86 262
11981.90 292
11982.93 286
11983.96 258
11985.00 253
11986.03 274
11987.07 288
11988.10 245
11989.13 243
11990.17 256
11991.20 265
11992.24 289
11993.27 290
11994.31 266
11995.34 277
11996.38 283
11997.41 295
11998.44 282
11999.48 252
12000.51 299
12001.55 298
12002.58 256
12003.62 267
12004.65 258
12005.69 229
12006.72 252
12007.76 300
12008.79 307
12009.83 274
12010.86 286
12011.90 226
12012.93 247
12013.97 256
12015.00 261
12016.04 293
12017.08 260
12018.11 263
12019.15 279
12020.18 266
12021.22 217
12022.25 243
12023.29 267
12024.32 236
12025.36 302
12026.40 271
12027.43 223
12028.47 256
12029.50 248
12030.54 244
12031.58 229
12032.61 214
12033.65 241
12034.68 277
12035.72 289
12036.76 262
12037.79 246
12038.83 244
12039.87 225
12040.90 242
12041.94 265
12042.98 229
12044.01 271
12045.05 286
12046.09 234
12047.12 242
12048.16 233
12049.20 261
12050.23 257
12051.27 263
12052.31 229
12053.34 268
12054.38 251
12055.42 261
12056.45 241
12057.49 223
12058.53 256
12059.57 262
12060.60 223
12061.64 203
12062.68 243
12063.72 245
12064.75 288
12065.79 227
12066.83 247
12067.87 240
12068.90 253
12069.94 269
12070.98 227
12072.02 257
12073.06 257
12074.09 271
12075.13 249
12076.17 218
12077.21 218
12078.24 244
12079.28 225
12080.32 252
12081.36 230
12082.40 245
12083.44 263
12084.47 242
12085.51 258
12086.55 241
12087.59 244
12088.63 294
12089.67 279
12090.71 244
12091.74 227
12092.78 261
12093.82 263
12094.86 264
12095.90 245
12096.94 261
12097.98 258
12099.02 238
12100.05 272
12101.09 217
12102.13 243
12103.17 245
12104.21 241
12105.25 242
12106.29 287
12107.33 283
12108.37 264
12109.41 247
12110.45 212
12111.49 237
12112.53 233
12113.57 234
12114.61 268
12115.65 262
12116.69 225
12117.72 245
12118.76 278
12119.80 253
12120.84 234
12121.88 247
12122.92 212
12123.96 229
12125.00 244
12126.04 234
12127.08 259
12128.12 237
12129.17 256
12130.21 240
12131.25 244
12132.29 237
12133.33 252
12134.37 255
12135.41 220
12136.45 196
12137.49 237
12138.53 229
12139.57 251
12140.61 238
12141.65 245
12142.69 237
12143.73 204
12144.77 200
12145.82 250
12146.86 212
12147.90 231
12148.94 260
12149.98 244
12151.02 210
12152.06 197
12153.10 226
12154.15 216
12155.19 223
12156.23 235
12157.27 235
12158.31 254
12159.35 229
12160.39 261
12161.44 255
12162.48 217
12163.52 265
12164.56 257
12165.60 253
12166.64 217
12167.69 227
12168.73 247
12169.77 228
12170.81 260
12171.85 281
12172.90 247
12173.94 235
12174.98 240
12176.02 247
12177.07 241
12178.11 226
12179.15 254
12180.19 241
12181.24 263
12182.28 226
12183.32 230
12184.36 214
12185.41 261
12186.45 223
12187.49 266
12188.53 257
12189.58 271
12190.62 243
12191.66 222
12192.71 242
12193.75 207
12194.79 234
12195.84 239
12196.88 233
12197.92 237
12198.97 245
12200.01 220
12201.05 199
12202.10 199
12203.14 232
12204.18 242
12205.23 229
12206.27 257
12207.31 213
12208.36 221
12209.40 202
12210.44 230
12211.49 214
12212.53 232
12213.58 209
12214.62 244
12215.66 229
12216.71 218
12217.75 252
12218.80 214
12219.84 211
12220.88 192
12221.93 212
12222.97 224
12224.02 230
12225.06 243
12226.11 232
12227.15 267
12228.19 234
12229.24 209
12230.28 257
12231.33 221
12232.37 246
12233.42 199
12234.46 206
12235.51 223
12236.55 245
12237.60 244
12238.64 209
12239.69 228
12240.73 234
12241.78 247
12242.82 217
12243.87 219
12244.91 220
12245.96 266
12247.00 221
12248.05 232
12249.09 267
12250.14 282
12251.19 252
12252.23 227
12253.28 216
12254.32 231
12255.37 203
12256.41 200
12257.46 225
12258.51 255
12259.55 222
12260.60 192
12261.64 221
12262.69 233
12263.74 232
12264.78 209
12265.83 182
12266.87 213
12267.92 222
12268.97 216
12270.01 218
12271.06 218
12272.11 249
12273.15 232
12274.20 204
12275.24 232
12276.29 190
12277.34 196
12278.38 192
12279.43 228
12280.48 215
12281.52 209
12282.57 206
12283.62 213
12284.67 220
12285.71 210
12286.76 221
12287.81 200
12288.85 194
12289.90 212
12290.95 198
12292.00 195
12293.04 204
12294.09 172
12295.14 200
12296.18 201
12297.23 224
12298.28 218
12299.33 228
12300.38 214
12301.42 190
12302.47 200
12303.52 239
12304.57 213
12305.61 214
12306.66 228
12307.71 217
12308.76 223
12309.81 247
12310.85 221
12311.90 190
12312.95 203
12314.00 222
12315.05 224
12316.09 222
12317.14 200
12318.19 264
12319.24 220
12320.29 196
12321.34 230
12322.39 243
12323.43 245
12324.48 210
12325.53 194
12326.58 213
12327.63 196
12328.68 193
12329.73 188
12330.78 180
12331.82 184
12332.87 204
12333.92 184
12334.97 220
12336.02 206
12337.07 200
12338.12 207
12339.17 194
12340.22 203
12341.27 201
12342.32 203
12343.37 180
12344.42 206
12345.46 187
12346.51 185
12347.56 206
12348.61 220
12349.66 216
12350.71 192
12351.76 243
12352.81 196
12353.86 199
12354.91 196
12355.96 212
12357.01 206
12358.06 204
12359.11 186
12360.16 221
12361.21 249
12362.26 205
12363.31 192
12364.36 205
12365.41 224
12366.47 201
12367.52 196
12368.57 193
12369.62 188
12370.67 214
12371.72 217
12372.77 164
12373.82 183
12374.87 204
12375.92 222
12376.97 202
12378.02 164
12379.07 187
12380.12 191
12381.18 227
12382.23 207
12383.28 198
12384.33 245
12385.38 233
12386.43 221
12387.48 188
12388.53 178
12389.59 215
12390.64 179
12391.69 197
12392.74 198
12393.79 200
12394.84 203
12395.90 197
12396.95 174
12398.00 208
12399.05 190
12400.10 191
12401.15 215
12402.21 199
12403.26 217
12404.31 203
12405.36 230
12406.41 228
12407.47 202
12408.52 197
12409.57 191
12410.62 197
12411.68 203
12412.73 208
12413.78 239
12414.83 206
12415.89 239
12416.94 195
12417.99 185
12419.04 192
12420.10 187
12421.15 192
12422.20 193
12423.26 197
12424.31 193
12425.36 199
12426.41 209
12427.47 194
12428.52 168
12429.57 199
12430.63 226
12431.68 179
12432.73 175
12433.79 188
12434.84 211
12435.89 188
12436.95 220
12438.00 173
12439.05 164
12440.11 189
12441.16 202
12442.21 195
12443.27 176
12444.32 173
12445.38 194
12446.43 180
12447.48 200
12448.54 200
12449.59 188
12450.65 215
12451.70 185
12452.75 210
12453.81 181
12454.86 198
12455.92 185
12456.97 202
12458.02 190
12459.08 188
12460.13 169
12461.19 164
12462.24 204
12463.30 197
12464.35 188
12465.41 183
12466.46 209
12467.52 210
12468.57 208
12469.63 200
12470.68 214
12471.74 202
12472.79 217
12473.85 197
12474.90 182
12475.96 220
12477.01 210
12478.07 194
12479.12 166
12480.18 174
12481.23 204
12482.29 200
12483.34 194
12484.40 201
12485.45 208
12486.51 232
12487.56 206
12488.62 198
12489.68 186
12490.73 218
12491.79 209
12492.84 235
12493.90 199
12494.95 214
12496.01 249
12497.07 242
12498.12 250
12499.18 223
12500.23 243
12501.29 291
12502.35 258
12503.40 223
12504.46 258
12505.52 235
12506.57 227
12507.63 245
12508.69 231
12509.74 197
12510.80 244
12511.86 233
12512.91 203
12513.97 195
12515.03 216
12516.08 235
12517.14 218
12518.20 215
12519.25 202
12520.31 202
12521.37 226
12522.42 216
12523.48 227
12524.54 220
12525.60 200
12526.65 217
12527.71 213
12528.77 192
12529.82 193
12530.88 196
12531.94 207
12533.00 209
12534.05 198
12535.11 201
12536.17 224
12537.23 207
12538.29 203
12539.34 239
12540.40 200
12541.46 195
12542.52 180
12543.57 223
12544.63 187
12545.69 201
12546.75 204
12547.81 184
12548.87 211
12549.92 220
12550.98 224
12552.04 239
12553.10 189
12554.16 201
12555.22 222
12556.27 237
12557.33 218
12558.39 218
12559.45 248
12560.51 218
12561.57 214
12562.63 206
12563.68 224
12564.74 215
12565.80 213
12566.86 217
12567.92 225
12568.98 233
12570.04 252
12571.10 242
12572.16 243
12573.22 236
12574.28 228
12575.33 261
12576.39 275
12577.45 254
12578.51 271
12579.57 283
12580.63 276
12581.69 253
12582.75 254
12583.81 253
12584.87 253
12585.93 246
12586.99 233
12588.05 225
12589.11 211
12590.17 235
12591.23 232
12592.29 222
12593.35 265
12594.41 251
12595.47 217
12596.53 177
12597.59 215
12598.65 237
12599.71 231
12600.77 211
12601.83 199
12602.89 161
12603.95 199
12605.01 224
12606.07 226
12607.13 199
12608.20 209
12609.26 194
12610.32 234
12611.38 207
12612.44 210
12613.50 239
12614.56 227
12615.62 239
12616.68 193
12617.74 175
12618.81 192
12619.87 208
12620.93 200
12621.99 211
12623.05 171
12624.11 201
12625.17 186
12626.23 213
12627.30 219
12628.36 200
12629.42 219
12630.48 202
12631.54 200
12632.60 202
12633.67 201
12634.73 216
12635.79 214
12636.85 220
12637.91 211
12638.98 168
12640.04 198
12641.10 221
12642.16 199
12643.22 192
12644.29 190
12645.35 218
12646.41 191
12647.47 178
12648.54 210
12649.60 203
12650.66 191
12651.72 190
12652.79 204
12653.85 221
12654.91 225
12655.97 235
12657.04 235
12658.10 209
12659.16 211
12660.22 226
12661.29 211
12662.35 228
12663.41 210
12664.48 213
12665.54 248
12666.60 230
12667.67 211
12668.73 195
12669.79 221
12670.86 226
12671.92 219
12672.98 194
12674.05 198
12675.11 217
12676.17 230
12677.24 210
12678.30 217
12679.36 206
12680.43 194
12681.49 218
12682.56 184
12683.62 192
12684.68 232
12685.75 208
12686.81 199
12687.88 187
12688.94 190
12690.00 225
12691.07 233
12692.13 180
12693.20 235
12694.26 256
12695.33 200
12696.39 187
12697.45 202
12698.52 198
12699.58 187
12700.65 179
12701.71 218
12702.78 227
12703.84 234
12704.91 224
12705.97 215
12707.04 218
12708.10 210
12709.17 236
12710.23 210
12711.30 219
12712.36 190
12713.43 211
12714.49 216
12715.56 212
12716.62 216
12717.69 210
12718.75 197
12719.82 209
12720.88 221
12721.95 212
12723.02 218
12724.08 237
12725.15 212
12726.21 188
12727.28 199
12728.34 181
12729.41 217
12730.48 190
12731.54 192
12732.61 185
12733.67 209
12734.74 193
12735.81 186
12736.87 218
12737.94 195
12739.00 226
12740.07 192
12741.14 215
12742.20 186
12743.27 203
12744.34 172
12745.40 179
12746.47 198
12747.54 208
12748.60 171
12749.67 187
12750.74 210
12751.80 213
12752.87 210
12753.94 173
12755.00 194
12756.07 221
12757.14 196
12758.20 160
12759.27 184
12760.34 193
12761.40 208
12762.47 191
12763.54 208
12764.61 198
12765.67 198
12766.74 191
12767.81 205
12768.88 210
12769.94 209
12771.01 173
12772.08 185
12773.15 190
12774.21 211
12775.28 214
12776.35 192
12777.42 194
12778.49 172
12779.55 202
12780.62 224
12781.69 189
12782.76 159
12783.83 174
12784.89 208
12785.96 174
12787.03 190
12788.10 179
12789.17 200
12790.23 179
12791.30 181
12792.37 177
12793.44 208
12794.51 195
12795.58 182
12796.65 160
12797.71 164
12798.78 178
12799.85 198
12800.92 201
12801.99 196
12803.06 188
12804.13 165
12805.20 213
12806.27 200
12807.33 169
12808.40 162
12809.47 181
12810.54 182
12811.61 226
12812.68 194
12813.75 208
12814.82 191
12815.89 184
12816.96 205
12818.03 183
12819.10 183
12820.17 202
12821.24 200
12822.31 183
12823.38 188
12824.45 210
12825.52 204
12826.59 172
12827.66 227
12828.73 208
12829.80 204
12830.87 188
12831.94 163
12833.01 230
12834.08 214
12835.15 200
12836.22 196
12837.29 196
12838.36 175
12839.43 204
12840.50 179
12841.57 184
12842.64 177
12843.71 193
12844.78 215
12845.85 236
12846.92 183
12847.99 208
12849.06 199
12850.13 211
12851.21 207
12852.28 179
12853.35 190
12854.42 160
12855.49 201
12856.56 174
12857.63 199
12858.70 192
12859.77 210
12860.85 175
12861.92 181
12862.99 154
12864.06 177
12865.13 184
12866.20 205
12867.27 194
12868.35 181
12869.42 194
12870.49 163
12871.56 201
12872.63 139
12873.71 169
12874.78 176
12875.85 189
12876.92 186
12877.99 203
12879.07 177
12880.14 195
12881.21 189
12882.28 190
12883.35 180
12884.43 151
12885.50 174
12886.57 175
12887.64 165
12888.72 157
12889.79 201
12890.86 200
12891.93 204
12893.01 168
12894.08 183
12895.15 156
12896.22 174
12897.30 187
12898.37 200
12899.44 182
12900.52 193
12901.59 165
12902.66 150
12903.74 199
12904.81 196
12905.88 183
12906.96 174
12908.03 195
12909.10 168
12910.18 209
12911.25 166
12912.32 167
12913.40 167
12914.47 165
12915.54 168
12916.62 174
12917.69 152
12918.76 165
12919.84 184
12920.91 158
12921.99 177
12923.06 178
12924.13 177
12925.21 188
12926.28 195
12927.36 160
12928.43 178
12929.50 163
12930.58 179
12931.65 165
12932.73 171
12933.80 194
12934.88 180
12935.95 182
12937.02 177
12938.10 187
12939.17 183
12940.25 206
12941.32 172
12942.40 156
12943.47 166
12944.55 198
12945.62 172
12946.70 160
12947.77 166
12948.85 156
12949.92 182
12951.00 164
12952.07 175
12953.15 172
12954.22 160
12955.30 162
12956.37 170
12957.45 157
12958.52 181
12959.60 172
12960.68 175
12961.75 169
12962.83 157
12963.90 158
12964.98 189
12966.05 177
12967.13 162
12968.20 177
12969.28 171
12970.36 178
12971.43 172
12972.51 155
12973.58 164
12974.66 191
12975.74 165
12976.81 151
12977.89 144
12978.97 165
12980.04 157
12981.12 188
12982.19 203
12983.27 205
12984.35 154
12985.42 174
12986.50 168
12987.58 155
12988.65 170
12989.73 196
12990.81 192
12991.88 166
12992.96 153
12994.04 156
12995.11 174
12996.19 149
12997.27 143
12998.35 164
12999.42 178
13000.50 191
13001.58 172
13002.65 192
13003.73 151
13004.81 197
13005.89 145
13006.96 167
13008.04 160
13009.12 171
13010.20 184
13011.27 203
13012.35 189
13013.43 187
13014.51 170
13015.58 160
13016.66 188
13017.74 163
13018.82 168
13019.90 184
13020.97 170
13022.05 169
13023.13 192
13024.21 181
13025.29 172
13026.37 174
13027.44 187
13028.52 169
13029.60 158
13030.68 140
13031.76 153
13032.84 172
13033.91 176
13034.99 189
13036.07 174
13037.15 172
13038.23 191
13039.31 210
13040.39 157
13041.46 185
13042.54 196
13043.62 199
13044.70 180
13045.78 174
13046.86 183
13047.94 194
13049.02 168
13050.10 157
13051.18 186
13052.26 156
13053.34 182
13054.41 180
13055.49 175
13056.57 171
13057.65 168
13058.73 161
13059.81 191
13060.89 167
13061.97 175
13063.05 173
13064.13 182
13065.21 175
13066.29 147
13067.37 181
13068.45 151
13069.53 174
13070.61 198
13071.69 200
13072.77 152
13073.85 162
13074.93 189
13076.01 153
13077.09 168
13078.17 185
13079.25 168
13080.33 187
13081.41 167
13082.49 171
13083.58 167
13084.66 178
13085.74 176
13086.82 184
13087.90 173
13088.98 178
13090.06 163
13091.14 175
13092.22 164
13093.30 163
13094.38 190
13095.46 168
13096.55 143
13097.63 172
13098.71 176
13099.79 181
13100.87 168
13101.95 197
13103.03 184
13104.12 185
13105.20 176
13106.28 175
13107.36 140
13108.44 171
13109.52 168
13110.60 213
13111.69 196
13112.77 177
13113.85 200
13114.93 190
13116.01 181
13117.10 163
13118.18 186
13119.26 171
13120.34 169
13121.42 195
13122.51 158
13123.59 177
13124.67 183
13125.75 145
13126.84 171
13127.92 189
13129.00 150
13130.08 183
13131.17 181
13132.25 172
13133.33 207
13134.41 191
13135.50 194
13136.58 184
13137.66 179
13138.75 173
13139.83 162
13140.91 182
13141.99 174
13143.08 186
13144.16 169
13145.24 166
13146.33 168
13147.41 156
13148.49 162
13149.58 185
13150.66 188
13151.74 179
13152.83 133
13153.91 174
13154.99 173
13156.08 169
13157.16 151
13158.25 156
13159.33 181
13160.41 188
13161.50 161
13162.58 161
13163.66 168
13164.75 206
13165.83 197
13166.92 170
13168.00 188
13169.08 176
13170.17 180
13171.25 181
13172.34 191
13173.42 162
13174.51 181
13175.59 202
13176.67 170
13177.76 150
13178.84 157
13179.93 176
13181.01 195
13182.10 163
13183.18 172
13184.27 179
13185.35 182
13186.44 182
13187.52 150
13188.61 158
13189.69 182
13190.78 169
13191.86 179
13192.95 172
13194.03 195
13195.12 190
13196.20 161
13197.29 145
13198.37 154
13199.46 189
13200.54 187
13201.63 166
13202.72 158
13203.80 154
13204.89 167
13205.97 160
13207.06 128
13208.14 131
13209.23 143
13210.32 182
13211.40 159
13212.49 168
13213.57 151
13214.66 179
13215.75 183
13216.83 181
13217.92 170
13219.00 184
13220.09 187
13221.18 187
13222.26 170
13223.35 164
13224.44 153
13225.52 163
13226.61 164
13227.70 154
13228.78 161
13229.87 195
13230.96 152
13232.04 174
13233.13 162
13234.22 165
13235.30 199
13236.39 166
13237.48 153
13238.56 194
13239.65 186
13240.74 203
13241.82 179
13242.91 169
13244.00 189
13245.09 170
13246.17 153
13247.26 164
13248.35 163
13249.44 171
13250.52 171
13251.61 186
13252.70 154
13253.79 152
13254.87 168
13255.96 150
13257.05 195
13258.14 156
13259.23 157
13260.31 171
13261.40 151
13262.49 187
13263.58 167
13264.67 165
13265.75 159
13266.84 164
13267.93 163
13269.02 156
13270.11 187
13271.19 189
13272.28 194
13273.37 178
13274.46 164
13275.55 168
13276.64 186
13277.73 188
13278.81 168
13279.90 165
13280.99 176
13282.08 155
13283.17 177
13284.26 172
13285.35 162
13286.44 186
13287.53 155
13288.61 164
13289.70 187
13290.79 151
13291.88 171
13292.97 178
13294.06 182
13295.15 168
13296.24 167
13297.33 175
13298.42 182
13299.51 188
13300.60 167
13301.69 189
13302.78 157
13303.87 178
13304.96 197
13306.05 166
13307.14 151
13308.23 169
13309.32 169
13310.41 173
13311.50 153
13312.59 154
13313.68 180
13314.77 175
13315.86 182
13316.95 185
13318.04 188
13319.13 186
13320.22 176
13321.31 174
13322.40 169
13323.49 184
13324.58 184
13325.67 178
13326.76 163
13327.85 170
13328.94 187
13330.03 205
13331.12 192
13332.21 189
13333.31 165
13334.40 186
13335.49 172
13336.58 167
13337.67 161
13338.76 185
13339.85 179
13340.94 183
13342.03 178
13343.13 147
13344.22 151
13345.31 163
13346.40 184
13347.49 170
13348.58 185
13349.67 186
13350.77 162
13351.86 154
13352.95 185
13354.04 141
13355.13 174
13356.22 144
13357.32 164
13358.41 172
13359.50 168
13360.59 193
13361.68 188
13362.78 171
13363.87 205
13364.96 201
13366.05 204
13367.15 202
13368.24 186
13369.33 185
13370.42 212
13371.52 204
13372.61 184
13373.70 200
13374.79 159
13375.89 168
13376.98 183
13378.07 191
13379.16 169
13380.26 145
13381.35 162
13382.44 211
13383.54 187
13384.63 171
13385.72 189
13386.82 186
13387.91 151
13389.00 184
13390.09 186
13391.19 180
13392.28 167
13393.37 181
13394.47 187
13395.56 160
13396.66 184
13397.75 168
13398.84 174
13399.94 188
13401.03 178
13402.12 170
13403.22 176
13404.31 197
13405.40 167
13406.50 161
13407.59 191
13408.69 164
13409.78 170
13410.88 161
13411.97 175
13413.06 166
13414.16 147
13415.25 173
13416.35 176
13417.44 142
13418.53 158
13419.63 182
13420.72 166
13421.82 173
13422.91 167
13424.01 174
13425.10 153
13426.20 163
13427.29 165
13428.39 187
13429.48 165
13430.58 192
13431.67 181
13432.77 198
13433.86 157
13434.96 169
13436.05 165
13437.15 163
13438.24 187
13439.34 181
13440.43 163
13441.53 168
13442.62 166
13443.72 167
13444.81 181
13445.91 181
13447.01 185
13448.10 164
13449.20 180
13450.29 138
13451.39 182
13452.48 178
13453.58 169
13454.68 182
13455.77 145
13456.87 164
13457.96 186
13459.06 158
13460.16 152
13461.25 160
13462.35 168
13463.44 151
13464.54 152
13465.64 150
13466.73 161
13467.83 158
13468.93 159
13470.02 176
13471.12 189
13472.22 163
13473.31 178
13474.41 160
13475.51 179
13476.60 194
13477.70 167
13478.80 178
13479.89 204
13480.99 180
13482.09 155
13483.18 213
13484.28 184
13485.38 170
13486.48 171
13487.57 219
13488.67 164
13489.77 154
13490.87 183
13491.96 184
13493.06 176
13494.16 184
13495.26 177
13496.35 166
13497.45 198
13498.55 200
13499.65 175
13500.74 203
13501.84 155
13502.94 192
13504.04 220
13505.14 179
13506.23 192
13507.33 207
13508.43 185
13509.53 184
13510.63 193
13511.72 191
13512.82 169
13513.92 180
13515.02 174
13516.12 167
13517.22 175
13518.31 176
13519.41 181
13520.51 163
13521.61 157
13522.71 192
13523.81 170
13524.91 193
13526.01 188
13527.10 178
13528.20 165
13529.30 164
13530.40 207
13531.50 177
13532.60 161
13533.70 170
13534.80 174
13535.90 148
13537.00 161
13538.09 159
13539.19 166
13540.29 153
13541.39 181
13542.49 197
13543.59 188
13544.69 151
13545.79 168
13546.89 177
13547.99 181
13549.09 171
13550.19 142
13551.29 152
13552.39 173
13553.49 177
13554.59 146
13555.69 173
13556.79 163
13557.89 146
13558.99 139
13560.09 173
13561.19 155
13562.29 182
13563.39 175
13564.49 145
13565.59 144
13566.69 155
13567.79 158
13568.89 152
13569.99 169
13571.09 186
13572.20 165
13573.30 165
13574.40 142
13575.50 163
13576.60 172
13577.70 179
13578.80 176
13579.90 198
13581.00 168
13582.10 155
13583.20 142
13584.31 187
13585.41 188
13586.51 164
13587.61 160
13588.71 198
13589.81 178
13590.91 173
13592.02 163
13593.12 166
13594.22 176
13595.32 192
13596.42 167
13597.52 153
13598.63 160
13599.73 162
13600.83 158
13601.93 177
13603.03 175
13604.14 184
13605.24 176
13606.34 199
13607.44 174
13608.54 155
13609.65 172
13610.75 172
13611.85 154
13612.95 159
13614.06 160
13615.16 183
13616.26 158
13617.36 159
13618.47 154
13619.57 188
13620.67 187
13621.77 160
13622.88 141
13623.98 163
13625.08 185
13626.18 143
13627.29 135
13628.39 162
13629.49 177
13630.60 156
13631.70 158
13632.80 142
13633.91 164
13635.01 159
13636.11 165
13637.22 154
13638.32 161
13639.42 158
13640.53 159
13641.63 153
13642.73 183
13643.84 170
13644.94 142
13646.04 168
13647.15 173
13648.25 164
13649.36 155
13650.46 178
13651.56 192
13652.67 171
13653.77 148
13654.88 157
13655.98 183
13657.08 183
13658.19 161
13659.29 161
13660.40 143
13661.50 166
13662.60 146
13663.71 145
13664.81 180
13665.92 186
13667.02 188
13668.13 154
13669.23 163
13670.34 157
13671.44 163
13672.55 170
13673.65 162
13674.76 154
13675.86 170
13676.97 165
13678.07 164
13679.18 157
13680.28 159
13681.39 187
13682.49 149
13683.60 149
13684.70 170
13685.81 188
13686.91 165
13688.02 163
13689.12 176
13690.23 176
13691.33 167
13692.44 163
13693.55 150
13694.65 179
13695.76 135
13696.86 178
13697.97 172
13699.07 151
13700.18 135
13701.29 161
13702.39 181
13703.50 171
13704.60 134
13705.71 150
13706.82 152
13707.92 186
13709.03 177
13710.14 144
13711.24 172
13712.35 150
13713.45 194
13714.56 175
13715.67 163
13716.77 163
13717.88 163
13718.99 151
13720.09 182
13721.20 144
13722.31 183
13723.41 167
13724.52 154
13725.63 178
13726.74 163
13727.84 157
13728.95 164
13730.06 178
13731.16 141
13732.27 174
13733.38 170
13734.49 173
13735.59 186
13736.70 161
13737.81 164
13738.91 169
13740.02 175
13741.13 138
13742.24 167
13743.35 137
13744.45 151
13745.56 140
13746.67 166
13747.78 165
13748.88 155
13749.99 185
13751.10 204
13752.21 186
13753.32 159
13754.42 168
13755.53 173
13756.64 175
13757.75 144
13758.86 173
13759.97 164
13761.07 161
13762.18 151
13763.29 163
13764.40 183
13765.51 180
13766.62 216
13767.72 237
13768.83 160
13769.94 172
13771.05 173
13772.16 173
13773.27 203
13774.38 185
13775.49 223
13776.60 196
13777.70 195
13778.81 185
13779.92 180
13781.03 176
13782.14 208
13783.25 205
13784.36 186
13785.47 197
13786.58 168
13787.69 175
13788.80 181
13789.91 173
13791.02 130
13792.13 186
13793.24 175
13794.35 167
13795.45 126
13796.56 172
13797.67 145
13798.78 172
13799.89 161
13801.00 165
13802.11 171
13803.22 175
13804.33 185
13805.44 162
13806.55 161
13807.67 162
13808.78 175
13809.89 158
13811.00 174
13812.11 166
13813.22 195
13814.33 173
13815.44 168
13816.55 162
13817.66 183
13818.77 177
13819.88 181
13820.99 177
13822.10 167
13823.21 184
13824.32 165
13825.44 164
13826.55 161
13827.66 186
13828.77 170
13829.88 181
13830.99 151
13832.10 174
13833.21 160
13834.32 143
13835.44 157
13836.55 156
13837.66 162
13838.77 160
13839.88 153
13840.99 161
13842.10 153
13843.22 161
13844.33 158
13845.44 158
13846.55 173
13847.66 167
13848.78 157
13849.89 170
13851.00 160
13852.11 162
13853.22 178
13854.34 174
13855.45 179
13856.56 156
13857.67 154
13858.78 160
13859.90 147
13861.01 187
13862.12 163
13863.23 147
13864.35 145
13865.46 128
13866.57 143
13867.68 152
13868.80 168
13869.91 165
13871.02 151
13872.14 154
13873.25 146
13874.36 151
13875.47 145
13876.59 131
13877.70 154
13878.81 155
13879.93 158
13881.04 159
13882.15 164
13883.27 169
13884.38 173
13885.49 147
13886.61 136
13887.72 166
13888.83 175
13889.95 137
13891.06 141
13892.17 142
13893.29 127
13894.40 145
13895.52 151
13896.63 166
13897.74 148
13898.86 177
13899.97 173
13901.09 177
13902.20 159
13903.31 156
13904.43 173
13905.54 179
13906.66 178
13907.77 151
13908.89 149
13910.00 128
13911.11 140
13912.23 154
13913.34 175
13914.46 160
13915.57 154
13916.69 138
13917.80 152
13918.92 122
13920.03 144
13921.15 159
13922.26 177
13923.38 142
13924.49 130
13925.61 159
13926.72 175
13927.84 157
13928.95 141
13930.07 164
13931.18 141
13932.30 192
13933.41 176
13934.53 154
13935.64 145
13936.76 166
13937.87 162
13938.99 167
13940.10 152
13941.22 150
13942.34 170
13943.45 134
13944.57 172
13945.68 153
13946.80 158
13947.91 145
13949.03 168
13950.15 147
13951.26 151
13952.38 166
13953.49 162
13954.61 188
13955.73 170
13956.84 148
13957.96 155
13959.08 178
13960.19 163
13961.31 164
13962.43 141
13963.54 173
13964.66 189
13965.78 148
13966.89 130
13968.01 146
13969.13 157
13970.24 162
13971.36 134
13972.48 134
13973.59 133
13974.71 160
13975.83 167
13976.94 146
13978.06 161
13979.18 173
13980.30 171
13981.41 151
13982.53 141
13983.65 145
13984.76 150
13985.88 148
13987.00 154
13988.12 143
13989.23 123
13990.35 146
13991.47 161
13992.59 128
13993.71 145
13994.82 156
13995.94 162
13997.06 167
13998.18 157
13999.29 147
14000.41 159
14001.53 182
14002.65 125
14003.77 119
14004.88 153
14006.00 167
14007.12 142
14008.24 149
14009.36 140
14010.48 158
14011.59 148
14012.71 151
14013.83 167
14014.95 167
14016.07 150
14017.19 132
14018.31 144
14019.43 153
14020.54 141
14021.66 169
14022.78 154
14023.90 145
14025.02 146
14026.14 170
14027.26 180
14028.38 147
14029.50 145
14030.62 143
14031.73 151
14032.85 156
14033.97 131
14035.09 145
14036.21 168
14037.33 184
14038.45 174
14039.57 146
14040.69 141
14041.81 150
14042.93 181
14044.05 169
14045.17 159
14046.29 162
14047.41 179
14048.53 134
14049.65 148
14050.77 152
14051.89 152
14053.01 163
14054.13 177
14055.25 161
14056.37 153
14057.49 164
14058.61 176
14059.73 168
14060.85 149
14061.97 141
14063.09 178
14064.21 175
14065.33 173
14066.45 177
14067.57 181
14068.70 186
14069.82 182
14070.94 197
14072.06 172
14073.18 169
14074.30 186
14075.42 170
14076.54 172
14077.66 170
14078.78 173
14079.91 161
14081.03 160
14082.15 183
14083.27 193
14084.39 187
14085.51 158
14086.63 181
14087.75 168
14088.88 169
14090.00 178
14091.12 189
14092.24 192
14093.36 164
14094.48 186
14095.61 205
14096.73 196
14097.85 194
14098.97 211
14100.09 193
14101.22 203
14102.34 228
14103.46 218
14104.58 208
14105.71 223
14106.83 193
14107.95 182
14109.07 183
14110.19 177
14111.32 178
14112.44 163
14113.56 173
14114.68 171
14115.81 159
14116.93 183
14118.05 167
14119.18 171
14120.30 146
14121.42 155
14122.54 161
14123.67 196
14124.79 165
14125.91 157
14127.04 155
14128.16 150
14129.28 159
14130.41 175
14131.53 171
14132.65 150
14133.78 180
14134.90 165
14136.02 161
14137.15 164
14138.27 171
14139.39 182
14140.52 165
14141.64 182
14142.76 171
14143.89 155
14145.01 183
14146.13 166
14147.26 165
14148.38 184
14149.51 157
14150.63 157
14151.75 164
14152.88 165
14154.00 183
14155.13 162
14156.25 169
14157.38 178
14158.50 151
14159.62 156
14160.75 185
14161.87 155
14163.00 162
14164.12 149
14165.25 138
14166.37 152
14167.50 142
14168.62 169
14169.75 153
14170.87 148
14172.00 157
14173.12 134
14174.25 163
14175.37 159
14176.50 139
14177.62 178
14178.75 183
14179.87 193
14181.00 156
14182.12 140
14183.25 158
14184.37 174
14185.50 145
14186.62 166
14187.75 161
14188.87 167
14190.00 151
14191.13 148
14192.25 154
14193.38 146
14194.50 176
14195.63 160
14196.75 155
14197.88 151
14199.01 157
14200.13 164
14201.26 161
14202.38 157
14203.51 153
14204.64 136
14205.76 155
14206.89 163
14208.01 167
14209.14 148
14210.27 153
14211.39 154
14212.52 142
14213.65 140
14214.77 157
14215.90 159
14217.03 159
14218.15 138
14219.28 135
14220.41 158
14221.53 147
14222.66 170
14223.79 176
14224.91 165
14226.04 160
14227.17 175
14228.30 159
14229.42 139
14230.55 194
14231.68 147
14232.80 155
14233.93 136
14235.06 144
14236.19 144
14237.31 140
14238.44 128
14239.57 164
14240.70 150
14241.82 153
14242.95 136
14244.08 131
14245.21 131
14246.34 124
14247.46 159
14248.59 159
14249.72 172
14250.85 157
14251.98 142
14253.10 144
14254.23 132
14255.36 147
14256.49 138
14257.62 126
14258.74 167
14259.87 141
14261.00 139
14262.13 154
14263.26 145
14264.39 173
14265.52 155
14266.64 143
14267.77 141
14268.90 169
14270.03 143
14271.16 150
14272.29 137
14273.42 168
14274.55 131
14275.68 157
14276.80 143
14277.93 145
14279.06 147
14280.19 150
14281.32 147
14282.45 165
14283.58 144
14284.71 134
14285.84 169
14286.97 168
14288.10 156
14289.23 153
14290.36 153
14291.49 145
14292.62 129
14293.75 147
14294.87 137
14296.00 145
14297.13 143
14298.26 150
14299.39 153
14300.52 153
14301.65 164
14302.78 144
14303.91 112
14305.04 143
14306.17 150
14307.31 171
14308.44 141
14309.57 157
14310.70 133
14311.83 134
14312.96 148
14314.09 146
14315.22 154
14316.35 143
14317.48 145
14318.61 133
14319.74 128
14320.87 121
14322.00 150
14323.13 132
14324.26 150
14325.40 132
14326.53 145
14327.66 148
14328.79 132
14329.92 145
14331.05 148
14332.18 142
14333.31 150
14334.44 164
14335.58 143
14336.71 144
14337.84 147
14338.97 149
14340.10 152
14341.23 169
14342.37 160
14343.50 143
14344.63 129
14345.76 145
14346.89 129
14348.02 160
14349.16 130
14350.29 135
14351.42 138
14352.55 143
14353.68 123
14354.82 130
14355.95 165
14357.08 112
14358.21 136
14359.35 112
14360.48 126
14361.61 143
14362.74 151
14363.87 156
14365.01 140
14366.14 154
14367.27 160
14368.41 128
14369.54 141
14370.67 124
14371.80 119
14372.94 156
14374.07 137
14375.20 146
14376.34 95
14377.47 145
14378.60 133
14379.73 186
14380.87 160
14382.00 133
14383.13 142
14384.27 153
14385.40 173
14386.53 128
14387.67 135
14388.80 152
14389.93 155
14391.07 116
14392.20 155
14393.34 142
14394.47 168
14395.60 160
14396.74 112
14397.87 127
14399.00 164
14400.14 130
14401.27 124
14402.41 144
14403.54 127
14404.67 140
14405.81 129
14406.94 134
14408.08 150
14409.21 156
14410.35 146
14411.48 141
14412.61 138
14413.75 146
14414.88 112
14416.02 139
14417.15 138
14418.29 118
14419.42 155
14420.56 145
14421.69 136
14422.83 167
14423.96 134
14425.10 127
14426.23 158
14427.37 125
14428.50 134
14429.64 114
14430.77 145
14431.91 135
14433.04 141
14434.18 132
14435.31 132
14436.45 150
14437.58 143
14438.72 136
14439.85 150
14440.99 151
14442.13 150
14443.26 142
14444.40 157
14445.53 166
14446.67 135
14447.80 153
14448.94 136
14450.08 139
14451.21 123
14452.35 135
14453.48 148
14454.62 155
14455.76 144
14456.89 152
14458.03 164
14459.16 139
14460.30 136
14461.44 157
14462.57 150
14463.71 147
14464.85 170
14465.98 164
14467.12 170
14468.26 142
14469.39 178
14470.53 175
14471.67 177
14472.80 130
14473.94 154
14475.08 171
14476.21 180
14477.35 178
14478.49 147
14479.62 159
14480.76 189
14481.90 178
14483.04 155
14484.17 156
14485.31 154
14486.45 159
14487.59 146
14488.72 178
14489.86 146
14491.00 167
14492.14 178
14493.27 168
14494.41 157
14495.55 147
14496.69 169
14497.82 150
14498.96 153
14500.10 128
14501.24 160
14502.38 145
14503.51 146
14504.65 162
14505.79 151
14506.93 135
14508.07 179
14509.20 161
14510.34 170
14511.48 173
14512.62 155
14513.76 153
14514.90 144
14516.03 149
14517.17 156
14518.31 155
14519.45 147
14520.59 139
14521.73 137
14522.87 137
14524.01 132
14525.14 160
14526.28 134
14527.42 157
14528.56 145
14529.70 159
14530.84 151
14531.98 129
14533.12 137
14534.26 152
14535.40 146
14536.54 137
14537.67 146
14538.81 122
14539.95 147
14541.09 143
14542.23 126
14543.37 137
14544.51 145
14545.65 170
14546.79 165
14547.93 137
14549.07 153
14550.21 149
14551.35 134
14552.49 137
14553.63 131
14554.77 156
14555.91 145
14557.05 169
14558.19 168
14559.33 158
14560.47 157
14561.61 155
14562.75 156
14563.89 155
14565.03 143
14566.17 128
14567.31 152
14568.45 166
14569.60 151
14570.74 142
14571.88 126
14573.02 129
14574.16 126
14575.30 134
14576.44 144
14577.58 148
14578.72 129
14579.86 134
14581.00 149
14582.14 141
14583.29 153
14584.43 157
14585.57 166
14586.71 164
14587.85 161
14588.99 141
14590.13 158
14591.28 128
14592.42 145
14593.56 160
14594.70 165
14595.84 158
14596.98 144
14598.13 181
14599.27 171
14600.41 142
14601.55 140
14602.69 151
14603.83 157
14604.98 140
14606.12 137
14607.26 124
14608.40 144
14609.54 136
14610.69 131
14611.83 158
14612.97 156
14614.11 161
14615.26 160
14616.40 137
14617.54 152
14618.68 141
14619.83 128
14620.97 121
14622.11 132
14623.25 173
14624.40 154
14625.54 145
14626.68 142
14627.83 141
14628.97 154
14630.11 147
14631.25 149
14632.40 177
14633.54 168
14634.68 152
14635.83 140
14636.97 187
14638.11 154
14639.26 157
14640.40 161
14641.54 174
14642.69 149
14643.83 130
14644.97 179
14646.12 162
14647.26 134
14648.41 176
14649.55 126
14650.69 130
14651.84 154
14652.98 144
14654.13 143
14655.27 127
14656.41 144
14657.56 153
14658.70 148
14659.85 130
14660.99 126
14662.13 163
14663.28 162
14664.42 121
14665.57 132
14666.71 134
14667.86 133
14669.00 133
14670.14 129
14671.29 126
14672.43 116
14673.58 150
14674.72 132
14675.87 146
14677.01 139
14678.16 156
14679.30 122
14680.45 132
14681.59 144
14682.74 128
14683.88 118
14685.03 117
14686.17 111
14687.32 123
14688.46 135
14689.61 138
14690.75 138
14691.90 131
14693.05 140
14694.19 120
14695.34 142
14696.48 135
14697.63 133
14698.77 123
14699.92 144
14701.06 162
14702.21 147
14703.36 140
14704.50 144
14705.65 110
14706.79 126
14707.94 161
14709.09 138
14710.23 131
14711.38 119
14712.53 141
14713.67 150
14714.82 131
14715.96 122
14717.11 146
14718.26 145
14719.40 156
14720.55 136
14721.70 150
14722.84 137
14723.99 151
14725.14 165
14726.28 124
14727.43 141
14728.58 124
14729.72 151
14730.87 145
14732.02 144
14733.16 122
14734.31 128
14735.46 126
14736.61 117
14737.75 126
14738.90 95
14740.05 122
14741.20 147
14742.34 143
14743.49 150
14744.64 151
14745.79 134
14746.93 124
14748.08 128
14749.23 152
14750.38 131
14751.52 135
14752.67 109
14753.82 138
14754.97 146
14756.11 127
14757.26 126
14758.41 107
14759.56 122
14760.71 138
14761.86 121
14763.00 127
14764.15 116
14765.30 125
14766.45 121
14767.60 123
14768.74 127
14769.89 128
14771.04 149
14772.19 147
14773.34 146
14774.49 113
14775.64 145
14776.79 128
14777.93 117
14779.08 165
14780.23 136
14781.38 129
14782.53 124
14783.68 141
14784.83 125
14785.98 137
14787.13 117
14788.28 105
14789.42 110
14790.57 123
14791.72 128
14792.87 125
14794.02 110
14795.17 108
14796.32 134
14797.47 138
14798.62 129
14799.77 133
14800.92 130
14802.07 126
14803.22 163
14804.37 105
14805.52 122
14806.67 124
14807.82 135
14808.97 111
14810.12 98
14811.27 129
14812.42 135
14813.57 140
14814.72 113
14815.87 109
14817.02 117
14818.17 135
14819.32 115
14820.47 135
14821.62 114
14822.77 156
14823.92 137
14825.07 108
14826.22 112
14827.37 128
14828.52 111
14829.68 131
14830.83 141
14831.98 131
14833.13 134
14834.28 118
14835.43 118
14836.58 118
14837.73 150
14838.88 130
14840.03 131
14841.19 125
14842.34 143
14843.49 119
14844.64 129
14845.79 131
14846.94 117
14848.09 137
14849.25 128
14850.40 128
14851.55 122
14852.70 118
14853.85 126
14855.00 139
14856.16 135
14857.31 147
14858.46 139
14859.61 124
14860.76 148
14861.92 116
14863.07 123
14864.22 115
14865.37 157
14866.52 115
14867.68 136
14868.83 116
14869.98 146
14871.13 146
14872.29 143
14873.44 140
14874.59 125
14875.74 117
14876.90 124
14878.05 129
14879.20 129
14880.36 129
14881.51 121
14882.66 119
14883.81 115
14884.97 132
14886.12 127
14887.27 126
14888.43 112
14889.58 128
14890.73 110
14891.89 117
14893.04 115
14894.19 110
14895.35 105
14896.50 147
14897.65 127
14898.81 115
14899.96 148
14901.11 111
14902.27 119
14903.42 129
14904.57 124
14905.73 120
14906.88 128
14908.04 127
14909.19 107
14910.34 125
14911.50 108
14912.65 107
14913.81 115
14914.96 109
14916.11 113
14917.27 132
14918.42 124
14919.58 104
14920.73 123
14921.88 108
14923.04 126
14924.19 138
14925.35 121
14926.50 146
14927.66 119
14928.81 135
14929.97 119
14931.12 106
14932.28 107
14933.43 121
14934.59 129
14935.74 109
14936.90 119
14938.05 125
14939.21 148
14940.36 114
14941.52 131
14942.67 104
14943.83 143
14944.98 118
14946.14 107
14947.29 125
14948.45 115
14949.60 112
14950.76 109
14951.91 130
14953.07 106
14954.23 143
14955.38 113
14956.54 126
14957.69 125
14958.85 130
14960.00 118
14961.16 146
14962.32 133
14963.47 108
14964.63 102
14965.78 117
14966.94 108
14968.10 122
14969.25 127
14970.41 135
14971.57 124
14972.72 103
14973.88 112
14975.04 116
14976.19 127
14977.35 113
14978.50 106
14979.66 123
14980.82 128
14981.97 121
14983.13 119
14984.29 120
14985.45 133
14986.60 114
14987.76 115
14988.92 117
14990.07 133
14991.23 138
14992.39 122
14993.54 150
14994.70 126
14995.86 124
14997.02 99
14998.17 132
14999.33 124
15000.49 139
15001.65 106
15002.80 128
15003.96 126
15005.12 112
15006.28 109
15007.43 108
15008.59 96
15009.75 111
15010.91 114
15012.07 114
15013.22 120
15014.38 107
15015.54 115
15016.70 108
15017.86 118
15019.01 129
15020.17 149
15021.33 106
15022.49 93
15023.65 107
15024.81 114
15025.96 117
15027.12 134
15028.28 161
15029.44 92
15030.60 122
15031.76 121
15032.92 105
15034.07 113
15035.23 121
15036.39 123
15037.55 132
15038.71 135
15039.87 122
15041.03 131
15042.19 129
15043.35 96
15044.50 105
15045.66 110
15046.82 119
15047.98 108
15049.14 111
15050.30 124
15051.46 110
15052.62 121
15053.78 106
15054.94 120
15056.10 103
15057.26 107
15058.42 107
15059.58 101
15060.74 119
15061.90 103
15063.06 124
15064.22 105
15065.38 110
15066.54 109
15067.70 107
15068.86 92
15070.02 99
15071.18 100
15072.34 123
15073.50 124
15074.66 116
15075.82 107
15076.98 128
15078.14 122
15079.30 104
15080.46 111
15081.62 123
15082.78 122
15083.94 116
15085.10 116
15086.26 94
15087.42 119
15088.59 123
15089.75 146
15090.91 114
15092.07 108
15093.23 115
15094.39 128
15095.55 140
15096.71 98
15097.87 109
15099.04 157
15100.20 115
15101.36 117
15102.52 100
15103.68 133
15104.84 139
15106.00 119
15107.17 132
15108.33 113
15109.49 126
15110.65 112
15111.81 121
15112.97 111
15114.14 124
15115.30 151
15116.46 111
15117.62 113
15118.78 109
15119.95 111
15121.11 116
15122.27 99
15123.43 93
15124.59 117
15125.76 118
15126.92 112
15128.08 106
15129.24 127
15130.41 118
15131.57 95
15132.73 101
15133.89 100
15135.06 113
15136.22 146
15137.38 119
15138.54 118
15139.71 109
15140.87 82
15142.03 124
15143.20 111
15144.36 110
15145.52 125
15146.69 118
15147.85 113
15149.01 133
15150.17 123
15151.34 120
15152.50 135
15153.66 103
15154.83 122
15155.99 116
15157.16 126
15158.32 114
15159.48 124
15160.65 109
15161.81 123
15162.97 118
15164.14 128
15165.30 105
15166.46 108
15167.63 124
15168.79 155
15169.96 133
15171.12 90
15172.28 110
15173.45 117
15174.61 130
15175.78 106
15176.94 99
15178.11 115
15179.27 128
15180.43 101
15181.60 95
15182.76 101
15183.93 102
15185.09 107
15186.26 127
15187.42 91
15188.59 105
15189.75 116
15190.92 131
15192.08 131
15193.25 104
15194.41 113
15195.58 127
15196.74 127
15197.91 104
15199.07 136
15200.24 131
15201.40 117
15202.57 94
15203.73 94
15204.90 94
15206.06 118
15207.23 117
15208.39 138
15209.56 117
15210.72 97
15211.89 124
15213.06 144
15214.22 119
15215.39 112
15216.55 106
15217.72 118
15218.88 118
15220.05 95
15221.22 112
15222.38 108
15223.55 108
15224.71 114
15225.88 96
15227.05 97
15228.21 124
15229.38 122
15230.55 124
15231.71 112
15232.88 129
15234.05 116
15235.21 98
15236.38 118
15237.54 108
15238.71 125
15239.88 139
15241.04 117
15242.21 132
15243.38 119
15244.55 107
15245.71 131
15246.88 114
15248.05 115
15249.21 109
15250.38 111
15251.55 97
15252.71 107
15253.88 99
15255.05 125
15256.22 98
15257.38 94
15258.55 105
15259.72 120
15260.89 132
15262.05 104
15263.22 114
15264.39 114
15265.56 118
15266.72 114
15267.89 96
15269.06 105
15270.23 135
15271.40 129
15272.56 122
15273.73 131
15274.90 100
15276.07 97
15277.24 129
15278.40 123
15279.57 105
15280.74 96
15281.91 106
15283.08 104
15284.25 124
15285.41 100
15286.58 111
15287.75 116
15288.92 114
15290.09 131
15291.26 119
15292.43 118
15293.59 134
15294.76 136
15295.93 98
15297.10 116
15298.27 106
15299.44 128
15300.61 98
15301.78 103
15302.95 100
15304.12 114
15305.28 112
15306.45 112
15307.62 125
15308.79 108
15309.96 131
15311.13 121
15312.30 115
15313.47 112
15314.64 93
15315.81 98
15316.98 103
15318.15 120
15319.32 111
15320.49 100
15321.66 126
15322.83 115
15324.00 103
15325.17 129
15326.34 128
15327.51 119
15328.68 121
15329.85 125
15331.02 113
15332.19 96
15333.36 111
15334.53 124
15335.70 131
15336.87 97
15338.04 101
15339.21 110
15340.38 95
15341.55 121
15342.72 134
15343.89 125
15345.06 98
15346.23 112
15347.41 132
15348.58 120
15349.75 104
15350.92 95
15352.09 102
15353.26 110
15354.43 127
15355.60 103
15356.77 121
15357.94 103
15359.12 109
15360.29 131
15361.46 125
15362.63 127
15363.80 104
15364.97 126
15366.14 116
15367.32 128
15368.49 118
15369.66 114
15370.83 115
15372.00 118
15373.17 114
15374.35 104
15375.52 108
15376.69 114
15377.86 110
15379.03 137
15380.21 120
15381.38 128
15382.55 119
15383.72 103
15384.90 113
15386.07 117
15387.24 105
15388.41 115
15389.58 119
15390.76 122
15391.93 115
15393.10 118
15394.27 110
15395.45 99
15396.62 124
15397.79 116
15398.97 131
15400.14 111
15401.31 91
15402.48 108
15403.66 107
15404.83 104
15406.00 97
15407.18 101
15408.35 120
15409.52 108
15410.70 103
15411.87 96
15413.04 91
15414.22 109
15415.39 119
15416.56 109
15417.74 117
15418.91 110
15420.08 108
15421.26 104
15422.43 94
15423.60 96
15424.78 107
15425.95 117
15427.13 111
15428.30 112
15429.47 90
15430.65 106
15431.82 126
15433.00 117
15434.17 107
15435.34 113
15436.52 115
15437.69 161
15438.87 117
15440.04 96
15441.22 98
15442.39 112
15443.56 98
15444.74 81
15445.91 106
15447.09 123
15448.26 113
15449.44 107
15450.61 109
15451.79 105
15452.96 119
15454.14 105
15455.31 98
15456.49 105
15457.66 108
15458.84 111
15460.01 100
15461.19 93
15462.36 100
15463.54 112
15464.71 125
15465.89 122
15467.06 99
15468.24 106
15469.42 110
15470.59 117
15471.77 113
15472.94 108
15474.12 102
15475.29 127
15476.47 136
15477.64 92
15478.82 113
15480.00 104
15481.17 111
15482.35 101
15483.52 124
15484.70 120
15485.88 120
15487.05 105
15488.23 119
15489.41 110
15490.58 110
15491.76 103
15492.93 125
15494.11 104
15495.29 102
15496.46 111
15497.64 109
15498.82 113
15499.99 100
15501.17 105
15502.35 109
15503.52 119
15504.70 116
15505.88 135
15507.05 106
15508.23 102
15509.41 106
15510.59 127
15511.76 124
15512.94 106
15514.12 110
15515.29 110
15516.47 99
15517.65 112
15518.83 98
15520.00 81
15521.18 101
15522.36 117
15523.54 108
15524.71 100
15525.89 107
15527.07 109
15528.25 111
15529.42 104
15530.60 103
15531.78 92
15532.96 105
15534.14 100
15535.31 109
15536.49 107
15537.67 90
15538.85 108
15540.03 89
15541.20 116
15542.38 79
15543.56 110
15544.74 125
15545.92 112
15547.10 93
15548.27 104
15549.45 108
15550.63 104
15551.81 102
15552.99 94
15554.17 103
15555.35 105
15556.53 96
15557.70 108
15558.88 113
15560.06 97
15561.24 117
15562.42 87
15563.60 108
15564.78 113
15565.96 98
15567.14 121
15568.32 103
15569.50 99
15570.67 87
15571.85 97
15573.03 86
15574.21 104
15575.39 106
15576.57 115
15577.75 101
15578.93 101
15580.11 90
15581.29 120
15582.47 107
15583.65 114
15584.83 97
15586.01 105
15587.19 119
15588.37 102
15589.55 90
15590.73 82
15591.91 97
15593.09 126
15594.27 108
15595.45 109
15596.63 113
15597.81 112
15598.99 97
15600.17 100
15601.35 108
15602.53 98
15603.71 113
15604.90 110
15606.08 112
15607.26 122
15608.44 113
15609.62 132
15610.80 78
15611.98 97
15613.16 99
15614.34 119
15615.52 110
15616.70 107
15617.89 82
15619.07 100
15620.25 131
15621.43 109
15622.61 135
15623.79 114
15624.97 99
15626.15 103
15627.34 123
15628.52 123
15629.70 124
15630.88 113
15632.06 125
15633.24 93
15634.43 123
15635.61 88
15636.79 120
15637.97 96
15639.15 97
15640.34 109
15641.52 103
15642.70 123
15643.88 104
15645.06 105
15646.25 99
15647.43 113
15648.61 124
15649.79 120
15650.98 96
15652.16 123
15653.34 128
15654.52 115
15655.71 113
15656.89 129
15658.07 129
15659.25 119
15660.44 113
15661.62 107
15662.80 134
15663.98 88
15665.17 96
15666.35 113
15667.53 127
15668.72 97
15669.90 121
15671.08 113
15672.27 145
15673.45 90
15674.63 124
15675.82 105
15677.00 128
15678.18 117
15679.37 125
15680.55 99
15681.73 114
15682.92 136
15684.10 126
15685.28 119
15686.47 92
15687.65 128
15688.84 94
15690.02 100
15691.20 98
15692.39 127
15693.57 114
15694.76 101
15695.94 111
15697.12 115
15698.31 129
15699.49 116
15700.68 101
15701.86 110
15703.05 106
15704.23 108
15705.41 123
15706.60 101
15707.78 141
15708.97 128
15710.15 123
15711.34 113
15712.52 132
15713.71 132
15714.89 145
15716.08 148
15717.26 144
15718.45 126
15719.63 120
15720.82 133
15722.00 122
15723.19 145
15724.37 136
15725.56 139
15726.74 123
15727.93 141
15729.11 122
15730.30 102
15731.48 112
15732.67 123
15733.85 111
15735.04 105
15736.23 130
15737.41 160
15738.60 112
15739.78 102
15740.97 106
15742.15 106
15743.34 100
15744.53 109
15745.71 113
15746.90 106
15748.08 115
15749.27 91
15750.46 135
15751.64 110
15752.83 119
15754.02 113
15755.20 102
15756.39 123
15757.57 112
15758.76 121
15759.95 140
15761.13 120
15762.32 123
15763.51 127
15764.69 133
15765.88 127
15767.07 105
15768.25 92
15769.44 114
15770.63 112
15771.82 111
15773.00 98
15774.19 106
15775.38 121
15776.56 129
15777.75 121
15778.94 112
15780.13 112
15781.31 136
15782.50 117
15783.69 112
15784.88 102
15786.06 120
15787.25 115
15788.44 118
15789.63 102
15790.81 108
15792.00 117
15793.19 122
15794.38 124
15795.56 117
15796.75 142
15797.94 129
15799.13 107
15800.32 86
15801.50 116
15802.69 98
15803.88 114
15805.07 103
15806.26 84
15807.45 93
15808.63 92
15809.82 122
15811.01 102
15812.20 130
15813.39 118
15814.58 116
15815.77 119
15816.95 103
15818.14 104
15819.33 112
15820.52 123
15821.71 119
15822.90 114
15824.09 119
15825.28 92
15826.46 90
15827.65 99
15828.84 110
15830.03 82
15831.22 114
15832.41 122
15833.60 121
15834.79 112
15835.98 109
15837.17 129
15838.36 98
15839.55 112
15840.74 113
15841.93 118
15843.12 125
15844.31 108
15845.50 101
15846.69 107
15847.88 137
15849.07 114
15850.26 140
15851.45 119
15852.64 111
15853.83 114
15855.02 156
15856.21 96
15857.40 115
15858.59 110
15859.78 119
15860.97 114
15862.16 109
15863.35 112
15864.54 126
15865.73 138
15866.92 96
15868.11 109
15869.30 128
15870.49 123
15871.68 122
15872.87 137
15874.06 108
15875.25 148
15876.45 115
15877.64 111
15878.83 111
15880.02 114
15881.21 136
15882.40 114
15883.59 107
15884.78 100
15885.97 107
15887.17 105
15888.36 100
15889.55 106
15890.74 120
15891.93 137
15893.12 111
15894.31 127
15895.51 108
15896.70 113
15897.89 111
15899.08 127
15900.27 93
15901.46 101
15902.66 121
15903.85 145
15905.04 95
15906.23 84
15907.43 91
15908.62 115
15909.81 102
15911.00 104
15912.19 110
15913.39 122
15914.58 116
15915.77 119
15916.96 126
15918.16 104
15919.35 104
15920.54 98
15921.73 112
15922.93 95
15924.12 91
15925.31 94
15926.50 119
15927.70 112
15928.89 125
15930.08 110
15931.28 88
15932.47 95
15933.66 119
15934.86 128
15936.05 114
15937.24 109
15938.44 110
15939.63 92
15940.82 102
15942.02 127
15943.21 118
15944.40 118
15945.60 104
15946.79 115
15947.98 112
15949.18 110
15950.37 138
15951.56 110
15952.76 127
15953.95 100
15955.15 95
15956.34 107
15957.53 110
15958.73 101
15959.92 111
15961.12 90
15962.31 134
15963.50 109
15964.70 113
15965.89 120
15967.09 89
15968.28 98
15969.48 111
15970.67 136
15971.86 111
15973.06 104
15974.25 121
15975.45 120
15976.64 90
15977.84 94
15979.03 107
15980.23 103
15981.42 101
15982.62 102
15983.81 107
15985.01 95
15986.20 98
15987.40 104
15988.59 105
15989.79 97
15990.98 91
15992.18 97
15993.37 94
15994.57 71
15995.76 89
15996.96 112
15998.16 98
15999.35 106
16000.55 121
16001.74 125
16002.94 109
16004.13 79
16005.33 89
16006.53 111
16007.72 97
16008.92 114
16010.11 118
16011.31 119
16012.51 95
16013.70 99
16014.90 87
16016.09 90
16017.29 107
16018.49 109
16019.68 115
16020.88 88
16022.07 117
16023.27 90
16024.47 110
16025.66 116
16026.86 113
16028.06 107
16029.25 91
16030.45 90
16031.65 112
16032.84 106
16034.04 102
16035.24 94
16036.44 121
16037.63 108
16038.83 96
16040.03 109
16041.22 110
16042.42 122
16043.62 108
16044.82 102
16046.01 96
16047.21 113
16048.41 116
16049.60 94
16050.80 83
16052.00 90
16053.20 100
16054.39 120
16055.59 100
16056.79 91
16057.99 109
16059.19 119
16060.38 79
16061.58 92
16062.78 90
16063.98 99
16065.18 118
16066.37 103
16067.57 100
16068.77 97
16069.97 97
16071.17 109
16072.36 89
16073.56 93
16074.76 109
16075.96 130
16077.16 101
16078.36 79
16079.56 90
16080.75 113
16081.95 116
16083.15 92
16084.35 94
16085.55 104
16086.75 104
16087.95 117
16089.15 114
16090.34 102
16091.54 117
16092.74 95
16093.94 88
16095.14 91
16096.34 90
16097.54 116
16098.74 91
16099.94 87
16101.14 100
16102.34 84
16103.54 102
16104.74 93
16105.93 110
16107.13 101
16108.33 90
16109.53 114
16110.73 78
16111.93 91
16113.13 105
16114.33 100
16115.53 112
16116.73 88
16117.93 91
16119.13 95
16120.33 90
16121.53 101
16122.73 103
16123.93 109
16125.13 106
16126.33 93
16127.53 97
16128.73 73
16129.94 106
16131.14 110
16132.34 100
16133.54 116
16134.74 94
16135.94 109
16137.14 115
16138.34 97
16139.54 100
16140.74 84
16141.94 89
16143.14 88
16144.34 111
16145.55 102
16146.75 97
16147.95 98
16149.15 99
16150.35 82
16151.55 106
16152.75 101
16153.95 77
16155.15 95
16156.36 91
16157.56 109
16158.76 106
16159.96 94
16161.16 107
16162.36 100
16163.57 83
16164.77 97
16165.97 96
16167.17 115
16168.37 107
16169.58 103
16170.78 99
16171.98 84
16173.18 93
16174.38 95
16175.59 102
16176.79 107
16177.99 73
16179.19 91
16180.39 97
16181.60 93
16182.80 87
16184.00 97
16185.20 100
16186.41 101
16187.61 100
16188.81 105
16190.01 114
16191.22 108
16192.42 108
16193.62 90
16194.83 97
16196.03 116
16197.23 114
16198.43 88
16199.64 98
16200.84 96
16202.04 82
16203.25 105
16204.45 99
16205.65 105
16206.86 117
16208.06 109
16209.26 132
16210.47 103
16211.67 130
16212.87 92
16214.08 101
16215.28 103
16216.49 92
16217.69 97
16218.89 104
16220.10 97
16221.30 109
16222.50 100
16223.71 127
16224.91 102
16226.12 113
16227.32 125
16228.52 114
16229.73 106
16230.93 114
16232.14 134
16233.34 111
16234.55 112
16235.75 132
16236.95 106
16238.16 107
16239.36 121
16240.57 116
16241.77 126
16242.98 119
16244.18 126
16245.39 117
16246.59 114
16247.80 122
16249.00 107
16250.21 138
16251.41 110
16252.62 114
16253.82 130
16255.03 133
16256.23 122
16257.44 113
16258.64 106
16259.85 119
16261.05 124
16262.26 99
16263.46 111
16264.67 116
16265.87 121
16267.08 126
16268.29 115
16269.49 127
16270.70 105
16271.90 112
16273.11 117
16274.31 117
16275.52 128
16276.73 130
16277.93 128
16279.14 97
16280.34 95
16281.55 118
16282.76 131
16283.96 131
16285.17 110
16286.38 110
16287.58 105
16288.79 127
16289.99 95
16291.20 94
16292.41 102
16293.61 138
16294.82 121
16296.03 123
16297.23 106
16298.44 110
16299.65 121
16300.85 101
16302.06 104
16303.27 96
16304.47 106
16305.68 108
16306.89 105
16308.10 125
16309.30 113
16310.51 105
16311.72 122
16312.92 112
16314.13 121
16315.34 111
16316.55 103
16317.75 113
16318.96 113
16320.17 119
16321.38 94
16322.58 109
16323.79 120
16325.00 138
16326.21 116
16327.42 119
16328.62 101
16329.83 109
16331.04 117
16332.25 103
16333.46 86
16334.66 102
16335.87 102
16337.08 93
16338.29 98
16339.50 105
16340.70 105
16341.91 110
16343.12 106
16344.33 93
16345.54 111
16346.75 95
16347.96 99
16349.16 106
16350.37 105
16351.58 102
16352.79 88
16354.00 120
16355.21 95
16356.42 88
16357.63 96
16358.83 97
16360.04 99
16361.25 117
16362.46 102
16363.67 91
16364.88 109
16366.09 115
16367.30 102
16368.51 93
16369.72 91
16370.93 110
16372.14 115
16373.35 100
16374.56 113
16375.76 93
16376.97 96
16378.18 107
16379.39 94
16380.60 106
16381.81 115
16383.02 101
16384.23 128
16385.44 111
16386.65 110
16387.86 117
16389.07 104
16390.28 101
16391.49 114
16392.70 90
16393.91 109
16395.12 93
16396.33 105
16397.55 91
16398.76 102
16399.97 89
16401.18 106
16402.39 97
16403.60 114
16404.81 105
16406.02 94
16407.23 103
16408.44 132
16409.65 113
16410.86 98
16412.07 118
16413.28 100
16414.50 86
16415.71 88
16416.92 103
16418.13 97
16419.34 109
16420.55 95
16421.76 108
16422.97 97
16424.19 110
16425.40 99
16426.61 120
16427.82 96
16429.03 84
16430.24 112
16431.46 114
16432.67 106
16433.88 99
16435.09 104
16436.30 100
16437.51 113
16438.73 90
16439.94 110
16441.15 90
16442.36 106
16443.57 113
16444.79 114
16446.00 98
16447.21 94
16448.42 104
16449.64 94
16450.85 96
16452.06 110
16453.27 111
16454.49 112
16455.70 109
16456.91 107
16458.12 88
16459.34 116
16460.55 124
16461.76 96
16462.97 110
16464.19 104
16465.40 120
16466.61 106
16467.83 110
16469.04 94
16470.25 111
16471.47 93
16472.68 122
16473.89 123
16475.11 100
16476.32 98
16477.53 94
16478.75 100
16479.96 105
16481.17 87
16482.39 100
16483.60 112
16484.81 100
16486.03 78
16487.24 80
16488.45 103
16489.67 105
16490.88 97
16492.10 96
16493.31 102
16494.52 101
16495.74 97
16496.95 111
16498.17 104
16499.38 118
16500.59 83
16501.81 99
16503.02 95
16504.24 89
16505.45 102
16506.67 105
16507.88 109
16509.10 105
16510.31 87
16511.52 95
16512.74 98
16513.95 94
16515.17 97
16516.38 107
16517.60 103
16518.81 89
16520.03 104
16521.24 81
16522.46 80
16523.67 105
16524.89 129
16526.10 102
16527.32 106
16528.53 90
16529.75 107
16530.96 104
16532.18 81
16533.40 104
16534.61 104
16535.83 99
16537.04 70
16538.26 98
16539.47 82
16540.69 102
16541.91 91
16543.12 93
16544.34 90
16545.55 75
16546.77 98
16547.98 106
16549.20 68
16550.42 88
16551.63 102
16552.85 108
16554.07 97
16555.28 90
16556.50 76
16557.71 112
16558.93 95
16560.15 98
16561.36 88
16562.58 94
16563.80 94
16565.01 102
16566.23 105
16567.45 92
16568.66 90
16569.88 114
16571.10 108
16572.31 90
16573.53 88
16574.75 109
16575.96 100
16577.18 109
16578.40 101
16579.62 92
16580.83 80
16582.05 94
16583.27 98
16584.48 87
16585.70 93
16586.92 89
16588.14 103
16589.35 82
16590.57 82
16591.79 66
16593.01 112
16594.23 114
16595.44 80
16596.66 102
16597.88 84
16599.10 80
16600.31 85
16601.53 79
16602.75 88
16603.97 110
16605.19 92
16606.40 110
16607.62 90
16608.84 96
16610.06 97
16611.28 93
16612.50 81
16613.71 85
16614.93 87
16616.15 111
16617.37 81
16618.59 105
16619.81 75
16621.03 102
16622.24 102
16623.46 85
16624.68 115
16625.90 113
16627.12 113
16628.34 97
16629.56 91
16630.78 85
16632.00 96
16633.21 88
16634.43 89
16635.65 91
16636.87 101
16638.09 103
16639.31 100
16640.53 89
16641.75 99
16642.97 101
16644.19 101
16645.41 87
16646.63 84
16647.85 92
16649.07 103
16650.29 108
16651.51 100
16652.73 101
16653.95 99
16655.17 100
16656.39 108
16657.61 104
16658.83 98
16660.05 90
16661.27 95
16662.49 87
16663.71 90
16664.93 75
16666.15 111
16667.37 93
16668.59 91
16669.81 109
16671.03 110
16672.25 95
16673.47 117
16674.69 94
16675.91 87
16677.13 90
16678.35 87
16679.57 94
16680.80 101
16682.02 75
16683.24 79
16684.46 101
16685.68 80
16686.90 83
16688.12 87
16689.34 96
16690.56 100
16691.79 80
16693.01 101
16694.23 115
16695.45 102
16696.67 84
16697.89 93
16699.11 102
16700.34 99
16701.56 101
16702.78 88
16704.00 86
16705.22 101
16706.44 90
16707.67 95
16708.89 87
16710.11 90
16711.33 110
16712.55 106
16713.78 76
16715.00 84
16716.22 79
16717.44 90
16718.67 89
16719.89 91
16721.11 88
16722.33 82
16723.55 101
16724.78 93
16726.00 95
16727.22 107
16728.45 73
16729.67 103
16730.89 102
16732.11 93
16733.34 89
16734.56 98
16735.78 88
16737.00 78
16738.23 82
16739.45 89
16740.67 85
16741.90 94
16743.12 92
16744.34 113
16745.57 71
16746.79 110
16748.01 98
16749.24 110
16750.46 90
16751.68 96
16752.91 86
16754.13 86
16755.35 122
16756.58 94
16757.80 82
16759.03 96
16760.25 109
16761.47 106
16762.70 84
16763.92 100
16765.14 91
16766.37 99
16767.59 85
16768.82 83
16770.04 81
16771.27 96
16772.49 92
16773.71 102
16774.94 102
16776.16 95
16777.39 76
16778.61 91
16779.84 107
16781.06 105
16782.29 80
16783.51 78
16784.73 108
16785.96 86
16787.18 80
16788.41 96
16789.63 101
16790.86 72
16792.08 122
16793.31 99
16794.53 90
16795.76 92
16796.98 100
16798.21 100
16799.43 86
16800.66 82
16801.89 87
16803.11 99
16804.34 111
16805.56 93
16806.79 113
16808.01 100
16809.24 102
16810.46 101
16811.69 86
16812.91 97
16814.14 93
16815.37 100
16816.59 92
16817.82 98
16819.04 74
16820.27 107
16821.50 98
16822.72 96
16823.95 86
16825.17 100
16826.40 96
16827.63 98
16828.85 82
16830.08 92
16831.31 97
16832.53 88
16833.76 105
16834.99 92
16836.21 99
16837.44 91
16838.67 110
16839.89 98
16841.12 85
16842.35 98
16843.57 106
16844.80 99
16846.03 94
16847.25 83
16848.48 106
16849.71 99
16850.93 91
16852.16 97
16853.39 72
16854.62 96
16855.84 81
16857.07 104
16858.30 104
16859.53 74
16860.75 85
16861.98 101
16863.21 94
16864.44 90
16865.66 83
16866.89 97
16868.12 94
16869.35 93
16870.57 92
16871.80 101
16873.03 100
16874.26 86
16875.49 89
16876.71 102
16877.94 94
16879.17 101
16880.40 112
16881.63 91
16882.86 96
16884.08 104
16885.31 89
16886.54 85
16887.77 89
16889.00 81
16890.23 93
16891.45 95
16892.68 84
16893.91 92
16895.14 90
16896.37 96
16897.60 115
16898.83 116
16900.06 100
16901.29 89
16902.51 92
16903.74 101
16904.97 80
16906.20 98
16907.43 91
16908.66 95
16909.89 114
16911.12 77
16912.35 111
16913.58 88
16914.81 86
16916.04 88
16917.27 96
16918.50 86
16919.73 70
16920.95 121
16922.18 94
16923.41 102
16924.64 84
16925.87 84
16927.10 100
16928.33 105
16929.56 93
16930.79 105
16932.02 76
16933.25 101
16934.48 80
16935.71 105
16936.94 82
16938.18 107
16939.41 86
16940.64 81
16941.87 76
16943.10 70
16944.33 84
16945.56 95
16946.79 86
16948.02 93
16949.25 86
16950.48 92
16951.71 105
16952.94 82
16954.17 101
16955.40 83
16956.64 104
16957.87 98
16959.10 101
16960.33 98
16961.56 91
16962.79 101
16964.02 83
16965.25 110
16966.48 82
16967.72 95
16968.95 81
16970.18 81
16971.41 102
16972.64 97
16973.87 82
16975.11 101
16976.34 120
16977.57 105
16978.80 91
16980.03 77
16981.26 89
16982.50 94
16983.73 94
16984.96 90
16986.19 103
16987.42 79
16988.66 75
16989.89 88
16991.12 92
16992.35 103
16993.59 88
16994.82 77
16996.05 68
16997.28 81
16998.52 93
16999.75 91
17000.98 81
17002.21 80
17003.45 90
17004.68 71
17005.91 78
17007.14 87
17008.38 100
17009.61 102
17010.84 82
17012.08 91
17013.31 92
17014.54 104
17015.78 98
17017.01 79
17018.24 93
17019.47 86
17020.71 84
17021.94 96
17023.17 95
17024.41 106
17025.64 87
17026.88 109
17028.11 113
17029.34 77
17030.58 81
17031.81 65
17033.04 78
17034.28 93
17035.51 87
17036.75 82
17037.98 85
17039.21 96
17040.45 127
17041.68 105
17042.92 73
17044.15 94
17045.38 104
17046.62 99
17047.85 82
17049.09 78
17050.32 93
17051.56 78
17052.79 106
17054.02 89
17055.26 83
17056.49 79
17057.73 86
17058.96 94
17060.20 65
17061.43 89
17062.67 98
17063.90 96
17065.14 88
17066.37 79
17067.61 88
17068.84 80
17070.08 104
17071.31 87
17072.55 82
17073.78 98
17075.02 83
17076.25 87
17077.49 84
17078.72 93
17079.96 77
17081.20 83
17082.43 93
17083.67 91
17084.90 77
17086.14 81
17087.37 97
17088.61 101
17089.85 81
17091.08 79
17092.32 69
17093.55 78
17094.79 71
17096.03 70
17097.26 79
17098.50 80
17099.73 85
17100.97 76
17102.21 84
17103.44 95
17104.68 77
17105.92 86
17107.15 92
17108.39 78
17109.63 66
17110.86 98
17112.10 75
17113.34 85
17114.57 104
17115.81 92
17117.05 88
17118.28 80
17119.52 72
17120.76 103
17121.99 81
17123.23 90
17124.47 75
17125.70 81
17126.94 94
17128.18 78
17129.42 96
17130.65 75
17131.89 80
17133.13 84
17134.37 75
17135.60 81
17136.84 89
17138.08 78
17139.32 72
17140.55 88
17141.79 78
17143.03 94
17144.27 100
17145.50 85
17146.74 74
17147.98 77
17149.22 76
17150.46 95
17151.69 117
17152.93 77
17154.17 76
17155.41 100
17156.65 96
17157.89 96
17159.12 101
17160.36 86
17161.60 97
17162.84 95
17164.08 91
17165.32 80
17166.56 108
17167.79 83
17169.03 77
17170.27 89
17171.51 86
17172.75 70
17173.99 91
17175.23 92
17176.47 103
17177.70 95
17178.94 78
17180.18 76
17181.42 82
17182.66 84
17183.90 76
17185.14 78
17186.38 91
17187.62 72
17188.86 79
17190.10 92
17191.34 77
17192.58 89
17193.82 75
17195.06 108
17196.30 99
17197.54 89
17198.78 88
17200.01 90
17201.25 92
17202.49 106
17203.73 94
17204.97 85
17206.21 92
17207.45 98
17208.70 95
17209.94 83
17211.18 111
17212.42 113
17213.66 84
17214.90 80
17216.14 79
17217.38 79
17218.62 85
17219.86 87
17221.10 78
17222.34 73
17223.58 87
17224.82 102
17226.06 97
17227.30 83
17228.54 87
17229.78 70
17231.03 89
17232.27 83
17233.51 86
17234.75 97
17235.99 96
17237.23 80
17238.47 79
17239.71 88
17240.95 99
17242.20 86
17243.44 93
17244.68 89
17245.92 72
17247.16 71
17248.40 83
17249.65 78
17250.89 83
17252.13 82
17253.37 98
17254.61 97
17255.85 70
17257.10 91
17258.34 85
17259.58 88
17260.82 75
17262.06 78
17263.31 72
17264.55 80
17265.79 85
17267.03 109
17268.27 74
17269.52 82
17270.76 80
17272.00 73
17273.24 91
17274.49 76
17275.73 83
17276.97 91
17278.22 88
17279.46 99
17280.70 83
17281.94 79
17283.19 82
17284.43 80
17285.67 79
17286.91 86
17288.16 86
17289.40 90
17290.64 82
17291.89 80
17293.13 85
17294.37 88
17295.62 81
17296.86 90
17298.10 86
17299.35 92
17300.59 98
17301.83 89
17303.08 86
17304.32 113
17305.56 113
17306.81 104
17308.05 83
17309.30 72
17310.54 88
17311.78 100
17313.03 109
17314.27 104
17315.52 67
17316.76 71
17318.00 77
17319.25 79
17320.49 81
17321.74 80
17322.98 73
17324.23 91
17325.47 92
17326.71 68
17327.96 74
17329.20 75
17330.45 80
17331.69 98
17332.94 74
17334.18 91
17335.43 72
17336.67 114
17337.92 88
17339.16 82
17340.41 76
17341.65 86
17342.90 83
17344.14 82
17345.39 88
17346.63 84
17347.88 86
17349.12 73
17350.37 78
17351.61 78
17352.86 96
17354.10 101
17355.35 81
17356.59 74
17357.84 72
17359.08 96
17360.33 90
17361.58 73
17362.82 84
17364.07 82
17365.31 76
17366.56 69
17367.80 80
17369.05 75
17370.30 82
17371.54 70
17372.79 74
17374.03 76
17375.28 82
17376.53 80
17377.77 84
17379.02 100
17380.27 85
17381.51 80
17382.76 97
17384.01 90
17385.25 78
17386.50 73
17387.75 78
17388.99 78
17390.24 92
17391.49 71
17392.73 73
17393.98 78
17395.23 75
17396.47 61
17397.72 69
17398.97 76
17400.21 88
17401.46 77
17402.71 109
17403.96 96
17405.20 86
17406.45 65
17407.70 81
17408.94 99
17410.19 77
17411.44 67
17412.69 81
17413.93 75
17415.18 71
17416.43 92
17417.68 74
17418.93 83
17420.17 92
17421.42 92
17422.67 73
17423.92 103
17425.16 92
17426.41 88
17427.66 91
17428.91 79
17430.16 87
17431.41 73
17432.65 90
17433.90 81
17435.15 73
17436.40 91
17437.65 82
17438.90 91
17440.14 90
17441.39 86
17442.64 92
17443.89 85
17445.14 69
17446.39 77
17447.64 99
17448.88 91
17450.13 91
17451.38 88
17452.63 84
17453.88 88
17455.13 72
17456.38 87
17457.63 77
17458.88 92
17460.13 76
17461.38 95
17462.62 80
17463.87 88
17465.12 91
17466.37 88
17467.62 97
17468.87 88
17470.12 76
17471.37 78
17472.62 71
17473.87 73
17475.12 83
17476.37 90
17477.62 93
17478.87 84
17480.12 71
17481.37 69
17482.62 78
17483.87 84
17485.12 81
17486.37 83
17487.62 83
17488.87 80
17490.12 87
17491.37 86
17492.62 83
17493.87 87
17495.12 77
17496.37 82
17497.62 62
17498.87 89
17500.12 70
17501.38 85
17502.63 86
17503.88 97
17505.13 81
17506.38 79
17507.63 90
17508.88 84
17510.13 87
17511.38 79
17512.63 105
17513.89 87
17515.14 69
17516.39 79
17517.64 88
17518.89 95
17520.14 58
17521.39 78
17522.64 78
17523.90 84
17525.15 89
17526.40 85
17527.65 87
17528.90 102
17530.15 95
17531.41 78
17532.66 79
17533.91 90
17535.16 68
17536.41 96
17537.67 62
17538.92 77
17540.17 73
17541.42 76
17542.67 85
17543.93 84
17545.18 88
17546.43 70
17547.68 90
17548.94 89
17550.19 79
17551.44 76
17552.69 84
17553.95 89
17555.20 96
17556.45 88
17557.70 85
17558.96 83
17560.21 93
17561.46 88
17562.72 100
17563.97 93
17565.22 96
17566.47 87
17567.73 73
17568.98 83
17570.23 79
17571.49 90
17572.74 105
17573.99 94
17575.25 80
17576.50 79
17577.75 93
17579.01 77
17580.26 85
17581.51 77
17582.77 85
17584.02 85
17585.28 82
17586.53 77
17587.78 86
17589.04 85
17590.29 73
17591.54 79
17592.80 82
17594.05 67
17595.31 78
17596.56 72
17597.81 77
17599.07 81
17600.32 87
17601.58 87
17602.83 85
17604.09 86
17605.34 85
17606.60 90
17607.85 88
17609.10 78
17610.36 82
17611.61 88
17612.87 105
17614.12 91
17615.38 95
17616.63 83
17617.89 89
17619.14 85
17620.40 71
17621.65 87
17622.91 93
17624.16 81
17625.42 81
17626.67 72
17627.93 86
17629.18 92
17630.44 101
17631.69 84
17632.95 92
17634.21 89
17635.46 91
17636.72 74
17637.97 77
17639.23 91
17640.48 86
17641.74 91
17642.99 88
17644.25 78
17645.51 82
17646.76 72
17648.02 83
17649.27 87
17650.53 81
17651.79 103
17653.04 111
17654.30 82
17655.55 86
17656.81 116
17658.07 109
17659.32 76
17660.58 79
17661.84 86
17663.09 88
17664.35 91
17665.61 62
17666.86 70
17668.12 87
17669.38 88
17670.63 79
17671.89 70
17673.15 83
17674.40 80
17675.66 75
17676.92 89
17678.17 83
17679.43 96
17680.69 88
17681.95 88
17683.20 84
17684.46 82
17685.72 86
17686.98 84
17688.23 87
17689.49 79
17690.75 72
17692.01 81
17693.26 87
17694.52 89
17695.78 77
17697.04 78
17698.29 74
17699.55 103
17700.81 89
17702.07 77
17703.32 96
17704.58 80
17705.84 80
17707.10 81
17708.36 87
17709.62 79
17710.87 79
17712.13 76
17713.39 88
17714.65 76
17715.91 75
17717.17 81
17718.42 80
17719.68 87
17720.94 85
17722.20 84
17723.46 86
17724.72 85
17725.98 74
17727.23 78
17728.49 92
17729.75 90
17731.01 87
17732.27 85
17733.53 70
17734.79 65
17736.05 76
17737.31 82
17738.57 91
17739.82 68
17741.08 92
17742.34 103
17743.60 101
17744.86 78
17746.12 71
17747.38 75
17748.64 83
17749.90 82
17751.16 74
17752.42 55
17753.68 66
17754.94 82
17756.20 74
17757.46 78
17758.72 83
17759.98 86
17761.24 87
17762.50 75
17763.76 93
17765.02 82
17766.28 88
17767.54 96
17768.80 88
17770.06 61
17771.32 81
17772.58 80
17773.84 80
17775.10 72
17776.36 64
17777.62 77
17778.88 92
17780.14 76
17781.40 78
17782.67 86
17783.93 70
17785.19 77
17786.45 79
17787.71 82
17788.97 95
17790.23 74
17791.49 79
17792.75 75
17794.01 71
17795.28 81
17796.54 81
17797.80 55
17799.06 82
17800.32 74
17801.58 100
17802.84 79
17804.11 76
17805.37 92
17806.63 86
17807.89 74
17809.15 79
17810.41 85
17811.68 92
17812.94 72
17814.20 87
17815.46 83
17816.72 79
17817.99 89
17819.25 80
17820.51 84
17821.77 67
17823.03 67
17824.30 66
17825.56 70
17826.82 64
17828.08 65
17829.35 67
17830.61 75
17831.87 65
17833.13 89
17834.40 87
17835.66 71
17836.92 85
17838.18 72
17839.45 76
17840.71 85
17841.97 74
17843.24 75
17844.50 82
17845.76 88
17847.02 80
17848.29 71
17849.55 91
17850.81 80
17852.08 66
17853.34 74
17854.60 80
17855.87 83
17857.13 83
17858.39 82
17859.66 81
17860.92 96
17862.18 88
17863.45 74
17864.71 81
17865.98 82
17867.24 80
17868.50 78
17869.77 75
17871.03 73
17872.30 88
17873.56 73
17874.82 71
17876.09 66
17877.35 84
17878.62 73
17879.88 65
17881.14 78
17882.41 84
17883.67 107
17884.94 85
17886.20 78
17887.47 89
17888.73 70
17890.00 87
17891.26 87
17892.52 62
17893.79 66
17895.05 70
17896.32 96
17897.58 95
17898.85 83
17900.11 58
17901.38 74
17902.64 85
17903.91 93
17905.17 64
17906.44 79
17907.70 70
17908.97 64
17910.23 77
17911.50 59
17912.77 97
17914.03 90
17915.30 86
17916.56 78
17917.83 65
17919.09 80
17920.36 82
17921.62 76
17922.89 64
17924.16 80
17925.42 84
17926.69 115
17927.95 89
17929.22 100
17930.49 82
17931.75 94
17933.02 104
17934.28 90
17935.55 68
17936.82 86
17938.08 78
17939.35 110
17940.62 70
17941.88 84
17943.15 74
17944.42 93
17945.68 65
17946.95 75
17948.22 76
17949.48 72
17950.75 99
17952.02 93
17953.28 91
17954.55 74
17955.82 86
17957.08 84
17958.35 66
17959.62 79
17960.88 78
17962.15 90
17963.42 74
17964.69 62
17965.95 78
17967.22 81
17968.49 69
17969.76 95
17971.02 84
17972.29 79
17973.56 67
17974.83 62
17976.09 66
17977.36 69
17978.63 85
17979.90 101
17981.16 76
17982.43 69
17983.70 72
17984.97 77
17986.24 70
17987.50 74
17988.77 74
17990.04 82
17991.31 90
17992.58 83
17993.84 80
17995.11 78
17996.38 84
17997.65 83
17998.92 87
18000.19 96
18001.46 81
18002.72 82
18003.99 77
18005.26 72
18006.53 71
18007.80 87
18009.07 83
18010.34 77
18011.61 73
18012.87 81
18014.14 73
18015.41 80
18016.68 81
18017.95 58
18019.22 85
18020.49 77
18021.76 68
18023.03 99
18024.30 82
18025.57 86
18026.84 63
18028.11 68
18029.37 74
18030.64 87
18031.91 76
18033.18 67
18034.45 73
18035.72 74
18036.99 79
18038.26 83
18039.53 79
18040.80 73
18042.07 78
18043.34 87
18044.61 73
18045.88 90
18047.15 91
18048.42 98
18049.69 83
18050.96 74
18052.23 77
18053.50 78
18054.77 93
18056.05 78
18057.32 77
18058.59 89
18059.86 67
18061.13 81
18062.40 90
18063.67 84
18064.94 86
18066.21 82
18067.48 69
18068.75 71
18070.02 69
18071.29 76
18072.57 74
18073.84 70
18075.11 80
18076.38 61
18077.65 81
18078.92 80
18080.19 80
18081.46 62
18082.74 67
18084.01 100
18085.28 69
18086.55 59
18087.82 63
18089.09 65
18090.37 68
18091.64 65
18092.91 71
18094.18 66
18095.45 69
18096.72 79
18098.00 67
18099.27 68
18100.54 71
18101.81 92
18103.08 85
18104.36 88
18105.63 71
18106.90 101
18108.17 109
18109.45 77
18110.72 77
18111.99 74
18113.26 96
18114.54 70
18115.81 62
18117.08 66
18118.35 72
18119.63 83
18120.90 68
18122.17 82
18123.44 85
18124.72 78
18125.99 89
18127.26 79
18128.54 62
18129.81 68
18131.08 85
18132.36 83
18133.63 63
18134.90 70
18136.18 78
18137.45 92
18138.72 78
18140.00 52
18141.27 57
18142.54 72
18143.82 73
18145.09 69
18146.36 64
18147.64 61
18148.91 84
18150.19 78
18151.46 61
18152.73 66
18154.01 74
18155.28 76
18156.55 82
18157.83 83
18159.10 73
18160.38 90
18161.65 79
18162.93 67
18164.20 70
18165.47 89
18166.75 82
18168.02 85
18169.30 71
18170.57 70
18171.85 76
18173.12 94
18174.40 67
18175.67 53
18176.95 62
18178.22 94
18179.50 82
18180.77 72
18182.04 79
18183.32 79
18184.59 63
18185.87 68
18187.15 75
18188.42 75
18189.70 68
18190.97 75
18192.25 77
18193.52 77
18194.80 81
18196.07 64
18197.35 77
18198.62 60
18199.90 85
18201.17 85
18202.45 79
18203.73 79
18205.00 68
18206.28 87
18207.55 94
18208.83 64
18210.10 59
18211.38 73
18212.66 88
18213.93 70
18215.21 68
18216.48 69
18217.76 82
18219.04 101
18220.31 64
18221.59 73
18222.87 76
18224.14 73
18225.42 76
18226.70 77
18227.97 72
18229.25 71
18230.53 84
18231.80 86
18233.08 69
18234.36 67
18235.63 82
18236.91 100
18238.19 72
18239.46 87
18240.74 84
18242.02 84
18243.29 82
18244.57 67
18245.85 78
18247.13 69
18248.40 77
18249.68 84
18250.96 77
18252.24 70
18253.51 72
18254.79 86
18256.07 72
18257.35 69
18258.62 88
18259.90 83
18261.18 87
18262.46 75
18263.73 71
18265.01 85
18266.29 90
18267.57 72
18268.85 92
18270.12 67
18271.40 62
18272.68 80
18273.96 78
18275.24 80
18276.51 68
18277.79 62
18279.07 78
18280.35 80
18281.63 95
18282.91 77
18284.18 89
18285.46 95
18286.74 87
18288.02 85
18289.30 53
18290.58 86
18291.86 73
18293.14 65
18294.41 75
18295.69 73
18296.97 76
18298.25 101
18299.53 78
18300.81 82
18302.09 76
18303.37 96
18304.65 82
18305.93 73
18307.21 70
18308.49 59
18309.76 72
18311.04 84
18312.32 76
18313.60 68
18314.88 80
18316.16 80
18317.44 76
18318.72 69
18320.00 68
18321.28 81
18322.56 85
18323.84 67
18325.12 75
18326.40 70
18327.68 89
18328.96 77
18330.24 73
18331.52 66
18332.80 67
18334.08 70
18335.36 87
18336.64 71
18337.92 65
18339.20 82
18340.48 72
18341.76 62
18343.05 71
18344.33 76
18345.61 112
18346.89 85
18348.17 76
18349.45 64
18350.73 72
18352.01 78
18353.29 84
18354.57 76
18355.85 62
18357.13 73
18358.42 79
18359.70 77
18360.98 92
18362.26 67
18363.54 90
18364.82 98
18366.10 77
18367.38 88
18368.67 64
18369.95 83
18371.23 79
18372.51 77
18373.79 57
18375.07 61
18376.36 88
18377.64 82
18378.92 80
18380.20 63
18381.48 63
18382.77 78
18384.05 85
18385.33 79
18386.61 83
18387.89 72
18389.18 76
18390.46 81
18391.74 72
18393.02 75
18394.31 85
18395.59 85
18396.87 87
18398.15 75
18399.44 83
18400.72 58
18402.00 79
18403.28 60
18404.57 71
18405.85 71
18407.13 69
18408.41 75
18409.70 74
18410.98 74
18412.26 75
18413.55 75
18414.83 68
18416.11 65
18417.40 54
18418.68 68
18419.96 76
18421.25 63
18422.53 74
18423.81 82
18425.10 82
18426.38 67
18427.66 59
18428.95 84
18430.23 90
18431.51 80
18432.80 67
18434.08 58
18435.37 78
18436.65 92
18437.93 85
18439.22 74
18440.50 57
18441.79 66
18443.07 74
18444.35 98
18445.64 69
18446.92 78
18448.21 81
18449.49 74
18450.78 63
18452.06 72
18453.34 64
18454.63 67
18455.91 84
18457.20 83
18458.48 69
18459.77 66
18461.05 80
18462.34 72
18463.62 64
18464.91 64
18466.19 73
18467.48 61
18468.76 74
18470.05 66
18471.33 75
18472.62 83
18473.90 76
18475.19 79
18476.47 90
18477.76 66
18479.04 66
18480.33 78
18481.61 81
18482.90 75
18484.18 64
18485.47 84
18486.76 82
18488.04 92
18489.33 72
18490.61 75
18491.90 83
18493.18 70
18494.47 60
18495.76 85
18497.04 73
18498.33 81
18499.61 86
18500.90 83
18502.19 79
18503.47 55
18504.76 91
18506.05 90
18507.33 79
18508.62 86
18509.90 76
18511.19 64
18512.48 59
18513.76 77
18515.05 83
18516.34 71
18517.62 64
18518.91 82
18520.20 82
18521.48 57
18522.77 70
18524.06 80
18525.35 78
18526.63 78
18527.92 73
18529.21 87
18530.49 81
18531.78 74
18533.07 53
18534.36 71
18535.64 62
18536.93 75
18538.22 79
18539.50 63
18540.79 58
18542.08 62
18543.37 70
18544.66 74
18545.94 85
18547.23 76
18548.52 69
18549.81 80
18551.09 71
18552.38 70
18553.67 92
18554.96 86
18556.25 71
18557.53 79
18558.82 73
18560.11 70
18561.40 80
18562.69 90
18563.98 89
18565.26 56
18566.55 65
18567.84 78
18569.13 82
18570.42 66
18571.71 70
18572.99 79
18574.28 80
18575.57 73
18576.86 62
18578.15 72
18579.44 75
18580.73 65
18582.02 85
18583.31 70
18584.59 76
18585.88 76
18587.17 93
18588.46 85
18589.75 58
18591.04 82
18592.33 79
18593.62 87
18594.91 64
18596.20 79
18597.49 95
18598.78 78
18600.07 72
18601.36 88
18602.65 70
18603.94 90
18605.23 85
18606.52 88
18607.81 77
18609.09 76
18610.38 90
18611.67 89
18612.96 63
18614.25 60
18615.55 76
18616.84 83
18618.13 84
18619.42 65
18620.71 84
18622.00 85
18623.29 77
18624.58 74
18625.87 85
18627.16 61
18628.45 71
18629.74 61
18631.03 82
18632.32 66
18633.61 71
18634.90 90
18636.19 92
18637.48 67
18638.77 70
18640.07 84
18641.36 78
18642.65 67
18643.94 83
18645.23 65
18646.52 92
18647.81 72
18649.10 78
18650.40 63
18651.69 68
18652.98 65
18654.27 84
18655.56 76
18656.85 59
18658.14 70
18659.44 74
18660.73 69
18662.02 59
18663.31 62
18664.60 79
18665.89 73
18667.19 90
18668.48 68
18669.77 74
18671.06 79
18672.35 63
18673.65 69
18674.94 73
18676.23 87
18677.52 72
18678.82 70
18680.11 71
18681.40 80
18682.69 79
18683.99 71
18685.28 82
18686.57 62
18687.86 72
18689.16 95
18690.45 76
18691.74 59
18693.03 74
18694.33 76
18695.62 63
18696.91 68
18698.21 75
18699.50 66
18700.79 77
18702.09 77
18703.38 62
18704.67 88
18705.97 77
18707.26 58
18708.55 76
18709.85 56
18711.14 69
18712.43 62
18713.73 69
18715.02 52
18716.31 69
18717.61 82
18718.90 70
18720.19 56
18721.49 43
18722.78 71
18724.08 63
18725.37 77
18726.66 64
18727.96 72
18729.25 67
18730.55 70
18731.84 89
18733.13 97
18734.43 78
18735.72 63
18737.02 76
18738.31 76
18739.61 76
18740.90 77
18742.19 71
18743.49 66
18744.78 53
18746.08 61
18747.37 75
18748.67 82
18749.96 74
18751.26 74
18752.55 62
18753.85 86
18755.14 68
18756.44 65
18757.73 71
18759.03 65
18760.32 69
18761.62 59
18762.91 57
18764.21 74
18765.50 77
18766.80 78
18768.09 61
18769.39 79
18770.69 73
18771.98 70
18773.28 72
18774.57 65
18775.87 85
18777.16 69
18778.46 71
18779.76 64
18781.05 79
18782.35 70
18783.64 71
18784.94 83
18786.24 62
18787.53 59
18788.83 80
18790.12 66
18791.42 72
18792.72 66
18794.01 74
18795.31 78
18796.61 73
18797.90 64
18799.20 78
18800.49 76
18801.79 74
18803.09 65
18804.38 61
18805.68 74
18806.98 71
18808.28 66
18809.57 55
18810.87 67
18812.17 86
18813.46 64
18814.76 77
18816.06 61
18817.35 66
18818.65 72
18819.95 76
18821.25 63
18822.54 63
18823.84 69
18825.14 69
18826.44 58
18827.73 56
18829.03 74
18830.33 60
18831.63 71
18832.92 65
18834.22 72
18835.52 75
18836.82 68
18838.11 68
18839.41 69
18840.71 70
18842.01 70
18843.31 58
18844.60 71
18845.90 79
18847.20 67
18848.50 65
18849.80 59
18851.10 63
18852.39 63
18853.69 64
18854.99 56
18856.29 65
18857.59 44
18858.89 86
18860.18 82
18861.48 83
18862.78 53
18864.08 56
18865.38 63
18866.68 59
18867.98 51
18869.28 53
18870.58 58
18871.87 65
18873.17 59
18874.47 59
18875.77 59
18877.07 61
18878.37 77
18879.67 66
18880.97 72
18882.27 69
18883.57 69
18884.87 54
18886.17 56
18887.47 58
18888.77 66
18890.07 57
18891.36 60
18892.66 74
18893.96 53
18895.26 78
18896.56 77
18897.86 95
18899.16 56
18900.46 66
18901.76 62
18903.06 65
18904.36 62
18905.66 44
18906.96 60
18908.27 76
18909.57 64
18910.87 55
18912.17 57
18913.47 70
18914.77 69
18916.07 70
18917.37 76
18918.67 64
18919.97 81
18921.27 75
18922.57 71
18923.87 67
18925.17 65
18926.47 68
18927.77 94
18929.08 76
18930.38 63
18931.68 66
18932.98 60
18934.28 74
18935.58 70
18936.88 69
18938.18 65
18939.49 77
18940.79 71
18942.09 53
18943.39 77
18944.69 77
18945.99 74
18947.29 58
18948.60 79
18949.90 64
18951.20 73
18952.50 64
18953.80 79
18955.11 66
18956.41 66
18957.71 68
18959.01 90
18960.31 75
18961.62 44
18962.92 55
18964.22 66
18965.52 80
18966.82 69
18968.13 72
18969.43 66
18970.73 63
18972.03 51
18973.34 65
18974.64 54
18975.94 61
18977.24 62
18978.55 61
18979.85 53
18981.15 61
18982.46 56
18983.76 70
18985.06 71
18986.36 59
18987.67 57
18988.97 63
18990.27 64
18991.58 55
18992.88 56
18994.18 58
18995.49 73
18996.79 56
18998.09 76
18999.40 58
19000.70 54
19002.00 74
19003.31 72
19004.61 64
19005.91 82
19007.22 79
19008.52 72
19009.83 84
19011.13 69
19012.43 72
19013.74 67
19015.04 73
19016.34 69
19017.65 101
19018.95 47
19020.26 51
19021.56 57
19022.87 66
19024.17 77
19025.47 58
19026.78 69
19028.08 78
19029.39 60
19030.69 54
19032.00 74
19033.30 79
19034.61 67
19035.91 68
19037.22 70
19038.52 76
19039.82 77
19041.13 69
19042.43 53
19043.74 55
19045.04 76
19046.35 73
19047.65 64
19048.96 67
19050.26 64
19051.57 68
19052.88 83
19054.18 73
19055.49 60
19056.79 68
19058.10 89
19059.40 96
19060.71 54
19062.01 80
19063.32 71
19064.62 89
19065.93 70
19067.24 63
19068.54 69
19069.85 57
19071.15 55
19072.46 65
19073.77 55
19075.07 54
19076.38 71
19077.68 69
19078.99 71
19080.30 71
19081.60 67
19082.91 79
19084.22 80
19085.52 64
19086.83 68
19088.13 86
19089.44 75
19090.75 68
19092.05 69
19093.36 66
19094.67 55
19095.97 81
19097.28 79
19098.59 80
19099.90 49
19101.20 77
19102.51 90
19103.82 75
19105.12 56
19106.43 63
19107.74 70
19109.04 61
19110.35 63
19111.66 72
19112.97 85
19114.27 80
19115.58 79
19116.89 66
19118.20 50
19119.50 74
19120.81 82
19122.12 93
19123.43 72
19124.73 80
19126.04 64
19127.35 69
19128.66 54
19129.97 65
19131.27 66
19132.58 61
19133.89 73
19135.20 91
19136.51 64
19137.81 62
19139.12 53
19140.43 68
19141.74 72
19143.05 99
19144.36 63
19145.66 86
19146.97 88
19148.28 52
19149.59 54
19150.90 73
19152.21 60
19153.52 67
19154.83 84
19156.13 68
19157.44 84
19158.75 59
19160.06 67
19161.37 64
19162.68 61
19163.99 68
19165.30 83
19166.61 65
19167.92 59
19169.22 63
19170.53 77
19171.84 69
19173.15 71
19174.46 72
19175.77 60
19177.08 75
19178.39 57
19179.70 66
19181.01 61
19182.32 100
19183.63 96
19184.94 84
19186.25 67
19187.56 79
19188.87 62
19190.18 71
19191.49 72
19192.80 74
19194.11 63
19195.42 79
19196.73 84
19198.04 69
19199.35 65
19200.66 64
19201.97 87
19203.28 55
19204.59 74
19205.90 61
19207.21 71
19208.52 78
19209.83 69
19211.14 73
19212.46 78
19213.77 103
19215.08 68
19216.39 72
19217.70 57
19219.01 83
19220.32 73
19221.63 71
19222.94 75
19224.25 79
19225.57 71
19226.88 64
19228.19 66
19229.50 66
19230.81 72
19232.12 69
19233.43 60
19234.75 61
19236.06 64
19237.37 58
19238.68 57
19239.99 55
19241.30 64
19242.62 69
19243.93 85
19245.24 68
19246.55 85
19247.86 72
19249.18 67
19250.49 73
19251.80 71
19253.11 76
19254.42 71
19255.74 60
19257.05 64
19258.36 51
19259.67 57
19260.99 73
19262.30 62
19263.61 78
19264.92 74
19266.24 69
19267.55 79
19268.86 68
19270.17 69
19271.49 82
19272.80 51
19274.11 62
19275.42 78
19276.74 43
19278.05 75
19279.36 73
19280.68 73
19281.99 64
19283.30 75
19284.62 64
19285.93 74
19287.24 74
19288.56 69
19289.87 65
19291.18 61
19292.50 64
19293.81 73
19295.12 75
19296.44 73
19297.75 90
19299.06 63
19300.38 57
19301.69 57
19303.01 63
19304.32 86
19305.63 80
19306.95 46
19308.26 82
19309.58 69
19310.89 75
19312.20 62
19313.52 70
19314.83 63
19316.15 60
19317.46 60
19318.78 56
19320.09 62
19321.41 76
19322.72 81
19324.03 69
19325.35 68
19326.66 72
19327.98 64
19329.29 56
19330.61 65
19331.92 78
19333.24 77
19334.55 66
19335.87 60
19337.18 74
19338.50 76
19339.81 72
19341.13 58
19342.44 61
19343.76 70
19345.07 67
19346.39 62
19347.70 71
19349.02 99
19350.34 80
19351.65 84
19352.97 97
19354.28 64
19355.60 64
19356.91 59
19358.23 88
19359.54 74
19360.86 70
19362.18 66
19363.49 69
19364.81 66
19366.12 63
19367.44 72
19368.76 77
19370.07 71
19371.39 96
19372.71 57
19374.02 78
19375.34 79
19376.65 68
19377.97 62
19379.29 74
19380.60 71
19381.92 70
19383.24 72
19384.55 80
19385.87 75
19387.19 61
19388.50 54
19389.82 60
19391.14 69
19392.45 69
19393.77 53
19395.09 76
19396.41 62
19397.72 81
19399.04 66
19400.36 88
19401.67 84
19402.99 84
19404.31 78
19405.63 67
19406.94 64
19408.26 64
19409.58 65
19410.90 74
19412.21 72
19413.53 73
19414.85 57
19416.17 70
19417.48 83
19418.80 57
19420.12 56
19421.44 86
19422.76 85
19424.07 68
19425.39 63
19426.71 72
19428.03 68
19429.35 71
19430.66 71
19431.98 68
19433.30 70
19434.62 61
19435.94 58
19437.26 64
19438.57 63
19439.89 69
19441.21 63
19442.53 69
19443.85 69
19445.17 65
19446.49 76
19447.81 67
19449.12 72
19450.44 62
19451.76 61
19453.08 59
19454.40 77
19455.72 65
19457.04 79
19458.36 59
19459.68 70
19461.00 69
19462.32 72
19463.63 65
19464.95 62
19466.27 79
19467.59 70
19468.91 68
19470.23 70
19471.55 71
19472.87 71
19474.19 74
19475.51 74
19476.83 50
19478.15 61
19479.47 64
19480.79 58
19482.11 61
19483.43 65
19484.75 68
19486.07 103
19487.39 75
19488.71 60
19490.03 64
19491.35 71
19492.67 81
19493.99 60
19495.31 64
19496.63 57
19497.95 66
19499.27 72
19500.59 63
19501.91 56
19503.24 59
19504.56 62
19505.88 84
19507.20 63
19508.52 51
19509.84 56
19511.16 73
19512.48 70
19513.80 46
19515.12 56
19516.44 78
19517.77 62
19519.09 73
19520.41 73
19521.73 63
19523.05 63
19524.37 76
19525.69 74
19527.02 67
19528.34 69
19529.66 78
19530.98 79
19532.30 67
19533.62 69
19534.95 56
19536.27 61
19537.59 74
19538.91 57
19540.23 55
19541.56 62
19542.88 61
19544.20 71
19545.52 76
19546.84 63
19548.17 61
19549.49 70
19550.81 66
19552.13 70
19553.46 49
19554.78 47
19556.10 62
19557.42 67
19558.75 61
19560.07 78
19561.39 61
19562.71 83
19564.04 70
19565.36 75
19566.68 88
19568.00 56
19569.33 68
19570.65 65
19571.97 60
19573.30 69
19574.62 59
19575.94 66
19577.27 47
19578.59 55
19579.91 45
19581.24 63
19582.56 76
19583.88 62
19585.21 62
19586.53 66
19587.85 68
19589.18 76
19590.50 71
19591.82 66
19593.15 68
19594.47 85
19595.80 59
19597.12 60
19598.44 51
19599.77 61
19601.09 61
19602.42 62
19603.74 67
19605.06 59
19606.39 72
19607.71 67
19609.04 57
19610.36 62
19611.69 71
19613.01 72
19614.33 63
19615.66 74
19616.98 59
19618.31 66
19619.63 66
19620.96 72
19622.28 67
19623.61 69
19624.93 66
19626.26 61
19627.58 63
19628.91 64
19630.23 62
19631.56 69
19632.88 62
19634.21 79
19635.53 62
19636.86 61
19638.18 59
19639.51 66
19640.83 80
19642.16 76
19643.48 73
19644.81 69
19646.14 71
19647.46 82
19648.79 62
19650.11 60
19651.44 77
19652.76 78
19654.09 80
19655.42 76
19656.74 71
19658.07 57
19659.39 87
19660.72 78
19662.05 58
19663.37 60
19664.70 69
19666.02 66
19667.35 69
19668.68 76
19670.00 61
19671.33 79
19672.66 70
19673.98 62
19675.31 55
19676.64 68
19677.96 67
19679.29 96
19680.62 64
19681.94 43
19683.27 72
19684.60 69
19685.92 69
19687.25 73
19688.58 72
19689.90 86
19691.23 76
19692.56 62
19693.88 72
19695.21 52
19696.54 61
19697.87 68
19699.19 72
19700.52 81
19701.85 68
19703.18 65
19704.50 77
19705.83 67
19707.16 51
19708.49 70
19709.81 93
19711.14 72
19712.47 63
19713.80 61
19715.13 67
19716.45 83
19717.78 73
19719.11 83
19720.44 87
19721.77 58
19723.09 72
19724.42 79
19725.75 70
19727.08 84
19728.41 71
19729.74 81
19731.06 73
19732.39 60
19733.72 80
19735.05 56
19736.38 89
19737.71 60
19739.04 77
19740.36 68
19741.69 78
19743.02 74
19744.35 68
19745.68 68
19747.01 61
19748.34 71
19749.67 69
19751.00 73
19752.32 69
19753.65 81
19754.98 68
19756.31 69
19757.64 70
19758.97 71
19760.30 56
19761.63 60
19762.96 62
19764.29 65
19765.62 54
19766.95 63
19768.28 71
19769.61 52
19770.94 69
19772.27 43
19773.60 65
19774.93 61
19776.26 74
19777.59 61
19778.92 83
19780.25 69
19781.58 65
19782.91 66
19784.24 60
19785.57 74
19786.90 57
19788.23 59
19789.56 37
19790.89 56
19792.22 62
19793.55 68
19794.88 70
19796.21 71
19797.54 64
19798.87 52
19800.20 51
19801.53 62
19802.87 75
19804.20 63
19805.53 57
19806.86 69
19808.19 70
19809.52 54
19810.85 46
19812.18 63
19813.51 59
19814.85 82
19816.18 76
19817.51 65
19818.84 77
19820.17 68
19821.50 60
19822.83 58
19824.17 61
19825.50 57
19826.83 56
19828.16 68
19829.49 63
19830.82 65
19832.16 59
19833.49 77
19834.82 49
19836.15 67
19837.48 55
19838.82 60
19840.15 60
19841.48 54
19842.81 71
19844.14 62
19845.48 72
19846.81 57
19848.14 79
19849.47 66
19850.81 67
19852.14 77
19853.47 74
19854.80 56
19856.14 75
19857.47 68
19858.80 58
19860.14 54
19861.47 62
19862.80 57
19864.13 71
19865.47 52
19866.80 49
19868.13 64
19869.47 67
19870.80 51
19872.13 56
19873.47 61
19874.80 52
19876.13 72
19877.47 58
19878.80 66
19880.13 66
19881.47 70
19882.80 69
19884.13 56
19885.47 52
19886.80 55
19888.13 70
19889.47 66
19890.80 59
19892.14 42
19893.47 57
19894.80 53
19896.14 61
19897.47 50
19898.81 56
19900.14 61
19901.47 65
19902.81 53
19904.14 75
19905.48 59
19906.81 57
19908.15 58
19909.48 64
19910.81 73
19912.15 68
19913.48 70
19914.82 57
19916.15 84
19917.49 62
19918.82 76
19920.16 83
19921.49 61
19922.83 70
19924.16 74
19925.50 65
19926.83 70
19928.17 72
19929.50 64
19930.84 76
19932.17 70
19933.51 63
19934.84 51
19936.18 54
19937.51 74
19938.85 84
19940.18 66
19941.52 69
19942.86 72
19944.19 74
19945.53 80
19946.86 63
19948.20 60
19949.53 60
19950.87 70
19952.21 77
19953.54 71
19954.88 68
19956.21 78
19957.55 65
19958.89 70
19960.22 66
19961.56 60
19962.90 64
19964.23 76
19965.57 72
19966.90 53
19968.24 65
19969.58 75
19970.91 81
19972.25 61
19973.59 63
19974.92 65
19976.26 93
19977.60 84
19978.93 81
19980.27 68
19981.61 80
19982.94 67
19984.28 77
19985.62 80
19986.96 68
19988.29 68
19989.63 66
19990.97 78
19992.30 63
19993.64 60
19994.98 74
19996.32 89
19997.65 54
19998.99 65
20000.33 66
20001.67 61
20003.00 55
20004.34 91
20005.68 75
20007.02 51
20008.35 66
20009.69 64
20011.03 71
20012.37 79
20013.71 69
20015.04 72
20016.38 64
20017.72 69
20019.06 71
20020.40 78
20021.73 62
20023.07 64
20024.41 86
20025.75 69
20027.09 71
20028.43 66
20029.77 63
20031.10 61
20032.44 67
20033.78 71
20035.12 59
20036.46 75
20037.80 59
20039.14 64
20040.47 81
20041.81 61
20043.15 55
20044.49 73
20045.83 63
20047.17 85
20048.51 63
20049.85 56
20051.19 59
20052.53 54
20053.87 75
20055.21 56
20056.54 65
20057.88 61
20059.22 72
20060.56 68
20061.90 68
20063.24 51
20064.58 62
20065.92 70
20067.26 68
20068.60 80
20069.94 101
20071.28 63
20072.62 77
20073.96 67
20075.30 61
20076.64 57
20077.98 57
20079.32 70
20080.66 47
20082.00 58
20083.34 66
20084.68 86
20086.02 58
20087.36 57
20088.70 61
20090.04 77
20091.38 64
20092.73 53
20094.07 74
20095.41 61
20096.75 74
20098.09 73
20099.43 71
20100.77 57
20102.11 66
20103.45 66
20104.79 64
20106.13 77
20107.48 72
20108.82 80
20110.16 73
20111.50 60
20112.84 63
20114.18 60
20115.52 56
20116.86 69
20118.21 61
20119.55 64
20120.89 77
20122.23 61
20123.57 63
20124.91 74
20126.26 56
20127.60 46
20128.94 72
20130.28 70
20131.62 53
20132.96 64
20134.31 75
20135.65 61
