# Supplementary material for: MALDI-TOF MS typing enables the classification of brewing yeasts of the genus Saccharomyces to major beer styles
Source: PLoS One. 2017 Aug 9;12(8):e0181694. doi: 10.1371/journal.pone.0181694 (PMC5549903; doi:10.1371/journal.pone.0181694)
Supplement: S14 File — The directory includes 90 raw files and was zipped to “.zip”; the folder has three strains with 30 spectra per strain; S1 Text explains the raw files with an example and Table 1 represents the yeast strains used within the experiment. (ZIP) [file pone.0181694.s017.zip › 40-42/30636-508-OG-Ale-Ale-YPG-18h-E-E_2015-10-09__0_B7_1.dat]

2000.04 3297
2000.46 3305
2000.88 3450
2001.30 3371
2001.72 3500
2002.14 3331
2002.57 3248
2002.99 2896
2003.41 3312
2003.83 3318
2004.25 3066
2004.67 3113
2005.10 3326
2005.52 3557
2005.94 3228
2006.36 3260
2006.78 3384
2007.21 3137
2007.63 3192
2008.05 3277
2008.47 3399
2008.89 3561
2009.32 3676
2009.74 3455
2010.16 3215
2010.58 3247
2011.01 3515
2011.43 3501
2011.85 3543
2012.27 3665
2012.70 3279
2013.12 3423
2013.54 3274
2013.96 3176
2014.39 3112
2014.81 3163
2015.23 3216
2015.66 3046
2016.08 3179
2016.50 2987
2016.93 3077
2017.35 3335
2017.77 3219
2018.19 3454
2018.62 3253
2019.04 3274
2019.46 3238
2019.89 3054
2020.31 3115
2020.73 3237
2021.16 3348
2021.58 3345
2022.01 3178
2022.43 3090
2022.85 2987
2023.28 3118
2023.70 2952
2024.12 3171
2024.55 3125
2024.97 3140
2025.40 3036
2025.82 3106
2026.24 2939
2026.67 2970
2027.09 2947
2027.52 2807
2027.94 2883
2028.37 2966
2028.79 2904
2029.21 2863
2029.64 2836
2030.06 2968
2030.49 3153
2030.91 3060
2031.34 3031
2031.76 2855
2032.19 2962
2032.61 3112
2033.04 3426
2033.46 3476
2033.88 3445
2034.31 3593
2034.73 3489
2035.16 3648
2035.58 3325
2036.01 3400
2036.43 3211
2036.86 3364
2037.29 3237
2037.71 3232
2038.14 3405
2038.56 3418
2038.99 2963
2039.41 3050
2039.84 3365
2040.26 3156
2040.69 3083
2041.11 3222
2041.54 3100
2041.97 3008
2042.39 2907
2042.82 2733
2043.24 3017
2043.67 3013
2044.09 2999
2044.52 3105
2044.95 2943
2045.37 3116
2045.80 3253
2046.22 2993
2046.65 2911
2047.08 3104
2047.50 3052
2047.93 3336
2048.36 3142
2048.78 2985
2049.21 2982
2049.64 3381
2050.06 3251
2050.49 3353
2050.92 3299
2051.34 3262
2051.77 2996
2052.20 3184
2052.62 3158
2053.05 2863
2053.48 2994
2053.90 3005
2054.33 3029
2054.76 3115
2055.18 3083
2055.61 3197
2056.04 2924
2056.47 2895
2056.89 3108
2057.32 2940
2057.75 3021
2058.17 3078
2058.60 3049
2059.03 3146
2059.46 3157
2059.88 3124
2060.31 3119
2060.74 2965
2061.17 2953
2061.60 3172
2062.02 3202
2062.45 3126
2062.88 3179
2063.31 3214
2063.74 3344
2064.16 3371
2064.59 3532
2065.02 3894
2065.45 3671
2065.88 3925
2066.30 3934
2066.73 3830
2067.16 3623
2067.59 3930
2068.02 3709
2068.45 3736
2068.87 3803
2069.30 3631
2069.73 3128
2070.16 3202
2070.59 3268
2071.02 3370
2071.45 3252
2071.87 3171
2072.30 3276
2072.73 3143
2073.16 3020
2073.59 3237
2074.02 3403
2074.45 3349
2074.88 3205
2075.31 3338
2075.74 3315
2076.17 3459
2076.59 3364
2077.02 3429
2077.45 3471
2077.88 3427
2078.31 3237
2078.74 3291
2079.17 3354
2079.60 3415
2080.03 3361
2080.46 3496
2080.89 3485
2081.32 3471
2081.75 3415
2082.18 3242
2082.61 3301
2083.04 3155
2083.47 3248
2083.90 3332
2084.33 3366
2084.76 3297
2085.19 3286
2085.62 3183
2086.05 3353
2086.48 3324
2086.91 3031
2087.34 2984
2087.77 3250
2088.20 3046
2088.63 2953
2089.06 3035
2089.49 3099
2089.93 3182
2090.36 3171
2090.79 3126
2091.22 3137
2091.65 3290
2092.08 3263
2092.51 3358
2092.94 3501
2093.37 3404
2093.80 3290
2094.23 3187
2094.67 3232
2095.10 3216
2095.53 3270
2095.96 3208
2096.39 3171
2096.82 3064
2097.25 3084
2097.68 2901
2098.12 3037
2098.55 3096
2098.98 3114
2099.41 3098
2099.84 2860
2100.27 2770
2100.71 2945
2101.14 2846
2101.57 2966
2102.00 3104
2102.43 3069
2102.87 2903
2103.30 3042
2103.73 3064
2104.16 2979
2104.59 2944
2105.03 2973
2105.46 3220
2105.89 3271
2106.32 3329
2106.76 3198
2107.19 3144
2107.62 3258
2108.05 3332
2108.49 3220
2108.92 3305
2109.35 3217
2109.78 3200
2110.22 3069
2110.65 3084
2111.08 3191
2111.52 3221
2111.95 3053
2112.38 2796
2112.81 3142
2113.25 3203
2113.68 3018
2114.11 2888
2114.55 3082
2114.98 3137
2115.41 3040
2115.85 3159
2116.28 3094
2116.71 2952
2117.15 2896
2117.58 2901
2118.01 2802
2118.45 2978
2118.88 3057
2119.32 3200
2119.75 2966
2120.18 3032
2120.62 2882
2121.05 2895
2121.48 3151
2121.92 2897
2122.35 2989
2122.79 3227
2123.22 3029
2123.65 3288
2124.09 3244
2124.52 3130
2124.96 3091
2125.39 3271
2125.83 3067
2126.26 3013
2126.70 3034
2127.13 3080
2127.56 3037
2128.00 2927
2128.43 3052
2128.87 2941
2129.30 3094
2129.74 3058
2130.17 2878
2130.61 3069
2131.04 2987
2131.48 3118
2131.91 2982
2132.35 2968
2132.78 2972
2133.22 3095
2133.65 3125
2134.09 3183
2134.52 3054
2134.96 3073
2135.39 3077
2135.83 3423
2136.26 3235
2136.70 3247
2137.14 3274
2137.57 3486
2138.01 3387
2138.44 3494
2138.88 3412
2139.31 3525
2139.75 3418
2140.19 3283
2140.62 3324
2141.06 3180
2141.49 3101
2141.93 3124
2142.37 3053
2142.80 3162
2143.24 2993
2143.67 2943
2144.11 2947
2144.55 2917
2144.98 2987
2145.42 3068
2145.86 3078
2146.29 2816
2146.73 2851
2147.16 2994
2147.60 2986
2148.04 2960
2148.47 3088
2148.91 3071
2149.35 3043
2149.79 3273
2150.22 3288
2150.66 3397
2151.10 3465
2151.53 3452
2151.97 3421
2152.41 3334
2152.84 3132
2153.28 3194
2153.72 3399
2154.16 3161
2154.59 3207
2155.03 3141
2155.47 3168
2155.91 3174
2156.34 3155
2156.78 2932
2157.22 3046
2157.66 3030
2158.09 3102
2158.53 2954
2158.97 3136
2159.41 3153
2159.84 3206
2160.28 3490
2160.72 3315
2161.16 3297
2161.60 3239
2162.03 3348
2162.47 3498
2162.91 3064
2163.35 3225
2163.79 3201
2164.22 3285
2164.66 3074
2165.10 3085
2165.54 3198
2165.98 3050
2166.42 2917
2166.86 3077
2167.29 3042
2167.73 2916
2168.17 2871
2168.61 3002
2169.05 3055
2169.49 3018
2169.93 2948
2170.37 3228
2170.80 3226
2171.24 3069
2171.68 3063
2172.12 2944
2172.56 3220
2173.00 3126
2173.44 3150
2173.88 3318
2174.32 3181
2174.76 3165
2175.20 3206
2175.64 3303
2176.08 3441
2176.51 3541
2176.95 3672
2177.39 3324
2177.83 3305
2178.27 3344
2178.71 3512
2179.15 3325
2179.59 3148
2180.03 3164
2180.47 3347
2180.91 2987
2181.35 3031
2181.79 2980
2182.23 3075
2182.67 2931
2183.11 2929
2183.55 2806
2183.99 2880
2184.43 2845
2184.87 3012
2185.31 2984
2185.76 3027
2186.20 3221
2186.64 3072
2187.08 3109
2187.52 3067
2187.96 3112
2188.40 3306
2188.84 3210
2189.28 2882
2189.72 2987
2190.16 3326
2190.60 3137
2191.04 3183
2191.49 3189
2191.93 3273
2192.37 3492
2192.81 3164
2193.25 3189
2193.69 3248
2194.13 3080
2194.57 2904
2195.02 3023
2195.46 3126
2195.90 3117
2196.34 3184
2196.78 3113
2197.22 3127
2197.66 3102
2198.11 2981
2198.55 3123
2198.99 3063
2199.43 3068
2199.87 3055
2200.32 3018
2200.76 3160
2201.20 2924
2201.64 3042
2202.08 2976
2202.53 3006
2202.97 2963
2203.41 2834
2203.85 3093
2204.29 3077
2204.74 2973
2205.18 3167
2205.62 3229
2206.06 3346
2206.51 3327
2206.95 3036
2207.39 3042
2207.83 3068
2208.28 3206
2208.72 3321
2209.16 3213
2209.61 3313
2210.05 3213
2210.49 3044
2210.93 2946
2211.38 2937
2211.82 2985
2212.26 3040
2212.71 3132
2213.15 2993
2213.59 3063
2214.04 3140
2214.48 2857
2214.92 2910
2215.37 3055
2215.81 3152
2216.25 3158
2216.70 2963
2217.14 3081
2217.59 3042
2218.03 2953
2218.47 3014
2218.92 3026
2219.36 2981
2219.80 3026
2220.25 2859
2220.69 2928
2221.14 3193
2221.58 2934
2222.02 2893
2222.47 2927
2222.91 3099
2223.36 3178
2223.80 3058
2224.25 2934
2224.69 3084
2225.13 3268
2225.58 3218
2226.02 3264
2226.47 3058
2226.91 3115
2227.36 3156
2227.80 2998
2228.25 2996
2228.69 3212
2229.14 3285
2229.58 3081
2230.03 3220
2230.47 3241
2230.92 3140
2231.36 2952
2231.81 3221
2232.25 3214
2232.70 3302
2233.14 3087
2233.59 3316
2234.03 3392
2234.48 3222
2234.92 3371
2235.37 3399
2235.81 3246
2236.26 3186
2236.70 3340
2237.15 3245
2237.60 3117
2238.04 3132
2238.49 2987
2238.93 2960
2239.38 2984
2239.83 3155
2240.27 3099
2240.72 3128
2241.16 2932
2241.61 2986
2242.06 3048
2242.50 2873
2242.95 2718
2243.39 2685
2243.84 2734
2244.29 2721
2244.73 2839
2245.18 2936
2245.63 2914
2246.07 3064
2246.52 3020
2246.97 2865
2247.41 2920
2247.86 2715
2248.31 2715
2248.75 2979
2249.20 2659
2249.65 2792
2250.09 2718
2250.54 2668
2250.99 2764
2251.43 2930
2251.88 2825
2252.33 2908
2252.78 2647
2253.22 2731
2253.67 2744
2254.12 2586
2254.56 2858
2255.01 2890
2255.46 2712
2255.91 2685
2256.35 2864
2256.80 2907
2257.25 2922
2257.70 2694
2258.14 2540
2258.59 2680
2259.04 2644
2259.49 2645
2259.94 2705
2260.38 2736
2260.83 2929
2261.28 2894
2261.73 2984
2262.18 3021
2262.62 2931
2263.07 3119
2263.52 3161
2263.97 3143
2264.42 3154
2264.87 2972
2265.31 3173
2265.76 3361
2266.21 3350
2266.66 3191
2267.11 3096
2267.56 2745
2268.01 2876
2268.45 2952
2268.90 2912
2269.35 2831
2269.80 3091
2270.25 3081
2270.70 3184
2271.15 2998
2271.60 3076
2272.05 3036
2272.49 3003
2272.94 3062
2273.39 3093
2273.84 2897
2274.29 2840
2274.74 2876
2275.19 2845
2275.64 2977
2276.09 3004
2276.54 2936
2276.99 2863
2277.44 2847
2277.89 3037
2278.34 2923
2278.79 2972
2279.24 3122
2279.69 3002
2280.14 2791
2280.59 2784
2281.04 3129
2281.49 2930
2281.94 2885
2282.39 2883
2282.84 2951
2283.29 2909
2283.74 2769
2284.19 2854
2284.64 2942
2285.09 2837
2285.54 2802
2285.99 2834
2286.44 2888
2286.89 2757
2287.34 2863
2287.79 3087
2288.24 2911
2288.69 2948
2289.14 3077
2289.59 3279
2290.05 3327
2290.50 3433
2290.95 3388
2291.40 3856
2291.85 3766
2292.30 3864
2292.75 3933
2293.20 3971
2293.65 3868
2294.11 3606
2294.56 3516
2295.01 3675
2295.46 3453
2295.91 3399
2296.36 3329
2296.81 3320
2297.27 3343
2297.72 3104
2298.17 3126
2298.62 3178
2299.07 2943
2299.52 3140
2299.98 3008
2300.43 2990
2300.88 2984
2301.33 2996
2301.78 2885
2302.24 3034
2302.69 2860
2303.14 2953
2303.59 3177
2304.04 3033
2304.50 2881
2304.95 3042
2305.40 3027
2305.85 2874
2306.31 2839
2306.76 2711
2307.21 2936
2307.66 2875
2308.12 2852
2308.57 2978
2309.02 3011
2309.48 2970
2309.93 3141
2310.38 3379
2310.83 3250
2311.29 3244
2311.74 3433
2312.19 3286
2312.65 3349
2313.10 3363
2313.55 3076
2314.01 2998
2314.46 3106
2314.91 2907
2315.37 2785
2315.82 2925
2316.27 3007
2316.73 2842
2317.18 2787
2317.63 2916
2318.09 2905
2318.54 2772
2318.99 2969
2319.45 2888
2319.90 2946
2320.36 2840
2320.81 3002
2321.26 2824
2321.72 3224
2322.17 2988
2322.63 3025
2323.08 2989
2323.53 2953
2323.99 2920
2324.44 2886
2324.90 2949
2325.35 3062
2325.80 3035
2326.26 3018
2326.71 3345
2327.17 3231
2327.62 3095
2328.08 3184
2328.53 3271
2328.99 3269
2329.44 3319
2329.90 3501
2330.35 3201
2330.81 3369
2331.26 3521
2331.72 3199
2332.17 3169
2332.63 3257
2333.08 3272
2333.54 3161
2333.99 3392
2334.45 3205
2334.90 3026
2335.36 3041
2335.81 3039
2336.27 3214
2336.72 3026
2337.18 2895
2337.63 2973
2338.09 3128
2338.55 2978
2339.00 2917
2339.46 3033
2339.91 3023
2340.37 2933
2340.82 3053
2341.28 3086
2341.74 2986
2342.19 3072
2342.65 3137
2343.10 3057
2343.56 2926
2344.02 2912
2344.47 2966
2344.93 2825
2345.39 2993
2345.84 2832
2346.30 2923
2346.75 3069
2347.21 3172
2347.67 2991
2348.12 3112
2348.58 3200
2349.04 3007
2349.49 2982
2349.95 2851
2350.41 3088
2350.86 2922
2351.32 3067
2351.78 3173
2352.23 3098
2352.69 3206
2353.15 2812
2353.61 3092
2354.06 3131
2354.52 3108
2354.98 3149
2355.43 2964
2355.89 3098
2356.35 3332
2356.81 3028
2357.26 3062
2357.72 3155
2358.18 2933
2358.64 2907
2359.09 2766
2359.55 2972
2360.01 3061
2360.47 2933
2360.93 2889
2361.38 2985
2361.84 2962
2362.30 3062
2362.76 2969
2363.22 3093
2363.67 2771
2364.13 2807
2364.59 3116
2365.05 3067
2365.51 3140
2365.96 3104
2366.42 2815
2366.88 3046
2367.34 3068
2367.80 2849
2368.26 2869
2368.72 3047
2369.17 3144
2369.63 3070
2370.09 3022
2370.55 3012
2371.01 3006
2371.47 3058
2371.93 2997
2372.39 2994
2372.84 3101
2373.30 3146
2373.76 3367
2374.22 3309
2374.68 3341
2375.14 3566
2375.60 3683
2376.06 3643
2376.52 3687
2376.98 3618
2377.44 3583
2377.90 3517
2378.36 3772
2378.81 3819
2379.27 3760
2379.73 3714
2380.19 3521
2380.65 3538
2381.11 3406
2381.57 3295
2382.03 3705
2382.49 3470
2382.95 3071
2383.41 2796
2383.87 2917
2384.33 3082
2384.79 3239
2385.25 3036
2385.71 2868
2386.17 2814
2386.63 2968
2387.09 3038
2387.55 3027
2388.01 3049
2388.48 3047
2388.94 3076
2389.40 3081
2389.86 3093
2390.32 2978
2390.78 3008
2391.24 2905
2391.70 3314
2392.16 3228
2392.62 3250
2393.08 3237
2393.54 3319
2394.00 3189
2394.47 2983
2394.93 3008
2395.39 3153
2395.85 3051
2396.31 2984
2396.77 2903
2397.23 2985
2397.69 2990
2398.16 2963
2398.62 2954
2399.08 2959
2399.54 2948
2400.00 2957
2400.46 2990
2400.92 2772
2401.39 2835
2401.85 2850
2402.31 2937
2402.77 2810
2403.23 2744
2403.70 2816
2404.16 2854
2404.62 2697
2405.08 2724
2405.54 2873
2406.01 3036
2406.47 2944
2406.93 2792
2407.39 2826
2407.86 2900
2408.32 2952
2408.78 2875
2409.24 2861
2409.71 3010
2410.17 3148
2410.63 2907
2411.09 2875
2411.56 2814
2412.02 2889
2412.48 2713
2412.94 2787
2413.41 2704
2413.87 2662
2414.33 2881
2414.80 2924
2415.26 2908
2415.72 3123
2416.19 3003
2416.65 3093
2417.11 3226
2417.57 3256
2418.04 3263
2418.50 3282
2418.96 3294
2419.43 3315
2419.89 3159
2420.36 3208
2420.82 3168
2421.28 3240
2421.75 3314
2422.21 3109
2422.67 3194
2423.14 3086
2423.60 2868
2424.07 2856
2424.53 3020
2424.99 2968
2425.46 2998
2425.92 2855
2426.39 2990
2426.85 3021
2427.31 3146
2427.78 3225
2428.24 3150
2428.71 2790
2429.17 2903
2429.64 2993
2430.10 3030
2430.56 3042
2431.03 2993
2431.49 2683
2431.96 2746
2432.42 2949
2432.89 2882
2433.35 2929
2433.82 2853
2434.28 2914
2434.75 2882
2435.21 3089
2435.68 3115
2436.14 3101
2436.61 2891
2437.07 3037
2437.54 2960
2438.00 3020
2438.47 2785
2438.93 2984
2439.40 2981
2439.86 2839
2440.33 3025
2440.80 3014
2441.26 3465
2441.73 3053
2442.19 2874
2442.66 3023
2443.12 3103
2443.59 3125
2444.06 2975
2444.52 2899
2444.99 2888
2445.45 2789
2445.92 3099
2446.38 3144
2446.85 3145
2447.32 2980
2447.78 2972
2448.25 2765
2448.72 2885
2449.18 2963
2449.65 2871
2450.11 2901
2450.58 2796
2451.05 2605
2451.51 2703
2451.98 2684
2452.45 2687
2452.91 2689
2453.38 2828
2453.85 2867
2454.31 2825
2454.78 2690
2455.25 2813
2455.71 2835
2456.18 2819
2456.65 2856
2457.12 2913
2457.58 2930
2458.05 2901
2458.52 2845
2458.98 2800
2459.45 2708
2459.92 2878
2460.39 2890
2460.85 2897
2461.32 2623
2461.79 2752
2462.26 2811
2462.72 2761
2463.19 2897
2463.66 2791
2464.13 2768
2464.59 2854
2465.06 2893
2465.53 2936
2466.00 2929
2466.47 3091
2466.93 3166
2467.40 2953
2467.87 3014
2468.34 3094
2468.81 3022
2469.27 2927
2469.74 2952
2470.21 2832
2470.68 2959
2471.15 2827
2471.62 2936
2472.09 3046
2472.55 2823
2473.02 2777
2473.49 2852
2473.96 2627
2474.43 2654
2474.90 2656
2475.37 2782
2475.83 2717
2476.30 2751
2476.77 2746
2477.24 2582
2477.71 2600
2478.18 2747
2478.65 2898
2479.12 2773
2479.59 2630
2480.06 2610
2480.53 2786
2480.99 2852
2481.46 2770
2481.93 2693
2482.40 2598
2482.87 2602
2483.34 2613
2483.81 2819
2484.28 2690
2484.75 2501
2485.22 2731
2485.69 2854
2486.16 2837
2486.63 2972
2487.10 2643
2487.57 2502
2488.04 2500
2488.51 2518
2488.98 2669
2489.45 2829
2489.92 2735
2490.39 2743
2490.86 2703
2491.33 2783
2491.80 2802
2492.27 2824
2492.74 3029
2493.21 2982
2493.68 3061
2494.15 3069
2494.62 2866
2495.10 2966
2495.57 2875
2496.04 2992
2496.51 2890
2496.98 2879
2497.45 3072
2497.92 2649
2498.39 2616
2498.86 2972
2499.33 2893
2499.80 2688
2500.28 2763
2500.75 2767
2501.22 2726
2501.69 2799
2502.16 2768
2502.63 2806
2503.10 2791
2503.57 2971
2504.05 2995
2504.52 3103
2504.99 2963
2505.46 2807
2505.93 2702
2506.40 2895
2506.88 2756
2507.35 2759
2507.82 2733
2508.29 2645
2508.76 2809
2509.24 2766
2509.71 2841
2510.18 2923
2510.65 2840
2511.12 2786
2511.60 2940
2512.07 2982
2512.54 2754
2513.01 2983
2513.49 3019
2513.96 3016
2514.43 3007
2514.90 2820
2515.38 2796
2515.85 2816
2516.32 2824
2516.79 2911
2517.27 2702
2517.74 2619
2518.21 2653
2518.68 2630
2519.16 2522
2519.63 2721
2520.10 2792
2520.58 2900
2521.05 2781
2521.52 2761
2522.00 2690
2522.47 2734
2522.94 2787
2523.42 2827
2523.89 2704
2524.36 2582
2524.84 2843
2525.31 2731
2525.78 2648
2526.26 2600
2526.73 2806
2527.20 2776
2527.68 2885
2528.15 2929
2528.63 2927
2529.10 3130
2529.57 3078
2530.05 2941
2530.52 2929
2531.00 2936
2531.47 3094
2531.94 3103
2532.42 3043
2532.89 3007
2533.37 2784
2533.84 2808
2534.32 2937
2534.79 3047
2535.26 2977
2535.74 2837
2536.21 2774
2536.69 2738
2537.16 2827
2537.64 2985
2538.11 2856
2538.59 2858
2539.06 2926
2539.54 2866
2540.01 3080
2540.49 3182
2540.96 3195
2541.44 3034
2541.91 3052
2542.39 3139
2542.86 2897
2543.34 2972
2543.81 3110
2544.29 3090
2544.76 2947
2545.24 2889
2545.71 2807
2546.19 2635
2546.66 2588
2547.14 2730
2547.61 2818
2548.09 2729
2548.57 2892
2549.04 2953
2549.52 2884
2549.99 3001
2550.47 3005
2550.95 2950
2551.42 2926
2551.90 2891
2552.37 3107
2552.85 2954
2553.33 2939
2553.80 2931
2554.28 2979
2554.75 3017
2555.23 2946
2555.71 3162
2556.18 3252
2556.66 3188
2557.14 2993
2557.61 2939
2558.09 2957
2558.57 2752
2559.04 2861
2559.52 2974
2560.00 2840
2560.47 2683
2560.95 2930
2561.43 2820
2561.90 2676
2562.38 2680
2562.86 2822
2563.33 2860
2563.81 2756
2564.29 2791
2564.77 2662
2565.24 2870
2565.72 3032
2566.20 2841
2566.68 2791
2567.15 2734
2567.63 2887
2568.11 2832
2568.59 2606
2569.06 2748
2569.54 2766
2570.02 2699
2570.50 2831
2570.97 2885
2571.45 2687
2571.93 2642
2572.41 2616
2572.89 2622
2573.36 2564
2573.84 2685
2574.32 2709
2574.80 2800
2575.28 2773
2575.75 2773
2576.23 2545
2576.71 2298
2577.19 2583
2577.67 2458
2578.15 2432
2578.62 2653
2579.10 2747
2579.58 2839
2580.06 2672
2580.54 2759
2581.02 2761
2581.50 2759
2581.97 2641
2582.45 2579
2582.93 2579
2583.41 2587
2583.89 2711
2584.37 2564
2584.85 2411
2585.33 2666
2585.81 2710
2586.29 2663
2586.77 2677
2587.24 2851
2587.72 2838
2588.20 2907
2588.68 2926
2589.16 2850
2589.64 2757
2590.12 2688
2590.60 2679
2591.08 2736
2591.56 2765
2592.04 2715
2592.52 2655
2593.00 2760
2593.48 2727
2593.96 2740
2594.44 2579
2594.92 2710
2595.40 2539
2595.88 2694
2596.36 2682
2596.84 2651
2597.32 2678
2597.80 2702
2598.28 2556
2598.76 2629
2599.24 2628
2599.72 2637
2600.20 2554
2600.68 2619
2601.16 2715
2601.64 2652
2602.12 2501
2602.61 2549
2603.09 2735
2603.57 2654
2604.05 2588
2604.53 2727
2605.01 2709
2605.49 2856
2605.97 2567
2606.45 2581
2606.93 2833
2607.42 2743
2607.90 2669
2608.38 2489
2608.86 2628
2609.34 2753
2609.82 2712
2610.30 2622
2610.78 2746
2611.27 2625
2611.75 2746
2612.23 2542
2612.71 2681
2613.19 2756
2613.67 2833
2614.16 2680
2614.64 2603
2615.12 2681
2615.60 2867
2616.08 2983
2616.57 2947
2617.05 2926
2617.53 2808
2618.01 2901
2618.49 3055
2618.98 3017
2619.46 2645
2619.94 2754
2620.42 2843
2620.91 2840
2621.39 2803
2621.87 2772
2622.35 3003
2622.84 2724
2623.32 2716
2623.80 2665
2624.28 2478
2624.77 2646
2625.25 2932
2625.73 2598
2626.21 2537
2626.70 2570
2627.18 2734
2627.66 2692
2628.15 2648
2628.63 2447
2629.11 2526
2629.60 2584
2630.08 2610
2630.56 2797
2631.05 2775
2631.53 2619
2632.01 2659
2632.50 2721
2632.98 2626
2633.46 2794
2633.95 2767
2634.43 2785
2634.91 2730
2635.40 2810
2635.88 3001
2636.37 2742
2636.85 2719
2637.33 2674
2637.82 2828
2638.30 2666
2638.79 2707
2639.27 2636
2639.75 2760
2640.24 2660
2640.72 2518
2641.21 2734
2641.69 2938
2642.18 2784
2642.66 2612
2643.14 2774
2643.63 2738
2644.11 2660
2644.60 2532
2645.08 2625
2645.57 2655
2646.05 2652
2646.54 2528
2647.02 2511
2647.51 2498
2647.99 2532
2648.48 2616
2648.96 2683
2649.45 2670
2649.93 2888
2650.42 2743
2650.90 2698
2651.39 2798
2651.87 2769
2652.36 2708
2652.84 2575
2653.33 2715
2653.81 2578
2654.30 2831
2654.78 2486
2655.27 2733
2655.76 2716
2656.24 2741
2656.73 2884
2657.21 2709
2657.70 2820
2658.18 2835
2658.67 2889
2659.16 2772
2659.64 2561
2660.13 2480
2660.61 2649
2661.10 2556
2661.59 2602
2662.07 2518
2662.56 2604
2663.05 2575
2663.53 2492
2664.02 2571
2664.50 2730
2664.99 2690
2665.48 2618
2665.96 2715
2666.45 2661
2666.94 2682
2667.42 2768
2667.91 2845
2668.40 2885
2668.88 2849
2669.37 2531
2669.86 2608
2670.34 2560
2670.83 2695
2671.32 2722
2671.81 2936
2672.29 2821
2672.78 2624
2673.27 2753
2673.75 2959
2674.24 2731
2674.73 2773
2675.22 2861
2675.70 2872
2676.19 2928
2676.68 2915
2677.17 3088
2677.65 3128
2678.14 3072
2678.63 2725
2679.12 2900
2679.61 2723
2680.09 2792
2680.58 2759
2681.07 2613
2681.56 2693
2682.04 2614
2682.53 2678
2683.02 2728
2683.51 2637
2684.00 2785
2684.49 2892
2684.97 2797
2685.46 2736
2685.95 2647
2686.44 2861
2686.93 2799
2687.42 2550
2687.90 2521
2688.39 2748
2688.88 2868
2689.37 2712
2689.86 2582
2690.35 2621
2690.84 2513
2691.33 2380
2691.81 2599
2692.30 2616
2692.79 2729
2693.28 2645
2693.77 2574
2694.26 2688
2694.75 2783
2695.24 2529
2695.73 2697
2696.22 2548
2696.71 2531
2697.20 2547
2697.68 2670
2698.17 2705
2698.66 2514
2699.15 2589
2699.64 2719
2700.13 2633
2700.62 2667
2701.11 2578
2701.60 2719
2702.09 2742
2702.58 2632
2703.07 2670
2703.56 2741
2704.05 2771
2704.54 2860
2705.03 2688
2705.52 2653
2706.01 2744
2706.50 2750
2706.99 2580
2707.48 2599
2707.97 2518
2708.46 2577
2708.95 2858
2709.44 2842
2709.93 2620
2710.43 2766
2710.92 2653
2711.41 2603
2711.90 2671
2712.39 2682
2712.88 2506
2713.37 2627
2713.86 2719
2714.35 2613
2714.84 2811
2715.33 2785
2715.82 2596
2716.32 2595
2716.81 2506
2717.30 2340
2717.79 2336
2718.28 2384
2718.77 2599
2719.26 2456
2719.76 2442
2720.25 2494
2720.74 2679
2721.23 2764
2721.72 2617
2722.21 2613
2722.70 2714
2723.20 2677
2723.69 2792
2724.18 2805
2724.67 2695
2725.16 2742
2725.66 2689
2726.15 2614
2726.64 2729
2727.13 2803
2727.62 2627
2728.12 2522
2728.61 2618
2729.10 2773
2729.59 2591
2730.09 2568
2730.58 2699
2731.07 2520
2731.56 2507
2732.06 2562
2732.55 2627
2733.04 2661
2733.53 2628
2734.03 2696
2734.52 2802
2735.01 2642
2735.50 2739
2736.00 2655
2736.49 2732
2736.98 2646
2737.48 2579
2737.97 2828
2738.46 2812
2738.96 2920
2739.45 2855
2739.94 3072
2740.44 3064
2740.93 2943
2741.42 3058
2741.92 3092
2742.41 3016
2742.90 2863
2743.40 2849
2743.89 2952
2744.38 2862
2744.88 2759
2745.37 2818
2745.86 2678
2746.36 2816
2746.85 2474
2747.35 2517
2747.84 2669
2748.33 2693
2748.83 2579
2749.32 2541
2749.82 2438
2750.31 2459
2750.81 2589
2751.30 2760
2751.79 2595
2752.29 2552
2752.78 2524
2753.28 2655
2753.77 2567
2754.27 2666
2754.76 2486
2755.26 2451
2755.75 2349
2756.24 2419
2756.74 2536
2757.23 2507
2757.73 2718
2758.22 2757
2758.72 2672
2759.21 2508
2759.71 2445
2760.20 2634
2760.70 2539
2761.19 2486
2761.69 2573
2762.19 2654
2762.68 2684
2763.18 2539
2763.67 2432
2764.17 2559
2764.66 2656
2765.16 2588
2765.65 2573
2766.15 2676
2766.64 2622
2767.14 2409
2767.64 2529
2768.13 2532
2768.63 2432
2769.12 2527
2769.62 2479
2770.12 2697
2770.61 2714
2771.11 2793
2771.60 2817
2772.10 2731
2772.60 2578
2773.09 2544
2773.59 2649
2774.08 2731
2774.58 2679
2775.08 2718
2775.57 2705
2776.07 2698
2776.57 2699
2777.06 2899
2777.56 2862
2778.06 3008
2778.55 3075
2779.05 2821
2779.55 2904
2780.04 3005
2780.54 3082
2781.04 2755
2781.54 2846
2782.03 2734
2782.53 2727
2783.03 2534
2783.52 2687
2784.02 2601
2784.52 2481
2785.02 2475
2785.51 2648
2786.01 2609
2786.51 2607
2787.01 2606
2787.50 2720
2788.00 2682
2788.50 2738
2789.00 2622
2789.49 2427
2789.99 2473
2790.49 2318
2790.99 2511
2791.48 2451
2791.98 2532
2792.48 2396
2792.98 2565
2793.48 2606
2793.97 2721
2794.47 2850
2794.97 2600
2795.47 2693
2795.97 2573
2796.47 2870
2796.96 2925
2797.46 2857
2797.96 2834
2798.46 2855
2798.96 2678
2799.46 2737
2799.96 2767
2800.45 2636
2800.95 2547
2801.45 2459
2801.95 2720
2802.45 2719
2802.95 2623
2803.45 2553
2803.95 2507
2804.45 2678
2804.94 2691
2805.44 2440
2805.94 2628
2806.44 2571
2806.94 2506
2807.44 2650
2807.94 2758
2808.44 2743
2808.94 2609
2809.44 2739
2809.94 2998
2810.44 2783
2810.94 2933
2811.44 2781
2811.94 2854
2812.44 2711
2812.94 2710
2813.44 2742
2813.94 2754
2814.44 2565
2814.94 2572
2815.44 2707
2815.94 2772
2816.44 2712
2816.94 2579
2817.44 2735
2817.94 2559
2818.44 2387
2818.94 2499
2819.44 2701
2819.94 2602
2820.44 2735
2820.94 2576
2821.44 2521
2821.94 2658
2822.44 2550
2822.94 2712
2823.44 2430
2823.94 2610
2824.44 2657
2824.94 2541
2825.45 2445
2825.95 2576
2826.45 2574
2826.95 2522
2827.45 2472
2827.95 2482
2828.45 2498
2828.95 2631
2829.45 2680
2829.96 2503
2830.46 2353
2830.96 2412
2831.46 2553
2831.96 2569
2832.46 2586
2832.96 2428
2833.47 2399
2833.97 2387
2834.47 2467
2834.97 2543
2835.47 2709
2835.97 2671
2836.48 2672
2836.98 2682
2837.48 2859
2837.98 2776
2838.48 2694
2838.99 2780
2839.49 2717
2839.99 2633
2840.49 2795
2841.00 2680
2841.50 2699
2842.00 2728
2842.50 2561
2843.01 2611
2843.51 2546
2844.01 2519
2844.51 2644
2845.02 2463
2845.52 2470
2846.02 2632
2846.52 2647
2847.03 2531
2847.53 2594
2848.03 2837
2848.54 2787
2849.04 2739
2849.54 2722
2850.04 2695
2850.55 2686
2851.05 2643
2851.55 2790
2852.06 2742
2852.56 2556
2853.06 2592
2853.57 2597
2854.07 2623
2854.57 2697
2855.08 2421
2855.58 2532
2856.09 2543
2856.59 2480
2857.09 2440
2857.60 2595
2858.10 2578
2858.60 2520
2859.11 2575
2859.61 2506
2860.12 2576
2860.62 2315
2861.12 2580
2861.63 2595
2862.13 2529
2862.64 2740
2863.14 2726
2863.65 2572
2864.15 2666
2864.65 2879
2865.16 2722
2865.66 2487
2866.17 2531
2866.67 2573
2867.18 2410
2867.68 2449
2868.19 2407
2868.69 2372
2869.20 2424
2869.70 2412
2870.21 2524
2870.71 2561
2871.21 2508
2871.72 2562
2872.23 2747
2872.73 2650
2873.24 2646
2873.74 2737
2874.25 2672
2874.75 2673
2875.26 2611
2875.76 2792
2876.27 2853
2876.77 2852
2877.28 2740
2877.78 2644
2878.29 2566
2878.79 2607
2879.30 2652
2879.81 2802
2880.31 2537
2880.82 2709
2881.32 2652
2881.83 2591
2882.34 2349
2882.84 2586
2883.35 2554
2883.85 2700
2884.36 2638
2884.87 2708
2885.37 2556
2885.88 2615
2886.38 2770
2886.89 2527
2887.40 2501
2887.90 2605
2888.41 2729
2888.92 2677
2889.42 2609
2889.93 2524
2890.44 2647
2890.94 2639
2891.45 2688
2891.96 2707
2892.46 2766
2892.97 2543
2893.48 2612
2893.98 2554
2894.49 2608
2895.00 2698
2895.51 2784
2896.01 2725
2896.52 2702
2897.03 2638
2897.53 2756
2898.04 2879
2898.55 2929
2899.06 2943
2899.56 3098
2900.07 3062
2900.58 3033
2901.09 2976
2901.59 3219
2902.10 3327
2902.61 3193
2903.12 3179
2903.63 3322
2904.13 3433
2904.64 3340
2905.15 3196
2905.66 3252
2906.17 3185
2906.67 3153
2907.18 3305
2907.69 2911
2908.20 2853
2908.71 3045
2909.21 3030
2909.72 2767
2910.23 2792
2910.74 2725
2911.25 2688
2911.76 2901
2912.26 2710
2912.77 2706
2913.28 2497
2913.79 2515
2914.30 2593
2914.81 2515
2915.32 2483
2915.83 2649
2916.34 2714
2916.84 2572
2917.35 2455
2917.86 2484
2918.37 2521
2918.88 2733
2919.39 2620
2919.90 2495
2920.41 2527
2920.92 2538
2921.43 2709
2921.94 2691
2922.45 2482
2922.96 2468
2923.46 2437
2923.97 2667
2924.48 2598
2924.99 2631
2925.50 2573
2926.01 2577
2926.52 2765
2927.03 2693
2927.54 2797
2928.05 2656
2928.56 2587
2929.07 2598
2929.58 2495
2930.09 2548
2930.60 2528
2931.11 2458
2931.62 2604
2932.13 2454
2932.64 2683
2933.15 2595
2933.67 2470
2934.18 2471
2934.69 2519
2935.20 2683
2935.71 2527
2936.22 2604
2936.73 2621
2937.24 2758
2937.75 2875
2938.26 3002
2938.77 2797
2939.28 2798
2939.79 2876
2940.30 2782
2940.82 2765
2941.33 2932
2941.84 3017
2942.35 2922
2942.86 2943
2943.37 2843
2943.88 2707
2944.39 2818
2944.91 2855
2945.42 2713
2945.93 2564
2946.44 2692
2946.95 2760
2947.46 2822
2947.98 2791
2948.49 2718
2949.00 2666
2949.51 2623
2950.02 2652
2950.53 2484
2951.05 2637
2951.56 2508
2952.07 2458
2952.58 2503
2953.09 2519
2953.61 2489
2954.12 2783
2954.63 2627
2955.14 2613
2955.66 2778
2956.17 2569
2956.68 2611
2957.19 2718
2957.71 2693
2958.22 2576
2958.73 2606
2959.24 2703
2959.76 2748
2960.27 2560
2960.78 2616
2961.29 2543
2961.81 2526
2962.32 2560
2962.83 2691
2963.35 2835
2963.86 2677
2964.37 2619
2964.89 2611
2965.40 2449
2965.91 2424
2966.43 2556
2966.94 2611
2967.45 2713
2967.97 2788
2968.48 2709
2968.99 2625
2969.51 2584
2970.02 2465
2970.53 2628
2971.05 2666
2971.56 2581
2972.07 2442
2972.59 2451
2973.10 2498
2973.62 2509
2974.13 2450
2974.64 2644
2975.16 2547
2975.67 2433
2976.19 2435
2976.70 2349
2977.22 2626
2977.73 2701
2978.24 2552
2978.76 2879
2979.27 2706
2979.79 2523
2980.30 2740
2980.82 2661
2981.33 2689
2981.85 2631
2982.36 2555
2982.87 2513
2983.39 2528
2983.90 2718
2984.42 2630
2984.93 2530
2985.45 2588
2985.96 2550
2986.48 2590
2986.99 2508
2987.51 2627
2988.02 2593
2988.54 2595
2989.05 2768
2989.57 2799
2990.09 2805
2990.60 2936
2991.12 2752
2991.63 2784
2992.15 2806
2992.66 2806
2993.18 2611
2993.69 2539
2994.21 2607
2994.73 2723
2995.24 2760
2995.76 2678
2996.27 2673
2996.79 3019
2997.30 2835
2997.82 2973
2998.34 2977
2998.85 2902
2999.37 2947
2999.89 2944
3000.40 3009
3000.92 2901
3001.43 2992
3001.95 3153
3002.47 3070
3002.98 3057
3003.50 3036
3004.02 3128
3004.53 3424
3005.05 3320
3005.57 3328
3006.08 3246
3006.60 3484
3007.12 3505
3007.63 3395
3008.15 3152
3008.67 3083
3009.18 2935
3009.70 2809
3010.22 2632
3010.74 2870
3011.25 2734
3011.77 2601
3012.29 2720
3012.80 2637
3013.32 2666
3013.84 2690
3014.36 2797
3014.87 2735
3015.39 2869
3015.91 2824
3016.43 2731
3016.94 2730
3017.46 2871
3017.98 2915
3018.50 2831
3019.02 2810
3019.53 2792
3020.05 2853
3020.57 2835
3021.09 2899
3021.60 3055
3022.12 3007
3022.64 2980
3023.16 2955
3023.68 2820
3024.20 2907
3024.71 2788
3025.23 2842
3025.75 2891
3026.27 2725
3026.79 2841
3027.31 2697
3027.82 2923
3028.34 2902
3028.86 2781
3029.38 2597
3029.90 2539
3030.42 2586
3030.94 2564
3031.46 2651
3031.98 2575
3032.49 2485
3033.01 2687
3033.53 2743
3034.05 2729
3034.57 2577
3035.09 2582
3035.61 2654
3036.13 2531
3036.65 2827
3037.17 2691
3037.69 2662
3038.21 2761
3038.73 2792
3039.25 2559
3039.76 2602
3040.28 2676
3040.80 2518
3041.32 2767
3041.84 2684
3042.36 2496
3042.88 2412
3043.40 2404
3043.92 2460
3044.44 2388
3044.96 2405
3045.48 2480
3046.00 2516
3046.52 2692
3047.04 2731
3047.56 2644
3048.08 2419
3048.60 2609
3049.13 2626
3049.65 2558
3050.17 2607
3050.69 2595
3051.21 2576
3051.73 2357
3052.25 2567
3052.77 2661
3053.29 2483
3053.81 2639
3054.33 2396
3054.85 2444
3055.37 2499
3055.89 2598
3056.42 2522
3056.94 2521
3057.46 2583
3057.98 2404
3058.50 2471
3059.02 2480
3059.54 2633
3060.06 2543
3060.59 2492
3061.11 2803
3061.63 2608
3062.15 2541
3062.67 2458
3063.19 2646
3063.71 2462
3064.24 2460
3064.76 2526
3065.28 2559
3065.80 2596
3066.32 2554
3066.85 2590
3067.37 2569
3067.89 2639
3068.41 2602
3068.93 2681
3069.46 2681
3069.98 2713
3070.50 2692
3071.02 2894
3071.54 2816
3072.07 2615
3072.59 2621
3073.11 2434
3073.63 2448
3074.16 2579
3074.68 2747
3075.20 2640
3075.73 2557
3076.25 2741
3076.77 2627
3077.29 2606
3077.82 2456
3078.34 2538
3078.86 2798
3079.39 2668
3079.91 2739
3080.43 2719
3080.95 2719
3081.48 2762
3082.00 2917
3082.52 2986
3083.05 2847
3083.57 2818
3084.09 2735
3084.62 2826
3085.14 2888
3085.66 2846
3086.19 2847
3086.71 2928
3087.24 2984
3087.76 2878
3088.28 2838
3088.81 2852
3089.33 2829
3089.85 2568
3090.38 2561
3090.90 2637
3091.43 2767
3091.95 2781
3092.47 2500
3093.00 2452
3093.52 2536
3094.05 2675
3094.57 2827
3095.10 2733
3095.62 2475
3096.14 2510
3096.67 2645
3097.19 2958
3097.72 2901
3098.24 2681
3098.77 2692
3099.29 2746
3099.82 2821
3100.34 3032
3100.87 3303
3101.39 3427
3101.92 3824
3102.44 4028
3102.97 4393
3103.49 4876
3104.02 5049
3104.54 5240
3105.07 5254
3105.59 5390
3106.12 5266
3106.64 5126
3107.17 4692
3107.69 4011
3108.22 3751
3108.74 3437
3109.27 3432
3109.79 3167
3110.32 2933
3110.85 2655
3111.37 2806
3111.90 2885
3112.42 2781
3112.95 2865
3113.48 2796
3114.00 2667
3114.53 2752
3115.05 2624
3115.58 2589
3116.11 2662
3116.63 2587
3117.16 2518
3117.68 2638
3118.21 2503
3118.74 2351
3119.26 2483
3119.79 2563
3120.32 2569
3120.84 2541
3121.37 2629
3121.90 2579
3122.42 2584
3122.95 2694
3123.48 2785
3124.00 2798
3124.53 3029
3125.06 2904
3125.58 2745
3126.11 2845
3126.64 2702
3127.16 2528
3127.69 2558
3128.22 2667
3128.75 2667
3129.27 2631
3129.80 2641
3130.33 2670
3130.85 2599
3131.38 2601
3131.91 2627
3132.44 2553
3132.96 2584
3133.49 2525
3134.02 2593
3134.55 2544
3135.07 2591
3135.60 2570
3136.13 2484
3136.66 2477
3137.19 2380
3137.71 2457
3138.24 2424
3138.77 2427
3139.30 2433
3139.83 2503
3140.35 2472
3140.88 2475
3141.41 2517
3141.94 2617
3142.47 2655
3143.00 2518
3143.52 2495
3144.05 2616
3144.58 2493
3145.11 2496
3145.64 2670
3146.17 2553
3146.70 2503
3147.22 2429
3147.75 2686
3148.28 2797
3148.81 2650
3149.34 2846
3149.87 2639
3150.40 2760
3150.93 2785
3151.46 2821
3151.98 2721
3152.51 2841
3153.04 2741
3153.57 2761
3154.10 2731
3154.63 2573
3155.16 2598
3155.69 2640
3156.22 2436
3156.75 2520
3157.28 2432
3157.81 2432
3158.34 2572
3158.87 2658
3159.40 2465
3159.93 2607
3160.46 2736
3160.99 2663
3161.52 2648
3162.05 2590
3162.58 2594
3163.11 2697
3163.64 2826
3164.17 2838
3164.70 2740
3165.23 2543
3165.76 2573
3166.29 2642
3166.82 2646
3167.35 2732
3167.88 2703
3168.41 2627
3168.94 2545
3169.47 2628
3170.00 2611
3170.53 2510
3171.06 2501
3171.59 2484
3172.13 2494
3172.66 2460
3173.19 2530
3173.72 2497
3174.25 2404
3174.78 2644
3175.31 2541
3175.84 2579
3176.37 2641
3176.90 2694
3177.44 2627
3177.97 2581
3178.50 2595
3179.03 2537
3179.56 2639
3180.09 2625
3180.62 2548
3181.16 2698
3181.69 2408
3182.22 2454
3182.75 2624
3183.28 2545
3183.81 2534
3184.35 2350
3184.88 2397
3185.41 2490
3185.94 2556
3186.47 2461
3187.01 2475
3187.54 2429
3188.07 2535
3188.60 2441
3189.14 2355
3189.67 2315
3190.20 2606
3190.73 2529
3191.26 2373
3191.80 2439
3192.33 2508
3192.86 2451
3193.39 2514
3193.93 2376
3194.46 2449
3194.99 2472
3195.53 2449
3196.06 2465
3196.59 2331
3197.12 2390
3197.66 2482
3198.19 2451
3198.72 2500
3199.26 2286
3199.79 2406
3200.32 2326
3200.86 2472
3201.39 2512
3201.92 2563
3202.46 2600
3202.99 2606
3203.52 2464
3204.06 2426
3204.59 2638
3205.12 2518
3205.66 2415
3206.19 2464
3206.72 2625
3207.26 2569
3207.79 2580
3208.33 2681
3208.86 2559
3209.39 2547
3209.93 2579
3210.46 2573
3211.00 2642
3211.53 2665
3212.06 2670
3212.60 2853
3213.13 2735
3213.67 2824
3214.20 2775
3214.74 2759
3215.27 2858
3215.80 2798
3216.34 2505
3216.87 2453
3217.41 2529
3217.94 2588
3218.48 2643
3219.01 2689
3219.55 2540
3220.08 2715
3220.62 2705
3221.15 2744
3221.69 2640
3222.22 2612
3222.76 2640
3223.29 2755
3223.83 2735
3224.36 2715
3224.90 2752
3225.43 2913
3225.97 2905
3226.50 2709
3227.04 2732
3227.57 2774
3228.11 2782
3228.65 2622
3229.18 2750
3229.72 2738
3230.25 2820
3230.79 2772
3231.32 2815
3231.86 2887
3232.40 2767
3232.93 2691
3233.47 2802
3234.00 2693
3234.54 2661
3235.08 2593
3235.61 2660
3236.15 2692
3236.68 2694
3237.22 3036
3237.76 2878
3238.29 3064
3238.83 3017
3239.37 3130
3239.90 3042
3240.44 3131
3240.97 3222
3241.51 3258
3242.05 3274
3242.58 3263
3243.12 3221
3243.66 3180
3244.20 3091
3244.73 3019
3245.27 2771
3245.81 2584
3246.34 2798
3246.88 2977
3247.42 2773
3247.95 2580
3248.49 2591
3249.03 2901
3249.57 2895
3250.10 2801
3250.64 2859
3251.18 2989
3251.72 2702
3252.25 2787
3252.79 2813
3253.33 2726
3253.87 2726
3254.40 2784
3254.94 2792
3255.48 2993
3256.02 2978
3256.55 2898
3257.09 3014
3257.63 2971
3258.17 2850
3258.71 2995
3259.24 3131
3259.78 3150
3260.32 3194
3260.86 3443
3261.40 3679
3261.94 3719
3262.47 3711
3263.01 4053
3263.55 3874
3264.09 4172
3264.63 4522
3265.17 4559
3265.71 4922
3266.24 4941
3266.78 5189
3267.32 5772
3267.86 5974
3268.40 6012
3268.94 5816
3269.48 6064
3270.02 5682
3270.55 5270
3271.09 4856
3271.63 4403
3272.17 4024
3272.71 3597
3273.25 3505
3273.79 3263
3274.33 3224
3274.87 3428
3275.41 3269
3275.95 3240
3276.49 3288
3277.03 3468
3277.57 3419
3278.11 3387
3278.65 3258
3279.19 3221
3279.73 3284
3280.26 3361
3280.80 3398
3281.34 3405
3281.88 3242
3282.42 3208
3282.96 3383
3283.50 3459
3284.04 3303
3284.59 3096
3285.13 3271
3285.67 3414
3286.21 3239
3286.75 3365
3287.29 3565
3287.83 3585
3288.37 3472
3288.91 3346
3289.45 3241
3289.99 3447
3290.53 3586
3291.07 3449
3291.61 3399
3292.15 3437
3292.69 3307
3293.23 3453
3293.77 3487
3294.32 3384
3294.86 3469
3295.40 3555
3295.94 3750
3296.48 3619
3297.02 3694
3297.56 3687
3298.10 3607
3298.65 3432
3299.19 3442
3299.73 3563
3300.27 3236
3300.81 3256
3301.35 3054
3301.89 3192
3302.44 3202
3302.98 3194
3303.52 3106
3304.06 3147
3304.60 2846
3305.14 2908
3305.69 2888
3306.23 3015
3306.77 2981
3307.31 2664
3307.85 2679
3308.40 2914
3308.94 2895
3309.48 2838
3310.02 2915
3310.57 3001
3311.11 2804
3311.65 2947
3312.19 2848
3312.74 2990
3313.28 2937
3313.82 3021
3314.36 2998
3314.91 2967
3315.45 2958
3315.99 3063
3316.53 2961
3317.08 3119
3317.62 3209
3318.16 3147
3318.71 3187
3319.25 3206
3319.79 2992
3320.34 2966
3320.88 2822
3321.42 2898
3321.96 2956
3322.51 3168
3323.05 3186
3323.59 2901
3324.14 2993
3324.68 2958
3325.23 2960
3325.77 2982
3326.31 2961
3326.86 3161
3327.40 3073
3327.94 3053
3328.49 2682
3329.03 2696
3329.57 2773
3330.12 2792
3330.66 2822
3331.21 2805
3331.75 2708
3332.29 2873
3332.84 2938
3333.38 2854
3333.93 3066
3334.47 3203
3335.02 3108
3335.56 3015
3336.10 2982
3336.65 3038
3337.19 3068
3337.74 3084
3338.28 3315
3338.83 3113
3339.37 2800
3339.92 2981
3340.46 3103
3341.01 2929
3341.55 2805
3342.10 2898
3342.64 2983
3343.19 2949
3343.73 2817
3344.28 2717
3344.82 2739
3345.37 2710
3345.91 2795
3346.46 2594
3347.00 2593
3347.55 2779
3348.09 2692
3348.64 2616
3349.18 2654
3349.73 2644
3350.27 2544
3350.82 2704
3351.37 2882
3351.91 2731
3352.46 2694
3353.00 2611
3353.55 2609
3354.10 2469
3354.64 2638
3355.19 2544
3355.73 2494
3356.28 2638
3356.83 2716
3357.37 2724
3357.92 2763
3358.46 2522
3359.01 2699
3359.56 2637
3360.10 2690
3360.65 2764
3361.20 2736
3361.74 2597
3362.29 2550
3362.84 2570
3363.38 2393
3363.93 2546
3364.48 2542
3365.02 2490
3365.57 2550
3366.12 2483
3366.66 2659
3367.21 2609
3367.76 2558
3368.30 2470
3368.85 2570
3369.40 2757
3369.94 2472
3370.49 2566
3371.04 2634
3371.59 2552
3372.13 2492
3372.68 2482
3373.23 2523
3373.78 2544
3374.32 2559
3374.87 2507
3375.42 2475
3375.97 2428
3376.51 2554
3377.06 2653
3377.61 2527
3378.16 2433
3378.71 2334
3379.25 2423
3379.80 2506
3380.35 2405
3380.90 2328
3381.45 2321
3381.99 2450
3382.54 2522
3383.09 2471
3383.64 2426
3384.19 2496
3384.74 2326
3385.28 2409
3385.83 2467
3386.38 2412
3386.93 2538
3387.48 2573
3388.03 2423
3388.58 2392
3389.12 2365
3389.67 2622
3390.22 2650
3390.77 2517
3391.32 2357
3391.87 2428
3392.42 2616
3392.97 2716
3393.52 2401
3394.06 2418
3394.61 2601
3395.16 2451
3395.71 2410
3396.26 2455
3396.81 2327
3397.36 2372
3397.91 2596
3398.46 2244
3399.01 2340
3399.56 2239
3400.11 2305
3400.66 2471
3401.21 2309
3401.76 2236
3402.31 2423
3402.86 2264
3403.41 2241
3403.96 2304
3404.51 2396
3405.06 2445
3405.61 2419
3406.16 2293
3406.71 2302
3407.26 2462
3407.81 2484
3408.36 2378
3408.91 2302
3409.46 2254
3410.01 2192
3410.56 2307
3411.11 2368
3411.66 2470
3412.21 2338
3412.76 2315
3413.31 2426
3413.86 2354
3414.41 2302
3414.96 2269
3415.51 2468
3416.07 2384
3416.62 2325
3417.17 2512
3417.72 2374
3418.27 2300
3418.82 2513
3419.37 2502
3419.92 2350
3420.47 2355
3421.03 2180
3421.58 2414
3422.13 2438
3422.68 2508
3423.23 2477
3423.78 2290
3424.33 2486
3424.89 2528
3425.44 2510
3425.99 2473
3426.54 2545
3427.09 2428
3427.65 2309
3428.20 2347
3428.75 2168
3429.30 2305
3429.85 2483
3430.41 2464
3430.96 2523
3431.51 2475
3432.06 2434
3432.61 2579
3433.17 2447
3433.72 2423
3434.27 2529
3434.82 2509
3435.38 2453
3435.93 2405
3436.48 2310
3437.03 2331
3437.59 2363
3438.14 2416
3438.69 2471
3439.24 2370
3439.80 2362
3440.35 2351
3440.90 2285
3441.46 2456
3442.01 2462
3442.56 2436
3443.11 2514
3443.67 2683
3444.22 2471
3444.77 2388
3445.33 2419
3445.88 2404
3446.43 2542
3446.99 2426
3447.54 2386
3448.09 2326
3448.65 2270
3449.20 2339
3449.76 2392
3450.31 2364
3450.86 2224
3451.42 2287
3451.97 2404
3452.52 2235
3453.08 2378
3453.63 2437
3454.19 2334
3454.74 2300
3455.29 2418
3455.85 2266
3456.40 2361
3456.96 2384
3457.51 2439
3458.07 2412
3458.62 2578
3459.17 2615
3459.73 2540
3460.28 2486
3460.84 2556
3461.39 2496
3461.95 2560
3462.50 2603
3463.06 2564
3463.61 2483
3464.17 2530
3464.72 2514
3465.27 2345
3465.83 2349
3466.38 2417
3466.94 2452
3467.49 2620
3468.05 2567
3468.61 2359
3469.16 2363
3469.72 2364
3470.27 2431
3470.83 2493
3471.38 2457
3471.94 2229
3472.49 2359
3473.05 2463
3473.60 2593
3474.16 2502
3474.71 2566
3475.27 2572
3475.83 2415
3476.38 2432
3476.94 2341
3477.49 2534
3478.05 2543
3478.61 2468
3479.16 2559
3479.72 2588
3480.27 2841
3480.83 2758
3481.39 2721
3481.94 2623
3482.50 2611
3483.05 2720
3483.61 2711
3484.17 2596
3484.72 2525
3485.28 2403
3485.84 2513
3486.39 2703
3486.95 2943
3487.51 2900
3488.06 2757
3488.62 2898
3489.18 3045
3489.73 3133
3490.29 3340
3490.85 3210
3491.40 3402
3491.96 3719
3492.52 3898
3493.08 4068
3493.63 4037
3494.19 4097
3494.75 3973
3495.30 4001
3495.86 3650
3496.42 3679
3496.98 3556
3497.53 3580
3498.09 3866
3498.65 3921
3499.21 3899
3499.76 3892
3500.32 4077
3500.88 4556
3501.44 4767
3501.99 5056
3502.55 5349
3503.11 5796
3503.67 6271
3504.23 6792
3504.78 7710
3505.34 8005
3505.90 8827
3506.46 9495
3507.02 9500
3507.58 9464
3508.13 8913
3508.69 8021
3509.25 7535
3509.81 6612
3510.37 6101
3510.93 5206
3511.48 4672
3512.04 4360
3512.60 3807
3513.16 3582
3513.72 3300
3514.28 2889
3514.84 2955
3515.40 3058
3515.95 3010
3516.51 2919
3517.07 2924
3517.63 2791
3518.19 2752
3518.75 2788
3519.31 2900
3519.87 2750
3520.43 2751
3520.99 2516
3521.55 2631
3522.11 2673
3522.67 2717
3523.22 2663
3523.78 2578
3524.34 2763
3524.90 2615
3525.46 2655
3526.02 2735
3526.58 2709
3527.14 2778
3527.70 2813
3528.26 2595
3528.82 2529
3529.38 2663
3529.94 2733
3530.50 2452
3531.06 2468
3531.62 2570
3532.18 2591
3532.74 2577
3533.30 2753
3533.86 2682
3534.42 2755
3534.98 2861
3535.54 2935
3536.11 2756
3536.67 2816
3537.23 2810
3537.79 2776
3538.35 2864
3538.91 2937
3539.47 2904
3540.03 3041
3540.59 2809
3541.15 2994
3541.71 2932
3542.27 2972
3542.84 3186
3543.40 3333
3543.96 3447
3544.52 3578
3545.08 3339
3545.64 3469
3546.20 3526
3546.76 3375
3547.33 3126
3547.89 2990
3548.45 3013
3549.01 2792
3549.57 2741
3550.13 2536
3550.69 2418
3551.26 2399
3551.82 2458
3552.38 2506
3552.94 2465
3553.50 2453
3554.07 2534
3554.63 2561
3555.19 2366
3555.75 2228
3556.31 2362
3556.88 2427
3557.44 2424
3558.00 2359
3558.56 2430
3559.13 2432
3559.69 2423
3560.25 2587
3560.81 2602
3561.38 2526
3561.94 2376
3562.50 2376
3563.06 2491
3563.63 2642
3564.19 2529
3564.75 2506
3565.31 2680
3565.88 2417
3566.44 2719
3567.00 2575
3567.57 2414
3568.13 2420
3568.69 2501
3569.26 2437
3569.82 2540
3570.38 2499
3570.95 2619
3571.51 2530
3572.07 2319
3572.64 2357
3573.20 2519
3573.76 2283
3574.33 2361
3574.89 2482
3575.45 2470
3576.02 2619
3576.58 2660
3577.14 2705
3577.71 2685
3578.27 2724
3578.84 2732
3579.40 2794
3579.96 2856
3580.53 2672
3581.09 2834
3581.66 2605
3582.22 2623
3582.78 2755
3583.35 2821
3583.91 2657
3584.48 2781
3585.04 2775
3585.61 2636
3586.17 2593
3586.74 2679
3587.30 2611
3587.86 2496
3588.43 2452
3588.99 2470
3589.56 2363
3590.12 2294
3590.69 2334
3591.25 2151
3591.82 2360
3592.38 2351
3592.95 2316
3593.51 2364
3594.08 2328
3594.64 2473
3595.21 2509
3595.77 2324
3596.34 2383
3596.90 2353
3597.47 2384
3598.04 2477
3598.60 2477
3599.17 2305
3599.73 2292
3600.30 2475
3600.86 2437
3601.43 2552
3601.99 2472
3602.56 2138
3603.13 2252
3603.69 2485
3604.26 2452
3604.82 2440
3605.39 2386
3605.96 2416
3606.52 2396
3607.09 2355
3607.65 2349
3608.22 2241
3608.79 2334
3609.35 2329
3609.92 2502
3610.49 2437
3611.05 2408
3611.62 2243
3612.19 2180
3612.75 2031
3613.32 2122
3613.89 2312
3614.45 2338
3615.02 2426
3615.59 2477
3616.15 2511
3616.72 2427
3617.29 2539
3617.85 2756
3618.42 2892
3618.99 2941
3619.55 3182
3620.12 3149
3620.69 3071
3621.26 2915
3621.82 2683
3622.39 2911
3622.96 2879
3623.53 2694
3624.09 2462
3624.66 2542
3625.23 2610
3625.80 2430
3626.36 2356
3626.93 2128
3627.50 2065
3628.07 2304
3628.63 2341
3629.20 2505
3629.77 2491
3630.34 2488
3630.91 2358
3631.47 2439
3632.04 2482
3632.61 2519
3633.18 2606
3633.75 2520
3634.32 2465
3634.88 2483
3635.45 2552
3636.02 2711
3636.59 2848
3637.16 2606
3637.73 2731
3638.29 2503
3638.86 2460
3639.43 2548
3640.00 2437
3640.57 2376
3641.14 2376
3641.71 2415
3642.28 2327
3642.84 2397
3643.41 2548
3643.98 2389
3644.55 2287
3645.12 2446
3645.69 2429
3646.26 2423
3646.83 2339
3647.40 2398
3647.97 2527
3648.54 2356
3649.11 2317
3649.68 2291
3650.25 2279
3650.81 2306
3651.38 2355
3651.95 2406
3652.52 2576
3653.09 2337
3653.66 2457
3654.23 2593
3654.80 2440
3655.37 2526
3655.94 2468
3656.51 2522
3657.08 2654
3657.65 2422
3658.22 2346
3658.79 2435
3659.36 2495
3659.93 2697
3660.50 2659
3661.07 2650
3661.64 2686
3662.22 2750
3662.79 2620
3663.36 2895
3663.93 2522
3664.50 2504
3665.07 2560
3665.64 2505
3666.21 2592
3666.78 2625
3667.35 2567
3667.92 2546
3668.49 2400
3669.06 2554
3669.64 2520
3670.21 2480
3670.78 2409
3671.35 2466
3671.92 2471
3672.49 2444
3673.06 2468
3673.63 2425
3674.21 2581
3674.78 2748
3675.35 2622
3675.92 2523
3676.49 2301
3677.06 2317
3677.63 2449
3678.21 2375
3678.78 2554
3679.35 2638
3679.92 2395
3680.49 2268
3681.07 2380
3681.64 2349
3682.21 2258
3682.78 2367
3683.35 2374
3683.93 2452
3684.50 2205
3685.07 2057
3685.64 2161
3686.21 2134
3686.79 2242
3687.36 2200
3687.93 2225
3688.50 2490
3689.08 2546
3689.65 2601
3690.22 2593
3690.80 2530
3691.37 2614
3691.94 2512
3692.51 2498
3693.09 2598
3693.66 2637
3694.23 2456
3694.81 2176
3695.38 2259
3695.95 2254
3696.52 2147
3697.10 2219
3697.67 2057
3698.24 2041
3698.82 2178
3699.39 2136
3699.96 2197
3700.54 2160
3701.11 2074
3701.68 2260
3702.26 2376
3702.83 2333
3703.41 2453
3703.98 2405
3704.55 2424
3705.13 2333
3705.70 2277
3706.27 2205
3706.85 2285
3707.42 2262
3708.00 2219
3708.57 2167
3709.14 2186
3709.72 2319
3710.29 2249
3710.87 2369
3711.44 2380
3712.02 2287
3712.59 2306
3713.16 2398
3713.74 2403
3714.31 2255
3714.89 2314
3715.46 2124
3716.04 2244
3716.61 2269
3717.19 2211
3717.76 2270
3718.34 2283
3718.91 2222
3719.49 2263
3720.06 2256
3720.64 2145
3721.21 2136
3721.79 2257
3722.36 2150
3722.94 2202
3723.51 1993
3724.09 2108
3724.66 2176
3725.24 2142
3725.81 2200
3726.39 2276
3726.96 2143
3727.54 2258
3728.12 2241
3728.69 2277
3729.27 2216
3729.84 2249
3730.42 2540
3730.99 2526
3731.57 2548
3732.15 2510
3732.72 2607
3733.30 2598
3733.87 2510
3734.45 2425
3735.03 2456
3735.60 2419
3736.18 2338
3736.75 2312
3737.33 2160
3737.91 2245
3738.48 2222
3739.06 2107
3739.64 2204
3740.21 2150
3740.79 2192
3741.37 2077
3741.94 2164
3742.52 2114
3743.10 2167
3743.67 2195
3744.25 2088
3744.83 2201
3745.40 2226
3745.98 2047
3746.56 2095
3747.13 2259
3747.71 2300
3748.29 2280
3748.87 2259
3749.44 2260
3750.02 2198
3750.60 2249
3751.17 2248
3751.75 2194
3752.33 2166
3752.91 2254
3753.48 2260
3754.06 2235
3754.64 2200
3755.22 2265
3755.80 2269
3756.37 2314
3756.95 2233
3757.53 2330
3758.11 2236
3758.68 2329
3759.26 2186
3759.84 2136
3760.42 2342
3761.00 2238
3761.58 2237
3762.15 2120
3762.73 2096
3763.31 2064
3763.89 2248
3764.47 2188
3765.04 2220
3765.62 2374
3766.20 2151
3766.78 2100
3767.36 2275
3767.94 2262
3768.52 2252
3769.10 2227
3769.67 2150
3770.25 2253
3770.83 2282
3771.41 2204
3771.99 2241
3772.57 2332
3773.15 2308
3773.73 2306
3774.31 2334
3774.89 2294
3775.46 2225
3776.04 2216
3776.62 2210
3777.20 2092
3777.78 1990
3778.36 2078
3778.94 2021
3779.52 2052
3780.10 2011
3780.68 2101
3781.26 2233
3781.84 2179
3782.42 2097
3783.00 2129
3783.58 2220
3784.16 2227
3784.74 2244
3785.32 2145
3785.90 2167
3786.48 2168
3787.06 2294
3787.64 2241
3788.22 2148
3788.80 2225
3789.38 2137
3789.96 2111
3790.54 2231
3791.12 2254
3791.70 2208
3792.28 2322
3792.86 2290
3793.44 2276
3794.02 2118
3794.60 2358
3795.18 2350
3795.77 2227
3796.35 2219
3796.93 2178
3797.51 2346
3798.09 2397
3798.67 2334
3799.25 2283
3799.83 2434
3800.41 2643
3800.99 2948
3801.58 2825
3802.16 2732
3802.74 2817
3803.32 2960
3803.90 3056
3804.48 3078
3805.06 3123
3805.65 2808
3806.23 2603
3806.81 2589
3807.39 2609
3807.97 2697
3808.55 2673
3809.14 2547
3809.72 2454
3810.30 2507
3810.88 2531
3811.46 2555
3812.05 2699
3812.63 2748
3813.21 2767
3813.79 2671
3814.37 2770
3814.96 2755
3815.54 2934
3816.12 2932
3816.70 3262
3817.29 3125
3817.87 2830
3818.45 2784
3819.03 2788
3819.62 2799
3820.20 2596
3820.78 2374
3821.36 2298
3821.95 2264
3822.53 2352
3823.11 2249
3823.70 2190
3824.28 2206
3824.86 2228
3825.45 2245
3826.03 2401
3826.61 2426
3827.19 2299
3827.78 2197
3828.36 2198
3828.94 2248
3829.53 2275
3830.11 2139
3830.69 2189
3831.28 2155
3831.86 2208
3832.45 2250
3833.03 2338
3833.61 2372
3834.20 2297
3834.78 2194
3835.36 2166
3835.95 2209
3836.53 2257
3837.12 2292
3837.70 2243
3838.28 2294
3838.87 2268
3839.45 2165
3840.04 2256
3840.62 2232
3841.20 2190
3841.79 2062
3842.37 2075
3842.96 1948
3843.54 2069
3844.13 2256
3844.71 2036
3845.30 2074
3845.88 2234
3846.47 2278
3847.05 2167
3847.63 2141
3848.22 2078
3848.80 2092
3849.39 2066
3849.97 2190
3850.56 2351
3851.14 2178
3851.73 2198
3852.31 2097
3852.90 2042
3853.48 2270
3854.07 2343
3854.66 2361
3855.24 2377
3855.83 2304
3856.41 2409
3857.00 2389
3857.58 2286
3858.17 2293
3858.75 2143
3859.34 2204
3859.92 2288
3860.51 2307
3861.10 2336
3861.68 2403
3862.27 2375
3862.85 2395
3863.44 2340
3864.03 2427
3864.61 2500
3865.20 2317
3865.78 2354
3866.37 2269
3866.96 2336
3867.54 2355
3868.13 2253
3868.72 2208
3869.30 2312
3869.89 2206
3870.47 2076
3871.06 2306
3871.65 2337
3872.23 2193
3872.82 2351
3873.41 2236
3873.99 2313
3874.58 2481
3875.17 2534
3875.76 2403
3876.34 2326
3876.93 2402
3877.52 2467
3878.10 2572
3878.69 2646
3879.28 2480
3879.86 2606
3880.45 2443
3881.04 2352
3881.63 2329
3882.21 2288
3882.80 2281
3883.39 2225
3883.98 2186
3884.56 2162
3885.15 2043
3885.74 1962
3886.33 2082
3886.91 2102
3887.50 2042
3888.09 2235
3888.68 2386
3889.27 2212
3889.85 2256
3890.44 2196
3891.03 2281
3891.62 2322
3892.21 2444
3892.79 2396
3893.38 2425
3893.97 2297
3894.56 2327
3895.15 2414
3895.74 2228
3896.32 2224
3896.91 2247
3897.50 2215
3898.09 2162
3898.68 2125
3899.27 2107
3899.86 2009
3900.45 2151
3901.03 2197
3901.62 1999
3902.21 2048
3902.80 2135
3903.39 2052
3903.98 2294
3904.57 2313
3905.16 1999
3905.75 1989
3906.34 2168
3906.92 2039
3907.51 2048
3908.10 2087
3908.69 2058
3909.28 1936
3909.87 1992
3910.46 2065
3911.05 2080
3911.64 2062
3912.23 2013
3912.82 2011
3913.41 1980
3914.00 2019
3914.59 2001
3915.18 1936
3915.77 1994
3916.36 1946
3916.95 2002
3917.54 2056
3918.13 2057
3918.72 2035
3919.31 1933
3919.90 2048
3920.49 2087
3921.08 2029
3921.67 2017
3922.26 1989
3922.85 2019
3923.44 1894
3924.03 2075
3924.62 2126
3925.21 1945
3925.80 2058
3926.40 1909
3926.99 1848
3927.58 1934
3928.17 1829
3928.76 1891
3929.35 1990
3929.94 1993
3930.53 1941
3931.12 1876
3931.71 2014
3932.30 1929
3932.90 1941
3933.49 1854
3934.08 1946
3934.67 1976
3935.26 2096
3935.85 1928
3936.44 1887
3937.04 1995
3937.63 2044
3938.22 2016
3938.81 1868
3939.40 2065
3939.99 2121
3940.59 2018
3941.18 1952
3941.77 1978
3942.36 2159
3942.95 2091
3943.55 1939
3944.14 1843
3944.73 1919
3945.32 1843
3945.91 1934
3946.51 1910
3947.10 2153
3947.69 2093
3948.28 2052
3948.88 2080
3949.47 2067
3950.06 2107
3950.65 2037
3951.25 2093
3951.84 1999
3952.43 2164
3953.02 2043
3953.62 2166
3954.21 1990
3954.80 1974
3955.40 1920
3955.99 2037
3956.58 1937
3957.17 1945
3957.77 2020
3958.36 2137
3958.95 2051
3959.55 2082
3960.14 2030
3960.73 2169
3961.33 2303
3961.92 2134
3962.51 1979
3963.11 1990
3963.70 1912
3964.29 2012
3964.89 2085
3965.48 1977
3966.08 1963
3966.67 1917
3967.26 2124
3967.86 2132
3968.45 2128
3969.04 2002
3969.64 1829
3970.23 1913
3970.83 1979
3971.42 1948
3972.01 2021
3972.61 2088
3973.20 2018
3973.80 1988
3974.39 2072
3974.99 2070
3975.58 1996
3976.18 2029
3976.77 2144
3977.36 2165
3977.96 2178
3978.55 2161
3979.15 2097
3979.74 2057
3980.34 2138
3980.93 2170
3981.53 2143
3982.12 2110
3982.72 2153
3983.31 2062
3983.91 2004
3984.50 1956
3985.10 1935
3985.69 2092
3986.29 1997
3986.88 2078
3987.48 2012
3988.07 2213
3988.67 2041
3989.26 2139
3989.86 2095
3990.46 1974
3991.05 1986
3991.65 1984
3992.24 2099
3992.84 2124
3993.43 2085
3994.03 2160
3994.63 2138
3995.22 2095
3995.82 1955
3996.41 2126
3997.01 2129
3997.61 2037
3998.20 2090
3998.80 2171
3999.39 2085
3999.99 1919
4000.59 2117
4001.18 1984
4001.78 1969
4002.38 2099
4002.97 2055
4003.57 2042
4004.17 2058
4004.76 1999
4005.36 2000
4005.96 1998
4006.55 2017
4007.15 2096
4007.75 2144
4008.34 2082
4008.94 1957
4009.54 2096
4010.13 2135
4010.73 2147
4011.33 2051
4011.93 2041
4012.52 2163
4013.12 2214
4013.72 2110
4014.31 2033
4014.91 2036
4015.51 2045
4016.11 2099
4016.70 2023
4017.30 2150
4017.90 2085
4018.50 2185
4019.09 2051
4019.69 2058
4020.29 2084
4020.89 1994
4021.49 2132
4022.08 2184
4022.68 2060
4023.28 2022
4023.88 1948
4024.48 2035
4025.07 2202
4025.67 2115
4026.27 2142
4026.87 2179
4027.47 2235
4028.06 2503
4028.66 2306
4029.26 2145
4029.86 2438
4030.46 2532
4031.06 2451
4031.66 2427
4032.25 2419
4032.85 2242
4033.45 2102
4034.05 2118
4034.65 2192
4035.25 2323
4035.85 2192
4036.45 2024
4037.05 2083
4037.64 2067
4038.24 1979
4038.84 2001
4039.44 2099
4040.04 2031
4040.64 2115
4041.24 2016
4041.84 1945
4042.44 2020
4043.04 1888
4043.64 1876
4044.24 1972
4044.84 2074
4045.44 1953
4046.04 1981
4046.64 1904
4047.24 1946
4047.84 1980
4048.44 2047
4049.03 2168
4049.63 2127
4050.23 1915
4050.83 2009
4051.43 2147
4052.04 2126
4052.64 2104
4053.24 2053
4053.84 1992
4054.44 1992
4055.04 2023
4055.64 2043
4056.24 2013
4056.84 2107
4057.44 2095
4058.04 2062
4058.64 2104
4059.24 2096
4059.84 2019
4060.44 2007
4061.04 1849
4061.64 1946
4062.24 2004
4062.85 2060
4063.45 2140
4064.05 2006
4064.65 1956
4065.25 1970
4065.85 2010
4066.45 2044
4067.05 2144
4067.65 2014
4068.26 2011
4068.86 2029
4069.46 2003
4070.06 2016
4070.66 2188
4071.26 1950
4071.86 1837
4072.47 1877
4073.07 2006
4073.67 1935
4074.27 1999
4074.87 1981
4075.47 1873
4076.08 2059
4076.68 1891
4077.28 1832
4077.88 1928
4078.48 1909
4079.09 2037
4079.69 1907
4080.29 1915
4080.89 1955
4081.50 1999
4082.10 1967
4082.70 1916
4083.30 1965
4083.91 2132
4084.51 1859
4085.11 1831
4085.71 1901
4086.32 1967
4086.92 1877
4087.52 1989
4088.12 1893
4088.73 1888
4089.33 1854
4089.93 1896
4090.54 2072
4091.14 1940
4091.74 1951
4092.35 1923
4092.95 2011
4093.55 1879
4094.15 1911
4094.76 1764
4095.36 1928
4095.96 1880
4096.57 1788
4097.17 1888
4097.78 1875
4098.38 1950
4098.98 1828
4099.59 1863
4100.19 1824
4100.79 1914
4101.40 1875
4102.00 1750
4102.61 1942
4103.21 1991
4103.81 2088
4104.42 2121
4105.02 2164
4105.63 2041
4106.23 2145
4106.83 2330
4107.44 2318
4108.04 2162
4108.65 2170
4109.25 2078
4109.85 2093
4110.46 2016
4111.06 2035
4111.67 2055
4112.27 2060
4112.88 2046
4113.48 1933
4114.09 1915
4114.69 1862
4115.30 2012
4115.90 1930
4116.51 1853
4117.11 2025
4117.72 1951
4118.32 1815
4118.93 1995
4119.53 2159
4120.14 2057
4120.74 2056
4121.35 2004
4121.95 1910
4122.56 2048
4123.16 2020
4123.77 2020
4124.37 1830
4124.98 1888
4125.59 2029
4126.19 1941
4126.80 1928
4127.40 1912
4128.01 1923
4128.61 1967
4129.22 1839
4129.83 1979
4130.43 1975
4131.04 1967
4131.64 1974
4132.25 1789
4132.86 1820
4133.46 1940
4134.07 1995
4134.67 2000
4135.28 2042
4135.89 2175
4136.49 2029
4137.10 2024
4137.71 2161
4138.31 2049
4138.92 2010
4139.53 2075
4140.13 1947
4140.74 1911
4141.35 2104
4141.95 2097
4142.56 2235
4143.17 2224
4143.77 2220
4144.38 2186
4144.99 2173
4145.59 2039
4146.20 2154
4146.81 2047
4147.42 2130
4148.02 2090
4148.63 2002
4149.24 1978
4149.84 1895
4150.45 2001
4151.06 2045
4151.67 2086
4152.27 1902
4152.88 1860
4153.49 1826
4154.10 1875
4154.70 1966
4155.31 1940
4155.92 1864
4156.53 1837
4157.14 1923
4157.74 2046
4158.35 1921
4158.96 1908
4159.57 1900
4160.18 1886
4160.78 1974
4161.39 2039
4162.00 2000
4162.61 1932
4163.22 1925
4163.83 1761
4164.43 1918
4165.04 1880
4165.65 1936
4166.26 2039
4166.87 2072
4167.48 2096
4168.09 2109
4168.69 2076
4169.30 1915
4169.91 2141
4170.52 2024
4171.13 2145
4171.74 2164
4172.35 2100
4172.96 2015
4173.57 2086
4174.17 2148
4174.78 2037
4175.39 2194
4176.00 2267
4176.61 2206
4177.22 2170
4177.83 2198
4178.44 2042
4179.05 2241
4179.66 2209
4180.27 2048
4180.88 2129
4181.49 2027
4182.10 2084
4182.71 2047
4183.32 1874
4183.93 2016
4184.54 2065
4185.15 2075
4185.76 1996
4186.37 1970
4186.98 1898
4187.59 1863
4188.20 1868
4188.81 1817
4189.42 1866
4190.03 1943
4190.64 2009
4191.25 1903
4191.86 1895
4192.47 2034
4193.08 2040
4193.69 2067
4194.30 2032
4194.91 2079
4195.52 2168
4196.13 2253
4196.74 2309
4197.35 2217
4197.97 2304
4198.58 2107
4199.19 2134
4199.80 2145
4200.41 2012
4201.02 2062
4201.63 2004
4202.24 1963
4202.85 1916
4203.47 1942
4204.08 1877
4204.69 1846
4205.30 2054
4205.91 2076
4206.52 1898
4207.13 1719
4207.75 1878
4208.36 1918
4208.97 1896
4209.58 1791
4210.19 1804
4210.80 1810
4211.42 1942
4212.03 1768
4212.64 1827
4213.25 1931
4213.86 1902
4214.48 1903
4215.09 1789
4215.70 1902
4216.31 2047
4216.92 1962
4217.54 1923
4218.15 1958
4218.76 2060
4219.37 2204
4219.99 2123
4220.60 2222
4221.21 2270
4221.82 2334
4222.44 2174
4223.05 2079
4223.66 2151
4224.28 2060
4224.89 2123
4225.50 2093
4226.11 2120
4226.73 2178
4227.34 2181
4227.95 2287
4228.57 2206
4229.18 2238
4229.79 2246
4230.41 2212
4231.02 2330
4231.63 2327
4232.25 2449
4232.86 2383
4233.47 2354
4234.09 2347
4234.70 2309
4235.31 2409
4235.93 2463
4236.54 2382
4237.15 2631
4237.77 2573
4238.38 2465
4239.00 2387
4239.61 2198
4240.22 2105
4240.84 2049
4241.45 2113
4242.07 2161
4242.68 2127
4243.29 2238
4243.91 2154
4244.52 2169
4245.14 2219
4245.75 2279
4246.37 2202
4246.98 2213
4247.59 2390
4248.21 2411
4248.82 2459
4249.44 2610
4250.05 2411
4250.67 2557
4251.28 2614
4251.90 2400
4252.51 2325
4253.13 2283
4253.74 2227
4254.36 2182
4254.97 2108
4255.59 2161
4256.20 2275
4256.82 2127
4257.43 2198
4258.05 2355
4258.66 2220
4259.28 2062
4259.89 1894
4260.51 1964
4261.12 1968
4261.74 1985
4262.35 2016
4262.97 2055
4263.59 1959
4264.20 2121
4264.82 1962
4265.43 2007
4266.05 2020
4266.66 2023
4267.28 2026
4267.90 2061
4268.51 2050
4269.13 2004
4269.74 2130
4270.36 2267
4270.98 2130
4271.59 2103
4272.21 2180
4272.83 2144
4273.44 2197
4274.06 2192
4274.68 2148
4275.29 2175
4275.91 2216
4276.52 2357
4277.14 2305
4277.76 2556
4278.37 2499
4278.99 2563
4279.61 2416
4280.23 2169
4280.84 2311
4281.46 2266
4282.08 2322
4282.69 2329
4283.31 2242
4283.93 2097
4284.54 1922
4285.16 1994
4285.78 1990
4286.40 2094
4287.01 2049
4287.63 2108
4288.25 2098
4288.87 2138
4289.48 2018
4290.10 2083
4290.72 2047
4291.34 2162
4291.95 1955
4292.57 1993
4293.19 2072
4293.81 2132
4294.42 2115
4295.04 2077
4295.66 1939
4296.28 1957
4296.90 2019
4297.51 2010
4298.13 1945
4298.75 1957
4299.37 1977
4299.99 1896
4300.61 1909
4301.22 1870
4301.84 1953
4302.46 1967
4303.08 1862
4303.70 1881
4304.32 1851
4304.94 1780
4305.55 1859
4306.17 1963
4306.79 1839
4307.41 1861
4308.03 1991
4308.65 1911
4309.27 1942
4309.89 1872
4310.50 1874
4311.12 1922
4311.74 1860
4312.36 1746
4312.98 1876
4313.60 1999
4314.22 1912
4314.84 1899
4315.46 1816
4316.08 1795
4316.70 1865
4317.32 1929
4317.94 1936
4318.56 1917
4319.18 1878
4319.80 1968
4320.42 1856
4321.04 1780
4321.65 1697
4322.27 1647
4322.89 1804
4323.51 1851
4324.13 1767
4324.75 1837
4325.37 1852
4325.99 1816
4326.62 1739
4327.24 1866
4327.86 1946
4328.48 1922
4329.10 1945
4329.72 1909
4330.34 1993
4330.96 1934
4331.58 1883
4332.20 1958
4332.82 1949
4333.44 1940
4334.06 1967
4334.68 2029
4335.30 1837
4335.92 2041
4336.54 1894
4337.16 1824
4337.79 1932
4338.41 1932
4339.03 1923
4339.65 2001
4340.27 2008
4340.89 1916
4341.51 1875
4342.13 1947
4342.76 2100
4343.38 2028
4344.00 2033
4344.62 2135
4345.24 2204
4345.86 2193
4346.48 2326
4347.11 2576
4347.73 2660
4348.35 2526
4348.97 2454
4349.59 2591
4350.22 2643
4350.84 2508
4351.46 2474
4352.08 2333
4352.70 2176
4353.33 2172
4353.95 2038
4354.57 1996
4355.19 2050
4355.81 2079
4356.44 1836
4357.06 1945
4357.68 1839
4358.30 1811
4358.93 1889
4359.55 1884
4360.17 1940
4360.79 1804
4361.42 1758
4362.04 1830
4362.66 2021
4363.28 2033
4363.91 1868
4364.53 1898
4365.15 1951
4365.78 1911
4366.40 1774
4367.02 1842
4367.65 1840
4368.27 1982
4368.89 1851
4369.52 1811
4370.14 1887
4370.76 1902
4371.39 1746
4372.01 1766
4372.63 1751
4373.26 1784
4373.88 1757
4374.50 1716
4375.13 1745
4375.75 1747
4376.37 1751
4377.00 1766
4377.62 1761
4378.25 1761
4378.87 1875
4379.49 1724
4380.12 1764
4380.74 1815
4381.37 1844
4381.99 1816
4382.61 1858
4383.24 1932
4383.86 1813
4384.49 1736
4385.11 1884
4385.74 1967
4386.36 1925
4386.98 1912
4387.61 1817
4388.23 1873
4388.86 1880
4389.48 1817
4390.11 1730
4390.73 1708
4391.36 1725
4391.98 1706
4392.61 1695
4393.23 1660
4393.86 1672
4394.48 1714
4395.11 1715
4395.73 1714
4396.36 1726
4396.98 1731
4397.61 1805
4398.23 1725
4398.86 1678
4399.48 1814
4400.11 1783
4400.74 1749
4401.36 1818
4401.99 1765
4402.61 1892
4403.24 1914
4403.86 1813
4404.49 1749
4405.11 1824
4405.74 1843
4406.37 1734
4406.99 1754
4407.62 1721
4408.24 1788
4408.87 1796
4409.50 1836
4410.12 1787
4410.75 1679
4411.38 1815
4412.00 1693
4412.63 1733
4413.25 1716
4413.88 1751
4414.51 1892
4415.13 1697
4415.76 1771
4416.39 1828
4417.01 1833
4417.64 1756
4418.27 1666
4418.89 1599
4419.52 1565
4420.15 1732
4420.77 1879
4421.40 1874
4422.03 1746
4422.66 1659
4423.28 1788
4423.91 1778
4424.54 1710
4425.16 1576
4425.79 1751
4426.42 1806
4427.05 1564
4427.67 1683
4428.30 1752
4428.93 1747
4429.56 1715
4430.18 1638
4430.81 1673
4431.44 1579
4432.07 1703
4432.69 1685
4433.32 1769
4433.95 1756
4434.58 1906
4435.21 1722
4435.83 1689
4436.46 1711
4437.09 1698
4437.72 1714
4438.35 1641
4438.97 1731
4439.60 1806
4440.23 1777
4440.86 1833
4441.49 1701
4442.12 1682
4442.74 1764
4443.37 1726
4444.00 1744
4444.63 1804
4445.26 1883
4445.89 1859
4446.52 1993
4447.14 2119
4447.77 2048
4448.40 1955
4449.03 2051
4449.66 2034
4450.29 2092
4450.92 2017
4451.55 1914
4452.18 1968
4452.81 1899
4453.44 1884
4454.06 1733
4454.69 1770
4455.32 1843
4455.95 1707
4456.58 1649
4457.21 1749
4457.84 1699
4458.47 1753
4459.10 1714
4459.73 1812
4460.36 1658
4460.99 1785
4461.62 1746
4462.25 1685
4462.88 1731
4463.51 1710
4464.14 1716
4464.77 1614
4465.40 1712
4466.03 1657
4466.66 1725
4467.29 1531
4467.92 1663
4468.55 1704
4469.18 1679
4469.81 1537
4470.44 1581
4471.07 1593
4471.70 1597
4472.33 1589
4472.96 1628
4473.59 1687
4474.22 1619
4474.86 1544
4475.49 1546
4476.12 1663
4476.75 1630
4477.38 1603
4478.01 1569
4478.64 1696
4479.27 1580
4479.90 1723
4480.53 1615
4481.17 1624
4481.80 1694
4482.43 1649
4483.06 1739
4483.69 1713
4484.32 1765
4484.95 1534
4485.58 1575
4486.22 1723
4486.85 1689
4487.48 1692
4488.11 1783
4488.74 1800
4489.37 1711
4490.01 1585
4490.64 1667
4491.27 1647
4491.90 1647
4492.53 1634
4493.17 1588
4493.80 1725
4494.43 1791
4495.06 1853
4495.70 1768
4496.33 1704
4496.96 1560
4497.59 1638
4498.22 1767
4498.86 1893
4499.49 1881
4500.12 1683
4500.75 1713
4501.39 1785
4502.02 1836
4502.65 1756
4503.29 1647
4503.92 1752
4504.55 1761
4505.18 1765
4505.82 1708
4506.45 1785
4507.08 1641
4507.72 1638
4508.35 1703
4508.98 1694
4509.62 1635
4510.25 1716
4510.88 1661
4511.52 1627
4512.15 1672
4512.78 1699
4513.42 1793
4514.05 1870
4514.68 1586
4515.32 1585
4515.95 1695
4516.58 1738
4517.22 1735
4517.85 1669
4518.48 1552
4519.12 1525
4519.75 1631
4520.39 1740
4521.02 1653
4521.65 1633
4522.29 1619
4522.92 1574
4523.56 1673
4524.19 1827
4524.83 1736
4525.46 1805
4526.09 1810
4526.73 1757
4527.36 1921
4528.00 1845
4528.63 1803
4529.27 1906
4529.90 1931
4530.54 1823
4531.17 1934
4531.81 1952
4532.44 2063
4533.07 2224
4533.71 2137
4534.34 2246
4534.98 2134
4535.61 2143
4536.25 2119
4536.88 1898
4537.52 1834
4538.16 1895
4538.79 1803
4539.43 1774
4540.06 1748
4540.70 1782
4541.33 1814
4541.97 1683
4542.60 1746
4543.24 1811
4543.87 1790
4544.51 1701
4545.15 1707
4545.78 1717
4546.42 1750
4547.05 1641
4547.69 1626
4548.32 1681
4548.96 1560
4549.60 1591
4550.23 1673
4550.87 1623
4551.50 1631
4552.14 1586
4552.78 1607
4553.41 1651
4554.05 1672
4554.69 1728
4555.32 1821
4555.96 1670
4556.60 1516
4557.23 1658
4557.87 1700
4558.51 1679
4559.14 1692
4559.78 1745
4560.42 1671
4561.05 1725
4561.69 1742
4562.33 1650
4562.96 1606
4563.60 1638
4564.24 1606
4564.87 1520
4565.51 1729
4566.15 1716
4566.79 1661
4567.42 1655
4568.06 1771
4568.70 1698
4569.33 1599
4569.97 1587
4570.61 1643
4571.25 1712
4571.88 1631
4572.52 1632
4573.16 1607
4573.80 1721
4574.44 1631
4575.07 1718
4575.71 1653
4576.35 1471
4576.99 1548
4577.62 1673
4578.26 1631
4578.90 1733
4579.54 1711
4580.18 1732
4580.82 1672
4581.45 1681
4582.09 1723
4582.73 1612
4583.37 1616
4584.01 1613
4584.65 1615
4585.28 1612
4585.92 1644
4586.56 1634
4587.20 1660
4587.84 1704
4588.48 1668
4589.12 1663
4589.75 1705
4590.39 1698
4591.03 1792
4591.67 1874
4592.31 1736
4592.95 1923
4593.59 1872
4594.23 1823
4594.87 1770
4595.51 1722
4596.15 1832
4596.78 1698
4597.42 1733
4598.06 1767
4598.70 1689
4599.34 1758
4599.98 1753
4600.62 1853
4601.26 1748
4601.90 1838
4602.54 1836
4603.18 1786
4603.82 1891
4604.46 1988
4605.10 1915
4605.74 1965
4606.38 2096
4607.02 2145
4607.66 1997
4608.30 2036
4608.94 1814
4609.58 1773
4610.22 1646
4610.86 1777
4611.50 1764
4612.14 1718
4612.78 1780
4613.42 1696
4614.06 1718
4614.70 1533
4615.34 1521
4615.98 1741
4616.63 1792
4617.27 1807
4617.91 1848
4618.55 1745
4619.19 1732
4619.83 1641
4620.47 1692
4621.11 1673
4621.75 1610
4622.39 1640
4623.03 1674
4623.68 1583
4624.32 1638
4624.96 1474
4625.60 1679
4626.24 1606
4626.88 1542
4627.52 1638
4628.17 1574
4628.81 1635
4629.45 1549
4630.09 1612
4630.73 1670
4631.37 1639
4632.02 1560
4632.66 1576
4633.30 1694
4633.94 1739
4634.58 1676
4635.22 1715
4635.87 1590
4636.51 1653
4637.15 1623
4637.79 1578
4638.44 1679
4639.08 1665
4639.72 1688
4640.36 1667
4641.00 1634
4641.65 1645
4642.29 1646
4642.93 1640
4643.57 1738
4644.22 1693
4644.86 1585
4645.50 1573
4646.15 1724
4646.79 1769
4647.43 1682
4648.07 1743
4648.72 1710
4649.36 1669
4650.00 1636
4650.65 1713
4651.29 1715
4651.93 1659
4652.57 1642
4653.22 1546
4653.86 1573
4654.50 1712
4655.15 1607
4655.79 1531
4656.44 1687
4657.08 1711
4657.72 1738
4658.37 1779
4659.01 1643
4659.65 1712
4660.30 1661
4660.94 1696
4661.58 1782
4662.23 1758
4662.87 1843
4663.52 1846
4664.16 1717
4664.80 1785
4665.45 1786
4666.09 1697
4666.74 1752
4667.38 1757
4668.02 1684
4668.67 1726
4669.31 1641
4669.96 1508
4670.60 1576
4671.25 1598
4671.89 1490
4672.54 1678
4673.18 1659
4673.83 1660
4674.47 1743
4675.11 1694
4675.76 1769
4676.40 1723
4677.05 1662
4677.69 1720
4678.34 1669
4678.98 1706
4679.63 1877
4680.27 1825
4680.92 1727
4681.56 1736
4682.21 1855
4682.85 2003
4683.50 1989
4684.15 1946
4684.79 1904
4685.44 1711
4686.08 1773
4686.73 1844
4687.37 1774
4688.02 1691
4688.66 1636
4689.31 1607
4689.96 1435
4690.60 1513
4691.25 1696
4691.89 1636
4692.54 1536
4693.19 1536
4693.83 1712
4694.48 1615
4695.12 1738
4695.77 1846
4696.42 1835
4697.06 1796
4697.71 1915
4698.36 1784
4699.00 1697
4699.65 1912
4700.29 1896
4700.94 1999
4701.59 2117
4702.23 2032
4702.88 1944
4703.53 1946
4704.17 1895
4704.82 1730
4705.47 1683
4706.11 1694
4706.76 1759
4707.41 1880
4708.06 1813
4708.70 1829
4709.35 1837
4710.00 1880
4710.64 1915
4711.29 1806
4711.94 1891
4712.59 1820
4713.23 1895
4713.88 1903
4714.53 1788
4715.18 1725
4715.82 1675
4716.47 1840
4717.12 1809
4717.77 1879
4718.41 1777
4719.06 1835
4719.71 1763
4720.36 1803
4721.01 1769
4721.65 1736
4722.30 1842
4722.95 1878
4723.60 1783
4724.25 1879
4724.89 1801
4725.54 1755
4726.19 1788
4726.84 1841
4727.49 1662
4728.14 1709
4728.78 1814
4729.43 1893
4730.08 1832
4730.73 1802
4731.38 1722
4732.03 1893
4732.68 1757
4733.32 1647
4733.97 1581
4734.62 1671
4735.27 1588
4735.92 1602
4736.57 1724
4737.22 1783
4737.87 1776
4738.52 1632
4739.16 1681
4739.81 1844
4740.46 1849
4741.11 1800
4741.76 1799
4742.41 1795
4743.06 1767
4743.71 1855
4744.36 1809
4745.01 1724
4745.66 1908
4746.31 1848
4746.96 1908
4747.61 1938
4748.26 2088
4748.91 2189
4749.56 2253
4750.21 2372
4750.86 2427
4751.51 2719
4752.16 2838
4752.81 2940
4753.46 3013
4754.11 3223
4754.76 2863
4755.41 2883
4756.06 2612
4756.71 2427
4757.36 2435
4758.01 2221
4758.66 2118
4759.31 1924
4759.96 1857
4760.61 1906
4761.26 1792
4761.91 1769
4762.56 1750
4763.22 1724
4763.87 1678
4764.52 1664
4765.17 1796
4765.82 1651
4766.47 1715
4767.12 1763
4767.77 1727
4768.42 1635
4769.07 1762
4769.73 1796
4770.38 1712
4771.03 1635
4771.68 1640
4772.33 1665
4772.98 1591
4773.63 1616
4774.29 1617
4774.94 1592
4775.59 1571
4776.24 1638
4776.89 1554
4777.54 1497
4778.20 1692
4778.85 1644
4779.50 1659
4780.15 1698
4780.80 1682
4781.46 1726
4782.11 1564
4782.76 1660
4783.41 1577
4784.06 1660
4784.72 1622
4785.37 1778
4786.02 1791
4786.67 1699
4787.33 1642
4787.98 1725
4788.63 1789
4789.28 1755
4789.94 1795
4790.59 1837
4791.24 1799
4791.89 1735
4792.55 1733
4793.20 1660
4793.85 1649
4794.51 1697
4795.16 1720
4795.81 1811
4796.47 1715
4797.12 1737
4797.77 1626
4798.42 1634
4799.08 1775
4799.73 1703
4800.38 1647
4801.04 1653
4801.69 1681
4802.35 1518
4803.00 1405
4803.65 1530
4804.31 1603
4804.96 1582
4805.61 1506
4806.27 1570
4806.92 1613
4807.57 1549
4808.23 1531
4808.88 1702
4809.54 1614
4810.19 1562
4810.84 1613
4811.50 1596
4812.15 1680
4812.81 1746
4813.46 1629
4814.12 1744
4814.77 1654
4815.42 1645
4816.08 1625
4816.73 1714
4817.39 1813
4818.04 1810
4818.70 1829
4819.35 1896
4820.01 1900
4820.66 1915
4821.32 2003
4821.97 1947
4822.63 1888
4823.28 1900
4823.94 1871
4824.59 1924
4825.25 2002
4825.90 2061
4826.56 2133
4827.21 2097
4827.87 2083
4828.52 1992
4829.18 1900
4829.83 1932
4830.49 1971
4831.14 1873
4831.80 1720
4832.45 1851
4833.11 2009
4833.76 2000
4834.42 1903
4835.08 1941
4835.73 2072
4836.39 1980
4837.04 1914
4837.70 1923
4838.36 2055
4839.01 2019
4839.67 2011
4840.32 2059
4840.98 2113
4841.64 2092
4842.29 2082
4842.95 2095
4843.60 2032
4844.26 2004
4844.92 2004
4845.57 1926
4846.23 1928
4846.89 2108
4847.54 2068
4848.20 2005
4848.86 2068
4849.51 2110
4850.17 2218
4850.83 2198
4851.48 2201
4852.14 2232
4852.80 2118
4853.45 2187
4854.11 2071
4854.77 2055
4855.43 2205
4856.08 2227
4856.74 2130
4857.40 2148
4858.05 2138
4858.71 2094
4859.37 2254
4860.03 2207
4860.68 2158
4861.34 2286
4862.00 2031
4862.66 2138
4863.31 2288
4863.97 2223
4864.63 2299
4865.29 2281
4865.95 2423
4866.60 2556
4867.26 2272
4867.92 2244
4868.58 2148
4869.23 2029
4869.89 2007
4870.55 2040
4871.21 2103
4871.87 2038
4872.53 1989
4873.18 2159
4873.84 2103
4874.50 2010
4875.16 1983
4875.82 2026
4876.48 2027
4877.13 1905
4877.79 1874
4878.45 2014
4879.11 1923
4879.77 1884
4880.43 1836
4881.09 1968
4881.75 1900
4882.40 1761
4883.06 1765
4883.72 1793
4884.38 1926
4885.04 1978
4885.70 1914
4886.36 1856
4887.02 1818
4887.68 1856
4888.34 1812
4889.00 1787
4889.66 1887
4890.32 1928
4890.97 2075
4891.63 2046
4892.29 2169
4892.95 2145
4893.61 2171
4894.27 2278
4894.93 2107
4895.59 2107
4896.25 2168
4896.91 2035
4897.57 2063
4898.23 2088
4898.89 2090
4899.55 2143
4900.21 2295
4900.87 2244
4901.53 2258
4902.19 2323
4902.85 2203
4903.51 2229
4904.17 2050
4904.83 2118
4905.50 2186
4906.16 2003
4906.82 1944
4907.48 2009
4908.14 1972
4908.80 2044
4909.46 1864
4910.12 1783
4910.78 1929
4911.44 1895
4912.10 1944
4912.76 1814
4913.42 1741
4914.09 1901
4914.75 1911
4915.41 1972
4916.07 1727
4916.73 1697
4917.39 1853
4918.05 1693
4918.71 1736
4919.38 1840
4920.04 1969
4920.70 1910
4921.36 1656
4922.02 1687
4922.68 1685
4923.35 1730
4924.01 1660
4924.67 1718
4925.33 1891
4925.99 1810
4926.65 1625
4927.32 1714
4927.98 1735
4928.64 1724
4929.30 1589
4929.96 1684
4930.63 1825
4931.29 1729
4931.95 1702
4932.61 1732
4933.28 1770
4933.94 1783
4934.60 1757
4935.26 1667
4935.93 1620
4936.59 1663
4937.25 1675
4937.91 1620
4938.58 1733
4939.24 1821
4939.90 1645
4940.56 1643
4941.23 1610
4941.89 1641
4942.55 1706
4943.22 1670
4943.88 1662
4944.54 1549
4945.21 1674
4945.87 1608
4946.53 1560
4947.20 1636
4947.86 1687
4948.52 1727
4949.19 1625
4949.85 1654
4950.51 1598
4951.18 1675
4951.84 1675
4952.50 1583
4953.17 1681
4953.83 1709
4954.49 1646
4955.16 1591
4955.82 1457
4956.49 1540
4957.15 1561
4957.81 1706
4958.48 1665
4959.14 1698
4959.81 1617
4960.47 1605
4961.14 1673
4961.80 1724
4962.46 1741
4963.13 1758
4963.79 1813
4964.46 1992
4965.12 2023
4965.79 1967
4966.45 1965
4967.12 1935
4967.78 1830
4968.44 1767
4969.11 1781
4969.77 1782
4970.44 1645
4971.10 1757
4971.77 1678
4972.43 1691
4973.10 1810
4973.76 1761
4974.43 1739
4975.09 1755
4975.76 1693
4976.42 1787
4977.09 1721
4977.76 1673
4978.42 1867
4979.09 1760
4979.75 1701
4980.42 1683
4981.08 1718
4981.75 1751
4982.41 1620
4983.08 1745
4983.75 1642
4984.41 1654
4985.08 1908
4985.74 1881
4986.41 1874
4987.07 1838
4987.74 1891
4988.41 1996
4989.07 2066
4989.74 2252
4990.41 2404
4991.07 2289
4991.74 2252
4992.40 2215
4993.07 2073
4993.74 1939
4994.40 1944
4995.07 1992
4995.74 2000
4996.40 1835
4997.07 1851
4997.74 1727
4998.40 1664
4999.07 1607
4999.74 1529
5000.40 1551
5001.07 1553
5001.74 1695
5002.40 1631
5003.07 1495
5003.74 1527
5004.41 1487
5005.07 1579
5005.74 1625
5006.41 1556
5007.07 1519
5007.74 1563
5008.41 1519
5009.08 1597
5009.74 1523
5010.41 1562
5011.08 1663
5011.75 1567
5012.41 1615
5013.08 1505
5013.75 1561
5014.42 1661
5015.09 1618
5015.75 1649
5016.42 1660
5017.09 1661
5017.76 1773
5018.43 1613
5019.09 1547
5019.76 1534
5020.43 1575
5021.10 1767
5021.77 1759
5022.44 1725
5023.10 1612
5023.77 1647
5024.44 1794
5025.11 1839
5025.78 1816
5026.45 1832
5027.11 1676
5027.78 1847
5028.45 1880
5029.12 1774
5029.79 1841
5030.46 1694
5031.13 1595
5031.80 1662
5032.47 1543
5033.13 1573
5033.80 1596
5034.47 1570
5035.14 1654
5035.81 1509
5036.48 1609
5037.15 1577
5037.82 1643
5038.49 1515
5039.16 1404
5039.83 1528
5040.50 1484
5041.17 1428
5041.84 1417
5042.51 1567
5043.18 1523
5043.85 1523
5044.52 1557
5045.18 1519
5045.85 1614
5046.52 1641
5047.19 1601
5047.86 1551
5048.53 1642
5049.20 1651
5049.88 1604
5050.55 1573
5051.22 1660
5051.89 1543
5052.56 1424
5053.23 1671
5053.90 1619
5054.57 1617
5055.24 1551
5055.91 1636
5056.58 1617
5057.25 1605
5057.92 1616
5058.59 1500
5059.26 1456
5059.93 1334
5060.60 1434
5061.27 1522
5061.95 1554
5062.62 1644
5063.29 1515
5063.96 1528
5064.63 1524
5065.30 1677
5065.97 1614
5066.64 1496
5067.31 1501
5067.99 1414
5068.66 1553
5069.33 1546
5070.00 1615
5070.67 1528
5071.34 1406
5072.02 1480
5072.69 1428
5073.36 1338
5074.03 1505
5074.70 1512
5075.37 1388
5076.05 1478
5076.72 1363
5077.39 1385
5078.06 1408
5078.73 1432
5079.41 1420
5080.08 1580
5080.75 1559
5081.42 1465
5082.10 1504
5082.77 1483
5083.44 1427
5084.11 1440
5084.78 1493
5085.46 1529
5086.13 1549
5086.80 1471
5087.48 1553
5088.15 1535
5088.82 1564
5089.49 1461
5090.17 1392
5090.84 1554
5091.51 1578
5092.19 1626
5092.86 1592
5093.53 1529
5094.20 1498
5094.88 1427
5095.55 1542
5096.22 1485
5096.90 1440
5097.57 1523
5098.24 1455
5098.92 1393
5099.59 1388
5100.26 1518
5100.94 1535
5101.61 1442
5102.29 1416
5102.96 1507
5103.63 1481
5104.31 1555
5104.98 1427
5105.65 1460
5106.33 1392
5107.00 1487
5107.68 1435
5108.35 1488
5109.02 1413
5109.70 1482
5110.37 1447
5111.05 1377
5111.72 1316
5112.40 1337
5113.07 1513
5113.74 1387
5114.42 1320
5115.09 1285
5115.77 1393
5116.44 1447
5117.12 1478
5117.79 1435
5118.47 1488
5119.14 1488
5119.82 1537
5120.49 1422
5121.17 1338
5121.84 1366
5122.52 1603
5123.19 1416
5123.87 1439
5124.54 1579
5125.22 1474
5125.89 1539
5126.57 1502
5127.24 1479
5127.92 1392
5128.59 1464
5129.27 1502
5129.94 1532
5130.62 1509
5131.29 1590
5131.97 1548
5132.65 1478
5133.32 1508
5134.00 1458
5134.67 1390
5135.35 1337
5136.02 1347
5136.70 1352
5137.38 1416
5138.05 1369
5138.73 1400
5139.40 1518
5140.08 1416
5140.76 1460
5141.43 1451
5142.11 1577
5142.79 1476
5143.46 1390
5144.14 1435
5144.81 1525
5145.49 1500
5146.17 1433
5146.84 1413
5147.52 1379
5148.20 1392
5148.87 1441
5149.55 1315
5150.23 1446
5150.90 1399
5151.58 1374
5152.26 1413
5152.94 1413
5153.61 1361
5154.29 1228
5154.97 1423
5155.64 1406
5156.32 1329
5157.00 1373
5157.68 1481
5158.35 1514
5159.03 1442
5159.71 1305
5160.39 1390
5161.06 1468
5161.74 1408
5162.42 1347
5163.10 1314
5163.77 1370
5164.45 1364
5165.13 1297
5165.81 1264
5166.48 1397
5167.16 1346
5167.84 1461
5168.52 1400
5169.20 1263
5169.87 1342
5170.55 1560
5171.23 1336
5171.91 1464
5172.59 1421
5173.27 1370
5173.94 1485
5174.62 1420
5175.30 1373
5175.98 1287
5176.66 1352
5177.34 1392
5178.02 1515
5178.69 1476
5179.37 1474
5180.05 1563
5180.73 1521
5181.41 1573
5182.09 1498
5182.77 1724
5183.45 1626
5184.12 1507
5184.80 1376
5185.48 1457
5186.16 1400
5186.84 1537
5187.52 1475
5188.20 1426
5188.88 1462
5189.56 1368
5190.24 1322
5190.92 1311
5191.60 1364
5192.28 1398
5192.96 1393
5193.64 1442
5194.32 1444
5195.00 1510
5195.68 1309
5196.36 1325
5197.03 1342
5197.71 1338
5198.39 1340
5199.07 1290
5199.75 1289
5200.44 1205
5201.12 1226
5201.80 1278
5202.48 1371
5203.16 1358
5203.84 1334
5204.52 1420
5205.20 1417
5205.88 1415
5206.56 1483
5207.24 1510
5207.92 1456
5208.60 1492
5209.28 1518
5209.96 1609
5210.64 1594
5211.32 1516
5212.00 1632
5212.68 1566
5213.37 1690
5214.05 1594
5214.73 1530
5215.41 1392
5216.09 1377
5216.77 1444
5217.45 1456
5218.13 1497
5218.81 1411
5219.50 1344
5220.18 1311
5220.86 1327
5221.54 1377
5222.22 1278
5222.90 1354
5223.59 1388
5224.27 1326
5224.95 1475
5225.63 1439
5226.31 1453
5226.99 1415
5227.68 1387
5228.36 1368
5229.04 1313
5229.72 1473
5230.40 1416
5231.09 1495
5231.77 1464
5232.45 1350
5233.13 1364
5233.81 1380
5234.50 1410
5235.18 1359
5235.86 1472
5236.54 1402
5237.23 1289
5237.91 1380
5238.59 1577
5239.27 1478
5239.96 1436
5240.64 1514
5241.32 1378
5242.01 1494
5242.69 1362
5243.37 1362
5244.05 1354
5244.74 1512
5245.42 1336
5246.10 1350
5246.79 1365
5247.47 1421
5248.15 1349
5248.84 1308
5249.52 1291
5250.20 1401
5250.89 1362
5251.57 1259
5252.25 1361
5252.94 1411
5253.62 1345
5254.30 1380
5254.99 1499
5255.67 1483
5256.36 1434
5257.04 1330
5257.72 1372
5258.41 1389
5259.09 1300
5259.78 1209
5260.46 1264
5261.14 1346
5261.83 1303
5262.51 1333
5263.20 1473
5263.88 1448
5264.56 1503
5265.25 1409
5265.93 1513
5266.62 1393
5267.30 1420
5267.99 1565
5268.67 1427
5269.36 1345
5270.04 1285
5270.73 1398
5271.41 1479
5272.09 1468
5272.78 1443
5273.46 1495
5274.15 1371
5274.83 1431
5275.52 1345
5276.20 1333
5276.89 1360
5277.57 1436
5278.26 1449
5278.94 1390
5279.63 1364
5280.32 1468
5281.00 1440
5281.69 1436
5282.37 1409
5283.06 1430
5283.74 1555
5284.43 1527
5285.11 1418
5285.80 1491
5286.49 1427
5287.17 1403
5287.86 1324
5288.54 1440
5289.23 1440
5289.91 1451
5290.60 1403
5291.29 1401
5291.97 1289
5292.66 1229
5293.35 1368
5294.03 1396
5294.72 1302
5295.40 1387
5296.09 1369
5296.78 1309
5297.46 1324
5298.15 1341
5298.84 1351
5299.52 1376
5300.21 1579
5300.90 1519
5301.58 1506
5302.27 1331
5302.96 1406
5303.64 1435
5304.33 1503
5305.02 1519
5305.70 1465
5306.39 1368
5307.08 1404
5307.77 1396
5308.45 1373
5309.14 1430
5309.83 1306
5310.51 1428
5311.20 1387
5311.89 1356
5312.58 1474
5313.26 1443
5313.95 1346
5314.64 1435
5315.33 1538
5316.01 1449
5316.70 1365
5317.39 1289
5318.08 1254
5318.77 1327
5319.45 1364
5320.14 1441
5320.83 1354
5321.52 1408
5322.20 1367
5322.89 1457
5323.58 1295
5324.27 1278
5324.96 1277
5325.65 1332
5326.33 1220
5327.02 1287
5327.71 1273
5328.40 1403
5329.09 1462
5329.78 1331
5330.46 1376
5331.15 1253
5331.84 1392
5332.53 1358
5333.22 1249
5333.91 1303
5334.60 1378
5335.29 1331
5335.98 1408
5336.66 1316
5337.35 1300
5338.04 1333
5338.73 1360
5339.42 1371
5340.11 1352
5340.80 1259
5341.49 1275
5342.18 1410
5342.87 1362
5343.56 1381
5344.25 1365
5344.94 1400
5345.62 1274
5346.31 1327
5347.00 1289
5347.69 1390
5348.38 1354
5349.07 1470
5349.76 1480
5350.45 1503
5351.14 1480
5351.83 1528
5352.52 1376
5353.21 1448
5353.90 1362
5354.59 1356
5355.28 1391
5355.97 1357
5356.66 1290
5357.35 1315
5358.04 1278
5358.74 1331
5359.43 1305
5360.12 1283
5360.81 1323
5361.50 1259
5362.19 1319
5362.88 1326
5363.57 1296
5364.26 1332
5364.95 1322
5365.64 1437
5366.33 1377
5367.02 1314
5367.71 1330
5368.41 1366
5369.10 1294
5369.79 1291
5370.48 1394
5371.17 1420
5371.86 1313
5372.55 1251
5373.24 1283
5373.94 1221
5374.63 1303
5375.32 1337
5376.01 1485
5376.70 1338
5377.39 1340
5378.08 1481
5378.78 1360
5379.47 1362
5380.16 1287
5380.85 1263
5381.54 1384
5382.24 1344
5382.93 1478
5383.62 1417
5384.31 1426
5385.00 1359
5385.70 1346
5386.39 1339
5387.08 1364
5387.77 1410
5388.47 1337
5389.16 1407
5389.85 1406
5390.54 1470
5391.23 1446
5391.93 1483
5392.62 1398
5393.31 1295
5394.01 1369
5394.70 1525
5395.39 1421
5396.08 1408
5396.78 1462
5397.47 1208
5398.16 1199
5398.86 1350
5399.55 1303
5400.24 1253
5400.93 1219
5401.63 1351
5402.32 1230
5403.01 1352
5403.71 1319
5404.40 1298
5405.09 1315
5405.79 1258
5406.48 1255
5407.17 1336
5407.87 1313
5408.56 1283
5409.26 1341
5409.95 1303
5410.64 1259
5411.34 1243
5412.03 1321
5412.72 1293
5413.42 1283
5414.11 1309
5414.81 1207
5415.50 1272
5416.19 1305
5416.89 1315
5417.58 1275
5418.28 1248
5418.97 1232
5419.67 1281
5420.36 1258
5421.05 1272
5421.75 1313
5422.44 1355
5423.14 1236
5423.83 1167
5424.53 1265
5425.22 1267
5425.92 1309
5426.61 1310
5427.31 1223
5428.00 1277
5428.70 1302
5429.39 1385
5430.09 1260
5430.78 1351
5431.48 1455
5432.17 1284
5432.87 1205
5433.56 1312
5434.26 1395
5434.95 1313
5435.65 1325
5436.34 1557
5437.04 1489
5437.73 1417
5438.43 1398
5439.13 1417
5439.82 1450
5440.52 1313
5441.21 1263
5441.91 1341
5442.60 1359
5443.30 1298
5444.00 1415
5444.69 1350
5445.39 1362
5446.08 1409
5446.78 1367
5447.48 1322
5448.17 1347
5448.87 1279
5449.56 1347
5450.26 1356
5450.96 1480
5451.65 1349
5452.35 1318
5453.05 1465
5453.74 1273
5454.44 1216
5455.14 1330
5455.83 1326
5456.53 1325
5457.23 1356
5457.92 1268
5458.62 1280
5459.32 1290
5460.01 1259
5460.71 1309
5461.41 1356
5462.11 1279
5462.80 1319
5463.50 1364
5464.20 1413
5464.89 1336
5465.59 1308
5466.29 1326
5466.99 1318
5467.68 1318
5468.38 1345
5469.08 1340
5469.78 1437
5470.47 1449
5471.17 1426
5471.87 1372
5472.57 1325
5473.26 1294
5473.96 1351
5474.66 1328
5475.36 1417
5476.06 1350
5476.75 1350
5477.45 1310
5478.15 1271
5478.85 1365
5479.55 1471
5480.24 1455
5480.94 1551
5481.64 1617
5482.34 1676
5483.04 1486
5483.74 1698
5484.43 1507
5485.13 1405
5485.83 1368
5486.53 1517
5487.23 1421
5487.93 1326
5488.63 1385
5489.33 1402
5490.02 1528
5490.72 1446
5491.42 1446
5492.12 1412
5492.82 1553
5493.52 1489
5494.22 1425
5494.92 1469
5495.62 1545
5496.32 1487
5497.01 1446
5497.71 1612
5498.41 1696
5499.11 1643
5499.81 1771
5500.51 1870
5501.21 1752
5501.91 1833
5502.61 1832
5503.31 1913
5504.01 1924
5504.71 1732
5505.41 1663
5506.11 1739
5506.81 1633
5507.51 1521
5508.21 1489
5508.91 1499
5509.61 1444
5510.31 1496
5511.01 1502
5511.71 1444
5512.41 1418
5513.11 1407
5513.81 1385
5514.51 1399
5515.21 1368
5515.91 1433
5516.61 1425
5517.31 1385
5518.01 1421
5518.72 1470
5519.42 1440
5520.12 1571
5520.82 1506
5521.52 1399
5522.22 1403
5522.92 1466
5523.62 1408
5524.32 1297
5525.02 1296
5525.72 1468
5526.43 1444
5527.13 1384
5527.83 1347
5528.53 1330
5529.23 1347
5529.93 1289
5530.63 1248
5531.33 1238
5532.04 1218
5532.74 1233
5533.44 1274
5534.14 1415
5534.84 1346
5535.54 1423
5536.25 1287
5536.95 1213
5537.65 1322
5538.35 1305
5539.05 1376
5539.76 1296
5540.46 1298
5541.16 1282
5541.86 1232
5542.56 1253
5543.27 1317
5543.97 1305
5544.67 1337
5545.37 1337
5546.08 1242
5546.78 1328
5547.48 1254
5548.18 1302
5548.89 1293
5549.59 1279
5550.29 1274
5550.99 1169
5551.70 1206
5552.40 1250
5553.10 1196
5553.81 1262
5554.51 1340
5555.21 1260
5555.91 1233
5556.62 1242
5557.32 1266
5558.02 1205
5558.73 1204
5559.43 1304
5560.13 1192
5560.84 1150
5561.54 1168
5562.24 1283
5562.95 1235
5563.65 1201
5564.35 1378
5565.06 1261
5565.76 1340
5566.47 1266
5567.17 1217
5567.87 1246
5568.58 1229
5569.28 1139
5569.98 1240
5570.69 1237
5571.39 1225
5572.10 1298
5572.80 1292
5573.50 1210
5574.21 1210
5574.91 1255
5575.62 1220
5576.32 1126
5577.03 1205
5577.73 1324
5578.44 1243
5579.14 1271
5579.84 1215
5580.55 1266
5581.25 1364
5581.96 1212
5582.66 1253
5583.37 1358
5584.07 1347
5584.78 1221
5585.48 1293
5586.19 1370
5586.89 1346
5587.60 1295
5588.30 1253
5589.01 1208
5589.71 1319
5590.42 1366
5591.12 1384
5591.83 1280
5592.53 1286
5593.24 1171
5593.94 1186
5594.65 1297
5595.36 1282
5596.06 1299
5596.77 1288
5597.47 1242
5598.18 1362
5598.88 1328
5599.59 1205
5600.30 1307
5601.00 1163
5601.71 1176
5602.41 1167
5603.12 1217
5603.83 1235
5604.53 1285
5605.24 1260
5605.94 1151
5606.65 1189
5607.36 1134
5608.06 1220
5608.77 1198
5609.48 1238
5610.18 1312
5610.89 1270
5611.60 1232
5612.30 1350
5613.01 1214
5613.72 1180
5614.42 1216
5615.13 1279
5615.84 1252
5616.54 1244
5617.25 1126
5617.96 1155
5618.66 1227
5619.37 1214
5620.08 1277
5620.78 1375
5621.49 1323
5622.20 1247
5622.91 1225
5623.61 1246
5624.32 1161
5625.03 1152
5625.74 1184
5626.44 1195
5627.15 1195
5627.86 1187
5628.57 1135
5629.27 1116
5629.98 1214
5630.69 1189
5631.40 1133
5632.11 1216
5632.81 1274
5633.52 1151
5634.23 1231
5634.94 1257
5635.65 1295
5636.35 1194
5637.06 1263
5637.77 1215
5638.48 1246
5639.19 1206
5639.89 1245
5640.60 1248
5641.31 1298
5642.02 1329
5642.73 1251
5643.44 1313
5644.15 1276
5644.85 1225
5645.56 1219
5646.27 1179
5646.98 1291
5647.69 1223
5648.40 1254
5649.11 1266
5649.82 1184
5650.53 1277
5651.23 1290
5651.94 1249
5652.65 1219
5653.36 1223
5654.07 1207
5654.78 1272
5655.49 1347
5656.20 1255
5656.91 1307
5657.62 1313
5658.33 1321
5659.04 1388
5659.75 1299
5660.46 1218
5661.17 1169
5661.88 1254
5662.59 1341
5663.30 1357
5664.00 1302
5664.71 1156
5665.42 1226
5666.13 1205
5666.84 1226
5667.55 1240
5668.27 1289
5668.98 1217
5669.69 1133
5670.40 1163
5671.11 1308
5671.82 1168
5672.53 1135
5673.24 1235
5673.95 1197
5674.66 1206
5675.37 1177
5676.08 1153
5676.79 1248
5677.50 1248
5678.21 1223
5678.92 1147
5679.63 1111
5680.34 1194
5681.06 1201
5681.77 1285
5682.48 1283
5683.19 1331
5683.90 1183
5684.61 1298
5685.32 1254
5686.03 1180
5686.74 1325
5687.46 1299
5688.17 1170
5688.88 1234
5689.59 1160
5690.30 1224
5691.01 1263
5691.72 1208
5692.44 1127
5693.15 1174
5693.86 1205
5694.57 1226
5695.28 1196
5696.00 1101
5696.71 1174
5697.42 1164
5698.13 1230
5698.84 1189
5699.56 1144
5700.27 1217
5700.98 1204
5701.69 1201
5702.40 1089
5703.12 1139
5703.83 1283
5704.54 1288
5705.25 1241
5705.97 1200
5706.68 1166
5707.39 1239
5708.10 1214
5708.82 1095
5709.53 1117
5710.24 1126
5710.95 1197
5711.67 1121
5712.38 1245
5713.09 1319
5713.81 1205
5714.52 1078
5715.23 1188
5715.95 1205
5716.66 1215
5717.37 1239
5718.09 1208
5718.80 1172
5719.51 1112
5720.23 1118
5720.94 1164
5721.65 1209
5722.37 1117
5723.08 1183
5723.79 1194
5724.51 1094
5725.22 1077
5725.93 1157
5726.65 1178
5727.36 1210
5728.08 1248
5728.79 1205
5729.50 1272
5730.22 1218
5730.93 1277
5731.65 1229
5732.36 1260
5733.07 1193
5733.79 1192
5734.50 1125
5735.22 1175
5735.93 1130
5736.65 1088
5737.36 1133
5738.07 1215
5738.79 1218
5739.50 1126
5740.22 1123
5740.93 1204
5741.65 1204
5742.36 1176
5743.08 1160
5743.79 1157
5744.51 1176
5745.22 1085
5745.94 1027
5746.65 1133
5747.37 1138
5748.08 1056
5748.80 1039
5749.51 1132
5750.23 1082
5750.94 1118
5751.66 1189
5752.37 1208
5753.09 1061
5753.80 1034
5754.52 1073
5755.24 1167
5755.95 1193
5756.67 1066
5757.38 1145
5758.10 1123
5758.81 1165
5759.53 1142
5760.25 1166
5760.96 1308
5761.68 1221
5762.39 1225
5763.11 1162
5763.83 1196
5764.54 1133
5765.26 1205
5765.97 1198
5766.69 1249
5767.41 1250
5768.12 1205
5768.84 1118
5769.56 1108
5770.27 1272
5770.99 1221
5771.71 1098
5772.42 1118
5773.14 1200
5773.86 1175
5774.57 1146
5775.29 1183
5776.01 1168
5776.72 1197
5777.44 1222
5778.16 1189
5778.88 1226
5779.59 1199
5780.31 1224
5781.03 1190
5781.74 1162
5782.46 1239
5783.18 1266
5783.90 1171
5784.61 1133
5785.33 1232
5786.05 1235
5786.77 1173
5787.48 1161
5788.20 1160
5788.92 1259
5789.64 1196
5790.35 1199
5791.07 1214
5791.79 1191
5792.51 1170
5793.23 1279
5793.94 1138
5794.66 1162
5795.38 1240
5796.10 1313
5796.82 1261
5797.53 1247
5798.25 1289
5798.97 1274
5799.69 1313
5800.41 1407
5801.13 1483
5801.84 1477
5802.56 1513
5803.28 1612
5804.00 1635
5804.72 1724
5805.44 1672
5806.16 1574
5806.87 1518
5807.59 1566
5808.31 1452
5809.03 1409
5809.75 1410
5810.47 1455
5811.19 1382
5811.91 1419
5812.63 1355
5813.35 1337
5814.07 1429
5814.78 1494
5815.50 1552
5816.22 1704
5816.94 1727
5817.66 2056
5818.38 2106
5819.10 2202
5819.82 2158
5820.54 2101
5821.26 1913
5821.98 1931
5822.70 1745
5823.42 1728
5824.14 1680
5824.86 1612
5825.58 1571
5826.30 1534
5827.02 1548
5827.74 1477
5828.46 1520
5829.18 1528
5829.90 1440
5830.62 1332
5831.34 1443
5832.06 1461
5832.78 1469
5833.50 1469
5834.22 1422
5834.94 1493
5835.66 1535
5836.38 1555
5837.10 1511
5837.82 1624
5838.55 1497
5839.27 1376
5839.99 1429
5840.71 1418
5841.43 1417
5842.15 1429
5842.87 1310
5843.59 1259
5844.31 1291
5845.03 1408
5845.76 1389
5846.48 1316
5847.20 1419
5847.92 1525
5848.64 1307
5849.36 1299
5850.08 1326
5850.81 1332
5851.53 1295
5852.25 1231
5852.97 1213
5853.69 1228
5854.41 1291
5855.14 1350
5855.86 1351
5856.58 1384
5857.30 1339
5858.02 1295
5858.74 1351
5859.47 1340
5860.19 1267
5860.91 1292
5861.63 1353
5862.36 1369
5863.08 1154
5863.80 1257
5864.52 1351
5865.24 1178
5865.97 1223
5866.69 1170
5867.41 1263
5868.13 1206
5868.86 1236
5869.58 1216
5870.30 1242
5871.03 1284
5871.75 1193
5872.47 1252
5873.19 1269
5873.92 1292
5874.64 1343
5875.36 1262
5876.09 1276
5876.81 1319
5877.53 1296
5878.26 1252
5878.98 1205
5879.70 1220
5880.43 1207
5881.15 1286
5881.87 1116
5882.60 1161
5883.32 1214
5884.04 1154
5884.77 1201
5885.49 1214
5886.21 1157
5886.94 1140
5887.66 1157
5888.39 1224
5889.11 1213
5889.83 1279
5890.56 1265
5891.28 1202
5892.01 1132
5892.73 1091
5893.45 1143
5894.18 1139
5894.90 1062
5895.63 1115
5896.35 1156
5897.07 1124
5897.80 1142
5898.52 1182
5899.25 1209
5899.97 1218
5900.70 1236
5901.42 1229
5902.15 1261
5902.87 1236
5903.60 1250
5904.32 1354
5905.05 1262
5905.77 1253
5906.50 1205
5907.22 1215
5907.95 1187
5908.67 1173
5909.40 1241
5910.12 1125
5910.85 1174
5911.57 1190
5912.30 1269
5913.02 1233
5913.75 1190
5914.47 1127
5915.20 1165
5915.92 1205
5916.65 1219
5917.38 1252
5918.10 1234
5918.83 1127
5919.55 1106
5920.28 1153
5921.00 1240
5921.73 1156
5922.46 1139
5923.18 1155
5923.91 1153
5924.63 1193
5925.36 1071
5926.09 1145
5926.81 1137
5927.54 1218
5928.26 1253
5928.99 1266
5929.72 1184
5930.44 1187
5931.17 1227
5931.90 1232
5932.62 1216
5933.35 1256
5934.08 1328
5934.80 1375
5935.53 1334
5936.26 1270
5936.98 1296
5937.71 1302
5938.44 1421
5939.16 1305
5939.89 1230
5940.62 1284
5941.35 1321
5942.07 1335
5942.80 1402
5943.53 1292
5944.25 1274
5944.98 1305
5945.71 1345
5946.44 1355
5947.16 1225
5947.89 1204
5948.62 1197
5949.35 1314
5950.07 1443
5950.80 1357
5951.53 1390
5952.26 1435
5952.99 1424
5953.71 1423
5954.44 1362
5955.17 1403
5955.90 1506
5956.62 1391
5957.35 1449
5958.08 1404
5958.81 1361
5959.54 1299
5960.27 1352
5960.99 1344
5961.72 1377
5962.45 1466
5963.18 1470
5963.91 1516
5964.64 1412
5965.36 1467
5966.09 1580
5966.82 1645
5967.55 1672
5968.28 1725
5969.01 1653
5969.74 1692
5970.47 1783
5971.19 1606
5971.92 1575
5972.65 1608
5973.38 1525
5974.11 1547
5974.84 1478
5975.57 1459
5976.30 1352
5977.03 1452
5977.76 1425
5978.49 1575
5979.22 1530
5979.95 1560
5980.67 1610
5981.40 1597
5982.13 1665
5982.86 1723
5983.59 1594
5984.32 1612
5985.05 1675
5985.78 1675
5986.51 1653
5987.24 1596
5987.97 1579
5988.70 1731
5989.43 1699
5990.16 1716
5990.89 1674
5991.62 1587
5992.35 1644
5993.08 1652
5993.81 1601
5994.54 1703
5995.27 1664
5996.00 1613
5996.73 1632
5997.47 1678
5998.20 1625
5998.93 1553
5999.66 1604
6000.39 1656
6001.12 1654
6001.85 1628
6002.58 1758
6003.31 1618
6004.04 1539
6004.77 1667
6005.50 1633
6006.24 1665
6006.97 1669
6007.70 1701
6008.43 1863
6009.16 1896
6009.89 1948
6010.62 1986
6011.35 2177
6012.09 2428
6012.82 2634
6013.55 2776
6014.28 2805
6015.01 2891
6015.74 2887
6016.47 2710
6017.21 2523
6017.94 2362
6018.67 2221
6019.40 2154
6020.13 1877
6020.87 1717
6021.60 1611
6022.33 1590
6023.06 1489
6023.79 1532
6024.53 1466
6025.26 1404
6025.99 1482
6026.72 1518
6027.46 1470
6028.19 1394
6028.92 1470
6029.65 1404
6030.39 1512
6031.12 1493
6031.85 1453
6032.58 1389
6033.32 1419
6034.05 1378
6034.78 1384
6035.51 1321
6036.25 1377
6036.98 1368
6037.71 1376
6038.45 1449
6039.18 1439
6039.91 1435
6040.65 1531
6041.38 1538
6042.11 1463
6042.85 1487
6043.58 1449
6044.31 1543
6045.05 1618
6045.78 1560
6046.51 1561
6047.25 1605
6047.98 1647
6048.71 1630
6049.45 1600
6050.18 1553
6050.91 1749
6051.65 1630
6052.38 1776
6053.12 1809
6053.85 1850
6054.58 1796
6055.32 1827
6056.05 1804
6056.79 1569
6057.52 1502
6058.25 1512
6058.99 1585
6059.72 1634
6060.46 1504
6061.19 1528
6061.93 1526
6062.66 1475
6063.40 1462
6064.13 1430
6064.86 1410
6065.60 1506
6066.33 1603
6067.07 1435
6067.80 1408
6068.54 1435
6069.27 1471
6070.01 1383
6070.74 1390
6071.48 1481
6072.21 1462
6072.95 1393
6073.68 1380
6074.42 1445
6075.15 1377
6075.89 1400
6076.63 1411
6077.36 1412
6078.10 1387
6078.83 1439
6079.57 1444
6080.30 1421
6081.04 1364
6081.77 1375
6082.51 1420
6083.25 1472
6083.98 1389
6084.72 1358
6085.45 1492
6086.19 1483
6086.92 1453
6087.66 1419
6088.40 1388
6089.13 1378
6089.87 1341
6090.61 1378
6091.34 1467
6092.08 1385
6092.81 1373
6093.55 1391
6094.29 1448
6095.02 1345
6095.76 1357
6096.50 1390
6097.23 1354
6097.97 1366
6098.71 1385
6099.44 1333
6100.18 1397
6100.92 1397
6101.65 1399
6102.39 1286
6103.13 1320
6103.86 1460
6104.60 1427
6105.34 1449
6106.08 1397
6106.81 1441
6107.55 1313
6108.29 1343
6109.02 1451
6109.76 1421
6110.50 1370
6111.24 1397
6111.97 1354
6112.71 1377
6113.45 1352
6114.19 1353
6114.92 1371
6115.66 1387
6116.40 1328
6117.14 1337
6117.88 1499
6118.61 1481
6119.35 1370
6120.09 1472
6120.83 1313
6121.57 1393
6122.30 1373
6123.04 1410
6123.78 1371
6124.52 1451
6125.26 1450
6126.00 1432
6126.73 1413
6127.47 1477
6128.21 1421
6128.95 1449
6129.69 1504
6130.43 1529
6131.16 1563
6131.90 1535
6132.64 1443
6133.38 1479
6134.12 1478
6134.86 1511
6135.60 1533
6136.34 1484
6137.08 1401
6137.81 1545
6138.55 1485
6139.29 1589
6140.03 1485
6140.77 1550
6141.51 1614
6142.25 1632
6142.99 1526
6143.73 1483
6144.47 1513
6145.21 1445
6145.95 1457
6146.69 1454
6147.43 1421
6148.17 1463
6148.91 1459
6149.65 1521
6150.39 1465
6151.13 1412
6151.86 1399
6152.60 1409
6153.34 1410
6154.08 1524
6154.83 1503
6155.57 1334
6156.31 1404
6157.05 1425
6157.79 1493
6158.53 1377
6159.27 1470
6160.01 1454
6160.75 1441
6161.49 1437
6162.23 1437
6162.97 1537
6163.71 1514
6164.45 1560
6165.19 1640
6165.93 1718
6166.67 1662
6167.41 1727
6168.15 1793
6168.89 1813
6169.64 1834
6170.38 1821
6171.12 1767
6171.86 1736
6172.60 1748
6173.34 1671
6174.08 1685
6174.82 1645
6175.57 1730
6176.31 1698
6177.05 1693
6177.79 1682
6178.53 1643
6179.27 1632
6180.01 1620
6180.76 1631
6181.50 1622
6182.24 1693
6182.98 1596
6183.72 1701
6184.46 1622
6185.21 1660
6185.95 1672
6186.69 1592
6187.43 1601
6188.17 1640
6188.92 1759
6189.66 1764
6190.40 1696
6191.14 1755
6191.89 1798
6192.63 1840
6193.37 1842
6194.11 1947
6194.86 2009
6195.60 1977
6196.34 1896
6197.08 1838
6197.83 1933
6198.57 1986
6199.31 2002
6200.05 1958
6200.80 1967
6201.54 2012
6202.28 2013
6203.03 2098
6203.77 2144
6204.51 2096
6205.26 2365
6206.00 2720
6206.74 3081
6207.48 3780
6208.23 4344
6208.97 4973
6209.71 5729
6210.46 6187
6211.20 6659
6211.95 6693
6212.69 6411
6213.43 5951
6214.18 5451
6214.92 4877
6215.66 4156
6216.41 3704
6217.15 3162
6217.89 2647
6218.64 2285
6219.38 2174
6220.13 2071
6220.87 2005
6221.61 1842
6222.36 1732
6223.10 1818
6223.85 1738
6224.59 1673
6225.34 1712
6226.08 1826
6226.82 1777
6227.57 1672
6228.31 1695
6229.06 1654
6229.80 1642
6230.55 1564
6231.29 1511
6232.04 1581
6232.78 1471
6233.53 1537
6234.27 1531
6235.02 1538
6235.76 1547
6236.51 1510
6237.25 1478
6238.00 1483
6238.74 1518
6239.49 1480
6240.23 1519
6240.98 1642
6241.72 1589
6242.47 1614
6243.21 1673
6243.96 1637
6244.70 1778
6245.45 1936
6246.20 1895
6246.94 1959
6247.69 2029
6248.43 2125
6249.18 2159
6249.92 2187
6250.67 2210
6251.42 2158
6252.16 2061
6252.91 1943
6253.65 1956
6254.40 1808
6255.15 1676
6255.89 1655
6256.64 1597
6257.38 1533
6258.13 1495
6258.88 1524
6259.62 1495
6260.37 1485
6261.12 1455
6261.86 1667
6262.61 1583
6263.36 1508
6264.10 1564
6264.85 1583
6265.60 1544
6266.34 1535
6267.09 1457
6267.84 1565
6268.58 1478
6269.33 1441
6270.08 1529
6270.82 1578
6271.57 1565
6272.32 1464
6273.07 1410
6273.81 1446
6274.56 1452
6275.31 1487
6276.05 1475
6276.80 1482
6277.55 1526
6278.30 1558
6279.04 1475
6279.79 1460
6280.54 1503
6281.29 1523
6282.03 1548
6282.78 1443
6283.53 1462
6284.28 1414
6285.03 1407
6285.77 1559
6286.52 1531
6287.27 1557
6288.02 1569
6288.77 1563
6289.51 1562
6290.26 1567
6291.01 1488
6291.76 1606
6292.51 1579
6293.26 1467
6294.00 1442
6294.75 1383
6295.50 1392
6296.25 1342
6297.00 1360
6297.75 1333
6298.50 1342
6299.24 1260
6299.99 1336
6300.74 1359
6301.49 1240
6302.24 1487
6302.99 1372
6303.74 1372
6304.49 1373
6305.24 1371
6305.99 1362
6306.73 1434
6307.48 1422
6308.23 1371
6308.98 1364
6309.73 1379
6310.48 1406
6311.23 1345
6311.98 1358
6312.73 1334
6313.48 1357
6314.23 1289
6314.98 1236
6315.73 1374
6316.48 1292
6317.23 1317
6317.98 1377
6318.73 1286
6319.48 1231
6320.23 1279
6320.98 1289
6321.73 1267
6322.48 1223
6323.23 1294
6323.98 1128
6324.73 1203
6325.48 1211
6326.23 1258
6326.98 1201
6327.73 1285
6328.48 1295
6329.23 1270
6329.98 1319
6330.73 1333
6331.48 1323
6332.23 1297
6332.98 1158
6333.73 1326
6334.49 1277
6335.24 1199
6335.99 1229
6336.74 1206
6337.49 1245
6338.24 1156
6338.99 1169
6339.74 1227
6340.49 1191
6341.25 1191
6342.00 1233
6342.75 1110
6343.50 1323
6344.25 1363
6345.00 1187
6345.75 1337
6346.51 1318
6347.26 1301
6348.01 1246
6348.76 1219
6349.51 1294
6350.26 1264
6351.02 1286
6351.77 1305
6352.52 1271
6353.27 1222
6354.02 1343
6354.78 1404
6355.53 1419
6356.28 1402
6357.03 1381
6357.78 1312
6358.54 1307
6359.29 1363
6360.04 1335
6360.79 1269
6361.55 1250
6362.30 1248
6363.05 1323
6363.80 1207
6364.56 1312
6365.31 1253
6366.06 1204
6366.81 1268
6367.57 1252
6368.32 1180
6369.07 1131
6369.83 1292
6370.58 1253
6371.33 1288
6372.08 1255
6372.84 1299
6373.59 1232
6374.34 1160
6375.10 1290
6375.85 1235
6376.60 1231
6377.36 1241
6378.11 1209
6378.86 1302
6379.62 1228
6380.37 1213
6381.12 1184
6381.88 1196
6382.63 1173
6383.39 1193
6384.14 1292
6384.89 1288
6385.65 1273
6386.40 1258
6387.16 1200
6387.91 1136
6388.66 1178
6389.42 1167
6390.17 1139
6390.93 1161
6391.68 1200
6392.43 1162
6393.19 1144
6393.94 1178
6394.70 1148
6395.45 1206
6396.21 1148
6396.96 1034
6397.72 1197
6398.47 1265
6399.22 1219
6399.98 1131
6400.73 1116
6401.49 1188
6402.24 1182
6403.00 1185
6403.75 1219
6404.51 1126
6405.26 1135
6406.02 1064
6406.77 1109
6407.53 1081
6408.28 1125
6409.04 1081
6409.79 1232
6410.55 1209
6411.31 1181
6412.06 1113
6412.82 1084
6413.57 1123
6414.33 1125
6415.08 1067
6415.84 1142
6416.59 1090
6417.35 1100
6418.11 1142
6418.86 1124
6419.62 1134
6420.37 1113
6421.13 1140
6421.89 1053
6422.64 1134
6423.40 1051
6424.15 1184
6424.91 1196
6425.67 1147
6426.42 1167
6427.18 1170
6427.94 1161
6428.69 1154
6429.45 1193
6430.20 1177
6430.96 1237
6431.72 1238
6432.47 1143
6433.23 1153
6433.99 1088
6434.74 1085
6435.50 1128
6436.26 1198
6437.02 1177
6437.77 1207
6438.53 1193
6439.29 1085
6440.04 1215
6440.80 1272
6441.56 1162
6442.32 1227
6443.07 1204
6443.83 1192
6444.59 1171
6445.34 1177
6446.10 1145
6446.86 1101
6447.62 1152
6448.37 1159
6449.13 1156
6449.89 1105
6450.65 1184
6451.41 1185
6452.16 1163
6452.92 1188
6453.68 1241
6454.44 1322
6455.19 1234
6455.95 1224
6456.71 1218
6457.47 1203
6458.23 1129
6458.99 1224
6459.74 1226
6460.50 1284
6461.26 1237
6462.02 1278
6462.78 1393
6463.54 1288
6464.29 1278
6465.05 1284
6465.81 1223
6466.57 1177
6467.33 1292
6468.09 1369
6468.85 1272
6469.60 1234
6470.36 1209
6471.12 1210
6471.88 1253
6472.64 1245
6473.40 1254
6474.16 1299
6474.92 1306
6475.68 1341
6476.44 1319
6477.20 1372
6477.95 1413
6478.71 1333
6479.47 1327
6480.23 1289
6480.99 1383
6481.75 1394
6482.51 1338
6483.27 1339
6484.03 1391
6484.79 1402
6485.55 1308
6486.31 1310
6487.07 1348
6487.83 1405
6488.59 1436
6489.35 1468
6490.11 1492
6490.87 1492
6491.63 1427
6492.39 1514
6493.15 1656
6493.91 1718
6494.67 1752
6495.43 1730
6496.19 1719
6496.95 1745
6497.71 1761
6498.47 1801
6499.23 1921
6499.99 1766
6500.76 1831
6501.52 1725
6502.28 1772
6503.04 1788
6503.80 1801
6504.56 1739
6505.32 1750
6506.08 1782
6506.84 1899
6507.60 1856
6508.36 1910
6509.13 1902
6509.89 1907
6510.65 2007
6511.41 2041
6512.17 2072
6512.93 2098
6513.69 2027
6514.45 2019
6515.22 2089
6515.98 1995
6516.74 1961
6517.50 2110
6518.26 2094
6519.02 1935
6519.79 2065
6520.55 2118
6521.31 2181
6522.07 2309
6522.83 2257
6523.60 2381
6524.36 2549
6525.12 2740
6525.88 2833
6526.64 2928
6527.41 3095
6528.17 3181
6528.93 3126
6529.69 3029
6530.46 2988
6531.22 2891
6531.98 2902
6532.74 3059
6533.51 3243
6534.27 3656
6535.03 4273
6535.79 4862
6536.56 5614
6537.32 6697
6538.08 7205
6538.85 7458
6539.61 7298
6540.37 6854
6541.13 6470
6541.90 5641
6542.66 4876
6543.42 4202
6544.19 3430
6544.95 2939
6545.71 2691
6546.48 2279
6547.24 2074
6548.00 2134
6548.77 2006
6549.53 1895
6550.29 1958
6551.06 1920
6551.82 1918
6552.58 2006
6553.35 2105
6554.11 2029
6554.88 1891
6555.64 1840
6556.40 1878
6557.17 1799
6557.93 1775
6558.70 1818
6559.46 1712
6560.22 1832
6560.99 1839
6561.75 1929
6562.52 1996
6563.28 2057
6564.05 2115
6564.81 2165
6565.57 2268
6566.34 2463
6567.10 2406
6567.87 2367
6568.63 2249
6569.40 2245
6570.16 2267
6570.93 2177
6571.69 2153
6572.46 2284
6573.22 2254
6573.99 2391
6574.75 2347
6575.52 2605
6576.28 2562
6577.05 2648
6577.81 2581
6578.58 2633
6579.34 2603
6580.11 2538
6580.87 2481
6581.64 2414
6582.40 2283
6583.17 2321
6583.93 2311
6584.70 2288
6585.47 2362
6586.23 2369
6587.00 2211
6587.76 2226
6588.53 2306
6589.29 2267
6590.06 2237
6590.83 2259
6591.59 2386
6592.36 2474
6593.12 2358
6593.89 2388
6594.66 2472
6595.42 2404
6596.19 2515
6596.96 2636
6597.72 2661
6598.49 2469
6599.25 2401
6600.02 2443
6600.79 2240
6601.55 2201
6602.32 2215
6603.09 2132
6603.85 2115
6604.62 2176
6605.39 2021
6606.15 1956
6606.92 2025
6607.69 1942
6608.46 1945
6609.22 2001
6609.99 1976
6610.76 1946
6611.52 2071
6612.29 2134
6613.06 2106
6613.83 2077
6614.59 2110
6615.36 2027
6616.13 1988
6616.89 1965
6617.66 1830
6618.43 1842
6619.20 1890
6619.96 1819
6620.73 1764
6621.50 1762
6622.27 1827
6623.04 1841
6623.80 1827
6624.57 1942
6625.34 1883
6626.11 1918
6626.88 1873
6627.64 1909
6628.41 1891
6629.18 1820
6629.95 1726
6630.72 1854
6631.48 1788
6632.25 1941
6633.02 1859
6633.79 1918
6634.56 1875
6635.33 2003
6636.10 2066
6636.86 2033
6637.63 2023
6638.40 2040
6639.17 2012
6639.94 1966
6640.71 1786
6641.48 1730
6642.25 1658
6643.01 1708
6643.78 1691
6644.55 1724
6645.32 1601
6646.09 1633
6646.86 1634
6647.63 1599
6648.40 1669
6649.17 1814
6649.94 1834
6650.71 1823
6651.48 1796
6652.25 1841
6653.01 1879
6653.78 1882
6654.55 1866
6655.32 1857
6656.09 1810
6656.86 1821
6657.63 1733
6658.40 1680
6659.17 1704
6659.94 1755
6660.71 1784
6661.48 1576
6662.25 1537
6663.02 1554
6663.79 1654
6664.56 1668
6665.33 1643
6666.10 1764
6666.87 1818
6667.64 1773
6668.42 1698
6669.19 1687
6669.96 1663
6670.73 1570
6671.50 1618
6672.27 1590
6673.04 1561
6673.81 1439
6674.58 1470
6675.35 1422
6676.12 1476
6676.89 1511
6677.66 1576
6678.44 1526
6679.21 1555
6679.98 1454
6680.75 1450
6681.52 1573
6682.29 1468
6683.06 1623
6683.83 1658
6684.60 1653
6685.38 1632
6686.15 1702
6686.92 1650
6687.69 1681
6688.46 1714
6689.23 1690
6690.01 1545
6690.78 1548
6691.55 1606
6692.32 1478
6693.09 1459
6693.86 1520
6694.64 1437
6695.41 1411
6696.18 1480
6696.95 1443
6697.73 1423
6698.50 1516
6699.27 1513
6700.04 1494
6700.81 1493
6701.59 1399
6702.36 1431
6703.13 1443
6703.90 1484
6704.68 1409
6705.45 1462
6706.22 1418
6706.99 1443
6707.77 1423
6708.54 1394
6709.31 1452
6710.09 1485
6710.86 1522
6711.63 1414
6712.40 1469
6713.18 1481
6713.95 1418
6714.72 1399
6715.50 1421
6716.27 1441
6717.04 1446
6717.82 1442
6718.59 1453
6719.36 1579
6720.14 1493
6720.91 1464
6721.68 1539
6722.46 1496
6723.23 1479
6724.00 1471
6724.78 1448
6725.55 1492
6726.33 1467
6727.10 1380
6727.87 1282
6728.65 1280
6729.42 1318
6730.20 1392
6730.97 1274
6731.74 1225
6732.52 1279
6733.29 1324
6734.07 1333
6734.84 1324
6735.61 1249
6736.39 1230
6737.16 1333
6737.94 1440
6738.71 1406
6739.49 1218
6740.26 1230
6741.04 1305
6741.81 1285
6742.59 1321
6743.36 1319
6744.13 1311
6744.91 1368
6745.68 1280
6746.46 1289
6747.23 1276
6748.01 1371
6748.78 1340
6749.56 1347
6750.33 1459
6751.11 1447
6751.89 1471
6752.66 1404
6753.44 1401
6754.21 1360
6754.99 1494
6755.76 1450
6756.54 1334
6757.31 1320
6758.09 1271
6758.86 1350
6759.64 1308
6760.42 1301
6761.19 1323
6761.97 1233
6762.74 1197
6763.52 1179
6764.30 1233
6765.07 1252
6765.85 1259
6766.62 1256
6767.40 1261
6768.18 1307
6768.95 1232
6769.73 1276
6770.51 1195
6771.28 1208
6772.06 1232
6772.83 1297
6773.61 1238
6774.39 1249
6775.16 1256
6775.94 1230
6776.72 1261
6777.49 1273
6778.27 1370
6779.05 1419
6779.82 1428
6780.60 1366
6781.38 1323
6782.16 1325
6782.93 1337
6783.71 1383
6784.49 1355
6785.26 1263
6786.04 1247
6786.82 1240
6787.60 1252
6788.37 1100
6789.15 1123
6789.93 1136
6790.71 1212
6791.48 1130
6792.26 1193
6793.04 1190
6793.82 1201
6794.59 1138
6795.37 1133
6796.15 1163
6796.93 1142
6797.70 1090
6798.48 1090
6799.26 1087
6800.04 1201
6800.82 1237
6801.60 1160
6802.37 1204
6803.15 1178
6803.93 1097
6804.71 1145
6805.49 1177
6806.26 1126
6807.04 1227
6807.82 1201
6808.60 1185
6809.38 1237
6810.16 1206
6810.94 1184
6811.71 1147
6812.49 1153
6813.27 1168
6814.05 1230
6814.83 1221
6815.61 1248
6816.39 1212
6817.17 1339
6817.95 1249
6818.73 1162
6819.50 1205
6820.28 1173
6821.06 1159
6821.84 1116
6822.62 1180
6823.40 1160
6824.18 1213
6824.96 1204
6825.74 1148
6826.52 1108
6827.30 1103
6828.08 1178
6828.86 1226
6829.64 1145
6830.42 1194
6831.20 1232
6831.98 1242
6832.76 1149
6833.54 1141
6834.32 1131
6835.10 1185
6835.88 1198
6836.66 1134
6837.44 1180
6838.22 1107
6839.00 1223
6839.78 1136
6840.56 1143
6841.34 1164
6842.12 1130
6842.90 1112
6843.68 1146
6844.46 1147
6845.24 1017
6846.02 1049
6846.80 1030
6847.58 1132
6848.36 1127
6849.14 1235
6849.93 1300
6850.71 1312
6851.49 1460
6852.27 1541
6853.05 1381
6853.83 1443
6854.61 1466
6855.39 1470
6856.17 1395
6856.96 1417
6857.74 1339
6858.52 1280
6859.30 1188
6860.08 1156
6860.86 1139
6861.64 1191
6862.43 1179
6863.21 1111
6863.99 1147
6864.77 1171
6865.55 1136
6866.33 1097
6867.12 1202
6867.90 1199
6868.68 1203
6869.46 1118
6870.24 1145
6871.03 1143
6871.81 1064
6872.59 1145
6873.37 1121
6874.16 1104
6874.94 1172
6875.72 1119
6876.50 1115
6877.28 1150
6878.07 1108
6878.85 1169
6879.63 1160
6880.42 1178
6881.20 1205
6881.98 1209
6882.76 1229
6883.55 1269
6884.33 1232
6885.11 1314
6885.89 1400
6886.68 1450
6887.46 1534
6888.24 1432
6889.03 1641
6889.81 1770
6890.59 1621
6891.38 1529
6892.16 1541
6892.94 1386
6893.73 1318
6894.51 1386
6895.29 1258
6896.08 1266
6896.86 1117
6897.64 1142
6898.43 1175
6899.21 1304
6900.00 1245
6900.78 1169
6901.56 1171
6902.35 1113
6903.13 1202
6903.91 1118
6904.70 1289
6905.48 1296
6906.27 1192
6907.05 1205
6907.84 1250
6908.62 1208
6909.40 1240
6910.19 1166
6910.97 1203
6911.76 1121
6912.54 1055
6913.33 1102
6914.11 1164
6914.90 1095
6915.68 1188
6916.46 1168
6917.25 1141
6918.03 1163
6918.82 1126
6919.60 1068
6920.39 1149
6921.17 1240
6921.96 1206
6922.74 1372
6923.53 1352
6924.31 1254
6925.10 1320
6925.88 1337
6926.67 1362
6927.45 1228
6928.24 1244
6929.03 1183
6929.81 1221
6930.60 1158
6931.38 1209
6932.17 1182
6932.95 1153
6933.74 1098
6934.52 1167
6935.31 1233
6936.10 1156
6936.88 1046
6937.67 1153
6938.45 1146
6939.24 1165
6940.03 1128
6940.81 1177
6941.60 1167
6942.38 1342
6943.17 1330
6943.96 1210
6944.74 1242
6945.53 1240
6946.32 1320
6947.10 1279
6947.89 1239
6948.68 1225
6949.46 1238
6950.25 1206
6951.03 1178
6951.82 1241
6952.61 1186
6953.40 1200
6954.18 1169
6954.97 1250
6955.76 1221
6956.54 1223
6957.33 1247
6958.12 1351
6958.90 1299
6959.69 1280
6960.48 1322
6961.27 1311
6962.05 1313
6962.84 1301
6963.63 1355
6964.41 1347
6965.20 1354
6965.99 1254
6966.78 1422
6967.56 1377
6968.35 1332
6969.14 1353
6969.93 1426
6970.72 1430
6971.50 1488
6972.29 1493
6973.08 1444
6973.87 1358
6974.66 1488
6975.44 1478
6976.23 1391
6977.02 1406
6977.81 1445
6978.60 1467
6979.38 1449
6980.17 1541
6980.96 1738
6981.75 1818
6982.54 1784
6983.33 1898
6984.11 2066
6984.90 2233
6985.69 2307
6986.48 2644
6987.27 2876
6988.06 3046
6988.85 2870
6989.64 2704
6990.42 2554
6991.21 2129
6992.00 2162
6992.79 2067
6993.58 1934
6994.37 1819
6995.16 1736
6995.95 1657
6996.74 1773
6997.53 1822
6998.32 1932
6999.10 2261
6999.89 2524
7000.68 2603
7001.47 3061
7002.26 3297
7003.05 3080
7003.84 2941
7004.63 2726
7005.42 2373
7006.21 2273
7007.00 2153
7007.79 1954
7008.58 1624
7009.37 1499
7010.16 1472
7010.95 1425
7011.74 1344
7012.53 1305
7013.32 1378
7014.11 1407
7014.90 1319
7015.69 1269
7016.48 1307
7017.27 1406
7018.06 1284
7018.85 1219
7019.64 1296
7020.43 1378
7021.23 1426
7022.02 1444
7022.81 1398
7023.60 1420
7024.39 1440
7025.18 1423
7025.97 1410
7026.76 1374
7027.55 1516
7028.34 1524
7029.13 1473
7029.93 1477
7030.72 1413
7031.51 1354
7032.30 1307
7033.09 1297
7033.88 1317
7034.67 1346
7035.46 1322
7036.26 1365
7037.05 1468
7037.84 1463
7038.63 1455
7039.42 1507
7040.21 1527
7041.01 1643
7041.80 1635
7042.59 1456
7043.38 1421
7044.17 1429
7044.97 1394
7045.76 1471
7046.55 1401
7047.34 1404
7048.13 1462
7048.93 1482
7049.72 1649
7050.51 1727
7051.30 1778
7052.09 1841
7052.89 1637
7053.68 1643
7054.47 1614
7055.26 1414
7056.06 1399
7056.85 1324
7057.64 1346
7058.44 1312
7059.23 1278
7060.02 1240
7060.81 1237
7061.61 1256
7062.40 1277
7063.19 1414
7063.99 1299
7064.78 1375
7065.57 1249
7066.37 1282
7067.16 1314
7067.95 1316
7068.74 1291
7069.54 1322
7070.33 1278
7071.13 1305
7071.92 1402
7072.71 1310
7073.51 1294
7074.30 1213
7075.09 1325
7075.89 1335
7076.68 1214
7077.47 1209
7078.27 1342
7079.06 1256
7079.86 1167
7080.65 1237
7081.44 1190
7082.24 1230
7083.03 1250
7083.83 1228
7084.62 1162
7085.41 1179
7086.21 1139
7087.00 1135
7087.80 1143
7088.59 1160
7089.39 1129
7090.18 1098
7090.98 1091
7091.77 1072
7092.56 1108
7093.36 1094
7094.15 1046
7094.95 1032
7095.74 1119
7096.54 1058
7097.33 1046
7098.13 1003
7098.92 1035
7099.72 1062
7100.51 1103
7101.31 1062
7102.10 1081
7102.90 1049
7103.69 1080
7104.49 1084
7105.29 1078
7106.08 1068
7106.88 1001
7107.67 1006
7108.47 1034
7109.26 1080
7110.06 1100
7110.85 1030
7111.65 1040
7112.45 1010
7113.24 1077
7114.04 1039
7114.83 994
7115.63 988
7116.42 1069
7117.22 1016
7118.02 1000
7118.81 1033
7119.61 1068
7120.41 1076
7121.20 1031
7122.00 1043
7122.79 1017
7123.59 1053
7124.39 1083
7125.18 950
7125.98 993
7126.78 1026
7127.57 982
7128.37 982
7129.17 1010
7129.96 974
7130.76 957
7131.56 1024
7132.35 1087
7133.15 970
7133.95 955
7134.74 1034
7135.54 995
7136.34 1001
7137.14 976
7137.93 936
7138.73 1027
7139.53 1023
7140.33 991
7141.12 935
7141.92 1006
7142.72 991
7143.51 1048
7144.31 1048
7145.11 1047
7145.91 1081
7146.71 1073
7147.50 958
7148.30 1019
7149.10 956
7149.90 881
7150.69 915
7151.49 934
7152.29 891
7153.09 992
7153.89 958
7154.68 965
7155.48 920
7156.28 926
7157.08 907
7157.88 900
7158.68 1020
7159.47 1023
7160.27 1001
7161.07 946
7161.87 953
7162.67 915
7163.47 929
7164.27 944
7165.06 1039
7165.86 961
7166.66 960
7167.46 993
7168.26 970
7169.06 916
7169.86 957
7170.66 948
7171.46 1005
7172.25 1014
7173.05 988
7173.85 938
7174.65 925
7175.45 902
7176.25 967
7177.05 904
7177.85 930
7178.65 879
7179.45 884
7180.25 876
7181.05 974
7181.85 1035
7182.65 977
7183.45 977
7184.25 962
7185.05 1010
7185.85 967
7186.65 987
7187.45 963
7188.25 1009
7189.05 943
7189.85 950
7190.65 951
7191.45 974
7192.25 937
7193.05 934
7193.85 869
7194.65 829
7195.45 871
7196.25 955
7197.05 918
7197.85 961
7198.65 908
7199.45 947
7200.25 944
7201.05 916
7201.85 951
7202.65 846
7203.46 804
7204.26 901
7205.06 910
7205.86 871
7206.66 883
7207.46 886
7208.26 907
7209.06 929
7209.86 896
7210.66 877
7211.47 841
7212.27 885
7213.07 865
7213.87 859
7214.67 852
7215.47 869
7216.27 969
7217.08 940
7217.88 846
7218.68 885
7219.48 884
7220.28 888
7221.09 849
7221.89 920
7222.69 975
7223.49 937
7224.29 917
7225.10 988
7225.90 985
7226.70 912
7227.50 932
7228.30 923
7229.11 973
7229.91 956
7230.71 963
7231.51 852
7232.32 833
7233.12 884
7233.92 912
7234.72 859
7235.53 846
7236.33 939
7237.13 939
7237.93 1074
7238.74 955
7239.54 976
7240.34 976
7241.15 980
7241.95 1067
7242.75 919
7243.55 952
7244.36 952
7245.16 927
7245.96 897
7246.77 889
7247.57 918
7248.37 921
7249.18 989
7249.98 973
7250.78 1044
7251.59 960
7252.39 914
7253.20 894
7254.00 980
7254.80 973
7255.61 897
7256.41 904
7257.21 929
7258.02 973
7258.82 918
7259.63 842
7260.43 794
7261.23 842
7262.04 986
7262.84 937
7263.65 909
7264.45 880
7265.26 936
7266.06 843
7266.86 928
7267.67 950
7268.47 941
7269.28 960
7270.08 922
7270.89 913
7271.69 836
7272.50 865
7273.30 921
7274.11 916
7274.91 931
7275.71 972
7276.52 963
7277.32 1020
7278.13 940
7278.93 932
7279.74 933
7280.55 1003
7281.35 976
7282.16 1018
7282.96 1014
7283.77 1049
7284.57 1062
7285.38 1176
7286.18 1243
7286.99 1251
7287.79 1194
7288.60 1208
7289.40 1144
7290.21 1090
7291.02 1036
7291.82 1005
7292.63 1012
7293.43 1011
7294.24 1045
7295.05 952
7295.85 980
7296.66 947
7297.46 966
7298.27 1064
7299.08 1020
7299.88 1024
7300.69 1009
7301.49 956
7302.30 1008
7303.11 980
7303.91 1050
7304.72 1074
7305.53 972
7306.33 1009
7307.14 991
7307.95 1097
7308.75 1103
7309.56 1060
7310.37 1070
7311.17 1049
7311.98 1075
7312.79 1057
7313.59 1104
7314.40 1116
7315.21 1106
7316.02 1061
7316.82 1010
7317.63 1079
7318.44 1132
7319.24 1222
7320.05 1299
7320.86 1304
7321.67 1345
7322.47 1290
7323.28 1347
7324.09 1390
7324.90 1312
7325.70 1322
7326.51 1253
7327.32 1164
7328.13 1074
7328.94 1097
7329.74 1076
7330.55 1111
7331.36 1082
7332.17 1069
7332.98 972
7333.78 1048
7334.59 1048
7335.40 1008
7336.21 953
7337.02 1000
7337.82 1007
7338.63 1008
7339.44 987
7340.25 1031
7341.06 1054
7341.87 986
7342.68 1014
7343.48 1024
7344.29 1087
7345.10 929
7345.91 1009
7346.72 1038
7347.53 1041
7348.34 996
7349.15 1028
7349.95 1034
7350.76 1050
7351.57 1046
7352.38 963
7353.19 948
7354.00 1005
7354.81 1002
7355.62 963
7356.43 1029
7357.24 995
7358.05 922
7358.86 1013
7359.67 1029
7360.48 1033
7361.29 953
7362.09 1005
7362.90 1004
7363.71 1012
7364.52 1057
7365.33 975
7366.14 1022
7366.95 997
7367.76 939
7368.57 1033
7369.38 969
7370.19 983
7371.00 993
7371.81 926
7372.62 969
7373.43 1055
7374.25 997
7375.06 1022
7375.87 946
7376.68 973
7377.49 1018
7378.30 1068
7379.11 1070
7379.92 1060
7380.73 1098
7381.54 1163
7382.35 1247
7383.16 1176
7383.97 1250
7384.78 1228
7385.59 1140
7386.41 1061
7387.22 1020
7388.03 1012
7388.84 990
7389.65 1007
7390.46 1019
7391.27 987
7392.08 1009
7392.89 1007
7393.71 980
7394.52 956
7395.33 961
7396.14 1009
7396.95 997
7397.76 971
7398.58 925
7399.39 958
7400.20 958
7401.01 945
7401.82 1013
7402.63 990
7403.45 995
7404.26 1007
7405.07 1050
7405.88 1049
7406.69 1004
7407.51 1029
7408.32 1047
7409.13 1046
7409.94 1090
7410.76 1046
7411.57 984
7412.38 960
7413.19 883
7414.01 905
7414.82 907
7415.63 894
7416.44 942
7417.26 936
7418.07 903
7418.88 943
7419.69 875
7420.51 905
7421.32 955
7422.13 960
7422.95 934
7423.76 927
7424.57 895
7425.39 920
7426.20 892
7427.01 848
7427.83 905
7428.64 894
7429.45 840
7430.27 924
7431.08 886
7431.89 771
7432.71 846
7433.52 894
7434.33 868
7435.15 826
7435.96 846
7436.77 836
7437.59 901
7438.40 899
7439.22 867
7440.03 872
7440.84 982
7441.66 904
7442.47 1059
7443.29 994
7444.10 890
7444.91 942
7445.73 945
7446.54 915
7447.36 930
7448.17 985
7448.99 964
7449.80 929
7450.62 872
7451.43 826
7452.24 850
7453.06 870
7453.87 914
7454.69 899
7455.50 892
7456.32 881
7457.13 952
7457.95 919
7458.76 861
7459.58 907
7460.39 871
7461.21 910
7462.02 865
7462.84 818
7463.65 857
7464.47 853
7465.28 863
7466.10 810
7466.92 821
7467.73 869
7468.55 884
7469.36 858
7470.18 848
7470.99 899
7471.81 830
7472.62 912
7473.44 864
7474.26 854
7475.07 844
7475.89 874
7476.70 881
7477.52 860
7478.34 850
7479.15 895
7479.97 917
7480.78 866
7481.60 819
7482.42 820
7483.23 888
7484.05 865
7484.87 937
7485.68 840
7486.50 896
7487.32 830
7488.13 914
7488.95 871
7489.76 872
7490.58 827
7491.40 902
7492.22 881
7493.03 798
7493.85 758
7494.67 797
7495.48 829
7496.30 821
7497.12 787
7497.93 841
7498.75 841
7499.57 897
7500.39 843
7501.20 861
7502.02 891
7502.84 882
7503.66 844
7504.47 889
7505.29 805
7506.11 934
7506.93 910
7507.74 857
7508.56 820
7509.38 895
7510.20 881
7511.01 850
7511.83 887
7512.65 927
7513.47 825
7514.29 843
7515.10 815
7515.92 833
7516.74 905
7517.56 925
7518.38 884
7519.19 864
7520.01 860
7520.83 853
7521.65 869
7522.47 864
7523.29 934
7524.11 875
7524.92 879
7525.74 881
7526.56 884
7527.38 835
7528.20 842
7529.02 890
7529.84 837
7530.66 884
7531.47 863
7532.29 859
7533.11 813
7533.93 815
7534.75 884
7535.57 887
7536.39 855
7537.21 879
7538.03 875
7538.85 877
7539.67 828
7540.49 905
7541.31 917
7542.12 859
7542.94 819
7543.76 850
7544.58 878
7545.40 894
7546.22 824
7547.04 881
7547.86 948
7548.68 889
7549.50 916
7550.32 920
7551.14 935
7551.96 924
7552.78 963
7553.60 908
7554.42 880
7555.24 893
7556.06 890
7556.88 887
7557.70 889
7558.52 897
7559.35 951
7560.17 913
7560.99 888
7561.81 915
7562.63 959
7563.45 967
7564.27 907
7565.09 942
7565.91 959
7566.73 975
7567.55 900
7568.37 956
7569.19 959
7570.02 1005
7570.84 988
7571.66 917
7572.48 887
7573.30 950
7574.12 967
7574.94 910
7575.76 926
7576.59 892
7577.41 925
7578.23 954
7579.05 965
7579.87 944
7580.69 990
7581.51 940
7582.34 975
7583.16 987
7583.98 947
7584.80 1045
7585.62 1037
7586.45 958
7587.27 1093
7588.09 1083
7588.91 983
7589.73 1042
7590.56 1045
7591.38 1047
7592.20 1140
7593.02 1128
7593.85 1116
7594.67 1093
7595.49 1048
7596.31 1009
7597.14 1071
7597.96 1047
7598.78 1024
7599.60 998
7600.43 1088
7601.25 1144
7602.07 1259
7602.89 1221
7603.72 1338
7604.54 1354
7605.36 1324
7606.19 1449
7607.01 1597
7607.83 1478
7608.66 1467
7609.48 1422
7610.30 1318
7611.12 1197
7611.95 1280
7612.77 1188
7613.59 1101
7614.42 1102
7615.24 1149
7616.07 1133
7616.89 1077
7617.71 1126
7618.54 1139
7619.36 1134
7620.18 1196
7621.01 1166
7621.83 1146
7622.66 1145
7623.48 1252
7624.30 1179
7625.13 1162
7625.95 1107
7626.78 1068
7627.60 1137
7628.42 1141
7629.25 1268
7630.07 1374
7630.90 1471
7631.72 1547
7632.55 1721
7633.37 1792
7634.19 1738
7635.02 1692
7635.84 1664
7636.67 1483
7637.49 1454
7638.32 1434
7639.14 1262
7639.97 1155
7640.79 1211
7641.62 1110
7642.44 1103
7643.27 1092
7644.09 1043
7644.92 982
7645.74 1017
7646.57 918
7647.39 982
7648.22 1001
7649.04 1000
7649.87 937
7650.70 965
7651.52 999
7652.35 928
7653.17 932
7654.00 987
7654.82 993
7655.65 992
7656.47 984
7657.30 921
7658.13 944
7658.95 976
7659.78 989
7660.60 914
7661.43 961
7662.26 897
7663.08 925
7663.91 904
7664.73 947
7665.56 914
7666.39 927
7667.21 1011
7668.04 1006
7668.87 1023
7669.69 1101
7670.52 1090
7671.35 944
7672.17 1057
7673.00 1004
7673.83 1031
7674.65 1005
7675.48 990
7676.31 932
7677.13 901
7677.96 928
7678.79 916
7679.61 894
7680.44 887
7681.27 827
7682.09 813
7682.92 806
7683.75 891
7684.58 908
7685.40 882
7686.23 910
7687.06 910
7687.89 962
7688.71 954
7689.54 945
7690.37 850
7691.20 840
7692.02 914
7692.85 924
7693.68 861
7694.51 904
7695.33 883
7696.16 883
7696.99 910
7697.82 922
7698.65 851
7699.47 838
7700.30 913
7701.13 870
7701.96 890
7702.79 845
7703.62 893
7704.44 832
7705.27 800
7706.10 871
7706.93 849
7707.76 889
7708.59 837
7709.41 843
7710.24 921
7711.07 917
7711.90 896
7712.73 858
7713.56 814
7714.39 809
7715.22 833
7716.05 857
7716.87 815
7717.70 831
7718.53 759
7719.36 794
7720.19 829
7721.02 844
7721.85 749
7722.68 842
7723.51 837
7724.34 828
7725.17 828
7726.00 764
7726.83 785
7727.66 763
7728.48 865
7729.31 839
7730.14 792
7730.97 795
7731.80 823
7732.63 836
7733.46 780
7734.29 784
7735.12 743
7735.95 735
7736.78 833
7737.61 857
7738.44 833
7739.27 817
7740.10 857
7740.93 859
7741.77 775
7742.60 804
7743.43 874
7744.26 858
7745.09 846
7745.92 813
7746.75 852
7747.58 864
7748.41 900
7749.24 928
7750.07 990
7750.90 897
7751.73 886
7752.56 882
7753.39 899
7754.23 898
7755.06 825
7755.89 805
7756.72 805
7757.55 772
7758.38 774
7759.21 731
7760.04 714
7760.88 790
7761.71 760
7762.54 755
7763.37 772
7764.20 729
7765.03 717
7765.86 765
7766.70 732
7767.53 723
7768.36 707
7769.19 859
7770.02 792
7770.86 715
7771.69 795
7772.52 787
7773.35 762
7774.18 771
7775.02 790
7775.85 817
7776.68 746
7777.51 767
7778.34 768
7779.18 773
7780.01 746
7780.84 766
7781.67 805
7782.51 809
7783.34 835
7784.17 836
7785.00 772
7785.84 783
7786.67 793
7787.50 833
7788.34 854
7789.17 843
7790.00 893
7790.83 912
7791.67 795
7792.50 833
7793.33 800
7794.17 804
7795.00 803
7795.83 821
7796.67 863
7797.50 874
7798.33 796
7799.17 784
7800.00 805
7800.83 808
7801.67 831
7802.50 780
7803.33 831
7804.17 745
7805.00 838
7805.84 795
7806.67 822
7807.50 820
7808.34 799
7809.17 790
7810.01 799
7810.84 787
7811.67 727
7812.51 753
7813.34 799
7814.18 799
7815.01 796
7815.84 797
7816.68 835
7817.51 846
7818.35 831
7819.18 751
7820.02 776
7820.85 807
7821.69 832
7822.52 882
7823.36 770
7824.19 750
7825.03 731
7825.86 773
7826.69 809
7827.53 799
7828.36 768
7829.20 826
7830.03 807
7830.87 713
7831.71 701
7832.54 725
7833.38 793
7834.21 818
7835.05 779
7835.88 696
7836.72 847
7837.55 826
7838.39 787
7839.22 872
7840.06 929
7840.90 856
7841.73 787
7842.57 872
7843.40 867
7844.24 769
7845.07 802
7845.91 851
7846.75 815
7847.58 812
7848.42 764
7849.25 765
7850.09 792
7850.93 799
7851.76 792
7852.60 805
7853.44 801
7854.27 816
7855.11 867
7855.94 786
7856.78 804
7857.62 794
7858.45 929
7859.29 876
7860.13 927
7860.96 830
7861.80 760
7862.64 826
7863.47 827
7864.31 844
7865.15 829
7865.99 740
7866.82 750
7867.66 767
7868.50 760
7869.33 815
7870.17 803
7871.01 794
7871.85 837
7872.68 871
7873.52 810
7874.36 803
7875.20 851
7876.03 855
7876.87 876
7877.71 820
7878.55 789
7879.38 817
7880.22 910
7881.06 817
7881.90 808
7882.74 883
7883.57 837
7884.41 844
7885.25 853
7886.09 735
7886.93 796
7887.76 809
7888.60 798
7889.44 761
7890.28 859
7891.12 786
7891.96 800
7892.79 805
7893.63 805
7894.47 822
7895.31 783
7896.15 892
7896.99 777
7897.83 808
7898.66 794
7899.50 790
7900.34 837
7901.18 804
7902.02 828
7902.86 918
7903.70 833
7904.54 771
7905.38 707
7906.21 758
7907.05 826
7907.89 807
7908.73 779
7909.57 737
7910.41 773
7911.25 680
7912.09 734
7912.93 714
7913.77 790
7914.61 794
7915.45 783
7916.29 781
7917.13 773
7917.97 742
7918.81 806
7919.65 821
7920.49 819
7921.33 816
7922.17 867
7923.01 819
7923.85 830
7924.69 757
7925.53 743
7926.37 773
7927.21 765
7928.05 740
7928.89 734
7929.73 710
7930.57 725
7931.41 798
7932.25 798
7933.09 696
7933.93 728
7934.77 760
7935.61 754
7936.45 692
7937.29 689
7938.14 770
7938.98 775
7939.82 702
7940.66 782
7941.50 709
7942.34 699
7943.18 774
7944.02 744
7944.86 673
7945.70 724
7946.55 714
7947.39 734
7948.23 771
7949.07 740
7949.91 780
7950.75 754
7951.59 761
7952.44 724
7953.28 739
7954.12 706
7954.96 772
7955.80 781
7956.65 803
7957.49 768
7958.33 743
7959.17 740
7960.01 689
7960.86 704
7961.70 649
7962.54 677
7963.38 707
7964.22 716
7965.07 691
7965.91 699
7966.75 702
7967.59 746
7968.44 713
7969.28 695
7970.12 703
7970.96 724
7971.81 738
7972.65 727
7973.49 657
7974.33 668
7975.18 720
7976.02 749
7976.86 694
7977.71 698
7978.55 720
7979.39 748
7980.23 726
7981.08 757
7981.92 689
7982.76 735
7983.61 735
7984.45 709
7985.29 644
7986.14 753
7986.98 730
7987.82 719
7988.67 731
7989.51 767
7990.36 781
7991.20 786
7992.04 701
7992.89 757
7993.73 744
7994.57 828
7995.42 786
7996.26 737
7997.11 702
7997.95 637
7998.79 628
7999.64 706
8000.48 685
8001.33 624
8002.17 699
8003.01 759
8003.86 734
8004.70 690
8005.55 702
8006.39 707
8007.24 661
8008.08 726
8008.93 730
8009.77 705
8010.62 747
8011.46 662
8012.30 683
8013.15 696
8013.99 680
8014.84 694
8015.68 647
8016.53 687
8017.37 706
8018.22 672
8019.06 695
8019.91 738
8020.76 697
8021.60 713
8022.45 693
8023.29 683
8024.14 681
8024.98 771
8025.83 708
8026.67 662
8027.52 607
8028.36 757
8029.21 749
8030.06 669
8030.90 672
8031.75 667
8032.59 671
8033.44 662
8034.28 722
8035.13 675
8035.98 641
8036.82 694
8037.67 726
8038.52 689
8039.36 633
8040.21 675
8041.05 670
8041.90 704
8042.75 619
8043.59 636
8044.44 600
8045.29 647
8046.13 629
8046.98 671
8047.83 635
8048.67 614
8049.52 686
8050.37 678
8051.21 662
8052.06 638
8052.91 663
8053.75 681
8054.60 721
8055.45 620
8056.30 668
8057.14 681
8057.99 648
8058.84 627
8059.68 604
8060.53 587
8061.38 672
8062.23 645
8063.07 721
8063.92 727
8064.77 621
8065.62 616
8066.46 703
8067.31 754
8068.16 700
8069.01 631
8069.85 687
8070.70 641
8071.55 609
8072.40 615
8073.25 611
8074.09 687
8074.94 691
8075.79 649
8076.64 606
8077.49 606
8078.34 641
8079.18 622
8080.03 638
8080.88 636
8081.73 681
8082.58 689
8083.43 685
8084.27 667
8085.12 716
8085.97 731
8086.82 676
8087.67 652
8088.52 671
8089.37 661
8090.22 659
8091.06 644
8091.91 698
8092.76 670
8093.61 699
8094.46 679
8095.31 671
8096.16 645
8097.01 684
8097.86 654
8098.71 709
8099.56 691
8100.41 628
8101.26 675
8102.11 649
8102.95 660
8103.80 637
8104.65 608
8105.50 675
8106.35 665
8107.20 637
8108.05 620
8108.90 639
8109.75 594
8110.60 703
8111.45 669
8112.30 670
8113.15 655
8114.00 700
8114.85 755
8115.70 717
8116.55 633
8117.40 632
8118.25 630
8119.10 711
8119.96 717
8120.81 626
8121.66 647
8122.51 702
8123.36 719
8124.21 727
8125.06 629
8125.91 695
8126.76 626
8127.61 648
8128.46 691
8129.31 669
8130.16 719
8131.02 673
8131.87 711
8132.72 684
8133.57 729
8134.42 762
8135.27 704
8136.12 761
8136.97 710
8137.83 719
8138.68 640
8139.53 723
8140.38 726
8141.23 732
8142.08 687
8142.93 751
8143.79 648
8144.64 671
8145.49 706
8146.34 706
8147.19 796
8148.05 790
8148.90 718
8149.75 697
8150.60 726
8151.45 747
8152.31 729
8153.16 771
8154.01 842
8154.86 756
8155.71 743
8156.57 818
8157.42 852
8158.27 876
8159.12 861
8159.98 780
8160.83 731
8161.68 777
8162.54 813
8163.39 769
8164.24 739
8165.09 823
8165.95 750
8166.80 718
8167.65 715
8168.51 716
8169.36 741
8170.21 738
8171.06 742
8171.92 751
8172.77 701
8173.62 685
8174.48 743
8175.33 767
8176.18 676
8177.04 736
8177.89 691
8178.74 723
8179.60 709
8180.45 688
8181.31 690
8182.16 728
8183.01 800
8183.87 752
8184.72 731
8185.57 748
8186.43 680
8187.28 713
8188.14 629
8188.99 696
8189.84 651
8190.70 644
8191.55 643
8192.41 677
8193.26 662
8194.12 700
8194.97 702
8195.83 694
8196.68 687
8197.53 680
8198.39 655
8199.24 660
8200.10 718
8200.95 708
8201.81 666
8202.66 696
8203.52 674
8204.37 663
8205.23 670
8206.08 632
8206.94 630
8207.79 699
8208.65 628
8209.50 615
8210.36 638
8211.21 668
8212.07 669
8212.92 697
8213.78 649
8214.63 630
8215.49 639
8216.34 632
8217.20 669
8218.06 709
8218.91 618
8219.77 606
8220.62 619
8221.48 650
8222.33 688
8223.19 630
8224.05 662
8224.90 654
8225.76 706
8226.61 705
8227.47 642
8228.33 624
8229.18 664
8230.04 646
8230.90 625
8231.75 610
8232.61 633
8233.46 674
8234.32 634
8235.18 599
8236.03 635
8236.89 655
8237.75 675
8238.60 663
8239.46 776
8240.32 648
8241.17 582
8242.03 630
8242.89 668
8243.74 633
8244.60 594
8245.46 653
8246.32 640
8247.17 707
8248.03 681
8248.89 637
8249.74 616
8250.60 592
8251.46 579
8252.32 661
8253.17 665
8254.03 644
8254.89 721
8255.75 690
8256.60 686
8257.46 654
8258.32 634
8259.18 669
8260.04 645
8260.89 553
8261.75 598
8262.61 613
8263.47 622
8264.32 611
8265.18 655
8266.04 596
8266.90 587
8267.76 651
8268.62 656
8269.47 625
8270.33 631
8271.19 575
8272.05 595
8272.91 620
8273.77 648
8274.62 658
8275.48 624
8276.34 689
8277.20 696
8278.06 670
8278.92 652
8279.78 607
8280.64 628
8281.49 676
8282.35 607
8283.21 676
8284.07 612
8284.93 640
8285.79 652
8286.65 671
8287.51 662
8288.37 609
8289.23 632
8290.09 669
8290.95 650
8291.80 591
8292.66 626
8293.52 674
8294.38 685
8295.24 667
8296.10 647
8296.96 686
8297.82 725
8298.68 685
8299.54 678
8300.40 672
8301.26 628
8302.12 653
8302.98 704
8303.84 683
8304.70 697
8305.56 648
8306.42 649
8307.28 693
8308.14 695
8309.00 709
8309.86 681
8310.72 664
8311.58 633
8312.44 650
8313.31 661
8314.17 643
8315.03 702
8315.89 737
8316.75 689
8317.61 730
8318.47 798
8319.33 857
8320.19 801
8321.05 710
8321.91 719
8322.77 686
8323.64 646
8324.50 602
8325.36 695
8326.22 675
8327.08 685
8327.94 636
8328.80 627
8329.66 617
8330.53 590
8331.39 613
8332.25 625
8333.11 659
8333.97 663
8334.83 708
8335.70 728
8336.56 650
8337.42 656
8338.28 663
8339.14 662
8340.00 628
8340.87 685
8341.73 640
8342.59 663
8343.45 623
8344.32 621
8345.18 677
8346.04 723
8346.90 733
8347.76 709
8348.63 709
8349.49 719
8350.35 733
8351.21 715
8352.08 675
8352.94 672
8353.80 666
8354.66 743
8355.53 714
8356.39 688
8357.25 659
8358.12 727
8358.98 716
8359.84 672
8360.71 642
8361.57 655
8362.43 613
8363.29 588
8364.16 593
8365.02 632
8365.88 643
8366.75 598
8367.61 718
8368.47 667
8369.34 641
8370.20 624
8371.06 595
8371.93 633
8372.79 660
8373.66 676
8374.52 646
8375.38 720
8376.25 690
8377.11 737
8377.97 671
8378.84 634
8379.70 672
8380.57 667
8381.43 669
8382.30 685
8383.16 663
8384.02 702
8384.89 691
8385.75 673
8386.62 712
8387.48 646
8388.35 629
8389.21 620
8390.07 679
8390.94 676
8391.80 769
8392.67 697
8393.53 706
8394.40 671
8395.26 669
8396.13 695
8396.99 681
8397.86 657
8398.72 627
8399.59 699
8400.45 713
8401.32 653
8402.18 744
8403.05 683
8403.91 693
8404.78 676
8405.64 698
8406.51 692
8407.37 729
8408.24 701
8409.11 681
8409.97 670
8410.84 716
8411.70 697
8412.57 672
8413.43 681
8414.30 658
8415.17 659
8416.03 718
8416.90 687
8417.76 668
8418.63 680
8419.50 698
8420.36 765
8421.23 678
8422.09 679
8422.96 682
8423.83 696
8424.69 673
8425.56 664
8426.43 692
8427.29 695
8428.16 703
8429.02 655
8429.89 720
8430.76 728
8431.62 819
8432.49 729
8433.36 746
8434.23 717
8435.09 741
8435.96 805
8436.83 752
8437.69 768
8438.56 774
8439.43 761
8440.29 792
8441.16 758
8442.03 812
8442.90 836
8443.76 819
8444.63 881
8445.50 841
8446.37 811
8447.23 831
8448.10 878
8448.97 771
8449.84 825
8450.70 834
8451.57 899
8452.44 908
8453.31 873
8454.17 874
8455.04 965
8455.91 1033
8456.78 1100
8457.65 1179
8458.51 1200
8459.38 1324
8460.25 1298
8461.12 1264
8461.99 1183
8462.86 1074
8463.72 976
8464.59 1009
8465.46 888
8466.33 877
8467.20 859
8468.07 817
8468.93 850
8469.80 986
8470.67 1082
8471.54 1152
8472.41 1198
8473.28 1321
8474.15 1239
8475.02 1124
8475.89 1079
8476.75 1027
8477.62 971
8478.49 893
8479.36 867
8480.23 852
8481.10 864
8481.97 868
8482.84 855
8483.71 801
8484.58 839
8485.45 859
8486.32 768
8487.19 848
8488.06 840
8488.92 784
8489.79 823
8490.66 780
8491.53 722
8492.40 752
8493.27 847
8494.14 838
8495.01 860
8495.88 809
8496.75 845
8497.62 849
8498.49 865
8499.36 823
8500.23 849
8501.10 897
8501.97 848
8502.85 809
8503.72 923
8504.59 838
8505.46 797
8506.33 819
8507.20 802
8508.07 831
8508.94 833
8509.81 880
8510.68 946
8511.55 858
8512.42 843
8513.29 798
8514.16 842
8515.03 889
8515.91 825
8516.78 891
8517.65 867
8518.52 892
8519.39 856
8520.26 794
8521.13 827
8522.00 831
8522.88 897
8523.75 839
8524.62 826
8525.49 813
8526.36 836
8527.23 861
8528.10 845
8528.98 820
8529.85 820
8530.72 887
8531.59 871
8532.46 888
8533.34 906
8534.21 934
8535.08 1006
8535.95 987
8536.82 957
8537.70 984
8538.57 990
8539.44 980
8540.31 959
8541.18 1008
8542.06 926
8542.93 987
8543.80 895
8544.67 883
8545.55 856
8546.42 857
8547.29 845
8548.17 900
8549.04 915
8549.91 927
8550.78 956
8551.66 1003
8552.53 966
8553.40 1139
8554.28 1278
8555.15 1372
8556.02 1511
8556.89 1478
8557.77 1528
8558.64 1472
8559.51 1319
8560.39 1231
8561.26 1155
8562.13 1098
8563.01 1004
8563.88 876
8564.75 839
8565.63 841
8566.50 830
8567.38 848
8568.25 806
8569.12 891
8570.00 852
8570.87 803
8571.74 782
8572.62 768
8573.49 799
8574.37 803
8575.24 790
8576.11 811
8576.99 843
8577.86 818
8578.74 820
8579.61 737
8580.49 806
8581.36 751
8582.23 831
8583.11 830
8583.98 836
8584.86 864
8585.73 816
8586.61 820
8587.48 827
8588.36 835
8589.23 795
8590.11 728
8590.98 792
8591.86 836
8592.73 797
8593.61 887
8594.48 860
8595.36 822
8596.23 852
8597.11 844
8597.98 881
8598.86 846
8599.73 717
8600.61 747
8601.48 728
8602.36 816
8603.23 766
8604.11 682
8604.99 686
8605.86 739
8606.74 761
8607.61 737
8608.49 711
8609.36 720
8610.24 739
8611.12 700
8611.99 693
8612.87 700
8613.74 730
8614.62 774
8615.50 827
8616.37 757
8617.25 754
8618.12 721
8619.00 700
8619.88 795
8620.75 799
8621.63 807
8622.51 781
8623.38 780
8624.26 748
8625.14 755
8626.01 731
8626.89 750
8627.77 714
8628.64 793
8629.52 759
8630.40 787
8631.27 757
8632.15 749
8633.03 817
8633.90 757
8634.78 786
8635.66 752
8636.54 754
8637.41 692
8638.29 748
8639.17 756
8640.05 740
8640.92 751
8641.80 787
8642.68 813
8643.55 777
8644.43 760
8645.31 791
8646.19 773
8647.07 731
8647.94 730
8648.82 695
8649.70 787
8650.58 721
8651.45 718
8652.33 780
8653.21 820
8654.09 736
8654.97 825
8655.85 765
8656.72 708
8657.60 694
8658.48 733
8659.36 740
8660.24 751
8661.12 819
8661.99 780
8662.87 792
8663.75 736
8664.63 737
8665.51 794
8666.39 855
8667.27 822
8668.14 790
8669.02 774
8669.90 775
8670.78 805
8671.66 805
8672.54 729
8673.42 767
8674.30 781
8675.18 826
8676.06 884
8676.94 830
8677.81 806
8678.69 898
8679.57 801
8680.45 824
8681.33 858
8682.21 859
8683.09 857
8683.97 909
8684.85 856
8685.73 812
8686.61 769
8687.49 863
8688.37 795
8689.25 839
8690.13 807
8691.01 956
8691.89 1051
8692.77 1182
8693.65 1258
8694.53 1400
8695.41 1328
8696.29 1356
8697.17 1324
8698.05 1199
8698.93 1128
8699.81 981
8700.69 962
8701.57 885
8702.45 823
8703.33 779
8704.21 712
8705.09 745
8705.98 783
8706.86 721
8707.74 737
8708.62 703
8709.50 727
8710.38 772
8711.26 696
8712.14 725
8713.02 766
8713.90 682
8714.79 669
8715.67 683
8716.55 718
8717.43 647
8718.31 653
8719.19 683
8720.07 622
8720.95 616
8721.84 659
8722.72 756
8723.60 707
8724.48 719
8725.36 744
8726.24 730
8727.13 728
8728.01 731
8728.89 688
8729.77 709
8730.65 789
8731.54 806
8732.42 760
8733.30 778
8734.18 818
8735.06 715
8735.95 737
8736.83 740
8737.71 700
8738.59 641
8739.48 650
8740.36 631
8741.24 664
8742.12 679
8743.01 697
8743.89 630
8744.77 650
8745.65 647
8746.54 656
8747.42 668
8748.30 648
8749.19 708
8750.07 637
8750.95 693
8751.83 686
8752.72 689
8753.60 676
8754.48 684
8755.37 662
8756.25 659
8757.13 683
8758.02 687
8758.90 703
8759.78 777
8760.67 776
8761.55 752
8762.43 694
8763.32 789
8764.20 737
8765.09 707
8765.97 607
8766.85 625
8767.74 651
8768.62 745
8769.51 652
8770.39 667
8771.27 686
8772.16 684
8773.04 679
8773.93 655
8774.81 640
8775.69 632
8776.58 733
8777.46 699
8778.35 622
8779.23 677
8780.12 651
8781.00 660
8781.89 645
8782.77 611
8783.65 586
8784.54 606
8785.42 647
8786.31 588
8787.19 627
8788.08 606
8788.96 587
8789.85 703
8790.73 641
8791.62 608
8792.50 560
8793.39 661
8794.27 587
8795.16 625
8796.04 607
8796.93 618
8797.82 617
8798.70 578
8799.59 607
8800.47 660
8801.36 662
8802.24 650
8803.13 666
8804.01 646
8804.90 644
8805.79 694
8806.67 663
8807.56 633
8808.44 618
8809.33 634
8810.22 651
8811.10 654
8811.99 527
8812.87 543
8813.76 665
8814.65 589
8815.53 588
8816.42 618
8817.30 591
8818.19 576
8819.08 556
8819.96 567
8820.85 573
8821.74 537
8822.62 585
8823.51 546
8824.40 616
8825.28 544
8826.17 535
8827.06 549
8827.94 593
8828.83 579
8829.72 581
8830.61 559
8831.49 596
8832.38 619
8833.27 535
8834.15 582
8835.04 610
8835.93 624
8836.82 603
8837.70 608
8838.59 596
8839.48 528
8840.37 559
8841.25 521
8842.14 618
8843.03 592
8843.92 554
8844.80 582
8845.69 585
8846.58 597
8847.47 646
8848.36 570
8849.24 529
8850.13 540
8851.02 523
8851.91 527
8852.80 539
8853.68 497
8854.57 530
8855.46 534
8856.35 549
8857.24 622
8858.13 585
8859.01 559
8859.90 546
8860.79 546
8861.68 566
8862.57 583
8863.46 547
8864.35 547
8865.23 588
8866.12 600
8867.01 570
8867.90 535
8868.79 569
8869.68 647
8870.57 573
8871.46 533
8872.35 515
8873.24 535
8874.12 540
8875.01 546
8875.90 562
8876.79 618
8877.68 539
8878.57 466
8879.46 542
8880.35 548
8881.24 533
8882.13 554
8883.02 521
8883.91 518
8884.80 517
8885.69 560
8886.58 503
8887.47 498
8888.36 498
8889.25 559
8890.14 520
8891.03 482
8891.92 582
8892.81 583
8893.70 573
8894.59 503
8895.48 524
8896.37 559
8897.26 544
8898.15 498
8899.04 501
8899.93 511
8900.82 510
8901.71 537
8902.60 564
8903.49 547
8904.38 497
8905.28 501
8906.17 527
8907.06 517
8907.95 471
8908.84 528
8909.73 506
8910.62 512
8911.51 484
8912.40 481
8913.29 508
8914.19 514
8915.08 515
8915.97 484
8916.86 522
8917.75 547
8918.64 487
8919.53 518
8920.43 503
8921.32 502
8922.21 540
8923.10 504
8923.99 582
8924.88 501
8925.78 504
8926.67 492
8927.56 460
8928.45 474
8929.34 465
8930.24 502
8931.13 507
8932.02 537
8932.91 490
8933.80 492
8934.70 489
8935.59 455
8936.48 485
8937.37 499
8938.27 511
8939.16 531
8940.05 502
8940.94 505
8941.84 481
8942.73 470
8943.62 511
8944.51 474
8945.41 476
8946.30 481
8947.19 530
8948.09 488
8948.98 453
8949.87 469
8950.77 512
8951.66 469
8952.55 474
8953.44 487
8954.34 507
8955.23 504
8956.12 508
8957.02 448
8957.91 481
8958.80 468
8959.70 510
8960.59 542
8961.49 467
8962.38 494
8963.27 546
8964.17 494
8965.06 476
8965.95 535
8966.85 491
8967.74 527
8968.64 551
8969.53 459
8970.42 490
8971.32 490
8972.21 443
8973.11 439
8974.00 470
8974.90 480
8975.79 511
8976.68 486
8977.58 490
8978.47 461
8979.37 490
8980.26 510
8981.16 481
8982.05 441
8982.95 489
8983.84 506
8984.74 494
8985.63 474
8986.52 439
8987.42 508
8988.31 471
8989.21 450
8990.10 515
8991.00 527
8991.89 506
8992.79 479
8993.69 448
8994.58 414
8995.48 503
8996.37 462
8997.27 448
8998.16 462
8999.06 435
8999.95 466
9000.85 521
9001.74 508
9002.64 501
9003.54 497
9004.43 480
9005.33 513
9006.22 523
9007.12 442
9008.01 501
9008.91 525
9009.81 467
9010.70 455
9011.60 457
9012.50 498
9013.39 509
9014.29 476
9015.18 470
9016.08 492
9016.98 428
9017.87 464
9018.77 462
9019.67 416
9020.56 453
9021.46 465
9022.36 436
9023.25 463
9024.15 479
9025.05 458
9025.94 467
9026.84 499
9027.74 483
9028.63 480
9029.53 486
9030.43 500
9031.32 507
9032.22 448
9033.12 467
9034.02 512
9034.91 496
9035.81 469
9036.71 474
9037.61 459
9038.50 411
9039.40 478
9040.30 443
9041.20 472
9042.09 466
9042.99 467
9043.89 484
9044.79 488
9045.68 476
9046.58 516
9047.48 466
9048.38 450
9049.28 463
9050.17 445
9051.07 528
9051.97 483
9052.87 454
9053.77 487
9054.66 467
9055.56 459
9056.46 459
9057.36 438
9058.26 455
9059.16 506
9060.06 428
9060.95 495
9061.85 470
9062.75 444
9063.65 479
9064.55 496
9065.45 430
9066.35 440
9067.25 421
9068.14 481
9069.04 490
9069.94 437
9070.84 428
9071.74 487
9072.64 450
9073.54 504
9074.44 475
9075.34 475
9076.24 423
9077.14 409
9078.04 477
9078.93 487
9079.83 469
9080.73 493
9081.63 489
9082.53 506
9083.43 514
9084.33 469
9085.23 428
9086.13 406
9087.03 448
9087.93 508
9088.83 442
9089.73 484
9090.63 485
9091.53 500
9092.43 410
9093.33 466
9094.23 498
9095.13 449
9096.03 479
9096.93 452
9097.83 467
9098.73 455
9099.63 446
9100.54 450
9101.44 441
9102.34 454
9103.24 478
9104.14 405
9105.04 447
9105.94 483
9106.84 422
9107.74 475
9108.64 453
9109.54 459
9110.44 437
9111.35 495
9112.25 481
9113.15 467
9114.05 452
9114.95 466
9115.85 452
9116.75 485
9117.65 460
9118.56 410
9119.46 408
9120.36 493
9121.26 478
9122.16 482
9123.06 461
9123.97 501
9124.87 490
9125.77 443
9126.67 459
9127.57 430
9128.47 483
9129.38 448
9130.28 431
9131.18 447
9132.08 502
9132.98 467
9133.89 492
9134.79 457
9135.69 474
9136.59 471
9137.50 435
9138.40 431
9139.30 410
9140.20 459
9141.11 506
9142.01 434
9142.91 412
9143.81 469
9144.72 450
9145.62 471
9146.52 455
9147.42 404
9148.33 448
9149.23 473
9150.13 430
9151.04 490
9151.94 476
9152.84 496
9153.75 500
9154.65 431
9155.55 420
9156.46 412
9157.36 450
9158.26 451
9159.17 473
9160.07 410
9160.97 394
9161.88 413
9162.78 426
9163.68 438
9164.59 391
9165.49 485
9166.40 448
9167.30 463
9168.20 437
9169.11 423
9170.01 471
9170.92 489
9171.82 456
9172.72 431
9173.63 446
9174.53 447
9175.44 464
9176.34 457
9177.24 422
9178.15 450
9179.05 432
9179.96 437
9180.86 444
9181.77 432
9182.67 459
9183.58 450
9184.48 491
9185.39 467
9186.29 493
9187.20 473
9188.10 467
9189.01 500
9189.91 444
9190.82 448
9191.72 413
9192.63 474
9193.53 450
9194.44 462
9195.34 475
9196.25 440
9197.15 452
9198.06 453
9198.96 467
9199.87 469
9200.77 493
9201.68 477
9202.58 513
9203.49 451
9204.40 535
9205.30 520
9206.21 542
9207.11 471
9208.02 482
9208.92 426
9209.83 452
9210.74 509
9211.64 488
9212.55 468
9213.45 460
9214.36 501
9215.27 483
9216.17 442
9217.08 438
9217.99 470
9218.89 479
9219.80 468
9220.71 450
9221.61 453
9222.52 448
9223.43 461
9224.33 433
9225.24 470
9226.15 478
9227.05 529
9227.96 467
9228.87 455
9229.77 454
9230.68 402
9231.59 418
9232.49 403
9233.40 454
9234.31 465
9235.22 402
9236.12 431
9237.03 417
9237.94 455
9238.84 431
9239.75 354
9240.66 412
9241.57 458
9242.47 461
9243.38 434
9244.29 473
9245.20 505
9246.11 459
9247.01 422
9247.92 411
9248.83 433
9249.74 464
9250.64 467
9251.55 428
9252.46 418
9253.37 383
9254.28 448
9255.19 473
9256.09 473
9257.00 413
9257.91 446
9258.82 456
9259.73 491
9260.64 487
9261.54 467
9262.45 408
9263.36 444
9264.27 466
9265.18 480
9266.09 471
9267.00 382
9267.90 424
9268.81 468
9269.72 437
9270.63 436
9271.54 445
9272.45 463
9273.36 446
9274.27 414
9275.18 454
9276.09 438
9277.00 464
9277.90 496
9278.81 474
9279.72 451
9280.63 436
9281.54 449
9282.45 465
9283.36 446
9284.27 462
9285.18 376
9286.09 443
9287.00 451
9287.91 440
9288.82 437
9289.73 429
9290.64 436
9291.55 446
9292.46 409
9293.37 410
9294.28 413
9295.19 415
9296.10 427
9297.01 480
9297.92 496
9298.83 467
9299.74 422
9300.65 442
9301.56 458
9302.47 436
9303.38 404
9304.29 439
9305.20 421
9306.12 421
9307.03 453
9307.94 439
9308.85 496
9309.76 507
9310.67 442
9311.58 468
9312.49 486
9313.40 403
9314.31 403
9315.22 480
9316.14 493
9317.05 471
9317.96 436
9318.87 414
9319.78 415
9320.69 446
9321.60 434
9322.52 424
9323.43 458
9324.34 437
9325.25 393
9326.16 447
9327.07 447
9327.99 499
9328.90 512
9329.81 486
9330.72 467
9331.63 422
9332.54 392
9333.46 426
9334.37 454
9335.28 454
9336.19 466
9337.11 425
9338.02 454
9338.93 444
9339.84 466
9340.75 443
9341.67 436
9342.58 433
9343.49 428
9344.40 435
9345.32 446
9346.23 432
9347.14 427
9348.06 479
9348.97 447
9349.88 434
9350.79 481
9351.71 455
9352.62 478
9353.53 466
9354.45 424
9355.36 400
9356.27 422
9357.19 419
9358.10 436
9359.01 491
9359.93 442
9360.84 444
9361.75 448
9362.67 431
9363.58 437
9364.49 472
9365.41 387
9366.32 419
9367.23 418
9368.15 429
9369.06 419
9369.97 443
9370.89 436
9371.80 435
9372.72 436
9373.63 410
9374.54 471
9375.46 419
9376.37 374
9377.29 420
9378.20 420
9379.12 471
9380.03 411
9380.94 444
9381.86 432
9382.77 446
9383.69 446
9384.60 374
9385.52 404
9386.43 451
9387.35 462
9388.26 459
9389.18 475
9390.09 458
9391.01 484
9391.92 412
9392.84 435
9393.75 482
9394.67 474
9395.58 448
9396.50 481
9397.41 486
9398.33 457
9399.24 474
9400.16 441
9401.07 427
9401.99 466
9402.90 479
9403.82 471
9404.73 503
9405.65 425
9406.56 422
9407.48 390
9408.40 373
9409.31 462
9410.23 483
9411.14 478
9412.06 450
9412.98 418
9413.89 453
9414.81 441
9415.72 466
9416.64 444
9417.56 429
9418.47 451
9419.39 460
9420.30 467
9421.22 447
9422.14 412
9423.05 417
9423.97 512
9424.89 526
9425.80 452
9426.72 413
9427.64 410
9428.55 489
9429.47 451
9430.39 485
9431.30 484
9432.22 436
9433.14 457
9434.05 492
9434.97 425
9435.89 469
9436.80 458
9437.72 480
9438.64 475
9439.56 471
9440.47 516
9441.39 537
9442.31 543
9443.23 496
9444.14 433
9445.06 467
9445.98 436
9446.90 399
9447.81 396
9448.73 396
9449.65 460
9450.57 494
9451.48 505
9452.40 494
9453.32 574
9454.24 556
9455.16 552
9456.07 571
9456.99 534
9457.91 506
9458.83 541
9459.75 494
9460.66 474
9461.58 489
9462.50 492
9463.42 492
9464.34 473
9465.26 466
9466.18 463
9467.09 445
9468.01 438
9468.93 424
9469.85 418
9470.77 480
9471.69 498
9472.61 456
9473.53 416
9474.44 413
9475.36 443
9476.28 462
9477.20 478
9478.12 471
9479.04 489
9479.96 496
9480.88 509
9481.80 492
9482.72 483
9483.64 533
9484.56 526
9485.47 506
9486.39 474
9487.31 428
9488.23 457
9489.15 509
9490.07 472
9490.99 487
9491.91 447
9492.83 482
9493.75 448
9494.67 471
9495.59 459
9496.51 471
9497.43 437
9498.35 467
9499.27 478
9500.19 485
9501.11 461
9502.03 444
9502.95 418
9503.87 435
9504.79 469
9505.71 452
9506.63 444
9507.56 484
9508.48 435
9509.40 393
9510.32 460
9511.24 431
9512.16 454
9513.08 458
9514.00 492
9514.92 453
9515.84 469
9516.76 461
9517.68 467
9518.61 443
9519.53 433
9520.45 471
9521.37 495
9522.29 497
9523.21 453
9524.13 444
9525.05 442
9525.98 477
9526.90 431
9527.82 465
9528.74 495
9529.66 463
9530.58 468
9531.50 488
9532.43 506
9533.35 455
9534.27 535
9535.19 536
9536.11 514
9537.04 451
9537.96 507
9538.88 505
9539.80 491
9540.72 522
9541.65 469
9542.57 498
9543.49 470
9544.41 435
9545.34 391
9546.26 433
9547.18 469
9548.10 430
9549.03 469
9549.95 534
9550.87 498
9551.79 480
9552.72 466
9553.64 448
9554.56 426
9555.48 518
9556.41 458
9557.33 478
9558.25 493
9559.18 494
9560.10 455
9561.02 420
9561.95 464
9562.87 491
9563.79 536
9564.72 492
9565.64 535
9566.56 520
9567.49 515
9568.41 515
9569.33 493
9570.26 513
9571.18 521
9572.10 526
9573.03 505
9573.95 497
9574.88 503
9575.80 493
9576.72 494
9577.65 523
9578.57 465
9579.49 500
9580.42 494
9581.34 463
9582.27 530
9583.19 523
9584.12 491
9585.04 516
9585.96 516
9586.89 514
9587.81 505
9588.74 500
9589.66 557
9590.59 505
9591.51 550
9592.44 492
9593.36 476
9594.29 473
9595.21 545
9596.14 533
9597.06 522
9597.98 531
9598.91 544
9599.83 509
9600.76 510
9601.68 503
9602.61 501
9603.54 554
9604.46 513
9605.39 506
9606.31 532
9607.24 565
9608.16 520
9609.09 536
9610.01 518
9610.94 534
9611.86 512
9612.79 532
9613.72 581
9614.64 540
9615.57 507
9616.49 604
9617.42 625
9618.34 526
9619.27 523
9620.20 549
9621.12 596
9622.05 535
9622.97 492
9623.90 521
9624.83 527
9625.75 551
9626.68 591
9627.61 575
9628.53 628
9629.46 570
9630.39 646
9631.31 662
9632.24 655
9633.16 620
9634.09 651
9635.02 706
9635.95 647
9636.87 647
9637.80 670
9638.73 720
9639.65 728
9640.58 740
9641.51 698
9642.43 774
9643.36 718
9644.29 711
9645.22 718
9646.14 671
9647.07 696
9648.00 766
9648.92 779
9649.85 798
9650.78 870
9651.71 840
9652.63 862
9653.56 836
9654.49 758
9655.42 842
9656.34 740
9657.27 689
9658.20 693
9659.13 712
9660.06 698
9660.98 656
9661.91 681
9662.84 707
9663.77 675
9664.70 710
9665.62 661
9666.55 686
9667.48 677
9668.41 694
9669.34 692
9670.27 697
9671.19 729
9672.12 651
9673.05 692
9673.98 751
9674.91 715
9675.84 794
9676.77 774
9677.70 759
9678.62 751
9679.55 764
9680.48 718
9681.41 745
9682.34 740
9683.27 751
9684.20 729
9685.13 817
9686.06 785
9686.99 752
9687.91 763
9688.84 809
9689.77 800
9690.70 814
9691.63 843
9692.56 860
9693.49 830
9694.42 894
9695.35 851
9696.28 790
9697.21 828
9698.14 873
9699.07 896
9700.00 861
9700.93 781
9701.86 994
9702.79 1004
9703.72 801
9704.65 781
9705.58 748
9706.51 816
9707.44 777
9708.37 803
9709.30 765
9710.23 718
9711.16 752
9712.09 765
9713.02 690
9713.95 768
9714.88 766
9715.81 746
9716.74 799
9717.67 756
9718.61 756
9719.54 771
9720.47 776
9721.40 749
9722.33 711
9723.26 714
9724.19 707
9725.12 730
9726.05 713
9726.98 713
9727.92 693
9728.85 691
9729.78 690
9730.71 715
9731.64 636
9732.57 718
9733.50 706
9734.43 690
9735.37 733
9736.30 702
9737.23 692
9738.16 666
9739.09 646
9740.02 677
9740.96 684
9741.89 718
9742.82 678
9743.75 614
9744.68 673
9745.62 675
9746.55 690
9747.48 672
9748.41 686
9749.34 670
9750.28 654
9751.21 605
9752.14 639
9753.07 673
9754.01 668
9754.94 626
9755.87 625
9756.80 684
9757.74 693
9758.67 678
9759.60 639
9760.53 650
9761.47 665
9762.40 665
9763.33 669
9764.27 693
9765.20 651
9766.13 692
9767.07 722
9768.00 715
9768.93 690
9769.86 668
9770.80 677
9771.73 735
9772.66 683
9773.60 644
9774.53 718
9775.47 709
9776.40 734
9777.33 722
9778.27 655
9779.20 695
9780.13 738
9781.07 664
9782.00 708
9782.93 703
9783.87 741
9784.80 754
9785.74 765
9786.67 777
9787.60 809
9788.54 795
9789.47 784
9790.41 710
9791.34 682
9792.28 697
9793.21 699
9794.14 712
9795.08 668
9796.01 631
9796.95 683
9797.88 700
9798.82 728
9799.75 777
9800.69 814
9801.62 804
9802.56 798
9803.49 777
9804.42 690
9805.36 709
9806.29 689
9807.23 666
9808.16 652
9809.10 599
9810.03 589
9810.97 592
9811.91 595
9812.84 630
9813.78 604
9814.71 622
9815.65 646
9816.58 608
9817.52 636
9818.45 649
9819.39 621
9820.32 620
9821.26 565
9822.20 632
9823.13 619
9824.07 641
9825.00 590
9825.94 588
9826.87 670
9827.81 600
9828.75 595
9829.68 632
9830.62 632
9831.55 634
9832.49 642
9833.43 622
9834.36 589
9835.30 615
9836.24 603
9837.17 571
9838.11 574
9839.05 569
9839.98 593
9840.92 618
9841.86 535
9842.79 553
9843.73 563
9844.67 621
9845.60 584
9846.54 565
9847.48 585
9848.41 563
9849.35 590
9850.29 557
9851.22 527
9852.16 586
9853.10 574
9854.04 522
9854.97 543
9855.91 511
9856.85 556
9857.79 583
9858.72 550
9859.66 571
9860.60 577
9861.54 571
9862.47 549
9863.41 559
9864.35 568
9865.29 572
9866.22 576
9867.16 518
9868.10 541
9869.04 518
9869.98 555
9870.91 553
9871.85 561
9872.79 559
9873.73 543
9874.67 589
9875.60 519
9876.54 558
9877.48 546
9878.42 551
9879.36 541
9880.30 563
9881.24 532
9882.17 496
9883.11 542
9884.05 588
9884.99 569
9885.93 602
9886.87 572
9887.81 564
9888.74 589
9889.68 615
9890.62 570
9891.56 515
9892.50 545
9893.44 574
9894.38 532
9895.32 575
9896.26 470
9897.20 546
9898.14 549
9899.08 566
9900.01 533
9900.95 510
9901.89 530
9902.83 503
9903.77 564
9904.71 517
9905.65 531
9906.59 532
9907.53 508
9908.47 533
9909.41 603
9910.35 579
9911.29 588
9912.23 612
9913.17 563
9914.11 544
9915.05 560
9915.99 614
9916.93 575
9917.87 553
9918.81 533
9919.75 561
9920.69 556
9921.63 529
9922.57 540
9923.51 557
9924.46 630
9925.40 674
9926.34 755
9927.28 889
9928.22 924
9929.16 987
9930.10 996
9931.04 981
9931.98 914
9932.92 900
9933.86 744
9934.80 743
9935.75 667
9936.69 649
9937.63 604
9938.57 593
9939.51 617
9940.45 597
9941.39 605
9942.34 535
9943.28 538
9944.22 531
9945.16 530
9946.10 536
9947.04 594
9947.98 563
9948.93 535
9949.87 578
9950.81 519
9951.75 468
9952.69 512
9953.64 557
9954.58 519
9955.52 574
9956.46 566
9957.40 585
9958.35 590
9959.29 600
9960.23 506
9961.17 574
9962.12 553
9963.06 563
9964.00 522
9964.94 514
9965.89 575
9966.83 518
9967.77 597
9968.71 623
9969.66 574
9970.60 574
9971.54 644
9972.48 648
9973.43 667
9974.37 602
9975.31 633
9976.26 617
9977.20 570
9978.14 526
9979.09 556
9980.03 517
9980.97 527
9981.92 480
9982.86 503
9983.80 502
9984.75 463
9985.69 476
9986.63 516
9987.58 503
9988.52 509
9989.46 516
9990.41 524
9991.35 513
9992.30 493
9993.24 525
9994.18 519
9995.13 513
9996.07 504
9997.01 603
9997.96 509
9998.90 492
9999.85 508
10000.79 513
10001.74 504
10002.68 491
10003.62 478
10004.57 522
10005.51 483
10006.46 527
10007.40 492
10008.35 483
10009.29 558
10010.24 482
10011.18 510
10012.13 536
10013.07 537
10014.01 491
10014.96 517
10015.90 508
10016.85 489
10017.79 514
10018.74 503
10019.68 454
10020.63 431
10021.58 471
10022.52 456
10023.47 438
10024.41 444
10025.36 439
10026.30 483
10027.25 446
10028.19 444
10029.14 455
10030.08 445
10031.03 439
10031.98 455
10032.92 447
10033.87 416
10034.81 456
10035.76 463
10036.70 461
10037.65 439
10038.60 400
10039.54 450
10040.49 477
10041.43 437
10042.38 462
10043.33 463
10044.27 516
10045.22 486
10046.17 429
10047.11 417
10048.06 456
10049.01 460
10049.95 440
10050.90 412
10051.84 436
10052.79 404
10053.74 458
10054.69 443
10055.63 425
10056.58 439
10057.53 480
10058.47 439
10059.42 428
10060.37 465
10061.31 466
10062.26 434
10063.21 467
10064.16 459
10065.10 393
10066.05 411
10067.00 474
10067.94 476
10068.89 411
10069.84 462
10070.79 437
10071.73 453
10072.68 457
10073.63 396
10074.58 425
10075.53 421
10076.47 437
10077.42 404
10078.37 470
10079.32 453
10080.26 451
10081.21 459
10082.16 464
10083.11 466
10084.06 477
10085.01 413
10085.95 412
10086.90 434
10087.85 403
10088.80 417
10089.75 391
10090.70 442
10091.64 424
10092.59 467
10093.54 456
10094.49 416
10095.44 399
10096.39 395
10097.34 423
10098.28 394
10099.23 416
10100.18 403
10101.13 407
10102.08 451
10103.03 434
10103.98 432
10104.93 411
10105.88 428
10106.83 422
10107.78 382
10108.72 414
10109.67 380
10110.62 411
10111.57 434
10112.52 396
10113.47 397
10114.42 400
10115.37 391
10116.32 411
10117.27 414
10118.22 369
10119.17 388
10120.12 403
10121.07 411
10122.02 404
10122.97 413
10123.92 358
10124.87 396
10125.82 405
10126.77 408
10127.72 399
10128.67 462
10129.62 410
10130.57 379
10131.52 367
10132.47 351
10133.42 392
10134.37 401
10135.32 415
10136.27 349
10137.22 426
10138.18 393
10139.13 407
10140.08 376
10141.03 382
10141.98 404
10142.93 419
10143.88 378
10144.83 365
10145.78 370
10146.73 397
10147.68 385
10148.64 378
10149.59 439
10150.54 394
10151.49 435
10152.44 381
10153.39 406
10154.34 382
10155.30 425
10156.25 426
10157.20 429
10158.15 419
10159.10 398
10160.05 386
10161.01 366
10161.96 392
10162.91 379
10163.86 380
10164.81 374
10165.76 406
10166.72 444
10167.67 451
10168.62 349
10169.57 409
10170.53 453
10171.48 408
10172.43 361
10173.38 328
10174.33 375
10175.29 370
10176.24 408
10177.19 409
10178.14 417
10179.10 363
10180.05 460
10181.00 456
10181.96 441
10182.91 433
10183.86 424
10184.81 438
10185.77 450
10186.72 422
10187.67 392
10188.63 439
10189.58 417
10190.53 430
10191.49 422
10192.44 411
10193.39 458
10194.35 402
10195.30 418
10196.25 460
10197.21 457
10198.16 450
10199.11 442
10200.07 422
10201.02 390
10201.97 404
10202.93 418
10203.88 437
10204.84 486
10205.79 471
10206.74 495
10207.70 476
10208.65 490
10209.60 489
10210.56 529
10211.51 528
10212.47 504
10213.42 486
10214.38 502
10215.33 501
10216.28 494
10217.24 453
10218.19 453
10219.15 446
10220.10 397
10221.06 375
10222.01 423
10222.97 426
10223.92 404
10224.88 406
10225.83 434
10226.79 421
10227.74 449
10228.70 459
10229.65 412
10230.61 449
10231.56 412
10232.52 414
10233.47 370
10234.43 416
10235.38 397
10236.34 412
10237.29 437
10238.25 451
10239.20 480
10240.16 447
10241.11 444
10242.07 399
10243.03 454
10243.98 421
10244.94 429
10245.89 438
10246.85 441
10247.80 433
10248.76 371
10249.72 396
10250.67 393
10251.63 403
10252.58 392
10253.54 393
10254.50 374
10255.45 403
10256.41 371
10257.36 381
10258.32 370
10259.28 423
10260.23 370
10261.19 363
10262.15 392
10263.10 418
10264.06 391
10265.02 399
10265.97 416
10266.93 429
10267.89 392
10268.84 378
10269.80 406
10270.76 378
10271.71 395
10272.67 365
10273.63 432
10274.59 396
10275.54 405
10276.50 395
10277.46 421
10278.41 379
10279.37 369
10280.33 388
10281.29 383
10282.24 407
10283.20 402
10284.16 365
10285.12 369
10286.07 378
10287.03 372
10287.99 379
10288.95 359
10289.91 367
10290.86 363
10291.82 367
10292.78 428
10293.74 398
10294.70 406
10295.65 415
10296.61 421
10297.57 366
10298.53 370
10299.49 395
10300.44 411
10301.40 412
10302.36 388
10303.32 355
10304.28 371
10305.24 365
10306.20 348
10307.15 344
10308.11 346
10309.07 390
10310.03 363
10310.99 344
10311.95 374
10312.91 408
10313.87 311
10314.82 360
10315.78 340
10316.74 371
10317.70 391
10318.66 356
10319.62 364
10320.58 361
10321.54 332
10322.50 403
10323.46 410
10324.42 416
10325.38 391
10326.34 340
10327.29 355
10328.25 378
10329.21 410
10330.17 381
10331.13 362
10332.09 355
10333.05 402
10334.01 356
10334.97 345
10335.93 341
10336.89 386
10337.85 341
10338.81 372
10339.77 325
10340.73 316
10341.69 383
10342.65 352
10343.61 368
10344.57 366
10345.54 387
10346.50 338
10347.46 363
10348.42 372
10349.38 401
10350.34 332
10351.30 396
10352.26 376
10353.22 314
10354.18 293
10355.14 305
10356.10 356
10357.06 391
10358.02 374
10358.99 380
10359.95 395
10360.91 392
10361.87 400
10362.83 417
10363.79 405
10364.75 382
10365.71 383
10366.68 329
10367.64 366
10368.60 382
10369.56 361
10370.52 330
10371.48 357
10372.44 408
10373.41 364
10374.37 404
10375.33 365
10376.29 332
10377.25 368
10378.22 387
10379.18 369
10380.14 390
10381.10 380
10382.06 350
10383.03 337
10383.99 352
10384.95 353
10385.91 362
10386.88 332
10387.84 359
10388.80 402
10389.76 373
10390.72 374
10391.69 350
10392.65 417
10393.61 404
10394.58 368
10395.54 374
10396.50 391
10397.46 369
10398.43 376
10399.39 355
10400.35 385
10401.32 449
10402.28 432
10403.24 412
10404.20 364
10405.17 344
10406.13 353
10407.09 344
10408.06 416
10409.02 424
10409.98 368
10410.95 420
10411.91 416
10412.88 412
10413.84 386
10414.80 378
10415.77 423
10416.73 419
10417.69 414
10418.66 448
10419.62 495
10420.59 581
10421.55 580
10422.51 586
10423.48 566
10424.44 477
10425.41 504
10426.37 437
10427.33 473
10428.30 428
10429.26 386
10430.23 348
10431.19 375
10432.16 366
10433.12 308
10434.08 355
10435.05 341
10436.01 333
10436.98 381
10437.94 393
10438.91 378
10439.87 386
10440.84 419
10441.80 376
10442.77 345
10443.73 333
10444.70 392
10445.66 383
10446.63 379
10447.59 343
10448.56 356
10449.52 356
10450.49 389
10451.45 418
10452.42 381
10453.38 329
10454.35 382
10455.32 361
10456.28 353
10457.25 378
10458.21 442
10459.18 393
10460.14 352
10461.11 363
10462.08 380
10463.04 382
10464.01 380
10464.97 376
10465.94 404
10466.90 387
10467.87 368
10468.84 379
10469.80 341
10470.77 332
10471.74 336
10472.70 362
10473.67 364
10474.63 341
10475.60 342
10476.57 336
10477.53 362
10478.50 332
10479.47 308
10480.43 337
10481.40 331
10482.37 307
10483.33 360
10484.30 319
10485.27 331
10486.24 310
10487.20 351
10488.17 331
10489.14 311
10490.10 347
10491.07 340
10492.04 346
10493.01 356
10493.97 340
10494.94 365
10495.91 352
10496.87 351
10497.84 375
10498.81 352
10499.78 368
10500.74 339
10501.71 381
10502.68 355
10503.65 344
10504.62 342
10505.58 329
10506.55 362
10507.52 335
10508.49 358
10509.46 342
10510.42 353
10511.39 350
10512.36 399
10513.33 336
10514.30 386
10515.26 380
10516.23 351
10517.20 375
10518.17 355
10519.14 364
10520.11 403
10521.08 386
10522.04 336
10523.01 338
10523.98 379
10524.95 354
10525.92 388
10526.89 366
10527.86 315
10528.83 357
10529.79 344
10530.76 317
10531.73 324
10532.70 337
10533.67 350
10534.64 366
10535.61 331
10536.58 319
10537.55 343
10538.52 354
10539.49 347
10540.46 326
10541.43 357
10542.39 309
10543.36 420
10544.33 346
10545.30 336
10546.27 326
10547.24 341
10548.21 387
10549.18 366
10550.15 352
10551.12 367
10552.09 313
10553.06 304
10554.03 320
10555.00 335
10555.97 329
10556.94 341
10557.91 356
10558.88 357
10559.85 369
10560.82 393
10561.80 397
10562.77 356
10563.74 372
10564.71 356
10565.68 348
10566.65 380
10567.62 387
10568.59 396
10569.56 347
10570.53 320
10571.50 389
10572.47 337
10573.44 335
10574.41 336
10575.39 328
10576.36 318
10577.33 340
10578.30 368
10579.27 321
10580.24 356
10581.21 339
10582.18 330
10583.16 336
10584.13 316
10585.10 315
10586.07 360
10587.04 342
10588.01 300
10588.99 313
10589.96 345
10590.93 333
10591.90 317
10592.87 307
10593.84 312
10594.82 300
10595.79 346
10596.76 373
10597.73 321
10598.70 324
10599.68 356
10600.65 365
10601.62 347
10602.59 322
10603.57 317
10604.54 325
10605.51 362
10606.48 334
10607.46 313
10608.43 290
10609.40 322
10610.37 292
10611.35 283
10612.32 295
10613.29 344
10614.27 391
10615.24 342
10616.21 325
10617.18 333
10618.16 326
10619.13 319
10620.10 330
10621.08 335
10622.05 309
10623.02 343
10624.00 357
10624.97 301
10625.94 306
10626.92 341
10627.89 310
10628.86 324
10629.84 327
10630.81 297
10631.78 305
10632.76 322
10633.73 323
10634.71 350
10635.68 358
10636.65 342
10637.63 291
10638.60 319
10639.58 318
10640.55 294
10641.52 314
10642.50 341
10643.47 310
10644.45 329
10645.42 359
10646.39 375
10647.37 327
10648.34 338
10649.32 363
10650.29 365
10651.27 345
10652.24 306
10653.22 311
10654.19 320
10655.17 306
10656.14 335
10657.12 300
10658.09 331
10659.07 304
10660.04 295
10661.01 284
10661.99 318
10662.97 321
10663.94 301
10664.92 319
10665.89 293
10666.87 299
10667.84 326
10668.82 348
10669.79 311
10670.77 346
10671.74 367
10672.72 331
10673.69 351
10674.67 331
10675.65 310
10676.62 322
10677.60 331
10678.57 303
10679.55 309
10680.52 330
10681.50 331
10682.48 310
10683.45 306
10684.43 330
10685.40 317
10686.38 345
10687.36 350
10688.33 296
10689.31 297
10690.29 286
10691.26 332
10692.24 272
10693.22 309
10694.19 297
10695.17 294
10696.14 333
10697.12 299
10698.10 290
10699.08 303
10700.05 325
10701.03 357
10702.01 282
10702.98 276
10703.96 300
10704.94 319
10705.91 334
10706.89 322
10707.87 326
10708.85 270
10709.82 305
10710.80 289
10711.78 280
10712.75 312
10713.73 339
10714.71 325
10715.69 314
10716.66 295
10717.64 333
10718.62 312
10719.60 300
10720.57 309
10721.55 304
10722.53 274
10723.51 295
10724.49 288
10725.46 291
10726.44 329
10727.42 286
10728.40 268
10729.38 277
10730.35 308
10731.33 302
10732.31 318
10733.29 323
10734.27 341
10735.25 320
10736.22 334
10737.20 310
10738.18 318
10739.16 313
10740.14 296
10741.12 337
10742.10 342
10743.08 339
10744.05 296
10745.03 325
10746.01 338
10746.99 303
10747.97 295
10748.95 284
10749.93 315
10750.91 327
10751.89 304
10752.87 343
10753.84 343
10754.82 298
10755.80 284
10756.78 280
10757.76 309
10758.74 336
10759.72 329
10760.70 341
10761.68 323
10762.66 323
10763.64 317
10764.62 297
10765.60 276
10766.58 307
10767.56 294
10768.54 269
10769.52 326
10770.50 302
10771.48 295
10772.46 278
10773.44 306
10774.42 320
10775.40 295
10776.38 311
10777.36 279
10778.34 289
10779.32 317
10780.30 288
10781.28 323
10782.26 366
10783.24 315
10784.22 284
10785.20 271
10786.19 253
10787.17 272
10788.15 280
10789.13 288
10790.11 287
10791.09 314
10792.07 304
10793.05 319
10794.03 332
10795.01 311
10796.00 305
10796.98 315
10797.96 346
10798.94 316
10799.92 277
10800.90 326
10801.88 343
10802.86 340
10803.85 292
10804.83 294
10805.81 293
10806.79 299
10807.77 282
10808.75 331
10809.74 278
10810.72 343
10811.70 300
10812.68 315
10813.66 314
10814.65 297
10815.63 294
10816.61 294
10817.59 309
10818.57 293
10819.56 329
10820.54 282
10821.52 327
10822.50 325
10823.49 318
10824.47 321
10825.45 316
10826.43 374
10827.42 326
10828.40 310
10829.38 289
10830.36 306
10831.35 326
10832.33 343
10833.31 284
10834.30 299
10835.28 314
10836.26 287
10837.25 305
10838.23 292
10839.21 333
10840.19 308
10841.18 354
10842.16 293
10843.14 323
10844.13 302
10845.11 339
10846.09 333
10847.08 345
10848.06 337
10849.05 332
10850.03 375
10851.01 327
10852.00 329
10852.98 310
10853.96 306
10854.95 354
10855.93 337
10856.92 346
10857.90 349
10858.88 329
10859.87 314
10860.85 335
10861.84 315
10862.82 327
10863.80 362
10864.79 342
10865.77 325
10866.76 331
10867.74 324
10868.73 334
10869.71 321
10870.70 322
10871.68 318
10872.67 315
10873.65 309
10874.63 319
10875.62 376
10876.60 345
10877.59 358
10878.57 322
10879.56 306
10880.54 295
10881.53 339
10882.51 341
10883.50 310
10884.48 309
10885.47 302
10886.46 308
10887.44 323
10888.43 360
10889.41 326
10890.40 368
10891.38 341
10892.37 350
10893.35 362
10894.34 363
10895.33 336
10896.31 369
10897.30 361
10898.28 349
10899.27 320
10900.25 329
10901.24 325
10902.23 296
10903.21 325
10904.20 317
10905.18 340
10906.17 341
10907.16 321
10908.14 311
10909.13 298
10910.12 322
10911.10 355
10912.09 315
10913.08 285
10914.06 311
10915.05 324
10916.04 349
10917.02 300
10918.01 303
10919.00 328
10919.98 364
10920.97 369
10921.96 333
10922.94 346
10923.93 383
10924.92 367
10925.90 380
10926.89 320
10927.88 342
10928.87 368
10929.85 373
10930.84 354
10931.83 345
10932.82 361
10933.80 374
10934.79 386
10935.78 370
10936.77 363
10937.75 364
10938.74 405
10939.73 397
10940.72 382
10941.70 363
10942.69 360
10943.68 380
10944.67 408
10945.66 391
10946.64 348
10947.63 350
10948.62 347
10949.61 391
10950.60 386
10951.58 407
10952.57 367
10953.56 413
10954.55 403
10955.54 412
10956.53 385
10957.52 408
10958.50 425
10959.49 416
10960.48 411
10961.47 435
10962.46 443
10963.45 435
10964.44 455
10965.42 425
10966.41 420
10967.40 457
10968.39 409
10969.38 400
10970.37 403
10971.36 405
10972.35 384
10973.34 378
10974.33 357
10975.32 371
10976.31 382
10977.29 421
10978.28 382
10979.27 460
10980.26 408
10981.25 425
10982.24 378
10983.23 401
10984.22 430
10985.21 420
10986.20 379
10987.19 366
10988.18 391
10989.17 394
10990.16 408
10991.15 405
10992.14 426
10993.13 430
10994.12 403
10995.11 445
10996.10 408
10997.09 430
10998.08 468
10999.07 442
11000.06 481
11001.05 545
11002.05 554
11003.04 602
11004.03 579
11005.02 537
11006.01 538
11007.00 493
11007.99 458
11008.98 483
11009.97 443
11010.96 460
11011.95 373
11012.94 388
11013.94 363
11014.93 363
11015.92 384
11016.91 385
11017.90 370
11018.89 428
11019.88 388
11020.87 372
11021.87 387
11022.86 382
11023.85 329
11024.84 364
11025.83 418
11026.82 373
11027.81 384
11028.81 349
11029.80 360
11030.79 355
11031.78 342
11032.77 355
11033.77 392
11034.76 354
11035.75 351
11036.74 372
11037.73 393
11038.73 428
11039.72 444
11040.71 378
11041.70 385
11042.70 417
11043.69 390
11044.68 396
11045.67 374
11046.67 413
11047.66 375
11048.65 370
11049.64 336
11050.64 312
11051.63 325
11052.62 327
11053.61 368
11054.61 362
11055.60 344
11056.59 384
11057.59 378
11058.58 396
11059.57 320
11060.57 333
11061.56 312
11062.55 322
11063.55 365
11064.54 350
11065.53 392
11066.53 346
11067.52 357
11068.51 332
11069.51 383
11070.50 387
11071.49 373
11072.49 358
11073.48 335
11074.48 332
11075.47 318
11076.46 338
11077.46 341
11078.45 355
11079.45 359
11080.44 352
11081.43 360
11082.43 356
11083.42 368
11084.42 341
11085.41 333
11086.40 339
11087.40 352
11088.39 349
11089.39 348
11090.38 368
11091.38 361
11092.37 342
11093.37 330
11094.36 342
11095.36 336
11096.35 361
11097.35 343
11098.34 400
11099.34 425
11100.33 381
11101.33 386
11102.32 340
11103.32 347
11104.31 389
11105.31 341
11106.30 324
11107.30 338
11108.29 350
11109.29 324
11110.28 311
11111.28 316
11112.27 371
11113.27 357
11114.26 349
11115.26 343
11116.26 352
11117.25 339
11118.25 312
11119.24 327
11120.24 387
11121.24 362
11122.23 348
11123.23 338
11124.22 333
11125.22 338
11126.22 361
11127.21 380
11128.21 382
11129.20 389
11130.20 411
11131.20 409
11132.19 394
11133.19 390
11134.19 391
11135.18 332
11136.18 371
11137.18 356
11138.17 370
11139.17 314
11140.17 315
11141.16 374
11142.16 360
11143.16 344
11144.15 348
11145.15 391
11146.15 369
11147.14 349
11148.14 328
11149.14 359
11150.14 339
11151.13 375
11152.13 356
11153.13 345
11154.13 377
11155.12 400
11156.12 327
11157.12 359
11158.12 325
11159.11 314
11160.11 315
11161.11 332
11162.11 345
11163.10 329
11164.10 333
11165.10 289
11166.10 331
11167.10 340
11168.09 307
11169.09 323
11170.09 304
11171.09 322
11172.09 333
11173.08 351
11174.08 340
11175.08 288
11176.08 277
11177.08 308
11178.08 301
11179.08 353
11180.07 324
11181.07 316
11182.07 340
11183.07 361
11184.07 302
11185.07 277
11186.07 346
11187.06 347
11188.06 359
11189.06 315
11190.06 279
11191.06 326
11192.06 326
11193.06 362
11194.06 377
11195.06 320
11196.06 330
11197.06 356
11198.06 346
11199.05 313
11200.05 324
11201.05 375
11202.05 328
11203.05 312
11204.05 306
11205.05 318
11206.05 338
11207.05 351
11208.05 316
11209.05 322
11210.05 328
11211.05 347
11212.05 340
11213.05 326
11214.05 337
11215.05 344
11216.05 353
11217.05 314
11218.05 317
11219.05 331
11220.05 363
11221.05 364
11222.05 321
11223.05 301
11224.05 290
11225.06 330
11226.06 323
11227.06 365
11228.06 338
11229.06 372
11230.06 353
11231.06 299
11232.06 291
11233.06 342
11234.06 321
11235.06 308
11236.06 361
11237.07 367
11238.07 333
11239.07 339
11240.07 330
11241.07 321
11242.07 347
11243.07 331
11244.07 337
11245.08 301
11246.08 292
11247.08 305
11248.08 324
11249.08 308
11250.08 311
11251.09 335
11252.09 327
11253.09 317
11254.09 315
11255.09 307
11256.10 317
11257.10 307
11258.10 344
11259.10 295
11260.10 308
11261.11 325
11262.11 301
11263.11 309
11264.11 281
11265.11 317
11266.12 327
11267.12 312
11268.12 346
11269.12 331
11270.13 301
11271.13 331
11272.13 347
11273.14 336
11274.14 298
11275.14 328
11276.14 310
11277.15 311
11278.15 306
11279.15 322
11280.16 368
11281.16 350
11282.16 341
11283.17 306
11284.17 317
11285.17 338
11286.17 321
11287.18 305
11288.18 286
11289.18 326
11290.19 309
11291.19 274
11292.20 301
11293.20 306
11294.20 328
11295.21 342
11296.21 314
11297.21 332
11298.22 334
11299.22 329
11300.23 351
11301.23 324
11302.23 326
11303.24 347
11304.24 333
11305.25 336
11306.25 325
11307.25 282
11308.26 296
11309.26 338
11310.27 330
11311.27 328
11312.28 334
11313.28 355
11314.29 308
11315.29 398
11316.29 360
11317.30 329
11318.30 347
11319.31 330
11320.31 374
11321.32 347
11322.32 316
11323.33 326
11324.33 361
11325.34 345
11326.34 303
11327.35 309
11328.35 328
11329.36 325
11330.36 323
11331.37 303
11332.38 316
11333.38 332
11334.39 349
11335.39 328
11336.40 327
11337.40 306
11338.41 311
11339.41 348
11340.42 317
11341.43 283
11342.43 324
11343.44 372
11344.44 341
11345.45 321
11346.46 318
11347.46 328
11348.47 348
11349.47 322
11350.48 305
11351.49 310
11352.49 338
11353.50 345
11354.50 332
11355.51 289
11356.52 320
11357.52 352
11358.53 372
11359.54 315
11360.54 341
11361.55 361
11362.56 375
11363.56 350
11364.57 364
11365.58 361
11366.58 339
11367.59 328
11368.60 345
11369.61 332
11370.61 326
11371.62 352
11372.63 313
11373.63 330
11374.64 287
11375.65 318
11376.66 375
11377.66 365
11378.67 322
11379.68 310
11380.69 316
11381.69 307
11382.70 303
11383.71 328
11384.72 309
11385.72 314
11386.73 302
11387.74 333
11388.75 335
11389.76 313
11390.76 305
11391.77 350
11392.78 320
11393.79 303
11394.80 343
11395.80 233
11396.81 269
11397.82 318
11398.83 284
11399.84 291
11400.85 283
11401.85 298
11402.86 287
11403.87 318
11404.88 272
11405.89 292
11406.90 269
11407.91 296
11408.91 280
11409.92 318
11410.93 326
11411.94 280
11412.95 252
11413.96 302
11414.97 292
11415.98 254
11416.99 295
11418.00 293
11419.00 288
11420.01 294
11421.02 256
11422.03 298
11423.04 261
11424.05 295
11425.06 289
11426.07 276
11427.08 285
11428.09 277
11429.10 302
11430.11 329
11431.12 299
11432.13 292
11433.14 328
11434.15 326
11435.16 279
11436.17 301
11437.18 307
11438.19 287
11439.20 322
11440.21 339
11441.22 250
11442.23 290
11443.24 311
11444.25 333
11445.26 273
11446.27 287
11447.28 329
11448.29 310
11449.30 322
11450.31 326
11451.32 313
11452.33 281
11453.34 317
11454.36 292
11455.37 247
11456.38 306
11457.39 326
11458.40 331
11459.41 323
11460.42 289
11461.43 299
11462.44 319
11463.45 287
11464.47 276
11465.48 288
11466.49 283
11467.50 324
11468.51 331
11469.52 317
11470.53 338
11471.55 318
11472.56 316
11473.57 300
11474.58 314
11475.59 291
11476.60 314
11477.62 298
11478.63 309
11479.64 293
11480.65 321
11481.66 330
11482.68 329
11483.69 311
11484.70 322
11485.71 321
11486.72 309
11487.74 298
11488.75 296
11489.76 320
11490.77 331
11491.79 317
11492.80 290
11493.81 296
11494.82 330
11495.84 359
11496.85 305
11497.86 311
11498.87 270
11499.89 316
11500.90 331
11501.91 298
11502.93 293
11503.94 331
11504.95 325
11505.96 292
11506.98 317
11507.99 316
11509.00 358
11510.02 316
11511.03 277
11512.04 308
11513.06 301
11514.07 308
11515.08 322
11516.10 318
11517.11 297
11518.13 278
11519.14 306
11520.15 289
11521.17 297
11522.18 302
11523.19 330
11524.21 320
11525.22 299
11526.24 307
11527.25 299
11528.26 318
11529.28 305
11530.29 353
11531.31 330
11532.32 325
11533.33 324
11534.35 323
11535.36 359
11536.38 288
11537.39 305
11538.41 306
11539.42 314
11540.44 305
11541.45 317
11542.47 318
11543.48 349
11544.49 304
11545.51 304
11546.52 332
11547.54 322
11548.55 292
11549.57 309
11550.58 297
11551.60 311
11552.61 355
11553.63 309
11554.64 297
11555.66 302
11556.68 318
11557.69 293
11558.71 321
11559.72 289
11560.74 336
11561.75 323
11562.77 344
11563.78 350
11564.80 336
11565.82 326
11566.83 327
11567.85 319
11568.86 369
11569.88 338
11570.89 310
11571.91 337
11572.93 350
11573.94 362
11574.96 359
11575.97 380
11576.99 332
11578.01 401
11579.02 340
11580.04 352
11581.06 334
11582.07 325
11583.09 340
11584.11 379
11585.12 390
11586.14 355
11587.16 386
11588.17 371
11589.19 439
11590.21 405
11591.22 414
11592.24 376
11593.26 411
11594.27 406
11595.29 382
11596.31 409
11597.32 432
11598.34 441
11599.36 497
11600.38 479
11601.39 474
11602.41 485
11603.43 499
11604.45 569
11605.46 563
11606.48 640
11607.50 589
11608.52 549
11609.53 534
11610.55 518
11611.57 507
11612.59 484
11613.60 426
11614.62 489
11615.64 488
11616.66 483
11617.68 494
11618.69 418
11619.71 458
11620.73 400
11621.75 430
11622.77 441
11623.78 465
11624.80 438
11625.82 444
11626.84 460
11627.86 486
11628.88 509
11629.90 533
11630.91 563
11631.93 605
11632.95 629
11633.97 689
11634.99 680
11636.01 743
11637.03 780
11638.05 710
11639.06 686
11640.08 650
11641.10 616
11642.12 560
11643.14 500
11644.16 479
11645.18 424
11646.20 439
11647.22 434
11648.24 390
11649.26 431
11650.28 438
11651.30 361
11652.31 413
11653.33 432
11654.35 432
11655.37 416
11656.39 421
11657.41 428
11658.43 360
11659.45 347
11660.47 406
11661.49 348
11662.51 389
11663.53 349
11664.55 381
11665.57 418
11666.59 394
11667.61 421
11668.63 396
11669.65 388
11670.67 382
11671.69 410
11672.71 420
11673.73 398
11674.76 423
11675.78 388
11676.80 400
11677.82 398
11678.84 367
11679.86 405
11680.88 345
11681.90 382
11682.92 401
11683.94 352
11684.96 402
11685.98 349
11687.00 359
11688.03 369
11689.05 391
11690.07 355
11691.09 379
11692.11 352
11693.13 352
11694.15 353
11695.17 361
11696.20 356
11697.22 361
11698.24 374
11699.26 346
11700.28 353
11701.30 357
11702.33 386
11703.35 358
11704.37 350
11705.39 361
11706.41 341
11707.44 368
11708.46 339
11709.48 343
11710.50 346
11711.52 334
11712.55 328
11713.57 347
11714.59 350
11715.61 387
11716.63 375
11717.66 380
11718.68 355
11719.70 373
11720.72 388
11721.75 373
11722.77 350
11723.79 353
11724.82 346
11725.84 351
11726.86 304
11727.88 344
11728.91 348
11729.93 315
11730.95 347
11731.98 342
11733.00 347
11734.02 320
11735.04 369
11736.07 350
11737.09 376
11738.11 313
11739.14 336
11740.16 321
11741.18 341
11742.21 323
11743.23 339
11744.25 334
11745.28 336
11746.30 351
11747.33 304
11748.35 315
11749.37 353
11750.40 329
11751.42 331
11752.44 335
11753.47 321
11754.49 338
11755.52 351
11756.54 333
11757.57 311
11758.59 305
11759.61 293
11760.64 290
11761.66 305
11762.69 313
11763.71 290
11764.74 324
11765.76 325
11766.78 307
11767.81 339
11768.83 349
11769.86 316
11770.88 332
11771.91 300
11772.93 323
11773.96 319
11774.98 342
11776.01 378
11777.03 336
11778.06 283
11779.08 312
11780.11 346
11781.13 305
11782.16 302
11783.18 337
11784.21 304
11785.23 305
11786.26 318
11787.28 316
11788.31 301
11789.34 369
11790.36 387
11791.39 335
11792.41 282
11793.44 301
11794.46 297
11795.49 290
11796.52 331
11797.54 301
11798.57 323
11799.59 292
11800.62 281
11801.65 334
11802.67 335
11803.70 338
11804.72 359
11805.75 327
11806.78 312
11807.80 317
11808.83 335
11809.86 346
11810.88 326
11811.91 307
11812.93 314
11813.96 270
11814.99 258
11816.01 325
11817.04 340
11818.07 317
11819.10 270
11820.12 322
11821.15 314
11822.18 313
11823.20 342
11824.23 327
11825.26 312
11826.28 293
11827.31 310
11828.34 306
11829.37 329
11830.39 324
11831.42 285
11832.45 333
11833.48 308
11834.50 309
11835.53 314
11836.56 319
11837.59 293
11838.61 295
11839.64 310
11840.67 334
11841.70 291
11842.72 330
11843.75 297
11844.78 277
11845.81 275
11846.84 289
11847.86 294
11848.89 316
11849.92 256
11850.95 319
11851.98 285
11853.01 269
11854.03 277
11855.06 296
11856.09 296
11857.12 297
11858.15 313
11859.18 323
11860.20 315
11861.23 310
11862.26 317
11863.29 322
11864.32 325
11865.35 305
11866.38 286
11867.41 305
11868.44 284
11869.46 289
11870.49 344
11871.52 339
11872.55 294
11873.58 311
11874.61 338
11875.64 346
11876.67 327
11877.70 304
11878.73 296
11879.76 273
11880.79 323
11881.82 309
11882.85 297
11883.88 292
11884.91 304
11885.93 297
11886.96 301
11887.99 308
11889.02 281
11890.05 324
11891.08 320
11892.11 286
11893.14 328
11894.17 336
11895.20 304
11896.23 273
11897.26 315
11898.30 293
11899.33 338
11900.36 324
11901.39 309
11902.42 370
11903.45 348
11904.48 346
11905.51 380
11906.54 316
11907.57 324
11908.60 318
11909.63 354
11910.66 315
11911.69 314
11912.72 287
11913.75 345
11914.79 336
11915.82 308
11916.85 349
11917.88 329
11918.91 338
11919.94 299
11920.97 339
11922.00 297
11923.04 323
11924.07 325
11925.10 329
11926.13 316
11927.16 332
11928.19 363
11929.22 349
11930.26 366
11931.29 350
11932.32 360
11933.35 374
11934.38 369
11935.41 401
11936.45 401
11937.48 365
11938.51 357
11939.54 374
11940.58 370
11941.61 308
11942.64 357
11943.67 325
11944.70 290
11945.74 273
11946.77 321
11947.80 354
11948.83 290
11949.87 286
11950.90 288
11951.93 312
11952.96 309
11954.00 331
11955.03 327
11956.06 325
11957.09 309
11958.13 319
11959.16 287
11960.19 308
11961.23 309
11962.26 337
11963.29 322
11964.33 322
11965.36 297
11966.39 290
11967.43 300
11968.46 317
11969.49 310
11970.53 301
11971.56 317
11972.59 277
11973.63 311
11974.66 309
11975.69 334
11976.73 339
11977.76 317
11978.79 315
11979.83 314
11980.86 288
11981.90 311
11982.93 269
11983.96 300
11985.00 317
11986.03 285
11987.07 298
11988.10 258
11989.13 270
11990.17 282
11991.20 280
11992.24 314
11993.27 308
11994.31 310
11995.34 293
11996.38 260
11997.41 318
11998.44 288
11999.48 243
12000.51 304
12001.55 308
12002.58 313
12003.62 311
12004.65 302
12005.69 304
12006.72 299
12007.76 306
12008.79 319
12009.83 320
12010.86 316
12011.90 317
12012.93 311
12013.97 278
12015.00 288
12016.04 321
12017.08 288
12018.11 268
12019.15 312
12020.18 328
12021.22 290
12022.25 332
12023.29 307
12024.32 318
12025.36 304
12026.40 284
12027.43 278
12028.47 318
12029.50 314
12030.54 291
12031.58 300
12032.61 290
12033.65 285
12034.68 266
12035.72 297
12036.76 280
12037.79 310
12038.83 310
12039.87 328
12040.90 303
12041.94 272
12042.98 265
12044.01 283
12045.05 266
12046.09 298
12047.12 292
12048.16 286
12049.20 307
12050.23 294
12051.27 315
12052.31 285
12053.34 284
12054.38 296
12055.42 325
12056.45 298
12057.49 283
12058.53 275
12059.57 300
12060.60 306
12061.64 316
12062.68 320
12063.72 310
12064.75 283
12065.79 283
12066.83 303
12067.87 310
12068.90 289
12069.94 331
12070.98 310
12072.02 326
12073.06 304
12074.09 297
12075.13 304
12076.17 295
12077.21 294
12078.24 276
12079.28 317
12080.32 295
12081.36 258
12082.40 281
12083.44 313
12084.47 324
12085.51 274
12086.55 277
12087.59 298
12088.63 329
12089.67 300
12090.71 328
12091.74 305
12092.78 319
12093.82 287
12094.86 315
12095.90 274
12096.94 333
12097.98 304
12099.02 307
12100.05 296
12101.09 303
12102.13 284
12103.17 315
12104.21 342
12105.25 333
12106.29 327
12107.33 322
12108.37 350
12109.41 324
12110.45 279
12111.49 252
12112.53 294
12113.57 298
12114.61 257
12115.65 268
12116.69 276
12117.72 304
12118.76 315
12119.80 287
12120.84 276
12121.88 300
12122.92 298
12123.96 274
12125.00 306
12126.04 308
12127.08 266
12128.12 293
12129.17 296
12130.21 277
12131.25 280
12132.29 285
12133.33 282
12134.37 282
12135.41 260
12136.45 261
12137.49 307
12138.53 267
12139.57 266
12140.61 250
12141.65 261
12142.69 310
12143.73 306
12144.77 287
12145.82 301
12146.86 288
12147.90 280
12148.94 265
12149.98 284
12151.02 247
12152.06 279
12153.10 263
12154.15 296
12155.19 302
12156.23 254
12157.27 299
12158.31 262
12159.35 262
12160.39 248
12161.44 291
12162.48 278
12163.52 261
12164.56 246
12165.60 244
12166.64 277
12167.69 294
12168.73 281
12169.77 260
12170.81 262
12171.85 257
12172.90 284
12173.94 269
12174.98 275
12176.02 266
12177.07 283
12178.11 276
12179.15 262
12180.19 275
12181.24 227
12182.28 267
12183.32 295
12184.36 292
12185.41 287
12186.45 277
12187.49 291
12188.53 306
12189.58 299
12190.62 290
12191.66 279
12192.71 302
12193.75 283
12194.79 243
12195.84 237
12196.88 266
12197.92 278
12198.97 314
12200.01 283
12201.05 282
12202.10 306
12203.14 295
12204.18 272
12205.23 302
12206.27 267
12207.31 279
12208.36 289
12209.40 250
12210.44 282
12211.49 275
12212.53 284
12213.58 276
12214.62 257
12215.66 249
12216.71 230
12217.75 257
12218.80 261
12219.84 301
12220.88 280
12221.93 308
12222.97 285
12224.02 278
12225.06 274
12226.11 245
12227.15 261
12228.19 270
12229.24 299
12230.28 258
12231.33 258
12232.37 282
12233.42 265
12234.46 306
12235.51 284
12236.55 275
12237.60 283
12238.64 288
12239.69 307
12240.73 249
12241.78 220
12242.82 269
12243.87 295
12244.91 265
12245.96 261
12247.00 246
12248.05 263
12249.09 266
12250.14 258
12251.19 212
12252.23 243
12253.28 272
12254.32 270
12255.37 264
12256.41 262
12257.46 239
12258.51 247
12259.55 276
12260.60 281
12261.64 270
12262.69 293
12263.74 236
12264.78 264
12265.83 256
12266.87 259
12267.92 266
12268.97 250
12270.01 286
12271.06 256
12272.11 254
12273.15 260
12274.20 243
12275.24 263
12276.29 271
12277.34 260
12278.38 243
12279.43 227
12280.48 266
12281.52 236
12282.57 233
12283.62 284
12284.67 237
12285.71 217
12286.76 236
12287.81 260
12288.85 242
12289.90 244
12290.95 254
12292.00 246
12293.04 225
12294.09 261
12295.14 225
12296.18 212
12297.23 218
12298.28 238
12299.33 227
12300.38 228
12301.42 228
12302.47 245
12303.52 251
12304.57 238
12305.61 246
12306.66 266
12307.71 228
12308.76 233
12309.81 240
12310.85 232
12311.90 237
12312.95 267
12314.00 293
12315.05 267
12316.09 243
12317.14 192
12318.19 224
12319.24 214
12320.29 253
12321.34 260
12322.39 227
12323.43 253
12324.48 233
12325.53 258
12326.58 264
12327.63 217
12328.68 269
12329.73 283
12330.78 239
12331.82 231
12332.87 239
12333.92 258
12334.97 283
12336.02 234
12337.07 218
12338.12 247
12339.17 266
12340.22 221
12341.27 244
12342.32 226
12343.37 263
12344.42 249
12345.46 236
12346.51 228
12347.56 220
12348.61 236
12349.66 225
12350.71 222
12351.76 216
12352.81 216
12353.86 281
12354.91 222
12355.96 212
12357.01 204
12358.06 257
12359.11 250
12360.16 266
12361.21 247
12362.26 220
12363.31 208
12364.36 254
12365.41 252
12366.47 238
12367.52 219
12368.57 245
12369.62 255
12370.67 202
12371.72 207
12372.77 243
12373.82 247
12374.87 245
12375.92 237
12376.97 220
12378.02 226
12379.07 225
12380.12 255
12381.18 224
12382.23 212
12383.28 231
12384.33 264
12385.38 228
12386.43 239
12387.48 192
12388.53 207
12389.59 225
12390.64 206
12391.69 220
12392.74 213
12393.79 243
12394.84 222
12395.90 225
12396.95 215
12398.00 226
12399.05 232
12400.10 218
12401.15 215
12402.21 250
12403.26 240
12404.31 219
12405.36 242
12406.41 236
12407.47 251
12408.52 232
12409.57 249
12410.62 221
12411.68 220
12412.73 249
12413.78 221
12414.83 187
12415.89 215
12416.94 199
12417.99 220
12419.04 221
12420.10 246
12421.15 232
12422.20 247
12423.26 241
12424.31 234
12425.36 234
12426.41 206
12427.47 216
12428.52 236
12429.57 236
12430.63 261
12431.68 218
12432.73 215
12433.79 237
12434.84 225
12435.89 236
12436.95 201
12438.00 233
12439.05 208
12440.11 243
12441.16 227
12442.21 226
12443.27 244
12444.32 234
12445.38 206
12446.43 208
12447.48 226
12448.54 224
12449.59 231
12450.65 236
12451.70 231
12452.75 231
12453.81 242
12454.86 248
12455.92 227
12456.97 224
12458.02 243
12459.08 230
12460.13 199
12461.19 252
12462.24 241
12463.30 237
12464.35 206
12465.41 227
12466.46 230
12467.52 264
12468.57 239
12469.63 234
12470.68 268
12471.74 254
12472.79 258
12473.85 267
12474.90 282
12475.96 237
12477.01 252
12478.07 249
12479.12 222
12480.18 259
12481.23 261
12482.29 225
12483.34 263
12484.40 213
12485.45 225
12486.51 252
12487.56 283
12488.62 262
12489.68 263
12490.73 253
12491.79 237
12492.84 294
12493.90 289
12494.95 322
12496.01 320
12497.07 330
12498.12 334
12499.18 368
12500.23 320
12501.29 304
12502.35 297
12503.40 300
12504.46 299
12505.52 277
12506.57 245
12507.63 302
12508.69 250
12509.74 256
12510.80 258
12511.86 247
12512.91 269
12513.97 236
12515.03 252
12516.08 217
12517.14 254
12518.20 236
12519.25 222
12520.31 256
12521.37 225
12522.42 231
12523.48 226
12524.54 236
12525.60 268
12526.65 233
12527.71 251
12528.77 203
12529.82 236
12530.88 256
12531.94 217
12533.00 263
12534.05 284
12535.11 257
12536.17 234
12537.23 234
12538.29 268
12539.34 263
12540.40 217
12541.46 237
12542.52 250
12543.57 230
12544.63 239
12545.69 273
12546.75 250
12547.81 235
12548.87 249
12549.92 220
12550.98 256
12552.04 253
12553.10 248
12554.16 193
12555.22 209
12556.27 231
12557.33 203
12558.39 240
12559.45 250
12560.51 252
12561.57 251
12562.63 255
12563.68 253
12564.74 219
12565.80 228
12566.86 259
12567.92 247
12568.98 256
12570.04 251
12571.10 274
12572.16 270
12573.22 272
12574.28 300
12575.33 318
12576.39 321
12577.45 300
12578.51 305
12579.57 286
12580.63 308
12581.69 308
12582.75 306
12583.81 276
12584.87 265
12585.93 244
12586.99 253
12588.05 239
12589.11 281
12590.17 268
12591.23 236
12592.29 243
12593.35 247
12594.41 248
12595.47 224
12596.53 243
12597.59 239
12598.65 226
12599.71 221
12600.77 248
12601.83 287
12602.89 278
12603.95 245
12605.01 279
12606.07 287
12607.13 238
12608.20 236
12609.26 227
12610.32 271
12611.38 259
12612.44 279
12613.50 267
12614.56 244
12615.62 244
12616.68 258
12617.74 244
12618.81 249
12619.87 247
12620.93 225
12621.99 244
12623.05 213
12624.11 277
12625.17 281
12626.23 231
12627.30 210
12628.36 250
12629.42 223
12630.48 261
12631.54 248
12632.60 285
12633.67 240
12634.73 279
12635.79 273
12636.85 243
12637.91 233
12638.98 243
12640.04 242
12641.10 254
12642.16 237
12643.22 243
12644.29 286
12645.35 283
12646.41 266
12647.47 256
12648.54 264
12649.60 277
12650.66 298
12651.72 234
12652.79 223
12653.85 266
12654.91 280
12655.97 308
12657.04 249
12658.10 259
12659.16 265
12660.22 287
12661.29 266
12662.35 249
12663.41 252
12664.48 272
12665.54 250
12666.60 254
12667.67 247
12668.73 248
12669.79 284
12670.86 283
12671.92 266
12672.98 252
12674.05 254
12675.11 237
12676.17 258
12677.24 275
12678.30 281
12679.36 287
12680.43 277
12681.49 222
12682.56 221
12683.62 261
12684.68 225
12685.75 222
12686.81 230
12687.88 245
12688.94 248
12690.00 226
12691.07 234
12692.13 261
12693.20 257
12694.26 250
12695.33 288
12696.39 276
12697.45 263
12698.52 242
12699.58 248
12700.65 262
12701.71 269
12702.78 283
12703.84 266
12704.91 312
12705.97 285
12707.04 256
12708.10 292
12709.17 296
12710.23 263
12711.30 273
12712.36 293
12713.43 273
12714.49 262
12715.56 279
12716.62 271
12717.69 251
12718.75 237
12719.82 251
12720.88 258
12721.95 275
12723.02 263
12724.08 245
12725.15 281
12726.21 267
12727.28 247
12728.34 257
12729.41 252
12730.48 261
12731.54 249
12732.61 285
12733.67 263
12734.74 262
12735.81 228
12736.87 271
12737.94 258
12739.00 265
12740.07 277
12741.14 263
12742.20 242
12743.27 256
12744.34 228
12745.40 226
12746.47 273
12747.54 261
12748.60 243
12749.67 225
12750.74 246
12751.80 266
12752.87 245
12753.94 238
12755.00 254
12756.07 255
12757.14 249
12758.20 208
12759.27 192
12760.34 204
12761.40 223
12762.47 241
12763.54 205
12764.61 237
12765.67 261
12766.74 271
12767.81 209
12768.88 206
12769.94 228
12771.01 266
12772.08 229
12773.15 263
12774.21 231
12775.28 250
12776.35 253
12777.42 244
12778.49 245
12779.55 225
12780.62 229
12781.69 229
12782.76 237
12783.83 232
12784.89 230
12785.96 227
12787.03 234
12788.10 221
12789.17 248
12790.23 225
12791.30 261
12792.37 236
12793.44 203
12794.51 233
12795.58 258
12796.65 244
12797.71 193
12798.78 228
12799.85 251
12800.92 255
12801.99 227
12803.06 208
12804.13 212
12805.20 226
12806.27 249
12807.33 234
12808.40 202
12809.47 227
12810.54 225
12811.61 205
12812.68 219
12813.75 201
12814.82 222
12815.89 234
12816.96 226
12818.03 214
12819.10 241
12820.17 234
12821.24 254
12822.31 223
12823.38 250
12824.45 224
12825.52 213
12826.59 259
12827.66 224
12828.73 191
12829.80 199
12830.87 212
12831.94 219
12833.01 232
12834.08 220
12835.15 209
12836.22 218
12837.29 227
12838.36 189
12839.43 229
12840.50 234
12841.57 234
12842.64 221
12843.71 227
12844.78 219
12845.85 222
12846.92 226
12847.99 224
12849.06 247
12850.13 229
12851.21 263
12852.28 225
12853.35 209
12854.42 187
12855.49 231
12856.56 233
12857.63 219
12858.70 186
12859.77 206
12860.85 215
12861.92 176
12862.99 191
12864.06 185
12865.13 201
12866.20 210
12867.27 236
12868.35 215
12869.42 238
12870.49 219
12871.56 203
12872.63 239
12873.71 213
12874.78 201
12875.85 190
12876.92 197
12877.99 218
12879.07 220
12880.14 213
12881.21 222
12882.28 172
12883.35 215
12884.43 187
12885.50 183
12886.57 171
12887.64 205
12888.72 191
12889.79 208
12890.86 194
12891.93 226
12893.01 235
12894.08 183
12895.15 215
12896.22 231
12897.30 248
12898.37 214
12899.44 218
12900.52 238
12901.59 213
12902.66 218
12903.74 215
12904.81 202
12905.88 238
12906.96 196
12908.03 204
12909.10 210
12910.18 217
12911.25 171
12912.32 204
12913.40 195
12914.47 204
12915.54 208
12916.62 180
12917.69 200
12918.76 182
12919.84 192
12920.91 220
12921.99 242
12923.06 179
12924.13 220
12925.21 212
12926.28 192
12927.36 191
12928.43 242
12929.50 228
12930.58 188
12931.65 176
12932.73 198
12933.80 197
12934.88 178
12935.95 198
12937.02 199
12938.10 179
12939.17 197
12940.25 201
12941.32 177
12942.40 179
12943.47 167
12944.55 199
12945.62 201
12946.70 202
12947.77 217
12948.85 200
12949.92 199
12951.00 202
12952.07 157
12953.15 210
12954.22 214
12955.30 185
12956.37 201
12957.45 198
12958.52 186
12959.60 173
12960.68 197
12961.75 206
12962.83 209
12963.90 197
12964.98 191
12966.05 221
12967.13 186
12968.20 183
12969.28 200
12970.36 194
12971.43 181
12972.51 224
12973.58 169
12974.66 185
12975.74 191
12976.81 205
12977.89 184
12978.97 177
12980.04 193
12981.12 207
12982.19 191
12983.27 187
12984.35 198
12985.42 210
12986.50 186
12987.58 177
12988.65 182
12989.73 187
12990.81 205
12991.88 200
12992.96 199
12994.04 227
12995.11 194
12996.19 187
12997.27 202
12998.35 214
12999.42 218
13000.50 192
13001.58 189
13002.65 208
13003.73 189
13004.81 214
13005.89 215
13006.96 242
13008.04 215
13009.12 192
13010.20 170
13011.27 189
13012.35 222
13013.43 205
13014.51 220
13015.58 188
13016.66 190
13017.74 235
13018.82 211
13019.90 174
13020.97 186
13022.05 185
13023.13 199
13024.21 180
13025.29 191
13026.37 191
13027.44 170
13028.52 213
13029.60 216
13030.68 202
13031.76 183
13032.84 187
13033.91 172
13034.99 188
13036.07 165
13037.15 222
13038.23 189
13039.31 176
13040.39 223
13041.46 233
13042.54 232
13043.62 192
13044.70 180
13045.78 198
13046.86 224
13047.94 212
13049.02 213
13050.10 202
13051.18 198
13052.26 223
13053.34 258
13054.41 209
13055.49 209
13056.57 215
13057.65 225
13058.73 202
13059.81 192
13060.89 182
13061.97 205
13063.05 186
13064.13 196
13065.21 188
13066.29 211
13067.37 186
13068.45 163
13069.53 182
13070.61 191
13071.69 184
13072.77 181
13073.85 216
13074.93 192
13076.01 218
13077.09 211
13078.17 182
13079.25 175
13080.33 186
13081.41 201
13082.49 205
13083.58 161
13084.66 181
13085.74 198
13086.82 187
13087.90 201
13088.98 185
13090.06 197
13091.14 184
13092.22 191
13093.30 189
13094.38 169
13095.46 169
13096.55 196
13097.63 191
13098.71 205
13099.79 195
13100.87 200
13101.95 179
13103.03 186
13104.12 200
13105.20 182
13106.28 198
13107.36 180
13108.44 194
13109.52 211
13110.60 201
13111.69 196
13112.77 217
13113.85 220
13114.93 199
13116.01 194
13117.10 206
13118.18 182
13119.26 158
13120.34 209
13121.42 192
13122.51 207
13123.59 193
13124.67 197
13125.75 230
13126.84 204
13127.92 210
13129.00 204
13130.08 182
13131.17 209
13132.25 202
13133.33 209
13134.41 219
13135.50 183
13136.58 169
13137.66 194
13138.75 212
13139.83 176
13140.91 199
13141.99 182
13143.08 215
13144.16 213
13145.24 207
13146.33 192
13147.41 214
13148.49 187
13149.58 235
13150.66 199
13151.74 185
13152.83 180
13153.91 192
13154.99 205
13156.08 177
13157.16 207
13158.25 206
13159.33 186
13160.41 199
13161.50 181
13162.58 203
13163.66 226
13164.75 217
13165.83 175
13166.92 214
13168.00 177
13169.08 187
13170.17 216
13171.25 218
13172.34 169
13173.42 168
13174.51 194
13175.59 182
13176.67 167
13177.76 213
13178.84 185
13179.93 209
13181.01 189
13182.10 193
13183.18 198
13184.27 189
13185.35 188
13186.44 185
13187.52 198
13188.61 165
13189.69 178
13190.78 192
13191.86 192
13192.95 211
13194.03 238
13195.12 216
13196.20 212
13197.29 180
13198.37 183
13199.46 215
13200.54 178
13201.63 181
13202.72 196
13203.80 205
13204.89 179
13205.97 196
13207.06 189
13208.14 169
13209.23 188
13210.32 188
13211.40 165
13212.49 171
13213.57 152
13214.66 178
13215.75 190
13216.83 185
13217.92 204
13219.00 189
13220.09 180
13221.18 187
13222.26 183
13223.35 247
13224.44 208
13225.52 187
13226.61 188
13227.70 208
13228.78 184
13229.87 164
13230.96 153
13232.04 183
13233.13 192
13234.22 160
13235.30 175
13236.39 154
13237.48 185
13238.56 210
13239.65 203
13240.74 168
13241.82 168
13242.91 195
13244.00 159
13245.09 185
13246.17 211
13247.26 175
13248.35 190
13249.44 203
13250.52 180
13251.61 181
13252.70 143
13253.79 182
13254.87 204
13255.96 192
13257.05 210
13258.14 199
13259.23 195
13260.31 195
13261.40 222
13262.49 210
13263.58 194
13264.67 184
13265.75 193
13266.84 194
13267.93 184
13269.02 181
13270.11 186
13271.19 200
13272.28 193
13273.37 198
13274.46 206
13275.55 222
13276.64 187
13277.73 210
13278.81 240
13279.90 242
13280.99 234
13282.08 215
13283.17 209
13284.26 198
13285.35 210
13286.44 192
13287.53 212
13288.61 214
13289.70 222
13290.79 218
13291.88 197
13292.97 213
13294.06 214
13295.15 214
13296.24 200
13297.33 178
13298.42 225
13299.51 205
13300.60 206
13301.69 187
13302.78 204
13303.87 208
13304.96 207
13306.05 226
13307.14 223
13308.23 194
13309.32 214
13310.41 241
13311.50 210
13312.59 178
13313.68 192
13314.77 193
13315.86 196
13316.95 200
13318.04 185
13319.13 193
13320.22 183
13321.31 199
13322.40 196
13323.49 225
13324.58 224
13325.67 223
13326.76 233
13327.85 223
13328.94 209
13330.03 200
13331.12 209
13332.21 221
13333.31 197
13334.40 244
13335.49 210
13336.58 183
13337.67 185
13338.76 211
13339.85 228
13340.94 198
13342.03 233
13343.13 214
13344.22 224
13345.31 211
13346.40 216
13347.49 207
13348.58 210
13349.67 187
13350.77 182
13351.86 209
13352.95 200
13354.04 180
13355.13 212
13356.22 206
13357.32 186
13358.41 211
13359.50 219
13360.59 185
13361.68 218
13362.78 233
13363.87 238
13364.96 223
13366.05 183
13367.15 191
13368.24 235
13369.33 251
13370.42 240
13371.52 239
13372.61 228
13373.70 235
13374.79 240
13375.89 205
13376.98 216
13378.07 204
13379.16 194
13380.26 195
13381.35 208
13382.44 191
13383.54 201
13384.63 257
13385.72 185
13386.82 212
13387.91 189
13389.00 208
13390.09 230
13391.19 207
13392.28 193
13393.37 188
13394.47 207
13395.56 213
13396.66 192
13397.75 192
13398.84 197
13399.94 224
13401.03 224
13402.12 183
13403.22 209
13404.31 234
13405.40 227
13406.50 231
13407.59 226
13408.69 177
13409.78 210
13410.88 223
13411.97 222
13413.06 168
13414.16 198
13415.25 203
13416.35 196
13417.44 234
13418.53 198
13419.63 220
13420.72 209
13421.82 228
13422.91 200
13424.01 208
13425.10 212
13426.20 248
13427.29 217
13428.39 198
13429.48 230
13430.58 196
13431.67 245
13432.77 205
13433.86 185
13434.96 241
13436.05 242
13437.15 204
13438.24 176
13439.34 140
13440.43 211
13441.53 226
13442.62 229
13443.72 214
13444.81 180
13445.91 219
13447.01 237
13448.10 240
13449.20 208
13450.29 220
13451.39 206
13452.48 242
13453.58 236
13454.68 191
13455.77 173
13456.87 213
13457.96 218
13459.06 236
13460.16 216
13461.25 200
13462.35 218
13463.44 234
13464.54 218
13465.64 207
13466.73 209
13467.83 222
13468.93 208
13470.02 224
13471.12 230
13472.22 222
13473.31 229
13474.41 213
13475.51 232
13476.60 203
13477.70 239
13478.80 211
13479.89 259
13480.99 193
13482.09 212
13483.18 220
13484.28 210
13485.38 211
13486.48 186
13487.57 220
13488.67 220
13489.77 218
13490.87 208
13491.96 242
13493.06 202
13494.16 241
13495.26 198
13496.35 212
13497.45 221
13498.55 227
13499.65 241
13500.74 259
13501.84 228
13502.94 243
13504.04 251
13505.14 240
13506.23 245
13507.33 234
13508.43 246
13509.53 232
13510.63 224
13511.72 197
13512.82 208
13513.92 265
13515.02 229
13516.12 225
13517.22 221
13518.31 224
13519.41 200
13520.51 203
13521.61 211
13522.71 190
13523.81 219
13524.91 206
13526.01 176
13527.10 185
13528.20 226
13529.30 247
13530.40 230
13531.50 185
13532.60 191
13533.70 228
13534.80 211
13535.90 179
13537.00 192
13538.09 198
13539.19 193
13540.29 244
13541.39 206
13542.49 212
13543.59 197
13544.69 210
13545.79 185
13546.89 208
13547.99 193
13549.09 185
13550.19 193
13551.29 207
13552.39 166
13553.49 170
13554.59 192
13555.69 188
13556.79 209
13557.89 214
13558.99 199
13560.09 203
13561.19 213
13562.29 219
13563.39 192
13564.49 186
13565.59 191
13566.69 196
13567.79 211
13568.89 222
13569.99 200
13571.09 220
13572.20 232
13573.30 217
13574.40 200
13575.50 209
13576.60 202
13577.70 223
13578.80 202
13579.90 182
13581.00 192
13582.10 197
13583.20 213
13584.31 185
13585.41 179
13586.51 194
13587.61 241
13588.71 211
13589.81 176
13590.91 198
13592.02 205
13593.12 219
13594.22 215
13595.32 219
13596.42 187
13597.52 207
13598.63 227
13599.73 185
13600.83 192
13601.93 226
13603.03 193
13604.14 186
13605.24 198
13606.34 227
13607.44 219
13608.54 197
13609.65 183
13610.75 156
13611.85 208
13612.95 219
13614.06 212
13615.16 184
13616.26 206
13617.36 224
13618.47 192
13619.57 173
13620.67 213
13621.77 210
13622.88 211
13623.98 193
13625.08 199
13626.18 190
13627.29 201
13628.39 219
13629.49 152
13630.60 190
13631.70 185
13632.80 209
13633.91 204
13635.01 198
13636.11 205
13637.22 198
13638.32 185
13639.42 218
13640.53 187
13641.63 179
13642.73 210
13643.84 200
13644.94 208
13646.04 196
13647.15 196
13648.25 187
13649.36 209
13650.46 199
13651.56 188
13652.67 198
13653.77 193
13654.88 194
13655.98 177
13657.08 185
13658.19 188
13659.29 177
13660.40 207
13661.50 199
13662.60 173
13663.71 175
13664.81 185
13665.92 185
13667.02 187
13668.13 205
13669.23 202
13670.34 186
13671.44 214
13672.55 206
13673.65 209
13674.76 188
13675.86 210
13676.97 195
13678.07 174
13679.18 182
13680.28 183
13681.39 159
13682.49 184
13683.60 215
13684.70 209
13685.81 212
13686.91 196
13688.02 217
13689.12 215
13690.23 190
13691.33 220
13692.44 181
13693.55 184
13694.65 179
13695.76 215
13696.86 185
13697.97 164
13699.07 210
13700.18 213
13701.29 196
13702.39 178
13703.50 186
13704.60 199
13705.71 201
13706.82 178
13707.92 199
13709.03 198
13710.14 193
13711.24 169
13712.35 205
13713.45 198
13714.56 154
13715.67 184
13716.77 223
13717.88 230
13718.99 179
13720.09 178
13721.20 162
13722.31 212
13723.41 190
13724.52 196
13725.63 165
13726.74 185
13727.84 216
13728.95 190
13730.06 220
13731.16 195
13732.27 195
13733.38 173
13734.49 209
13735.59 191
13736.70 193
13737.81 184
13738.91 241
13740.02 207
13741.13 225
13742.24 209
13743.35 185
13744.45 204
13745.56 177
13746.67 221
13747.78 215
13748.88 203
13749.99 175
13751.10 200
13752.21 184
13753.32 211
13754.42 191
13755.53 193
13756.64 179
13757.75 196
13758.86 220
13759.97 212
13761.07 202
13762.18 221
13763.29 204
13764.40 229
13765.51 216
13766.62 242
13767.72 227
13768.83 224
13769.94 225
13771.05 230
13772.16 263
13773.27 272
13774.38 281
13775.49 256
13776.60 253
13777.70 274
13778.81 282
13779.92 280
13781.03 300
13782.14 225
13783.25 220
13784.36 222
13785.47 222
13786.58 222
13787.69 205
13788.80 192
13789.91 192
13791.02 209
13792.13 193
13793.24 185
13794.35 183
13795.45 193
13796.56 184
13797.67 166
13798.78 197
13799.89 229
13801.00 205
13802.11 180
13803.22 191
13804.33 179
13805.44 216
13806.55 208
13807.67 194
13808.78 194
13809.89 208
13811.00 213
13812.11 217
13813.22 222
13814.33 214
13815.44 216
13816.55 222
13817.66 207
13818.77 162
13819.88 164
13820.99 180
13822.10 198
13823.21 185
13824.32 174
13825.44 211
13826.55 205
13827.66 164
13828.77 164
13829.88 165
13830.99 184
13832.10 195
13833.21 181
13834.32 193
13835.44 191
13836.55 190
13837.66 166
13838.77 174
13839.88 212
13840.99 183
13842.10 194
13843.22 185
13844.33 183
13845.44 210
13846.55 240
13847.66 183
13848.78 181
13849.89 199
13851.00 210
13852.11 194
13853.22 185
13854.34 163
13855.45 190
13856.56 187
13857.67 214
13858.78 203
13859.90 199
13861.01 192
13862.12 174
13863.23 170
13864.35 188
13865.46 169
13866.57 173
13867.68 173
13868.80 159
13869.91 189
13871.02 178
13872.14 182
13873.25 179
13874.36 199
13875.47 206
13876.59 178
13877.70 174
13878.81 207
13879.93 172
13881.04 187
13882.15 157
13883.27 192
13884.38 199
13885.49 175
13886.61 174
13887.72 192
13888.83 174
13889.95 176
13891.06 198
13892.17 162
13893.29 182
13894.40 191
13895.52 183
13896.63 194
13897.74 176
13898.86 216
13899.97 180
13901.09 177
13902.20 171
13903.31 217
13904.43 188
13905.54 173
13906.66 183
13907.77 214
13908.89 188
13910.00 203
13911.11 182
13912.23 180
13913.34 189
13914.46 171
13915.57 155
13916.69 160
13917.80 208
13918.92 186
13920.03 197
13921.15 172
13922.26 150
13923.38 150
13924.49 211
13925.61 198
13926.72 173
13927.84 164
13928.95 182
13930.07 189
13931.18 198
13932.30 172
13933.41 222
13934.53 187
13935.64 197
13936.76 162
13937.87 155
13938.99 173
13940.10 183
13941.22 152
13942.34 188
13943.45 198
13944.57 179
13945.68 178
13946.80 175
13947.91 181
13949.03 170
13950.15 168
13951.26 173
13952.38 173
13953.49 180
13954.61 176
13955.73 163
13956.84 196
13957.96 191
13959.08 193
13960.19 198
13961.31 189
13962.43 180
13963.54 180
13964.66 158
13965.78 177
13966.89 204
13968.01 185
13969.13 184
13970.24 175
13971.36 164
13972.48 168
13973.59 172
13974.71 164
13975.83 183
13976.94 182
13978.06 163
13979.18 205
13980.30 169
13981.41 180
13982.53 172
13983.65 212
13984.76 186
13985.88 147
13987.00 176
13988.12 164
13989.23 176
13990.35 186
13991.47 173
13992.59 200
13993.71 159
13994.82 201
13995.94 175
13997.06 194
13998.18 175
13999.29 172
14000.41 208
14001.53 198
14002.65 193
14003.77 170
14004.88 176
14006.00 182
14007.12 185
14008.24 180
14009.36 236
14010.48 167
14011.59 144
14012.71 150
14013.83 159
14014.95 189
14016.07 160
14017.19 198
14018.31 191
14019.43 213
14020.54 199
14021.66 178
14022.78 175
14023.90 177
14025.02 228
14026.14 223
14027.26 195
14028.38 163
14029.50 191
14030.62 186
14031.73 195
14032.85 176
14033.97 185
14035.09 186
14036.21 181
14037.33 173
14038.45 181
14039.57 184
14040.69 190
14041.81 192
14042.93 184
14044.05 182
14045.17 168
14046.29 190
14047.41 178
14048.53 167
14049.65 176
14050.77 186
14051.89 184
14053.01 176
14054.13 179
14055.25 187
14056.37 178
14057.49 190
14058.61 204
14059.73 210
14060.85 177
14061.97 195
14063.09 220
14064.21 173
14065.33 177
14066.45 171
14067.57 232
14068.70 218
14069.82 175
14070.94 184
14072.06 204
14073.18 203
14074.30 224
14075.42 188
14076.54 215
14077.66 219
14078.78 237
14079.91 242
14081.03 223
14082.15 195
14083.27 205
14084.39 246
14085.51 246
14086.63 226
14087.75 206
14088.88 193
14090.00 232
14091.12 223
14092.24 202
14093.36 242
14094.48 239
14095.61 261
14096.73 220
14097.85 265
14098.97 252
14100.09 271
14101.22 287
14102.34 235
14103.46 252
14104.58 236
14105.71 248
14106.83 227
14107.95 227
14109.07 225
14110.19 234
14111.32 228
14112.44 222
14113.56 214
14114.68 220
14115.81 227
14116.93 199
14118.05 186
14119.18 192
14120.30 186
14121.42 186
14122.54 214
14123.67 182
14124.79 203
14125.91 166
14127.04 206
14128.16 177
14129.28 201
14130.41 219
14131.53 214
14132.65 220
14133.78 183
14134.90 219
14136.02 165
14137.15 228
14138.27 191
14139.39 225
14140.52 207
14141.64 188
14142.76 194
14143.89 202
14145.01 184
14146.13 207
14147.26 206
14148.38 187
14149.51 173
14150.63 199
14151.75 203
14152.88 163
14154.00 194
14155.13 189
14156.25 200
14157.38 165
14158.50 218
14159.62 203
14160.75 183
14161.87 200
14163.00 173
14164.12 163
14165.25 187
14166.37 171
14167.50 189
14168.62 203
14169.75 186
14170.87 185
14172.00 176
14173.12 194
14174.25 177
14175.37 180
14176.50 144
14177.62 197
14178.75 209
14179.87 185
14181.00 191
14182.12 179
14183.25 183
14184.37 168
14185.50 195
14186.62 175
14187.75 181
14188.87 159
14190.00 187
14191.13 148
14192.25 157
14193.38 177
14194.50 190
14195.63 190
14196.75 185
14197.88 205
14199.01 190
14200.13 160
14201.26 189
14202.38 178
14203.51 166
14204.64 189
14205.76 199
14206.89 192
14208.01 178
14209.14 196
14210.27 193
14211.39 179
14212.52 195
14213.65 179
14214.77 173
14215.90 206
14217.03 172
14218.15 184
14219.28 194
14220.41 178
14221.53 181
14222.66 155
14223.79 186
14224.91 182
14226.04 179
14227.17 208
14228.30 188
14229.42 177
14230.55 175
14231.68 157
14232.80 144
14233.93 162
14235.06 194
14236.19 194
14237.31 156
14238.44 163
14239.57 158
14240.70 209
14241.82 180
14242.95 185
14244.08 185
14245.21 169
14246.34 167
14247.46 159
14248.59 154
14249.72 157
14250.85 181
14251.98 160
14253.10 179
14254.23 185
14255.36 192
14256.49 165
14257.62 178
14258.74 165
14259.87 150
14261.00 154
14262.13 173
14263.26 170
14264.39 170
14265.52 177
14266.64 156
14267.77 183
14268.90 156
14270.03 193
14271.16 156
14272.29 146
14273.42 153
14274.55 165
14275.68 157
14276.80 176
14277.93 154
14279.06 144
14280.19 152
14281.32 163
14282.45 157
14283.58 177
14284.71 135
14285.84 151
14286.97 162
14288.10 160
14289.23 192
14290.36 208
14291.49 163
14292.62 152
14293.75 135
14294.87 177
14296.00 176
14297.13 166
14298.26 157
14299.39 163
14300.52 156
14301.65 160
14302.78 187
14303.91 155
14305.04 166
14306.17 168
14307.31 173
14308.44 185
14309.57 145
14310.70 169
14311.83 164
14312.96 181
14314.09 133
14315.22 135
14316.35 160
14317.48 138
14318.61 135
14319.74 152
14320.87 163
14322.00 168
14323.13 159
14324.26 160
14325.40 168
14326.53 149
14327.66 149
14328.79 152
14329.92 166
14331.05 174
14332.18 160
14333.31 153
14334.44 146
14335.58 158
14336.71 167
14337.84 157
14338.97 148
14340.10 161
14341.23 171
14342.37 155
14343.50 135
14344.63 199
14345.76 173
14346.89 141
14348.02 157
14349.16 165
14350.29 134
14351.42 144
14352.55 138
14353.68 125
14354.82 136
14355.95 135
14357.08 146
14358.21 133
14359.35 142
14360.48 155
14361.61 167
14362.74 152
14363.87 168
14365.01 175
14366.14 189
14367.27 136
14368.41 139
14369.54 160
14370.67 158
14371.80 139
14372.94 145
14374.07 162
14375.20 192
14376.34 174
14377.47 167
14378.60 155
14379.73 174
14380.87 158
14382.00 194
14383.13 197
14384.27 132
14385.40 158
14386.53 153
14387.67 183
14388.80 144
14389.93 168
14391.07 154
14392.20 160
14393.34 170
14394.47 140
14395.60 185
14396.74 164
14397.87 132
14399.00 155
14400.14 159
14401.27 159
14402.41 191
14403.54 160
14404.67 162
14405.81 184
14406.94 144
14408.08 186
14409.21 157
14410.35 166
14411.48 160
14412.61 170
14413.75 156
14414.88 145
14416.02 159
14417.15 176
14418.29 167
14419.42 155
14420.56 176
14421.69 164
14422.83 159
14423.96 148
14425.10 187
14426.23 157
14427.37 163
14428.50 150
14429.64 169
14430.77 172
14431.91 181
14433.04 163
14434.18 176
14435.31 162
14436.45 159
14437.58 171
14438.72 171
14439.85 171
14440.99 166
14442.13 168
14443.26 177
14444.40 183
14445.53 154
14446.67 163
14447.80 165
14448.94 182
14450.08 167
14451.21 178
14452.35 169
14453.48 187
14454.62 176
14455.76 141
14456.89 173
14458.03 186
14459.16 204
14460.30 174
14461.44 171
14462.57 173
14463.71 180
14464.85 150
14465.98 177
14467.12 185
14468.26 184
14469.39 158
14470.53 171
14471.67 174
14472.80 192
14473.94 194
14475.08 189
14476.21 213
14477.35 184
14478.49 198
14479.62 198
14480.76 181
14481.90 168
14483.04 171
14484.17 200
14485.31 204
14486.45 192
14487.59 192
14488.72 224
14489.86 169
14491.00 188
14492.14 180
14493.27 217
14494.41 177
14495.55 184
14496.69 160
14497.82 175
14498.96 171
14500.10 174
14501.24 163
14502.38 171
14503.51 155
14504.65 213
14505.79 172
14506.93 184
14508.07 174
14509.20 206
14510.34 204
14511.48 149
14512.62 174
14513.76 149
14514.90 172
14516.03 181
14517.17 186
14518.31 186
14519.45 144
14520.59 176
14521.73 167
14522.87 163
14524.01 178
14525.14 144
14526.28 171
14527.42 178
14528.56 129
14529.70 161
14530.84 155
14531.98 165
14533.12 153
14534.26 170
14535.40 189
14536.54 170
14537.67 195
14538.81 163
14539.95 165
14541.09 185
14542.23 169
14543.37 181
14544.51 169
14545.65 174
14546.79 198
14547.93 186
14549.07 155
14550.21 147
14551.35 169
14552.49 162
14553.63 157
14554.77 145
14555.91 147
14557.05 172
14558.19 167
14559.33 159
14560.47 127
14561.61 160
14562.75 183
14563.89 149
14565.03 148
14566.17 190
14567.31 180
14568.45 194
14569.60 168
14570.74 148
14571.88 158
14573.02 177
14574.16 161
14575.30 127
14576.44 155
14577.58 158
14578.72 180
14579.86 163
14581.00 122
14582.14 152
14583.29 159
14584.43 153
14585.57 156
14586.71 149
14587.85 162
14588.99 159
14590.13 158
14591.28 192
14592.42 154
14593.56 140
14594.70 171
14595.84 175
14596.98 174
14598.13 160
14599.27 165
14600.41 170
14601.55 200
14602.69 175
14603.83 173
14604.98 207
14606.12 160
14607.26 152
14608.40 140
14609.54 149
14610.69 183
14611.83 169
14612.97 169
14614.11 137
14615.26 192
14616.40 161
14617.54 174
14618.68 150
14619.83 158
14620.97 167
14622.11 178
14623.25 190
14624.40 177
14625.54 160
14626.68 177
14627.83 188
14628.97 173
14630.11 166
14631.25 175
14632.40 177
14633.54 156
14634.68 145
14635.83 119
14636.97 165
14638.11 182
14639.26 165
14640.40 170
14641.54 185
14642.69 173
14643.83 190
14644.97 215
14646.12 161
14647.26 146
14648.41 152
14649.55 135
14650.69 158
14651.84 154
14652.98 169
14654.13 184
14655.27 140
14656.41 141
14657.56 148
14658.70 151
14659.85 145
14660.99 178
14662.13 164
14663.28 174
14664.42 181
14665.57 158
14666.71 147
14667.86 147
14669.00 143
14670.14 155
14671.29 170
14672.43 175
14673.58 151
14674.72 141
14675.87 180
14677.01 171
14678.16 158
14679.30 176
14680.45 166
14681.59 155
14682.74 152
14683.88 166
14685.03 168
14686.17 186
14687.32 155
14688.46 149
14689.61 156
14690.75 139
14691.90 139
14693.05 149
14694.19 158
14695.34 137
14696.48 159
14697.63 172
14698.77 139
14699.92 156
14701.06 151
14702.21 162
14703.36 128
14704.50 139
14705.65 163
14706.79 122
14707.94 134
14709.09 133
14710.23 174
14711.38 132
14712.53 144
14713.67 145
14714.82 135
14715.96 160
14717.11 146
14718.26 145
14719.40 146
14720.55 160
14721.70 133
14722.84 145
14723.99 149
14725.14 158
14726.28 145
14727.43 145
14728.58 153
14729.72 134
14730.87 158
14732.02 121
14733.16 143
14734.31 122
14735.46 137
14736.61 139
14737.75 134
14738.90 137
14740.05 149
14741.20 173
14742.34 160
14743.49 168
14744.64 130
14745.79 154
14746.93 149
14748.08 146
14749.23 172
14750.38 158
14751.52 153
14752.67 143
14753.82 123
14754.97 143
14756.11 137
14757.26 144
14758.41 142
14759.56 160
14760.71 138
14761.86 130
14763.00 116
14764.15 142
14765.30 127
14766.45 140
14767.60 153
14768.74 163
14769.89 141
14771.04 131
14772.19 152
14773.34 165
14774.49 137
14775.64 123
14776.79 145
14777.93 138
14779.08 155
14780.23 153
14781.38 171
14782.53 137
14783.68 145
14784.83 153
14785.98 146
14787.13 148
14788.28 138
14789.42 124
14790.57 121
14791.72 158
14792.87 146
14794.02 124
14795.17 149
14796.32 163
14797.47 130
14798.62 126
14799.77 124
14800.92 132
14802.07 141
14803.22 122
14804.37 143
14805.52 126
14806.67 131
14807.82 123
14808.97 140
14810.12 126
14811.27 130
14812.42 129
14813.57 141
14814.72 125
14815.87 136
14817.02 156
14818.17 149
14819.32 130
14820.47 133
14821.62 127
14822.77 110
14823.92 139
14825.07 125
14826.22 145
14827.37 104
14828.52 162
14829.68 142
14830.83 156
14831.98 136
14833.13 138
14834.28 154
14835.43 121
14836.58 120
14837.73 117
14838.88 131
14840.03 153
14841.19 128
14842.34 147
14843.49 133
14844.64 160
14845.79 125
14846.94 133
14848.09 145
14849.25 132
14850.40 141
14851.55 147
14852.70 156
14853.85 129
14855.00 106
14856.16 121
14857.31 126
14858.46 114
14859.61 117
14860.76 134
14861.92 129
14863.07 158
14864.22 135
14865.37 166
14866.52 122
14867.68 120
14868.83 140
14869.98 143
14871.13 130
14872.29 140
14873.44 133
14874.59 112
14875.74 129
14876.90 132
14878.05 130
14879.20 132
14880.36 125
14881.51 140
14882.66 154
14883.81 154
14884.97 128
14886.12 143
14887.27 166
14888.43 127
14889.58 144
14890.73 117
14891.89 129
14893.04 106
14894.19 138
14895.35 128
14896.50 173
14897.65 124
14898.81 123
14899.96 160
14901.11 136
14902.27 134
14903.42 146
14904.57 141
14905.73 118
14906.88 115
14908.04 112
14909.19 136
14910.34 128
14911.50 114
14912.65 118
14913.81 121
14914.96 137
14916.11 140
14917.27 133
14918.42 131
14919.58 126
14920.73 150
14921.88 142
14923.04 125
14924.19 144
14925.35 133
14926.50 146
14927.66 132
14928.81 122
14929.97 133
14931.12 131
14932.28 118
14933.43 135
14934.59 134
14935.74 126
14936.90 114
14938.05 141
14939.21 143
14940.36 114
14941.52 125
14942.67 149
14943.83 151
14944.98 144
14946.14 130
14947.29 146
14948.45 145
14949.60 155
14950.76 140
14951.91 145
14953.07 141
14954.23 134
14955.38 152
14956.54 143
14957.69 132
14958.85 126
14960.00 101
14961.16 122
14962.32 114
14963.47 125
14964.63 126
14965.78 138
14966.94 127
14968.10 132
14969.25 138
14970.41 135
14971.57 125
14972.72 145
14973.88 151
14975.04 123
14976.19 117
14977.35 128
14978.50 139
14979.66 116
14980.82 123
14981.97 162
14983.13 124
14984.29 127
14985.45 133
14986.60 139
14987.76 144
14988.92 150
14990.07 131
14991.23 128
14992.39 140
14993.54 137
14994.70 130
14995.86 117
14997.02 101
14998.17 120
14999.33 129
15000.49 129
15001.65 108
15002.80 150
15003.96 138
15005.12 138
15006.28 119
15007.43 129
15008.59 135
15009.75 120
15010.91 107
15012.07 122
15013.22 136
15014.38 134
15015.54 113
15016.70 109
15017.86 99
15019.01 132
15020.17 158
15021.33 117
15022.49 111
15023.65 131
15024.81 139
15025.96 133
15027.12 119
15028.28 136
15029.44 105
15030.60 144
15031.76 129
15032.92 127
15034.07 149
15035.23 136
15036.39 149
15037.55 135
15038.71 119
15039.87 126
15041.03 110
15042.19 144
15043.35 137
15044.50 131
15045.66 127
15046.82 131
15047.98 144
15049.14 110
15050.30 112
15051.46 125
15052.62 111
15053.78 159
15054.94 132
15056.10 113
15057.26 130
15058.42 148
15059.58 131
15060.74 119
15061.90 144
15063.06 130
15064.22 144
15065.38 126
15066.54 100
15067.70 115
15068.86 138
15070.02 121
15071.18 130
15072.34 107
15073.50 113
15074.66 108
15075.82 120
15076.98 142
15078.14 123
15079.30 124
15080.46 127
15081.62 136
15082.78 121
15083.94 122
15085.10 138
15086.26 133
15087.42 133
15088.59 111
15089.75 105
15090.91 122
15092.07 128
15093.23 127
15094.39 116
15095.55 125
15096.71 126
15097.87 153
15099.04 139
15100.20 126
15101.36 118
15102.52 111
15103.68 135
15104.84 112
15106.00 103
15107.17 129
15108.33 113
15109.49 120
15110.65 120
15111.81 123
15112.97 147
15114.14 122
15115.30 117
15116.46 120
15117.62 94
15118.78 103
15119.95 134
15121.11 171
15122.27 131
15123.43 136
15124.59 128
15125.76 119
15126.92 142
15128.08 140
15129.24 125
15130.41 154
15131.57 118
15132.73 140
15133.89 125
15135.06 147
15136.22 145
15137.38 129
15138.54 136
15139.71 121
15140.87 133
15142.03 137
15143.20 124
15144.36 107
15145.52 112
15146.69 121
15147.85 140
15149.01 131
15150.17 147
15151.34 127
15152.50 120
15153.66 114
15154.83 131
15155.99 136
15157.16 127
15158.32 124
15159.48 106
15160.65 116
15161.81 111
15162.97 103
15164.14 129
15165.30 109
15166.46 128
15167.63 112
15168.79 118
15169.96 122
15171.12 149
15172.28 147
15173.45 124
15174.61 124
15175.78 140
15176.94 116
15178.11 86
15179.27 133
15180.43 114
15181.60 129
15182.76 142
15183.93 132
15185.09 127
15186.26 111
15187.42 140
15188.59 141
15189.75 120
15190.92 123
15192.08 120
15193.25 124
15194.41 130
15195.58 116
15196.74 121
15197.91 130
15199.07 129
15200.24 129
15201.40 107
15202.57 124
15203.73 130
15204.90 106
15206.06 123
15207.23 154
15208.39 134
15209.56 118
15210.72 119
15211.89 136
15213.06 146
15214.22 148
15215.39 121
15216.55 111
15217.72 136
15218.88 143
15220.05 145
15221.22 116
15222.38 128
15223.55 129
15224.71 149
15225.88 134
15227.05 124
15228.21 115
15229.38 116
15230.55 122
15231.71 147
15232.88 112
15234.05 108
15235.21 135
15236.38 122
15237.54 119
15238.71 128
15239.88 171
15241.04 108
15242.21 125
15243.38 127
15244.55 146
15245.71 133
15246.88 117
15248.05 115
15249.21 109
15250.38 113
15251.55 139
15252.71 110
15253.88 116
15255.05 147
15256.22 115
15257.38 138
15258.55 135
15259.72 134
15260.89 162
15262.05 129
15263.22 124
15264.39 130
15265.56 136
15266.72 117
15267.89 128
15269.06 131
15270.23 128
15271.40 149
15272.56 134
15273.73 125
15274.90 106
15276.07 134
15277.24 124
15278.40 134
15279.57 134
15280.74 116
15281.91 116
15283.08 113
15284.25 142
15285.41 119
15286.58 121
15287.75 137
15288.92 118
15290.09 132
15291.26 128
15292.43 157
15293.59 101
15294.76 123
15295.93 141
15297.10 143
15298.27 131
15299.44 139
15300.61 125
15301.78 110
15302.95 104
15304.12 127
15305.28 140
15306.45 107
15307.62 106
15308.79 119
15309.96 125
15311.13 106
15312.30 121
15313.47 119
15314.64 153
15315.81 101
15316.98 110
15318.15 105
15319.32 114
15320.49 101
15321.66 106
15322.83 121
15324.00 125
15325.17 110
15326.34 128
15327.51 131
15328.68 122
15329.85 135
15331.02 134
15332.19 120
15333.36 119
15334.53 136
15335.70 125
15336.87 116
15338.04 107
15339.21 132
15340.38 142
15341.55 122
15342.72 123
15343.89 126
15345.06 118
15346.23 122
15347.41 132
15348.58 130
15349.75 120
15350.92 117
15352.09 133
15353.26 98
15354.43 113
15355.60 123
15356.77 127
15357.94 103
15359.12 127
15360.29 136
15361.46 119
15362.63 113
15363.80 87
15364.97 107
15366.14 130
15367.32 137
15368.49 116
15369.66 127
15370.83 116
15372.00 123
15373.17 107
15374.35 116
15375.52 114
15376.69 126
15377.86 125
15379.03 135
15380.21 122
15381.38 90
15382.55 134
15383.72 154
15384.90 117
15386.07 114
15387.24 119
15388.41 146
15389.58 124
15390.76 107
15391.93 135
15393.10 127
15394.27 117
15395.45 129
15396.62 153
15397.79 118
15398.97 87
15400.14 119
15401.31 125
15402.48 105
15403.66 108
15404.83 134
15406.00 97
15407.18 141
15408.35 123
15409.52 125
15410.70 126
15411.87 151
15413.04 112
15414.22 108
15415.39 124
15416.56 105
15417.74 103
15418.91 139
15420.08 111
15421.26 118
15422.43 136
15423.60 139
15424.78 118
15425.95 129
15427.13 123
15428.30 104
15429.47 119
15430.65 120
15431.82 108
15433.00 110
15434.17 144
15435.34 145
15436.52 152
15437.69 127
15438.87 101
15440.04 154
15441.22 117
15442.39 107
15443.56 119
15444.74 139
15445.91 121
15447.09 127
15448.26 101
15449.44 107
15450.61 127
15451.79 126
15452.96 132
15454.14 107
15455.31 129
15456.49 117
15457.66 139
15458.84 113
15460.01 115
15461.19 118
15462.36 124
15463.54 114
15464.71 144
15465.89 123
15467.06 103
15468.24 123
15469.42 111
15470.59 134
15471.77 105
15472.94 119
15474.12 136
15475.29 152
15476.47 130
15477.64 124
15478.82 138
15480.00 131
15481.17 127
15482.35 129
15483.52 108
15484.70 128
15485.88 116
15487.05 118
15488.23 118
15489.41 130
15490.58 132
15491.76 109
15492.93 111
15494.11 113
15495.29 139
15496.46 134
15497.64 124
15498.82 111
15499.99 121
15501.17 116
15502.35 125
15503.52 107
15504.70 141
15505.88 113
15507.05 118
15508.23 114
15509.41 151
15510.59 138
15511.76 113
15512.94 106
15514.12 117
15515.29 137
15516.47 115
15517.65 139
15518.83 126
15520.00 130
15521.18 112
15522.36 136
15523.54 132
15524.71 134
15525.89 142
15527.07 144
15528.25 126
15529.42 113
15530.60 139
15531.78 123
15532.96 125
15534.14 94
15535.31 123
15536.49 128
15537.67 132
15538.85 128
15540.03 101
15541.20 129
15542.38 136
15543.56 130
15544.74 139
15545.92 107
15547.10 108
15548.27 139
15549.45 139
15550.63 111
15551.81 106
15552.99 129
15554.17 126
15555.35 122
15556.53 111
15557.70 117
15558.88 122
15560.06 130
15561.24 123
15562.42 122
15563.60 131
15564.78 118
15565.96 105
15567.14 96
15568.32 140
15569.50 139
15570.67 141
15571.85 94
15573.03 120
15574.21 121
15575.39 118
15576.57 134
15577.75 106
15578.93 121
15580.11 123
15581.29 117
15582.47 110
15583.65 98
15584.83 109
15586.01 117
15587.19 109
15588.37 126
15589.55 112
15590.73 116
15591.91 129
15593.09 117
15594.27 116
15595.45 142
15596.63 143
15597.81 129
15598.99 113
15600.17 131
15601.35 140
15602.53 133
15603.71 125
15604.90 115
15606.08 127
15607.26 109
15608.44 139
15609.62 131
15610.80 117
15611.98 115
15613.16 144
15614.34 134
15615.52 126
15616.70 114
15617.89 146
15619.07 120
15620.25 146
15621.43 134
15622.61 126
15623.79 139
15624.97 134
15626.15 153
15627.34 137
15628.52 139
15629.70 128
15630.88 143
15632.06 127
15633.24 145
15634.43 123
15635.61 128
15636.79 132
15637.97 140
15639.15 114
15640.34 124
15641.52 121
15642.70 134
15643.88 120
15645.06 127
15646.25 141
15647.43 140
15648.61 148
15649.79 113
15650.98 132
15652.16 142
15653.34 147
15654.52 148
15655.71 117
15656.89 122
15658.07 117
15659.25 142
15660.44 121
15661.62 119
15662.80 148
15663.98 143
15665.17 134
15666.35 135
15667.53 106
15668.72 140
15669.90 144
15671.08 137
15672.27 151
15673.45 134
15674.63 131
15675.82 110
15677.00 121
15678.18 139
15679.37 165
15680.55 143
15681.73 133
15682.92 130
15684.10 128
15685.28 124
15686.47 160
15687.65 119
15688.84 141
15690.02 143
15691.20 129
15692.39 145
15693.57 141
15694.76 145
15695.94 150
15697.12 141
15698.31 124
15699.49 131
15700.68 152
15701.86 128
15703.05 138
15704.23 154
15705.41 132
15706.60 138
15707.78 153
15708.97 142
15710.15 129
15711.34 108
15712.52 159
15713.71 126
15714.89 138
15716.08 140
15717.26 141
15718.45 131
15719.63 159
15720.82 146
15722.00 151
15723.19 141
15724.37 153
15725.56 131
15726.74 155
15727.93 137
15729.11 141
15730.30 158
15731.48 157
15732.67 148
15733.85 139
15735.04 150
15736.23 135
15737.41 167
15738.60 135
15739.78 156
15740.97 129
15742.15 161
15743.34 127
15744.53 131
15745.71 135
15746.90 148
15748.08 123
15749.27 124
15750.46 129
15751.64 137
15752.83 134
15754.02 132
15755.20 143
15756.39 142
15757.57 132
15758.76 133
15759.95 149
15761.13 172
15762.32 146
15763.51 136
15764.69 127
15765.88 148
15767.07 162
15768.25 138
15769.44 145
15770.63 113
15771.82 123
15773.00 148
15774.19 149
15775.38 167
15776.56 137
15777.75 133
15778.94 144
15780.13 130
15781.31 136
15782.50 123
15783.69 132
15784.88 134
15786.06 136
15787.25 111
15788.44 128
15789.63 134
15790.81 139
15792.00 132
15793.19 125
15794.38 135
15795.56 137
15796.75 145
15797.94 128
15799.13 117
15800.32 149
15801.50 147
15802.69 135
15803.88 138
15805.07 118
15806.26 134
15807.45 138
15808.63 164
15809.82 128
15811.01 128
15812.20 138
15813.39 115
15814.58 109
15815.77 117
15816.95 131
15818.14 129
15819.33 166
15820.52 146
15821.71 121
15822.90 124
15824.09 136
15825.28 127
15826.46 145
15827.65 135
15828.84 119
15830.03 127
15831.22 129
15832.41 121
15833.60 125
15834.79 132
15835.98 140
15837.17 134
15838.36 118
15839.55 111
15840.74 123
15841.93 134
15843.12 137
15844.31 145
15845.50 151
15846.69 156
15847.88 116
15849.07 142
15850.26 110
15851.45 116
15852.64 132
15853.83 142
15855.02 118
15856.21 128
15857.40 131
15858.59 126
15859.78 150
15860.97 133
15862.16 150
15863.35 135
15864.54 103
15865.73 109
15866.92 118
15868.11 121
15869.30 112
15870.49 124
15871.68 137
15872.87 123
15874.06 121
15875.25 134
15876.45 115
15877.64 125
15878.83 133
15880.02 130
15881.21 127
15882.40 140
15883.59 122
15884.78 104
15885.97 127
15887.17 109
15888.36 130
15889.55 139
15890.74 159
15891.93 150
15893.12 144
15894.31 140
15895.51 136
15896.70 116
15897.89 125
15899.08 133
15900.27 142
15901.46 112
15902.66 130
15903.85 137
15905.04 120
15906.23 130
15907.43 141
15908.62 117
15909.81 141
15911.00 129
15912.19 128
15913.39 114
15914.58 110
15915.77 126
15916.96 121
15918.16 112
15919.35 148
15920.54 108
15921.73 135
15922.93 132
15924.12 109
15925.31 121
15926.50 136
15927.70 134
15928.89 146
15930.08 123
15931.28 103
15932.47 118
15933.66 135
15934.86 129
15936.05 114
15937.24 125
15938.44 129
15939.63 144
15940.82 147
15942.02 119
15943.21 107
15944.40 121
15945.60 109
15946.79 112
15947.98 124
15949.18 130
15950.37 137
15951.56 121
15952.76 100
15953.95 120
15955.15 123
15956.34 125
15957.53 106
15958.73 92
15959.92 120
15961.12 125
15962.31 130
15963.50 121
15964.70 119
15965.89 108
15967.09 129
15968.28 108
15969.48 114
15970.67 107
15971.86 112
15973.06 126
15974.25 108
15975.45 125
15976.64 117
15977.84 107
15979.03 105
15980.23 121
15981.42 130
15982.62 120
15983.81 119
15985.01 103
15986.20 108
15987.40 117
15988.59 100
15989.79 120
15990.98 103
15992.18 122
15993.37 128
15994.57 112
15995.76 107
15996.96 120
15998.16 109
15999.35 118
16000.55 102
16001.74 108
16002.94 136
16004.13 118
16005.33 128
16006.53 119
16007.72 136
16008.92 113
16010.11 102
16011.31 123
16012.51 143
16013.70 124
16014.90 138
16016.09 110
16017.29 99
16018.49 113
16019.68 134
16020.88 130
16022.07 102
16023.27 118
16024.47 100
16025.66 122
16026.86 131
16028.06 108
16029.25 99
16030.45 125
16031.65 110
16032.84 112
16034.04 133
16035.24 120
16036.44 114
16037.63 123
16038.83 101
16040.03 101
16041.22 135
16042.42 137
16043.62 125
16044.82 99
16046.01 90
16047.21 94
16048.41 110
16049.60 108
16050.80 111
16052.00 111
16053.20 103
16054.39 115
16055.59 107
16056.79 119
16057.99 125
16059.19 143
16060.38 108
16061.58 105
16062.78 111
16063.98 114
16065.18 122
16066.37 134
16067.57 100
16068.77 110
16069.97 97
16071.17 101
16072.36 128
16073.56 98
16074.76 120
16075.96 116
16077.16 132
16078.36 105
16079.56 126
16080.75 105
16081.95 128
16083.15 113
16084.35 116
16085.55 143
16086.75 107
16087.95 111
16089.15 102
16090.34 104
16091.54 127
16092.74 115
16093.94 112
16095.14 116
16096.34 96
16097.54 112
16098.74 107
16099.94 96
16101.14 99
16102.34 115
16103.54 123
16104.74 94
16105.93 122
16107.13 121
16108.33 114
16109.53 111
16110.73 135
16111.93 130
16113.13 133
16114.33 107
16115.53 95
16116.73 114
16117.93 103
16119.13 130
16120.33 109
16121.53 113
16122.73 121
16123.93 90
16125.13 99
16126.33 116
16127.53 126
16128.73 116
16129.94 120
16131.14 132
16132.34 98
16133.54 129
16134.74 105
16135.94 121
16137.14 110
16138.34 114
16139.54 112
16140.74 123
16141.94 96
16143.14 111
16144.34 114
16145.55 105
16146.75 107
16147.95 122
16149.15 118
16150.35 127
16151.55 101
16152.75 119
16153.95 125
16155.15 110
16156.36 114
16157.56 130
16158.76 119
16159.96 109
16161.16 104
16162.36 129
16163.57 105
16164.77 104
16165.97 122
16167.17 125
16168.37 113
16169.58 110
16170.78 111
16171.98 113
16173.18 99
16174.38 109
16175.59 97
16176.79 134
16177.99 129
16179.19 108
16180.39 118
16181.60 105
16182.80 113
16184.00 93
16185.20 120
16186.41 114
16187.61 144
16188.81 123
16190.01 117
16191.22 105
16192.42 135
16193.62 121
16194.83 124
16196.03 109
16197.23 107
16198.43 112
16199.64 99
16200.84 105
16202.04 129
16203.25 126
16204.45 121
16205.65 101
16206.86 119
16208.06 101
16209.26 100
16210.47 123
16211.67 76
16212.87 114
16214.08 103
16215.28 102
16216.49 105
16217.69 115
16218.89 108
16220.10 131
16221.30 126
16222.50 97
16223.71 115
16224.91 105
16226.12 141
16227.32 106
16228.52 113
16229.73 114
16230.93 122
16232.14 125
16233.34 110
16234.55 94
16235.75 107
16236.95 119
16238.16 106
16239.36 110
16240.57 115
16241.77 97
16242.98 111
16244.18 118
16245.39 98
16246.59 94
16247.80 114
16249.00 121
16250.21 91
16251.41 105
16252.62 113
16253.82 111
16255.03 112
16256.23 107
16257.44 130
16258.64 116
16259.85 118
16261.05 120
16262.26 139
16263.46 140
16264.67 121
16265.87 132
16267.08 113
16268.29 100
16269.49 133
16270.70 122
16271.90 101
16273.11 103
16274.31 157
16275.52 143
16276.73 104
16277.93 119
16279.14 119
16280.34 160
16281.55 138
16282.76 124
16283.96 123
16285.17 129
16286.38 122
16287.58 143
16288.79 138
16289.99 125
16291.20 129
16292.41 136
16293.61 116
16294.82 121
16296.03 136
16297.23 141
16298.44 130
16299.65 101
16300.85 152
16302.06 136
16303.27 166
16304.47 135
16305.68 152
16306.89 125
16308.10 144
16309.30 132
16310.51 133
16311.72 143
16312.92 139
16314.13 144
16315.34 140
16316.55 141
16317.75 146
16318.96 149
16320.17 120
16321.38 112
16322.58 100
16323.79 130
16325.00 119
16326.21 142
16327.42 130
16328.62 122
16329.83 135
16331.04 149
16332.25 123
16333.46 114
16334.66 125
16335.87 163
16337.08 126
16338.29 100
16339.50 123
16340.70 100
16341.91 129
16343.12 99
16344.33 118
16345.54 107
16346.75 141
16347.96 114
16349.16 124
16350.37 110
16351.58 117
16352.79 122
16354.00 109
16355.21 116
16356.42 98
16357.63 131
16358.83 106
16360.04 139
16361.25 133
16362.46 108
16363.67 140
16364.88 147
16366.09 111
16367.30 101
16368.51 132
16369.72 110
16370.93 115
16372.14 108
16373.35 107
16374.56 98
16375.76 117
16376.97 130
16378.18 129
16379.39 109
16380.60 129
16381.81 122
16383.02 125
16384.23 113
16385.44 114
16386.65 110
16387.86 111
16389.07 120
16390.28 133
16391.49 102
16392.70 105
16393.91 111
16395.12 110
16396.33 119
16397.55 107
16398.76 128
16399.97 105
16401.18 142
16402.39 94
16403.60 120
16404.81 124
16406.02 125
16407.23 125
16408.44 123
16409.65 118
16410.86 100
16412.07 108
16413.28 90
16414.50 92
16415.71 102
16416.92 109
16418.13 108
16419.34 133
16420.55 96
16421.76 118
16422.97 117
16424.19 146
16425.40 119
16426.61 113
16427.82 114
16429.03 122
16430.24 122
16431.46 110
16432.67 130
16433.88 109
16435.09 106
16436.30 123
16437.51 121
16438.73 97
16439.94 116
16441.15 117
16442.36 107
16443.57 114
16444.79 111
16446.00 119
16447.21 112
16448.42 121
16449.64 118
16450.85 133
16452.06 107
16453.27 120
16454.49 119
16455.70 142
16456.91 108
16458.12 106
16459.34 87
16460.55 114
16461.76 107
16462.97 124
16464.19 95
16465.40 118
16466.61 133
16467.83 112
16469.04 114
16470.25 115
16471.47 128
16472.68 98
16473.89 102
16475.11 91
16476.32 104
16477.53 120
16478.75 111
16479.96 111
16481.17 121
16482.39 105
16483.60 106
16484.81 120
16486.03 129
16487.24 114
16488.45 92
16489.67 125
16490.88 100
16492.10 111
16493.31 110
16494.52 103
16495.74 92
16496.95 119
16498.17 106
16499.38 117
16500.59 118
16501.81 115
16503.02 113
16504.24 107
16505.45 116
16506.67 85
16507.88 109
16509.10 119
16510.31 134
16511.52 84
16512.74 114
16513.95 111
16515.17 106
16516.38 109
16517.60 107
16518.81 106
16520.03 117
16521.24 117
16522.46 100
16523.67 100
16524.89 74
16526.10 103
16527.32 91
16528.53 110
16529.75 85
16530.96 106
16532.18 108
16533.40 109
16534.61 108
16535.83 124
16537.04 100
16538.26 106
16539.47 107
16540.69 102
16541.91 134
16543.12 106
16544.34 117
16545.55 119
16546.77 115
16547.98 112
16549.20 135
16550.42 98
16551.63 113
16552.85 103
16554.07 114
16555.28 118
16556.50 121
16557.71 106
16558.93 108
16560.15 115
16561.36 100
16562.58 101
16563.80 117
16565.01 108
16566.23 96
16567.45 114
16568.66 103
16569.88 117
16571.10 110
16572.31 140
16573.53 119
16574.75 125
16575.96 107
16577.18 112
16578.40 112
16579.62 120
16580.83 126
16582.05 139
16583.27 121
16584.48 96
16585.70 95
16586.92 100
16588.14 102
16589.35 83
16590.57 100
16591.79 102
16593.01 129
16594.23 95
16595.44 98
16596.66 90
16597.88 124
16599.10 110
16600.31 121
16601.53 113
16602.75 110
16603.97 132
16605.19 118
16606.40 119
16607.62 102
16608.84 123
16610.06 116
16611.28 118
16612.50 84
16613.71 104
16614.93 116
16616.15 112
16617.37 114
16618.59 98
16619.81 118
16621.03 111
16622.24 102
16623.46 104
16624.68 85
16625.90 98
16627.12 117
16628.34 99
16629.56 84
16630.78 91
16632.00 95
16633.21 121
16634.43 97
16635.65 87
16636.87 124
16638.09 126
16639.31 95
16640.53 86
16641.75 85
16642.97 115
16644.19 120
16645.41 95
16646.63 92
16647.85 112
16649.07 90
16650.29 115
16651.51 94
16652.73 93
16653.95 116
16655.17 104
16656.39 110
16657.61 104
16658.83 93
16660.05 107
16661.27 109
16662.49 95
16663.71 100
16664.93 82
16666.15 115
16667.37 104
16668.59 95
16669.81 101
16671.03 101
16672.25 105
16673.47 117
16674.69 131
16675.91 86
16677.13 97
16678.35 84
16679.57 120
16680.80 93
16682.02 119
16683.24 96
16684.46 107
16685.68 105
16686.90 112
16688.12 120
16689.34 105
16690.56 97
16691.79 103
16693.01 102
16694.23 114
16695.45 102
16696.67 102
16697.89 87
16699.11 95
16700.34 95
16701.56 80
16702.78 97
16704.00 87
16705.22 100
16706.44 80
16707.67 98
16708.89 111
16710.11 97
16711.33 90
16712.55 102
16713.78 100
16715.00 82
16716.22 88
16717.44 101
16718.67 120
16719.89 106
16721.11 85
16722.33 97
16723.55 89
16724.78 95
16726.00 124
16727.22 115
16728.45 94
16729.67 74
16730.89 100
16732.11 94
16733.34 100
16734.56 79
16735.78 92
16737.00 122
16738.23 106
16739.45 98
16740.67 91
16741.90 102
16743.12 92
16744.34 85
16745.57 95
16746.79 100
16748.01 107
16749.24 112
16750.46 105
16751.68 88
16752.91 96
16754.13 100
16755.35 116
16756.58 99
16757.80 103
16759.03 93
16760.25 108
16761.47 100
16762.70 99
16763.92 93
16765.14 99
16766.37 107
16767.59 120
16768.82 101
16770.04 121
16771.27 103
16772.49 116
16773.71 115
16774.94 102
16776.16 111
16777.39 87
16778.61 100
16779.84 102
16781.06 102
16782.29 77
16783.51 99
16784.73 86
16785.96 90
16787.18 101
16788.41 113
16789.63 116
16790.86 85
16792.08 105
16793.31 100
16794.53 112
16795.76 99
16796.98 95
16798.21 95
16799.43 110
16800.66 96
16801.89 92
16803.11 110
16804.34 111
16805.56 108
16806.79 114
16808.01 103
16809.24 110
16810.46 105
16811.69 95
16812.91 111
16814.14 101
16815.37 94
16816.59 102
16817.82 97
16819.04 93
16820.27 102
16821.50 100
16822.72 96
16823.95 108
16825.17 121
16826.40 110
16827.63 95
16828.85 100
16830.08 103
16831.31 107
16832.53 121
16833.76 111
16834.99 116
16836.21 98
16837.44 109
16838.67 106
16839.89 83
16841.12 107
16842.35 95
16843.57 85
16844.80 97
16846.03 98
16847.25 91
16848.48 123
16849.71 90
16850.93 100
16852.16 121
16853.39 94
16854.62 92
16855.84 82
16857.07 96
16858.30 86
16859.53 90
16860.75 93
16861.98 97
16863.21 100
16864.44 92
16865.66 103
16866.89 99
16868.12 112
16869.35 111
16870.57 132
16871.80 134
16873.03 100
16874.26 79
16875.49 92
16876.71 110
16877.94 86
16879.17 106
16880.40 102
16881.63 99
16882.86 121
16884.08 101
16885.31 126
16886.54 99
16887.77 101
16889.00 95
16890.23 112
16891.45 91
16892.68 95
16893.91 107
16895.14 107
16896.37 113
16897.60 101
16898.83 112
16900.06 129
16901.29 124
16902.51 105
16903.74 120
16904.97 106
16906.20 99
16907.43 90
16908.66 99
16909.89 88
16911.12 106
16912.35 107
16913.58 104
16914.81 89
16916.04 104
16917.27 90
16918.50 97
16919.73 111
16920.95 93
16922.18 95
16923.41 112
16924.64 99
16925.87 86
16927.10 103
16928.33 96
16929.56 109
16930.79 90
16932.02 91
16933.25 88
16934.48 97
16935.71 102
16936.94 112
16938.18 92
16939.41 83
16940.64 98
16941.87 114
16943.10 89
16944.33 89
16945.56 110
16946.79 97
16948.02 108
16949.25 124
16950.48 110
16951.71 93
16952.94 104
16954.17 80
16955.40 72
16956.64 80
16957.87 97
16959.10 99
16960.33 108
16961.56 67
16962.79 90
16964.02 92
16965.25 97
16966.48 114
16967.72 83
16968.95 98
16970.18 90
16971.41 105
16972.64 73
16973.87 81
16975.11 103
16976.34 121
16977.57 85
16978.80 92
16980.03 107
16981.26 103
16982.50 108
16983.73 88
16984.96 116
16986.19 90
16987.42 102
16988.66 109
16989.89 92
16991.12 79
16992.35 91
16993.59 106
16994.82 79
16996.05 90
16997.28 90
16998.52 98
16999.75 87
17000.98 112
17002.21 104
17003.45 104
17004.68 93
17005.91 94
17007.14 109
17008.38 130
17009.61 109
17010.84 95
17012.08 109
17013.31 96
17014.54 91
17015.78 101
17017.01 103
17018.24 105
17019.47 115
17020.71 94
17021.94 94
17023.17 94
17024.41 118
17025.64 83
17026.88 99
17028.11 77
17029.34 104
17030.58 102
17031.81 106
17033.04 94
17034.28 80
17035.51 116
17036.75 115
17037.98 114
17039.21 99
17040.45 88
17041.68 102
17042.92 113
17044.15 106
17045.38 95
17046.62 109
17047.85 99
17049.09 83
17050.32 91
17051.56 84
17052.79 89
17054.02 107
17055.26 106
17056.49 105
17057.73 85
17058.96 78
17060.20 106
17061.43 104
17062.67 90
17063.90 93
17065.14 77
17066.37 94
17067.61 100
17068.84 91
17070.08 86
17071.31 89
17072.55 94
17073.78 90
17075.02 97
17076.25 82
17077.49 93
17078.72 92
17079.96 119
17081.20 97
17082.43 97
17083.67 78
17084.90 122
17086.14 101
17087.37 79
17088.61 105
17089.85 84
17091.08 86
17092.32 110
17093.55 88
17094.79 91
17096.03 89
17097.26 123
17098.50 105
17099.73 89
17100.97 97
17102.21 79
17103.44 104
17104.68 94
17105.92 104
17107.15 103
17108.39 117
17109.63 109
17110.86 86
17112.10 96
17113.34 97
17114.57 101
17115.81 94
17117.05 82
17118.28 80
17119.52 102
17120.76 108
17121.99 108
17123.23 86
17124.47 93
17125.70 77
17126.94 99
17128.18 101
17129.42 120
17130.65 100
17131.89 100
17133.13 118
17134.37 84
17135.60 83
17136.84 83
17138.08 102
17139.32 98
17140.55 112
17141.79 110
17143.03 120
17144.27 89
17145.50 98
17146.74 103
17147.98 108
17149.22 98
17150.46 117
17151.69 76
17152.93 75
17154.17 86
17155.41 86
17156.65 87
17157.89 89
17159.12 90
17160.36 86
17161.60 93
17162.84 83
17164.08 107
17165.32 83
17166.56 81
17167.79 89
17169.03 109
17170.27 79
17171.51 99
17172.75 106
17173.99 100
17175.23 111
17176.47 87
17177.70 107
17178.94 97
17180.18 105
17181.42 94
17182.66 108
17183.90 76
17185.14 102
17186.38 96
17187.62 91
17188.86 72
17190.10 99
17191.34 85
17192.58 109
17193.82 111
17195.06 92
17196.30 101
17197.54 92
17198.78 115
17200.01 106
17201.25 84
17202.49 76
17203.73 106
17204.97 100
17206.21 105
17207.45 96
17208.70 79
17209.94 79
17211.18 77
17212.42 97
17213.66 79
17214.90 114
17216.14 95
17217.38 120
17218.62 102
17219.86 110
17221.10 121
17222.34 109
17223.58 84
17224.82 82
17226.06 77
17227.30 87
17228.54 91
17229.78 89
17231.03 88
17232.27 78
17233.51 87
17234.75 82
17235.99 103
17237.23 84
17238.47 105
17239.71 100
17240.95 93
17242.20 88
17243.44 93
17244.68 85
17245.92 99
17247.16 79
17248.40 88
17249.65 94
17250.89 68
17252.13 88
17253.37 84
17254.61 88
17255.85 97
17257.10 103
17258.34 79
17259.58 106
17260.82 109
17262.06 96
17263.31 93
17264.55 98
17265.79 86
17267.03 97
17268.27 116
17269.52 99
17270.76 99
17272.00 102
17273.24 85
17274.49 87
17275.73 105
17276.97 89
17278.22 87
17279.46 99
17280.70 104
17281.94 104
17283.19 117
17284.43 106
17285.67 102
17286.91 83
17288.16 105
17289.40 105
17290.64 90
17291.89 98
17293.13 98
17294.37 80
17295.62 85
17296.86 112
17298.10 93
17299.35 108
17300.59 92
17301.83 94
17303.08 93
17304.32 93
17305.56 103
17306.81 82
17308.05 93
17309.30 91
17310.54 79
17311.78 80
17313.03 82
17314.27 92
17315.52 95
17316.76 102
17318.00 86
17319.25 75
17320.49 104
17321.74 81
17322.98 100
17324.23 90
17325.47 110
17326.71 100
17327.96 88
17329.20 92
17330.45 92
17331.69 90
17332.94 90
17334.18 99
17335.43 98
17336.67 93
17337.92 100
17339.16 72
17340.41 100
17341.65 87
17342.90 96
17344.14 100
17345.39 84
17346.63 90
17347.88 84
17349.12 92
17350.37 86
17351.61 98
17352.86 77
17354.10 92
17355.35 101
17356.59 106
17357.84 98
17359.08 107
17360.33 103
17361.58 103
17362.82 98
17364.07 95
17365.31 76
17366.56 88
17367.80 79
17369.05 97
17370.30 108
17371.54 87
17372.79 94
17374.03 87
17375.28 81
17376.53 109
17377.77 96
17379.02 92
17380.27 72
17381.51 92
17382.76 80
17384.01 89
17385.25 85
17386.50 89
17387.75 100
17388.99 91
17390.24 101
17391.49 88
17392.73 76
17393.98 86
17395.23 95
17396.47 80
17397.72 90
17398.97 86
17400.21 87
17401.46 94
17402.71 90
17403.96 79
17405.20 76
17406.45 72
17407.70 103
17408.94 106
17410.19 98
17411.44 86
17412.69 97
17413.93 105
17415.18 88
17416.43 83
17417.68 93
17418.93 86
17420.17 71
17421.42 73
17422.67 91
17423.92 91
17425.16 87
17426.41 77
17427.66 97
17428.91 94
17430.16 79
17431.41 94
17432.65 94
17433.90 82
17435.15 90
17436.40 97
17437.65 87
17438.90 67
17440.14 73
17441.39 77
17442.64 90
17443.89 77
17445.14 101
17446.39 93
17447.64 97
17448.88 80
17450.13 101
17451.38 110
17452.63 92
17453.88 99
17455.13 86
17456.38 97
17457.63 81
17458.88 81
17460.13 87
17461.38 101
17462.62 84
17463.87 99
17465.12 93
17466.37 104
17467.62 92
17468.87 70
17470.12 87
17471.37 104
17472.62 79
17473.87 98
17475.12 87
17476.37 82
17477.62 115
17478.87 89
17480.12 88
17481.37 95
17482.62 81
17483.87 79
17485.12 103
17486.37 97
17487.62 79
17488.87 89
17490.12 97
17491.37 80
17492.62 99
17493.87 89
17495.12 82
17496.37 101
17497.62 105
17498.87 102
17500.12 78
17501.38 104
17502.63 101
17503.88 92
17505.13 93
17506.38 89
17507.63 70
17508.88 90
17510.13 101
17511.38 101
17512.63 84
17513.89 90
17515.14 92
17516.39 81
17517.64 82
17518.89 80
17520.14 77
17521.39 83
17522.64 86
17523.90 82
17525.15 86
17526.40 84
17527.65 109
17528.90 102
17530.15 101
17531.41 94
17532.66 84
17533.91 94
17535.16 93
17536.41 83
17537.67 75
17538.92 93
17540.17 91
17541.42 80
17542.67 74
17543.93 70
17545.18 86
17546.43 85
17547.68 112
17548.94 112
17550.19 97
17551.44 84
17552.69 92
17553.95 85
17555.20 80
17556.45 89
17557.70 91
17558.96 85
17560.21 87
17561.46 76
17562.72 81
17563.97 78
17565.22 92
17566.47 79
17567.73 96
17568.98 88
17570.23 73
17571.49 104
17572.74 79
17573.99 88
17575.25 92
17576.50 115
17577.75 79
17579.01 71
17580.26 66
17581.51 87
17582.77 77
17584.02 75
17585.28 81
17586.53 88
17587.78 86
17589.04 96
17590.29 115
17591.54 77
17592.80 85
17594.05 84
17595.31 99
17596.56 89
17597.81 94
17599.07 86
17600.32 87
17601.58 102
17602.83 89
17604.09 94
17605.34 80
17606.60 71
17607.85 80
17609.10 91
17610.36 79
17611.61 93
17612.87 79
17614.12 82
17615.38 82
17616.63 95
17617.89 90
17619.14 84
17620.40 80
17621.65 88
17622.91 106
17624.16 112
17625.42 86
17626.67 69
17627.93 85
17629.18 89
17630.44 67
17631.69 85
17632.95 85
17634.21 90
17635.46 92
17636.72 80
17637.97 90
17639.23 89
17640.48 93
17641.74 103
17642.99 87
17644.25 86
17645.51 93
17646.76 106
17648.02 94
17649.27 109
17650.53 88
17651.79 88
17653.04 109
17654.30 79
17655.55 75
17656.81 81
17658.07 86
17659.32 61
17660.58 83
17661.84 85
17663.09 83
17664.35 70
17665.61 72
17666.86 61
17668.12 79
17669.38 75
17670.63 90
17671.89 103
17673.15 91
17674.40 77
17675.66 72
17676.92 94
17678.17 91
17679.43 69
17680.69 82
17681.95 86
17683.20 100
17684.46 81
17685.72 86
17686.98 97
17688.23 86
17689.49 92
17690.75 85
17692.01 74
17693.26 86
17694.52 89
17695.78 86
17697.04 62
17698.29 69
17699.55 89
17700.81 83
17702.07 67
17703.32 59
17704.58 69
17705.84 101
17707.10 75
17708.36 78
17709.62 92
17710.87 73
17712.13 87
17713.39 78
17714.65 90
17715.91 78
17717.17 86
17718.42 96
17719.68 77
17720.94 72
17722.20 75
17723.46 96
17724.72 76
17725.98 93
17727.23 72
17728.49 81
17729.75 91
17731.01 93
17732.27 76
17733.53 94
17734.79 79
17736.05 79
17737.31 76
17738.57 89
17739.82 98
17741.08 83
17742.34 75
17743.60 79
17744.86 80
17746.12 96
17747.38 94
17748.64 80
17749.90 82
17751.16 92
17752.42 89
17753.68 89
17754.94 98
17756.20 75
17757.46 86
17758.72 91
17759.98 107
17761.24 73
17762.50 75
17763.76 93
17765.02 75
17766.28 94
17767.54 92
17768.80 98
17770.06 110
17771.32 96
17772.58 94
17773.84 97
17775.10 96
17776.36 95
17777.62 96
17778.88 101
17780.14 67
17781.40 80
17782.67 91
17783.93 82
17785.19 76
17786.45 79
17787.71 87
17788.97 80
17790.23 74
17791.49 79
17792.75 81
17794.01 70
17795.28 68
17796.54 81
17797.80 82
17799.06 80
17800.32 87
17801.58 73
17802.84 92
17804.11 76
17805.37 73
17806.63 93
17807.89 89
17809.15 69
17810.41 81
17811.68 90
17812.94 94
17814.20 67
17815.46 81
17816.72 88
17817.99 96
17819.25 86
17820.51 87
17821.77 98
17823.03 94
17824.30 74
17825.56 79
17826.82 75
17828.08 90
17829.35 79
17830.61 87
17831.87 86
17833.13 78
17834.40 64
17835.66 90
17836.92 104
17838.18 97
17839.45 65
17840.71 85
17841.97 92
17843.24 79
17844.50 73
17845.76 68
17847.02 86
17848.29 87
17849.55 99
17850.81 79
17852.08 95
17853.34 84
17854.60 83
17855.87 87
17857.13 64
17858.39 94
17859.66 111
17860.92 97
17862.18 75
17863.45 80
17864.71 89
17865.98 96
17867.24 92
17868.50 79
17869.77 89
17871.03 90
17872.30 87
17873.56 88
17874.82 79
17876.09 79
17877.35 91
17878.62 89
17879.88 92
17881.14 82
17882.41 83
17883.67 95
17884.94 90
17886.20 70
17887.47 84
17888.73 77
17890.00 93
17891.26 61
17892.52 71
17893.79 99
17895.05 91
17896.32 97
17897.58 78
17898.85 75
17900.11 82
17901.38 85
17902.64 80
17903.91 91
17905.17 82
17906.44 110
17907.70 87
17908.97 80
17910.23 63
17911.50 63
17912.77 78
17914.03 92
17915.30 81
17916.56 75
17917.83 75
17919.09 82
17920.36 102
17921.62 80
17922.89 92
17924.16 88
17925.42 109
17926.69 76
17927.95 92
17929.22 66
17930.49 75
17931.75 86
17933.02 96
17934.28 85
17935.55 96
17936.82 88
17938.08 89
17939.35 110
17940.62 75
17941.88 88
17943.15 86
17944.42 92
17945.68 70
17946.95 81
17948.22 93
17949.48 104
17950.75 92
17952.02 82
17953.28 84
17954.55 70
17955.82 73
17957.08 91
17958.35 97
17959.62 71
17960.88 81
17962.15 97
17963.42 93
17964.69 84
17965.95 87
17967.22 74
17968.49 91
17969.76 72
17971.02 59
17972.29 66
17973.56 70
17974.83 82
17976.09 88
17977.36 76
17978.63 65
17979.90 83
17981.16 87
17982.43 97
17983.70 88
17984.97 62
17986.24 71
17987.50 99
17988.77 79
17990.04 64
17991.31 84
17992.58 91
17993.84 85
17995.11 81
17996.38 70
17997.65 84
17998.92 90
18000.19 77
18001.46 76
18002.72 65
18003.99 70
18005.26 91
18006.53 77
18007.80 72
18009.07 83
18010.34 72
18011.61 79
18012.87 77
18014.14 84
18015.41 79
18016.68 90
18017.95 75
18019.22 99
18020.49 88
18021.76 74
18023.03 75
18024.30 77
18025.57 89
18026.84 75
18028.11 90
18029.37 83
18030.64 79
18031.91 80
18033.18 77
18034.45 93
18035.72 86
18036.99 90
18038.26 85
18039.53 82
18040.80 91
18042.07 87
18043.34 99
18044.61 76
18045.88 84
18047.15 87
18048.42 82
18049.69 85
18050.96 65
18052.23 88
18053.50 76
18054.77 92
18056.05 79
18057.32 88
18058.59 78
18059.86 76
18061.13 92
18062.40 74
18063.67 95
18064.94 101
18066.21 100
18067.48 92
18068.75 93
18070.02 101
18071.29 92
18072.57 92
18073.84 77
18075.11 90
18076.38 97
18077.65 93
18078.92 70
18080.19 101
18081.46 78
18082.74 85
18084.01 85
18085.28 66
18086.55 89
18087.82 86
18089.09 62
18090.37 86
18091.64 75
18092.91 80
18094.18 94
18095.45 86
18096.72 86
18098.00 85
18099.27 92
18100.54 90
18101.81 94
18103.08 76
18104.36 81
18105.63 83
18106.90 76
18108.17 83
18109.45 99
18110.72 103
18111.99 69
18113.26 69
18114.54 82
18115.81 81
18117.08 92
18118.35 104
18119.63 69
18120.90 81
18122.17 85
18123.44 76
18124.72 88
18125.99 97
18127.26 82
18128.54 98
18129.81 93
18131.08 85
18132.36 86
18133.63 102
18134.90 88
18136.18 92
18137.45 85
18138.72 82
18140.00 69
18141.27 79
18142.54 89
18143.82 85
18145.09 84
18146.36 90
18147.64 87
18148.91 103
18150.19 101
18151.46 108
18152.73 81
18154.01 79
18155.28 92
18156.55 91
18157.83 87
18159.10 72
18160.38 81
18161.65 100
18162.93 91
18164.20 76
18165.47 88
18166.75 83
18168.02 81
18169.30 82
18170.57 101
18171.85 134
18173.12 87
18174.40 89
18175.67 84
18176.95 95
18178.22 78
18179.50 71
18180.77 97
18182.04 80
18183.32 70
18184.59 78
18185.87 85
18187.15 75
18188.42 55
18189.70 67
18190.97 81
18192.25 73
18193.52 94
18194.80 82
18196.07 72
18197.35 67
18198.62 87
18199.90 92
18201.17 87
18202.45 97
18203.73 83
18205.00 94
18206.28 87
18207.55 80
18208.83 81
18210.10 91
18211.38 68
18212.66 79
18213.93 84
18215.21 75
18216.48 90
18217.76 95
18219.04 83
18220.31 78
18221.59 82
18222.87 89
18224.14 94
18225.42 79
18226.70 77
18227.97 70
18229.25 90
18230.53 76
18231.80 90
18233.08 98
18234.36 79
18235.63 89
18236.91 88
18238.19 85
18239.46 81
18240.74 99
18242.02 92
18243.29 79
18244.57 87
18245.85 83
18247.13 91
18248.40 80
18249.68 81
18250.96 88
18252.24 79
18253.51 75
18254.79 70
18256.07 95
18257.35 74
18258.62 77
18259.90 88
18261.18 76
18262.46 73
18263.73 75
18265.01 78
18266.29 82
18267.57 87
18268.85 95
18270.12 62
18271.40 73
18272.68 69
18273.96 80
18275.24 80
18276.51 81
18277.79 77
18279.07 75
18280.35 94
18281.63 81
18282.91 79
18284.18 78
18285.46 89
18286.74 77
18288.02 80
18289.30 86
18290.58 68
18291.86 88
18293.14 82
18294.41 109
18295.69 65
18296.97 76
18298.25 75
18299.53 82
18300.81 89
18302.09 84
18303.37 91
18304.65 78
18305.93 98
18307.21 95
18308.49 71
18309.76 87
18311.04 98
18312.32 92
18313.60 113
18314.88 74
18316.16 95
18317.44 87
18318.72 78
18320.00 86
18321.28 80
18322.56 92
18323.84 85
18325.12 73
18326.40 74
18327.68 67
18328.96 72
18330.24 79
18331.52 67
18332.80 73
18334.08 79
18335.36 78
18336.64 78
18337.92 86
18339.20 82
18340.48 88
18341.76 81
18343.05 109
18344.33 72
18345.61 83
18346.89 73
18348.17 75
18349.45 83
18350.73 62
18352.01 85
18353.29 96
18354.57 98
18355.85 77
18357.13 77
18358.42 77
18359.70 87
18360.98 84
18362.26 86
18363.54 77
18364.82 72
18366.10 85
18367.38 95
18368.67 66
18369.95 63
18371.23 75
18372.51 87
18373.79 101
18375.07 93
18376.36 81
18377.64 66
18378.92 96
18380.20 69
18381.48 65
18382.77 77
18384.05 85
18385.33 86
18386.61 80
18387.89 74
18389.18 90
18390.46 100
18391.74 79
18393.02 81
18394.31 82
18395.59 85
18396.87 91
18398.15 97
18399.44 76
18400.72 77
18402.00 89
18403.28 93
18404.57 85
18405.85 83
18407.13 79
18408.41 101
18409.70 98
18410.98 74
18412.26 73
18413.55 76
18414.83 92
18416.11 71
18417.40 69
18418.68 75
18419.96 73
18421.25 71
18422.53 72
18423.81 79
18425.10 71
18426.38 63
18427.66 70
18428.95 75
18430.23 77
18431.51 76
18432.80 72
18434.08 84
18435.37 70
18436.65 73
18437.93 84
18439.22 85
18440.50 84
18441.79 81
18443.07 74
18444.35 84
18445.64 81
18446.92 78
18448.21 81
18449.49 73
18450.78 79
18452.06 59
18453.34 83
18454.63 58
18455.91 97
18457.20 80
18458.48 79
18459.77 70
18461.05 79
18462.34 73
18463.62 69
18464.91 62
18466.19 74
18467.48 81
18468.76 75
18470.05 91
18471.33 74
18472.62 72
18473.90 84
18475.19 75
18476.47 65
18477.76 76
18479.04 64
18480.33 90
18481.61 79
18482.90 87
18484.18 72
18485.47 73
18486.76 84
18488.04 77
18489.33 89
18490.61 87
18491.90 75
18493.18 80
18494.47 85
18495.76 77
18497.04 64
18498.33 69
18499.61 72
18500.90 64
18502.19 54
18503.47 87
18504.76 95
18506.05 61
18507.33 59
18508.62 68
18509.90 66
18511.19 93
18512.48 75
18513.76 70
18515.05 77
18516.34 76
18517.62 91
18518.91 57
18520.20 75
18521.48 76
18522.77 73
18524.06 73
18525.35 83
18526.63 82
18527.92 83
18529.21 82
18530.49 72
18531.78 60
18533.07 82
18534.36 85
18535.64 78
18536.93 75
18538.22 64
18539.50 76
18540.79 80
18542.08 72
18543.37 76
18544.66 83
18545.94 70
18547.23 76
18548.52 78
18549.81 84
18551.09 93
18552.38 82
18553.67 74
18554.96 95
18556.25 99
18557.53 80
18558.82 82
18560.11 66
18561.40 75
18562.69 94
18563.98 79
18565.26 72
18566.55 76
18567.84 75
18569.13 85
18570.42 82
18571.71 79
18572.99 80
18574.28 69
18575.57 97
18576.86 94
18578.15 73
18579.44 90
18580.73 76
18582.02 86
18583.31 95
18584.59 87
18585.88 72
18587.17 85
18588.46 78
18589.75 87
18591.04 65
18592.33 70
18593.62 77
18594.91 80
18596.20 64
18597.49 74
18598.78 88
18600.07 90
18601.36 68
18602.65 76
18603.94 76
18605.23 87
18606.52 77
18607.81 87
18609.09 79
18610.38 85
18611.67 90
18612.96 94
18614.25 81
18615.55 71
18616.84 84
18618.13 72
18619.42 81
18620.71 67
18622.00 81
18623.29 83
18624.58 86
18625.87 77
18627.16 79
18628.45 66
18629.74 91
18631.03 85
18632.32 101
18633.61 72
18634.90 81
18636.19 69
18637.48 79
18638.77 71
18640.07 70
18641.36 76
18642.65 87
18643.94 72
18645.23 65
18646.52 84
18647.81 100
18649.10 81
18650.40 78
18651.69 80
18652.98 72
18654.27 82
18655.56 89
18656.85 77
18658.14 84
18659.44 80
18660.73 62
18662.02 71
18663.31 77
18664.60 74
18665.89 103
18667.19 88
18668.48 89
18669.77 76
18671.06 74
18672.35 67
18673.65 71
18674.94 71
18676.23 81
18677.52 80
18678.82 74
18680.11 76
18681.40 71
18682.69 83
18683.99 84
18685.28 55
18686.57 76
18687.86 76
18689.16 58
18690.45 67
18691.74 76
18693.03 69
18694.33 67
18695.62 64
18696.91 71
18698.21 77
18699.50 68
18700.79 72
18702.09 65
18703.38 90
18704.67 72
18705.97 64
18707.26 83
18708.55 89
18709.85 72
18711.14 62
18712.43 72
18713.73 86
18715.02 90
18716.31 74
18717.61 84
18718.90 80
18720.19 80
18721.49 83
18722.78 81
18724.08 82
18725.37 62
18726.66 67
18727.96 82
18729.25 81
18730.55 73
18731.84 64
18733.13 71
18734.43 88
18735.72 84
18737.02 66
18738.31 72
18739.61 83
18740.90 89
18742.19 92
18743.49 80
18744.78 75
18746.08 85
18747.37 92
18748.67 94
18749.96 61
18751.26 74
18752.55 80
18753.85 58
18755.14 72
18756.44 72
18757.73 85
18759.03 61
18760.32 74
18761.62 90
18762.91 85
18764.21 79
18765.50 76
18766.80 63
18768.09 81
18769.39 66
18770.69 82
18771.98 83
18773.28 91
18774.57 76
18775.87 78
18777.16 108
18778.46 73
18779.76 86
18781.05 78
18782.35 80
18783.64 67
18784.94 71
18786.24 60
18787.53 71
18788.83 70
18790.12 71
18791.42 87
18792.72 81
18794.01 70
18795.31 68
18796.61 73
18797.90 77
18799.20 70
18800.49 73
18801.79 70
18803.09 86
18804.38 100
18805.68 76
18806.98 63
18808.28 74
18809.57 74
18810.87 83
18812.17 73
18813.46 73
18814.76 88
18816.06 70
18817.35 78
18818.65 68
18819.95 75
18821.25 76
18822.54 74
18823.84 69
18825.14 76
18826.44 96
18827.73 97
18829.03 85
18830.33 74
18831.63 95
18832.92 75
18834.22 100
18835.52 89
18836.82 68
18838.11 92
18839.41 80
18840.71 84
18842.01 82
18843.31 79
18844.60 93
18845.90 72
18847.20 77
18848.50 83
18849.80 72
18851.10 87
18852.39 97
18853.69 87
18854.99 67
18856.29 65
18857.59 87
18858.89 75
18860.18 100
18861.48 85
18862.78 78
18864.08 76
18865.38 72
18866.68 64
18867.98 87
18869.28 109
18870.58 85
18871.87 62
18873.17 63
18874.47 71
18875.77 63
18877.07 82
18878.37 76
18879.67 96
18880.97 80
18882.27 85
18883.57 75
18884.87 101
18886.17 79
18887.47 76
18888.77 81
18890.07 68
18891.36 73
18892.66 91
18893.96 72
18895.26 81
18896.56 75
18897.86 79
18899.16 75
18900.46 68
18901.76 77
18903.06 71
18904.36 78
18905.66 67
18906.96 64
18908.27 78
18909.57 61
18910.87 74
18912.17 76
18913.47 77
18914.77 77
18916.07 86
18917.37 70
18918.67 82
18919.97 75
18921.27 79
18922.57 77
18923.87 62
18925.17 84
18926.47 65
18927.77 83
18929.08 88
18930.38 70
18931.68 58
18932.98 106
18934.28 78
18935.58 61
18936.88 65
18938.18 73
18939.49 83
18940.79 86
18942.09 69
18943.39 80
18944.69 83
18945.99 85
18947.29 78
18948.60 65
18949.90 86
18951.20 81
18952.50 91
18953.80 66
18955.11 57
18956.41 64
18957.71 75
18959.01 70
18960.31 80
18961.62 54
18962.92 63
18964.22 78
18965.52 86
18966.82 69
18968.13 55
18969.43 74
18970.73 82
18972.03 74
18973.34 62
18974.64 71
18975.94 89
18977.24 63
18978.55 77
18979.85 79
18981.15 70
18982.46 77
18983.76 83
18985.06 77
18986.36 52
18987.67 76
18988.97 81
18990.27 87
18991.58 84
18992.88 71
18994.18 77
18995.49 97
18996.79 66
18998.09 69
18999.40 71
19000.70 86
19002.00 82
19003.31 75
19004.61 69
19005.91 68
19007.22 82
19008.52 80
19009.83 60
19011.13 88
19012.43 83
19013.74 85
19015.04 77
19016.34 71
19017.65 65
19018.95 87
19020.26 80
19021.56 65
19022.87 78
19024.17 82
19025.47 92
19026.78 93
19028.08 69
19029.39 61
19030.69 76
19032.00 86
19033.30 67
19034.61 67
19035.91 64
19037.22 80
19038.52 100
19039.82 60
19041.13 67
19042.43 74
19043.74 84
19045.04 94
19046.35 83
19047.65 74
19048.96 72
19050.26 92
19051.57 86
19052.88 72
19054.18 62
19055.49 86
19056.79 82
19058.10 88
19059.40 67
19060.71 77
19062.01 92
19063.32 80
19064.62 78
19065.93 69
19067.24 69
19068.54 77
19069.85 71
19071.15 70
19072.46 81
19073.77 89
19075.07 72
19076.38 72
19077.68 83
19078.99 54
19080.30 88
19081.60 83
19082.91 74
19084.22 67
19085.52 71
19086.83 95
19088.13 64
19089.44 60
19090.75 57
19092.05 72
19093.36 82
19094.67 64
19095.97 65
19097.28 64
19098.59 64
19099.90 90
19101.20 81
19102.51 64
19103.82 81
19105.12 91
19106.43 83
19107.74 70
19109.04 69
19110.35 82
19111.66 90
19112.97 74
19114.27 51
19115.58 69
19116.89 96
19118.20 91
19119.50 96
19120.81 51
19122.12 54
19123.43 70
19124.73 78
19126.04 64
19127.35 69
19128.66 71
19129.97 80
19131.27 68
19132.58 83
19133.89 52
19135.20 67
19136.51 74
19137.81 76
19139.12 87
19140.43 74
19141.74 90
19143.05 83
19144.36 74
19145.66 62
19146.97 69
19148.28 79
19149.59 74
19150.90 86
19152.21 58
19153.52 69
19154.83 68
19156.13 75
19157.44 85
19158.75 75
19160.06 56
19161.37 83
19162.68 82
19163.99 64
19165.30 73
19166.61 75
19167.92 77
19169.22 81
19170.53 74
19171.84 76
19173.15 79
19174.46 65
19175.77 54
19177.08 67
19178.39 77
19179.70 80
19181.01 76
19182.32 68
19183.63 52
19184.94 73
19186.25 82
19187.56 97
19188.87 77
19190.18 71
19191.49 81
19192.80 64
19194.11 74
19195.42 79
19196.73 70
19198.04 76
19199.35 72
19200.66 59
19201.97 76
19203.28 81
19204.59 91
19205.90 72
19207.21 78
19208.52 76
19209.83 86
19211.14 77
19212.46 55
19213.77 51
19215.08 65
19216.39 79
19217.70 84
19219.01 70
19220.32 63
19221.63 86
19222.94 72
19224.25 81
19225.57 65
19226.88 70
19228.19 74
19229.50 82
19230.81 91
19232.12 57
19233.43 64
19234.75 87
19236.06 73
19237.37 75
19238.68 54
19239.99 66
19241.30 69
19242.62 76
19243.93 71
19245.24 64
19246.55 72
19247.86 87
19249.18 76
19250.49 73
19251.80 53
19253.11 82
19254.42 78
19255.74 86
19257.05 71
19258.36 61
19259.67 86
19260.99 76
19262.30 70
19263.61 75
19264.92 66
19266.24 81
19267.55 79
19268.86 76
19270.17 77
19271.49 93
19272.80 81
19274.11 69
19275.42 74
19276.74 79
19278.05 75
19279.36 88
19280.68 75
19281.99 71
19283.30 81
19284.62 95
19285.93 81
19287.24 79
19288.56 61
19289.87 74
19291.18 64
19292.50 76
19293.81 82
19295.12 59
19296.44 74
19297.75 73
19299.06 73
19300.38 72
19301.69 67
19303.01 99
19304.32 73
19305.63 64
19306.95 63
19308.26 84
19309.58 74
19310.89 78
19312.20 86
19313.52 102
19314.83 67
19316.15 73
19317.46 76
19318.78 56
19320.09 66
19321.41 58
19322.72 79
19324.03 71
19325.35 56
19326.66 57
19327.98 107
19329.29 85
19330.61 66
19331.92 69
19333.24 64
19334.55 65
19335.87 87
19337.18 78
19338.50 60
19339.81 86
19341.13 83
19342.44 70
19343.76 78
19345.07 68
19346.39 63
19347.70 78
19349.02 62
19350.34 67
19351.65 60
19352.97 82
19354.28 83
19355.60 57
19356.91 73
19358.23 67
19359.54 62
19360.86 64
19362.18 76
19363.49 69
19364.81 79
19366.12 58
19367.44 69
19368.76 60
19370.07 60
19371.39 74
19372.71 61
19374.02 63
19375.34 69
19376.65 80
19377.97 78
19379.29 68
19380.60 61
19381.92 62
19383.24 65
19384.55 60
19385.87 71
19387.19 67
19388.50 83
19389.82 82
19391.14 79
19392.45 69
19393.77 78
19395.09 65
19396.41 67
19397.72 87
19399.04 53
19400.36 67
19401.67 75
19402.99 73
19404.31 71
19405.63 89
19406.94 79
19408.26 76
19409.58 71
19410.90 59
19412.21 85
19413.53 65
19414.85 81
19416.17 91
19417.48 82
19418.80 73
19420.12 71
19421.44 81
19422.76 72
19424.07 67
19425.39 103
19426.71 83
19428.03 73
19429.35 82
19430.66 78
19431.98 78
19433.30 76
19434.62 72
19435.94 76
19437.26 72
19438.57 67
19439.89 99
19441.21 73
19442.53 78
19443.85 70
19445.17 76
19446.49 66
19447.81 52
19449.12 68
19450.44 72
19451.76 75
19453.08 59
19454.40 69
19455.72 69
19457.04 91
19458.36 78
19459.68 63
19461.00 75
19462.32 85
19463.63 58
19464.95 86
19466.27 77
19467.59 67
19468.91 56
19470.23 65
19471.55 69
19472.87 59
19474.19 82
19475.51 74
19476.83 63
19478.15 73
19479.47 68
19480.79 84
19482.11 76
19483.43 69
19484.75 65
19486.07 65
19487.39 55
19488.71 66
19490.03 73
19491.35 70
19492.67 62
19493.99 67
19495.31 72
19496.63 59
19497.95 78
19499.27 69
19500.59 67
19501.91 69
19503.24 72
19504.56 59
19505.88 61
19507.20 76
19508.52 69
19509.84 66
19511.16 56
19512.48 63
19513.80 76
19515.12 74
19516.44 72
19517.77 84
19519.09 83
19520.41 73
19521.73 82
19523.05 73
19524.37 71
19525.69 64
19527.02 71
19528.34 75
19529.66 77
19530.98 61
19532.30 73
19533.62 78
19534.95 66
19536.27 68
19537.59 63
19538.91 78
19540.23 77
19541.56 70
19542.88 69
19544.20 83
19545.52 90
19546.84 82
19548.17 81
19549.49 64
19550.81 62
19552.13 59
19553.46 76
19554.78 66
19556.10 60
19557.42 83
19558.75 70
19560.07 82
19561.39 74
19562.71 72
19564.04 88
19565.36 83
19566.68 82
19568.00 66
19569.33 72
19570.65 77
19571.97 71
19573.30 62
19574.62 72
19575.94 73
19577.27 60
19578.59 70
19579.91 70
19581.24 74
19582.56 74
19583.88 72
19585.21 55
19586.53 66
19587.85 64
19589.18 79
19590.50 72
19591.82 70
19593.15 69
19594.47 64
19595.80 56
19597.12 73
19598.44 77
19599.77 74
19601.09 86
19602.42 68
19603.74 72
19605.06 71
19606.39 61
19607.71 67
19609.04 70
19610.36 76
19611.69 66
19613.01 75
19614.33 67
19615.66 100
19616.98 77
19618.31 67
19619.63 74
19620.96 83
19622.28 82
19623.61 59
19624.93 51
19626.26 66
19627.58 73
19628.91 77
19630.23 80
19631.56 75
19632.88 71
19634.21 64
19635.53 60
19636.86 53
19638.18 69
19639.51 81
19640.83 92
19642.16 75
19643.48 77
19644.81 71
19646.14 63
19647.46 73
19648.79 69
19650.11 58
19651.44 74
19652.76 60
19654.09 84
19655.42 59
19656.74 70
19658.07 78
19659.39 75
19660.72 78
19662.05 73
19663.37 67
19664.70 76
19666.02 84
19667.35 62
19668.68 59
19670.00 74
19671.33 78
19672.66 58
19673.98 50
19675.31 52
19676.64 69
19677.96 67
19679.29 60
19680.62 63
19681.94 67
19683.27 74
19684.60 82
19685.92 64
19687.25 72
19688.58 80
19689.90 70
19691.23 54
19692.56 66
19693.88 62
19695.21 71
19696.54 71
19697.87 80
19699.19 62
19700.52 77
19701.85 56
19703.18 70
19704.50 64
19705.83 57
19707.16 79
19708.49 74
19709.81 73
19711.14 75
19712.47 49
19713.80 68
19715.13 68
19716.45 92
19717.78 82
19719.11 78
19720.44 59
19721.77 71
19723.09 62
19724.42 50
19725.75 64
19727.08 68
19728.41 80
19729.74 72
19731.06 75
19732.39 76
19733.72 77
19735.05 65
19736.38 68
19737.71 74
19739.04 68
19740.36 80
19741.69 74
19743.02 72
19744.35 71
19745.68 53
19747.01 77
19748.34 62
19749.67 78
19751.00 65
19752.32 83
19753.65 75
19754.98 64
19756.31 72
19757.64 61
19758.97 70
19760.30 73
19761.63 65
19762.96 74
19764.29 74
19765.62 63
19766.95 51
19768.28 70
19769.61 76
19770.94 49
19772.27 64
19773.60 62
19774.93 70
19776.26 81
19777.59 55
19778.92 64
19780.25 66
19781.58 58
19782.91 64
19784.24 63
19785.57 60
19786.90 60
19788.23 63
19789.56 57
19790.89 73
19792.22 68
19793.55 68
19794.88 69
19796.21 69
19797.54 68
19798.87 77
19800.20 80
19801.53 80
19802.87 65
19804.20 46
19805.53 69
19806.86 72
19808.19 75
19809.52 71
19810.85 82
19812.18 68
19813.51 51
19814.85 57
19816.18 80
19817.51 79
19818.84 57
19820.17 55
19821.50 64
19822.83 75
19824.17 61
19825.50 72
19826.83 61
19828.16 61
19829.49 62
19830.82 66
19832.16 67
19833.49 64
19834.82 46
19836.15 73
19837.48 77
19838.82 74
19840.15 74
19841.48 65
19842.81 86
19844.14 69
19845.48 78
19846.81 55
19848.14 66
19849.47 71
19850.81 75
19852.14 66
19853.47 55
19854.80 58
19856.14 74
19857.47 92
19858.80 51
19860.14 68
19861.47 72
19862.80 88
19864.13 95
19865.47 63
19866.80 69
19868.13 67
19869.47 81
19870.80 76
19872.13 75
19873.47 74
19874.80 59
19876.13 81
19877.47 75
19878.80 58
19880.13 62
19881.47 67
19882.80 73
19884.13 81
19885.47 69
19886.80 90
19888.13 68
19889.47 74
19890.80 94
19892.14 77
19893.47 70
19894.80 84
19896.14 77
19897.47 69
19898.81 90
19900.14 91
19901.47 73
19902.81 75
19904.14 72
19905.48 69
19906.81 78
19908.15 63
19909.48 76
19910.81 76
19912.15 86
19913.48 66
19914.82 85
19916.15 91
19917.49 77
19918.82 85
19920.16 80
19921.49 64
19922.83 74
19924.16 72
19925.50 79
19926.83 68
19928.17 68
19929.50 66
19930.84 84
19932.17 75
19933.51 73
19934.84 61
19936.18 68
19937.51 75
19938.85 67
19940.18 58
19941.52 58
19942.86 66
19944.19 58
19945.53 79
19946.86 65
19948.20 63
19949.53 69
19950.87 70
19952.21 80
19953.54 50
19954.88 50
19956.21 66
19957.55 63
19958.89 70
19960.22 71
19961.56 82
19962.90 64
19964.23 81
19965.57 76
19966.90 76
19968.24 77
19969.58 82
19970.91 69
19972.25 60
19973.59 58
19974.92 62
19976.26 82
19977.60 62
19978.93 78
19980.27 54
19981.61 68
19982.94 72
19984.28 73
19985.62 75
19986.96 88
19988.29 82
19989.63 86
19990.97 66
19992.30 69
19993.64 59
19994.98 67
19996.32 59
19997.65 78
19998.99 74
20000.33 79
20001.67 66
20003.00 65
20004.34 69
20005.68 70
20007.02 68
20008.35 67
20009.69 65
20011.03 69
20012.37 64
20013.71 85
20015.04 80
20016.38 63
20017.72 63
20019.06 77
20020.40 61
20021.73 67
20023.07 59
20024.41 67
20025.75 83
20027.09 68
20028.43 55
20029.77 69
20031.10 69
20032.44 85
20033.78 55
20035.12 71
20036.46 72
20037.80 63
20039.14 77
20040.47 66
20041.81 70
20043.15 76
20044.49 75
20045.83 69
20047.17 66
20048.51 66
20049.85 80
20051.19 74
20052.53 71
20053.87 62
20055.21 72
20056.54 68
20057.88 68
20059.22 76
20060.56 70
20061.90 75
20063.24 70
20064.58 85
20065.92 78
20067.26 74
20068.60 65
20069.94 76
20071.28 71
20072.62 67
20073.96 71
20075.30 83
20076.64 73
20077.98 67
20079.32 81
20080.66 78
20082.00 63
20083.34 72
20084.68 60
20086.02 91
20087.36 87
20088.70 70
20090.04 90
20091.38 71
20092.73 73
20094.07 60
20095.41 76
20096.75 74
20098.09 84
20099.43 83
20100.77 103
20102.11 81
20103.45 71
20104.79 72
20106.13 86
20107.48 79
20108.82 71
20110.16 67
20111.50 85
20112.84 69
20114.18 75
20115.52 85
20116.86 82
20118.21 77
20119.55 64
20120.89 72
20122.23 73
20123.57 48
20124.91 86
20126.26 77
20127.60 66
20128.94 60
20130.28 81
20131.62 80
20132.96 85
20134.31 58
20135.65 74
