# Supplementary material for: MALDI-TOF MS typing enables the classification of brewing yeasts of the genus Saccharomyces to major beer styles
Source: PLoS One. 2017 Aug 9;12(8):e0181694. doi: 10.1371/journal.pone.0181694 (PMC5549903; doi:10.1371/journal.pone.0181694)
Supplement: S14 File — The directory includes 90 raw files and was zipped to “.zip”; the folder has three strains with 30 spectra per strain; S1 Text explains the raw files with an example and Table 1 represents the yeast strains used within the experiment. (ZIP) [file pone.0181694.s017.zip › 40-42/30636-508-OG-Ale-Ale-YPG-18h-E-E_2015-10-09__0_B8_1.dat]

2000.04 3115
2000.46 3579
2000.88 3472
2001.30 3139
2001.72 3394
2002.14 3169
2002.57 3341
2002.99 3329
2003.41 3223
2003.83 3310
2004.25 3196
2004.67 3345
2005.10 3401
2005.52 3379
2005.94 3386
2006.36 3353
2006.78 3370
2007.21 3230
2007.63 3237
2008.05 3410
2008.47 3541
2008.89 3430
2009.32 3444
2009.74 3483
2010.16 3466
2010.58 3122
2011.01 3254
2011.43 3449
2011.85 3388
2012.27 3395
2012.70 3312
2013.12 3355
2013.54 3218
2013.96 3145
2014.39 2940
2014.81 2985
2015.23 2903
2015.66 2931
2016.08 2994
2016.50 2919
2016.93 2911
2017.35 2904
2017.77 3007
2018.19 3185
2018.62 2964
2019.04 2967
2019.46 3161
2019.89 3284
2020.31 3171
2020.73 3311
2021.16 3275
2021.58 3235
2022.01 3337
2022.43 3478
2022.85 3242
2023.28 3225
2023.70 3125
2024.12 3117
2024.55 3144
2024.97 3064
2025.40 3064
2025.82 2901
2026.24 3235
2026.67 3272
2027.09 3119
2027.52 2976
2027.94 2932
2028.37 3006
2028.79 2881
2029.21 2778
2029.64 2982
2030.06 3063
2030.49 2937
2030.91 2938
2031.34 3245
2031.76 3334
2032.19 3311
2032.61 3436
2033.04 3516
2033.46 3567
2033.88 3570
2034.31 3697
2034.73 3637
2035.16 3734
2035.58 3840
2036.01 3857
2036.43 3664
2036.86 3430
2037.29 3508
2037.71 3311
2038.14 3179
2038.56 3127
2038.99 3310
2039.41 3213
2039.84 3096
2040.26 3312
2040.69 3152
2041.11 3104
2041.54 3025
2041.97 3063
2042.39 3092
2042.82 3011
2043.24 3006
2043.67 3073
2044.09 2916
2044.52 2844
2044.95 2828
2045.37 2960
2045.80 2835
2046.22 2899
2046.65 2978
2047.08 3234
2047.50 3186
2047.93 3099
2048.36 3019
2048.78 3110
2049.21 2958
2049.64 3130
2050.06 3216
2050.49 3575
2050.92 3339
2051.34 3245
2051.77 3460
2052.20 3161
2052.62 3150
2053.05 3166
2053.48 3211
2053.90 3197
2054.33 3089
2054.76 3162
2055.18 3177
2055.61 3148
2056.04 2925
2056.47 3013
2056.89 2983
2057.32 2928
2057.75 2917
2058.17 2853
2058.60 3026
2059.03 3091
2059.46 3023
2059.88 3163
2060.31 3026
2060.74 3005
2061.17 3038
2061.60 3108
2062.02 3107
2062.45 3438
2062.88 3421
2063.31 3416
2063.74 3259
2064.16 3419
2064.59 3732
2065.02 3688
2065.45 3898
2065.88 3908
2066.30 3863
2066.73 4032
2067.16 3933
2067.59 3863
2068.02 3955
2068.45 3745
2068.87 3674
2069.30 3508
2069.73 3134
2070.16 3242
2070.59 3147
2071.02 3450
2071.45 3149
2071.87 3085
2072.30 3228
2072.73 3168
2073.16 3167
2073.59 3309
2074.02 3263
2074.45 3210
2074.88 3252
2075.31 3338
2075.74 3320
2076.17 3407
2076.59 3577
2077.02 3309
2077.45 3197
2077.88 3288
2078.31 3222
2078.74 3417
2079.17 3216
2079.60 3351
2080.03 3344
2080.46 3180
2080.89 3450
2081.32 3369
2081.75 3408
2082.18 3297
2082.61 3385
2083.04 3406
2083.47 3302
2083.90 3423
2084.33 3351
2084.76 3235
2085.19 3268
2085.62 3155
2086.05 3033
2086.48 2933
2086.91 2987
2087.34 3142
2087.77 3017
2088.20 2875
2088.63 3124
2089.06 3274
2089.49 3144
2089.93 3122
2090.36 3234
2090.79 3085
2091.22 3238
2091.65 3457
2092.08 3274
2092.51 3370
2092.94 3420
2093.37 3429
2093.80 3633
2094.23 3443
2094.67 3356
2095.10 3099
2095.53 3182
2095.96 3362
2096.39 3211
2096.82 3351
2097.25 3336
2097.68 3092
2098.12 2973
2098.55 2735
2098.98 2945
2099.41 3023
2099.84 2912
2100.27 2939
2100.71 3202
2101.14 3135
2101.57 2843
2102.00 2953
2102.43 2974
2102.87 2876
2103.30 3047
2103.73 2918
2104.16 3141
2104.59 3004
2105.03 2985
2105.46 3090
2105.89 3120
2106.32 3138
2106.76 3366
2107.19 3471
2107.62 3304
2108.05 3225
2108.49 3266
2108.92 3334
2109.35 3475
2109.78 3173
2110.22 3276
2110.65 3237
2111.08 3060
2111.52 3014
2111.95 3203
2112.38 3194
2112.81 3049
2113.25 3031
2113.68 3134
2114.11 2998
2114.55 2970
2114.98 2949
2115.41 2902
2115.85 2686
2116.28 2771
2116.71 2924
2117.15 3083
2117.58 3033
2118.01 2902
2118.45 2760
2118.88 2813
2119.32 2906
2119.75 2915
2120.18 2904
2120.62 2912
2121.05 2927
2121.48 3014
2121.92 3087
2122.35 2996
2122.79 2980
2123.22 2931
2123.65 3054
2124.09 3073
2124.52 2967
2124.96 3092
2125.39 3224
2125.83 2908
2126.26 2907
2126.70 2907
2127.13 2897
2127.56 3009
2128.00 3125
2128.43 2980
2128.87 2835
2129.30 2798
2129.74 2705
2130.17 2963
2130.61 2789
2131.04 2832
2131.48 2848
2131.91 3001
2132.35 2966
2132.78 3019
2133.22 2941
2133.65 2915
2134.09 3044
2134.52 3340
2134.96 3280
2135.39 3227
2135.83 3184
2136.26 3451
2136.70 3517
2137.14 3417
2137.57 3466
2138.01 3487
2138.44 3381
2138.88 3356
2139.31 3502
2139.75 3319
2140.19 3223
2140.62 3386
2141.06 3224
2141.49 3085
2141.93 3073
2142.37 3187
2142.80 3012
2143.24 3053
2143.67 2895
2144.11 2911
2144.55 2995
2144.98 3060
2145.42 3026
2145.86 2883
2146.29 2891
2146.73 2896
2147.16 2912
2147.60 2755
2148.04 2921
2148.47 3047
2148.91 3169
2149.35 3317
2149.79 3194
2150.22 3185
2150.66 3370
2151.10 3332
2151.53 3787
2151.97 3626
2152.41 3580
2152.84 3429
2153.28 3154
2153.72 3268
2154.16 3283
2154.59 3075
2155.03 3067
2155.47 3094
2155.91 3065
2156.34 2929
2156.78 3106
2157.22 3051
2157.66 2825
2158.09 3049
2158.53 2899
2158.97 2901
2159.41 3168
2159.84 3114
2160.28 3032
2160.72 3222
2161.16 3115
2161.60 3042
2162.03 3183
2162.47 3281
2162.91 3419
2163.35 3059
2163.79 3121
2164.22 3522
2164.66 3310
2165.10 3367
2165.54 3319
2165.98 3116
2166.42 3129
2166.86 3020
2167.29 2962
2167.73 2983
2168.17 3087
2168.61 3319
2169.05 3014
2169.49 2884
2169.93 3094
2170.37 3248
2170.80 3144
2171.24 3050
2171.68 3088
2172.12 3259
2172.56 3121
2173.00 3119
2173.44 3119
2173.88 3331
2174.32 3466
2174.76 3373
2175.20 3325
2175.64 3311
2176.08 3243
2176.51 3136
2176.95 3353
2177.39 3462
2177.83 3201
2178.27 3107
2178.71 3287
2179.15 3210
2179.59 3143
2180.03 3202
2180.47 3209
2180.91 3168
2181.35 3253
2181.79 3157
2182.23 3210
2182.67 3106
2183.11 3296
2183.55 3252
2183.99 3308
2184.43 2949
2184.87 3024
2185.31 3278
2185.76 3253
2186.20 3166
2186.64 3040
2187.08 3166
2187.52 3072
2187.96 3009
2188.40 3097
2188.84 3290
2189.28 3261
2189.72 3234
2190.16 3159
2190.60 3436
2191.04 3186
2191.49 3372
2191.93 3290
2192.37 3328
2192.81 3180
2193.25 3201
2193.69 3152
2194.13 3173
2194.57 3093
2195.02 2864
2195.46 2974
2195.90 3169
2196.34 3092
2196.78 2980
2197.22 3382
2197.66 3236
2198.11 3140
2198.55 3323
2198.99 3181
2199.43 3321
2199.87 3265
2200.32 3153
2200.76 3102
2201.20 3113
2201.64 2952
2202.08 2825
2202.53 2969
2202.97 3016
2203.41 2836
2203.85 3062
2204.29 3145
2204.74 3062
2205.18 3179
2205.62 3105
2206.06 3157
2206.51 3190
2206.95 3111
2207.39 3192
2207.83 3235
2208.28 3244
2208.72 3448
2209.16 3324
2209.61 3379
2210.05 3064
2210.49 3168
2210.93 3031
2211.38 2982
2211.82 3093
2212.26 3304
2212.71 3082
2213.15 3189
2213.59 3102
2214.04 3055
2214.48 3165
2214.92 3182
2215.37 3067
2215.81 3185
2216.25 3171
2216.70 3060
2217.14 2963
2217.59 2847
2218.03 3076
2218.47 3046
2218.92 3021
2219.36 2989
2219.80 3163
2220.25 2896
2220.69 2931
2221.14 3114
2221.58 2946
2222.02 2933
2222.47 3094
2222.91 3153
2223.36 3034
2223.80 3131
2224.25 3253
2224.69 3006
2225.13 3133
2225.58 3086
2226.02 3189
2226.47 3077
2226.91 3195
2227.36 3210
2227.80 3053
2228.25 3035
2228.69 3135
2229.14 3107
2229.58 3307
2230.03 3345
2230.47 3188
2230.92 3021
2231.36 3182
2231.81 3420
2232.25 3326
2232.70 3320
2233.14 3530
2233.59 3589
2234.03 3532
2234.48 3365
2234.92 3477
2235.37 3446
2235.81 3512
2236.26 3179
2236.70 3245
2237.15 3435
2237.60 3403
2238.04 3228
2238.49 3043
2238.93 2989
2239.38 3117
2239.83 3117
2240.27 3191
2240.72 3076
2241.16 3089
2241.61 3179
2242.06 2813
2242.50 2833
2242.95 2943
2243.39 2973
2243.84 2833
2244.29 2876
2244.73 2714
2245.18 2653
2245.63 2783
2246.07 2745
2246.52 2746
2246.97 2891
2247.41 2889
2247.86 2908
2248.31 2940
2248.75 3018
2249.20 2925
2249.65 2952
2250.09 2828
2250.54 2857
2250.99 2755
2251.43 2779
2251.88 2678
2252.33 2725
2252.78 2856
2253.22 2895
2253.67 2993
2254.12 2826
2254.56 2961
2255.01 2788
2255.46 2806
2255.91 2828
2256.35 2816
2256.80 2818
2257.25 2910
2257.70 2714
2258.14 2804
2258.59 2619
2259.04 2684
2259.49 2960
2259.94 2797
2260.38 2851
2260.83 2966
2261.28 2955
2261.73 3001
2262.18 2984
2262.62 2976
2263.07 3158
2263.52 3351
2263.97 3146
2264.42 3158
2264.87 3361
2265.31 2949
2265.76 2875
2266.21 3328
2266.66 3250
2267.11 3076
2267.56 3076
2268.01 3065
2268.45 2821
2268.90 3008
2269.35 2977
2269.80 2998
2270.25 3227
2270.70 3013
2271.15 2933
2271.60 3137
2272.05 3133
2272.49 3063
2272.94 3146
2273.39 3172
2273.84 3172
2274.29 3095
2274.74 3194
2275.19 2879
2275.64 2829
2276.09 2960
2276.54 3083
2276.99 3079
2277.44 2986
2277.89 3001
2278.34 2876
2278.79 3012
2279.24 3040
2279.69 3030
2280.14 2967
2280.59 2904
2281.04 3004
2281.49 2876
2281.94 2898
2282.39 2885
2282.84 2939
2283.29 2840
2283.74 2655
2284.19 2619
2284.64 2810
2285.09 2998
2285.54 2919
2285.99 2765
2286.44 2869
2286.89 2783
2287.34 2876
2287.79 2953
2288.24 3003
2288.69 3229
2289.14 3454
2289.59 3469
2290.05 3643
2290.50 3715
2290.95 3802
2291.40 4130
2291.85 4467
2292.30 4491
2292.75 4527
2293.20 4386
2293.65 4254
2294.11 4280
2294.56 4279
2295.01 4105
2295.46 3917
2295.91 3780
2296.36 3721
2296.81 3502
2297.27 3239
2297.72 3411
2298.17 3520
2298.62 3149
2299.07 3396
2299.52 3203
2299.98 3057
2300.43 3099
2300.88 3072
2301.33 3263
2301.78 3094
2302.24 3014
2302.69 3091
2303.14 2868
2303.59 2919
2304.04 2799
2304.50 2885
2304.95 2973
2305.40 2735
2305.85 3047
2306.31 3193
2306.76 3176
2307.21 3112
2307.66 3082
2308.12 3227
2308.57 2925
2309.02 3007
2309.48 2998
2309.93 3335
2310.38 3071
2310.83 3363
2311.29 3556
2311.74 3654
2312.19 3492
2312.65 3721
2313.10 3570
2313.55 3742
2314.01 3376
2314.46 3054
2314.91 2904
2315.37 3116
2315.82 2951
2316.27 3019
2316.73 2903
2317.18 2787
2317.63 2847
2318.09 2866
2318.54 3052
2318.99 2933
2319.45 2891
2319.90 3109
2320.36 3225
2320.81 3083
2321.26 3073
2321.72 2975
2322.17 3044
2322.63 3045
2323.08 3119
2323.53 3048
2323.99 2851
2324.44 2698
2324.90 3126
2325.35 3309
2325.80 3045
2326.26 2979
2326.71 3043
2327.17 3174
2327.62 3266
2328.08 3227
2328.53 3130
2328.99 3165
2329.44 3186
2329.90 3248
2330.35 3398
2330.81 3505
2331.26 3381
2331.72 3326
2332.17 3325
2332.63 3278
2333.08 3242
2333.54 3328
2333.99 3178
2334.45 3167
2334.90 3220
2335.36 3286
2335.81 3143
2336.27 3074
2336.72 3001
2337.18 2967
2337.63 3270
2338.09 3294
2338.55 3003
2339.00 2907
2339.46 3051
2339.91 3167
2340.37 3027
2340.82 2930
2341.28 3107
2341.74 3114
2342.19 3123
2342.65 3119
2343.10 2868
2343.56 2989
2344.02 3332
2344.47 2917
2344.93 2979
2345.39 2919
2345.84 2791
2346.30 2896
2346.75 2896
2347.21 3149
2347.67 3249
2348.12 3139
2348.58 3152
2349.04 3267
2349.49 3092
2349.95 3114
2350.41 3111
2350.86 2897
2351.32 2927
2351.78 2905
2352.23 2849
2352.69 2972
2353.15 3005
2353.61 2988
2354.06 2898
2354.52 3041
2354.98 2950
2355.43 3077
2355.89 3116
2356.35 3188
2356.81 3003
2357.26 3023
2357.72 3059
2358.18 3043
2358.64 3027
2359.09 2931
2359.55 2981
2360.01 3127
2360.47 3220
2360.93 2983
2361.38 2941
2361.84 3009
2362.30 3010
2362.76 3030
2363.22 3093
2363.67 3069
2364.13 3084
2364.59 2999
2365.05 3108
2365.51 3106
2365.96 3173
2366.42 3066
2366.88 3040
2367.34 3046
2367.80 2956
2368.26 3115
2368.72 3142
2369.17 3011
2369.63 3024
2370.09 2948
2370.55 2975
2371.01 3102
2371.47 2864
2371.93 2898
2372.39 3230
2372.84 3140
2373.30 3250
2373.76 3098
2374.22 3319
2374.68 3602
2375.14 3595
2375.60 3400
2376.06 3513
2376.52 3221
2376.98 3617
2377.44 3847
2377.90 3844
2378.36 3808
2378.81 3876
2379.27 3970
2379.73 3996
2380.19 3933
2380.65 3900
2381.11 3813
2381.57 3550
2382.03 3341
2382.49 3657
2382.95 3491
2383.41 3493
2383.87 3270
2384.33 3289
2384.79 3245
2385.25 2894
2385.71 3039
2386.17 2981
2386.63 2850
2387.09 2908
2387.55 3023
2388.01 2954
2388.48 2936
2388.94 3201
2389.40 2990
2389.86 2973
2390.32 3038
2390.78 2877
2391.24 2964
2391.70 3217
2392.16 3194
2392.62 3488
2393.08 3256
2393.54 3055
2394.00 3227
2394.47 3197
2394.93 3076
2395.39 3203
2395.85 3089
2396.31 2927
2396.77 2903
2397.23 2986
2397.69 2935
2398.16 2826
2398.62 2788
2399.08 2680
2399.54 2779
2400.00 2734
2400.46 2847
2400.92 2832
2401.39 2872
2401.85 2792
2402.31 2758
2402.77 2783
2403.23 2984
2403.70 2819
2404.16 2796
2404.62 2844
2405.08 2893
2405.54 2828
2406.01 3032
2406.47 2974
2406.93 2864
2407.39 2963
2407.86 2895
2408.32 2939
2408.78 2877
2409.24 2903
2409.71 2912
2410.17 2871
2410.63 2902
2411.09 2810
2411.56 2798
2412.02 2758
2412.48 2815
2412.94 2785
2413.41 2854
2413.87 2913
2414.33 2945
2414.80 2968
2415.26 3038
2415.72 3053
2416.19 3115
2416.65 3032
2417.11 3131
2417.57 3359
2418.04 3263
2418.50 3267
2418.96 3211
2419.43 3430
2419.89 3288
2420.36 3447
2420.82 3460
2421.28 3396
2421.75 3328
2422.21 3456
2422.67 3259
2423.14 2987
2423.60 2916
2424.07 2961
2424.53 3234
2424.99 3028
2425.46 2862
2425.92 2944
2426.39 3166
2426.85 3012
2427.31 2932
2427.78 3192
2428.24 2958
2428.71 2912
2429.17 2945
2429.64 2812
2430.10 2656
2430.56 2825
2431.03 2854
2431.49 2922
2431.96 2870
2432.42 2823
2432.89 2858
2433.35 3057
2433.82 3095
2434.28 3147
2434.75 3105
2435.21 3040
2435.68 2907
2436.14 3178
2436.61 3255
2437.07 2933
2437.54 2973
2438.00 3076
2438.47 2952
2438.93 3211
2439.40 2908
2439.86 3148
2440.33 3056
2440.80 3039
2441.26 3054
2441.73 3077
2442.19 3305
2442.66 3222
2443.12 3082
2443.59 3250
2444.06 3024
2444.52 3020
2444.99 2846
2445.45 2775
2445.92 2675
2446.38 2884
2446.85 2636
2447.32 2815
2447.78 2967
2448.25 2819
2448.72 2873
2449.18 2782
2449.65 2570
2450.11 2831
2450.58 2806
2451.05 2865
2451.51 2866
2451.98 2744
2452.45 2815
2452.91 2746
2453.38 2788
2453.85 2769
2454.31 2775
2454.78 2780
2455.25 2897
2455.71 2839
2456.18 2805
2456.65 2603
2457.12 2660
2457.58 2985
2458.05 2874
2458.52 2674
2458.98 2706
2459.45 2674
2459.92 2833
2460.39 2669
2460.85 2736
2461.32 2942
2461.79 3050
2462.26 2740
2462.72 2650
2463.19 2770
2463.66 2793
2464.13 2720
2464.59 2863
2465.06 2852
2465.53 2846
2466.00 2993
2466.47 2943
2466.93 2918
2467.40 3025
2467.87 2818
2468.34 2826
2468.81 2936
2469.27 2931
2469.74 2934
2470.21 2891
2470.68 2952
2471.15 3059
2471.62 2853
2472.09 2979
2472.55 2732
2473.02 2441
2473.49 2522
2473.96 2553
2474.43 2546
2474.90 2551
2475.37 2471
2475.83 2610
2476.30 2624
2476.77 2488
2477.24 2528
2477.71 2570
2478.18 2563
2478.65 2595
2479.12 2678
2479.59 2746
2480.06 2689
2480.53 2699
2480.99 2694
2481.46 2616
2481.93 2596
2482.40 2827
2482.87 2790
2483.34 2735
2483.81 2799
2484.28 2580
2484.75 2652
2485.22 2691
2485.69 2526
2486.16 2493
2486.63 2663
2487.10 2809
2487.57 2917
2488.04 2712
2488.51 2680
2488.98 2642
2489.45 2764
2489.92 2911
2490.39 2989
2490.86 2902
2491.33 2815
2491.80 2709
2492.27 2645
2492.74 2918
2493.21 2864
2493.68 2948
2494.15 3067
2494.62 3121
2495.10 3120
2495.57 3111
2496.04 3168
2496.51 3220
2496.98 3220
2497.45 3270
2497.92 3018
2498.39 3169
2498.86 2966
2499.33 3018
2499.80 2789
2500.28 2775
2500.75 2696
2501.22 2582
2501.69 2655
2502.16 2599
2502.63 2752
2503.10 2571
2503.57 2685
2504.05 2815
2504.52 2822
2504.99 2801
2505.46 2697
2505.93 2762
2506.40 2905
2506.88 2729
2507.35 2794
2507.82 2704
2508.29 2645
2508.76 2980
2509.24 2659
2509.71 2779
2510.18 2869
2510.65 3077
2511.12 3038
2511.60 3005
2512.07 3055
2512.54 3126
2513.01 3067
2513.49 3142
2513.96 3185
2514.43 2986
2514.90 3080
2515.38 2984
2515.85 2941
2516.32 2985
2516.79 2824
2517.27 2926
2517.74 2777
2518.21 2908
2518.68 2971
2519.16 2836
2519.63 2748
2520.10 2926
2520.58 2964
2521.05 2997
2521.52 2868
2522.00 2774
2522.47 2672
2522.94 2794
2523.42 2730
2523.89 2947
2524.36 2809
2524.84 2597
2525.31 2753
2525.78 2819
2526.26 2880
2526.73 2977
2527.20 3014
2527.68 2987
2528.15 2851
2528.63 2827
2529.10 3209
2529.57 3264
2530.05 2931
2530.52 2855
2531.00 2977
2531.47 2935
2531.94 3067
2532.42 2876
2532.89 3006
2533.37 2957
2533.84 2805
2534.32 2932
2534.79 2699
2535.26 2725
2535.74 2670
2536.21 2753
2536.69 2820
2537.16 2835
2537.64 2867
2538.11 2839
2538.59 2856
2539.06 2878
2539.54 2925
2540.01 3177
2540.49 3083
2540.96 2967
2541.44 3000
2541.91 3088
2542.39 3002
2542.86 2942
2543.34 2884
2543.81 2919
2544.29 2884
2544.76 2810
2545.24 2815
2545.71 2709
2546.19 2548
2546.66 2738
2547.14 3056
2547.61 3109
2548.09 2835
2548.57 2669
2549.04 2670
2549.52 2830
2549.99 2959
2550.47 2973
2550.95 3132
2551.42 3069
2551.90 3029
2552.37 3235
2552.85 3071
2553.33 2998
2553.80 3011
2554.28 2946
2554.75 3115
2555.23 3073
2555.71 2960
2556.18 3083
2556.66 3193
2557.14 3141
2557.61 2921
2558.09 2927
2558.57 3100
2559.04 2985
2559.52 2744
2560.00 2873
2560.47 2736
2560.95 2624
2561.43 2621
2561.90 2584
2562.38 2650
2562.86 2869
2563.33 2784
2563.81 2772
2564.29 2923
2564.77 3121
2565.24 3142
2565.72 2991
2566.20 2971
2566.68 3010
2567.15 2745
2567.63 2831
2568.11 2925
2568.59 2740
2569.06 2658
2569.54 2739
2570.02 2637
2570.50 2640
2570.97 2678
2571.45 2657
2571.93 2821
2572.41 2691
2572.89 2588
2573.36 2384
2573.84 2535
2574.32 2613
2574.80 2809
2575.28 2543
2575.75 2549
2576.23 2591
2576.71 2693
2577.19 2473
2577.67 2617
2578.15 2507
2578.62 2573
2579.10 2637
2579.58 2622
2580.06 2614
2580.54 2573
2581.02 2617
2581.50 2501
2581.97 2587
2582.45 2667
2582.93 2599
2583.41 2703
2583.89 2932
2584.37 2812
2584.85 2741
2585.33 2780
2585.81 2713
2586.29 2741
2586.77 2718
2587.24 2454
2587.72 2652
2588.20 2684
2588.68 2771
2589.16 2640
2589.64 2767
2590.12 2884
2590.60 2807
2591.08 2717
2591.56 2752
2592.04 2859
2592.52 2824
2593.00 2902
2593.48 2807
2593.96 2819
2594.44 2869
2594.92 2690
2595.40 2711
2595.88 2661
2596.36 2913
2596.84 2895
2597.32 2640
2597.80 2695
2598.28 2733
2598.76 2699
2599.24 2645
2599.72 2754
2600.20 2642
2600.68 2517
2601.16 2601
2601.64 2612
2602.12 2606
2602.61 2681
2603.09 2702
2603.57 2646
2604.05 2656
2604.53 2480
2605.01 2548
2605.49 2580
2605.97 2598
2606.45 2751
2606.93 2616
2607.42 2717
2607.90 2522
2608.38 2624
2608.86 2577
2609.34 2724
2609.82 2758
2610.30 2694
2610.78 2776
2611.27 2917
2611.75 2632
2612.23 2583
2612.71 2630
2613.19 2833
2613.67 2785
2614.16 2763
2614.64 2771
2615.12 2783
2615.60 2706
2616.08 2878
2616.57 3052
2617.05 3032
2617.53 3032
2618.01 2830
2618.49 2823
2618.98 3157
2619.46 3090
2619.94 3158
2620.42 2953
2620.91 3051
2621.39 2917
2621.87 2935
2622.35 2813
2622.84 2765
2623.32 2833
2623.80 2714
2624.28 2634
2624.77 2758
2625.25 2648
2625.73 2677
2626.21 2698
2626.70 2840
2627.18 2715
2627.66 2679
2628.15 2495
2628.63 2587
2629.11 2743
2629.60 2732
2630.08 2653
2630.56 2659
2631.05 2739
2631.53 2673
2632.01 2817
2632.50 2936
2632.98 2984
2633.46 2840
2633.95 2945
2634.43 2828
2634.91 2918
2635.40 3008
2635.88 3012
2636.37 2963
2636.85 2794
2637.33 2888
2637.82 2955
2638.30 2895
2638.79 2928
2639.27 2806
2639.75 2665
2640.24 2962
2640.72 2680
2641.21 2542
2641.69 2559
2642.18 2664
2642.66 2708
2643.14 2610
2643.63 2533
2644.11 2735
2644.60 2663
2645.08 2631
2645.57 2586
2646.05 2607
2646.54 2600
2647.02 2712
2647.51 2715
2647.99 2631
2648.48 2619
2648.96 2561
2649.45 2633
2649.93 2865
2650.42 2888
2650.90 2806
2651.39 2707
2651.87 2792
2652.36 2751
2652.84 2605
2653.33 2535
2653.81 2675
2654.30 2751
2654.78 2692
2655.27 2768
2655.76 2705
2656.24 2596
2656.73 2646
2657.21 2773
2657.70 2753
2658.18 2751
2658.67 2890
2659.16 2784
2659.64 2638
2660.13 2708
2660.61 2681
2661.10 2615
2661.59 2621
2662.07 2511
2662.56 2513
2663.05 2467
2663.53 2455
2664.02 2631
2664.50 2483
2664.99 2438
2665.48 2511
2665.96 2594
2666.45 2707
2666.94 2926
2667.42 2632
2667.91 2682
2668.40 2802
2668.88 2775
2669.37 2781
2669.86 2583
2670.34 2497
2670.83 2894
2671.32 2710
2671.81 2568
2672.29 2735
2672.78 2939
2673.27 3020
2673.75 3109
2674.24 2935
2674.73 3134
2675.22 3194
2675.70 3036
2676.19 3277
2676.68 3415
2677.17 3204
2677.65 3108
2678.14 3342
2678.63 3278
2679.12 3427
2679.61 2889
2680.09 2732
2680.58 2823
2681.07 2761
2681.56 2856
2682.04 2727
2682.53 2644
2683.02 2895
2683.51 2891
2684.00 2729
2684.49 2602
2684.97 2616
2685.46 2739
2685.95 2841
2686.44 2820
2686.93 2651
2687.42 2715
2687.90 2836
2688.39 2708
2688.88 2743
2689.37 2659
2689.86 2668
2690.35 2673
2690.84 2640
2691.33 2801
2691.81 2570
2692.30 2346
2692.79 2636
2693.28 2575
2693.77 2577
2694.26 2649
2694.75 2582
2695.24 2668
2695.73 2459
2696.22 2554
2696.71 2499
2697.20 2455
2697.68 2641
2698.17 2465
2698.66 2397
2699.15 2446
2699.64 2474
2700.13 2618
2700.62 2481
2701.11 2521
2701.60 2729
2702.09 2650
2702.58 2753
2703.07 2603
2703.56 2607
2704.05 2759
2704.54 2627
2705.03 2567
2705.52 2649
2706.01 2660
2706.50 2723
2706.99 2612
2707.48 2559
2707.97 2677
2708.46 2588
2708.95 2644
2709.44 2619
2709.93 2577
2710.43 2423
2710.92 2375
2711.41 2496
2711.90 2536
2712.39 2585
2712.88 2697
2713.37 2801
2713.86 2559
2714.35 2518
2714.84 2672
2715.33 2706
2715.82 2641
2716.32 2571
2716.81 2384
2717.30 2456
2717.79 2513
2718.28 2430
2718.77 2565
2719.26 2499
2719.76 2453
2720.25 2405
2720.74 2482
2721.23 2476
2721.72 2563
2722.21 2709
2722.70 2659
2723.20 2700
2723.69 2785
2724.18 2962
2724.67 2907
2725.16 2766
2725.66 2844
2726.15 2820
2726.64 2721
2727.13 2634
2727.62 2877
2728.12 2822
2728.61 2766
2729.10 2432
2729.59 2573
2730.09 2562
2730.58 2522
2731.07 2744
2731.56 2573
2732.06 2530
2732.55 2759
2733.04 2538
2733.53 2554
2734.03 2460
2734.52 2588
2735.01 2641
2735.50 2517
2736.00 2561
2736.49 2600
2736.98 2631
2737.48 2848
2737.97 2752
2738.46 2732
2738.96 2746
2739.45 3003
2739.94 2932
2740.44 3070
2740.93 2994
2741.42 3102
2741.92 3091
2742.41 3006
2742.90 3039
2743.40 3027
2743.89 3169
2744.38 3036
2744.88 2894
2745.37 2876
2745.86 2848
2746.36 3021
2746.85 2933
2747.35 2764
2747.84 2690
2748.33 2651
2748.83 2648
2749.32 2688
2749.82 2660
2750.31 2654
2750.81 2540
2751.30 2503
2751.79 2583
2752.29 2578
2752.78 2502
2753.28 2322
2753.77 2511
2754.27 2538
2754.76 2578
2755.26 2441
2755.75 2708
2756.24 2700
2756.74 2540
2757.23 2472
2757.73 2624
2758.22 2770
2758.72 2517
2759.21 2400
2759.71 2689
2760.20 2746
2760.70 2658
2761.19 2651
2761.69 2650
2762.19 2819
2762.68 2686
2763.18 2721
2763.67 2600
2764.17 2674
2764.66 2660
2765.16 2841
2765.65 2823
2766.15 2637
2766.64 2621
2767.14 2910
2767.64 2695
2768.13 2558
2768.63 2743
2769.12 2678
2769.62 2614
2770.12 2723
2770.61 2598
2771.11 2610
2771.60 2821
2772.10 2700
2772.60 2573
2773.09 2823
2773.59 2772
2774.08 2693
2774.58 2762
2775.08 2912
2775.57 2763
2776.07 2857
2776.57 3045
2777.06 3429
2777.56 3074
2778.06 3105
2778.55 3142
2779.05 3315
2779.55 3073
2780.04 3155
2780.54 3295
2781.04 3110
2781.54 3131
2782.03 2736
2782.53 2667
2783.03 2788
2783.52 3002
2784.02 2736
2784.52 2768
2785.02 2702
2785.51 2660
2786.01 2627
2786.51 2638
2787.01 2580
2787.50 2557
2788.00 2563
2788.50 2453
2789.00 2297
2789.49 2545
2789.99 2502
2790.49 2445
2790.99 2701
2791.48 2719
2791.98 2594
2792.48 2657
2792.98 2561
2793.48 2646
2793.97 2685
2794.47 2629
2794.97 2690
2795.47 2604
2795.97 2661
2796.47 2720
2796.96 2822
2797.46 2699
2797.96 2807
2798.46 2877
2798.96 2720
2799.46 2766
2799.96 2667
2800.45 2658
2800.95 2913
2801.45 2953
2801.95 2683
2802.45 2706
2802.95 2560
2803.45 2487
2803.95 2544
2804.45 2712
2804.94 2828
2805.44 2603
2805.94 2644
2806.44 2747
2806.94 2681
2807.44 2812
2807.94 2914
2808.44 2708
2808.94 2738
2809.44 2951
2809.94 2926
2810.44 2939
2810.94 2997
2811.44 2879
2811.94 2886
2812.44 2788
2812.94 2830
2813.44 2851
2813.94 2903
2814.44 2799
2814.94 2611
2815.44 2808
2815.94 2906
2816.44 2665
2816.94 2792
2817.44 2801
2817.94 2846
2818.44 2898
2818.94 2875
2819.44 2812
2819.94 2616
2820.44 2528
2820.94 2716
2821.44 2631
2821.94 2667
2822.44 2666
2822.94 2493
2823.44 2483
2823.94 2563
2824.44 2495
2824.94 2603
2825.45 2463
2825.95 2497
2826.45 2466
2826.95 2744
2827.45 2557
2827.95 2304
2828.45 2322
2828.95 2361
2829.45 2407
2829.96 2621
2830.46 2450
2830.96 2360
2831.46 2405
2831.96 2331
2832.46 2486
2832.96 2493
2833.47 2411
2833.97 2481
2834.47 2523
2834.97 2484
2835.47 2608
2835.97 2389
2836.48 2394
2836.98 2436
2837.48 2499
2837.98 2610
2838.48 2948
2838.99 2778
2839.49 2870
2839.99 2747
2840.49 2784
2841.00 2844
2841.50 2787
2842.00 2722
2842.50 2792
2843.01 2693
2843.51 2704
2844.01 2511
2844.51 2374
2845.02 2554
2845.52 2553
2846.02 2468
2846.52 2525
2847.03 2607
2847.53 2614
2848.03 2665
2848.54 2515
2849.04 2606
2849.54 2846
2850.04 2815
2850.55 3075
2851.05 2829
2851.55 2728
2852.06 2743
2852.56 2705
2853.06 2724
2853.57 2629
2854.07 2585
2854.57 2668
2855.08 2622
2855.58 2559
2856.09 2549
2856.59 2468
2857.09 2586
2857.60 2490
2858.10 2695
2858.60 2420
2859.11 2407
2859.61 2653
2860.12 2632
2860.62 2535
2861.12 2627
2861.63 2716
2862.13 2742
2862.64 2563
2863.14 2565
2863.65 2546
2864.15 2729
2864.65 2728
2865.16 2647
2865.66 2560
2866.17 2300
2866.67 2393
2867.18 2327
2867.68 2483
2868.19 2442
2868.69 2531
2869.20 2449
2869.70 2384
2870.21 2574
2870.71 2577
2871.21 2526
2871.72 2537
2872.23 2475
2872.73 2432
2873.24 2672
2873.74 2643
2874.25 2695
2874.75 2773
2875.26 2703
2875.76 2773
2876.27 2680
2876.77 2706
2877.28 2899
2877.78 2765
2878.29 2751
2878.79 2764
2879.30 2741
2879.81 2803
2880.31 2727
2880.82 2711
2881.32 2573
2881.83 2648
2882.34 2709
2882.84 2804
2883.35 2543
2883.85 2404
2884.36 2452
2884.87 2574
2885.37 2789
2885.88 2615
2886.38 2676
2886.89 2933
2887.40 2940
2887.90 2695
2888.41 2561
2888.92 2800
2889.42 2873
2889.93 2794
2890.44 2774
2890.94 2675
2891.45 2670
2891.96 2689
2892.46 2649
2892.97 2703
2893.48 2629
2893.98 2697
2894.49 2465
2895.00 2567
2895.51 2914
2896.01 2895
2896.52 2803
2897.03 2708
2897.53 2797
2898.04 2788
2898.55 2749
2899.06 3037
2899.56 2960
2900.07 3009
2900.58 3122
2901.09 3105
2901.59 3331
2902.10 3487
2902.61 3462
2903.12 3501
2903.63 3650
2904.13 3704
2904.64 3629
2905.15 3399
2905.66 3511
2906.17 3726
2906.67 3579
2907.18 3428
2907.69 3391
2908.20 3143
2908.71 3190
2909.21 3158
2909.72 2962
2910.23 2821
2910.74 2906
2911.25 2888
2911.76 2889
2912.26 2546
2912.77 2605
2913.28 2860
2913.79 2829
2914.30 2616
2914.81 2747
2915.32 2757
2915.83 2702
2916.34 2734
2916.84 2771
2917.35 2741
2917.86 2683
2918.37 2593
2918.88 2596
2919.39 2510
2919.90 2557
2920.41 2637
2920.92 2553
2921.43 2413
2921.94 2401
2922.45 2494
2922.96 2529
2923.46 2492
2923.97 2721
2924.48 2700
2924.99 2556
2925.50 2527
2926.01 2669
2926.52 2703
2927.03 2705
2927.54 2988
2928.05 2923
2928.56 2562
2929.07 2478
2929.58 2602
2930.09 2615
2930.60 2502
2931.11 2485
2931.62 2572
2932.13 2634
2932.64 2490
2933.15 2468
2933.67 2618
2934.18 2570
2934.69 2462
2935.20 2298
2935.71 2456
2936.22 2556
2936.73 2536
2937.24 2542
2937.75 2805
2938.26 2757
2938.77 2838
2939.28 2805
2939.79 2799
2940.30 2848
2940.82 2972
2941.33 2970
2941.84 3108
2942.35 3246
2942.86 3046
2943.37 2928
2943.88 3065
2944.39 2940
2944.91 2818
2945.42 2697
2945.93 2794
2946.44 2892
2946.95 2963
2947.46 2943
2947.98 2785
2948.49 2796
2949.00 2737
2949.51 2775
2950.02 2786
2950.53 2719
2951.05 2610
2951.56 2559
2952.07 2567
2952.58 2545
2953.09 2641
2953.61 2437
2954.12 2607
2954.63 2500
2955.14 2476
2955.66 2540
2956.17 2550
2956.68 2588
2957.19 2596
2957.71 2637
2958.22 2607
2958.73 2807
2959.24 2820
2959.76 2721
2960.27 2646
2960.78 2653
2961.29 2639
2961.81 2587
2962.32 2739
2962.83 2883
2963.35 2738
2963.86 2752
2964.37 2683
2964.89 2811
2965.40 2732
2965.91 2604
2966.43 2673
2966.94 2765
2967.45 2607
2967.97 2637
2968.48 2668
2968.99 2700
2969.51 2756
2970.02 2763
2970.53 2520
2971.05 2543
2971.56 2474
2972.07 2661
2972.59 2535
2973.10 2542
2973.62 2679
2974.13 2621
2974.64 2524
2975.16 2416
2975.67 2518
2976.19 2532
2976.70 2583
2977.22 2696
2977.73 2617
2978.24 2540
2978.76 2469
2979.27 2491
2979.79 2664
2980.30 2788
2980.82 2645
2981.33 2456
2981.85 2426
2982.36 2384
2982.87 2539
2983.39 2633
2983.90 2398
2984.42 2427
2984.93 2629
2985.45 2631
2985.96 2612
2986.48 2689
2986.99 2753
2987.51 2562
2988.02 2613
2988.54 2741
2989.05 2789
2989.57 2650
2990.09 2517
2990.60 2666
2991.12 2662
2991.63 2633
2992.15 2512
2992.66 2666
2993.18 2653
2993.69 2607
2994.21 2503
2994.73 2578
2995.24 2721
2995.76 2747
2996.27 2647
2996.79 2707
2997.30 2776
2997.82 2915
2998.34 3001
2998.85 2899
2999.37 2874
2999.89 2880
3000.40 2885
3000.92 2833
3001.43 3076
3001.95 3014
3002.47 3037
3002.98 3024
3003.50 3000
3004.02 3246
3004.53 3296
3005.05 3404
3005.57 3373
3006.08 3433
3006.60 3552
3007.12 3513
3007.63 3332
3008.15 3068
3008.67 2835
3009.18 2950
3009.70 2842
3010.22 2733
3010.74 2746
3011.25 2494
3011.77 2515
3012.29 2605
3012.80 2520
3013.32 2573
3013.84 2685
3014.36 2565
3014.87 2577
3015.39 2621
3015.91 2724
3016.43 2829
3016.94 2891
3017.46 3020
3017.98 2953
3018.50 3005
3019.02 3062
3019.53 3228
3020.05 2977
3020.57 3013
3021.09 3096
3021.60 3043
3022.12 2932
3022.64 2995
3023.16 2968
3023.68 2770
3024.20 3082
3024.71 2946
3025.23 2923
3025.75 2948
3026.27 2771
3026.79 2565
3027.31 2759
3027.82 2769
3028.34 2612
3028.86 2761
3029.38 2878
3029.90 2536
3030.42 2682
3030.94 2480
3031.46 2501
3031.98 2674
3032.49 2448
3033.01 2562
3033.53 2567
3034.05 2557
3034.57 2620
3035.09 2710
3035.61 2782
3036.13 2645
3036.65 2562
3037.17 2717
3037.69 2566
3038.21 2591
3038.73 2666
3039.25 2825
3039.76 2550
3040.28 2543
3040.80 2624
3041.32 2537
3041.84 2482
3042.36 2512
3042.88 2384
3043.40 2366
3043.92 2382
3044.44 2252
3044.96 2419
3045.48 2434
3046.00 2552
3046.52 2518
3047.04 2526
3047.56 2631
3048.08 2620
3048.60 2619
3049.13 2574
3049.65 2532
3050.17 2638
3050.69 2458
3051.21 2378
3051.73 2279
3052.25 2365
3052.77 2406
3053.29 2411
3053.81 2277
3054.33 2444
3054.85 2517
3055.37 2663
3055.89 2597
3056.42 2516
3056.94 2625
3057.46 2521
3057.98 2451
3058.50 2590
3059.02 2567
3059.54 2576
3060.06 2498
3060.59 2538
3061.11 2531
3061.63 2583
3062.15 2562
3062.67 2569
3063.19 2461
3063.71 2449
3064.24 2378
3064.76 2465
3065.28 2576
3065.80 2667
3066.32 2556
3066.85 2613
3067.37 2651
3067.89 2756
3068.41 2732
3068.93 2777
3069.46 2455
3069.98 2677
3070.50 2622
3071.02 2553
3071.54 2505
3072.07 2303
3072.59 2381
3073.11 2365
3073.63 2561
3074.16 2480
3074.68 2468
3075.20 2533
3075.73 2487
3076.25 2620
3076.77 2655
3077.29 2635
3077.82 2599
3078.34 2600
3078.86 2643
3079.39 2582
3079.91 2559
3080.43 2791
3080.95 3021
3081.48 2879
3082.00 2720
3082.52 2799
3083.05 2991
3083.57 2891
3084.09 2884
3084.62 2735
3085.14 2694
3085.66 2778
3086.19 2759
3086.71 3080
3087.24 3057
3087.76 3012
3088.28 2894
3088.81 2890
3089.33 2861
3089.85 2898
3090.38 2778
3090.90 2863
3091.43 2503
3091.95 2566
3092.47 2742
3093.00 2829
3093.52 2666
3094.05 2540
3094.57 2760
3095.10 2797
3095.62 2574
3096.14 2581
3096.67 2644
3097.19 2712
3097.72 2685
3098.24 2831
3098.77 2824
3099.29 2769
3099.82 2840
3100.34 3083
3100.87 3296
3101.39 3375
3101.92 3580
3102.44 3790
3102.97 4439
3103.49 4561
3104.02 4763
3104.54 5076
3105.07 5212
3105.59 5574
3106.12 5599
3106.64 5087
3107.17 4892
3107.69 4403
3108.22 4151
3108.74 3856
3109.27 3249
3109.79 3213
3110.32 3011
3110.85 2926
3111.37 3130
3111.90 2974
3112.42 2975
3112.95 3251
3113.48 3108
3114.00 3241
3114.53 3233
3115.05 2861
3115.58 2946
3116.11 3212
3116.63 3065
3117.16 2995
3117.68 2791
3118.21 2519
3118.74 2590
3119.26 2588
3119.79 2603
3120.32 2526
3120.84 2644
3121.37 2643
3121.90 2656
3122.42 2587
3122.95 2648
3123.48 2856
3124.00 2739
3124.53 2712
3125.06 2742
3125.58 2727
3126.11 2767
3126.64 2579
3127.16 2569
3127.69 2752
3128.22 2794
3128.75 2822
3129.27 2591
3129.80 2672
3130.33 2512
3130.85 2531
3131.38 2514
3131.91 2367
3132.44 2400
3132.96 2328
3133.49 2307
3134.02 2304
3134.55 2482
3135.07 2419
3135.60 2373
3136.13 2241
3136.66 2241
3137.19 2382
3137.71 2435
3138.24 2515
3138.77 2345
3139.30 2354
3139.83 2352
3140.35 2388
3140.88 2486
3141.41 2469
3141.94 2433
3142.47 2496
3143.00 2533
3143.52 2303
3144.05 2259
3144.58 2353
3145.11 2423
3145.64 2563
3146.17 2578
3146.70 2697
3147.22 2857
3147.75 2884
3148.28 2780
3148.81 2669
3149.34 2608
3149.87 2755
3150.40 2883
3150.93 2891
3151.46 3005
3151.98 3009
3152.51 3025
3153.04 2848
3153.57 2908
3154.10 2747
3154.63 2885
3155.16 2803
3155.69 2719
3156.22 2691
3156.75 2654
3157.28 2685
3157.81 2684
3158.34 2681
3158.87 2512
3159.40 2641
3159.93 2673
3160.46 2679
3160.99 2833
3161.52 2623
3162.05 2575
3162.58 2626
3163.11 2914
3163.64 2880
3164.17 2784
3164.70 2747
3165.23 2558
3165.76 2678
3166.29 2705
3166.82 2522
3167.35 2626
3167.88 2695
3168.41 2654
3168.94 2753
3169.47 2662
3170.00 2437
3170.53 2621
3171.06 2541
3171.59 2366
3172.13 2436
3172.66 2568
3173.19 2486
3173.72 2631
3174.25 2627
3174.78 2654
3175.31 2849
3175.84 2771
3176.37 2768
3176.90 2726
3177.44 2674
3177.97 2780
3178.50 2707
3179.03 2659
3179.56 2708
3180.09 2776
3180.62 2558
3181.16 2568
3181.69 2525
3182.22 2361
3182.75 2470
3183.28 2506
3183.81 2494
3184.35 2471
3184.88 2429
3185.41 2637
3185.94 2591
3186.47 2542
3187.01 2522
3187.54 2347
3188.07 2437
3188.60 2449
3189.14 2486
3189.67 2495
3190.20 2358
3190.73 2205
3191.26 2320
3191.80 2440
3192.33 2418
3192.86 2376
3193.39 2467
3193.93 2386
3194.46 2419
3194.99 2266
3195.53 2161
3196.06 2396
3196.59 2390
3197.12 2278
3197.66 2237
3198.19 2283
3198.72 2484
3199.26 2704
3199.79 2566
3200.32 2595
3200.86 2567
3201.39 2614
3201.92 2562
3202.46 2792
3202.99 2485
3203.52 2452
3204.06 2422
3204.59 2588
3205.12 2576
3205.66 2463
3206.19 2566
3206.72 2630
3207.26 2556
3207.79 2528
3208.33 2397
3208.86 2504
3209.39 2608
3209.93 2621
3210.46 2545
3211.00 2605
3211.53 2741
3212.06 2668
3212.60 2675
3213.13 2750
3213.67 2786
3214.20 2814
3214.74 2758
3215.27 2818
3215.80 2830
3216.34 2805
3216.87 2782
3217.41 2654
3217.94 2658
3218.48 2599
3219.01 2711
3219.55 2662
3220.08 2691
3220.62 2728
3221.15 2635
3221.69 2898
3222.22 3017
3222.76 2949
3223.29 2844
3223.83 3124
3224.36 2966
3224.90 2834
3225.43 2887
3225.97 2840
3226.50 2855
3227.04 2777
3227.57 2835
3228.11 2953
3228.65 2996
3229.18 2975
3229.72 2934
3230.25 2839
3230.79 2811
3231.32 2641
3231.86 2697
3232.40 2632
3232.93 2536
3233.47 2625
3234.00 2919
3234.54 2629
3235.08 2380
3235.61 2583
3236.15 2788
3236.68 2787
3237.22 2776
3237.76 3017
3238.29 2953
3238.83 3028
3239.37 2958
3239.90 3145
3240.44 3245
3240.97 3378
3241.51 3150
3242.05 3050
3242.58 3375
3243.12 3716
3243.66 3542
3244.20 3142
3244.73 3097
3245.27 2943
3245.81 3157
3246.34 2866
3246.88 2610
3247.42 2585
3247.95 2680
3248.49 2828
3249.03 2858
3249.57 2768
3250.10 2705
3250.64 2836
3251.18 2825
3251.72 2888
3252.25 2857
3252.79 2807
3253.33 2815
3253.87 2940
3254.40 2950
3254.94 2921
3255.48 3034
3256.02 2870
3256.55 2893
3257.09 2879
3257.63 3181
3258.17 3280
3258.71 3096
3259.24 3281
3259.78 3463
3260.32 3297
3260.86 3601
3261.40 3887
3261.94 4140
3262.47 4105
3263.01 4008
3263.55 4124
3264.09 4267
3264.63 4506
3265.17 4817
3265.71 4938
3266.24 5032
3266.78 5011
3267.32 5506
3267.86 5850
3268.40 5535
3268.94 5605
3269.48 5733
3270.02 5418
3270.55 5325
3271.09 5054
3271.63 4679
3272.17 4177
3272.71 4052
3273.25 3853
3273.79 3463
3274.33 3504
3274.87 3291
3275.41 3290
3275.95 3372
3276.49 3263
3277.03 3179
3277.57 3281
3278.11 3240
3278.65 3395
3279.19 3542
3279.73 3362
3280.26 3349
3280.80 3374
3281.34 3409
3281.88 3340
3282.42 3187
3282.96 3078
3283.50 3289
3284.04 3270
3284.59 3302
3285.13 3313
3285.67 3214
3286.21 3222
3286.75 3229
3287.29 3200
3287.83 3244
3288.37 3317
3288.91 3231
3289.45 3382
3289.99 3395
3290.53 3163
3291.07 3149
3291.61 3303
3292.15 3357
3292.69 3313
3293.23 3284
3293.77 3424
3294.32 3516
3294.86 3631
3295.40 3632
3295.94 3901
3296.48 3982
3297.02 3891
3297.56 3970
3298.10 3801
3298.65 3822
3299.19 3311
3299.73 3350
3300.27 3280
3300.81 3122
3301.35 3126
3301.89 3051
3302.44 3113
3302.98 3060
3303.52 3011
3304.06 2784
3304.60 2880
3305.14 2889
3305.69 2900
3306.23 2911
3306.77 2976
3307.31 2797
3307.85 2725
3308.40 2675
3308.94 2710
3309.48 2619
3310.02 2780
3310.57 2792
3311.11 2698
3311.65 2850
3312.19 2661
3312.74 2867
3313.28 2943
3313.82 2805
3314.36 3044
3314.91 2977
3315.45 3051
3315.99 2959
3316.53 2913
3317.08 2963
3317.62 2923
3318.16 2877
3318.71 2951
3319.25 3114
3319.79 3025
3320.34 2899
3320.88 2875
3321.42 2914
3321.96 2928
3322.51 2982
3323.05 2977
3323.59 3024
3324.14 2953
3324.68 3064
3325.23 3197
3325.77 2918
3326.31 2922
3326.86 3167
3327.40 2967
3327.94 2977
3328.49 2982
3329.03 2827
3329.57 2654
3330.12 2580
3330.66 2661
3331.21 2688
3331.75 2773
3332.29 2741
3332.84 2554
3333.38 2409
3333.93 2676
3334.47 2978
3335.02 2909
3335.56 2660
3336.10 2704
3336.65 2666
3337.19 2800
3337.74 2792
3338.28 2829
3338.83 2583
3339.37 2739
3339.92 2707
3340.46 2788
3341.01 2726
3341.55 2679
3342.10 2694
3342.64 2669
3343.19 2899
3343.73 2697
3344.28 3016
3344.82 2919
3345.37 2766
3345.91 2750
3346.46 2707
3347.00 2908
3347.55 2689
3348.09 2753
3348.64 2898
3349.18 2869
3349.73 2540
3350.27 2533
3350.82 2566
3351.37 2636
3351.91 2780
3352.46 2939
3353.00 2885
3353.55 2647
3354.10 2637
3354.64 2550
3355.19 2714
3355.73 2574
3356.28 2505
3356.83 2536
3357.37 2662
3357.92 2676
3358.46 2572
3359.01 2752
3359.56 2768
3360.10 2612
3360.65 2698
3361.20 2657
3361.74 2625
3362.29 2605
3362.84 2650
3363.38 2457
3363.93 2470
3364.48 2573
3365.02 2628
3365.57 2393
3366.12 2380
3366.66 2557
3367.21 2653
3367.76 2497
3368.30 2485
3368.85 2557
3369.40 2527
3369.94 2425
3370.49 2715
3371.04 2511
3371.59 2559
3372.13 2747
3372.68 2719
3373.23 2575
3373.78 2442
3374.32 2546
3374.87 2580
3375.42 2414
3375.97 2444
3376.51 2574
3377.06 2423
3377.61 2322
3378.16 2382
3378.71 2265
3379.25 2318
3379.80 2465
3380.35 2407
3380.90 2437
3381.45 2233
3381.99 2189
3382.54 2211
3383.09 2319
3383.64 2382
3384.19 2456
3384.74 2435
3385.28 2221
3385.83 2306
3386.38 2135
3386.93 2204
3387.48 2383
3388.03 2446
3388.58 2467
3389.12 2361
3389.67 2415
3390.22 2399
3390.77 2340
3391.32 2437
3391.87 2396
3392.42 2562
3392.97 2613
3393.52 2526
3394.06 2234
3394.61 2339
3395.16 2339
3395.71 2300
3396.26 2297
3396.81 2245
3397.36 2336
3397.91 2433
3398.46 2502
3399.01 2396
3399.56 2329
3400.11 2470
3400.66 2332
3401.21 2245
3401.76 2387
3402.31 2450
3402.86 2196
3403.41 2260
3403.96 2427
3404.51 2389
3405.06 2195
3405.61 2278
3406.16 2400
3406.71 2447
3407.26 2394
3407.81 2192
3408.36 2181
3408.91 2202
3409.46 2154
3410.01 2307
3410.56 2341
3411.11 2180
3411.66 2196
3412.21 2183
3412.76 2113
3413.31 2240
3413.86 2410
3414.41 2352
3414.96 2359
3415.51 2345
3416.07 2429
3416.62 2313
3417.17 2480
3417.72 2496
3418.27 2501
3418.82 2322
3419.37 2379
3419.92 2617
3420.47 2504
3421.03 2394
3421.58 2499
3422.13 2445
3422.68 2358
3423.23 2313
3423.78 2299
3424.33 2460
3424.89 2569
3425.44 2492
3425.99 2491
3426.54 2497
3427.09 2399
3427.65 2484
3428.20 2238
3428.75 2234
3429.30 2236
3429.85 2245
3430.41 2363
3430.96 2284
3431.51 2362
3432.06 2454
3432.61 2269
3433.17 2258
3433.72 2425
3434.27 2372
3434.82 2400
3435.38 2476
3435.93 2381
3436.48 2502
3437.03 2323
3437.59 2358
3438.14 2398
3438.69 2420
3439.24 2423
3439.80 2313
3440.35 2394
3440.90 2423
3441.46 2431
3442.01 2425
3442.56 2658
3443.11 2397
3443.67 2344
3444.22 2234
3444.77 2472
3445.33 2509
3445.88 2287
3446.43 2267
3446.99 2355
3447.54 2133
3448.09 2161
3448.65 2323
3449.20 2290
3449.76 2375
3450.31 2392
3450.86 2258
3451.42 2265
3451.97 2376
3452.52 2451
3453.08 2361
3453.63 2398
3454.19 2221
3454.74 2283
3455.29 2530
3455.85 2462
3456.40 2245
3456.96 2387
3457.51 2350
3458.07 2397
3458.62 2316
3459.17 2609
3459.73 2538
3460.28 2570
3460.84 2584
3461.39 2604
3461.95 2430
3462.50 2577
3463.06 2544
3463.61 2536
3464.17 2422
3464.72 2550
3465.27 2509
3465.83 2423
3466.38 2368
3466.94 2215
3467.49 2231
3468.05 2430
3468.61 2321
3469.16 2355
3469.72 2412
3470.27 2493
3470.83 2439
3471.38 2463
3471.94 2388
3472.49 2445
3473.05 2510
3473.60 2315
3474.16 2474
3474.71 2513
3475.27 2451
3475.83 2439
3476.38 2515
3476.94 2365
3477.49 2380
3478.05 2504
3478.61 2535
3479.16 2628
3479.72 2698
3480.27 2698
3480.83 2733
3481.39 2742
3481.94 2779
3482.50 2672
3483.05 2841
3483.61 2610
3484.17 2584
3484.72 2643
3485.28 2706
3485.84 2633
3486.39 2754
3486.95 2799
3487.51 2685
3488.06 2721
3488.62 2968
3489.18 3203
3489.73 3216
3490.29 3497
3490.85 3472
3491.40 3724
3491.96 4050
3492.52 4017
3493.08 4127
3493.63 4054
3494.19 3881
3494.75 3995
3495.30 4060
3495.86 4162
3496.42 3978
3496.98 4198
3497.53 4062
3498.09 3843
3498.65 3986
3499.21 4211
3499.76 4435
3500.32 4727
3500.88 4843
3501.44 5313
3501.99 5992
3502.55 6298
3503.11 6801
3503.67 7616
3504.23 8565
3504.78 9112
3505.34 9784
3505.90 10629
3506.46 11573
3507.02 12157
3507.58 11869
3508.13 11516
3508.69 10932
3509.25 10427
3509.81 9706
3510.37 8391
3510.93 7225
3511.48 6169
3512.04 5388
3512.60 4801
3513.16 4253
3513.72 3836
3514.28 3624
3514.84 3521
3515.40 3347
3515.95 3138
3516.51 2956
3517.07 2951
3517.63 2904
3518.19 2797
3518.75 2965
3519.31 3133
3519.87 3029
3520.43 2925
3520.99 2948
3521.55 2792
3522.11 3023
3522.67 3124
3523.22 2914
3523.78 2961
3524.34 2976
3524.90 2977
3525.46 2997
3526.02 2911
3526.58 2966
3527.14 2906
3527.70 2712
3528.26 2795
3528.82 2673
3529.38 2687
3529.94 2504
3530.50 2506
3531.06 2579
3531.62 2555
3532.18 2764
3532.74 2716
3533.30 2602
3533.86 2839
3534.42 2937
3534.98 2942
3535.54 2990
3536.11 3082
3536.67 3051
3537.23 2934
3537.79 2856
3538.35 2902
3538.91 3013
3539.47 2813
3540.03 2862
3540.59 2969
3541.15 2899
3541.71 2790
3542.27 2959
3542.84 2808
3543.40 3070
3543.96 2975
3544.52 2945
3545.08 3069
3545.64 3120
3546.20 3217
3546.76 3073
3547.33 3019
3547.89 3021
3548.45 2995
3549.01 2825
3549.57 2739
3550.13 2651
3550.69 2679
3551.26 2565
3551.82 2557
3552.38 2572
3552.94 2536
3553.50 2414
3554.07 2326
3554.63 2432
3555.19 2415
3555.75 2578
3556.31 2394
3556.88 2266
3557.44 2359
3558.00 2440
3558.56 2342
3559.13 2507
3559.69 2481
3560.25 2596
3560.81 2556
3561.38 2462
3561.94 2549
3562.50 2568
3563.06 2569
3563.63 2722
3564.19 2892
3564.75 2750
3565.31 2715
3565.88 2635
3566.44 2539
3567.00 2573
3567.57 2435
3568.13 2360
3568.69 2377
3569.26 2417
3569.82 2445
3570.38 2429
3570.95 2574
3571.51 2473
3572.07 2466
3572.64 2502
3573.20 2372
3573.76 2334
3574.33 2613
3574.89 2434
3575.45 2527
3576.02 2433
3576.58 2463
3577.14 2574
3577.71 2761
3578.27 2731
3578.84 2540
3579.40 2585
3579.96 2706
3580.53 2626
3581.09 2726
3581.66 2673
3582.22 2588
3582.78 2690
3583.35 2714
3583.91 2679
3584.48 2459
3585.04 2478
3585.61 2524
3586.17 2505
3586.74 2516
3587.30 2569
3587.86 2416
3588.43 2498
3588.99 2447
3589.56 2364
3590.12 2461
3590.69 2311
3591.25 2467
3591.82 2285
3592.38 2269
3592.95 2285
3593.51 2350
3594.08 2358
3594.64 2298
3595.21 2288
3595.77 2247
3596.34 2482
3596.90 2437
3597.47 2428
3598.04 2554
3598.60 2596
3599.17 2572
3599.73 2633
3600.30 2517
3600.86 2364
3601.43 2243
3601.99 2417
3602.56 2457
3603.13 2533
3603.69 2571
3604.26 2446
3604.82 2366
3605.39 2468
3605.96 2419
3606.52 2293
3607.09 2426
3607.65 2447
3608.22 2421
3608.79 2464
3609.35 2362
3609.92 2177
3610.49 2201
3611.05 2187
3611.62 2243
3612.19 2401
3612.75 2281
3613.32 2223
3613.89 2312
3614.45 2328
3615.02 2327
3615.59 2392
3616.15 2532
3616.72 2720
3617.29 2641
3617.85 2670
3618.42 3001
3618.99 3147
3619.55 3303
3620.12 3321
3620.69 3339
3621.26 3150
3621.82 2939
3622.39 3155
3622.96 3019
3623.53 2943
3624.09 2865
3624.66 2702
3625.23 2415
3625.80 2399
3626.36 2397
3626.93 2434
3627.50 2460
3628.07 2458
3628.63 2319
3629.20 2364
3629.77 2482
3630.34 2476
3630.91 2400
3631.47 2445
3632.04 2440
3632.61 2529
3633.18 2542
3633.75 2755
3634.32 2803
3634.88 2870
3635.45 2827
3636.02 2789
3636.59 2726
3637.16 2609
3637.73 2687
3638.29 2718
3638.86 2624
3639.43 2555
3640.00 2705
3640.57 2711
3641.14 2451
3641.71 2531
3642.28 2532
3642.84 2459
3643.41 2703
3643.98 2566
3644.55 2335
3645.12 2390
3645.69 2411
3646.26 2506
3646.83 2543
3647.40 2374
3647.97 2419
3648.54 2348
3649.11 2388
3649.68 2483
3650.25 2335
3650.81 2429
3651.38 2299
3651.95 2441
3652.52 2391
3653.09 2369
3653.66 2576
3654.23 2447
3654.80 2408
3655.37 2593
3655.94 2450
3656.51 2473
3657.08 2557
3657.65 2425
3658.22 2450
3658.79 2491
3659.36 2590
3659.93 2522
3660.50 2474
3661.07 2714
3661.64 2646
3662.22 2476
3662.79 2579
3663.36 2720
3663.93 2534
3664.50 2377
3665.07 2351
3665.64 2437
3666.21 2375
3666.78 2463
3667.35 2429
3667.92 2524
3668.49 2431
3669.06 2414
3669.64 2376
3670.21 2441
3670.78 2424
3671.35 2407
3671.92 2378
3672.49 2166
3673.06 2322
3673.63 2423
3674.21 2469
3674.78 2405
3675.35 2482
3675.92 2494
3676.49 2414
3677.06 2315
3677.63 2487
3678.21 2394
3678.78 2170
3679.35 2375
3679.92 2260
3680.49 2319
3681.07 2240
3681.64 2278
3682.21 2282
3682.78 2295
3683.35 2200
3683.93 2255
3684.50 2339
3685.07 2170
3685.64 2387
3686.21 2353
3686.79 2133
3687.36 2110
3687.93 2128
3688.50 2202
3689.08 2257
3689.65 2337
3690.22 2312
3690.80 2405
3691.37 2467
3691.94 2588
3692.51 2665
3693.09 2549
3693.66 2432
3694.23 2484
3694.81 2437
3695.38 2374
3695.95 2224
3696.52 2238
3697.10 2155
3697.67 2084
3698.24 2072
3698.82 2167
3699.39 2163
3699.96 2098
3700.54 2228
3701.11 2168
3701.68 2097
3702.26 2222
3702.83 2239
3703.41 2273
3703.98 2291
3704.55 2269
3705.13 2259
3705.70 2180
3706.27 2291
3706.85 2404
3707.42 2198
3708.00 2413
3708.57 2348
3709.14 2360
3709.72 2163
3710.29 2194
3710.87 2234
3711.44 2240
3712.02 2384
3712.59 2188
3713.16 2227
3713.74 2349
3714.31 2349
3714.89 2254
3715.46 2203
3716.04 2221
3716.61 2194
3717.19 2154
3717.76 2257
3718.34 2144
3718.91 2273
3719.49 2221
3720.06 2172
3720.64 1950
3721.21 1977
3721.79 2115
3722.36 2324
3722.94 1993
3723.51 2046
3724.09 2008
3724.66 2119
3725.24 2134
3725.81 2087
3726.39 1954
3726.96 2178
3727.54 2246
3728.12 2435
3728.69 2267
3729.27 2169
3729.84 2438
3730.42 2477
3730.99 2571
3731.57 2427
3732.15 2464
3732.72 2368
3733.30 2487
3733.87 2326
3734.45 2259
3735.03 2261
3735.60 2317
3736.18 2269
3736.75 2296
3737.33 2309
3737.91 2209
3738.48 2093
3739.06 2186
3739.64 2274
3740.21 2143
3740.79 2268
3741.37 2228
3741.94 2205
3742.52 2255
3743.10 2141
3743.67 2200
3744.25 2155
3744.83 2101
3745.40 2115
3745.98 2067
3746.56 2169
3747.13 2223
3747.71 2267
3748.29 2103
3748.87 2194
3749.44 2233
3750.02 2225
3750.60 2254
3751.17 2178
3751.75 2145
3752.33 2313
3752.91 2202
3753.48 2036
3754.06 2055
3754.64 2188
3755.22 2136
3755.80 2257
3756.37 2190
3756.95 2106
3757.53 2088
3758.11 1958
3758.68 2159
3759.26 2134
3759.84 2214
3760.42 2140
3761.00 2152
3761.58 2142
3762.15 2277
3762.73 2229
3763.31 2270
3763.89 2144
3764.47 2264
3765.04 2248
3765.62 2279
3766.20 2245
3766.78 2101
3767.36 2147
3767.94 2122
3768.52 2219
3769.10 2196
3769.67 2052
3770.25 1948
3770.83 2019
3771.41 2009
3771.99 2268
3772.57 2278
3773.15 2305
3773.73 2207
3774.31 2120
3774.89 2174
3775.46 2129
3776.04 2087
3776.62 2048
3777.20 2001
3777.78 2045
3778.36 2088
3778.94 2131
3779.52 2106
3780.10 2128
3780.68 2043
3781.26 1969
3781.84 1999
3782.42 2120
3783.00 2229
3783.58 2115
3784.16 2004
3784.74 2068
3785.32 2124
3785.90 2116
3786.48 1939
3787.06 2060
3787.64 2146
3788.22 2145
3788.80 2107
3789.38 2177
3789.96 2209
3790.54 2078
3791.12 2105
3791.70 2158
3792.28 2191
3792.86 2182
3793.44 2271
3794.02 2264
3794.60 2254
3795.18 2199
3795.77 2184
3796.35 2265
3796.93 2479
3797.51 2560
3798.09 2232
3798.67 2403
3799.25 2616
3799.83 2704
3800.41 2717
3800.99 2652
3801.58 2757
3802.16 3030
3802.74 3001
3803.32 3159
3803.90 3121
3804.48 2855
3805.06 2777
3805.65 2840
3806.23 2904
3806.81 2828
3807.39 2720
3807.97 2723
3808.55 2695
3809.14 2688
3809.72 2690
3810.30 2796
3810.88 2854
3811.46 2694
3812.05 2644
3812.63 2704
3813.21 2898
3813.79 3008
3814.37 2915
3814.96 3166
3815.54 3207
3816.12 3056
3816.70 3027
3817.29 3185
3817.87 3427
3818.45 3259
3819.03 3145
3819.62 2824
3820.20 2649
3820.78 2771
3821.36 2360
3821.95 2337
3822.53 2304
3823.11 2258
3823.70 2136
3824.28 2124
3824.86 2126
3825.45 2225
3826.03 2157
3826.61 2131
3827.19 2073
3827.78 2220
3828.36 2213
3828.94 1946
3829.53 2068
3830.11 2350
3830.69 2356
3831.28 2335
3831.86 2133
3832.45 2200
3833.03 2096
3833.61 2038
3834.20 2088
3834.78 2114
3835.36 2444
3835.95 2197
3836.53 2127
3837.12 2092
3837.70 2152
3838.28 2077
3838.87 2222
3839.45 2264
3840.04 2253
3840.62 2284
3841.20 2172
3841.79 2032
3842.37 2013
3842.96 2299
3843.54 2182
3844.13 2073
3844.71 2061
3845.30 1893
3845.88 1878
3846.47 1937
3847.05 2082
3847.63 2162
3848.22 2062
3848.80 2081
3849.39 1870
3849.97 2063
3850.56 2084
3851.14 2062
3851.73 1956
3852.31 1964
3852.90 2270
3853.48 2235
3854.07 2095
3854.66 2199
3855.24 2307
3855.83 2080
3856.41 2185
3857.00 2152
3857.58 2081
3858.17 2083
3858.75 2227
3859.34 2341
3859.92 2352
3860.51 2277
3861.10 2300
3861.68 2214
3862.27 2332
3862.85 2346
3863.44 2327
3864.03 2339
3864.61 2346
3865.20 2391
3865.78 2553
3866.37 2459
3866.96 2406
3867.54 2270
3868.13 2093
3868.72 2154
3869.30 2112
3869.89 2103
3870.47 2048
3871.06 2128
3871.65 2089
3872.23 2108
3872.82 2175
3873.41 2340
3873.99 2359
3874.58 2407
3875.17 2296
3875.76 2173
3876.34 2071
3876.93 2167
3877.52 2262
3878.10 2484
3878.69 2441
3879.28 2430
3879.86 2524
3880.45 2381
3881.04 2346
3881.63 2197
3882.21 1990
3882.80 2225
3883.39 2223
3883.98 2168
3884.56 2148
3885.15 2084
3885.74 2043
3886.33 1997
3886.91 2072
3887.50 2053
3888.09 2038
3888.68 2035
3889.27 2037
3889.85 1985
3890.44 2097
3891.03 2226
3891.62 2200
3892.21 2252
3892.79 2275
3893.38 2243
3893.97 2484
3894.56 2372
3895.15 2199
3895.74 2377
3896.32 2480
3896.91 2319
3897.50 2216
3898.09 2279
3898.68 2228
3899.27 2135
3899.86 2068
3900.45 2065
3901.03 2204
3901.62 2220
3902.21 2152
3902.80 2140
3903.39 2122
3903.98 2012
3904.57 2019
3905.16 1976
3905.75 1900
3906.34 1982
3906.92 2003
3907.51 1958
3908.10 2021
3908.69 2039
3909.28 2073
3909.87 2001
3910.46 1954
3911.05 2050
3911.64 2181
3912.23 1982
3912.82 1842
3913.41 1892
3914.00 1967
3914.59 1824
3915.18 1823
3915.77 1863
3916.36 1835
3916.95 1880
3917.54 2130
3918.13 1990
3918.72 1908
3919.31 1940
3919.90 1955
3920.49 2129
3921.08 2163
3921.67 2099
3922.26 2130
3922.85 2078
3923.44 1958
3924.03 2016
3924.62 1977
3925.21 2017
3925.80 1946
3926.40 1944
3926.99 1967
3927.58 1910
3928.17 1938
3928.76 1832
3929.35 1917
3929.94 1985
3930.53 1879
3931.12 1963
3931.71 1834
3932.30 1836
3932.90 1884
3933.49 1785
3934.08 1929
3934.67 1848
3935.26 1977
3935.85 1741
3936.44 1760
3937.04 1857
3937.63 1788
3938.22 1779
3938.81 1894
3939.40 2142
3939.99 2002
3940.59 1951
3941.18 1946
3941.77 1985
3942.36 1917
3942.95 1908
3943.55 1968
3944.14 1909
3944.73 1949
3945.32 2088
3945.91 2058
3946.51 1993
3947.10 1883
3947.69 2001
3948.28 1999
3948.88 2105
3949.47 2037
3950.06 1916
3950.65 1893
3951.25 1914
3951.84 1905
3952.43 1998
3953.02 2008
3953.62 1931
3954.21 2003
3954.80 1980
3955.40 1933
3955.99 1999
3956.58 2005
3957.17 1956
3957.77 2043
3958.36 2121
3958.95 2033
3959.55 1956
3960.14 2172
3960.73 2121
3961.33 1927
3961.92 2048
3962.51 2009
3963.11 2020
3963.70 1864
3964.29 1977
3964.89 1960
3965.48 1915
3966.08 1811
3966.67 1915
3967.26 2015
3967.86 1912
3968.45 1969
3969.04 2088
3969.64 2044
3970.23 2014
3970.83 1913
3971.42 2003
3972.01 1984
3972.61 1927
3973.20 1880
3973.80 1951
3974.39 2028
3974.99 2043
3975.58 2065
3976.18 2041
3976.77 2048
3977.36 1947
3977.96 2091
3978.55 2076
3979.15 2070
3979.74 2092
3980.34 2051
3980.93 2048
3981.53 2156
3982.12 2146
3982.72 2143
3983.31 2041
3983.91 1933
3984.50 2051
3985.10 2054
3985.69 2040
3986.29 1944
3986.88 2096
3987.48 1990
3988.07 2018
3988.67 1907
3989.26 2074
3989.86 1975
3990.46 1878
3991.05 1942
3991.65 1946
3992.24 2036
3992.84 1975
3993.43 2089
3994.03 2065
3994.63 2060
3995.22 2061
3995.82 2054
3996.41 2211
3997.01 2144
3997.61 2131
3998.20 2188
3998.80 2028
3999.39 2016
3999.99 2065
4000.59 2075
4001.18 2008
4001.78 1947
4002.38 1973
4002.97 1853
4003.57 1867
4004.17 2078
4004.76 2046
4005.36 1952
4005.96 1914
4006.55 1847
4007.15 1935
4007.75 2051
4008.34 2024
4008.94 2100
4009.54 1989
4010.13 2009
4010.73 2099
4011.33 2054
4011.93 1911
4012.52 1965
4013.12 2078
4013.72 2075
4014.31 1988
4014.91 2095
4015.51 2076
4016.11 2130
4016.70 2181
4017.30 2195
4017.90 2114
4018.50 2077
4019.09 2100
4019.69 2008
4020.29 1988
4020.89 2034
4021.49 1981
4022.08 2025
4022.68 1985
4023.28 2050
4023.88 2091
4024.48 1936
4025.07 1966
4025.67 2189
4026.27 2211
4026.87 2159
4027.47 2306
4028.06 2262
4028.66 2319
4029.26 2555
4029.86 2768
4030.46 2617
4031.06 2588
4031.66 2579
4032.25 2452
4032.85 2295
4033.45 2263
4034.05 2365
4034.65 2190
4035.25 2035
4035.85 2141
4036.45 1878
4037.05 1950
4037.64 1918
4038.24 2002
4038.84 1992
4039.44 2062
4040.04 1971
4040.64 1909
4041.24 1829
4041.84 1887
4042.44 1736
4043.04 1854
4043.64 1915
4044.24 1811
4044.84 1881
4045.44 1858
4046.04 1831
4046.64 1832
4047.24 1883
4047.84 1977
4048.44 1977
4049.03 2066
4049.63 1986
4050.23 2047
4050.83 2040
4051.43 1987
4052.04 2090
4052.64 2071
4053.24 1995
4053.84 2179
4054.44 2026
4055.04 2051
4055.64 2191
4056.24 2198
4056.84 2160
4057.44 2050
4058.04 1890
4058.64 2030
4059.24 1972
4059.84 1879
4060.44 1971
4061.04 2082
4061.64 2001
4062.24 1943
4062.85 1931
4063.45 2120
4064.05 1988
4064.65 2053
4065.25 2034
4065.85 1847
4066.45 1830
4067.05 1970
4067.65 1943
4068.26 1845
4068.86 1885
4069.46 1922
4070.06 1914
4070.66 1898
4071.26 2091
4071.86 1966
4072.47 1917
4073.07 1859
4073.67 1761
4074.27 1886
4074.87 1818
4075.47 1974
4076.08 1968
4076.68 1825
4077.28 2004
4077.88 1944
4078.48 1870
4079.09 1816
4079.69 1895
4080.29 1907
4080.89 1982
4081.50 1890
4082.10 1861
4082.70 1796
4083.30 1873
4083.91 1940
4084.51 1717
4085.11 1759
4085.71 1944
4086.32 1894
4086.92 1939
4087.52 1894
4088.12 1777
4088.73 1803
4089.33 1805
4089.93 1733
4090.54 1810
4091.14 1724
4091.74 1822
4092.35 1746
4092.95 1851
4093.55 1792
4094.15 1865
4094.76 1918
4095.36 1943
4095.96 1852
4096.57 1858
4097.17 1835
4097.78 1826
4098.38 1758
4098.98 1848
4099.59 1820
4100.19 1815
4100.79 1802
4101.40 1793
4102.00 2001
4102.61 2043
4103.21 1887
4103.81 2021
4104.42 2129
4105.02 2251
4105.63 2316
4106.23 2157
4106.83 2162
4107.44 2129
4108.04 2209
4108.65 2298
4109.25 2234
4109.85 2127
4110.46 2117
4111.06 1910
4111.67 1826
4112.27 1993
4112.88 1947
4113.48 2002
4114.09 1953
4114.69 1892
4115.30 1958
4115.90 1982
4116.51 1953
4117.11 1934
4117.72 1973
4118.32 2002
4118.93 1880
4119.53 1948
4120.14 2057
4120.74 2027
4121.35 2190
4121.95 1969
4122.56 2009
4123.16 2033
4123.77 2111
4124.37 2003
4124.98 1865
4125.59 1838
4126.19 1970
4126.80 1822
4127.40 1815
4128.01 1883
4128.61 1883
4129.22 1923
4129.83 1842
4130.43 1774
4131.04 1916
4131.64 1945
4132.25 1876
4132.86 1915
4133.46 1845
4134.07 1888
4134.67 1788
4135.28 1865
4135.89 1946
4136.49 2047
4137.10 2055
4137.71 1983
4138.31 2040
4138.92 2079
4139.53 1980
4140.13 2024
4140.74 2212
4141.35 2200
4141.95 2259
4142.56 2379
4143.17 2312
4143.77 2326
4144.38 2456
4144.99 2182
4145.59 2140
4146.20 2125
4146.81 2143
4147.42 2238
4148.02 2126
4148.63 2114
4149.24 1885
4149.84 1908
4150.45 1829
4151.06 1855
4151.67 1773
4152.27 1725
4152.88 1883
4153.49 1847
4154.10 1726
4154.70 1868
4155.31 1917
4155.92 1889
4156.53 1871
4157.14 1985
4157.74 1959
4158.35 1810
4158.96 1882
4159.57 1893
4160.18 1806
4160.78 1863
4161.39 1923
4162.00 1843
4162.61 1961
4163.22 1894
4163.83 1949
4164.43 2012
4165.04 2083
4165.65 2006
4166.26 2082
4166.87 2027
4167.48 2046
4168.09 2214
4168.69 2068
4169.30 1978
4169.91 2046
4170.52 2169
4171.13 1988
4171.74 2066
4172.35 2083
4172.96 2064
4173.57 1972
4174.17 2028
4174.78 1989
4175.39 2094
4176.00 2168
4176.61 2146
4177.22 2111
4177.83 2208
4178.44 2259
4179.05 2202
4179.66 2091
4180.27 1962
4180.88 2040
4181.49 2022
4182.10 2198
4182.71 2105
4183.32 1901
4183.93 1850
4184.54 2037
4185.15 1965
4185.76 1950
4186.37 1890
4186.98 1844
4187.59 1860
4188.20 1807
4188.81 1671
4189.42 1702
4190.03 1731
4190.64 1770
4191.25 1823
4191.86 1811
4192.47 1893
4193.08 2034
4193.69 2199
4194.30 2162
4194.91 2228
4195.52 2222
4196.13 2195
4196.74 2363
4197.35 2262
4197.97 2303
4198.58 2185
4199.19 2047
4199.80 2084
4200.41 2093
4201.02 2152
4201.63 2036
4202.24 1970
4202.85 1959
4203.47 1990
4204.08 1871
4204.69 1825
4205.30 1856
4205.91 1869
4206.52 1928
4207.13 1959
4207.75 1850
4208.36 1966
4208.97 1854
4209.58 1880
4210.19 1879
4210.80 1784
4211.42 1773
4212.03 1869
4212.64 1867
4213.25 1921
4213.86 2014
4214.48 1900
4215.09 1947
4215.70 1981
4216.31 1897
4216.92 1905
4217.54 2089
4218.15 2223
4218.76 1863
4219.37 2059
4219.99 2072
4220.60 2120
4221.21 2094
4221.82 2184
4222.44 2059
4223.05 2075
4223.66 2308
4224.28 2184
4224.89 2169
4225.50 2121
4226.11 2082
4226.73 2154
4227.34 2190
4227.95 2248
4228.57 2286
4229.18 2237
4229.79 2279
4230.41 2333
4231.02 2422
4231.63 2372
4232.25 2597
4232.86 2638
4233.47 2252
4234.09 2321
4234.70 2543
4235.31 2581
4235.93 2578
4236.54 2559
4237.15 2762
4237.77 2657
4238.38 2607
4239.00 2396
4239.61 2530
4240.22 2403
4240.84 2316
4241.45 2314
4242.07 2288
4242.68 2089
4243.29 2013
4243.91 2132
4244.52 2301
4245.14 2298
4245.75 2244
4246.37 2413
4246.98 2449
4247.59 2427
4248.21 2630
4248.82 2662
4249.44 2620
4250.05 2812
4250.67 2761
4251.28 2558
4251.90 2514
4252.51 2551
4253.13 2477
4253.74 2349
4254.36 2332
4254.97 2277
4255.59 2091
4256.20 2115
4256.82 2025
4257.43 2114
4258.05 2140
4258.66 2112
4259.28 2057
4259.89 1957
4260.51 1912
4261.12 1984
4261.74 1885
4262.35 1996
4262.97 1788
4263.59 1949
4264.20 1839
4264.82 2032
4265.43 2208
4266.05 1918
4266.66 1987
4267.28 1987
4267.90 1949
4268.51 1954
4269.13 1959
4269.74 1961
4270.36 2110
4270.98 1934
4271.59 1978
4272.21 2119
4272.83 1951
4273.44 1982
4274.06 2158
4274.68 2019
4275.29 2230
4275.91 2316
4276.52 2357
4277.14 2391
4277.76 2446
4278.37 2515
4278.99 2755
4279.61 2492
4280.23 2373
4280.84 2481
4281.46 2398
4282.08 2387
4282.69 2344
4283.31 2221
4283.93 2069
4284.54 2102
4285.16 2149
4285.78 2044
4286.40 2036
4287.01 2020
4287.63 2130
4288.25 2077
4288.87 1987
4289.48 2028
4290.10 1936
4290.72 2004
4291.34 1968
4291.95 1992
4292.57 1839
4293.19 1889
4293.81 1975
4294.42 1993
4295.04 2045
4295.66 1993
4296.28 1991
4296.90 1901
4297.51 1765
4298.13 1852
4298.75 1815
4299.37 1827
4299.99 1800
4300.61 1839
4301.22 1905
4301.84 1885
4302.46 1939
4303.08 1826
4303.70 1768
4304.32 1988
4304.94 2015
4305.55 1877
4306.17 1880
4306.79 1941
4307.41 1778
4308.03 1821
4308.65 1875
4309.27 1867
4309.89 1818
4310.50 1830
4311.12 1861
4311.74 1838
4312.36 1707
4312.98 1748
4313.60 1773
4314.22 1834
4314.84 1759
4315.46 1677
4316.08 1710
4316.70 1725
4317.32 1785
4317.94 1575
4318.56 1749
4319.18 1835
4319.80 1840
4320.42 1765
4321.04 1755
4321.65 1829
4322.27 1720
4322.89 1601
4323.51 1606
4324.13 1766
4324.75 1699
4325.37 1655
4325.99 1686
4326.62 1803
4327.24 1786
4327.86 1687
4328.48 1788
4329.10 1712
4329.72 1924
4330.34 2031
4330.96 1990
4331.58 1964
4332.20 1909
4332.82 1849
4333.44 1880
4334.06 1944
4334.68 1923
4335.30 1814
4335.92 1810
4336.54 1940
4337.16 1828
4337.79 1912
4338.41 1847
4339.03 1804
4339.65 1722
4340.27 1773
4340.89 1756
4341.51 1766
4342.13 1937
4342.76 1938
4343.38 1883
4344.00 2072
4344.62 2266
4345.24 2275
4345.86 2392
4346.48 2436
4347.11 2764
4347.73 2869
4348.35 2709
4348.97 2817
4349.59 2718
4350.22 2680
4350.84 2687
4351.46 2435
4352.08 2401
4352.70 2224
4353.33 2151
4353.95 2040
4354.57 2054
4355.19 1856
4355.81 1816
4356.44 1870
4357.06 1983
4357.68 2008
4358.30 1814
4358.93 1899
4359.55 1902
4360.17 1913
4360.79 1926
4361.42 1948
4362.04 1886
4362.66 1816
4363.28 1904
4363.91 1794
4364.53 1758
4365.15 1867
4365.78 1757
4366.40 1753
4367.02 1811
4367.65 1763
4368.27 1747
4368.89 1673
4369.52 1633
4370.14 1678
4370.76 1587
4371.39 1550
4372.01 1586
4372.63 1700
4373.26 1915
4373.88 1784
4374.50 1805
4375.13 1760
4375.75 1857
4376.37 1819
4377.00 1779
4377.62 1695
4378.25 1754
4378.87 1827
4379.49 1758
4380.12 1732
4380.74 1830
4381.37 1910
4381.99 1815
4382.61 1886
4383.24 1978
4383.86 1989
4384.49 1926
4385.11 1966
4385.74 1878
4386.36 1764
4386.98 1800
4387.61 1925
4388.23 1825
4388.86 1838
4389.48 1680
4390.11 1688
4390.73 1568
4391.36 1606
4391.98 1663
4392.61 1682
4393.23 1791
4393.86 1684
4394.48 1706
4395.11 1660
4395.73 1725
4396.36 1787
4396.98 1609
4397.61 1636
4398.23 1685
4398.86 1648
4399.48 1775
4400.11 1642
4400.74 1581
4401.36 1723
4401.99 1765
4402.61 1741
4403.24 1758
4403.86 1753
4404.49 1806
4405.11 1643
4405.74 1784
4406.37 1605
4406.99 1547
4407.62 1792
4408.24 1721
4408.87 1619
4409.50 1577
4410.12 1662
4410.75 1648
4411.38 1715
4412.00 1769
4412.63 1668
4413.25 1545
4413.88 1638
4414.51 1718
4415.13 1768
4415.76 1714
4416.39 1742
4417.01 1634
4417.64 1638
4418.27 1688
4418.89 1664
4419.52 1711
4420.15 1636
4420.77 1651
4421.40 1659
4422.03 1729
4422.66 1810
4423.28 1586
4423.91 1631
4424.54 1566
4425.16 1612
4425.79 1666
4426.42 1630
4427.05 1605
4427.67 1652
4428.30 1625
4428.93 1583
4429.56 1587
4430.18 1637
4430.81 1632
4431.44 1559
4432.07 1596
4432.69 1544
4433.32 1601
4433.95 1713
4434.58 1658
4435.21 1565
4435.83 1645
4436.46 1629
4437.09 1803
4437.72 1777
4438.35 1636
4438.97 1696
4439.60 1523
4440.23 1573
4440.86 1580
4441.49 1635
4442.12 1739
4442.74 1561
4443.37 1659
4444.00 1675
4444.63 1657
4445.26 1758
4445.89 1922
4446.52 1901
4447.14 1890
4447.77 2018
4448.40 1925
4449.03 2000
4449.66 2047
4450.29 1921
4450.92 1982
4451.55 1867
4452.18 1919
4452.81 1982
4453.44 1918
4454.06 1778
4454.69 1676
4455.32 1575
4455.95 1635
4456.58 1601
4457.21 1622
4457.84 1608
4458.47 1667
4459.10 1604
4459.73 1548
4460.36 1594
4460.99 1659
4461.62 1634
4462.25 1539
4462.88 1443
4463.51 1493
4464.14 1526
4464.77 1433
4465.40 1515
4466.03 1499
4466.66 1525
4467.29 1624
4467.92 1487
4468.55 1571
4469.18 1480
4469.81 1595
4470.44 1603
4471.07 1457
4471.70 1460
4472.33 1498
4472.96 1529
4473.59 1596
4474.22 1525
4474.86 1492
4475.49 1469
4476.12 1537
4476.75 1611
4477.38 1459
4478.01 1594
4478.64 1495
4479.27 1609
4479.90 1586
4480.53 1547
4481.17 1560
4481.80 1519
4482.43 1516
4483.06 1569
4483.69 1563
4484.32 1605
4484.95 1612
4485.58 1567
4486.22 1610
4486.85 1693
4487.48 1610
4488.11 1602
4488.74 1664
4489.37 1591
4490.01 1567
4490.64 1583
4491.27 1520
4491.90 1512
4492.53 1545
4493.17 1670
4493.80 1487
4494.43 1573
4495.06 1689
4495.70 1605
4496.33 1692
4496.96 1642
4497.59 1596
4498.22 1598
4498.86 1548
4499.49 1663
4500.12 1719
4500.75 1737
4501.39 1677
4502.02 1824
4502.65 1765
4503.29 1657
4503.92 1736
4504.55 1793
4505.18 1751
4505.82 1737
4506.45 1631
4507.08 1623
4507.72 1724
4508.35 1597
4508.98 1570
4509.62 1549
4510.25 1620
4510.88 1616
4511.52 1577
4512.15 1581
4512.78 1639
4513.42 1527
4514.05 1512
4514.68 1567
4515.32 1666
4515.95 1685
4516.58 1432
4517.22 1424
4517.85 1457
4518.48 1577
4519.12 1675
4519.75 1597
4520.39 1543
4521.02 1513
4521.65 1498
4522.29 1547
4522.92 1619
4523.56 1545
4524.19 1581
4524.83 1598
4525.46 1689
4526.09 1714
4526.73 1652
4527.36 1574
4528.00 1738
4528.63 1865
4529.27 1752
4529.90 1864
4530.54 1944
4531.17 1896
4531.81 2139
4532.44 2098
4533.07 1945
4533.71 1974
4534.34 2045
4534.98 2124
4535.61 2212
4536.25 2073
4536.88 2021
4537.52 2034
4538.16 1870
4538.79 1886
4539.43 1765
4540.06 1740
4540.70 1779
4541.33 1728
4541.97 1735
4542.60 1703
4543.24 1691
4543.87 1579
4544.51 1640
4545.15 1689
4545.78 1766
4546.42 1730
4547.05 1666
4547.69 1537
4548.32 1566
4548.96 1666
4549.60 1611
4550.23 1482
4550.87 1545
4551.50 1548
4552.14 1516
4552.78 1584
4553.41 1595
4554.05 1642
4554.69 1521
4555.32 1628
4555.96 1629
4556.60 1530
4557.23 1543
4557.87 1643
4558.51 1652
4559.14 1510
4559.78 1678
4560.42 1693
4561.05 1458
4561.69 1463
4562.33 1564
4562.96 1595
4563.60 1592
4564.24 1657
4564.87 1624
4565.51 1593
4566.15 1584
4566.79 1624
4567.42 1607
4568.06 1601
4568.70 1582
4569.33 1578
4569.97 1588
4570.61 1604
4571.25 1604
4571.88 1571
4572.52 1548
4573.16 1578
4573.80 1529
4574.44 1517
4575.07 1591
4575.71 1526
4576.35 1583
4576.99 1628
4577.62 1510
4578.26 1562
4578.90 1571
4579.54 1508
4580.18 1444
4580.82 1417
4581.45 1499
4582.09 1539
4582.73 1598
4583.37 1513
4584.01 1574
4584.65 1573
4585.28 1534
4585.92 1584
4586.56 1528
4587.20 1522
4587.84 1643
4588.48 1602
4589.12 1718
4589.75 1599
4590.39 1722
4591.03 1882
4591.67 1700
4592.31 1906
4592.95 1966
4593.59 1878
4594.23 1953
4594.87 1769
4595.51 1712
4596.15 1677
4596.78 1653
4597.42 1753
4598.06 1706
4598.70 1517
4599.34 1628
4599.98 1725
4600.62 1677
4601.26 1716
4601.90 1790
4602.54 1950
4603.18 1904
4603.82 1896
4604.46 1896
4605.10 1947
4605.74 2102
4606.38 2110
4607.02 2108
4607.66 2054
4608.30 2007
4608.94 2083
4609.58 1971
4610.22 1941
4610.86 1800
4611.50 1682
4612.14 1622
4612.78 1751
4613.42 1590
4614.06 1524
4614.70 1580
4615.34 1655
4615.98 1535
4616.63 1591
4617.27 1606
4617.91 1590
4618.55 1624
4619.19 1678
4619.83 1475
4620.47 1464
4621.11 1470
4621.75 1562
4622.39 1667
4623.03 1545
4623.68 1522
4624.32 1605
4624.96 1578
4625.60 1456
4626.24 1479
4626.88 1614
4627.52 1584
4628.17 1617
4628.81 1520
4629.45 1592
4630.09 1673
4630.73 1667
4631.37 1561
4632.02 1596
4632.66 1661
4633.30 1634
4633.94 1520
4634.58 1472
4635.22 1577
4635.87 1516
4636.51 1598
4637.15 1629
4637.79 1657
4638.44 1680
4639.08 1623
4639.72 1693
4640.36 1687
4641.00 1615
4641.65 1577
4642.29 1554
4642.93 1516
4643.57 1634
4644.22 1645
4644.86 1558
4645.50 1575
4646.15 1682
4646.79 1799
4647.43 1652
4648.07 1552
4648.72 1491
4649.36 1600
4650.00 1688
4650.65 1694
4651.29 1653
4651.93 1640
4652.57 1634
4653.22 1601
4653.86 1698
4654.50 1696
4655.15 1491
4655.79 1502
4656.44 1682
4657.08 1679
4657.72 1738
4658.37 1704
4659.01 1609
4659.65 1684
4660.30 1723
4660.94 1667
4661.58 1685
4662.23 1667
4662.87 1798
4663.52 1744
4664.16 1823
4664.80 1750
4665.45 1706
4666.09 1755
4666.74 1689
4667.38 1675
4668.02 1593
4668.67 1648
4669.31 1665
4669.96 1678
4670.60 1756
4671.25 1650
4671.89 1688
4672.54 1634
4673.18 1739
4673.83 1649
4674.47 1642
4675.11 1673
4675.76 1619
4676.40 1712
4677.05 1711
4677.69 1693
4678.34 1653
4678.98 1678
4679.63 1675
4680.27 1753
4680.92 1681
4681.56 1735
4682.21 1647
4682.85 1698
4683.50 1884
4684.15 1854
4684.79 1841
4685.44 1863
4686.08 1775
4686.73 1692
4687.37 1683
4688.02 1672
4688.66 1638
4689.31 1588
4689.96 1478
4690.60 1482
4691.25 1623
4691.89 1552
4692.54 1599
4693.19 1593
4693.83 1551
4694.48 1503
4695.12 1529
4695.77 1516
4696.42 1511
4697.06 1572
4697.71 1658
4698.36 1640
4699.00 1921
4699.65 1919
4700.29 1953
4700.94 1856
4701.59 1987
4702.23 1991
4702.88 2049
4703.53 1833
4704.17 1722
4704.82 1794
4705.47 1696
4706.11 1752
4706.76 1723
4707.41 1764
4708.06 1766
4708.70 1688
4709.35 1841
4710.00 1830
4710.64 1849
4711.29 1823
4711.94 1761
4712.59 1868
4713.23 1704
4713.88 1776
4714.53 1795
4715.18 1688
4715.82 1649
4716.47 1766
4717.12 1582
4717.77 1539
4718.41 1622
4719.06 1580
4719.71 1632
4720.36 1679
4721.01 1715
4721.65 1694
4722.30 1652
4722.95 1651
4723.60 1605
4724.25 1671
4724.89 1597
4725.54 1610
4726.19 1600
4726.84 1677
4727.49 1687
4728.14 1666
4728.78 1603
4729.43 1696
4730.08 1757
4730.73 1751
4731.38 1649
4732.03 1584
4732.68 1560
4733.32 1716
4733.97 1720
4734.62 1595
4735.27 1609
4735.92 1618
4736.57 1676
4737.22 1661
4737.87 1683
4738.52 1680
4739.16 1682
4739.81 1672
4740.46 1825
4741.11 1804
4741.76 1784
4742.41 1740
4743.06 1778
4743.71 1961
4744.36 1820
4745.01 1604
4745.66 1706
4746.31 1638
4746.96 1668
4747.61 1772
4748.26 1905
4748.91 2100
4749.56 2118
4750.21 2303
4750.86 2681
4751.51 2856
4752.16 2897
4752.81 2951
4753.46 3195
4754.11 3292
4754.76 3225
4755.41 3154
4756.06 2946
4756.71 2771
4757.36 2646
4758.01 2581
4758.66 2357
4759.31 2181
4759.96 2024
4760.61 1923
4761.26 1713
4761.91 1830
4762.56 1763
4763.22 1696
4763.87 1594
4764.52 1606
4765.17 1661
4765.82 1608
4766.47 1616
4767.12 1675
4767.77 1592
4768.42 1560
4769.07 1558
4769.73 1464
4770.38 1521
4771.03 1418
4771.68 1591
4772.33 1448
4772.98 1507
4773.63 1458
4774.29 1482
4774.94 1349
4775.59 1431
4776.24 1528
4776.89 1536
4777.54 1486
4778.20 1596
4778.85 1541
4779.50 1613
4780.15 1591
4780.80 1675
4781.46 1632
4782.11 1508
4782.76 1686
4783.41 1643
4784.06 1653
4784.72 1696
4785.37 1653
4786.02 1641
4786.67 1632
4787.33 1663
4787.98 1562
4788.63 1435
4789.28 1442
4789.94 1550
4790.59 1677
4791.24 1673
4791.89 1784
4792.55 1687
4793.20 1613
4793.85 1688
4794.51 1646
4795.16 1614
4795.81 1583
4796.47 1602
4797.12 1670
4797.77 1630
4798.42 1506
4799.08 1497
4799.73 1549
4800.38 1504
4801.04 1582
4801.69 1474
4802.35 1410
4803.00 1490
4803.65 1500
4804.31 1402
4804.96 1502
4805.61 1490
4806.27 1480
4806.92 1518
4807.57 1534
4808.23 1622
4808.88 1510
4809.54 1407
4810.19 1456
4810.84 1477
4811.50 1542
4812.15 1554
4812.81 1537
4813.46 1523
4814.12 1441
4814.77 1604
4815.42 1450
4816.08 1477
4816.73 1568
4817.39 1479
4818.04 1535
4818.70 1633
4819.35 1576
4820.01 1566
4820.66 1626
4821.32 1620
4821.97 1768
4822.63 1852
4823.28 1897
4823.94 1921
4824.59 1904
4825.25 1708
4825.90 1808
4826.56 1963
4827.21 1980
4827.87 1933
4828.52 1888
4829.18 1916
4829.83 1919
4830.49 1910
4831.14 1805
4831.80 1926
4832.45 1825
4833.11 1834
4833.76 1810
4834.42 1845
4835.08 1767
4835.73 1853
4836.39 1883
4837.04 1834
4837.70 1901
4838.36 1974
4839.01 1961
4839.67 1875
4840.32 1994
4840.98 2007
4841.64 1885
4842.29 1833
4842.95 1836
4843.60 1732
4844.26 1890
4844.92 1922
4845.57 1773
4846.23 1809
4846.89 1826
4847.54 1913
4848.20 1978
4848.86 1917
4849.51 1887
4850.17 2024
4850.83 1971
4851.48 1943
4852.14 1916
4852.80 1957
4853.45 1817
4854.11 1897
4854.77 1973
4855.43 1899
4856.08 1895
4856.74 1905
4857.40 1952
4858.05 1884
4858.71 1843
4859.37 1860
4860.03 1964
4860.68 1854
4861.34 1902
4862.00 2039
4862.66 2090
4863.31 2121
4863.97 2146
4864.63 2253
4865.29 2337
4865.95 2120
4866.60 2143
4867.26 2368
4867.92 2168
4868.58 2201
4869.23 2129
4869.89 1935
4870.55 1911
4871.21 1914
4871.87 1836
4872.53 1907
4873.18 1894
4873.84 1948
4874.50 1846
4875.16 1782
4875.82 1803
4876.48 1725
4877.13 1701
4877.79 1776
4878.45 1751
4879.11 1746
4879.77 1781
4880.43 1749
4881.09 1697
4881.75 1663
4882.40 1602
4883.06 1733
4883.72 1619
4884.38 1735
4885.04 1648
4885.70 1714
4886.36 1665
4887.02 1606
4887.68 1606
4888.34 1661
4889.00 1792
4889.66 1901
4890.32 1948
4890.97 1997
4891.63 1947
4892.29 2041
4892.95 2045
4893.61 2097
4894.27 1964
4894.93 2086
4895.59 2076
4896.25 2048
4896.91 1964
4897.57 2037
4898.23 2070
4898.89 2072
4899.55 1913
4900.21 2038
4900.87 2098
4901.53 2106
4902.19 2108
4902.85 2299
4903.51 2384
4904.17 2231
4904.83 2126
4905.50 2002
4906.16 1907
4906.82 1899
4907.48 1967
4908.14 1872
4908.80 1722
4909.46 1801
4910.12 1919
4910.78 1844
4911.44 1748
4912.10 1749
4912.76 1781
4913.42 1717
4914.09 1755
4914.75 1719
4915.41 1672
4916.07 1659
4916.73 1731
4917.39 1688
4918.05 1558
4918.71 1721
4919.38 1664
4920.04 1529
4920.70 1619
4921.36 1539
4922.02 1461
4922.68 1500
4923.35 1477
4924.01 1352
4924.67 1456
4925.33 1629
4925.99 1576
4926.65 1517
4927.32 1598
4927.98 1545
4928.64 1587
4929.30 1559
4929.96 1433
4930.63 1651
4931.29 1623
4931.95 1495
4932.61 1430
4933.28 1537
4933.94 1573
4934.60 1585
4935.26 1601
4935.93 1707
4936.59 1603
4937.25 1641
4937.91 1599
4938.58 1616
4939.24 1502
4939.90 1531
4940.56 1554
4941.23 1475
4941.89 1540
4942.55 1450
4943.22 1470
4943.88 1604
4944.54 1562
4945.21 1485
4945.87 1612
4946.53 1568
4947.20 1541
4947.86 1439
4948.52 1552
4949.19 1569
4949.85 1520
4950.51 1581
4951.18 1516
4951.84 1512
4952.50 1508
4953.17 1511
4953.83 1572
4954.49 1517
4955.16 1534
4955.82 1510
4956.49 1567
4957.15 1465
4957.81 1459
4958.48 1526
4959.14 1610
4959.81 1471
4960.47 1493
4961.14 1476
4961.80 1569
4962.46 1712
4963.13 1766
4963.79 1757
4964.46 1808
4965.12 1797
4965.79 1808
4966.45 1981
4967.12 1897
4967.78 1877
4968.44 1758
4969.11 1875
4969.77 1698
4970.44 1665
4971.10 1582
4971.77 1645
4972.43 1600
4973.10 1651
4973.76 1707
4974.43 1735
4975.09 1667
4975.76 1663
4976.42 1674
4977.09 1707
4977.76 1713
4978.42 1710
4979.09 1789
4979.75 1702
4980.42 1498
4981.08 1564
4981.75 1651
4982.41 1553
4983.08 1630
4983.75 1567
4984.41 1534
4985.08 1492
4985.74 1625
4986.41 1791
4987.07 2008
4987.74 2073
4988.41 2085
4989.07 2242
4989.74 2230
4990.41 2373
4991.07 2405
4991.74 2293
4992.40 2169
4993.07 1959
4993.74 2157
4994.40 2181
4995.07 2010
4995.74 1896
4996.40 1841
4997.07 1768
4997.74 1727
4998.40 1753
4999.07 1700
4999.74 1632
5000.40 1706
5001.07 1608
5001.74 1547
5002.40 1467
5003.07 1469
5003.74 1521
5004.41 1442
5005.07 1520
5005.74 1451
5006.41 1487
5007.07 1453
5007.74 1365
5008.41 1483
5009.08 1488
5009.74 1485
5010.41 1537
5011.08 1562
5011.75 1478
5012.41 1523
5013.08 1486
5013.75 1522
5014.42 1502
5015.09 1483
5015.75 1496
5016.42 1574
5017.09 1495
5017.76 1650
5018.43 1613
5019.09 1528
5019.76 1504
5020.43 1650
5021.10 1694
5021.77 1685
5022.44 1695
5023.10 1519
5023.77 1541
5024.44 1640
5025.11 1709
5025.78 1734
5026.45 1716
5027.11 1683
5027.78 1636
5028.45 1609
5029.12 1669
5029.79 1640
5030.46 1533
5031.13 1451
5031.80 1486
5032.47 1575
5033.13 1522
5033.80 1395
5034.47 1473
5035.14 1553
5035.81 1542
5036.48 1542
5037.15 1409
5037.82 1371
5038.49 1476
5039.16 1472
5039.83 1431
5040.50 1432
5041.17 1555
5041.84 1622
5042.51 1489
5043.18 1546
5043.85 1538
5044.52 1495
5045.18 1549
5045.85 1572
5046.52 1430
5047.19 1578
5047.86 1564
5048.53 1661
5049.20 1702
5049.88 1601
5050.55 1522
5051.22 1522
5051.89 1532
5052.56 1633
5053.23 1642
5053.90 1597
5054.57 1590
5055.24 1664
5055.91 1562
5056.58 1667
5057.25 1619
5057.92 1585
5058.59 1504
5059.26 1473
5059.93 1524
5060.60 1455
5061.27 1520
5061.95 1602
5062.62 1501
5063.29 1422
5063.96 1472
5064.63 1495
5065.30 1405
5065.97 1497
5066.64 1426
5067.31 1499
5067.99 1456
5068.66 1545
5069.33 1528
5070.00 1480
5070.67 1423
5071.34 1410
5072.02 1376
5072.69 1396
5073.36 1417
5074.03 1363
5074.70 1314
5075.37 1286
5076.05 1405
5076.72 1422
5077.39 1255
5078.06 1292
5078.73 1474
5079.41 1466
5080.08 1378
5080.75 1496
5081.42 1537
5082.10 1493
5082.77 1465
5083.44 1450
5084.11 1467
5084.78 1428
5085.46 1514
5086.13 1485
5086.80 1546
5087.48 1442
5088.15 1366
5088.82 1501
5089.49 1550
5090.17 1515
5090.84 1453
5091.51 1557
5092.19 1593
5092.86 1555
5093.53 1405
5094.20 1506
5094.88 1591
5095.55 1563
5096.22 1531
5096.90 1495
5097.57 1525
5098.24 1559
5098.92 1388
5099.59 1421
5100.26 1433
5100.94 1322
5101.61 1406
5102.29 1294
5102.96 1438
5103.63 1409
5104.31 1470
5104.98 1428
5105.65 1401
5106.33 1424
5107.00 1429
5107.68 1391
5108.35 1343
5109.02 1391
5109.70 1287
5110.37 1312
5111.05 1353
5111.72 1383
5112.40 1405
5113.07 1383
5113.74 1440
5114.42 1283
5115.09 1312
5115.77 1318
5116.44 1399
5117.12 1323
5117.79 1299
5118.47 1379
5119.14 1445
5119.82 1428
5120.49 1385
5121.17 1339
5121.84 1317
5122.52 1359
5123.19 1319
5123.87 1354
5124.54 1294
5125.22 1328
5125.89 1408
5126.57 1367
5127.24 1374
5127.92 1449
5128.59 1505
5129.27 1382
5129.94 1441
5130.62 1507
5131.29 1408
5131.97 1376
5132.65 1399
5133.32 1447
5134.00 1368
5134.67 1408
5135.35 1344
5136.02 1355
5136.70 1418
5137.38 1338
5138.05 1352
5138.73 1405
5139.40 1484
5140.08 1530
5140.76 1410
5141.43 1422
5142.11 1484
5142.79 1497
5143.46 1456
5144.14 1346
5144.81 1341
5145.49 1251
5146.17 1303
5146.84 1262
5147.52 1304
5148.20 1217
5148.87 1209
5149.55 1289
5150.23 1349
5150.90 1256
5151.58 1249
5152.26 1286
5152.94 1343
5153.61 1398
5154.29 1455
5154.97 1348
5155.64 1370
5156.32 1406
5157.00 1319
5157.68 1284
5158.35 1339
5159.03 1359
5159.71 1413
5160.39 1395
5161.06 1332
5161.74 1319
5162.42 1267
5163.10 1266
5163.77 1363
5164.45 1336
5165.13 1335
5165.81 1263
5166.48 1204
5167.16 1268
5167.84 1334
5168.52 1233
5169.20 1353
5169.87 1349
5170.55 1307
5171.23 1273
5171.91 1401
5172.59 1326
5173.27 1306
5173.94 1254
5174.62 1227
5175.30 1279
5175.98 1379
5176.66 1258
5177.34 1310
5178.02 1310
5178.69 1254
5179.37 1429
5180.05 1393
5180.73 1330
5181.41 1389
5182.09 1461
5182.77 1487
5183.45 1528
5184.12 1408
5184.80 1494
5185.48 1366
5186.16 1266
5186.84 1294
5187.52 1359
5188.20 1430
5188.88 1340
5189.56 1378
5190.24 1328
5190.92 1289
5191.60 1314
5192.28 1442
5192.96 1323
5193.64 1245
5194.32 1275
5195.00 1293
5195.68 1335
5196.36 1300
5197.03 1276
5197.71 1254
5198.39 1346
5199.07 1303
5199.75 1299
5200.44 1247
5201.12 1339
5201.80 1408
5202.48 1280
5203.16 1239
5203.84 1196
5204.52 1283
5205.20 1340
5205.88 1347
5206.56 1401
5207.24 1432
5207.92 1456
5208.60 1459
5209.28 1580
5209.96 1707
5210.64 1497
5211.32 1632
5212.00 1633
5212.68 1649
5213.37 1578
5214.05 1347
5214.73 1371
5215.41 1568
5216.09 1456
5216.77 1401
5217.45 1461
5218.13 1371
5218.81 1350
5219.50 1326
5220.18 1297
5220.86 1331
5221.54 1325
5222.22 1348
5222.90 1289
5223.59 1349
5224.27 1276
5224.95 1278
5225.63 1336
5226.31 1390
5226.99 1382
5227.68 1362
5228.36 1214
5229.04 1287
5229.72 1251
5230.40 1264
5231.09 1328
5231.77 1372
5232.45 1396
5233.13 1476
5233.81 1339
5234.50 1330
5235.18 1284
5235.86 1348
5236.54 1313
5237.23 1391
5237.91 1483
5238.59 1308
5239.27 1425
5239.96 1532
5240.64 1547
5241.32 1512
5242.01 1605
5242.69 1531
5243.37 1452
5244.05 1417
5244.74 1446
5245.42 1455
5246.10 1346
5246.79 1302
5247.47 1304
5248.15 1321
5248.84 1300
5249.52 1253
5250.20 1246
5250.89 1164
5251.57 1212
5252.25 1247
5252.94 1253
5253.62 1266
5254.30 1282
5254.99 1243
5255.67 1253
5256.36 1325
5257.04 1322
5257.72 1264
5258.41 1232
5259.09 1191
5259.78 1258
5260.46 1308
5261.14 1279
5261.83 1262
5262.51 1174
5263.20 1229
5263.88 1291
5264.56 1391
5265.25 1289
5265.93 1392
5266.62 1430
5267.30 1437
5267.99 1248
5268.67 1309
5269.36 1385
5270.04 1242
5270.73 1259
5271.41 1354
5272.09 1370
5272.78 1376
5273.46 1319
5274.15 1365
5274.83 1424
5275.52 1348
5276.20 1351
5276.89 1411
5277.57 1363
5278.26 1314
5278.94 1434
5279.63 1384
5280.32 1402
5281.00 1515
5281.69 1421
5282.37 1395
5283.06 1370
5283.74 1470
5284.43 1421
5285.11 1480
5285.80 1432
5286.49 1362
5287.17 1361
5287.86 1293
5288.54 1344
5289.23 1416
5289.91 1395
5290.60 1285
5291.29 1387
5291.97 1354
5292.66 1365
5293.35 1225
5294.03 1260
5294.72 1238
5295.40 1192
5296.09 1187
5296.78 1262
5297.46 1365
5298.15 1343
5298.84 1333
5299.52 1298
5300.21 1272
5300.90 1222
5301.58 1334
5302.27 1321
5302.96 1340
5303.64 1334
5304.33 1302
5305.02 1326
5305.70 1299
5306.39 1255
5307.08 1321
5307.77 1340
5308.45 1299
5309.14 1363
5309.83 1254
5310.51 1327
5311.20 1233
5311.89 1240
5312.58 1347
5313.26 1405
5313.95 1339
5314.64 1262
5315.33 1265
5316.01 1308
5316.70 1250
5317.39 1309
5318.08 1377
5318.77 1255
5319.45 1311
5320.14 1347
5320.83 1235
5321.52 1232
5322.20 1274
5322.89 1351
5323.58 1349
5324.27 1202
5324.96 1192
5325.65 1259
5326.33 1215
5327.02 1243
5327.71 1210
5328.40 1214
5329.09 1186
5329.78 1278
5330.46 1197
5331.15 1197
5331.84 1188
5332.53 1247
5333.22 1215
5333.91 1197
5334.60 1357
5335.29 1252
5335.98 1215
5336.66 1262
5337.35 1194
5338.04 1231
5338.73 1181
5339.42 1165
5340.11 1245
5340.80 1216
5341.49 1161
5342.18 1178
5342.87 1342
5343.56 1350
5344.25 1326
5344.94 1275
5345.62 1337
5346.31 1258
5347.00 1179
5347.69 1238
5348.38 1248
5349.07 1390
5349.76 1350
5350.45 1467
5351.14 1538
5351.83 1441
5352.52 1289
5353.21 1370
5353.90 1348
5354.59 1443
5355.28 1307
5355.97 1400
5356.66 1324
5357.35 1374
5358.04 1259
5358.74 1196
5359.43 1279
5360.12 1235
5360.81 1193
5361.50 1157
5362.19 1249
5362.88 1213
5363.57 1241
5364.26 1204
5364.95 1265
5365.64 1274
5366.33 1208
5367.02 1185
5367.71 1178
5368.41 1038
5369.10 1180
5369.79 1351
5370.48 1312
5371.17 1187
5371.86 1330
5372.55 1226
5373.24 1222
5373.94 1380
5374.63 1381
5375.32 1362
5376.01 1328
5376.70 1381
5377.39 1197
5378.08 1373
5378.78 1366
5379.47 1336
5380.16 1285
5380.85 1287
5381.54 1319
5382.24 1223
5382.93 1288
5383.62 1345
5384.31 1372
5385.00 1269
5385.70 1290
5386.39 1345
5387.08 1351
5387.77 1321
5388.47 1311
5389.16 1389
5389.85 1436
5390.54 1505
5391.23 1605
5391.93 1537
5392.62 1549
5393.31 1469
5394.01 1483
5394.70 1586
5395.39 1317
5396.08 1253
5396.78 1313
5397.47 1165
5398.16 1252
5398.86 1270
5399.55 1142
5400.24 1145
5400.93 1079
5401.63 1178
5402.32 1211
5403.01 1182
5403.71 1218
5404.40 1248
5405.09 1217
5405.79 1260
5406.48 1190
5407.17 1233
5407.87 1340
5408.56 1251
5409.26 1266
5409.95 1196
5410.64 1337
5411.34 1273
5412.03 1201
5412.72 1259
5413.42 1268
5414.11 1232
5414.81 1335
5415.50 1276
5416.19 1222
5416.89 1217
5417.58 1218
5418.28 1217
5418.97 1150
5419.67 1167
5420.36 1164
5421.05 1127
5421.75 1182
5422.44 1173
5423.14 1215
5423.83 1234
5424.53 1233
5425.22 1336
5425.92 1202
5426.61 1174
5427.31 1232
5428.00 1220
5428.70 1242
5429.39 1304
5430.09 1234
5430.78 1116
5431.48 1209
5432.17 1228
5432.87 1160
5433.56 1173
5434.26 1238
5434.95 1214
5435.65 1358
5436.34 1298
5437.04 1248
5437.73 1270
5438.43 1262
5439.13 1318
5439.82 1270
5440.52 1317
5441.21 1294
5441.91 1318
5442.60 1271
5443.30 1361
5444.00 1308
5444.69 1298
5445.39 1268
5446.08 1354
5446.78 1317
5447.48 1374
5448.17 1347
5448.87 1392
5449.56 1375
5450.26 1347
5450.96 1392
5451.65 1338
5452.35 1337
5453.05 1334
5453.74 1349
5454.44 1349
5455.14 1247
5455.83 1235
5456.53 1266
5457.23 1279
5457.92 1192
5458.62 1194
5459.32 1260
5460.01 1244
5460.71 1199
5461.41 1149
5462.11 1267
5462.80 1256
5463.50 1223
5464.20 1221
5464.89 1266
5465.59 1341
5466.29 1259
5466.99 1210
5467.68 1286
5468.38 1276
5469.08 1301
5469.78 1303
5470.47 1272
5471.17 1296
5471.87 1232
5472.57 1180
5473.26 1244
5473.96 1293
5474.66 1283
5475.36 1212
5476.06 1265
5476.75 1269
5477.45 1223
5478.15 1357
5478.85 1395
5479.55 1469
5480.24 1513
5480.94 1505
5481.64 1577
5482.34 1543
5483.04 1553
5483.74 1507
5484.43 1415
5485.13 1454
5485.83 1519
5486.53 1466
5487.23 1380
5487.93 1375
5488.63 1394
5489.33 1300
5490.02 1384
5490.72 1429
5491.42 1358
5492.12 1381
5492.82 1426
5493.52 1383
5494.22 1398
5494.92 1407
5495.62 1400
5496.32 1479
5497.01 1332
5497.71 1506
5498.41 1503
5499.11 1633
5499.81 1777
5500.51 1788
5501.21 1845
5501.91 1872
5502.61 1908
5503.31 2143
5504.01 2074
5504.71 1927
5505.41 1883
5506.11 1788
5506.81 1671
5507.51 1616
5508.21 1490
5508.91 1434
5509.61 1447
5510.31 1500
5511.01 1498
5511.71 1325
5512.41 1353
5513.11 1481
5513.81 1333
5514.51 1246
5515.21 1291
5515.91 1432
5516.61 1371
5517.31 1300
5518.01 1311
5518.72 1330
5519.42 1306
5520.12 1262
5520.82 1320
5521.52 1275
5522.22 1214
5522.92 1236
5523.62 1277
5524.32 1472
5525.02 1283
5525.72 1280
5526.43 1238
5527.13 1266
5527.83 1352
5528.53 1316
5529.23 1359
5529.93 1355
5530.63 1280
5531.33 1271
5532.04 1215
5532.74 1155
5533.44 1184
5534.14 1161
5534.84 1252
5535.54 1175
5536.25 1055
5536.95 1082
5537.65 1128
5538.35 1225
5539.05 1227
5539.76 1192
5540.46 1177
5541.16 1267
5541.86 1257
5542.56 1226
5543.27 1173
5543.97 1195
5544.67 1124
5545.37 1176
5546.08 1172
5546.78 1237
5547.48 1229
5548.18 1276
5548.89 1190
5549.59 1218
5550.29 1260
5550.99 1176
5551.70 1173
5552.40 1188
5553.10 1202
5553.81 1113
5554.51 1124
5555.21 1111
5555.91 1083
5556.62 1085
5557.32 1133
5558.02 1230
5558.73 1206
5559.43 1204
5560.13 1149
5560.84 1146
5561.54 1193
5562.24 1195
5562.95 1145
5563.65 1156
5564.35 1198
5565.06 1389
5565.76 1305
5566.47 1311
5567.17 1215
5567.87 1238
5568.58 1209
5569.28 1167
5569.98 1249
5570.69 1219
5571.39 1146
5572.10 1110
5572.80 1162
5573.50 1116
5574.21 1118
5574.91 1122
5575.62 1132
5576.32 1206
5577.03 1215
5577.73 1219
5578.44 1236
5579.14 1146
5579.84 1162
5580.55 1172
5581.25 1245
5581.96 1236
5582.66 1179
5583.37 1270
5584.07 1162
5584.78 1224
5585.48 1106
5586.19 1147
5586.89 1149
5587.60 1136
5588.30 1264
5589.01 1155
5589.71 1226
5590.42 1179
5591.12 1148
5591.83 1161
5592.53 1107
5593.24 1174
5593.94 1127
5594.65 1083
5595.36 1084
5596.06 1089
5596.77 1131
5597.47 1181
5598.18 1278
5598.88 1201
5599.59 1170
5600.30 1165
5601.00 1081
5601.71 1140
5602.41 1122
5603.12 1109
5603.83 1071
5604.53 1197
5605.24 1146
5605.94 1068
5606.65 1141
5607.36 1149
5608.06 1011
5608.77 1077
5609.48 1172
5610.18 1150
5610.89 1196
5611.60 1168
5612.30 1223
5613.01 1112
5613.72 1063
5614.42 1146
5615.13 1218
5615.84 1078
5616.54 1178
5617.25 1183
5617.96 1182
5618.66 1148
5619.37 1225
5620.08 1156
5620.78 1215
5621.49 1044
5622.20 1165
5622.91 1127
5623.61 1086
5624.32 1157
5625.03 1128
5625.74 1191
5626.44 1205
5627.15 1134
5627.86 1115
5628.57 1246
5629.27 1143
5629.98 1180
5630.69 1165
5631.40 1129
5632.11 1103
5632.81 1175
5633.52 1183
5634.23 1086
5634.94 1143
5635.65 1185
5636.35 1148
5637.06 1183
5637.77 1200
5638.48 1135
5639.19 1149
5639.89 1151
5640.60 1070
5641.31 1140
5642.02 1200
5642.73 1197
5643.44 1185
5644.15 1219
5644.85 1295
5645.56 1217
5646.27 1164
5646.98 1249
5647.69 1376
5648.40 1137
5649.11 1087
5649.82 1258
5650.53 1230
5651.23 1179
5651.94 1180
5652.65 1110
5653.36 1006
5654.07 1154
5654.78 1255
5655.49 1172
5656.20 1160
5656.91 1293
5657.62 1284
5658.33 1241
5659.04 1156
5659.75 1206
5660.46 1251
5661.17 1349
5661.88 1274
5662.59 1189
5663.30 1250
5664.00 1117
5664.71 1101
5665.42 1146
5666.13 1065
5666.84 1176
5667.55 1137
5668.27 1127
5668.98 1079
5669.69 1092
5670.40 1183
5671.11 1119
5671.82 1088
5672.53 1067
5673.24 1119
5673.95 1052
5674.66 1139
5675.37 1228
5676.08 1141
5676.79 1197
5677.50 1130
5678.21 1045
5678.92 1037
5679.63 1077
5680.34 1107
5681.06 1110
5681.77 1167
5682.48 1194
5683.19 1191
5683.90 1161
5684.61 1220
5685.32 1252
5686.03 1175
5686.74 1281
5687.46 1231
5688.17 1164
5688.88 1257
5689.59 1204
5690.30 1100
5691.01 1138
5691.72 1138
5692.44 1068
5693.15 1187
5693.86 1249
5694.57 1127
5695.28 1172
5696.00 1134
5696.71 1140
5697.42 1033
5698.13 1105
5698.84 1132
5699.56 1010
5700.27 998
5700.98 1016
5701.69 1113
5702.40 1216
5703.12 1138
5703.83 972
5704.54 1115
5705.25 1086
5705.97 1105
5706.68 1024
5707.39 1022
5708.10 1072
5708.82 1142
5709.53 1047
5710.24 1039
5710.95 1143
5711.67 1105
5712.38 1050
5713.09 1075
5713.81 1068
5714.52 1065
5715.23 1072
5715.95 1066
5716.66 1070
5717.37 1069
5718.09 1025
5718.80 1125
5719.51 1046
5720.23 1048
5720.94 1020
5721.65 1101
5722.37 1248
5723.08 1134
5723.79 1132
5724.51 1205
5725.22 1172
5725.93 1113
5726.65 1106
5727.36 1141
5728.08 1134
5728.79 1120
5729.50 1217
5730.22 1128
5730.93 1109
5731.65 1116
5732.36 1074
5733.07 1094
5733.79 1171
5734.50 1192
5735.22 1099
5735.93 1093
5736.65 1157
5737.36 1090
5738.07 1086
5738.79 903
5739.50 1037
5740.22 1049
5740.93 1057
5741.65 1026
5742.36 1043
5743.08 1054
5743.79 1085
5744.51 1046
5745.22 978
5745.94 1009
5746.65 1099
5747.37 1044
5748.08 912
5748.80 970
5749.51 1058
5750.23 1088
5750.94 1072
5751.66 1063
5752.37 1020
5753.09 1141
5753.80 1118
5754.52 1075
5755.24 1030
5755.95 1099
5756.67 1109
5757.38 1091
5758.10 1070
5758.81 1158
5759.53 1076
5760.25 1163
5760.96 1109
5761.68 1049
5762.39 1127
5763.11 1098
5763.83 1093
5764.54 1085
5765.26 1115
5765.97 1028
5766.69 1171
5767.41 1132
5768.12 1058
5768.84 1037
5769.56 1122
5770.27 1026
5770.99 1099
5771.71 1105
5772.42 1141
5773.14 1144
5773.86 1116
5774.57 1145
5775.29 1122
5776.01 1173
5776.72 1138
5777.44 1134
5778.16 1223
5778.88 1105
5779.59 1090
5780.31 1157
5781.03 1171
5781.74 1161
5782.46 1124
5783.18 1081
5783.90 1058
5784.61 1089
5785.33 1057
5786.05 1071
5786.77 1062
5787.48 1036
5788.20 1091
5788.92 1086
5789.64 1043
5790.35 1077
5791.07 1211
5791.79 1128
5792.51 1188
5793.23 1143
5793.94 1228
5794.66 1260
5795.38 1166
5796.10 1229
5796.82 1247
5797.53 1174
5798.25 1201
5798.97 1270
5799.69 1292
5800.41 1327
5801.13 1403
5801.84 1494
5802.56 1602
5803.28 1635
5804.00 1774
5804.72 1820
5805.44 1770
5806.16 1705
5806.87 1667
5807.59 1579
5808.31 1714
5809.03 1484
5809.75 1428
5810.47 1362
5811.19 1420
5811.91 1385
5812.63 1366
5813.35 1354
5814.07 1452
5814.78 1476
5815.50 1495
5816.22 1671
5816.94 1856
5817.66 2047
5818.38 2120
5819.10 2310
5819.82 2155
5820.54 2341
5821.26 2328
5821.98 2183
5822.70 1900
5823.42 1788
5824.14 1755
5824.86 1678
5825.58 1587
5826.30 1651
5827.02 1565
5827.74 1442
5828.46 1413
5829.18 1378
5829.90 1493
5830.62 1551
5831.34 1515
5832.06 1433
5832.78 1467
5833.50 1463
5834.22 1472
5834.94 1505
5835.66 1431
5836.38 1353
5837.10 1317
5837.82 1380
5838.55 1410
5839.27 1334
5839.99 1314
5840.71 1366
5841.43 1400
5842.15 1363
5842.87 1376
5843.59 1367
5844.31 1326
5845.03 1256
5845.76 1222
5846.48 1284
5847.20 1265
5847.92 1180
5848.64 1167
5849.36 1209
5850.08 1195
5850.81 1162
5851.53 1238
5852.25 1185
5852.97 1127
5853.69 1178
5854.41 1171
5855.14 1245
5855.86 1175
5856.58 1223
5857.30 1323
5858.02 1294
5858.74 1211
5859.47 1252
5860.19 1246
5860.91 1202
5861.63 1221
5862.36 1221
5863.08 1241
5863.80 1176
5864.52 1189
5865.24 1204
5865.97 1117
5866.69 1169
5867.41 1203
5868.13 1122
5868.86 1079
5869.58 1148
5870.30 1088
5871.03 1116
5871.75 1213
5872.47 1108
5873.19 1128
5873.92 1115
5874.64 1196
5875.36 1208
5876.09 1148
5876.81 1237
5877.53 1238
5878.26 1110
5878.98 1080
5879.70 1118
5880.43 1068
5881.15 1129
5881.87 1218
5882.60 1135
5883.32 1142
5884.04 1209
5884.77 1104
5885.49 1169
5886.21 1087
5886.94 1170
5887.66 1220
5888.39 1220
5889.11 1157
5889.83 1116
5890.56 1108
5891.28 1154
5892.01 1171
5892.73 1249
5893.45 1106
5894.18 1013
5894.90 1126
5895.63 1095
5896.35 1078
5897.07 1063
5897.80 1046
5898.52 1078
5899.25 1170
5899.97 1216
5900.70 1154
5901.42 1080
5902.15 1100
5902.87 1121
5903.60 1160
5904.32 1271
5905.05 1142
5905.77 1203
5906.50 1137
5907.22 1160
5907.95 1122
5908.67 1090
5909.40 1148
5910.12 1159
5910.85 1126
5911.57 1124
5912.30 1141
5913.02 1098
5913.75 1062
5914.47 1162
5915.20 1239
5915.92 1113
5916.65 1116
5917.38 1056
5918.10 1020
5918.83 1134
5919.55 1123
5920.28 1064
5921.00 1157
5921.73 1098
5922.46 1110
5923.18 1200
5923.91 1097
5924.63 1075
5925.36 1072
5926.09 1058
5926.81 1051
5927.54 1214
5928.26 1226
5928.99 1152
5929.72 1181
5930.44 1187
5931.17 1115
5931.90 1167
5932.62 1180
5933.35 1111
5934.08 1080
5934.80 1153
5935.53 1192
5936.26 1274
5936.98 1282
5937.71 1187
5938.44 1247
5939.16 1177
5939.89 1210
5940.62 1172
5941.35 1170
5942.07 1200
5942.80 1156
5943.53 1174
5944.25 1250
5944.98 1203
5945.71 1212
5946.44 1207
5947.16 1214
5947.89 1268
5948.62 1250
5949.35 1230
5950.07 1275
5950.80 1251
5951.53 1199
5952.26 1316
5952.99 1379
5953.71 1354
5954.44 1387
5955.17 1414
5955.90 1363
5956.62 1400
5957.35 1358
5958.08 1386
5958.81 1428
5959.54 1383
5960.27 1377
5960.99 1476
5961.72 1474
5962.45 1393
5963.18 1354
5963.91 1420
5964.64 1503
5965.36 1517
5966.09 1544
5966.82 1696
5967.55 1634
5968.28 1766
5969.01 1775
5969.74 1776
5970.47 1751
5971.19 1588
5971.92 1700
5972.65 1590
5973.38 1507
5974.11 1482
5974.84 1490
5975.57 1508
5976.30 1464
5977.03 1488
5977.76 1505
5978.49 1592
5979.22 1637
5979.95 1527
5980.67 1536
5981.40 1574
5982.13 1560
5982.86 1595
5983.59 1554
5984.32 1616
5985.05 1638
5985.78 1637
5986.51 1753
5987.24 1793
5987.97 1700
5988.70 1667
5989.43 1575
5990.16 1620
5990.89 1589
5991.62 1575
5992.35 1618
5993.08 1647
5993.81 1617
5994.54 1692
5995.27 1711
5996.00 1724
5996.73 1736
5997.47 1536
5998.20 1649
5998.93 1606
5999.66 1700
6000.39 1695
6001.12 1637
6001.85 1532
6002.58 1565
6003.31 1576
6004.04 1523
6004.77 1661
6005.50 1646
6006.24 1646
6006.97 1648
6007.70 1762
6008.43 1816
6009.16 1951
6009.89 2176
6010.62 2430
6011.35 2508
6012.09 2674
6012.82 2764
6013.55 2726
6014.28 2657
6015.01 2873
6015.74 2687
6016.47 2482
6017.21 2429
6017.94 2339
6018.67 2135
6019.40 1849
6020.13 1722
6020.87 1662
6021.60 1596
6022.33 1423
6023.06 1492
6023.79 1498
6024.53 1470
6025.26 1369
6025.99 1358
6026.72 1386
6027.46 1400
6028.19 1378
6028.92 1353
6029.65 1323
6030.39 1389
6031.12 1379
6031.85 1361
6032.58 1346
6033.32 1332
6034.05 1305
6034.78 1299
6035.51 1254
6036.25 1300
6036.98 1398
6037.71 1345
6038.45 1246
6039.18 1376
6039.91 1382
6040.65 1331
6041.38 1459
6042.11 1356
6042.85 1390
6043.58 1446
6044.31 1469
6045.05 1517
6045.78 1589
6046.51 1613
6047.25 1659
6047.98 1600
6048.71 1720
6049.45 1571
6050.18 1625
6050.91 1665
6051.65 1659
6052.38 1601
6053.12 1607
6053.85 1532
6054.58 1512
6055.32 1596
6056.05 1565
6056.79 1354
6057.52 1444
6058.25 1463
6058.99 1475
6059.72 1389
6060.46 1296
6061.19 1405
6061.93 1395
6062.66 1461
6063.40 1377
6064.13 1327
6064.86 1515
6065.60 1451
6066.33 1399
6067.07 1419
6067.80 1377
6068.54 1428
6069.27 1358
6070.01 1296
6070.74 1308
6071.48 1404
6072.21 1374
6072.95 1326
6073.68 1358
6074.42 1338
6075.15 1206
6075.89 1314
6076.63 1283
6077.36 1272
6078.10 1368
6078.83 1306
6079.57 1243
6080.30 1217
6081.04 1285
6081.77 1333
6082.51 1321
6083.25 1326
6083.98 1351
6084.72 1275
6085.45 1308
6086.19 1237
6086.92 1251
6087.66 1239
6088.40 1278
6089.13 1268
6089.87 1275
6090.61 1230
6091.34 1185
6092.08 1222
6092.81 1204
6093.55 1315
6094.29 1264
6095.02 1307
6095.76 1211
6096.50 1205
6097.23 1106
6097.97 1137
6098.71 1240
6099.44 1195
6100.18 1259
6100.92 1157
6101.65 1255
6102.39 1194
6103.13 1244
6103.86 1173
6104.60 1119
6105.34 1151
6106.08 1220
6106.81 1166
6107.55 1172
6108.29 1172
6109.02 1128
6109.76 1109
6110.50 1129
6111.24 1233
6111.97 1210
6112.71 1239
6113.45 1250
6114.19 1216
6114.92 1317
6115.66 1237
6116.40 1214
6117.14 1174
6117.88 1216
6118.61 1181
6119.35 1248
6120.09 1247
6120.83 1197
6121.57 1238
6122.30 1231
6123.04 1292
6123.78 1316
6124.52 1354
6125.26 1352
6126.00 1335
6126.73 1305
6127.47 1323
6128.21 1360
6128.95 1418
6129.69 1296
6130.43 1312
6131.16 1382
6131.90 1362
6132.64 1363
6133.38 1291
6134.12 1306
6134.86 1301
6135.60 1350
6136.34 1292
6137.08 1309
6137.81 1318
6138.55 1406
6139.29 1391
6140.03 1351
6140.77 1329
6141.51 1444
6142.25 1435
6142.99 1359
6143.73 1349
6144.47 1376
6145.21 1382
6145.95 1345
6146.69 1393
6147.43 1315
6148.17 1232
6148.91 1274
6149.65 1311
6150.39 1344
6151.13 1296
6151.86 1306
6152.60 1296
6153.34 1293
6154.08 1355
6154.83 1266
6155.57 1386
6156.31 1256
6157.05 1300
6157.79 1342
6158.53 1505
6159.27 1374
6160.01 1419
6160.75 1438
6161.49 1375
6162.23 1386
6162.97 1451
6163.71 1442
6164.45 1431
6165.19 1521
6165.93 1569
6166.67 1643
6167.41 1711
6168.15 1675
6168.89 1731
6169.64 1797
6170.38 1744
6171.12 1782
6171.86 1824
6172.60 1898
6173.34 1682
6174.08 1719
6174.82 1730
6175.57 1708
6176.31 1612
6177.05 1615
6177.79 1620
6178.53 1626
6179.27 1624
6180.01 1582
6180.76 1533
6181.50 1552
6182.24 1597
6182.98 1720
6183.72 1745
6184.46 1683
6185.21 1770
6185.95 1705
6186.69 1751
6187.43 1691
6188.17 1732
6188.92 1761
6189.66 1738
6190.40 1685
6191.14 1766
6191.89 1713
6192.63 1843
6193.37 1915
6194.11 1857
6194.86 1965
6195.60 1903
6196.34 1942
6197.08 1906
6197.83 2034
6198.57 1888
6199.31 1986
6200.05 2061
6200.80 2155
6201.54 1967
6202.28 1950
6203.03 1907
6203.77 1973
6204.51 2072
6205.26 2242
6206.00 2741
6206.74 3194
6207.48 3664
6208.23 4384
6208.97 5215
6209.71 6022
6210.46 6857
6211.20 7303
6211.95 7609
6212.69 7723
6213.43 7334
6214.18 6652
6214.92 6180
6215.66 5277
6216.41 4434
6217.15 3745
6217.89 3207
6218.64 2695
6219.38 2439
6220.13 2150
6220.87 2071
6221.61 1958
6222.36 1974
6223.10 2012
6223.85 1940
6224.59 2130
6225.34 2259
6226.08 2305
6226.82 2195
6227.57 2311
6228.31 2370
6229.06 2398
6229.80 2183
6230.55 1991
6231.29 2011
6232.04 1826
6232.78 1610
6233.53 1542
6234.27 1427
6235.02 1422
6235.76 1524
6236.51 1529
6237.25 1525
6238.00 1579
6238.74 1572
6239.49 1541
6240.23 1538
6240.98 1491
6241.72 1555
6242.47 1561
6243.21 1601
6243.96 1653
6244.70 1576
6245.45 1575
6246.20 1718
6246.94 1828
6247.69 1829
6248.43 1874
6249.18 1929
6249.92 1942
6250.67 1979
6251.42 1913
6252.16 1932
6252.91 1883
6253.65 1851
6254.40 1893
6255.15 1777
6255.89 1597
6256.64 1566
6257.38 1532
6258.13 1447
6258.88 1414
6259.62 1492
6260.37 1452
6261.12 1385
6261.86 1498
6262.61 1542
6263.36 1470
6264.10 1471
6264.85 1622
6265.60 1475
6266.34 1453
6267.09 1380
6267.84 1466
6268.58 1456
6269.33 1437
6270.08 1461
6270.82 1445
6271.57 1354
6272.32 1480
6273.07 1470
6273.81 1578
6274.56 1394
6275.31 1435
6276.05 1490
6276.80 1509
6277.55 1507
6278.30 1500
6279.04 1498
6279.79 1397
6280.54 1457
6281.29 1382
6282.03 1445
6282.78 1437
6283.53 1488
6284.28 1389
6285.03 1344
6285.77 1451
6286.52 1428
6287.27 1521
6288.02 1492
6288.77 1481
6289.51 1486
6290.26 1598
6291.01 1591
6291.76 1563
6292.51 1631
6293.26 1563
6294.00 1514
6294.75 1427
6295.50 1430
6296.25 1392
6297.00 1397
6297.75 1362
6298.50 1331
6299.24 1285
6299.99 1285
6300.74 1378
6301.49 1328
6302.24 1262
6302.99 1310
6303.74 1309
6304.49 1380
6305.24 1291
6305.99 1332
6306.73 1426
6307.48 1435
6308.23 1361
6308.98 1363
6309.73 1415
6310.48 1434
6311.23 1330
6311.98 1348
6312.73 1338
6313.48 1408
6314.23 1394
6314.98 1325
6315.73 1336
6316.48 1457
6317.23 1420
6317.98 1267
6318.73 1329
6319.48 1302
6320.23 1299
6320.98 1270
6321.73 1166
6322.48 1239
6323.23 1312
6323.98 1195
6324.73 1254
6325.48 1284
6326.23 1184
6326.98 1159
6327.73 1243
6328.48 1323
6329.23 1256
6329.98 1251
6330.73 1260
6331.48 1214
6332.23 1212
6332.98 1185
6333.73 1186
6334.49 1209
6335.24 1261
6335.99 1243
6336.74 1196
6337.49 1224
6338.24 1184
6338.99 1166
6339.74 1171
6340.49 1175
6341.25 1238
6342.00 1245
6342.75 1157
6343.50 1137
6344.25 1207
6345.00 1150
6345.75 1151
6346.51 1186
6347.26 1269
6348.01 1317
6348.76 1173
6349.51 1211
6350.26 1220
6351.02 1287
6351.77 1308
6352.52 1429
6353.27 1435
6354.02 1468
6354.78 1433
6355.53 1435
6356.28 1516
6357.03 1422
6357.78 1371
6358.54 1365
6359.29 1420
6360.04 1375
6360.79 1218
6361.55 1249
6362.30 1205
6363.05 1198
6363.80 1260
6364.56 1233
6365.31 1183
6366.06 1178
6366.81 1253
6367.57 1272
6368.32 1305
6369.07 1156
6369.83 1147
6370.58 1208
6371.33 1269
6372.08 1216
6372.84 1177
6373.59 1183
6374.34 1210
6375.10 1235
6375.85 1202
6376.60 1222
6377.36 1156
6378.11 1187
6378.86 1171
6379.62 1174
6380.37 1115
6381.12 1120
6381.88 1174
6382.63 1207
6383.39 1151
6384.14 1281
6384.89 1215
6385.65 1141
6386.40 1128
6387.16 1119
6387.91 1094
6388.66 1078
6389.42 1066
6390.17 1088
6390.93 1146
6391.68 1087
6392.43 1019
6393.19 1121
6393.94 1095
6394.70 1120
6395.45 1076
6396.21 1047
6396.96 1095
6397.72 1121
6398.47 1167
6399.22 1126
6399.98 1024
6400.73 1091
6401.49 1022
6402.24 1069
6403.00 1063
6403.75 1113
6404.51 1195
6405.26 1101
6406.02 1122
6406.77 1019
6407.53 1089
6408.28 1071
6409.04 1096
6409.79 1079
6410.55 1099
6411.31 1113
6412.06 1149
6412.82 1065
6413.57 1119
6414.33 1100
6415.08 1101
6415.84 1080
6416.59 1045
6417.35 1050
6418.11 986
6418.86 1066
6419.62 1135
6420.37 1078
6421.13 1050
6421.89 1123
6422.64 1090
6423.40 1134
6424.15 1112
6424.91 1125
6425.67 1069
6426.42 1076
6427.18 1123
6427.94 939
6428.69 966
6429.45 1088
6430.20 1130
6430.96 1107
6431.72 1055
6432.47 1055
6433.23 1115
6433.99 1085
6434.74 1110
6435.50 1067
6436.26 1148
6437.02 1207
6437.77 1227
6438.53 1145
6439.29 1120
6440.04 1171
6440.80 1077
6441.56 1165
6442.32 1223
6443.07 1172
6443.83 1132
6444.59 1197
6445.34 1151
6446.10 1150
6446.86 1125
6447.62 1082
6448.37 1108
6449.13 1078
6449.89 1150
6450.65 1131
6451.41 1104
6452.16 1077
6452.92 1137
6453.68 1174
6454.44 1232
6455.19 1125
6455.95 1086
6456.71 1074
6457.47 1197
6458.23 1198
6458.99 1287
6459.74 1286
6460.50 1379
6461.26 1356
6462.02 1311
6462.78 1268
6463.54 1270
6464.29 1345
6465.05 1260
6465.81 1156
6466.57 1214
6467.33 1200
6468.09 1228
6468.85 1253
6469.60 1235
6470.36 1232
6471.12 1296
6471.88 1205
6472.64 1267
6473.40 1322
6474.16 1252
6474.92 1248
6475.68 1292
6476.44 1335
6477.20 1307
6477.95 1346
6478.71 1308
6479.47 1259
6480.23 1408
6480.99 1331
6481.75 1384
6482.51 1381
6483.27 1374
6484.03 1359
6484.79 1302
6485.55 1342
6486.31 1388
6487.07 1472
6487.83 1450
6488.59 1522
6489.35 1395
6490.11 1508
6490.87 1505
6491.63 1412
6492.39 1426
6493.15 1610
6493.91 1575
6494.67 1758
6495.43 1749
6496.19 1810
6496.95 1728
6497.71 1929
6498.47 1961
6499.23 1830
6499.99 1775
6500.76 1900
6501.52 1819
6502.28 1809
6503.04 1768
6503.80 1862
6504.56 1866
6505.32 1792
6506.08 1819
6506.84 1896
6507.60 1818
6508.36 1911
6509.13 1919
6509.89 1947
6510.65 1985
6511.41 1972
6512.17 2044
6512.93 2100
6513.69 2074
6514.45 2090
6515.22 2058
6515.98 1932
6516.74 1893
6517.50 2044
6518.26 2028
6519.02 2034
6519.79 2119
6520.55 2137
6521.31 2330
6522.07 2405
6522.83 2462
6523.60 2624
6524.36 2817
6525.12 2930
6525.88 3261
6526.64 3382
6527.41 3313
6528.17 3317
6528.93 3344
6529.69 3433
6530.46 3247
6531.22 3319
6531.98 3356
6532.74 3236
6533.51 3365
6534.27 3477
6535.03 4178
6535.79 4720
6536.56 5500
6537.32 6358
6538.08 6920
6538.85 7405
6539.61 7647
6540.37 7281
6541.13 7133
6541.90 6327
6542.66 5649
6543.42 4850
6544.19 4109
6544.95 3416
6545.71 2831
6546.48 2515
6547.24 2265
6548.00 2018
6548.77 1948
6549.53 2004
6550.29 1825
6551.06 1848
6551.82 1878
6552.58 1925
6553.35 1991
6554.11 1937
6554.88 1899
6555.64 1847
6556.40 1834
6557.17 1829
6557.93 1751
6558.70 1686
6559.46 1680
6560.22 1766
6560.99 1737
6561.75 1786
6562.52 1756
6563.28 1868
6564.05 2051
6564.81 2178
6565.57 2157
6566.34 2156
6567.10 2317
6567.87 2414
6568.63 2332
6569.40 2179
6570.16 2177
6570.93 2125
6571.69 2095
6572.46 2210
6573.22 1991
6573.99 2021
6574.75 2107
6575.52 2200
6576.28 2357
6577.05 2338
6577.81 2467
6578.58 2407
6579.34 2378
6580.11 2401
6580.87 2381
6581.64 2390
6582.40 2340
6583.17 2302
6583.93 2412
6584.70 2470
6585.47 2442
6586.23 2434
6587.00 2443
6587.76 2436
6588.53 2330
6589.29 2271
6590.06 2363
6590.83 2443
6591.59 2385
6592.36 2581
6593.12 2566
6593.89 2701
6594.66 2610
6595.42 2700
6596.19 2774
6596.96 2631
6597.72 2628
6598.49 2553
6599.25 2454
6600.02 2407
6600.79 2339
6601.55 2219
6602.32 2111
6603.09 2050
6603.85 1991
6604.62 2079
6605.39 1851
6606.15 1993
6606.92 1978
6607.69 1878
6608.46 1985
6609.22 1907
6609.99 1919
6610.76 1938
6611.52 1991
6612.29 2048
6613.06 1898
6613.83 1951
6614.59 1994
6615.36 1836
6616.13 1748
6616.89 1794
6617.66 1868
6618.43 1738
6619.20 1691
6619.96 1700
6620.73 1637
6621.50 1788
6622.27 1764
6623.04 1791
6623.80 1824
6624.57 1757
6625.34 1944
6626.11 1887
6626.88 1872
6627.64 1877
6628.41 1821
6629.18 1819
6629.95 1835
6630.72 1881
6631.48 1887
6632.25 1952
6633.02 1824
6633.79 1879
6634.56 1981
6635.33 1903
6636.10 1851
6636.86 1902
6637.63 2057
6638.40 1972
6639.17 1870
6639.94 1955
6640.71 1890
6641.48 1818
6642.25 1769
6643.01 1775
6643.78 1670
6644.55 1630
6645.32 1629
6646.09 1681
6646.86 1660
6647.63 1618
6648.40 1697
6649.17 1735
6649.94 1881
6650.71 1896
6651.48 1932
6652.25 1893
6653.01 2052
6653.78 2021
6654.55 1854
6655.32 1836
6656.09 1818
6656.86 1893
6657.63 1908
6658.40 1801
6659.17 1751
6659.94 1679
6660.71 1699
6661.48 1610
6662.25 1529
6663.02 1557
6663.79 1584
6664.56 1553
6665.33 1664
6666.10 1648
6666.87 1597
6667.64 1669
6668.42 1643
6669.19 1634
6669.96 1612
6670.73 1669
6671.50 1653
6672.27 1541
6673.04 1567
6673.81 1545
6674.58 1473
6675.35 1473
6676.12 1412
6676.89 1380
6677.66 1436
6678.44 1393
6679.21 1441
6679.98 1353
6680.75 1529
6681.52 1577
6682.29 1423
6683.06 1482
6683.83 1525
6684.60 1559
6685.38 1619
6686.15 1602
6686.92 1622
6687.69 1604
6688.46 1719
6689.23 1669
6690.01 1662
6690.78 1568
6691.55 1494
6692.32 1583
6693.09 1561
6693.86 1455
6694.64 1421
6695.41 1438
6696.18 1482
6696.95 1391
6697.73 1427
6698.50 1453
6699.27 1351
6700.04 1375
6700.81 1326
6701.59 1355
6702.36 1428
6703.13 1349
6703.90 1308
6704.68 1387
6705.45 1394
6706.22 1364
6706.99 1355
6707.77 1422
6708.54 1397
6709.31 1397
6710.09 1373
6710.86 1349
6711.63 1364
6712.40 1334
6713.18 1368
6713.95 1428
6714.72 1323
6715.50 1339
6716.27 1366
6717.04 1367
6717.82 1348
6718.59 1323
6719.36 1286
6720.14 1366
6720.91 1396
6721.68 1488
6722.46 1479
6723.23 1458
6724.00 1498
6724.78 1405
6725.55 1347
6726.33 1354
6727.10 1431
6727.87 1373
6728.65 1420
6729.42 1405
6730.20 1240
6730.97 1327
6731.74 1274
6732.52 1187
6733.29 1287
6734.07 1215
6734.84 1240
6735.61 1264
6736.39 1243
6737.16 1244
6737.94 1205
6738.71 1273
6739.49 1231
6740.26 1269
6741.04 1274
6741.81 1231
6742.59 1304
6743.36 1222
6744.13 1191
6744.91 1287
6745.68 1289
6746.46 1207
6747.23 1251
6748.01 1294
6748.78 1274
6749.56 1280
6750.33 1317
6751.11 1425
6751.89 1400
6752.66 1320
6753.44 1387
6754.21 1419
6754.99 1398
6755.76 1377
6756.54 1330
6757.31 1266
6758.09 1217
6758.86 1241
6759.64 1287
6760.42 1126
6761.19 1180
6761.97 1169
6762.74 1168
6763.52 1224
6764.30 1176
6765.07 1164
6765.85 1099
6766.62 1212
6767.40 1303
6768.18 1171
6768.95 1237
6769.73 1201
6770.51 1178
6771.28 1172
6772.06 1220
6772.83 1172
6773.61 1104
6774.39 1173
6775.16 1222
6775.94 1248
6776.72 1181
6777.49 1245
6778.27 1261
6779.05 1310
6779.82 1306
6780.60 1263
6781.38 1305
6782.16 1476
6782.93 1392
6783.71 1345
6784.49 1323
6785.26 1386
6786.04 1290
6786.82 1238
6787.60 1160
6788.37 1138
6789.15 1217
6789.93 1253
6790.71 1049
6791.48 1142
6792.26 1165
6793.04 1146
6793.82 1069
6794.59 1100
6795.37 1088
6796.15 1063
6796.93 1046
6797.70 1081
6798.48 1096
6799.26 1096
6800.04 1206
6800.82 1170
6801.60 1066
6802.37 1114
6803.15 1143
6803.93 1127
6804.71 1129
6805.49 1059
6806.26 1120
6807.04 1107
6807.82 1070
6808.60 1130
6809.38 1176
6810.16 1096
6810.94 1039
6811.71 1059
6812.49 1068
6813.27 1068
6814.05 1142
6814.83 1139
6815.61 1126
6816.39 1212
6817.17 1196
6817.95 1131
6818.73 1076
6819.50 1037
6820.28 1116
6821.06 1085
6821.84 1073
6822.62 1204
6823.40 1134
6824.18 1130
6824.96 1128
6825.74 982
6826.52 1027
6827.30 1053
6828.08 1143
6828.86 1258
6829.64 1190
6830.42 1079
6831.20 1113
6831.98 1110
6832.76 1121
6833.54 1154
6834.32 1210
6835.10 1189
6835.88 1089
6836.66 1110
6837.44 1076
6838.22 1137
6839.00 1095
6839.78 1096
6840.56 1005
6841.34 1033
6842.12 1106
6842.90 1015
6843.68 989
6844.46 937
6845.24 1029
6846.02 1039
6846.80 1042
6847.58 1180
6848.36 1130
6849.14 1095
6849.93 1157
6850.71 1231
6851.49 1335
6852.27 1370
6853.05 1437
6853.83 1458
6854.61 1593
6855.39 1484
6856.17 1415
6856.96 1352
6857.74 1270
6858.52 1217
6859.30 1106
6860.08 1120
6860.86 1069
6861.64 1145
6862.43 1052
6863.21 1071
6863.99 1072
6864.77 1028
6865.55 1026
6866.33 1141
6867.12 1137
6867.90 1054
6868.68 1082
6869.46 1143
6870.24 1077
6871.03 1227
6871.81 1034
6872.59 984
6873.37 1031
6874.16 999
6874.94 1023
6875.72 1085
6876.50 1165
6877.28 1146
6878.07 1164
6878.85 1124
6879.63 1181
6880.42 1109
6881.20 1197
6881.98 1196
6882.76 1158
6883.55 1212
6884.33 1260
6885.11 1313
6885.89 1320
6886.68 1374
6887.46 1473
6888.24 1595
6889.03 1770
6889.81 1731
6890.59 1757
6891.38 1695
6892.16 1607
6892.94 1565
6893.73 1455
6894.51 1394
6895.29 1332
6896.08 1353
6896.86 1243
6897.64 1137
6898.43 1134
6899.21 1148
6900.00 1146
6900.78 1190
6901.56 1169
6902.35 1119
6903.13 1161
6903.91 1229
6904.70 1336
6905.48 1214
6906.27 1209
6907.05 1160
6907.84 1214
6908.62 1205
6909.40 1148
6910.19 1211
6910.97 1185
6911.76 1136
6912.54 1087
6913.33 1100
6914.11 1104
6914.90 1083
6915.68 1045
6916.46 1107
6917.25 1126
6918.03 1063
6918.82 1026
6919.60 1133
6920.39 1113
6921.17 1235
6921.96 1134
6922.74 1207
6923.53 1375
6924.31 1388
6925.10 1362
6925.88 1339
6926.67 1342
6927.45 1322
6928.24 1196
6929.03 1208
6929.81 1200
6930.60 1067
6931.38 1111
6932.17 1122
6932.95 1099
6933.74 1101
6934.52 1073
6935.31 1103
6936.10 1080
6936.88 1015
6937.67 1099
6938.45 1066
6939.24 1093
6940.03 1099
6940.81 1069
6941.60 1094
6942.38 1113
6943.17 1186
6943.96 1135
6944.74 1143
6945.53 1116
6946.32 1127
6947.10 1185
6947.89 1153
6948.68 1180
6949.46 1284
6950.25 1215
6951.03 1193
6951.82 1139
6952.61 1251
6953.40 1183
6954.18 1134
6954.97 1253
6955.76 1236
6956.54 1243
6957.33 1186
6958.12 1254
6958.90 1321
6959.69 1290
6960.48 1340
6961.27 1386
6962.05 1415
6962.84 1302
6963.63 1290
6964.41 1236
6965.20 1335
6965.99 1205
6966.78 1243
6967.56 1248
6968.35 1273
6969.14 1380
6969.93 1362
6970.72 1381
6971.50 1357
6972.29 1468
6973.08 1485
6973.87 1471
6974.66 1422
6975.44 1392
6976.23 1422
6977.02 1393
6977.81 1445
6978.60 1491
6979.38 1518
6980.17 1551
6980.96 1562
6981.75 1735
6982.54 1831
6983.33 1934
6984.11 2237
6984.90 2356
6985.69 2530
6986.48 2802
6987.27 3042
6988.06 3264
6988.85 3358
6989.64 3278
6990.42 3063
6991.21 2892
6992.00 2674
6992.79 2439
6993.58 2223
6994.37 2208
6995.16 1927
6995.95 1974
6996.74 1944
6997.53 1888
6998.32 2173
6999.10 2472
6999.89 2721
7000.68 2961
7001.47 3283
7002.26 3514
7003.05 3358
7003.84 3417
7004.63 3353
7005.42 2961
7006.21 2803
7007.00 2354
7007.79 2048
7008.58 1876
7009.37 1743
7010.16 1667
7010.95 1533
7011.74 1432
7012.53 1462
7013.32 1474
7014.11 1346
7014.90 1366
7015.69 1407
7016.48 1478
7017.27 1450
7018.06 1508
7018.85 1472
7019.64 1409
7020.43 1333
7021.23 1316
7022.02 1361
7022.81 1305
7023.60 1234
7024.39 1270
7025.18 1279
7025.97 1333
7026.76 1351
7027.55 1444
7028.34 1328
7029.13 1413
7029.93 1415
7030.72 1402
7031.51 1335
7032.30 1354
7033.09 1351
7033.88 1352
7034.67 1255
7035.46 1338
7036.26 1304
7037.05 1324
7037.84 1355
7038.63 1412
7039.42 1412
7040.21 1356
7041.01 1402
7041.80 1430
7042.59 1444
7043.38 1438
7044.17 1422
7044.97 1461
7045.76 1422
7046.55 1281
7047.34 1379
7048.13 1355
7048.93 1429
7049.72 1677
7050.51 1718
7051.30 1814
7052.09 1822
7052.89 1918
7053.68 1891
7054.47 1667
7055.26 1595
7056.06 1481
7056.85 1479
7057.64 1379
7058.44 1283
7059.23 1290
7060.02 1356
7060.81 1334
7061.61 1222
7062.40 1203
7063.19 1222
7063.99 1224
7064.78 1215
7065.57 1129
7066.37 1217
7067.16 1291
7067.95 1274
7068.74 1269
7069.54 1322
7070.33 1289
7071.13 1177
7071.92 1186
7072.71 1168
7073.51 1167
7074.30 1192
7075.09 1148
7075.89 1126
7076.68 1050
7077.47 1127
7078.27 1212
7079.06 1169
7079.86 1099
7080.65 1076
7081.44 1107
7082.24 1157
7083.03 1189
7083.83 1173
7084.62 1150
7085.41 1068
7086.21 1133
7087.00 1145
7087.80 1147
7088.59 1119
7089.39 1111
7090.18 1155
7090.98 1109
7091.77 1057
7092.56 1028
7093.36 1083
7094.15 1058
7094.95 1104
7095.74 1023
7096.54 991
7097.33 1058
7098.13 1138
7098.92 1006
7099.72 952
7100.51 961
7101.31 984
7102.10 1002
7102.90 927
7103.69 925
7104.49 995
7105.29 983
7106.08 893
7106.88 905
7107.67 977
7108.47 1021
7109.26 946
7110.06 972
7110.85 936
7111.65 955
7112.45 879
7113.24 924
7114.04 848
7114.83 1007
7115.63 1053
7116.42 983
7117.22 1003
7118.02 939
7118.81 975
7119.61 1007
7120.41 970
7121.20 929
7122.00 966
7122.79 824
7123.59 885
7124.39 956
7125.18 1031
7125.98 1107
7126.78 959
7127.57 936
7128.37 966
7129.17 924
7129.96 907
7130.76 997
7131.56 936
7132.35 907
7133.15 902
7133.95 932
7134.74 909
7135.54 915
7136.34 942
7137.14 950
7137.93 919
7138.73 895
7139.53 883
7140.33 886
7141.12 910
7141.92 889
7142.72 942
7143.51 1003
7144.31 937
7145.11 907
7145.91 1000
7146.71 1015
7147.50 946
7148.30 937
7149.10 982
7149.90 952
7150.69 842
7151.49 924
7152.29 884
7153.09 868
7153.89 928
7154.68 809
7155.48 902
7156.28 864
7157.08 955
7157.88 882
7158.68 855
7159.47 867
7160.27 859
7161.07 912
7161.87 936
7162.67 978
7163.47 901
7164.27 844
7165.06 912
7165.86 799
7166.66 797
7167.46 874
7168.26 905
7169.06 840
7169.86 967
7170.66 919
7171.46 886
7172.25 910
7173.05 959
7173.85 834
7174.65 908
7175.45 953
7176.25 948
7177.05 914
7177.85 931
7178.65 884
7179.45 863
7180.25 777
7181.05 908
7181.85 856
7182.65 822
7183.45 836
7184.25 848
7185.05 841
7185.85 891
7186.65 909
7187.45 935
7188.25 838
7189.05 792
7189.85 803
7190.65 899
7191.45 904
7192.25 808
7193.05 834
7193.85 845
7194.65 829
7195.45 824
7196.25 869
7197.05 851
7197.85 783
7198.65 798
7199.45 888
7200.25 831
7201.05 919
7201.85 783
7202.65 794
7203.46 816
7204.26 796
7205.06 870
7205.86 856
7206.66 840
7207.46 789
7208.26 860
7209.06 790
7209.86 757
7210.66 817
7211.47 884
7212.27 800
7213.07 859
7213.87 813
7214.67 830
7215.47 836
7216.27 842
7217.08 894
7217.88 898
7218.68 846
7219.48 906
7220.28 944
7221.09 861
7221.89 849
7222.69 862
7223.49 829
7224.29 889
7225.10 898
7225.90 882
7226.70 915
7227.50 903
7228.30 849
7229.11 857
7229.91 868
7230.71 826
7231.51 789
7232.32 901
7233.12 888
7233.92 835
7234.72 808
7235.53 816
7236.33 878
7237.13 844
7237.93 869
7238.74 865
7239.54 937
7240.34 896
7241.15 1001
7241.95 997
7242.75 1034
7243.55 1018
7244.36 940
7245.16 944
7245.96 944
7246.77 896
7247.57 868
7248.37 797
7249.18 875
7249.98 850
7250.78 798
7251.59 902
7252.39 878
7253.20 875
7254.00 883
7254.80 898
7255.61 893
7256.41 820
7257.21 839
7258.02 868
7258.82 874
7259.63 837
7260.43 828
7261.23 900
7262.04 876
7262.84 831
7263.65 766
7264.45 751
7265.26 789
7266.06 860
7266.86 876
7267.67 836
7268.47 872
7269.28 908
7270.08 866
7270.89 854
7271.69 896
7272.50 848
7273.30 897
7274.11 878
7274.91 828
7275.71 838
7276.52 775
7277.32 850
7278.13 943
7278.93 820
7279.74 852
7280.55 976
7281.35 915
7282.16 936
7282.96 938
7283.77 986
7284.57 1092
7285.38 1247
7286.18 1364
7286.99 1268
7287.79 1271
7288.60 1327
7289.40 1231
7290.21 1130
7291.02 1161
7291.82 1035
7292.63 950
7293.43 949
7294.24 915
7295.05 921
7295.85 954
7296.66 958
7297.46 938
7298.27 973
7299.08 938
7299.88 1006
7300.69 1006
7301.49 974
7302.30 980
7303.11 986
7303.91 991
7304.72 1005
7305.53 1040
7306.33 957
7307.14 976
7307.95 932
7308.75 1002
7309.56 1059
7310.37 1130
7311.17 1108
7311.98 1098
7312.79 1071
7313.59 1096
7314.40 1132
7315.21 1215
7316.02 1247
7316.82 1260
7317.63 1231
7318.44 1193
7319.24 1211
7320.05 1208
7320.86 1350
7321.67 1350
7322.47 1423
7323.28 1346
7324.09 1420
7324.90 1482
7325.70 1274
7326.51 1228
7327.32 1250
7328.13 1150
7328.94 1097
7329.74 1056
7330.55 1096
7331.36 1026
7332.17 972
7332.98 990
7333.78 961
7334.59 1033
7335.40 974
7336.21 944
7337.02 999
7337.82 990
7338.63 992
7339.44 970
7340.25 937
7341.06 1034
7341.87 981
7342.68 919
7343.48 909
7344.29 913
7345.10 914
7345.91 940
7346.72 935
7347.53 1003
7348.34 1010
7349.15 989
7349.95 961
7350.76 941
7351.57 959
7352.38 979
7353.19 1008
7354.00 954
7354.81 1002
7355.62 980
7356.43 934
7357.24 956
7358.05 941
7358.86 1006
7359.67 1066
7360.48 970
7361.29 999
7362.09 992
7362.90 960
7363.71 944
7364.52 953
7365.33 922
7366.14 896
7366.95 935
7367.76 957
7368.57 948
7369.38 1013
7370.19 916
7371.00 980
7371.81 964
7372.62 993
7373.43 977
7374.25 962
7375.06 926
7375.87 917
7376.68 921
7377.49 1007
7378.30 981
7379.11 1013
7379.92 982
7380.73 1072
7381.54 1120
7382.35 1138
7383.16 1146
7383.97 1167
7384.78 1267
7385.59 1256
7386.41 1200
7387.22 1213
7388.03 1064
7388.84 1021
7389.65 976
7390.46 1061
7391.27 969
7392.08 898
7392.89 901
7393.71 930
7394.52 867
7395.33 825
7396.14 860
7396.95 809
7397.76 856
7398.58 934
7399.39 920
7400.20 917
7401.01 946
7401.82 1059
7402.63 1069
7403.45 1090
7404.26 1080
7405.07 1089
7405.88 994
7406.69 977
7407.51 1092
7408.32 1021
7409.13 974
7409.94 985
7410.76 1061
7411.57 951
7412.38 890
7413.19 825
7414.01 844
7414.82 929
7415.63 872
7416.44 917
7417.26 845
7418.07 820
7418.88 832
7419.69 862
7420.51 868
7421.32 847
7422.13 819
7422.95 822
7423.76 841
7424.57 755
7425.39 816
7426.20 884
7427.01 910
7427.83 869
7428.64 750
7429.45 795
7430.27 768
7431.08 788
7431.89 777
7432.71 839
7433.52 848
7434.33 853
7435.15 813
7435.96 745
7436.77 757
7437.59 747
7438.40 782
7439.22 835
7440.03 859
7440.84 833
7441.66 867
7442.47 780
7443.29 808
7444.10 851
7444.91 801
7445.73 757
7446.54 841
7447.36 815
7448.17 812
7448.99 825
7449.80 912
7450.62 827
7451.43 737
7452.24 773
7453.06 849
7453.87 876
7454.69 838
7455.50 866
7456.32 851
7457.13 791
7457.95 754
7458.76 795
7459.58 787
7460.39 839
7461.21 820
7462.02 819
7462.84 830
7463.65 868
7464.47 868
7465.28 827
7466.10 755
7466.92 831
7467.73 851
7468.55 876
7469.36 871
7470.18 780
7470.99 728
7471.81 779
7472.62 834
7473.44 746
7474.26 771
7475.07 797
7475.89 784
7476.70 752
7477.52 839
7478.34 855
7479.15 760
7479.97 804
7480.78 853
7481.60 773
7482.42 746
7483.23 827
7484.05 842
7484.87 904
7485.68 844
7486.50 789
7487.32 848
7488.13 861
7488.95 879
7489.76 820
7490.58 799
7491.40 844
7492.22 815
7493.03 862
7493.85 826
7494.67 846
7495.48 790
7496.30 858
7497.12 817
7497.93 795
7498.75 837
7499.57 858
7500.39 787
7501.20 834
7502.02 860
7502.84 867
7503.66 859
7504.47 832
7505.29 845
7506.11 874
7506.93 853
7507.74 893
7508.56 861
7509.38 847
7510.20 781
7511.01 781
7511.83 743
7512.65 797
7513.47 764
7514.29 745
7515.10 751
7515.92 753
7516.74 749
7517.56 708
7518.38 755
7519.19 849
7520.01 820
7520.83 753
7521.65 842
7522.47 841
7523.29 810
7524.11 785
7524.92 784
7525.74 798
7526.56 827
7527.38 848
7528.20 848
7529.02 763
7529.84 752
7530.66 812
7531.47 830
7532.29 743
7533.11 792
7533.93 762
7534.75 769
7535.57 818
7536.39 810
7537.21 943
7538.03 847
7538.85 824
7539.67 877
7540.49 841
7541.31 843
7542.12 858
7542.94 812
7543.76 849
7544.58 810
7545.40 795
7546.22 809
7547.04 860
7547.86 813
7548.68 814
7549.50 797
7550.32 832
7551.14 837
7551.96 782
7552.78 837
7553.60 865
7554.42 817
7555.24 760
7556.06 839
7556.88 853
7557.70 894
7558.52 906
7559.35 900
7560.17 848
7560.99 868
7561.81 928
7562.63 911
7563.45 920
7564.27 958
7565.09 894
7565.91 971
7566.73 934
7567.55 924
7568.37 842
7569.19 826
7570.02 958
7570.84 976
7571.66 891
7572.48 924
7573.30 945
7574.12 900
7574.94 846
7575.76 934
7576.59 998
7577.41 897
7578.23 907
7579.05 993
7579.87 915
7580.69 957
7581.51 914
7582.34 911
7583.16 857
7583.98 914
7584.80 948
7585.62 1020
7586.45 1026
7587.27 1048
7588.09 1098
7588.91 1029
7589.73 1000
7590.56 1093
7591.38 1136
7592.20 1095
7593.02 1061
7593.85 1021
7594.67 1099
7595.49 1078
7596.31 1100
7597.14 1119
7597.96 1142
7598.78 1026
7599.60 1112
7600.43 1130
7601.25 1193
7602.07 1133
7602.89 1186
7603.72 1322
7604.54 1516
7605.36 1559
7606.19 1582
7607.01 1670
7607.83 1700
7608.66 1664
7609.48 1639
7610.30 1591
7611.12 1503
7611.95 1425
7612.77 1326
7613.59 1260
7614.42 1178
7615.24 1163
7616.07 1157
7616.89 1135
7617.71 1169
7618.54 1214
7619.36 1191
7620.18 1246
7621.01 1264
7621.83 1257
7622.66 1250
7623.48 1228
7624.30 1281
7625.13 1282
7625.95 1220
7626.78 1267
7627.60 1235
7628.42 1225
7629.25 1362
7630.07 1471
7630.90 1497
7631.72 1623
7632.55 1835
7633.37 2101
7634.19 2101
7635.02 2167
7635.84 2069
7636.67 1918
7637.49 1919
7638.32 1689
7639.14 1508
7639.97 1377
7640.79 1275
7641.62 1146
7642.44 1143
7643.27 1113
7644.09 1068
7644.92 1062
7645.74 1057
7646.57 1005
7647.39 934
7648.22 953
7649.04 1079
7649.87 1050
7650.70 1004
7651.52 942
7652.35 903
7653.17 922
7654.00 889
7654.82 885
7655.65 910
7656.47 827
7657.30 776
7658.13 848
7658.95 921
7659.78 939
7660.60 861
7661.43 865
7662.26 855
7663.08 848
7663.91 839
7664.73 907
7665.56 914
7666.39 918
7667.21 923
7668.04 913
7668.87 982
7669.69 999
7670.52 992
7671.35 979
7672.17 988
7673.00 976
7673.83 989
7674.65 901
7675.48 954
7676.31 942
7677.13 867
7677.96 912
7678.79 753
7679.61 823
7680.44 840
7681.27 898
7682.09 815
7682.92 780
7683.75 839
7684.58 839
7685.40 801
7686.23 815
7687.06 840
7687.89 901
7688.71 858
7689.54 865
7690.37 838
7691.20 861
7692.02 847
7692.85 824
7693.68 849
7694.51 792
7695.33 818
7696.16 836
7696.99 879
7697.82 858
7698.65 938
7699.47 865
7700.30 792
7701.13 823
7701.96 797
7702.79 822
7703.62 849
7704.44 904
7705.27 899
7706.10 804
7706.93 815
7707.76 796
7708.59 839
7709.41 821
7710.24 835
7711.07 776
7711.90 806
7712.73 807
7713.56 795
7714.39 834
7715.22 776
7716.05 760
7716.87 787
7717.70 785
7718.53 789
7719.36 737
7720.19 732
7721.02 739
7721.85 764
7722.68 754
7723.51 785
7724.34 762
7725.17 826
7726.00 783
7726.83 766
7727.66 792
7728.48 726
7729.31 736
7730.14 753
7730.97 766
7731.80 773
7732.63 771
7733.46 753
7734.29 754
7735.12 713
7735.95 765
7736.78 785
7737.61 740
7738.44 793
7739.27 753
7740.10 720
7740.93 741
7741.77 744
7742.60 698
7743.43 770
7744.26 745
7745.09 752
7745.92 811
7746.75 795
7747.58 802
7748.41 900
7749.24 915
7750.07 961
7750.90 913
7751.73 845
7752.56 847
7753.39 836
7754.23 851
7755.06 818
7755.89 782
7756.72 797
7757.55 750
7758.38 686
7759.21 720
7760.04 763
7760.88 741
7761.71 716
7762.54 723
7763.37 718
7764.20 777
7765.03 717
7765.86 749
7766.70 686
7767.53 702
7768.36 725
7769.19 682
7770.02 711
7770.86 725
7771.69 746
7772.52 664
7773.35 702
7774.18 709
7775.02 669
7775.85 688
7776.68 733
7777.51 714
7778.34 677
7779.18 679
7780.01 729
7780.84 731
7781.67 711
7782.51 734
7783.34 711
7784.17 737
7785.00 772
7785.84 763
7786.67 717
7787.50 695
7788.34 710
7789.17 818
7790.00 812
7790.83 750
7791.67 807
7792.50 831
7793.33 769
7794.17 713
7795.00 761
7795.83 768
7796.67 731
7797.50 704
7798.33 747
7799.17 726
7800.00 712
7800.83 756
7801.67 750
7802.50 797
7803.33 682
7804.17 726
7805.00 758
7805.84 715
7806.67 658
7807.50 716
7808.34 723
7809.17 707
7810.01 730
7810.84 799
7811.67 798
7812.51 730
7813.34 739
7814.18 779
7815.01 724
7815.84 732
7816.68 792
7817.51 796
7818.35 786
7819.18 772
7820.02 725
7820.85 845
7821.69 828
7822.52 698
7823.36 772
7824.19 788
7825.03 733
7825.86 670
7826.69 660
7827.53 718
7828.36 743
7829.20 787
7830.03 745
7830.87 753
7831.71 802
7832.54 770
7833.38 785
7834.21 742
7835.05 735
7835.88 814
7836.72 791
7837.55 775
7838.39 739
7839.22 771
7840.06 807
7840.90 703
7841.73 803
7842.57 772
7843.40 750
7844.24 750
7845.07 705
7845.91 762
7846.75 811
7847.58 770
7848.42 709
7849.25 789
7850.09 729
7850.93 748
7851.76 723
7852.60 735
7853.44 692
7854.27 774
7855.11 771
7855.94 779
7856.78 802
7857.62 768
7858.45 797
7859.29 788
7860.13 799
7860.96 899
7861.80 930
7862.64 909
7863.47 847
7864.31 767
7865.15 781
7865.99 815
7866.82 765
7867.66 750
7868.50 739
7869.33 791
7870.17 743
7871.01 744
7871.85 744
7872.68 752
7873.52 726
7874.36 779
7875.20 742
7876.03 765
7876.87 812
7877.71 779
7878.55 800
7879.38 829
7880.22 830
7881.06 804
7881.90 859
7882.74 834
7883.57 791
7884.41 725
7885.25 735
7886.09 755
7886.93 727
7887.76 751
7888.60 783
7889.44 727
7890.28 773
7891.12 761
7891.96 754
7892.79 729
7893.63 755
7894.47 758
7895.31 720
7896.15 717
7896.99 732
7897.83 678
7898.66 686
7899.50 675
7900.34 707
7901.18 753
7902.02 728
7902.86 763
7903.70 724
7904.54 698
7905.38 754
7906.21 754
7907.05 735
7907.89 716
7908.73 707
7909.57 603
7910.41 670
7911.25 652
7912.09 688
7912.93 683
7913.77 693
7914.61 683
7915.45 727
7916.29 763
7917.13 756
7917.97 690
7918.81 736
7919.65 772
7920.49 726
7921.33 684
7922.17 698
7923.01 728
7923.85 786
7924.69 700
7925.53 608
7926.37 695
7927.21 721
7928.05 693
7928.89 618
7929.73 642
7930.57 644
7931.41 735
7932.25 718
7933.09 660
7933.93 702
7934.77 713
7935.61 688
7936.45 667
7937.29 674
7938.14 690
7938.98 685
7939.82 741
7940.66 647
7941.50 683
7942.34 729
7943.18 730
7944.02 678
7944.86 622
7945.70 644
7946.55 674
7947.39 642
7948.23 627
7949.07 634
7949.91 643
7950.75 649
7951.59 707
7952.44 714
7953.28 698
7954.12 688
7954.96 678
7955.80 686
7956.65 636
7957.49 673
7958.33 698
7959.17 709
7960.01 670
7960.86 622
7961.70 656
7962.54 707
7963.38 637
7964.22 705
7965.07 740
7965.91 711
7966.75 716
7967.59 644
7968.44 720
7969.28 798
7970.12 766
7970.96 765
7971.81 716
7972.65 696
7973.49 693
7974.33 669
7975.18 671
7976.02 661
7976.86 714
7977.71 692
7978.55 697
7979.39 648
7980.23 675
7981.08 633
7981.92 655
7982.76 655
7983.61 683
7984.45 664
7985.29 608
7986.14 616
7986.98 625
7987.82 707
7988.67 691
7989.51 730
7990.36 673
7991.20 615
7992.04 621
7992.89 700
7993.73 618
7994.57 598
7995.42 685
7996.26 634
7997.11 677
7997.95 658
7998.79 657
7999.64 678
8000.48 692
8001.33 625
8002.17 575
8003.01 598
8003.86 609
8004.70 632
8005.55 618
8006.39 554
8007.24 598
8008.08 632
8008.93 633
8009.77 594
8010.62 581
8011.46 605
8012.30 640
8013.15 661
8013.99 615
8014.84 563
8015.68 579
8016.53 677
8017.37 630
8018.22 509
8019.06 633
8019.91 609
8020.76 638
8021.60 613
8022.45 566
8023.29 637
8024.14 588
8024.98 679
8025.83 644
8026.67 548
8027.52 599
8028.36 657
8029.21 633
8030.06 582
8030.90 571
8031.75 624
8032.59 637
8033.44 612
8034.28 635
8035.13 652
8035.98 632
8036.82 634
8037.67 601
8038.52 634
8039.36 642
8040.21 667
8041.05 638
8041.90 589
8042.75 588
8043.59 602
8044.44 617
8045.29 554
8046.13 572
8046.98 609
8047.83 626
8048.67 643
8049.52 633
8050.37 581
8051.21 593
8052.06 598
8052.91 592
8053.75 585
8054.60 582
8055.45 606
8056.30 599
8057.14 644
8057.99 573
8058.84 592
8059.68 576
8060.53 540
8061.38 631
8062.23 621
8063.07 623
8063.92 683
8064.77 652
8065.62 629
8066.46 553
8067.31 661
8068.16 629
8069.01 614
8069.85 568
8070.70 577
8071.55 648
8072.40 630
8073.25 525
8074.09 583
8074.94 606
8075.79 575
8076.64 553
8077.49 593
8078.34 694
8079.18 585
8080.03 609
8080.88 594
8081.73 563
8082.58 568
8083.43 595
8084.27 671
8085.12 622
8085.97 614
8086.82 689
8087.67 630
8088.52 557
8089.37 629
8090.22 655
8091.06 642
8091.91 605
8092.76 618
8093.61 594
8094.46 603
8095.31 626
8096.16 578
8097.01 628
8097.86 617
8098.71 677
8099.56 620
8100.41 602
8101.26 612
8102.11 644
8102.95 641
8103.80 570
8104.65 549
8105.50 593
8106.35 585
8107.20 639
8108.05 596
8108.90 580
8109.75 576
8110.60 665
8111.45 645
8112.30 627
8113.15 619
8114.00 683
8114.85 621
8115.70 555
8116.55 579
8117.40 648
8118.25 611
8119.10 574
8119.96 558
8120.81 607
8121.66 682
8122.51 611
8123.36 605
8124.21 551
8125.06 577
8125.91 587
8126.76 656
8127.61 667
8128.46 624
8129.31 653
8130.16 773
8131.02 696
8131.87 617
8132.72 611
8133.57 646
8134.42 670
8135.27 647
8136.12 642
8136.97 620
8137.83 649
8138.68 698
8139.53 611
8140.38 697
8141.23 676
8142.08 694
8142.93 666
8143.79 608
8144.64 628
8145.49 662
8146.34 676
8147.19 724
8148.05 701
8148.90 673
8149.75 711
8150.60 733
8151.45 700
8152.31 707
8153.16 777
8154.01 741
8154.86 772
8155.71 778
8156.57 838
8157.42 886
8158.27 788
8159.12 868
8159.98 826
8160.83 751
8161.68 749
8162.54 755
8163.39 723
8164.24 663
8165.09 717
8165.95 671
8166.80 681
8167.65 659
8168.51 710
8169.36 717
8170.21 683
8171.06 713
8171.92 664
8172.77 719
8173.62 670
8174.48 681
8175.33 711
8176.18 692
8177.04 635
8177.89 681
8178.74 682
8179.60 605
8180.45 611
8181.31 604
8182.16 576
8183.01 599
8183.87 667
8184.72 638
8185.57 695
8186.43 648
8187.28 631
8188.14 623
8188.99 573
8189.84 611
8190.70 624
8191.55 612
8192.41 654
8193.26 674
8194.12 694
8194.97 673
8195.83 676
8196.68 637
8197.53 631
8198.39 633
8199.24 617
8200.10 594
8200.95 633
8201.81 584
8202.66 680
8203.52 596
8204.37 623
8205.23 645
8206.08 613
8206.94 667
8207.79 626
8208.65 554
8209.50 569
8210.36 591
8211.21 585
8212.07 598
8212.92 635
8213.78 596
8214.63 602
8215.49 620
8216.34 677
8217.20 723
8218.06 645
8218.91 586
8219.77 637
8220.62 676
8221.48 642
8222.33 627
8223.19 628
8224.05 643
8224.90 633
8225.76 599
8226.61 605
8227.47 655
8228.33 563
8229.18 562
8230.04 616
8230.90 625
8231.75 615
8232.61 590
8233.46 622
8234.32 557
8235.18 583
8236.03 601
8236.89 600
8237.75 576
8238.60 581
8239.46 613
8240.32 634
8241.17 610
8242.03 613
8242.89 566
8243.74 585
8244.60 582
8245.46 597
8246.32 630
8247.17 573
8248.03 560
8248.89 545
8249.74 584
8250.60 577
8251.46 599
8252.32 596
8253.17 595
8254.03 580
8254.89 566
8255.75 609
8256.60 653
8257.46 601
8258.32 567
8259.18 589
8260.04 603
8260.89 603
8261.75 627
8262.61 654
8263.47 586
8264.32 572
8265.18 522
8266.04 617
8266.90 629
8267.76 633
8268.62 567
8269.47 589
8270.33 569
8271.19 600
8272.05 579
8272.91 569
8273.77 604
8274.62 589
8275.48 618
8276.34 623
8277.20 568
8278.06 572
8278.92 590
8279.78 612
8280.64 558
8281.49 547
8282.35 591
8283.21 547
8284.07 619
8284.93 643
8285.79 595
8286.65 557
8287.51 598
8288.37 625
8289.23 629
8290.09 566
8290.95 541
8291.80 638
8292.66 689
8293.52 609
8294.38 623
8295.24 637
8296.10 618
8296.96 653
8297.82 628
8298.68 590
8299.54 562
8300.40 631
8301.26 647
8302.12 561
8302.98 571
8303.84 604
8304.70 639
8305.56 616
8306.42 634
8307.28 613
8308.14 631
8309.00 621
8309.86 641
8310.72 620
8311.58 647
8312.44 658
8313.31 658
8314.17 645
8315.03 587
8315.89 644
8316.75 676
8317.61 681
8318.47 703
8319.33 757
8320.19 810
8321.05 782
8321.91 733
8322.77 704
8323.64 672
8324.50 662
8325.36 616
8326.22 615
8327.08 614
8327.94 652
8328.80 656
8329.66 627
8330.53 635
8331.39 632
8332.25 657
8333.11 671
8333.97 634
8334.83 591
8335.70 631
8336.56 621
8337.42 679
8338.28 643
8339.14 600
8340.00 628
8340.87 586
8341.73 669
8342.59 630
8343.45 677
8344.32 593
8345.18 640
8346.04 710
8346.90 666
8347.76 687
8348.63 725
8349.49 609
8350.35 674
8351.21 623
8352.08 675
8352.94 651
8353.80 640
8354.66 592
8355.53 628
8356.39 606
8357.25 568
8358.12 611
8358.98 717
8359.84 623
8360.71 694
8361.57 600
8362.43 641
8363.29 628
8364.16 625
8365.02 597
8365.88 570
8366.75 587
8367.61 622
8368.47 638
8369.34 704
8370.20 708
8371.06 613
8371.93 617
8372.79 641
8373.66 633
8374.52 661
8375.38 631
8376.25 732
8377.11 615
8377.97 638
8378.84 683
8379.70 667
8380.57 634
8381.43 637
8382.30 614
8383.16 581
8384.02 634
8384.89 581
8385.75 608
8386.62 631
8387.48 699
8388.35 682
8389.21 629
8390.07 661
8390.94 658
8391.80 605
8392.67 555
8393.53 642
8394.40 630
8395.26 637
8396.13 616
8396.99 629
8397.86 635
8398.72 660
8399.59 592
8400.45 620
8401.32 626
8402.18 665
8403.05 554
8403.91 706
8404.78 691
8405.64 682
8406.51 639
8407.37 671
8408.24 684
8409.11 644
8409.97 606
8410.84 600
8411.70 625
8412.57 680
8413.43 668
8414.30 690
8415.17 645
8416.03 655
8416.90 696
8417.76 642
8418.63 647
8419.50 663
8420.36 663
8421.23 626
8422.09 664
8422.96 650
8423.83 683
8424.69 704
8425.56 674
8426.43 672
8427.29 709
8428.16 693
8429.02 662
8429.89 695
8430.76 714
8431.62 691
8432.49 730
8433.36 702
8434.23 696
8435.09 689
8435.96 662
8436.83 740
8437.69 781
8438.56 772
8439.43 794
8440.29 738
8441.16 753
8442.03 757
8442.90 810
8443.76 830
8444.63 856
8445.50 805
8446.37 817
8447.23 847
8448.10 825
8448.97 801
8449.84 859
8450.70 834
8451.57 835
8452.44 839
8453.31 870
8454.17 931
8455.04 1029
8455.91 1086
8456.78 1128
8457.65 1323
8458.51 1383
8459.38 1489
8460.25 1440
8461.12 1456
8461.99 1409
8462.86 1270
8463.72 1128
8464.59 1103
8465.46 1080
8466.33 1006
8467.20 966
8468.07 960
8468.93 1051
8469.80 991
8470.67 1099
8471.54 1259
8472.41 1394
8473.28 1435
8474.15 1425
8475.02 1345
8475.89 1356
8476.75 1272
8477.62 1068
8478.49 1008
8479.36 998
8480.23 953
8481.10 917
8481.97 891
8482.84 936
8483.71 886
8484.58 835
8485.45 808
8486.32 805
8487.19 819
8488.06 853
8488.92 777
8489.79 701
8490.66 760
8491.53 827
8492.40 756
8493.27 814
8494.14 834
8495.01 832
8495.88 775
8496.75 844
8497.62 808
8498.49 919
8499.36 781
8500.23 755
8501.10 819
8501.97 827
8502.85 829
8503.72 807
8504.59 779
8505.46 763
8506.33 789
8507.20 776
8508.07 839
8508.94 795
8509.81 874
8510.68 833
8511.55 836
8512.42 931
8513.29 977
8514.16 863
8515.03 863
8515.91 827
8516.78 827
8517.65 873
8518.52 867
8519.39 827
8520.26 836
8521.13 814
8522.00 811
8522.88 831
8523.75 787
8524.62 872
8525.49 869
8526.36 787
8527.23 810
8528.10 827
8528.98 771
8529.85 835
8530.72 810
8531.59 806
8532.46 818
8533.34 866
8534.21 855
8535.08 886
8535.95 842
8536.82 934
8537.70 939
8538.57 955
8539.44 940
8540.31 985
8541.18 986
8542.06 879
8542.93 898
8543.80 921
8544.67 901
8545.55 871
8546.42 848
8547.29 834
8548.17 903
8549.04 860
8549.91 899
8550.78 976
8551.66 919
8552.53 995
8553.40 1117
8554.28 1315
8555.15 1504
8556.02 1642
8556.89 1728
8557.77 1707
8558.64 1740
8559.51 1583
8560.39 1515
8561.26 1313
8562.13 1184
8563.01 1082
8563.88 1016
8564.75 810
8565.63 832
8566.50 875
8567.38 885
8568.25 816
8569.12 757
8570.00 728
8570.87 776
8571.74 817
8572.62 779
8573.49 757
8574.37 798
8575.24 748
8576.11 775
8576.99 748
8577.86 760
8578.74 750
8579.61 768
8580.49 831
8581.36 788
8582.23 739
8583.11 805
8583.98 822
8584.86 868
8585.73 831
8586.61 797
8587.48 811
8588.36 743
8589.23 763
8590.11 787
8590.98 749
8591.86 771
8592.73 755
8593.61 811
8594.48 793
8595.36 789
8596.23 789
8597.11 742
8597.98 740
8598.86 798
8599.73 763
8600.61 719
8601.48 676
8602.36 745
8603.23 737
8604.11 741
8604.99 735
8605.86 712
8606.74 717
8607.61 702
8608.49 693
8609.36 744
8610.24 632
8611.12 635
8611.99 703
8612.87 747
8613.74 737
8614.62 715
8615.50 758
8616.37 691
8617.25 715
8618.12 684
8619.00 702
8619.88 690
8620.75 680
8621.63 706
8622.51 728
8623.38 713
8624.26 687
8625.14 737
8626.01 682
8626.89 659
8627.77 721
8628.64 762
8629.52 736
8630.40 710
8631.27 818
8632.15 758
8633.03 721
8633.90 737
8634.78 744
8635.66 740
8636.54 701
8637.41 715
8638.29 729
8639.17 723
8640.05 761
8640.92 714
8641.80 739
8642.68 746
8643.55 761
8644.43 752
8645.31 739
8646.19 774
8647.07 684
8647.94 675
8648.82 718
8649.70 709
8650.58 719
8651.45 685
8652.33 712
8653.21 744
8654.09 699
8654.97 723
8655.85 781
8656.72 766
8657.60 770
8658.48 770
8659.36 787
8660.24 767
8661.12 751
8661.99 752
8662.87 813
8663.75 782
8664.63 688
8665.51 689
8666.39 700
8667.27 729
8668.14 732
8669.02 757
8669.90 786
8670.78 888
8671.66 788
8672.54 844
8673.42 859
8674.30 869
8675.18 835
8676.06 868
8676.94 899
8677.81 847
8678.69 841
8679.57 825
8680.45 847
8681.33 835
8682.21 799
8683.09 752
8683.97 791
8684.85 830
8685.73 811
8686.61 781
8687.49 795
8688.37 834
8689.25 841
8690.13 890
8691.01 972
8691.89 1100
8692.77 1185
8693.65 1388
8694.53 1540
8695.41 1591
8696.29 1583
8697.17 1616
8698.05 1541
8698.93 1290
8699.81 1142
8700.69 1054
8701.57 927
8702.45 874
8703.33 750
8704.21 770
8705.09 702
8705.98 689
8706.86 649
8707.74 659
8708.62 665
8709.50 663
8710.38 684
8711.26 679
8712.14 719
8713.02 698
8713.90 651
8714.79 658
8715.67 589
8716.55 649
8717.43 697
8718.31 669
8719.19 617
8720.07 593
8720.95 665
8721.84 655
8722.72 713
8723.60 712
8724.48 709
8725.36 716
8726.24 703
8727.13 692
8728.01 660
8728.89 688
8729.77 648
8730.65 733
8731.54 696
8732.42 733
8733.30 714
8734.18 668
8735.06 736
8735.95 688
8736.83 690
8737.71 693
8738.59 648
8739.48 627
8740.36 648
8741.24 624
8742.12 615
8743.01 662
8743.89 624
8744.77 647
8745.65 638
8746.54 608
8747.42 652
8748.30 608
8749.19 634
8750.07 645
8750.95 606
8751.83 601
8752.72 605
8753.60 640
8754.48 607
8755.37 654
8756.25 672
8757.13 670
8758.02 694
8758.90 687
8759.78 730
8760.67 740
8761.55 711
8762.43 713
8763.32 761
8764.20 723
8765.09 675
8765.97 653
8766.85 626
8767.74 680
8768.62 594
8769.51 668
8770.39 673
8771.27 634
8772.16 671
8773.04 680
8773.93 655
8774.81 670
8775.69 623
8776.58 683
8777.46 657
8778.35 567
8779.23 682
8780.12 647
8781.00 580
8781.89 550
8782.77 546
8783.65 598
8784.54 544
8785.42 641
8786.31 591
8787.19 637
8788.08 589
8788.96 527
8789.85 541
8790.73 528
8791.62 566
8792.50 556
8793.39 610
8794.27 576
8795.16 606
8796.04 551
8796.93 600
8797.82 593
8798.70 532
8799.59 533
8800.47 600
8801.36 639
8802.24 581
8803.13 600
8804.01 639
8804.90 637
8805.79 593
8806.67 593
8807.56 602
8808.44 613
8809.33 546
8810.22 504
8811.10 498
8811.99 532
8812.87 525
8813.76 524
8814.65 546
8815.53 519
8816.42 569
8817.30 541
8818.19 475
8819.08 476
8819.96 524
8820.85 515
8821.74 559
8822.62 580
8823.51 547
8824.40 591
8825.28 514
8826.17 584
8827.06 556
8827.94 521
8828.83 541
8829.72 581
8830.61 577
8831.49 510
8832.38 564
8833.27 532
8834.15 489
8835.04 590
8835.93 532
8836.82 583
8837.70 510
8838.59 570
8839.48 517
8840.37 520
8841.25 529
8842.14 511
8843.03 552
8843.92 557
8844.80 548
8845.69 548
8846.58 528
8847.47 466
8848.36 520
8849.24 528
8850.13 505
8851.02 504
8851.91 507
8852.80 478
8853.68 454
8854.57 546
8855.46 513
8856.35 505
8857.24 490
8858.13 514
8859.01 456
8859.90 501
8860.79 510
8861.68 477
8862.57 479
8863.46 477
8864.35 495
8865.23 467
8866.12 471
8867.01 473
8867.90 469
8868.79 507
8869.68 499
8870.57 524
8871.46 539
8872.35 516
8873.24 467
8874.12 437
8875.01 438
8875.90 428
8876.79 508
8877.68 479
8878.57 464
8879.46 494
8880.35 485
8881.24 484
8882.13 522
8883.02 517
8883.91 480
8884.80 496
8885.69 463
8886.58 446
8887.47 477
8888.36 458
8889.25 456
8890.14 492
8891.03 427
8891.92 475
8892.81 518
8893.70 464
8894.59 447
8895.48 473
8896.37 466
8897.26 448
8898.15 460
8899.04 454
8899.93 456
8900.82 425
8901.71 489
8902.60 486
8903.49 415
8904.38 439
8905.28 504
8906.17 450
8907.06 441
8907.95 442
8908.84 450
8909.73 429
8910.62 451
8911.51 469
8912.40 402
8913.29 515
8914.19 490
8915.08 445
8915.97 448
8916.86 501
8917.75 428
8918.64 446
8919.53 415
8920.43 408
8921.32 452
8922.21 480
8923.10 489
8923.99 460
8924.88 491
8925.78 471
8926.67 467
8927.56 467
8928.45 436
8929.34 487
8930.24 461
8931.13 431
8932.02 396
8932.91 406
8933.80 426
8934.70 466
8935.59 485
8936.48 433
8937.37 448
8938.27 468
8939.16 470
8940.05 432
8940.94 382
8941.84 406
8942.73 440
8943.62 473
8944.51 436
8945.41 394
8946.30 420
8947.19 417
8948.09 430
8948.98 469
8949.87 445
8950.77 485
8951.66 448
8952.55 501
8953.44 462
8954.34 445
8955.23 445
8956.12 520
8957.02 453
8957.91 453
8958.80 439
8959.70 442
8960.59 471
8961.49 461
8962.38 413
8963.27 471
8964.17 487
8965.06 473
8965.95 451
8966.85 455
8967.74 444
8968.64 505
8969.53 451
8970.42 455
8971.32 444
8972.21 452
8973.11 424
8974.00 415
8974.90 455
8975.79 423
8976.68 464
8977.58 484
8978.47 408
8979.37 376
8980.26 429
8981.16 427
8982.05 490
8982.95 416
8983.84 436
8984.74 445
8985.63 441
8986.52 517
8987.42 420
8988.31 429
8989.21 504
8990.10 447
8991.00 427
8991.89 421
8992.79 459
8993.69 460
8994.58 397
8995.48 427
8996.37 407
8997.27 450
8998.16 433
8999.06 393
8999.95 398
9000.85 417
9001.74 434
9002.64 445
9003.54 430
9004.43 428
9005.33 450
9006.22 438
9007.12 475
9008.01 496
9008.91 455
9009.81 416
9010.70 431
9011.60 386
9012.50 393
9013.39 435
9014.29 389
9015.18 407
9016.08 444
9016.98 386
9017.87 413
9018.77 429
9019.67 397
9020.56 461
9021.46 436
9022.36 384
9023.25 384
9024.15 420
9025.05 389
9025.94 419
9026.84 465
9027.74 473
9028.63 442
9029.53 448
9030.43 419
9031.32 383
9032.22 462
9033.12 402
9034.02 413
9034.91 425
9035.81 392
9036.71 432
9037.61 468
9038.50 438
9039.40 414
9040.30 453
9041.20 442
9042.09 423
9042.99 417
9043.89 452
9044.79 424
9045.68 465
9046.58 420
9047.48 388
9048.38 393
9049.28 412
9050.17 412
9051.07 393
9051.97 424
9052.87 415
9053.77 366
9054.66 449
9055.56 435
9056.46 418
9057.36 424
9058.26 417
9059.16 461
9060.06 444
9060.95 420
9061.85 458
9062.75 460
9063.65 511
9064.55 464
9065.45 465
9066.35 420
9067.25 441
9068.14 389
9069.04 451
9069.94 489
9070.84 472
9071.74 440
9072.64 454
9073.54 433
9074.44 446
9075.34 419
9076.24 406
9077.14 414
9078.04 384
9078.93 417
9079.83 421
9080.73 378
9081.63 414
9082.53 460
9083.43 466
9084.33 428
9085.23 421
9086.13 363
9087.03 378
9087.93 426
9088.83 414
9089.73 388
9090.63 415
9091.53 412
9092.43 443
9093.33 439
9094.23 440
9095.13 431
9096.03 392
9096.93 431
9097.83 438
9098.73 409
9099.63 450
9100.54 443
9101.44 422
9102.34 430
9103.24 436
9104.14 442
9105.04 437
9105.94 399
9106.84 415
9107.74 455
9108.64 515
9109.54 427
9110.44 381
9111.35 367
9112.25 405
9113.15 400
9114.05 428
9114.95 454
9115.85 417
9116.75 391
9117.65 398
9118.56 422
9119.46 417
9120.36 392
9121.26 447
9122.16 429
9123.06 384
9123.97 405
9124.87 364
9125.77 462
9126.67 424
9127.57 390
9128.47 429
9129.38 423
9130.28 400
9131.18 435
9132.08 410
9132.98 365
9133.89 377
9134.79 397
9135.69 447
9136.59 439
9137.50 412
9138.40 419
9139.30 442
9140.20 403
9141.11 409
9142.01 387
9142.91 457
9143.81 452
9144.72 434
9145.62 440
9146.52 439
9147.42 400
9148.33 442
9149.23 425
9150.13 427
9151.04 453
9151.94 468
9152.84 446
9153.75 437
9154.65 417
9155.55 357
9156.46 385
9157.36 428
9158.26 399
9159.17 387
9160.07 400
9160.97 384
9161.88 411
9162.78 361
9163.68 392
9164.59 394
9165.49 393
9166.40 453
9167.30 402
9168.20 401
9169.11 411
9170.01 402
9170.92 398
9171.82 421
9172.72 365
9173.63 384
9174.53 412
9175.44 441
9176.34 413
9177.24 383
9178.15 390
9179.05 401
9179.96 398
9180.86 393
9181.77 404
9182.67 413
9183.58 388
9184.48 381
9185.39 424
9186.29 486
9187.20 375
9188.10 428
9189.01 419
9189.91 429
9190.82 416
9191.72 396
9192.63 398
9193.53 348
9194.44 389
9195.34 422
9196.25 421
9197.15 420
9198.06 382
9198.96 419
9199.87 420
9200.77 394
9201.68 471
9202.58 532
9203.49 495
9204.40 428
9205.30 460
9206.21 473
9207.11 452
9208.02 420
9208.92 420
9209.83 424
9210.74 429
9211.64 426
9212.55 441
9213.45 447
9214.36 438
9215.27 414
9216.17 470
9217.08 408
9217.99 411
9218.89 384
9219.80 403
9220.71 440
9221.61 407
9222.52 451
9223.43 383
9224.33 364
9225.24 403
9226.15 406
9227.05 366
9227.96 428
9228.87 403
9229.77 370
9230.68 377
9231.59 401
9232.49 419
9233.40 435
9234.31 428
9235.22 423
9236.12 364
9237.03 397
9237.94 348
9238.84 412
9239.75 364
9240.66 386
9241.57 411
9242.47 416
9243.38 425
9244.29 383
9245.20 382
9246.11 377
9247.01 401
9247.92 370
9248.83 399
9249.74 393
9250.64 399
9251.55 355
9252.46 413
9253.37 361
9254.28 408
9255.19 408
9256.09 441
9257.00 427
9257.91 446
9258.82 430
9259.73 375
9260.64 416
9261.54 437
9262.45 443
9263.36 473
9264.27 446
9265.18 356
9266.09 424
9267.00 406
9267.90 392
9268.81 365
9269.72 406
9270.63 473
9271.54 429
9272.45 393
9273.36 392
9274.27 421
9275.18 428
9276.09 436
9277.00 427
9277.90 407
9278.81 424
9279.72 388
9280.63 379
9281.54 325
9282.45 385
9283.36 415
9284.27 390
9285.18 377
9286.09 379
9287.00 429
9287.91 401
9288.82 394
9289.73 411
9290.64 371
9291.55 381
9292.46 369
9293.37 427
9294.28 463
9295.19 419
9296.10 389
9297.01 402
9297.92 403
9298.83 409
9299.74 429
9300.65 432
9301.56 389
9302.47 410
9303.38 436
9304.29 408
9305.20 446
9306.12 409
9307.03 400
9307.94 388
9308.85 417
9309.76 432
9310.67 414
9311.58 425
9312.49 470
9313.40 509
9314.31 478
9315.22 472
9316.14 466
9317.05 439
9317.96 387
9318.87 403
9319.78 381
9320.69 404
9321.60 390
9322.52 390
9323.43 426
9324.34 418
9325.25 406
9326.16 395
9327.07 380
9327.99 403
9328.90 413
9329.81 375
9330.72 385
9331.63 400
9332.54 404
9333.46 399
9334.37 411
9335.28 413
9336.19 371
9337.11 374
9338.02 377
9338.93 371
9339.84 389
9340.75 421
9341.67 405
9342.58 451
9343.49 433
9344.40 378
9345.32 388
9346.23 444
9347.14 479
9348.06 409
9348.97 426
9349.88 398
9350.79 395
9351.71 371
9352.62 382
9353.53 357
9354.45 380
9355.36 370
9356.27 361
9357.19 405
9358.10 386
9359.01 429
9359.93 369
9360.84 402
9361.75 439
9362.67 398
9363.58 428
9364.49 474
9365.41 420
9366.32 385
9367.23 403
9368.15 399
9369.06 370
9369.97 418
9370.89 419
9371.80 383
9372.72 394
9373.63 384
9374.54 373
9375.46 412
9376.37 400
9377.29 384
9378.20 428
9379.12 410
9380.03 399
9380.94 406
9381.86 389
9382.77 390
9383.69 396
9384.60 393
9385.52 413
9386.43 403
9387.35 369
9388.26 400
9389.18 386
9390.09 410
9391.01 398
9391.92 415
9392.84 421
9393.75 404
9394.67 395
9395.58 436
9396.50 439
9397.41 410
9398.33 457
9399.24 469
9400.16 442
9401.07 390
9401.99 400
9402.90 390
9403.82 408
9404.73 412
9405.65 410
9406.56 415
9407.48 395
9408.40 367
9409.31 408
9410.23 360
9411.14 381
9412.06 440
9412.98 405
9413.89 390
9414.81 415
9415.72 420
9416.64 402
9417.56 397
9418.47 386
9419.39 387
9420.30 415
9421.22 369
9422.14 406
9423.05 432
9423.97 428
9424.89 426
9425.80 414
9426.72 348
9427.64 405
9428.55 454
9429.47 420
9430.39 404
9431.30 393
9432.22 406
9433.14 441
9434.05 410
9434.97 423
9435.89 387
9436.80 417
9437.72 415
9438.64 417
9439.56 400
9440.47 443
9441.39 431
9442.31 404
9443.23 431
9444.14 436
9445.06 430
9445.98 451
9446.90 436
9447.81 415
9448.73 448
9449.65 468
9450.57 419
9451.48 422
9452.40 448
9453.32 489
9454.24 470
9455.16 519
9456.07 544
9456.99 540
9457.91 570
9458.83 547
9459.75 492
9460.66 495
9461.58 425
9462.50 441
9463.42 433
9464.34 395
9465.26 407
9466.18 394
9467.09 451
9468.01 491
9468.93 422
9469.85 420
9470.77 438
9471.69 405
9472.61 422
9473.53 426
9474.44 443
9475.36 397
9476.28 396
9477.20 437
9478.12 456
9479.04 442
9479.96 433
9480.88 466
9481.80 453
9482.72 464
9483.64 495
9484.56 438
9485.47 480
9486.39 489
9487.31 436
9488.23 437
9489.15 454
9490.07 458
9490.99 470
9491.91 414
9492.83 397
9493.75 436
9494.67 477
9495.59 420
9496.51 404
9497.43 396
9498.35 421
9499.27 430
9500.19 430
9501.11 414
9502.03 414
9502.95 447
9503.87 455
9504.79 460
9505.71 435
9506.63 436
9507.56 397
9508.48 445
9509.40 395
9510.32 402
9511.24 433
9512.16 435
9513.08 423
9514.00 400
9514.92 423
9515.84 417
9516.76 445
9517.68 396
9518.61 394
9519.53 477
9520.45 438
9521.37 433
9522.29 447
9523.21 474
9524.13 409
9525.05 405
9525.98 422
9526.90 412
9527.82 414
9528.74 439
9529.66 443
9530.58 415
9531.50 422
9532.43 528
9533.35 550
9534.27 473
9535.19 488
9536.11 488
9537.04 475
9537.96 506
9538.88 452
9539.80 471
9540.72 505
9541.65 467
9542.57 450
9543.49 435
9544.41 437
9545.34 405
9546.26 416
9547.18 402
9548.10 397
9549.03 472
9549.95 385
9550.87 400
9551.79 416
9552.72 481
9553.64 428
9554.56 454
9555.48 429
9556.41 416
9557.33 391
9558.25 419
9559.18 456
9560.10 437
9561.02 447
9561.95 426
9562.87 447
9563.79 413
9564.72 466
9565.64 452
9566.56 402
9567.49 408
9568.41 377
9569.33 427
9570.26 434
9571.18 382
9572.10 406
9573.03 385
9573.95 388
9574.88 435
9575.80 463
9576.72 429
9577.65 398
9578.57 410
9579.49 470
9580.42 490
9581.34 449
9582.27 400
9583.19 436
9584.12 450
9585.04 421
9585.96 436
9586.89 415
9587.81 427
9588.74 434
9589.66 434
9590.59 443
9591.51 450
9592.44 500
9593.36 471
9594.29 463
9595.21 473
9596.14 454
9597.06 449
9597.98 431
9598.91 457
9599.83 451
9600.76 466
9601.68 476
9602.61 468
9603.54 444
9604.46 444
9605.39 445
9606.31 456
9607.24 488
9608.16 446
9609.09 452
9610.01 462
9610.94 463
9611.86 485
9612.79 487
9613.72 473
9614.64 492
9615.57 489
9616.49 464
9617.42 508
9618.34 490
9619.27 465
9620.20 516
9621.12 505
9622.05 539
9622.97 474
9623.90 500
9624.83 521
9625.75 562
9626.68 542
9627.61 518
9628.53 569
9629.46 573
9630.39 538
9631.31 548
9632.24 545
9633.16 644
9634.09 653
9635.02 638
9635.95 635
9636.87 646
9637.80 588
9638.73 638
9639.65 676
9640.58 747
9641.51 750
9642.43 727
9643.36 663
9644.29 682
9645.22 678
9646.14 620
9647.07 677
9648.00 735
9648.92 785
9649.85 766
9650.78 821
9651.71 859
9652.63 916
9653.56 885
9654.49 855
9655.42 851
9656.34 776
9657.27 755
9658.20 688
9659.13 679
9660.06 678
9660.98 643
9661.91 612
9662.84 643
9663.77 638
9664.70 653
9665.62 630
9666.55 618
9667.48 590
9668.41 642
9669.34 633
9670.27 655
9671.19 696
9672.12 664
9673.05 667
9673.98 628
9674.91 691
9675.84 711
9676.77 683
9677.70 672
9678.62 677
9679.55 718
9680.48 670
9681.41 684
9682.34 702
9683.27 741
9684.20 705
9685.13 695
9686.06 663
9686.99 707
9687.91 718
9688.84 728
9689.77 733
9690.70 768
9691.63 794
9692.56 796
9693.49 750
9694.42 839
9695.35 829
9696.28 836
9697.21 821
9698.14 811
9699.07 795
9700.00 815
9700.93 829
9701.86 890
9702.79 898
9703.72 819
9704.65 824
9705.58 759
9706.51 737
9707.44 751
9708.37 691
9709.30 690
9710.23 752
9711.16 710
9712.09 658
9713.02 687
9713.95 771
9714.88 683
9715.81 696
9716.74 747
9717.67 696
9718.61 676
9719.54 683
9720.47 680
9721.40 618
9722.33 636
9723.26 596
9724.19 581
9725.12 589
9726.05 652
9726.98 633
9727.92 572
9728.85 671
9729.78 587
9730.71 586
9731.64 664
9732.57 687
9733.50 614
9734.43 639
9735.37 619
9736.30 604
9737.23 582
9738.16 554
9739.09 598
9740.02 577
9740.96 578
9741.89 562
9742.82 606
9743.75 624
9744.68 612
9745.62 593
9746.55 605
9747.48 608
9748.41 599
9749.34 607
9750.28 597
9751.21 600
9752.14 593
9753.07 605
9754.01 651
9754.94 636
9755.87 567
9756.80 545
9757.74 593
9758.67 573
9759.60 582
9760.53 588
9761.47 626
9762.40 577
9763.33 603
9764.27 616
9765.20 642
9766.13 647
9767.07 680
9768.00 635
9768.93 673
9769.86 603
9770.80 667
9771.73 716
9772.66 673
9773.60 647
9774.53 709
9775.47 616
9776.40 630
9777.33 674
9778.27 655
9779.20 661
9780.13 668
9781.07 687
9782.00 696
9782.93 737
9783.87 766
9784.80 823
9785.74 898
9786.67 846
9787.60 862
9788.54 829
9789.47 793
9790.41 761
9791.34 750
9792.28 675
9793.21 680
9794.14 687
9795.08 671
9796.01 677
9796.95 711
9797.88 700
9798.82 736
9799.75 791
9800.69 776
9801.62 773
9802.56 772
9803.49 776
9804.42 803
9805.36 769
9806.29 692
9807.23 735
9808.16 668
9809.10 637
9810.03 617
9810.97 565
9811.91 562
9812.84 543
9813.78 527
9814.71 517
9815.65 520
9816.58 553
9817.52 567
9818.45 541
9819.39 552
9820.32 572
9821.26 577
9822.20 564
9823.13 563
9824.07 575
9825.00 572
9825.94 599
9826.87 576
9827.81 565
9828.75 576
9829.68 502
9830.62 564
9831.55 569
9832.49 540
9833.43 564
9834.36 553
9835.30 505
9836.24 554
9837.17 510
9838.11 521
9839.05 530
9839.98 537
9840.92 519
9841.86 541
9842.79 581
9843.73 542
9844.67 513
9845.60 533
9846.54 559
9847.48 542
9848.41 508
9849.35 527
9850.29 566
9851.22 465
9852.16 461
9853.10 516
9854.04 485
9854.97 478
9855.91 538
9856.85 540
9857.79 542
9858.72 523
9859.66 490
9860.60 488
9861.54 525
9862.47 521
9863.41 552
9864.35 546
9865.29 531
9866.22 568
9867.16 512
9868.10 504
9869.04 503
9869.98 533
9870.91 481
9871.85 536
9872.79 512
9873.73 531
9874.67 605
9875.60 581
9876.54 500
9877.48 538
9878.42 512
9879.36 523
9880.30 564
9881.24 539
9882.17 517
9883.11 538
9884.05 478
9884.99 534
9885.93 516
9886.87 481
9887.81 502
9888.74 521
9889.68 516
9890.62 498
9891.56 530
9892.50 536
9893.44 487
9894.38 519
9895.32 502
9896.26 487
9897.20 491
9898.14 499
9899.08 470
9900.01 477
9900.95 505
9901.89 548
9902.83 458
9903.77 504
9904.71 513
9905.65 532
9906.59 512
9907.53 498
9908.47 521
9909.41 547
9910.35 527
9911.29 531
9912.23 478
9913.17 511
9914.11 557
9915.05 547
9915.99 517
9916.93 539
9917.87 525
9918.81 555
9919.75 479
9920.69 535
9921.63 610
9922.57 564
9923.51 627
9924.46 578
9925.40 615
9926.34 685
9927.28 839
9928.22 889
9929.16 995
9930.10 1031
9931.04 983
9931.98 984
9932.92 935
9933.86 847
9934.80 722
9935.75 700
9936.69 640
9937.63 564
9938.57 527
9939.51 579
9940.45 568
9941.39 539
9942.34 485
9943.28 481
9944.22 549
9945.16 569
9946.10 516
9947.04 513
9947.98 529
9948.93 541
9949.87 503
9950.81 502
9951.75 536
9952.69 527
9953.64 555
9954.58 577
9955.52 531
9956.46 492
9957.40 528
9958.35 570
9959.29 489
9960.23 450
9961.17 513
9962.12 532
9963.06 491
9964.00 505
9964.94 487
9965.89 480
9966.83 535
9967.77 528
9968.71 499
9969.66 508
9970.60 605
9971.54 615
9972.48 643
9973.43 626
9974.37 685
9975.31 657
9976.26 620
9977.20 555
9978.14 595
9979.09 553
9980.03 557
9980.97 555
9981.92 496
9982.86 491
9983.80 480
9984.75 478
9985.69 467
9986.63 463
9987.58 456
9988.52 485
9989.46 495
9990.41 480
9991.35 489
9992.30 496
9993.24 483
9994.18 453
9995.13 430
9996.07 411
9997.01 471
9997.96 458
9998.90 461
9999.85 444
10000.79 428
10001.74 449
10002.68 465
10003.62 494
10004.57 429
10005.51 448
10006.46 496
10007.40 453
10008.35 444
10009.29 453
10010.24 443
10011.18 408
10012.13 472
10013.07 474
10014.01 439
10014.96 435
10015.90 422
10016.85 436
10017.79 437
10018.74 476
10019.68 468
10020.63 440
10021.58 449
10022.52 429
10023.47 445
10024.41 456
10025.36 457
10026.30 435
10027.25 442
10028.19 412
10029.14 457
10030.08 412
10031.03 411
10031.98 434
10032.92 378
10033.87 411
10034.81 431
10035.76 412
10036.70 445
10037.65 393
10038.60 387
10039.54 419
10040.49 413
10041.43 417
10042.38 391
10043.33 442
10044.27 451
10045.22 423
10046.17 454
10047.11 430
10048.06 416
10049.01 449
10049.95 445
10050.90 461
10051.84 428
10052.79 421
10053.74 396
10054.69 367
10055.63 416
10056.58 406
10057.53 409
10058.47 415
10059.42 348
10060.37 407
10061.31 409
10062.26 418
10063.21 406
10064.16 400
10065.10 453
10066.05 395
10067.00 374
10067.94 404
10068.89 415
10069.84 409
10070.79 369
10071.73 391
10072.68 371
10073.63 380
10074.58 375
10075.53 422
10076.47 383
10077.42 402
10078.37 412
10079.32 409
10080.26 403
10081.21 443
10082.16 438
10083.11 402
10084.06 370
10085.01 366
10085.95 381
10086.90 365
10087.85 360
10088.80 403
10089.75 432
10090.70 382
10091.64 401
10092.59 380
10093.54 374
10094.49 382
10095.44 372
10096.39 397
10097.34 358
10098.28 409
10099.23 377
10100.18 360
10101.13 359
10102.08 386
10103.03 371
10103.98 394
10104.93 358
10105.88 385
10106.83 354
10107.78 357
10108.72 323
10109.67 332
10110.62 359
10111.57 385
10112.52 376
10113.47 346
10114.42 397
10115.37 401
10116.32 388
10117.27 341
10118.22 358
10119.17 334
10120.12 382
10121.07 361
10122.02 361
10122.97 392
10123.92 386
10124.87 382
10125.82 352
10126.77 369
10127.72 362
10128.67 391
10129.62 337
10130.57 392
10131.52 372
10132.47 384
10133.42 386
10134.37 394
10135.32 334
10136.27 333
10137.22 365
10138.18 409
10139.13 350
10140.08 358
10141.03 364
10141.98 363
10142.93 407
10143.88 399
10144.83 322
10145.78 344
10146.73 361
10147.68 395
10148.64 373
10149.59 361
10150.54 415
10151.49 370
10152.44 367
10153.39 328
10154.34 358
10155.30 350
10156.25 346
10157.20 410
10158.15 337
10159.10 369
10160.05 405
10161.01 399
10161.96 362
10162.91 330
10163.86 327
10164.81 359
10165.76 356
10166.72 399
10167.67 387
10168.62 359
10169.57 389
10170.53 353
10171.48 385
10172.43 366
10173.38 385
10174.33 393
10175.29 385
10176.24 393
10177.19 381
10178.14 351
10179.10 335
10180.05 346
10181.00 366
10181.96 386
10182.91 389
10183.86 367
10184.81 397
10185.77 412
10186.72 374
10187.67 375
10188.63 375
10189.58 402
10190.53 385
10191.49 406
10192.44 353
10193.39 416
10194.35 392
10195.30 393
10196.25 353
10197.21 386
10198.16 381
10199.11 367
10200.07 397
10201.02 346
10201.97 369
10202.93 372
10203.88 437
10204.84 425
10205.79 436
10206.74 502
10207.70 446
10208.65 480
10209.60 487
10210.56 503
10211.51 544
10212.47 533
10213.42 515
10214.38 477
10215.33 458
10216.28 433
10217.24 477
10218.19 437
10219.15 418
10220.10 378
10221.06 415
10222.01 390
10222.97 375
10223.92 414
10224.88 448
10225.83 433
10226.79 356
10227.74 387
10228.70 369
10229.65 376
10230.61 400
10231.56 383
10232.52 381
10233.47 366
10234.43 364
10235.38 372
10236.34 344
10237.29 359
10238.25 364
10239.20 412
10240.16 407
10241.11 391
10242.07 385
10243.03 386
10243.98 397
10244.94 403
10245.89 375
10246.85 400
10247.80 359
10248.76 391
10249.72 404
10250.67 391
10251.63 353
10252.58 348
10253.54 352
10254.50 343
10255.45 348
10256.41 336
10257.36 345
10258.32 348
10259.28 362
10260.23 334
10261.19 351
10262.15 375
10263.10 324
10264.06 346
10265.02 331
10265.97 338
10266.93 319
10267.89 349
10268.84 352
10269.80 318
10270.76 335
10271.71 320
10272.67 346
10273.63 385
10274.59 351
10275.54 362
10276.50 367
10277.46 362
10278.41 342
10279.37 336
10280.33 325
10281.29 311
10282.24 320
10283.20 345
10284.16 347
10285.12 365
10286.07 311
10287.03 327
10287.99 380
10288.95 351
10289.91 357
10290.86 343
10291.82 349
10292.78 342
10293.74 340
10294.70 317
10295.65 359
10296.61 346
10297.57 353
10298.53 361
10299.49 366
10300.44 353
10301.40 323
10302.36 369
10303.32 329
10304.28 333
10305.24 325
10306.20 317
10307.15 322
10308.11 328
10309.07 334
10310.03 343
10310.99 405
10311.95 366
10312.91 330
10313.87 328
10314.82 341
10315.78 346
10316.74 320
10317.70 291
10318.66 334
10319.62 339
10320.58 383
10321.54 352
10322.50 315
10323.46 337
10324.42 369
10325.38 325
10326.34 305
10327.29 329
10328.25 335
10329.21 328
10330.17 318
10331.13 314
10332.09 306
10333.05 324
10334.01 338
10334.97 320
10335.93 349
10336.89 319
10337.85 318
10338.81 309
10339.77 329
10340.73 314
10341.69 316
10342.65 329
10343.61 333
10344.57 295
10345.54 329
10346.50 374
10347.46 301
10348.42 335
10349.38 337
10350.34 347
10351.30 330
10352.26 352
10353.22 289
10354.18 293
10355.14 301
10356.10 347
10357.06 323
10358.02 313
10358.99 330
10359.95 340
10360.91 317
10361.87 305
10362.83 360
10363.79 353
10364.75 359
10365.71 326
10366.68 325
10367.64 347
10368.60 364
10369.56 358
10370.52 373
10371.48 344
10372.44 358
10373.41 301
10374.37 310
10375.33 332
10376.29 327
10377.25 369
10378.22 355
10379.18 354
10380.14 377
10381.10 405
10382.06 331
10383.03 310
10383.99 357
10384.95 339
10385.91 331
10386.88 325
10387.84 366
10388.80 347
10389.76 323
10390.72 340
10391.69 374
10392.65 368
10393.61 354
10394.58 336
10395.54 366
10396.50 356
10397.46 315
10398.43 344
10399.39 354
10400.35 401
10401.32 365
10402.28 321
10403.24 400
10404.20 367
10405.17 339
10406.13 360
10407.09 401
10408.06 389
10409.02 342
10409.98 383
10410.95 396
10411.91 362
10412.88 395
10413.84 388
10414.80 375
10415.77 385
10416.73 409
10417.69 437
10418.66 507
10419.62 514
10420.59 599
10421.55 615
10422.51 591
10423.48 573
10424.44 593
10425.41 556
10426.37 514
10427.33 479
10428.30 439
10429.26 395
10430.23 412
10431.19 380
10432.16 352
10433.12 360
10434.08 361
10435.05 349
10436.01 369
10436.98 361
10437.94 326
10438.91 326
10439.87 322
10440.84 368
10441.80 319
10442.77 326
10443.73 331
10444.70 334
10445.66 345
10446.63 353
10447.59 337
10448.56 308
10449.52 355
10450.49 338
10451.45 347
10452.42 339
10453.38 355
10454.35 336
10455.32 328
10456.28 334
10457.25 345
10458.21 367
10459.18 326
10460.14 340
10461.11 343
10462.08 323
10463.04 356
10464.01 343
10464.97 321
10465.94 322
10466.90 359
10467.87 358
10468.84 340
10469.80 348
10470.77 333
10471.74 309
10472.70 306
10473.67 306
10474.63 328
10475.60 336
10476.57 342
10477.53 319
10478.50 323
10479.47 318
10480.43 322
10481.40 333
10482.37 323
10483.33 305
10484.30 284
10485.27 345
10486.24 331
10487.20 268
10488.17 341
10489.14 348
10490.10 337
10491.07 349
10492.04 313
10493.01 331
10493.97 312
10494.94 290
10495.91 319
10496.87 334
10497.84 308
10498.81 324
10499.78 335
10500.74 341
10501.71 292
10502.68 328
10503.65 309
10504.62 330
10505.58 307
10506.55 320
10507.52 321
10508.49 274
10509.46 321
10510.42 310
10511.39 314
10512.36 309
10513.33 309
10514.30 300
10515.26 280
10516.23 329
10517.20 379
10518.17 332
10519.14 289
10520.11 306
10521.08 362
10522.04 344
10523.01 317
10523.98 330
10524.95 307
10525.92 311
10526.89 322
10527.86 297
10528.83 294
10529.79 321
10530.76 296
10531.73 352
10532.70 312
10533.67 327
10534.64 317
10535.61 308
10536.58 338
10537.55 321
10538.52 296
10539.49 326
10540.46 328
10541.43 273
10542.39 274
10543.36 330
10544.33 305
10545.30 291
10546.27 300
10547.24 292
10548.21 291
10549.18 287
10550.15 308
10551.12 329
10552.09 344
10553.06 291
10554.03 308
10555.00 271
10555.97 319
10556.94 328
10557.91 332
10558.88 309
10559.85 342
10560.82 342
10561.80 324
10562.77 352
10563.74 355
10564.71 363
10565.68 345
10566.65 333
10567.62 359
10568.59 319
10569.56 307
10570.53 313
10571.50 341
10572.47 322
10573.44 288
10574.41 321
10575.39 319
10576.36 309
10577.33 309
10578.30 285
10579.27 327
10580.24 315
10581.21 298
10582.18 286
10583.16 289
10584.13 286
10585.10 316
10586.07 282
10587.04 283
10588.01 284
10588.99 290
10589.96 327
10590.93 296
10591.90 263
10592.87 317
10593.84 262
10594.82 292
10595.79 320
10596.76 322
10597.73 316
10598.70 275
10599.68 292
10600.65 299
10601.62 296
10602.59 267
10603.57 290
10604.54 291
10605.51 280
10606.48 289
10607.46 283
10608.43 279
10609.40 280
10610.37 286
10611.35 320
10612.32 297
10613.29 285
10614.27 281
10615.24 252
10616.21 308
10617.18 302
10618.16 324
10619.13 319
10620.10 288
10621.08 334
10622.05 354
10623.02 295
10624.00 292
10624.97 320
10625.94 325
10626.92 312
10627.89 288
10628.86 293
10629.84 256
10630.81 271
10631.78 275
10632.76 286
10633.73 317
10634.71 308
10635.68 315
10636.65 281
10637.63 270
10638.60 274
10639.58 308
10640.55 283
10641.52 269
10642.50 294
10643.47 364
10644.45 357
10645.42 308
10646.39 289
10647.37 327
10648.34 320
10649.32 306
10650.29 309
10651.27 294
10652.24 265
10653.22 246
10654.19 304
10655.17 262
10656.14 281
10657.12 333
10658.09 305
10659.07 300
10660.04 311
10661.01 258
10661.99 295
10662.97 280
10663.94 289
10664.92 281
10665.89 251
10666.87 255
10667.84 272
10668.82 317
10669.79 294
10670.77 275
10671.74 298
10672.72 305
10673.69 276
10674.67 303
10675.65 247
10676.62 279
10677.60 298
10678.57 329
10679.55 270
10680.52 307
10681.50 268
10682.48 296
10683.45 312
10684.43 280
10685.40 313
10686.38 339
10687.36 316
10688.33 276
10689.31 317
10690.29 283
10691.26 305
10692.24 282
10693.22 273
10694.19 291
10695.17 314
10696.14 304
10697.12 302
10698.10 302
10699.08 286
10700.05 321
10701.03 267
10702.01 260
10702.98 303
10703.96 299
10704.94 319
10705.91 273
10706.89 242
10707.87 259
10708.85 266
10709.82 248
10710.80 276
10711.78 333
10712.75 311
10713.73 252
10714.71 241
10715.69 277
10716.66 288
10717.64 279
10718.62 291
10719.60 246
10720.57 270
10721.55 270
10722.53 291
10723.51 269
10724.49 278
10725.46 266
10726.44 296
10727.42 300
10728.40 289
10729.38 258
10730.35 277
10731.33 295
10732.31 315
10733.29 279
10734.27 273
10735.25 282
10736.22 255
10737.20 270
10738.18 297
10739.16 282
10740.14 267
10741.12 287
10742.10 262
10743.08 238
10744.05 283
10745.03 309
10746.01 287
10746.99 273
10747.97 319
10748.95 285
10749.93 307
10750.91 286
10751.89 297
10752.87 280
10753.84 325
10754.82 290
10755.80 267
10756.78 289
10757.76 250
10758.74 309
10759.72 275
10760.70 269
10761.68 274
10762.66 292
10763.64 333
10764.62 262
10765.60 249
10766.58 284
10767.56 290
10768.54 271
10769.52 287
10770.50 245
10771.48 304
10772.46 288
10773.44 286
10774.42 288
10775.40 244
10776.38 275
10777.36 303
10778.34 309
10779.32 268
10780.30 272
10781.28 303
10782.26 266
10783.24 277
10784.22 224
10785.20 257
10786.19 302
10787.17 302
10788.15 296
10789.13 276
10790.11 290
10791.09 286
10792.07 250
10793.05 275
10794.03 267
10795.01 295
10796.00 308
10796.98 270
10797.96 263
10798.94 265
10799.92 279
10800.90 304
10801.88 261
10802.86 281
10803.85 289
10804.83 294
10805.81 296
10806.79 296
10807.77 307
10808.75 267
10809.74 264
10810.72 310
10811.70 269
10812.68 278
10813.66 272
10814.65 281
10815.63 251
10816.61 277
10817.59 312
10818.57 318
10819.56 285
10820.54 293
10821.52 278
10822.50 309
10823.49 287
10824.47 296
10825.45 303
10826.43 299
10827.42 298
10828.40 326
10829.38 275
10830.36 288
10831.35 294
10832.33 307
10833.31 282
10834.30 279
10835.28 287
10836.26 318
10837.25 289
10838.23 290
10839.21 303
10840.19 302
10841.18 282
10842.16 281
10843.14 323
10844.13 293
10845.11 300
10846.09 333
10847.08 315
10848.06 248
10849.05 251
10850.03 270
10851.01 291
10852.00 300
10852.98 304
10853.96 287
10854.95 302
10855.93 328
10856.92 353
10857.90 343
10858.88 315
10859.87 296
10860.85 304
10861.84 293
10862.82 323
10863.80 311
10864.79 314
10865.77 288
10866.76 312
10867.74 259
10868.73 263
10869.71 300
10870.70 297
10871.68 313
10872.67 340
10873.65 328
10874.63 312
10875.62 316
10876.60 314
10877.59 302
10878.57 279
10879.56 265
10880.54 285
10881.53 298
10882.51 335
10883.50 312
10884.48 316
10885.47 319
10886.46 287
10887.44 304
10888.43 307
10889.41 299
10890.40 317
10891.38 291
10892.37 330
10893.35 340
10894.34 314
10895.33 299
10896.31 327
10897.30 279
10898.28 296
10899.27 361
10900.25 340
10901.24 322
10902.23 294
10903.21 307
10904.20 313
10905.18 301
10906.17 337
10907.16 308
10908.14 315
10909.13 351
10910.12 302
10911.10 314
10912.09 312
10913.08 326
10914.06 373
10915.05 331
10916.04 301
10917.02 341
10918.01 369
10919.00 369
10919.98 384
10920.97 318
10921.96 303
10922.94 356
10923.93 351
10924.92 316
10925.90 301
10926.89 351
10927.88 325
10928.87 281
10929.85 352
10930.84 339
10931.83 354
10932.82 343
10933.80 377
10934.79 334
10935.78 318
10936.77 333
10937.75 364
10938.74 349
10939.73 338
10940.72 402
10941.70 385
10942.69 378
10943.68 337
10944.67 378
10945.66 361
10946.64 340
10947.63 342
10948.62 391
10949.61 443
10950.60 416
10951.58 348
10952.57 383
10953.56 406
10954.55 440
10955.54 427
10956.53 421
10957.52 419
10958.50 476
10959.49 484
10960.48 447
10961.47 528
10962.46 461
10963.45 463
10964.44 436
10965.42 451
10966.41 439
10967.40 444
10968.39 410
10969.38 408
10970.37 431
10971.36 394
10972.35 426
10973.34 436
10974.33 458
10975.32 399
10976.31 424
10977.29 400
10978.28 391
10979.27 407
10980.26 399
10981.25 391
10982.24 442
10983.23 432
10984.22 438
10985.21 374
10986.20 441
10987.19 486
10988.18 478
10989.17 452
10990.16 410
10991.15 394
10992.14 399
10993.13 430
10994.12 391
10995.11 433
10996.10 461
10997.09 508
10998.08 512
10999.07 576
11000.06 573
11001.05 585
11002.05 618
11003.04 675
11004.03 718
11005.02 720
11006.01 665
11007.00 589
11007.99 540
11008.98 513
11009.97 512
11010.96 473
11011.95 506
11012.94 435
11013.94 399
11014.93 433
11015.92 446
11016.91 434
11017.90 396
11018.89 393
11019.88 390
11020.87 407
11021.87 454
11022.86 422
11023.85 398
11024.84 385
11025.83 417
11026.82 402
11027.81 363
11028.81 381
11029.80 353
11030.79 419
11031.78 361
11032.77 368
11033.77 385
11034.76 320
11035.75 360
11036.74 330
11037.73 356
11038.73 354
11039.72 357
11040.71 324
11041.70 410
11042.70 392
11043.69 351
11044.68 388
11045.67 348
11046.67 340
11047.66 342
11048.65 380
11049.64 300
11050.64 323
11051.63 286
11052.62 362
11053.61 332
11054.61 332
11055.60 359
11056.59 355
11057.59 348
11058.58 343
11059.57 360
11060.57 361
11061.56 336
11062.55 305
11063.55 339
11064.54 335
11065.53 336
11066.53 330
11067.52 327
11068.51 321
11069.51 401
11070.50 331
11071.49 353
11072.49 322
11073.48 324
11074.48 321
11075.47 319
11076.46 333
11077.46 391
11078.45 386
11079.45 319
11080.44 318
11081.43 336
11082.43 358
11083.42 327
11084.42 364
11085.41 377
11086.40 350
11087.40 343
11088.39 351
11089.39 315
11090.38 289
11091.38 329
11092.37 370
11093.37 315
11094.36 312
11095.36 318
11096.35 330
11097.35 340
11098.34 353
11099.34 325
11100.33 306
11101.33 327
11102.32 328
11103.32 335
11104.31 359
11105.31 346
11106.30 345
11107.30 349
11108.29 331
11109.29 319
11110.28 321
11111.28 341
11112.27 329
11113.27 309
11114.26 314
11115.26 305
11116.26 292
11117.25 325
11118.25 327
11119.24 283
11120.24 343
11121.24 288
11122.23 323
11123.23 373
11124.22 339
11125.22 325
11126.22 347
11127.21 362
11128.21 359
11129.20 349
11130.20 372
11131.20 382
11132.19 402
11133.19 406
11134.19 374
11135.18 343
11136.18 284
11137.18 343
11138.17 305
11139.17 303
11140.17 335
11141.16 308
11142.16 321
11143.16 307
11144.15 355
11145.15 345
11146.15 328
11147.14 322
11148.14 364
11149.14 346
11150.14 367
11151.13 336
11152.13 359
11153.13 312
11154.13 296
11155.12 327
11156.12 286
11157.12 320
11158.12 274
11159.11 269
11160.11 336
11161.11 299
11162.11 284
11163.10 331
11164.10 314
11165.10 320
11166.10 313
11167.10 340
11168.09 287
11169.09 290
11170.09 329
11171.09 325
11172.09 335
11173.08 325
11174.08 325
11175.08 306
11176.08 321
11177.08 309
11178.08 288
11179.08 318
11180.07 316
11181.07 341
11182.07 326
11183.07 314
11184.07 327
11185.07 292
11186.07 353
11187.06 335
11188.06 305
11189.06 305
11190.06 294
11191.06 309
11192.06 307
11193.06 330
11194.06 288
11195.06 282
11196.06 302
11197.06 312
11198.06 288
11199.05 285
11200.05 341
11201.05 332
11202.05 277
11203.05 292
11204.05 310
11205.05 262
11206.05 299
11207.05 314
11208.05 313
11209.05 328
11210.05 303
11211.05 278
11212.05 292
11213.05 260
11214.05 268
11215.05 290
11216.05 291
11217.05 283
11218.05 273
11219.05 313
11220.05 303
11221.05 302
11222.05 316
11223.05 299
11224.05 313
11225.06 294
11226.06 277
11227.06 306
11228.06 305
11229.06 298
11230.06 289
11231.06 293
11232.06 366
11233.06 333
11234.06 330
11235.06 364
11236.06 321
11237.07 310
11238.07 343
11239.07 331
11240.07 326
11241.07 330
11242.07 319
11243.07 297
11244.07 294
11245.08 308
11246.08 325
11247.08 314
11248.08 299
11249.08 336
11250.08 315
11251.09 277
11252.09 275
11253.09 309
11254.09 303
11255.09 337
11256.10 305
11257.10 289
11258.10 325
11259.10 302
11260.10 286
11261.11 285
11262.11 271
11263.11 278
11264.11 311
11265.11 307
11266.12 318
11267.12 352
11268.12 338
11269.12 302
11270.13 294
11271.13 312
11272.13 302
11273.14 308
11274.14 280
11275.14 290
11276.14 293
11277.15 311
11278.15 274
11279.15 306
11280.16 304
11281.16 288
11282.16 285
11283.17 303
11284.17 288
11285.17 313
11286.17 317
11287.18 330
11288.18 302
11289.18 301
11290.19 300
11291.19 301
11292.20 312
11293.20 263
11294.20 278
11295.21 305
11296.21 300
11297.21 264
11298.22 287
11299.22 293
11300.23 300
11301.23 274
11302.23 308
11303.24 281
11304.24 272
11305.25 276
11306.25 303
11307.25 262
11308.26 240
11309.26 279
11310.27 307
11311.27 300
11312.28 309
11313.28 319
11314.29 313
11315.29 331
11316.29 332
11317.30 362
11318.30 328
11319.31 359
11320.31 330
11321.32 300
11322.32 320
11323.33 294
11324.33 309
11325.34 323
11326.34 300
11327.35 267
11328.35 327
11329.36 292
11330.36 258
11331.37 294
11332.38 316
11333.38 295
11334.39 288
11335.39 334
11336.40 318
11337.40 312
11338.41 265
11339.41 328
11340.42 295
11341.43 289
11342.43 323
11343.44 344
11344.44 336
11345.45 294
11346.46 318
11347.46 324
11348.47 326
11349.47 303
11350.48 285
11351.49 299
11352.49 331
11353.50 325
11354.50 296
11355.51 297
11356.52 303
11357.52 301
11358.53 333
11359.54 360
11360.54 342
11361.55 344
11362.56 382
11363.56 365
11364.57 371
11365.58 363
11366.58 384
11367.59 414
11368.60 341
11369.61 351
11370.61 322
11371.62 309
11372.63 352
11373.63 308
11374.64 276
11375.65 274
11376.66 287
11377.66 302
11378.67 294
11379.68 298
11380.69 316
11381.69 329
11382.70 319
11383.71 306
11384.72 307
11385.72 310
11386.73 339
11387.74 277
11388.75 289
11389.76 259
11390.76 286
11391.77 293
11392.78 290
11393.79 288
11394.80 282
11395.80 297
11396.81 317
11397.82 318
11398.83 292
11399.84 275
11400.85 268
11401.85 308
11402.86 256
11403.87 314
11404.88 279
11405.89 291
11406.90 320
11407.91 284
11408.91 294
11409.92 278
11410.93 311
11411.94 316
11412.95 291
11413.96 287
11414.97 291
11415.98 284
11416.99 290
11418.00 297
11419.00 289
11420.01 296
11421.02 271
11422.03 271
11423.04 279
11424.05 302
11425.06 261
11426.07 256
11427.08 292
11428.09 295
11429.10 249
11430.11 301
11431.12 282
11432.13 236
11433.14 299
11434.15 313
11435.16 312
11436.17 342
11437.18 317
11438.19 287
11439.20 298
11440.21 266
11441.22 300
11442.23 285
11443.24 298
11444.25 288
11445.26 288
11446.27 272
11447.28 275
11448.29 266
11449.30 277
11450.31 265
11451.32 307
11452.33 291
11453.34 276
11454.36 302
11455.37 264
11456.38 265
11457.39 256
11458.40 269
11459.41 329
11460.42 299
11461.43 293
11462.44 285
11463.45 271
11464.47 292
11465.48 286
11466.49 282
11467.50 275
11468.51 281
11469.52 289
11470.53 300
11471.55 296
11472.56 308
11473.57 277
11474.58 257
11475.59 290
11476.60 255
11477.62 273
11478.63 282
11479.64 270
11480.65 267
11481.66 270
11482.68 258
11483.69 295
11484.70 283
11485.71 321
11486.72 295
11487.74 285
11488.75 269
11489.76 255
11490.77 284
11491.79 269
11492.80 250
11493.81 246
11494.82 257
11495.84 257
11496.85 264
11497.86 286
11498.87 268
11499.89 283
11500.90 351
11501.91 309
11502.93 287
11503.94 310
11504.95 271
11505.96 300
11506.98 280
11507.99 276
11509.00 274
11510.02 271
11511.03 288
11512.04 317
11513.06 300
11514.07 297
11515.08 287
11516.10 279
11517.11 283
11518.13 249
11519.14 290
11520.15 283
11521.17 279
11522.18 290
11523.19 264
11524.21 291
11525.22 288
11526.24 263
11527.25 273
11528.26 272
11529.28 301
11530.29 278
11531.31 331
11532.32 309
11533.33 311
11534.35 318
11535.36 317
11536.38 290
11537.39 280
11538.41 280
11539.42 284
11540.44 282
11541.45 320
11542.47 300
11543.48 326
11544.49 345
11545.51 280
11546.52 280
11547.54 287
11548.55 273
11549.57 302
11550.58 289
11551.60 329
11552.61 295
11553.63 323
11554.64 320
11555.66 302
11556.68 281
11557.69 269
11558.71 282
11559.72 307
11560.74 305
11561.75 302
11562.77 305
11563.78 327
11564.80 284
11565.82 301
11566.83 322
11567.85 312
11568.86 296
11569.88 303
11570.89 318
11571.91 334
11572.93 318
11573.94 331
11574.96 321
11575.97 347
11576.99 347
11578.01 313
11579.02 312
11580.04 316
11581.06 326
11582.07 348
11583.09 371
11584.11 366
11585.12 319
11586.14 354
11587.16 361
11588.17 377
11589.19 407
11590.21 393
11591.22 427
11592.24 418
11593.26 418
11594.27 415
11595.29 429
11596.31 481
11597.32 392
11598.34 443
11599.36 436
11600.38 447
11601.39 498
11602.41 518
11603.43 551
11604.45 611
11605.46 596
11606.48 676
11607.50 633
11608.52 607
11609.53 602
11610.55 587
11611.57 581
11612.59 534
11613.60 491
11614.62 485
11615.64 490
11616.66 462
11617.68 453
11618.69 485
11619.71 466
11620.73 481
11621.75 491
11622.77 454
11623.78 461
11624.80 443
11625.82 437
11626.84 494
11627.86 470
11628.88 469
11629.90 564
11630.91 544
11631.93 576
11632.95 689
11633.97 712
11634.99 800
11636.01 807
11637.03 804
11638.05 784
11639.06 784
11640.08 785
11641.10 699
11642.12 649
11643.14 596
11644.16 485
11645.18 456
11646.20 496
11647.22 489
11648.24 418
11649.26 390
11650.28 406
11651.30 437
11652.31 420
11653.33 431
11654.35 388
11655.37 407
11656.39 378
11657.41 372
11658.43 406
11659.45 392
11660.47 347
11661.49 356
11662.51 349
11663.53 414
11664.55 371
11665.57 378
11666.59 360
11667.61 393
11668.63 375
11669.65 379
11670.67 388
11671.69 387
11672.71 395
11673.73 370
11674.76 373
11675.78 407
11676.80 358
11677.82 350
11678.84 346
11679.86 351
11680.88 375
11681.90 311
11682.92 340
11683.94 370
11684.96 358
11685.98 333
11687.00 348
11688.03 331
11689.05 332
11690.07 353
11691.09 347
11692.11 309
11693.13 295
11694.15 346
11695.17 299
11696.20 297
11697.22 327
11698.24 384
11699.26 339
11700.28 305
11701.30 331
11702.33 359
11703.35 341
11704.37 351
11705.39 323
11706.41 340
11707.44 322
11708.46 364
11709.48 328
11710.50 322
11711.52 366
11712.55 321
11713.57 365
11714.59 334
11715.61 354
11716.63 331
11717.66 341
11718.68 289
11719.70 316
11720.72 332
11721.75 352
11722.77 303
11723.79 299
11724.82 352
11725.84 349
11726.86 354
11727.88 300
11728.91 334
11729.93 288
11730.95 359
11731.98 343
11733.00 335
11734.02 304
11735.04 359
11736.07 341
11737.09 297
11738.11 335
11739.14 312
11740.16 309
11741.18 292
11742.21 304
11743.23 283
11744.25 293
11745.28 319
11746.30 289
11747.33 309
11748.35 315
11749.37 308
11750.40 348
11751.42 286
11752.44 276
11753.47 273
11754.49 297
11755.52 305
11756.54 291
11757.57 285
11758.59 294
11759.61 296
11760.64 288
11761.66 304
11762.69 272
11763.71 287
11764.74 267
11765.76 267
11766.78 303
11767.81 279
11768.83 288
11769.86 272
11770.88 256
11771.91 257
11772.93 261
11773.96 242
11774.98 284
11776.01 312
11777.03 305
11778.06 265
11779.08 269
11780.11 292
11781.13 288
11782.16 269
11783.18 264
11784.21 288
11785.23 286
11786.26 278
11787.28 286
11788.31 289
11789.34 287
11790.36 282
11791.39 280
11792.41 290
11793.44 296
11794.46 291
11795.49 274
11796.52 284
11797.54 308
11798.57 300
11799.59 289
11800.62 278
11801.65 256
11802.67 262
11803.70 291
11804.72 277
11805.75 267
11806.78 291
11807.80 296
11808.83 271
11809.86 295
11810.88 313
11811.91 306
11812.93 250
11813.96 253
11814.99 264
11816.01 286
11817.04 250
11818.07 308
11819.10 301
11820.12 284
11821.15 287
11822.18 279
11823.20 281
11824.23 257
11825.26 283
11826.28 291
11827.31 287
11828.34 271
11829.37 300
11830.39 283
11831.42 277
11832.45 268
11833.48 272
11834.50 279
11835.53 310
11836.56 293
11837.59 340
11838.61 310
11839.64 276
11840.67 254
11841.70 315
11842.72 293
11843.75 272
11844.78 281
11845.81 283
11846.84 299
11847.86 258
11848.89 267
11849.92 309
11850.95 293
11851.98 232
11853.01 294
11854.03 292
11855.06 280
11856.09 291
11857.12 274
11858.15 265
11859.18 253
11860.20 305
11861.23 279
11862.26 296
11863.29 276
11864.32 308
11865.35 313
11866.38 262
11867.41 257
11868.44 278
11869.46 294
11870.49 270
11871.52 277
11872.55 305
11873.58 300
11874.61 270
11875.64 291
11876.67 284
11877.70 247
11878.73 274
11879.76 307
11880.79 260
11881.82 271
11882.85 289
11883.88 275
11884.91 292
11885.93 271
11886.96 278
11887.99 277
11889.02 261
11890.05 272
11891.08 308
11892.11 271
11893.14 275
11894.17 271
11895.20 303
11896.23 246
11897.26 269
11898.30 292
11899.33 355
11900.36 340
11901.39 266
11902.42 275
11903.45 325
11904.48 362
11905.51 317
11906.54 324
11907.57 318
11908.60 326
11909.63 315
11910.66 318
11911.69 341
11912.72 317
11913.75 331
11914.79 342
11915.82 342
11916.85 330
11917.88 311
11918.91 302
11919.94 317
11920.97 321
11922.00 329
11923.04 326
11924.07 317
11925.10 285
11926.13 304
11927.16 306
11928.19 297
11929.22 310
11930.26 317
11931.29 371
11932.32 372
11933.35 467
11934.38 459
11935.41 395
11936.45 437
11937.48 411
11938.51 385
11939.54 376
11940.58 381
11941.61 382
11942.64 380
11943.67 346
11944.70 319
11945.74 331
11946.77 332
11947.80 302
11948.83 317
11949.87 317
11950.90 310
11951.93 299
11952.96 309
11954.00 284
11955.03 282
11956.06 296
11957.09 263
11958.13 244
11959.16 247
11960.19 262
11961.23 274
11962.26 250
11963.29 273
11964.33 270
11965.36 273
11966.39 254
11967.43 276
11968.46 264
11969.49 309
11970.53 322
11971.56 280
11972.59 312
11973.63 253
11974.66 294
11975.69 260
11976.73 276
11977.76 258
11978.79 249
11979.83 268
11980.86 252
11981.90 262
11982.93 258
11983.96 275
11985.00 275
11986.03 274
11987.07 251
11988.10 270
11989.13 300
11990.17 253
11991.20 264
11992.24 283
11993.27 252
11994.31 258
11995.34 271
11996.38 282
11997.41 262
11998.44 264
11999.48 258
12000.51 249
12001.55 269
12002.58 234
12003.62 287
12004.65 290
12005.69 261
12006.72 257
12007.76 258
12008.79 263
12009.83 263
12010.86 259
12011.90 280
12012.93 269
12013.97 262
12015.00 265
12016.04 291
12017.08 292
12018.11 288
12019.15 307
12020.18 257
12021.22 270
12022.25 270
12023.29 301
12024.32 269
12025.36 271
12026.40 246
12027.43 319
12028.47 314
12029.50 265
12030.54 239
12031.58 246
12032.61 274
12033.65 267
12034.68 265
12035.72 259
12036.76 244
12037.79 235
12038.83 262
12039.87 268
12040.90 273
12041.94 260
12042.98 279
12044.01 261
12045.05 241
12046.09 249
12047.12 272
12048.16 280
12049.20 261
12050.23 234
12051.27 264
12052.31 266
12053.34 246
12054.38 281
12055.42 282
12056.45 270
12057.49 268
12058.53 248
12059.57 232
12060.60 251
12061.64 250
12062.68 256
12063.72 243
12064.75 255
12065.79 236
12066.83 279
12067.87 302
12068.90 264
12069.94 257
12070.98 258
12072.02 259
12073.06 264
12074.09 292
12075.13 289
12076.17 262
12077.21 300
12078.24 303
12079.28 261
12080.32 245
12081.36 265
12082.40 301
12083.44 279
12084.47 281
12085.51 271
12086.55 246
12087.59 279
12088.63 256
12089.67 260
12090.71 231
12091.74 266
12092.78 295
12093.82 289
12094.86 253
12095.90 280
12096.94 256
12097.98 308
12099.02 317
12100.05 272
12101.09 270
12102.13 300
12103.17 312
12104.21 292
12105.25 319
12106.29 306
12107.33 246
12108.37 299
12109.41 282
12110.45 271
12111.49 261
12112.53 283
12113.57 265
12114.61 244
12115.65 251
12116.69 250
12117.72 250
12118.76 245
12119.80 253
12120.84 308
12121.88 273
12122.92 253
12123.96 252
12125.00 272
12126.04 262
12127.08 270
12128.12 258
12129.17 278
12130.21 234
12131.25 254
12132.29 230
12133.33 249
12134.37 272
12135.41 277
12136.45 276
12137.49 247
12138.53 209
12139.57 240
12140.61 253
12141.65 234
12142.69 227
12143.73 265
12144.77 236
12145.82 229
12146.86 262
12147.90 259
12148.94 262
12149.98 225
12151.02 259
12152.06 236
12153.10 238
12154.15 229
12155.19 232
12156.23 219
12157.27 230
12158.31 232
12159.35 254
12160.39 265
12161.44 241
12162.48 232
12163.52 216
12164.56 228
12165.60 221
12166.64 214
12167.69 223
12168.73 232
12169.77 264
12170.81 251
12171.85 218
12172.90 227
12173.94 226
12174.98 232
12176.02 234
12177.07 218
12178.11 204
12179.15 231
12180.19 221
12181.24 252
12182.28 258
12183.32 242
12184.36 260
12185.41 231
12186.45 251
12187.49 265
12188.53 219
12189.58 256
12190.62 215
12191.66 209
12192.71 230
12193.75 240
12194.79 228
12195.84 244
12196.88 239
12197.92 251
12198.97 221
12200.01 199
12201.05 215
12202.10 238
12203.14 244
12204.18 217
12205.23 205
12206.27 207
12207.31 244
12208.36 205
12209.40 221
12210.44 223
12211.49 238
12212.53 194
12213.58 225
12214.62 245
12215.66 242
12216.71 242
12217.75 251
12218.80 233
12219.84 228
12220.88 223
12221.93 230
12222.97 252
12224.02 236
12225.06 230
12226.11 212
12227.15 234
12228.19 258
12229.24 228
12230.28 240
12231.33 253
12232.37 256
12233.42 238
12234.46 228
12235.51 267
12236.55 234
12237.60 236
12238.64 258
12239.69 229
12240.73 223
12241.78 211
12242.82 222
12243.87 222
12244.91 236
12245.96 250
12247.00 274
12248.05 225
12249.09 230
12250.14 233
12251.19 259
12252.23 238
12253.28 250
12254.32 244
12255.37 227
12256.41 194
12257.46 215
12258.51 250
12259.55 206
12260.60 232
12261.64 240
12262.69 283
12263.74 223
12264.78 219
12265.83 206
12266.87 223
12267.92 251
12268.97 227
12270.01 274
12271.06 221
12272.11 233
12273.15 218
12274.20 213
12275.24 214
12276.29 218
12277.34 186
12278.38 227
12279.43 226
12280.48 214
12281.52 206
12282.57 262
12283.62 244
12284.67 236
12285.71 182
12286.76 215
12287.81 230
12288.85 210
12289.90 224
12290.95 204
12292.00 223
12293.04 218
12294.09 257
12295.14 208
12296.18 203
12297.23 218
12298.28 236
12299.33 215
12300.38 203
12301.42 214
12302.47 210
12303.52 216
12304.57 214
12305.61 208
12306.66 188
12307.71 194
12308.76 190
12309.81 171
12310.85 202
12311.90 256
12312.95 238
12314.00 212
12315.05 226
12316.09 211
12317.14 231
12318.19 225
12319.24 224
12320.29 199
12321.34 232
12322.39 180
12323.43 194
12324.48 210
12325.53 215
12326.58 202
12327.63 245
12328.68 205
12329.73 215
12330.78 180
12331.82 230
12332.87 189
12333.92 210
12334.97 206
12336.02 207
12337.07 209
12338.12 214
12339.17 233
12340.22 198
12341.27 197
12342.32 219
12343.37 208
12344.42 207
12345.46 221
12346.51 215
12347.56 198
12348.61 198
12349.66 232
12350.71 180
12351.76 194
12352.81 215
12353.86 227
12354.91 226
12355.96 179
12357.01 203
12358.06 216
12359.11 215
12360.16 229
12361.21 176
12362.26 183
12363.31 216
12364.36 228
12365.41 216
12366.47 200
12367.52 186
12368.57 194
12369.62 221
12370.67 181
12371.72 204
12372.77 191
12373.82 195
12374.87 198
12375.92 233
12376.97 218
12378.02 187
12379.07 218
12380.12 189
12381.18 208
12382.23 215
12383.28 207
12384.33 204
12385.38 228
12386.43 214
12387.48 197
12388.53 250
12389.59 204
12390.64 208
12391.69 213
12392.74 203
12393.79 202
12394.84 237
12395.90 216
12396.95 210
12398.00 221
12399.05 215
12400.10 196
12401.15 201
12402.21 206
12403.26 231
12404.31 204
12405.36 209
12406.41 202
12407.47 200
12408.52 211
12409.57 217
12410.62 221
12411.68 209
12412.73 218
12413.78 212
12414.83 204
12415.89 211
12416.94 208
12417.99 218
12419.04 240
12420.10 224
12421.15 222
12422.20 215
12423.26 203
12424.31 236
12425.36 190
12426.41 224
12427.47 198
12428.52 204
12429.57 214
12430.63 220
12431.68 203
12432.73 207
12433.79 257
12434.84 218
12435.89 219
12436.95 210
12438.00 202
12439.05 202
12440.11 221
12441.16 211
12442.21 233
12443.27 222
12444.32 194
12445.38 215
12446.43 206
12447.48 197
12448.54 234
12449.59 211
12450.65 199
12451.70 193
12452.75 207
12453.81 222
12454.86 209
12455.92 191
12456.97 185
12458.02 233
12459.08 232
12460.13 232
12461.19 194
12462.24 223
12463.30 208
12464.35 201
12465.41 217
12466.46 201
12467.52 212
12468.57 230
12469.63 218
12470.68 195
12471.74 203
12472.79 195
12473.85 204
12474.90 208
12475.96 196
12477.01 231
12478.07 222
12479.12 247
12480.18 233
12481.23 223
12482.29 260
12483.34 228
12484.40 226
12485.45 232
12486.51 205
12487.56 243
12488.62 278
12489.68 296
12490.73 278
12491.79 254
12492.84 321
12493.90 326
12494.95 352
12496.01 383
12497.07 329
12498.12 376
12499.18 339
12500.23 335
12501.29 357
12502.35 338
12503.40 324
12504.46 303
12505.52 314
12506.57 282
12507.63 279
12508.69 273
12509.74 213
12510.80 230
12511.86 241
12512.91 240
12513.97 242
12515.03 255
12516.08 219
12517.14 204
12518.20 208
12519.25 225
12520.31 229
12521.37 269
12522.42 227
12523.48 252
12524.54 242
12525.60 233
12526.65 220
12527.71 250
12528.77 253
12529.82 248
12530.88 278
12531.94 259
12533.00 235
12534.05 222
12535.11 216
12536.17 221
12537.23 241
12538.29 239
12539.34 262
12540.40 263
12541.46 238
12542.52 194
12543.57 227
12544.63 217
12545.69 227
12546.75 236
12547.81 223
12548.87 252
12549.92 202
12550.98 220
12552.04 244
12553.10 230
12554.16 239
12555.22 224
12556.27 226
12557.33 212
12558.39 238
12559.45 285
12560.51 271
12561.57 246
12562.63 234
12563.68 249
12564.74 225
12565.80 220
12566.86 250
12567.92 258
12568.98 250
12570.04 280
12571.10 286
12572.16 262
12573.22 296
12574.28 299
12575.33 310
12576.39 319
12577.45 326
12578.51 320
12579.57 388
12580.63 341
12581.69 338
12582.75 292
12583.81 304
12584.87 305
12585.93 279
12586.99 268
12588.05 272
12589.11 297
12590.17 268
12591.23 268
12592.29 251
12593.35 256
12594.41 267
12595.47 234
12596.53 226
12597.59 227
12598.65 231
12599.71 248
12600.77 248
12601.83 226
12602.89 256
12603.95 263
12605.01 215
12606.07 223
12607.13 215
12608.20 243
12609.26 233
12610.32 216
12611.38 224
12612.44 238
12613.50 245
12614.56 239
12615.62 231
12616.68 239
12617.74 216
12618.81 238
12619.87 294
12620.93 244
12621.99 236
12623.05 233
12624.11 220
12625.17 219
12626.23 202
12627.30 216
12628.36 231
12629.42 217
12630.48 223
12631.54 231
12632.60 218
12633.67 211
12634.73 244
12635.79 244
12636.85 194
12637.91 207
12638.98 233
12640.04 224
12641.10 210
12642.16 240
12643.22 262
12644.29 258
12645.35 223
12646.41 218
12647.47 230
12648.54 237
12649.60 239
12650.66 257
12651.72 250
12652.79 217
12653.85 243
12654.91 222
12655.97 269
12657.04 266
12658.10 269
12659.16 250
12660.22 292
12661.29 288
12662.35 270
12663.41 255
12664.48 284
12665.54 300
12666.60 253
12667.67 239
12668.73 247
12669.79 269
12670.86 232
12671.92 239
12672.98 228
12674.05 252
12675.11 225
12676.17 254
12677.24 216
12678.30 291
12679.36 276
12680.43 213
12681.49 252
12682.56 236
12683.62 254
12684.68 263
12685.75 268
12686.81 265
12687.88 263
12688.94 261
12690.00 262
12691.07 259
12692.13 268
12693.20 251
12694.26 275
12695.33 297
12696.39 270
12697.45 257
12698.52 295
12699.58 300
12700.65 294
12701.71 277
12702.78 305
12703.84 316
12704.91 321
12705.97 329
12707.04 265
12708.10 274
12709.17 305
12710.23 312
12711.30 345
12712.36 279
12713.43 252
12714.49 278
12715.56 255
12716.62 260
12717.69 237
12718.75 275
12719.82 262
12720.88 250
12721.95 257
12723.02 251
12724.08 243
12725.15 248
12726.21 276
12727.28 254
12728.34 218
12729.41 255
12730.48 267
12731.54 257
12732.61 234
12733.67 261
12734.74 272
12735.81 273
12736.87 241
12737.94 235
12739.00 239
12740.07 300
12741.14 266
12742.20 267
12743.27 269
12744.34 241
12745.40 288
12746.47 215
12747.54 210
12748.60 229
12749.67 233
12750.74 239
12751.80 251
12752.87 244
12753.94 244
12755.00 248
12756.07 230
12757.14 217
12758.20 211
12759.27 218
12760.34 238
12761.40 226
12762.47 221
12763.54 228
12764.61 280
12765.67 226
12766.74 215
12767.81 238
12768.88 236
12769.94 241
12771.01 228
12772.08 225
12773.15 205
12774.21 208
12775.28 221
12776.35 221
12777.42 182
12778.49 220
12779.55 230
12780.62 231
12781.69 196
12782.76 222
12783.83 227
12784.89 228
12785.96 227
12787.03 215
12788.10 230
12789.17 228
12790.23 207
12791.30 209
12792.37 211
12793.44 228
12794.51 233
12795.58 208
12796.65 209
12797.71 191
12798.78 196
12799.85 186
12800.92 207
12801.99 195
12803.06 222
12804.13 196
12805.20 211
12806.27 203
12807.33 221
12808.40 211
12809.47 178
12810.54 188
12811.61 209
12812.68 199
12813.75 188
12814.82 207
12815.89 209
12816.96 197
12818.03 217
12819.10 211
12820.17 238
12821.24 210
12822.31 214
12823.38 209
12824.45 239
12825.52 205
12826.59 213
12827.66 229
12828.73 206
12829.80 212
12830.87 215
12831.94 263
12833.01 237
12834.08 224
12835.15 199
12836.22 210
12837.29 224
12838.36 193
12839.43 200
12840.50 219
12841.57 202
12842.64 221
12843.71 207
12844.78 188
12845.85 174
12846.92 240
12847.99 214
12849.06 188
12850.13 214
12851.21 209
12852.28 191
12853.35 196
12854.42 185
12855.49 200
12856.56 204
12857.63 207
12858.70 192
12859.77 156
12860.85 187
12861.92 196
12862.99 202
12864.06 204
12865.13 185
12866.20 192
12867.27 168
12868.35 165
12869.42 154
12870.49 182
12871.56 194
12872.63 194
12873.71 184
12874.78 166
12875.85 190
12876.92 196
12877.99 187
12879.07 215
12880.14 187
12881.21 193
12882.28 194
12883.35 181
12884.43 188
12885.50 199
12886.57 198
12887.64 214
12888.72 177
12889.79 206
12890.86 192
12891.93 172
12893.01 192
12894.08 187
12895.15 191
12896.22 180
12897.30 192
12898.37 172
12899.44 154
12900.52 173
12901.59 178
12902.66 192
12903.74 185
12904.81 183
12905.88 195
12906.96 195
12908.03 187
12909.10 170
12910.18 178
12911.25 160
12912.32 196
12913.40 169
12914.47 189
12915.54 188
12916.62 196
12917.69 175
12918.76 176
12919.84 180
12920.91 186
12921.99 180
12923.06 212
12924.13 184
12925.21 175
12926.28 169
12927.36 171
12928.43 171
12929.50 180
12930.58 173
12931.65 176
12932.73 188
12933.80 202
12934.88 193
12935.95 181
12937.02 189
12938.10 213
12939.17 187
12940.25 213
12941.32 168
12942.40 197
12943.47 187
12944.55 230
12945.62 184
12946.70 182
12947.77 192
12948.85 194
12949.92 155
12951.00 163
12952.07 185
12953.15 209
12954.22 210
12955.30 193
12956.37 210
12957.45 193
12958.52 197
12959.60 188
12960.68 166
12961.75 184
12962.83 215
12963.90 196
12964.98 169
12966.05 182
12967.13 189
12968.20 199
12969.28 199
12970.36 178
12971.43 207
12972.51 180
12973.58 182
12974.66 155
12975.74 175
12976.81 181
12977.89 185
12978.97 163
12980.04 172
12981.12 181
12982.19 198
12983.27 203
12984.35 167
12985.42 199
12986.50 172
12987.58 189
12988.65 165
12989.73 172
12990.81 163
12991.88 191
12992.96 186
12994.04 194
12995.11 198
12996.19 162
12997.27 177
12998.35 181
12999.42 187
13000.50 202
13001.58 171
13002.65 178
13003.73 199
13004.81 177
13005.89 186
13006.96 213
13008.04 190
13009.12 192
13010.20 178
13011.27 188
13012.35 169
13013.43 178
13014.51 190
13015.58 184
13016.66 212
13017.74 217
13018.82 178
13019.90 182
13020.97 197
13022.05 175
13023.13 190
13024.21 189
13025.29 204
13026.37 189
13027.44 185
13028.52 223
13029.60 194
13030.68 179
13031.76 186
13032.84 194
13033.91 215
13034.99 202
13036.07 200
13037.15 160
13038.23 162
13039.31 212
13040.39 178
13041.46 168
13042.54 194
13043.62 199
13044.70 186
13045.78 180
13046.86 179
13047.94 185
13049.02 200
13050.10 234
13051.18 187
13052.26 202
13053.34 233
13054.41 212
13055.49 213
13056.57 222
13057.65 188
13058.73 216
13059.81 192
13060.89 226
13061.97 221
13063.05 207
13064.13 222
13065.21 196
13066.29 179
13067.37 201
13068.45 206
13069.53 146
13070.61 176
13071.69 173
13072.77 178
13073.85 168
13074.93 153
13076.01 154
13077.09 198
13078.17 186
13079.25 182
13080.33 182
13081.41 182
13082.49 201
13083.58 174
13084.66 178
13085.74 180
13086.82 198
13087.90 198
13088.98 208
13090.06 196
13091.14 177
13092.22 192
13093.30 183
13094.38 175
13095.46 181
13096.55 192
13097.63 195
13098.71 185
13099.79 181
13100.87 169
13101.95 184
13103.03 181
13104.12 169
13105.20 176
13106.28 166
13107.36 177
13108.44 199
13109.52 176
13110.60 159
13111.69 162
13112.77 198
13113.85 191
13114.93 184
13116.01 156
13117.10 142
13118.18 194
13119.26 187
13120.34 184
13121.42 170
13122.51 173
13123.59 180
13124.67 210
13125.75 193
13126.84 166
13127.92 183
13129.00 192
13130.08 174
13131.17 186
13132.25 169
13133.33 179
13134.41 198
13135.50 175
13136.58 176
13137.66 181
13138.75 179
13139.83 182
13140.91 203
13141.99 186
13143.08 195
13144.16 194
13145.24 197
13146.33 181
13147.41 193
13148.49 192
13149.58 170
13150.66 172
13151.74 162
13152.83 201
13153.91 210
13154.99 201
13156.08 181
13157.16 175
13158.25 164
13159.33 156
13160.41 179
13161.50 180
13162.58 184
13163.66 202
13164.75 180
13165.83 171
13166.92 159
13168.00 188
13169.08 169
13170.17 194
13171.25 187
13172.34 173
13173.42 194
13174.51 198
13175.59 176
13176.67 161
13177.76 176
13178.84 171
13179.93 180
13181.01 163
13182.10 163
13183.18 186
13184.27 185
13185.35 195
13186.44 146
13187.52 172
13188.61 172
13189.69 196
13190.78 176
13191.86 183
13192.95 182
13194.03 190
13195.12 178
13196.20 158
13197.29 167
13198.37 199
13199.46 196
13200.54 203
13201.63 193
13202.72 184
13203.80 203
13204.89 171
13205.97 198
13207.06 188
13208.14 202
13209.23 184
13210.32 174
13211.40 181
13212.49 152
13213.57 172
13214.66 178
13215.75 169
13216.83 193
13217.92 165
13219.00 169
13220.09 197
13221.18 165
13222.26 180
13223.35 152
13224.44 185
13225.52 181
13226.61 155
13227.70 148
13228.78 164
13229.87 168
13230.96 198
13232.04 154
13233.13 180
13234.22 180
13235.30 181
13236.39 159
13237.48 159
13238.56 159
13239.65 170
13240.74 172
13241.82 150
13242.91 190
13244.00 167
13245.09 198
13246.17 171
13247.26 183
13248.35 211
13249.44 171
13250.52 206
13251.61 213
13252.70 179
13253.79 162
13254.87 139
13255.96 184
13257.05 185
13258.14 145
13259.23 172
13260.31 186
13261.40 184
13262.49 172
13263.58 197
13264.67 182
13265.75 183
13266.84 180
13267.93 189
13269.02 177
13270.11 188
13271.19 189
13272.28 193
13273.37 186
13274.46 156
13275.55 161
13276.64 185
13277.73 164
13278.81 173
13279.90 188
13280.99 193
13282.08 169
13283.17 192
13284.26 186
13285.35 200
13286.44 188
13287.53 184
13288.61 200
13289.70 173
13290.79 158
13291.88 192
13292.97 178
13294.06 191
13295.15 214
13296.24 200
13297.33 180
13298.42 205
13299.51 187
13300.60 204
13301.69 186
13302.78 208
13303.87 195
13304.96 185
13306.05 223
13307.14 183
13308.23 201
13309.32 169
13310.41 212
13311.50 199
13312.59 202
13313.68 175
13314.77 204
13315.86 217
13316.95 187
13318.04 186
13319.13 174
13320.22 175
13321.31 192
13322.40 214
13323.49 173
13324.58 149
13325.67 196
13326.76 184
13327.85 176
13328.94 209
13330.03 195
13331.12 195
13332.21 197
13333.31 180
13334.40 165
13335.49 200
13336.58 186
13337.67 228
13338.76 205
13339.85 150
13340.94 186
13342.03 194
13343.13 197
13344.22 174
13345.31 206
13346.40 196
13347.49 212
13348.58 209
13349.67 187
13350.77 184
13351.86 158
13352.95 196
13354.04 197
13355.13 192
13356.22 192
13357.32 191
13358.41 187
13359.50 174
13360.59 172
13361.68 216
13362.78 213
13363.87 206
13364.96 209
13366.05 204
13367.15 183
13368.24 206
13369.33 204
13370.42 224
13371.52 217
13372.61 201
13373.70 225
13374.79 200
13375.89 201
13376.98 187
13378.07 210
13379.16 213
13380.26 205
13381.35 211
13382.44 206
13383.54 208
13384.63 195
13385.72 185
13386.82 200
13387.91 196
13389.00 171
13390.09 193
13391.19 177
13392.28 165
13393.37 185
13394.47 195
13395.56 186
13396.66 189
13397.75 188
13398.84 192
13399.94 199
13401.03 168
13402.12 199
13403.22 195
13404.31 182
13405.40 190
13406.50 201
13407.59 166
13408.69 191
13409.78 180
13410.88 188
13411.97 186
13413.06 194
13414.16 189
13415.25 183
13416.35 186
13417.44 201
13418.53 181
13419.63 216
13420.72 185
13421.82 190
13422.91 218
13424.01 210
13425.10 190
13426.20 175
13427.29 212
13428.39 179
13429.48 185
13430.58 201
13431.67 199
13432.77 197
13433.86 176
13434.96 202
13436.05 183
13437.15 197
13438.24 176
13439.34 186
13440.43 204
13441.53 181
13442.62 179
13443.72 180
13444.81 175
13445.91 189
13447.01 191
13448.10 202
13449.20 212
13450.29 195
13451.39 191
13452.48 184
13453.58 204
13454.68 219
13455.77 201
13456.87 209
13457.96 199
13459.06 194
13460.16 244
13461.25 203
13462.35 219
13463.44 209
13464.54 225
13465.64 188
13466.73 182
13467.83 178
13468.93 210
13470.02 201
13471.12 197
13472.22 196
13473.31 197
13474.41 206
13475.51 212
13476.60 222
13477.70 212
13478.80 186
13479.89 218
13480.99 202
13482.09 208
13483.18 202
13484.28 208
13485.38 200
13486.48 183
13487.57 200
13488.67 208
13489.77 211
13490.87 219
13491.96 209
13493.06 205
13494.16 211
13495.26 218
13496.35 231
13497.45 239
13498.55 225
13499.65 231
13500.74 236
13501.84 194
13502.94 187
13504.04 234
13505.14 247
13506.23 258
13507.33 226
13508.43 222
13509.53 203
13510.63 214
13511.72 219
13512.82 214
13513.92 191
13515.02 238
13516.12 224
13517.22 222
13518.31 207
13519.41 196
13520.51 179
13521.61 193
13522.71 202
13523.81 217
13524.91 179
13526.01 189
13527.10 179
13528.20 191
13529.30 185
13530.40 176
13531.50 192
13532.60 166
13533.70 186
13534.80 190
13535.90 168
13537.00 203
13538.09 187
13539.19 172
13540.29 162
13541.39 203
13542.49 183
13543.59 191
13544.69 178
13545.79 192
13546.89 192
13547.99 217
13549.09 209
13550.19 171
13551.29 174
13552.39 189
13553.49 179
13554.59 190
13555.69 181
13556.79 205
13557.89 198
13558.99 175
13560.09 151
13561.19 177
13562.29 162
13563.39 184
13564.49 196
13565.59 174
13566.69 173
13567.79 168
13568.89 174
13569.99 195
13571.09 169
13572.20 213
13573.30 173
13574.40 197
13575.50 164
13576.60 181
13577.70 189
13578.80 201
13579.90 171
13581.00 176
13582.10 157
13583.20 188
13584.31 176
13585.41 174
13586.51 192
13587.61 167
13588.71 193
13589.81 201
13590.91 208
13592.02 171
13593.12 193
13594.22 175
13595.32 188
13596.42 187
13597.52 171
13598.63 164
13599.73 171
13600.83 195
13601.93 186
13603.03 196
13604.14 193
13605.24 195
13606.34 191
13607.44 211
13608.54 210
13609.65 188
13610.75 179
13611.85 189
13612.95 188
13614.06 195
13615.16 208
13616.26 194
13617.36 168
13618.47 153
13619.57 165
13620.67 188
13621.77 186
13622.88 182
13623.98 176
13625.08 163
13626.18 168
13627.29 189
13628.39 191
13629.49 176
13630.60 190
13631.70 205
13632.80 203
13633.91 189
13635.01 189
13636.11 192
13637.22 178
13638.32 178
13639.42 169
13640.53 159
13641.63 183
13642.73 191
13643.84 200
13644.94 189
13646.04 167
13647.15 200
13648.25 227
13649.36 187
13650.46 178
13651.56 167
13652.67 138
13653.77 183
13654.88 198
13655.98 162
13657.08 170
13658.19 160
13659.29 168
13660.40 175
13661.50 187
13662.60 160
13663.71 196
13664.81 191
13665.92 169
13667.02 127
13668.13 173
13669.23 211
13670.34 184
13671.44 160
13672.55 169
13673.65 168
13674.76 155
13675.86 182
13676.97 173
13678.07 186
13679.18 168
13680.28 163
13681.39 163
13682.49 165
13683.60 181
13684.70 183
13685.81 190
13686.91 188
13688.02 178
13689.12 215
13690.23 227
13691.33 193
13692.44 168
13693.55 166
13694.65 182
13695.76 197
13696.86 179
13697.97 156
13699.07 187
13700.18 207
13701.29 200
13702.39 180
13703.50 175
13704.60 176
13705.71 172
13706.82 199
13707.92 162
13709.03 188
13710.14 218
13711.24 198
13712.35 200
13713.45 180
13714.56 185
13715.67 172
13716.77 174
13717.88 203
13718.99 172
13720.09 182
13721.20 178
13722.31 212
13723.41 187
13724.52 176
13725.63 167
13726.74 173
13727.84 205
13728.95 191
13730.06 214
13731.16 204
13732.27 174
13733.38 195
13734.49 199
13735.59 183
13736.70 165
13737.81 211
13738.91 184
13740.02 152
13741.13 197
13742.24 191
13743.35 187
13744.45 181
13745.56 189
13746.67 194
13747.78 221
13748.88 190
13749.99 210
13751.10 225
13752.21 184
13753.32 209
13754.42 213
13755.53 224
13756.64 198
13757.75 223
13758.86 211
13759.97 212
13761.07 194
13762.18 209
13763.29 226
13764.40 213
13765.51 214
13766.62 230
13767.72 262
13768.83 268
13769.94 260
13771.05 256
13772.16 256
13773.27 237
13774.38 299
13775.49 288
13776.60 286
13777.70 291
13778.81 275
13779.92 284
13781.03 267
13782.14 270
13783.25 260
13784.36 233
13785.47 241
13786.58 249
13787.69 240
13788.80 203
13789.91 214
13791.02 225
13792.13 243
13793.24 224
13794.35 209
13795.45 193
13796.56 188
13797.67 216
13798.78 190
13799.89 216
13801.00 199
13802.11 225
13803.22 212
13804.33 197
13805.44 196
13806.55 195
13807.67 197
13808.78 187
13809.89 211
13811.00 202
13812.11 200
13813.22 197
13814.33 201
13815.44 195
13816.55 195
13817.66 211
13818.77 212
13819.88 195
13820.99 218
13822.10 188
13823.21 201
13824.32 190
13825.44 177
13826.55 195
13827.66 176
13828.77 224
13829.88 185
13830.99 172
13832.10 143
13833.21 175
13834.32 201
13835.44 175
13836.55 168
13837.66 199
13838.77 177
13839.88 164
13840.99 172
13842.10 181
13843.22 177
13844.33 174
13845.44 182
13846.55 181
13847.66 174
13848.78 162
13849.89 205
13851.00 204
13852.11 185
13853.22 149
13854.34 169
13855.45 190
13856.56 175
13857.67 174
13858.78 176
13859.90 149
13861.01 160
13862.12 156
13863.23 154
13864.35 192
13865.46 178
13866.57 154
13867.68 166
13868.80 196
13869.91 198
13871.02 188
13872.14 151
13873.25 167
13874.36 212
13875.47 174
13876.59 183
13877.70 189
13878.81 175
13879.93 163
13881.04 163
13882.15 170
13883.27 177
13884.38 184
13885.49 196
13886.61 179
13887.72 168
13888.83 167
13889.95 168
13891.06 163
13892.17 186
13893.29 176
13894.40 182
13895.52 213
13896.63 186
13897.74 192
13898.86 163
13899.97 192
13901.09 202
13902.20 185
13903.31 200
13904.43 202
13905.54 206
13906.66 160
13907.77 162
13908.89 182
13910.00 171
13911.11 179
13912.23 159
13913.34 173
13914.46 162
13915.57 166
13916.69 165
13917.80 167
13918.92 187
13920.03 195
13921.15 182
13922.26 180
13923.38 181
13924.49 173
13925.61 191
13926.72 169
13927.84 181
13928.95 173
13930.07 164
13931.18 163
13932.30 170
13933.41 181
13934.53 166
13935.64 185
13936.76 173
13937.87 151
13938.99 177
13940.10 179
13941.22 175
13942.34 176
13943.45 191
13944.57 193
13945.68 181
13946.80 180
13947.91 166
13949.03 155
13950.15 191
13951.26 182
13952.38 173
13953.49 150
13954.61 168
13955.73 174
13956.84 189
13957.96 167
13959.08 205
13960.19 176
13961.31 183
13962.43 164
13963.54 149
13964.66 196
13965.78 173
13966.89 167
13968.01 167
13969.13 164
13970.24 170
13971.36 174
13972.48 170
13973.59 177
13974.71 183
13975.83 173
13976.94 157
13978.06 178
13979.18 140
13980.30 146
13981.41 156
13982.53 186
13983.65 156
13984.76 174
13985.88 167
13987.00 158
13988.12 151
13989.23 173
13990.35 159
13991.47 162
13992.59 157
13993.71 169
13994.82 151
13995.94 156
13997.06 164
13998.18 157
13999.29 147
14000.41 159
14001.53 171
14002.65 173
14003.77 175
14004.88 166
14006.00 171
14007.12 149
14008.24 172
14009.36 176
14010.48 155
14011.59 154
14012.71 185
14013.83 158
14014.95 154
14016.07 161
14017.19 153
14018.31 177
14019.43 173
14020.54 193
14021.66 170
14022.78 181
14023.90 166
14025.02 171
14026.14 189
14027.26 185
14028.38 167
14029.50 162
14030.62 185
14031.73 185
14032.85 183
14033.97 158
14035.09 178
14036.21 189
14037.33 176
14038.45 177
14039.57 173
14040.69 167
14041.81 206
14042.93 180
14044.05 179
14045.17 191
14046.29 193
14047.41 170
14048.53 197
14049.65 191
14050.77 176
14051.89 164
14053.01 176
14054.13 219
14055.25 204
14056.37 172
14057.49 170
14058.61 217
14059.73 198
14060.85 181
14061.97 210
14063.09 210
14064.21 207
14065.33 193
14066.45 187
14067.57 206
14068.70 223
14069.82 229
14070.94 204
14072.06 190
14073.18 235
14074.30 231
14075.42 218
14076.54 187
14077.66 193
14078.78 254
14079.91 220
14081.03 269
14082.15 228
14083.27 260
14084.39 250
14085.51 259
14086.63 247
14087.75 255
14088.88 248
14090.00 272
14091.12 272
14092.24 280
14093.36 249
14094.48 296
14095.61 291
14096.73 262
14097.85 257
14098.97 267
14100.09 301
14101.22 307
14102.34 275
14103.46 330
14104.58 320
14105.71 288
14106.83 275
14107.95 255
14109.07 250
14110.19 291
14111.32 236
14112.44 216
14113.56 210
14114.68 243
14115.81 231
14116.93 243
14118.05 189
14119.18 198
14120.30 191
14121.42 216
14122.54 212
14123.67 197
14124.79 161
14125.91 188
14127.04 179
14128.16 198
14129.28 170
14130.41 185
14131.53 213
14132.65 200
14133.78 194
14134.90 178
14136.02 193
14137.15 234
14138.27 240
14139.39 188
14140.52 193
14141.64 191
14142.76 206
14143.89 183
14145.01 210
14146.13 186
14147.26 189
14148.38 188
14149.51 203
14150.63 214
14151.75 177
14152.88 186
14154.00 178
14155.13 195
14156.25 180
14157.38 181
14158.50 171
14159.62 224
14160.75 186
14161.87 216
14163.00 175
14164.12 190
14165.25 193
14166.37 198
14167.50 171
14168.62 175
14169.75 178
14170.87 173
14172.00 196
14173.12 192
14174.25 197
14175.37 164
14176.50 156
14177.62 182
14178.75 181
14179.87 189
14181.00 172
14182.12 174
14183.25 198
14184.37 193
14185.50 192
14186.62 190
14187.75 184
14188.87 203
14190.00 175
14191.13 168
14192.25 202
14193.38 178
14194.50 172
14195.63 184
14196.75 166
14197.88 159
14199.01 164
14200.13 175
14201.26 168
14202.38 183
14203.51 169
14204.64 178
14205.76 182
14206.89 189
14208.01 182
14209.14 164
14210.27 170
14211.39 160
14212.52 175
14213.65 159
14214.77 174
14215.90 131
14217.03 149
14218.15 153
14219.28 193
14220.41 156
14221.53 158
14222.66 161
14223.79 190
14224.91 174
14226.04 152
14227.17 148
14228.30 167
14229.42 198
14230.55 181
14231.68 159
14232.80 175
14233.93 164
14235.06 161
14236.19 157
14237.31 175
14238.44 176
14239.57 163
14240.70 179
14241.82 171
14242.95 161
14244.08 175
14245.21 167
14246.34 210
14247.46 176
14248.59 148
14249.72 168
14250.85 191
14251.98 166
14253.10 165
14254.23 178
14255.36 169
14256.49 195
14257.62 175
14258.74 152
14259.87 172
14261.00 194
14262.13 186
14263.26 182
14264.39 170
14265.52 159
14266.64 150
14267.77 157
14268.90 149
14270.03 136
14271.16 145
14272.29 145
14273.42 168
14274.55 167
14275.68 159
14276.80 167
14277.93 163
14279.06 168
14280.19 171
14281.32 145
14282.45 171
14283.58 183
14284.71 161
14285.84 183
14286.97 160
14288.10 154
14289.23 179
14290.36 170
14291.49 158
14292.62 159
14293.75 164
14294.87 167
14296.00 159
14297.13 149
14298.26 140
14299.39 155
14300.52 168
14301.65 170
14302.78 171
14303.91 159
14305.04 170
14306.17 155
14307.31 143
14308.44 133
14309.57 153
14310.70 153
14311.83 177
14312.96 162
14314.09 149
14315.22 155
14316.35 163
14317.48 140
14318.61 147
14319.74 159
14320.87 169
14322.00 177
14323.13 171
14324.26 145
14325.40 160
14326.53 153
14327.66 174
14328.79 181
14329.92 162
14331.05 148
14332.18 149
14333.31 167
14334.44 174
14335.58 167
14336.71 152
14337.84 160
14338.97 153
14340.10 163
14341.23 134
14342.37 154
14343.50 151
14344.63 140
14345.76 143
14346.89 158
14348.02 154
14349.16 140
14350.29 138
14351.42 138
14352.55 168
14353.68 162
14354.82 171
14355.95 154
14357.08 133
14358.21 152
14359.35 163
14360.48 151
14361.61 150
14362.74 187
14363.87 147
14365.01 131
14366.14 144
14367.27 156
14368.41 145
14369.54 126
14370.67 153
14371.80 161
14372.94 144
14374.07 144
14375.20 164
14376.34 187
14377.47 147
14378.60 148
14379.73 145
14380.87 169
14382.00 148
14383.13 151
14384.27 154
14385.40 155
14386.53 158
14387.67 154
14388.80 150
14389.93 137
14391.07 151
14392.20 159
14393.34 177
14394.47 176
14395.60 157
14396.74 169
14397.87 165
14399.00 161
14400.14 153
14401.27 136
14402.41 147
14403.54 140
14404.67 175
14405.81 154
14406.94 171
14408.08 148
14409.21 149
14410.35 161
14411.48 137
14412.61 138
14413.75 143
14414.88 154
14416.02 144
14417.15 142
14418.29 162
14419.42 154
14420.56 162
14421.69 133
14422.83 151
14423.96 146
14425.10 174
14426.23 151
14427.37 139
14428.50 143
14429.64 145
14430.77 157
14431.91 186
14433.04 200
14434.18 180
14435.31 189
14436.45 168
14437.58 141
14438.72 170
14439.85 150
14440.99 165
14442.13 168
14443.26 170
14444.40 173
14445.53 135
14446.67 137
14447.80 139
14448.94 157
14450.08 168
14451.21 156
14452.35 152
14453.48 142
14454.62 153
14455.76 151
14456.89 155
14458.03 145
14459.16 158
14460.30 152
14461.44 158
14462.57 150
14463.71 173
14464.85 179
14465.98 159
14467.12 153
14468.26 147
14469.39 172
14470.53 180
14471.67 193
14472.80 218
14473.94 186
14475.08 190
14476.21 194
14477.35 177
14478.49 183
14479.62 180
14480.76 216
14481.90 231
14483.04 191
14484.17 179
14485.31 166
14486.45 176
14487.59 204
14488.72 187
14489.86 203
14491.00 152
14492.14 148
14493.27 155
14494.41 148
14495.55 157
14496.69 144
14497.82 152
14498.96 175
14500.10 174
14501.24 150
14502.38 157
14503.51 165
14504.65 196
14505.79 156
14506.93 187
14508.07 157
14509.20 143
14510.34 136
14511.48 131
14512.62 131
14513.76 169
14514.90 159
14516.03 169
14517.17 176
14518.31 157
14519.45 155
14520.59 172
14521.73 144
14522.87 134
14524.01 135
14525.14 121
14526.28 126
14527.42 130
14528.56 165
14529.70 143
14530.84 142
14531.98 140
14533.12 171
14534.26 148
14535.40 137
14536.54 144
14537.67 140
14538.81 152
14539.95 149
14541.09 152
14542.23 129
14543.37 145
14544.51 137
14545.65 139
14546.79 136
14547.93 133
14549.07 146
14550.21 141
14551.35 184
14552.49 129
14553.63 149
14554.77 149
14555.91 162
14557.05 137
14558.19 163
14559.33 131
14560.47 148
14561.61 155
14562.75 151
14563.89 120
14565.03 139
14566.17 132
14567.31 149
14568.45 144
14569.60 125
14570.74 148
14571.88 134
14573.02 134
14574.16 150
14575.30 160
14576.44 142
14577.58 145
14578.72 124
14579.86 132
14581.00 124
14582.14 153
14583.29 146
14584.43 142
14585.57 137
14586.71 144
14587.85 188
14588.99 165
14590.13 143
14591.28 140
14592.42 165
14593.56 159
14594.70 155
14595.84 130
14596.98 160
14598.13 160
14599.27 152
14600.41 149
14601.55 164
14602.69 144
14603.83 145
14604.98 146
14606.12 170
14607.26 194
14608.40 183
14609.54 168
14610.69 162
14611.83 162
14612.97 142
14614.11 159
14615.26 160
14616.40 185
14617.54 147
14618.68 167
14619.83 155
14620.97 150
14622.11 163
14623.25 159
14624.40 189
14625.54 167
14626.68 193
14627.83 189
14628.97 186
14630.11 177
14631.25 148
14632.40 146
14633.54 174
14634.68 163
14635.83 179
14636.97 171
14638.11 165
14639.26 175
14640.40 172
14641.54 173
14642.69 186
14643.83 172
14644.97 143
14646.12 196
14647.26 162
14648.41 168
14649.55 136
14650.69 155
14651.84 154
14652.98 156
14654.13 162
14655.27 169
14656.41 173
14657.56 161
14658.70 161
14659.85 168
14660.99 201
14662.13 144
14663.28 168
14664.42 173
14665.57 185
14666.71 120
14667.86 144
14669.00 146
14670.14 155
14671.29 143
14672.43 171
14673.58 130
14674.72 140
14675.87 170
14677.01 129
14678.16 158
14679.30 137
14680.45 139
14681.59 141
14682.74 172
14683.88 158
14685.03 129
14686.17 133
14687.32 165
14688.46 148
14689.61 157
14690.75 171
14691.90 154
14693.05 147
14694.19 131
14695.34 163
14696.48 148
14697.63 135
14698.77 120
14699.92 159
14701.06 126
14702.21 149
14703.36 122
14704.50 132
14705.65 128
14706.79 140
14707.94 148
14709.09 138
14710.23 145
14711.38 133
14712.53 118
14713.67 165
14714.82 139
14715.96 132
14717.11 148
14718.26 129
14719.40 151
14720.55 130
14721.70 158
14722.84 163
14723.99 157
14725.14 151
14726.28 127
14727.43 138
14728.58 138
14729.72 145
14730.87 155
14732.02 133
14733.16 123
14734.31 152
14735.46 148
14736.61 174
14737.75 146
14738.90 130
14740.05 140
14741.20 145
14742.34 118
14743.49 143
14744.64 134
14745.79 119
14746.93 113
14748.08 166
14749.23 131
14750.38 136
14751.52 145
14752.67 132
14753.82 130
14754.97 119
14756.11 136
14757.26 132
14758.41 170
14759.56 122
14760.71 118
14761.86 131
14763.00 145
14764.15 159
14765.30 143
14766.45 133
14767.60 149
14768.74 147
14769.89 121
14771.04 132
14772.19 120
14773.34 159
14774.49 160
14775.64 150
14776.79 129
14777.93 136
14779.08 151
14780.23 165
14781.38 134
14782.53 106
14783.68 119
14784.83 130
14785.98 138
14787.13 146
14788.28 107
14789.42 121
14790.57 148
14791.72 134
14792.87 128
14794.02 147
14795.17 154
14796.32 124
14797.47 138
14798.62 121
14799.77 160
14800.92 129
14802.07 167
14803.22 131
14804.37 95
14805.52 106
14806.67 124
14807.82 147
14808.97 97
14810.12 147
14811.27 130
14812.42 150
14813.57 123
14814.72 112
14815.87 119
14817.02 181
14818.17 139
14819.32 129
14820.47 115
14821.62 152
14822.77 112
14823.92 139
14825.07 145
14826.22 109
14827.37 125
14828.52 124
14829.68 131
14830.83 106
14831.98 108
14833.13 94
14834.28 141
14835.43 126
14836.58 139
14837.73 130
14838.88 122
14840.03 123
14841.19 137
14842.34 163
14843.49 137
14844.64 128
14845.79 146
14846.94 130
14848.09 113
14849.25 134
14850.40 130
14851.55 123
14852.70 118
14853.85 123
14855.00 119
14856.16 126
14857.31 124
14858.46 116
14859.61 119
14860.76 88
14861.92 126
14863.07 147
14864.22 140
14865.37 117
14866.52 124
14867.68 112
14868.83 140
14869.98 146
14871.13 149
14872.29 133
14873.44 118
14874.59 149
14875.74 137
14876.90 168
14878.05 129
14879.20 137
14880.36 125
14881.51 139
14882.66 128
14883.81 143
14884.97 130
14886.12 133
14887.27 121
14888.43 139
14889.58 125
14890.73 116
14891.89 112
14893.04 134
14894.19 136
14895.35 168
14896.50 133
14897.65 137
14898.81 122
14899.96 114
14901.11 122
14902.27 99
14903.42 120
14904.57 130
14905.73 143
14906.88 101
14908.04 114
14909.19 130
14910.34 152
14911.50 132
14912.65 109
14913.81 124
14914.96 149
14916.11 140
14917.27 139
14918.42 138
14919.58 125
14920.73 133
14921.88 125
14923.04 119
14924.19 121
14925.35 122
14926.50 139
14927.66 141
14928.81 123
14929.97 123
14931.12 129
14932.28 135
14933.43 115
14934.59 111
14935.74 145
14936.90 140
14938.05 125
14939.21 105
14940.36 107
14941.52 134
14942.67 101
14943.83 106
14944.98 128
14946.14 115
14947.29 145
14948.45 120
14949.60 120
14950.76 113
14951.91 113
14953.07 142
14954.23 114
14955.38 122
14956.54 95
14957.69 117
14958.85 115
14960.00 108
14961.16 117
14962.32 139
14963.47 129
14964.63 117
14965.78 112
14966.94 108
14968.10 116
14969.25 125
14970.41 147
14971.57 119
14972.72 116
14973.88 106
14975.04 116
14976.19 118
14977.35 112
14978.50 106
14979.66 156
14980.82 142
14981.97 125
14983.13 129
14984.29 134
14985.45 143
14986.60 131
14987.76 126
14988.92 124
14990.07 114
14991.23 122
14992.39 156
14993.54 119
14994.70 110
14995.86 112
14997.02 150
14998.17 134
14999.33 133
15000.49 119
15001.65 106
15002.80 140
15003.96 134
15005.12 134
15006.28 101
15007.43 116
15008.59 133
15009.75 130
15010.91 105
15012.07 110
15013.22 112
15014.38 138
15015.54 108
15016.70 116
15017.86 123
15019.01 123
15020.17 125
15021.33 123
15022.49 139
15023.65 111
15024.81 120
15025.96 147
15027.12 107
15028.28 108
15029.44 128
15030.60 130
15031.76 117
15032.92 107
15034.07 124
15035.23 104
15036.39 117
15037.55 116
15038.71 125
15039.87 108
15041.03 129
15042.19 114
15043.35 124
15044.50 131
15045.66 109
15046.82 103
15047.98 123
15049.14 125
15050.30 110
15051.46 112
15052.62 105
15053.78 116
15054.94 99
15056.10 110
15057.26 122
15058.42 116
15059.58 130
15060.74 118
15061.90 95
15063.06 98
15064.22 98
15065.38 106
15066.54 130
15067.70 130
15068.86 137
15070.02 126
15071.18 107
15072.34 117
15073.50 125
15074.66 118
15075.82 129
15076.98 125
15078.14 127
15079.30 95
15080.46 104
15081.62 107
15082.78 104
15083.94 131
15085.10 121
15086.26 128
15087.42 120
15088.59 101
15089.75 98
15090.91 123
15092.07 127
15093.23 135
15094.39 108
15095.55 103
15096.71 127
15097.87 140
15099.04 128
15100.20 91
15101.36 110
15102.52 119
15103.68 107
15104.84 125
15106.00 120
15107.17 121
15108.33 137
15109.49 131
15110.65 116
15111.81 127
15112.97 137
15114.14 128
15115.30 122
15116.46 118
15117.62 88
15118.78 119
15119.95 130
15121.11 109
15122.27 121
15123.43 139
15124.59 124
15125.76 120
15126.92 106
15128.08 122
15129.24 102
15130.41 123
15131.57 116
15132.73 110
15133.89 97
15135.06 127
15136.22 133
15137.38 105
15138.54 139
15139.71 126
15140.87 125
15142.03 133
15143.20 110
15144.36 108
15145.52 101
15146.69 114
15147.85 121
15149.01 121
15150.17 112
15151.34 145
15152.50 124
15153.66 115
15154.83 119
15155.99 106
15157.16 124
15158.32 114
15159.48 115
15160.65 115
15161.81 130
15162.97 127
15164.14 123
15165.30 129
15166.46 115
15167.63 119
15168.79 104
15169.96 98
15171.12 115
15172.28 116
15173.45 120
15174.61 123
15175.78 126
15176.94 122
15178.11 133
15179.27 109
15180.43 119
15181.60 102
15182.76 112
15183.93 131
15185.09 122
15186.26 122
15187.42 128
15188.59 108
15189.75 131
15190.92 122
15192.08 146
15193.25 127
15194.41 109
15195.58 119
15196.74 114
15197.91 108
15199.07 114
15200.24 115
15201.40 126
15202.57 138
15203.73 120
15204.90 112
15206.06 127
15207.23 118
15208.39 129
15209.56 131
15210.72 111
15211.89 113
15213.06 121
15214.22 116
15215.39 120
15216.55 126
15217.72 153
15218.88 119
15220.05 127
15221.22 117
15222.38 105
15223.55 118
15224.71 127
15225.88 127
15227.05 120
15228.21 126
15229.38 144
15230.55 148
15231.71 111
15232.88 111
15234.05 124
15235.21 130
15236.38 122
15237.54 117
15238.71 135
15239.88 122
15241.04 113
15242.21 138
15243.38 100
15244.55 124
15245.71 99
15246.88 130
15248.05 114
15249.21 115
15250.38 119
15251.55 109
15252.71 113
15253.88 112
15255.05 112
15256.22 137
15257.38 126
15258.55 96
15259.72 109
15260.89 120
15262.05 142
15263.22 107
15264.39 111
15265.56 119
15266.72 102
15267.89 94
15269.06 111
15270.23 116
15271.40 134
15272.56 117
15273.73 107
15274.90 109
15276.07 106
15277.24 105
15278.40 110
15279.57 118
15280.74 112
15281.91 120
15283.08 135
15284.25 130
15285.41 128
15286.58 107
15287.75 119
15288.92 115
15290.09 104
15291.26 119
15292.43 114
15293.59 117
15294.76 120
15295.93 112
15297.10 114
15298.27 105
15299.44 106
15300.61 123
15301.78 119
15302.95 115
15304.12 126
15305.28 107
15306.45 108
15307.62 96
15308.79 120
15309.96 124
15311.13 130
15312.30 125
15313.47 116
15314.64 106
15315.81 109
15316.98 107
15318.15 94
15319.32 122
15320.49 130
15321.66 124
15322.83 126
15324.00 108
15325.17 113
15326.34 110
15327.51 95
15328.68 111
15329.85 120
15331.02 128
15332.19 107
15333.36 119
15334.53 126
15335.70 124
15336.87 116
15338.04 130
15339.21 121
15340.38 102
15341.55 106
15342.72 114
15343.89 104
15345.06 122
15346.23 110
15347.41 114
15348.58 100
15349.75 119
15350.92 133
15352.09 123
15353.26 123
15354.43 133
15355.60 127
15356.77 108
15357.94 104
15359.12 97
15360.29 115
15361.46 139
15362.63 138
15363.80 117
15364.97 114
15366.14 120
15367.32 157
15368.49 134
15369.66 129
15370.83 120
15372.00 112
15373.17 131
15374.35 111
15375.52 105
15376.69 120
15377.86 124
15379.03 110
15380.21 129
15381.38 123
15382.55 105
15383.72 124
15384.90 108
15386.07 108
15387.24 104
15388.41 111
15389.58 128
15390.76 118
15391.93 115
15393.10 114
15394.27 122
15395.45 105
15396.62 117
15397.79 120
15398.97 116
15400.14 113
15401.31 110
15402.48 112
15403.66 118
15404.83 122
15406.00 131
15407.18 140
15408.35 140
15409.52 139
15410.70 113
15411.87 118
15413.04 104
15414.22 125
15415.39 104
15416.56 139
15417.74 123
15418.91 111
15420.08 107
15421.26 130
15422.43 122
15423.60 109
15424.78 111
15425.95 114
15427.13 95
15428.30 100
15429.47 118
15430.65 121
15431.82 116
15433.00 130
15434.17 90
15435.34 93
15436.52 102
15437.69 147
15438.87 118
15440.04 124
15441.22 92
15442.39 122
15443.56 104
15444.74 112
15445.91 106
15447.09 127
15448.26 99
15449.44 107
15450.61 108
15451.79 114
15452.96 111
15454.14 117
15455.31 106
15456.49 98
15457.66 92
15458.84 127
15460.01 128
15461.19 105
15462.36 111
15463.54 103
15464.71 142
15465.89 114
15467.06 121
15468.24 113
15469.42 98
15470.59 108
15471.77 111
15472.94 132
15474.12 131
15475.29 93
15476.47 108
15477.64 126
15478.82 105
15480.00 109
15481.17 118
15482.35 123
15483.52 102
15484.70 108
15485.88 106
15487.05 110
15488.23 110
15489.41 87
15490.58 91
15491.76 123
15492.93 112
15494.11 128
15495.29 133
15496.46 116
15497.64 107
15498.82 119
15499.99 135
15501.17 109
15502.35 126
15503.52 130
15504.70 117
15505.88 106
15507.05 118
15508.23 117
15509.41 134
15510.59 124
15511.76 85
15512.94 103
15514.12 100
15515.29 127
15516.47 117
15517.65 94
15518.83 87
15520.00 112
15521.18 110
15522.36 116
15523.54 92
15524.71 103
15525.89 104
15527.07 120
15528.25 135
15529.42 138
15530.60 110
15531.78 109
15532.96 98
15534.14 118
15535.31 126
15536.49 108
15537.67 122
15538.85 101
15540.03 108
15541.20 119
15542.38 115
15543.56 120
15544.74 121
15545.92 104
15547.10 120
15548.27 116
15549.45 100
15550.63 102
15551.81 112
15552.99 135
15554.17 121
15555.35 114
15556.53 100
15557.70 113
15558.88 124
15560.06 130
15561.24 117
15562.42 115
15563.60 103
15564.78 121
15565.96 116
15567.14 97
15568.32 122
15569.50 109
15570.67 102
15571.85 116
15573.03 146
15574.21 129
15575.39 117
15576.57 119
15577.75 111
15578.93 121
15580.11 120
15581.29 123
15582.47 96
15583.65 114
15584.83 105
15586.01 116
15587.19 105
15588.37 97
15589.55 133
15590.73 124
15591.91 139
15593.09 128
15594.27 98
15595.45 125
15596.63 131
15597.81 119
15598.99 102
15600.17 130
15601.35 108
15602.53 115
15603.71 122
15604.90 159
15606.08 139
15607.26 123
15608.44 135
15609.62 158
15610.80 149
15611.98 136
15613.16 126
15614.34 123
15615.52 144
15616.70 125
15617.89 142
15619.07 132
15620.25 109
15621.43 113
15622.61 131
15623.79 133
15624.97 149
15626.15 107
15627.34 114
15628.52 145
15629.70 143
15630.88 126
15632.06 153
15633.24 134
15634.43 129
15635.61 122
15636.79 109
15637.97 130
15639.15 128
15640.34 141
15641.52 128
15642.70 124
15643.88 124
15645.06 115
15646.25 119
15647.43 140
15648.61 131
15649.79 120
15650.98 150
15652.16 133
15653.34 124
15654.52 126
15655.71 132
15656.89 145
15658.07 126
15659.25 144
15660.44 162
15661.62 146
15662.80 136
15663.98 131
15665.17 115
15666.35 123
15667.53 123
15668.72 155
15669.90 142
15671.08 137
15672.27 134
15673.45 126
15674.63 143
15675.82 168
15677.00 142
15678.18 158
15679.37 164
15680.55 155
15681.73 148
15682.92 135
15684.10 142
15685.28 133
15686.47 136
15687.65 143
15688.84 154
15690.02 124
15691.20 142
15692.39 151
15693.57 116
15694.76 126
15695.94 131
15697.12 142
15698.31 125
15699.49 135
15700.68 154
15701.86 148
15703.05 151
15704.23 138
15705.41 146
15706.60 176
15707.78 126
15708.97 143
15710.15 141
15711.34 152
15712.52 162
15713.71 153
15714.89 167
15716.08 148
15717.26 165
15718.45 162
15719.63 150
15720.82 156
15722.00 153
15723.19 145
15724.37 176
15725.56 149
15726.74 123
15727.93 148
15729.11 164
15730.30 138
15731.48 143
15732.67 142
15733.85 168
15735.04 165
15736.23 149
15737.41 119
15738.60 161
15739.78 154
15740.97 139
15742.15 171
15743.34 121
15744.53 145
15745.71 132
15746.90 147
15748.08 146
15749.27 144
15750.46 173
15751.64 172
15752.83 163
15754.02 134
15755.20 141
15756.39 150
15757.57 161
15758.76 145
15759.95 151
15761.13 154
15762.32 150
15763.51 140
15764.69 131
15765.88 133
15767.07 150
15768.25 152
15769.44 110
15770.63 141
15771.82 140
15773.00 150
15774.19 131
15775.38 136
15776.56 133
15777.75 147
15778.94 116
15780.13 129
15781.31 127
15782.50 136
15783.69 127
15784.88 117
15786.06 147
15787.25 118
15788.44 135
15789.63 149
15790.81 141
15792.00 107
15793.19 119
15794.38 120
15795.56 126
15796.75 130
15797.94 117
15799.13 116
15800.32 121
15801.50 130
15802.69 131
15803.88 144
15805.07 128
15806.26 132
15807.45 132
15808.63 137
15809.82 127
15811.01 119
15812.20 145
15813.39 133
15814.58 139
15815.77 135
15816.95 131
15818.14 127
15819.33 126
15820.52 107
15821.71 108
15822.90 133
15824.09 115
15825.28 120
15826.46 99
15827.65 120
15828.84 122
15830.03 117
15831.22 130
15832.41 127
15833.60 115
15834.79 126
15835.98 113
15837.17 122
15838.36 102
15839.55 108
15840.74 122
15841.93 125
15843.12 124
15844.31 112
15845.50 117
15846.69 132
15847.88 129
15849.07 131
15850.26 118
15851.45 140
15852.64 129
15853.83 132
15855.02 106
15856.21 146
15857.40 145
15858.59 127
15859.78 108
15860.97 107
15862.16 125
15863.35 127
15864.54 112
15865.73 124
15866.92 116
15868.11 126
15869.30 101
15870.49 116
15871.68 133
15872.87 137
15874.06 132
15875.25 129
15876.45 99
15877.64 117
15878.83 119
15880.02 121
15881.21 129
15882.40 113
15883.59 110
15884.78 111
15885.97 142
15887.17 125
15888.36 122
15889.55 131
15890.74 140
15891.93 118
15893.12 122
15894.31 121
15895.51 137
15896.70 116
15897.89 126
15899.08 128
15900.27 135
15901.46 147
15902.66 120
15903.85 122
15905.04 136
15906.23 144
15907.43 140
15908.62 142
15909.81 126
15911.00 114
15912.19 117
15913.39 95
15914.58 119
15915.77 113
15916.96 134
15918.16 121
15919.35 133
15920.54 156
15921.73 133
15922.93 129
15924.12 141
15925.31 126
15926.50 125
15927.70 135
15928.89 134
15930.08 136
15931.28 112
15932.47 107
15933.66 142
15934.86 140
15936.05 142
15937.24 134
15938.44 134
15939.63 146
15940.82 153
15942.02 145
15943.21 123
15944.40 122
15945.60 113
15946.79 110
15947.98 126
15949.18 113
15950.37 109
15951.56 126
15952.76 118
15953.95 103
15955.15 117
15956.34 138
15957.53 123
15958.73 123
15959.92 152
15961.12 154
15962.31 146
15963.50 114
15964.70 147
15965.89 112
15967.09 112
15968.28 127
15969.48 142
15970.67 134
15971.86 107
15973.06 136
15974.25 127
15975.45 127
15976.64 127
15977.84 109
15979.03 133
15980.23 121
15981.42 129
15982.62 122
15983.81 120
15985.01 106
15986.20 115
15987.40 127
15988.59 105
15989.79 131
15990.98 128
15992.18 119
15993.37 101
15994.57 94
15995.76 96
15996.96 107
15998.16 139
15999.35 115
16000.55 120
16001.74 121
16002.94 118
16004.13 121
16005.33 115
16006.53 129
16007.72 126
16008.92 130
16010.11 113
16011.31 108
16012.51 121
16013.70 153
16014.90 120
16016.09 119
16017.29 100
16018.49 118
16019.68 102
16020.88 101
16022.07 116
16023.27 118
16024.47 105
16025.66 112
16026.86 107
16028.06 97
16029.25 133
16030.45 91
16031.65 134
16032.84 92
16034.04 99
16035.24 143
16036.44 137
16037.63 107
16038.83 86
16040.03 134
16041.22 121
16042.42 117
16043.62 114
16044.82 117
16046.01 115
16047.21 113
16048.41 120
16049.60 118
16050.80 111
16052.00 135
16053.20 116
16054.39 119
16055.59 90
16056.79 128
16057.99 129
16059.19 134
16060.38 105
16061.58 99
16062.78 131
16063.98 132
16065.18 128
16066.37 91
16067.57 121
16068.77 127
16069.97 125
16071.17 112
16072.36 105
16073.56 122
16074.76 133
16075.96 134
16077.16 116
16078.36 85
16079.56 120
16080.75 127
16081.95 115
16083.15 126
16084.35 108
16085.55 113
16086.75 104
16087.95 102
16089.15 97
16090.34 111
16091.54 91
16092.74 108
16093.94 106
16095.14 108
16096.34 100
16097.54 102
16098.74 111
16099.94 87
16101.14 109
16102.34 95
16103.54 118
16104.74 117
16105.93 118
16107.13 121
16108.33 93
16109.53 102
16110.73 108
16111.93 108
16113.13 119
16114.33 114
16115.53 124
16116.73 121
16117.93 103
16119.13 107
16120.33 115
16121.53 94
16122.73 114
16123.93 122
16125.13 110
16126.33 107
16127.53 104
16128.73 92
16129.94 115
16131.14 122
16132.34 100
16133.54 119
16134.74 116
16135.94 97
16137.14 116
16138.34 104
16139.54 101
16140.74 93
16141.94 102
16143.14 110
16144.34 132
16145.55 105
16146.75 118
16147.95 104
16149.15 111
16150.35 97
16151.55 104
16152.75 102
16153.95 123
16155.15 104
16156.36 103
16157.56 110
16158.76 87
16159.96 113
16161.16 124
16162.36 116
16163.57 87
16164.77 100
16165.97 124
16167.17 120
16168.37 101
16169.58 99
16170.78 108
16171.98 114
16173.18 121
16174.38 101
16175.59 92
16176.79 87
16177.99 104
16179.19 116
16180.39 106
16181.60 87
16182.80 97
16184.00 104
16185.20 93
16186.41 115
16187.61 120
16188.81 98
16190.01 98
16191.22 100
16192.42 100
16193.62 99
16194.83 96
16196.03 120
16197.23 99
16198.43 119
16199.64 86
16200.84 106
16202.04 97
16203.25 107
16204.45 112
16205.65 114
16206.86 92
16208.06 104
16209.26 112
16210.47 115
16211.67 108
16212.87 131
16214.08 109
16215.28 125
16216.49 109
16217.69 101
16218.89 112
16220.10 116
16221.30 125
16222.50 104
16223.71 104
16224.91 121
16226.12 117
16227.32 107
16228.52 95
16229.73 88
16230.93 109
16232.14 130
16233.34 111
16234.55 112
16235.75 108
16236.95 132
16238.16 127
16239.36 106
16240.57 109
16241.77 139
16242.98 129
16244.18 121
16245.39 120
16246.59 109
16247.80 147
16249.00 118
16250.21 132
16251.41 114
16252.62 115
16253.82 112
16255.03 124
16256.23 108
16257.44 122
16258.64 121
16259.85 112
16261.05 119
16262.26 126
16263.46 119
16264.67 137
16265.87 124
16267.08 113
16268.29 121
16269.49 115
16270.70 124
16271.90 118
16273.11 110
16274.31 112
16275.52 139
16276.73 133
16277.93 141
16279.14 138
16280.34 138
16281.55 131
16282.76 124
16283.96 114
16285.17 122
16286.38 135
16287.58 124
16288.79 126
16289.99 121
16291.20 119
16292.41 140
16293.61 102
16294.82 120
16296.03 130
16297.23 124
16298.44 135
16299.65 137
16300.85 130
16302.06 126
16303.27 146
16304.47 125
16305.68 124
16306.89 119
16308.10 131
16309.30 138
16310.51 138
16311.72 128
16312.92 142
16314.13 148
16315.34 121
16316.55 122
16317.75 148
16318.96 147
16320.17 139
16321.38 153
16322.58 139
16323.79 127
16325.00 113
16326.21 157
16327.42 138
16328.62 121
16329.83 124
16331.04 127
16332.25 118
16333.46 121
16334.66 117
16335.87 116
16337.08 96
16338.29 85
16339.50 127
16340.70 120
16341.91 131
16343.12 118
16344.33 105
16345.54 126
16346.75 137
16347.96 106
16349.16 118
16350.37 107
16351.58 111
16352.79 124
16354.00 127
16355.21 133
16356.42 138
16357.63 152
16358.83 125
16360.04 125
16361.25 103
16362.46 128
16363.67 140
16364.88 137
16366.09 107
16367.30 104
16368.51 127
16369.72 105
16370.93 116
16372.14 107
16373.35 108
16374.56 115
16375.76 99
16376.97 117
16378.18 97
16379.39 121
16380.60 104
16381.81 102
16383.02 102
16384.23 120
16385.44 102
16386.65 104
16387.86 106
16389.07 83
16390.28 109
16391.49 115
16392.70 85
16393.91 104
16395.12 109
16396.33 120
16397.55 107
16398.76 104
16399.97 96
16401.18 107
16402.39 103
16403.60 108
16404.81 111
16406.02 102
16407.23 103
16408.44 123
16409.65 117
16410.86 103
16412.07 125
16413.28 119
16414.50 115
16415.71 105
16416.92 100
16418.13 104
16419.34 121
16420.55 104
16421.76 85
16422.97 105
16424.19 104
16425.40 127
16426.61 108
16427.82 115
16429.03 104
16430.24 112
16431.46 95
16432.67 99
16433.88 91
16435.09 105
16436.30 107
16437.51 120
16438.73 90
16439.94 114
16441.15 92
16442.36 116
16443.57 105
16444.79 107
16446.00 93
16447.21 102
16448.42 105
16449.64 131
16450.85 113
16452.06 110
16453.27 111
16454.49 103
16455.70 115
16456.91 89
16458.12 107
16459.34 96
16460.55 111
16461.76 94
16462.97 105
16464.19 94
16465.40 85
16466.61 96
16467.83 97
16469.04 108
16470.25 90
16471.47 132
16472.68 85
16473.89 98
16475.11 97
16476.32 94
16477.53 106
16478.75 98
16479.96 107
16481.17 106
16482.39 98
16483.60 97
16484.81 108
16486.03 120
16487.24 117
16488.45 104
16489.67 102
16490.88 103
16492.10 112
16493.31 117
16494.52 103
16495.74 88
16496.95 101
16498.17 101
16499.38 105
16500.59 94
16501.81 100
16503.02 100
16504.24 103
16505.45 119
16506.67 86
16507.88 90
16509.10 103
16510.31 101
16511.52 89
16512.74 101
16513.95 97
16515.17 94
16516.38 104
16517.60 91
16518.81 79
16520.03 83
16521.24 95
16522.46 106
16523.67 111
16524.89 100
16526.10 91
16527.32 103
16528.53 104
16529.75 77
16530.96 103
16532.18 97
16533.40 96
16534.61 90
16535.83 108
16537.04 105
16538.26 102
16539.47 105
16540.69 90
16541.91 92
16543.12 107
16544.34 107
16545.55 88
16546.77 102
16547.98 101
16549.20 108
16550.42 122
16551.63 97
16552.85 98
16554.07 84
16555.28 107
16556.50 115
16557.71 95
16558.93 126
16560.15 99
16561.36 117
16562.58 124
16563.80 97
16565.01 106
16566.23 95
16567.45 95
16568.66 101
16569.88 104
16571.10 98
16572.31 115
16573.53 101
16574.75 104
16575.96 101
16577.18 93
16578.40 90
16579.62 83
16580.83 92
16582.05 111
16583.27 100
16584.48 86
16585.70 107
16586.92 89
16588.14 106
16589.35 89
16590.57 110
16591.79 103
16593.01 98
16594.23 97
16595.44 112
16596.66 106
16597.88 102
16599.10 113
16600.31 85
16601.53 97
16602.75 88
16603.97 98
16605.19 92
16606.40 106
16607.62 100
16608.84 108
16610.06 111
16611.28 91
16612.50 99
16613.71 86
16614.93 100
16616.15 96
16617.37 95
16618.59 90
16619.81 101
16621.03 98
16622.24 99
16623.46 93
16624.68 91
16625.90 90
16627.12 109
16628.34 95
16629.56 92
16630.78 81
16632.00 80
16633.21 101
16634.43 101
16635.65 106
16636.87 88
16638.09 110
16639.31 132
16640.53 116
16641.75 88
16642.97 105
16644.19 102
16645.41 99
16646.63 94
16647.85 89
16649.07 96
16650.29 89
16651.51 107
16652.73 116
16653.95 93
16655.17 95
16656.39 91
16657.61 101
16658.83 87
16660.05 86
16661.27 100
16662.49 90
16663.71 82
16664.93 65
16666.15 105
16667.37 97
16668.59 100
16669.81 82
16671.03 83
16672.25 69
16673.47 93
16674.69 95
16675.91 110
16677.13 96
16678.35 79
16679.57 96
16680.80 112
16682.02 104
16683.24 83
16684.46 116
16685.68 101
16686.90 84
16688.12 78
16689.34 104
16690.56 111
16691.79 107
16693.01 95
16694.23 87
16695.45 83
16696.67 96
16697.89 97
16699.11 96
16700.34 103
16701.56 80
16702.78 106
16704.00 87
16705.22 93
16706.44 84
16707.67 100
16708.89 79
16710.11 99
16711.33 84
16712.55 70
16713.78 90
16715.00 91
16716.22 116
16717.44 91
16718.67 101
16719.89 88
16721.11 97
16722.33 91
16723.55 87
16724.78 95
16726.00 86
16727.22 72
16728.45 98
16729.67 81
16730.89 80
16732.11 81
16733.34 81
16734.56 101
16735.78 93
16737.00 87
16738.23 89
16739.45 96
16740.67 88
16741.90 105
16743.12 74
16744.34 117
16745.57 94
16746.79 84
16748.01 95
16749.24 97
16750.46 108
16751.68 96
16752.91 111
16754.13 121
16755.35 105
16756.58 109
16757.80 120
16759.03 78
16760.25 102
16761.47 98
16762.70 97
16763.92 81
16765.14 87
16766.37 89
16767.59 101
16768.82 84
16770.04 92
16771.27 90
16772.49 105
16773.71 112
16774.94 97
16776.16 97
16777.39 83
16778.61 124
16779.84 98
16781.06 99
16782.29 65
16783.51 99
16784.73 82
16785.96 102
16787.18 89
16788.41 93
16789.63 83
16790.86 112
16792.08 99
16793.31 85
16794.53 82
16795.76 76
16796.98 107
16798.21 99
16799.43 115
16800.66 102
16801.89 101
16803.11 108
16804.34 80
16805.56 93
16806.79 97
16808.01 88
16809.24 111
16810.46 88
16811.69 91
16812.91 102
16814.14 95
16815.37 91
16816.59 92
16817.82 93
16819.04 88
16820.27 101
16821.50 78
16822.72 79
16823.95 90
16825.17 117
16826.40 88
16827.63 86
16828.85 79
16830.08 81
16831.31 105
16832.53 89
16833.76 95
16834.99 88
16836.21 85
16837.44 98
16838.67 108
16839.89 86
16841.12 86
16842.35 73
16843.57 103
16844.80 89
16846.03 96
16847.25 101
16848.48 99
16849.71 87
16850.93 74
16852.16 90
16853.39 97
16854.62 113
16855.84 102
16857.07 98
16858.30 97
16859.53 85
16860.75 93
16861.98 96
16863.21 89
16864.44 93
16865.66 99
16866.89 114
16868.12 96
16869.35 86
16870.57 110
16871.80 80
16873.03 95
16874.26 78
16875.49 110
16876.71 91
16877.94 117
16879.17 105
16880.40 106
16881.63 84
16882.86 114
16884.08 108
16885.31 96
16886.54 99
16887.77 101
16889.00 108
16890.23 102
16891.45 112
16892.68 83
16893.91 105
16895.14 104
16896.37 98
16897.60 83
16898.83 107
16900.06 98
16901.29 95
16902.51 84
16903.74 84
16904.97 114
16906.20 104
16907.43 97
16908.66 95
16909.89 97
16911.12 119
16912.35 117
16913.58 99
16914.81 99
16916.04 79
16917.27 94
16918.50 88
16919.73 104
16920.95 88
16922.18 88
16923.41 112
16924.64 109
16925.87 102
16927.10 93
16928.33 91
16929.56 103
16930.79 121
16932.02 100
16933.25 107
16934.48 88
16935.71 98
16936.94 98
16938.18 99
16939.41 101
16940.64 103
16941.87 88
16943.10 87
16944.33 105
16945.56 99
16946.79 104
16948.02 108
16949.25 96
16950.48 81
16951.71 105
16952.94 109
16954.17 113
16955.40 100
16956.64 109
16957.87 98
16959.10 72
16960.33 94
16961.56 81
16962.79 110
16964.02 87
16965.25 97
16966.48 90
16967.72 82
16968.95 83
16970.18 92
16971.41 91
16972.64 104
16973.87 96
16975.11 132
16976.34 80
16977.57 107
16978.80 111
16980.03 87
16981.26 91
16982.50 97
16983.73 99
16984.96 117
16986.19 94
16987.42 88
16988.66 117
16989.89 105
16991.12 103
16992.35 89
16993.59 96
16994.82 101
16996.05 94
16997.28 108
16998.52 105
16999.75 115
17000.98 116
17002.21 109
17003.45 90
17004.68 76
17005.91 105
17007.14 89
17008.38 88
17009.61 115
17010.84 80
17012.08 117
17013.31 105
17014.54 97
17015.78 86
17017.01 98
17018.24 103
17019.47 99
17020.71 100
17021.94 89
17023.17 97
17024.41 96
17025.64 98
17026.88 91
17028.11 95
17029.34 99
17030.58 119
17031.81 110
17033.04 78
17034.28 72
17035.51 94
17036.75 95
17037.98 87
17039.21 79
17040.45 104
17041.68 97
17042.92 85
17044.15 81
17045.38 78
17046.62 96
17047.85 101
17049.09 103
17050.32 103
17051.56 81
17052.79 88
17054.02 87
17055.26 85
17056.49 119
17057.73 96
17058.96 91
17060.20 100
17061.43 105
17062.67 93
17063.90 80
17065.14 83
17066.37 80
17067.61 100
17068.84 89
17070.08 92
17071.31 83
17072.55 87
17073.78 79
17075.02 96
17076.25 91
17077.49 80
17078.72 82
17079.96 80
17081.20 90
17082.43 78
17083.67 80
17084.90 86
17086.14 108
17087.37 112
17088.61 84
17089.85 84
17091.08 91
17092.32 81
17093.55 87
17094.79 86
17096.03 97
17097.26 89
17098.50 81
17099.73 102
17100.97 100
17102.21 96
17103.44 82
17104.68 96
17105.92 107
17107.15 77
17108.39 83
17109.63 111
17110.86 102
17112.10 77
17113.34 82
17114.57 78
17115.81 87
17117.05 75
17118.28 74
17119.52 75
17120.76 82
17121.99 96
17123.23 104
17124.47 92
17125.70 97
17126.94 80
17128.18 95
17129.42 91
17130.65 85
17131.89 91
17133.13 81
17134.37 94
17135.60 89
17136.84 99
17138.08 87
17139.32 81
17140.55 84
17141.79 82
17143.03 106
17144.27 115
17145.50 87
17146.74 92
17147.98 88
17149.22 100
17150.46 87
17151.69 105
17152.93 92
17154.17 79
17155.41 96
17156.65 95
17157.89 97
17159.12 102
17160.36 79
17161.60 82
17162.84 96
17164.08 97
17165.32 96
17166.56 82
17167.79 90
17169.03 96
17170.27 97
17171.51 76
17172.75 81
17173.99 72
17175.23 104
17176.47 97
17177.70 89
17178.94 86
17180.18 84
17181.42 121
17182.66 83
17183.90 94
17185.14 76
17186.38 75
17187.62 89
17188.86 89
17190.10 84
17191.34 73
17192.58 83
17193.82 87
17195.06 79
17196.30 85
17197.54 85
17198.78 87
17200.01 89
17201.25 98
17202.49 99
17203.73 92
17204.97 91
17206.21 72
17207.45 90
17208.70 103
17209.94 107
17211.18 86
17212.42 95
17213.66 95
17214.90 94
17216.14 89
17217.38 97
17218.62 80
17219.86 90
17221.10 102
17222.34 102
17223.58 102
17224.82 88
17226.06 86
17227.30 87
17228.54 92
17229.78 88
17231.03 71
17232.27 93
17233.51 114
17234.75 106
17235.99 90
17237.23 90
17238.47 92
17239.71 99
17240.95 91
17242.20 91
17243.44 84
17244.68 95
17245.92 83
17247.16 91
17248.40 95
17249.65 87
17250.89 90
17252.13 90
17253.37 92
17254.61 91
17255.85 76
17257.10 71
17258.34 84
17259.58 92
17260.82 95
17262.06 100
17263.31 77
17264.55 102
17265.79 96
17267.03 101
17268.27 93
17269.52 81
17270.76 88
17272.00 87
17273.24 97
17274.49 89
17275.73 99
17276.97 89
17278.22 71
17279.46 94
17280.70 93
17281.94 103
17283.19 96
17284.43 88
17285.67 80
17286.91 80
17288.16 81
17289.40 100
17290.64 91
17291.89 103
17293.13 88
17294.37 86
17295.62 92
17296.86 86
17298.10 91
17299.35 84
17300.59 110
17301.83 81
17303.08 96
17304.32 71
17305.56 82
17306.81 85
17308.05 87
17309.30 78
17310.54 80
17311.78 92
17313.03 72
17314.27 80
17315.52 99
17316.76 103
17318.00 89
17319.25 96
17320.49 84
17321.74 112
17322.98 91
17324.23 99
17325.47 71
17326.71 87
17327.96 88
17329.20 92
17330.45 90
17331.69 101
17332.94 88
17334.18 87
17335.43 94
17336.67 82
17337.92 78
17339.16 67
17340.41 86
17341.65 78
17342.90 79
17344.14 89
17345.39 84
17346.63 88
17347.88 92
17349.12 100
17350.37 84
17351.61 77
17352.86 75
17354.10 80
17355.35 105
17356.59 92
17357.84 77
17359.08 76
17360.33 80
17361.58 113
17362.82 89
17364.07 74
17365.31 82
17366.56 88
17367.80 100
17369.05 90
17370.30 75
17371.54 107
17372.79 84
17374.03 101
17375.28 83
17376.53 94
17377.77 80
17379.02 95
17380.27 82
17381.51 91
17382.76 91
17384.01 93
17385.25 85
17386.50 60
17387.75 69
17388.99 90
17390.24 110
17391.49 63
17392.73 61
17393.98 72
17395.23 86
17396.47 81
17397.72 66
17398.97 87
17400.21 84
17401.46 89
17402.71 84
17403.96 93
17405.20 97
17406.45 77
17407.70 100
17408.94 121
17410.19 80
17411.44 99
17412.69 81
17413.93 95
17415.18 86
17416.43 89
17417.68 81
17418.93 84
17420.17 92
17421.42 72
17422.67 95
17423.92 102
17425.16 93
17426.41 83
17427.66 105
17428.91 99
17430.16 73
17431.41 76
17432.65 88
17433.90 79
17435.15 98
17436.40 85
17437.65 89
17438.90 102
17440.14 80
17441.39 101
17442.64 113
17443.89 96
17445.14 101
17446.39 87
17447.64 71
17448.88 75
17450.13 66
17451.38 81
17452.63 90
17453.88 100
17455.13 76
17456.38 82
17457.63 82
17458.88 98
17460.13 77
17461.38 82
17462.62 71
17463.87 87
17465.12 82
17466.37 70
17467.62 72
17468.87 72
17470.12 99
17471.37 94
17472.62 90
17473.87 79
17475.12 104
17476.37 78
17477.62 83
17478.87 84
17480.12 85
17481.37 85
17482.62 100
17483.87 74
17485.12 85
17486.37 82
17487.62 87
17488.87 90
17490.12 69
17491.37 97
17492.62 70
17493.87 93
17495.12 79
17496.37 81
17497.62 83
17498.87 87
17500.12 88
17501.38 83
17502.63 102
17503.88 86
17505.13 77
17506.38 77
17507.63 99
17508.88 80
17510.13 79
17511.38 85
17512.63 97
17513.89 77
17515.14 85
17516.39 82
17517.64 89
17518.89 83
17520.14 98
17521.39 89
17522.64 96
17523.90 94
17525.15 88
17526.40 105
17527.65 70
17528.90 86
17530.15 100
17531.41 87
17532.66 84
17533.91 90
17535.16 99
17536.41 100
17537.67 84
17538.92 87
17540.17 79
17541.42 80
17542.67 117
17543.93 107
17545.18 90
17546.43 72
17547.68 104
17548.94 106
17550.19 87
17551.44 80
17552.69 99
17553.95 89
17555.20 86
17556.45 71
17557.70 89
17558.96 88
17560.21 97
17561.46 96
17562.72 100
17563.97 86
17565.22 100
17566.47 108
17567.73 103
17568.98 69
17570.23 67
17571.49 107
17572.74 77
17573.99 89
17575.25 85
17576.50 80
17577.75 80
17579.01 76
17580.26 70
17581.51 82
17582.77 97
17584.02 91
17585.28 85
17586.53 84
17587.78 86
17589.04 80
17590.29 88
17591.54 77
17592.80 88
17594.05 87
17595.31 68
17596.56 92
17597.81 88
17599.07 96
17600.32 79
17601.58 77
17602.83 94
17604.09 96
17605.34 78
17606.60 90
17607.85 91
17609.10 89
17610.36 89
17611.61 72
17612.87 79
17614.12 96
17615.38 80
17616.63 80
17617.89 85
17619.14 89
17620.40 107
17621.65 99
17622.91 94
17624.16 83
17625.42 80
17626.67 74
17627.93 91
17629.18 78
17630.44 81
17631.69 92
17632.95 131
17634.21 70
17635.46 75
17636.72 90
17637.97 82
17639.23 87
17640.48 97
17641.74 73
17642.99 82
17644.25 76
17645.51 81
17646.76 94
17648.02 79
17649.27 89
17650.53 98
17651.79 89
17653.04 89
17654.30 92
17655.55 88
17656.81 87
17658.07 92
17659.32 82
17660.58 95
17661.84 86
17663.09 79
17664.35 79
17665.61 82
17666.86 90
17668.12 103
17669.38 94
17670.63 84
17671.89 93
17673.15 90
17674.40 74
17675.66 90
17676.92 78
17678.17 80
17679.43 85
17680.69 76
17681.95 65
17683.20 79
17684.46 94
17685.72 67
17686.98 94
17688.23 87
17689.49 94
17690.75 75
17692.01 90
17693.26 86
17694.52 84
17695.78 99
17697.04 91
17698.29 92
17699.55 85
17700.81 82
17702.07 75
17703.32 94
17704.58 69
17705.84 68
17707.10 84
17708.36 96
17709.62 78
17710.87 63
17712.13 92
17713.39 76
17714.65 79
17715.91 80
17717.17 90
17718.42 79
17719.68 76
17720.94 77
17722.20 87
17723.46 87
17724.72 85
17725.98 100
17727.23 82
17728.49 82
17729.75 73
17731.01 97
17732.27 83
17733.53 79
17734.79 77
17736.05 81
17737.31 91
17738.57 78
17739.82 86
17741.08 82
17742.34 70
17743.60 83
17744.86 78
17746.12 93
17747.38 66
17748.64 88
17749.90 79
17751.16 83
17752.42 80
17753.68 88
17754.94 92
17756.20 74
17757.46 88
17758.72 85
17759.98 79
17761.24 70
17762.50 97
17763.76 81
17765.02 94
17766.28 83
17767.54 83
17768.80 94
17770.06 79
17771.32 84
17772.58 96
17773.84 96
17775.10 87
17776.36 60
17777.62 79
17778.88 101
17780.14 92
17781.40 75
17782.67 93
17783.93 85
17785.19 73
17786.45 83
17787.71 85
17788.97 82
17790.23 64
17791.49 85
17792.75 92
17794.01 68
17795.28 83
17796.54 86
17797.80 97
17799.06 98
17800.32 105
17801.58 108
17802.84 86
17804.11 85
17805.37 92
17806.63 85
17807.89 81
17809.15 94
17810.41 75
17811.68 70
17812.94 76
17814.20 83
17815.46 83
17816.72 76
17817.99 88
17819.25 78
17820.51 96
17821.77 88
17823.03 101
17824.30 78
17825.56 89
17826.82 87
17828.08 94
17829.35 89
17830.61 73
17831.87 82
17833.13 81
17834.40 89
17835.66 78
17836.92 73
17838.18 99
17839.45 89
17840.71 88
17841.97 75
17843.24 86
17844.50 77
17845.76 81
17847.02 77
17848.29 73
17849.55 100
17850.81 93
17852.08 89
17853.34 70
17854.60 75
17855.87 84
17857.13 59
17858.39 90
17859.66 74
17860.92 74
17862.18 82
17863.45 81
17864.71 78
17865.98 73
17867.24 91
17868.50 91
17869.77 90
17871.03 68
17872.30 82
17873.56 85
17874.82 78
17876.09 94
17877.35 76
17878.62 71
17879.88 97
17881.14 82
17882.41 83
17883.67 62
17884.94 69
17886.20 82
17887.47 81
17888.73 83
17890.00 74
17891.26 72
17892.52 78
17893.79 76
17895.05 79
17896.32 76
17897.58 80
17898.85 93
17900.11 68
17901.38 70
17902.64 92
17903.91 72
17905.17 93
17906.44 86
17907.70 67
17908.97 71
17910.23 87
17911.50 81
17912.77 84
17914.03 80
17915.30 76
17916.56 107
17917.83 88
17919.09 87
17920.36 76
17921.62 86
17922.89 74
17924.16 85
17925.42 93
17926.69 68
17927.95 75
17929.22 96
17930.49 68
17931.75 85
17933.02 89
17934.28 84
17935.55 74
17936.82 75
17938.08 96
17939.35 94
17940.62 79
17941.88 76
17943.15 112
17944.42 86
17945.68 76
17946.95 78
17948.22 81
17949.48 79
17950.75 90
17952.02 84
17953.28 74
17954.55 92
17955.82 89
17957.08 85
17958.35 91
17959.62 76
17960.88 73
17962.15 88
17963.42 95
17964.69 89
17965.95 70
17967.22 88
17968.49 74
17969.76 86
17971.02 75
17972.29 102
17973.56 82
17974.83 98
17976.09 61
17977.36 82
17978.63 69
17979.90 91
17981.16 97
17982.43 82
17983.70 62
17984.97 84
17986.24 85
17987.50 73
17988.77 78
17990.04 75
17991.31 88
17992.58 79
17993.84 82
17995.11 80
17996.38 57
17997.65 86
17998.92 76
18000.19 61
18001.46 70
18002.72 67
18003.99 68
18005.26 78
18006.53 59
18007.80 65
18009.07 99
18010.34 84
18011.61 85
18012.87 76
18014.14 80
18015.41 85
18016.68 81
18017.95 66
18019.22 64
18020.49 84
18021.76 73
18023.03 74
18024.30 69
18025.57 82
18026.84 67
18028.11 82
18029.37 74
18030.64 64
18031.91 79
18033.18 75
18034.45 83
18035.72 72
18036.99 77
18038.26 90
18039.53 104
18040.80 92
18042.07 94
18043.34 75
18044.61 80
18045.88 87
18047.15 70
18048.42 73
18049.69 94
18050.96 89
18052.23 90
18053.50 89
18054.77 61
18056.05 59
18057.32 86
18058.59 97
18059.86 72
18061.13 85
18062.40 86
18063.67 82
18064.94 65
18066.21 94
18067.48 91
18068.75 75
18070.02 80
18071.29 89
18072.57 85
18073.84 75
18075.11 106
18076.38 83
18077.65 76
18078.92 86
18080.19 90
18081.46 73
18082.74 76
18084.01 87
18085.28 88
18086.55 70
18087.82 92
18089.09 87
18090.37 87
18091.64 76
18092.91 71
18094.18 89
18095.45 82
18096.72 95
18098.00 79
18099.27 98
18100.54 96
18101.81 78
18103.08 65
18104.36 93
18105.63 84
18106.90 76
18108.17 85
18109.45 72
18110.72 77
18111.99 68
18113.26 88
18114.54 88
18115.81 98
18117.08 79
18118.35 85
18119.63 70
18120.90 60
18122.17 73
18123.44 91
18124.72 77
18125.99 73
18127.26 81
18128.54 95
18129.81 87
18131.08 86
18132.36 79
18133.63 76
18134.90 103
18136.18 74
18137.45 94
18138.72 81
18140.00 76
18141.27 103
18142.54 87
18143.82 79
18145.09 71
18146.36 91
18147.64 87
18148.91 87
18150.19 79
18151.46 75
18152.73 100
18154.01 90
18155.28 80
18156.55 72
18157.83 77
18159.10 101
18160.38 78
18161.65 92
18162.93 74
18164.20 100
18165.47 111
18166.75 89
18168.02 75
18169.30 68
18170.57 84
18171.85 93
18173.12 67
18174.40 75
18175.67 106
18176.95 77
18178.22 78
18179.50 63
18180.77 93
18182.04 83
18183.32 92
18184.59 82
18185.87 83
18187.15 74
18188.42 83
18189.70 100
18190.97 68
18192.25 79
18193.52 60
18194.80 85
18196.07 79
18197.35 70
18198.62 90
18199.90 70
18201.17 70
18202.45 69
18203.73 72
18205.00 78
18206.28 84
18207.55 71
18208.83 73
18210.10 88
18211.38 75
18212.66 66
18213.93 98
18215.21 68
18216.48 74
18217.76 75
18219.04 76
18220.31 69
18221.59 92
18222.87 88
18224.14 68
18225.42 81
18226.70 80
18227.97 87
18229.25 99
18230.53 75
18231.80 52
18233.08 98
18234.36 83
18235.63 79
18236.91 88
18238.19 70
18239.46 77
18240.74 107
18242.02 80
18243.29 80
18244.57 65
18245.85 79
18247.13 81
18248.40 95
18249.68 63
18250.96 74
18252.24 109
18253.51 80
18254.79 63
18256.07 63
18257.35 88
18258.62 89
18259.90 86
18261.18 79
18262.46 75
18263.73 82
18265.01 94
18266.29 78
18267.57 67
18268.85 85
18270.12 64
18271.40 98
18272.68 80
18273.96 94
18275.24 70
18276.51 89
18277.79 76
18279.07 81
18280.35 68
18281.63 79
18282.91 73
18284.18 77
18285.46 70
18286.74 78
18288.02 96
18289.30 66
18290.58 79
18291.86 87
18293.14 68
18294.41 83
18295.69 86
18296.97 72
18298.25 95
18299.53 73
18300.81 69
18302.09 68
18303.37 76
18304.65 77
18305.93 81
18307.21 83
18308.49 84
18309.76 98
18311.04 69
18312.32 87
18313.60 77
18314.88 73
18316.16 69
18317.44 84
18318.72 74
18320.00 77
18321.28 63
18322.56 89
18323.84 74
18325.12 63
18326.40 86
18327.68 71
18328.96 84
18330.24 68
18331.52 80
18332.80 78
18334.08 72
18335.36 71
18336.64 87
18337.92 96
18339.20 81
18340.48 74
18341.76 80
18343.05 72
18344.33 72
18345.61 86
18346.89 82
18348.17 88
18349.45 68
18350.73 63
18352.01 71
18353.29 84
18354.57 83
18355.85 80
18357.13 67
18358.42 82
18359.70 90
18360.98 92
18362.26 78
18363.54 62
18364.82 75
18366.10 82
18367.38 79
18368.67 74
18369.95 76
18371.23 93
18372.51 66
18373.79 62
18375.07 78
18376.36 64
18377.64 83
18378.92 76
18380.20 89
18381.48 85
18382.77 71
18384.05 77
18385.33 99
18386.61 61
18387.89 67
18389.18 71
18390.46 65
18391.74 69
18393.02 65
18394.31 78
18395.59 81
18396.87 66
18398.15 72
18399.44 82
18400.72 86
18402.00 77
18403.28 85
18404.57 66
18405.85 86
18407.13 75
18408.41 101
18409.70 77
18410.98 70
18412.26 104
18413.55 84
18414.83 86
18416.11 72
18417.40 60
18418.68 79
18419.96 82
18421.25 84
18422.53 76
18423.81 63
18425.10 89
18426.38 76
18427.66 76
18428.95 63
18430.23 89
18431.51 67
18432.80 78
18434.08 86
18435.37 71
18436.65 76
18437.93 78
18439.22 63
18440.50 71
18441.79 83
18443.07 80
18444.35 77
18445.64 61
18446.92 72
18448.21 82
18449.49 83
18450.78 84
18452.06 79
18453.34 65
18454.63 74
18455.91 91
18457.20 81
18458.48 64
18459.77 75
18461.05 73
18462.34 76
18463.62 77
18464.91 83
18466.19 71
18467.48 82
18468.76 83
18470.05 64
18471.33 73
18472.62 88
18473.90 80
18475.19 60
18476.47 79
18477.76 75
18479.04 70
18480.33 94
18481.61 71
18482.90 73
18484.18 85
18485.47 91
18486.76 89
18488.04 87
18489.33 71
18490.61 83
18491.90 69
18493.18 81
18494.47 74
18495.76 88
18497.04 77
18498.33 87
18499.61 80
18500.90 81
18502.19 84
18503.47 80
18504.76 71
18506.05 70
18507.33 78
18508.62 82
18509.90 72
18511.19 80
18512.48 76
18513.76 67
18515.05 80
18516.34 66
18517.62 87
18518.91 68
18520.20 68
18521.48 66
18522.77 64
18524.06 60
18525.35 70
18526.63 73
18527.92 60
18529.21 65
18530.49 70
18531.78 65
18533.07 53
18534.36 71
18535.64 78
18536.93 66
18538.22 77
18539.50 68
18540.79 73
18542.08 61
18543.37 71
18544.66 77
18545.94 71
18547.23 62
18548.52 65
18549.81 67
18551.09 73
18552.38 70
18553.67 82
18554.96 77
18556.25 63
18557.53 78
18558.82 77
18560.11 66
18561.40 79
18562.69 89
18563.98 63
18565.26 69
18566.55 61
18567.84 78
18569.13 62
18570.42 92
18571.71 58
18572.99 73
18574.28 75
18575.57 70
18576.86 74
18578.15 80
18579.44 70
18580.73 67
18582.02 67
18583.31 80
18584.59 66
18585.88 71
18587.17 74
18588.46 71
18589.75 75
18591.04 65
18592.33 76
18593.62 68
18594.91 74
18596.20 68
18597.49 88
18598.78 87
18600.07 87
18601.36 61
18602.65 73
18603.94 97
18605.23 66
18606.52 68
18607.81 81
18609.09 90
18610.38 87
18611.67 88
18612.96 82
18614.25 72
18615.55 76
18616.84 86
18618.13 86
18619.42 70
18620.71 87
18622.00 78
18623.29 88
18624.58 67
18625.87 87
18627.16 81
18628.45 86
18629.74 76
18631.03 79
18632.32 84
18633.61 87
18634.90 82
18636.19 73
18637.48 63
18638.77 68
18640.07 88
18641.36 68
18642.65 82
18643.94 71
18645.23 75
18646.52 71
18647.81 78
18649.10 75
18650.40 68
18651.69 76
18652.98 74
18654.27 65
18655.56 74
18656.85 70
18658.14 76
18659.44 92
18660.73 62
18662.02 77
18663.31 75
18664.60 98
18665.89 78
18667.19 74
18668.48 63
18669.77 63
18671.06 72
18672.35 67
18673.65 79
18674.94 64
18676.23 59
18677.52 76
18678.82 65
18680.11 74
18681.40 91
18682.69 82
18683.99 74
18685.28 64
18686.57 77
18687.86 59
18689.16 80
18690.45 63
18691.74 77
18693.03 77
18694.33 85
18695.62 74
18696.91 63
18698.21 59
18699.50 62
18700.79 91
18702.09 75
18703.38 82
18704.67 76
18705.97 69
18707.26 67
18708.55 66
18709.85 85
18711.14 74
18712.43 63
18713.73 73
18715.02 78
18716.31 66
18717.61 67
18718.90 71
18720.19 81
18721.49 75
18722.78 68
18724.08 70
18725.37 83
18726.66 85
18727.96 78
18729.25 83
18730.55 78
18731.84 74
18733.13 63
18734.43 78
18735.72 76
18737.02 66
18738.31 69
18739.61 72
18740.90 73
18742.19 68
18743.49 70
18744.78 75
18746.08 67
18747.37 67
18748.67 66
18749.96 58
18751.26 69
18752.55 76
18753.85 74
18755.14 56
18756.44 89
18757.73 74
18759.03 78
18760.32 79
18761.62 75
18762.91 73
18764.21 83
18765.50 76
18766.80 70
18768.09 62
18769.39 68
18770.69 57
18771.98 79
18773.28 71
18774.57 63
18775.87 77
18777.16 81
18778.46 71
18779.76 70
18781.05 67
18782.35 68
18783.64 79
18784.94 67
18786.24 71
18787.53 72
18788.83 66
18790.12 80
18791.42 73
18792.72 77
18794.01 84
18795.31 63
18796.61 66
18797.90 71
18799.20 74
18800.49 72
18801.79 76
18803.09 71
18804.38 79
18805.68 57
18806.98 61
18808.28 77
18809.57 66
18810.87 67
18812.17 63
18813.46 73
18814.76 76
18816.06 59
18817.35 75
18818.65 71
18819.95 57
18821.25 69
18822.54 63
18823.84 69
18825.14 74
18826.44 78
18827.73 65
18829.03 72
18830.33 73
18831.63 62
18832.92 76
18834.22 70
18835.52 76
18836.82 61
18838.11 75
18839.41 60
18840.71 73
18842.01 78
18843.31 80
18844.60 77
18845.90 85
18847.20 69
18848.50 57
18849.80 72
18851.10 83
18852.39 73
18853.69 49
18854.99 60
18856.29 73
18857.59 63
18858.89 71
18860.18 74
18861.48 80
18862.78 65
18864.08 69
18865.38 63
18866.68 70
18867.98 66
18869.28 76
18870.58 82
18871.87 76
18873.17 73
18874.47 70
18875.77 71
18877.07 65
18878.37 70
18879.67 69
18880.97 73
18882.27 69
18883.57 78
18884.87 79
18886.17 63
18887.47 78
18888.77 62
18890.07 68
18891.36 64
18892.66 81
18893.96 68
18895.26 62
18896.56 84
18897.86 68
18899.16 88
18900.46 53
18901.76 73
18903.06 72
18904.36 77
18905.66 69
18906.96 55
18908.27 52
18909.57 85
18910.87 66
18912.17 72
18913.47 67
18914.77 76
18916.07 70
18917.37 68
18918.67 67
18919.97 84
18921.27 87
18922.57 69
18923.87 77
18925.17 71
18926.47 68
18927.77 70
18929.08 77
18930.38 64
18931.68 78
18932.98 81
18934.28 61
18935.58 77
18936.88 77
18938.18 71
18939.49 67
18940.79 72
18942.09 85
18943.39 83
18944.69 77
18945.99 52
18947.29 75
18948.60 85
18949.90 61
18951.20 58
18952.50 74
18953.80 62
18955.11 64
18956.41 79
18957.71 93
18959.01 84
18960.31 63
18961.62 65
18962.92 72
18964.22 68
18965.52 74
18966.82 63
18968.13 66
18969.43 63
18970.73 96
18972.03 74
18973.34 67
18974.64 50
18975.94 61
18977.24 83
18978.55 66
18979.85 62
18981.15 69
18982.46 84
18983.76 63
18985.06 76
18986.36 70
18987.67 78
18988.97 74
18990.27 81
18991.58 77
18992.88 72
18994.18 77
18995.49 97
18996.79 80
18998.09 60
18999.40 68
19000.70 96
19002.00 80
19003.31 69
19004.61 59
19005.91 63
19007.22 69
19008.52 70
19009.83 79
19011.13 68
19012.43 79
19013.74 98
19015.04 85
19016.34 72
19017.65 84
19018.95 76
19020.26 87
19021.56 86
19022.87 58
19024.17 74
19025.47 78
19026.78 65
19028.08 68
19029.39 59
19030.69 86
19032.00 90
19033.30 70
19034.61 63
19035.91 61
19037.22 72
19038.52 75
19039.82 67
19041.13 56
19042.43 56
19043.74 88
19045.04 77
19046.35 78
19047.65 82
19048.96 66
19050.26 83
19051.57 71
19052.88 73
19054.18 58
19055.49 76
19056.79 69
19058.10 76
19059.40 67
19060.71 68
19062.01 73
19063.32 81
19064.62 66
19065.93 69
19067.24 66
19068.54 115
19069.85 89
19071.15 67
19072.46 55
19073.77 70
19075.07 67
19076.38 98
19077.68 71
19078.99 74
19080.30 77
19081.60 76
19082.91 70
19084.22 67
19085.52 61
19086.83 79
19088.13 78
19089.44 91
19090.75 63
19092.05 71
19093.36 74
19094.67 77
19095.97 59
19097.28 56
19098.59 98
19099.90 77
19101.20 67
19102.51 90
19103.82 66
19105.12 67
19106.43 76
19107.74 78
19109.04 61
19110.35 73
19111.66 71
19112.97 75
19114.27 87
19115.58 76
19116.89 60
19118.20 84
19119.50 83
19120.81 96
19122.12 78
19123.43 61
19124.73 70
19126.04 80
19127.35 88
19128.66 80
19129.97 64
19131.27 59
19132.58 92
19133.89 71
19135.20 56
19136.51 63
19137.81 69
19139.12 75
19140.43 86
19141.74 73
19143.05 77
19144.36 80
19145.66 80
19146.97 75
19148.28 66
19149.59 88
19150.90 67
19152.21 62
19153.52 65
19154.83 53
19156.13 79
19157.44 71
19158.75 75
19160.06 69
19161.37 77
19162.68 71
19163.99 67
19165.30 65
19166.61 67
19167.92 77
19169.22 85
19170.53 76
19171.84 87
19173.15 72
19174.46 84
19175.77 73
19177.08 72
19178.39 56
19179.70 50
19181.01 88
19182.32 69
19183.63 64
19184.94 58
19186.25 72
19187.56 66
19188.87 78
19190.18 68
19191.49 81
19192.80 66
19194.11 83
19195.42 72
19196.73 70
19198.04 66
19199.35 62
19200.66 72
19201.97 65
19203.28 69
19204.59 61
19205.90 75
19207.21 60
19208.52 69
19209.83 73
19211.14 78
19212.46 64
19213.77 65
19215.08 58
19216.39 64
19217.70 61
19219.01 71
19220.32 71
19221.63 84
19222.94 76
19224.25 63
19225.57 72
19226.88 61
19228.19 72
19229.50 71
19230.81 76
19232.12 72
19233.43 80
19234.75 71
19236.06 76
19237.37 57
19238.68 72
19239.99 82
19241.30 77
19242.62 84
19243.93 58
19245.24 75
19246.55 87
19247.86 86
19249.18 73
19250.49 79
19251.80 80
19253.11 87
19254.42 78
19255.74 86
19257.05 77
19258.36 85
19259.67 60
19260.99 75
19262.30 106
19263.61 76
19264.92 59
19266.24 68
19267.55 76
19268.86 68
19270.17 84
19271.49 71
19272.80 61
19274.11 67
19275.42 83
19276.74 73
19278.05 74
19279.36 61
19280.68 77
19281.99 98
19283.30 74
19284.62 72
19285.93 61
19287.24 69
19288.56 56
19289.87 76
19291.18 68
19292.50 63
19293.81 73
19295.12 82
19296.44 81
19297.75 73
19299.06 65
19300.38 66
19301.69 81
19303.01 63
19304.32 88
19305.63 68
19306.95 75
19308.26 63
19309.58 68
19310.89 51
19312.20 70
19313.52 69
19314.83 83
19316.15 65
19317.46 70
19318.78 61
19320.09 68
19321.41 86
19322.72 70
19324.03 67
19325.35 54
19326.66 75
19327.98 76
19329.29 86
19330.61 84
19331.92 75
19333.24 71
19334.55 71
19335.87 65
19337.18 70
19338.50 74
19339.81 72
19341.13 77
19342.44 76
19343.76 66
19345.07 86
19346.39 92
19347.70 63
19349.02 65
19350.34 60
19351.65 84
19352.97 73
19354.28 66
19355.60 64
19356.91 76
19358.23 71
19359.54 70
19360.86 73
19362.18 81
19363.49 80
19364.81 88
19366.12 74
19367.44 56
19368.76 72
19370.07 68
19371.39 70
19372.71 58
19374.02 73
19375.34 68
19376.65 84
19377.97 76
19379.29 89
19380.60 69
19381.92 83
19383.24 76
19384.55 91
19385.87 90
19387.19 52
19388.50 70
19389.82 64
19391.14 83
19392.45 61
19393.77 73
19395.09 61
19396.41 82
19397.72 71
19399.04 56
19400.36 69
19401.67 66
19402.99 65
19404.31 68
19405.63 78
19406.94 60
19408.26 60
19409.58 62
19410.90 60
19412.21 55
19413.53 55
19414.85 70
19416.17 84
19417.48 73
19418.80 75
19420.12 68
19421.44 92
19422.76 73
19424.07 83
19425.39 73
19426.71 68
19428.03 69
19429.35 77
19430.66 89
19431.98 72
19433.30 66
19434.62 71
19435.94 77
19437.26 65
19438.57 90
19439.89 81
19441.21 65
19442.53 58
19443.85 72
19445.17 73
19446.49 56
19447.81 77
19449.12 67
19450.44 67
19451.76 67
19453.08 83
19454.40 54
19455.72 77
19457.04 58
19458.36 87
19459.68 74
19461.00 64
19462.32 81
19463.63 77
19464.95 83
19466.27 57
19467.59 67
19468.91 65
19470.23 77
19471.55 60
19472.87 57
19474.19 65
19475.51 76
19476.83 66
19478.15 72
19479.47 61
19480.79 58
19482.11 78
19483.43 105
19484.75 82
19486.07 56
19487.39 80
19488.71 82
19490.03 77
19491.35 71
19492.67 73
19493.99 63
19495.31 76
19496.63 77
19497.95 61
19499.27 67
19500.59 88
19501.91 63
19503.24 67
19504.56 66
19505.88 68
19507.20 72
19508.52 72
19509.84 62
19511.16 62
19512.48 93
19513.80 77
19515.12 80
19516.44 56
19517.77 63
19519.09 78
19520.41 61
19521.73 64
19523.05 72
19524.37 68
19525.69 65
19527.02 84
19528.34 72
19529.66 62
19530.98 62
19532.30 80
19533.62 76
19534.95 61
19536.27 71
19537.59 65
19538.91 64
19540.23 59
19541.56 70
19542.88 58
19544.20 73
19545.52 81
19546.84 70
19548.17 49
19549.49 69
19550.81 72
19552.13 68
19553.46 61
19554.78 65
19556.10 73
19557.42 71
19558.75 61
19560.07 50
19561.39 69
19562.71 77
19564.04 70
19565.36 72
19566.68 80
19568.00 63
19569.33 80
19570.65 79
19571.97 86
19573.30 77
19574.62 80
19575.94 80
19577.27 71
19578.59 58
19579.91 55
19581.24 82
19582.56 80
19583.88 76
19585.21 76
19586.53 77
19587.85 66
19589.18 76
19590.50 72
19591.82 78
19593.15 62
19594.47 73
19595.80 67
19597.12 66
19598.44 60
19599.77 63
19601.09 62
19602.42 70
19603.74 53
19605.06 51
19606.39 74
19607.71 71
19609.04 91
19610.36 67
19611.69 65
19613.01 57
19614.33 74
19615.66 89
19616.98 62
19618.31 65
19619.63 65
19620.96 85
19622.28 69
19623.61 68
19624.93 64
19626.26 55
19627.58 62
19628.91 63
19630.23 66
19631.56 64
19632.88 60
19634.21 77
19635.53 69
19636.86 61
19638.18 61
19639.51 56
19640.83 73
19642.16 74
19643.48 73
19644.81 64
19646.14 68
19647.46 73
19648.79 56
19650.11 81
19651.44 69
19652.76 70
19654.09 79
19655.42 64
19656.74 66
19658.07 74
19659.39 63
19660.72 66
19662.05 71
19663.37 51
19664.70 90
19666.02 77
19667.35 62
19668.68 72
19670.00 64
19671.33 87
19672.66 61
19673.98 70
19675.31 61
19676.64 83
19677.96 70
19679.29 54
19680.62 74
19681.94 69
19683.27 74
19684.60 64
19685.92 76
19687.25 62
19688.58 76
19689.90 78
19691.23 62
19692.56 66
19693.88 77
19695.21 70
19696.54 79
19697.87 67
19699.19 65
19700.52 81
19701.85 82
19703.18 93
19704.50 56
19705.83 70
19707.16 78
19708.49 92
19709.81 67
19711.14 76
19712.47 60
19713.80 85
19715.13 66
19716.45 64
19717.78 79
19719.11 65
19720.44 66
19721.77 58
19723.09 76
19724.42 70
19725.75 79
19727.08 88
19728.41 78
19729.74 62
19731.06 65
19732.39 72
19733.72 79
19735.05 65
19736.38 66
19737.71 73
19739.04 63
19740.36 87
19741.69 58
19743.02 69
19744.35 67
19745.68 67
19747.01 70
19748.34 77
19749.67 68
19751.00 62
19752.32 77
19753.65 78
19754.98 67
19756.31 72
19757.64 69
19758.97 64
19760.30 72
19761.63 70
19762.96 66
19764.29 59
19765.62 69
19766.95 62
19768.28 62
19769.61 80
19770.94 66
19772.27 57
19773.60 81
19774.93 61
19776.26 79
19777.59 85
19778.92 70
19780.25 65
19781.58 72
19782.91 70
19784.24 66
19785.57 71
19786.90 69
19788.23 65
19789.56 71
19790.89 68
19792.22 66
19793.55 71
19794.88 59
19796.21 66
19797.54 81
19798.87 64
19800.20 75
19801.53 75
19802.87 61
19804.20 60
19805.53 81
19806.86 58
19808.19 78
19809.52 80
19810.85 66
19812.18 70
19813.51 84
19814.85 67
19816.18 74
19817.51 66
19818.84 75
19820.17 67
19821.50 74
19822.83 78
19824.17 66
19825.50 70
19826.83 65
19828.16 73
19829.49 79
19830.82 72
19832.16 58
19833.49 84
19834.82 68
19836.15 83
19837.48 66
19838.82 78
19840.15 76
19841.48 81
19842.81 66
19844.14 69
19845.48 75
19846.81 70
19848.14 62
19849.47 68
19850.81 85
19852.14 68
19853.47 76
19854.80 56
19856.14 77
19857.47 65
19858.80 95
19860.14 76
19861.47 65
19862.80 65
19864.13 61
19865.47 67
19866.80 65
19868.13 56
19869.47 62
19870.80 74
19872.13 65
19873.47 65
19874.80 59
19876.13 68
19877.47 57
19878.80 62
19880.13 55
19881.47 69
19882.80 74
19884.13 56
19885.47 68
19886.80 68
19888.13 78
19889.47 78
19890.80 75
19892.14 70
19893.47 76
19894.80 70
19896.14 62
19897.47 77
19898.81 80
19900.14 54
19901.47 68
19902.81 81
19904.14 84
19905.48 67
19906.81 58
19908.15 87
19909.48 78
19910.81 65
19912.15 49
19913.48 81
19914.82 64
19916.15 67
19917.49 60
19918.82 65
19920.16 63
19921.49 81
19922.83 70
19924.16 58
19925.50 62
19926.83 68
19928.17 62
19929.50 70
19930.84 61
19932.17 67
19933.51 94
19934.84 76
19936.18 89
19937.51 65
19938.85 89
19940.18 79
19941.52 72
19942.86 79
19944.19 72
19945.53 66
19946.86 64
19948.20 71
19949.53 77
19950.87 88
19952.21 79
19953.54 65
19954.88 57
19956.21 63
19957.55 68
19958.89 65
19960.22 56
19961.56 81
19962.90 58
19964.23 79
19965.57 67
19966.90 77
19968.24 76
19969.58 61
19970.91 77
19972.25 65
19973.59 67
19974.92 72
19976.26 79
19977.60 69
19978.93 91
19980.27 70
19981.61 69
19982.94 73
19984.28 69
19985.62 47
19986.96 65
19988.29 68
19989.63 86
19990.97 46
19992.30 66
19993.64 74
19994.98 63
19996.32 74
19997.65 52
19998.99 67
20000.33 60
20001.67 74
20003.00 83
20004.34 66
20005.68 54
20007.02 58
20008.35 64
20009.69 72
20011.03 67
20012.37 54
20013.71 78
20015.04 71
20016.38 79
20017.72 50
20019.06 68
20020.40 59
20021.73 62
20023.07 82
20024.41 72
20025.75 59
20027.09 68
20028.43 70
20029.77 65
20031.10 68
20032.44 73
20033.78 80
20035.12 79
20036.46 76
20037.80 53
20039.14 50
20040.47 64
20041.81 73
20043.15 66
20044.49 65
20045.83 64
20047.17 70
20048.51 82
20049.85 68
20051.19 78
20052.53 65
20053.87 80
20055.21 78
20056.54 65
20057.88 67
20059.22 65
20060.56 77
20061.90 70
20063.24 58
20064.58 51
20065.92 68
20067.26 71
20068.60 71
20069.94 69
20071.28 61
20072.62 79
20073.96 73
20075.30 74
20076.64 58
20077.98 59
20079.32 85
20080.66 79
20082.00 67
20083.34 50
20084.68 78
20086.02 78
20087.36 63
20088.70 58
20090.04 72
20091.38 69
20092.73 68
20094.07 88
20095.41 65
20096.75 49
20098.09 70
20099.43 60
20100.77 60
20102.11 47
20103.45 69
20104.79 72
20106.13 54
20107.48 68
20108.82 67
20110.16 78
20111.50 86
20112.84 63
20114.18 70
20115.52 66
20116.86 83
20118.21 74
20119.55 65
20120.89 61
20122.23 79
20123.57 74
20124.91 70
20126.26 52
20127.60 63
20128.94 63
20130.28 64
20131.62 70
20132.96 69
20134.31 71
20135.65 72
