# Supplementary material for: MALDI-TOF MS typing enables the classification of brewing yeasts of the genus Saccharomyces to major beer styles
Source: PLoS One. 2017 Aug 9;12(8):e0181694. doi: 10.1371/journal.pone.0181694 (PMC5549903; doi:10.1371/journal.pone.0181694)
Supplement: S14 File — The directory includes 90 raw files and was zipped to “.zip”; the folder has three strains with 30 spectra per strain; S1 Text explains the raw files with an example and Table 1 represents the yeast strains used within the experiment. (ZIP) [file pone.0181694.s017.zip › 40-42/30636-508-OG-Ale-Ale-YPG-18h-E-E_2015-10-09__0_B9_1.dat]

2000.04 4748
2000.46 4707
2000.88 4435
2001.30 4592
2001.72 4813
2002.14 4705
2002.57 4491
2002.99 4518
2003.41 4600
2003.83 4473
2004.25 4252
2004.67 4353
2005.10 4546
2005.52 4686
2005.94 4490
2006.36 4451
2006.78 4393
2007.21 4480
2007.63 4565
2008.05 4504
2008.47 4483
2008.89 4558
2009.32 4547
2009.74 4646
2010.16 4575
2010.58 4524
2011.01 4611
2011.43 4851
2011.85 4893
2012.27 4590
2012.70 4470
2013.12 4580
2013.54 4742
2013.96 4502
2014.39 4358
2014.81 4367
2015.23 4087
2015.66 4129
2016.08 4066
2016.50 3955
2016.93 4265
2017.35 4199
2017.77 4180
2018.19 4224
2018.62 4216
2019.04 4150
2019.46 4363
2019.89 4418
2020.31 4395
2020.73 4355
2021.16 4370
2021.58 4304
2022.01 4530
2022.43 4607
2022.85 4787
2023.28 4728
2023.70 4483
2024.12 4637
2024.55 4560
2024.97 4096
2025.40 4504
2025.82 4327
2026.24 4699
2026.67 4590
2027.09 4673
2027.52 4215
2027.94 4207
2028.37 4377
2028.79 4359
2029.21 4248
2029.64 4049
2030.06 4219
2030.49 4272
2030.91 3931
2031.34 3990
2031.76 4219
2032.19 4156
2032.61 4113
2033.04 3987
2033.46 4596
2033.88 4679
2034.31 4997
2034.73 4947
2035.16 5129
2035.58 5071
2036.01 5099
2036.43 5087
2036.86 5215
2037.29 4955
2037.71 4719
2038.14 4686
2038.56 4643
2038.99 4671
2039.41 4416
2039.84 4579
2040.26 4558
2040.69 4649
2041.11 4462
2041.54 4414
2041.97 4356
2042.39 4357
2042.82 4472
2043.24 4477
2043.67 4222
2044.09 4299
2044.52 4243
2044.95 3998
2045.37 4136
2045.80 4323
2046.22 4415
2046.65 4258
2047.08 4343
2047.50 4341
2047.93 4140
2048.36 4452
2048.78 4503
2049.21 4570
2049.64 4683
2050.06 4646
2050.49 4451
2050.92 4626
2051.34 4585
2051.77 4407
2052.20 4499
2052.62 4457
2053.05 4420
2053.48 4482
2053.90 4444
2054.33 4296
2054.76 4181
2055.18 4039
2055.61 4152
2056.04 4344
2056.47 4137
2056.89 4155
2057.32 4104
2057.75 4228
2058.17 4329
2058.60 4216
2059.03 4372
2059.46 4554
2059.88 4411
2060.31 4377
2060.74 4364
2061.17 4282
2061.60 4594
2062.02 4389
2062.45 4251
2062.88 4340
2063.31 4563
2063.74 4637
2064.16 4879
2064.59 4924
2065.02 4855
2065.45 4874
2065.88 5348
2066.30 5447
2066.73 5428
2067.16 5449
2067.59 5840
2068.02 6071
2068.45 5796
2068.87 5672
2069.30 5762
2069.73 5728
2070.16 5191
2070.59 4591
2071.02 4436
2071.45 4668
2071.87 4523
2072.30 4513
2072.73 4594
2073.16 4434
2073.59 4374
2074.02 4463
2074.45 4272
2074.88 4191
2075.31 4287
2075.74 4736
2076.17 4765
2076.59 4691
2077.02 4628
2077.45 4808
2077.88 4649
2078.31 4758
2078.74 4749
2079.17 4900
2079.60 4663
2080.03 4647
2080.46 4529
2080.89 4644
2081.32 4961
2081.75 4774
2082.18 4845
2082.61 4909
2083.04 4807
2083.47 4827
2083.90 4817
2084.33 4835
2084.76 4897
2085.19 4739
2085.62 4594
2086.05 4711
2086.48 4670
2086.91 4149
2087.34 4064
2087.77 4199
2088.20 4363
2088.63 4134
2089.06 4136
2089.49 4258
2089.93 4327
2090.36 4336
2090.79 4161
2091.22 4151
2091.65 4159
2092.08 4488
2092.51 4321
2092.94 4639
2093.37 4770
2093.80 4521
2094.23 4494
2094.67 4501
2095.10 4418
2095.53 4402
2095.96 4414
2096.39 4527
2096.82 4678
2097.25 4195
2097.68 4157
2098.12 4416
2098.55 4267
2098.98 4451
2099.41 4500
2099.84 4366
2100.27 4477
2100.71 4608
2101.14 4156
2101.57 4140
2102.00 4174
2102.43 4273
2102.87 4196
2103.30 4330
2103.73 4406
2104.16 4143
2104.59 4159
2105.03 4526
2105.46 4484
2105.89 4426
2106.32 4286
2106.76 4512
2107.19 4446
2107.62 4394
2108.05 4568
2108.49 4515
2108.92 4478
2109.35 4680
2109.78 4978
2110.22 4680
2110.65 4559
2111.08 4437
2111.52 4442
2111.95 4499
2112.38 4325
2112.81 4450
2113.25 4202
2113.68 4245
2114.11 4184
2114.55 4145
2114.98 4093
2115.41 4212
2115.85 4265
2116.28 4148
2116.71 4270
2117.15 4121
2117.58 4232
2118.01 4073
2118.45 4207
2118.88 4120
2119.32 3794
2119.75 4099
2120.18 4255
2120.62 4319
2121.05 4199
2121.48 4185
2121.92 4362
2122.35 4279
2122.79 4057
2123.22 4207
2123.65 4202
2124.09 4187
2124.52 4302
2124.96 4310
2125.39 4327
2125.83 4216
2126.26 4063
2126.70 4389
2127.13 4203
2127.56 4144
2128.00 4058
2128.43 4084
2128.87 4202
2129.30 3914
2129.74 4030
2130.17 3890
2130.61 4156
2131.04 4269
2131.48 4147
2131.91 3963
2132.35 3880
2132.78 3833
2133.22 4024
2133.65 4040
2134.09 4187
2134.52 4089
2134.96 4056
2135.39 4233
2135.83 4442
2136.26 4471
2136.70 4414
2137.14 4580
2137.57 4460
2138.01 4657
2138.44 4799
2138.88 5041
2139.31 4826
2139.75 4799
2140.19 4700
2140.62 4642
2141.06 4586
2141.49 4455
2141.93 4587
2142.37 4528
2142.80 4353
2143.24 4357
2143.67 4284
2144.11 4135
2144.55 4015
2144.98 4017
2145.42 4182
2145.86 4374
2146.29 4128
2146.73 4074
2147.16 4225
2147.60 3779
2148.04 4116
2148.47 4201
2148.91 4290
2149.35 4229
2149.79 4590
2150.22 4539
2150.66 4629
2151.10 4467
2151.53 4449
2151.97 4398
2152.41 4569
2152.84 4596
2153.28 4663
2153.72 4630
2154.16 4468
2154.59 4355
2155.03 4158
2155.47 3831
2155.91 4017
2156.34 4121
2156.78 4219
2157.22 4420
2157.66 4241
2158.09 4098
2158.53 4199
2158.97 4390
2159.41 4440
2159.84 4347
2160.28 4593
2160.72 4334
2161.16 4336
2161.60 4197
2162.03 4188
2162.47 4451
2162.91 4741
2163.35 4842
2163.79 4535
2164.22 4380
2164.66 4331
2165.10 4218
2165.54 4434
2165.98 4225
2166.42 4396
2166.86 4355
2167.29 4330
2167.73 4128
2168.17 4148
2168.61 4270
2169.05 4173
2169.49 4062
2169.93 4091
2170.37 4119
2170.80 4219
2171.24 4052
2171.68 4132
2172.12 4279
2172.56 4430
2173.00 4472
2173.44 4417
2173.88 4581
2174.32 4781
2174.76 5052
2175.20 4653
2175.64 4457
2176.08 4802
2176.51 4791
2176.95 4796
2177.39 4878
2177.83 4748
2178.27 4823
2178.71 5010
2179.15 4651
2179.59 4770
2180.03 4691
2180.47 4435
2180.91 4387
2181.35 4230
2181.79 4176
2182.23 4159
2182.67 4115
2183.11 4309
2183.55 4414
2183.99 4412
2184.43 4248
2184.87 4077
2185.31 3991
2185.76 4026
2186.20 4177
2186.64 4021
2187.08 4048
2187.52 4225
2187.96 3974
2188.40 4256
2188.84 4320
2189.28 4398
2189.72 4270
2190.16 4300
2190.60 4333
2191.04 4348
2191.49 4573
2191.93 4563
2192.37 4535
2192.81 4626
2193.25 4896
2193.69 4666
2194.13 4276
2194.57 4570
2195.02 4474
2195.46 4517
2195.90 4330
2196.34 4614
2196.78 4530
2197.22 4220
2197.66 4279
2198.11 4430
2198.55 4393
2198.99 4472
2199.43 4075
2199.87 4224
2200.32 4276
2200.76 3942
2201.20 4073
2201.64 4129
2202.08 4098
2202.53 4147
2202.97 4098
2203.41 4329
2203.85 4250
2204.29 4171
2204.74 4148
2205.18 3971
2205.62 4109
2206.06 4130
2206.51 4203
2206.95 4355
2207.39 4343
2207.83 4223
2208.28 4349
2208.72 4643
2209.16 4691
2209.61 4496
2210.05 4384
2210.49 4091
2210.93 4264
2211.38 4570
2211.82 4597
2212.26 4534
2212.71 4436
2213.15 4429
2213.59 4574
2214.04 4479
2214.48 4735
2214.92 4472
2215.37 4583
2215.81 4599
2216.25 4344
2216.70 4232
2217.14 4090
2217.59 4043
2218.03 3960
2218.47 4132
2218.92 3985
2219.36 4021
2219.80 4273
2220.25 3970
2220.69 3821
2221.14 4035
2221.58 4024
2222.02 4055
2222.47 3916
2222.91 4025
2223.36 4043
2223.80 4291
2224.25 4455
2224.69 4214
2225.13 4254
2225.58 4177
2226.02 4051
2226.47 4071
2226.91 4282
2227.36 4086
2227.80 4132
2228.25 4023
2228.69 4465
2229.14 4345
2229.58 4325
2230.03 4435
2230.47 4278
2230.92 4440
2231.36 4503
2231.81 4421
2232.25 4596
2232.70 4018
2233.14 4132
2233.59 4437
2234.03 4555
2234.48 4585
2234.92 4538
2235.37 4633
2235.81 4428
2236.26 4385
2236.70 4651
2237.15 4481
2237.60 4117
2238.04 4219
2238.49 4520
2238.93 4441
2239.38 4373
2239.83 4380
2240.27 4231
2240.72 4088
2241.16 4050
2241.61 3991
2242.06 4225
2242.50 4223
2242.95 4180
2243.39 4157
2243.84 4080
2244.29 4030
2244.73 4036
2245.18 4148
2245.63 3912
2246.07 4182
2246.52 4217
2246.97 3919
2247.41 3937
2247.86 3990
2248.31 4031
2248.75 3909
2249.20 4205
2249.65 3973
2250.09 3896
2250.54 3905
2250.99 3913
2251.43 3832
2251.88 3875
2252.33 4141
2252.78 3858
2253.22 3818
2253.67 3937
2254.12 3865
2254.56 3912
2255.01 3917
2255.46 3709
2255.91 3963
2256.35 3949
2256.80 3931
2257.25 3833
2257.70 3928
2258.14 3900
2258.59 3724
2259.04 3885
2259.49 3993
2259.94 3730
2260.38 3752
2260.83 3642
2261.28 3755
2261.73 3836
2262.18 4148
2262.62 4276
2263.07 4102
2263.52 3954
2263.97 4222
2264.42 4294
2264.87 4352
2265.31 4404
2265.76 4505
2266.21 4444
2266.66 4323
2267.11 4302
2267.56 4279
2268.01 4224
2268.45 4236
2268.90 3883
2269.35 3900
2269.80 3756
2270.25 4056
2270.70 3988
2271.15 3938
2271.60 4106
2272.05 4266
2272.49 4009
2272.94 4258
2273.39 4341
2273.84 4338
2274.29 4386
2274.74 4127
2275.19 4208
2275.64 4171
2276.09 3849
2276.54 4140
2276.99 4093
2277.44 4076
2277.89 4072
2278.34 3712
2278.79 3595
2279.24 3650
2279.69 3791
2280.14 4156
2280.59 4078
2281.04 3731
2281.49 3879
2281.94 3918
2282.39 3772
2282.84 3982
2283.29 3895
2283.74 3786
2284.19 3609
2284.64 3773
2285.09 4095
2285.54 3808
2285.99 3834
2286.44 4027
2286.89 4180
2287.34 3873
2287.79 3814
2288.24 3791
2288.69 3575
2289.14 4048
2289.59 4189
2290.05 4228
2290.50 4465
2290.95 4589
2291.40 4543
2291.85 4779
2292.30 5170
2292.75 5340
2293.20 5800
2293.65 5647
2294.11 5628
2294.56 5349
2295.01 5268
2295.46 5481
2295.91 5243
2296.36 4889
2296.81 4690
2297.27 4654
2297.72 4805
2298.17 4645
2298.62 4704
2299.07 4564
2299.52 4243
2299.98 4052
2300.43 4070
2300.88 4287
2301.33 3942
2301.78 3924
2302.24 3968
2302.69 4110
2303.14 4068
2303.59 4162
2304.04 3963
2304.50 3831
2304.95 3683
2305.40 3974
2305.85 3996
2306.31 3733
2306.76 4020
2307.21 3953
2307.66 4061
2308.12 4038
2308.57 4134
2309.02 4106
2309.48 4135
2309.93 4190
2310.38 4657
2310.83 4664
2311.29 4777
2311.74 4741
2312.19 4926
2312.65 4787
2313.10 4829
2313.55 4893
2314.01 4959
2314.46 4569
2314.91 4802
2315.37 4592
2315.82 4403
2316.27 4374
2316.73 4326
2317.18 4168
2317.63 3997
2318.09 4116
2318.54 4104
2318.99 3907
2319.45 3905
2319.90 3995
2320.36 4001
2320.81 4014
2321.26 4103
2321.72 4078
2322.17 4046
2322.63 4033
2323.08 4227
2323.53 4280
2323.99 4151
2324.44 4003
2324.90 3884
2325.35 4102
2325.80 3927
2326.26 4027
2326.71 4146
2327.17 4344
2327.62 4347
2328.08 4363
2328.53 4213
2328.99 4725
2329.44 4707
2329.90 4691
2330.35 4771
2330.81 4668
2331.26 4566
2331.72 4705
2332.17 4755
2332.63 4587
2333.08 4653
2333.54 4615
2333.99 4580
2334.45 4383
2334.90 4641
2335.36 4458
2335.81 4367
2336.27 4301
2336.72 4288
2337.18 4217
2337.63 4276
2338.09 4007
2338.55 4221
2339.00 3984
2339.46 3923
2339.91 4082
2340.37 4239
2340.82 4176
2341.28 4093
2341.74 4111
2342.19 4033
2342.65 3963
2343.10 4169
2343.56 4112
2344.02 4095
2344.47 4108
2344.93 3970
2345.39 4226
2345.84 4126
2346.30 4054
2346.75 4033
2347.21 3978
2347.67 4127
2348.12 4287
2348.58 4282
2349.04 4412
2349.49 4317
2349.95 4353
2350.41 4110
2350.86 4237
2351.32 3928
2351.78 4187
2352.23 4013
2352.69 3818
2353.15 4020
2353.61 3954
2354.06 3941
2354.52 3947
2354.98 4106
2355.43 3936
2355.89 3940
2356.35 4203
2356.81 4187
2357.26 3934
2357.72 3841
2358.18 4031
2358.64 3943
2359.09 3826
2359.55 3808
2360.01 3893
2360.47 4004
2360.93 4050
2361.38 4008
2361.84 3961
2362.30 3884
2362.76 3903
2363.22 3880
2363.67 3840
2364.13 3982
2364.59 3956
2365.05 3997
2365.51 4232
2365.96 3887
2366.42 4035
2366.88 4197
2367.34 4181
2367.80 4422
2368.26 4100
2368.72 4094
2369.17 4235
2369.63 4090
2370.09 4327
2370.55 4141
2371.01 4351
2371.47 4183
2371.93 4126
2372.39 4120
2372.84 4147
2373.30 4349
2373.76 4447
2374.22 4529
2374.68 4698
2375.14 4789
2375.60 4708
2376.06 4889
2376.52 5106
2376.98 4952
2377.44 5075
2377.90 5100
2378.36 5049
2378.81 5007
2379.27 4932
2379.73 5152
2380.19 4791
2380.65 4848
2381.11 4911
2381.57 4809
2382.03 4705
2382.49 4661
2382.95 4868
2383.41 4430
2383.87 4386
2384.33 4205
2384.79 4079
2385.25 4113
2385.71 4219
2386.17 4276
2386.63 4352
2387.09 4419
2387.55 4101
2388.01 3902
2388.48 4029
2388.94 3938
2389.40 4057
2389.86 3897
2390.32 4045
2390.78 4299
2391.24 3933
2391.70 3720
2392.16 3911
2392.62 4135
2393.08 4267
2393.54 4141
2394.00 4117
2394.47 4210
2394.93 4338
2395.39 4298
2395.85 4053
2396.31 4072
2396.77 3984
2397.23 4072
2397.69 3709
2398.16 3551
2398.62 3618
2399.08 3865
2399.54 3946
2400.00 3639
2400.46 3755
2400.92 3846
2401.39 3658
2401.85 3709
2402.31 3668
2402.77 3696
2403.23 3886
2403.70 3777
2404.16 3659
2404.62 3626
2405.08 3842
2405.54 3652
2406.01 3766
2406.47 4031
2406.93 4105
2407.39 4008
2407.86 3922
2408.32 3914
2408.78 3942
2409.24 3808
2409.71 3875
2410.17 4036
2410.63 3822
2411.09 3865
2411.56 3843
2412.02 3840
2412.48 3677
2412.94 3620
2413.41 3854
2413.87 3568
2414.33 3535
2414.80 3480
2415.26 3614
2415.72 3874
2416.19 4075
2416.65 3865
2417.11 4044
2417.57 3914
2418.04 4111
2418.50 4028
2418.96 4194
2419.43 4121
2419.89 4201
2420.36 4100
2420.82 4186
2421.28 4147
2421.75 4202
2422.21 4534
2422.67 4180
2423.14 4221
2423.60 3973
2424.07 4317
2424.53 4310
2424.99 4088
2425.46 4371
2425.92 4474
2426.39 4117
2426.85 4027
2427.31 4020
2427.78 3736
2428.24 4038
2428.71 4115
2429.17 3827
2429.64 3825
2430.10 3951
2430.56 3961
2431.03 3865
2431.49 3839
2431.96 4038
2432.42 3962
2432.89 3851
2433.35 3854
2433.82 3721
2434.28 3969
2434.75 3942
2435.21 3963
2435.68 4021
2436.14 3892
2436.61 3877
2437.07 4018
2437.54 3781
2438.00 4021
2438.47 3917
2438.93 3967
2439.40 4103
2439.86 3694
2440.33 3950
2440.80 3919
2441.26 4003
2441.73 4225
2442.19 3909
2442.66 4078
2443.12 4236
2443.59 4090
2444.06 4018
2444.52 4041
2444.99 3831
2445.45 4074
2445.92 4011
2446.38 3897
2446.85 3881
2447.32 3974
2447.78 3979
2448.25 3901
2448.72 3864
2449.18 3964
2449.65 4095
2450.11 3709
2450.58 3569
2451.05 3903
2451.51 3884
2451.98 3490
2452.45 3533
2452.91 3559
2453.38 3441
2453.85 3562
2454.31 3716
2454.78 3760
2455.25 3697
2455.71 3735
2456.18 3723
2456.65 3658
2457.12 3571
2457.58 3584
2458.05 3654
2458.52 3776
2458.98 3778
2459.45 3906
2459.92 3742
2460.39 3870
2460.85 3687
2461.32 3504
2461.79 3719
2462.26 3411
2462.72 3592
2463.19 3498
2463.66 3513
2464.13 3538
2464.59 3599
2465.06 3717
2465.53 3652
2466.00 3623
2466.47 3857
2466.93 3679
2467.40 3728
2467.87 3661
2468.34 4032
2468.81 4119
2469.27 4011
2469.74 3868
2470.21 3825
2470.68 3934
2471.15 3685
2471.62 3688
2472.09 3576
2472.55 3568
2473.02 3622
2473.49 3423
2473.96 3469
2474.43 3505
2474.90 3716
2475.37 3391
2475.83 3456
2476.30 3488
2476.77 3404
2477.24 3493
2477.71 3381
2478.18 3306
2478.65 3489
2479.12 3615
2479.59 3469
2480.06 3573
2480.53 3644
2480.99 3591
2481.46 3624
2481.93 3357
2482.40 3461
2482.87 3541
2483.34 3667
2483.81 3498
2484.28 3502
2484.75 3590
2485.22 3447
2485.69 3575
2486.16 3663
2486.63 3482
2487.10 3609
2487.57 3749
2488.04 3681
2488.51 3649
2488.98 3504
2489.45 3488
2489.92 3594
2490.39 3666
2490.86 3650
2491.33 3534
2491.80 3719
2492.27 3807
2492.74 3408
2493.21 3643
2493.68 3837
2494.15 4001
2494.62 4161
2495.10 3964
2495.57 4001
2496.04 4058
2496.51 4189
2496.98 4269
2497.45 4235
2497.92 4203
2498.39 4189
2498.86 4025
2499.33 3744
2499.80 3916
2500.28 3861
2500.75 3778
2501.22 3856
2501.69 3811
2502.16 3412
2502.63 3314
2503.10 3423
2503.57 3640
2504.05 3801
2504.52 3741
2504.99 3618
2505.46 3359
2505.93 3621
2506.40 3775
2506.88 3747
2507.35 3716
2507.82 3774
2508.29 3613
2508.76 3508
2509.24 3564
2509.71 3827
2510.18 3930
2510.65 3812
2511.12 3573
2511.60 3671
2512.07 3667
2512.54 3866
2513.01 4061
2513.49 3955
2513.96 3889
2514.43 3919
2514.90 3982
2515.38 3831
2515.85 3806
2516.32 3866
2516.79 3738
2517.27 3800
2517.74 3823
2518.21 3556
2518.68 3583
2519.16 3708
2519.63 3694
2520.10 3594
2520.58 3492
2521.05 3636
2521.52 3786
2522.00 3750
2522.47 3752
2522.94 3698
2523.42 3621
2523.89 3630
2524.36 3605
2524.84 3570
2525.31 3461
2525.78 3258
2526.26 3347
2526.73 3584
2527.20 3593
2527.68 3780
2528.15 3626
2528.63 3628
2529.10 3771
2529.57 3718
2530.05 3935
2530.52 3999
2531.00 4068
2531.47 4002
2531.94 4037
2532.42 3963
2532.89 3900
2533.37 3981
2533.84 4150
2534.32 4269
2534.79 4005
2535.26 3921
2535.74 4196
2536.21 4083
2536.69 3844
2537.16 3743
2537.64 3707
2538.11 3780
2538.59 3865
2539.06 3874
2539.54 3771
2540.01 3584
2540.49 3870
2540.96 3753
2541.44 4041
2541.91 4023
2542.39 4380
2542.86 4687
2543.34 4408
2543.81 4284
2544.29 4298
2544.76 4568
2545.24 4399
2545.71 4236
2546.19 4219
2546.66 3870
2547.14 3970
2547.61 4044
2548.09 3750
2548.57 3586
2549.04 3725
2549.52 3798
2549.99 3823
2550.47 3664
2550.95 3686
2551.42 3737
2551.90 3949
2552.37 3916
2552.85 3756
2553.33 3758
2553.80 3781
2554.28 3865
2554.75 3902
2555.23 3786
2555.71 4052
2556.18 4226
2556.66 4211
2557.14 4116
2557.61 3915
2558.09 4034
2558.57 4145
2559.04 3950
2559.52 4000
2560.00 3811
2560.47 3787
2560.95 3835
2561.43 3694
2561.90 3543
2562.38 3584
2562.86 3575
2563.33 3802
2563.81 3573
2564.29 3632
2564.77 3783
2565.24 3758
2565.72 3590
2566.20 3495
2566.68 3624
2567.15 3736
2567.63 3443
2568.11 3457
2568.59 3536
2569.06 3592
2569.54 3728
2570.02 3452
2570.50 3445
2570.97 3847
2571.45 3537
2571.93 3409
2572.41 3157
2572.89 3200
2573.36 3532
2573.84 3620
2574.32 3562
2574.80 3458
2575.28 3401
2575.75 3448
2576.23 3491
2576.71 3564
2577.19 3398
2577.67 3491
2578.15 3414
2578.62 3233
2579.10 3526
2579.58 3452
2580.06 3330
2580.54 3369
2581.02 3411
2581.50 3351
2581.97 3527
2582.45 3641
2582.93 3631
2583.41 3572
2583.89 3437
2584.37 3297
2584.85 3477
2585.33 3489
2585.81 3420
2586.29 3576
2586.77 3552
2587.24 3683
2587.72 3708
2588.20 3689
2588.68 3549
2589.16 3536
2589.64 3453
2590.12 3476
2590.60 3391
2591.08 3535
2591.56 3447
2592.04 3386
2592.52 3491
2593.00 3584
2593.48 3370
2593.96 3425
2594.44 3677
2594.92 3573
2595.40 3435
2595.88 3600
2596.36 3409
2596.84 3572
2597.32 3251
2597.80 3299
2598.28 3340
2598.76 3568
2599.24 3352
2599.72 3353
2600.20 3418
2600.68 3530
2601.16 3811
2601.64 3387
2602.12 3180
2602.61 3277
2603.09 3267
2603.57 3311
2604.05 3294
2604.53 3414
2605.01 3602
2605.49 3494
2605.97 3567
2606.45 3629
2606.93 3291
2607.42 3307
2607.90 3232
2608.38 3289
2608.86 3488
2609.34 3284
2609.82 3471
2610.30 3340
2610.78 3208
2611.27 3297
2611.75 3239
2612.23 3372
2612.71 3343
2613.19 3474
2613.67 3360
2614.16 3692
2614.64 3635
2615.12 3612
2615.60 3477
2616.08 3486
2616.57 3767
2617.05 3625
2617.53 3660
2618.01 3654
2618.49 3772
2618.98 3716
2619.46 3666
2619.94 3623
2620.42 3849
2620.91 3757
2621.39 3636
2621.87 3683
2622.35 3734
2622.84 3663
2623.32 3703
2623.80 3615
2624.28 3572
2624.77 3489
2625.25 3679
2625.73 3605
2626.21 3462
2626.70 3491
2627.18 3596
2627.66 3439
2628.15 3588
2628.63 3367
2629.11 3389
2629.60 3681
2630.08 3511
2630.56 3472
2631.05 3429
2631.53 3459
2632.01 3522
2632.50 3653
2632.98 3475
2633.46 3594
2633.95 3503
2634.43 3516
2634.91 3495
2635.40 3398
2635.88 3580
2636.37 3515
2636.85 3353
2637.33 3459
2637.82 3418
2638.30 3525
2638.79 3697
2639.27 3501
2639.75 3389
2640.24 3479
2640.72 3618
2641.21 3513
2641.69 3702
2642.18 3355
2642.66 3226
2643.14 3594
2643.63 3522
2644.11 3455
2644.60 3647
2645.08 3606
2645.57 3496
2646.05 3246
2646.54 3216
2647.02 3414
2647.51 3526
2647.99 3311
2648.48 3255
2648.96 3371
2649.45 3379
2649.93 3478
2650.42 3379
2650.90 3221
2651.39 3168
2651.87 3344
2652.36 3413
2652.84 3501
2653.33 3335
2653.81 3471
2654.30 3549
2654.78 3260
2655.27 3299
2655.76 3328
2656.24 3290
2656.73 3098
2657.21 3308
2657.70 3417
2658.18 3352
2658.67 3292
2659.16 3442
2659.64 3374
2660.13 3473
2660.61 3516
2661.10 3370
2661.59 3473
2662.07 3585
2662.56 3325
2663.05 3398
2663.53 3239
2664.02 3357
2664.50 3396
2664.99 3176
2665.48 3280
2665.96 3360
2666.45 3229
2666.94 3291
2667.42 3256
2667.91 3205
2668.40 3368
2668.88 3333
2669.37 3388
2669.86 3332
2670.34 3367
2670.83 3482
2671.32 3356
2671.81 3339
2672.29 3302
2672.78 3479
2673.27 3516
2673.75 3260
2674.24 3535
2674.73 3581
2675.22 3528
2675.70 3563
2676.19 3528
2676.68 3477
2677.17 3479
2677.65 3589
2678.14 3870
2678.63 3555
2679.12 3635
2679.61 3730
2680.09 3579
2680.58 3511
2681.07 3504
2681.56 3588
2682.04 3477
2682.53 3401
2683.02 3344
2683.51 3353
2684.00 3570
2684.49 3559
2684.97 3598
2685.46 3394
2685.95 3355
2686.44 3432
2686.93 3480
2687.42 3692
2687.90 3659
2688.39 3457
2688.88 3474
2689.37 3479
2689.86 3401
2690.35 3417
2690.84 3411
2691.33 3440
2691.81 3330
2692.30 3192
2692.79 3385
2693.28 3292
2693.77 3368
2694.26 3212
2694.75 3366
2695.24 3190
2695.73 3067
2696.22 3511
2696.71 3259
2697.20 3047
2697.68 3201
2698.17 3273
2698.66 3510
2699.15 3300
2699.64 3241
2700.13 3298
2700.62 3174
2701.11 3295
2701.60 3266
2702.09 3441
2702.58 3703
2703.07 3457
2703.56 3543
2704.05 3549
2704.54 3696
2705.03 3559
2705.52 3447
2706.01 3400
2706.50 3387
2706.99 3412
2707.48 3517
2707.97 3278
2708.46 3220
2708.95 3396
2709.44 3409
2709.93 3347
2710.43 3407
2710.92 3263
2711.41 3182
2711.90 3255
2712.39 3243
2712.88 3292
2713.37 3310
2713.86 3355
2714.35 3298
2714.84 3313
2715.33 3311
2715.82 3376
2716.32 3139
2716.81 3057
2717.30 2963
2717.79 3089
2718.28 3356
2718.77 3243
2719.26 3138
2719.76 3151
2720.25 3084
2720.74 3173
2721.23 3154
2721.72 3053
2722.21 3256
2722.70 3273
2723.20 3374
2723.69 3270
2724.18 3440
2724.67 3355
2725.16 3557
2725.66 3452
2726.15 3419
2726.64 3555
2727.13 3452
2727.62 3419
2728.12 3288
2728.61 2996
2729.10 3333
2729.59 3342
2730.09 3100
2730.58 3323
2731.07 3106
2731.56 3088
2732.06 3099
2732.55 3163
2733.04 3268
2733.53 3038
2734.03 3235
2734.52 3164
2735.01 3389
2735.50 3376
2736.00 3406
2736.49 3321
2736.98 3162
2737.48 3249
2737.97 3132
2738.46 3158
2738.96 3418
2739.45 3443
2739.94 3507
2740.44 3603
2740.93 3573
2741.42 3395
2741.92 3354
2742.41 3362
2742.90 3554
2743.40 3732
2743.89 3602
2744.38 3602
2744.88 3585
2745.37 3521
2745.86 3787
2746.36 3556
2746.85 3512
2747.35 3432
2747.84 3355
2748.33 3384
2748.83 3224
2749.32 3218
2749.82 3317
2750.31 3378
2750.81 3376
2751.30 3488
2751.79 3375
2752.29 3223
2752.78 3227
2753.28 3132
2753.77 3257
2754.27 3236
2754.76 3353
2755.26 3334
2755.75 3148
2756.24 3329
2756.74 3498
2757.23 3422
2757.73 3279
2758.22 3267
2758.72 3405
2759.21 3426
2759.71 3549
2760.20 3420
2760.70 3368
2761.19 3329
2761.69 3206
2762.19 3226
2762.68 3309
2763.18 3140
2763.67 3120
2764.17 3318
2764.66 3387
2765.16 3177
2765.65 3199
2766.15 3187
2766.64 3011
2767.14 3120
2767.64 3118
2768.13 3210
2768.63 3417
2769.12 3589
2769.62 3326
2770.12 3355
2770.61 3411
2771.11 3469
2771.60 3441
2772.10 3254
2772.60 3360
2773.09 3334
2773.59 3342
2774.08 3358
2774.58 3552
2775.08 3649
2775.57 3344
2776.07 3340
2776.57 3450
2777.06 3722
2777.56 3765
2778.06 3619
2778.55 3697
2779.05 3737
2779.55 3676
2780.04 3662
2780.54 3834
2781.04 3718
2781.54 3631
2782.03 3564
2782.53 3543
2783.03 3529
2783.52 3622
2784.02 3612
2784.52 3500
2785.02 3235
2785.51 3265
2786.01 3249
2786.51 3456
2787.01 3180
2787.50 3182
2788.00 3268
2788.50 3163
2789.00 3436
2789.49 2959
2789.99 3126
2790.49 3289
2790.99 3056
2791.48 3186
2791.98 3166
2792.48 3154
2792.98 3170
2793.48 3311
2793.97 3320
2794.47 3101
2794.97 3184
2795.47 3272
2795.97 3118
2796.47 3381
2796.96 3223
2797.46 3323
2797.96 3160
2798.46 3104
2798.96 3316
2799.46 3341
2799.96 3063
2800.45 3328
2800.95 3467
2801.45 3413
2801.95 3307
2802.45 3096
2802.95 3134
2803.45 3122
2803.95 3225
2804.45 3007
2804.94 2846
2805.44 3002
2805.94 3179
2806.44 3284
2806.94 3203
2807.44 3429
2807.94 3353
2808.44 3274
2808.94 3340
2809.44 3339
2809.94 3519
2810.44 3669
2810.94 3787
2811.44 3581
2811.94 3840
2812.44 3722
2812.94 3746
2813.44 3695
2813.94 3638
2814.44 3780
2814.94 3531
2815.44 3378
2815.94 3610
2816.44 3545
2816.94 3549
2817.44 3261
2817.94 3235
2818.44 3485
2818.94 3594
2819.44 3292
2819.94 3683
2820.44 3681
2820.94 3517
2821.44 3500
2821.94 3350
2822.44 3420
2822.94 3294
2823.44 3281
2823.94 3422
2824.44 3301
2824.94 3242
2825.45 3299
2825.95 3378
2826.45 3377
2826.95 3298
2827.45 3138
2827.95 3243
2828.45 2965
2828.95 3041
2829.45 3215
2829.96 2990
2830.46 3235
2830.96 3078
2831.46 3233
2831.96 3185
2832.46 3109
2832.96 3123
2833.47 3102
2833.97 3108
2834.47 3035
2834.97 2974
2835.47 3140
2835.97 3146
2836.48 2979
2836.98 3034
2837.48 3191
2837.98 2956
2838.48 3060
2838.99 3082
2839.49 3203
2839.99 3258
2840.49 3309
2841.00 3345
2841.50 3325
2842.00 3210
2842.50 3345
2843.01 3259
2843.51 3089
2844.01 3158
2844.51 3026
2845.02 3094
2845.52 3290
2846.02 3282
2846.52 3077
2847.03 3270
2847.53 3292
2848.03 3155
2848.54 3129
2849.04 3229
2849.54 3400
2850.04 3499
2850.55 3444
2851.05 3475
2851.55 3451
2852.06 3858
2852.56 3717
2853.06 3587
2853.57 3608
2854.07 3508
2854.57 3338
2855.08 3434
2855.58 3403
2856.09 3355
2856.59 3275
2857.09 3096
2857.60 3325
2858.10 3339
2858.60 3213
2859.11 3451
2859.61 3295
2860.12 3162
2860.62 3242
2861.12 3405
2861.63 3406
2862.13 3359
2862.64 3278
2863.14 3287
2863.65 3090
2864.15 3244
2864.65 3255
2865.16 3155
2865.66 3185
2866.17 3263
2866.67 3173
2867.18 3260
2867.68 3029
2868.19 3075
2868.69 3240
2869.20 3070
2869.70 3086
2870.21 3003
2870.71 3155
2871.21 3095
2871.72 2932
2872.23 3237
2872.73 3199
2873.24 3212
2873.74 3247
2874.25 3206
2874.75 3432
2875.26 3491
2875.76 3559
2876.27 3457
2876.77 3246
2877.28 3565
2877.78 3366
2878.29 3666
2878.79 3462
2879.30 3431
2879.81 3454
2880.31 3208
2880.82 3427
2881.32 3354
2881.83 3325
2882.34 3325
2882.84 3148
2883.35 3327
2883.85 3092
2884.36 3004
2884.87 3068
2885.37 3288
2885.88 3344
2886.38 3097
2886.89 3285
2887.40 3163
2887.90 3136
2888.41 3296
2888.92 3328
2889.42 3362
2889.93 3532
2890.44 3682
2890.94 3259
2891.45 3216
2891.96 3272
2892.46 3189
2892.97 3199
2893.48 3332
2893.98 3285
2894.49 3335
2895.00 3394
2895.51 3512
2896.01 3728
2896.52 3561
2897.03 3611
2897.53 3750
2898.04 3884
2898.55 3872
2899.06 3716
2899.56 3780
2900.07 4116
2900.58 3832
2901.09 4192
2901.59 4050
2902.10 4077
2902.61 4277
2903.12 4299
2903.63 4250
2904.13 4472
2904.64 4410
2905.15 4201
2905.66 4276
2906.17 4203
2906.67 4418
2907.18 4208
2907.69 4175
2908.20 4011
2908.71 3917
2909.21 3976
2909.72 3888
2910.23 3700
2910.74 3548
2911.25 3789
2911.76 3639
2912.26 3425
2912.77 3246
2913.28 3277
2913.79 3351
2914.30 3237
2914.81 3148
2915.32 3120
2915.83 3153
2916.34 3086
2916.84 3414
2917.35 3591
2917.86 3462
2918.37 3622
2918.88 3416
2919.39 3487
2919.90 3489
2920.41 3531
2920.92 3310
2921.43 3219
2921.94 3085
2922.45 3213
2922.96 3094
2923.46 2955
2923.97 2881
2924.48 3047
2924.99 3162
2925.50 3297
2926.01 3573
2926.52 3173
2927.03 3163
2927.54 3375
2928.05 3222
2928.56 3325
2929.07 3341
2929.58 3223
2930.09 3253
2930.60 3247
2931.11 3174
2931.62 3216
2932.13 3146
2932.64 3078
2933.15 3179
2933.67 3144
2934.18 3241
2934.69 2897
2935.20 3064
2935.71 2907
2936.22 3315
2936.73 3278
2937.24 3194
2937.75 3259
2938.26 3302
2938.77 3451
2939.28 3268
2939.79 3320
2940.30 3292
2940.82 3548
2941.33 3388
2941.84 3219
2942.35 3317
2942.86 3455
2943.37 3468
2943.88 3357
2944.39 3296
2944.91 3346
2945.42 3210
2945.93 3245
2946.44 3304
2946.95 3345
2947.46 3275
2947.98 3296
2948.49 3331
2949.00 3319
2949.51 3526
2950.02 3292
2950.53 3275
2951.05 3358
2951.56 3402
2952.07 3160
2952.58 3178
2953.09 3251
2953.61 3216
2954.12 3298
2954.63 3179
2955.14 2987
2955.66 3228
2956.17 3054
2956.68 3119
2957.19 3009
2957.71 3262
2958.22 3325
2958.73 3398
2959.24 3267
2959.76 3192
2960.27 3444
2960.78 3336
2961.29 3567
2961.81 3426
2962.32 3378
2962.83 3399
2963.35 3428
2963.86 3379
2964.37 3505
2964.89 3574
2965.40 3392
2965.91 3499
2966.43 3541
2966.94 3403
2967.45 3371
2967.97 3337
2968.48 3311
2968.99 3208
2969.51 3145
2970.02 3108
2970.53 3319
2971.05 3298
2971.56 3013
2972.07 3146
2972.59 3013
2973.10 2943
2973.62 2872
2974.13 3280
2974.64 3210
2975.16 3131
2975.67 3001
2976.19 2802
2976.70 3186
2977.22 3123
2977.73 3154
2978.24 3094
2978.76 3065
2979.27 3108
2979.79 3187
2980.30 3215
2980.82 3297
2981.33 3187
2981.85 3192
2982.36 3184
2982.87 3150
2983.39 3179
2983.90 3051
2984.42 3186
2984.93 3209
2985.45 3288
2985.96 3297
2986.48 3184
2986.99 3423
2987.51 3368
2988.02 3280
2988.54 3093
2989.05 3108
2989.57 3192
2990.09 3193
2990.60 3097
2991.12 3169
2991.63 3367
2992.15 3239
2992.66 3109
2993.18 3071
2993.69 3108
2994.21 3137
2994.73 3261
2995.24 3331
2995.76 3365
2996.27 3424
2996.79 3274
2997.30 3330
2997.82 3230
2998.34 3389
2998.85 3467
2999.37 3492
2999.89 3755
3000.40 3563
3000.92 3603
3001.43 3740
3001.95 3657
3002.47 3655
3002.98 3774
3003.50 3895
3004.02 3953
3004.53 3858
3005.05 4070
3005.57 4247
3006.08 4354
3006.60 4526
3007.12 4750
3007.63 4903
3008.15 4807
3008.67 4705
3009.18 4623
3009.70 4396
3010.22 4280
3010.74 3957
3011.25 3759
3011.77 3827
3012.29 3544
3012.80 3318
3013.32 3505
3013.84 3361
3014.36 3164
3014.87 3180
3015.39 3187
3015.91 3287
3016.43 3305
3016.94 3270
3017.46 3338
3017.98 3704
3018.50 3524
3019.02 3511
3019.53 3759
3020.05 3475
3020.57 3627
3021.09 3711
3021.60 3610
3022.12 3487
3022.64 3682
3023.16 3800
3023.68 3770
3024.20 3636
3024.71 3586
3025.23 3633
3025.75 3587
3026.27 3359
3026.79 3410
3027.31 3369
3027.82 3361
3028.34 3431
3028.86 3358
3029.38 3251
3029.90 3180
3030.42 3051
3030.94 3132
3031.46 3287
3031.98 3249
3032.49 3211
3033.01 3231
3033.53 3310
3034.05 3204
3034.57 3172
3035.09 3176
3035.61 3011
3036.13 3022
3036.65 3093
3037.17 3042
3037.69 3360
3038.21 3178
3038.73 3107
3039.25 3316
3039.76 3377
3040.28 3188
3040.80 3187
3041.32 3224
3041.84 3083
3042.36 3220
3042.88 3052
3043.40 3035
3043.92 3085
3044.44 3235
3044.96 3029
3045.48 3053
3046.00 3008
3046.52 3133
3047.04 3195
3047.56 3211
3048.08 3208
3048.60 3235
3049.13 3000
3049.65 2953
3050.17 2987
3050.69 3150
3051.21 3134
3051.73 3212
3052.25 3053
3052.77 3012
3053.29 2831
3053.81 3136
3054.33 3059
3054.85 3138
3055.37 2989
3055.89 2883
3056.42 3160
3056.94 3223
3057.46 3011
3057.98 3050
3058.50 3160
3059.02 3065
3059.54 3120
3060.06 3124
3060.59 3239
3061.11 3075
3061.63 2955
3062.15 2833
3062.67 2878
3063.19 3033
3063.71 2841
3064.24 3042
3064.76 3059
3065.28 2934
3065.80 3190
3066.32 3056
3066.85 3156
3067.37 3360
3067.89 3361
3068.41 3498
3068.93 3441
3069.46 3364
3069.98 3606
3070.50 3508
3071.02 3303
3071.54 3463
3072.07 3409
3072.59 3343
3073.11 3230
3073.63 3262
3074.16 3295
3074.68 2994
3075.20 3204
3075.73 3060
3076.25 2968
3076.77 2966
3077.29 3164
3077.82 3227
3078.34 3165
3078.86 3184
3079.39 3583
3079.91 3397
3080.43 3471
3080.95 3536
3081.48 3623
3082.00 3426
3082.52 3356
3083.05 3512
3083.57 3487
3084.09 3381
3084.62 3620
3085.14 3759
3085.66 3542
3086.19 3404
3086.71 3638
3087.24 3514
3087.76 3524
3088.28 3509
3088.81 3286
3089.33 3395
3089.85 3417
3090.38 3146
3090.90 3388
3091.43 3275
3091.95 3451
3092.47 3254
3093.00 3265
3093.52 3324
3094.05 3176
3094.57 3273
3095.10 3242
3095.62 3188
3096.14 3148
3096.67 2985
3097.19 3158
3097.72 3370
3098.24 3358
3098.77 3449
3099.29 3431
3099.82 3499
3100.34 3284
3100.87 3519
3101.39 3707
3101.92 3788
3102.44 3990
3102.97 4304
3103.49 4854
3104.02 5188
3104.54 5651
3105.07 6166
3105.59 7065
3106.12 7371
3106.64 7556
3107.17 7618
3107.69 7690
3108.22 6646
3108.74 5813
3109.27 5713
3109.79 4992
3110.32 4226
3110.85 3968
3111.37 3927
3111.90 3646
3112.42 3502
3112.95 3630
3113.48 3500
3114.00 3632
3114.53 3576
3115.05 3438
3115.58 3423
3116.11 3565
3116.63 3330
3117.16 3480
3117.68 3390
3118.21 3444
3118.74 3410
3119.26 3223
3119.79 3142
3120.32 3243
3120.84 3028
3121.37 3129
3121.90 3171
3122.42 3191
3122.95 3233
3123.48 3117
3124.00 3147
3124.53 3258
3125.06 3522
3125.58 3361
3126.11 3282
3126.64 3331
3127.16 3402
3127.69 3167
3128.22 3194
3128.75 3290
3129.27 3349
3129.80 3222
3130.33 3230
3130.85 3315
3131.38 3493
3131.91 3304
3132.44 3108
3132.96 3202
3133.49 3361
3134.02 3099
3134.55 2980
3135.07 3088
3135.60 2863
3136.13 2861
3136.66 2916
3137.19 3034
3137.71 3108
3138.24 2921
3138.77 3069
3139.30 3166
3139.83 3020
3140.35 2843
3140.88 3059
3141.41 3088
3141.94 3046
3142.47 3037
3143.00 3114
3143.52 3095
3144.05 2937
3144.58 3017
3145.11 3168
3145.64 3011
3146.17 3012
3146.70 3127
3147.22 3083
3147.75 3043
3148.28 2924
3148.81 3334
3149.34 3261
3149.87 3134
3150.40 3387
3150.93 3198
3151.46 3146
3151.98 3391
3152.51 3499
3153.04 3458
3153.57 3390
3154.10 3514
3154.63 3584
3155.16 3693
3155.69 3317
3156.22 3196
3156.75 3137
3157.28 3305
3157.81 3367
3158.34 3330
3158.87 3110
3159.40 3030
3159.93 3090
3160.46 3043
3160.99 3009
3161.52 3237
3162.05 3378
3162.58 3274
3163.11 3421
3163.64 3545
3164.17 3621
3164.70 3450
3165.23 3358
3165.76 3206
3166.29 3214
3166.82 3152
3167.35 3090
3167.88 3170
3168.41 3072
3168.94 3040
3169.47 3069
3170.00 3119
3170.53 2958
3171.06 2968
3171.59 3021
3172.13 2926
3172.66 3155
3173.19 3050
3173.72 3118
3174.25 3226
3174.78 3184
3175.31 3110
3175.84 3156
3176.37 3065
3176.90 2979
3177.44 3034
3177.97 3350
3178.50 3386
3179.03 3393
3179.56 3174
3180.09 3100
3180.62 3207
3181.16 3125
3181.69 3144
3182.22 3392
3182.75 3287
3183.28 3065
3183.81 3046
3184.35 3009
3184.88 2914
3185.41 3072
3185.94 3200
3186.47 3003
3187.01 2948
3187.54 2969
3188.07 2834
3188.60 2829
3189.14 2838
3189.67 2919
3190.20 2961
3190.73 2960
3191.26 2948
3191.80 2988
3192.33 3019
3192.86 2816
3193.39 3023
3193.93 3252
3194.46 2914
3194.99 3049
3195.53 3058
3196.06 3056
3196.59 3107
3197.12 2851
3197.66 2808
3198.19 2989
3198.72 2936
3199.26 2886
3199.79 2986
3200.32 2920
3200.86 2983
3201.39 2935
3201.92 2945
3202.46 2996
3202.99 3078
3203.52 3071
3204.06 3146
3204.59 3243
3205.12 3111
3205.66 3220
3206.19 3206
3206.72 3104
3207.26 2949
3207.79 2968
3208.33 3027
3208.86 3062
3209.39 3119
3209.93 3050
3210.46 2961
3211.00 2905
3211.53 2997
3212.06 2947
3212.60 3120
3213.13 3324
3213.67 3372
3214.20 3339
3214.74 3442
3215.27 3437
3215.80 3278
3216.34 3172
3216.87 3183
3217.41 3256
3217.94 3325
3218.48 3385
3219.01 3355
3219.55 3434
3220.08 3267
3220.62 3214
3221.15 3244
3221.69 3312
3222.22 3022
3222.76 3308
3223.29 3296
3223.83 3365
3224.36 3301
3224.90 3277
3225.43 3338
3225.97 3507
3226.50 3505
3227.04 3514
3227.57 3380
3228.11 3480
3228.65 3449
3229.18 3521
3229.72 3419
3230.25 3477
3230.79 3350
3231.32 3308
3231.86 3316
3232.40 3265
3232.93 3413
3233.47 3431
3234.00 3242
3234.54 3331
3235.08 3257
3235.61 3304
3236.15 3316
3236.68 3286
3237.22 3417
3237.76 3511
3238.29 3448
3238.83 3450
3239.37 3475
3239.90 3772
3240.44 3896
3240.97 3824
3241.51 3958
3242.05 4014
3242.58 4193
3243.12 4143
3243.66 4087
3244.20 4091
3244.73 3917
3245.27 3490
3245.81 3668
3246.34 3586
3246.88 3392
3247.42 3391
3247.95 3449
3248.49 3409
3249.03 3393
3249.57 3356
3250.10 3142
3250.64 3213
3251.18 3085
3251.72 3342
3252.25 3516
3252.79 3351
3253.33 3330
3253.87 3394
3254.40 3389
3254.94 3631
3255.48 3740
3256.02 3664
3256.55 3501
3257.09 3613
3257.63 3548
3258.17 3549
3258.71 3719
3259.24 3771
3259.78 3836
3260.32 4009
3260.86 4369
3261.40 4312
3261.94 4571
3262.47 4991
3263.01 5017
3263.55 5344
3264.09 5505
3264.63 5972
3265.17 6242
3265.71 6244
3266.24 6463
3266.78 6400
3267.32 6894
3267.86 7240
3268.40 7176
3268.94 7178
3269.48 7389
3270.02 7698
3270.55 7646
3271.09 7194
3271.63 6809
3272.17 6583
3272.71 5862
3273.25 5470
3273.79 4847
3274.33 4677
3274.87 4367
3275.41 4248
3275.95 4103
3276.49 4127
3277.03 4109
3277.57 3912
3278.11 3888
3278.65 4117
3279.19 4073
3279.73 4076
3280.26 4204
3280.80 4086
3281.34 4005
3281.88 4107
3282.42 4107
3282.96 3937
3283.50 3770
3284.04 3990
3284.59 4119
3285.13 4100
3285.67 3801
3286.21 3769
3286.75 3681
3287.29 3860
3287.83 3692
3288.37 3641
3288.91 3940
3289.45 3946
3289.99 4066
3290.53 4015
3291.07 3957
3291.61 4034
3292.15 4166
3292.69 4185
3293.23 4186
3293.77 4114
3294.32 4206
3294.86 4186
3295.40 4407
3295.94 4406
3296.48 4355
3297.02 4678
3297.56 5038
3298.10 4903
3298.65 4950
3299.19 4817
3299.73 4477
3300.27 4626
3300.81 4277
3301.35 4345
3301.89 4170
3302.44 3848
3302.98 3656
3303.52 3906
3304.06 3689
3304.60 3817
3305.14 3687
3305.69 3507
3306.23 3670
3306.77 3790
3307.31 3705
3307.85 3688
3308.40 3708
3308.94 3410
3309.48 3297
3310.02 3413
3310.57 3455
3311.11 3454
3311.65 3498
3312.19 3666
3312.74 3734
3313.28 3838
3313.82 3661
3314.36 3698
3314.91 3677
3315.45 3728
3315.99 3867
3316.53 3778
3317.08 3954
3317.62 4046
3318.16 4033
3318.71 3972
3319.25 3650
3319.79 4015
3320.34 4046
3320.88 3913
3321.42 3635
3321.96 3630
3322.51 3645
3323.05 3557
3323.59 3647
3324.14 3540
3324.68 3644
3325.23 3699
3325.77 3747
3326.31 3719
3326.86 4003
3327.40 3791
3327.94 3670
3328.49 3834
3329.03 3750
3329.57 4071
3330.12 3716
3330.66 3768
3331.21 3703
3331.75 3700
3332.29 3492
3332.84 3446
3333.38 3203
3333.93 3227
3334.47 3343
3335.02 3431
3335.56 3419
3336.10 3305
3336.65 3510
3337.19 3608
3337.74 3506
3338.28 3447
3338.83 3585
3339.37 3541
3339.92 3387
3340.46 3449
3341.01 3525
3341.55 3323
3342.10 3308
3342.64 3376
3343.19 3645
3343.73 3498
3344.28 3407
3344.82 3466
3345.37 3750
3345.91 3519
3346.46 3396
3347.00 3642
3347.55 3587
3348.09 3565
3348.64 3391
3349.18 3438
3349.73 3341
3350.27 3293
3350.82 3353
3351.37 3365
3351.91 3215
3352.46 3604
3353.00 3574
3353.55 3503
3354.10 3546
3354.64 3442
3355.19 3309
3355.73 3193
3356.28 3327
3356.83 3474
3357.37 3434
3357.92 3210
3358.46 3377
3359.01 3419
3359.56 3256
3360.10 3368
3360.65 3214
3361.20 3269
3361.74 3480
3362.29 3503
3362.84 3481
3363.38 3180
3363.93 3392
3364.48 3449
3365.02 2983
3365.57 3151
3366.12 3125
3366.66 3049
3367.21 3195
3367.76 3245
3368.30 3081
3368.85 2839
3369.40 3148
3369.94 3060
3370.49 3254
3371.04 3224
3371.59 3212
3372.13 3039
3372.68 3031
3373.23 3167
3373.78 3141
3374.32 3195
3374.87 2981
3375.42 3006
3375.97 2895
3376.51 2825
3377.06 2943
3377.61 3091
3378.16 2984
3378.71 2973
3379.25 2919
3379.80 2803
3380.35 2706
3380.90 2806
3381.45 2820
3381.99 2835
3382.54 2766
3383.09 2854
3383.64 2961
3384.19 2976
3384.74 2812
3385.28 2745
3385.83 2952
3386.38 2982
3386.93 2843
3387.48 2957
3388.03 2998
3388.58 2808
3389.12 2886
3389.67 3047
3390.22 3023
3390.77 2980
3391.32 3035
3391.87 3004
3392.42 3047
3392.97 3150
3393.52 2943
3394.06 2810
3394.61 2897
3395.16 3100
3395.71 3054
3396.26 2920
3396.81 2980
3397.36 2692
3397.91 2760
3398.46 3162
3399.01 2978
3399.56 2901
3400.11 2884
3400.66 2838
3401.21 2856
3401.76 2681
3402.31 2811
3402.86 2895
3403.41 2917
3403.96 2884
3404.51 3009
3405.06 2991
3405.61 3015
3406.16 2871
3406.71 3073
3407.26 2965
3407.81 2829
3408.36 2925
3408.91 2863
3409.46 2818
3410.01 2825
3410.56 2810
3411.11 2788
3411.66 2979
3412.21 2649
3412.76 2846
3413.31 2848
3413.86 2785
3414.41 2753
3414.96 2978
3415.51 2941
3416.07 2970
3416.62 3075
3417.17 3132
3417.72 2857
3418.27 3001
3418.82 2969
3419.37 3058
3419.92 2885
3420.47 2733
3421.03 2874
3421.58 3040
3422.13 2894
3422.68 3072
3423.23 2904
3423.78 2874
3424.33 2805
3424.89 2902
3425.44 2947
3425.99 3033
3426.54 3103
3427.09 2986
3427.65 2980
3428.20 2866
3428.75 3001
3429.30 3030
3429.85 2975
3430.41 2874
3430.96 2910
3431.51 2983
3432.06 2918
3432.61 2839
3433.17 2768
3433.72 2793
3434.27 2787
3434.82 2941
3435.38 3025
3435.93 3029
3436.48 3007
3437.03 2790
3437.59 2755
3438.14 2900
3438.69 2852
3439.24 2905
3439.80 2958
3440.35 2655
3440.90 2779
3441.46 2803
3442.01 2742
3442.56 2896
3443.11 3047
3443.67 3017
3444.22 2971
3444.77 3055
3445.33 3160
3445.88 3239
3446.43 3140
3446.99 2872
3447.54 2937
3448.09 2798
3448.65 2927
3449.20 2785
3449.76 2899
3450.31 2864
3450.86 2805
3451.42 2840
3451.97 2906
3452.52 2874
3453.08 2893
3453.63 2887
3454.19 2960
3454.74 2814
3455.29 2802
3455.85 2788
3456.40 2818
3456.96 2767
3457.51 2716
3458.07 2920
3458.62 2791
3459.17 2800
3459.73 2907
3460.28 2930
3460.84 2929
3461.39 3028
3461.95 3013
3462.50 3226
3463.06 3206
3463.61 3160
3464.17 3065
3464.72 3239
3465.27 3124
3465.83 3157
3466.38 2938
3466.94 2808
3467.49 2940
3468.05 2816
3468.61 2886
3469.16 2826
3469.72 2740
3470.27 2700
3470.83 2677
3471.38 2758
3471.94 2749
3472.49 2765
3473.05 2725
3473.60 2848
3474.16 2979
3474.71 3063
3475.27 3007
3475.83 2981
3476.38 2982
3476.94 3138
3477.49 3044
3478.05 2942
3478.61 2903
3479.16 2990
3479.72 3047
3480.27 3198
3480.83 3041
3481.39 2938
3481.94 3000
3482.50 3258
3483.05 3212
3483.61 3078
3484.17 3141
3484.72 3236
3485.28 3218
3485.84 3004
3486.39 3098
3486.95 3145
3487.51 3208
3488.06 3184
3488.62 3084
3489.18 3441
3489.73 3304
3490.29 3503
3490.85 3666
3491.40 3800
3491.96 3989
3492.52 4248
3493.08 4587
3493.63 4478
3494.19 4574
3494.75 4882
3495.30 5230
3495.86 5355
3496.42 4896
3496.98 4796
3497.53 4774
3498.09 4827
3498.65 4594
3499.21 4406
3499.76 4635
3500.32 5031
3500.88 5194
3501.44 5292
3501.99 5807
3502.55 6394
3503.11 6634
3503.67 7247
3504.23 7738
3504.78 8758
3505.34 9065
3505.90 9726
3506.46 10481
3507.02 11439
3507.58 12210
3508.13 12649
3508.69 12852
3509.25 12857
3509.81 12195
3510.37 10620
3510.93 9818
3511.48 8931
3512.04 7911
3512.60 6796
3513.16 5582
3513.72 5086
3514.28 4588
3514.84 4257
3515.40 4022
3515.95 3723
3516.51 3842
3517.07 3672
3517.63 3506
3518.19 3248
3518.75 3448
3519.31 3356
3519.87 3257
3520.43 3375
3520.99 3206
3521.55 3157
3522.11 3165
3522.67 3310
3523.22 3269
3523.78 3213
3524.34 3323
3524.90 3145
3525.46 3500
3526.02 3291
3526.58 3248
3527.14 3290
3527.70 3482
3528.26 3290
3528.82 3101
3529.38 3090
3529.94 3208
3530.50 3128
3531.06 3103
3531.62 3092
3532.18 2896
3532.74 3167
3533.30 3052
3533.86 3099
3534.42 3071
3534.98 3242
3535.54 3473
3536.11 3556
3536.67 3595
3537.23 3579
3537.79 3590
3538.35 3585
3538.91 3297
3539.47 3410
3540.03 3465
3540.59 3344
3541.15 3501
3541.71 3541
3542.27 3383
3542.84 3294
3543.40 3254
3543.96 3352
3544.52 3529
3545.08 3498
3545.64 3571
3546.20 3344
3546.76 3464
3547.33 3400
3547.89 3561
3548.45 3517
3549.01 3443
3549.57 3272
3550.13 3125
3550.69 3044
3551.26 3218
3551.82 3079
3552.38 2922
3552.94 2831
3553.50 2752
3554.07 2892
3554.63 2742
3555.19 2766
3555.75 2909
3556.31 2919
3556.88 3117
3557.44 2883
3558.00 2926
3558.56 2846
3559.13 2776
3559.69 2968
3560.25 3006
3560.81 3198
3561.38 3189
3561.94 2973
3562.50 2966
3563.06 3023
3563.63 3160
3564.19 3238
3564.75 3064
3565.31 3220
3565.88 3183
3566.44 3129
3567.00 2992
3567.57 2826
3568.13 2957
3568.69 3211
3569.26 2993
3569.82 2784
3570.38 2736
3570.95 3104
3571.51 2977
3572.07 2681
3572.64 2698
3573.20 2568
3573.76 2776
3574.33 2850
3574.89 2660
3575.45 2716
3576.02 2783
3576.58 2914
3577.14 2991
3577.71 3156
3578.27 3030
3578.84 3015
3579.40 3065
3579.96 3016
3580.53 3219
3581.09 3114
3581.66 3046
3582.22 3048
3582.78 3124
3583.35 3228
3583.91 3301
3584.48 2985
3585.04 3080
3585.61 3096
3586.17 3010
3586.74 3064
3587.30 3111
3587.86 3029
3588.43 2975
3588.99 2836
3589.56 2869
3590.12 2825
3590.69 2865
3591.25 2862
3591.82 2676
3592.38 2679
3592.95 2874
3593.51 2878
3594.08 2773
3594.64 2762
3595.21 2802
3595.77 2879
3596.34 2948
3596.90 2819
3597.47 2721
3598.04 2728
3598.60 2851
3599.17 2579
3599.73 2610
3600.30 2833
3600.86 2935
3601.43 2799
3601.99 2771
3602.56 2718
3603.13 2644
3603.69 2831
3604.26 2737
3604.82 2815
3605.39 2846
3605.96 2535
3606.52 2650
3607.09 2771
3607.65 2662
3608.22 2683
3608.79 2791
3609.35 2808
3609.92 2928
3610.49 2799
3611.05 2733
3611.62 2981
3612.19 2710
3612.75 2711
3613.32 2665
3613.89 2707
3614.45 2708
3615.02 2619
3615.59 2646
3616.15 2717
3616.72 2820
3617.29 3008
3617.85 3078
3618.42 3136
3618.99 3154
3619.55 3356
3620.12 3353
3620.69 3313
3621.26 3578
3621.82 3757
3622.39 3636
3622.96 3575
3623.53 3401
3624.09 3534
3624.66 3444
3625.23 3348
3625.80 3144
3626.36 2836
3626.93 2925
3627.50 2805
3628.07 2788
3628.63 2889
3629.20 2790
3629.77 2583
3630.34 2650
3630.91 2830
3631.47 2879
3632.04 2778
3632.61 2843
3633.18 3033
3633.75 3103
3634.32 3104
3634.88 3192
3635.45 3133
3636.02 3207
3636.59 3277
3637.16 3355
3637.73 3317
3638.29 3295
3638.86 3285
3639.43 3263
3640.00 3280
3640.57 2977
3641.14 2916
3641.71 2968
3642.28 2952
3642.84 3061
3643.41 2991
3643.98 2706
3644.55 2814
3645.12 3144
3645.69 3047
3646.26 3153
3646.83 2973
3647.40 2967
3647.97 2976
3648.54 2854
3649.11 2868
3649.68 2837
3650.25 2820
3650.81 2807
3651.38 2900
3651.95 2948
3652.52 3014
3653.09 3008
3653.66 3072
3654.23 3155
3654.80 3200
3655.37 3231
3655.94 3014
3656.51 3074
3657.08 3152
3657.65 3061
3658.22 3211
3658.79 3064
3659.36 3142
3659.93 3231
3660.50 3261
3661.07 3178
3661.64 3227
3662.22 3260
3662.79 3290
3663.36 3263
3663.93 3273
3664.50 3315
3665.07 3082
3665.64 3033
3666.21 3281
3666.78 3080
3667.35 2961
3667.92 3210
3668.49 3314
3669.06 3231
3669.64 3186
3670.21 3206
3670.78 3380
3671.35 3252
3671.92 3380
3672.49 3190
3673.06 3125
3673.63 3045
3674.21 2985
3674.78 3159
3675.35 3065
3675.92 3032
3676.49 2962
3677.06 3004
3677.63 3060
3678.21 2870
3678.78 2722
3679.35 2801
3679.92 2704
3680.49 2788
3681.07 2822
3681.64 2801
3682.21 2588
3682.78 2820
3683.35 2687
3683.93 2453
3684.50 2602
3685.07 2844
3685.64 2682
3686.21 2609
3686.79 2441
3687.36 2673
3687.93 2931
3688.50 2747
3689.08 2769
3689.65 2847
3690.22 2939
3690.80 2916
3691.37 2789
3691.94 2976
3692.51 2940
3693.09 2984
3693.66 3182
3694.23 2973
3694.81 2995
3695.38 2771
3695.95 2638
3696.52 2722
3697.10 2905
3697.67 2928
3698.24 2766
3698.82 2721
3699.39 2850
3699.96 2666
3700.54 2652
3701.11 2646
3701.68 2551
3702.26 2393
3702.83 2673
3703.41 2542
3703.98 2559
3704.55 2828
3705.13 2932
3705.70 2784
3706.27 2836
3706.85 2972
3707.42 2681
3708.00 2891
3708.57 2878
3709.14 2927
3709.72 2823
3710.29 2669
3710.87 3053
3711.44 3073
3712.02 2793
3712.59 2626
3713.16 2710
3713.74 2898
3714.31 2791
3714.89 2699
3715.46 2699
3716.04 2753
3716.61 2665
3717.19 2789
3717.76 2688
3718.34 2716
3718.91 2716
3719.49 2621
3720.06 2542
3720.64 2518
3721.21 2510
3721.79 2548
3722.36 2702
3722.94 2568
3723.51 2388
3724.09 2551
3724.66 2485
3725.24 2426
3725.81 2469
3726.39 2587
3726.96 2554
3727.54 2493
3728.12 2551
3728.69 2662
3729.27 2815
3729.84 2840
3730.42 2658
3730.99 2760
3731.57 2668
3732.15 2692
3732.72 2747
3733.30 2657
3733.87 2815
3734.45 2764
3735.03 2911
3735.60 2925
3736.18 2774
3736.75 2664
3737.33 2634
3737.91 2648
3738.48 2720
3739.06 2603
3739.64 2657
3740.21 2637
3740.79 2694
3741.37 2525
3741.94 2329
3742.52 2374
3743.10 2502
3743.67 2696
3744.25 2711
3744.83 2590
3745.40 2560
3745.98 2507
3746.56 2560
3747.13 2701
3747.71 2481
3748.29 2544
3748.87 2510
3749.44 2517
3750.02 2609
3750.60 2776
3751.17 2746
3751.75 2794
3752.33 2677
3752.91 2630
3753.48 2581
3754.06 2565
3754.64 2673
3755.22 2758
3755.80 2654
3756.37 2604
3756.95 2590
3757.53 2742
3758.11 2714
3758.68 2706
3759.26 2539
3759.84 2634
3760.42 2646
3761.00 2595
3761.58 2670
3762.15 2571
3762.73 2760
3763.31 2855
3763.89 2737
3764.47 2753
3765.04 2870
3765.62 2870
3766.20 2659
3766.78 2685
3767.36 2620
3767.94 2438
3768.52 2438
3769.10 2611
3769.67 2524
3770.25 2633
3770.83 2658
3771.41 2659
3771.99 2636
3772.57 2734
3773.15 2659
3773.73 2640
3774.31 2805
3774.89 2670
3775.46 2723
3776.04 2568
3776.62 2732
3777.20 2668
3777.78 2484
3778.36 2557
3778.94 2531
3779.52 2584
3780.10 2605
3780.68 2626
3781.26 2615
3781.84 2529
3782.42 2635
3783.00 2612
3783.58 2744
3784.16 2734
3784.74 2682
3785.32 2685
3785.90 2428
3786.48 2562
3787.06 2736
3787.64 2949
3788.22 2635
3788.80 2828
3789.38 2764
3789.96 2783
3790.54 2611
3791.12 2572
3791.70 2693
3792.28 2598
3792.86 2620
3793.44 2834
3794.02 2631
3794.60 2976
3795.18 2893
3795.77 3127
3796.35 3096
3796.93 3082
3797.51 3075
3798.09 3178
3798.67 3214
3799.25 3177
3799.83 3298
3800.41 3292
3800.99 3417
3801.58 3679
3802.16 3690
3802.74 4126
3803.32 4681
3803.90 4787
3804.48 4805
3805.06 5145
3805.65 5043
3806.23 5189
3806.81 5109
3807.39 4731
3807.97 4553
3808.55 4303
3809.14 4150
3809.72 3829
3810.30 3837
3810.88 3684
3811.46 3604
3812.05 3969
3812.63 3741
3813.21 3815
3813.79 4127
3814.37 4157
3814.96 4107
3815.54 4374
3816.12 4766
3816.70 5082
3817.29 5623
3817.87 5830
3818.45 6128
3819.03 6624
3819.62 6415
3820.20 5963
3820.78 5715
3821.36 5020
3821.95 4505
3822.53 4079
3823.11 3611
3823.70 3506
3824.28 3383
3824.86 3361
3825.45 3284
3826.03 3350
3826.61 3108
3827.19 2903
3827.78 3050
3828.36 2931
3828.94 3159
3829.53 2974
3830.11 2990
3830.69 2969
3831.28 2864
3831.86 2778
3832.45 2774
3833.03 2813
3833.61 2884
3834.20 2669
3834.78 2699
3835.36 2654
3835.95 2774
3836.53 2761
3837.12 2857
3837.70 2949
3838.28 2744
3838.87 2777
3839.45 2749
3840.04 2680
3840.62 2635
3841.20 2631
3841.79 2731
3842.37 2657
3842.96 2709
3843.54 2482
3844.13 2573
3844.71 2428
3845.30 2407
3845.88 2552
3846.47 2554
3847.05 2479
3847.63 2463
3848.22 2586
3848.80 2543
3849.39 2532
3849.97 2557
3850.56 2599
3851.14 2733
3851.73 2816
3852.31 2783
3852.90 2569
3853.48 2565
3854.07 2741
3854.66 2701
3855.24 2600
3855.83 2688
3856.41 2683
3857.00 2687
3857.58 2659
3858.17 2690
3858.75 2770
3859.34 2709
3859.92 2601
3860.51 2660
3861.10 2709
3861.68 2626
3862.27 2675
3862.85 2807
3863.44 2815
3864.03 2592
3864.61 2636
3865.20 2837
3865.78 2829
3866.37 2975
3866.96 2864
3867.54 2950
3868.13 2879
3868.72 2824
3869.30 2816
3869.89 2900
3870.47 2788
3871.06 2697
3871.65 2711
3872.23 2765
3872.82 2892
3873.41 2779
3873.99 2678
3874.58 2880
3875.17 3036
3875.76 2980
3876.34 3041
3876.93 2869
3877.52 3098
3878.10 3300
3878.69 3333
3879.28 3203
3879.86 3121
3880.45 3331
3881.04 3421
3881.63 3139
3882.21 3028
3882.80 3072
3883.39 2918
3883.98 2835
3884.56 2776
3885.15 2703
3885.74 2709
3886.33 2627
3886.91 2430
3887.50 2747
3888.09 2514
3888.68 2473
3889.27 2518
3889.85 2511
3890.44 2503
3891.03 2474
3891.62 2580
3892.21 2799
3892.79 2709
3893.38 2557
3893.97 2695
3894.56 2565
3895.15 2683
3895.74 2677
3896.32 2733
3896.91 2751
3897.50 2693
3898.09 2682
3898.68 2847
3899.27 2665
3899.86 2896
3900.45 2546
3901.03 2504
3901.62 2501
3902.21 2580
3902.80 2500
3903.39 2616
3903.98 2517
3904.57 2690
3905.16 2492
3905.75 2647
3906.34 2727
3906.92 2483
3907.51 2697
3908.10 2704
3908.69 2653
3909.28 2561
3909.87 2481
3910.46 2553
3911.05 2455
3911.64 2374
3912.23 2398
3912.82 2302
3913.41 2337
3914.00 2330
3914.59 2335
3915.18 2370
3915.77 2332
3916.36 2171
3916.95 2051
3917.54 2215
3918.13 2339
3918.72 2527
3919.31 2479
3919.90 2368
3920.49 2439
3921.08 2499
3921.67 2513
3922.26 2469
3922.85 2484
3923.44 2533
3924.03 2496
3924.62 2383
3925.21 2276
3925.80 2496
3926.40 2401
3926.99 2340
3927.58 2450
3928.17 2522
3928.76 2473
3929.35 2398
3929.94 2450
3930.53 2419
3931.12 2385
3931.71 2266
3932.30 2276
3932.90 2269
3933.49 2255
3934.08 2290
3934.67 2414
3935.26 2536
3935.85 2292
3936.44 2299
3937.04 2438
3937.63 2554
3938.22 2475
3938.81 2284
3939.40 2495
3939.99 2333
3940.59 2161
3941.18 2323
3941.77 2375
3942.36 2386
3942.95 2391
3943.55 2526
3944.14 2542
3944.73 2572
3945.32 2452
3945.91 2544
3946.51 2686
3947.10 2360
3947.69 2420
3948.28 2471
3948.88 2513
3949.47 2430
3950.06 2404
3950.65 2449
3951.25 2472
3951.84 2583
3952.43 2385
3953.02 2474
3953.62 2384
3954.21 2344
3954.80 2251
3955.40 2269
3955.99 2273
3956.58 2500
3957.17 2431
3957.77 2347
3958.36 2369
3958.95 2384
3959.55 2476
3960.14 2571
3960.73 2476
3961.33 2434
3961.92 2332
3962.51 2319
3963.11 2468
3963.70 2570
3964.29 2578
3964.89 2585
3965.48 2470
3966.08 2411
3966.67 2559
3967.26 2509
3967.86 2439
3968.45 2467
3969.04 2562
3969.64 2535
3970.23 2619
3970.83 2515
3971.42 2530
3972.01 2505
3972.61 2359
3973.20 2372
3973.80 2378
3974.39 2533
3974.99 2470
3975.58 2609
3976.18 2505
3976.77 2456
3977.36 2661
3977.96 2669
3978.55 2757
3979.15 2665
3979.74 2820
3980.34 2903
3980.93 2971
3981.53 2785
3982.12 2762
3982.72 2998
3983.31 2737
3983.91 2613
3984.50 2464
3985.10 2611
3985.69 2548
3986.29 2470
3986.88 2578
3987.48 2733
3988.07 2518
3988.67 2645
3989.26 2516
3989.86 2526
3990.46 2527
3991.05 2601
3991.65 2730
3992.24 2579
3992.84 2503
3993.43 2517
3994.03 2522
3994.63 2582
3995.22 2553
3995.82 2658
3996.41 2478
3997.01 2669
3997.61 2708
3998.20 2919
3998.80 2758
3999.39 2338
3999.99 2476
4000.59 2598
4001.18 2447
4001.78 2549
4002.38 2430
4002.97 2482
4003.57 2378
4004.17 2273
4004.76 2338
4005.36 2468
4005.96 2477
4006.55 2428
4007.15 2436
4007.75 2565
4008.34 2596
4008.94 2706
4009.54 2793
4010.13 2760
4010.73 2745
4011.33 2582
4011.93 2543
4012.52 2570
4013.12 2416
4013.72 2436
4014.31 2661
4014.91 2431
4015.51 2376
4016.11 2437
4016.70 2550
4017.30 2608
4017.90 2471
4018.50 2602
4019.09 2518
4019.69 2541
4020.29 2602
4020.89 2603
4021.49 2435
4022.08 2608
4022.68 2507
4023.28 2492
4023.88 2518
4024.48 2489
4025.07 2624
4025.67 2682
4026.27 2714
4026.87 2806
4027.47 2516
4028.06 2665
4028.66 2849
4029.26 2816
4029.86 2871
4030.46 2894
4031.06 2932
4031.66 2782
4032.25 2724
4032.85 2989
4033.45 2911
4034.05 2747
4034.65 2849
4035.25 2713
4035.85 2538
4036.45 2688
4037.05 2444
4037.64 2453
4038.24 2458
4038.84 2385
4039.44 2386
4040.04 2521
4040.64 2524
4041.24 2230
4041.84 2191
4042.44 2328
4043.04 2486
4043.64 2269
4044.24 2312
4044.84 2276
4045.44 2301
4046.04 2261
4046.64 2500
4047.24 2338
4047.84 2458
4048.44 2552
4049.03 2299
4049.63 2468
4050.23 2401
4050.83 2365
4051.43 2441
4052.04 2484
4052.64 2541
4053.24 2440
4053.84 2479
4054.44 2487
4055.04 2351
4055.64 2419
4056.24 2510
4056.84 2495
4057.44 2495
4058.04 2487
4058.64 2504
4059.24 2423
4059.84 2440
4060.44 2551
4061.04 2331
4061.64 2227
4062.24 2233
4062.85 2443
4063.45 2488
4064.05 2436
4064.65 2280
4065.25 2454
4065.85 2325
4066.45 2229
4067.05 2416
4067.65 2306
4068.26 2302
4068.86 2284
4069.46 2425
4070.06 2305
4070.66 2204
4071.26 2447
4071.86 2476
4072.47 2304
4073.07 2295
4073.67 2255
4074.27 2293
4074.87 2334
4075.47 2282
4076.08 2411
4076.68 2329
4077.28 2383
4077.88 2355
4078.48 2240
4079.09 2449
4079.69 2593
4080.29 2433
4080.89 2664
4081.50 2463
4082.10 2348
4082.70 2368
4083.30 2526
4083.91 2561
4084.51 2401
4085.11 2485
4085.71 2501
4086.32 2335
4086.92 2231
4087.52 2324
4088.12 2403
4088.73 2368
4089.33 2234
4089.93 2124
4090.54 2221
4091.14 2222
4091.74 2247
4092.35 2413
4092.95 2281
4093.55 2301
4094.15 2199
4094.76 2248
4095.36 2134
4095.96 2203
4096.57 2198
4097.17 2294
4097.78 2284
4098.38 2244
4098.98 2288
4099.59 2255
4100.19 2188
4100.79 2260
4101.40 2285
4102.00 2218
4102.61 2270
4103.21 2346
4103.81 2336
4104.42 2397
4105.02 2305
4105.63 2390
4106.23 2652
4106.83 2486
4107.44 2540
4108.04 2544
4108.65 2495
4109.25 2699
4109.85 2676
4110.46 2544
4111.06 2627
4111.67 2632
4112.27 2465
4112.88 2408
4113.48 2318
4114.09 2533
4114.69 2470
4115.30 2259
4115.90 2308
4116.51 2264
4117.11 2458
4117.72 2413
4118.32 2347
4118.93 2319
4119.53 2245
4120.14 2365
4120.74 2378
4121.35 2376
4121.95 2470
4122.56 2457
4123.16 2456
4123.77 2419
4124.37 2501
4124.98 2269
4125.59 2372
4126.19 2331
4126.80 2311
4127.40 2136
4128.01 2303
4128.61 2132
4129.22 2340
4129.83 2296
4130.43 2086
4131.04 2201
4131.64 2388
4132.25 2269
4132.86 2348
4133.46 2253
4134.07 2279
4134.67 2390
4135.28 2370
4135.89 2371
4136.49 2267
4137.10 2334
4137.71 2486
4138.31 2462
4138.92 2405
4139.53 2460
4140.13 2552
4140.74 2598
4141.35 2411
4141.95 2445
4142.56 2720
4143.17 2725
4143.77 2588
4144.38 2618
4144.99 2716
4145.59 2717
4146.20 2704
4146.81 2570
4147.42 2718
4148.02 2681
4148.63 2523
4149.24 2437
4149.84 2333
4150.45 2298
4151.06 2209
4151.67 2298
4152.27 2222
4152.88 2324
4153.49 2345
4154.10 2286
4154.70 2174
4155.31 2111
4155.92 2315
4156.53 2347
4157.14 2376
4157.74 2431
4158.35 2533
4158.96 2368
4159.57 2148
4160.18 2351
4160.78 2394
4161.39 2437
4162.00 2396
4162.61 2311
4163.22 2325
4163.83 2323
4164.43 2487
4165.04 2224
4165.65 2437
4166.26 2478
4166.87 2370
4167.48 2381
4168.09 2478
4168.69 2485
4169.30 2479
4169.91 2438
4170.52 2485
4171.13 2460
4171.74 2425
4172.35 2452
4172.96 2524
4173.57 2493
4174.17 2331
4174.78 2425
4175.39 2387
4176.00 2317
4176.61 2471
4177.22 2353
4177.83 2490
4178.44 2409
4179.05 2599
4179.66 2524
4180.27 2539
4180.88 2568
4181.49 2640
4182.10 2528
4182.71 2450
4183.32 2519
4183.93 2532
4184.54 2434
4185.15 2509
4185.76 2475
4186.37 2409
4186.98 2373
4187.59 2210
4188.20 2288
4188.81 2380
4189.42 2232
4190.03 2098
4190.64 2336
4191.25 2406
4191.86 2376
4192.47 2436
4193.08 2389
4193.69 2555
4194.30 2485
4194.91 2581
4195.52 2699
4196.13 2610
4196.74 2700
4197.35 2664
4197.97 2543
4198.58 2610
4199.19 2900
4199.80 2652
4200.41 2637
4201.02 2662
4201.63 2550
4202.24 2608
4202.85 2603
4203.47 2575
4204.08 2387
4204.69 2384
4205.30 2502
4205.91 2425
4206.52 2444
4207.13 2359
4207.75 2228
4208.36 2141
4208.97 2024
4209.58 2172
4210.19 2290
4210.80 2196
4211.42 2175
4212.03 2049
4212.64 2114
4213.25 2378
4213.86 2279
4214.48 2091
4215.09 2161
4215.70 2199
4216.31 2441
4216.92 2324
4217.54 2347
4218.15 2421
4218.76 2496
4219.37 2650
4219.99 2659
4220.60 2465
4221.21 2375
4221.82 2577
4222.44 2640
4223.05 2681
4223.66 2679
4224.28 2687
4224.89 2660
4225.50 2680
4226.11 2775
4226.73 2680
4227.34 2699
4227.95 2922
4228.57 2871
4229.18 2924
4229.79 3150
4230.41 3278
4231.02 3335
4231.63 3359
4232.25 3635
4232.86 3528
4233.47 3667
4234.09 3574
4234.70 3310
4235.31 3567
4235.93 3641
4236.54 3518
4237.15 3445
4237.77 3663
4238.38 4000
4239.00 4167
4239.61 3755
4240.22 3559
4240.84 3465
4241.45 3251
4242.07 3160
4242.68 2891
4243.29 2974
4243.91 2907
4244.52 2967
4245.14 2831
4245.75 2724
4246.37 2935
4246.98 3131
4247.59 2955
4248.21 3032
4248.82 3158
4249.44 3304
4250.05 3231
4250.67 3371
4251.28 3231
4251.90 3174
4252.51 3296
4253.13 3328
4253.74 3153
4254.36 3156
4254.97 2958
4255.59 2937
4256.20 2936
4256.82 2775
4257.43 2687
4258.05 2640
4258.66 2538
4259.28 2489
4259.89 2647
4260.51 2627
4261.12 2619
4261.74 2619
4262.35 2501
4262.97 2313
4263.59 2391
4264.20 2455
4264.82 2392
4265.43 2244
4266.05 2427
4266.66 2478
4267.28 2573
4267.90 2465
4268.51 2578
4269.13 2722
4269.74 2610
4270.36 2542
4270.98 2621
4271.59 2678
4272.21 2710
4272.83 2689
4273.44 2752
4274.06 2769
4274.68 2890
4275.29 2778
4275.91 3046
4276.52 3087
4277.14 3223
4277.76 3764
4278.37 3890
4278.99 4083
4279.61 4108
4280.23 4082
4280.84 4221
4281.46 4230
4282.08 3974
4282.69 3936
4283.31 3589
4283.93 3327
4284.54 3026
4285.16 2941
4285.78 2781
4286.40 2680
4287.01 2732
4287.63 2694
4288.25 2647
4288.87 2384
4289.48 2569
4290.10 2545
4290.72 2675
4291.34 2527
4291.95 2650
4292.57 2823
4293.19 2618
4293.81 2702
4294.42 2490
4295.04 2784
4295.66 2758
4296.28 2596
4296.90 2594
4297.51 2511
4298.13 2631
4298.75 2455
4299.37 2344
4299.99 2400
4300.61 2465
4301.22 2378
4301.84 2300
4302.46 2210
4303.08 2419
4303.70 2352
4304.32 2305
4304.94 2228
4305.55 2175
4306.17 2265
4306.79 2330
4307.41 2287
4308.03 2359
4308.65 2228
4309.27 2303
4309.89 2210
4310.50 2146
4311.12 2355
4311.74 2255
4312.36 2322
4312.98 2163
4313.60 2089
4314.22 2183
4314.84 2315
4315.46 2156
4316.08 2268
4316.70 2160
4317.32 2212
4317.94 2304
4318.56 2196
4319.18 2137
4319.80 2070
4320.42 2204
4321.04 2133
4321.65 2182
4322.27 2300
4322.89 2279
4323.51 2353
4324.13 2233
4324.75 2259
4325.37 2303
4325.99 2179
4326.62 2344
4327.24 2449
4327.86 2510
4328.48 2506
4329.10 2344
4329.72 2460
4330.34 2356
4330.96 2250
4331.58 2146
4332.20 2165
4332.82 2383
4333.44 2479
4334.06 2456
4334.68 2417
4335.30 2392
4335.92 2354
4336.54 2192
4337.16 2355
4337.79 2264
4338.41 2266
4339.03 2363
4339.65 2398
4340.27 2534
4340.89 2446
4341.51 2473
4342.13 2383
4342.76 2228
4343.38 2289
4344.00 2269
4344.62 2607
4345.24 2825
4345.86 3011
4346.48 2902
4347.11 3255
4347.73 3688
4348.35 4056
4348.97 4129
4349.59 4520
4350.22 4767
4350.84 4818
4351.46 4686
4352.08 4539
4352.70 4012
4353.33 3531
4353.95 3252
4354.57 3151
4355.19 2915
4355.81 2756
4356.44 2609
4357.06 2495
4357.68 2548
4358.30 2520
4358.93 2418
4359.55 2465
4360.17 2397
4360.79 2492
4361.42 2507
4362.04 2469
4362.66 2510
4363.28 2481
4363.91 2428
4364.53 2627
4365.15 2412
4365.78 2383
4366.40 2533
4367.02 2449
4367.65 2262
4368.27 2343
4368.89 2283
4369.52 2349
4370.14 2364
4370.76 2450
4371.39 2319
4372.01 2181
4372.63 2344
4373.26 2101
4373.88 2028
4374.50 2129
4375.13 2268
4375.75 2254
4376.37 2249
4377.00 2305
4377.62 2168
4378.25 1979
4378.87 2030
4379.49 2239
4380.12 2426
4380.74 2375
4381.37 2311
4381.99 2472
4382.61 2616
4383.24 2582
4383.86 2521
4384.49 2487
4385.11 2448
4385.74 2353
4386.36 2371
4386.98 2347
4387.61 2392
4388.23 2321
4388.86 2214
4389.48 2292
4390.11 2200
4390.73 2274
4391.36 2209
4391.98 2068
4392.61 2062
4393.23 2008
4393.86 2023
4394.48 2068
4395.11 2160
4395.73 2081
4396.36 2082
4396.98 2039
4397.61 1878
4398.23 2063
4398.86 2058
4399.48 2039
4400.11 2068
4400.74 2013
4401.36 2028
4401.99 2296
4402.61 2265
4403.24 2225
4403.86 2402
4404.49 2326
4405.11 2199
4405.74 2205
4406.37 2315
4406.99 2193
4407.62 2033
4408.24 1938
4408.87 2019
4409.50 2005
4410.12 2067
4410.75 2071
4411.38 2122
4412.00 2194
4412.63 2123
4413.25 2137
4413.88 2141
4414.51 2084
4415.13 2081
4415.76 1987
4416.39 2106
4417.01 2060
4417.64 2056
4418.27 2133
4418.89 2089
4419.52 2148
4420.15 2025
4420.77 2215
4421.40 2245
4422.03 2141
4422.66 2134
4423.28 2135
4423.91 2025
4424.54 2123
4425.16 2235
4425.79 2097
4426.42 2008
4427.05 2000
4427.67 1987
4428.30 1933
4428.93 1914
4429.56 2075
4430.18 2054
4430.81 1886
4431.44 1926
4432.07 1909
4432.69 1953
4433.32 2095
4433.95 2066
4434.58 2009
4435.21 1916
4435.83 2119
4436.46 2001
4437.09 2039
4437.72 2151
4438.35 2127
4438.97 1954
4439.60 1823
4440.23 1941
4440.86 1879
4441.49 1842
4442.12 1804
4442.74 1950
4443.37 2137
4444.00 1982
4444.63 1959
4445.26 2054
4445.89 2040
4446.52 2099
4447.14 2261
4447.77 2127
4448.40 2169
4449.03 2285
4449.66 2417
4450.29 2250
4450.92 2215
4451.55 2194
4452.18 2290
4452.81 2466
4453.44 2275
4454.06 2232
4454.69 2165
4455.32 2172
4455.95 2103
4456.58 2111
4457.21 2142
4457.84 2260
4458.47 2167
4459.10 2148
4459.73 2195
4460.36 2123
4460.99 2140
4461.62 2018
4462.25 2019
4462.88 2008
4463.51 2074
4464.14 2066
4464.77 2050
4465.40 1941
4466.03 1933
4466.66 1925
4467.29 1853
4467.92 1829
4468.55 1759
4469.18 1820
4469.81 1826
4470.44 1879
4471.07 2000
4471.70 1851
4472.33 1925
4472.96 1983
4473.59 1952
4474.22 1973
4474.86 1957
4475.49 2006
4476.12 1893
4476.75 1919
4477.38 1832
4478.01 1932
4478.64 2009
4479.27 1903
4479.90 1878
4480.53 1838
4481.17 1749
4481.80 1844
4482.43 1924
4483.06 1911
4483.69 1876
4484.32 1840
4484.95 1969
4485.58 2078
4486.22 2073
4486.85 1969
4487.48 2119
4488.11 2121
4488.74 1953
4489.37 1868
4490.01 2060
4490.64 2073
4491.27 2075
4491.90 2049
4492.53 2013
4493.17 1797
4493.80 1845
4494.43 1879
4495.06 1906
4495.70 2014
4496.33 1877
4496.96 2040
4497.59 1923
4498.22 1910
4498.86 1980
4499.49 2154
4500.12 2023
4500.75 2095
4501.39 2288
4502.02 2214
4502.65 2270
4503.29 2166
4503.92 2338
4504.55 2320
4505.18 2394
4505.82 2249
4506.45 2313
4507.08 2205
4507.72 2178
4508.35 2040
4508.98 1998
4509.62 1984
4510.25 2117
4510.88 2161
4511.52 2045
4512.15 2030
4512.78 2103
4513.42 1983
4514.05 1935
4514.68 2058
4515.32 2250
4515.95 2104
4516.58 1913
4517.22 1978
4517.85 1946
4518.48 1893
4519.12 1916
4519.75 2118
4520.39 2046
4521.02 2017
4521.65 2013
4522.29 1915
4522.92 1860
4523.56 1963
4524.19 1941
4524.83 2058
4525.46 1899
4526.09 1941
4526.73 2055
4527.36 2160
4528.00 2018
4528.63 1992
4529.27 2032
4529.90 2146
4530.54 2284
4531.17 2241
4531.81 2231
4532.44 2291
4533.07 2317
4533.71 2428
4534.34 2488
4534.98 2450
4535.61 2440
4536.25 2535
4536.88 2405
4537.52 2379
4538.16 2440
4538.79 2299
4539.43 2264
4540.06 2198
4540.70 2066
4541.33 2110
4541.97 2085
4542.60 2066
4543.24 2103
4543.87 2104
4544.51 2216
4545.15 1933
4545.78 2060
4546.42 2094
4547.05 2133
4547.69 1971
4548.32 2085
4548.96 2043
4549.60 2039
4550.23 1900
4550.87 2014
4551.50 1920
4552.14 1957
4552.78 2020
4553.41 2157
4554.05 2133
4554.69 2070
4555.32 1948
4555.96 1859
4556.60 2026
4557.23 2078
4557.87 2000
4558.51 1972
4559.14 1848
4559.78 1846
4560.42 1816
4561.05 1964
4561.69 2071
4562.33 1955
4562.96 1917
4563.60 1940
4564.24 1940
4564.87 1790
4565.51 1827
4566.15 1920
4566.79 2006
4567.42 1915
4568.06 2004
4568.70 2006
4569.33 1888
4569.97 1956
4570.61 1950
4571.25 1938
4571.88 1989
4572.52 1965
4573.16 1977
4573.80 1996
4574.44 1912
4575.07 1978
4575.71 1869
4576.35 1728
4576.99 1895
4577.62 1786
4578.26 1865
4578.90 1979
4579.54 1884
4580.18 1938
4580.82 1854
4581.45 1855
4582.09 1880
4582.73 1833
4583.37 1959
4584.01 2093
4584.65 2056
4585.28 1857
4585.92 1784
4586.56 1893
4587.20 1953
4587.84 1929
4588.48 1950
4589.12 1927
4589.75 2043
4590.39 2013
4591.03 2072
4591.67 2046
4592.31 2136
4592.95 2188
4593.59 2339
4594.23 2429
4594.87 2405
4595.51 2500
4596.15 2584
4596.78 2536
4597.42 2403
4598.06 2150
4598.70 2130
4599.34 2175
4599.98 1994
4600.62 1933
4601.26 2164
4601.90 2100
4602.54 2135
4603.18 2051
4603.82 2273
4604.46 2455
4605.10 2423
4605.74 2342
4606.38 2169
4607.02 2461
4607.66 2295
4608.30 2410
4608.94 2361
4609.58 2351
4610.22 2292
4610.86 2393
4611.50 2183
4612.14 2077
4612.78 2206
4613.42 2029
4614.06 2038
4614.70 1963
4615.34 2047
4615.98 1981
4616.63 2062
4617.27 2033
4617.91 2029
4618.55 2011
4619.19 2087
4619.83 1903
4620.47 1915
4621.11 1918
4621.75 1992
4622.39 2132
4623.03 2105
4623.68 1840
4624.32 1725
4624.96 1765
4625.60 1835
4626.24 1784
4626.88 1899
4627.52 2000
4628.17 1883
4628.81 1964
4629.45 1963
4630.09 1890
4630.73 1869
4631.37 1994
4632.02 1935
4632.66 1950
4633.30 2059
4633.94 2053
4634.58 1946
4635.22 1894
4635.87 1983
4636.51 1887
4637.15 1881
4637.79 1848
4638.44 2079
4639.08 2013
4639.72 1914
4640.36 1916
4641.00 1970
4641.65 2015
4642.29 2115
4642.93 1965
4643.57 1892
4644.22 1910
4644.86 1913
4645.50 2077
4646.15 2014
4646.79 2046
4647.43 1945
4648.07 1840
4648.72 1873
4649.36 1987
4650.00 1833
4650.65 1874
4651.29 1938
4651.93 1983
4652.57 2086
4653.22 1914
4653.86 1883
4654.50 1897
4655.15 1896
4655.79 1856
4656.44 1893
4657.08 1838
4657.72 1983
4658.37 2086
4659.01 2052
4659.65 1960
4660.30 2016
4660.94 1948
4661.58 1963
4662.23 2149
4662.87 1985
4663.52 2084
4664.16 2171
4664.80 2244
4665.45 2051
4666.09 1937
4666.74 2134
4667.38 2271
4668.02 2068
4668.67 2021
4669.31 1991
4669.96 1958
4670.60 1767
4671.25 2007
4671.89 2068
4672.54 2226
4673.18 2102
4673.83 2078
4674.47 2178
4675.11 2085
4675.76 2009
4676.40 2031
4677.05 2194
4677.69 2130
4678.34 2004
4678.98 1979
4679.63 1986
4680.27 2056
4680.92 2056
4681.56 2156
4682.21 2126
4682.85 2295
4683.50 2312
4684.15 2322
4684.79 2509
4685.44 2430
4686.08 2568
4686.73 2393
4687.37 2281
4688.02 2255
4688.66 2267
4689.31 2243
4689.96 2145
4690.60 2077
4691.25 1852
4691.89 1848
4692.54 2007
4693.19 1923
4693.83 1928
4694.48 1980
4695.12 2078
4695.77 2129
4696.42 2204
4697.06 2164
4697.71 2087
4698.36 2209
4699.00 2341
4699.65 2418
4700.29 2765
4700.94 2707
4701.59 2914
4702.23 3133
4702.88 3088
4703.53 3301
4704.17 3073
4704.82 3160
4705.47 2980
4706.11 2821
4706.76 2718
4707.41 2415
4708.06 2372
4708.70 2400
4709.35 2458
4710.00 2252
4710.64 2339
4711.29 2398
4711.94 2672
4712.59 2533
4713.23 2435
4713.88 2427
4714.53 2251
4715.18 2369
4715.82 2304
4716.47 2146
4717.12 2211
4717.77 2281
4718.41 2169
4719.06 2055
4719.71 2065
4720.36 2129
4721.01 2046
4721.65 2168
4722.30 2289
4722.95 2164
4723.60 2236
4724.25 2164
4724.89 2192
4725.54 2065
4726.19 2028
4726.84 2187
4727.49 2032
4728.14 1980
4728.78 2071
4729.43 2264
4730.08 2200
4730.73 2226
4731.38 2222
4732.03 2269
4732.68 2166
4733.32 2054
4733.97 2056
4734.62 1957
4735.27 1993
4735.92 2036
4736.57 2195
4737.22 2296
4737.87 2288
4738.52 2174
4739.16 2149
4739.81 2122
4740.46 1971
4741.11 2024
4741.76 2034
4742.41 2100
4743.06 2110
4743.71 2264
4744.36 2254
4745.01 2256
4745.66 2214
4746.31 2159
4746.96 2169
4747.61 2258
4748.26 2262
4748.91 2258
4749.56 2448
4750.21 2579
4750.86 2955
4751.51 2963
4752.16 3158
4752.81 3526
4753.46 3714
4754.11 4092
4754.76 4475
4755.41 4677
4756.06 4886
4756.71 4539
4757.36 4355
4758.01 4008
4758.66 3661
4759.31 3482
4759.96 3182
4760.61 3003
4761.26 2728
4761.91 2498
4762.56 2295
4763.22 2175
4763.87 2239
4764.52 2029
4765.17 1908
4765.82 1998
4766.47 2077
4767.12 2098
4767.77 2172
4768.42 2040
4769.07 2170
4769.73 2121
4770.38 2103
4771.03 2169
4771.68 2005
4772.33 2029
4772.98 2113
4773.63 1891
4774.29 1905
4774.94 1857
4775.59 1812
4776.24 1846
4776.89 1771
4777.54 1803
4778.20 1932
4778.85 1893
4779.50 1920
4780.15 1937
4780.80 1957
4781.46 2006
4782.11 2126
4782.76 2048
4783.41 2201
4784.06 2223
4784.72 2060
4785.37 1849
4786.02 1995
4786.67 1979
4787.33 1893
4787.98 1810
4788.63 1887
4789.28 1815
4789.94 1933
4790.59 1902
4791.24 2073
4791.89 2025
4792.55 1844
4793.20 2091
4793.85 2080
4794.51 2141
4795.16 2128
4795.81 2065
4796.47 2090
4797.12 2093
4797.77 2064
4798.42 2102
4799.08 2044
4799.73 1900
4800.38 1862
4801.04 1803
4801.69 1851
4802.35 1811
4803.00 1729
4803.65 1800
4804.31 1785
4804.96 1751
4805.61 1815
4806.27 1744
4806.92 1763
4807.57 1859
4808.23 1787
4808.88 1785
4809.54 1819
4810.19 1904
4810.84 1842
4811.50 1991
4812.15 2054
4812.81 1956
4813.46 2002
4814.12 1870
4814.77 1943
4815.42 2015
4816.08 1966
4816.73 1995
4817.39 1931
4818.04 2016
4818.70 1967
4819.35 2046
4820.01 2092
4820.66 1975
4821.32 2148
4821.97 2185
4822.63 2258
4823.28 2264
4823.94 2093
4824.59 2072
4825.25 2301
4825.90 2317
4826.56 2251
4827.21 2509
4827.87 2559
4828.52 2499
4829.18 2636
4829.83 2600
4830.49 2609
4831.14 2609
4831.80 2654
4832.45 2585
4833.11 2460
4833.76 2404
4834.42 2344
4835.08 2346
4835.73 2384
4836.39 2251
4837.04 2321
4837.70 2243
4838.36 2239
4839.01 2241
4839.67 2279
4840.32 2353
4840.98 2352
4841.64 2417
4842.29 2390
4842.95 2347
4843.60 2364
4844.26 2276
4844.92 2273
4845.57 2148
4846.23 2340
4846.89 2276
4847.54 2263
4848.20 2292
4848.86 2437
4849.51 2448
4850.17 2606
4850.83 2544
4851.48 2615
4852.14 2619
4852.80 2581
4853.45 2678
4854.11 2755
4854.77 2620
4855.43 2496
4856.08 2668
4856.74 2713
4857.40 2783
4858.05 2763
4858.71 2612
4859.37 2737
4860.03 2886
4860.68 2726
4861.34 2775
4862.00 2580
4862.66 2638
4863.31 2801
4863.97 2723
4864.63 2794
4865.29 2759
4865.95 2887
4866.60 2927
4867.26 2862
4867.92 2833
4868.58 2934
4869.23 2871
4869.89 2688
4870.55 2637
4871.21 2759
4871.87 2761
4872.53 2510
4873.18 2401
4873.84 2527
4874.50 2451
4875.16 2559
4875.82 2433
4876.48 2343
4877.13 2500
4877.79 2369
4878.45 2441
4879.11 2415
4879.77 2396
4880.43 2467
4881.09 2589
4881.75 2495
4882.40 2611
4883.06 2541
4883.72 2587
4884.38 2424
4885.04 2396
4885.70 2343
4886.36 2320
4887.02 2366
4887.68 2314
4888.34 2351
4889.00 2337
4889.66 2376
4890.32 2497
4890.97 2548
4891.63 2662
4892.29 2729
4892.95 2976
4893.61 3275
4894.27 3195
4894.93 3362
4895.59 3609
4896.25 3794
4896.91 3718
4897.57 3751
4898.23 3480
4898.89 3387
4899.55 3527
4900.21 3635
4900.87 3634
4901.53 3727
4902.19 3887
4902.85 3728
4903.51 3930
4904.17 3823
4904.83 3941
4905.50 3658
4906.16 3308
4906.82 3065
4907.48 3004
4908.14 2947
4908.80 2752
4909.46 2765
4910.12 2700
4910.78 2672
4911.44 2590
4912.10 2520
4912.76 2413
4913.42 2540
4914.09 2702
4914.75 2599
4915.41 2525
4916.07 2566
4916.73 2658
4917.39 2633
4918.05 2448
4918.71 2475
4919.38 2400
4920.04 2368
4920.70 2396
4921.36 2250
4922.02 2411
4922.68 2373
4923.35 2209
4924.01 2169
4924.67 2216
4925.33 2227
4925.99 2069
4926.65 2138
4927.32 2138
4927.98 2057
4928.64 2110
4929.30 2132
4929.96 2074
4930.63 2117
4931.29 2058
4931.95 2080
4932.61 1923
4933.28 1984
4933.94 1949
4934.60 2012
4935.26 2057
4935.93 2023
4936.59 2024
4937.25 2023
4937.91 1998
4938.58 2097
4939.24 1967
4939.90 2033
4940.56 2062
4941.23 1965
4941.89 1957
4942.55 1967
4943.22 2114
4943.88 2112
4944.54 1998
4945.21 2041
4945.87 2006
4946.53 2008
4947.20 2015
4947.86 1981
4948.52 2032
4949.19 1956
4949.85 1849
4950.51 2037
4951.18 2091
4951.84 2037
4952.50 2035
4953.17 1987
4953.83 2042
4954.49 1891
4955.16 1954
4955.82 1947
4956.49 2063
4957.15 1952
4957.81 1984
4958.48 1940
4959.14 2145
4959.81 2060
4960.47 1929
4961.14 1962
4961.80 2086
4962.46 1915
4963.13 2058
4963.79 2220
4964.46 2161
4965.12 2192
4965.79 2367
4966.45 2470
4967.12 2644
4967.78 2720
4968.44 2586
4969.11 2505
4969.77 2504
4970.44 2335
4971.10 2269
4971.77 2190
4972.43 2095
4973.10 2074
4973.76 2159
4974.43 2015
4975.09 2079
4975.76 1949
4976.42 2050
4977.09 2207
4977.76 2193
4978.42 2233
4979.09 2062
4979.75 2078
4980.42 2175
4981.08 2157
4981.75 2080
4982.41 2111
4983.08 2137
4983.75 2105
4984.41 2093
4985.08 1985
4985.74 2061
4986.41 2056
4987.07 2199
4987.74 2212
4988.41 2260
4989.07 2358
4989.74 2316
4990.41 2484
4991.07 2607
4991.74 2701
4992.40 2566
4993.07 2627
4993.74 2720
4994.40 2697
4995.07 2661
4995.74 2727
4996.40 2346
4997.07 2321
4997.74 2402
4998.40 2346
4999.07 2334
4999.74 2203
5000.40 2044
5001.07 2033
5001.74 2033
5002.40 2002
5003.07 1895
5003.74 1966
5004.41 1914
5005.07 1985
5005.74 1910
5006.41 1898
5007.07 1773
5007.74 1799
5008.41 1796
5009.08 1748
5009.74 1771
5010.41 1902
5011.08 1899
5011.75 1816
5012.41 1812
5013.08 1817
5013.75 1732
5014.42 1855
5015.09 1833
5015.75 1865
5016.42 1756
5017.09 1779
5017.76 1751
5018.43 1869
5019.09 1799
5019.76 1888
5020.43 1943
5021.10 2041
5021.77 2007
5022.44 1893
5023.10 1963
5023.77 2090
5024.44 2188
5025.11 2025
5025.78 2169
5026.45 2156
5027.11 2161
5027.78 2076
5028.45 2058
5029.12 2016
5029.79 1916
5030.46 1919
5031.13 1862
5031.80 2027
5032.47 1945
5033.13 1875
5033.80 1942
5034.47 1964
5035.14 2051
5035.81 1881
5036.48 1749
5037.15 1824
5037.82 1984
5038.49 1780
5039.16 1712
5039.83 1778
5040.50 1766
5041.17 1707
5041.84 1761
5042.51 1844
5043.18 1878
5043.85 1813
5044.52 1889
5045.18 1845
5045.85 1942
5046.52 1876
5047.19 1860
5047.86 1882
5048.53 1794
5049.20 1956
5049.88 1976
5050.55 1943
5051.22 1919
5051.89 1899
5052.56 1888
5053.23 1828
5053.90 1927
5054.57 1905
5055.24 1752
5055.91 1803
5056.58 1742
5057.25 1836
5057.92 1850
5058.59 1874
5059.26 1852
5059.93 1912
5060.60 1913
5061.27 1906
5061.95 1810
5062.62 1818
5063.29 1952
5063.96 1865
5064.63 1886
5065.30 1712
5065.97 1778
5066.64 1854
5067.31 1664
5067.99 1744
5068.66 1703
5069.33 1682
5070.00 1683
5070.67 1840
5071.34 1754
5072.02 1642
5072.69 1605
5073.36 1597
5074.03 1732
5074.70 1793
5075.37 1741
5076.05 1719
5076.72 1799
5077.39 1828
5078.06 1701
5078.73 1679
5079.41 1795
5080.08 1839
5080.75 1950
5081.42 2168
5082.10 2009
5082.77 2037
5083.44 1976
5084.11 2034
5084.78 1927
5085.46 1907
5086.13 1991
5086.80 1889
5087.48 1800
5088.15 1752
5088.82 1649
5089.49 1803
5090.17 1946
5090.84 1883
5091.51 1954
5092.19 1794
5092.86 1838
5093.53 1908
5094.20 1924
5094.88 1895
5095.55 1911
5096.22 1900
5096.90 1804
5097.57 1822
5098.24 1760
5098.92 1821
5099.59 1675
5100.26 1813
5100.94 1724
5101.61 1699
5102.29 1645
5102.96 1809
5103.63 1703
5104.31 1651
5104.98 1758
5105.65 1991
5106.33 1924
5107.00 1823
5107.68 2038
5108.35 2145
5109.02 1951
5109.70 1854
5110.37 1958
5111.05 1889
5111.72 1750
5112.40 1701
5113.07 1752
5113.74 1805
5114.42 1756
5115.09 1743
5115.77 1829
5116.44 1752
5117.12 1585
5117.79 1743
5118.47 1758
5119.14 1815
5119.82 1815
5120.49 1648
5121.17 1751
5121.84 1744
5122.52 1785
5123.19 1739
5123.87 1802
5124.54 1791
5125.22 1922
5125.89 1892
5126.57 1813
5127.24 1862
5127.92 1847
5128.59 1852
5129.27 1835
5129.94 1899
5130.62 1847
5131.29 1816
5131.97 1797
5132.65 1866
5133.32 1868
5134.00 2003
5134.67 2042
5135.35 2067
5136.02 1982
5136.70 1797
5137.38 1972
5138.05 1987
5138.73 1843
5139.40 1819
5140.08 1795
5140.76 1789
5141.43 1860
5142.11 1783
5142.79 1895
5143.46 1820
5144.14 1867
5144.81 1951
5145.49 1843
5146.17 1731
5146.84 1701
5147.52 1750
5148.20 1718
5148.87 1730
5149.55 1731
5150.23 1814
5150.90 1846
5151.58 1853
5152.26 1860
5152.94 1801
5153.61 1795
5154.29 1708
5154.97 1731
5155.64 1592
5156.32 1578
5157.00 1704
5157.68 1609
5158.35 1627
5159.03 1604
5159.71 1663
5160.39 1654
5161.06 1696
5161.74 1643
5162.42 1699
5163.10 1694
5163.77 1574
5164.45 1525
5165.13 1682
5165.81 1572
5166.48 1580
5167.16 1632
5167.84 1648
5168.52 1607
5169.20 1695
5169.87 1707
5170.55 1753
5171.23 1686
5171.91 1681
5172.59 1685
5173.27 1689
5173.94 1535
5174.62 1521
5175.30 1524
5175.98 1620
5176.66 1627
5177.34 1665
5178.02 1691
5178.69 1713
5179.37 1696
5180.05 1611
5180.73 1679
5181.41 1638
5182.09 1741
5182.77 1791
5183.45 1814
5184.12 1930
5184.80 1843
5185.48 1897
5186.16 1890
5186.84 1821
5187.52 1914
5188.20 1767
5188.88 1700
5189.56 1718
5190.24 1715
5190.92 1718
5191.60 1805
5192.28 1692
5192.96 1685
5193.64 1464
5194.32 1612
5195.00 1547
5195.68 1471
5196.36 1545
5197.03 1615
5197.71 1626
5198.39 1644
5199.07 1578
5199.75 1573
5200.44 1602
5201.12 1677
5201.80 1601
5202.48 1659
5203.16 1687
5203.84 1830
5204.52 1577
5205.20 1661
5205.88 1756
5206.56 1772
5207.24 1702
5207.92 1665
5208.60 1783
5209.28 1972
5209.96 2147
5210.64 2241
5211.32 2193
5212.00 2293
5212.68 2477
5213.37 2361
5214.05 2341
5214.73 2274
5215.41 2249
5216.09 2365
5216.77 2085
5217.45 2000
5218.13 1971
5218.81 1802
5219.50 1883
5220.18 1782
5220.86 1780
5221.54 1824
5222.22 1871
5222.90 1800
5223.59 1793
5224.27 1834
5224.95 1794
5225.63 1875
5226.31 1858
5226.99 1918
5227.68 1802
5228.36 1897
5229.04 1914
5229.72 1798
5230.40 1757
5231.09 1750
5231.77 1725
5232.45 1797
5233.13 1826
5233.81 1789
5234.50 1845
5235.18 1770
5235.86 1692
5236.54 1640
5237.23 1657
5237.91 1739
5238.59 1778
5239.27 1891
5239.96 1932
5240.64 1985
5241.32 1916
5242.01 1924
5242.69 1967
5243.37 2027
5244.05 2076
5244.74 2061
5245.42 1955
5246.10 1811
5246.79 1729
5247.47 1785
5248.15 1798
5248.84 1660
5249.52 1666
5250.20 1763
5250.89 1746
5251.57 1805
5252.25 1736
5252.94 1820
5253.62 1877
5254.30 1780
5254.99 1822
5255.67 1831
5256.36 1932
5257.04 1828
5257.72 1694
5258.41 1646
5259.09 1686
5259.78 1611
5260.46 1708
5261.14 1635
5261.83 1641
5262.51 1664
5263.20 1760
5263.88 1804
5264.56 1819
5265.25 1846
5265.93 1796
5266.62 1855
5267.30 1856
5267.99 1860
5268.67 1756
5269.36 1900
5270.04 1794
5270.73 1835
5271.41 1878
5272.09 1759
5272.78 1784
5273.46 1684
5274.15 1689
5274.83 1847
5275.52 1747
5276.20 1681
5276.89 1716
5277.57 1715
5278.26 1712
5278.94 1686
5279.63 1692
5280.32 1735
5281.00 1731
5281.69 1864
5282.37 2019
5283.06 2104
5283.74 2131
5284.43 2188
5285.11 2198
5285.80 2256
5286.49 2172
5287.17 1892
5287.86 1923
5288.54 1902
5289.23 1817
5289.91 1737
5290.60 1677
5291.29 1807
5291.97 1586
5292.66 1688
5293.35 1720
5294.03 1823
5294.72 1648
5295.40 1509
5296.09 1565
5296.78 1535
5297.46 1526
5298.15 1588
5298.84 1654
5299.52 1538
5300.21 1585
5300.90 1632
5301.58 1755
5302.27 1687
5302.96 1637
5303.64 1669
5304.33 1687
5305.02 1648
5305.70 1754
5306.39 1750
5307.08 1645
5307.77 1669
5308.45 1707
5309.14 1813
5309.83 1654
5310.51 1654
5311.20 1745
5311.89 1757
5312.58 1765
5313.26 1756
5313.95 1807
5314.64 1920
5315.33 1908
5316.01 1734
5316.70 1875
5317.39 1794
5318.08 1775
5318.77 1713
5319.45 1662
5320.14 1641
5320.83 1711
5321.52 1786
5322.20 1712
5322.89 1651
5323.58 1763
5324.27 1685
5324.96 1645
5325.65 1680
5326.33 1726
5327.02 1670
5327.71 1772
5328.40 1757
5329.09 1596
5329.78 1442
5330.46 1569
5331.15 1563
5331.84 1545
5332.53 1552
5333.22 1576
5333.91 1622
5334.60 1532
5335.29 1420
5335.98 1449
5336.66 1479
5337.35 1465
5338.04 1502
5338.73 1480
5339.42 1468
5340.11 1516
5340.80 1536
5341.49 1502
5342.18 1470
5342.87 1594
5343.56 1567
5344.25 1555
5344.94 1645
5345.62 1608
5346.31 1645
5347.00 1610
5347.69 1601
5348.38 1627
5349.07 1590
5349.76 1624
5350.45 1711
5351.14 1819
5351.83 1837
5352.52 1828
5353.21 1974
5353.90 1731
5354.59 1790
5355.28 1832
5355.97 1753
5356.66 1686
5357.35 1662
5358.04 1613
5358.74 1587
5359.43 1574
5360.12 1523
5360.81 1477
5361.50 1519
5362.19 1560
5362.88 1700
5363.57 1514
5364.26 1543
5364.95 1579
5365.64 1617
5366.33 1595
5367.02 1554
5367.71 1484
5368.41 1510
5369.10 1378
5369.79 1518
5370.48 1562
5371.17 1631
5371.86 1690
5372.55 1462
5373.24 1603
5373.94 1607
5374.63 1432
5375.32 1524
5376.01 1523
5376.70 1593
5377.39 1579
5378.08 1524
5378.78 1501
5379.47 1597
5380.16 1530
5380.85 1552
5381.54 1563
5382.24 1479
5382.93 1645
5383.62 1607
5384.31 1671
5385.00 1591
5385.70 1619
5386.39 1716
5387.08 1577
5387.77 1653
5388.47 1606
5389.16 1632
5389.85 1612
5390.54 1708
5391.23 1708
5391.93 1708
5392.62 1651
5393.31 1674
5394.01 1582
5394.70 1497
5395.39 1623
5396.08 1668
5396.78 1600
5397.47 1599
5398.16 1712
5398.86 1593
5399.55 1609
5400.24 1561
5400.93 1517
5401.63 1490
5402.32 1441
5403.01 1502
5403.71 1534
5404.40 1451
5405.09 1503
5405.79 1526
5406.48 1488
5407.17 1421
5407.87 1478
5408.56 1510
5409.26 1574
5409.95 1514
5410.64 1499
5411.34 1389
5412.03 1429
5412.72 1527
5413.42 1633
5414.11 1601
5414.81 1540
5415.50 1515
5416.19 1547
5416.89 1495
5417.58 1514
5418.28 1501
5418.97 1520
5419.67 1490
5420.36 1494
5421.05 1461
5421.75 1455
5422.44 1552
5423.14 1633
5423.83 1556
5424.53 1502
5425.22 1544
5425.92 1591
5426.61 1585
5427.31 1520
5428.00 1537
5428.70 1561
5429.39 1523
5430.09 1537
5430.78 1629
5431.48 1638
5432.17 1660
5432.87 1590
5433.56 1595
5434.26 1566
5434.95 1454
5435.65 1590
5436.34 1611
5437.04 1576
5437.73 1695
5438.43 1790
5439.13 1600
5439.82 1614
5440.52 1710
5441.21 1786
5441.91 1649
5442.60 1537
5443.30 1638
5444.00 1797
5444.69 1780
5445.39 1624
5446.08 1628
5446.78 1708
5447.48 1704
5448.17 1699
5448.87 1603
5449.56 1618
5450.26 1786
5450.96 1794
5451.65 1752
5452.35 1694
5453.05 1677
5453.74 1738
5454.44 1725
5455.14 1686
5455.83 1511
5456.53 1541
5457.23 1652
5457.92 1687
5458.62 1621
5459.32 1592
5460.01 1499
5460.71 1507
5461.41 1471
5462.11 1504
5462.80 1578
5463.50 1552
5464.20 1611
5464.89 1541
5465.59 1474
5466.29 1654
5466.99 1590
5467.68 1516
5468.38 1608
5469.08 1592
5469.78 1558
5470.47 1579
5471.17 1496
5471.87 1644
5472.57 1551
5473.26 1485
5473.96 1499
5474.66 1526
5475.36 1638
5476.06 1539
5476.75 1495
5477.45 1470
5478.15 1482
5478.85 1577
5479.55 1645
5480.24 1710
5480.94 1733
5481.64 1859
5482.34 1862
5483.04 1883
5483.74 1980
5484.43 2210
5485.13 2153
5485.83 2014
5486.53 1956
5487.23 1772
5487.93 1816
5488.63 1761
5489.33 1754
5490.02 1824
5490.72 1701
5491.42 1712
5492.12 1791
5492.82 1705
5493.52 1739
5494.22 1816
5494.92 1824
5495.62 1837
5496.32 1889
5497.01 1836
5497.71 1820
5498.41 1738
5499.11 1867
5499.81 1875
5500.51 1926
5501.21 2038
5501.91 2181
5502.61 2298
5503.31 2576
5504.01 2707
5504.71 2864
5505.41 2928
5506.11 2677
5506.81 2613
5507.51 2339
5508.21 2105
5508.91 2083
5509.61 1925
5510.31 1832
5511.01 1797
5511.71 1765
5512.41 1760
5513.11 1702
5513.81 1585
5514.51 1645
5515.21 1655
5515.91 1690
5516.61 1696
5517.31 1836
5518.01 1839
5518.72 1680
5519.42 1643
5520.12 1644
5520.82 1729
5521.52 1637
5522.22 1549
5522.92 1587
5523.62 1666
5524.32 1671
5525.02 1636
5525.72 1785
5526.43 1650
5527.13 1710
5527.83 1697
5528.53 1612
5529.23 1580
5529.93 1586
5530.63 1505
5531.33 1539
5532.04 1599
5532.74 1624
5533.44 1606
5534.14 1622
5534.84 1584
5535.54 1604
5536.25 1632
5536.95 1558
5537.65 1592
5538.35 1597
5539.05 1535
5539.76 1543
5540.46 1615
5541.16 1551
5541.86 1600
5542.56 1494
5543.27 1489
5543.97 1470
5544.67 1534
5545.37 1520
5546.08 1517
5546.78 1492
5547.48 1447
5548.18 1469
5548.89 1526
5549.59 1488
5550.29 1446
5550.99 1415
5551.70 1517
5552.40 1521
5553.10 1479
5553.81 1433
5554.51 1332
5555.21 1359
5555.91 1492
5556.62 1460
5557.32 1344
5558.02 1470
5558.73 1428
5559.43 1439
5560.13 1378
5560.84 1418
5561.54 1534
5562.24 1489
5562.95 1632
5563.65 1603
5564.35 1666
5565.06 1685
5565.76 1876
5566.47 1753
5567.17 1847
5567.87 1903
5568.58 1810
5569.28 1815
5569.98 1817
5570.69 1702
5571.39 1615
5572.10 1574
5572.80 1545
5573.50 1542
5574.21 1453
5574.91 1476
5575.62 1517
5576.32 1556
5577.03 1658
5577.73 1482
5578.44 1387
5579.14 1491
5579.84 1574
5580.55 1547
5581.25 1373
5581.96 1387
5582.66 1594
5583.37 1375
5584.07 1502
5584.78 1518
5585.48 1542
5586.19 1584
5586.89 1662
5587.60 1532
5588.30 1515
5589.01 1561
5589.71 1684
5590.42 1571
5591.12 1648
5591.83 1509
5592.53 1614
5593.24 1557
5593.94 1567
5594.65 1455
5595.36 1421
5596.06 1474
5596.77 1532
5597.47 1496
5598.18 1462
5598.88 1439
5599.59 1511
5600.30 1530
5601.00 1465
5601.71 1418
5602.41 1463
5603.12 1557
5603.83 1505
5604.53 1520
5605.24 1435
5605.94 1464
5606.65 1472
5607.36 1403
5608.06 1438
5608.77 1420
5609.48 1443
5610.18 1465
5610.89 1510
5611.60 1543
5612.30 1336
5613.01 1461
5613.72 1521
5614.42 1508
5615.13 1480
5615.84 1437
5616.54 1482
5617.25 1449
5617.96 1383
5618.66 1432
5619.37 1597
5620.08 1477
5620.78 1422
5621.49 1380
5622.20 1404
5622.91 1474
5623.61 1444
5624.32 1420
5625.03 1428
5625.74 1407
5626.44 1427
5627.15 1460
5627.86 1506
5628.57 1462
5629.27 1418
5629.98 1345
5630.69 1349
5631.40 1384
5632.11 1497
5632.81 1586
5633.52 1442
5634.23 1454
5634.94 1547
5635.65 1461
5636.35 1561
5637.06 1524
5637.77 1483
5638.48 1555
5639.19 1577
5639.89 1481
5640.60 1553
5641.31 1628
5642.02 1624
5642.73 1615
5643.44 1636
5644.15 1775
5644.85 1720
5645.56 1764
5646.27 1724
5646.98 1575
5647.69 1628
5648.40 1517
5649.11 1460
5649.82 1561
5650.53 1527
5651.23 1383
5651.94 1409
5652.65 1441
5653.36 1499
5654.07 1481
5654.78 1433
5655.49 1444
5656.20 1385
5656.91 1416
5657.62 1461
5658.33 1394
5659.04 1496
5659.75 1569
5660.46 1686
5661.17 1680
5661.88 1645
5662.59 1567
5663.30 1623
5664.00 1572
5664.71 1447
5665.42 1441
5666.13 1455
5666.84 1323
5667.55 1208
5668.27 1345
5668.98 1434
5669.69 1391
5670.40 1425
5671.11 1405
5671.82 1265
5672.53 1332
5673.24 1542
5673.95 1389
5674.66 1533
5675.37 1529
5676.08 1502
5676.79 1409
5677.50 1438
5678.21 1416
5678.92 1382
5679.63 1344
5680.34 1334
5681.06 1282
5681.77 1390
5682.48 1398
5683.19 1491
5683.90 1487
5684.61 1613
5685.32 1483
5686.03 1597
5686.74 1608
5687.46 1555
5688.17 1461
5688.88 1513
5689.59 1457
5690.30 1506
5691.01 1390
5691.72 1420
5692.44 1403
5693.15 1377
5693.86 1409
5694.57 1387
5695.28 1409
5696.00 1414
5696.71 1445
5697.42 1439
5698.13 1441
5698.84 1413
5699.56 1431
5700.27 1413
5700.98 1353
5701.69 1128
5702.40 1299
5703.12 1335
5703.83 1307
5704.54 1254
5705.25 1311
5705.97 1379
5706.68 1430
5707.39 1464
5708.10 1293
5708.82 1393
5709.53 1355
5710.24 1364
5710.95 1394
5711.67 1347
5712.38 1346
5713.09 1369
5713.81 1391
5714.52 1392
5715.23 1337
5715.95 1364
5716.66 1320
5717.37 1347
5718.09 1273
5718.80 1269
5719.51 1227
5720.23 1328
5720.94 1334
5721.65 1390
5722.37 1203
5723.08 1248
5723.79 1435
5724.51 1358
5725.22 1353
5725.93 1381
5726.65 1371
5727.36 1325
5728.08 1415
5728.79 1429
5729.50 1473
5730.22 1510
5730.93 1579
5731.65 1604
5732.36 1696
5733.07 1717
5733.79 1559
5734.50 1496
5735.22 1480
5735.93 1522
5736.65 1531
5737.36 1493
5738.07 1479
5738.79 1401
5739.50 1388
5740.22 1352
5740.93 1362
5741.65 1393
5742.36 1363
5743.08 1324
5743.79 1342
5744.51 1316
5745.22 1337
5745.94 1348
5746.65 1369
5747.37 1330
5748.08 1314
5748.80 1287
5749.51 1325
5750.23 1280
5750.94 1163
5751.66 1232
5752.37 1286
5753.09 1185
5753.80 1241
5754.52 1345
5755.24 1367
5755.95 1417
5756.67 1408
5757.38 1384
5758.10 1325
5758.81 1387
5759.53 1498
5760.25 1464
5760.96 1397
5761.68 1361
5762.39 1390
5763.11 1471
5763.83 1367
5764.54 1301
5765.26 1352
5765.97 1361
5766.69 1370
5767.41 1256
5768.12 1399
5768.84 1410
5769.56 1351
5770.27 1464
5770.99 1389
5771.71 1341
5772.42 1438
5773.14 1393
5773.86 1363
5774.57 1390
5775.29 1348
5776.01 1292
5776.72 1328
5777.44 1348
5778.16 1411
5778.88 1480
5779.59 1359
5780.31 1355
5781.03 1331
5781.74 1347
5782.46 1420
5783.18 1442
5783.90 1452
5784.61 1429
5785.33 1411
5786.05 1372
5786.77 1368
5787.48 1262
5788.20 1401
5788.92 1390
5789.64 1315
5790.35 1347
5791.07 1370
5791.79 1345
5792.51 1373
5793.23 1361
5793.94 1362
5794.66 1333
5795.38 1470
5796.10 1444
5796.82 1325
5797.53 1439
5798.25 1507
5798.97 1577
5799.69 1580
5800.41 1613
5801.13 1559
5801.84 1709
5802.56 1701
5803.28 1788
5804.00 2105
5804.72 2022
5805.44 2358
5806.16 2357
5806.87 2332
5807.59 2331
5808.31 2193
5809.03 2101
5809.75 2012
5810.47 1871
5811.19 1789
5811.91 1631
5812.63 1564
5813.35 1634
5814.07 1736
5814.78 1838
5815.50 1840
5816.22 1809
5816.94 1973
5817.66 2168
5818.38 2262
5819.10 2576
5819.82 2722
5820.54 2998
5821.26 3005
5821.98 3035
5822.70 2935
5823.42 2728
5824.14 2482
5824.86 2344
5825.58 2224
5826.30 1955
5827.02 1813
5827.74 1805
5828.46 1772
5829.18 1683
5829.90 1688
5830.62 1761
5831.34 1643
5832.06 1692
5832.78 1703
5833.50 1704
5834.22 1687
5834.94 1823
5835.66 1743
5836.38 1608
5837.10 1483
5837.82 1479
5838.55 1637
5839.27 1674
5839.99 1634
5840.71 1591
5841.43 1596
5842.15 1580
5842.87 1564
5843.59 1586
5844.31 1540
5845.03 1496
5845.76 1571
5846.48 1622
5847.20 1509
5847.92 1544
5848.64 1521
5849.36 1502
5850.08 1427
5850.81 1258
5851.53 1382
5852.25 1412
5852.97 1367
5853.69 1389
5854.41 1307
5855.14 1420
5855.86 1476
5856.58 1412
5857.30 1531
5858.02 1446
5858.74 1453
5859.47 1547
5860.19 1494
5860.91 1466
5861.63 1475
5862.36 1488
5863.08 1459
5863.80 1477
5864.52 1332
5865.24 1447
5865.97 1402
5866.69 1376
5867.41 1354
5868.13 1278
5868.86 1270
5869.58 1326
5870.30 1287
5871.03 1263
5871.75 1249
5872.47 1325
5873.19 1378
5873.92 1354
5874.64 1393
5875.36 1357
5876.09 1344
5876.81 1322
5877.53 1229
5878.26 1319
5878.98 1455
5879.70 1394
5880.43 1281
5881.15 1325
5881.87 1388
5882.60 1444
5883.32 1374
5884.04 1326
5884.77 1478
5885.49 1421
5886.21 1479
5886.94 1415
5887.66 1384
5888.39 1383
5889.11 1438
5889.83 1522
5890.56 1427
5891.28 1428
5892.01 1375
5892.73 1311
5893.45 1448
5894.18 1496
5894.90 1380
5895.63 1391
5896.35 1367
5897.07 1411
5897.80 1382
5898.52 1380
5899.25 1307
5899.97 1433
5900.70 1359
5901.42 1324
5902.15 1330
5902.87 1316
5903.60 1330
5904.32 1246
5905.05 1304
5905.77 1295
5906.50 1313
5907.22 1476
5907.95 1506
5908.67 1406
5909.40 1340
5910.12 1316
5910.85 1482
5911.57 1360
5912.30 1289
5913.02 1348
5913.75 1237
5914.47 1224
5915.20 1304
5915.92 1341
5916.65 1276
5917.38 1363
5918.10 1396
5918.83 1327
5919.55 1413
5920.28 1440
5921.00 1434
5921.73 1552
5922.46 1508
5923.18 1430
5923.91 1391
5924.63 1372
5925.36 1323
5926.09 1279
5926.81 1350
5927.54 1331
5928.26 1186
5928.99 1324
5929.72 1412
5930.44 1330
5931.17 1218
5931.90 1184
5932.62 1396
5933.35 1349
5934.08 1320
5934.80 1396
5935.53 1427
5936.26 1440
5936.98 1319
5937.71 1369
5938.44 1359
5939.16 1374
5939.89 1429
5940.62 1476
5941.35 1395
5942.07 1442
5942.80 1455
5943.53 1455
5944.25 1377
5944.98 1515
5945.71 1528
5946.44 1452
5947.16 1510
5947.89 1376
5948.62 1496
5949.35 1558
5950.07 1398
5950.80 1548
5951.53 1562
5952.26 1519
5952.99 1621
5953.71 1733
5954.44 1755
5955.17 1778
5955.90 1859
5956.62 1808
5957.35 1882
5958.08 1818
5958.81 1854
5959.54 1790
5960.27 1771
5960.99 1911
5961.72 1862
5962.45 1997
5963.18 1899
5963.91 1830
5964.64 1814
5965.36 1825
5966.09 1930
5966.82 2002
5967.55 2003
5968.28 2074
5969.01 2304
5969.74 2593
5970.47 2504
5971.19 2537
5971.92 2592
5972.65 2536
5973.38 2476
5974.11 2097
5974.84 2027
5975.57 2048
5976.30 1850
5977.03 1806
5977.76 1729
5978.49 1773
5979.22 1744
5979.95 1705
5980.67 1726
5981.40 1748
5982.13 1761
5982.86 1871
5983.59 2075
5984.32 1893
5985.05 2118
5985.78 2177
5986.51 2106
5987.24 2153
5987.97 2163
5988.70 2069
5989.43 2049
5990.16 2047
5990.89 1867
5991.62 1735
5992.35 1842
5993.08 1859
5993.81 1849
5994.54 1837
5995.27 1793
5996.00 1851
5996.73 1907
5997.47 1890
5998.20 1798
5998.93 1867
5999.66 1768
6000.39 1810
6001.12 1847
6001.85 1793
6002.58 1810
6003.31 1882
6004.04 1949
6004.77 1854
6005.50 1683
6006.24 1708
6006.97 1743
6007.70 1934
6008.43 1892
6009.16 1924
6009.89 2142
6010.62 2325
6011.35 2532
6012.09 2778
6012.82 3173
6013.55 3398
6014.28 3561
6015.01 4030
6015.74 4029
6016.47 3888
6017.21 3781
6017.94 3593
6018.67 3524
6019.40 3186
6020.13 3066
6020.87 2875
6021.60 2623
6022.33 2427
6023.06 2192
6023.79 2067
6024.53 1977
6025.26 1959
6025.99 1776
6026.72 1740
6027.46 1717
6028.19 1756
6028.92 1769
6029.65 1751
6030.39 1893
6031.12 1720
6031.85 1690
6032.58 1567
6033.32 1608
6034.05 1666
6034.78 1709
6035.51 1688
6036.25 1601
6036.98 1659
6037.71 1707
6038.45 1701
6039.18 1610
6039.91 1620
6040.65 1651
6041.38 1692
6042.11 1656
6042.85 1584
6043.58 1705
6044.31 1707
6045.05 1682
6045.78 1709
6046.51 1682
6047.25 1640
6047.98 1641
6048.71 1785
6049.45 1830
6050.18 1787
6050.91 1845
6051.65 1973
6052.38 1887
6053.12 1904
6053.85 1835
6054.58 1951
6055.32 1979
6056.05 1966
6056.79 2025
6057.52 1849
6058.25 1879
6058.99 1738
6059.72 1794
6060.46 1792
6061.19 1661
6061.93 1625
6062.66 1681
6063.40 1655
6064.13 1638
6064.86 1507
6065.60 1440
6066.33 1436
6067.07 1552
6067.80 1554
6068.54 1501
6069.27 1570
6070.01 1550
6070.74 1588
6071.48 1492
6072.21 1447
6072.95 1553
6073.68 1528
6074.42 1433
6075.15 1490
6075.89 1450
6076.63 1481
6077.36 1378
6078.10 1512
6078.83 1555
6079.57 1391
6080.30 1451
6081.04 1555
6081.77 1449
6082.51 1397
6083.25 1495
6083.98 1544
6084.72 1547
6085.45 1494
6086.19 1524
6086.92 1418
6087.66 1450
6088.40 1495
6089.13 1456
6089.87 1521
6090.61 1516
6091.34 1441
6092.08 1498
6092.81 1631
6093.55 1576
6094.29 1481
6095.02 1499
6095.76 1441
6096.50 1437
6097.23 1376
6097.97 1419
6098.71 1538
6099.44 1344
6100.18 1468
6100.92 1603
6101.65 1431
6102.39 1322
6103.13 1462
6103.86 1361
6104.60 1454
6105.34 1435
6106.08 1449
6106.81 1432
6107.55 1274
6108.29 1380
6109.02 1411
6109.76 1439
6110.50 1328
6111.24 1441
6111.97 1408
6112.71 1500
6113.45 1333
6114.19 1369
6114.92 1391
6115.66 1490
6116.40 1437
6117.14 1404
6117.88 1493
6118.61 1490
6119.35 1557
6120.09 1629
6120.83 1529
6121.57 1526
6122.30 1576
6123.04 1493
6123.78 1500
6124.52 1529
6125.26 1490
6126.00 1546
6126.73 1607
6127.47 1635
6128.21 1533
6128.95 1484
6129.69 1518
6130.43 1526
6131.16 1580
6131.90 1432
6132.64 1490
6133.38 1450
6134.12 1552
6134.86 1592
6135.60 1475
6136.34 1579
6137.08 1516
6137.81 1597
6138.55 1664
6139.29 1618
6140.03 1776
6140.77 1804
6141.51 1712
6142.25 1764
6142.99 1758
6143.73 1805
6144.47 1753
6145.21 1567
6145.95 1591
6146.69 1639
6147.43 1514
6148.17 1589
6148.91 1542
6149.65 1555
6150.39 1566
6151.13 1389
6151.86 1403
6152.60 1390
6153.34 1402
6154.08 1370
6154.83 1406
6155.57 1533
6156.31 1501
6157.05 1456
6157.79 1475
6158.53 1528
6159.27 1425
6160.01 1490
6160.75 1452
6161.49 1366
6162.23 1408
6162.97 1411
6163.71 1374
6164.45 1376
6165.19 1454
6165.93 1474
6166.67 1672
6167.41 1617
6168.15 1732
6168.89 1793
6169.64 1660
6170.38 1733
6171.12 1758
6171.86 1675
6172.60 1659
6173.34 1765
6174.08 1677
6174.82 1612
6175.57 1703
6176.31 1636
6177.05 1594
6177.79 1664
6178.53 1614
6179.27 1561
6180.01 1657
6180.76 1640
6181.50 1601
6182.24 1597
6182.98 1663
6183.72 1597
6184.46 1641
6185.21 1521
6185.95 1626
6186.69 1668
6187.43 1634
6188.17 1709
6188.92 1705
6189.66 1677
6190.40 1730
6191.14 1787
6191.89 1604
6192.63 1684
6193.37 1826
6194.11 1841
6194.86 1876
6195.60 1872
6196.34 1845
6197.08 1741
6197.83 1837
6198.57 1772
6199.31 1851
6200.05 1798
6200.80 1850
6201.54 1787
6202.28 1839
6203.03 1892
6203.77 1887
6204.51 1832
6205.26 1933
6206.00 2138
6206.74 2134
6207.48 2375
6208.23 2738
6208.97 3382
6209.71 3918
6210.46 4895
6211.20 5814
6211.95 6623
6212.69 7360
6213.43 7827
6214.18 8017
6214.92 7515
6215.66 6805
6216.41 6078
6217.15 5345
6217.89 4405
6218.64 3764
6219.38 3249
6220.13 2835
6220.87 2468
6221.61 2278
6222.36 2167
6223.10 1977
6223.85 1860
6224.59 1903
6225.34 1904
6226.08 1863
6226.82 1831
6227.57 1829
6228.31 1816
6229.06 1822
6229.80 1801
6230.55 1667
6231.29 1607
6232.04 1628
6232.78 1565
6233.53 1573
6234.27 1551
6235.02 1548
6235.76 1493
6236.51 1387
6237.25 1386
6238.00 1566
6238.74 1358
6239.49 1408
6240.23 1534
6240.98 1517
6241.72 1492
6242.47 1455
6243.21 1489
6243.96 1518
6244.70 1425
6245.45 1382
6246.20 1454
6246.94 1619
6247.69 1504
6248.43 1713
6249.18 1837
6249.92 2087
6250.67 2078
6251.42 2181
6252.16 2213
6252.91 2324
6253.65 2173
6254.40 2174
6255.15 2062
6255.89 1887
6256.64 1724
6257.38 1715
6258.13 1768
6258.88 1599
6259.62 1468
6260.37 1462
6261.12 1558
6261.86 1547
6262.61 1689
6263.36 1581
6264.10 1531
6264.85 1497
6265.60 1598
6266.34 1547
6267.09 1573
6267.84 1463
6268.58 1464
6269.33 1587
6270.08 1703
6270.82 1599
6271.57 1649
6272.32 1689
6273.07 1583
6273.81 1549
6274.56 1609
6275.31 1568
6276.05 1484
6276.80 1509
6277.55 1530
6278.30 1566
6279.04 1484
6279.79 1530
6280.54 1583
6281.29 1487
6282.03 1517
6282.78 1501
6283.53 1566
6284.28 1523
6285.03 1417
6285.77 1510
6286.52 1511
6287.27 1544
6288.02 1611
6288.77 1686
6289.51 1740
6290.26 1770
6291.01 1799
6291.76 1906
6292.51 2019
6293.26 2055
6294.00 1916
6294.75 1846
6295.50 1790
6296.25 1648
6297.00 1655
6297.75 1599
6298.50 1488
6299.24 1491
6299.99 1474
6300.74 1480
6301.49 1518
6302.24 1481
6302.99 1452
6303.74 1414
6304.49 1423
6305.24 1429
6305.99 1531
6306.73 1487
6307.48 1375
6308.23 1564
6308.98 1533
6309.73 1495
6310.48 1605
6311.23 1421
6311.98 1461
6312.73 1546
6313.48 1603
6314.23 1531
6314.98 1409
6315.73 1478
6316.48 1462
6317.23 1460
6317.98 1468
6318.73 1400
6319.48 1447
6320.23 1387
6320.98 1421
6321.73 1401
6322.48 1416
6323.23 1382
6323.98 1471
6324.73 1499
6325.48 1389
6326.23 1353
6326.98 1226
6327.73 1392
6328.48 1484
6329.23 1408
6329.98 1425
6330.73 1591
6331.48 1507
6332.23 1566
6332.98 1563
6333.73 1433
6334.49 1501
6335.24 1468
6335.99 1428
6336.74 1349
6337.49 1363
6338.24 1423
6338.99 1451
6339.74 1376
6340.49 1406
6341.25 1416
6342.00 1464
6342.75 1419
6343.50 1279
6344.25 1352
6345.00 1386
6345.75 1414
6346.51 1530
6347.26 1395
6348.01 1492
6348.76 1578
6349.51 1438
6350.26 1436
6351.02 1398
6351.77 1459
6352.52 1408
6353.27 1444
6354.02 1493
6354.78 1564
6355.53 1698
6356.28 1626
6357.03 1704
6357.78 1669
6358.54 1736
6359.29 1694
6360.04 1709
6360.79 1524
6361.55 1478
6362.30 1489
6363.05 1572
6363.80 1498
6364.56 1505
6365.31 1593
6366.06 1423
6366.81 1355
6367.57 1426
6368.32 1463
6369.07 1574
6369.83 1571
6370.58 1582
6371.33 1628
6372.08 1664
6372.84 1736
6373.59 1702
6374.34 1579
6375.10 1572
6375.85 1600
6376.60 1576
6377.36 1432
6378.11 1464
6378.86 1462
6379.62 1384
6380.37 1434
6381.12 1432
6381.88 1328
6382.63 1383
6383.39 1355
6384.14 1362
6384.89 1451
6385.65 1465
6386.40 1356
6387.16 1455
6387.91 1405
6388.66 1386
6389.42 1341
6390.17 1284
6390.93 1355
6391.68 1263
6392.43 1278
6393.19 1356
6393.94 1349
6394.70 1228
6395.45 1279
6396.21 1297
6396.96 1323
6397.72 1279
6398.47 1320
6399.22 1417
6399.98 1267
6400.73 1216
6401.49 1259
6402.24 1214
6403.00 1274
6403.75 1277
6404.51 1255
6405.26 1181
6406.02 1221
6406.77 1344
6407.53 1386
6408.28 1320
6409.04 1276
6409.79 1373
6410.55 1314
6411.31 1388
6412.06 1604
6412.82 1575
6413.57 1557
6414.33 1551
6415.08 1533
6415.84 1413
6416.59 1279
6417.35 1365
6418.11 1367
6418.86 1314
6419.62 1187
6420.37 1197
6421.13 1281
6421.89 1301
6422.64 1193
6423.40 1300
6424.15 1344
6424.91 1302
6425.67 1292
6426.42 1242
6427.18 1256
6427.94 1253
6428.69 1235
6429.45 1301
6430.20 1253
6430.96 1186
6431.72 1282
6432.47 1269
6433.23 1216
6433.99 1219
6434.74 1248
6435.50 1323
6436.26 1256
6437.02 1250
6437.77 1298
6438.53 1201
6439.29 1246
6440.04 1231
6440.80 1371
6441.56 1397
6442.32 1365
6443.07 1406
6443.83 1445
6444.59 1294
6445.34 1278
6446.10 1260
6446.86 1294
6447.62 1279
6448.37 1284
6449.13 1331
6449.89 1320
6450.65 1318
6451.41 1199
6452.16 1275
6452.92 1364
6453.68 1302
6454.44 1301
6455.19 1318
6455.95 1234
6456.71 1259
6457.47 1292
6458.23 1199
6458.99 1219
6459.74 1407
6460.50 1441
6461.26 1357
6462.02 1300
6462.78 1338
6463.54 1397
6464.29 1440
6465.05 1327
6465.81 1234
6466.57 1250
6467.33 1219
6468.09 1210
6468.85 1328
6469.60 1302
6470.36 1324
6471.12 1227
6471.88 1248
6472.64 1255
6473.40 1263
6474.16 1277
6474.92 1305
6475.68 1284
6476.44 1290
6477.20 1289
6477.95 1345
6478.71 1361
6479.47 1387
6480.23 1293
6480.99 1333
6481.75 1392
6482.51 1377
6483.27 1426
6484.03 1476
6484.79 1375
6485.55 1444
6486.31 1448
6487.07 1388
6487.83 1456
6488.59 1437
6489.35 1511
6490.11 1470
6490.87 1487
6491.63 1500
6492.39 1518
6493.15 1412
6493.91 1385
6494.67 1488
6495.43 1638
6496.19 1647
6496.95 1680
6497.71 1727
6498.47 1681
6499.23 1781
6499.99 1742
6500.76 1668
6501.52 1636
6502.28 1658
6503.04 1632
6503.80 1707
6504.56 1690
6505.32 1657
6506.08 1647
6506.84 1636
6507.60 1670
6508.36 1753
6509.13 1808
6509.89 1787
6510.65 1900
6511.41 1838
6512.17 1847
6512.93 1810
6513.69 1857
6514.45 1829
6515.22 1813
6515.98 1746
6516.74 1717
6517.50 1853
6518.26 1864
6519.02 1820
6519.79 1891
6520.55 1996
6521.31 1979
6522.07 2021
6522.83 2007
6523.60 2149
6524.36 2357
6525.12 2459
6525.88 2654
6526.64 2855
6527.41 2930
6528.17 3260
6528.93 3569
6529.69 3516
6530.46 3584
6531.22 3687
6531.98 3583
6532.74 3428
6533.51 3499
6534.27 3419
6535.03 3566
6535.79 3801
6536.56 4186
6537.32 4570
6538.08 5043
6538.85 5844
6539.61 6424
6540.37 6917
6541.13 6883
6541.90 6218
6542.66 5764
6543.42 5152
6544.19 4483
6544.95 3820
6545.71 3249
6546.48 2932
6547.24 2704
6548.00 2202
6548.77 2147
6549.53 2028
6550.29 1865
6551.06 1769
6551.82 1874
6552.58 1856
6553.35 1813
6554.11 1755
6554.88 1734
6555.64 1640
6556.40 1650
6557.17 1687
6557.93 1682
6558.70 1654
6559.46 1811
6560.22 1719
6560.99 1697
6561.75 1690
6562.52 1728
6563.28 1702
6564.05 1739
6564.81 1908
6565.57 2034
6566.34 1948
6567.10 1997
6567.87 2159
6568.63 2237
6569.40 2302
6570.16 2290
6570.93 2074
6571.69 1995
6572.46 2026
6573.22 1870
6573.99 1791
6574.75 1920
6575.52 1956
6576.28 2104
6577.05 2135
6577.81 2056
6578.58 2015
6579.34 2078
6580.11 2197
6580.87 2179
6581.64 2162
6582.40 2143
6583.17 2221
6583.93 2243
6584.70 2246
6585.47 2302
6586.23 2454
6587.00 2494
6587.76 2398
6588.53 2435
6589.29 2398
6590.06 2219
6590.83 2313
6591.59 2325
6592.36 2320
6593.12 2537
6593.89 2626
6594.66 2626
6595.42 2889
6596.19 3059
6596.96 3093
6597.72 3144
6598.49 3090
6599.25 2826
6600.02 2869
6600.79 2887
6601.55 2775
6602.32 2552
6603.09 2374
6603.85 2273
6604.62 2060
6605.39 2113
6606.15 2007
6606.92 1908
6607.69 2019
6608.46 1929
6609.22 1969
6609.99 1904
6610.76 1916
6611.52 1975
6612.29 2118
6613.06 2090
6613.83 2121
6614.59 1964
6615.36 1959
6616.13 2070
6616.89 2030
6617.66 1855
6618.43 1882
6619.20 1832
6619.96 1730
6620.73 1748
6621.50 1709
6622.27 1786
6623.04 1739
6623.80 1743
6624.57 1943
6625.34 1903
6626.11 1960
6626.88 2013
6627.64 2049
6628.41 2029
6629.18 1931
6629.95 1890
6630.72 1990
6631.48 1940
6632.25 1889
6633.02 1834
6633.79 1901
6634.56 1901
6635.33 1942
6636.10 2051
6636.86 2236
6637.63 2135
6638.40 2119
6639.17 2233
6639.94 2227
6640.71 2109
6641.48 2004
6642.25 2059
6643.01 2002
6643.78 1839
6644.55 1791
6645.32 1771
6646.09 1807
6646.86 1722
6647.63 1760
6648.40 1727
6649.17 1809
6649.94 1830
6650.71 1861
6651.48 1881
6652.25 1924
6653.01 2033
6653.78 2031
6654.55 2153
6655.32 2164
6656.09 2022
6656.86 2010
6657.63 2006
6658.40 2041
6659.17 2037
6659.94 2037
6660.71 1996
6661.48 1931
6662.25 1908
6663.02 1820
6663.79 1775
6664.56 1708
6665.33 1672
6666.10 1767
6666.87 1768
6667.64 1858
6668.42 1951
6669.19 1890
6669.96 1832
6670.73 1740
6671.50 1748
6672.27 1778
6673.04 1857
6673.81 1798
6674.58 1758
6675.35 1705
6676.12 1697
6676.89 1653
6677.66 1650
6678.44 1674
6679.21 1705
6679.98 1609
6680.75 1639
6681.52 1553
6682.29 1613
6683.06 1578
6683.83 1647
6684.60 1721
6685.38 1817
6686.15 1832
6686.92 1946
6687.69 1981
6688.46 2020
6689.23 2062
6690.01 2271
6690.78 2176
6691.55 2202
6692.32 2055
6693.09 1886
6693.86 1864
6694.64 1777
6695.41 1688
6696.18 1625
6696.95 1540
6697.73 1501
6698.50 1573
6699.27 1440
6700.04 1448
6700.81 1521
6701.59 1580
6702.36 1594
6703.13 1486
6703.90 1493
6704.68 1480
6705.45 1546
6706.22 1494
6706.99 1553
6707.77 1615
6708.54 1502
6709.31 1484
6710.09 1486
6710.86 1521
6711.63 1447
6712.40 1418
6713.18 1501
6713.95 1454
6714.72 1585
6715.50 1575
6716.27 1543
6717.04 1632
6717.82 1670
6718.59 1744
6719.36 1665
6720.14 1721
6720.91 1762
6721.68 1733
6722.46 1728
6723.23 1846
6724.00 1733
6724.78 1775
6725.55 1729
6726.33 1711
6727.10 1671
6727.87 1519
6728.65 1610
6729.42 1639
6730.20 1533
6730.97 1535
6731.74 1531
6732.52 1395
6733.29 1451
6734.07 1487
6734.84 1484
6735.61 1485
6736.39 1598
6737.16 1394
6737.94 1417
6738.71 1442
6739.49 1489
6740.26 1541
6741.04 1490
6741.81 1528
6742.59 1519
6743.36 1414
6744.13 1526
6744.91 1567
6745.68 1433
6746.46 1466
6747.23 1492
6748.01 1598
6748.78 1527
6749.56 1495
6750.33 1537
6751.11 1545
6751.89 1539
6752.66 1696
6753.44 1814
6754.21 1786
6754.99 1800
6755.76 1857
6756.54 1769
6757.31 1779
6758.09 1755
6758.86 1704
6759.64 1519
6760.42 1448
6761.19 1450
6761.97 1504
6762.74 1572
6763.52 1365
6764.30 1428
6765.07 1502
6765.85 1476
6766.62 1489
6767.40 1469
6768.18 1548
6768.95 1423
6769.73 1440
6770.51 1355
6771.28 1464
6772.06 1452
6772.83 1373
6773.61 1304
6774.39 1340
6775.16 1368
6775.94 1413
6776.72 1389
6777.49 1432
6778.27 1524
6779.05 1593
6779.82 1635
6780.60 1723
6781.38 1764
6782.16 1659
6782.93 1750
6783.71 1775
6784.49 1667
6785.26 1636
6786.04 1611
6786.82 1503
6787.60 1381
6788.37 1291
6789.15 1336
6789.93 1312
6790.71 1384
6791.48 1427
6792.26 1349
6793.04 1371
6793.82 1329
6794.59 1205
6795.37 1268
6796.15 1272
6796.93 1288
6797.70 1378
6798.48 1234
6799.26 1244
6800.04 1308
6800.82 1384
6801.60 1302
6802.37 1361
6803.15 1308
6803.93 1461
6804.71 1443
6805.49 1441
6806.26 1451
6807.04 1579
6807.82 1600
6808.60 1562
6809.38 1565
6810.16 1420
6810.94 1436
6811.71 1421
6812.49 1393
6813.27 1461
6814.05 1398
6814.83 1532
6815.61 1487
6816.39 1495
6817.17 1509
6817.95 1498
6818.73 1499
6819.50 1548
6820.28 1436
6821.06 1483
6821.84 1513
6822.62 1593
6823.40 1569
6824.18 1478
6824.96 1396
6825.74 1309
6826.52 1365
6827.30 1263
6828.08 1337
6828.86 1327
6829.64 1281
6830.42 1303
6831.20 1327
6831.98 1334
6832.76 1332
6833.54 1245
6834.32 1269
6835.10 1379
6835.88 1345
6836.66 1325
6837.44 1322
6838.22 1371
6839.00 1392
6839.78 1284
6840.56 1202
6841.34 1258
6842.12 1217
6842.90 1233
6843.68 1249
6844.46 1249
6845.24 1211
6846.02 1262
6846.80 1188
6847.58 1216
6848.36 1241
6849.14 1373
6849.93 1322
6850.71 1354
6851.49 1379
6852.27 1470
6853.05 1558
6853.83 1733
6854.61 1609
6855.39 1564
6856.17 1566
6856.96 1638
6857.74 1573
6858.52 1436
6859.30 1441
6860.08 1437
6860.86 1359
6861.64 1357
6862.43 1344
6863.21 1330
6863.99 1251
6864.77 1302
6865.55 1305
6866.33 1167
6867.12 1286
6867.90 1317
6868.68 1310
6869.46 1178
6870.24 1251
6871.03 1390
6871.81 1254
6872.59 1238
6873.37 1227
6874.16 1194
6874.94 1118
6875.72 1191
6876.50 1167
6877.28 1213
6878.07 1171
6878.85 1253
6879.63 1259
6880.42 1267
6881.20 1356
6881.98 1350
6882.76 1342
6883.55 1382
6884.33 1435
6885.11 1450
6885.89 1486
6886.68 1516
6887.46 1603
6888.24 1693
6889.03 1900
6889.81 2007
6890.59 2102
6891.38 2314
6892.16 2265
6892.94 2109
6893.73 2170
6894.51 1923
6895.29 1829
6896.08 1659
6896.86 1575
6897.64 1430
6898.43 1361
6899.21 1418
6900.00 1481
6900.78 1379
6901.56 1395
6902.35 1448
6903.13 1380
6903.91 1518
6904.70 1504
6905.48 1452
6906.27 1456
6907.05 1572
6907.84 1603
6908.62 1628
6909.40 1844
6910.19 1747
6910.97 1918
6911.76 1908
6912.54 1831
6913.33 1718
6914.11 1556
6914.90 1419
6915.68 1396
6916.46 1264
6917.25 1248
6918.03 1206
6918.82 1184
6919.60 1260
6920.39 1275
6921.17 1350
6921.96 1407
6922.74 1454
6923.53 1574
6924.31 1599
6925.10 1597
6925.88 1627
6926.67 1587
6927.45 1658
6928.24 1596
6929.03 1562
6929.81 1595
6930.60 1584
6931.38 1432
6932.17 1345
6932.95 1335
6933.74 1209
6934.52 1228
6935.31 1233
6936.10 1204
6936.88 1180
6937.67 1156
6938.45 1246
6939.24 1249
6940.03 1166
6940.81 1220
6941.60 1226
6942.38 1243
6943.17 1238
6943.96 1245
6944.74 1186
6945.53 1271
6946.32 1356
6947.10 1276
6947.89 1327
6948.68 1311
6949.46 1243
6950.25 1267
6951.03 1376
6951.82 1379
6952.61 1360
6953.40 1331
6954.18 1359
6954.97 1402
6955.76 1334
6956.54 1345
6957.33 1359
6958.12 1368
6958.90 1249
6959.69 1266
6960.48 1417
6961.27 1369
6962.05 1402
6962.84 1347
6963.63 1357
6964.41 1425
6965.20 1439
6965.99 1386
6966.78 1307
6967.56 1352
6968.35 1394
6969.14 1427
6969.93 1413
6970.72 1383
6971.50 1416
6972.29 1367
6973.08 1415
6973.87 1356
6974.66 1398
6975.44 1456
6976.23 1438
6977.02 1356
6977.81 1348
6978.60 1451
6979.38 1513
6980.17 1587
6980.96 1699
6981.75 1802
6982.54 1683
6983.33 1835
6984.11 1954
6984.90 2084
6985.69 2154
6986.48 2336
6987.27 2684
6988.06 2910
6988.85 3120
6989.64 3384
6990.42 3198
6991.21 3351
6992.00 3188
6992.79 2788
6993.58 2615
6994.37 2384
6995.16 2138
6995.95 2091
6996.74 1858
6997.53 1723
6998.32 1897
6999.10 1991
6999.89 2231
7000.68 2585
7001.47 2915
7002.26 3300
7003.05 3670
7003.84 3706
7004.63 3671
7005.42 3630
7006.21 3478
7007.00 3071
7007.79 2902
7008.58 2472
7009.37 2163
7010.16 1892
7010.95 1853
7011.74 1731
7012.53 1715
7013.32 1693
7014.11 1634
7014.90 1608
7015.69 1446
7016.48 1531
7017.27 1533
7018.06 1522
7018.85 1475
7019.64 1591
7020.43 1494
7021.23 1453
7022.02 1412
7022.81 1500
7023.60 1391
7024.39 1381
7025.18 1466
7025.97 1434
7026.76 1522
7027.55 1520
7028.34 1515
7029.13 1537
7029.93 1508
7030.72 1445
7031.51 1612
7032.30 1523
7033.09 1512
7033.88 1596
7034.67 1462
7035.46 1441
7036.26 1444
7037.05 1465
7037.84 1489
7038.63 1424
7039.42 1439
7040.21 1494
7041.01 1619
7041.80 1618
7042.59 1612
7043.38 1699
7044.17 1641
7044.97 1696
7045.76 1823
7046.55 1707
7047.34 1768
7048.13 1738
7048.93 1843
7049.72 1986
7050.51 2189
7051.30 2375
7052.09 2722
7052.89 2985
7053.68 3245
7054.47 3348
7055.26 3292
7056.06 3000
7056.85 2601
7057.64 2293
7058.44 2016
7059.23 1870
7060.02 1935
7060.81 1713
7061.61 1592
7062.40 1562
7063.19 1565
7063.99 1610
7064.78 1535
7065.57 1576
7066.37 1611
7067.16 1694
7067.95 1642
7068.74 1617
7069.54 1663
7070.33 1578
7071.13 1416
7071.92 1541
7072.71 1657
7073.51 1637
7074.30 1600
7075.09 1454
7075.89 1485
7076.68 1343
7077.47 1446
7078.27 1443
7079.06 1417
7079.86 1371
7080.65 1383
7081.44 1398
7082.24 1445
7083.03 1509
7083.83 1363
7084.62 1405
7085.41 1448
7086.21 1469
7087.00 1344
7087.80 1482
7088.59 1463
7089.39 1472
7090.18 1354
7090.98 1331
7091.77 1353
7092.56 1251
7093.36 1295
7094.15 1249
7094.95 1221
7095.74 1236
7096.54 1257
7097.33 1203
7098.13 1225
7098.92 1207
7099.72 1220
7100.51 1232
7101.31 1205
7102.10 1124
7102.90 1249
7103.69 1264
7104.49 1156
7105.29 1164
7106.08 1228
7106.88 1201
7107.67 1168
7108.47 1184
7109.26 1215
7110.06 1205
7110.85 1123
7111.65 1243
7112.45 1120
7113.24 1128
7114.04 1100
7114.83 1119
7115.63 1128
7116.42 1116
7117.22 1090
7118.02 1113
7118.81 1074
7119.61 1076
7120.41 1047
7121.20 1164
7122.00 1170
7122.79 1133
7123.59 1165
7124.39 1181
7125.18 1173
7125.98 1128
7126.78 1121
7127.57 1180
7128.37 1194
7129.17 1189
7129.96 1201
7130.76 1136
7131.56 1217
7132.35 1155
7133.15 1196
7133.95 1132
7134.74 1049
7135.54 1103
7136.34 1214
7137.14 1123
7137.93 1097
7138.73 1082
7139.53 1161
7140.33 1220
7141.12 1191
7141.92 1094
7142.72 1094
7143.51 1159
7144.31 1093
7145.11 1056
7145.91 1109
7146.71 1175
7147.50 1124
7148.30 1201
7149.10 1069
7149.90 1016
7150.69 1136
7151.49 1107
7152.29 1201
7153.09 1056
7153.89 1089
7154.68 1119
7155.48 1056
7156.28 1084
7157.08 1125
7157.88 1077
7158.68 1026
7159.47 1058
7160.27 1005
7161.07 1150
7161.87 1177
7162.67 1162
7163.47 1048
7164.27 1038
7165.06 1130
7165.86 1056
7166.66 998
7167.46 1002
7168.26 1037
7169.06 1100
7169.86 963
7170.66 1061
7171.46 1172
7172.25 1082
7173.05 1012
7173.85 1079
7174.65 1066
7175.45 1018
7176.25 1005
7177.05 1025
7177.85 1080
7178.65 1066
7179.45 1118
7180.25 1047
7181.05 1114
7181.85 998
7182.65 973
7183.45 1007
7184.25 966
7185.05 1085
7185.85 1138
7186.65 1032
7187.45 1085
7188.25 1042
7189.05 1051
7189.85 1024
7190.65 1075
7191.45 999
7192.25 1004
7193.05 970
7193.85 943
7194.65 910
7195.45 995
7196.25 1038
7197.05 885
7197.85 866
7198.65 996
7199.45 957
7200.25 946
7201.05 920
7201.85 976
7202.65 989
7203.46 1058
7204.26 1013
7205.06 961
7205.86 902
7206.66 923
7207.46 948
7208.26 991
7209.06 984
7209.86 915
7210.66 950
7211.47 932
7212.27 964
7213.07 966
7213.87 939
7214.67 987
7215.47 965
7216.27 1020
7217.08 1046
7217.88 1028
7218.68 1065
7219.48 1077
7220.28 1051
7221.09 1009
7221.89 1006
7222.69 1060
7223.49 1091
7224.29 995
7225.10 1087
7225.90 1138
7226.70 1102
7227.50 1108
7228.30 1036
7229.11 1070
7229.91 1112
7230.71 1060
7231.51 1060
7232.32 1077
7233.12 1054
7233.92 1082
7234.72 1029
7235.53 1109
7236.33 1024
7237.13 1095
7237.93 1105
7238.74 1070
7239.54 1164
7240.34 1167
7241.15 1108
7241.95 1195
7242.75 1191
7243.55 1199
7244.36 1136
7245.16 1189
7245.96 1128
7246.77 1198
7247.57 1116
7248.37 1082
7249.18 1033
7249.98 1044
7250.78 951
7251.59 1132
7252.39 1081
7253.20 1049
7254.00 1039
7254.80 1107
7255.61 1032
7256.41 1047
7257.21 1077
7258.02 1091
7258.82 1062
7259.63 1064
7260.43 1018
7261.23 1021
7262.04 1007
7262.84 1034
7263.65 957
7264.45 986
7265.26 1087
7266.06 971
7266.86 967
7267.67 928
7268.47 924
7269.28 865
7270.08 957
7270.89 941
7271.69 916
7272.50 991
7273.30 1007
7274.11 952
7274.91 954
7275.71 1082
7276.52 1023
7277.32 961
7278.13 919
7278.93 1044
7279.74 1013
7280.55 1055
7281.35 944
7282.16 987
7282.96 1014
7283.77 1012
7284.57 1074
7285.38 1140
7286.18 1187
7286.99 1211
7287.79 1285
7288.60 1276
7289.40 1330
7290.21 1257
7291.02 1272
7291.82 1184
7292.63 1163
7293.43 1058
7294.24 1125
7295.05 1085
7295.85 1097
7296.66 1114
7297.46 1081
7298.27 1094
7299.08 1114
7299.88 1217
7300.69 1092
7301.49 1051
7302.30 1048
7303.11 1007
7303.91 1114
7304.72 1126
7305.53 1090
7306.33 1200
7307.14 1101
7307.95 1110
7308.75 1134
7309.56 1128
7310.37 1102
7311.17 1088
7311.98 1194
7312.79 1195
7313.59 1303
7314.40 1283
7315.21 1228
7316.02 1331
7316.82 1193
7317.63 1241
7318.44 1277
7319.24 1306
7320.05 1450
7320.86 1541
7321.67 1611
7322.47 1680
7323.28 1823
7324.09 1856
7324.90 1812
7325.70 1788
7326.51 1734
7327.32 1585
7328.13 1404
7328.94 1438
7329.74 1396
7330.55 1249
7331.36 1237
7332.17 1255
7332.98 1194
7333.78 1196
7334.59 1158
7335.40 1117
7336.21 1131
7337.02 1183
7337.82 1166
7338.63 1099
7339.44 1124
7340.25 1157
7341.06 1155
7341.87 1142
7342.68 1070
7343.48 1081
7344.29 1026
7345.10 1013
7345.91 1032
7346.72 1099
7347.53 1007
7348.34 1047
7349.15 1117
7349.95 1127
7350.76 1037
7351.57 1159
7352.38 1146
7353.19 1103
7354.00 1076
7354.81 1101
7355.62 1012
7356.43 958
7357.24 958
7358.05 1014
7358.86 1020
7359.67 970
7360.48 961
7361.29 961
7362.09 957
7362.90 904
7363.71 959
7364.52 993
7365.33 1077
7366.14 1001
7366.95 1012
7367.76 1056
7368.57 940
7369.38 978
7370.19 1039
7371.00 1043
7371.81 983
7372.62 992
7373.43 934
7374.25 1035
7375.06 1050
7375.87 1007
7376.68 1056
7377.49 1051
7378.30 1028
7379.11 1065
7379.92 1005
7380.73 980
7381.54 1210
7382.35 1277
7383.16 1267
7383.97 1367
7384.78 1379
7385.59 1296
7386.41 1357
7387.22 1290
7388.03 1253
7388.84 1173
7389.65 1119
7390.46 1094
7391.27 1088
7392.08 1054
7392.89 1074
7393.71 1085
7394.52 1005
7395.33 926
7396.14 1004
7396.95 983
7397.76 882
7398.58 928
7399.39 1009
7400.20 1067
7401.01 994
7401.82 1029
7402.63 1047
7403.45 1059
7404.26 1065
7405.07 1158
7405.88 1151
7406.69 1153
7407.51 1121
7408.32 1149
7409.13 1161
7409.94 1090
7410.76 1185
7411.57 1225
7412.38 1186
7413.19 1156
7414.01 1031
7414.82 1064
7415.63 1041
7416.44 1023
7417.26 904
7418.07 873
7418.88 988
7419.69 992
7420.51 870
7421.32 924
7422.13 967
7422.95 982
7423.76 979
7424.57 976
7425.39 895
7426.20 907
7427.01 925
7427.83 903
7428.64 872
7429.45 902
7430.27 1005
7431.08 998
7431.89 892
7432.71 850
7433.52 945
7434.33 908
7435.15 824
7435.96 881
7436.77 976
7437.59 952
7438.40 926
7439.22 878
7440.03 891
7440.84 919
7441.66 925
7442.47 975
7443.29 1027
7444.10 917
7444.91 932
7445.73 930
7446.54 880
7447.36 939
7448.17 910
7448.99 867
7449.80 894
7450.62 972
7451.43 951
7452.24 915
7453.06 968
7453.87 908
7454.69 822
7455.50 947
7456.32 920
7457.13 907
7457.95 881
7458.76 847
7459.58 893
7460.39 975
7461.21 900
7462.02 940
7462.84 909
7463.65 869
7464.47 895
7465.28 936
7466.10 989
7466.92 895
7467.73 939
7468.55 933
7469.36 934
7470.18 1014
7470.99 976
7471.81 906
7472.62 947
7473.44 880
7474.26 908
7475.07 910
7475.89 957
7476.70 954
7477.52 816
7478.34 904
7479.15 952
7479.97 1011
7480.78 929
7481.60 925
7482.42 898
7483.23 933
7484.05 1023
7484.87 999
7485.68 1057
7486.50 1029
7487.32 984
7488.13 1009
7488.95 967
7489.76 1003
7490.58 944
7491.40 894
7492.22 867
7493.03 959
7493.85 964
7494.67 955
7495.48 936
7496.30 937
7497.12 909
7497.93 890
7498.75 1016
7499.57 916
7500.39 928
7501.20 924
7502.02 934
7502.84 893
7503.66 965
7504.47 921
7505.29 900
7506.11 914
7506.93 926
7507.74 969
7508.56 932
7509.38 988
7510.20 1071
7511.01 1031
7511.83 950
7512.65 898
7513.47 951
7514.29 1019
7515.10 929
7515.92 866
7516.74 871
7517.56 959
7518.38 902
7519.19 880
7520.01 843
7520.83 898
7521.65 856
7522.47 1002
7523.29 933
7524.11 865
7524.92 903
7525.74 887
7526.56 882
7527.38 889
7528.20 853
7529.02 850
7529.84 865
7530.66 878
7531.47 905
7532.29 865
7533.11 840
7533.93 899
7534.75 914
7535.57 960
7536.39 890
7537.21 915
7538.03 883
7538.85 939
7539.67 948
7540.49 985
7541.31 1014
7542.12 931
7542.94 896
7543.76 942
7544.58 914
7545.40 1003
7546.22 1034
7547.04 1007
7547.86 965
7548.68 957
7549.50 951
7550.32 1028
7551.14 930
7551.96 910
7552.78 920
7553.60 945
7554.42 986
7555.24 933
7556.06 978
7556.88 1006
7557.70 1000
7558.52 1003
7559.35 1041
7560.17 1117
7560.99 1092
7561.81 1050
7562.63 1141
7563.45 1039
7564.27 1161
7565.09 1175
7565.91 1137
7566.73 1100
7567.55 1130
7568.37 1143
7569.19 1130
7570.02 1087
7570.84 1124
7571.66 1085
7572.48 1090
7573.30 1098
7574.12 1076
7574.94 1044
7575.76 1035
7576.59 1156
7577.41 1120
7578.23 1101
7579.05 1091
7579.87 1199
7580.69 1113
7581.51 1143
7582.34 1087
7583.16 1116
7583.98 1241
7584.80 1184
7585.62 1157
7586.45 1178
7587.27 1207
7588.09 1202
7588.91 1264
7589.73 1361
7590.56 1430
7591.38 1389
7592.20 1419
7593.02 1540
7593.85 1580
7594.67 1488
7595.49 1461
7596.31 1450
7597.14 1479
7597.96 1434
7598.78 1412
7599.60 1456
7600.43 1443
7601.25 1538
7602.07 1515
7602.89 1696
7603.72 1801
7604.54 1904
7605.36 2170
7606.19 2565
7607.01 2675
7607.83 2956
7608.66 3067
7609.48 3057
7610.30 2999
7611.12 2869
7611.95 2747
7612.77 2487
7613.59 2334
7614.42 2071
7615.24 1982
7616.07 1891
7616.89 1779
7617.71 1941
7618.54 1862
7619.36 1767
7620.18 1951
7621.01 2101
7621.83 2273
7622.66 2240
7623.48 2073
7624.30 1988
7625.13 1896
7625.95 1983
7626.78 1828
7627.60 1806
7628.42 1791
7629.25 1842
7630.07 2093
7630.90 2185
7631.72 2435
7632.55 2807
7633.37 3213
7634.19 3844
7635.02 4113
7635.84 4309
7636.67 4131
7637.49 4009
7638.32 3574
7639.14 3214
7639.97 2989
7640.79 2590
7641.62 2300
7642.44 2028
7643.27 1804
7644.09 1667
7644.92 1600
7645.74 1481
7646.57 1406
7647.39 1418
7648.22 1475
7649.04 1477
7649.87 1359
7650.70 1401
7651.52 1320
7652.35 1307
7653.17 1345
7654.00 1315
7654.82 1325
7655.65 1225
7656.47 1130
7657.30 1203
7658.13 1150
7658.95 1131
7659.78 1191
7660.60 1157
7661.43 1182
7662.26 1105
7663.08 1239
7663.91 1275
7664.73 1259
7665.56 1188
7666.39 1167
7667.21 1181
7668.04 1124
7668.87 1161
7669.69 1201
7670.52 1194
7671.35 1216
7672.17 1247
7673.00 1319
7673.83 1281
7674.65 1313
7675.48 1278
7676.31 1153
7677.13 1166
7677.96 1228
7678.79 1097
7679.61 1066
7680.44 1117
7681.27 1012
7682.09 1038
7682.92 1081
7683.75 1149
7684.58 1158
7685.40 1168
7686.23 1206
7687.06 1201
7687.89 1194
7688.71 1242
7689.54 1189
7690.37 1169
7691.20 1107
7692.02 1097
7692.85 1043
7693.68 1093
7694.51 1206
7695.33 1033
7696.16 1034
7696.99 999
7697.82 1096
7698.65 1073
7699.47 1120
7700.30 1252
7701.13 1293
7701.96 1306
7702.79 1323
7703.62 1257
7704.44 1157
7705.27 1201
7706.10 1054
7706.93 1092
7707.76 1172
7708.59 1021
7709.41 1090
7710.24 1139
7711.07 1118
7711.90 1080
7712.73 1092
7713.56 1113
7714.39 1106
7715.22 1048
7716.05 1044
7716.87 1019
7717.70 1019
7718.53 1078
7719.36 974
7720.19 931
7721.02 950
7721.85 964
7722.68 1014
7723.51 1065
7724.34 951
7725.17 973
7726.00 959
7726.83 876
7727.66 862
7728.48 863
7729.31 941
7730.14 966
7730.97 876
7731.80 859
7732.63 918
7733.46 949
7734.29 860
7735.12 885
7735.95 928
7736.78 903
7737.61 975
7738.44 1012
7739.27 1017
7740.10 959
7740.93 921
7741.77 921
7742.60 957
7743.43 922
7744.26 947
7745.09 966
7745.92 897
7746.75 982
7747.58 956
7748.41 1043
7749.24 1048
7750.07 1099
7750.90 1159
7751.73 1203
7752.56 1181
7753.39 1172
7754.23 1045
7755.06 1036
7755.89 1044
7756.72 1019
7757.55 992
7758.38 987
7759.21 975
7760.04 893
7760.88 875
7761.71 930
7762.54 900
7763.37 866
7764.20 776
7765.03 829
7765.86 847
7766.70 884
7767.53 908
7768.36 924
7769.19 909
7770.02 870
7770.86 884
7771.69 868
7772.52 893
7773.35 830
7774.18 848
7775.02 863
7775.85 897
7776.68 895
7777.51 869
7778.34 871
7779.18 903
7780.01 883
7780.84 897
7781.67 927
7782.51 874
7783.34 854
7784.17 849
7785.00 838
7785.84 851
7786.67 802
7787.50 866
7788.34 881
7789.17 902
7790.00 877
7790.83 911
7791.67 952
7792.50 909
7793.33 945
7794.17 976
7795.00 866
7795.83 947
7796.67 843
7797.50 844
7798.33 877
7799.17 858
7800.00 865
7800.83 881
7801.67 829
7802.50 858
7803.33 874
7804.17 860
7805.00 828
7805.84 782
7806.67 833
7807.50 910
7808.34 885
7809.17 846
7810.01 894
7810.84 893
7811.67 859
7812.51 993
7813.34 1005
7814.18 982
7815.01 976
7815.84 934
7816.68 1008
7817.51 950
7818.35 1004
7819.18 995
7820.02 1042
7820.85 1064
7821.69 975
7822.52 994
7823.36 978
7824.19 1006
7825.03 970
7825.86 1019
7826.69 1017
7827.53 1039
7828.36 1099
7829.20 1155
7830.03 1112
7830.87 1078
7831.71 1165
7832.54 1182
7833.38 1143
7834.21 1060
7835.05 1009
7835.88 1068
7836.72 1084
7837.55 984
7838.39 976
7839.22 1023
7840.06 999
7840.90 929
7841.73 886
7842.57 898
7843.40 940
7844.24 962
7845.07 996
7845.91 957
7846.75 882
7847.58 1007
7848.42 943
7849.25 936
7850.09 921
7850.93 920
7851.76 887
7852.60 934
7853.44 883
7854.27 966
7855.11 980
7855.94 996
7856.78 965
7857.62 972
7858.45 1074
7859.29 1100
7860.13 1136
7860.96 1215
7861.80 1203
7862.64 1165
7863.47 1241
7864.31 1170
7865.15 1164
7865.99 1074
7866.82 1075
7867.66 1049
7868.50 1001
7869.33 1050
7870.17 1022
7871.01 1040
7871.85 1025
7872.68 1001
7873.52 1038
7874.36 980
7875.20 1060
7876.03 1065
7876.87 1030
7877.71 1122
7878.55 1203
7879.38 1193
7880.22 1197
7881.06 1291
7881.90 1401
7882.74 1381
7883.57 1244
7884.41 1138
7885.25 1070
7886.09 992
7886.93 1006
7887.76 906
7888.60 964
7889.44 915
7890.28 1006
7891.12 1034
7891.96 989
7892.79 941
7893.63 1007
7894.47 1101
7895.31 1015
7896.15 999
7896.99 949
7897.83 1002
7898.66 1060
7899.50 1019
7900.34 927
7901.18 954
7902.02 934
7902.86 996
7903.70 1059
7904.54 996
7905.38 963
7906.21 953
7907.05 1045
7907.89 943
7908.73 954
7909.57 942
7910.41 934
7911.25 904
7912.09 839
7912.93 823
7913.77 789
7914.61 841
7915.45 855
7916.29 807
7917.13 786
7917.97 855
7918.81 916
7919.65 923
7920.49 867
7921.33 831
7922.17 849
7923.01 989
7923.85 926
7924.69 910
7925.53 841
7926.37 814
7927.21 872
7928.05 847
7928.89 770
7929.73 810
7930.57 845
7931.41 810
7932.25 813
7933.09 798
7933.93 824
7934.77 857
7935.61 883
7936.45 869
7937.29 903
7938.14 869
7938.98 967
7939.82 851
7940.66 825
7941.50 862
7942.34 801
7943.18 842
7944.02 862
7944.86 920
7945.70 845
7946.55 889
7947.39 866
7948.23 829
7949.07 857
7949.91 841
7950.75 846
7951.59 871
7952.44 927
7953.28 911
7954.12 872
7954.96 896
7955.80 944
7956.65 992
7957.49 949
7958.33 1015
7959.17 974
7960.01 985
7960.86 912
7961.70 919
7962.54 996
7963.38 1064
7964.22 1014
7965.07 945
7965.91 931
7966.75 914
7967.59 969
7968.44 1015
7969.28 1056
7970.12 1156
7970.96 1103
7971.81 1183
7972.65 1184
7973.49 1159
7974.33 1096
7975.18 1023
7976.02 977
7976.86 966
7977.71 915
7978.55 858
7979.39 852
7980.23 934
7981.08 878
7981.92 853
7982.76 870
7983.61 872
7984.45 858
7985.29 928
7986.14 904
7986.98 907
7987.82 888
7988.67 906
7989.51 914
7990.36 872
7991.20 843
7992.04 847
7992.89 867
7993.73 810
7994.57 890
7995.42 894
7996.26 836
7997.11 784
7997.95 797
7998.79 805
7999.64 743
8000.48 721
8001.33 755
8002.17 713
8003.01 714
8003.86 816
8004.70 798
8005.55 795
8006.39 793
8007.24 777
8008.08 723
8008.93 744
8009.77 750
8010.62 744
8011.46 713
8012.30 768
8013.15 768
8013.99 774
8014.84 753
8015.68 777
8016.53 740
8017.37 707
8018.22 765
8019.06 731
8019.91 724
8020.76 726
8021.60 754
8022.45 841
8023.29 786
8024.14 774
8024.98 791
8025.83 772
8026.67 778
8027.52 772
8028.36 756
8029.21 772
8030.06 801
8030.90 726
8031.75 703
8032.59 722
8033.44 793
8034.28 801
8035.13 722
8035.98 761
8036.82 790
8037.67 764
8038.52 777
8039.36 771
8040.21 823
8041.05 788
8041.90 766
8042.75 725
8043.59 742
8044.44 737
8045.29 771
8046.13 812
8046.98 808
8047.83 662
8048.67 734
8049.52 769
8050.37 775
8051.21 723
8052.06 697
8052.91 699
8053.75 708
8054.60 692
8055.45 643
8056.30 705
8057.14 731
8057.99 720
8058.84 713
8059.68 706
8060.53 696
8061.38 673
8062.23 726
8063.07 620
8063.92 711
8064.77 706
8065.62 658
8066.46 703
8067.31 701
8068.16 755
8069.01 760
8069.85 760
8070.70 706
8071.55 722
8072.40 662
8073.25 718
8074.09 751
8074.94 774
8075.79 731
8076.64 724
8077.49 660
8078.34 714
8079.18 712
8080.03 650
8080.88 696
8081.73 793
8082.58 788
8083.43 738
8084.27 697
8085.12 731
8085.97 803
8086.82 745
8087.67 715
8088.52 744
8089.37 789
8090.22 785
8091.06 793
8091.91 759
8092.76 708
8093.61 693
8094.46 707
8095.31 726
8096.16 750
8097.01 702
8097.86 708
8098.71 704
8099.56 750
8100.41 704
8101.26 672
8102.11 712
8102.95 728
8103.80 695
8104.65 687
8105.50 689
8106.35 755
8107.20 741
8108.05 705
8108.90 694
8109.75 689
8110.60 651
8111.45 659
8112.30 663
8113.15 723
8114.00 701
8114.85 773
8115.70 716
8116.55 658
8117.40 675
8118.25 720
8119.10 714
8119.96 683
8120.81 786
8121.66 728
8122.51 765
8123.36 765
8124.21 711
8125.06 668
8125.91 721
8126.76 715
8127.61 748
8128.46 744
8129.31 718
8130.16 648
8131.02 705
8131.87 657
8132.72 691
8133.57 697
8134.42 760
8135.27 730
8136.12 760
8136.97 851
8137.83 826
8138.68 763
8139.53 711
8140.38 807
8141.23 850
8142.08 846
8142.93 871
8143.79 888
8144.64 904
8145.49 824
8146.34 909
8147.19 854
8148.05 849
8148.90 860
8149.75 879
8150.60 846
8151.45 840
8152.31 931
8153.16 963
8154.01 921
8154.86 961
8155.71 974
8156.57 1088
8157.42 1109
8158.27 1169
8159.12 1226
8159.98 1127
8160.83 1178
8161.68 1068
8162.54 1056
8163.39 1016
8164.24 1004
8165.09 946
8165.95 915
8166.80 889
8167.65 911
8168.51 871
8169.36 874
8170.21 949
8171.06 816
8171.92 788
8172.77 811
8173.62 899
8174.48 871
8175.33 828
8176.18 796
8177.04 888
8177.89 835
8178.74 776
8179.60 841
8180.45 814
8181.31 754
8182.16 731
8183.01 792
8183.87 763
8184.72 730
8185.57 742
8186.43 698
8187.28 694
8188.14 680
8188.99 693
8189.84 751
8190.70 678
8191.55 624
8192.41 672
8193.26 682
8194.12 686
8194.97 671
8195.83 724
8196.68 725
8197.53 685
8198.39 667
8199.24 689
8200.10 718
8200.95 767
8201.81 771
8202.66 778
8203.52 709
8204.37 707
8205.23 712
8206.08 747
8206.94 780
8207.79 707
8208.65 698
8209.50 702
8210.36 714
8211.21 701
8212.07 771
8212.92 693
8213.78 697
8214.63 706
8215.49 677
8216.34 738
8217.20 754
8218.06 717
8218.91 727
8219.77 678
8220.62 658
8221.48 723
8222.33 698
8223.19 625
8224.05 712
8224.90 750
8225.76 723
8226.61 669
8227.47 711
8228.33 684
8229.18 665
8230.04 691
8230.90 658
8231.75 657
8232.61 644
8233.46 709
8234.32 684
8235.18 659
8236.03 618
8236.89 606
8237.75 676
8238.60 713
8239.46 669
8240.32 714
8241.17 704
8242.03 723
8242.89 691
8243.74 684
8244.60 604
8245.46 642
8246.32 693
8247.17 701
8248.03 653
8248.89 699
8249.74 718
8250.60 705
8251.46 710
8252.32 730
8253.17 685
8254.03 652
8254.89 661
8255.75 707
8256.60 707
8257.46 727
8258.32 687
8259.18 753
8260.04 741
8260.89 672
8261.75 689
8262.61 703
8263.47 706
8264.32 665
8265.18 659
8266.04 657
8266.90 647
8267.76 685
8268.62 648
8269.47 687
8270.33 659
8271.19 695
8272.05 650
8272.91 629
8273.77 645
8274.62 636
8275.48 713
8276.34 677
8277.20 680
8278.06 672
8278.92 685
8279.78 727
8280.64 634
8281.49 693
8282.35 642
8283.21 683
8284.07 668
8284.93 713
8285.79 711
8286.65 673
8287.51 661
8288.37 728
8289.23 739
8290.09 685
8290.95 648
8291.80 691
8292.66 707
8293.52 734
8294.38 712
8295.24 654
8296.10 691
8296.96 702
8297.82 711
8298.68 700
8299.54 663
8300.40 689
8301.26 675
8302.12 719
8302.98 699
8303.84 743
8304.70 719
8305.56 700
8306.42 767
8307.28 724
8308.14 725
8309.00 660
8309.86 764
8310.72 747
8311.58 715
8312.44 675
8313.31 683
8314.17 733
8315.03 726
8315.89 733
8316.75 771
8317.61 844
8318.47 820
8319.33 840
8320.19 924
8321.05 863
8321.91 817
8322.77 815
8323.64 880
8324.50 818
8325.36 750
8326.22 697
8327.08 711
8327.94 726
8328.80 687
8329.66 679
8330.53 701
8331.39 716
8332.25 711
8333.11 674
8333.97 704
8334.83 705
8335.70 727
8336.56 768
8337.42 701
8338.28 644
8339.14 680
8340.00 672
8340.87 660
8341.73 644
8342.59 683
8343.45 688
8344.32 653
8345.18 696
8346.04 726
8346.90 824
8347.76 849
8348.63 862
8349.49 802
8350.35 717
8351.21 766
8352.08 725
8352.94 670
8353.80 719
8354.66 652
8355.53 729
8356.39 656
8357.25 681
8358.12 676
8358.98 706
8359.84 714
8360.71 675
8361.57 643
8362.43 640
8363.29 612
8364.16 652
8365.02 701
8365.88 665
8366.75 665
8367.61 624
8368.47 677
8369.34 708
8370.20 643
8371.06 674
8371.93 685
8372.79 773
8373.66 698
8374.52 762
8375.38 791
8376.25 737
8377.11 755
8377.97 731
8378.84 740
8379.70 681
8380.57 679
8381.43 707
8382.30 670
8383.16 669
8384.02 733
8384.89 758
8385.75 673
8386.62 702
8387.48 725
8388.35 754
8389.21 692
8390.07 710
8390.94 649
8391.80 700
8392.67 757
8393.53 683
8394.40 710
8395.26 726
8396.13 737
8396.99 699
8397.86 701
8398.72 708
8399.59 759
8400.45 761
8401.32 715
8402.18 692
8403.05 669
8403.91 678
8404.78 805
8405.64 653
8406.51 651
8407.37 714
8408.24 628
8409.11 647
8409.97 735
8410.84 644
8411.70 704
8412.57 804
8413.43 739
8414.30 742
8415.17 772
8416.03 720
8416.90 755
8417.76 763
8418.63 774
8419.50 740
8420.36 680
8421.23 676
8422.09 683
8422.96 642
8423.83 657
8424.69 758
8425.56 742
8426.43 713
8427.29 713
8428.16 767
8429.02 814
8429.89 759
8430.76 716
8431.62 705
8432.49 780
8433.36 785
8434.23 719
8435.09 700
8435.96 786
8436.83 833
8437.69 722
8438.56 770
8439.43 779
8440.29 835
8441.16 849
8442.03 809
8442.90 784
8443.76 911
8444.63 955
8445.50 913
8446.37 1029
8447.23 1038
8448.10 1038
8448.97 949
8449.84 954
8450.70 892
8451.57 931
8452.44 935
8453.31 958
8454.17 993
8455.04 1048
8455.91 1143
8456.78 1234
8457.65 1346
8458.51 1626
8459.38 1856
8460.25 1904
8461.12 1948
8461.99 1971
8462.86 1835
8463.72 1708
8464.59 1479
8465.46 1449
8466.33 1345
8467.20 1210
8468.07 1277
8468.93 1164
8469.80 1160
8470.67 1307
8471.54 1461
8472.41 1569
8473.28 1694
8474.15 1815
8475.02 1869
8475.89 1815
8476.75 1667
8477.62 1531
8478.49 1400
8479.36 1390
8480.23 1259
8481.10 1199
8481.97 1211
8482.84 1121
8483.71 1078
8484.58 986
8485.45 887
8486.32 994
8487.19 996
8488.06 934
8488.92 894
8489.79 855
8490.66 868
8491.53 822
8492.40 837
8493.27 840
8494.14 819
8495.01 818
8495.88 823
8496.75 831
8497.62 837
8498.49 843
8499.36 802
8500.23 855
8501.10 875
8501.97 917
8502.85 860
8503.72 781
8504.59 788
8505.46 849
8506.33 743
8507.20 837
8508.07 851
8508.94 851
8509.81 963
8510.68 919
8511.55 966
8512.42 985
8513.29 966
8514.16 924
8515.03 1019
8515.91 936
8516.78 935
8517.65 902
8518.52 963
8519.39 936
8520.26 935
8521.13 912
8522.00 847
8522.88 833
8523.75 774
8524.62 834
8525.49 857
8526.36 826
8527.23 850
8528.10 858
8528.98 830
8529.85 870
8530.72 808
8531.59 906
8532.46 858
8533.34 905
8534.21 906
8535.08 979
8535.95 971
8536.82 1032
8537.70 1052
8538.57 1015
8539.44 1039
8540.31 1119
8541.18 1168
8542.06 1130
8542.93 1068
8543.80 1006
8544.67 1066
8545.55 1066
8546.42 993
8547.29 882
8548.17 946
8549.04 960
8549.91 998
8550.78 971
8551.66 1018
8552.53 1136
8553.40 1313
8554.28 1514
8555.15 1845
8556.02 2129
8556.89 2397
8557.77 2679
8558.64 2659
8559.51 2633
8560.39 2487
8561.26 2334
8562.13 2105
8563.01 1738
8563.88 1550
8564.75 1436
8565.63 1157
8566.50 1110
8567.38 1063
8568.25 1058
8569.12 1000
8570.00 978
8570.87 904
8571.74 918
8572.62 900
8573.49 819
8574.37 905
8575.24 914
8576.11 841
8576.99 782
8577.86 811
8578.74 906
8579.61 867
8580.49 842
8581.36 820
8582.23 885
8583.11 999
8583.98 931
8584.86 953
8585.73 1124
8586.61 1083
8587.48 995
8588.36 1020
8589.23 904
8590.11 903
8590.98 921
8591.86 841
8592.73 779
8593.61 852
8594.48 850
8595.36 886
8596.23 986
8597.11 892
8597.98 871
8598.86 854
8599.73 847
8600.61 834
8601.48 834
8602.36 785
8603.23 820
8604.11 774
8604.99 773
8605.86 737
8606.74 739
8607.61 724
8608.49 755
8609.36 798
8610.24 777
8611.12 803
8611.99 781
8612.87 757
8613.74 770
8614.62 803
8615.50 801
8616.37 764
8617.25 739
8618.12 741
8619.00 787
8619.88 827
8620.75 817
8621.63 819
8622.51 759
8623.38 743
8624.26 836
8625.14 831
8626.01 820
8626.89 809
8627.77 779
8628.64 794
8629.52 788
8630.40 884
8631.27 834
8632.15 852
8633.03 836
8633.90 845
8634.78 807
8635.66 811
8636.54 810
8637.41 800
8638.29 817
8639.17 803
8640.05 824
8640.92 817
8641.80 823
8642.68 799
8643.55 829
8644.43 851
8645.31 897
8646.19 895
8647.07 850
8647.94 826
8648.82 810
8649.70 836
8650.58 851
8651.45 864
8652.33 838
8653.21 846
8654.09 867
8654.97 902
8655.85 836
8656.72 824
8657.60 832
8658.48 855
8659.36 862
8660.24 839
8661.12 860
8661.99 825
8662.87 848
8663.75 823
8664.63 801
8665.51 799
8666.39 860
8667.27 810
8668.14 787
8669.02 818
8669.90 850
8670.78 872
8671.66 870
8672.54 827
8673.42 885
8674.30 1009
8675.18 1014
8676.06 940
8676.94 874
8677.81 867
8678.69 994
8679.57 943
8680.45 917
8681.33 958
8682.21 930
8683.09 912
8683.97 861
8684.85 931
8685.73 972
8686.61 978
8687.49 981
8688.37 982
8689.25 920
8690.13 966
8691.01 1017
8691.89 1163
8692.77 1290
8693.65 1604
8694.53 1947
8695.41 2167
8696.29 2202
8697.17 2292
8698.05 2282
8698.93 2244
8699.81 2004
8700.69 1788
8701.57 1561
8702.45 1475
8703.33 1233
8704.21 1106
8705.09 1028
8705.98 986
8706.86 848
8707.74 795
8708.62 817
8709.50 803
8710.38 805
8711.26 849
8712.14 784
8713.02 792
8713.90 760
8714.79 766
8715.67 801
8716.55 838
8717.43 792
8718.31 757
8719.19 721
8720.07 786
8720.95 742
8721.84 730
8722.72 713
8723.60 757
8724.48 741
8725.36 778
8726.24 806
8727.13 761
8728.01 803
8728.89 776
8729.77 771
8730.65 825
8731.54 860
8732.42 826
8733.30 841
8734.18 798
8735.06 826
8735.95 807
8736.83 837
8737.71 742
8738.59 772
8739.48 744
8740.36 699
8741.24 674
8742.12 629
8743.01 673
8743.89 712
8744.77 729
8745.65 681
8746.54 659
8747.42 724
8748.30 734
8749.19 735
8750.07 716
8750.95 712
8751.83 686
8752.72 666
8753.60 716
8754.48 713
8755.37 649
8756.25 733
8757.13 782
8758.02 779
8758.90 832
8759.78 848
8760.67 946
8761.55 946
8762.43 907
8763.32 975
8764.20 898
8765.09 922
8765.97 917
8766.85 886
8767.74 838
8768.62 809
8769.51 820
8770.39 810
8771.27 779
8772.16 825
8773.04 737
8773.93 727
8774.81 844
8775.69 831
8776.58 792
8777.46 783
8778.35 751
8779.23 724
8780.12 724
8781.00 727
8781.89 628
8782.77 654
8783.65 671
8784.54 678
8785.42 645
8786.31 629
8787.19 606
8788.08 635
8788.96 696
8789.85 688
8790.73 654
8791.62 639
8792.50 730
8793.39 665
8794.27 651
8795.16 688
8796.04 676
8796.93 680
8797.82 669
8798.70 604
8799.59 662
8800.47 698
8801.36 619
8802.24 618
8803.13 638
8804.01 659
8804.90 687
8805.79 689
8806.67 710
8807.56 771
8808.44 731
8809.33 683
8810.22 641
8811.10 650
8811.99 619
8812.87 662
8813.76 696
8814.65 591
8815.53 622
8816.42 671
8817.30 703
8818.19 622
8819.08 666
8819.96 629
8820.85 570
8821.74 590
8822.62 599
8823.51 628
8824.40 668
8825.28 586
8826.17 622
8827.06 594
8827.94 644
8828.83 634
8829.72 632
8830.61 693
8831.49 729
8832.38 763
8833.27 788
8834.15 717
8835.04 640
8835.93 641
8836.82 578
8837.70 632
8838.59 653
8839.48 677
8840.37 633
8841.25 640
8842.14 657
8843.03 587
8843.92 628
8844.80 581
8845.69 649
8846.58 604
8847.47 586
8848.36 571
8849.24 596
8850.13 582
8851.02 635
8851.91 618
8852.80 620
8853.68 596
8854.57 623
8855.46 561
8856.35 521
8857.24 520
8858.13 587
8859.01 555
8859.90 573
8860.79 608
8861.68 544
8862.57 568
8863.46 564
8864.35 547
8865.23 545
8866.12 560
8867.01 568
8867.90 614
8868.79 600
8869.68 540
8870.57 565
8871.46 595
8872.35 630
8873.24 574
8874.12 537
8875.01 590
8875.90 540
8876.79 582
8877.68 633
8878.57 607
8879.46 578
8880.35 627
8881.24 580
8882.13 570
8883.02 535
8883.91 509
8884.80 591
8885.69 555
8886.58 575
8887.47 607
8888.36 641
8889.25 595
8890.14 553
8891.03 566
8891.92 541
8892.81 577
8893.70 499
8894.59 501
8895.48 578
8896.37 593
8897.26 529
8898.15 516
8899.04 529
8899.93 526
8900.82 586
8901.71 495
8902.60 544
8903.49 565
8904.38 479
8905.28 503
8906.17 559
8907.06 538
8907.95 571
8908.84 613
8909.73 503
8910.62 542
8911.51 529
8912.40 534
8913.29 575
8914.19 551
8915.08 509
8915.97 566
8916.86 612
8917.75 576
8918.64 518
8919.53 516
8920.43 484
8921.32 511
8922.21 538
8923.10 537
8923.99 520
8924.88 522
8925.78 553
8926.67 594
8927.56 574
8928.45 553
8929.34 539
8930.24 514
8931.13 541
8932.02 509
8932.91 438
8933.80 481
8934.70 551
8935.59 469
8936.48 441
8937.37 484
8938.27 463
8939.16 469
8940.05 467
8940.94 452
8941.84 457
8942.73 516
8943.62 508
8944.51 517
8945.41 517
8946.30 517
8947.19 530
8948.09 497
8948.98 494
8949.87 508
8950.77 492
8951.66 511
8952.55 546
8953.44 526
8954.34 523
8955.23 569
8956.12 537
8957.02 477
8957.91 473
8958.80 529
8959.70 526
8960.59 488
8961.49 465
8962.38 463
8963.27 513
8964.17 460
8965.06 446
8965.95 495
8966.85 533
8967.74 515
8968.64 442
8969.53 487
8970.42 541
8971.32 582
8972.21 510
8973.11 522
8974.00 524
8974.90 501
8975.79 482
8976.68 535
8977.58 535
8978.47 532
8979.37 526
8980.26 510
8981.16 536
8982.05 469
8982.95 416
8983.84 549
8984.74 487
8985.63 485
8986.52 494
8987.42 482
8988.31 470
8989.21 447
8990.10 490
8991.00 468
8991.89 478
8992.79 449
8993.69 490
8994.58 492
8995.48 495
8996.37 495
8997.27 521
8998.16 540
8999.06 487
8999.95 480
9000.85 448
9001.74 477
9002.64 463
9003.54 505
9004.43 498
9005.33 482
9006.22 524
9007.12 505
9008.01 570
9008.91 523
9009.81 494
9010.70 462
9011.60 480
9012.50 518
9013.39 473
9014.29 460
9015.18 472
9016.08 468
9016.98 443
9017.87 471
9018.77 505
9019.67 483
9020.56 488
9021.46 481
9022.36 456
9023.25 442
9024.15 419
9025.05 445
9025.94 461
9026.84 457
9027.74 452
9028.63 452
9029.53 480
9030.43 543
9031.32 505
9032.22 485
9033.12 474
9034.02 533
9034.91 529
9035.81 449
9036.71 491
9037.61 492
9038.50 475
9039.40 443
9040.30 465
9041.20 455
9042.09 501
9042.99 515
9043.89 524
9044.79 485
9045.68 487
9046.58 504
9047.48 526
9048.38 506
9049.28 535
9050.17 512
9051.07 489
9051.97 501
9052.87 519
9053.77 518
9054.66 445
9055.56 522
9056.46 522
9057.36 548
9058.26 509
9059.16 498
9060.06 510
9060.95 530
9061.85 506
9062.75 521
9063.65 513
9064.55 495
9065.45 443
9066.35 458
9067.25 452
9068.14 483
9069.04 464
9069.94 469
9070.84 501
9071.74 439
9072.64 448
9073.54 479
9074.44 481
9075.34 437
9076.24 516
9077.14 495
9078.04 508
9078.93 459
9079.83 448
9080.73 487
9081.63 481
9082.53 474
9083.43 507
9084.33 487
9085.23 435
9086.13 452
9087.03 511
9087.93 490
9088.83 497
9089.73 478
9090.63 537
9091.53 543
9092.43 488
9093.33 562
9094.23 554
9095.13 542
9096.03 552
9096.93 580
9097.83 505
9098.73 497
9099.63 500
9100.54 487
9101.44 483
9102.34 525
9103.24 511
9104.14 469
9105.04 525
9105.94 502
9106.84 434
9107.74 458
9108.64 491
9109.54 446
9110.44 459
9111.35 527
9112.25 503
9113.15 469
9114.05 421
9114.95 476
9115.85 481
9116.75 486
9117.65 500
9118.56 456
9119.46 477
9120.36 401
9121.26 436
9122.16 555
9123.06 468
9123.97 484
9124.87 433
9125.77 438
9126.67 460
9127.57 442
9128.47 477
9129.38 468
9130.28 497
9131.18 445
9132.08 472
9132.98 478
9133.89 496
9134.79 450
9135.69 464
9136.59 441
9137.50 431
9138.40 482
9139.30 468
9140.20 466
9141.11 465
9142.01 437
9142.91 457
9143.81 416
9144.72 425
9145.62 434
9146.52 425
9147.42 478
9148.33 456
9149.23 498
9150.13 490
9151.04 480
9151.94 447
9152.84 459
9153.75 444
9154.65 458
9155.55 439
9156.46 533
9157.36 441
9158.26 408
9159.17 440
9160.07 422
9160.97 441
9161.88 451
9162.78 461
9163.68 453
9164.59 433
9165.49 429
9166.40 400
9167.30 421
9168.20 428
9169.11 443
9170.01 415
9170.92 429
9171.82 397
9172.72 390
9173.63 411
9174.53 445
9175.44 433
9176.34 419
9177.24 456
9178.15 435
9179.05 427
9179.96 451
9180.86 474
9181.77 409
9182.67 453
9183.58 410
9184.48 421
9185.39 434
9186.29 484
9187.20 453
9188.10 400
9189.01 409
9189.91 457
9190.82 489
9191.72 476
9192.63 471
9193.53 444
9194.44 450
9195.34 417
9196.25 472
9197.15 425
9198.06 459
9198.96 468
9199.87 445
9200.77 473
9201.68 472
9202.58 466
9203.49 534
9204.40 511
9205.30 512
9206.21 519
9207.11 539
9208.02 500
9208.92 495
9209.83 509
9210.74 468
9211.64 447
9212.55 451
9213.45 385
9214.36 444
9215.27 413
9216.17 482
9217.08 449
9217.99 519
9218.89 445
9219.80 464
9220.71 468
9221.61 450
9222.52 456
9223.43 508
9224.33 450
9225.24 393
9226.15 447
9227.05 443
9227.96 410
9228.87 418
9229.77 422
9230.68 403
9231.59 463
9232.49 447
9233.40 405
9234.31 415
9235.22 467
9236.12 405
9237.03 401
9237.94 374
9238.84 398
9239.75 415
9240.66 488
9241.57 432
9242.47 430
9243.38 439
9244.29 450
9245.20 442
9246.11 415
9247.01 446
9247.92 429
9248.83 460
9249.74 441
9250.64 407
9251.55 429
9252.46 426
9253.37 464
9254.28 463
9255.19 400
9256.09 397
9257.00 397
9257.91 399
9258.82 441
9259.73 473
9260.64 463
9261.54 465
9262.45 450
9263.36 445
9264.27 480
9265.18 445
9266.09 426
9267.00 424
9267.90 434
9268.81 430
9269.72 451
9270.63 416
9271.54 400
9272.45 448
9273.36 436
9274.27 443
9275.18 410
9276.09 385
9277.00 396
9277.90 425
9278.81 409
9279.72 395
9280.63 388
9281.54 383
9282.45 403
9283.36 461
9284.27 438
9285.18 413
9286.09 429
9287.00 448
9287.91 398
9288.82 366
9289.73 413
9290.64 433
9291.55 455
9292.46 405
9293.37 370
9294.28 428
9295.19 435
9296.10 444
9297.01 449
9297.92 452
9298.83 438
9299.74 442
9300.65 440
9301.56 444
9302.47 444
9303.38 470
9304.29 466
9305.20 469
9306.12 473
9307.03 452
9307.94 410
9308.85 463
9309.76 464
9310.67 469
9311.58 491
9312.49 502
9313.40 511
9314.31 477
9315.22 486
9316.14 471
9317.05 492
9317.96 485
9318.87 498
9319.78 473
9320.69 466
9321.60 465
9322.52 416
9323.43 424
9324.34 434
9325.25 455
9326.16 425
9327.07 439
9327.99 469
9328.90 494
9329.81 408
9330.72 465
9331.63 408
9332.54 410
9333.46 444
9334.37 451
9335.28 451
9336.19 463
9337.11 449
9338.02 469
9338.93 429
9339.84 432
9340.75 447
9341.67 397
9342.58 417
9343.49 418
9344.40 446
9345.32 442
9346.23 417
9347.14 445
9348.06 422
9348.97 408
9349.88 404
9350.79 396
9351.71 412
9352.62 389
9353.53 436
9354.45 444
9355.36 470
9356.27 454
9357.19 411
9358.10 401
9359.01 384
9359.93 382
9360.84 389
9361.75 411
9362.67 356
9363.58 372
9364.49 424
9365.41 396
9366.32 408
9367.23 431
9368.15 399
9369.06 377
9369.97 399
9370.89 416
9371.80 400
9372.72 395
9373.63 405
9374.54 407
9375.46 387
9376.37 397
9377.29 404
9378.20 476
9379.12 452
9380.03 418
9380.94 432
9381.86 418
9382.77 464
9383.69 447
9384.60 411
9385.52 424
9386.43 520
9387.35 491
9388.26 479
9389.18 440
9390.09 431
9391.01 465
9391.92 480
9392.84 464
9393.75 452
9394.67 517
9395.58 480
9396.50 470
9397.41 466
9398.33 486
9399.24 480
9400.16 507
9401.07 509
9401.99 441
9402.90 440
9403.82 407
9404.73 435
9405.65 520
9406.56 456
9407.48 401
9408.40 491
9409.31 496
9410.23 453
9411.14 447
9412.06 403
9412.98 437
9413.89 435
9414.81 418
9415.72 431
9416.64 402
9417.56 428
9418.47 441
9419.39 427
9420.30 429
9421.22 384
9422.14 357
9423.05 424
9423.97 409
9424.89 401
9425.80 387
9426.72 413
9427.64 447
9428.55 426
9429.47 417
9430.39 405
9431.30 485
9432.22 421
9433.14 403
9434.05 361
9434.97 397
9435.89 434
9436.80 417
9437.72 405
9438.64 390
9439.56 412
9440.47 460
9441.39 454
9442.31 395
9443.23 454
9444.14 466
9445.06 473
9445.98 420
9446.90 438
9447.81 442
9448.73 475
9449.65 453
9450.57 471
9451.48 427
9452.40 454
9453.32 526
9454.24 538
9455.16 462
9456.07 532
9456.99 544
9457.91 559
9458.83 583
9459.75 528
9460.66 532
9461.58 516
9462.50 482
9463.42 483
9464.34 460
9465.26 492
9466.18 424
9467.09 454
9468.01 421
9468.93 442
9469.85 450
9470.77 451
9471.69 453
9472.61 433
9473.53 419
9474.44 428
9475.36 421
9476.28 445
9477.20 437
9478.12 456
9479.04 435
9479.96 447
9480.88 439
9481.80 475
9482.72 475
9483.64 487
9484.56 494
9485.47 454
9486.39 480
9487.31 493
9488.23 476
9489.15 442
9490.07 502
9490.99 484
9491.91 486
9492.83 429
9493.75 396
9494.67 409
9495.59 427
9496.51 401
9497.43 440
9498.35 395
9499.27 415
9500.19 434
9501.11 410
9502.03 399
9502.95 435
9503.87 415
9504.79 443
9505.71 433
9506.63 390
9507.56 412
9508.48 384
9509.40 404
9510.32 412
9511.24 437
9512.16 421
9513.08 412
9514.00 457
9514.92 439
9515.84 416
9516.76 440
9517.68 416
9518.61 407
9519.53 428
9520.45 438
9521.37 482
9522.29 471
9523.21 435
9524.13 394
9525.05 415
9525.98 399
9526.90 417
9527.82 434
9528.74 451
9529.66 452
9530.58 394
9531.50 419
9532.43 438
9533.35 442
9534.27 482
9535.19 479
9536.11 478
9537.04 439
9537.96 422
9538.88 462
9539.80 427
9540.72 538
9541.65 455
9542.57 407
9543.49 430
9544.41 392
9545.34 374
9546.26 396
9547.18 448
9548.10 372
9549.03 437
9549.95 433
9550.87 401
9551.79 383
9552.72 474
9553.64 420
9554.56 435
9555.48 390
9556.41 414
9557.33 407
9558.25 438
9559.18 458
9560.10 455
9561.02 465
9561.95 440
9562.87 458
9563.79 429
9564.72 387
9565.64 470
9566.56 454
9567.49 423
9568.41 457
9569.33 434
9570.26 433
9571.18 425
9572.10 438
9573.03 414
9573.95 412
9574.88 419
9575.80 395
9576.72 446
9577.65 375
9578.57 392
9579.49 381
9580.42 443
9581.34 416
9582.27 429
9583.19 441
9584.12 422
9585.04 372
9585.96 391
9586.89 454
9587.81 440
9588.74 457
9589.66 415
9590.59 425
9591.51 437
9592.44 414
9593.36 461
9594.29 481
9595.21 423
9596.14 424
9597.06 406
9597.98 450
9598.91 453
9599.83 433
9600.76 469
9601.68 461
9602.61 437
9603.54 432
9604.46 440
9605.39 405
9606.31 439
9607.24 424
9608.16 465
9609.09 440
9610.01 410
9610.94 476
9611.86 423
9612.79 419
9613.72 429
9614.64 461
9615.57 417
9616.49 454
9617.42 448
9618.34 501
9619.27 496
9620.20 479
9621.12 427
9622.05 510
9622.97 503
9623.90 550
9624.83 500
9625.75 439
9626.68 488
9627.61 561
9628.53 521
9629.46 485
9630.39 534
9631.31 528
9632.24 601
9633.16 536
9634.09 546
9635.02 509
9635.95 625
9636.87 580
9637.80 582
9638.73 598
9639.65 672
9640.58 684
9641.51 706
9642.43 705
9643.36 671
9644.29 659
9645.22 691
9646.14 679
9647.07 639
9648.00 692
9648.92 673
9649.85 770
9650.78 730
9651.71 816
9652.63 838
9653.56 861
9654.49 847
9655.42 847
9656.34 807
9657.27 829
9658.20 850
9659.13 758
9660.06 682
9660.98 717
9661.91 668
9662.84 627
9663.77 668
9664.70 582
9665.62 629
9666.55 584
9667.48 651
9668.41 640
9669.34 633
9670.27 660
9671.19 641
9672.12 648
9673.05 637
9673.98 657
9674.91 687
9675.84 700
9676.77 682
9677.70 681
9678.62 706
9679.55 653
9680.48 669
9681.41 661
9682.34 646
9683.27 746
9684.20 718
9685.13 665
9686.06 685
9686.99 719
9687.91 698
9688.84 716
9689.77 727
9690.70 799
9691.63 749
9692.56 702
9693.49 781
9694.42 816
9695.35 843
9696.28 837
9697.21 874
9698.14 862
9699.07 860
9700.00 850
9700.93 884
9701.86 897
9702.79 911
9703.72 998
9704.65 930
9705.58 878
9706.51 836
9707.44 827
9708.37 846
9709.30 747
9710.23 761
9711.16 764
9712.09 772
9713.02 753
9713.95 775
9714.88 788
9715.81 743
9716.74 769
9717.67 712
9718.61 758
9719.54 780
9720.47 798
9721.40 768
9722.33 725
9723.26 735
9724.19 713
9725.12 738
9726.05 741
9726.98 656
9727.92 643
9728.85 628
9729.78 695
9730.71 667
9731.64 627
9732.57 621
9733.50 664
9734.43 688
9735.37 676
9736.30 645
9737.23 695
9738.16 604
9739.09 661
9740.02 679
9740.96 680
9741.89 642
9742.82 595
9743.75 601
9744.68 702
9745.62 654
9746.55 609
9747.48 684
9748.41 627
9749.34 593
9750.28 651
9751.21 704
9752.14 619
9753.07 628
9754.01 684
9754.94 697
9755.87 685
9756.80 757
9757.74 695
9758.67 716
9759.60 711
9760.53 675
9761.47 716
9762.40 699
9763.33 644
9764.27 674
9765.20 750
9766.13 711
9767.07 720
9768.00 767
9768.93 767
9769.86 808
9770.80 759
9771.73 786
9772.66 842
9773.60 845
9774.53 852
9775.47 773
9776.40 818
9777.33 863
9778.27 849
9779.20 888
9780.13 857
9781.07 965
9782.00 979
9782.93 1049
9783.87 1114
9784.80 1205
9785.74 1275
9786.67 1356
9787.60 1386
9788.54 1392
9789.47 1457
9790.41 1388
9791.34 1291
9792.28 1274
9793.21 1236
9794.14 1092
9795.08 1077
9796.01 1013
9796.95 1032
9797.88 1057
9798.82 1116
9799.75 1211
9800.69 1344
9801.62 1380
9802.56 1523
9803.49 1486
9804.42 1346
9805.36 1357
9806.29 1194
9807.23 1133
9808.16 1006
9809.10 984
9810.03 920
9810.97 827
9811.91 728
9812.84 756
9813.78 754
9814.71 753
9815.65 711
9816.58 666
9817.52 628
9818.45 711
9819.39 650
9820.32 691
9821.26 658
9822.20 683
9823.13 708
9824.07 704
9825.00 670
9825.94 651
9826.87 682
9827.81 684
9828.75 716
9829.68 658
9830.62 720
9831.55 710
9832.49 698
9833.43 719
9834.36 659
9835.30 683
9836.24 600
9837.17 623
9838.11 678
9839.05 673
9839.98 648
9840.92 654
9841.86 642
9842.79 647
9843.73 623
9844.67 650
9845.60 681
9846.54 678
9847.48 662
9848.41 601
9849.35 662
9850.29 615
9851.22 554
9852.16 598
9853.10 640
9854.04 579
9854.97 590
9855.91 542
9856.85 607
9857.79 600
9858.72 602
9859.66 631
9860.60 609
9861.54 603
9862.47 531
9863.41 599
9864.35 626
9865.29 608
9866.22 607
9867.16 634
9868.10 582
9869.04 598
9869.98 590
9870.91 572
9871.85 519
9872.79 589
9873.73 636
9874.67 638
9875.60 606
9876.54 618
9877.48 607
9878.42 567
9879.36 627
9880.30 608
9881.24 609
9882.17 610
9883.11 655
9884.05 634
9884.99 578
9885.93 623
9886.87 642
9887.81 529
9888.74 498
9889.68 596
9890.62 545
9891.56 532
9892.50 539
9893.44 558
9894.38 518
9895.32 594
9896.26 540
9897.20 522
9898.14 542
9899.08 533
9900.01 553
9900.95 557
9901.89 542
9902.83 552
9903.77 517
9904.71 504
9905.65 584
9906.59 535
9907.53 526
9908.47 552
9909.41 575
9910.35 508
9911.29 554
9912.23 598
9913.17 605
9914.11 585
9915.05 613
9915.99 572
9916.93 570
9917.87 609
9918.81 558
9919.75 592
9920.69 566
9921.63 562
9922.57 554
9923.51 629
9924.46 627
9925.40 651
9926.34 752
9927.28 832
9928.22 926
9929.16 967
9930.10 974
9931.04 1055
9931.98 1103
9932.92 1041
9933.86 950
9934.80 912
9935.75 855
9936.69 767
9937.63 744
9938.57 682
9939.51 586
9940.45 572
9941.39 586
9942.34 574
9943.28 632
9944.22 567
9945.16 574
9946.10 540
9947.04 526
9947.98 612
9948.93 559
9949.87 544
9950.81 525
9951.75 536
9952.69 513
9953.64 541
9954.58 539
9955.52 592
9956.46 593
9957.40 587
9958.35 567
9959.29 591
9960.23 560
9961.17 553
9962.12 585
9963.06 574
9964.00 544
9964.94 494
9965.89 534
9966.83 542
9967.77 536
9968.71 557
9969.66 575
9970.60 606
9971.54 651
9972.48 635
9973.43 747
9974.37 796
9975.31 734
9976.26 700
9977.20 746
9978.14 718
9979.09 634
9980.03 596
9980.97 561
9981.92 537
9982.86 526
9983.80 511
9984.75 490
9985.69 511
9986.63 477
9987.58 523
9988.52 562
9989.46 515
9990.41 491
9991.35 492
9992.30 480
9993.24 522
9994.18 507
9995.13 452
9996.07 477
9997.01 518
9997.96 475
9998.90 473
9999.85 438
10000.79 458
10001.74 453
10002.68 457
10003.62 461
10004.57 448
10005.51 464
10006.46 480
10007.40 480
10008.35 456
10009.29 462
10010.24 465
10011.18 474
10012.13 522
10013.07 455
10014.01 479
10014.96 500
10015.90 449
10016.85 437
10017.79 428
10018.74 455
10019.68 446
10020.63 429
10021.58 419
10022.52 479
10023.47 429
10024.41 456
10025.36 443
10026.30 483
10027.25 449
10028.19 420
10029.14 458
10030.08 434
10031.03 438
10031.98 404
10032.92 405
10033.87 420
10034.81 414
10035.76 410
10036.70 435
10037.65 431
10038.60 426
10039.54 445
10040.49 447
10041.43 441
10042.38 447
10043.33 489
10044.27 453
10045.22 418
10046.17 419
10047.11 413
10048.06 415
10049.01 426
10049.95 446
10050.90 440
10051.84 418
10052.79 439
10053.74 418
10054.69 407
10055.63 389
10056.58 406
10057.53 441
10058.47 440
10059.42 445
10060.37 439
10061.31 438
10062.26 438
10063.21 446
10064.16 460
10065.10 445
10066.05 449
10067.00 447
10067.94 401
10068.89 437
10069.84 425
10070.79 443
10071.73 408
10072.68 416
10073.63 414
10074.58 467
10075.53 463
10076.47 462
10077.42 431
10078.37 434
10079.32 475
10080.26 443
10081.21 410
10082.16 457
10083.11 413
10084.06 407
10085.01 436
10085.95 414
10086.90 461
10087.85 413
10088.80 399
10089.75 419
10090.70 462
10091.64 412
10092.59 393
10093.54 419
10094.49 425
10095.44 412
10096.39 396
10097.34 437
10098.28 417
10099.23 398
10100.18 392
10101.13 364
10102.08 401
10103.03 421
10103.98 427
10104.93 390
10105.88 388
10106.83 416
10107.78 375
10108.72 398
10109.67 394
10110.62 354
10111.57 379
10112.52 361
10113.47 389
10114.42 403
10115.37 416
10116.32 423
10117.27 413
10118.22 403
10119.17 412
10120.12 396
10121.07 395
10122.02 421
10122.97 366
10123.92 359
10124.87 400
10125.82 358
10126.77 361
10127.72 370
10128.67 407
10129.62 346
10130.57 353
10131.52 392
10132.47 423
10133.42 356
10134.37 402
10135.32 371
10136.27 366
10137.22 388
10138.18 392
10139.13 401
10140.08 366
10141.03 384
10141.98 406
10142.93 393
10143.88 359
10144.83 408
10145.78 438
10146.73 382
10147.68 399
10148.64 453
10149.59 416
10150.54 402
10151.49 398
10152.44 426
10153.39 369
10154.34 393
10155.30 417
10156.25 414
10157.20 423
10158.15 387
10159.10 378
10160.05 386
10161.01 375
10161.96 425
10162.91 387
10163.86 397
10164.81 395
10165.76 421
10166.72 422
10167.67 436
10168.62 455
10169.57 433
10170.53 418
10171.48 425
10172.43 414
10173.38 435
10174.33 417
10175.29 406
10176.24 441
10177.19 444
10178.14 504
10179.10 446
10180.05 416
10181.00 441
10181.96 464
10182.91 393
10183.86 439
10184.81 450
10185.77 467
10186.72 432
10187.67 433
10188.63 467
10189.58 485
10190.53 463
10191.49 457
10192.44 432
10193.39 462
10194.35 469
10195.30 393
10196.25 414
10197.21 495
10198.16 457
10199.11 520
10200.07 477
10201.02 436
10201.97 437
10202.93 444
10203.88 451
10204.84 501
10205.79 588
10206.74 558
10207.70 622
10208.65 614
10209.60 663
10210.56 683
10211.51 696
10212.47 770
10213.42 740
10214.38 649
10215.33 630
10216.28 608
10217.24 563
10218.19 552
10219.15 469
10220.10 499
10221.06 525
10222.01 486
10222.97 509
10223.92 477
10224.88 447
10225.83 485
10226.79 477
10227.74 469
10228.70 507
10229.65 487
10230.61 468
10231.56 418
10232.52 401
10233.47 408
10234.43 441
10235.38 476
10236.34 451
10237.29 432
10238.25 498
10239.20 449
10240.16 437
10241.11 440
10242.07 418
10243.03 442
10243.98 447
10244.94 386
10245.89 400
10246.85 439
10247.80 433
10248.76 437
10249.72 438
10250.67 460
10251.63 425
10252.58 413
10253.54 428
10254.50 401
10255.45 366
10256.41 399
10257.36 416
10258.32 385
10259.28 392
10260.23 379
10261.19 373
10262.15 376
10263.10 414
10264.06 382
10265.02 384
10265.97 390
10266.93 436
10267.89 407
10268.84 406
10269.80 410
10270.76 432
10271.71 405
10272.67 396
10273.63 381
10274.59 367
10275.54 357
10276.50 346
10277.46 391
10278.41 407
10279.37 444
10280.33 380
10281.29 390
10282.24 381
10283.20 375
10284.16 351
10285.12 405
10286.07 394
10287.03 381
10287.99 439
10288.95 391
10289.91 399
10290.86 357
10291.82 385
10292.78 391
10293.74 384
10294.70 372
10295.65 407
10296.61 409
10297.57 418
10298.53 383
10299.49 344
10300.44 375
10301.40 382
10302.36 376
10303.32 368
10304.28 377
10305.24 335
10306.20 389
10307.15 368
10308.11 380
10309.07 370
10310.03 372
10310.99 365
10311.95 361
10312.91 363
10313.87 352
10314.82 387
10315.78 373
10316.74 410
10317.70 360
10318.66 349
10319.62 373
10320.58 342
10321.54 360
10322.50 396
10323.46 363
10324.42 360
10325.38 372
10326.34 356
10327.29 381
10328.25 397
10329.21 388
10330.17 390
10331.13 375
10332.09 397
10333.05 365
10334.01 341
10334.97 359
10335.93 367
10336.89 377
10337.85 325
10338.81 360
10339.77 328
10340.73 385
10341.69 334
10342.65 319
10343.61 312
10344.57 358
10345.54 375
10346.50 366
10347.46 381
10348.42 373
10349.38 380
10350.34 363
10351.30 355
10352.26 340
10353.22 336
10354.18 325
10355.14 343
10356.10 338
10357.06 372
10358.02 397
10358.99 361
10359.95 377
10360.91 336
10361.87 382
10362.83 376
10363.79 380
10364.75 341
10365.71 363
10366.68 314
10367.64 373
10368.60 345
10369.56 328
10370.52 371
10371.48 380
10372.44 343
10373.41 367
10374.37 365
10375.33 370
10376.29 379
10377.25 331
10378.22 341
10379.18 329
10380.14 375
10381.10 383
10382.06 387
10383.03 334
10383.99 341
10384.95 348
10385.91 370
10386.88 357
10387.84 340
10388.80 329
10389.76 343
10390.72 384
10391.69 366
10392.65 353
10393.61 349
10394.58 365
10395.54 342
10396.50 382
10397.46 397
10398.43 382
10399.39 357
10400.35 373
10401.32 331
10402.28 358
10403.24 354
10404.20 342
10405.17 397
10406.13 360
10407.09 386
10408.06 392
10409.02 399
10409.98 374
10410.95 436
10411.91 430
10412.88 407
10413.84 411
10414.80 401
10415.77 471
10416.73 438
10417.69 507
10418.66 534
10419.62 619
10420.59 683
10421.55 802
10422.51 758
10423.48 775
10424.44 715
10425.41 702
10426.37 658
10427.33 594
10428.30 534
10429.26 522
10430.23 467
10431.19 453
10432.16 420
10433.12 432
10434.08 371
10435.05 411
10436.01 410
10436.98 395
10437.94 356
10438.91 368
10439.87 432
10440.84 366
10441.80 413
10442.77 362
10443.73 382
10444.70 354
10445.66 365
10446.63 393
10447.59 400
10448.56 386
10449.52 346
10450.49 383
10451.45 363
10452.42 353
10453.38 382
10454.35 394
10455.32 308
10456.28 325
10457.25 350
10458.21 380
10459.18 340
10460.14 368
10461.11 364
10462.08 366
10463.04 367
10464.01 340
10464.97 388
10465.94 377
10466.90 361
10467.87 320
10468.84 375
10469.80 330
10470.77 353
10471.74 346
10472.70 385
10473.67 308
10474.63 326
10475.60 317
10476.57 317
10477.53 303
10478.50 351
10479.47 334
10480.43 312
10481.40 332
10482.37 321
10483.33 333
10484.30 333
10485.27 329
10486.24 317
10487.20 360
10488.17 334
10489.14 319
10490.10 328
10491.07 324
10492.04 329
10493.01 311
10493.97 367
10494.94 346
10495.91 337
10496.87 342
10497.84 381
10498.81 344
10499.78 324
10500.74 337
10501.71 390
10502.68 347
10503.65 345
10504.62 338
10505.58 369
10506.55 337
10507.52 320
10508.49 348
10509.46 347
10510.42 335
10511.39 314
10512.36 364
10513.33 314
10514.30 353
10515.26 317
10516.23 332
10517.20 301
10518.17 335
10519.14 336
10520.11 303
10521.08 318
10522.04 340
10523.01 368
10523.98 347
10524.95 340
10525.92 330
10526.89 355
10527.86 320
10528.83 301
10529.79 334
10530.76 360
10531.73 338
10532.70 370
10533.67 348
10534.64 359
10535.61 305
10536.58 302
10537.55 339
10538.52 330
10539.49 340
10540.46 313
10541.43 318
10542.39 296
10543.36 328
10544.33 320
10545.30 361
10546.27 291
10547.24 340
10548.21 346
10549.18 331
10550.15 331
10551.12 339
10552.09 318
10553.06 336
10554.03 324
10555.00 292
10555.97 333
10556.94 325
10557.91 338
10558.88 314
10559.85 334
10560.82 333
10561.80 371
10562.77 370
10563.74 384
10564.71 346
10565.68 384
10566.65 340
10567.62 404
10568.59 399
10569.56 344
10570.53 325
10571.50 330
10572.47 393
10573.44 330
10574.41 374
10575.39 350
10576.36 328
10577.33 320
10578.30 354
10579.27 316
10580.24 340
10581.21 340
10582.18 338
10583.16 296
10584.13 272
10585.10 292
10586.07 274
10587.04 290
10588.01 300
10588.99 310
10589.96 288
10590.93 327
10591.90 334
10592.87 349
10593.84 324
10594.82 315
10595.79 301
10596.76 341
10597.73 332
10598.70 340
10599.68 338
10600.65 299
10601.62 341
10602.59 349
10603.57 331
10604.54 297
10605.51 315
10606.48 356
10607.46 351
10608.43 316
10609.40 296
10610.37 277
10611.35 295
10612.32 308
10613.29 345
10614.27 305
10615.24 271
10616.21 312
10617.18 318
10618.16 300
10619.13 320
10620.10 318
10621.08 316
10622.05 336
10623.02 300
10624.00 308
10624.97 315
10625.94 332
10626.92 326
10627.89 322
10628.86 318
10629.84 299
10630.81 320
10631.78 287
10632.76 267
10633.73 287
10634.71 339
10635.68 305
10636.65 337
10637.63 299
10638.60 297
10639.58 329
10640.55 328
10641.52 311
10642.50 337
10643.47 334
10644.45 291
10645.42 345
10646.39 309
10647.37 326
10648.34 330
10649.32 326
10650.29 302
10651.27 311
10652.24 288
10653.22 273
10654.19 267
10655.17 283
10656.14 262
10657.12 309
10658.09 307
10659.07 315
10660.04 326
10661.01 337
10661.99 309
10662.97 277
10663.94 308
10664.92 269
10665.89 268
10666.87 254
10667.84 327
10668.82 281
10669.79 287
10670.77 295
10671.74 295
10672.72 285
10673.69 275
10674.67 304
10675.65 299
10676.62 301
10677.60 285
10678.57 322
10679.55 289
10680.52 310
10681.50 283
10682.48 336
10683.45 296
10684.43 303
10685.40 302
10686.38 314
10687.36 324
10688.33 273
10689.31 283
10690.29 317
10691.26 290
10692.24 309
10693.22 318
10694.19 330
10695.17 321
10696.14 296
10697.12 323
10698.10 281
10699.08 301
10700.05 303
10701.03 346
10702.01 302
10702.98 334
10703.96 276
10704.94 301
10705.91 296
10706.89 318
10707.87 373
10708.85 314
10709.82 335
10710.80 300
10711.78 271
10712.75 293
10713.73 285
10714.71 304
10715.69 303
10716.66 298
10717.64 297
10718.62 275
10719.60 280
10720.57 300
10721.55 293
10722.53 311
10723.51 284
10724.49 315
10725.46 292
10726.44 312
10727.42 274
10728.40 291
10729.38 287
10730.35 256
10731.33 259
10732.31 303
10733.29 289
10734.27 289
10735.25 321
10736.22 291
10737.20 287
10738.18 284
10739.16 300
10740.14 309
10741.12 331
10742.10 273
10743.08 268
10744.05 260
10745.03 273
10746.01 232
10746.99 294
10747.97 254
10748.95 255
10749.93 291
10750.91 275
10751.89 293
10752.87 343
10753.84 286
10754.82 280
10755.80 280
10756.78 289
10757.76 298
10758.74 253
10759.72 291
10760.70 273
10761.68 329
10762.66 294
10763.64 301
10764.62 267
10765.60 282
10766.58 318
10767.56 322
10768.54 323
10769.52 298
10770.50 302
10771.48 301
10772.46 325
10773.44 298
10774.42 317
10775.40 272
10776.38 285
10777.36 287
10778.34 302
10779.32 278
10780.30 308
10781.28 281
10782.26 297
10783.24 270
10784.22 259
10785.20 283
10786.19 277
10787.17 289
10788.15 313
10789.13 305
10790.11 274
10791.09 299
10792.07 275
10793.05 290
10794.03 325
10795.01 271
10796.00 294
10796.98 299
10797.96 269
10798.94 284
10799.92 293
10800.90 278
10801.88 322
10802.86 276
10803.85 298
10804.83 293
10805.81 285
10806.79 278
10807.77 254
10808.75 276
10809.74 265
10810.72 299
10811.70 323
10812.68 281
10813.66 278
10814.65 268
10815.63 289
10816.61 289
10817.59 298
10818.57 298
10819.56 329
10820.54 334
10821.52 290
10822.50 300
10823.49 323
10824.47 320
10825.45 339
10826.43 358
10827.42 372
10828.40 356
10829.38 335
10830.36 340
10831.35 344
10832.33 280
10833.31 330
10834.30 295
10835.28 293
10836.26 304
10837.25 317
10838.23 291
10839.21 269
10840.19 284
10841.18 289
10842.16 281
10843.14 294
10844.13 314
10845.11 308
10846.09 296
10847.08 297
10848.06 323
10849.05 345
10850.03 316
10851.01 255
10852.00 298
10852.98 274
10853.96 338
10854.95 336
10855.93 283
10856.92 305
10857.90 294
10858.88 328
10859.87 301
10860.85 277
10861.84 308
10862.82 316
10863.80 315
10864.79 344
10865.77 286
10866.76 264
10867.74 307
10868.73 317
10869.71 312
10870.70 298
10871.68 274
10872.67 315
10873.65 296
10874.63 280
10875.62 265
10876.60 319
10877.59 335
10878.57 278
10879.56 258
10880.54 250
10881.53 286
10882.51 290
10883.50 294
10884.48 247
10885.47 292
10886.46 314
10887.44 309
10888.43 303
10889.41 262
10890.40 296
10891.38 302
10892.37 313
10893.35 258
10894.34 287
10895.33 260
10896.31 298
10897.30 298
10898.28 330
10899.27 326
10900.25 336
10901.24 322
10902.23 288
10903.21 322
10904.20 304
10905.18 288
10906.17 307
10907.16 313
10908.14 316
10909.13 331
10910.12 340
10911.10 330
10912.09 328
10913.08 325
10914.06 282
10915.05 290
10916.04 315
10917.02 298
10918.01 304
10919.00 364
10919.98 330
10920.97 328
10921.96 332
10922.94 312
10923.93 300
10924.92 306
10925.90 332
10926.89 321
10927.88 274
10928.87 307
10929.85 367
10930.84 338
10931.83 352
10932.82 316
10933.80 349
10934.79 321
10935.78 341
10936.77 308
10937.75 289
10938.74 308
10939.73 381
10940.72 373
10941.70 275
10942.69 338
10943.68 356
10944.67 370
10945.66 330
10946.64 322
10947.63 370
10948.62 381
10949.61 366
10950.60 373
10951.58 373
10952.57 387
10953.56 378
10954.55 400
10955.54 412
10956.53 403
10957.52 420
10958.50 421
10959.49 489
10960.48 498
10961.47 481
10962.46 492
10963.45 481
10964.44 473
10965.42 477
10966.41 429
10967.40 459
10968.39 461
10969.38 426
10970.37 397
10971.36 386
10972.35 396
10973.34 396
10974.33 422
10975.32 398
10976.31 370
10977.29 372
10978.28 374
10979.27 377
10980.26 381
10981.25 401
10982.24 411
10983.23 430
10984.22 393
10985.21 426
10986.20 416
10987.19 419
10988.18 416
10989.17 442
10990.16 377
10991.15 419
10992.14 405
10993.13 403
10994.12 430
10995.11 475
10996.10 465
10997.09 498
10998.08 490
10999.07 535
11000.06 584
11001.05 666
11002.05 721
11003.04 764
11004.03 713
11005.02 693
11006.01 706
11007.00 678
11007.99 624
11008.98 607
11009.97 585
11010.96 579
11011.95 508
11012.94 443
11013.94 371
11014.93 440
11015.92 438
11016.91 386
11017.90 396
11018.89 416
11019.88 357
11020.87 337
11021.87 338
11022.86 362
11023.85 364
11024.84 355
11025.83 374
11026.82 407
11027.81 400
11028.81 356
11029.80 398
11030.79 374
11031.78 384
11032.77 414
11033.77 429
11034.76 361
11035.75 401
11036.74 382
11037.73 396
11038.73 390
11039.72 350
11040.71 322
11041.70 379
11042.70 411
11043.69 348
11044.68 362
11045.67 369
11046.67 351
11047.66 362
11048.65 357
11049.64 355
11050.64 365
11051.63 350
11052.62 337
11053.61 319
11054.61 312
11055.60 341
11056.59 344
11057.59 340
11058.58 295
11059.57 341
11060.57 305
11061.56 342
11062.55 360
11063.55 336
11064.54 338
11065.53 333
11066.53 324
11067.52 323
11068.51 358
11069.51 345
11070.50 374
11071.49 336
11072.49 316
11073.48 326
11074.48 317
11075.47 325
11076.46 299
11077.46 327
11078.45 333
11079.45 326
11080.44 367
11081.43 321
11082.43 320
11083.42 327
11084.42 324
11085.41 312
11086.40 380
11087.40 324
11088.39 306
11089.39 333
11090.38 327
11091.38 327
11092.37 352
11093.37 383
11094.36 342
11095.36 320
11096.35 326
11097.35 317
11098.34 317
11099.34 349
11100.33 326
11101.33 366
11102.32 342
11103.32 338
11104.31 361
11105.31 374
11106.30 359
11107.30 337
11108.29 346
11109.29 357
11110.28 353
11111.28 323
11112.27 365
11113.27 370
11114.26 334
11115.26 334
11116.26 334
11117.25 373
11118.25 400
11119.24 428
11120.24 392
11121.24 384
11122.23 429
11123.23 413
11124.22 419
11125.22 393
11126.22 472
11127.21 506
11128.21 535
11129.20 562
11130.20 595
11131.20 581
11132.19 581
11133.19 553
11134.19 519
11135.18 466
11136.18 451
11137.18 461
11138.17 402
11139.17 380
11140.17 388
11141.16 356
11142.16 407
11143.16 327
11144.15 348
11145.15 396
11146.15 421
11147.14 390
11148.14 370
11149.14 389
11150.14 418
11151.13 406
11152.13 361
11153.13 373
11154.13 370
11155.12 399
11156.12 383
11157.12 336
11158.12 334
11159.11 358
11160.11 370
11161.11 362
11162.11 325
11163.10 328
11164.10 337
11165.10 314
11166.10 340
11167.10 308
11168.09 361
11169.09 330
11170.09 346
11171.09 316
11172.09 325
11173.08 299
11174.08 339
11175.08 322
11176.08 356
11177.08 354
11178.08 326
11179.08 332
11180.07 327
11181.07 311
11182.07 343
11183.07 322
11184.07 329
11185.07 319
11186.07 325
11187.06 323
11188.06 298
11189.06 326
11190.06 327
11191.06 312
11192.06 341
11193.06 335
11194.06 309
11195.06 316
11196.06 334
11197.06 325
11198.06 340
11199.05 323
11200.05 329
11201.05 350
11202.05 294
11203.05 303
11204.05 329
11205.05 321
11206.05 347
11207.05 299
11208.05 340
11209.05 339
11210.05 358
11211.05 307
11212.05 328
11213.05 305
11214.05 298
11215.05 335
11216.05 303
11217.05 342
11218.05 361
11219.05 364
11220.05 357
11221.05 333
11222.05 323
11223.05 329
11224.05 327
11225.06 296
11226.06 302
11227.06 300
11228.06 320
11229.06 333
11230.06 302
11231.06 343
11232.06 322
11233.06 321
11234.06 308
11235.06 345
11236.06 334
11237.07 307
11238.07 336
11239.07 344
11240.07 357
11241.07 351
11242.07 337
11243.07 348
11244.07 325
11245.08 292
11246.08 320
11247.08 327
11248.08 302
11249.08 330
11250.08 286
11251.09 287
11252.09 288
11253.09 314
11254.09 287
11255.09 316
11256.10 339
11257.10 298
11258.10 326
11259.10 313
11260.10 331
11261.11 316
11262.11 330
11263.11 336
11264.11 329
11265.11 308
11266.12 304
11267.12 316
11268.12 365
11269.12 309
11270.13 312
11271.13 317
11272.13 326
11273.14 307
11274.14 288
11275.14 310
11276.14 334
11277.15 340
11278.15 347
11279.15 392
11280.16 380
11281.16 423
11282.16 441
11283.17 447
11284.17 433
11285.17 424
11286.17 435
11287.18 392
11288.18 386
11289.18 345
11290.19 334
11291.19 303
11292.20 321
11293.20 307
11294.20 360
11295.21 310
11296.21 345
11297.21 297
11298.22 323
11299.22 319
11300.23 327
11301.23 319
11302.23 298
11303.24 287
11304.24 304
11305.25 334
11306.25 304
11307.25 314
11308.26 277
11309.26 276
11310.27 286
11311.27 292
11312.28 305
11313.28 298
11314.29 299
11315.29 361
11316.29 356
11317.30 324
11318.30 367
11319.31 325
11320.31 351
11321.32 354
11322.32 337
11323.33 301
11324.33 313
11325.34 328
11326.34 303
11327.35 289
11328.35 316
11329.36 261
11330.36 261
11331.37 277
11332.38 277
11333.38 283
11334.39 279
11335.39 314
11336.40 305
11337.40 301
11338.41 276
11339.41 346
11340.42 289
11341.43 284
11342.43 264
11343.44 332
11344.44 318
11345.45 308
11346.46 317
11347.46 316
11348.47 318
11349.47 339
11350.48 310
11351.49 286
11352.49 313
11353.50 279
11354.50 306
11355.51 267
11356.52 310
11357.52 333
11358.53 321
11359.54 316
11360.54 346
11361.55 339
11362.56 353
11363.56 357
11364.57 354
11365.58 343
11366.58 318
11367.59 346
11368.60 358
11369.61 326
11370.61 313
11371.62 312
11372.63 314
11373.63 280
11374.64 285
11375.65 297
11376.66 311
11377.66 301
11378.67 283
11379.68 295
11380.69 324
11381.69 312
11382.70 321
11383.71 273
11384.72 307
11385.72 281
11386.73 291
11387.74 284
11388.75 290
11389.76 296
11390.76 314
11391.77 281
11392.78 263
11393.79 245
11394.80 279
11395.80 279
11396.81 249
11397.82 280
11398.83 275
11399.84 285
11400.85 259
11401.85 312
11402.86 304
11403.87 284
11404.88 261
11405.89 296
11406.90 311
11407.91 290
11408.91 279
11409.92 294
11410.93 278
11411.94 259
11412.95 284
11413.96 276
11414.97 237
11415.98 260
11416.99 254
11418.00 277
11419.00 300
11420.01 265
11421.02 263
11422.03 279
11423.04 284
11424.05 248
11425.06 250
11426.07 273
11427.08 267
11428.09 255
11429.10 288
11430.11 286
11431.12 275
11432.13 268
11433.14 264
11434.15 255
11435.16 274
11436.17 286
11437.18 266
11438.19 258
11439.20 241
11440.21 287
11441.22 276
11442.23 259
11443.24 303
11444.25 287
11445.26 310
11446.27 302
11447.28 295
11448.29 257
11449.30 287
11450.31 251
11451.32 257
11452.33 245
11453.34 255
11454.36 261
11455.37 287
11456.38 278
11457.39 279
11458.40 279
11459.41 291
11460.42 269
11461.43 251
11462.44 257
11463.45 276
11464.47 243
11465.48 246
11466.49 272
11467.50 285
11468.51 253
11469.52 266
11470.53 270
11471.55 236
11472.56 284
11473.57 310
11474.58 274
11475.59 251
11476.60 288
11477.62 314
11478.63 295
11479.64 313
11480.65 272
11481.66 275
11482.68 263
11483.69 276
11484.70 279
11485.71 252
11486.72 284
11487.74 274
11488.75 267
11489.76 261
11490.77 259
11491.79 246
11492.80 239
11493.81 273
11494.82 268
11495.84 250
11496.85 256
11497.86 288
11498.87 252
11499.89 260
11500.90 270
11501.91 239
11502.93 264
11503.94 259
11504.95 211
11505.96 233
11506.98 291
11507.99 282
11509.00 270
11510.02 275
11511.03 245
11512.04 237
11513.06 255
11514.07 260
11515.08 246
11516.10 266
11517.11 244
11518.13 271
11519.14 269
11520.15 224
11521.17 226
11522.18 234
11523.19 292
11524.21 259
11525.22 283
11526.24 224
11527.25 252
11528.26 264
11529.28 247
11530.29 255
11531.31 245
11532.32 243
11533.33 254
11534.35 267
11535.36 253
11536.38 259
11537.39 255
11538.41 256
11539.42 280
11540.44 270
11541.45 317
11542.47 269
11543.48 286
11544.49 268
11545.51 247
11546.52 262
11547.54 279
11548.55 243
11549.57 230
11550.58 259
11551.60 262
11552.61 246
11553.63 252
11554.64 268
11555.66 267
11556.68 266
11557.69 283
11558.71 253
11559.72 255
11560.74 293
11561.75 278
11562.77 265
11563.78 273
11564.80 278
11565.82 279
11566.83 260
11567.85 289
11568.86 284
11569.88 310
11570.89 307
11571.91 293
11572.93 280
11573.94 297
11574.96 293
11575.97 269
11576.99 283
11578.01 295
11579.02 327
11580.04 275
11581.06 286
11582.07 302
11583.09 284
11584.11 304
11585.12 289
11586.14 322
11587.16 349
11588.17 330
11589.19 337
11590.21 358
11591.22 328
11592.24 385
11593.26 348
11594.27 367
11595.29 446
11596.31 410
11597.32 420
11598.34 403
11599.36 426
11600.38 443
11601.39 442
11602.41 481
11603.43 539
11604.45 560
11605.46 588
11606.48 660
11607.50 647
11608.52 587
11609.53 639
11610.55 622
11611.57 582
11612.59 538
11613.60 456
11614.62 465
11615.64 398
11616.66 434
11617.68 442
11618.69 465
11619.71 452
11620.73 442
11621.75 430
11622.77 419
11623.78 390
11624.80 410
11625.82 464
11626.84 457
11627.86 437
11628.88 472
11629.90 555
11630.91 540
11631.93 589
11632.95 649
11633.97 668
11634.99 721
11636.01 735
11637.03 763
11638.05 866
11639.06 810
11640.08 746
11641.10 757
11642.12 685
11643.14 630
11644.16 569
11645.18 535
11646.20 504
11647.22 443
11648.24 434
11649.26 412
11650.28 428
11651.30 355
11652.31 356
11653.33 365
11654.35 369
11655.37 368
11656.39 347
11657.41 354
11658.43 327
11659.45 317
11660.47 310
11661.49 289
11662.51 325
11663.53 329
11664.55 337
11665.57 343
11666.59 373
11667.61 349
11668.63 339
11669.65 345
11670.67 369
11671.69 384
11672.71 324
11673.73 301
11674.76 344
11675.78 363
11676.80 335
11677.82 330
11678.84 317
11679.86 311
11680.88 298
11681.90 308
11682.92 309
11683.94 320
11684.96 317
11685.98 301
11687.00 311
11688.03 288
11689.05 275
11690.07 291
11691.09 282
11692.11 287
11693.13 286
11694.15 280
11695.17 260
11696.20 296
11697.22 318
11698.24 294
11699.26 309
11700.28 298
11701.30 287
11702.33 264
11703.35 270
11704.37 292
11705.39 273
11706.41 332
11707.44 316
11708.46 289
11709.48 297
11710.50 294
11711.52 290
11712.55 267
11713.57 330
11714.59 313
11715.61 298
11716.63 319
11717.66 319
11718.68 284
11719.70 293
11720.72 289
11721.75 289
11722.77 289
11723.79 294
11724.82 280
11725.84 266
11726.86 298
11727.88 302
11728.91 261
11729.93 296
11730.95 295
11731.98 261
11733.00 269
11734.02 298
11735.04 322
11736.07 255
11737.09 258
11738.11 249
11739.14 309
11740.16 298
11741.18 291
11742.21 263
11743.23 283
11744.25 258
11745.28 258
11746.30 276
11747.33 256
11748.35 278
11749.37 223
11750.40 251
11751.42 244
11752.44 257
11753.47 261
11754.49 238
11755.52 278
11756.54 310
11757.57 281
11758.59 289
11759.61 267
11760.64 292
11761.66 261
11762.69 232
11763.71 249
11764.74 293
11765.76 267
11766.78 286
11767.81 301
11768.83 274
11769.86 248
11770.88 252
11771.91 287
11772.93 298
11773.96 284
11774.98 255
11776.01 280
11777.03 261
11778.06 271
11779.08 266
11780.11 283
11781.13 282
11782.16 262
11783.18 281
11784.21 311
11785.23 296
11786.26 267
11787.28 275
11788.31 266
11789.34 278
11790.36 305
11791.39 280
11792.41 285
11793.44 247
11794.46 283
11795.49 279
11796.52 259
11797.54 282
11798.57 285
11799.59 264
11800.62 284
11801.65 256
11802.67 261
11803.70 268
11804.72 306
11805.75 278
11806.78 275
11807.80 272
11808.83 283
11809.86 262
11810.88 240
11811.91 243
11812.93 253
11813.96 266
11814.99 240
11816.01 248
11817.04 270
11818.07 298
11819.10 296
11820.12 258
11821.15 259
11822.18 244
11823.20 245
11824.23 282
11825.26 300
11826.28 280
11827.31 267
11828.34 250
11829.37 280
11830.39 261
11831.42 276
11832.45 299
11833.48 313
11834.50 257
11835.53 268
11836.56 261
11837.59 307
11838.61 279
11839.64 263
11840.67 255
11841.70 248
11842.72 249
11843.75 258
11844.78 280
11845.81 261
11846.84 257
11847.86 278
11848.89 259
11849.92 245
11850.95 248
11851.98 267
11853.01 265
11854.03 247
11855.06 273
11856.09 244
11857.12 279
11858.15 276
11859.18 281
11860.20 262
11861.23 225
11862.26 302
11863.29 305
11864.32 311
11865.35 278
11866.38 278
11867.41 271
11868.44 268
11869.46 292
11870.49 277
11871.52 237
11872.55 283
11873.58 290
11874.61 282
11875.64 265
11876.67 251
11877.70 288
11878.73 275
11879.76 252
11880.79 253
11881.82 276
11882.85 294
11883.88 288
11884.91 285
11885.93 285
11886.96 307
11887.99 283
11889.02 296
11890.05 256
11891.08 277
11892.11 296
11893.14 322
11894.17 303
11895.20 264
11896.23 298
11897.26 354
11898.30 308
11899.33 322
11900.36 295
11901.39 344
11902.42 322
11903.45 376
11904.48 373
11905.51 387
11906.54 419
11907.57 404
11908.60 352
11909.63 337
11910.66 360
11911.69 340
11912.72 364
11913.75 338
11914.79 350
11915.82 334
11916.85 356
11917.88 344
11918.91 334
11919.94 344
11920.97 371
11922.00 379
11923.04 381
11924.07 370
11925.10 349
11926.13 373
11927.16 350
11928.19 350
11929.22 370
11930.26 434
11931.29 476
11932.32 469
11933.35 446
11934.38 493
11935.41 511
11936.45 483
11937.48 471
11938.51 454
11939.54 468
11940.58 453
11941.61 392
11942.64 380
11943.67 374
11944.70 350
11945.74 338
11946.77 306
11947.80 310
11948.83 313
11949.87 342
11950.90 330
11951.93 318
11952.96 312
11954.00 339
11955.03 281
11956.06 323
11957.09 294
11958.13 313
11959.16 287
11960.19 285
11961.23 294
11962.26 298
11963.29 308
11964.33 270
11965.36 333
11966.39 283
11967.43 305
11968.46 323
11969.49 315
11970.53 296
11971.56 327
11972.59 345
11973.63 346
11974.66 300
11975.69 253
11976.73 298
11977.76 302
11978.79 313
11979.83 276
11980.86 342
11981.90 320
11982.93 280
11983.96 264
11985.00 273
11986.03 274
11987.07 278
11988.10 249
11989.13 286
11990.17 274
11991.20 275
11992.24 299
11993.27 282
11994.31 318
11995.34 299
11996.38 292
11997.41 318
11998.44 313
11999.48 333
12000.51 297
12001.55 291
12002.58 294
12003.62 303
12004.65 287
12005.69 308
12006.72 292
12007.76 348
12008.79 303
12009.83 293
12010.86 283
12011.90 297
12012.93 282
12013.97 295
12015.00 327
12016.04 369
12017.08 365
12018.11 387
12019.15 379
12020.18 385
12021.22 378
12022.25 367
12023.29 388
12024.32 387
12025.36 363
12026.40 351
12027.43 359
12028.47 387
12029.50 373
12030.54 338
12031.58 341
12032.61 343
12033.65 329
12034.68 337
12035.72 342
12036.76 333
12037.79 319
12038.83 330
12039.87 347
12040.90 330
12041.94 323
12042.98 338
12044.01 312
12045.05 299
12046.09 294
12047.12 338
12048.16 355
12049.20 287
12050.23 311
12051.27 319
12052.31 311
12053.34 297
12054.38 317
12055.42 346
12056.45 310
12057.49 328
12058.53 285
12059.57 288
12060.60 310
12061.64 326
12062.68 295
12063.72 301
12064.75 324
12065.79 297
12066.83 311
12067.87 300
12068.90 372
12069.94 367
12070.98 348
12072.02 340
12073.06 332
12074.09 308
12075.13 330
12076.17 347
12077.21 306
12078.24 312
12079.28 320
12080.32 306
12081.36 297
12082.40 309
12083.44 286
12084.47 292
12085.51 298
12086.55 271
12087.59 312
12088.63 295
12089.67 290
12090.71 297
12091.74 293
12092.78 331
12093.82 275
12094.86 287
12095.90 263
12096.94 289
12097.98 307
12099.02 306
12100.05 315
12101.09 337
12102.13 334
12103.17 333
12104.21 355
12105.25 340
12106.29 338
12107.33 371
12108.37 375
12109.41 292
12110.45 296
12111.49 310
12112.53 310
12113.57 310
12114.61 284
12115.65 285
12116.69 296
12117.72 289
12118.76 310
12119.80 305
12120.84 297
12121.88 272
12122.92 269
12123.96 258
12125.00 252
12126.04 253
12127.08 272
12128.12 264
12129.17 314
12130.21 272
12131.25 266
12132.29 250
12133.33 269
12134.37 231
12135.41 262
12136.45 265
12137.49 245
12138.53 258
12139.57 274
12140.61 268
12141.65 252
12142.69 236
12143.73 238
12144.77 242
12145.82 271
12146.86 251
12147.90 251
12148.94 213
12149.98 261
12151.02 262
12152.06 241
12153.10 237
12154.15 228
12155.19 256
12156.23 225
12157.27 249
12158.31 239
12159.35 228
12160.39 234
12161.44 240
12162.48 249
12163.52 256
12164.56 260
12165.60 261
12166.64 230
12167.69 271
12168.73 268
12169.77 220
12170.81 218
12171.85 228
12172.90 240
12173.94 261
12174.98 287
12176.02 221
12177.07 261
12178.11 225
12179.15 241
12180.19 234
12181.24 231
12182.28 274
12183.32 244
12184.36 244
12185.41 241
12186.45 228
12187.49 228
12188.53 266
12189.58 281
12190.62 254
12191.66 208
12192.71 241
12193.75 238
12194.79 222
12195.84 222
12196.88 226
12197.92 252
12198.97 254
12200.01 255
12201.05 248
12202.10 265
12203.14 255
12204.18 243
12205.23 242
12206.27 264
12207.31 247
12208.36 278
12209.40 247
12210.44 220
12211.49 241
12212.53 267
12213.58 255
12214.62 229
12215.66 219
12216.71 222
12217.75 204
12218.80 233
12219.84 226
12220.88 217
12221.93 226
12222.97 236
12224.02 271
12225.06 218
12226.11 207
12227.15 243
12228.19 243
12229.24 252
12230.28 244
12231.33 272
12232.37 246
12233.42 259
12234.46 247
12235.51 242
12236.55 230
12237.60 255
12238.64 268
12239.69 265
12240.73 219
12241.78 237
12242.82 260
12243.87 283
12244.91 258
12245.96 250
12247.00 279
12248.05 287
12249.09 263
12250.14 254
12251.19 252
12252.23 236
12253.28 229
12254.32 237
12255.37 256
12256.41 235
12257.46 246
12258.51 237
12259.55 208
12260.60 204
12261.64 205
12262.69 221
12263.74 240
12264.78 240
12265.83 219
12266.87 223
12267.92 216
12268.97 212
12270.01 189
12271.06 200
12272.11 217
12273.15 213
12274.20 231
12275.24 204
12276.29 216
12277.34 224
12278.38 220
12279.43 213
12280.48 208
12281.52 205
12282.57 243
12283.62 206
12284.67 210
12285.71 211
12286.76 216
12287.81 235
12288.85 217
12289.90 223
12290.95 226
12292.00 189
12293.04 232
12294.09 193
12295.14 179
12296.18 197
12297.23 225
12298.28 223
12299.33 173
12300.38 204
12301.42 227
12302.47 255
12303.52 210
12304.57 222
12305.61 198
12306.66 207
12307.71 195
12308.76 217
12309.81 210
12310.85 215
12311.90 248
12312.95 266
12314.00 199
12315.05 209
12316.09 224
12317.14 213
12318.19 223
12319.24 193
12320.29 209
12321.34 211
12322.39 203
12323.43 181
12324.48 215
12325.53 210
12326.58 215
12327.63 205
12328.68 191
12329.73 197
12330.78 191
12331.82 224
12332.87 215
12333.92 190
12334.97 197
12336.02 208
12337.07 198
12338.12 218
12339.17 221
12340.22 232
12341.27 202
12342.32 203
12343.37 188
12344.42 206
12345.46 211
12346.51 189
12347.56 198
12348.61 240
12349.66 217
12350.71 229
12351.76 242
12352.81 216
12353.86 201
12354.91 210
12355.96 229
12357.01 209
12358.06 185
12359.11 198
12360.16 219
12361.21 179
12362.26 179
12363.31 203
12364.36 179
12365.41 199
12366.47 183
12367.52 186
12368.57 196
12369.62 230
12370.67 190
12371.72 172
12372.77 206
12373.82 208
12374.87 227
12375.92 200
12376.97 178
12378.02 203
12379.07 212
12380.12 201
12381.18 175
12382.23 185
12383.28 220
12384.33 230
12385.38 192
12386.43 163
12387.48 178
12388.53 235
12389.59 249
12390.64 180
12391.69 189
12392.74 223
12393.79 219
12394.84 204
12395.90 201
12396.95 212
12398.00 189
12399.05 204
12400.10 196
12401.15 207
12402.21 216
12403.26 223
12404.31 182
12405.36 235
12406.41 212
12407.47 177
12408.52 218
12409.57 206
12410.62 190
12411.68 215
12412.73 226
12413.78 201
12414.83 184
12415.89 194
12416.94 185
12417.99 200
12419.04 193
12420.10 198
12421.15 181
12422.20 185
12423.26 205
12424.31 214
12425.36 228
12426.41 172
12427.47 203
12428.52 190
12429.57 203
12430.63 198
12431.68 215
12432.73 193
12433.79 201
12434.84 206
12435.89 194
12436.95 205
12438.00 216
12439.05 211
12440.11 190
12441.16 213
12442.21 190
12443.27 198
12444.32 207
12445.38 207
12446.43 207
12447.48 209
12448.54 226
12449.59 229
12450.65 198
12451.70 214
12452.75 195
12453.81 194
12454.86 190
12455.92 189
12456.97 191
12458.02 189
12459.08 201
12460.13 189
12461.19 183
12462.24 200
12463.30 211
12464.35 228
12465.41 184
12466.46 194
12467.52 191
12468.57 205
12469.63 196
12470.68 229
12471.74 201
12472.79 193
12473.85 197
12474.90 231
12475.96 248
12477.01 225
12478.07 212
12479.12 211
12480.18 226
12481.23 218
12482.29 266
12483.34 225
12484.40 206
12485.45 214
12486.51 245
12487.56 257
12488.62 266
12489.68 264
12490.73 277
12491.79 289
12492.84 284
12493.90 297
12494.95 316
12496.01 341
12497.07 315
12498.12 363
12499.18 326
12500.23 367
12501.29 386
12502.35 368
12503.40 344
12504.46 342
12505.52 292
12506.57 272
12507.63 270
12508.69 222
12509.74 251
12510.80 241
12511.86 245
12512.91 213
12513.97 232
12515.03 256
12516.08 232
12517.14 233
12518.20 210
12519.25 233
12520.31 209
12521.37 208
12522.42 244
12523.48 238
12524.54 239
12525.60 221
12526.65 239
12527.71 254
12528.77 212
12529.82 218
12530.88 222
12531.94 216
12533.00 216
12534.05 238
12535.11 246
12536.17 239
12537.23 243
12538.29 234
12539.34 224
12540.40 235
12541.46 207
12542.52 193
12543.57 188
12544.63 231
12545.69 240
12546.75 209
12547.81 200
12548.87 234
12549.92 215
12550.98 208
12552.04 220
12553.10 175
12554.16 215
12555.22 227
12556.27 260
12557.33 233
12558.39 243
12559.45 251
12560.51 241
12561.57 208
12562.63 241
12563.68 258
12564.74 261
12565.80 263
12566.86 259
12567.92 238
12568.98 228
12570.04 285
12571.10 258
12572.16 256
12573.22 286
12574.28 340
12575.33 339
12576.39 359
12577.45 343
12578.51 351
12579.57 368
12580.63 334
12581.69 365
12582.75 283
12583.81 284
12584.87 306
12585.93 307
12586.99 291
12588.05 263
12589.11 270
12590.17 279
12591.23 231
12592.29 244
12593.35 230
12594.41 253
12595.47 250
12596.53 249
12597.59 232
12598.65 241
12599.71 215
12600.77 226
12601.83 224
12602.89 194
12603.95 228
12605.01 264
12606.07 228
12607.13 264
12608.20 218
12609.26 223
12610.32 251
12611.38 274
12612.44 252
12613.50 224
12614.56 227
12615.62 225
12616.68 277
12617.74 286
12618.81 254
12619.87 256
12620.93 259
12621.99 230
12623.05 247
12624.11 251
12625.17 236
12626.23 242
12627.30 221
12628.36 248
12629.42 232
12630.48 217
12631.54 204
12632.60 230
12633.67 220
12634.73 203
12635.79 234
12636.85 208
12637.91 243
12638.98 232
12640.04 213
12641.10 219
12642.16 218
12643.22 234
12644.29 211
12645.35 213
12646.41 211
12647.47 221
12648.54 245
12649.60 239
12650.66 236
12651.72 248
12652.79 266
12653.85 251
12654.91 306
12655.97 283
12657.04 227
12658.10 271
12659.16 254
12660.22 304
12661.29 285
12662.35 224
12663.41 223
12664.48 247
12665.54 279
12666.60 261
12667.67 248
12668.73 273
12669.79 267
12670.86 232
12671.92 240
12672.98 246
12674.05 240
12675.11 234
12676.17 245
12677.24 258
12678.30 262
12679.36 231
12680.43 237
12681.49 258
12682.56 272
12683.62 262
12684.68 264
12685.75 203
12686.81 213
12687.88 260
12688.94 269
12690.00 286
12691.07 286
12692.13 270
12693.20 258
12694.26 271
12695.33 251
12696.39 270
12697.45 255
12698.52 258
12699.58 272
12700.65 258
12701.71 243
12702.78 278
12703.84 291
12704.91 291
12705.97 326
12707.04 298
12708.10 293
12709.17 292
12710.23 327
12711.30 305
12712.36 271
12713.43 266
12714.49 297
12715.56 258
12716.62 257
12717.69 254
12718.75 261
12719.82 255
12720.88 253
12721.95 236
12723.02 217
12724.08 260
12725.15 273
12726.21 286
12727.28 294
12728.34 290
12729.41 273
12730.48 299
12731.54 298
12732.61 287
12733.67 303
12734.74 304
12735.81 330
12736.87 297
12737.94 284
12739.00 289
12740.07 345
12741.14 328
12742.20 319
12743.27 307
12744.34 287
12745.40 288
12746.47 279
12747.54 258
12748.60 275
12749.67 259
12750.74 275
12751.80 245
12752.87 271
12753.94 231
12755.00 272
12756.07 245
12757.14 258
12758.20 225
12759.27 225
12760.34 248
12761.40 235
12762.47 199
12763.54 204
12764.61 233
12765.67 231
12766.74 224
12767.81 198
12768.88 219
12769.94 237
12771.01 209
12772.08 217
12773.15 222
12774.21 228
12775.28 223
12776.35 242
12777.42 221
12778.49 204
12779.55 231
12780.62 229
12781.69 205
12782.76 186
12783.83 199
12784.89 228
12785.96 225
12787.03 210
12788.10 209
12789.17 220
12790.23 240
12791.30 216
12792.37 177
12793.44 202
12794.51 220
12795.58 211
12796.65 206
12797.71 206
12798.78 232
12799.85 222
12800.92 222
12801.99 186
12803.06 182
12804.13 213
12805.20 210
12806.27 231
12807.33 192
12808.40 181
12809.47 249
12810.54 252
12811.61 216
12812.68 228
12813.75 204
12814.82 211
12815.89 224
12816.96 229
12818.03 217
12819.10 234
12820.17 284
12821.24 270
12822.31 234
12823.38 253
12824.45 257
12825.52 229
12826.59 210
12827.66 192
12828.73 214
12829.80 221
12830.87 214
12831.94 211
12833.01 201
12834.08 210
12835.15 223
12836.22 205
12837.29 229
12838.36 206
12839.43 202
12840.50 187
12841.57 193
12842.64 227
12843.71 193
12844.78 224
12845.85 220
12846.92 187
12847.99 207
12849.06 216
12850.13 234
12851.21 189
12852.28 210
12853.35 184
12854.42 202
12855.49 218
12856.56 176
12857.63 205
12858.70 218
12859.77 205
12860.85 197
12861.92 202
12862.99 187
12864.06 181
12865.13 175
12866.20 173
12867.27 212
12868.35 190
12869.42 197
12870.49 198
12871.56 187
12872.63 185
12873.71 230
12874.78 223
12875.85 187
12876.92 204
12877.99 222
12879.07 178
12880.14 160
12881.21 189
12882.28 179
12883.35 194
12884.43 181
12885.50 215
12886.57 196
12887.64 197
12888.72 166
12889.79 202
12890.86 177
12891.93 181
12893.01 198
12894.08 195
12895.15 160
12896.22 177
12897.30 189
12898.37 191
12899.44 194
12900.52 206
12901.59 157
12902.66 187
12903.74 186
12904.81 172
12905.88 183
12906.96 177
12908.03 164
12909.10 181
12910.18 177
12911.25 156
12912.32 173
12913.40 182
12914.47 206
12915.54 198
12916.62 175
12917.69 172
12918.76 214
12919.84 183
12920.91 165
12921.99 169
12923.06 197
12924.13 192
12925.21 187
12926.28 182
12927.36 159
12928.43 212
12929.50 181
12930.58 199
12931.65 158
12932.73 142
12933.80 183
12934.88 169
12935.95 166
12937.02 149
12938.10 194
12939.17 190
12940.25 196
12941.32 139
12942.40 166
12943.47 186
12944.55 194
12945.62 206
12946.70 162
12947.77 201
12948.85 170
12949.92 175
12951.00 169
12952.07 162
12953.15 161
12954.22 189
12955.30 153
12956.37 156
12957.45 171
12958.52 164
12959.60 166
12960.68 184
12961.75 164
12962.83 150
12963.90 178
12964.98 179
12966.05 167
12967.13 156
12968.20 175
12969.28 180
12970.36 195
12971.43 175
12972.51 171
12973.58 185
12974.66 165
12975.74 165
12976.81 165
12977.89 170
12978.97 163
12980.04 182
12981.12 169
12982.19 159
12983.27 162
12984.35 151
12985.42 150
12986.50 161
12987.58 174
12988.65 176
12989.73 193
12990.81 206
12991.88 134
12992.96 152
12994.04 170
12995.11 177
12996.19 144
12997.27 180
12998.35 186
12999.42 164
13000.50 178
13001.58 156
13002.65 189
13003.73 168
13004.81 170
13005.89 177
13006.96 161
13008.04 150
13009.12 185
13010.20 155
13011.27 167
13012.35 195
13013.43 180
13014.51 188
13015.58 182
13016.66 187
13017.74 178
13018.82 181
13019.90 211
13020.97 193
13022.05 164
13023.13 170
13024.21 186
13025.29 189
13026.37 182
13027.44 182
13028.52 161
13029.60 219
13030.68 184
13031.76 146
13032.84 159
13033.91 176
13034.99 193
13036.07 202
13037.15 178
13038.23 187
13039.31 179
13040.39 188
13041.46 196
13042.54 204
13043.62 186
13044.70 210
13045.78 190
13046.86 193
13047.94 191
13049.02 192
13050.10 197
13051.18 207
13052.26 195
13053.34 189
13054.41 187
13055.49 176
13056.57 160
13057.65 178
13058.73 177
13059.81 189
13060.89 198
13061.97 205
13063.05 196
13064.13 170
13065.21 175
13066.29 200
13067.37 190
13068.45 208
13069.53 197
13070.61 181
13071.69 161
13072.77 168
13073.85 205
13074.93 175
13076.01 196
13077.09 181
13078.17 189
13079.25 177
13080.33 170
13081.41 188
13082.49 195
13083.58 157
13084.66 180
13085.74 196
13086.82 175
13087.90 169
13088.98 154
13090.06 160
13091.14 195
13092.22 199
13093.30 157
13094.38 182
13095.46 211
13096.55 155
13097.63 154
13098.71 165
13099.79 184
13100.87 198
13101.95 205
13103.03 178
13104.12 190
13105.20 164
13106.28 228
13107.36 158
13108.44 156
13109.52 173
13110.60 196
13111.69 183
13112.77 160
13113.85 164
13114.93 186
13116.01 169
13117.10 164
13118.18 148
13119.26 154
13120.34 156
13121.42 188
13122.51 196
13123.59 144
13124.67 191
13125.75 154
13126.84 145
13127.92 167
13129.00 171
13130.08 190
13131.17 199
13132.25 152
13133.33 168
13134.41 189
13135.50 195
13136.58 180
13137.66 158
13138.75 145
13139.83 158
13140.91 170
13141.99 178
13143.08 158
13144.16 175
13145.24 189
13146.33 151
13147.41 175
13148.49 181
13149.58 186
13150.66 162
13151.74 155
13152.83 149
13153.91 136
13154.99 162
13156.08 159
13157.16 155
13158.25 182
13159.33 164
13160.41 163
13161.50 170
13162.58 159
13163.66 145
13164.75 162
13165.83 168
13166.92 153
13168.00 170
13169.08 169
13170.17 176
13171.25 169
13172.34 155
13173.42 151
13174.51 171
13175.59 165
13176.67 164
13177.76 164
13178.84 177
13179.93 176
13181.01 159
13182.10 158
13183.18 164
13184.27 194
13185.35 186
13186.44 178
13187.52 165
13188.61 143
13189.69 152
13190.78 198
13191.86 163
13192.95 146
13194.03 135
13195.12 154
13196.20 188
13197.29 167
13198.37 168
13199.46 151
13200.54 180
13201.63 148
13202.72 189
13203.80 189
13204.89 157
13205.97 148
13207.06 173
13208.14 189
13209.23 136
13210.32 143
13211.40 157
13212.49 173
13213.57 155
13214.66 159
13215.75 143
13216.83 174
13217.92 178
13219.00 160
13220.09 143
13221.18 139
13222.26 176
13223.35 170
13224.44 181
13225.52 153
13226.61 163
13227.70 151
13228.78 163
13229.87 157
13230.96 156
13232.04 157
13233.13 165
13234.22 150
13235.30 154
13236.39 157
13237.48 169
13238.56 164
13239.65 165
13240.74 171
13241.82 172
13242.91 161
13244.00 183
13245.09 157
13246.17 148
13247.26 185
13248.35 167
13249.44 156
13250.52 185
13251.61 178
13252.70 166
13253.79 159
13254.87 158
13255.96 161
13257.05 163
13258.14 159
13259.23 200
13260.31 160
13261.40 188
13262.49 167
13263.58 164
13264.67 171
13265.75 178
13266.84 196
13267.93 177
13269.02 176
13270.11 164
13271.19 148
13272.28 179
13273.37 176
13274.46 170
13275.55 160
13276.64 207
13277.73 210
13278.81 189
13279.90 173
13280.99 158
13282.08 199
13283.17 169
13284.26 183
13285.35 177
13286.44 178
13287.53 193
13288.61 186
13289.70 152
13290.79 167
13291.88 194
13292.97 184
13294.06 170
13295.15 157
13296.24 182
13297.33 172
13298.42 172
13299.51 161
13300.60 176
13301.69 176
13302.78 160
13303.87 166
13304.96 138
13306.05 160
13307.14 201
13308.23 197
13309.32 199
13310.41 176
13311.50 174
13312.59 202
13313.68 201
13314.77 188
13315.86 175
13316.95 184
13318.04 189
13319.13 181
13320.22 174
13321.31 178
13322.40 224
13323.49 209
13324.58 182
13325.67 159
13326.76 178
13327.85 164
13328.94 176
13330.03 182
13331.12 178
13332.21 215
13333.31 190
13334.40 188
13335.49 169
13336.58 160
13337.67 165
13338.76 197
13339.85 151
13340.94 141
13342.03 194
13343.13 211
13344.22 198
13345.31 183
13346.40 197
13347.49 205
13348.58 189
13349.67 193
13350.77 194
13351.86 200
13352.95 182
13354.04 191
13355.13 201
13356.22 167
13357.32 185
13358.41 203
13359.50 216
13360.59 218
13361.68 199
13362.78 168
13363.87 212
13364.96 220
13366.05 202
13367.15 198
13368.24 205
13369.33 219
13370.42 224
13371.52 206
13372.61 202
13373.70 212
13374.79 209
13375.89 189
13376.98 177
13378.07 194
13379.16 229
13380.26 174
13381.35 163
13382.44 173
13383.54 175
13384.63 163
13385.72 170
13386.82 175
13387.91 141
13389.00 217
13390.09 199
13391.19 204
13392.28 156
13393.37 190
13394.47 171
13395.56 179
13396.66 181
13397.75 173
13398.84 188
13399.94 187
13401.03 184
13402.12 168
13403.22 159
13404.31 175
13405.40 171
13406.50 224
13407.59 173
13408.69 160
13409.78 169
13410.88 198
13411.97 163
13413.06 162
13414.16 193
13415.25 192
13416.35 193
13417.44 166
13418.53 178
13419.63 189
13420.72 176
13421.82 193
13422.91 192
13424.01 206
13425.10 162
13426.20 169
13427.29 202
13428.39 164
13429.48 171
13430.58 180
13431.67 184
13432.77 196
13433.86 147
13434.96 181
13436.05 157
13437.15 178
13438.24 181
13439.34 168
13440.43 173
13441.53 168
13442.62 174
13443.72 171
13444.81 194
13445.91 199
13447.01 175
13448.10 169
13449.20 193
13450.29 209
13451.39 178
13452.48 195
13453.58 195
13454.68 191
13455.77 182
13456.87 167
13457.96 181
13459.06 214
13460.16 190
13461.25 184
13462.35 187
13463.44 238
13464.54 217
13465.64 199
13466.73 206
13467.83 205
13468.93 245
13470.02 220
13471.12 194
13472.22 217
13473.31 210
13474.41 184
13475.51 205
13476.60 214
13477.70 214
13478.80 218
13479.89 199
13480.99 200
13482.09 186
13483.18 215
13484.28 217
13485.38 196
13486.48 200
13487.57 202
13488.67 203
13489.77 231
13490.87 235
13491.96 225
13493.06 201
13494.16 198
13495.26 210
13496.35 215
13497.45 215
13498.55 215
13499.65 198
13500.74 213
13501.84 256
13502.94 223
13504.04 245
13505.14 279
13506.23 227
13507.33 216
13508.43 239
13509.53 272
13510.63 234
13511.72 215
13512.82 252
13513.92 212
13515.02 196
13516.12 198
13517.22 210
13518.31 194
13519.41 208
13520.51 220
13521.61 216
13522.71 203
13523.81 194
13524.91 191
13526.01 178
13527.10 212
13528.20 205
13529.30 209
13530.40 187
13531.50 178
13532.60 183
13533.70 185
13534.80 168
13535.90 176
13537.00 204
13538.09 179
13539.19 178
13540.29 158
13541.39 155
13542.49 205
13543.59 219
13544.69 209
13545.79 199
13546.89 191
13547.99 204
13549.09 218
13550.19 199
13551.29 178
13552.39 164
13553.49 177
13554.59 185
13555.69 166
13556.79 169
13557.89 184
13558.99 191
13560.09 176
13561.19 173
13562.29 183
13563.39 186
13564.49 167
13565.59 173
13566.69 179
13567.79 172
13568.89 190
13569.99 182
13571.09 196
13572.20 209
13573.30 174
13574.40 161
13575.50 160
13576.60 165
13577.70 191
13578.80 216
13579.90 205
13581.00 178
13582.10 177
13583.20 182
13584.31 190
13585.41 184
13586.51 172
13587.61 173
13588.71 169
13589.81 172
13590.91 160
13592.02 155
13593.12 223
13594.22 213
13595.32 203
13596.42 159
13597.52 175
13598.63 206
13599.73 179
13600.83 196
13601.93 228
13603.03 190
13604.14 195
13605.24 212
13606.34 214
13607.44 203
13608.54 236
13609.65 185
13610.75 182
13611.85 177
13612.95 197
13614.06 188
13615.16 183
13616.26 174
13617.36 199
13618.47 202
13619.57 192
13620.67 191
13621.77 158
13622.88 193
13623.98 188
13625.08 205
13626.18 203
13627.29 220
13628.39 242
13629.49 196
13630.60 180
13631.70 193
13632.80 219
13633.91 202
13635.01 206
13636.11 211
13637.22 216
13638.32 215
13639.42 203
13640.53 163
13641.63 203
13642.73 210
13643.84 180
13644.94 194
13646.04 174
13647.15 175
13648.25 195
13649.36 191
13650.46 219
13651.56 219
13652.67 188
13653.77 185
13654.88 173
13655.98 155
13657.08 201
13658.19 157
13659.29 165
13660.40 183
13661.50 188
13662.60 164
13663.71 184
13664.81 149
13665.92 184
13667.02 151
13668.13 159
13669.23 160
13670.34 162
13671.44 163
13672.55 171
13673.65 161
13674.76 186
13675.86 159
13676.97 169
13678.07 181
13679.18 153
13680.28 158
13681.39 142
13682.49 166
13683.60 184
13684.70 163
13685.81 183
13686.91 148
13688.02 154
13689.12 159
13690.23 173
13691.33 180
13692.44 155
13693.55 175
13694.65 171
13695.76 151
13696.86 155
13697.97 156
13699.07 184
13700.18 159
13701.29 163
13702.39 159
13703.50 172
13704.60 167
13705.71 159
13706.82 125
13707.92 153
13709.03 145
13710.14 157
13711.24 190
13712.35 169
13713.45 165
13714.56 218
13715.67 156
13716.77 162
13717.88 174
13718.99 170
13720.09 208
13721.20 179
13722.31 178
13723.41 175
13724.52 188
13725.63 201
13726.74 177
13727.84 184
13728.95 202
13730.06 173
13731.16 182
13732.27 184
13733.38 189
13734.49 198
13735.59 190
13736.70 214
13737.81 201
13738.91 183
13740.02 181
13741.13 198
13742.24 190
13743.35 206
13744.45 216
13745.56 219
13746.67 212
13747.78 193
13748.88 185
13749.99 220
13751.10 205
13752.21 208
13753.32 220
13754.42 219
13755.53 221
13756.64 233
13757.75 210
13758.86 232
13759.97 202
13761.07 257
13762.18 242
13763.29 243
13764.40 246
13765.51 237
13766.62 254
13767.72 260
13768.83 261
13769.94 298
13771.05 268
13772.16 300
13773.27 298
13774.38 334
13775.49 325
13776.60 295
13777.70 331
13778.81 302
13779.92 338
13781.03 317
13782.14 304
13783.25 352
13784.36 306
13785.47 273
13786.58 251
13787.69 276
13788.80 247
13789.91 243
13791.02 243
13792.13 262
13793.24 224
13794.35 251
13795.45 238
13796.56 239
13797.67 227
13798.78 242
13799.89 223
13801.00 191
13802.11 239
13803.22 259
13804.33 255
13805.44 232
13806.55 242
13807.67 273
13808.78 244
13809.89 266
13811.00 275
13812.11 254
13813.22 264
13814.33 287
13815.44 261
13816.55 301
13817.66 258
13818.77 292
13819.88 263
13820.99 249
13822.10 256
13823.21 294
13824.32 257
13825.44 247
13826.55 232
13827.66 241
13828.77 240
13829.88 218
13830.99 232
13832.10 205
13833.21 241
13834.32 210
13835.44 201
13836.55 175
13837.66 163
13838.77 209
13839.88 198
13840.99 215
13842.10 180
13843.22 203
13844.33 185
13845.44 192
13846.55 186
13847.66 203
13848.78 205
13849.89 185
13851.00 174
13852.11 176
13853.22 194
13854.34 188
13855.45 194
13856.56 186
13857.67 141
13858.78 197
13859.90 199
13861.01 194
13862.12 186
13863.23 145
13864.35 190
13865.46 197
13866.57 207
13867.68 195
13868.80 205
13869.91 205
13871.02 175
13872.14 175
13873.25 198
13874.36 173
13875.47 164
13876.59 168
13877.70 167
13878.81 170
13879.93 149
13881.04 188
13882.15 167
13883.27 157
13884.38 179
13885.49 170
13886.61 175
13887.72 173
13888.83 172
13889.95 196
13891.06 169
13892.17 171
13893.29 178
13894.40 199
13895.52 181
13896.63 211
13897.74 174
13898.86 174
13899.97 201
13901.09 193
13902.20 201
13903.31 205
13904.43 219
13905.54 190
13906.66 198
13907.77 156
13908.89 162
13910.00 175
13911.11 173
13912.23 148
13913.34 159
13914.46 192
13915.57 181
13916.69 173
13917.80 139
13918.92 179
13920.03 177
13921.15 157
13922.26 141
13923.38 151
13924.49 189
13925.61 177
13926.72 156
13927.84 153
13928.95 164
13930.07 204
13931.18 197
13932.30 169
13933.41 163
13934.53 168
13935.64 207
13936.76 175
13937.87 132
13938.99 139
13940.10 198
13941.22 180
13942.34 155
13943.45 148
13944.57 176
13945.68 194
13946.80 185
13947.91 165
13949.03 146
13950.15 157
13951.26 194
13952.38 186
13953.49 142
13954.61 168
13955.73 158
13956.84 166
13957.96 184
13959.08 176
13960.19 152
13961.31 177
13962.43 172
13963.54 151
13964.66 156
13965.78 185
13966.89 190
13968.01 183
13969.13 170
13970.24 157
13971.36 152
13972.48 156
13973.59 189
13974.71 139
13975.83 148
13976.94 167
13978.06 215
13979.18 169
13980.30 160
13981.41 164
13982.53 158
13983.65 203
13984.76 163
13985.88 177
13987.00 166
13988.12 160
13989.23 182
13990.35 153
13991.47 135
13992.59 154
13993.71 183
13994.82 181
13995.94 165
13997.06 154
13998.18 159
13999.29 160
14000.41 160
14001.53 150
14002.65 186
14003.77 158
14004.88 191
14006.00 170
14007.12 156
14008.24 164
14009.36 146
14010.48 140
14011.59 156
14012.71 136
14013.83 147
14014.95 182
14016.07 154
14017.19 150
14018.31 137
14019.43 161
14020.54 181
14021.66 203
14022.78 187
14023.90 191
14025.02 164
14026.14 185
14027.26 158
14028.38 188
14029.50 178
14030.62 160
14031.73 195
14032.85 166
14033.97 192
14035.09 183
14036.21 171
14037.33 189
14038.45 182
14039.57 185
14040.69 191
14041.81 159
14042.93 169
14044.05 173
14045.17 186
14046.29 161
14047.41 193
14048.53 205
14049.65 204
14050.77 194
14051.89 188
14053.01 211
14054.13 193
14055.25 208
14056.37 193
14057.49 226
14058.61 201
14059.73 223
14060.85 219
14061.97 228
14063.09 243
14064.21 257
14065.33 211
14066.45 235
14067.57 241
14068.70 233
14069.82 219
14070.94 208
14072.06 218
14073.18 226
14074.30 250
14075.42 238
14076.54 237
14077.66 232
14078.78 270
14079.91 286
14081.03 296
14082.15 280
14083.27 270
14084.39 281
14085.51 308
14086.63 291
14087.75 288
14088.88 294
14090.00 330
14091.12 367
14092.24 323
14093.36 341
14094.48 334
14095.61 406
14096.73 378
14097.85 374
14098.97 376
14100.09 425
14101.22 403
14102.34 409
14103.46 416
14104.58 429
14105.71 416
14106.83 416
14107.95 368
14109.07 333
14110.19 375
14111.32 355
14112.44 329
14113.56 278
14114.68 310
14115.81 261
14116.93 262
14118.05 253
14119.18 237
14120.30 232
14121.42 205
14122.54 267
14123.67 224
14124.79 213
14125.91 205
14127.04 252
14128.16 216
14129.28 211
14130.41 211
14131.53 239
14132.65 219
14133.78 229
14134.90 229
14136.02 259
14137.15 231
14138.27 235
14139.39 220
14140.52 226
14141.64 206
14142.76 183
14143.89 215
14145.01 198
14146.13 238
14147.26 225
14148.38 246
14149.51 211
14150.63 184
14151.75 198
14152.88 216
14154.00 190
14155.13 195
14156.25 217
14157.38 186
14158.50 208
14159.62 218
14160.75 208
14161.87 199
14163.00 218
14164.12 230
14165.25 224
14166.37 229
14167.50 192
14168.62 207
14169.75 199
14170.87 186
14172.00 213
14173.12 220
14174.25 213
14175.37 210
14176.50 220
14177.62 214
14178.75 175
14179.87 234
14181.00 192
14182.12 193
14183.25 181
14184.37 178
14185.50 218
14186.62 189
14187.75 171
14188.87 183
14190.00 205
14191.13 187
14192.25 182
14193.38 190
14194.50 208
14195.63 174
14196.75 209
14197.88 201
14199.01 190
14200.13 177
14201.26 204
14202.38 187
14203.51 175
14204.64 151
14205.76 195
14206.89 182
14208.01 148
14209.14 157
14210.27 147
14211.39 156
14212.52 141
14213.65 180
14214.77 180
14215.90 196
14217.03 151
14218.15 150
14219.28 178
14220.41 188
14221.53 151
14222.66 186
14223.79 165
14224.91 186
14226.04 147
14227.17 165
14228.30 191
14229.42 181
14230.55 173
14231.68 166
14232.80 175
14233.93 172
14235.06 177
14236.19 154
14237.31 176
14238.44 166
14239.57 169
14240.70 174
14241.82 154
14242.95 160
14244.08 171
14245.21 170
14246.34 170
14247.46 180
14248.59 163
14249.72 158
14250.85 154
14251.98 157
14253.10 176
14254.23 164
14255.36 160
14256.49 169
14257.62 153
14258.74 167
14259.87 181
14261.00 172
14262.13 175
14263.26 147
14264.39 195
14265.52 181
14266.64 162
14267.77 153
14268.90 162
14270.03 142
14271.16 147
14272.29 143
14273.42 162
14274.55 160
14275.68 170
14276.80 156
14277.93 171
14279.06 164
14280.19 143
14281.32 193
14282.45 157
14283.58 145
14284.71 164
14285.84 170
14286.97 121
14288.10 164
14289.23 162
14290.36 188
14291.49 168
14292.62 155
14293.75 152
14294.87 168
14296.00 154
14297.13 131
14298.26 138
14299.39 162
14300.52 163
14301.65 131
14302.78 168
14303.91 179
14305.04 153
14306.17 134
14307.31 164
14308.44 161
14309.57 149
14310.70 166
14311.83 159
14312.96 117
14314.09 113
14315.22 172
14316.35 143
14317.48 150
14318.61 122
14319.74 165
14320.87 164
14322.00 149
14323.13 140
14324.26 152
14325.40 153
14326.53 162
14327.66 176
14328.79 149
14329.92 143
14331.05 120
14332.18 166
14333.31 176
14334.44 149
14335.58 150
14336.71 142
14337.84 159
14338.97 147
14340.10 132
14341.23 179
14342.37 164
14343.50 152
14344.63 150
14345.76 157
14346.89 142
14348.02 143
14349.16 169
14350.29 131
14351.42 137
14352.55 169
14353.68 125
14354.82 143
14355.95 123
14357.08 124
14358.21 153
14359.35 154
14360.48 151
14361.61 151
14362.74 142
14363.87 155
14365.01 150
14366.14 139
14367.27 130
14368.41 146
14369.54 148
14370.67 153
14371.80 141
14372.94 148
14374.07 143
14375.20 145
14376.34 156
14377.47 139
14378.60 145
14379.73 179
14380.87 153
14382.00 164
14383.13 138
14384.27 141
14385.40 169
14386.53 145
14387.67 151
14388.80 142
14389.93 153
14391.07 148
14392.20 171
14393.34 154
14394.47 160
14395.60 149
14396.74 174
14397.87 162
14399.00 132
14400.14 176
14401.27 136
14402.41 139
14403.54 138
14404.67 145
14405.81 155
14406.94 183
14408.08 193
14409.21 160
14410.35 143
14411.48 122
14412.61 177
14413.75 128
14414.88 134
14416.02 123
14417.15 146
14418.29 161
14419.42 153
14420.56 147
14421.69 160
14422.83 155
14423.96 159
14425.10 130
14426.23 135
14427.37 138
14428.50 173
14429.64 193
14430.77 160
14431.91 176
14433.04 178
14434.18 193
14435.31 174
14436.45 189
14437.58 177
14438.72 207
14439.85 163
14440.99 160
14442.13 167
14443.26 184
14444.40 176
14445.53 195
14446.67 173
14447.80 161
14448.94 186
14450.08 181
14451.21 179
14452.35 191
14453.48 170
14454.62 189
14455.76 169
14456.89 168
14458.03 183
14459.16 173
14460.30 159
14461.44 168
14462.57 159
14463.71 179
14464.85 154
14465.98 190
14467.12 166
14468.26 205
14469.39 205
14470.53 210
14471.67 202
14472.80 169
14473.94 156
14475.08 212
14476.21 182
14477.35 220
14478.49 177
14479.62 185
14480.76 187
14481.90 220
14483.04 209
14484.17 170
14485.31 197
14486.45 174
14487.59 197
14488.72 170
14489.86 168
14491.00 163
14492.14 206
14493.27 169
14494.41 171
14495.55 170
14496.69 170
14497.82 151
14498.96 158
14500.10 177
14501.24 181
14502.38 166
14503.51 179
14504.65 182
14505.79 152
14506.93 173
14508.07 140
14509.20 189
14510.34 161
14511.48 171
14512.62 162
14513.76 137
14514.90 152
14516.03 138
14517.17 150
14518.31 156
14519.45 139
14520.59 156
14521.73 153
14522.87 169
14524.01 188
14525.14 166
14526.28 161
14527.42 176
14528.56 159
14529.70 154
14530.84 147
14531.98 144
14533.12 154
14534.26 131
14535.40 141
14536.54 148
14537.67 150
14538.81 135
14539.95 142
14541.09 150
14542.23 145
14543.37 160
14544.51 144
14545.65 162
14546.79 128
14547.93 154
14549.07 167
14550.21 138
14551.35 118
14552.49 137
14553.63 131
14554.77 141
14555.91 155
14557.05 141
14558.19 162
14559.33 151
14560.47 172
14561.61 162
14562.75 139
14563.89 168
14565.03 142
14566.17 136
14567.31 147
14568.45 147
14569.60 152
14570.74 157
14571.88 153
14573.02 147
14574.16 158
14575.30 155
14576.44 165
14577.58 157
14578.72 140
14579.86 164
14581.00 157
14582.14 183
14583.29 140
14584.43 124
14585.57 165
14586.71 165
14587.85 131
14588.99 142
14590.13 160
14591.28 157
14592.42 186
14593.56 169
14594.70 179
14595.84 160
14596.98 178
14598.13 141
14599.27 151
14600.41 139
14601.55 163
14602.69 190
14603.83 183
14604.98 186
14606.12 155
14607.26 181
14608.40 174
14609.54 172
14610.69 188
14611.83 185
14612.97 173
14614.11 168
14615.26 161
14616.40 174
14617.54 177
14618.68 156
14619.83 181
14620.97 178
14622.11 158
14623.25 171
14624.40 201
14625.54 182
14626.68 187
14627.83 170
14628.97 203
14630.11 191
14631.25 188
14632.40 191
14633.54 238
14634.68 218
14635.83 218
14636.97 202
14638.11 209
14639.26 209
14640.40 229
14641.54 194
14642.69 191
14643.83 219
14644.97 175
14646.12 189
14647.26 181
14648.41 180
14649.55 180
14650.69 208
14651.84 181
14652.98 156
14654.13 171
14655.27 161
14656.41 178
14657.56 156
14658.70 164
14659.85 184
14660.99 158
14662.13 131
14663.28 160
14664.42 172
14665.57 156
14666.71 138
14667.86 158
14669.00 147
14670.14 161
14671.29 159
14672.43 171
14673.58 182
14674.72 159
14675.87 164
14677.01 133
14678.16 152
14679.30 116
14680.45 151
14681.59 156
14682.74 138
14683.88 120
14685.03 134
14686.17 144
14687.32 135
14688.46 130
14689.61 136
14690.75 147
14691.90 137
14693.05 150
14694.19 113
14695.34 146
14696.48 119
14697.63 117
14698.77 134
14699.92 138
14701.06 124
14702.21 161
14703.36 135
14704.50 131
14705.65 127
14706.79 124
14707.94 147
14709.09 127
14710.23 130
14711.38 138
14712.53 150
14713.67 137
14714.82 140
14715.96 135
14717.11 123
14718.26 149
14719.40 180
14720.55 151
14721.70 149
14722.84 135
14723.99 133
14725.14 124
14726.28 118
14727.43 138
14728.58 126
14729.72 143
14730.87 120
14732.02 133
14733.16 143
14734.31 138
14735.46 121
14736.61 157
14737.75 140
14738.90 141
14740.05 121
14741.20 129
14742.34 153
14743.49 138
14744.64 128
14745.79 123
14746.93 132
14748.08 124
14749.23 141
14750.38 135
14751.52 155
14752.67 136
14753.82 151
14754.97 114
14756.11 117
14757.26 137
14758.41 132
14759.56 117
14760.71 118
14761.86 146
14763.00 115
14764.15 144
14765.30 140
14766.45 145
14767.60 113
14768.74 128
14769.89 108
14771.04 139
14772.19 118
14773.34 104
14774.49 114
14775.64 135
14776.79 112
14777.93 114
14779.08 127
14780.23 138
14781.38 141
14782.53 104
14783.68 138
14784.83 115
14785.98 151
14787.13 94
14788.28 139
14789.42 129
14790.57 116
14791.72 106
14792.87 118
14794.02 134
14795.17 147
14796.32 138
14797.47 124
14798.62 128
14799.77 129
14800.92 118
14802.07 136
14803.22 132
14804.37 114
14805.52 149
14806.67 146
14807.82 119
14808.97 106
14810.12 134
14811.27 124
14812.42 119
14813.57 138
14814.72 153
14815.87 127
14817.02 147
14818.17 127
14819.32 115
14820.47 133
14821.62 117
14822.77 135
14823.92 127
14825.07 118
14826.22 104
14827.37 132
14828.52 123
14829.68 110
14830.83 163
14831.98 137
14833.13 131
14834.28 99
14835.43 141
14836.58 127
14837.73 142
14838.88 143
14840.03 156
14841.19 129
14842.34 140
14843.49 127
14844.64 102
14845.79 131
14846.94 136
14848.09 127
14849.25 107
14850.40 114
14851.55 117
14852.70 114
14853.85 124
14855.00 126
14856.16 122
14857.31 135
14858.46 108
14859.61 122
14860.76 128
14861.92 153
14863.07 122
14864.22 107
14865.37 135
14866.52 120
14867.68 113
14868.83 103
14869.98 118
14871.13 114
14872.29 140
14873.44 133
14874.59 124
14875.74 128
14876.90 127
14878.05 123
14879.20 133
14880.36 123
14881.51 125
14882.66 120
14883.81 132
14884.97 123
14886.12 137
14887.27 129
14888.43 123
14889.58 138
14890.73 115
14891.89 110
14893.04 124
14894.19 117
14895.35 120
14896.50 121
14897.65 113
14898.81 119
14899.96 126
14901.11 126
14902.27 118
14903.42 127
14904.57 132
14905.73 121
14906.88 126
14908.04 111
14909.19 137
14910.34 115
14911.50 89
14912.65 95
14913.81 118
14914.96 126
14916.11 115
14917.27 140
14918.42 122
14919.58 124
14920.73 130
14921.88 108
14923.04 108
14924.19 122
14925.35 131
14926.50 138
14927.66 119
14928.81 115
14929.97 117
14931.12 113
14932.28 101
14933.43 117
14934.59 107
14935.74 119
14936.90 100
14938.05 130
14939.21 95
14940.36 88
14941.52 130
14942.67 113
14943.83 123
14944.98 102
14946.14 140
14947.29 115
14948.45 104
14949.60 127
14950.76 123
14951.91 121
14953.07 117
14954.23 96
14955.38 99
14956.54 108
14957.69 98
14958.85 121
14960.00 106
14961.16 115
14962.32 114
14963.47 127
14964.63 117
14965.78 123
14966.94 109
14968.10 108
14969.25 108
14970.41 112
14971.57 114
14972.72 117
14973.88 101
14975.04 103
14976.19 105
14977.35 113
14978.50 131
14979.66 130
14980.82 128
14981.97 106
14983.13 132
14984.29 111
14985.45 93
14986.60 84
14987.76 108
14988.92 121
14990.07 123
14991.23 99
14992.39 115
14993.54 120
14994.70 131
14995.86 100
14997.02 81
14998.17 134
14999.33 113
15000.49 124
15001.65 98
15002.80 128
15003.96 99
15005.12 100
15006.28 101
15007.43 122
15008.59 124
15009.75 111
15010.91 125
15012.07 105
15013.22 95
15014.38 81
15015.54 112
15016.70 118
15017.86 130
15019.01 126
15020.17 105
15021.33 108
15022.49 106
15023.65 106
15024.81 125
15025.96 114
15027.12 92
15028.28 109
15029.44 96
15030.60 130
15031.76 124
15032.92 110
15034.07 118
15035.23 123
15036.39 111
15037.55 114
15038.71 125
15039.87 119
15041.03 117
15042.19 102
15043.35 106
15044.50 102
15045.66 115
15046.82 115
15047.98 109
15049.14 121
15050.30 114
15051.46 102
15052.62 105
15053.78 105
15054.94 101
15056.10 95
15057.26 122
15058.42 120
15059.58 112
15060.74 121
15061.90 107
15063.06 127
15064.22 115
15065.38 115
15066.54 122
15067.70 141
15068.86 87
15070.02 112
15071.18 106
15072.34 111
15073.50 92
15074.66 117
15075.82 118
15076.98 113
15078.14 111
15079.30 99
15080.46 104
15081.62 93
15082.78 123
15083.94 125
15085.10 110
15086.26 90
15087.42 92
15088.59 98
15089.75 105
15090.91 112
15092.07 134
15093.23 120
15094.39 140
15095.55 101
15096.71 117
15097.87 117
15099.04 99
15100.20 93
15101.36 117
15102.52 114
15103.68 107
15104.84 114
15106.00 106
15107.17 120
15108.33 82
15109.49 113
15110.65 115
15111.81 114
15112.97 105
15114.14 124
15115.30 111
15116.46 120
15117.62 101
15118.78 97
15119.95 120
15121.11 105
15122.27 109
15123.43 99
15124.59 122
15125.76 110
15126.92 115
15128.08 125
15129.24 100
15130.41 123
15131.57 124
15132.73 130
15133.89 111
15135.06 116
15136.22 120
15137.38 110
15138.54 92
15139.71 96
15140.87 101
15142.03 113
15143.20 109
15144.36 147
15145.52 132
15146.69 87
15147.85 98
15149.01 113
15150.17 132
15151.34 133
15152.50 99
15153.66 94
15154.83 117
15155.99 119
15157.16 122
15158.32 117
15159.48 108
15160.65 132
15161.81 122
15162.97 110
15164.14 127
15165.30 120
15166.46 117
15167.63 172
15168.79 132
15169.96 106
15171.12 117
15172.28 132
15173.45 125
15174.61 105
15175.78 122
15176.94 113
15178.11 128
15179.27 137
15180.43 121
15181.60 127
15182.76 100
15183.93 126
15185.09 102
15186.26 116
15187.42 125
15188.59 111
15189.75 108
15190.92 112
15192.08 137
15193.25 130
15194.41 124
15195.58 120
15196.74 127
15197.91 112
15199.07 129
15200.24 130
15201.40 92
15202.57 129
15203.73 120
15204.90 129
15206.06 127
15207.23 110
15208.39 102
15209.56 122
15210.72 134
15211.89 126
15213.06 131
15214.22 161
15215.39 100
15216.55 106
15217.72 143
15218.88 146
15220.05 140
15221.22 146
15222.38 136
15223.55 128
15224.71 147
15225.88 164
15227.05 134
15228.21 154
15229.38 162
15230.55 175
15231.71 139
15232.88 144
15234.05 145
15235.21 185
15236.38 161
15237.54 140
15238.71 152
15239.88 151
15241.04 156
15242.21 150
15243.38 151
15244.55 137
15245.71 142
15246.88 143
15248.05 145
15249.21 152
15250.38 140
15251.55 156
15252.71 137
15253.88 113
15255.05 139
15256.22 145
15257.38 140
15258.55 122
15259.72 134
15260.89 123
15262.05 121
15263.22 143
15264.39 118
15265.56 120
15266.72 114
15267.89 98
15269.06 131
15270.23 120
15271.40 104
15272.56 120
15273.73 108
15274.90 120
15276.07 124
15277.24 95
15278.40 124
15279.57 126
15280.74 144
15281.91 121
15283.08 105
15284.25 104
15285.41 96
15286.58 112
15287.75 128
15288.92 117
15290.09 110
15291.26 127
15292.43 117
15293.59 109
15294.76 87
15295.93 94
15297.10 125
15298.27 117
15299.44 135
15300.61 108
15301.78 118
15302.95 113
15304.12 123
15305.28 120
15306.45 104
15307.62 109
15308.79 116
15309.96 106
15311.13 97
15312.30 111
15313.47 112
15314.64 99
15315.81 97
15316.98 101
15318.15 115
15319.32 123
15320.49 120
15321.66 136
15322.83 135
15324.00 104
15325.17 115
15326.34 132
15327.51 113
15328.68 130
15329.85 136
15331.02 98
15332.19 116
15333.36 116
15334.53 127
15335.70 123
15336.87 106
15338.04 95
15339.21 108
15340.38 133
15341.55 115
15342.72 104
15343.89 109
15345.06 107
15346.23 110
15347.41 93
15348.58 109
15349.75 102
15350.92 117
15352.09 145
15353.26 129
15354.43 131
15355.60 112
15356.77 125
15357.94 134
15359.12 101
15360.29 135
15361.46 132
15362.63 125
15363.80 103
15364.97 119
15366.14 151
15367.32 119
15368.49 124
15369.66 119
15370.83 113
15372.00 104
15373.17 123
15374.35 143
15375.52 130
15376.69 123
15377.86 145
15379.03 145
15380.21 120
15381.38 118
15382.55 119
15383.72 131
15384.90 141
15386.07 137
15387.24 121
15388.41 133
15389.58 124
15390.76 102
15391.93 130
15393.10 111
15394.27 133
15395.45 133
15396.62 142
15397.79 111
15398.97 114
15400.14 117
15401.31 138
15402.48 134
15403.66 109
15404.83 131
15406.00 115
15407.18 127
15408.35 110
15409.52 129
15410.70 144
15411.87 110
15413.04 134
15414.22 136
15415.39 104
15416.56 114
15417.74 116
15418.91 117
15420.08 114
15421.26 133
15422.43 133
15423.60 119
15424.78 98
15425.95 111
15427.13 85
15428.30 100
15429.47 104
15430.65 101
15431.82 120
15433.00 111
15434.17 95
15435.34 145
15436.52 126
15437.69 117
15438.87 101
15440.04 112
15441.22 127
15442.39 119
15443.56 115
15444.74 137
15445.91 112
15447.09 106
15448.26 125
15449.44 101
15450.61 111
15451.79 104
15452.96 106
15454.14 103
15455.31 83
15456.49 111
15457.66 110
15458.84 108
15460.01 106
15461.19 109
15462.36 114
15463.54 108
15464.71 108
15465.89 127
15467.06 114
15468.24 102
15469.42 102
15470.59 101
15471.77 106
15472.94 117
15474.12 112
15475.29 110
15476.47 106
15477.64 106
15478.82 119
15480.00 130
15481.17 113
15482.35 102
15483.52 102
15484.70 105
15485.88 116
15487.05 125
15488.23 123
15489.41 96
15490.58 107
15491.76 105
15492.93 106
15494.11 108
15495.29 121
15496.46 128
15497.64 116
15498.82 91
15499.99 98
15501.17 132
15502.35 124
15503.52 112
15504.70 113
15505.88 116
15507.05 121
15508.23 107
15509.41 97
15510.59 87
15511.76 103
15512.94 115
15514.12 128
15515.29 101
15516.47 115
15517.65 117
15518.83 127
15520.00 103
15521.18 103
15522.36 116
15523.54 131
15524.71 135
15525.89 102
15527.07 102
15528.25 102
15529.42 131
15530.60 113
15531.78 96
15532.96 108
15534.14 107
15535.31 126
15536.49 115
15537.67 93
15538.85 105
15540.03 110
15541.20 135
15542.38 124
15543.56 103
15544.74 94
15545.92 123
15547.10 135
15548.27 100
15549.45 104
15550.63 106
15551.81 119
15552.99 105
15554.17 107
15555.35 103
15556.53 125
15557.70 110
15558.88 116
15560.06 108
15561.24 115
15562.42 124
15563.60 141
15564.78 138
15565.96 112
15567.14 101
15568.32 117
15569.50 101
15570.67 114
15571.85 119
15573.03 110
15574.21 127
15575.39 114
15576.57 129
15577.75 135
15578.93 94
15580.11 99
15581.29 119
15582.47 102
15583.65 131
15584.83 126
15586.01 124
15587.19 107
15588.37 99
15589.55 120
15590.73 115
15591.91 123
15593.09 124
15594.27 126
15595.45 123
15596.63 117
15597.81 111
15598.99 144
15600.17 143
15601.35 145
15602.53 132
15603.71 123
15604.90 116
15606.08 138
15607.26 128
15608.44 116
15609.62 112
15610.80 137
15611.98 136
15613.16 138
15614.34 125
15615.52 121
15616.70 145
15617.89 133
15619.07 143
15620.25 138
15621.43 140
15622.61 154
15623.79 139
15624.97 153
15626.15 132
15627.34 130
15628.52 142
15629.70 162
15630.88 141
15632.06 125
15633.24 142
15634.43 147
15635.61 133
15636.79 144
15637.97 148
15639.15 135
15640.34 149
15641.52 166
15642.70 158
15643.88 153
15645.06 149
15646.25 141
15647.43 153
15648.61 136
15649.79 124
15650.98 141
15652.16 161
15653.34 152
15654.52 118
15655.71 144
15656.89 163
15658.07 122
15659.25 136
15660.44 154
15661.62 158
15662.80 157
15663.98 160
15665.17 146
15666.35 150
15667.53 129
15668.72 150
15669.90 145
15671.08 154
15672.27 151
15673.45 134
15674.63 159
15675.82 150
15677.00 159
15678.18 146
15679.37 147
15680.55 152
15681.73 127
15682.92 158
15684.10 157
15685.28 134
15686.47 149
15687.65 162
15688.84 158
15690.02 143
15691.20 145
15692.39 171
15693.57 148
15694.76 149
15695.94 149
15697.12 150
15698.31 164
15699.49 136
15700.68 150
15701.86 136
15703.05 139
15704.23 171
15705.41 157
15706.60 163
15707.78 162
15708.97 146
15710.15 146
15711.34 166
15712.52 176
15713.71 175
15714.89 189
15716.08 156
15717.26 175
15718.45 205
15719.63 200
15720.82 158
15722.00 190
15723.19 207
15724.37 204
15725.56 183
15726.74 172
15727.93 203
15729.11 181
15730.30 177
15731.48 197
15732.67 184
15733.85 177
15735.04 158
15736.23 171
15737.41 184
15738.60 168
15739.78 179
15740.97 180
15742.15 192
15743.34 177
15744.53 187
15745.71 178
15746.90 205
15748.08 160
15749.27 171
15750.46 196
15751.64 195
15752.83 189
15754.02 176
15755.20 184
15756.39 175
15757.57 211
15758.76 205
15759.95 161
15761.13 201
15762.32 179
15763.51 182
15764.69 173
15765.88 172
15767.07 186
15768.25 180
15769.44 164
15770.63 139
15771.82 165
15773.00 189
15774.19 190
15775.38 182
15776.56 167
15777.75 141
15778.94 179
15780.13 175
15781.31 170
15782.50 158
15783.69 145
15784.88 174
15786.06 163
15787.25 154
15788.44 155
15789.63 167
15790.81 159
15792.00 134
15793.19 149
15794.38 142
15795.56 138
15796.75 134
15797.94 124
15799.13 140
15800.32 131
15801.50 138
15802.69 144
15803.88 150
15805.07 156
15806.26 139
15807.45 142
15808.63 134
15809.82 150
15811.01 134
15812.20 121
15813.39 128
15814.58 142
15815.77 130
15816.95 116
15818.14 138
15819.33 122
15820.52 131
15821.71 129
15822.90 149
15824.09 130
15825.28 141
15826.46 129
15827.65 117
15828.84 113
15830.03 146
15831.22 136
15832.41 137
15833.60 118
15834.79 118
15835.98 141
15837.17 123
15838.36 142
15839.55 106
15840.74 142
15841.93 130
15843.12 123
15844.31 121
15845.50 105
15846.69 142
15847.88 146
15849.07 136
15850.26 143
15851.45 105
15852.64 132
15853.83 130
15855.02 134
15856.21 130
15857.40 138
15858.59 160
15859.78 142
15860.97 134
15862.16 125
15863.35 121
15864.54 128
15865.73 125
15866.92 126
15868.11 134
15869.30 157
15870.49 128
15871.68 130
15872.87 122
15874.06 132
15875.25 121
15876.45 122
15877.64 127
15878.83 124
15880.02 127
15881.21 122
15882.40 131
15883.59 134
15884.78 131
15885.97 141
15887.17 116
15888.36 116
15889.55 129
15890.74 162
15891.93 139
15893.12 120
15894.31 148
15895.51 147
15896.70 139
15897.89 128
15899.08 131
15900.27 159
15901.46 156
15902.66 140
15903.85 136
15905.04 128
15906.23 138
15907.43 154
15908.62 120
15909.81 150
15911.00 191
15912.19 185
15913.39 155
15914.58 158
15915.77 177
15916.96 142
15918.16 144
15919.35 179
15920.54 150
15921.73 169
15922.93 171
15924.12 163
15925.31 156
15926.50 163
15927.70 175
15928.89 168
15930.08 162
15931.28 146
15932.47 158
15933.66 170
15934.86 168
15936.05 154
15937.24 166
15938.44 176
15939.63 182
15940.82 144
15942.02 157
15943.21 152
15944.40 150
15945.60 157
15946.79 130
15947.98 120
15949.18 123
15950.37 144
15951.56 146
15952.76 139
15953.95 124
15955.15 136
15956.34 132
15957.53 119
15958.73 100
15959.92 148
15961.12 126
15962.31 121
15963.50 113
15964.70 116
15965.89 113
15967.09 115
15968.28 112
15969.48 121
15970.67 115
15971.86 101
15973.06 114
15974.25 113
15975.45 112
15976.64 126
15977.84 106
15979.03 123
15980.23 138
15981.42 115
15982.62 124
15983.81 110
15985.01 111
15986.20 123
15987.40 112
15988.59 93
15989.79 106
15990.98 113
15992.18 121
15993.37 123
15994.57 112
15995.76 106
15996.96 126
15998.16 128
15999.35 124
16000.55 116
16001.74 131
16002.94 133
16004.13 103
16005.33 100
16006.53 98
16007.72 115
16008.92 124
16010.11 121
16011.31 112
16012.51 118
16013.70 123
16014.90 110
16016.09 129
16017.29 111
16018.49 108
16019.68 120
16020.88 112
16022.07 123
16023.27 105
16024.47 116
16025.66 116
16026.86 107
16028.06 100
16029.25 107
16030.45 88
16031.65 108
16032.84 115
16034.04 127
16035.24 100
16036.44 92
16037.63 132
16038.83 124
16040.03 134
16041.22 141
16042.42 124
16043.62 102
16044.82 128
16046.01 121
16047.21 109
16048.41 96
16049.60 138
16050.80 109
16052.00 132
16053.20 105
16054.39 86
16055.59 97
16056.79 119
16057.99 105
16059.19 103
16060.38 116
16061.58 100
16062.78 119
16063.98 92
16065.18 110
16066.37 97
16067.57 94
16068.77 105
16069.97 106
16071.17 91
16072.36 100
16073.56 92
16074.76 116
16075.96 110
16077.16 96
16078.36 120
16079.56 115
16080.75 106
16081.95 92
16083.15 94
16084.35 115
16085.55 98
16086.75 88
16087.95 113
16089.15 110
16090.34 109
16091.54 114
16092.74 105
16093.94 96
16095.14 105
16096.34 109
16097.54 130
16098.74 116
16099.94 107
16101.14 94
16102.34 96
16103.54 102
16104.74 89
16105.93 103
16107.13 112
16108.33 96
16109.53 95
16110.73 102
16111.93 101
16113.13 94
16114.33 101
16115.53 109
16116.73 119
16117.93 113
16119.13 98
16120.33 109
16121.53 106
16122.73 89
16123.93 101
16125.13 115
16126.33 108
16127.53 90
16128.73 92
16129.94 91
16131.14 106
16132.34 105
16133.54 106
16134.74 105
16135.94 91
16137.14 103
16138.34 110
16139.54 102
16140.74 91
16141.94 104
16143.14 99
16144.34 98
16145.55 116
16146.75 113
16147.95 83
16149.15 111
16150.35 101
16151.55 106
16152.75 97
16153.95 89
16155.15 84
16156.36 107
16157.56 104
16158.76 88
16159.96 106
16161.16 106
16162.36 113
16163.57 116
16164.77 126
16165.97 110
16167.17 101
16168.37 97
16169.58 117
16170.78 95
16171.98 85
16173.18 96
16174.38 106
16175.59 106
16176.79 119
16177.99 110
16179.19 124
16180.39 107
16181.60 113
16182.80 123
16184.00 84
16185.20 83
16186.41 112
16187.61 116
16188.81 121
16190.01 78
16191.22 118
16192.42 117
16193.62 110
16194.83 104
16196.03 106
16197.23 122
16198.43 113
16199.64 117
16200.84 89
16202.04 84
16203.25 101
16204.45 106
16205.65 93
16206.86 113
16208.06 105
16209.26 107
16210.47 101
16211.67 94
16212.87 109
16214.08 115
16215.28 109
16216.49 120
16217.69 136
16218.89 127
16220.10 113
16221.30 116
16222.50 109
16223.71 106
16224.91 109
16226.12 100
16227.32 123
16228.52 122
16229.73 119
16230.93 105
16232.14 104
16233.34 127
16234.55 125
16235.75 124
16236.95 118
16238.16 114
16239.36 109
16240.57 123
16241.77 116
16242.98 102
16244.18 105
16245.39 105
16246.59 133
16247.80 129
16249.00 114
16250.21 105
16251.41 98
16252.62 126
16253.82 118
16255.03 98
16256.23 106
16257.44 103
16258.64 112
16259.85 106
16261.05 115
16262.26 130
16263.46 143
16264.67 123
16265.87 129
16267.08 105
16268.29 120
16269.49 121
16270.70 120
16271.90 124
16273.11 130
16274.31 124
16275.52 128
16276.73 123
16277.93 107
16279.14 124
16280.34 130
16281.55 140
16282.76 124
16283.96 114
16285.17 128
16286.38 123
16287.58 135
16288.79 136
16289.99 103
16291.20 129
16292.41 129
16293.61 129
16294.82 128
16296.03 177
16297.23 161
16298.44 128
16299.65 150
16300.85 137
16302.06 154
16303.27 152
16304.47 127
16305.68 124
16306.89 144
16308.10 129
16309.30 152
16310.51 148
16311.72 151
16312.92 161
16314.13 140
16315.34 136
16316.55 114
16317.75 141
16318.96 145
16320.17 142
16321.38 148
16322.58 145
16323.79 156
16325.00 158
16326.21 155
16327.42 162
16328.62 148
16329.83 140
16331.04 147
16332.25 136
16333.46 148
16334.66 134
16335.87 125
16337.08 118
16338.29 115
16339.50 118
16340.70 111
16341.91 136
16343.12 123
16344.33 119
16345.54 130
16346.75 107
16347.96 120
16349.16 112
16350.37 121
16351.58 118
16352.79 116
16354.00 132
16355.21 100
16356.42 115
16357.63 114
16358.83 120
16360.04 104
16361.25 116
16362.46 96
16363.67 92
16364.88 123
16366.09 102
16367.30 95
16368.51 104
16369.72 116
16370.93 104
16372.14 107
16373.35 114
16374.56 105
16375.76 105
16376.97 100
16378.18 123
16379.39 112
16380.60 97
16381.81 109
16383.02 86
16384.23 111
16385.44 104
16386.65 90
16387.86 103
16389.07 87
16390.28 97
16391.49 73
16392.70 97
16393.91 99
16395.12 100
16396.33 94
16397.55 110
16398.76 99
16399.97 110
16401.18 116
16402.39 94
16403.60 113
16404.81 99
16406.02 96
16407.23 112
16408.44 122
16409.65 106
16410.86 113
16412.07 120
16413.28 103
16414.50 95
16415.71 102
16416.92 94
16418.13 114
16419.34 90
16420.55 94
16421.76 109
16422.97 122
16424.19 97
16425.40 94
16426.61 107
16427.82 97
16429.03 98
16430.24 114
16431.46 103
16432.67 94
16433.88 113
16435.09 121
16436.30 98
16437.51 97
16438.73 80
16439.94 96
16441.15 107
16442.36 91
16443.57 100
16444.79 92
16446.00 91
16447.21 91
16448.42 105
16449.64 128
16450.85 106
16452.06 113
16453.27 81
16454.49 106
16455.70 109
16456.91 82
16458.12 89
16459.34 90
16460.55 100
16461.76 98
16462.97 116
16464.19 83
16465.40 114
16466.61 107
16467.83 117
16469.04 100
16470.25 103
16471.47 96
16472.68 109
16473.89 112
16475.11 90
16476.32 102
16477.53 89
16478.75 95
16479.96 95
16481.17 98
16482.39 96
16483.60 98
16484.81 102
16486.03 92
16487.24 81
16488.45 116
16489.67 103
16490.88 117
16492.10 74
16493.31 93
16494.52 90
16495.74 96
16496.95 106
16498.17 96
16499.38 103
16500.59 67
16501.81 101
16503.02 84
16504.24 96
16505.45 89
16506.67 91
16507.88 97
16509.10 126
16510.31 111
16511.52 101
16512.74 104
16513.95 81
16515.17 97
16516.38 94
16517.60 104
16518.81 103
16520.03 96
16521.24 101
16522.46 103
16523.67 105
16524.89 88
16526.10 109
16527.32 101
16528.53 95
16529.75 102
16530.96 96
16532.18 105
16533.40 85
16534.61 100
16535.83 101
16537.04 87
16538.26 98
16539.47 118
16540.69 80
16541.91 85
16543.12 96
16544.34 91
16545.55 98
16546.77 82
16547.98 86
16549.20 100
16550.42 78
16551.63 85
16552.85 105
16554.07 88
16555.28 85
16556.50 81
16557.71 70
16558.93 82
16560.15 78
16561.36 96
16562.58 101
16563.80 90
16565.01 69
16566.23 84
16567.45 94
16568.66 90
16569.88 94
16571.10 96
16572.31 107
16573.53 75
16574.75 88
16575.96 85
16577.18 79
16578.40 107
16579.62 113
16580.83 78
16582.05 87
16583.27 103
16584.48 91
16585.70 100
16586.92 95
16588.14 85
16589.35 92
16590.57 89
16591.79 99
16593.01 103
16594.23 110
16595.44 83
16596.66 80
16597.88 123
16599.10 81
16600.31 93
16601.53 106
16602.75 103
16603.97 87
16605.19 82
16606.40 105
16607.62 97
16608.84 102
16610.06 100
16611.28 98
16612.50 88
16613.71 93
16614.93 73
16616.15 108
16617.37 92
16618.59 104
16619.81 101
16621.03 101
16622.24 78
16623.46 94
16624.68 104
16625.90 109
16627.12 73
16628.34 91
16629.56 94
16630.78 90
16632.00 110
16633.21 94
16634.43 114
16635.65 80
16636.87 104
16638.09 83
16639.31 80
16640.53 74
16641.75 72
16642.97 82
16644.19 90
16645.41 91
16646.63 117
16647.85 94
16649.07 73
16650.29 71
16651.51 77
16652.73 107
16653.95 80
16655.17 73
16656.39 78
16657.61 73
16658.83 67
16660.05 105
16661.27 96
16662.49 89
16663.71 85
16664.93 103
16666.15 96
16667.37 91
16668.59 95
16669.81 89
16671.03 106
16672.25 80
16673.47 79
16674.69 83
16675.91 67
16677.13 84
16678.35 80
16679.57 76
16680.80 98
16682.02 88
16683.24 97
16684.46 84
16685.68 94
16686.90 102
16688.12 87
16689.34 86
16690.56 93
16691.79 106
16693.01 79
16694.23 79
16695.45 80
16696.67 84
16697.89 74
16699.11 112
16700.34 74
16701.56 63
16702.78 87
16704.00 104
16705.22 86
16706.44 70
16707.67 85
16708.89 81
16710.11 89
16711.33 75
16712.55 91
16713.78 84
16715.00 100
16716.22 81
16717.44 78
16718.67 81
16719.89 95
16721.11 77
16722.33 86
16723.55 89
16724.78 86
16726.00 104
16727.22 88
16728.45 92
16729.67 103
16730.89 103
16732.11 90
16733.34 88
16734.56 67
16735.78 121
16737.00 92
16738.23 90
16739.45 90
16740.67 99
16741.90 114
16743.12 86
16744.34 98
16745.57 91
16746.79 98
16748.01 103
16749.24 96
16750.46 69
16751.68 84
16752.91 95
16754.13 92
16755.35 83
16756.58 72
16757.80 82
16759.03 86
16760.25 94
16761.47 101
16762.70 101
16763.92 84
16765.14 85
16766.37 84
16767.59 90
16768.82 82
16770.04 95
16771.27 76
16772.49 100
16773.71 64
16774.94 72
16776.16 90
16777.39 101
16778.61 92
16779.84 71
16781.06 106
16782.29 95
16783.51 93
16784.73 82
16785.96 86
16787.18 77
16788.41 87
16789.63 98
16790.86 80
16792.08 80
16793.31 87
16794.53 86
16795.76 101
16796.98 97
16798.21 93
16799.43 102
16800.66 95
16801.89 86
16803.11 93
16804.34 93
16805.56 92
16806.79 82
16808.01 82
16809.24 113
16810.46 99
16811.69 73
16812.91 92
16814.14 84
16815.37 82
16816.59 80
16817.82 88
16819.04 97
16820.27 88
16821.50 98
16822.72 87
16823.95 81
16825.17 98
16826.40 96
16827.63 85
16828.85 72
16830.08 105
16831.31 76
16832.53 91
16833.76 93
16834.99 111
16836.21 84
16837.44 91
16838.67 107
16839.89 86
16841.12 94
16842.35 86
16843.57 89
16844.80 84
16846.03 86
16847.25 83
16848.48 87
16849.71 88
16850.93 90
16852.16 101
16853.39 94
16854.62 78
16855.84 90
16857.07 92
16858.30 108
16859.53 91
16860.75 93
16861.98 85
16863.21 84
16864.44 97
16865.66 113
16866.89 104
16868.12 94
16869.35 95
16870.57 92
16871.80 91
16873.03 97
16874.26 108
16875.49 96
16876.71 111
16877.94 115
16879.17 104
16880.40 103
16881.63 84
16882.86 100
16884.08 96
16885.31 91
16886.54 118
16887.77 108
16889.00 122
16890.23 109
16891.45 113
16892.68 103
16893.91 104
16895.14 106
16896.37 110
16897.60 115
16898.83 118
16900.06 128
16901.29 128
16902.51 108
16903.74 125
16904.97 100
16906.20 89
16907.43 121
16908.66 110
16909.89 93
16911.12 104
16912.35 105
16913.58 101
16914.81 105
16916.04 103
16917.27 76
16918.50 97
16919.73 98
16920.95 90
16922.18 106
16923.41 106
16924.64 91
16925.87 90
16927.10 97
16928.33 97
16929.56 81
16930.79 100
16932.02 107
16933.25 79
16934.48 84
16935.71 108
16936.94 105
16938.18 87
16939.41 92
16940.64 89
16941.87 102
16943.10 92
16944.33 69
16945.56 94
16946.79 95
16948.02 100
16949.25 100
16950.48 96
16951.71 73
16952.94 92
16954.17 119
16955.40 100
16956.64 91
16957.87 99
16959.10 107
16960.33 103
16961.56 96
16962.79 69
16964.02 110
16965.25 104
16966.48 95
16967.72 82
16968.95 98
16970.18 87
16971.41 99
16972.64 97
16973.87 106
16975.11 91
16976.34 85
16977.57 104
16978.80 99
16980.03 94
16981.26 83
16982.50 101
16983.73 98
16984.96 84
16986.19 91
16987.42 93
16988.66 81
16989.89 92
16991.12 99
16992.35 93
16993.59 110
16994.82 89
16996.05 89
16997.28 101
16998.52 82
16999.75 76
17000.98 78
17002.21 123
17003.45 119
17004.68 96
17005.91 83
17007.14 92
17008.38 94
17009.61 82
17010.84 102
17012.08 72
17013.31 100
17014.54 108
17015.78 90
17017.01 80
17018.24 80
17019.47 97
17020.71 96
17021.94 71
17023.17 73
17024.41 100
17025.64 103
17026.88 101
17028.11 80
17029.34 78
17030.58 82
17031.81 85
17033.04 70
17034.28 67
17035.51 74
17036.75 93
17037.98 114
17039.21 113
17040.45 92
17041.68 100
17042.92 95
17044.15 77
17045.38 79
17046.62 98
17047.85 85
17049.09 107
17050.32 67
17051.56 79
17052.79 104
17054.02 90
17055.26 76
17056.49 80
17057.73 91
17058.96 72
17060.20 101
17061.43 87
17062.67 80
17063.90 82
17065.14 87
17066.37 77
17067.61 83
17068.84 81
17070.08 61
17071.31 105
17072.55 81
17073.78 76
17075.02 79
17076.25 75
17077.49 98
17078.72 82
17079.96 98
17081.20 94
17082.43 89
17083.67 88
17084.90 89
17086.14 85
17087.37 84
17088.61 82
17089.85 94
17091.08 98
17092.32 97
17093.55 87
17094.79 94
17096.03 77
17097.26 92
17098.50 86
17099.73 81
17100.97 80
17102.21 102
17103.44 98
17104.68 67
17105.92 77
17107.15 79
17108.39 112
17109.63 91
17110.86 78
17112.10 83
17113.34 107
17114.57 79
17115.81 85
17117.05 85
17118.28 71
17119.52 79
17120.76 92
17121.99 83
17123.23 78
17124.47 81
17125.70 98
17126.94 103
17128.18 89
17129.42 95
17130.65 81
17131.89 77
17133.13 73
17134.37 97
17135.60 84
17136.84 92
17138.08 101
17139.32 90
17140.55 100
17141.79 103
17143.03 102
17144.27 107
17145.50 94
17146.74 70
17147.98 98
17149.22 102
17150.46 79
17151.69 76
17152.93 84
17154.17 100
17155.41 72
17156.65 64
17157.89 94
17159.12 98
17160.36 88
17161.60 75
17162.84 86
17164.08 95
17165.32 88
17166.56 83
17167.79 78
17169.03 85
17170.27 93
17171.51 89
17172.75 74
17173.99 93
17175.23 88
17176.47 87
17177.70 94
17178.94 99
17180.18 104
17181.42 86
17182.66 112
17183.90 86
17185.14 101
17186.38 90
17187.62 91
17188.86 88
17190.10 86
17191.34 80
17192.58 103
17193.82 98
17195.06 77
17196.30 69
17197.54 68
17198.78 72
17200.01 82
17201.25 59
17202.49 69
17203.73 86
17204.97 93
17206.21 87
17207.45 83
17208.70 84
17209.94 71
17211.18 100
17212.42 77
17213.66 81
17214.90 78
17216.14 70
17217.38 72
17218.62 72
17219.86 76
17221.10 94
17222.34 100
17223.58 93
17224.82 103
17226.06 84
17227.30 95
17228.54 79
17229.78 95
17231.03 92
17232.27 93
17233.51 91
17234.75 82
17235.99 80
17237.23 78
17238.47 81
17239.71 84
17240.95 86
17242.20 76
17243.44 97
17244.68 83
17245.92 83
17247.16 77
17248.40 75
17249.65 55
17250.89 75
17252.13 78
17253.37 73
17254.61 69
17255.85 77
17257.10 83
17258.34 91
17259.58 90
17260.82 71
17262.06 77
17263.31 88
17264.55 104
17265.79 78
17267.03 78
17268.27 91
17269.52 79
17270.76 103
17272.00 77
17273.24 91
17274.49 83
17275.73 87
17276.97 80
17278.22 89
17279.46 72
17280.70 94
17281.94 106
17283.19 79
17284.43 79
17285.67 76
17286.91 75
17288.16 88
17289.40 75
17290.64 80
17291.89 64
17293.13 86
17294.37 87
17295.62 96
17296.86 106
17298.10 83
17299.35 75
17300.59 86
17301.83 81
17303.08 92
17304.32 94
17305.56 88
17306.81 99
17308.05 83
17309.30 92
17310.54 97
17311.78 81
17313.03 94
17314.27 88
17315.52 88
17316.76 80
17318.00 81
17319.25 84
17320.49 86
17321.74 83
17322.98 87
17324.23 84
17325.47 91
17326.71 86
17327.96 95
17329.20 93
17330.45 103
17331.69 85
17332.94 66
17334.18 71
17335.43 91
17336.67 91
17337.92 92
17339.16 84
17340.41 80
17341.65 82
17342.90 80
17344.14 87
17345.39 69
17346.63 79
17347.88 83
17349.12 93
17350.37 76
17351.61 98
17352.86 74
17354.10 90
17355.35 96
17356.59 97
17357.84 82
17359.08 72
17360.33 86
17361.58 70
17362.82 84
17364.07 68
17365.31 80
17366.56 95
17367.80 66
17369.05 85
17370.30 76
17371.54 81
17372.79 88
17374.03 89
17375.28 76
17376.53 61
17377.77 98
17379.02 107
17380.27 65
17381.51 72
17382.76 73
17384.01 99
17385.25 89
17386.50 72
17387.75 72
17388.99 86
17390.24 98
17391.49 68
17392.73 85
17393.98 75
17395.23 64
17396.47 71
17397.72 85
17398.97 83
17400.21 75
17401.46 76
17402.71 81
17403.96 75
17405.20 73
17406.45 78
17407.70 73
17408.94 94
17410.19 81
17411.44 84
17412.69 89
17413.93 84
17415.18 69
17416.43 93
17417.68 75
17418.93 85
17420.17 95
17421.42 94
17422.67 77
17423.92 78
17425.16 72
17426.41 71
17427.66 78
17428.91 63
17430.16 86
17431.41 71
17432.65 72
17433.90 74
17435.15 80
17436.40 79
17437.65 71
17438.90 69
17440.14 76
17441.39 76
17442.64 74
17443.89 81
17445.14 103
17446.39 68
17447.64 77
17448.88 82
17450.13 89
17451.38 75
17452.63 70
17453.88 83
17455.13 73
17456.38 85
17457.63 90
17458.88 74
17460.13 76
17461.38 92
17462.62 64
17463.87 70
17465.12 84
17466.37 69
17467.62 79
17468.87 74
17470.12 77
17471.37 77
17472.62 82
17473.87 71
17475.12 71
17476.37 83
17477.62 76
17478.87 71
17480.12 73
17481.37 73
17482.62 77
17483.87 79
17485.12 77
17486.37 70
17487.62 61
17488.87 55
17490.12 86
17491.37 96
17492.62 98
17493.87 84
17495.12 74
17496.37 76
17497.62 55
17498.87 68
17500.12 74
17501.38 84
17502.63 54
17503.88 81
17505.13 67
17506.38 79
17507.63 97
17508.88 78
17510.13 83
17511.38 61
17512.63 82
17513.89 98
17515.14 69
17516.39 81
17517.64 78
17518.89 82
17520.14 90
17521.39 82
17522.64 72
17523.90 76
17525.15 73
17526.40 79
17527.65 77
17528.90 76
17530.15 86
17531.41 90
17532.66 70
17533.91 89
17535.16 74
17536.41 96
17537.67 98
17538.92 84
17540.17 67
17541.42 67
17542.67 90
17543.93 75
17545.18 55
17546.43 76
17547.68 100
17548.94 75
17550.19 69
17551.44 84
17552.69 91
17553.95 80
17555.20 74
17556.45 69
17557.70 94
17558.96 76
17560.21 97
17561.46 87
17562.72 69
17563.97 79
17565.22 100
17566.47 98
17567.73 82
17568.98 57
17570.23 88
17571.49 84
17572.74 86
17573.99 82
17575.25 73
17576.50 85
17577.75 92
17579.01 100
17580.26 81
17581.51 96
17582.77 95
17584.02 83
17585.28 81
17586.53 81
17587.78 72
17589.04 99
17590.29 112
17591.54 75
17592.80 84
17594.05 76
17595.31 76
17596.56 95
17597.81 94
17599.07 101
17600.32 80
17601.58 71
17602.83 108
17604.09 90
17605.34 78
17606.60 92
17607.85 98
17609.10 92
17610.36 78
17611.61 90
17612.87 76
17614.12 102
17615.38 85
17616.63 93
17617.89 69
17619.14 83
17620.40 101
17621.65 91
17622.91 62
17624.16 80
17625.42 89
17626.67 113
17627.93 84
17629.18 86
17630.44 90
17631.69 94
17632.95 76
17634.21 78
17635.46 105
17636.72 80
17637.97 91
17639.23 91
17640.48 84
17641.74 91
17642.99 73
17644.25 93
17645.51 102
17646.76 83
17648.02 84
17649.27 104
17650.53 101
17651.79 69
17653.04 75
17654.30 83
17655.55 81
17656.81 83
17658.07 89
17659.32 99
17660.58 112
17661.84 72
17663.09 69
17664.35 92
17665.61 89
17666.86 81
17668.12 100
17669.38 82
17670.63 68
17671.89 77
17673.15 86
17674.40 82
17675.66 90
17676.92 95
17678.17 91
17679.43 84
17680.69 75
17681.95 85
17683.20 92
17684.46 85
17685.72 76
17686.98 88
17688.23 74
17689.49 79
17690.75 86
17692.01 77
17693.26 77
17694.52 73
17695.78 97
17697.04 82
17698.29 76
17699.55 74
17700.81 86
17702.07 86
17703.32 66
17704.58 90
17705.84 98
17707.10 83
17708.36 75
17709.62 71
17710.87 92
17712.13 85
17713.39 83
17714.65 70
17715.91 87
17717.17 84
17718.42 101
17719.68 57
17720.94 85
17722.20 75
17723.46 79
17724.72 90
17725.98 85
17727.23 82
17728.49 93
17729.75 72
17731.01 80
17732.27 83
17733.53 78
17734.79 75
17736.05 75
17737.31 77
17738.57 86
17739.82 91
17741.08 87
17742.34 89
17743.60 74
17744.86 77
17746.12 74
17747.38 94
17748.64 96
17749.90 63
17751.16 77
17752.42 84
17753.68 70
17754.94 88
17756.20 75
17757.46 96
17758.72 101
17759.98 67
17761.24 88
17762.50 69
17763.76 85
17765.02 76
17766.28 78
17767.54 68
17768.80 71
17770.06 71
17771.32 83
17772.58 87
17773.84 64
17775.10 52
17776.36 90
17777.62 73
17778.88 85
17780.14 83
17781.40 74
17782.67 72
17783.93 73
17785.19 84
17786.45 83
17787.71 70
17788.97 82
17790.23 87
17791.49 60
17792.75 80
17794.01 80
17795.28 63
17796.54 77
17797.80 68
17799.06 84
17800.32 76
17801.58 71
17802.84 67
17804.11 78
17805.37 67
17806.63 90
17807.89 91
17809.15 85
17810.41 78
17811.68 76
17812.94 80
17814.20 87
17815.46 65
17816.72 65
17817.99 72
17819.25 71
17820.51 97
17821.77 70
17823.03 88
17824.30 69
17825.56 81
17826.82 73
17828.08 74
17829.35 90
17830.61 87
17831.87 106
17833.13 74
17834.40 76
17835.66 77
17836.92 95
17838.18 72
17839.45 77
17840.71 90
17841.97 99
17843.24 86
17844.50 96
17845.76 76
17847.02 81
17848.29 74
17849.55 55
17850.81 85
17852.08 61
17853.34 77
17854.60 86
17855.87 72
17857.13 78
17858.39 72
17859.66 78
17860.92 104
17862.18 94
17863.45 87
17864.71 72
17865.98 88
17867.24 75
17868.50 64
17869.77 89
17871.03 81
17872.30 93
17873.56 90
17874.82 87
17876.09 75
17877.35 75
17878.62 64
17879.88 73
17881.14 73
17882.41 87
17883.67 69
17884.94 79
17886.20 76
17887.47 86
17888.73 75
17890.00 77
17891.26 73
17892.52 81
17893.79 70
17895.05 67
17896.32 65
17897.58 81
17898.85 71
17900.11 60
17901.38 72
17902.64 72
17903.91 69
17905.17 88
17906.44 70
17907.70 61
17908.97 74
17910.23 78
17911.50 69
17912.77 76
17914.03 67
17915.30 80
17916.56 82
17917.83 106
17919.09 61
17920.36 70
17921.62 92
17922.89 77
17924.16 72
17925.42 68
17926.69 76
17927.95 81
17929.22 76
17930.49 94
17931.75 68
17933.02 55
17934.28 78
17935.55 66
17936.82 85
17938.08 57
17939.35 84
17940.62 84
17941.88 91
17943.15 72
17944.42 86
17945.68 73
17946.95 76
17948.22 75
17949.48 69
17950.75 83
17952.02 87
17953.28 96
17954.55 74
17955.82 71
17957.08 69
17958.35 78
17959.62 93
17960.88 73
17962.15 69
17963.42 77
17964.69 72
17965.95 81
17967.22 65
17968.49 84
17969.76 80
17971.02 69
17972.29 82
17973.56 76
17974.83 58
17976.09 70
17977.36 73
17978.63 64
17979.90 73
17981.16 59
17982.43 84
17983.70 69
17984.97 59
17986.24 63
17987.50 63
17988.77 66
17990.04 58
17991.31 79
17992.58 54
17993.84 84
17995.11 78
17996.38 66
17997.65 70
17998.92 82
18000.19 68
18001.46 93
18002.72 66
18003.99 78
18005.26 75
18006.53 84
18007.80 58
18009.07 56
18010.34 79
18011.61 77
18012.87 78
18014.14 72
18015.41 77
18016.68 75
18017.95 83
18019.22 79
18020.49 70
18021.76 61
18023.03 77
18024.30 71
18025.57 81
18026.84 54
18028.11 71
18029.37 87
18030.64 64
18031.91 70
18033.18 66
18034.45 93
18035.72 69
18036.99 84
18038.26 48
18039.53 84
18040.80 69
18042.07 79
18043.34 55
18044.61 60
18045.88 65
18047.15 64
18048.42 104
18049.69 66
18050.96 77
18052.23 65
18053.50 73
18054.77 79
18056.05 73
18057.32 69
18058.59 78
18059.86 73
18061.13 74
18062.40 55
18063.67 92
18064.94 54
18066.21 73
18067.48 59
18068.75 59
18070.02 70
18071.29 80
18072.57 68
18073.84 60
18075.11 78
18076.38 79
18077.65 81
18078.92 64
18080.19 71
18081.46 72
18082.74 90
18084.01 69
18085.28 85
18086.55 81
18087.82 72
18089.09 82
18090.37 72
18091.64 68
18092.91 79
18094.18 79
18095.45 72
18096.72 83
18098.00 63
18099.27 94
18100.54 82
18101.81 86
18103.08 71
18104.36 57
18105.63 76
18106.90 69
18108.17 60
18109.45 65
18110.72 70
18111.99 76
18113.26 71
18114.54 55
18115.81 78
18117.08 60
18118.35 87
18119.63 67
18120.90 82
18122.17 56
18123.44 95
18124.72 82
18125.99 80
18127.26 73
18128.54 62
18129.81 84
18131.08 65
18132.36 65
18133.63 54
18134.90 76
18136.18 70
18137.45 79
18138.72 67
18140.00 76
18141.27 82
18142.54 77
18143.82 76
18145.09 67
18146.36 87
18147.64 71
18148.91 70
18150.19 73
18151.46 79
18152.73 86
18154.01 90
18155.28 65
18156.55 79
18157.83 54
18159.10 97
18160.38 73
18161.65 81
18162.93 77
18164.20 87
18165.47 73
18166.75 77
18168.02 73
18169.30 70
18170.57 70
18171.85 62
18173.12 72
18174.40 73
18175.67 85
18176.95 68
18178.22 85
18179.50 79
18180.77 95
18182.04 62
18183.32 61
18184.59 65
18185.87 70
18187.15 68
18188.42 62
18189.70 65
18190.97 73
18192.25 76
18193.52 52
18194.80 78
18196.07 56
18197.35 75
18198.62 72
18199.90 68
18201.17 65
18202.45 56
18203.73 68
18205.00 71
18206.28 58
18207.55 63
18208.83 70
18210.10 63
18211.38 79
18212.66 61
18213.93 60
18215.21 50
18216.48 70
18217.76 61
18219.04 76
18220.31 69
18221.59 67
18222.87 59
18224.14 86
18225.42 77
18226.70 65
18227.97 71
18229.25 52
18230.53 57
18231.80 56
18233.08 74
18234.36 66
18235.63 66
18236.91 59
18238.19 79
18239.46 73
18240.74 64
18242.02 71
18243.29 76
18244.57 81
18245.85 81
18247.13 63
18248.40 66
18249.68 61
18250.96 71
18252.24 75
18253.51 55
18254.79 60
18256.07 60
18257.35 84
18258.62 52
18259.90 73
18261.18 60
18262.46 62
18263.73 71
18265.01 73
18266.29 65
18267.57 68
18268.85 76
18270.12 63
18271.40 81
18272.68 62
18273.96 68
18275.24 63
18276.51 58
18277.79 56
18279.07 68
18280.35 59
18281.63 94
18282.91 73
18284.18 84
18285.46 57
18286.74 53
18288.02 67
18289.30 62
18290.58 74
18291.86 62
18293.14 73
18294.41 62
18295.69 84
18296.97 84
18298.25 73
18299.53 75
18300.81 71
18302.09 64
18303.37 85
18304.65 64
18305.93 59
18307.21 77
18308.49 71
18309.76 63
18311.04 46
18312.32 65
18313.60 78
18314.88 70
18316.16 63
18317.44 69
18318.72 72
18320.00 84
18321.28 59
18322.56 77
18323.84 58
18325.12 62
18326.40 77
18327.68 66
18328.96 69
18330.24 52
18331.52 76
18332.80 72
18334.08 84
18335.36 65
18336.64 78
18337.92 71
18339.20 87
18340.48 75
18341.76 77
18343.05 79
18344.33 73
18345.61 69
18346.89 50
18348.17 67
18349.45 58
18350.73 87
18352.01 51
18353.29 58
18354.57 74
18355.85 84
18357.13 71
18358.42 67
18359.70 56
18360.98 72
18362.26 68
18363.54 66
18364.82 55
18366.10 69
18367.38 70
18368.67 65
18369.95 70
18371.23 52
18372.51 68
18373.79 59
18375.07 69
18376.36 60
18377.64 76
18378.92 59
18380.20 75
18381.48 71
18382.77 57
18384.05 52
18385.33 65
18386.61 64
18387.89 69
18389.18 63
18390.46 68
18391.74 64
18393.02 65
18394.31 66
18395.59 66
18396.87 82
18398.15 68
18399.44 73
18400.72 70
18402.00 69
18403.28 65
18404.57 66
18405.85 52
18407.13 72
18408.41 63
18409.70 82
18410.98 62
18412.26 73
18413.55 67
18414.83 81
18416.11 86
18417.40 66
18418.68 73
18419.96 63
18421.25 69
18422.53 62
18423.81 68
18425.10 66
18426.38 75
18427.66 80
18428.95 70
18430.23 71
18431.51 81
18432.80 70
18434.08 66
18435.37 85
18436.65 71
18437.93 84
18439.22 68
18440.50 85
18441.79 71
18443.07 78
18444.35 80
18445.64 66
18446.92 68
18448.21 84
18449.49 66
18450.78 53
18452.06 75
18453.34 61
18454.63 64
18455.91 72
18457.20 72
18458.48 73
18459.77 80
18461.05 62
18462.34 71
18463.62 70
18464.91 84
18466.19 74
18467.48 75
18468.76 71
18470.05 60
18471.33 68
18472.62 66
18473.90 74
18475.19 54
18476.47 74
18477.76 64
18479.04 74
18480.33 80
18481.61 81
18482.90 77
18484.18 70
18485.47 70
18486.76 89
18488.04 57
18489.33 63
18490.61 80
18491.90 73
18493.18 78
18494.47 52
18495.76 66
18497.04 65
18498.33 81
18499.61 79
18500.90 73
18502.19 56
18503.47 85
18504.76 65
18506.05 69
18507.33 64
18508.62 65
18509.90 72
18511.19 72
18512.48 69
18513.76 53
18515.05 66
18516.34 94
18517.62 71
18518.91 58
18520.20 80
18521.48 68
18522.77 95
18524.06 72
18525.35 71
18526.63 70
18527.92 79
18529.21 65
18530.49 59
18531.78 79
18533.07 73
18534.36 94
18535.64 79
18536.93 62
18538.22 66
18539.50 80
18540.79 72
18542.08 82
18543.37 79
18544.66 83
18545.94 87
18547.23 72
18548.52 68
18549.81 84
18551.09 70
18552.38 63
18553.67 59
18554.96 81
18556.25 72
18557.53 64
18558.82 78
18560.11 60
18561.40 72
18562.69 61
18563.98 79
18565.26 61
18566.55 75
18567.84 56
18569.13 74
18570.42 68
18571.71 69
18572.99 63
18574.28 75
18575.57 69
18576.86 75
18578.15 84
18579.44 61
18580.73 75
18582.02 69
18583.31 84
18584.59 49
18585.88 62
18587.17 86
18588.46 61
18589.75 69
18591.04 63
18592.33 71
18593.62 84
18594.91 54
18596.20 59
18597.49 69
18598.78 66
18600.07 77
18601.36 64
18602.65 83
18603.94 108
18605.23 107
18606.52 59
18607.81 71
18609.09 70
18610.38 87
18611.67 100
18612.96 71
18614.25 62
18615.55 71
18616.84 70
18618.13 87
18619.42 88
18620.71 69
18622.00 90
18623.29 70
18624.58 87
18625.87 78
18627.16 79
18628.45 75
18629.74 70
18631.03 75
18632.32 77
18633.61 62
18634.90 68
18636.19 63
18637.48 76
18638.77 57
18640.07 70
18641.36 66
18642.65 64
18643.94 56
18645.23 68
18646.52 81
18647.81 64
18649.10 69
18650.40 68
18651.69 61
18652.98 65
18654.27 53
18655.56 46
18656.85 76
18658.14 83
18659.44 61
18660.73 53
18662.02 55
18663.31 80
18664.60 78
18665.89 77
18667.19 67
18668.48 75
18669.77 81
18671.06 83
18672.35 62
18673.65 41
18674.94 65
18676.23 76
18677.52 86
18678.82 63
18680.11 72
18681.40 69
18682.69 60
18683.99 55
18685.28 80
18686.57 89
18687.86 74
18689.16 67
18690.45 68
18691.74 50
18693.03 75
18694.33 74
18695.62 69
18696.91 82
18698.21 76
18699.50 71
18700.79 59
18702.09 65
18703.38 56
18704.67 70
18705.97 67
18707.26 61
18708.55 78
18709.85 77
18711.14 51
18712.43 58
18713.73 61
18715.02 58
18716.31 80
18717.61 70
18718.90 67
18720.19 60
18721.49 79
18722.78 97
18724.08 60
18725.37 65
18726.66 72
18727.96 79
18729.25 77
18730.55 55
18731.84 86
18733.13 74
18734.43 63
18735.72 81
18737.02 72
18738.31 71
18739.61 57
18740.90 65
18742.19 55
18743.49 72
18744.78 70
18746.08 68
18747.37 55
18748.67 48
18749.96 48
18751.26 64
18752.55 55
18753.85 75
18755.14 62
18756.44 59
18757.73 80
18759.03 60
18760.32 56
18761.62 44
18762.91 66
18764.21 56
18765.50 54
18766.80 60
18768.09 62
18769.39 60
18770.69 71
18771.98 69
18773.28 65
18774.57 71
18775.87 62
18777.16 63
18778.46 72
18779.76 62
18781.05 65
18782.35 86
18783.64 66
18784.94 69
18786.24 56
18787.53 60
18788.83 68
18790.12 86
18791.42 66
18792.72 70
18794.01 64
18795.31 55
18796.61 59
18797.90 61
18799.20 57
18800.49 70
18801.79 54
18803.09 59
18804.38 67
18805.68 68
18806.98 65
18808.28 57
18809.57 72
18810.87 59
18812.17 53
18813.46 63
18814.76 74
18816.06 69
18817.35 57
18818.65 55
18819.95 64
18821.25 51
18822.54 60
18823.84 69
18825.14 61
18826.44 61
18827.73 61
18829.03 60
18830.33 59
18831.63 66
18832.92 73
18834.22 76
18835.52 43
18836.82 65
18838.11 82
18839.41 71
18840.71 56
18842.01 51
18843.31 72
18844.60 67
18845.90 55
18847.20 59
18848.50 59
18849.80 55
18851.10 68
18852.39 57
18853.69 60
18854.99 71
18856.29 80
18857.59 72
18858.89 78
18860.18 59
18861.48 70
18862.78 72
18864.08 65
18865.38 55
18866.68 50
18867.98 80
18869.28 71
18870.58 75
18871.87 54
18873.17 61
18874.47 80
18875.77 82
18877.07 65
18878.37 61
18879.67 53
18880.97 76
18882.27 75
18883.57 70
18884.87 60
18886.17 84
18887.47 85
18888.77 64
18890.07 68
18891.36 70
18892.66 72
18893.96 83
18895.26 59
18896.56 51
18897.86 91
18899.16 82
18900.46 74
18901.76 63
18903.06 65
18904.36 70
18905.66 81
18906.96 68
18908.27 52
18909.57 70
18910.87 56
18912.17 77
18913.47 64
18914.77 68
18916.07 55
18917.37 64
18918.67 76
18919.97 71
18921.27 74
18922.57 58
18923.87 80
18925.17 85
18926.47 70
18927.77 48
18929.08 57
18930.38 66
18931.68 66
18932.98 63
18934.28 70
18935.58 68
18936.88 93
18938.18 68
18939.49 82
18940.79 64
18942.09 70
18943.39 81
18944.69 76
18945.99 65
18947.29 60
18948.60 75
18949.90 66
18951.20 82
18952.50 56
18953.80 64
18955.11 68
18956.41 74
18957.71 52
18959.01 56
18960.31 58
18961.62 70
18962.92 59
18964.22 64
18965.52 59
18966.82 70
18968.13 80
18969.43 72
18970.73 58
18972.03 63
18973.34 78
18974.64 72
18975.94 73
18977.24 54
18978.55 69
18979.85 59
18981.15 73
18982.46 73
18983.76 68
18985.06 52
18986.36 59
18987.67 75
18988.97 69
18990.27 72
18991.58 68
18992.88 77
18994.18 71
18995.49 51
18996.79 57
18998.09 75
18999.40 65
19000.70 68
19002.00 50
19003.31 62
19004.61 77
19005.91 59
19007.22 64
19008.52 59
19009.83 74
19011.13 63
19012.43 71
19013.74 55
19015.04 60
19016.34 64
19017.65 72
19018.95 70
19020.26 51
19021.56 53
19022.87 62
19024.17 48
19025.47 72
19026.78 61
19028.08 75
19029.39 84
19030.69 68
19032.00 75
19033.30 64
19034.61 66
19035.91 60
19037.22 71
19038.52 60
19039.82 70
19041.13 70
19042.43 67
19043.74 58
19045.04 67
19046.35 58
19047.65 65
19048.96 70
19050.26 75
19051.57 72
19052.88 64
19054.18 65
19055.49 59
19056.79 63
19058.10 55
19059.40 59
19060.71 76
19062.01 68
19063.32 61
19064.62 49
19065.93 58
19067.24 68
19068.54 66
19069.85 59
19071.15 79
19072.46 69
19073.77 67
19075.07 61
19076.38 60
19077.68 56
19078.99 60
19080.30 74
19081.60 57
19082.91 49
19084.22 60
19085.52 76
19086.83 76
19088.13 58
19089.44 65
19090.75 52
19092.05 68
19093.36 70
19094.67 69
19095.97 66
19097.28 66
19098.59 58
19099.90 63
19101.20 50
19102.51 51
19103.82 85
19105.12 56
19106.43 75
19107.74 58
19109.04 79
19110.35 67
19111.66 61
19112.97 73
19114.27 64
19115.58 95
19116.89 65
19118.20 69
19119.50 57
19120.81 64
19122.12 67
19123.43 67
19124.73 65
19126.04 60
19127.35 78
19128.66 59
19129.97 59
19131.27 51
19132.58 47
19133.89 63
19135.20 55
19136.51 53
19137.81 73
19139.12 54
19140.43 77
19141.74 66
19143.05 62
19144.36 56
19145.66 66
19146.97 75
19148.28 43
19149.59 66
19150.90 71
19152.21 79
19153.52 58
19154.83 75
19156.13 63
19157.44 65
19158.75 73
19160.06 61
19161.37 65
19162.68 58
19163.99 53
19165.30 63
19166.61 50
19167.92 57
19169.22 67
19170.53 75
19171.84 51
19173.15 65
19174.46 71
19175.77 66
19177.08 63
19178.39 49
19179.70 63
19181.01 67
19182.32 55
19183.63 60
19184.94 50
19186.25 58
19187.56 55
19188.87 70
19190.18 51
19191.49 60
19192.80 79
19194.11 60
19195.42 62
19196.73 58
19198.04 68
19199.35 68
19200.66 67
19201.97 54
19203.28 51
19204.59 66
19205.90 77
19207.21 69
19208.52 60
19209.83 59
19211.14 59
19212.46 53
19213.77 55
19215.08 40
19216.39 68
19217.70 70
19219.01 56
19220.32 58
19221.63 66
19222.94 63
19224.25 58
19225.57 62
19226.88 52
19228.19 51
19229.50 77
19230.81 78
19232.12 63
19233.43 54
19234.75 63
19236.06 61
19237.37 53
19238.68 66
19239.99 52
19241.30 50
19242.62 61
19243.93 60
19245.24 52
19246.55 65
19247.86 74
19249.18 68
19250.49 64
19251.80 50
19253.11 53
19254.42 55
19255.74 48
19257.05 70
19258.36 57
19259.67 66
19260.99 53
19262.30 62
19263.61 61
19264.92 60
19266.24 66
19267.55 56
19268.86 62
19270.17 54
19271.49 54
19272.80 70
19274.11 52
19275.42 65
19276.74 51
19278.05 72
19279.36 64
19280.68 65
19281.99 41
19283.30 56
19284.62 72
19285.93 71
19287.24 63
19288.56 71
19289.87 64
19291.18 50
19292.50 65
19293.81 57
19295.12 57
19296.44 53
19297.75 83
19299.06 81
19300.38 51
19301.69 63
19303.01 56
19304.32 61
19305.63 50
19306.95 42
19308.26 51
19309.58 62
19310.89 45
19312.20 70
19313.52 68
19314.83 53
19316.15 77
19317.46 82
19318.78 61
19320.09 56
19321.41 47
19322.72 67
19324.03 76
19325.35 47
19326.66 65
19327.98 54
19329.29 54
19330.61 60
19331.92 62
19333.24 51
19334.55 57
19335.87 56
19337.18 68
19338.50 56
19339.81 59
19341.13 60
19342.44 61
19343.76 57
19345.07 61
19346.39 68
19347.70 54
19349.02 67
19350.34 52
19351.65 56
19352.97 70
19354.28 66
19355.60 58
19356.91 55
19358.23 48
19359.54 68
19360.86 41
19362.18 53
19363.49 57
19364.81 67
19366.12 61
19367.44 58
19368.76 49
19370.07 58
19371.39 72
19372.71 64
19374.02 62
19375.34 69
19376.65 66
19377.97 42
19379.29 65
19380.60 55
19381.92 54
19383.24 41
19384.55 61
19385.87 69
19387.19 54
19388.50 55
19389.82 50
19391.14 79
19392.45 57
19393.77 54
19395.09 54
19396.41 65
19397.72 39
19399.04 42
19400.36 68
19401.67 60
19402.99 55
19404.31 67
19405.63 50
19406.94 43
19408.26 72
19409.58 52
19410.90 60
19412.21 40
19413.53 53
19414.85 57
19416.17 71
19417.48 39
19418.80 61
19420.12 62
19421.44 75
19422.76 71
19424.07 59
19425.39 81
19426.71 63
19428.03 66
19429.35 63
19430.66 65
19431.98 53
19433.30 66
19434.62 71
19435.94 50
19437.26 55
19438.57 73
19439.89 66
19441.21 73
19442.53 41
19443.85 62
19445.17 64
19446.49 67
19447.81 52
19449.12 41
19450.44 56
19451.76 62
19453.08 61
19454.40 71
19455.72 55
19457.04 67
19458.36 78
19459.68 56
19461.00 55
19462.32 60
19463.63 77
19464.95 66
19466.27 75
19467.59 66
19468.91 62
19470.23 69
19471.55 53
19472.87 78
19474.19 48
19475.51 58
19476.83 69
19478.15 70
19479.47 62
19480.79 58
19482.11 57
19483.43 65
19484.75 73
19486.07 47
19487.39 61
19488.71 81
19490.03 74
19491.35 55
19492.67 63
19493.99 65
19495.31 82
19496.63 56
19497.95 49
19499.27 48
19500.59 52
19501.91 53
19503.24 69
19504.56 54
19505.88 44
19507.20 54
19508.52 73
19509.84 82
19511.16 49
19512.48 61
19513.80 62
19515.12 62
19516.44 62
19517.77 63
19519.09 60
19520.41 59
19521.73 43
19523.05 66
19524.37 76
19525.69 55
19527.02 74
19528.34 72
19529.66 66
19530.98 49
19532.30 85
19533.62 60
19534.95 46
19536.27 57
19537.59 58
19538.91 55
19540.23 59
19541.56 42
19542.88 63
19544.20 65
19545.52 49
19546.84 51
19548.17 61
19549.49 62
19550.81 61
19552.13 61
19553.46 71
19554.78 76
19556.10 67
19557.42 52
19558.75 55
19560.07 61
19561.39 64
19562.71 81
19564.04 60
19565.36 54
19566.68 62
19568.00 59
19569.33 71
19570.65 49
19571.97 63
19573.30 71
19574.62 74
19575.94 73
19577.27 53
19578.59 51
19579.91 72
19581.24 60
19582.56 73
19583.88 45
19585.21 59
19586.53 61
19587.85 66
19589.18 54
19590.50 51
19591.82 55
19593.15 51
19594.47 78
19595.80 47
19597.12 56
19598.44 61
19599.77 82
19601.09 57
19602.42 58
19603.74 48
19605.06 62
19606.39 81
19607.71 81
19609.04 61
19610.36 70
19611.69 67
19613.01 66
19614.33 62
19615.66 56
19616.98 66
19618.31 79
19619.63 78
19620.96 64
19622.28 69
19623.61 66
19624.93 73
19626.26 89
19627.58 80
19628.91 41
19630.23 59
19631.56 84
19632.88 71
19634.21 66
19635.53 67
19636.86 65
19638.18 81
19639.51 62
19640.83 51
19642.16 75
19643.48 69
19644.81 81
19646.14 66
19647.46 57
19648.79 55
19650.11 65
19651.44 75
19652.76 57
19654.09 48
19655.42 64
19656.74 89
19658.07 73
19659.39 63
19660.72 50
19662.05 83
19663.37 66
19664.70 65
19666.02 63
19667.35 73
19668.68 64
19670.00 65
19671.33 60
19672.66 69
19673.98 74
19675.31 78
19676.64 64
19677.96 66
19679.29 50
19680.62 75
19681.94 81
19683.27 59
19684.60 59
19685.92 73
19687.25 91
19688.58 78
19689.90 66
19691.23 61
19692.56 88
19693.88 81
19695.21 66
19696.54 74
19697.87 75
19699.19 67
19700.52 66
19701.85 58
19703.18 52
19704.50 55
19705.83 79
19707.16 71
19708.49 62
19709.81 71
19711.14 54
19712.47 68
19713.80 72
19715.13 83
19716.45 74
19717.78 71
19719.11 73
19720.44 51
19721.77 68
19723.09 66
19724.42 86
19725.75 58
19727.08 72
19728.41 61
19729.74 71
19731.06 72
19732.39 56
19733.72 69
19735.05 71
19736.38 67
19737.71 64
19739.04 52
19740.36 61
19741.69 66
19743.02 50
19744.35 66
19745.68 66
19747.01 63
19748.34 67
19749.67 61
19751.00 58
19752.32 65
19753.65 77
19754.98 56
19756.31 61
19757.64 67
19758.97 63
19760.30 57
19761.63 48
19762.96 48
19764.29 70
19765.62 67
19766.95 57
19768.28 65
19769.61 79
19770.94 61
19772.27 53
19773.60 44
19774.93 63
19776.26 59
19777.59 58
19778.92 67
19780.25 41
19781.58 57
19782.91 54
19784.24 73
19785.57 78
19786.90 57
19788.23 69
19789.56 61
19790.89 58
19792.22 62
19793.55 68
19794.88 62
19796.21 63
19797.54 72
19798.87 64
19800.20 50
19801.53 72
19802.87 72
19804.20 51
19805.53 71
19806.86 62
19808.19 81
19809.52 57
19810.85 52
19812.18 60
19813.51 63
19814.85 75
19816.18 58
19817.51 58
19818.84 55
19820.17 58
19821.50 51
19822.83 63
19824.17 54
19825.50 58
19826.83 54
19828.16 48
19829.49 57
19830.82 68
19832.16 58
19833.49 63
19834.82 65
19836.15 65
19837.48 62
19838.82 69
19840.15 56
19841.48 50
19842.81 61
19844.14 60
19845.48 62
19846.81 74
19848.14 68
19849.47 58
19850.81 54
19852.14 72
19853.47 73
19854.80 69
19856.14 63
19857.47 64
19858.80 46
19860.14 65
19861.47 59
19862.80 61
19864.13 58
19865.47 53
19866.80 60
19868.13 61
19869.47 78
19870.80 68
19872.13 51
19873.47 57
19874.80 63
19876.13 64
19877.47 55
19878.80 52
19880.13 57
19881.47 55
19882.80 69
19884.13 63
19885.47 57
19886.80 89
19888.13 66
19889.47 68
19890.80 71
19892.14 74
19893.47 55
19894.80 48
19896.14 64
19897.47 78
19898.81 68
19900.14 61
19901.47 69
19902.81 85
19904.14 64
19905.48 59
19906.81 70
19908.15 71
19909.48 72
19910.81 63
19912.15 57
19913.48 60
19914.82 78
19916.15 84
19917.49 53
19918.82 59
19920.16 58
19921.49 64
19922.83 79
19924.16 52
19925.50 67
19926.83 63
19928.17 66
19929.50 65
19930.84 61
19932.17 55
19933.51 65
19934.84 73
19936.18 63
19937.51 50
19938.85 60
19940.18 83
19941.52 72
19942.86 66
19944.19 51
19945.53 61
19946.86 75
19948.20 69
19949.53 45
19950.87 51
19952.21 51
19953.54 72
19954.88 77
19956.21 64
19957.55 69
19958.89 75
19960.22 66
19961.56 64
19962.90 55
19964.23 67
19965.57 62
19966.90 83
19968.24 52
19969.58 61
19970.91 62
19972.25 55
19973.59 68
19974.92 66
19976.26 78
19977.60 64
19978.93 65
19980.27 62
19981.61 68
19982.94 61
19984.28 56
19985.62 57
19986.96 60
19988.29 59
19989.63 62
19990.97 62
19992.30 43
19993.64 61
19994.98 60
19996.32 68
19997.65 56
19998.99 61
20000.33 52
20001.67 69
20003.00 69
20004.34 66
20005.68 76
20007.02 75
20008.35 63
20009.69 60
20011.03 62
20012.37 66
20013.71 42
20015.04 56
20016.38 72
20017.72 63
20019.06 57
20020.40 58
20021.73 60
20023.07 69
20024.41 48
20025.75 69
20027.09 60
20028.43 55
20029.77 54
20031.10 66
20032.44 60
20033.78 68
20035.12 63
20036.46 61
20037.80 54
20039.14 60
20040.47 69
20041.81 65
20043.15 71
20044.49 65
20045.83 63
20047.17 71
20048.51 58
20049.85 53
20051.19 68
20052.53 59
20053.87 55
20055.21 47
20056.54 57
20057.88 64
20059.22 74
20060.56 62
20061.90 59
20063.24 62
20064.58 70
20065.92 66
20067.26 66
20068.60 68
20069.94 40
20071.28 73
20072.62 56
20073.96 59
20075.30 70
20076.64 57
20077.98 57
20079.32 77
20080.66 67
20082.00 61
20083.34 64
20084.68 64
20086.02 58
20087.36 53
20088.70 55
20090.04 53
20091.38 61
20092.73 67
20094.07 50
20095.41 54
20096.75 68
20098.09 71
20099.43 55
20100.77 59
20102.11 66
20103.45 46
20104.79 62
20106.13 45
20107.48 64
20108.82 68
20110.16 83
20111.50 60
20112.84 65
20114.18 52
20115.52 76
20116.86 76
20118.21 56
20119.55 57
20120.89 68
20122.23 64
20123.57 55
20124.91 54
20126.26 50
20127.60 68
20128.94 55
20130.28 58
20131.62 64
20132.96 74
20134.31 56
20135.65 57
