# Supplementary material for: MALDI-TOF MS typing enables the classification of brewing yeasts of the genus Saccharomyces to major beer styles
Source: PLoS One. 2017 Aug 9;12(8):e0181694. doi: 10.1371/journal.pone.0181694 (PMC5549903; doi:10.1371/journal.pone.0181694)
Supplement: S14 File — The directory includes 90 raw files and was zipped to “.zip”; the folder has three strains with 30 spectra per strain; S1 Text explains the raw files with an example and Table 1 represents the yeast strains used within the experiment. (ZIP) [file pone.0181694.s017.zip › 40-42/30636-508-OG-Ale-Ale-YPG-18h-E-E_2015-10-10__0_B7_1.dat]

2000.04 3853
2000.46 3766
2000.88 3777
2001.30 3925
2001.72 3790
2002.14 3939
2002.57 3879
2002.99 3864
2003.41 3919
2003.83 3917
2004.25 4023
2004.67 4068
2005.10 3994
2005.52 4159
2005.94 3886
2006.36 4037
2006.78 4105
2007.21 4163
2007.63 4089
2008.05 3848
2008.47 3986
2008.89 4073
2009.32 4106
2009.74 4275
2010.16 4202
2010.58 4249
2011.01 4227
2011.43 4280
2011.85 4267
2012.27 4254
2012.70 4176
2013.12 4219
2013.54 4299
2013.96 4231
2014.39 3809
2014.81 3846
2015.23 4054
2015.66 3876
2016.08 4019
2016.50 4161
2016.93 3957
2017.35 4043
2017.77 3964
2018.19 3901
2018.62 3879
2019.04 4192
2019.46 3885
2019.89 4068
2020.31 4165
2020.73 4086
2021.16 3832
2021.58 4048
2022.01 3976
2022.43 3802
2022.85 3646
2023.28 3722
2023.70 3806
2024.12 3724
2024.55 3724
2024.97 3768
2025.40 3724
2025.82 3724
2026.24 3511
2026.67 3545
2027.09 3592
2027.52 3701
2027.94 3610
2028.37 3715
2028.79 3531
2029.21 3620
2029.64 3490
2030.06 3560
2030.49 3663
2030.91 3623
2031.34 3739
2031.76 3942
2032.19 3737
2032.61 3840
2033.04 4046
2033.46 4078
2033.88 4129
2034.31 4364
2034.73 4419
2035.16 4358
2035.58 4135
2036.01 4112
2036.43 4198
2036.86 4083
2037.29 3763
2037.71 3836
2038.14 3684
2038.56 3698
2038.99 3822
2039.41 3752
2039.84 3865
2040.26 3578
2040.69 3617
2041.11 3798
2041.54 3761
2041.97 3917
2042.39 3779
2042.82 3752
2043.24 3681
2043.67 3565
2044.09 3688
2044.52 3562
2044.95 3752
2045.37 3626
2045.80 3604
2046.22 3979
2046.65 3824
2047.08 3892
2047.50 3760
2047.93 3725
2048.36 3729
2048.78 4105
2049.21 3978
2049.64 3978
2050.06 4152
2050.49 4026
2050.92 3957
2051.34 3970
2051.77 3904
2052.20 4116
2052.62 3666
2053.05 3802
2053.48 3790
2053.90 3830
2054.33 3694
2054.76 3623
2055.18 3804
2055.61 3641
2056.04 3489
2056.47 3625
2056.89 3713
2057.32 3848
2057.75 3851
2058.17 3824
2058.60 3631
2059.03 3514
2059.46 3542
2059.88 3749
2060.31 3594
2060.74 3713
2061.17 4152
2061.60 3892
2062.02 3828
2062.45 3909
2062.88 3919
2063.31 3727
2063.74 4047
2064.16 3881
2064.59 4370
2065.02 4610
2065.45 4406
2065.88 4478
2066.30 4373
2066.73 4415
2067.16 4651
2067.59 4417
2068.02 4257
2068.45 4382
2068.87 4452
2069.30 3984
2069.73 3857
2070.16 3902
2070.59 3883
2071.02 3759
2071.45 3673
2071.87 3760
2072.30 3959
2072.73 3896
2073.16 3844
2073.59 3892
2074.02 3813
2074.45 3789
2074.88 4189
2075.31 4117
2075.74 4154
2076.17 4190
2076.59 4192
2077.02 4467
2077.45 4250
2077.88 4108
2078.31 4092
2078.74 4105
2079.17 3978
2079.60 3930
2080.03 4047
2080.46 3957
2080.89 3929
2081.32 4320
2081.75 4100
2082.18 4092
2082.61 4038
2083.04 3937
2083.47 4205
2083.90 4128
2084.33 4093
2084.76 3979
2085.19 3827
2085.62 4103
2086.05 3906
2086.48 3775
2086.91 3898
2087.34 4009
2087.77 3833
2088.20 3794
2088.63 3496
2089.06 3578
2089.49 3822
2089.93 3717
2090.36 3992
2090.79 3910
2091.22 3958
2091.65 3944
2092.08 4065
2092.51 3775
2092.94 3944
2093.37 3925
2093.80 4042
2094.23 3875
2094.67 3783
2095.10 3947
2095.53 3944
2095.96 3817
2096.39 3808
2096.82 3720
2097.25 3663
2097.68 3776
2098.12 3831
2098.55 3602
2098.98 3649
2099.41 3725
2099.84 3704
2100.27 3618
2100.71 3908
2101.14 3743
2101.57 3773
2102.00 3902
2102.43 3883
2102.87 3757
2103.30 3739
2103.73 4005
2104.16 4055
2104.59 4205
2105.03 4125
2105.46 4297
2105.89 4214
2106.32 3862
2106.76 4161
2107.19 3991
2107.62 4239
2108.05 4082
2108.49 4082
2108.92 3950
2109.35 4272
2109.78 4182
2110.22 4095
2110.65 4096
2111.08 4097
2111.52 3863
2111.95 3812
2112.38 3778
2112.81 3797
2113.25 3726
2113.68 3626
2114.11 3659
2114.55 3625
2114.98 3714
2115.41 3630
2115.85 3838
2116.28 3545
2116.71 3698
2117.15 3788
2117.58 3393
2118.01 3579
2118.45 3718
2118.88 3852
2119.32 3877
2119.75 3690
2120.18 3795
2120.62 3659
2121.05 3653
2121.48 3781
2121.92 3885
2122.35 3909
2122.79 4102
2123.22 3734
2123.65 3612
2124.09 3958
2124.52 3820
2124.96 3542
2125.39 3656
2125.83 3642
2126.26 3689
2126.70 3625
2127.13 3631
2127.56 3792
2128.00 3672
2128.43 3611
2128.87 3491
2129.30 3622
2129.74 3591
2130.17 3397
2130.61 3500
2131.04 3836
2131.48 3738
2131.91 3674
2132.35 3624
2132.78 3652
2133.22 3769
2133.65 3857
2134.09 3807
2134.52 3997
2134.96 3722
2135.39 3823
2135.83 3686
2136.26 3883
2136.70 3838
2137.14 3840
2137.57 3832
2138.01 4008
2138.44 3914
2138.88 3896
2139.31 3902
2139.75 3891
2140.19 3659
2140.62 3644
2141.06 3798
2141.49 3639
2141.93 3624
2142.37 3716
2142.80 3604
2143.24 3682
2143.67 3651
2144.11 3639
2144.55 3780
2144.98 3691
2145.42 3753
2145.86 3723
2146.29 3617
2146.73 3568
2147.16 3611
2147.60 3458
2148.04 3586
2148.47 3559
2148.91 3879
2149.35 4121
2149.79 3572
2150.22 3656
2150.66 3694
2151.10 4150
2151.53 3796
2151.97 3495
2152.41 3805
2152.84 3862
2153.28 3785
2153.72 3648
2154.16 3612
2154.59 3836
2155.03 3920
2155.47 3636
2155.91 3483
2156.34 3671
2156.78 3745
2157.22 3610
2157.66 3626
2158.09 3750
2158.53 3699
2158.97 3681
2159.41 3583
2159.84 3680
2160.28 3905
2160.72 4014
2161.16 4020
2161.60 3907
2162.03 4090
2162.47 4048
2162.91 3632
2163.35 3996
2163.79 4018
2164.22 3890
2164.66 3887
2165.10 3804
2165.54 3991
2165.98 3826
2166.42 3725
2166.86 3662
2167.29 3680
2167.73 3486
2168.17 3442
2168.61 3631
2169.05 3528
2169.49 3661
2169.93 3759
2170.37 3353
2170.80 3504
2171.24 3453
2171.68 3497
2172.12 3553
2172.56 3705
2173.00 3523
2173.44 3532
2173.88 3598
2174.32 3679
2174.76 3535
2175.20 3590
2175.64 3670
2176.08 3690
2176.51 3638
2176.95 3717
2177.39 3557
2177.83 3549
2178.27 3495
2178.71 3550
2179.15 3526
2179.59 3549
2180.03 3614
2180.47 3681
2180.91 3579
2181.35 3505
2181.79 3632
2182.23 3965
2182.67 3705
2183.11 3636
2183.55 3541
2183.99 3416
2184.43 3366
2184.87 3273
2185.31 3279
2185.76 3661
2186.20 3493
2186.64 3559
2187.08 3418
2187.52 3617
2187.96 3666
2188.40 3736
2188.84 3808
2189.28 3573
2189.72 3896
2190.16 3869
2190.60 3749
2191.04 3839
2191.49 3757
2191.93 3690
2192.37 3710
2192.81 3795
2193.25 3881
2193.69 3848
2194.13 3771
2194.57 3793
2195.02 3662
2195.46 3703
2195.90 3749
2196.34 3675
2196.78 3722
2197.22 3842
2197.66 3846
2198.11 3701
2198.55 3474
2198.99 3658
2199.43 3495
2199.87 3646
2200.32 3430
2200.76 3668
2201.20 3756
2201.64 3744
2202.08 3704
2202.53 3527
2202.97 3709
2203.41 3629
2203.85 3824
2204.29 3652
2204.74 3668
2205.18 3754
2205.62 3671
2206.06 3685
2206.51 3602
2206.95 3795
2207.39 3665
2207.83 3694
2208.28 3760
2208.72 3642
2209.16 3633
2209.61 3806
2210.05 3851
2210.49 3746
2210.93 3776
2211.38 4059
2211.82 3934
2212.26 3697
2212.71 3512
2213.15 3535
2213.59 3533
2214.04 3452
2214.48 3453
2214.92 3472
2215.37 3340
2215.81 3480
2216.25 3521
2216.70 3599
2217.14 3677
2217.59 3460
2218.03 3357
2218.47 3393
2218.92 3309
2219.36 3347
2219.80 3441
2220.25 3422
2220.69 3829
2221.14 3618
2221.58 3488
2222.02 3616
2222.47 3597
2222.91 3643
2223.36 3839
2223.80 3782
2224.25 3828
2224.69 3736
2225.13 3788
2225.58 3884
2226.02 3741
2226.47 3850
2226.91 3628
2227.36 3853
2227.80 3962
2228.25 4006
2228.69 3779
2229.14 3530
2229.58 3895
2230.03 3877
2230.47 3788
2230.92 3742
2231.36 3684
2231.81 3838
2232.25 3937
2232.70 3928
2233.14 3735
2233.59 3652
2234.03 3786
2234.48 3835
2234.92 3820
2235.37 3721
2235.81 3694
2236.26 3657
2236.70 3504
2237.15 3573
2237.60 3800
2238.04 3967
2238.49 3523
2238.93 3505
2239.38 3600
2239.83 3721
2240.27 3485
2240.72 3534
2241.16 3711
2241.61 3674
2242.06 3314
2242.50 3386
2242.95 3425
2243.39 3560
2243.84 3332
2244.29 3336
2244.73 3653
2245.18 3666
2245.63 3478
2246.07 3512
2246.52 3431
2246.97 3433
2247.41 3546
2247.86 3424
2248.31 3484
2248.75 3250
2249.20 3139
2249.65 3200
2250.09 3359
2250.54 3355
2250.99 3340
2251.43 3437
2251.88 3377
2252.33 3520
2252.78 3504
2253.22 3508
2253.67 3552
2254.12 3503
2254.56 3367
2255.01 3387
2255.46 3407
2255.91 3328
2256.35 3522
2256.80 3557
2257.25 3436
2257.70 3443
2258.14 3331
2258.59 3353
2259.04 3632
2259.49 3321
2259.94 3200
2260.38 3250
2260.83 3464
2261.28 3648
2261.73 3698
2262.18 3608
2262.62 3630
2263.07 3841
2263.52 3829
2263.97 4009
2264.42 3838
2264.87 3709
2265.31 3898
2265.76 3597
2266.21 3864
2266.66 3816
2267.11 3717
2267.56 3791
2268.01 3802
2268.45 3651
2268.90 3460
2269.35 3592
2269.80 3481
2270.25 3781
2270.70 3679
2271.15 3440
2271.60 3428
2272.05 3385
2272.49 3607
2272.94 3856
2273.39 3735
2273.84 3567
2274.29 3327
2274.74 3418
2275.19 3655
2275.64 3721
2276.09 3645
2276.54 3573
2276.99 3296
2277.44 3446
2277.89 3443
2278.34 3492
2278.79 3582
2279.24 3426
2279.69 3346
2280.14 3404
2280.59 3463
2281.04 3541
2281.49 3491
2281.94 3487
2282.39 3446
2282.84 3588
2283.29 3592
2283.74 3393
2284.19 3167
2284.64 3134
2285.09 3453
2285.54 3506
2285.99 3385
2286.44 3273
2286.89 3303
2287.34 3541
2287.79 3526
2288.24 3542
2288.69 3414
2289.14 3671
2289.59 3680
2290.05 4063
2290.50 3941
2290.95 3968
2291.40 4120
2291.85 4074
2292.30 4030
2292.75 4084
2293.20 4322
2293.65 4112
2294.11 4076
2294.56 4005
2295.01 3838
2295.46 3773
2295.91 3575
2296.36 3487
2296.81 3798
2297.27 3732
2297.72 3566
2298.17 3662
2298.62 3438
2299.07 3480
2299.52 3453
2299.98 3497
2300.43 3564
2300.88 3448
2301.33 3155
2301.78 3233
2302.24 3398
2302.69 3388
2303.14 3209
2303.59 3243
2304.04 3418
2304.50 3377
2304.95 3265
2305.40 3423
2305.85 3362
2306.31 3503
2306.76 3463
2307.21 3360
2307.66 3565
2308.12 3446
2308.57 3583
2309.02 3655
2309.48 3632
2309.93 3798
2310.38 3865
2310.83 3942
2311.29 4026
2311.74 3732
2312.19 3938
2312.65 3829
2313.10 3993
2313.55 3779
2314.01 3443
2314.46 3665
2314.91 3525
2315.37 3530
2315.82 3605
2316.27 3470
2316.73 3312
2317.18 3431
2317.63 3457
2318.09 3471
2318.54 3391
2318.99 3253
2319.45 3372
2319.90 3340
2320.36 3579
2320.81 3683
2321.26 3489
2321.72 3185
2322.17 3339
2322.63 3445
2323.08 3308
2323.53 3276
2323.99 3214
2324.44 3297
2324.90 3320
2325.35 3437
2325.80 3513
2326.26 3412
2326.71 3470
2327.17 3442
2327.62 3376
2328.08 3544
2328.53 3668
2328.99 3511
2329.44 3497
2329.90 3679
2330.35 3917
2330.81 3810
2331.26 3644
2331.72 3560
2332.17 3712
2332.63 3705
2333.08 3582
2333.54 3743
2333.99 3767
2334.45 3826
2334.90 3809
2335.36 3943
2335.81 3684
2336.27 3631
2336.72 3738
2337.18 3667
2337.63 3567
2338.09 3767
2338.55 3624
2339.00 3517
2339.46 3674
2339.91 3532
2340.37 3732
2340.82 3523
2341.28 3432
2341.74 3341
2342.19 3533
2342.65 3371
2343.10 3158
2343.56 3302
2344.02 3341
2344.47 3112
2344.93 3280
2345.39 3434
2345.84 3209
2346.30 3264
2346.75 3256
2347.21 3455
2347.67 3887
2348.12 3614
2348.58 3683
2349.04 3552
2349.49 3647
2349.95 3822
2350.41 3612
2350.86 3620
2351.32 3460
2351.78 3671
2352.23 3605
2352.69 3451
2353.15 3716
2353.61 3780
2354.06 3431
2354.52 3586
2354.98 3479
2355.43 3488
2355.89 3689
2356.35 3375
2356.81 3530
2357.26 3727
2357.72 3807
2358.18 3723
2358.64 3449
2359.09 3557
2359.55 3332
2360.01 3274
2360.47 3566
2360.93 3354
2361.38 3239
2361.84 3359
2362.30 3371
2362.76 3296
2363.22 3244
2363.67 3428
2364.13 3398
2364.59 3355
2365.05 3323
2365.51 3371
2365.96 3218
2366.42 3252
2366.88 3330
2367.34 3163
2367.80 3398
2368.26 3431
2368.72 3487
2369.17 3351
2369.63 3080
2370.09 3186
2370.55 3225
2371.01 3362
2371.47 3546
2371.93 3445
2372.39 3569
2372.84 3854
2373.30 3697
2373.76 3702
2374.22 3821
2374.68 3988
2375.14 4046
2375.60 4187
2376.06 3970
2376.52 3884
2376.98 3848
2377.44 3969
2377.90 3953
2378.36 3783
2378.81 3891
2379.27 3683
2379.73 3668
2380.19 3762
2380.65 3605
2381.11 3765
2381.57 3754
2382.03 3647
2382.49 3646
2382.95 3606
2383.41 3557
2383.87 3498
2384.33 3607
2384.79 3561
2385.25 3453
2385.71 3441
2386.17 3421
2386.63 3490
2387.09 3517
2387.55 3476
2388.01 3609
2388.48 3742
2388.94 3327
2389.40 3329
2389.86 3477
2390.32 3770
2390.78 3757
2391.24 3755
2391.70 3658
2392.16 3836
2392.62 3818
2393.08 3665
2393.54 3584
2394.00 3625
2394.47 3885
2394.93 3700
2395.39 3703
2395.85 3579
2396.31 3475
2396.77 3437
2397.23 3406
2397.69 3247
2398.16 3198
2398.62 3343
2399.08 3354
2399.54 3374
2400.00 3240
2400.46 3430
2400.92 3394
2401.39 3498
2401.85 3505
2402.31 3380
2402.77 3285
2403.23 3372
2403.70 3236
2404.16 3397
2404.62 3295
2405.08 3106
2405.54 3373
2406.01 3483
2406.47 3458
2406.93 3561
2407.39 3490
2407.86 3478
2408.32 3320
2408.78 3261
2409.24 3267
2409.71 3341
2410.17 3452
2410.63 3354
2411.09 3242
2411.56 3328
2412.02 3397
2412.48 3435
2412.94 3413
2413.41 3374
2413.87 3370
2414.33 3468
2414.80 3495
2415.26 3530
2415.72 3624
2416.19 3736
2416.65 3820
2417.11 3572
2417.57 3532
2418.04 3526
2418.50 3386
2418.96 3328
2419.43 3551
2419.89 3545
2420.36 3406
2420.82 3223
2421.28 3352
2421.75 3377
2422.21 3618
2422.67 3495
2423.14 3481
2423.60 3534
2424.07 3565
2424.53 3426
2424.99 3549
2425.46 3676
2425.92 3536
2426.39 3427
2426.85 3313
2427.31 3299
2427.78 3261
2428.24 3345
2428.71 3483
2429.17 3463
2429.64 3454
2430.10 3291
2430.56 3221
2431.03 3326
2431.49 3330
2431.96 3508
2432.42 3465
2432.89 3478
2433.35 3487
2433.82 3577
2434.28 3568
2434.75 3479
2435.21 3331
2435.68 3536
2436.14 3332
2436.61 3306
2437.07 3360
2437.54 3237
2438.00 3350
2438.47 3419
2438.93 3146
2439.40 3301
2439.86 3325
2440.33 3195
2440.80 3290
2441.26 3349
2441.73 3506
2442.19 3174
2442.66 3266
2443.12 3237
2443.59 3372
2444.06 3433
2444.52 3316
2444.99 3312
2445.45 3418
2445.92 3398
2446.38 3266
2446.85 3183
2447.32 3284
2447.78 3422
2448.25 3371
2448.72 3362
2449.18 3017
2449.65 3280
2450.11 3254
2450.58 3351
2451.05 3375
2451.51 3324
2451.98 3318
2452.45 3222
2452.91 3081
2453.38 3309
2453.85 3219
2454.31 3350
2454.78 3119
2455.25 3062
2455.71 3107
2456.18 3209
2456.65 3283
2457.12 3189
2457.58 2991
2458.05 3128
2458.52 3104
2458.98 3229
2459.45 3149
2459.92 3077
2460.39 3327
2460.85 3225
2461.32 3095
2461.79 3094
2462.26 3332
2462.72 3274
2463.19 3110
2463.66 3387
2464.13 3691
2464.59 3468
2465.06 3233
2465.53 3208
2466.00 3458
2466.47 3389
2466.93 3358
2467.40 3396
2467.87 3390
2468.34 3271
2468.81 3203
2469.27 3458
2469.74 3376
2470.21 3234
2470.68 3309
2471.15 3353
2471.62 3129
2472.09 3243
2472.55 3004
2473.02 2935
2473.49 3167
2473.96 3145
2474.43 3004
2474.90 3062
2475.37 3164
2475.83 3078
2476.30 3254
2476.77 3133
2477.24 3217
2477.71 3293
2478.18 3245
2478.65 3255
2479.12 3093
2479.59 2964
2480.06 3105
2480.53 2992
2480.99 3036
2481.46 3044
2481.93 2995
2482.40 3081
2482.87 3062
2483.34 3224
2483.81 3245
2484.28 3131
2484.75 3143
2485.22 3269
2485.69 3162
2486.16 3055
2486.63 3095
2487.10 3137
2487.57 3151
2488.04 3188
2488.51 3330
2488.98 3207
2489.45 3005
2489.92 3091
2490.39 3105
2490.86 3162
2491.33 3249
2491.80 3364
2492.27 3314
2492.74 3402
2493.21 3522
2493.68 3472
2494.15 3371
2494.62 3485
2495.10 3580
2495.57 3629
2496.04 3531
2496.51 3425
2496.98 3597
2497.45 3305
2497.92 3323
2498.39 3398
2498.86 3423
2499.33 3357
2499.80 3184
2500.28 3291
2500.75 3197
2501.22 3166
2501.69 3490
2502.16 3377
2502.63 3286
2503.10 3184
2503.57 3125
2504.05 3150
2504.52 3196
2504.99 3047
2505.46 3086
2505.93 3260
2506.40 3275
2506.88 3264
2507.35 3261
2507.82 3157
2508.29 3167
2508.76 2993
2509.24 3020
2509.71 3215
2510.18 3257
2510.65 3106
2511.12 3376
2511.60 3035
2512.07 2809
2512.54 3054
2513.01 3160
2513.49 3267
2513.96 3255
2514.43 3125
2514.90 3082
2515.38 3137
2515.85 3211
2516.32 3162
2516.79 3170
2517.27 3498
2517.74 3399
2518.21 3292
2518.68 3132
2519.16 3114
2519.63 3298
2520.10 3187
2520.58 3149
2521.05 3393
2521.52 3516
2522.00 3257
2522.47 3198
2522.94 3140
2523.42 3023
2523.89 3052
2524.36 3064
2524.84 3106
2525.31 3172
2525.78 3223
2526.26 3207
2526.73 3375
2527.20 3163
2527.68 3467
2528.15 3625
2528.63 3444
2529.10 3443
2529.57 3629
2530.05 3640
2530.52 3642
2531.00 3545
2531.47 3335
2531.94 3545
2532.42 3536
2532.89 3404
2533.37 3282
2533.84 3216
2534.32 3343
2534.79 3322
2535.26 3105
2535.74 3311
2536.21 3256
2536.69 3050
2537.16 3087
2537.64 3112
2538.11 3145
2538.59 3236
2539.06 3306
2539.54 3269
2540.01 3126
2540.49 3343
2540.96 3387
2541.44 3274
2541.91 3292
2542.39 3387
2542.86 3491
2543.34 3299
2543.81 3284
2544.29 3205
2544.76 3091
2545.24 3197
2545.71 3313
2546.19 3521
2546.66 3286
2547.14 3217
2547.61 3127
2548.09 3284
2548.57 3043
2549.04 3063
2549.52 3192
2549.99 3059
2550.47 3076
2550.95 3049
2551.42 3193
2551.90 3319
2552.37 3270
2552.85 3107
2553.33 3212
2553.80 3227
2554.28 3247
2554.75 3233
2555.23 3095
2555.71 3139
2556.18 3135
2556.66 3282
2557.14 2997
2557.61 3401
2558.09 3179
2558.57 3153
2559.04 3050
2559.52 3281
2560.00 3167
2560.47 3138
2560.95 3214
2561.43 3033
2561.90 3160
2562.38 2995
2562.86 3049
2563.33 2951
2563.81 3021
2564.29 3205
2564.77 3210
2565.24 3206
2565.72 3288
2566.20 3104
2566.68 3096
2567.15 3157
2567.63 3217
2568.11 3206
2568.59 3162
2569.06 3155
2569.54 3163
2570.02 3064
2570.50 3240
2570.97 2874
2571.45 2955
2571.93 3098
2572.41 2857
2572.89 3058
2573.36 3013
2573.84 2830
2574.32 2916
2574.80 2812
2575.28 3053
2575.75 2779
2576.23 2690
2576.71 3010
2577.19 3027
2577.67 3218
2578.15 3079
2578.62 3074
2579.10 3142
2579.58 3128
2580.06 3058
2580.54 3055
2581.02 2868
2581.50 3154
2581.97 3032
2582.45 2868
2582.93 3011
2583.41 2995
2583.89 3181
2584.37 3199
2584.85 3109
2585.33 3035
2585.81 3086
2586.29 3081
2586.77 2926
2587.24 2941
2587.72 2930
2588.20 3072
2588.68 3165
2589.16 3034
2589.64 3018
2590.12 2963
2590.60 3165
2591.08 3189
2591.56 3304
2592.04 3173
2592.52 2867
2593.00 3056
2593.48 3222
2593.96 3081
2594.44 2914
2594.92 3150
2595.40 3097
2595.88 2982
2596.36 2910
2596.84 3098
2597.32 3191
2597.80 3021
2598.28 2977
2598.76 2964
2599.24 2990
2599.72 2928
2600.20 2870
2600.68 3060
2601.16 2790
2601.64 3001
2602.12 3142
2602.61 2937
2603.09 2982
2603.57 2744
2604.05 3015
2604.53 3023
2605.01 3211
2605.49 3183
2605.97 3113
2606.45 3040
2606.93 3196
2607.42 3095
2607.90 2865
2608.38 2896
2608.86 3059
2609.34 3072
2609.82 2916
2610.30 2992
2610.78 2988
2611.27 2939
2611.75 2826
2612.23 2903
2612.71 2932
2613.19 2986
2613.67 3123
2614.16 3037
2614.64 3000
2615.12 3057
2615.60 2922
2616.08 2925
2616.57 3010
2617.05 3010
2617.53 3151
2618.01 3228
2618.49 3175
2618.98 3061
2619.46 3093
2619.94 2990
2620.42 3150
2620.91 3086
2621.39 3032
2621.87 3060
2622.35 2921
2622.84 2830
2623.32 3155
2623.80 3121
2624.28 2940
2624.77 3119
2625.25 3016
2625.73 2940
2626.21 3039
2626.70 2940
2627.18 2819
2627.66 2984
2628.15 2942
2628.63 3048
2629.11 3127
2629.60 3211
2630.08 3290
2630.56 3068
2631.05 3114
2631.53 3188
2632.01 3265
2632.50 3433
2632.98 3475
2633.46 3265
2633.95 3389
2634.43 3392
2634.91 3174
2635.40 3284
2635.88 3305
2636.37 3348
2636.85 3222
2637.33 3292
2637.82 3206
2638.30 3151
2638.79 2970
2639.27 3074
2639.75 2958
2640.24 3052
2640.72 2962
2641.21 2852
2641.69 2963
2642.18 3000
2642.66 2780
2643.14 3009
2643.63 2995
2644.11 2946
2644.60 2942
2645.08 2905
2645.57 3039
2646.05 2963
2646.54 3060
2647.02 3107
2647.51 3090
2647.99 2889
2648.48 2842
2648.96 2898
2649.45 3008
2649.93 2851
2650.42 2947
2650.90 3105
2651.39 3090
2651.87 2817
2652.36 2930
2652.84 2960
2653.33 2895
2653.81 2868
2654.30 2887
2654.78 3066
2655.27 3270
2655.76 2933
2656.24 2926
2656.73 3072
2657.21 2952
2657.70 2970
2658.18 3116
2658.67 3017
2659.16 2788
2659.64 2844
2660.13 2970
2660.61 2878
2661.10 2666
2661.59 2985
2662.07 2911
2662.56 3085
2663.05 3121
2663.53 3188
2664.02 3055
2664.50 2817
2664.99 3093
2665.48 3218
2665.96 3133
2666.45 2961
2666.94 2872
2667.42 2939
2667.91 2898
2668.40 2893
2668.88 3031
2669.37 2948
2669.86 3024
2670.34 2955
2670.83 3088
2671.32 3064
2671.81 3230
2672.29 3258
2672.78 3082
2673.27 3061
2673.75 3094
2674.24 3070
2674.73 3192
2675.22 3379
2675.70 3556
2676.19 3417
2676.68 3279
2677.17 3494
2677.65 3249
2678.14 3317
2678.63 3278
2679.12 3118
2679.61 3067
2680.09 2958
2680.58 2839
2681.07 2927
2681.56 3101
2682.04 3060
2682.53 2889
2683.02 2884
2683.51 2994
2684.00 2900
2684.49 2989
2684.97 3091
2685.46 3200
2685.95 2923
2686.44 2807
2686.93 2852
2687.42 2941
2687.90 2987
2688.39 3144
2688.88 2969
2689.37 2893
2689.86 2916
2690.35 2933
2690.84 2897
2691.33 2863
2691.81 3041
2692.30 2862
2692.79 2953
2693.28 2929
2693.77 2925
2694.26 2948
2694.75 2945
2695.24 2962
2695.73 2936
2696.22 2974
2696.71 2885
2697.20 2842
2697.68 2974
2698.17 2766
2698.66 2997
2699.15 2858
2699.64 2958
2700.13 2957
2700.62 2929
2701.11 2844
2701.60 2889
2702.09 3084
2702.58 2938
2703.07 2995
2703.56 2907
2704.05 2982
2704.54 2950
2705.03 2981
2705.52 2894
2706.01 2932
2706.50 2978
2706.99 3002
2707.48 2815
2707.97 2943
2708.46 3042
2708.95 2883
2709.44 2864
2709.93 2776
2710.43 2589
2710.92 2927
2711.41 2839
2711.90 2803
2712.39 2996
2712.88 2890
2713.37 2927
2713.86 2918
2714.35 2828
2714.84 2765
2715.33 2933
2715.82 2777
2716.32 2758
2716.81 2864
2717.30 3029
2717.79 2940
2718.28 2791
2718.77 2970
2719.26 2865
2719.76 2652
2720.25 2768
2720.74 2912
2721.23 2870
2721.72 2991
2722.21 2841
2722.70 3019
2723.20 3189
2723.69 3197
2724.18 2986
2724.67 2928
2725.16 2813
2725.66 2864
2726.15 2883
2726.64 2923
2727.13 3027
2727.62 2774
2728.12 2970
2728.61 2971
2729.10 3106
2729.59 2926
2730.09 2884
2730.58 2714
2731.07 2725
2731.56 2799
2732.06 2824
2732.55 2898
2733.04 2892
2733.53 2725
2734.03 2931
2734.52 2777
2735.01 2625
2735.50 2849
2736.00 2868
2736.49 3056
2736.98 2701
2737.48 2785
2737.97 3048
2738.46 3110
2738.96 2798
2739.45 3144
2739.94 3145
2740.44 3026
2740.93 3102
2741.42 3190
2741.92 3247
2742.41 3250
2742.90 3126
2743.40 3256
2743.89 3256
2744.38 3197
2744.88 3297
2745.37 3123
2745.86 3164
2746.36 3050
2746.85 2884
2747.35 2964
2747.84 2965
2748.33 2842
2748.83 3053
2749.32 2909
2749.82 2899
2750.31 2774
2750.81 2734
2751.30 2728
2751.79 2736
2752.29 2912
2752.78 2774
2753.28 2905
2753.77 2900
2754.27 2862
2754.76 2714
2755.26 2763
2755.75 2881
2756.24 2974
2756.74 2734
2757.23 2630
2757.73 2827
2758.22 2786
2758.72 2842
2759.21 3038
2759.71 2941
2760.20 2804
2760.70 2763
2761.19 2879
2761.69 2813
2762.19 2924
2762.68 2921
2763.18 3168
2763.67 3159
2764.17 3085
2764.66 3061
2765.16 2970
2765.65 3301
2766.15 3091
2766.64 2938
2767.14 3141
2767.64 2959
2768.13 2767
2768.63 2917
2769.12 2983
2769.62 3013
2770.12 3086
2770.61 3024
2771.11 3060
2771.60 2811
2772.10 2908
2772.60 3152
2773.09 2851
2773.59 2850
2774.08 2977
2774.58 3059
2775.08 3021
2775.57 3063
2776.07 3048
2776.57 3155
2777.06 3169
2777.56 3259
2778.06 3327
2778.55 3274
2779.05 3182
2779.55 3194
2780.04 3168
2780.54 3274
2781.04 3158
2781.54 2947
2782.03 2967
2782.53 3108
2783.03 2995
2783.52 2991
2784.02 2972
2784.52 2929
2785.02 3044
2785.51 2897
2786.01 2804
2786.51 2770
2787.01 2865
2787.50 2834
2788.00 2973
2788.50 2906
2789.00 2820
2789.49 2830
2789.99 2717
2790.49 2713
2790.99 2761
2791.48 2926
2791.98 2830
2792.48 2693
2792.98 2817
2793.48 2973
2793.97 2953
2794.47 2912
2794.97 2994
2795.47 2979
2795.97 2995
2796.47 2934
2796.96 2810
2797.46 2988
2797.96 3132
2798.46 3064
2798.96 2961
2799.46 3048
2799.96 2916
2800.45 2841
2800.95 3060
2801.45 3078
2801.95 2968
2802.45 2860
2802.95 2956
2803.45 2763
2803.95 2788
2804.45 2887
2804.94 2555
2805.44 2847
2805.94 2957
2806.44 2982
2806.94 2737
2807.44 2805
2807.94 2887
2808.44 2739
2808.94 2888
2809.44 2918
2809.94 3055
2810.44 3025
2810.94 2889
2811.44 2991
2811.94 3153
2812.44 3058
2812.94 2768
2813.44 2854
2813.94 2954
2814.44 2932
2814.94 2838
2815.44 2719
2815.94 2743
2816.44 2826
2816.94 2862
2817.44 2761
2817.94 2997
2818.44 2851
2818.94 2935
2819.44 2739
2819.94 2770
2820.44 2850
2820.94 2931
2821.44 3076
2821.94 2901
2822.44 2755
2822.94 2933
2823.44 2768
2823.94 2912
2824.44 2973
2824.94 2926
2825.45 2932
2825.95 2734
2826.45 2800
2826.95 2760
2827.45 2810
2827.95 2819
2828.45 2770
2828.95 2653
2829.45 2584
2829.96 2683
2830.46 2783
2830.96 2747
2831.46 2822
2831.96 2694
2832.46 2677
2832.96 2647
2833.47 2682
2833.97 2648
2834.47 2863
2834.97 2770
2835.47 2925
2835.97 2915
2836.48 2876
2836.98 2955
2837.48 3041
2837.98 3235
2838.48 3023
2838.99 2954
2839.49 3088
2839.99 3011
2840.49 2854
2841.00 2712
2841.50 2707
2842.00 2811
2842.50 2814
2843.01 2850
2843.51 2694
2844.01 2631
2844.51 2814
2845.02 2827
2845.52 2826
2846.02 2785
2846.52 2956
2847.03 2864
2847.53 2895
2848.03 3035
2848.54 2897
2849.04 3039
2849.54 2936
2850.04 2895
2850.55 3113
2851.05 3085
2851.55 2991
2852.06 3097
2852.56 2911
2853.06 2872
2853.57 2759
2854.07 2790
2854.57 2954
2855.08 2745
2855.58 2825
2856.09 2851
2856.59 2887
2857.09 3071
2857.60 2834
2858.10 2894
2858.60 2834
2859.11 2707
2859.61 2798
2860.12 2856
2860.62 2736
2861.12 2786
2861.63 3027
2862.13 2993
2862.64 2820
2863.14 2874
2863.65 2820
2864.15 2663
2864.65 2608
2865.16 2638
2865.66 2822
2866.17 2772
2866.67 2743
2867.18 2747
2867.68 2838
2868.19 2742
2868.69 2505
2869.20 2625
2869.70 2799
2870.21 2690
2870.71 2687
2871.21 2803
2871.72 3039
2872.23 2850
2872.73 2871
2873.24 2689
2873.74 2634
2874.25 2945
2874.75 2773
2875.26 2955
2875.76 2808
2876.27 3004
2876.77 3032
2877.28 3043
2877.78 2788
2878.29 2949
2878.79 2903
2879.30 3001
2879.81 2792
2880.31 2755
2880.82 2787
2881.32 2931
2881.83 2985
2882.34 2878
2882.84 2981
2883.35 2862
2883.85 2710
2884.36 2874
2884.87 2896
2885.37 2719
2885.88 2648
2886.38 2696
2886.89 2808
2887.40 2622
2887.90 2764
2888.41 2920
2888.92 2827
2889.42 2861
2889.93 2893
2890.44 3205
2890.94 3019
2891.45 2953
2891.96 2946
2892.46 2984
2892.97 2886
2893.48 2830
2893.98 2837
2894.49 2885
2895.00 2907
2895.51 2794
2896.01 3001
2896.52 2942
2897.03 2859
2897.53 2994
2898.04 2825
2898.55 2877
2899.06 3011
2899.56 3101
2900.07 3151
2900.58 3045
2901.09 3138
2901.59 3254
2902.10 3156
2902.61 2898
2903.12 2944
2903.63 3061
2904.13 3037
2904.64 3142
2905.15 3152
2905.66 3058
2906.17 2836
2906.67 2799
2907.18 2858
2907.69 2863
2908.20 2602
2908.71 2860
2909.21 2862
2909.72 2873
2910.23 3008
2910.74 2891
2911.25 3047
2911.76 2810
2912.26 2706
2912.77 2662
2913.28 2808
2913.79 2807
2914.30 2855
2914.81 2922
2915.32 2750
2915.83 2765
2916.34 2743
2916.84 2808
2917.35 2887
2917.86 2812
2918.37 2672
2918.88 2601
2919.39 2699
2919.90 2719
2920.41 2716
2920.92 2605
2921.43 2837
2921.94 2687
2922.45 2662
2922.96 2703
2923.46 2779
2923.97 2858
2924.48 2831
2924.99 2829
2925.50 2734
2926.01 2820
2926.52 2816
2927.03 2972
2927.54 3013
2928.05 2769
2928.56 2771
2929.07 2763
2929.58 2676
2930.09 2707
2930.60 2617
2931.11 2905
2931.62 2855
2932.13 2818
2932.64 2588
2933.15 2637
2933.67 2761
2934.18 2589
2934.69 2668
2935.20 2712
2935.71 2720
2936.22 2703
2936.73 2845
2937.24 2597
2937.75 2719
2938.26 2732
2938.77 2724
2939.28 2962
2939.79 2810
2940.30 2984
2940.82 3008
2941.33 2954
2941.84 2782
2942.35 2928
2942.86 2939
2943.37 2894
2943.88 2813
2944.39 2917
2944.91 2840
2945.42 2768
2945.93 2891
2946.44 2810
2946.95 2846
2947.46 2832
2947.98 2928
2948.49 2856
2949.00 2728
2949.51 2664
2950.02 2581
2950.53 2784
2951.05 2794
2951.56 2649
2952.07 2754
2952.58 2806
2953.09 2805
2953.61 2678
2954.12 2775
2954.63 2493
2955.14 2574
2955.66 2785
2956.17 2818
2956.68 2791
2957.19 2876
2957.71 2902
2958.22 2973
2958.73 2878
2959.24 2942
2959.76 2918
2960.27 2960
2960.78 3043
2961.29 2905
2961.81 3004
2962.32 3049
2962.83 2947
2963.35 2968
2963.86 2892
2964.37 2843
2964.89 2892
2965.40 2890
2965.91 2852
2966.43 2806
2966.94 2832
2967.45 2836
2967.97 2953
2968.48 2843
2968.99 2837
2969.51 2872
2970.02 2815
2970.53 2737
2971.05 2708
2971.56 2796
2972.07 2669
2972.59 2511
2973.10 2487
2973.62 2565
2974.13 2615
2974.64 2716
2975.16 2826
2975.67 2666
2976.19 2651
2976.70 2576
2977.22 2656
2977.73 2589
2978.24 2409
2978.76 2632
2979.27 2832
2979.79 2777
2980.30 2810
2980.82 2847
2981.33 2866
2981.85 2565
2982.36 2784
2982.87 2594
2983.39 2669
2983.90 2790
2984.42 2617
2984.93 2562
2985.45 2802
2985.96 2925
2986.48 2949
2986.99 2798
2987.51 2893
2988.02 2917
2988.54 2913
2989.05 2963
2989.57 2944
2990.09 2681
2990.60 2808
2991.12 2705
2991.63 2676
2992.15 2772
2992.66 2810
2993.18 2716
2993.69 2767
2994.21 2885
2994.73 2867
2995.24 2916
2995.76 2750
2996.27 2878
2996.79 2917
2997.30 2814
2997.82 2895
2998.34 3083
2998.85 2880
2999.37 2800
2999.89 3074
3000.40 3248
3000.92 3053
3001.43 2822
3001.95 2956
3002.47 3012
3002.98 2910
3003.50 3083
3004.02 3197
3004.53 2996
3005.05 3116
3005.57 3087
3006.08 2984
3006.60 2956
3007.12 2979
3007.63 2948
3008.15 2890
3008.67 3174
3009.18 2987
3009.70 2733
3010.22 2779
3010.74 2793
3011.25 2835
3011.77 2915
3012.29 2712
3012.80 2788
3013.32 2619
3013.84 2696
3014.36 2578
3014.87 2676
3015.39 2954
3015.91 2911
3016.43 2699
3016.94 2607
3017.46 2793
3017.98 2893
3018.50 2743
3019.02 2696
3019.53 2876
3020.05 2945
3020.57 2998
3021.09 3068
3021.60 2943
3022.12 2983
3022.64 3010
3023.16 3125
3023.68 2895
3024.20 2950
3024.71 2864
3025.23 2705
3025.75 2828
3026.27 2827
3026.79 2824
3027.31 2730
3027.82 2729
3028.34 2803
3028.86 2740
3029.38 2810
3029.90 2747
3030.42 2736
3030.94 2622
3031.46 2648
3031.98 2867
3032.49 2779
3033.01 2718
3033.53 2704
3034.05 2865
3034.57 2921
3035.09 2882
3035.61 2892
3036.13 2740
3036.65 2507
3037.17 2840
3037.69 2918
3038.21 2717
3038.73 2772
3039.25 2705
3039.76 2784
3040.28 2793
3040.80 2687
3041.32 2684
3041.84 2621
3042.36 2632
3042.88 2599
3043.40 2575
3043.92 2633
3044.44 2831
3044.96 2620
3045.48 2523
3046.00 2385
3046.52 2426
3047.04 2744
3047.56 2664
3048.08 2451
3048.60 2407
3049.13 2385
3049.65 2550
3050.17 2686
3050.69 2587
3051.21 2503
3051.73 2472
3052.25 2561
3052.77 2447
3053.29 2603
3053.81 2566
3054.33 2566
3054.85 2532
3055.37 2536
3055.89 2587
3056.42 2600
3056.94 2569
3057.46 2532
3057.98 2625
3058.50 2711
3059.02 2617
3059.54 2441
3060.06 2545
3060.59 2606
3061.11 2592
3061.63 2471
3062.15 2434
3062.67 2274
3063.19 2379
3063.71 2593
3064.24 2508
3064.76 2470
3065.28 2628
3065.80 2538
3066.32 2649
3066.85 2826
3067.37 2740
3067.89 2642
3068.41 2777
3068.93 2732
3069.46 2550
3069.98 2527
3070.50 2493
3071.02 2531
3071.54 2619
3072.07 2503
3072.59 2567
3073.11 2740
3073.63 2647
3074.16 2629
3074.68 2591
3075.20 2588
3075.73 2603
3076.25 2547
3076.77 2639
3077.29 2708
3077.82 2701
3078.34 2428
3078.86 2541
3079.39 2587
3079.91 2604
3080.43 2532
3080.95 2732
3081.48 2664
3082.00 2739
3082.52 2716
3083.05 2716
3083.57 2811
3084.09 2666
3084.62 2629
3085.14 2636
3085.66 2652
3086.19 2609
3086.71 2844
3087.24 2712
3087.76 2887
3088.28 2666
3088.81 2735
3089.33 2730
3089.85 2536
3090.38 2617
3090.90 2761
3091.43 2799
3091.95 2796
3092.47 2722
3093.00 2445
3093.52 2383
3094.05 2537
3094.57 2562
3095.10 2449
3095.62 2503
3096.14 2566
3096.67 2476
3097.19 2449
3097.72 2608
3098.24 2524
3098.77 2480
3099.29 2416
3099.82 2658
3100.34 2550
3100.87 2680
3101.39 2577
3101.92 2732
3102.44 2705
3102.97 2599
3103.49 2713
3104.02 2832
3104.54 2781
3105.07 2552
3105.59 2643
3106.12 2754
3106.64 2655
3107.17 2519
3107.69 2643
3108.22 2676
3108.74 2633
3109.27 2630
3109.79 2574
3110.32 2580
3110.85 2594
3111.37 2587
3111.90 2397
3112.42 2625
3112.95 2618
3113.48 2585
3114.00 2490
3114.53 2524
3115.05 2603
3115.58 2735
3116.11 2588
3116.63 2467
3117.16 2557
3117.68 2412
3118.21 2560
3118.74 2508
3119.26 2413
3119.79 2424
3120.32 2361
3120.84 2397
3121.37 2452
3121.90 2532
3122.42 2569
3122.95 2390
3123.48 2471
3124.00 2601
3124.53 2530
3125.06 2597
3125.58 2593
3126.11 2621
3126.64 2642
3127.16 2642
3127.69 2579
3128.22 2621
3128.75 2623
3129.27 2643
3129.80 2557
3130.33 2454
3130.85 2445
3131.38 2640
3131.91 2631
3132.44 2364
3132.96 2392
3133.49 2494
3134.02 2384
3134.55 2377
3135.07 2509
3135.60 2454
3136.13 2491
3136.66 2464
3137.19 2524
3137.71 2634
3138.24 2353
3138.77 2451
3139.30 2496
3139.83 2365
3140.35 2275
3140.88 2401
3141.41 2433
3141.94 2369
3142.47 2227
3143.00 2413
3143.52 2396
3144.05 2487
3144.58 2442
3145.11 2508
3145.64 2473
3146.17 2703
3146.70 2781
3147.22 2690
3147.75 2645
3148.28 2668
3148.81 2688
3149.34 2858
3149.87 2754
3150.40 2687
3150.93 2950
3151.46 2880
3151.98 2718
3152.51 2646
3153.04 2671
3153.57 2768
3154.10 2800
3154.63 2711
3155.16 2669
3155.69 2513
3156.22 2461
3156.75 2668
3157.28 2551
3157.81 2563
3158.34 2517
3158.87 2569
3159.40 2446
3159.93 2470
3160.46 2498
3160.99 2479
3161.52 2548
3162.05 2525
3162.58 2852
3163.11 2762
3163.64 2536
3164.17 2566
3164.70 2559
3165.23 2630
3165.76 2625
3166.29 2578
3166.82 2576
3167.35 2540
3167.88 2399
3168.41 2534
3168.94 2549
3169.47 2493
3170.00 2563
3170.53 2681
3171.06 2613
3171.59 2598
3172.13 2726
3172.66 2431
3173.19 2764
3173.72 2698
3174.25 2608
3174.78 2738
3175.31 2762
3175.84 2794
3176.37 2765
3176.90 2746
3177.44 2853
3177.97 2784
3178.50 2669
3179.03 2607
3179.56 2552
3180.09 2639
3180.62 2766
3181.16 2827
3181.69 2749
3182.22 2655
3182.75 2514
3183.28 2604
3183.81 2528
3184.35 2550
3184.88 2591
3185.41 2529
3185.94 2592
3186.47 2489
3187.01 2499
3187.54 2513
3188.07 2411
3188.60 2357
3189.14 2497
3189.67 2537
3190.20 2486
3190.73 2557
3191.26 2612
3191.80 2473
3192.33 2475
3192.86 2442
3193.39 2506
3193.93 2592
3194.46 2569
3194.99 2577
3195.53 2590
3196.06 2664
3196.59 2439
3197.12 2558
3197.66 2430
3198.19 2334
3198.72 2337
3199.26 2515
3199.79 2483
3200.32 2539
3200.86 2676
3201.39 2596
3201.92 2545
3202.46 2433
3202.99 2506
3203.52 2680
3204.06 2637
3204.59 2614
3205.12 2568
3205.66 2333
3206.19 2383
3206.72 2556
3207.26 2564
3207.79 2626
3208.33 2588
3208.86 2517
3209.39 2563
3209.93 2628
3210.46 2381
3211.00 2606
3211.53 2672
3212.06 2748
3212.60 2771
3213.13 2858
3213.67 2724
3214.20 2704
3214.74 2509
3215.27 2642
3215.80 2595
3216.34 2640
3216.87 2644
3217.41 2637
3217.94 2532
3218.48 2478
3219.01 2550
3219.55 2617
3220.08 2522
3220.62 2545
3221.15 2618
3221.69 2654
3222.22 2612
3222.76 2562
3223.29 2491
3223.83 2471
3224.36 2631
3224.90 2676
3225.43 2645
3225.97 2751
3226.50 2627
3227.04 2713
3227.57 2703
3228.11 2794
3228.65 2523
3229.18 2599
3229.72 2692
3230.25 2628
3230.79 2637
3231.32 2578
3231.86 2466
3232.40 2513
3232.93 2469
3233.47 2543
3234.00 2515
3234.54 2458
3235.08 2387
3235.61 2570
3236.15 2534
3236.68 2531
3237.22 2734
3237.76 2751
3238.29 2613
3238.83 2583
3239.37 2806
3239.90 2672
3240.44 2818
3240.97 2661
3241.51 2700
3242.05 2839
3242.58 2853
3243.12 2992
3243.66 2756
3244.20 2644
3244.73 2454
3245.27 2459
3245.81 2574
3246.34 2559
3246.88 2624
3247.42 2507
3247.95 2389
3248.49 2395
3249.03 2491
3249.57 2650
3250.10 2515
3250.64 2521
3251.18 2497
3251.72 2627
3252.25 2680
3252.79 2514
3253.33 2572
3253.87 2556
3254.40 2611
3254.94 2575
3255.48 2477
3256.02 2536
3256.55 2630
3257.09 2567
3257.63 2602
3258.17 2774
3258.71 2602
3259.24 2695
3259.78 2845
3260.32 2891
3260.86 2878
3261.40 2837
3261.94 2818
3262.47 2729
3263.01 2886
3263.55 2914
3264.09 3041
3264.63 3254
3265.17 3098
3265.71 3269
3266.24 3051
3266.78 2902
3267.32 3037
3267.86 3101
3268.40 2943
3268.94 2783
3269.48 2893
3270.02 2649
3270.55 2560
3271.09 2626
3271.63 2744
3272.17 2759
3272.71 2557
3273.25 2687
3273.79 2758
3274.33 2746
3274.87 2745
3275.41 2678
3275.95 2790
3276.49 2930
3277.03 2971
3277.57 2882
3278.11 2957
3278.65 2754
3279.19 2795
3279.73 2953
3280.26 2752
3280.80 2656
3281.34 2598
3281.88 2647
3282.42 2622
3282.96 2572
3283.50 2531
3284.04 2478
3284.59 2584
3285.13 2576
3285.67 2635
3286.21 2660
3286.75 2711
3287.29 2651
3287.83 2922
3288.37 3111
3288.91 2763
3289.45 2732
3289.99 2633
3290.53 2734
3291.07 2562
3291.61 2624
3292.15 2917
3292.69 2784
3293.23 2870
3293.77 2738
3294.32 2865
3294.86 2867
3295.40 2854
3295.94 2795
3296.48 2883
3297.02 2812
3297.56 2761
3298.10 2691
3298.65 2752
3299.19 2712
3299.73 2818
3300.27 2658
3300.81 2644
3301.35 2440
3301.89 2770
3302.44 2709
3302.98 2756
3303.52 2790
3304.06 2497
3304.60 2492
3305.14 2585
3305.69 2874
3306.23 2626
3306.77 2705
3307.31 2547
3307.85 2608
3308.40 2482
3308.94 2567
3309.48 2523
3310.02 2468
3310.57 2595
3311.11 2499
3311.65 2586
3312.19 2736
3312.74 2705
3313.28 2716
3313.82 2661
3314.36 2622
3314.91 2736
3315.45 2921
3315.99 2851
3316.53 2778
3317.08 2728
3317.62 2730
3318.16 2774
3318.71 2858
3319.25 2711
3319.79 2732
3320.34 2859
3320.88 2844
3321.42 2759
3321.96 2656
3322.51 2675
3323.05 2625
3323.59 2706
3324.14 2683
3324.68 2540
3325.23 2656
3325.77 2490
3326.31 2394
3326.86 2532
3327.40 2732
3327.94 2566
3328.49 2551
3329.03 2321
3329.57 2567
3330.12 2584
3330.66 2482
3331.21 2560
3331.75 2536
3332.29 2581
3332.84 2573
3333.38 2549
3333.93 2683
3334.47 2454
3335.02 2469
3335.56 2627
3336.10 2580
3336.65 2640
3337.19 2634
3337.74 2519
3338.28 2672
3338.83 2401
3339.37 2380
3339.92 2568
3340.46 2511
3341.01 2625
3341.55 2575
3342.10 2430
3342.64 2681
3343.19 2772
3343.73 2644
3344.28 2713
3344.82 2622
3345.37 2552
3345.91 2729
3346.46 2648
3347.00 2657
3347.55 2506
3348.09 2522
3348.64 2412
3349.18 2641
3349.73 2520
3350.27 2568
3350.82 2476
3351.37 2439
3351.91 2572
3352.46 2343
3353.00 2532
3353.55 2435
3354.10 2465
3354.64 2470
3355.19 2348
3355.73 2500
3356.28 2557
3356.83 2390
3357.37 2523
3357.92 2550
3358.46 2369
3359.01 2324
3359.56 2365
3360.10 2448
3360.65 2294
3361.20 2319
3361.74 2360
3362.29 2416
3362.84 2551
3363.38 2420
3363.93 2313
3364.48 2357
3365.02 2461
3365.57 2372
3366.12 2323
3366.66 2210
3367.21 2307
3367.76 2369
3368.30 2361
3368.85 2442
3369.40 2525
3369.94 2654
3370.49 2507
3371.04 2518
3371.59 2532
3372.13 2488
3372.68 2450
3373.23 2600
3373.78 2594
3374.32 2591
3374.87 2565
3375.42 2644
3375.97 2336
3376.51 2414
3377.06 2214
3377.61 2399
3378.16 2312
3378.71 2322
3379.25 2175
3379.80 2321
3380.35 2334
3380.90 2473
3381.45 2451
3381.99 2275
3382.54 2339
3383.09 2266
3383.64 2231
3384.19 2416
3384.74 2541
3385.28 2370
3385.83 2268
3386.38 2551
3386.93 2439
3387.48 2449
3388.03 2433
3388.58 2342
3389.12 2388
3389.67 2301
3390.22 2236
3390.77 2409
3391.32 2479
3391.87 2477
3392.42 2547
3392.97 2354
3393.52 2450
3394.06 2501
3394.61 2538
3395.16 2334
3395.71 2349
3396.26 2297
3396.81 2390
3397.36 2442
3397.91 2368
3398.46 2222
3399.01 2296
3399.56 2260
3400.11 2337
3400.66 2358
3401.21 2325
3401.76 2386
3402.31 2364
3402.86 2404
3403.41 2459
3403.96 2272
3404.51 2340
3405.06 2330
3405.61 2227
3406.16 2318
3406.71 2358
3407.26 2395
3407.81 2506
3408.36 2464
3408.91 2278
3409.46 2191
3410.01 2235
3410.56 2399
3411.11 2382
3411.66 2430
3412.21 2351
3412.76 2333
3413.31 2476
3413.86 2464
3414.41 2397
3414.96 2478
3415.51 2468
3416.07 2518
3416.62 2381
3417.17 2288
3417.72 2477
3418.27 2542
3418.82 2444
3419.37 2333
3419.92 2392
3420.47 2522
3421.03 2566
3421.58 2440
3422.13 2359
3422.68 2510
3423.23 2467
3423.78 2414
3424.33 2411
3424.89 2360
3425.44 2320
3425.99 2490
3426.54 2543
3427.09 2495
3427.65 2470
3428.20 2422
3428.75 2427
3429.30 2424
3429.85 2384
3430.41 2432
3430.96 2355
3431.51 2369
3432.06 2324
3432.61 2409
3433.17 2463
3433.72 2384
3434.27 2367
3434.82 2296
3435.38 2360
3435.93 2291
3436.48 2429
3437.03 2363
3437.59 2229
3438.14 2339
3438.69 2379
3439.24 2463
3439.80 2312
3440.35 2323
3440.90 2452
3441.46 2484
3442.01 2333
3442.56 2406
3443.11 2410
3443.67 2438
3444.22 2414
3444.77 2392
3445.33 2402
3445.88 2403
3446.43 2457
3446.99 2461
3447.54 2209
3448.09 2334
3448.65 2314
3449.20 2385
3449.76 2288
3450.31 2277
3450.86 2280
3451.42 2301
3451.97 2346
3452.52 2207
3453.08 2376
3453.63 2379
3454.19 2443
3454.74 2260
3455.29 2183
3455.85 2509
3456.40 2410
3456.96 2330
3457.51 2453
3458.07 2405
3458.62 2498
3459.17 2620
3459.73 2655
3460.28 2455
3460.84 2497
3461.39 2507
3461.95 2274
3462.50 2453
3463.06 2442
3463.61 2359
3464.17 2225
3464.72 2474
3465.27 2541
3465.83 2284
3466.38 2500
3466.94 2538
3467.49 2427
3468.05 2533
3468.61 2536
3469.16 2480
3469.72 2280
3470.27 2387
3470.83 2508
3471.38 2425
3471.94 2355
3472.49 2438
3473.05 2429
3473.60 2472
3474.16 2284
3474.71 2354
3475.27 2330
3475.83 2496
3476.38 2506
3476.94 2500
3477.49 2464
3478.05 2445
3478.61 2615
3479.16 2636
3479.72 2550
3480.27 2394
3480.83 2625
3481.39 2647
3481.94 2699
3482.50 2480
3483.05 2508
3483.61 2554
3484.17 2639
3484.72 2463
3485.28 2381
3485.84 2561
3486.39 2664
3486.95 2673
3487.51 2541
3488.06 2640
3488.62 2795
3489.18 2731
3489.73 2878
3490.29 2873
3490.85 2893
3491.40 3037
3491.96 3190
3492.52 3195
3493.08 3060
3493.63 3108
3494.19 3105
3494.75 3106
3495.30 2984
3495.86 3001
3496.42 2956
3496.98 3088
3497.53 3031
3498.09 3063
3498.65 3223
3499.21 3302
3499.76 3234
3500.32 3546
3500.88 3779
3501.44 3748
3501.99 3978
3502.55 4492
3503.11 4746
3503.67 5114
3504.23 5611
3504.78 6147
3505.34 6414
3505.90 6951
3506.46 7678
3507.02 7901
3507.58 7678
3508.13 7575
3508.69 7062
3509.25 6408
3509.81 5930
3510.37 5333
3510.93 4866
3511.48 4311
3512.04 3823
3512.60 3640
3513.16 3223
3513.72 3084
3514.28 2855
3514.84 2881
3515.40 2860
3515.95 2791
3516.51 2649
3517.07 2595
3517.63 2518
3518.19 2502
3518.75 2597
3519.31 2612
3519.87 2567
3520.43 2508
3520.99 2535
3521.55 2683
3522.11 2512
3522.67 2560
3523.22 2450
3523.78 2396
3524.34 2487
3524.90 2553
3525.46 2569
3526.02 2444
3526.58 2530
3527.14 2511
3527.70 2421
3528.26 2542
3528.82 2538
3529.38 2510
3529.94 2427
3530.50 2441
3531.06 2528
3531.62 2461
3532.18 2509
3532.74 2684
3533.30 2587
3533.86 2497
3534.42 2515
3534.98 2535
3535.54 2487
3536.11 2678
3536.67 2609
3537.23 2600
3537.79 2672
3538.35 2636
3538.91 2722
3539.47 2802
3540.03 2698
3540.59 2838
3541.15 2728
3541.71 2718
3542.27 2701
3542.84 2874
3543.40 3037
3543.96 3188
3544.52 3177
3545.08 3293
3545.64 3156
3546.20 3316
3546.76 3231
3547.33 3144
3547.89 3020
3548.45 2859
3549.01 2868
3549.57 2873
3550.13 2668
3550.69 2553
3551.26 2498
3551.82 2520
3552.38 2243
3552.94 2416
3553.50 2457
3554.07 2373
3554.63 2366
3555.19 2496
3555.75 2469
3556.31 2465
3556.88 2513
3557.44 2549
3558.00 2385
3558.56 2306
3559.13 2434
3559.69 2466
3560.25 2605
3560.81 2616
3561.38 2524
3561.94 2667
3562.50 2610
3563.06 2562
3563.63 2693
3564.19 2612
3564.75 2539
3565.31 2573
3565.88 2505
3566.44 2530
3567.00 2408
3567.57 2471
3568.13 2614
3568.69 2619
3569.26 2628
3569.82 2471
3570.38 2434
3570.95 2472
3571.51 2382
3572.07 2505
3572.64 2497
3573.20 2434
3573.76 2451
3574.33 2451
3574.89 2434
3575.45 2519
3576.02 2410
3576.58 2520
3577.14 2412
3577.71 2415
3578.27 2400
3578.84 2482
3579.40 2614
3579.96 2377
3580.53 2394
3581.09 2516
3581.66 2526
3582.22 2550
3582.78 2549
3583.35 2624
3583.91 2546
3584.48 2512
3585.04 2589
3585.61 2520
3586.17 2472
3586.74 2338
3587.30 2315
3587.86 2422
3588.43 2258
3588.99 2170
3589.56 2265
3590.12 2222
3590.69 2335
3591.25 2465
3591.82 2548
3592.38 2362
3592.95 2257
3593.51 2120
3594.08 2248
3594.64 2404
3595.21 2298
3595.77 2437
3596.34 2298
3596.90 2334
3597.47 2360
3598.04 2453
3598.60 2476
3599.17 2498
3599.73 2381
3600.30 2364
3600.86 2297
3601.43 2472
3601.99 2430
3602.56 2377
3603.13 2442
3603.69 2480
3604.26 2233
3604.82 2378
3605.39 2196
3605.96 2245
3606.52 2209
3607.09 2247
3607.65 2126
3608.22 2308
3608.79 2310
3609.35 2351
3609.92 2318
3610.49 2323
3611.05 2204
3611.62 2335
3612.19 2349
3612.75 2429
3613.32 2452
3613.89 2401
3614.45 2459
3615.02 2508
3615.59 2498
3616.15 2581
3616.72 2479
3617.29 2576
3617.85 2623
3618.42 2887
3618.99 2998
3619.55 2870
3620.12 2853
3620.69 2851
3621.26 2842
3621.82 2774
3622.39 2910
3622.96 2706
3623.53 2650
3624.09 2456
3624.66 2485
3625.23 2324
3625.80 2450
3626.36 2368
3626.93 2296
3627.50 2335
3628.07 2153
3628.63 2276
3629.20 2141
3629.77 2141
3630.34 2285
3630.91 2355
3631.47 2388
3632.04 2331
3632.61 2328
3633.18 2620
3633.75 2620
3634.32 2740
3634.88 2750
3635.45 2548
3636.02 2534
3636.59 2671
3637.16 2511
3637.73 2542
3638.29 2577
3638.86 2424
3639.43 2602
3640.00 2467
3640.57 2511
3641.14 2547
3641.71 2390
3642.28 2316
3642.84 2420
3643.41 2391
3643.98 2544
3644.55 2435
3645.12 2528
3645.69 2446
3646.26 2362
3646.83 2509
3647.40 2340
3647.97 2188
3648.54 2273
3649.11 2280
3649.68 2208
3650.25 2380
3650.81 2242
3651.38 2230
3651.95 2182
3652.52 2374
3653.09 2318
3653.66 2378
3654.23 2446
3654.80 2328
3655.37 2372
3655.94 2380
3656.51 2498
3657.08 2568
3657.65 2399
3658.22 2407
3658.79 2398
3659.36 2359
3659.93 2346
3660.50 2395
3661.07 2435
3661.64 2452
3662.22 2405
3662.79 2517
3663.36 2412
3663.93 2434
3664.50 2363
3665.07 2444
3665.64 2241
3666.21 2340
3666.78 2325
3667.35 2243
3667.92 2347
3668.49 2336
3669.06 2384
3669.64 2334
3670.21 2308
3670.78 2347
3671.35 2266
3671.92 2250
3672.49 2324
3673.06 2326
3673.63 2359
3674.21 2435
3674.78 2484
3675.35 2311
3675.92 2207
3676.49 2266
3677.06 2408
3677.63 2299
3678.21 2407
3678.78 2331
3679.35 2287
3679.92 2205
3680.49 2195
3681.07 2228
3681.64 2197
3682.21 2369
3682.78 2185
3683.35 2273
3683.93 2215
3684.50 2171
3685.07 2184
3685.64 2354
3686.21 2216
3686.79 2264
3687.36 2314
3687.93 2183
3688.50 2230
3689.08 2427
3689.65 2387
3690.22 2435
3690.80 2359
3691.37 2415
3691.94 2249
3692.51 2168
3693.09 2110
3693.66 2291
3694.23 2203
3694.81 2130
3695.38 2342
3695.95 2235
3696.52 2185
3697.10 2108
3697.67 2174
3698.24 2117
3698.82 2256
3699.39 2176
3699.96 2305
3700.54 2128
3701.11 2119
3701.68 2058
3702.26 2058
3702.83 2212
3703.41 2278
3703.98 2357
3704.55 2279
3705.13 2274
3705.70 2279
3706.27 2278
3706.85 2136
3707.42 2162
3708.00 2219
3708.57 2225
3709.14 2166
3709.72 2186
3710.29 2150
3710.87 2117
3711.44 2331
3712.02 2270
3712.59 2342
3713.16 2082
3713.74 2097
3714.31 2141
3714.89 2193
3715.46 2194
3716.04 2142
3716.61 2194
3717.19 2226
3717.76 2237
3718.34 2118
3718.91 2249
3719.49 2244
3720.06 2242
3720.64 2098
3721.21 2149
3721.79 2145
3722.36 1963
3722.94 2134
3723.51 2197
3724.09 2119
3724.66 1914
3725.24 2115
3725.81 2095
3726.39 2142
3726.96 2074
3727.54 2027
3728.12 2134
3728.69 2246
3729.27 2250
3729.84 2316
3730.42 2230
3730.99 2268
3731.57 2309
3732.15 2402
3732.72 2305
3733.30 2369
3733.87 2380
3734.45 2244
3735.03 2205
3735.60 2341
3736.18 2174
3736.75 2083
3737.33 2112
3737.91 2135
3738.48 2120
3739.06 2003
3739.64 2185
3740.21 2158
3740.79 2183
3741.37 2215
3741.94 2218
3742.52 2104
3743.10 2063
3743.67 2129
3744.25 2281
3744.83 2139
3745.40 2239
3745.98 2403
3746.56 2244
3747.13 2402
3747.71 2223
3748.29 2133
3748.87 2182
3749.44 2245
3750.02 2164
3750.60 2236
3751.17 2341
3751.75 2126
3752.33 2154
3752.91 2175
3753.48 2283
3754.06 2388
3754.64 2215
3755.22 2175
3755.80 2250
3756.37 2168
3756.95 2175
3757.53 2162
3758.11 2201
3758.68 2179
3759.26 2139
3759.84 2174
3760.42 2270
3761.00 2351
3761.58 2178
3762.15 2203
3762.73 2298
3763.31 2135
3763.89 2144
3764.47 2261
3765.04 2253
3765.62 2192
3766.20 2038
3766.78 2084
3767.36 2160
3767.94 2232
3768.52 2220
3769.10 2108
3769.67 2215
3770.25 2089
3770.83 2184
3771.41 2312
3771.99 2214
3772.57 2166
3773.15 2109
3773.73 2075
3774.31 2080
3774.89 2087
3775.46 2039
3776.04 2274
3776.62 2210
3777.20 2080
3777.78 2198
3778.36 2150
3778.94 2060
3779.52 2073
3780.10 2042
3780.68 2066
3781.26 2141
3781.84 2105
3782.42 2077
3783.00 2232
3783.58 2056
3784.16 2120
3784.74 1957
3785.32 2054
3785.90 2039
3786.48 2149
3787.06 2143
3787.64 2181
3788.22 2138
3788.80 2236
3789.38 2208
3789.96 2137
3790.54 2345
3791.12 2113
3791.70 2037
3792.28 2093
3792.86 2220
3793.44 2274
3794.02 2251
3794.60 2293
3795.18 2422
3795.77 2436
3796.35 2433
3796.93 2437
3797.51 2377
3798.09 2443
3798.67 2375
3799.25 2427
3799.83 2693
3800.41 2837
3800.99 2998
3801.58 2900
3802.16 2889
3802.74 2975
3803.32 2983
3803.90 2921
3804.48 3051
3805.06 2980
3805.65 2981
3806.23 2801
3806.81 2807
3807.39 2569
3807.97 2507
3808.55 2367
3809.14 2497
3809.72 2594
3810.30 2548
3810.88 2563
3811.46 2653
3812.05 2743
3812.63 2651
3813.21 2637
3813.79 2759
3814.37 2771
3814.96 2696
3815.54 2905
3816.12 2853
3816.70 2903
3817.29 2777
3817.87 2909
3818.45 2846
3819.03 2790
3819.62 2750
3820.20 2733
3820.78 2646
3821.36 2550
3821.95 2446
3822.53 2418
3823.11 2240
3823.70 2352
3824.28 2392
3824.86 2225
3825.45 2367
3826.03 2344
3826.61 2420
3827.19 2424
3827.78 2370
3828.36 2257
3828.94 2255
3829.53 2233
3830.11 2275
3830.69 2420
3831.28 2455
3831.86 2273
3832.45 2219
3833.03 2266
3833.61 2448
3834.20 2336
3834.78 2312
3835.36 2255
3835.95 2303
3836.53 2293
3837.12 2390
3837.70 2307
3838.28 2203
3838.87 2158
3839.45 2188
3840.04 2096
3840.62 2211
3841.20 2276
3841.79 2159
3842.37 2305
3842.96 2226
3843.54 2139
3844.13 2061
3844.71 2197
3845.30 2224
3845.88 1983
3846.47 2131
3847.05 2258
3847.63 2134
3848.22 2074
3848.80 2316
3849.39 2122
3849.97 2226
3850.56 2222
3851.14 2331
3851.73 2291
3852.31 2307
3852.90 2203
3853.48 2216
3854.07 2215
3854.66 2193
3855.24 2412
3855.83 2479
3856.41 2434
3857.00 2293
3857.58 2242
3858.17 2112
3858.75 1984
3859.34 2113
3859.92 2083
3860.51 2163
3861.10 2173
3861.68 2193
3862.27 2285
3862.85 2295
3863.44 2260
3864.03 2188
3864.61 2184
3865.20 2269
3865.78 2337
3866.37 2266
3866.96 2249
3867.54 2204
3868.13 2265
3868.72 2390
3869.30 2277
3869.89 2170
3870.47 2197
3871.06 2205
3871.65 2233
3872.23 2195
3872.82 2210
3873.41 2161
3873.99 2071
3874.58 2107
3875.17 2244
3875.76 2324
3876.34 2198
3876.93 2334
3877.52 2275
3878.10 2384
3878.69 2326
3879.28 2248
3879.86 2254
3880.45 2194
3881.04 2200
3881.63 2152
3882.21 2255
3882.80 2146
3883.39 2206
3883.98 2237
3884.56 2072
3885.15 1957
3885.74 1896
3886.33 2005
3886.91 2015
3887.50 2104
3888.09 2060
3888.68 2002
3889.27 2111
3889.85 2041
3890.44 2226
3891.03 2161
3891.62 2103
3892.21 2175
3892.79 2086
3893.38 2278
3893.97 2237
3894.56 2018
3895.15 2068
3895.74 2021
3896.32 2062
3896.91 2110
3897.50 1988
3898.09 2141
3898.68 2061
3899.27 2068
3899.86 2134
3900.45 2017
3901.03 1987
3901.62 2152
3902.21 2051
3902.80 1942
3903.39 1967
3903.98 2107
3904.57 2106
3905.16 2078
3905.75 1997
3906.34 2003
3906.92 1970
3907.51 1929
3908.10 1952
3908.69 2070
3909.28 2011
3909.87 1905
3910.46 1872
3911.05 1874
3911.64 1867
3912.23 1935
3912.82 2070
3913.41 1978
3914.00 2009
3914.59 2052
3915.18 1874
3915.77 1950
3916.36 2023
3916.95 2009
3917.54 1957
3918.13 2012
3918.72 2057
3919.31 1915
3919.90 1970
3920.49 1890
3921.08 1914
3921.67 2108
3922.26 2122
3922.85 2076
3923.44 1882
3924.03 1864
3924.62 1839
3925.21 1894
3925.80 1852
3926.40 1885
3926.99 1773
3927.58 1929
3928.17 1918
3928.76 1833
3929.35 2020
3929.94 2101
3930.53 2032
3931.12 1974
3931.71 2001
3932.30 2066
3932.90 1945
3933.49 1965
3934.08 2013
3934.67 1936
3935.26 1816
3935.85 1895
3936.44 1979
3937.04 2104
3937.63 1962
3938.22 1947
3938.81 2032
3939.40 1990
3939.99 2082
3940.59 1988
3941.18 1943
3941.77 1965
3942.36 2241
3942.95 2099
3943.55 1987
3944.14 1977
3944.73 1961
3945.32 1917
3945.91 2020
3946.51 2157
3947.10 1944
3947.69 2004
3948.28 2041
3948.88 1907
3949.47 2013
3950.06 2048
3950.65 2063
3951.25 1967
3951.84 1908
3952.43 1997
3953.02 2060
3953.62 1998
3954.21 1792
3954.80 1877
3955.40 2019
3955.99 2060
3956.58 1976
3957.17 1960
3957.77 2004
3958.36 2135
3958.95 2169
3959.55 2010
3960.14 1914
3960.73 1983
3961.33 2038
3961.92 1945
3962.51 2001
3963.11 1904
3963.70 1957
3964.29 1860
3964.89 1877
3965.48 1846
3966.08 1857
3966.67 1793
3967.26 1884
3967.86 1906
3968.45 1948
3969.04 1952
3969.64 1826
3970.23 1966
3970.83 1955
3971.42 1940
3972.01 1989
3972.61 1937
3973.20 2005
3973.80 1955
3974.39 1889
3974.99 2005
3975.58 2005
3976.18 1813
3976.77 1881
3977.36 1983
3977.96 1902
3978.55 1832
3979.15 2014
3979.74 1921
3980.34 1784
3980.93 1937
3981.53 2104
3982.12 2091
3982.72 2008
3983.31 2007
3983.91 1996
3984.50 1948
3985.10 1999
3985.69 1957
3986.29 1965
3986.88 2012
3987.48 2059
3988.07 2103
3988.67 1993
3989.26 2004
3989.86 1933
3990.46 1994
3991.05 2051
3991.65 2037
3992.24 2103
3992.84 1973
3993.43 1943
3994.03 1973
3994.63 2138
3995.22 1987
3995.82 2083
3996.41 2148
3997.01 2162
3997.61 2059
3998.20 2186
3998.80 2187
3999.39 2037
3999.99 2041
4000.59 2070
4001.18 2047
4001.78 1930
4002.38 2027
4002.97 1886
4003.57 1861
4004.17 1927
4004.76 2032
4005.36 1929
4005.96 2000
4006.55 1932
4007.15 1902
4007.75 2060
4008.34 1986
4008.94 1939
4009.54 1933
4010.13 1967
4010.73 1999
4011.33 1851
4011.93 1871
4012.52 2110
4013.12 2130
4013.72 2110
4014.31 2015
4014.91 2026
4015.51 2160
4016.11 2002
4016.70 1877
4017.30 2078
4017.90 2090
4018.50 2104
4019.09 2145
4019.69 2082
4020.29 2044
4020.89 2050
4021.49 1943
4022.08 2067
4022.68 2023
4023.28 1936
4023.88 1934
4024.48 2032
4025.07 2165
4025.67 1998
4026.27 2078
4026.87 2109
4027.47 2303
4028.06 2304
4028.66 2104
4029.26 2250
4029.86 2289
4030.46 2296
4031.06 2377
4031.66 2376
4032.25 2208
4032.85 2198
4033.45 2130
4034.05 2139
4034.65 2106
4035.25 2038
4035.85 1985
4036.45 2076
4037.05 2031
4037.64 2007
4038.24 1858
4038.84 2030
4039.44 2015
4040.04 1878
4040.64 1879
4041.24 1856
4041.84 1825
4042.44 1912
4043.04 1993
4043.64 1985
4044.24 1890
4044.84 1905
4045.44 2021
4046.04 1762
4046.64 1857
4047.24 1831
4047.84 1953
4048.44 1943
4049.03 1973
4049.63 2038
4050.23 1958
4050.83 1995
4051.43 1994
4052.04 2087
4052.64 2110
4053.24 2106
4053.84 1881
4054.44 1872
4055.04 1848
4055.64 1888
4056.24 2050
4056.84 2048
4057.44 1895
4058.04 1919
4058.64 1886
4059.24 2007
4059.84 1977
4060.44 2007
4061.04 1974
4061.64 1994
4062.24 1973
4062.85 1945
4063.45 1973
4064.05 2060
4064.65 2043
4065.25 2015
4065.85 2035
4066.45 2058
4067.05 2061
4067.65 1979
4068.26 2015
4068.86 1896
4069.46 1906
4070.06 2007
4070.66 1956
4071.26 2053
4071.86 1914
4072.47 1853
4073.07 1926
4073.67 2110
4074.27 1959
4074.87 2002
4075.47 1979
4076.08 1914
4076.68 1707
4077.28 1768
4077.88 1994
4078.48 1971
4079.09 1865
4079.69 1975
4080.29 1806
4080.89 1878
4081.50 1941
4082.10 1956
4082.70 1966
4083.30 1991
4083.91 1963
4084.51 2091
4085.11 2042
4085.71 1870
4086.32 1985
4086.92 1875
4087.52 1851
4088.12 1910
4088.73 1805
4089.33 1986
4089.93 1971
4090.54 1931
4091.14 1905
4091.74 1948
4092.35 1900
4092.95 1963
4093.55 1991
4094.15 1917
4094.76 1909
4095.36 1904
4095.96 1945
4096.57 1872
4097.17 1839
4097.78 1795
4098.38 1895
4098.98 1735
4099.59 1868
4100.19 1967
4100.79 1921
4101.40 1857
4102.00 1923
4102.61 1939
4103.21 2026
4103.81 2100
4104.42 2050
4105.02 2152
4105.63 2241
4106.23 2355
4106.83 2322
4107.44 2293
4108.04 2168
4108.65 2158
4109.25 2203
4109.85 2096
4110.46 1921
4111.06 1928
4111.67 1893
4112.27 1995
4112.88 1868
4113.48 1894
4114.09 1805
4114.69 1868
4115.30 1920
4115.90 1869
4116.51 1965
4117.11 1852
4117.72 1855
4118.32 1903
4118.93 2073
4119.53 2051
4120.14 2008
4120.74 2062
4121.35 2061
4121.95 2047
4122.56 2019
4123.16 1876
4123.77 1907
4124.37 1933
4124.98 1913
4125.59 1957
4126.19 2227
4126.80 2027
4127.40 1886
4128.01 1912
4128.61 1879
4129.22 1814
4129.83 1831
4130.43 1865
4131.04 1813
4131.64 1819
4132.25 1892
4132.86 1966
4133.46 2043
4134.07 1929
4134.67 1797
4135.28 1843
4135.89 1963
4136.49 1908
4137.10 1923
4137.71 2017
4138.31 1968
4138.92 2017
4139.53 2066
4140.13 2092
4140.74 1982
4141.35 2159
4141.95 2049
4142.56 2166
4143.17 2200
4143.77 2141
4144.38 2233
4144.99 2258
4145.59 2239
4146.20 2231
4146.81 2210
4147.42 2108
4148.02 2173
4148.63 2108
4149.24 2067
4149.84 1917
4150.45 2010
4151.06 1936
4151.67 1944
4152.27 1833
4152.88 1873
4153.49 1880
4154.10 1810
4154.70 1753
4155.31 1754
4155.92 1803
4156.53 2084
4157.14 1840
4157.74 1761
4158.35 1933
4158.96 1854
4159.57 1785
4160.18 2041
4160.78 1815
4161.39 1822
4162.00 1861
4162.61 2000
4163.22 2006
4163.83 1787
4164.43 1730
4165.04 1804
4165.65 1866
4166.26 1866
4166.87 1897
4167.48 1888
4168.09 1962
4168.69 2081
4169.30 1987
4169.91 1948
4170.52 1991
4171.13 1935
4171.74 1978
4172.35 2024
4172.96 1876
4173.57 1940
4174.17 1810
4174.78 1848
4175.39 1951
4176.00 2135
4176.61 2086
4177.22 1979
4177.83 2130
4178.44 2203
4179.05 2159
4179.66 2021
4180.27 2171
4180.88 2083
4181.49 1944
4182.10 1907
4182.71 1925
4183.32 1991
4183.93 2032
4184.54 1925
4185.15 1842
4185.76 1814
4186.37 1747
4186.98 2002
4187.59 1910
4188.20 1897
4188.81 1907
4189.42 1846
4190.03 1954
4190.64 1930
4191.25 1868
4191.86 1787
4192.47 2003
4193.08 1888
4193.69 1963
4194.30 1923
4194.91 1954
4195.52 2089
4196.13 2008
4196.74 1781
4197.35 1889
4197.97 1879
4198.58 2010
4199.19 1991
4199.80 2013
4200.41 1959
4201.02 1824
4201.63 1789
4202.24 1803
4202.85 1880
4203.47 1819
4204.08 1911
4204.69 2026
4205.30 1891
4205.91 1866
4206.52 1825
4207.13 1796
4207.75 1820
4208.36 1871
4208.97 1883
4209.58 1822
4210.19 1822
4210.80 1870
4211.42 1747
4212.03 1754
4212.64 1990
4213.25 1909
4213.86 1811
4214.48 2015
4215.09 1998
4215.70 2074
4216.31 2079
4216.92 1782
4217.54 1771
4218.15 1926
4218.76 1932
4219.37 1884
4219.99 1988
4220.60 2072
4221.21 2048
4221.82 1924
4222.44 1861
4223.05 1806
4223.66 2012
4224.28 1932
4224.89 1921
4225.50 1965
4226.11 1819
4226.73 1783
4227.34 1902
4227.95 2067
4228.57 1949
4229.18 1878
4229.79 1854
4230.41 1857
4231.02 1940
4231.63 1841
4232.25 1929
4232.86 2046
4233.47 1982
4234.09 2066
4234.70 2021
4235.31 2029
4235.93 1929
4236.54 1967
4237.15 2109
4237.77 2106
4238.38 2005
4239.00 2167
4239.61 1883
4240.22 1989
4240.84 1999
4241.45 1967
4242.07 2017
4242.68 1934
4243.29 1926
4243.91 1913
4244.52 1955
4245.14 1937
4245.75 1966
4246.37 2007
4246.98 2242
4247.59 2401
4248.21 2372
4248.82 2380
4249.44 2244
4250.05 2214
4250.67 2341
4251.28 2268
4251.90 2211
4252.51 2198
4253.13 2150
4253.74 2093
4254.36 2135
4254.97 2013
4255.59 1990
4256.20 2077
4256.82 1943
4257.43 2046
4258.05 1934
4258.66 2107
4259.28 1940
4259.89 1854
4260.51 1905
4261.12 1944
4261.74 1932
4262.35 1917
4262.97 1898
4263.59 1892
4264.20 1894
4264.82 1884
4265.43 2028
4266.05 1860
4266.66 2010
4267.28 1921
4267.90 1904
4268.51 1926
4269.13 1801
4269.74 1909
4270.36 1978
4270.98 1859
4271.59 2034
4272.21 1977
4272.83 1985
4273.44 2086
4274.06 2052
4274.68 2125
4275.29 2073
4275.91 2062
4276.52 2215
4277.14 2503
4277.76 2636
4278.37 2615
4278.99 2655
4279.61 2670
4280.23 2517
4280.84 2385
4281.46 2409
4282.08 2332
4282.69 2187
4283.31 2126
4283.93 1951
4284.54 1906
4285.16 2236
4285.78 1992
4286.40 2044
4287.01 2126
4287.63 2049
4288.25 2013
4288.87 1946
4289.48 1936
4290.10 2114
4290.72 2020
4291.34 1974
4291.95 2062
4292.57 1926
4293.19 1910
4293.81 2000
4294.42 1920
4295.04 1833
4295.66 1973
4296.28 1952
4296.90 1944
4297.51 2048
4298.13 1961
4298.75 1991
4299.37 2159
4299.99 1955
4300.61 1796
4301.22 1924
4301.84 2034
4302.46 1972
4303.08 1947
4303.70 1862
4304.32 1820
4304.94 1930
4305.55 1695
4306.17 1962
4306.79 1893
4307.41 1753
4308.03 1778
4308.65 1768
4309.27 1754
4309.89 1798
4310.50 1774
4311.12 1868
4311.74 1890
4312.36 1950
4312.98 1973
4313.60 1889
4314.22 1703
4314.84 1829
4315.46 1758
4316.08 1821
4316.70 1690
4317.32 1774
4317.94 1826
4318.56 1782
4319.18 1824
4319.80 1834
4320.42 1818
4321.04 1723
4321.65 1775
4322.27 1639
4322.89 1645
4323.51 1657
4324.13 1848
4324.75 1843
4325.37 1748
4325.99 1680
4326.62 1729
4327.24 1708
4327.86 1787
4328.48 1900
4329.10 1857
4329.72 1995
4330.34 1868
4330.96 1820
4331.58 1797
4332.20 1707
4332.82 1876
4333.44 1715
4334.06 1734
4334.68 1738
4335.30 1701
4335.92 1846
4336.54 1792
4337.16 1782
4337.79 1689
4338.41 1770
4339.03 1870
4339.65 1757
4340.27 1721
4340.89 1664
4341.51 1755
4342.13 1902
4342.76 1892
4343.38 1882
4344.00 1782
4344.62 1744
4345.24 1920
4345.86 1856
4346.48 1873
4347.11 1875
4347.73 1850
4348.35 1889
4348.97 1837
4349.59 1940
4350.22 2000
4350.84 1903
4351.46 1859
4352.08 1722
4352.70 1729
4353.33 1632
4353.95 1704
4354.57 1590
4355.19 1754
4355.81 1648
4356.44 1664
4357.06 1904
4357.68 1834
4358.30 1797
4358.93 1792
4359.55 1762
4360.17 1884
4360.79 1939
4361.42 1723
4362.04 1774
4362.66 1889
4363.28 1923
4363.91 1816
4364.53 1643
4365.15 1657
4365.78 1716
4366.40 1790
4367.02 1846
4367.65 1837
4368.27 1871
4368.89 1844
4369.52 1783
4370.14 1844
4370.76 1818
4371.39 1677
4372.01 1717
4372.63 1797
4373.26 1884
4373.88 1918
4374.50 1738
4375.13 1768
4375.75 1712
4376.37 1680
4377.00 1712
4377.62 1891
4378.25 1844
4378.87 1773
4379.49 1894
4380.12 1933
4380.74 1892
4381.37 1903
4381.99 1685
4382.61 1777
4383.24 1780
4383.86 1873
4384.49 1865
4385.11 1877
4385.74 1712
4386.36 1848
4386.98 1801
4387.61 1808
4388.23 1692
4388.86 1689
4389.48 1785
4390.11 1809
4390.73 1769
4391.36 1908
4391.98 1561
4392.61 1774
4393.23 1662
4393.86 1606
4394.48 1600
4395.11 1730
4395.73 1754
4396.36 1815
4396.98 1776
4397.61 1743
4398.23 1726
4398.86 1812
4399.48 1688
4400.11 1599
4400.74 1655
4401.36 1667
4401.99 1623
4402.61 1659
4403.24 1664
4403.86 1766
4404.49 1810
4405.11 1776
4405.74 1751
4406.37 1711
4406.99 1757
4407.62 1705
4408.24 1651
4408.87 1729
4409.50 1745
4410.12 1788
4410.75 1874
4411.38 1835
4412.00 1822
4412.63 1772
4413.25 1651
4413.88 1666
4414.51 1678
4415.13 1620
4415.76 1691
4416.39 1835
4417.01 1776
4417.64 1835
4418.27 1863
4418.89 1778
4419.52 1737
4420.15 1762
4420.77 1772
4421.40 1798
4422.03 1664
4422.66 1632
4423.28 1752
4423.91 1847
4424.54 1713
4425.16 1594
4425.79 1693
4426.42 1691
4427.05 1725
4427.67 1767
4428.30 1723
4428.93 1725
4429.56 1655
4430.18 1571
4430.81 1546
4431.44 1705
4432.07 1631
4432.69 1624
4433.32 1615
4433.95 1607
4434.58 1621
4435.21 1738
4435.83 1685
4436.46 1621
4437.09 1744
4437.72 1669
4438.35 1615
4438.97 1613
4439.60 1761
4440.23 1673
4440.86 1692
4441.49 1579
4442.12 1602
4442.74 1561
4443.37 1696
4444.00 1763
4444.63 1683
4445.26 1649
4445.89 1673
4446.52 1755
4447.14 1689
4447.77 1651
4448.40 1794
4449.03 1741
4449.66 1816
4450.29 1780
4450.92 1748
4451.55 1638
4452.18 1637
4452.81 1717
4453.44 1659
4454.06 1502
4454.69 1666
4455.32 1605
4455.95 1572
4456.58 1616
4457.21 1570
4457.84 1660
4458.47 1694
4459.10 1627
4459.73 1613
4460.36 1618
4460.99 1743
4461.62 1694
4462.25 1669
4462.88 1506
4463.51 1548
4464.14 1541
4464.77 1530
4465.40 1598
4466.03 1560
4466.66 1445
4467.29 1575
4467.92 1587
4468.55 1450
4469.18 1682
4469.81 1660
4470.44 1632
4471.07 1631
4471.70 1551
4472.33 1611
4472.96 1618
4473.59 1618
4474.22 1673
4474.86 1666
4475.49 1586
4476.12 1620
4476.75 1641
4477.38 1514
4478.01 1520
4478.64 1549
4479.27 1714
4479.90 1666
4480.53 1740
4481.17 1575
4481.80 1648
4482.43 1573
4483.06 1552
4483.69 1585
4484.32 1594
4484.95 1624
4485.58 1576
4486.22 1429
4486.85 1483
4487.48 1724
4488.11 1642
4488.74 1650
4489.37 1602
4490.01 1652
4490.64 1633
4491.27 1694
4491.90 1634
4492.53 1652
4493.17 1554
4493.80 1572
4494.43 1647
4495.06 1616
4495.70 1592
4496.33 1702
4496.96 1725
4497.59 1563
4498.22 1550
4498.86 1563
4499.49 1689
4500.12 1845
4500.75 1726
4501.39 1679
4502.02 1565
4502.65 1535
4503.29 1707
4503.92 1725
4504.55 1680
4505.18 1568
4505.82 1428
4506.45 1563
4507.08 1536
4507.72 1771
4508.35 1627
4508.98 1743
4509.62 1733
4510.25 1618
4510.88 1612
4511.52 1632
4512.15 1613
4512.78 1513
4513.42 1550
4514.05 1491
4514.68 1560
4515.32 1573
4515.95 1636
4516.58 1695
4517.22 1741
4517.85 1641
4518.48 1653
4519.12 1609
4519.75 1622
4520.39 1673
4521.02 1612
4521.65 1665
4522.29 1638
4522.92 1608
4523.56 1599
4524.19 1654
4524.83 1558
4525.46 1530
4526.09 1671
4526.73 1647
4527.36 1666
4528.00 1620
4528.63 1756
4529.27 1673
4529.90 1765
4530.54 1771
4531.17 1801
4531.81 1931
4532.44 1785
4533.07 1884
4533.71 1939
4534.34 1976
4534.98 1886
4535.61 1832
4536.25 1623
4536.88 1767
4537.52 1833
4538.16 1729
4538.79 1638
4539.43 1693
4540.06 1455
4540.70 1522
4541.33 1567
4541.97 1579
4542.60 1645
4543.24 1659
4543.87 1563
4544.51 1600
4545.15 1591
4545.78 1547
4546.42 1616
4547.05 1608
4547.69 1582
4548.32 1656
4548.96 1735
4549.60 1640
4550.23 1572
4550.87 1424
4551.50 1535
4552.14 1487
4552.78 1607
4553.41 1575
4554.05 1578
4554.69 1554
4555.32 1629
4555.96 1728
4556.60 1715
4557.23 1666
4557.87 1730
4558.51 1663
4559.14 1637
4559.78 1566
4560.42 1685
4561.05 1473
4561.69 1545
4562.33 1527
4562.96 1505
4563.60 1530
4564.24 1627
4564.87 1546
4565.51 1596
4566.15 1576
4566.79 1627
4567.42 1577
4568.06 1586
4568.70 1617
4569.33 1478
4569.97 1418
4570.61 1414
4571.25 1546
4571.88 1537
4572.52 1664
4573.16 1526
4573.80 1531
4574.44 1550
4575.07 1559
4575.71 1573
4576.35 1611
4576.99 1595
4577.62 1640
4578.26 1629
4578.90 1627
4579.54 1494
4580.18 1524
4580.82 1559
4581.45 1544
4582.09 1576
4582.73 1508
4583.37 1487
4584.01 1539
4584.65 1530
4585.28 1560
4585.92 1558
4586.56 1471
4587.20 1580
4587.84 1668
4588.48 1646
4589.12 1700
4589.75 1572
4590.39 1578
4591.03 1672
4591.67 1724
4592.31 1595
4592.95 1662
4593.59 1667
4594.23 1750
4594.87 1608
4595.51 1542
4596.15 1611
4596.78 1571
4597.42 1556
4598.06 1457
4598.70 1488
4599.34 1543
4599.98 1629
4600.62 1560
4601.26 1611
4601.90 1712
4602.54 1796
4603.18 1668
4603.82 1630
4604.46 1573
4605.10 1668
4605.74 1730
4606.38 1741
4607.02 1702
4607.66 1781
4608.30 1744
4608.94 1700
4609.58 1701
4610.22 1550
4610.86 1626
4611.50 1623
4612.14 1757
4612.78 1745
4613.42 1640
4614.06 1614
4614.70 1680
4615.34 1669
4615.98 1582
4616.63 1526
4617.27 1703
4617.91 1685
4618.55 1734
4619.19 1603
4619.83 1577
4620.47 1681
4621.11 1619
4621.75 1569
4622.39 1557
4623.03 1489
4623.68 1558
4624.32 1612
4624.96 1551
4625.60 1553
4626.24 1539
4626.88 1594
4627.52 1550
4628.17 1539
4628.81 1447
4629.45 1519
4630.09 1584
4630.73 1607
4631.37 1587
4632.02 1511
4632.66 1524
4633.30 1547
4633.94 1560
4634.58 1632
4635.22 1525
4635.87 1515
4636.51 1454
4637.15 1469
4637.79 1484
4638.44 1569
4639.08 1663
4639.72 1546
4640.36 1587
4641.00 1654
4641.65 1595
4642.29 1672
4642.93 1670
4643.57 1631
4644.22 1572
4644.86 1657
4645.50 1650
4646.15 1578
4646.79 1604
4647.43 1571
4648.07 1721
4648.72 1600
4649.36 1642
4650.00 1708
4650.65 1679
4651.29 1650
4651.93 1653
4652.57 1688
4653.22 1584
4653.86 1665
4654.50 1758
4655.15 1617
4655.79 1507
4656.44 1710
4657.08 1735
4657.72 1593
4658.37 1676
4659.01 1610
4659.65 1781
4660.30 1685
4660.94 1562
4661.58 1676
4662.23 1710
4662.87 1853
4663.52 1827
4664.16 1786
4664.80 1644
4665.45 1629
4666.09 1660
4666.74 1646
4667.38 1738
4668.02 1681
4668.67 1813
4669.31 1752
4669.96 1702
4670.60 1693
4671.25 1604
4671.89 1676
4672.54 1681
4673.18 1732
4673.83 1683
4674.47 1661
4675.11 1796
4675.76 1828
4676.40 1791
4677.05 1858
4677.69 1927
4678.34 1809
4678.98 1793
4679.63 1800
4680.27 1916
4680.92 2110
4681.56 2230
4682.21 2030
4682.85 2092
4683.50 2064
4684.15 1994
4684.79 2096
4685.44 1922
4686.08 2009
4686.73 1792
4687.37 1732
4688.02 1743
4688.66 1834
4689.31 1583
4689.96 1589
4690.60 1562
4691.25 1537
4691.89 1539
4692.54 1512
4693.19 1671
4693.83 1655
4694.48 1615
4695.12 1562
4695.77 1628
4696.42 1551
4697.06 1516
4697.71 1584
4698.36 1541
4699.00 1574
4699.65 1621
4700.29 1688
4700.94 1736
4701.59 1666
4702.23 1653
4702.88 1668
4703.53 1494
4704.17 1559
4704.82 1631
4705.47 1703
4706.11 1566
4706.76 1597
4707.41 1643
4708.06 1652
4708.70 1671
4709.35 1696
4710.00 1755
4710.64 1740
4711.29 1708
4711.94 1737
4712.59 1689
4713.23 1641
4713.88 1559
4714.53 1584
4715.18 1649
4715.82 1673
4716.47 1700
4717.12 1590
4717.77 1555
4718.41 1657
4719.06 1684
4719.71 1685
4720.36 1597
4721.01 1799
4721.65 1805
4722.30 1776
4722.95 1843
4723.60 1750
4724.25 1756
4724.89 1569
4725.54 1693
4726.19 1627
4726.84 1672
4727.49 1758
4728.14 1711
4728.78 1628
4729.43 1634
4730.08 1710
4730.73 1683
4731.38 1639
4732.03 1704
4732.68 1687
4733.32 1599
4733.97 1626
4734.62 1718
4735.27 1718
4735.92 1667
4736.57 1570
4737.22 1705
4737.87 1808
4738.52 1759
4739.16 1775
4739.81 1758
4740.46 1791
4741.11 1848
4741.76 1773
4742.41 1716
4743.06 1725
4743.71 1831
4744.36 1827
4745.01 1789
4745.66 1861
4746.31 1682
4746.96 1829
4747.61 1842
4748.26 2033
4748.91 2345
4749.56 2244
4750.21 2476
4750.86 2622
4751.51 2761
4752.16 3073
4752.81 3156
4753.46 3256
4754.11 3353
4754.76 3456
4755.41 3183
4756.06 3104
4756.71 2898
4757.36 2706
4758.01 2379
4758.66 2273
4759.31 2218
4759.96 2041
4760.61 1793
4761.26 1703
4761.91 1540
4762.56 1626
4763.22 1662
4763.87 1650
4764.52 1618
4765.17 1556
4765.82 1614
4766.47 1740
4767.12 1693
4767.77 1615
4768.42 1609
4769.07 1647
4769.73 1643
4770.38 1438
4771.03 1539
4771.68 1634
4772.33 1555
4772.98 1539
4773.63 1481
4774.29 1624
4774.94 1666
4775.59 1644
4776.24 1601
4776.89 1477
4777.54 1603
4778.20 1671
4778.85 1555
4779.50 1487
4780.15 1562
4780.80 1571
4781.46 1635
4782.11 1677
4782.76 1557
4783.41 1649
4784.06 1670
4784.72 1691
4785.37 1609
4786.02 1627
4786.67 1653
4787.33 1717
4787.98 1637
4788.63 1642
4789.28 1801
4789.94 1834
4790.59 1863
4791.24 1756
4791.89 1848
4792.55 1740
4793.20 1861
4793.85 1737
4794.51 1848
4795.16 1799
4795.81 1753
4796.47 1594
4797.12 1635
4797.77 1513
4798.42 1560
4799.08 1514
4799.73 1545
4800.38 1462
4801.04 1512
4801.69 1507
4802.35 1642
4803.00 1591
4803.65 1535
4804.31 1500
4804.96 1585
4805.61 1570
4806.27 1466
4806.92 1495
4807.57 1615
4808.23 1541
4808.88 1676
4809.54 1561
4810.19 1490
4810.84 1570
4811.50 1564
4812.15 1552
4812.81 1534
4813.46 1639
4814.12 1647
4814.77 1549
4815.42 1604
4816.08 1551
4816.73 1649
4817.39 1712
4818.04 1661
4818.70 1580
4819.35 1687
4820.01 1781
4820.66 1674
4821.32 1730
4821.97 1754
4822.63 1602
4823.28 1528
4823.94 1618
4824.59 1573
4825.25 1658
4825.90 1638
4826.56 1649
4827.21 1685
4827.87 1741
4828.52 1708
4829.18 1702
4829.83 1699
4830.49 1697
4831.14 1695
4831.80 1722
4832.45 1846
4833.11 1757
4833.76 1626
4834.42 1509
4835.08 1677
4835.73 1687
4836.39 1710
4837.04 1596
4837.70 1609
4838.36 1677
4839.01 1633
4839.67 1665
4840.32 1671
4840.98 1588
4841.64 1615
4842.29 1554
4842.95 1487
4843.60 1532
4844.26 1516
4844.92 1365
4845.57 1529
4846.23 1798
4846.89 1658
4847.54 1656
4848.20 1659
4848.86 1552
4849.51 1497
4850.17 1467
4850.83 1594
4851.48 1647
4852.14 1688
4852.80 1707
4853.45 1582
4854.11 1490
4854.77 1577
4855.43 1626
4856.08 1699
4856.74 1575
4857.40 1600
4858.05 1640
4858.71 1524
4859.37 1581
4860.03 1548
4860.68 1592
4861.34 1576
4862.00 1529
4862.66 1696
4863.31 1708
4863.97 1680
4864.63 1673
4865.29 1743
4865.95 1772
4866.60 1847
4867.26 1823
4867.92 1762
4868.58 1740
4869.23 1672
4869.89 1662
4870.55 1657
4871.21 1600
4871.87 1581
4872.53 1888
4873.18 1649
4873.84 1564
4874.50 1611
4875.16 1515
4875.82 1661
4876.48 1652
4877.13 1652
4877.79 1599
4878.45 1441
4879.11 1536
4879.77 1563
4880.43 1583
4881.09 1508
4881.75 1530
4882.40 1604
4883.06 1605
4883.72 1548
4884.38 1545
4885.04 1505
4885.70 1512
4886.36 1451
4887.02 1588
4887.68 1670
4888.34 1624
4889.00 1608
4889.66 1679
4890.32 1640
4890.97 1742
4891.63 1719
4892.29 1737
4892.95 1680
4893.61 1825
4894.27 1836
4894.93 1819
4895.59 1810
4896.25 1694
4896.91 1691
4897.57 1627
4898.23 1756
4898.89 1774
4899.55 1710
4900.21 1851
4900.87 1899
4901.53 1859
4902.19 1722
4902.85 1705
4903.51 1789
4904.17 1822
4904.83 1780
4905.50 1656
4906.16 1640
4906.82 1660
4907.48 1659
4908.14 1679
4908.80 1739
4909.46 1737
4910.12 1696
4910.78 1564
4911.44 1588
4912.10 1636
4912.76 1668
4913.42 1633
4914.09 1693
4914.75 1659
4915.41 1563
4916.07 1670
4916.73 1468
4917.39 1387
4918.05 1439
4918.71 1380
4919.38 1427
4920.04 1461
4920.70 1579
4921.36 1550
4922.02 1551
4922.68 1505
4923.35 1497
4924.01 1396
4924.67 1391
4925.33 1612
4925.99 1526
4926.65 1428
4927.32 1470
4927.98 1532
4928.64 1555
4929.30 1444
4929.96 1432
4930.63 1387
4931.29 1397
4931.95 1440
4932.61 1514
4933.28 1520
4933.94 1456
4934.60 1438
4935.26 1478
4935.93 1492
4936.59 1516
4937.25 1558
4937.91 1424
4938.58 1477
4939.24 1628
4939.90 1500
4940.56 1556
4941.23 1456
4941.89 1539
4942.55 1552
4943.22 1456
4943.88 1379
4944.54 1497
4945.21 1379
4945.87 1391
4946.53 1602
4947.20 1439
4947.86 1456
4948.52 1494
4949.19 1405
4949.85 1540
4950.51 1519
4951.18 1511
4951.84 1424
4952.50 1370
4953.17 1414
4953.83 1545
4954.49 1510
4955.16 1505
4955.82 1451
4956.49 1497
4957.15 1362
4957.81 1464
4958.48 1431
4959.14 1551
4959.81 1426
4960.47 1418
4961.14 1429
4961.80 1431
4962.46 1455
4963.13 1574
4963.79 1665
4964.46 1505
4965.12 1545
4965.79 1569
4966.45 1746
4967.12 1698
4967.78 1550
4968.44 1657
4969.11 1508
4969.77 1567
4970.44 1517
4971.10 1471
4971.77 1562
4972.43 1506
4973.10 1404
4973.76 1426
4974.43 1375
4975.09 1501
4975.76 1513
4976.42 1473
4977.09 1387
4977.76 1469
4978.42 1477
4979.09 1480
4979.75 1470
4980.42 1378
4981.08 1369
4981.75 1370
4982.41 1518
4983.08 1479
4983.75 1462
4984.41 1541
4985.08 1563
4985.74 1572
4986.41 1649
4987.07 1617
4987.74 1607
4988.41 1605
4989.07 1678
4989.74 1666
4990.41 1700
4991.07 1709
4991.74 1682
4992.40 1584
4993.07 1618
4993.74 1797
4994.40 1623
4995.07 1571
4995.74 1678
4996.40 1729
4997.07 1688
4997.74 1694
4998.40 1691
4999.07 1724
4999.74 1657
5000.40 1597
5001.07 1472
5001.74 1508
5002.40 1453
5003.07 1485
5003.74 1545
5004.41 1481
5005.07 1331
5005.74 1378
5006.41 1489
5007.07 1471
5007.74 1372
5008.41 1341
5009.08 1518
5009.74 1396
5010.41 1392
5011.08 1288
5011.75 1487
5012.41 1499
5013.08 1330
5013.75 1327
5014.42 1360
5015.09 1436
5015.75 1400
5016.42 1475
5017.09 1446
5017.76 1302
5018.43 1426
5019.09 1357
5019.76 1314
5020.43 1487
5021.10 1491
5021.77 1432
5022.44 1455
5023.10 1496
5023.77 1456
5024.44 1484
5025.11 1488
5025.78 1612
5026.45 1672
5027.11 1698
5027.78 1541
5028.45 1478
5029.12 1526
5029.79 1603
5030.46 1548
5031.13 1551
5031.80 1513
5032.47 1511
5033.13 1500
5033.80 1552
5034.47 1361
5035.14 1410
5035.81 1521
5036.48 1472
5037.15 1443
5037.82 1494
5038.49 1400
5039.16 1397
5039.83 1346
5040.50 1405
5041.17 1423
5041.84 1416
5042.51 1415
5043.18 1403
5043.85 1474
5044.52 1573
5045.18 1437
5045.85 1409
5046.52 1373
5047.19 1449
5047.86 1454
5048.53 1567
5049.20 1428
5049.88 1341
5050.55 1383
5051.22 1416
5051.89 1429
5052.56 1424
5053.23 1381
5053.90 1423
5054.57 1388
5055.24 1442
5055.91 1361
5056.58 1466
5057.25 1514
5057.92 1504
5058.59 1541
5059.26 1351
5059.93 1455
5060.60 1287
5061.27 1226
5061.95 1436
5062.62 1498
5063.29 1417
5063.96 1433
5064.63 1437
5065.30 1444
5065.97 1353
5066.64 1496
5067.31 1395
5067.99 1483
5068.66 1407
5069.33 1456
5070.00 1398
5070.67 1391
5071.34 1358
5072.02 1377
5072.69 1459
5073.36 1322
5074.03 1323
5074.70 1274
5075.37 1433
5076.05 1386
5076.72 1340
5077.39 1316
5078.06 1473
5078.73 1375
5079.41 1296
5080.08 1317
5080.75 1378
5081.42 1351
5082.10 1403
5082.77 1387
5083.44 1423
5084.11 1519
5084.78 1386
5085.46 1320
5086.13 1338
5086.80 1338
5087.48 1418
5088.15 1394
5088.82 1370
5089.49 1472
5090.17 1416
5090.84 1424
5091.51 1519
5092.19 1469
5092.86 1505
5093.53 1438
5094.20 1375
5094.88 1346
5095.55 1384
5096.22 1496
5096.90 1409
5097.57 1393
5098.24 1368
5098.92 1403
5099.59 1389
5100.26 1388
5100.94 1315
5101.61 1286
5102.29 1272
5102.96 1340
5103.63 1355
5104.31 1357
5104.98 1400
5105.65 1469
5106.33 1346
5107.00 1266
5107.68 1359
5108.35 1406
5109.02 1345
5109.70 1393
5110.37 1295
5111.05 1256
5111.72 1285
5112.40 1301
5113.07 1370
5113.74 1457
5114.42 1420
5115.09 1304
5115.77 1305
5116.44 1455
5117.12 1440
5117.79 1356
5118.47 1294
5119.14 1396
5119.82 1394
5120.49 1322
5121.17 1418
5121.84 1403
5122.52 1326
5123.19 1387
5123.87 1251
5124.54 1375
5125.22 1426
5125.89 1392
5126.57 1311
5127.24 1330
5127.92 1185
5128.59 1360
5129.27 1362
5129.94 1429
5130.62 1289
5131.29 1325
5131.97 1279
5132.65 1350
5133.32 1259
5134.00 1350
5134.67 1365
5135.35 1331
5136.02 1366
5136.70 1475
5137.38 1330
5138.05 1429
5138.73 1367
5139.40 1313
5140.08 1387
5140.76 1376
5141.43 1285
5142.11 1257
5142.79 1375
5143.46 1213
5144.14 1347
5144.81 1240
5145.49 1313
5146.17 1394
5146.84 1404
5147.52 1487
5148.20 1325
5148.87 1285
5149.55 1359
5150.23 1287
5150.90 1243
5151.58 1290
5152.26 1409
5152.94 1348
5153.61 1356
5154.29 1273
5154.97 1278
5155.64 1312
5156.32 1377
5157.00 1400
5157.68 1229
5158.35 1163
5159.03 1236
5159.71 1219
5160.39 1265
5161.06 1248
5161.74 1380
5162.42 1397
5163.10 1299
5163.77 1258
5164.45 1309
5165.13 1354
5165.81 1368
5166.48 1263
5167.16 1323
5167.84 1353
5168.52 1254
5169.20 1335
5169.87 1357
5170.55 1334
5171.23 1345
5171.91 1260
5172.59 1402
5173.27 1259
5173.94 1308
5174.62 1374
5175.30 1318
5175.98 1333
5176.66 1343
5177.34 1341
5178.02 1314
5178.69 1444
5179.37 1375
5180.05 1281
5180.73 1392
5181.41 1346
5182.09 1368
5182.77 1332
5183.45 1354
5184.12 1377
5184.80 1456
5185.48 1396
5186.16 1351
5186.84 1319
5187.52 1398
5188.20 1343
5188.88 1259
5189.56 1393
5190.24 1339
5190.92 1394
5191.60 1347
5192.28 1347
5192.96 1328
5193.64 1271
5194.32 1200
5195.00 1319
5195.68 1227
5196.36 1339
5197.03 1419
5197.71 1338
5198.39 1417
5199.07 1286
5199.75 1309
5200.44 1301
5201.12 1270
5201.80 1327
5202.48 1322
5203.16 1367
5203.84 1325
5204.52 1232
5205.20 1394
5205.88 1354
5206.56 1384
5207.24 1298
5207.92 1312
5208.60 1498
5209.28 1406
5209.96 1315
5210.64 1476
5211.32 1536
5212.00 1362
5212.68 1382
5213.37 1394
5214.05 1315
5214.73 1273
5215.41 1305
5216.09 1271
5216.77 1259
5217.45 1332
5218.13 1355
5218.81 1261
5219.50 1285
5220.18 1295
5220.86 1254
5221.54 1312
5222.22 1295
5222.90 1273
5223.59 1236
5224.27 1239
5224.95 1276
5225.63 1289
5226.31 1197
5226.99 1204
5227.68 1278
5228.36 1324
5229.04 1268
5229.72 1304
5230.40 1246
5231.09 1333
5231.77 1322
5232.45 1151
5233.13 1212
5233.81 1222
5234.50 1223
5235.18 1337
5235.86 1339
5236.54 1374
5237.23 1225
5237.91 1274
5238.59 1394
5239.27 1337
5239.96 1234
5240.64 1330
5241.32 1357
5242.01 1394
5242.69 1310
5243.37 1446
5244.05 1309
5244.74 1236
5245.42 1284
5246.10 1234
5246.79 1219
5247.47 1193
5248.15 1290
5248.84 1254
5249.52 1283
5250.20 1239
5250.89 1251
5251.57 1304
5252.25 1281
5252.94 1191
5253.62 1138
5254.30 1263
5254.99 1465
5255.67 1325
5256.36 1275
5257.04 1260
5257.72 1266
5258.41 1235
5259.09 1227
5259.78 1274
5260.46 1305
5261.14 1257
5261.83 1262
5262.51 1312
5263.20 1292
5263.88 1301
5264.56 1264
5265.25 1303
5265.93 1314
5266.62 1289
5267.30 1292
5267.99 1380
5268.67 1311
5269.36 1345
5270.04 1323
5270.73 1376
5271.41 1270
5272.09 1332
5272.78 1198
5273.46 1260
5274.15 1306
5274.83 1212
5275.52 1273
5276.20 1338
5276.89 1293
5277.57 1171
5278.26 1309
5278.94 1292
5279.63 1346
5280.32 1332
5281.00 1325
5281.69 1379
5282.37 1312
5283.06 1371
5283.74 1459
5284.43 1500
5285.11 1433
5285.80 1319
5286.49 1318
5287.17 1344
5287.86 1356
5288.54 1268
5289.23 1264
5289.91 1229
5290.60 1271
5291.29 1254
5291.97 1202
5292.66 1154
5293.35 1232
5294.03 1254
5294.72 1306
5295.40 1203
5296.09 1201
5296.78 1259
5297.46 1278
5298.15 1192
5298.84 1238
5299.52 1398
5300.21 1445
5300.90 1448
5301.58 1365
5302.27 1391
5302.96 1297
5303.64 1279
5304.33 1312
5305.02 1259
5305.70 1296
5306.39 1251
5307.08 1337
5307.77 1345
5308.45 1207
5309.14 1285
5309.83 1285
5310.51 1344
5311.20 1296
5311.89 1294
5312.58 1325
5313.26 1292
5313.95 1302
5314.64 1271
5315.33 1326
5316.01 1216
5316.70 1365
5317.39 1350
5318.08 1271
5318.77 1238
5319.45 1237
5320.14 1202
5320.83 1261
5321.52 1233
5322.20 1235
5322.89 1175
5323.58 1232
5324.27 1233
5324.96 1326
5325.65 1361
5326.33 1284
5327.02 1346
5327.71 1218
5328.40 1312
5329.09 1324
5329.78 1278
5330.46 1212
5331.15 1294
5331.84 1365
5332.53 1215
5333.22 1343
5333.91 1288
5334.60 1263
5335.29 1302
5335.98 1280
5336.66 1260
5337.35 1256
5338.04 1361
5338.73 1383
5339.42 1353
5340.11 1340
5340.80 1238
5341.49 1225
5342.18 1268
5342.87 1281
5343.56 1292
5344.25 1271
5344.94 1246
5345.62 1325
5346.31 1215
5347.00 1282
5347.69 1277
5348.38 1334
5349.07 1248
5349.76 1237
5350.45 1339
5351.14 1305
5351.83 1278
5352.52 1249
5353.21 1374
5353.90 1346
5354.59 1377
5355.28 1213
5355.97 1235
5356.66 1151
5357.35 1252
5358.04 1225
5358.74 1248
5359.43 1227
5360.12 1164
5360.81 1200
5361.50 1265
5362.19 1262
5362.88 1261
5363.57 1201
5364.26 1283
5364.95 1293
5365.64 1297
5366.33 1259
5367.02 1216
5367.71 1242
5368.41 1208
5369.10 1309
5369.79 1161
5370.48 1219
5371.17 1398
5371.86 1250
5372.55 1275
5373.24 1338
5373.94 1284
5374.63 1319
5375.32 1428
5376.01 1282
5376.70 1216
5377.39 1198
5378.08 1362
5378.78 1307
5379.47 1234
5380.16 1134
5380.85 1180
5381.54 1140
5382.24 1148
5382.93 1211
5383.62 1224
5384.31 1221
5385.00 1315
5385.70 1340
5386.39 1262
5387.08 1222
5387.77 1247
5388.47 1285
5389.16 1232
5389.85 1178
5390.54 1300
5391.23 1224
5391.93 1253
5392.62 1247
5393.31 1206
5394.01 1207
5394.70 1192
5395.39 1130
5396.08 1231
5396.78 1141
5397.47 1224
5398.16 1174
5398.86 1164
5399.55 1150
5400.24 1201
5400.93 1211
5401.63 1249
5402.32 1220
5403.01 1198
5403.71 1253
5404.40 1298
5405.09 1293
5405.79 1273
5406.48 1250
5407.17 1290
5407.87 1235
5408.56 1236
5409.26 1137
5409.95 1220
5410.64 1198
5411.34 1180
5412.03 1182
5412.72 1170
5413.42 1206
5414.11 1250
5414.81 1211
5415.50 1165
5416.19 1246
5416.89 1258
5417.58 1211
5418.28 1205
5418.97 1157
5419.67 1145
5420.36 1217
5421.05 1229
5421.75 1296
5422.44 1268
5423.14 1223
5423.83 1262
5424.53 1250
5425.22 1167
5425.92 1190
5426.61 1159
5427.31 1264
5428.00 1261
5428.70 1300
5429.39 1287
5430.09 1250
5430.78 1231
5431.48 1192
5432.17 1198
5432.87 1184
5433.56 1347
5434.26 1317
5434.95 1261
5435.65 1200
5436.34 1263
5437.04 1327
5437.73 1316
5438.43 1289
5439.13 1306
5439.82 1237
5440.52 1208
5441.21 1255
5441.91 1292
5442.60 1212
5443.30 1230
5444.00 1325
5444.69 1301
5445.39 1238
5446.08 1236
5446.78 1285
5447.48 1198
5448.17 1181
5448.87 1326
5449.56 1298
5450.26 1293
5450.96 1287
5451.65 1230
5452.35 1297
5453.05 1278
5453.74 1278
5454.44 1375
5455.14 1250
5455.83 1205
5456.53 1202
5457.23 1185
5457.92 1093
5458.62 1077
5459.32 1166
5460.01 1208
5460.71 1290
5461.41 1200
5462.11 1262
5462.80 1202
5463.50 1187
5464.20 1202
5464.89 1278
5465.59 1384
5466.29 1376
5466.99 1372
5467.68 1166
5468.38 1170
5469.08 1301
5469.78 1249
5470.47 1287
5471.17 1174
5471.87 1112
5472.57 1176
5473.26 1206
5473.96 1243
5474.66 1169
5475.36 1241
5476.06 1153
5476.75 1186
5477.45 1164
5478.15 1251
5478.85 1197
5479.55 1180
5480.24 1312
5480.94 1272
5481.64 1278
5482.34 1146
5483.04 1216
5483.74 1196
5484.43 1183
5485.13 1231
5485.83 1246
5486.53 1228
5487.23 1239
5487.93 1203
5488.63 1255
5489.33 1266
5490.02 1239
5490.72 1262
5491.42 1253
5492.12 1254
5492.82 1347
5493.52 1309
5494.22 1289
5494.92 1314
5495.62 1317
5496.32 1277
5497.01 1229
5497.71 1211
5498.41 1183
5499.11 1258
5499.81 1277
5500.51 1407
5501.21 1312
5501.91 1238
5502.61 1292
5503.31 1384
5504.01 1356
5504.71 1411
5505.41 1454
5506.11 1496
5506.81 1290
5507.51 1211
5508.21 1206
5508.91 1285
5509.61 1297
5510.31 1328
5511.01 1282
5511.71 1223
5512.41 1276
5513.11 1242
5513.81 1220
5514.51 1215
5515.21 1218
5515.91 1194
5516.61 1242
5517.31 1224
5518.01 1271
5518.72 1318
5519.42 1084
5520.12 1194
5520.82 1308
5521.52 1247
5522.22 1276
5522.92 1311
5523.62 1319
5524.32 1327
5525.02 1319
5525.72 1227
5526.43 1186
5527.13 1151
5527.83 1316
5528.53 1260
5529.23 1227
5529.93 1254
5530.63 1265
5531.33 1310
5532.04 1204
5532.74 1086
5533.44 1144
5534.14 1199
5534.84 1213
5535.54 1184
5536.25 1147
5536.95 1122
5537.65 1185
5538.35 1202
5539.05 1141
5539.76 1139
5540.46 1158
5541.16 1106
5541.86 986
5542.56 1049
5543.27 1151
5543.97 1230
5544.67 1130
5545.37 1070
5546.08 1059
5546.78 1103
5547.48 1153
5548.18 1076
5548.89 1103
5549.59 1140
5550.29 1109
5550.99 1135
5551.70 1252
5552.40 1196
5553.10 1131
5553.81 1078
5554.51 1016
5555.21 1077
5555.91 1098
5556.62 1083
5557.32 1073
5558.02 1125
5558.73 1162
5559.43 1124
5560.13 1255
5560.84 1195
5561.54 1184
5562.24 1211
5562.95 1093
5563.65 1085
5564.35 1122
5565.06 1105
5565.76 1142
5566.47 1161
5567.17 1170
5567.87 1249
5568.58 1220
5569.28 1184
5569.98 1087
5570.69 1142
5571.39 1093
5572.10 1032
5572.80 1141
5573.50 1091
5574.21 1065
5574.91 1026
5575.62 1090
5576.32 1199
5577.03 1118
5577.73 1079
5578.44 1083
5579.14 1069
5579.84 1112
5580.55 1109
5581.25 1071
5581.96 1167
5582.66 1104
5583.37 1158
5584.07 1086
5584.78 1087
5585.48 1136
5586.19 1138
5586.89 1165
5587.60 1193
5588.30 1237
5589.01 1176
5589.71 1096
5590.42 1143
5591.12 1073
5591.83 1113
5592.53 1155
5593.24 997
5593.94 1139
5594.65 1188
5595.36 1132
5596.06 1098
5596.77 1111
5597.47 1058
5598.18 1150
5598.88 1218
5599.59 1107
5600.30 1100
5601.00 1028
5601.71 1098
5602.41 1118
5603.12 1198
5603.83 1067
5604.53 1049
5605.24 1072
5605.94 1108
5606.65 1085
5607.36 1190
5608.06 1029
5608.77 1130
5609.48 1181
5610.18 1061
5610.89 1074
5611.60 1131
5612.30 1150
5613.01 1164
5613.72 1140
5614.42 1110
5615.13 1108
5615.84 1136
5616.54 1117
5617.25 1135
5617.96 1187
5618.66 1112
5619.37 1157
5620.08 1169
5620.78 1089
5621.49 1136
5622.20 1189
5622.91 1154
5623.61 1105
5624.32 1128
5625.03 1079
5625.74 1134
5626.44 1113
5627.15 1138
5627.86 1030
5628.57 1082
5629.27 1158
5629.98 1085
5630.69 1122
5631.40 1138
5632.11 1069
5632.81 1157
5633.52 1173
5634.23 1299
5634.94 1202
5635.65 1136
5636.35 1196
5637.06 1165
5637.77 1141
5638.48 1089
5639.19 1158
5639.89 1230
5640.60 1083
5641.31 1130
5642.02 1160
5642.73 1188
5643.44 1193
5644.15 1157
5644.85 1050
5645.56 1108
5646.27 1138
5646.98 1129
5647.69 1072
5648.40 1210
5649.11 1212
5649.82 1265
5650.53 1115
5651.23 1075
5651.94 1077
5652.65 1028
5653.36 1086
5654.07 1136
5654.78 1147
5655.49 1157
5656.20 1226
5656.91 1158
5657.62 1150
5658.33 1199
5659.04 1051
5659.75 1096
5660.46 1094
5661.17 1129
5661.88 1125
5662.59 1107
5663.30 1094
5664.00 1113
5664.71 1216
5665.42 1185
5666.13 1142
5666.84 1174
5667.55 1181
5668.27 1164
5668.98 1139
5669.69 1139
5670.40 1180
5671.11 1167
5671.82 1185
5672.53 1073
5673.24 1146
5673.95 1231
5674.66 1123
5675.37 1098
5676.08 1142
5676.79 1096
5677.50 1127
5678.21 1105
5678.92 1108
5679.63 1149
5680.34 1076
5681.06 1052
5681.77 1044
5682.48 1028
5683.19 1029
5683.90 1084
5684.61 1164
5685.32 1143
5686.03 1083
5686.74 1079
5687.46 1157
5688.17 1080
5688.88 1027
5689.59 1045
5690.30 1054
5691.01 1063
5691.72 1068
5692.44 1111
5693.15 1028
5693.86 1080
5694.57 1023
5695.28 1032
5696.00 986
5696.71 1082
5697.42 1131
5698.13 1119
5698.84 1079
5699.56 1035
5700.27 1057
5700.98 1026
5701.69 1092
5702.40 1100
5703.12 1093
5703.83 1168
5704.54 1067
5705.25 1108
5705.97 1099
5706.68 1143
5707.39 1078
5708.10 1050
5708.82 1068
5709.53 1111
5710.24 1128
5710.95 1047
5711.67 1042
5712.38 1107
5713.09 1083
5713.81 1089
5714.52 1050
5715.23 1037
5715.95 970
5716.66 982
5717.37 1042
5718.09 1089
5718.80 1053
5719.51 1043
5720.23 1099
5720.94 1068
5721.65 1151
5722.37 1072
5723.08 1050
5723.79 1039
5724.51 1085
5725.22 1076
5725.93 1068
5726.65 1162
5727.36 1164
5728.08 1060
5728.79 1074
5729.50 1061
5730.22 1121
5730.93 1122
5731.65 1056
5732.36 1086
5733.07 1027
5733.79 1005
5734.50 1157
5735.22 1075
5735.93 1100
5736.65 1085
5737.36 1101
5738.07 1130
5738.79 1037
5739.50 1045
5740.22 1175
5740.93 1186
5741.65 1121
5742.36 1062
5743.08 1011
5743.79 1034
5744.51 1008
5745.22 1040
5745.94 1047
5746.65 1061
5747.37 1041
5748.08 968
5748.80 1089
5749.51 1056
5750.23 1061
5750.94 1129
5751.66 1061
5752.37 961
5753.09 1001
5753.80 1131
5754.52 1041
5755.24 1056
5755.95 1057
5756.67 1020
5757.38 1090
5758.10 1013
5758.81 1130
5759.53 1054
5760.25 1053
5760.96 1076
5761.68 1045
5762.39 1072
5763.11 1097
5763.83 1078
5764.54 1111
5765.26 1058
5765.97 1050
5766.69 1077
5767.41 1044
5768.12 1036
5768.84 1048
5769.56 1027
5770.27 1016
5770.99 1030
5771.71 978
5772.42 1043
5773.14 998
5773.86 1051
5774.57 1159
5775.29 1193
5776.01 1096
5776.72 1020
5777.44 968
5778.16 1069
5778.88 1190
5779.59 1107
5780.31 1077
5781.03 1034
5781.74 1040
5782.46 1108
5783.18 1194
5783.90 1090
5784.61 1062
5785.33 1021
5786.05 1046
5786.77 1071
5787.48 1070
5788.20 1184
5788.92 1183
5789.64 1111
5790.35 1049
5791.07 1152
5791.79 1158
5792.51 1071
5793.23 1069
5793.94 1144
5794.66 1083
5795.38 1084
5796.10 1129
5796.82 1139
5797.53 1200
5798.25 1208
5798.97 1137
5799.69 1187
5800.41 1219
5801.13 1243
5801.84 1326
5802.56 1311
5803.28 1396
5804.00 1294
5804.72 1307
5805.44 1411
5806.16 1329
5806.87 1345
5807.59 1249
5808.31 1224
5809.03 1209
5809.75 1134
5810.47 1058
5811.19 1272
5811.91 1219
5812.63 1122
5813.35 1177
5814.07 1210
5814.78 1273
5815.50 1345
5816.22 1242
5816.94 1258
5817.66 1327
5818.38 1387
5819.10 1451
5819.82 1451
5820.54 1432
5821.26 1400
5821.98 1405
5822.70 1343
5823.42 1316
5824.14 1189
5824.86 1246
5825.58 1330
5826.30 1252
5827.02 1176
5827.74 1091
5828.46 1124
5829.18 1081
5829.90 1114
5830.62 1175
5831.34 1201
5832.06 1188
5832.78 1100
5833.50 1092
5834.22 1079
5834.94 1120
5835.66 1162
5836.38 1089
5837.10 1177
5837.82 1237
5838.55 1161
5839.27 1264
5839.99 1204
5840.71 1196
5841.43 1236
5842.15 1225
5842.87 1215
5843.59 1177
5844.31 1168
5845.03 1078
5845.76 1113
5846.48 1078
5847.20 1051
5847.92 1132
5848.64 1209
5849.36 1128
5850.08 1057
5850.81 1152
5851.53 1165
5852.25 1088
5852.97 1134
5853.69 1149
5854.41 1019
5855.14 1017
5855.86 1107
5856.58 1127
5857.30 1118
5858.02 1196
5858.74 1189
5859.47 1011
5860.19 1083
5860.91 1169
5861.63 1074
5862.36 1090
5863.08 1051
5863.80 1008
5864.52 1028
5865.24 1031
5865.97 1085
5866.69 1054
5867.41 1090
5868.13 1111
5868.86 1078
5869.58 1012
5870.30 1057
5871.03 1050
5871.75 1025
5872.47 997
5873.19 1018
5873.92 1054
5874.64 1058
5875.36 1053
5876.09 1067
5876.81 1070
5877.53 1059
5878.26 1027
5878.98 1145
5879.70 1128
5880.43 1013
5881.15 1034
5881.87 1035
5882.60 1089
5883.32 1178
5884.04 1134
5884.77 1110
5885.49 1013
5886.21 1085
5886.94 1103
5887.66 1047
5888.39 1073
5889.11 1102
5889.83 1062
5890.56 933
5891.28 912
5892.01 1035
5892.73 906
5893.45 982
5894.18 957
5894.90 996
5895.63 1107
5896.35 1079
5897.07 1098
5897.80 1027
5898.52 1143
5899.25 1150
5899.97 1216
5900.70 1154
5901.42 1078
5902.15 1031
5902.87 1095
5903.60 1105
5904.32 1121
5905.05 1180
5905.77 1191
5906.50 1206
5907.22 1174
5907.95 1116
5908.67 1114
5909.40 973
5910.12 1097
5910.85 1029
5911.57 1057
5912.30 1125
5913.02 1043
5913.75 1035
5914.47 1057
5915.20 1102
5915.92 1089
5916.65 1047
5917.38 1062
5918.10 1042
5918.83 1086
5919.55 1034
5920.28 1038
5921.00 1126
5921.73 1048
5922.46 1088
5923.18 1030
5923.91 1185
5924.63 1062
5925.36 1016
5926.09 1020
5926.81 1108
5927.54 1035
5928.26 993
5928.99 1038
5929.72 1029
5930.44 1138
5931.17 1121
5931.90 1163
5932.62 1083
5933.35 1011
5934.08 980
5934.80 1066
5935.53 1018
5936.26 1021
5936.98 1057
5937.71 1008
5938.44 1063
5939.16 1070
5939.89 1052
5940.62 1171
5941.35 1054
5942.07 1051
5942.80 998
5943.53 1054
5944.25 1009
5944.98 1039
5945.71 1040
5946.44 1087
5947.16 1104
5947.89 1105
5948.62 965
5949.35 895
5950.07 976
5950.80 1025
5951.53 1016
5952.26 1012
5952.99 972
5953.71 1010
5954.44 1062
5955.17 1060
5955.90 1035
5956.62 1105
5957.35 1136
5958.08 1123
5958.81 1076
5959.54 1087
5960.27 1161
5960.99 1125
5961.72 1040
5962.45 1123
5963.18 1115
5963.91 1126
5964.64 1101
5965.36 1040
5966.09 1115
5966.82 1158
5967.55 1117
5968.28 1077
5969.01 1135
5969.74 1091
5970.47 1234
5971.19 1161
5971.92 1018
5972.65 1108
5973.38 1139
5974.11 1127
5974.84 1147
5975.57 1169
5976.30 1185
5977.03 1075
5977.76 1133
5978.49 1090
5979.22 1099
5979.95 1206
5980.67 1177
5981.40 1136
5982.13 1131
5982.86 1170
5983.59 1126
5984.32 1106
5985.05 1121
5985.78 1232
5986.51 1197
5987.24 1152
5987.97 1072
5988.70 1034
5989.43 1104
5990.16 1186
5990.89 1081
5991.62 1050
5992.35 1168
5993.08 1022
5993.81 1145
5994.54 1109
5995.27 1093
5996.00 1131
5996.73 1103
5997.47 1174
5998.20 1205
5998.93 1176
5999.66 1132
6000.39 1157
6001.12 1069
6001.85 1188
6002.58 1142
6003.31 1142
6004.04 1122
6004.77 1147
6005.50 1107
6006.24 1133
6006.97 1138
6007.70 1150
6008.43 1120
6009.16 1145
6009.89 1197
6010.62 1151
6011.35 1372
6012.09 1279
6012.82 1364
6013.55 1410
6014.28 1438
6015.01 1505
6015.74 1487
6016.47 1475
6017.21 1356
6017.94 1226
6018.67 1286
6019.40 1233
6020.13 1125
6020.87 1260
6021.60 1187
6022.33 1083
6023.06 1074
6023.79 1094
6024.53 1061
6025.26 1094
6025.99 1094
6026.72 1082
6027.46 1048
6028.19 1041
6028.92 981
6029.65 1058
6030.39 1072
6031.12 977
6031.85 983
6032.58 1078
6033.32 1069
6034.05 1054
6034.78 1035
6035.51 1033
6036.25 1050
6036.98 1079
6037.71 1072
6038.45 1034
6039.18 1057
6039.91 1051
6040.65 1050
6041.38 1046
6042.11 1044
6042.85 1069
6043.58 1077
6044.31 1156
6045.05 1189
6045.78 1243
6046.51 1240
6047.25 1202
6047.98 1254
6048.71 1229
6049.45 1076
6050.18 1105
6050.91 1167
6051.65 1114
6052.38 1178
6053.12 1183
6053.85 1179
6054.58 1064
6055.32 1082
6056.05 1077
6056.79 1076
6057.52 1027
6058.25 990
6058.99 1039
6059.72 1093
6060.46 1123
6061.19 1093
6061.93 1057
6062.66 1022
6063.40 989
6064.13 1060
6064.86 1064
6065.60 885
6066.33 997
6067.07 1021
6067.80 1048
6068.54 1024
6069.27 1055
6070.01 1015
6070.74 1029
6071.48 979
6072.21 1037
6072.95 1028
6073.68 1015
6074.42 945
6075.15 1006
6075.89 987
6076.63 969
6077.36 954
6078.10 1021
6078.83 1057
6079.57 1101
6080.30 1074
6081.04 1038
6081.77 1050
6082.51 1096
6083.25 1085
6083.98 1069
6084.72 1105
6085.45 1071
6086.19 1035
6086.92 983
6087.66 1040
6088.40 1016
6089.13 915
6089.87 983
6090.61 982
6091.34 886
6092.08 933
6092.81 998
6093.55 1043
6094.29 1048
6095.02 1108
6095.76 1022
6096.50 887
6097.23 948
6097.97 963
6098.71 1017
6099.44 1034
6100.18 992
6100.92 1022
6101.65 997
6102.39 1122
6103.13 1058
6103.86 948
6104.60 926
6105.34 994
6106.08 1011
6106.81 996
6107.55 950
6108.29 998
6109.02 1094
6109.76 998
6110.50 925
6111.24 1015
6111.97 1109
6112.71 996
6113.45 948
6114.19 924
6114.92 930
6115.66 955
6116.40 987
6117.14 971
6117.88 996
6118.61 976
6119.35 994
6120.09 997
6120.83 1012
6121.57 1030
6122.30 974
6123.04 1057
6123.78 946
6124.52 992
6125.26 1072
6126.00 1129
6126.73 1052
6127.47 998
6128.21 957
6128.95 1013
6129.69 1031
6130.43 1046
6131.16 962
6131.90 1016
6132.64 1004
6133.38 1006
6134.12 1025
6134.86 1019
6135.60 1045
6136.34 1072
6137.08 1019
6137.81 1016
6138.55 1027
6139.29 960
6140.03 936
6140.77 861
6141.51 1061
6142.25 1042
6142.99 1008
6143.73 1068
6144.47 1066
6145.21 1142
6145.95 1128
6146.69 1048
6147.43 1042
6148.17 980
6148.91 989
6149.65 965
6150.39 957
6151.13 980
6151.86 970
6152.60 881
6153.34 905
6154.08 1057
6154.83 1048
6155.57 999
6156.31 1039
6157.05 947
6157.79 979
6158.53 1051
6159.27 1078
6160.01 1016
6160.75 1012
6161.49 975
6162.23 969
6162.97 934
6163.71 919
6164.45 1023
6165.19 990
6165.93 985
6166.67 946
6167.41 1008
6168.15 1054
6168.89 1077
6169.64 1021
6170.38 1069
6171.12 1030
6171.86 1111
6172.60 1002
6173.34 1006
6174.08 986
6174.82 973
6175.57 942
6176.31 1013
6177.05 992
6177.79 992
6178.53 949
6179.27 992
6180.01 948
6180.76 867
6181.50 872
6182.24 955
6182.98 969
6183.72 938
6184.46 976
6185.21 980
6185.95 931
6186.69 973
6187.43 1016
6188.17 980
6188.92 1008
6189.66 971
6190.40 976
6191.14 979
6191.89 1022
6192.63 999
6193.37 999
6194.11 1005
6194.86 1051
6195.60 1015
6196.34 955
6197.08 959
6197.83 949
6198.57 944
6199.31 950
6200.05 934
6200.80 890
6201.54 944
6202.28 987
6203.03 986
6203.77 986
6204.51 954
6205.26 995
6206.00 1083
6206.74 1047
6207.48 1046
6208.23 1196
6208.97 1280
6209.71 1368
6210.46 1353
6211.20 1350
6211.95 1268
6212.69 1389
6213.43 1327
6214.18 1194
6214.92 1155
6215.66 1222
6216.41 1172
6217.15 1105
6217.89 1019
6218.64 1013
6219.38 950
6220.13 946
6220.87 920
6221.61 980
6222.36 998
6223.10 899
6223.85 948
6224.59 937
6225.34 893
6226.08 870
6226.82 967
6227.57 1024
6228.31 1002
6229.06 920
6229.80 938
6230.55 1006
6231.29 992
6232.04 1016
6232.78 973
6233.53 959
6234.27 1003
6235.02 1010
6235.76 982
6236.51 905
6237.25 924
6238.00 953
6238.74 930
6239.49 886
6240.23 889
6240.98 966
6241.72 951
6242.47 984
6243.21 876
6243.96 895
6244.70 986
6245.45 1032
6246.20 958
6246.94 986
6247.69 987
6248.43 1021
6249.18 1112
6249.92 1066
6250.67 1022
6251.42 987
6252.16 1015
6252.91 1014
6253.65 983
6254.40 964
6255.15 880
6255.89 954
6256.64 1016
6257.38 946
6258.13 931
6258.88 910
6259.62 991
6260.37 996
6261.12 914
6261.86 920
6262.61 891
6263.36 865
6264.10 911
6264.85 908
6265.60 859
6266.34 1003
6267.09 993
6267.84 1086
6268.58 1015
6269.33 950
6270.08 961
6270.82 919
6271.57 905
6272.32 893
6273.07 906
6273.81 896
6274.56 991
6275.31 1018
6276.05 971
6276.80 948
6277.55 948
6278.30 937
6279.04 942
6279.79 969
6280.54 946
6281.29 971
6282.03 893
6282.78 923
6283.53 930
6284.28 1020
6285.03 924
6285.77 888
6286.52 917
6287.27 1038
6288.02 987
6288.77 851
6289.51 922
6290.26 991
6291.01 1032
6291.76 989
6292.51 857
6293.26 821
6294.00 994
6294.75 1035
6295.50 964
6296.25 958
6297.00 970
6297.75 896
6298.50 885
6299.24 831
6299.99 936
6300.74 939
6301.49 906
6302.24 931
6302.99 925
6303.74 940
6304.49 928
6305.24 939
6305.99 878
6306.73 884
6307.48 1001
6308.23 1044
6308.98 944
6309.73 917
6310.48 906
6311.23 882
6311.98 971
6312.73 987
6313.48 878
6314.23 879
6314.98 882
6315.73 941
6316.48 915
6317.23 875
6317.98 885
6318.73 904
6319.48 974
6320.23 971
6320.98 893
6321.73 896
6322.48 852
6323.23 888
6323.98 893
6324.73 815
6325.48 976
6326.23 903
6326.98 942
6327.73 923
6328.48 907
6329.23 948
6329.98 941
6330.73 877
6331.48 946
6332.23 865
6332.98 831
6333.73 876
6334.49 899
6335.24 896
6335.99 877
6336.74 823
6337.49 889
6338.24 889
6338.99 928
6339.74 924
6340.49 903
6341.25 927
6342.00 853
6342.75 909
6343.50 862
6344.25 921
6345.00 954
6345.75 990
6346.51 1008
6347.26 915
6348.01 941
6348.76 999
6349.51 853
6350.26 875
6351.02 965
6351.77 1000
6352.52 944
6353.27 954
6354.02 953
6354.78 981
6355.53 953
6356.28 1000
6357.03 916
6357.78 941
6358.54 969
6359.29 985
6360.04 926
6360.79 866
6361.55 917
6362.30 894
6363.05 906
6363.80 888
6364.56 919
6365.31 915
6366.06 882
6366.81 888
6367.57 907
6368.32 993
6369.07 945
6369.83 891
6370.58 904
6371.33 987
6372.08 928
6372.84 878
6373.59 917
6374.34 923
6375.10 923
6375.85 967
6376.60 975
6377.36 964
6378.11 944
6378.86 945
6379.62 976
6380.37 895
6381.12 918
6381.88 905
6382.63 853
6383.39 871
6384.14 890
6384.89 922
6385.65 970
6386.40 840
6387.16 866
6387.91 822
6388.66 852
6389.42 842
6390.17 833
6390.93 901
6391.68 893
6392.43 872
6393.19 833
6393.94 933
6394.70 864
6395.45 869
6396.21 932
6396.96 937
6397.72 922
6398.47 846
6399.22 891
6399.98 909
6400.73 944
6401.49 962
6402.24 878
6403.00 886
6403.75 822
6404.51 946
6405.26 919
6406.02 938
6406.77 956
6407.53 922
6408.28 900
6409.04 826
6409.79 870
6410.55 865
6411.31 826
6412.06 852
6412.82 827
6413.57 810
6414.33 813
6415.08 894
6415.84 930
6416.59 872
6417.35 885
6418.11 836
6418.86 852
6419.62 817
6420.37 914
6421.13 855
6421.89 894
6422.64 940
6423.40 839
6424.15 773
6424.91 827
6425.67 808
6426.42 879
6427.18 850
6427.94 804
6428.69 817
6429.45 854
6430.20 920
6430.96 964
6431.72 833
6432.47 876
6433.23 952
6433.99 918
6434.74 875
6435.50 813
6436.26 859
6437.02 891
6437.77 800
6438.53 815
6439.29 817
6440.04 873
6440.80 956
6441.56 871
6442.32 806
6443.07 840
6443.83 837
6444.59 877
6445.34 880
6446.10 860
6446.86 861
6447.62 916
6448.37 896
6449.13 960
6449.89 871
6450.65 864
6451.41 955
6452.16 874
6452.92 838
6453.68 916
6454.44 872
6455.19 817
6455.95 873
6456.71 965
6457.47 1003
6458.23 983
6458.99 906
6459.74 931
6460.50 971
6461.26 938
6462.02 1000
6462.78 956
6463.54 819
6464.29 851
6465.05 872
6465.81 831
6466.57 836
6467.33 854
6468.09 872
6468.85 828
6469.60 869
6470.36 896
6471.12 806
6471.88 846
6472.64 861
6473.40 868
6474.16 789
6474.92 908
6475.68 974
6476.44 905
6477.20 857
6477.95 947
6478.71 945
6479.47 857
6480.23 826
6480.99 900
6481.75 879
6482.51 910
6483.27 920
6484.03 867
6484.79 919
6485.55 905
6486.31 899
6487.07 891
6487.83 884
6488.59 853
6489.35 949
6490.11 976
6490.87 931
6491.63 945
6492.39 826
6493.15 856
6493.91 936
6494.67 875
6495.43 918
6496.19 1009
6496.95 989
6497.71 958
6498.47 885
6499.23 947
6499.99 906
6500.76 916
6501.52 944
6502.28 937
6503.04 901
6503.80 924
6504.56 924
6505.32 958
6506.08 937
6506.84 906
6507.60 1012
6508.36 1021
6509.13 944
6509.89 1029
6510.65 907
6511.41 946
6512.17 915
6512.93 959
6513.69 920
6514.45 955
6515.22 1023
6515.98 932
6516.74 862
6517.50 857
6518.26 1011
6519.02 973
6519.79 963
6520.55 935
6521.31 991
6522.07 942
6522.83 1010
6523.60 1016
6524.36 1062
6525.12 1154
6525.88 1162
6526.64 1273
6527.41 1144
6528.17 1066
6528.93 1124
6529.69 1260
6530.46 1249
6531.22 1197
6531.98 1151
6532.74 1113
6533.51 1097
6534.27 1054
6535.03 1015
6535.79 1051
6536.56 1043
6537.32 1031
6538.08 1066
6538.85 1063
6539.61 984
6540.37 1020
6541.13 935
6541.90 952
6542.66 973
6543.42 953
6544.19 942
6544.95 878
6545.71 867
6546.48 867
6547.24 972
6548.00 993
6548.77 905
6549.53 935
6550.29 885
6551.06 926
6551.82 960
6552.58 935
6553.35 897
6554.11 954
6554.88 999
6555.64 891
6556.40 908
6557.17 897
6557.93 919
6558.70 965
6559.46 981
6560.22 943
6560.99 941
6561.75 1003
6562.52 912
6563.28 959
6564.05 1046
6564.81 1050
6565.57 950
6566.34 969
6567.10 909
6567.87 981
6568.63 975
6569.40 930
6570.16 930
6570.93 925
6571.69 964
6572.46 987
6573.22 1056
6573.99 929
6574.75 941
6575.52 971
6576.28 1041
6577.05 1002
6577.81 958
6578.58 982
6579.34 942
6580.11 994
6580.87 1000
6581.64 942
6582.40 974
6583.17 1013
6583.93 1006
6584.70 1047
6585.47 1013
6586.23 972
6587.00 950
6587.76 1099
6588.53 1006
6589.29 947
6590.06 957
6590.83 949
6591.59 1001
6592.36 993
6593.12 994
6593.89 1003
6594.66 1043
6595.42 1034
6596.19 951
6596.96 1072
6597.72 1089
6598.49 1085
6599.25 1002
6600.02 999
6600.79 941
6601.55 1004
6602.32 962
6603.09 975
6603.85 1048
6604.62 977
6605.39 968
6606.15 1017
6606.92 1000
6607.69 964
6608.46 996
6609.22 958
6609.99 989
6610.76 1009
6611.52 964
6612.29 939
6613.06 933
6613.83 945
6614.59 938
6615.36 1010
6616.13 1007
6616.89 1017
6617.66 963
6618.43 982
6619.20 993
6619.96 964
6620.73 1027
6621.50 995
6622.27 956
6623.04 993
6623.80 1010
6624.57 1042
6625.34 1034
6626.11 1005
6626.88 970
6627.64 1007
6628.41 1022
6629.18 973
6629.95 979
6630.72 966
6631.48 962
6632.25 1155
6633.02 1069
6633.79 1042
6634.56 1097
6635.33 1156
6636.10 1143
6636.86 1108
6637.63 1112
6638.40 1116
6639.17 1057
6639.94 1005
6640.71 1031
6641.48 956
6642.25 1011
6643.01 966
6643.78 917
6644.55 928
6645.32 883
6646.09 898
6646.86 882
6647.63 985
6648.40 961
6649.17 989
6649.94 985
6650.71 840
6651.48 911
6652.25 967
6653.01 924
6653.78 849
6654.55 932
6655.32 910
6656.09 879
6656.86 880
6657.63 942
6658.40 935
6659.17 933
6659.94 902
6660.71 958
6661.48 932
6662.25 926
6663.02 875
6663.79 899
6664.56 912
6665.33 884
6666.10 896
6666.87 1010
6667.64 951
6668.42 913
6669.19 846
6669.96 906
6670.73 969
6671.50 938
6672.27 940
6673.04 918
6673.81 907
6674.58 848
6675.35 885
6676.12 817
6676.89 956
6677.66 881
6678.44 894
6679.21 819
6679.98 926
6680.75 1038
6681.52 920
6682.29 857
6683.06 805
6683.83 812
6684.60 915
6685.38 951
6686.15 931
6686.92 869
6687.69 929
6688.46 947
6689.23 908
6690.01 873
6690.78 920
6691.55 907
6692.32 924
6693.09 861
6693.86 891
6694.64 801
6695.41 848
6696.18 870
6696.95 884
6697.73 838
6698.50 965
6699.27 914
6700.04 789
6700.81 793
6701.59 863
6702.36 880
6703.13 898
6703.90 785
6704.68 786
6705.45 802
6706.22 805
6706.99 746
6707.77 814
6708.54 828
6709.31 827
6710.09 873
6710.86 798
6711.63 852
6712.40 869
6713.18 891
6713.95 879
6714.72 868
6715.50 803
6716.27 889
6717.04 898
6717.82 913
6718.59 914
6719.36 806
6720.14 756
6720.91 799
6721.68 819
6722.46 848
6723.23 750
6724.00 779
6724.78 841
6725.55 784
6726.33 773
6727.10 820
6727.87 804
6728.65 797
6729.42 740
6730.20 717
6730.97 757
6731.74 811
6732.52 760
6733.29 761
6734.07 786
6734.84 788
6735.61 748
6736.39 785
6737.16 769
6737.94 809
6738.71 762
6739.49 801
6740.26 804
6741.04 794
6741.81 830
6742.59 750
6743.36 825
6744.13 853
6744.91 796
6745.68 800
6746.46 843
6747.23 727
6748.01 775
6748.78 793
6749.56 738
6750.33 777
6751.11 774
6751.89 812
6752.66 788
6753.44 711
6754.21 717
6754.99 800
6755.76 781
6756.54 835
6757.31 784
6758.09 718
6758.86 744
6759.64 750
6760.42 805
6761.19 781
6761.97 823
6762.74 840
6763.52 853
6764.30 836
6765.07 834
6765.85 841
6766.62 833
6767.40 833
6768.18 739
6768.95 788
6769.73 740
6770.51 774
6771.28 687
6772.06 745
6772.83 851
6773.61 824
6774.39 794
6775.16 793
6775.94 836
6776.72 790
6777.49 828
6778.27 859
6779.05 842
6779.82 881
6780.60 852
6781.38 854
6782.16 814
6782.93 861
6783.71 838
6784.49 773
6785.26 857
6786.04 817
6786.82 810
6787.60 793
6788.37 843
6789.15 834
6789.93 779
6790.71 796
6791.48 791
6792.26 728
6793.04 739
6793.82 842
6794.59 749
6795.37 759
6796.15 792
6796.93 733
6797.70 769
6798.48 775
6799.26 795
6800.04 705
6800.82 770
6801.60 773
6802.37 763
6803.15 732
6803.93 733
6804.71 793
6805.49 893
6806.26 808
6807.04 779
6807.82 764
6808.60 712
6809.38 780
6810.16 834
6810.94 780
6811.71 806
6812.49 759
6813.27 721
6814.05 741
6814.83 785
6815.61 780
6816.39 790
6817.17 844
6817.95 825
6818.73 880
6819.50 761
6820.28 768
6821.06 793
6821.84 812
6822.62 765
6823.40 737
6824.18 809
6824.96 750
6825.74 814
6826.52 754
6827.30 762
6828.08 776
6828.86 839
6829.64 842
6830.42 762
6831.20 741
6831.98 745
6832.76 794
6833.54 830
6834.32 814
6835.10 775
6835.88 861
6836.66 837
6837.44 738
6838.22 726
6839.00 726
6839.78 807
6840.56 772
6841.34 738
6842.12 753
6842.90 765
6843.68 785
6844.46 852
6845.24 711
6846.02 708
6846.80 751
6847.58 809
6848.36 835
6849.14 798
6849.93 791
6850.71 840
6851.49 936
6852.27 837
6853.05 862
6853.83 910
6854.61 935
6855.39 941
6856.17 931
6856.96 907
6857.74 850
6858.52 805
6859.30 880
6860.08 869
6860.86 786
6861.64 747
6862.43 710
6863.21 768
6863.99 764
6864.77 786
6865.55 775
6866.33 837
6867.12 784
6867.90 802
6868.68 788
6869.46 740
6870.24 697
6871.03 739
6871.81 710
6872.59 807
6873.37 776
6874.16 725
6874.94 724
6875.72 814
6876.50 753
6877.28 720
6878.07 850
6878.85 793
6879.63 821
6880.42 733
6881.20 706
6881.98 762
6882.76 739
6883.55 726
6884.33 799
6885.11 764
6885.89 726
6886.68 811
6887.46 846
6888.24 851
6889.03 770
6889.81 776
6890.59 828
6891.38 810
6892.16 816
6892.94 785
6893.73 803
6894.51 818
6895.29 784
6896.08 769
6896.86 747
6897.64 777
6898.43 725
6899.21 690
6900.00 757
6900.78 795
6901.56 780
6902.35 786
6903.13 786
6903.91 788
6904.70 760
6905.48 785
6906.27 795
6907.05 830
6907.84 810
6908.62 759
6909.40 771
6910.19 803
6910.97 755
6911.76 749
6912.54 744
6913.33 733
6914.11 664
6914.90 691
6915.68 733
6916.46 662
6917.25 702
6918.03 746
6918.82 728
6919.60 759
6920.39 824
6921.17 858
6921.96 861
6922.74 846
6923.53 728
6924.31 864
6925.10 941
6925.88 901
6926.67 976
6927.45 880
6928.24 816
6929.03 837
6929.81 882
6930.60 838
6931.38 841
6932.17 768
6932.95 817
6933.74 818
6934.52 714
6935.31 759
6936.10 810
6936.88 767
6937.67 742
6938.45 738
6939.24 769
6940.03 783
6940.81 790
6941.60 816
6942.38 745
6943.17 793
6943.96 855
6944.74 859
6945.53 786
6946.32 752
6947.10 817
6947.89 863
6948.68 844
6949.46 814
6950.25 852
6951.03 843
6951.82 772
6952.61 833
6953.40 782
6954.18 824
6954.97 807
6955.76 929
6956.54 823
6957.33 803
6958.12 868
6958.90 879
6959.69 809
6960.48 844
6961.27 909
6962.05 958
6962.84 947
6963.63 811
6964.41 798
6965.20 812
6965.99 729
6966.78 813
6967.56 816
6968.35 814
6969.14 884
6969.93 891
6970.72 855
6971.50 800
6972.29 810
6973.08 813
6973.87 843
6974.66 905
6975.44 881
6976.23 867
6977.02 863
6977.81 871
6978.60 888
6979.38 869
6980.17 807
6980.96 862
6981.75 903
6982.54 1002
6983.33 1105
6984.11 1085
6984.90 1123
6985.69 1256
6986.48 1286
6987.27 1289
6988.06 1330
6988.85 1368
6989.64 1429
6990.42 1342
6991.21 1208
6992.00 1211
6992.79 1129
6993.58 1100
6994.37 1083
6995.16 1032
6995.95 1002
6996.74 1066
6997.53 1068
6998.32 1113
6999.10 1078
6999.89 1220
7000.68 1224
7001.47 1431
7002.26 1409
7003.05 1504
7003.84 1415
7004.63 1342
7005.42 1271
7006.21 1158
7007.00 1098
7007.79 1048
7008.58 912
7009.37 914
7010.16 905
7010.95 869
7011.74 884
7012.53 967
7013.32 920
7014.11 835
7014.90 884
7015.69 941
7016.48 910
7017.27 885
7018.06 883
7018.85 872
7019.64 901
7020.43 883
7021.23 888
7022.02 870
7022.81 895
7023.60 865
7024.39 964
7025.18 913
7025.97 947
7026.76 945
7027.55 879
7028.34 842
7029.13 841
7029.93 883
7030.72 925
7031.51 924
7032.30 881
7033.09 933
7033.88 861
7034.67 856
7035.46 892
7036.26 855
7037.05 825
7037.84 930
7038.63 909
7039.42 909
7040.21 904
7041.01 838
7041.80 877
7042.59 912
7043.38 894
7044.17 869
7044.97 787
7045.76 795
7046.55 837
7047.34 858
7048.13 781
7048.93 820
7049.72 833
7050.51 827
7051.30 738
7052.09 716
7052.89 719
7053.68 737
7054.47 719
7055.26 837
7056.06 761
7056.85 740
7057.64 810
7058.44 789
7059.23 817
7060.02 796
7060.81 715
7061.61 765
7062.40 717
7063.19 777
7063.99 822
7064.78 817
7065.57 795
7066.37 734
7067.16 737
7067.95 771
7068.74 797
7069.54 784
7070.33 788
7071.13 784
7071.92 722
7072.71 700
7073.51 775
7074.30 779
7075.09 811
7075.89 834
7076.68 807
7077.47 780
7078.27 770
7079.06 779
7079.86 763
7080.65 845
7081.44 818
7082.24 745
7083.03 767
7083.83 714
7084.62 748
7085.41 711
7086.21 761
7087.00 782
7087.80 765
7088.59 741
7089.39 692
7090.18 717
7090.98 713
7091.77 685
7092.56 763
7093.36 774
7094.15 809
7094.95 777
7095.74 798
7096.54 687
7097.33 744
7098.13 720
7098.92 787
7099.72 768
7100.51 704
7101.31 750
7102.10 766
7102.90 806
7103.69 764
7104.49 714
7105.29 722
7106.08 691
7106.88 753
7107.67 722
7108.47 708
7109.26 714
7110.06 691
7110.85 644
7111.65 735
7112.45 744
7113.24 736
7114.04 730
7114.83 752
7115.63 707
7116.42 721
7117.22 766
7118.02 758
7118.81 695
7119.61 697
7120.41 765
7121.20 753
7122.00 752
7122.79 760
7123.59 735
7124.39 702
7125.18 728
7125.98 757
7126.78 758
7127.57 702
7128.37 659
7129.17 649
7129.96 683
7130.76 679
7131.56 706
7132.35 709
7133.15 689
7133.95 658
7134.74 666
7135.54 683
7136.34 678
7137.14 706
7137.93 760
7138.73 710
7139.53 791
7140.33 781
7141.12 742
7141.92 797
7142.72 814
7143.51 797
7144.31 718
7145.11 730
7145.91 719
7146.71 760
7147.50 754
7148.30 678
7149.10 666
7149.90 655
7150.69 808
7151.49 730
7152.29 707
7153.09 655
7153.89 686
7154.68 710
7155.48 705
7156.28 721
7157.08 754
7157.88 756
7158.68 700
7159.47 747
7160.27 719
7161.07 618
7161.87 667
7162.67 662
7163.47 718
7164.27 714
7165.06 742
7165.86 728
7166.66 670
7167.46 707
7168.26 707
7169.06 743
7169.86 658
7170.66 648
7171.46 710
7172.25 714
7173.05 700
7173.85 725
7174.65 702
7175.45 696
7176.25 727
7177.05 693
7177.85 694
7178.65 685
7179.45 710
7180.25 720
7181.05 702
7181.85 674
7182.65 752
7183.45 692
7184.25 702
7185.05 774
7185.85 795
7186.65 809
7187.45 784
7188.25 710
7189.05 746
7189.85 669
7190.65 714
7191.45 665
7192.25 669
7193.05 650
7193.85 674
7194.65 611
7195.45 679
7196.25 740
7197.05 754
7197.85 709
7198.65 709
7199.45 675
7200.25 660
7201.05 694
7201.85 649
7202.65 710
7203.46 660
7204.26 657
7205.06 729
7205.86 587
7206.66 639
7207.46 665
7208.26 645
7209.06 669
7209.86 711
7210.66 745
7211.47 786
7212.27 719
7213.07 712
7213.87 712
7214.67 652
7215.47 683
7216.27 722
7217.08 728
7217.88 685
7218.68 644
7219.48 717
7220.28 676
7221.09 661
7221.89 725
7222.69 714
7223.49 717
7224.29 742
7225.10 775
7225.90 631
7226.70 661
7227.50 676
7228.30 733
7229.11 738
7229.91 677
7230.71 695
7231.51 692
7232.32 693
7233.12 743
7233.92 767
7234.72 756
7235.53 736
7236.33 679
7237.13 744
7237.93 712
7238.74 749
7239.54 730
7240.34 703
7241.15 650
7241.95 738
7242.75 716
7243.55 593
7244.36 640
7245.16 648
7245.96 655
7246.77 707
7247.57 786
7248.37 704
7249.18 725
7249.98 721
7250.78 735
7251.59 689
7252.39 744
7253.20 719
7254.00 657
7254.80 642
7255.61 682
7256.41 690
7257.21 682
7258.02 729
7258.82 759
7259.63 764
7260.43 709
7261.23 709
7262.04 673
7262.84 696
7263.65 684
7264.45 642
7265.26 665
7266.06 691
7266.86 713
7267.67 747
7268.47 718
7269.28 708
7270.08 795
7270.89 689
7271.69 657
7272.50 710
7273.30 704
7274.11 620
7274.91 601
7275.71 652
7276.52 684
7277.32 718
7278.13 687
7278.93 630
7279.74 660
7280.55 715
7281.35 775
7282.16 764
7282.96 766
7283.77 730
7284.57 651
7285.38 716
7286.18 688
7286.99 668
7287.79 724
7288.60 689
7289.40 699
7290.21 642
7291.02 641
7291.82 680
7292.63 652
7293.43 654
7294.24 731
7295.05 726
7295.85 734
7296.66 704
7297.46 678
7298.27 669
7299.08 682
7299.88 658
7300.69 737
7301.49 722
7302.30 700
7303.11 741
7303.91 727
7304.72 724
7305.53 741
7306.33 687
7307.14 659
7307.95 628
7308.75 605
7309.56 631
7310.37 731
7311.17 722
7311.98 639
7312.79 706
7313.59 725
7314.40 743
7315.21 694
7316.02 697
7316.82 716
7317.63 753
7318.44 747
7319.24 700
7320.05 703
7320.86 768
7321.67 781
7322.47 806
7323.28 719
7324.09 794
7324.90 756
7325.70 755
7326.51 735
7327.32 625
7328.13 691
7328.94 639
7329.74 667
7330.55 728
7331.36 642
7332.17 697
7332.98 714
7333.78 672
7334.59 694
7335.40 646
7336.21 611
7337.02 638
7337.82 702
7338.63 660
7339.44 577
7340.25 652
7341.06 679
7341.87 654
7342.68 671
7343.48 721
7344.29 647
7345.10 646
7345.91 682
7346.72 694
7347.53 750
7348.34 715
7349.15 716
7349.95 661
7350.76 648
7351.57 712
7352.38 660
7353.19 665
7354.00 700
7354.81 683
7355.62 626
7356.43 639
7357.24 665
7358.05 702
7358.86 678
7359.67 601
7360.48 627
7361.29 645
7362.09 672
7362.90 677
7363.71 639
7364.52 644
7365.33 694
7366.14 711
7366.95 626
7367.76 626
7368.57 608
7369.38 643
7370.19 647
7371.00 626
7371.81 655
7372.62 615
7373.43 724
7374.25 659
7375.06 663
7375.87 682
7376.68 671
7377.49 636
7378.30 628
7379.11 636
7379.92 658
7380.73 604
7381.54 628
7382.35 670
7383.16 691
7383.97 695
7384.78 699
7385.59 652
7386.41 589
7387.22 617
7388.03 612
7388.84 595
7389.65 595
7390.46 640
7391.27 596
7392.08 621
7392.89 666
7393.71 653
7394.52 599
7395.33 654
7396.14 682
7396.95 662
7397.76 655
7398.58 677
7399.39 665
7400.20 677
7401.01 710
7401.82 675
7402.63 636
7403.45 663
7404.26 677
7405.07 720
7405.88 686
7406.69 667
7407.51 603
7408.32 670
7409.13 719
7409.94 634
7410.76 565
7411.57 620
7412.38 661
7413.19 652
7414.01 687
7414.82 659
7415.63 557
7416.44 647
7417.26 636
7418.07 618
7418.88 596
7419.69 633
7420.51 620
7421.32 617
7422.13 602
7422.95 633
7423.76 608
7424.57 653
7425.39 643
7426.20 657
7427.01 651
7427.83 660
7428.64 627
7429.45 588
7430.27 682
7431.08 613
7431.89 633
7432.71 535
7433.52 582
7434.33 616
7435.15 631
7435.96 679
7436.77 622
7437.59 656
7438.40 615
7439.22 652
7440.03 618
7440.84 598
7441.66 579
7442.47 564
7443.29 634
7444.10 640
7444.91 662
7445.73 676
7446.54 668
7447.36 678
7448.17 589
7448.99 581
7449.80 564
7450.62 620
7451.43 578
7452.24 646
7453.06 660
7453.87 659
7454.69 672
7455.50 642
7456.32 686
7457.13 627
7457.95 709
7458.76 654
7459.58 639
7460.39 587
7461.21 672
7462.02 670
7462.84 679
7463.65 628
7464.47 673
7465.28 690
7466.10 699
7466.92 697
7467.73 626
7468.55 669
7469.36 638
7470.18 685
7470.99 563
7471.81 546
7472.62 586
7473.44 642
7474.26 654
7475.07 601
7475.89 573
7476.70 617
7477.52 663
7478.34 604
7479.15 620
7479.97 610
7480.78 679
7481.60 660
7482.42 672
7483.23 587
7484.05 606
7484.87 642
7485.68 617
7486.50 568
7487.32 581
7488.13 622
7488.95 631
7489.76 616
7490.58 619
7491.40 643
7492.22 635
7493.03 653
7493.85 639
7494.67 662
7495.48 660
7496.30 654
7497.12 601
7497.93 531
7498.75 612
7499.57 623
7500.39 639
7501.20 565
7502.02 572
7502.84 646
7503.66 680
7504.47 678
7505.29 684
7506.11 653
7506.93 656
7507.74 640
7508.56 677
7509.38 630
7510.20 699
7511.01 637
7511.83 644
7512.65 688
7513.47 610
7514.29 631
7515.10 633
7515.92 661
7516.74 646
7517.56 687
7518.38 667
7519.19 709
7520.01 667
7520.83 634
7521.65 653
7522.47 686
7523.29 666
7524.11 619
7524.92 630
7525.74 696
7526.56 702
7527.38 637
7528.20 643
7529.02 554
7529.84 668
7530.66 664
7531.47 673
7532.29 671
7533.11 732
7533.93 730
7534.75 699
7535.57 729
7536.39 654
7537.21 701
7538.03 703
7538.85 702
7539.67 728
7540.49 646
7541.31 650
7542.12 747
7542.94 698
7543.76 621
7544.58 642
7545.40 656
7546.22 621
7547.04 688
7547.86 671
7548.68 644
7549.50 677
7550.32 611
7551.14 613
7551.96 727
7552.78 673
7553.60 702
7554.42 661
7555.24 674
7556.06 659
7556.88 674
7557.70 681
7558.52 744
7559.35 696
7560.17 674
7560.99 756
7561.81 751
7562.63 730
7563.45 697
7564.27 712
7565.09 759
7565.91 733
7566.73 696
7567.55 668
7568.37 653
7569.19 679
7570.02 677
7570.84 690
7571.66 721
7572.48 711
7573.30 774
7574.12 713
7574.94 716
7575.76 691
7576.59 710
7577.41 752
7578.23 817
7579.05 798
7579.87 676
7580.69 701
7581.51 713
7582.34 746
7583.16 696
7583.98 718
7584.80 711
7585.62 739
7586.45 747
7587.27 750
7588.09 745
7588.91 789
7589.73 802
7590.56 806
7591.38 831
7592.20 777
7593.02 804
7593.85 740
7594.67 766
7595.49 753
7596.31 781
7597.14 799
7597.96 894
7598.78 926
7599.60 901
7600.43 772
7601.25 797
7602.07 848
7602.89 936
7603.72 986
7604.54 957
7605.36 997
7606.19 1046
7607.01 1020
7607.83 1042
7608.66 968
7609.48 1117
7610.30 992
7611.12 931
7611.95 921
7612.77 886
7613.59 870
7614.42 913
7615.24 858
7616.07 809
7616.89 844
7617.71 806
7618.54 757
7619.36 855
7620.18 804
7621.01 790
7621.83 742
7622.66 835
7623.48 866
7624.30 931
7625.13 892
7625.95 942
7626.78 938
7627.60 899
7628.42 1010
7629.25 1029
7630.07 1052
7630.90 1139
7631.72 1273
7632.55 1344
7633.37 1262
7634.19 1270
7635.02 1310
7635.84 1283
7636.67 1062
7637.49 935
7638.32 1043
7639.14 949
7639.97 877
7640.79 878
7641.62 821
7642.44 875
7643.27 839
7644.09 822
7644.92 775
7645.74 820
7646.57 750
7647.39 836
7648.22 781
7649.04 761
7649.87 746
7650.70 802
7651.52 801
7652.35 815
7653.17 765
7654.00 741
7654.82 710
7655.65 722
7656.47 776
7657.30 768
7658.13 801
7658.95 855
7659.78 821
7660.60 710
7661.43 778
7662.26 764
7663.08 724
7663.91 716
7664.73 755
7665.56 769
7666.39 803
7667.21 816
7668.04 719
7668.87 789
7669.69 824
7670.52 892
7671.35 870
7672.17 871
7673.00 873
7673.83 832
7674.65 800
7675.48 798
7676.31 737
7677.13 733
7677.96 731
7678.79 759
7679.61 707
7680.44 729
7681.27 626
7682.09 687
7682.92 653
7683.75 645
7684.58 615
7685.40 700
7686.23 762
7687.06 680
7687.89 699
7688.71 649
7689.54 701
7690.37 708
7691.20 680
7692.02 662
7692.85 671
7693.68 651
7694.51 676
7695.33 713
7696.16 722
7696.99 741
7697.82 706
7698.65 676
7699.47 685
7700.30 693
7701.13 655
7701.96 694
7702.79 697
7703.62 589
7704.44 654
7705.27 756
7706.10 697
7706.93 645
7707.76 684
7708.59 622
7709.41 651
7710.24 625
7711.07 668
7711.90 616
7712.73 615
7713.56 676
7714.39 703
7715.22 607
7716.05 626
7716.87 663
7717.70 650
7718.53 650
7719.36 658
7720.19 671
7721.02 684
7721.85 664
7722.68 633
7723.51 664
7724.34 650
7725.17 664
7726.00 642
7726.83 606
7727.66 604
7728.48 630
7729.31 629
7730.14 632
7730.97 610
7731.80 639
7732.63 649
7733.46 674
7734.29 582
7735.12 667
7735.95 656
7736.78 682
7737.61 655
7738.44 620
7739.27 609
7740.10 692
7740.93 773
7741.77 648
7742.60 643
7743.43 645
7744.26 740
7745.09 638
7745.92 606
7746.75 646
7747.58 688
7748.41 651
7749.24 690
7750.07 698
7750.90 633
7751.73 677
7752.56 645
7753.39 673
7754.23 612
7755.06 623
7755.89 635
7756.72 556
7757.55 655
7758.38 670
7759.21 636
7760.04 603
7760.88 618
7761.71 564
7762.54 632
7763.37 595
7764.20 662
7765.03 654
7765.86 621
7766.70 642
7767.53 636
7768.36 659
7769.19 619
7770.02 657
7770.86 700
7771.69 663
7772.52 637
7773.35 622
7774.18 570
7775.02 587
7775.85 575
7776.68 612
7777.51 629
7778.34 637
7779.18 630
7780.01 613
7780.84 630
7781.67 627
7782.51 619
7783.34 601
7784.17 617
7785.00 642
7785.84 612
7786.67 605
7787.50 628
7788.34 652
7789.17 649
7790.00 731
7790.83 620
7791.67 656
7792.50 616
7793.33 585
7794.17 573
7795.00 536
7795.83 503
7796.67 571
7797.50 611
7798.33 563
7799.17 566
7800.00 616
7800.83 607
7801.67 631
7802.50 571
7803.33 550
7804.17 584
7805.00 616
7805.84 603
7806.67 583
7807.50 576
7808.34 549
7809.17 564
7810.01 579
7810.84 622
7811.67 593
7812.51 651
7813.34 603
7814.18 603
7815.01 617
7815.84 561
7816.68 573
7817.51 558
7818.35 641
7819.18 677
7820.02 580
7820.85 653
7821.69 681
7822.52 578
7823.36 661
7824.19 580
7825.03 602
7825.86 589
7826.69 584
7827.53 585
7828.36 579
7829.20 637
7830.03 636
7830.87 598
7831.71 580
7832.54 579
7833.38 531
7834.21 561
7835.05 598
7835.88 604
7836.72 607
7837.55 614
7838.39 623
7839.22 582
7840.06 551
7840.90 612
7841.73 552
7842.57 599
7843.40 622
7844.24 634
7845.07 603
7845.91 651
7846.75 638
7847.58 602
7848.42 587
7849.25 576
7850.09 604
7850.93 589
7851.76 574
7852.60 674
7853.44 678
7854.27 680
7855.11 579
7855.94 595
7856.78 614
7857.62 659
7858.45 704
7859.29 663
7860.13 716
7860.96 696
7861.80 720
7862.64 688
7863.47 674
7864.31 640
7865.15 626
7865.99 579
7866.82 585
7867.66 609
7868.50 583
7869.33 588
7870.17 589
7871.01 640
7871.85 607
7872.68 573
7873.52 678
7874.36 641
7875.20 576
7876.03 558
7876.87 594
7877.71 674
7878.55 735
7879.38 709
7880.22 646
7881.06 658
7881.90 742
7882.74 676
7883.57 652
7884.41 647
7885.25 637
7886.09 702
7886.93 568
7887.76 553
7888.60 628
7889.44 610
7890.28 552
7891.12 584
7891.96 603
7892.79 656
7893.63 613
7894.47 584
7895.31 559
7896.15 626
7896.99 618
7897.83 656
7898.66 610
7899.50 580
7900.34 616
7901.18 671
7902.02 641
7902.86 607
7903.70 612
7904.54 623
7905.38 639
7906.21 605
7907.05 708
7907.89 662
7908.73 583
7909.57 584
7910.41 583
7911.25 586
7912.09 586
7912.93 627
7913.77 616
7914.61 608
7915.45 570
7916.29 571
7917.13 550
7917.97 622
7918.81 596
7919.65 599
7920.49 542
7921.33 552
7922.17 573
7923.01 637
7923.85 578
7924.69 544
7925.53 542
7926.37 528
7927.21 511
7928.05 514
7928.89 526
7929.73 566
7930.57 561
7931.41 544
7932.25 581
7933.09 561
7933.93 587
7934.77 576
7935.61 594
7936.45 536
7937.29 526
7938.14 575
7938.98 569
7939.82 606
7940.66 622
7941.50 551
7942.34 580
7943.18 586
7944.02 552
7944.86 613
7945.70 598
7946.55 556
7947.39 502
7948.23 516
7949.07 546
7949.91 570
7950.75 617
7951.59 544
7952.44 555
7953.28 562
7954.12 574
7954.96 554
7955.80 535
7956.65 578
7957.49 585
7958.33 595
7959.17 624
7960.01 528
7960.86 530
7961.70 572
7962.54 499
7963.38 529
7964.22 585
7965.07 573
7965.91 526
7966.75 487
7967.59 525
7968.44 601
7969.28 567
7970.12 561
7970.96 519
7971.81 492
7972.65 540
7973.49 566
7974.33 552
7975.18 496
7976.02 572
7976.86 608
7977.71 583
7978.55 509
7979.39 470
7980.23 491
7981.08 586
7981.92 639
7982.76 547
7983.61 497
7984.45 555
7985.29 499
7986.14 602
7986.98 516
7987.82 541
7988.67 564
7989.51 601
7990.36 584
7991.20 563
7992.04 548
7992.89 541
7993.73 550
7994.57 555
7995.42 571
7996.26 505
7997.11 543
7997.95 485
7998.79 503
7999.64 511
8000.48 524
8001.33 582
8002.17 530
8003.01 589
8003.86 556
8004.70 520
8005.55 469
8006.39 522
8007.24 450
8008.08 537
8008.93 563
8009.77 520
8010.62 551
8011.46 616
8012.30 522
8013.15 495
8013.99 511
8014.84 529
8015.68 559
8016.53 522
8017.37 520
8018.22 434
8019.06 485
8019.91 516
8020.76 519
8021.60 603
8022.45 543
8023.29 585
8024.14 605
8024.98 558
8025.83 537
8026.67 559
8027.52 516
8028.36 499
8029.21 481
8030.06 473
8030.90 512
8031.75 512
8032.59 514
8033.44 515
8034.28 501
8035.13 556
8035.98 493
8036.82 549
8037.67 516
8038.52 513
8039.36 500
8040.21 565
8041.05 559
8041.90 538
8042.75 534
8043.59 518
8044.44 571
8045.29 547
8046.13 500
8046.98 544
8047.83 564
8048.67 542
8049.52 503
8050.37 506
8051.21 492
8052.06 493
8052.91 484
8053.75 548
8054.60 507
8055.45 551
8056.30 538
8057.14 508
8057.99 472
8058.84 539
8059.68 501
8060.53 460
8061.38 467
8062.23 538
8063.07 537
8063.92 541
8064.77 498
8065.62 521
8066.46 535
8067.31 539
8068.16 581
8069.01 573
8069.85 533
8070.70 564
8071.55 550
8072.40 536
8073.25 551
8074.09 487
8074.94 490
8075.79 497
8076.64 535
8077.49 537
8078.34 545
8079.18 518
8080.03 467
8080.88 477
8081.73 497
8082.58 493
8083.43 544
8084.27 550
8085.12 500
8085.97 542
8086.82 508
8087.67 477
8088.52 504
8089.37 588
8090.22 565
8091.06 498
8091.91 471
8092.76 557
8093.61 498
8094.46 450
8095.31 541
8096.16 539
8097.01 467
8097.86 493
8098.71 492
8099.56 537
8100.41 532
8101.26 475
8102.11 478
8102.95 490
8103.80 541
8104.65 546
8105.50 530
8106.35 552
8107.20 528
8108.05 518
8108.90 447
8109.75 494
8110.60 505
8111.45 471
8112.30 499
8113.15 489
8114.00 518
8114.85 492
8115.70 470
8116.55 518
8117.40 496
8118.25 513
8119.10 519
8119.96 526
8120.81 518
8121.66 511
8122.51 527
8123.36 548
8124.21 534
8125.06 546
8125.91 504
8126.76 564
8127.61 614
8128.46 532
8129.31 476
8130.16 486
8131.02 519
8131.87 513
8132.72 526
8133.57 562
8134.42 527
8135.27 552
8136.12 542
8136.97 512
8137.83 523
8138.68 532
8139.53 495
8140.38 540
8141.23 610
8142.08 564
8142.93 516
8143.79 513
8144.64 513
8145.49 518
8146.34 504
8147.19 519
8148.05 552
8148.90 523
8149.75 536
8150.60 520
8151.45 590
8152.31 569
8153.16 548
8154.01 533
8154.86 656
8155.71 664
8156.57 658
8157.42 647
8158.27 594
8159.12 692
8159.98 652
8160.83 645
8161.68 597
8162.54 605
8163.39 594
8164.24 601
8165.09 532
8165.95 535
8166.80 499
8167.65 500
8168.51 530
8169.36 556
8170.21 555
8171.06 603
8171.92 545
8172.77 585
8173.62 596
8174.48 594
8175.33 570
8176.18 560
8177.04 540
8177.89 500
8178.74 577
8179.60 552
8180.45 559
8181.31 516
8182.16 523
8183.01 477
8183.87 507
8184.72 456
8185.57 553
8186.43 495
8187.28 496
8188.14 463
8188.99 516
8189.84 510
8190.70 522
8191.55 534
8192.41 517
8193.26 529
8194.12 517
8194.97 494
8195.83 494
8196.68 510
8197.53 517
8198.39 496
8199.24 468
8200.10 500
8200.95 496
8201.81 526
8202.66 515
8203.52 508
8204.37 515
8205.23 507
8206.08 477
8206.94 499
8207.79 485
8208.65 517
8209.50 497
8210.36 494
8211.21 473
8212.07 462
8212.92 505
8213.78 540
8214.63 485
8215.49 512
8216.34 532
8217.20 506
8218.06 500
8218.91 497
8219.77 522
8220.62 474
8221.48 531
8222.33 578
8223.19 518
8224.05 506
8224.90 475
8225.76 450
8226.61 468
8227.47 487
8228.33 457
8229.18 501
8230.04 528
8230.90 515
8231.75 475
8232.61 479
8233.46 472
8234.32 557
8235.18 512
8236.03 485
8236.89 481
8237.75 467
8238.60 495
8239.46 453
8240.32 476
8241.17 477
8242.03 534
8242.89 523
8243.74 460
8244.60 484
8245.46 460
8246.32 479
8247.17 492
8248.03 480
8248.89 504
8249.74 485
8250.60 521
8251.46 490
8252.32 483
8253.17 421
8254.03 486
8254.89 491
8255.75 512
8256.60 511
8257.46 465
8258.32 507
8259.18 489
8260.04 453
8260.89 494
8261.75 431
8262.61 503
8263.47 499
8264.32 451
8265.18 490
8266.04 466
8266.90 483
8267.76 455
8268.62 473
8269.47 453
8270.33 455
8271.19 537
8272.05 444
8272.91 440
8273.77 466
8274.62 467
8275.48 491
8276.34 454
8277.20 494
8278.06 497
8278.92 515
8279.78 456
8280.64 413
8281.49 452
8282.35 504
8283.21 443
8284.07 473
8284.93 467
8285.79 447
8286.65 510
8287.51 490
8288.37 485
8289.23 439
8290.09 466
8290.95 525
8291.80 493
8292.66 471
8293.52 461
8294.38 473
8295.24 519
8296.10 476
8296.96 451
8297.82 461
8298.68 472
8299.54 485
8300.40 446
8301.26 447
8302.12 474
8302.98 453
8303.84 425
8304.70 456
8305.56 505
8306.42 466
8307.28 507
8308.14 456
8309.00 436
8309.86 468
8310.72 451
8311.58 473
8312.44 468
8313.31 495
8314.17 527
8315.03 499
8315.89 463
8316.75 494
8317.61 472
8318.47 476
8319.33 516
8320.19 511
8321.05 520
8321.91 486
8322.77 484
8323.64 430
8324.50 508
8325.36 470
8326.22 448
8327.08 481
8327.94 452
8328.80 456
8329.66 420
8330.53 486
8331.39 461
8332.25 462
8333.11 524
8333.97 513
8334.83 454
8335.70 501
8336.56 508
8337.42 507
8338.28 486
8339.14 458
8340.00 539
8340.87 454
8341.73 462
8342.59 497
8343.45 463
8344.32 432
8345.18 461
8346.04 469
8346.90 422
8347.76 403
8348.63 510
8349.49 516
8350.35 443
8351.21 499
8352.08 496
8352.94 450
8353.80 439
8354.66 452
8355.53 457
8356.39 471
8357.25 440
8358.12 532
8358.98 498
8359.84 479
8360.71 495
8361.57 518
8362.43 443
8363.29 517
8364.16 444
8365.02 467
8365.88 449
8366.75 490
8367.61 460
8368.47 475
8369.34 488
8370.20 432
8371.06 516
8371.93 521
8372.79 483
8373.66 490
8374.52 431
8375.38 479
8376.25 476
8377.11 485
8377.97 482
8378.84 512
8379.70 469
8380.57 427
8381.43 448
8382.30 472
8383.16 418
8384.02 433
8384.89 429
8385.75 462
8386.62 414
8387.48 497
8388.35 456
8389.21 427
8390.07 471
8390.94 482
8391.80 448
8392.67 478
8393.53 448
8394.40 439
8395.26 419
8396.13 473
8396.99 451
8397.86 426
8398.72 506
8399.59 508
8400.45 492
8401.32 490
8402.18 477
8403.05 454
8403.91 441
8404.78 472
8405.64 479
8406.51 470
8407.37 471
8408.24 513
8409.11 441
8409.97 456
8410.84 549
8411.70 480
8412.57 453
8413.43 484
8414.30 490
8415.17 564
8416.03 519
8416.90 477
8417.76 443
8418.63 470
8419.50 435
8420.36 449
8421.23 454
8422.09 455
8422.96 454
8423.83 476
8424.69 506
8425.56 452
8426.43 474
8427.29 462
8428.16 473
8429.02 517
8429.89 524
8430.76 470
8431.62 508
8432.49 453
8433.36 407
8434.23 438
8435.09 475
8435.96 477
8436.83 522
8437.69 522
8438.56 494
8439.43 473
8440.29 444
8441.16 475
8442.03 472
8442.90 489
8443.76 484
8444.63 518
8445.50 491
8446.37 511
8447.23 469
8448.10 489
8448.97 528
8449.84 501
8450.70 511
8451.57 477
8452.44 512
8453.31 501
8454.17 495
8455.04 510
8455.91 516
8456.78 528
8457.65 514
8458.51 548
8459.38 568
8460.25 515
8461.12 472
8461.99 541
8462.86 588
8463.72 560
8464.59 557
8465.46 528
8466.33 476
8467.20 478
8468.07 525
8468.93 505
8469.80 515
8470.67 525
8471.54 545
8472.41 527
8473.28 592
8474.15 640
8475.02 622
8475.89 520
8476.75 539
8477.62 573
8478.49 545
8479.36 525
8480.23 517
8481.10 592
8481.97 526
8482.84 516
8483.71 519
8484.58 523
8485.45 545
8486.32 542
8487.19 463
8488.06 471
8488.92 541
8489.79 515
8490.66 510
8491.53 517
8492.40 513
8493.27 555
8494.14 560
8495.01 558
8495.88 528
8496.75 547
8497.62 566
8498.49 558
8499.36 501
8500.23 519
8501.10 519
8501.97 523
8502.85 534
8503.72 476
8504.59 543
8505.46 483
8506.33 542
8507.20 546
8508.07 576
8508.94 559
8509.81 591
8510.68 575
8511.55 593
8512.42 559
8513.29 538
8514.16 595
8515.03 549
8515.91 542
8516.78 605
8517.65 557
8518.52 558
8519.39 564
8520.26 552
8521.13 569
8522.00 591
8522.88 532
8523.75 574
8524.62 560
8525.49 502
8526.36 556
8527.23 575
8528.10 529
8528.98 541
8529.85 548
8530.72 576
8531.59 571
8532.46 616
8533.34 586
8534.21 568
8535.08 670
8535.95 646
8536.82 594
8537.70 647
8538.57 639
8539.44 646
8540.31 616
8541.18 638
8542.06 688
8542.93 576
8543.80 554
8544.67 547
8545.55 551
8546.42 605
8547.29 606
8548.17 574
8549.04 556
8549.91 565
8550.78 642
8551.66 686
8552.53 751
8553.40 777
8554.28 848
8555.15 1006
8556.02 1054
8556.89 1110
8557.77 1112
8558.64 1045
8559.51 945
8560.39 847
8561.26 783
8562.13 789
8563.01 700
8563.88 688
8564.75 646
8565.63 604
8566.50 588
8567.38 523
8568.25 547
8569.12 530
8570.00 586
8570.87 532
8571.74 545
8572.62 532
8573.49 526
8574.37 508
8575.24 562
8576.11 463
8576.99 501
8577.86 546
8578.74 495
8579.61 475
8580.49 524
8581.36 598
8582.23 576
8583.11 604
8583.98 556
8584.86 518
8585.73 559
8586.61 495
8587.48 558
8588.36 577
8589.23 608
8590.11 596
8590.98 557
8591.86 530
8592.73 583
8593.61 586
8594.48 571
8595.36 595
8596.23 592
8597.11 609
8597.98 554
8598.86 538
8599.73 549
8600.61 538
8601.48 512
8602.36 514
8603.23 554
8604.11 527
8604.99 545
8605.86 499
8606.74 568
8607.61 512
8608.49 520
8609.36 518
8610.24 532
8611.12 524
8611.99 501
8612.87 567
8613.74 529
8614.62 465
8615.50 498
8616.37 573
8617.25 558
8618.12 507
8619.00 497
8619.88 463
8620.75 533
8621.63 523
8622.51 507
8623.38 533
8624.26 531
8625.14 543
8626.01 549
8626.89 554
8627.77 535
8628.64 481
8629.52 518
8630.40 490
8631.27 471
8632.15 523
8633.03 528
8633.90 574
8634.78 585
8635.66 524
8636.54 524
8637.41 484
8638.29 490
8639.17 522
8640.05 536
8640.92 540
8641.80 503
8642.68 474
8643.55 501
8644.43 486
8645.31 525
8646.19 503
8647.07 468
8647.94 525
8648.82 512
8649.70 490
8650.58 517
8651.45 512
8652.33 559
8653.21 480
8654.09 492
8654.97 477
8655.85 485
8656.72 479
8657.60 497
8658.48 449
8659.36 447
8660.24 475
8661.12 499
8661.99 474
8662.87 462
8663.75 522
8664.63 483
8665.51 462
8666.39 469
8667.27 490
8668.14 520
8669.02 527
8669.90 518
8670.78 468
8671.66 435
8672.54 453
8673.42 449
8674.30 494
8675.18 452
8676.06 440
8676.94 469
8677.81 415
8678.69 435
8679.57 432
8680.45 468
8681.33 495
8682.21 442
8683.09 483
8683.97 486
8684.85 474
8685.73 515
8686.61 495
8687.49 473
8688.37 459
8689.25 504
8690.13 452
8691.01 498
8691.89 485
8692.77 448
8693.65 491
8694.53 540
8695.41 545
8696.29 547
8697.17 543
8698.05 512
8698.93 529
8699.81 507
8700.69 522
8701.57 464
8702.45 474
8703.33 507
8704.21 450
8705.09 438
8705.98 467
8706.86 459
8707.74 449
8708.62 467
8709.50 449
8710.38 462
8711.26 504
8712.14 495
8713.02 499
8713.90 495
8714.79 478
8715.67 483
8716.55 440
8717.43 445
8718.31 431
8719.19 467
8720.07 432
8720.95 452
8721.84 439
8722.72 445
8723.60 507
8724.48 480
8725.36 515
8726.24 513
8727.13 453
8728.01 437
8728.89 450
8729.77 467
8730.65 467
8731.54 407
8732.42 483
8733.30 511
8734.18 416
8735.06 467
8735.95 483
8736.83 467
8737.71 468
8738.59 447
8739.48 483
8740.36 454
8741.24 414
8742.12 443
8743.01 465
8743.89 424
8744.77 436
8745.65 478
8746.54 472
8747.42 419
8748.30 420
8749.19 430
8750.07 467
8750.95 470
8751.83 473
8752.72 480
8753.60 448
8754.48 445
8755.37 459
8756.25 440
8757.13 461
8758.02 494
8758.90 444
8759.78 453
8760.67 459
8761.55 429
8762.43 463
8763.32 505
8764.20 488
8765.09 452
8765.97 479
8766.85 469
8767.74 424
8768.62 444
8769.51 435
8770.39 496
8771.27 431
8772.16 422
8773.04 432
8773.93 391
8774.81 413
8775.69 457
8776.58 453
8777.46 403
8778.35 470
8779.23 443
8780.12 444
8781.00 432
8781.89 466
8782.77 437
8783.65 435
8784.54 431
8785.42 435
8786.31 429
8787.19 432
8788.08 444
8788.96 440
8789.85 425
8790.73 476
8791.62 449
8792.50 408
8793.39 446
8794.27 464
8795.16 414
8796.04 448
8796.93 453
8797.82 420
8798.70 441
8799.59 393
8800.47 395
8801.36 461
8802.24 437
8803.13 350
8804.01 402
8804.90 392
8805.79 402
8806.67 401
8807.56 404
8808.44 416
8809.33 413
8810.22 367
8811.10 421
8811.99 405
8812.87 417
8813.76 460
8814.65 415
8815.53 448
8816.42 406
8817.30 381
8818.19 448
8819.08 470
8819.96 423
8820.85 401
8821.74 435
8822.62 386
8823.51 380
8824.40 405
8825.28 389
8826.17 429
8827.06 424
8827.94 442
8828.83 430
8829.72 409
8830.61 412
8831.49 449
8832.38 415
8833.27 440
8834.15 455
8835.04 427
8835.93 443
8836.82 346
8837.70 421
8838.59 455
8839.48 432
8840.37 393
8841.25 389
8842.14 359
8843.03 427
8843.92 417
8844.80 393
8845.69 413
8846.58 373
8847.47 369
8848.36 407
8849.24 364
8850.13 371
8851.02 396
8851.91 439
8852.80 415
8853.68 421
8854.57 409
8855.46 477
8856.35 408
8857.24 381
8858.13 372
8859.01 400
8859.90 412
8860.79 429
8861.68 399
8862.57 363
8863.46 428
8864.35 437
8865.23 403
8866.12 378
8867.01 403
8867.90 423
8868.79 443
8869.68 443
8870.57 407
8871.46 443
8872.35 401
8873.24 364
8874.12 385
8875.01 407
8875.90 428
8876.79 427
8877.68 403
8878.57 429
8879.46 355
8880.35 387
8881.24 434
8882.13 386
8883.02 371
8883.91 397
8884.80 373
8885.69 458
8886.58 428
8887.47 396
8888.36 418
8889.25 367
8890.14 380
8891.03 368
8891.92 374
8892.81 388
8893.70 434
8894.59 368
8895.48 363
8896.37 317
8897.26 396
8898.15 397
8899.04 371
8899.93 334
8900.82 355
8901.71 378
8902.60 355
8903.49 369
8904.38 410
8905.28 363
8906.17 389
8907.06 388
8907.95 355
8908.84 379
8909.73 381
8910.62 368
8911.51 380
8912.40 369
8913.29 405
8914.19 376
8915.08 371
8915.97 421
8916.86 398
8917.75 398
8918.64 454
8919.53 429
8920.43 374
8921.32 398
8922.21 403
8923.10 361
8923.99 390
8924.88 388
8925.78 391
8926.67 396
8927.56 417
8928.45 383
8929.34 328
8930.24 366
8931.13 393
8932.02 399
8932.91 362
8933.80 388
8934.70 345
8935.59 361
8936.48 367
8937.37 371
8938.27 357
8939.16 407
8940.05 392
8940.94 376
8941.84 382
8942.73 403
8943.62 371
8944.51 354
8945.41 329
8946.30 321
8947.19 381
8948.09 399
8948.98 408
8949.87 386
8950.77 370
8951.66 407
8952.55 389
8953.44 439
8954.34 359
8955.23 330
8956.12 349
8957.02 370
8957.91 364
8958.80 357
8959.70 393
8960.59 337
8961.49 338
8962.38 351
8963.27 303
8964.17 339
8965.06 382
8965.95 378
8966.85 332
8967.74 335
8968.64 394
8969.53 405
8970.42 393
8971.32 360
8972.21 380
8973.11 365
8974.00 316
8974.90 368
8975.79 405
8976.68 338
8977.58 372
8978.47 362
8979.37 379
8980.26 369
8981.16 373
8982.05 391
8982.95 376
8983.84 361
8984.74 349
8985.63 359
8986.52 385
8987.42 348
8988.31 328
8989.21 393
8990.10 363
8991.00 370
8991.89 346
8992.79 332
8993.69 354
8994.58 369
8995.48 385
8996.37 377
8997.27 346
8998.16 361
8999.06 346
8999.95 353
9000.85 332
9001.74 326
9002.64 387
9003.54 386
9004.43 446
9005.33 382
9006.22 405
9007.12 368
9008.01 406
9008.91 369
9009.81 331
9010.70 349
9011.60 382
9012.50 333
9013.39 384
9014.29 346
9015.18 362
9016.08 347
9016.98 332
9017.87 389
9018.77 380
9019.67 360
9020.56 334
9021.46 371
9022.36 364
9023.25 382
9024.15 379
9025.05 340
9025.94 328
9026.84 352
9027.74 365
9028.63 352
9029.53 355
9030.43 316
9031.32 312
9032.22 331
9033.12 361
9034.02 408
9034.91 397
9035.81 356
9036.71 388
9037.61 355
9038.50 352
9039.40 374
9040.30 395
9041.20 329
9042.09 361
9042.99 364
9043.89 333
9044.79 347
9045.68 334
9046.58 392
9047.48 404
9048.38 373
9049.28 373
9050.17 389
9051.07 348
9051.97 351
9052.87 365
9053.77 360
9054.66 346
9055.56 378
9056.46 354
9057.36 332
9058.26 330
9059.16 365
9060.06 359
9060.95 378
9061.85 385
9062.75 359
9063.65 377
9064.55 374
9065.45 370
9066.35 361
9067.25 399
9068.14 343
9069.04 348
9069.94 350
9070.84 355
9071.74 353
9072.64 336
9073.54 360
9074.44 356
9075.34 351
9076.24 352
9077.14 336
9078.04 314
9078.93 302
9079.83 343
9080.73 340
9081.63 369
9082.53 357
9083.43 321
9084.33 375
9085.23 361
9086.13 340
9087.03 340
9087.93 348
9088.83 365
9089.73 336
9090.63 306
9091.53 331
9092.43 378
9093.33 406
9094.23 358
9095.13 341
9096.03 346
9096.93 313
9097.83 314
9098.73 327
9099.63 346
9100.54 355
9101.44 420
9102.34 335
9103.24 355
9104.14 344
9105.04 343
9105.94 361
9106.84 323
9107.74 373
9108.64 368
9109.54 391
9110.44 359
9111.35 324
9112.25 337
9113.15 327
9114.05 322
9114.95 360
9115.85 401
9116.75 309
9117.65 346
9118.56 331
9119.46 332
9120.36 342
9121.26 341
9122.16 317
9123.06 300
9123.97 342
9124.87 359
9125.77 342
9126.67 369
9127.57 324
9128.47 319
9129.38 347
9130.28 371
9131.18 348
9132.08 337
9132.98 361
9133.89 358
9134.79 353
9135.69 351
9136.59 362
9137.50 351
9138.40 336
9139.30 358
9140.20 350
9141.11 310
9142.01 322
9142.91 364
9143.81 349
9144.72 368
9145.62 365
9146.52 324
9147.42 333
9148.33 328
9149.23 319
9150.13 366
9151.04 318
9151.94 327
9152.84 317
9153.75 304
9154.65 320
9155.55 291
9156.46 305
9157.36 334
9158.26 387
9159.17 361
9160.07 390
9160.97 326
9161.88 355
9162.78 372
9163.68 343
9164.59 327
9165.49 314
9166.40 363
9167.30 344
9168.20 303
9169.11 306
9170.01 303
9170.92 339
9171.82 321
9172.72 325
9173.63 307
9174.53 330
9175.44 319
9176.34 287
9177.24 321
9178.15 338
9179.05 373
9179.96 376
9180.86 307
9181.77 322
9182.67 329
9183.58 331
9184.48 391
9185.39 372
9186.29 330
9187.20 371
9188.10 362
9189.01 380
9189.91 375
9190.82 384
9191.72 378
9192.63 355
9193.53 300
9194.44 362
9195.34 358
9196.25 325
9197.15 377
9198.06 387
9198.96 373
9199.87 353
9200.77 355
9201.68 336
9202.58 363
9203.49 362
9204.40 364
9205.30 337
9206.21 323
9207.11 322
9208.02 376
9208.92 314
9209.83 334
9210.74 304
9211.64 313
9212.55 345
9213.45 309
9214.36 325
9215.27 311
9216.17 318
9217.08 322
9217.99 313
9218.89 325
9219.80 321
9220.71 330
9221.61 354
9222.52 327
9223.43 309
9224.33 330
9225.24 347
9226.15 301
9227.05 338
9227.96 334
9228.87 319
9229.77 339
9230.68 321
9231.59 355
9232.49 333
9233.40 337
9234.31 320
9235.22 347
9236.12 358
9237.03 341
9237.94 346
9238.84 300
9239.75 335
9240.66 345
9241.57 347
9242.47 335
9243.38 323
9244.29 326
9245.20 335
9246.11 349
9247.01 353
9247.92 344
9248.83 332
9249.74 346
9250.64 313
9251.55 332
9252.46 328
9253.37 323
9254.28 360
9255.19 325
9256.09 321
9257.00 317
9257.91 355
9258.82 324
9259.73 371
9260.64 362
9261.54 361
9262.45 346
9263.36 318
9264.27 355
9265.18 326
9266.09 378
9267.00 382
9267.90 366
9268.81 357
9269.72 333
9270.63 340
9271.54 326
9272.45 331
9273.36 330
9274.27 294
9275.18 301
9276.09 329
9277.00 279
9277.90 331
9278.81 359
9279.72 325
9280.63 375
9281.54 362
9282.45 360
9283.36 339
9284.27 319
9285.18 365
9286.09 318
9287.00 325
9287.91 286
9288.82 342
9289.73 349
9290.64 335
9291.55 343
9292.46 330
9293.37 348
9294.28 336
9295.19 354
9296.10 341
9297.01 329
9297.92 328
9298.83 346
9299.74 355
9300.65 303
9301.56 344
9302.47 326
9303.38 315
9304.29 305
9305.20 323
9306.12 366
9307.03 340
9307.94 315
9308.85 342
9309.76 382
9310.67 392
9311.58 352
9312.49 329
9313.40 348
9314.31 322
9315.22 327
9316.14 355
9317.05 336
9317.96 373
9318.87 334
9319.78 355
9320.69 319
9321.60 347
9322.52 290
9323.43 395
9324.34 391
9325.25 339
9326.16 343
9327.07 339
9327.99 344
9328.90 371
9329.81 305
9330.72 327
9331.63 334
9332.54 353
9333.46 308
9334.37 326
9335.28 362
9336.19 338
9337.11 335
9338.02 303
9338.93 384
9339.84 343
9340.75 305
9341.67 323
9342.58 320
9343.49 374
9344.40 303
9345.32 341
9346.23 357
9347.14 312
9348.06 342
9348.97 347
9349.88 317
9350.79 343
9351.71 332
9352.62 326
9353.53 315
9354.45 350
9355.36 300
9356.27 304
9357.19 293
9358.10 288
9359.01 285
9359.93 301
9360.84 343
9361.75 339
9362.67 323
9363.58 317
9364.49 302
9365.41 291
9366.32 307
9367.23 323
9368.15 295
9369.06 286
9369.97 300
9370.89 361
9371.80 324
9372.72 322
9373.63 366
9374.54 355
9375.46 338
9376.37 313
9377.29 336
9378.20 315
9379.12 325
9380.03 341
9380.94 343
9381.86 348
9382.77 295
9383.69 333
9384.60 333
9385.52 330
9386.43 342
9387.35 372
9388.26 370
9389.18 333
9390.09 322
9391.01 335
9391.92 348
9392.84 330
9393.75 334
9394.67 320
9395.58 371
9396.50 366
9397.41 388
9398.33 364
9399.24 358
9400.16 385
9401.07 362
9401.99 364
9402.90 302
9403.82 317
9404.73 360
9405.65 362
9406.56 318
9407.48 298
9408.40 321
9409.31 324
9410.23 290
9411.14 340
9412.06 377
9412.98 327
9413.89 308
9414.81 308
9415.72 311
9416.64 303
9417.56 328
9418.47 311
9419.39 308
9420.30 309
9421.22 298
9422.14 345
9423.05 292
9423.97 288
9424.89 325
9425.80 365
9426.72 309
9427.64 334
9428.55 311
9429.47 336
9430.39 345
9431.30 302
9432.22 261
9433.14 334
9434.05 282
9434.97 323
9435.89 268
9436.80 316
9437.72 293
9438.64 333
9439.56 344
9440.47 290
9441.39 260
9442.31 309
9443.23 312
9444.14 333
9445.06 332
9445.98 309
9446.90 341
9447.81 362
9448.73 311
9449.65 319
9450.57 314
9451.48 317
9452.40 341
9453.32 341
9454.24 339
9455.16 338
9456.07 324
9456.99 328
9457.91 329
9458.83 344
9459.75 340
9460.66 342
9461.58 314
9462.50 298
9463.42 335
9464.34 344
9465.26 345
9466.18 326
9467.09 358
9468.01 342
9468.93 321
9469.85 313
9470.77 304
9471.69 348
9472.61 391
9473.53 344
9474.44 337
9475.36 239
9476.28 292
9477.20 299
9478.12 363
9479.04 324
9479.96 296
9480.88 314
9481.80 294
9482.72 357
9483.64 361
9484.56 322
9485.47 304
9486.39 294
9487.31 317
9488.23 306
9489.15 289
9490.07 286
9490.99 325
9491.91 331
9492.83 285
9493.75 310
9494.67 330
9495.59 329
9496.51 299
9497.43 331
9498.35 354
9499.27 372
9500.19 334
9501.11 281
9502.03 308
9502.95 342
9503.87 372
9504.79 326
9505.71 304
9506.63 298
9507.56 337
9508.48 303
9509.40 318
9510.32 317
9511.24 355
9512.16 311
9513.08 336
9514.00 320
9514.92 302
9515.84 327
9516.76 302
9517.68 333
9518.61 264
9519.53 283
9520.45 331
9521.37 357
9522.29 310
9523.21 297
9524.13 342
9525.05 351
9525.98 324
9526.90 328
9527.82 342
9528.74 314
9529.66 322
9530.58 352
9531.50 300
9532.43 294
9533.35 297
9534.27 314
9535.19 337
9536.11 307
9537.04 300
9537.96 289
9538.88 329
9539.80 326
9540.72 307
9541.65 297
9542.57 304
9543.49 317
9544.41 294
9545.34 322
9546.26 295
9547.18 340
9548.10 302
9549.03 318
9549.95 283
9550.87 318
9551.79 330
9552.72 304
9553.64 326
9554.56 315
9555.48 269
9556.41 266
9557.33 268
9558.25 309
9559.18 321
9560.10 312
9561.02 380
9561.95 318
9562.87 311
9563.79 309
9564.72 324
9565.64 280
9566.56 296
9567.49 313
9568.41 293
9569.33 283
9570.26 270
9571.18 316
9572.10 310
9573.03 317
9573.95 326
9574.88 317
9575.80 304
9576.72 346
9577.65 332
9578.57 339
9579.49 285
9580.42 312
9581.34 274
9582.27 319
9583.19 319
9584.12 303
9585.04 296
9585.96 319
9586.89 254
9587.81 263
9588.74 330
9589.66 337
9590.59 325
9591.51 292
9592.44 365
9593.36 327
9594.29 279
9595.21 277
9596.14 299
9597.06 318
9597.98 299
9598.91 323
9599.83 264
9600.76 248
9601.68 284
9602.61 302
9603.54 339
9604.46 318
9605.39 289
9606.31 279
9607.24 290
9608.16 282
9609.09 297
9610.01 304
9610.94 335
9611.86 321
9612.79 318
9613.72 337
9614.64 325
9615.57 340
9616.49 344
9617.42 317
9618.34 321
9619.27 302
9620.20 314
9621.12 350
9622.05 315
9622.97 333
9623.90 339
9624.83 333
9625.75 356
9626.68 345
9627.61 362
9628.53 332
9629.46 329
9630.39 341
9631.31 346
9632.24 349
9633.16 342
9634.09 357
9635.02 386
9635.95 386
9636.87 364
9637.80 389
9638.73 355
9639.65 344
9640.58 398
9641.51 347
9642.43 389
9643.36 398
9644.29 365
9645.22 334
9646.14 350
9647.07 343
9648.00 376
9648.92 376
9649.85 346
9650.78 355
9651.71 371
9652.63 357
9653.56 324
9654.49 369
9655.42 372
9656.34 355
9657.27 327
9658.20 331
9659.13 307
9660.06 310
9660.98 314
9661.91 337
9662.84 312
9663.77 336
9664.70 340
9665.62 302
9666.55 324
9667.48 328
9668.41 350
9669.34 294
9670.27 305
9671.19 312
9672.12 317
9673.05 343
9673.98 351
9674.91 352
9675.84 328
9676.77 355
9677.70 316
9678.62 323
9679.55 367
9680.48 306
9681.41 344
9682.34 372
9683.27 349
9684.20 335
9685.13 338
9686.06 350
9686.99 335
9687.91 349
9688.84 376
9689.77 373
9690.70 347
9691.63 328
9692.56 372
9693.49 382
9694.42 337
9695.35 341
9696.28 341
9697.21 366
9698.14 339
9699.07 355
9700.00 355
9700.93 346
9701.86 369
9702.79 373
9703.72 368
9704.65 379
9705.58 356
9706.51 394
9707.44 377
9708.37 362
9709.30 318
9710.23 335
9711.16 352
9712.09 338
9713.02 341
9713.95 370
9714.88 365
9715.81 323
9716.74 344
9717.67 352
9718.61 328
9719.54 346
9720.47 333
9721.40 336
9722.33 357
9723.26 336
9724.19 326
9725.12 345
9726.05 332
9726.98 350
9727.92 295
9728.85 298
9729.78 287
9730.71 367
9731.64 336
9732.57 352
9733.50 332
9734.43 380
9735.37 355
9736.30 349
9737.23 350
9738.16 352
9739.09 360
9740.02 368
9740.96 337
9741.89 327
9742.82 323
9743.75 368
9744.68 365
9745.62 372
9746.55 375
9747.48 344
9748.41 351
9749.34 338
9750.28 329
9751.21 398
9752.14 405
9753.07 375
9754.01 365
9754.94 328
9755.87 317
9756.80 320
9757.74 351
9758.67 367
9759.60 331
9760.53 355
9761.47 362
9762.40 345
9763.33 348
9764.27 392
9765.20 375
9766.13 374
9767.07 381
9768.00 421
9768.93 397
9769.86 347
9770.80 384
9771.73 379
9772.66 379
9773.60 349
9774.53 370
9775.47 393
9776.40 401
9777.33 371
9778.27 420
9779.20 430
9780.13 401
9781.07 402
9782.00 377
9782.93 442
9783.87 422
9784.80 409
9785.74 397
9786.67 432
9787.60 433
9788.54 428
9789.47 401
9790.41 413
9791.34 400
9792.28 430
9793.21 377
9794.14 387
9795.08 416
9796.01 412
9796.95 415
9797.88 394
9798.82 381
9799.75 422
9800.69 435
9801.62 454
9802.56 424
9803.49 448
9804.42 422
9805.36 402
9806.29 383
9807.23 377
9808.16 391
9809.10 332
9810.03 343
9810.97 322
9811.91 305
9812.84 361
9813.78 364
9814.71 348
9815.65 374
9816.58 411
9817.52 389
9818.45 364
9819.39 381
9820.32 361
9821.26 364
9822.20 363
9823.13 329
9824.07 381
9825.00 367
9825.94 357
9826.87 352
9827.81 348
9828.75 359
9829.68 352
9830.62 355
9831.55 364
9832.49 344
9833.43 397
9834.36 321
9835.30 305
9836.24 331
9837.17 408
9838.11 369
9839.05 359
9839.98 346
9840.92 355
9841.86 299
9842.79 317
9843.73 319
9844.67 314
9845.60 327
9846.54 315
9847.48 358
9848.41 336
9849.35 350
9850.29 324
9851.22 360
9852.16 344
9853.10 322
9854.04 320
9854.97 330
9855.91 311
9856.85 304
9857.79 295
9858.72 292
9859.66 311
9860.60 327
9861.54 325
9862.47 339
9863.41 317
9864.35 296
9865.29 382
9866.22 396
9867.16 372
9868.10 348
9869.04 365
9869.98 356
9870.91 283
9871.85 345
9872.79 298
9873.73 299
9874.67 335
9875.60 332
9876.54 353
9877.48 330
9878.42 363
9879.36 363
9880.30 340
9881.24 373
9882.17 372
9883.11 354
9884.05 336
9884.99 301
9885.93 283
9886.87 351
9887.81 326
9888.74 301
9889.68 315
9890.62 321
9891.56 325
9892.50 312
9893.44 300
9894.38 347
9895.32 357
9896.26 321
9897.20 343
9898.14 305
9899.08 292
9900.01 323
9900.95 360
9901.89 348
9902.83 358
9903.77 355
9904.71 333
9905.65 319
9906.59 325
9907.53 325
9908.47 353
9909.41 325
9910.35 342
9911.29 324
9912.23 331
9913.17 302
9914.11 335
9915.05 330
9915.99 346
9916.93 328
9917.87 346
9918.81 328
9919.75 298
9920.69 325
9921.63 337
9922.57 342
9923.51 336
9924.46 357
9925.40 359
9926.34 412
9927.28 436
9928.22 444
9929.16 474
9930.10 462
9931.04 409
9931.98 419
9932.92 410
9933.86 423
9934.80 392
9935.75 347
9936.69 361
9937.63 330
9938.57 357
9939.51 369
9940.45 342
9941.39 339
9942.34 324
9943.28 353
9944.22 351
9945.16 331
9946.10 310
9947.04 341
9947.98 304
9948.93 302
9949.87 327
9950.81 314
9951.75 306
9952.69 253
9953.64 293
9954.58 332
9955.52 315
9956.46 354
9957.40 331
9958.35 333
9959.29 337
9960.23 353
9961.17 323
9962.12 352
9963.06 344
9964.00 309
9964.94 347
9965.89 338
9966.83 347
9967.77 353
9968.71 347
9969.66 398
9970.60 348
9971.54 356
9972.48 352
9973.43 329
9974.37 351
9975.31 364
9976.26 352
9977.20 317
9978.14 344
9979.09 307
9980.03 306
9980.97 328
9981.92 350
9982.86 345
9983.80 289
9984.75 306
9985.69 361
9986.63 334
9987.58 260
9988.52 305
9989.46 330
9990.41 301
9991.35 298
9992.30 321
9993.24 299
9994.18 293
9995.13 288
9996.07 351
9997.01 327
9997.96 297
9998.90 314
9999.85 327
10000.79 326
10001.74 305
10002.68 311
10003.62 286
10004.57 312
10005.51 299
10006.46 316
10007.40 290
10008.35 303
10009.29 306
10010.24 304
10011.18 303
10012.13 314
10013.07 309
10014.01 314
10014.96 299
10015.90 259
10016.85 316
10017.79 342
10018.74 301
10019.68 254
10020.63 273
10021.58 262
10022.52 273
10023.47 288
10024.41 280
10025.36 261
10026.30 313
10027.25 330
10028.19 324
10029.14 269
10030.08 262
10031.03 309
10031.98 295
10032.92 297
10033.87 322
10034.81 284
10035.76 261
10036.70 293
10037.65 320
10038.60 295
10039.54 272
10040.49 306
10041.43 292
10042.38 287
10043.33 309
10044.27 296
10045.22 301
10046.17 284
10047.11 293
10048.06 241
10049.01 285
10049.95 299
10050.90 326
10051.84 279
10052.79 271
10053.74 273
10054.69 283
10055.63 287
10056.58 285
10057.53 295
10058.47 277
10059.42 259
10060.37 272
10061.31 272
10062.26 300
10063.21 285
10064.16 272
10065.10 271
10066.05 303
10067.00 326
10067.94 295
10068.89 289
10069.84 285
10070.79 307
10071.73 274
10072.68 287
10073.63 313
10074.58 275
10075.53 272
10076.47 235
10077.42 281
10078.37 307
10079.32 316
10080.26 323
10081.21 297
10082.16 280
10083.11 270
10084.06 311
10085.01 284
10085.95 264
10086.90 265
10087.85 306
10088.80 331
10089.75 302
10090.70 264
10091.64 278
10092.59 235
10093.54 269
10094.49 268
10095.44 288
10096.39 276
10097.34 270
10098.28 284
10099.23 288
10100.18 325
10101.13 300
10102.08 309
10103.03 302
10103.98 264
10104.93 293
10105.88 302
10106.83 307
10107.78 322
10108.72 278
10109.67 293
10110.62 248
10111.57 268
10112.52 262
10113.47 299
10114.42 272
10115.37 272
10116.32 271
10117.27 310
10118.22 280
10119.17 269
10120.12 299
10121.07 315
10122.02 321
10122.97 267
10123.92 268
10124.87 286
10125.82 283
10126.77 309
10127.72 283
10128.67 299
10129.62 266
10130.57 267
10131.52 307
10132.47 292
10133.42 252
10134.37 275
10135.32 282
10136.27 295
10137.22 334
10138.18 278
10139.13 280
10140.08 309
10141.03 308
10141.98 279
10142.93 300
10143.88 311
10144.83 303
10145.78 271
10146.73 263
10147.68 293
10148.64 251
10149.59 235
10150.54 252
10151.49 284
10152.44 268
10153.39 259
10154.34 270
10155.30 282
10156.25 276
10157.20 273
10158.15 272
10159.10 291
10160.05 286
10161.01 301
10161.96 300
10162.91 277
10163.86 261
10164.81 272
10165.76 272
10166.72 248
10167.67 277
10168.62 261
10169.57 268
10170.53 264
10171.48 270
10172.43 257
10173.38 288
10174.33 238
10175.29 240
10176.24 272
10177.19 248
10178.14 257
10179.10 254
10180.05 291
10181.00 274
10181.96 298
10182.91 281
10183.86 282
10184.81 278
10185.77 267
10186.72 288
10187.67 261
10188.63 258
10189.58 276
10190.53 279
10191.49 301
10192.44 293
10193.39 274
10194.35 278
10195.30 303
10196.25 292
10197.21 294
10198.16 252
10199.11 252
10200.07 247
10201.02 279
10201.97 273
10202.93 286
10203.88 270
10204.84 291
10205.79 297
10206.74 299
10207.70 321
10208.65 318
10209.60 289
10210.56 278
10211.51 287
10212.47 294
10213.42 321
10214.38 336
10215.33 295
10216.28 274
10217.24 274
10218.19 253
10219.15 282
10220.10 265
10221.06 256
10222.01 275
10222.97 274
10223.92 291
10224.88 275
10225.83 262
10226.79 288
10227.74 245
10228.70 273
10229.65 282
10230.61 295
10231.56 258
10232.52 279
10233.47 249
10234.43 266
10235.38 299
10236.34 325
10237.29 296
10238.25 279
10239.20 277
10240.16 275
10241.11 329
10242.07 289
10243.03 274
10243.98 272
10244.94 243
10245.89 237
10246.85 281
10247.80 287
10248.76 287
10249.72 293
10250.67 253
10251.63 281
10252.58 264
10253.54 265
10254.50 296
10255.45 262
10256.41 264
10257.36 283
10258.32 258
10259.28 286
10260.23 273
10261.19 250
10262.15 280
10263.10 292
10264.06 289
10265.02 292
10265.97 290
10266.93 277
10267.89 278
10268.84 246
10269.80 247
10270.76 270
10271.71 290
10272.67 280
10273.63 270
10274.59 274
10275.54 254
10276.50 227
10277.46 249
10278.41 278
10279.37 263
10280.33 268
10281.29 265
10282.24 269
10283.20 266
10284.16 243
10285.12 277
10286.07 293
10287.03 273
10287.99 261
10288.95 270
10289.91 289
10290.86 261
10291.82 256
10292.78 252
10293.74 261
10294.70 298
10295.65 309
10296.61 287
10297.57 275
10298.53 267
10299.49 253
10300.44 281
10301.40 277
10302.36 264
10303.32 285
10304.28 273
10305.24 271
10306.20 267
10307.15 264
10308.11 288
10309.07 281
10310.03 274
10310.99 250
10311.95 292
10312.91 262
10313.87 247
10314.82 253
10315.78 268
10316.74 284
10317.70 281
10318.66 262
10319.62 254
10320.58 265
10321.54 264
10322.50 260
10323.46 248
10324.42 257
10325.38 250
10326.34 270
10327.29 289
10328.25 225
10329.21 244
10330.17 244
10331.13 244
10332.09 203
10333.05 252
10334.01 252
10334.97 256
10335.93 264
10336.89 230
10337.85 278
10338.81 267
10339.77 281
10340.73 280
10341.69 270
10342.65 256
10343.61 267
10344.57 250
10345.54 243
10346.50 231
10347.46 281
10348.42 259
10349.38 248
10350.34 262
10351.30 289
10352.26 261
10353.22 230
10354.18 261
10355.14 256
10356.10 277
10357.06 271
10358.02 268
10358.99 209
10359.95 263
10360.91 257
10361.87 257
10362.83 228
10363.79 251
10364.75 258
10365.71 211
10366.68 251
10367.64 253
10368.60 247
10369.56 248
10370.52 249
10371.48 228
10372.44 264
10373.41 238
10374.37 234
10375.33 246
10376.29 218
10377.25 238
10378.22 259
10379.18 265
10380.14 258
10381.10 241
10382.06 245
10383.03 260
10383.99 268
10384.95 260
10385.91 254
10386.88 253
10387.84 243
10388.80 250
10389.76 209
10390.72 255
10391.69 265
10392.65 276
10393.61 218
10394.58 256
10395.54 242
10396.50 256
10397.46 261
10398.43 249
10399.39 264
10400.35 243
10401.32 287
10402.28 238
10403.24 267
10404.20 250
10405.17 251
10406.13 252
10407.09 245
10408.06 267
10409.02 261
10409.98 280
10410.95 268
10411.91 248
10412.88 250
10413.84 272
10414.80 234
10415.77 249
10416.73 244
10417.69 272
10418.66 250
10419.62 249
10420.59 259
10421.55 286
10422.51 289
10423.48 344
10424.44 266
10425.41 254
10426.37 252
10427.33 269
10428.30 247
10429.26 230
10430.23 256
10431.19 264
10432.16 254
10433.12 243
10434.08 260
10435.05 220
10436.01 227
10436.98 234
10437.94 255
10438.91 237
10439.87 247
10440.84 278
10441.80 258
10442.77 223
10443.73 225
10444.70 243
10445.66 202
10446.63 234
10447.59 234
10448.56 241
10449.52 221
10450.49 249
10451.45 244
10452.42 257
10453.38 229
10454.35 264
10455.32 278
10456.28 236
10457.25 275
10458.21 241
10459.18 287
10460.14 252
10461.11 241
10462.08 221
10463.04 249
10464.01 233
10464.97 221
10465.94 222
10466.90 282
10467.87 253
10468.84 227
10469.80 208
10470.77 220
10471.74 222
10472.70 243
10473.67 223
10474.63 208
10475.60 243
10476.57 245
10477.53 263
10478.50 247
10479.47 253
10480.43 248
10481.40 222
10482.37 215
10483.33 262
10484.30 252
10485.27 234
10486.24 258
10487.20 227
10488.17 256
10489.14 236
10490.10 236
10491.07 240
10492.04 228
10493.01 210
10493.97 277
10494.94 232
10495.91 257
10496.87 218
10497.84 245
10498.81 227
10499.78 216
10500.74 235
10501.71 215
10502.68 255
10503.65 251
10504.62 251
10505.58 237
10506.55 256
10507.52 223
10508.49 227
10509.46 246
10510.42 258
10511.39 226
10512.36 233
10513.33 249
10514.30 254
10515.26 246
10516.23 288
10517.20 240
10518.17 247
10519.14 272
10520.11 228
10521.08 254
10522.04 192
10523.01 203
10523.98 263
10524.95 254
10525.92 228
10526.89 268
10527.86 241
10528.83 218
10529.79 237
10530.76 242
10531.73 215
10532.70 216
10533.67 221
10534.64 227
10535.61 237
10536.58 227
10537.55 236
10538.52 231
10539.49 276
10540.46 248
10541.43 236
10542.39 244
10543.36 272
10544.33 298
10545.30 248
10546.27 223
10547.24 235
10548.21 253
10549.18 254
10550.15 274
10551.12 249
10552.09 259
10553.06 239
10554.03 277
10555.00 229
10555.97 225
10556.94 213
10557.91 265
10558.88 238
10559.85 236
10560.82 213
10561.80 245
10562.77 278
10563.74 255
10564.71 260
10565.68 242
10566.65 282
10567.62 278
10568.59 286
10569.56 246
10570.53 250
10571.50 218
10572.47 205
10573.44 248
10574.41 260
10575.39 191
10576.36 206
10577.33 248
10578.30 244
10579.27 241
10580.24 211
10581.21 237
10582.18 188
10583.16 240
10584.13 223
10585.10 225
10586.07 236
10587.04 248
10588.01 251
10588.99 242
10589.96 251
10590.93 281
10591.90 270
10592.87 228
10593.84 253
10594.82 235
10595.79 258
10596.76 253
10597.73 220
10598.70 247
10599.68 297
10600.65 226
10601.62 230
10602.59 225
10603.57 241
10604.54 237
10605.51 238
10606.48 240
10607.46 233
10608.43 225
10609.40 220
10610.37 204
10611.35 206
10612.32 210
10613.29 261
10614.27 239
10615.24 202
10616.21 208
10617.18 244
10618.16 238
10619.13 224
10620.10 228
10621.08 244
10622.05 236
10623.02 259
10624.00 211
10624.97 210
10625.94 228
10626.92 241
10627.89 222
10628.86 241
10629.84 226
10630.81 217
10631.78 230
10632.76 220
10633.73 231
10634.71 236
10635.68 226
10636.65 204
10637.63 234
10638.60 221
10639.58 231
10640.55 239
10641.52 238
10642.50 248
10643.47 236
10644.45 227
10645.42 242
10646.39 224
10647.37 223
10648.34 213
10649.32 256
10650.29 229
10651.27 234
10652.24 213
10653.22 240
10654.19 214
10655.17 211
10656.14 207
10657.12 226
10658.09 225
10659.07 210
10660.04 227
10661.01 206
10661.99 212
10662.97 223
10663.94 216
10664.92 217
10665.89 221
10666.87 238
10667.84 207
10668.82 177
10669.79 176
10670.77 209
10671.74 178
10672.72 252
10673.69 213
10674.67 211
10675.65 199
10676.62 197
10677.60 243
10678.57 222
10679.55 237
10680.52 226
10681.50 223
10682.48 208
10683.45 201
10684.43 191
10685.40 218
10686.38 207
10687.36 189
10688.33 228
10689.31 242
10690.29 256
10691.26 199
10692.24 218
10693.22 245
10694.19 200
10695.17 232
10696.14 215
10697.12 216
10698.10 208
10699.08 214
10700.05 212
10701.03 235
10702.01 226
10702.98 250
10703.96 240
10704.94 209
10705.91 231
10706.89 242
10707.87 205
10708.85 236
10709.82 233
10710.80 254
10711.78 199
10712.75 206
10713.73 204
10714.71 225
10715.69 214
10716.66 186
10717.64 219
10718.62 238
10719.60 209
10720.57 212
10721.55 237
10722.53 231
10723.51 228
10724.49 217
10725.46 222
10726.44 244
10727.42 247
10728.40 214
10729.38 259
10730.35 245
10731.33 226
10732.31 195
10733.29 240
10734.27 215
10735.25 221
10736.22 225
10737.20 185
10738.18 186
10739.16 186
10740.14 221
10741.12 245
10742.10 221
10743.08 204
10744.05 172
10745.03 212
10746.01 239
10746.99 253
10747.97 237
10748.95 220
10749.93 227
10750.91 211
10751.89 213
10752.87 205
10753.84 186
10754.82 204
10755.80 230
10756.78 228
10757.76 228
10758.74 252
10759.72 220
10760.70 238
10761.68 241
10762.66 211
10763.64 228
10764.62 190
10765.60 243
10766.58 231
10767.56 207
10768.54 216
10769.52 208
10770.50 222
10771.48 185
10772.46 210
10773.44 203
10774.42 204
10775.40 204
10776.38 201
10777.36 213
10778.34 213
10779.32 239
10780.30 236
10781.28 245
10782.26 226
10783.24 189
10784.22 234
10785.20 184
10786.19 193
10787.17 202
10788.15 234
10789.13 210
10790.11 246
10791.09 208
10792.07 237
10793.05 204
10794.03 185
10795.01 224
10796.00 213
10796.98 218
10797.96 227
10798.94 234
10799.92 232
10800.90 245
10801.88 263
10802.86 265
10803.85 241
10804.83 230
10805.81 191
10806.79 215
10807.77 230
10808.75 215
10809.74 218
10810.72 203
10811.70 200
10812.68 203
10813.66 231
10814.65 217
10815.63 205
10816.61 206
10817.59 233
10818.57 231
10819.56 217
10820.54 204
10821.52 208
10822.50 211
10823.49 218
10824.47 224
10825.45 226
10826.43 220
10827.42 199
10828.40 194
10829.38 204
10830.36 225
10831.35 258
10832.33 263
10833.31 238
10834.30 208
10835.28 204
10836.26 193
10837.25 196
10838.23 246
10839.21 247
10840.19 223
10841.18 201
10842.16 190
10843.14 228
10844.13 209
10845.11 191
10846.09 214
10847.08 247
10848.06 231
10849.05 237
10850.03 247
10851.01 227
10852.00 225
10852.98 216
10853.96 190
10854.95 215
10855.93 205
10856.92 202
10857.90 223
10858.88 212
10859.87 204
10860.85 218
10861.84 204
10862.82 176
10863.80 217
10864.79 218
10865.77 246
10866.76 220
10867.74 236
10868.73 255
10869.71 221
10870.70 251
10871.68 233
10872.67 223
10873.65 205
10874.63 216
10875.62 227
10876.60 206
10877.59 227
10878.57 223
10879.56 236
10880.54 212
10881.53 194
10882.51 224
10883.50 200
10884.48 193
10885.47 211
10886.46 220
10887.44 220
10888.43 228
10889.41 210
10890.40 203
10891.38 207
10892.37 217
10893.35 212
10894.34 190
10895.33 210
10896.31 246
10897.30 244
10898.28 216
10899.27 227
10900.25 247
10901.24 207
10902.23 198
10903.21 224
10904.20 217
10905.18 206
10906.17 187
10907.16 238
10908.14 217
10909.13 249
10910.12 221
10911.10 228
10912.09 232
10913.08 228
10914.06 214
10915.05 214
10916.04 233
10917.02 241
10918.01 197
10919.00 238
10919.98 254
10920.97 203
10921.96 210
10922.94 214
10923.93 192
10924.92 233
10925.90 215
10926.89 226
10927.88 247
10928.87 224
10929.85 218
10930.84 257
10931.83 255
10932.82 241
10933.80 251
10934.79 246
10935.78 255
10936.77 224
10937.75 246
10938.74 218
10939.73 220
10940.72 208
10941.70 222
10942.69 240
10943.68 261
10944.67 252
10945.66 255
10946.64 267
10947.63 223
10948.62 214
10949.61 219
10950.60 217
10951.58 214
10952.57 198
10953.56 205
10954.55 260
10955.54 247
10956.53 251
10957.52 208
10958.50 233
10959.49 313
10960.48 267
10961.47 263
10962.46 248
10963.45 249
10964.44 282
10965.42 256
10966.41 218
10967.40 271
10968.39 220
10969.38 202
10970.37 209
10971.36 221
10972.35 214
10973.34 264
10974.33 246
10975.32 208
10976.31 203
10977.29 215
10978.28 259
10979.27 250
10980.26 248
10981.25 244
10982.24 227
10983.23 230
10984.22 265
10985.21 232
10986.20 213
10987.19 215
10988.18 249
10989.17 219
10990.16 222
10991.15 217
10992.14 229
10993.13 229
10994.12 238
10995.11 251
10996.10 216
10997.09 242
10998.08 238
10999.07 240
11000.06 211
11001.05 264
11002.05 306
11003.04 310
11004.03 282
11005.02 246
11006.01 274
11007.00 258
11007.99 242
11008.98 237
11009.97 214
11010.96 220
11011.95 227
11012.94 226
11013.94 225
11014.93 188
11015.92 216
11016.91 245
11017.90 215
11018.89 228
11019.88 247
11020.87 237
11021.87 236
11022.86 238
11023.85 186
11024.84 222
11025.83 254
11026.82 248
11027.81 226
11028.81 226
11029.80 222
11030.79 226
11031.78 218
11032.77 234
11033.77 198
11034.76 209
11035.75 244
11036.74 231
11037.73 240
11038.73 241
11039.72 214
11040.71 214
11041.70 237
11042.70 202
11043.69 231
11044.68 244
11045.67 225
11046.67 224
11047.66 204
11048.65 234
11049.64 241
11050.64 237
11051.63 210
11052.62 186
11053.61 237
11054.61 231
11055.60 224
11056.59 254
11057.59 233
11058.58 249
11059.57 223
11060.57 236
11061.56 217
11062.55 196
11063.55 204
11064.54 231
11065.53 243
11066.53 213
11067.52 227
11068.51 186
11069.51 221
11070.50 256
11071.49 229
11072.49 200
11073.48 213
11074.48 202
11075.47 249
11076.46 221
11077.46 219
11078.45 226
11079.45 228
11080.44 267
11081.43 218
11082.43 230
11083.42 218
11084.42 258
11085.41 264
11086.40 217
11087.40 217
11088.39 214
11089.39 217
11090.38 210
11091.38 200
11092.37 216
11093.37 243
11094.36 268
11095.36 212
11096.35 191
11097.35 240
11098.34 243
11099.34 196
11100.33 237
11101.33 205
11102.32 234
11103.32 257
11104.31 228
11105.31 195
11106.30 224
11107.30 250
11108.29 229
11109.29 229
11110.28 249
11111.28 246
11112.27 250
11113.27 201
11114.26 183
11115.26 220
11116.26 243
11117.25 234
11118.25 240
11119.24 223
11120.24 221
11121.24 234
11122.23 213
11123.23 230
11124.22 223
11125.22 225
11126.22 241
11127.21 224
11128.21 215
11129.20 252
11130.20 234
11131.20 249
11132.19 218
11133.19 228
11134.19 212
11135.18 198
11136.18 200
11137.18 225
11138.17 215
11139.17 205
11140.17 225
11141.16 223
11142.16 207
11143.16 209
11144.15 208
11145.15 240
11146.15 228
11147.14 229
11148.14 202
11149.14 223
11150.14 220
11151.13 233
11152.13 216
11153.13 223
11154.13 232
11155.12 222
11156.12 208
11157.12 222
11158.12 184
11159.11 222
11160.11 207
11161.11 208
11162.11 206
11163.10 229
11164.10 241
11165.10 208
11166.10 189
11167.10 213
11168.09 240
11169.09 222
11170.09 195
11171.09 194
11172.09 202
11173.08 242
11174.08 241
11175.08 237
11176.08 237
11177.08 233
11178.08 207
11179.08 218
11180.07 219
11181.07 206
11182.07 200
11183.07 225
11184.07 234
11185.07 202
11186.07 220
11187.06 234
11188.06 218
11189.06 235
11190.06 225
11191.06 224
11192.06 239
11193.06 193
11194.06 195
11195.06 202
11196.06 198
11197.06 191
11198.06 183
11199.05 185
11200.05 196
11201.05 214
11202.05 198
11203.05 199
11204.05 182
11205.05 193
11206.05 195
11207.05 209
11208.05 176
11209.05 175
11210.05 204
11211.05 198
11212.05 215
11213.05 216
11214.05 212
11215.05 216
11216.05 207
11217.05 222
11218.05 195
11219.05 201
11220.05 202
11221.05 206
11222.05 215
11223.05 187
11224.05 200
11225.06 187
11226.06 199
11227.06 211
11228.06 226
11229.06 205
11230.06 232
11231.06 189
11232.06 188
11233.06 180
11234.06 199
11235.06 200
11236.06 216
11237.07 218
11238.07 183
11239.07 195
11240.07 186
11241.07 216
11242.07 230
11243.07 197
11244.07 236
11245.08 244
11246.08 195
11247.08 174
11248.08 195
11249.08 203
11250.08 219
11251.09 228
11252.09 208
11253.09 216
11254.09 216
11255.09 204
11256.10 202
11257.10 192
11258.10 194
11259.10 201
11260.10 229
11261.11 199
11262.11 204
11263.11 207
11264.11 219
11265.11 195
11266.12 223
11267.12 205
11268.12 190
11269.12 229
11270.13 237
11271.13 217
11272.13 209
11273.14 200
11274.14 214
11275.14 233
11276.14 189
11277.15 216
11278.15 229
11279.15 230
11280.16 212
11281.16 221
11282.16 234
11283.17 241
11284.17 236
11285.17 190
11286.17 191
11287.18 187
11288.18 191
11289.18 204
11290.19 194
11291.19 173
11292.20 228
11293.20 207
11294.20 203
11295.21 189
11296.21 204
11297.21 181
11298.22 188
11299.22 190
11300.23 209
11301.23 203
11302.23 185
11303.24 179
11304.24 193
11305.25 233
11306.25 192
11307.25 185
11308.26 204
11309.26 207
11310.27 210
11311.27 212
11312.28 191
11313.28 202
11314.29 207
11315.29 198
11316.29 190
11317.30 182
11318.30 194
11319.31 229
11320.31 235
11321.32 218
11322.32 229
11323.33 189
11324.33 207
11325.34 208
11326.34 210
11327.35 222
11328.35 188
11329.36 178
11330.36 186
11331.37 208
11332.38 201
11333.38 205
11334.39 227
11335.39 225
11336.40 192
11337.40 217
11338.41 185
11339.41 171
11340.42 176
11341.43 211
11342.43 189
11343.44 197
11344.44 219
11345.45 203
11346.46 204
11347.46 188
11348.47 196
11349.47 211
11350.48 184
11351.49 198
11352.49 204
11353.50 190
11354.50 235
11355.51 187
11356.52 211
11357.52 159
11358.53 176
11359.54 211
11360.54 202
11361.55 195
11362.56 183
11363.56 185
11364.57 192
11365.58 168
11366.58 184
11367.59 201
11368.60 200
11369.61 208
11370.61 198
11371.62 205
11372.63 187
11373.63 207
11374.64 191
11375.65 202
11376.66 188
11377.66 193
11378.67 186
11379.68 201
11380.69 197
11381.69 180
11382.70 182
11383.71 180
11384.72 197
11385.72 224
11386.73 208
11387.74 174
11388.75 206
11389.76 195
11390.76 187
11391.77 189
11392.78 201
11393.79 196
11394.80 194
11395.80 224
11396.81 212
11397.82 206
11398.83 189
11399.84 210
11400.85 194
11401.85 190
11402.86 192
11403.87 218
11404.88 199
11405.89 176
11406.90 162
11407.91 174
11408.91 234
11409.92 209
11410.93 199
11411.94 191
11412.95 201
11413.96 184
11414.97 178
11415.98 169
11416.99 190
11418.00 173
11419.00 179
11420.01 189
11421.02 194
11422.03 199
11423.04 219
11424.05 204
11425.06 204
11426.07 222
11427.08 198
11428.09 180
11429.10 185
11430.11 225
11431.12 222
11432.13 214
11433.14 169
11434.15 187
11435.16 186
11436.17 175
11437.18 198
11438.19 181
11439.20 194
11440.21 189
11441.22 212
11442.23 194
11443.24 211
11444.25 195
11445.26 227
11446.27 187
11447.28 195
11448.29 206
11449.30 208
11450.31 214
11451.32 207
11452.33 188
11453.34 181
11454.36 177
11455.37 169
11456.38 176
11457.39 218
11458.40 191
11459.41 205
11460.42 212
11461.43 190
11462.44 177
11463.45 184
11464.47 201
11465.48 219
11466.49 218
11467.50 185
11468.51 200
11469.52 210
11470.53 221
11471.55 206
11472.56 183
11473.57 171
11474.58 203
11475.59 197
11476.60 210
11477.62 220
11478.63 210
11479.64 198
11480.65 207
11481.66 219
11482.68 184
11483.69 204
11484.70 213
11485.71 171
11486.72 183
11487.74 210
11488.75 225
11489.76 201
11490.77 183
11491.79 211
11492.80 187
11493.81 180
11494.82 190
11495.84 180
11496.85 168
11497.86 196
11498.87 195
11499.89 203
11500.90 186
11501.91 188
11502.93 197
11503.94 170
11504.95 180
11505.96 192
11506.98 183
11507.99 179
11509.00 176
11510.02 198
11511.03 183
11512.04 198
11513.06 191
11514.07 211
11515.08 216
11516.10 185
11517.11 204
11518.13 174
11519.14 197
11520.15 182
11521.17 182
11522.18 194
11523.19 187
11524.21 185
11525.22 222
11526.24 182
11527.25 197
11528.26 177
11529.28 221
11530.29 202
11531.31 198
11532.32 208
11533.33 204
11534.35 193
11535.36 190
11536.38 218
11537.39 188
11538.41 184
11539.42 193
11540.44 191
11541.45 174
11542.47 194
11543.48 213
11544.49 209
11545.51 187
11546.52 177
11547.54 195
11548.55 219
11549.57 187
11550.58 171
11551.60 198
11552.61 204
11553.63 179
11554.64 224
11555.66 209
11556.68 183
11557.69 188
11558.71 205
11559.72 218
11560.74 182
11561.75 195
11562.77 215
11563.78 272
11564.80 188
11565.82 179
11566.83 214
11567.85 223
11568.86 214
11569.88 226
11570.89 232
11571.91 236
11572.93 197
11573.94 207
11574.96 198
11575.97 186
11576.99 221
11578.01 198
11579.02 207
11580.04 198
11581.06 223
11582.07 245
11583.09 223
11584.11 207
11585.12 197
11586.14 225
11587.16 233
11588.17 263
11589.19 235
11590.21 227
11591.22 190
11592.24 205
11593.26 222
11594.27 237
11595.29 237
11596.31 217
11597.32 246
11598.34 240
11599.36 201
11600.38 217
11601.39 251
11602.41 251
11603.43 281
11604.45 307
11605.46 299
11606.48 283
11607.50 324
11608.52 317
11609.53 290
11610.55 295
11611.57 283
11612.59 240
11613.60 234
11614.62 250
11615.64 261
11616.66 235
11617.68 220
11618.69 236
11619.71 199
11620.73 251
11621.75 211
11622.77 217
11623.78 242
11624.80 228
11625.82 218
11626.84 213
11627.86 219
11628.88 244
11629.90 244
11630.91 237
11631.93 241
11632.95 246
11633.97 268
11634.99 301
11636.01 282
11637.03 277
11638.05 285
11639.06 272
11640.08 278
11641.10 252
11642.12 284
11643.14 244
11644.16 243
11645.18 235
11646.20 226
11647.22 235
11648.24 239
11649.26 220
11650.28 217
11651.30 228
11652.31 217
11653.33 209
11654.35 231
11655.37 208
11656.39 218
11657.41 239
11658.43 227
11659.45 206
11660.47 188
11661.49 175
11662.51 215
11663.53 217
11664.55 212
11665.57 207
11666.59 229
11667.61 215
11668.63 216
11669.65 215
11670.67 202
11671.69 234
11672.71 253
11673.73 216
11674.76 199
11675.78 237
11676.80 224
11677.82 232
11678.84 224
11679.86 232
11680.88 198
11681.90 184
11682.92 167
11683.94 201
11684.96 166
11685.98 200
11687.00 231
11688.03 211
11689.05 205
11690.07 227
11691.09 224
11692.11 222
11693.13 198
11694.15 190
11695.17 217
11696.20 205
11697.22 238
11698.24 211
11699.26 200
11700.28 211
11701.30 215
11702.33 229
11703.35 185
11704.37 217
11705.39 219
11706.41 189
11707.44 212
11708.46 223
11709.48 206
11710.50 245
11711.52 215
11712.55 208
11713.57 187
11714.59 190
11715.61 207
11716.63 224
11717.66 247
11718.68 249
11719.70 218
11720.72 221
11721.75 188
11722.77 191
11723.79 200
11724.82 180
11725.84 204
11726.86 206
11727.88 221
11728.91 193
11729.93 221
11730.95 194
11731.98 215
11733.00 210
11734.02 221
11735.04 217
11736.07 226
11737.09 213
11738.11 196
11739.14 176
11740.16 220
11741.18 198
11742.21 215
11743.23 206
11744.25 161
11745.28 167
11746.30 218
11747.33 205
11748.35 181
11749.37 189
11750.40 178
11751.42 190
11752.44 205
11753.47 183
11754.49 174
11755.52 179
11756.54 201
11757.57 197
11758.59 208
11759.61 209
11760.64 230
11761.66 204
11762.69 184
11763.71 191
11764.74 193
11765.76 221
11766.78 214
11767.81 197
11768.83 219
11769.86 203
11770.88 201
11771.91 189
11772.93 199
11773.96 211
11774.98 185
11776.01 193
11777.03 200
11778.06 185
11779.08 172
11780.11 197
11781.13 196
11782.16 181
11783.18 204
11784.21 187
11785.23 191
11786.26 197
11787.28 180
11788.31 181
11789.34 163
11790.36 182
11791.39 200
11792.41 211
11793.44 210
11794.46 219
11795.49 220
11796.52 197
11797.54 192
11798.57 170
11799.59 194
11800.62 190
11801.65 233
11802.67 192
11803.70 213
11804.72 185
11805.75 213
11806.78 198
11807.80 166
11808.83 184
11809.86 186
11810.88 185
11811.91 196
11812.93 168
11813.96 184
11814.99 179
11816.01 170
11817.04 178
11818.07 187
11819.10 195
11820.12 182
11821.15 182
11822.18 179
11823.20 173
11824.23 182
11825.26 180
11826.28 172
11827.31 196
11828.34 180
11829.37 162
11830.39 172
11831.42 165
11832.45 161
11833.48 176
11834.50 217
11835.53 201
11836.56 192
11837.59 192
11838.61 217
11839.64 228
11840.67 212
11841.70 194
11842.72 188
11843.75 184
11844.78 171
11845.81 188
11846.84 162
11847.86 174
11848.89 194
11849.92 202
11850.95 232
11851.98 205
11853.01 184
11854.03 203
11855.06 195
11856.09 180
11857.12 165
11858.15 214
11859.18 197
11860.20 162
11861.23 156
11862.26 179
11863.29 204
11864.32 170
11865.35 179
11866.38 210
11867.41 198
11868.44 180
11869.46 231
11870.49 183
11871.52 181
11872.55 171
11873.58 201
11874.61 187
11875.64 184
11876.67 175
11877.70 204
11878.73 170
11879.76 197
11880.79 189
11881.82 182
11882.85 181
11883.88 172
11884.91 183
11885.93 161
11886.96 174
11887.99 214
11889.02 167
11890.05 187
11891.08 224
11892.11 197
11893.14 184
11894.17 210
11895.20 185
11896.23 178
11897.26 174
11898.30 191
11899.33 181
11900.36 179
11901.39 193
11902.42 191
11903.45 202
11904.48 192
11905.51 164
11906.54 156
11907.57 169
11908.60 178
11909.63 179
11910.66 178
11911.69 185
11912.72 224
11913.75 228
11914.79 205
11915.82 193
11916.85 184
11917.88 206
11918.91 207
11919.94 201
11920.97 181
11922.00 197
11923.04 173
11924.07 190
11925.10 218
11926.13 188
11927.16 192
11928.19 144
11929.22 180
11930.26 193
11931.29 200
11932.32 213
11933.35 223
11934.38 221
11935.41 188
11936.45 181
11937.48 222
11938.51 174
11939.54 186
11940.58 181
11941.61 202
11942.64 196
11943.67 200
11944.70 204
11945.74 176
11946.77 184
11947.80 158
11948.83 195
11949.87 201
11950.90 215
11951.93 203
11952.96 188
11954.00 178
11955.03 161
11956.06 159
11957.09 210
11958.13 175
11959.16 197
11960.19 194
11961.23 154
11962.26 192
11963.29 220
11964.33 202
11965.36 198
11966.39 210
11967.43 215
11968.46 195
11969.49 174
11970.53 177
11971.56 185
11972.59 179
11973.63 206
11974.66 206
11975.69 203
11976.73 151
11977.76 191
11978.79 179
11979.83 179
11980.86 172
11981.90 158
11982.93 193
11983.96 184
11985.00 164
11986.03 193
11987.07 192
11988.10 185
11989.13 183
11990.17 190
11991.20 192
11992.24 181
11993.27 163
11994.31 184
11995.34 195
11996.38 183
11997.41 197
11998.44 155
11999.48 159
12000.51 161
12001.55 191
12002.58 168
12003.62 154
12004.65 148
12005.69 191
12006.72 189
12007.76 177
12008.79 144
12009.83 161
12010.86 181
12011.90 175
12012.93 165
12013.97 140
12015.00 174
12016.04 159
12017.08 168
12018.11 153
12019.15 181
12020.18 187
12021.22 198
12022.25 169
12023.29 164
12024.32 165
12025.36 173
12026.40 194
12027.43 161
12028.47 163
12029.50 166
12030.54 193
12031.58 150
12032.61 170
12033.65 143
12034.68 187
12035.72 167
12036.76 156
12037.79 151
12038.83 155
12039.87 159
12040.90 167
12041.94 174
12042.98 164
12044.01 169
12045.05 182
12046.09 177
12047.12 156
12048.16 156
12049.20 175
12050.23 172
12051.27 167
12052.31 184
12053.34 172
12054.38 154
12055.42 174
12056.45 168
12057.49 172
12058.53 155
12059.57 202
12060.60 153
12061.64 142
12062.68 129
12063.72 144
12064.75 177
12065.79 174
12066.83 176
12067.87 159
12068.90 168
12069.94 175
12070.98 168
12072.02 158
12073.06 184
12074.09 164
12075.13 169
12076.17 161
12077.21 151
12078.24 156
12079.28 172
12080.32 157
12081.36 182
12082.40 172
12083.44 166
12084.47 166
12085.51 180
12086.55 161
12087.59 194
12088.63 181
12089.67 161
12090.71 169
12091.74 141
12092.78 187
12093.82 158
12094.86 200
12095.90 175
12096.94 204
12097.98 140
12099.02 164
12100.05 189
12101.09 210
12102.13 159
12103.17 175
12104.21 157
12105.25 154
12106.29 179
12107.33 135
12108.37 169
12109.41 170
12110.45 204
12111.49 168
12112.53 167
12113.57 181
12114.61 172
12115.65 170
12116.69 158
12117.72 173
12118.76 160
12119.80 184
12120.84 166
12121.88 185
12122.92 171
12123.96 189
12125.00 192
12126.04 186
12127.08 134
12128.12 168
12129.17 185
12130.21 190
12131.25 168
12132.29 169
12133.33 192
12134.37 195
12135.41 164
12136.45 188
12137.49 193
12138.53 177
12139.57 181
12140.61 163
12141.65 184
12142.69 154
12143.73 180
12144.77 171
12145.82 142
12146.86 160
12147.90 187
12148.94 163
12149.98 166
12151.02 172
12152.06 159
12153.10 163
12154.15 151
12155.19 178
12156.23 164
12157.27 173
12158.31 127
12159.35 159
12160.39 182
12161.44 198
12162.48 180
12163.52 158
12164.56 172
12165.60 155
12166.64 131
12167.69 150
12168.73 162
12169.77 146
12170.81 159
12171.85 199
12172.90 190
12173.94 192
12174.98 193
12176.02 175
12177.07 203
12178.11 153
12179.15 183
12180.19 177
12181.24 192
12182.28 164
12183.32 162
12184.36 180
12185.41 146
12186.45 170
12187.49 158
12188.53 168
12189.58 154
12190.62 169
12191.66 188
12192.71 149
12193.75 133
12194.79 181
12195.84 147
12196.88 180
12197.92 133
12198.97 181
12200.01 175
12201.05 158
12202.10 155
12203.14 141
12204.18 171
12205.23 170
12206.27 196
12207.31 160
12208.36 157
12209.40 141
12210.44 174
12211.49 161
12212.53 170
12213.58 150
12214.62 180
12215.66 204
12216.71 151
12217.75 142
12218.80 154
12219.84 152
12220.88 172
12221.93 196
12222.97 160
12224.02 159
12225.06 133
12226.11 219
12227.15 158
12228.19 153
12229.24 150
12230.28 151
12231.33 172
12232.37 143
12233.42 165
12234.46 168
12235.51 152
12236.55 174
12237.60 164
12238.64 162
12239.69 155
12240.73 162
12241.78 177
12242.82 186
12243.87 151
12244.91 187
12245.96 188
12247.00 189
12248.05 160
12249.09 176
12250.14 170
12251.19 160
12252.23 138
12253.28 181
12254.32 148
12255.37 181
12256.41 168
12257.46 169
12258.51 133
12259.55 127
12260.60 171
12261.64 183
12262.69 140
12263.74 145
12264.78 196
12265.83 170
12266.87 176
12267.92 144
12268.97 160
12270.01 176
12271.06 182
12272.11 170
12273.15 196
12274.20 160
12275.24 182
12276.29 146
12277.34 145
12278.38 144
12279.43 185
12280.48 183
12281.52 153
12282.57 177
12283.62 190
12284.67 199
12285.71 166
12286.76 141
12287.81 142
12288.85 173
12289.90 150
12290.95 159
12292.00 153
12293.04 171
12294.09 163
12295.14 131
12296.18 137
12297.23 141
12298.28 166
12299.33 160
12300.38 139
12301.42 146
12302.47 156
12303.52 189
12304.57 182
12305.61 138
12306.66 155
12307.71 154
12308.76 156
12309.81 150
12310.85 154
12311.90 145
12312.95 170
12314.00 177
12315.05 144
12316.09 158
12317.14 190
12318.19 169
12319.24 162
12320.29 167
12321.34 141
12322.39 164
12323.43 170
12324.48 154
12325.53 132
12326.58 166
12327.63 168
12328.68 188
12329.73 147
12330.78 149
12331.82 164
12332.87 167
12333.92 204
12334.97 190
12336.02 162
12337.07 139
12338.12 143
12339.17 141
12340.22 139
12341.27 155
12342.32 142
12343.37 161
12344.42 157
12345.46 149
12346.51 159
12347.56 186
12348.61 166
12349.66 155
12350.71 177
12351.76 141
12352.81 133
12353.86 163
12354.91 134
12355.96 149
12357.01 154
12358.06 152
12359.11 152
12360.16 161
12361.21 144
12362.26 152
12363.31 157
12364.36 136
12365.41 170
12366.47 156
12367.52 159
12368.57 159
12369.62 169
12370.67 161
12371.72 146
12372.77 125
12373.82 158
12374.87 160
12375.92 134
12376.97 159
12378.02 154
12379.07 172
12380.12 167
12381.18 165
12382.23 126
12383.28 155
12384.33 184
12385.38 159
12386.43 147
12387.48 139
12388.53 172
12389.59 148
12390.64 161
12391.69 172
12392.74 150
12393.79 156
12394.84 135
12395.90 129
12396.95 172
12398.00 150
12399.05 139
12400.10 138
12401.15 178
12402.21 152
12403.26 146
12404.31 141
12405.36 160
12406.41 152
12407.47 139
12408.52 164
12409.57 134
12410.62 148
12411.68 154
12412.73 164
12413.78 162
12414.83 156
12415.89 139
12416.94 156
12417.99 186
12419.04 172
12420.10 159
12421.15 173
12422.20 152
12423.26 137
12424.31 138
12425.36 159
12426.41 186
12427.47 175
12428.52 161
12429.57 146
12430.63 135
12431.68 135
12432.73 195
12433.79 161
12434.84 151
12435.89 164
12436.95 163
12438.00 135
12439.05 135
12440.11 160
12441.16 150
12442.21 153
12443.27 156
12444.32 147
12445.38 142
12446.43 134
12447.48 144
12448.54 162
12449.59 164
12450.65 137
12451.70 128
12452.75 136
12453.81 159
12454.86 178
12455.92 184
12456.97 152
12458.02 166
12459.08 177
12460.13 171
12461.19 154
12462.24 150
12463.30 167
12464.35 146
12465.41 147
12466.46 145
12467.52 155
12468.57 156
12469.63 155
12470.68 142
12471.74 135
12472.79 142
12473.85 176
12474.90 178
12475.96 138
12477.01 148
12478.07 149
12479.12 155
12480.18 151
12481.23 180
12482.29 161
12483.34 160
12484.40 152
12485.45 136
12486.51 149
12487.56 162
12488.62 143
12489.68 160
12490.73 138
12491.79 180
12492.84 146
12493.90 161
12494.95 172
12496.01 195
12497.07 162
12498.12 150
12499.18 189
12500.23 189
12501.29 188
12502.35 166
12503.40 183
12504.46 179
12505.52 169
12506.57 158
12507.63 160
12508.69 124
12509.74 150
12510.80 158
12511.86 147
12512.91 135
12513.97 163
12515.03 152
12516.08 152
12517.14 142
12518.20 170
12519.25 146
12520.31 154
12521.37 152
12522.42 145
12523.48 126
12524.54 145
12525.60 167
12526.65 167
12527.71 165
12528.77 156
12529.82 142
12530.88 125
12531.94 190
12533.00 164
12534.05 164
12535.11 172
12536.17 177
12537.23 174
12538.29 148
12539.34 170
12540.40 134
12541.46 169
12542.52 168
12543.57 144
12544.63 139
12545.69 136
12546.75 156
12547.81 182
12548.87 149
12549.92 176
12550.98 156
12552.04 137
12553.10 157
12554.16 142
12555.22 143
12556.27 112
12557.33 155
12558.39 129
12559.45 143
12560.51 170
12561.57 153
12562.63 161
12563.68 155
12564.74 147
12565.80 172
12566.86 162
12567.92 146
12568.98 153
12570.04 143
12571.10 185
12572.16 152
12573.22 160
12574.28 135
12575.33 186
12576.39 174
12577.45 199
12578.51 195
12579.57 175
12580.63 152
12581.69 191
12582.75 149
12583.81 147
12584.87 143
12585.93 152
12586.99 139
12588.05 152
12589.11 154
12590.17 152
12591.23 166
12592.29 169
12593.35 164
12594.41 136
12595.47 157
12596.53 169
12597.59 165
12598.65 158
12599.71 167
12600.77 164
12601.83 131
12602.89 144
12603.95 125
12605.01 158
12606.07 165
12607.13 143
12608.20 139
12609.26 171
12610.32 133
12611.38 152
12612.44 149
12613.50 142
12614.56 147
12615.62 136
12616.68 165
12617.74 156
12618.81 168
12619.87 132
12620.93 168
12621.99 141
12623.05 138
12624.11 139
12625.17 183
12626.23 163
12627.30 142
12628.36 177
12629.42 134
12630.48 148
12631.54 137
12632.60 153
12633.67 122
12634.73 152
12635.79 157
12636.85 165
12637.91 138
12638.98 133
12640.04 152
12641.10 174
12642.16 170
12643.22 189
12644.29 174
12645.35 181
12646.41 165
12647.47 161
12648.54 158
12649.60 151
12650.66 141
12651.72 152
12652.79 164
12653.85 163
12654.91 153
12655.97 158
12657.04 179
12658.10 153
12659.16 165
12660.22 160
12661.29 156
12662.35 153
12663.41 162
12664.48 182
12665.54 186
12666.60 167
12667.67 158
12668.73 156
12669.79 154
12670.86 168
12671.92 132
12672.98 139
12674.05 149
12675.11 159
12676.17 161
12677.24 138
12678.30 161
12679.36 152
12680.43 164
12681.49 142
12682.56 122
12683.62 145
12684.68 150
12685.75 154
12686.81 152
12687.88 178
12688.94 160
12690.00 138
12691.07 157
12692.13 167
12693.20 155
12694.26 150
12695.33 167
12696.39 160
12697.45 154
12698.52 179
12699.58 193
12700.65 145
12701.71 137
12702.78 163
12703.84 162
12704.91 211
12705.97 182
12707.04 187
12708.10 201
12709.17 184
12710.23 165
12711.30 162
12712.36 179
12713.43 151
12714.49 155
12715.56 185
12716.62 171
12717.69 158
12718.75 135
12719.82 143
12720.88 149
12721.95 136
12723.02 162
12724.08 174
12725.15 144
12726.21 160
12727.28 161
12728.34 176
12729.41 158
12730.48 145
12731.54 168
12732.61 177
12733.67 169
12734.74 170
12735.81 167
12736.87 163
12737.94 159
12739.00 181
12740.07 164
12741.14 154
12742.20 147
12743.27 162
12744.34 161
12745.40 148
12746.47 161
12747.54 196
12748.60 142
12749.67 144
12750.74 180
12751.80 154
12752.87 157
12753.94 139
12755.00 155
12756.07 147
12757.14 147
12758.20 153
12759.27 179
12760.34 160
12761.40 157
12762.47 153
12763.54 139
12764.61 156
12765.67 123
12766.74 137
12767.81 146
12768.88 142
12769.94 140
12771.01 158
12772.08 167
12773.15 128
12774.21 122
12775.28 166
12776.35 153
12777.42 161
12778.49 163
12779.55 144
12780.62 157
12781.69 143
12782.76 170
12783.83 140
12784.89 133
12785.96 125
12787.03 138
12788.10 145
12789.17 155
12790.23 162
12791.30 136
12792.37 160
12793.44 148
12794.51 171
12795.58 132
12796.65 146
12797.71 184
12798.78 177
12799.85 149
12800.92 147
12801.99 139
12803.06 159
12804.13 145
12805.20 165
12806.27 129
12807.33 131
12808.40 145
12809.47 149
12810.54 157
12811.61 146
12812.68 160
12813.75 143
12814.82 161
12815.89 153
12816.96 155
12818.03 159
12819.10 178
12820.17 127
12821.24 134
12822.31 144
12823.38 146
12824.45 171
12825.52 167
12826.59 143
12827.66 139
12828.73 157
12829.80 148
12830.87 129
12831.94 146
12833.01 150
12834.08 170
12835.15 158
12836.22 123
12837.29 116
12838.36 153
12839.43 173
12840.50 179
12841.57 158
12842.64 139
12843.71 167
12844.78 144
12845.85 132
12846.92 151
12847.99 157
12849.06 195
12850.13 169
12851.21 114
12852.28 121
12853.35 122
12854.42 140
12855.49 143
12856.56 133
12857.63 125
12858.70 169
12859.77 175
12860.85 150
12861.92 124
12862.99 137
12864.06 144
12865.13 163
12866.20 164
12867.27 126
12868.35 145
12869.42 189
12870.49 142
12871.56 139
12872.63 134
12873.71 141
12874.78 196
12875.85 140
12876.92 117
12877.99 127
12879.07 155
12880.14 175
12881.21 157
12882.28 140
12883.35 169
12884.43 156
12885.50 115
12886.57 138
12887.64 137
12888.72 162
12889.79 145
12890.86 173
12891.93 131
12893.01 126
12894.08 122
12895.15 151
12896.22 137
12897.30 120
12898.37 131
12899.44 159
12900.52 174
12901.59 154
12902.66 131
12903.74 149
12904.81 140
12905.88 143
12906.96 164
12908.03 123
12909.10 133
12910.18 156
12911.25 156
12912.32 141
12913.40 159
12914.47 138
12915.54 137
12916.62 152
12917.69 147
12918.76 147
12919.84 138
12920.91 146
12921.99 157
12923.06 148
12924.13 140
12925.21 162
12926.28 115
12927.36 144
12928.43 144
12929.50 151
12930.58 137
12931.65 139
12932.73 146
12933.80 166
12934.88 164
12935.95 158
12937.02 147
12938.10 160
12939.17 161
12940.25 152
12941.32 154
12942.40 143
12943.47 161
12944.55 127
12945.62 136
12946.70 135
12947.77 145
12948.85 126
12949.92 133
12951.00 131
12952.07 128
12953.15 110
12954.22 140
12955.30 147
12956.37 123
12957.45 130
12958.52 126
12959.60 142
12960.68 117
12961.75 135
12962.83 108
12963.90 134
12964.98 134
12966.05 173
12967.13 143
12968.20 128
12969.28 140
12970.36 157
12971.43 140
12972.51 135
12973.58 132
12974.66 135
12975.74 152
12976.81 142
12977.89 117
12978.97 116
12980.04 128
12981.12 136
12982.19 139
12983.27 135
12984.35 135
12985.42 140
12986.50 126
12987.58 128
12988.65 103
12989.73 147
12990.81 131
12991.88 136
12992.96 122
12994.04 125
12995.11 131
12996.19 143
12997.27 144
12998.35 114
12999.42 120
13000.50 162
13001.58 138
13002.65 131
13003.73 127
13004.81 116
13005.89 152
13006.96 157
13008.04 160
13009.12 150
13010.20 120
13011.27 133
13012.35 147
13013.43 140
13014.51 148
13015.58 116
13016.66 131
13017.74 123
13018.82 143
13019.90 143
13020.97 149
13022.05 129
13023.13 138
13024.21 152
13025.29 124
13026.37 126
13027.44 121
13028.52 143
13029.60 138
13030.68 126
13031.76 104
13032.84 151
13033.91 131
13034.99 134
13036.07 135
13037.15 135
13038.23 137
13039.31 117
13040.39 143
13041.46 125
13042.54 148
13043.62 133
13044.70 163
13045.78 107
13046.86 138
13047.94 154
13049.02 145
13050.10 156
13051.18 158
13052.26 146
13053.34 134
13054.41 172
13055.49 141
13056.57 123
13057.65 128
13058.73 162
13059.81 136
13060.89 133
13061.97 151
13063.05 162
13064.13 137
13065.21 146
13066.29 112
13067.37 156
13068.45 156
13069.53 139
13070.61 137
13071.69 126
13072.77 163
13073.85 142
13074.93 173
13076.01 152
13077.09 177
13078.17 136
13079.25 167
13080.33 140
13081.41 122
13082.49 141
13083.58 145
13084.66 142
13085.74 115
13086.82 149
13087.90 148
13088.98 149
13090.06 117
13091.14 131
13092.22 133
13093.30 143
13094.38 159
13095.46 151
13096.55 120
13097.63 126
13098.71 124
13099.79 142
13100.87 133
13101.95 138
13103.03 140
13104.12 143
13105.20 127
13106.28 118
13107.36 138
13108.44 135
13109.52 185
13110.60 140
13111.69 123
13112.77 142
13113.85 164
13114.93 133
13116.01 124
13117.10 127
13118.18 156
13119.26 161
13120.34 132
13121.42 132
13122.51 136
13123.59 140
13124.67 118
13125.75 130
13126.84 135
13127.92 150
13129.00 117
13130.08 128
13131.17 100
13132.25 139
13133.33 144
13134.41 146
13135.50 149
13136.58 159
13137.66 130
13138.75 128
13139.83 140
13140.91 110
13141.99 131
13143.08 119
13144.16 127
13145.24 120
13146.33 156
13147.41 155
13148.49 153
13149.58 142
13150.66 135
13151.74 141
13152.83 130
13153.91 111
13154.99 128
13156.08 144
13157.16 129
13158.25 113
13159.33 114
13160.41 132
13161.50 107
13162.58 116
13163.66 131
13164.75 139
13165.83 133
13166.92 146
13168.00 128
13169.08 118
13170.17 133
13171.25 153
13172.34 119
13173.42 96
13174.51 125
13175.59 120
13176.67 123
13177.76 123
13178.84 152
13179.93 135
13181.01 145
13182.10 128
13183.18 123
13184.27 124
13185.35 159
13186.44 151
13187.52 151
13188.61 158
13189.69 127
13190.78 149
13191.86 134
13192.95 146
13194.03 124
13195.12 131
13196.20 113
13197.29 139
13198.37 116
13199.46 139
13200.54 138
13201.63 149
13202.72 110
13203.80 124
13204.89 118
13205.97 125
13207.06 165
13208.14 118
13209.23 144
13210.32 137
13211.40 127
13212.49 124
13213.57 135
13214.66 118
13215.75 133
13216.83 140
13217.92 135
13219.00 120
13220.09 151
13221.18 134
13222.26 126
13223.35 147
13224.44 128
13225.52 130
13226.61 148
13227.70 159
13228.78 142
13229.87 144
13230.96 146
13232.04 158
13233.13 143
13234.22 162
13235.30 131
13236.39 129
13237.48 110
13238.56 123
13239.65 133
13240.74 136
13241.82 144
13242.91 143
13244.00 152
13245.09 122
13246.17 116
13247.26 115
13248.35 130
13249.44 105
13250.52 125
13251.61 118
13252.70 149
13253.79 159
13254.87 142
13255.96 109
13257.05 100
13258.14 129
13259.23 145
13260.31 160
13261.40 131
13262.49 146
13263.58 141
13264.67 139
13265.75 112
13266.84 119
13267.93 133
13269.02 144
13270.11 150
13271.19 119
13272.28 114
13273.37 134
13274.46 145
13275.55 117
13276.64 117
13277.73 126
13278.81 134
13279.90 130
13280.99 138
13282.08 134
13283.17 136
13284.26 146
13285.35 162
13286.44 102
13287.53 128
13288.61 125
13289.70 149
13290.79 134
13291.88 118
13292.97 139
13294.06 120
13295.15 139
13296.24 115
13297.33 125
13298.42 126
13299.51 139
13300.60 106
13301.69 123
13302.78 124
13303.87 127
13304.96 118
13306.05 123
13307.14 125
13308.23 133
13309.32 120
13310.41 135
13311.50 116
13312.59 124
13313.68 135
13314.77 150
13315.86 145
13316.95 122
13318.04 140
13319.13 140
13320.22 132
13321.31 136
13322.40 127
13323.49 140
13324.58 117
13325.67 111
13326.76 122
13327.85 111
13328.94 115
13330.03 145
13331.12 137
13332.21 130
13333.31 109
13334.40 144
13335.49 127
13336.58 129
13337.67 122
13338.76 120
13339.85 121
13340.94 137
13342.03 140
13343.13 134
13344.22 129
13345.31 123
13346.40 143
13347.49 142
13348.58 143
13349.67 116
13350.77 135
13351.86 119
13352.95 125
13354.04 116
13355.13 122
13356.22 118
13357.32 126
13358.41 117
13359.50 118
13360.59 114
13361.68 143
13362.78 134
13363.87 125
13364.96 121
13366.05 127
13367.15 143
13368.24 133
13369.33 144
13370.42 121
13371.52 147
13372.61 131
13373.70 113
13374.79 140
13375.89 116
13376.98 116
13378.07 163
13379.16 145
13380.26 144
13381.35 136
13382.44 118
13383.54 126
13384.63 137
13385.72 137
13386.82 110
13387.91 118
13389.00 117
13390.09 152
13391.19 122
13392.28 126
13393.37 110
13394.47 116
13395.56 136
13396.66 117
13397.75 122
13398.84 134
13399.94 114
13401.03 98
13402.12 163
13403.22 143
13404.31 129
13405.40 151
13406.50 127
13407.59 119
13408.69 121
13409.78 114
13410.88 101
13411.97 136
13413.06 132
13414.16 133
13415.25 100
13416.35 116
13417.44 133
13418.53 159
13419.63 115
13420.72 130
13421.82 136
13422.91 137
13424.01 154
13425.10 142
13426.20 129
13427.29 142
13428.39 133
13429.48 112
13430.58 136
13431.67 131
13432.77 163
13433.86 150
13434.96 178
13436.05 119
13437.15 130
13438.24 139
13439.34 139
13440.43 128
13441.53 96
13442.62 108
13443.72 108
13444.81 113
13445.91 135
13447.01 150
13448.10 138
13449.20 149
13450.29 124
13451.39 144
13452.48 116
13453.58 115
13454.68 122
13455.77 137
13456.87 141
13457.96 114
13459.06 129
13460.16 120
13461.25 133
13462.35 121
13463.44 105
13464.54 113
13465.64 121
13466.73 129
13467.83 121
13468.93 89
13470.02 120
13471.12 134
13472.22 102
13473.31 103
13474.41 112
13475.51 125
13476.60 124
13477.70 127
13478.80 129
13479.89 130
13480.99 127
13482.09 136
13483.18 95
13484.28 109
13485.38 114
13486.48 121
13487.57 114
13488.67 130
13489.77 130
13490.87 129
13491.96 134
13493.06 110
13494.16 106
13495.26 116
13496.35 127
13497.45 136
13498.55 112
13499.65 93
13500.74 134
13501.84 132
13502.94 111
13504.04 115
13505.14 138
13506.23 141
13507.33 132
13508.43 133
13509.53 115
13510.63 126
13511.72 137
13512.82 150
13513.92 142
13515.02 103
13516.12 141
13517.22 129
13518.31 132
13519.41 111
13520.51 118
13521.61 115
13522.71 109
13523.81 120
13524.91 109
13526.01 132
13527.10 117
13528.20 111
13529.30 129
13530.40 121
13531.50 116
13532.60 109
13533.70 117
13534.80 114
13535.90 123
13537.00 98
13538.09 125
13539.19 121
13540.29 108
13541.39 139
13542.49 122
13543.59 121
13544.69 124
13545.79 121
13546.89 116
13547.99 124
13549.09 129
13550.19 133
13551.29 143
13552.39 117
13553.49 127
13554.59 126
13555.69 118
13556.79 122
13557.89 135
13558.99 136
13560.09 148
13561.19 153
13562.29 126
13563.39 116
13564.49 111
13565.59 143
13566.69 143
13567.79 136
13568.89 124
13569.99 133
13571.09 116
13572.20 121
13573.30 127
13574.40 103
13575.50 128
13576.60 93
13577.70 135
13578.80 123
13579.90 158
13581.00 121
13582.10 145
13583.20 138
13584.31 139
13585.41 132
13586.51 133
13587.61 124
13588.71 107
13589.81 119
13590.91 149
13592.02 122
13593.12 132
13594.22 112
13595.32 126
13596.42 143
13597.52 103
13598.63 121
13599.73 144
13600.83 131
13601.93 127
13603.03 148
13604.14 133
13605.24 123
13606.34 128
13607.44 117
13608.54 121
13609.65 130
13610.75 130
13611.85 171
13612.95 139
13614.06 131
13615.16 129
13616.26 115
13617.36 133
13618.47 146
13619.57 136
13620.67 71
13621.77 99
13622.88 124
13623.98 130
13625.08 115
13626.18 124
13627.29 133
13628.39 137
13629.49 126
13630.60 110
13631.70 132
13632.80 133
13633.91 115
13635.01 120
13636.11 125
13637.22 132
13638.32 111
13639.42 134
13640.53 129
13641.63 105
13642.73 108
13643.84 129
13644.94 139
13646.04 135
13647.15 126
13648.25 126
13649.36 134
13650.46 129
13651.56 132
13652.67 135
13653.77 109
13654.88 125
13655.98 135
13657.08 112
13658.19 121
13659.29 115
13660.40 130
13661.50 118
13662.60 114
13663.71 113
13664.81 105
13665.92 104
13667.02 120
13668.13 117
13669.23 112
13670.34 134
13671.44 120
13672.55 113
13673.65 104
13674.76 91
13675.86 113
13676.97 127
13678.07 107
13679.18 105
13680.28 106
13681.39 144
13682.49 108
13683.60 98
13684.70 102
13685.81 117
13686.91 121
13688.02 120
13689.12 127
13690.23 119
13691.33 116
13692.44 120
13693.55 112
13694.65 118
13695.76 119
13696.86 114
13697.97 126
13699.07 116
13700.18 111
13701.29 99
13702.39 140
13703.50 113
13704.60 102
13705.71 126
13706.82 116
13707.92 111
13709.03 129
13710.14 121
13711.24 134
13712.35 123
13713.45 149
13714.56 134
13715.67 112
13716.77 119
13717.88 128
13718.99 137
13720.09 144
13721.20 136
13722.31 132
13723.41 122
13724.52 123
13725.63 111
13726.74 124
13727.84 101
13728.95 140
13730.06 139
13731.16 109
13732.27 116
13733.38 104
13734.49 119
13735.59 118
13736.70 110
13737.81 128
13738.91 107
13740.02 123
13741.13 119
13742.24 113
13743.35 120
13744.45 116
13745.56 134
13746.67 107
13747.78 119
13748.88 108
13749.99 107
13751.10 99
13752.21 141
13753.32 127
13754.42 110
13755.53 138
13756.64 117
13757.75 91
13758.86 101
13759.97 128
13761.07 132
13762.18 135
13763.29 116
13764.40 114
13765.51 126
13766.62 142
13767.72 115
13768.83 94
13769.94 108
13771.05 134
13772.16 127
13773.27 115
13774.38 112
13775.49 105
13776.60 126
13777.70 134
13778.81 114
13779.92 103
13781.03 100
13782.14 126
13783.25 118
13784.36 109
13785.47 108
13786.58 106
13787.69 121
13788.80 130
13789.91 89
13791.02 125
13792.13 116
13793.24 136
13794.35 125
13795.45 103
13796.56 134
13797.67 131
13798.78 157
13799.89 130
13801.00 118
13802.11 112
13803.22 119
13804.33 134
13805.44 147
13806.55 139
13807.67 121
13808.78 107
13809.89 118
13811.00 109
13812.11 121
13813.22 132
13814.33 121
13815.44 123
13816.55 118
13817.66 125
13818.77 132
13819.88 123
13820.99 132
13822.10 131
13823.21 115
13824.32 108
13825.44 121
13826.55 132
13827.66 114
13828.77 115
13829.88 122
13830.99 117
13832.10 117
13833.21 108
13834.32 131
13835.44 121
13836.55 126
13837.66 110
13838.77 105
13839.88 107
13840.99 134
13842.10 118
13843.22 108
13844.33 99
13845.44 136
13846.55 119
13847.66 126
13848.78 99
13849.89 102
13851.00 129
13852.11 134
13853.22 117
13854.34 107
13855.45 137
13856.56 124
13857.67 111
13858.78 132
13859.90 136
13861.01 120
13862.12 126
13863.23 125
13864.35 116
13865.46 118
13866.57 126
13867.68 108
13868.80 101
13869.91 115
13871.02 108
13872.14 102
13873.25 99
13874.36 124
13875.47 127
13876.59 114
13877.70 129
13878.81 124
13879.93 116
13881.04 128
13882.15 112
13883.27 119
13884.38 122
13885.49 123
13886.61 114
13887.72 107
13888.83 101
13889.95 119
13891.06 120
13892.17 115
13893.29 135
13894.40 126
13895.52 123
13896.63 111
13897.74 121
13898.86 129
13899.97 120
13901.09 113
13902.20 124
13903.31 112
13904.43 106
13905.54 130
13906.66 102
13907.77 115
13908.89 99
13910.00 119
13911.11 113
13912.23 135
13913.34 114
13914.46 121
13915.57 107
13916.69 118
13917.80 123
13918.92 109
13920.03 129
13921.15 104
13922.26 117
13923.38 127
13924.49 123
13925.61 113
13926.72 109
13927.84 129
13928.95 126
13930.07 97
13931.18 101
13932.30 99
13933.41 114
13934.53 117
13935.64 121
13936.76 117
13937.87 140
13938.99 108
13940.10 101
13941.22 105
13942.34 118
13943.45 118
13944.57 100
13945.68 109
13946.80 93
13947.91 110
13949.03 122
13950.15 111
13951.26 115
13952.38 133
13953.49 111
13954.61 143
13955.73 122
13956.84 129
13957.96 118
13959.08 125
13960.19 141
13961.31 129
13962.43 96
13963.54 102
13964.66 137
13965.78 107
13966.89 119
13968.01 102
13969.13 143
13970.24 129
13971.36 108
13972.48 104
13973.59 118
13974.71 109
13975.83 110
13976.94 92
13978.06 111
13979.18 138
13980.30 112
13981.41 125
13982.53 98
13983.65 108
13984.76 102
13985.88 137
13987.00 138
13988.12 115
13989.23 113
13990.35 129
13991.47 123
13992.59 93
13993.71 101
13994.82 111
13995.94 126
13997.06 116
13998.18 99
13999.29 118
14000.41 118
14001.53 104
14002.65 108
14003.77 110
14004.88 120
14006.00 147
14007.12 109
14008.24 109
14009.36 89
14010.48 103
14011.59 125
14012.71 113
14013.83 109
14014.95 118
14016.07 112
14017.19 112
14018.31 101
14019.43 105
14020.54 115
14021.66 128
14022.78 125
14023.90 126
14025.02 99
14026.14 109
14027.26 112
14028.38 132
14029.50 103
14030.62 102
14031.73 138
14032.85 132
14033.97 125
14035.09 103
14036.21 105
14037.33 113
14038.45 106
14039.57 104
14040.69 138
14041.81 121
14042.93 131
14044.05 114
14045.17 93
14046.29 133
14047.41 130
14048.53 134
14049.65 120
14050.77 109
14051.89 91
14053.01 141
14054.13 117
14055.25 97
14056.37 123
14057.49 102
14058.61 100
14059.73 109
14060.85 94
14061.97 100
14063.09 99
14064.21 118
14065.33 118
14066.45 104
14067.57 108
14068.70 112
14069.82 132
14070.94 105
14072.06 93
14073.18 124
14074.30 123
14075.42 111
14076.54 104
14077.66 116
14078.78 110
14079.91 107
14081.03 98
14082.15 121
14083.27 120
14084.39 123
14085.51 123
14086.63 136
14087.75 87
14088.88 118
14090.00 120
14091.12 129
14092.24 100
14093.36 102
14094.48 124
14095.61 124
14096.73 123
14097.85 123
14098.97 118
14100.09 96
14101.22 122
14102.34 111
14103.46 131
14104.58 135
14105.71 144
14106.83 118
14107.95 133
14109.07 100
14110.19 109
14111.32 109
14112.44 126
14113.56 117
14114.68 115
14115.81 122
14116.93 116
14118.05 126
14119.18 104
14120.30 119
14121.42 118
14122.54 111
14123.67 107
14124.79 121
14125.91 103
14127.04 110
14128.16 107
14129.28 124
14130.41 112
14131.53 98
14132.65 115
14133.78 118
14134.90 109
14136.02 106
14137.15 146
14138.27 124
14139.39 122
14140.52 109
14141.64 140
14142.76 124
14143.89 124
14145.01 103
14146.13 118
14147.26 121
14148.38 107
14149.51 118
14150.63 98
14151.75 103
14152.88 99
14154.00 110
14155.13 97
14156.25 118
14157.38 122
14158.50 136
14159.62 96
14160.75 93
14161.87 97
14163.00 115
14164.12 92
14165.25 113
14166.37 113
14167.50 134
14168.62 112
14169.75 107
14170.87 127
14172.00 110
14173.12 126
14174.25 128
14175.37 118
14176.50 109
14177.62 107
14178.75 109
14179.87 126
14181.00 104
14182.12 114
14183.25 99
14184.37 91
14185.50 114
14186.62 105
14187.75 131
14188.87 103
14190.00 137
14191.13 132
14192.25 111
14193.38 113
14194.50 121
14195.63 110
14196.75 132
14197.88 112
14199.01 123
14200.13 139
14201.26 96
14202.38 113
14203.51 126
14204.64 118
14205.76 128
14206.89 111
14208.01 106
14209.14 120
14210.27 104
14211.39 104
14212.52 118
14213.65 127
14214.77 118
14215.90 105
14217.03 92
14218.15 87
14219.28 102
14220.41 105
14221.53 111
14222.66 84
14223.79 101
14224.91 108
14226.04 127
14227.17 111
14228.30 127
14229.42 101
14230.55 104
14231.68 104
14232.80 94
14233.93 101
14235.06 133
14236.19 106
14237.31 140
14238.44 106
14239.57 94
14240.70 108
14241.82 91
14242.95 129
14244.08 101
14245.21 103
14246.34 116
14247.46 136
14248.59 122
14249.72 127
14250.85 95
14251.98 91
14253.10 102
14254.23 120
14255.36 108
14256.49 100
14257.62 109
14258.74 116
14259.87 108
14261.00 84
14262.13 115
14263.26 103
14264.39 105
14265.52 106
14266.64 119
14267.77 118
14268.90 99
14270.03 107
14271.16 114
14272.29 102
14273.42 102
14274.55 121
14275.68 113
14276.80 114
14277.93 91
14279.06 99
14280.19 119
14281.32 114
14282.45 97
14283.58 97
14284.71 89
14285.84 107
14286.97 121
14288.10 102
14289.23 120
14290.36 111
14291.49 112
14292.62 112
14293.75 103
14294.87 91
14296.00 107
14297.13 118
14298.26 120
14299.39 100
14300.52 121
14301.65 129
14302.78 113
14303.91 113
14305.04 139
14306.17 117
14307.31 118
14308.44 143
14309.57 127
14310.70 115
14311.83 95
14312.96 123
14314.09 106
14315.22 97
14316.35 98
14317.48 114
14318.61 116
14319.74 118
14320.87 96
14322.00 134
14323.13 122
14324.26 106
14325.40 97
14326.53 89
14327.66 122
14328.79 109
14329.92 117
14331.05 98
14332.18 115
14333.31 129
14334.44 131
14335.58 99
14336.71 114
14337.84 125
14338.97 118
14340.10 132
14341.23 97
14342.37 74
14343.50 115
14344.63 94
14345.76 102
14346.89 106
14348.02 101
14349.16 121
14350.29 129
14351.42 124
14352.55 93
14353.68 101
14354.82 118
14355.95 123
14357.08 86
14358.21 114
14359.35 114
14360.48 98
14361.61 111
14362.74 113
14363.87 122
14365.01 112
14366.14 100
14367.27 96
14368.41 100
14369.54 118
14370.67 98
14371.80 110
14372.94 127
14374.07 107
14375.20 123
14376.34 118
14377.47 115
14378.60 112
14379.73 125
14380.87 113
14382.00 99
14383.13 117
14384.27 97
14385.40 108
14386.53 111
14387.67 141
14388.80 122
14389.93 114
14391.07 103
14392.20 88
14393.34 105
14394.47 108
14395.60 121
14396.74 107
14397.87 110
14399.00 122
14400.14 121
14401.27 123
14402.41 109
14403.54 110
14404.67 130
14405.81 97
14406.94 95
14408.08 98
14409.21 107
14410.35 67
14411.48 113
14412.61 79
14413.75 100
14414.88 133
14416.02 103
14417.15 108
14418.29 101
14419.42 125
14420.56 110
14421.69 85
14422.83 111
14423.96 128
14425.10 125
14426.23 114
14427.37 98
14428.50 111
14429.64 109
14430.77 123
14431.91 124
14433.04 109
14434.18 100
14435.31 128
14436.45 136
14437.58 104
14438.72 115
14439.85 107
14440.99 121
14442.13 115
14443.26 122
14444.40 117
14445.53 118
14446.67 119
14447.80 100
14448.94 84
14450.08 94
14451.21 125
14452.35 91
14453.48 100
14454.62 100
14455.76 119
14456.89 113
14458.03 121
14459.16 106
14460.30 104
14461.44 121
14462.57 119
14463.71 127
14464.85 101
14465.98 113
14467.12 105
14468.26 107
14469.39 113
14470.53 105
14471.67 131
14472.80 114
14473.94 110
14475.08 112
14476.21 133
14477.35 106
14478.49 117
14479.62 141
14480.76 130
14481.90 103
14483.04 104
14484.17 106
14485.31 99
14486.45 103
14487.59 118
14488.72 114
14489.86 102
14491.00 108
14492.14 108
14493.27 107
14494.41 90
14495.55 108
14496.69 114
14497.82 129
14498.96 114
14500.10 103
14501.24 90
14502.38 114
14503.51 116
14504.65 95
14505.79 117
14506.93 102
14508.07 99
14509.20 128
14510.34 102
14511.48 109
14512.62 105
14513.76 117
14514.90 118
14516.03 102
14517.17 114
14518.31 112
14519.45 108
14520.59 102
14521.73 87
14522.87 86
14524.01 83
14525.14 114
14526.28 114
14527.42 109
14528.56 111
14529.70 132
14530.84 117
14531.98 105
14533.12 115
14534.26 98
14535.40 117
14536.54 103
14537.67 105
14538.81 111
14539.95 109
14541.09 114
14542.23 98
14543.37 109
14544.51 106
14545.65 139
14546.79 108
14547.93 109
14549.07 104
14550.21 96
14551.35 105
14552.49 104
14553.63 102
14554.77 118
14555.91 96
14557.05 112
14558.19 109
14559.33 86
14560.47 103
14561.61 86
14562.75 119
14563.89 104
14565.03 114
14566.17 115
14567.31 101
14568.45 106
14569.60 97
14570.74 100
14571.88 111
14573.02 93
14574.16 102
14575.30 113
14576.44 117
14577.58 116
14578.72 121
14579.86 108
14581.00 95
14582.14 114
14583.29 107
14584.43 111
14585.57 122
14586.71 107
14587.85 90
14588.99 113
14590.13 120
14591.28 118
14592.42 127
14593.56 92
14594.70 102
14595.84 111
14596.98 108
14598.13 113
14599.27 100
14600.41 105
14601.55 80
14602.69 128
14603.83 121
14604.98 92
14606.12 100
14607.26 100
14608.40 126
14609.54 131
14610.69 120
14611.83 115
14612.97 131
14614.11 105
14615.26 84
14616.40 98
14617.54 106
14618.68 122
14619.83 132
14620.97 115
14622.11 112
14623.25 93
14624.40 116
14625.54 120
14626.68 111
14627.83 93
14628.97 103
14630.11 103
14631.25 113
14632.40 113
14633.54 91
14634.68 97
14635.83 86
14636.97 115
14638.11 112
14639.26 110
14640.40 105
14641.54 109
14642.69 111
14643.83 95
14644.97 91
14646.12 117
14647.26 145
14648.41 106
14649.55 75
14650.69 101
14651.84 112
14652.98 110
14654.13 118
14655.27 98
14656.41 111
14657.56 108
14658.70 128
14659.85 125
14660.99 103
14662.13 97
14663.28 102
14664.42 112
14665.57 99
14666.71 97
14667.86 118
14669.00 100
14670.14 113
14671.29 104
14672.43 91
14673.58 119
14674.72 112
14675.87 100
14677.01 100
14678.16 103
14679.30 84
14680.45 100
14681.59 110
14682.74 111
14683.88 128
14685.03 87
14686.17 104
14687.32 96
14688.46 104
14689.61 109
14690.75 115
14691.90 83
14693.05 93
14694.19 86
14695.34 119
14696.48 104
14697.63 86
14698.77 93
14699.92 88
14701.06 91
14702.21 102
14703.36 108
14704.50 105
14705.65 82
14706.79 89
14707.94 109
14709.09 97
14710.23 82
14711.38 103
14712.53 119
14713.67 90
14714.82 93
14715.96 94
14717.11 111
14718.26 94
14719.40 109
14720.55 87
14721.70 95
14722.84 129
14723.99 100
14725.14 104
14726.28 80
14727.43 83
14728.58 103
14729.72 116
14730.87 84
14732.02 96
14733.16 113
14734.31 94
14735.46 110
14736.61 129
14737.75 93
14738.90 98
14740.05 99
14741.20 117
14742.34 124
14743.49 98
14744.64 102
14745.79 96
14746.93 95
14748.08 94
14749.23 87
14750.38 106
14751.52 115
14752.67 107
14753.82 87
14754.97 113
14756.11 100
14757.26 109
14758.41 86
14759.56 80
14760.71 100
14761.86 107
14763.00 76
14764.15 89
14765.30 91
14766.45 103
14767.60 98
14768.74 95
14769.89 107
14771.04 112
14772.19 93
14773.34 79
14774.49 103
14775.64 96
14776.79 110
14777.93 102
14779.08 94
14780.23 86
14781.38 92
14782.53 102
14783.68 103
14784.83 99
14785.98 101
14787.13 102
14788.28 87
14789.42 98
14790.57 83
14791.72 95
14792.87 111
14794.02 96
14795.17 113
14796.32 82
14797.47 106
14798.62 82
14799.77 86
14800.92 127
14802.07 97
14803.22 103
14804.37 91
14805.52 85
14806.67 89
14807.82 98
14808.97 105
14810.12 73
14811.27 98
14812.42 98
14813.57 95
14814.72 86
14815.87 100
14817.02 75
14818.17 105
14819.32 91
14820.47 96
14821.62 90
14822.77 96
14823.92 89
14825.07 103
14826.22 111
14827.37 117
14828.52 113
14829.68 110
14830.83 115
14831.98 113
14833.13 105
14834.28 86
14835.43 105
14836.58 101
14837.73 108
14838.88 110
14840.03 92
14841.19 99
14842.34 99
14843.49 107
14844.64 94
14845.79 95
14846.94 114
14848.09 128
14849.25 105
14850.40 101
14851.55 104
14852.70 102
14853.85 105
14855.00 103
14856.16 115
14857.31 83
14858.46 110
14859.61 103
14860.76 113
14861.92 127
14863.07 102
14864.22 99
14865.37 88
14866.52 104
14867.68 112
14868.83 106
14869.98 115
14871.13 97
14872.29 111
14873.44 108
14874.59 130
14875.74 96
14876.90 88
14878.05 105
14879.20 124
14880.36 110
14881.51 85
14882.66 90
14883.81 106
14884.97 124
14886.12 91
14887.27 103
14888.43 100
14889.58 105
14890.73 97
14891.89 84
14893.04 86
14894.19 104
14895.35 133
14896.50 121
14897.65 79
14898.81 100
14899.96 122
14901.11 88
14902.27 105
14903.42 83
14904.57 84
14905.73 94
14906.88 108
14908.04 80
14909.19 88
14910.34 80
14911.50 119
14912.65 104
14913.81 118
14914.96 97
14916.11 127
14917.27 116
14918.42 107
14919.58 89
14920.73 103
14921.88 96
14923.04 115
14924.19 94
14925.35 83
14926.50 79
14927.66 97
14928.81 102
14929.97 105
14931.12 92
14932.28 80
14933.43 95
14934.59 80
14935.74 88
14936.90 90
14938.05 87
14939.21 96
14940.36 121
14941.52 87
14942.67 78
14943.83 82
14944.98 105
14946.14 98
14947.29 74
14948.45 116
14949.60 94
14950.76 83
14951.91 82
14953.07 91
14954.23 108
14955.38 96
14956.54 103
14957.69 99
14958.85 104
14960.00 93
14961.16 113
14962.32 103
14963.47 93
14964.63 102
14965.78 96
14966.94 73
14968.10 85
14969.25 128
14970.41 115
14971.57 108
14972.72 121
14973.88 107
14975.04 107
14976.19 101
14977.35 97
14978.50 100
14979.66 80
14980.82 98
14981.97 106
14983.13 105
14984.29 85
14985.45 80
14986.60 79
14987.76 97
14988.92 113
14990.07 103
14991.23 117
14992.39 101
14993.54 102
14994.70 88
14995.86 108
14997.02 88
14998.17 130
14999.33 124
15000.49 117
15001.65 89
15002.80 82
15003.96 86
15005.12 85
15006.28 89
15007.43 85
15008.59 98
15009.75 103
15010.91 93
15012.07 104
15013.22 101
15014.38 107
15015.54 105
15016.70 89
15017.86 107
15019.01 88
15020.17 93
15021.33 107
15022.49 112
15023.65 108
15024.81 111
15025.96 101
15027.12 98
15028.28 91
15029.44 108
15030.60 87
15031.76 103
15032.92 85
15034.07 96
15035.23 100
15036.39 98
15037.55 80
15038.71 88
15039.87 90
15041.03 115
15042.19 105
15043.35 85
15044.50 81
15045.66 79
15046.82 105
15047.98 102
15049.14 113
15050.30 84
15051.46 100
15052.62 102
15053.78 86
15054.94 80
15056.10 89
15057.26 97
15058.42 89
15059.58 112
15060.74 92
15061.90 110
15063.06 87
15064.22 120
15065.38 103
15066.54 102
15067.70 101
15068.86 96
15070.02 97
15071.18 85
15072.34 83
15073.50 97
15074.66 116
15075.82 102
15076.98 111
15078.14 90
15079.30 94
15080.46 97
15081.62 94
15082.78 100
15083.94 93
15085.10 92
15086.26 114
15087.42 90
15088.59 97
15089.75 118
15090.91 82
15092.07 91
15093.23 103
15094.39 103
15095.55 87
15096.71 97
15097.87 84
15099.04 114
15100.20 100
15101.36 106
15102.52 93
15103.68 106
15104.84 114
15106.00 79
15107.17 94
15108.33 89
15109.49 106
15110.65 87
15111.81 100
15112.97 78
15114.14 97
15115.30 91
15116.46 85
15117.62 77
15118.78 88
15119.95 102
15121.11 118
15122.27 87
15123.43 94
15124.59 109
15125.76 107
15126.92 104
15128.08 118
15129.24 100
15130.41 106
15131.57 99
15132.73 85
15133.89 90
15135.06 88
15136.22 121
15137.38 112
15138.54 104
15139.71 97
15140.87 78
15142.03 110
15143.20 98
15144.36 111
15145.52 110
15146.69 110
15147.85 104
15149.01 92
15150.17 92
15151.34 86
15152.50 103
15153.66 118
15154.83 100
15155.99 99
15157.16 94
15158.32 96
15159.48 75
15160.65 91
15161.81 87
15162.97 96
15164.14 115
15165.30 101
15166.46 87
15167.63 96
15168.79 78
15169.96 107
15171.12 108
15172.28 103
15173.45 96
15174.61 84
15175.78 92
15176.94 89
15178.11 102
15179.27 89
15180.43 106
15181.60 97
15182.76 80
15183.93 93
15185.09 89
15186.26 69
15187.42 73
15188.59 95
15189.75 87
15190.92 77
15192.08 79
15193.25 100
15194.41 94
15195.58 104
15196.74 82
15197.91 86
15199.07 100
15200.24 71
15201.40 79
15202.57 77
15203.73 102
15204.90 110
15206.06 105
15207.23 87
15208.39 86
15209.56 80
15210.72 93
15211.89 102
15213.06 96
15214.22 95
15215.39 107
15216.55 103
15217.72 76
15218.88 67
15220.05 88
15221.22 90
15222.38 116
15223.55 86
15224.71 83
15225.88 80
15227.05 70
15228.21 95
15229.38 89
15230.55 92
15231.71 84
15232.88 93
15234.05 82
15235.21 87
15236.38 87
15237.54 102
15238.71 112
15239.88 96
15241.04 121
15242.21 97
15243.38 88
15244.55 108
15245.71 79
15246.88 85
15248.05 78
15249.21 98
15250.38 113
15251.55 84
15252.71 110
15253.88 83
15255.05 106
15256.22 107
15257.38 89
15258.55 104
15259.72 93
15260.89 80
15262.05 87
15263.22 85
15264.39 69
15265.56 85
15266.72 94
15267.89 89
15269.06 71
15270.23 100
15271.40 81
15272.56 78
15273.73 94
15274.90 89
15276.07 111
15277.24 89
15278.40 107
15279.57 83
15280.74 82
15281.91 85
15283.08 95
15284.25 90
15285.41 91
15286.58 76
15287.75 106
15288.92 93
15290.09 83
15291.26 74
15292.43 100
15293.59 111
15294.76 84
15295.93 99
15297.10 120
15298.27 110
15299.44 85
15300.61 99
15301.78 96
15302.95 97
15304.12 81
15305.28 91
15306.45 116
15307.62 92
15308.79 97
15309.96 101
15311.13 92
15312.30 100
15313.47 112
15314.64 101
15315.81 93
15316.98 108
15318.15 91
15319.32 102
15320.49 118
15321.66 74
15322.83 97
15324.00 91
15325.17 90
15326.34 84
15327.51 100
15328.68 87
15329.85 99
15331.02 84
15332.19 100
15333.36 117
15334.53 97
15335.70 92
15336.87 91
15338.04 94
15339.21 78
15340.38 112
15341.55 73
15342.72 97
15343.89 96
15345.06 108
15346.23 86
15347.41 75
15348.58 87
15349.75 109
15350.92 92
15352.09 86
15353.26 98
15354.43 119
15355.60 105
15356.77 80
15357.94 109
15359.12 78
15360.29 99
15361.46 90
15362.63 96
15363.80 78
15364.97 84
15366.14 94
15367.32 124
15368.49 101
15369.66 117
15370.83 86
15372.00 105
15373.17 112
15374.35 78
15375.52 103
15376.69 91
15377.86 85
15379.03 105
15380.21 106
15381.38 75
15382.55 83
15383.72 82
15384.90 93
15386.07 98
15387.24 98
15388.41 91
15389.58 96
15390.76 103
15391.93 92
15393.10 95
15394.27 104
15395.45 103
15396.62 119
15397.79 102
15398.97 96
15400.14 108
15401.31 91
15402.48 117
15403.66 90
15404.83 68
15406.00 88
15407.18 95
15408.35 98
15409.52 79
15410.70 111
15411.87 103
15413.04 112
15414.22 87
15415.39 99
15416.56 90
15417.74 84
15418.91 95
15420.08 97
15421.26 95
15422.43 83
15423.60 88
15424.78 90
15425.95 96
15427.13 93
15428.30 77
15429.47 82
15430.65 81
15431.82 77
15433.00 87
15434.17 73
15435.34 91
15436.52 97
15437.69 97
15438.87 80
15440.04 77
15441.22 116
15442.39 122
15443.56 101
15444.74 102
15445.91 106
15447.09 93
15448.26 107
15449.44 115
15450.61 108
15451.79 99
15452.96 113
15454.14 99
15455.31 105
15456.49 87
15457.66 87
15458.84 85
15460.01 99
15461.19 98
15462.36 88
15463.54 101
15464.71 86
15465.89 86
15467.06 97
15468.24 89
15469.42 79
15470.59 84
15471.77 67
15472.94 78
15474.12 103
15475.29 97
15476.47 79
15477.64 65
15478.82 96
15480.00 88
15481.17 101
15482.35 98
15483.52 108
15484.70 86
15485.88 104
15487.05 77
15488.23 102
15489.41 88
15490.58 104
15491.76 99
15492.93 86
15494.11 91
15495.29 95
15496.46 87
15497.64 86
15498.82 114
15499.99 70
15501.17 91
15502.35 87
15503.52 93
15504.70 75
15505.88 97
15507.05 75
15508.23 92
15509.41 82
15510.59 79
15511.76 87
15512.94 100
15514.12 86
15515.29 74
15516.47 94
15517.65 88
15518.83 97
15520.00 109
15521.18 100
15522.36 100
15523.54 91
15524.71 97
15525.89 99
15527.07 76
15528.25 119
15529.42 92
15530.60 101
15531.78 118
15532.96 101
15534.14 128
15535.31 103
15536.49 97
15537.67 100
15538.85 83
15540.03 88
15541.20 107
15542.38 94
15543.56 96
15544.74 96
15545.92 97
15547.10 88
15548.27 102
15549.45 92
15550.63 81
15551.81 71
15552.99 95
15554.17 99
15555.35 103
15556.53 107
15557.70 92
15558.88 96
15560.06 100
15561.24 85
15562.42 83
15563.60 67
15564.78 96
15565.96 113
15567.14 124
15568.32 103
15569.50 105
15570.67 102
15571.85 105
15573.03 89
15574.21 102
15575.39 90
15576.57 111
15577.75 79
15578.93 112
15580.11 88
15581.29 107
15582.47 101
15583.65 87
15584.83 92
15586.01 82
15587.19 109
15588.37 124
15589.55 94
15590.73 83
15591.91 115
15593.09 116
15594.27 129
15595.45 84
15596.63 101
15597.81 104
15598.99 98
15600.17 98
15601.35 93
15602.53 96
15603.71 110
15604.90 95
15606.08 117
15607.26 96
15608.44 109
15609.62 108
15610.80 109
15611.98 87
15613.16 87
15614.34 84
15615.52 97
15616.70 90
15617.89 94
15619.07 107
15620.25 112
15621.43 94
15622.61 99
15623.79 98
15624.97 105
15626.15 88
15627.34 97
15628.52 92
15629.70 84
15630.88 104
15632.06 103
15633.24 90
15634.43 92
15635.61 99
15636.79 97
15637.97 92
15639.15 102
15640.34 92
15641.52 97
15642.70 95
15643.88 94
15645.06 104
15646.25 101
15647.43 99
15648.61 95
15649.79 84
15650.98 121
15652.16 112
15653.34 103
15654.52 81
15655.71 86
15656.89 127
15658.07 132
15659.25 93
15660.44 85
15661.62 93
15662.80 99
15663.98 110
15665.17 84
15666.35 108
15667.53 103
15668.72 109
15669.90 106
15671.08 107
15672.27 111
15673.45 107
15674.63 94
15675.82 93
15677.00 102
15678.18 96
15679.37 116
15680.55 133
15681.73 94
15682.92 93
15684.10 86
15685.28 104
15686.47 118
15687.65 92
15688.84 107
15690.02 108
15691.20 101
15692.39 101
15693.57 97
15694.76 86
15695.94 94
15697.12 123
15698.31 117
15699.49 118
15700.68 99
15701.86 89
15703.05 115
15704.23 96
15705.41 92
15706.60 124
15707.78 119
15708.97 124
15710.15 85
15711.34 96
15712.52 101
15713.71 90
15714.89 119
15716.08 110
15717.26 87
15718.45 118
15719.63 98
15720.82 95
15722.00 100
15723.19 113
15724.37 119
15725.56 103
15726.74 115
15727.93 104
15729.11 116
15730.30 112
15731.48 124
15732.67 111
15733.85 116
15735.04 129
15736.23 101
15737.41 111
15738.60 95
15739.78 108
15740.97 116
15742.15 104
15743.34 89
15744.53 99
15745.71 109
15746.90 103
15748.08 118
15749.27 110
15750.46 111
15751.64 132
15752.83 91
15754.02 120
15755.20 115
15756.39 105
15757.57 105
15758.76 121
15759.95 114
15761.13 98
15762.32 110
15763.51 127
15764.69 119
15765.88 96
15767.07 99
15768.25 95
15769.44 125
15770.63 115
15771.82 116
15773.00 116
15774.19 101
15775.38 97
15776.56 99
15777.75 112
15778.94 103
15780.13 98
15781.31 90
15782.50 100
15783.69 114
15784.88 118
15786.06 108
15787.25 133
15788.44 108
15789.63 88
15790.81 113
15792.00 92
15793.19 107
15794.38 113
15795.56 124
15796.75 98
15797.94 86
15799.13 96
15800.32 111
15801.50 92
15802.69 129
15803.88 94
15805.07 100
15806.26 101
15807.45 107
15808.63 97
15809.82 96
15811.01 101
15812.20 102
15813.39 117
15814.58 104
15815.77 94
15816.95 89
15818.14 91
15819.33 91
15820.52 88
15821.71 92
15822.90 98
15824.09 105
15825.28 81
15826.46 112
15827.65 106
15828.84 105
15830.03 117
15831.22 98
15832.41 100
15833.60 121
15834.79 110
15835.98 106
15837.17 107
15838.36 85
15839.55 111
15840.74 122
15841.93 93
15843.12 103
15844.31 107
15845.50 91
15846.69 77
15847.88 91
15849.07 97
15850.26 92
15851.45 93
15852.64 89
15853.83 96
15855.02 95
15856.21 106
15857.40 113
15858.59 101
15859.78 78
15860.97 96
15862.16 120
15863.35 99
15864.54 79
15865.73 112
15866.92 108
15868.11 101
15869.30 92
15870.49 109
15871.68 104
15872.87 107
15874.06 137
15875.25 101
15876.45 124
15877.64 84
15878.83 89
15880.02 91
15881.21 107
15882.40 79
15883.59 111
15884.78 112
15885.97 118
15887.17 114
15888.36 97
15889.55 110
15890.74 122
15891.93 114
15893.12 104
15894.31 101
15895.51 100
15896.70 129
15897.89 89
15899.08 95
15900.27 70
15901.46 100
15902.66 104
15903.85 110
15905.04 120
15906.23 112
15907.43 88
15908.62 96
15909.81 100
15911.00 87
15912.19 113
15913.39 87
15914.58 119
15915.77 103
15916.96 114
15918.16 102
15919.35 97
15920.54 102
15921.73 109
15922.93 83
15924.12 112
15925.31 113
15926.50 109
15927.70 88
15928.89 112
15930.08 114
15931.28 90
15932.47 97
15933.66 73
15934.86 103
15936.05 105
15937.24 94
15938.44 76
15939.63 106
15940.82 105
15942.02 83
15943.21 85
15944.40 88
15945.60 91
15946.79 104
15947.98 107
15949.18 100
15950.37 95
15951.56 85
15952.76 103
15953.95 104
15955.15 96
15956.34 88
15957.53 110
15958.73 115
15959.92 104
15961.12 75
15962.31 96
15963.50 108
15964.70 97
15965.89 89
15967.09 88
15968.28 113
15969.48 104
15970.67 89
15971.86 93
15973.06 109
15974.25 102
15975.45 124
15976.64 98
15977.84 90
15979.03 86
15980.23 85
15981.42 110
15982.62 100
15983.81 90
15985.01 88
15986.20 98
15987.40 97
15988.59 98
15989.79 76
15990.98 102
15992.18 86
15993.37 112
15994.57 85
15995.76 70
15996.96 93
15998.16 92
15999.35 75
16000.55 80
16001.74 78
16002.94 73
16004.13 83
16005.33 94
16006.53 83
16007.72 80
16008.92 78
16010.11 97
16011.31 93
16012.51 81
16013.70 97
16014.90 88
16016.09 97
16017.29 87
16018.49 83
16019.68 101
16020.88 126
16022.07 96
16023.27 90
16024.47 109
16025.66 112
16026.86 113
16028.06 91
16029.25 101
16030.45 88
16031.65 115
16032.84 96
16034.04 84
16035.24 79
16036.44 89
16037.63 106
16038.83 89
16040.03 72
16041.22 80
16042.42 100
16043.62 91
16044.82 102
16046.01 86
16047.21 115
16048.41 91
16049.60 90
16050.80 75
16052.00 80
16053.20 98
16054.39 101
16055.59 103
16056.79 92
16057.99 103
16059.19 91
16060.38 100
16061.58 88
16062.78 103
16063.98 91
16065.18 106
16066.37 101
16067.57 104
16068.77 90
16069.97 102
16071.17 101
16072.36 77
16073.56 75
16074.76 87
16075.96 91
16077.16 104
16078.36 91
16079.56 89
16080.75 104
16081.95 91
16083.15 106
16084.35 87
16085.55 85
16086.75 87
16087.95 108
16089.15 95
16090.34 99
16091.54 82
16092.74 98
16093.94 100
16095.14 83
16096.34 93
16097.54 98
16098.74 98
16099.94 104
16101.14 96
16102.34 83
16103.54 94
16104.74 97
16105.93 85
16107.13 87
16108.33 83
16109.53 81
16110.73 91
16111.93 95
16113.13 84
16114.33 85
16115.53 104
16116.73 94
16117.93 79
16119.13 102
16120.33 87
16121.53 93
16122.73 95
16123.93 88
16125.13 76
16126.33 110
16127.53 84
16128.73 97
16129.94 104
16131.14 105
16132.34 84
16133.54 60
16134.74 75
16135.94 97
16137.14 78
16138.34 85
16139.54 101
16140.74 86
16141.94 90
16143.14 86
16144.34 99
16145.55 87
16146.75 90
16147.95 101
16149.15 92
16150.35 85
16151.55 79
16152.75 96
16153.95 82
16155.15 99
16156.36 100
16157.56 90
16158.76 104
16159.96 93
16161.16 92
16162.36 89
16163.57 92
16164.77 89
16165.97 85
16167.17 105
16168.37 113
16169.58 85
16170.78 80
16171.98 99
16173.18 91
16174.38 90
16175.59 88
16176.79 87
16177.99 100
16179.19 89
16180.39 81
16181.60 98
16182.80 88
16184.00 95
16185.20 86
16186.41 104
16187.61 100
16188.81 81
16190.01 109
16191.22 77
16192.42 111
16193.62 95
16194.83 120
16196.03 116
16197.23 80
16198.43 93
16199.64 87
16200.84 101
16202.04 82
16203.25 87
16204.45 82
16205.65 113
16206.86 127
16208.06 105
16209.26 94
16210.47 85
16211.67 94
16212.87 104
16214.08 86
16215.28 92
16216.49 97
16217.69 82
16218.89 93
16220.10 79
16221.30 90
16222.50 76
16223.71 91
16224.91 79
16226.12 86
16227.32 90
16228.52 96
16229.73 93
16230.93 70
16232.14 81
16233.34 88
16234.55 100
16235.75 94
16236.95 96
16238.16 83
16239.36 81
16240.57 98
16241.77 94
16242.98 102
16244.18 107
16245.39 92
16246.59 110
16247.80 111
16249.00 86
16250.21 83
16251.41 96
16252.62 115
16253.82 93
16255.03 107
16256.23 85
16257.44 101
16258.64 108
16259.85 111
16261.05 102
16262.26 92
16263.46 87
16264.67 110
16265.87 93
16267.08 92
16268.29 107
16269.49 105
16270.70 102
16271.90 113
16273.11 96
16274.31 80
16275.52 86
16276.73 109
16277.93 106
16279.14 92
16280.34 120
16281.55 94
16282.76 127
16283.96 96
16285.17 98
16286.38 108
16287.58 109
16288.79 99
16289.99 111
16291.20 117
16292.41 136
16293.61 103
16294.82 108
16296.03 101
16297.23 87
16298.44 108
16299.65 98
16300.85 105
16302.06 82
16303.27 108
16304.47 113
16305.68 89
16306.89 97
16308.10 77
16309.30 105
16310.51 120
16311.72 91
16312.92 87
16314.13 101
16315.34 101
16316.55 98
16317.75 104
16318.96 100
16320.17 111
16321.38 114
16322.58 102
16323.79 94
16325.00 91
16326.21 95
16327.42 90
16328.62 96
16329.83 72
16331.04 75
16332.25 95
16333.46 93
16334.66 112
16335.87 92
16337.08 96
16338.29 85
16339.50 86
16340.70 96
16341.91 97
16343.12 98
16344.33 113
16345.54 99
16346.75 101
16347.96 118
16349.16 110
16350.37 97
16351.58 88
16352.79 85
16354.00 105
16355.21 107
16356.42 104
16357.63 109
16358.83 101
16360.04 96
16361.25 111
16362.46 95
16363.67 91
16364.88 89
16366.09 86
16367.30 104
16368.51 78
16369.72 81
16370.93 84
16372.14 95
16373.35 110
16374.56 68
16375.76 93
16376.97 102
16378.18 93
16379.39 86
16380.60 105
16381.81 101
16383.02 97
16384.23 84
16385.44 115
16386.65 113
16387.86 68
16389.07 70
16390.28 89
16391.49 88
16392.70 87
16393.91 92
16395.12 85
16396.33 100
16397.55 98
16398.76 85
16399.97 63
16401.18 108
16402.39 98
16403.60 73
16404.81 79
16406.02 82
16407.23 82
16408.44 106
16409.65 90
16410.86 57
16412.07 83
16413.28 79
16414.50 93
16415.71 80
16416.92 77
16418.13 87
16419.34 96
16420.55 92
16421.76 108
16422.97 77
16424.19 89
16425.40 99
16426.61 72
16427.82 77
16429.03 86
16430.24 99
16431.46 83
16432.67 88
16433.88 91
16435.09 116
16436.30 87
16437.51 67
16438.73 89
16439.94 81
16441.15 92
16442.36 77
16443.57 83
16444.79 98
16446.00 103
16447.21 97
16448.42 77
16449.64 84
16450.85 86
16452.06 90
16453.27 84
16454.49 78
16455.70 78
16456.91 80
16458.12 95
16459.34 66
16460.55 83
16461.76 102
16462.97 91
16464.19 93
16465.40 78
16466.61 95
16467.83 116
16469.04 85
16470.25 91
16471.47 100
16472.68 93
16473.89 93
16475.11 92
16476.32 76
16477.53 90
16478.75 87
16479.96 86
16481.17 95
16482.39 89
16483.60 86
16484.81 94
16486.03 90
16487.24 84
16488.45 78
16489.67 99
16490.88 86
16492.10 79
16493.31 75
16494.52 86
16495.74 94
16496.95 85
16498.17 68
16499.38 80
16500.59 75
16501.81 96
16503.02 89
16504.24 84
16505.45 86
16506.67 111
16507.88 103
16509.10 89
16510.31 94
16511.52 79
16512.74 106
16513.95 80
16515.17 104
16516.38 94
16517.60 95
16518.81 76
16520.03 93
16521.24 79
16522.46 88
16523.67 94
16524.89 103
16526.10 88
16527.32 98
16528.53 88
16529.75 87
16530.96 86
16532.18 78
16533.40 81
16534.61 93
16535.83 102
16537.04 86
16538.26 109
16539.47 90
16540.69 109
16541.91 95
16543.12 78
16544.34 79
16545.55 98
16546.77 84
16547.98 78
16549.20 80
16550.42 74
16551.63 97
16552.85 77
16554.07 85
16555.28 89
16556.50 89
16557.71 90
16558.93 86
16560.15 91
16561.36 98
16562.58 95
16563.80 88
16565.01 78
16566.23 78
16567.45 88
16568.66 74
16569.88 100
16571.10 104
16572.31 90
16573.53 82
16574.75 101
16575.96 72
16577.18 81
16578.40 77
16579.62 99
16580.83 93
16582.05 103
16583.27 75
16584.48 92
16585.70 107
16586.92 97
16588.14 92
16589.35 85
16590.57 95
16591.79 89
16593.01 79
16594.23 78
16595.44 80
16596.66 101
16597.88 105
16599.10 76
16600.31 101
16601.53 99
16602.75 96
16603.97 97
16605.19 73
16606.40 92
16607.62 80
16608.84 81
16610.06 81
16611.28 85
16612.50 65
16613.71 77
16614.93 82
16616.15 98
16617.37 87
16618.59 85
16619.81 83
16621.03 84
16622.24 82
16623.46 71
16624.68 61
16625.90 89
16627.12 87
16628.34 77
16629.56 70
16630.78 87
16632.00 77
16633.21 92
16634.43 88
16635.65 93
16636.87 75
16638.09 89
16639.31 77
16640.53 89
16641.75 71
16642.97 83
16644.19 90
16645.41 99
16646.63 84
16647.85 98
16649.07 80
16650.29 85
16651.51 83
16652.73 86
16653.95 78
16655.17 81
16656.39 80
16657.61 88
16658.83 74
16660.05 78
16661.27 76
16662.49 80
16663.71 79
16664.93 83
16666.15 89
16667.37 88
16668.59 90
16669.81 86
16671.03 88
16672.25 80
16673.47 80
16674.69 85
16675.91 80
16677.13 104
16678.35 83
16679.57 91
16680.80 98
16682.02 82
16683.24 70
16684.46 84
16685.68 91
16686.90 83
16688.12 83
16689.34 65
16690.56 89
16691.79 100
16693.01 82
16694.23 78
16695.45 81
16696.67 84
16697.89 77
16699.11 81
16700.34 88
16701.56 84
16702.78 82
16704.00 67
16705.22 68
16706.44 68
16707.67 74
16708.89 86
16710.11 110
16711.33 71
16712.55 86
16713.78 82
16715.00 79
16716.22 83
16717.44 70
16718.67 88
16719.89 105
16721.11 86
16722.33 64
16723.55 78
16724.78 83
16726.00 95
16727.22 86
16728.45 79
16729.67 83
16730.89 94
16732.11 83
16733.34 82
16734.56 81
16735.78 74
16737.00 91
16738.23 90
16739.45 66
16740.67 78
16741.90 85
16743.12 89
16744.34 83
16745.57 79
16746.79 89
16748.01 104
16749.24 104
16750.46 107
16751.68 88
16752.91 78
16754.13 102
16755.35 85
16756.58 87
16757.80 77
16759.03 79
16760.25 79
16761.47 90
16762.70 84
16763.92 64
16765.14 84
16766.37 84
16767.59 87
16768.82 80
16770.04 105
16771.27 107
16772.49 82
16773.71 77
16774.94 89
16776.16 97
16777.39 96
16778.61 82
16779.84 95
16781.06 103
16782.29 66
16783.51 88
16784.73 78
16785.96 98
16787.18 107
16788.41 94
16789.63 87
16790.86 88
16792.08 100
16793.31 89
16794.53 109
16795.76 73
16796.98 88
16798.21 84
16799.43 83
16800.66 79
16801.89 67
16803.11 82
16804.34 88
16805.56 86
16806.79 88
16808.01 83
16809.24 77
16810.46 82
16811.69 82
16812.91 75
16814.14 72
16815.37 83
16816.59 86
16817.82 83
16819.04 81
16820.27 81
16821.50 93
16822.72 79
16823.95 84
16825.17 72
16826.40 85
16827.63 85
16828.85 94
16830.08 72
16831.31 76
16832.53 87
16833.76 82
16834.99 105
16836.21 86
16837.44 85
16838.67 87
16839.89 82
16841.12 102
16842.35 91
16843.57 96
16844.80 85
16846.03 93
16847.25 108
16848.48 95
16849.71 80
16850.93 67
16852.16 94
16853.39 82
16854.62 96
16855.84 74
16857.07 79
16858.30 90
16859.53 88
16860.75 89
16861.98 90
16863.21 75
16864.44 83
16865.66 86
16866.89 82
16868.12 83
16869.35 104
16870.57 91
16871.80 84
16873.03 83
16874.26 87
16875.49 93
16876.71 94
16877.94 80
16879.17 79
16880.40 91
16881.63 78
16882.86 77
16884.08 57
16885.31 86
16886.54 98
16887.77 87
16889.00 86
16890.23 83
16891.45 70
16892.68 83
16893.91 106
16895.14 80
16896.37 79
16897.60 102
16898.83 97
16900.06 97
16901.29 68
16902.51 77
16903.74 83
16904.97 88
16906.20 78
16907.43 77
16908.66 70
16909.89 73
16911.12 85
16912.35 102
16913.58 78
16914.81 81
16916.04 88
16917.27 76
16918.50 76
16919.73 84
16920.95 87
16922.18 73
16923.41 94
16924.64 70
16925.87 80
16927.10 75
16928.33 90
16929.56 76
16930.79 82
16932.02 90
16933.25 98
16934.48 72
16935.71 69
16936.94 67
16938.18 64
16939.41 95
16940.64 77
16941.87 80
16943.10 73
16944.33 92
16945.56 76
16946.79 70
16948.02 62
16949.25 95
16950.48 89
16951.71 69
16952.94 78
16954.17 76
16955.40 71
16956.64 76
16957.87 90
16959.10 82
16960.33 75
16961.56 80
16962.79 87
16964.02 65
16965.25 78
16966.48 83
16967.72 94
16968.95 68
16970.18 72
16971.41 83
16972.64 91
16973.87 88
16975.11 69
16976.34 90
16977.57 91
16978.80 70
16980.03 64
16981.26 82
16982.50 80
16983.73 90
16984.96 71
16986.19 74
16987.42 61
16988.66 79
16989.89 72
16991.12 74
16992.35 80
16993.59 83
16994.82 97
16996.05 90
16997.28 110
16998.52 97
16999.75 75
17000.98 89
17002.21 75
17003.45 88
17004.68 71
17005.91 84
17007.14 87
17008.38 97
17009.61 81
17010.84 92
17012.08 79
17013.31 82
17014.54 86
17015.78 82
17017.01 82
17018.24 87
17019.47 77
17020.71 93
17021.94 87
17023.17 83
17024.41 96
17025.64 80
17026.88 69
17028.11 85
17029.34 72
17030.58 71
17031.81 85
17033.04 78
17034.28 93
17035.51 76
17036.75 89
17037.98 59
17039.21 79
17040.45 65
17041.68 77
17042.92 73
17044.15 87
17045.38 86
17046.62 67
17047.85 63
17049.09 73
17050.32 87
17051.56 75
17052.79 81
17054.02 85
17055.26 83
17056.49 72
17057.73 86
17058.96 77
17060.20 80
17061.43 63
17062.67 85
17063.90 79
17065.14 90
17066.37 81
17067.61 104
17068.84 90
17070.08 85
17071.31 91
17072.55 81
17073.78 89
17075.02 90
17076.25 71
17077.49 65
17078.72 77
17079.96 101
17081.20 96
17082.43 71
17083.67 82
17084.90 67
17086.14 99
17087.37 79
17088.61 85
17089.85 73
17091.08 78
17092.32 87
17093.55 75
17094.79 82
17096.03 82
17097.26 94
17098.50 77
17099.73 92
17100.97 69
17102.21 83
17103.44 62
17104.68 70
17105.92 56
17107.15 72
17108.39 75
17109.63 72
17110.86 78
17112.10 80
17113.34 89
17114.57 94
17115.81 85
17117.05 99
17118.28 95
17119.52 80
17120.76 77
17121.99 76
17123.23 73
17124.47 79
17125.70 95
17126.94 91
17128.18 67
17129.42 84
17130.65 87
17131.89 92
17133.13 95
17134.37 82
17135.60 83
17136.84 79
17138.08 71
17139.32 84
17140.55 90
17141.79 85
17143.03 76
17144.27 73
17145.50 78
17146.74 86
17147.98 74
17149.22 87
17150.46 73
17151.69 81
17152.93 80
17154.17 81
17155.41 97
17156.65 81
17157.89 72
17159.12 62
17160.36 75
17161.60 75
17162.84 81
17164.08 74
17165.32 79
17166.56 84
17167.79 83
17169.03 83
17170.27 77
17171.51 84
17172.75 79
17173.99 86
17175.23 70
17176.47 88
17177.70 79
17178.94 70
17180.18 54
17181.42 75
17182.66 73
17183.90 90
17185.14 84
17186.38 66
17187.62 82
17188.86 85
17190.10 94
17191.34 67
17192.58 84
17193.82 85
17195.06 98
17196.30 80
17197.54 65
17198.78 62
17200.01 86
17201.25 93
17202.49 83
17203.73 66
17204.97 68
17206.21 66
17207.45 84
17208.70 103
17209.94 86
17211.18 75
17212.42 81
17213.66 90
17214.90 62
17216.14 71
17217.38 78
17218.62 89
17219.86 95
17221.10 82
17222.34 72
17223.58 77
17224.82 74
17226.06 101
17227.30 78
17228.54 80
17229.78 83
17231.03 82
17232.27 89
17233.51 84
17234.75 87
17235.99 94
17237.23 73
17238.47 79
17239.71 103
17240.95 81
17242.20 80
17243.44 74
17244.68 77
17245.92 93
17247.16 78
17248.40 72
17249.65 73
17250.89 89
17252.13 79
17253.37 91
17254.61 80
17255.85 91
17257.10 83
17258.34 84
17259.58 74
17260.82 70
17262.06 81
17263.31 86
17264.55 66
17265.79 78
17267.03 86
17268.27 72
17269.52 74
17270.76 57
17272.00 64
17273.24 62
17274.49 86
17275.73 83
17276.97 67
17278.22 68
17279.46 92
17280.70 84
17281.94 69
17283.19 89
17284.43 91
17285.67 101
17286.91 77
17288.16 71
17289.40 82
17290.64 103
17291.89 70
17293.13 81
17294.37 86
17295.62 89
17296.86 76
17298.10 83
17299.35 68
17300.59 69
17301.83 84
17303.08 97
17304.32 75
17305.56 77
17306.81 82
17308.05 76
17309.30 78
17310.54 63
17311.78 95
17313.03 104
17314.27 97
17315.52 78
17316.76 91
17318.00 83
17319.25 64
17320.49 74
17321.74 64
17322.98 84
17324.23 79
17325.47 95
17326.71 77
17327.96 74
17329.20 75
17330.45 67
17331.69 76
17332.94 82
17334.18 67
17335.43 75
17336.67 97
17337.92 70
17339.16 79
17340.41 78
17341.65 69
17342.90 72
17344.14 74
17345.39 79
17346.63 87
17347.88 102
17349.12 91
17350.37 81
17351.61 81
17352.86 61
17354.10 83
17355.35 77
17356.59 79
17357.84 62
17359.08 82
17360.33 82
17361.58 82
17362.82 85
17364.07 97
17365.31 82
17366.56 75
17367.80 86
17369.05 78
17370.30 73
17371.54 64
17372.79 93
17374.03 58
17375.28 69
17376.53 64
17377.77 72
17379.02 74
17380.27 65
17381.51 76
17382.76 74
17384.01 86
17385.25 81
17386.50 75
17387.75 54
17388.99 83
17390.24 83
17391.49 83
17392.73 85
17393.98 66
17395.23 72
17396.47 86
17397.72 59
17398.97 84
17400.21 73
17401.46 69
17402.71 75
17403.96 77
17405.20 94
17406.45 77
17407.70 84
17408.94 72
17410.19 70
17411.44 62
17412.69 78
17413.93 97
17415.18 71
17416.43 57
17417.68 76
17418.93 76
17420.17 80
17421.42 70
17422.67 65
17423.92 84
17425.16 72
17426.41 102
17427.66 80
17428.91 79
17430.16 75
17431.41 85
17432.65 73
17433.90 80
17435.15 84
17436.40 81
17437.65 68
17438.90 66
17440.14 65
17441.39 64
17442.64 80
17443.89 90
17445.14 103
17446.39 72
17447.64 89
17448.88 69
17450.13 66
17451.38 87
17452.63 83
17453.88 60
17455.13 77
17456.38 63
17457.63 70
17458.88 83
17460.13 77
17461.38 90
17462.62 79
17463.87 85
17465.12 78
17466.37 83
17467.62 54
17468.87 81
17470.12 67
17471.37 71
17472.62 74
17473.87 91
17475.12 50
17476.37 66
17477.62 71
17478.87 68
17480.12 72
17481.37 79
17482.62 91
17483.87 76
17485.12 74
17486.37 69
17487.62 80
17488.87 49
17490.12 73
17491.37 71
17492.62 74
17493.87 60
17495.12 84
17496.37 61
17497.62 71
17498.87 62
17500.12 69
17501.38 79
17502.63 74
17503.88 68
17505.13 70
17506.38 76
17507.63 70
17508.88 82
17510.13 60
17511.38 70
17512.63 60
17513.89 74
17515.14 62
17516.39 63
17517.64 66
17518.89 73
17520.14 87
17521.39 70
17522.64 64
17523.90 65
17525.15 88
17526.40 88
17527.65 74
17528.90 67
17530.15 94
17531.41 86
17532.66 66
17533.91 75
17535.16 72
17536.41 73
17537.67 100
17538.92 79
17540.17 71
17541.42 67
17542.67 76
17543.93 73
17545.18 79
17546.43 69
17547.68 69
17548.94 78
17550.19 59
17551.44 68
17552.69 78
17553.95 62
17555.20 80
17556.45 72
17557.70 72
17558.96 95
17560.21 74
17561.46 71
17562.72 70
17563.97 63
17565.22 71
17566.47 73
17567.73 89
17568.98 60
17570.23 68
17571.49 74
17572.74 81
17573.99 71
17575.25 67
17576.50 67
17577.75 82
17579.01 69
17580.26 79
17581.51 75
17582.77 76
17584.02 76
17585.28 91
17586.53 72
17587.78 67
17589.04 85
17590.29 82
17591.54 78
17592.80 62
17594.05 76
17595.31 91
17596.56 93
17597.81 93
17599.07 75
17600.32 74
17601.58 82
17602.83 84
17604.09 90
17605.34 86
17606.60 81
17607.85 78
17609.10 83
17610.36 59
17611.61 52
17612.87 71
17614.12 88
17615.38 78
17616.63 60
17617.89 78
17619.14 70
17620.40 58
17621.65 68
17622.91 64
17624.16 82
17625.42 73
17626.67 82
17627.93 81
17629.18 73
17630.44 83
17631.69 90
17632.95 82
17634.21 93
17635.46 59
17636.72 74
17637.97 82
17639.23 62
17640.48 60
17641.74 83
17642.99 96
17644.25 82
17645.51 69
17646.76 63
17648.02 85
17649.27 74
17650.53 84
17651.79 46
17653.04 71
17654.30 59
17655.55 78
17656.81 80
17658.07 69
17659.32 64
17660.58 78
17661.84 85
17663.09 80
17664.35 61
17665.61 73
17666.86 84
17668.12 80
17669.38 66
17670.63 66
17671.89 63
17673.15 73
17674.40 73
17675.66 78
17676.92 65
17678.17 76
17679.43 87
17680.69 76
17681.95 85
17683.20 92
17684.46 66
17685.72 64
17686.98 80
17688.23 75
17689.49 69
17690.75 71
17692.01 69
17693.26 77
17694.52 61
17695.78 82
17697.04 85
17698.29 86
17699.55 100
17700.81 70
17702.07 93
17703.32 80
17704.58 57
17705.84 81
17707.10 88
17708.36 83
17709.62 80
17710.87 68
17712.13 79
17713.39 77
17714.65 70
17715.91 94
17717.17 78
17718.42 74
17719.68 66
17720.94 94
17722.20 72
17723.46 58
17724.72 61
17725.98 86
17727.23 82
17728.49 89
17729.75 82
17731.01 87
17732.27 66
17733.53 51
17734.79 86
17736.05 69
17737.31 64
17738.57 84
17739.82 67
17741.08 70
17742.34 73
17743.60 73
17744.86 97
17746.12 80
17747.38 87
17748.64 83
17749.90 102
17751.16 80
17752.42 67
17753.68 70
17754.94 77
17756.20 78
17757.46 66
17758.72 77
17759.98 67
17761.24 96
17762.50 66
17763.76 75
17765.02 77
17766.28 63
17767.54 67
17768.80 88
17770.06 69
17771.32 75
17772.58 75
17773.84 82
17775.10 65
17776.36 70
17777.62 71
17778.88 64
17780.14 74
17781.40 66
17782.67 96
17783.93 65
17785.19 56
17786.45 75
17787.71 86
17788.97 69
17790.23 65
17791.49 86
17792.75 77
17794.01 60
17795.28 72
17796.54 83
17797.80 66
17799.06 86
17800.32 69
17801.58 84
17802.84 61
17804.11 90
17805.37 58
17806.63 73
17807.89 53
17809.15 75
17810.41 77
17811.68 82
17812.94 74
17814.20 77
17815.46 80
17816.72 73
17817.99 70
17819.25 66
17820.51 70
17821.77 81
17823.03 74
17824.30 66
17825.56 82
17826.82 80
17828.08 71
17829.35 77
17830.61 65
17831.87 76
17833.13 67
17834.40 83
17835.66 70
17836.92 65
17838.18 73
17839.45 98
17840.71 87
17841.97 90
17843.24 76
17844.50 74
17845.76 73
17847.02 83
17848.29 74
17849.55 83
17850.81 65
17852.08 88
17853.34 63
17854.60 57
17855.87 61
17857.13 71
17858.39 83
17859.66 67
17860.92 73
17862.18 74
17863.45 87
17864.71 79
17865.98 75
17867.24 74
17868.50 84
17869.77 90
17871.03 67
17872.30 86
17873.56 59
17874.82 72
17876.09 88
17877.35 98
17878.62 50
17879.88 71
17881.14 77
17882.41 89
17883.67 80
17884.94 80
17886.20 84
17887.47 75
17888.73 74
17890.00 73
17891.26 72
17892.52 83
17893.79 62
17895.05 74
17896.32 97
17897.58 72
17898.85 78
17900.11 70
17901.38 79
17902.64 70
17903.91 60
17905.17 70
17906.44 57
17907.70 63
17908.97 86
17910.23 67
17911.50 74
17912.77 86
17914.03 74
17915.30 88
17916.56 67
17917.83 82
17919.09 81
17920.36 85
17921.62 76
17922.89 81
17924.16 74
17925.42 71
17926.69 87
17927.95 77
17929.22 80
17930.49 85
17931.75 85
17933.02 69
17934.28 73
17935.55 61
17936.82 68
17938.08 65
17939.35 68
17940.62 82
17941.88 71
17943.15 75
17944.42 79
17945.68 65
17946.95 88
17948.22 85
17949.48 67
17950.75 68
17952.02 76
17953.28 81
17954.55 88
17955.82 70
17957.08 87
17958.35 65
17959.62 53
17960.88 88
17962.15 65
17963.42 68
17964.69 74
17965.95 100
17967.22 82
17968.49 80
17969.76 85
17971.02 76
17972.29 84
17973.56 73
17974.83 88
17976.09 90
17977.36 88
17978.63 66
17979.90 65
17981.16 59
17982.43 76
17983.70 78
17984.97 73
17986.24 71
17987.50 82
17988.77 77
17990.04 74
17991.31 73
17992.58 57
17993.84 71
17995.11 77
17996.38 76
17997.65 66
17998.92 76
18000.19 59
18001.46 68
18002.72 62
18003.99 69
18005.26 69
18006.53 69
18007.80 87
18009.07 61
18010.34 58
18011.61 75
18012.87 81
18014.14 66
18015.41 63
18016.68 71
18017.95 69
18019.22 77
18020.49 75
18021.76 65
18023.03 93
18024.30 87
18025.57 83
18026.84 67
18028.11 68
18029.37 84
18030.64 78
18031.91 61
18033.18 65
18034.45 67
18035.72 66
18036.99 74
18038.26 70
18039.53 63
18040.80 63
18042.07 82
18043.34 89
18044.61 81
18045.88 60
18047.15 72
18048.42 67
18049.69 83
18050.96 64
18052.23 71
18053.50 62
18054.77 70
18056.05 74
18057.32 55
18058.59 69
18059.86 63
18061.13 66
18062.40 73
18063.67 55
18064.94 99
18066.21 71
18067.48 82
18068.75 68
18070.02 58
18071.29 61
18072.57 73
18073.84 78
18075.11 62
18076.38 53
18077.65 77
18078.92 59
18080.19 72
18081.46 69
18082.74 73
18084.01 81
18085.28 65
18086.55 77
18087.82 77
18089.09 70
18090.37 75
18091.64 66
18092.91 64
18094.18 60
18095.45 88
18096.72 86
18098.00 70
18099.27 75
18100.54 56
18101.81 68
18103.08 80
18104.36 68
18105.63 58
18106.90 66
18108.17 63
18109.45 64
18110.72 57
18111.99 81
18113.26 82
18114.54 83
18115.81 71
18117.08 77
18118.35 80
18119.63 85
18120.90 94
18122.17 64
18123.44 62
18124.72 76
18125.99 86
18127.26 75
18128.54 76
18129.81 61
18131.08 69
18132.36 67
18133.63 70
18134.90 68
18136.18 57
18137.45 87
18138.72 81
18140.00 64
18141.27 59
18142.54 72
18143.82 74
18145.09 66
18146.36 90
18147.64 67
18148.91 55
18150.19 65
18151.46 64
18152.73 58
18154.01 54
18155.28 65
18156.55 76
18157.83 80
18159.10 64
18160.38 68
18161.65 84
18162.93 95
18164.20 84
18165.47 66
18166.75 91
18168.02 77
18169.30 86
18170.57 70
18171.85 62
18173.12 68
18174.40 68
18175.67 64
18176.95 74
18178.22 77
18179.50 66
18180.77 60
18182.04 83
18183.32 86
18184.59 62
18185.87 74
18187.15 82
18188.42 71
18189.70 78
18190.97 79
18192.25 79
18193.52 71
18194.80 81
18196.07 59
18197.35 70
18198.62 73
18199.90 76
18201.17 69
18202.45 61
18203.73 61
18205.00 60
18206.28 63
18207.55 67
18208.83 78
18210.10 79
18211.38 73
18212.66 77
18213.93 40
18215.21 59
18216.48 73
18217.76 58
18219.04 65
18220.31 74
18221.59 66
18222.87 61
18224.14 72
18225.42 77
18226.70 85
18227.97 68
18229.25 73
18230.53 78
18231.80 67
18233.08 71
18234.36 67
18235.63 76
18236.91 72
18238.19 72
18239.46 71
18240.74 84
18242.02 70
18243.29 84
18244.57 64
18245.85 77
18247.13 82
18248.40 97
18249.68 59
18250.96 75
18252.24 61
18253.51 85
18254.79 89
18256.07 78
18257.35 68
18258.62 71
18259.90 77
18261.18 76
18262.46 52
18263.73 48
18265.01 56
18266.29 66
18267.57 72
18268.85 78
18270.12 78
18271.40 60
18272.68 83
18273.96 68
18275.24 60
18276.51 72
18277.79 70
18279.07 96
18280.35 54
18281.63 58
18282.91 72
18284.18 70
18285.46 87
18286.74 73
18288.02 68
18289.30 81
18290.58 67
18291.86 68
18293.14 65
18294.41 70
18295.69 66
18296.97 78
18298.25 85
18299.53 47
18300.81 76
18302.09 54
18303.37 74
18304.65 69
18305.93 76
18307.21 74
18308.49 80
18309.76 72
18311.04 71
18312.32 66
18313.60 73
18314.88 77
18316.16 70
18317.44 76
18318.72 61
18320.00 68
18321.28 82
18322.56 71
18323.84 53
18325.12 66
18326.40 72
18327.68 71
18328.96 70
18330.24 66
18331.52 59
18332.80 77
18334.08 86
18335.36 76
18336.64 64
18337.92 61
18339.20 72
18340.48 68
18341.76 74
18343.05 53
18344.33 72
18345.61 66
18346.89 84
18348.17 59
18349.45 69
18350.73 81
18352.01 69
18353.29 53
18354.57 72
18355.85 74
18357.13 59
18358.42 43
18359.70 56
18360.98 68
18362.26 53
18363.54 70
18364.82 62
18366.10 70
18367.38 63
18368.67 84
18369.95 54
18371.23 55
18372.51 69
18373.79 69
18375.07 82
18376.36 79
18377.64 70
18378.92 77
18380.20 61
18381.48 62
18382.77 72
18384.05 83
18385.33 56
18386.61 83
18387.89 83
18389.18 59
18390.46 65
18391.74 65
18393.02 63
18394.31 71
18395.59 72
18396.87 61
18398.15 64
18399.44 58
18400.72 52
18402.00 66
18403.28 69
18404.57 76
18405.85 66
18407.13 73
18408.41 60
18409.70 70
18410.98 56
18412.26 74
18413.55 78
18414.83 66
18416.11 61
18417.40 77
18418.68 60
18419.96 88
18421.25 87
18422.53 71
18423.81 75
18425.10 71
18426.38 67
18427.66 58
18428.95 68
18430.23 66
18431.51 73
18432.80 72
18434.08 70
18435.37 65
18436.65 87
18437.93 76
18439.22 67
18440.50 70
18441.79 69
18443.07 75
18444.35 78
18445.64 83
18446.92 59
18448.21 52
18449.49 64
18450.78 86
18452.06 79
18453.34 59
18454.63 68
18455.91 78
18457.20 84
18458.48 75
18459.77 65
18461.05 76
18462.34 64
18463.62 72
18464.91 82
18466.19 81
18467.48 62
18468.76 69
18470.05 76
18471.33 65
18472.62 61
18473.90 61
18475.19 87
18476.47 68
18477.76 68
18479.04 73
18480.33 67
18481.61 78
18482.90 82
18484.18 76
18485.47 92
18486.76 70
18488.04 72
18489.33 78
18490.61 74
18491.90 77
18493.18 53
18494.47 70
18495.76 79
18497.04 67
18498.33 70
18499.61 67
18500.90 90
18502.19 74
18503.47 61
18504.76 55
18506.05 74
18507.33 71
18508.62 74
18509.90 73
18511.19 78
18512.48 74
18513.76 70
18515.05 67
18516.34 68
18517.62 80
18518.91 75
18520.20 83
18521.48 79
18522.77 56
18524.06 70
18525.35 72
18526.63 76
18527.92 79
18529.21 50
18530.49 65
18531.78 55
18533.07 60
18534.36 69
18535.64 65
18536.93 58
18538.22 80
18539.50 64
18540.79 65
18542.08 65
18543.37 59
18544.66 68
18545.94 79
18547.23 83
18548.52 67
18549.81 72
18551.09 60
18552.38 66
18553.67 52
18554.96 69
18556.25 72
18557.53 65
18558.82 66
18560.11 51
18561.40 54
18562.69 61
18563.98 77
18565.26 66
18566.55 74
18567.84 67
18569.13 82
18570.42 82
18571.71 74
18572.99 72
18574.28 77
18575.57 68
18576.86 78
18578.15 65
18579.44 71
18580.73 54
18582.02 53
18583.31 51
18584.59 56
18585.88 89
18587.17 71
18588.46 82
18589.75 62
18591.04 54
18592.33 53
18593.62 83
18594.91 74
18596.20 56
18597.49 76
18598.78 74
18600.07 66
18601.36 70
18602.65 64
18603.94 55
18605.23 71
18606.52 70
18607.81 68
18609.09 64
18610.38 66
18611.67 64
18612.96 91
18614.25 72
18615.55 52
18616.84 65
18618.13 81
18619.42 63
18620.71 54
18622.00 57
18623.29 69
18624.58 87
18625.87 78
18627.16 82
18628.45 79
18629.74 72
18631.03 83
18632.32 87
18633.61 67
18634.90 63
18636.19 64
18637.48 64
18638.77 69
18640.07 64
18641.36 62
18642.65 58
18643.94 67
18645.23 65
18646.52 65
18647.81 71
18649.10 68
18650.40 69
18651.69 60
18652.98 53
18654.27 71
18655.56 61
18656.85 80
18658.14 59
18659.44 80
18660.73 77
18662.02 62
18663.31 54
18664.60 67
18665.89 75
18667.19 73
18668.48 65
18669.77 57
18671.06 72
18672.35 67
18673.65 67
18674.94 63
18676.23 77
18677.52 76
18678.82 71
18680.11 69
18681.40 66
18682.69 59
18683.99 69
18685.28 87
18686.57 47
18687.86 55
18689.16 68
18690.45 73
18691.74 64
18693.03 60
18694.33 80
18695.62 82
18696.91 70
18698.21 83
18699.50 72
18700.79 61
18702.09 68
18703.38 82
18704.67 69
18705.97 76
18707.26 69
18708.55 69
18709.85 72
18711.14 57
18712.43 74
18713.73 72
18715.02 76
18716.31 70
18717.61 61
18718.90 61
18720.19 75
18721.49 74
18722.78 72
18724.08 81
18725.37 52
18726.66 73
18727.96 75
18729.25 80
18730.55 65
18731.84 60
18733.13 77
18734.43 72
18735.72 69
18737.02 75
18738.31 77
18739.61 76
18740.90 70
18742.19 77
18743.49 71
18744.78 78
18746.08 91
18747.37 73
18748.67 75
18749.96 62
18751.26 70
18752.55 62
18753.85 75
18755.14 68
18756.44 61
18757.73 86
18759.03 80
18760.32 73
18761.62 63
18762.91 62
18764.21 66
18765.50 92
18766.80 91
18768.09 73
18769.39 70
18770.69 56
18771.98 78
18773.28 71
18774.57 88
18775.87 64
18777.16 77
18778.46 69
18779.76 61
18781.05 65
18782.35 61
18783.64 64
18784.94 63
18786.24 75
18787.53 60
18788.83 64
18790.12 64
18791.42 72
18792.72 70
18794.01 63
18795.31 56
18796.61 59
18797.90 75
18799.20 86
18800.49 66
18801.79 77
18803.09 62
18804.38 68
18805.68 69
18806.98 72
18808.28 57
18809.57 81
18810.87 86
18812.17 59
18813.46 54
18814.76 62
18816.06 54
18817.35 51
18818.65 53
18819.95 56
18821.25 70
18822.54 71
18823.84 51
18825.14 72
18826.44 96
18827.73 77
18829.03 67
18830.33 70
18831.63 56
18832.92 64
18834.22 56
18835.52 72
18836.82 70
18838.11 78
18839.41 68
18840.71 70
18842.01 70
18843.31 64
18844.60 75
18845.90 76
18847.20 85
18848.50 72
18849.80 63
18851.10 65
18852.39 65
18853.69 59
18854.99 68
18856.29 73
18857.59 54
18858.89 71
18860.18 74
18861.48 49
18862.78 59
18864.08 61
18865.38 77
18866.68 62
18867.98 66
18869.28 68
18870.58 75
18871.87 83
18873.17 52
18874.47 74
18875.77 77
18877.07 64
18878.37 73
18879.67 62
18880.97 57
18882.27 73
18883.57 90
18884.87 65
18886.17 55
18887.47 73
18888.77 75
18890.07 72
18891.36 77
18892.66 70
18893.96 77
18895.26 73
18896.56 53
18897.86 70
18899.16 68
18900.46 62
18901.76 64
18903.06 76
18904.36 74
18905.66 84
18906.96 57
18908.27 69
18909.57 59
18910.87 85
18912.17 84
18913.47 74
18914.77 57
18916.07 74
18917.37 65
18918.67 56
18919.97 56
18921.27 55
18922.57 87
18923.87 65
18925.17 74
18926.47 67
18927.77 88
18929.08 71
18930.38 63
18931.68 85
18932.98 77
18934.28 70
18935.58 79
18936.88 83
18938.18 54
18939.49 60
18940.79 65
18942.09 77
18943.39 59
18944.69 75
18945.99 67
18947.29 77
18948.60 69
18949.90 70
18951.20 73
18952.50 73
18953.80 64
18955.11 55
18956.41 69
18957.71 65
18959.01 61
18960.31 57
18961.62 73
18962.92 73
18964.22 75
18965.52 86
18966.82 75
18968.13 70
18969.43 65
18970.73 70
18972.03 72
18973.34 65
18974.64 58
18975.94 77
18977.24 82
18978.55 65
18979.85 58
18981.15 75
18982.46 63
18983.76 79
18985.06 63
18986.36 79
18987.67 69
18988.97 77
18990.27 91
18991.58 65
18992.88 45
18994.18 59
18995.49 62
18996.79 68
18998.09 49
18999.40 55
19000.70 56
19002.00 72
19003.31 77
19004.61 55
19005.91 72
19007.22 66
19008.52 69
19009.83 69
19011.13 71
19012.43 59
19013.74 65
19015.04 97
19016.34 68
19017.65 53
19018.95 79
19020.26 88
19021.56 85
19022.87 76
19024.17 53
19025.47 76
19026.78 73
19028.08 78
19029.39 57
19030.69 58
19032.00 40
19033.30 73
19034.61 69
19035.91 74
19037.22 50
19038.52 77
19039.82 76
19041.13 70
19042.43 55
19043.74 49
19045.04 75
19046.35 68
19047.65 71
19048.96 85
19050.26 51
19051.57 89
19052.88 73
19054.18 65
19055.49 62
19056.79 71
19058.10 98
19059.40 53
19060.71 55
19062.01 58
19063.32 65
19064.62 82
19065.93 61
19067.24 57
19068.54 71
19069.85 90
19071.15 72
19072.46 59
19073.77 56
19075.07 72
19076.38 91
19077.68 82
19078.99 59
19080.30 51
19081.60 62
19082.91 76
19084.22 61
19085.52 45
19086.83 57
19088.13 74
19089.44 87
19090.75 57
19092.05 84
19093.36 59
19094.67 101
19095.97 85
19097.28 60
19098.59 57
19099.90 62
19101.20 91
19102.51 58
19103.82 63
19105.12 60
19106.43 59
19107.74 69
19109.04 75
19110.35 55
19111.66 81
19112.97 70
19114.27 78
19115.58 76
19116.89 54
19118.20 58
19119.50 61
19120.81 90
19122.12 65
19123.43 63
19124.73 59
19126.04 63
19127.35 60
19128.66 63
19129.97 56
19131.27 85
19132.58 62
19133.89 52
19135.20 68
19136.51 55
19137.81 59
19139.12 62
19140.43 70
19141.74 56
19143.05 68
19144.36 52
19145.66 77
19146.97 71
19148.28 66
19149.59 63
19150.90 78
19152.21 58
19153.52 65
19154.83 73
19156.13 62
19157.44 61
19158.75 76
19160.06 70
19161.37 62
19162.68 69
19163.99 75
19165.30 71
19166.61 74
19167.92 60
19169.22 58
19170.53 84
19171.84 57
19173.15 58
19174.46 67
19175.77 61
19177.08 64
19178.39 62
19179.70 61
19181.01 59
19182.32 70
19183.63 74
19184.94 66
19186.25 49
19187.56 58
19188.87 61
19190.18 69
19191.49 63
19192.80 64
19194.11 72
19195.42 72
19196.73 73
19198.04 61
19199.35 68
19200.66 64
19201.97 64
19203.28 59
19204.59 54
19205.90 68
19207.21 57
19208.52 68
19209.83 80
19211.14 59
19212.46 69
19213.77 62
19215.08 61
19216.39 63
19217.70 65
19219.01 64
19220.32 73
19221.63 85
19222.94 79
19224.25 73
19225.57 78
19226.88 66
19228.19 72
19229.50 49
19230.81 49
19232.12 71
19233.43 52
19234.75 68
19236.06 57
19237.37 72
19238.68 59
19239.99 68
19241.30 65
19242.62 64
19243.93 57
19245.24 58
19246.55 62
19247.86 61
19249.18 69
19250.49 56
19251.80 79
19253.11 63
19254.42 75
19255.74 61
19257.05 78
19258.36 67
19259.67 71
19260.99 64
19262.30 61
19263.61 69
19264.92 67
19266.24 81
19267.55 54
19268.86 76
19270.17 53
19271.49 66
19272.80 69
19274.11 63
19275.42 60
19276.74 62
19278.05 91
19279.36 97
19280.68 55
19281.99 72
19283.30 60
19284.62 68
19285.93 61
19287.24 57
19288.56 74
19289.87 78
19291.18 78
19292.50 63
19293.81 63
19295.12 61
19296.44 74
19297.75 75
19299.06 89
19300.38 69
19301.69 66
19303.01 54
19304.32 82
19305.63 77
19306.95 63
19308.26 69
19309.58 64
19310.89 74
19312.20 66
19313.52 68
19314.83 75
19316.15 61
19317.46 67
19318.78 70
19320.09 63
19321.41 69
19322.72 79
19324.03 59
19325.35 46
19326.66 77
19327.98 78
19329.29 58
19330.61 59
19331.92 64
19333.24 67
19334.55 60
19335.87 74
19337.18 45
19338.50 71
19339.81 65
19341.13 73
19342.44 64
19343.76 58
19345.07 66
19346.39 72
19347.70 58
19349.02 65
19350.34 54
19351.65 73
19352.97 64
19354.28 70
19355.60 61
19356.91 63
19358.23 70
19359.54 78
19360.86 61
19362.18 42
19363.49 66
19364.81 75
19366.12 81
19367.44 72
19368.76 61
19370.07 63
19371.39 83
19372.71 73
19374.02 66
19375.34 67
19376.65 66
19377.97 82
19379.29 60
19380.60 58
19381.92 61
19383.24 72
19384.55 73
19385.87 75
19387.19 71
19388.50 60
19389.82 74
19391.14 81
19392.45 59
19393.77 64
19395.09 67
19396.41 65
19397.72 74
19399.04 75
19400.36 58
19401.67 60
19402.99 81
19404.31 66
19405.63 60
19406.94 64
19408.26 62
19409.58 76
19410.90 75
19412.21 59
19413.53 63
19414.85 67
19416.17 65
19417.48 65
19418.80 66
19420.12 62
19421.44 51
19422.76 64
19424.07 65
19425.39 56
19426.71 64
19428.03 74
19429.35 53
19430.66 72
19431.98 66
19433.30 68
19434.62 73
19435.94 63
19437.26 66
19438.57 54
19439.89 50
19441.21 57
19442.53 73
19443.85 75
19445.17 68
19446.49 62
19447.81 61
19449.12 70
19450.44 77
19451.76 71
19453.08 77
19454.40 58
19455.72 80
19457.04 78
19458.36 72
19459.68 59
19461.00 59
19462.32 52
19463.63 57
19464.95 69
19466.27 60
19467.59 54
19468.91 69
19470.23 72
19471.55 68
19472.87 70
19474.19 67
19475.51 62
19476.83 74
19478.15 75
19479.47 68
19480.79 63
19482.11 67
19483.43 65
19484.75 77
19486.07 69
19487.39 57
19488.71 78
19490.03 73
19491.35 57
19492.67 70
19493.99 47
19495.31 58
19496.63 82
19497.95 73
19499.27 62
19500.59 63
19501.91 71
19503.24 66
19504.56 60
19505.88 49
19507.20 66
19508.52 51
19509.84 66
19511.16 59
19512.48 71
19513.80 59
19515.12 59
19516.44 90
19517.77 68
19519.09 59
19520.41 54
19521.73 85
19523.05 59
19524.37 80
19525.69 63
19527.02 58
19528.34 84
19529.66 64
19530.98 53
19532.30 55
19533.62 57
19534.95 61
19536.27 54
19537.59 75
19538.91 58
19540.23 62
19541.56 61
19542.88 61
19544.20 61
19545.52 61
19546.84 73
19548.17 67
19549.49 81
19550.81 61
19552.13 71
19553.46 61
19554.78 60
19556.10 72
19557.42 77
19558.75 67
19560.07 82
19561.39 53
19562.71 59
19564.04 58
19565.36 81
19566.68 57
19568.00 57
19569.33 66
19570.65 57
19571.97 66
19573.30 61
19574.62 73
19575.94 83
19577.27 52
19578.59 51
19579.91 69
19581.24 64
19582.56 56
19583.88 75
19585.21 48
19586.53 67
19587.85 69
19589.18 66
19590.50 55
19591.82 62
19593.15 83
19594.47 64
19595.80 51
19597.12 66
19598.44 56
19599.77 89
19601.09 69
19602.42 59
19603.74 66
19605.06 52
19606.39 84
19607.71 61
19609.04 59
19610.36 50
19611.69 72
19613.01 68
19614.33 56
19615.66 70
19616.98 60
19618.31 70
19619.63 73
19620.96 65
19622.28 55
19623.61 84
19624.93 76
19626.26 59
19627.58 72
19628.91 67
19630.23 59
19631.56 58
19632.88 55
19634.21 55
19635.53 53
19636.86 56
19638.18 67
19639.51 65
19640.83 62
19642.16 65
19643.48 81
19644.81 56
19646.14 64
19647.46 55
19648.79 66
19650.11 51
19651.44 72
19652.76 55
19654.09 61
19655.42 77
19656.74 68
19658.07 60
19659.39 71
19660.72 69
19662.05 55
19663.37 62
19664.70 63
19666.02 57
19667.35 58
19668.68 64
19670.00 59
19671.33 66
19672.66 48
19673.98 58
19675.31 61
19676.64 75
19677.96 74
19679.29 56
19680.62 66
19681.94 69
19683.27 70
19684.60 58
19685.92 60
19687.25 68
19688.58 78
19689.90 65
19691.23 67
19692.56 73
19693.88 62
19695.21 68
19696.54 85
19697.87 69
19699.19 68
19700.52 65
19701.85 68
19703.18 68
19704.50 64
19705.83 57
19707.16 62
19708.49 82
19709.81 66
19711.14 67
19712.47 56
19713.80 63
19715.13 75
19716.45 65
19717.78 59
19719.11 61
19720.44 58
19721.77 62
19723.09 65
19724.42 62
19725.75 64
19727.08 61
19728.41 61
19729.74 50
19731.06 80
19732.39 60
19733.72 64
19735.05 61
19736.38 76
19737.71 53
19739.04 60
19740.36 72
19741.69 71
19743.02 64
19744.35 66
19745.68 61
19747.01 57
19748.34 66
19749.67 71
19751.00 71
19752.32 50
19753.65 74
19754.98 77
19756.31 81
19757.64 64
19758.97 64
19760.30 61
19761.63 74
19762.96 65
19764.29 60
19765.62 70
19766.95 71
19768.28 84
19769.61 60
19770.94 55
19772.27 57
19773.60 80
19774.93 63
19776.26 60
19777.59 65
19778.92 68
19780.25 63
19781.58 75
19782.91 53
19784.24 67
19785.57 61
19786.90 68
19788.23 62
19789.56 62
19790.89 66
19792.22 79
19793.55 78
19794.88 58
19796.21 63
19797.54 62
19798.87 63
19800.20 64
19801.53 62
19802.87 69
19804.20 66
19805.53 66
19806.86 58
19808.19 56
19809.52 61
19810.85 61
19812.18 62
19813.51 62
19814.85 72
19816.18 63
19817.51 73
19818.84 95
19820.17 58
19821.50 68
19822.83 65
19824.17 68
19825.50 57
19826.83 62
19828.16 76
19829.49 74
19830.82 81
19832.16 58
19833.49 77
19834.82 64
19836.15 62
19837.48 63
19838.82 57
19840.15 53
19841.48 58
19842.81 63
19844.14 48
19845.48 68
19846.81 69
19848.14 70
19849.47 71
19850.81 55
19852.14 76
19853.47 70
19854.80 64
19856.14 70
19857.47 55
19858.80 56
19860.14 51
19861.47 73
19862.80 58
19864.13 63
19865.47 63
19866.80 87
19868.13 69
19869.47 67
19870.80 66
19872.13 57
19873.47 67
19874.80 60
19876.13 72
19877.47 64
19878.80 60
19880.13 58
19881.47 58
19882.80 59
19884.13 72
19885.47 60
19886.80 64
19888.13 63
19889.47 50
19890.80 60
19892.14 55
19893.47 65
19894.80 53
19896.14 60
19897.47 50
19898.81 55
19900.14 48
19901.47 51
19902.81 51
19904.14 53
19905.48 63
19906.81 57
19908.15 56
19909.48 53
19910.81 64
19912.15 75
19913.48 51
19914.82 73
19916.15 72
19917.49 66
19918.82 67
19920.16 51
19921.49 78
19922.83 76
19924.16 83
19925.50 59
19926.83 60
19928.17 76
19929.50 57
19930.84 68
19932.17 55
19933.51 63
19934.84 73
19936.18 87
19937.51 63
19938.85 60
19940.18 62
19941.52 58
19942.86 52
19944.19 60
19945.53 49
19946.86 62
19948.20 62
19949.53 74
19950.87 55
19952.21 62
19953.54 69
19954.88 58
19956.21 66
19957.55 53
19958.89 66
19960.22 63
19961.56 78
19962.90 58
19964.23 69
19965.57 57
19966.90 59
19968.24 74
19969.58 51
19970.91 61
19972.25 56
19973.59 72
19974.92 62
19976.26 78
19977.60 66
19978.93 60
19980.27 51
19981.61 69
19982.94 63
19984.28 59
19985.62 45
19986.96 56
19988.29 60
19989.63 50
19990.97 63
19992.30 58
19993.64 52
19994.98 48
19996.32 75
19997.65 68
19998.99 54
20000.33 64
20001.67 64
20003.00 71
20004.34 60
20005.68 59
20007.02 73
20008.35 63
20009.69 80
20011.03 70
20012.37 63
20013.71 79
20015.04 58
20016.38 69
20017.72 56
20019.06 69
20020.40 55
20021.73 85
20023.07 56
20024.41 79
20025.75 60
20027.09 76
20028.43 69
20029.77 64
20031.10 57
20032.44 65
20033.78 86
20035.12 66
20036.46 72
20037.80 63
20039.14 64
20040.47 53
20041.81 61
20043.15 55
20044.49 62
20045.83 71
20047.17 76
20048.51 66
20049.85 66
20051.19 77
20052.53 60
20053.87 57
20055.21 50
20056.54 69
20057.88 61
20059.22 58
20060.56 54
20061.90 53
20063.24 54
20064.58 80
20065.92 64
20067.26 74
20068.60 64
20069.94 72
20071.28 73
20072.62 59
20073.96 68
20075.30 73
20076.64 71
20077.98 67
20079.32 79
20080.66 38
20082.00 71
20083.34 79
20084.68 61
20086.02 65
20087.36 71
20088.70 59
20090.04 67
20091.38 64
20092.73 79
20094.07 51
20095.41 59
20096.75 68
20098.09 72
20099.43 71
20100.77 67
20102.11 54
20103.45 58
20104.79 65
20106.13 64
20107.48 59
20108.82 63
20110.16 57
20111.50 58
20112.84 52
20114.18 47
20115.52 67
20116.86 78
20118.21 61
20119.55 50
20120.89 54
20122.23 73
20123.57 59
20124.91 70
20126.26 57
20127.60 54
20128.94 66
20130.28 67
20131.62 60
20132.96 59
20134.31 71
20135.65 54
