# Supplementary material for: MALDI-TOF MS typing enables the classification of brewing yeasts of the genus Saccharomyces to major beer styles
Source: PLoS One. 2017 Aug 9;12(8):e0181694. doi: 10.1371/journal.pone.0181694 (PMC5549903; doi:10.1371/journal.pone.0181694)
Supplement: S14 File — The directory includes 90 raw files and was zipped to “.zip”; the folder has three strains with 30 spectra per strain; S1 Text explains the raw files with an example and Table 1 represents the yeast strains used within the experiment. (ZIP) [file pone.0181694.s017.zip › 40-42/30636-508-OG-Ale-Ale-YPG-18h-E-E_2015-10-10__0_B8_1.dat]

2000.04 3106
2000.46 3102
2000.88 3325
2001.30 3331
2001.72 3322
2002.14 3305
2002.57 3100
2002.99 3198
2003.41 3057
2003.83 3405
2004.25 3304
2004.67 3354
2005.10 3082
2005.52 3203
2005.94 3233
2006.36 3277
2006.78 3494
2007.21 3417
2007.63 3244
2008.05 3614
2008.47 3427
2008.89 3301
2009.32 3411
2009.74 3440
2010.16 3697
2010.58 3502
2011.01 3496
2011.43 3507
2011.85 3472
2012.27 3315
2012.70 3509
2013.12 3323
2013.54 3304
2013.96 3402
2014.39 3148
2014.81 3094
2015.23 3139
2015.66 3210
2016.08 3239
2016.50 3141
2016.93 2982
2017.35 3239
2017.77 3165
2018.19 3176
2018.62 3307
2019.04 3241
2019.46 3304
2019.89 3342
2020.31 3444
2020.73 3411
2021.16 3165
2021.58 3236
2022.01 3279
2022.43 3260
2022.85 3073
2023.28 3232
2023.70 3532
2024.12 3187
2024.55 3063
2024.97 3186
2025.40 3357
2025.82 3144
2026.24 2914
2026.67 3031
2027.09 3239
2027.52 2917
2027.94 3100
2028.37 3257
2028.79 3120
2029.21 3073
2029.64 3129
2030.06 3027
2030.49 3099
2030.91 3027
2031.34 3025
2031.76 3138
2032.19 3321
2032.61 3334
2033.04 3532
2033.46 3543
2033.88 3558
2034.31 3388
2034.73 3642
2035.16 3528
2035.58 3503
2036.01 3612
2036.43 3537
2036.86 3378
2037.29 3437
2037.71 3331
2038.14 3206
2038.56 2916
2038.99 3104
2039.41 3153
2039.84 2958
2040.26 3024
2040.69 3313
2041.11 3201
2041.54 3154
2041.97 3201
2042.39 2926
2042.82 3082
2043.24 3158
2043.67 3071
2044.09 3121
2044.52 2942
2044.95 3048
2045.37 3104
2045.80 3153
2046.22 3037
2046.65 2956
2047.08 2980
2047.50 3453
2047.93 3284
2048.36 3354
2048.78 3390
2049.21 3468
2049.64 3588
2050.06 3291
2050.49 3343
2050.92 3154
2051.34 3241
2051.77 3355
2052.20 3425
2052.62 3458
2053.05 3233
2053.48 3052
2053.90 2889
2054.33 3155
2054.76 3152
2055.18 3115
2055.61 3178
2056.04 3200
2056.47 3193
2056.89 3174
2057.32 3060
2057.75 2933
2058.17 3135
2058.60 3356
2059.03 3293
2059.46 3089
2059.88 2984
2060.31 3161
2060.74 3171
2061.17 3225
2061.60 3506
2062.02 3328
2062.45 3248
2062.88 3355
2063.31 3306
2063.74 3339
2064.16 3466
2064.59 3767
2065.02 3593
2065.45 3650
2065.88 3666
2066.30 4076
2066.73 3985
2067.16 3883
2067.59 3939
2068.02 3783
2068.45 3583
2068.87 3497
2069.30 3545
2069.73 3386
2070.16 3276
2070.59 3230
2071.02 3476
2071.45 3419
2071.87 3306
2072.30 3185
2072.73 3250
2073.16 3249
2073.59 3196
2074.02 3274
2074.45 3187
2074.88 3272
2075.31 3425
2075.74 3292
2076.17 3278
2076.59 3436
2077.02 3301
2077.45 3292
2077.88 3255
2078.31 3415
2078.74 3390
2079.17 3261
2079.60 3324
2080.03 3373
2080.46 3351
2080.89 3446
2081.32 3509
2081.75 3313
2082.18 3374
2082.61 3468
2083.04 3550
2083.47 3287
2083.90 3215
2084.33 3289
2084.76 3159
2085.19 3354
2085.62 3218
2086.05 3216
2086.48 3191
2086.91 3209
2087.34 3096
2087.77 3142
2088.20 3075
2088.63 3175
2089.06 3208
2089.49 3129
2089.93 3257
2090.36 3330
2090.79 3206
2091.22 3260
2091.65 3216
2092.08 3390
2092.51 3360
2092.94 3366
2093.37 3381
2093.80 3330
2094.23 3425
2094.67 3337
2095.10 3253
2095.53 3320
2095.96 3067
2096.39 2893
2096.82 3194
2097.25 3264
2097.68 3070
2098.12 3046
2098.55 3041
2098.98 3026
2099.41 2898
2099.84 3075
2100.27 3066
2100.71 2994
2101.14 3011
2101.57 3089
2102.00 3087
2102.43 2840
2102.87 3259
2103.30 3205
2103.73 3255
2104.16 3442
2104.59 3333
2105.03 3371
2105.46 3234
2105.89 3371
2106.32 3733
2106.76 3583
2107.19 3479
2107.62 3369
2108.05 3370
2108.49 3470
2108.92 3253
2109.35 3433
2109.78 3387
2110.22 3352
2110.65 3528
2111.08 3398
2111.52 3313
2111.95 3118
2112.38 2974
2112.81 3075
2113.25 2990
2113.68 3044
2114.11 2958
2114.55 3081
2114.98 3213
2115.41 3180
2115.85 3237
2116.28 3285
2116.71 3251
2117.15 3148
2117.58 3115
2118.01 3181
2118.45 3257
2118.88 3127
2119.32 3121
2119.75 2885
2120.18 3141
2120.62 3248
2121.05 3358
2121.48 3192
2121.92 3389
2122.35 3622
2122.79 3452
2123.22 3192
2123.65 3306
2124.09 3356
2124.52 3315
2124.96 3238
2125.39 2777
2125.83 2945
2126.26 3211
2126.70 3212
2127.13 3149
2127.56 3131
2128.00 3284
2128.43 3021
2128.87 3017
2129.30 2984
2129.74 2948
2130.17 3001
2130.61 3055
2131.04 3109
2131.48 2894
2131.91 3174
2132.35 3255
2132.78 3195
2133.22 3065
2133.65 3309
2134.09 3302
2134.52 3175
2134.96 3136
2135.39 3010
2135.83 3196
2136.26 3186
2136.70 3221
2137.14 3110
2137.57 3114
2138.01 3146
2138.44 3158
2138.88 2984
2139.31 3058
2139.75 3267
2140.19 3275
2140.62 3120
2141.06 3217
2141.49 3004
2141.93 3077
2142.37 3160
2142.80 3226
2143.24 3068
2143.67 3103
2144.11 3285
2144.55 3020
2144.98 2957
2145.42 2996
2145.86 2867
2146.29 3130
2146.73 3267
2147.16 3166
2147.60 3028
2148.04 3155
2148.47 3039
2148.91 2984
2149.35 2982
2149.79 3176
2150.22 3216
2150.66 3163
2151.10 3179
2151.53 3084
2151.97 2975
2152.41 2841
2152.84 3038
2153.28 3004
2153.72 3149
2154.16 2993
2154.59 3232
2155.03 3255
2155.47 3005
2155.91 2917
2156.34 2932
2156.78 2797
2157.22 2929
2157.66 2944
2158.09 3110
2158.53 2995
2158.97 3284
2159.41 3286
2159.84 3175
2160.28 3236
2160.72 3188
2161.16 3177
2161.60 3279
2162.03 3374
2162.47 3225
2162.91 3127
2163.35 3070
2163.79 3119
2164.22 3123
2164.66 3328
2165.10 3278
2165.54 3115
2165.98 3215
2166.42 3046
2166.86 3040
2167.29 3029
2167.73 3060
2168.17 2910
2168.61 3026
2169.05 3130
2169.49 2937
2169.93 2782
2170.37 2888
2170.80 3033
2171.24 2945
2171.68 3019
2172.12 2993
2172.56 3057
2173.00 2948
2173.44 3071
2173.88 3089
2174.32 3027
2174.76 3029
2175.20 3012
2175.64 3215
2176.08 3159
2176.51 3307
2176.95 3115
2177.39 2987
2177.83 3035
2178.27 3086
2178.71 2939
2179.15 3079
2179.59 2764
2180.03 2807
2180.47 3143
2180.91 2993
2181.35 3025
2181.79 3098
2182.23 3010
2182.67 3095
2183.11 2958
2183.55 2930
2183.99 2932
2184.43 2934
2184.87 2882
2185.31 2915
2185.76 3005
2186.20 2928
2186.64 2943
2187.08 2962
2187.52 2850
2187.96 3099
2188.40 3147
2188.84 3083
2189.28 3052
2189.72 2943
2190.16 2974
2190.60 2827
2191.04 3048
2191.49 3008
2191.93 2978
2192.37 2953
2192.81 2984
2193.25 3020
2193.69 2979
2194.13 2837
2194.57 3007
2195.02 3400
2195.46 3063
2195.90 2956
2196.34 2979
2196.78 2989
2197.22 2923
2197.66 2950
2198.11 3054
2198.55 2812
2198.99 2931
2199.43 2970
2199.87 2944
2200.32 2853
2200.76 3033
2201.20 2996
2201.64 2986
2202.08 2968
2202.53 3065
2202.97 3040
2203.41 2941
2203.85 3272
2204.29 3170
2204.74 2886
2205.18 3188
2205.62 3263
2206.06 3055
2206.51 2923
2206.95 3053
2207.39 3005
2207.83 3225
2208.28 3057
2208.72 3081
2209.16 3083
2209.61 3005
2210.05 2777
2210.49 2884
2210.93 3053
2211.38 2886
2211.82 2835
2212.26 2713
2212.71 3061
2213.15 3132
2213.59 2882
2214.04 2916
2214.48 2740
2214.92 2796
2215.37 2944
2215.81 2764
2216.25 2842
2216.70 2869
2217.14 2805
2217.59 2623
2218.03 2693
2218.47 3148
2218.92 3197
2219.36 2985
2219.80 3034
2220.25 3081
2220.69 3131
2221.14 2985
2221.58 3024
2222.02 3205
2222.47 3098
2222.91 3270
2223.36 3199
2223.80 3215
2224.25 3314
2224.69 3213
2225.13 3251
2225.58 3214
2226.02 3420
2226.47 3090
2226.91 2966
2227.36 3012
2227.80 3030
2228.25 3008
2228.69 2811
2229.14 2877
2229.58 2792
2230.03 2850
2230.47 2892
2230.92 3055
2231.36 2942
2231.81 3116
2232.25 3100
2232.70 3199
2233.14 3030
2233.59 3140
2234.03 3201
2234.48 2984
2234.92 3054
2235.37 2991
2235.81 2975
2236.26 2977
2236.70 2947
2237.15 2755
2237.60 2858
2238.04 3033
2238.49 2972
2238.93 2916
2239.38 2856
2239.83 2886
2240.27 2822
2240.72 2832
2241.16 2905
2241.61 2918
2242.06 2979
2242.50 2949
2242.95 2652
2243.39 2807
2243.84 2944
2244.29 3002
2244.73 2970
2245.18 2863
2245.63 2659
2246.07 2726
2246.52 2734
2246.97 2973
2247.41 2877
2247.86 2808
2248.31 2746
2248.75 2771
2249.20 2820
2249.65 2754
2250.09 2729
2250.54 2775
2250.99 2960
2251.43 2796
2251.88 3035
2252.33 2986
2252.78 2870
2253.22 2790
2253.67 2846
2254.12 2860
2254.56 2969
2255.01 2911
2255.46 2817
2255.91 2864
2256.35 2787
2256.80 2802
2257.25 2822
2257.70 2901
2258.14 3021
2258.59 3057
2259.04 2757
2259.49 2654
2259.94 2916
2260.38 2832
2260.83 2899
2261.28 3105
2261.73 2893
2262.18 2940
2262.62 3105
2263.07 3216
2263.52 3157
2263.97 3207
2264.42 3174
2264.87 3162
2265.31 3257
2265.76 3272
2266.21 2993
2266.66 3045
2267.11 3026
2267.56 2992
2268.01 3070
2268.45 3094
2268.90 2753
2269.35 2819
2269.80 2825
2270.25 2954
2270.70 3023
2271.15 3014
2271.60 2741
2272.05 2852
2272.49 2769
2272.94 2853
2273.39 2916
2273.84 2836
2274.29 2831
2274.74 3045
2275.19 2890
2275.64 2710
2276.09 2786
2276.54 2851
2276.99 2708
2277.44 2743
2277.89 2778
2278.34 2819
2278.79 2851
2279.24 2775
2279.69 3000
2280.14 2916
2280.59 2827
2281.04 2830
2281.49 2931
2281.94 2791
2282.39 2809
2282.84 2677
2283.29 2866
2283.74 2691
2284.19 2711
2284.64 2859
2285.09 2752
2285.54 2843
2285.99 2836
2286.44 2884
2286.89 2715
2287.34 2929
2287.79 3042
2288.24 2914
2288.69 2843
2289.14 2987
2289.59 3097
2290.05 2964
2290.50 3096
2290.95 3402
2291.40 3400
2291.85 3216
2292.30 3433
2292.75 3357
2293.20 3370
2293.65 3438
2294.11 3393
2294.56 3205
2295.01 3148
2295.46 3161
2295.91 3034
2296.36 3143
2296.81 2842
2297.27 2963
2297.72 2994
2298.17 2958
2298.62 2821
2299.07 2822
2299.52 2653
2299.98 2830
2300.43 2969
2300.88 2891
2301.33 2909
2301.78 2866
2302.24 2840
2302.69 2894
2303.14 2769
2303.59 2717
2304.04 2900
2304.50 2849
2304.95 2924
2305.40 2759
2305.85 2827
2306.31 2675
2306.76 2647
2307.21 2838
2307.66 3103
2308.12 3023
2308.57 2966
2309.02 2998
2309.48 3077
2309.93 3077
2310.38 3254
2310.83 3170
2311.29 3262
2311.74 3216
2312.19 3296
2312.65 3037
2313.10 2932
2313.55 2947
2314.01 2909
2314.46 2828
2314.91 2733
2315.37 2644
2315.82 2631
2316.27 2774
2316.73 2807
2317.18 2680
2317.63 2770
2318.09 2920
2318.54 2795
2318.99 2742
2319.45 2737
2319.90 2766
2320.36 2862
2320.81 2704
2321.26 2781
2321.72 2992
2322.17 2751
2322.63 2755
2323.08 2807
2323.53 2788
2323.99 3001
2324.44 2825
2324.90 2662
2325.35 2761
2325.80 2864
2326.26 2861
2326.71 3151
2327.17 2877
2327.62 2678
2328.08 2870
2328.53 2848
2328.99 2970
2329.44 3063
2329.90 3019
2330.35 3010
2330.81 3114
2331.26 3124
2331.72 3031
2332.17 3007
2332.63 3027
2333.08 3137
2333.54 3165
2333.99 3079
2334.45 3051
2334.90 2813
2335.36 2891
2335.81 2896
2336.27 2905
2336.72 3105
2337.18 3033
2337.63 3095
2338.09 3019
2338.55 2838
2339.00 2904
2339.46 2921
2339.91 2955
2340.37 2880
2340.82 2775
2341.28 2735
2341.74 2799
2342.19 2665
2342.65 2761
2343.10 2921
2343.56 2745
2344.02 2841
2344.47 2684
2344.93 2712
2345.39 2696
2345.84 2716
2346.30 2789
2346.75 2920
2347.21 3001
2347.67 2970
2348.12 2841
2348.58 3093
2349.04 3018
2349.49 3055
2349.95 3000
2350.41 2977
2350.86 3052
2351.32 2878
2351.78 2980
2352.23 2677
2352.69 2863
2353.15 2881
2353.61 2844
2354.06 2872
2354.52 2954
2354.98 3038
2355.43 2959
2355.89 2885
2356.35 2911
2356.81 2737
2357.26 2799
2357.72 3007
2358.18 2776
2358.64 2797
2359.09 2793
2359.55 2637
2360.01 2979
2360.47 3058
2360.93 2754
2361.38 2967
2361.84 2941
2362.30 2757
2362.76 2675
2363.22 2704
2363.67 2856
2364.13 2720
2364.59 2859
2365.05 2787
2365.51 2904
2365.96 3049
2366.42 2727
2366.88 2785
2367.34 2932
2367.80 2803
2368.26 2894
2368.72 2820
2369.17 2680
2369.63 2729
2370.09 2796
2370.55 2833
2371.01 2833
2371.47 2930
2371.93 2896
2372.39 2865
2372.84 2800
2373.30 3037
2373.76 3257
2374.22 3171
2374.68 3150
2375.14 3282
2375.60 3232
2376.06 3111
2376.52 3161
2376.98 3108
2377.44 2897
2377.90 3117
2378.36 3087
2378.81 3037
2379.27 2907
2379.73 2964
2380.19 3092
2380.65 3179
2381.11 2884
2381.57 2748
2382.03 2979
2382.49 2958
2382.95 2939
2383.41 2710
2383.87 2843
2384.33 3047
2384.79 2680
2385.25 2623
2385.71 2573
2386.17 2665
2386.63 2855
2387.09 2737
2387.55 2994
2388.01 3098
2388.48 2899
2388.94 2958
2389.40 2954
2389.86 2760
2390.32 2692
2390.78 2913
2391.24 3034
2391.70 3032
2392.16 2930
2392.62 2892
2393.08 3066
2393.54 2992
2394.00 3074
2394.47 3220
2394.93 3005
2395.39 3097
2395.85 3039
2396.31 2996
2396.77 2800
2397.23 2851
2397.69 2927
2398.16 2844
2398.62 2651
2399.08 2535
2399.54 2668
2400.00 2630
2400.46 2829
2400.92 2717
2401.39 2694
2401.85 2644
2402.31 2801
2402.77 2663
2403.23 2884
2403.70 2745
2404.16 2656
2404.62 2593
2405.08 2778
2405.54 2660
2406.01 2730
2406.47 2637
2406.93 2594
2407.39 2777
2407.86 2568
2408.32 2670
2408.78 2900
2409.24 2711
2409.71 2629
2410.17 2689
2410.63 2674
2411.09 2947
2411.56 2746
2412.02 2821
2412.48 2858
2412.94 2693
2413.41 2836
2413.87 2614
2414.33 2546
2414.80 2847
2415.26 2873
2415.72 2717
2416.19 2799
2416.65 2948
2417.11 2948
2417.57 2987
2418.04 2842
2418.50 2983
2418.96 2931
2419.43 2889
2419.89 3113
2420.36 3042
2420.82 2800
2421.28 2725
2421.75 2722
2422.21 2707
2422.67 2582
2423.14 2645
2423.60 2640
2424.07 2779
2424.53 2674
2424.99 2631
2425.46 2627
2425.92 2884
2426.39 2824
2426.85 2691
2427.31 2866
2427.78 2974
2428.24 2843
2428.71 2709
2429.17 2709
2429.64 2719
2430.10 2596
2430.56 2567
2431.03 2730
2431.49 2581
2431.96 2456
2432.42 2559
2432.89 2618
2433.35 2588
2433.82 2649
2434.28 2651
2434.75 2867
2435.21 2879
2435.68 2693
2436.14 2681
2436.61 2835
2437.07 2719
2437.54 2717
2438.00 2440
2438.47 2584
2438.93 2681
2439.40 2507
2439.86 2681
2440.33 2777
2440.80 2828
2441.26 2853
2441.73 2661
2442.19 2745
2442.66 2721
2443.12 2707
2443.59 2758
2444.06 2653
2444.52 2728
2444.99 2600
2445.45 2789
2445.92 2624
2446.38 2718
2446.85 2804
2447.32 2776
2447.78 2609
2448.25 2727
2448.72 2882
2449.18 2662
2449.65 2637
2450.11 2749
2450.58 2684
2451.05 2524
2451.51 2679
2451.98 2822
2452.45 2459
2452.91 2535
2453.38 2540
2453.85 2595
2454.31 2642
2454.78 2681
2455.25 2549
2455.71 2675
2456.18 2488
2456.65 2653
2457.12 2460
2457.58 2452
2458.05 2433
2458.52 2616
2458.98 2710
2459.45 2636
2459.92 2681
2460.39 2488
2460.85 2607
2461.32 2616
2461.79 2583
2462.26 2683
2462.72 2555
2463.19 2755
2463.66 2659
2464.13 2517
2464.59 2826
2465.06 2859
2465.53 2747
2466.00 2884
2466.47 2872
2466.93 2862
2467.40 2704
2467.87 2955
2468.34 2774
2468.81 2637
2469.27 2709
2469.74 2679
2470.21 2748
2470.68 2788
2471.15 2526
2471.62 2798
2472.09 2636
2472.55 2845
2473.02 2776
2473.49 2607
2473.96 2533
2474.43 2368
2474.90 2381
2475.37 2667
2475.83 2647
2476.30 2505
2476.77 2697
2477.24 2492
2477.71 2536
2478.18 2583
2478.65 2561
2479.12 2540
2479.59 2653
2480.06 2648
2480.53 2605
2480.99 2639
2481.46 2550
2481.93 2526
2482.40 2547
2482.87 2490
2483.34 2535
2483.81 2490
2484.28 2436
2484.75 2399
2485.22 2611
2485.69 2518
2486.16 2463
2486.63 2415
2487.10 2466
2487.57 2426
2488.04 2612
2488.51 2613
2488.98 2593
2489.45 2564
2489.92 2564
2490.39 2555
2490.86 2483
2491.33 2670
2491.80 2644
2492.27 2761
2492.74 2720
2493.21 2533
2493.68 2595
2494.15 2712
2494.62 2867
2495.10 2875
2495.57 2905
2496.04 2762
2496.51 2854
2496.98 2709
2497.45 2694
2497.92 2806
2498.39 2632
2498.86 2575
2499.33 2466
2499.80 2754
2500.28 2588
2500.75 2435
2501.22 2659
2501.69 2563
2502.16 2566
2502.63 2561
2503.10 2379
2503.57 2546
2504.05 2437
2504.52 2615
2504.99 2570
2505.46 2763
2505.93 2657
2506.40 2921
2506.88 2781
2507.35 2649
2507.82 2412
2508.29 2695
2508.76 2628
2509.24 2379
2509.71 2581
2510.18 2496
2510.65 2616
2511.12 2611
2511.60 2644
2512.07 2556
2512.54 2501
2513.01 2499
2513.49 2486
2513.96 2610
2514.43 2694
2514.90 2819
2515.38 2644
2515.85 2679
2516.32 2500
2516.79 2513
2517.27 2582
2517.74 2464
2518.21 2635
2518.68 2355
2519.16 2587
2519.63 2651
2520.10 2701
2520.58 2608
2521.05 2716
2521.52 2709
2522.00 2543
2522.47 2662
2522.94 2735
2523.42 2719
2523.89 2571
2524.36 2603
2524.84 2595
2525.31 2452
2525.78 2659
2526.26 2628
2526.73 2685
2527.20 2746
2527.68 2732
2528.15 2755
2528.63 2639
2529.10 2821
2529.57 2904
2530.05 3032
2530.52 2826
2531.00 2981
2531.47 2957
2531.94 2921
2532.42 2599
2532.89 2775
2533.37 2746
2533.84 2552
2534.32 2734
2534.79 2562
2535.26 2424
2535.74 2474
2536.21 2658
2536.69 2602
2537.16 2626
2537.64 2575
2538.11 2482
2538.59 2513
2539.06 2540
2539.54 2495
2540.01 2445
2540.49 2570
2540.96 2686
2541.44 2623
2541.91 2587
2542.39 2656
2542.86 2450
2543.34 2750
2543.81 2922
2544.29 2877
2544.76 2849
2545.24 2576
2545.71 2592
2546.19 2648
2546.66 2662
2547.14 2733
2547.61 2712
2548.09 2630
2548.57 2571
2549.04 2524
2549.52 2712
2549.99 2705
2550.47 2524
2550.95 2527
2551.42 2719
2551.90 2520
2552.37 2462
2552.85 2605
2553.33 2457
2553.80 2586
2554.28 2556
2554.75 2654
2555.23 2821
2555.71 2717
2556.18 2478
2556.66 2487
2557.14 2469
2557.61 2433
2558.09 2438
2558.57 2562
2559.04 2519
2559.52 2415
2560.00 2471
2560.47 2575
2560.95 2687
2561.43 2668
2561.90 2648
2562.38 2439
2562.86 2504
2563.33 2530
2563.81 2602
2564.29 2546
2564.77 2426
2565.24 2552
2565.72 2392
2566.20 2691
2566.68 2619
2567.15 2440
2567.63 2404
2568.11 2488
2568.59 2688
2569.06 2452
2569.54 2529
2570.02 2606
2570.50 2383
2570.97 2585
2571.45 2572
2571.93 2405
2572.41 2106
2572.89 2322
2573.36 2415
2573.84 2251
2574.32 2425
2574.80 2502
2575.28 2374
2575.75 2456
2576.23 2342
2576.71 2371
2577.19 2459
2577.67 2447
2578.15 2451
2578.62 2478
2579.10 2384
2579.58 2420
2580.06 2528
2580.54 2499
2581.02 2494
2581.50 2414
2581.97 2412
2582.45 2504
2582.93 2585
2583.41 2446
2583.89 2435
2584.37 2500
2584.85 2501
2585.33 2449
2585.81 2483
2586.29 2267
2586.77 2525
2587.24 2640
2587.72 2535
2588.20 2487
2588.68 2471
2589.16 2561
2589.64 2416
2590.12 2502
2590.60 2454
2591.08 2503
2591.56 2445
2592.04 2665
2592.52 2575
2593.00 2564
2593.48 2544
2593.96 2412
2594.44 2433
2594.92 2499
2595.40 2635
2595.88 2617
2596.36 2466
2596.84 2323
2597.32 2385
2597.80 2495
2598.28 2359
2598.76 2359
2599.24 2377
2599.72 2528
2600.20 2305
2600.68 2448
2601.16 2602
2601.64 2424
2602.12 2359
2602.61 2380
2603.09 2587
2603.57 2417
2604.05 2496
2604.53 2423
2605.01 2408
2605.49 2435
2605.97 2465
2606.45 2539
2606.93 2492
2607.42 2405
2607.90 2339
2608.38 2426
2608.86 2543
2609.34 2579
2609.82 2399
2610.30 2361
2610.78 2280
2611.27 2496
2611.75 2508
2612.23 2475
2612.71 2345
2613.19 2502
2613.67 2474
2614.16 2220
2614.64 2410
2615.12 2578
2615.60 2515
2616.08 2579
2616.57 2572
2617.05 2625
2617.53 2442
2618.01 2326
2618.49 2489
2618.98 2586
2619.46 2487
2619.94 2662
2620.42 2404
2620.91 2532
2621.39 2467
2621.87 2319
2622.35 2276
2622.84 2424
2623.32 2424
2623.80 2386
2624.28 2374
2624.77 2487
2625.25 2437
2625.73 2437
2626.21 2438
2626.70 2373
2627.18 2479
2627.66 2540
2628.15 2436
2628.63 2471
2629.11 2401
2629.60 2386
2630.08 2517
2630.56 2686
2631.05 2497
2631.53 2552
2632.01 2739
2632.50 2653
2632.98 2605
2633.46 2536
2633.95 2725
2634.43 2722
2634.91 2583
2635.40 2750
2635.88 2755
2636.37 2636
2636.85 2618
2637.33 2616
2637.82 2501
2638.30 2482
2638.79 2597
2639.27 2487
2639.75 2430
2640.24 2433
2640.72 2303
2641.21 2431
2641.69 2531
2642.18 2626
2642.66 2441
2643.14 2397
2643.63 2571
2644.11 2525
2644.60 2408
2645.08 2371
2645.57 2435
2646.05 2492
2646.54 2332
2647.02 2408
2647.51 2492
2647.99 2550
2648.48 2472
2648.96 2485
2649.45 2663
2649.93 2494
2650.42 2550
2650.90 2415
2651.39 2607
2651.87 2549
2652.36 2428
2652.84 2315
2653.33 2461
2653.81 2626
2654.30 2517
2654.78 2464
2655.27 2418
2655.76 2511
2656.24 2301
2656.73 2236
2657.21 2462
2657.70 2404
2658.18 2401
2658.67 2429
2659.16 2466
2659.64 2590
2660.13 2412
2660.61 2455
2661.10 2530
2661.59 2497
2662.07 2319
2662.56 2339
2663.05 2574
2663.53 2504
2664.02 2528
2664.50 2456
2664.99 2432
2665.48 2492
2665.96 2577
2666.45 2679
2666.94 2380
2667.42 2537
2667.91 2369
2668.40 2462
2668.88 2366
2669.37 2347
2669.86 2389
2670.34 2387
2670.83 2441
2671.32 2526
2671.81 2557
2672.29 2479
2672.78 2450
2673.27 2502
2673.75 2588
2674.24 2572
2674.73 2790
2675.22 2738
2675.70 2651
2676.19 2703
2676.68 2793
2677.17 2743
2677.65 2640
2678.14 2629
2678.63 2651
2679.12 2565
2679.61 2610
2680.09 2377
2680.58 2439
2681.07 2372
2681.56 2500
2682.04 2416
2682.53 2465
2683.02 2427
2683.51 2453
2684.00 2350
2684.49 2363
2684.97 2289
2685.46 2346
2685.95 2352
2686.44 2399
2686.93 2327
2687.42 2373
2687.90 2464
2688.39 2314
2688.88 2314
2689.37 2292
2689.86 2391
2690.35 2276
2690.84 2295
2691.33 2425
2691.81 2437
2692.30 2380
2692.79 2352
2693.28 2387
2693.77 2219
2694.26 2399
2694.75 2406
2695.24 2388
2695.73 2303
2696.22 2327
2696.71 2423
2697.20 2477
2697.68 2381
2698.17 2368
2698.66 2369
2699.15 2232
2699.64 2385
2700.13 2403
2700.62 2295
2701.11 2312
2701.60 2465
2702.09 2467
2702.58 2405
2703.07 2239
2703.56 2349
2704.05 2342
2704.54 2318
2705.03 2365
2705.52 2621
2706.01 2689
2706.50 2467
2706.99 2420
2707.48 2401
2707.97 2440
2708.46 2366
2708.95 2313
2709.44 2442
2709.93 2723
2710.43 2344
2710.92 2387
2711.41 2162
2711.90 2245
2712.39 2466
2712.88 2257
2713.37 2280
2713.86 2397
2714.35 2390
2714.84 2312
2715.33 2266
2715.82 2245
2716.32 2368
2716.81 2380
2717.30 2317
2717.79 2164
2718.28 2129
2718.77 2283
2719.26 2193
2719.76 2129
2720.25 2194
2720.74 2265
2721.23 2385
2721.72 2401
2722.21 2297
2722.70 2454
2723.20 2370
2723.69 2276
2724.18 2363
2724.67 2446
2725.16 2313
2725.66 2223
2726.15 2283
2726.64 2400
2727.13 2442
2727.62 2391
2728.12 2224
2728.61 2183
2729.10 2206
2729.59 2265
2730.09 2286
2730.58 2089
2731.07 2323
2731.56 2325
2732.06 2477
2732.55 2348
2733.04 2269
2733.53 2395
2734.03 2429
2734.52 2336
2735.01 2351
2735.50 2282
2736.00 2343
2736.49 2244
2736.98 2364
2737.48 2339
2737.97 2295
2738.46 2396
2738.96 2384
2739.45 2320
2739.94 2272
2740.44 2496
2740.93 2448
2741.42 2493
2741.92 2553
2742.41 2401
2742.90 2547
2743.40 2496
2743.89 2620
2744.38 2565
2744.88 2543
2745.37 2493
2745.86 2470
2746.36 2337
2746.85 2407
2747.35 2475
2747.84 2304
2748.33 2443
2748.83 2272
2749.32 2424
2749.82 2269
2750.31 2261
2750.81 2237
2751.30 2301
2751.79 2343
2752.29 2239
2752.78 2214
2753.28 2142
2753.77 2294
2754.27 2370
2754.76 2302
2755.26 2212
2755.75 2389
2756.24 2387
2756.74 2309
2757.23 2307
2757.73 2295
2758.22 2289
2758.72 2217
2759.21 2173
2759.71 2229
2760.20 2209
2760.70 2098
2761.19 2372
2761.69 2476
2762.19 2378
2762.68 2317
2763.18 2275
2763.67 2276
2764.17 2301
2764.66 2298
2765.16 2290
2765.65 2340
2766.15 2473
2766.64 2415
2767.14 2343
2767.64 2288
2768.13 2271
2768.63 2222
2769.12 2240
2769.62 2261
2770.12 2317
2770.61 2423
2771.11 2304
2771.60 2310
2772.10 2302
2772.60 2435
2773.09 2329
2773.59 2301
2774.08 2371
2774.58 2316
2775.08 2345
2775.57 2524
2776.07 2362
2776.57 2502
2777.06 2420
2777.56 2567
2778.06 2662
2778.55 2580
2779.05 2562
2779.55 2510
2780.04 2474
2780.54 2511
2781.04 2570
2781.54 2410
2782.03 2470
2782.53 2365
2783.03 2241
2783.52 2452
2784.02 2462
2784.52 2246
2785.02 2409
2785.51 2312
2786.01 2321
2786.51 2361
2787.01 2283
2787.50 2318
2788.00 2340
2788.50 2098
2789.00 2394
2789.49 2343
2789.99 2102
2790.49 2303
2790.99 2271
2791.48 2238
2791.98 2333
2792.48 2349
2792.98 2534
2793.48 2465
2793.97 2318
2794.47 2336
2794.97 2381
2795.47 2308
2795.97 2348
2796.47 2443
2796.96 2538
2797.46 2536
2797.96 2354
2798.46 2216
2798.96 2169
2799.46 2150
2799.96 2220
2800.45 2272
2800.95 2461
2801.45 2367
2801.95 2200
2802.45 2454
2802.95 2380
2803.45 2283
2803.95 2191
2804.45 1987
2804.94 2129
2805.44 2296
2805.94 2324
2806.44 2117
2806.94 2103
2807.44 2249
2807.94 2278
2808.44 2097
2808.94 2166
2809.44 2275
2809.94 2280
2810.44 2407
2810.94 2554
2811.44 2426
2811.94 2279
2812.44 2175
2812.94 2325
2813.44 2382
2813.94 2392
2814.44 2289
2814.94 2351
2815.44 2387
2815.94 2234
2816.44 2301
2816.94 2326
2817.44 2427
2817.94 2269
2818.44 2317
2818.94 2317
2819.44 2234
2819.94 2249
2820.44 2314
2820.94 2306
2821.44 2125
2821.94 2129
2822.44 2211
2822.94 2168
2823.44 2114
2823.94 2268
2824.44 2314
2824.94 2126
2825.45 2233
2825.95 2241
2826.45 2242
2826.95 2212
2827.45 2098
2827.95 2203
2828.45 2225
2828.95 2264
2829.45 2218
2829.96 2212
2830.46 2155
2830.96 2299
2831.46 2272
2831.96 2218
2832.46 2313
2832.96 2244
2833.47 2168
2833.97 2169
2834.47 2247
2834.97 2231
2835.47 2349
2835.97 2204
2836.48 2285
2836.98 2364
2837.48 2283
2837.98 2190
2838.48 2170
2838.99 2302
2839.49 2417
2839.99 2280
2840.49 2333
2841.00 2198
2841.50 2333
2842.00 2254
2842.50 2187
2843.01 2283
2843.51 2065
2844.01 2129
2844.51 2152
2845.02 2247
2845.52 2293
2846.02 2301
2846.52 2284
2847.03 2162
2847.53 2215
2848.03 2461
2848.54 2302
2849.04 2354
2849.54 2315
2850.04 2261
2850.55 2146
2851.05 2436
2851.55 2435
2852.06 2426
2852.56 2532
2853.06 2288
2853.57 2293
2854.07 2366
2854.57 2202
2855.08 2146
2855.58 2246
2856.09 2213
2856.59 2151
2857.09 2165
2857.60 2309
2858.10 2186
2858.60 2091
2859.11 2140
2859.61 2122
2860.12 2177
2860.62 2269
2861.12 2242
2861.63 2095
2862.13 2247
2862.64 2161
2863.14 2159
2863.65 2164
2864.15 2248
2864.65 2334
2865.16 2351
2865.66 2166
2866.17 2191
2866.67 2179
2867.18 2106
2867.68 2218
2868.19 2088
2868.69 2176
2869.20 2188
2869.70 2240
2870.21 2128
2870.71 2271
2871.21 2199
2871.72 2170
2872.23 2420
2872.73 2302
2873.24 2152
2873.74 2352
2874.25 2513
2874.75 2330
2875.26 2468
2875.76 2501
2876.27 2447
2876.77 2457
2877.28 2410
2877.78 2294
2878.29 2434
2878.79 2292
2879.30 2344
2879.81 2417
2880.31 2360
2880.82 2217
2881.32 2036
2881.83 2273
2882.34 2167
2882.84 2045
2883.35 2163
2883.85 2385
2884.36 2261
2884.87 2263
2885.37 2348
2885.88 2318
2886.38 2369
2886.89 2193
2887.40 2195
2887.90 2157
2888.41 2224
2888.92 2155
2889.42 2060
2889.93 2223
2890.44 2308
2890.94 2191
2891.45 2348
2891.96 2191
2892.46 2269
2892.97 2292
2893.48 2400
2893.98 2356
2894.49 2461
2895.00 2441
2895.51 2336
2896.01 2345
2896.52 2297
2897.03 2390
2897.53 2323
2898.04 2326
2898.55 2156
2899.06 2240
2899.56 2323
2900.07 2276
2900.58 2288
2901.09 2256
2901.59 2293
2902.10 2449
2902.61 2423
2903.12 2440
2903.63 2395
2904.13 2471
2904.64 2503
2905.15 2662
2905.66 2490
2906.17 2600
2906.67 2512
2907.18 2564
2907.69 2292
2908.20 2397
2908.71 2190
2909.21 2181
2909.72 2148
2910.23 2432
2910.74 2104
2911.25 2229
2911.76 2301
2912.26 2146
2912.77 2107
2913.28 2240
2913.79 2240
2914.30 2149
2914.81 2063
2915.32 2248
2915.83 2308
2916.34 2158
2916.84 2174
2917.35 2317
2917.86 2187
2918.37 2186
2918.88 2303
2919.39 2245
2919.90 2338
2920.41 2321
2920.92 2487
2921.43 2344
2921.94 2318
2922.45 2450
2922.96 2165
2923.46 2084
2923.97 2268
2924.48 2179
2924.99 2293
2925.50 2288
2926.01 2282
2926.52 2289
2927.03 2351
2927.54 2140
2928.05 2167
2928.56 2396
2929.07 2362
2929.58 2248
2930.09 2277
2930.60 2204
2931.11 2309
2931.62 2126
2932.13 2201
2932.64 2258
2933.15 2051
2933.67 2169
2934.18 2074
2934.69 1976
2935.20 2276
2935.71 2225
2936.22 2279
2936.73 2135
2937.24 2164
2937.75 2360
2938.26 2206
2938.77 2331
2939.28 2278
2939.79 2314
2940.30 2354
2940.82 2334
2941.33 2233
2941.84 2130
2942.35 2234
2942.86 2239
2943.37 2248
2943.88 2142
2944.39 2273
2944.91 2205
2945.42 2247
2945.93 2259
2946.44 2080
2946.95 2054
2947.46 2086
2947.98 2149
2948.49 2317
2949.00 2183
2949.51 2267
2950.02 2261
2950.53 2227
2951.05 2168
2951.56 2153
2952.07 1954
2952.58 2111
2953.09 2242
2953.61 2197
2954.12 2201
2954.63 2261
2955.14 2193
2955.66 2187
2956.17 2195
2956.68 2090
2957.19 2145
2957.71 2098
2958.22 2317
2958.73 2389
2959.24 2505
2959.76 2375
2960.27 2528
2960.78 2310
2961.29 2374
2961.81 2227
2962.32 2276
2962.83 2295
2963.35 2154
2963.86 2395
2964.37 2317
2964.89 2122
2965.40 2249
2965.91 2297
2966.43 2232
2966.94 2305
2967.45 2379
2967.97 2174
2968.48 2156
2968.99 2184
2969.51 2288
2970.02 2296
2970.53 2435
2971.05 2508
2971.56 2260
2972.07 2016
2972.59 2080
2973.10 2061
2973.62 2178
2974.13 2205
2974.64 2221
2975.16 2350
2975.67 2239
2976.19 2085
2976.70 2033
2977.22 2073
2977.73 1969
2978.24 2102
2978.76 2244
2979.27 2261
2979.79 2337
2980.30 2170
2980.82 2147
2981.33 2156
2981.85 2176
2982.36 2047
2982.87 2097
2983.39 2086
2983.90 2196
2984.42 2238
2984.93 2139
2985.45 2147
2985.96 2175
2986.48 2103
2986.99 2168
2987.51 2269
2988.02 2240
2988.54 2067
2989.05 2220
2989.57 2292
2990.09 2228
2990.60 2086
2991.12 2022
2991.63 2128
2992.15 2129
2992.66 2281
2993.18 2138
2993.69 2166
2994.21 2211
2994.73 2034
2995.24 2253
2995.76 2153
2996.27 2295
2996.79 2222
2997.30 2336
2997.82 2400
2998.34 2246
2998.85 2283
2999.37 2407
2999.89 2439
3000.40 2348
3000.92 2414
3001.43 2418
3001.95 2407
3002.47 2258
3002.98 2355
3003.50 2249
3004.02 2306
3004.53 2362
3005.05 2302
3005.57 2427
3006.08 2394
3006.60 2401
3007.12 2367
3007.63 2252
3008.15 2345
3008.67 2213
3009.18 2221
3009.70 2218
3010.22 2122
3010.74 2072
3011.25 2117
3011.77 2101
3012.29 2080
3012.80 2092
3013.32 2043
3013.84 2098
3014.36 1993
3014.87 2117
3015.39 2193
3015.91 2314
3016.43 2388
3016.94 2289
3017.46 2380
3017.98 2234
3018.50 2218
3019.02 2135
3019.53 2350
3020.05 2521
3020.57 2437
3021.09 2379
3021.60 2435
3022.12 2349
3022.64 2322
3023.16 2293
3023.68 2261
3024.20 2458
3024.71 2327
3025.23 2143
3025.75 2365
3026.27 2385
3026.79 2239
3027.31 2083
3027.82 2052
3028.34 2236
3028.86 2192
3029.38 2180
3029.90 2200
3030.42 2100
3030.94 2187
3031.46 2170
3031.98 2153
3032.49 2070
3033.01 2114
3033.53 2193
3034.05 2197
3034.57 2100
3035.09 2246
3035.61 2183
3036.13 2107
3036.65 2182
3037.17 2135
3037.69 2117
3038.21 2137
3038.73 2238
3039.25 2116
3039.76 2178
3040.28 2240
3040.80 2168
3041.32 2086
3041.84 1939
3042.36 2004
3042.88 2224
3043.40 2251
3043.92 2016
3044.44 1999
3044.96 2205
3045.48 2147
3046.00 2149
3046.52 2051
3047.04 1984
3047.56 2089
3048.08 2136
3048.60 2122
3049.13 1935
3049.65 2025
3050.17 2201
3050.69 2126
3051.21 1996
3051.73 1886
3052.25 2021
3052.77 2063
3053.29 1989
3053.81 1958
3054.33 1991
3054.85 2014
3055.37 2180
3055.89 2206
3056.42 1999
3056.94 1931
3057.46 1970
3057.98 2131
3058.50 2103
3059.02 2069
3059.54 2057
3060.06 2058
3060.59 2057
3061.11 2069
3061.63 2231
3062.15 2141
3062.67 1934
3063.19 2050
3063.71 2155
3064.24 2067
3064.76 2157
3065.28 2103
3065.80 2096
3066.32 2142
3066.85 2099
3067.37 2159
3067.89 2054
3068.41 2104
3068.93 2251
3069.46 2068
3069.98 2089
3070.50 2059
3071.02 2192
3071.54 2112
3072.07 1978
3072.59 2027
3073.11 2066
3073.63 2001
3074.16 1851
3074.68 1992
3075.20 2179
3075.73 2039
3076.25 2201
3076.77 2238
3077.29 2166
3077.82 2208
3078.34 2261
3078.86 1937
3079.39 2041
3079.91 2234
3080.43 2091
3080.95 2114
3081.48 2160
3082.00 1997
3082.52 2155
3083.05 2135
3083.57 2038
3084.09 2065
3084.62 2015
3085.14 2079
3085.66 2177
3086.19 2045
3086.71 2170
3087.24 2121
3087.76 2048
3088.28 2246
3088.81 2232
3089.33 2162
3089.85 2224
3090.38 2140
3090.90 2158
3091.43 1997
3091.95 2015
3092.47 2171
3093.00 2139
3093.52 1978
3094.05 2036
3094.57 1942
3095.10 1999
3095.62 2014
3096.14 2037
3096.67 1967
3097.19 2097
3097.72 2003
3098.24 1975
3098.77 2135
3099.29 2041
3099.82 2073
3100.34 2121
3100.87 2261
3101.39 2118
3101.92 2011
3102.44 2088
3102.97 2053
3103.49 2140
3104.02 2288
3104.54 2279
3105.07 2243
3105.59 2211
3106.12 2168
3106.64 2259
3107.17 2210
3107.69 2159
3108.22 2039
3108.74 2003
3109.27 2156
3109.79 2003
3110.32 2116
3110.85 2023
3111.37 1977
3111.90 2085
3112.42 2055
3112.95 2032
3113.48 1947
3114.00 2040
3114.53 2215
3115.05 2057
3115.58 2171
3116.11 2036
3116.63 1980
3117.16 2145
3117.68 2174
3118.21 2045
3118.74 1986
3119.26 2057
3119.79 2063
3120.32 1968
3120.84 1801
3121.37 1973
3121.90 1977
3122.42 1840
3122.95 1840
3123.48 2021
3124.00 1972
3124.53 2039
3125.06 1965
3125.58 2014
3126.11 2097
3126.64 2038
3127.16 2000
3127.69 2115
3128.22 2042
3128.75 2166
3129.27 2140
3129.80 2163
3130.33 2001
3130.85 1961
3131.38 2040
3131.91 2038
3132.44 1987
3132.96 1980
3133.49 1874
3134.02 1962
3134.55 1986
3135.07 1928
3135.60 1826
3136.13 2121
3136.66 1941
3137.19 2086
3137.71 2050
3138.24 2010
3138.77 1929
3139.30 1886
3139.83 1957
3140.35 1981
3140.88 1962
3141.41 1941
3141.94 1939
3142.47 1913
3143.00 1969
3143.52 2092
3144.05 2072
3144.58 2046
3145.11 2060
3145.64 2100
3146.17 1993
3146.70 2044
3147.22 2179
3147.75 2110
3148.28 2057
3148.81 2052
3149.34 2174
3149.87 2238
3150.40 2228
3150.93 2150
3151.46 2293
3151.98 2122
3152.51 2085
3153.04 2232
3153.57 2182
3154.10 2352
3154.63 2162
3155.16 2045
3155.69 2070
3156.22 2106
3156.75 1969
3157.28 1940
3157.81 2016
3158.34 2120
3158.87 2039
3159.40 2039
3159.93 2012
3160.46 2057
3160.99 2182
3161.52 2079
3162.05 2066
3162.58 1970
3163.11 2113
3163.64 2043
3164.17 2108
3164.70 2157
3165.23 1980
3165.76 1992
3166.29 2141
3166.82 2069
3167.35 2061
3167.88 1989
3168.41 1976
3168.94 1930
3169.47 1823
3170.00 1980
3170.53 1969
3171.06 1986
3171.59 1975
3172.13 1982
3172.66 2018
3173.19 1865
3173.72 2015
3174.25 2247
3174.78 2171
3175.31 2276
3175.84 2158
3176.37 2275
3176.90 2207
3177.44 2194
3177.97 2187
3178.50 2049
3179.03 2075
3179.56 2021
3180.09 1940
3180.62 2003
3181.16 1922
3181.69 1936
3182.22 2008
3182.75 1908
3183.28 2021
3183.81 1902
3184.35 1979
3184.88 2174
3185.41 1957
3185.94 1917
3186.47 2058
3187.01 1993
3187.54 2027
3188.07 2068
3188.60 1893
3189.14 1867
3189.67 1844
3190.20 1785
3190.73 1850
3191.26 1837
3191.80 1848
3192.33 1865
3192.86 1866
3193.39 1850
3193.93 1900
3194.46 2151
3194.99 1904
3195.53 1956
3196.06 1959
3196.59 1860
3197.12 2022
3197.66 1935
3198.19 2006
3198.72 1860
3199.26 1948
3199.79 2017
3200.32 2076
3200.86 1977
3201.39 1958
3201.92 2119
3202.46 2132
3202.99 2020
3203.52 2101
3204.06 2195
3204.59 2131
3205.12 1925
3205.66 1963
3206.19 1986
3206.72 1955
3207.26 1937
3207.79 1972
3208.33 2088
3208.86 1949
3209.39 1844
3209.93 1998
3210.46 1912
3211.00 1969
3211.53 2093
3212.06 2083
3212.60 2149
3213.13 2273
3213.67 2162
3214.20 2169
3214.74 2230
3215.27 2157
3215.80 2093
3216.34 2135
3216.87 2193
3217.41 2122
3217.94 2112
3218.48 2087
3219.01 1942
3219.55 2093
3220.08 2045
3220.62 2157
3221.15 2254
3221.69 2159
3222.22 1997
3222.76 1929
3223.29 2094
3223.83 2106
3224.36 2133
3224.90 2102
3225.43 1947
3225.97 2150
3226.50 1983
3227.04 1993
3227.57 2216
3228.11 1986
3228.65 2008
3229.18 1966
3229.72 2087
3230.25 1930
3230.79 1986
3231.32 2104
3231.86 2039
3232.40 2021
3232.93 2032
3233.47 2019
3234.00 1983
3234.54 2030
3235.08 1993
3235.61 1873
3236.15 2134
3236.68 2130
3237.22 2028
3237.76 2014
3238.29 1980
3238.83 2074
3239.37 2146
3239.90 2028
3240.44 2133
3240.97 2308
3241.51 2298
3242.05 2233
3242.58 2238
3243.12 2189
3243.66 2215
3244.20 2074
3244.73 2015
3245.27 1913
3245.81 2034
3246.34 2025
3246.88 2059
3247.42 1959
3247.95 1864
3248.49 1969
3249.03 1930
3249.57 1921
3250.10 1912
3250.64 1920
3251.18 1952
3251.72 2049
3252.25 2058
3252.79 1978
3253.33 1989
3253.87 2038
3254.40 2084
3254.94 2273
3255.48 2173
3256.02 2090
3256.55 2095
3257.09 2113
3257.63 2048
3258.17 2131
3258.71 2151
3259.24 2248
3259.78 2416
3260.32 2185
3260.86 2323
3261.40 2213
3261.94 2279
3262.47 2200
3263.01 2369
3263.55 2456
3264.09 2515
3264.63 2405
3265.17 2457
3265.71 2639
3266.24 2451
3266.78 2208
3267.32 2310
3267.86 2218
3268.40 2217
3268.94 2278
3269.48 2045
3270.02 1887
3270.55 2087
3271.09 2048
3271.63 2111
3272.17 2039
3272.71 1999
3273.25 2081
3273.79 2134
3274.33 2048
3274.87 2073
3275.41 2107
3275.95 2172
3276.49 2272
3277.03 2201
3277.57 2272
3278.11 2268
3278.65 2260
3279.19 2288
3279.73 2007
3280.26 2025
3280.80 2152
3281.34 2088
3281.88 1925
3282.42 2034
3282.96 2212
3283.50 2031
3284.04 2054
3284.59 2098
3285.13 2213
3285.67 2269
3286.21 2238
3286.75 2128
3287.29 2023
3287.83 2087
3288.37 2222
3288.91 2265
3289.45 2175
3289.99 2054
3290.53 1985
3291.07 2092
3291.61 2061
3292.15 2159
3292.69 2177
3293.23 2353
3293.77 2166
3294.32 2078
3294.86 2167
3295.40 2223
3295.94 2210
3296.48 2224
3297.02 2179
3297.56 2138
3298.10 2285
3298.65 2477
3299.19 2178
3299.73 2104
3300.27 2345
3300.81 1993
3301.35 2107
3301.89 2135
3302.44 2064
3302.98 2048
3303.52 2038
3304.06 2097
3304.60 1986
3305.14 2037
3305.69 2050
3306.23 2025
3306.77 1983
3307.31 2012
3307.85 2035
3308.40 2058
3308.94 2112
3309.48 2038
3310.02 2098
3310.57 2135
3311.11 2187
3311.65 2055
3312.19 2112
3312.74 1999
3313.28 2131
3313.82 2195
3314.36 2094
3314.91 2192
3315.45 2226
3315.99 2212
3316.53 2161
3317.08 2220
3317.62 2357
3318.16 2138
3318.71 2181
3319.25 2146
3319.79 1939
3320.34 2107
3320.88 2164
3321.42 2158
3321.96 1986
3322.51 2023
3323.05 2171
3323.59 2122
3324.14 2000
3324.68 2097
3325.23 2163
3325.77 2224
3326.31 2257
3326.86 1988
3327.40 1947
3327.94 2021
3328.49 2061
3329.03 2023
3329.57 1984
3330.12 2119
3330.66 2188
3331.21 1951
3331.75 1949
3332.29 1975
3332.84 2026
3333.38 1903
3333.93 1903
3334.47 1916
3335.02 1954
3335.56 1963
3336.10 1976
3336.65 1996
3337.19 2111
3337.74 2023
3338.28 1973
3338.83 2168
3339.37 2103
3339.92 1912
3340.46 2036
3341.01 1998
3341.55 1970
3342.10 2000
3342.64 2051
3343.19 2002
3343.73 2018
3344.28 1918
3344.82 1953
3345.37 1999
3345.91 2033
3346.46 1976
3347.00 2093
3347.55 2027
3348.09 2005
3348.64 2065
3349.18 1880
3349.73 1966
3350.27 2178
3350.82 2207
3351.37 2083
3351.91 2053
3352.46 1930
3353.00 1914
3353.55 1909
3354.10 1892
3354.64 1916
3355.19 2011
3355.73 1998
3356.28 2088
3356.83 1956
3357.37 2023
3357.92 1938
3358.46 1913
3359.01 1865
3359.56 1784
3360.10 1708
3360.65 1810
3361.20 2015
3361.74 1842
3362.29 1845
3362.84 1949
3363.38 1896
3363.93 1831
3364.48 1839
3365.02 1729
3365.57 1837
3366.12 1862
3366.66 1951
3367.21 1898
3367.76 1864
3368.30 1863
3368.85 1860
3369.40 1890
3369.94 1844
3370.49 1850
3371.04 1884
3371.59 1955
3372.13 1973
3372.68 1944
3373.23 1724
3373.78 1871
3374.32 2014
3374.87 1903
3375.42 1783
3375.97 1796
3376.51 1930
3377.06 1848
3377.61 1852
3378.16 1856
3378.71 1944
3379.25 1810
3379.80 1759
3380.35 1755
3380.90 1887
3381.45 1844
3381.99 1886
3382.54 1857
3383.09 1845
3383.64 1761
3384.19 1692
3384.74 1889
3385.28 1822
3385.83 1849
3386.38 1893
3386.93 1869
3387.48 1977
3388.03 1935
3388.58 1853
3389.12 1939
3389.67 1949
3390.22 1952
3390.77 1895
3391.32 1984
3391.87 1957
3392.42 1993
3392.97 1969
3393.52 1917
3394.06 1905
3394.61 2039
3395.16 1930
3395.71 1959
3396.26 1797
3396.81 1869
3397.36 1821
3397.91 1907
3398.46 1864
3399.01 1910
3399.56 1915
3400.11 1793
3400.66 1827
3401.21 1850
3401.76 1880
3402.31 1904
3402.86 1848
3403.41 1763
3403.96 1963
3404.51 1752
3405.06 1665
3405.61 1959
3406.16 1987
3406.71 1870
3407.26 1824
3407.81 1927
3408.36 2066
3408.91 1934
3409.46 1743
3410.01 1811
3410.56 1819
3411.11 1860
3411.66 1808
3412.21 1887
3412.76 1790
3413.31 1852
3413.86 1820
3414.41 1877
3414.96 1907
3415.51 1988
3416.07 1989
3416.62 1947
3417.17 1838
3417.72 1882
3418.27 2048
3418.82 2060
3419.37 2002
3419.92 1849
3420.47 1960
3421.03 1844
3421.58 1826
3422.13 1947
3422.68 1839
3423.23 1873
3423.78 1814
3424.33 1774
3424.89 1830
3425.44 1961
3425.99 1807
3426.54 1937
3427.09 1908
3427.65 1991
3428.20 1982
3428.75 1893
3429.30 2005
3429.85 1713
3430.41 1670
3430.96 1834
3431.51 1888
3432.06 1878
3432.61 1804
3433.17 1842
3433.72 1833
3434.27 1644
3434.82 1752
3435.38 1754
3435.93 1791
3436.48 1849
3437.03 1854
3437.59 1686
3438.14 1880
3438.69 1928
3439.24 1877
3439.80 1741
3440.35 1850
3440.90 1867
3441.46 1939
3442.01 1992
3442.56 2090
3443.11 1821
3443.67 1787
3444.22 1980
3444.77 2050
3445.33 1805
3445.88 1768
3446.43 1784
3446.99 1785
3447.54 1806
3448.09 1869
3448.65 1859
3449.20 1728
3449.76 1796
3450.31 1832
3450.86 1938
3451.42 1864
3451.97 1983
3452.52 1827
3453.08 1820
3453.63 1707
3454.19 1624
3454.74 1797
3455.29 1770
3455.85 1751
3456.40 1937
3456.96 1896
3457.51 1848
3458.07 1928
3458.62 1898
3459.17 1823
3459.73 1850
3460.28 1925
3460.84 1803
3461.39 1844
3461.95 1762
3462.50 2033
3463.06 2054
3463.61 1788
3464.17 1705
3464.72 1819
3465.27 1808
3465.83 1880
3466.38 1884
3466.94 1715
3467.49 1769
3468.05 1924
3468.61 1832
3469.16 1800
3469.72 1854
3470.27 1857
3470.83 1852
3471.38 2082
3471.94 1943
3472.49 1984
3473.05 1861
3473.60 1988
3474.16 1846
3474.71 1864
3475.27 1839
3475.83 1954
3476.38 1974
3476.94 1983
3477.49 1860
3478.05 1859
3478.61 1988
3479.16 2052
3479.72 2047
3480.27 1899
3480.83 1969
3481.39 2096
3481.94 1994
3482.50 1976
3483.05 1978
3483.61 2055
3484.17 2070
3484.72 1933
3485.28 1898
3485.84 1897
3486.39 1957
3486.95 2041
3487.51 2038
3488.06 2051
3488.62 2115
3489.18 2100
3489.73 2170
3490.29 2123
3490.85 2148
3491.40 2431
3491.96 2381
3492.52 2442
3493.08 2306
3493.63 2297
3494.19 2532
3494.75 2322
3495.30 2426
3495.86 2423
3496.42 2381
3496.98 2537
3497.53 2384
3498.09 2349
3498.65 2605
3499.21 2543
3499.76 2517
3500.32 2626
3500.88 2788
3501.44 3058
3501.99 3280
3502.55 3444
3503.11 3877
3503.67 4033
3504.23 4209
3504.78 4770
3505.34 5349
3505.90 5761
3506.46 5635
3507.02 5822
3507.58 5891
3508.13 5518
3508.69 5388
3509.25 5239
3509.81 4355
3510.37 3836
3510.93 3625
3511.48 3214
3512.04 2883
3512.60 2772
3513.16 2658
3513.72 2302
3514.28 2346
3514.84 2090
3515.40 2232
3515.95 2015
3516.51 1975
3517.07 2104
3517.63 2200
3518.19 2038
3518.75 2136
3519.31 2073
3519.87 1919
3520.43 2024
3520.99 1883
3521.55 1906
3522.11 2052
3522.67 2067
3523.22 2037
3523.78 1947
3524.34 1972
3524.90 2009
3525.46 1960
3526.02 1815
3526.58 2008
3527.14 2121
3527.70 1771
3528.26 1750
3528.82 1965
3529.38 1996
3529.94 1976
3530.50 2017
3531.06 1960
3531.62 2096
3532.18 2080
3532.74 2231
3533.30 2170
3533.86 2119
3534.42 2138
3534.98 2241
3535.54 2070
3536.11 1964
3536.67 2044
3537.23 2166
3537.79 2091
3538.35 2039
3538.91 2074
3539.47 2053
3540.03 2164
3540.59 2324
3541.15 2226
3541.71 2271
3542.27 2241
3542.84 2181
3543.40 2406
3543.96 2546
3544.52 2505
3545.08 2492
3545.64 2316
3546.20 2303
3546.76 2418
3547.33 2372
3547.89 2191
3548.45 2076
3549.01 1997
3549.57 1970
3550.13 2026
3550.69 1855
3551.26 1980
3551.82 1787
3552.38 1768
3552.94 1851
3553.50 1754
3554.07 1748
3554.63 1795
3555.19 1938
3555.75 1834
3556.31 1747
3556.88 1847
3557.44 1776
3558.00 1753
3558.56 1944
3559.13 1800
3559.69 1957
3560.25 2022
3560.81 1853
3561.38 1894
3561.94 1786
3562.50 1988
3563.06 2082
3563.63 2089
3564.19 1947
3564.75 1948
3565.31 1989
3565.88 2001
3566.44 1943
3567.00 2118
3567.57 1965
3568.13 2019
3568.69 1954
3569.26 1962
3569.82 1846
3570.38 1904
3570.95 1824
3571.51 1900
3572.07 1815
3572.64 1855
3573.20 1825
3573.76 1753
3574.33 1980
3574.89 2141
3575.45 1991
3576.02 1981
3576.58 1904
3577.14 1789
3577.71 1807
3578.27 1984
3578.84 2131
3579.40 1995
3579.96 1985
3580.53 1983
3581.09 2078
3581.66 2093
3582.22 2082
3582.78 2016
3583.35 1978
3583.91 2091
3584.48 2013
3585.04 1879
3585.61 2093
3586.17 2092
3586.74 1931
3587.30 1828
3587.86 1788
3588.43 1931
3588.99 1905
3589.56 1893
3590.12 1861
3590.69 1922
3591.25 2009
3591.82 1855
3592.38 1737
3592.95 1900
3593.51 1930
3594.08 1885
3594.64 1967
3595.21 1783
3595.77 1888
3596.34 1984
3596.90 1833
3597.47 1797
3598.04 1913
3598.60 1853
3599.17 1927
3599.73 1960
3600.30 1876
3600.86 2010
3601.43 1750
3601.99 1953
3602.56 2003
3603.13 1957
3603.69 1940
3604.26 1946
3604.82 1880
3605.39 1819
3605.96 1848
3606.52 1982
3607.09 1891
3607.65 1916
3608.22 1912
3608.79 1697
3609.35 1732
3609.92 1798
3610.49 1925
3611.05 1915
3611.62 1916
3612.19 1820
3612.75 1835
3613.32 1794
3613.89 1820
3614.45 1868
3615.02 1896
3615.59 1767
3616.15 1846
3616.72 1993
3617.29 2104
3617.85 2131
3618.42 2175
3618.99 2101
3619.55 2152
3620.12 2252
3620.69 2341
3621.26 2340
3621.82 2208
3622.39 2198
3622.96 2108
3623.53 2108
3624.09 2052
3624.66 1858
3625.23 1974
3625.80 1924
3626.36 1958
3626.93 1842
3627.50 1785
3628.07 1864
3628.63 1687
3629.20 1673
3629.77 1709
3630.34 1701
3630.91 1852
3631.47 1792
3632.04 1835
3632.61 2045
3633.18 2040
3633.75 2143
3634.32 2069
3634.88 2285
3635.45 2192
3636.02 2033
3636.59 2198
3637.16 2151
3637.73 2137
3638.29 2030
3638.86 1834
3639.43 1941
3640.00 1940
3640.57 2001
3641.14 2084
3641.71 2086
3642.28 1903
3642.84 1872
3643.41 1868
3643.98 1913
3644.55 1873
3645.12 1873
3645.69 1812
3646.26 1848
3646.83 1857
3647.40 1703
3647.97 1700
3648.54 1691
3649.11 1777
3649.68 1782
3650.25 1777
3650.81 1597
3651.38 1841
3651.95 2001
3652.52 1807
3653.09 1760
3653.66 1754
3654.23 1851
3654.80 1828
3655.37 2008
3655.94 1849
3656.51 1984
3657.08 2042
3657.65 1927
3658.22 1947
3658.79 1966
3659.36 1940
3659.93 1973
3660.50 1967
3661.07 2005
3661.64 2031
3662.22 1968
3662.79 1829
3663.36 1980
3663.93 1957
3664.50 1947
3665.07 1752
3665.64 1865
3666.21 2005
3666.78 1895
3667.35 1903
3667.92 1869
3668.49 1847
3669.06 1701
3669.64 1814
3670.21 1771
3670.78 1780
3671.35 1848
3671.92 1609
3672.49 1737
3673.06 1894
3673.63 1824
3674.21 1880
3674.78 1881
3675.35 1825
3675.92 1857
3676.49 1752
3677.06 1836
3677.63 1871
3678.21 1745
3678.78 1745
3679.35 1846
3679.92 1862
3680.49 1798
3681.07 1797
3681.64 1746
3682.21 1675
3682.78 1727
3683.35 1771
3683.93 1681
3684.50 1727
3685.07 1697
3685.64 1794
3686.21 1799
3686.79 1815
3687.36 1861
3687.93 1838
3688.50 1883
3689.08 1910
3689.65 1840
3690.22 1806
3690.80 1835
3691.37 1874
3691.94 1854
3692.51 1757
3693.09 1729
3693.66 1621
3694.23 1572
3694.81 1656
3695.38 1852
3695.95 1669
3696.52 1609
3697.10 1653
3697.67 1614
3698.24 1621
3698.82 1643
3699.39 1721
3699.96 1655
3700.54 1637
3701.11 1739
3701.68 1602
3702.26 1673
3702.83 1644
3703.41 1727
3703.98 1831
3704.55 1830
3705.13 1603
3705.70 1699
3706.27 1717
3706.85 1589
3707.42 1702
3708.00 1738
3708.57 1869
3709.14 1710
3709.72 1679
3710.29 1716
3710.87 1734
3711.44 1710
3712.02 1761
3712.59 1714
3713.16 1844
3713.74 1853
3714.31 1840
3714.89 1778
3715.46 1615
3716.04 1700
3716.61 1659
3717.19 1824
3717.76 1739
3718.34 1690
3718.91 1699
3719.49 1781
3720.06 1734
3720.64 1634
3721.21 1596
3721.79 1626
3722.36 1580
3722.94 1613
3723.51 1667
3724.09 1589
3724.66 1530
3725.24 1701
3725.81 1842
3726.39 1742
3726.96 1744
3727.54 1690
3728.12 1607
3728.69 1753
3729.27 1880
3729.84 1806
3730.42 1648
3730.99 1811
3731.57 1847
3732.15 1756
3732.72 1780
3733.30 1884
3733.87 1961
3734.45 1948
3735.03 1707
3735.60 1630
3736.18 1942
3736.75 1895
3737.33 1716
3737.91 1626
3738.48 1599
3739.06 1789
3739.64 1762
3740.21 1733
3740.79 1718
3741.37 1687
3741.94 1774
3742.52 1726
3743.10 1681
3743.67 1670
3744.25 1751
3744.83 1760
3745.40 1810
3745.98 1825
3746.56 1680
3747.13 1719
3747.71 1841
3748.29 1762
3748.87 1766
3749.44 1760
3750.02 1685
3750.60 1697
3751.17 1576
3751.75 1635
3752.33 1816
3752.91 1766
3753.48 1709
3754.06 1610
3754.64 1538
3755.22 1693
3755.80 1732
3756.37 1527
3756.95 1609
3757.53 1573
3758.11 1682
3758.68 1708
3759.26 1639
3759.84 1664
3760.42 1783
3761.00 1549
3761.58 1680
3762.15 1534
3762.73 1615
3763.31 1543
3763.89 1615
3764.47 1659
3765.04 1680
3765.62 1716
3766.20 1709
3766.78 1780
3767.36 1703
3767.94 1673
3768.52 1835
3769.10 1700
3769.67 1633
3770.25 1674
3770.83 1717
3771.41 1627
3771.99 1734
3772.57 1801
3773.15 1671
3773.73 1780
3774.31 1756
3774.89 1658
3775.46 1761
3776.04 1670
3776.62 1744
3777.20 1671
3777.78 1700
3778.36 1813
3778.94 1619
3779.52 1612
3780.10 1637
3780.68 1546
3781.26 1589
3781.84 1605
3782.42 1539
3783.00 1684
3783.58 1613
3784.16 1607
3784.74 1605
3785.32 1675
3785.90 1747
3786.48 1666
3787.06 1832
3787.64 1766
3788.22 1705
3788.80 1805
3789.38 1777
3789.96 1686
3790.54 1630
3791.12 1814
3791.70 1729
3792.28 1730
3792.86 1760
3793.44 1836
3794.02 1767
3794.60 1788
3795.18 1802
3795.77 2001
3796.35 1897
3796.93 1830
3797.51 1904
3798.09 2101
3798.67 2086
3799.25 2060
3799.83 2115
3800.41 2064
3800.99 1948
3801.58 2207
3802.16 2452
3802.74 2353
3803.32 2225
3803.90 2475
3804.48 2288
3805.06 2268
3805.65 2230
3806.23 2137
3806.81 2136
3807.39 1989
3807.97 1955
3808.55 1919
3809.14 1992
3809.72 1926
3810.30 1938
3810.88 2157
3811.46 2113
3812.05 2072
3812.63 2019
3813.21 2018
3813.79 2053
3814.37 2127
3814.96 2084
3815.54 2229
3816.12 2292
3816.70 2323
3817.29 2303
3817.87 2368
3818.45 2280
3819.03 2107
3819.62 2084
3820.20 2202
3820.78 1905
3821.36 1816
3821.95 1843
3822.53 1819
3823.11 1801
3823.70 1842
3824.28 1860
3824.86 1772
3825.45 1735
3826.03 1819
3826.61 1819
3827.19 1755
3827.78 1832
3828.36 1817
3828.94 1711
3829.53 1737
3830.11 1798
3830.69 1773
3831.28 1718
3831.86 1661
3832.45 1783
3833.03 1857
3833.61 1767
3834.20 1897
3834.78 1673
3835.36 1787
3835.95 1762
3836.53 1691
3837.12 1834
3837.70 1899
3838.28 1775
3838.87 1696
3839.45 1669
3840.04 1605
3840.62 1743
3841.20 1754
3841.79 1715
3842.37 1720
3842.96 1696
3843.54 1792
3844.13 1712
3844.71 1607
3845.30 1646
3845.88 1614
3846.47 1666
3847.05 1772
3847.63 1765
3848.22 1820
3848.80 1782
3849.39 1809
3849.97 1626
3850.56 1679
3851.14 1694
3851.73 1806
3852.31 1854
3852.90 1872
3853.48 1777
3854.07 1739
3854.66 1725
3855.24 1874
3855.83 1810
3856.41 1787
3857.00 1747
3857.58 1813
3858.17 1786
3858.75 1781
3859.34 1722
3859.92 1761
3860.51 1790
3861.10 1748
3861.68 1667
3862.27 1615
3862.85 1710
3863.44 1909
3864.03 1793
3864.61 1595
3865.20 1619
3865.78 1675
3866.37 1680
3866.96 1805
3867.54 1786
3868.13 1717
3868.72 1684
3869.30 1880
3869.89 1776
3870.47 1781
3871.06 1771
3871.65 1779
3872.23 1665
3872.82 1631
3873.41 1751
3873.99 1813
3874.58 1698
3875.17 1834
3875.76 1699
3876.34 1702
3876.93 1762
3877.52 1612
3878.10 1804
3878.69 1906
3879.28 1857
3879.86 1766
3880.45 1793
3881.04 1840
3881.63 1713
3882.21 1694
3882.80 1815
3883.39 1709
3883.98 1671
3884.56 1891
3885.15 1782
3885.74 1684
3886.33 1716
3886.91 1628
3887.50 1572
3888.09 1624
3888.68 1639
3889.27 1675
3889.85 1588
3890.44 1486
3891.03 1616
3891.62 1642
3892.21 1825
3892.79 1695
3893.38 1589
3893.97 1719
3894.56 1591
3895.15 1685
3895.74 1685
3896.32 1617
3896.91 1543
3897.50 1557
3898.09 1668
3898.68 1728
3899.27 1657
3899.86 1480
3900.45 1668
3901.03 1572
3901.62 1561
3902.21 1586
3902.80 1634
3903.39 1665
3903.98 1512
3904.57 1639
3905.16 1606
3905.75 1579
3906.34 1668
3906.92 1711
3907.51 1699
3908.10 1499
3908.69 1453
3909.28 1419
3909.87 1431
3910.46 1653
3911.05 1704
3911.64 1676
3912.23 1412
3912.82 1394
3913.41 1555
3914.00 1499
3914.59 1430
3915.18 1523
3915.77 1622
3916.36 1576
3916.95 1634
3917.54 1635
3918.13 1512
3918.72 1569
3919.31 1533
3919.90 1474
3920.49 1585
3921.08 1549
3921.67 1584
3922.26 1797
3922.85 1700
3923.44 1614
3924.03 1619
3924.62 1672
3925.21 1505
3925.80 1480
3926.40 1518
3926.99 1555
3927.58 1415
3928.17 1503
3928.76 1502
3929.35 1525
3929.94 1702
3930.53 1626
3931.12 1493
3931.71 1613
3932.30 1621
3932.90 1482
3933.49 1510
3934.08 1460
3934.67 1455
3935.26 1419
3935.85 1459
3936.44 1430
3937.04 1435
3937.63 1484
3938.22 1534
3938.81 1478
3939.40 1428
3939.99 1583
3940.59 1662
3941.18 1594
3941.77 1589
3942.36 1609
3942.95 1528
3943.55 1549
3944.14 1704
3944.73 1570
3945.32 1670
3945.91 1576
3946.51 1657
3947.10 1615
3947.69 1521
3948.28 1500
3948.88 1442
3949.47 1445
3950.06 1502
3950.65 1596
3951.25 1551
3951.84 1558
3952.43 1590
3953.02 1513
3953.62 1553
3954.21 1596
3954.80 1468
3955.40 1648
3955.99 1649
3956.58 1533
3957.17 1526
3957.77 1609
3958.36 1579
3958.95 1591
3959.55 1507
3960.14 1657
3960.73 1549
3961.33 1560
3961.92 1620
3962.51 1524
3963.11 1370
3963.70 1355
3964.29 1548
3964.89 1521
3965.48 1486
3966.08 1426
3966.67 1481
3967.26 1521
3967.86 1469
3968.45 1529
3969.04 1602
3969.64 1611
3970.23 1541
3970.83 1567
3971.42 1490
3972.01 1408
3972.61 1477
3973.20 1461
3973.80 1360
3974.39 1425
3974.99 1476
3975.58 1450
3976.18 1463
3976.77 1595
3977.36 1519
3977.96 1405
3978.55 1561
3979.15 1543
3979.74 1540
3980.34 1517
3980.93 1630
3981.53 1519
3982.12 1483
3982.72 1550
3983.31 1615
3983.91 1625
3984.50 1456
3985.10 1479
3985.69 1470
3986.29 1621
3986.88 1462
3987.48 1411
3988.07 1464
3988.67 1535
3989.26 1600
3989.86 1545
3990.46 1493
3991.05 1484
3991.65 1561
3992.24 1653
3992.84 1612
3993.43 1750
3994.03 1689
3994.63 1672
3995.22 1714
3995.82 1739
3996.41 1742
3997.01 1719
3997.61 1655
3998.20 1638
3998.80 1627
3999.39 1578
3999.99 1501
4000.59 1491
4001.18 1457
4001.78 1478
4002.38 1464
4002.97 1632
4003.57 1493
4004.17 1426
4004.76 1540
4005.36 1561
4005.96 1455
4006.55 1364
4007.15 1446
4007.75 1474
4008.34 1542
4008.94 1638
4009.54 1623
4010.13 1485
4010.73 1677
4011.33 1598
4011.93 1519
4012.52 1446
4013.12 1661
4013.72 1607
4014.31 1569
4014.91 1526
4015.51 1591
4016.11 1583
4016.70 1628
4017.30 1601
4017.90 1648
4018.50 1795
4019.09 1853
4019.69 1665
4020.29 1609
4020.89 1713
4021.49 1608
4022.08 1746
4022.68 1650
4023.28 1698
4023.88 1494
4024.48 1498
4025.07 1653
4025.67 1693
4026.27 1761
4026.87 1647
4027.47 1711
4028.06 1907
4028.66 1706
4029.26 1768
4029.86 1765
4030.46 1650
4031.06 1744
4031.66 1708
4032.25 1667
4032.85 1747
4033.45 1735
4034.05 1729
4034.65 1560
4035.25 1586
4035.85 1522
4036.45 1595
4037.05 1495
4037.64 1611
4038.24 1503
4038.84 1501
4039.44 1596
4040.04 1444
4040.64 1370
4041.24 1403
4041.84 1445
4042.44 1400
4043.04 1484
4043.64 1609
4044.24 1592
4044.84 1474
4045.44 1481
4046.04 1492
4046.64 1593
4047.24 1607
4047.84 1563
4048.44 1559
4049.03 1466
4049.63 1580
4050.23 1590
4050.83 1597
4051.43 1474
4052.04 1547
4052.64 1433
4053.24 1384
4053.84 1347
4054.44 1435
4055.04 1510
4055.64 1684
4056.24 1763
4056.84 1680
4057.44 1506
4058.04 1502
4058.64 1449
4059.24 1575
4059.84 1443
4060.44 1484
4061.04 1507
4061.64 1520
4062.24 1495
4062.85 1488
4063.45 1590
4064.05 1469
4064.65 1535
4065.25 1543
4065.85 1547
4066.45 1591
4067.05 1483
4067.65 1483
4068.26 1576
4068.86 1567
4069.46 1592
4070.06 1496
4070.66 1507
4071.26 1461
4071.86 1487
4072.47 1449
4073.07 1467
4073.67 1500
4074.27 1423
4074.87 1451
4075.47 1643
4076.08 1557
4076.68 1575
4077.28 1490
4077.88 1390
4078.48 1403
4079.09 1423
4079.69 1450
4080.29 1539
4080.89 1522
4081.50 1560
4082.10 1595
4082.70 1586
4083.30 1541
4083.91 1668
4084.51 1536
4085.11 1425
4085.71 1560
4086.32 1481
4086.92 1383
4087.52 1576
4088.12 1558
4088.73 1636
4089.33 1516
4089.93 1416
4090.54 1498
4091.14 1531
4091.74 1421
4092.35 1439
4092.95 1510
4093.55 1573
4094.15 1426
4094.76 1517
4095.36 1416
4095.96 1499
4096.57 1531
4097.17 1488
4097.78 1512
4098.38 1402
4098.98 1404
4099.59 1471
4100.19 1480
4100.79 1462
4101.40 1403
4102.00 1463
4102.61 1557
4103.21 1719
4103.81 1642
4104.42 1657
4105.02 1749
4105.63 1802
4106.23 1893
4106.83 1743
4107.44 1637
4108.04 1609
4108.65 1810
4109.25 1707
4109.85 1616
4110.46 1531
4111.06 1570
4111.67 1658
4112.27 1612
4112.88 1573
4113.48 1418
4114.09 1495
4114.69 1443
4115.30 1427
4115.90 1499
4116.51 1494
4117.11 1463
4117.72 1416
4118.32 1389
4118.93 1349
4119.53 1515
4120.14 1528
4120.74 1529
4121.35 1606
4121.95 1575
4122.56 1568
4123.16 1491
4123.77 1595
4124.37 1559
4124.98 1490
4125.59 1409
4126.19 1359
4126.80 1565
4127.40 1507
4128.01 1490
4128.61 1568
4129.22 1491
4129.83 1395
4130.43 1471
4131.04 1406
4131.64 1455
4132.25 1496
4132.86 1369
4133.46 1470
4134.07 1436
4134.67 1436
4135.28 1459
4135.89 1582
4136.49 1555
4137.10 1505
4137.71 1567
4138.31 1519
4138.92 1403
4139.53 1463
4140.13 1591
4140.74 1623
4141.35 1553
4141.95 1663
4142.56 1695
4143.17 1746
4143.77 1759
4144.38 1659
4144.99 1679
4145.59 1759
4146.20 1803
4146.81 1687
4147.42 1633
4148.02 1701
4148.63 1623
4149.24 1567
4149.84 1533
4150.45 1509
4151.06 1538
4151.67 1450
4152.27 1456
4152.88 1528
4153.49 1335
4154.10 1480
4154.70 1444
4155.31 1393
4155.92 1525
4156.53 1407
4157.14 1259
4157.74 1367
4158.35 1309
4158.96 1366
4159.57 1532
4160.18 1508
4160.78 1393
4161.39 1361
4162.00 1485
4162.61 1423
4163.22 1482
4163.83 1430
4164.43 1570
4165.04 1429
4165.65 1461
4166.26 1544
4166.87 1639
4167.48 1515
4168.09 1463
4168.69 1526
4169.30 1466
4169.91 1453
4170.52 1530
4171.13 1468
4171.74 1506
4172.35 1548
4172.96 1561
4173.57 1613
4174.17 1515
4174.78 1532
4175.39 1660
4176.00 1643
4176.61 1578
4177.22 1563
4177.83 1637
4178.44 1638
4179.05 1641
4179.66 1594
4180.27 1645
4180.88 1674
4181.49 1569
4182.10 1602
4182.71 1545
4183.32 1517
4183.93 1463
4184.54 1408
4185.15 1445
4185.76 1436
4186.37 1409
4186.98 1483
4187.59 1431
4188.20 1536
4188.81 1508
4189.42 1504
4190.03 1394
4190.64 1399
4191.25 1376
4191.86 1415
4192.47 1539
4193.08 1532
4193.69 1624
4194.30 1594
4194.91 1462
4195.52 1522
4196.13 1585
4196.74 1478
4197.35 1486
4197.97 1445
4198.58 1427
4199.19 1467
4199.80 1380
4200.41 1354
4201.02 1453
4201.63 1386
4202.24 1427
4202.85 1432
4203.47 1482
4204.08 1530
4204.69 1597
4205.30 1434
4205.91 1446
4206.52 1395
4207.13 1379
4207.75 1407
4208.36 1562
4208.97 1606
4209.58 1505
4210.19 1413
4210.80 1381
4211.42 1431
4212.03 1283
4212.64 1362
4213.25 1424
4213.86 1464
4214.48 1368
4215.09 1498
4215.70 1461
4216.31 1479
4216.92 1511
4217.54 1442
4218.15 1469
4218.76 1442
4219.37 1573
4219.99 1519
4220.60 1449
4221.21 1584
4221.82 1536
4222.44 1449
4223.05 1478
4223.66 1432
4224.28 1486
4224.89 1470
4225.50 1520
4226.11 1489
4226.73 1639
4227.34 1555
4227.95 1515
4228.57 1499
4229.18 1513
4229.79 1386
4230.41 1457
4231.02 1537
4231.63 1413
4232.25 1409
4232.86 1497
4233.47 1479
4234.09 1418
4234.70 1455
4235.31 1609
4235.93 1606
4236.54 1716
4237.15 1700
4237.77 1684
4238.38 1527
4239.00 1603
4239.61 1484
4240.22 1505
4240.84 1494
4241.45 1633
4242.07 1549
4242.68 1489
4243.29 1642
4243.91 1627
4244.52 1580
4245.14 1526
4245.75 1663
4246.37 1589
4246.98 1731
4247.59 1757
4248.21 1792
4248.82 1740
4249.44 1924
4250.05 1739
4250.67 1826
4251.28 1792
4251.90 1732
4252.51 1658
4253.13 1541
4253.74 1629
4254.36 1638
4254.97 1588
4255.59 1592
4256.20 1496
4256.82 1563
4257.43 1750
4258.05 1580
4258.66 1449
4259.28 1465
4259.89 1632
4260.51 1580
4261.12 1451
4261.74 1484
4262.35 1494
4262.97 1486
4263.59 1390
4264.20 1412
4264.82 1387
4265.43 1393
4266.05 1408
4266.66 1549
4267.28 1479
4267.90 1479
4268.51 1447
4269.13 1481
4269.74 1538
4270.36 1540
4270.98 1595
4271.59 1583
4272.21 1491
4272.83 1592
4273.44 1650
4274.06 1592
4274.68 1758
4275.29 1683
4275.91 1726
4276.52 1857
4277.14 1849
4277.76 2052
4278.37 2053
4278.99 1938
4279.61 1850
4280.23 1957
4280.84 1941
4281.46 1874
4282.08 1758
4282.69 1758
4283.31 1712
4283.93 1430
4284.54 1523
4285.16 1530
4285.78 1609
4286.40 1457
4287.01 1412
4287.63 1587
4288.25 1506
4288.87 1518
4289.48 1547
4290.10 1656
4290.72 1534
4291.34 1567
4291.95 1576
4292.57 1609
4293.19 1425
4293.81 1496
4294.42 1638
4295.04 1541
4295.66 1416
4296.28 1637
4296.90 1588
4297.51 1529
4298.13 1556
4298.75 1434
4299.37 1494
4299.99 1521
4300.61 1447
4301.22 1649
4301.84 1515
4302.46 1399
4303.08 1383
4303.70 1534
4304.32 1581
4304.94 1418
4305.55 1483
4306.17 1445
4306.79 1516
4307.41 1443
4308.03 1467
4308.65 1477
4309.27 1505
4309.89 1528
4310.50 1301
4311.12 1450
4311.74 1482
4312.36 1537
4312.98 1460
4313.60 1580
4314.22 1429
4314.84 1293
4315.46 1308
4316.08 1414
4316.70 1479
4317.32 1483
4317.94 1525
4318.56 1512
4319.18 1448
4319.80 1348
4320.42 1302
4321.04 1336
4321.65 1466
4322.27 1367
4322.89 1305
4323.51 1412
4324.13 1395
4324.75 1337
4325.37 1307
4325.99 1373
4326.62 1392
4327.24 1415
4327.86 1366
4328.48 1451
4329.10 1377
4329.72 1454
4330.34 1448
4330.96 1392
4331.58 1504
4332.20 1484
4332.82 1545
4333.44 1407
4334.06 1324
4334.68 1373
4335.30 1392
4335.92 1326
4336.54 1457
4337.16 1423
4337.79 1260
4338.41 1315
4339.03 1267
4339.65 1238
4340.27 1344
4340.89 1299
4341.51 1293
4342.13 1375
4342.76 1452
4343.38 1356
4344.00 1328
4344.62 1397
4345.24 1470
4345.86 1533
4346.48 1462
4347.11 1559
4347.73 1568
4348.35 1745
4348.97 1570
4349.59 1412
4350.22 1338
4350.84 1515
4351.46 1605
4352.08 1450
4352.70 1427
4353.33 1406
4353.95 1497
4354.57 1477
4355.19 1526
4355.81 1475
4356.44 1444
4357.06 1453
4357.68 1354
4358.30 1375
4358.93 1527
4359.55 1361
4360.17 1569
4360.79 1430
4361.42 1347
4362.04 1304
4362.66 1446
4363.28 1373
4363.91 1369
4364.53 1357
4365.15 1407
4365.78 1367
4366.40 1307
4367.02 1347
4367.65 1292
4368.27 1458
4368.89 1387
4369.52 1422
4370.14 1316
4370.76 1259
4371.39 1301
4372.01 1298
4372.63 1368
4373.26 1302
4373.88 1380
4374.50 1436
4375.13 1263
4375.75 1222
4376.37 1417
4377.00 1375
4377.62 1419
4378.25 1419
4378.87 1460
4379.49 1519
4380.12 1416
4380.74 1350
4381.37 1364
4381.99 1439
4382.61 1431
4383.24 1448
4383.86 1391
4384.49 1422
4385.11 1463
4385.74 1516
4386.36 1401
4386.98 1525
4387.61 1460
4388.23 1426
4388.86 1412
4389.48 1398
4390.11 1317
4390.73 1297
4391.36 1349
4391.98 1307
4392.61 1383
4393.23 1371
4393.86 1315
4394.48 1329
4395.11 1386
4395.73 1254
4396.36 1336
4396.98 1384
4397.61 1367
4398.23 1322
4398.86 1370
4399.48 1488
4400.11 1360
4400.74 1318
4401.36 1316
4401.99 1264
4402.61 1259
4403.24 1268
4403.86 1303
4404.49 1283
4405.11 1236
4405.74 1305
4406.37 1265
4406.99 1335
4407.62 1371
4408.24 1303
4408.87 1311
4409.50 1248
4410.12 1295
4410.75 1373
4411.38 1283
4412.00 1355
4412.63 1386
4413.25 1311
4413.88 1334
4414.51 1242
4415.13 1243
4415.76 1251
4416.39 1322
4417.01 1431
4417.64 1435
4418.27 1397
4418.89 1421
4419.52 1332
4420.15 1341
4420.77 1337
4421.40 1320
4422.03 1335
4422.66 1377
4423.28 1367
4423.91 1371
4424.54 1425
4425.16 1232
4425.79 1286
4426.42 1259
4427.05 1301
4427.67 1206
4428.30 1207
4428.93 1329
4429.56 1270
4430.18 1219
4430.81 1341
4431.44 1333
4432.07 1402
4432.69 1409
4433.32 1306
4433.95 1365
4434.58 1325
4435.21 1230
4435.83 1309
4436.46 1419
4437.09 1445
4437.72 1425
4438.35 1331
4438.97 1235
4439.60 1240
4440.23 1324
4440.86 1408
4441.49 1305
4442.12 1294
4442.74 1356
4443.37 1290
4444.00 1447
4444.63 1337
4445.26 1388
4445.89 1413
4446.52 1337
4447.14 1308
4447.77 1342
4448.40 1336
4449.03 1299
4449.66 1346
4450.29 1335
4450.92 1346
4451.55 1323
4452.18 1310
4452.81 1388
4453.44 1291
4454.06 1240
4454.69 1375
4455.32 1407
4455.95 1322
4456.58 1378
4457.21 1313
4457.84 1299
4458.47 1226
4459.10 1175
4459.73 1393
4460.36 1258
4460.99 1168
4461.62 1223
4462.25 1261
4462.88 1225
4463.51 1268
4464.14 1284
4464.77 1175
4465.40 1170
4466.03 1220
4466.66 1221
4467.29 1309
4467.92 1297
4468.55 1269
4469.18 1224
4469.81 1200
4470.44 1251
4471.07 1271
4471.70 1205
4472.33 1186
4472.96 1308
4473.59 1347
4474.22 1227
4474.86 1318
4475.49 1291
4476.12 1290
4476.75 1291
4477.38 1266
4478.01 1180
4478.64 1203
4479.27 1200
4479.90 1195
4480.53 1131
4481.17 1254
4481.80 1236
4482.43 1215
4483.06 1155
4483.69 1232
4484.32 1307
4484.95 1243
4485.58 1345
4486.22 1264
4486.85 1306
4487.48 1300
4488.11 1323
4488.74 1317
4489.37 1379
4490.01 1331
4490.64 1307
4491.27 1325
4491.90 1241
4492.53 1198
4493.17 1195
4493.80 1366
4494.43 1207
4495.06 1253
4495.70 1318
4496.33 1341
4496.96 1375
4497.59 1342
4498.22 1302
4498.86 1241
4499.49 1274
4500.12 1216
4500.75 1339
4501.39 1374
4502.02 1312
4502.65 1311
4503.29 1344
4503.92 1270
4504.55 1293
4505.18 1304
4505.82 1349
4506.45 1304
4507.08 1307
4507.72 1287
4508.35 1251
4508.98 1238
4509.62 1141
4510.25 1234
4510.88 1147
4511.52 1216
4512.15 1206
4512.78 1243
4513.42 1234
4514.05 1312
4514.68 1326
4515.32 1211
4515.95 1212
4516.58 1182
4517.22 1277
4517.85 1189
4518.48 1188
4519.12 1321
4519.75 1255
4520.39 1297
4521.02 1306
4521.65 1301
4522.29 1243
4522.92 1291
4523.56 1281
4524.19 1319
4524.83 1397
4525.46 1375
4526.09 1272
4526.73 1296
4527.36 1330
4528.00 1387
4528.63 1400
4529.27 1428
4529.90 1415
4530.54 1465
4531.17 1474
4531.81 1398
4532.44 1382
4533.07 1453
4533.71 1462
4534.34 1437
4534.98 1418
4535.61 1427
4536.25 1485
4536.88 1259
4537.52 1207
4538.16 1308
4538.79 1399
4539.43 1306
4540.06 1231
4540.70 1260
4541.33 1226
4541.97 1239
4542.60 1313
4543.24 1314
4543.87 1314
4544.51 1342
4545.15 1224
4545.78 1350
4546.42 1381
4547.05 1333
4547.69 1238
4548.32 1113
4548.96 1193
4549.60 1241
4550.23 1180
4550.87 1207
4551.50 1170
4552.14 1065
4552.78 1136
4553.41 1175
4554.05 1248
4554.69 1186
4555.32 1275
4555.96 1230
4556.60 1128
4557.23 1138
4557.87 1243
4558.51 1250
4559.14 1170
4559.78 1209
4560.42 1210
4561.05 1302
4561.69 1223
4562.33 1112
4562.96 1186
4563.60 1250
4564.24 1218
4564.87 1242
4565.51 1253
4566.15 1200
4566.79 1132
4567.42 1163
4568.06 1167
4568.70 1212
4569.33 1264
4569.97 1261
4570.61 1220
4571.25 1284
4571.88 1250
4572.52 1259
4573.16 1135
4573.80 1210
4574.44 1221
4575.07 1165
4575.71 1207
4576.35 1227
4576.99 1222
4577.62 1184
4578.26 1200
4578.90 1164
4579.54 1203
4580.18 1267
4580.82 1225
4581.45 1230
4582.09 1286
4582.73 1295
4583.37 1319
4584.01 1207
4584.65 1258
4585.28 1247
4585.92 1163
4586.56 1269
4587.20 1316
4587.84 1455
4588.48 1234
4589.12 1364
4589.75 1223
4590.39 1252
4591.03 1300
4591.67 1185
4592.31 1245
4592.95 1292
4593.59 1281
4594.23 1250
4594.87 1179
4595.51 1133
4596.15 1177
4596.78 1219
4597.42 1282
4598.06 1246
4598.70 1149
4599.34 1167
4599.98 1217
4600.62 1268
4601.26 1275
4601.90 1251
4602.54 1189
4603.18 1322
4603.82 1283
4604.46 1381
4605.10 1351
4605.74 1247
4606.38 1230
4607.02 1222
4607.66 1266
4608.30 1345
4608.94 1348
4609.58 1291
4610.22 1193
4610.86 1390
4611.50 1278
4612.14 1235
4612.78 1200
4613.42 1237
4614.06 1255
4614.70 1287
4615.34 1266
4615.98 1244
4616.63 1291
4617.27 1231
4617.91 1284
4618.55 1259
4619.19 1201
4619.83 1218
4620.47 1192
4621.11 1148
4621.75 1087
4622.39 1211
4623.03 1252
4623.68 1291
4624.32 1221
4624.96 1205
4625.60 1178
4626.24 1202
4626.88 1216
4627.52 1237
4628.17 1202
4628.81 1127
4629.45 1228
4630.09 1158
4630.73 1058
4631.37 1203
4632.02 1177
4632.66 1218
4633.30 1274
4633.94 1226
4634.58 1174
4635.22 1239
4635.87 1188
4636.51 1165
4637.15 1231
4637.79 1248
4638.44 1304
4639.08 1292
4639.72 1149
4640.36 1274
4641.00 1236
4641.65 1189
4642.29 1225
4642.93 1230
4643.57 1180
4644.22 1302
4644.86 1300
4645.50 1218
4646.15 1253
4646.79 1188
4647.43 1287
4648.07 1186
4648.72 1282
4649.36 1400
4650.00 1282
4650.65 1229
4651.29 1195
4651.93 1286
4652.57 1360
4653.22 1381
4653.86 1261
4654.50 1302
4655.15 1359
4655.79 1242
4656.44 1308
4657.08 1167
4657.72 1199
4658.37 1219
4659.01 1257
4659.65 1245
4660.30 1303
4660.94 1310
4661.58 1269
4662.23 1303
4662.87 1249
4663.52 1214
4664.16 1278
4664.80 1252
4665.45 1284
4666.09 1305
4666.74 1196
4667.38 1337
4668.02 1251
4668.67 1290
4669.31 1334
4669.96 1316
4670.60 1322
4671.25 1399
4671.89 1375
4672.54 1271
4673.18 1385
4673.83 1267
4674.47 1191
4675.11 1141
4675.76 1208
4676.40 1304
4677.05 1340
4677.69 1413
4678.34 1305
4678.98 1401
4679.63 1433
4680.27 1470
4680.92 1420
4681.56 1573
4682.21 1598
4682.85 1581
4683.50 1574
4684.15 1581
4684.79 1526
4685.44 1460
4686.08 1326
4686.73 1334
4687.37 1370
4688.02 1230
4688.66 1224
4689.31 1263
4689.96 1231
4690.60 1155
4691.25 1211
4691.89 1297
4692.54 1370
4693.19 1168
4693.83 1151
4694.48 1174
4695.12 1226
4695.77 1203
4696.42 1312
4697.06 1165
4697.71 1266
4698.36 1216
4699.00 1262
4699.65 1267
4700.29 1304
4700.94 1262
4701.59 1125
4702.23 1252
4702.88 1300
4703.53 1216
4704.17 1206
4704.82 1225
4705.47 1300
4706.11 1244
4706.76 1309
4707.41 1371
4708.06 1332
4708.70 1350
4709.35 1315
4710.00 1307
4710.64 1308
4711.29 1369
4711.94 1351
4712.59 1308
4713.23 1438
4713.88 1501
4714.53 1414
4715.18 1249
4715.82 1353
4716.47 1287
4717.12 1344
4717.77 1270
4718.41 1301
4719.06 1343
4719.71 1279
4720.36 1290
4721.01 1350
4721.65 1276
4722.30 1310
4722.95 1237
4723.60 1349
4724.25 1382
4724.89 1305
4725.54 1279
4726.19 1259
4726.84 1221
4727.49 1087
4728.14 1261
4728.78 1280
4729.43 1200
4730.08 1252
4730.73 1242
4731.38 1347
4732.03 1353
4732.68 1342
4733.32 1389
4733.97 1341
4734.62 1348
4735.27 1403
4735.92 1280
4736.57 1400
4737.22 1327
4737.87 1352
4738.52 1327
4739.16 1344
4739.81 1355
4740.46 1364
4741.11 1197
4741.76 1254
4742.41 1282
4743.06 1283
4743.71 1330
4744.36 1415
4745.01 1303
4745.66 1350
4746.31 1386
4746.96 1305
4747.61 1460
4748.26 1566
4748.91 1609
4749.56 1600
4750.21 1880
4750.86 2035
4751.51 2192
4752.16 2360
4752.81 2493
4753.46 2592
4754.11 2667
4754.76 2495
4755.41 2389
4756.06 2440
4756.71 2139
4757.36 1964
4758.01 1771
4758.66 1812
4759.31 1659
4759.96 1522
4760.61 1429
4761.26 1299
4761.91 1265
4762.56 1197
4763.22 1183
4763.87 1222
4764.52 1330
4765.17 1275
4765.82 1243
4766.47 1211
4767.12 1264
4767.77 1346
4768.42 1225
4769.07 1197
4769.73 1176
4770.38 1213
4771.03 1303
4771.68 1178
4772.33 1239
4772.98 1270
4773.63 1281
4774.29 1366
4774.94 1382
4775.59 1351
4776.24 1287
4776.89 1326
4777.54 1291
4778.20 1223
4778.85 1198
4779.50 1147
4780.15 1151
4780.80 1176
4781.46 1234
4782.11 1232
4782.76 1346
4783.41 1260
4784.06 1296
4784.72 1236
4785.37 1348
4786.02 1375
4786.67 1205
4787.33 1260
4787.98 1383
4788.63 1339
4789.28 1306
4789.94 1351
4790.59 1399
4791.24 1413
4791.89 1349
4792.55 1299
4793.20 1304
4793.85 1387
4794.51 1329
4795.16 1321
4795.81 1427
4796.47 1395
4797.12 1226
4797.77 1286
4798.42 1186
4799.08 1199
4799.73 1201
4800.38 1261
4801.04 1080
4801.69 1160
4802.35 1175
4803.00 1092
4803.65 1140
4804.31 1199
4804.96 1139
4805.61 1290
4806.27 1213
4806.92 1204
4807.57 1236
4808.23 1176
4808.88 1200
4809.54 1191
4810.19 1236
4810.84 1140
4811.50 1228
4812.15 1147
4812.81 1079
4813.46 1219
4814.12 1251
4814.77 1269
4815.42 1228
4816.08 1291
4816.73 1340
4817.39 1247
4818.04 1188
4818.70 1214
4819.35 1232
4820.01 1284
4820.66 1270
4821.32 1275
4821.97 1347
4822.63 1393
4823.28 1349
4823.94 1216
4824.59 1242
4825.25 1292
4825.90 1366
4826.56 1344
4827.21 1230
4827.87 1254
4828.52 1255
4829.18 1289
4829.83 1309
4830.49 1463
4831.14 1360
4831.80 1240
4832.45 1273
4833.11 1355
4833.76 1375
4834.42 1291
4835.08 1310
4835.73 1213
4836.39 1251
4837.04 1255
4837.70 1283
4838.36 1325
4839.01 1399
4839.67 1266
4840.32 1187
4840.98 1256
4841.64 1131
4842.29 1258
4842.95 1367
4843.60 1286
4844.26 1305
4844.92 1177
4845.57 1336
4846.23 1300
4846.89 1376
4847.54 1256
4848.20 1180
4848.86 1221
4849.51 1277
4850.17 1178
4850.83 1223
4851.48 1187
4852.14 1059
4852.80 1215
4853.45 1246
4854.11 1239
4854.77 1238
4855.43 1291
4856.08 1261
4856.74 1247
4857.40 1191
4858.05 1238
4858.71 1248
4859.37 1241
4860.03 1264
4860.68 1217
4861.34 1227
4862.00 1178
4862.66 1201
4863.31 1296
4863.97 1293
4864.63 1185
4865.29 1316
4865.95 1359
4866.60 1357
4867.26 1285
4867.92 1261
4868.58 1273
4869.23 1346
4869.89 1350
4870.55 1301
4871.21 1235
4871.87 1318
4872.53 1324
4873.18 1280
4873.84 1273
4874.50 1213
4875.16 1255
4875.82 1295
4876.48 1336
4877.13 1236
4877.79 1233
4878.45 1202
4879.11 1284
4879.77 1348
4880.43 1203
4881.09 1130
4881.75 1207
4882.40 1149
4883.06 1152
4883.72 1051
4884.38 1165
4885.04 1164
4885.70 1126
4886.36 1133
4887.02 1125
4887.68 1134
4888.34 1234
4889.00 1192
4889.66 1164
4890.32 1231
4890.97 1319
4891.63 1422
4892.29 1285
4892.95 1204
4893.61 1421
4894.27 1371
4894.93 1313
4895.59 1393
4896.25 1299
4896.91 1197
4897.57 1317
4898.23 1323
4898.89 1219
4899.55 1414
4900.21 1352
4900.87 1343
4901.53 1406
4902.19 1334
4902.85 1320
4903.51 1403
4904.17 1392
4904.83 1439
4905.50 1415
4906.16 1265
4906.82 1199
4907.48 1325
4908.14 1259
4908.80 1294
4909.46 1299
4910.12 1239
4910.78 1253
4911.44 1271
4912.10 1234
4912.76 1210
4913.42 1188
4914.09 1222
4914.75 1302
4915.41 1212
4916.07 1158
4916.73 1161
4917.39 1184
4918.05 1195
4918.71 1259
4919.38 1190
4920.04 1159
4920.70 1198
4921.36 1228
4922.02 1157
4922.68 1098
4923.35 1157
4924.01 1197
4924.67 1238
4925.33 1121
4925.99 1181
4926.65 1122
4927.32 1179
4927.98 1105
4928.64 1083
4929.30 1111
4929.96 1120
4930.63 1148
4931.29 1181
4931.95 1111
4932.61 1265
4933.28 1158
4933.94 1129
4934.60 1172
4935.26 1155
4935.93 1150
4936.59 1132
4937.25 1228
4937.91 1114
4938.58 1133
4939.24 1159
4939.90 1225
4940.56 1128
4941.23 1058
4941.89 1028
4942.55 1113
4943.22 1102
4943.88 1101
4944.54 1118
4945.21 1134
4945.87 1130
4946.53 1189
4947.20 1138
4947.86 1238
4948.52 1158
4949.19 1107
4949.85 1108
4950.51 1057
4951.18 1049
4951.84 1054
4952.50 1138
4953.17 1129
4953.83 1065
4954.49 1154
4955.16 1109
4955.82 1039
4956.49 1113
4957.15 1079
4957.81 1048
4958.48 1060
4959.14 1116
4959.81 1108
4960.47 1176
4961.14 1141
4961.80 1108
4962.46 1240
4963.13 1234
4963.79 1327
4964.46 1227
4965.12 1195
4965.79 1233
4966.45 1191
4967.12 1228
4967.78 1205
4968.44 1131
4969.11 1199
4969.77 1233
4970.44 1229
4971.10 1163
4971.77 1116
4972.43 1152
4973.10 1178
4973.76 1070
4974.43 1254
4975.09 1096
4975.76 1139
4976.42 1181
4977.09 1271
4977.76 1200
4978.42 1157
4979.09 1158
4979.75 1169
4980.42 1149
4981.08 1223
4981.75 1183
4982.41 1148
4983.08 1164
4983.75 1093
4984.41 1108
4985.08 1139
4985.74 1206
4986.41 1190
4987.07 1196
4987.74 1207
4988.41 1265
4989.07 1339
4989.74 1289
4990.41 1276
4991.07 1160
4991.74 1280
4992.40 1328
4993.07 1301
4993.74 1438
4994.40 1395
4995.07 1213
4995.74 1292
4996.40 1328
4997.07 1346
4997.74 1294
4998.40 1145
4999.07 1158
4999.74 1243
5000.40 1266
5001.07 1207
5001.74 1155
5002.40 1144
5003.07 1146
5003.74 1145
5004.41 1149
5005.07 1099
5005.74 1094
5006.41 1046
5007.07 1032
5007.74 1118
5008.41 1072
5009.08 1060
5009.74 1122
5010.41 1051
5011.08 1061
5011.75 1090
5012.41 1164
5013.08 1115
5013.75 1171
5014.42 1174
5015.09 1098
5015.75 1182
5016.42 1195
5017.09 1134
5017.76 1234
5018.43 1070
5019.09 1105
5019.76 1205
5020.43 1151
5021.10 1126
5021.77 1119
5022.44 1174
5023.10 1165
5023.77 1171
5024.44 1221
5025.11 1140
5025.78 1247
5026.45 1198
5027.11 1175
5027.78 1252
5028.45 1243
5029.12 1156
5029.79 1197
5030.46 1189
5031.13 1277
5031.80 1203
5032.47 1174
5033.13 1164
5033.80 1170
5034.47 1087
5035.14 1004
5035.81 1203
5036.48 1164
5037.15 1061
5037.82 1102
5038.49 1146
5039.16 1088
5039.83 1082
5040.50 1048
5041.17 1151
5041.84 1076
5042.51 1088
5043.18 1143
5043.85 1186
5044.52 1107
5045.18 1054
5045.85 1087
5046.52 1111
5047.19 1135
5047.86 1194
5048.53 1205
5049.20 1180
5049.88 1133
5050.55 1157
5051.22 1149
5051.89 1159
5052.56 1092
5053.23 1082
5053.90 1054
5054.57 1089
5055.24 1015
5055.91 1083
5056.58 1077
5057.25 1158
5057.92 1139
5058.59 1132
5059.26 1139
5059.93 1134
5060.60 1132
5061.27 1100
5061.95 1069
5062.62 998
5063.29 996
5063.96 1048
5064.63 1017
5065.30 1065
5065.97 1110
5066.64 1006
5067.31 1063
5067.99 1047
5068.66 1102
5069.33 1081
5070.00 1074
5070.67 1071
5071.34 997
5072.02 1130
5072.69 1139
5073.36 1129
5074.03 1150
5074.70 1098
5075.37 1004
5076.05 957
5076.72 1096
5077.39 1182
5078.06 1065
5078.73 1105
5079.41 1100
5080.08 1050
5080.75 1178
5081.42 1045
5082.10 1034
5082.77 1058
5083.44 1037
5084.11 1084
5084.78 1101
5085.46 1112
5086.13 1147
5086.80 1043
5087.48 1069
5088.15 1119
5088.82 1104
5089.49 1043
5090.17 1113
5090.84 1174
5091.51 1153
5092.19 1131
5092.86 960
5093.53 1127
5094.20 1017
5094.88 1031
5095.55 1127
5096.22 1148
5096.90 1158
5097.57 1048
5098.24 1014
5098.92 1055
5099.59 1045
5100.26 1002
5100.94 1130
5101.61 1108
5102.29 988
5102.96 980
5103.63 1091
5104.31 1061
5104.98 1144
5105.65 956
5106.33 956
5107.00 1024
5107.68 973
5108.35 997
5109.02 979
5109.70 1006
5110.37 935
5111.05 938
5111.72 973
5112.40 1017
5113.07 1050
5113.74 1134
5114.42 1101
5115.09 1071
5115.77 1022
5116.44 967
5117.12 987
5117.79 1046
5118.47 1121
5119.14 1158
5119.82 1062
5120.49 1101
5121.17 1046
5121.84 1000
5122.52 1032
5123.19 1066
5123.87 981
5124.54 1004
5125.22 1075
5125.89 1015
5126.57 1012
5127.24 1103
5127.92 1088
5128.59 1105
5129.27 1203
5129.94 1168
5130.62 1043
5131.29 1033
5131.97 976
5132.65 1069
5133.32 1094
5134.00 1038
5134.67 959
5135.35 998
5136.02 1116
5136.70 1183
5137.38 1158
5138.05 1082
5138.73 1058
5139.40 1036
5140.08 1054
5140.76 1069
5141.43 1113
5142.11 1137
5142.79 1033
5143.46 1011
5144.14 988
5144.81 1056
5145.49 990
5146.17 941
5146.84 1133
5147.52 1104
5148.20 1045
5148.87 978
5149.55 899
5150.23 1005
5150.90 1087
5151.58 1095
5152.26 1025
5152.94 977
5153.61 1062
5154.29 1121
5154.97 1062
5155.64 1084
5156.32 1095
5157.00 1145
5157.68 1134
5158.35 1021
5159.03 1022
5159.71 1021
5160.39 1014
5161.06 1028
5161.74 1037
5162.42 1087
5163.10 1045
5163.77 1004
5164.45 1006
5165.13 1007
5165.81 995
5166.48 1046
5167.16 999
5167.84 964
5168.52 987
5169.20 1056
5169.87 1042
5170.55 1036
5171.23 1039
5171.91 1128
5172.59 1006
5173.27 936
5173.94 1026
5174.62 994
5175.30 986
5175.98 943
5176.66 921
5177.34 961
5178.02 1046
5178.69 1110
5179.37 971
5180.05 980
5180.73 1132
5181.41 1062
5182.09 1127
5182.77 1044
5183.45 1124
5184.12 963
5184.80 1100
5185.48 960
5186.16 934
5186.84 1054
5187.52 1080
5188.20 1040
5188.88 978
5189.56 1058
5190.24 931
5190.92 949
5191.60 965
5192.28 997
5192.96 965
5193.64 1020
5194.32 997
5195.00 1004
5195.68 986
5196.36 939
5197.03 924
5197.71 978
5198.39 1022
5199.07 969
5199.75 975
5200.44 1013
5201.12 1027
5201.80 1011
5202.48 1085
5203.16 1029
5203.84 1007
5204.52 1069
5205.20 987
5205.88 1001
5206.56 1036
5207.24 1267
5207.92 1100
5208.60 982
5209.28 1056
5209.96 1034
5210.64 1060
5211.32 1129
5212.00 1121
5212.68 1036
5213.37 1021
5214.05 1026
5214.73 1024
5215.41 1086
5216.09 980
5216.77 1027
5217.45 1013
5218.13 931
5218.81 995
5219.50 1030
5220.18 1064
5220.86 1074
5221.54 987
5222.22 1034
5222.90 1025
5223.59 903
5224.27 966
5224.95 897
5225.63 1030
5226.31 1099
5226.99 1146
5227.68 1097
5228.36 950
5229.04 1022
5229.72 994
5230.40 987
5231.09 1017
5231.77 999
5232.45 893
5233.13 962
5233.81 1023
5234.50 1037
5235.18 989
5235.86 940
5236.54 1018
5237.23 1037
5237.91 1019
5238.59 1070
5239.27 1066
5239.96 1096
5240.64 1036
5241.32 972
5242.01 1034
5242.69 1005
5243.37 1029
5244.05 1032
5244.74 1023
5245.42 1132
5246.10 1004
5246.79 1019
5247.47 1011
5248.15 972
5248.84 1061
5249.52 957
5250.20 946
5250.89 936
5251.57 959
5252.25 1036
5252.94 954
5253.62 994
5254.30 1064
5254.99 1016
5255.67 1083
5256.36 974
5257.04 995
5257.72 1063
5258.41 1001
5259.09 958
5259.78 968
5260.46 1020
5261.14 1009
5261.83 1014
5262.51 973
5263.20 951
5263.88 1020
5264.56 1005
5265.25 1015
5265.93 1012
5266.62 1041
5267.30 1201
5267.99 1110
5268.67 1012
5269.36 1019
5270.04 1069
5270.73 1037
5271.41 1056
5272.09 991
5272.78 933
5273.46 1012
5274.15 1038
5274.83 1045
5275.52 961
5276.20 981
5276.89 968
5277.57 967
5278.26 907
5278.94 956
5279.63 1040
5280.32 1055
5281.00 997
5281.69 949
5282.37 1001
5283.06 977
5283.74 1080
5284.43 1191
5285.11 1112
5285.80 1030
5286.49 951
5287.17 948
5287.86 932
5288.54 953
5289.23 951
5289.91 943
5290.60 848
5291.29 940
5291.97 965
5292.66 886
5293.35 933
5294.03 1062
5294.72 1032
5295.40 1059
5296.09 1052
5296.78 1005
5297.46 1026
5298.15 1048
5298.84 969
5299.52 986
5300.21 1121
5300.90 1103
5301.58 1123
5302.27 1110
5302.96 1142
5303.64 1140
5304.33 1074
5305.02 1130
5305.70 1011
5306.39 1052
5307.08 1126
5307.77 1094
5308.45 1215
5309.14 960
5309.83 947
5310.51 959
5311.20 1081
5311.89 1045
5312.58 998
5313.26 1011
5313.95 1018
5314.64 982
5315.33 915
5316.01 864
5316.70 919
5317.39 956
5318.08 968
5318.77 1150
5319.45 1092
5320.14 1018
5320.83 988
5321.52 980
5322.20 1031
5322.89 1017
5323.58 1066
5324.27 1057
5324.96 972
5325.65 875
5326.33 938
5327.02 917
5327.71 969
5328.40 944
5329.09 987
5329.78 1059
5330.46 999
5331.15 972
5331.84 967
5332.53 948
5333.22 968
5333.91 965
5334.60 966
5335.29 1013
5335.98 973
5336.66 1069
5337.35 1085
5338.04 1045
5338.73 975
5339.42 977
5340.11 1053
5340.80 1049
5341.49 1080
5342.18 1011
5342.87 978
5343.56 1131
5344.25 1063
5344.94 1031
5345.62 1100
5346.31 1061
5347.00 1170
5347.69 993
5348.38 1036
5349.07 1035
5349.76 1034
5350.45 990
5351.14 992
5351.83 1064
5352.52 1078
5353.21 990
5353.90 1000
5354.59 1013
5355.28 943
5355.97 1062
5356.66 997
5357.35 950
5358.04 941
5358.74 986
5359.43 953
5360.12 1012
5360.81 890
5361.50 936
5362.19 987
5362.88 952
5363.57 894
5364.26 912
5364.95 891
5365.64 938
5366.33 897
5367.02 962
5367.71 948
5368.41 955
5369.10 966
5369.79 932
5370.48 864
5371.17 870
5371.86 892
5372.55 921
5373.24 998
5373.94 999
5374.63 1018
5375.32 1037
5376.01 946
5376.70 893
5377.39 1033
5378.08 970
5378.78 960
5379.47 903
5380.16 903
5380.85 1021
5381.54 975
5382.24 915
5382.93 955
5383.62 937
5384.31 936
5385.00 973
5385.70 983
5386.39 971
5387.08 928
5387.77 906
5388.47 934
5389.16 1024
5389.85 885
5390.54 830
5391.23 944
5391.93 929
5392.62 877
5393.31 998
5394.01 980
5394.70 916
5395.39 947
5396.08 911
5396.78 858
5397.47 854
5398.16 946
5398.86 938
5399.55 864
5400.24 1017
5400.93 1045
5401.63 967
5402.32 1004
5403.01 920
5403.71 864
5404.40 922
5405.09 929
5405.79 905
5406.48 909
5407.17 942
5407.87 947
5408.56 971
5409.26 964
5409.95 958
5410.64 919
5411.34 959
5412.03 995
5412.72 1014
5413.42 949
5414.11 1038
5414.81 1016
5415.50 936
5416.19 819
5416.89 868
5417.58 897
5418.28 908
5418.97 850
5419.67 928
5420.36 892
5421.05 924
5421.75 949
5422.44 977
5423.14 970
5423.83 940
5424.53 961
5425.22 922
5425.92 1002
5426.61 1034
5427.31 1058
5428.00 951
5428.70 1011
5429.39 990
5430.09 957
5430.78 1005
5431.48 1005
5432.17 1019
5432.87 897
5433.56 987
5434.26 968
5434.95 980
5435.65 953
5436.34 1050
5437.04 1051
5437.73 1131
5438.43 1033
5439.13 1075
5439.82 899
5440.52 930
5441.21 991
5441.91 995
5442.60 1040
5443.30 966
5444.00 971
5444.69 1031
5445.39 989
5446.08 940
5446.78 940
5447.48 983
5448.17 974
5448.87 930
5449.56 871
5450.26 1012
5450.96 1050
5451.65 1028
5452.35 959
5453.05 976
5453.74 952
5454.44 950
5455.14 974
5455.83 957
5456.53 990
5457.23 1032
5457.92 981
5458.62 958
5459.32 902
5460.01 892
5460.71 989
5461.41 971
5462.11 988
5462.80 980
5463.50 906
5464.20 950
5464.89 885
5465.59 828
5466.29 934
5466.99 989
5467.68 935
5468.38 1020
5469.08 934
5469.78 869
5470.47 845
5471.17 904
5471.87 931
5472.57 910
5473.26 991
5473.96 926
5474.66 943
5475.36 938
5476.06 937
5476.75 973
5477.45 828
5478.15 902
5478.85 940
5479.55 959
5480.24 1055
5480.94 1053
5481.64 1031
5482.34 1037
5483.04 924
5483.74 1022
5484.43 1018
5485.13 1020
5485.83 1062
5486.53 982
5487.23 994
5487.93 958
5488.63 1023
5489.33 1044
5490.02 1028
5490.72 1065
5491.42 991
5492.12 1043
5492.82 983
5493.52 939
5494.22 1001
5494.92 1088
5495.62 1048
5496.32 1070
5497.01 943
5497.71 973
5498.41 987
5499.11 1009
5499.81 971
5500.51 1056
5501.21 996
5501.91 903
5502.61 984
5503.31 1129
5504.01 1018
5504.71 1009
5505.41 952
5506.11 1022
5506.81 1010
5507.51 961
5508.21 913
5508.91 914
5509.61 902
5510.31 953
5511.01 956
5511.71 963
5512.41 874
5513.11 875
5513.81 958
5514.51 932
5515.21 940
5515.91 1027
5516.61 1034
5517.31 961
5518.01 975
5518.72 940
5519.42 1013
5520.12 973
5520.82 946
5521.52 1009
5522.22 933
5522.92 965
5523.62 935
5524.32 1054
5525.02 900
5525.72 850
5526.43 967
5527.13 1074
5527.83 1002
5528.53 950
5529.23 949
5529.93 903
5530.63 979
5531.33 980
5532.04 961
5532.74 875
5533.44 951
5534.14 886
5534.84 859
5535.54 891
5536.25 911
5536.95 950
5537.65 889
5538.35 874
5539.05 933
5539.76 855
5540.46 855
5541.16 786
5541.86 875
5542.56 834
5543.27 844
5543.97 957
5544.67 878
5545.37 895
5546.08 851
5546.78 902
5547.48 942
5548.18 894
5548.89 801
5549.59 836
5550.29 875
5550.99 773
5551.70 769
5552.40 902
5553.10 975
5553.81 876
5554.51 865
5555.21 855
5555.91 830
5556.62 853
5557.32 872
5558.02 845
5558.73 874
5559.43 799
5560.13 916
5560.84 836
5561.54 896
5562.24 897
5562.95 980
5563.65 962
5564.35 952
5565.06 908
5565.76 943
5566.47 898
5567.17 925
5567.87 898
5568.58 954
5569.28 933
5569.98 885
5570.69 956
5571.39 954
5572.10 879
5572.80 868
5573.50 852
5574.21 921
5574.91 880
5575.62 927
5576.32 905
5577.03 833
5577.73 843
5578.44 933
5579.14 907
5579.84 852
5580.55 897
5581.25 955
5581.96 846
5582.66 794
5583.37 768
5584.07 840
5584.78 886
5585.48 862
5586.19 837
5586.89 894
5587.60 888
5588.30 842
5589.01 915
5589.71 873
5590.42 920
5591.12 930
5591.83 984
5592.53 865
5593.24 918
5593.94 928
5594.65 824
5595.36 847
5596.06 827
5596.77 850
5597.47 778
5598.18 892
5598.88 925
5599.59 802
5600.30 868
5601.00 945
5601.71 938
5602.41 897
5603.12 892
5603.83 871
5604.53 848
5605.24 840
5605.94 831
5606.65 988
5607.36 893
5608.06 865
5608.77 876
5609.48 863
5610.18 928
5610.89 832
5611.60 983
5612.30 958
5613.01 903
5613.72 813
5614.42 860
5615.13 837
5615.84 939
5616.54 960
5617.25 987
5617.96 877
5618.66 901
5619.37 842
5620.08 923
5620.78 839
5621.49 891
5622.20 876
5622.91 897
5623.61 821
5624.32 838
5625.03 878
5625.74 830
5626.44 864
5627.15 874
5627.86 913
5628.57 865
5629.27 827
5629.98 866
5630.69 887
5631.40 864
5632.11 905
5632.81 910
5633.52 859
5634.23 875
5634.94 875
5635.65 927
5636.35 870
5637.06 900
5637.77 933
5638.48 922
5639.19 929
5639.89 848
5640.60 854
5641.31 930
5642.02 933
5642.73 890
5643.44 924
5644.15 932
5644.85 892
5645.56 901
5646.27 875
5646.98 890
5647.69 850
5648.40 864
5649.11 925
5649.82 882
5650.53 853
5651.23 874
5651.94 954
5652.65 896
5653.36 956
5654.07 882
5654.78 901
5655.49 953
5656.20 886
5656.91 840
5657.62 761
5658.33 897
5659.04 853
5659.75 853
5660.46 939
5661.17 856
5661.88 798
5662.59 812
5663.30 777
5664.00 836
5664.71 835
5665.42 837
5666.13 814
5666.84 850
5667.55 810
5668.27 872
5668.98 886
5669.69 854
5670.40 826
5671.11 877
5671.82 899
5672.53 945
5673.24 876
5673.95 865
5674.66 817
5675.37 851
5676.08 865
5676.79 844
5677.50 773
5678.21 866
5678.92 849
5679.63 914
5680.34 918
5681.06 927
5681.77 868
5682.48 799
5683.19 838
5683.90 840
5684.61 924
5685.32 922
5686.03 907
5686.74 900
5687.46 885
5688.17 875
5688.88 848
5689.59 866
5690.30 863
5691.01 850
5691.72 850
5692.44 805
5693.15 854
5693.86 881
5694.57 882
5695.28 839
5696.00 851
5696.71 834
5697.42 829
5698.13 862
5698.84 789
5699.56 755
5700.27 852
5700.98 833
5701.69 843
5702.40 839
5703.12 889
5703.83 857
5704.54 786
5705.25 763
5705.97 775
5706.68 843
5707.39 772
5708.10 756
5708.82 780
5709.53 800
5710.24 809
5710.95 801
5711.67 797
5712.38 811
5713.09 817
5713.81 813
5714.52 738
5715.23 847
5715.95 846
5716.66 825
5717.37 961
5718.09 781
5718.80 819
5719.51 852
5720.23 906
5720.94 843
5721.65 779
5722.37 871
5723.08 896
5723.79 857
5724.51 802
5725.22 833
5725.93 755
5726.65 935
5727.36 847
5728.08 762
5728.79 796
5729.50 812
5730.22 837
5730.93 841
5731.65 815
5732.36 808
5733.07 791
5733.79 806
5734.50 815
5735.22 860
5735.93 856
5736.65 806
5737.36 787
5738.07 722
5738.79 785
5739.50 787
5740.22 794
5740.93 794
5741.65 809
5742.36 859
5743.08 843
5743.79 738
5744.51 742
5745.22 754
5745.94 801
5746.65 804
5747.37 738
5748.08 771
5748.80 787
5749.51 764
5750.23 796
5750.94 836
5751.66 836
5752.37 823
5753.09 835
5753.80 878
5754.52 826
5755.24 811
5755.95 900
5756.67 760
5757.38 802
5758.10 867
5758.81 880
5759.53 878
5760.25 820
5760.96 838
5761.68 835
5762.39 781
5763.11 813
5763.83 876
5764.54 845
5765.26 804
5765.97 801
5766.69 810
5767.41 787
5768.12 774
5768.84 719
5769.56 855
5770.27 855
5770.99 774
5771.71 774
5772.42 829
5773.14 824
5773.86 806
5774.57 835
5775.29 793
5776.01 851
5776.72 895
5777.44 841
5778.16 835
5778.88 829
5779.59 843
5780.31 807
5781.03 783
5781.74 838
5782.46 786
5783.18 789
5783.90 752
5784.61 846
5785.33 883
5786.05 748
5786.77 819
5787.48 773
5788.20 803
5788.92 799
5789.64 766
5790.35 797
5791.07 829
5791.79 790
5792.51 837
5793.23 808
5793.94 851
5794.66 798
5795.38 947
5796.10 887
5796.82 904
5797.53 907
5798.25 957
5798.97 942
5799.69 892
5800.41 879
5801.13 943
5801.84 1010
5802.56 1010
5803.28 988
5804.00 1130
5804.72 1129
5805.44 1052
5806.16 1038
5806.87 1087
5807.59 1024
5808.31 1008
5809.03 1012
5809.75 1027
5810.47 901
5811.19 904
5811.91 955
5812.63 987
5813.35 1014
5814.07 989
5814.78 966
5815.50 900
5816.22 926
5816.94 1090
5817.66 1047
5818.38 1030
5819.10 1033
5819.82 1080
5820.54 1037
5821.26 1009
5821.98 975
5822.70 1009
5823.42 1029
5824.14 1119
5824.86 1013
5825.58 951
5826.30 893
5827.02 914
5827.74 926
5828.46 937
5829.18 1021
5829.90 968
5830.62 853
5831.34 849
5832.06 899
5832.78 895
5833.50 957
5834.22 889
5834.94 913
5835.66 876
5836.38 877
5837.10 812
5837.82 973
5838.55 873
5839.27 867
5839.99 925
5840.71 948
5841.43 858
5842.15 849
5842.87 850
5843.59 901
5844.31 935
5845.03 952
5845.76 939
5846.48 872
5847.20 851
5847.92 848
5848.64 852
5849.36 881
5850.08 825
5850.81 780
5851.53 822
5852.25 887
5852.97 796
5853.69 847
5854.41 806
5855.14 892
5855.86 906
5856.58 858
5857.30 852
5858.02 903
5858.74 811
5859.47 869
5860.19 848
5860.91 904
5861.63 853
5862.36 907
5863.08 899
5863.80 900
5864.52 884
5865.24 848
5865.97 795
5866.69 801
5867.41 812
5868.13 833
5868.86 769
5869.58 749
5870.30 882
5871.03 846
5871.75 784
5872.47 878
5873.19 825
5873.92 827
5874.64 801
5875.36 872
5876.09 820
5876.81 840
5877.53 824
5878.26 775
5878.98 845
5879.70 791
5880.43 757
5881.15 794
5881.87 775
5882.60 791
5883.32 798
5884.04 771
5884.77 798
5885.49 806
5886.21 798
5886.94 931
5887.66 844
5888.39 839
5889.11 846
5889.83 800
5890.56 863
5891.28 837
5892.01 852
5892.73 842
5893.45 832
5894.18 872
5894.90 817
5895.63 739
5896.35 684
5897.07 790
5897.80 793
5898.52 819
5899.25 814
5899.97 950
5900.70 902
5901.42 812
5902.15 793
5902.87 874
5903.60 863
5904.32 911
5905.05 912
5905.77 930
5906.50 931
5907.22 830
5907.95 813
5908.67 837
5909.40 833
5910.12 842
5910.85 858
5911.57 798
5912.30 876
5913.02 761
5913.75 936
5914.47 838
5915.20 787
5915.92 794
5916.65 821
5917.38 789
5918.10 796
5918.83 809
5919.55 832
5920.28 797
5921.00 802
5921.73 749
5922.46 741
5923.18 793
5923.91 861
5924.63 811
5925.36 768
5926.09 731
5926.81 771
5927.54 812
5928.26 822
5928.99 767
5929.72 860
5930.44 837
5931.17 799
5931.90 771
5932.62 821
5933.35 867
5934.08 796
5934.80 839
5935.53 822
5936.26 825
5936.98 811
5937.71 829
5938.44 827
5939.16 843
5939.89 864
5940.62 831
5941.35 810
5942.07 911
5942.80 787
5943.53 848
5944.25 895
5944.98 740
5945.71 800
5946.44 784
5947.16 841
5947.89 786
5948.62 772
5949.35 820
5950.07 788
5950.80 802
5951.53 796
5952.26 717
5952.99 774
5953.71 879
5954.44 821
5955.17 931
5955.90 763
5956.62 807
5957.35 750
5958.08 772
5958.81 737
5959.54 799
5960.27 790
5960.99 777
5961.72 851
5962.45 782
5963.18 865
5963.91 794
5964.64 800
5965.36 817
5966.09 888
5966.82 910
5967.55 927
5968.28 854
5969.01 837
5969.74 824
5970.47 844
5971.19 837
5971.92 818
5972.65 880
5973.38 848
5974.11 853
5974.84 784
5975.57 808
5976.30 847
5977.03 746
5977.76 728
5978.49 809
5979.22 898
5979.95 903
5980.67 852
5981.40 845
5982.13 822
5982.86 883
5983.59 899
5984.32 736
5985.05 838
5985.78 830
5986.51 974
5987.24 855
5987.97 822
5988.70 859
5989.43 845
5990.16 832
5990.89 789
5991.62 851
5992.35 880
5993.08 909
5993.81 869
5994.54 943
5995.27 832
5996.00 877
5996.73 794
5997.47 764
5998.20 854
5998.93 857
5999.66 861
6000.39 830
6001.12 816
6001.85 864
6002.58 869
6003.31 843
6004.04 822
6004.77 825
6005.50 880
6006.24 919
6006.97 855
6007.70 765
6008.43 901
6009.16 849
6009.89 847
6010.62 923
6011.35 925
6012.09 928
6012.82 935
6013.55 1019
6014.28 1055
6015.01 981
6015.74 1075
6016.47 1078
6017.21 951
6017.94 985
6018.67 904
6019.40 876
6020.13 911
6020.87 928
6021.60 852
6022.33 882
6023.06 830
6023.79 780
6024.53 814
6025.26 767
6025.99 796
6026.72 796
6027.46 756
6028.19 762
6028.92 796
6029.65 801
6030.39 792
6031.12 727
6031.85 801
6032.58 751
6033.32 757
6034.05 764
6034.78 781
6035.51 784
6036.25 814
6036.98 747
6037.71 823
6038.45 854
6039.18 802
6039.91 794
6040.65 824
6041.38 787
6042.11 862
6042.85 862
6043.58 896
6044.31 901
6045.05 979
6045.78 820
6046.51 870
6047.25 884
6047.98 889
6048.71 919
6049.45 913
6050.18 894
6050.91 866
6051.65 868
6052.38 841
6053.12 764
6053.85 809
6054.58 827
6055.32 828
6056.05 746
6056.79 714
6057.52 754
6058.25 762
6058.99 844
6059.72 794
6060.46 738
6061.19 749
6061.93 783
6062.66 776
6063.40 718
6064.13 776
6064.86 788
6065.60 814
6066.33 899
6067.07 804
6067.80 842
6068.54 816
6069.27 840
6070.01 690
6070.74 743
6071.48 832
6072.21 842
6072.95 768
6073.68 716
6074.42 828
6075.15 845
6075.89 748
6076.63 788
6077.36 843
6078.10 745
6078.83 793
6079.57 795
6080.30 804
6081.04 735
6081.77 758
6082.51 798
6083.25 848
6083.98 764
6084.72 748
6085.45 780
6086.19 813
6086.92 835
6087.66 772
6088.40 817
6089.13 780
6089.87 747
6090.61 753
6091.34 756
6092.08 768
6092.81 792
6093.55 801
6094.29 785
6095.02 719
6095.76 809
6096.50 878
6097.23 758
6097.97 821
6098.71 705
6099.44 748
6100.18 772
6100.92 741
6101.65 702
6102.39 767
6103.13 808
6103.86 806
6104.60 800
6105.34 717
6106.08 729
6106.81 749
6107.55 733
6108.29 735
6109.02 755
6109.76 787
6110.50 750
6111.24 756
6111.97 749
6112.71 752
6113.45 749
6114.19 741
6114.92 761
6115.66 745
6116.40 743
6117.14 726
6117.88 792
6118.61 785
6119.35 753
6120.09 795
6120.83 776
6121.57 727
6122.30 784
6123.04 786
6123.78 807
6124.52 784
6125.26 756
6126.00 785
6126.73 721
6127.47 695
6128.21 726
6128.95 735
6129.69 768
6130.43 788
6131.16 848
6131.90 812
6132.64 769
6133.38 793
6134.12 776
6134.86 791
6135.60 748
6136.34 682
6137.08 714
6137.81 760
6138.55 837
6139.29 791
6140.03 812
6140.77 728
6141.51 694
6142.25 712
6142.99 751
6143.73 787
6144.47 706
6145.21 734
6145.95 739
6146.69 753
6147.43 772
6148.17 786
6148.91 698
6149.65 698
6150.39 833
6151.13 793
6151.86 740
6152.60 682
6153.34 804
6154.08 745
6154.83 697
6155.57 703
6156.31 733
6157.05 746
6157.79 774
6158.53 795
6159.27 826
6160.01 779
6160.75 813
6161.49 742
6162.23 821
6162.97 711
6163.71 742
6164.45 778
6165.19 745
6165.93 713
6166.67 683
6167.41 724
6168.15 695
6168.89 746
6169.64 711
6170.38 727
6171.12 764
6171.86 771
6172.60 786
6173.34 724
6174.08 727
6174.82 726
6175.57 797
6176.31 726
6177.05 697
6177.79 735
6178.53 752
6179.27 767
6180.01 793
6180.76 703
6181.50 693
6182.24 738
6182.98 770
6183.72 743
6184.46 754
6185.21 776
6185.95 823
6186.69 788
6187.43 777
6188.17 763
6188.92 740
6189.66 738
6190.40 754
6191.14 774
6191.89 640
6192.63 784
6193.37 757
6194.11 750
6194.86 793
6195.60 706
6196.34 777
6197.08 727
6197.83 732
6198.57 718
6199.31 732
6200.05 704
6200.80 740
6201.54 679
6202.28 792
6203.03 783
6203.77 768
6204.51 769
6205.26 725
6206.00 734
6206.74 857
6207.48 784
6208.23 807
6208.97 902
6209.71 1050
6210.46 1057
6211.20 976
6211.95 1026
6212.69 1012
6213.43 1072
6214.18 970
6214.92 873
6215.66 797
6216.41 913
6217.15 816
6217.89 797
6218.64 783
6219.38 794
6220.13 737
6220.87 747
6221.61 757
6222.36 783
6223.10 836
6223.85 776
6224.59 716
6225.34 733
6226.08 690
6226.82 678
6227.57 719
6228.31 742
6229.06 761
6229.80 791
6230.55 716
6231.29 736
6232.04 742
6232.78 705
6233.53 754
6234.27 743
6235.02 720
6235.76 701
6236.51 786
6237.25 746
6238.00 740
6238.74 790
6239.49 658
6240.23 668
6240.98 677
6241.72 738
6242.47 766
6243.21 666
6243.96 692
6244.70 674
6245.45 721
6246.20 657
6246.94 745
6247.69 784
6248.43 815
6249.18 829
6249.92 815
6250.67 847
6251.42 794
6252.16 797
6252.91 727
6253.65 684
6254.40 761
6255.15 700
6255.89 692
6256.64 650
6257.38 682
6258.13 666
6258.88 673
6259.62 739
6260.37 745
6261.12 783
6261.86 792
6262.61 758
6263.36 757
6264.10 841
6264.85 812
6265.60 784
6266.34 674
6267.09 689
6267.84 694
6268.58 751
6269.33 742
6270.08 713
6270.82 736
6271.57 765
6272.32 757
6273.07 689
6273.81 726
6274.56 738
6275.31 697
6276.05 797
6276.80 717
6277.55 713
6278.30 743
6279.04 765
6279.79 813
6280.54 737
6281.29 720
6282.03 739
6282.78 690
6283.53 709
6284.28 735
6285.03 752
6285.77 743
6286.52 740
6287.27 702
6288.02 775
6288.77 700
6289.51 714
6290.26 725
6291.01 781
6291.76 852
6292.51 786
6293.26 727
6294.00 709
6294.75 723
6295.50 684
6296.25 665
6297.00 686
6297.75 708
6298.50 778
6299.24 757
6299.99 744
6300.74 786
6301.49 752
6302.24 728
6302.99 692
6303.74 667
6304.49 705
6305.24 696
6305.99 732
6306.73 713
6307.48 749
6308.23 845
6308.98 768
6309.73 737
6310.48 758
6311.23 736
6311.98 717
6312.73 713
6313.48 674
6314.23 661
6314.98 664
6315.73 627
6316.48 712
6317.23 686
6317.98 702
6318.73 670
6319.48 635
6320.23 661
6320.98 722
6321.73 643
6322.48 712
6323.23 673
6323.98 688
6324.73 692
6325.48 758
6326.23 682
6326.98 661
6327.73 625
6328.48 747
6329.23 774
6329.98 748
6330.73 769
6331.48 812
6332.23 740
6332.98 661
6333.73 693
6334.49 695
6335.24 684
6335.99 670
6336.74 733
6337.49 794
6338.24 797
6338.99 717
6339.74 737
6340.49 692
6341.25 729
6342.00 712
6342.75 678
6343.50 719
6344.25 679
6345.00 696
6345.75 710
6346.51 784
6347.26 739
6348.01 692
6348.76 679
6349.51 664
6350.26 669
6351.02 656
6351.77 729
6352.52 862
6353.27 800
6354.02 795
6354.78 705
6355.53 709
6356.28 732
6357.03 659
6357.78 614
6358.54 661
6359.29 751
6360.04 664
6360.79 670
6361.55 755
6362.30 781
6363.05 725
6363.80 687
6364.56 702
6365.31 723
6366.06 721
6366.81 801
6367.57 773
6368.32 711
6369.07 697
6369.83 764
6370.58 844
6371.33 804
6372.08 694
6372.84 692
6373.59 666
6374.34 772
6375.10 784
6375.85 662
6376.60 691
6377.36 666
6378.11 733
6378.86 683
6379.62 715
6380.37 720
6381.12 644
6381.88 684
6382.63 660
6383.39 638
6384.14 672
6384.89 667
6385.65 704
6386.40 705
6387.16 687
6387.91 713
6388.66 715
6389.42 694
6390.17 642
6390.93 651
6391.68 576
6392.43 667
6393.19 677
6393.94 667
6394.70 661
6395.45 594
6396.21 732
6396.96 711
6397.72 676
6398.47 660
6399.22 648
6399.98 720
6400.73 776
6401.49 767
6402.24 729
6403.00 636
6403.75 621
6404.51 603
6405.26 638
6406.02 662
6406.77 667
6407.53 702
6408.28 653
6409.04 691
6409.79 687
6410.55 749
6411.31 709
6412.06 663
6412.82 667
6413.57 688
6414.33 768
6415.08 765
6415.84 717
6416.59 643
6417.35 711
6418.11 720
6418.86 676
6419.62 636
6420.37 643
6421.13 616
6421.89 619
6422.64 665
6423.40 660
6424.15 687
6424.91 706
6425.67 728
6426.42 618
6427.18 652
6427.94 691
6428.69 710
6429.45 643
6430.20 722
6430.96 691
6431.72 687
6432.47 644
6433.23 701
6433.99 609
6434.74 597
6435.50 671
6436.26 635
6437.02 655
6437.77 612
6438.53 640
6439.29 683
6440.04 675
6440.80 689
6441.56 706
6442.32 732
6443.07 726
6443.83 642
6444.59 604
6445.34 653
6446.10 647
6446.86 669
6447.62 663
6448.37 743
6449.13 731
6449.89 735
6450.65 664
6451.41 632
6452.16 577
6452.92 639
6453.68 654
6454.44 676
6455.19 678
6455.95 745
6456.71 685
6457.47 649
6458.23 637
6458.99 688
6459.74 676
6460.50 712
6461.26 717
6462.02 777
6462.78 700
6463.54 661
6464.29 694
6465.05 696
6465.81 706
6466.57 681
6467.33 639
6468.09 652
6468.85 674
6469.60 648
6470.36 727
6471.12 645
6471.88 689
6472.64 651
6473.40 691
6474.16 679
6474.92 665
6475.68 774
6476.44 748
6477.20 707
6477.95 660
6478.71 604
6479.47 670
6480.23 786
6480.99 633
6481.75 655
6482.51 681
6483.27 700
6484.03 740
6484.79 716
6485.55 686
6486.31 690
6487.07 656
6487.83 723
6488.59 783
6489.35 735
6490.11 732
6490.87 708
6491.63 644
6492.39 744
6493.15 703
6493.91 606
6494.67 641
6495.43 709
6496.19 725
6496.95 734
6497.71 734
6498.47 708
6499.23 744
6499.99 710
6500.76 602
6501.52 673
6502.28 693
6503.04 693
6503.80 679
6504.56 771
6505.32 647
6506.08 737
6506.84 731
6507.60 719
6508.36 708
6509.13 788
6509.89 750
6510.65 719
6511.41 681
6512.17 664
6512.93 693
6513.69 747
6514.45 787
6515.22 653
6515.98 722
6516.74 738
6517.50 723
6518.26 646
6519.02 771
6519.79 810
6520.55 799
6521.31 770
6522.07 815
6522.83 764
6523.60 791
6524.36 838
6525.12 807
6525.88 811
6526.64 872
6527.41 912
6528.17 933
6528.93 960
6529.69 993
6530.46 912
6531.22 896
6531.98 884
6532.74 888
6533.51 874
6534.27 752
6535.03 820
6535.79 831
6536.56 814
6537.32 838
6538.08 839
6538.85 823
6539.61 757
6540.37 809
6541.13 826
6541.90 786
6542.66 776
6543.42 697
6544.19 695
6544.95 629
6545.71 699
6546.48 830
6547.24 755
6548.00 758
6548.77 740
6549.53 677
6550.29 715
6551.06 702
6551.82 702
6552.58 690
6553.35 723
6554.11 721
6554.88 731
6555.64 716
6556.40 727
6557.17 665
6557.93 644
6558.70 663
6559.46 702
6560.22 682
6560.99 688
6561.75 737
6562.52 710
6563.28 730
6564.05 792
6564.81 738
6565.57 790
6566.34 799
6567.10 767
6567.87 771
6568.63 750
6569.40 670
6570.16 743
6570.93 775
6571.69 740
6572.46 672
6573.22 669
6573.99 713
6574.75 713
6575.52 691
6576.28 692
6577.05 724
6577.81 794
6578.58 781
6579.34 826
6580.11 837
6580.87 708
6581.64 779
6582.40 829
6583.17 779
6583.93 743
6584.70 737
6585.47 856
6586.23 821
6587.00 762
6587.76 763
6588.53 744
6589.29 803
6590.06 800
6590.83 757
6591.59 810
6592.36 760
6593.12 747
6593.89 778
6594.66 765
6595.42 785
6596.19 777
6596.96 721
6597.72 775
6598.49 787
6599.25 715
6600.02 758
6600.79 809
6601.55 753
6602.32 756
6603.09 703
6603.85 712
6604.62 718
6605.39 760
6606.15 669
6606.92 671
6607.69 786
6608.46 803
6609.22 750
6609.99 793
6610.76 708
6611.52 735
6612.29 711
6613.06 675
6613.83 701
6614.59 680
6615.36 721
6616.13 735
6616.89 713
6617.66 776
6618.43 744
6619.20 676
6619.96 645
6620.73 698
6621.50 832
6622.27 832
6623.04 741
6623.80 801
6624.57 765
6625.34 860
6626.11 788
6626.88 821
6627.64 821
6628.41 712
6629.18 780
6629.95 782
6630.72 793
6631.48 745
6632.25 777
6633.02 825
6633.79 830
6634.56 805
6635.33 852
6636.10 858
6636.86 840
6637.63 859
6638.40 794
6639.17 886
6639.94 863
6640.71 756
6641.48 719
6642.25 767
6643.01 779
6643.78 708
6644.55 668
6645.32 681
6646.09 688
6646.86 728
6647.63 788
6648.40 713
6649.17 675
6649.94 634
6650.71 651
6651.48 706
6652.25 741
6653.01 693
6653.78 722
6654.55 706
6655.32 667
6656.09 750
6656.86 725
6657.63 771
6658.40 691
6659.17 643
6659.94 691
6660.71 732
6661.48 716
6662.25 697
6663.02 654
6663.79 731
6664.56 764
6665.33 747
6666.10 720
6666.87 778
6667.64 699
6668.42 711
6669.19 755
6669.96 714
6670.73 627
6671.50 668
6672.27 693
6673.04 728
6673.81 667
6674.58 663
6675.35 741
6676.12 727
6676.89 682
6677.66 703
6678.44 659
6679.21 741
6679.98 645
6680.75 664
6681.52 743
6682.29 661
6683.06 631
6683.83 655
6684.60 731
6685.38 680
6686.15 628
6686.92 667
6687.69 666
6688.46 675
6689.23 771
6690.01 753
6690.78 718
6691.55 704
6692.32 670
6693.09 623
6693.86 672
6694.64 691
6695.41 685
6696.18 642
6696.95 698
6697.73 721
6698.50 693
6699.27 715
6700.04 654
6700.81 642
6701.59 637
6702.36 646
6703.13 626
6703.90 614
6704.68 604
6705.45 686
6706.22 723
6706.99 745
6707.77 639
6708.54 748
6709.31 658
6710.09 649
6710.86 598
6711.63 631
6712.40 649
6713.18 671
6713.95 666
6714.72 614
6715.50 657
6716.27 667
6717.04 652
6717.82 596
6718.59 590
6719.36 588
6720.14 601
6720.91 647
6721.68 632
6722.46 628
6723.23 642
6724.00 647
6724.78 580
6725.55 600
6726.33 593
6727.10 620
6727.87 649
6728.65 642
6729.42 680
6730.20 644
6730.97 617
6731.74 639
6732.52 620
6733.29 593
6734.07 638
6734.84 633
6735.61 656
6736.39 605
6737.16 621
6737.94 619
6738.71 569
6739.49 585
6740.26 680
6741.04 658
6741.81 581
6742.59 610
6743.36 624
6744.13 703
6744.91 622
6745.68 647
6746.46 602
6747.23 576
6748.01 567
6748.78 621
6749.56 665
6750.33 656
6751.11 644
6751.89 649
6752.66 657
6753.44 644
6754.21 642
6754.99 601
6755.76 626
6756.54 611
6757.31 574
6758.09 564
6758.86 571
6759.64 626
6760.42 674
6761.19 641
6761.97 608
6762.74 574
6763.52 664
6764.30 593
6765.07 574
6765.85 586
6766.62 633
6767.40 580
6768.18 608
6768.95 575
6769.73 558
6770.51 587
6771.28 552
6772.06 558
6772.83 624
6773.61 633
6774.39 662
6775.16 657
6775.94 628
6776.72 629
6777.49 625
6778.27 676
6779.05 641
6779.82 647
6780.60 663
6781.38 694
6782.16 653
6782.93 693
6783.71 731
6784.49 686
6785.26 693
6786.04 687
6786.82 700
6787.60 598
6788.37 620
6789.15 611
6789.93 603
6790.71 669
6791.48 647
6792.26 591
6793.04 623
6793.82 607
6794.59 614
6795.37 644
6796.15 660
6796.93 583
6797.70 599
6798.48 607
6799.26 534
6800.04 498
6800.82 521
6801.60 606
6802.37 625
6803.15 633
6803.93 589
6804.71 565
6805.49 581
6806.26 610
6807.04 599
6807.82 611
6808.60 589
6809.38 677
6810.16 616
6810.94 639
6811.71 620
6812.49 590
6813.27 590
6814.05 655
6814.83 625
6815.61 629
6816.39 672
6817.17 610
6817.95 579
6818.73 595
6819.50 546
6820.28 554
6821.06 649
6821.84 697
6822.62 659
6823.40 626
6824.18 668
6824.96 634
6825.74 622
6826.52 613
6827.30 595
6828.08 647
6828.86 642
6829.64 622
6830.42 558
6831.20 606
6831.98 614
6832.76 602
6833.54 581
6834.32 595
6835.10 561
6835.88 615
6836.66 624
6837.44 612
6838.22 647
6839.00 551
6839.78 645
6840.56 601
6841.34 610
6842.12 637
6842.90 648
6843.68 588
6844.46 541
6845.24 591
6846.02 608
6846.80 577
6847.58 573
6848.36 655
6849.14 691
6849.93 655
6850.71 601
6851.49 624
6852.27 594
6853.05 664
6853.83 698
6854.61 704
6855.39 714
6856.17 670
6856.96 607
6857.74 659
6858.52 685
6859.30 680
6860.08 624
6860.86 521
6861.64 538
6862.43 627
6863.21 645
6863.99 590
6864.77 624
6865.55 569
6866.33 544
6867.12 581
6867.90 605
6868.68 671
6869.46 594
6870.24 577
6871.03 617
6871.81 635
6872.59 603
6873.37 557
6874.16 554
6874.94 614
6875.72 638
6876.50 600
6877.28 610
6878.07 623
6878.85 639
6879.63 550
6880.42 587
6881.20 575
6881.98 594
6882.76 630
6883.55 609
6884.33 623
6885.11 689
6885.89 671
6886.68 697
6887.46 651
6888.24 619
6889.03 591
6889.81 635
6890.59 664
6891.38 664
6892.16 683
6892.94 595
6893.73 608
6894.51 611
6895.29 596
6896.08 585
6896.86 692
6897.64 638
6898.43 657
6899.21 629
6900.00 578
6900.78 623
6901.56 558
6902.35 609
6903.13 607
6903.91 508
6904.70 593
6905.48 590
6906.27 604
6907.05 571
6907.84 584
6908.62 624
6909.40 612
6910.19 646
6910.97 641
6911.76 600
6912.54 555
6913.33 572
6914.11 580
6914.90 592
6915.68 618
6916.46 565
6917.25 601
6918.03 611
6918.82 654
6919.60 584
6920.39 635
6921.17 639
6921.96 661
6922.74 610
6923.53 611
6924.31 666
6925.10 641
6925.88 647
6926.67 685
6927.45 704
6928.24 665
6929.03 681
6929.81 675
6930.60 573
6931.38 539
6932.17 591
6932.95 510
6933.74 596
6934.52 598
6935.31 611
6936.10 611
6936.88 593
6937.67 620
6938.45 621
6939.24 561
6940.03 528
6940.81 542
6941.60 577
6942.38 578
6943.17 601
6943.96 614
6944.74 602
6945.53 632
6946.32 588
6947.10 719
6947.89 650
6948.68 587
6949.46 585
6950.25 631
6951.03 639
6951.82 686
6952.61 674
6953.40 673
6954.18 688
6954.97 686
6955.76 706
6956.54 640
6957.33 607
6958.12 580
6958.90 629
6959.69 624
6960.48 648
6961.27 682
6962.05 681
6962.84 683
6963.63 654
6964.41 615
6965.20 637
6965.99 587
6966.78 596
6967.56 685
6968.35 614
6969.14 666
6969.93 648
6970.72 683
6971.50 709
6972.29 651
6973.08 684
6973.87 702
6974.66 680
6975.44 683
6976.23 639
6977.02 695
6977.81 628
6978.60 674
6979.38 723
6980.17 687
6980.96 703
6981.75 719
6982.54 774
6983.33 803
6984.11 880
6984.90 812
6985.69 968
6986.48 977
6987.27 1031
6988.06 1073
6988.85 1129
6989.64 1076
6990.42 1042
6991.21 996
6992.00 890
6992.79 882
6993.58 805
6994.37 863
6995.16 759
6995.95 796
6996.74 763
6997.53 780
6998.32 889
6999.10 926
6999.89 913
7000.68 1048
7001.47 1092
7002.26 1081
7003.05 1207
7003.84 997
7004.63 1037
7005.42 952
7006.21 923
7007.00 908
7007.79 875
7008.58 796
7009.37 742
7010.16 776
7010.95 740
7011.74 690
7012.53 673
7013.32 614
7014.11 688
7014.90 738
7015.69 715
7016.48 703
7017.27 687
7018.06 712
7018.85 569
7019.64 615
7020.43 668
7021.23 685
7022.02 661
7022.81 660
7023.60 637
7024.39 634
7025.18 666
7025.97 667
7026.76 759
7027.55 703
7028.34 701
7029.13 701
7029.93 718
7030.72 672
7031.51 695
7032.30 631
7033.09 656
7033.88 713
7034.67 753
7035.46 672
7036.26 600
7037.05 581
7037.84 711
7038.63 719
7039.42 774
7040.21 763
7041.01 669
7041.80 689
7042.59 650
7043.38 631
7044.17 626
7044.97 648
7045.76 667
7046.55 661
7047.34 603
7048.13 534
7048.93 605
7049.72 619
7050.51 642
7051.30 615
7052.09 625
7052.89 667
7053.68 603
7054.47 590
7055.26 573
7056.06 629
7056.85 634
7057.64 664
7058.44 654
7059.23 589
7060.02 593
7060.81 628
7061.61 624
7062.40 574
7063.19 579
7063.99 636
7064.78 623
7065.57 594
7066.37 600
7067.16 650
7067.95 698
7068.74 612
7069.54 557
7070.33 580
7071.13 579
7071.92 563
7072.71 555
7073.51 588
7074.30 643
7075.09 589
7075.89 601
7076.68 559
7077.47 599
7078.27 621
7079.06 626
7079.86 609
7080.65 684
7081.44 584
7082.24 642
7083.03 545
7083.83 544
7084.62 641
7085.41 667
7086.21 647
7087.00 611
7087.80 596
7088.59 627
7089.39 657
7090.18 565
7090.98 589
7091.77 619
7092.56 545
7093.36 534
7094.15 586
7094.95 559
7095.74 588
7096.54 604
7097.33 668
7098.13 631
7098.92 573
7099.72 589
7100.51 524
7101.31 498
7102.10 519
7102.90 538
7103.69 583
7104.49 592
7105.29 511
7106.08 561
7106.88 578
7107.67 596
7108.47 594
7109.26 559
7110.06 508
7110.85 529
7111.65 603
7112.45 485
7113.24 509
7114.04 565
7114.83 578
7115.63 570
7116.42 509
7117.22 484
7118.02 565
7118.81 556
7119.61 510
7120.41 613
7121.20 552
7122.00 522
7122.79 604
7123.59 502
7124.39 550
7125.18 565
7125.98 572
7126.78 582
7127.57 546
7128.37 566
7129.17 588
7129.96 556
7130.76 530
7131.56 564
7132.35 553
7133.15 570
7133.95 540
7134.74 529
7135.54 534
7136.34 592
7137.14 532
7137.93 553
7138.73 560
7139.53 555
7140.33 563
7141.12 590
7141.92 565
7142.72 577
7143.51 570
7144.31 523
7145.11 603
7145.91 579
7146.71 545
7147.50 608
7148.30 623
7149.10 551
7149.90 546
7150.69 598
7151.49 594
7152.29 574
7153.09 533
7153.89 563
7154.68 516
7155.48 560
7156.28 580
7157.08 555
7157.88 534
7158.68 547
7159.47 540
7160.27 476
7161.07 507
7161.87 532
7162.67 505
7163.47 505
7164.27 547
7165.06 630
7165.86 545
7166.66 476
7167.46 549
7168.26 561
7169.06 557
7169.86 549
7170.66 600
7171.46 539
7172.25 546
7173.05 612
7173.85 603
7174.65 602
7175.45 546
7176.25 605
7177.05 540
7177.85 552
7178.65 476
7179.45 565
7180.25 495
7181.05 502
7181.85 505
7182.65 536
7183.45 578
7184.25 561
7185.05 515
7185.85 528
7186.65 542
7187.45 526
7188.25 544
7189.05 574
7189.85 488
7190.65 494
7191.45 559
7192.25 519
7193.05 509
7193.85 563
7194.65 601
7195.45 532
7196.25 553
7197.05 528
7197.85 529
7198.65 602
7199.45 628
7200.25 552
7201.05 596
7201.85 582
7202.65 509
7203.46 567
7204.26 585
7205.06 583
7205.86 498
7206.66 520
7207.46 523
7208.26 520
7209.06 519
7209.86 518
7210.66 552
7211.47 510
7212.27 584
7213.07 572
7213.87 539
7214.67 529
7215.47 574
7216.27 516
7217.08 544
7217.88 539
7218.68 530
7219.48 540
7220.28 575
7221.09 520
7221.89 530
7222.69 567
7223.49 548
7224.29 569
7225.10 528
7225.90 531
7226.70 492
7227.50 482
7228.30 505
7229.11 529
7229.91 570
7230.71 531
7231.51 505
7232.32 539
7233.12 574
7233.92 582
7234.72 555
7235.53 572
7236.33 539
7237.13 532
7237.93 538
7238.74 565
7239.54 538
7240.34 520
7241.15 584
7241.95 566
7242.75 588
7243.55 579
7244.36 531
7245.16 559
7245.96 567
7246.77 529
7247.57 485
7248.37 496
7249.18 506
7249.98 524
7250.78 488
7251.59 526
7252.39 515
7253.20 554
7254.00 575
7254.80 547
7255.61 493
7256.41 535
7257.21 519
7258.02 523
7258.82 534
7259.63 549
7260.43 576
7261.23 574
7262.04 548
7262.84 527
7263.65 566
7264.45 509
7265.26 523
7266.06 550
7266.86 602
7267.67 516
7268.47 505
7269.28 526
7270.08 518
7270.89 471
7271.69 512
7272.50 561
7273.30 532
7274.11 503
7274.91 519
7275.71 542
7276.52 564
7277.32 477
7278.13 528
7278.93 573
7279.74 537
7280.55 582
7281.35 536
7282.16 505
7282.96 568
7283.77 630
7284.57 595
7285.38 581
7286.18 586
7286.99 539
7287.79 511
7288.60 478
7289.40 504
7290.21 509
7291.02 555
7291.82 586
7292.63 540
7293.43 508
7294.24 571
7295.05 535
7295.85 544
7296.66 495
7297.46 514
7298.27 481
7299.08 528
7299.88 494
7300.69 469
7301.49 534
7302.30 530
7303.11 538
7303.91 554
7304.72 528
7305.53 529
7306.33 588
7307.14 529
7307.95 525
7308.75 510
7309.56 549
7310.37 526
7311.17 513
7311.98 576
7312.79 541
7313.59 547
7314.40 507
7315.21 558
7316.02 523
7316.82 576
7317.63 523
7318.44 568
7319.24 514
7320.05 646
7320.86 640
7321.67 659
7322.47 633
7323.28 601
7324.09 597
7324.90 615
7325.70 580
7326.51 590
7327.32 560
7328.13 563
7328.94 565
7329.74 536
7330.55 589
7331.36 562
7332.17 515
7332.98 478
7333.78 492
7334.59 525
7335.40 515
7336.21 549
7337.02 497
7337.82 524
7338.63 473
7339.44 489
7340.25 510
7341.06 553
7341.87 496
7342.68 479
7343.48 542
7344.29 516
7345.10 492
7345.91 510
7346.72 496
7347.53 508
7348.34 470
7349.15 502
7349.95 535
7350.76 506
7351.57 480
7352.38 535
7353.19 577
7354.00 499
7354.81 515
7355.62 526
7356.43 516
7357.24 478
7358.05 520
7358.86 479
7359.67 527
7360.48 548
7361.29 537
7362.09 562
7362.90 547
7363.71 560
7364.52 486
7365.33 461
7366.14 514
7366.95 532
7367.76 502
7368.57 583
7369.38 556
7370.19 511
7371.00 530
7371.81 549
7372.62 518
7373.43 466
7374.25 483
7375.06 503
7375.87 497
7376.68 508
7377.49 502
7378.30 459
7379.11 513
7379.92 529
7380.73 561
7381.54 502
7382.35 506
7383.16 466
7383.97 517
7384.78 472
7385.59 442
7386.41 434
7387.22 458
7388.03 486
7388.84 525
7389.65 507
7390.46 515
7391.27 488
7392.08 493
7392.89 554
7393.71 502
7394.52 513
7395.33 503
7396.14 508
7396.95 480
7397.76 511
7398.58 509
7399.39 475
7400.20 494
7401.01 437
7401.82 505
7402.63 516
7403.45 538
7404.26 584
7405.07 527
7405.88 524
7406.69 557
7407.51 565
7408.32 514
7409.13 536
7409.94 532
7410.76 484
7411.57 450
7412.38 477
7413.19 486
7414.01 482
7414.82 547
7415.63 489
7416.44 463
7417.26 537
7418.07 509
7418.88 498
7419.69 492
7420.51 491
7421.32 520
7422.13 531
7422.95 491
7423.76 502
7424.57 493
7425.39 519
7426.20 565
7427.01 557
7427.83 487
7428.64 440
7429.45 508
7430.27 443
7431.08 545
7431.89 492
7432.71 510
7433.52 524
7434.33 514
7435.15 508
7435.96 497
7436.77 484
7437.59 514
7438.40 483
7439.22 528
7440.03 516
7440.84 446
7441.66 524
7442.47 514
7443.29 472
7444.10 473
7444.91 514
7445.73 540
7446.54 488
7447.36 491
7448.17 482
7448.99 507
7449.80 521
7450.62 531
7451.43 510
7452.24 528
7453.06 501
7453.87 464
7454.69 454
7455.50 511
7456.32 477
7457.13 511
7457.95 518
7458.76 495
7459.58 501
7460.39 486
7461.21 496
7462.02 525
7462.84 481
7463.65 473
7464.47 518
7465.28 499
7466.10 498
7466.92 498
7467.73 526
7468.55 510
7469.36 513
7470.18 512
7470.99 438
7471.81 435
7472.62 477
7473.44 475
7474.26 549
7475.07 493
7475.89 517
7476.70 519
7477.52 475
7478.34 484
7479.15 538
7479.97 459
7480.78 451
7481.60 507
7482.42 528
7483.23 527
7484.05 493
7484.87 530
7485.68 409
7486.50 462
7487.32 434
7488.13 474
7488.95 484
7489.76 424
7490.58 508
7491.40 511
7492.22 499
7493.03 508
7493.85 521
7494.67 501
7495.48 525
7496.30 497
7497.12 511
7497.93 424
7498.75 445
7499.57 414
7500.39 467
7501.20 502
7502.02 480
7502.84 478
7503.66 493
7504.47 500
7505.29 484
7506.11 476
7506.93 502
7507.74 534
7508.56 515
7509.38 477
7510.20 548
7511.01 597
7511.83 531
7512.65 490
7513.47 538
7514.29 538
7515.10 474
7515.92 483
7516.74 492
7517.56 504
7518.38 518
7519.19 509
7520.01 478
7520.83 477
7521.65 511
7522.47 467
7523.29 452
7524.11 464
7524.92 513
7525.74 513
7526.56 492
7527.38 448
7528.20 447
7529.02 461
7529.84 476
7530.66 462
7531.47 447
7532.29 476
7533.11 489
7533.93 516
7534.75 531
7535.57 506
7536.39 445
7537.21 496
7538.03 542
7538.85 488
7539.67 522
7540.49 544
7541.31 490
7542.12 472
7542.94 481
7543.76 482
7544.58 508
7545.40 514
7546.22 524
7547.04 472
7547.86 502
7548.68 482
7549.50 501
7550.32 482
7551.14 497
7551.96 500
7552.78 518
7553.60 502
7554.42 462
7555.24 507
7556.06 513
7556.88 470
7557.70 509
7558.52 549
7559.35 536
7560.17 532
7560.99 513
7561.81 514
7562.63 537
7563.45 512
7564.27 546
7565.09 556
7565.91 570
7566.73 571
7567.55 578
7568.37 585
7569.19 537
7570.02 507
7570.84 528
7571.66 505
7572.48 515
7573.30 527
7574.12 569
7574.94 569
7575.76 543
7576.59 534
7577.41 515
7578.23 542
7579.05 557
7579.87 592
7580.69 596
7581.51 515
7582.34 526
7583.16 552
7583.98 583
7584.80 531
7585.62 557
7586.45 550
7587.27 514
7588.09 542
7588.91 568
7589.73 589
7590.56 591
7591.38 644
7592.20 719
7593.02 641
7593.85 665
7594.67 654
7595.49 634
7596.31 613
7597.14 582
7597.96 592
7598.78 623
7599.60 553
7600.43 558
7601.25 668
7602.07 715
7602.89 660
7603.72 693
7604.54 750
7605.36 820
7606.19 858
7607.01 809
7607.83 768
7608.66 841
7609.48 859
7610.30 834
7611.12 778
7611.95 669
7612.77 638
7613.59 590
7614.42 619
7615.24 664
7616.07 662
7616.89 657
7617.71 656
7618.54 617
7619.36 626
7620.18 650
7621.01 696
7621.83 673
7622.66 647
7623.48 627
7624.30 665
7625.13 696
7625.95 668
7626.78 690
7627.60 717
7628.42 750
7629.25 819
7630.07 803
7630.90 846
7631.72 904
7632.55 922
7633.37 908
7634.19 1037
7635.02 1046
7635.84 1010
7636.67 949
7637.49 870
7638.32 816
7639.14 689
7639.97 644
7640.79 656
7641.62 632
7642.44 597
7643.27 608
7644.09 557
7644.92 619
7645.74 679
7646.57 603
7647.39 588
7648.22 585
7649.04 606
7649.87 595
7650.70 582
7651.52 593
7652.35 609
7653.17 673
7654.00 609
7654.82 574
7655.65 563
7656.47 607
7657.30 596
7658.13 615
7658.95 589
7659.78 549
7660.60 523
7661.43 554
7662.26 568
7663.08 557
7663.91 580
7664.73 633
7665.56 622
7666.39 609
7667.21 615
7668.04 615
7668.87 584
7669.69 556
7670.52 646
7671.35 649
7672.17 604
7673.00 602
7673.83 541
7674.65 551
7675.48 573
7676.31 576
7677.13 530
7677.96 565
7678.79 598
7679.61 633
7680.44 518
7681.27 510
7682.09 516
7682.92 501
7683.75 501
7684.58 532
7685.40 471
7686.23 505
7687.06 513
7687.89 527
7688.71 531
7689.54 497
7690.37 503
7691.20 509
7692.02 460
7692.85 478
7693.68 539
7694.51 594
7695.33 573
7696.16 498
7696.99 564
7697.82 570
7698.65 576
7699.47 598
7700.30 512
7701.13 517
7701.96 557
7702.79 556
7703.62 483
7704.44 489
7705.27 537
7706.10 535
7706.93 515
7707.76 527
7708.59 516
7709.41 556
7710.24 524
7711.07 499
7711.90 468
7712.73 491
7713.56 553
7714.39 537
7715.22 500
7716.05 493
7716.87 533
7717.70 545
7718.53 512
7719.36 468
7720.19 469
7721.02 504
7721.85 487
7722.68 453
7723.51 467
7724.34 465
7725.17 481
7726.00 547
7726.83 498
7727.66 476
7728.48 560
7729.31 531
7730.14 510
7730.97 445
7731.80 466
7732.63 516
7733.46 449
7734.29 466
7735.12 509
7735.95 482
7736.78 526
7737.61 520
7738.44 518
7739.27 531
7740.10 505
7740.93 491
7741.77 515
7742.60 532
7743.43 509
7744.26 494
7745.09 497
7745.92 439
7746.75 415
7747.58 482
7748.41 512
7749.24 487
7750.07 519
7750.90 527
7751.73 477
7752.56 565
7753.39 511
7754.23 480
7755.06 457
7755.89 452
7756.72 495
7757.55 469
7758.38 463
7759.21 468
7760.04 433
7760.88 509
7761.71 479
7762.54 450
7763.37 443
7764.20 430
7765.03 466
7765.86 500
7766.70 462
7767.53 446
7768.36 488
7769.19 461
7770.02 501
7770.86 424
7771.69 447
7772.52 474
7773.35 454
7774.18 442
7775.02 441
7775.85 480
7776.68 447
7777.51 515
7778.34 472
7779.18 475
7780.01 524
7780.84 525
7781.67 477
7782.51 470
7783.34 451
7784.17 491
7785.00 505
7785.84 480
7786.67 502
7787.50 511
7788.34 539
7789.17 456
7790.00 512
7790.83 497
7791.67 468
7792.50 491
7793.33 545
7794.17 541
7795.00 529
7795.83 540
7796.67 465
7797.50 413
7798.33 430
7799.17 478
7800.00 422
7800.83 446
7801.67 462
7802.50 439
7803.33 445
7804.17 486
7805.00 475
7805.84 448
7806.67 577
7807.50 496
7808.34 485
7809.17 525
7810.01 448
7810.84 505
7811.67 464
7812.51 452
7813.34 419
7814.18 434
7815.01 428
7815.84 520
7816.68 480
7817.51 424
7818.35 515
7819.18 561
7820.02 493
7820.85 467
7821.69 433
7822.52 443
7823.36 470
7824.19 489
7825.03 468
7825.86 501
7826.69 480
7827.53 447
7828.36 445
7829.20 480
7830.03 477
7830.87 458
7831.71 449
7832.54 469
7833.38 502
7834.21 499
7835.05 431
7835.88 471
7836.72 481
7837.55 510
7838.39 497
7839.22 494
7840.06 452
7840.90 419
7841.73 445
7842.57 455
7843.40 407
7844.24 438
7845.07 488
7845.91 474
7846.75 520
7847.58 448
7848.42 458
7849.25 463
7850.09 457
7850.93 495
7851.76 441
7852.60 452
7853.44 505
7854.27 452
7855.11 466
7855.94 487
7856.78 507
7857.62 489
7858.45 561
7859.29 524
7860.13 518
7860.96 498
7861.80 516
7862.64 492
7863.47 482
7864.31 509
7865.15 477
7865.99 465
7866.82 459
7867.66 535
7868.50 421
7869.33 411
7870.17 439
7871.01 492
7871.85 446
7872.68 470
7873.52 537
7874.36 468
7875.20 458
7876.03 427
7876.87 448
7877.71 491
7878.55 513
7879.38 498
7880.22 526
7881.06 526
7881.90 522
7882.74 490
7883.57 454
7884.41 444
7885.25 446
7886.09 388
7886.93 407
7887.76 421
7888.60 441
7889.44 414
7890.28 433
7891.12 483
7891.96 476
7892.79 490
7893.63 533
7894.47 481
7895.31 457
7896.15 467
7896.99 464
7897.83 515
7898.66 520
7899.50 472
7900.34 438
7901.18 516
7902.02 502
7902.86 490
7903.70 479
7904.54 469
7905.38 508
7906.21 449
7907.05 442
7907.89 444
7908.73 428
7909.57 392
7910.41 453
7911.25 432
7912.09 402
7912.93 439
7913.77 455
7914.61 424
7915.45 422
7916.29 429
7917.13 447
7917.97 447
7918.81 416
7919.65 444
7920.49 481
7921.33 429
7922.17 390
7923.01 486
7923.85 462
7924.69 413
7925.53 420
7926.37 406
7927.21 400
7928.05 447
7928.89 436
7929.73 430
7930.57 430
7931.41 381
7932.25 435
7933.09 468
7933.93 433
7934.77 377
7935.61 378
7936.45 399
7937.29 404
7938.14 361
7938.98 458
7939.82 438
7940.66 461
7941.50 464
7942.34 455
7943.18 427
7944.02 441
7944.86 467
7945.70 451
7946.55 426
7947.39 416
7948.23 461
7949.07 401
7949.91 434
7950.75 463
7951.59 492
7952.44 426
7953.28 478
7954.12 436
7954.96 484
7955.80 488
7956.65 441
7957.49 424
7958.33 485
7959.17 474
7960.01 433
7960.86 430
7961.70 426
7962.54 453
7963.38 394
7964.22 397
7965.07 395
7965.91 433
7966.75 436
7967.59 432
7968.44 389
7969.28 399
7970.12 387
7970.96 442
7971.81 455
7972.65 439
7973.49 461
7974.33 406
7975.18 412
7976.02 389
7976.86 452
7977.71 453
7978.55 439
7979.39 393
7980.23 449
7981.08 437
7981.92 430
7982.76 404
7983.61 401
7984.45 458
7985.29 438
7986.14 403
7986.98 431
7987.82 444
7988.67 412
7989.51 430
7990.36 425
7991.20 398
7992.04 414
7992.89 414
7993.73 393
7994.57 409
7995.42 380
7996.26 483
7997.11 393
7997.95 434
7998.79 452
7999.64 409
8000.48 401
8001.33 432
8002.17 406
8003.01 374
8003.86 399
8004.70 419
8005.55 452
8006.39 399
8007.24 408
8008.08 429
8008.93 401
8009.77 404
8010.62 409
8011.46 396
8012.30 442
8013.15 460
8013.99 435
8014.84 414
8015.68 439
8016.53 469
8017.37 468
8018.22 429
8019.06 392
8019.91 405
8020.76 432
8021.60 440
8022.45 425
8023.29 477
8024.14 426
8024.98 473
8025.83 426
8026.67 421
8027.52 423
8028.36 431
8029.21 377
8030.06 389
8030.90 428
8031.75 372
8032.59 415
8033.44 438
8034.28 429
8035.13 381
8035.98 437
8036.82 375
8037.67 381
8038.52 382
8039.36 426
8040.21 464
8041.05 410
8041.90 391
8042.75 410
8043.59 477
8044.44 413
8045.29 424
8046.13 410
8046.98 473
8047.83 414
8048.67 384
8049.52 403
8050.37 388
8051.21 378
8052.06 443
8052.91 421
8053.75 397
8054.60 403
8055.45 420
8056.30 443
8057.14 405
8057.99 413
8058.84 398
8059.68 368
8060.53 418
8061.38 475
8062.23 409
8063.07 440
8063.92 408
8064.77 416
8065.62 459
8066.46 387
8067.31 381
8068.16 431
8069.01 453
8069.85 419
8070.70 380
8071.55 401
8072.40 424
8073.25 394
8074.09 430
8074.94 362
8075.79 414
8076.64 417
8077.49 441
8078.34 430
8079.18 338
8080.03 374
8080.88 408
8081.73 370
8082.58 368
8083.43 362
8084.27 364
8085.12 368
8085.97 401
8086.82 436
8087.67 378
8088.52 377
8089.37 359
8090.22 349
8091.06 377
8091.91 415
8092.76 407
8093.61 386
8094.46 370
8095.31 392
8096.16 410
8097.01 388
8097.86 433
8098.71 318
8099.56 369
8100.41 405
8101.26 415
8102.11 425
8102.95 384
8103.80 389
8104.65 400
8105.50 431
8106.35 384
8107.20 381
8108.05 365
8108.90 417
8109.75 406
8110.60 402
8111.45 379
8112.30 414
8113.15 375
8114.00 356
8114.85 356
8115.70 480
8116.55 433
8117.40 385
8118.25 392
8119.10 369
8119.96 389
8120.81 406
8121.66 410
8122.51 416
8123.36 439
8124.21 426
8125.06 381
8125.91 370
8126.76 401
8127.61 445
8128.46 433
8129.31 431
8130.16 404
8131.02 374
8131.87 423
8132.72 427
8133.57 424
8134.42 387
8135.27 400
8136.12 434
8136.97 416
8137.83 426
8138.68 437
8139.53 446
8140.38 389
8141.23 417
8142.08 404
8142.93 404
8143.79 398
8144.64 434
8145.49 483
8146.34 460
8147.19 431
8148.05 422
8148.90 450
8149.75 411
8150.60 431
8151.45 406
8152.31 427
8153.16 428
8154.01 449
8154.86 464
8155.71 488
8156.57 474
8157.42 484
8158.27 488
8159.12 508
8159.98 448
8160.83 540
8161.68 507
8162.54 481
8163.39 503
8164.24 514
8165.09 487
8165.95 475
8166.80 481
8167.65 436
8168.51 471
8169.36 448
8170.21 484
8171.06 422
8171.92 418
8172.77 401
8173.62 402
8174.48 432
8175.33 410
8176.18 486
8177.04 466
8177.89 437
8178.74 419
8179.60 411
8180.45 472
8181.31 471
8182.16 447
8183.01 421
8183.87 382
8184.72 489
8185.57 471
8186.43 429
8187.28 425
8188.14 389
8188.99 419
8189.84 387
8190.70 410
8191.55 434
8192.41 394
8193.26 402
8194.12 371
8194.97 401
8195.83 396
8196.68 412
8197.53 384
8198.39 364
8199.24 402
8200.10 389
8200.95 374
8201.81 394
8202.66 434
8203.52 398
8204.37 394
8205.23 355
8206.08 375
8206.94 365
8207.79 386
8208.65 395
8209.50 392
8210.36 372
8211.21 425
8212.07 375
8212.92 370
8213.78 411
8214.63 414
8215.49 352
8216.34 407
8217.20 399
8218.06 366
8218.91 326
8219.77 346
8220.62 426
8221.48 447
8222.33 387
8223.19 382
8224.05 380
8224.90 373
8225.76 441
8226.61 390
8227.47 397
8228.33 451
8229.18 377
8230.04 409
8230.90 425
8231.75 391
8232.61 386
8233.46 406
8234.32 380
8235.18 367
8236.03 366
8236.89 370
8237.75 429
8238.60 330
8239.46 374
8240.32 347
8241.17 410
8242.03 417
8242.89 420
8243.74 421
8244.60 432
8245.46 419
8246.32 384
8247.17 375
8248.03 360
8248.89 362
8249.74 362
8250.60 342
8251.46 352
8252.32 350
8253.17 357
8254.03 346
8254.89 360
8255.75 365
8256.60 371
8257.46 427
8258.32 411
8259.18 405
8260.04 320
8260.89 381
8261.75 353
8262.61 369
8263.47 375
8264.32 341
8265.18 392
8266.04 398
8266.90 371
8267.76 380
8268.62 374
8269.47 439
8270.33 396
8271.19 362
8272.05 360
8272.91 336
8273.77 407
8274.62 376
8275.48 401
8276.34 356
8277.20 384
8278.06 388
8278.92 362
8279.78 362
8280.64 405
8281.49 394
8282.35 377
8283.21 403
8284.07 366
8284.93 387
8285.79 381
8286.65 395
8287.51 363
8288.37 354
8289.23 377
8290.09 361
8290.95 387
8291.80 354
8292.66 378
8293.52 371
8294.38 356
8295.24 356
8296.10 395
8296.96 386
8297.82 403
8298.68 394
8299.54 375
8300.40 376
8301.26 368
8302.12 354
8302.98 365
8303.84 377
8304.70 363
8305.56 393
8306.42 384
8307.28 357
8308.14 369
8309.00 369
8309.86 382
8310.72 439
8311.58 423
8312.44 422
8313.31 392
8314.17 383
8315.03 364
8315.89 383
8316.75 423
8317.61 376
8318.47 407
8319.33 462
8320.19 432
8321.05 373
8321.91 432
8322.77 369
8323.64 386
8324.50 363
8325.36 375
8326.22 337
8327.08 332
8327.94 366
8328.80 329
8329.66 398
8330.53 389
8331.39 365
8332.25 353
8333.11 396
8333.97 413
8334.83 412
8335.70 369
8336.56 404
8337.42 385
8338.28 387
8339.14 338
8340.00 362
8340.87 335
8341.73 364
8342.59 366
8343.45 327
8344.32 362
8345.18 418
8346.04 377
8346.90 346
8347.76 374
8348.63 352
8349.49 402
8350.35 405
8351.21 400
8352.08 372
8352.94 333
8353.80 352
8354.66 356
8355.53 349
8356.39 324
8357.25 372
8358.12 351
8358.98 386
8359.84 342
8360.71 414
8361.57 360
8362.43 385
8363.29 380
8364.16 353
8365.02 328
8365.88 347
8366.75 354
8367.61 402
8368.47 357
8369.34 363
8370.20 382
8371.06 354
8371.93 349
8372.79 356
8373.66 391
8374.52 389
8375.38 398
8376.25 381
8377.11 375
8377.97 339
8378.84 379
8379.70 400
8380.57 351
8381.43 363
8382.30 384
8383.16 333
8384.02 375
8384.89 375
8385.75 353
8386.62 383
8387.48 386
8388.35 368
8389.21 338
8390.07 344
8390.94 335
8391.80 334
8392.67 352
8393.53 349
8394.40 353
8395.26 349
8396.13 371
8396.99 341
8397.86 380
8398.72 355
8399.59 371
8400.45 410
8401.32 405
8402.18 376
8403.05 390
8403.91 370
8404.78 360
8405.64 355
8406.51 380
8407.37 367
8408.24 374
8409.11 331
8409.97 339
8410.84 342
8411.70 375
8412.57 340
8413.43 353
8414.30 352
8415.17 367
8416.03 371
8416.90 322
8417.76 335
8418.63 335
8419.50 363
8420.36 336
8421.23 343
8422.09 386
8422.96 379
8423.83 378
8424.69 368
8425.56 377
8426.43 313
8427.29 334
8428.16 346
8429.02 368
8429.89 311
8430.76 350
8431.62 349
8432.49 407
8433.36 340
8434.23 368
8435.09 373
8435.96 372
8436.83 373
8437.69 327
8438.56 325
8439.43 315
8440.29 370
8441.16 393
8442.03 389
8442.90 337
8443.76 402
8444.63 368
8445.50 442
8446.37 456
8447.23 412
8448.10 411
8448.97 413
8449.84 382
8450.70 391
8451.57 385
8452.44 381
8453.31 385
8454.17 447
8455.04 381
8455.91 386
8456.78 453
8457.65 426
8458.51 430
8459.38 418
8460.25 445
8461.12 349
8461.99 352
8462.86 381
8463.72 433
8464.59 417
8465.46 401
8466.33 365
8467.20 401
8468.07 439
8468.93 443
8469.80 452
8470.67 437
8471.54 491
8472.41 414
8473.28 452
8474.15 440
8475.02 409
8475.89 389
8476.75 421
8477.62 409
8478.49 406
8479.36 403
8480.23 374
8481.10 354
8481.97 386
8482.84 383
8483.71 340
8484.58 384
8485.45 385
8486.32 425
8487.19 373
8488.06 411
8488.92 437
8489.79 395
8490.66 374
8491.53 395
8492.40 370
8493.27 441
8494.14 390
8495.01 423
8495.88 396
8496.75 390
8497.62 361
8498.49 389
8499.36 401
8500.23 414
8501.10 470
8501.97 383
8502.85 434
8503.72 433
8504.59 376
8505.46 419
8506.33 396
8507.20 415
8508.07 361
8508.94 391
8509.81 384
8510.68 398
8511.55 415
8512.42 445
8513.29 394
8514.16 426
8515.03 426
8515.91 422
8516.78 380
8517.65 398
8518.52 403
8519.39 385
8520.26 388
8521.13 435
8522.00 450
8522.88 421
8523.75 409
8524.62 419
8525.49 436
8526.36 449
8527.23 415
8528.10 473
8528.98 432
8529.85 422
8530.72 449
8531.59 403
8532.46 422
8533.34 456
8534.21 439
8535.08 449
8535.95 459
8536.82 434
8537.70 454
8538.57 497
8539.44 471
8540.31 445
8541.18 430
8542.06 507
8542.93 460
8543.80 483
8544.67 427
8545.55 475
8546.42 475
8547.29 438
8548.17 416
8549.04 416
8549.91 489
8550.78 500
8551.66 527
8552.53 598
8553.40 638
8554.28 708
8555.15 798
8556.02 840
8556.89 874
8557.77 847
8558.64 848
8559.51 741
8560.39 722
8561.26 669
8562.13 590
8563.01 499
8563.88 540
8564.75 509
8565.63 431
8566.50 455
8567.38 460
8568.25 454
8569.12 450
8570.00 426
8570.87 445
8571.74 452
8572.62 423
8573.49 451
8574.37 436
8575.24 446
8576.11 397
8576.99 374
8577.86 437
8578.74 428
8579.61 380
8580.49 382
8581.36 403
8582.23 439
8583.11 484
8583.98 518
8584.86 418
8585.73 444
8586.61 498
8587.48 426
8588.36 370
8589.23 360
8590.11 402
8590.98 405
8591.86 458
8592.73 448
8593.61 418
8594.48 496
8595.36 448
8596.23 492
8597.11 419
8597.98 462
8598.86 365
8599.73 434
8600.61 420
8601.48 439
8602.36 368
8603.23 377
8604.11 402
8604.99 392
8605.86 314
8606.74 382
8607.61 443
8608.49 403
8609.36 416
8610.24 428
8611.12 410
8611.99 424
8612.87 451
8613.74 412
8614.62 448
8615.50 398
8616.37 415
8617.25 432
8618.12 402
8619.00 424
8619.88 425
8620.75 410
8621.63 369
8622.51 377
8623.38 426
8624.26 409
8625.14 395
8626.01 420
8626.89 418
8627.77 440
8628.64 434
8629.52 404
8630.40 350
8631.27 412
8632.15 436
8633.03 429
8633.90 416
8634.78 416
8635.66 439
8636.54 439
8637.41 398
8638.29 382
8639.17 415
8640.05 408
8640.92 390
8641.80 408
8642.68 410
8643.55 375
8644.43 380
8645.31 363
8646.19 393
8647.07 356
8647.94 392
8648.82 366
8649.70 382
8650.58 389
8651.45 379
8652.33 370
8653.21 353
8654.09 376
8654.97 379
8655.85 415
8656.72 348
8657.60 357
8658.48 378
8659.36 356
8660.24 325
8661.12 385
8661.99 383
8662.87 368
8663.75 352
8664.63 311
8665.51 343
8666.39 319
8667.27 392
8668.14 382
8669.02 383
8669.90 392
8670.78 394
8671.66 375
8672.54 366
8673.42 351
8674.30 372
8675.18 340
8676.06 364
8676.94 334
8677.81 355
8678.69 389
8679.57 362
8680.45 346
8681.33 343
8682.21 391
8683.09 412
8683.97 403
8684.85 307
8685.73 340
8686.61 326
8687.49 372
8688.37 412
8689.25 346
8690.13 347
8691.01 380
8691.89 390
8692.77 373
8693.65 391
8694.53 411
8695.41 410
8696.29 337
8697.17 417
8698.05 414
8698.93 420
8699.81 328
8700.69 379
8701.57 343
8702.45 363
8703.33 333
8704.21 340
8705.09 363
8705.98 338
8706.86 335
8707.74 361
8708.62 412
8709.50 362
8710.38 376
8711.26 339
8712.14 337
8713.02 330
8713.90 376
8714.79 380
8715.67 316
8716.55 374
8717.43 354
8718.31 357
8719.19 372
8720.07 339
8720.95 328
8721.84 355
8722.72 308
8723.60 341
8724.48 367
8725.36 333
8726.24 291
8727.13 347
8728.01 365
8728.89 351
8729.77 318
8730.65 355
8731.54 385
8732.42 392
8733.30 377
8734.18 354
8735.06 312
8735.95 357
8736.83 414
8737.71 363
8738.59 337
8739.48 341
8740.36 340
8741.24 331
8742.12 356
8743.01 316
8743.89 349
8744.77 319
8745.65 312
8746.54 350
8747.42 366
8748.30 341
8749.19 348
8750.07 352
8750.95 309
8751.83 369
8752.72 377
8753.60 341
8754.48 342
8755.37 364
8756.25 345
8757.13 355
8758.02 315
8758.90 393
8759.78 364
8760.67 405
8761.55 378
8762.43 362
8763.32 353
8764.20 341
8765.09 391
8765.97 335
8766.85 343
8767.74 342
8768.62 328
8769.51 321
8770.39 323
8771.27 358
8772.16 339
8773.04 315
8773.93 300
8774.81 304
8775.69 337
8776.58 349
8777.46 369
8778.35 311
8779.23 339
8780.12 307
8781.00 332
8781.89 368
8782.77 362
8783.65 318
8784.54 293
8785.42 376
8786.31 297
8787.19 329
8788.08 319
8788.96 337
8789.85 328
8790.73 358
8791.62 327
8792.50 339
8793.39 315
8794.27 334
8795.16 359
8796.04 336
8796.93 323
8797.82 318
8798.70 328
8799.59 338
8800.47 327
8801.36 357
8802.24 374
8803.13 353
8804.01 308
8804.90 370
8805.79 326
8806.67 299
8807.56 294
8808.44 292
8809.33 351
8810.22 319
8811.10 342
8811.99 314
8812.87 326
8813.76 311
8814.65 347
8815.53 296
8816.42 310
8817.30 296
8818.19 317
8819.08 325
8819.96 315
8820.85 339
8821.74 320
8822.62 305
8823.51 275
8824.40 299
8825.28 331
8826.17 298
8827.06 331
8827.94 339
8828.83 323
8829.72 335
8830.61 330
8831.49 297
8832.38 313
8833.27 315
8834.15 292
8835.04 290
8835.93 307
8836.82 334
8837.70 302
8838.59 282
8839.48 326
8840.37 275
8841.25 247
8842.14 283
8843.03 304
8843.92 308
8844.80 287
8845.69 315
8846.58 294
8847.47 313
8848.36 309
8849.24 290
8850.13 255
8851.02 297
8851.91 326
8852.80 302
8853.68 304
8854.57 309
8855.46 313
8856.35 279
8857.24 295
8858.13 314
8859.01 297
8859.90 318
8860.79 328
8861.68 288
8862.57 344
8863.46 273
8864.35 280
8865.23 315
8866.12 290
8867.01 341
8867.90 335
8868.79 313
8869.68 290
8870.57 327
8871.46 328
8872.35 290
8873.24 294
8874.12 308
8875.01 324
8875.90 344
8876.79 301
8877.68 307
8878.57 330
8879.46 335
8880.35 280
8881.24 271
8882.13 308
8883.02 307
8883.91 288
8884.80 282
8885.69 294
8886.58 249
8887.47 301
8888.36 253
8889.25 260
8890.14 294
8891.03 324
8891.92 279
8892.81 293
8893.70 288
8894.59 307
8895.48 295
8896.37 282
8897.26 290
8898.15 321
8899.04 297
8899.93 274
8900.82 318
8901.71 284
8902.60 266
8903.49 233
8904.38 275
8905.28 296
8906.17 324
8907.06 318
8907.95 298
8908.84 246
8909.73 291
8910.62 299
8911.51 292
8912.40 330
8913.29 273
8914.19 295
8915.08 256
8915.97 293
8916.86 301
8917.75 342
8918.64 301
8919.53 317
8920.43 322
8921.32 280
8922.21 316
8923.10 325
8923.99 294
8924.88 304
8925.78 348
8926.67 271
8927.56 312
8928.45 237
8929.34 272
8930.24 271
8931.13 248
8932.02 288
8932.91 281
8933.80 283
8934.70 306
8935.59 323
8936.48 338
8937.37 341
8938.27 255
8939.16 314
8940.05 271
8940.94 309
8941.84 288
8942.73 291
8943.62 288
8944.51 307
8945.41 289
8946.30 266
8947.19 338
8948.09 322
8948.98 283
8949.87 271
8950.77 246
8951.66 254
8952.55 286
8953.44 272
8954.34 280
8955.23 300
8956.12 299
8957.02 260
8957.91 284
8958.80 278
8959.70 292
8960.59 284
8961.49 351
8962.38 329
8963.27 282
8964.17 302
8965.06 289
8965.95 301
8966.85 277
8967.74 296
8968.64 312
8969.53 334
8970.42 292
8971.32 290
8972.21 305
8973.11 302
8974.00 289
8974.90 326
8975.79 277
8976.68 292
8977.58 289
8978.47 310
8979.37 289
8980.26 264
8981.16 267
8982.05 258
8982.95 292
8983.84 278
8984.74 224
8985.63 246
8986.52 289
8987.42 263
8988.31 269
8989.21 266
8990.10 289
8991.00 288
8991.89 309
8992.79 305
8993.69 286
8994.58 265
8995.48 288
8996.37 252
8997.27 238
8998.16 281
8999.06 278
8999.95 266
9000.85 251
9001.74 285
9002.64 275
9003.54 314
9004.43 293
9005.33 258
9006.22 267
9007.12 285
9008.01 286
9008.91 268
9009.81 277
9010.70 283
9011.60 272
9012.50 271
9013.39 285
9014.29 234
9015.18 266
9016.08 296
9016.98 284
9017.87 279
9018.77 290
9019.67 314
9020.56 243
9021.46 265
9022.36 281
9023.25 302
9024.15 276
9025.05 323
9025.94 294
9026.84 309
9027.74 271
9028.63 285
9029.53 256
9030.43 253
9031.32 272
9032.22 270
9033.12 302
9034.02 269
9034.91 257
9035.81 272
9036.71 353
9037.61 314
9038.50 270
9039.40 250
9040.30 259
9041.20 251
9042.09 295
9042.99 276
9043.89 258
9044.79 246
9045.68 286
9046.58 288
9047.48 252
9048.38 233
9049.28 277
9050.17 312
9051.07 245
9051.97 279
9052.87 278
9053.77 297
9054.66 229
9055.56 262
9056.46 312
9057.36 269
9058.26 252
9059.16 262
9060.06 254
9060.95 248
9061.85 307
9062.75 315
9063.65 275
9064.55 255
9065.45 266
9066.35 281
9067.25 232
9068.14 269
9069.04 260
9069.94 240
9070.84 285
9071.74 316
9072.64 306
9073.54 276
9074.44 302
9075.34 283
9076.24 289
9077.14 257
9078.04 276
9078.93 280
9079.83 277
9080.73 282
9081.63 247
9082.53 288
9083.43 280
9084.33 310
9085.23 254
9086.13 293
9087.03 275
9087.93 306
9088.83 292
9089.73 280
9090.63 269
9091.53 258
9092.43 290
9093.33 255
9094.23 270
9095.13 259
9096.03 264
9096.93 278
9097.83 268
9098.73 286
9099.63 288
9100.54 262
9101.44 250
9102.34 265
9103.24 309
9104.14 304
9105.04 249
9105.94 254
9106.84 304
9107.74 253
9108.64 222
9109.54 281
9110.44 261
9111.35 246
9112.25 251
9113.15 280
9114.05 290
9114.95 281
9115.85 300
9116.75 278
9117.65 249
9118.56 267
9119.46 257
9120.36 247
9121.26 322
9122.16 269
9123.06 250
9123.97 264
9124.87 294
9125.77 313
9126.67 272
9127.57 274
9128.47 256
9129.38 279
9130.28 309
9131.18 275
9132.08 288
9132.98 245
9133.89 250
9134.79 259
9135.69 209
9136.59 280
9137.50 284
9138.40 287
9139.30 228
9140.20 260
9141.11 251
9142.01 243
9142.91 240
9143.81 280
9144.72 252
9145.62 258
9146.52 281
9147.42 271
9148.33 262
9149.23 275
9150.13 326
9151.04 258
9151.94 269
9152.84 276
9153.75 283
9154.65 274
9155.55 321
9156.46 288
9157.36 295
9158.26 245
9159.17 267
9160.07 242
9160.97 246
9161.88 270
9162.78 289
9163.68 302
9164.59 281
9165.49 296
9166.40 264
9167.30 274
9168.20 222
9169.11 248
9170.01 288
9170.92 270
9171.82 256
9172.72 283
9173.63 235
9174.53 227
9175.44 281
9176.34 296
9177.24 313
9178.15 293
9179.05 310
9179.96 271
9180.86 282
9181.77 309
9182.67 272
9183.58 236
9184.48 239
9185.39 246
9186.29 246
9187.20 232
9188.10 271
9189.01 256
9189.91 273
9190.82 270
9191.72 279
9192.63 273
9193.53 243
9194.44 279
9195.34 271
9196.25 272
9197.15 264
9198.06 280
9198.96 239
9199.87 251
9200.77 285
9201.68 303
9202.58 253
9203.49 269
9204.40 319
9205.30 291
9206.21 251
9207.11 266
9208.02 258
9208.92 246
9209.83 200
9210.74 253
9211.64 249
9212.55 279
9213.45 245
9214.36 249
9215.27 259
9216.17 289
9217.08 262
9217.99 267
9218.89 245
9219.80 250
9220.71 257
9221.61 257
9222.52 243
9223.43 230
9224.33 258
9225.24 276
9226.15 261
9227.05 263
9227.96 264
9228.87 281
9229.77 262
9230.68 278
9231.59 252
9232.49 286
9233.40 273
9234.31 284
9235.22 265
9236.12 248
9237.03 268
9237.94 266
9238.84 270
9239.75 301
9240.66 270
9241.57 271
9242.47 296
9243.38 314
9244.29 278
9245.20 257
9246.11 252
9247.01 289
9247.92 267
9248.83 253
9249.74 306
9250.64 241
9251.55 252
9252.46 267
9253.37 264
9254.28 284
9255.19 263
9256.09 278
9257.00 269
9257.91 247
9258.82 248
9259.73 248
9260.64 226
9261.54 273
9262.45 268
9263.36 284
9264.27 275
9265.18 282
9266.09 294
9267.00 239
9267.90 282
9268.81 301
9269.72 246
9270.63 241
9271.54 251
9272.45 277
9273.36 252
9274.27 284
9275.18 262
9276.09 242
9277.00 238
9277.90 250
9278.81 235
9279.72 261
9280.63 236
9281.54 258
9282.45 258
9283.36 242
9284.27 283
9285.18 298
9286.09 277
9287.00 263
9287.91 259
9288.82 257
9289.73 268
9290.64 243
9291.55 267
9292.46 288
9293.37 263
9294.28 254
9295.19 260
9296.10 271
9297.01 268
9297.92 251
9298.83 277
9299.74 280
9300.65 309
9301.56 272
9302.47 305
9303.38 269
9304.29 221
9305.20 265
9306.12 306
9307.03 284
9307.94 236
9308.85 239
9309.76 264
9310.67 288
9311.58 258
9312.49 271
9313.40 233
9314.31 265
9315.22 258
9316.14 254
9317.05 251
9317.96 239
9318.87 247
9319.78 262
9320.69 280
9321.60 265
9322.52 276
9323.43 237
9324.34 250
9325.25 237
9326.16 225
9327.07 293
9327.99 265
9328.90 287
9329.81 254
9330.72 251
9331.63 273
9332.54 286
9333.46 283
9334.37 269
9335.28 265
9336.19 254
9337.11 269
9338.02 268
9338.93 261
9339.84 254
9340.75 258
9341.67 254
9342.58 254
9343.49 209
9344.40 273
9345.32 261
9346.23 279
9347.14 245
9348.06 273
9348.97 233
9349.88 256
9350.79 265
9351.71 299
9352.62 289
9353.53 261
9354.45 274
9355.36 227
9356.27 234
9357.19 233
9358.10 254
9359.01 265
9359.93 246
9360.84 221
9361.75 233
9362.67 262
9363.58 240
9364.49 252
9365.41 253
9366.32 245
9367.23 291
9368.15 242
9369.06 273
9369.97 256
9370.89 270
9371.80 298
9372.72 258
9373.63 249
9374.54 277
9375.46 257
9376.37 249
9377.29 238
9378.20 259
9379.12 228
9380.03 248
9380.94 275
9381.86 276
9382.77 252
9383.69 244
9384.60 251
9385.52 265
9386.43 281
9387.35 269
9388.26 258
9389.18 263
9390.09 252
9391.01 261
9391.92 259
9392.84 265
9393.75 290
9394.67 280
9395.58 289
9396.50 280
9397.41 256
9398.33 289
9399.24 230
9400.16 245
9401.07 277
9401.99 285
9402.90 221
9403.82 255
9404.73 259
9405.65 272
9406.56 252
9407.48 239
9408.40 250
9409.31 269
9410.23 280
9411.14 254
9412.06 254
9412.98 244
9413.89 230
9414.81 230
9415.72 230
9416.64 231
9417.56 239
9418.47 244
9419.39 256
9420.30 246
9421.22 239
9422.14 268
9423.05 278
9423.97 226
9424.89 279
9425.80 249
9426.72 284
9427.64 231
9428.55 260
9429.47 240
9430.39 241
9431.30 253
9432.22 247
9433.14 237
9434.05 266
9434.97 237
9435.89 247
9436.80 260
9437.72 249
9438.64 262
9439.56 267
9440.47 265
9441.39 264
9442.31 278
9443.23 245
9444.14 246
9445.06 274
9445.98 298
9446.90 283
9447.81 281
9448.73 254
9449.65 256
9450.57 284
9451.48 244
9452.40 266
9453.32 272
9454.24 326
9455.16 381
9456.07 272
9456.99 259
9457.91 271
9458.83 286
9459.75 282
9460.66 245
9461.58 281
9462.50 220
9463.42 257
9464.34 272
9465.26 227
9466.18 257
9467.09 254
9468.01 297
9468.93 247
9469.85 232
9470.77 226
9471.69 290
9472.61 298
9473.53 260
9474.44 261
9475.36 251
9476.28 278
9477.20 271
9478.12 236
9479.04 246
9479.96 245
9480.88 245
9481.80 279
9482.72 249
9483.64 187
9484.56 216
9485.47 232
9486.39 274
9487.31 272
9488.23 264
9489.15 263
9490.07 262
9490.99 242
9491.91 257
9492.83 253
9493.75 263
9494.67 252
9495.59 285
9496.51 244
9497.43 240
9498.35 282
9499.27 252
9500.19 221
9501.11 246
9502.03 240
9502.95 270
9503.87 237
9504.79 244
9505.71 247
9506.63 226
9507.56 256
9508.48 258
9509.40 253
9510.32 227
9511.24 226
9512.16 218
9513.08 255
9514.00 267
9514.92 227
9515.84 232
9516.76 248
9517.68 263
9518.61 267
9519.53 254
9520.45 242
9521.37 251
9522.29 274
9523.21 259
9524.13 253
9525.05 228
9525.98 255
9526.90 273
9527.82 240
9528.74 246
9529.66 258
9530.58 222
9531.50 240
9532.43 281
9533.35 265
9534.27 285
9535.19 269
9536.11 257
9537.04 245
9537.96 246
9538.88 251
9539.80 257
9540.72 258
9541.65 239
9542.57 255
9543.49 257
9544.41 259
9545.34 259
9546.26 233
9547.18 218
9548.10 239
9549.03 277
9549.95 249
9550.87 239
9551.79 244
9552.72 241
9553.64 250
9554.56 236
9555.48 254
9556.41 266
9557.33 260
9558.25 256
9559.18 235
9560.10 269
9561.02 230
9561.95 269
9562.87 280
9563.79 247
9564.72 258
9565.64 271
9566.56 241
9567.49 260
9568.41 255
9569.33 243
9570.26 227
9571.18 214
9572.10 281
9573.03 262
9573.95 263
9574.88 271
9575.80 238
9576.72 265
9577.65 260
9578.57 228
9579.49 267
9580.42 227
9581.34 240
9582.27 252
9583.19 232
9584.12 259
9585.04 243
9585.96 242
9586.89 244
9587.81 224
9588.74 228
9589.66 258
9590.59 282
9591.51 251
9592.44 262
9593.36 216
9594.29 245
9595.21 278
9596.14 262
9597.06 256
9597.98 235
9598.91 243
9599.83 229
9600.76 243
9601.68 259
9602.61 249
9603.54 270
9604.46 233
9605.39 267
9606.31 277
9607.24 240
9608.16 253
9609.09 264
9610.01 263
9610.94 248
9611.86 231
9612.79 277
9613.72 245
9614.64 241
9615.57 293
9616.49 258
9617.42 238
9618.34 255
9619.27 248
9620.20 238
9621.12 280
9622.05 278
9622.97 297
9623.90 268
9624.83 280
9625.75 213
9626.68 234
9627.61 231
9628.53 278
9629.46 260
9630.39 252
9631.31 261
9632.24 278
9633.16 272
9634.09 311
9635.02 311
9635.95 277
9636.87 272
9637.80 284
9638.73 314
9639.65 297
9640.58 283
9641.51 278
9642.43 268
9643.36 261
9644.29 260
9645.22 278
9646.14 273
9647.07 278
9648.00 256
9648.92 279
9649.85 282
9650.78 294
9651.71 335
9652.63 291
9653.56 285
9654.49 310
9655.42 269
9656.34 258
9657.27 257
9658.20 265
9659.13 277
9660.06 271
9660.98 256
9661.91 277
9662.84 300
9663.77 282
9664.70 260
9665.62 223
9666.55 280
9667.48 321
9668.41 286
9669.34 247
9670.27 286
9671.19 288
9672.12 233
9673.05 246
9673.98 227
9674.91 261
9675.84 274
9676.77 298
9677.70 251
9678.62 251
9679.55 244
9680.48 275
9681.41 271
9682.34 282
9683.27 267
9684.20 271
9685.13 280
9686.06 287
9686.99 298
9687.91 299
9688.84 265
9689.77 259
9690.70 315
9691.63 285
9692.56 292
9693.49 273
9694.42 310
9695.35 283
9696.28 285
9697.21 297
9698.14 283
9699.07 293
9700.00 275
9700.93 297
9701.86 309
9702.79 287
9703.72 325
9704.65 314
9705.58 271
9706.51 261
9707.44 253
9708.37 240
9709.30 241
9710.23 267
9711.16 208
9712.09 221
9713.02 247
9713.95 286
9714.88 221
9715.81 252
9716.74 280
9717.67 267
9718.61 275
9719.54 271
9720.47 242
9721.40 265
9722.33 311
9723.26 257
9724.19 254
9725.12 213
9726.05 266
9726.98 270
9727.92 246
9728.85 254
9729.78 272
9730.71 270
9731.64 288
9732.57 288
9733.50 251
9734.43 261
9735.37 294
9736.30 272
9737.23 259
9738.16 278
9739.09 289
9740.02 276
9740.96 249
9741.89 258
9742.82 264
9743.75 266
9744.68 297
9745.62 282
9746.55 261
9747.48 260
9748.41 258
9749.34 277
9750.28 271
9751.21 309
9752.14 276
9753.07 296
9754.01 292
9754.94 289
9755.87 274
9756.80 303
9757.74 259
9758.67 263
9759.60 251
9760.53 258
9761.47 240
9762.40 277
9763.33 285
9764.27 266
9765.20 264
9766.13 287
9767.07 255
9768.00 277
9768.93 297
9769.86 271
9770.80 277
9771.73 286
9772.66 285
9773.60 258
9774.53 272
9775.47 254
9776.40 257
9777.33 272
9778.27 313
9779.20 292
9780.13 336
9781.07 296
9782.00 329
9782.93 372
9783.87 344
9784.80 310
9785.74 321
9786.67 332
9787.60 338
9788.54 354
9789.47 320
9790.41 330
9791.34 331
9792.28 315
9793.21 303
9794.14 321
9795.08 323
9796.01 287
9796.95 268
9797.88 324
9798.82 315
9799.75 348
9800.69 338
9801.62 314
9802.56 320
9803.49 364
9804.42 357
9805.36 324
9806.29 327
9807.23 271
9808.16 284
9809.10 253
9810.03 245
9810.97 239
9811.91 267
9812.84 259
9813.78 225
9814.71 242
9815.65 267
9816.58 273
9817.52 266
9818.45 267
9819.39 283
9820.32 283
9821.26 248
9822.20 248
9823.13 235
9824.07 257
9825.00 254
9825.94 245
9826.87 284
9827.81 284
9828.75 256
9829.68 272
9830.62 244
9831.55 245
9832.49 284
9833.43 250
9834.36 251
9835.30 288
9836.24 269
9837.17 278
9838.11 236
9839.05 246
9839.98 270
9840.92 253
9841.86 258
9842.79 289
9843.73 292
9844.67 265
9845.60 275
9846.54 261
9847.48 304
9848.41 263
9849.35 247
9850.29 260
9851.22 241
9852.16 236
9853.10 266
9854.04 279
9854.97 265
9855.91 264
9856.85 281
9857.79 252
9858.72 230
9859.66 262
9860.60 241
9861.54 235
9862.47 243
9863.41 254
9864.35 255
9865.29 247
9866.22 236
9867.16 247
9868.10 279
9869.04 220
9869.98 265
9870.91 236
9871.85 250
9872.79 261
9873.73 246
9874.67 301
9875.60 252
9876.54 284
9877.48 276
9878.42 283
9879.36 308
9880.30 280
9881.24 255
9882.17 280
9883.11 228
9884.05 247
9884.99 225
9885.93 279
9886.87 257
9887.81 253
9888.74 256
9889.68 274
9890.62 233
9891.56 247
9892.50 265
9893.44 272
9894.38 237
9895.32 238
9896.26 245
9897.20 219
9898.14 245
9899.08 267
9900.01 242
9900.95 234
9901.89 237
9902.83 274
9903.77 274
9904.71 274
9905.65 241
9906.59 246
9907.53 260
9908.47 271
9909.41 278
9910.35 281
9911.29 257
9912.23 292
9913.17 238
9914.11 258
9915.05 281
9915.99 301
9916.93 293
9917.87 266
9918.81 236
9919.75 301
9920.69 304
9921.63 273
9922.57 238
9923.51 240
9924.46 296
9925.40 336
9926.34 316
9927.28 286
9928.22 361
9929.16 349
9930.10 381
9931.04 406
9931.98 362
9932.92 342
9933.86 358
9934.80 346
9935.75 319
9936.69 284
9937.63 247
9938.57 277
9939.51 241
9940.45 268
9941.39 263
9942.34 277
9943.28 257
9944.22 283
9945.16 280
9946.10 286
9947.04 249
9947.98 268
9948.93 227
9949.87 237
9950.81 268
9951.75 279
9952.69 271
9953.64 216
9954.58 222
9955.52 211
9956.46 263
9957.40 259
9958.35 265
9959.29 283
9960.23 264
9961.17 212
9962.12 240
9963.06 253
9964.00 246
9964.94 277
9965.89 251
9966.83 286
9967.77 309
9968.71 284
9969.66 234
9970.60 291
9971.54 281
9972.48 275
9973.43 269
9974.37 249
9975.31 252
9976.26 253
9977.20 255
9978.14 249
9979.09 244
9980.03 247
9980.97 257
9981.92 265
9982.86 235
9983.80 263
9984.75 274
9985.69 254
9986.63 239
9987.58 275
9988.52 250
9989.46 236
9990.41 258
9991.35 221
9992.30 235
9993.24 245
9994.18 233
9995.13 253
9996.07 238
9997.01 254
9997.96 225
9998.90 291
9999.85 260
10000.79 230
10001.74 236
10002.68 272
10003.62 240
10004.57 289
10005.51 239
10006.46 263
10007.40 294
10008.35 242
10009.29 229
10010.24 231
10011.18 236
10012.13 260
10013.07 277
10014.01 234
10014.96 247
10015.90 223
10016.85 229
10017.79 197
10018.74 230
10019.68 223
10020.63 213
10021.58 207
10022.52 188
10023.47 236
10024.41 253
10025.36 239
10026.30 220
10027.25 229
10028.19 214
10029.14 218
10030.08 227
10031.03 248
10031.98 221
10032.92 255
10033.87 216
10034.81 198
10035.76 217
10036.70 227
10037.65 226
10038.60 229
10039.54 210
10040.49 224
10041.43 226
10042.38 214
10043.33 233
10044.27 201
10045.22 232
10046.17 234
10047.11 232
10048.06 215
10049.01 211
10049.95 204
10050.90 214
10051.84 227
10052.79 244
10053.74 227
10054.69 218
10055.63 257
10056.58 210
10057.53 218
10058.47 216
10059.42 258
10060.37 213
10061.31 198
10062.26 215
10063.21 244
10064.16 259
10065.10 234
10066.05 190
10067.00 205
10067.94 218
10068.89 258
10069.84 250
10070.79 221
10071.73 230
10072.68 226
10073.63 225
10074.58 205
10075.53 238
10076.47 204
10077.42 220
10078.37 217
10079.32 175
10080.26 219
10081.21 221
10082.16 223
10083.11 192
10084.06 207
10085.01 203
10085.95 225
10086.90 213
10087.85 262
10088.80 224
10089.75 236
10090.70 268
10091.64 256
10092.59 224
10093.54 211
10094.49 206
10095.44 226
10096.39 202
10097.34 220
10098.28 223
10099.23 220
10100.18 215
10101.13 208
10102.08 201
10103.03 218
10103.98 243
10104.93 239
10105.88 270
10106.83 243
10107.78 227
10108.72 212
10109.67 192
10110.62 186
10111.57 195
10112.52 219
10113.47 224
10114.42 220
10115.37 208
10116.32 187
10117.27 220
10118.22 239
10119.17 209
10120.12 229
10121.07 226
10122.02 199
10122.97 236
10123.92 232
10124.87 203
10125.82 209
10126.77 215
10127.72 212
10128.67 246
10129.62 241
10130.57 227
10131.52 228
10132.47 246
10133.42 232
10134.37 210
10135.32 208
10136.27 200
10137.22 220
10138.18 195
10139.13 182
10140.08 246
10141.03 202
10141.98 192
10142.93 231
10143.88 240
10144.83 217
10145.78 188
10146.73 234
10147.68 238
10148.64 222
10149.59 187
10150.54 187
10151.49 196
10152.44 205
10153.39 219
10154.34 213
10155.30 197
10156.25 206
10157.20 206
10158.15 188
10159.10 194
10160.05 170
10161.01 219
10161.96 186
10162.91 194
10163.86 195
10164.81 212
10165.76 211
10166.72 195
10167.67 176
10168.62 235
10169.57 196
10170.53 193
10171.48 216
10172.43 187
10173.38 213
10174.33 177
10175.29 203
10176.24 198
10177.19 218
10178.14 214
10179.10 208
10180.05 174
10181.00 223
10181.96 242
10182.91 245
10183.86 251
10184.81 211
10185.77 214
10186.72 210
10187.67 227
10188.63 222
10189.58 244
10190.53 270
10191.49 201
10192.44 189
10193.39 218
10194.35 237
10195.30 219
10196.25 234
10197.21 236
10198.16 195
10199.11 207
10200.07 199
10201.02 213
10201.97 207
10202.93 215
10203.88 222
10204.84 206
10205.79 233
10206.74 204
10207.70 236
10208.65 265
10209.60 236
10210.56 256
10211.51 255
10212.47 264
10213.42 223
10214.38 220
10215.33 209
10216.28 209
10217.24 241
10218.19 250
10219.15 238
10220.10 183
10221.06 207
10222.01 218
10222.97 212
10223.92 216
10224.88 215
10225.83 207
10226.79 208
10227.74 222
10228.70 208
10229.65 193
10230.61 196
10231.56 221
10232.52 218
10233.47 200
10234.43 202
10235.38 233
10236.34 210
10237.29 250
10238.25 194
10239.20 207
10240.16 224
10241.11 216
10242.07 239
10243.03 218
10243.98 206
10244.94 198
10245.89 238
10246.85 234
10247.80 206
10248.76 229
10249.72 200
10250.67 198
10251.63 200
10252.58 212
10253.54 208
10254.50 201
10255.45 223
10256.41 204
10257.36 221
10258.32 178
10259.28 233
10260.23 233
10261.19 214
10262.15 239
10263.10 235
10264.06 213
10265.02 217
10265.97 218
10266.93 201
10267.89 214
10268.84 233
10269.80 215
10270.76 203
10271.71 196
10272.67 215
10273.63 211
10274.59 188
10275.54 229
10276.50 239
10277.46 230
10278.41 231
10279.37 191
10280.33 180
10281.29 196
10282.24 222
10283.20 191
10284.16 152
10285.12 173
10286.07 187
10287.03 197
10287.99 215
10288.95 182
10289.91 212
10290.86 203
10291.82 234
10292.78 186
10293.74 172
10294.70 191
10295.65 235
10296.61 195
10297.57 173
10298.53 197
10299.49 224
10300.44 218
10301.40 195
10302.36 200
10303.32 185
10304.28 203
10305.24 199
10306.20 224
10307.15 198
10308.11 191
10309.07 181
10310.03 208
10310.99 219
10311.95 198
10312.91 218
10313.87 221
10314.82 195
10315.78 178
10316.74 201
10317.70 162
10318.66 213
10319.62 199
10320.58 191
10321.54 207
10322.50 199
10323.46 219
10324.42 219
10325.38 199
10326.34 183
10327.29 188
10328.25 203
10329.21 227
10330.17 169
10331.13 193
10332.09 197
10333.05 203
10334.01 188
10334.97 198
10335.93 187
10336.89 199
10337.85 176
10338.81 194
10339.77 187
10340.73 214
10341.69 197
10342.65 201
10343.61 224
10344.57 192
10345.54 162
10346.50 165
10347.46 194
10348.42 168
10349.38 189
10350.34 193
10351.30 185
10352.26 204
10353.22 187
10354.18 163
10355.14 236
10356.10 204
10357.06 228
10358.02 206
10358.99 177
10359.95 216
10360.91 208
10361.87 182
10362.83 187
10363.79 219
10364.75 208
10365.71 230
10366.68 230
10367.64 218
10368.60 193
10369.56 195
10370.52 213
10371.48 184
10372.44 201
10373.41 196
10374.37 205
10375.33 213
10376.29 199
10377.25 210
10378.22 223
10379.18 183
10380.14 187
10381.10 192
10382.06 188
10383.03 213
10383.99 221
10384.95 220
10385.91 221
10386.88 209
10387.84 190
10388.80 232
10389.76 186
10390.72 217
10391.69 231
10392.65 255
10393.61 202
10394.58 187
10395.54 188
10396.50 201
10397.46 173
10398.43 217
10399.39 193
10400.35 197
10401.32 198
10402.28 182
10403.24 180
10404.20 194
10405.17 204
10406.13 222
10407.09 199
10408.06 191
10409.02 213
10409.98 181
10410.95 217
10411.91 217
10412.88 199
10413.84 205
10414.80 217
10415.77 198
10416.73 207
10417.69 248
10418.66 229
10419.62 258
10420.59 285
10421.55 221
10422.51 220
10423.48 232
10424.44 250
10425.41 237
10426.37 234
10427.33 220
10428.30 213
10429.26 210
10430.23 200
10431.19 242
10432.16 236
10433.12 219
10434.08 173
10435.05 207
10436.01 214
10436.98 195
10437.94 184
10438.91 181
10439.87 179
10440.84 164
10441.80 171
10442.77 167
10443.73 170
10444.70 209
10445.66 210
10446.63 196
10447.59 202
10448.56 212
10449.52 219
10450.49 196
10451.45 196
10452.42 202
10453.38 205
10454.35 178
10455.32 195
10456.28 193
10457.25 209
10458.21 201
10459.18 198
10460.14 223
10461.11 221
10462.08 172
10463.04 172
10464.01 204
10464.97 181
10465.94 204
10466.90 186
10467.87 190
10468.84 204
10469.80 178
10470.77 194
10471.74 204
10472.70 204
10473.67 184
10474.63 218
10475.60 189
10476.57 168
10477.53 194
10478.50 218
10479.47 205
10480.43 178
10481.40 204
10482.37 184
10483.33 180
10484.30 196
10485.27 173
10486.24 185
10487.20 169
10488.17 191
10489.14 205
10490.10 193
10491.07 190
10492.04 198
10493.01 200
10493.97 209
10494.94 214
10495.91 191
10496.87 170
10497.84 194
10498.81 199
10499.78 195
10500.74 190
10501.71 203
10502.68 182
10503.65 212
10504.62 198
10505.58 211
10506.55 187
10507.52 227
10508.49 218
10509.46 218
10510.42 238
10511.39 192
10512.36 198
10513.33 187
10514.30 206
10515.26 228
10516.23 207
10517.20 232
10518.17 213
10519.14 153
10520.11 187
10521.08 194
10522.04 217
10523.01 179
10523.98 179
10524.95 201
10525.92 223
10526.89 180
10527.86 199
10528.83 199
10529.79 201
10530.76 172
10531.73 193
10532.70 230
10533.67 211
10534.64 204
10535.61 193
10536.58 203
10537.55 194
10538.52 218
10539.49 223
10540.46 203
10541.43 209
10542.39 206
10543.36 203
10544.33 187
10545.30 209
10546.27 184
10547.24 191
10548.21 180
10549.18 198
10550.15 180
10551.12 207
10552.09 203
10553.06 227
10554.03 208
10555.00 197
10555.97 155
10556.94 163
10557.91 206
10558.88 182
10559.85 190
10560.82 195
10561.80 205
10562.77 188
10563.74 169
10564.71 175
10565.68 223
10566.65 201
10567.62 189
10568.59 202
10569.56 182
10570.53 179
10571.50 166
10572.47 214
10573.44 170
10574.41 190
10575.39 215
10576.36 204
10577.33 199
10578.30 186
10579.27 188
10580.24 208
10581.21 155
10582.18 189
10583.16 198
10584.13 183
10585.10 169
10586.07 185
10587.04 209
10588.01 174
10588.99 186
10589.96 163
10590.93 192
10591.90 180
10592.87 209
10593.84 198
10594.82 202
10595.79 199
10596.76 172
10597.73 173
10598.70 162
10599.68 174
10600.65 182
10601.62 202
10602.59 194
10603.57 171
10604.54 197
10605.51 210
10606.48 179
10607.46 157
10608.43 183
10609.40 192
10610.37 163
10611.35 216
10612.32 165
10613.29 189
10614.27 161
10615.24 195
10616.21 194
10617.18 183
10618.16 174
10619.13 191
10620.10 198
10621.08 198
10622.05 195
10623.02 193
10624.00 201
10624.97 179
10625.94 182
10626.92 176
10627.89 182
10628.86 230
10629.84 191
10630.81 189
10631.78 219
10632.76 196
10633.73 205
10634.71 163
10635.68 172
10636.65 167
10637.63 172
10638.60 179
10639.58 184
10640.55 184
10641.52 177
10642.50 191
10643.47 164
10644.45 156
10645.42 188
10646.39 221
10647.37 164
10648.34 184
10649.32 188
10650.29 165
10651.27 209
10652.24 189
10653.22 194
10654.19 186
10655.17 180
10656.14 206
10657.12 201
10658.09 185
10659.07 196
10660.04 173
10661.01 192
10661.99 172
10662.97 206
10663.94 172
10664.92 196
10665.89 192
10666.87 182
10667.84 173
10668.82 171
10669.79 199
10670.77 203
10671.74 155
10672.72 185
10673.69 170
10674.67 168
10675.65 200
10676.62 179
10677.60 189
10678.57 179
10679.55 183
10680.52 175
10681.50 186
10682.48 180
10683.45 224
10684.43 179
10685.40 161
10686.38 189
10687.36 164
10688.33 205
10689.31 188
10690.29 192
10691.26 162
10692.24 199
10693.22 180
10694.19 164
10695.17 164
10696.14 184
10697.12 161
10698.10 161
10699.08 168
10700.05 162
10701.03 184
10702.01 197
10702.98 174
10703.96 178
10704.94 178
10705.91 190
10706.89 182
10707.87 187
10708.85 185
10709.82 188
10710.80 217
10711.78 163
10712.75 160
10713.73 158
10714.71 181
10715.69 175
10716.66 188
10717.64 219
10718.62 211
10719.60 179
10720.57 173
10721.55 171
10722.53 181
10723.51 199
10724.49 168
10725.46 212
10726.44 172
10727.42 173
10728.40 166
10729.38 189
10730.35 176
10731.33 160
10732.31 188
10733.29 165
10734.27 181
10735.25 174
10736.22 166
10737.20 191
10738.18 193
10739.16 180
10740.14 197
10741.12 186
10742.10 190
10743.08 183
10744.05 200
10745.03 211
10746.01 180
10746.99 186
10747.97 172
10748.95 175
10749.93 164
10750.91 166
10751.89 177
10752.87 176
10753.84 154
10754.82 164
10755.80 165
10756.78 185
10757.76 168
10758.74 158
10759.72 167
10760.70 172
10761.68 222
10762.66 211
10763.64 198
10764.62 189
10765.60 175
10766.58 162
10767.56 143
10768.54 151
10769.52 188
10770.50 170
10771.48 167
10772.46 156
10773.44 164
10774.42 179
10775.40 155
10776.38 180
10777.36 162
10778.34 167
10779.32 174
10780.30 184
10781.28 168
10782.26 162
10783.24 176
10784.22 184
10785.20 168
10786.19 179
10787.17 183
10788.15 186
10789.13 188
10790.11 184
10791.09 162
10792.07 194
10793.05 178
10794.03 165
10795.01 192
10796.00 178
10796.98 168
10797.96 183
10798.94 184
10799.92 177
10800.90 176
10801.88 180
10802.86 172
10803.85 162
10804.83 162
10805.81 146
10806.79 171
10807.77 152
10808.75 176
10809.74 211
10810.72 163
10811.70 172
10812.68 147
10813.66 170
10814.65 175
10815.63 142
10816.61 159
10817.59 176
10818.57 182
10819.56 152
10820.54 174
10821.52 188
10822.50 193
10823.49 185
10824.47 198
10825.45 178
10826.43 204
10827.42 170
10828.40 175
10829.38 167
10830.36 159
10831.35 178
10832.33 183
10833.31 167
10834.30 174
10835.28 179
10836.26 182
10837.25 178
10838.23 183
10839.21 183
10840.19 163
10841.18 166
10842.16 187
10843.14 182
10844.13 155
10845.11 173
10846.09 170
10847.08 180
10848.06 152
10849.05 145
10850.03 196
10851.01 175
10852.00 173
10852.98 165
10853.96 175
10854.95 170
10855.93 174
10856.92 170
10857.90 198
10858.88 160
10859.87 181
10860.85 178
10861.84 164
10862.82 183
10863.80 183
10864.79 189
10865.77 197
10866.76 172
10867.74 175
10868.73 168
10869.71 182
10870.70 159
10871.68 155
10872.67 185
10873.65 181
10874.63 172
10875.62 194
10876.60 184
10877.59 165
10878.57 171
10879.56 189
10880.54 186
10881.53 169
10882.51 154
10883.50 170
10884.48 177
10885.47 187
10886.46 192
10887.44 199
10888.43 188
10889.41 184
10890.40 188
10891.38 157
10892.37 171
10893.35 187
10894.34 171
10895.33 159
10896.31 152
10897.30 170
10898.28 141
10899.27 172
10900.25 177
10901.24 142
10902.23 178
10903.21 180
10904.20 194
10905.18 150
10906.17 186
10907.16 166
10908.14 185
10909.13 214
10910.12 193
10911.10 181
10912.09 181
10913.08 183
10914.06 191
10915.05 147
10916.04 171
10917.02 185
10918.01 185
10919.00 208
10919.98 188
10920.97 192
10921.96 181
10922.94 212
10923.93 182
10924.92 190
10925.90 190
10926.89 208
10927.88 165
10928.87 193
10929.85 182
10930.84 179
10931.83 201
10932.82 211
10933.80 170
10934.79 183
10935.78 185
10936.77 163
10937.75 175
10938.74 166
10939.73 175
10940.72 165
10941.70 203
10942.69 158
10943.68 172
10944.67 190
10945.66 194
10946.64 197
10947.63 176
10948.62 149
10949.61 169
10950.60 185
10951.58 156
10952.57 190
10953.56 177
10954.55 173
10955.54 165
10956.53 155
10957.52 188
10958.50 163
10959.49 195
10960.48 184
10961.47 175
10962.46 190
10963.45 168
10964.44 182
10965.42 175
10966.41 186
10967.40 184
10968.39 170
10969.38 185
10970.37 231
10971.36 187
10972.35 185
10973.34 190
10974.33 199
10975.32 215
10976.31 182
10977.29 173
10978.28 157
10979.27 202
10980.26 205
10981.25 193
10982.24 171
10983.23 179
10984.22 224
10985.21 196
10986.20 213
10987.19 197
10988.18 195
10989.17 158
10990.16 218
10991.15 198
10992.14 190
10993.13 177
10994.12 199
10995.11 225
10996.10 214
10997.09 183
10998.08 213
10999.07 234
11000.06 213
11001.05 210
11002.05 213
11003.04 250
11004.03 227
11005.02 206
11006.01 182
11007.00 169
11007.99 193
11008.98 210
11009.97 181
11010.96 160
11011.95 164
11012.94 185
11013.94 188
11014.93 152
11015.92 161
11016.91 202
11017.90 211
11018.89 196
11019.88 171
11020.87 204
11021.87 203
11022.86 168
11023.85 161
11024.84 157
11025.83 186
11026.82 190
11027.81 214
11028.81 172
11029.80 167
11030.79 197
11031.78 190
11032.77 173
11033.77 167
11034.76 186
11035.75 173
11036.74 173
11037.73 139
11038.73 166
11039.72 205
11040.71 194
11041.70 186
11042.70 180
11043.69 187
11044.68 184
11045.67 174
11046.67 177
11047.66 173
11048.65 163
11049.64 182
11050.64 171
11051.63 147
11052.62 146
11053.61 179
11054.61 168
11055.60 180
11056.59 183
11057.59 162
11058.58 181
11059.57 144
11060.57 158
11061.56 151
11062.55 172
11063.55 180
11064.54 179
11065.53 181
11066.53 202
11067.52 161
11068.51 192
11069.51 165
11070.50 173
11071.49 175
11072.49 199
11073.48 164
11074.48 151
11075.47 177
11076.46 172
11077.46 208
11078.45 153
11079.45 181
11080.44 221
11081.43 148
11082.43 153
11083.42 182
11084.42 179
11085.41 189
11086.40 176
11087.40 203
11088.39 215
11089.39 196
11090.38 175
11091.38 172
11092.37 200
11093.37 177
11094.36 176
11095.36 166
11096.35 181
11097.35 162
11098.34 207
11099.34 165
11100.33 164
11101.33 166
11102.32 172
11103.32 165
11104.31 158
11105.31 197
11106.30 191
11107.30 183
11108.29 186
11109.29 162
11110.28 182
11111.28 182
11112.27 173
11113.27 167
11114.26 151
11115.26 176
11116.26 162
11117.25 193
11118.25 225
11119.24 158
11120.24 171
11121.24 172
11122.23 171
11123.23 159
11124.22 158
11125.22 178
11126.22 189
11127.21 178
11128.21 165
11129.20 191
11130.20 186
11131.20 183
11132.19 206
11133.19 191
11134.19 202
11135.18 194
11136.18 201
11137.18 153
11138.17 151
11139.17 183
11140.17 176
11141.16 192
11142.16 171
11143.16 183
11144.15 180
11145.15 198
11146.15 212
11147.14 203
11148.14 186
11149.14 156
11150.14 160
11151.13 159
11152.13 141
11153.13 166
11154.13 171
11155.12 174
11156.12 178
11157.12 180
11158.12 160
11159.11 131
11160.11 176
11161.11 148
11162.11 160
11163.10 174
11164.10 162
11165.10 153
11166.10 191
11167.10 200
11168.09 167
11169.09 171
11170.09 193
11171.09 177
11172.09 160
11173.08 162
11174.08 168
11175.08 191
11176.08 166
11177.08 166
11178.08 171
11179.08 172
11180.07 151
11181.07 192
11182.07 177
11183.07 170
11184.07 191
11185.07 186
11186.07 172
11187.06 182
11188.06 173
11189.06 154
11190.06 159
11191.06 167
11192.06 164
11193.06 176
11194.06 182
11195.06 155
11196.06 132
11197.06 146
11198.06 180
11199.05 178
11200.05 145
11201.05 187
11202.05 198
11203.05 187
11204.05 153
11205.05 137
11206.05 150
11207.05 189
11208.05 168
11209.05 137
11210.05 161
11211.05 168
11212.05 159
11213.05 149
11214.05 179
11215.05 169
11216.05 190
11217.05 173
11218.05 185
11219.05 163
11220.05 150
11221.05 170
11222.05 189
11223.05 178
11224.05 179
11225.06 158
11226.06 175
11227.06 176
11228.06 161
11229.06 163
11230.06 162
11231.06 160
11232.06 162
11233.06 138
11234.06 163
11235.06 166
11236.06 169
11237.07 169
11238.07 173
11239.07 144
11240.07 168
11241.07 160
11242.07 169
11243.07 149
11244.07 145
11245.08 166
11246.08 134
11247.08 152
11248.08 174
11249.08 168
11250.08 143
11251.09 130
11252.09 166
11253.09 145
11254.09 155
11255.09 150
11256.10 151
11257.10 163
11258.10 172
11259.10 157
11260.10 163
11261.11 145
11262.11 170
11263.11 143
11264.11 171
11265.11 135
11266.12 147
11267.12 158
11268.12 181
11269.12 169
11270.13 170
11271.13 176
11272.13 164
11273.14 182
11274.14 191
11275.14 172
11276.14 151
11277.15 157
11278.15 157
11279.15 159
11280.16 166
11281.16 184
11282.16 221
11283.17 193
11284.17 188
11285.17 184
11286.17 179
11287.18 192
11288.18 152
11289.18 165
11290.19 189
11291.19 143
11292.20 170
11293.20 146
11294.20 179
11295.21 136
11296.21 153
11297.21 175
11298.22 188
11299.22 173
11300.23 180
11301.23 178
11302.23 179
11303.24 148
11304.24 149
11305.25 160
11306.25 150
11307.25 182
11308.26 163
11309.26 166
11310.27 162
11311.27 179
11312.28 160
11313.28 139
11314.29 167
11315.29 158
11316.29 169
11317.30 188
11318.30 162
11319.31 160
11320.31 181
11321.32 173
11322.32 156
11323.33 146
11324.33 175
11325.34 131
11326.34 179
11327.35 199
11328.35 179
11329.36 141
11330.36 165
11331.37 161
11332.38 164
11333.38 123
11334.39 149
11335.39 164
11336.40 139
11337.40 154
11338.41 156
11339.41 184
11340.42 176
11341.43 182
11342.43 163
11343.44 143
11344.44 174
11345.45 176
11346.46 173
11347.46 153
11348.47 166
11349.47 159
11350.48 163
11351.49 148
11352.49 173
11353.50 155
11354.50 186
11355.51 159
11356.52 152
11357.52 171
11358.53 189
11359.54 173
11360.54 148
11361.55 133
11362.56 169
11363.56 151
11364.57 159
11365.58 159
11366.58 151
11367.59 163
11368.60 161
11369.61 165
11370.61 134
11371.62 155
11372.63 151
11373.63 175
11374.64 172
11375.65 154
11376.66 140
11377.66 142
11378.67 153
11379.68 166
11380.69 136
11381.69 174
11382.70 159
11383.71 153
11384.72 166
11385.72 153
11386.73 162
11387.74 146
11388.75 163
11389.76 159
11390.76 161
11391.77 146
11392.78 151
11393.79 167
11394.80 166
11395.80 141
11396.81 151
11397.82 145
11398.83 133
11399.84 150
11400.85 142
11401.85 160
11402.86 159
11403.87 160
11404.88 145
11405.89 153
11406.90 161
11407.91 189
11408.91 156
11409.92 154
11410.93 173
11411.94 152
11412.95 179
11413.96 156
11414.97 177
11415.98 171
11416.99 184
11418.00 176
11419.00 169
11420.01 171
11421.02 148
11422.03 167
11423.04 166
11424.05 145
11425.06 152
11426.07 156
11427.08 159
11428.09 137
11429.10 148
11430.11 146
11431.12 149
11432.13 142
11433.14 146
11434.15 144
11435.16 138
11436.17 187
11437.18 149
11438.19 147
11439.20 148
11440.21 189
11441.22 170
11442.23 170
11443.24 140
11444.25 151
11445.26 148
11446.27 175
11447.28 154
11448.29 146
11449.30 172
11450.31 157
11451.32 180
11452.33 172
11453.34 150
11454.36 127
11455.37 139
11456.38 125
11457.39 144
11458.40 142
11459.41 155
11460.42 174
11461.43 172
11462.44 177
11463.45 186
11464.47 193
11465.48 148
11466.49 139
11467.50 139
11468.51 156
11469.52 149
11470.53 155
11471.55 184
11472.56 174
11473.57 127
11474.58 151
11475.59 155
11476.60 159
11477.62 145
11478.63 133
11479.64 151
11480.65 152
11481.66 159
11482.68 151
11483.69 181
11484.70 177
11485.71 161
11486.72 123
11487.74 133
11488.75 136
11489.76 137
11490.77 144
11491.79 179
11492.80 197
11493.81 156
11494.82 171
11495.84 154
11496.85 167
11497.86 131
11498.87 159
11499.89 167
11500.90 172
11501.91 166
11502.93 146
11503.94 154
11504.95 142
11505.96 159
11506.98 158
11507.99 174
11509.00 161
11510.02 164
11511.03 136
11512.04 147
11513.06 123
11514.07 169
11515.08 151
11516.10 140
11517.11 137
11518.13 171
11519.14 164
11520.15 175
11521.17 171
11522.18 167
11523.19 145
11524.21 124
11525.22 131
11526.24 138
11527.25 157
11528.26 141
11529.28 164
11530.29 145
11531.31 169
11532.32 168
11533.33 188
11534.35 131
11535.36 135
11536.38 133
11537.39 167
11538.41 153
11539.42 164
11540.44 163
11541.45 167
11542.47 171
11543.48 159
11544.49 159
11545.51 164
11546.52 188
11547.54 140
11548.55 158
11549.57 146
11550.58 179
11551.60 177
11552.61 156
11553.63 177
11554.64 182
11555.66 163
11556.68 165
11557.69 169
11558.71 151
11559.72 147
11560.74 148
11561.75 162
11562.77 178
11563.78 213
11564.80 147
11565.82 163
11566.83 164
11567.85 143
11568.86 153
11569.88 182
11570.89 158
11571.91 149
11572.93 165
11573.94 158
11574.96 175
11575.97 184
11576.99 178
11578.01 151
11579.02 166
11580.04 175
11581.06 215
11582.07 170
11583.09 194
11584.11 180
11585.12 175
11586.14 164
11587.16 182
11588.17 185
11589.19 154
11590.21 181
11591.22 196
11592.24 170
11593.26 185
11594.27 201
11595.29 225
11596.31 218
11597.32 174
11598.34 167
11599.36 181
11600.38 195
11601.39 177
11602.41 187
11603.43 207
11604.45 227
11605.46 253
11606.48 207
11607.50 221
11608.52 234
11609.53 233
11610.55 229
11611.57 229
11612.59 194
11613.60 192
11614.62 182
11615.64 174
11616.66 149
11617.68 196
11618.69 183
11619.71 181
11620.73 182
11621.75 155
11622.77 161
11623.78 176
11624.80 181
11625.82 196
11626.84 193
11627.86 151
11628.88 169
11629.90 204
11630.91 188
11631.93 182
11632.95 197
11633.97 233
11634.99 223
11636.01 205
11637.03 234
11638.05 219
11639.06 232
11640.08 208
11641.10 195
11642.12 196
11643.14 170
11644.16 208
11645.18 193
11646.20 195
11647.22 175
11648.24 209
11649.26 164
11650.28 161
11651.30 168
11652.31 174
11653.33 180
11654.35 139
11655.37 147
11656.39 170
11657.41 159
11658.43 152
11659.45 167
11660.47 173
11661.49 151
11662.51 161
11663.53 146
11664.55 155
11665.57 157
11666.59 178
11667.61 228
11668.63 174
11669.65 189
11670.67 172
11671.69 186
11672.71 199
11673.73 162
11674.76 188
11675.78 176
11676.80 175
11677.82 169
11678.84 189
11679.86 138
11680.88 159
11681.90 176
11682.92 176
11683.94 151
11684.96 177
11685.98 196
11687.00 177
11688.03 162
11689.05 145
11690.07 164
11691.09 171
11692.11 180
11693.13 159
11694.15 171
11695.17 197
11696.20 189
11697.22 161
11698.24 162
11699.26 149
11700.28 166
11701.30 177
11702.33 149
11703.35 166
11704.37 160
11705.39 137
11706.41 156
11707.44 158
11708.46 151
11709.48 132
11710.50 158
11711.52 180
11712.55 167
11713.57 163
11714.59 155
11715.61 179
11716.63 162
11717.66 159
11718.68 155
11719.70 151
11720.72 166
11721.75 180
11722.77 156
11723.79 159
11724.82 172
11725.84 170
11726.86 167
11727.88 131
11728.91 155
11729.93 162
11730.95 142
11731.98 147
11733.00 154
11734.02 174
11735.04 165
11736.07 166
11737.09 173
11738.11 156
11739.14 149
11740.16 159
11741.18 159
11742.21 149
11743.23 152
11744.25 153
11745.28 138
11746.30 166
11747.33 156
11748.35 160
11749.37 173
11750.40 174
11751.42 155
11752.44 174
11753.47 169
11754.49 152
11755.52 157
11756.54 145
11757.57 157
11758.59 136
11759.61 183
11760.64 168
11761.66 186
11762.69 137
11763.71 129
11764.74 129
11765.76 144
11766.78 155
11767.81 153
11768.83 125
11769.86 141
11770.88 186
11771.91 155
11772.93 158
11773.96 136
11774.98 139
11776.01 155
11777.03 175
11778.06 180
11779.08 151
11780.11 151
11781.13 174
11782.16 153
11783.18 130
11784.21 177
11785.23 174
11786.26 155
11787.28 139
11788.31 151
11789.34 171
11790.36 195
11791.39 154
11792.41 155
11793.44 158
11794.46 170
11795.49 172
11796.52 139
11797.54 143
11798.57 165
11799.59 158
11800.62 146
11801.65 146
11802.67 164
11803.70 164
11804.72 134
11805.75 171
11806.78 173
11807.80 155
11808.83 143
11809.86 147
11810.88 146
11811.91 138
11812.93 128
11813.96 153
11814.99 140
11816.01 142
11817.04 178
11818.07 149
11819.10 166
11820.12 181
11821.15 183
11822.18 155
11823.20 141
11824.23 157
11825.26 205
11826.28 143
11827.31 168
11828.34 128
11829.37 182
11830.39 145
11831.42 134
11832.45 178
11833.48 149
11834.50 146
11835.53 131
11836.56 150
11837.59 150
11838.61 178
11839.64 139
11840.67 161
11841.70 145
11842.72 152
11843.75 157
11844.78 135
11845.81 132
11846.84 144
11847.86 168
11848.89 151
11849.92 156
11850.95 154
11851.98 176
11853.01 171
11854.03 146
11855.06 144
11856.09 149
11857.12 155
11858.15 177
11859.18 171
11860.20 131
11861.23 144
11862.26 176
11863.29 164
11864.32 131
11865.35 129
11866.38 159
11867.41 156
11868.44 156
11869.46 130
11870.49 144
11871.52 137
11872.55 153
11873.58 159
11874.61 161
11875.64 148
11876.67 176
11877.70 132
11878.73 159
11879.76 146
11880.79 151
11881.82 140
11882.85 157
11883.88 158
11884.91 126
11885.93 148
11886.96 145
11887.99 146
11889.02 148
11890.05 126
11891.08 143
11892.11 156
11893.14 146
11894.17 135
11895.20 136
11896.23 153
11897.26 148
11898.30 154
11899.33 164
11900.36 154
11901.39 137
11902.42 136
11903.45 134
11904.48 144
11905.51 130
11906.54 147
11907.57 142
11908.60 155
11909.63 129
11910.66 137
11911.69 163
11912.72 167
11913.75 151
11914.79 135
11915.82 141
11916.85 165
11917.88 165
11918.91 130
11919.94 138
11920.97 163
11922.00 148
11923.04 165
11924.07 132
11925.10 167
11926.13 162
11927.16 140
11928.19 128
11929.22 165
11930.26 164
11931.29 151
11932.32 138
11933.35 134
11934.38 145
11935.41 172
11936.45 151
11937.48 122
11938.51 156
11939.54 141
11940.58 176
11941.61 169
11942.64 136
11943.67 116
11944.70 109
11945.74 146
11946.77 150
11947.80 138
11948.83 146
11949.87 144
11950.90 176
11951.93 142
11952.96 116
11954.00 140
11955.03 138
11956.06 135
11957.09 145
11958.13 130
11959.16 129
11960.19 128
11961.23 168
11962.26 143
11963.29 149
11964.33 155
11965.36 121
11966.39 151
11967.43 129
11968.46 138
11969.49 148
11970.53 160
11971.56 147
11972.59 147
11973.63 173
11974.66 144
11975.69 134
11976.73 156
11977.76 130
11978.79 166
11979.83 149
11980.86 160
11981.90 172
11982.93 132
11983.96 136
11985.00 135
11986.03 128
11987.07 158
11988.10 135
11989.13 136
11990.17 115
11991.20 143
11992.24 145
11993.27 159
11994.31 120
11995.34 138
11996.38 150
11997.41 152
11998.44 161
11999.48 165
12000.51 143
12001.55 158
12002.58 158
12003.62 161
12004.65 142
12005.69 135
12006.72 128
12007.76 161
12008.79 134
12009.83 161
12010.86 139
12011.90 137
12012.93 112
12013.97 124
12015.00 137
12016.04 137
12017.08 165
12018.11 145
12019.15 161
12020.18 156
12021.22 154
12022.25 162
12023.29 133
12024.32 128
12025.36 132
12026.40 128
12027.43 126
12028.47 156
12029.50 142
12030.54 152
12031.58 168
12032.61 127
12033.65 141
12034.68 131
12035.72 135
12036.76 160
12037.79 152
12038.83 150
12039.87 151
12040.90 137
12041.94 121
12042.98 155
12044.01 161
12045.05 158
12046.09 131
12047.12 131
12048.16 126
12049.20 131
12050.23 133
12051.27 155
12052.31 137
12053.34 109
12054.38 143
12055.42 162
12056.45 153
12057.49 137
12058.53 138
12059.57 137
12060.60 151
12061.64 143
12062.68 174
12063.72 110
12064.75 156
12065.79 150
12066.83 136
12067.87 156
12068.90 131
12069.94 140
12070.98 142
12072.02 153
12073.06 120
12074.09 132
12075.13 164
12076.17 135
12077.21 138
12078.24 125
12079.28 132
12080.32 130
12081.36 143
12082.40 141
12083.44 138
12084.47 126
12085.51 168
12086.55 156
12087.59 142
12088.63 123
12089.67 141
12090.71 163
12091.74 147
12092.78 142
12093.82 162
12094.86 155
12095.90 165
12096.94 164
12097.98 138
12099.02 129
12100.05 140
12101.09 165
12102.13 153
12103.17 112
12104.21 133
12105.25 139
12106.29 138
12107.33 143
12108.37 146
12109.41 113
12110.45 140
12111.49 156
12112.53 133
12113.57 126
12114.61 148
12115.65 147
12116.69 127
12117.72 120
12118.76 130
12119.80 144
12120.84 131
12121.88 127
12122.92 138
12123.96 140
12125.00 139
12126.04 125
12127.08 119
12128.12 144
12129.17 155
12130.21 118
12131.25 152
12132.29 154
12133.33 143
12134.37 141
12135.41 146
12136.45 116
12137.49 125
12138.53 131
12139.57 144
12140.61 125
12141.65 139
12142.69 149
12143.73 140
12144.77 141
12145.82 137
12146.86 124
12147.90 138
12148.94 128
12149.98 134
12151.02 167
12152.06 157
12153.10 145
12154.15 114
12155.19 141
12156.23 132
12157.27 140
12158.31 153
12159.35 127
12160.39 146
12161.44 127
12162.48 132
12163.52 131
12164.56 120
12165.60 99
12166.64 125
12167.69 123
12168.73 116
12169.77 117
12170.81 136
12171.85 137
12172.90 122
12173.94 114
12174.98 153
12176.02 121
12177.07 130
12178.11 129
12179.15 134
12180.19 143
12181.24 139
12182.28 161
12183.32 143
12184.36 164
12185.41 150
12186.45 145
12187.49 99
12188.53 117
12189.58 124
12190.62 130
12191.66 115
12192.71 117
12193.75 138
12194.79 128
12195.84 142
12196.88 145
12197.92 150
12198.97 146
12200.01 141
12201.05 148
12202.10 140
12203.14 155
12204.18 127
12205.23 134
12206.27 111
12207.31 139
12208.36 119
12209.40 124
12210.44 148
12211.49 181
12212.53 135
12213.58 127
12214.62 158
12215.66 123
12216.71 134
12217.75 149
12218.80 145
12219.84 151
12220.88 131
12221.93 147
12222.97 136
12224.02 140
12225.06 126
12226.11 142
12227.15 157
12228.19 158
12229.24 144
12230.28 123
12231.33 114
12232.37 140
12233.42 118
12234.46 111
12235.51 133
12236.55 143
12237.60 128
12238.64 117
12239.69 131
12240.73 116
12241.78 143
12242.82 160
12243.87 138
12244.91 145
12245.96 123
12247.00 140
12248.05 145
12249.09 134
12250.14 125
12251.19 133
12252.23 139
12253.28 109
12254.32 95
12255.37 132
12256.41 146
12257.46 149
12258.51 126
12259.55 112
12260.60 132
12261.64 128
12262.69 142
12263.74 109
12264.78 130
12265.83 133
12266.87 143
12267.92 141
12268.97 130
12270.01 121
12271.06 138
12272.11 136
12273.15 172
12274.20 132
12275.24 156
12276.29 142
12277.34 153
12278.38 132
12279.43 122
12280.48 119
12281.52 126
12282.57 115
12283.62 126
12284.67 152
12285.71 121
12286.76 144
12287.81 146
12288.85 120
12289.90 147
12290.95 153
12292.00 134
12293.04 127
12294.09 106
12295.14 128
12296.18 127
12297.23 141
12298.28 126
12299.33 117
12300.38 140
12301.42 129
12302.47 134
12303.52 125
12304.57 142
12305.61 118
12306.66 152
12307.71 145
12308.76 143
12309.81 108
12310.85 130
12311.90 118
12312.95 125
12314.00 128
12315.05 116
12316.09 115
12317.14 133
12318.19 150
12319.24 112
12320.29 109
12321.34 140
12322.39 142
12323.43 120
12324.48 114
12325.53 103
12326.58 107
12327.63 134
12328.68 132
12329.73 112
12330.78 118
12331.82 116
12332.87 111
12333.92 120
12334.97 102
12336.02 118
12337.07 140
12338.12 121
12339.17 119
12340.22 143
12341.27 145
12342.32 122
12343.37 126
12344.42 118
12345.46 126
12346.51 154
12347.56 123
12348.61 99
12349.66 145
12350.71 135
12351.76 109
12352.81 118
12353.86 123
12354.91 123
12355.96 143
12357.01 110
12358.06 123
12359.11 129
12360.16 131
12361.21 146
12362.26 150
12363.31 127
12364.36 145
12365.41 149
12366.47 156
12367.52 133
12368.57 102
12369.62 106
12370.67 117
12371.72 130
12372.77 111
12373.82 100
12374.87 110
12375.92 127
12376.97 94
12378.02 122
12379.07 108
12380.12 116
12381.18 117
12382.23 124
12383.28 127
12384.33 105
12385.38 115
12386.43 109
12387.48 137
12388.53 126
12389.59 136
12390.64 97
12391.69 116
12392.74 116
12393.79 123
12394.84 125
12395.90 127
12396.95 126
12398.00 111
12399.05 138
12400.10 124
12401.15 111
12402.21 106
12403.26 131
12404.31 127
12405.36 93
12406.41 122
12407.47 128
12408.52 118
12409.57 112
12410.62 120
12411.68 121
12412.73 117
12413.78 150
12414.83 137
12415.89 110
12416.94 111
12417.99 123
12419.04 121
12420.10 113
12421.15 128
12422.20 141
12423.26 136
12424.31 89
12425.36 119
12426.41 115
12427.47 125
12428.52 122
12429.57 121
12430.63 127
12431.68 127
12432.73 98
12433.79 113
12434.84 156
12435.89 128
12436.95 130
12438.00 108
12439.05 111
12440.11 139
12441.16 125
12442.21 133
12443.27 107
12444.32 107
12445.38 126
12446.43 130
12447.48 109
12448.54 89
12449.59 106
12450.65 129
12451.70 117
12452.75 115
12453.81 117
12454.86 145
12455.92 143
12456.97 153
12458.02 122
12459.08 126
12460.13 118
12461.19 140
12462.24 122
12463.30 113
12464.35 113
12465.41 108
12466.46 117
12467.52 103
12468.57 106
12469.63 120
12470.68 149
12471.74 130
12472.79 128
12473.85 133
12474.90 147
12475.96 125
12477.01 122
12478.07 120
12479.12 106
12480.18 104
12481.23 117
12482.29 121
12483.34 110
12484.40 116
12485.45 119
12486.51 144
12487.56 114
12488.62 118
12489.68 91
12490.73 118
12491.79 129
12492.84 144
12493.90 130
12494.95 138
12496.01 131
12497.07 150
12498.12 157
12499.18 149
12500.23 147
12501.29 143
12502.35 149
12503.40 111
12504.46 137
12505.52 138
12506.57 142
12507.63 117
12508.69 118
12509.74 124
12510.80 123
12511.86 115
12512.91 131
12513.97 116
12515.03 135
12516.08 141
12517.14 119
12518.20 113
12519.25 136
12520.31 134
12521.37 130
12522.42 119
12523.48 138
12524.54 123
12525.60 105
12526.65 144
12527.71 132
12528.77 140
12529.82 105
12530.88 114
12531.94 112
12533.00 133
12534.05 126
12535.11 113
12536.17 125
12537.23 129
12538.29 156
12539.34 142
12540.40 114
12541.46 104
12542.52 92
12543.57 127
12544.63 123
12545.69 125
12546.75 125
12547.81 107
12548.87 104
12549.92 107
12550.98 112
12552.04 139
12553.10 127
12554.16 133
12555.22 116
12556.27 130
12557.33 117
12558.39 104
12559.45 116
12560.51 126
12561.57 118
12562.63 119
12563.68 111
12564.74 129
12565.80 105
12566.86 111
12567.92 114
12568.98 113
12570.04 132
12571.10 104
12572.16 114
12573.22 109
12574.28 122
12575.33 123
12576.39 114
12577.45 136
12578.51 123
12579.57 126
12580.63 111
12581.69 96
12582.75 114
12583.81 123
12584.87 147
12585.93 125
12586.99 109
12588.05 122
12589.11 123
12590.17 133
12591.23 124
12592.29 121
12593.35 107
12594.41 160
12595.47 99
12596.53 110
12597.59 107
12598.65 119
12599.71 132
12600.77 131
12601.83 99
12602.89 110
12603.95 120
12605.01 123
12606.07 115
12607.13 106
12608.20 118
12609.26 136
12610.32 117
12611.38 126
12612.44 132
12613.50 118
12614.56 128
12615.62 116
12616.68 134
12617.74 124
12618.81 107
12619.87 120
12620.93 135
12621.99 131
12623.05 106
12624.11 114
12625.17 127
12626.23 159
12627.30 125
12628.36 125
12629.42 111
12630.48 129
12631.54 136
12632.60 140
12633.67 104
12634.73 129
12635.79 98
12636.85 120
12637.91 94
12638.98 108
12640.04 137
12641.10 115
12642.16 126
12643.22 130
12644.29 123
12645.35 141
12646.41 131
12647.47 128
12648.54 132
12649.60 132
12650.66 121
12651.72 127
12652.79 108
12653.85 123
12654.91 134
12655.97 144
12657.04 136
12658.10 121
12659.16 91
12660.22 120
12661.29 139
12662.35 126
12663.41 122
12664.48 133
12665.54 125
12666.60 115
12667.67 117
12668.73 118
12669.79 115
12670.86 125
12671.92 136
12672.98 128
12674.05 120
12675.11 129
12676.17 109
12677.24 108
12678.30 121
12679.36 123
12680.43 150
12681.49 120
12682.56 120
12683.62 93
12684.68 112
12685.75 126
12686.81 133
12687.88 139
12688.94 128
12690.00 126
12691.07 115
12692.13 138
12693.20 124
12694.26 124
12695.33 107
12696.39 121
12697.45 101
12698.52 119
12699.58 119
12700.65 128
12701.71 118
12702.78 115
12703.84 117
12704.91 136
12705.97 123
12707.04 110
12708.10 144
12709.17 138
12710.23 127
12711.30 111
12712.36 118
12713.43 113
12714.49 118
12715.56 126
12716.62 120
12717.69 123
12718.75 121
12719.82 146
12720.88 120
12721.95 117
12723.02 110
12724.08 115
12725.15 112
12726.21 139
12727.28 118
12728.34 155
12729.41 139
12730.48 120
12731.54 147
12732.61 129
12733.67 139
12734.74 128
12735.81 116
12736.87 125
12737.94 137
12739.00 121
12740.07 120
12741.14 106
12742.20 131
12743.27 132
12744.34 134
12745.40 118
12746.47 109
12747.54 107
12748.60 131
12749.67 124
12750.74 108
12751.80 127
12752.87 153
12753.94 140
12755.00 109
12756.07 118
12757.14 148
12758.20 124
12759.27 125
12760.34 146
12761.40 126
12762.47 127
12763.54 117
12764.61 145
12765.67 119
12766.74 115
12767.81 123
12768.88 122
12769.94 135
12771.01 126
12772.08 128
12773.15 112
12774.21 114
12775.28 107
12776.35 139
12777.42 122
12778.49 114
12779.55 123
12780.62 123
12781.69 123
12782.76 110
12783.83 108
12784.89 112
12785.96 123
12787.03 119
12788.10 109
12789.17 109
12790.23 89
12791.30 114
12792.37 162
12793.44 117
12794.51 100
12795.58 107
12796.65 132
12797.71 103
12798.78 107
12799.85 112
12800.92 128
12801.99 132
12803.06 142
12804.13 119
12805.20 99
12806.27 140
12807.33 120
12808.40 133
12809.47 115
12810.54 108
12811.61 107
12812.68 115
12813.75 102
12814.82 97
12815.89 103
12816.96 93
12818.03 99
12819.10 137
12820.17 122
12821.24 110
12822.31 93
12823.38 103
12824.45 118
12825.52 115
12826.59 138
12827.66 114
12828.73 112
12829.80 121
12830.87 128
12831.94 114
12833.01 105
12834.08 98
12835.15 121
12836.22 112
12837.29 113
12838.36 122
12839.43 112
12840.50 124
12841.57 115
12842.64 119
12843.71 108
12844.78 132
12845.85 116
12846.92 113
12847.99 126
12849.06 122
12850.13 134
12851.21 118
12852.28 105
12853.35 115
12854.42 109
12855.49 120
12856.56 100
12857.63 123
12858.70 109
12859.77 125
12860.85 127
12861.92 90
12862.99 99
12864.06 110
12865.13 137
12866.20 134
12867.27 131
12868.35 99
12869.42 122
12870.49 127
12871.56 105
12872.63 98
12873.71 102
12874.78 112
12875.85 100
12876.92 119
12877.99 106
12879.07 133
12880.14 124
12881.21 115
12882.28 132
12883.35 111
12884.43 105
12885.50 99
12886.57 94
12887.64 95
12888.72 126
12889.79 129
12890.86 126
12891.93 111
12893.01 120
12894.08 96
12895.15 141
12896.22 137
12897.30 118
12898.37 101
12899.44 119
12900.52 107
12901.59 105
12902.66 99
12903.74 90
12904.81 120
12905.88 95
12906.96 93
12908.03 103
12909.10 102
12910.18 98
12911.25 110
12912.32 140
12913.40 101
12914.47 113
12915.54 134
12916.62 112
12917.69 125
12918.76 99
12919.84 125
12920.91 136
12921.99 98
12923.06 106
12924.13 103
12925.21 136
12926.28 101
12927.36 81
12928.43 100
12929.50 107
12930.58 110
12931.65 119
12932.73 98
12933.80 94
12934.88 124
12935.95 129
12937.02 96
12938.10 91
12939.17 113
12940.25 109
12941.32 104
12942.40 94
12943.47 107
12944.55 131
12945.62 126
12946.70 124
12947.77 117
12948.85 115
12949.92 129
12951.00 138
12952.07 122
12953.15 105
12954.22 109
12955.30 110
12956.37 110
12957.45 83
12958.52 94
12959.60 102
12960.68 123
12961.75 109
12962.83 124
12963.90 110
12964.98 101
12966.05 131
12967.13 97
12968.20 97
12969.28 95
12970.36 94
12971.43 107
12972.51 102
12973.58 118
12974.66 109
12975.74 127
12976.81 118
12977.89 108
12978.97 91
12980.04 116
12981.12 122
12982.19 109
12983.27 106
12984.35 137
12985.42 97
12986.50 122
12987.58 121
12988.65 121
12989.73 108
12990.81 130
12991.88 132
12992.96 121
12994.04 114
12995.11 114
12996.19 144
12997.27 116
12998.35 88
12999.42 102
13000.50 134
13001.58 143
13002.65 127
13003.73 106
13004.81 86
13005.89 97
13006.96 117
13008.04 112
13009.12 102
13010.20 118
13011.27 113
13012.35 119
13013.43 106
13014.51 97
13015.58 106
13016.66 144
13017.74 152
13018.82 131
13019.90 107
13020.97 133
13022.05 121
13023.13 114
13024.21 94
13025.29 91
13026.37 128
13027.44 123
13028.52 113
13029.60 108
13030.68 99
13031.76 105
13032.84 117
13033.91 102
13034.99 97
13036.07 131
13037.15 111
13038.23 113
13039.31 114
13040.39 110
13041.46 113
13042.54 103
13043.62 144
13044.70 127
13045.78 121
13046.86 96
13047.94 100
13049.02 91
13050.10 97
13051.18 119
13052.26 127
13053.34 109
13054.41 106
13055.49 110
13056.57 116
13057.65 130
13058.73 105
13059.81 121
13060.89 114
13061.97 110
13063.05 126
13064.13 154
13065.21 117
13066.29 107
13067.37 119
13068.45 111
13069.53 105
13070.61 90
13071.69 107
13072.77 117
13073.85 107
13074.93 100
13076.01 123
13077.09 111
13078.17 101
13079.25 105
13080.33 101
13081.41 96
13082.49 94
13083.58 121
13084.66 90
13085.74 111
13086.82 135
13087.90 149
13088.98 95
13090.06 107
13091.14 105
13092.22 121
13093.30 96
13094.38 104
13095.46 118
13096.55 103
13097.63 110
13098.71 97
13099.79 95
13100.87 115
13101.95 124
13103.03 103
13104.12 123
13105.20 117
13106.28 132
13107.36 110
13108.44 126
13109.52 110
13110.60 105
13111.69 106
13112.77 110
13113.85 104
13114.93 96
13116.01 98
13117.10 116
13118.18 126
13119.26 117
13120.34 93
13121.42 104
13122.51 121
13123.59 96
13124.67 113
13125.75 108
13126.84 105
13127.92 101
13129.00 96
13130.08 109
13131.17 93
13132.25 120
13133.33 118
13134.41 85
13135.50 128
13136.58 103
13137.66 120
13138.75 114
13139.83 99
13140.91 94
13141.99 122
13143.08 114
13144.16 105
13145.24 86
13146.33 93
13147.41 97
13148.49 111
13149.58 108
13150.66 94
13151.74 109
13152.83 116
13153.91 114
13154.99 101
13156.08 117
13157.16 115
13158.25 103
13159.33 105
13160.41 89
13161.50 113
13162.58 107
13163.66 117
13164.75 105
13165.83 105
13166.92 93
13168.00 117
13169.08 107
13170.17 111
13171.25 95
13172.34 106
13173.42 122
13174.51 92
13175.59 102
13176.67 106
13177.76 124
13178.84 112
13179.93 109
13181.01 105
13182.10 109
13183.18 100
13184.27 109
13185.35 100
13186.44 97
13187.52 101
13188.61 137
13189.69 111
13190.78 89
13191.86 103
13192.95 115
13194.03 100
13195.12 106
13196.20 100
13197.29 98
13198.37 112
13199.46 105
13200.54 91
13201.63 114
13202.72 116
13203.80 114
13204.89 106
13205.97 95
13207.06 105
13208.14 107
13209.23 108
13210.32 96
13211.40 91
13212.49 127
13213.57 108
13214.66 115
13215.75 110
13216.83 112
13217.92 108
13219.00 100
13220.09 105
13221.18 76
13222.26 95
13223.35 101
13224.44 104
13225.52 92
13226.61 76
13227.70 103
13228.78 126
13229.87 112
13230.96 113
13232.04 96
13233.13 112
13234.22 98
13235.30 107
13236.39 96
13237.48 103
13238.56 119
13239.65 112
13240.74 114
13241.82 101
13242.91 95
13244.00 111
13245.09 121
13246.17 94
13247.26 92
13248.35 102
13249.44 123
13250.52 114
13251.61 105
13252.70 89
13253.79 104
13254.87 108
13255.96 102
13257.05 99
13258.14 108
13259.23 95
13260.31 106
13261.40 115
13262.49 98
13263.58 106
13264.67 99
13265.75 106
13266.84 109
13267.93 112
13269.02 91
13270.11 101
13271.19 101
13272.28 114
13273.37 106
13274.46 98
13275.55 82
13276.64 116
13277.73 115
13278.81 99
13279.90 104
13280.99 126
13282.08 131
13283.17 98
13284.26 105
13285.35 86
13286.44 117
13287.53 101
13288.61 124
13289.70 130
13290.79 105
13291.88 104
13292.97 92
13294.06 104
13295.15 94
13296.24 99
13297.33 113
13298.42 127
13299.51 121
13300.60 101
13301.69 99
13302.78 98
13303.87 115
13304.96 117
13306.05 122
13307.14 89
13308.23 114
13309.32 120
13310.41 119
13311.50 108
13312.59 98
13313.68 98
13314.77 107
13315.86 110
13316.95 99
13318.04 88
13319.13 107
13320.22 118
13321.31 126
13322.40 90
13323.49 105
13324.58 105
13325.67 114
13326.76 112
13327.85 113
13328.94 124
13330.03 108
13331.12 107
13332.21 104
13333.31 102
13334.40 79
13335.49 150
13336.58 106
13337.67 100
13338.76 95
13339.85 112
13340.94 115
13342.03 86
13343.13 105
13344.22 97
13345.31 123
13346.40 123
13347.49 108
13348.58 105
13349.67 131
13350.77 115
13351.86 92
13352.95 87
13354.04 105
13355.13 129
13356.22 113
13357.32 86
13358.41 84
13359.50 105
13360.59 87
13361.68 118
13362.78 87
13363.87 87
13364.96 109
13366.05 122
13367.15 101
13368.24 100
13369.33 104
13370.42 96
13371.52 105
13372.61 109
13373.70 93
13374.79 103
13375.89 104
13376.98 121
13378.07 108
13379.16 90
13380.26 104
13381.35 132
13382.44 117
13383.54 92
13384.63 88
13385.72 108
13386.82 107
13387.91 96
13389.00 119
13390.09 135
13391.19 106
13392.28 94
13393.37 106
13394.47 93
13395.56 91
13396.66 97
13397.75 93
13398.84 91
13399.94 74
13401.03 126
13402.12 101
13403.22 114
13404.31 89
13405.40 92
13406.50 78
13407.59 113
13408.69 105
13409.78 81
13410.88 95
13411.97 94
13413.06 109
13414.16 99
13415.25 90
13416.35 92
13417.44 120
13418.53 106
13419.63 100
13420.72 92
13421.82 93
13422.91 89
13424.01 110
13425.10 95
13426.20 106
13427.29 101
13428.39 81
13429.48 122
13430.58 118
13431.67 93
13432.77 81
13433.86 108
13434.96 94
13436.05 102
13437.15 116
13438.24 120
13439.34 102
13440.43 100
13441.53 98
13442.62 115
13443.72 103
13444.81 92
13445.91 81
13447.01 87
13448.10 86
13449.20 107
13450.29 94
13451.39 93
13452.48 100
13453.58 92
13454.68 116
13455.77 84
13456.87 88
13457.96 100
13459.06 107
13460.16 111
13461.25 94
13462.35 96
13463.44 100
13464.54 99
13465.64 87
13466.73 114
13467.83 89
13468.93 88
13470.02 97
13471.12 101
13472.22 104
13473.31 105
13474.41 96
13475.51 114
13476.60 100
13477.70 96
13478.80 106
13479.89 104
13480.99 121
13482.09 110
13483.18 133
13484.28 103
13485.38 97
13486.48 86
13487.57 96
13488.67 84
13489.77 107
13490.87 102
13491.96 130
13493.06 97
13494.16 109
13495.26 91
13496.35 104
13497.45 104
13498.55 110
13499.65 126
13500.74 111
13501.84 127
13502.94 83
13504.04 95
13505.14 100
13506.23 125
13507.33 123
13508.43 101
13509.53 98
13510.63 97
13511.72 112
13512.82 99
13513.92 97
13515.02 83
13516.12 102
13517.22 96
13518.31 99
13519.41 82
13520.51 90
13521.61 91
13522.71 98
13523.81 105
13524.91 97
13526.01 105
13527.10 93
13528.20 82
13529.30 99
13530.40 99
13531.50 91
13532.60 103
13533.70 119
13534.80 112
13535.90 79
13537.00 103
13538.09 94
13539.19 125
13540.29 97
13541.39 101
13542.49 82
13543.59 77
13544.69 87
13545.79 103
13546.89 113
13547.99 106
13549.09 91
13550.19 106
13551.29 101
13552.39 93
13553.49 111
13554.59 101
13555.69 105
13556.79 103
13557.89 117
13558.99 98
13560.09 121
13561.19 109
13562.29 89
13563.39 78
13564.49 118
13565.59 109
13566.69 97
13567.79 100
13568.89 120
13569.99 121
13571.09 99
13572.20 108
13573.30 109
13574.40 103
13575.50 85
13576.60 96
13577.70 112
13578.80 78
13579.90 90
13581.00 100
13582.10 110
13583.20 97
13584.31 89
13585.41 92
13586.51 103
13587.61 95
13588.71 94
13589.81 103
13590.91 120
13592.02 100
13593.12 88
13594.22 92
13595.32 125
13596.42 85
13597.52 100
13598.63 102
13599.73 102
13600.83 117
13601.93 89
13603.03 112
13604.14 97
13605.24 103
13606.34 121
13607.44 121
13608.54 98
13609.65 97
13610.75 115
13611.85 118
13612.95 105
13614.06 100
13615.16 121
13616.26 94
13617.36 116
13618.47 87
13619.57 97
13620.67 84
13621.77 104
13622.88 98
13623.98 109
13625.08 84
13626.18 96
13627.29 104
13628.39 115
13629.49 94
13630.60 104
13631.70 89
13632.80 100
13633.91 117
13635.01 94
13636.11 101
13637.22 99
13638.32 110
13639.42 98
13640.53 112
13641.63 80
13642.73 89
13643.84 91
13644.94 84
13646.04 91
13647.15 86
13648.25 105
13649.36 110
13650.46 83
13651.56 92
13652.67 112
13653.77 100
13654.88 89
13655.98 109
13657.08 87
13658.19 92
13659.29 102
13660.40 95
13661.50 88
13662.60 89
13663.71 109
13664.81 90
13665.92 87
13667.02 91
13668.13 103
13669.23 111
13670.34 107
13671.44 98
13672.55 80
13673.65 84
13674.76 105
13675.86 100
13676.97 86
13678.07 92
13679.18 82
13680.28 89
13681.39 104
13682.49 103
13683.60 101
13684.70 112
13685.81 108
13686.91 106
13688.02 73
13689.12 87
13690.23 109
13691.33 97
13692.44 93
13693.55 83
13694.65 96
13695.76 86
13696.86 94
13697.97 98
13699.07 98
13700.18 120
13701.29 99
13702.39 91
13703.50 80
13704.60 90
13705.71 94
13706.82 104
13707.92 83
13709.03 94
13710.14 91
13711.24 126
13712.35 89
13713.45 89
13714.56 101
13715.67 98
13716.77 99
13717.88 85
13718.99 98
13720.09 105
13721.20 105
13722.31 111
13723.41 94
13724.52 86
13725.63 87
13726.74 102
13727.84 99
13728.95 86
13730.06 100
13731.16 102
13732.27 101
13733.38 95
13734.49 94
13735.59 133
13736.70 95
13737.81 90
13738.91 93
13740.02 94
13741.13 81
13742.24 98
13743.35 99
13744.45 94
13745.56 103
13746.67 99
13747.78 113
13748.88 82
13749.99 89
13751.10 123
13752.21 113
13753.32 91
13754.42 95
13755.53 97
13756.64 109
13757.75 88
13758.86 116
13759.97 107
13761.07 106
13762.18 98
13763.29 77
13764.40 90
13765.51 104
13766.62 108
13767.72 113
13768.83 83
13769.94 100
13771.05 106
13772.16 97
13773.27 83
13774.38 82
13775.49 101
13776.60 106
13777.70 98
13778.81 86
13779.92 100
13781.03 117
13782.14 105
13783.25 109
13784.36 106
13785.47 88
13786.58 99
13787.69 117
13788.80 100
13789.91 103
13791.02 89
13792.13 98
13793.24 86
13794.35 79
13795.45 68
13796.56 91
13797.67 113
13798.78 93
13799.89 86
13801.00 92
13802.11 114
13803.22 106
13804.33 102
13805.44 91
13806.55 98
13807.67 102
13808.78 114
13809.89 76
13811.00 81
13812.11 89
13813.22 86
13814.33 90
13815.44 116
13816.55 103
13817.66 101
13818.77 81
13819.88 80
13820.99 100
13822.10 92
13823.21 86
13824.32 83
13825.44 106
13826.55 91
13827.66 103
13828.77 106
13829.88 70
13830.99 80
13832.10 92
13833.21 111
13834.32 95
13835.44 112
13836.55 81
13837.66 76
13838.77 71
13839.88 90
13840.99 92
13842.10 91
13843.22 90
13844.33 81
13845.44 83
13846.55 80
13847.66 84
13848.78 73
13849.89 89
13851.00 70
13852.11 104
13853.22 101
13854.34 93
13855.45 91
13856.56 91
13857.67 94
13858.78 104
13859.90 90
13861.01 96
13862.12 89
13863.23 82
13864.35 83
13865.46 90
13866.57 82
13867.68 82
13868.80 75
13869.91 97
13871.02 86
13872.14 94
13873.25 106
13874.36 95
13875.47 95
13876.59 64
13877.70 77
13878.81 106
13879.93 104
13881.04 126
13882.15 83
13883.27 80
13884.38 82
13885.49 94
13886.61 93
13887.72 83
13888.83 91
13889.95 88
13891.06 103
13892.17 106
13893.29 89
13894.40 92
13895.52 81
13896.63 105
13897.74 89
13898.86 102
13899.97 88
13901.09 97
13902.20 89
13903.31 79
13904.43 87
13905.54 95
13906.66 105
13907.77 94
13908.89 70
13910.00 82
13911.11 105
13912.23 98
13913.34 88
13914.46 85
13915.57 102
13916.69 108
13917.80 107
13918.92 70
13920.03 71
13921.15 107
13922.26 102
13923.38 78
13924.49 86
13925.61 100
13926.72 100
13927.84 112
13928.95 81
13930.07 72
13931.18 86
13932.30 100
13933.41 79
13934.53 102
13935.64 81
13936.76 114
13937.87 101
13938.99 81
13940.10 98
13941.22 105
13942.34 127
13943.45 96
13944.57 91
13945.68 88
13946.80 117
13947.91 94
13949.03 103
13950.15 90
13951.26 97
13952.38 94
13953.49 86
13954.61 103
13955.73 85
13956.84 87
13957.96 100
13959.08 95
13960.19 79
13961.31 84
13962.43 95
13963.54 102
13964.66 95
13965.78 91
13966.89 112
13968.01 105
13969.13 96
13970.24 105
13971.36 87
13972.48 111
13973.59 96
13974.71 95
13975.83 87
13976.94 91
13978.06 98
13979.18 103
13980.30 93
13981.41 82
13982.53 94
13983.65 104
13984.76 104
13985.88 98
13987.00 108
13988.12 96
13989.23 97
13990.35 98
13991.47 105
13992.59 98
13993.71 94
13994.82 103
13995.94 88
13997.06 84
13998.18 76
13999.29 83
14000.41 94
14001.53 112
14002.65 83
14003.77 87
14004.88 86
14006.00 106
14007.12 92
14008.24 101
14009.36 115
14010.48 107
14011.59 78
14012.71 80
14013.83 76
14014.95 83
14016.07 83
14017.19 92
14018.31 85
14019.43 89
14020.54 97
14021.66 105
14022.78 96
14023.90 91
14025.02 87
14026.14 112
14027.26 114
14028.38 94
14029.50 88
14030.62 87
14031.73 104
14032.85 87
14033.97 104
14035.09 107
14036.21 77
14037.33 105
14038.45 92
14039.57 91
14040.69 81
14041.81 84
14042.93 99
14044.05 83
14045.17 81
14046.29 84
14047.41 95
14048.53 107
14049.65 87
14050.77 95
14051.89 86
14053.01 95
14054.13 92
14055.25 91
14056.37 90
14057.49 80
14058.61 90
14059.73 81
14060.85 99
14061.97 76
14063.09 99
14064.21 106
14065.33 91
14066.45 104
14067.57 72
14068.70 84
14069.82 81
14070.94 88
14072.06 67
14073.18 75
14074.30 90
14075.42 90
14076.54 91
14077.66 91
14078.78 91
14079.91 81
14081.03 83
14082.15 79
14083.27 88
14084.39 84
14085.51 79
14086.63 64
14087.75 89
14088.88 97
14090.00 79
14091.12 77
14092.24 117
14093.36 93
14094.48 75
14095.61 101
14096.73 101
14097.85 95
14098.97 92
14100.09 97
14101.22 90
14102.34 102
14103.46 77
14104.58 79
14105.71 76
14106.83 72
14107.95 94
14109.07 95
14110.19 92
14111.32 67
14112.44 81
14113.56 94
14114.68 88
14115.81 90
14116.93 102
14118.05 94
14119.18 95
14120.30 110
14121.42 99
14122.54 88
14123.67 97
14124.79 122
14125.91 91
14127.04 93
14128.16 90
14129.28 109
14130.41 114
14131.53 96
14132.65 85
14133.78 90
14134.90 99
14136.02 106
14137.15 85
14138.27 87
14139.39 86
14140.52 95
14141.64 104
14142.76 115
14143.89 103
14145.01 90
14146.13 83
14147.26 89
14148.38 101
14149.51 100
14150.63 99
14151.75 92
14152.88 97
14154.00 82
14155.13 89
14156.25 82
14157.38 97
14158.50 91
14159.62 88
14160.75 90
14161.87 95
14163.00 82
14164.12 82
14165.25 75
14166.37 73
14167.50 94
14168.62 88
14169.75 99
14170.87 87
14172.00 91
14173.12 85
14174.25 82
14175.37 78
14176.50 88
14177.62 67
14178.75 85
14179.87 98
14181.00 75
14182.12 74
14183.25 99
14184.37 89
14185.50 104
14186.62 71
14187.75 73
14188.87 107
14190.00 82
14191.13 107
14192.25 82
14193.38 87
14194.50 97
14195.63 98
14196.75 87
14197.88 93
14199.01 97
14200.13 86
14201.26 101
14202.38 78
14203.51 84
14204.64 101
14205.76 126
14206.89 105
14208.01 82
14209.14 97
14210.27 96
14211.39 80
14212.52 92
14213.65 79
14214.77 75
14215.90 99
14217.03 87
14218.15 82
14219.28 86
14220.41 83
14221.53 112
14222.66 80
14223.79 73
14224.91 78
14226.04 85
14227.17 91
14228.30 72
14229.42 84
14230.55 102
14231.68 90
14232.80 78
14233.93 89
14235.06 90
14236.19 103
14237.31 89
14238.44 89
14239.57 81
14240.70 79
14241.82 110
14242.95 85
14244.08 87
14245.21 72
14246.34 98
14247.46 95
14248.59 78
14249.72 85
14250.85 101
14251.98 85
14253.10 106
14254.23 99
14255.36 92
14256.49 77
14257.62 89
14258.74 83
14259.87 100
14261.00 86
14262.13 76
14263.26 75
14264.39 90
14265.52 87
14266.64 84
14267.77 90
14268.90 75
14270.03 67
14271.16 105
14272.29 76
14273.42 90
14274.55 102
14275.68 104
14276.80 85
14277.93 90
14279.06 93
14280.19 90
14281.32 85
14282.45 86
14283.58 76
14284.71 74
14285.84 87
14286.97 97
14288.10 105
14289.23 78
14290.36 84
14291.49 82
14292.62 99
14293.75 78
14294.87 76
14296.00 88
14297.13 103
14298.26 101
14299.39 90
14300.52 84
14301.65 105
14302.78 92
14303.91 93
14305.04 83
14306.17 90
14307.31 92
14308.44 118
14309.57 76
14310.70 74
14311.83 76
14312.96 67
14314.09 99
14315.22 99
14316.35 80
14317.48 92
14318.61 85
14319.74 79
14320.87 80
14322.00 67
14323.13 86
14324.26 119
14325.40 86
14326.53 82
14327.66 77
14328.79 77
14329.92 88
14331.05 86
14332.18 68
14333.31 75
14334.44 103
14335.58 95
14336.71 69
14337.84 85
14338.97 91
14340.10 84
14341.23 102
14342.37 78
14343.50 76
14344.63 67
14345.76 93
14346.89 87
14348.02 82
14349.16 76
14350.29 85
14351.42 82
14352.55 80
14353.68 63
14354.82 89
14355.95 106
14357.08 95
14358.21 98
14359.35 84
14360.48 74
14361.61 81
14362.74 80
14363.87 72
14365.01 85
14366.14 88
14367.27 85
14368.41 84
14369.54 80
14370.67 65
14371.80 99
14372.94 84
14374.07 94
14375.20 92
14376.34 86
14377.47 76
14378.60 84
14379.73 76
14380.87 77
14382.00 99
14383.13 97
14384.27 96
14385.40 85
14386.53 103
14387.67 83
14388.80 91
14389.93 82
14391.07 105
14392.20 74
14393.34 88
14394.47 90
14395.60 98
14396.74 86
14397.87 77
14399.00 84
14400.14 91
14401.27 90
14402.41 103
14403.54 98
14404.67 83
14405.81 89
14406.94 79
14408.08 82
14409.21 101
14410.35 88
14411.48 79
14412.61 80
14413.75 92
14414.88 90
14416.02 100
14417.15 74
14418.29 95
14419.42 82
14420.56 94
14421.69 70
14422.83 79
14423.96 84
14425.10 93
14426.23 79
14427.37 82
14428.50 107
14429.64 88
14430.77 86
14431.91 80
14433.04 91
14434.18 87
14435.31 83
14436.45 82
14437.58 71
14438.72 70
14439.85 106
14440.99 99
14442.13 91
14443.26 73
14444.40 95
14445.53 95
14446.67 88
14447.80 81
14448.94 83
14450.08 91
14451.21 102
14452.35 99
14453.48 85
14454.62 97
14455.76 86
14456.89 111
14458.03 97
14459.16 90
14460.30 83
14461.44 99
14462.57 89
14463.71 83
14464.85 85
14465.98 90
14467.12 99
14468.26 86
14469.39 99
14470.53 96
14471.67 99
14472.80 88
14473.94 92
14475.08 90
14476.21 84
14477.35 104
14478.49 81
14479.62 68
14480.76 93
14481.90 107
14483.04 89
14484.17 81
14485.31 94
14486.45 89
14487.59 76
14488.72 94
14489.86 85
14491.00 89
14492.14 89
14493.27 112
14494.41 86
14495.55 83
14496.69 89
14497.82 93
14498.96 103
14500.10 104
14501.24 90
14502.38 94
14503.51 96
14504.65 73
14505.79 96
14506.93 90
14508.07 93
14509.20 97
14510.34 84
14511.48 85
14512.62 83
14513.76 80
14514.90 71
14516.03 85
14517.17 97
14518.31 109
14519.45 100
14520.59 75
14521.73 101
14522.87 88
14524.01 80
14525.14 88
14526.28 91
14527.42 92
14528.56 75
14529.70 90
14530.84 88
14531.98 91
14533.12 102
14534.26 87
14535.40 87
14536.54 78
14537.67 87
14538.81 87
14539.95 94
14541.09 105
14542.23 89
14543.37 92
14544.51 70
14545.65 99
14546.79 82
14547.93 81
14549.07 97
14550.21 79
14551.35 93
14552.49 87
14553.63 79
14554.77 87
14555.91 80
14557.05 106
14558.19 60
14559.33 83
14560.47 90
14561.61 85
14562.75 78
14563.89 91
14565.03 86
14566.17 83
14567.31 86
14568.45 97
14569.60 75
14570.74 62
14571.88 96
14573.02 72
14574.16 82
14575.30 81
14576.44 87
14577.58 81
14578.72 87
14579.86 90
14581.00 83
14582.14 69
14583.29 104
14584.43 82
14585.57 86
14586.71 76
14587.85 86
14588.99 84
14590.13 67
14591.28 88
14592.42 62
14593.56 80
14594.70 78
14595.84 93
14596.98 84
14598.13 75
14599.27 95
14600.41 82
14601.55 61
14602.69 74
14603.83 75
14604.98 97
14606.12 83
14607.26 79
14608.40 91
14609.54 99
14610.69 103
14611.83 88
14612.97 93
14614.11 82
14615.26 79
14616.40 69
14617.54 76
14618.68 92
14619.83 88
14620.97 76
14622.11 91
14623.25 72
14624.40 96
14625.54 99
14626.68 82
14627.83 82
14628.97 82
14630.11 91
14631.25 92
14632.40 96
14633.54 74
14634.68 81
14635.83 92
14636.97 92
14638.11 78
14639.26 75
14640.40 74
14641.54 78
14642.69 81
14643.83 60
14644.97 71
14646.12 89
14647.26 82
14648.41 56
14649.55 72
14650.69 71
14651.84 91
14652.98 79
14654.13 71
14655.27 81
14656.41 87
14657.56 94
14658.70 99
14659.85 76
14660.99 89
14662.13 91
14663.28 85
14664.42 87
14665.57 80
14666.71 87
14667.86 75
14669.00 88
14670.14 104
14671.29 89
14672.43 83
14673.58 74
14674.72 77
14675.87 78
14677.01 82
14678.16 69
14679.30 80
14680.45 91
14681.59 83
14682.74 78
14683.88 88
14685.03 68
14686.17 83
14687.32 79
14688.46 86
14689.61 80
14690.75 72
14691.90 83
14693.05 81
14694.19 77
14695.34 75
14696.48 92
14697.63 85
14698.77 96
14699.92 95
14701.06 93
14702.21 73
14703.36 81
14704.50 92
14705.65 81
14706.79 91
14707.94 103
14709.09 85
14710.23 104
14711.38 90
14712.53 88
14713.67 100
14714.82 90
14715.96 85
14717.11 84
14718.26 78
14719.40 75
14720.55 92
14721.70 64
14722.84 89
14723.99 85
14725.14 104
14726.28 89
14727.43 86
14728.58 68
14729.72 76
14730.87 69
14732.02 90
14733.16 92
14734.31 90
14735.46 93
14736.61 101
14737.75 95
14738.90 66
14740.05 78
14741.20 96
14742.34 98
14743.49 86
14744.64 83
14745.79 96
14746.93 77
14748.08 87
14749.23 96
14750.38 103
14751.52 54
14752.67 66
14753.82 91
14754.97 87
14756.11 77
14757.26 96
14758.41 88
14759.56 91
14760.71 74
14761.86 69
14763.00 89
14764.15 99
14765.30 74
14766.45 78
14767.60 89
14768.74 84
14769.89 83
14771.04 97
14772.19 80
14773.34 73
14774.49 79
14775.64 90
14776.79 91
14777.93 75
14779.08 84
14780.23 78
14781.38 79
14782.53 82
14783.68 87
14784.83 88
14785.98 84
14787.13 101
14788.28 107
14789.42 95
14790.57 70
14791.72 71
14792.87 76
14794.02 93
14795.17 77
14796.32 95
14797.47 75
14798.62 77
14799.77 69
14800.92 68
14802.07 74
14803.22 81
14804.37 81
14805.52 69
14806.67 75
14807.82 74
14808.97 73
14810.12 75
14811.27 94
14812.42 89
14813.57 94
14814.72 70
14815.87 77
14817.02 79
14818.17 85
14819.32 82
14820.47 88
14821.62 85
14822.77 88
14823.92 90
14825.07 56
14826.22 78
14827.37 78
14828.52 99
14829.68 85
14830.83 85
14831.98 72
14833.13 87
14834.28 70
14835.43 73
14836.58 77
14837.73 62
14838.88 86
14840.03 73
14841.19 83
14842.34 62
14843.49 76
14844.64 79
14845.79 67
14846.94 62
14848.09 87
14849.25 77
14850.40 82
14851.55 82
14852.70 70
14853.85 86
14855.00 77
14856.16 96
14857.31 93
14858.46 80
14859.61 76
14860.76 74
14861.92 115
14863.07 105
14864.22 69
14865.37 70
14866.52 84
14867.68 100
14868.83 95
14869.98 81
14871.13 82
14872.29 93
14873.44 83
14874.59 80
14875.74 93
14876.90 63
14878.05 88
14879.20 90
14880.36 100
14881.51 77
14882.66 72
14883.81 90
14884.97 94
14886.12 82
14887.27 69
14888.43 80
14889.58 68
14890.73 95
14891.89 84
14893.04 89
14894.19 84
14895.35 77
14896.50 77
14897.65 107
14898.81 97
14899.96 96
14901.11 79
14902.27 95
14903.42 89
14904.57 79
14905.73 85
14906.88 115
14908.04 77
14909.19 69
14910.34 68
14911.50 89
14912.65 85
14913.81 76
14914.96 61
14916.11 92
14917.27 81
14918.42 64
14919.58 69
14920.73 78
14921.88 84
14923.04 86
14924.19 86
14925.35 68
14926.50 92
14927.66 99
14928.81 81
14929.97 74
14931.12 87
14932.28 78
14933.43 79
14934.59 82
14935.74 95
14936.90 87
14938.05 62
14939.21 73
14940.36 70
14941.52 92
14942.67 83
14943.83 96
14944.98 61
14946.14 70
14947.29 81
14948.45 96
14949.60 86
14950.76 97
14951.91 72
14953.07 74
14954.23 81
14955.38 69
14956.54 76
14957.69 90
14958.85 80
14960.00 87
14961.16 65
14962.32 87
14963.47 97
14964.63 81
14965.78 76
14966.94 74
14968.10 104
14969.25 99
14970.41 83
14971.57 75
14972.72 67
14973.88 99
14975.04 85
14976.19 95
14977.35 70
14978.50 84
14979.66 99
14980.82 81
14981.97 69
14983.13 71
14984.29 69
14985.45 107
14986.60 86
14987.76 72
14988.92 84
14990.07 83
14991.23 86
14992.39 87
14993.54 88
14994.70 86
14995.86 88
14997.02 96
14998.17 73
14999.33 68
15000.49 74
15001.65 73
15002.80 83
15003.96 69
15005.12 78
15006.28 80
15007.43 89
15008.59 75
15009.75 64
15010.91 81
15012.07 73
15013.22 94
15014.38 91
15015.54 79
15016.70 70
15017.86 92
15019.01 102
15020.17 76
15021.33 65
15022.49 70
15023.65 95
15024.81 84
15025.96 64
15027.12 80
15028.28 85
15029.44 79
15030.60 83
15031.76 78
15032.92 77
15034.07 88
15035.23 85
15036.39 71
15037.55 68
15038.71 72
15039.87 70
15041.03 70
15042.19 86
15043.35 70
15044.50 83
15045.66 92
15046.82 78
15047.98 73
15049.14 82
15050.30 78
15051.46 81
15052.62 80
15053.78 78
15054.94 76
15056.10 79
15057.26 84
15058.42 90
15059.58 72
15060.74 67
15061.90 79
15063.06 99
15064.22 94
15065.38 70
15066.54 81
15067.70 110
15068.86 90
15070.02 70
15071.18 75
15072.34 90
15073.50 96
15074.66 94
15075.82 81
15076.98 84
15078.14 86
15079.30 79
15080.46 76
15081.62 67
15082.78 96
15083.94 84
15085.10 82
15086.26 86
15087.42 101
15088.59 75
15089.75 100
15090.91 79
15092.07 82
15093.23 72
15094.39 91
15095.55 97
15096.71 68
15097.87 73
15099.04 67
15100.20 90
15101.36 67
15102.52 74
15103.68 66
15104.84 87
15106.00 101
15107.17 101
15108.33 57
15109.49 73
15110.65 68
15111.81 98
15112.97 83
15114.14 94
15115.30 91
15116.46 98
15117.62 86
15118.78 84
15119.95 76
15121.11 67
15122.27 94
15123.43 63
15124.59 75
15125.76 68
15126.92 73
15128.08 90
15129.24 81
15130.41 77
15131.57 79
15132.73 100
15133.89 86
15135.06 82
15136.22 89
15137.38 88
15138.54 93
15139.71 83
15140.87 87
15142.03 96
15143.20 84
15144.36 86
15145.52 63
15146.69 66
15147.85 79
15149.01 104
15150.17 62
15151.34 76
15152.50 66
15153.66 83
15154.83 74
15155.99 78
15157.16 70
15158.32 68
15159.48 79
15160.65 75
15161.81 93
15162.97 98
15164.14 84
15165.30 75
15166.46 88
15167.63 82
15168.79 89
15169.96 70
15171.12 66
15172.28 70
15173.45 78
15174.61 82
15175.78 62
15176.94 74
15178.11 77
15179.27 87
15180.43 68
15181.60 91
15182.76 99
15183.93 81
15185.09 71
15186.26 89
15187.42 71
15188.59 83
15189.75 87
15190.92 72
15192.08 90
15193.25 90
15194.41 74
15195.58 77
15196.74 90
15197.91 79
15199.07 97
15200.24 93
15201.40 82
15202.57 85
15203.73 80
15204.90 72
15206.06 85
15207.23 85
15208.39 63
15209.56 85
15210.72 96
15211.89 84
15213.06 73
15214.22 77
15215.39 76
15216.55 92
15217.72 85
15218.88 81
15220.05 64
15221.22 98
15222.38 91
15223.55 76
15224.71 75
15225.88 67
15227.05 76
15228.21 58
15229.38 80
15230.55 72
15231.71 80
15232.88 74
15234.05 86
15235.21 62
15236.38 82
15237.54 87
15238.71 83
15239.88 72
15241.04 84
15242.21 72
15243.38 87
15244.55 96
15245.71 68
15246.88 77
15248.05 64
15249.21 93
15250.38 70
15251.55 76
15252.71 77
15253.88 105
15255.05 75
15256.22 81
15257.38 102
15258.55 82
15259.72 74
15260.89 82
15262.05 79
15263.22 93
15264.39 74
15265.56 96
15266.72 79
15267.89 89
15269.06 94
15270.23 87
15271.40 99
15272.56 81
15273.73 110
15274.90 74
15276.07 96
15277.24 85
15278.40 90
15279.57 68
15280.74 92
15281.91 91
15283.08 63
15284.25 91
15285.41 78
15286.58 78
15287.75 68
15288.92 88
15290.09 78
15291.26 96
15292.43 98
15293.59 84
15294.76 86
15295.93 78
15297.10 75
15298.27 92
15299.44 92
15300.61 74
15301.78 71
15302.95 70
15304.12 92
15305.28 76
15306.45 87
15307.62 62
15308.79 89
15309.96 86
15311.13 85
15312.30 83
15313.47 68
15314.64 81
15315.81 83
15316.98 84
15318.15 80
15319.32 88
15320.49 100
15321.66 91
15322.83 64
15324.00 62
15325.17 64
15326.34 106
15327.51 75
15328.68 74
15329.85 61
15331.02 74
15332.19 74
15333.36 79
15334.53 78
15335.70 75
15336.87 96
15338.04 81
15339.21 79
15340.38 63
15341.55 85
15342.72 95
15343.89 86
15345.06 80
15346.23 72
15347.41 68
15348.58 67
15349.75 81
15350.92 104
15352.09 75
15353.26 95
15354.43 84
15355.60 81
15356.77 84
15357.94 80
15359.12 84
15360.29 59
15361.46 80
15362.63 78
15363.80 93
15364.97 71
15366.14 84
15367.32 76
15368.49 75
15369.66 88
15370.83 84
15372.00 71
15373.17 81
15374.35 80
15375.52 79
15376.69 82
15377.86 76
15379.03 95
15380.21 68
15381.38 83
15382.55 55
15383.72 66
15384.90 53
15386.07 76
15387.24 89
15388.41 77
15389.58 68
15390.76 73
15391.93 77
15393.10 74
15394.27 82
15395.45 70
15396.62 86
15397.79 68
15398.97 81
15400.14 77
15401.31 87
15402.48 69
15403.66 67
15404.83 77
15406.00 56
15407.18 43
15408.35 76
15409.52 92
15410.70 59
15411.87 64
15413.04 66
15414.22 87
15415.39 84
15416.56 81
15417.74 65
15418.91 70
15420.08 64
15421.26 105
15422.43 66
15423.60 80
15424.78 63
15425.95 99
15427.13 70
15428.30 81
15429.47 87
15430.65 64
15431.82 96
15433.00 75
15434.17 83
15435.34 68
15436.52 74
15437.69 61
15438.87 79
15440.04 86
15441.22 96
15442.39 99
15443.56 92
15444.74 92
15445.91 78
15447.09 95
15448.26 112
15449.44 77
15450.61 68
15451.79 70
15452.96 80
15454.14 76
15455.31 73
15456.49 89
15457.66 74
15458.84 84
15460.01 79
15461.19 101
15462.36 93
15463.54 72
15464.71 80
15465.89 76
15467.06 78
15468.24 57
15469.42 70
15470.59 61
15471.77 64
15472.94 55
15474.12 66
15475.29 67
15476.47 88
15477.64 72
15478.82 72
15480.00 59
15481.17 82
15482.35 61
15483.52 80
15484.70 70
15485.88 80
15487.05 88
15488.23 71
15489.41 76
15490.58 46
15491.76 77
15492.93 81
15494.11 91
15495.29 76
15496.46 74
15497.64 76
15498.82 98
15499.99 75
15501.17 62
15502.35 73
15503.52 88
15504.70 95
15505.88 80
15507.05 67
15508.23 53
15509.41 98
15510.59 80
15511.76 87
15512.94 63
15514.12 93
15515.29 90
15516.47 72
15517.65 81
15518.83 80
15520.00 90
15521.18 74
15522.36 84
15523.54 68
15524.71 72
15525.89 64
15527.07 90
15528.25 79
15529.42 81
15530.60 81
15531.78 84
15532.96 80
15534.14 63
15535.31 54
15536.49 67
15537.67 77
15538.85 72
15540.03 74
15541.20 72
15542.38 60
15543.56 77
15544.74 94
15545.92 86
15547.10 73
15548.27 64
15549.45 73
15550.63 52
15551.81 72
15552.99 70
15554.17 94
15555.35 88
15556.53 77
15557.70 67
15558.88 57
15560.06 80
15561.24 61
15562.42 69
15563.60 50
15564.78 78
15565.96 65
15567.14 65
15568.32 72
15569.50 75
15570.67 78
15571.85 79
15573.03 80
15574.21 70
15575.39 79
15576.57 94
15577.75 70
15578.93 80
15580.11 73
15581.29 85
15582.47 88
15583.65 91
15584.83 81
15586.01 85
15587.19 71
15588.37 61
15589.55 88
15590.73 79
15591.91 71
15593.09 77
15594.27 79
15595.45 80
15596.63 68
15597.81 73
15598.99 70
15600.17 66
15601.35 54
15602.53 104
15603.71 84
15604.90 74
15606.08 87
15607.26 63
15608.44 68
15609.62 82
15610.80 80
15611.98 79
15613.16 78
15614.34 82
15615.52 78
15616.70 81
15617.89 86
15619.07 76
15620.25 75
15621.43 82
15622.61 89
15623.79 57
15624.97 78
15626.15 67
15627.34 72
15628.52 86
15629.70 87
15630.88 77
15632.06 92
15633.24 90
15634.43 73
15635.61 85
15636.79 63
15637.97 81
15639.15 72
15640.34 87
15641.52 68
15642.70 68
15643.88 67
15645.06 83
15646.25 75
15647.43 73
15648.61 89
15649.79 72
15650.98 82
15652.16 70
15653.34 72
15654.52 84
15655.71 88
15656.89 87
15658.07 63
15659.25 71
15660.44 81
15661.62 83
15662.80 75
15663.98 84
15665.17 80
15666.35 85
15667.53 70
15668.72 76
15669.90 71
15671.08 91
15672.27 91
15673.45 85
15674.63 62
15675.82 90
15677.00 76
15678.18 81
15679.37 58
15680.55 85
15681.73 96
15682.92 97
15684.10 76
15685.28 76
15686.47 77
15687.65 87
15688.84 96
15690.02 74
15691.20 68
15692.39 69
15693.57 89
15694.76 92
15695.94 74
15697.12 70
15698.31 100
15699.49 90
15700.68 88
15701.86 91
15703.05 67
15704.23 98
15705.41 79
15706.60 80
15707.78 75
15708.97 80
15710.15 79
15711.34 86
15712.52 88
15713.71 88
15714.89 73
15716.08 92
15717.26 107
15718.45 85
15719.63 88
15720.82 88
15722.00 99
15723.19 75
15724.37 99
15725.56 102
15726.74 84
15727.93 78
15729.11 100
15730.30 93
15731.48 102
15732.67 87
15733.85 98
15735.04 86
15736.23 75
15737.41 93
15738.60 91
15739.78 76
15740.97 79
15742.15 90
15743.34 84
15744.53 89
15745.71 75
15746.90 94
15748.08 82
15749.27 87
15750.46 80
15751.64 106
15752.83 117
15754.02 99
15755.20 96
15756.39 81
15757.57 90
15758.76 79
15759.95 97
15761.13 89
15762.32 78
15763.51 75
15764.69 83
15765.88 84
15767.07 72
15768.25 69
15769.44 77
15770.63 86
15771.82 63
15773.00 81
15774.19 79
15775.38 79
15776.56 92
15777.75 113
15778.94 89
15780.13 101
15781.31 83
15782.50 96
15783.69 69
15784.88 89
15786.06 67
15787.25 108
15788.44 91
15789.63 65
15790.81 86
15792.00 78
15793.19 98
15794.38 88
15795.56 80
15796.75 77
15797.94 84
15799.13 85
15800.32 72
15801.50 76
15802.69 75
15803.88 94
15805.07 102
15806.26 98
15807.45 69
15808.63 68
15809.82 73
15811.01 73
15812.20 74
15813.39 91
15814.58 81
15815.77 103
15816.95 80
15818.14 93
15819.33 89
15820.52 96
15821.71 89
15822.90 95
15824.09 76
15825.28 94
15826.46 74
15827.65 79
15828.84 86
15830.03 79
15831.22 76
15832.41 79
15833.60 80
15834.79 81
15835.98 83
15837.17 76
15838.36 81
15839.55 66
15840.74 91
15841.93 62
15843.12 85
15844.31 73
15845.50 70
15846.69 74
15847.88 98
15849.07 103
15850.26 85
15851.45 91
15852.64 95
15853.83 94
15855.02 81
15856.21 79
15857.40 75
15858.59 83
15859.78 88
15860.97 106
15862.16 69
15863.35 72
15864.54 94
15865.73 95
15866.92 85
15868.11 73
15869.30 81
15870.49 78
15871.68 100
15872.87 79
15874.06 76
15875.25 83
15876.45 101
15877.64 107
15878.83 64
15880.02 73
15881.21 101
15882.40 97
15883.59 99
15884.78 62
15885.97 66
15887.17 80
15888.36 78
15889.55 76
15890.74 56
15891.93 102
15893.12 95
15894.31 79
15895.51 70
15896.70 96
15897.89 94
15899.08 86
15900.27 63
15901.46 71
15902.66 79
15903.85 80
15905.04 81
15906.23 75
15907.43 83
15908.62 84
15909.81 100
15911.00 83
15912.19 74
15913.39 76
15914.58 101
15915.77 96
15916.96 85
15918.16 58
15919.35 72
15920.54 91
15921.73 64
15922.93 68
15924.12 75
15925.31 73
15926.50 70
15927.70 72
15928.89 73
15930.08 77
15931.28 81
15932.47 82
15933.66 61
15934.86 77
15936.05 70
15937.24 77
15938.44 76
15939.63 75
15940.82 91
15942.02 103
15943.21 96
15944.40 77
15945.60 81
15946.79 80
15947.98 78
15949.18 67
15950.37 88
15951.56 65
15952.76 66
15953.95 82
15955.15 89
15956.34 77
15957.53 55
15958.73 71
15959.92 76
15961.12 74
15962.31 70
15963.50 60
15964.70 77
15965.89 92
15967.09 73
15968.28 83
15969.48 62
15970.67 55
15971.86 65
15973.06 84
15974.25 65
15975.45 62
15976.64 75
15977.84 79
15979.03 82
15980.23 60
15981.42 81
15982.62 75
15983.81 71
15985.01 61
15986.20 80
15987.40 82
15988.59 70
15989.79 85
15990.98 73
15992.18 80
15993.37 69
15994.57 79
15995.76 74
15996.96 71
15998.16 62
15999.35 89
16000.55 89
16001.74 80
16002.94 69
16004.13 73
16005.33 81
16006.53 75
16007.72 68
16008.92 72
16010.11 74
16011.31 91
16012.51 70
16013.70 72
16014.90 78
16016.09 82
16017.29 66
16018.49 71
16019.68 78
16020.88 68
16022.07 65
16023.27 53
16024.47 77
16025.66 74
16026.86 93
16028.06 79
16029.25 80
16030.45 79
16031.65 79
16032.84 73
16034.04 55
16035.24 76
16036.44 69
16037.63 83
16038.83 72
16040.03 70
16041.22 82
16042.42 74
16043.62 71
16044.82 74
16046.01 79
16047.21 72
16048.41 75
16049.60 90
16050.80 67
16052.00 69
16053.20 82
16054.39 73
16055.59 56
16056.79 66
16057.99 80
16059.19 71
16060.38 65
16061.58 76
16062.78 66
16063.98 63
16065.18 87
16066.37 81
16067.57 70
16068.77 76
16069.97 70
16071.17 80
16072.36 71
16073.56 85
16074.76 71
16075.96 84
16077.16 70
16078.36 63
16079.56 72
16080.75 69
16081.95 84
16083.15 69
16084.35 77
16085.55 67
16086.75 61
16087.95 77
16089.15 93
16090.34 94
16091.54 66
16092.74 79
16093.94 79
16095.14 76
16096.34 84
16097.54 60
16098.74 64
16099.94 81
16101.14 104
16102.34 70
16103.54 73
16104.74 64
16105.93 76
16107.13 96
16108.33 72
16109.53 72
16110.73 55
16111.93 76
16113.13 89
16114.33 66
16115.53 70
16116.73 88
16117.93 80
16119.13 76
16120.33 65
16121.53 66
16122.73 87
16123.93 87
16125.13 92
16126.33 74
16127.53 75
16128.73 57
16129.94 90
16131.14 84
16132.34 79
16133.54 68
16134.74 76
16135.94 81
16137.14 74
16138.34 64
16139.54 66
16140.74 81
16141.94 95
16143.14 65
16144.34 68
16145.55 69
16146.75 86
16147.95 78
16149.15 60
16150.35 77
16151.55 75
16152.75 75
16153.95 72
16155.15 71
16156.36 69
16157.56 74
16158.76 73
16159.96 64
16161.16 65
16162.36 73
16163.57 87
16164.77 72
16165.97 77
16167.17 82
16168.37 83
16169.58 83
16170.78 65
16171.98 65
16173.18 64
16174.38 68
16175.59 78
16176.79 79
16177.99 80
16179.19 78
16180.39 78
16181.60 71
16182.80 71
16184.00 80
16185.20 87
16186.41 66
16187.61 94
16188.81 83
16190.01 81
16191.22 83
16192.42 78
16193.62 82
16194.83 69
16196.03 71
16197.23 82
16198.43 64
16199.64 61
16200.84 95
16202.04 75
16203.25 61
16204.45 64
16205.65 83
16206.86 77
16208.06 77
16209.26 83
16210.47 77
16211.67 64
16212.87 72
16214.08 75
16215.28 75
16216.49 84
16217.69 76
16218.89 77
16220.10 77
16221.30 75
16222.50 78
16223.71 71
16224.91 62
16226.12 74
16227.32 82
16228.52 72
16229.73 64
16230.93 61
16232.14 83
16233.34 79
16234.55 83
16235.75 77
16236.95 76
16238.16 86
16239.36 96
16240.57 71
16241.77 62
16242.98 91
16244.18 84
16245.39 62
16246.59 78
16247.80 80
16249.00 73
16250.21 85
16251.41 65
16252.62 64
16253.82 70
16255.03 69
16256.23 80
16257.44 75
16258.64 60
16259.85 67
16261.05 73
16262.26 77
16263.46 80
16264.67 63
16265.87 68
16267.08 81
16268.29 73
16269.49 79
16270.70 73
16271.90 88
16273.11 92
16274.31 90
16275.52 83
16276.73 75
16277.93 73
16279.14 61
16280.34 74
16281.55 71
16282.76 81
16283.96 89
16285.17 89
16286.38 74
16287.58 71
16288.79 62
16289.99 71
16291.20 63
16292.41 83
16293.61 78
16294.82 78
16296.03 90
16297.23 100
16298.44 88
16299.65 72
16300.85 71
16302.06 73
16303.27 68
16304.47 79
16305.68 80
16306.89 112
16308.10 89
16309.30 75
16310.51 84
16311.72 86
16312.92 69
16314.13 73
16315.34 89
16316.55 94
16317.75 97
16318.96 82
16320.17 96
16321.38 79
16322.58 94
16323.79 76
16325.00 84
16326.21 70
16327.42 82
16328.62 85
16329.83 86
16331.04 82
16332.25 77
16333.46 79
16334.66 77
16335.87 67
16337.08 78
16338.29 69
16339.50 71
16340.70 81
16341.91 86
16343.12 71
16344.33 89
16345.54 85
16346.75 78
16347.96 90
16349.16 70
16350.37 67
16351.58 57
16352.79 80
16354.00 88
16355.21 82
16356.42 81
16357.63 84
16358.83 92
16360.04 81
16361.25 82
16362.46 85
16363.67 82
16364.88 81
16366.09 95
16367.30 99
16368.51 83
16369.72 84
16370.93 102
16372.14 83
16373.35 80
16374.56 71
16375.76 82
16376.97 74
16378.18 74
16379.39 101
16380.60 95
16381.81 71
16383.02 66
16384.23 80
16385.44 75
16386.65 77
16387.86 80
16389.07 93
16390.28 81
16391.49 71
16392.70 81
16393.91 66
16395.12 60
16396.33 70
16397.55 72
16398.76 79
16399.97 67
16401.18 70
16402.39 82
16403.60 74
16404.81 84
16406.02 75
16407.23 70
16408.44 60
16409.65 85
16410.86 68
16412.07 68
16413.28 92
16414.50 71
16415.71 76
16416.92 52
16418.13 61
16419.34 72
16420.55 90
16421.76 58
16422.97 67
16424.19 90
16425.40 71
16426.61 60
16427.82 89
16429.03 82
16430.24 86
16431.46 61
16432.67 61
16433.88 64
16435.09 88
16436.30 100
16437.51 87
16438.73 79
16439.94 69
16441.15 68
16442.36 78
16443.57 64
16444.79 64
16446.00 77
16447.21 83
16448.42 83
16449.64 61
16450.85 65
16452.06 75
16453.27 81
16454.49 75
16455.70 86
16456.91 85
16458.12 76
16459.34 73
16460.55 62
16461.76 72
16462.97 71
16464.19 72
16465.40 73
16466.61 80
16467.83 51
16469.04 82
16470.25 85
16471.47 90
16472.68 72
16473.89 71
16475.11 74
16476.32 70
16477.53 60
16478.75 80
16479.96 63
16481.17 89
16482.39 77
16483.60 85
16484.81 84
16486.03 80
16487.24 86
16488.45 64
16489.67 83
16490.88 71
16492.10 81
16493.31 85
16494.52 71
16495.74 85
16496.95 74
16498.17 64
16499.38 65
16500.59 97
16501.81 81
16503.02 71
16504.24 73
16505.45 85
16506.67 70
16507.88 59
16509.10 82
16510.31 78
16511.52 89
16512.74 81
16513.95 71
16515.17 80
16516.38 61
16517.60 80
16518.81 72
16520.03 76
16521.24 82
16522.46 64
16523.67 98
16524.89 67
16526.10 80
16527.32 64
16528.53 87
16529.75 92
16530.96 59
16532.18 72
16533.40 73
16534.61 80
16535.83 83
16537.04 72
16538.26 74
16539.47 79
16540.69 71
16541.91 76
16543.12 62
16544.34 73
16545.55 69
16546.77 76
16547.98 63
16549.20 74
16550.42 61
16551.63 74
16552.85 78
16554.07 71
16555.28 64
16556.50 72
16557.71 98
16558.93 62
16560.15 76
16561.36 66
16562.58 71
16563.80 75
16565.01 105
16566.23 100
16567.45 49
16568.66 59
16569.88 70
16571.10 90
16572.31 74
16573.53 72
16574.75 70
16575.96 72
16577.18 69
16578.40 85
16579.62 72
16580.83 69
16582.05 58
16583.27 75
16584.48 74
16585.70 68
16586.92 65
16588.14 84
16589.35 62
16590.57 70
16591.79 72
16593.01 71
16594.23 92
16595.44 65
16596.66 60
16597.88 56
16599.10 85
16600.31 82
16601.53 73
16602.75 64
16603.97 55
16605.19 60
16606.40 66
16607.62 66
16608.84 85
16610.06 84
16611.28 80
16612.50 61
16613.71 74
16614.93 71
16616.15 69
16617.37 76
16618.59 85
16619.81 81
16621.03 67
16622.24 74
16623.46 71
16624.68 81
16625.90 80
16627.12 85
16628.34 62
16629.56 71
16630.78 71
16632.00 52
16633.21 97
16634.43 78
16635.65 64
16636.87 73
16638.09 78
16639.31 60
16640.53 73
16641.75 81
16642.97 92
16644.19 63
16645.41 74
16646.63 67
16647.85 72
16649.07 75
16650.29 73
16651.51 71
16652.73 63
16653.95 76
16655.17 76
16656.39 76
16657.61 65
16658.83 70
16660.05 66
16661.27 78
16662.49 83
16663.71 81
16664.93 67
16666.15 67
16667.37 49
16668.59 66
16669.81 79
16671.03 69
16672.25 74
16673.47 68
16674.69 88
16675.91 63
16677.13 70
16678.35 60
16679.57 76
16680.80 63
16682.02 77
16683.24 70
16684.46 76
16685.68 76
16686.90 86
16688.12 88
16689.34 71
16690.56 71
16691.79 67
16693.01 77
16694.23 72
16695.45 80
16696.67 65
16697.89 72
16699.11 62
16700.34 84
16701.56 61
16702.78 68
16704.00 70
16705.22 96
16706.44 84
16707.67 78
16708.89 66
16710.11 72
16711.33 89
16712.55 84
16713.78 86
16715.00 62
16716.22 70
16717.44 66
16718.67 68
16719.89 59
16721.11 60
16722.33 76
16723.55 78
16724.78 55
16726.00 67
16727.22 69
16728.45 88
16729.67 90
16730.89 51
16732.11 61
16733.34 74
16734.56 81
16735.78 72
16737.00 68
16738.23 77
16739.45 86
16740.67 81
16741.90 92
16743.12 81
16744.34 79
16745.57 89
16746.79 87
16748.01 60
16749.24 53
16750.46 72
16751.68 72
16752.91 73
16754.13 62
16755.35 74
16756.58 79
16757.80 73
16759.03 65
16760.25 99
16761.47 61
16762.70 83
16763.92 87
16765.14 68
16766.37 61
16767.59 68
16768.82 79
16770.04 78
16771.27 78
16772.49 72
16773.71 77
16774.94 121
16776.16 84
16777.39 67
16778.61 71
16779.84 60
16781.06 73
16782.29 77
16783.51 72
16784.73 73
16785.96 74
16787.18 91
16788.41 79
16789.63 88
16790.86 56
16792.08 85
16793.31 74
16794.53 59
16795.76 61
16796.98 65
16798.21 70
16799.43 82
16800.66 52
16801.89 62
16803.11 64
16804.34 69
16805.56 66
16806.79 69
16808.01 85
16809.24 68
16810.46 85
16811.69 59
16812.91 75
16814.14 70
16815.37 74
16816.59 70
16817.82 69
16819.04 71
16820.27 77
16821.50 62
16822.72 60
16823.95 62
16825.17 78
16826.40 74
16827.63 69
16828.85 82
16830.08 79
16831.31 65
16832.53 62
16833.76 82
16834.99 77
16836.21 87
16837.44 83
16838.67 95
16839.89 71
16841.12 62
16842.35 74
16843.57 79
16844.80 81
16846.03 55
16847.25 80
16848.48 58
16849.71 69
16850.93 74
16852.16 77
16853.39 67
16854.62 78
16855.84 66
16857.07 67
16858.30 83
16859.53 71
16860.75 83
16861.98 62
16863.21 58
16864.44 83
16865.66 71
16866.89 62
16868.12 54
16869.35 59
16870.57 71
16871.80 63
16873.03 81
16874.26 84
16875.49 67
16876.71 66
16877.94 71
16879.17 75
16880.40 69
16881.63 71
16882.86 86
16884.08 87
16885.31 86
16886.54 77
16887.77 75
16889.00 87
16890.23 64
16891.45 83
16892.68 76
16893.91 88
16895.14 76
16896.37 58
16897.60 69
16898.83 95
16900.06 72
16901.29 69
16902.51 79
16903.74 79
16904.97 70
16906.20 84
16907.43 77
16908.66 70
16909.89 99
16911.12 92
16912.35 110
16913.58 72
16914.81 77
16916.04 93
16917.27 61
16918.50 85
16919.73 93
16920.95 70
16922.18 74
16923.41 70
16924.64 68
16925.87 78
16927.10 76
16928.33 90
16929.56 71
16930.79 65
16932.02 69
16933.25 50
16934.48 67
16935.71 51
16936.94 64
16938.18 79
16939.41 79
16940.64 69
16941.87 55
16943.10 94
16944.33 80
16945.56 58
16946.79 71
16948.02 72
16949.25 74
16950.48 52
16951.71 76
16952.94 88
16954.17 83
16955.40 63
16956.64 70
16957.87 67
16959.10 60
16960.33 63
16961.56 78
16962.79 65
16964.02 54
16965.25 78
16966.48 62
16967.72 73
16968.95 74
16970.18 80
16971.41 79
16972.64 84
16973.87 69
16975.11 60
16976.34 70
16977.57 70
16978.80 74
16980.03 64
16981.26 65
16982.50 67
16983.73 63
16984.96 69
16986.19 62
16987.42 64
16988.66 67
16989.89 73
16991.12 71
16992.35 62
16993.59 62
16994.82 73
16996.05 74
16997.28 63
16998.52 55
16999.75 69
17000.98 76
17002.21 63
17003.45 66
17004.68 73
17005.91 76
17007.14 69
17008.38 85
17009.61 75
17010.84 76
17012.08 83
17013.31 89
17014.54 62
17015.78 69
17017.01 66
17018.24 69
17019.47 71
17020.71 64
17021.94 74
17023.17 73
17024.41 77
17025.64 89
17026.88 69
17028.11 59
17029.34 55
17030.58 65
17031.81 67
17033.04 71
17034.28 66
17035.51 64
17036.75 62
17037.98 56
17039.21 63
17040.45 68
17041.68 56
17042.92 73
17044.15 71
17045.38 57
17046.62 65
17047.85 61
17049.09 55
17050.32 66
17051.56 65
17052.79 51
17054.02 67
17055.26 89
17056.49 71
17057.73 64
17058.96 56
17060.20 61
17061.43 66
17062.67 71
17063.90 70
17065.14 74
17066.37 61
17067.61 64
17068.84 60
17070.08 57
17071.31 75
17072.55 69
17073.78 70
17075.02 81
17076.25 92
17077.49 74
17078.72 58
17079.96 68
17081.20 84
17082.43 84
17083.67 74
17084.90 63
17086.14 72
17087.37 55
17088.61 69
17089.85 83
17091.08 62
17092.32 69
17093.55 70
17094.79 85
17096.03 72
17097.26 60
17098.50 64
17099.73 69
17100.97 70
17102.21 54
17103.44 56
17104.68 61
17105.92 70
17107.15 74
17108.39 73
17109.63 78
17110.86 64
17112.10 92
17113.34 87
17114.57 57
17115.81 69
17117.05 62
17118.28 70
17119.52 71
17120.76 51
17121.99 48
17123.23 66
17124.47 61
17125.70 64
17126.94 74
17128.18 57
17129.42 67
17130.65 54
17131.89 63
17133.13 75
17134.37 65
17135.60 75
17136.84 105
17138.08 68
17139.32 68
17140.55 70
17141.79 54
17143.03 73
17144.27 64
17145.50 55
17146.74 58
17147.98 57
17149.22 56
17150.46 63
17151.69 49
17152.93 64
17154.17 61
17155.41 71
17156.65 83
17157.89 68
17159.12 67
17160.36 54
17161.60 62
17162.84 66
17164.08 67
17165.32 72
17166.56 63
17167.79 84
17169.03 60
17170.27 52
17171.51 66
17172.75 67
17173.99 57
17175.23 66
17176.47 65
17177.70 68
17178.94 75
17180.18 72
17181.42 72
17182.66 55
17183.90 64
17185.14 78
17186.38 61
17187.62 74
17188.86 75
17190.10 72
17191.34 63
17192.58 75
17193.82 62
17195.06 66
17196.30 74
17197.54 70
17198.78 66
17200.01 64
17201.25 68
17202.49 63
17203.73 85
17204.97 66
17206.21 46
17207.45 77
17208.70 62
17209.94 77
17211.18 61
17212.42 61
17213.66 61
17214.90 54
17216.14 67
17217.38 63
17218.62 88
17219.86 57
17221.10 79
17222.34 73
17223.58 70
17224.82 72
17226.06 65
17227.30 69
17228.54 82
17229.78 76
17231.03 82
17232.27 66
17233.51 70
17234.75 62
17235.99 74
17237.23 66
17238.47 60
17239.71 68
17240.95 73
17242.20 71
17243.44 58
17244.68 71
17245.92 71
17247.16 62
17248.40 71
17249.65 68
17250.89 81
17252.13 62
17253.37 67
17254.61 59
17255.85 71
17257.10 82
17258.34 60
17259.58 68
17260.82 70
17262.06 62
17263.31 70
17264.55 71
17265.79 88
17267.03 64
17268.27 59
17269.52 55
17270.76 61
17272.00 64
17273.24 60
17274.49 58
17275.73 69
17276.97 60
17278.22 76
17279.46 67
17280.70 49
17281.94 58
17283.19 74
17284.43 81
17285.67 45
17286.91 78
17288.16 69
17289.40 70
17290.64 72
17291.89 66
17293.13 57
17294.37 56
17295.62 63
17296.86 68
17298.10 72
17299.35 65
17300.59 69
17301.83 65
17303.08 76
17304.32 63
17305.56 53
17306.81 61
17308.05 64
17309.30 58
17310.54 63
17311.78 63
17313.03 69
17314.27 61
17315.52 67
17316.76 60
17318.00 51
17319.25 63
17320.49 58
17321.74 70
17322.98 65
17324.23 65
17325.47 65
17326.71 53
17327.96 79
17329.20 64
17330.45 67
17331.69 70
17332.94 62
17334.18 74
17335.43 57
17336.67 75
17337.92 73
17339.16 60
17340.41 65
17341.65 68
17342.90 63
17344.14 74
17345.39 48
17346.63 57
17347.88 80
17349.12 56
17350.37 53
17351.61 64
17352.86 93
17354.10 67
17355.35 69
17356.59 59
17357.84 54
17359.08 65
17360.33 53
17361.58 66
17362.82 65
17364.07 58
17365.31 67
17366.56 63
17367.80 54
17369.05 65
17370.30 59
17371.54 66
17372.79 78
17374.03 72
17375.28 67
17376.53 65
17377.77 84
17379.02 63
17380.27 57
17381.51 68
17382.76 61
17384.01 61
17385.25 40
17386.50 63
17387.75 80
17388.99 63
17390.24 55
17391.49 62
17392.73 70
17393.98 71
17395.23 52
17396.47 57
17397.72 51
17398.97 66
17400.21 66
17401.46 49
17402.71 65
17403.96 67
17405.20 61
17406.45 78
17407.70 60
17408.94 61
17410.19 77
17411.44 71
17412.69 88
17413.93 76
17415.18 66
17416.43 68
17417.68 60
17418.93 61
17420.17 82
17421.42 76
17422.67 54
17423.92 69
17425.16 67
17426.41 82
17427.66 73
17428.91 73
17430.16 67
17431.41 56
17432.65 61
17433.90 59
17435.15 69
17436.40 57
17437.65 73
17438.90 59
17440.14 68
17441.39 67
17442.64 60
17443.89 73
17445.14 54
17446.39 52
17447.64 69
17448.88 67
17450.13 51
17451.38 55
17452.63 57
17453.88 50
17455.13 60
17456.38 65
17457.63 69
17458.88 63
17460.13 42
17461.38 58
17462.62 67
17463.87 68
17465.12 52
17466.37 59
17467.62 54
17468.87 58
17470.12 71
17471.37 73
17472.62 63
17473.87 53
17475.12 55
17476.37 80
17477.62 59
17478.87 57
17480.12 54
17481.37 66
17482.62 74
17483.87 68
17485.12 62
17486.37 58
17487.62 63
17488.87 65
17490.12 64
17491.37 65
17492.62 66
17493.87 69
17495.12 71
17496.37 56
17497.62 55
17498.87 80
17500.12 81
17501.38 68
17502.63 52
17503.88 56
17505.13 63
17506.38 66
17507.63 69
17508.88 63
17510.13 55
17511.38 64
17512.63 75
17513.89 53
17515.14 51
17516.39 80
17517.64 79
17518.89 64
17520.14 72
17521.39 79
17522.64 73
17523.90 67
17525.15 54
17526.40 60
17527.65 65
17528.90 67
17530.15 65
17531.41 51
17532.66 58
17533.91 65
17535.16 86
17536.41 61
17537.67 83
17538.92 75
17540.17 74
17541.42 82
17542.67 58
17543.93 64
17545.18 58
17546.43 85
17547.68 73
17548.94 61
17550.19 71
17551.44 62
17552.69 53
17553.95 64
17555.20 72
17556.45 67
17557.70 68
17558.96 80
17560.21 86
17561.46 62
17562.72 52
17563.97 78
17565.22 70
17566.47 52
17567.73 53
17568.98 80
17570.23 94
17571.49 67
17572.74 78
17573.99 64
17575.25 64
17576.50 62
17577.75 79
17579.01 49
17580.26 54
17581.51 61
17582.77 69
17584.02 63
17585.28 58
17586.53 67
17587.78 64
17589.04 58
17590.29 41
17591.54 62
17592.80 71
17594.05 54
17595.31 61
17596.56 44
17597.81 63
17599.07 58
17600.32 47
17601.58 62
17602.83 53
17604.09 69
17605.34 72
17606.60 72
17607.85 64
17609.10 54
17610.36 83
17611.61 70
17612.87 71
17614.12 53
17615.38 65
17616.63 54
17617.89 52
17619.14 64
17620.40 61
17621.65 56
17622.91 54
17624.16 70
17625.42 57
17626.67 52
17627.93 60
17629.18 77
17630.44 52
17631.69 62
17632.95 59
17634.21 55
17635.46 55
17636.72 49
17637.97 61
17639.23 64
17640.48 55
17641.74 61
17642.99 50
17644.25 59
17645.51 57
17646.76 57
17648.02 71
17649.27 60
17650.53 49
17651.79 49
17653.04 62
17654.30 58
17655.55 60
17656.81 59
17658.07 69
17659.32 61
17660.58 58
17661.84 69
17663.09 90
17664.35 69
17665.61 50
17666.86 71
17668.12 70
17669.38 61
17670.63 60
17671.89 57
17673.15 49
17674.40 55
17675.66 59
17676.92 56
17678.17 61
17679.43 63
17680.69 71
17681.95 69
17683.20 53
17684.46 68
17685.72 77
17686.98 64
17688.23 67
17689.49 63
17690.75 71
17692.01 43
17693.26 58
17694.52 53
17695.78 61
17697.04 63
17698.29 62
17699.55 55
17700.81 53
17702.07 82
17703.32 78
17704.58 69
17705.84 49
17707.10 66
17708.36 59
17709.62 57
17710.87 52
17712.13 67
17713.39 67
17714.65 77
17715.91 38
17717.17 62
17718.42 70
17719.68 56
17720.94 61
17722.20 43
17723.46 63
17724.72 55
17725.98 69
17727.23 58
17728.49 49
17729.75 52
17731.01 69
17732.27 56
17733.53 53
17734.79 47
17736.05 48
17737.31 81
17738.57 62
17739.82 49
17741.08 53
17742.34 62
17743.60 69
17744.86 52
17746.12 58
17747.38 53
17748.64 73
17749.90 81
17751.16 61
17752.42 67
17753.68 67
17754.94 69
17756.20 67
17757.46 44
17758.72 58
17759.98 60
17761.24 65
17762.50 50
17763.76 45
17765.02 60
17766.28 71
17767.54 59
17768.80 54
17770.06 73
17771.32 55
17772.58 53
17773.84 71
17775.10 65
17776.36 69
17777.62 63
17778.88 65
17780.14 74
17781.40 54
17782.67 67
17783.93 51
17785.19 68
17786.45 50
17787.71 64
17788.97 66
17790.23 69
17791.49 58
17792.75 71
17794.01 69
17795.28 58
17796.54 68
17797.80 50
17799.06 66
17800.32 63
17801.58 64
17802.84 60
17804.11 54
17805.37 65
17806.63 70
17807.89 72
17809.15 77
17810.41 52
17811.68 57
17812.94 65
17814.20 56
17815.46 57
17816.72 71
17817.99 53
17819.25 81
17820.51 64
17821.77 66
17823.03 73
17824.30 41
17825.56 60
17826.82 62
17828.08 71
17829.35 56
17830.61 78
17831.87 73
17833.13 62
17834.40 65
17835.66 57
17836.92 65
17838.18 69
17839.45 73
17840.71 59
17841.97 56
17843.24 49
17844.50 53
17845.76 62
17847.02 86
17848.29 69
17849.55 51
17850.81 58
17852.08 68
17853.34 62
17854.60 68
17855.87 47
17857.13 63
17858.39 55
17859.66 52
17860.92 67
17862.18 49
17863.45 77
17864.71 66
17865.98 74
17867.24 51
17868.50 67
17869.77 59
17871.03 51
17872.30 46
17873.56 59
17874.82 70
17876.09 60
17877.35 55
17878.62 64
17879.88 44
17881.14 65
17882.41 47
17883.67 55
17884.94 61
17886.20 69
17887.47 64
17888.73 53
17890.00 52
17891.26 57
17892.52 60
17893.79 50
17895.05 65
17896.32 52
17897.58 48
17898.85 46
17900.11 47
17901.38 49
17902.64 59
17903.91 70
17905.17 53
17906.44 76
17907.70 54
17908.97 57
17910.23 51
17911.50 45
17912.77 58
17914.03 73
17915.30 58
17916.56 69
17917.83 45
17919.09 55
17920.36 65
17921.62 58
17922.89 64
17924.16 52
17925.42 60
17926.69 52
17927.95 58
17929.22 52
17930.49 52
17931.75 43
17933.02 55
17934.28 39
17935.55 49
17936.82 80
17938.08 78
17939.35 58
17940.62 58
17941.88 62
17943.15 54
17944.42 68
17945.68 68
17946.95 50
17948.22 48
17949.48 63
17950.75 46
17952.02 62
17953.28 44
17954.55 52
17955.82 53
17957.08 57
17958.35 50
17959.62 54
17960.88 57
17962.15 70
17963.42 61
17964.69 62
17965.95 68
17967.22 65
17968.49 47
17969.76 46
17971.02 80
17972.29 60
17973.56 68
17974.83 56
17976.09 57
17977.36 60
17978.63 63
17979.90 73
17981.16 59
17982.43 64
17983.70 60
17984.97 66
17986.24 54
17987.50 66
17988.77 50
17990.04 67
17991.31 55
17992.58 48
17993.84 53
17995.11 82
17996.38 71
17997.65 41
17998.92 53
18000.19 53
18001.46 62
18002.72 63
18003.99 62
18005.26 44
18006.53 75
18007.80 58
18009.07 73
18010.34 56
18011.61 56
18012.87 60
18014.14 73
18015.41 66
18016.68 58
18017.95 64
18019.22 66
18020.49 80
18021.76 62
18023.03 62
18024.30 59
18025.57 74
18026.84 50
18028.11 71
18029.37 58
18030.64 55
18031.91 53
18033.18 53
18034.45 47
18035.72 69
18036.99 88
18038.26 55
18039.53 52
18040.80 83
18042.07 77
18043.34 69
18044.61 61
18045.88 50
18047.15 81
18048.42 63
18049.69 54
18050.96 52
18052.23 55
18053.50 61
18054.77 63
18056.05 66
18057.32 82
18058.59 60
18059.86 80
18061.13 58
18062.40 49
18063.67 63
18064.94 52
18066.21 78
18067.48 58
18068.75 58
18070.02 49
18071.29 64
18072.57 52
18073.84 64
18075.11 62
18076.38 77
18077.65 65
18078.92 58
18080.19 44
18081.46 38
18082.74 58
18084.01 66
18085.28 57
18086.55 55
18087.82 56
18089.09 59
18090.37 78
18091.64 59
18092.91 63
18094.18 65
18095.45 73
18096.72 69
18098.00 60
18099.27 40
18100.54 76
18101.81 83
18103.08 55
18104.36 53
18105.63 47
18106.90 71
18108.17 47
18109.45 45
18110.72 43
18111.99 67
18113.26 76
18114.54 66
18115.81 55
18117.08 68
18118.35 52
18119.63 63
18120.90 66
18122.17 71
18123.44 57
18124.72 49
18125.99 57
18127.26 49
18128.54 56
18129.81 65
18131.08 66
18132.36 70
18133.63 61
18134.90 41
18136.18 63
18137.45 59
18138.72 54
18140.00 63
18141.27 41
18142.54 75
18143.82 61
18145.09 64
18146.36 53
18147.64 54
18148.91 49
18150.19 71
18151.46 50
18152.73 62
18154.01 68
18155.28 67
18156.55 55
18157.83 55
18159.10 64
18160.38 69
18161.65 65
18162.93 61
18164.20 57
18165.47 47
18166.75 48
18168.02 71
18169.30 70
18170.57 39
18171.85 49
18173.12 59
18174.40 82
18175.67 74
18176.95 49
18178.22 67
18179.50 61
18180.77 56
18182.04 61
18183.32 54
18184.59 69
18185.87 61
18187.15 62
18188.42 60
18189.70 54
18190.97 63
18192.25 54
18193.52 65
18194.80 52
18196.07 71
18197.35 74
18198.62 58
18199.90 54
18201.17 47
18202.45 59
18203.73 47
18205.00 62
18206.28 51
18207.55 63
18208.83 58
18210.10 60
18211.38 53
18212.66 57
18213.93 63
18215.21 54
18216.48 65
18217.76 77
18219.04 47
18220.31 62
18221.59 62
18222.87 55
18224.14 65
18225.42 56
18226.70 78
18227.97 58
18229.25 80
18230.53 44
18231.80 59
18233.08 72
18234.36 57
18235.63 70
18236.91 74
18238.19 61
18239.46 45
18240.74 69
18242.02 53
18243.29 69
18244.57 59
18245.85 65
18247.13 53
18248.40 57
18249.68 46
18250.96 72
18252.24 48
18253.51 57
18254.79 60
18256.07 56
18257.35 62
18258.62 51
18259.90 58
18261.18 57
18262.46 54
18263.73 47
18265.01 62
18266.29 67
18267.57 67
18268.85 44
18270.12 62
18271.40 54
18272.68 79
18273.96 66
18275.24 48
18276.51 61
18277.79 65
18279.07 48
18280.35 43
18281.63 58
18282.91 57
18284.18 69
18285.46 50
18286.74 64
18288.02 45
18289.30 63
18290.58 50
18291.86 75
18293.14 58
18294.41 45
18295.69 56
18296.97 75
18298.25 64
18299.53 55
18300.81 61
18302.09 58
18303.37 62
18304.65 62
18305.93 66
18307.21 54
18308.49 60
18309.76 51
18311.04 46
18312.32 53
18313.60 50
18314.88 60
18316.16 52
18317.44 57
18318.72 50
18320.00 72
18321.28 62
18322.56 64
18323.84 40
18325.12 50
18326.40 53
18327.68 56
18328.96 67
18330.24 68
18331.52 51
18332.80 51
18334.08 49
18335.36 51
18336.64 60
18337.92 49
18339.20 60
18340.48 65
18341.76 64
18343.05 44
18344.33 63
18345.61 65
18346.89 68
18348.17 59
18349.45 68
18350.73 54
18352.01 61
18353.29 46
18354.57 50
18355.85 42
18357.13 61
18358.42 75
18359.70 68
18360.98 63
18362.26 47
18363.54 68
18364.82 64
18366.10 60
18367.38 63
18368.67 62
18369.95 63
18371.23 60
18372.51 68
18373.79 64
18375.07 77
18376.36 57
18377.64 57
18378.92 50
18380.20 65
18381.48 68
18382.77 66
18384.05 49
18385.33 72
18386.61 61
18387.89 46
18389.18 54
18390.46 60
18391.74 49
18393.02 60
18394.31 52
18395.59 56
18396.87 46
18398.15 60
18399.44 59
18400.72 57
18402.00 58
18403.28 66
18404.57 63
18405.85 65
18407.13 42
18408.41 54
18409.70 55
18410.98 66
18412.26 62
18413.55 72
18414.83 53
18416.11 56
18417.40 55
18418.68 61
18419.96 59
18421.25 65
18422.53 51
18423.81 55
18425.10 62
18426.38 63
18427.66 59
18428.95 64
18430.23 68
18431.51 72
18432.80 50
18434.08 66
18435.37 51
18436.65 66
18437.93 54
18439.22 59
18440.50 64
18441.79 67
18443.07 63
18444.35 49
18445.64 68
18446.92 47
18448.21 51
18449.49 57
18450.78 71
18452.06 61
18453.34 44
18454.63 47
18455.91 71
18457.20 64
18458.48 69
18459.77 60
18461.05 69
18462.34 65
18463.62 58
18464.91 55
18466.19 57
18467.48 49
18468.76 51
18470.05 57
18471.33 54
18472.62 43
18473.90 47
18475.19 59
18476.47 55
18477.76 63
18479.04 53
18480.33 73
18481.61 57
18482.90 65
18484.18 52
18485.47 51
18486.76 53
18488.04 49
18489.33 56
18490.61 55
18491.90 56
18493.18 44
18494.47 59
18495.76 70
18497.04 47
18498.33 65
18499.61 47
18500.90 66
18502.19 55
18503.47 62
18504.76 60
18506.05 59
18507.33 46
18508.62 60
18509.90 59
18511.19 67
18512.48 75
18513.76 61
18515.05 52
18516.34 55
18517.62 66
18518.91 63
18520.20 61
18521.48 50
18522.77 43
18524.06 54
18525.35 52
18526.63 60
18527.92 64
18529.21 51
18530.49 55
18531.78 50
18533.07 51
18534.36 56
18535.64 48
18536.93 50
18538.22 50
18539.50 50
18540.79 66
18542.08 70
18543.37 63
18544.66 36
18545.94 67
18547.23 66
18548.52 47
18549.81 50
18551.09 60
18552.38 77
18553.67 55
18554.96 65
18556.25 40
18557.53 68
18558.82 65
18560.11 45
18561.40 54
18562.69 63
18563.98 59
18565.26 46
18566.55 50
18567.84 63
18569.13 57
18570.42 60
18571.71 55
18572.99 48
18574.28 61
18575.57 54
18576.86 65
18578.15 58
18579.44 77
18580.73 75
18582.02 65
18583.31 58
18584.59 71
18585.88 65
18587.17 55
18588.46 76
18589.75 52
18591.04 47
18592.33 59
18593.62 60
18594.91 60
18596.20 58
18597.49 57
18598.78 58
18600.07 58
18601.36 61
18602.65 61
18603.94 67
18605.23 59
18606.52 77
18607.81 74
18609.09 50
18610.38 50
18611.67 68
18612.96 79
18614.25 52
18615.55 56
18616.84 62
18618.13 48
18619.42 62
18620.71 65
18622.00 71
18623.29 63
18624.58 54
18625.87 65
18627.16 55
18628.45 47
18629.74 58
18631.03 57
18632.32 59
18633.61 58
18634.90 57
18636.19 73
18637.48 65
18638.77 50
18640.07 51
18641.36 61
18642.65 70
18643.94 57
18645.23 65
18646.52 74
18647.81 71
18649.10 57
18650.40 67
18651.69 63
18652.98 59
18654.27 60
18655.56 58
18656.85 58
18658.14 46
18659.44 60
18660.73 63
18662.02 50
18663.31 50
18664.60 55
18665.89 56
18667.19 57
18668.48 65
18669.77 70
18671.06 58
18672.35 55
18673.65 44
18674.94 62
18676.23 69
18677.52 70
18678.82 52
18680.11 59
18681.40 77
18682.69 69
18683.99 52
18685.28 58
18686.57 63
18687.86 55
18689.16 83
18690.45 59
18691.74 58
18693.03 59
18694.33 62
18695.62 70
18696.91 52
18698.21 56
18699.50 53
18700.79 72
18702.09 63
18703.38 52
18704.67 58
18705.97 59
18707.26 59
18708.55 72
18709.85 62
18711.14 74
18712.43 57
18713.73 83
18715.02 74
18716.31 60
18717.61 53
18718.90 52
18720.19 64
18721.49 52
18722.78 60
18724.08 49
18725.37 66
18726.66 58
18727.96 55
18729.25 66
18730.55 63
18731.84 61
18733.13 53
18734.43 57
18735.72 61
18737.02 45
18738.31 72
18739.61 56
18740.90 52
18742.19 57
18743.49 46
18744.78 61
18746.08 36
18747.37 58
18748.67 56
18749.96 58
18751.26 53
18752.55 55
18753.85 51
18755.14 34
18756.44 52
18757.73 50
18759.03 58
18760.32 46
18761.62 54
18762.91 57
18764.21 52
18765.50 49
18766.80 50
18768.09 65
18769.39 59
18770.69 50
18771.98 64
18773.28 54
18774.57 45
18775.87 38
18777.16 67
18778.46 62
18779.76 47
18781.05 58
18782.35 49
18783.64 60
18784.94 51
18786.24 51
18787.53 55
18788.83 53
18790.12 58
18791.42 64
18792.72 62
18794.01 48
18795.31 49
18796.61 70
18797.90 54
18799.20 36
18800.49 45
18801.79 68
18803.09 61
18804.38 44
18805.68 41
18806.98 58
18808.28 63
18809.57 55
18810.87 53
18812.17 49
18813.46 57
18814.76 58
18816.06 56
18817.35 57
18818.65 36
18819.95 64
18821.25 47
18822.54 41
18823.84 47
18825.14 56
18826.44 80
18827.73 45
18829.03 53
18830.33 61
18831.63 48
18832.92 60
18834.22 42
18835.52 65
18836.82 48
18838.11 60
18839.41 49
18840.71 61
18842.01 56
18843.31 34
18844.60 68
18845.90 50
18847.20 56
18848.50 35
18849.80 62
18851.10 67
18852.39 46
18853.69 49
18854.99 58
18856.29 58
18857.59 58
18858.89 51
18860.18 61
18861.48 42
18862.78 48
18864.08 57
18865.38 46
18866.68 51
18867.98 64
18869.28 61
18870.58 66
18871.87 50
18873.17 43
18874.47 69
18875.77 68
18877.07 48
18878.37 57
18879.67 64
18880.97 56
18882.27 60
18883.57 42
18884.87 48
18886.17 54
18887.47 58
18888.77 67
18890.07 48
18891.36 63
18892.66 54
18893.96 69
18895.26 71
18896.56 63
18897.86 59
18899.16 61
18900.46 55
18901.76 44
18903.06 58
18904.36 63
18905.66 65
18906.96 51
18908.27 45
18909.57 59
18910.87 60
18912.17 60
18913.47 63
18914.77 61
18916.07 69
18917.37 58
18918.67 58
18919.97 45
18921.27 54
18922.57 50
18923.87 65
18925.17 65
18926.47 49
18927.77 44
18929.08 59
18930.38 65
18931.68 44
18932.98 49
18934.28 49
18935.58 59
18936.88 70
18938.18 38
18939.49 46
18940.79 50
18942.09 63
18943.39 60
18944.69 45
18945.99 34
18947.29 54
18948.60 52
18949.90 54
18951.20 49
18952.50 76
18953.80 67
18955.11 59
18956.41 59
18957.71 63
18959.01 53
18960.31 49
18961.62 63
18962.92 56
18964.22 51
18965.52 58
18966.82 78
18968.13 55
18969.43 51
18970.73 51
18972.03 67
18973.34 68
18974.64 49
18975.94 54
18977.24 51
18978.55 62
18979.85 69
18981.15 59
18982.46 68
18983.76 62
18985.06 57
18986.36 51
18987.67 49
18988.97 40
18990.27 52
18991.58 59
18992.88 52
18994.18 51
18995.49 55
18996.79 50
18998.09 62
18999.40 61
19000.70 45
19002.00 57
19003.31 55
19004.61 70
19005.91 67
19007.22 48
19008.52 50
19009.83 59
19011.13 61
19012.43 51
19013.74 36
19015.04 66
19016.34 59
19017.65 60
19018.95 47
19020.26 44
19021.56 52
19022.87 67
19024.17 58
19025.47 52
19026.78 44
19028.08 59
19029.39 67
19030.69 47
19032.00 31
19033.30 43
19034.61 52
19035.91 56
19037.22 39
19038.52 52
19039.82 55
19041.13 68
19042.43 57
19043.74 43
19045.04 46
19046.35 61
19047.65 61
19048.96 60
19050.26 48
19051.57 39
19052.88 47
19054.18 49
19055.49 53
19056.79 46
19058.10 74
19059.40 78
19060.71 71
19062.01 41
19063.32 37
19064.62 52
19065.93 56
19067.24 53
19068.54 41
19069.85 45
19071.15 52
19072.46 47
19073.77 52
19075.07 43
19076.38 52
19077.68 60
19078.99 50
19080.30 50
19081.60 50
19082.91 52
19084.22 44
19085.52 57
19086.83 40
19088.13 48
19089.44 51
19090.75 43
19092.05 46
19093.36 51
19094.67 55
19095.97 53
19097.28 45
19098.59 54
19099.90 47
19101.20 55
19102.51 56
19103.82 52
19105.12 47
19106.43 60
19107.74 63
19109.04 79
19110.35 55
19111.66 59
19112.97 63
19114.27 55
19115.58 72
19116.89 57
19118.20 42
19119.50 47
19120.81 47
19122.12 58
19123.43 56
19124.73 63
19126.04 54
19127.35 55
19128.66 53
19129.97 55
19131.27 50
19132.58 57
19133.89 66
19135.20 67
19136.51 44
19137.81 48
19139.12 48
19140.43 39
19141.74 50
19143.05 49
19144.36 44
19145.66 47
19146.97 58
19148.28 60
19149.59 63
19150.90 58
19152.21 47
19153.52 69
19154.83 50
19156.13 39
19157.44 50
19158.75 52
19160.06 71
19161.37 52
19162.68 64
19163.99 60
19165.30 69
19166.61 71
19167.92 41
19169.22 42
19170.53 61
19171.84 69
19173.15 42
19174.46 50
19175.77 43
19177.08 52
19178.39 53
19179.70 49
19181.01 54
19182.32 61
19183.63 64
19184.94 65
19186.25 50
19187.56 37
19188.87 52
19190.18 51
19191.49 54
19192.80 49
19194.11 56
19195.42 61
19196.73 58
19198.04 45
19199.35 45
19200.66 44
19201.97 72
19203.28 73
19204.59 68
19205.90 52
19207.21 58
19208.52 68
19209.83 61
19211.14 63
19212.46 45
19213.77 57
19215.08 45
19216.39 54
19217.70 49
19219.01 42
19220.32 48
19221.63 50
19222.94 53
19224.25 57
19225.57 63
19226.88 45
19228.19 55
19229.50 58
19230.81 61
19232.12 56
19233.43 59
19234.75 41
19236.06 55
19237.37 38
19238.68 42
19239.99 61
19241.30 52
19242.62 54
19243.93 62
19245.24 61
19246.55 51
19247.86 54
19249.18 41
19250.49 59
19251.80 67
19253.11 56
19254.42 56
19255.74 49
19257.05 50
19258.36 54
19259.67 58
19260.99 42
19262.30 48
19263.61 65
19264.92 56
19266.24 60
19267.55 56
19268.86 59
19270.17 53
19271.49 70
19272.80 66
19274.11 47
19275.42 50
19276.74 59
19278.05 61
19279.36 55
19280.68 57
19281.99 56
19283.30 49
19284.62 54
19285.93 45
19287.24 54
19288.56 60
19289.87 46
19291.18 68
19292.50 51
19293.81 49
19295.12 61
19296.44 57
19297.75 47
19299.06 58
19300.38 56
19301.69 50
19303.01 55
19304.32 50
19305.63 54
19306.95 59
19308.26 32
19309.58 43
19310.89 47
19312.20 41
19313.52 58
19314.83 45
19316.15 60
19317.46 69
19318.78 59
19320.09 53
19321.41 52
19322.72 64
19324.03 50
19325.35 48
19326.66 49
19327.98 74
19329.29 54
19330.61 59
19331.92 61
19333.24 42
19334.55 67
19335.87 75
19337.18 46
19338.50 63
19339.81 55
19341.13 55
19342.44 53
19343.76 49
19345.07 53
19346.39 59
19347.70 54
19349.02 47
19350.34 50
19351.65 52
19352.97 57
19354.28 59
19355.60 52
19356.91 59
19358.23 55
19359.54 50
19360.86 60
19362.18 48
19363.49 54
19364.81 50
19366.12 56
19367.44 54
19368.76 62
19370.07 47
19371.39 58
19372.71 57
19374.02 48
19375.34 58
19376.65 55
19377.97 60
19379.29 49
19380.60 53
19381.92 52
19383.24 52
19384.55 53
19385.87 59
19387.19 45
19388.50 38
19389.82 56
19391.14 58
19392.45 47
19393.77 58
19395.09 56
19396.41 49
19397.72 54
19399.04 41
19400.36 57
19401.67 74
19402.99 61
19404.31 45
19405.63 55
19406.94 46
19408.26 55
19409.58 45
19410.90 55
19412.21 54
19413.53 51
19414.85 54
19416.17 50
19417.48 49
19418.80 42
19420.12 47
19421.44 52
19422.76 42
19424.07 56
19425.39 43
19426.71 57
19428.03 57
19429.35 37
19430.66 47
19431.98 53
19433.30 67
19434.62 42
19435.94 41
19437.26 53
19438.57 61
19439.89 56
19441.21 38
19442.53 51
19443.85 50
19445.17 52
19446.49 36
19447.81 46
19449.12 50
19450.44 44
19451.76 62
19453.08 46
19454.40 37
19455.72 52
19457.04 80
19458.36 57
19459.68 53
19461.00 77
19462.32 64
19463.63 72
19464.95 46
19466.27 36
19467.59 61
19468.91 52
19470.23 50
19471.55 55
19472.87 52
19474.19 46
19475.51 55
19476.83 66
19478.15 53
19479.47 43
19480.79 52
19482.11 49
19483.43 63
19484.75 62
19486.07 59
19487.39 55
19488.71 46
19490.03 53
19491.35 48
19492.67 46
19493.99 46
19495.31 44
19496.63 43
19497.95 49
19499.27 44
19500.59 54
19501.91 49
19503.24 60
19504.56 62
19505.88 47
19507.20 59
19508.52 50
19509.84 54
19511.16 60
19512.48 61
19513.80 54
19515.12 48
19516.44 46
19517.77 46
19519.09 40
19520.41 43
19521.73 43
19523.05 47
19524.37 51
19525.69 62
19527.02 47
19528.34 45
19529.66 60
19530.98 58
19532.30 51
19533.62 44
19534.95 46
19536.27 50
19537.59 45
19538.91 59
19540.23 65
19541.56 52
19542.88 55
19544.20 42
19545.52 41
19546.84 54
19548.17 55
19549.49 67
19550.81 52
19552.13 57
19553.46 59
19554.78 46
19556.10 48
19557.42 59
19558.75 50
19560.07 50
19561.39 73
19562.71 53
19564.04 55
19565.36 37
19566.68 56
19568.00 57
19569.33 55
19570.65 55
19571.97 54
19573.30 52
19574.62 57
19575.94 66
19577.27 42
19578.59 51
19579.91 63
19581.24 62
19582.56 47
19583.88 42
19585.21 52
19586.53 55
19587.85 62
19589.18 45
19590.50 37
19591.82 34
19593.15 61
19594.47 48
19595.80 51
19597.12 51
19598.44 47
19599.77 56
19601.09 68
19602.42 53
19603.74 50
19605.06 44
19606.39 59
19607.71 53
19609.04 53
19610.36 59
19611.69 63
19613.01 49
19614.33 46
19615.66 51
19616.98 45
19618.31 52
19619.63 45
19620.96 51
19622.28 49
19623.61 48
19624.93 49
19626.26 57
19627.58 45
19628.91 50
19630.23 50
19631.56 48
19632.88 49
19634.21 41
19635.53 41
19636.86 54
19638.18 38
19639.51 42
19640.83 51
19642.16 50
19643.48 44
19644.81 48
19646.14 47
19647.46 44
19648.79 41
19650.11 57
19651.44 58
19652.76 43
19654.09 50
19655.42 54
19656.74 54
19658.07 49
19659.39 49
19660.72 49
19662.05 41
19663.37 51
19664.70 42
19666.02 51
19667.35 50
19668.68 66
19670.00 54
19671.33 59
19672.66 49
19673.98 54
19675.31 51
19676.64 49
19677.96 40
19679.29 51
19680.62 55
19681.94 48
19683.27 39
19684.60 52
19685.92 37
19687.25 43
19688.58 52
19689.90 45
19691.23 38
19692.56 37
19693.88 49
19695.21 47
19696.54 49
19697.87 54
19699.19 59
19700.52 50
19701.85 50
19703.18 48
19704.50 44
19705.83 54
19707.16 48
19708.49 65
19709.81 43
19711.14 50
19712.47 40
19713.80 46
19715.13 44
19716.45 34
19717.78 44
19719.11 50
19720.44 57
19721.77 63
19723.09 54
19724.42 45
19725.75 54
19727.08 51
19728.41 44
19729.74 54
19731.06 49
19732.39 57
19733.72 45
19735.05 46
19736.38 52
19737.71 37
19739.04 57
19740.36 63
19741.69 43
19743.02 38
19744.35 52
19745.68 54
19747.01 39
19748.34 62
19749.67 50
19751.00 36
19752.32 34
19753.65 52
19754.98 48
19756.31 54
19757.64 53
19758.97 56
19760.30 47
19761.63 60
19762.96 57
19764.29 52
19765.62 50
19766.95 70
19768.28 72
19769.61 37
19770.94 48
19772.27 55
19773.60 52
19774.93 45
19776.26 45
19777.59 79
19778.92 64
19780.25 49
19781.58 56
19782.91 46
19784.24 46
19785.57 60
19786.90 61
19788.23 52
19789.56 53
19790.89 62
19792.22 55
19793.55 65
19794.88 46
19796.21 49
19797.54 45
19798.87 47
19800.20 57
19801.53 43
19802.87 42
19804.20 39
19805.53 50
19806.86 39
19808.19 49
19809.52 41
19810.85 49
19812.18 40
19813.51 60
19814.85 49
19816.18 47
19817.51 45
19818.84 61
19820.17 58
19821.50 73
19822.83 67
19824.17 55
19825.50 38
19826.83 46
19828.16 54
19829.49 39
19830.82 45
19832.16 45
19833.49 54
19834.82 50
19836.15 56
19837.48 48
19838.82 56
19840.15 61
19841.48 39
19842.81 48
19844.14 53
19845.48 52
19846.81 48
19848.14 53
19849.47 46
19850.81 62
19852.14 41
19853.47 53
19854.80 37
19856.14 58
19857.47 65
19858.80 76
19860.14 58
19861.47 48
19862.80 50
19864.13 47
19865.47 38
19866.80 47
19868.13 52
19869.47 62
19870.80 58
19872.13 43
19873.47 52
19874.80 52
19876.13 67
19877.47 59
19878.80 51
19880.13 48
19881.47 47
19882.80 51
19884.13 57
19885.47 40
19886.80 37
19888.13 58
19889.47 51
19890.80 50
19892.14 46
19893.47 50
19894.80 51
19896.14 59
19897.47 42
19898.81 43
19900.14 52
19901.47 61
19902.81 65
19904.14 49
19905.48 43
19906.81 67
19908.15 53
19909.48 51
19910.81 57
19912.15 53
19913.48 61
19914.82 59
19916.15 53
19917.49 54
19918.82 54
19920.16 48
19921.49 53
19922.83 34
19924.16 54
19925.50 45
19926.83 54
19928.17 43
19929.50 39
19930.84 53
19932.17 56
19933.51 55
19934.84 44
19936.18 68
19937.51 55
19938.85 63
19940.18 55
19941.52 45
19942.86 52
19944.19 41
19945.53 52
19946.86 49
19948.20 44
19949.53 51
19950.87 57
19952.21 42
19953.54 52
19954.88 40
19956.21 58
19957.55 56
19958.89 53
19960.22 58
19961.56 73
19962.90 53
19964.23 58
19965.57 59
19966.90 66
19968.24 44
19969.58 54
19970.91 52
19972.25 56
19973.59 46
19974.92 44
19976.26 63
19977.60 45
19978.93 54
19980.27 63
19981.61 46
19982.94 57
19984.28 48
19985.62 50
19986.96 56
19988.29 50
19989.63 63
19990.97 51
19992.30 51
19993.64 51
19994.98 51
19996.32 60
19997.65 55
19998.99 50
20000.33 53
20001.67 65
20003.00 48
20004.34 62
20005.68 64
20007.02 52
20008.35 45
20009.69 65
20011.03 65
20012.37 60
20013.71 69
20015.04 56
20016.38 50
20017.72 57
20019.06 57
20020.40 46
20021.73 58
20023.07 52
20024.41 55
20025.75 57
20027.09 56
20028.43 52
20029.77 58
20031.10 59
20032.44 56
20033.78 67
20035.12 61
20036.46 49
20037.80 52
20039.14 36
20040.47 55
20041.81 46
20043.15 55
20044.49 57
20045.83 49
20047.17 68
20048.51 47
20049.85 47
20051.19 49
20052.53 54
20053.87 59
20055.21 52
20056.54 54
20057.88 48
20059.22 59
20060.56 48
20061.90 57
20063.24 41
20064.58 45
20065.92 56
20067.26 57
20068.60 41
20069.94 46
20071.28 49
20072.62 58
20073.96 50
20075.30 51
20076.64 58
20077.98 54
20079.32 43
20080.66 48
20082.00 52
20083.34 36
20084.68 51
20086.02 55
20087.36 50
20088.70 47
20090.04 60
20091.38 58
20092.73 45
20094.07 44
20095.41 47
20096.75 55
20098.09 51
20099.43 47
20100.77 46
20102.11 56
20103.45 46
20104.79 57
20106.13 55
20107.48 53
20108.82 47
20110.16 48
20111.50 63
20112.84 54
20114.18 51
20115.52 44
20116.86 74
20118.21 58
20119.55 40
20120.89 44
20122.23 62
20123.57 58
20124.91 49
20126.26 54
20127.60 57
20128.94 52
20130.28 66
20131.62 46
20132.96 42
20134.31 57
20135.65 52
