# Supplementary material for: MALDI-TOF MS typing enables the classification of brewing yeasts of the genus Saccharomyces to major beer styles
Source: PLoS One. 2017 Aug 9;12(8):e0181694. doi: 10.1371/journal.pone.0181694 (PMC5549903; doi:10.1371/journal.pone.0181694)
Supplement: S14 File — The directory includes 90 raw files and was zipped to “.zip”; the folder has three strains with 30 spectra per strain; S1 Text explains the raw files with an example and Table 1 represents the yeast strains used within the experiment. (ZIP) [file pone.0181694.s017.zip › 40-42/30636-508-OG-Ale-Ale-YPG-18h-E-E_2015-10-10__0_B9_1.dat]

2000.04 2915
2000.46 2979
2000.88 2918
2001.30 2953
2001.72 2941
2002.14 2755
2002.57 3044
2002.99 3030
2003.41 2998
2003.83 2884
2004.25 3121
2004.67 3197
2005.10 3256
2005.52 3030
2005.94 3231
2006.36 3282
2006.78 3099
2007.21 2941
2007.63 3010
2008.05 3055
2008.47 3030
2008.89 3208
2009.32 3357
2009.74 3379
2010.16 3196
2010.58 3053
2011.01 3125
2011.43 3086
2011.85 3169
2012.27 3275
2012.70 3031
2013.12 3113
2013.54 3002
2013.96 3031
2014.39 2822
2014.81 2935
2015.23 2867
2015.66 3066
2016.08 2988
2016.50 2745
2016.93 2650
2017.35 2825
2017.77 3002
2018.19 3174
2018.62 3100
2019.04 3106
2019.46 3098
2019.89 3151
2020.31 2857
2020.73 2934
2021.16 2912
2021.58 2793
2022.01 2752
2022.43 2669
2022.85 2867
2023.28 2824
2023.70 2773
2024.12 2747
2024.55 2720
2024.97 2807
2025.40 2793
2025.82 2685
2026.24 2942
2026.67 2943
2027.09 2892
2027.52 2944
2027.94 2795
2028.37 2877
2028.79 2810
2029.21 2703
2029.64 2720
2030.06 2767
2030.49 2666
2030.91 2614
2031.34 2720
2031.76 2846
2032.19 2991
2032.61 2971
2033.04 3027
2033.46 3011
2033.88 3113
2034.31 3036
2034.73 3231
2035.16 3269
2035.58 2989
2036.01 3099
2036.43 3191
2036.86 3043
2037.29 2831
2037.71 2885
2038.14 2834
2038.56 2941
2038.99 2835
2039.41 2824
2039.84 2804
2040.26 2807
2040.69 2646
2041.11 2741
2041.54 2876
2041.97 2831
2042.39 2849
2042.82 2839
2043.24 3011
2043.67 2790
2044.09 2735
2044.52 2708
2044.95 2721
2045.37 2717
2045.80 2778
2046.22 2994
2046.65 2942
2047.08 2909
2047.50 3291
2047.93 3003
2048.36 2863
2048.78 3193
2049.21 3092
2049.64 2983
2050.06 3098
2050.49 3006
2050.92 2972
2051.34 3110
2051.77 3330
2052.20 3142
2052.62 3013
2053.05 2918
2053.48 2797
2053.90 2820
2054.33 2741
2054.76 2818
2055.18 2854
2055.61 3016
2056.04 3026
2056.47 2879
2056.89 2694
2057.32 3027
2057.75 3001
2058.17 3024
2058.60 3010
2059.03 2747
2059.46 2818
2059.88 2926
2060.31 2749
2060.74 2657
2061.17 2907
2061.60 2877
2062.02 2793
2062.45 2849
2062.88 2872
2063.31 2889
2063.74 3140
2064.16 3426
2064.59 3251
2065.02 3273
2065.45 3516
2065.88 3528
2066.30 3509
2066.73 3380
2067.16 3344
2067.59 3494
2068.02 3412
2068.45 3356
2068.87 3310
2069.30 3204
2069.73 3071
2070.16 3034
2070.59 3009
2071.02 2897
2071.45 2697
2071.87 2886
2072.30 3024
2072.73 3044
2073.16 3238
2073.59 3367
2074.02 2960
2074.45 2876
2074.88 3092
2075.31 3122
2075.74 3028
2076.17 3196
2076.59 3204
2077.02 3231
2077.45 3109
2077.88 3255
2078.31 3215
2078.74 3118
2079.17 2902
2079.60 2839
2080.03 2883
2080.46 2983
2080.89 3074
2081.32 3022
2081.75 2916
2082.18 3132
2082.61 3109
2083.04 3064
2083.47 3254
2083.90 3169
2084.33 2922
2084.76 2962
2085.19 2868
2085.62 2984
2086.05 2837
2086.48 2954
2086.91 2880
2087.34 2844
2087.77 2775
2088.20 2935
2088.63 3031
2089.06 2832
2089.49 2801
2089.93 2862
2090.36 3055
2090.79 2944
2091.22 3003
2091.65 3069
2092.08 3175
2092.51 3043
2092.94 3078
2093.37 2940
2093.80 3082
2094.23 3075
2094.67 2928
2095.10 3042
2095.53 2883
2095.96 2858
2096.39 3058
2096.82 2783
2097.25 2783
2097.68 2770
2098.12 2992
2098.55 2974
2098.98 2761
2099.41 2832
2099.84 2870
2100.27 2889
2100.71 2849
2101.14 2814
2101.57 2967
2102.00 2944
2102.43 2866
2102.87 2845
2103.30 2776
2103.73 3019
2104.16 3115
2104.59 2925
2105.03 3042
2105.46 3195
2105.89 3081
2106.32 3208
2106.76 3126
2107.19 3332
2107.62 3225
2108.05 3301
2108.49 3163
2108.92 3137
2109.35 3286
2109.78 3126
2110.22 3016
2110.65 3095
2111.08 3117
2111.52 2964
2111.95 3020
2112.38 2915
2112.81 2858
2113.25 2845
2113.68 3017
2114.11 2925
2114.55 2947
2114.98 2826
2115.41 2714
2115.85 2541
2116.28 2689
2116.71 2823
2117.15 2853
2117.58 2786
2118.01 2938
2118.45 2792
2118.88 2898
2119.32 2653
2119.75 2674
2120.18 2866
2120.62 2847
2121.05 2919
2121.48 2928
2121.92 2923
2122.35 2944
2122.79 2894
2123.22 2978
2123.65 3068
2124.09 3148
2124.52 2980
2124.96 2816
2125.39 3026
2125.83 2815
2126.26 2829
2126.70 2960
2127.13 2866
2127.56 2661
2128.00 2874
2128.43 2670
2128.87 2726
2129.30 2780
2129.74 2864
2130.17 2916
2130.61 2655
2131.04 2490
2131.48 2649
2131.91 2615
2132.35 2657
2132.78 2747
2133.22 2663
2133.65 2666
2134.09 2860
2134.52 2871
2134.96 2892
2135.39 2681
2135.83 2730
2136.26 2929
2136.70 3065
2137.14 2894
2137.57 2995
2138.01 2952
2138.44 2900
2138.88 2648
2139.31 2930
2139.75 3034
2140.19 2861
2140.62 2793
2141.06 2916
2141.49 2889
2141.93 2901
2142.37 2819
2142.80 2676
2143.24 2811
2143.67 2806
2144.11 2837
2144.55 2752
2144.98 2628
2145.42 2743
2145.86 3014
2146.29 2641
2146.73 2735
2147.16 2828
2147.60 2749
2148.04 2837
2148.47 2787
2148.91 2767
2149.35 2902
2149.79 3025
2150.22 2704
2150.66 2741
2151.10 3007
2151.53 3236
2151.97 3034
2152.41 3086
2152.84 2934
2153.28 2823
2153.72 2863
2154.16 2692
2154.59 2703
2155.03 2603
2155.47 2641
2155.91 2940
2156.34 2914
2156.78 2678
2157.22 2771
2157.66 2801
2158.09 2623
2158.53 2672
2158.97 3096
2159.41 2842
2159.84 2899
2160.28 3046
2160.72 2955
2161.16 2931
2161.60 2951
2162.03 3120
2162.47 3123
2162.91 3009
2163.35 3065
2163.79 3176
2164.22 3012
2164.66 2884
2165.10 2755
2165.54 2969
2165.98 3072
2166.42 2880
2166.86 2872
2167.29 2693
2167.73 2731
2168.17 2585
2168.61 2557
2169.05 2540
2169.49 2764
2169.93 2643
2170.37 2772
2170.80 2718
2171.24 2761
2171.68 2834
2172.12 2706
2172.56 2707
2173.00 2782
2173.44 2867
2173.88 2669
2174.32 2650
2174.76 2540
2175.20 2604
2175.64 2910
2176.08 2793
2176.51 2787
2176.95 2691
2177.39 2814
2177.83 2769
2178.27 2717
2178.71 2684
2179.15 2613
2179.59 2649
2180.03 2825
2180.47 2705
2180.91 2770
2181.35 2944
2181.79 2793
2182.23 2898
2182.67 2833
2183.11 2904
2183.55 2850
2183.99 2777
2184.43 2550
2184.87 2645
2185.31 2596
2185.76 2612
2186.20 2688
2186.64 2750
2187.08 2820
2187.52 2644
2187.96 2600
2188.40 2667
2188.84 2685
2189.28 2834
2189.72 2763
2190.16 2716
2190.60 2909
2191.04 3030
2191.49 2784
2191.93 2810
2192.37 2789
2192.81 2638
2193.25 2777
2193.69 2803
2194.13 2751
2194.57 2836
2195.02 2668
2195.46 2816
2195.90 2589
2196.34 2732
2196.78 2831
2197.22 2676
2197.66 2721
2198.11 2721
2198.55 2884
2198.99 2779
2199.43 2639
2199.87 2690
2200.32 2847
2200.76 2697
2201.20 2772
2201.64 2682
2202.08 2745
2202.53 2805
2202.97 2617
2203.41 2711
2203.85 2763
2204.29 2714
2204.74 2833
2205.18 2893
2205.62 2723
2206.06 2768
2206.51 2667
2206.95 2714
2207.39 2681
2207.83 2859
2208.28 2789
2208.72 2644
2209.16 2606
2209.61 2566
2210.05 2549
2210.49 2634
2210.93 2662
2211.38 2804
2211.82 2584
2212.26 2611
2212.71 2562
2213.15 2610
2213.59 2641
2214.04 2792
2214.48 2773
2214.92 2357
2215.37 2563
2215.81 2626
2216.25 2698
2216.70 2747
2217.14 2470
2217.59 2477
2218.03 2721
2218.47 2648
2218.92 2703
2219.36 2660
2219.80 2654
2220.25 2656
2220.69 2597
2221.14 2620
2221.58 2750
2222.02 2943
2222.47 3100
2222.91 2873
2223.36 2955
2223.80 3001
2224.25 2982
2224.69 2794
2225.13 2618
2225.58 2746
2226.02 2936
2226.47 2851
2226.91 2817
2227.36 2818
2227.80 2830
2228.25 2833
2228.69 2878
2229.14 2933
2229.58 2828
2230.03 2646
2230.47 2635
2230.92 2878
2231.36 2904
2231.81 2846
2232.25 2679
2232.70 2786
2233.14 2660
2233.59 2889
2234.03 2860
2234.48 2650
2234.92 2774
2235.37 2973
2235.81 2775
2236.26 2912
2236.70 2642
2237.15 2718
2237.60 2616
2238.04 2701
2238.49 2597
2238.93 2490
2239.38 2519
2239.83 2616
2240.27 2646
2240.72 2542
2241.16 2485
2241.61 2520
2242.06 2561
2242.50 2574
2242.95 2566
2243.39 2514
2243.84 2531
2244.29 2558
2244.73 2417
2245.18 2627
2245.63 2703
2246.07 2530
2246.52 2500
2246.97 2395
2247.41 2466
2247.86 2497
2248.31 2532
2248.75 2416
2249.20 2522
2249.65 2601
2250.09 2391
2250.54 2464
2250.99 2722
2251.43 2723
2251.88 2608
2252.33 2611
2252.78 2599
2253.22 2562
2253.67 2563
2254.12 2575
2254.56 2547
2255.01 2491
2255.46 2659
2255.91 2644
2256.35 2579
2256.80 2628
2257.25 2606
2257.70 2698
2258.14 2772
2258.59 2615
2259.04 2588
2259.49 2596
2259.94 2506
2260.38 2729
2260.83 2771
2261.28 2808
2261.73 2724
2262.18 2643
2262.62 2801
2263.07 2807
2263.52 2835
2263.97 2943
2264.42 3058
2264.87 2997
2265.31 2840
2265.76 2989
2266.21 2964
2266.66 2742
2267.11 2547
2267.56 2710
2268.01 2616
2268.45 2634
2268.90 2528
2269.35 2560
2269.80 2462
2270.25 2599
2270.70 2572
2271.15 2805
2271.60 2730
2272.05 2630
2272.49 2696
2272.94 2723
2273.39 2589
2273.84 2741
2274.29 2552
2274.74 2571
2275.19 2448
2275.64 2485
2276.09 2519
2276.54 2735
2276.99 2628
2277.44 2546
2277.89 2606
2278.34 2517
2278.79 2570
2279.24 2689
2279.69 2571
2280.14 2583
2280.59 2596
2281.04 2855
2281.49 2580
2281.94 2452
2282.39 2565
2282.84 2453
2283.29 2517
2283.74 2632
2284.19 2554
2284.64 2618
2285.09 2715
2285.54 2465
2285.99 2489
2286.44 2612
2286.89 2539
2287.34 2460
2287.79 2403
2288.24 2555
2288.69 2413
2289.14 2615
2289.59 2839
2290.05 2826
2290.50 2603
2290.95 2646
2291.40 2900
2291.85 3141
2292.30 3074
2292.75 3072
2293.20 3084
2293.65 3199
2294.11 3047
2294.56 3197
2295.01 2982
2295.46 2789
2295.91 2810
2296.36 2697
2296.81 2627
2297.27 2592
2297.72 2699
2298.17 2602
2298.62 2739
2299.07 2614
2299.52 2477
2299.98 2665
2300.43 2663
2300.88 2581
2301.33 2442
2301.78 2254
2302.24 2374
2302.69 2494
2303.14 2296
2303.59 2289
2304.04 2449
2304.50 2585
2304.95 2594
2305.40 2587
2305.85 2782
2306.31 2595
2306.76 2519
2307.21 2702
2307.66 2679
2308.12 2676
2308.57 2798
2309.02 2715
2309.48 2794
2309.93 2883
2310.38 2805
2310.83 2810
2311.29 2862
2311.74 2734
2312.19 2636
2312.65 2795
2313.10 2687
2313.55 2624
2314.01 2741
2314.46 2778
2314.91 2701
2315.37 2780
2315.82 2783
2316.27 2522
2316.73 2502
2317.18 2431
2317.63 2630
2318.09 2484
2318.54 2646
2318.99 2741
2319.45 2510
2319.90 2639
2320.36 2557
2320.81 2572
2321.26 2475
2321.72 2718
2322.17 2614
2322.63 2669
2323.08 2568
2323.53 2666
2323.99 2778
2324.44 2714
2324.90 2577
2325.35 2570
2325.80 2359
2326.26 2426
2326.71 2596
2327.17 2597
2327.62 2433
2328.08 2598
2328.53 2692
2328.99 2736
2329.44 2683
2329.90 2665
2330.35 2635
2330.81 2670
2331.26 2499
2331.72 2725
2332.17 2761
2332.63 2575
2333.08 2741
2333.54 2707
2333.99 2748
2334.45 2759
2334.90 2691
2335.36 2826
2335.81 3043
2336.27 2776
2336.72 2666
2337.18 2658
2337.63 2647
2338.09 2622
2338.55 2444
2339.00 2655
2339.46 2749
2339.91 2730
2340.37 2583
2340.82 2572
2341.28 2612
2341.74 2477
2342.19 2554
2342.65 2476
2343.10 2560
2343.56 2463
2344.02 2660
2344.47 2500
2344.93 2550
2345.39 2579
2345.84 2559
2346.30 2409
2346.75 2569
2347.21 2355
2347.67 2624
2348.12 2636
2348.58 2558
2349.04 2670
2349.49 2872
2349.95 2626
2350.41 2659
2350.86 2844
2351.32 3024
2351.78 3112
2352.23 3001
2352.69 2560
2353.15 2690
2353.61 2588
2354.06 2602
2354.52 2673
2354.98 2540
2355.43 2526
2355.89 2474
2356.35 2664
2356.81 2675
2357.26 2624
2357.72 2508
2358.18 2637
2358.64 2802
2359.09 2622
2359.55 2564
2360.01 2515
2360.47 2378
2360.93 2334
2361.38 2625
2361.84 2568
2362.30 2521
2362.76 2534
2363.22 2734
2363.67 2625
2364.13 2465
2364.59 2509
2365.05 2711
2365.51 2592
2365.96 2565
2366.42 2849
2366.88 2757
2367.34 2652
2367.80 2762
2368.26 2830
2368.72 2651
2369.17 2641
2369.63 2625
2370.09 2651
2370.55 2482
2371.01 2549
2371.47 2437
2371.93 2534
2372.39 2597
2372.84 2726
2373.30 2691
2373.76 2897
2374.22 3008
2374.68 2963
2375.14 2991
2375.60 2997
2376.06 3097
2376.52 3025
2376.98 2957
2377.44 3038
2377.90 2880
2378.36 2922
2378.81 2908
2379.27 2795
2379.73 2951
2380.19 3063
2380.65 2861
2381.11 2843
2381.57 2835
2382.03 2930
2382.49 2780
2382.95 2673
2383.41 2875
2383.87 2911
2384.33 2932
2384.79 2740
2385.25 2676
2385.71 2499
2386.17 2580
2386.63 2727
2387.09 2814
2387.55 2568
2388.01 2436
2388.48 2507
2388.94 2668
2389.40 2746
2389.86 2811
2390.32 2618
2390.78 2726
2391.24 2592
2391.70 2521
2392.16 2635
2392.62 2898
2393.08 2969
2393.54 2934
2394.00 2893
2394.47 3014
2394.93 2788
2395.39 2684
2395.85 2791
2396.31 2623
2396.77 2461
2397.23 2405
2397.69 2539
2398.16 2580
2398.62 2520
2399.08 2588
2399.54 2557
2400.00 2422
2400.46 2404
2400.92 2650
2401.39 2658
2401.85 2566
2402.31 2519
2402.77 2593
2403.23 2404
2403.70 2216
2404.16 2503
2404.62 2651
2405.08 2637
2405.54 2619
2406.01 2530
2406.47 2564
2406.93 2605
2407.39 2520
2407.86 2705
2408.32 2510
2408.78 2591
2409.24 2518
2409.71 2464
2410.17 2546
2410.63 2614
2411.09 2564
2411.56 2503
2412.02 2410
2412.48 2691
2412.94 2621
2413.41 2499
2413.87 2584
2414.33 2684
2414.80 2648
2415.26 2576
2415.72 2717
2416.19 2547
2416.65 2641
2417.11 2732
2417.57 2730
2418.04 2847
2418.50 2645
2418.96 2560
2419.43 2798
2419.89 2744
2420.36 2718
2420.82 2615
2421.28 2530
2421.75 2640
2422.21 2584
2422.67 2381
2423.14 2494
2423.60 2500
2424.07 2684
2424.53 2440
2424.99 2489
2425.46 2628
2425.92 2637
2426.39 2564
2426.85 2674
2427.31 2445
2427.78 2330
2428.24 2362
2428.71 2316
2429.17 2338
2429.64 2460
2430.10 2493
2430.56 2401
2431.03 2470
2431.49 2523
2431.96 2552
2432.42 2670
2432.89 2533
2433.35 2518
2433.82 2613
2434.28 2654
2434.75 2523
2435.21 2554
2435.68 2401
2436.14 2587
2436.61 2679
2437.07 2737
2437.54 2564
2438.00 2374
2438.47 2425
2438.93 2403
2439.40 2380
2439.86 2523
2440.33 2321
2440.80 2137
2441.26 2447
2441.73 2554
2442.19 2339
2442.66 2587
2443.12 2619
2443.59 2538
2444.06 2656
2444.52 2684
2444.99 2451
2445.45 2482
2445.92 2548
2446.38 2673
2446.85 2473
2447.32 2517
2447.78 2506
2448.25 2484
2448.72 2579
2449.18 2284
2449.65 2299
2450.11 2637
2450.58 2605
2451.05 2653
2451.51 2738
2451.98 2490
2452.45 2440
2452.91 2398
2453.38 2434
2453.85 2361
2454.31 2454
2454.78 2331
2455.25 2563
2455.71 2510
2456.18 2472
2456.65 2585
2457.12 2527
2457.58 2461
2458.05 2473
2458.52 2265
2458.98 2199
2459.45 2304
2459.92 2217
2460.39 2389
2460.85 2281
2461.32 2223
2461.79 2251
2462.26 2326
2462.72 2263
2463.19 2184
2463.66 2437
2464.13 2329
2464.59 2410
2465.06 2388
2465.53 2561
2466.00 2521
2466.47 2590
2466.93 2650
2467.40 2744
2467.87 2651
2468.34 2675
2468.81 2946
2469.27 2695
2469.74 2578
2470.21 2421
2470.68 2475
2471.15 2413
2471.62 2362
2472.09 2292
2472.55 2352
2473.02 2246
2473.49 2282
2473.96 2329
2474.43 2371
2474.90 2377
2475.37 2346
2475.83 2124
2476.30 2292
2476.77 2431
2477.24 2378
2477.71 2195
2478.18 2186
2478.65 2277
2479.12 2460
2479.59 2518
2480.06 2266
2480.53 2313
2480.99 2333
2481.46 2444
2481.93 2380
2482.40 2416
2482.87 2402
2483.34 2477
2483.81 2328
2484.28 2451
2484.75 2521
2485.22 2203
2485.69 2265
2486.16 2247
2486.63 2213
2487.10 2218
2487.57 2266
2488.04 2285
2488.51 2355
2488.98 2482
2489.45 2526
2489.92 2566
2490.39 2532
2490.86 2442
2491.33 2331
2491.80 2520
2492.27 2431
2492.74 2447
2493.21 2463
2493.68 2539
2494.15 2436
2494.62 2516
2495.10 2314
2495.57 2532
2496.04 2594
2496.51 2484
2496.98 2415
2497.45 2736
2497.92 2699
2498.39 2499
2498.86 2341
2499.33 2303
2499.80 2207
2500.28 2333
2500.75 2376
2501.22 2337
2501.69 2362
2502.16 2346
2502.63 2303
2503.10 2264
2503.57 2257
2504.05 2484
2504.52 2379
2504.99 2399
2505.46 2606
2505.93 2516
2506.40 2454
2506.88 2298
2507.35 2379
2507.82 2547
2508.29 2439
2508.76 2456
2509.24 2473
2509.71 2347
2510.18 2361
2510.65 2343
2511.12 2236
2511.60 2217
2512.07 2297
2512.54 2425
2513.01 2276
2513.49 2467
2513.96 2475
2514.43 2295
2514.90 2363
2515.38 2479
2515.85 2407
2516.32 2295
2516.79 2183
2517.27 2117
2517.74 2290
2518.21 2377
2518.68 2415
2519.16 2253
2519.63 2410
2520.10 2491
2520.58 2518
2521.05 2434
2521.52 2382
2522.00 2305
2522.47 2469
2522.94 2395
2523.42 2237
2523.89 2338
2524.36 2310
2524.84 2252
2525.31 2207
2525.78 2473
2526.26 2487
2526.73 2565
2527.20 2650
2527.68 2492
2528.15 2573
2528.63 2638
2529.10 2728
2529.57 2688
2530.05 2571
2530.52 2577
2531.00 2564
2531.47 2597
2531.94 2600
2532.42 2458
2532.89 2495
2533.37 2511
2533.84 2369
2534.32 2311
2534.79 2509
2535.26 2392
2535.74 2280
2536.21 2414
2536.69 2431
2537.16 2393
2537.64 2429
2538.11 2436
2538.59 2564
2539.06 2228
2539.54 2197
2540.01 2438
2540.49 2303
2540.96 2424
2541.44 2391
2541.91 2246
2542.39 2583
2542.86 2557
2543.34 2493
2543.81 2447
2544.29 2409
2544.76 2347
2545.24 2496
2545.71 2408
2546.19 2340
2546.66 2264
2547.14 2337
2547.61 2604
2548.09 2304
2548.57 2227
2549.04 2389
2549.52 2325
2549.99 2331
2550.47 2417
2550.95 2498
2551.42 2420
2551.90 2230
2552.37 2315
2552.85 2420
2553.33 2456
2553.80 2322
2554.28 2252
2554.75 2208
2555.23 2393
2555.71 2399
2556.18 2349
2556.66 2410
2557.14 2544
2557.61 2386
2558.09 2642
2558.57 2513
2559.04 2170
2559.52 2200
2560.00 2283
2560.47 2273
2560.95 2204
2561.43 2191
2561.90 2088
2562.38 2142
2562.86 2216
2563.33 2255
2563.81 2256
2564.29 2276
2564.77 2402
2565.24 2335
2565.72 2268
2566.20 2107
2566.68 2161
2567.15 2161
2567.63 2284
2568.11 2172
2568.59 2132
2569.06 2255
2569.54 2291
2570.02 2246
2570.50 2246
2570.97 2288
2571.45 2078
2571.93 2264
2572.41 2341
2572.89 2080
2573.36 2096
2573.84 2090
2574.32 2240
2574.80 2195
2575.28 2256
2575.75 2230
2576.23 2291
2576.71 2212
2577.19 2262
2577.67 2353
2578.15 2394
2578.62 2182
2579.10 2271
2579.58 2259
2580.06 2380
2580.54 2170
2581.02 2234
2581.50 2328
2581.97 2382
2582.45 2261
2582.93 2351
2583.41 2263
2583.89 2256
2584.37 2404
2584.85 2268
2585.33 2335
2585.81 2435
2586.29 2357
2586.77 2385
2587.24 2288
2587.72 2299
2588.20 2352
2588.68 2299
2589.16 2290
2589.64 2347
2590.12 2347
2590.60 2445
2591.08 2284
2591.56 2203
2592.04 2241
2592.52 2235
2593.00 2388
2593.48 2407
2593.96 2257
2594.44 2438
2594.92 2266
2595.40 2330
2595.88 2329
2596.36 2065
2596.84 2296
2597.32 2371
2597.80 2588
2598.28 2456
2598.76 2117
2599.24 2095
2599.72 2202
2600.20 2179
2600.68 2117
2601.16 2247
2601.64 2183
2602.12 2278
2602.61 2211
2603.09 2216
2603.57 2182
2604.05 2212
2604.53 2104
2605.01 2237
2605.49 2399
2605.97 2247
2606.45 2151
2606.93 2283
2607.42 2128
2607.90 2334
2608.38 2395
2608.86 2157
2609.34 2233
2609.82 2191
2610.30 2162
2610.78 2203
2611.27 2217
2611.75 2168
2612.23 2404
2612.71 2338
2613.19 2140
2613.67 2198
2614.16 2276
2614.64 2310
2615.12 2450
2615.60 2417
2616.08 2222
2616.57 2294
2617.05 2242
2617.53 2331
2618.01 2301
2618.49 2146
2618.98 2179
2619.46 2297
2619.94 2327
2620.42 2271
2620.91 2258
2621.39 2485
2621.87 2445
2622.35 2387
2622.84 2312
2623.32 2355
2623.80 2375
2624.28 2211
2624.77 2243
2625.25 2263
2625.73 2331
2626.21 2248
2626.70 2175
2627.18 2316
2627.66 2270
2628.15 2200
2628.63 2214
2629.11 2277
2629.60 2122
2630.08 2227
2630.56 2081
2631.05 2164
2631.53 2154
2632.01 2438
2632.50 2312
2632.98 2345
2633.46 2294
2633.95 2427
2634.43 2527
2634.91 2423
2635.40 2501
2635.88 2426
2636.37 2325
2636.85 2455
2637.33 2334
2637.82 2155
2638.30 2393
2638.79 2315
2639.27 2283
2639.75 2267
2640.24 2355
2640.72 2257
2641.21 2228
2641.69 2303
2642.18 2082
2642.66 2160
2643.14 2236
2643.63 2489
2644.11 2307
2644.60 2330
2645.08 2320
2645.57 2220
2646.05 2203
2646.54 2119
2647.02 2219
2647.51 2379
2647.99 2226
2648.48 2297
2648.96 2319
2649.45 2258
2649.93 2203
2650.42 2189
2650.90 2281
2651.39 2110
2651.87 2196
2652.36 2120
2652.84 2223
2653.33 2115
2653.81 2124
2654.30 2109
2654.78 2301
2655.27 2142
2655.76 2114
2656.24 2064
2656.73 2184
2657.21 2165
2657.70 2144
2658.18 2115
2658.67 2266
2659.16 2263
2659.64 2192
2660.13 2223
2660.61 2178
2661.10 2074
2661.59 2012
2662.07 2244
2662.56 2281
2663.05 2254
2663.53 2168
2664.02 2359
2664.50 2315
2664.99 2229
2665.48 2164
2665.96 2214
2666.45 2248
2666.94 2182
2667.42 2180
2667.91 2160
2668.40 2168
2668.88 2133
2669.37 2159
2669.86 2231
2670.34 2179
2670.83 2325
2671.32 2365
2671.81 2257
2672.29 2397
2672.78 2459
2673.27 2323
2673.75 2290
2674.24 2425
2674.73 2380
2675.22 2511
2675.70 2562
2676.19 2598
2676.68 2576
2677.17 2503
2677.65 2495
2678.14 2513
2678.63 2295
2679.12 2401
2679.61 2383
2680.09 2416
2680.58 2345
2681.07 2365
2681.56 2220
2682.04 2195
2682.53 2109
2683.02 2146
2683.51 2193
2684.00 2122
2684.49 2195
2684.97 2347
2685.46 2303
2685.95 2208
2686.44 2290
2686.93 2191
2687.42 2118
2687.90 2241
2688.39 2126
2688.88 1976
2689.37 2068
2689.86 2059
2690.35 2284
2690.84 2181
2691.33 2180
2691.81 2329
2692.30 2199
2692.79 2131
2693.28 2253
2693.77 2152
2694.26 2299
2694.75 2074
2695.24 2037
2695.73 2192
2696.22 2109
2696.71 2195
2697.20 2160
2697.68 2196
2698.17 2157
2698.66 2131
2699.15 2131
2699.64 2126
2700.13 2233
2700.62 2219
2701.11 2019
2701.60 2060
2702.09 2152
2702.58 2198
2703.07 2119
2703.56 2123
2704.05 2291
2704.54 2153
2705.03 2325
2705.52 2264
2706.01 2319
2706.50 2170
2706.99 2311
2707.48 2289
2707.97 2140
2708.46 2109
2708.95 2192
2709.44 2029
2709.93 2082
2710.43 2209
2710.92 2186
2711.41 2131
2711.90 2129
2712.39 2120
2712.88 2113
2713.37 2156
2713.86 2069
2714.35 2179
2714.84 2176
2715.33 1922
2715.82 2158
2716.32 2360
2716.81 2259
2717.30 2084
2717.79 2128
2718.28 1874
2718.77 2093
2719.26 2050
2719.76 1965
2720.25 2218
2720.74 2186
2721.23 2020
2721.72 1942
2722.21 2137
2722.70 2136
2723.20 2143
2723.69 2094
2724.18 2306
2724.67 2194
2725.16 2173
2725.66 2286
2726.15 2192
2726.64 2282
2727.13 2187
2727.62 2234
2728.12 2268
2728.61 2083
2729.10 2188
2729.59 2103
2730.09 1974
2730.58 1987
2731.07 2147
2731.56 2056
2732.06 2052
2732.55 2169
2733.04 2161
2733.53 2001
2734.03 2155
2734.52 2103
2735.01 2219
2735.50 2288
2736.00 2357
2736.49 2256
2736.98 2257
2737.48 2059
2737.97 2116
2738.46 2257
2738.96 2217
2739.45 2308
2739.94 2171
2740.44 2140
2740.93 2385
2741.42 2388
2741.92 2345
2742.41 2341
2742.90 2328
2743.40 2386
2743.89 2426
2744.38 2186
2744.88 2154
2745.37 2225
2745.86 2271
2746.36 2319
2746.85 2066
2747.35 2201
2747.84 2367
2748.33 2160
2748.83 2116
2749.32 2172
2749.82 2100
2750.31 2136
2750.81 2017
2751.30 2068
2751.79 2147
2752.29 2014
2752.78 2183
2753.28 1948
2753.77 2022
2754.27 1980
2754.76 2123
2755.26 2108
2755.75 2160
2756.24 2214
2756.74 2158
2757.23 2191
2757.73 2176
2758.22 2155
2758.72 2143
2759.21 2127
2759.71 2328
2760.20 2141
2760.70 2133
2761.19 2138
2761.69 2101
2762.19 2212
2762.68 2189
2763.18 2055
2763.67 2048
2764.17 2085
2764.66 2106
2765.16 2163
2765.65 2167
2766.15 2051
2766.64 2138
2767.14 2123
2767.64 2068
2768.13 2039
2768.63 2309
2769.12 2320
2769.62 2093
2770.12 1969
2770.61 2200
2771.11 2229
2771.60 2178
2772.10 2115
2772.60 2135
2773.09 2176
2773.59 2215
2774.08 2264
2774.58 2060
2775.08 1942
2775.57 2192
2776.07 2278
2776.57 2380
2777.06 2297
2777.56 2450
2778.06 2451
2778.55 2483
2779.05 2451
2779.55 2230
2780.04 2127
2780.54 2225
2781.04 2114
2781.54 2237
2782.03 2272
2782.53 2136
2783.03 2094
2783.52 2087
2784.02 2224
2784.52 2168
2785.02 2084
2785.51 2088
2786.01 2167
2786.51 2023
2787.01 2273
2787.50 2210
2788.00 2222
2788.50 2159
2789.00 2067
2789.49 2061
2789.99 2027
2790.49 2096
2790.99 2210
2791.48 2194
2791.98 2084
2792.48 2321
2792.98 2359
2793.48 2084
2793.97 2022
2794.47 2114
2794.97 2090
2795.47 2255
2795.97 2042
2796.47 2235
2796.96 2134
2797.46 2123
2797.96 2110
2798.46 2059
2798.96 2188
2799.46 2223
2799.96 2048
2800.45 1985
2800.95 2192
2801.45 2096
2801.95 1986
2802.45 2075
2802.95 2176
2803.45 2062
2803.95 2166
2804.45 2059
2804.94 2027
2805.44 2108
2805.94 2198
2806.44 2213
2806.94 2200
2807.44 2114
2807.94 2083
2808.44 2208
2808.94 2368
2809.44 2294
2809.94 2096
2810.44 2144
2810.94 2241
2811.44 2138
2811.94 2240
2812.44 2075
2812.94 2144
2813.44 2192
2813.94 2181
2814.44 2293
2814.94 2387
2815.44 2256
2815.94 2120
2816.44 2135
2816.94 2416
2817.44 2255
2817.94 2200
2818.44 2169
2818.94 2080
2819.44 2058
2819.94 1911
2820.44 2075
2820.94 2255
2821.44 2037
2821.94 2173
2822.44 2161
2822.94 2041
2823.44 1990
2823.94 2068
2824.44 2025
2824.94 2070
2825.45 2037
2825.95 1854
2826.45 2047
2826.95 2052
2827.45 1946
2827.95 2029
2828.45 2104
2828.95 2121
2829.45 1887
2829.96 1826
2830.46 2076
2830.96 2167
2831.46 1912
2831.96 1993
2832.46 2140
2832.96 2086
2833.47 1962
2833.97 1947
2834.47 2165
2834.97 2029
2835.47 2041
2835.97 2129
2836.48 2305
2836.98 2093
2837.48 2028
2837.98 2220
2838.48 2244
2838.99 2152
2839.49 2063
2839.99 2233
2840.49 2136
2841.00 2129
2841.50 2127
2842.00 2056
2842.50 2154
2843.01 2111
2843.51 2120
2844.01 1967
2844.51 2084
2845.02 2044
2845.52 1922
2846.02 1878
2846.52 2039
2847.03 2013
2847.53 2009
2848.03 2177
2848.54 2006
2849.04 2150
2849.54 2145
2850.04 2031
2850.55 2112
2851.05 2116
2851.55 2081
2852.06 2093
2852.56 2081
2853.06 1974
2853.57 2097
2854.07 1939
2854.57 1925
2855.08 2124
2855.58 2283
2856.09 2153
2856.59 2160
2857.09 2148
2857.60 2199
2858.10 2056
2858.60 1986
2859.11 2037
2859.61 2024
2860.12 2206
2860.62 2085
2861.12 1957
2861.63 1988
2862.13 2008
2862.64 2062
2863.14 2173
2863.65 2210
2864.15 1999
2864.65 2010
2865.16 2107
2865.66 2174
2866.17 2113
2866.67 2105
2867.18 1958
2867.68 2052
2868.19 2101
2868.69 2068
2869.20 1951
2869.70 1863
2870.21 1930
2870.71 2026
2871.21 2124
2871.72 2227
2872.23 2093
2872.73 2095
2873.24 2368
2873.74 2281
2874.25 2105
2874.75 2098
2875.26 2169
2875.76 2107
2876.27 2185
2876.77 2305
2877.28 2238
2877.78 2182
2878.29 2204
2878.79 2204
2879.30 2042
2879.81 2201
2880.31 2239
2880.82 2078
2881.32 2217
2881.83 2020
2882.34 2067
2882.84 2074
2883.35 2087
2883.85 1985
2884.36 1811
2884.87 1957
2885.37 2089
2885.88 2002
2886.38 2118
2886.89 2148
2887.40 2023
2887.90 2090
2888.41 2041
2888.92 2094
2889.42 2206
2889.93 2063
2890.44 2059
2890.94 2135
2891.45 2158
2891.96 2333
2892.46 2112
2892.97 2190
2893.48 2204
2893.98 2011
2894.49 2190
2895.00 2300
2895.51 2253
2896.01 2120
2896.52 2077
2897.03 1987
2897.53 1945
2898.04 2183
2898.55 2067
2899.06 2075
2899.56 2087
2900.07 2168
2900.58 2392
2901.09 2154
2901.59 2245
2902.10 2349
2902.61 2217
2903.12 2367
2903.63 2516
2904.13 2449
2904.64 2340
2905.15 2402
2905.66 2416
2906.17 2365
2906.67 2213
2907.18 2038
2907.69 2113
2908.20 2291
2908.71 2138
2909.21 2157
2909.72 2311
2910.23 2152
2910.74 2150
2911.25 2159
2911.76 2039
2912.26 2114
2912.77 2133
2913.28 2036
2913.79 2047
2914.30 1939
2914.81 1921
2915.32 2029
2915.83 2039
2916.34 2035
2916.84 2158
2917.35 2092
2917.86 1886
2918.37 1969
2918.88 1965
2919.39 1788
2919.90 2066
2920.41 1823
2920.92 1895
2921.43 1934
2921.94 1931
2922.45 1968
2922.96 1968
2923.46 2120
2923.97 2041
2924.48 2198
2924.99 2090
2925.50 1999
2926.01 2128
2926.52 2199
2927.03 2191
2927.54 2158
2928.05 2160
2928.56 2164
2929.07 2149
2929.58 2058
2930.09 2105
2930.60 2198
2931.11 2092
2931.62 2042
2932.13 1943
2932.64 1995
2933.15 1903
2933.67 2016
2934.18 2095
2934.69 2064
2935.20 2003
2935.71 1991
2936.22 2158
2936.73 1944
2937.24 2131
2937.75 2229
2938.26 2125
2938.77 2171
2939.28 2084
2939.79 2126
2940.30 1987
2940.82 2082
2941.33 2341
2941.84 2092
2942.35 1999
2942.86 1975
2943.37 1975
2943.88 1965
2944.39 1916
2944.91 2081
2945.42 1998
2945.93 1876
2946.44 2134
2946.95 2005
2947.46 1997
2947.98 2017
2948.49 2100
2949.00 1919
2949.51 1948
2950.02 2169
2950.53 2086
2951.05 2033
2951.56 1959
2952.07 2028
2952.58 2003
2953.09 1908
2953.61 1970
2954.12 2090
2954.63 2107
2955.14 1951
2955.66 2001
2956.17 1982
2956.68 2042
2957.19 2049
2957.71 2066
2958.22 2054
2958.73 2178
2959.24 2168
2959.76 2184
2960.27 2174
2960.78 2036
2961.29 2090
2961.81 2213
2962.32 2189
2962.83 2252
2963.35 2204
2963.86 1984
2964.37 1969
2964.89 1994
2965.40 2019
2965.91 2204
2966.43 2036
2966.94 2034
2967.45 2145
2967.97 2095
2968.48 2012
2968.99 2024
2969.51 2056
2970.02 2138
2970.53 2011
2971.05 1891
2971.56 1943
2972.07 2006
2972.59 1881
2973.10 1942
2973.62 1929
2974.13 2051
2974.64 1982
2975.16 1887
2975.67 1914
2976.19 2072
2976.70 2029
2977.22 1977
2977.73 1810
2978.24 1943
2978.76 2151
2979.27 2143
2979.79 2103
2980.30 2083
2980.82 1880
2981.33 1974
2981.85 2031
2982.36 2019
2982.87 1933
2983.39 2026
2983.90 2079
2984.42 1970
2984.93 1994
2985.45 2028
2985.96 1961
2986.48 2011
2986.99 2026
2987.51 2025
2988.02 2127
2988.54 1954
2989.05 1873
2989.57 1911
2990.09 2031
2990.60 2013
2991.12 1999
2991.63 2082
2992.15 1981
2992.66 1910
2993.18 1979
2993.69 1794
2994.21 1944
2994.73 2010
2995.24 1941
2995.76 2093
2996.27 2049
2996.79 2107
2997.30 2305
2997.82 2336
2998.34 2287
2998.85 2165
2999.37 2128
2999.89 2061
3000.40 2191
3000.92 2162
3001.43 2101
3001.95 2189
3002.47 2234
3002.98 2211
3003.50 2102
3004.02 2196
3004.53 2237
3005.05 2163
3005.57 2238
3006.08 2238
3006.60 2245
3007.12 2336
3007.63 2248
3008.15 2282
3008.67 2208
3009.18 2162
3009.70 2069
3010.22 2093
3010.74 2060
3011.25 1944
3011.77 1907
3012.29 1921
3012.80 2005
3013.32 1974
3013.84 1885
3014.36 1832
3014.87 1832
3015.39 1872
3015.91 1940
3016.43 1946
3016.94 2079
3017.46 2134
3017.98 2127
3018.50 2056
3019.02 2084
3019.53 2174
3020.05 2148
3020.57 2023
3021.09 2228
3021.60 2333
3022.12 2257
3022.64 2229
3023.16 2227
3023.68 2207
3024.20 2105
3024.71 2055
3025.23 2044
3025.75 1905
3026.27 2028
3026.79 2116
3027.31 2090
3027.82 2033
3028.34 1955
3028.86 1989
3029.38 1986
3029.90 1988
3030.42 1970
3030.94 1857
3031.46 1991
3031.98 1941
3032.49 1938
3033.01 1958
3033.53 2023
3034.05 1972
3034.57 1923
3035.09 1980
3035.61 1959
3036.13 2116
3036.65 2031
3037.17 2096
3037.69 2063
3038.21 2005
3038.73 2012
3039.25 2010
3039.76 1957
3040.28 2025
3040.80 2064
3041.32 1966
3041.84 2090
3042.36 1950
3042.88 1957
3043.40 1868
3043.92 1840
3044.44 1726
3044.96 1899
3045.48 1978
3046.00 2045
3046.52 1876
3047.04 1823
3047.56 1914
3048.08 2040
3048.60 1892
3049.13 1907
3049.65 1934
3050.17 1964
3050.69 1962
3051.21 1898
3051.73 1890
3052.25 1954
3052.77 1889
3053.29 1907
3053.81 2019
3054.33 2057
3054.85 1947
3055.37 2054
3055.89 1803
3056.42 1790
3056.94 1820
3057.46 1891
3057.98 1877
3058.50 2009
3059.02 1904
3059.54 1754
3060.06 1796
3060.59 1903
3061.11 1782
3061.63 1828
3062.15 1954
3062.67 1983
3063.19 1985
3063.71 2060
3064.24 1970
3064.76 1932
3065.28 1997
3065.80 1944
3066.32 1936
3066.85 1888
3067.37 2086
3067.89 2062
3068.41 1988
3068.93 1783
3069.46 1832
3069.98 2018
3070.50 1823
3071.02 1872
3071.54 1811
3072.07 1831
3072.59 1697
3073.11 1938
3073.63 1867
3074.16 1847
3074.68 1926
3075.20 1904
3075.73 1814
3076.25 1872
3076.77 1928
3077.29 1986
3077.82 2062
3078.34 1961
3078.86 1971
3079.39 1961
3079.91 1885
3080.43 2130
3080.95 2102
3081.48 1919
3082.00 1986
3082.52 2061
3083.05 2077
3083.57 1969
3084.09 1967
3084.62 2036
3085.14 2005
3085.66 1912
3086.19 1977
3086.71 1941
3087.24 1948
3087.76 2025
3088.28 2055
3088.81 2003
3089.33 1915
3089.85 2082
3090.38 1769
3090.90 1835
3091.43 1983
3091.95 2025
3092.47 2006
3093.00 1795
3093.52 1793
3094.05 1828
3094.57 1838
3095.10 2118
3095.62 1995
3096.14 1951
3096.67 1933
3097.19 1825
3097.72 1838
3098.24 1922
3098.77 1760
3099.29 1728
3099.82 1978
3100.34 1890
3100.87 1980
3101.39 1904
3101.92 1923
3102.44 1996
3102.97 2004
3103.49 1895
3104.02 2052
3104.54 2064
3105.07 2126
3105.59 2127
3106.12 2056
3106.64 2074
3107.17 1873
3107.69 2001
3108.22 1953
3108.74 1909
3109.27 1777
3109.79 1747
3110.32 1854
3110.85 1800
3111.37 1904
3111.90 1846
3112.42 1979
3112.95 1991
3113.48 2017
3114.00 2017
3114.53 1915
3115.05 1999
3115.58 1968
3116.11 1784
3116.63 1836
3117.16 1859
3117.68 1884
3118.21 2044
3118.74 1878
3119.26 1918
3119.79 1874
3120.32 1789
3120.84 1928
3121.37 1922
3121.90 1797
3122.42 1807
3122.95 1772
3123.48 1926
3124.00 1882
3124.53 1848
3125.06 1980
3125.58 2004
3126.11 1834
3126.64 1952
3127.16 2009
3127.69 1884
3128.22 2058
3128.75 1956
3129.27 1743
3129.80 1786
3130.33 1875
3130.85 1856
3131.38 1940
3131.91 1909
3132.44 1867
3132.96 1744
3133.49 1763
3134.02 1709
3134.55 1732
3135.07 1704
3135.60 1708
3136.13 1792
3136.66 1775
3137.19 1869
3137.71 1727
3138.24 1808
3138.77 1892
3139.30 1879
3139.83 1861
3140.35 1840
3140.88 1808
3141.41 1877
3141.94 1711
3142.47 1621
3143.00 1662
3143.52 1838
3144.05 1799
3144.58 1914
3145.11 1796
3145.64 1917
3146.17 1883
3146.70 1826
3147.22 1979
3147.75 1896
3148.28 1873
3148.81 1983
3149.34 1966
3149.87 1893
3150.40 1943
3150.93 2022
3151.46 1874
3151.98 1894
3152.51 2139
3153.04 2091
3153.57 2044
3154.10 2036
3154.63 2066
3155.16 1888
3155.69 1865
3156.22 1988
3156.75 2026
3157.28 1889
3157.81 2113
3158.34 2016
3158.87 2069
3159.40 1956
3159.93 1962
3160.46 2078
3160.99 2015
3161.52 1960
3162.05 1947
3162.58 2068
3163.11 1966
3163.64 1904
3164.17 2030
3164.70 1901
3165.23 2032
3165.76 1914
3166.29 2099
3166.82 1946
3167.35 1882
3167.88 1892
3168.41 1771
3168.94 1878
3169.47 2001
3170.00 2019
3170.53 1930
3171.06 1963
3171.59 1880
3172.13 1808
3172.66 1884
3173.19 1984
3173.72 2195
3174.25 1979
3174.78 1883
3175.31 1791
3175.84 1792
3176.37 1807
3176.90 1725
3177.44 1736
3177.97 1780
3178.50 1832
3179.03 1838
3179.56 1978
3180.09 1943
3180.62 1999
3181.16 1849
3181.69 1900
3182.22 1916
3182.75 1984
3183.28 1874
3183.81 1630
3184.35 1776
3184.88 1895
3185.41 1792
3185.94 1725
3186.47 1715
3187.01 1808
3187.54 1879
3188.07 1789
3188.60 1958
3189.14 2018
3189.67 1907
3190.20 1878
3190.73 1915
3191.26 1873
3191.80 1850
3192.33 1933
3192.86 1872
3193.39 1923
3193.93 1825
3194.46 1960
3194.99 1794
3195.53 1872
3196.06 1959
3196.59 1848
3197.12 1807
3197.66 1850
3198.19 1796
3198.72 1931
3199.26 1953
3199.79 1860
3200.32 1799
3200.86 1744
3201.39 1940
3201.92 2054
3202.46 2014
3202.99 1877
3203.52 1921
3204.06 1736
3204.59 1805
3205.12 1980
3205.66 2027
3206.19 1997
3206.72 2010
3207.26 1937
3207.79 1965
3208.33 1870
3208.86 1844
3209.39 1777
3209.93 1748
3210.46 1970
3211.00 1963
3211.53 1800
3212.06 1866
3212.60 1931
3213.13 1987
3213.67 2145
3214.20 2033
3214.74 2003
3215.27 2110
3215.80 2048
3216.34 1953
3216.87 1966
3217.41 1931
3217.94 1879
3218.48 1855
3219.01 1860
3219.55 1921
3220.08 2034
3220.62 1969
3221.15 1780
3221.69 1677
3222.22 1876
3222.76 1830
3223.29 1924
3223.83 1905
3224.36 2017
3224.90 1965
3225.43 1954
3225.97 1902
3226.50 2012
3227.04 1950
3227.57 1967
3228.11 1865
3228.65 1833
3229.18 1796
3229.72 1847
3230.25 1775
3230.79 1851
3231.32 1787
3231.86 1940
3232.40 1959
3232.93 1932
3233.47 1848
3234.00 1863
3234.54 1755
3235.08 1804
3235.61 1858
3236.15 1749
3236.68 1880
3237.22 1724
3237.76 2008
3238.29 1981
3238.83 1961
3239.37 2163
3239.90 2180
3240.44 1878
3240.97 2027
3241.51 2046
3242.05 2016
3242.58 2196
3243.12 2045
3243.66 1835
3244.20 1884
3244.73 1894
3245.27 1802
3245.81 1773
3246.34 1873
3246.88 1804
3247.42 1696
3247.95 1693
3248.49 1852
3249.03 1953
3249.57 1869
3250.10 1994
3250.64 1930
3251.18 1877
3251.72 1933
3252.25 1807
3252.79 1878
3253.33 1922
3253.87 1849
3254.40 1887
3254.94 1969
3255.48 1965
3256.02 2074
3256.55 1947
3257.09 1968
3257.63 1901
3258.17 1961
3258.71 1863
3259.24 2093
3259.78 2049
3260.32 2072
3260.86 2080
3261.40 2232
3261.94 2256
3262.47 2229
3263.01 2239
3263.55 2282
3264.09 2220
3264.63 2304
3265.17 2326
3265.71 2211
3266.24 2329
3266.78 2243
3267.32 2395
3267.86 2228
3268.40 2075
3268.94 1958
3269.48 1883
3270.02 2066
3270.55 2231
3271.09 2172
3271.63 2088
3272.17 2029
3272.71 1986
3273.25 2045
3273.79 2077
3274.33 1906
3274.87 2081
3275.41 2185
3275.95 2145
3276.49 2092
3277.03 1986
3277.57 2035
3278.11 1916
3278.65 2086
3279.19 1963
3279.73 2064
3280.26 2020
3280.80 1840
3281.34 1960
3281.88 2046
3282.42 2051
3282.96 1874
3283.50 1915
3284.04 1932
3284.59 1810
3285.13 1879
3285.67 1891
3286.21 2042
3286.75 1874
3287.29 1900
3287.83 1781
3288.37 1851
3288.91 2019
3289.45 1930
3289.99 1999
3290.53 1997
3291.07 1888
3291.61 1952
3292.15 2015
3292.69 1957
3293.23 1985
3293.77 1913
3294.32 1951
3294.86 1996
3295.40 1976
3295.94 2010
3296.48 2069
3297.02 2055
3297.56 2149
3298.10 2101
3298.65 2191
3299.19 2059
3299.73 2049
3300.27 1781
3300.81 1854
3301.35 1913
3301.89 1937
3302.44 1988
3302.98 1814
3303.52 1800
3304.06 1937
3304.60 1964
3305.14 1905
3305.69 1938
3306.23 1820
3306.77 1966
3307.31 1874
3307.85 1861
3308.40 1962
3308.94 1822
3309.48 1925
3310.02 1891
3310.57 2004
3311.11 1933
3311.65 1965
3312.19 1948
3312.74 2041
3313.28 2022
3313.82 2019
3314.36 1987
3314.91 1827
3315.45 2156
3315.99 2158
3316.53 2051
3317.08 2177
3317.62 2057
3318.16 1926
3318.71 1981
3319.25 1998
3319.79 2080
3320.34 2005
3320.88 1795
3321.42 1906
3321.96 1835
3322.51 1799
3323.05 1850
3323.59 1938
3324.14 1865
3324.68 1870
3325.23 1832
3325.77 1881
3326.31 1812
3326.86 1865
3327.40 1860
3327.94 1864
3328.49 1919
3329.03 2043
3329.57 1898
3330.12 1891
3330.66 1782
3331.21 1948
3331.75 1825
3332.29 1883
3332.84 1885
3333.38 1907
3333.93 1894
3334.47 2014
3335.02 1946
3335.56 1841
3336.10 1972
3336.65 1897
3337.19 1967
3337.74 1872
3338.28 1796
3338.83 1785
3339.37 1860
3339.92 1974
3340.46 1919
3341.01 1850
3341.55 1927
3342.10 1869
3342.64 1928
3343.19 1824
3343.73 1821
3344.28 1845
3344.82 1843
3345.37 1965
3345.91 1765
3346.46 1927
3347.00 1842
3347.55 1737
3348.09 1806
3348.64 1828
3349.18 1834
3349.73 1840
3350.27 1942
3350.82 1925
3351.37 1920
3351.91 1800
3352.46 1698
3353.00 1761
3353.55 1853
3354.10 1956
3354.64 1901
3355.19 1930
3355.73 1957
3356.28 1864
3356.83 1779
3357.37 1697
3357.92 1675
3358.46 1699
3359.01 1821
3359.56 1805
3360.10 1853
3360.65 1584
3361.20 1610
3361.74 1769
3362.29 1865
3362.84 1752
3363.38 1754
3363.93 1769
3364.48 1792
3365.02 1772
3365.57 1840
3366.12 1819
3366.66 1718
3367.21 1822
3367.76 1774
3368.30 1767
3368.85 1731
3369.40 1722
3369.94 1705
3370.49 1807
3371.04 1961
3371.59 1800
3372.13 1839
3372.68 1821
3373.23 1932
3373.78 1955
3374.32 1741
3374.87 1743
3375.42 1825
3375.97 1855
3376.51 1792
3377.06 1663
3377.61 1606
3378.16 1653
3378.71 1745
3379.25 1813
3379.80 1844
3380.35 1714
3380.90 1780
3381.45 1659
3381.99 1730
3382.54 1778
3383.09 1647
3383.64 1700
3384.19 1815
3384.74 1720
3385.28 1597
3385.83 1660
3386.38 1736
3386.93 1544
3387.48 1728
3388.03 1761
3388.58 1771
3389.12 1985
3389.67 1953
3390.22 1871
3390.77 1991
3391.32 1809
3391.87 1832
3392.42 1885
3392.97 2056
3393.52 1895
3394.06 1757
3394.61 1712
3395.16 1613
3395.71 1636
3396.26 1859
3396.81 1758
3397.36 1738
3397.91 1643
3398.46 1627
3399.01 1777
3399.56 1719
3400.11 1645
3400.66 1643
3401.21 1758
3401.76 1814
3402.31 1760
3402.86 1733
3403.41 1662
3403.96 1690
3404.51 1567
3405.06 1536
3405.61 1706
3406.16 1759
3406.71 1718
3407.26 1804
3407.81 1690
3408.36 1821
3408.91 1839
3409.46 1784
3410.01 1642
3410.56 1696
3411.11 1703
3411.66 1742
3412.21 1714
3412.76 1651
3413.31 1654
3413.86 1728
3414.41 1733
3414.96 1839
3415.51 1846
3416.07 1788
3416.62 1749
3417.17 1703
3417.72 1812
3418.27 1784
3418.82 1803
3419.37 1688
3419.92 1801
3420.47 1811
3421.03 1847
3421.58 1877
3422.13 1748
3422.68 1625
3423.23 1603
3423.78 1666
3424.33 1659
3424.89 1553
3425.44 1594
3425.99 1769
3426.54 1742
3427.09 1667
3427.65 1628
3428.20 1682
3428.75 1773
3429.30 1656
3429.85 1681
3430.41 1660
3430.96 1802
3431.51 1679
3432.06 1700
3432.61 1678
3433.17 1724
3433.72 1710
3434.27 1955
3434.82 1758
3435.38 1573
3435.93 1741
3436.48 1774
3437.03 1697
3437.59 1729
3438.14 1891
3438.69 1732
3439.24 1656
3439.80 1703
3440.35 1787
3440.90 1815
3441.46 1781
3442.01 1722
3442.56 1710
3443.11 1691
3443.67 1767
3444.22 1802
3444.77 1791
3445.33 1672
3445.88 1730
3446.43 1746
3446.99 1814
3447.54 1691
3448.09 1760
3448.65 1787
3449.20 1827
3449.76 1822
3450.31 1820
3450.86 1736
3451.42 1641
3451.97 1544
3452.52 1599
3453.08 1687
3453.63 1822
3454.19 1537
3454.74 1743
3455.29 1730
3455.85 1833
3456.40 1913
3456.96 1813
3457.51 1813
3458.07 1787
3458.62 1792
3459.17 1769
3459.73 1916
3460.28 1734
3460.84 1659
3461.39 1875
3461.95 1743
3462.50 1732
3463.06 1695
3463.61 1790
3464.17 1859
3464.72 1774
3465.27 1859
3465.83 1910
3466.38 1850
3466.94 1838
3467.49 1786
3468.05 1748
3468.61 1842
3469.16 1699
3469.72 1743
3470.27 1799
3470.83 1802
3471.38 1880
3471.94 1889
3472.49 2008
3473.05 1767
3473.60 1808
3474.16 1685
3474.71 1866
3475.27 1878
3475.83 1707
3476.38 1723
3476.94 1747
3477.49 1745
3478.05 1753
3478.61 1851
3479.16 1741
3479.72 1836
3480.27 1869
3480.83 1848
3481.39 1861
3481.94 1812
3482.50 1835
3483.05 1793
3483.61 1871
3484.17 1771
3484.72 1692
3485.28 1663
3485.84 1790
3486.39 1778
3486.95 1780
3487.51 1725
3488.06 1993
3488.62 1955
3489.18 1914
3489.73 2080
3490.29 2031
3490.85 1948
3491.40 2031
3491.96 2218
3492.52 2256
3493.08 2366
3493.63 2264
3494.19 2186
3494.75 2249
3495.30 2345
3495.86 2458
3496.42 2307
3496.98 2241
3497.53 2350
3498.09 2224
3498.65 2317
3499.21 2356
3499.76 2453
3500.32 2473
3500.88 2621
3501.44 2599
3501.99 2804
3502.55 3098
3503.11 3543
3503.67 3623
3504.23 3951
3504.78 4144
3505.34 4340
3505.90 4808
3506.46 5052
3507.02 5269
3507.58 5341
3508.13 5004
3508.69 4858
3509.25 4695
3509.81 4003
3510.37 3707
3510.93 3257
3511.48 2904
3512.04 2665
3512.60 2496
3513.16 2239
3513.72 2177
3514.28 2177
3514.84 2177
3515.40 2216
3515.95 2006
3516.51 1878
3517.07 1983
3517.63 1846
3518.19 1964
3518.75 1990
3519.31 2004
3519.87 1790
3520.43 1731
3520.99 1908
3521.55 1903
3522.11 1954
3522.67 2029
3523.22 1927
3523.78 1761
3524.34 1840
3524.90 1772
3525.46 1710
3526.02 1697
3526.58 1873
3527.14 1888
3527.70 1937
3528.26 1905
3528.82 1955
3529.38 2103
3529.94 2019
3530.50 1924
3531.06 1950
3531.62 2015
3532.18 2093
3532.74 1926
3533.30 1955
3533.86 1942
3534.42 1965
3534.98 1963
3535.54 1939
3536.11 1920
3536.67 1933
3537.23 1938
3537.79 1936
3538.35 2149
3538.91 2211
3539.47 1982
3540.03 2019
3540.59 2113
3541.15 2177
3541.71 2297
3542.27 2155
3542.84 2139
3543.40 2246
3543.96 2216
3544.52 2241
3545.08 2083
3545.64 2302
3546.20 2287
3546.76 2403
3547.33 2295
3547.89 2171
3548.45 2097
3549.01 1985
3549.57 1984
3550.13 2026
3550.69 1942
3551.26 1818
3551.82 1842
3552.38 1741
3552.94 1756
3553.50 1834
3554.07 1863
3554.63 1828
3555.19 1727
3555.75 1693
3556.31 1848
3556.88 1745
3557.44 1788
3558.00 1775
3558.56 1758
3559.13 1685
3559.69 1750
3560.25 1726
3560.81 1762
3561.38 1723
3561.94 1755
3562.50 1881
3563.06 1998
3563.63 1900
3564.19 1829
3564.75 1796
3565.31 1779
3565.88 1777
3566.44 1783
3567.00 1696
3567.57 1782
3568.13 1804
3568.69 1818
3569.26 1757
3569.82 1816
3570.38 1865
3570.95 1937
3571.51 1838
3572.07 1839
3572.64 1708
3573.20 1739
3573.76 1892
3574.33 1785
3574.89 1719
3575.45 1791
3576.02 1791
3576.58 1859
3577.14 1851
3577.71 1776
3578.27 1633
3578.84 1759
3579.40 1737
3579.96 1785
3580.53 1883
3581.09 1944
3581.66 1876
3582.22 1903
3582.78 1903
3583.35 1932
3583.91 1887
3584.48 1908
3585.04 1932
3585.61 1903
3586.17 1993
3586.74 1890
3587.30 1928
3587.86 1819
3588.43 1827
3588.99 1871
3589.56 1894
3590.12 1740
3590.69 1680
3591.25 1701
3591.82 1732
3592.38 1699
3592.95 1606
3593.51 1642
3594.08 1694
3594.64 1671
3595.21 1548
3595.77 1629
3596.34 1714
3596.90 1633
3597.47 1604
3598.04 1683
3598.60 1726
3599.17 1754
3599.73 1714
3600.30 1714
3600.86 1719
3601.43 1685
3601.99 1828
3602.56 1800
3603.13 1793
3603.69 1796
3604.26 1579
3604.82 1617
3605.39 1703
3605.96 1830
3606.52 1841
3607.09 1699
3607.65 1745
3608.22 1767
3608.79 1798
3609.35 1757
3609.92 1833
3610.49 1677
3611.05 1487
3611.62 1740
3612.19 1820
3612.75 1721
3613.32 1690
3613.89 1642
3614.45 1730
3615.02 1699
3615.59 1791
3616.15 1693
3616.72 1871
3617.29 1919
3617.85 1841
3618.42 1879
3618.99 2000
3619.55 2029
3620.12 2093
3620.69 2099
3621.26 2186
3621.82 2132
3622.39 1934
3622.96 1876
3623.53 1906
3624.09 1869
3624.66 1780
3625.23 1853
3625.80 1695
3626.36 1710
3626.93 1598
3627.50 1655
3628.07 1695
3628.63 1657
3629.20 1734
3629.77 1734
3630.34 1968
3630.91 1708
3631.47 1752
3632.04 1806
3632.61 1868
3633.18 1919
3633.75 1914
3634.32 1957
3634.88 1949
3635.45 2061
3636.02 2007
3636.59 2066
3637.16 2048
3637.73 1975
3638.29 2031
3638.86 1930
3639.43 1921
3640.00 1846
3640.57 1825
3641.14 1878
3641.71 1753
3642.28 1691
3642.84 1673
3643.41 1820
3643.98 1901
3644.55 1775
3645.12 1796
3645.69 1746
3646.26 1924
3646.83 1712
3647.40 1775
3647.97 1782
3648.54 1770
3649.11 1868
3649.68 1750
3650.25 1657
3650.81 1794
3651.38 1875
3651.95 1925
3652.52 1831
3653.09 1724
3653.66 1675
3654.23 1711
3654.80 1687
3655.37 1704
3655.94 1766
3656.51 1668
3657.08 1728
3657.65 1856
3658.22 1697
3658.79 1705
3659.36 1827
3659.93 1775
3660.50 1691
3661.07 1649
3661.64 1795
3662.22 1786
3662.79 1622
3663.36 1812
3663.93 1722
3664.50 1772
3665.07 1693
3665.64 1827
3666.21 1967
3666.78 1928
3667.35 1692
3667.92 1792
3668.49 1810
3669.06 1832
3669.64 1779
3670.21 1652
3670.78 1750
3671.35 1612
3671.92 1592
3672.49 1670
3673.06 1718
3673.63 1783
3674.21 1767
3674.78 1683
3675.35 1653
3675.92 1572
3676.49 1731
3677.06 1765
3677.63 1657
3678.21 1678
3678.78 1734
3679.35 1731
3679.92 1633
3680.49 1668
3681.07 1672
3681.64 1625
3682.21 1487
3682.78 1643
3683.35 1588
3683.93 1649
3684.50 1661
3685.07 1591
3685.64 1588
3686.21 1596
3686.79 1653
3687.36 1796
3687.93 1726
3688.50 1820
3689.08 1815
3689.65 1737
3690.22 1775
3690.80 1685
3691.37 1652
3691.94 1746
3692.51 1878
3693.09 1636
3693.66 1629
3694.23 1636
3694.81 1721
3695.38 1634
3695.95 1609
3696.52 1574
3697.10 1515
3697.67 1557
3698.24 1636
3698.82 1609
3699.39 1649
3699.96 1609
3700.54 1478
3701.11 1506
3701.68 1417
3702.26 1452
3702.83 1527
3703.41 1547
3703.98 1545
3704.55 1544
3705.13 1679
3705.70 1656
3706.27 1625
3706.85 1487
3707.42 1572
3708.00 1504
3708.57 1557
3709.14 1583
3709.72 1643
3710.29 1618
3710.87 1492
3711.44 1771
3712.02 1794
3712.59 1667
3713.16 1490
3713.74 1597
3714.31 1695
3714.89 1747
3715.46 1680
3716.04 1555
3716.61 1517
3717.19 1645
3717.76 1532
3718.34 1476
3718.91 1370
3719.49 1539
3720.06 1650
3720.64 1611
3721.21 1436
3721.79 1474
3722.36 1412
3722.94 1603
3723.51 1575
3724.09 1344
3724.66 1424
3725.24 1561
3725.81 1552
3726.39 1563
3726.96 1527
3727.54 1545
3728.12 1618
3728.69 1642
3729.27 1598
3729.84 1535
3730.42 1559
3730.99 1609
3731.57 1668
3732.15 1663
3732.72 1656
3733.30 1786
3733.87 1775
3734.45 1761
3735.03 1530
3735.60 1653
3736.18 1692
3736.75 1655
3737.33 1530
3737.91 1702
3738.48 1715
3739.06 1644
3739.64 1704
3740.21 1603
3740.79 1631
3741.37 1672
3741.94 1678
3742.52 1587
3743.10 1607
3743.67 1508
3744.25 1693
3744.83 1714
3745.40 1620
3745.98 1596
3746.56 1599
3747.13 1696
3747.71 1673
3748.29 1663
3748.87 1577
3749.44 1660
3750.02 1606
3750.60 1593
3751.17 1535
3751.75 1500
3752.33 1610
3752.91 1535
3753.48 1546
3754.06 1602
3754.64 1720
3755.22 1588
3755.80 1584
3756.37 1643
3756.95 1569
3757.53 1581
3758.11 1558
3758.68 1627
3759.26 1517
3759.84 1592
3760.42 1608
3761.00 1510
3761.58 1591
3762.15 1624
3762.73 1629
3763.31 1673
3763.89 1523
3764.47 1497
3765.04 1549
3765.62 1498
3766.20 1568
3766.78 1402
3767.36 1461
3767.94 1540
3768.52 1504
3769.10 1621
3769.67 1608
3770.25 1647
3770.83 1695
3771.41 1690
3771.99 1816
3772.57 1746
3773.15 1536
3773.73 1608
3774.31 1627
3774.89 1639
3775.46 1628
3776.04 1519
3776.62 1519
3777.20 1601
3777.78 1565
3778.36 1598
3778.94 1581
3779.52 1645
3780.10 1666
3780.68 1468
3781.26 1583
3781.84 1703
3782.42 1589
3783.00 1604
3783.58 1725
3784.16 1698
3784.74 1572
3785.32 1439
3785.90 1595
3786.48 1631
3787.06 1715
3787.64 1734
3788.22 1570
3788.80 1550
3789.38 1635
3789.96 1675
3790.54 1619
3791.12 1690
3791.70 1711
3792.28 1612
3792.86 1662
3793.44 1664
3794.02 1741
3794.60 1806
3795.18 1766
3795.77 1741
3796.35 1650
3796.93 1731
3797.51 1842
3798.09 1824
3798.67 1825
3799.25 1945
3799.83 1885
3800.41 1737
3800.99 2028
3801.58 2055
3802.16 2093
3802.74 2094
3803.32 2212
3803.90 2157
3804.48 2243
3805.06 2314
3805.65 2149
3806.23 2034
3806.81 2069
3807.39 1906
3807.97 1889
3808.55 1983
3809.14 1808
3809.72 1869
3810.30 1831
3810.88 1796
3811.46 1687
3812.05 1782
3812.63 1799
3813.21 1801
3813.79 1851
3814.37 1989
3814.96 2001
3815.54 2076
3816.12 2252
3816.70 2366
3817.29 2117
3817.87 2262
3818.45 2144
3819.03 2025
3819.62 1868
3820.20 1826
3820.78 1871
3821.36 1840
3821.95 1769
3822.53 1907
3823.11 1776
3823.70 1667
3824.28 1695
3824.86 1735
3825.45 1882
3826.03 1806
3826.61 1649
3827.19 1554
3827.78 1640
3828.36 1770
3828.94 1616
3829.53 1565
3830.11 1632
3830.69 1689
3831.28 1593
3831.86 1523
3832.45 1578
3833.03 1592
3833.61 1562
3834.20 1642
3834.78 1713
3835.36 1672
3835.95 1754
3836.53 1727
3837.12 1772
3837.70 1655
3838.28 1634
3838.87 1692
3839.45 1645
3840.04 1538
3840.62 1535
3841.20 1511
3841.79 1621
3842.37 1547
3842.96 1588
3843.54 1591
3844.13 1659
3844.71 1677
3845.30 1462
3845.88 1493
3846.47 1503
3847.05 1555
3847.63 1584
3848.22 1647
3848.80 1583
3849.39 1633
3849.97 1563
3850.56 1620
3851.14 1656
3851.73 1610
3852.31 1629
3852.90 1578
3853.48 1655
3854.07 1731
3854.66 1828
3855.24 1885
3855.83 1764
3856.41 1682
3857.00 1791
3857.58 1730
3858.17 1700
3858.75 1575
3859.34 1609
3859.92 1580
3860.51 1658
3861.10 1746
3861.68 1638
3862.27 1626
3862.85 1576
3863.44 1735
3864.03 1613
3864.61 1580
3865.20 1580
3865.78 1627
3866.37 1698
3866.96 1584
3867.54 1792
3868.13 1708
3868.72 1586
3869.30 1700
3869.89 1646
3870.47 1695
3871.06 1728
3871.65 1644
3872.23 1564
3872.82 1667
3873.41 1723
3873.99 1709
3874.58 1551
3875.17 1491
3875.76 1554
3876.34 1667
3876.93 1652
3877.52 1527
3878.10 1586
3878.69 1646
3879.28 1714
3879.86 1764
3880.45 1626
3881.04 1635
3881.63 1613
3882.21 1534
3882.80 1659
3883.39 1738
3883.98 1696
3884.56 1600
3885.15 1493
3885.74 1517
3886.33 1514
3886.91 1483
3887.50 1521
3888.09 1559
3888.68 1407
3889.27 1541
3889.85 1549
3890.44 1520
3891.03 1615
3891.62 1514
3892.21 1560
3892.79 1559
3893.38 1738
3893.97 1587
3894.56 1527
3895.15 1592
3895.74 1630
3896.32 1539
3896.91 1584
3897.50 1504
3898.09 1473
3898.68 1585
3899.27 1574
3899.86 1451
3900.45 1617
3901.03 1500
3901.62 1542
3902.21 1520
3902.80 1635
3903.39 1550
3903.98 1622
3904.57 1648
3905.16 1707
3905.75 1567
3906.34 1543
3906.92 1477
3907.51 1454
3908.10 1477
3908.69 1428
3909.28 1497
3909.87 1497
3910.46 1451
3911.05 1549
3911.64 1416
3912.23 1481
3912.82 1497
3913.41 1495
3914.00 1452
3914.59 1394
3915.18 1484
3915.77 1588
3916.36 1492
3916.95 1387
3917.54 1499
3918.13 1492
3918.72 1380
3919.31 1393
3919.90 1535
3920.49 1563
3921.08 1461
3921.67 1510
3922.26 1392
3922.85 1484
3923.44 1499
3924.03 1482
3924.62 1541
3925.21 1437
3925.80 1469
3926.40 1496
3926.99 1398
3927.58 1360
3928.17 1418
3928.76 1406
3929.35 1316
3929.94 1430
3930.53 1430
3931.12 1500
3931.71 1413
3932.30 1355
3932.90 1389
3933.49 1371
3934.08 1318
3934.67 1427
3935.26 1417
3935.85 1411
3936.44 1511
3937.04 1411
3937.63 1321
3938.22 1474
3938.81 1491
3939.40 1418
3939.99 1530
3940.59 1416
3941.18 1420
3941.77 1377
3942.36 1449
3942.95 1520
3943.55 1496
3944.14 1476
3944.73 1573
3945.32 1486
3945.91 1411
3946.51 1532
3947.10 1435
3947.69 1338
3948.28 1452
3948.88 1614
3949.47 1526
3950.06 1538
3950.65 1532
3951.25 1470
3951.84 1464
3952.43 1424
3953.02 1451
3953.62 1337
3954.21 1331
3954.80 1367
3955.40 1526
3955.99 1535
3956.58 1438
3957.17 1526
3957.77 1424
3958.36 1422
3958.95 1612
3959.55 1348
3960.14 1483
3960.73 1573
3961.33 1461
3961.92 1541
3962.51 1561
3963.11 1567
3963.70 1465
3964.29 1381
3964.89 1390
3965.48 1539
3966.08 1416
3966.67 1453
3967.26 1530
3967.86 1452
3968.45 1473
3969.04 1468
3969.64 1579
3970.23 1566
3970.83 1473
3971.42 1591
3972.01 1482
3972.61 1387
3973.20 1377
3973.80 1357
3974.39 1370
3974.99 1442
3975.58 1429
3976.18 1422
3976.77 1420
3977.36 1326
3977.96 1398
3978.55 1365
3979.15 1423
3979.74 1386
3980.34 1406
3980.93 1464
3981.53 1450
3982.12 1492
3982.72 1445
3983.31 1476
3983.91 1583
3984.50 1572
3985.10 1498
3985.69 1456
3986.29 1278
3986.88 1301
3987.48 1486
3988.07 1487
3988.67 1402
3989.26 1447
3989.86 1459
3990.46 1492
3991.05 1426
3991.65 1375
3992.24 1502
3992.84 1597
3993.43 1488
3994.03 1559
3994.63 1540
3995.22 1462
3995.82 1575
3996.41 1530
3997.01 1486
3997.61 1478
3998.20 1493
3998.80 1477
3999.39 1549
3999.99 1453
4000.59 1461
4001.18 1326
4001.78 1360
4002.38 1350
4002.97 1315
4003.57 1390
4004.17 1397
4004.76 1429
4005.36 1304
4005.96 1357
4006.55 1376
4007.15 1428
4007.75 1440
4008.34 1371
4008.94 1532
4009.54 1404
4010.13 1470
4010.73 1562
4011.33 1579
4011.93 1543
4012.52 1582
4013.12 1469
4013.72 1501
4014.31 1488
4014.91 1413
4015.51 1450
4016.11 1433
4016.70 1534
4017.30 1508
4017.90 1415
4018.50 1484
4019.09 1473
4019.69 1556
4020.29 1545
4020.89 1571
4021.49 1559
4022.08 1459
4022.68 1367
4023.28 1415
4023.88 1501
4024.48 1482
4025.07 1437
4025.67 1463
4026.27 1616
4026.87 1595
4027.47 1641
4028.06 1568
4028.66 1474
4029.26 1649
4029.86 1692
4030.46 1625
4031.06 1684
4031.66 1767
4032.25 1724
4032.85 1706
4033.45 1523
4034.05 1507
4034.65 1436
4035.25 1529
4035.85 1484
4036.45 1443
4037.05 1349
4037.64 1306
4038.24 1386
4038.84 1358
4039.44 1286
4040.04 1438
4040.64 1437
4041.24 1336
4041.84 1414
4042.44 1397
4043.04 1465
4043.64 1353
4044.24 1363
4044.84 1420
4045.44 1351
4046.04 1363
4046.64 1342
4047.24 1252
4047.84 1422
4048.44 1459
4049.03 1445
4049.63 1412
4050.23 1466
4050.83 1473
4051.43 1442
4052.04 1447
4052.64 1531
4053.24 1498
4053.84 1480
4054.44 1409
4055.04 1399
4055.64 1495
4056.24 1493
4056.84 1418
4057.44 1393
4058.04 1514
4058.64 1565
4059.24 1551
4059.84 1369
4060.44 1393
4061.04 1440
4061.64 1402
4062.24 1477
4062.85 1398
4063.45 1408
4064.05 1387
4064.65 1348
4065.25 1470
4065.85 1514
4066.45 1476
4067.05 1471
4067.65 1528
4068.26 1498
4068.86 1420
4069.46 1532
4070.06 1410
4070.66 1463
4071.26 1398
4071.86 1369
4072.47 1365
4073.07 1430
4073.67 1381
4074.27 1332
4074.87 1263
4075.47 1230
4076.08 1212
4076.68 1414
4077.28 1440
4077.88 1427
4078.48 1460
4079.09 1441
4079.69 1453
4080.29 1470
4080.89 1382
4081.50 1375
4082.10 1405
4082.70 1407
4083.30 1423
4083.91 1512
4084.51 1436
4085.11 1337
4085.71 1389
4086.32 1351
4086.92 1529
4087.52 1332
4088.12 1432
4088.73 1409
4089.33 1398
4089.93 1348
4090.54 1460
4091.14 1356
4091.74 1363
4092.35 1457
4092.95 1592
4093.55 1506
4094.15 1384
4094.76 1342
4095.36 1324
4095.96 1246
4096.57 1478
4097.17 1344
4097.78 1412
4098.38 1483
4098.98 1414
4099.59 1445
4100.19 1420
4100.79 1235
4101.40 1390
4102.00 1514
4102.61 1544
4103.21 1567
4103.81 1647
4104.42 1711
4105.02 1586
4105.63 1674
4106.23 1642
4106.83 1754
4107.44 1606
4108.04 1491
4108.65 1517
4109.25 1458
4109.85 1448
4110.46 1377
4111.06 1492
4111.67 1389
4112.27 1379
4112.88 1485
4113.48 1438
4114.09 1263
4114.69 1406
4115.30 1425
4115.90 1335
4116.51 1370
4117.11 1442
4117.72 1366
4118.32 1462
4118.93 1415
4119.53 1396
4120.14 1380
4120.74 1371
4121.35 1426
4121.95 1475
4122.56 1487
4123.16 1445
4123.77 1496
4124.37 1483
4124.98 1460
4125.59 1360
4126.19 1315
4126.80 1341
4127.40 1381
4128.01 1246
4128.61 1299
4129.22 1396
4129.83 1342
4130.43 1350
4131.04 1322
4131.64 1464
4132.25 1452
4132.86 1419
4133.46 1394
4134.07 1394
4134.67 1349
4135.28 1446
4135.89 1533
4136.49 1442
4137.10 1558
4137.71 1467
4138.31 1448
4138.92 1543
4139.53 1431
4140.13 1430
4140.74 1572
4141.35 1625
4141.95 1647
4142.56 1517
4143.17 1462
4143.77 1571
4144.38 1655
4144.99 1645
4145.59 1497
4146.20 1668
4146.81 1747
4147.42 1581
4148.02 1484
4148.63 1395
4149.24 1350
4149.84 1475
4150.45 1429
4151.06 1397
4151.67 1373
4152.27 1342
4152.88 1456
4153.49 1422
4154.10 1492
4154.70 1455
4155.31 1499
4155.92 1402
4156.53 1455
4157.14 1434
4157.74 1275
4158.35 1400
4158.96 1377
4159.57 1374
4160.18 1515
4160.78 1477
4161.39 1454
4162.00 1274
4162.61 1383
4163.22 1426
4163.83 1386
4164.43 1349
4165.04 1435
4165.65 1448
4166.26 1455
4166.87 1489
4167.48 1553
4168.09 1406
4168.69 1454
4169.30 1381
4169.91 1389
4170.52 1388
4171.13 1330
4171.74 1422
4172.35 1320
4172.96 1384
4173.57 1464
4174.17 1530
4174.78 1438
4175.39 1416
4176.00 1442
4176.61 1516
4177.22 1416
4177.83 1391
4178.44 1473
4179.05 1553
4179.66 1514
4180.27 1503
4180.88 1500
4181.49 1553
4182.10 1479
4182.71 1404
4183.32 1503
4183.93 1411
4184.54 1392
4185.15 1313
4185.76 1370
4186.37 1376
4186.98 1342
4187.59 1426
4188.20 1458
4188.81 1360
4189.42 1340
4190.03 1399
4190.64 1424
4191.25 1468
4191.86 1327
4192.47 1355
4193.08 1294
4193.69 1335
4194.30 1241
4194.91 1319
4195.52 1324
4196.13 1331
4196.74 1469
4197.35 1604
4197.97 1577
4198.58 1527
4199.19 1441
4199.80 1474
4200.41 1366
4201.02 1210
4201.63 1255
4202.24 1322
4202.85 1360
4203.47 1323
4204.08 1360
4204.69 1371
4205.30 1307
4205.91 1429
4206.52 1345
4207.13 1404
4207.75 1364
4208.36 1281
4208.97 1384
4209.58 1406
4210.19 1398
4210.80 1341
4211.42 1309
4212.03 1354
4212.64 1289
4213.25 1309
4213.86 1464
4214.48 1301
4215.09 1339
4215.70 1412
4216.31 1514
4216.92 1468
4217.54 1404
4218.15 1379
4218.76 1465
4219.37 1396
4219.99 1393
4220.60 1485
4221.21 1458
4221.82 1497
4222.44 1479
4223.05 1481
4223.66 1529
4224.28 1487
4224.89 1453
4225.50 1469
4226.11 1519
4226.73 1466
4227.34 1405
4227.95 1457
4228.57 1436
4229.18 1440
4229.79 1408
4230.41 1361
4231.02 1468
4231.63 1515
4232.25 1456
4232.86 1454
4233.47 1574
4234.09 1591
4234.70 1524
4235.31 1429
4235.93 1542
4236.54 1640
4237.15 1498
4237.77 1499
4238.38 1549
4239.00 1474
4239.61 1562
4240.22 1623
4240.84 1653
4241.45 1497
4242.07 1415
4242.68 1388
4243.29 1298
4243.91 1378
4244.52 1516
4245.14 1491
4245.75 1396
4246.37 1433
4246.98 1535
4247.59 1647
4248.21 1790
4248.82 1780
4249.44 1679
4250.05 1678
4250.67 1605
4251.28 1634
4251.90 1876
4252.51 1593
4253.13 1478
4253.74 1555
4254.36 1556
4254.97 1611
4255.59 1526
4256.20 1446
4256.82 1403
4257.43 1460
4258.05 1465
4258.66 1450
4259.28 1370
4259.89 1402
4260.51 1494
4261.12 1505
4261.74 1439
4262.35 1504
4262.97 1387
4263.59 1361
4264.20 1422
4264.82 1341
4265.43 1367
4266.05 1491
4266.66 1359
4267.28 1297
4267.90 1469
4268.51 1422
4269.13 1557
4269.74 1454
4270.36 1513
4270.98 1494
4271.59 1398
4272.21 1356
4272.83 1516
4273.44 1383
4274.06 1361
4274.68 1466
4275.29 1487
4275.91 1603
4276.52 1642
4277.14 1680
4277.76 1807
4278.37 1787
4278.99 1779
4279.61 1830
4280.23 1841
4280.84 1767
4281.46 1821
4282.08 1621
4282.69 1511
4283.31 1414
4283.93 1567
4284.54 1475
4285.16 1483
4285.78 1463
4286.40 1441
4287.01 1207
4287.63 1325
4288.25 1357
4288.87 1559
4289.48 1603
4290.10 1529
4290.72 1577
4291.34 1573
4291.95 1539
4292.57 1418
4293.19 1487
4293.81 1435
4294.42 1383
4295.04 1436
4295.66 1416
4296.28 1391
4296.90 1364
4297.51 1427
4298.13 1472
4298.75 1501
4299.37 1444
4299.99 1408
4300.61 1440
4301.22 1377
4301.84 1423
4302.46 1426
4303.08 1340
4303.70 1336
4304.32 1288
4304.94 1415
4305.55 1397
4306.17 1343
4306.79 1309
4307.41 1394
4308.03 1451
4308.65 1376
4309.27 1369
4309.89 1494
4310.50 1453
4311.12 1412
4311.74 1313
4312.36 1324
4312.98 1371
4313.60 1293
4314.22 1328
4314.84 1403
4315.46 1498
4316.08 1296
4316.70 1371
4317.32 1379
4317.94 1385
4318.56 1407
4319.18 1302
4319.80 1167
4320.42 1275
4321.04 1426
4321.65 1275
4322.27 1383
4322.89 1409
4323.51 1294
4324.13 1309
4324.75 1361
4325.37 1322
4325.99 1298
4326.62 1428
4327.24 1502
4327.86 1329
4328.48 1330
4329.10 1282
4329.72 1350
4330.34 1320
4330.96 1255
4331.58 1219
4332.20 1267
4332.82 1291
4333.44 1337
4334.06 1363
4334.68 1346
4335.30 1268
4335.92 1336
4336.54 1237
4337.16 1257
4337.79 1373
4338.41 1240
4339.03 1231
4339.65 1322
4340.27 1247
4340.89 1275
4341.51 1241
4342.13 1242
4342.76 1321
4343.38 1315
4344.00 1309
4344.62 1384
4345.24 1315
4345.86 1382
4346.48 1330
4347.11 1467
4347.73 1538
4348.35 1280
4348.97 1354
4349.59 1347
4350.22 1374
4350.84 1440
4351.46 1429
4352.08 1483
4352.70 1356
4353.33 1311
4353.95 1372
4354.57 1411
4355.19 1399
4355.81 1280
4356.44 1304
4357.06 1328
4357.68 1295
4358.30 1225
4358.93 1270
4359.55 1375
4360.17 1270
4360.79 1179
4361.42 1242
4362.04 1259
4362.66 1208
4363.28 1182
4363.91 1299
4364.53 1335
4365.15 1335
4365.78 1334
4366.40 1360
4367.02 1361
4367.65 1323
4368.27 1351
4368.89 1313
4369.52 1267
4370.14 1187
4370.76 1177
4371.39 1191
4372.01 1327
4372.63 1204
4373.26 1238
4373.88 1147
4374.50 1228
4375.13 1190
4375.75 1202
4376.37 1229
4377.00 1176
4377.62 1330
4378.25 1313
4378.87 1299
4379.49 1319
4380.12 1318
4380.74 1402
4381.37 1202
4381.99 1218
4382.61 1413
4383.24 1492
4383.86 1347
4384.49 1265
4385.11 1289
4385.74 1299
4386.36 1265
4386.98 1240
4387.61 1306
4388.23 1221
4388.86 1319
4389.48 1243
4390.11 1157
4390.73 1248
4391.36 1234
4391.98 1228
4392.61 1212
4393.23 1266
4393.86 1260
4394.48 1170
4395.11 1229
4395.73 1110
4396.36 1176
4396.98 1168
4397.61 1246
4398.23 1283
4398.86 1230
4399.48 1337
4400.11 1303
4400.74 1281
4401.36 1230
4401.99 1224
4402.61 1221
4403.24 1342
4403.86 1271
4404.49 1256
4405.11 1259
4405.74 1265
4406.37 1362
4406.99 1332
4407.62 1379
4408.24 1307
4408.87 1266
4409.50 1205
4410.12 1286
4410.75 1215
4411.38 1216
4412.00 1234
4412.63 1289
4413.25 1280
4413.88 1361
4414.51 1209
4415.13 1199
4415.76 1225
4416.39 1249
4417.01 1246
4417.64 1209
4418.27 1176
4418.89 1242
4419.52 1277
4420.15 1269
4420.77 1254
4421.40 1191
4422.03 1151
4422.66 1169
4423.28 1143
4423.91 1256
4424.54 1174
4425.16 1188
4425.79 1217
4426.42 1240
4427.05 1266
4427.67 1178
4428.30 1288
4428.93 1305
4429.56 1140
4430.18 1125
4430.81 1143
4431.44 1100
4432.07 1080
4432.69 1144
4433.32 1231
4433.95 1207
4434.58 1291
4435.21 1253
4435.83 1312
4436.46 1249
4437.09 1232
4437.72 1262
4438.35 1216
4438.97 1200
4439.60 1252
4440.23 1133
4440.86 1077
4441.49 1173
4442.12 1187
4442.74 1197
4443.37 1186
4444.00 1199
4444.63 1217
4445.26 1193
4445.89 1265
4446.52 1254
4447.14 1300
4447.77 1281
4448.40 1393
4449.03 1265
4449.66 1283
4450.29 1259
4450.92 1292
4451.55 1205
4452.18 1307
4452.81 1327
4453.44 1167
4454.06 1124
4454.69 1190
4455.32 1218
4455.95 1218
4456.58 1227
4457.21 1169
4457.84 1202
4458.47 1136
4459.10 1136
4459.73 1276
4460.36 1239
4460.99 1194
4461.62 1184
4462.25 1136
4462.88 1192
4463.51 1195
4464.14 1182
4464.77 1125
4465.40 1134
4466.03 1100
4466.66 1090
4467.29 1220
4467.92 1241
4468.55 1246
4469.18 1151
4469.81 1083
4470.44 1133
4471.07 1218
4471.70 1208
4472.33 1106
4472.96 1073
4473.59 1074
4474.22 1016
4474.86 1127
4475.49 1182
4476.12 1119
4476.75 1154
4477.38 1186
4478.01 1133
4478.64 1083
4479.27 1123
4479.90 1232
4480.53 1258
4481.17 1177
4481.80 1088
4482.43 1126
4483.06 1017
4483.69 1105
4484.32 1162
4484.95 1101
4485.58 1123
4486.22 1177
4486.85 1176
4487.48 1210
4488.11 1119
4488.74 1054
4489.37 1095
4490.01 1086
4490.64 1144
4491.27 1123
4491.90 1173
4492.53 1221
4493.17 1215
4493.80 1259
4494.43 1187
4495.06 1113
4495.70 1135
4496.33 1074
4496.96 1140
4497.59 1262
4498.22 1109
4498.86 1138
4499.49 1222
4500.12 1229
4500.75 1194
4501.39 1259
4502.02 1168
4502.65 1178
4503.29 1169
4503.92 1186
4504.55 1098
4505.18 1201
4505.82 1231
4506.45 1173
4507.08 1132
4507.72 1132
4508.35 1216
4508.98 1184
4509.62 1085
4510.25 1171
4510.88 1113
4511.52 1076
4512.15 1040
4512.78 1107
4513.42 1216
4514.05 1248
4514.68 1250
4515.32 1295
4515.95 1192
4516.58 1106
4517.22 1078
4517.85 1200
4518.48 1226
4519.12 1219
4519.75 1276
4520.39 1182
4521.02 1118
4521.65 1120
4522.29 1172
4522.92 1184
4523.56 1184
4524.19 1197
4524.83 1174
4525.46 1161
4526.09 1189
4526.73 1312
4527.36 1247
4528.00 1270
4528.63 1172
4529.27 1304
4529.90 1397
4530.54 1349
4531.17 1364
4531.81 1346
4532.44 1380
4533.07 1368
4533.71 1374
4534.34 1376
4534.98 1309
4535.61 1297
4536.25 1315
4536.88 1286
4537.52 1332
4538.16 1242
4538.79 1152
4539.43 1150
4540.06 1225
4540.70 1254
4541.33 1161
4541.97 1104
4542.60 1170
4543.24 1164
4543.87 1250
4544.51 1311
4545.15 1218
4545.78 1142
4546.42 1112
4547.05 1223
4547.69 1331
4548.32 1257
4548.96 1162
4549.60 1148
4550.23 1183
4550.87 1174
4551.50 1126
4552.14 1133
4552.78 1180
4553.41 1178
4554.05 1087
4554.69 1120
4555.32 1236
4555.96 1176
4556.60 1261
4557.23 1229
4557.87 1246
4558.51 1243
4559.14 1124
4559.78 1064
4560.42 1180
4561.05 1219
4561.69 1126
4562.33 1123
4562.96 1073
4563.60 1007
4564.24 1008
4564.87 1083
4565.51 1165
4566.15 1227
4566.79 1213
4567.42 1295
4568.06 1243
4568.70 1142
4569.33 1151
4569.97 1134
4570.61 1175
4571.25 1235
4571.88 1145
4572.52 1162
4573.16 1185
4573.80 1267
4574.44 1172
4575.07 1268
4575.71 1266
4576.35 1108
4576.99 1163
4577.62 1177
4578.26 1113
4578.90 1095
4579.54 1126
4580.18 1181
4580.82 1108
4581.45 988
4582.09 1054
4582.73 1125
4583.37 1039
4584.01 1048
4584.65 1212
4585.28 1165
4585.92 1083
4586.56 989
4587.20 1132
4587.84 1152
4588.48 1199
4589.12 1173
4589.75 1082
4590.39 1103
4591.03 1124
4591.67 1182
4592.31 1220
4592.95 1101
4593.59 1129
4594.23 1186
4594.87 1236
4595.51 1205
4596.15 1158
4596.78 1174
4597.42 1167
4598.06 1060
4598.70 1092
4599.34 1099
4599.98 1185
4600.62 1169
4601.26 1122
4601.90 1088
4602.54 1093
4603.18 1148
4603.82 1208
4604.46 1186
4605.10 1055
4605.74 1085
4606.38 1158
4607.02 1140
4607.66 1152
4608.30 1148
4608.94 1182
4609.58 1198
4610.22 1192
4610.86 1193
4611.50 1115
4612.14 1091
4612.78 1102
4613.42 1200
4614.06 1230
4614.70 1176
4615.34 1236
4615.98 1203
4616.63 1131
4617.27 1148
4617.91 1200
4618.55 1203
4619.19 1289
4619.83 1212
4620.47 1117
4621.11 1103
4621.75 1164
4622.39 1227
4623.03 1218
4623.68 1112
4624.32 1133
4624.96 1185
4625.60 1170
4626.24 1157
4626.88 1097
4627.52 1161
4628.17 1204
4628.81 1172
4629.45 1114
4630.09 1229
4630.73 1167
4631.37 1095
4632.02 1117
4632.66 1067
4633.30 1226
4633.94 1172
4634.58 1200
4635.22 1239
4635.87 1168
4636.51 1207
4637.15 977
4637.79 1175
4638.44 1230
4639.08 1180
4639.72 1119
4640.36 1152
4641.00 1165
4641.65 1080
4642.29 1187
4642.93 1174
4643.57 1084
4644.22 1140
4644.86 1046
4645.50 1104
4646.15 1271
4646.79 1115
4647.43 1179
4648.07 1265
4648.72 1212
4649.36 1234
4650.00 1171
4650.65 1116
4651.29 1156
4651.93 1156
4652.57 1045
4653.22 1143
4653.86 1218
4654.50 1163
4655.15 1169
4655.79 1168
4656.44 1190
4657.08 1234
4657.72 1232
4658.37 1178
4659.01 1238
4659.65 1268
4660.30 1249
4660.94 1207
4661.58 1281
4662.23 1250
4662.87 1280
4663.52 1291
4664.16 1277
4664.80 1319
4665.45 1224
4666.09 1313
4666.74 1301
4667.38 1266
4668.02 1288
4668.67 1211
4669.31 1283
4669.96 1225
4670.60 1346
4671.25 1293
4671.89 1304
4672.54 1274
4673.18 1335
4673.83 1312
4674.47 1234
4675.11 1229
4675.76 1235
4676.40 1195
4677.05 1237
4677.69 1358
4678.34 1537
4678.98 1305
4679.63 1300
4680.27 1416
4680.92 1511
4681.56 1506
4682.21 1404
4682.85 1478
4683.50 1551
4684.15 1560
4684.79 1499
4685.44 1518
4686.08 1396
4686.73 1342
4687.37 1317
4688.02 1135
4688.66 1279
4689.31 1210
4689.96 1196
4690.60 1247
4691.25 1107
4691.89 1086
4692.54 1211
4693.19 1235
4693.83 1119
4694.48 1101
4695.12 1166
4695.77 1250
4696.42 1191
4697.06 1162
4697.71 1236
4698.36 1241
4699.00 1279
4699.65 1203
4700.29 1159
4700.94 1172
4701.59 1109
4702.23 1213
4702.88 1264
4703.53 1149
4704.17 1220
4704.82 1271
4705.47 1278
4706.11 1131
4706.76 1127
4707.41 1116
4708.06 1189
4708.70 1230
4709.35 1221
4710.00 1226
4710.64 1330
4711.29 1265
4711.94 1167
4712.59 1209
4713.23 1130
4713.88 1226
4714.53 1221
4715.18 1196
4715.82 1137
4716.47 1193
4717.12 1189
4717.77 1283
4718.41 1263
4719.06 1257
4719.71 1207
4720.36 1231
4721.01 1131
4721.65 1160
4722.30 1214
4722.95 1312
4723.60 1266
4724.25 1338
4724.89 1192
4725.54 1212
4726.19 1175
4726.84 1200
4727.49 1108
4728.14 1181
4728.78 1189
4729.43 1263
4730.08 1222
4730.73 1209
4731.38 1237
4732.03 1299
4732.68 1168
4733.32 1218
4733.97 1235
4734.62 1215
4735.27 1400
4735.92 1232
4736.57 1257
4737.22 1290
4737.87 1365
4738.52 1275
4739.16 1331
4739.81 1234
4740.46 1167
4741.11 1320
4741.76 1342
4742.41 1192
4743.06 1208
4743.71 1319
4744.36 1288
4745.01 1352
4745.66 1306
4746.31 1277
4746.96 1378
4747.61 1352
4748.26 1524
4748.91 1586
4749.56 1672
4750.21 1728
4750.86 1815
4751.51 2154
4752.16 2377
4752.81 2509
4753.46 2661
4754.11 2624
4754.76 2658
4755.41 2552
4756.06 2401
4756.71 2203
4757.36 2046
4758.01 1794
4758.66 1709
4759.31 1561
4759.96 1529
4760.61 1493
4761.26 1310
4761.91 1182
4762.56 1216
4763.22 1273
4763.87 1258
4764.52 1202
4765.17 1244
4765.82 1181
4766.47 1252
4767.12 1230
4767.77 1253
4768.42 1209
4769.07 1178
4769.73 1164
4770.38 1133
4771.03 1142
4771.68 1113
4772.33 1256
4772.98 1124
4773.63 1125
4774.29 1117
4774.94 1164
4775.59 1144
4776.24 1189
4776.89 1176
4777.54 1180
4778.20 1160
4778.85 1254
4779.50 1253
4780.15 1232
4780.80 1255
4781.46 1118
4782.11 1122
4782.76 1157
4783.41 1281
4784.06 1239
4784.72 1156
4785.37 1264
4786.02 1369
4786.67 1213
4787.33 1247
4787.98 1326
4788.63 1188
4789.28 1255
4789.94 1334
4790.59 1304
4791.24 1355
4791.89 1347
4792.55 1355
4793.20 1379
4793.85 1264
4794.51 1362
4795.16 1377
4795.81 1232
4796.47 1241
4797.12 1199
4797.77 1154
4798.42 1304
4799.08 1277
4799.73 1237
4800.38 1148
4801.04 1114
4801.69 1190
4802.35 1026
4803.00 986
4803.65 1026
4804.31 1233
4804.96 1092
4805.61 1121
4806.27 1068
4806.92 1167
4807.57 1061
4808.23 1120
4808.88 1050
4809.54 1075
4810.19 1321
4810.84 1234
4811.50 1159
4812.15 1113
4812.81 1082
4813.46 1208
4814.12 1122
4814.77 1140
4815.42 1073
4816.08 1020
4816.73 1090
4817.39 1155
4818.04 1182
4818.70 1165
4819.35 1137
4820.01 1104
4820.66 1084
4821.32 1114
4821.97 1170
4822.63 1226
4823.28 1225
4823.94 1201
4824.59 1220
4825.25 1182
4825.90 1244
4826.56 1186
4827.21 1221
4827.87 1212
4828.52 1249
4829.18 1190
4829.83 1419
4830.49 1252
4831.14 1259
4831.80 1250
4832.45 1231
4833.11 1192
4833.76 1270
4834.42 1329
4835.08 1322
4835.73 1195
4836.39 1164
4837.04 1290
4837.70 1278
4838.36 1264
4839.01 1250
4839.67 1220
4840.32 1149
4840.98 1194
4841.64 1181
4842.29 1323
4842.95 1151
4843.60 1088
4844.26 1224
4844.92 1231
4845.57 1123
4846.23 1186
4846.89 1190
4847.54 1191
4848.20 1139
4848.86 1248
4849.51 1214
4850.17 1120
4850.83 1220
4851.48 1315
4852.14 1261
4852.80 1236
4853.45 1306
4854.11 1144
4854.77 1201
4855.43 1202
4856.08 1246
4856.74 1174
4857.40 1121
4858.05 1132
4858.71 1119
4859.37 1153
4860.03 1194
4860.68 1203
4861.34 1167
4862.00 1234
4862.66 1215
4863.31 1329
4863.97 1188
4864.63 1241
4865.29 1179
4865.95 1263
4866.60 1223
4867.26 1237
4867.92 1233
4868.58 1283
4869.23 1276
4869.89 1188
4870.55 1201
4871.21 1157
4871.87 1210
4872.53 1245
4873.18 1154
4873.84 1111
4874.50 1103
4875.16 1063
4875.82 1085
4876.48 1164
4877.13 1111
4877.79 1046
4878.45 1147
4879.11 1152
4879.77 1139
4880.43 1099
4881.09 1201
4881.75 1202
4882.40 1108
4883.06 1027
4883.72 1075
4884.38 1101
4885.04 1176
4885.70 1163
4886.36 1116
4887.02 1132
4887.68 1157
4888.34 1179
4889.00 1200
4889.66 1147
4890.32 1133
4890.97 1273
4891.63 1310
4892.29 1283
4892.95 1088
4893.61 1216
4894.27 1145
4894.93 1143
4895.59 1223
4896.25 1199
4896.91 1263
4897.57 1188
4898.23 1213
4898.89 1237
4899.55 1176
4900.21 1329
4900.87 1403
4901.53 1270
4902.19 1414
4902.85 1332
4903.51 1325
4904.17 1341
4904.83 1330
4905.50 1286
4906.16 1207
4906.82 1200
4907.48 1147
4908.14 1157
4908.80 1189
4909.46 1132
4910.12 1118
4910.78 1171
4911.44 1209
4912.10 1241
4912.76 1236
4913.42 1215
4914.09 1241
4914.75 1179
4915.41 1120
4916.07 1184
4916.73 1143
4917.39 1158
4918.05 1211
4918.71 1124
4919.38 1045
4920.04 1038
4920.70 1104
4921.36 1046
4922.02 1025
4922.68 1155
4923.35 1048
4924.01 1113
4924.67 1023
4925.33 985
4925.99 1021
4926.65 1073
4927.32 1123
4927.98 1047
4928.64 1089
4929.30 1059
4929.96 1100
4930.63 1128
4931.29 1065
4931.95 1099
4932.61 1152
4933.28 1155
4933.94 1129
4934.60 1075
4935.26 1075
4935.93 1126
4936.59 1173
4937.25 1161
4937.91 1016
4938.58 1089
4939.24 951
4939.90 956
4940.56 944
4941.23 1083
4941.89 1087
4942.55 1065
4943.22 1134
4943.88 1159
4944.54 971
4945.21 1074
4945.87 1148
4946.53 928
4947.20 1008
4947.86 1135
4948.52 1058
4949.19 1050
4949.85 1034
4950.51 992
4951.18 964
4951.84 1035
4952.50 1070
4953.17 1070
4953.83 1105
4954.49 1104
4955.16 1089
4955.82 1091
4956.49 998
4957.15 1039
4957.81 1089
4958.48 1040
4959.14 1072
4959.81 1082
4960.47 1069
4961.14 1172
4961.80 1176
4962.46 1138
4963.13 1082
4963.79 1084
4964.46 1202
4965.12 1187
4965.79 1169
4966.45 1157
4967.12 1270
4967.78 1265
4968.44 1126
4969.11 1038
4969.77 1099
4970.44 1143
4971.10 1076
4971.77 1020
4972.43 952
4973.10 1077
4973.76 1097
4974.43 995
4975.09 986
4975.76 1129
4976.42 1108
4977.09 1135
4977.76 1096
4978.42 1075
4979.09 1009
4979.75 1121
4980.42 1029
4981.08 1061
4981.75 1021
4982.41 1044
4983.08 1100
4983.75 1089
4984.41 1094
4985.08 1112
4985.74 1077
4986.41 1185
4987.07 1160
4987.74 1102
4988.41 1227
4989.07 1115
4989.74 1215
4990.41 1206
4991.07 1204
4991.74 1256
4992.40 1243
4993.07 1230
4993.74 1340
4994.40 1395
4995.07 1228
4995.74 1112
4996.40 1154
4997.07 1145
4997.74 1141
4998.40 1188
4999.07 1174
4999.74 1067
5000.40 1086
5001.07 1130
5001.74 1122
5002.40 1212
5003.07 1101
5003.74 961
5004.41 1092
5005.07 979
5005.74 919
5006.41 1020
5007.07 953
5007.74 978
5008.41 973
5009.08 969
5009.74 967
5010.41 1050
5011.08 999
5011.75 955
5012.41 1017
5013.08 1069
5013.75 1037
5014.42 968
5015.09 1088
5015.75 1095
5016.42 1037
5017.09 1022
5017.76 983
5018.43 1024
5019.09 1025
5019.76 1135
5020.43 1101
5021.10 1034
5021.77 1126
5022.44 1145
5023.10 1115
5023.77 1110
5024.44 1135
5025.11 1070
5025.78 1101
5026.45 1059
5027.11 1172
5027.78 1146
5028.45 1182
5029.12 1117
5029.79 1071
5030.46 1068
5031.13 1046
5031.80 1078
5032.47 1053
5033.13 1109
5033.80 1146
5034.47 1072
5035.14 1013
5035.81 1010
5036.48 1048
5037.15 1024
5037.82 1018
5038.49 1021
5039.16 1011
5039.83 1148
5040.50 983
5041.17 1013
5041.84 1114
5042.51 1072
5043.18 1035
5043.85 934
5044.52 1083
5045.18 1173
5045.85 1131
5046.52 1041
5047.19 1056
5047.86 1033
5048.53 1078
5049.20 1045
5049.88 1050
5050.55 1085
5051.22 1004
5051.89 1087
5052.56 1079
5053.23 1136
5053.90 1094
5054.57 985
5055.24 1013
5055.91 1068
5056.58 1029
5057.25 1050
5057.92 1020
5058.59 1044
5059.26 1042
5059.93 1048
5060.60 940
5061.27 1059
5061.95 1096
5062.62 1000
5063.29 1116
5063.96 1138
5064.63 1085
5065.30 1072
5065.97 1026
5066.64 1041
5067.31 1153
5067.99 1005
5068.66 984
5069.33 998
5070.00 989
5070.67 1008
5071.34 920
5072.02 1018
5072.69 987
5073.36 1070
5074.03 992
5074.70 997
5075.37 1016
5076.05 1036
5076.72 981
5077.39 1027
5078.06 1054
5078.73 976
5079.41 969
5080.08 1096
5080.75 996
5081.42 965
5082.10 1021
5082.77 1114
5083.44 998
5084.11 1048
5084.78 919
5085.46 996
5086.13 1044
5086.80 1007
5087.48 940
5088.15 953
5088.82 1051
5089.49 995
5090.17 1030
5090.84 1061
5091.51 1042
5092.19 1106
5092.86 1043
5093.53 917
5094.20 1021
5094.88 1075
5095.55 962
5096.22 1011
5096.90 1071
5097.57 1116
5098.24 950
5098.92 1021
5099.59 1097
5100.26 971
5100.94 861
5101.61 1005
5102.29 1023
5102.96 1004
5103.63 928
5104.31 1027
5104.98 1056
5105.65 940
5106.33 983
5107.00 928
5107.68 998
5108.35 1027
5109.02 1031
5109.70 1020
5110.37 1063
5111.05 1028
5111.72 1008
5112.40 1043
5113.07 994
5113.74 1029
5114.42 1012
5115.09 987
5115.77 902
5116.44 1049
5117.12 1077
5117.79 1061
5118.47 987
5119.14 906
5119.82 1033
5120.49 1056
5121.17 1025
5121.84 1082
5122.52 1000
5123.19 910
5123.87 1089
5124.54 1084
5125.22 996
5125.89 993
5126.57 1023
5127.24 988
5127.92 975
5128.59 1036
5129.27 1069
5129.94 960
5130.62 934
5131.29 1012
5131.97 978
5132.65 928
5133.32 898
5134.00 884
5134.67 997
5135.35 1016
5136.02 921
5136.70 988
5137.38 900
5138.05 917
5138.73 963
5139.40 945
5140.08 1078
5140.76 980
5141.43 1061
5142.11 983
5142.79 917
5143.46 939
5144.14 1053
5144.81 1095
5145.49 994
5146.17 1047
5146.84 958
5147.52 992
5148.20 1005
5148.87 856
5149.55 916
5150.23 966
5150.90 942
5151.58 1045
5152.26 938
5152.94 932
5153.61 965
5154.29 1005
5154.97 1002
5155.64 1016
5156.32 999
5157.00 1000
5157.68 954
5158.35 910
5159.03 922
5159.71 974
5160.39 907
5161.06 950
5161.74 981
5162.42 940
5163.10 935
5163.77 922
5164.45 936
5165.13 884
5165.81 913
5166.48 926
5167.16 878
5167.84 928
5168.52 1028
5169.20 987
5169.87 996
5170.55 958
5171.23 1037
5171.91 990
5172.59 1059
5173.27 1030
5173.94 997
5174.62 918
5175.30 1100
5175.98 1089
5176.66 997
5177.34 1025
5178.02 951
5178.69 995
5179.37 1007
5180.05 1033
5180.73 980
5181.41 915
5182.09 924
5182.77 956
5183.45 979
5184.12 1023
5184.80 963
5185.48 947
5186.16 995
5186.84 957
5187.52 941
5188.20 948
5188.88 968
5189.56 947
5190.24 929
5190.92 970
5191.60 964
5192.28 944
5192.96 1011
5193.64 984
5194.32 940
5195.00 962
5195.68 953
5196.36 922
5197.03 939
5197.71 899
5198.39 835
5199.07 895
5199.75 949
5200.44 915
5201.12 898
5201.80 968
5202.48 921
5203.16 936
5203.84 841
5204.52 871
5205.20 966
5205.88 992
5206.56 966
5207.24 1059
5207.92 1064
5208.60 1017
5209.28 1057
5209.96 1063
5210.64 990
5211.32 1032
5212.00 973
5212.68 965
5213.37 1101
5214.05 1011
5214.73 993
5215.41 965
5216.09 1009
5216.77 1063
5217.45 1096
5218.13 1029
5218.81 972
5219.50 980
5220.18 925
5220.86 945
5221.54 949
5222.22 892
5222.90 918
5223.59 939
5224.27 937
5224.95 914
5225.63 905
5226.31 929
5226.99 1002
5227.68 956
5228.36 941
5229.04 914
5229.72 994
5230.40 975
5231.09 978
5231.77 865
5232.45 913
5233.13 982
5233.81 955
5234.50 986
5235.18 957
5235.86 991
5236.54 956
5237.23 978
5237.91 1005
5238.59 956
5239.27 946
5239.96 990
5240.64 966
5241.32 971
5242.01 1042
5242.69 1002
5243.37 935
5244.05 942
5244.74 977
5245.42 913
5246.10 926
5246.79 938
5247.47 891
5248.15 957
5248.84 932
5249.52 876
5250.20 957
5250.89 1062
5251.57 927
5252.25 939
5252.94 898
5253.62 807
5254.30 900
5254.99 910
5255.67 944
5256.36 935
5257.04 896
5257.72 1010
5258.41 928
5259.09 891
5259.78 927
5260.46 887
5261.14 892
5261.83 908
5262.51 985
5263.20 933
5263.88 952
5264.56 919
5265.25 891
5265.93 913
5266.62 1037
5267.30 995
5267.99 972
5268.67 875
5269.36 975
5270.04 1024
5270.73 935
5271.41 856
5272.09 1002
5272.78 965
5273.46 1023
5274.15 951
5274.83 1016
5275.52 933
5276.20 909
5276.89 989
5277.57 940
5278.26 909
5278.94 956
5279.63 927
5280.32 909
5281.00 1076
5281.69 1060
5282.37 1036
5283.06 955
5283.74 972
5284.43 1115
5285.11 1006
5285.80 912
5286.49 996
5287.17 1016
5287.86 905
5288.54 900
5289.23 858
5289.91 961
5290.60 939
5291.29 918
5291.97 887
5292.66 905
5293.35 948
5294.03 882
5294.72 889
5295.40 852
5296.09 912
5296.78 839
5297.46 906
5298.15 975
5298.84 965
5299.52 1054
5300.21 1056
5300.90 1002
5301.58 998
5302.27 1013
5302.96 979
5303.64 1016
5304.33 994
5305.02 1020
5305.70 1110
5306.39 1016
5307.08 954
5307.77 960
5308.45 927
5309.14 889
5309.83 958
5310.51 937
5311.20 980
5311.89 910
5312.58 882
5313.26 781
5313.95 821
5314.64 830
5315.33 906
5316.01 866
5316.70 833
5317.39 934
5318.08 909
5318.77 908
5319.45 886
5320.14 1003
5320.83 955
5321.52 891
5322.20 895
5322.89 960
5323.58 957
5324.27 988
5324.96 903
5325.65 914
5326.33 885
5327.02 856
5327.71 863
5328.40 900
5329.09 942
5329.78 946
5330.46 878
5331.15 930
5331.84 852
5332.53 850
5333.22 837
5333.91 888
5334.60 890
5335.29 889
5335.98 983
5336.66 883
5337.35 1009
5338.04 935
5338.73 1002
5339.42 991
5340.11 1003
5340.80 1006
5341.49 1018
5342.18 1009
5342.87 935
5343.56 864
5344.25 931
5344.94 936
5345.62 925
5346.31 904
5347.00 868
5347.69 919
5348.38 896
5349.07 865
5349.76 865
5350.45 900
5351.14 884
5351.83 920
5352.52 941
5353.21 987
5353.90 872
5354.59 853
5355.28 978
5355.97 951
5356.66 877
5357.35 857
5358.04 870
5358.74 948
5359.43 942
5360.12 980
5360.81 979
5361.50 895
5362.19 898
5362.88 896
5363.57 838
5364.26 886
5364.95 938
5365.64 898
5366.33 886
5367.02 859
5367.71 935
5368.41 932
5369.10 863
5369.79 939
5370.48 873
5371.17 836
5371.86 927
5372.55 973
5373.24 913
5373.94 934
5374.63 896
5375.32 852
5376.01 874
5376.70 971
5377.39 1018
5378.08 1045
5378.78 922
5379.47 873
5380.16 854
5380.85 900
5381.54 937
5382.24 933
5382.93 885
5383.62 925
5384.31 889
5385.00 883
5385.70 894
5386.39 907
5387.08 889
5387.77 937
5388.47 978
5389.16 917
5389.85 804
5390.54 887
5391.23 874
5391.93 858
5392.62 871
5393.31 930
5394.01 873
5394.70 926
5395.39 875
5396.08 892
5396.78 916
5397.47 871
5398.16 912
5398.86 826
5399.55 811
5400.24 824
5400.93 918
5401.63 831
5402.32 844
5403.01 868
5403.71 989
5404.40 966
5405.09 969
5405.79 922
5406.48 900
5407.17 887
5407.87 940
5408.56 917
5409.26 865
5409.95 906
5410.64 943
5411.34 868
5412.03 872
5412.72 902
5413.42 844
5414.11 947
5414.81 972
5415.50 859
5416.19 830
5416.89 857
5417.58 888
5418.28 807
5418.97 917
5419.67 815
5420.36 805
5421.05 894
5421.75 919
5422.44 853
5423.14 827
5423.83 872
5424.53 882
5425.22 792
5425.92 851
5426.61 900
5427.31 939
5428.00 828
5428.70 897
5429.39 1006
5430.09 945
5430.78 899
5431.48 924
5432.17 963
5432.87 986
5433.56 931
5434.26 975
5434.95 935
5435.65 873
5436.34 979
5437.04 886
5437.73 1051
5438.43 985
5439.13 890
5439.82 885
5440.52 941
5441.21 939
5441.91 969
5442.60 874
5443.30 847
5444.00 911
5444.69 859
5445.39 852
5446.08 786
5446.78 887
5447.48 917
5448.17 976
5448.87 897
5449.56 913
5450.26 944
5450.96 886
5451.65 956
5452.35 1027
5453.05 986
5453.74 975
5454.44 904
5455.14 943
5455.83 971
5456.53 936
5457.23 821
5457.92 899
5458.62 863
5459.32 863
5460.01 993
5460.71 1017
5461.41 930
5462.11 952
5462.80 945
5463.50 954
5464.20 980
5464.89 876
5465.59 910
5466.29 864
5466.99 822
5467.68 920
5468.38 957
5469.08 1007
5469.78 923
5470.47 906
5471.17 828
5471.87 863
5472.57 897
5473.26 882
5473.96 867
5474.66 818
5475.36 925
5476.06 930
5476.75 812
5477.45 845
5478.15 950
5478.85 956
5479.55 964
5480.24 941
5480.94 1068
5481.64 997
5482.34 960
5483.04 942
5483.74 974
5484.43 984
5485.13 963
5485.83 965
5486.53 941
5487.23 871
5487.93 965
5488.63 909
5489.33 922
5490.02 920
5490.72 855
5491.42 904
5492.12 998
5492.82 961
5493.52 944
5494.22 994
5494.92 898
5495.62 945
5496.32 930
5497.01 987
5497.71 969
5498.41 944
5499.11 913
5499.81 998
5500.51 965
5501.21 893
5501.91 934
5502.61 1010
5503.31 1080
5504.01 1055
5504.71 1018
5505.41 967
5506.11 991
5506.81 910
5507.51 921
5508.21 931
5508.91 953
5509.61 972
5510.31 891
5511.01 801
5511.71 841
5512.41 876
5513.11 911
5513.81 849
5514.51 855
5515.21 906
5515.91 814
5516.61 727
5517.31 819
5518.01 930
5518.72 848
5519.42 920
5520.12 893
5520.82 915
5521.52 905
5522.22 883
5522.92 921
5523.62 981
5524.32 921
5525.02 901
5525.72 843
5526.43 965
5527.13 959
5527.83 887
5528.53 857
5529.23 786
5529.93 921
5530.63 1025
5531.33 961
5532.04 920
5532.74 864
5533.44 787
5534.14 920
5534.84 928
5535.54 930
5536.25 764
5536.95 851
5537.65 936
5538.35 892
5539.05 806
5539.76 827
5540.46 888
5541.16 903
5541.86 869
5542.56 813
5543.27 825
5543.97 822
5544.67 843
5545.37 818
5546.08 810
5546.78 828
5547.48 888
5548.18 849
5548.89 776
5549.59 841
5550.29 805
5550.99 833
5551.70 815
5552.40 826
5553.10 839
5553.81 824
5554.51 781
5555.21 772
5555.91 812
5556.62 882
5557.32 940
5558.02 829
5558.73 822
5559.43 936
5560.13 918
5560.84 867
5561.54 861
5562.24 816
5562.95 828
5563.65 824
5564.35 822
5565.06 859
5565.76 900
5566.47 826
5567.17 835
5567.87 850
5568.58 835
5569.28 831
5569.98 758
5570.69 847
5571.39 774
5572.10 820
5572.80 799
5573.50 811
5574.21 784
5574.91 920
5575.62 905
5576.32 849
5577.03 834
5577.73 759
5578.44 849
5579.14 891
5579.84 854
5580.55 835
5581.25 766
5581.96 852
5582.66 803
5583.37 829
5584.07 808
5584.78 849
5585.48 876
5586.19 820
5586.89 808
5587.60 812
5588.30 846
5589.01 932
5589.71 897
5590.42 806
5591.12 768
5591.83 817
5592.53 825
5593.24 859
5593.94 811
5594.65 862
5595.36 915
5596.06 889
5596.77 840
5597.47 816
5598.18 900
5598.88 887
5599.59 770
5600.30 737
5601.00 838
5601.71 784
5602.41 819
5603.12 783
5603.83 791
5604.53 882
5605.24 848
5605.94 815
5606.65 816
5607.36 895
5608.06 812
5608.77 801
5609.48 803
5610.18 769
5610.89 751
5611.60 764
5612.30 754
5613.01 807
5613.72 836
5614.42 889
5615.13 969
5615.84 848
5616.54 835
5617.25 779
5617.96 791
5618.66 798
5619.37 869
5620.08 859
5620.78 815
5621.49 795
5622.20 898
5622.91 819
5623.61 827
5624.32 811
5625.03 802
5625.74 836
5626.44 722
5627.15 719
5627.86 777
5628.57 871
5629.27 873
5629.98 843
5630.69 795
5631.40 751
5632.11 772
5632.81 921
5633.52 804
5634.23 758
5634.94 792
5635.65 842
5636.35 827
5637.06 824
5637.77 809
5638.48 830
5639.19 792
5639.89 703
5640.60 830
5641.31 804
5642.02 864
5642.73 779
5643.44 854
5644.15 888
5644.85 790
5645.56 908
5646.27 873
5646.98 891
5647.69 865
5648.40 870
5649.11 769
5649.82 713
5650.53 793
5651.23 811
5651.94 927
5652.65 870
5653.36 851
5654.07 806
5654.78 857
5655.49 809
5656.20 757
5656.91 784
5657.62 803
5658.33 834
5659.04 861
5659.75 878
5660.46 819
5661.17 814
5661.88 840
5662.59 857
5663.30 876
5664.00 822
5664.71 844
5665.42 819
5666.13 821
5666.84 804
5667.55 786
5668.27 840
5668.98 894
5669.69 719
5670.40 816
5671.11 826
5671.82 783
5672.53 818
5673.24 811
5673.95 799
5674.66 788
5675.37 773
5676.08 788
5676.79 741
5677.50 789
5678.21 756
5678.92 837
5679.63 796
5680.34 799
5681.06 822
5681.77 816
5682.48 782
5683.19 794
5683.90 686
5684.61 770
5685.32 832
5686.03 870
5686.74 771
5687.46 838
5688.17 805
5688.88 774
5689.59 790
5690.30 838
5691.01 764
5691.72 822
5692.44 749
5693.15 816
5693.86 764
5694.57 719
5695.28 706
5696.00 770
5696.71 776
5697.42 742
5698.13 732
5698.84 751
5699.56 758
5700.27 794
5700.98 792
5701.69 835
5702.40 835
5703.12 805
5703.83 836
5704.54 756
5705.25 790
5705.97 773
5706.68 836
5707.39 793
5708.10 830
5708.82 790
5709.53 725
5710.24 844
5710.95 831
5711.67 836
5712.38 796
5713.09 759
5713.81 712
5714.52 737
5715.23 740
5715.95 835
5716.66 806
5717.37 795
5718.09 848
5718.80 793
5719.51 845
5720.23 740
5720.94 781
5721.65 825
5722.37 808
5723.08 778
5723.79 744
5724.51 759
5725.22 748
5725.93 811
5726.65 862
5727.36 849
5728.08 781
5728.79 835
5729.50 794
5730.22 791
5730.93 781
5731.65 743
5732.36 748
5733.07 781
5733.79 818
5734.50 832
5735.22 847
5735.93 858
5736.65 841
5737.36 842
5738.07 744
5738.79 743
5739.50 775
5740.22 814
5740.93 843
5741.65 715
5742.36 752
5743.08 789
5743.79 776
5744.51 864
5745.22 809
5745.94 784
5746.65 807
5747.37 711
5748.08 713
5748.80 808
5749.51 782
5750.23 765
5750.94 733
5751.66 707
5752.37 756
5753.09 816
5753.80 751
5754.52 732
5755.24 762
5755.95 806
5756.67 694
5757.38 740
5758.10 758
5758.81 771
5759.53 798
5760.25 769
5760.96 797
5761.68 763
5762.39 829
5763.11 736
5763.83 755
5764.54 813
5765.26 808
5765.97 784
5766.69 791
5767.41 811
5768.12 721
5768.84 761
5769.56 845
5770.27 740
5770.99 745
5771.71 785
5772.42 757
5773.14 744
5773.86 815
5774.57 778
5775.29 793
5776.01 797
5776.72 790
5777.44 793
5778.16 760
5778.88 845
5779.59 777
5780.31 743
5781.03 769
5781.74 777
5782.46 827
5783.18 819
5783.90 848
5784.61 844
5785.33 817
5786.05 759
5786.77 754
5787.48 730
5788.20 686
5788.92 800
5789.64 827
5790.35 769
5791.07 788
5791.79 730
5792.51 785
5793.23 743
5793.94 772
5794.66 787
5795.38 828
5796.10 824
5796.82 903
5797.53 859
5798.25 788
5798.97 753
5799.69 852
5800.41 854
5801.13 827
5801.84 908
5802.56 887
5803.28 946
5804.00 980
5804.72 933
5805.44 997
5806.16 990
5806.87 942
5807.59 962
5808.31 966
5809.03 818
5809.75 853
5810.47 883
5811.19 834
5811.91 744
5812.63 847
5813.35 813
5814.07 837
5814.78 844
5815.50 897
5816.22 848
5816.94 895
5817.66 872
5818.38 957
5819.10 1008
5819.82 923
5820.54 891
5821.26 925
5821.98 990
5822.70 886
5823.42 987
5824.14 1014
5824.86 878
5825.58 882
5826.30 885
5827.02 880
5827.74 903
5828.46 934
5829.18 901
5829.90 849
5830.62 810
5831.34 880
5832.06 827
5832.78 891
5833.50 874
5834.22 899
5834.94 727
5835.66 779
5836.38 794
5837.10 792
5837.82 821
5838.55 759
5839.27 759
5839.99 896
5840.71 849
5841.43 869
5842.15 868
5842.87 729
5843.59 791
5844.31 795
5845.03 863
5845.76 855
5846.48 916
5847.20 808
5847.92 739
5848.64 734
5849.36 785
5850.08 807
5850.81 770
5851.53 835
5852.25 793
5852.97 738
5853.69 753
5854.41 778
5855.14 685
5855.86 830
5856.58 796
5857.30 767
5858.02 778
5858.74 839
5859.47 862
5860.19 864
5860.91 882
5861.63 846
5862.36 831
5863.08 757
5863.80 744
5864.52 818
5865.24 771
5865.97 738
5866.69 830
5867.41 797
5868.13 795
5868.86 731
5869.58 793
5870.30 778
5871.03 776
5871.75 762
5872.47 859
5873.19 815
5873.92 816
5874.64 699
5875.36 771
5876.09 799
5876.81 782
5877.53 819
5878.26 829
5878.98 756
5879.70 819
5880.43 828
5881.15 711
5881.87 793
5882.60 763
5883.32 833
5884.04 796
5884.77 813
5885.49 762
5886.21 775
5886.94 768
5887.66 827
5888.39 782
5889.11 720
5889.83 785
5890.56 754
5891.28 814
5892.01 839
5892.73 788
5893.45 774
5894.18 802
5894.90 860
5895.63 806
5896.35 764
5897.07 713
5897.80 823
5898.52 753
5899.25 846
5899.97 828
5900.70 833
5901.42 851
5902.15 879
5902.87 877
5903.60 806
5904.32 865
5905.05 963
5905.77 847
5906.50 849
5907.22 769
5907.95 836
5908.67 787
5909.40 782
5910.12 747
5910.85 753
5911.57 815
5912.30 810
5913.02 819
5913.75 807
5914.47 791
5915.20 781
5915.92 703
5916.65 727
5917.38 778
5918.10 835
5918.83 778
5919.55 760
5920.28 730
5921.00 811
5921.73 746
5922.46 772
5923.18 785
5923.91 810
5924.63 695
5925.36 746
5926.09 695
5926.81 703
5927.54 689
5928.26 742
5928.99 780
5929.72 729
5930.44 757
5931.17 737
5931.90 712
5932.62 778
5933.35 747
5934.08 814
5934.80 767
5935.53 779
5936.26 782
5936.98 753
5937.71 782
5938.44 754
5939.16 773
5939.89 820
5940.62 807
5941.35 789
5942.07 795
5942.80 780
5943.53 767
5944.25 788
5944.98 792
5945.71 833
5946.44 772
5947.16 738
5947.89 773
5948.62 868
5949.35 866
5950.07 804
5950.80 761
5951.53 703
5952.26 783
5952.99 744
5953.71 746
5954.44 703
5955.17 715
5955.90 753
5956.62 726
5957.35 819
5958.08 846
5958.81 786
5959.54 746
5960.27 825
5960.99 794
5961.72 695
5962.45 662
5963.18 737
5963.91 753
5964.64 769
5965.36 815
5966.09 811
5966.82 750
5967.55 797
5968.28 854
5969.01 825
5969.74 817
5970.47 840
5971.19 787
5971.92 733
5972.65 767
5973.38 760
5974.11 807
5974.84 800
5975.57 745
5976.30 761
5977.03 860
5977.76 776
5978.49 816
5979.22 801
5979.95 852
5980.67 876
5981.40 767
5982.13 827
5982.86 791
5983.59 823
5984.32 778
5985.05 800
5985.78 927
5986.51 897
5987.24 804
5987.97 880
5988.70 813
5989.43 768
5990.16 810
5990.89 781
5991.62 764
5992.35 757
5993.08 733
5993.81 749
5994.54 889
5995.27 762
5996.00 727
5996.73 794
5997.47 782
5998.20 748
5998.93 717
5999.66 825
6000.39 894
6001.12 719
6001.85 717
6002.58 800
6003.31 764
6004.04 789
6004.77 829
6005.50 775
6006.24 753
6006.97 849
6007.70 851
6008.43 864
6009.16 917
6009.89 942
6010.62 887
6011.35 964
6012.09 995
6012.82 1029
6013.55 945
6014.28 984
6015.01 909
6015.74 895
6016.47 989
6017.21 940
6017.94 979
6018.67 914
6019.40 857
6020.13 835
6020.87 884
6021.60 797
6022.33 890
6023.06 844
6023.79 812
6024.53 772
6025.26 786
6025.99 806
6026.72 756
6027.46 731
6028.19 714
6028.92 765
6029.65 724
6030.39 715
6031.12 715
6031.85 789
6032.58 770
6033.32 786
6034.05 723
6034.78 735
6035.51 789
6036.25 699
6036.98 771
6037.71 803
6038.45 792
6039.18 720
6039.91 788
6040.65 793
6041.38 712
6042.11 720
6042.85 757
6043.58 758
6044.31 752
6045.05 825
6045.78 833
6046.51 833
6047.25 837
6047.98 849
6048.71 904
6049.45 817
6050.18 776
6050.91 771
6051.65 793
6052.38 770
6053.12 786
6053.85 820
6054.58 743
6055.32 696
6056.05 643
6056.79 640
6057.52 790
6058.25 787
6058.99 757
6059.72 738
6060.46 644
6061.19 573
6061.93 710
6062.66 725
6063.40 805
6064.13 745
6064.86 769
6065.60 751
6066.33 716
6067.07 830
6067.80 819
6068.54 791
6069.27 741
6070.01 775
6070.74 737
6071.48 749
6072.21 691
6072.95 739
6073.68 821
6074.42 789
6075.15 827
6075.89 745
6076.63 783
6077.36 778
6078.10 736
6078.83 664
6079.57 701
6080.30 742
6081.04 727
6081.77 734
6082.51 777
6083.25 761
6083.98 794
6084.72 801
6085.45 762
6086.19 793
6086.92 737
6087.66 724
6088.40 726
6089.13 721
6089.87 718
6090.61 725
6091.34 674
6092.08 700
6092.81 727
6093.55 772
6094.29 741
6095.02 737
6095.76 635
6096.50 686
6097.23 780
6097.97 731
6098.71 702
6099.44 680
6100.18 652
6100.92 812
6101.65 819
6102.39 710
6103.13 805
6103.86 742
6104.60 804
6105.34 794
6106.08 787
6106.81 713
6107.55 793
6108.29 731
6109.02 760
6109.76 783
6110.50 714
6111.24 679
6111.97 706
6112.71 750
6113.45 740
6114.19 725
6114.92 701
6115.66 644
6116.40 558
6117.14 722
6117.88 782
6118.61 762
6119.35 692
6120.09 798
6120.83 739
6121.57 749
6122.30 737
6123.04 772
6123.78 732
6124.52 808
6125.26 716
6126.00 672
6126.73 701
6127.47 707
6128.21 715
6128.95 708
6129.69 712
6130.43 719
6131.16 852
6131.90 706
6132.64 692
6133.38 687
6134.12 747
6134.86 742
6135.60 708
6136.34 773
6137.08 711
6137.81 687
6138.55 781
6139.29 805
6140.03 750
6140.77 742
6141.51 687
6142.25 761
6142.99 755
6143.73 735
6144.47 728
6145.21 769
6145.95 809
6146.69 714
6147.43 710
6148.17 686
6148.91 741
6149.65 759
6150.39 776
6151.13 727
6151.86 697
6152.60 700
6153.34 691
6154.08 720
6154.83 674
6155.57 688
6156.31 675
6157.05 656
6157.79 702
6158.53 692
6159.27 750
6160.01 762
6160.75 685
6161.49 646
6162.23 707
6162.97 729
6163.71 710
6164.45 709
6165.19 668
6165.93 709
6166.67 732
6167.41 727
6168.15 739
6168.89 727
6169.64 754
6170.38 763
6171.12 765
6171.86 750
6172.60 792
6173.34 797
6174.08 763
6174.82 768
6175.57 740
6176.31 784
6177.05 713
6177.79 666
6178.53 745
6179.27 690
6180.01 777
6180.76 772
6181.50 767
6182.24 751
6182.98 743
6183.72 738
6184.46 720
6185.21 702
6185.95 667
6186.69 751
6187.43 704
6188.17 661
6188.92 656
6189.66 696
6190.40 758
6191.14 714
6191.89 708
6192.63 668
6193.37 683
6194.11 701
6194.86 717
6195.60 706
6196.34 685
6197.08 735
6197.83 734
6198.57 688
6199.31 746
6200.05 695
6200.80 757
6201.54 741
6202.28 736
6203.03 687
6203.77 740
6204.51 766
6205.26 793
6206.00 770
6206.74 763
6207.48 873
6208.23 860
6208.97 891
6209.71 919
6210.46 930
6211.20 1034
6211.95 879
6212.69 903
6213.43 948
6214.18 921
6214.92 854
6215.66 798
6216.41 732
6217.15 766
6217.89 746
6218.64 743
6219.38 743
6220.13 660
6220.87 722
6221.61 697
6222.36 670
6223.10 651
6223.85 679
6224.59 741
6225.34 723
6226.08 729
6226.82 742
6227.57 711
6228.31 736
6229.06 750
6229.80 701
6230.55 690
6231.29 619
6232.04 702
6232.78 670
6233.53 688
6234.27 690
6235.02 625
6235.76 701
6236.51 746
6237.25 699
6238.00 681
6238.74 703
6239.49 656
6240.23 643
6240.98 755
6241.72 719
6242.47 732
6243.21 732
6243.96 681
6244.70 664
6245.45 676
6246.20 663
6246.94 739
6247.69 745
6248.43 758
6249.18 716
6249.92 730
6250.67 792
6251.42 812
6252.16 699
6252.91 736
6253.65 695
6254.40 625
6255.15 695
6255.89 658
6256.64 632
6257.38 677
6258.13 700
6258.88 741
6259.62 712
6260.37 727
6261.12 804
6261.86 684
6262.61 699
6263.36 695
6264.10 689
6264.85 696
6265.60 703
6266.34 689
6267.09 762
6267.84 730
6268.58 741
6269.33 772
6270.08 654
6270.82 669
6271.57 685
6272.32 642
6273.07 616
6273.81 710
6274.56 765
6275.31 750
6276.05 635
6276.80 658
6277.55 696
6278.30 730
6279.04 741
6279.79 688
6280.54 692
6281.29 645
6282.03 696
6282.78 645
6283.53 657
6284.28 682
6285.03 756
6285.77 689
6286.52 621
6287.27 628
6288.02 751
6288.77 713
6289.51 711
6290.26 732
6291.01 743
6291.76 722
6292.51 728
6293.26 684
6294.00 689
6294.75 753
6295.50 650
6296.25 769
6297.00 757
6297.75 654
6298.50 705
6299.24 700
6299.99 660
6300.74 670
6301.49 676
6302.24 660
6302.99 680
6303.74 672
6304.49 668
6305.24 699
6305.99 719
6306.73 738
6307.48 744
6308.23 635
6308.98 709
6309.73 663
6310.48 648
6311.23 620
6311.98 683
6312.73 676
6313.48 706
6314.23 703
6314.98 687
6315.73 676
6316.48 638
6317.23 680
6317.98 717
6318.73 688
6319.48 743
6320.23 637
6320.98 708
6321.73 770
6322.48 711
6323.23 691
6323.98 683
6324.73 626
6325.48 683
6326.23 591
6326.98 627
6327.73 679
6328.48 682
6329.23 644
6329.98 606
6330.73 664
6331.48 735
6332.23 654
6332.98 636
6333.73 615
6334.49 687
6335.24 666
6335.99 710
6336.74 699
6337.49 723
6338.24 666
6338.99 695
6339.74 729
6340.49 722
6341.25 682
6342.00 679
6342.75 686
6343.50 682
6344.25 655
6345.00 686
6345.75 692
6346.51 620
6347.26 672
6348.01 710
6348.76 717
6349.51 675
6350.26 693
6351.02 658
6351.77 688
6352.52 666
6353.27 694
6354.02 699
6354.78 734
6355.53 749
6356.28 644
6357.03 656
6357.78 673
6358.54 716
6359.29 747
6360.04 677
6360.79 689
6361.55 668
6362.30 608
6363.05 610
6363.80 707
6364.56 741
6365.31 716
6366.06 705
6366.81 616
6367.57 605
6368.32 681
6369.07 595
6369.83 646
6370.58 621
6371.33 675
6372.08 666
6372.84 720
6373.59 758
6374.34 700
6375.10 709
6375.85 696
6376.60 678
6377.36 653
6378.11 712
6378.86 663
6379.62 663
6380.37 682
6381.12 657
6381.88 593
6382.63 689
6383.39 655
6384.14 622
6384.89 599
6385.65 713
6386.40 697
6387.16 683
6387.91 701
6388.66 662
6389.42 684
6390.17 650
6390.93 604
6391.68 665
6392.43 755
6393.19 650
6393.94 662
6394.70 743
6395.45 669
6396.21 682
6396.96 679
6397.72 691
6398.47 720
6399.22 720
6399.98 615
6400.73 675
6401.49 618
6402.24 614
6403.00 623
6403.75 635
6404.51 624
6405.26 637
6406.02 668
6406.77 636
6407.53 667
6408.28 634
6409.04 718
6409.79 703
6410.55 688
6411.31 631
6412.06 658
6412.82 612
6413.57 650
6414.33 655
6415.08 676
6415.84 645
6416.59 630
6417.35 622
6418.11 620
6418.86 590
6419.62 643
6420.37 624
6421.13 661
6421.89 629
6422.64 606
6423.40 609
6424.15 703
6424.91 608
6425.67 630
6426.42 579
6427.18 620
6427.94 642
6428.69 647
6429.45 603
6430.20 642
6430.96 730
6431.72 754
6432.47 632
6433.23 640
6433.99 646
6434.74 603
6435.50 613
6436.26 695
6437.02 700
6437.77 613
6438.53 600
6439.29 638
6440.04 566
6440.80 568
6441.56 624
6442.32 672
6443.07 663
6443.83 638
6444.59 607
6445.34 604
6446.10 616
6446.86 672
6447.62 561
6448.37 686
6449.13 725
6449.89 702
6450.65 637
6451.41 588
6452.16 648
6452.92 614
6453.68 664
6454.44 600
6455.19 657
6455.95 666
6456.71 625
6457.47 681
6458.23 658
6458.99 647
6459.74 649
6460.50 697
6461.26 699
6462.02 593
6462.78 632
6463.54 674
6464.29 671
6465.05 693
6465.81 648
6466.57 618
6467.33 684
6468.09 706
6468.85 632
6469.60 590
6470.36 641
6471.12 698
6471.88 671
6472.64 673
6473.40 654
6474.16 684
6474.92 697
6475.68 675
6476.44 560
6477.20 563
6477.95 626
6478.71 644
6479.47 609
6480.23 633
6480.99 732
6481.75 704
6482.51 757
6483.27 696
6484.03 694
6484.79 720
6485.55 646
6486.31 641
6487.07 652
6487.83 626
6488.59 681
6489.35 695
6490.11 649
6490.87 666
6491.63 713
6492.39 734
6493.15 691
6493.91 679
6494.67 705
6495.43 660
6496.19 721
6496.95 720
6497.71 717
6498.47 650
6499.23 767
6499.99 719
6500.76 663
6501.52 726
6502.28 675
6503.04 681
6503.80 626
6504.56 703
6505.32 715
6506.08 672
6506.84 689
6507.60 673
6508.36 698
6509.13 735
6509.89 741
6510.65 704
6511.41 674
6512.17 708
6512.93 690
6513.69 688
6514.45 701
6515.22 695
6515.98 648
6516.74 734
6517.50 722
6518.26 714
6519.02 705
6519.79 701
6520.55 694
6521.31 702
6522.07 773
6522.83 747
6523.60 786
6524.36 754
6525.12 823
6525.88 827
6526.64 862
6527.41 810
6528.17 856
6528.93 833
6529.69 891
6530.46 892
6531.22 875
6531.98 946
6532.74 826
6533.51 775
6534.27 821
6535.03 792
6535.79 806
6536.56 747
6537.32 674
6538.08 707
6538.85 702
6539.61 778
6540.37 758
6541.13 789
6541.90 685
6542.66 677
6543.42 661
6544.19 735
6544.95 711
6545.71 673
6546.48 692
6547.24 670
6548.00 771
6548.77 727
6549.53 658
6550.29 730
6551.06 656
6551.82 656
6552.58 704
6553.35 649
6554.11 675
6554.88 700
6555.64 649
6556.40 616
6557.17 703
6557.93 648
6558.70 663
6559.46 671
6560.22 622
6560.99 636
6561.75 684
6562.52 705
6563.28 673
6564.05 721
6564.81 737
6565.57 781
6566.34 673
6567.10 673
6567.87 707
6568.63 685
6569.40 724
6570.16 722
6570.93 736
6571.69 745
6572.46 755
6573.22 741
6573.99 791
6574.75 761
6575.52 742
6576.28 738
6577.05 691
6577.81 763
6578.58 755
6579.34 767
6580.11 757
6580.87 786
6581.64 733
6582.40 816
6583.17 781
6583.93 737
6584.70 721
6585.47 764
6586.23 746
6587.00 757
6587.76 697
6588.53 698
6589.29 730
6590.06 764
6590.83 714
6591.59 717
6592.36 827
6593.12 764
6593.89 675
6594.66 726
6595.42 777
6596.19 796
6596.96 758
6597.72 715
6598.49 691
6599.25 735
6600.02 734
6600.79 712
6601.55 785
6602.32 764
6603.09 754
6603.85 734
6604.62 690
6605.39 661
6606.15 731
6606.92 708
6607.69 726
6608.46 696
6609.22 705
6609.99 745
6610.76 720
6611.52 756
6612.29 763
6613.06 752
6613.83 673
6614.59 760
6615.36 703
6616.13 687
6616.89 638
6617.66 742
6618.43 714
6619.20 656
6619.96 642
6620.73 719
6621.50 751
6622.27 848
6623.04 768
6623.80 750
6624.57 736
6625.34 786
6626.11 762
6626.88 711
6627.64 706
6628.41 768
6629.18 848
6629.95 810
6630.72 822
6631.48 689
6632.25 749
6633.02 787
6633.79 808
6634.56 848
6635.33 789
6636.10 778
6636.86 815
6637.63 853
6638.40 867
6639.17 821
6639.94 728
6640.71 733
6641.48 640
6642.25 709
6643.01 752
6643.78 749
6644.55 698
6645.32 737
6646.09 641
6646.86 648
6647.63 700
6648.40 739
6649.17 728
6649.94 715
6650.71 686
6651.48 746
6652.25 738
6653.01 658
6653.78 701
6654.55 730
6655.32 723
6656.09 712
6656.86 708
6657.63 709
6658.40 724
6659.17 728
6659.94 736
6660.71 759
6661.48 699
6662.25 741
6663.02 644
6663.79 681
6664.56 714
6665.33 678
6666.10 673
6666.87 714
6667.64 718
6668.42 707
6669.19 684
6669.96 654
6670.73 681
6671.50 617
6672.27 663
6673.04 674
6673.81 663
6674.58 690
6675.35 655
6676.12 698
6676.89 744
6677.66 627
6678.44 696
6679.21 651
6679.98 622
6680.75 581
6681.52 626
6682.29 713
6683.06 660
6683.83 738
6684.60 642
6685.38 678
6686.15 711
6686.92 639
6687.69 634
6688.46 709
6689.23 702
6690.01 698
6690.78 706
6691.55 662
6692.32 626
6693.09 657
6693.86 682
6694.64 760
6695.41 632
6696.18 630
6696.95 653
6697.73 639
6698.50 644
6699.27 644
6700.04 678
6700.81 676
6701.59 687
6702.36 653
6703.13 651
6703.90 641
6704.68 620
6705.45 648
6706.22 637
6706.99 678
6707.77 674
6708.54 639
6709.31 640
6710.09 673
6710.86 649
6711.63 622
6712.40 627
6713.18 655
6713.95 670
6714.72 630
6715.50 542
6716.27 603
6717.04 596
6717.82 590
6718.59 493
6719.36 634
6720.14 625
6720.91 658
6721.68 564
6722.46 589
6723.23 583
6724.00 578
6724.78 626
6725.55 608
6726.33 689
6727.10 645
6727.87 612
6728.65 655
6729.42 593
6730.20 552
6730.97 625
6731.74 643
6732.52 542
6733.29 651
6734.07 577
6734.84 550
6735.61 533
6736.39 591
6737.16 581
6737.94 540
6738.71 582
6739.49 601
6740.26 572
6741.04 591
6741.81 630
6742.59 598
6743.36 619
6744.13 616
6744.91 687
6745.68 622
6746.46 603
6747.23 546
6748.01 571
6748.78 599
6749.56 600
6750.33 557
6751.11 599
6751.89 589
6752.66 595
6753.44 562
6754.21 603
6754.99 638
6755.76 599
6756.54 598
6757.31 585
6758.09 637
6758.86 628
6759.64 593
6760.42 580
6761.19 569
6761.97 569
6762.74 623
6763.52 567
6764.30 604
6765.07 577
6765.85 625
6766.62 622
6767.40 562
6768.18 553
6768.95 630
6769.73 596
6770.51 620
6771.28 587
6772.06 612
6772.83 609
6773.61 606
6774.39 574
6775.16 602
6775.94 570
6776.72 661
6777.49 633
6778.27 562
6779.05 599
6779.82 635
6780.60 692
6781.38 606
6782.16 614
6782.93 624
6783.71 567
6784.49 625
6785.26 629
6786.04 700
6786.82 655
6787.60 622
6788.37 623
6789.15 610
6789.93 618
6790.71 568
6791.48 481
6792.26 535
6793.04 551
6793.82 552
6794.59 638
6795.37 592
6796.15 599
6796.93 618
6797.70 585
6798.48 560
6799.26 577
6800.04 586
6800.82 648
6801.60 623
6802.37 562
6803.15 614
6803.93 607
6804.71 585
6805.49 564
6806.26 587
6807.04 601
6807.82 576
6808.60 531
6809.38 568
6810.16 548
6810.94 521
6811.71 627
6812.49 663
6813.27 682
6814.05 611
6814.83 576
6815.61 662
6816.39 591
6817.17 604
6817.95 591
6818.73 594
6819.50 581
6820.28 535
6821.06 554
6821.84 546
6822.62 619
6823.40 521
6824.18 557
6824.96 536
6825.74 548
6826.52 596
6827.30 573
6828.08 550
6828.86 523
6829.64 550
6830.42 619
6831.20 579
6831.98 588
6832.76 598
6833.54 564
6834.32 570
6835.10 514
6835.88 544
6836.66 564
6837.44 562
6838.22 555
6839.00 568
6839.78 494
6840.56 562
6841.34 547
6842.12 529
6842.90 529
6843.68 529
6844.46 553
6845.24 541
6846.02 590
6846.80 580
6847.58 571
6848.36 585
6849.14 639
6849.93 734
6850.71 636
6851.49 580
6852.27 651
6853.05 658
6853.83 618
6854.61 661
6855.39 679
6856.17 633
6856.96 649
6857.74 621
6858.52 633
6859.30 587
6860.08 604
6860.86 568
6861.64 536
6862.43 526
6863.21 529
6863.99 571
6864.77 530
6865.55 572
6866.33 565
6867.12 560
6867.90 553
6868.68 562
6869.46 597
6870.24 573
6871.03 567
6871.81 529
6872.59 571
6873.37 579
6874.16 531
6874.94 546
6875.72 559
6876.50 570
6877.28 613
6878.07 634
6878.85 588
6879.63 519
6880.42 537
6881.20 565
6881.98 580
6882.76 548
6883.55 585
6884.33 566
6885.11 556
6885.89 600
6886.68 571
6887.46 572
6888.24 555
6889.03 578
6889.81 620
6890.59 545
6891.38 574
6892.16 630
6892.94 571
6893.73 582
6894.51 572
6895.29 509
6896.08 568
6896.86 623
6897.64 618
6898.43 520
6899.21 577
6900.00 542
6900.78 555
6901.56 604
6902.35 588
6903.13 581
6903.91 574
6904.70 595
6905.48 596
6906.27 599
6907.05 625
6907.84 592
6908.62 642
6909.40 626
6910.19 553
6910.97 557
6911.76 567
6912.54 570
6913.33 575
6914.11 595
6914.90 593
6915.68 585
6916.46 550
6917.25 596
6918.03 614
6918.82 519
6919.60 557
6920.39 529
6921.17 509
6921.96 541
6922.74 614
6923.53 589
6924.31 631
6925.10 669
6925.88 622
6926.67 580
6927.45 600
6928.24 650
6929.03 584
6929.81 604
6930.60 535
6931.38 568
6932.17 609
6932.95 643
6933.74 629
6934.52 581
6935.31 560
6936.10 565
6936.88 578
6937.67 539
6938.45 533
6939.24 612
6940.03 598
6940.81 547
6941.60 584
6942.38 576
6943.17 611
6943.96 588
6944.74 574
6945.53 627
6946.32 600
6947.10 594
6947.89 677
6948.68 629
6949.46 642
6950.25 561
6951.03 581
6951.82 598
6952.61 621
6953.40 567
6954.18 648
6954.97 567
6955.76 565
6956.54 618
6957.33 623
6958.12 621
6958.90 664
6959.69 728
6960.48 577
6961.27 606
6962.05 623
6962.84 579
6963.63 608
6964.41 673
6965.20 584
6965.99 644
6966.78 721
6967.56 673
6968.35 649
6969.14 602
6969.93 609
6970.72 619
6971.50 628
6972.29 665
6973.08 704
6973.87 641
6974.66 586
6975.44 624
6976.23 635
6977.02 634
6977.81 655
6978.60 659
6979.38 615
6980.17 634
6980.96 614
6981.75 681
6982.54 744
6983.33 771
6984.11 734
6984.90 870
6985.69 876
6986.48 931
6987.27 1002
6988.06 967
6988.85 1019
6989.64 984
6990.42 1035
6991.21 1002
6992.00 854
6992.79 798
6993.58 821
6994.37 740
6995.16 734
6995.95 725
6996.74 776
6997.53 859
6998.32 924
6999.10 919
6999.89 1035
7000.68 1006
7001.47 1110
7002.26 1198
7003.05 1188
7003.84 1071
7004.63 999
7005.42 965
7006.21 839
7007.00 851
7007.79 832
7008.58 775
7009.37 733
7010.16 721
7010.95 712
7011.74 707
7012.53 585
7013.32 647
7014.11 646
7014.90 612
7015.69 681
7016.48 686
7017.27 669
7018.06 660
7018.85 601
7019.64 680
7020.43 691
7021.23 694
7022.02 744
7022.81 649
7023.60 616
7024.39 700
7025.18 684
7025.97 659
7026.76 686
7027.55 694
7028.34 714
7029.13 604
7029.93 637
7030.72 636
7031.51 606
7032.30 647
7033.09 593
7033.88 616
7034.67 681
7035.46 634
7036.26 594
7037.05 532
7037.84 601
7038.63 664
7039.42 662
7040.21 573
7041.01 576
7041.80 648
7042.59 646
7043.38 667
7044.17 633
7044.97 656
7045.76 593
7046.55 589
7047.34 560
7048.13 622
7048.93 608
7049.72 634
7050.51 640
7051.30 561
7052.09 599
7052.89 649
7053.68 580
7054.47 591
7055.26 575
7056.06 648
7056.85 650
7057.64 544
7058.44 589
7059.23 605
7060.02 587
7060.81 648
7061.61 569
7062.40 542
7063.19 569
7063.99 630
7064.78 693
7065.57 567
7066.37 572
7067.16 577
7067.95 630
7068.74 648
7069.54 637
7070.33 579
7071.13 590
7071.92 551
7072.71 560
7073.51 560
7074.30 603
7075.09 608
7075.89 592
7076.68 557
7077.47 539
7078.27 565
7079.06 623
7079.86 572
7080.65 629
7081.44 594
7082.24 581
7083.03 579
7083.83 578
7084.62 541
7085.41 573
7086.21 573
7087.00 561
7087.80 536
7088.59 580
7089.39 580
7090.18 582
7090.98 532
7091.77 574
7092.56 592
7093.36 595
7094.15 542
7094.95 520
7095.74 566
7096.54 583
7097.33 560
7098.13 603
7098.92 520
7099.72 590
7100.51 574
7101.31 579
7102.10 566
7102.90 525
7103.69 584
7104.49 526
7105.29 566
7106.08 573
7106.88 576
7107.67 530
7108.47 525
7109.26 594
7110.06 582
7110.85 584
7111.65 559
7112.45 608
7113.24 600
7114.04 541
7114.83 528
7115.63 579
7116.42 509
7117.22 564
7118.02 563
7118.81 508
7119.61 549
7120.41 634
7121.20 600
7122.00 550
7122.79 540
7123.59 582
7124.39 527
7125.18 506
7125.98 512
7126.78 562
7127.57 579
7128.37 565
7129.17 556
7129.96 509
7130.76 488
7131.56 471
7132.35 508
7133.15 540
7133.95 479
7134.74 523
7135.54 516
7136.34 479
7137.14 564
7137.93 552
7138.73 574
7139.53 539
7140.33 549
7141.12 496
7141.92 506
7142.72 520
7143.51 546
7144.31 519
7145.11 534
7145.91 469
7146.71 533
7147.50 543
7148.30 494
7149.10 498
7149.90 523
7150.69 555
7151.49 523
7152.29 512
7153.09 489
7153.89 506
7154.68 512
7155.48 488
7156.28 473
7157.08 493
7157.88 473
7158.68 491
7159.47 544
7160.27 545
7161.07 534
7161.87 487
7162.67 507
7163.47 496
7164.27 464
7165.06 506
7165.86 558
7166.66 529
7167.46 504
7168.26 498
7169.06 535
7169.86 463
7170.66 512
7171.46 515
7172.25 508
7173.05 480
7173.85 465
7174.65 535
7175.45 525
7176.25 505
7177.05 521
7177.85 556
7178.65 568
7179.45 505
7180.25 505
7181.05 500
7181.85 501
7182.65 496
7183.45 490
7184.25 517
7185.05 548
7185.85 565
7186.65 489
7187.45 515
7188.25 504
7189.05 524
7189.85 526
7190.65 474
7191.45 452
7192.25 474
7193.05 408
7193.85 477
7194.65 508
7195.45 530
7196.25 482
7197.05 496
7197.85 506
7198.65 534
7199.45 528
7200.25 510
7201.05 489
7201.85 527
7202.65 485
7203.46 452
7204.26 482
7205.06 488
7205.86 524
7206.66 528
7207.46 563
7208.26 555
7209.06 537
7209.86 504
7210.66 464
7211.47 508
7212.27 501
7213.07 505
7213.87 473
7214.67 511
7215.47 502
7216.27 483
7217.08 501
7217.88 552
7218.68 539
7219.48 479
7220.28 556
7221.09 517
7221.89 482
7222.69 483
7223.49 530
7224.29 539
7225.10 509
7225.90 485
7226.70 534
7227.50 504
7228.30 516
7229.11 520
7229.91 451
7230.71 491
7231.51 471
7232.32 501
7233.12 472
7233.92 567
7234.72 579
7235.53 524
7236.33 496
7237.13 499
7237.93 426
7238.74 501
7239.54 522
7240.34 526
7241.15 455
7241.95 488
7242.75 481
7243.55 505
7244.36 537
7245.16 507
7245.96 525
7246.77 502
7247.57 541
7248.37 506
7249.18 445
7249.98 489
7250.78 469
7251.59 522
7252.39 495
7253.20 493
7254.00 474
7254.80 482
7255.61 444
7256.41 446
7257.21 455
7258.02 492
7258.82 525
7259.63 540
7260.43 517
7261.23 577
7262.04 507
7262.84 515
7263.65 552
7264.45 543
7265.26 488
7266.06 485
7266.86 496
7267.67 471
7268.47 478
7269.28 431
7270.08 515
7270.89 496
7271.69 492
7272.50 550
7273.30 469
7274.11 483
7274.91 479
7275.71 493
7276.52 493
7277.32 483
7278.13 512
7278.93 512
7279.74 462
7280.55 467
7281.35 551
7282.16 560
7282.96 513
7283.77 510
7284.57 517
7285.38 536
7286.18 494
7286.99 465
7287.79 484
7288.60 550
7289.40 564
7290.21 555
7291.02 547
7291.82 513
7292.63 511
7293.43 514
7294.24 524
7295.05 454
7295.85 449
7296.66 485
7297.46 490
7298.27 475
7299.08 516
7299.88 510
7300.69 539
7301.49 549
7302.30 553
7303.11 456
7303.91 496
7304.72 512
7305.53 515
7306.33 577
7307.14 572
7307.95 511
7308.75 508
7309.56 528
7310.37 518
7311.17 544
7311.98 530
7312.79 528
7313.59 521
7314.40 565
7315.21 560
7316.02 583
7316.82 533
7317.63 538
7318.44 503
7319.24 547
7320.05 546
7320.86 580
7321.67 625
7322.47 547
7323.28 513
7324.09 551
7324.90 557
7325.70 563
7326.51 576
7327.32 525
7328.13 548
7328.94 573
7329.74 520
7330.55 479
7331.36 444
7332.17 470
7332.98 526
7333.78 541
7334.59 513
7335.40 505
7336.21 539
7337.02 522
7337.82 527
7338.63 499
7339.44 464
7340.25 482
7341.06 445
7341.87 523
7342.68 529
7343.48 516
7344.29 500
7345.10 466
7345.91 496
7346.72 495
7347.53 507
7348.34 516
7349.15 556
7349.95 511
7350.76 518
7351.57 521
7352.38 495
7353.19 511
7354.00 533
7354.81 534
7355.62 518
7356.43 516
7357.24 470
7358.05 531
7358.86 511
7359.67 479
7360.48 489
7361.29 451
7362.09 436
7362.90 434
7363.71 390
7364.52 457
7365.33 490
7366.14 411
7366.95 455
7367.76 474
7368.57 460
7369.38 493
7370.19 542
7371.00 482
7371.81 463
7372.62 526
7373.43 503
7374.25 469
7375.06 484
7375.87 481
7376.68 471
7377.49 497
7378.30 456
7379.11 456
7379.92 464
7380.73 492
7381.54 484
7382.35 471
7383.16 451
7383.97 451
7384.78 495
7385.59 448
7386.41 421
7387.22 459
7388.03 467
7388.84 517
7389.65 495
7390.46 480
7391.27 461
7392.08 453
7392.89 436
7393.71 450
7394.52 441
7395.33 473
7396.14 462
7396.95 496
7397.76 492
7398.58 483
7399.39 468
7400.20 482
7401.01 447
7401.82 472
7402.63 506
7403.45 506
7404.26 482
7405.07 471
7405.88 490
7406.69 446
7407.51 439
7408.32 485
7409.13 477
7409.94 519
7410.76 493
7411.57 471
7412.38 482
7413.19 469
7414.01 423
7414.82 427
7415.63 453
7416.44 480
7417.26 459
7418.07 436
7418.88 465
7419.69 470
7420.51 465
7421.32 505
7422.13 468
7422.95 482
7423.76 398
7424.57 499
7425.39 529
7426.20 466
7427.01 515
7427.83 454
7428.64 406
7429.45 523
7430.27 476
7431.08 457
7431.89 379
7432.71 416
7433.52 446
7434.33 461
7435.15 500
7435.96 530
7436.77 473
7437.59 509
7438.40 514
7439.22 473
7440.03 510
7440.84 473
7441.66 488
7442.47 530
7443.29 487
7444.10 496
7444.91 452
7445.73 462
7446.54 426
7447.36 442
7448.17 516
7448.99 507
7449.80 470
7450.62 479
7451.43 468
7452.24 492
7453.06 544
7453.87 487
7454.69 467
7455.50 445
7456.32 457
7457.13 460
7457.95 475
7458.76 457
7459.58 412
7460.39 456
7461.21 440
7462.02 457
7462.84 482
7463.65 471
7464.47 529
7465.28 542
7466.10 470
7466.92 430
7467.73 478
7468.55 458
7469.36 543
7470.18 534
7470.99 573
7471.81 450
7472.62 480
7473.44 483
7474.26 499
7475.07 467
7475.89 458
7476.70 494
7477.52 411
7478.34 441
7479.15 469
7479.97 496
7480.78 538
7481.60 474
7482.42 467
7483.23 486
7484.05 498
7484.87 439
7485.68 428
7486.50 434
7487.32 468
7488.13 464
7488.95 474
7489.76 513
7490.58 448
7491.40 402
7492.22 422
7493.03 459
7493.85 485
7494.67 473
7495.48 459
7496.30 496
7497.12 518
7497.93 462
7498.75 416
7499.57 492
7500.39 448
7501.20 454
7502.02 484
7502.84 467
7503.66 465
7504.47 473
7505.29 484
7506.11 481
7506.93 507
7507.74 525
7508.56 523
7509.38 492
7510.20 526
7511.01 492
7511.83 524
7512.65 520
7513.47 494
7514.29 475
7515.10 507
7515.92 500
7516.74 501
7517.56 474
7518.38 492
7519.19 512
7520.01 479
7520.83 510
7521.65 495
7522.47 469
7523.29 505
7524.11 468
7524.92 457
7525.74 532
7526.56 511
7527.38 523
7528.20 503
7529.02 489
7529.84 483
7530.66 514
7531.47 469
7532.29 558
7533.11 479
7533.93 492
7534.75 485
7535.57 424
7536.39 516
7537.21 491
7538.03 466
7538.85 521
7539.67 497
7540.49 576
7541.31 542
7542.12 487
7542.94 505
7543.76 518
7544.58 504
7545.40 490
7546.22 510
7547.04 507
7547.86 507
7548.68 509
7549.50 452
7550.32 505
7551.14 551
7551.96 494
7552.78 510
7553.60 509
7554.42 512
7555.24 512
7556.06 489
7556.88 526
7557.70 512
7558.52 499
7559.35 516
7560.17 534
7560.99 558
7561.81 595
7562.63 557
7563.45 518
7564.27 525
7565.09 524
7565.91 544
7566.73 501
7567.55 499
7568.37 523
7569.19 552
7570.02 555
7570.84 534
7571.66 545
7572.48 544
7573.30 587
7574.12 515
7574.94 474
7575.76 454
7576.59 558
7577.41 578
7578.23 549
7579.05 522
7579.87 489
7580.69 470
7581.51 522
7582.34 580
7583.16 519
7583.98 512
7584.80 477
7585.62 547
7586.45 534
7587.27 538
7588.09 581
7588.91 613
7589.73 595
7590.56 627
7591.38 652
7592.20 552
7593.02 642
7593.85 607
7594.67 617
7595.49 647
7596.31 612
7597.14 637
7597.96 630
7598.78 598
7599.60 583
7600.43 558
7601.25 630
7602.07 622
7602.89 656
7603.72 669
7604.54 681
7605.36 792
7606.19 747
7607.01 801
7607.83 806
7608.66 783
7609.48 776
7610.30 698
7611.12 698
7611.95 601
7612.77 622
7613.59 666
7614.42 657
7615.24 586
7616.07 634
7616.89 607
7617.71 619
7618.54 682
7619.36 664
7620.18 698
7621.01 703
7621.83 677
7622.66 623
7623.48 595
7624.30 654
7625.13 624
7625.95 643
7626.78 648
7627.60 640
7628.42 659
7629.25 710
7630.07 654
7630.90 751
7631.72 881
7632.55 924
7633.37 1041
7634.19 1016
7635.02 886
7635.84 844
7636.67 827
7637.49 838
7638.32 746
7639.14 690
7639.97 661
7640.79 662
7641.62 621
7642.44 629
7643.27 613
7644.09 593
7644.92 571
7645.74 567
7646.57 548
7647.39 503
7648.22 568
7649.04 626
7649.87 545
7650.70 518
7651.52 521
7652.35 544
7653.17 542
7654.00 568
7654.82 527
7655.65 508
7656.47 528
7657.30 583
7658.13 597
7658.95 525
7659.78 507
7660.60 554
7661.43 601
7662.26 601
7663.08 513
7663.91 525
7664.73 571
7665.56 574
7666.39 549
7667.21 548
7668.04 599
7668.87 541
7669.69 604
7670.52 593
7671.35 615
7672.17 542
7673.00 654
7673.83 607
7674.65 579
7675.48 502
7676.31 550
7677.13 528
7677.96 540
7678.79 573
7679.61 527
7680.44 570
7681.27 571
7682.09 564
7682.92 540
7683.75 547
7684.58 487
7685.40 514
7686.23 537
7687.06 498
7687.89 446
7688.71 504
7689.54 501
7690.37 522
7691.20 565
7692.02 545
7692.85 480
7693.68 523
7694.51 557
7695.33 468
7696.16 506
7696.99 490
7697.82 518
7698.65 485
7699.47 600
7700.30 522
7701.13 486
7701.96 489
7702.79 510
7703.62 515
7704.44 492
7705.27 516
7706.10 535
7706.93 520
7707.76 520
7708.59 503
7709.41 563
7710.24 538
7711.07 550
7711.90 525
7712.73 465
7713.56 524
7714.39 531
7715.22 527
7716.05 527
7716.87 512
7717.70 505
7718.53 524
7719.36 489
7720.19 517
7721.02 497
7721.85 518
7722.68 477
7723.51 505
7724.34 489
7725.17 509
7726.00 485
7726.83 444
7727.66 433
7728.48 468
7729.31 473
7730.14 489
7730.97 531
7731.80 477
7732.63 503
7733.46 493
7734.29 460
7735.12 544
7735.95 474
7736.78 471
7737.61 502
7738.44 483
7739.27 476
7740.10 497
7740.93 509
7741.77 427
7742.60 482
7743.43 481
7744.26 492
7745.09 563
7745.92 527
7746.75 508
7747.58 555
7748.41 527
7749.24 494
7750.07 503
7750.90 541
7751.73 493
7752.56 533
7753.39 474
7754.23 511
7755.06 465
7755.89 457
7756.72 455
7757.55 458
7758.38 461
7759.21 415
7760.04 433
7760.88 499
7761.71 478
7762.54 487
7763.37 439
7764.20 445
7765.03 475
7765.86 418
7766.70 450
7767.53 427
7768.36 444
7769.19 407
7770.02 433
7770.86 403
7771.69 386
7772.52 403
7773.35 407
7774.18 422
7775.02 453
7775.85 496
7776.68 420
7777.51 437
7778.34 404
7779.18 465
7780.01 483
7780.84 441
7781.67 435
7782.51 458
7783.34 480
7784.17 488
7785.00 479
7785.84 520
7786.67 392
7787.50 429
7788.34 438
7789.17 480
7790.00 473
7790.83 436
7791.67 492
7792.50 481
7793.33 492
7794.17 501
7795.00 488
7795.83 487
7796.67 464
7797.50 411
7798.33 363
7799.17 449
7800.00 446
7800.83 422
7801.67 429
7802.50 415
7803.33 419
7804.17 463
7805.00 425
7805.84 394
7806.67 392
7807.50 383
7808.34 424
7809.17 473
7810.01 457
7810.84 465
7811.67 453
7812.51 526
7813.34 456
7814.18 435
7815.01 439
7815.84 431
7816.68 471
7817.51 430
7818.35 462
7819.18 427
7820.02 440
7820.85 437
7821.69 449
7822.52 445
7823.36 442
7824.19 450
7825.03 449
7825.86 488
7826.69 467
7827.53 444
7828.36 497
7829.20 463
7830.03 432
7830.87 492
7831.71 461
7832.54 448
7833.38 422
7834.21 416
7835.05 427
7835.88 464
7836.72 459
7837.55 422
7838.39 428
7839.22 468
7840.06 421
7840.90 424
7841.73 427
7842.57 412
7843.40 430
7844.24 399
7845.07 416
7845.91 456
7846.75 496
7847.58 460
7848.42 472
7849.25 456
7850.09 468
7850.93 429
7851.76 414
7852.60 479
7853.44 454
7854.27 453
7855.11 433
7855.94 484
7856.78 487
7857.62 442
7858.45 436
7859.29 484
7860.13 523
7860.96 510
7861.80 499
7862.64 521
7863.47 514
7864.31 513
7865.15 456
7865.99 408
7866.82 425
7867.66 410
7868.50 470
7869.33 434
7870.17 420
7871.01 426
7871.85 452
7872.68 454
7873.52 421
7874.36 378
7875.20 464
7876.03 508
7876.87 507
7877.71 422
7878.55 422
7879.38 460
7880.22 485
7881.06 454
7881.90 424
7882.74 516
7883.57 478
7884.41 463
7885.25 425
7886.09 426
7886.93 450
7887.76 467
7888.60 432
7889.44 478
7890.28 473
7891.12 417
7891.96 470
7892.79 471
7893.63 480
7894.47 391
7895.31 460
7896.15 415
7896.99 468
7897.83 468
7898.66 410
7899.50 474
7900.34 488
7901.18 436
7902.02 406
7902.86 424
7903.70 405
7904.54 452
7905.38 462
7906.21 466
7907.05 421
7907.89 416
7908.73 435
7909.57 446
7910.41 382
7911.25 406
7912.09 413
7912.93 480
7913.77 456
7914.61 441
7915.45 444
7916.29 409
7917.13 419
7917.97 434
7918.81 442
7919.65 464
7920.49 450
7921.33 426
7922.17 415
7923.01 421
7923.85 429
7924.69 414
7925.53 426
7926.37 404
7927.21 366
7928.05 408
7928.89 454
7929.73 419
7930.57 418
7931.41 470
7932.25 435
7933.09 416
7933.93 397
7934.77 447
7935.61 384
7936.45 442
7937.29 436
7938.14 392
7938.98 394
7939.82 409
7940.66 405
7941.50 380
7942.34 399
7943.18 373
7944.02 417
7944.86 356
7945.70 424
7946.55 385
7947.39 409
7948.23 388
7949.07 373
7949.91 379
7950.75 421
7951.59 440
7952.44 430
7953.28 421
7954.12 399
7954.96 406
7955.80 416
7956.65 450
7957.49 425
7958.33 412
7959.17 403
7960.01 404
7960.86 365
7961.70 408
7962.54 393
7963.38 394
7964.22 405
7965.07 474
7965.91 388
7966.75 395
7967.59 425
7968.44 397
7969.28 397
7970.12 366
7970.96 426
7971.81 436
7972.65 411
7973.49 394
7974.33 398
7975.18 349
7976.02 405
7976.86 452
7977.71 458
7978.55 486
7979.39 382
7980.23 359
7981.08 405
7981.92 389
7982.76 441
7983.61 421
7984.45 459
7985.29 392
7986.14 352
7986.98 359
7987.82 418
7988.67 380
7989.51 394
7990.36 432
7991.20 369
7992.04 351
7992.89 428
7993.73 381
7994.57 402
7995.42 430
7996.26 414
7997.11 394
7997.95 388
7998.79 347
7999.64 378
8000.48 364
8001.33 376
8002.17 406
8003.01 395
8003.86 378
8004.70 352
8005.55 344
8006.39 406
8007.24 430
8008.08 380
8008.93 422
8009.77 411
8010.62 390
8011.46 413
8012.30 462
8013.15 390
8013.99 398
8014.84 408
8015.68 405
8016.53 374
8017.37 381
8018.22 383
8019.06 363
8019.91 334
8020.76 296
8021.60 406
8022.45 412
8023.29 377
8024.14 372
8024.98 376
8025.83 390
8026.67 379
8027.52 398
8028.36 448
8029.21 430
8030.06 406
8030.90 433
8031.75 413
8032.59 379
8033.44 450
8034.28 364
8035.13 346
8035.98 369
8036.82 420
8037.67 447
8038.52 427
8039.36 413
8040.21 404
8041.05 360
8041.90 394
8042.75 363
8043.59 425
8044.44 378
8045.29 363
8046.13 375
8046.98 367
8047.83 370
8048.67 336
8049.52 418
8050.37 431
8051.21 407
8052.06 399
8052.91 378
8053.75 346
8054.60 332
8055.45 343
8056.30 354
8057.14 386
8057.99 390
8058.84 404
8059.68 395
8060.53 356
8061.38 313
8062.23 352
8063.07 392
8063.92 390
8064.77 371
8065.62 372
8066.46 395
8067.31 350
8068.16 346
8069.01 354
8069.85 374
8070.70 333
8071.55 331
8072.40 385
8073.25 378
8074.09 393
8074.94 437
8075.79 405
8076.64 370
8077.49 361
8078.34 366
8079.18 378
8080.03 365
8080.88 313
8081.73 322
8082.58 381
8083.43 360
8084.27 352
8085.12 378
8085.97 373
8086.82 399
8087.67 357
8088.52 383
8089.37 359
8090.22 340
8091.06 386
8091.91 372
8092.76 329
8093.61 379
8094.46 400
8095.31 402
8096.16 365
8097.01 370
8097.86 414
8098.71 419
8099.56 383
8100.41 383
8101.26 361
8102.11 384
8102.95 382
8103.80 443
8104.65 360
8105.50 338
8106.35 417
8107.20 396
8108.05 384
8108.90 391
8109.75 341
8110.60 327
8111.45 316
8112.30 329
8113.15 403
8114.00 397
8114.85 364
8115.70 377
8116.55 428
8117.40 445
8118.25 340
8119.10 348
8119.96 390
8120.81 401
8121.66 375
8122.51 386
8123.36 430
8124.21 421
8125.06 390
8125.91 422
8126.76 421
8127.61 359
8128.46 346
8129.31 336
8130.16 413
8131.02 416
8131.87 372
8132.72 355
8133.57 360
8134.42 370
8135.27 376
8136.12 369
8136.97 364
8137.83 400
8138.68 397
8139.53 412
8140.38 408
8141.23 437
8142.08 409
8142.93 342
8143.79 367
8144.64 388
8145.49 415
8146.34 413
8147.19 392
8148.05 439
8148.90 420
8149.75 430
8150.60 430
8151.45 390
8152.31 384
8153.16 433
8154.01 480
8154.86 512
8155.71 481
8156.57 528
8157.42 503
8158.27 525
8159.12 499
8159.98 462
8160.83 464
8161.68 447
8162.54 430
8163.39 459
8164.24 435
8165.09 386
8165.95 427
8166.80 403
8167.65 447
8168.51 421
8169.36 418
8170.21 389
8171.06 420
8171.92 422
8172.77 413
8173.62 418
8174.48 437
8175.33 433
8176.18 372
8177.04 372
8177.89 399
8178.74 381
8179.60 384
8180.45 370
8181.31 355
8182.16 416
8183.01 377
8183.87 386
8184.72 439
8185.57 395
8186.43 392
8187.28 403
8188.14 460
8188.99 388
8189.84 401
8190.70 373
8191.55 430
8192.41 443
8193.26 416
8194.12 357
8194.97 341
8195.83 354
8196.68 381
8197.53 390
8198.39 337
8199.24 385
8200.10 383
8200.95 366
8201.81 383
8202.66 363
8203.52 360
8204.37 373
8205.23 361
8206.08 356
8206.94 375
8207.79 403
8208.65 356
8209.50 386
8210.36 407
8211.21 343
8212.07 343
8212.92 323
8213.78 344
8214.63 354
8215.49 340
8216.34 373
8217.20 387
8218.06 357
8218.91 301
8219.77 357
8220.62 348
8221.48 370
8222.33 436
8223.19 406
8224.05 366
8224.90 360
8225.76 328
8226.61 358
8227.47 385
8228.33 360
8229.18 378
8230.04 333
8230.90 365
8231.75 366
8232.61 375
8233.46 360
8234.32 358
8235.18 359
8236.03 381
8236.89 372
8237.75 338
8238.60 351
8239.46 409
8240.32 381
8241.17 387
8242.03 430
8242.89 399
8243.74 381
8244.60 346
8245.46 359
8246.32 403
8247.17 379
8248.03 347
8248.89 385
8249.74 362
8250.60 371
8251.46 311
8252.32 325
8253.17 347
8254.03 390
8254.89 375
8255.75 332
8256.60 357
8257.46 393
8258.32 395
8259.18 383
8260.04 388
8260.89 376
8261.75 363
8262.61 343
8263.47 331
8264.32 361
8265.18 342
8266.04 353
8266.90 354
8267.76 348
8268.62 325
8269.47 344
8270.33 339
8271.19 345
8272.05 379
8272.91 344
8273.77 340
8274.62 385
8275.48 369
8276.34 331
8277.20 317
8278.06 351
8278.92 400
8279.78 373
8280.64 384
8281.49 335
8282.35 369
8283.21 363
8284.07 384
8284.93 418
8285.79 359
8286.65 355
8287.51 382
8288.37 341
8289.23 352
8290.09 336
8290.95 370
8291.80 363
8292.66 381
8293.52 382
8294.38 362
8295.24 373
8296.10 323
8296.96 357
8297.82 340
8298.68 391
8299.54 404
8300.40 396
8301.26 431
8302.12 433
8302.98 409
8303.84 355
8304.70 344
8305.56 326
8306.42 358
8307.28 388
8308.14 392
8309.00 377
8309.86 356
8310.72 361
8311.58 389
8312.44 365
8313.31 383
8314.17 385
8315.03 366
8315.89 398
8316.75 354
8317.61 349
8318.47 387
8319.33 343
8320.19 338
8321.05 329
8321.91 322
8322.77 329
8323.64 304
8324.50 355
8325.36 372
8326.22 339
8327.08 337
8327.94 348
8328.80 344
8329.66 333
8330.53 271
8331.39 353
8332.25 349
8333.11 363
8333.97 341
8334.83 347
8335.70 337
8336.56 339
8337.42 333
8338.28 322
8339.14 334
8340.00 359
8340.87 361
8341.73 381
8342.59 400
8343.45 354
8344.32 339
8345.18 333
8346.04 346
8346.90 351
8347.76 353
8348.63 345
8349.49 316
8350.35 380
8351.21 354
8352.08 360
8352.94 343
8353.80 367
8354.66 330
8355.53 320
8356.39 307
8357.25 332
8358.12 353
8358.98 359
8359.84 351
8360.71 361
8361.57 329
8362.43 335
8363.29 351
8364.16 383
8365.02 379
8365.88 319
8366.75 335
8367.61 360
8368.47 345
8369.34 304
8370.20 328
8371.06 284
8371.93 338
8372.79 366
8373.66 332
8374.52 350
8375.38 329
8376.25 357
8377.11 337
8377.97 382
8378.84 340
8379.70 340
8380.57 364
8381.43 354
8382.30 386
8383.16 340
8384.02 335
8384.89 376
8385.75 337
8386.62 355
8387.48 369
8388.35 344
8389.21 339
8390.07 319
8390.94 346
8391.80 360
8392.67 364
8393.53 359
8394.40 331
8395.26 327
8396.13 381
8396.99 351
8397.86 366
8398.72 386
8399.59 334
8400.45 348
8401.32 381
8402.18 343
8403.05 359
8403.91 316
8404.78 334
8405.64 366
8406.51 350
8407.37 296
8408.24 302
8409.11 332
8409.97 314
8410.84 326
8411.70 371
8412.57 382
8413.43 350
8414.30 351
8415.17 385
8416.03 328
8416.90 306
8417.76 404
8418.63 417
8419.50 327
8420.36 330
8421.23 324
8422.09 330
8422.96 344
8423.83 360
8424.69 305
8425.56 352
8426.43 361
8427.29 326
8428.16 339
8429.02 321
8429.89 322
8430.76 364
8431.62 360
8432.49 322
8433.36 340
8434.23 337
8435.09 386
8435.96 411
8436.83 361
8437.69 398
8438.56 370
8439.43 312
8440.29 355
8441.16 343
8442.03 346
8442.90 340
8443.76 362
8444.63 427
8445.50 381
8446.37 369
8447.23 392
8448.10 410
8448.97 376
8449.84 369
8450.70 393
8451.57 397
8452.44 375
8453.31 376
8454.17 348
8455.04 393
8455.91 378
8456.78 416
8457.65 405
8458.51 407
8459.38 405
8460.25 433
8461.12 420
8461.99 377
8462.86 404
8463.72 418
8464.59 408
8465.46 351
8466.33 396
8467.20 461
8468.07 396
8468.93 388
8469.80 450
8470.67 462
8471.54 408
8472.41 437
8473.28 429
8474.15 461
8475.02 385
8475.89 452
8476.75 393
8477.62 426
8478.49 348
8479.36 363
8480.23 365
8481.10 360
8481.97 370
8482.84 414
8483.71 382
8484.58 353
8485.45 350
8486.32 341
8487.19 400
8488.06 387
8488.92 349
8489.79 354
8490.66 363
8491.53 370
8492.40 383
8493.27 390
8494.14 419
8495.01 378
8495.88 345
8496.75 341
8497.62 353
8498.49 339
8499.36 373
8500.23 377
8501.10 369
8501.97 362
8502.85 372
8503.72 406
8504.59 386
8505.46 379
8506.33 370
8507.20 421
8508.07 405
8508.94 339
8509.81 367
8510.68 386
8511.55 398
8512.42 430
8513.29 429
8514.16 427
8515.03 423
8515.91 437
8516.78 431
8517.65 467
8518.52 424
8519.39 441
8520.26 396
8521.13 381
8522.00 430
8522.88 400
8523.75 413
8524.62 398
8525.49 396
8526.36 418
8527.23 447
8528.10 472
8528.98 414
8529.85 393
8530.72 412
8531.59 417
8532.46 447
8533.34 461
8534.21 434
8535.08 455
8535.95 381
8536.82 425
8537.70 473
8538.57 437
8539.44 475
8540.31 469
8541.18 467
8542.06 414
8542.93 453
8543.80 383
8544.67 439
8545.55 432
8546.42 444
8547.29 436
8548.17 477
8549.04 466
8549.91 464
8550.78 459
8551.66 474
8552.53 548
8553.40 578
8554.28 625
8555.15 700
8556.02 760
8556.89 736
8557.77 750
8558.64 661
8559.51 665
8560.39 619
8561.26 597
8562.13 492
8563.01 508
8563.88 483
8564.75 449
8565.63 411
8566.50 399
8567.38 400
8568.25 405
8569.12 415
8570.00 369
8570.87 411
8571.74 378
8572.62 427
8573.49 368
8574.37 382
8575.24 389
8576.11 415
8576.99 365
8577.86 362
8578.74 396
8579.61 395
8580.49 371
8581.36 419
8582.23 415
8583.11 404
8583.98 414
8584.86 443
8585.73 410
8586.61 373
8587.48 422
8588.36 423
8589.23 449
8590.11 413
8590.98 419
8591.86 388
8592.73 397
8593.61 428
8594.48 410
8595.36 408
8596.23 418
8597.11 402
8597.98 398
8598.86 472
8599.73 441
8600.61 427
8601.48 409
8602.36 364
8603.23 369
8604.11 369
8604.99 326
8605.86 361
8606.74 380
8607.61 394
8608.49 372
8609.36 359
8610.24 428
8611.12 399
8611.99 413
8612.87 357
8613.74 386
8614.62 304
8615.50 349
8616.37 386
8617.25 380
8618.12 400
8619.00 411
8619.88 407
8620.75 394
8621.63 400
8622.51 384
8623.38 402
8624.26 372
8625.14 406
8626.01 346
8626.89 461
8627.77 398
8628.64 425
8629.52 400
8630.40 415
8631.27 380
8632.15 381
8633.03 376
8633.90 385
8634.78 433
8635.66 356
8636.54 372
8637.41 367
8638.29 384
8639.17 404
8640.05 394
8640.92 375
8641.80 387
8642.68 367
8643.55 358
8644.43 370
8645.31 338
8646.19 286
8647.07 379
8647.94 371
8648.82 358
8649.70 344
8650.58 363
8651.45 397
8652.33 347
8653.21 338
8654.09 352
8654.97 393
8655.85 307
8656.72 364
8657.60 373
8658.48 360
8659.36 374
8660.24 388
8661.12 361
8661.99 356
8662.87 382
8663.75 393
8664.63 370
8665.51 359
8666.39 377
8667.27 383
8668.14 400
8669.02 394
8669.90 390
8670.78 379
8671.66 417
8672.54 397
8673.42 385
8674.30 390
8675.18 323
8676.06 317
8676.94 374
8677.81 330
8678.69 348
8679.57 360
8680.45 320
8681.33 332
8682.21 326
8683.09 350
8683.97 383
8684.85 363
8685.73 364
8686.61 367
8687.49 327
8688.37 332
8689.25 337
8690.13 342
8691.01 341
8691.89 387
8692.77 379
8693.65 397
8694.53 390
8695.41 383
8696.29 345
8697.17 373
8698.05 384
8698.93 370
8699.81 359
8700.69 310
8701.57 332
8702.45 315
8703.33 329
8704.21 323
8705.09 319
8705.98 316
8706.86 309
8707.74 380
8708.62 391
8709.50 363
8710.38 367
8711.26 337
8712.14 339
8713.02 338
8713.90 336
8714.79 342
8715.67 316
8716.55 365
8717.43 379
8718.31 337
8719.19 364
8720.07 314
8720.95 358
8721.84 323
8722.72 400
8723.60 398
8724.48 333
8725.36 329
8726.24 318
8727.13 339
8728.01 377
8728.89 363
8729.77 366
8730.65 366
8731.54 359
8732.42 377
8733.30 371
8734.18 343
8735.06 312
8735.95 345
8736.83 333
8737.71 350
8738.59 371
8739.48 366
8740.36 344
8741.24 360
8742.12 341
8743.01 314
8743.89 352
8744.77 349
8745.65 357
8746.54 382
8747.42 329
8748.30 353
8749.19 317
8750.07 295
8750.95 320
8751.83 318
8752.72 335
8753.60 283
8754.48 335
8755.37 341
8756.25 335
8757.13 360
8758.02 366
8758.90 331
8759.78 364
8760.67 393
8761.55 362
8762.43 368
8763.32 335
8764.20 376
8765.09 332
8765.97 341
8766.85 352
8767.74 351
8768.62 355
8769.51 333
8770.39 328
8771.27 358
8772.16 318
8773.04 329
8773.93 344
8774.81 353
8775.69 323
8776.58 323
8777.46 386
8778.35 369
8779.23 295
8780.12 263
8781.00 339
8781.89 318
8782.77 314
8783.65 264
8784.54 312
8785.42 307
8786.31 324
8787.19 321
8788.08 295
8788.96 359
8789.85 386
8790.73 340
8791.62 357
8792.50 348
8793.39 349
8794.27 364
8795.16 288
8796.04 290
8796.93 320
8797.82 324
8798.70 318
8799.59 271
8800.47 282
8801.36 319
8802.24 291
8803.13 357
8804.01 321
8804.90 319
8805.79 311
8806.67 324
8807.56 346
8808.44 376
8809.33 314
8810.22 333
8811.10 338
8811.99 283
8812.87 290
8813.76 286
8814.65 303
8815.53 347
8816.42 334
8817.30 332
8818.19 330
8819.08 299
8819.96 275
8820.85 297
8821.74 313
8822.62 318
8823.51 291
8824.40 304
8825.28 280
8826.17 273
8827.06 285
8827.94 306
8828.83 353
8829.72 297
8830.61 284
8831.49 294
8832.38 282
8833.27 317
8834.15 315
8835.04 345
8835.93 296
8836.82 273
8837.70 292
8838.59 288
8839.48 305
8840.37 344
8841.25 339
8842.14 321
8843.03 314
8843.92 354
8844.80 350
8845.69 346
8846.58 328
8847.47 355
8848.36 327
8849.24 304
8850.13 264
8851.02 301
8851.91 281
8852.80 309
8853.68 297
8854.57 308
8855.46 337
8856.35 324
8857.24 334
8858.13 335
8859.01 287
8859.90 271
8860.79 282
8861.68 300
8862.57 326
8863.46 317
8864.35 339
8865.23 313
8866.12 331
8867.01 314
8867.90 283
8868.79 270
8869.68 327
8870.57 313
8871.46 308
8872.35 331
8873.24 290
8874.12 307
8875.01 324
8875.90 303
8876.79 315
8877.68 340
8878.57 282
8879.46 300
8880.35 255
8881.24 304
8882.13 366
8883.02 364
8883.91 321
8884.80 281
8885.69 328
8886.58 296
8887.47 291
8888.36 309
8889.25 312
8890.14 298
8891.03 304
8891.92 273
8892.81 288
8893.70 279
8894.59 280
8895.48 307
8896.37 315
8897.26 289
8898.15 303
8899.04 269
8899.93 261
8900.82 284
8901.71 315
8902.60 311
8903.49 297
8904.38 288
8905.28 326
8906.17 300
8907.06 325
8907.95 312
8908.84 279
8909.73 315
8910.62 251
8911.51 263
8912.40 277
8913.29 297
8914.19 295
8915.08 337
8915.97 325
8916.86 285
8917.75 268
8918.64 294
8919.53 287
8920.43 270
8921.32 318
8922.21 324
8923.10 319
8923.99 305
8924.88 305
8925.78 276
8926.67 280
8927.56 294
8928.45 264
8929.34 251
8930.24 284
8931.13 296
8932.02 323
8932.91 306
8933.80 280
8934.70 247
8935.59 285
8936.48 283
8937.37 318
8938.27 294
8939.16 270
8940.05 293
8940.94 316
8941.84 257
8942.73 295
8943.62 340
8944.51 287
8945.41 290
8946.30 280
8947.19 267
8948.09 298
8948.98 287
8949.87 290
8950.77 315
8951.66 265
8952.55 255
8953.44 267
8954.34 257
8955.23 311
8956.12 279
8957.02 291
8957.91 316
8958.80 305
8959.70 290
8960.59 285
8961.49 296
8962.38 313
8963.27 277
8964.17 260
8965.06 309
8965.95 304
8966.85 270
8967.74 273
8968.64 286
8969.53 281
8970.42 280
8971.32 283
8972.21 294
8973.11 283
8974.00 251
8974.90 262
8975.79 267
8976.68 258
8977.58 268
8978.47 320
8979.37 308
8980.26 265
8981.16 269
8982.05 311
8982.95 261
8983.84 268
8984.74 273
8985.63 253
8986.52 249
8987.42 308
8988.31 271
8989.21 258
8990.10 240
8991.00 273
8991.89 321
8992.79 306
8993.69 273
8994.58 264
8995.48 255
8996.37 248
8997.27 289
8998.16 288
8999.06 265
8999.95 285
9000.85 260
9001.74 268
9002.64 277
9003.54 289
9004.43 259
9005.33 275
9006.22 312
9007.12 325
9008.01 302
9008.91 242
9009.81 260
9010.70 258
9011.60 244
9012.50 251
9013.39 270
9014.29 314
9015.18 271
9016.08 249
9016.98 253
9017.87 312
9018.77 323
9019.67 315
9020.56 244
9021.46 238
9022.36 268
9023.25 277
9024.15 256
9025.05 273
9025.94 241
9026.84 279
9027.74 286
9028.63 273
9029.53 303
9030.43 270
9031.32 275
9032.22 236
9033.12 257
9034.02 277
9034.91 270
9035.81 263
9036.71 266
9037.61 276
9038.50 311
9039.40 322
9040.30 273
9041.20 263
9042.09 265
9042.99 298
9043.89 284
9044.79 282
9045.68 273
9046.58 278
9047.48 250
9048.38 274
9049.28 229
9050.17 239
9051.07 258
9051.97 268
9052.87 258
9053.77 277
9054.66 272
9055.56 295
9056.46 266
9057.36 271
9058.26 270
9059.16 294
9060.06 286
9060.95 259
9061.85 257
9062.75 250
9063.65 257
9064.55 272
9065.45 292
9066.35 236
9067.25 261
9068.14 277
9069.04 262
9069.94 261
9070.84 235
9071.74 288
9072.64 279
9073.54 273
9074.44 226
9075.34 263
9076.24 296
9077.14 302
9078.04 282
9078.93 254
9079.83 257
9080.73 237
9081.63 301
9082.53 232
9083.43 255
9084.33 247
9085.23 260
9086.13 292
9087.03 263
9087.93 239
9088.83 263
9089.73 250
9090.63 251
9091.53 254
9092.43 263
9093.33 284
9094.23 268
9095.13 290
9096.03 273
9096.93 238
9097.83 236
9098.73 241
9099.63 244
9100.54 247
9101.44 228
9102.34 279
9103.24 266
9104.14 266
9105.04 232
9105.94 277
9106.84 247
9107.74 272
9108.64 248
9109.54 310
9110.44 281
9111.35 245
9112.25 277
9113.15 287
9114.05 270
9114.95 262
9115.85 296
9116.75 294
9117.65 267
9118.56 242
9119.46 273
9120.36 246
9121.26 245
9122.16 236
9123.06 235
9123.97 271
9124.87 245
9125.77 262
9126.67 264
9127.57 248
9128.47 277
9129.38 259
9130.28 252
9131.18 250
9132.08 242
9132.98 300
9133.89 263
9134.79 283
9135.69 254
9136.59 238
9137.50 252
9138.40 229
9139.30 239
9140.20 241
9141.11 262
9142.01 260
9142.91 265
9143.81 245
9144.72 253
9145.62 245
9146.52 259
9147.42 201
9148.33 259
9149.23 252
9150.13 281
9151.04 260
9151.94 256
9152.84 286
9153.75 258
9154.65 287
9155.55 246
9156.46 234
9157.36 299
9158.26 301
9159.17 232
9160.07 266
9160.97 223
9161.88 224
9162.78 259
9163.68 251
9164.59 244
9165.49 239
9166.40 248
9167.30 252
9168.20 248
9169.11 242
9170.01 271
9170.92 289
9171.82 241
9172.72 237
9173.63 267
9174.53 247
9175.44 235
9176.34 230
9177.24 240
9178.15 254
9179.05 244
9179.96 259
9180.86 266
9181.77 250
9182.67 266
9183.58 267
9184.48 230
9185.39 294
9186.29 252
9187.20 273
9188.10 254
9189.01 265
9189.91 250
9190.82 281
9191.72 309
9192.63 297
9193.53 221
9194.44 234
9195.34 255
9196.25 207
9197.15 259
9198.06 290
9198.96 249
9199.87 229
9200.77 271
9201.68 255
9202.58 231
9203.49 230
9204.40 264
9205.30 261
9206.21 273
9207.11 264
9208.02 279
9208.92 279
9209.83 237
9210.74 245
9211.64 248
9212.55 251
9213.45 236
9214.36 236
9215.27 241
9216.17 245
9217.08 249
9217.99 240
9218.89 232
9219.80 227
9220.71 266
9221.61 255
9222.52 267
9223.43 273
9224.33 256
9225.24 257
9226.15 266
9227.05 268
9227.96 223
9228.87 212
9229.77 230
9230.68 239
9231.59 278
9232.49 212
9233.40 248
9234.31 251
9235.22 246
9236.12 212
9237.03 257
9237.94 222
9238.84 253
9239.75 282
9240.66 229
9241.57 243
9242.47 204
9243.38 257
9244.29 234
9245.20 250
9246.11 247
9247.01 266
9247.92 252
9248.83 269
9249.74 247
9250.64 263
9251.55 258
9252.46 261
9253.37 260
9254.28 234
9255.19 245
9256.09 249
9257.00 285
9257.91 239
9258.82 272
9259.73 245
9260.64 258
9261.54 266
9262.45 259
9263.36 275
9264.27 285
9265.18 286
9266.09 275
9267.00 252
9267.90 234
9268.81 262
9269.72 238
9270.63 258
9271.54 292
9272.45 264
9273.36 233
9274.27 224
9275.18 260
9276.09 334
9277.00 279
9277.90 274
9278.81 294
9279.72 282
9280.63 262
9281.54 258
9282.45 223
9283.36 231
9284.27 280
9285.18 259
9286.09 254
9287.00 239
9287.91 271
9288.82 275
9289.73 291
9290.64 256
9291.55 248
9292.46 242
9293.37 235
9294.28 248
9295.19 238
9296.10 265
9297.01 270
9297.92 260
9298.83 231
9299.74 251
9300.65 246
9301.56 278
9302.47 265
9303.38 279
9304.29 265
9305.20 286
9306.12 266
9307.03 268
9307.94 248
9308.85 280
9309.76 276
9310.67 281
9311.58 261
9312.49 229
9313.40 275
9314.31 275
9315.22 263
9316.14 209
9317.05 232
9317.96 263
9318.87 247
9319.78 303
9320.69 262
9321.60 260
9322.52 273
9323.43 290
9324.34 263
9325.25 303
9326.16 261
9327.07 274
9327.99 234
9328.90 252
9329.81 265
9330.72 267
9331.63 301
9332.54 265
9333.46 265
9334.37 281
9335.28 236
9336.19 236
9337.11 241
9338.02 253
9338.93 285
9339.84 256
9340.75 267
9341.67 249
9342.58 269
9343.49 246
9344.40 232
9345.32 258
9346.23 247
9347.14 238
9348.06 245
9348.97 206
9349.88 244
9350.79 239
9351.71 273
9352.62 270
9353.53 256
9354.45 246
9355.36 275
9356.27 273
9357.19 211
9358.10 246
9359.01 313
9359.93 300
9360.84 269
9361.75 253
9362.67 258
9363.58 284
9364.49 272
9365.41 246
9366.32 269
9367.23 243
9368.15 221
9369.06 259
9369.97 238
9370.89 201
9371.80 261
9372.72 259
9373.63 226
9374.54 220
9375.46 256
9376.37 280
9377.29 298
9378.20 249
9379.12 234
9380.03 284
9380.94 247
9381.86 246
9382.77 249
9383.69 298
9384.60 282
9385.52 270
9386.43 242
9387.35 260
9388.26 245
9389.18 235
9390.09 275
9391.01 236
9391.92 254
9392.84 232
9393.75 279
9394.67 279
9395.58 239
9396.50 252
9397.41 250
9398.33 254
9399.24 234
9400.16 230
9401.07 250
9401.99 224
9402.90 267
9403.82 244
9404.73 273
9405.65 262
9406.56 244
9407.48 271
9408.40 238
9409.31 236
9410.23 237
9411.14 226
9412.06 252
9412.98 272
9413.89 283
9414.81 244
9415.72 241
9416.64 279
9417.56 232
9418.47 246
9419.39 260
9420.30 228
9421.22 202
9422.14 260
9423.05 222
9423.97 246
9424.89 244
9425.80 222
9426.72 235
9427.64 267
9428.55 273
9429.47 260
9430.39 241
9431.30 229
9432.22 240
9433.14 262
9434.05 221
9434.97 261
9435.89 246
9436.80 240
9437.72 213
9438.64 230
9439.56 315
9440.47 274
9441.39 217
9442.31 241
9443.23 217
9444.14 227
9445.06 231
9445.98 247
9446.90 251
9447.81 250
9448.73 239
9449.65 228
9450.57 255
9451.48 253
9452.40 279
9453.32 239
9454.24 235
9455.16 260
9456.07 278
9456.99 251
9457.91 236
9458.83 229
9459.75 233
9460.66 290
9461.58 239
9462.50 206
9463.42 186
9464.34 250
9465.26 257
9466.18 274
9467.09 274
9468.01 246
9468.93 258
9469.85 286
9470.77 245
9471.69 231
9472.61 225
9473.53 260
9474.44 257
9475.36 192
9476.28 213
9477.20 246
9478.12 251
9479.04 266
9479.96 264
9480.88 231
9481.80 236
9482.72 253
9483.64 255
9484.56 283
9485.47 318
9486.39 262
9487.31 250
9488.23 264
9489.15 249
9490.07 261
9490.99 239
9491.91 252
9492.83 251
9493.75 232
9494.67 225
9495.59 236
9496.51 243
9497.43 241
9498.35 244
9499.27 250
9500.19 212
9501.11 223
9502.03 222
9502.95 276
9503.87 232
9504.79 246
9505.71 227
9506.63 191
9507.56 217
9508.48 242
9509.40 261
9510.32 216
9511.24 231
9512.16 241
9513.08 246
9514.00 238
9514.92 230
9515.84 224
9516.76 217
9517.68 268
9518.61 222
9519.53 227
9520.45 225
9521.37 241
9522.29 247
9523.21 263
9524.13 246
9525.05 194
9525.98 238
9526.90 240
9527.82 213
9528.74 191
9529.66 214
9530.58 226
9531.50 216
9532.43 220
9533.35 239
9534.27 203
9535.19 206
9536.11 234
9537.04 236
9537.96 273
9538.88 232
9539.80 212
9540.72 215
9541.65 218
9542.57 209
9543.49 208
9544.41 223
9545.34 226
9546.26 197
9547.18 211
9548.10 237
9549.03 237
9549.95 226
9550.87 237
9551.79 265
9552.72 237
9553.64 237
9554.56 275
9555.48 245
9556.41 261
9557.33 257
9558.25 257
9559.18 243
9560.10 243
9561.02 289
9561.95 246
9562.87 277
9563.79 247
9564.72 222
9565.64 216
9566.56 229
9567.49 209
9568.41 223
9569.33 252
9570.26 251
9571.18 235
9572.10 206
9573.03 228
9573.95 218
9574.88 232
9575.80 236
9576.72 217
9577.65 248
9578.57 255
9579.49 234
9580.42 243
9581.34 242
9582.27 244
9583.19 244
9584.12 258
9585.04 300
9585.96 248
9586.89 254
9587.81 222
9588.74 211
9589.66 208
9590.59 231
9591.51 268
9592.44 294
9593.36 199
9594.29 257
9595.21 295
9596.14 233
9597.06 262
9597.98 214
9598.91 235
9599.83 228
9600.76 260
9601.68 264
9602.61 268
9603.54 236
9604.46 255
9605.39 254
9606.31 230
9607.24 228
9608.16 253
9609.09 231
9610.01 224
9610.94 252
9611.86 238
9612.79 245
9613.72 264
9614.64 248
9615.57 260
9616.49 282
9617.42 240
9618.34 252
9619.27 236
9620.20 247
9621.12 243
9622.05 248
9622.97 250
9623.90 264
9624.83 236
9625.75 216
9626.68 226
9627.61 294
9628.53 266
9629.46 266
9630.39 269
9631.31 227
9632.24 249
9633.16 255
9634.09 263
9635.02 250
9635.95 316
9636.87 297
9637.80 275
9638.73 351
9639.65 290
9640.58 264
9641.51 259
9642.43 277
9643.36 300
9644.29 324
9645.22 254
9646.14 271
9647.07 237
9648.00 258
9648.92 282
9649.85 280
9650.78 268
9651.71 273
9652.63 280
9653.56 286
9654.49 285
9655.42 270
9656.34 238
9657.27 256
9658.20 307
9659.13 255
9660.06 259
9660.98 262
9661.91 251
9662.84 230
9663.77 235
9664.70 244
9665.62 287
9666.55 274
9667.48 265
9668.41 287
9669.34 271
9670.27 220
9671.19 247
9672.12 261
9673.05 287
9673.98 253
9674.91 209
9675.84 255
9676.77 238
9677.70 274
9678.62 231
9679.55 253
9680.48 273
9681.41 272
9682.34 282
9683.27 255
9684.20 236
9685.13 280
9686.06 287
9686.99 276
9687.91 245
9688.84 299
9689.77 282
9690.70 288
9691.63 281
9692.56 259
9693.49 258
9694.42 305
9695.35 270
9696.28 274
9697.21 278
9698.14 280
9699.07 283
9700.00 237
9700.93 268
9701.86 316
9702.79 283
9703.72 266
9704.65 263
9705.58 269
9706.51 254
9707.44 242
9708.37 237
9709.30 253
9710.23 239
9711.16 299
9712.09 288
9713.02 282
9713.95 264
9714.88 236
9715.81 264
9716.74 254
9717.67 281
9718.61 293
9719.54 264
9720.47 258
9721.40 238
9722.33 267
9723.26 259
9724.19 266
9725.12 283
9726.05 241
9726.98 263
9727.92 256
9728.85 261
9729.78 277
9730.71 289
9731.64 283
9732.57 280
9733.50 264
9734.43 268
9735.37 283
9736.30 282
9737.23 241
9738.16 279
9739.09 246
9740.02 265
9740.96 297
9741.89 260
9742.82 264
9743.75 267
9744.68 266
9745.62 281
9746.55 247
9747.48 237
9748.41 240
9749.34 293
9750.28 241
9751.21 232
9752.14 261
9753.07 258
9754.01 239
9754.94 256
9755.87 279
9756.80 278
9757.74 275
9758.67 260
9759.60 270
9760.53 266
9761.47 251
9762.40 265
9763.33 291
9764.27 275
9765.20 287
9766.13 266
9767.07 272
9768.00 256
9768.93 306
9769.86 295
9770.80 247
9771.73 260
9772.66 262
9773.60 258
9774.53 268
9775.47 291
9776.40 295
9777.33 278
9778.27 304
9779.20 263
9780.13 253
9781.07 290
9782.00 291
9782.93 312
9783.87 294
9784.80 317
9785.74 313
9786.67 345
9787.60 328
9788.54 331
9789.47 352
9790.41 310
9791.34 297
9792.28 264
9793.21 280
9794.14 278
9795.08 279
9796.01 289
9796.95 260
9797.88 286
9798.82 318
9799.75 342
9800.69 381
9801.62 318
9802.56 312
9803.49 327
9804.42 315
9805.36 296
9806.29 308
9807.23 281
9808.16 274
9809.10 270
9810.03 240
9810.97 262
9811.91 247
9812.84 250
9813.78 253
9814.71 269
9815.65 295
9816.58 249
9817.52 236
9818.45 229
9819.39 271
9820.32 289
9821.26 290
9822.20 302
9823.13 249
9824.07 291
9825.00 320
9825.94 281
9826.87 254
9827.81 267
9828.75 293
9829.68 283
9830.62 248
9831.55 247
9832.49 270
9833.43 254
9834.36 285
9835.30 233
9836.24 247
9837.17 232
9838.11 232
9839.05 225
9839.98 281
9840.92 292
9841.86 252
9842.79 240
9843.73 251
9844.67 217
9845.60 275
9846.54 248
9847.48 266
9848.41 278
9849.35 258
9850.29 240
9851.22 262
9852.16 274
9853.10 292
9854.04 269
9854.97 240
9855.91 253
9856.85 208
9857.79 244
9858.72 259
9859.66 245
9860.60 236
9861.54 260
9862.47 292
9863.41 300
9864.35 253
9865.29 240
9866.22 235
9867.16 262
9868.10 266
9869.04 258
9869.98 310
9870.91 235
9871.85 245
9872.79 251
9873.73 251
9874.67 283
9875.60 268
9876.54 241
9877.48 261
9878.42 251
9879.36 232
9880.30 231
9881.24 262
9882.17 289
9883.11 244
9884.05 203
9884.99 240
9885.93 293
9886.87 242
9887.81 233
9888.74 266
9889.68 238
9890.62 256
9891.56 224
9892.50 230
9893.44 234
9894.38 250
9895.32 261
9896.26 262
9897.20 245
9898.14 251
9899.08 275
9900.01 252
9900.95 226
9901.89 233
9902.83 266
9903.77 291
9904.71 269
9905.65 240
9906.59 226
9907.53 262
9908.47 247
9909.41 266
9910.35 292
9911.29 276
9912.23 284
9913.17 295
9914.11 258
9915.05 253
9915.99 280
9916.93 292
9917.87 279
9918.81 236
9919.75 206
9920.69 248
9921.63 274
9922.57 254
9923.51 278
9924.46 257
9925.40 262
9926.34 320
9927.28 341
9928.22 333
9929.16 354
9930.10 349
9931.04 354
9931.98 321
9932.92 301
9933.86 296
9934.80 260
9935.75 290
9936.69 314
9937.63 272
9938.57 282
9939.51 277
9940.45 249
9941.39 246
9942.34 269
9943.28 288
9944.22 288
9945.16 279
9946.10 265
9947.04 255
9947.98 261
9948.93 259
9949.87 218
9950.81 225
9951.75 225
9952.69 235
9953.64 214
9954.58 235
9955.52 263
9956.46 233
9957.40 263
9958.35 264
9959.29 230
9960.23 236
9961.17 223
9962.12 226
9963.06 237
9964.00 261
9964.94 229
9965.89 272
9966.83 264
9967.77 220
9968.71 234
9969.66 254
9970.60 305
9971.54 242
9972.48 284
9973.43 299
9974.37 259
9975.31 272
9976.26 259
9977.20 275
9978.14 257
9979.09 201
9980.03 217
9980.97 241
9981.92 228
9982.86 220
9983.80 224
9984.75 267
9985.69 245
9986.63 261
9987.58 262
9988.52 223
9989.46 252
9990.41 235
9991.35 228
9992.30 235
9993.24 258
9994.18 235
9995.13 241
9996.07 237
9997.01 252
9997.96 204
9998.90 251
9999.85 242
10000.79 234
10001.74 254
10002.68 246
10003.62 254
10004.57 233
10005.51 260
10006.46 241
10007.40 257
10008.35 221
10009.29 232
10010.24 224
10011.18 216
10012.13 216
10013.07 224
10014.01 244
10014.96 249
10015.90 229
10016.85 219
10017.79 237
10018.74 249
10019.68 218
10020.63 217
10021.58 213
10022.52 212
10023.47 254
10024.41 234
10025.36 239
10026.30 264
10027.25 264
10028.19 254
10029.14 242
10030.08 202
10031.03 237
10031.98 235
10032.92 252
10033.87 254
10034.81 214
10035.76 253
10036.70 214
10037.65 254
10038.60 232
10039.54 237
10040.49 239
10041.43 279
10042.38 233
10043.33 215
10044.27 235
10045.22 269
10046.17 223
10047.11 241
10048.06 231
10049.01 235
10049.95 272
10050.90 233
10051.84 234
10052.79 198
10053.74 220
10054.69 224
10055.63 231
10056.58 210
10057.53 222
10058.47 211
10059.42 228
10060.37 229
10061.31 234
10062.26 236
10063.21 218
10064.16 252
10065.10 216
10066.05 229
10067.00 235
10067.94 222
10068.89 247
10069.84 252
10070.79 252
10071.73 232
10072.68 227
10073.63 244
10074.58 226
10075.53 213
10076.47 227
10077.42 217
10078.37 224
10079.32 219
10080.26 205
10081.21 238
10082.16 226
10083.11 242
10084.06 217
10085.01 208
10085.95 233
10086.90 259
10087.85 239
10088.80 218
10089.75 203
10090.70 216
10091.64 233
10092.59 205
10093.54 237
10094.49 226
10095.44 198
10096.39 223
10097.34 236
10098.28 210
10099.23 193
10100.18 196
10101.13 248
10102.08 246
10103.03 273
10103.98 227
10104.93 193
10105.88 242
10106.83 204
10107.78 214
10108.72 236
10109.67 190
10110.62 238
10111.57 201
10112.52 241
10113.47 236
10114.42 230
10115.37 224
10116.32 208
10117.27 185
10118.22 200
10119.17 201
10120.12 195
10121.07 198
10122.02 192
10122.97 235
10123.92 228
10124.87 203
10125.82 197
10126.77 203
10127.72 170
10128.67 172
10129.62 208
10130.57 221
10131.52 238
10132.47 248
10133.42 189
10134.37 222
10135.32 191
10136.27 205
10137.22 189
10138.18 206
10139.13 217
10140.08 198
10141.03 234
10141.98 224
10142.93 195
10143.88 197
10144.83 233
10145.78 197
10146.73 209
10147.68 201
10148.64 195
10149.59 212
10150.54 227
10151.49 205
10152.44 207
10153.39 192
10154.34 226
10155.30 188
10156.25 210
10157.20 220
10158.15 239
10159.10 215
10160.05 176
10161.01 216
10161.96 221
10162.91 196
10163.86 183
10164.81 209
10165.76 179
10166.72 202
10167.67 249
10168.62 216
10169.57 197
10170.53 219
10171.48 222
10172.43 222
10173.38 182
10174.33 182
10175.29 219
10176.24 204
10177.19 198
10178.14 196
10179.10 183
10180.05 216
10181.00 185
10181.96 200
10182.91 246
10183.86 214
10184.81 211
10185.77 206
10186.72 182
10187.67 196
10188.63 195
10189.58 228
10190.53 232
10191.49 223
10192.44 184
10193.39 202
10194.35 180
10195.30 212
10196.25 213
10197.21 204
10198.16 229
10199.11 228
10200.07 208
10201.02 221
10201.97 200
10202.93 198
10203.88 239
10204.84 239
10205.79 219
10206.74 212
10207.70 246
10208.65 235
10209.60 196
10210.56 220
10211.51 253
10212.47 229
10213.42 208
10214.38 199
10215.33 182
10216.28 205
10217.24 217
10218.19 212
10219.15 206
10220.10 202
10221.06 217
10222.01 184
10222.97 189
10223.92 188
10224.88 185
10225.83 201
10226.79 239
10227.74 230
10228.70 209
10229.65 206
10230.61 205
10231.56 211
10232.52 190
10233.47 239
10234.43 228
10235.38 200
10236.34 205
10237.29 175
10238.25 225
10239.20 205
10240.16 199
10241.11 191
10242.07 184
10243.03 195
10243.98 235
10244.94 196
10245.89 188
10246.85 175
10247.80 223
10248.76 212
10249.72 225
10250.67 200
10251.63 178
10252.58 222
10253.54 235
10254.50 229
10255.45 216
10256.41 220
10257.36 243
10258.32 227
10259.28 184
10260.23 211
10261.19 199
10262.15 183
10263.10 190
10264.06 197
10265.02 184
10265.97 210
10266.93 223
10267.89 239
10268.84 175
10269.80 158
10270.76 181
10271.71 183
10272.67 194
10273.63 205
10274.59 176
10275.54 209
10276.50 214
10277.46 202
10278.41 205
10279.37 199
10280.33 203
10281.29 235
10282.24 217
10283.20 178
10284.16 216
10285.12 230
10286.07 219
10287.03 207
10287.99 185
10288.95 202
10289.91 199
10290.86 205
10291.82 201
10292.78 211
10293.74 212
10294.70 178
10295.65 208
10296.61 184
10297.57 193
10298.53 172
10299.49 176
10300.44 176
10301.40 188
10302.36 239
10303.32 214
10304.28 196
10305.24 206
10306.20 205
10307.15 232
10308.11 237
10309.07 242
10310.03 197
10310.99 217
10311.95 203
10312.91 197
10313.87 208
10314.82 205
10315.78 181
10316.74 192
10317.70 215
10318.66 211
10319.62 238
10320.58 224
10321.54 222
10322.50 223
10323.46 214
10324.42 212
10325.38 193
10326.34 192
10327.29 176
10328.25 190
10329.21 205
10330.17 224
10331.13 178
10332.09 211
10333.05 210
10334.01 218
10334.97 188
10335.93 206
10336.89 219
10337.85 208
10338.81 201
10339.77 174
10340.73 157
10341.69 167
10342.65 215
10343.61 201
10344.57 197
10345.54 208
10346.50 219
10347.46 217
10348.42 187
10349.38 185
10350.34 190
10351.30 201
10352.26 214
10353.22 232
10354.18 205
10355.14 186
10356.10 228
10357.06 221
10358.02 208
10358.99 194
10359.95 226
10360.91 209
10361.87 191
10362.83 207
10363.79 215
10364.75 197
10365.71 176
10366.68 197
10367.64 178
10368.60 203
10369.56 185
10370.52 209
10371.48 206
10372.44 179
10373.41 202
10374.37 182
10375.33 182
10376.29 181
10377.25 201
10378.22 197
10379.18 196
10380.14 173
10381.10 163
10382.06 175
10383.03 209
10383.99 186
10384.95 185
10385.91 167
10386.88 175
10387.84 185
10388.80 196
10389.76 231
10390.72 203
10391.69 180
10392.65 181
10393.61 215
10394.58 189
10395.54 210
10396.50 203
10397.46 186
10398.43 199
10399.39 199
10400.35 215
10401.32 217
10402.28 191
10403.24 189
10404.20 185
10405.17 209
10406.13 205
10407.09 210
10408.06 213
10409.02 194
10409.98 222
10410.95 185
10411.91 187
10412.88 165
10413.84 164
10414.80 169
10415.77 186
10416.73 200
10417.69 227
10418.66 230
10419.62 264
10420.59 224
10421.55 225
10422.51 222
10423.48 239
10424.44 229
10425.41 216
10426.37 217
10427.33 187
10428.30 206
10429.26 208
10430.23 176
10431.19 187
10432.16 202
10433.12 238
10434.08 201
10435.05 161
10436.01 181
10436.98 220
10437.94 213
10438.91 196
10439.87 201
10440.84 203
10441.80 184
10442.77 213
10443.73 192
10444.70 195
10445.66 192
10446.63 189
10447.59 205
10448.56 196
10449.52 191
10450.49 192
10451.45 208
10452.42 180
10453.38 180
10454.35 209
10455.32 205
10456.28 164
10457.25 183
10458.21 190
10459.18 195
10460.14 206
10461.11 195
10462.08 187
10463.04 190
10464.01 182
10464.97 186
10465.94 198
10466.90 179
10467.87 200
10468.84 188
10469.80 220
10470.77 171
10471.74 191
10472.70 199
10473.67 165
10474.63 172
10475.60 217
10476.57 211
10477.53 202
10478.50 219
10479.47 221
10480.43 207
10481.40 202
10482.37 208
10483.33 191
10484.30 180
10485.27 163
10486.24 220
10487.20 197
10488.17 185
10489.14 167
10490.10 192
10491.07 204
10492.04 171
10493.01 147
10493.97 178
10494.94 186
10495.91 200
10496.87 223
10497.84 194
10498.81 213
10499.78 194
10500.74 196
10501.71 209
10502.68 195
10503.65 204
10504.62 208
10505.58 176
10506.55 192
10507.52 184
10508.49 185
10509.46 172
10510.42 167
10511.39 178
10512.36 173
10513.33 210
10514.30 182
10515.26 165
10516.23 186
10517.20 185
10518.17 201
10519.14 201
10520.11 199
10521.08 195
10522.04 229
10523.01 188
10523.98 186
10524.95 223
10525.92 211
10526.89 217
10527.86 165
10528.83 172
10529.79 194
10530.76 180
10531.73 176
10532.70 191
10533.67 213
10534.64 181
10535.61 189
10536.58 214
10537.55 229
10538.52 197
10539.49 174
10540.46 185
10541.43 207
10542.39 172
10543.36 172
10544.33 206
10545.30 217
10546.27 185
10547.24 168
10548.21 180
10549.18 180
10550.15 162
10551.12 169
10552.09 204
10553.06 186
10554.03 177
10555.00 205
10555.97 172
10556.94 179
10557.91 175
10558.88 164
10559.85 178
10560.82 187
10561.80 202
10562.77 224
10563.74 210
10564.71 206
10565.68 189
10566.65 198
10567.62 175
10568.59 180
10569.56 209
10570.53 178
10571.50 197
10572.47 185
10573.44 197
10574.41 189
10575.39 180
10576.36 198
10577.33 198
10578.30 211
10579.27 170
10580.24 158
10581.21 183
10582.18 193
10583.16 192
10584.13 204
10585.10 172
10586.07 204
10587.04 184
10588.01 183
10588.99 202
10589.96 191
10590.93 174
10591.90 192
10592.87 188
10593.84 168
10594.82 181
10595.79 189
10596.76 165
10597.73 152
10598.70 178
10599.68 212
10600.65 199
10601.62 170
10602.59 201
10603.57 171
10604.54 165
10605.51 184
10606.48 188
10607.46 179
10608.43 165
10609.40 210
10610.37 178
10611.35 153
10612.32 155
10613.29 203
10614.27 201
10615.24 165
10616.21 193
10617.18 184
10618.16 173
10619.13 160
10620.10 181
10621.08 197
10622.05 181
10623.02 187
10624.00 169
10624.97 159
10625.94 179
10626.92 173
10627.89 181
10628.86 167
10629.84 158
10630.81 175
10631.78 162
10632.76 185
10633.73 186
10634.71 157
10635.68 169
10636.65 165
10637.63 189
10638.60 199
10639.58 161
10640.55 192
10641.52 208
10642.50 206
10643.47 171
10644.45 166
10645.42 191
10646.39 171
10647.37 180
10648.34 173
10649.32 147
10650.29 195
10651.27 163
10652.24 147
10653.22 201
10654.19 183
10655.17 165
10656.14 184
10657.12 167
10658.09 182
10659.07 144
10660.04 145
10661.01 164
10661.99 177
10662.97 176
10663.94 161
10664.92 169
10665.89 173
10666.87 210
10667.84 182
10668.82 192
10669.79 175
10670.77 180
10671.74 191
10672.72 155
10673.69 157
10674.67 150
10675.65 173
10676.62 166
10677.60 143
10678.57 164
10679.55 188
10680.52 165
10681.50 177
10682.48 174
10683.45 201
10684.43 182
10685.40 175
10686.38 187
10687.36 178
10688.33 183
10689.31 163
10690.29 173
10691.26 191
10692.24 175
10693.22 162
10694.19 179
10695.17 143
10696.14 183
10697.12 173
10698.10 155
10699.08 169
10700.05 218
10701.03 146
10702.01 192
10702.98 160
10703.96 187
10704.94 162
10705.91 169
10706.89 163
10707.87 183
10708.85 204
10709.82 184
10710.80 187
10711.78 197
10712.75 197
10713.73 194
10714.71 162
10715.69 183
10716.66 207
10717.64 169
10718.62 164
10719.60 138
10720.57 152
10721.55 174
10722.53 181
10723.51 154
10724.49 140
10725.46 150
10726.44 156
10727.42 172
10728.40 143
10729.38 176
10730.35 186
10731.33 180
10732.31 183
10733.29 159
10734.27 180
10735.25 192
10736.22 192
10737.20 156
10738.18 151
10739.16 166
10740.14 173
10741.12 162
10742.10 166
10743.08 163
10744.05 182
10745.03 188
10746.01 170
10746.99 145
10747.97 171
10748.95 169
10749.93 171
10750.91 171
10751.89 177
10752.87 160
10753.84 158
10754.82 162
10755.80 161
10756.78 131
10757.76 172
10758.74 171
10759.72 172
10760.70 157
10761.68 169
10762.66 150
10763.64 164
10764.62 181
10765.60 151
10766.58 169
10767.56 193
10768.54 172
10769.52 173
10770.50 159
10771.48 148
10772.46 193
10773.44 157
10774.42 174
10775.40 162
10776.38 188
10777.36 172
10778.34 149
10779.32 149
10780.30 150
10781.28 156
10782.26 180
10783.24 179
10784.22 150
10785.20 178
10786.19 195
10787.17 185
10788.15 137
10789.13 163
10790.11 174
10791.09 157
10792.07 165
10793.05 173
10794.03 177
10795.01 189
10796.00 185
10796.98 169
10797.96 153
10798.94 198
10799.92 193
10800.90 194
10801.88 192
10802.86 163
10803.85 151
10804.83 161
10805.81 191
10806.79 165
10807.77 187
10808.75 155
10809.74 175
10810.72 188
10811.70 144
10812.68 181
10813.66 162
10814.65 176
10815.63 154
10816.61 168
10817.59 163
10818.57 190
10819.56 157
10820.54 132
10821.52 174
10822.50 155
10823.49 165
10824.47 204
10825.45 136
10826.43 160
10827.42 171
10828.40 161
10829.38 185
10830.36 155
10831.35 179
10832.33 173
10833.31 173
10834.30 167
10835.28 160
10836.26 174
10837.25 164
10838.23 189
10839.21 150
10840.19 142
10841.18 209
10842.16 171
10843.14 167
10844.13 185
10845.11 182
10846.09 188
10847.08 117
10848.06 166
10849.05 155
10850.03 159
10851.01 192
10852.00 190
10852.98 170
10853.96 173
10854.95 155
10855.93 151
10856.92 159
10857.90 144
10858.88 173
10859.87 199
10860.85 198
10861.84 154
10862.82 180
10863.80 170
10864.79 163
10865.77 160
10866.76 174
10867.74 176
10868.73 179
10869.71 176
10870.70 167
10871.68 198
10872.67 180
10873.65 189
10874.63 192
10875.62 199
10876.60 167
10877.59 198
10878.57 201
10879.56 192
10880.54 154
10881.53 152
10882.51 198
10883.50 192
10884.48 158
10885.47 167
10886.46 163
10887.44 146
10888.43 156
10889.41 226
10890.40 179
10891.38 145
10892.37 168
10893.35 185
10894.34 205
10895.33 160
10896.31 186
10897.30 172
10898.28 172
10899.27 151
10900.25 177
10901.24 167
10902.23 173
10903.21 176
10904.20 150
10905.18 180
10906.17 179
10907.16 163
10908.14 168
10909.13 173
10910.12 158
10911.10 164
10912.09 168
10913.08 199
10914.06 191
10915.05 170
10916.04 142
10917.02 170
10918.01 182
10919.00 168
10919.98 167
10920.97 198
10921.96 215
10922.94 188
10923.93 189
10924.92 165
10925.90 202
10926.89 171
10927.88 188
10928.87 171
10929.85 189
10930.84 157
10931.83 175
10932.82 159
10933.80 204
10934.79 161
10935.78 203
10936.77 211
10937.75 188
10938.74 178
10939.73 167
10940.72 196
10941.70 189
10942.69 166
10943.68 186
10944.67 192
10945.66 205
10946.64 203
10947.63 205
10948.62 161
10949.61 154
10950.60 163
10951.58 205
10952.57 188
10953.56 171
10954.55 157
10955.54 170
10956.53 163
10957.52 182
10958.50 216
10959.49 201
10960.48 200
10961.47 201
10962.46 173
10963.45 202
10964.44 202
10965.42 201
10966.41 187
10967.40 163
10968.39 194
10969.38 186
10970.37 163
10971.36 167
10972.35 166
10973.34 164
10974.33 193
10975.32 218
10976.31 174
10977.29 165
10978.28 195
10979.27 197
10980.26 208
10981.25 190
10982.24 215
10983.23 183
10984.22 157
10985.21 183
10986.20 177
10987.19 180
10988.18 185
10989.17 194
10990.16 167
10991.15 177
10992.14 208
10993.13 187
10994.12 172
10995.11 190
10996.10 183
10997.09 200
10998.08 213
10999.07 207
11000.06 185
11001.05 195
11002.05 210
11003.04 229
11004.03 220
11005.02 235
11006.01 209
11007.00 167
11007.99 188
11008.98 210
11009.97 198
11010.96 194
11011.95 190
11012.94 171
11013.94 169
11014.93 188
11015.92 164
11016.91 170
11017.90 166
11018.89 167
11019.88 168
11020.87 195
11021.87 177
11022.86 195
11023.85 226
11024.84 224
11025.83 210
11026.82 187
11027.81 166
11028.81 186
11029.80 174
11030.79 160
11031.78 192
11032.77 188
11033.77 193
11034.76 173
11035.75 167
11036.74 176
11037.73 157
11038.73 170
11039.72 202
11040.71 181
11041.70 168
11042.70 170
11043.69 179
11044.68 157
11045.67 144
11046.67 204
11047.66 191
11048.65 159
11049.64 169
11050.64 202
11051.63 171
11052.62 197
11053.61 191
11054.61 183
11055.60 165
11056.59 169
11057.59 177
11058.58 161
11059.57 168
11060.57 198
11061.56 201
11062.55 144
11063.55 151
11064.54 158
11065.53 176
11066.53 188
11067.52 189
11068.51 164
11069.51 186
11070.50 153
11071.49 185
11072.49 198
11073.48 163
11074.48 175
11075.47 161
11076.46 166
11077.46 196
11078.45 210
11079.45 189
11080.44 165
11081.43 164
11082.43 173
11083.42 167
11084.42 210
11085.41 180
11086.40 157
11087.40 198
11088.39 180
11089.39 169
11090.38 178
11091.38 162
11092.37 153
11093.37 151
11094.36 147
11095.36 172
11096.35 170
11097.35 201
11098.34 167
11099.34 151
11100.33 160
11101.33 190
11102.32 178
11103.32 158
11104.31 191
11105.31 216
11106.30 207
11107.30 185
11108.29 166
11109.29 161
11110.28 181
11111.28 163
11112.27 160
11113.27 163
11114.26 173
11115.26 186
11116.26 172
11117.25 161
11118.25 177
11119.24 163
11120.24 165
11121.24 193
11122.23 156
11123.23 146
11124.22 167
11125.22 181
11126.22 156
11127.21 152
11128.21 229
11129.20 182
11130.20 141
11131.20 177
11132.19 170
11133.19 182
11134.19 185
11135.18 161
11136.18 170
11137.18 188
11138.17 160
11139.17 169
11140.17 189
11141.16 159
11142.16 168
11143.16 197
11144.15 155
11145.15 177
11146.15 179
11147.14 176
11148.14 151
11149.14 157
11150.14 163
11151.13 178
11152.13 205
11153.13 169
11154.13 190
11155.12 176
11156.12 173
11157.12 177
11158.12 149
11159.11 147
11160.11 154
11161.11 196
11162.11 168
11163.10 167
11164.10 176
11165.10 160
11166.10 172
11167.10 184
11168.09 178
11169.09 176
11170.09 189
11171.09 192
11172.09 189
11173.08 194
11174.08 167
11175.08 183
11176.08 200
11177.08 142
11178.08 156
11179.08 154
11180.07 155
11181.07 173
11182.07 149
11183.07 182
11184.07 192
11185.07 146
11186.07 189
11187.06 194
11188.06 194
11189.06 159
11190.06 166
11191.06 156
11192.06 168
11193.06 147
11194.06 169
11195.06 166
11196.06 181
11197.06 181
11198.06 180
11199.05 168
11200.05 160
11201.05 158
11202.05 152
11203.05 180
11204.05 150
11205.05 160
11206.05 132
11207.05 163
11208.05 157
11209.05 149
11210.05 157
11211.05 167
11212.05 178
11213.05 171
11214.05 162
11215.05 173
11216.05 165
11217.05 155
11218.05 172
11219.05 164
11220.05 152
11221.05 149
11222.05 131
11223.05 128
11224.05 162
11225.06 152
11226.06 145
11227.06 184
11228.06 156
11229.06 146
11230.06 142
11231.06 144
11232.06 156
11233.06 170
11234.06 179
11235.06 165
11236.06 146
11237.07 144
11238.07 155
11239.07 143
11240.07 129
11241.07 183
11242.07 143
11243.07 154
11244.07 164
11245.08 170
11246.08 166
11247.08 141
11248.08 131
11249.08 146
11250.08 154
11251.09 146
11252.09 149
11253.09 142
11254.09 150
11255.09 153
11256.10 170
11257.10 137
11258.10 142
11259.10 166
11260.10 153
11261.11 162
11262.11 170
11263.11 162
11264.11 157
11265.11 202
11266.12 171
11267.12 179
11268.12 165
11269.12 158
11270.13 139
11271.13 167
11272.13 181
11273.14 165
11274.14 179
11275.14 160
11276.14 145
11277.15 157
11278.15 160
11279.15 187
11280.16 181
11281.16 159
11282.16 173
11283.17 194
11284.17 184
11285.17 146
11286.17 176
11287.18 180
11288.18 168
11289.18 139
11290.19 161
11291.19 173
11292.20 147
11293.20 163
11294.20 171
11295.21 162
11296.21 179
11297.21 159
11298.22 160
11299.22 161
11300.23 167
11301.23 173
11302.23 174
11303.24 171
11304.24 157
11305.25 191
11306.25 206
11307.25 161
11308.26 139
11309.26 173
11310.27 178
11311.27 181
11312.28 151
11313.28 108
11314.29 158
11315.29 172
11316.29 164
11317.30 155
11318.30 164
11319.31 147
11320.31 162
11321.32 174
11322.32 160
11323.33 142
11324.33 183
11325.34 157
11326.34 157
11327.35 148
11328.35 155
11329.36 226
11330.36 152
11331.37 128
11332.38 160
11333.38 140
11334.39 146
11335.39 147
11336.40 158
11337.40 147
11338.41 143
11339.41 174
11340.42 190
11341.43 160
11342.43 147
11343.44 144
11344.44 177
11345.45 141
11346.46 134
11347.46 151
11348.47 147
11349.47 132
11350.48 166
11351.49 153
11352.49 173
11353.50 188
11354.50 185
11355.51 148
11356.52 165
11357.52 176
11358.53 149
11359.54 192
11360.54 124
11361.55 154
11362.56 136
11363.56 162
11364.57 137
11365.58 150
11366.58 150
11367.59 175
11368.60 159
11369.61 165
11370.61 151
11371.62 149
11372.63 144
11373.63 160
11374.64 164
11375.65 168
11376.66 158
11377.66 131
11378.67 161
11379.68 149
11380.69 160
11381.69 135
11382.70 119
11383.71 132
11384.72 135
11385.72 142
11386.73 157
11387.74 165
11388.75 150
11389.76 147
11390.76 124
11391.77 171
11392.78 138
11393.79 134
11394.80 130
11395.80 140
11396.81 147
11397.82 112
11398.83 146
11399.84 157
11400.85 175
11401.85 140
11402.86 168
11403.87 132
11404.88 164
11405.89 144
11406.90 148
11407.91 145
11408.91 134
11409.92 131
11410.93 177
11411.94 149
11412.95 135
11413.96 150
11414.97 154
11415.98 134
11416.99 141
11418.00 175
11419.00 142
11420.01 157
11421.02 147
11422.03 162
11423.04 153
11424.05 131
11425.06 152
11426.07 130
11427.08 135
11428.09 134
11429.10 158
11430.11 162
11431.12 145
11432.13 138
11433.14 149
11434.15 132
11435.16 165
11436.17 147
11437.18 154
11438.19 141
11439.20 150
11440.21 147
11441.22 155
11442.23 158
11443.24 153
11444.25 122
11445.26 126
11446.27 146
11447.28 160
11448.29 143
11449.30 139
11450.31 154
11451.32 160
11452.33 195
11453.34 168
11454.36 132
11455.37 126
11456.38 153
11457.39 142
11458.40 136
11459.41 155
11460.42 165
11461.43 158
11462.44 145
11463.45 148
11464.47 124
11465.48 125
11466.49 142
11467.50 155
11468.51 137
11469.52 127
11470.53 144
11471.55 146
11472.56 152
11473.57 157
11474.58 137
11475.59 149
11476.60 153
11477.62 127
11478.63 152
11479.64 156
11480.65 177
11481.66 129
11482.68 146
11483.69 119
11484.70 137
11485.71 169
11486.72 145
11487.74 169
11488.75 139
11489.76 134
11490.77 153
11491.79 142
11492.80 147
11493.81 134
11494.82 152
11495.84 136
11496.85 142
11497.86 146
11498.87 127
11499.89 176
11500.90 173
11501.91 169
11502.93 146
11503.94 156
11504.95 144
11505.96 141
11506.98 156
11507.99 140
11509.00 148
11510.02 139
11511.03 169
11512.04 147
11513.06 154
11514.07 145
11515.08 162
11516.10 164
11517.11 153
11518.13 170
11519.14 173
11520.15 153
11521.17 142
11522.18 159
11523.19 149
11524.21 162
11525.22 158
11526.24 133
11527.25 148
11528.26 171
11529.28 147
11530.29 131
11531.31 143
11532.32 115
11533.33 144
11534.35 146
11535.36 175
11536.38 148
11537.39 169
11538.41 162
11539.42 155
11540.44 150
11541.45 146
11542.47 146
11543.48 157
11544.49 155
11545.51 161
11546.52 163
11547.54 161
11548.55 166
11549.57 171
11550.58 167
11551.60 144
11552.61 148
11553.63 197
11554.64 173
11555.66 162
11556.68 169
11557.69 179
11558.71 173
11559.72 133
11560.74 139
11561.75 170
11562.77 154
11563.78 159
11564.80 175
11565.82 198
11566.83 180
11567.85 162
11568.86 155
11569.88 190
11570.89 162
11571.91 173
11572.93 176
11573.94 174
11574.96 143
11575.97 164
11576.99 152
11578.01 159
11579.02 167
11580.04 174
11581.06 171
11582.07 187
11583.09 168
11584.11 156
11585.12 190
11586.14 142
11587.16 146
11588.17 166
11589.19 169
11590.21 167
11591.22 169
11592.24 184
11593.26 159
11594.27 178
11595.29 175
11596.31 173
11597.32 181
11598.34 192
11599.36 197
11600.38 218
11601.39 214
11602.41 223
11603.43 224
11604.45 261
11605.46 236
11606.48 208
11607.50 240
11608.52 216
11609.53 209
11610.55 224
11611.57 235
11612.59 190
11613.60 170
11614.62 164
11615.64 185
11616.66 179
11617.68 199
11618.69 158
11619.71 174
11620.73 180
11621.75 189
11622.77 191
11623.78 168
11624.80 135
11625.82 166
11626.84 192
11627.86 181
11628.88 173
11629.90 169
11630.91 207
11631.93 188
11632.95 184
11633.97 188
11634.99 231
11636.01 231
11637.03 220
11638.05 199
11639.06 208
11640.08 175
11641.10 170
11642.12 190
11643.14 186
11644.16 182
11645.18 170
11646.20 173
11647.22 188
11648.24 164
11649.26 169
11650.28 167
11651.30 175
11652.31 182
11653.33 173
11654.35 176
11655.37 162
11656.39 156
11657.41 145
11658.43 163
11659.45 179
11660.47 165
11661.49 138
11662.51 159
11663.53 137
11664.55 199
11665.57 162
11666.59 157
11667.61 141
11668.63 170
11669.65 166
11670.67 179
11671.69 161
11672.71 159
11673.73 186
11674.76 176
11675.78 179
11676.80 172
11677.82 179
11678.84 172
11679.86 191
11680.88 179
11681.90 166
11682.92 178
11683.94 150
11684.96 158
11685.98 154
11687.00 176
11688.03 175
11689.05 192
11690.07 193
11691.09 153
11692.11 160
11693.13 148
11694.15 154
11695.17 151
11696.20 170
11697.22 125
11698.24 163
11699.26 174
11700.28 159
11701.30 154
11702.33 156
11703.35 156
11704.37 144
11705.39 152
11706.41 146
11707.44 162
11708.46 166
11709.48 180
11710.50 143
11711.52 144
11712.55 156
11713.57 169
11714.59 194
11715.61 124
11716.63 157
11717.66 177
11718.68 160
11719.70 177
11720.72 197
11721.75 142
11722.77 165
11723.79 159
11724.82 187
11725.84 173
11726.86 160
11727.88 160
11728.91 143
11729.93 163
11730.95 186
11731.98 186
11733.00 184
11734.02 151
11735.04 147
11736.07 157
11737.09 137
11738.11 162
11739.14 138
11740.16 186
11741.18 161
11742.21 160
11743.23 153
11744.25 169
11745.28 157
11746.30 146
11747.33 126
11748.35 142
11749.37 154
11750.40 139
11751.42 174
11752.44 148
11753.47 164
11754.49 141
11755.52 159
11756.54 162
11757.57 148
11758.59 170
11759.61 177
11760.64 152
11761.66 149
11762.69 155
11763.71 163
11764.74 145
11765.76 139
11766.78 156
11767.81 137
11768.83 154
11769.86 149
11770.88 142
11771.91 147
11772.93 173
11773.96 141
11774.98 147
11776.01 127
11777.03 150
11778.06 162
11779.08 163
11780.11 162
11781.13 154
11782.16 170
11783.18 128
11784.21 167
11785.23 152
11786.26 166
11787.28 142
11788.31 161
11789.34 147
11790.36 167
11791.39 157
11792.41 174
11793.44 139
11794.46 158
11795.49 172
11796.52 125
11797.54 137
11798.57 136
11799.59 142
11800.62 131
11801.65 155
11802.67 159
11803.70 143
11804.72 127
11805.75 155
11806.78 144
11807.80 162
11808.83 149
11809.86 158
11810.88 195
11811.91 152
11812.93 154
11813.96 157
11814.99 148
11816.01 126
11817.04 143
11818.07 126
11819.10 157
11820.12 147
11821.15 164
11822.18 141
11823.20 158
11824.23 122
11825.26 157
11826.28 150
11827.31 161
11828.34 128
11829.37 136
11830.39 142
11831.42 140
11832.45 162
11833.48 159
11834.50 172
11835.53 136
11836.56 176
11837.59 138
11838.61 131
11839.64 162
11840.67 174
11841.70 127
11842.72 141
11843.75 143
11844.78 143
11845.81 142
11846.84 118
11847.86 144
11848.89 171
11849.92 157
11850.95 147
11851.98 167
11853.01 170
11854.03 151
11855.06 141
11856.09 150
11857.12 129
11858.15 141
11859.18 153
11860.20 143
11861.23 145
11862.26 141
11863.29 160
11864.32 144
11865.35 138
11866.38 145
11867.41 140
11868.44 142
11869.46 177
11870.49 146
11871.52 132
11872.55 138
11873.58 159
11874.61 123
11875.64 138
11876.67 142
11877.70 143
11878.73 159
11879.76 126
11880.79 148
11881.82 135
11882.85 168
11883.88 127
11884.91 151
11885.93 131
11886.96 132
11887.99 141
11889.02 141
11890.05 123
11891.08 149
11892.11 139
11893.14 145
11894.17 167
11895.20 128
11896.23 147
11897.26 140
11898.30 166
11899.33 130
11900.36 125
11901.39 135
11902.42 160
11903.45 144
11904.48 147
11905.51 151
11906.54 141
11907.57 148
11908.60 149
11909.63 156
11910.66 133
11911.69 152
11912.72 159
11913.75 177
11914.79 122
11915.82 164
11916.85 148
11917.88 148
11918.91 158
11919.94 152
11920.97 143
11922.00 158
11923.04 152
11924.07 141
11925.10 142
11926.13 141
11927.16 133
11928.19 159
11929.22 142
11930.26 152
11931.29 157
11932.32 168
11933.35 161
11934.38 159
11935.41 166
11936.45 153
11937.48 204
11938.51 167
11939.54 155
11940.58 142
11941.61 150
11942.64 156
11943.67 154
11944.70 155
11945.74 144
11946.77 149
11947.80 141
11948.83 130
11949.87 135
11950.90 152
11951.93 139
11952.96 136
11954.00 131
11955.03 136
11956.06 126
11957.09 124
11958.13 137
11959.16 129
11960.19 148
11961.23 142
11962.26 151
11963.29 154
11964.33 159
11965.36 129
11966.39 172
11967.43 163
11968.46 173
11969.49 146
11970.53 142
11971.56 159
11972.59 143
11973.63 137
11974.66 115
11975.69 162
11976.73 145
11977.76 153
11978.79 144
11979.83 152
11980.86 115
11981.90 144
11982.93 142
11983.96 134
11985.00 138
11986.03 142
11987.07 134
11988.10 109
11989.13 127
11990.17 130
11991.20 166
11992.24 152
11993.27 141
11994.31 152
11995.34 155
11996.38 138
11997.41 154
11998.44 139
11999.48 132
12000.51 135
12001.55 155
12002.58 136
12003.62 128
12004.65 154
12005.69 159
12006.72 151
12007.76 118
12008.79 141
12009.83 124
12010.86 125
12011.90 130
12012.93 142
12013.97 148
12015.00 136
12016.04 131
12017.08 162
12018.11 172
12019.15 151
12020.18 131
12021.22 168
12022.25 148
12023.29 134
12024.32 129
12025.36 141
12026.40 148
12027.43 142
12028.47 135
12029.50 119
12030.54 138
12031.58 134
12032.61 116
12033.65 117
12034.68 138
12035.72 153
12036.76 140
12037.79 132
12038.83 140
12039.87 156
12040.90 134
12041.94 132
12042.98 148
12044.01 127
12045.05 142
12046.09 136
12047.12 132
12048.16 159
12049.20 116
12050.23 143
12051.27 143
12052.31 157
12053.34 166
12054.38 120
12055.42 140
12056.45 160
12057.49 186
12058.53 199
12059.57 144
12060.60 144
12061.64 140
12062.68 161
12063.72 166
12064.75 160
12065.79 165
12066.83 156
12067.87 98
12068.90 100
12069.94 126
12070.98 127
12072.02 111
12073.06 134
12074.09 131
12075.13 152
12076.17 135
12077.21 146
12078.24 149
12079.28 110
12080.32 136
12081.36 143
12082.40 141
12083.44 138
12084.47 147
12085.51 143
12086.55 139
12087.59 133
12088.63 113
12089.67 143
12090.71 163
12091.74 149
12092.78 140
12093.82 134
12094.86 162
12095.90 126
12096.94 125
12097.98 112
12099.02 131
12100.05 151
12101.09 143
12102.13 172
12103.17 123
12104.21 145
12105.25 152
12106.29 159
12107.33 137
12108.37 120
12109.41 137
12110.45 146
12111.49 129
12112.53 136
12113.57 130
12114.61 139
12115.65 135
12116.69 139
12117.72 128
12118.76 121
12119.80 140
12120.84 130
12121.88 130
12122.92 135
12123.96 108
12125.00 139
12126.04 159
12127.08 142
12128.12 133
12129.17 135
12130.21 155
12131.25 152
12132.29 145
12133.33 122
12134.37 125
12135.41 136
12136.45 126
12137.49 149
12138.53 111
12139.57 154
12140.61 151
12141.65 109
12142.69 113
12143.73 134
12144.77 102
12145.82 133
12146.86 147
12147.90 131
12148.94 129
12149.98 131
12151.02 128
12152.06 113
12153.10 130
12154.15 130
12155.19 139
12156.23 135
12157.27 126
12158.31 110
12159.35 129
12160.39 119
12161.44 144
12162.48 117
12163.52 107
12164.56 127
12165.60 123
12166.64 133
12167.69 144
12168.73 150
12169.77 137
12170.81 139
12171.85 138
12172.90 106
12173.94 105
12174.98 102
12176.02 126
12177.07 121
12178.11 130
12179.15 135
12180.19 140
12181.24 99
12182.28 124
12183.32 111
12184.36 150
12185.41 126
12186.45 125
12187.49 117
12188.53 126
12189.58 157
12190.62 121
12191.66 138
12192.71 119
12193.75 133
12194.79 106
12195.84 117
12196.88 127
12197.92 137
12198.97 144
12200.01 143
12201.05 113
12202.10 167
12203.14 148
12204.18 128
12205.23 119
12206.27 109
12207.31 122
12208.36 100
12209.40 134
12210.44 136
12211.49 155
12212.53 106
12213.58 118
12214.62 118
12215.66 114
12216.71 120
12217.75 131
12218.80 127
12219.84 113
12220.88 125
12221.93 126
12222.97 100
12224.02 131
12225.06 122
12226.11 117
12227.15 125
12228.19 115
12229.24 126
12230.28 117
12231.33 141
12232.37 149
12233.42 157
12234.46 126
12235.51 135
12236.55 126
12237.60 134
12238.64 118
12239.69 99
12240.73 155
12241.78 150
12242.82 127
12243.87 117
12244.91 132
12245.96 124
12247.00 133
12248.05 133
12249.09 135
12250.14 130
12251.19 156
12252.23 135
12253.28 122
12254.32 107
12255.37 147
12256.41 128
12257.46 100
12258.51 116
12259.55 93
12260.60 137
12261.64 125
12262.69 127
12263.74 118
12264.78 124
12265.83 122
12266.87 127
12267.92 140
12268.97 139
12270.01 134
12271.06 132
12272.11 120
12273.15 111
12274.20 141
12275.24 156
12276.29 142
12277.34 156
12278.38 126
12279.43 116
12280.48 125
12281.52 128
12282.57 125
12283.62 122
12284.67 111
12285.71 115
12286.76 110
12287.81 127
12288.85 125
12289.90 141
12290.95 116
12292.00 134
12293.04 132
12294.09 122
12295.14 130
12296.18 123
12297.23 87
12298.28 129
12299.33 112
12300.38 115
12301.42 119
12302.47 112
12303.52 112
12304.57 112
12305.61 125
12306.66 117
12307.71 146
12308.76 104
12309.81 136
12310.85 135
12311.90 107
12312.95 119
12314.00 121
12315.05 125
12316.09 124
12317.14 130
12318.19 138
12319.24 125
12320.29 108
12321.34 138
12322.39 123
12323.43 115
12324.48 123
12325.53 122
12326.58 128
12327.63 114
12328.68 108
12329.73 132
12330.78 138
12331.82 124
12332.87 132
12333.92 104
12334.97 115
12336.02 143
12337.07 154
12338.12 109
12339.17 133
12340.22 102
12341.27 133
12342.32 120
12343.37 113
12344.42 115
12345.46 122
12346.51 137
12347.56 130
12348.61 132
12349.66 136
12350.71 114
12351.76 104
12352.81 118
12353.86 129
12354.91 124
12355.96 125
12357.01 142
12358.06 106
12359.11 127
12360.16 126
12361.21 144
12362.26 116
12363.31 98
12364.36 116
12365.41 134
12366.47 140
12367.52 117
12368.57 120
12369.62 103
12370.67 114
12371.72 108
12372.77 99
12373.82 137
12374.87 125
12375.92 103
12376.97 152
12378.02 112
12379.07 97
12380.12 127
12381.18 137
12382.23 139
12383.28 118
12384.33 118
12385.38 133
12386.43 128
12387.48 103
12388.53 113
12389.59 120
12390.64 143
12391.69 114
12392.74 142
12393.79 115
12394.84 124
12395.90 112
12396.95 124
12398.00 131
12399.05 117
12400.10 140
12401.15 149
12402.21 131
12403.26 131
12404.31 137
12405.36 105
12406.41 125
12407.47 142
12408.52 114
12409.57 117
12410.62 121
12411.68 138
12412.73 145
12413.78 122
12414.83 106
12415.89 118
12416.94 137
12417.99 140
12419.04 105
12420.10 107
12421.15 106
12422.20 111
12423.26 114
12424.31 123
12425.36 100
12426.41 140
12427.47 128
12428.52 111
12429.57 123
12430.63 114
12431.68 127
12432.73 114
12433.79 124
12434.84 136
12435.89 149
12436.95 120
12438.00 123
12439.05 111
12440.11 130
12441.16 107
12442.21 132
12443.27 112
12444.32 119
12445.38 100
12446.43 125
12447.48 115
12448.54 97
12449.59 105
12450.65 107
12451.70 130
12452.75 120
12453.81 131
12454.86 103
12455.92 119
12456.97 115
12458.02 123
12459.08 128
12460.13 109
12461.19 119
12462.24 118
12463.30 116
12464.35 106
12465.41 115
12466.46 120
12467.52 133
12468.57 121
12469.63 126
12470.68 116
12471.74 126
12472.79 102
12473.85 113
12474.90 96
12475.96 102
12477.01 107
12478.07 114
12479.12 139
12480.18 117
12481.23 120
12482.29 125
12483.34 148
12484.40 122
12485.45 128
12486.51 132
12487.56 104
12488.62 116
12489.68 136
12490.73 126
12491.79 138
12492.84 137
12493.90 143
12494.95 126
12496.01 127
12497.07 140
12498.12 169
12499.18 152
12500.23 119
12501.29 111
12502.35 109
12503.40 122
12504.46 113
12505.52 105
12506.57 114
12507.63 130
12508.69 115
12509.74 114
12510.80 135
12511.86 125
12512.91 109
12513.97 124
12515.03 115
12516.08 101
12517.14 114
12518.20 111
12519.25 106
12520.31 105
12521.37 135
12522.42 119
12523.48 112
12524.54 79
12525.60 107
12526.65 109
12527.71 109
12528.77 124
12529.82 125
12530.88 151
12531.94 131
12533.00 94
12534.05 92
12535.11 138
12536.17 123
12537.23 119
12538.29 135
12539.34 126
12540.40 134
12541.46 115
12542.52 134
12543.57 109
12544.63 109
12545.69 126
12546.75 137
12547.81 104
12548.87 133
12549.92 140
12550.98 115
12552.04 109
12553.10 125
12554.16 124
12555.22 122
12556.27 105
12557.33 113
12558.39 106
12559.45 119
12560.51 145
12561.57 147
12562.63 110
12563.68 106
12564.74 118
12565.80 130
12566.86 123
12567.92 120
12568.98 131
12570.04 108
12571.10 120
12572.16 101
12573.22 122
12574.28 111
12575.33 133
12576.39 151
12577.45 145
12578.51 124
12579.57 119
12580.63 98
12581.69 121
12582.75 137
12583.81 110
12584.87 133
12585.93 128
12586.99 111
12588.05 99
12589.11 123
12590.17 114
12591.23 130
12592.29 110
12593.35 136
12594.41 115
12595.47 116
12596.53 126
12597.59 120
12598.65 137
12599.71 124
12600.77 107
12601.83 109
12602.89 126
12603.95 103
12605.01 132
12606.07 144
12607.13 133
12608.20 104
12609.26 106
12610.32 102
12611.38 124
12612.44 113
12613.50 98
12614.56 110
12615.62 126
12616.68 133
12617.74 106
12618.81 103
12619.87 138
12620.93 131
12621.99 132
12623.05 113
12624.11 110
12625.17 116
12626.23 123
12627.30 115
12628.36 113
12629.42 110
12630.48 123
12631.54 113
12632.60 131
12633.67 110
12634.73 84
12635.79 114
12636.85 126
12637.91 106
12638.98 124
12640.04 122
12641.10 143
12642.16 112
12643.22 131
12644.29 107
12645.35 111
12646.41 139
12647.47 112
12648.54 104
12649.60 100
12650.66 125
12651.72 133
12652.79 134
12653.85 116
12654.91 122
12655.97 144
12657.04 149
12658.10 120
12659.16 102
12660.22 119
12661.29 121
12662.35 110
12663.41 102
12664.48 121
12665.54 118
12666.60 136
12667.67 106
12668.73 140
12669.79 133
12670.86 142
12671.92 91
12672.98 114
12674.05 106
12675.11 115
12676.17 156
12677.24 123
12678.30 142
12679.36 151
12680.43 137
12681.49 149
12682.56 141
12683.62 109
12684.68 119
12685.75 118
12686.81 90
12687.88 108
12688.94 141
12690.00 131
12691.07 98
12692.13 107
12693.20 113
12694.26 118
12695.33 142
12696.39 137
12697.45 118
12698.52 138
12699.58 118
12700.65 121
12701.71 126
12702.78 117
12703.84 132
12704.91 132
12705.97 114
12707.04 121
12708.10 151
12709.17 164
12710.23 135
12711.30 120
12712.36 121
12713.43 136
12714.49 140
12715.56 149
12716.62 131
12717.69 121
12718.75 163
12719.82 129
12720.88 113
12721.95 117
12723.02 123
12724.08 152
12725.15 163
12726.21 125
12727.28 117
12728.34 133
12729.41 123
12730.48 120
12731.54 112
12732.61 123
12733.67 121
12734.74 133
12735.81 138
12736.87 123
12737.94 120
12739.00 134
12740.07 115
12741.14 104
12742.20 115
12743.27 125
12744.34 126
12745.40 118
12746.47 133
12747.54 108
12748.60 116
12749.67 136
12750.74 147
12751.80 121
12752.87 103
12753.94 111
12755.00 102
12756.07 118
12757.14 134
12758.20 106
12759.27 127
12760.34 119
12761.40 117
12762.47 102
12763.54 126
12764.61 103
12765.67 93
12766.74 119
12767.81 86
12768.88 118
12769.94 110
12771.01 102
12772.08 133
12773.15 130
12774.21 96
12775.28 115
12776.35 117
12777.42 118
12778.49 112
12779.55 118
12780.62 95
12781.69 116
12782.76 114
12783.83 128
12784.89 107
12785.96 111
12787.03 134
12788.10 125
12789.17 112
12790.23 115
12791.30 114
12792.37 142
12793.44 114
12794.51 102
12795.58 106
12796.65 121
12797.71 121
12798.78 120
12799.85 120
12800.92 121
12801.99 94
12803.06 112
12804.13 113
12805.20 101
12806.27 111
12807.33 119
12808.40 111
12809.47 94
12810.54 123
12811.61 144
12812.68 121
12813.75 113
12814.82 132
12815.89 124
12816.96 135
12818.03 112
12819.10 150
12820.17 115
12821.24 131
12822.31 111
12823.38 105
12824.45 113
12825.52 107
12826.59 89
12827.66 119
12828.73 117
12829.80 101
12830.87 102
12831.94 110
12833.01 122
12834.08 122
12835.15 91
12836.22 124
12837.29 122
12838.36 119
12839.43 129
12840.50 123
12841.57 89
12842.64 96
12843.71 116
12844.78 114
12845.85 94
12846.92 110
12847.99 114
12849.06 132
12850.13 127
12851.21 135
12852.28 121
12853.35 115
12854.42 128
12855.49 123
12856.56 77
12857.63 105
12858.70 117
12859.77 117
12860.85 111
12861.92 78
12862.99 123
12864.06 119
12865.13 119
12866.20 91
12867.27 94
12868.35 108
12869.42 128
12870.49 124
12871.56 111
12872.63 96
12873.71 115
12874.78 107
12875.85 114
12876.92 100
12877.99 122
12879.07 131
12880.14 116
12881.21 129
12882.28 113
12883.35 112
12884.43 103
12885.50 141
12886.57 125
12887.64 115
12888.72 94
12889.79 114
12890.86 118
12891.93 101
12893.01 110
12894.08 132
12895.15 159
12896.22 126
12897.30 123
12898.37 129
12899.44 135
12900.52 125
12901.59 127
12902.66 106
12903.74 146
12904.81 112
12905.88 123
12906.96 127
12908.03 106
12909.10 111
12910.18 110
12911.25 139
12912.32 118
12913.40 113
12914.47 124
12915.54 143
12916.62 112
12917.69 87
12918.76 100
12919.84 141
12920.91 140
12921.99 108
12923.06 99
12924.13 119
12925.21 126
12926.28 130
12927.36 106
12928.43 86
12929.50 100
12930.58 107
12931.65 110
12932.73 104
12933.80 104
12934.88 124
12935.95 135
12937.02 104
12938.10 112
12939.17 114
12940.25 135
12941.32 90
12942.40 78
12943.47 130
12944.55 106
12945.62 123
12946.70 124
12947.77 92
12948.85 112
12949.92 117
12951.00 121
12952.07 129
12953.15 90
12954.22 114
12955.30 134
12956.37 128
12957.45 108
12958.52 108
12959.60 118
12960.68 110
12961.75 110
12962.83 114
12963.90 107
12964.98 109
12966.05 136
12967.13 118
12968.20 99
12969.28 99
12970.36 101
12971.43 107
12972.51 117
12973.58 84
12974.66 106
12975.74 131
12976.81 116
12977.89 116
12978.97 125
12980.04 118
12981.12 112
12982.19 131
12983.27 109
12984.35 103
12985.42 109
12986.50 131
12987.58 110
12988.65 97
12989.73 102
12990.81 96
12991.88 97
12992.96 120
12994.04 92
12995.11 102
12996.19 99
12997.27 112
12998.35 111
12999.42 126
13000.50 114
13001.58 99
13002.65 116
13003.73 114
13004.81 100
13005.89 136
13006.96 139
13008.04 144
13009.12 125
13010.20 106
13011.27 103
13012.35 105
13013.43 90
13014.51 102
13015.58 78
13016.66 95
13017.74 117
13018.82 125
13019.90 98
13020.97 119
13022.05 106
13023.13 115
13024.21 116
13025.29 125
13026.37 121
13027.44 124
13028.52 104
13029.60 94
13030.68 106
13031.76 106
13032.84 124
13033.91 135
13034.99 109
13036.07 108
13037.15 108
13038.23 91
13039.31 85
13040.39 101
13041.46 111
13042.54 129
13043.62 122
13044.70 100
13045.78 85
13046.86 111
13047.94 128
13049.02 118
13050.10 95
13051.18 96
13052.26 101
13053.34 112
13054.41 111
13055.49 86
13056.57 106
13057.65 117
13058.73 100
13059.81 82
13060.89 101
13061.97 108
13063.05 107
13064.13 96
13065.21 99
13066.29 116
13067.37 116
13068.45 113
13069.53 104
13070.61 98
13071.69 108
13072.77 113
13073.85 110
13074.93 92
13076.01 117
13077.09 106
13078.17 107
13079.25 102
13080.33 85
13081.41 81
13082.49 102
13083.58 97
13084.66 105
13085.74 101
13086.82 99
13087.90 134
13088.98 98
13090.06 111
13091.14 87
13092.22 114
13093.30 107
13094.38 104
13095.46 111
13096.55 109
13097.63 97
13098.71 77
13099.79 104
13100.87 94
13101.95 116
13103.03 95
13104.12 106
13105.20 87
13106.28 107
13107.36 117
13108.44 101
13109.52 97
13110.60 117
13111.69 135
13112.77 122
13113.85 90
13114.93 106
13116.01 101
13117.10 109
13118.18 110
13119.26 81
13120.34 113
13121.42 104
13122.51 97
13123.59 100
13124.67 122
13125.75 111
13126.84 110
13127.92 101
13129.00 109
13130.08 100
13131.17 107
13132.25 102
13133.33 92
13134.41 87
13135.50 111
13136.58 120
13137.66 111
13138.75 108
13139.83 97
13140.91 113
13141.99 91
13143.08 96
13144.16 96
13145.24 108
13146.33 94
13147.41 114
13148.49 98
13149.58 109
13150.66 100
13151.74 128
13152.83 111
13153.91 91
13154.99 102
13156.08 106
13157.16 114
13158.25 97
13159.33 89
13160.41 99
13161.50 112
13162.58 109
13163.66 122
13164.75 96
13165.83 83
13166.92 100
13168.00 111
13169.08 106
13170.17 113
13171.25 114
13172.34 87
13173.42 119
13174.51 118
13175.59 109
13176.67 92
13177.76 100
13178.84 115
13179.93 103
13181.01 112
13182.10 107
13183.18 105
13184.27 107
13185.35 106
13186.44 109
13187.52 108
13188.61 118
13189.69 111
13190.78 104
13191.86 98
13192.95 105
13194.03 111
13195.12 97
13196.20 105
13197.29 91
13198.37 118
13199.46 123
13200.54 104
13201.63 83
13202.72 90
13203.80 83
13204.89 114
13205.97 101
13207.06 98
13208.14 110
13209.23 114
13210.32 95
13211.40 128
13212.49 101
13213.57 123
13214.66 125
13215.75 101
13216.83 86
13217.92 85
13219.00 99
13220.09 108
13221.18 96
13222.26 102
13223.35 87
13224.44 86
13225.52 103
13226.61 91
13227.70 76
13228.78 93
13229.87 101
13230.96 100
13232.04 73
13233.13 97
13234.22 109
13235.30 109
13236.39 94
13237.48 93
13238.56 107
13239.65 108
13240.74 88
13241.82 83
13242.91 79
13244.00 115
13245.09 91
13246.17 97
13247.26 91
13248.35 91
13249.44 73
13250.52 90
13251.61 114
13252.70 87
13253.79 95
13254.87 84
13255.96 108
13257.05 87
13258.14 99
13259.23 100
13260.31 95
13261.40 104
13262.49 87
13263.58 103
13264.67 112
13265.75 100
13266.84 76
13267.93 86
13269.02 110
13270.11 104
13271.19 113
13272.28 111
13273.37 92
13274.46 93
13275.55 104
13276.64 92
13277.73 112
13278.81 100
13279.90 96
13280.99 111
13282.08 117
13283.17 114
13284.26 86
13285.35 91
13286.44 96
13287.53 94
13288.61 102
13289.70 94
13290.79 102
13291.88 106
13292.97 105
13294.06 89
13295.15 110
13296.24 110
13297.33 97
13298.42 106
13299.51 99
13300.60 98
13301.69 99
13302.78 114
13303.87 97
13304.96 108
13306.05 113
13307.14 112
13308.23 104
13309.32 89
13310.41 100
13311.50 102
13312.59 117
13313.68 107
13314.77 107
13315.86 120
13316.95 106
13318.04 98
13319.13 98
13320.22 92
13321.31 80
13322.40 91
13323.49 104
13324.58 108
13325.67 78
13326.76 116
13327.85 141
13328.94 106
13330.03 92
13331.12 94
13332.21 100
13333.31 102
13334.40 90
13335.49 91
13336.58 110
13337.67 98
13338.76 101
13339.85 104
13340.94 93
13342.03 108
13343.13 95
13344.22 97
13345.31 84
13346.40 92
13347.49 104
13348.58 107
13349.67 119
13350.77 106
13351.86 117
13352.95 100
13354.04 91
13355.13 107
13356.22 122
13357.32 113
13358.41 116
13359.50 119
13360.59 107
13361.68 100
13362.78 101
13363.87 92
13364.96 104
13366.05 96
13367.15 104
13368.24 84
13369.33 78
13370.42 107
13371.52 118
13372.61 120
13373.70 74
13374.79 120
13375.89 100
13376.98 118
13378.07 87
13379.16 97
13380.26 103
13381.35 115
13382.44 98
13383.54 89
13384.63 99
13385.72 112
13386.82 94
13387.91 109
13389.00 105
13390.09 108
13391.19 96
13392.28 113
13393.37 84
13394.47 88
13395.56 83
13396.66 95
13397.75 99
13398.84 87
13399.94 117
13401.03 104
13402.12 97
13403.22 86
13404.31 104
13405.40 120
13406.50 97
13407.59 103
13408.69 96
13409.78 108
13410.88 117
13411.97 121
13413.06 108
13414.16 118
13415.25 87
13416.35 109
13417.44 114
13418.53 83
13419.63 84
13420.72 85
13421.82 87
13422.91 105
13424.01 100
13425.10 101
13426.20 107
13427.29 95
13428.39 105
13429.48 89
13430.58 93
13431.67 94
13432.77 91
13433.86 98
13434.96 97
13436.05 111
13437.15 97
13438.24 107
13439.34 98
13440.43 107
13441.53 104
13442.62 94
13443.72 75
13444.81 96
13445.91 97
13447.01 110
13448.10 87
13449.20 87
13450.29 92
13451.39 95
13452.48 100
13453.58 94
13454.68 88
13455.77 108
13456.87 106
13457.96 88
13459.06 85
13460.16 103
13461.25 113
13462.35 100
13463.44 91
13464.54 77
13465.64 94
13466.73 96
13467.83 85
13468.93 93
13470.02 98
13471.12 121
13472.22 94
13473.31 98
13474.41 94
13475.51 105
13476.60 96
13477.70 78
13478.80 84
13479.89 98
13480.99 80
13482.09 90
13483.18 96
13484.28 132
13485.38 93
13486.48 91
13487.57 83
13488.67 75
13489.77 86
13490.87 78
13491.96 99
13493.06 129
13494.16 114
13495.26 95
13496.35 92
13497.45 69
13498.55 85
13499.65 76
13500.74 95
13501.84 103
13502.94 93
13504.04 101
13505.14 100
13506.23 98
13507.33 102
13508.43 102
13509.53 89
13510.63 94
13511.72 100
13512.82 111
13513.92 104
13515.02 97
13516.12 92
13517.22 89
13518.31 102
13519.41 89
13520.51 93
13521.61 93
13522.71 96
13523.81 87
13524.91 83
13526.01 110
13527.10 108
13528.20 73
13529.30 88
13530.40 93
13531.50 97
13532.60 89
13533.70 111
13534.80 87
13535.90 101
13537.00 98
13538.09 88
13539.19 76
13540.29 101
13541.39 89
13542.49 105
13543.59 96
13544.69 82
13545.79 94
13546.89 84
13547.99 94
13549.09 114
13550.19 101
13551.29 84
13552.39 98
13553.49 93
13554.59 87
13555.69 85
13556.79 86
13557.89 98
13558.99 83
13560.09 97
13561.19 98
13562.29 97
13563.39 101
13564.49 105
13565.59 103
13566.69 83
13567.79 89
13568.89 90
13569.99 104
13571.09 118
13572.20 122
13573.30 109
13574.40 103
13575.50 75
13576.60 107
13577.70 105
13578.80 85
13579.90 84
13581.00 98
13582.10 74
13583.20 93
13584.31 89
13585.41 93
13586.51 92
13587.61 100
13588.71 88
13589.81 97
13590.91 80
13592.02 113
13593.12 76
13594.22 85
13595.32 104
13596.42 95
13597.52 91
13598.63 74
13599.73 83
13600.83 91
13601.93 105
13603.03 110
13604.14 113
13605.24 92
13606.34 87
13607.44 95
13608.54 101
13609.65 83
13610.75 96
13611.85 100
13612.95 90
13614.06 66
13615.16 82
13616.26 76
13617.36 84
13618.47 91
13619.57 111
13620.67 95
13621.77 102
13622.88 91
13623.98 84
13625.08 101
13626.18 98
13627.29 93
13628.39 109
13629.49 111
13630.60 100
13631.70 106
13632.80 100
13633.91 86
13635.01 72
13636.11 88
13637.22 104
13638.32 101
13639.42 112
13640.53 97
13641.63 109
13642.73 97
13643.84 90
13644.94 90
13646.04 71
13647.15 68
13648.25 90
13649.36 93
13650.46 89
13651.56 103
13652.67 87
13653.77 101
13654.88 83
13655.98 74
13657.08 89
13658.19 92
13659.29 86
13660.40 86
13661.50 94
13662.60 85
13663.71 90
13664.81 95
13665.92 90
13667.02 92
13668.13 108
13669.23 101
13670.34 103
13671.44 82
13672.55 88
13673.65 106
13674.76 87
13675.86 114
13676.97 94
13678.07 93
13679.18 97
13680.28 94
13681.39 86
13682.49 93
13683.60 97
13684.70 84
13685.81 94
13686.91 82
13688.02 76
13689.12 73
13690.23 94
13691.33 92
13692.44 120
13693.55 113
13694.65 123
13695.76 101
13696.86 117
13697.97 87
13699.07 90
13700.18 85
13701.29 95
13702.39 94
13703.50 107
13704.60 98
13705.71 103
13706.82 90
13707.92 93
13709.03 82
13710.14 89
13711.24 81
13712.35 70
13713.45 101
13714.56 109
13715.67 107
13716.77 94
13717.88 97
13718.99 98
13720.09 92
13721.20 85
13722.31 89
13723.41 95
13724.52 110
13725.63 99
13726.74 106
13727.84 98
13728.95 101
13730.06 108
13731.16 117
13732.27 109
13733.38 97
13734.49 91
13735.59 111
13736.70 87
13737.81 90
13738.91 110
13740.02 115
13741.13 115
13742.24 97
13743.35 84
13744.45 101
13745.56 103
13746.67 90
13747.78 96
13748.88 84
13749.99 102
13751.10 94
13752.21 91
13753.32 83
13754.42 89
13755.53 151
13756.64 124
13757.75 76
13758.86 97
13759.97 93
13761.07 101
13762.18 96
13763.29 92
13764.40 91
13765.51 97
13766.62 111
13767.72 100
13768.83 82
13769.94 91
13771.05 95
13772.16 88
13773.27 86
13774.38 88
13775.49 91
13776.60 106
13777.70 107
13778.81 88
13779.92 83
13781.03 98
13782.14 99
13783.25 84
13784.36 99
13785.47 107
13786.58 100
13787.69 103
13788.80 102
13789.91 79
13791.02 91
13792.13 102
13793.24 119
13794.35 106
13795.45 82
13796.56 89
13797.67 97
13798.78 85
13799.89 97
13801.00 84
13802.11 91
13803.22 108
13804.33 118
13805.44 115
13806.55 80
13807.67 87
13808.78 101
13809.89 98
13811.00 92
13812.11 87
13813.22 90
13814.33 92
13815.44 113
13816.55 94
13817.66 80
13818.77 88
13819.88 104
13820.99 101
13822.10 97
13823.21 89
13824.32 96
13825.44 106
13826.55 94
13827.66 86
13828.77 86
13829.88 94
13830.99 96
13832.10 82
13833.21 101
13834.32 99
13835.44 93
13836.55 105
13837.66 96
13838.77 105
13839.88 112
13840.99 96
13842.10 81
13843.22 80
13844.33 100
13845.44 104
13846.55 108
13847.66 82
13848.78 78
13849.89 90
13851.00 99
13852.11 108
13853.22 92
13854.34 119
13855.45 84
13856.56 88
13857.67 110
13858.78 110
13859.90 102
13861.01 114
13862.12 71
13863.23 93
13864.35 87
13865.46 93
13866.57 105
13867.68 92
13868.80 107
13869.91 96
13871.02 82
13872.14 75
13873.25 89
13874.36 98
13875.47 99
13876.59 97
13877.70 92
13878.81 113
13879.93 114
13881.04 85
13882.15 98
13883.27 97
13884.38 88
13885.49 100
13886.61 92
13887.72 106
13888.83 95
13889.95 100
13891.06 117
13892.17 100
13893.29 92
13894.40 99
13895.52 96
13896.63 76
13897.74 75
13898.86 84
13899.97 99
13901.09 106
13902.20 102
13903.31 85
13904.43 88
13905.54 114
13906.66 105
13907.77 96
13908.89 101
13910.00 101
13911.11 94
13912.23 88
13913.34 89
13914.46 78
13915.57 114
13916.69 134
13917.80 102
13918.92 88
13920.03 78
13921.15 105
13922.26 100
13923.38 87
13924.49 89
13925.61 94
13926.72 95
13927.84 100
13928.95 93
13930.07 72
13931.18 97
13932.30 103
13933.41 99
13934.53 83
13935.64 117
13936.76 112
13937.87 104
13938.99 92
13940.10 86
13941.22 86
13942.34 99
13943.45 99
13944.57 117
13945.68 83
13946.80 80
13947.91 93
13949.03 92
13950.15 95
13951.26 84
13952.38 88
13953.49 100
13954.61 106
13955.73 80
13956.84 85
13957.96 96
13959.08 89
13960.19 82
13961.31 99
13962.43 80
13963.54 85
13964.66 93
13965.78 72
13966.89 71
13968.01 109
13969.13 95
13970.24 86
13971.36 87
13972.48 84
13973.59 94
13974.71 103
13975.83 105
13976.94 81
13978.06 113
13979.18 105
13980.30 93
13981.41 106
13982.53 86
13983.65 86
13984.76 98
13985.88 89
13987.00 80
13988.12 64
13989.23 92
13990.35 108
13991.47 101
13992.59 92
13993.71 93
13994.82 111
13995.94 98
13997.06 102
13998.18 83
13999.29 92
14000.41 106
14001.53 110
14002.65 93
14003.77 75
14004.88 79
14006.00 107
14007.12 73
14008.24 79
14009.36 93
14010.48 109
14011.59 116
14012.71 69
14013.83 68
14014.95 75
14016.07 114
14017.19 78
14018.31 88
14019.43 80
14020.54 106
14021.66 99
14022.78 80
14023.90 97
14025.02 99
14026.14 104
14027.26 101
14028.38 94
14029.50 91
14030.62 77
14031.73 113
14032.85 119
14033.97 86
14035.09 73
14036.21 103
14037.33 112
14038.45 90
14039.57 102
14040.69 81
14041.81 100
14042.93 96
14044.05 97
14045.17 102
14046.29 75
14047.41 105
14048.53 95
14049.65 92
14050.77 87
14051.89 95
14053.01 110
14054.13 102
14055.25 92
14056.37 100
14057.49 105
14058.61 85
14059.73 97
14060.85 85
14061.97 100
14063.09 92
14064.21 117
14065.33 91
14066.45 98
14067.57 92
14068.70 98
14069.82 92
14070.94 106
14072.06 87
14073.18 99
14074.30 83
14075.42 85
14076.54 99
14077.66 99
14078.78 88
14079.91 95
14081.03 98
14082.15 81
14083.27 79
14084.39 101
14085.51 83
14086.63 106
14087.75 85
14088.88 78
14090.00 96
14091.12 85
14092.24 84
14093.36 84
14094.48 88
14095.61 80
14096.73 88
14097.85 75
14098.97 103
14100.09 86
14101.22 70
14102.34 76
14103.46 88
14104.58 76
14105.71 66
14106.83 85
14107.95 82
14109.07 97
14110.19 90
14111.32 68
14112.44 75
14113.56 82
14114.68 104
14115.81 81
14116.93 71
14118.05 93
14119.18 94
14120.30 79
14121.42 72
14122.54 82
14123.67 106
14124.79 84
14125.91 93
14127.04 78
14128.16 78
14129.28 89
14130.41 82
14131.53 99
14132.65 81
14133.78 88
14134.90 87
14136.02 109
14137.15 95
14138.27 85
14139.39 83
14140.52 108
14141.64 82
14142.76 81
14143.89 103
14145.01 104
14146.13 96
14147.26 79
14148.38 79
14149.51 86
14150.63 92
14151.75 97
14152.88 88
14154.00 85
14155.13 87
14156.25 84
14157.38 91
14158.50 87
14159.62 106
14160.75 102
14161.87 108
14163.00 89
14164.12 90
14165.25 85
14166.37 106
14167.50 100
14168.62 93
14169.75 103
14170.87 99
14172.00 114
14173.12 91
14174.25 96
14175.37 85
14176.50 88
14177.62 86
14178.75 83
14179.87 86
14181.00 89
14182.12 75
14183.25 82
14184.37 89
14185.50 104
14186.62 94
14187.75 96
14188.87 116
14190.00 99
14191.13 87
14192.25 94
14193.38 100
14194.50 100
14195.63 94
14196.75 84
14197.88 91
14199.01 97
14200.13 103
14201.26 87
14202.38 81
14203.51 93
14204.64 93
14205.76 82
14206.89 69
14208.01 92
14209.14 104
14210.27 99
14211.39 95
14212.52 85
14213.65 77
14214.77 101
14215.90 88
14217.03 107
14218.15 88
14219.28 95
14220.41 83
14221.53 89
14222.66 100
14223.79 86
14224.91 111
14226.04 83
14227.17 84
14228.30 69
14229.42 105
14230.55 94
14231.68 87
14232.80 84
14233.93 82
14235.06 121
14236.19 99
14237.31 77
14238.44 80
14239.57 85
14240.70 93
14241.82 91
14242.95 95
14244.08 86
14245.21 95
14246.34 92
14247.46 89
14248.59 86
14249.72 73
14250.85 76
14251.98 88
14253.10 95
14254.23 87
14255.36 82
14256.49 87
14257.62 95
14258.74 92
14259.87 72
14261.00 77
14262.13 81
14263.26 71
14264.39 68
14265.52 94
14266.64 107
14267.77 98
14268.90 88
14270.03 84
14271.16 81
14272.29 94
14273.42 89
14274.55 107
14275.68 103
14276.80 84
14277.93 101
14279.06 93
14280.19 80
14281.32 89
14282.45 92
14283.58 94
14284.71 85
14285.84 82
14286.97 105
14288.10 111
14289.23 93
14290.36 87
14291.49 90
14292.62 85
14293.75 91
14294.87 98
14296.00 93
14297.13 83
14298.26 77
14299.39 76
14300.52 88
14301.65 89
14302.78 87
14303.91 78
14305.04 81
14306.17 69
14307.31 93
14308.44 68
14309.57 80
14310.70 86
14311.83 92
14312.96 97
14314.09 89
14315.22 96
14316.35 103
14317.48 100
14318.61 87
14319.74 81
14320.87 72
14322.00 86
14323.13 77
14324.26 103
14325.40 78
14326.53 77
14327.66 89
14328.79 82
14329.92 94
14331.05 85
14332.18 82
14333.31 75
14334.44 94
14335.58 102
14336.71 100
14337.84 69
14338.97 82
14340.10 84
14341.23 93
14342.37 98
14343.50 94
14344.63 74
14345.76 90
14346.89 76
14348.02 79
14349.16 75
14350.29 88
14351.42 82
14352.55 73
14353.68 86
14354.82 96
14355.95 77
14357.08 76
14358.21 97
14359.35 86
14360.48 77
14361.61 90
14362.74 110
14363.87 77
14365.01 73
14366.14 91
14367.27 89
14368.41 87
14369.54 89
14370.67 79
14371.80 94
14372.94 81
14374.07 77
14375.20 87
14376.34 75
14377.47 81
14378.60 80
14379.73 81
14380.87 77
14382.00 82
14383.13 84
14384.27 85
14385.40 79
14386.53 59
14387.67 81
14388.80 96
14389.93 83
14391.07 88
14392.20 88
14393.34 100
14394.47 91
14395.60 91
14396.74 77
14397.87 96
14399.00 71
14400.14 81
14401.27 86
14402.41 70
14403.54 70
14404.67 89
14405.81 89
14406.94 65
14408.08 75
14409.21 92
14410.35 81
14411.48 69
14412.61 88
14413.75 80
14414.88 104
14416.02 105
14417.15 77
14418.29 66
14419.42 115
14420.56 91
14421.69 83
14422.83 88
14423.96 92
14425.10 84
14426.23 100
14427.37 83
14428.50 71
14429.64 88
14430.77 95
14431.91 97
14433.04 95
14434.18 77
14435.31 80
14436.45 97
14437.58 68
14438.72 81
14439.85 94
14440.99 89
14442.13 95
14443.26 93
14444.40 69
14445.53 83
14446.67 69
14447.80 91
14448.94 88
14450.08 103
14451.21 110
14452.35 68
14453.48 74
14454.62 71
14455.76 79
14456.89 103
14458.03 94
14459.16 106
14460.30 75
14461.44 54
14462.57 96
14463.71 98
14464.85 84
14465.98 63
14467.12 88
14468.26 91
14469.39 82
14470.53 88
14471.67 81
14472.80 87
14473.94 101
14475.08 84
14476.21 77
14477.35 85
14478.49 86
14479.62 92
14480.76 96
14481.90 74
14483.04 99
14484.17 102
14485.31 89
14486.45 93
14487.59 73
14488.72 82
14489.86 83
14491.00 104
14492.14 102
14493.27 98
14494.41 73
14495.55 89
14496.69 93
14497.82 96
14498.96 77
14500.10 92
14501.24 89
14502.38 84
14503.51 88
14504.65 100
14505.79 102
14506.93 87
14508.07 91
14509.20 77
14510.34 100
14511.48 90
14512.62 78
14513.76 88
14514.90 103
14516.03 95
14517.17 101
14518.31 83
14519.45 86
14520.59 89
14521.73 102
14522.87 81
14524.01 72
14525.14 87
14526.28 91
14527.42 75
14528.56 99
14529.70 99
14530.84 98
14531.98 78
14533.12 74
14534.26 76
14535.40 69
14536.54 83
14537.67 79
14538.81 84
14539.95 93
14541.09 73
14542.23 87
14543.37 87
14544.51 78
14545.65 76
14546.79 85
14547.93 85
14549.07 82
14550.21 83
14551.35 110
14552.49 87
14553.63 91
14554.77 72
14555.91 77
14557.05 90
14558.19 99
14559.33 87
14560.47 84
14561.61 67
14562.75 85
14563.89 92
14565.03 85
14566.17 78
14567.31 78
14568.45 95
14569.60 81
14570.74 86
14571.88 85
14573.02 61
14574.16 77
14575.30 80
14576.44 80
14577.58 86
14578.72 84
14579.86 99
14581.00 87
14582.14 70
14583.29 85
14584.43 90
14585.57 81
14586.71 92
14587.85 108
14588.99 80
14590.13 81
14591.28 72
14592.42 73
14593.56 77
14594.70 91
14595.84 63
14596.98 82
14598.13 86
14599.27 91
14600.41 75
14601.55 69
14602.69 93
14603.83 106
14604.98 97
14606.12 80
14607.26 69
14608.40 81
14609.54 73
14610.69 76
14611.83 97
14612.97 76
14614.11 84
14615.26 84
14616.40 87
14617.54 76
14618.68 89
14619.83 79
14620.97 66
14622.11 91
14623.25 93
14624.40 86
14625.54 82
14626.68 85
14627.83 86
14628.97 89
14630.11 76
14631.25 98
14632.40 92
14633.54 63
14634.68 74
14635.83 71
14636.97 75
14638.11 83
14639.26 95
14640.40 83
14641.54 78
14642.69 89
14643.83 61
14644.97 61
14646.12 74
14647.26 79
14648.41 66
14649.55 86
14650.69 76
14651.84 78
14652.98 82
14654.13 97
14655.27 90
14656.41 70
14657.56 74
14658.70 78
14659.85 66
14660.99 80
14662.13 79
14663.28 58
14664.42 78
14665.57 75
14666.71 78
14667.86 80
14669.00 79
14670.14 88
14671.29 81
14672.43 85
14673.58 85
14674.72 84
14675.87 79
14677.01 67
14678.16 68
14679.30 72
14680.45 80
14681.59 73
14682.74 79
14683.88 88
14685.03 78
14686.17 78
14687.32 80
14688.46 67
14689.61 69
14690.75 85
14691.90 78
14693.05 82
14694.19 92
14695.34 74
14696.48 96
14697.63 86
14698.77 77
14699.92 81
14701.06 84
14702.21 76
14703.36 88
14704.50 83
14705.65 62
14706.79 83
14707.94 81
14709.09 90
14710.23 83
14711.38 91
14712.53 99
14713.67 83
14714.82 82
14715.96 75
14717.11 76
14718.26 73
14719.40 76
14720.55 82
14721.70 71
14722.84 93
14723.99 96
14725.14 93
14726.28 84
14727.43 68
14728.58 92
14729.72 73
14730.87 77
14732.02 84
14733.16 79
14734.31 106
14735.46 90
14736.61 88
14737.75 63
14738.90 84
14740.05 88
14741.20 83
14742.34 68
14743.49 76
14744.64 82
14745.79 78
14746.93 67
14748.08 58
14749.23 73
14750.38 95
14751.52 75
14752.67 74
14753.82 83
14754.97 80
14756.11 93
14757.26 83
14758.41 91
14759.56 73
14760.71 91
14761.86 84
14763.00 72
14764.15 72
14765.30 90
14766.45 100
14767.60 84
14768.74 83
14769.89 72
14771.04 83
14772.19 76
14773.34 84
14774.49 83
14775.64 100
14776.79 92
14777.93 91
14779.08 72
14780.23 74
14781.38 81
14782.53 68
14783.68 82
14784.83 94
14785.98 72
14787.13 90
14788.28 60
14789.42 87
14790.57 85
14791.72 71
14792.87 80
14794.02 75
14795.17 66
14796.32 77
14797.47 74
14798.62 65
14799.77 69
14800.92 70
14802.07 79
14803.22 70
14804.37 84
14805.52 74
14806.67 70
14807.82 76
14808.97 80
14810.12 89
14811.27 75
14812.42 81
14813.57 69
14814.72 71
14815.87 82
14817.02 99
14818.17 96
14819.32 94
14820.47 83
14821.62 86
14822.77 90
14823.92 74
14825.07 62
14826.22 61
14827.37 96
14828.52 84
14829.68 57
14830.83 75
14831.98 72
14833.13 79
14834.28 78
14835.43 75
14836.58 74
14837.73 84
14838.88 86
14840.03 71
14841.19 68
14842.34 69
14843.49 78
14844.64 80
14845.79 76
14846.94 63
14848.09 82
14849.25 84
14850.40 70
14851.55 87
14852.70 81
14853.85 76
14855.00 73
14856.16 69
14857.31 78
14858.46 74
14859.61 96
14860.76 78
14861.92 82
14863.07 65
14864.22 79
14865.37 76
14866.52 85
14867.68 64
14868.83 66
14869.98 89
14871.13 75
14872.29 74
14873.44 94
14874.59 86
14875.74 85
14876.90 98
14878.05 68
14879.20 92
14880.36 72
14881.51 85
14882.66 92
14883.81 110
14884.97 86
14886.12 69
14887.27 81
14888.43 71
14889.58 75
14890.73 64
14891.89 86
14893.04 93
14894.19 71
14895.35 85
14896.50 76
14897.65 80
14898.81 86
14899.96 85
14901.11 86
14902.27 79
14903.42 72
14904.57 83
14905.73 100
14906.88 92
14908.04 83
14909.19 71
14910.34 91
14911.50 95
14912.65 67
14913.81 87
14914.96 76
14916.11 113
14917.27 101
14918.42 75
14919.58 81
14920.73 82
14921.88 97
14923.04 94
14924.19 89
14925.35 77
14926.50 78
14927.66 90
14928.81 96
14929.97 83
14931.12 66
14932.28 80
14933.43 75
14934.59 80
14935.74 69
14936.90 70
14938.05 80
14939.21 90
14940.36 91
14941.52 73
14942.67 75
14943.83 83
14944.98 91
14946.14 88
14947.29 65
14948.45 85
14949.60 68
14950.76 84
14951.91 78
14953.07 86
14954.23 75
14955.38 74
14956.54 70
14957.69 77
14958.85 80
14960.00 67
14961.16 78
14962.32 75
14963.47 77
14964.63 89
14965.78 99
14966.94 73
14968.10 84
14969.25 75
14970.41 84
14971.57 69
14972.72 73
14973.88 74
14975.04 68
14976.19 66
14977.35 71
14978.50 77
14979.66 65
14980.82 92
14981.97 76
14983.13 88
14984.29 72
14985.45 82
14986.60 75
14987.76 69
14988.92 78
14990.07 83
14991.23 65
14992.39 72
14993.54 75
14994.70 74
14995.86 66
14997.02 82
14998.17 73
14999.33 66
15000.49 70
15001.65 55
15002.80 80
15003.96 79
15005.12 87
15006.28 69
15007.43 65
15008.59 70
15009.75 87
15010.91 77
15012.07 73
15013.22 73
15014.38 82
15015.54 93
15016.70 74
15017.86 97
15019.01 64
15020.17 68
15021.33 76
15022.49 79
15023.65 67
15024.81 89
15025.96 59
15027.12 69
15028.28 74
15029.44 73
15030.60 79
15031.76 89
15032.92 85
15034.07 99
15035.23 77
15036.39 70
15037.55 85
15038.71 76
15039.87 89
15041.03 73
15042.19 58
15043.35 87
15044.50 90
15045.66 84
15046.82 82
15047.98 85
15049.14 61
15050.30 72
15051.46 71
15052.62 78
15053.78 67
15054.94 77
15056.10 85
15057.26 86
15058.42 72
15059.58 77
15060.74 79
15061.90 88
15063.06 80
15064.22 79
15065.38 78
15066.54 75
15067.70 100
15068.86 79
15070.02 74
15071.18 85
15072.34 76
15073.50 91
15074.66 84
15075.82 75
15076.98 76
15078.14 78
15079.30 95
15080.46 70
15081.62 66
15082.78 90
15083.94 60
15085.10 53
15086.26 80
15087.42 82
15088.59 68
15089.75 76
15090.91 69
15092.07 71
15093.23 66
15094.39 93
15095.55 72
15096.71 74
15097.87 67
15099.04 83
15100.20 84
15101.36 73
15102.52 77
15103.68 88
15104.84 89
15106.00 78
15107.17 78
15108.33 75
15109.49 84
15110.65 81
15111.81 87
15112.97 65
15114.14 88
15115.30 69
15116.46 69
15117.62 73
15118.78 61
15119.95 77
15121.11 79
15122.27 94
15123.43 75
15124.59 100
15125.76 64
15126.92 98
15128.08 84
15129.24 78
15130.41 71
15131.57 72
15132.73 74
15133.89 72
15135.06 65
15136.22 45
15137.38 57
15138.54 75
15139.71 61
15140.87 70
15142.03 70
15143.20 60
15144.36 75
15145.52 85
15146.69 73
15147.85 68
15149.01 66
15150.17 86
15151.34 92
15152.50 83
15153.66 80
15154.83 75
15155.99 94
15157.16 75
15158.32 64
15159.48 84
15160.65 90
15161.81 90
15162.97 64
15164.14 72
15165.30 63
15166.46 82
15167.63 77
15168.79 94
15169.96 87
15171.12 83
15172.28 62
15173.45 88
15174.61 76
15175.78 78
15176.94 70
15178.11 74
15179.27 84
15180.43 78
15181.60 74
15182.76 80
15183.93 58
15185.09 77
15186.26 87
15187.42 63
15188.59 64
15189.75 70
15190.92 64
15192.08 59
15193.25 63
15194.41 80
15195.58 101
15196.74 87
15197.91 74
15199.07 81
15200.24 69
15201.40 84
15202.57 70
15203.73 85
15204.90 68
15206.06 75
15207.23 73
15208.39 82
15209.56 61
15210.72 66
15211.89 73
15213.06 79
15214.22 84
15215.39 78
15216.55 78
15217.72 73
15218.88 66
15220.05 68
15221.22 86
15222.38 83
15223.55 70
15224.71 67
15225.88 66
15227.05 82
15228.21 59
15229.38 66
15230.55 64
15231.71 68
15232.88 63
15234.05 88
15235.21 80
15236.38 74
15237.54 78
15238.71 82
15239.88 75
15241.04 73
15242.21 66
15243.38 67
15244.55 80
15245.71 71
15246.88 74
15248.05 74
15249.21 81
15250.38 74
15251.55 82
15252.71 67
15253.88 68
15255.05 86
15256.22 89
15257.38 84
15258.55 90
15259.72 75
15260.89 74
15262.05 70
15263.22 57
15264.39 73
15265.56 79
15266.72 93
15267.89 90
15269.06 65
15270.23 75
15271.40 72
15272.56 87
15273.73 85
15274.90 65
15276.07 86
15277.24 76
15278.40 73
15279.57 82
15280.74 83
15281.91 69
15283.08 94
15284.25 96
15285.41 87
15286.58 83
15287.75 92
15288.92 77
15290.09 81
15291.26 70
15292.43 72
15293.59 64
15294.76 74
15295.93 73
15297.10 58
15298.27 81
15299.44 66
15300.61 77
15301.78 86
15302.95 83
15304.12 70
15305.28 87
15306.45 93
15307.62 86
15308.79 78
15309.96 73
15311.13 89
15312.30 66
15313.47 73
15314.64 52
15315.81 82
15316.98 72
15318.15 96
15319.32 88
15320.49 75
15321.66 67
15322.83 89
15324.00 91
15325.17 59
15326.34 91
15327.51 67
15328.68 67
15329.85 71
15331.02 81
15332.19 78
15333.36 102
15334.53 76
15335.70 72
15336.87 76
15338.04 73
15339.21 75
15340.38 58
15341.55 90
15342.72 82
15343.89 91
15345.06 57
15346.23 77
15347.41 83
15348.58 69
15349.75 61
15350.92 69
15352.09 84
15353.26 73
15354.43 55
15355.60 77
15356.77 75
15357.94 91
15359.12 73
15360.29 79
15361.46 77
15362.63 74
15363.80 84
15364.97 81
15366.14 67
15367.32 84
15368.49 88
15369.66 87
15370.83 63
15372.00 63
15373.17 79
15374.35 80
15375.52 78
15376.69 73
15377.86 68
15379.03 74
15380.21 89
15381.38 91
15382.55 78
15383.72 71
15384.90 84
15386.07 96
15387.24 91
15388.41 70
15389.58 65
15390.76 80
15391.93 92
15393.10 77
15394.27 68
15395.45 77
15396.62 70
15397.79 73
15398.97 78
15400.14 80
15401.31 75
15402.48 87
15403.66 87
15404.83 89
15406.00 68
15407.18 81
15408.35 87
15409.52 82
15410.70 65
15411.87 54
15413.04 64
15414.22 73
15415.39 86
15416.56 93
15417.74 69
15418.91 52
15420.08 77
15421.26 80
15422.43 67
15423.60 62
15424.78 77
15425.95 69
15427.13 87
15428.30 78
15429.47 71
15430.65 85
15431.82 78
15433.00 57
15434.17 66
15435.34 65
15436.52 64
15437.69 90
15438.87 79
15440.04 70
15441.22 77
15442.39 78
15443.56 88
15444.74 74
15445.91 52
15447.09 82
15448.26 77
15449.44 78
15450.61 73
15451.79 73
15452.96 72
15454.14 78
15455.31 82
15456.49 70
15457.66 71
15458.84 65
15460.01 76
15461.19 85
15462.36 71
15463.54 72
15464.71 68
15465.89 69
15467.06 66
15468.24 66
15469.42 66
15470.59 74
15471.77 90
15472.94 77
15474.12 84
15475.29 67
15476.47 74
15477.64 71
15478.82 83
15480.00 94
15481.17 65
15482.35 82
15483.52 73
15484.70 71
15485.88 54
15487.05 88
15488.23 86
15489.41 72
15490.58 78
15491.76 79
15492.93 81
15494.11 72
15495.29 71
15496.46 74
15497.64 83
15498.82 80
15499.99 70
15501.17 81
15502.35 73
15503.52 87
15504.70 87
15505.88 97
15507.05 76
15508.23 70
15509.41 70
15510.59 65
15511.76 79
15512.94 87
15514.12 97
15515.29 87
15516.47 75
15517.65 95
15518.83 86
15520.00 75
15521.18 70
15522.36 69
15523.54 62
15524.71 63
15525.89 81
15527.07 68
15528.25 59
15529.42 71
15530.60 63
15531.78 68
15532.96 70
15534.14 82
15535.31 90
15536.49 65
15537.67 84
15538.85 87
15540.03 80
15541.20 70
15542.38 75
15543.56 77
15544.74 83
15545.92 92
15547.10 75
15548.27 89
15549.45 67
15550.63 89
15551.81 98
15552.99 72
15554.17 55
15555.35 66
15556.53 72
15557.70 88
15558.88 83
15560.06 82
15561.24 82
15562.42 91
15563.60 76
15564.78 82
15565.96 71
15567.14 77
15568.32 82
15569.50 81
15570.67 83
15571.85 79
15573.03 75
15574.21 75
15575.39 79
15576.57 84
15577.75 85
15578.93 65
15580.11 92
15581.29 76
15582.47 76
15583.65 62
15584.83 69
15586.01 83
15587.19 72
15588.37 74
15589.55 57
15590.73 103
15591.91 75
15593.09 85
15594.27 75
15595.45 67
15596.63 91
15597.81 81
15598.99 61
15600.17 61
15601.35 57
15602.53 90
15603.71 71
15604.90 70
15606.08 56
15607.26 83
15608.44 78
15609.62 92
15610.80 98
15611.98 73
15613.16 74
15614.34 72
15615.52 95
15616.70 69
15617.89 79
15619.07 86
15620.25 75
15621.43 80
15622.61 78
15623.79 91
15624.97 77
15626.15 76
15627.34 81
15628.52 71
15629.70 77
15630.88 83
15632.06 77
15633.24 79
15634.43 65
15635.61 83
15636.79 73
15637.97 67
15639.15 81
15640.34 94
15641.52 77
15642.70 75
15643.88 86
15645.06 75
15646.25 93
15647.43 92
15648.61 92
15649.79 79
15650.98 74
15652.16 83
15653.34 71
15654.52 83
15655.71 96
15656.89 99
15658.07 73
15659.25 74
15660.44 94
15661.62 80
15662.80 85
15663.98 86
15665.17 73
15666.35 89
15667.53 80
15668.72 92
15669.90 76
15671.08 81
15672.27 85
15673.45 80
15674.63 102
15675.82 81
15677.00 68
15678.18 90
15679.37 91
15680.55 63
15681.73 54
15682.92 70
15684.10 82
15685.28 68
15686.47 83
15687.65 68
15688.84 122
15690.02 90
15691.20 88
15692.39 70
15693.57 80
15694.76 109
15695.94 74
15697.12 114
15698.31 85
15699.49 98
15700.68 87
15701.86 86
15703.05 75
15704.23 89
15705.41 99
15706.60 116
15707.78 89
15708.97 64
15710.15 78
15711.34 82
15712.52 94
15713.71 73
15714.89 84
15716.08 89
15717.26 98
15718.45 93
15719.63 94
15720.82 91
15722.00 100
15723.19 97
15724.37 100
15725.56 82
15726.74 97
15727.93 105
15729.11 96
15730.30 84
15731.48 81
15732.67 68
15733.85 80
15735.04 82
15736.23 87
15737.41 82
15738.60 67
15739.78 97
15740.97 102
15742.15 88
15743.34 83
15744.53 85
15745.71 102
15746.90 98
15748.08 97
15749.27 73
15750.46 83
15751.64 90
15752.83 98
15754.02 71
15755.20 81
15756.39 78
15757.57 87
15758.76 83
15759.95 85
15761.13 88
15762.32 90
15763.51 102
15764.69 100
15765.88 82
15767.07 84
15768.25 88
15769.44 75
15770.63 95
15771.82 81
15773.00 82
15774.19 95
15775.38 105
15776.56 77
15777.75 97
15778.94 102
15780.13 84
15781.31 96
15782.50 78
15783.69 90
15784.88 79
15786.06 74
15787.25 69
15788.44 105
15789.63 91
15790.81 99
15792.00 63
15793.19 70
15794.38 78
15795.56 77
15796.75 86
15797.94 82
15799.13 86
15800.32 79
15801.50 101
15802.69 81
15803.88 73
15805.07 93
15806.26 90
15807.45 78
15808.63 76
15809.82 87
15811.01 100
15812.20 76
15813.39 70
15814.58 77
15815.77 90
15816.95 91
15818.14 77
15819.33 70
15820.52 94
15821.71 79
15822.90 75
15824.09 74
15825.28 83
15826.46 91
15827.65 80
15828.84 90
15830.03 63
15831.22 66
15832.41 88
15833.60 95
15834.79 71
15835.98 70
15837.17 77
15838.36 83
15839.55 73
15840.74 72
15841.93 79
15843.12 78
15844.31 84
15845.50 74
15846.69 88
15847.88 82
15849.07 92
15850.26 76
15851.45 71
15852.64 78
15853.83 88
15855.02 81
15856.21 79
15857.40 85
15858.59 90
15859.78 95
15860.97 77
15862.16 79
15863.35 77
15864.54 85
15865.73 77
15866.92 79
15868.11 75
15869.30 63
15870.49 92
15871.68 76
15872.87 81
15874.06 84
15875.25 83
15876.45 91
15877.64 78
15878.83 83
15880.02 80
15881.21 75
15882.40 87
15883.59 62
15884.78 68
15885.97 105
15887.17 87
15888.36 75
15889.55 75
15890.74 76
15891.93 79
15893.12 83
15894.31 89
15895.51 67
15896.70 59
15897.89 71
15899.08 91
15900.27 88
15901.46 68
15902.66 88
15903.85 104
15905.04 86
15906.23 79
15907.43 85
15908.62 89
15909.81 93
15911.00 79
15912.19 77
15913.39 67
15914.58 70
15915.77 84
15916.96 60
15918.16 76
15919.35 76
15920.54 99
15921.73 66
15922.93 70
15924.12 82
15925.31 97
15926.50 80
15927.70 84
15928.89 71
15930.08 77
15931.28 80
15932.47 80
15933.66 108
15934.86 79
15936.05 75
15937.24 60
15938.44 72
15939.63 79
15940.82 84
15942.02 68
15943.21 83
15944.40 67
15945.60 75
15946.79 68
15947.98 81
15949.18 71
15950.37 68
15951.56 82
15952.76 74
15953.95 85
15955.15 83
15956.34 89
15957.53 73
15958.73 73
15959.92 69
15961.12 77
15962.31 68
15963.50 87
15964.70 73
15965.89 84
15967.09 72
15968.28 68
15969.48 79
15970.67 75
15971.86 77
15973.06 71
15974.25 64
15975.45 73
15976.64 76
15977.84 67
15979.03 72
15980.23 72
15981.42 98
15982.62 71
15983.81 86
15985.01 72
15986.20 64
15987.40 93
15988.59 87
15989.79 80
15990.98 69
15992.18 82
15993.37 84
15994.57 72
15995.76 90
15996.96 77
15998.16 89
15999.35 83
16000.55 81
16001.74 81
16002.94 63
16004.13 67
16005.33 94
16006.53 95
16007.72 64
16008.92 74
16010.11 80
16011.31 81
16012.51 75
16013.70 64
16014.90 86
16016.09 58
16017.29 87
16018.49 72
16019.68 83
16020.88 73
16022.07 63
16023.27 87
16024.47 79
16025.66 83
16026.86 86
16028.06 82
16029.25 88
16030.45 68
16031.65 81
16032.84 81
16034.04 85
16035.24 85
16036.44 58
16037.63 74
16038.83 70
16040.03 74
16041.22 94
16042.42 99
16043.62 85
16044.82 90
16046.01 75
16047.21 80
16048.41 69
16049.60 87
16050.80 94
16052.00 71
16053.20 89
16054.39 81
16055.59 78
16056.79 71
16057.99 77
16059.19 78
16060.38 90
16061.58 81
16062.78 79
16063.98 99
16065.18 77
16066.37 61
16067.57 68
16068.77 83
16069.97 59
16071.17 71
16072.36 79
16073.56 76
16074.76 64
16075.96 71
16077.16 76
16078.36 88
16079.56 80
16080.75 70
16081.95 73
16083.15 67
16084.35 91
16085.55 71
16086.75 75
16087.95 68
16089.15 82
16090.34 78
16091.54 91
16092.74 71
16093.94 59
16095.14 66
16096.34 87
16097.54 58
16098.74 80
16099.94 71
16101.14 63
16102.34 80
16103.54 82
16104.74 84
16105.93 61
16107.13 75
16108.33 52
16109.53 66
16110.73 60
16111.93 65
16113.13 62
16114.33 76
16115.53 80
16116.73 77
16117.93 60
16119.13 67
16120.33 81
16121.53 75
16122.73 72
16123.93 63
16125.13 76
16126.33 65
16127.53 90
16128.73 74
16129.94 60
16131.14 74
16132.34 83
16133.54 64
16134.74 77
16135.94 57
16137.14 73
16138.34 63
16139.54 75
16140.74 78
16141.94 63
16143.14 56
16144.34 75
16145.55 81
16146.75 79
16147.95 75
16149.15 63
16150.35 88
16151.55 78
16152.75 79
16153.95 63
16155.15 65
16156.36 79
16157.56 66
16158.76 64
16159.96 50
16161.16 70
16162.36 71
16163.57 81
16164.77 69
16165.97 62
16167.17 69
16168.37 98
16169.58 60
16170.78 60
16171.98 76
16173.18 70
16174.38 82
16175.59 69
16176.79 70
16177.99 76
16179.19 61
16180.39 83
16181.60 73
16182.80 58
16184.00 63
16185.20 66
16186.41 70
16187.61 72
16188.81 73
16190.01 60
16191.22 66
16192.42 65
16193.62 58
16194.83 75
16196.03 72
16197.23 84
16198.43 67
16199.64 83
16200.84 77
16202.04 95
16203.25 73
16204.45 60
16205.65 79
16206.86 87
16208.06 77
16209.26 90
16210.47 71
16211.67 71
16212.87 68
16214.08 70
16215.28 73
16216.49 70
16217.69 71
16218.89 91
16220.10 71
16221.30 74
16222.50 87
16223.71 87
16224.91 74
16226.12 86
16227.32 79
16228.52 84
16229.73 73
16230.93 58
16232.14 76
16233.34 67
16234.55 75
16235.75 69
16236.95 78
16238.16 63
16239.36 61
16240.57 73
16241.77 64
16242.98 73
16244.18 70
16245.39 50
16246.59 82
16247.80 74
16249.00 84
16250.21 71
16251.41 70
16252.62 65
16253.82 80
16255.03 77
16256.23 86
16257.44 85
16258.64 70
16259.85 80
16261.05 90
16262.26 87
16263.46 69
16264.67 84
16265.87 69
16267.08 72
16268.29 78
16269.49 76
16270.70 71
16271.90 68
16273.11 84
16274.31 83
16275.52 84
16276.73 96
16277.93 69
16279.14 84
16280.34 85
16281.55 63
16282.76 64
16283.96 82
16285.17 83
16286.38 84
16287.58 59
16288.79 70
16289.99 87
16291.20 79
16292.41 84
16293.61 77
16294.82 89
16296.03 83
16297.23 81
16298.44 81
16299.65 84
16300.85 88
16302.06 109
16303.27 106
16304.47 68
16305.68 76
16306.89 73
16308.10 95
16309.30 80
16310.51 74
16311.72 85
16312.92 79
16314.13 82
16315.34 88
16316.55 91
16317.75 81
16318.96 74
16320.17 76
16321.38 74
16322.58 77
16323.79 71
16325.00 84
16326.21 74
16327.42 72
16328.62 83
16329.83 77
16331.04 82
16332.25 76
16333.46 69
16334.66 93
16335.87 88
16337.08 90
16338.29 69
16339.50 73
16340.70 66
16341.91 85
16343.12 64
16344.33 64
16345.54 89
16346.75 85
16347.96 82
16349.16 76
16350.37 85
16351.58 92
16352.79 92
16354.00 70
16355.21 69
16356.42 74
16357.63 84
16358.83 86
16360.04 87
16361.25 73
16362.46 73
16363.67 79
16364.88 92
16366.09 74
16367.30 65
16368.51 64
16369.72 82
16370.93 70
16372.14 55
16373.35 72
16374.56 89
16375.76 80
16376.97 78
16378.18 76
16379.39 90
16380.60 75
16381.81 76
16383.02 71
16384.23 72
16385.44 73
16386.65 69
16387.86 86
16389.07 73
16390.28 61
16391.49 80
16392.70 93
16393.91 69
16395.12 71
16396.33 68
16397.55 74
16398.76 79
16399.97 63
16401.18 65
16402.39 77
16403.60 76
16404.81 74
16406.02 72
16407.23 68
16408.44 58
16409.65 74
16410.86 72
16412.07 56
16413.28 76
16414.50 89
16415.71 61
16416.92 78
16418.13 79
16419.34 90
16420.55 74
16421.76 71
16422.97 65
16424.19 78
16425.40 75
16426.61 75
16427.82 72
16429.03 70
16430.24 72
16431.46 81
16432.67 61
16433.88 61
16435.09 71
16436.30 69
16437.51 59
16438.73 59
16439.94 61
16441.15 64
16442.36 72
16443.57 65
16444.79 68
16446.00 56
16447.21 75
16448.42 70
16449.64 73
16450.85 59
16452.06 63
16453.27 72
16454.49 68
16455.70 67
16456.91 63
16458.12 64
16459.34 94
16460.55 86
16461.76 66
16462.97 71
16464.19 76
16465.40 92
16466.61 73
16467.83 82
16469.04 81
16470.25 87
16471.47 79
16472.68 83
16473.89 80
16475.11 64
16476.32 67
16477.53 67
16478.75 69
16479.96 70
16481.17 75
16482.39 77
16483.60 67
16484.81 66
16486.03 81
16487.24 72
16488.45 64
16489.67 69
16490.88 81
16492.10 78
16493.31 52
16494.52 80
16495.74 68
16496.95 73
16498.17 62
16499.38 69
16500.59 68
16501.81 88
16503.02 65
16504.24 83
16505.45 87
16506.67 67
16507.88 90
16509.10 69
16510.31 69
16511.52 69
16512.74 59
16513.95 78
16515.17 91
16516.38 53
16517.60 81
16518.81 73
16520.03 73
16521.24 73
16522.46 67
16523.67 62
16524.89 70
16526.10 80
16527.32 62
16528.53 68
16529.75 59
16530.96 72
16532.18 57
16533.40 75
16534.61 81
16535.83 89
16537.04 64
16538.26 66
16539.47 61
16540.69 61
16541.91 87
16543.12 59
16544.34 61
16545.55 68
16546.77 80
16547.98 71
16549.20 80
16550.42 76
16551.63 84
16552.85 88
16554.07 103
16555.28 72
16556.50 73
16557.71 67
16558.93 84
16560.15 69
16561.36 61
16562.58 67
16563.80 68
16565.01 77
16566.23 62
16567.45 57
16568.66 56
16569.88 81
16571.10 60
16572.31 65
16573.53 51
16574.75 77
16575.96 59
16577.18 70
16578.40 60
16579.62 46
16580.83 62
16582.05 74
16583.27 61
16584.48 54
16585.70 77
16586.92 65
16588.14 80
16589.35 62
16590.57 80
16591.79 52
16593.01 74
16594.23 77
16595.44 81
16596.66 75
16597.88 79
16599.10 90
16600.31 78
16601.53 68
16602.75 75
16603.97 82
16605.19 66
16606.40 67
16607.62 56
16608.84 74
16610.06 78
16611.28 78
16612.50 72
16613.71 76
16614.93 75
16616.15 80
16617.37 70
16618.59 81
16619.81 69
16621.03 55
16622.24 70
16623.46 57
16624.68 70
16625.90 79
16627.12 79
16628.34 75
16629.56 67
16630.78 80
16632.00 98
16633.21 92
16634.43 70
16635.65 70
16636.87 64
16638.09 74
16639.31 60
16640.53 79
16641.75 54
16642.97 54
16644.19 69
16645.41 61
16646.63 69
16647.85 81
16649.07 67
16650.29 74
16651.51 59
16652.73 68
16653.95 82
16655.17 65
16656.39 72
16657.61 65
16658.83 77
16660.05 68
16661.27 73
16662.49 70
16663.71 70
16664.93 60
16666.15 75
16667.37 79
16668.59 82
16669.81 71
16671.03 73
16672.25 88
16673.47 89
16674.69 101
16675.91 53
16677.13 79
16678.35 70
16679.57 78
16680.80 79
16682.02 72
16683.24 64
16684.46 67
16685.68 69
16686.90 64
16688.12 99
16689.34 69
16690.56 63
16691.79 65
16693.01 55
16694.23 69
16695.45 60
16696.67 83
16697.89 72
16699.11 57
16700.34 69
16701.56 80
16702.78 89
16704.00 75
16705.22 70
16706.44 74
16707.67 73
16708.89 70
16710.11 66
16711.33 77
16712.55 64
16713.78 80
16715.00 83
16716.22 66
16717.44 69
16718.67 64
16719.89 75
16721.11 78
16722.33 76
16723.55 59
16724.78 72
16726.00 75
16727.22 78
16728.45 59
16729.67 52
16730.89 71
16732.11 65
16733.34 72
16734.56 77
16735.78 62
16737.00 60
16738.23 80
16739.45 93
16740.67 57
16741.90 55
16743.12 77
16744.34 75
16745.57 59
16746.79 70
16748.01 71
16749.24 58
16750.46 71
16751.68 61
16752.91 74
16754.13 75
16755.35 75
16756.58 64
16757.80 70
16759.03 66
16760.25 70
16761.47 83
16762.70 74
16763.92 63
16765.14 72
16766.37 70
16767.59 65
16768.82 75
16770.04 76
16771.27 74
16772.49 64
16773.71 68
16774.94 59
16776.16 73
16777.39 65
16778.61 73
16779.84 77
16781.06 76
16782.29 56
16783.51 68
16784.73 51
16785.96 63
16787.18 64
16788.41 50
16789.63 69
16790.86 69
16792.08 85
16793.31 64
16794.53 75
16795.76 57
16796.98 57
16798.21 79
16799.43 62
16800.66 66
16801.89 73
16803.11 70
16804.34 74
16805.56 75
16806.79 70
16808.01 68
16809.24 62
16810.46 75
16811.69 67
16812.91 73
16814.14 72
16815.37 89
16816.59 87
16817.82 51
16819.04 54
16820.27 77
16821.50 72
16822.72 56
16823.95 50
16825.17 73
16826.40 77
16827.63 71
16828.85 64
16830.08 63
16831.31 91
16832.53 70
16833.76 73
16834.99 58
16836.21 62
16837.44 57
16838.67 71
16839.89 63
16841.12 54
16842.35 62
16843.57 72
16844.80 79
16846.03 78
16847.25 64
16848.48 65
16849.71 64
16850.93 72
16852.16 73
16853.39 67
16854.62 50
16855.84 63
16857.07 70
16858.30 73
16859.53 61
16860.75 57
16861.98 74
16863.21 65
16864.44 67
16865.66 75
16866.89 72
16868.12 87
16869.35 69
16870.57 67
16871.80 62
16873.03 73
16874.26 54
16875.49 76
16876.71 56
16877.94 48
16879.17 66
16880.40 83
16881.63 73
16882.86 50
16884.08 63
16885.31 63
16886.54 61
16887.77 72
16889.00 74
16890.23 68
16891.45 65
16892.68 64
16893.91 88
16895.14 71
16896.37 68
16897.60 69
16898.83 96
16900.06 76
16901.29 58
16902.51 59
16903.74 71
16904.97 65
16906.20 68
16907.43 71
16908.66 76
16909.89 44
16911.12 58
16912.35 73
16913.58 75
16914.81 61
16916.04 56
16917.27 83
16918.50 69
16919.73 67
16920.95 79
16922.18 67
16923.41 67
16924.64 67
16925.87 84
16927.10 66
16928.33 66
16929.56 71
16930.79 77
16932.02 53
16933.25 57
16934.48 74
16935.71 66
16936.94 85
16938.18 66
16939.41 73
16940.64 68
16941.87 68
16943.10 68
16944.33 71
16945.56 60
16946.79 66
16948.02 68
16949.25 76
16950.48 56
16951.71 65
16952.94 56
16954.17 59
16955.40 74
16956.64 63
16957.87 67
16959.10 59
16960.33 52
16961.56 62
16962.79 70
16964.02 64
16965.25 56
16966.48 64
16967.72 73
16968.95 55
16970.18 62
16971.41 67
16972.64 72
16973.87 66
16975.11 55
16976.34 68
16977.57 71
16978.80 73
16980.03 71
16981.26 69
16982.50 73
16983.73 73
16984.96 55
16986.19 70
16987.42 59
16988.66 76
16989.89 80
16991.12 49
16992.35 71
16993.59 63
16994.82 73
16996.05 67
16997.28 60
16998.52 71
16999.75 57
17000.98 56
17002.21 74
17003.45 58
17004.68 77
17005.91 56
17007.14 73
17008.38 65
17009.61 78
17010.84 77
17012.08 55
17013.31 61
17014.54 65
17015.78 60
17017.01 67
17018.24 63
17019.47 62
17020.71 68
17021.94 63
17023.17 73
17024.41 60
17025.64 66
17026.88 65
17028.11 67
17029.34 65
17030.58 49
17031.81 102
17033.04 77
17034.28 67
17035.51 65
17036.75 93
17037.98 54
17039.21 78
17040.45 50
17041.68 75
17042.92 71
17044.15 78
17045.38 63
17046.62 58
17047.85 60
17049.09 72
17050.32 76
17051.56 61
17052.79 66
17054.02 61
17055.26 69
17056.49 62
17057.73 73
17058.96 60
17060.20 69
17061.43 63
17062.67 47
17063.90 55
17065.14 67
17066.37 55
17067.61 46
17068.84 61
17070.08 51
17071.31 46
17072.55 66
17073.78 72
17075.02 54
17076.25 77
17077.49 48
17078.72 68
17079.96 59
17081.20 65
17082.43 61
17083.67 52
17084.90 56
17086.14 67
17087.37 85
17088.61 57
17089.85 62
17091.08 68
17092.32 72
17093.55 61
17094.79 75
17096.03 63
17097.26 83
17098.50 77
17099.73 61
17100.97 63
17102.21 71
17103.44 70
17104.68 66
17105.92 61
17107.15 57
17108.39 75
17109.63 84
17110.86 64
17112.10 43
17113.34 73
17114.57 73
17115.81 76
17117.05 59
17118.28 48
17119.52 61
17120.76 77
17121.99 69
17123.23 59
17124.47 66
17125.70 53
17126.94 79
17128.18 80
17129.42 60
17130.65 47
17131.89 81
17133.13 59
17134.37 76
17135.60 58
17136.84 62
17138.08 72
17139.32 64
17140.55 57
17141.79 55
17143.03 74
17144.27 67
17145.50 63
17146.74 53
17147.98 65
17149.22 54
17150.46 80
17151.69 64
17152.93 65
17154.17 61
17155.41 70
17156.65 62
17157.89 48
17159.12 54
17160.36 73
17161.60 94
17162.84 58
17164.08 68
17165.32 63
17166.56 63
17167.79 45
17169.03 57
17170.27 60
17171.51 66
17172.75 70
17173.99 62
17175.23 67
17176.47 51
17177.70 76
17178.94 86
17180.18 63
17181.42 59
17182.66 75
17183.90 67
17185.14 58
17186.38 50
17187.62 62
17188.86 66
17190.10 76
17191.34 61
17192.58 64
17193.82 67
17195.06 60
17196.30 56
17197.54 72
17198.78 66
17200.01 50
17201.25 74
17202.49 68
17203.73 46
17204.97 49
17206.21 65
17207.45 71
17208.70 64
17209.94 73
17211.18 63
17212.42 70
17213.66 62
17214.90 58
17216.14 55
17217.38 69
17218.62 65
17219.86 74
17221.10 72
17222.34 68
17223.58 56
17224.82 83
17226.06 54
17227.30 68
17228.54 49
17229.78 78
17231.03 70
17232.27 34
17233.51 59
17234.75 72
17235.99 64
17237.23 62
17238.47 57
17239.71 54
17240.95 56
17242.20 67
17243.44 71
17244.68 80
17245.92 68
17247.16 68
17248.40 64
17249.65 63
17250.89 72
17252.13 73
17253.37 78
17254.61 77
17255.85 75
17257.10 68
17258.34 49
17259.58 58
17260.82 56
17262.06 64
17263.31 58
17264.55 55
17265.79 68
17267.03 69
17268.27 54
17269.52 50
17270.76 53
17272.00 62
17273.24 70
17274.49 67
17275.73 74
17276.97 77
17278.22 53
17279.46 68
17280.70 65
17281.94 63
17283.19 75
17284.43 61
17285.67 70
17286.91 73
17288.16 64
17289.40 56
17290.64 59
17291.89 64
17293.13 55
17294.37 73
17295.62 62
17296.86 62
17298.10 66
17299.35 74
17300.59 49
17301.83 74
17303.08 64
17304.32 60
17305.56 75
17306.81 65
17308.05 53
17309.30 57
17310.54 57
17311.78 62
17313.03 71
17314.27 55
17315.52 63
17316.76 77
17318.00 71
17319.25 58
17320.49 62
17321.74 70
17322.98 75
17324.23 65
17325.47 82
17326.71 64
17327.96 66
17329.20 72
17330.45 66
17331.69 71
17332.94 67
17334.18 72
17335.43 74
17336.67 71
17337.92 62
17339.16 84
17340.41 49
17341.65 56
17342.90 55
17344.14 62
17345.39 57
17346.63 67
17347.88 59
17349.12 56
17350.37 63
17351.61 60
17352.86 69
17354.10 55
17355.35 53
17356.59 67
17357.84 43
17359.08 43
17360.33 69
17361.58 71
17362.82 82
17364.07 52
17365.31 57
17366.56 58
17367.80 77
17369.05 67
17370.30 69
17371.54 57
17372.79 73
17374.03 84
17375.28 62
17376.53 64
17377.77 65
17379.02 69
17380.27 62
17381.51 53
17382.76 54
17384.01 65
17385.25 64
17386.50 49
17387.75 53
17388.99 74
17390.24 62
17391.49 71
17392.73 45
17393.98 57
17395.23 73
17396.47 74
17397.72 77
17398.97 48
17400.21 55
17401.46 59
17402.71 65
17403.96 54
17405.20 56
17406.45 54
17407.70 79
17408.94 80
17410.19 61
17411.44 55
17412.69 64
17413.93 82
17415.18 70
17416.43 70
17417.68 61
17418.93 61
17420.17 76
17421.42 70
17422.67 54
17423.92 79
17425.16 73
17426.41 81
17427.66 54
17428.91 50
17430.16 60
17431.41 55
17432.65 56
17433.90 63
17435.15 63
17436.40 66
17437.65 61
17438.90 60
17440.14 59
17441.39 62
17442.64 70
17443.89 62
17445.14 60
17446.39 59
17447.64 73
17448.88 79
17450.13 70
17451.38 62
17452.63 69
17453.88 78
17455.13 98
17456.38 64
17457.63 71
17458.88 68
17460.13 68
17461.38 70
17462.62 65
17463.87 69
17465.12 67
17466.37 77
17467.62 71
17468.87 73
17470.12 64
17471.37 63
17472.62 61
17473.87 66
17475.12 74
17476.37 60
17477.62 58
17478.87 65
17480.12 55
17481.37 63
17482.62 67
17483.87 75
17485.12 52
17486.37 56
17487.62 63
17488.87 52
17490.12 72
17491.37 67
17492.62 57
17493.87 59
17495.12 61
17496.37 72
17497.62 55
17498.87 65
17500.12 67
17501.38 67
17502.63 75
17503.88 68
17505.13 68
17506.38 65
17507.63 62
17508.88 60
17510.13 65
17511.38 59
17512.63 58
17513.89 65
17515.14 65
17516.39 58
17517.64 60
17518.89 74
17520.14 50
17521.39 47
17522.64 58
17523.90 67
17525.15 71
17526.40 57
17527.65 62
17528.90 51
17530.15 46
17531.41 57
17532.66 57
17533.91 60
17535.16 62
17536.41 56
17537.67 67
17538.92 59
17540.17 69
17541.42 62
17542.67 58
17543.93 60
17545.18 68
17546.43 78
17547.68 72
17548.94 64
17550.19 66
17551.44 56
17552.69 76
17553.95 67
17555.20 54
17556.45 53
17557.70 62
17558.96 63
17560.21 71
17561.46 57
17562.72 66
17563.97 71
17565.22 83
17566.47 73
17567.73 38
17568.98 76
17570.23 65
17571.49 77
17572.74 65
17573.99 66
17575.25 65
17576.50 75
17577.75 61
17579.01 62
17580.26 57
17581.51 61
17582.77 62
17584.02 69
17585.28 70
17586.53 55
17587.78 66
17589.04 53
17590.29 59
17591.54 50
17592.80 62
17594.05 69
17595.31 66
17596.56 45
17597.81 48
17599.07 60
17600.32 69
17601.58 75
17602.83 60
17604.09 55
17605.34 49
17606.60 60
17607.85 73
17609.10 57
17610.36 57
17611.61 57
17612.87 62
17614.12 58
17615.38 54
17616.63 58
17617.89 58
17619.14 67
17620.40 68
17621.65 67
17622.91 48
17624.16 56
17625.42 62
17626.67 65
17627.93 72
17629.18 53
17630.44 61
17631.69 58
17632.95 58
17634.21 38
17635.46 71
17636.72 70
17637.97 60
17639.23 72
17640.48 57
17641.74 75
17642.99 58
17644.25 47
17645.51 64
17646.76 51
17648.02 63
17649.27 63
17650.53 81
17651.79 63
17653.04 49
17654.30 73
17655.55 49
17656.81 62
17658.07 89
17659.32 73
17660.58 57
17661.84 61
17663.09 60
17664.35 76
17665.61 45
17666.86 61
17668.12 90
17669.38 65
17670.63 49
17671.89 53
17673.15 61
17674.40 64
17675.66 50
17676.92 63
17678.17 70
17679.43 63
17680.69 67
17681.95 61
17683.20 46
17684.46 60
17685.72 66
17686.98 82
17688.23 74
17689.49 60
17690.75 54
17692.01 68
17693.26 63
17694.52 52
17695.78 61
17697.04 58
17698.29 61
17699.55 45
17700.81 45
17702.07 51
17703.32 59
17704.58 66
17705.84 61
17707.10 61
17708.36 54
17709.62 47
17710.87 59
17712.13 50
17713.39 47
17714.65 54
17715.91 92
17717.17 62
17718.42 41
17719.68 53
17720.94 56
17722.20 60
17723.46 72
17724.72 75
17725.98 56
17727.23 56
17728.49 56
17729.75 52
17731.01 52
17732.27 65
17733.53 78
17734.79 74
17736.05 48
17737.31 61
17738.57 72
17739.82 67
17741.08 56
17742.34 59
17743.60 75
17744.86 72
17746.12 66
17747.38 52
17748.64 68
17749.90 47
17751.16 51
17752.42 64
17753.68 67
17754.94 63
17756.20 55
17757.46 70
17758.72 68
17759.98 61
17761.24 41
17762.50 54
17763.76 60
17765.02 61
17766.28 70
17767.54 59
17768.80 62
17770.06 75
17771.32 67
17772.58 58
17773.84 48
17775.10 67
17776.36 51
17777.62 70
17778.88 62
17780.14 53
17781.40 62
17782.67 67
17783.93 61
17785.19 56
17786.45 58
17787.71 60
17788.97 56
17790.23 58
17791.49 57
17792.75 51
17794.01 60
17795.28 72
17796.54 50
17797.80 40
17799.06 56
17800.32 74
17801.58 58
17802.84 43
17804.11 54
17805.37 78
17806.63 50
17807.89 61
17809.15 69
17810.41 67
17811.68 61
17812.94 75
17814.20 59
17815.46 50
17816.72 51
17817.99 61
17819.25 68
17820.51 47
17821.77 41
17823.03 60
17824.30 74
17825.56 49
17826.82 58
17828.08 50
17829.35 62
17830.61 48
17831.87 51
17833.13 42
17834.40 53
17835.66 60
17836.92 60
17838.18 70
17839.45 44
17840.71 49
17841.97 67
17843.24 72
17844.50 55
17845.76 50
17847.02 67
17848.29 65
17849.55 68
17850.81 67
17852.08 46
17853.34 56
17854.60 55
17855.87 69
17857.13 75
17858.39 68
17859.66 44
17860.92 61
17862.18 70
17863.45 45
17864.71 51
17865.98 64
17867.24 67
17868.50 57
17869.77 58
17871.03 50
17872.30 61
17873.56 67
17874.82 57
17876.09 50
17877.35 59
17878.62 60
17879.88 63
17881.14 59
17882.41 44
17883.67 58
17884.94 49
17886.20 59
17887.47 41
17888.73 58
17890.00 65
17891.26 61
17892.52 50
17893.79 52
17895.05 52
17896.32 64
17897.58 65
17898.85 59
17900.11 52
17901.38 50
17902.64 50
17903.91 67
17905.17 55
17906.44 49
17907.70 68
17908.97 62
17910.23 47
17911.50 53
17912.77 47
17914.03 54
17915.30 57
17916.56 55
17917.83 69
17919.09 55
17920.36 65
17921.62 81
17922.89 55
17924.16 57
17925.42 49
17926.69 71
17927.95 41
17929.22 57
17930.49 52
17931.75 47
17933.02 61
17934.28 51
17935.55 63
17936.82 76
17938.08 48
17939.35 64
17940.62 57
17941.88 67
17943.15 62
17944.42 46
17945.68 60
17946.95 56
17948.22 65
17949.48 43
17950.75 54
17952.02 56
17953.28 50
17954.55 40
17955.82 57
17957.08 61
17958.35 54
17959.62 60
17960.88 60
17962.15 41
17963.42 49
17964.69 70
17965.95 62
17967.22 43
17968.49 50
17969.76 54
17971.02 47
17972.29 51
17973.56 50
17974.83 67
17976.09 53
17977.36 55
17978.63 59
17979.90 57
17981.16 51
17982.43 70
17983.70 64
17984.97 34
17986.24 49
17987.50 57
17988.77 80
17990.04 62
17991.31 56
17992.58 58
17993.84 60
17995.11 49
17996.38 72
17997.65 57
17998.92 59
18000.19 65
18001.46 62
18002.72 59
18003.99 47
18005.26 70
18006.53 73
18007.80 63
18009.07 63
18010.34 64
18011.61 66
18012.87 64
18014.14 51
18015.41 55
18016.68 66
18017.95 64
18019.22 61
18020.49 50
18021.76 60
18023.03 58
18024.30 82
18025.57 65
18026.84 75
18028.11 60
18029.37 56
18030.64 58
18031.91 60
18033.18 42
18034.45 45
18035.72 65
18036.99 56
18038.26 63
18039.53 54
18040.80 57
18042.07 63
18043.34 50
18044.61 51
18045.88 49
18047.15 60
18048.42 67
18049.69 62
18050.96 61
18052.23 52
18053.50 62
18054.77 61
18056.05 61
18057.32 52
18058.59 54
18059.86 68
18061.13 55
18062.40 36
18063.67 58
18064.94 41
18066.21 54
18067.48 62
18068.75 52
18070.02 53
18071.29 51
18072.57 54
18073.84 46
18075.11 50
18076.38 56
18077.65 71
18078.92 56
18080.19 47
18081.46 47
18082.74 49
18084.01 63
18085.28 48
18086.55 59
18087.82 58
18089.09 64
18090.37 68
18091.64 55
18092.91 49
18094.18 47
18095.45 72
18096.72 56
18098.00 58
18099.27 49
18100.54 57
18101.81 67
18103.08 55
18104.36 36
18105.63 56
18106.90 61
18108.17 61
18109.45 52
18110.72 67
18111.99 53
18113.26 49
18114.54 63
18115.81 49
18117.08 60
18118.35 58
18119.63 60
18120.90 40
18122.17 51
18123.44 44
18124.72 52
18125.99 52
18127.26 77
18128.54 66
18129.81 51
18131.08 53
18132.36 57
18133.63 61
18134.90 52
18136.18 41
18137.45 54
18138.72 71
18140.00 64
18141.27 57
18142.54 66
18143.82 59
18145.09 49
18146.36 52
18147.64 44
18148.91 63
18150.19 45
18151.46 56
18152.73 57
18154.01 41
18155.28 59
18156.55 41
18157.83 62
18159.10 55
18160.38 53
18161.65 66
18162.93 51
18164.20 62
18165.47 52
18166.75 54
18168.02 48
18169.30 55
18170.57 61
18171.85 58
18173.12 67
18174.40 61
18175.67 59
18176.95 71
18178.22 66
18179.50 47
18180.77 62
18182.04 80
18183.32 81
18184.59 68
18185.87 53
18187.15 51
18188.42 59
18189.70 66
18190.97 60
18192.25 64
18193.52 69
18194.80 60
18196.07 70
18197.35 55
18198.62 59
18199.90 62
18201.17 78
18202.45 62
18203.73 56
18205.00 71
18206.28 79
18207.55 47
18208.83 65
18210.10 41
18211.38 68
18212.66 70
18213.93 70
18215.21 46
18216.48 61
18217.76 66
18219.04 42
18220.31 64
18221.59 48
18222.87 69
18224.14 78
18225.42 86
18226.70 45
18227.97 48
18229.25 61
18230.53 53
18231.80 63
18233.08 41
18234.36 69
18235.63 69
18236.91 63
18238.19 49
18239.46 68
18240.74 67
18242.02 71
18243.29 55
18244.57 57
18245.85 60
18247.13 64
18248.40 67
18249.68 48
18250.96 64
18252.24 77
18253.51 61
18254.79 63
18256.07 55
18257.35 50
18258.62 60
18259.90 65
18261.18 65
18262.46 49
18263.73 67
18265.01 69
18266.29 64
18267.57 55
18268.85 53
18270.12 72
18271.40 62
18272.68 49
18273.96 45
18275.24 53
18276.51 55
18277.79 61
18279.07 60
18280.35 62
18281.63 53
18282.91 61
18284.18 72
18285.46 55
18286.74 52
18288.02 65
18289.30 59
18290.58 44
18291.86 42
18293.14 49
18294.41 54
18295.69 41
18296.97 62
18298.25 76
18299.53 63
18300.81 52
18302.09 67
18303.37 49
18304.65 55
18305.93 62
18307.21 52
18308.49 51
18309.76 57
18311.04 40
18312.32 50
18313.60 43
18314.88 40
18316.16 55
18317.44 60
18318.72 49
18320.00 59
18321.28 64
18322.56 63
18323.84 46
18325.12 50
18326.40 51
18327.68 49
18328.96 72
18330.24 76
18331.52 40
18332.80 41
18334.08 54
18335.36 61
18336.64 46
18337.92 50
18339.20 53
18340.48 56
18341.76 56
18343.05 37
18344.33 53
18345.61 67
18346.89 64
18348.17 59
18349.45 57
18350.73 58
18352.01 57
18353.29 55
18354.57 51
18355.85 53
18357.13 61
18358.42 46
18359.70 42
18360.98 43
18362.26 50
18363.54 55
18364.82 61
18366.10 58
18367.38 43
18368.67 42
18369.95 49
18371.23 62
18372.51 70
18373.79 57
18375.07 63
18376.36 55
18377.64 63
18378.92 65
18380.20 47
18381.48 57
18382.77 61
18384.05 52
18385.33 42
18386.61 56
18387.89 51
18389.18 61
18390.46 53
18391.74 48
18393.02 53
18394.31 61
18395.59 48
18396.87 52
18398.15 61
18399.44 56
18400.72 45
18402.00 61
18403.28 74
18404.57 48
18405.85 70
18407.13 53
18408.41 58
18409.70 37
18410.98 59
18412.26 58
18413.55 57
18414.83 62
18416.11 41
18417.40 44
18418.68 54
18419.96 44
18421.25 70
18422.53 62
18423.81 61
18425.10 50
18426.38 45
18427.66 67
18428.95 45
18430.23 62
18431.51 62
18432.80 57
18434.08 49
18435.37 49
18436.65 45
18437.93 55
18439.22 56
18440.50 54
18441.79 67
18443.07 55
18444.35 61
18445.64 57
18446.92 56
18448.21 47
18449.49 59
18450.78 63
18452.06 70
18453.34 40
18454.63 61
18455.91 51
18457.20 58
18458.48 36
18459.77 50
18461.05 69
18462.34 55
18463.62 48
18464.91 46
18466.19 49
18467.48 51
18468.76 58
18470.05 61
18471.33 40
18472.62 62
18473.90 63
18475.19 51
18476.47 57
18477.76 50
18479.04 61
18480.33 52
18481.61 54
18482.90 46
18484.18 49
18485.47 60
18486.76 50
18488.04 54
18489.33 53
18490.61 65
18491.90 59
18493.18 44
18494.47 65
18495.76 52
18497.04 42
18498.33 49
18499.61 50
18500.90 46
18502.19 50
18503.47 52
18504.76 54
18506.05 50
18507.33 53
18508.62 54
18509.90 54
18511.19 44
18512.48 56
18513.76 63
18515.05 69
18516.34 52
18517.62 54
18518.91 54
18520.20 66
18521.48 64
18522.77 54
18524.06 46
18525.35 58
18526.63 49
18527.92 52
18529.21 60
18530.49 57
18531.78 57
18533.07 59
18534.36 88
18535.64 42
18536.93 61
18538.22 57
18539.50 58
18540.79 55
18542.08 65
18543.37 50
18544.66 58
18545.94 56
18547.23 41
18548.52 66
18549.81 54
18551.09 70
18552.38 63
18553.67 56
18554.96 58
18556.25 57
18557.53 46
18558.82 60
18560.11 49
18561.40 62
18562.69 47
18563.98 71
18565.26 48
18566.55 43
18567.84 61
18569.13 56
18570.42 63
18571.71 52
18572.99 57
18574.28 36
18575.57 40
18576.86 47
18578.15 52
18579.44 47
18580.73 50
18582.02 52
18583.31 50
18584.59 47
18585.88 52
18587.17 56
18588.46 50
18589.75 53
18591.04 48
18592.33 56
18593.62 52
18594.91 64
18596.20 47
18597.49 58
18598.78 47
18600.07 58
18601.36 50
18602.65 52
18603.94 46
18605.23 51
18606.52 73
18607.81 64
18609.09 53
18610.38 61
18611.67 57
18612.96 49
18614.25 54
18615.55 48
18616.84 58
18618.13 56
18619.42 59
18620.71 63
18622.00 60
18623.29 53
18624.58 52
18625.87 60
18627.16 65
18628.45 53
18629.74 53
18631.03 51
18632.32 49
18633.61 56
18634.90 51
18636.19 60
18637.48 51
18638.77 59
18640.07 40
18641.36 62
18642.65 53
18643.94 59
18645.23 54
18646.52 55
18647.81 53
18649.10 62
18650.40 60
18651.69 55
18652.98 56
18654.27 54
18655.56 57
18656.85 62
18658.14 38
18659.44 64
18660.73 84
18662.02 80
18663.31 68
18664.60 64
18665.89 58
18667.19 50
18668.48 55
18669.77 55
18671.06 49
18672.35 58
18673.65 55
18674.94 62
18676.23 54
18677.52 72
18678.82 47
18680.11 69
18681.40 49
18682.69 56
18683.99 55
18685.28 51
18686.57 57
18687.86 59
18689.16 47
18690.45 32
18691.74 59
18693.03 52
18694.33 65
18695.62 54
18696.91 45
18698.21 55
18699.50 67
18700.79 58
18702.09 47
18703.38 60
18704.67 57
18705.97 53
18707.26 75
18708.55 87
18709.85 69
18711.14 62
18712.43 59
18713.73 62
18715.02 55
18716.31 49
18717.61 60
18718.90 59
18720.19 53
18721.49 61
18722.78 61
18724.08 71
18725.37 61
18726.66 56
18727.96 61
18729.25 49
18730.55 64
18731.84 44
18733.13 60
18734.43 45
18735.72 60
18737.02 56
18738.31 76
18739.61 47
18740.90 59
18742.19 79
18743.49 56
18744.78 64
18746.08 54
18747.37 65
18748.67 60
18749.96 70
18751.26 51
18752.55 63
18753.85 70
18755.14 59
18756.44 52
18757.73 76
18759.03 51
18760.32 73
18761.62 65
18762.91 54
18764.21 59
18765.50 62
18766.80 51
18768.09 45
18769.39 58
18770.69 52
18771.98 60
18773.28 49
18774.57 48
18775.87 52
18777.16 77
18778.46 57
18779.76 54
18781.05 56
18782.35 43
18783.64 58
18784.94 48
18786.24 59
18787.53 63
18788.83 58
18790.12 87
18791.42 51
18792.72 63
18794.01 63
18795.31 66
18796.61 57
18797.90 58
18799.20 62
18800.49 63
18801.79 64
18803.09 50
18804.38 47
18805.68 59
18806.98 48
18808.28 54
18809.57 54
18810.87 45
18812.17 53
18813.46 63
18814.76 47
18816.06 50
18817.35 48
18818.65 58
18819.95 60
18821.25 57
18822.54 38
18823.84 56
18825.14 53
18826.44 69
18827.73 67
18829.03 53
18830.33 56
18831.63 53
18832.92 70
18834.22 46
18835.52 45
18836.82 45
18838.11 59
18839.41 62
18840.71 55
18842.01 58
18843.31 62
18844.60 61
18845.90 66
18847.20 59
18848.50 64
18849.80 47
18851.10 62
18852.39 72
18853.69 51
18854.99 54
18856.29 55
18857.59 73
18858.89 57
18860.18 49
18861.48 45
18862.78 63
18864.08 85
18865.38 65
18866.68 60
18867.98 63
18869.28 74
18870.58 73
18871.87 54
18873.17 50
18874.47 43
18875.77 64
18877.07 55
18878.37 41
18879.67 56
18880.97 60
18882.27 60
18883.57 66
18884.87 49
18886.17 39
18887.47 56
18888.77 64
18890.07 57
18891.36 50
18892.66 56
18893.96 53
18895.26 54
18896.56 54
18897.86 74
18899.16 53
18900.46 60
18901.76 53
18903.06 52
18904.36 44
18905.66 56
18906.96 55
18908.27 50
18909.57 67
18910.87 56
18912.17 43
18913.47 63
18914.77 50
18916.07 53
18917.37 53
18918.67 53
18919.97 61
18921.27 47
18922.57 56
18923.87 63
18925.17 74
18926.47 74
18927.77 44
18929.08 58
18930.38 63
18931.68 56
18932.98 42
18934.28 53
18935.58 50
18936.88 60
18938.18 61
18939.49 53
18940.79 56
18942.09 56
18943.39 51
18944.69 54
18945.99 42
18947.29 46
18948.60 54
18949.90 60
18951.20 48
18952.50 56
18953.80 52
18955.11 55
18956.41 53
18957.71 47
18959.01 61
18960.31 54
18961.62 61
18962.92 55
18964.22 46
18965.52 53
18966.82 65
18968.13 59
18969.43 60
18970.73 40
18972.03 39
18973.34 63
18974.64 56
18975.94 52
18977.24 50
18978.55 58
18979.85 53
18981.15 48
18982.46 66
18983.76 55
18985.06 56
18986.36 50
18987.67 46
18988.97 54
18990.27 47
18991.58 53
18992.88 46
18994.18 52
18995.49 51
18996.79 49
18998.09 62
18999.40 56
19000.70 62
19002.00 53
19003.31 49
19004.61 55
19005.91 60
19007.22 53
19008.52 51
19009.83 54
19011.13 46
19012.43 44
19013.74 61
19015.04 53
19016.34 48
19017.65 53
19018.95 45
19020.26 68
19021.56 51
19022.87 54
19024.17 49
19025.47 50
19026.78 50
19028.08 57
19029.39 65
19030.69 34
19032.00 51
19033.30 56
19034.61 50
19035.91 60
19037.22 47
19038.52 52
19039.82 54
19041.13 65
19042.43 54
19043.74 43
19045.04 40
19046.35 37
19047.65 71
19048.96 60
19050.26 56
19051.57 59
19052.88 63
19054.18 74
19055.49 63
19056.79 55
19058.10 56
19059.40 63
19060.71 66
19062.01 51
19063.32 47
19064.62 63
19065.93 67
19067.24 64
19068.54 51
19069.85 41
19071.15 48
19072.46 46
19073.77 56
19075.07 47
19076.38 66
19077.68 53
19078.99 55
19080.30 55
19081.60 66
19082.91 55
19084.22 58
19085.52 58
19086.83 43
19088.13 52
19089.44 49
19090.75 68
19092.05 70
19093.36 54
19094.67 64
19095.97 57
19097.28 56
19098.59 65
19099.90 45
19101.20 50
19102.51 55
19103.82 58
19105.12 65
19106.43 65
19107.74 55
19109.04 47
19110.35 52
19111.66 42
19112.97 43
19114.27 53
19115.58 55
19116.89 56
19118.20 62
19119.50 44
19120.81 46
19122.12 61
19123.43 50
19124.73 55
19126.04 61
19127.35 64
19128.66 51
19129.97 71
19131.27 51
19132.58 56
19133.89 56
19135.20 57
19136.51 61
19137.81 56
19139.12 46
19140.43 67
19141.74 60
19143.05 59
19144.36 53
19145.66 48
19146.97 55
19148.28 43
19149.59 48
19150.90 53
19152.21 52
19153.52 53
19154.83 45
19156.13 51
19157.44 61
19158.75 61
19160.06 64
19161.37 51
19162.68 57
19163.99 42
19165.30 55
19166.61 54
19167.92 44
19169.22 44
19170.53 48
19171.84 68
19173.15 47
19174.46 40
19175.77 43
19177.08 59
19178.39 63
19179.70 75
19181.01 67
19182.32 63
19183.63 65
19184.94 63
19186.25 37
19187.56 58
19188.87 45
19190.18 54
19191.49 56
19192.80 50
19194.11 50
19195.42 53
19196.73 72
19198.04 55
19199.35 53
19200.66 64
19201.97 55
19203.28 56
19204.59 59
19205.90 63
19207.21 64
19208.52 55
19209.83 50
19211.14 62
19212.46 50
19213.77 54
19215.08 49
19216.39 56
19217.70 54
19219.01 71
19220.32 49
19221.63 58
19222.94 57
19224.25 51
19225.57 36
19226.88 45
19228.19 60
19229.50 55
19230.81 51
19232.12 58
19233.43 74
19234.75 55
19236.06 55
19237.37 71
19238.68 60
19239.99 46
19241.30 42
19242.62 68
19243.93 52
19245.24 52
19246.55 50
19247.86 54
19249.18 50
19250.49 50
19251.80 44
19253.11 69
19254.42 48
19255.74 53
19257.05 56
19258.36 70
19259.67 52
19260.99 68
19262.30 47
19263.61 63
19264.92 55
19266.24 46
19267.55 69
19268.86 53
19270.17 55
19271.49 47
19272.80 61
19274.11 56
19275.42 46
19276.74 60
19278.05 60
19279.36 52
19280.68 52
19281.99 45
19283.30 53
19284.62 71
19285.93 69
19287.24 50
19288.56 50
19289.87 48
19291.18 64
19292.50 71
19293.81 50
19295.12 44
19296.44 57
19297.75 60
19299.06 47
19300.38 60
19301.69 48
19303.01 58
19304.32 50
19305.63 67
19306.95 44
19308.26 64
19309.58 60
19310.89 62
19312.20 67
19313.52 48
19314.83 43
19316.15 54
19317.46 57
19318.78 53
19320.09 59
19321.41 56
19322.72 66
19324.03 49
19325.35 64
19326.66 45
19327.98 66
19329.29 64
19330.61 57
19331.92 60
19333.24 48
19334.55 53
19335.87 61
19337.18 54
19338.50 42
19339.81 47
19341.13 56
19342.44 53
19343.76 53
19345.07 57
19346.39 59
19347.70 71
19349.02 54
19350.34 52
19351.65 48
19352.97 61
19354.28 71
19355.60 50
19356.91 50
19358.23 48
19359.54 50
19360.86 69
19362.18 51
19363.49 50
19364.81 55
19366.12 53
19367.44 44
19368.76 49
19370.07 51
19371.39 59
19372.71 64
19374.02 52
19375.34 50
19376.65 53
19377.97 47
19379.29 67
19380.60 53
19381.92 47
19383.24 49
19384.55 77
19385.87 43
19387.19 45
19388.50 55
19389.82 47
19391.14 51
19392.45 51
19393.77 50
19395.09 57
19396.41 59
19397.72 60
19399.04 44
19400.36 48
19401.67 74
19402.99 72
19404.31 61
19405.63 35
19406.94 45
19408.26 52
19409.58 55
19410.90 46
19412.21 43
19413.53 58
19414.85 37
19416.17 58
19417.48 42
19418.80 44
19420.12 58
19421.44 67
19422.76 52
19424.07 51
19425.39 52
19426.71 50
19428.03 58
19429.35 52
19430.66 68
19431.98 61
19433.30 46
19434.62 47
19435.94 41
19437.26 37
19438.57 60
19439.89 59
19441.21 60
19442.53 54
19443.85 46
19445.17 48
19446.49 47
19447.81 48
19449.12 58
19450.44 61
19451.76 56
19453.08 42
19454.40 58
19455.72 45
19457.04 39
19458.36 54
19459.68 52
19461.00 61
19462.32 48
19463.63 42
19464.95 46
19466.27 48
19467.59 55
19468.91 65
19470.23 56
19471.55 45
19472.87 56
19474.19 46
19475.51 36
19476.83 50
19478.15 54
19479.47 57
19480.79 55
19482.11 48
19483.43 51
19484.75 43
19486.07 56
19487.39 53
19488.71 54
19490.03 60
19491.35 57
19492.67 61
19493.99 51
19495.31 50
19496.63 58
19497.95 62
19499.27 56
19500.59 55
19501.91 44
19503.24 56
19504.56 42
19505.88 43
19507.20 39
19508.52 42
19509.84 51
19511.16 67
19512.48 55
19513.80 48
19515.12 51
19516.44 69
19517.77 73
19519.09 51
19520.41 50
19521.73 53
19523.05 66
19524.37 70
19525.69 52
19527.02 58
19528.34 61
19529.66 58
19530.98 63
19532.30 46
19533.62 60
19534.95 59
19536.27 48
19537.59 60
19538.91 51
19540.23 70
19541.56 53
19542.88 60
19544.20 51
19545.52 43
19546.84 48
19548.17 47
19549.49 51
19550.81 42
19552.13 55
19553.46 52
19554.78 54
19556.10 51
19557.42 46
19558.75 46
19560.07 57
19561.39 69
19562.71 48
19564.04 64
19565.36 46
19566.68 55
19568.00 52
19569.33 48
19570.65 64
19571.97 46
19573.30 46
19574.62 47
19575.94 51
19577.27 52
19578.59 49
19579.91 62
19581.24 66
19582.56 56
19583.88 48
19585.21 52
19586.53 54
19587.85 49
19589.18 39
19590.50 42
19591.82 55
19593.15 51
19594.47 60
19595.80 64
19597.12 56
19598.44 61
19599.77 75
19601.09 60
19602.42 55
19603.74 56
19605.06 73
19606.39 56
19607.71 47
19609.04 51
19610.36 57
19611.69 51
19613.01 49
19614.33 47
19615.66 52
19616.98 66
19618.31 49
19619.63 59
19620.96 38
19622.28 57
19623.61 50
19624.93 48
19626.26 37
19627.58 45
19628.91 50
19630.23 42
19631.56 56
19632.88 45
19634.21 53
19635.53 56
19636.86 52
19638.18 43
19639.51 44
19640.83 52
19642.16 43
19643.48 42
19644.81 39
19646.14 61
19647.46 46
19648.79 57
19650.11 45
19651.44 51
19652.76 34
19654.09 46
19655.42 53
19656.74 39
19658.07 37
19659.39 52
19660.72 55
19662.05 55
19663.37 56
19664.70 53
19666.02 48
19667.35 47
19668.68 45
19670.00 46
19671.33 54
19672.66 38
19673.98 55
19675.31 57
19676.64 47
19677.96 57
19679.29 53
19680.62 56
19681.94 55
19683.27 51
19684.60 57
19685.92 44
19687.25 55
19688.58 44
19689.90 49
19691.23 41
19692.56 33
19693.88 56
19695.21 48
19696.54 42
19697.87 44
19699.19 54
19700.52 58
19701.85 53
19703.18 45
19704.50 45
19705.83 39
19707.16 46
19708.49 50
19709.81 51
19711.14 58
19712.47 38
19713.80 58
19715.13 54
19716.45 55
19717.78 37
19719.11 54
19720.44 50
19721.77 61
19723.09 49
19724.42 42
19725.75 62
19727.08 40
19728.41 36
19729.74 51
19731.06 65
19732.39 44
19733.72 49
19735.05 52
19736.38 43
19737.71 34
19739.04 53
19740.36 62
19741.69 48
19743.02 52
19744.35 52
19745.68 51
19747.01 39
19748.34 41
19749.67 43
19751.00 52
19752.32 58
19753.65 46
19754.98 54
19756.31 53
19757.64 42
19758.97 42
19760.30 49
19761.63 48
19762.96 55
19764.29 57
19765.62 46
19766.95 67
19768.28 51
19769.61 53
19770.94 57
19772.27 52
19773.60 53
19774.93 48
19776.26 57
19777.59 44
19778.92 51
19780.25 62
19781.58 49
19782.91 39
19784.24 55
19785.57 50
19786.90 48
19788.23 68
19789.56 62
19790.89 53
19792.22 47
19793.55 52
19794.88 46
19796.21 44
19797.54 55
19798.87 64
19800.20 48
19801.53 50
19802.87 51
19804.20 49
19805.53 43
19806.86 57
19808.19 61
19809.52 58
19810.85 44
19812.18 48
19813.51 65
19814.85 66
19816.18 54
19817.51 42
19818.84 46
19820.17 60
19821.50 59
19822.83 50
19824.17 44
19825.50 46
19826.83 57
19828.16 61
19829.49 51
19830.82 33
19832.16 50
19833.49 67
19834.82 52
19836.15 46
19837.48 46
19838.82 54
19840.15 57
19841.48 47
19842.81 38
19844.14 44
19845.48 43
19846.81 46
19848.14 39
19849.47 49
19850.81 32
19852.14 59
19853.47 51
19854.80 59
19856.14 40
19857.47 42
19858.80 55
19860.14 50
19861.47 51
19862.80 52
19864.13 46
19865.47 51
19866.80 44
19868.13 39
19869.47 45
19870.80 47
19872.13 44
19873.47 45
19874.80 49
19876.13 39
19877.47 48
19878.80 51
19880.13 55
19881.47 49
19882.80 29
19884.13 43
19885.47 37
19886.80 52
19888.13 47
19889.47 62
19890.80 44
19892.14 30
19893.47 46
19894.80 51
19896.14 51
19897.47 45
19898.81 59
19900.14 63
19901.47 51
19902.81 43
19904.14 57
19905.48 44
19906.81 42
19908.15 28
19909.48 40
19910.81 45
19912.15 34
19913.48 48
19914.82 38
19916.15 43
19917.49 51
19918.82 59
19920.16 52
19921.49 44
19922.83 55
19924.16 60
19925.50 47
19926.83 41
19928.17 42
19929.50 60
19930.84 55
19932.17 58
19933.51 55
19934.84 59
19936.18 57
19937.51 52
19938.85 53
19940.18 47
19941.52 50
19942.86 55
19944.19 61
19945.53 41
19946.86 46
19948.20 56
19949.53 70
19950.87 40
19952.21 36
19953.54 55
19954.88 52
19956.21 48
19957.55 48
19958.89 42
19960.22 49
19961.56 48
19962.90 46
19964.23 56
19965.57 55
19966.90 44
19968.24 54
19969.58 51
19970.91 35
19972.25 39
19973.59 59
19974.92 48
19976.26 47
19977.60 37
19978.93 47
19980.27 52
19981.61 56
19982.94 47
19984.28 60
19985.62 53
19986.96 43
19988.29 53
19989.63 60
19990.97 47
19992.30 63
19993.64 51
19994.98 57
19996.32 37
19997.65 60
19998.99 50
20000.33 54
20001.67 41
20003.00 59
20004.34 62
20005.68 61
20007.02 52
20008.35 53
20009.69 53
20011.03 49
20012.37 54
20013.71 54
20015.04 42
20016.38 53
20017.72 50
20019.06 64
20020.40 56
20021.73 35
20023.07 59
20024.41 66
20025.75 54
20027.09 40
20028.43 50
20029.77 54
20031.10 53
20032.44 71
20033.78 56
20035.12 56
20036.46 55
20037.80 68
20039.14 74
20040.47 59
20041.81 38
20043.15 68
20044.49 67
20045.83 41
20047.17 39
20048.51 58
20049.85 78
20051.19 51
20052.53 51
20053.87 49
20055.21 72
20056.54 63
20057.88 56
20059.22 34
20060.56 50
20061.90 62
20063.24 65
20064.58 54
20065.92 52
20067.26 47
20068.60 62
20069.94 72
20071.28 46
20072.62 39
20073.96 61
20075.30 57
20076.64 66
20077.98 50
20079.32 52
20080.66 64
20082.00 49
20083.34 64
20084.68 44
20086.02 47
20087.36 67
20088.70 64
20090.04 64
20091.38 64
20092.73 63
20094.07 43
20095.41 54
20096.75 54
20098.09 55
20099.43 53
20100.77 73
20102.11 33
20103.45 58
20104.79 48
20106.13 42
20107.48 51
20108.82 50
20110.16 44
20111.50 49
20112.84 52
20114.18 53
20115.52 48
20116.86 44
20118.21 46
20119.55 40
20120.89 50
20122.23 47
20123.57 56
20124.91 57
20126.26 46
20127.60 47
20128.94 65
20130.28 51
20131.62 58
20132.96 56
20134.31 55
20135.65 57
