# Supplementary material for: MALDI-TOF MS typing enables the classification of brewing yeasts of the genus Saccharomyces to major beer styles
Source: PLoS One. 2017 Aug 9;12(8):e0181694. doi: 10.1371/journal.pone.0181694 (PMC5549903; doi:10.1371/journal.pone.0181694)
Supplement: S14 File — The directory includes 90 raw files and was zipped to “.zip”; the folder has three strains with 30 spectra per strain; S1 Text explains the raw files with an example and Table 1 represents the yeast strains used within the experiment. (ZIP) [file pone.0181694.s017.zip › 40-42/30636-508-OG-Ale-Ale-YPG-18h-E-E_2015-10-11__0_E7_1.dat]

2000.04 4234
2000.46 4260
2000.88 4218
2001.30 4222
2001.72 4067
2002.14 4185
2002.57 4115
2002.99 4110
2003.41 4041
2003.83 4128
2004.25 3870
2004.67 4065
2005.10 4255
2005.52 4329
2005.94 4208
2006.36 4180
2006.78 4338
2007.21 4117
2007.63 4296
2008.05 4042
2008.47 4157
2008.89 4200
2009.32 4256
2009.74 4483
2010.16 4158
2010.58 4523
2011.01 4515
2011.43 4719
2011.85 4609
2012.27 4337
2012.70 4294
2013.12 3923
2013.54 4141
2013.96 4015
2014.39 3890
2014.81 3836
2015.23 3790
2015.66 4065
2016.08 4019
2016.50 3748
2016.93 3859
2017.35 3915
2017.77 3918
2018.19 4235
2018.62 4205
2019.04 4129
2019.46 4267
2019.89 4133
2020.31 4186
2020.73 4085
2021.16 4158
2021.58 4090
2022.01 4040
2022.43 4092
2022.85 4032
2023.28 3939
2023.70 3983
2024.12 3843
2024.55 3913
2024.97 4117
2025.40 4203
2025.82 4037
2026.24 4039
2026.67 3999
2027.09 4115
2027.52 4112
2027.94 4218
2028.37 4127
2028.79 3964
2029.21 3849
2029.64 3670
2030.06 3607
2030.49 3924
2030.91 3661
2031.34 3832
2031.76 4279
2032.19 4493
2032.61 4343
2033.04 4510
2033.46 4361
2033.88 4536
2034.31 4666
2034.73 4575
2035.16 4848
2035.58 4807
2036.01 4396
2036.43 4521
2036.86 4341
2037.29 4248
2037.71 3939
2038.14 3963
2038.56 4042
2038.99 4054
2039.41 4208
2039.84 4053
2040.26 3961
2040.69 4048
2041.11 4158
2041.54 4162
2041.97 4048
2042.39 3985
2042.82 3980
2043.24 4027
2043.67 4261
2044.09 3901
2044.52 3972
2044.95 3894
2045.37 3956
2045.80 4004
2046.22 4154
2046.65 4206
2047.08 4029
2047.50 4034
2047.93 4187
2048.36 4467
2048.78 4369
2049.21 4145
2049.64 4228
2050.06 4444
2050.49 4230
2050.92 4336
2051.34 4189
2051.77 4319
2052.20 4223
2052.62 4130
2053.05 3984
2053.48 4287
2053.90 4488
2054.33 4178
2054.76 4257
2055.18 4240
2055.61 4081
2056.04 4221
2056.47 4240
2056.89 4078
2057.32 3955
2057.75 4061
2058.17 4163
2058.60 3890
2059.03 3901
2059.46 3966
2059.88 3834
2060.31 3996
2060.74 4267
2061.17 4132
2061.60 4165
2062.02 4246
2062.45 4072
2062.88 4042
2063.31 4207
2063.74 4300
2064.16 4451
2064.59 4584
2065.02 4551
2065.45 4624
2065.88 4660
2066.30 4999
2066.73 4680
2067.16 4891
2067.59 5068
2068.02 5152
2068.45 4990
2068.87 4912
2069.30 4875
2069.73 4688
2070.16 4521
2070.59 4353
2071.02 4366
2071.45 4308
2071.87 4155
2072.30 4248
2072.73 4311
2073.16 4354
2073.59 4345
2074.02 4431
2074.45 4269
2074.88 4216
2075.31 4414
2075.74 4489
2076.17 4359
2076.59 4387
2077.02 4483
2077.45 4513
2077.88 4304
2078.31 4278
2078.74 4240
2079.17 4047
2079.60 4187
2080.03 4153
2080.46 4505
2080.89 4281
2081.32 4389
2081.75 4523
2082.18 4317
2082.61 4343
2083.04 4382
2083.47 4230
2083.90 4260
2084.33 4236
2084.76 4104
2085.19 3865
2085.62 4017
2086.05 4077
2086.48 4130
2086.91 4309
2087.34 4235
2087.77 3973
2088.20 4035
2088.63 4172
2089.06 4140
2089.49 3988
2089.93 4109
2090.36 4240
2090.79 4465
2091.22 4389
2091.65 4186
2092.08 4477
2092.51 4203
2092.94 4426
2093.37 4266
2093.80 4053
2094.23 3946
2094.67 4180
2095.10 4379
2095.53 4256
2095.96 4316
2096.39 4139
2096.82 3952
2097.25 4117
2097.68 3930
2098.12 3946
2098.55 3783
2098.98 3646
2099.41 3791
2099.84 3607
2100.27 3752
2100.71 3673
2101.14 4030
2101.57 3946
2102.00 3909
2102.43 3742
2102.87 3937
2103.30 3928
2103.73 3811
2104.16 4082
2104.59 4032
2105.03 4276
2105.46 4385
2105.89 4238
2106.32 4128
2106.76 4275
2107.19 4310
2107.62 4516
2108.05 4279
2108.49 4508
2108.92 4521
2109.35 4421
2109.78 4397
2110.22 4235
2110.65 4320
2111.08 4284
2111.52 4187
2111.95 4018
2112.38 3919
2112.81 3983
2113.25 4037
2113.68 3937
2114.11 3900
2114.55 3985
2114.98 3903
2115.41 3932
2115.85 3865
2116.28 3790
2116.71 4030
2117.15 4011
2117.58 3789
2118.01 3630
2118.45 3661
2118.88 3513
2119.32 3569
2119.75 3839
2120.18 4083
2120.62 4179
2121.05 4298
2121.48 4085
2121.92 4266
2122.35 4279
2122.79 4125
2123.22 4158
2123.65 4371
2124.09 4574
2124.52 4165
2124.96 4119
2125.39 3998
2125.83 3903
2126.26 4209
2126.70 4178
2127.13 4201
2127.56 3940
2128.00 3722
2128.43 3978
2128.87 4081
2129.30 3864
2129.74 3745
2130.17 3826
2130.61 3877
2131.04 4138
2131.48 3822
2131.91 3786
2132.35 3964
2132.78 3846
2133.22 3674
2133.65 3872
2134.09 4058
2134.52 3992
2134.96 4103
2135.39 4272
2135.83 4449
2136.26 4595
2136.70 4530
2137.14 4500
2137.57 4743
2138.01 4547
2138.44 4445
2138.88 4470
2139.31 4303
2139.75 4118
2140.19 3977
2140.62 4111
2141.06 3998
2141.49 4030
2141.93 4159
2142.37 4059
2142.80 3976
2143.24 4103
2143.67 3975
2144.11 4001
2144.55 3899
2144.98 3707
2145.42 3959
2145.86 3998
2146.29 3817
2146.73 3992
2147.16 3952
2147.60 3978
2148.04 3925
2148.47 4096
2148.91 4013
2149.35 3914
2149.79 4001
2150.22 4173
2150.66 4288
2151.10 4219
2151.53 4167
2151.97 4212
2152.41 4118
2152.84 4123
2153.28 4187
2153.72 3926
2154.16 4117
2154.59 3755
2155.03 3878
2155.47 3739
2155.91 3564
2156.34 3714
2156.78 3515
2157.22 3857
2157.66 3987
2158.09 3920
2158.53 4015
2158.97 3960
2159.41 4194
2159.84 4345
2160.28 4235
2160.72 4347
2161.16 4251
2161.60 4131
2162.03 4404
2162.47 4203
2162.91 4221
2163.35 4594
2163.79 4245
2164.22 4227
2164.66 4256
2165.10 4185
2165.54 4209
2165.98 4011
2166.42 4080
2166.86 4000
2167.29 4092
2167.73 4342
2168.17 4164
2168.61 4196
2169.05 4264
2169.49 3931
2169.93 3922
2170.37 4130
2170.80 4138
2171.24 3870
2171.68 4101
2172.12 4289
2172.56 4108
2173.00 3922
2173.44 3861
2173.88 4196
2174.32 4075
2174.76 4155
2175.20 3845
2175.64 4014
2176.08 4301
2176.51 4420
2176.95 4153
2177.39 4218
2177.83 4165
2178.27 4347
2178.71 4293
2179.15 4292
2179.59 4097
2180.03 4044
2180.47 4028
2180.91 4092
2181.35 4142
2181.79 4007
2182.23 4090
2182.67 3964
2183.11 3998
2183.55 4059
2183.99 4091
2184.43 3942
2184.87 3921
2185.31 3778
2185.76 3725
2186.20 3756
2186.64 3891
2187.08 3882
2187.52 3635
2187.96 3807
2188.40 3958
2188.84 3874
2189.28 3805
2189.72 3795
2190.16 4015
2190.60 3773
2191.04 4010
2191.49 3948
2191.93 4002
2192.37 4030
2192.81 3994
2193.25 4119
2193.69 4315
2194.13 4190
2194.57 3905
2195.02 3854
2195.46 4061
2195.90 4014
2196.34 3983
2196.78 4143
2197.22 4079
2197.66 4181
2198.11 4074
2198.55 3926
2198.99 3936
2199.43 3883
2199.87 3965
2200.32 3991
2200.76 3764
2201.20 3792
2201.64 3632
2202.08 3700
2202.53 3676
2202.97 3736
2203.41 3798
2203.85 3956
2204.29 3989
2204.74 3914
2205.18 4153
2205.62 4299
2206.06 4146
2206.51 3983
2206.95 4062
2207.39 3948
2207.83 4134
2208.28 4041
2208.72 4234
2209.16 4006
2209.61 3913
2210.05 3949
2210.49 3739
2210.93 4073
2211.38 4171
2211.82 3995
2212.26 3840
2212.71 3935
2213.15 4269
2213.59 4152
2214.04 3912
2214.48 3962
2214.92 4142
2215.37 3782
2215.81 3946
2216.25 3969
2216.70 3990
2217.14 3900
2217.59 3690
2218.03 3807
2218.47 4085
2218.92 3937
2219.36 3620
2219.80 3622
2220.25 3614
2220.69 3716
2221.14 3944
2221.58 3998
2222.02 4134
2222.47 3992
2222.91 3946
2223.36 4264
2223.80 4070
2224.25 4095
2224.69 3979
2225.13 4008
2225.58 4017
2226.02 4151
2226.47 3964
2226.91 4005
2227.36 4064
2227.80 3867
2228.25 3991
2228.69 4049
2229.14 4196
2229.58 4090
2230.03 3942
2230.47 4065
2230.92 4052
2231.36 4167
2231.81 4286
2232.25 4256
2232.70 4223
2233.14 4108
2233.59 4252
2234.03 4323
2234.48 4270
2234.92 4001
2235.37 3978
2235.81 4164
2236.26 4077
2236.70 4039
2237.15 4118
2237.60 4043
2238.04 3862
2238.49 3869
2238.93 3979
2239.38 4008
2239.83 3751
2240.27 3412
2240.72 3582
2241.16 3806
2241.61 3767
2242.06 3809
2242.50 3774
2242.95 3697
2243.39 3790
2243.84 3886
2244.29 3568
2244.73 3614
2245.18 3816
2245.63 3775
2246.07 3871
2246.52 3539
2246.97 3575
2247.41 3768
2247.86 3737
2248.31 3751
2248.75 3723
2249.20 3685
2249.65 3611
2250.09 3601
2250.54 3797
2250.99 3898
2251.43 3805
2251.88 3813
2252.33 3615
2252.78 3639
2253.22 3891
2253.67 3892
2254.12 3734
2254.56 3689
2255.01 3727
2255.46 3550
2255.91 3614
2256.35 3782
2256.80 3583
2257.25 3443
2257.70 3648
2258.14 3811
2258.59 3679
2259.04 3478
2259.49 3708
2259.94 3753
2260.38 3931
2260.83 4141
2261.28 4016
2261.73 3985
2262.18 3980
2262.62 4040
2263.07 4089
2263.52 4346
2263.97 4422
2264.42 4250
2264.87 4132
2265.31 4144
2265.76 4067
2266.21 3944
2266.66 3972
2267.11 3907
2267.56 3762
2268.01 3978
2268.45 3815
2268.90 4026
2269.35 4073
2269.80 3778
2270.25 4108
2270.70 4076
2271.15 3961
2271.60 3794
2272.05 3913
2272.49 4214
2272.94 4070
2273.39 4339
2273.84 4073
2274.29 3950
2274.74 3863
2275.19 3701
2275.64 3540
2276.09 3870
2276.54 3931
2276.99 3806
2277.44 3431
2277.89 3466
2278.34 3674
2278.79 3601
2279.24 3746
2279.69 3576
2280.14 3784
2280.59 3735
2281.04 3746
2281.49 3931
2281.94 3521
2282.39 3680
2282.84 3661
2283.29 3532
2283.74 3806
2284.19 3566
2284.64 3445
2285.09 3686
2285.54 3669
2285.99 3698
2286.44 3771
2286.89 3702
2287.34 3854
2287.79 3711
2288.24 4001
2288.69 4051
2289.14 3949
2289.59 4209
2290.05 4543
2290.50 4633
2290.95 4574
2291.40 4931
2291.85 5070
2292.30 5031
2292.75 5121
2293.20 4965
2293.65 5059
2294.11 5188
2294.56 4913
2295.01 4929
2295.46 4843
2295.91 4464
2296.36 4387
2296.81 4215
2297.27 3992
2297.72 3867
2298.17 4000
2298.62 4194
2299.07 3914
2299.52 3770
2299.98 3625
2300.43 3758
2300.88 3865
2301.33 3821
2301.78 3711
2302.24 3396
2302.69 3699
2303.14 3713
2303.59 3547
2304.04 3569
2304.50 3522
2304.95 3718
2305.40 3688
2305.85 3538
2306.31 3609
2306.76 3699
2307.21 3585
2307.66 3792
2308.12 3692
2308.57 3974
2309.02 4293
2309.48 4131
2309.93 4079
2310.38 4285
2310.83 4427
2311.29 4096
2311.74 4154
2312.19 4360
2312.65 4165
2313.10 4030
2313.55 4218
2314.01 3881
2314.46 3665
2314.91 3980
2315.37 3928
2315.82 3404
2316.27 3578
2316.73 3683
2317.18 3855
2317.63 3894
2318.09 3989
2318.54 3629
2318.99 3655
2319.45 3787
2319.90 3886
2320.36 4021
2320.81 3969
2321.26 3658
2321.72 3949
2322.17 4046
2322.63 3814
2323.08 3813
2323.53 3605
2323.99 3698
2324.44 3842
2324.90 3593
2325.35 3954
2325.80 3719
2326.26 3821
2326.71 4088
2327.17 4310
2327.62 4217
2328.08 4012
2328.53 4043
2328.99 4169
2329.44 4130
2329.90 4008
2330.35 4162
2330.81 4355
2331.26 4185
2331.72 4328
2332.17 4452
2332.63 4260
2333.08 4342
2333.54 4081
2333.99 4034
2334.45 3883
2334.90 3835
2335.36 4099
2335.81 4163
2336.27 4032
2336.72 3952
2337.18 3922
2337.63 3988
2338.09 3687
2338.55 3720
2339.00 3904
2339.46 3832
2339.91 3769
2340.37 3539
2340.82 3581
2341.28 3694
2341.74 3641
2342.19 3657
2342.65 3693
2343.10 4035
2343.56 3885
2344.02 3630
2344.47 3686
2344.93 3658
2345.39 3752
2345.84 3849
2346.30 3984
2346.75 3856
2347.21 3848
2347.67 4043
2348.12 3992
2348.58 3988
2349.04 4166
2349.49 3851
2349.95 3883
2350.41 4159
2350.86 4039
2351.32 3967
2351.78 3957
2352.23 3682
2352.69 3883
2353.15 3727
2353.61 3704
2354.06 3985
2354.52 3987
2354.98 4038
2355.43 3920
2355.89 3585
2356.35 3608
2356.81 3650
2357.26 3559
2357.72 3695
2358.18 3890
2358.64 3821
2359.09 3839
2359.55 3749
2360.01 3809
2360.47 3773
2360.93 3696
2361.38 3680
2361.84 3845
2362.30 3892
2362.76 3865
2363.22 3732
2363.67 3957
2364.13 4011
2364.59 3949
2365.05 3945
2365.51 3708
2365.96 3900
2366.42 3708
2366.88 3664
2367.34 3515
2367.80 3706
2368.26 3969
2368.72 3926
2369.17 3636
2369.63 3714
2370.09 3891
2370.55 3731
2371.01 3745
2371.47 3824
2371.93 3811
2372.39 3879
2372.84 3882
2373.30 4121
2373.76 4258
2374.22 4299
2374.68 4209
2375.14 4342
2375.60 4091
2376.06 4358
2376.52 4457
2376.98 4470
2377.44 4540
2377.90 4629
2378.36 4689
2378.81 4564
2379.27 4869
2379.73 4690
2380.19 4486
2380.65 4648
2381.11 4370
2381.57 3923
2382.03 4170
2382.49 3881
2382.95 3964
2383.41 3995
2383.87 3981
2384.33 4124
2384.79 4204
2385.25 3997
2385.71 3765
2386.17 4131
2386.63 3747
2387.09 3744
2387.55 3809
2388.01 3839
2388.48 4019
2388.94 3928
2389.40 3884
2389.86 3807
2390.32 4039
2390.78 4054
2391.24 3853
2391.70 3935
2392.16 4090
2392.62 3971
2393.08 4043
2393.54 4079
2394.00 4003
2394.47 4057
2394.93 3924
2395.39 3714
2395.85 3703
2396.31 3648
2396.77 3744
2397.23 3801
2397.69 3823
2398.16 3672
2398.62 3526
2399.08 3450
2399.54 3524
2400.00 3726
2400.46 3685
2400.92 3461
2401.39 3592
2401.85 3663
2402.31 3436
2402.77 3561
2403.23 3367
2403.70 3616
2404.16 3572
2404.62 3497
2405.08 3385
2405.54 3706
2406.01 3658
2406.47 3490
2406.93 3679
2407.39 3757
2407.86 3782
2408.32 3784
2408.78 3894
2409.24 3753
2409.71 3577
2410.17 3872
2410.63 3741
2411.09 3279
2411.56 3352
2412.02 3598
2412.48 3641
2412.94 3626
2413.41 3554
2413.87 3755
2414.33 3727
2414.80 3687
2415.26 3717
2415.72 3756
2416.19 3869
2416.65 4104
2417.11 4095
2417.57 3999
2418.04 4056
2418.50 4043
2418.96 4219
2419.43 4100
2419.89 3934
2420.36 3941
2420.82 4075
2421.28 4032
2421.75 3797
2422.21 3759
2422.67 3831
2423.14 4037
2423.60 4201
2424.07 4031
2424.53 3898
2424.99 3643
2425.46 3907
2425.92 3769
2426.39 3761
2426.85 3746
2427.31 3700
2427.78 3659
2428.24 3507
2428.71 3549
2429.17 3788
2429.64 3807
2430.10 3651
2430.56 3630
2431.03 3581
2431.49 3612
2431.96 3759
2432.42 3685
2432.89 3724
2433.35 3869
2433.82 3792
2434.28 3790
2434.75 3963
2435.21 3962
2435.68 3568
2436.14 3433
2436.61 3608
2437.07 3810
2437.54 3781
2438.00 3909
2438.47 3747
2438.93 3667
2439.40 3600
2439.86 3655
2440.33 3594
2440.80 4043
2441.26 3832
2441.73 3651
2442.19 3560
2442.66 3755
2443.12 3682
2443.59 3820
2444.06 3790
2444.52 3741
2444.99 3515
2445.45 3514
2445.92 3502
2446.38 3611
2446.85 3628
2447.32 3639
2447.78 3680
2448.25 3635
2448.72 3564
2449.18 3255
2449.65 3319
2450.11 3459
2450.58 3542
2451.05 3320
2451.51 3306
2451.98 3285
2452.45 3536
2452.91 3314
2453.38 3453
2453.85 3701
2454.31 3496
2454.78 3666
2455.25 3686
2455.71 3425
2456.18 3432
2456.65 3420
2457.12 3549
2457.58 3507
2458.05 3734
2458.52 3522
2458.98 3481
2459.45 3583
2459.92 3471
2460.39 3569
2460.85 3746
2461.32 3483
2461.79 3412
2462.26 3599
2462.72 3453
2463.19 3586
2463.66 3413
2464.13 3432
2464.59 3579
2465.06 3482
2465.53 3450
2466.00 3464
2466.47 3637
2466.93 3490
2467.40 3621
2467.87 3538
2468.34 3667
2468.81 3666
2469.27 3580
2469.74 3790
2470.21 3765
2470.68 3897
2471.15 3606
2471.62 3517
2472.09 3588
2472.55 3503
2473.02 3469
2473.49 3390
2473.96 3179
2474.43 3204
2474.90 3391
2475.37 3136
2475.83 3312
2476.30 3551
2476.77 3445
2477.24 3399
2477.71 3321
2478.18 3359
2478.65 3348
2479.12 3584
2479.59 3522
2480.06 3350
2480.53 3397
2480.99 3275
2481.46 3477
2481.93 3344
2482.40 3270
2482.87 3217
2483.34 3237
2483.81 3286
2484.28 3241
2484.75 3235
2485.22 3294
2485.69 3400
2486.16 3558
2486.63 3215
2487.10 3351
2487.57 3500
2488.04 3407
2488.51 3498
2488.98 3496
2489.45 3575
2489.92 3615
2490.39 3698
2490.86 3450
2491.33 3424
2491.80 3664
2492.27 3750
2492.74 3787
2493.21 3733
2493.68 3895
2494.15 3649
2494.62 3792
2495.10 3849
2495.57 3886
2496.04 4014
2496.51 3884
2496.98 3970
2497.45 4003
2497.92 3835
2498.39 3789
2498.86 3619
2499.33 3557
2499.80 3588
2500.28 3530
2500.75 3464
2501.22 3498
2501.69 3501
2502.16 3364
2502.63 3413
2503.10 3542
2503.57 3622
2504.05 3589
2504.52 3682
2504.99 3723
2505.46 3692
2505.93 3827
2506.40 3478
2506.88 3562
2507.35 3436
2507.82 3451
2508.29 3439
2508.76 3511
2509.24 3388
2509.71 3339
2510.18 3674
2510.65 3446
2511.12 3352
2511.60 3507
2512.07 3561
2512.54 3676
2513.01 3636
2513.49 3653
2513.96 3714
2514.43 3390
2514.90 3618
2515.38 3511
2515.85 3560
2516.32 3623
2516.79 3581
2517.27 3623
2517.74 3679
2518.21 3748
2518.68 3946
2519.16 3767
2519.63 3673
2520.10 3838
2520.58 3457
2521.05 3588
2521.52 3657
2522.00 3514
2522.47 3626
2522.94 3429
2523.42 3469
2523.89 3283
2524.36 3404
2524.84 3513
2525.31 3568
2525.78 3630
2526.26 3591
2526.73 3542
2527.20 3735
2527.68 3865
2528.15 3621
2528.63 3874
2529.10 3889
2529.57 4129
2530.05 4242
2530.52 4075
2531.00 3646
2531.47 3597
2531.94 3609
2532.42 3720
2532.89 3810
2533.37 3814
2533.84 3683
2534.32 3720
2534.79 3483
2535.26 3208
2535.74 3388
2536.21 3546
2536.69 3713
2537.16 3485
2537.64 3576
2538.11 3456
2538.59 3442
2539.06 3591
2539.54 3489
2540.01 3333
2540.49 3466
2540.96 3599
2541.44 3686
2541.91 3594
2542.39 3347
2542.86 3449
2543.34 3479
2543.81 3474
2544.29 3451
2544.76 3588
2545.24 3500
2545.71 3586
2546.19 3509
2546.66 3566
2547.14 3758
2547.61 3805
2548.09 3553
2548.57 3488
2549.04 3351
2549.52 3617
2549.99 3583
2550.47 3647
2550.95 3680
2551.42 3573
2551.90 3519
2552.37 3537
2552.85 3491
2553.33 3569
2553.80 3649
2554.28 3558
2554.75 3608
2555.23 3531
2555.71 3864
2556.18 3850
2556.66 3661
2557.14 3880
2557.61 3732
2558.09 3567
2558.57 3479
2559.04 3699
2559.52 3772
2560.00 3524
2560.47 3420
2560.95 3569
2561.43 3480
2561.90 3466
2562.38 3306
2562.86 3326
2563.33 3509
2563.81 3339
2564.29 3536
2564.77 3326
2565.24 3321
2565.72 3532
2566.20 3620
2566.68 3667
2567.15 3547
2567.63 3223
2568.11 3502
2568.59 3445
2569.06 3693
2569.54 3416
2570.02 3448
2570.50 3340
2570.97 3158
2571.45 3138
2571.93 3186
2572.41 3139
2572.89 3193
2573.36 3252
2573.84 3123
2574.32 3217
2574.80 3353
2575.28 3305
2575.75 3332
2576.23 3191
2576.71 3399
2577.19 3377
2577.67 3200
2578.15 3223
2578.62 3076
2579.10 3139
2579.58 3211
2580.06 3319
2580.54 3247
2581.02 3126
2581.50 3143
2581.97 3252
2582.45 3391
2582.93 3545
2583.41 3532
2583.89 3398
2584.37 3559
2584.85 3466
2585.33 3259
2585.81 3397
2586.29 3267
2586.77 3486
2587.24 3620
2587.72 3515
2588.20 3550
2588.68 3529
2589.16 3256
2589.64 3471
2590.12 3380
2590.60 3364
2591.08 3482
2591.56 3505
2592.04 3438
2592.52 3412
2593.00 3483
2593.48 3438
2593.96 3242
2594.44 3364
2594.92 3318
2595.40 3623
2595.88 3450
2596.36 3481
2596.84 3465
2597.32 3503
2597.80 3289
2598.28 3237
2598.76 3399
2599.24 3272
2599.72 3431
2600.20 3463
2600.68 3383
2601.16 3267
2601.64 3099
2602.12 3526
2602.61 3485
2603.09 3484
2603.57 3410
2604.05 3286
2604.53 3518
2605.01 3354
2605.49 3299
2605.97 3471
2606.45 3336
2606.93 3484
2607.42 3550
2607.90 3432
2608.38 3335
2608.86 3484
2609.34 3481
2609.82 3498
2610.30 3422
2610.78 3464
2611.27 3219
2611.75 3265
2612.23 3235
2612.71 3351
2613.19 3553
2613.67 3395
2614.16 3412
2614.64 3340
2615.12 3356
2615.60 3396
2616.08 3591
2616.57 3329
2617.05 3707
2617.53 3477
2618.01 3576
2618.49 3701
2618.98 3747
2619.46 3709
2619.94 3713
2620.42 4057
2620.91 3689
2621.39 3584
2621.87 3671
2622.35 3551
2622.84 3346
2623.32 3492
2623.80 3388
2624.28 3475
2624.77 3411
2625.25 3534
2625.73 3536
2626.21 3241
2626.70 3184
2627.18 3332
2627.66 3470
2628.15 3268
2628.63 3293
2629.11 3515
2629.60 3501
2630.08 3695
2630.56 3386
2631.05 3539
2631.53 3616
2632.01 3633
2632.50 3816
2632.98 3736
2633.46 3577
2633.95 3823
2634.43 3976
2634.91 4137
2635.40 3917
2635.88 3765
2636.37 3700
2636.85 3707
2637.33 3541
2637.82 3386
2638.30 3448
2638.79 3314
2639.27 3170
2639.75 3219
2640.24 3480
2640.72 3460
2641.21 3404
2641.69 3579
2642.18 3452
2642.66 3295
2643.14 3159
2643.63 3614
2644.11 3514
2644.60 3401
2645.08 3489
2645.57 3590
2646.05 3595
2646.54 3545
2647.02 3542
2647.51 3411
2647.99 3325
2648.48 3495
2648.96 3416
2649.45 3487
2649.93 3461
2650.42 3362
2650.90 3394
2651.39 3571
2651.87 3465
2652.36 3361
2652.84 3211
2653.33 3240
2653.81 3289
2654.30 3376
2654.78 3301
2655.27 3343
2655.76 3291
2656.24 3444
2656.73 3353
2657.21 3128
2657.70 3066
2658.18 3144
2658.67 3426
2659.16 3299
2659.64 3244
2660.13 3232
2660.61 3271
2661.10 3445
2661.59 3350
2662.07 3389
2662.56 3223
2663.05 3414
2663.53 3334
2664.02 3281
2664.50 3382
2664.99 3354
2665.48 3318
2665.96 3333
2666.45 3397
2666.94 3323
2667.42 3088
2667.91 3145
2668.40 3215
2668.88 3334
2669.37 3239
2669.86 3217
2670.34 3362
2670.83 3563
2671.32 3422
2671.81 3342
2672.29 3433
2672.78 3664
2673.27 3656
2673.75 3743
2674.24 4000
2674.73 4039
2675.22 4124
2675.70 3912
2676.19 4110
2676.68 4236
2677.17 4334
2677.65 4209
2678.14 4086
2678.63 3954
2679.12 3877
2679.61 3853
2680.09 3614
2680.58 3589
2681.07 3383
2681.56 3444
2682.04 3363
2682.53 3218
2683.02 3353
2683.51 3268
2684.00 3242
2684.49 3402
2684.97 3546
2685.46 3470
2685.95 3316
2686.44 3345
2686.93 3520
2687.42 3466
2687.90 3522
2688.39 3492
2688.88 3460
2689.37 3389
2689.86 3199
2690.35 3098
2690.84 3403
2691.33 3304
2691.81 3141
2692.30 3367
2692.79 3372
2693.28 3243
2693.77 3098
2694.26 3232
2694.75 3439
2695.24 3314
2695.73 3299
2696.22 3245
2696.71 3188
2697.20 3170
2697.68 3260
2698.17 3305
2698.66 3038
2699.15 3071
2699.64 3308
2700.13 3397
2700.62 3227
2701.11 3477
2701.60 3501
2702.09 3417
2702.58 3423
2703.07 3261
2703.56 3232
2704.05 3179
2704.54 3377
2705.03 3321
2705.52 3313
2706.01 3420
2706.50 3382
2706.99 3299
2707.48 3385
2707.97 3236
2708.46 3222
2708.95 3144
2709.44 3144
2709.93 3305
2710.43 3398
2710.92 3291
2711.41 3144
2711.90 3129
2712.39 3303
2712.88 3405
2713.37 3249
2713.86 3171
2714.35 3204
2714.84 3380
2715.33 3155
2715.82 3109
2716.32 3164
2716.81 3162
2717.30 3171
2717.79 3188
2718.28 3128
2718.77 3225
2719.26 3128
2719.76 2939
2720.25 3049
2720.74 3168
2721.23 3280
2721.72 3093
2722.21 3218
2722.70 3165
2723.20 3545
2723.69 3496
2724.18 3346
2724.67 3126
2725.16 3440
2725.66 3427
2726.15 3412
2726.64 3460
2727.13 3346
2727.62 3141
2728.12 3338
2728.61 3137
2729.10 3195
2729.59 3310
2730.09 3097
2730.58 3135
2731.07 3218
2731.56 3194
2732.06 3128
2732.55 3073
2733.04 3237
2733.53 3348
2734.03 3228
2734.52 3288
2735.01 3203
2735.50 3266
2736.00 3335
2736.49 3241
2736.98 3262
2737.48 3197
2737.97 3304
2738.46 3367
2738.96 3559
2739.45 3283
2739.94 3463
2740.44 3509
2740.93 3535
2741.42 3614
2741.92 3673
2742.41 3535
2742.90 3409
2743.40 3629
2743.89 3499
2744.38 3463
2744.88 3253
2745.37 3361
2745.86 3453
2746.36 3390
2746.85 3504
2747.35 3355
2747.84 3440
2748.33 3241
2748.83 3252
2749.32 3096
2749.82 3244
2750.31 3167
2750.81 3253
2751.30 3183
2751.79 3020
2752.29 3102
2752.78 3060
2753.28 2971
2753.77 3061
2754.27 3352
2754.76 3212
2755.26 3226
2755.75 3565
2756.24 3403
2756.74 3349
2757.23 3340
2757.73 3072
2758.22 2972
2758.72 3147
2759.21 3027
2759.71 3076
2760.20 3328
2760.70 3409
2761.19 3307
2761.69 3337
2762.19 3505
2762.68 3364
2763.18 3151
2763.67 3419
2764.17 3557
2764.66 3329
2765.16 3103
2765.65 3104
2766.15 3403
2766.64 3294
2767.14 3360
2767.64 3109
2768.13 3187
2768.63 3411
2769.12 3345
2769.62 3365
2770.12 3249
2770.61 3377
2771.11 3343
2771.60 3365
2772.10 3424
2772.60 3396
2773.09 3369
2773.59 3317
2774.08 3447
2774.58 3452
2775.08 3478
2775.57 3703
2776.07 3781
2776.57 4124
2777.06 4062
2777.56 4103
2778.06 4299
2778.55 4330
2779.05 4268
2779.55 4031
2780.04 3682
2780.54 3711
2781.04 3621
2781.54 3594
2782.03 3358
2782.53 3461
2783.03 3544
2783.52 3575
2784.02 3110
2784.52 3239
2785.02 3355
2785.51 3373
2786.01 3303
2786.51 3127
2787.01 3108
2787.50 3330
2788.00 3215
2788.50 3273
2789.00 3160
2789.49 3140
2789.99 3112
2790.49 3177
2790.99 3160
2791.48 3087
2791.98 3302
2792.48 3145
2792.98 3170
2793.48 2985
2793.97 2992
2794.47 2847
2794.97 3062
2795.47 3119
2795.97 3235
2796.47 3278
2796.96 3182
2797.46 3153
2797.96 3251
2798.46 3249
2798.96 3398
2799.46 3339
2799.96 3177
2800.45 3410
2800.95 3249
2801.45 3312
2801.95 3333
2802.45 3479
2802.95 3385
2803.45 3098
2803.95 3068
2804.45 3063
2804.94 3051
2805.44 3078
2805.94 3216
2806.44 3132
2806.94 3204
2807.44 3392
2807.94 3359
2808.44 3354
2808.94 3221
2809.44 3421
2809.94 3463
2810.44 3440
2810.94 3581
2811.44 3506
2811.94 3481
2812.44 3307
2812.94 3294
2813.44 3279
2813.94 3312
2814.44 3336
2814.94 3523
2815.44 3562
2815.94 3452
2816.44 3327
2816.94 3291
2817.44 3266
2817.94 3206
2818.44 3351
2818.94 2985
2819.44 3047
2819.94 3155
2820.44 3439
2820.94 3371
2821.44 3012
2821.94 2896
2822.44 2970
2822.94 3066
2823.44 2958
2823.94 3046
2824.44 3212
2824.94 3139
2825.45 3272
2825.95 3190
2826.45 3243
2826.95 3238
2827.45 3121
2827.95 3073
2828.45 2956
2828.95 2978
2829.45 2952
2829.96 2979
2830.46 3260
2830.96 3168
2831.46 3058
2831.96 3057
2832.46 2914
2832.96 2754
2833.47 3014
2833.97 3029
2834.47 3006
2834.97 3192
2835.47 3246
2835.97 3265
2836.48 3318
2836.98 3358
2837.48 3310
2837.98 3378
2838.48 3328
2838.99 3282
2839.49 3360
2839.99 3206
2840.49 3248
2841.00 3462
2841.50 3502
2842.00 3263
2842.50 3332
2843.01 3178
2843.51 3134
2844.01 3050
2844.51 3136
2845.02 3178
2845.52 3172
2846.02 3146
2846.52 3079
2847.03 3087
2847.53 3107
2848.03 3243
2848.54 3354
2849.04 3311
2849.54 3457
2850.04 3354
2850.55 3440
2851.05 3336
2851.55 3536
2852.06 3485
2852.56 3513
2853.06 3363
2853.57 3182
2854.07 3166
2854.57 3180
2855.08 3188
2855.58 3218
2856.09 3348
2856.59 3225
2857.09 3172
2857.60 3046
2858.10 3319
2858.60 3052
2859.11 3290
2859.61 3167
2860.12 3133
2860.62 3179
2861.12 3089
2861.63 3295
2862.13 3038
2862.64 3065
2863.14 3112
2863.65 3212
2864.15 3119
2864.65 3158
2865.16 2918
2865.66 3196
2866.17 3150
2866.67 2946
2867.18 2939
2867.68 3055
2868.19 3079
2868.69 3090
2869.20 3001
2869.70 3284
2870.21 3317
2870.71 3313
2871.21 3277
2871.72 3127
2872.23 3253
2872.73 3279
2873.24 3240
2873.74 3416
2874.25 3451
2874.75 3402
2875.26 3324
2875.76 3338
2876.27 3400
2876.77 3749
2877.28 3763
2877.78 3518
2878.29 3438
2878.79 3569
2879.30 3509
2879.81 3308
2880.31 3290
2880.82 3300
2881.32 3137
2881.83 3208
2882.34 3386
2882.84 3248
2883.35 3247
2883.85 3142
2884.36 3219
2884.87 3273
2885.37 3126
2885.88 3130
2886.38 3008
2886.89 3084
2887.40 3194
2887.90 3200
2888.41 3009
2888.92 3116
2889.42 3099
2889.93 3070
2890.44 3168
2890.94 3294
2891.45 3074
2891.96 3266
2892.46 3397
2892.97 3313
2893.48 3377
2893.98 3436
2894.49 3394
2895.00 3586
2895.51 3409
2896.01 3285
2896.52 3215
2897.03 3327
2897.53 3585
2898.04 3422
2898.55 3455
2899.06 3461
2899.56 3589
2900.07 3671
2900.58 3888
2901.09 3744
2901.59 3833
2902.10 4131
2902.61 4091
2903.12 3872
2903.63 3848
2904.13 4103
2904.64 3986
2905.15 3761
2905.66 3712
2906.17 3656
2906.67 3583
2907.18 3388
2907.69 3397
2908.20 3506
2908.71 3655
2909.21 3563
2909.72 3571
2910.23 3462
2910.74 3158
2911.25 3246
2911.76 3282
2912.26 3232
2912.77 3314
2913.28 3192
2913.79 3260
2914.30 3424
2914.81 3234
2915.32 3014
2915.83 3215
2916.34 3173
2916.84 3500
2917.35 3278
2917.86 3260
2918.37 3193
2918.88 3230
2919.39 3059
2919.90 3047
2920.41 3233
2920.92 3021
2921.43 3040
2921.94 3213
2922.45 2987
2922.96 3050
2923.46 2898
2923.97 2978
2924.48 2977
2924.99 3188
2925.50 3110
2926.01 3258
2926.52 3082
2927.03 3432
2927.54 3210
2928.05 3277
2928.56 3400
2929.07 3326
2929.58 3258
2930.09 3180
2930.60 3216
2931.11 3157
2931.62 3037
2932.13 2915
2932.64 3064
2933.15 3065
2933.67 3156
2934.18 3111
2934.69 3125
2935.20 3278
2935.71 3125
2936.22 3092
2936.73 3197
2937.24 3356
2937.75 3278
2938.26 3337
2938.77 3397
2939.28 3372
2939.79 3422
2940.30 3557
2940.82 3319
2941.33 3317
2941.84 3452
2942.35 3394
2942.86 3307
2943.37 3324
2943.88 3302
2944.39 3209
2944.91 3118
2945.42 3256
2945.93 3273
2946.44 3197
2946.95 3047
2947.46 3209
2947.98 3266
2948.49 3128
2949.00 3142
2949.51 3064
2950.02 3275
2950.53 3279
2951.05 3186
2951.56 2994
2952.07 3123
2952.58 3116
2953.09 3067
2953.61 3230
2954.12 3206
2954.63 2890
2955.14 3002
2955.66 2970
2956.17 3033
2956.68 3219
2957.19 3142
2957.71 3104
2958.22 3095
2958.73 3234
2959.24 3219
2959.76 3248
2960.27 3359
2960.78 3280
2961.29 3166
2961.81 3108
2962.32 3127
2962.83 3308
2963.35 3535
2963.86 3468
2964.37 3426
2964.89 3255
2965.40 3068
2965.91 2996
2966.43 3049
2966.94 3035
2967.45 3070
2967.97 2973
2968.48 2997
2968.99 2939
2969.51 2871
2970.02 2996
2970.53 2926
2971.05 3205
2971.56 2981
2972.07 3036
2972.59 3085
2973.10 3207
2973.62 2961
2974.13 2967
2974.64 3087
2975.16 3229
2975.67 3000
2976.19 2941
2976.70 2944
2977.22 3124
2977.73 3227
2978.24 3173
2978.76 3229
2979.27 3249
2979.79 3058
2980.30 3174
2980.82 3054
2981.33 3100
2981.85 3187
2982.36 3050
2982.87 3219
2983.39 3304
2983.90 3029
2984.42 3160
2984.93 3188
2985.45 3118
2985.96 3278
2986.48 3197
2986.99 3157
2987.51 3197
2988.02 3254
2988.54 3209
2989.05 3169
2989.57 3217
2990.09 3113
2990.60 3181
2991.12 3281
2991.63 3121
2992.15 3044
2992.66 3095
2993.18 3014
2993.69 3049
2994.21 3127
2994.73 3118
2995.24 3299
2995.76 3267
2996.27 3244
2996.79 3368
2997.30 3531
2997.82 3680
2998.34 3735
2998.85 3651
2999.37 3652
2999.89 3662
3000.40 3687
3000.92 3569
3001.43 3751
3001.95 3687
3002.47 3573
3002.98 3781
3003.50 3964
3004.02 3845
3004.53 3979
3005.05 4163
3005.57 4106
3006.08 4071
3006.60 4018
3007.12 4070
3007.63 4060
3008.15 3802
3008.67 3555
3009.18 3563
3009.70 3714
3010.22 3321
3010.74 3157
3011.25 3026
3011.77 3121
3012.29 3208
3012.80 3192
3013.32 3197
3013.84 3203
3014.36 3134
3014.87 3261
3015.39 3375
3015.91 3375
3016.43 3475
3016.94 3578
3017.46 3397
3017.98 3419
3018.50 3679
3019.02 3507
3019.53 3522
3020.05 3688
3020.57 3846
3021.09 3656
3021.60 3599
3022.12 3656
3022.64 3621
3023.16 3385
3023.68 3335
3024.20 3599
3024.71 3495
3025.23 3271
3025.75 3236
3026.27 3260
3026.79 3281
3027.31 3193
3027.82 3084
3028.34 3175
3028.86 3154
3029.38 3215
3029.90 3138
3030.42 3235
3030.94 3069
3031.46 3018
3031.98 2771
3032.49 3090
3033.01 3101
3033.53 3129
3034.05 3200
3034.57 2963
3035.09 3079
3035.61 3217
3036.13 3481
3036.65 3309
3037.17 3119
3037.69 3163
3038.21 3313
3038.73 3082
3039.25 3217
3039.76 3151
3040.28 2918
3040.80 3078
3041.32 3266
3041.84 3033
3042.36 3116
3042.88 3053
3043.40 3032
3043.92 3044
3044.44 2868
3044.96 2847
3045.48 2759
3046.00 2969
3046.52 3040
3047.04 3031
3047.56 2932
3048.08 3004
3048.60 3133
3049.13 3001
3049.65 2912
3050.17 3003
3050.69 2989
3051.21 3010
3051.73 3172
3052.25 2940
3052.77 2942
3053.29 3102
3053.81 2905
3054.33 2972
3054.85 3014
3055.37 3062
3055.89 3102
3056.42 3042
3056.94 3068
3057.46 3301
3057.98 3118
3058.50 3144
3059.02 3183
3059.54 3043
3060.06 3064
3060.59 3077
3061.11 3104
3061.63 2997
3062.15 2983
3062.67 3184
3063.19 3236
3063.71 3129
3064.24 3087
3064.76 3147
3065.28 3293
3065.80 3394
3066.32 3251
3066.85 3347
3067.37 3475
3067.89 3515
3068.41 3517
3068.93 3597
3069.46 3489
3069.98 3405
3070.50 3450
3071.02 3197
3071.54 3221
3072.07 3162
3072.59 3174
3073.11 3108
3073.63 3265
3074.16 3054
3074.68 3059
3075.20 3007
3075.73 3020
3076.25 3421
3076.77 3262
3077.29 3310
3077.82 3222
3078.34 3231
3078.86 3376
3079.39 3435
3079.91 3252
3080.43 3400
3080.95 3490
3081.48 3540
3082.00 3701
3082.52 3610
3083.05 3415
3083.57 3571
3084.09 3547
3084.62 3708
3085.14 3699
3085.66 3763
3086.19 3712
3086.71 3579
3087.24 3414
3087.76 3552
3088.28 3570
3088.81 3533
3089.33 3485
3089.85 3483
3090.38 3429
3090.90 3520
3091.43 3396
3091.95 3411
3092.47 3554
3093.00 3593
3093.52 3521
3094.05 3451
3094.57 3367
3095.10 3494
3095.62 3495
3096.14 3670
3096.67 3660
3097.19 3512
3097.72 3625
3098.24 3649
3098.77 3646
3099.29 3586
3099.82 3720
3100.34 3739
3100.87 4249
3101.39 4846
3101.92 5179
3102.44 5462
3102.97 6314
3103.49 6741
3104.02 7340
3104.54 7893
3105.07 8016
3105.59 8399
3106.12 8017
3106.64 7565
3107.17 7015
3107.69 6170
3108.22 5447
3108.74 4839
3109.27 4646
3109.79 4302
3110.32 3972
3110.85 3884
3111.37 3712
3111.90 3543
3112.42 3613
3112.95 3872
3113.48 3799
3114.00 3794
3114.53 3929
3115.05 3583
3115.58 3697
3116.11 3632
3116.63 3620
3117.16 3744
3117.68 3537
3118.21 3267
3118.74 3293
3119.26 3303
3119.79 3319
3120.32 3192
3120.84 3394
3121.37 3332
3121.90 3469
3122.42 3604
3122.95 3685
3123.48 3764
3124.00 3862
3124.53 3710
3125.06 3693
3125.58 3784
3126.11 3776
3126.64 3678
3127.16 3460
3127.69 3705
3128.22 3393
3128.75 3408
3129.27 3516
3129.80 3487
3130.33 3242
3130.85 3154
3131.38 3249
3131.91 3034
3132.44 3147
3132.96 3034
3133.49 3222
3134.02 3260
3134.55 3193
3135.07 3030
3135.60 3078
3136.13 3033
3136.66 3036
3137.19 2993
3137.71 3139
3138.24 3061
3138.77 3117
3139.30 3131
3139.83 3078
3140.35 2982
3140.88 3035
3141.41 3168
3141.94 3316
3142.47 3231
3143.00 3126
3143.52 3132
3144.05 3114
3144.58 3175
3145.11 3198
3145.64 3157
3146.17 3073
3146.70 3283
3147.22 3256
3147.75 3334
3148.28 3495
3148.81 3339
3149.34 3485
3149.87 3642
3150.40 3471
3150.93 3443
3151.46 3613
3151.98 3633
3152.51 3655
3153.04 3617
3153.57 3550
3154.10 3465
3154.63 3351
3155.16 3182
3155.69 3219
3156.22 3301
3156.75 3307
3157.28 3112
3157.81 3140
3158.34 3363
3158.87 3332
3159.40 3259
3159.93 3317
3160.46 3262
3160.99 3336
3161.52 3274
3162.05 3180
3162.58 3145
3163.11 3098
3163.64 3106
3164.17 3178
3164.70 3244
3165.23 3044
3165.76 3339
3166.29 3309
3166.82 3167
3167.35 3023
3167.88 3167
3168.41 3042
3168.94 2962
3169.47 3223
3170.00 3119
3170.53 3193
3171.06 3260
3171.59 3164
3172.13 3172
3172.66 3020
3173.19 2940
3173.72 3121
3174.25 3294
3174.78 3301
3175.31 3377
3175.84 3294
3176.37 3334
3176.90 3306
3177.44 3289
3177.97 3221
3178.50 3138
3179.03 3157
3179.56 3224
3180.09 3204
3180.62 3114
3181.16 3009
3181.69 3106
3182.22 3243
3182.75 3100
3183.28 3325
3183.81 3116
3184.35 3065
3184.88 3039
3185.41 3016
3185.94 3067
3186.47 3070
3187.01 3131
3187.54 3094
3188.07 2909
3188.60 3144
3189.14 3334
3189.67 3046
3190.20 3189
3190.73 2970
3191.26 2993
3191.80 3022
3192.33 3114
3192.86 2946
3193.39 3127
3193.93 3186
3194.46 3091
3194.99 2842
3195.53 2871
3196.06 3023
3196.59 2930
3197.12 2970
3197.66 2968
3198.19 3145
3198.72 3047
3199.26 2954
3199.79 3166
3200.32 3093
3200.86 3034
3201.39 3059
3201.92 3198
3202.46 3163
3202.99 3217
3203.52 3232
3204.06 3027
3204.59 3232
3205.12 3287
3205.66 3124
3206.19 3094
3206.72 3049
3207.26 2823
3207.79 3088
3208.33 3047
3208.86 2919
3209.39 3060
3209.93 3045
3210.46 3167
3211.00 3350
3211.53 3257
3212.06 3197
3212.60 3370
3213.13 3431
3213.67 3348
3214.20 3279
3214.74 3230
3215.27 3346
3215.80 3266
3216.34 2984
3216.87 2994
3217.41 3107
3217.94 3070
3218.48 3162
3219.01 2987
3219.55 3024
3220.08 2846
3220.62 3034
3221.15 3222
3221.69 3076
3222.22 3162
3222.76 3212
3223.29 3464
3223.83 3263
3224.36 3359
3224.90 3311
3225.43 3521
3225.97 3590
3226.50 3510
3227.04 3456
3227.57 3294
3228.11 3420
3228.65 3296
3229.18 3261
3229.72 3431
3230.25 3238
3230.79 3136
3231.32 3146
3231.86 3022
3232.40 3283
3232.93 3182
3233.47 3184
3234.00 3366
3234.54 3379
3235.08 3414
3235.61 3231
3236.15 3346
3236.68 3394
3237.22 3308
3237.76 3591
3238.29 3439
3238.83 3483
3239.37 3777
3239.90 3804
3240.44 3835
3240.97 3881
3241.51 4068
3242.05 4026
3242.58 4103
3243.12 3991
3243.66 3908
3244.20 3895
3244.73 3840
3245.27 3695
3245.81 3481
3246.34 3403
3246.88 3337
3247.42 3172
3247.95 3142
3248.49 3256
3249.03 3283
3249.57 3363
3250.10 3342
3250.64 3236
3251.18 3354
3251.72 3321
3252.25 3268
3252.79 3086
3253.33 3320
3253.87 3322
3254.40 3423
3254.94 3389
3255.48 3441
3256.02 3705
3256.55 3501
3257.09 3414
3257.63 3548
3258.17 3652
3258.71 3786
3259.24 3897
3259.78 4126
3260.32 4002
3260.86 4351
3261.40 4388
3261.94 4750
3262.47 4946
3263.01 4843
3263.55 5044
3264.09 5175
3264.63 5135
3265.17 5165
3265.71 5366
3266.24 5465
3266.78 5784
3267.32 5916
3267.86 5780
3268.40 5981
3268.94 5678
3269.48 5368
3270.02 5485
3270.55 5386
3271.09 4848
3271.63 4590
3272.17 4400
3272.71 3966
3273.25 3848
3273.79 3670
3274.33 3644
3274.87 3804
3275.41 3641
3275.95 3694
3276.49 3709
3277.03 3571
3277.57 3583
3278.11 3673
3278.65 3527
3279.19 3815
3279.73 3772
3280.26 3657
3280.80 4035
3281.34 3890
3281.88 3786
3282.42 3793
3282.96 3981
3283.50 3869
3284.04 3739
3284.59 3906
3285.13 3773
3285.67 3629
3286.21 3555
3286.75 3715
3287.29 3746
3287.83 3721
3288.37 3922
3288.91 3728
3289.45 3764
3289.99 3626
3290.53 3732
3291.07 3834
3291.61 3817
3292.15 3785
3292.69 3980
3293.23 3920
3293.77 3864
3294.32 3903
3294.86 4121
3295.40 4285
3295.94 4404
3296.48 4167
3297.02 4325
3297.56 4471
3298.10 4544
3298.65 4180
3299.19 4283
3299.73 4305
3300.27 3908
3300.81 3701
3301.35 3704
3301.89 3534
3302.44 3405
3302.98 3545
3303.52 3340
3304.06 3508
3304.60 3312
3305.14 3430
3305.69 3624
3306.23 3523
3306.77 3225
3307.31 3249
3307.85 3269
3308.40 3356
3308.94 3328
3309.48 3342
3310.02 3206
3310.57 3210
3311.11 3488
3311.65 3594
3312.19 3487
3312.74 3472
3313.28 3595
3313.82 3544
3314.36 3706
3314.91 3575
3315.45 3339
3315.99 3414
3316.53 3506
3317.08 3575
3317.62 3453
3318.16 3391
3318.71 3440
3319.25 3464
3319.79 3259
3320.34 3173
3320.88 3305
3321.42 3508
3321.96 3418
3322.51 3434
3323.05 3557
3323.59 3505
3324.14 3317
3324.68 3345
3325.23 3498
3325.77 3747
3326.31 3783
3326.86 3690
3327.40 3721
3327.94 3655
3328.49 3698
3329.03 3523
3329.57 3345
3330.12 3403
3330.66 3346
3331.21 3382
3331.75 3332
3332.29 3099
3332.84 3070
3333.38 3255
3333.93 3209
3334.47 3238
3335.02 3179
3335.56 2951
3336.10 3132
3336.65 3184
3337.19 3146
3337.74 3403
3338.28 3392
3338.83 3546
3339.37 3703
3339.92 3348
3340.46 3359
3341.01 3333
3341.55 3246
3342.10 3378
3342.64 3277
3343.19 3118
3343.73 3395
3344.28 3366
3344.82 3329
3345.37 3201
3345.91 3255
3346.46 3204
3347.00 3328
3347.55 3339
3348.09 3249
3348.64 3249
3349.18 3448
3349.73 3384
3350.27 3318
3350.82 3172
3351.37 3393
3351.91 3338
3352.46 3305
3353.00 3241
3353.55 3288
3354.10 3214
3354.64 3412
3355.19 3194
3355.73 2859
3356.28 3050
3356.83 3380
3357.37 3389
3357.92 3390
3358.46 3236
3359.01 3320
3359.56 3269
3360.10 3296
3360.65 3279
3361.20 3004
3361.74 3179
3362.29 3114
3362.84 3086
3363.38 3016
3363.93 2914
3364.48 3096
3365.02 2908
3365.57 2882
3366.12 2954
3366.66 2861
3367.21 3047
3367.76 3067
3368.30 2910
3368.85 2950
3369.40 2990
3369.94 3050
3370.49 3175
3371.04 3308
3371.59 3180
3372.13 3027
3372.68 3041
3373.23 3039
3373.78 2955
3374.32 2980
3374.87 2939
3375.42 2864
3375.97 2802
3376.51 2819
3377.06 2936
3377.61 2869
3378.16 2999
3378.71 2961
3379.25 2934
3379.80 2674
3380.35 2896
3380.90 2959
3381.45 2949
3381.99 2798
3382.54 2784
3383.09 2964
3383.64 2898
3384.19 2998
3384.74 2823
3385.28 2870
3385.83 2841
3386.38 2810
3386.93 2872
3387.48 2881
3388.03 3013
3388.58 2958
3389.12 2948
3389.67 3052
3390.22 2800
3390.77 2964
3391.32 2870
3391.87 2873
3392.42 3102
3392.97 2923
3393.52 2886
3394.06 3065
3394.61 3003
3395.16 3080
3395.71 2974
3396.26 2859
3396.81 3000
3397.36 2831
3397.91 2700
3398.46 2721
3399.01 2732
3399.56 2797
3400.11 2735
3400.66 2824
3401.21 2731
3401.76 2815
3402.31 2949
3402.86 2958
3403.41 3095
3403.96 2764
3404.51 2715
3405.06 2995
3405.61 3018
3406.16 2973
3406.71 2891
3407.26 2747
3407.81 3041
3408.36 2848
3408.91 2863
3409.46 3013
3410.01 2917
3410.56 2794
3411.11 2759
3411.66 2759
3412.21 2769
3412.76 2793
3413.31 2990
3413.86 2963
3414.41 2864
3414.96 2982
3415.51 2901
3416.07 2913
3416.62 2970
3417.17 2776
3417.72 2870
3418.27 3074
3418.82 2974
3419.37 2855
3419.92 2922
3420.47 2822
3421.03 2964
3421.58 2929
3422.13 2890
3422.68 3034
3423.23 3048
3423.78 3047
3424.33 2993
3424.89 2829
3425.44 2904
3425.99 2914
3426.54 3056
3427.09 2869
3427.65 3158
3428.20 2956
3428.75 2935
3429.30 2880
3429.85 2653
3430.41 2609
3430.96 2956
3431.51 2918
3432.06 3029
3432.61 2790
3433.17 3000
3433.72 3017
3434.27 3009
3434.82 2977
3435.38 2817
3435.93 2770
3436.48 2770
3437.03 2743
3437.59 2908
3438.14 2922
3438.69 2801
3439.24 2755
3439.80 2789
3440.35 2869
3440.90 3026
3441.46 2814
3442.01 2852
3442.56 2864
3443.11 2831
3443.67 2867
3444.22 2972
3444.77 2894
3445.33 2766
3445.88 2677
3446.43 2657
3446.99 2683
3447.54 2820
3448.09 2975
3448.65 2852
3449.20 2795
3449.76 2942
3450.31 2856
3450.86 2732
3451.42 2722
3451.97 2771
3452.52 2847
3453.08 2648
3453.63 2834
3454.19 2770
3454.74 2790
3455.29 2694
3455.85 2766
3456.40 2821
3456.96 2836
3457.51 2990
3458.07 2970
3458.62 3014
3459.17 2936
3459.73 3063
3460.28 2874
3460.84 2887
3461.39 2902
3461.95 2942
3462.50 2968
3463.06 2989
3463.61 3069
3464.17 2865
3464.72 2876
3465.27 2801
3465.83 2875
3466.38 2867
3466.94 2651
3467.49 2687
3468.05 2854
3468.61 3008
3469.16 2866
3469.72 3000
3470.27 3089
3470.83 2906
3471.38 2852
3471.94 2849
3472.49 2909
3473.05 2962
3473.60 2954
3474.16 3059
3474.71 3096
3475.27 3071
3475.83 2937
3476.38 2915
3476.94 3013
3477.49 3122
3478.05 3246
3478.61 3210
3479.16 3169
3479.72 3162
3480.27 3086
3480.83 3354
3481.39 3143
3481.94 3173
3482.50 3196
3483.05 3056
3483.61 3132
3484.17 3137
3484.72 2956
3485.28 3059
3485.84 3105
3486.39 3016
3486.95 3151
3487.51 3324
3488.06 3368
3488.62 3254
3489.18 3570
3489.73 3772
3490.29 3877
3490.85 4410
3491.40 4591
3491.96 4742
3492.52 4892
3493.08 5130
3493.63 5314
3494.19 5324
3494.75 5266
3495.30 5426
3495.86 5292
3496.42 5205
3496.98 5220
3497.53 5142
3498.09 5022
3498.65 5318
3499.21 5578
3499.76 5962
3500.32 5930
3500.88 6344
3501.44 6504
3501.99 6928
3502.55 7239
3503.11 7860
3503.67 8351
3504.23 8683
3504.78 9277
3505.34 9713
3505.90 10294
3506.46 10386
3507.02 10677
3507.58 10901
3508.13 11004
3508.69 10549
3509.25 9556
3509.81 8654
3510.37 7327
3510.93 6416
3511.48 5790
3512.04 5444
3512.60 4792
3513.16 4450
3513.72 4219
3514.28 4138
3514.84 3987
3515.40 3795
3515.95 3589
3516.51 3556
3517.07 3539
3517.63 3501
3518.19 3341
3518.75 3319
3519.31 3318
3519.87 3227
3520.43 3239
3520.99 3310
3521.55 3290
3522.11 3324
3522.67 3384
3523.22 3277
3523.78 3159
3524.34 3361
3524.90 3242
3525.46 3117
3526.02 3175
3526.58 3138
3527.14 3145
3527.70 3036
3528.26 3081
3528.82 3116
3529.38 3260
3529.94 3241
3530.50 3350
3531.06 3112
3531.62 3147
3532.18 3035
3532.74 3100
3533.30 3193
3533.86 3284
3534.42 3159
3534.98 3252
3535.54 3325
3536.11 3355
3536.67 3587
3537.23 3320
3537.79 3264
3538.35 3168
3538.91 3319
3539.47 3217
3540.03 3254
3540.59 3542
3541.15 3492
3541.71 3390
3542.27 3420
3542.84 3695
3543.40 3612
3543.96 3720
3544.52 3954
3545.08 3821
3545.64 3761
3546.20 3533
3546.76 3720
3547.33 3729
3547.89 3450
3548.45 3215
3549.01 3016
3549.57 3166
3550.13 3253
3550.69 3392
3551.26 3101
3551.82 2954
3552.38 2707
3552.94 2795
3553.50 2888
3554.07 2859
3554.63 2894
3555.19 2900
3555.75 2875
3556.31 2726
3556.88 2848
3557.44 2937
3558.00 2830
3558.56 2748
3559.13 2910
3559.69 3088
3560.25 2983
3560.81 2876
3561.38 2982
3561.94 3052
3562.50 2908
3563.06 3060
3563.63 3092
3564.19 2945
3564.75 3066
3565.31 3090
3565.88 3113
3566.44 3160
3567.00 3009
3567.57 3006
3568.13 2999
3568.69 2850
3569.26 2779
3569.82 2666
3570.38 2928
3570.95 3009
3571.51 2947
3572.07 2918
3572.64 2733
3573.20 2703
3573.76 2940
3574.33 2856
3574.89 2822
3575.45 3033
3576.02 2943
3576.58 2880
3577.14 3158
3577.71 3200
3578.27 2991
3578.84 2969
3579.40 3031
3579.96 3153
3580.53 3104
3581.09 2932
3581.66 2890
3582.22 2994
3582.78 2991
3583.35 3179
3583.91 3235
3584.48 3099
3585.04 3099
3585.61 3001
3586.17 3018
3586.74 3058
3587.30 2897
3587.86 2894
3588.43 2896
3588.99 2920
3589.56 2743
3590.12 2774
3590.69 2918
3591.25 3002
3591.82 2858
3592.38 2636
3592.95 2660
3593.51 2875
3594.08 2758
3594.64 3090
3595.21 2869
3595.77 2705
3596.34 2594
3596.90 2852
3597.47 2763
3598.04 2802
3598.60 2675
3599.17 2592
3599.73 2839
3600.30 2897
3600.86 2787
3601.43 2671
3601.99 2755
3602.56 2693
3603.13 2794
3603.69 2744
3604.26 2667
3604.82 2675
3605.39 2795
3605.96 2674
3606.52 2793
3607.09 2801
3607.65 2681
3608.22 2627
3608.79 2653
3609.35 2711
3609.92 2661
3610.49 2718
3611.05 2700
3611.62 2746
3612.19 2590
3612.75 2506
3613.32 2509
3613.89 2602
3614.45 2590
3615.02 2703
3615.59 2849
3616.15 2833
3616.72 2975
3617.29 3060
3617.85 3352
3618.42 3482
3618.99 3675
3619.55 3724
3620.12 3780
3620.69 3606
3621.26 3689
3621.82 3436
3622.39 3270
3622.96 3337
3623.53 3189
3624.09 3026
3624.66 2968
3625.23 2861
3625.80 2697
3626.36 2689
3626.93 2706
3627.50 2668
3628.07 2718
3628.63 2826
3629.20 2747
3629.77 2779
3630.34 2869
3630.91 2918
3631.47 3000
3632.04 3212
3632.61 3373
3633.18 3199
3633.75 3392
3634.32 3373
3634.88 3305
3635.45 3720
3636.02 3746
3636.59 3343
3637.16 3280
3637.73 3214
3638.29 3291
3638.86 3365
3639.43 3130
3640.00 3012
3640.57 2911
3641.14 2794
3641.71 2812
3642.28 3021
3642.84 2901
3643.41 3012
3643.98 3086
3644.55 2972
3645.12 2836
3645.69 2831
3646.26 2986
3646.83 2748
3647.40 2635
3647.97 2807
3648.54 2814
3649.11 2988
3649.68 2881
3650.25 2897
3650.81 2970
3651.38 2935
3651.95 2829
3652.52 3032
3653.09 3032
3653.66 2982
3654.23 2960
3654.80 2932
3655.37 2887
3655.94 2886
3656.51 3049
3657.08 3187
3657.65 3083
3658.22 2880
3658.79 2895
3659.36 2905
3659.93 3030
3660.50 3036
3661.07 2988
3661.64 2952
3662.22 2957
3662.79 3041
3663.36 3005
3663.93 2850
3664.50 2924
3665.07 2863
3665.64 2956
3666.21 2839
3666.78 2947
3667.35 2778
3667.92 2958
3668.49 2826
3669.06 2963
3669.64 3030
3670.21 2968
3670.78 2810
3671.35 2661
3671.92 2627
3672.49 2918
3673.06 2715
3673.63 2789
3674.21 2872
3674.78 2906
3675.35 2848
3675.92 2982
3676.49 2954
3677.06 2811
3677.63 2543
3678.21 2535
3678.78 2724
3679.35 2803
3679.92 2744
3680.49 2667
3681.07 2738
3681.64 2596
3682.21 2723
3682.78 2527
3683.35 2390
3683.93 2495
3684.50 2421
3685.07 2580
3685.64 2421
3686.21 2644
3686.79 2651
3687.36 2732
3687.93 2738
3688.50 2780
3689.08 2786
3689.65 2687
3690.22 2581
3690.80 2776
3691.37 2885
3691.94 3001
3692.51 3036
3693.09 2916
3693.66 2775
3694.23 2751
3694.81 2568
3695.38 2678
3695.95 2828
3696.52 2776
3697.10 2606
3697.67 2447
3698.24 2586
3698.82 2698
3699.39 2702
3699.96 2696
3700.54 2599
3701.11 2591
3701.68 2733
3702.26 2873
3702.83 2766
3703.41 2945
3703.98 2754
3704.55 2632
3705.13 2719
3705.70 2814
3706.27 2904
3706.85 2886
3707.42 2662
3708.00 2808
3708.57 2723
3709.14 2747
3709.72 2615
3710.29 2562
3710.87 2551
3711.44 2546
3712.02 2633
3712.59 2556
3713.16 2804
3713.74 2582
3714.31 2452
3714.89 2589
3715.46 2520
3716.04 2424
3716.61 2465
3717.19 2611
3717.76 2620
3718.34 2443
3718.91 2442
3719.49 2344
3720.06 2565
3720.64 2433
3721.21 2399
3721.79 2323
3722.36 2308
3722.94 2282
3723.51 2461
3724.09 2659
3724.66 2695
3725.24 2456
3725.81 2418
3726.39 2588
3726.96 2484
3727.54 2421
3728.12 2600
3728.69 2585
3729.27 2691
3729.84 2671
3730.42 2676
3730.99 2761
3731.57 2757
3732.15 2871
3732.72 2695
3733.30 2569
3733.87 2433
3734.45 2780
3735.03 2625
3735.60 2548
3736.18 2628
3736.75 2555
3737.33 2458
3737.91 2634
3738.48 2566
3739.06 2512
3739.64 2571
3740.21 2459
3740.79 2582
3741.37 2564
3741.94 2503
3742.52 2365
3743.10 2483
3743.67 2521
3744.25 2379
3744.83 2413
3745.40 2671
3745.98 2511
3746.56 2513
3747.13 2577
3747.71 2543
3748.29 2754
3748.87 2448
3749.44 2395
3750.02 2613
3750.60 2508
3751.17 2479
3751.75 2594
3752.33 2539
3752.91 2452
3753.48 2441
3754.06 2441
3754.64 2426
3755.22 2540
3755.80 2508
3756.37 2466
3756.95 2554
3757.53 2704
3758.11 2604
3758.68 2535
3759.26 2452
3759.84 2544
3760.42 2645
3761.00 2386
3761.58 2369
3762.15 2579
3762.73 2577
3763.31 2661
3763.89 2608
3764.47 2476
3765.04 2502
3765.62 2306
3766.20 2308
3766.78 2622
3767.36 2382
3767.94 2439
3768.52 2620
3769.10 2576
3769.67 2587
3770.25 2571
3770.83 2406
3771.41 2334
3771.99 2458
3772.57 2639
3773.15 2679
3773.73 2459
3774.31 2429
3774.89 2433
3775.46 2349
3776.04 2389
3776.62 2388
3777.20 2343
3777.78 2411
3778.36 2540
3778.94 2295
3779.52 2413
3780.10 2476
3780.68 2446
3781.26 2670
3781.84 2509
3782.42 2501
3783.00 2447
3783.58 2287
3784.16 2397
3784.74 2508
3785.32 2464
3785.90 2487
3786.48 2475
3787.06 2571
3787.64 2444
3788.22 2624
3788.80 2611
3789.38 2582
3789.96 2609
3790.54 2782
3791.12 2729
3791.70 2559
3792.28 2521
3792.86 2639
3793.44 2741
3794.02 2556
3794.60 2674
3795.18 2804
3795.77 2717
3796.35 2657
3796.93 2768
3797.51 2754
3798.09 2786
3798.67 2653
3799.25 2650
3799.83 2858
3800.41 2861
3800.99 2955
3801.58 2973
3802.16 3080
3802.74 3577
3803.32 3214
3803.90 3222
3804.48 3334
3805.06 3378
3805.65 3260
3806.23 3113
3806.81 3240
3807.39 2982
3807.97 2921
3808.55 3002
3809.14 2912
3809.72 2842
3810.30 3000
3810.88 2865
3811.46 2941
3812.05 2895
3812.63 2825
3813.21 2782
3813.79 2804
3814.37 3038
3814.96 2991
3815.54 3100
3816.12 3156
3816.70 3210
3817.29 3201
3817.87 3294
3818.45 3277
3819.03 3278
3819.62 3029
3820.20 2933
3820.78 2911
3821.36 2824
3821.95 2709
3822.53 2641
3823.11 2526
3823.70 2486
3824.28 2397
3824.86 2489
3825.45 2305
3826.03 2383
3826.61 2632
3827.19 2622
3827.78 2724
3828.36 2630
3828.94 2419
3829.53 2410
3830.11 2339
3830.69 2323
3831.28 2375
3831.86 2377
3832.45 2477
3833.03 2583
3833.61 2538
3834.20 2462
3834.78 2525
3835.36 2595
3835.95 2367
3836.53 2416
3837.12 2691
3837.70 2682
3838.28 2548
3838.87 2447
3839.45 2456
3840.04 2344
3840.62 2305
3841.20 2270
3841.79 2332
3842.37 2272
3842.96 2345
3843.54 2532
3844.13 2308
3844.71 2394
3845.30 2505
3845.88 2564
3846.47 2472
3847.05 2371
3847.63 2474
3848.22 2375
3848.80 2484
3849.39 2285
3849.97 2518
3850.56 2595
3851.14 2837
3851.73 2566
3852.31 2489
3852.90 2670
3853.48 2607
3854.07 2536
3854.66 2593
3855.24 2640
3855.83 2856
3856.41 2628
3857.00 2560
3857.58 2353
3858.17 2355
3858.75 2454
3859.34 2298
3859.92 2334
3860.51 2408
3861.10 2403
3861.68 2639
3862.27 2547
3862.85 2625
3863.44 2643
3864.03 2505
3864.61 2375
3865.20 2419
3865.78 2467
3866.37 2509
3866.96 2586
3867.54 2406
3868.13 2341
3868.72 2557
3869.30 2720
3869.89 2414
3870.47 2483
3871.06 2409
3871.65 2503
3872.23 2394
3872.82 2584
3873.41 2651
3873.99 2554
3874.58 2571
3875.17 2548
3875.76 2497
3876.34 2676
3876.93 2723
3877.52 2630
3878.10 2512
3878.69 2562
3879.28 2773
3879.86 2595
3880.45 2483
3881.04 2585
3881.63 2608
3882.21 2482
3882.80 2359
3883.39 2387
3883.98 2256
3884.56 2298
3885.15 2295
3885.74 2237
3886.33 2251
3886.91 2342
3887.50 2373
3888.09 2468
3888.68 2304
3889.27 2356
3889.85 2251
3890.44 2380
3891.03 2573
3891.62 2424
3892.21 2451
3892.79 2483
3893.38 2649
3893.97 2651
3894.56 2412
3895.15 2497
3895.74 2550
3896.32 2416
3896.91 2415
3897.50 2233
3898.09 2383
3898.68 2375
3899.27 2463
3899.86 2537
3900.45 2383
3901.03 2422
3901.62 2377
3902.21 2429
3902.80 2323
3903.39 2432
3903.98 2437
3904.57 2429
3905.16 2438
3905.75 2490
3906.34 2261
3906.92 2369
3907.51 2386
3908.10 2412
3908.69 2368
3909.28 2159
3909.87 2273
3910.46 2224
3911.05 2136
3911.64 2479
3912.23 2199
3912.82 2169
3913.41 2165
3914.00 2282
3914.59 2270
3915.18 2175
3915.77 2124
3916.36 2133
3916.95 2282
3917.54 2226
3918.13 2237
3918.72 2270
3919.31 2369
3919.90 2238
3920.49 2406
3921.08 2529
3921.67 2366
3922.26 2335
3922.85 2328
3923.44 2291
3924.03 2197
3924.62 2427
3925.21 2294
3925.80 2273
3926.40 2026
3926.99 2211
3927.58 2385
3928.17 2294
3928.76 2252
3929.35 2221
3929.94 2087
3930.53 2277
3931.12 2209
3931.71 2223
3932.30 2375
3932.90 2376
3933.49 2198
3934.08 2229
3934.67 2379
3935.26 2137
3935.85 2160
3936.44 2047
3937.04 2176
3937.63 2198
3938.22 2140
3938.81 2242
3939.40 2198
3939.99 2078
3940.59 2397
3941.18 2294
3941.77 2328
3942.36 2402
3942.95 2473
3943.55 2352
3944.14 2247
3944.73 2249
3945.32 2336
3945.91 2282
3946.51 2154
3947.10 2139
3947.69 2202
3948.28 2156
3948.88 2197
3949.47 2259
3950.06 2215
3950.65 2234
3951.25 2276
3951.84 2347
3952.43 2250
3953.02 2258
3953.62 2226
3954.21 2268
3954.80 2301
3955.40 2172
3955.99 2301
3956.58 2238
3957.17 2214
3957.77 2316
3958.36 2463
3958.95 2492
3959.55 2294
3960.14 2273
3960.73 2311
3961.33 2494
3961.92 2481
3962.51 2115
3963.11 2252
3963.70 2332
3964.29 2119
3964.89 2172
3965.48 2206
3966.08 2289
3966.67 2354
3967.26 2372
3967.86 2425
3968.45 2464
3969.04 2225
3969.64 2226
3970.23 2197
3970.83 2263
3971.42 2328
3972.01 2301
3972.61 2139
3973.20 2293
3973.80 2305
3974.39 2149
3974.99 2116
3975.58 2190
3976.18 2134
3976.77 2223
3977.36 2304
3977.96 2388
3978.55 2460
3979.15 2398
3979.74 2327
3980.34 2340
3980.93 2337
3981.53 2131
3982.12 2318
3982.72 2433
3983.31 2295
3983.91 2371
3984.50 2295
3985.10 2360
3985.69 2393
3986.29 2312
3986.88 2296
3987.48 2349
3988.07 2355
3988.67 2348
3989.26 2256
3989.86 2284
3990.46 2373
3991.05 2289
3991.65 2516
3992.24 2281
3992.84 2355
3993.43 2500
3994.03 2437
3994.63 2458
3995.22 2479
3995.82 2581
3996.41 2614
3997.01 2542
3997.61 2532
3998.20 2582
3998.80 2452
3999.39 2390
3999.99 2628
4000.59 2562
4001.18 2230
4001.78 2264
4002.38 2196
4002.97 2072
4003.57 2176
4004.17 2200
4004.76 2247
4005.36 2329
4005.96 2352
4006.55 2141
4007.15 2144
4007.75 2352
4008.34 2344
4008.94 2225
4009.54 2222
4010.13 2428
4010.73 2402
4011.33 2261
4011.93 2201
4012.52 2208
4013.12 2363
4013.72 2299
4014.31 2267
4014.91 2239
4015.51 2397
4016.11 2361
4016.70 2456
4017.30 2400
4017.90 2432
4018.50 2380
4019.09 2407
4019.69 2413
4020.29 2355
4020.89 2511
4021.49 2476
4022.08 2518
4022.68 2412
4023.28 2370
4023.88 2486
4024.48 2369
4025.07 2366
4025.67 2353
4026.27 2482
4026.87 2591
4027.47 2559
4028.06 2643
4028.66 2581
4029.26 2556
4029.86 2698
4030.46 2609
4031.06 2533
4031.66 2659
4032.25 2768
4032.85 2604
4033.45 2408
4034.05 2506
4034.65 2669
4035.25 2318
4035.85 2201
4036.45 2017
4037.05 2109
4037.64 2203
4038.24 2057
4038.84 2170
4039.44 2158
4040.04 2046
4040.64 2042
4041.24 2210
4041.84 2210
4042.44 2152
4043.04 2213
4043.64 2170
4044.24 2095
4044.84 2078
4045.44 2134
4046.04 2150
4046.64 2131
4047.24 2216
4047.84 2139
4048.44 2110
4049.03 2121
4049.63 2254
4050.23 2298
4050.83 2310
4051.43 2384
4052.04 2274
4052.64 2305
4053.24 2244
4053.84 2181
4054.44 2151
4055.04 2299
4055.64 2179
4056.24 2208
4056.84 2126
4057.44 2111
4058.04 2126
4058.64 2048
4059.24 2208
4059.84 2286
4060.44 2266
4061.04 2231
4061.64 2103
4062.24 2131
4062.85 2288
4063.45 2322
4064.05 2288
4064.65 2469
4065.25 2456
4065.85 2341
4066.45 2288
4067.05 2245
4067.65 2353
4068.26 2261
4068.86 2095
4069.46 2192
4070.06 2134
4070.66 2236
4071.26 2179
4071.86 2298
4072.47 2184
4073.07 2035
4073.67 2067
4074.27 1990
4074.87 2070
4075.47 2287
4076.08 2177
4076.68 1954
4077.28 2187
4077.88 2083
4078.48 2105
4079.09 2075
4079.69 2087
4080.29 2072
4080.89 2003
4081.50 2164
4082.10 2311
4082.70 2222
4083.30 2228
4083.91 2135
4084.51 2170
4085.11 2115
4085.71 2021
4086.32 1964
4086.92 1960
4087.52 2081
4088.12 2229
4088.73 2159
4089.33 2107
4089.93 2242
4090.54 2239
4091.14 2091
4091.74 2144
4092.35 2241
4092.95 2188
4093.55 2031
4094.15 2075
4094.76 2266
4095.36 2288
4095.96 2260
4096.57 2217
4097.17 2244
4097.78 2241
4098.38 2187
4098.98 2225
4099.59 1947
4100.19 2044
4100.79 2271
4101.40 2260
4102.00 2172
4102.61 2306
4103.21 2415
4103.81 2405
4104.42 2411
4105.02 2356
4105.63 2472
4106.23 2576
4106.83 2493
4107.44 2489
4108.04 2524
4108.65 2403
4109.25 2354
4109.85 2340
4110.46 2497
4111.06 2299
4111.67 2204
4112.27 2266
4112.88 2282
4113.48 2117
4114.09 2215
4114.69 2242
4115.30 2290
4115.90 2212
4116.51 2251
4117.11 2277
4117.72 2229
4118.32 2320
4118.93 2282
4119.53 2255
4120.14 2262
4120.74 2455
4121.35 2457
4121.95 2376
4122.56 2249
4123.16 2233
4123.77 2332
4124.37 2182
4124.98 2266
4125.59 2308
4126.19 2382
4126.80 2266
4127.40 2288
4128.01 2294
4128.61 2151
4129.22 2146
4129.83 2165
4130.43 2248
4131.04 2191
4131.64 2303
4132.25 2309
4132.86 2226
4133.46 2142
4134.07 2247
4134.67 2252
4135.28 2313
4135.89 2354
4136.49 2338
4137.10 2460
4137.71 2486
4138.31 2562
4138.92 2512
4139.53 2471
4140.13 2391
4140.74 2502
4141.35 2563
4141.95 2581
4142.56 2608
4143.17 2605
4143.77 2562
4144.38 2649
4144.99 2718
4145.59 2785
4146.20 2608
4146.81 2477
4147.42 2366
4148.02 2235
4148.63 2174
4149.24 2208
4149.84 2267
4150.45 2288
4151.06 2294
4151.67 1980
4152.27 2049
4152.88 2172
4153.49 2231
4154.10 2051
4154.70 2057
4155.31 2075
4155.92 2284
4156.53 2242
4157.14 2061
4157.74 2184
4158.35 2072
4158.96 2153
4159.57 2193
4160.18 2274
4160.78 2063
4161.39 2092
4162.00 2088
4162.61 2373
4163.22 2205
4163.83 2199
4164.43 2135
4165.04 2219
4165.65 2109
4166.26 2071
4166.87 2305
4167.48 2287
4168.09 2323
4168.69 2245
4169.30 2314
4169.91 2340
4170.52 2225
4171.13 2252
4171.74 2332
4172.35 2227
4172.96 2296
4173.57 2446
4174.17 2377
4174.78 2415
4175.39 2274
4176.00 2361
4176.61 2388
4177.22 2302
4177.83 2484
4178.44 2418
4179.05 2651
4179.66 2618
4180.27 2600
4180.88 2562
4181.49 2359
4182.10 2362
4182.71 2466
4183.32 2444
4183.93 2188
4184.54 2095
4185.15 2171
4185.76 2208
4186.37 2206
4186.98 2269
4187.59 2168
4188.20 2035
4188.81 2046
4189.42 2101
4190.03 2126
4190.64 2051
4191.25 2157
4191.86 2089
4192.47 2225
4193.08 2073
4193.69 2240
4194.30 2277
4194.91 2322
4195.52 2410
4196.13 2487
4196.74 2583
4197.35 2498
4197.97 2374
4198.58 2299
4199.19 2310
4199.80 2166
4200.41 2258
4201.02 2204
4201.63 2198
4202.24 2232
4202.85 2302
4203.47 2236
4204.08 2061
4204.69 2151
4205.30 2078
4205.91 2139
4206.52 2139
4207.13 2150
4207.75 2183
4208.36 2059
4208.97 2136
4209.58 2158
4210.19 2113
4210.80 2009
4211.42 2037
4212.03 2060
4212.64 2111
4213.25 2155
4213.86 2163
4214.48 2171
4215.09 2080
4215.70 2192
4216.31 2312
4216.92 2328
4217.54 2286
4218.15 2279
4218.76 2333
4219.37 2301
4219.99 2306
4220.60 2398
4221.21 2510
4221.82 2579
4222.44 2487
4223.05 2425
4223.66 2377
4224.28 2277
4224.89 2307
4225.50 2302
4226.11 2294
4226.73 2235
4227.34 2296
4227.95 2392
4228.57 2319
4229.18 2436
4229.79 2420
4230.41 2385
4231.02 2301
4231.63 2270
4232.25 2438
4232.86 2414
4233.47 2320
4234.09 2754
4234.70 2478
4235.31 2585
4235.93 2638
4236.54 2595
4237.15 2525
4237.77 2522
4238.38 2471
4239.00 2387
4239.61 2382
4240.22 2346
4240.84 2455
4241.45 2356
4242.07 2314
4242.68 2395
4243.29 2391
4243.91 2392
4244.52 2332
4245.14 2628
4245.75 2663
4246.37 2540
4246.98 2782
4247.59 2637
4248.21 2866
4248.82 3005
4249.44 2959
4250.05 2928
4250.67 2998
4251.28 2984
4251.90 2913
4252.51 2791
4253.13 2668
4253.74 2476
4254.36 2398
4254.97 2428
4255.59 2373
4256.20 2373
4256.82 2399
4257.43 2262
4258.05 2015
4258.66 2157
4259.28 2383
4259.89 2304
4260.51 2167
4261.12 2261
4261.74 2304
4262.35 2169
4262.97 2064
4263.59 2229
4264.20 2238
4264.82 2310
4265.43 2289
4266.05 2105
4266.66 2203
4267.28 2175
4267.90 2163
4268.51 2154
4269.13 2181
4269.74 2256
4270.36 2177
4270.98 2301
4271.59 2210
4272.21 2224
4272.83 2360
4273.44 2280
4274.06 2284
4274.68 2203
4275.29 2276
4275.91 2348
4276.52 2369
4277.14 2462
4277.76 2492
4278.37 2514
4278.99 2533
4279.61 2570
4280.23 2459
4280.84 2495
4281.46 2376
4282.08 2344
4282.69 2172
4283.31 2305
4283.93 2223
4284.54 2251
4285.16 2263
4285.78 2204
4286.40 2258
4287.01 2241
4287.63 2205
4288.25 2333
4288.87 2285
4289.48 2226
4290.10 2238
4290.72 2160
4291.34 2124
4291.95 2216
4292.57 2198
4293.19 2277
4293.81 2237
4294.42 2195
4295.04 2169
4295.66 2195
4296.28 2181
4296.90 2240
4297.51 2196
4298.13 2124
4298.75 2120
4299.37 2004
4299.99 2119
4300.61 2160
4301.22 2168
4301.84 2120
4302.46 2241
4303.08 2182
4303.70 2136
4304.32 2087
4304.94 2138
4305.55 2286
4306.17 2126
4306.79 2070
4307.41 2131
4308.03 2213
4308.65 2140
4309.27 2104
4309.89 2136
4310.50 2090
4311.12 2142
4311.74 2140
4312.36 2123
4312.98 2045
4313.60 1919
4314.22 1973
4314.84 1976
4315.46 1954
4316.08 2031
4316.70 2042
4317.32 2115
4317.94 1994
4318.56 1975
4319.18 2154
4319.80 2153
4320.42 1937
4321.04 1920
4321.65 2026
4322.27 2034
4322.89 1953
4323.51 1898
4324.13 1953
4324.75 2055
4325.37 2051
4325.99 1968
4326.62 2007
4327.24 2144
4327.86 2043
4328.48 2178
4329.10 2117
4329.72 2092
4330.34 2144
4330.96 2186
4331.58 2227
4332.20 2109
4332.82 1855
4333.44 2038
4334.06 2190
4334.68 2155
4335.30 2085
4335.92 2120
4336.54 2059
4337.16 2185
4337.79 2177
4338.41 1991
4339.03 2038
4339.65 2059
4340.27 2120
4340.89 2162
4341.51 2191
4342.13 2157
4342.76 2099
4343.38 2270
4344.00 2252
4344.62 2112
4345.24 2324
4345.86 2440
4346.48 2480
4347.11 2724
4347.73 2630
4348.35 2745
4348.97 2786
4349.59 2783
4350.22 2674
4350.84 2692
4351.46 2622
4352.08 2590
4352.70 2426
4353.33 2122
4353.95 2029
4354.57 2063
4355.19 2211
4355.81 2109
4356.44 2144
4357.06 2131
4357.68 2186
4358.30 2115
4358.93 2070
4359.55 2178
4360.17 2238
4360.79 2038
4361.42 2225
4362.04 2299
4362.66 2156
4363.28 2093
4363.91 2242
4364.53 2087
4365.15 2017
4365.78 2123
4366.40 2139
4367.02 2023
4367.65 2194
4368.27 2148
4368.89 2001
4369.52 2064
4370.14 1996
4370.76 1944
4371.39 1867
4372.01 1815
4372.63 1978
4373.26 1969
4373.88 1899
4374.50 1867
4375.13 1895
4375.75 1968
4376.37 2030
4377.00 2020
4377.62 2060
4378.25 2175
4378.87 2146
4379.49 2223
4380.12 2140
4380.74 2120
4381.37 2088
4381.99 2133
4382.61 2120
4383.24 2089
4383.86 2042
4384.49 2063
4385.11 2034
4385.74 1960
4386.36 2051
4386.98 1855
4387.61 1990
4388.23 2130
4388.86 2122
4389.48 2011
4390.11 2033
4390.73 2159
4391.36 1950
4391.98 1877
4392.61 1831
4393.23 1916
4393.86 1911
4394.48 1949
4395.11 2009
4395.73 2059
4396.36 1981
4396.98 1913
4397.61 1971
4398.23 1862
4398.86 2155
4399.48 1994
4400.11 1866
4400.74 1904
4401.36 1957
4401.99 1987
4402.61 2016
4403.24 2042
4403.86 1968
4404.49 1933
4405.11 1964
4405.74 1987
4406.37 2005
4406.99 2039
4407.62 1889
4408.24 1955
4408.87 1807
4409.50 1933
4410.12 1984
4410.75 2003
4411.38 1899
4412.00 1908
4412.63 1935
4413.25 1838
4413.88 1904
4414.51 1889
4415.13 2054
4415.76 1855
4416.39 1887
4417.01 1951
4417.64 1887
4418.27 1901
4418.89 1969
4419.52 1913
4420.15 1958
4420.77 1980
4421.40 1880
4422.03 2033
4422.66 1885
4423.28 1917
4423.91 1925
4424.54 2010
4425.16 1823
4425.79 1858
4426.42 1808
4427.05 1857
4427.67 1860
4428.30 1987
4428.93 1861
4429.56 1864
4430.18 1874
4430.81 1918
4431.44 1899
4432.07 1946
4432.69 1989
4433.32 1797
4433.95 1815
4434.58 1810
4435.21 1868
4435.83 1944
4436.46 2109
4437.09 1843
4437.72 1760
4438.35 1929
4438.97 1833
4439.60 1864
4440.23 1908
4440.86 1945
4441.49 1848
4442.12 1826
4442.74 1831
4443.37 1870
4444.00 1904
4444.63 1936
4445.26 1746
4445.89 1855
4446.52 1949
4447.14 2161
4447.77 2078
4448.40 2139
4449.03 2100
4449.66 2163
4450.29 2212
4450.92 2236
4451.55 2206
4452.18 2065
4452.81 2081
4453.44 2089
4454.06 1990
4454.69 1941
4455.32 1902
4455.95 1974
4456.58 1972
4457.21 1864
4457.84 1918
4458.47 1977
4459.10 1878
4459.73 1969
4460.36 1956
4460.99 2015
4461.62 1855
4462.25 1779
4462.88 1890
4463.51 1870
4464.14 1772
4464.77 1833
4465.40 1872
4466.03 1812
4466.66 1747
4467.29 1793
4467.92 1907
4468.55 1920
4469.18 1652
4469.81 1822
4470.44 1719
4471.07 1802
4471.70 2052
4472.33 1857
4472.96 1847
4473.59 1801
4474.22 1847
4474.86 1715
4475.49 1895
4476.12 1977
4476.75 1911
4477.38 1827
4478.01 1830
4478.64 1847
4479.27 1988
4479.90 1903
4480.53 1898
4481.17 1842
4481.80 1889
4482.43 1933
4483.06 1951
4483.69 1893
4484.32 1902
4484.95 2037
4485.58 1869
4486.22 1779
4486.85 1834
4487.48 1898
4488.11 1817
4488.74 1863
4489.37 1917
4490.01 1853
4490.64 1725
4491.27 1811
4491.90 1821
4492.53 1861
4493.17 1990
4493.80 1849
4494.43 1881
4495.06 1984
4495.70 1961
4496.33 1913
4496.96 1860
4497.59 1837
4498.22 1783
4498.86 1848
4499.49 2076
4500.12 1995
4500.75 2061
4501.39 2092
4502.02 1908
4502.65 1936
4503.29 1924
4503.92 1977
4504.55 2052
4505.18 2113
4505.82 1986
4506.45 1927
4507.08 1918
4507.72 2077
4508.35 1962
4508.98 1932
4509.62 1777
4510.25 1880
4510.88 1991
4511.52 1970
4512.15 2108
4512.78 1941
4513.42 1958
4514.05 2026
4514.68 2057
4515.32 1824
4515.95 1952
4516.58 1988
4517.22 1908
4517.85 1822
4518.48 1789
4519.12 1734
4519.75 1826
4520.39 1779
4521.02 1778
4521.65 1860
4522.29 1801
4522.92 1789
4523.56 1763
4524.19 1780
4524.83 1828
4525.46 1947
4526.09 1980
4526.73 1874
4527.36 1963
4528.00 1985
4528.63 2029
4529.27 1911
4529.90 1933
4530.54 2030
4531.17 1998
4531.81 2154
4532.44 2192
4533.07 2202
4533.71 2157
4534.34 2218
4534.98 2202
4535.61 2115
4536.25 2058
4536.88 2053
4537.52 2006
4538.16 1919
4538.79 1971
4539.43 1988
4540.06 1970
4540.70 1905
4541.33 1929
4541.97 1955
4542.60 1905
4543.24 1796
4543.87 1776
4544.51 1851
4545.15 2048
4545.78 1925
4546.42 1814
4547.05 1930
4547.69 1938
4548.32 1979
4548.96 1849
4549.60 1854
4550.23 1831
4550.87 1775
4551.50 1865
4552.14 1967
4552.78 1956
4553.41 2010
4554.05 1961
4554.69 1954
4555.32 1958
4555.96 1775
4556.60 1757
4557.23 1862
4557.87 1766
4558.51 1901
4559.14 1762
4559.78 1766
4560.42 1767
4561.05 1803
4561.69 1844
4562.33 1845
4562.96 1734
4563.60 1817
4564.24 1809
4564.87 1797
4565.51 1809
4566.15 1940
4566.79 1986
4567.42 1946
4568.06 1912
4568.70 2064
4569.33 1878
4569.97 1884
4570.61 1891
4571.25 1849
4571.88 1721
4572.52 1709
4573.16 1776
4573.80 1903
4574.44 1714
4575.07 1864
4575.71 1802
4576.35 1735
4576.99 1859
4577.62 1733
4578.26 1794
4578.90 1771
4579.54 1830
4580.18 1922
4580.82 1914
4581.45 1889
4582.09 1831
4582.73 1723
4583.37 1753
4584.01 1814
4584.65 1905
4585.28 1805
4585.92 1793
4586.56 1904
4587.20 1858
4587.84 1731
4588.48 1909
4589.12 1905
4589.75 1917
4590.39 1898
4591.03 1943
4591.67 1988
4592.31 1968
4592.95 2065
4593.59 2063
4594.23 2059
4594.87 2045
4595.51 2114
4596.15 1915
4596.78 1934
4597.42 1812
4598.06 1771
4598.70 1954
4599.34 1925
4599.98 1868
4600.62 1908
4601.26 1950
4601.90 1959
4602.54 2005
4603.18 2088
4603.82 1988
4604.46 1997
4605.10 2138
4605.74 2115
4606.38 2162
4607.02 2227
4607.66 2114
4608.30 2139
4608.94 2291
4609.58 2025
4610.22 1933
4610.86 1953
4611.50 1898
4612.14 1986
4612.78 1886
4613.42 1812
4614.06 1865
4614.70 1923
4615.34 1974
4615.98 1887
4616.63 1839
4617.27 1878
4617.91 1945
4618.55 1854
4619.19 1764
4619.83 1793
4620.47 1956
4621.11 1882
4621.75 1779
4622.39 1874
4623.03 1848
4623.68 1786
4624.32 1665
4624.96 1791
4625.60 1797
4626.24 1792
4626.88 1915
4627.52 1885
4628.17 1897
4628.81 2006
4629.45 1870
4630.09 1790
4630.73 1825
4631.37 1767
4632.02 1827
4632.66 1890
4633.30 1674
4633.94 1800
4634.58 1950
4635.22 1911
4635.87 1866
4636.51 1805
4637.15 1794
4637.79 1784
4638.44 1791
4639.08 1997
4639.72 1927
4640.36 1857
4641.00 1873
4641.65 1836
4642.29 1730
4642.93 1745
4643.57 1814
4644.22 1812
4644.86 1836
4645.50 1870
4646.15 1822
4646.79 1743
4647.43 1823
4648.07 1941
4648.72 1899
4649.36 1790
4650.00 1877
4650.65 1839
4651.29 1808
4651.93 1869
4652.57 1825
4653.22 1847
4653.86 1983
4654.50 1923
4655.15 1796
4655.79 1852
4656.44 1796
4657.08 1905
4657.72 1951
4658.37 1969
4659.01 1960
4659.65 2062
4660.30 2071
4660.94 2026
4661.58 2003
4662.23 2046
4662.87 2173
4663.52 2120
4664.16 2170
4664.80 2178
4665.45 2274
4666.09 2137
4666.74 2028
4667.38 2029
4668.02 1942
4668.67 1939
4669.31 2018
4669.96 1936
4670.60 1967
4671.25 1946
4671.89 1891
4672.54 1993
4673.18 1804
4673.83 1848
4674.47 1958
4675.11 1964
4675.76 1811
4676.40 1716
4677.05 1865
4677.69 2094
4678.34 1895
4678.98 1901
4679.63 2029
4680.27 1922
4680.92 2058
4681.56 1959
4682.21 2203
4682.85 2159
4683.50 2179
4684.15 2139
4684.79 2158
4685.44 2017
4686.08 1986
4686.73 1941
4687.37 1837
4688.02 1799
4688.66 1856
4689.31 1802
4689.96 1815
4690.60 1884
4691.25 1774
4691.89 1740
4692.54 1792
4693.19 1796
4693.83 1775
4694.48 1876
4695.12 1879
4695.77 1805
4696.42 1927
4697.06 2104
4697.71 2056
4698.36 2065
4699.00 2006
4699.65 2222
4700.29 2104
4700.94 2060
4701.59 2273
4702.23 2212
4702.88 2110
4703.53 2005
4704.17 1995
4704.82 1902
4705.47 1894
4706.11 1840
4706.76 1859
4707.41 2017
4708.06 2045
4708.70 2139
4709.35 2093
4710.00 2169
4710.64 2107
4711.29 2111
4711.94 2105
4712.59 2098
4713.23 1965
4713.88 1998
4714.53 1892
4715.18 1995
4715.82 2113
4716.47 1995
4717.12 1877
4717.77 1895
4718.41 1964
4719.06 2062
4719.71 1943
4720.36 1844
4721.01 1882
4721.65 1889
4722.30 1958
4722.95 1850
4723.60 1747
4724.25 1863
4724.89 1876
4725.54 1832
4726.19 1902
4726.84 1886
4727.49 1864
4728.14 1926
4728.78 1982
4729.43 1961
4730.08 1872
4730.73 2064
4731.38 2036
4732.03 2040
4732.68 1950
4733.32 1956
4733.97 2098
4734.62 2138
4735.27 1890
4735.92 2062
4736.57 1913
4737.22 2029
4737.87 2136
4738.52 1976
4739.16 1908
4739.81 2096
4740.46 2188
4741.11 1974
4741.76 1904
4742.41 1805
4743.06 1919
4743.71 1895
4744.36 2039
4745.01 1931
4745.66 2051
4746.31 2035
4746.96 2087
4747.61 2115
4748.26 2106
4748.91 2313
4749.56 2592
4750.21 2632
4750.86 2774
4751.51 2975
4752.16 3470
4752.81 3558
4753.46 3603
4754.11 3598
4754.76 3527
4755.41 3337
4756.06 3140
4756.71 3109
4757.36 2745
4758.01 2645
4758.66 2444
4759.31 2504
4759.96 2248
4760.61 2032
4761.26 1952
4761.91 2047
4762.56 1991
4763.22 2025
4763.87 1946
4764.52 1885
4765.17 1877
4765.82 1812
4766.47 1804
4767.12 1689
4767.77 1841
4768.42 1857
4769.07 1788
4769.73 1783
4770.38 1902
4771.03 1761
4771.68 1786
4772.33 1789
4772.98 1845
4773.63 1903
4774.29 1918
4774.94 1921
4775.59 1908
4776.24 1832
4776.89 1938
4777.54 1825
4778.20 1847
4778.85 1794
4779.50 1801
4780.15 1822
4780.80 1813
4781.46 1981
4782.11 1781
4782.76 1708
4783.41 1814
4784.06 1790
4784.72 1857
4785.37 1807
4786.02 1882
4786.67 1888
4787.33 1884
4787.98 1870
4788.63 1921
4789.28 2028
4789.94 1966
4790.59 1933
4791.24 1939
4791.89 2012
4792.55 2025
4793.20 2048
4793.85 2029
4794.51 1914
4795.16 2046
4795.81 2083
4796.47 1926
4797.12 1893
4797.77 1811
4798.42 1824
4799.08 1787
4799.73 1700
4800.38 1799
4801.04 1872
4801.69 1893
4802.35 1750
4803.00 1777
4803.65 1928
4804.31 1837
4804.96 1876
4805.61 1881
4806.27 1748
4806.92 1746
4807.57 1750
4808.23 1783
4808.88 1823
4809.54 1895
4810.19 1748
4810.84 1796
4811.50 1902
4812.15 1817
4812.81 1875
4813.46 1886
4814.12 1745
4814.77 1776
4815.42 1838
4816.08 1893
4816.73 1839
4817.39 1868
4818.04 1915
4818.70 1943
4819.35 1933
4820.01 1921
4820.66 1936
4821.32 1876
4821.97 1923
4822.63 1975
4823.28 2095
4823.94 2057
4824.59 2201
4825.25 2209
4825.90 2123
4826.56 2044
4827.21 2072
4827.87 2095
4828.52 2080
4829.18 2071
4829.83 2203
4830.49 2086
4831.14 2119
4831.80 2127
4832.45 2111
4833.11 2117
4833.76 1943
4834.42 2079
4835.08 2159
4835.73 2130
4836.39 2012
4837.04 1909
4837.70 2033
4838.36 2140
4839.01 2095
4839.67 2280
4840.32 2319
4840.98 2149
4841.64 2064
4842.29 2148
4842.95 2106
4843.60 2196
4844.26 2204
4844.92 2141
4845.57 2103
4846.23 2002
4846.89 2065
4847.54 2139
4848.20 2125
4848.86 2019
4849.51 2204
4850.17 2310
4850.83 2290
4851.48 2356
4852.14 2462
4852.80 2497
4853.45 2281
4854.11 2436
4854.77 2353
4855.43 2281
4856.08 2264
4856.74 2411
4857.40 2348
4858.05 2310
4858.71 2216
4859.37 2301
4860.03 2355
4860.68 2205
4861.34 2356
4862.00 2352
4862.66 2431
4863.31 2382
4863.97 2418
4864.63 2537
4865.29 2328
4865.95 2516
4866.60 2475
4867.26 2415
4867.92 2496
4868.58 2350
4869.23 2398
4869.89 2297
4870.55 2134
4871.21 2101
4871.87 2291
4872.53 2245
4873.18 2088
4873.84 2093
4874.50 2140
4875.16 2104
4875.82 2026
4876.48 2164
4877.13 2154
4877.79 2118
4878.45 2234
4879.11 2278
4879.77 2029
4880.43 1980
4881.09 2001
4881.75 1874
4882.40 1963
4883.06 1959
4883.72 2063
4884.38 1905
4885.04 1986
4885.70 2053
4886.36 2063
4887.02 1901
4887.68 2029
4888.34 1990
4889.00 1918
4889.66 1912
4890.32 1938
4890.97 2008
4891.63 2170
4892.29 2172
4892.95 2401
4893.61 2257
4894.27 2336
4894.93 2028
4895.59 2020
4896.25 2096
4896.91 2178
4897.57 2054
4898.23 2183
4898.89 2042
4899.55 2029
4900.21 2107
4900.87 2138
4901.53 2185
4902.19 2367
4902.85 2245
4903.51 2180
4904.17 2119
4904.83 2120
4905.50 2044
4906.16 2227
4906.82 2177
4907.48 2095
4908.14 2027
4908.80 2013
4909.46 1905
4910.12 2053
4910.78 2194
4911.44 2180
4912.10 2049
4912.76 2007
4913.42 2111
4914.09 2086
4914.75 1996
4915.41 1951
4916.07 1939
4916.73 1890
4917.39 1978
4918.05 1906
4918.71 1838
4919.38 1943
4920.04 1947
4920.70 1761
4921.36 1867
4922.02 1807
4922.68 1804
4923.35 1907
4924.01 1758
4924.67 1794
4925.33 1812
4925.99 1851
4926.65 1845
4927.32 1840
4927.98 1805
4928.64 1641
4929.30 1741
4929.96 1877
4930.63 1749
4931.29 1785
4931.95 1724
4932.61 1822
4933.28 1888
4933.94 1825
4934.60 1814
4935.26 1876
4935.93 1865
4936.59 1872
4937.25 1829
4937.91 1816
4938.58 1789
4939.24 1814
4939.90 1736
4940.56 1827
4941.23 1737
4941.89 1871
4942.55 1795
4943.22 1794
4943.88 1924
4944.54 2034
4945.21 1797
4945.87 1768
4946.53 1741
4947.20 1804
4947.86 1836
4948.52 1733
4949.19 1855
4949.85 1898
4950.51 1869
4951.18 1736
4951.84 1719
4952.50 1773
4953.17 1693
4953.83 1875
4954.49 1741
4955.16 1768
4955.82 1850
4956.49 1720
4957.15 1790
4957.81 1709
4958.48 1755
4959.14 1748
4959.81 1712
4960.47 1866
4961.14 1820
4961.80 1786
4962.46 1780
4963.13 1880
4963.79 1838
4964.46 1810
4965.12 1875
4965.79 1781
4966.45 1884
4967.12 1989
4967.78 1939
4968.44 1944
4969.11 1815
4969.77 1906
4970.44 1858
4971.10 1985
4971.77 1792
4972.43 1858
4973.10 1850
4973.76 1806
4974.43 1929
4975.09 1928
4975.76 1856
4976.42 1780
4977.09 1846
4977.76 1956
4978.42 1978
4979.09 1909
4979.75 1777
4980.42 1726
4981.08 1762
4981.75 1765
4982.41 1759
4983.08 1749
4983.75 1840
4984.41 1844
4985.08 1819
4985.74 1876
4986.41 1842
4987.07 1952
4987.74 1996
4988.41 1912
4989.07 1957
4989.74 2003
4990.41 1943
4991.07 2005
4991.74 2050
4992.40 2138
4993.07 2070
4993.74 2165
4994.40 2201
4995.07 1932
4995.74 1821
4996.40 1973
4997.07 2084
4997.74 1908
4998.40 1983
4999.07 1939
4999.74 1874
5000.40 1775
5001.07 1872
5001.74 1850
5002.40 1680
5003.07 1789
5003.74 1783
5004.41 1720
5005.07 1776
5005.74 1619
5006.41 1799
5007.07 1721
5007.74 1717
5008.41 1805
5009.08 1760
5009.74 1773
5010.41 1690
5011.08 1606
5011.75 1736
5012.41 1844
5013.08 1808
5013.75 1714
5014.42 1605
5015.09 1673
5015.75 1802
5016.42 1734
5017.09 1733
5017.76 1682
5018.43 1760
5019.09 1681
5019.76 1725
5020.43 1627
5021.10 1777
5021.77 1807
5022.44 1893
5023.10 1972
5023.77 1825
5024.44 1853
5025.11 1922
5025.78 1853
5026.45 1895
5027.11 1862
5027.78 1836
5028.45 1845
5029.12 1795
5029.79 1881
5030.46 1766
5031.13 1671
5031.80 1875
5032.47 1938
5033.13 1811
5033.80 1791
5034.47 1778
5035.14 1710
5035.81 1614
5036.48 1763
5037.15 1682
5037.82 1680
5038.49 1779
5039.16 1629
5039.83 1686
5040.50 1819
5041.17 1694
5041.84 1684
5042.51 1712
5043.18 1681
5043.85 1652
5044.52 1531
5045.18 1592
5045.85 1685
5046.52 1667
5047.19 1686
5047.86 1666
5048.53 1706
5049.20 1714
5049.88 1800
5050.55 1758
5051.22 1735
5051.89 1735
5052.56 1648
5053.23 1678
5053.90 1566
5054.57 1675
5055.24 1623
5055.91 1671
5056.58 1754
5057.25 1825
5057.92 1688
5058.59 1654
5059.26 1624
5059.93 1596
5060.60 1564
5061.27 1657
5061.95 1828
5062.62 1689
5063.29 1725
5063.96 1743
5064.63 1813
5065.30 1681
5065.97 1638
5066.64 1721
5067.31 1575
5067.99 1614
5068.66 1684
5069.33 1669
5070.00 1663
5070.67 1612
5071.34 1699
5072.02 1670
5072.69 1640
5073.36 1601
5074.03 1648
5074.70 1717
5075.37 1594
5076.05 1502
5076.72 1638
5077.39 1570
5078.06 1626
5078.73 1738
5079.41 1677
5080.08 1701
5080.75 1737
5081.42 1803
5082.10 1735
5082.77 1770
5083.44 1648
5084.11 1720
5084.78 1683
5085.46 1670
5086.13 1624
5086.80 1737
5087.48 1664
5088.15 1575
5088.82 1633
5089.49 1663
5090.17 1588
5090.84 1645
5091.51 1748
5092.19 1670
5092.86 1769
5093.53 1824
5094.20 1584
5094.88 1623
5095.55 1589
5096.22 1597
5096.90 1723
5097.57 1712
5098.24 1672
5098.92 1611
5099.59 1567
5100.26 1605
5100.94 1643
5101.61 1654
5102.29 1622
5102.96 1545
5103.63 1446
5104.31 1575
5104.98 1596
5105.65 1494
5106.33 1579
5107.00 1680
5107.68 1724
5108.35 1755
5109.02 1592
5109.70 1711
5110.37 1474
5111.05 1554
5111.72 1562
5112.40 1567
5113.07 1570
5113.74 1530
5114.42 1693
5115.09 1640
5115.77 1532
5116.44 1533
5117.12 1620
5117.79 1592
5118.47 1737
5119.14 1668
5119.82 1578
5120.49 1693
5121.17 1622
5121.84 1663
5122.52 1820
5123.19 1799
5123.87 1564
5124.54 1726
5125.22 1694
5125.89 1680
5126.57 1739
5127.24 1786
5127.92 1734
5128.59 1717
5129.27 1732
5129.94 1667
5130.62 1761
5131.29 1652
5131.97 1591
5132.65 1700
5133.32 1643
5134.00 1519
5134.67 1581
5135.35 1576
5136.02 1607
5136.70 1694
5137.38 1695
5138.05 1612
5138.73 1526
5139.40 1607
5140.08 1618
5140.76 1653
5141.43 1624
5142.11 1502
5142.79 1636
5143.46 1633
5144.14 1583
5144.81 1508
5145.49 1610
5146.17 1534
5146.84 1532
5147.52 1435
5148.20 1368
5148.87 1479
5149.55 1399
5150.23 1551
5150.90 1493
5151.58 1543
5152.26 1593
5152.94 1549
5153.61 1619
5154.29 1643
5154.97 1671
5155.64 1661
5156.32 1580
5157.00 1440
5157.68 1466
5158.35 1423
5159.03 1432
5159.71 1469
5160.39 1526
5161.06 1444
5161.74 1557
5162.42 1532
5163.10 1434
5163.77 1498
5164.45 1512
5165.13 1472
5165.81 1524
5166.48 1560
5167.16 1522
5167.84 1510
5168.52 1626
5169.20 1534
5169.87 1552
5170.55 1607
5171.23 1626
5171.91 1619
5172.59 1587
5173.27 1512
5173.94 1508
5174.62 1669
5175.30 1503
5175.98 1406
5176.66 1542
5177.34 1609
5178.02 1519
5178.69 1651
5179.37 1698
5180.05 1683
5180.73 1651
5181.41 1654
5182.09 1687
5182.77 1775
5183.45 1743
5184.12 1679
5184.80 1645
5185.48 1729
5186.16 1729
5186.84 1621
5187.52 1551
5188.20 1545
5188.88 1589
5189.56 1593
5190.24 1580
5190.92 1547
5191.60 1615
5192.28 1503
5192.96 1520
5193.64 1603
5194.32 1544
5195.00 1453
5195.68 1436
5196.36 1475
5197.03 1391
5197.71 1453
5198.39 1513
5199.07 1542
5199.75 1420
5200.44 1508
5201.12 1500
5201.80 1449
5202.48 1483
5203.16 1550
5203.84 1454
5204.52 1496
5205.20 1609
5205.88 1526
5206.56 1574
5207.24 1527
5207.92 1599
5208.60 1561
5209.28 1658
5209.96 1641
5210.64 1656
5211.32 1650
5212.00 1648
5212.68 1627
5213.37 1635
5214.05 1670
5214.73 1624
5215.41 1571
5216.09 1584
5216.77 1540
5217.45 1454
5218.13 1480
5218.81 1548
5219.50 1611
5220.18 1522
5220.86 1385
5221.54 1431
5222.22 1536
5222.90 1571
5223.59 1561
5224.27 1473
5224.95 1534
5225.63 1592
5226.31 1513
5226.99 1537
5227.68 1569
5228.36 1544
5229.04 1497
5229.72 1483
5230.40 1523
5231.09 1534
5231.77 1571
5232.45 1465
5233.13 1375
5233.81 1480
5234.50 1593
5235.18 1497
5235.86 1617
5236.54 1541
5237.23 1533
5237.91 1519
5238.59 1672
5239.27 1618
5239.96 1588
5240.64 1625
5241.32 1547
5242.01 1544
5242.69 1616
5243.37 1528
5244.05 1643
5244.74 1592
5245.42 1549
5246.10 1554
5246.79 1566
5247.47 1567
5248.15 1424
5248.84 1524
5249.52 1446
5250.20 1508
5250.89 1444
5251.57 1561
5252.25 1647
5252.94 1618
5253.62 1582
5254.30 1598
5254.99 1537
5255.67 1448
5256.36 1480
5257.04 1450
5257.72 1525
5258.41 1608
5259.09 1546
5259.78 1575
5260.46 1429
5261.14 1457
5261.83 1543
5262.51 1470
5263.20 1479
5263.88 1474
5264.56 1575
5265.25 1622
5265.93 1569
5266.62 1509
5267.30 1488
5267.99 1490
5268.67 1496
5269.36 1495
5270.04 1622
5270.73 1679
5271.41 1636
5272.09 1619
5272.78 1543
5273.46 1528
5274.15 1539
5274.83 1596
5275.52 1551
5276.20 1354
5276.89 1496
5277.57 1613
5278.26 1486
5278.94 1524
5279.63 1502
5280.32 1597
5281.00 1508
5281.69 1541
5282.37 1637
5283.06 1690
5283.74 1640
5284.43 1638
5285.11 1670
5285.80 1750
5286.49 1692
5287.17 1523
5287.86 1526
5288.54 1492
5289.23 1547
5289.91 1490
5290.60 1478
5291.29 1399
5291.97 1466
5292.66 1426
5293.35 1438
5294.03 1502
5294.72 1541
5295.40 1546
5296.09 1534
5296.78 1403
5297.46 1426
5298.15 1590
5298.84 1577
5299.52 1467
5300.21 1515
5300.90 1581
5301.58 1533
5302.27 1591
5302.96 1466
5303.64 1503
5304.33 1579
5305.02 1722
5305.70 1579
5306.39 1471
5307.08 1541
5307.77 1583
5308.45 1505
5309.14 1491
5309.83 1694
5310.51 1653
5311.20 1509
5311.89 1535
5312.58 1529
5313.26 1587
5313.95 1448
5314.64 1471
5315.33 1509
5316.01 1499
5316.70 1411
5317.39 1493
5318.08 1475
5318.77 1482
5319.45 1541
5320.14 1482
5320.83 1708
5321.52 1568
5322.20 1568
5322.89 1493
5323.58 1575
5324.27 1505
5324.96 1456
5325.65 1565
5326.33 1548
5327.02 1423
5327.71 1445
5328.40 1573
5329.09 1559
5329.78 1488
5330.46 1484
5331.15 1542
5331.84 1406
5332.53 1362
5333.22 1512
5333.91 1536
5334.60 1385
5335.29 1388
5335.98 1530
5336.66 1519
5337.35 1413
5338.04 1454
5338.73 1587
5339.42 1542
5340.11 1465
5340.80 1479
5341.49 1448
5342.18 1402
5342.87 1423
5343.56 1393
5344.25 1465
5344.94 1406
5345.62 1492
5346.31 1462
5347.00 1339
5347.69 1533
5348.38 1667
5349.07 1542
5349.76 1484
5350.45 1603
5351.14 1593
5351.83 1512
5352.52 1571
5353.21 1538
5353.90 1406
5354.59 1355
5355.28 1333
5355.97 1417
5356.66 1507
5357.35 1507
5358.04 1564
5358.74 1563
5359.43 1428
5360.12 1403
5360.81 1471
5361.50 1412
5362.19 1484
5362.88 1437
5363.57 1548
5364.26 1417
5364.95 1424
5365.64 1456
5366.33 1496
5367.02 1407
5367.71 1384
5368.41 1510
5369.10 1375
5369.79 1411
5370.48 1406
5371.17 1484
5371.86 1377
5372.55 1506
5373.24 1526
5373.94 1581
5374.63 1632
5375.32 1548
5376.01 1461
5376.70 1513
5377.39 1570
5378.08 1445
5378.78 1333
5379.47 1484
5380.16 1529
5380.85 1442
5381.54 1452
5382.24 1483
5382.93 1590
5383.62 1503
5384.31 1377
5385.00 1428
5385.70 1433
5386.39 1614
5387.08 1566
5387.77 1641
5388.47 1460
5389.16 1455
5389.85 1520
5390.54 1673
5391.23 1702
5391.93 1554
5392.62 1537
5393.31 1550
5394.01 1543
5394.70 1469
5395.39 1393
5396.08 1388
5396.78 1400
5397.47 1355
5398.16 1422
5398.86 1435
5399.55 1508
5400.24 1307
5400.93 1250
5401.63 1310
5402.32 1415
5403.01 1358
5403.71 1417
5404.40 1449
5405.09 1445
5405.79 1509
5406.48 1441
5407.17 1441
5407.87 1506
5408.56 1460
5409.26 1381
5409.95 1266
5410.64 1324
5411.34 1348
5412.03 1381
5412.72 1519
5413.42 1317
5414.11 1490
5414.81 1533
5415.50 1412
5416.19 1425
5416.89 1350
5417.58 1450
5418.28 1407
5418.97 1509
5419.67 1514
5420.36 1393
5421.05 1465
5421.75 1411
5422.44 1401
5423.14 1435
5423.83 1348
5424.53 1431
5425.22 1452
5425.92 1455
5426.61 1421
5427.31 1402
5428.00 1400
5428.70 1370
5429.39 1394
5430.09 1418
5430.78 1354
5431.48 1429
5432.17 1509
5432.87 1455
5433.56 1415
5434.26 1392
5434.95 1478
5435.65 1477
5436.34 1456
5437.04 1496
5437.73 1510
5438.43 1551
5439.13 1656
5439.82 1507
5440.52 1561
5441.21 1527
5441.91 1521
5442.60 1532
5443.30 1507
5444.00 1507
5444.69 1447
5445.39 1384
5446.08 1462
5446.78 1402
5447.48 1547
5448.17 1543
5448.87 1471
5449.56 1521
5450.26 1607
5450.96 1661
5451.65 1641
5452.35 1555
5453.05 1525
5453.74 1528
5454.44 1521
5455.14 1486
5455.83 1549
5456.53 1447
5457.23 1495
5457.92 1427
5458.62 1432
5459.32 1464
5460.01 1404
5460.71 1482
5461.41 1492
5462.11 1427
5462.80 1481
5463.50 1506
5464.20 1487
5464.89 1498
5465.59 1488
5466.29 1560
5466.99 1611
5467.68 1600
5468.38 1460
5469.08 1467
5469.78 1403
5470.47 1586
5471.17 1506
5471.87 1397
5472.57 1384
5473.26 1387
5473.96 1569
5474.66 1581
5475.36 1450
5476.06 1349
5476.75 1420
5477.45 1439
5478.15 1524
5478.85 1662
5479.55 1650
5480.24 1695
5480.94 1684
5481.64 1619
5482.34 1765
5483.04 1898
5483.74 1817
5484.43 1778
5485.13 1674
5485.83 1601
5486.53 1619
5487.23 1515
5487.93 1647
5488.63 1642
5489.33 1622
5490.02 1672
5490.72 1587
5491.42 1599
5492.12 1579
5492.82 1570
5493.52 1613
5494.22 1535
5494.92 1716
5495.62 1824
5496.32 1897
5497.01 1824
5497.71 1796
5498.41 1687
5499.11 1685
5499.81 1784
5500.51 1937
5501.21 2026
5501.91 2190
5502.61 2091
5503.31 2143
5504.01 2367
5504.71 2261
5505.41 1997
5506.11 1905
5506.81 1892
5507.51 1759
5508.21 1648
5508.91 1503
5509.61 1534
5510.31 1459
5511.01 1562
5511.71 1566
5512.41 1548
5513.11 1574
5513.81 1567
5514.51 1563
5515.21 1611
5515.91 1612
5516.61 1656
5517.31 1709
5518.01 1609
5518.72 1642
5519.42 1698
5520.12 1704
5520.82 1543
5521.52 1710
5522.22 1632
5522.92 1545
5523.62 1538
5524.32 1557
5525.02 1583
5525.72 1523
5526.43 1503
5527.13 1493
5527.83 1502
5528.53 1532
5529.23 1535
5529.93 1517
5530.63 1502
5531.33 1519
5532.04 1506
5532.74 1465
5533.44 1448
5534.14 1502
5534.84 1495
5535.54 1465
5536.25 1352
5536.95 1359
5537.65 1370
5538.35 1437
5539.05 1388
5539.76 1380
5540.46 1378
5541.16 1415
5541.86 1366
5542.56 1511
5543.27 1468
5543.97 1473
5544.67 1435
5545.37 1460
5546.08 1414
5546.78 1507
5547.48 1330
5548.18 1380
5548.89 1354
5549.59 1381
5550.29 1360
5550.99 1282
5551.70 1340
5552.40 1474
5553.10 1511
5553.81 1471
5554.51 1428
5555.21 1371
5555.91 1470
5556.62 1446
5557.32 1415
5558.02 1317
5558.73 1384
5559.43 1424
5560.13 1300
5560.84 1362
5561.54 1390
5562.24 1393
5562.95 1306
5563.65 1460
5564.35 1418
5565.06 1471
5565.76 1484
5566.47 1474
5567.17 1441
5567.87 1475
5568.58 1408
5569.28 1355
5569.98 1339
5570.69 1387
5571.39 1416
5572.10 1388
5572.80 1379
5573.50 1326
5574.21 1313
5574.91 1320
5575.62 1370
5576.32 1309
5577.03 1354
5577.73 1396
5578.44 1458
5579.14 1379
5579.84 1315
5580.55 1384
5581.25 1262
5581.96 1391
5582.66 1283
5583.37 1339
5584.07 1369
5584.78 1401
5585.48 1357
5586.19 1336
5586.89 1304
5587.60 1376
5588.30 1415
5589.01 1432
5589.71 1351
5590.42 1433
5591.12 1357
5591.83 1410
5592.53 1369
5593.24 1420
5593.94 1419
5594.65 1431
5595.36 1331
5596.06 1288
5596.77 1360
5597.47 1324
5598.18 1372
5598.88 1387
5599.59 1365
5600.30 1248
5601.00 1305
5601.71 1281
5602.41 1351
5603.12 1373
5603.83 1313
5604.53 1269
5605.24 1192
5605.94 1337
5606.65 1389
5607.36 1392
5608.06 1307
5608.77 1400
5609.48 1305
5610.18 1406
5610.89 1414
5611.60 1290
5612.30 1355
5613.01 1325
5613.72 1313
5614.42 1244
5615.13 1311
5615.84 1346
5616.54 1327
5617.25 1269
5617.96 1360
5618.66 1476
5619.37 1339
5620.08 1262
5620.78 1377
5621.49 1358
5622.20 1394
5622.91 1308
5623.61 1273
5624.32 1419
5625.03 1420
5625.74 1303
5626.44 1311
5627.15 1331
5627.86 1317
5628.57 1307
5629.27 1263
5629.98 1327
5630.69 1277
5631.40 1283
5632.11 1379
5632.81 1464
5633.52 1438
5634.23 1330
5634.94 1259
5635.65 1210
5636.35 1322
5637.06 1361
5637.77 1382
5638.48 1311
5639.19 1305
5639.89 1308
5640.60 1362
5641.31 1388
5642.02 1299
5642.73 1373
5643.44 1328
5644.15 1296
5644.85 1309
5645.56 1323
5646.27 1351
5646.98 1385
5647.69 1392
5648.40 1404
5649.11 1400
5649.82 1425
5650.53 1418
5651.23 1465
5651.94 1450
5652.65 1391
5653.36 1249
5654.07 1223
5654.78 1276
5655.49 1315
5656.20 1311
5656.91 1468
5657.62 1397
5658.33 1343
5659.04 1393
5659.75 1409
5660.46 1414
5661.17 1405
5661.88 1361
5662.59 1327
5663.30 1356
5664.00 1362
5664.71 1343
5665.42 1278
5666.13 1371
5666.84 1323
5667.55 1382
5668.27 1308
5668.98 1234
5669.69 1263
5670.40 1336
5671.11 1243
5671.82 1236
5672.53 1340
5673.24 1335
5673.95 1348
5674.66 1286
5675.37 1332
5676.08 1321
5676.79 1377
5677.50 1292
5678.21 1291
5678.92 1233
5679.63 1295
5680.34 1289
5681.06 1267
5681.77 1298
5682.48 1292
5683.19 1358
5683.90 1341
5684.61 1394
5685.32 1289
5686.03 1316
5686.74 1343
5687.46 1357
5688.17 1448
5688.88 1365
5689.59 1358
5690.30 1289
5691.01 1267
5691.72 1295
5692.44 1220
5693.15 1271
5693.86 1265
5694.57 1246
5695.28 1278
5696.00 1237
5696.71 1252
5697.42 1304
5698.13 1273
5698.84 1167
5699.56 1178
5700.27 1177
5700.98 1326
5701.69 1368
5702.40 1329
5703.12 1196
5703.83 1240
5704.54 1157
5705.25 1171
5705.97 1220
5706.68 1159
5707.39 1114
5708.10 1233
5708.82 1309
5709.53 1202
5710.24 1180
5710.95 1280
5711.67 1289
5712.38 1286
5713.09 1269
5713.81 1155
5714.52 1175
5715.23 1234
5715.95 1243
5716.66 1365
5717.37 1267
5718.09 1238
5718.80 1206
5719.51 1247
5720.23 1220
5720.94 1255
5721.65 1206
5722.37 1229
5723.08 1219
5723.79 1296
5724.51 1284
5725.22 1278
5725.93 1255
5726.65 1228
5727.36 1203
5728.08 1260
5728.79 1304
5729.50 1187
5730.22 1287
5730.93 1256
5731.65 1200
5732.36 1281
5733.07 1344
5733.79 1305
5734.50 1295
5735.22 1385
5735.93 1360
5736.65 1317
5737.36 1278
5738.07 1391
5738.79 1219
5739.50 1169
5740.22 1270
5740.93 1244
5741.65 1185
5742.36 1179
5743.08 1279
5743.79 1298
5744.51 1237
5745.22 1217
5745.94 1234
5746.65 1202
5747.37 1080
5748.08 1188
5748.80 1229
5749.51 1183
5750.23 1130
5750.94 1208
5751.66 1257
5752.37 1236
5753.09 1148
5753.80 1255
5754.52 1248
5755.24 1175
5755.95 1129
5756.67 1236
5757.38 1170
5758.10 1206
5758.81 1273
5759.53 1341
5760.25 1274
5760.96 1242
5761.68 1314
5762.39 1252
5763.11 1238
5763.83 1337
5764.54 1340
5765.26 1358
5765.97 1274
5766.69 1212
5767.41 1252
5768.12 1233
5768.84 1226
5769.56 1222
5770.27 1313
5770.99 1334
5771.71 1308
5772.42 1270
5773.14 1292
5773.86 1302
5774.57 1267
5775.29 1236
5776.01 1406
5776.72 1329
5777.44 1304
5778.16 1224
5778.88 1227
5779.59 1296
5780.31 1247
5781.03 1269
5781.74 1229
5782.46 1177
5783.18 1238
5783.90 1294
5784.61 1285
5785.33 1319
5786.05 1304
5786.77 1317
5787.48 1355
5788.20 1371
5788.92 1221
5789.64 1165
5790.35 1222
5791.07 1265
5791.79 1203
5792.51 1365
5793.23 1364
5793.94 1347
5794.66 1240
5795.38 1182
5796.10 1303
5796.82 1367
5797.53 1401
5798.25 1406
5798.97 1425
5799.69 1506
5800.41 1478
5801.13 1508
5801.84 1655
5802.56 1669
5803.28 1618
5804.00 1561
5804.72 1650
5805.44 1605
5806.16 1562
5806.87 1691
5807.59 1611
5808.31 1388
5809.03 1363
5809.75 1431
5810.47 1479
5811.19 1478
5811.91 1389
5812.63 1468
5813.35 1480
5814.07 1448
5814.78 1516
5815.50 1550
5816.22 1596
5816.94 1757
5817.66 1930
5818.38 2010
5819.10 1989
5819.82 2021
5820.54 1987
5821.26 2069
5821.98 1959
5822.70 1783
5823.42 1699
5824.14 1584
5824.86 1534
5825.58 1558
5826.30 1563
5827.02 1455
5827.74 1481
5828.46 1441
5829.18 1508
5829.90 1606
5830.62 1480
5831.34 1458
5832.06 1445
5832.78 1484
5833.50 1373
5834.22 1465
5834.94 1296
5835.66 1326
5836.38 1507
5837.10 1429
5837.82 1417
5838.55 1444
5839.27 1407
5839.99 1402
5840.71 1340
5841.43 1417
5842.15 1382
5842.87 1438
5843.59 1330
5844.31 1345
5845.03 1351
5845.76 1359
5846.48 1344
5847.20 1397
5847.92 1308
5848.64 1350
5849.36 1294
5850.08 1308
5850.81 1404
5851.53 1290
5852.25 1262
5852.97 1250
5853.69 1318
5854.41 1325
5855.14 1354
5855.86 1370
5856.58 1256
5857.30 1380
5858.02 1403
5858.74 1309
5859.47 1339
5860.19 1362
5860.91 1469
5861.63 1521
5862.36 1318
5863.08 1345
5863.80 1341
5864.52 1279
5865.24 1299
5865.97 1327
5866.69 1296
5867.41 1264
5868.13 1284
5868.86 1311
5869.58 1291
5870.30 1233
5871.03 1235
5871.75 1236
5872.47 1270
5873.19 1306
5873.92 1340
5874.64 1409
5875.36 1378
5876.09 1336
5876.81 1337
5877.53 1213
5878.26 1335
5878.98 1333
5879.70 1275
5880.43 1321
5881.15 1391
5881.87 1253
5882.60 1262
5883.32 1389
5884.04 1286
5884.77 1246
5885.49 1354
5886.21 1322
5886.94 1248
5887.66 1224
5888.39 1300
5889.11 1393
5889.83 1281
5890.56 1312
5891.28 1396
5892.01 1410
5892.73 1234
5893.45 1309
5894.18 1261
5894.90 1314
5895.63 1281
5896.35 1286
5897.07 1324
5897.80 1289
5898.52 1341
5899.25 1355
5899.97 1260
5900.70 1301
5901.42 1499
5902.15 1355
5902.87 1457
5903.60 1384
5904.32 1341
5905.05 1443
5905.77 1407
5906.50 1411
5907.22 1305
5907.95 1389
5908.67 1264
5909.40 1280
5910.12 1339
5910.85 1283
5911.57 1162
5912.30 1270
5913.02 1281
5913.75 1356
5914.47 1303
5915.20 1258
5915.92 1315
5916.65 1255
5917.38 1317
5918.10 1325
5918.83 1301
5919.55 1301
5920.28 1404
5921.00 1409
5921.73 1408
5922.46 1349
5923.18 1369
5923.91 1341
5924.63 1262
5925.36 1339
5926.09 1284
5926.81 1329
5927.54 1288
5928.26 1333
5928.99 1334
5929.72 1296
5930.44 1198
5931.17 1449
5931.90 1431
5932.62 1380
5933.35 1371
5934.08 1446
5934.80 1447
5935.53 1346
5936.26 1257
5936.98 1396
5937.71 1400
5938.44 1430
5939.16 1418
5939.89 1301
5940.62 1401
5941.35 1429
5942.07 1491
5942.80 1316
5943.53 1381
5944.25 1464
5944.98 1431
5945.71 1428
5946.44 1561
5947.16 1419
5947.89 1455
5948.62 1465
5949.35 1505
5950.07 1426
5950.80 1496
5951.53 1527
5952.26 1585
5952.99 1520
5953.71 1609
5954.44 1581
5955.17 1619
5955.90 1599
5956.62 1547
5957.35 1626
5958.08 1550
5958.81 1563
5959.54 1613
5960.27 1662
5960.99 1546
5961.72 1660
5962.45 1623
5963.18 1578
5963.91 1546
5964.64 1677
5965.36 1654
5966.09 1694
5966.82 1826
5967.55 1819
5968.28 1857
5969.01 1835
5969.74 1794
5970.47 1949
5971.19 1922
5971.92 1794
5972.65 1753
5973.38 1669
5974.11 1661
5974.84 1759
5975.57 1783
5976.30 1786
5977.03 1669
5977.76 1702
5978.49 1775
5979.22 1739
5979.95 1830
5980.67 1873
5981.40 1872
5982.13 2000
5982.86 1758
5983.59 1865
5984.32 1912
5985.05 2021
5985.78 1973
5986.51 1817
5987.24 1837
5987.97 1833
5988.70 2013
5989.43 1997
5990.16 1927
5990.89 1959
5991.62 1969
5992.35 1916
5993.08 1952
5993.81 1972
5994.54 1884
5995.27 1906
5996.00 1872
5996.73 1780
5997.47 1843
5998.20 1919
5998.93 1811
5999.66 1937
6000.39 1840
6001.12 1905
6001.85 1858
6002.58 1844
6003.31 1817
6004.04 1823
6004.77 1955
6005.50 1821
6006.24 1807
6006.97 1817
6007.70 1958
6008.43 2077
6009.16 2180
6009.89 2399
6010.62 2577
6011.35 2675
6012.09 2763
6012.82 2793
6013.55 2975
6014.28 3067
6015.01 3195
6015.74 2983
6016.47 2856
6017.21 2852
6017.94 2600
6018.67 2342
6019.40 2291
6020.13 2171
6020.87 2036
6021.60 1887
6022.33 1818
6023.06 1833
6023.79 1853
6024.53 1809
6025.26 1713
6025.99 1737
6026.72 1552
6027.46 1584
6028.19 1604
6028.92 1574
6029.65 1575
6030.39 1517
6031.12 1545
6031.85 1638
6032.58 1686
6033.32 1550
6034.05 1567
6034.78 1540
6035.51 1703
6036.25 1639
6036.98 1703
6037.71 1519
6038.45 1545
6039.18 1708
6039.91 1709
6040.65 1671
6041.38 1760
6042.11 1778
6042.85 1781
6043.58 1744
6044.31 1805
6045.05 1810
6045.78 1833
6046.51 1789
6047.25 1789
6047.98 1848
6048.71 1887
6049.45 1834
6050.18 1850
6050.91 1897
6051.65 1910
6052.38 2097
6053.12 1871
6053.85 1935
6054.58 1877
6055.32 1948
6056.05 1939
6056.79 1786
6057.52 1687
6058.25 1682
6058.99 1679
6059.72 1661
6060.46 1647
6061.19 1615
6061.93 1591
6062.66 1584
6063.40 1654
6064.13 1617
6064.86 1559
6065.60 1559
6066.33 1613
6067.07 1593
6067.80 1605
6068.54 1727
6069.27 1705
6070.01 1771
6070.74 1623
6071.48 1555
6072.21 1619
6072.95 1597
6073.68 1681
6074.42 1737
6075.15 1651
6075.89 1694
6076.63 1690
6077.36 1597
6078.10 1616
6078.83 1622
6079.57 1528
6080.30 1633
6081.04 1682
6081.77 1655
6082.51 1666
6083.25 1632
6083.98 1701
6084.72 1608
6085.45 1571
6086.19 1591
6086.92 1598
6087.66 1610
6088.40 1602
6089.13 1503
6089.87 1535
6090.61 1586
6091.34 1669
6092.08 1673
6092.81 1622
6093.55 1577
6094.29 1625
6095.02 1607
6095.76 1491
6096.50 1547
6097.23 1533
6097.97 1534
6098.71 1639
6099.44 1573
6100.18 1542
6100.92 1563
6101.65 1668
6102.39 1707
6103.13 1576
6103.86 1600
6104.60 1561
6105.34 1609
6106.08 1598
6106.81 1686
6107.55 1632
6108.29 1576
6109.02 1557
6109.76 1580
6110.50 1616
6111.24 1602
6111.97 1626
6112.71 1635
6113.45 1579
6114.19 1632
6114.92 1646
6115.66 1668
6116.40 1595
6117.14 1647
6117.88 1749
6118.61 1587
6119.35 1704
6120.09 1768
6120.83 1797
6121.57 1834
6122.30 1797
6123.04 1790
6123.78 1820
6124.52 1783
6125.26 1803
6126.00 1688
6126.73 1754
6127.47 1780
6128.21 1721
6128.95 1566
6129.69 1722
6130.43 1747
6131.16 1708
6131.90 1732
6132.64 1738
6133.38 1772
6134.12 1795
6134.86 1772
6135.60 1848
6136.34 1888
6137.08 1936
6137.81 2049
6138.55 2062
6139.29 2112
6140.03 2078
6140.77 2034
6141.51 2054
6142.25 2129
6142.99 2123
6143.73 2072
6144.47 1945
6145.21 1915
6145.95 1966
6146.69 1889
6147.43 1927
6148.17 1805
6148.91 1794
6149.65 1826
6150.39 1724
6151.13 1751
6151.86 1798
6152.60 1899
6153.34 1815
6154.08 1764
6154.83 1887
6155.57 1885
6156.31 1898
6157.05 1868
6157.79 1786
6158.53 1837
6159.27 1856
6160.01 1813
6160.75 1902
6161.49 1842
6162.23 1815
6162.97 1901
6163.71 1971
6164.45 2051
6165.19 2076
6165.93 2227
6166.67 2240
6167.41 2283
6168.15 2334
6168.89 2437
6169.64 2416
6170.38 2451
6171.12 2385
6171.86 2403
6172.60 2368
6173.34 2427
6174.08 2248
6174.82 2245
6175.57 2185
6176.31 2120
6177.05 2211
6177.79 2122
6178.53 2016
6179.27 2060
6180.01 2215
6180.76 2280
6181.50 2187
6182.24 2278
6182.98 2276
6183.72 2198
6184.46 2224
6185.21 2237
6185.95 2268
6186.69 2351
6187.43 2252
6188.17 2335
6188.92 2376
6189.66 2314
6190.40 2461
6191.14 2557
6191.89 2392
6192.63 2480
6193.37 2529
6194.11 2614
6194.86 2637
6195.60 2785
6196.34 2788
6197.08 2811
6197.83 2769
6198.57 2671
6199.31 2694
6200.05 2768
6200.80 2664
6201.54 2616
6202.28 2686
6203.03 2735
6203.77 2746
6204.51 3123
6205.26 3526
6206.00 3764
6206.74 4541
6207.48 5364
6208.23 6367
6208.97 7485
6209.71 8614
6210.46 9812
6211.20 10648
6211.95 10840
6212.69 10798
6213.43 10090
6214.18 8977
6214.92 7847
6215.66 6719
6216.41 5780
6217.15 4926
6217.89 4145
6218.64 3509
6219.38 3063
6220.13 2893
6220.87 2624
6221.61 2553
6222.36 2562
6223.10 2439
6223.85 2397
6224.59 2361
6225.34 2395
6226.08 2508
6226.82 2506
6227.57 2484
6228.31 2444
6229.06 2465
6229.80 2359
6230.55 2354
6231.29 2225
6232.04 2099
6232.78 2126
6233.53 2120
6234.27 2071
6235.02 2067
6235.76 2002
6236.51 2116
6237.25 2063
6238.00 2088
6238.74 1992
6239.49 1961
6240.23 1950
6240.98 2094
6241.72 2029
6242.47 1974
6243.21 2064
6243.96 1975
6244.70 2142
6245.45 2433
6246.20 2327
6246.94 2663
6247.69 2694
6248.43 2883
6249.18 2841
6249.92 2935
6250.67 2783
6251.42 2733
6252.16 2804
6252.91 2616
6253.65 2418
6254.40 2404
6255.15 2286
6255.89 2092
6256.64 2152
6257.38 1997
6258.13 1979
6258.88 1947
6259.62 1907
6260.37 1976
6261.12 1938
6261.86 2002
6262.61 2020
6263.36 2038
6264.10 2006
6264.85 1915
6265.60 1986
6266.34 1909
6267.09 1921
6267.84 1888
6268.58 1831
6269.33 1834
6270.08 1949
6270.82 1898
6271.57 1805
6272.32 1826
6273.07 1858
6273.81 1881
6274.56 1943
6275.31 1997
6276.05 1863
6276.80 1828
6277.55 1758
6278.30 1896
6279.04 1680
6279.79 1795
6280.54 1794
6281.29 1824
6282.03 1902
6282.78 1723
6283.53 1824
6284.28 1804
6285.03 1900
6285.77 1901
6286.52 1862
6287.27 1937
6288.02 2037
6288.77 1948
6289.51 1960
6290.26 1931
6291.01 1788
6291.76 1706
6292.51 1752
6293.26 1815
6294.00 1712
6294.75 1752
6295.50 1678
6296.25 1645
6297.00 1573
6297.75 1546
6298.50 1623
6299.24 1589
6299.99 1611
6300.74 1649
6301.49 1556
6302.24 1557
6302.99 1588
6303.74 1613
6304.49 1743
6305.24 1616
6305.99 1619
6306.73 1583
6307.48 1597
6308.23 1680
6308.98 1631
6309.73 1608
6310.48 1544
6311.23 1570
6311.98 1697
6312.73 1603
6313.48 1647
6314.23 1616
6314.98 1620
6315.73 1680
6316.48 1662
6317.23 1656
6317.98 1618
6318.73 1568
6319.48 1581
6320.23 1553
6320.98 1583
6321.73 1539
6322.48 1540
6323.23 1618
6323.98 1609
6324.73 1565
6325.48 1422
6326.23 1479
6326.98 1446
6327.73 1458
6328.48 1334
6329.23 1477
6329.98 1558
6330.73 1397
6331.48 1404
6332.23 1416
6332.98 1443
6333.73 1428
6334.49 1472
6335.24 1432
6335.99 1402
6336.74 1449
6337.49 1464
6338.24 1400
6338.99 1548
6339.74 1490
6340.49 1492
6341.25 1476
6342.00 1408
6342.75 1367
6343.50 1322
6344.25 1391
6345.00 1417
6345.75 1351
6346.51 1394
6347.26 1355
6348.01 1388
6348.76 1458
6349.51 1453
6350.26 1452
6351.02 1361
6351.77 1350
6352.52 1491
6353.27 1525
6354.02 1487
6354.78 1520
6355.53 1503
6356.28 1532
6357.03 1523
6357.78 1402
6358.54 1403
6359.29 1432
6360.04 1466
6360.79 1532
6361.55 1556
6362.30 1529
6363.05 1485
6363.80 1484
6364.56 1379
6365.31 1416
6366.06 1364
6366.81 1389
6367.57 1410
6368.32 1458
6369.07 1521
6369.83 1389
6370.58 1387
6371.33 1383
6372.08 1368
6372.84 1348
6373.59 1445
6374.34 1427
6375.10 1398
6375.85 1393
6376.60 1410
6377.36 1324
6378.11 1456
6378.86 1519
6379.62 1420
6380.37 1398
6381.12 1350
6381.88 1456
6382.63 1440
6383.39 1420
6384.14 1418
6384.89 1411
6385.65 1444
6386.40 1350
6387.16 1317
6387.91 1353
6388.66 1421
6389.42 1296
6390.17 1281
6390.93 1366
6391.68 1300
6392.43 1322
6393.19 1315
6393.94 1384
6394.70 1373
6395.45 1392
6396.21 1355
6396.96 1360
6397.72 1463
6398.47 1363
6399.22 1299
6399.98 1376
6400.73 1401
6401.49 1317
6402.24 1306
6403.00 1312
6403.75 1319
6404.51 1300
6405.26 1350
6406.02 1225
6406.77 1348
6407.53 1350
6408.28 1388
6409.04 1304
6409.79 1304
6410.55 1329
6411.31 1308
6412.06 1325
6412.82 1257
6413.57 1324
6414.33 1252
6415.08 1299
6415.84 1296
6416.59 1267
6417.35 1400
6418.11 1316
6418.86 1258
6419.62 1301
6420.37 1266
6421.13 1324
6421.89 1230
6422.64 1267
6423.40 1300
6424.15 1236
6424.91 1265
6425.67 1348
6426.42 1304
6427.18 1292
6427.94 1327
6428.69 1298
6429.45 1291
6430.20 1305
6430.96 1392
6431.72 1255
6432.47 1226
6433.23 1240
6433.99 1252
6434.74 1301
6435.50 1341
6436.26 1373
6437.02 1280
6437.77 1330
6438.53 1461
6439.29 1404
6440.04 1435
6440.80 1365
6441.56 1404
6442.32 1395
6443.07 1397
6443.83 1441
6444.59 1442
6445.34 1385
6446.10 1318
6446.86 1347
6447.62 1451
6448.37 1371
6449.13 1407
6449.89 1287
6450.65 1356
6451.41 1413
6452.16 1345
6452.92 1338
6453.68 1315
6454.44 1305
6455.19 1284
6455.95 1423
6456.71 1398
6457.47 1432
6458.23 1456
6458.99 1505
6459.74 1467
6460.50 1375
6461.26 1508
6462.02 1614
6462.78 1534
6463.54 1551
6464.29 1481
6465.05 1474
6465.81 1459
6466.57 1461
6467.33 1512
6468.09 1501
6468.85 1510
6469.60 1391
6470.36 1618
6471.12 1606
6471.88 1437
6472.64 1426
6473.40 1611
6474.16 1538
6474.92 1626
6475.68 1543
6476.44 1573
6477.20 1619
6477.95 1598
6478.71 1600
6479.47 1573
6480.23 1630
6480.99 1560
6481.75 1570
6482.51 1606
6483.27 1648
6484.03 1670
6484.79 1550
6485.55 1454
6486.31 1638
6487.07 1661
6487.83 1668
6488.59 1662
6489.35 1578
6490.11 1804
6490.87 1745
6491.63 1846
6492.39 1842
6493.15 1820
6493.91 1802
6494.67 1873
6495.43 2008
6496.19 2065
6496.95 1981
6497.71 1955
6498.47 1986
6499.23 1987
6499.99 2006
6500.76 2083
6501.52 1978
6502.28 1979
6503.04 1966
6503.80 1954
6504.56 1935
6505.32 2050
6506.08 2028
6506.84 2079
6507.60 1987
6508.36 2117
6509.13 2241
6509.89 2201
6510.65 2177
6511.41 2229
6512.17 2299
6512.93 2250
6513.69 2228
6514.45 2347
6515.22 2276
6515.98 2148
6516.74 2255
6517.50 2305
6518.26 2178
6519.02 2243
6519.79 2195
6520.55 2380
6521.31 2404
6522.07 2539
6522.83 2698
6523.60 2804
6524.36 3030
6525.12 3010
6525.88 3214
6526.64 3416
6527.41 3464
6528.17 3580
6528.93 3631
6529.69 3709
6530.46 3555
6531.22 3446
6531.98 3555
6532.74 3479
6533.51 3379
6534.27 3685
6535.03 3866
6535.79 4318
6536.56 5001
6537.32 5466
6538.08 5992
6538.85 6179
6539.61 5971
6540.37 5643
6541.13 5369
6541.90 4923
6542.66 4155
6543.42 3642
6544.19 3263
6544.95 2826
6545.71 2556
6546.48 2341
6547.24 2254
6548.00 2266
6548.77 2326
6549.53 2277
6550.29 2144
6551.06 2019
6551.82 2130
6552.58 2235
6553.35 2105
6554.11 2035
6554.88 2046
6555.64 2189
6556.40 2008
6557.17 2108
6557.93 2099
6558.70 1947
6559.46 2036
6560.22 2144
6560.99 2082
6561.75 2182
6562.52 2242
6563.28 2305
6564.05 2311
6564.81 2375
6565.57 2547
6566.34 2629
6567.10 2728
6567.87 2572
6568.63 2510
6569.40 2435
6570.16 2416
6570.93 2489
6571.69 2318
6572.46 2356
6573.22 2571
6573.99 2551
6574.75 2537
6575.52 2676
6576.28 2735
6577.05 2669
6577.81 2590
6578.58 2588
6579.34 2640
6580.11 2597
6580.87 2405
6581.64 2454
6582.40 2461
6583.17 2443
6583.93 2550
6584.70 2532
6585.47 2609
6586.23 2450
6587.00 2557
6587.76 2618
6588.53 2539
6589.29 2503
6590.06 2626
6590.83 2749
6591.59 2796
6592.36 2977
6593.12 3111
6593.89 3075
6594.66 3161
6595.42 3219
6596.19 3249
6596.96 3144
6597.72 3022
6598.49 2891
6599.25 2895
6600.02 2701
6600.79 2568
6601.55 2477
6602.32 2428
6603.09 2352
6603.85 2400
6604.62 2304
6605.39 2024
6606.15 2161
6606.92 2197
6607.69 2183
6608.46 2086
6609.22 2169
6609.99 2097
6610.76 2109
6611.52 2104
6612.29 2070
6613.06 1986
6613.83 2079
6614.59 2041
6615.36 1966
6616.13 2091
6616.89 2054
6617.66 1990
6618.43 2070
6619.20 2038
6619.96 2005
6620.73 2063
6621.50 2022
6622.27 1995
6623.04 1995
6623.80 1984
6624.57 2068
6625.34 2069
6626.11 2160
6626.88 2191
6627.64 2173
6628.41 2137
6629.18 2183
6629.95 2119
6630.72 1962
6631.48 2047
6632.25 2249
6633.02 2206
6633.79 2212
6634.56 2278
6635.33 2402
6636.10 2310
6636.86 2272
6637.63 2355
6638.40 2307
6639.17 2331
6639.94 2190
6640.71 2006
6641.48 2088
6642.25 2028
6643.01 2035
6643.78 1999
6644.55 2078
6645.32 1970
6646.09 1994
6646.86 1916
6647.63 2071
6648.40 2046
6649.17 2090
6649.94 2139
6650.71 2152
6651.48 2326
6652.25 2249
6653.01 2233
6653.78 2306
6654.55 2298
6655.32 2164
6656.09 2266
6656.86 2231
6657.63 2164
6658.40 2096
6659.17 1963
6659.94 1925
6660.71 1943
6661.48 1968
6662.25 1971
6663.02 1842
6663.79 1820
6664.56 1882
6665.33 1911
6666.10 1848
6666.87 1821
6667.64 1976
6668.42 1868
6669.19 1883
6669.96 1935
6670.73 1894
6671.50 1932
6672.27 1846
6673.04 1846
6673.81 1790
6674.58 1826
6675.35 1867
6676.12 1901
6676.89 1878
6677.66 1837
6678.44 1842
6679.21 1792
6679.98 1864
6680.75 1851
6681.52 1862
6682.29 1899
6683.06 1876
6683.83 2054
6684.60 1840
6685.38 1948
6686.15 1902
6686.92 1952
6687.69 1966
6688.46 1874
6689.23 1798
6690.01 1893
6690.78 1927
6691.55 1926
6692.32 1865
6693.09 1817
6693.86 1783
6694.64 1764
6695.41 1863
6696.18 1723
6696.95 1802
6697.73 1870
6698.50 1747
6699.27 1538
6700.04 1693
6700.81 1720
6701.59 1699
6702.36 1696
6703.13 1677
6703.90 1799
6704.68 1797
6705.45 1768
6706.22 1715
6706.99 1831
6707.77 1617
6708.54 1633
6709.31 1688
6710.09 1665
6710.86 1728
6711.63 1723
6712.40 1749
6713.18 1703
6713.95 1711
6714.72 1711
6715.50 1807
6716.27 1833
6717.04 1765
6717.82 1886
6718.59 1972
6719.36 1878
6720.14 1909
6720.91 1901
6721.68 1982
6722.46 1951
6723.23 1872
6724.00 1871
6724.78 1880
6725.55 1722
6726.33 1705
6727.10 1754
6727.87 1707
6728.65 1699
6729.42 1666
6730.20 1632
6730.97 1616
6731.74 1598
6732.52 1615
6733.29 1613
6734.07 1490
6734.84 1552
6735.61 1576
6736.39 1596
6737.16 1609
6737.94 1589
6738.71 1525
6739.49 1527
6740.26 1498
6741.04 1576
6741.81 1539
6742.59 1542
6743.36 1492
6744.13 1547
6744.91 1543
6745.68 1531
6746.46 1532
6747.23 1569
6748.01 1572
6748.78 1620
6749.56 1654
6750.33 1636
6751.11 1545
6751.89 1549
6752.66 1642
6753.44 1631
6754.21 1670
6754.99 1550
6755.76 1471
6756.54 1498
6757.31 1438
6758.09 1552
6758.86 1546
6759.64 1513
6760.42 1447
6761.19 1490
6761.97 1593
6762.74 1575
6763.52 1448
6764.30 1408
6765.07 1507
6765.85 1528
6766.62 1419
6767.40 1465
6768.18 1490
6768.95 1503
6769.73 1492
6770.51 1541
6771.28 1485
6772.06 1514
6772.83 1457
6773.61 1438
6774.39 1399
6775.16 1437
6775.94 1413
6776.72 1399
6777.49 1524
6778.27 1566
6779.05 1581
6779.82 1513
6780.60 1595
6781.38 1499
6782.16 1542
6782.93 1516
6783.71 1507
6784.49 1448
6785.26 1373
6786.04 1420
6786.82 1479
6787.60 1557
6788.37 1505
6789.15 1383
6789.93 1386
6790.71 1293
6791.48 1280
6792.26 1419
6793.04 1423
6793.82 1330
6794.59 1433
6795.37 1424
6796.15 1378
6796.93 1229
6797.70 1280
6798.48 1382
6799.26 1330
6800.04 1388
6800.82 1371
6801.60 1385
6802.37 1397
6803.15 1314
6803.93 1343
6804.71 1357
6805.49 1351
6806.26 1344
6807.04 1441
6807.82 1347
6808.60 1402
6809.38 1443
6810.16 1316
6810.94 1344
6811.71 1301
6812.49 1295
6813.27 1393
6814.05 1393
6814.83 1334
6815.61 1450
6816.39 1390
6817.17 1486
6817.95 1535
6818.73 1403
6819.50 1453
6820.28 1405
6821.06 1414
6821.84 1333
6822.62 1290
6823.40 1316
6824.18 1378
6824.96 1424
6825.74 1374
6826.52 1308
6827.30 1320
6828.08 1299
6828.86 1266
6829.64 1249
6830.42 1273
6831.20 1331
6831.98 1226
6832.76 1236
6833.54 1331
6834.32 1364
6835.10 1348
6835.88 1296
6836.66 1238
6837.44 1220
6838.22 1250
6839.00 1243
6839.78 1269
6840.56 1244
6841.34 1216
6842.12 1286
6842.90 1271
6843.68 1258
6844.46 1314
6845.24 1251
6846.02 1273
6846.80 1281
6847.58 1302
6848.36 1360
6849.14 1451
6849.93 1401
6850.71 1494
6851.49 1752
6852.27 1667
6853.05 1887
6853.83 1870
6854.61 1814
6855.39 1665
6856.17 1727
6856.96 1553
6857.74 1614
6858.52 1441
6859.30 1385
6860.08 1356
6860.86 1308
6861.64 1335
6862.43 1333
6863.21 1371
6863.99 1296
6864.77 1242
6865.55 1312
6866.33 1301
6867.12 1383
6867.90 1327
6868.68 1262
6869.46 1317
6870.24 1237
6871.03 1261
6871.81 1370
6872.59 1321
6873.37 1236
6874.16 1230
6874.94 1321
6875.72 1220
6876.50 1215
6877.28 1308
6878.07 1235
6878.85 1269
6879.63 1367
6880.42 1350
6881.20 1444
6881.98 1453
6882.76 1463
6883.55 1351
6884.33 1382
6885.11 1537
6885.89 1568
6886.68 1465
6887.46 1431
6888.24 1509
6889.03 1594
6889.81 1684
6890.59 1726
6891.38 1557
6892.16 1539
6892.94 1513
6893.73 1469
6894.51 1369
6895.29 1263
6896.08 1229
6896.86 1303
6897.64 1361
6898.43 1388
6899.21 1395
6900.00 1439
6900.78 1364
6901.56 1390
6902.35 1306
6903.13 1289
6903.91 1398
6904.70 1349
6905.48 1257
6906.27 1266
6907.05 1353
6907.84 1436
6908.62 1382
6909.40 1334
6910.19 1348
6910.97 1315
6911.76 1270
6912.54 1307
6913.33 1191
6914.11 1242
6914.90 1344
6915.68 1355
6916.46 1333
6917.25 1255
6918.03 1334
6918.82 1352
6919.60 1255
6920.39 1205
6921.17 1305
6921.96 1327
6922.74 1355
6923.53 1426
6924.31 1444
6925.10 1483
6925.88 1509
6926.67 1477
6927.45 1429
6928.24 1360
6929.03 1338
6929.81 1398
6930.60 1431
6931.38 1297
6932.17 1327
6932.95 1378
6933.74 1401
6934.52 1320
6935.31 1395
6936.10 1342
6936.88 1316
6937.67 1258
6938.45 1341
6939.24 1315
6940.03 1310
6940.81 1361
6941.60 1365
6942.38 1442
6943.17 1322
6943.96 1417
6944.74 1640
6945.53 1512
6946.32 1569
6947.10 1516
6947.89 1527
6948.68 1615
6949.46 1543
6950.25 1668
6951.03 1661
6951.82 1589
6952.61 1574
6953.40 1680
6954.18 1504
6954.97 1434
6955.76 1445
6956.54 1674
6957.33 1642
6958.12 1573
6958.90 1620
6959.69 1681
6960.48 1656
6961.27 1686
6962.05 1632
6962.84 1763
6963.63 1671
6964.41 1700
6965.20 1691
6965.99 1706
6966.78 1726
6967.56 1710
6968.35 1804
6969.14 1793
6969.93 1766
6970.72 1734
6971.50 1761
6972.29 1752
6973.08 1833
6973.87 1793
6974.66 1785
6975.44 1858
6976.23 1785
6977.02 1756
6977.81 1880
6978.60 1859
6979.38 2010
6980.17 2108
6980.96 2082
6981.75 2221
6982.54 2375
6983.33 2600
6984.11 2857
6984.90 3453
6985.69 3797
6986.48 4154
6987.27 4575
6988.06 4607
6988.85 4664
6989.64 4512
6990.42 4523
6991.21 3997
6992.00 3674
6992.79 3162
6993.58 2945
6994.37 2716
6995.16 2606
6995.95 2494
6996.74 2679
6997.53 2879
6998.32 3202
6999.10 3595
6999.89 3967
7000.68 4469
7001.47 5026
7002.26 5187
7003.05 4981
7003.84 4915
7004.63 4785
7005.42 4025
7006.21 3524
7007.00 3166
7007.79 2679
7008.58 2441
7009.37 2204
7010.16 2084
7010.95 2073
7011.74 1938
7012.53 1930
7013.32 1918
7014.11 1917
7014.90 1910
7015.69 1855
7016.48 1881
7017.27 1825
7018.06 1860
7018.85 1806
7019.64 1895
7020.43 1883
7021.23 1807
7022.02 1743
7022.81 1794
7023.60 1784
7024.39 1883
7025.18 1892
7025.97 1913
7026.76 2074
7027.55 2095
7028.34 2078
7029.13 2005
7029.93 2011
7030.72 1944
7031.51 1880
7032.30 1791
7033.09 1730
7033.88 1818
7034.67 1792
7035.46 1760
7036.26 1757
7037.05 1819
7037.84 1810
7038.63 1822
7039.42 1984
7040.21 1946
7041.01 1964
7041.80 1907
7042.59 1802
7043.38 1923
7044.17 1805
7044.97 1788
7045.76 1730
7046.55 1779
7047.34 1752
7048.13 1850
7048.93 1898
7049.72 1953
7050.51 1990
7051.30 1839
7052.09 2058
7052.89 2157
7053.68 2047
7054.47 1924
7055.26 1874
7056.06 1744
7056.85 1737
7057.64 1753
7058.44 1652
7059.23 1736
7060.02 1670
7060.81 1627
7061.61 1671
7062.40 1693
7063.19 1735
7063.99 1699
7064.78 1703
7065.57 1750
7066.37 1737
7067.16 1603
7067.95 1623
7068.74 1614
7069.54 1578
7070.33 1622
7071.13 1558
7071.92 1497
7072.71 1470
7073.51 1478
7074.30 1502
7075.09 1498
7075.89 1563
7076.68 1495
7077.47 1571
7078.27 1515
7079.06 1490
7079.86 1488
7080.65 1508
7081.44 1527
7082.24 1584
7083.03 1397
7083.83 1502
7084.62 1331
7085.41 1319
7086.21 1415
7087.00 1446
7087.80 1408
7088.59 1281
7089.39 1249
7090.18 1211
7090.98 1397
7091.77 1360
7092.56 1371
7093.36 1348
7094.15 1307
7094.95 1271
7095.74 1212
7096.54 1263
7097.33 1266
7098.13 1260
7098.92 1327
7099.72 1277
7100.51 1241
7101.31 1259
7102.10 1234
7102.90 1313
7103.69 1278
7104.49 1241
7105.29 1212
7106.08 1207
7106.88 1182
7107.67 1218
7108.47 1246
7109.26 1136
7110.06 1223
7110.85 1325
7111.65 1270
7112.45 1186
7113.24 1163
7114.04 1185
7114.83 1246
7115.63 1257
7116.42 1201
7117.22 1173
7118.02 1209
7118.81 1159
7119.61 1252
7120.41 1146
7121.20 1235
7122.00 1168
7122.79 1186
7123.59 1214
7124.39 1113
7125.18 1151
7125.98 1114
7126.78 1250
7127.57 1172
7128.37 1216
7129.17 1183
7129.96 1164
7130.76 1139
7131.56 1182
7132.35 1156
7133.15 1177
7133.95 1167
7134.74 1198
7135.54 1213
7136.34 1210
7137.14 1173
7137.93 1071
7138.73 1164
7139.53 1110
7140.33 1189
7141.12 1178
7141.92 1214
7142.72 1171
7143.51 1162
7144.31 1085
7145.11 1111
7145.91 1169
7146.71 1183
7147.50 1135
7148.30 1169
7149.10 1069
7149.90 1127
7150.69 1147
7151.49 1097
7152.29 1181
7153.09 1105
7153.89 1108
7154.68 1101
7155.48 1050
7156.28 1091
7157.08 1159
7157.88 1085
7158.68 1109
7159.47 1050
7160.27 1106
7161.07 1108
7161.87 1090
7162.67 1045
7163.47 1062
7164.27 1086
7165.06 1049
7165.86 1025
7166.66 1093
7167.46 1151
7168.26 1123
7169.06 1038
7169.86 1167
7170.66 1156
7171.46 1108
7172.25 1127
7173.05 1072
7173.85 1064
7174.65 1072
7175.45 1062
7176.25 1116
7177.05 1092
7177.85 1070
7178.65 992
7179.45 1026
7180.25 1102
7181.05 1013
7181.85 1026
7182.65 1061
7183.45 1083
7184.25 1024
7185.05 1084
7185.85 1019
7186.65 1010
7187.45 1026
7188.25 1024
7189.05 1029
7189.85 1065
7190.65 983
7191.45 1047
7192.25 993
7193.05 1004
7193.85 1007
7194.65 1100
7195.45 1047
7196.25 983
7197.05 971
7197.85 974
7198.65 964
7199.45 1047
7200.25 984
7201.05 1011
7201.85 1024
7202.65 974
7203.46 945
7204.26 922
7205.06 903
7205.86 944
7206.66 1004
7207.46 966
7208.26 958
7209.06 964
7209.86 1069
7210.66 1016
7211.47 957
7212.27 1030
7213.07 1030
7213.87 1027
7214.67 1110
7215.47 956
7216.27 971
7217.08 1004
7217.88 980
7218.68 1049
7219.48 970
7220.28 978
7221.09 993
7221.89 963
7222.69 989
7223.49 921
7224.29 965
7225.10 1102
7225.90 1027
7226.70 965
7227.50 1027
7228.30 1032
7229.11 1036
7229.91 1034
7230.71 982
7231.51 1029
7232.32 1080
7233.12 1000
7233.92 1062
7234.72 974
7235.53 932
7236.33 935
7237.13 935
7237.93 1033
7238.74 1110
7239.54 1028
7240.34 1019
7241.15 1078
7241.95 990
7242.75 977
7243.55 935
7244.36 911
7245.16 1004
7245.96 1017
7246.77 985
7247.57 991
7248.37 1010
7249.18 980
7249.98 950
7250.78 940
7251.59 1034
7252.39 1000
7253.20 997
7254.00 983
7254.80 1077
7255.61 1014
7256.41 980
7257.21 1046
7258.02 968
7258.82 956
7259.63 927
7260.43 1048
7261.23 997
7262.04 987
7262.84 1020
7263.65 1028
7264.45 947
7265.26 958
7266.06 1036
7266.86 990
7267.67 924
7268.47 925
7269.28 1035
7270.08 1027
7270.89 1009
7271.69 1013
7272.50 978
7273.30 976
7274.11 965
7274.91 967
7275.71 981
7276.52 944
7277.32 959
7278.13 991
7278.93 982
7279.74 1074
7280.55 1043
7281.35 1099
7282.16 1089
7282.96 1046
7283.77 1059
7284.57 1101
7285.38 1197
7286.18 1149
7286.99 1209
7287.79 1259
7288.60 1331
7289.40 1193
7290.21 1149
7291.02 1100
7291.82 1161
7292.63 1138
7293.43 1087
7294.24 984
7295.05 1112
7295.85 1057
7296.66 1094
7297.46 1008
7298.27 934
7299.08 1057
7299.88 1052
7300.69 1043
7301.49 1067
7302.30 1013
7303.11 1050
7303.91 1058
7304.72 1061
7305.53 1192
7306.33 1095
7307.14 1182
7307.95 1099
7308.75 1109
7309.56 1137
7310.37 1250
7311.17 1256
7311.98 1181
7312.79 1180
7313.59 1170
7314.40 1221
7315.21 1189
7316.02 1195
7316.82 1073
7317.63 1170
7318.44 1200
7319.24 1318
7320.05 1247
7320.86 1330
7321.67 1290
7322.47 1414
7323.28 1357
7324.09 1335
7324.90 1396
7325.70 1332
7326.51 1397
7327.32 1211
7328.13 1142
7328.94 1141
7329.74 1170
7330.55 1122
7331.36 1087
7332.17 1103
7332.98 1122
7333.78 1034
7334.59 1038
7335.40 1078
7336.21 1070
7337.02 1131
7337.82 1079
7338.63 1038
7339.44 1022
7340.25 1083
7341.06 1044
7341.87 1165
7342.68 1160
7343.48 1120
7344.29 1078
7345.10 1087
7345.91 1025
7346.72 1032
7347.53 965
7348.34 1002
7349.15 981
7349.95 1019
7350.76 1056
7351.57 1040
7352.38 1083
7353.19 994
7354.00 1002
7354.81 1069
7355.62 997
7356.43 1008
7357.24 1017
7358.05 1051
7358.86 1015
7359.67 1022
7360.48 1068
7361.29 1087
7362.09 1088
7362.90 1113
7363.71 1062
7364.52 1039
7365.33 1073
7366.14 1016
7366.95 1163
7367.76 1148
7368.57 1082
7369.38 1025
7370.19 1112
7371.00 1139
7371.81 1160
7372.62 1159
7373.43 1047
7374.25 1078
7375.06 1114
7375.87 987
7376.68 994
7377.49 1079
7378.30 1168
7379.11 1134
7379.92 1159
7380.73 1141
7381.54 1241
7382.35 1320
7383.16 1311
7383.97 1326
7384.78 1223
7385.59 1236
7386.41 1204
7387.22 1277
7388.03 1152
7388.84 1162
7389.65 1082
7390.46 1067
7391.27 1062
7392.08 1073
7392.89 1017
7393.71 1030
7394.52 1017
7395.33 1055
7396.14 1030
7396.95 953
7397.76 995
7398.58 1036
7399.39 1068
7400.20 1112
7401.01 1015
7401.82 952
7402.63 1093
7403.45 1097
7404.26 1087
7405.07 1079
7405.88 1120
7406.69 1048
7407.51 1148
7408.32 1119
7409.13 1144
7409.94 1123
7410.76 1205
7411.57 1099
7412.38 1019
7413.19 1075
7414.01 1040
7414.82 1070
7415.63 1015
7416.44 1027
7417.26 1044
7418.07 966
7418.88 891
7419.69 1035
7420.51 992
7421.32 966
7422.13 1031
7422.95 957
7423.76 1026
7424.57 989
7425.39 913
7426.20 930
7427.01 918
7427.83 920
7428.64 948
7429.45 970
7430.27 996
7431.08 994
7431.89 917
7432.71 890
7433.52 968
7434.33 959
7435.15 921
7435.96 957
7436.77 921
7437.59 961
7438.40 968
7439.22 960
7440.03 992
7440.84 1018
7441.66 1015
7442.47 987
7443.29 924
7444.10 900
7444.91 910
7445.73 903
7446.54 925
7447.36 948
7448.17 918
7448.99 889
7449.80 972
7450.62 960
7451.43 903
7452.24 963
7453.06 977
7453.87 943
7454.69 906
7455.50 969
7456.32 942
7457.13 968
7457.95 918
7458.76 975
7459.58 1008
7460.39 962
7461.21 896
7462.02 933
7462.84 918
7463.65 960
7464.47 913
7465.28 909
7466.10 924
7466.92 898
7467.73 905
7468.55 906
7469.36 869
7470.18 925
7470.99 967
7471.81 967
7472.62 972
7473.44 970
7474.26 955
7475.07 938
7475.89 966
7476.70 923
7477.52 958
7478.34 932
7479.15 946
7479.97 929
7480.78 836
7481.60 833
7482.42 899
7483.23 952
7484.05 921
7484.87 879
7485.68 892
7486.50 923
7487.32 937
7488.13 963
7488.95 940
7489.76 977
7490.58 929
7491.40 938
7492.22 895
7493.03 893
7493.85 935
7494.67 909
7495.48 898
7496.30 947
7497.12 923
7497.93 914
7498.75 888
7499.57 938
7500.39 920
7501.20 932
7502.02 911
7502.84 943
7503.66 927
7504.47 882
7505.29 948
7506.11 946
7506.93 944
7507.74 856
7508.56 988
7509.38 986
7510.20 948
7511.01 917
7511.83 872
7512.65 958
7513.47 934
7514.29 908
7515.10 939
7515.92 970
7516.74 975
7517.56 875
7518.38 790
7519.19 862
7520.01 950
7520.83 899
7521.65 839
7522.47 820
7523.29 901
7524.11 888
7524.92 846
7525.74 897
7526.56 923
7527.38 884
7528.20 906
7529.02 922
7529.84 896
7530.66 887
7531.47 963
7532.29 957
7533.11 942
7533.93 974
7534.75 856
7535.57 890
7536.39 838
7537.21 978
7538.03 988
7538.85 936
7539.67 918
7540.49 932
7541.31 921
7542.12 992
7542.94 920
7543.76 913
7544.58 955
7545.40 978
7546.22 1028
7547.04 868
7547.86 890
7548.68 943
7549.50 904
7550.32 940
7551.14 883
7551.96 880
7552.78 943
7553.60 979
7554.42 1040
7555.24 919
7556.06 889
7556.88 1001
7557.70 968
7558.52 1015
7559.35 1005
7560.17 976
7560.99 1041
7561.81 1023
7562.63 1043
7563.45 980
7564.27 966
7565.09 1054
7565.91 1035
7566.73 1036
7567.55 983
7568.37 1030
7569.19 973
7570.02 1015
7570.84 1027
7571.66 965
7572.48 959
7573.30 982
7574.12 1022
7574.94 1026
7575.76 969
7576.59 980
7577.41 1012
7578.23 1053
7579.05 1051
7579.87 1074
7580.69 1076
7581.51 1050
7582.34 961
7583.16 1037
7583.98 1034
7584.80 1056
7585.62 1019
7586.45 1008
7587.27 1000
7588.09 1089
7588.91 1115
7589.73 1044
7590.56 1069
7591.38 1075
7592.20 1104
7593.02 1113
7593.85 1139
7594.67 1133
7595.49 1146
7596.31 1129
7597.14 1141
7597.96 1088
7598.78 1121
7599.60 1114
7600.43 1106
7601.25 1200
7602.07 1113
7602.89 1191
7603.72 1364
7604.54 1424
7605.36 1566
7606.19 1614
7607.01 1428
7607.83 1472
7608.66 1445
7609.48 1462
7610.30 1422
7611.12 1355
7611.95 1336
7612.77 1276
7613.59 1174
7614.42 1169
7615.24 1143
7616.07 1139
7616.89 1196
7617.71 1189
7618.54 1166
7619.36 1212
7620.18 1181
7621.01 1246
7621.83 1217
7622.66 1168
7623.48 1173
7624.30 1131
7625.13 1174
7625.95 1202
7626.78 1228
7627.60 1246
7628.42 1274
7629.25 1308
7630.07 1386
7630.90 1429
7631.72 1520
7632.55 1623
7633.37 1653
7634.19 1758
7635.02 1708
7635.84 1776
7636.67 1595
7637.49 1448
7638.32 1384
7639.14 1275
7639.97 1277
7640.79 1292
7641.62 1178
7642.44 1119
7643.27 1071
7644.09 1122
7644.92 1136
7645.74 1145
7646.57 1087
7647.39 1140
7648.22 1101
7649.04 1140
7649.87 1005
7650.70 1033
7651.52 1115
7652.35 1043
7653.17 999
7654.00 1008
7654.82 1004
7655.65 1040
7656.47 1023
7657.30 1066
7658.13 1070
7658.95 1039
7659.78 987
7660.60 963
7661.43 966
7662.26 1013
7663.08 973
7663.91 909
7664.73 950
7665.56 1003
7666.39 964
7667.21 987
7668.04 953
7668.87 1058
7669.69 1097
7670.52 1047
7671.35 1046
7672.17 1097
7673.00 1070
7673.83 1088
7674.65 1093
7675.48 974
7676.31 921
7677.13 878
7677.96 1007
7678.79 1032
7679.61 1008
7680.44 981
7681.27 974
7682.09 876
7682.92 948
7683.75 1011
7684.58 897
7685.40 941
7686.23 910
7687.06 912
7687.89 921
7688.71 934
7689.54 900
7690.37 910
7691.20 922
7692.02 995
7692.85 981
7693.68 884
7694.51 881
7695.33 943
7696.16 865
7696.99 887
7697.82 864
7698.65 932
7699.47 955
7700.30 953
7701.13 963
7701.96 941
7702.79 975
7703.62 937
7704.44 942
7705.27 904
7706.10 934
7706.93 954
7707.76 882
7708.59 933
7709.41 951
7710.24 960
7711.07 933
7711.90 976
7712.73 875
7713.56 866
7714.39 856
7715.22 917
7716.05 943
7716.87 995
7717.70 941
7718.53 908
7719.36 894
7720.19 933
7721.02 1000
7721.85 978
7722.68 871
7723.51 897
7724.34 857
7725.17 851
7726.00 932
7726.83 938
7727.66 888
7728.48 895
7729.31 892
7730.14 966
7730.97 855
7731.80 829
7732.63 840
7733.46 804
7734.29 830
7735.12 860
7735.95 802
7736.78 792
7737.61 772
7738.44 796
7739.27 869
7740.10 896
7740.93 838
7741.77 858
7742.60 800
7743.43 858
7744.26 810
7745.09 890
7745.92 849
7746.75 865
7747.58 868
7748.41 914
7749.24 990
7750.07 855
7750.90 894
7751.73 882
7752.56 942
7753.39 819
7754.23 843
7755.06 860
7755.89 905
7756.72 783
7757.55 779
7758.38 844
7759.21 883
7760.04 879
7760.88 815
7761.71 842
7762.54 778
7763.37 797
7764.20 862
7765.03 891
7765.86 836
7766.70 886
7767.53 881
7768.36 859
7769.19 817
7770.02 798
7770.86 856
7771.69 840
7772.52 867
7773.35 805
7774.18 785
7775.02 851
7775.85 802
7776.68 753
7777.51 789
7778.34 739
7779.18 804
7780.01 823
7780.84 857
7781.67 840
7782.51 824
7783.34 793
7784.17 832
7785.00 801
7785.84 846
7786.67 857
7787.50 883
7788.34 926
7789.17 884
7790.00 825
7790.83 893
7791.67 901
7792.50 816
7793.33 842
7794.17 842
7795.00 907
7795.83 882
7796.67 860
7797.50 834
7798.33 915
7799.17 865
7800.00 835
7800.83 808
7801.67 820
7802.50 809
7803.33 808
7804.17 861
7805.00 813
7805.84 789
7806.67 856
7807.50 866
7808.34 832
7809.17 837
7810.01 823
7810.84 873
7811.67 818
7812.51 804
7813.34 852
7814.18 844
7815.01 830
7815.84 815
7816.68 896
7817.51 920
7818.35 871
7819.18 831
7820.02 949
7820.85 885
7821.69 894
7822.52 804
7823.36 807
7824.19 819
7825.03 831
7825.86 778
7826.69 817
7827.53 872
7828.36 814
7829.20 813
7830.03 810
7830.87 772
7831.71 804
7832.54 819
7833.38 760
7834.21 833
7835.05 827
7835.88 826
7836.72 817
7837.55 763
7838.39 829
7839.22 801
7840.06 789
7840.90 808
7841.73 900
7842.57 841
7843.40 858
7844.24 880
7845.07 865
7845.91 901
7846.75 833
7847.58 732
7848.42 848
7849.25 820
7850.09 862
7850.93 798
7851.76 815
7852.60 801
7853.44 856
7854.27 824
7855.11 823
7855.94 831
7856.78 904
7857.62 917
7858.45 933
7859.29 871
7860.13 881
7860.96 870
7861.80 921
7862.64 811
7863.47 857
7864.31 842
7865.15 835
7865.99 815
7866.82 890
7867.66 815
7868.50 766
7869.33 867
7870.17 815
7871.01 808
7871.85 799
7872.68 782
7873.52 833
7874.36 816
7875.20 807
7876.03 814
7876.87 865
7877.71 887
7878.55 884
7879.38 901
7880.22 870
7881.06 847
7881.90 823
7882.74 824
7883.57 801
7884.41 792
7885.25 822
7886.09 833
7886.93 794
7887.76 770
7888.60 798
7889.44 789
7890.28 800
7891.12 782
7891.96 842
7892.79 798
7893.63 762
7894.47 807
7895.31 821
7896.15 835
7896.99 794
7897.83 816
7898.66 828
7899.50 779
7900.34 798
7901.18 802
7902.02 806
7902.86 805
7903.70 787
7904.54 810
7905.38 822
7906.21 763
7907.05 810
7907.89 880
7908.73 795
7909.57 789
7910.41 721
7911.25 745
7912.09 730
7912.93 707
7913.77 799
7914.61 843
7915.45 765
7916.29 744
7917.13 769
7917.97 841
7918.81 789
7919.65 795
7920.49 808
7921.33 787
7922.17 803
7923.01 793
7923.85 780
7924.69 791
7925.53 773
7926.37 736
7927.21 695
7928.05 753
7928.89 710
7929.73 716
7930.57 728
7931.41 805
7932.25 808
7933.09 744
7933.93 703
7934.77 721
7935.61 737
7936.45 757
7937.29 747
7938.14 776
7938.98 767
7939.82 783
7940.66 793
7941.50 830
7942.34 754
7943.18 768
7944.02 818
7944.86 806
7945.70 796
7946.55 787
7947.39 652
7948.23 773
7949.07 746
7949.91 773
7950.75 814
7951.59 750
7952.44 768
7953.28 710
7954.12 711
7954.96 747
7955.80 775
7956.65 743
7957.49 730
7958.33 750
7959.17 762
7960.01 720
7960.86 706
7961.70 739
7962.54 739
7963.38 727
7964.22 735
7965.07 748
7965.91 711
7966.75 743
7967.59 757
7968.44 714
7969.28 699
7970.12 806
7970.96 783
7971.81 697
7972.65 746
7973.49 771
7974.33 748
7975.18 772
7976.02 761
7976.86 770
7977.71 744
7978.55 743
7979.39 702
7980.23 750
7981.08 717
7981.92 754
7982.76 816
7983.61 751
7984.45 756
7985.29 759
7986.14 719
7986.98 729
7987.82 730
7988.67 751
7989.51 738
7990.36 740
7991.20 792
7992.04 733
7992.89 719
7993.73 735
7994.57 743
7995.42 690
7996.26 706
7997.11 785
7997.95 745
7998.79 702
7999.64 723
8000.48 675
8001.33 705
8002.17 816
8003.01 701
8003.86 765
8004.70 810
8005.55 745
8006.39 719
8007.24 705
8008.08 722
8008.93 709
8009.77 722
8010.62 713
8011.46 733
8012.30 755
8013.15 721
8013.99 689
8014.84 681
8015.68 751
8016.53 684
8017.37 715
8018.22 750
8019.06 737
8019.91 782
8020.76 803
8021.60 716
8022.45 735
8023.29 686
8024.14 743
8024.98 715
8025.83 692
8026.67 701
8027.52 720
8028.36 746
8029.21 713
8030.06 711
8030.90 749
8031.75 695
8032.59 657
8033.44 710
8034.28 717
8035.13 683
8035.98 697
8036.82 795
8037.67 705
8038.52 733
8039.36 714
8040.21 693
8041.05 721
8041.90 633
8042.75 729
8043.59 754
8044.44 776
8045.29 730
8046.13 734
8046.98 681
8047.83 635
8048.67 718
8049.52 671
8050.37 643
8051.21 706
8052.06 716
8052.91 710
8053.75 731
8054.60 774
8055.45 737
8056.30 675
8057.14 701
8057.99 694
8058.84 716
8059.68 737
8060.53 726
8061.38 669
8062.23 713
8063.07 640
8063.92 622
8064.77 663
8065.62 645
8066.46 650
8067.31 605
8068.16 663
8069.01 648
8069.85 674
8070.70 712
8071.55 754
8072.40 683
8073.25 708
8074.09 685
8074.94 772
8075.79 701
8076.64 686
8077.49 684
8078.34 685
8079.18 675
8080.03 659
8080.88 647
8081.73 696
8082.58 666
8083.43 680
8084.27 629
8085.12 592
8085.97 664
8086.82 719
8087.67 717
8088.52 665
8089.37 696
8090.22 757
8091.06 715
8091.91 712
8092.76 704
8093.61 668
8094.46 649
8095.31 662
8096.16 664
8097.01 653
8097.86 651
8098.71 696
8099.56 691
8100.41 610
8101.26 638
8102.11 667
8102.95 639
8103.80 658
8104.65 696
8105.50 683
8106.35 679
8107.20 714
8108.05 760
8108.90 690
8109.75 606
8110.60 701
8111.45 702
8112.30 734
8113.15 772
8114.00 762
8114.85 779
8115.70 730
8116.55 647
8117.40 719
8118.25 732
8119.10 754
8119.96 733
8120.81 734
8121.66 732
8122.51 699
8123.36 671
8124.21 697
8125.06 744
8125.91 713
8126.76 694
8127.61 703
8128.46 754
8129.31 785
8130.16 685
8131.02 699
8131.87 715
8132.72 750
8133.57 752
8134.42 711
8135.27 731
8136.12 741
8136.97 718
8137.83 772
8138.68 695
8139.53 669
8140.38 703
8141.23 737
8142.08 746
8142.93 748
8143.79 751
8144.64 772
8145.49 728
8146.34 771
8147.19 861
8148.05 780
8148.90 752
8149.75 744
8150.60 740
8151.45 708
8152.31 773
8153.16 774
8154.01 844
8154.86 833
8155.71 870
8156.57 1007
8157.42 933
8158.27 937
8159.12 839
8159.98 843
8160.83 835
8161.68 827
8162.54 767
8163.39 755
8164.24 765
8165.09 755
8165.95 820
8166.80 759
8167.65 746
8168.51 763
8169.36 780
8170.21 730
8171.06 787
8171.92 741
8172.77 820
8173.62 804
8174.48 815
8175.33 753
8176.18 746
8177.04 724
8177.89 765
8178.74 778
8179.60 749
8180.45 767
8181.31 780
8182.16 702
8183.01 752
8183.87 676
8184.72 771
8185.57 733
8186.43 683
8187.28 703
8188.14 677
8188.99 689
8189.84 741
8190.70 792
8191.55 719
8192.41 697
8193.26 701
8194.12 761
8194.97 719
8195.83 742
8196.68 756
8197.53 776
8198.39 762
8199.24 667
8200.10 743
8200.95 762
8201.81 717
8202.66 689
8203.52 670
8204.37 652
8205.23 687
8206.08 671
8206.94 701
8207.79 689
8208.65 680
8209.50 627
8210.36 710
8211.21 705
8212.07 726
8212.92 715
8213.78 741
8214.63 742
8215.49 689
8216.34 722
8217.20 765
8218.06 785
8218.91 666
8219.77 676
8220.62 657
8221.48 682
8222.33 682
8223.19 677
8224.05 639
8224.90 618
8225.76 700
8226.61 710
8227.47 643
8228.33 676
8229.18 739
8230.04 749
8230.90 704
8231.75 674
8232.61 676
8233.46 640
8234.32 692
8235.18 727
8236.03 657
8236.89 692
8237.75 710
8238.60 677
8239.46 657
8240.32 709
8241.17 653
8242.03 718
8242.89 673
8243.74 723
8244.60 669
8245.46 672
8246.32 687
8247.17 665
8248.03 653
8248.89 696
8249.74 705
8250.60 682
8251.46 682
8252.32 671
8253.17 679
8254.03 686
8254.89 710
8255.75 697
8256.60 639
8257.46 617
8258.32 696
8259.18 672
8260.04 722
8260.89 717
8261.75 668
8262.61 714
8263.47 702
8264.32 630
8265.18 706
8266.04 676
8266.90 643
8267.76 672
8268.62 701
8269.47 647
8270.33 673
8271.19 709
8272.05 610
8272.91 641
8273.77 645
8274.62 705
8275.48 726
8276.34 697
8277.20 668
8278.06 638
8278.92 618
8279.78 684
8280.64 677
8281.49 613
8282.35 660
8283.21 695
8284.07 699
8284.93 638
8285.79 628
8286.65 677
8287.51 714
8288.37 724
8289.23 722
8290.09 688
8290.95 719
8291.80 666
8292.66 704
8293.52 665
8294.38 658
8295.24 648
8296.10 690
8296.96 645
8297.82 625
8298.68 670
8299.54 651
8300.40 678
8301.26 688
8302.12 728
8302.98 722
8303.84 671
8304.70 660
8305.56 682
8306.42 681
8307.28 711
8308.14 779
8309.00 671
8309.86 654
8310.72 627
8311.58 662
8312.44 712
8313.31 678
8314.17 642
8315.03 639
8315.89 668
8316.75 697
8317.61 720
8318.47 714
8319.33 671
8320.19 708
8321.05 705
8321.91 681
8322.77 712
8323.64 617
8324.50 717
8325.36 678
8326.22 709
8327.08 705
8327.94 681
8328.80 659
8329.66 617
8330.53 625
8331.39 658
8332.25 650
8333.11 641
8333.97 650
8334.83 637
8335.70 654
8336.56 704
8337.42 695
8338.28 649
8339.14 631
8340.00 643
8340.87 714
8341.73 649
8342.59 623
8343.45 630
8344.32 668
8345.18 730
8346.04 686
8346.90 713
8347.76 686
8348.63 697
8349.49 666
8350.35 680
8351.21 625
8352.08 646
8352.94 685
8353.80 727
8354.66 717
8355.53 638
8356.39 665
8357.25 694
8358.12 672
8358.98 662
8359.84 704
8360.71 718
8361.57 689
8362.43 620
8363.29 621
8364.16 618
8365.02 676
8365.88 661
8366.75 671
8367.61 611
8368.47 647
8369.34 640
8370.20 605
8371.06 632
8371.93 657
8372.79 677
8373.66 696
8374.52 634
8375.38 620
8376.25 602
8377.11 672
8377.97 649
8378.84 628
8379.70 633
8380.57 666
8381.43 603
8382.30 650
8383.16 671
8384.02 661
8384.89 672
8385.75 688
8386.62 667
8387.48 625
8388.35 628
8389.21 625
8390.07 676
8390.94 691
8391.80 644
8392.67 586
8393.53 613
8394.40 691
8395.26 716
8396.13 702
8396.99 657
8397.86 657
8398.72 698
8399.59 630
8400.45 646
8401.32 672
8402.18 750
8403.05 697
8403.91 687
8404.78 567
8405.64 680
8406.51 710
8407.37 672
8408.24 678
8409.11 626
8409.97 676
8410.84 688
8411.70 725
8412.57 728
8413.43 666
8414.30 692
8415.17 710
8416.03 674
8416.90 709
8417.76 666
8418.63 632
8419.50 654
8420.36 700
8421.23 664
8422.09 626
8422.96 699
8423.83 671
8424.69 677
8425.56 705
8426.43 629
8427.29 623
8428.16 627
8429.02 617
8429.89 665
8430.76 660
8431.62 751
8432.49 671
8433.36 672
8434.23 692
8435.09 723
8435.96 748
8436.83 690
8437.69 680
8438.56 743
8439.43 736
8440.29 704
8441.16 715
8442.03 703
8442.90 787
8443.76 822
8444.63 822
8445.50 786
8446.37 847
8447.23 793
8448.10 759
8448.97 732
8449.84 741
8450.70 738
8451.57 707
8452.44 718
8453.31 763
8454.17 816
8455.04 875
8455.91 941
8456.78 900
8457.65 1017
8458.51 1040
8459.38 1038
8460.25 953
8461.12 1068
8461.99 979
8462.86 907
8463.72 845
8464.59 804
8465.46 801
8466.33 764
8467.20 784
8468.07 784
8468.93 845
8469.80 879
8470.67 900
8471.54 932
8472.41 972
8473.28 1025
8474.15 1138
8475.02 1019
8475.89 932
8476.75 898
8477.62 928
8478.49 925
8479.36 825
8480.23 810
8481.10 840
8481.97 759
8482.84 734
8483.71 727
8484.58 639
8485.45 709
8486.32 706
8487.19 714
8488.06 719
8488.92 762
8489.79 739
8490.66 739
8491.53 709
8492.40 709
8493.27 704
8494.14 839
8495.01 748
8495.88 715
8496.75 734
8497.62 772
8498.49 762
8499.36 739
8500.23 740
8501.10 727
8501.97 762
8502.85 764
8503.72 779
8504.59 686
8505.46 705
8506.33 737
8507.20 727
8508.07 738
8508.94 746
8509.81 810
8510.68 735
8511.55 780
8512.42 790
8513.29 782
8514.16 858
8515.03 844
8515.91 887
8516.78 817
8517.65 782
8518.52 790
8519.39 799
8520.26 753
8521.13 775
8522.00 821
8522.88 805
8523.75 769
8524.62 775
8525.49 715
8526.36 803
8527.23 830
8528.10 812
8528.98 820
8529.85 805
8530.72 759
8531.59 765
8532.46 773
8533.34 754
8534.21 784
8535.08 836
8535.95 845
8536.82 779
8537.70 724
8538.57 800
8539.44 816
8540.31 774
8541.18 747
8542.06 860
8542.93 821
8543.80 801
8544.67 772
8545.55 815
8546.42 830
8547.29 808
8548.17 846
8549.04 899
8549.91 752
8550.78 794
8551.66 817
8552.53 910
8553.40 955
8554.28 1054
8555.15 1156
8556.02 1229
8556.89 1216
8557.77 1274
8558.64 1287
8559.51 1180
8560.39 1019
8561.26 975
8562.13 936
8563.01 865
8563.88 854
8564.75 823
8565.63 758
8566.50 747
8567.38 762
8568.25 790
8569.12 778
8570.00 779
8570.87 773
8571.74 753
8572.62 734
8573.49 745
8574.37 710
8575.24 723
8576.11 735
8576.99 758
8577.86 695
8578.74 746
8579.61 719
8580.49 706
8581.36 779
8582.23 701
8583.11 707
8583.98 748
8584.86 749
8585.73 741
8586.61 795
8587.48 785
8588.36 781
8589.23 756
8590.11 708
8590.98 750
8591.86 813
8592.73 764
8593.61 741
8594.48 752
8595.36 818
8596.23 712
8597.11 742
8597.98 793
8598.86 806
8599.73 754
8600.61 685
8601.48 722
8602.36 639
8603.23 723
8604.11 715
8604.99 678
8605.86 640
8606.74 708
8607.61 769
8608.49 722
8609.36 769
8610.24 742
8611.12 673
8611.99 673
8612.87 693
8613.74 700
8614.62 760
8615.50 758
8616.37 738
8617.25 677
8618.12 706
8619.00 672
8619.88 729
8620.75 742
8621.63 731
8622.51 747
8623.38 699
8624.26 708
8625.14 703
8626.01 697
8626.89 720
8627.77 740
8628.64 687
8629.52 694
8630.40 775
8631.27 766
8632.15 728
8633.03 722
8633.90 740
8634.78 762
8635.66 678
8636.54 696
8637.41 706
8638.29 695
8639.17 772
8640.05 723
8640.92 739
8641.80 735
8642.68 777
8643.55 753
8644.43 682
8645.31 743
8646.19 714
8647.07 683
8647.94 732
8648.82 799
8649.70 749
8650.58 758
8651.45 755
8652.33 733
8653.21 664
8654.09 751
8654.97 718
8655.85 729
8656.72 745
8657.60 733
8658.48 771
8659.36 768
8660.24 775
8661.12 815
8661.99 733
8662.87 751
8663.75 729
8664.63 767
8665.51 780
8666.39 748
8667.27 740
8668.14 774
8669.02 764
8669.90 740
8670.78 785
8671.66 800
8672.54 797
8673.42 761
8674.30 715
8675.18 838
8676.06 877
8676.94 824
8677.81 778
8678.69 851
8679.57 858
8680.45 818
8681.33 784
8682.21 769
8683.09 777
8683.97 795
8684.85 814
8685.73 762
8686.61 746
8687.49 765
8688.37 815
8689.25 891
8690.13 939
8691.01 975
8691.89 1006
8692.77 1139
8693.65 1199
8694.53 1313
8695.41 1333
8696.29 1392
8697.17 1327
8698.05 1294
8698.93 1120
8699.81 1003
8700.69 970
8701.57 860
8702.45 840
8703.33 695
8704.21 762
8705.09 737
8705.98 760
8706.86 732
8707.74 698
8708.62 719
8709.50 661
8710.38 687
8711.26 688
8712.14 715
8713.02 707
8713.90 693
8714.79 672
8715.67 734
8716.55 741
8717.43 644
8718.31 682
8719.19 720
8720.07 727
8720.95 729
8721.84 674
8722.72 710
8723.60 786
8724.48 763
8725.36 649
8726.24 668
8727.13 677
8728.01 690
8728.89 692
8729.77 729
8730.65 792
8731.54 744
8732.42 747
8733.30 769
8734.18 759
8735.06 753
8735.95 779
8736.83 727
8737.71 724
8738.59 692
8739.48 745
8740.36 688
8741.24 700
8742.12 721
8743.01 697
8743.89 709
8744.77 666
8745.65 627
8746.54 610
8747.42 634
8748.30 681
8749.19 751
8750.07 675
8750.95 625
8751.83 674
8752.72 687
8753.60 675
8754.48 709
8755.37 700
8756.25 691
8757.13 712
8758.02 715
8758.90 754
8759.78 778
8760.67 772
8761.55 763
8762.43 740
8763.32 737
8764.20 711
8765.09 750
8765.97 759
8766.85 667
8767.74 663
8768.62 696
8769.51 706
8770.39 716
8771.27 714
8772.16 724
8773.04 722
8773.93 616
8774.81 612
8775.69 653
8776.58 665
8777.46 619
8778.35 600
8779.23 599
8780.12 653
8781.00 619
8781.89 655
8782.77 655
8783.65 622
8784.54 653
8785.42 687
8786.31 607
8787.19 639
8788.08 661
8788.96 672
8789.85 655
8790.73 607
8791.62 674
8792.50 600
8793.39 604
8794.27 618
8795.16 611
8796.04 625
8796.93 543
8797.82 618
8798.70 693
8799.59 693
8800.47 595
8801.36 650
8802.24 607
8803.13 606
8804.01 582
8804.90 579
8805.79 605
8806.67 650
8807.56 604
8808.44 586
8809.33 601
8810.22 591
8811.10 626
8811.99 602
8812.87 596
8813.76 589
8814.65 599
8815.53 531
8816.42 574
8817.30 562
8818.19 618
8819.08 563
8819.96 562
8820.85 546
8821.74 604
8822.62 564
8823.51 548
8824.40 592
8825.28 579
8826.17 538
8827.06 562
8827.94 589
8828.83 595
8829.72 590
8830.61 583
8831.49 586
8832.38 620
8833.27 551
8834.15 558
8835.04 581
8835.93 585
8836.82 587
8837.70 636
8838.59 614
8839.48 571
8840.37 578
8841.25 582
8842.14 550
8843.03 590
8843.92 584
8844.80 634
8845.69 621
8846.58 575
8847.47 620
8848.36 647
8849.24 596
8850.13 652
8851.02 562
8851.91 623
8852.80 631
8853.68 632
8854.57 631
8855.46 665
8856.35 636
8857.24 602
8858.13 600
8859.01 603
8859.90 555
8860.79 596
8861.68 553
8862.57 567
8863.46 578
8864.35 552
8865.23 560
8866.12 553
8867.01 543
8867.90 559
8868.79 550
8869.68 520
8870.57 543
8871.46 603
8872.35 543
8873.24 545
8874.12 521
8875.01 574
8875.90 614
8876.79 546
8877.68 585
8878.57 522
8879.46 545
8880.35 521
8881.24 572
8882.13 626
8883.02 597
8883.91 536
8884.80 550
8885.69 557
8886.58 596
8887.47 551
8888.36 567
8889.25 590
8890.14 528
8891.03 532
8891.92 541
8892.81 509
8893.70 549
8894.59 599
8895.48 594
8896.37 585
8897.26 520
8898.15 590
8899.04 578
8899.93 492
8900.82 544
8901.71 546
8902.60 553
8903.49 509
8904.38 538
8905.28 554
8906.17 534
8907.06 556
8907.95 603
8908.84 524
8909.73 511
8910.62 504
8911.51 544
8912.40 579
8913.29 546
8914.19 563
8915.08 580
8915.97 538
8916.86 565
8917.75 547
8918.64 515
8919.53 579
8920.43 502
8921.32 462
8922.21 505
8923.10 526
8923.99 511
8924.88 509
8925.78 574
8926.67 569
8927.56 533
8928.45 551
8929.34 486
8930.24 513
8931.13 548
8932.02 504
8932.91 516
8933.80 522
8934.70 513
8935.59 545
8936.48 551
8937.37 545
8938.27 552
8939.16 548
8940.05 536
8940.94 513
8941.84 489
8942.73 545
8943.62 508
8944.51 502
8945.41 544
8946.30 529
8947.19 564
8948.09 570
8948.98 545
8949.87 554
8950.77 549
8951.66 560
8952.55 518
8953.44 502
8954.34 516
8955.23 515
8956.12 494
8957.02 531
8957.91 601
8958.80 562
8959.70 539
8960.59 537
8961.49 492
8962.38 508
8963.27 512
8964.17 504
8965.06 500
8965.95 535
8966.85 540
8967.74 609
8968.64 570
8969.53 507
8970.42 521
8971.32 504
8972.21 546
8973.11 542
8974.00 520
8974.90 518
8975.79 497
8976.68 478
8977.58 514
8978.47 497
8979.37 518
8980.26 506
8981.16 484
8982.05 481
8982.95 494
8983.84 516
8984.74 526
8985.63 548
8986.52 486
8987.42 528
8988.31 523
8989.21 521
8990.10 539
8991.00 548
8991.89 582
8992.79 567
8993.69 503
8994.58 536
8995.48 483
8996.37 485
8997.27 511
8998.16 509
8999.06 490
8999.95 471
9000.85 520
9001.74 495
9002.64 471
9003.54 472
9004.43 481
9005.33 530
9006.22 499
9007.12 521
9008.01 530
9008.91 565
9009.81 504
9010.70 515
9011.60 536
9012.50 538
9013.39 505
9014.29 523
9015.18 512
9016.08 542
9016.98 495
9017.87 514
9018.77 540
9019.67 482
9020.56 538
9021.46 550
9022.36 524
9023.25 469
9024.15 462
9025.05 543
9025.94 538
9026.84 529
9027.74 505
9028.63 527
9029.53 474
9030.43 500
9031.32 509
9032.22 503
9033.12 528
9034.02 538
9034.91 535
9035.81 498
9036.71 494
9037.61 515
9038.50 518
9039.40 514
9040.30 527
9041.20 536
9042.09 583
9042.99 491
9043.89 490
9044.79 523
9045.68 510
9046.58 495
9047.48 480
9048.38 526
9049.28 494
9050.17 447
9051.07 489
9051.97 456
9052.87 524
9053.77 484
9054.66 481
9055.56 489
9056.46 463
9057.36 467
9058.26 473
9059.16 521
9060.06 526
9060.95 479
9061.85 499
9062.75 464
9063.65 530
9064.55 497
9065.45 475
9066.35 477
9067.25 510
9068.14 475
9069.04 526
9069.94 530
9070.84 471
9071.74 506
9072.64 525
9073.54 468
9074.44 457
9075.34 456
9076.24 481
9077.14 545
9078.04 512
9078.93 475
9079.83 495
9080.73 482
9081.63 518
9082.53 519
9083.43 402
9084.33 454
9085.23 473
9086.13 500
9087.03 523
9087.93 511
9088.83 487
9089.73 492
9090.63 488
9091.53 476
9092.43 523
9093.33 504
9094.23 546
9095.13 492
9096.03 507
9096.93 436
9097.83 492
9098.73 514
9099.63 459
9100.54 445
9101.44 487
9102.34 466
9103.24 479
9104.14 521
9105.04 473
9105.94 495
9106.84 448
9107.74 518
9108.64 474
9109.54 513
9110.44 518
9111.35 460
9112.25 493
9113.15 535
9114.05 518
9114.95 489
9115.85 551
9116.75 482
9117.65 518
9118.56 517
9119.46 497
9120.36 548
9121.26 522
9122.16 427
9123.06 508
9123.97 539
9124.87 474
9125.77 446
9126.67 476
9127.57 515
9128.47 490
9129.38 483
9130.28 451
9131.18 499
9132.08 547
9132.98 458
9133.89 484
9134.79 495
9135.69 471
9136.59 473
9137.50 499
9138.40 479
9139.30 508
9140.20 558
9141.11 509
9142.01 499
9142.91 535
9143.81 460
9144.72 485
9145.62 519
9146.52 519
9147.42 478
9148.33 541
9149.23 464
9150.13 506
9151.04 496
9151.94 476
9152.84 511
9153.75 479
9154.65 435
9155.55 467
9156.46 515
9157.36 502
9158.26 497
9159.17 474
9160.07 488
9160.97 413
9161.88 491
9162.78 504
9163.68 565
9164.59 522
9165.49 483
9166.40 497
9167.30 480
9168.20 445
9169.11 500
9170.01 488
9170.92 536
9171.82 496
9172.72 516
9173.63 521
9174.53 486
9175.44 566
9176.34 466
9177.24 475
9178.15 510
9179.05 485
9179.96 436
9180.86 478
9181.77 458
9182.67 480
9183.58 484
9184.48 537
9185.39 506
9186.29 476
9187.20 491
9188.10 456
9189.01 503
9189.91 447
9190.82 462
9191.72 506
9192.63 523
9193.53 542
9194.44 492
9195.34 517
9196.25 513
9197.15 513
9198.06 509
9198.96 540
9199.87 510
9200.77 480
9201.68 505
9202.58 480
9203.49 508
9204.40 558
9205.30 511
9206.21 473
9207.11 501
9208.02 512
9208.92 522
9209.83 484
9210.74 484
9211.64 467
9212.55 458
9213.45 440
9214.36 474
9215.27 474
9216.17 497
9217.08 481
9217.99 493
9218.89 482
9219.80 505
9220.71 499
9221.61 447
9222.52 454
9223.43 483
9224.33 480
9225.24 586
9226.15 512
9227.05 490
9227.96 481
9228.87 539
9229.77 527
9230.68 496
9231.59 481
9232.49 474
9233.40 490
9234.31 496
9235.22 459
9236.12 507
9237.03 533
9237.94 423
9238.84 476
9239.75 481
9240.66 466
9241.57 444
9242.47 525
9243.38 458
9244.29 472
9245.20 483
9246.11 485
9247.01 453
9247.92 485
9248.83 481
9249.74 492
9250.64 461
9251.55 467
9252.46 465
9253.37 510
9254.28 519
9255.19 502
9256.09 522
9257.00 542
9257.91 493
9258.82 524
9259.73 497
9260.64 531
9261.54 523
9262.45 523
9263.36 463
9264.27 486
9265.18 468
9266.09 501
9267.00 472
9267.90 540
9268.81 505
9269.72 462
9270.63 454
9271.54 484
9272.45 517
9273.36 521
9274.27 502
9275.18 484
9276.09 487
9277.00 479
9277.90 508
9278.81 458
9279.72 510
9280.63 473
9281.54 415
9282.45 434
9283.36 439
9284.27 493
9285.18 459
9286.09 509
9287.00 471
9287.91 499
9288.82 496
9289.73 491
9290.64 484
9291.55 481
9292.46 455
9293.37 571
9294.28 519
9295.19 504
9296.10 506
9297.01 493
9297.92 467
9298.83 519
9299.74 542
9300.65 447
9301.56 487
9302.47 483
9303.38 510
9304.29 507
9305.20 473
9306.12 451
9307.03 509
9307.94 445
9308.85 512
9309.76 519
9310.67 557
9311.58 508
9312.49 525
9313.40 494
9314.31 468
9315.22 517
9316.14 475
9317.05 529
9317.96 461
9318.87 547
9319.78 522
9320.69 473
9321.60 485
9322.52 494
9323.43 518
9324.34 461
9325.25 501
9326.16 470
9327.07 518
9327.99 467
9328.90 506
9329.81 545
9330.72 502
9331.63 455
9332.54 462
9333.46 512
9334.37 493
9335.28 538
9336.19 486
9337.11 506
9338.02 524
9338.93 460
9339.84 509
9340.75 511
9341.67 498
9342.58 543
9343.49 508
9344.40 531
9345.32 498
9346.23 529
9347.14 528
9348.06 490
9348.97 516
9349.88 490
9350.79 510
9351.71 493
9352.62 483
9353.53 437
9354.45 429
9355.36 535
9356.27 556
9357.19 517
9358.10 505
9359.01 518
9359.93 453
9360.84 492
9361.75 524
9362.67 493
9363.58 459
9364.49 457
9365.41 434
9366.32 462
9367.23 519
9368.15 499
9369.06 447
9369.97 443
9370.89 421
9371.80 492
9372.72 471
9373.63 514
9374.54 518
9375.46 504
9376.37 507
9377.29 458
9378.20 477
9379.12 437
9380.03 487
9380.94 527
9381.86 474
9382.77 429
9383.69 474
9384.60 489
9385.52 444
9386.43 437
9387.35 479
9388.26 480
9389.18 498
9390.09 508
9391.01 532
9391.92 520
9392.84 498
9393.75 541
9394.67 533
9395.58 480
9396.50 435
9397.41 515
9398.33 544
9399.24 483
9400.16 527
9401.07 522
9401.99 531
9402.90 509
9403.82 434
9404.73 456
9405.65 481
9406.56 490
9407.48 506
9408.40 477
9409.31 456
9410.23 462
9411.14 491
9412.06 465
9412.98 489
9413.89 478
9414.81 501
9415.72 507
9416.64 490
9417.56 465
9418.47 466
9419.39 516
9420.30 517
9421.22 496
9422.14 541
9423.05 517
9423.97 533
9424.89 480
9425.80 504
9426.72 476
9427.64 498
9428.55 500
9429.47 477
9430.39 532
9431.30 509
9432.22 488
9433.14 490
9434.05 514
9434.97 513
9435.89 505
9436.80 486
9437.72 476
9438.64 540
9439.56 488
9440.47 473
9441.39 526
9442.31 542
9443.23 503
9444.14 484
9445.06 451
9445.98 506
9446.90 472
9447.81 525
9448.73 489
9449.65 543
9450.57 524
9451.48 507
9452.40 539
9453.32 604
9454.24 576
9455.16 588
9456.07 640
9456.99 606
9457.91 648
9458.83 589
9459.75 549
9460.66 541
9461.58 529
9462.50 522
9463.42 507
9464.34 508
9465.26 497
9466.18 518
9467.09 565
9468.01 537
9468.93 495
9469.85 477
9470.77 463
9471.69 459
9472.61 487
9473.53 506
9474.44 471
9475.36 470
9476.28 437
9477.20 482
9478.12 501
9479.04 537
9479.96 529
9480.88 565
9481.80 489
9482.72 485
9483.64 489
9484.56 456
9485.47 477
9486.39 532
9487.31 507
9488.23 493
9489.15 526
9490.07 524
9490.99 539
9491.91 495
9492.83 473
9493.75 463
9494.67 550
9495.59 520
9496.51 470
9497.43 487
9498.35 467
9499.27 501
9500.19 515
9501.11 519
9502.03 500
9502.95 471
9503.87 443
9504.79 488
9505.71 523
9506.63 494
9507.56 486
9508.48 496
9509.40 481
9510.32 438
9511.24 486
9512.16 537
9513.08 467
9514.00 492
9514.92 509
9515.84 454
9516.76 473
9517.68 463
9518.61 479
9519.53 464
9520.45 482
9521.37 533
9522.29 551
9523.21 550
9524.13 476
9525.05 477
9525.98 522
9526.90 518
9527.82 521
9528.74 486
9529.66 536
9530.58 504
9531.50 483
9532.43 559
9533.35 558
9534.27 529
9535.19 487
9536.11 487
9537.04 529
9537.96 544
9538.88 547
9539.80 505
9540.72 519
9541.65 545
9542.57 548
9543.49 510
9544.41 483
9545.34 478
9546.26 483
9547.18 485
9548.10 524
9549.03 514
9549.95 495
9550.87 490
9551.79 472
9552.72 506
9553.64 488
9554.56 488
9555.48 539
9556.41 494
9557.33 506
9558.25 505
9559.18 529
9560.10 509
9561.02 526
9561.95 489
9562.87 483
9563.79 558
9564.72 541
9565.64 509
9566.56 558
9567.49 522
9568.41 542
9569.33 582
9570.26 563
9571.18 540
9572.10 534
9573.03 493
9573.95 531
9574.88 483
9575.80 470
9576.72 500
9577.65 471
9578.57 507
9579.49 516
9580.42 548
9581.34 578
9582.27 534
9583.19 550
9584.12 582
9585.04 515
9585.96 541
9586.89 580
9587.81 583
9588.74 536
9589.66 528
9590.59 580
9591.51 554
9592.44 505
9593.36 486
9594.29 523
9595.21 558
9596.14 574
9597.06 563
9597.98 540
9598.91 533
9599.83 525
9600.76 546
9601.68 603
9602.61 564
9603.54 549
9604.46 582
9605.39 560
9606.31 551
9607.24 517
9608.16 534
9609.09 564
9610.01 581
9610.94 559
9611.86 549
9612.79 557
9613.72 559
9614.64 536
9615.57 534
9616.49 569
9617.42 551
9618.34 615
9619.27 608
9620.20 577
9621.12 546
9622.05 524
9622.97 608
9623.90 628
9624.83 617
9625.75 648
9626.68 612
9627.61 575
9628.53 597
9629.46 604
9630.39 636
9631.31 596
9632.24 604
9633.16 643
9634.09 608
9635.02 589
9635.95 674
9636.87 650
9637.80 664
9638.73 709
9639.65 694
9640.58 677
9641.51 733
9642.43 714
9643.36 753
9644.29 769
9645.22 659
9646.14 711
9647.07 667
9648.00 682
9648.92 711
9649.85 726
9650.78 734
9651.71 782
9652.63 712
9653.56 743
9654.49 674
9655.42 723
9656.34 689
9657.27 677
9658.20 668
9659.13 741
9660.06 707
9660.98 670
9661.91 665
9662.84 675
9663.77 673
9664.70 686
9665.62 700
9666.55 707
9667.48 688
9668.41 665
9669.34 647
9670.27 674
9671.19 690
9672.12 716
9673.05 708
9673.98 704
9674.91 670
9675.84 691
9676.77 732
9677.70 730
9678.62 748
9679.55 728
9680.48 673
9681.41 699
9682.34 742
9683.27 747
9684.20 739
9685.13 750
9686.06 728
9686.99 753
9687.91 724
9688.84 741
9689.77 811
9690.70 766
9691.63 814
9692.56 814
9693.49 780
9694.42 804
9695.35 770
9696.28 763
9697.21 785
9698.14 798
9699.07 863
9700.00 848
9700.93 871
9701.86 856
9702.79 882
9703.72 859
9704.65 831
9705.58 801
9706.51 823
9707.44 751
9708.37 755
9709.30 750
9710.23 770
9711.16 767
9712.09 722
9713.02 729
9713.95 769
9714.88 761
9715.81 725
9716.74 749
9717.67 769
9718.61 740
9719.54 773
9720.47 758
9721.40 770
9722.33 760
9723.26 660
9724.19 681
9725.12 670
9726.05 684
9726.98 666
9727.92 685
9728.85 673
9729.78 738
9730.71 703
9731.64 689
9732.57 679
9733.50 658
9734.43 715
9735.37 694
9736.30 672
9737.23 660
9738.16 664
9739.09 676
9740.02 696
9740.96 661
9741.89 716
9742.82 714
9743.75 737
9744.68 681
9745.62 654
9746.55 675
9747.48 675
9748.41 659
9749.34 637
9750.28 649
9751.21 574
9752.14 632
9753.07 655
9754.01 630
9754.94 647
9755.87 625
9756.80 669
9757.74 651
9758.67 637
9759.60 631
9760.53 605
9761.47 638
9762.40 658
9763.33 662
9764.27 697
9765.20 615
9766.13 604
9767.07 629
9768.00 664
9768.93 689
9769.86 710
9770.80 646
9771.73 645
9772.66 665
9773.60 634
9774.53 615
9775.47 707
9776.40 672
9777.33 729
9778.27 695
9779.20 717
9780.13 715
9781.07 772
9782.00 778
9782.93 729
9783.87 777
9784.80 759
9785.74 785
9786.67 811
9787.60 767
9788.54 728
9789.47 736
9790.41 727
9791.34 738
9792.28 720
9793.21 663
9794.14 725
9795.08 683
9796.01 695
9796.95 669
9797.88 734
9798.82 715
9799.75 725
9800.69 726
9801.62 757
9802.56 736
9803.49 745
9804.42 692
9805.36 780
9806.29 739
9807.23 664
9808.16 703
9809.10 626
9810.03 645
9810.97 583
9811.91 554
9812.84 584
9813.78 591
9814.71 609
9815.65 599
9816.58 606
9817.52 564
9818.45 634
9819.39 655
9820.32 604
9821.26 581
9822.20 616
9823.13 613
9824.07 603
9825.00 614
9825.94 593
9826.87 602
9827.81 590
9828.75 609
9829.68 577
9830.62 525
9831.55 566
9832.49 594
9833.43 610
9834.36 601
9835.30 589
9836.24 627
9837.17 595
9838.11 642
9839.05 625
9839.98 611
9840.92 633
9841.86 633
9842.79 604
9843.73 587
9844.67 546
9845.60 521
9846.54 575
9847.48 595
9848.41 584
9849.35 572
9850.29 618
9851.22 522
9852.16 576
9853.10 597
9854.04 569
9854.97 567
9855.91 606
9856.85 550
9857.79 566
9858.72 586
9859.66 586
9860.60 576
9861.54 532
9862.47 555
9863.41 586
9864.35 562
9865.29 538
9866.22 550
9867.16 541
9868.10 578
9869.04 629
9869.98 636
9870.91 548
9871.85 554
9872.79 546
9873.73 602
9874.67 531
9875.60 544
9876.54 525
9877.48 554
9878.42 546
9879.36 573
9880.30 589
9881.24 552
9882.17 551
9883.11 550
9884.05 572
9884.99 571
9885.93 558
9886.87 547
9887.81 561
9888.74 517
9889.68 544
9890.62 548
9891.56 528
9892.50 501
9893.44 478
9894.38 565
9895.32 546
9896.26 545
9897.20 513
9898.14 580
9899.08 532
9900.01 540
9900.95 547
9901.89 566
9902.83 514
9903.77 548
9904.71 504
9905.65 516
9906.59 500
9907.53 540
9908.47 619
9909.41 552
9910.35 551
9911.29 577
9912.23 572
9913.17 568
9914.11 607
9915.05 557
9915.99 535
9916.93 562
9917.87 576
9918.81 584
9919.75 536
9920.69 555
9921.63 536
9922.57 602
9923.51 516
9924.46 552
9925.40 626
9926.34 699
9927.28 750
9928.22 833
9929.16 869
9930.10 872
9931.04 883
9931.98 777
9932.92 733
9933.86 668
9934.80 687
9935.75 623
9936.69 632
9937.63 533
9938.57 559
9939.51 552
9940.45 546
9941.39 522
9942.34 556
9943.28 558
9944.22 569
9945.16 578
9946.10 562
9947.04 556
9947.98 588
9948.93 546
9949.87 466
9950.81 524
9951.75 543
9952.69 599
9953.64 497
9954.58 528
9955.52 548
9956.46 585
9957.40 600
9958.35 516
9959.29 531
9960.23 626
9961.17 546
9962.12 524
9963.06 525
9964.00 541
9964.94 600
9965.89 553
9966.83 502
9967.77 562
9968.71 581
9969.66 629
9970.60 616
9971.54 563
9972.48 602
9973.43 622
9974.37 624
9975.31 691
9976.26 619
9977.20 567
9978.14 576
9979.09 615
9980.03 531
9980.97 513
9981.92 535
9982.86 561
9983.80 491
9984.75 506
9985.69 513
9986.63 501
9987.58 466
9988.52 488
9989.46 468
9990.41 479
9991.35 526
9992.30 499
9993.24 494
9994.18 466
9995.13 527
9996.07 581
9997.01 530
9997.96 452
9998.90 475
9999.85 491
10000.79 510
10001.74 545
10002.68 512
10003.62 485
10004.57 539
10005.51 514
10006.46 498
10007.40 553
10008.35 507
10009.29 518
10010.24 548
10011.18 545
10012.13 544
10013.07 480
10014.01 495
10014.96 510
10015.90 496
10016.85 532
10017.79 512
10018.74 527
10019.68 556
10020.63 489
10021.58 478
10022.52 459
10023.47 443
10024.41 487
10025.36 480
10026.30 448
10027.25 525
10028.19 495
10029.14 498
10030.08 448
10031.03 498
10031.98 447
10032.92 490
10033.87 440
10034.81 519
10035.76 501
10036.70 463
10037.65 471
10038.60 467
10039.54 499
10040.49 525
10041.43 515
10042.38 457
10043.33 445
10044.27 443
10045.22 476
10046.17 497
10047.11 495
10048.06 475
10049.01 502
10049.95 470
10050.90 463
10051.84 473
10052.79 443
10053.74 435
10054.69 513
10055.63 534
10056.58 455
10057.53 515
10058.47 477
10059.42 468
10060.37 433
10061.31 459
10062.26 433
10063.21 399
10064.16 421
10065.10 420
10066.05 504
10067.00 464
10067.94 408
10068.89 427
10069.84 476
10070.79 460
10071.73 474
10072.68 471
10073.63 467
10074.58 450
10075.53 470
10076.47 480
10077.42 457
10078.37 429
10079.32 427
10080.26 505
10081.21 447
10082.16 423
10083.11 438
10084.06 451
10085.01 410
10085.95 491
10086.90 438
10087.85 425
10088.80 469
10089.75 477
10090.70 487
10091.64 430
10092.59 432
10093.54 430
10094.49 451
10095.44 465
10096.39 482
10097.34 435
10098.28 442
10099.23 458
10100.18 464
10101.13 479
10102.08 444
10103.03 412
10103.98 438
10104.93 412
10105.88 411
10106.83 431
10107.78 478
10108.72 418
10109.67 430
10110.62 446
10111.57 450
10112.52 438
10113.47 435
10114.42 469
10115.37 413
10116.32 472
10117.27 454
10118.22 462
10119.17 411
10120.12 405
10121.07 423
10122.02 436
10122.97 418
10123.92 407
10124.87 405
10125.82 424
10126.77 455
10127.72 404
10128.67 426
10129.62 369
10130.57 418
10131.52 418
10132.47 420
10133.42 381
10134.37 407
10135.32 389
10136.27 419
10137.22 367
10138.18 380
10139.13 408
10140.08 465
10141.03 457
10141.98 375
10142.93 402
10143.88 429
10144.83 463
10145.78 460
10146.73 392
10147.68 386
10148.64 454
10149.59 457
10150.54 453
10151.49 445
10152.44 408
10153.39 408
10154.34 435
10155.30 440
10156.25 404
10157.20 458
10158.15 455
10159.10 489
10160.05 374
10161.01 385
10161.96 422
10162.91 430
10163.86 443
10164.81 419
10165.76 391
10166.72 415
10167.67 475
10168.62 484
10169.57 463
10170.53 406
10171.48 428
10172.43 436
10173.38 436
10174.33 397
10175.29 441
10176.24 435
10177.19 398
10178.14 384
10179.10 441
10180.05 393
10181.00 405
10181.96 464
10182.91 399
10183.86 433
10184.81 469
10185.77 458
10186.72 455
10187.67 477
10188.63 404
10189.58 431
10190.53 463
10191.49 414
10192.44 413
10193.39 439
10194.35 453
10195.30 437
10196.25 496
10197.21 433
10198.16 387
10199.11 434
10200.07 450
10201.02 434
10201.97 459
10202.93 512
10203.88 427
10204.84 442
10205.79 439
10206.74 476
10207.70 547
10208.65 529
10209.60 487
10210.56 544
10211.51 502
10212.47 488
10213.42 501
10214.38 478
10215.33 431
10216.28 452
10217.24 438
10218.19 458
10219.15 439
10220.10 429
10221.06 429
10222.01 460
10222.97 381
10223.92 394
10224.88 437
10225.83 465
10226.79 405
10227.74 390
10228.70 448
10229.65 437
10230.61 442
10231.56 417
10232.52 436
10233.47 381
10234.43 370
10235.38 427
10236.34 435
10237.29 445
10238.25 433
10239.20 442
10240.16 414
10241.11 401
10242.07 402
10243.03 449
10243.98 384
10244.94 393
10245.89 427
10246.85 432
10247.80 399
10248.76 412
10249.72 437
10250.67 455
10251.63 430
10252.58 391
10253.54 431
10254.50 428
10255.45 442
10256.41 413
10257.36 415
10258.32 398
10259.28 396
10260.23 413
10261.19 371
10262.15 395
10263.10 419
10264.06 402
10265.02 416
10265.97 398
10266.93 373
10267.89 407
10268.84 417
10269.80 392
10270.76 413
10271.71 382
10272.67 413
10273.63 434
10274.59 406
10275.54 370
10276.50 332
10277.46 375
10278.41 398
10279.37 409
10280.33 398
10281.29 355
10282.24 372
10283.20 402
10284.16 397
10285.12 351
10286.07 381
10287.03 426
10287.99 395
10288.95 414
10289.91 393
10290.86 372
10291.82 410
10292.78 394
10293.74 391
10294.70 385
10295.65 398
10296.61 423
10297.57 400
10298.53 391
10299.49 379
10300.44 423
10301.40 363
10302.36 397
10303.32 395
10304.28 408
10305.24 370
10306.20 374
10307.15 397
10308.11 397
10309.07 356
10310.03 369
10310.99 391
10311.95 419
10312.91 388
10313.87 359
10314.82 400
10315.78 400
10316.74 423
10317.70 429
10318.66 353
10319.62 360
10320.58 396
10321.54 409
10322.50 431
10323.46 393
10324.42 360
10325.38 367
10326.34 339
10327.29 366
10328.25 376
10329.21 417
10330.17 358
10331.13 383
10332.09 367
10333.05 398
10334.01 378
10334.97 360
10335.93 376
10336.89 405
10337.85 380
10338.81 374
10339.77 377
10340.73 355
10341.69 370
10342.65 417
10343.61 372
10344.57 384
10345.54 359
10346.50 347
10347.46 423
10348.42 389
10349.38 397
10350.34 345
10351.30 404
10352.26 375
10353.22 357
10354.18 401
10355.14 403
10356.10 369
10357.06 389
10358.02 382
10358.99 363
10359.95 393
10360.91 399
10361.87 431
10362.83 412
10363.79 414
10364.75 405
10365.71 394
10366.68 400
10367.64 355
10368.60 373
10369.56 399
10370.52 361
10371.48 361
10372.44 367
10373.41 378
10374.37 378
10375.33 371
10376.29 411
10377.25 376
10378.22 366
10379.18 342
10380.14 408
10381.10 344
10382.06 366
10383.03 417
10383.99 380
10384.95 362
10385.91 376
10386.88 335
10387.84 407
10388.80 431
10389.76 357
10390.72 409
10391.69 435
10392.65 385
10393.61 382
10394.58 416
10395.54 389
10396.50 408
10397.46 373
10398.43 400
10399.39 356
10400.35 395
10401.32 358
10402.28 364
10403.24 422
10404.20 394
10405.17 393
10406.13 382
10407.09 421
10408.06 422
10409.02 390
10409.98 387
10410.95 404
10411.91 395
10412.88 401
10413.84 373
10414.80 400
10415.77 404
10416.73 412
10417.69 448
10418.66 473
10419.62 438
10420.59 483
10421.55 505
10422.51 456
10423.48 482
10424.44 469
10425.41 475
10426.37 406
10427.33 418
10428.30 403
10429.26 384
10430.23 415
10431.19 407
10432.16 406
10433.12 404
10434.08 426
10435.05 326
10436.01 393
10436.98 392
10437.94 366
10438.91 371
10439.87 337
10440.84 344
10441.80 383
10442.77 374
10443.73 402
10444.70 378
10445.66 436
10446.63 379
10447.59 353
10448.56 395
10449.52 348
10450.49 368
10451.45 401
10452.42 423
10453.38 385
10454.35 350
10455.32 356
10456.28 359
10457.25 378
10458.21 367
10459.18 394
10460.14 370
10461.11 412
10462.08 314
10463.04 357
10464.01 371
10464.97 394
10465.94 428
10466.90 398
10467.87 338
10468.84 369
10469.80 366
10470.77 403
10471.74 380
10472.70 355
10473.67 323
10474.63 370
10475.60 371
10476.57 350
10477.53 359
10478.50 354
10479.47 367
10480.43 374
10481.40 380
10482.37 376
10483.33 433
10484.30 392
10485.27 303
10486.24 352
10487.20 371
10488.17 347
10489.14 360
10490.10 347
10491.07 393
10492.04 335
10493.01 361
10493.97 362
10494.94 401
10495.91 372
10496.87 359
10497.84 362
10498.81 352
10499.78 324
10500.74 369
10501.71 364
10502.68 335
10503.65 387
10504.62 364
10505.58 392
10506.55 394
10507.52 372
10508.49 314
10509.46 384
10510.42 364
10511.39 392
10512.36 417
10513.33 387
10514.30 374
10515.26 363
10516.23 341
10517.20 380
10518.17 366
10519.14 396
10520.11 367
10521.08 372
10522.04 382
10523.01 349
10523.98 329
10524.95 366
10525.92 322
10526.89 302
10527.86 338
10528.83 371
10529.79 350
10530.76 351
10531.73 350
10532.70 353
10533.67 373
10534.64 382
10535.61 352
10536.58 336
10537.55 315
10538.52 299
10539.49 339
10540.46 366
10541.43 376
10542.39 356
10543.36 337
10544.33 365
10545.30 341
10546.27 345
10547.24 351
10548.21 378
10549.18 379
10550.15 351
10551.12 335
10552.09 346
10553.06 352
10554.03 296
10555.00 303
10555.97 373
10556.94 350
10557.91 344
10558.88 373
10559.85 374
10560.82 354
10561.80 381
10562.77 380
10563.74 358
10564.71 383
10565.68 329
10566.65 357
10567.62 371
10568.59 380
10569.56 370
10570.53 340
10571.50 368
10572.47 342
10573.44 371
10574.41 368
10575.39 381
10576.36 361
10577.33 339
10578.30 372
10579.27 360
10580.24 359
10581.21 354
10582.18 375
10583.16 383
10584.13 341
10585.10 331
10586.07 330
10587.04 360
10588.01 351
10588.99 338
10589.96 316
10590.93 326
10591.90 379
10592.87 342
10593.84 340
10594.82 380
10595.79 314
10596.76 354
10597.73 344
10598.70 357
10599.68 357
10600.65 341
10601.62 361
10602.59 341
10603.57 348
10604.54 408
10605.51 383
10606.48 404
10607.46 355
10608.43 313
10609.40 339
10610.37 393
10611.35 383
10612.32 358
10613.29 330
10614.27 354
10615.24 326
10616.21 349
10617.18 352
10618.16 346
10619.13 402
10620.10 389
10621.08 348
10622.05 338
10623.02 355
10624.00 388
10624.97 342
10625.94 343
10626.92 330
10627.89 369
10628.86 384
10629.84 346
10630.81 337
10631.78 349
10632.76 372
10633.73 343
10634.71 354
10635.68 345
10636.65 344
10637.63 378
10638.60 350
10639.58 321
10640.55 339
10641.52 387
10642.50 407
10643.47 350
10644.45 369
10645.42 350
10646.39 345
10647.37 327
10648.34 319
10649.32 332
10650.29 321
10651.27 349
10652.24 358
10653.22 314
10654.19 327
10655.17 325
10656.14 299
10657.12 347
10658.09 356
10659.07 342
10660.04 391
10661.01 357
10661.99 347
10662.97 304
10663.94 319
10664.92 336
10665.89 312
10666.87 342
10667.84 327
10668.82 365
10669.79 336
10670.77 337
10671.74 354
10672.72 376
10673.69 339
10674.67 374
10675.65 322
10676.62 329
10677.60 370
10678.57 354
10679.55 395
10680.52 314
10681.50 335
10682.48 307
10683.45 328
10684.43 348
10685.40 354
10686.38 342
10687.36 331
10688.33 309
10689.31 302
10690.29 335
10691.26 344
10692.24 350
10693.22 338
10694.19 347
10695.17 350
10696.14 338
10697.12 353
10698.10 338
10699.08 315
10700.05 311
10701.03 312
10702.01 334
10702.98 327
10703.96 332
10704.94 386
10705.91 371
10706.89 352
10707.87 332
10708.85 330
10709.82 298
10710.80 320
10711.78 348
10712.75 331
10713.73 346
10714.71 359
10715.69 328
10716.66 332
10717.64 348
10718.62 306
10719.60 332
10720.57 361
10721.55 326
10722.53 307
10723.51 347
10724.49 348
10725.46 310
10726.44 310
10727.42 322
10728.40 317
10729.38 329
10730.35 327
10731.33 310
10732.31 366
10733.29 367
10734.27 335
10735.25 316
10736.22 347
10737.20 323
10738.18 296
10739.16 369
10740.14 346
10741.12 327
10742.10 348
10743.08 305
10744.05 322
10745.03 342
10746.01 400
10746.99 311
10747.97 314
10748.95 316
10749.93 354
10750.91 340
10751.89 346
10752.87 347
10753.84 301
10754.82 368
10755.80 346
10756.78 314
10757.76 326
10758.74 345
10759.72 343
10760.70 342
10761.68 310
10762.66 314
10763.64 324
10764.62 310
10765.60 320
10766.58 306
10767.56 338
10768.54 335
10769.52 335
10770.50 301
10771.48 311
10772.46 341
10773.44 369
10774.42 365
10775.40 311
10776.38 329
10777.36 385
10778.34 330
10779.32 323
10780.30 353
10781.28 324
10782.26 336
10783.24 335
10784.22 333
10785.20 364
10786.19 346
10787.17 301
10788.15 349
10789.13 330
10790.11 297
10791.09 315
10792.07 322
10793.05 333
10794.03 360
10795.01 340
10796.00 359
10796.98 334
10797.96 318
10798.94 309
10799.92 380
10800.90 331
10801.88 323
10802.86 342
10803.85 298
10804.83 341
10805.81 331
10806.79 345
10807.77 302
10808.75 318
10809.74 360
10810.72 344
10811.70 320
10812.68 310
10813.66 327
10814.65 327
10815.63 339
10816.61 304
10817.59 307
10818.57 335
10819.56 379
10820.54 333
10821.52 317
10822.50 289
10823.49 348
10824.47 375
10825.45 367
10826.43 327
10827.42 355
10828.40 361
10829.38 344
10830.36 331
10831.35 316
10832.33 356
10833.31 357
10834.30 307
10835.28 308
10836.26 339
10837.25 374
10838.23 320
10839.21 337
10840.19 318
10841.18 284
10842.16 352
10843.14 319
10844.13 308
10845.11 365
10846.09 343
10847.08 377
10848.06 363
10849.05 334
10850.03 352
10851.01 345
10852.00 340
10852.98 350
10853.96 348
10854.95 309
10855.93 352
10856.92 369
10857.90 366
10858.88 337
10859.87 303
10860.85 338
10861.84 361
10862.82 327
10863.80 341
10864.79 330
10865.77 360
10866.76 335
10867.74 356
10868.73 398
10869.71 384
10870.70 362
10871.68 356
10872.67 376
10873.65 351
10874.63 350
10875.62 384
10876.60 347
10877.59 352
10878.57 319
10879.56 369
10880.54 373
10881.53 341
10882.51 340
10883.50 341
10884.48 359
10885.47 369
10886.46 359
10887.44 339
10888.43 346
10889.41 439
10890.40 364
10891.38 380
10892.37 349
10893.35 401
10894.34 411
10895.33 340
10896.31 348
10897.30 361
10898.28 361
10899.27 335
10900.25 352
10901.24 355
10902.23 364
10903.21 377
10904.20 339
10905.18 369
10906.17 380
10907.16 361
10908.14 359
10909.13 396
10910.12 381
10911.10 376
10912.09 366
10913.08 376
10914.06 336
10915.05 354
10916.04 392
10917.02 403
10918.01 362
10919.00 337
10919.98 336
10920.97 379
10921.96 372
10922.94 391
10923.93 381
10924.92 388
10925.90 374
10926.89 402
10927.88 420
10928.87 406
10929.85 377
10930.84 370
10931.83 373
10932.82 382
10933.80 393
10934.79 408
10935.78 390
10936.77 415
10937.75 365
10938.74 350
10939.73 351
10940.72 350
10941.70 374
10942.69 359
10943.68 402
10944.67 436
10945.66 495
10946.64 423
10947.63 419
10948.62 402
10949.61 392
10950.60 444
10951.58 430
10952.57 454
10953.56 428
10954.55 464
10955.54 460
10956.53 475
10957.52 488
10958.50 500
10959.49 481
10960.48 475
10961.47 501
10962.46 475
10963.45 507
10964.44 447
10965.42 463
10966.41 457
10967.40 454
10968.39 468
10969.38 436
10970.37 431
10971.36 416
10972.35 430
10973.34 417
10974.33 413
10975.32 454
10976.31 497
10977.29 413
10978.28 433
10979.27 476
10980.26 456
10981.25 452
10982.24 463
10983.23 494
10984.22 484
10985.21 501
10986.20 447
10987.19 459
10988.18 472
10989.17 492
10990.16 473
10991.15 401
10992.14 434
10993.13 447
10994.12 456
10995.11 464
10996.10 473
10997.09 549
10998.08 536
10999.07 561
11000.06 584
11001.05 637
11002.05 622
11003.04 617
11004.03 651
11005.02 621
11006.01 617
11007.00 567
11007.99 541
11008.98 530
11009.97 526
11010.96 500
11011.95 468
11012.94 450
11013.94 462
11014.93 400
11015.92 405
11016.91 405
11017.90 404
11018.89 421
11019.88 399
11020.87 429
11021.87 429
11022.86 485
11023.85 446
11024.84 392
11025.83 452
11026.82 426
11027.81 464
11028.81 421
11029.80 412
11030.79 436
11031.78 411
11032.77 421
11033.77 403
11034.76 431
11035.75 387
11036.74 446
11037.73 468
11038.73 489
11039.72 424
11040.71 388
11041.70 426
11042.70 431
11043.69 408
11044.68 441
11045.67 426
11046.67 421
11047.66 445
11048.65 416
11049.64 389
11050.64 374
11051.63 385
11052.62 335
11053.61 356
11054.61 359
11055.60 398
11056.59 389
11057.59 381
11058.58 340
11059.57 385
11060.57 337
11061.56 435
11062.55 413
11063.55 422
11064.54 370
11065.53 415
11066.53 407
11067.52 396
11068.51 433
11069.51 385
11070.50 384
11071.49 391
11072.49 379
11073.48 383
11074.48 368
11075.47 378
11076.46 357
11077.46 350
11078.45 394
11079.45 380
11080.44 373
11081.43 345
11082.43 363
11083.42 366
11084.42 354
11085.41 408
11086.40 372
11087.40 381
11088.39 374
11089.39 382
11090.38 346
11091.38 355
11092.37 388
11093.37 381
11094.36 368
11095.36 363
11096.35 365
11097.35 346
11098.34 390
11099.34 376
11100.33 389
11101.33 378
11102.32 381
11103.32 357
11104.31 364
11105.31 344
11106.30 392
11107.30 378
11108.29 354
11109.29 390
11110.28 327
11111.28 322
11112.27 364
11113.27 382
11114.26 359
11115.26 343
11116.26 376
11117.25 392
11118.25 354
11119.24 357
11120.24 358
11121.24 357
11122.23 420
11123.23 366
11124.22 336
11125.22 394
11126.22 382
11127.21 376
11128.21 329
11129.20 384
11130.20 373
11131.20 395
11132.19 360
11133.19 384
11134.19 354
11135.18 362
11136.18 365
11137.18 366
11138.17 390
11139.17 364
11140.17 378
11141.16 366
11142.16 361
11143.16 353
11144.15 318
11145.15 352
11146.15 367
11147.14 350
11148.14 335
11149.14 311
11150.14 362
11151.13 346
11152.13 340
11153.13 366
11154.13 349
11155.12 352
11156.12 337
11157.12 337
11158.12 343
11159.11 355
11160.11 333
11161.11 363
11162.11 347
11163.10 324
11164.10 352
11165.10 370
11166.10 343
11167.10 346
11168.09 335
11169.09 382
11170.09 314
11171.09 330
11172.09 324
11173.08 309
11174.08 367
11175.08 346
11176.08 314
11177.08 358
11178.08 352
11179.08 333
11180.07 321
11181.07 363
11182.07 322
11183.07 306
11184.07 321
11185.07 314
11186.07 336
11187.06 331
11188.06 297
11189.06 351
11190.06 346
11191.06 316
11192.06 282
11193.06 334
11194.06 352
11195.06 364
11196.06 357
11197.06 362
11198.06 372
11199.05 348
11200.05 315
11201.05 320
11202.05 347
11203.05 325
11204.05 348
11205.05 337
11206.05 361
11207.05 332
11208.05 287
11209.05 304
11210.05 309
11211.05 300
11212.05 321
11213.05 324
11214.05 314
11215.05 290
11216.05 298
11217.05 366
11218.05 312
11219.05 325
11220.05 314
11221.05 339
11222.05 325
11223.05 325
11224.05 312
11225.06 293
11226.06 310
11227.06 300
11228.06 314
11229.06 328
11230.06 332
11231.06 317
11232.06 301
11233.06 291
11234.06 293
11235.06 334
11236.06 329
11237.07 296
11238.07 288
11239.07 277
11240.07 319
11241.07 297
11242.07 320
11243.07 339
11244.07 332
11245.08 307
11246.08 330
11247.08 341
11248.08 321
11249.08 271
11250.08 296
11251.09 321
11252.09 291
11253.09 306
11254.09 306
11255.09 322
11256.10 333
11257.10 332
11258.10 328
11259.10 324
11260.10 319
11261.11 301
11262.11 354
11263.11 320
11264.11 300
11265.11 342
11266.12 284
11267.12 298
11268.12 309
11269.12 313
11270.13 316
11271.13 274
11272.13 325
11273.14 315
11274.14 357
11275.14 368
11276.14 333
11277.15 318
11278.15 320
11279.15 324
11280.16 359
11281.16 321
11282.16 329
11283.17 367
11284.17 347
11285.17 349
11286.17 322
11287.18 304
11288.18 299
11289.18 262
11290.19 296
11291.19 303
11292.20 341
11293.20 285
11294.20 314
11295.21 315
11296.21 356
11297.21 328
11298.22 313
11299.22 301
11300.23 298
11301.23 320
11302.23 294
11303.24 320
11304.24 315
11305.25 298
11306.25 324
11307.25 332
11308.26 321
11309.26 323
11310.27 344
11311.27 311
11312.28 283
11313.28 361
11314.29 375
11315.29 388
11316.29 338
11317.30 361
11318.30 382
11319.31 319
11320.31 309
11321.32 332
11322.32 334
11323.33 319
11324.33 318
11325.34 319
11326.34 315
11327.35 303
11328.35 302
11329.36 304
11330.36 343
11331.37 296
11332.38 301
11333.38 383
11334.39 357
11335.39 333
11336.40 348
11337.40 338
11338.41 277
11339.41 299
11340.42 294
11341.43 366
11342.43 308
11343.44 331
11344.44 308
11345.45 347
11346.46 330
11347.46 316
11348.47 284
11349.47 298
11350.48 324
11351.49 306
11352.49 332
11353.50 309
11354.50 291
11355.51 304
11356.52 324
11357.52 350
11358.53 313
11359.54 327
11360.54 311
11361.55 330
11362.56 313
11363.56 309
11364.57 335
11365.58 318
11366.58 299
11367.59 293
11368.60 327
11369.61 299
11370.61 327
11371.62 301
11372.63 272
11373.63 277
11374.64 307
11375.65 328
11376.66 307
11377.66 325
11378.67 335
11379.68 297
11380.69 268
11381.69 284
11382.70 311
11383.71 271
11384.72 309
11385.72 262
11386.73 305
11387.74 281
11388.75 335
11389.76 328
11390.76 340
11391.77 309
11392.78 306
11393.79 345
11394.80 280
11395.80 286
11396.81 298
11397.82 303
11398.83 317
11399.84 303
11400.85 288
11401.85 297
11402.86 300
11403.87 331
11404.88 317
11405.89 292
11406.90 298
11407.91 322
11408.91 302
11409.92 278
11410.93 287
11411.94 337
11412.95 299
11413.96 293
11414.97 306
11415.98 289
11416.99 310
11418.00 308
11419.00 336
11420.01 301
11421.02 291
11422.03 304
11423.04 309
11424.05 290
11425.06 277
11426.07 304
11427.08 303
11428.09 295
11429.10 294
11430.11 311
11431.12 292
11432.13 326
11433.14 276
11434.15 310
11435.16 307
11436.17 287
11437.18 272
11438.19 302
11439.20 339
11440.21 319
11441.22 320
11442.23 274
11443.24 295
11444.25 303
11445.26 340
11446.27 333
11447.28 305
11448.29 310
11449.30 322
11450.31 300
11451.32 288
11452.33 342
11453.34 312
11454.36 316
11455.37 324
11456.38 311
11457.39 330
11458.40 326
11459.41 289
11460.42 327
11461.43 338
11462.44 295
11463.45 243
11464.47 316
11465.48 305
11466.49 303
11467.50 273
11468.51 308
11469.52 326
11470.53 248
11471.55 264
11472.56 271
11473.57 307
11474.58 288
11475.59 277
11476.60 292
11477.62 294
11478.63 278
11479.64 323
11480.65 316
11481.66 310
11482.68 302
11483.69 311
11484.70 309
11485.71 293
11486.72 338
11487.74 324
11488.75 272
11489.76 287
11490.77 331
11491.79 315
11492.80 281
11493.81 317
11494.82 345
11495.84 309
11496.85 274
11497.86 293
11498.87 296
11499.89 297
11500.90 276
11501.91 318
11502.93 338
11503.94 316
11504.95 306
11505.96 320
11506.98 313
11507.99 302
11509.00 315
11510.02 318
11511.03 321
11512.04 354
11513.06 356
11514.07 332
11515.08 302
11516.10 313
11517.11 305
11518.13 314
11519.14 317
11520.15 308
11521.17 300
11522.18 295
11523.19 278
11524.21 313
11525.22 342
11526.24 347
11527.25 326
11528.26 315
11529.28 310
11530.29 291
11531.31 291
11532.32 296
11533.33 298
11534.35 296
11535.36 313
11536.38 278
11537.39 294
11538.41 324
11539.42 335
11540.44 295
11541.45 261
11542.47 337
11543.48 336
11544.49 351
11545.51 342
11546.52 339
11547.54 339
11548.55 341
11549.57 345
11550.58 327
11551.60 297
11552.61 360
11553.63 337
11554.64 288
11555.66 303
11556.68 285
11557.69 295
11558.71 311
11559.72 368
11560.74 295
11561.75 301
11562.77 344
11563.78 340
11564.80 331
11565.82 343
11566.83 303
11567.85 297
11568.86 350
11569.88 321
11570.89 322
11571.91 301
11572.93 347
11573.94 349
11574.96 352
11575.97 328
11576.99 296
11578.01 342
11579.02 367
11580.04 306
11581.06 335
11582.07 353
11583.09 350
11584.11 320
11585.12 362
11586.14 355
11587.16 335
11588.17 391
11589.19 350
11590.21 376
11591.22 354
11592.24 340
11593.26 394
11594.27 353
11595.29 335
11596.31 344
11597.32 419
11598.34 401
11599.36 396
11600.38 407
11601.39 427
11602.41 413
11603.43 475
11604.45 466
11605.46 513
11606.48 487
11607.50 531
11608.52 487
11609.53 437
11610.55 470
11611.57 474
11612.59 442
11613.60 424
11614.62 399
11615.64 412
11616.66 440
11617.68 377
11618.69 373
11619.71 367
11620.73 377
11621.75 388
11622.77 396
11623.78 417
11624.80 404
11625.82 385
11626.84 401
11627.86 429
11628.88 394
11629.90 378
11630.91 475
11631.93 491
11632.95 495
11633.97 539
11634.99 625
11636.01 584
11637.03 578
11638.05 572
11639.06 567
11640.08 527
11641.10 525
11642.12 464
11643.14 411
11644.16 414
11645.18 414
11646.20 381
11647.22 376
11648.24 367
11649.26 364
11650.28 389
11651.30 374
11652.31 352
11653.33 349
11654.35 362
11655.37 387
11656.39 344
11657.41 345
11658.43 335
11659.45 370
11660.47 332
11661.49 337
11662.51 375
11663.53 317
11664.55 350
11665.57 383
11666.59 395
11667.61 331
11668.63 369
11669.65 337
11670.67 311
11671.69 357
11672.71 361
11673.73 367
11674.76 363
11675.78 374
11676.80 368
11677.82 364
11678.84 333
11679.86 392
11680.88 362
11681.90 289
11682.92 315
11683.94 318
11684.96 335
11685.98 328
11687.00 359
11688.03 328
11689.05 310
11690.07 354
11691.09 358
11692.11 321
11693.13 306
11694.15 331
11695.17 374
11696.20 316
11697.22 366
11698.24 338
11699.26 338
11700.28 339
11701.30 361
11702.33 357
11703.35 333
11704.37 321
11705.39 306
11706.41 338
11707.44 341
11708.46 340
11709.48 329
11710.50 356
11711.52 358
11712.55 349
11713.57 351
11714.59 380
11715.61 344
11716.63 361
11717.66 322
11718.68 304
11719.70 360
11720.72 324
11721.75 345
11722.77 338
11723.79 331
11724.82 345
11725.84 373
11726.86 300
11727.88 365
11728.91 335
11729.93 330
11730.95 305
11731.98 305
11733.00 325
11734.02 309
11735.04 329
11736.07 306
11737.09 274
11738.11 315
11739.14 314
11740.16 326
11741.18 332
11742.21 292
11743.23 307
11744.25 319
11745.28 309
11746.30 346
11747.33 337
11748.35 296
11749.37 339
11750.40 318
11751.42 291
11752.44 308
11753.47 330
11754.49 338
11755.52 293
11756.54 336
11757.57 325
11758.59 261
11759.61 309
11760.64 311
11761.66 296
11762.69 303
11763.71 282
11764.74 328
11765.76 325
11766.78 309
11767.81 314
11768.83 284
11769.86 293
11770.88 338
11771.91 360
11772.93 311
11773.96 334
11774.98 327
11776.01 309
11777.03 357
11778.06 366
11779.08 356
11780.11 314
11781.13 310
11782.16 325
11783.18 310
11784.21 335
11785.23 329
11786.26 342
11787.28 327
11788.31 322
11789.34 331
11790.36 321
11791.39 337
11792.41 360
11793.44 288
11794.46 347
11795.49 347
11796.52 327
11797.54 334
11798.57 351
11799.59 321
11800.62 317
11801.65 319
11802.67 309
11803.70 318
11804.72 296
11805.75 322
11806.78 326
11807.80 324
11808.83 314
11809.86 323
11810.88 304
11811.91 321
11812.93 318
11813.96 331
11814.99 354
11816.01 307
11817.04 358
11818.07 315
11819.10 288
11820.12 331
11821.15 268
11822.18 299
11823.20 323
11824.23 317
11825.26 287
11826.28 315
11827.31 331
11828.34 314
11829.37 315
11830.39 362
11831.42 311
11832.45 316
11833.48 342
11834.50 351
11835.53 331
11836.56 308
11837.59 275
11838.61 280
11839.64 317
11840.67 312
11841.70 311
11842.72 345
11843.75 341
11844.78 315
11845.81 332
11846.84 311
11847.86 283
11848.89 260
11849.92 274
11850.95 309
11851.98 294
11853.01 299
11854.03 314
11855.06 332
11856.09 281
11857.12 292
11858.15 313
11859.18 327
11860.20 320
11861.23 311
11862.26 305
11863.29 284
11864.32 330
11865.35 308
11866.38 303
11867.41 311
11868.44 310
11869.46 333
11870.49 345
11871.52 347
11872.55 304
11873.58 313
11874.61 343
11875.64 324
11876.67 315
11877.70 322
11878.73 323
11879.76 355
11880.79 311
11881.82 308
11882.85 303
11883.88 300
11884.91 311
11885.93 295
11886.96 299
11887.99 313
11889.02 318
11890.05 326
11891.08 350
11892.11 331
11893.14 292
11894.17 365
11895.20 328
11896.23 353
11897.26 335
11898.30 323
11899.33 333
11900.36 324
11901.39 341
11902.42 344
11903.45 354
11904.48 363
11905.51 324
11906.54 332
11907.57 350
11908.60 356
11909.63 356
11910.66 302
11911.69 330
11912.72 344
11913.75 314
11914.79 305
11915.82 340
11916.85 332
11917.88 331
11918.91 346
11919.94 377
11920.97 361
11922.00 329
11923.04 332
11924.07 327
11925.10 315
11926.13 306
11927.16 331
11928.19 304
11929.22 332
11930.26 344
11931.29 392
11932.32 395
11933.35 393
11934.38 406
11935.41 360
11936.45 365
11937.48 394
11938.51 369
11939.54 353
11940.58 359
11941.61 354
11942.64 379
11943.67 360
11944.70 323
11945.74 329
11946.77 364
11947.80 295
11948.83 315
11949.87 345
11950.90 343
11951.93 333
11952.96 302
11954.00 308
11955.03 284
11956.06 310
11957.09 267
11958.13 339
11959.16 326
11960.19 312
11961.23 303
11962.26 310
11963.29 343
11964.33 314
11965.36 329
11966.39 331
11967.43 315
11968.46 336
11969.49 334
11970.53 347
11971.56 321
11972.59 298
11973.63 325
11974.66 308
11975.69 335
11976.73 306
11977.76 311
11978.79 311
11979.83 284
11980.86 266
11981.90 311
11982.93 297
11983.96 316
11985.00 308
11986.03 270
11987.07 295
11988.10 303
11989.13 312
11990.17 290
11991.20 296
11992.24 316
11993.27 325
11994.31 294
11995.34 316
11996.38 335
11997.41 294
11998.44 325
11999.48 326
12000.51 331
12001.55 336
12002.58 328
12003.62 302
12004.65 305
12005.69 297
12006.72 316
12007.76 323
12008.79 292
12009.83 257
12010.86 317
12011.90 307
12012.93 322
12013.97 288
12015.00 329
12016.04 342
12017.08 337
12018.11 316
12019.15 299
12020.18 327
12021.22 314
12022.25 316
12023.29 319
12024.32 320
12025.36 330
12026.40 327
12027.43 286
12028.47 247
12029.50 301
12030.54 264
12031.58 289
12032.61 299
12033.65 282
12034.68 320
12035.72 340
12036.76 298
12037.79 291
12038.83 360
12039.87 344
12040.90 306
12041.94 344
12042.98 318
12044.01 306
12045.05 275
12046.09 301
12047.12 276
12048.16 277
12049.20 286
12050.23 287
12051.27 288
12052.31 297
12053.34 307
12054.38 262
12055.42 302
12056.45 269
12057.49 268
12058.53 299
12059.57 300
12060.60 299
12061.64 292
12062.68 280
12063.72 293
12064.75 290
12065.79 285
12066.83 332
12067.87 330
12068.90 303
12069.94 272
12070.98 308
12072.02 305
12073.06 282
12074.09 277
12075.13 310
12076.17 311
12077.21 320
12078.24 305
12079.28 302
12080.32 294
12081.36 312
12082.40 342
12083.44 314
12084.47 312
12085.51 298
12086.55 298
12087.59 313
12088.63 314
12089.67 310
12090.71 302
12091.74 319
12092.78 327
12093.82 316
12094.86 304
12095.90 301
12096.94 273
12097.98 337
12099.02 320
12100.05 313
12101.09 314
12102.13 320
12103.17 292
12104.21 292
12105.25 340
12106.29 343
12107.33 301
12108.37 315
12109.41 316
12110.45 320
12111.49 309
12112.53 331
12113.57 301
12114.61 270
12115.65 273
12116.69 302
12117.72 310
12118.76 282
12119.80 284
12120.84 319
12121.88 312
12122.92 325
12123.96 303
12125.00 291
12126.04 278
12127.08 303
12128.12 278
12129.17 235
12130.21 249
12131.25 292
12132.29 314
12133.33 280
12134.37 256
12135.41 280
12136.45 288
12137.49 286
12138.53 262
12139.57 249
12140.61 284
12141.65 273
12142.69 283
12143.73 287
12144.77 299
12145.82 273
12146.86 253
12147.90 290
12148.94 240
12149.98 257
12151.02 283
12152.06 292
12153.10 297
12154.15 261
12155.19 275
12156.23 248
12157.27 276
12158.31 264
12159.35 266
12160.39 254
12161.44 267
12162.48 264
12163.52 267
12164.56 240
12165.60 257
12166.64 273
12167.69 241
12168.73 247
12169.77 258
12170.81 312
12171.85 275
12172.90 264
12173.94 248
12174.98 273
12176.02 272
12177.07 270
12178.11 257
12179.15 254
12180.19 260
12181.24 276
12182.28 299
12183.32 234
12184.36 281
12185.41 290
12186.45 295
12187.49 271
12188.53 246
12189.58 252
12190.62 289
12191.66 272
12192.71 262
12193.75 269
12194.79 263
12195.84 299
12196.88 267
12197.92 263
12198.97 278
12200.01 277
12201.05 264
12202.10 270
12203.14 255
12204.18 312
12205.23 294
12206.27 303
12207.31 291
12208.36 324
12209.40 286
12210.44 287
12211.49 274
12212.53 261
12213.58 264
12214.62 256
12215.66 272
12216.71 313
12217.75 264
12218.80 293
12219.84 314
12220.88 286
12221.93 295
12222.97 274
12224.02 259
12225.06 269
12226.11 263
12227.15 279
12228.19 266
12229.24 269
12230.28 238
12231.33 284
12232.37 294
12233.42 277
12234.46 281
12235.51 249
12236.55 241
12237.60 278
12238.64 244
12239.69 266
12240.73 311
12241.78 313
12242.82 311
12243.87 263
12244.91 243
12245.96 251
12247.00 255
12248.05 288
12249.09 261
12250.14 236
12251.19 236
12252.23 242
12253.28 288
12254.32 276
12255.37 265
12256.41 290
12257.46 277
12258.51 261
12259.55 271
12260.60 256
12261.64 267
12262.69 239
12263.74 303
12264.78 240
12265.83 264
12266.87 264
12267.92 280
12268.97 247
12270.01 247
12271.06 295
12272.11 258
12273.15 269
12274.20 261
12275.24 258
12276.29 229
12277.34 209
12278.38 237
12279.43 290
12280.48 234
12281.52 262
12282.57 256
12283.62 243
12284.67 242
12285.71 247
12286.76 279
12287.81 258
12288.85 275
12289.90 278
12290.95 259
12292.00 267
12293.04 233
12294.09 238
12295.14 243
12296.18 220
12297.23 241
12298.28 251
12299.33 251
12300.38 248
12301.42 262
12302.47 270
12303.52 263
12304.57 266
12305.61 246
12306.66 236
12307.71 253
12308.76 255
12309.81 257
12310.85 245
12311.90 271
12312.95 302
12314.00 247
12315.05 271
12316.09 256
12317.14 248
12318.19 306
12319.24 283
12320.29 235
12321.34 256
12322.39 285
12323.43 279
12324.48 243
12325.53 233
12326.58 262
12327.63 273
12328.68 232
12329.73 250
12330.78 237
12331.82 257
12332.87 279
12333.92 276
12334.97 261
12336.02 227
12337.07 270
12338.12 254
12339.17 205
12340.22 218
12341.27 262
12342.32 270
12343.37 222
12344.42 236
12345.46 224
12346.51 240
12347.56 227
12348.61 243
12349.66 257
12350.71 261
12351.76 248
12352.81 254
12353.86 277
12354.91 249
12355.96 233
12357.01 234
12358.06 259
12359.11 216
12360.16 230
12361.21 260
12362.26 244
12363.31 235
12364.36 257
12365.41 246
12366.47 260
12367.52 225
12368.57 251
12369.62 240
12370.67 248
12371.72 269
12372.77 252
12373.82 243
12374.87 228
12375.92 254
12376.97 223
12378.02 251
12379.07 225
12380.12 278
12381.18 281
12382.23 301
12383.28 232
12384.33 252
12385.38 245
12386.43 249
12387.48 227
12388.53 229
12389.59 200
12390.64 215
12391.69 208
12392.74 245
12393.79 249
12394.84 209
12395.90 266
12396.95 242
12398.00 248
12399.05 210
12400.10 238
12401.15 271
12402.21 234
12403.26 278
12404.31 225
12405.36 235
12406.41 230
12407.47 227
12408.52 264
12409.57 235
12410.62 214
12411.68 264
12412.73 239
12413.78 223
12414.83 211
12415.89 274
12416.94 257
12417.99 231
12419.04 227
12420.10 245
12421.15 256
12422.20 246
12423.26 216
12424.31 212
12425.36 269
12426.41 233
12427.47 264
12428.52 190
12429.57 197
12430.63 232
12431.68 264
12432.73 202
12433.79 224
12434.84 222
12435.89 247
12436.95 216
12438.00 222
12439.05 305
12440.11 237
12441.16 225
12442.21 250
12443.27 277
12444.32 273
12445.38 242
12446.43 198
12447.48 236
12448.54 198
12449.59 232
12450.65 267
12451.70 244
12452.75 233
12453.81 245
12454.86 264
12455.92 246
12456.97 252
12458.02 231
12459.08 245
12460.13 222
12461.19 247
12462.24 225
12463.30 225
12464.35 251
12465.41 262
12466.46 227
12467.52 243
12468.57 239
12469.63 268
12470.68 258
12471.74 251
12472.79 249
12473.85 255
12474.90 255
12475.96 216
12477.01 204
12478.07 242
12479.12 250
12480.18 253
12481.23 243
12482.29 220
12483.34 244
12484.40 268
12485.45 262
12486.51 234
12487.56 223
12488.62 251
12489.68 244
12490.73 271
12491.79 277
12492.84 298
12493.90 288
12494.95 342
12496.01 309
12497.07 334
12498.12 326
12499.18 388
12500.23 328
12501.29 323
12502.35 306
12503.40 304
12504.46 310
12505.52 308
12506.57 287
12507.63 233
12508.69 264
12509.74 241
12510.80 256
12511.86 228
12512.91 271
12513.97 254
12515.03 293
12516.08 297
12517.14 252
12518.20 227
12519.25 248
12520.31 256
12521.37 261
12522.42 264
12523.48 213
12524.54 228
12525.60 218
12526.65 277
12527.71 250
12528.77 270
12529.82 266
12530.88 274
12531.94 234
12533.00 226
12534.05 220
12535.11 226
12536.17 265
12537.23 240
12538.29 234
12539.34 251
12540.40 249
12541.46 274
12542.52 282
12543.57 227
12544.63 229
12545.69 235
12546.75 220
12547.81 259
12548.87 243
12549.92 260
12550.98 239
12552.04 248
12553.10 271
12554.16 274
12555.22 264
12556.27 265
12557.33 256
12558.39 283
12559.45 260
12560.51 258
12561.57 266
12562.63 269
12563.68 231
12564.74 262
12565.80 284
12566.86 249
12567.92 271
12568.98 268
12570.04 310
12571.10 300
12572.16 281
12573.22 230
12574.28 302
12575.33 250
12576.39 295
12577.45 309
12578.51 322
12579.57 283
12580.63 347
12581.69 295
12582.75 290
12583.81 277
12584.87 269
12585.93 294
12586.99 290
12588.05 258
12589.11 228
12590.17 259
12591.23 252
12592.29 256
12593.35 243
12594.41 259
12595.47 251
12596.53 269
12597.59 248
12598.65 225
12599.71 247
12600.77 250
12601.83 269
12602.89 246
12603.95 293
12605.01 234
12606.07 272
12607.13 253
12608.20 242
12609.26 215
12610.32 254
12611.38 223
12612.44 227
12613.50 255
12614.56 238
12615.62 270
12616.68 266
12617.74 249
12618.81 271
12619.87 245
12620.93 250
12621.99 290
12623.05 249
12624.11 258
12625.17 258
12626.23 266
12627.30 264
12628.36 228
12629.42 233
12630.48 245
12631.54 227
12632.60 236
12633.67 228
12634.73 220
12635.79 240
12636.85 247
12637.91 242
12638.98 241
12640.04 262
12641.10 236
12642.16 279
12643.22 222
12644.29 266
12645.35 240
12646.41 258
12647.47 249
12648.54 251
12649.60 254
12650.66 282
12651.72 257
12652.79 294
12653.85 283
12654.91 252
12655.97 246
12657.04 255
12658.10 245
12659.16 248
12660.22 250
12661.29 261
12662.35 274
12663.41 241
12664.48 255
12665.54 265
12666.60 244
12667.67 261
12668.73 258
12669.79 243
12670.86 213
12671.92 231
12672.98 244
12674.05 285
12675.11 234
12676.17 252
12677.24 262
12678.30 283
12679.36 255
12680.43 234
12681.49 231
12682.56 269
12683.62 259
12684.68 245
12685.75 219
12686.81 246
12687.88 237
12688.94 251
12690.00 267
12691.07 255
12692.13 267
12693.20 242
12694.26 293
12695.33 233
12696.39 258
12697.45 273
12698.52 265
12699.58 258
12700.65 233
12701.71 260
12702.78 252
12703.84 276
12704.91 251
12705.97 263
12707.04 222
12708.10 276
12709.17 266
12710.23 238
12711.30 237
12712.36 266
12713.43 264
12714.49 242
12715.56 264
12716.62 295
12717.69 313
12718.75 232
12719.82 245
12720.88 223
12721.95 258
12723.02 247
12724.08 257
12725.15 222
12726.21 236
12727.28 242
12728.34 254
12729.41 241
12730.48 234
12731.54 250
12732.61 258
12733.67 268
12734.74 252
12735.81 273
12736.87 269
12737.94 285
12739.00 267
12740.07 249
12741.14 230
12742.20 222
12743.27 226
12744.34 246
12745.40 236
12746.47 217
12747.54 288
12748.60 241
12749.67 253
12750.74 238
12751.80 247
12752.87 231
12753.94 270
12755.00 241
12756.07 219
12757.14 205
12758.20 251
12759.27 271
12760.34 269
12761.40 225
12762.47 228
12763.54 252
12764.61 260
12765.67 232
12766.74 207
12767.81 224
12768.88 219
12769.94 229
12771.01 240
12772.08 290
12773.15 282
12774.21 264
12775.28 210
12776.35 218
12777.42 224
12778.49 222
12779.55 241
12780.62 205
12781.69 199
12782.76 227
12783.83 178
12784.89 190
12785.96 201
12787.03 207
12788.10 220
12789.17 248
12790.23 259
12791.30 251
12792.37 247
12793.44 198
12794.51 249
12795.58 246
12796.65 237
12797.71 233
12798.78 239
12799.85 246
12800.92 218
12801.99 225
12803.06 241
12804.13 264
12805.20 223
12806.27 249
12807.33 249
12808.40 236
12809.47 230
12810.54 210
12811.61 254
12812.68 221
12813.75 222
12814.82 214
12815.89 207
12816.96 221
12818.03 251
12819.10 240
12820.17 248
12821.24 266
12822.31 217
12823.38 215
12824.45 231
12825.52 219
12826.59 228
12827.66 242
12828.73 222
12829.80 210
12830.87 259
12831.94 269
12833.01 192
12834.08 219
12835.15 221
12836.22 231
12837.29 217
12838.36 224
12839.43 231
12840.50 193
12841.57 190
12842.64 195
12843.71 192
12844.78 194
12845.85 186
12846.92 187
12847.99 217
12849.06 191
12850.13 213
12851.21 216
12852.28 231
12853.35 215
12854.42 198
12855.49 235
12856.56 219
12857.63 219
12858.70 214
12859.77 221
12860.85 225
12861.92 227
12862.99 225
12864.06 206
12865.13 199
12866.20 229
12867.27 196
12868.35 248
12869.42 261
12870.49 249
12871.56 258
12872.63 217
12873.71 243
12874.78 230
12875.85 216
12876.92 257
12877.99 225
12879.07 186
12880.14 197
12881.21 211
12882.28 223
12883.35 207
12884.43 220
12885.50 203
12886.57 235
12887.64 248
12888.72 244
12889.79 222
12890.86 196
12891.93 247
12893.01 213
12894.08 184
12895.15 207
12896.22 222
12897.30 212
12898.37 224
12899.44 227
12900.52 221
12901.59 203
12902.66 213
12903.74 204
12904.81 212
12905.88 197
12906.96 210
12908.03 222
12909.10 227
12910.18 205
12911.25 219
12912.32 222
12913.40 221
12914.47 212
12915.54 245
12916.62 213
12917.69 208
12918.76 220
12919.84 203
12920.91 202
12921.99 233
12923.06 207
12924.13 192
12925.21 222
12926.28 213
12927.36 233
12928.43 187
12929.50 211
12930.58 232
12931.65 195
12932.73 201
12933.80 207
12934.88 248
12935.95 220
12937.02 213
12938.10 193
12939.17 186
12940.25 216
12941.32 199
12942.40 204
12943.47 186
12944.55 190
12945.62 196
12946.70 214
12947.77 203
12948.85 197
12949.92 228
12951.00 220
12952.07 188
12953.15 188
12954.22 198
12955.30 214
12956.37 196
12957.45 222
12958.52 219
12959.60 211
12960.68 214
12961.75 202
12962.83 209
12963.90 194
12964.98 224
12966.05 224
12967.13 182
12968.20 194
12969.28 224
12970.36 196
12971.43 192
12972.51 216
12973.58 197
12974.66 240
12975.74 204
12976.81 221
12977.89 203
12978.97 214
12980.04 175
12981.12 211
12982.19 215
12983.27 230
12984.35 186
12985.42 195
12986.50 179
12987.58 205
12988.65 201
12989.73 198
12990.81 224
12991.88 198
12992.96 191
12994.04 205
12995.11 194
12996.19 183
12997.27 209
12998.35 211
12999.42 191
13000.50 184
13001.58 219
13002.65 219
13003.73 212
13004.81 179
13005.89 206
13006.96 211
13008.04 197
13009.12 204
13010.20 186
13011.27 220
13012.35 228
13013.43 272
13014.51 227
13015.58 203
13016.66 206
13017.74 252
13018.82 221
13019.90 204
13020.97 220
13022.05 194
13023.13 212
13024.21 203
13025.29 197
13026.37 219
13027.44 216
13028.52 214
13029.60 191
13030.68 226
13031.76 217
13032.84 209
13033.91 211
13034.99 207
13036.07 236
13037.15 222
13038.23 196
13039.31 220
13040.39 209
13041.46 174
13042.54 199
13043.62 231
13044.70 208
13045.78 184
13046.86 198
13047.94 202
13049.02 187
13050.10 181
13051.18 199
13052.26 196
13053.34 192
13054.41 220
13055.49 194
13056.57 188
13057.65 212
13058.73 208
13059.81 225
13060.89 200
13061.97 234
13063.05 209
13064.13 237
13065.21 209
13066.29 202
13067.37 202
13068.45 230
13069.53 227
13070.61 218
13071.69 209
13072.77 190
13073.85 196
13074.93 179
13076.01 236
13077.09 197
13078.17 212
13079.25 213
13080.33 225
13081.41 190
13082.49 232
13083.58 211
13084.66 225
13085.74 197
13086.82 236
13087.90 208
13088.98 213
13090.06 193
13091.14 223
13092.22 238
13093.30 227
13094.38 226
13095.46 206
13096.55 194
13097.63 194
13098.71 212
13099.79 196
13100.87 219
13101.95 217
13103.03 227
13104.12 198
13105.20 212
13106.28 178
13107.36 207
13108.44 218
13109.52 229
13110.60 201
13111.69 199
13112.77 207
13113.85 202
13114.93 210
13116.01 191
13117.10 225
13118.18 193
13119.26 230
13120.34 231
13121.42 204
13122.51 204
13123.59 181
13124.67 190
13125.75 207
13126.84 217
13127.92 200
13129.00 194
13130.08 212
13131.17 219
13132.25 203
13133.33 237
13134.41 183
13135.50 219
13136.58 211
13137.66 191
13138.75 181
13139.83 217
13140.91 217
13141.99 170
13143.08 213
13144.16 187
13145.24 176
13146.33 190
13147.41 197
13148.49 186
13149.58 197
13150.66 200
13151.74 252
13152.83 217
13153.91 186
13154.99 182
13156.08 233
13157.16 205
13158.25 215
13159.33 215
13160.41 225
13161.50 201
13162.58 187
13163.66 182
13164.75 205
13165.83 209
13166.92 219
13168.00 242
13169.08 183
13170.17 198
13171.25 209
13172.34 229
13173.42 196
13174.51 197
13175.59 206
13176.67 190
13177.76 173
13178.84 197
13179.93 201
13181.01 209
13182.10 204
13183.18 200
13184.27 222
13185.35 204
13186.44 194
13187.52 206
13188.61 198
13189.69 203
13190.78 197
13191.86 216
13192.95 207
13194.03 190
13195.12 195
13196.20 205
13197.29 195
13198.37 211
13199.46 214
13200.54 215
13201.63 218
13202.72 221
13203.80 190
13204.89 220
13205.97 197
13207.06 215
13208.14 204
13209.23 198
13210.32 214
13211.40 215
13212.49 204
13213.57 208
13214.66 217
13215.75 199
13216.83 227
13217.92 190
13219.00 218
13220.09 226
13221.18 242
13222.26 232
13223.35 203
13224.44 189
13225.52 215
13226.61 225
13227.70 210
13228.78 191
13229.87 184
13230.96 212
13232.04 224
13233.13 196
13234.22 189
13235.30 211
13236.39 197
13237.48 239
13238.56 199
13239.65 224
13240.74 240
13241.82 240
13242.91 200
13244.00 183
13245.09 206
13246.17 226
13247.26 217
13248.35 237
13249.44 236
13250.52 184
13251.61 234
13252.70 216
13253.79 200
13254.87 187
13255.96 211
13257.05 200
13258.14 215
13259.23 194
13260.31 184
13261.40 218
13262.49 222
13263.58 222
13264.67 187
13265.75 192
13266.84 214
13267.93 241
13269.02 198
13270.11 216
13271.19 213
13272.28 246
13273.37 217
13274.46 222
13275.55 209
13276.64 196
13277.73 200
13278.81 234
13279.90 205
13280.99 219
13282.08 223
13283.17 234
13284.26 231
13285.35 232
13286.44 235
13287.53 219
13288.61 233
13289.70 186
13290.79 225
13291.88 198
13292.97 229
13294.06 235
13295.15 231
13296.24 243
13297.33 230
13298.42 263
13299.51 243
13300.60 253
13301.69 228
13302.78 219
13303.87 232
13304.96 234
13306.05 239
13307.14 235
13308.23 248
13309.32 222
13310.41 256
13311.50 240
13312.59 248
13313.68 215
13314.77 233
13315.86 214
13316.95 209
13318.04 208
13319.13 245
13320.22 219
13321.31 217
13322.40 223
13323.49 255
13324.58 259
13325.67 251
13326.76 197
13327.85 220
13328.94 268
13330.03 205
13331.12 218
13332.21 197
13333.31 218
13334.40 216
13335.49 227
13336.58 215
13337.67 201
13338.76 189
13339.85 206
13340.94 249
13342.03 240
13343.13 219
13344.22 223
13345.31 239
13346.40 247
13347.49 247
13348.58 214
13349.67 241
13350.77 245
13351.86 234
13352.95 259
13354.04 239
13355.13 214
13356.22 257
13357.32 206
13358.41 260
13359.50 253
13360.59 248
13361.68 232
13362.78 222
13363.87 244
13364.96 253
13366.05 262
13367.15 239
13368.24 243
13369.33 237
13370.42 250
13371.52 265
13372.61 257
13373.70 237
13374.79 284
13375.89 273
13376.98 249
13378.07 248
13379.16 244
13380.26 263
13381.35 242
13382.44 232
13383.54 244
13384.63 200
13385.72 232
13386.82 206
13387.91 223
13389.00 213
13390.09 223
13391.19 236
13392.28 195
13393.37 252
13394.47 218
13395.56 185
13396.66 235
13397.75 251
13398.84 233
13399.94 209
13401.03 239
13402.12 249
13403.22 231
13404.31 250
13405.40 224
13406.50 226
13407.59 213
13408.69 250
13409.78 223
13410.88 190
13411.97 226
13413.06 210
13414.16 233
13415.25 222
13416.35 223
13417.44 220
13418.53 224
13419.63 205
13420.72 212
13421.82 228
13422.91 242
13424.01 225
13425.10 227
13426.20 216
13427.29 204
13428.39 207
13429.48 247
13430.58 245
13431.67 207
13432.77 221
13433.86 214
13434.96 244
13436.05 224
13437.15 234
13438.24 264
13439.34 231
13440.43 219
13441.53 250
13442.62 240
13443.72 230
13444.81 223
13445.91 219
13447.01 237
13448.10 216
13449.20 231
13450.29 245
13451.39 241
13452.48 253
13453.58 217
13454.68 225
13455.77 232
13456.87 227
13457.96 201
13459.06 243
13460.16 226
13461.25 242
13462.35 207
13463.44 210
13464.54 217
13465.64 227
13466.73 225
13467.83 258
13468.93 237
13470.02 239
13471.12 225
13472.22 226
13473.31 207
13474.41 235
13475.51 257
13476.60 247
13477.70 240
13478.80 230
13479.89 247
13480.99 231
13482.09 200
13483.18 213
13484.28 263
13485.38 250
13486.48 240
13487.57 218
13488.67 212
13489.77 255
13490.87 246
13491.96 209
13493.06 255
13494.16 247
13495.26 252
13496.35 248
13497.45 228
13498.55 260
13499.65 253
13500.74 258
13501.84 254
13502.94 270
13504.04 225
13505.14 256
13506.23 227
13507.33 242
13508.43 245
13509.53 226
13510.63 285
13511.72 246
13512.82 228
13513.92 238
13515.02 233
13516.12 244
13517.22 267
13518.31 231
13519.41 214
13520.51 268
13521.61 239
13522.71 231
13523.81 211
13524.91 189
13526.01 211
13527.10 220
13528.20 217
13529.30 194
13530.40 224
13531.50 222
13532.60 172
13533.70 238
13534.80 209
13535.90 221
13537.00 236
13538.09 221
13539.19 232
13540.29 244
13541.39 240
13542.49 212
13543.59 227
13544.69 226
13545.79 235
13546.89 208
13547.99 210
13549.09 202
13550.19 243
13551.29 241
13552.39 245
13553.49 248
13554.59 224
13555.69 211
13556.79 217
13557.89 244
13558.99 235
13560.09 197
13561.19 226
13562.29 254
13563.39 207
13564.49 216
13565.59 232
13566.69 205
13567.79 199
13568.89 229
13569.99 225
13571.09 211
13572.20 217
13573.30 179
13574.40 205
13575.50 207
13576.60 210
13577.70 211
13578.80 204
13579.90 222
13581.00 241
13582.10 231
13583.20 201
13584.31 199
13585.41 225
13586.51 211
13587.61 177
13588.71 221
13589.81 218
13590.91 202
13592.02 225
13593.12 235
13594.22 185
13595.32 205
13596.42 227
13597.52 216
13598.63 188
13599.73 228
13600.83 224
13601.93 228
13603.03 226
13604.14 224
13605.24 223
13606.34 213
13607.44 212
13608.54 236
13609.65 225
13610.75 253
13611.85 207
13612.95 216
13614.06 203
13615.16 216
13616.26 240
13617.36 240
13618.47 208
13619.57 241
13620.67 257
13621.77 243
13622.88 239
13623.98 196
13625.08 243
13626.18 229
13627.29 230
13628.39 220
13629.49 224
13630.60 197
13631.70 214
13632.80 239
13633.91 224
13635.01 219
13636.11 186
13637.22 213
13638.32 199
13639.42 213
13640.53 212
13641.63 217
13642.73 216
13643.84 195
13644.94 220
13646.04 197
13647.15 196
13648.25 208
13649.36 206
13650.46 230
13651.56 218
13652.67 220
13653.77 208
13654.88 227
13655.98 208
13657.08 183
13658.19 205
13659.29 190
13660.40 205
13661.50 208
13662.60 226
13663.71 201
13664.81 245
13665.92 225
13667.02 185
13668.13 192
13669.23 201
13670.34 200
13671.44 181
13672.55 203
13673.65 177
13674.76 201
13675.86 201
13676.97 207
13678.07 216
13679.18 225
13680.28 202
13681.39 224
13682.49 214
13683.60 183
13684.70 212
13685.81 240
13686.91 221
13688.02 192
13689.12 222
13690.23 217
13691.33 201
13692.44 203
13693.55 214
13694.65 202
13695.76 193
13696.86 205
13697.97 193
13699.07 161
13700.18 183
13701.29 217
13702.39 223
13703.50 194
13704.60 173
13705.71 190
13706.82 207
13707.92 198
13709.03 193
13710.14 204
13711.24 182
13712.35 191
13713.45 204
13714.56 183
13715.67 214
13716.77 203
13717.88 202
13718.99 205
13720.09 242
13721.20 184
13722.31 219
13723.41 219
13724.52 198
13725.63 225
13726.74 215
13727.84 206
13728.95 192
13730.06 182
13731.16 209
13732.27 212
13733.38 187
13734.49 193
13735.59 192
13736.70 236
13737.81 215
13738.91 216
13740.02 220
13741.13 214
13742.24 192
13743.35 224
13744.45 226
13745.56 208
13746.67 211
13747.78 227
13748.88 202
13749.99 203
13751.10 212
13752.21 207
13753.32 231
13754.42 230
13755.53 214
13756.64 245
13757.75 186
13758.86 185
13759.97 226
13761.07 221
13762.18 212
13763.29 193
13764.40 211
13765.51 191
13766.62 211
13767.72 189
13768.83 198
13769.94 226
13771.05 210
13772.16 255
13773.27 242
13774.38 251
13775.49 242
13776.60 257
13777.70 230
13778.81 282
13779.92 242
13781.03 217
13782.14 251
13783.25 233
13784.36 238
13785.47 214
13786.58 219
13787.69 182
13788.80 198
13789.91 186
13791.02 208
13792.13 176
13793.24 244
13794.35 206
13795.45 190
13796.56 218
13797.67 198
13798.78 186
13799.89 210
13801.00 236
13802.11 205
13803.22 211
13804.33 191
13805.44 226
13806.55 215
13807.67 207
13808.78 240
13809.89 228
13811.00 211
13812.11 225
13813.22 204
13814.33 218
13815.44 202
13816.55 226
13817.66 237
13818.77 218
13819.88 218
13820.99 214
13822.10 212
13823.21 235
13824.32 231
13825.44 220
13826.55 212
13827.66 203
13828.77 191
13829.88 234
13830.99 217
13832.10 175
13833.21 188
13834.32 206
13835.44 225
13836.55 204
13837.66 219
13838.77 197
13839.88 178
13840.99 197
13842.10 182
13843.22 202
13844.33 199
13845.44 205
13846.55 190
13847.66 200
13848.78 200
13849.89 178
13851.00 227
13852.11 203
13853.22 162
13854.34 174
13855.45 208
13856.56 195
13857.67 183
13858.78 158
13859.90 214
13861.01 207
13862.12 206
13863.23 203
13864.35 173
13865.46 151
13866.57 195
13867.68 205
13868.80 148
13869.91 177
13871.02 186
13872.14 216
13873.25 197
13874.36 167
13875.47 181
13876.59 221
13877.70 212
13878.81 200
13879.93 202
13881.04 170
13882.15 203
13883.27 199
13884.38 192
13885.49 215
13886.61 202
13887.72 218
13888.83 187
13889.95 204
13891.06 208
13892.17 191
13893.29 182
13894.40 185
13895.52 185
13896.63 204
13897.74 221
13898.86 219
13899.97 186
13901.09 177
13902.20 172
13903.31 208
13904.43 198
13905.54 175
13906.66 187
13907.77 202
13908.89 191
13910.00 188
13911.11 180
13912.23 218
13913.34 205
13914.46 195
13915.57 190
13916.69 206
13917.80 201
13918.92 191
13920.03 217
13921.15 205
13922.26 195
13923.38 188
13924.49 209
13925.61 193
13926.72 194
13927.84 196
13928.95 201
13930.07 185
13931.18 182
13932.30 191
13933.41 186
13934.53 172
13935.64 191
13936.76 184
13937.87 216
13938.99 180
13940.10 174
13941.22 204
13942.34 206
13943.45 218
13944.57 176
13945.68 225
13946.80 185
13947.91 216
13949.03 179
13950.15 185
13951.26 193
13952.38 177
13953.49 225
13954.61 215
13955.73 182
13956.84 167
13957.96 198
13959.08 196
13960.19 216
13961.31 223
13962.43 174
13963.54 204
13964.66 185
13965.78 169
13966.89 215
13968.01 194
13969.13 175
13970.24 171
13971.36 171
13972.48 215
13973.59 169
13974.71 194
13975.83 197
13976.94 213
13978.06 213
13979.18 198
13980.30 187
13981.41 185
13982.53 187
13983.65 188
13984.76 205
13985.88 202
13987.00 238
13988.12 191
13989.23 178
13990.35 163
13991.47 192
13992.59 176
13993.71 209
13994.82 170
13995.94 196
13997.06 196
13998.18 171
13999.29 197
14000.41 196
14001.53 199
14002.65 165
14003.77 203
14004.88 202
14006.00 188
14007.12 192
14008.24 193
14009.36 187
14010.48 205
14011.59 221
14012.71 209
14013.83 205
14014.95 193
14016.07 173
14017.19 192
14018.31 188
14019.43 186
14020.54 209
14021.66 197
14022.78 185
14023.90 195
14025.02 204
14026.14 182
14027.26 214
14028.38 199
14029.50 174
14030.62 176
14031.73 173
14032.85 191
14033.97 222
14035.09 198
14036.21 199
14037.33 207
14038.45 200
14039.57 205
14040.69 159
14041.81 163
14042.93 185
14044.05 203
14045.17 220
14046.29 219
14047.41 175
14048.53 180
14049.65 192
14050.77 182
14051.89 165
14053.01 156
14054.13 214
14055.25 212
14056.37 257
14057.49 229
14058.61 212
14059.73 233
14060.85 249
14061.97 205
14063.09 216
14064.21 228
14065.33 220
14066.45 219
14067.57 208
14068.70 215
14069.82 214
14070.94 220
14072.06 248
14073.18 233
14074.30 221
14075.42 214
14076.54 244
14077.66 224
14078.78 226
14079.91 216
14081.03 227
14082.15 212
14083.27 223
14084.39 205
14085.51 235
14086.63 240
14087.75 243
14088.88 255
14090.00 235
14091.12 230
14092.24 267
14093.36 266
14094.48 288
14095.61 266
14096.73 261
14097.85 290
14098.97 284
14100.09 276
14101.22 296
14102.34 289
14103.46 333
14104.58 297
14105.71 227
14106.83 283
14107.95 218
14109.07 262
14110.19 231
14111.32 215
14112.44 199
14113.56 233
14114.68 228
14115.81 238
14116.93 215
14118.05 218
14119.18 195
14120.30 190
14121.42 199
14122.54 237
14123.67 216
14124.79 225
14125.91 223
14127.04 205
14128.16 203
14129.28 189
14130.41 214
14131.53 182
14132.65 199
14133.78 199
14134.90 226
14136.02 198
14137.15 219
14138.27 231
14139.39 228
14140.52 206
14141.64 208
14142.76 214
14143.89 208
14145.01 225
14146.13 215
14147.26 211
14148.38 173
14149.51 217
14150.63 192
14151.75 216
14152.88 213
14154.00 216
14155.13 196
14156.25 207
14157.38 218
14158.50 177
14159.62 198
14160.75 197
14161.87 192
14163.00 201
14164.12 202
14165.25 181
14166.37 190
14167.50 186
14168.62 203
14169.75 188
14170.87 186
14172.00 219
14173.12 224
14174.25 212
14175.37 211
14176.50 205
14177.62 176
14178.75 186
14179.87 198
14181.00 215
14182.12 190
14183.25 202
14184.37 212
14185.50 205
14186.62 168
14187.75 176
14188.87 207
14190.00 207
14191.13 182
14192.25 193
14193.38 151
14194.50 175
14195.63 197
14196.75 215
14197.88 205
14199.01 163
14200.13 208
14201.26 214
14202.38 206
14203.51 188
14204.64 189
14205.76 210
14206.89 195
14208.01 185
14209.14 207
14210.27 225
14211.39 179
14212.52 209
14213.65 190
14214.77 211
14215.90 169
14217.03 219
14218.15 206
14219.28 188
14220.41 173
14221.53 215
14222.66 189
14223.79 184
14224.91 183
14226.04 181
14227.17 203
14228.30 182
14229.42 180
14230.55 186
14231.68 210
14232.80 184
14233.93 187
14235.06 195
14236.19 206
14237.31 203
14238.44 216
14239.57 190
14240.70 191
14241.82 191
14242.95 211
14244.08 202
14245.21 168
14246.34 163
14247.46 205
14248.59 210
14249.72 178
14250.85 226
14251.98 199
14253.10 171
14254.23 177
14255.36 183
14256.49 180
14257.62 180
14258.74 178
14259.87 211
14261.00 202
14262.13 217
14263.26 173
14264.39 175
14265.52 184
14266.64 165
14267.77 191
14268.90 141
14270.03 166
14271.16 194
14272.29 188
14273.42 160
14274.55 157
14275.68 165
14276.80 190
14277.93 179
14279.06 183
14280.19 197
14281.32 202
14282.45 215
14283.58 168
14284.71 176
14285.84 149
14286.97 182
14288.10 190
14289.23 182
14290.36 191
14291.49 165
14292.62 194
14293.75 194
14294.87 175
14296.00 151
14297.13 196
14298.26 196
14299.39 168
14300.52 163
14301.65 188
14302.78 164
14303.91 184
14305.04 152
14306.17 173
14307.31 172
14308.44 180
14309.57 170
14310.70 174
14311.83 166
14312.96 175
14314.09 212
14315.22 194
14316.35 175
14317.48 182
14318.61 195
14319.74 150
14320.87 155
14322.00 161
14323.13 208
14324.26 172
14325.40 173
14326.53 151
14327.66 161
14328.79 163
14329.92 149
14331.05 183
14332.18 190
14333.31 140
14334.44 171
14335.58 188
14336.71 153
14337.84 155
14338.97 150
14340.10 182
14341.23 182
14342.37 163
14343.50 154
14344.63 155
14345.76 141
14346.89 174
14348.02 172
14349.16 140
14350.29 186
14351.42 165
14352.55 191
14353.68 168
14354.82 177
14355.95 211
14357.08 205
14358.21 165
14359.35 178
14360.48 160
14361.61 152
14362.74 183
14363.87 158
14365.01 135
14366.14 136
14367.27 163
14368.41 176
14369.54 202
14370.67 150
14371.80 156
14372.94 166
14374.07 197
14375.20 169
14376.34 180
14377.47 180
14378.60 183
14379.73 159
14380.87 185
14382.00 193
14383.13 156
14384.27 163
14385.40 170
14386.53 171
14387.67 169
14388.80 153
14389.93 187
14391.07 171
14392.20 146
14393.34 185
14394.47 181
14395.60 160
14396.74 155
14397.87 150
14399.00 194
14400.14 167
14401.27 189
14402.41 159
14403.54 182
14404.67 188
14405.81 195
14406.94 181
14408.08 175
14409.21 163
14410.35 193
14411.48 171
14412.61 163
14413.75 130
14414.88 171
14416.02 179
14417.15 137
14418.29 129
14419.42 158
14420.56 189
14421.69 155
14422.83 167
14423.96 162
14425.10 151
14426.23 163
14427.37 160
14428.50 165
14429.64 169
14430.77 155
14431.91 185
14433.04 176
14434.18 162
14435.31 188
14436.45 171
14437.58 166
14438.72 158
14439.85 168
14440.99 166
14442.13 171
14443.26 177
14444.40 182
14445.53 177
14446.67 167
14447.80 172
14448.94 165
14450.08 199
14451.21 164
14452.35 182
14453.48 176
14454.62 181
14455.76 165
14456.89 159
14458.03 180
14459.16 184
14460.30 173
14461.44 184
14462.57 183
14463.71 155
14464.85 174
14465.98 187
14467.12 226
14468.26 183
14469.39 186
14470.53 201
14471.67 187
14472.80 171
14473.94 206
14475.08 195
14476.21 175
14477.35 180
14478.49 178
14479.62 169
14480.76 197
14481.90 222
14483.04 198
14484.17 204
14485.31 154
14486.45 168
14487.59 195
14488.72 173
14489.86 186
14491.00 171
14492.14 182
14493.27 177
14494.41 169
14495.55 171
14496.69 176
14497.82 187
14498.96 186
14500.10 157
14501.24 182
14502.38 181
14503.51 187
14504.65 165
14505.79 176
14506.93 178
14508.07 176
14509.20 153
14510.34 152
14511.48 192
14512.62 185
14513.76 158
14514.90 153
14516.03 161
14517.17 179
14518.31 173
14519.45 162
14520.59 185
14521.73 160
14522.87 185
14524.01 182
14525.14 184
14526.28 160
14527.42 139
14528.56 160
14529.70 187
14530.84 156
14531.98 198
14533.12 200
14534.26 183
14535.40 174
14536.54 157
14537.67 186
14538.81 197
14539.95 184
14541.09 166
14542.23 160
14543.37 180
14544.51 189
14545.65 176
14546.79 185
14547.93 160
14549.07 179
14550.21 179
14551.35 181
14552.49 175
14553.63 160
14554.77 182
14555.91 151
14557.05 164
14558.19 157
14559.33 152
14560.47 159
14561.61 140
14562.75 153
14563.89 166
14565.03 177
14566.17 176
14567.31 170
14568.45 156
14569.60 157
14570.74 134
14571.88 149
14573.02 167
14574.16 179
14575.30 160
14576.44 174
14577.58 149
14578.72 158
14579.86 176
14581.00 167
14582.14 148
14583.29 167
14584.43 183
14585.57 176
14586.71 181
14587.85 180
14588.99 178
14590.13 155
14591.28 171
14592.42 175
14593.56 186
14594.70 183
14595.84 190
14596.98 179
14598.13 216
14599.27 182
14600.41 186
14601.55 179
14602.69 163
14603.83 195
14604.98 194
14606.12 170
14607.26 166
14608.40 178
14609.54 157
14610.69 159
14611.83 155
14612.97 161
14614.11 158
14615.26 169
14616.40 184
14617.54 187
14618.68 185
14619.83 190
14620.97 233
14622.11 172
14623.25 194
14624.40 186
14625.54 173
14626.68 180
14627.83 150
14628.97 168
14630.11 182
14631.25 208
14632.40 194
14633.54 171
14634.68 174
14635.83 198
14636.97 194
14638.11 191
14639.26 174
14640.40 221
14641.54 218
14642.69 192
14643.83 175
14644.97 195
14646.12 178
14647.26 172
14648.41 180
14649.55 130
14650.69 148
14651.84 174
14652.98 190
14654.13 169
14655.27 180
14656.41 164
14657.56 168
14658.70 161
14659.85 165
14660.99 155
14662.13 182
14663.28 185
14664.42 182
14665.57 135
14666.71 155
14667.86 149
14669.00 162
14670.14 163
14671.29 170
14672.43 174
14673.58 199
14674.72 170
14675.87 151
14677.01 170
14678.16 161
14679.30 183
14680.45 163
14681.59 166
14682.74 185
14683.88 149
14685.03 144
14686.17 161
14687.32 171
14688.46 159
14689.61 163
14690.75 173
14691.90 160
14693.05 170
14694.19 175
14695.34 176
14696.48 139
14697.63 140
14698.77 168
14699.92 177
14701.06 139
14702.21 138
14703.36 158
14704.50 140
14705.65 145
14706.79 150
14707.94 175
14709.09 171
14710.23 163
14711.38 150
14712.53 171
14713.67 158
14714.82 161
14715.96 165
14717.11 136
14718.26 147
14719.40 148
14720.55 150
14721.70 156
14722.84 153
14723.99 171
14725.14 178
14726.28 180
14727.43 130
14728.58 154
14729.72 184
14730.87 160
14732.02 130
14733.16 161
14734.31 125
14735.46 145
14736.61 148
14737.75 159
14738.90 180
14740.05 167
14741.20 157
14742.34 176
14743.49 150
14744.64 151
14745.79 161
14746.93 167
14748.08 151
14749.23 142
14750.38 144
14751.52 166
14752.67 169
14753.82 153
14754.97 156
14756.11 135
14757.26 141
14758.41 166
14759.56 181
14760.71 134
14761.86 154
14763.00 191
14764.15 161
14765.30 176
14766.45 178
14767.60 142
14768.74 123
14769.89 148
14771.04 166
14772.19 146
14773.34 149
14774.49 179
14775.64 144
14776.79 147
14777.93 148
14779.08 153
14780.23 161
14781.38 144
14782.53 169
14783.68 175
14784.83 150
14785.98 144
14787.13 164
14788.28 177
14789.42 151
14790.57 168
14791.72 155
14792.87 171
14794.02 162
14795.17 151
14796.32 174
14797.47 186
14798.62 201
14799.77 140
14800.92 152
14802.07 160
14803.22 151
14804.37 138
14805.52 149
14806.67 137
14807.82 159
14808.97 168
14810.12 154
14811.27 138
14812.42 134
14813.57 168
14814.72 147
14815.87 135
14817.02 130
14818.17 172
14819.32 167
14820.47 128
14821.62 134
14822.77 155
14823.92 149
14825.07 151
14826.22 136
14827.37 152
14828.52 129
14829.68 127
14830.83 155
14831.98 166
14833.13 158
14834.28 146
14835.43 159
14836.58 127
14837.73 131
14838.88 149
14840.03 156
14841.19 156
14842.34 152
14843.49 173
14844.64 159
14845.79 134
14846.94 147
14848.09 149
14849.25 133
14850.40 132
14851.55 161
14852.70 153
14853.85 164
14855.00 114
14856.16 151
14857.31 138
14858.46 152
14859.61 143
14860.76 148
14861.92 161
14863.07 152
14864.22 164
14865.37 133
14866.52 141
14867.68 129
14868.83 167
14869.98 147
14871.13 152
14872.29 144
14873.44 142
14874.59 150
14875.74 149
14876.90 152
14878.05 159
14879.20 140
14880.36 131
14881.51 128
14882.66 143
14883.81 143
14884.97 129
14886.12 126
14887.27 157
14888.43 137
14889.58 176
14890.73 147
14891.89 146
14893.04 130
14894.19 149
14895.35 147
14896.50 169
14897.65 137
14898.81 125
14899.96 140
14901.11 137
14902.27 129
14903.42 154
14904.57 143
14905.73 125
14906.88 143
14908.04 139
14909.19 146
14910.34 134
14911.50 125
14912.65 142
14913.81 135
14914.96 137
14916.11 165
14917.27 171
14918.42 118
14919.58 140
14920.73 158
14921.88 161
14923.04 134
14924.19 140
14925.35 151
14926.50 161
14927.66 172
14928.81 159
14929.97 131
14931.12 139
14932.28 130
14933.43 155
14934.59 130
14935.74 140
14936.90 113
14938.05 164
14939.21 146
14940.36 125
14941.52 120
14942.67 143
14943.83 165
14944.98 134
14946.14 136
14947.29 125
14948.45 143
14949.60 135
14950.76 135
14951.91 120
14953.07 128
14954.23 130
14955.38 125
14956.54 136
14957.69 123
14958.85 125
14960.00 142
14961.16 139
14962.32 130
14963.47 146
14964.63 177
14965.78 174
14966.94 126
14968.10 139
14969.25 135
14970.41 141
14971.57 152
14972.72 142
14973.88 148
14975.04 126
14976.19 150
14977.35 136
14978.50 133
14979.66 132
14980.82 134
14981.97 143
14983.13 128
14984.29 120
14985.45 139
14986.60 148
14987.76 140
14988.92 134
14990.07 139
14991.23 146
14992.39 114
14993.54 154
14994.70 141
14995.86 169
14997.02 142
14998.17 137
14999.33 132
15000.49 134
15001.65 141
15002.80 159
15003.96 142
15005.12 171
15006.28 146
15007.43 133
15008.59 138
15009.75 137
15010.91 139
15012.07 143
15013.22 133
15014.38 156
15015.54 139
15016.70 144
15017.86 147
15019.01 141
15020.17 176
15021.33 134
15022.49 116
15023.65 126
15024.81 153
15025.96 139
15027.12 134
15028.28 151
15029.44 134
15030.60 143
15031.76 144
15032.92 144
15034.07 137
15035.23 137
15036.39 122
15037.55 142
15038.71 113
15039.87 138
15041.03 135
15042.19 128
15043.35 134
15044.50 107
15045.66 124
15046.82 149
15047.98 124
15049.14 136
15050.30 138
15051.46 134
15052.62 133
15053.78 154
15054.94 152
15056.10 119
15057.26 149
15058.42 137
15059.58 150
15060.74 131
15061.90 121
15063.06 126
15064.22 148
15065.38 122
15066.54 128
15067.70 155
15068.86 127
15070.02 129
15071.18 125
15072.34 126
15073.50 123
15074.66 151
15075.82 145
15076.98 142
15078.14 129
15079.30 150
15080.46 138
15081.62 136
15082.78 129
15083.94 151
15085.10 165
15086.26 127
15087.42 135
15088.59 141
15089.75 145
15090.91 124
15092.07 124
15093.23 129
15094.39 124
15095.55 110
15096.71 129
15097.87 156
15099.04 159
15100.20 162
15101.36 131
15102.52 111
15103.68 111
15104.84 142
15106.00 126
15107.17 138
15108.33 133
15109.49 147
15110.65 118
15111.81 132
15112.97 157
15114.14 152
15115.30 131
15116.46 124
15117.62 123
15118.78 144
15119.95 149
15121.11 141
15122.27 138
15123.43 135
15124.59 130
15125.76 122
15126.92 152
15128.08 117
15129.24 118
15130.41 159
15131.57 147
15132.73 142
15133.89 121
15135.06 114
15136.22 154
15137.38 139
15138.54 145
15139.71 116
15140.87 132
15142.03 144
15143.20 131
15144.36 149
15145.52 133
15146.69 172
15147.85 121
15149.01 149
15150.17 166
15151.34 138
15152.50 126
15153.66 132
15154.83 149
15155.99 126
15157.16 121
15158.32 142
15159.48 134
15160.65 144
15161.81 136
15162.97 139
15164.14 144
15165.30 147
15166.46 130
15167.63 148
15168.79 131
15169.96 129
15171.12 138
15172.28 137
15173.45 139
15174.61 141
15175.78 138
15176.94 149
15178.11 144
15179.27 143
15180.43 119
15181.60 131
15182.76 138
15183.93 129
15185.09 123
15186.26 155
15187.42 132
15188.59 165
15189.75 138
15190.92 110
15192.08 135
15193.25 120
15194.41 135
15195.58 128
15196.74 137
15197.91 139
15199.07 141
15200.24 145
15201.40 160
15202.57 145
15203.73 124
15204.90 163
15206.06 156
15207.23 126
15208.39 112
15209.56 123
15210.72 136
15211.89 136
15213.06 139
15214.22 135
15215.39 134
15216.55 161
15217.72 138
15218.88 141
15220.05 143
15221.22 147
15222.38 122
15223.55 128
15224.71 149
15225.88 141
15227.05 140
15228.21 112
15229.38 134
15230.55 138
15231.71 157
15232.88 144
15234.05 123
15235.21 103
15236.38 128
15237.54 125
15238.71 148
15239.88 127
15241.04 144
15242.21 162
15243.38 125
15244.55 133
15245.71 106
15246.88 112
15248.05 124
15249.21 156
15250.38 154
15251.55 115
15252.71 130
15253.88 138
15255.05 134
15256.22 125
15257.38 113
15258.55 156
15259.72 149
15260.89 140
15262.05 135
15263.22 113
15264.39 131
15265.56 126
15266.72 127
15267.89 142
15269.06 150
15270.23 133
15271.40 156
15272.56 129
15273.73 136
15274.90 138
15276.07 147
15277.24 140
15278.40 148
15279.57 137
15280.74 126
15281.91 132
15283.08 151
15284.25 144
15285.41 155
15286.58 151
15287.75 103
15288.92 120
15290.09 130
15291.26 162
15292.43 134
15293.59 145
15294.76 141
15295.93 139
15297.10 124
15298.27 127
15299.44 112
15300.61 154
15301.78 116
15302.95 118
15304.12 125
15305.28 131
15306.45 135
15307.62 133
15308.79 136
15309.96 140
15311.13 139
15312.30 144
15313.47 117
15314.64 125
15315.81 136
15316.98 143
15318.15 135
15319.32 136
15320.49 120
15321.66 124
15322.83 167
15324.00 140
15325.17 134
15326.34 131
15327.51 128
15328.68 148
15329.85 103
15331.02 112
15332.19 135
15333.36 110
15334.53 137
15335.70 131
15336.87 136
15338.04 119
15339.21 148
15340.38 129
15341.55 127
15342.72 110
15343.89 127
15345.06 144
15346.23 138
15347.41 134
15348.58 132
15349.75 144
15350.92 134
15352.09 134
15353.26 130
15354.43 112
15355.60 131
15356.77 152
15357.94 127
15359.12 120
15360.29 125
15361.46 155
15362.63 146
15363.80 148
15364.97 140
15366.14 134
15367.32 116
15368.49 139
15369.66 134
15370.83 143
15372.00 145
15373.17 121
15374.35 140
15375.52 138
15376.69 175
15377.86 120
15379.03 124
15380.21 137
15381.38 143
15382.55 119
15383.72 126
15384.90 134
15386.07 140
15387.24 139
15388.41 127
15389.58 123
15390.76 146
15391.93 109
15393.10 128
15394.27 123
15395.45 122
15396.62 124
15397.79 128
15398.97 140
15400.14 139
15401.31 156
15402.48 129
15403.66 117
15404.83 121
15406.00 159
15407.18 149
15408.35 117
15409.52 123
15410.70 126
15411.87 161
15413.04 121
15414.22 139
15415.39 127
15416.56 168
15417.74 136
15418.91 142
15420.08 146
15421.26 122
15422.43 126
15423.60 132
15424.78 117
15425.95 117
15427.13 142
15428.30 148
15429.47 138
15430.65 123
15431.82 135
15433.00 141
15434.17 146
15435.34 142
15436.52 94
15437.69 133
15438.87 138
15440.04 148
15441.22 119
15442.39 157
15443.56 161
15444.74 130
15445.91 127
15447.09 123
15448.26 125
15449.44 136
15450.61 129
15451.79 129
15452.96 141
15454.14 147
15455.31 124
15456.49 141
15457.66 146
15458.84 120
15460.01 137
15461.19 147
15462.36 136
15463.54 128
15464.71 135
15465.89 134
15467.06 134
15468.24 135
15469.42 130
15470.59 135
15471.77 127
15472.94 135
15474.12 150
15475.29 135
15476.47 139
15477.64 120
15478.82 136
15480.00 160
15481.17 147
15482.35 131
15483.52 122
15484.70 132
15485.88 129
15487.05 118
15488.23 123
15489.41 137
15490.58 130
15491.76 127
15492.93 129
15494.11 122
15495.29 130
15496.46 132
15497.64 149
15498.82 107
15499.99 125
15501.17 137
15502.35 133
15503.52 114
15504.70 132
15505.88 139
15507.05 136
15508.23 128
15509.41 114
15510.59 130
15511.76 116
15512.94 146
15514.12 117
15515.29 130
15516.47 112
15517.65 127
15518.83 133
15520.00 155
15521.18 125
15522.36 124
15523.54 153
15524.71 132
15525.89 105
15527.07 129
15528.25 121
15529.42 147
15530.60 146
15531.78 146
15532.96 116
15534.14 118
15535.31 125
15536.49 118
15537.67 117
15538.85 120
15540.03 142
15541.20 134
15542.38 125
15543.56 97
15544.74 126
15545.92 108
15547.10 120
15548.27 118
15549.45 112
15550.63 124
15551.81 122
15552.99 129
15554.17 111
15555.35 122
15556.53 151
15557.70 130
15558.88 138
15560.06 141
15561.24 160
15562.42 158
15563.60 154
15564.78 120
15565.96 109
15567.14 121
15568.32 133
15569.50 117
15570.67 126
15571.85 123
15573.03 181
15574.21 133
15575.39 122
15576.57 168
15577.75 130
15578.93 133
15580.11 137
15581.29 113
15582.47 127
15583.65 133
15584.83 137
15586.01 145
15587.19 133
15588.37 153
15589.55 114
15590.73 140
15591.91 125
15593.09 144
15594.27 142
15595.45 136
15596.63 121
15597.81 113
15598.99 127
15600.17 105
15601.35 124
15602.53 156
15603.71 133
15604.90 121
15606.08 137
15607.26 135
15608.44 152
15609.62 143
15610.80 138
15611.98 123
15613.16 153
15614.34 115
15615.52 118
15616.70 134
15617.89 137
15619.07 141
15620.25 142
15621.43 127
15622.61 118
15623.79 139
15624.97 123
15626.15 125
15627.34 125
15628.52 152
15629.70 141
15630.88 130
15632.06 129
15633.24 138
15634.43 136
15635.61 133
15636.79 129
15637.97 135
15639.15 134
15640.34 129
15641.52 146
15642.70 123
15643.88 131
15645.06 130
15646.25 143
15647.43 123
15648.61 128
15649.79 134
15650.98 130
15652.16 143
15653.34 146
15654.52 153
15655.71 116
15656.89 137
15658.07 144
15659.25 121
15660.44 140
15661.62 123
15662.80 147
15663.98 123
15665.17 141
15666.35 143
15667.53 145
15668.72 142
15669.90 123
15671.08 161
15672.27 149
15673.45 137
15674.63 141
15675.82 140
15677.00 145
15678.18 139
15679.37 127
15680.55 137
15681.73 136
15682.92 142
15684.10 156
15685.28 131
15686.47 137
15687.65 182
15688.84 154
15690.02 156
15691.20 151
15692.39 156
15693.57 144
15694.76 138
15695.94 113
15697.12 135
15698.31 143
15699.49 131
15700.68 143
15701.86 149
15703.05 145
15704.23 147
15705.41 135
15706.60 153
15707.78 156
15708.97 140
15710.15 150
15711.34 166
15712.52 162
15713.71 144
15714.89 146
15716.08 129
15717.26 152
15718.45 167
15719.63 149
15720.82 137
15722.00 147
15723.19 131
15724.37 144
15725.56 175
15726.74 156
15727.93 150
15729.11 166
15730.30 144
15731.48 152
15732.67 163
15733.85 144
15735.04 155
15736.23 132
15737.41 150
15738.60 128
15739.78 130
15740.97 131
15742.15 144
15743.34 167
15744.53 143
15745.71 141
15746.90 158
15748.08 166
15749.27 149
15750.46 143
15751.64 144
15752.83 129
15754.02 135
15755.20 162
15756.39 135
15757.57 157
15758.76 136
15759.95 153
15761.13 154
15762.32 146
15763.51 158
15764.69 153
15765.88 124
15767.07 134
15768.25 147
15769.44 158
15770.63 129
15771.82 120
15773.00 158
15774.19 163
15775.38 143
15776.56 129
15777.75 136
15778.94 115
15780.13 140
15781.31 147
15782.50 162
15783.69 155
15784.88 139
15786.06 166
15787.25 133
15788.44 126
15789.63 110
15790.81 149
15792.00 127
15793.19 134
15794.38 120
15795.56 127
15796.75 167
15797.94 138
15799.13 128
15800.32 140
15801.50 153
15802.69 131
15803.88 147
15805.07 151
15806.26 156
15807.45 136
15808.63 171
15809.82 140
15811.01 134
15812.20 147
15813.39 143
15814.58 130
15815.77 129
15816.95 158
15818.14 169
15819.33 138
15820.52 122
15821.71 122
15822.90 135
15824.09 144
15825.28 148
15826.46 151
15827.65 129
15828.84 141
15830.03 131
15831.22 133
15832.41 115
15833.60 152
15834.79 148
15835.98 151
15837.17 138
15838.36 127
15839.55 113
15840.74 134
15841.93 143
15843.12 124
15844.31 130
15845.50 135
15846.69 125
15847.88 109
15849.07 119
15850.26 124
15851.45 151
15852.64 124
15853.83 117
15855.02 123
15856.21 147
15857.40 154
15858.59 138
15859.78 117
15860.97 143
15862.16 183
15863.35 144
15864.54 137
15865.73 126
15866.92 121
15868.11 155
15869.30 128
15870.49 145
15871.68 114
15872.87 133
15874.06 133
15875.25 143
15876.45 112
15877.64 106
15878.83 154
15880.02 135
15881.21 107
15882.40 113
15883.59 146
15884.78 139
15885.97 116
15887.17 136
15888.36 140
15889.55 131
15890.74 107
15891.93 119
15893.12 132
15894.31 147
15895.51 149
15896.70 119
15897.89 119
15899.08 131
15900.27 113
15901.46 142
15902.66 128
15903.85 116
15905.04 123
15906.23 153
15907.43 135
15908.62 134
15909.81 135
15911.00 130
15912.19 136
15913.39 155
15914.58 143
15915.77 159
15916.96 144
15918.16 150
15919.35 153
15920.54 139
15921.73 110
15922.93 146
15924.12 150
15925.31 134
15926.50 128
15927.70 138
15928.89 118
15930.08 119
15931.28 124
15932.47 115
15933.66 156
15934.86 139
15936.05 149
15937.24 148
15938.44 123
15939.63 118
15940.82 126
15942.02 120
15943.21 106
15944.40 114
15945.60 123
15946.79 141
15947.98 138
15949.18 116
15950.37 151
15951.56 127
15952.76 124
15953.95 142
15955.15 134
15956.34 110
15957.53 139
15958.73 152
15959.92 140
15961.12 125
15962.31 126
15963.50 128
15964.70 134
15965.89 124
15967.09 123
15968.28 139
15969.48 143
15970.67 120
15971.86 116
15973.06 121
15974.25 115
15975.45 151
15976.64 111
15977.84 121
15979.03 114
15980.23 126
15981.42 137
15982.62 132
15983.81 131
15985.01 117
15986.20 128
15987.40 129
15988.59 114
15989.79 112
15990.98 133
15992.18 110
15993.37 123
15994.57 99
15995.76 137
15996.96 131
15998.16 138
15999.35 115
16000.55 111
16001.74 126
16002.94 124
16004.13 123
16005.33 106
16006.53 134
16007.72 116
16008.92 117
16010.11 138
16011.31 123
16012.51 119
16013.70 136
16014.90 114
16016.09 143
16017.29 115
16018.49 103
16019.68 106
16020.88 125
16022.07 130
16023.27 125
16024.47 136
16025.66 134
16026.86 112
16028.06 110
16029.25 98
16030.45 118
16031.65 138
16032.84 122
16034.04 119
16035.24 128
16036.44 127
16037.63 128
16038.83 126
16040.03 113
16041.22 104
16042.42 162
16043.62 154
16044.82 132
16046.01 130
16047.21 112
16048.41 139
16049.60 119
16050.80 142
16052.00 116
16053.20 108
16054.39 111
16055.59 130
16056.79 115
16057.99 123
16059.19 115
16060.38 109
16061.58 121
16062.78 108
16063.98 106
16065.18 124
16066.37 117
16067.57 134
16068.77 128
16069.97 127
16071.17 135
16072.36 136
16073.56 132
16074.76 121
16075.96 139
16077.16 139
16078.36 141
16079.56 134
16080.75 104
16081.95 128
16083.15 122
16084.35 119
16085.55 121
16086.75 125
16087.95 140
16089.15 113
16090.34 124
16091.54 109
16092.74 129
16093.94 115
16095.14 126
16096.34 121
16097.54 136
16098.74 109
16099.94 129
16101.14 124
16102.34 121
16103.54 119
16104.74 106
16105.93 123
16107.13 109
16108.33 107
16109.53 109
16110.73 134
16111.93 104
16113.13 120
16114.33 129
16115.53 120
16116.73 114
16117.93 102
16119.13 136
16120.33 125
16121.53 127
16122.73 142
16123.93 149
16125.13 124
16126.33 135
16127.53 144
16128.73 122
16129.94 125
16131.14 127
16132.34 121
16133.54 119
16134.74 124
16135.94 129
16137.14 127
16138.34 129
16139.54 122
16140.74 120
16141.94 135
16143.14 139
16144.34 110
16145.55 118
16146.75 124
16147.95 103
16149.15 123
16150.35 141
16151.55 127
16152.75 125
16153.95 123
16155.15 129
16156.36 135
16157.56 108
16158.76 130
16159.96 126
16161.16 140
16162.36 124
16163.57 110
16164.77 115
16165.97 146
16167.17 117
16168.37 115
16169.58 130
16170.78 123
16171.98 152
16173.18 131
16174.38 107
16175.59 96
16176.79 127
16177.99 132
16179.19 121
16180.39 126
16181.60 110
16182.80 119
16184.00 117
16185.20 129
16186.41 111
16187.61 121
16188.81 133
16190.01 127
16191.22 107
16192.42 123
16193.62 126
16194.83 126
16196.03 128
16197.23 129
16198.43 146
16199.64 129
16200.84 126
16202.04 123
16203.25 113
16204.45 119
16205.65 136
16206.86 117
16208.06 116
16209.26 109
16210.47 134
16211.67 135
16212.87 114
16214.08 118
16215.28 96
16216.49 104
16217.69 144
16218.89 123
16220.10 120
16221.30 123
16222.50 130
16223.71 138
16224.91 101
16226.12 137
16227.32 97
16228.52 135
16229.73 118
16230.93 143
16232.14 125
16233.34 97
16234.55 128
16235.75 127
16236.95 131
16238.16 128
16239.36 122
16240.57 141
16241.77 145
16242.98 109
16244.18 120
16245.39 98
16246.59 139
16247.80 127
16249.00 131
16250.21 126
16251.41 138
16252.62 132
16253.82 132
16255.03 116
16256.23 143
16257.44 136
16258.64 156
16259.85 154
16261.05 147
16262.26 130
16263.46 158
16264.67 128
16265.87 115
16267.08 153
16268.29 119
16269.49 141
16270.70 134
16271.90 124
16273.11 121
16274.31 137
16275.52 154
16276.73 163
16277.93 150
16279.14 109
16280.34 144
16281.55 125
16282.76 124
16283.96 135
16285.17 138
16286.38 130
16287.58 134
16288.79 142
16289.99 127
16291.20 140
16292.41 124
16293.61 119
16294.82 150
16296.03 169
16297.23 126
16298.44 146
16299.65 141
16300.85 138
16302.06 99
16303.27 161
16304.47 158
16305.68 140
16306.89 127
16308.10 148
16309.30 159
16310.51 150
16311.72 168
16312.92 146
16314.13 163
16315.34 139
16316.55 152
16317.75 159
16318.96 155
16320.17 147
16321.38 163
16322.58 143
16323.79 147
16325.00 141
16326.21 125
16327.42 141
16328.62 112
16329.83 155
16331.04 137
16332.25 156
16333.46 124
16334.66 134
16335.87 129
16337.08 151
16338.29 130
16339.50 140
16340.70 106
16341.91 133
16343.12 138
16344.33 118
16345.54 131
16346.75 121
16347.96 125
16349.16 161
16350.37 153
16351.58 116
16352.79 137
16354.00 137
16355.21 129
16356.42 98
16357.63 131
16358.83 129
16360.04 146
16361.25 139
16362.46 135
16363.67 122
16364.88 150
16366.09 117
16367.30 154
16368.51 149
16369.72 136
16370.93 126
16372.14 148
16373.35 111
16374.56 108
16375.76 148
16376.97 143
16378.18 157
16379.39 119
16380.60 120
16381.81 108
16383.02 125
16384.23 140
16385.44 128
16386.65 134
16387.86 111
16389.07 130
16390.28 126
16391.49 119
16392.70 128
16393.91 147
16395.12 135
16396.33 129
16397.55 114
16398.76 155
16399.97 132
16401.18 126
16402.39 130
16403.60 123
16404.81 134
16406.02 129
16407.23 152
16408.44 130
16409.65 143
16410.86 121
16412.07 129
16413.28 116
16414.50 135
16415.71 134
16416.92 117
16418.13 106
16419.34 119
16420.55 127
16421.76 127
16422.97 128
16424.19 108
16425.40 137
16426.61 105
16427.82 104
16429.03 132
16430.24 142
16431.46 131
16432.67 126
16433.88 93
16435.09 113
16436.30 135
16437.51 138
16438.73 135
16439.94 118
16441.15 128
16442.36 126
16443.57 136
16444.79 110
16446.00 104
16447.21 114
16448.42 126
16449.64 98
16450.85 118
16452.06 110
16453.27 120
16454.49 109
16455.70 121
16456.91 115
16458.12 114
16459.34 103
16460.55 109
16461.76 103
16462.97 100
16464.19 117
16465.40 126
16466.61 133
16467.83 103
16469.04 116
16470.25 105
16471.47 130
16472.68 112
16473.89 127
16475.11 116
16476.32 115
16477.53 130
16478.75 139
16479.96 128
16481.17 104
16482.39 116
16483.60 128
16484.81 131
16486.03 127
16487.24 104
16488.45 121
16489.67 119
16490.88 123
16492.10 105
16493.31 118
16494.52 126
16495.74 112
16496.95 109
16498.17 112
16499.38 104
16500.59 105
16501.81 118
16503.02 130
16504.24 105
16505.45 115
16506.67 130
16507.88 122
16509.10 112
16510.31 111
16511.52 107
16512.74 128
16513.95 120
16515.17 103
16516.38 102
16517.60 106
16518.81 118
16520.03 144
16521.24 144
16522.46 118
16523.67 114
16524.89 110
16526.10 107
16527.32 105
16528.53 126
16529.75 137
16530.96 127
16532.18 98
16533.40 122
16534.61 125
16535.83 107
16537.04 108
16538.26 109
16539.47 127
16540.69 109
16541.91 117
16543.12 114
16544.34 136
16545.55 122
16546.77 140
16547.98 125
16549.20 120
16550.42 104
16551.63 140
16552.85 135
16554.07 105
16555.28 90
16556.50 109
16557.71 119
16558.93 111
16560.15 95
16561.36 112
16562.58 110
16563.80 100
16565.01 100
16566.23 117
16567.45 113
16568.66 110
16569.88 137
16571.10 117
16572.31 83
16573.53 92
16574.75 103
16575.96 105
16577.18 94
16578.40 130
16579.62 123
16580.83 103
16582.05 101
16583.27 91
16584.48 119
16585.70 124
16586.92 113
16588.14 102
16589.35 129
16590.57 131
16591.79 116
16593.01 111
16594.23 111
16595.44 96
16596.66 147
16597.88 130
16599.10 99
16600.31 115
16601.53 113
16602.75 107
16603.97 99
16605.19 91
16606.40 111
16607.62 123
16608.84 126
16610.06 111
16611.28 99
16612.50 100
16613.71 138
16614.93 117
16616.15 113
16617.37 103
16618.59 126
16619.81 146
16621.03 110
16622.24 90
16623.46 113
16624.68 127
16625.90 119
16627.12 123
16628.34 114
16629.56 127
16630.78 135
16632.00 119
16633.21 107
16634.43 122
16635.65 129
16636.87 107
16638.09 116
16639.31 101
16640.53 86
16641.75 117
16642.97 122
16644.19 97
16645.41 113
16646.63 130
16647.85 145
16649.07 118
16650.29 109
16651.51 104
16652.73 122
16653.95 106
16655.17 126
16656.39 129
16657.61 123
16658.83 93
16660.05 113
16661.27 115
16662.49 115
16663.71 95
16664.93 106
16666.15 130
16667.37 124
16668.59 108
16669.81 117
16671.03 113
16672.25 104
16673.47 103
16674.69 88
16675.91 111
16677.13 111
16678.35 123
16679.57 124
16680.80 113
16682.02 99
16683.24 117
16684.46 126
16685.68 98
16686.90 100
16688.12 95
16689.34 109
16690.56 99
16691.79 108
16693.01 101
16694.23 121
16695.45 118
16696.67 110
16697.89 122
16699.11 132
16700.34 123
16701.56 102
16702.78 120
16704.00 101
16705.22 101
16706.44 121
16707.67 108
16708.89 84
16710.11 107
16711.33 102
16712.55 123
16713.78 102
16715.00 103
16716.22 103
16717.44 95
16718.67 88
16719.89 105
16721.11 106
16722.33 104
16723.55 113
16724.78 90
16726.00 115
16727.22 102
16728.45 105
16729.67 114
16730.89 101
16732.11 103
16733.34 126
16734.56 118
16735.78 112
16737.00 105
16738.23 123
16739.45 118
16740.67 112
16741.90 118
16743.12 92
16744.34 102
16745.57 91
16746.79 93
16748.01 107
16749.24 103
16750.46 119
16751.68 137
16752.91 118
16754.13 118
16755.35 112
16756.58 119
16757.80 109
16759.03 113
16760.25 134
16761.47 116
16762.70 116
16763.92 115
16765.14 131
16766.37 110
16767.59 125
16768.82 105
16770.04 138
16771.27 119
16772.49 111
16773.71 127
16774.94 116
16776.16 105
16777.39 96
16778.61 117
16779.84 110
16781.06 111
16782.29 98
16783.51 104
16784.73 95
16785.96 113
16787.18 103
16788.41 119
16789.63 101
16790.86 108
16792.08 101
16793.31 99
16794.53 110
16795.76 115
16796.98 75
16798.21 122
16799.43 118
16800.66 114
16801.89 103
16803.11 72
16804.34 112
16805.56 116
16806.79 121
16808.01 102
16809.24 118
16810.46 101
16811.69 117
16812.91 100
16814.14 116
16815.37 105
16816.59 102
16817.82 115
16819.04 108
16820.27 109
16821.50 96
16822.72 121
16823.95 125
16825.17 123
16826.40 108
16827.63 135
16828.85 131
16830.08 127
16831.31 92
16832.53 123
16833.76 116
16834.99 117
16836.21 131
16837.44 103
16838.67 102
16839.89 114
16841.12 108
16842.35 89
16843.57 100
16844.80 111
16846.03 128
16847.25 101
16848.48 117
16849.71 112
16850.93 100
16852.16 106
16853.39 111
16854.62 115
16855.84 112
16857.07 114
16858.30 113
16859.53 108
16860.75 118
16861.98 117
16863.21 102
16864.44 103
16865.66 90
16866.89 100
16868.12 103
16869.35 143
16870.57 125
16871.80 108
16873.03 93
16874.26 105
16875.49 124
16876.71 93
16877.94 108
16879.17 145
16880.40 118
16881.63 105
16882.86 113
16884.08 97
16885.31 122
16886.54 111
16887.77 149
16889.00 105
16890.23 107
16891.45 106
16892.68 138
16893.91 125
16895.14 101
16896.37 115
16897.60 94
16898.83 129
16900.06 129
16901.29 109
16902.51 92
16903.74 110
16904.97 107
16906.20 104
16907.43 96
16908.66 107
16909.89 114
16911.12 124
16912.35 117
16913.58 122
16914.81 118
16916.04 112
16917.27 132
16918.50 114
16919.73 124
16920.95 109
16922.18 119
16923.41 103
16924.64 110
16925.87 110
16927.10 100
16928.33 101
16929.56 118
16930.79 133
16932.02 116
16933.25 117
16934.48 111
16935.71 114
16936.94 105
16938.18 106
16939.41 90
16940.64 136
16941.87 105
16943.10 116
16944.33 102
16945.56 87
16946.79 82
16948.02 105
16949.25 119
16950.48 115
16951.71 103
16952.94 96
16954.17 110
16955.40 99
16956.64 110
16957.87 102
16959.10 133
16960.33 96
16961.56 101
16962.79 112
16964.02 134
16965.25 99
16966.48 122
16967.72 97
16968.95 135
16970.18 128
16971.41 112
16972.64 108
16973.87 113
16975.11 112
16976.34 99
16977.57 109
16978.80 89
16980.03 118
16981.26 88
16982.50 117
16983.73 129
16984.96 113
16986.19 93
16987.42 101
16988.66 106
16989.89 111
16991.12 104
16992.35 108
16993.59 104
16994.82 103
16996.05 101
16997.28 104
16998.52 107
16999.75 110
17000.98 117
17002.21 92
17003.45 110
17004.68 99
17005.91 112
17007.14 102
17008.38 107
17009.61 108
17010.84 129
17012.08 106
17013.31 96
17014.54 110
17015.78 111
17017.01 117
17018.24 129
17019.47 98
17020.71 111
17021.94 113
17023.17 97
17024.41 111
17025.64 106
17026.88 100
17028.11 118
17029.34 113
17030.58 106
17031.81 105
17033.04 87
17034.28 108
17035.51 107
17036.75 93
17037.98 102
17039.21 125
17040.45 127
17041.68 94
17042.92 90
17044.15 109
17045.38 113
17046.62 124
17047.85 110
17049.09 117
17050.32 95
17051.56 119
17052.79 100
17054.02 119
17055.26 103
17056.49 131
17057.73 109
17058.96 113
17060.20 101
17061.43 109
17062.67 112
17063.90 119
17065.14 115
17066.37 115
17067.61 111
17068.84 96
17070.08 111
17071.31 119
17072.55 115
17073.78 95
17075.02 118
17076.25 107
17077.49 127
17078.72 93
17079.96 109
17081.20 92
17082.43 105
17083.67 112
17084.90 118
17086.14 91
17087.37 89
17088.61 97
17089.85 97
17091.08 105
17092.32 101
17093.55 111
17094.79 105
17096.03 95
17097.26 106
17098.50 110
17099.73 114
17100.97 127
17102.21 122
17103.44 116
17104.68 108
17105.92 117
17107.15 125
17108.39 113
17109.63 117
17110.86 115
17112.10 118
17113.34 105
17114.57 126
17115.81 98
17117.05 97
17118.28 95
17119.52 105
17120.76 94
17121.99 108
17123.23 91
17124.47 96
17125.70 93
17126.94 95
17128.18 89
17129.42 83
17130.65 118
17131.89 81
17133.13 101
17134.37 109
17135.60 113
17136.84 98
17138.08 106
17139.32 97
17140.55 106
17141.79 105
17143.03 88
17144.27 109
17145.50 107
17146.74 98
17147.98 94
17149.22 96
17150.46 93
17151.69 108
17152.93 113
17154.17 101
17155.41 107
17156.65 114
17157.89 106
17159.12 109
17160.36 94
17161.60 93
17162.84 89
17164.08 101
17165.32 115
17166.56 86
17167.79 82
17169.03 106
17170.27 119
17171.51 94
17172.75 107
17173.99 109
17175.23 122
17176.47 121
17177.70 123
17178.94 108
17180.18 93
17181.42 92
17182.66 111
17183.90 93
17185.14 110
17186.38 94
17187.62 124
17188.86 97
17190.10 100
17191.34 95
17192.58 94
17193.82 129
17195.06 136
17196.30 123
17197.54 87
17198.78 131
17200.01 95
17201.25 108
17202.49 114
17203.73 104
17204.97 110
17206.21 107
17207.45 119
17208.70 108
17209.94 120
17211.18 73
17212.42 118
17213.66 107
17214.90 97
17216.14 91
17217.38 92
17218.62 100
17219.86 112
17221.10 124
17222.34 96
17223.58 112
17224.82 83
17226.06 106
17227.30 97
17228.54 112
17229.78 109
17231.03 109
17232.27 97
17233.51 97
17234.75 102
17235.99 104
17237.23 108
17238.47 91
17239.71 119
17240.95 116
17242.20 116
17243.44 91
17244.68 115
17245.92 113
17247.16 101
17248.40 94
17249.65 101
17250.89 94
17252.13 96
17253.37 114
17254.61 126
17255.85 72
17257.10 97
17258.34 106
17259.58 131
17260.82 121
17262.06 117
17263.31 99
17264.55 94
17265.79 98
17267.03 112
17268.27 111
17269.52 88
17270.76 92
17272.00 102
17273.24 106
17274.49 91
17275.73 95
17276.97 90
17278.22 97
17279.46 95
17280.70 103
17281.94 114
17283.19 106
17284.43 101
17285.67 116
17286.91 93
17288.16 95
17289.40 104
17290.64 109
17291.89 87
17293.13 94
17294.37 96
17295.62 86
17296.86 119
17298.10 101
17299.35 85
17300.59 96
17301.83 96
17303.08 127
17304.32 98
17305.56 109
17306.81 90
17308.05 85
17309.30 102
17310.54 101
17311.78 96
17313.03 116
17314.27 125
17315.52 109
17316.76 80
17318.00 93
17319.25 103
17320.49 104
17321.74 90
17322.98 91
17324.23 112
17325.47 88
17326.71 84
17327.96 89
17329.20 92
17330.45 80
17331.69 95
17332.94 98
17334.18 102
17335.43 100
17336.67 98
17337.92 101
17339.16 80
17340.41 94
17341.65 102
17342.90 91
17344.14 98
17345.39 93
17346.63 105
17347.88 101
17349.12 110
17350.37 100
17351.61 98
17352.86 100
17354.10 99
17355.35 123
17356.59 102
17357.84 97
17359.08 91
17360.33 101
17361.58 107
17362.82 89
17364.07 101
17365.31 100
17366.56 90
17367.80 99
17369.05 80
17370.30 100
17371.54 102
17372.79 104
17374.03 104
17375.28 92
17376.53 87
17377.77 106
17379.02 101
17380.27 112
17381.51 95
17382.76 99
17384.01 88
17385.25 101
17386.50 106
17387.75 96
17388.99 96
17390.24 95
17391.49 100
17392.73 106
17393.98 110
17395.23 95
17396.47 107
17397.72 91
17398.97 100
17400.21 86
17401.46 79
17402.71 104
17403.96 101
17405.20 95
17406.45 82
17407.70 91
17408.94 77
17410.19 88
17411.44 102
17412.69 111
17413.93 85
17415.18 89
17416.43 107
17417.68 110
17418.93 101
17420.17 119
17421.42 108
17422.67 84
17423.92 96
17425.16 79
17426.41 92
17427.66 99
17428.91 107
17430.16 92
17431.41 107
17432.65 94
17433.90 87
17435.15 108
17436.40 102
17437.65 97
17438.90 104
17440.14 94
17441.39 109
17442.64 109
17443.89 100
17445.14 89
17446.39 86
17447.64 100
17448.88 103
17450.13 111
17451.38 90
17452.63 90
17453.88 111
17455.13 117
17456.38 99
17457.63 110
17458.88 127
17460.13 94
17461.38 92
17462.62 99
17463.87 128
17465.12 107
17466.37 105
17467.62 91
17468.87 120
17470.12 99
17471.37 106
17472.62 103
17473.87 81
17475.12 88
17476.37 114
17477.62 113
17478.87 95
17480.12 98
17481.37 94
17482.62 95
17483.87 103
17485.12 102
17486.37 102
17487.62 112
17488.87 100
17490.12 93
17491.37 95
17492.62 98
17493.87 113
17495.12 118
17496.37 100
17497.62 104
17498.87 106
17500.12 80
17501.38 90
17502.63 112
17503.88 121
17505.13 88
17506.38 117
17507.63 112
17508.88 110
17510.13 108
17511.38 103
17512.63 91
17513.89 106
17515.14 108
17516.39 88
17517.64 99
17518.89 92
17520.14 96
17521.39 104
17522.64 114
17523.90 117
17525.15 123
17526.40 90
17527.65 109
17528.90 111
17530.15 122
17531.41 89
17532.66 107
17533.91 108
17535.16 106
17536.41 93
17537.67 105
17538.92 103
17540.17 79
17541.42 81
17542.67 92
17543.93 100
17545.18 94
17546.43 88
17547.68 93
17548.94 106
17550.19 110
17551.44 131
17552.69 93
17553.95 88
17555.20 84
17556.45 93
17557.70 109
17558.96 110
17560.21 105
17561.46 124
17562.72 88
17563.97 94
17565.22 75
17566.47 92
17567.73 72
17568.98 99
17570.23 104
17571.49 89
17572.74 89
17573.99 98
17575.25 83
17576.50 92
17577.75 100
17579.01 93
17580.26 92
17581.51 123
17582.77 82
17584.02 102
17585.28 104
17586.53 82
17587.78 88
17589.04 99
17590.29 100
17591.54 85
17592.80 105
17594.05 115
17595.31 94
17596.56 89
17597.81 83
17599.07 94
17600.32 100
17601.58 86
17602.83 106
17604.09 125
17605.34 99
17606.60 106
17607.85 101
17609.10 88
17610.36 86
17611.61 106
17612.87 106
17614.12 108
17615.38 81
17616.63 115
17617.89 90
17619.14 105
17620.40 80
17621.65 115
17622.91 107
17624.16 108
17625.42 79
17626.67 80
17627.93 95
17629.18 103
17630.44 110
17631.69 91
17632.95 81
17634.21 106
17635.46 128
17636.72 98
17637.97 100
17639.23 79
17640.48 110
17641.74 99
17642.99 91
17644.25 92
17645.51 103
17646.76 107
17648.02 95
17649.27 98
17650.53 80
17651.79 107
17653.04 109
17654.30 102
17655.55 87
17656.81 78
17658.07 113
17659.32 95
17660.58 79
17661.84 73
17663.09 93
17664.35 91
17665.61 86
17666.86 84
17668.12 81
17669.38 98
17670.63 93
17671.89 101
17673.15 101
17674.40 97
17675.66 87
17676.92 88
17678.17 93
17679.43 83
17680.69 95
17681.95 81
17683.20 94
17684.46 89
17685.72 96
17686.98 86
17688.23 84
17689.49 81
17690.75 82
17692.01 108
17693.26 107
17694.52 85
17695.78 97
17697.04 79
17698.29 85
17699.55 113
17700.81 71
17702.07 90
17703.32 87
17704.58 84
17705.84 105
17707.10 100
17708.36 119
17709.62 67
17710.87 89
17712.13 104
17713.39 87
17714.65 124
17715.91 114
17717.17 92
17718.42 102
17719.68 94
17720.94 85
17722.20 75
17723.46 100
17724.72 90
17725.98 96
17727.23 94
17728.49 97
17729.75 92
17731.01 86
17732.27 84
17733.53 90
17734.79 91
17736.05 112
17737.31 86
17738.57 92
17739.82 87
17741.08 57
17742.34 75
17743.60 99
17744.86 89
17746.12 87
17747.38 85
17748.64 80
17749.90 97
17751.16 85
17752.42 98
17753.68 92
17754.94 95
17756.20 101
17757.46 88
17758.72 80
17759.98 81
17761.24 93
17762.50 94
17763.76 80
17765.02 93
17766.28 93
17767.54 83
17768.80 104
17770.06 104
17771.32 89
17772.58 89
17773.84 91
17775.10 108
17776.36 106
17777.62 78
17778.88 111
17780.14 95
17781.40 88
17782.67 88
17783.93 107
17785.19 132
17786.45 90
17787.71 103
17788.97 108
17790.23 118
17791.49 105
17792.75 100
17794.01 104
17795.28 122
17796.54 99
17797.80 100
17799.06 72
17800.32 85
17801.58 88
17802.84 82
17804.11 111
17805.37 99
17806.63 86
17807.89 104
17809.15 91
17810.41 84
17811.68 90
17812.94 85
17814.20 91
17815.46 96
17816.72 109
17817.99 115
17819.25 114
17820.51 102
17821.77 78
17823.03 109
17824.30 79
17825.56 95
17826.82 108
17828.08 90
17829.35 81
17830.61 74
17831.87 86
17833.13 99
17834.40 96
17835.66 85
17836.92 85
17838.18 96
17839.45 93
17840.71 77
17841.97 90
17843.24 102
17844.50 98
17845.76 93
17847.02 102
17848.29 106
17849.55 92
17850.81 76
17852.08 106
17853.34 84
17854.60 89
17855.87 92
17857.13 97
17858.39 99
17859.66 83
17860.92 85
17862.18 107
17863.45 94
17864.71 97
17865.98 79
17867.24 94
17868.50 100
17869.77 92
17871.03 101
17872.30 99
17873.56 101
17874.82 85
17876.09 83
17877.35 91
17878.62 82
17879.88 103
17881.14 93
17882.41 89
17883.67 93
17884.94 94
17886.20 73
17887.47 71
17888.73 85
17890.00 101
17891.26 97
17892.52 98
17893.79 88
17895.05 101
17896.32 96
17897.58 98
17898.85 92
17900.11 89
17901.38 103
17902.64 91
17903.91 96
17905.17 97
17906.44 82
17907.70 91
17908.97 83
17910.23 84
17911.50 77
17912.77 83
17914.03 104
17915.30 90
17916.56 82
17917.83 86
17919.09 91
17920.36 111
17921.62 89
17922.89 98
17924.16 87
17925.42 71
17926.69 89
17927.95 106
17929.22 96
17930.49 90
17931.75 83
17933.02 94
17934.28 84
17935.55 82
17936.82 90
17938.08 108
17939.35 97
17940.62 87
17941.88 79
17943.15 89
17944.42 102
17945.68 104
17946.95 102
17948.22 88
17949.48 94
17950.75 88
17952.02 94
17953.28 88
17954.55 74
17955.82 93
17957.08 105
17958.35 91
17959.62 106
17960.88 89
17962.15 103
17963.42 82
17964.69 82
17965.95 102
17967.22 84
17968.49 100
17969.76 105
17971.02 89
17972.29 82
17973.56 69
17974.83 105
17976.09 110
17977.36 101
17978.63 110
17979.90 89
17981.16 76
17982.43 96
17983.70 75
17984.97 79
17986.24 84
17987.50 90
17988.77 107
17990.04 97
17991.31 109
17992.58 89
17993.84 87
17995.11 99
17996.38 94
17997.65 99
17998.92 88
18000.19 104
18001.46 94
18002.72 68
18003.99 94
18005.26 86
18006.53 88
18007.80 84
18009.07 86
18010.34 91
18011.61 94
18012.87 95
18014.14 88
18015.41 85
18016.68 87
18017.95 93
18019.22 98
18020.49 108
18021.76 133
18023.03 76
18024.30 99
18025.57 78
18026.84 89
18028.11 84
18029.37 86
18030.64 105
18031.91 87
18033.18 86
18034.45 70
18035.72 101
18036.99 105
18038.26 81
18039.53 92
18040.80 112
18042.07 89
18043.34 86
18044.61 81
18045.88 95
18047.15 101
18048.42 101
18049.69 106
18050.96 103
18052.23 104
18053.50 111
18054.77 100
18056.05 115
18057.32 102
18058.59 73
18059.86 98
18061.13 105
18062.40 96
18063.67 92
18064.94 85
18066.21 93
18067.48 116
18068.75 76
18070.02 100
18071.29 99
18072.57 84
18073.84 118
18075.11 82
18076.38 99
18077.65 112
18078.92 101
18080.19 114
18081.46 97
18082.74 88
18084.01 94
18085.28 77
18086.55 84
18087.82 95
18089.09 82
18090.37 92
18091.64 88
18092.91 89
18094.18 96
18095.45 92
18096.72 112
18098.00 115
18099.27 96
18100.54 97
18101.81 105
18103.08 101
18104.36 100
18105.63 112
18106.90 105
18108.17 82
18109.45 93
18110.72 70
18111.99 75
18113.26 83
18114.54 102
18115.81 102
18117.08 84
18118.35 79
18119.63 84
18120.90 94
18122.17 99
18123.44 80
18124.72 88
18125.99 92
18127.26 97
18128.54 107
18129.81 90
18131.08 98
18132.36 88
18133.63 96
18134.90 79
18136.18 101
18137.45 73
18138.72 86
18140.00 99
18141.27 99
18142.54 87
18143.82 98
18145.09 91
18146.36 81
18147.64 89
18148.91 87
18150.19 73
18151.46 100
18152.73 89
18154.01 82
18155.28 88
18156.55 97
18157.83 112
18159.10 85
18160.38 92
18161.65 86
18162.93 105
18164.20 87
18165.47 87
18166.75 75
18168.02 90
18169.30 102
18170.57 89
18171.85 86
18173.12 67
18174.40 92
18175.67 94
18176.95 81
18178.22 94
18179.50 102
18180.77 94
18182.04 103
18183.32 87
18184.59 77
18185.87 80
18187.15 94
18188.42 94
18189.70 111
18190.97 91
18192.25 86
18193.52 99
18194.80 88
18196.07 86
18197.35 65
18198.62 97
18199.90 107
18201.17 109
18202.45 98
18203.73 86
18205.00 79
18206.28 84
18207.55 74
18208.83 81
18210.10 72
18211.38 86
18212.66 83
18213.93 83
18215.21 89
18216.48 102
18217.76 100
18219.04 91
18220.31 99
18221.59 93
18222.87 106
18224.14 95
18225.42 105
18226.70 90
18227.97 86
18229.25 78
18230.53 78
18231.80 103
18233.08 66
18234.36 96
18235.63 85
18236.91 97
18238.19 90
18239.46 81
18240.74 84
18242.02 99
18243.29 84
18244.57 98
18245.85 93
18247.13 93
18248.40 76
18249.68 73
18250.96 73
18252.24 84
18253.51 100
18254.79 97
18256.07 85
18257.35 73
18258.62 90
18259.90 94
18261.18 84
18262.46 71
18263.73 81
18265.01 97
18266.29 93
18267.57 101
18268.85 71
18270.12 74
18271.40 94
18272.68 62
18273.96 72
18275.24 73
18276.51 80
18277.79 90
18279.07 100
18280.35 102
18281.63 83
18282.91 107
18284.18 95
18285.46 95
18286.74 88
18288.02 77
18289.30 83
18290.58 66
18291.86 83
18293.14 73
18294.41 97
18295.69 104
18296.97 81
18298.25 80
18299.53 96
18300.81 99
18302.09 79
18303.37 108
18304.65 92
18305.93 92
18307.21 84
18308.49 75
18309.76 102
18311.04 84
18312.32 88
18313.60 95
18314.88 75
18316.16 91
18317.44 93
18318.72 94
18320.00 85
18321.28 94
18322.56 105
18323.84 92
18325.12 73
18326.40 84
18327.68 77
18328.96 93
18330.24 103
18331.52 95
18332.80 84
18334.08 83
18335.36 93
18336.64 79
18337.92 76
18339.20 81
18340.48 85
18341.76 98
18343.05 79
18344.33 78
18345.61 84
18346.89 90
18348.17 77
18349.45 78
18350.73 92
18352.01 109
18353.29 100
18354.57 81
18355.85 92
18357.13 76
18358.42 69
18359.70 88
18360.98 86
18362.26 101
18363.54 104
18364.82 100
18366.10 103
18367.38 105
18368.67 82
18369.95 73
18371.23 86
18372.51 89
18373.79 82
18375.07 87
18376.36 97
18377.64 79
18378.92 78
18380.20 93
18381.48 86
18382.77 72
18384.05 81
18385.33 96
18386.61 80
18387.89 75
18389.18 77
18390.46 92
18391.74 96
18393.02 77
18394.31 99
18395.59 63
18396.87 78
18398.15 116
18399.44 83
18400.72 77
18402.00 78
18403.28 68
18404.57 89
18405.85 85
18407.13 70
18408.41 77
18409.70 101
18410.98 80
18412.26 86
18413.55 92
18414.83 111
18416.11 78
18417.40 82
18418.68 78
18419.96 83
18421.25 84
18422.53 98
18423.81 83
18425.10 75
18426.38 91
18427.66 124
18428.95 100
18430.23 83
18431.51 88
18432.80 92
18434.08 91
18435.37 87
18436.65 84
18437.93 99
18439.22 78
18440.50 99
18441.79 90
18443.07 73
18444.35 86
18445.64 110
18446.92 82
18448.21 78
18449.49 80
18450.78 84
18452.06 108
18453.34 83
18454.63 68
18455.91 96
18457.20 105
18458.48 96
18459.77 87
18461.05 85
18462.34 93
18463.62 96
18464.91 101
18466.19 95
18467.48 88
18468.76 79
18470.05 105
18471.33 103
18472.62 97
18473.90 106
18475.19 106
18476.47 105
18477.76 92
18479.04 117
18480.33 79
18481.61 74
18482.90 97
18484.18 100
18485.47 90
18486.76 107
18488.04 102
18489.33 92
18490.61 89
18491.90 78
18493.18 73
18494.47 93
18495.76 85
18497.04 98
18498.33 86
18499.61 69
18500.90 87
18502.19 87
18503.47 92
18504.76 95
18506.05 97
18507.33 91
18508.62 100
18509.90 82
18511.19 56
18512.48 89
18513.76 93
18515.05 80
18516.34 87
18517.62 76
18518.91 81
18520.20 82
18521.48 85
18522.77 92
18524.06 66
18525.35 88
18526.63 91
18527.92 102
18529.21 76
18530.49 77
18531.78 75
18533.07 110
18534.36 90
18535.64 78
18536.93 90
18538.22 90
18539.50 90
18540.79 84
18542.08 97
18543.37 80
18544.66 91
18545.94 89
18547.23 89
18548.52 88
18549.81 87
18551.09 85
18552.38 101
18553.67 93
18554.96 75
18556.25 98
18557.53 95
18558.82 89
18560.11 90
18561.40 107
18562.69 88
18563.98 89
18565.26 83
18566.55 81
18567.84 88
18569.13 92
18570.42 109
18571.71 87
18572.99 89
18574.28 92
18575.57 84
18576.86 86
18578.15 73
18579.44 86
18580.73 91
18582.02 94
18583.31 105
18584.59 70
18585.88 85
18587.17 76
18588.46 99
18589.75 95
18591.04 94
18592.33 70
18593.62 89
18594.91 100
18596.20 87
18597.49 95
18598.78 89
18600.07 96
18601.36 75
18602.65 119
18603.94 75
18605.23 88
18606.52 90
18607.81 83
18609.09 95
18610.38 79
18611.67 104
18612.96 91
18614.25 85
18615.55 75
18616.84 89
18618.13 98
18619.42 101
18620.71 84
18622.00 93
18623.29 69
18624.58 89
18625.87 102
18627.16 89
18628.45 82
18629.74 92
18631.03 79
18632.32 97
18633.61 79
18634.90 59
18636.19 83
18637.48 83
18638.77 92
18640.07 69
18641.36 98
18642.65 85
18643.94 86
18645.23 104
18646.52 96
18647.81 100
18649.10 96
18650.40 87
18651.69 77
18652.98 91
18654.27 79
18655.56 101
18656.85 81
18658.14 110
18659.44 85
18660.73 108
18662.02 88
18663.31 77
18664.60 83
18665.89 90
18667.19 98
18668.48 78
18669.77 90
18671.06 78
18672.35 108
18673.65 98
18674.94 89
18676.23 80
18677.52 79
18678.82 65
18680.11 98
18681.40 111
18682.69 83
18683.99 88
18685.28 86
18686.57 101
18687.86 96
18689.16 97
18690.45 75
18691.74 89
18693.03 88
18694.33 87
18695.62 78
18696.91 90
18698.21 88
18699.50 90
18700.79 90
18702.09 80
18703.38 89
18704.67 96
18705.97 88
18707.26 88
18708.55 93
18709.85 79
18711.14 91
18712.43 110
18713.73 95
18715.02 101
18716.31 87
18717.61 85
18718.90 100
18720.19 93
18721.49 89
18722.78 92
18724.08 82
18725.37 92
18726.66 83
18727.96 97
18729.25 81
18730.55 88
18731.84 96
18733.13 82
18734.43 91
18735.72 79
18737.02 62
18738.31 91
18739.61 108
18740.90 95
18742.19 122
18743.49 109
18744.78 87
18746.08 83
18747.37 79
18748.67 95
18749.96 91
18751.26 87
18752.55 94
18753.85 86
18755.14 99
18756.44 88
18757.73 88
18759.03 74
18760.32 95
18761.62 92
18762.91 94
18764.21 87
18765.50 101
18766.80 82
18768.09 92
18769.39 84
18770.69 85
18771.98 81
18773.28 88
18774.57 83
18775.87 67
18777.16 84
18778.46 90
18779.76 89
18781.05 97
18782.35 88
18783.64 75
18784.94 89
18786.24 97
18787.53 82
18788.83 79
18790.12 93
18791.42 92
18792.72 85
18794.01 67
18795.31 80
18796.61 86
18797.90 96
18799.20 85
18800.49 83
18801.79 89
18803.09 93
18804.38 79
18805.68 67
18806.98 82
18808.28 71
18809.57 89
18810.87 77
18812.17 82
18813.46 79
18814.76 92
18816.06 97
18817.35 87
18818.65 80
18819.95 86
18821.25 101
18822.54 86
18823.84 96
18825.14 79
18826.44 85
18827.73 82
18829.03 85
18830.33 93
18831.63 74
18832.92 91
18834.22 69
18835.52 85
18836.82 77
18838.11 93
18839.41 96
18840.71 88
18842.01 69
18843.31 101
18844.60 108
18845.90 99
18847.20 94
18848.50 88
18849.80 71
18851.10 83
18852.39 98
18853.69 84
18854.99 75
18856.29 94
18857.59 81
18858.89 92
18860.18 83
18861.48 70
18862.78 103
18864.08 83
18865.38 96
18866.68 79
18867.98 83
18869.28 100
18870.58 96
18871.87 80
18873.17 70
18874.47 85
18875.77 81
18877.07 103
18878.37 82
18879.67 76
18880.97 67
18882.27 101
18883.57 73
18884.87 82
18886.17 76
18887.47 96
18888.77 85
18890.07 70
18891.36 65
18892.66 88
18893.96 92
18895.26 82
18896.56 81
18897.86 66
18899.16 88
18900.46 90
18901.76 95
18903.06 115
18904.36 92
18905.66 85
18906.96 90
18908.27 67
18909.57 91
18910.87 57
18912.17 74
18913.47 75
18914.77 70
18916.07 75
18917.37 75
18918.67 94
18919.97 83
18921.27 78
18922.57 69
18923.87 78
18925.17 71
18926.47 86
18927.77 88
18929.08 75
18930.38 87
18931.68 95
18932.98 88
18934.28 89
18935.58 70
18936.88 98
18938.18 68
18939.49 69
18940.79 86
18942.09 78
18943.39 103
18944.69 86
18945.99 92
18947.29 93
18948.60 90
18949.90 96
18951.20 69
18952.50 70
18953.80 99
18955.11 99
18956.41 83
18957.71 81
18959.01 77
18960.31 85
18961.62 81
18962.92 100
18964.22 81
18965.52 75
18966.82 75
18968.13 91
18969.43 80
18970.73 93
18972.03 80
18973.34 93
18974.64 91
18975.94 74
18977.24 73
18978.55 85
18979.85 107
18981.15 67
18982.46 93
18983.76 78
18985.06 84
18986.36 74
18987.67 83
18988.97 88
18990.27 73
18991.58 89
18992.88 86
18994.18 92
18995.49 73
18996.79 69
18998.09 92
18999.40 88
19000.70 87
19002.00 68
19003.31 68
19004.61 82
19005.91 65
19007.22 87
19008.52 88
19009.83 81
19011.13 94
19012.43 93
19013.74 78
19015.04 69
19016.34 69
19017.65 80
19018.95 91
19020.26 85
19021.56 80
19022.87 72
19024.17 100
19025.47 83
19026.78 72
19028.08 67
19029.39 94
19030.69 77
19032.00 87
19033.30 81
19034.61 78
19035.91 88
19037.22 72
19038.52 70
19039.82 76
19041.13 91
19042.43 63
19043.74 72
19045.04 90
19046.35 85
19047.65 91
19048.96 91
19050.26 87
19051.57 80
19052.88 74
19054.18 80
19055.49 71
19056.79 72
19058.10 86
19059.40 80
19060.71 101
19062.01 67
19063.32 91
19064.62 90
19065.93 101
19067.24 74
19068.54 80
19069.85 68
19071.15 98
19072.46 93
19073.77 118
19075.07 91
19076.38 99
19077.68 86
19078.99 76
19080.30 98
19081.60 74
19082.91 92
19084.22 72
19085.52 93
19086.83 74
19088.13 83
19089.44 79
19090.75 77
19092.05 58
19093.36 73
19094.67 86
19095.97 98
19097.28 79
19098.59 65
19099.90 87
19101.20 77
19102.51 97
19103.82 84
19105.12 68
19106.43 78
19107.74 73
19109.04 88
19110.35 97
19111.66 69
19112.97 106
19114.27 90
19115.58 90
19116.89 79
19118.20 80
19119.50 79
19120.81 76
19122.12 84
19123.43 75
19124.73 84
19126.04 81
19127.35 82
19128.66 66
19129.97 81
19131.27 87
19132.58 75
19133.89 99
19135.20 89
19136.51 64
19137.81 72
19139.12 92
19140.43 81
19141.74 96
19143.05 89
19144.36 83
19145.66 66
19146.97 81
19148.28 83
19149.59 89
19150.90 75
19152.21 82
19153.52 72
19154.83 89
19156.13 94
19157.44 70
19158.75 78
19160.06 86
19161.37 78
19162.68 78
19163.99 82
19165.30 90
19166.61 84
19167.92 86
19169.22 73
19170.53 81
19171.84 79
19173.15 94
19174.46 82
19175.77 65
19177.08 74
19178.39 85
19179.70 78
19181.01 80
19182.32 71
19183.63 96
19184.94 85
19186.25 82
19187.56 73
19188.87 96
19190.18 104
19191.49 81
19192.80 79
19194.11 75
19195.42 76
19196.73 93
19198.04 95
19199.35 80
19200.66 72
19201.97 90
19203.28 77
19204.59 88
19205.90 69
19207.21 75
19208.52 68
19209.83 85
19211.14 70
19212.46 82
19213.77 78
19215.08 86
19216.39 80
19217.70 82
19219.01 89
19220.32 83
19221.63 93
19222.94 92
19224.25 78
19225.57 80
19226.88 90
19228.19 78
19229.50 75
19230.81 88
19232.12 78
19233.43 88
19234.75 76
19236.06 78
19237.37 90
19238.68 106
19239.99 90
19241.30 81
19242.62 80
19243.93 74
19245.24 78
19246.55 77
19247.86 83
19249.18 78
19250.49 99
19251.80 91
19253.11 98
19254.42 89
19255.74 89
19257.05 104
19258.36 99
19259.67 86
19260.99 80
19262.30 79
19263.61 81
19264.92 87
19266.24 79
19267.55 69
19268.86 93
19270.17 115
19271.49 95
19272.80 83
19274.11 76
19275.42 85
19276.74 95
19278.05 92
19279.36 68
19280.68 63
19281.99 104
19283.30 102
19284.62 66
19285.93 74
19287.24 91
19288.56 79
19289.87 91
19291.18 81
19292.50 79
19293.81 91
19295.12 70
19296.44 76
19297.75 61
19299.06 70
19300.38 85
19301.69 94
19303.01 69
19304.32 67
19305.63 81
19306.95 79
19308.26 74
19309.58 82
19310.89 72
19312.20 83
19313.52 92
19314.83 71
19316.15 70
19317.46 86
19318.78 68
19320.09 89
19321.41 84
19322.72 87
19324.03 69
19325.35 73
19326.66 79
19327.98 82
19329.29 62
19330.61 84
19331.92 88
19333.24 89
19334.55 67
19335.87 98
19337.18 91
19338.50 74
19339.81 79
19341.13 83
19342.44 71
19343.76 87
19345.07 73
19346.39 74
19347.70 84
19349.02 84
19350.34 80
19351.65 97
19352.97 89
19354.28 73
19355.60 77
19356.91 96
19358.23 70
19359.54 86
19360.86 106
19362.18 89
19363.49 62
19364.81 89
19366.12 100
19367.44 83
19368.76 104
19370.07 82
19371.39 75
19372.71 86
19374.02 84
19375.34 72
19376.65 76
19377.97 80
19379.29 100
19380.60 91
19381.92 87
19383.24 73
19384.55 78
19385.87 90
19387.19 75
19388.50 78
19389.82 73
19391.14 79
19392.45 72
19393.77 68
19395.09 81
19396.41 103
19397.72 78
19399.04 79
19400.36 68
19401.67 89
19402.99 108
19404.31 94
19405.63 73
19406.94 70
19408.26 83
19409.58 74
19410.90 81
19412.21 89
19413.53 71
19414.85 81
19416.17 94
19417.48 91
19418.80 89
19420.12 79
19421.44 70
19422.76 98
19424.07 97
19425.39 89
19426.71 72
19428.03 80
19429.35 79
19430.66 78
19431.98 65
19433.30 80
19434.62 87
19435.94 101
19437.26 69
19438.57 65
19439.89 78
19441.21 72
19442.53 83
19443.85 68
19445.17 71
19446.49 88
19447.81 78
19449.12 81
19450.44 104
19451.76 74
19453.08 79
19454.40 89
19455.72 93
19457.04 72
19458.36 59
19459.68 85
19461.00 92
19462.32 72
19463.63 77
19464.95 103
19466.27 104
19467.59 87
19468.91 67
19470.23 71
19471.55 76
19472.87 84
19474.19 102
19475.51 72
19476.83 73
19478.15 94
19479.47 83
19480.79 56
19482.11 61
19483.43 84
19484.75 93
19486.07 95
19487.39 80
19488.71 69
19490.03 72
19491.35 89
19492.67 93
19493.99 77
19495.31 73
19496.63 68
19497.95 87
19499.27 84
19500.59 76
19501.91 82
19503.24 85
19504.56 108
19505.88 83
19507.20 87
19508.52 78
19509.84 62
19511.16 63
19512.48 75
19513.80 83
19515.12 72
19516.44 71
19517.77 63
19519.09 52
19520.41 60
19521.73 83
19523.05 78
19524.37 80
19525.69 68
19527.02 98
19528.34 78
19529.66 86
19530.98 88
19532.30 76
19533.62 85
19534.95 65
19536.27 68
19537.59 85
19538.91 67
19540.23 77
19541.56 90
19542.88 75
19544.20 78
19545.52 73
19546.84 77
19548.17 89
19549.49 80
19550.81 68
19552.13 92
19553.46 107
19554.78 87
19556.10 85
19557.42 63
19558.75 84
19560.07 61
19561.39 89
19562.71 82
19564.04 70
19565.36 72
19566.68 71
19568.00 68
19569.33 68
19570.65 76
19571.97 67
19573.30 90
19574.62 82
19575.94 68
19577.27 88
19578.59 74
19579.91 77
19581.24 75
19582.56 77
19583.88 80
19585.21 74
19586.53 74
19587.85 66
19589.18 59
19590.50 83
19591.82 79
19593.15 100
19594.47 91
19595.80 86
19597.12 71
19598.44 72
19599.77 90
19601.09 70
19602.42 74
19603.74 71
19605.06 61
19606.39 101
19607.71 87
19609.04 85
19610.36 68
19611.69 91
19613.01 91
19614.33 81
19615.66 67
19616.98 79
19618.31 93
19619.63 98
19620.96 87
19622.28 76
19623.61 64
19624.93 106
19626.26 84
19627.58 65
19628.91 86
19630.23 86
19631.56 107
19632.88 65
19634.21 94
19635.53 89
19636.86 81
19638.18 74
19639.51 75
19640.83 90
19642.16 67
19643.48 81
19644.81 82
19646.14 90
19647.46 85
19648.79 82
19650.11 67
19651.44 92
19652.76 86
19654.09 70
19655.42 62
19656.74 88
19658.07 65
19659.39 83
19660.72 70
19662.05 73
19663.37 81
19664.70 93
19666.02 87
19667.35 74
19668.68 79
19670.00 68
19671.33 105
19672.66 94
19673.98 62
19675.31 64
19676.64 80
19677.96 78
19679.29 91
19680.62 76
19681.94 61
19683.27 79
19684.60 78
19685.92 90
19687.25 68
19688.58 104
19689.90 96
19691.23 65
19692.56 59
19693.88 84
19695.21 77
19696.54 82
19697.87 73
19699.19 69
19700.52 81
19701.85 87
19703.18 101
19704.50 82
19705.83 95
19707.16 71
19708.49 71
19709.81 85
19711.14 72
19712.47 73
19713.80 86
19715.13 72
19716.45 63
19717.78 57
19719.11 76
19720.44 93
19721.77 84
19723.09 68
19724.42 59
19725.75 94
19727.08 74
19728.41 75
19729.74 69
19731.06 75
19732.39 76
19733.72 93
19735.05 78
19736.38 66
19737.71 89
19739.04 76
19740.36 77
19741.69 51
19743.02 71
19744.35 75
19745.68 71
19747.01 84
19748.34 77
19749.67 86
19751.00 83
19752.32 59
19753.65 82
19754.98 75
19756.31 83
19757.64 81
19758.97 76
19760.30 75
19761.63 69
19762.96 64
19764.29 82
19765.62 80
19766.95 83
19768.28 86
19769.61 82
19770.94 81
19772.27 59
19773.60 84
19774.93 72
19776.26 57
19777.59 62
19778.92 81
19780.25 81
19781.58 90
19782.91 74
19784.24 87
19785.57 85
19786.90 65
19788.23 66
19789.56 87
19790.89 74
19792.22 80
19793.55 69
19794.88 69
19796.21 76
19797.54 81
19798.87 98
19800.20 79
19801.53 83
19802.87 69
19804.20 101
19805.53 86
19806.86 57
19808.19 73
19809.52 66
19810.85 71
19812.18 71
19813.51 91
19814.85 87
19816.18 81
19817.51 75
19818.84 85
19820.17 76
19821.50 84
19822.83 70
19824.17 76
19825.50 73
19826.83 88
19828.16 109
19829.49 83
19830.82 75
19832.16 59
19833.49 85
19834.82 78
19836.15 84
19837.48 66
19838.82 64
19840.15 65
19841.48 68
19842.81 92
19844.14 97
19845.48 62
19846.81 88
19848.14 92
19849.47 96
19850.81 71
19852.14 79
19853.47 70
19854.80 82
19856.14 100
19857.47 70
19858.80 89
19860.14 66
19861.47 81
19862.80 85
19864.13 73
19865.47 72
19866.80 61
19868.13 97
19869.47 113
19870.80 90
19872.13 81
19873.47 78
19874.80 81
19876.13 81
19877.47 103
19878.80 91
19880.13 87
19881.47 83
19882.80 69
19884.13 107
19885.47 78
19886.80 75
19888.13 93
19889.47 81
19890.80 73
19892.14 75
19893.47 80
19894.80 84
19896.14 90
19897.47 85
19898.81 75
19900.14 78
19901.47 84
19902.81 112
19904.14 74
19905.48 84
19906.81 77
19908.15 68
19909.48 72
19910.81 68
19912.15 88
19913.48 79
19914.82 59
19916.15 86
19917.49 86
19918.82 61
19920.16 79
19921.49 76
19922.83 78
19924.16 89
19925.50 82
19926.83 77
19928.17 77
19929.50 69
19930.84 80
19932.17 68
19933.51 67
19934.84 76
19936.18 79
19937.51 76
19938.85 62
19940.18 60
19941.52 91
19942.86 65
19944.19 73
19945.53 63
19946.86 78
19948.20 93
19949.53 77
19950.87 68
19952.21 83
19953.54 92
19954.88 79
19956.21 87
19957.55 85
19958.89 65
19960.22 69
19961.56 75
19962.90 77
19964.23 78
19965.57 72
19966.90 78
19968.24 81
19969.58 83
19970.91 81
19972.25 60
19973.59 68
19974.92 75
19976.26 69
19977.60 69
19978.93 62
19980.27 75
19981.61 75
19982.94 82
19984.28 84
19985.62 83
19986.96 100
19988.29 63
19989.63 87
19990.97 92
19992.30 69
19993.64 59
19994.98 74
19996.32 83
19997.65 82
19998.99 80
20000.33 69
20001.67 85
20003.00 75
20004.34 61
20005.68 78
20007.02 91
20008.35 76
20009.69 72
20011.03 76
20012.37 79
20013.71 69
20015.04 77
20016.38 60
20017.72 80
20019.06 70
20020.40 66
20021.73 77
20023.07 74
20024.41 66
20025.75 65
20027.09 102
20028.43 76
20029.77 99
20031.10 76
20032.44 97
20033.78 79
20035.12 82
20036.46 67
20037.80 66
20039.14 66
20040.47 75
20041.81 81
20043.15 68
20044.49 62
20045.83 83
20047.17 75
20048.51 64
20049.85 76
20051.19 92
20052.53 101
20053.87 70
20055.21 70
20056.54 66
20057.88 84
20059.22 64
20060.56 93
20061.90 82
20063.24 76
20064.58 79
20065.92 74
20067.26 62
20068.60 60
20069.94 90
20071.28 78
20072.62 90
20073.96 49
20075.30 70
20076.64 72
20077.98 91
20079.32 67
20080.66 76
20082.00 70
20083.34 87
20084.68 86
20086.02 78
20087.36 67
20088.70 62
20090.04 85
20091.38 69
20092.73 75
20094.07 85
20095.41 80
20096.75 57
20098.09 88
20099.43 61
20100.77 81
20102.11 85
20103.45 88
20104.79 73
20106.13 73
20107.48 89
20108.82 80
20110.16 89
20111.50 64
20112.84 100
20114.18 80
20115.52 79
20116.86 67
20118.21 85
20119.55 74
20120.89 88
20122.23 80
20123.57 76
20124.91 73
20126.26 73
20127.60 93
20128.94 78
20130.28 76
20131.62 68
20132.96 82
20134.31 90
20135.65 71
