# Supplementary material for: MALDI-TOF MS typing enables the classification of brewing yeasts of the genus Saccharomyces to major beer styles
Source: PLoS One. 2017 Aug 9;12(8):e0181694. doi: 10.1371/journal.pone.0181694 (PMC5549903; doi:10.1371/journal.pone.0181694)
Supplement: S14 File — The directory includes 90 raw files and was zipped to “.zip”; the folder has three strains with 30 spectra per strain; S1 Text explains the raw files with an example and Table 1 represents the yeast strains used within the experiment. (ZIP) [file pone.0181694.s017.zip › 40-42/30636-508-OG-Ale-Ale-YPG-18h-E-E_2015-10-11__0_E8_1.dat]

2000.04 2842
2000.46 2994
2000.88 2882
2001.30 2743
2001.72 2797
2002.14 2869
2002.57 2895
2002.99 2940
2003.41 2868
2003.83 2964
2004.25 2875
2004.67 3122
2005.10 3033
2005.52 2979
2005.94 2979
2006.36 2905
2006.78 3005
2007.21 2950
2007.63 2847
2008.05 3182
2008.47 3129
2008.89 3026
2009.32 3094
2009.74 3147
2010.16 3005
2010.58 3032
2011.01 3136
2011.43 3103
2011.85 3015
2012.27 3031
2012.70 2928
2013.12 2844
2013.54 2943
2013.96 2815
2014.39 2734
2014.81 2633
2015.23 2716
2015.66 2700
2016.08 2746
2016.50 2663
2016.93 2840
2017.35 2548
2017.77 2584
2018.19 2584
2018.62 2703
2019.04 2779
2019.46 2999
2019.89 2968
2020.31 2913
2020.73 3127
2021.16 2888
2021.58 2922
2022.01 3028
2022.43 2969
2022.85 3253
2023.28 3116
2023.70 2939
2024.12 2871
2024.55 2883
2024.97 2796
2025.40 2868
2025.82 2869
2026.24 2976
2026.67 3067
2027.09 2960
2027.52 2936
2027.94 2965
2028.37 2727
2028.79 2944
2029.21 2845
2029.64 2658
2030.06 2597
2030.49 2681
2030.91 2838
2031.34 2960
2031.76 3018
2032.19 3032
2032.61 3078
2033.04 3001
2033.46 3129
2033.88 3170
2034.31 3534
2034.73 3604
2035.16 3265
2035.58 3378
2036.01 3428
2036.43 3262
2036.86 3198
2037.29 3321
2037.71 3342
2038.14 3027
2038.56 2843
2038.99 2859
2039.41 2967
2039.84 2902
2040.26 2889
2040.69 2933
2041.11 2775
2041.54 2689
2041.97 3058
2042.39 3096
2042.82 2853
2043.24 2896
2043.67 2945
2044.09 3090
2044.52 2763
2044.95 2691
2045.37 2823
2045.80 2929
2046.22 3156
2046.65 2926
2047.08 2891
2047.50 2997
2047.93 3125
2048.36 3183
2048.78 3099
2049.21 3279
2049.64 3092
2050.06 3263
2050.49 3041
2050.92 3023
2051.34 2751
2051.77 3124
2052.20 3115
2052.62 3032
2053.05 2840
2053.48 2866
2053.90 3120
2054.33 2887
2054.76 2757
2055.18 2887
2055.61 2979
2056.04 2836
2056.47 2724
2056.89 2669
2057.32 2803
2057.75 2963
2058.17 2919
2058.60 2868
2059.03 2885
2059.46 2728
2059.88 2983
2060.31 2771
2060.74 2874
2061.17 2768
2061.60 2909
2062.02 3030
2062.45 3017
2062.88 3272
2063.31 3302
2063.74 3072
2064.16 2998
2064.59 3050
2065.02 3574
2065.45 3521
2065.88 3445
2066.30 3621
2066.73 3599
2067.16 3587
2067.59 3502
2068.02 3640
2068.45 3467
2068.87 3417
2069.30 3163
2069.73 3183
2070.16 3006
2070.59 2997
2071.02 2967
2071.45 3027
2071.87 3061
2072.30 3106
2072.73 2882
2073.16 3072
2073.59 2997
2074.02 2993
2074.45 2977
2074.88 3036
2075.31 2963
2075.74 3016
2076.17 3161
2076.59 3080
2077.02 3121
2077.45 3080
2077.88 3153
2078.31 3242
2078.74 2917
2079.17 3143
2079.60 3134
2080.03 2997
2080.46 3037
2080.89 3042
2081.32 2974
2081.75 3244
2082.18 3254
2082.61 3123
2083.04 3173
2083.47 3001
2083.90 2861
2084.33 2726
2084.76 2770
2085.19 2759
2085.62 2973
2086.05 2950
2086.48 3045
2086.91 3016
2087.34 3048
2087.77 2961
2088.20 2862
2088.63 2916
2089.06 2789
2089.49 2960
2089.93 2912
2090.36 2891
2090.79 3167
2091.22 2973
2091.65 2863
2092.08 3087
2092.51 2931
2092.94 2923
2093.37 2961
2093.80 2920
2094.23 2852
2094.67 2864
2095.10 2850
2095.53 3075
2095.96 2908
2096.39 2924
2096.82 2774
2097.25 2594
2097.68 2870
2098.12 3050
2098.55 3105
2098.98 2916
2099.41 2622
2099.84 2763
2100.27 2889
2100.71 2672
2101.14 2730
2101.57 2878
2102.00 2783
2102.43 2817
2102.87 2780
2103.30 2679
2103.73 2715
2104.16 2752
2104.59 2828
2105.03 2763
2105.46 2992
2105.89 2979
2106.32 2846
2106.76 3149
2107.19 3173
2107.62 3255
2108.05 3124
2108.49 3207
2108.92 3234
2109.35 3150
2109.78 3053
2110.22 2872
2110.65 2996
2111.08 3010
2111.52 3043
2111.95 3065
2112.38 2999
2112.81 2842
2113.25 2929
2113.68 2863
2114.11 2858
2114.55 2763
2114.98 2769
2115.41 2764
2115.85 2962
2116.28 2958
2116.71 2748
2117.15 2805
2117.58 2696
2118.01 2788
2118.45 2656
2118.88 2740
2119.32 2903
2119.75 2853
2120.18 2901
2120.62 2901
2121.05 2665
2121.48 2731
2121.92 3046
2122.35 2977
2122.79 2950
2123.22 2828
2123.65 2827
2124.09 3005
2124.52 2894
2124.96 2865
2125.39 2793
2125.83 2773
2126.26 2777
2126.70 2807
2127.13 2877
2127.56 2616
2128.00 2526
2128.43 2672
2128.87 2587
2129.30 2736
2129.74 2752
2130.17 2794
2130.61 2886
2131.04 2979
2131.48 2718
2131.91 2680
2132.35 2836
2132.78 2772
2133.22 2579
2133.65 2735
2134.09 2686
2134.52 2779
2134.96 2877
2135.39 2727
2135.83 2852
2136.26 3193
2136.70 3175
2137.14 3303
2137.57 3255
2138.01 3196
2138.44 3279
2138.88 3231
2139.31 3017
2139.75 2971
2140.19 2979
2140.62 2953
2141.06 3133
2141.49 2986
2141.93 3089
2142.37 2978
2142.80 2894
2143.24 2986
2143.67 2934
2144.11 2828
2144.55 2699
2144.98 2606
2145.42 2624
2145.86 2702
2146.29 2652
2146.73 2571
2147.16 2588
2147.60 2757
2148.04 2702
2148.47 2850
2148.91 2839
2149.35 3090
2149.79 2916
2150.22 3027
2150.66 3017
2151.10 3121
2151.53 2998
2151.97 3093
2152.41 3104
2152.84 3119
2153.28 3003
2153.72 2928
2154.16 2757
2154.59 2907
2155.03 2880
2155.47 2613
2155.91 2724
2156.34 2551
2156.78 2702
2157.22 2713
2157.66 2668
2158.09 2617
2158.53 2624
2158.97 2835
2159.41 2766
2159.84 3088
2160.28 3097
2160.72 3067
2161.16 3170
2161.60 3073
2162.03 3003
2162.47 3103
2162.91 2984
2163.35 3173
2163.79 3085
2164.22 2996
2164.66 3099
2165.10 3198
2165.54 3020
2165.98 2811
2166.42 3117
2166.86 2995
2167.29 2962
2167.73 3042
2168.17 3012
2168.61 3061
2169.05 3100
2169.49 3093
2169.93 3000
2170.37 2844
2170.80 2987
2171.24 2761
2171.68 3124
2172.12 3055
2172.56 2881
2173.00 3084
2173.44 2916
2173.88 2782
2174.32 2910
2174.76 3064
2175.20 2964
2175.64 2988
2176.08 3050
2176.51 3067
2176.95 3232
2177.39 3189
2177.83 3226
2178.27 2893
2178.71 3016
2179.15 3117
2179.59 3020
2180.03 3044
2180.47 2894
2180.91 2848
2181.35 2979
2181.79 2797
2182.23 2767
2182.67 3015
2183.11 2822
2183.55 3003
2183.99 3124
2184.43 2740
2184.87 2707
2185.31 2526
2185.76 2582
2186.20 2718
2186.64 2632
2187.08 2776
2187.52 2613
2187.96 2668
2188.40 2812
2188.84 2912
2189.28 2944
2189.72 2886
2190.16 2843
2190.60 2851
2191.04 2703
2191.49 2751
2191.93 2715
2192.37 2820
2192.81 2918
2193.25 2733
2193.69 2804
2194.13 2842
2194.57 2623
2195.02 2693
2195.46 2618
2195.90 2675
2196.34 2753
2196.78 2848
2197.22 2811
2197.66 2721
2198.11 2871
2198.55 2754
2198.99 2859
2199.43 2663
2199.87 2699
2200.32 2602
2200.76 2838
2201.20 3002
2201.64 2820
2202.08 2644
2202.53 2667
2202.97 2731
2203.41 2845
2203.85 3044
2204.29 2934
2204.74 2738
2205.18 2620
2205.62 2805
2206.06 2704
2206.51 2859
2206.95 2915
2207.39 2893
2207.83 2987
2208.28 2969
2208.72 2878
2209.16 2873
2209.61 2791
2210.05 3119
2210.49 3115
2210.93 2900
2211.38 2815
2211.82 2786
2212.26 2702
2212.71 2537
2213.15 2759
2213.59 2760
2214.04 2719
2214.48 2788
2214.92 2778
2215.37 2728
2215.81 2631
2216.25 2626
2216.70 2851
2217.14 2757
2217.59 2761
2218.03 2629
2218.47 2634
2218.92 2736
2219.36 2614
2219.80 2637
2220.25 2870
2220.69 2875
2221.14 2802
2221.58 2646
2222.02 2584
2222.47 2984
2222.91 2975
2223.36 2907
2223.80 2903
2224.25 2861
2224.69 2733
2225.13 2903
2225.58 2874
2226.02 2825
2226.47 2820
2226.91 2833
2227.36 2839
2227.80 2726
2228.25 2895
2228.69 2826
2229.14 2807
2229.58 2954
2230.03 2926
2230.47 2861
2230.92 2874
2231.36 3018
2231.81 3029
2232.25 3024
2232.70 2962
2233.14 2976
2233.59 2981
2234.03 3059
2234.48 3033
2234.92 3189
2235.37 3043
2235.81 2918
2236.26 2823
2236.70 2716
2237.15 2632
2237.60 2817
2238.04 2915
2238.49 2883
2238.93 2910
2239.38 2759
2239.83 2697
2240.27 2715
2240.72 2696
2241.16 2741
2241.61 2789
2242.06 2751
2242.50 2583
2242.95 2616
2243.39 2635
2243.84 2711
2244.29 2700
2244.73 2749
2245.18 2815
2245.63 2724
2246.07 2682
2246.52 2688
2246.97 2633
2247.41 2785
2247.86 2718
2248.31 2653
2248.75 2573
2249.20 2603
2249.65 2743
2250.09 2634
2250.54 2719
2250.99 2631
2251.43 2465
2251.88 2624
2252.33 2665
2252.78 2737
2253.22 2623
2253.67 2608
2254.12 2725
2254.56 2635
2255.01 2731
2255.46 2641
2255.91 2755
2256.35 2637
2256.80 2629
2257.25 2478
2257.70 2487
2258.14 2597
2258.59 2560
2259.04 2698
2259.49 2726
2259.94 2767
2260.38 2623
2260.83 2492
2261.28 2874
2261.73 2828
2262.18 2931
2262.62 2860
2263.07 3041
2263.52 3153
2263.97 3063
2264.42 3033
2264.87 2928
2265.31 2967
2265.76 2788
2266.21 2689
2266.66 2909
2267.11 2813
2267.56 2802
2268.01 2687
2268.45 2712
2268.90 2849
2269.35 2671
2269.80 2689
2270.25 2767
2270.70 2693
2271.15 2826
2271.60 2751
2272.05 2545
2272.49 2791
2272.94 2824
2273.39 2806
2273.84 2822
2274.29 2619
2274.74 2536
2275.19 2552
2275.64 2626
2276.09 2668
2276.54 2637
2276.99 2608
2277.44 2576
2277.89 2477
2278.34 2740
2278.79 2642
2279.24 2744
2279.69 2667
2280.14 2595
2280.59 2559
2281.04 2682
2281.49 2542
2281.94 2435
2282.39 2620
2282.84 2565
2283.29 2497
2283.74 2544
2284.19 2536
2284.64 2644
2285.09 2666
2285.54 2808
2285.99 2871
2286.44 2697
2286.89 2661
2287.34 2632
2287.79 2749
2288.24 2877
2288.69 2857
2289.14 2899
2289.59 3111
2290.05 3205
2290.50 3403
2290.95 3333
2291.40 3422
2291.85 3969
2292.30 4098
2292.75 3875
2293.20 3974
2293.65 3826
2294.11 3818
2294.56 3734
2295.01 3668
2295.46 3220
2295.91 3221
2296.36 3040
2296.81 3031
2297.27 3005
2297.72 2860
2298.17 2696
2298.62 2817
2299.07 2642
2299.52 2746
2299.98 2775
2300.43 2633
2300.88 2760
2301.33 2992
2301.78 2685
2302.24 2677
2302.69 2447
2303.14 2498
2303.59 2633
2304.04 2583
2304.50 2578
2304.95 2520
2305.40 2376
2305.85 2371
2306.31 2567
2306.76 2602
2307.21 2457
2307.66 2702
2308.12 2644
2308.57 2723
2309.02 2689
2309.48 2863
2309.93 2921
2310.38 2762
2310.83 2759
2311.29 3073
2311.74 3275
2312.19 3291
2312.65 3282
2313.10 3035
2313.55 3045
2314.01 2998
2314.46 2991
2314.91 2936
2315.37 2714
2315.82 2684
2316.27 2808
2316.73 2716
2317.18 2635
2317.63 2652
2318.09 2613
2318.54 2828
2318.99 2721
2319.45 2697
2319.90 2555
2320.36 2819
2320.81 2751
2321.26 2862
2321.72 2883
2322.17 2827
2322.63 2707
2323.08 2809
2323.53 2770
2323.99 2738
2324.44 2811
2324.90 2700
2325.35 2764
2325.80 2835
2326.26 2798
2326.71 2719
2327.17 2808
2327.62 2856
2328.08 2913
2328.53 3149
2328.99 2946
2329.44 2962
2329.90 2883
2330.35 3101
2330.81 2950
2331.26 2904
2331.72 3039
2332.17 3025
2332.63 3066
2333.08 3194
2333.54 3177
2333.99 3085
2334.45 3108
2334.90 2694
2335.36 2718
2335.81 2750
2336.27 2862
2336.72 2759
2337.18 2599
2337.63 2425
2338.09 2558
2338.55 2546
2339.00 2775
2339.46 2687
2339.91 2725
2340.37 2635
2340.82 2643
2341.28 2705
2341.74 2670
2342.19 2743
2342.65 2648
2343.10 2704
2343.56 2650
2344.02 2623
2344.47 2634
2344.93 2664
2345.39 2493
2345.84 2614
2346.30 2452
2346.75 2718
2347.21 2807
2347.67 2740
2348.12 2740
2348.58 2827
2349.04 2801
2349.49 2933
2349.95 2985
2350.41 2913
2350.86 2895
2351.32 2905
2351.78 2894
2352.23 2772
2352.69 2609
2353.15 2680
2353.61 2711
2354.06 2542
2354.52 2660
2354.98 2731
2355.43 2750
2355.89 2568
2356.35 2623
2356.81 2612
2357.26 2677
2357.72 2762
2358.18 2682
2358.64 2500
2359.09 2508
2359.55 2768
2360.01 2628
2360.47 2776
2360.93 2608
2361.38 2678
2361.84 2565
2362.30 2683
2362.76 2538
2363.22 2727
2363.67 2621
2364.13 2732
2364.59 2859
2365.05 2893
2365.51 2628
2365.96 2778
2366.42 2731
2366.88 2685
2367.34 2667
2367.80 2752
2368.26 2640
2368.72 2732
2369.17 2695
2369.63 2508
2370.09 2717
2370.55 2696
2371.01 2828
2371.47 2626
2371.93 2855
2372.39 2643
2372.84 2694
2373.30 2771
2373.76 2867
2374.22 2922
2374.68 2840
2375.14 3074
2375.60 3094
2376.06 3268
2376.52 3198
2376.98 3161
2377.44 3058
2377.90 3418
2378.36 3547
2378.81 3414
2379.27 3235
2379.73 3230
2380.19 3290
2380.65 3170
2381.11 3247
2381.57 2992
2382.03 3126
2382.49 2877
2382.95 2784
2383.41 2910
2383.87 2939
2384.33 2784
2384.79 2615
2385.25 2652
2385.71 2901
2386.17 2738
2386.63 2807
2387.09 2826
2387.55 2794
2388.01 2790
2388.48 2788
2388.94 2888
2389.40 2628
2389.86 2637
2390.32 2708
2390.78 2577
2391.24 2544
2391.70 2831
2392.16 2836
2392.62 2687
2393.08 2937
2393.54 2952
2394.00 2910
2394.47 2795
2394.93 2649
2395.39 2727
2395.85 2665
2396.31 2638
2396.77 2412
2397.23 2481
2397.69 2512
2398.16 2615
2398.62 2562
2399.08 2534
2399.54 2636
2400.00 2781
2400.46 2807
2400.92 2584
2401.39 2445
2401.85 2514
2402.31 2401
2402.77 2272
2403.23 2469
2403.70 2643
2404.16 2336
2404.62 2311
2405.08 2468
2405.54 2451
2406.01 2481
2406.47 2759
2406.93 2906
2407.39 2782
2407.86 2928
2408.32 2927
2408.78 2801
2409.24 2666
2409.71 2666
2410.17 2469
2410.63 2539
2411.09 2554
2411.56 2604
2412.02 2344
2412.48 2374
2412.94 2545
2413.41 2491
2413.87 2434
2414.33 2663
2414.80 2603
2415.26 2712
2415.72 2657
2416.19 2625
2416.65 2923
2417.11 2946
2417.57 2702
2418.04 2713
2418.50 2898
2418.96 2956
2419.43 2734
2419.89 2819
2420.36 2917
2420.82 2987
2421.28 2853
2421.75 2819
2422.21 2752
2422.67 2853
2423.14 2797
2423.60 2628
2424.07 2699
2424.53 2725
2424.99 2746
2425.46 2747
2425.92 2701
2426.39 2708
2426.85 2674
2427.31 2550
2427.78 2502
2428.24 2641
2428.71 2405
2429.17 2532
2429.64 2428
2430.10 2601
2430.56 2562
2431.03 2435
2431.49 2470
2431.96 2429
2432.42 2555
2432.89 2750
2433.35 2603
2433.82 2547
2434.28 2486
2434.75 2360
2435.21 2553
2435.68 2535
2436.14 2646
2436.61 2799
2437.07 2525
2437.54 2524
2438.00 2414
2438.47 2569
2438.93 2410
2439.40 2464
2439.86 2577
2440.33 2516
2440.80 2434
2441.26 2518
2441.73 2450
2442.19 2578
2442.66 2739
2443.12 2597
2443.59 2610
2444.06 2700
2444.52 2441
2444.99 2507
2445.45 2478
2445.92 2416
2446.38 2542
2446.85 2493
2447.32 2432
2447.78 2564
2448.25 2444
2448.72 2445
2449.18 2560
2449.65 2579
2450.11 2555
2450.58 2448
2451.05 2458
2451.51 2465
2451.98 2430
2452.45 2452
2452.91 2469
2453.38 2401
2453.85 2526
2454.31 2321
2454.78 2352
2455.25 2542
2455.71 2451
2456.18 2438
2456.65 2356
2457.12 2389
2457.58 2442
2458.05 2373
2458.52 2362
2458.98 2457
2459.45 2407
2459.92 2406
2460.39 2363
2460.85 2520
2461.32 2470
2461.79 2199
2462.26 2126
2462.72 2287
2463.19 2376
2463.66 2274
2464.13 2274
2464.59 2417
2465.06 2352
2465.53 2493
2466.00 2549
2466.47 2560
2466.93 2577
2467.40 2625
2467.87 2763
2468.34 2650
2468.81 2690
2469.27 2749
2469.74 2546
2470.21 2511
2470.68 2427
2471.15 2581
2471.62 2410
2472.09 2387
2472.55 2431
2473.02 2302
2473.49 2340
2473.96 2288
2474.43 2167
2474.90 2201
2475.37 2296
2475.83 2213
2476.30 2442
2476.77 2453
2477.24 2363
2477.71 2434
2478.18 2351
2478.65 2333
2479.12 2372
2479.59 2412
2480.06 2307
2480.53 2271
2480.99 2270
2481.46 2359
2481.93 2395
2482.40 2349
2482.87 2497
2483.34 2609
2483.81 2423
2484.28 2472
2484.75 2380
2485.22 2427
2485.69 2474
2486.16 2388
2486.63 2413
2487.10 2488
2487.57 2341
2488.04 2379
2488.51 2331
2488.98 2356
2489.45 2498
2489.92 2626
2490.39 2644
2490.86 2456
2491.33 2450
2491.80 2359
2492.27 2364
2492.74 2656
2493.21 2740
2493.68 2712
2494.15 2598
2494.62 2618
2495.10 2450
2495.57 2520
2496.04 2702
2496.51 2726
2496.98 2849
2497.45 2735
2497.92 2671
2498.39 2411
2498.86 2480
2499.33 2542
2499.80 2496
2500.28 2589
2500.75 2417
2501.22 2288
2501.69 2483
2502.16 2353
2502.63 2291
2503.10 2286
2503.57 2370
2504.05 2379
2504.52 2513
2504.99 2487
2505.46 2466
2505.93 2420
2506.40 2626
2506.88 2672
2507.35 2481
2507.82 2512
2508.29 2377
2508.76 2231
2509.24 2461
2509.71 2546
2510.18 2420
2510.65 2328
2511.12 2406
2511.60 2386
2512.07 2499
2512.54 2544
2513.01 2509
2513.49 2562
2513.96 2699
2514.43 2700
2514.90 2402
2515.38 2394
2515.85 2491
2516.32 2634
2516.79 2528
2517.27 2515
2517.74 2695
2518.21 2507
2518.68 2411
2519.16 2551
2519.63 2599
2520.10 2304
2520.58 2427
2521.05 2538
2521.52 2673
2522.00 2547
2522.47 2551
2522.94 2556
2523.42 2644
2523.89 2385
2524.36 2404
2524.84 2520
2525.31 2542
2525.78 2392
2526.26 2542
2526.73 2527
2527.20 2669
2527.68 2586
2528.15 2789
2528.63 2783
2529.10 2847
2529.57 2858
2530.05 2554
2530.52 2761
2531.00 2879
2531.47 2795
2531.94 2501
2532.42 2554
2532.89 2510
2533.37 2567
2533.84 2467
2534.32 2357
2534.79 2404
2535.26 2571
2535.74 2509
2536.21 2385
2536.69 2433
2537.16 2317
2537.64 2330
2538.11 2273
2538.59 2427
2539.06 2401
2539.54 2473
2540.01 2658
2540.49 2393
2540.96 2396
2541.44 2410
2541.91 2591
2542.39 2430
2542.86 2500
2543.34 2498
2543.81 2452
2544.29 2341
2544.76 2407
2545.24 2603
2545.71 2385
2546.19 2471
2546.66 2439
2547.14 2464
2547.61 2471
2548.09 2283
2548.57 2230
2549.04 2429
2549.52 2413
2549.99 2568
2550.47 2420
2550.95 2417
2551.42 2339
2551.90 2487
2552.37 2589
2552.85 2524
2553.33 2486
2553.80 2412
2554.28 2515
2554.75 2686
2555.23 2451
2555.71 2492
2556.18 2501
2556.66 2641
2557.14 2694
2557.61 2614
2558.09 2579
2558.57 2623
2559.04 2604
2559.52 2505
2560.00 2350
2560.47 2559
2560.95 2556
2561.43 2436
2561.90 2461
2562.38 2387
2562.86 2196
2563.33 2344
2563.81 2483
2564.29 2424
2564.77 2402
2565.24 2403
2565.72 2396
2566.20 2587
2566.68 2409
2567.15 2359
2567.63 2438
2568.11 2287
2568.59 2317
2569.06 2228
2569.54 2449
2570.02 2382
2570.50 2336
2570.97 2416
2571.45 2172
2571.93 2183
2572.41 2356
2572.89 2463
2573.36 2574
2573.84 2361
2574.32 2269
2574.80 2212
2575.28 2335
2575.75 2464
2576.23 2324
2576.71 2362
2577.19 2196
2577.67 2128
2578.15 2448
2578.62 2239
2579.10 2351
2579.58 2424
2580.06 2359
2580.54 2365
2581.02 2223
2581.50 2167
2581.97 2197
2582.45 2137
2582.93 2253
2583.41 2468
2583.89 2313
2584.37 2364
2584.85 2382
2585.33 2412
2585.81 2442
2586.29 2431
2586.77 2517
2587.24 2452
2587.72 2315
2588.20 2356
2588.68 2341
2589.16 2471
2589.64 2552
2590.12 2511
2590.60 2533
2591.08 2442
2591.56 2334
2592.04 2347
2592.52 2328
2593.00 2523
2593.48 2448
2593.96 2377
2594.44 2342
2594.92 2549
2595.40 2268
2595.88 2239
2596.36 2425
2596.84 2299
2597.32 2475
2597.80 2563
2598.28 2551
2598.76 2322
2599.24 2353
2599.72 2283
2600.20 2325
2600.68 2298
2601.16 2378
2601.64 2351
2602.12 2377
2602.61 2501
2603.09 2334
2603.57 2362
2604.05 2420
2604.53 2409
2605.01 2419
2605.49 2364
2605.97 2234
2606.45 2323
2606.93 2458
2607.42 2288
2607.90 2200
2608.38 2243
2608.86 2466
2609.34 2360
2609.82 2346
2610.30 2239
2610.78 2366
2611.27 2447
2611.75 2387
2612.23 2333
2612.71 2253
2613.19 2233
2613.67 2422
2614.16 2389
2614.64 2417
2615.12 2333
2615.60 2445
2616.08 2402
2616.57 2422
2617.05 2718
2617.53 2604
2618.01 2372
2618.49 2614
2618.98 2798
2619.46 2953
2619.94 2722
2620.42 2527
2620.91 2640
2621.39 2584
2621.87 2324
2622.35 2207
2622.84 2295
2623.32 2316
2623.80 2287
2624.28 2457
2624.77 2487
2625.25 2301
2625.73 2320
2626.21 2430
2626.70 2137
2627.18 2249
2627.66 2421
2628.15 2321
2628.63 2302
2629.11 2307
2629.60 2296
2630.08 2280
2630.56 2351
2631.05 2471
2631.53 2706
2632.01 2605
2632.50 2660
2632.98 2631
2633.46 2817
2633.95 2801
2634.43 2809
2634.91 2802
2635.40 2552
2635.88 2708
2636.37 2531
2636.85 2517
2637.33 2392
2637.82 2454
2638.30 2343
2638.79 2349
2639.27 2390
2639.75 2388
2640.24 2378
2640.72 2514
2641.21 2458
2641.69 2347
2642.18 2415
2642.66 2356
2643.14 2451
2643.63 2243
2644.11 2152
2644.60 2278
2645.08 2246
2645.57 2233
2646.05 2211
2646.54 2283
2647.02 2294
2647.51 2238
2647.99 2294
2648.48 2472
2648.96 2248
2649.45 2235
2649.93 2392
2650.42 2327
2650.90 2379
2651.39 2221
2651.87 2368
2652.36 2457
2652.84 2444
2653.33 2254
2653.81 2234
2654.30 2394
2654.78 2342
2655.27 2107
2655.76 2188
2656.24 2301
2656.73 2099
2657.21 2411
2657.70 2390
2658.18 2471
2658.67 2351
2659.16 2289
2659.64 2341
2660.13 2441
2660.61 2309
2661.10 2391
2661.59 2333
2662.07 2374
2662.56 2396
2663.05 2355
2663.53 2422
2664.02 2303
2664.50 2353
2664.99 2303
2665.48 2302
2665.96 2359
2666.45 2213
2666.94 2177
2667.42 2221
2667.91 2337
2668.40 2302
2668.88 2349
2669.37 2465
2669.86 2378
2670.34 2315
2670.83 2386
2671.32 2445
2671.81 2474
2672.29 2602
2672.78 2681
2673.27 2662
2673.75 2686
2674.24 2745
2674.73 2645
2675.22 2863
2675.70 3092
2676.19 2979
2676.68 2977
2677.17 3187
2677.65 3022
2678.14 2874
2678.63 2882
2679.12 2859
2679.61 3045
2680.09 2787
2680.58 2459
2681.07 2373
2681.56 2404
2682.04 2601
2682.53 2338
2683.02 2211
2683.51 2320
2684.00 2244
2684.49 2253
2684.97 2235
2685.46 2282
2685.95 2150
2686.44 2306
2686.93 2184
2687.42 2278
2687.90 2473
2688.39 2323
2688.88 2326
2689.37 2186
2689.86 2221
2690.35 2301
2690.84 2281
2691.33 2087
2691.81 2213
2692.30 2247
2692.79 2286
2693.28 2345
2693.77 2512
2694.26 2394
2694.75 2352
2695.24 2272
2695.73 2221
2696.22 2320
2696.71 2186
2697.20 2212
2697.68 2235
2698.17 2177
2698.66 2119
2699.15 2224
2699.64 2285
2700.13 2103
2700.62 1997
2701.11 2137
2701.60 2162
2702.09 2292
2702.58 2278
2703.07 2384
2703.56 2327
2704.05 2329
2704.54 2493
2705.03 2382
2705.52 2461
2706.01 2483
2706.50 2516
2706.99 2283
2707.48 2149
2707.97 2333
2708.46 2471
2708.95 2327
2709.44 2288
2709.93 2327
2710.43 2249
2710.92 2298
2711.41 2387
2711.90 2182
2712.39 2229
2712.88 2042
2713.37 2081
2713.86 2097
2714.35 2221
2714.84 2328
2715.33 2144
2715.82 2211
2716.32 2321
2716.81 2110
2717.30 2268
2717.79 2093
2718.28 2074
2718.77 2253
2719.26 2117
2719.76 2189
2720.25 2053
2720.74 2145
2721.23 2080
2721.72 2039
2722.21 2260
2722.70 2264
2723.20 2384
2723.69 2356
2724.18 2288
2724.67 2469
2725.16 2560
2725.66 2294
2726.15 2404
2726.64 2495
2727.13 2450
2727.62 2321
2728.12 2282
2728.61 2072
2729.10 2096
2729.59 2105
2730.09 2179
2730.58 2298
2731.07 2236
2731.56 2140
2732.06 2188
2732.55 2269
2733.04 2189
2733.53 2285
2734.03 2406
2734.52 2442
2735.01 2444
2735.50 2434
2736.00 2285
2736.49 2221
2736.98 2287
2737.48 2313
2737.97 2357
2738.46 2314
2738.96 2273
2739.45 2343
2739.94 2570
2740.44 2364
2740.93 2443
2741.42 2691
2741.92 2620
2742.41 2593
2742.90 2742
2743.40 2670
2743.89 2558
2744.38 2518
2744.88 2380
2745.37 2215
2745.86 2310
2746.36 2357
2746.85 2252
2747.35 2238
2747.84 2343
2748.33 2551
2748.83 2481
2749.32 2351
2749.82 2283
2750.31 2313
2750.81 2257
2751.30 2191
2751.79 2240
2752.29 2269
2752.78 2461
2753.28 2433
2753.77 2355
2754.27 2333
2754.76 2223
2755.26 2278
2755.75 2331
2756.24 2313
2756.74 2074
2757.23 2084
2757.73 2123
2758.22 2119
2758.72 2156
2759.21 2172
2759.71 2148
2760.20 2167
2760.70 2151
2761.19 2276
2761.69 2287
2762.19 2282
2762.68 2271
2763.18 2329
2763.67 2289
2764.17 2306
2764.66 2500
2765.16 2347
2765.65 2231
2766.15 2205
2766.64 2131
2767.14 2052
2767.64 2203
2768.13 2227
2768.63 2150
2769.12 2306
2769.62 2288
2770.12 2415
2770.61 2355
2771.11 2167
2771.60 2300
2772.10 2416
2772.60 2438
2773.09 2208
2773.59 2371
2774.08 2301
2774.58 2380
2775.08 2585
2775.57 2531
2776.07 2734
2776.57 2805
2777.06 2937
2777.56 3067
2778.06 2979
2778.55 2770
2779.05 2714
2779.55 2716
2780.04 2752
2780.54 2845
2781.04 2645
2781.54 2474
2782.03 2360
2782.53 2174
2783.03 2495
2783.52 2408
2784.02 2527
2784.52 2519
2785.02 2360
2785.51 2428
2786.01 2438
2786.51 2386
2787.01 2430
2787.50 2338
2788.00 2256
2788.50 2143
2789.00 2138
2789.49 2178
2789.99 1943
2790.49 2114
2790.99 2326
2791.48 2231
2791.98 2265
2792.48 2262
2792.98 2255
2793.48 2378
2793.97 2243
2794.47 2152
2794.97 2278
2795.47 2145
2795.97 2151
2796.47 2231
2796.96 2144
2797.46 2217
2797.96 2219
2798.46 2183
2798.96 2258
2799.46 2276
2799.96 2317
2800.45 2461
2800.95 2336
2801.45 2251
2801.95 2262
2802.45 2392
2802.95 2198
2803.45 2172
2803.95 2200
2804.45 2212
2804.94 2203
2805.44 2189
2805.94 2114
2806.44 2181
2806.94 2239
2807.44 2280
2807.94 2277
2808.44 2425
2808.94 2284
2809.44 2224
2809.94 2313
2810.44 2354
2810.94 2446
2811.44 2465
2811.94 2214
2812.44 2277
2812.94 2486
2813.44 2366
2813.94 2311
2814.44 2392
2814.94 2440
2815.44 2193
2815.94 2289
2816.44 2469
2816.94 2263
2817.44 2241
2817.94 2003
2818.44 2133
2818.94 2080
2819.44 2223
2819.94 2318
2820.44 2151
2820.94 2052
2821.44 2089
2821.94 2235
2822.44 2092
2822.94 2087
2823.44 2136
2823.94 2090
2824.44 2134
2824.94 2036
2825.45 2031
2825.95 1939
2826.45 2025
2826.95 2135
2827.45 2213
2827.95 2082
2828.45 2039
2828.95 2057
2829.45 2006
2829.96 2022
2830.46 2100
2830.96 2115
2831.46 2131
2831.96 2091
2832.46 2154
2832.96 2096
2833.47 2079
2833.97 2117
2834.47 2216
2834.97 2224
2835.47 2226
2835.97 2324
2836.48 2286
2836.98 2240
2837.48 2376
2837.98 2511
2838.48 2373
2838.99 2260
2839.49 2463
2839.99 2436
2840.49 2295
2841.00 2384
2841.50 2376
2842.00 2276
2842.50 2308
2843.01 2335
2843.51 2321
2844.01 2175
2844.51 2361
2845.02 2116
2845.52 2151
2846.02 2140
2846.52 2145
2847.03 2232
2847.53 2236
2848.03 2231
2848.54 2411
2849.04 2447
2849.54 2331
2850.04 2386
2850.55 2390
2851.05 2544
2851.55 2300
2852.06 2410
2852.56 2342
2853.06 2338
2853.57 2328
2854.07 2144
2854.57 2110
2855.08 2278
2855.58 2167
2856.09 2073
2856.59 2061
2857.09 2127
2857.60 2112
2858.10 2185
2858.60 2266
2859.11 2220
2859.61 2245
2860.12 2060
2860.62 2184
2861.12 2169
2861.63 2125
2862.13 2214
2862.64 2178
2863.14 2313
2863.65 2040
2864.15 2139
2864.65 2292
2865.16 2212
2865.66 2115
2866.17 2062
2866.67 2127
2867.18 2183
2867.68 2078
2868.19 2174
2868.69 2158
2869.20 1975
2869.70 1993
2870.21 2098
2870.71 2055
2871.21 2223
2871.72 2338
2872.23 2367
2872.73 2298
2873.24 2082
2873.74 2336
2874.25 2256
2874.75 2444
2875.26 2567
2875.76 2540
2876.27 2528
2876.77 2721
2877.28 2397
2877.78 2360
2878.29 2436
2878.79 2485
2879.30 2480
2879.81 2416
2880.31 2391
2880.82 2338
2881.32 2187
2881.83 2124
2882.34 2134
2882.84 2140
2883.35 2185
2883.85 2169
2884.36 2135
2884.87 2321
2885.37 2189
2885.88 2177
2886.38 2224
2886.89 2335
2887.40 2352
2887.90 2089
2888.41 1959
2888.92 2094
2889.42 2124
2889.93 2263
2890.44 2348
2890.94 2285
2891.45 2322
2891.96 2269
2892.46 2285
2892.97 2297
2893.48 2304
2893.98 2421
2894.49 2220
2895.00 2252
2895.51 2274
2896.01 2273
2896.52 2403
2897.03 2352
2897.53 2506
2898.04 2458
2898.55 2473
2899.06 2442
2899.56 2525
2900.07 2509
2900.58 2507
2901.09 2650
2901.59 2765
2902.10 2663
2902.61 2652
2903.12 2844
2903.63 2883
2904.13 2785
2904.64 3157
2905.15 2897
2905.66 2809
2906.17 2667
2906.67 2801
2907.18 2864
2907.69 2727
2908.20 2568
2908.71 2641
2909.21 2592
2909.72 2478
2910.23 2221
2910.74 2249
2911.25 2135
2911.76 2347
2912.26 2369
2912.77 2216
2913.28 2336
2913.79 2222
2914.30 2016
2914.81 2280
2915.32 2158
2915.83 2172
2916.34 2130
2916.84 2121
2917.35 2231
2917.86 2091
2918.37 1966
2918.88 2244
2919.39 2211
2919.90 2141
2920.41 2026
2920.92 2237
2921.43 2308
2921.94 2078
2922.45 2117
2922.96 2297
2923.46 2252
2923.97 2141
2924.48 2114
2924.99 2218
2925.50 2270
2926.01 2220
2926.52 2311
2927.03 2264
2927.54 2270
2928.05 2347
2928.56 2217
2929.07 2117
2929.58 2157
2930.09 2063
2930.60 2219
2931.11 2225
2931.62 2169
2932.13 2111
2932.64 2049
2933.15 2106
2933.67 2103
2934.18 2096
2934.69 2103
2935.20 2199
2935.71 2135
2936.22 2202
2936.73 2269
2937.24 2303
2937.75 2189
2938.26 2155
2938.77 2296
2939.28 2299
2939.79 2353
2940.30 2340
2940.82 2454
2941.33 2227
2941.84 2302
2942.35 2307
2942.86 2279
2943.37 2395
2943.88 2282
2944.39 2193
2944.91 2173
2945.42 2206
2945.93 2180
2946.44 2081
2946.95 2108
2947.46 2078
2947.98 2461
2948.49 2362
2949.00 2287
2949.51 2314
2950.02 2202
2950.53 2270
2951.05 2222
2951.56 2096
2952.07 1984
2952.58 2005
2953.09 2017
2953.61 2132
2954.12 2101
2954.63 2160
2955.14 2100
2955.66 2179
2956.17 2058
2956.68 2077
2957.19 2290
2957.71 2090
2958.22 2091
2958.73 2316
2959.24 2196
2959.76 2101
2960.27 2151
2960.78 2175
2961.29 2119
2961.81 2210
2962.32 2209
2962.83 2265
2963.35 2384
2963.86 2209
2964.37 2312
2964.89 2162
2965.40 2195
2965.91 2152
2966.43 2239
2966.94 2057
2967.45 2185
2967.97 2186
2968.48 2334
2968.99 2004
2969.51 2073
2970.02 2025
2970.53 1969
2971.05 1977
2971.56 2036
2972.07 2111
2972.59 1958
2973.10 2143
2973.62 2108
2974.13 2142
2974.64 2230
2975.16 2101
2975.67 2089
2976.19 1975
2976.70 1937
2977.22 2050
2977.73 2190
2978.24 2155
2978.76 2024
2979.27 2165
2979.79 2371
2980.30 2247
2980.82 2173
2981.33 2188
2981.85 2039
2982.36 2146
2982.87 2216
2983.39 2042
2983.90 1946
2984.42 2089
2984.93 2250
2985.45 2239
2985.96 2190
2986.48 2327
2986.99 2383
2987.51 2216
2988.02 2253
2988.54 2225
2989.05 2268
2989.57 2295
2990.09 2167
2990.60 2099
2991.12 2145
2991.63 2154
2992.15 2002
2992.66 1983
2993.18 2157
2993.69 2159
2994.21 2052
2994.73 2085
2995.24 2396
2995.76 2268
2996.27 2210
2996.79 2397
2997.30 2349
2997.82 2363
2998.34 2404
2998.85 2547
2999.37 2586
2999.89 2733
3000.40 2634
3000.92 2726
3001.43 2723
3001.95 2451
3002.47 2360
3002.98 2515
3003.50 2615
3004.02 2830
3004.53 3060
3005.05 2899
3005.57 2902
3006.08 3016
3006.60 2874
3007.12 2871
3007.63 2876
3008.15 2690
3008.67 2589
3009.18 2643
3009.70 2431
3010.22 2316
3010.74 2301
3011.25 2303
3011.77 2021
3012.29 2132
3012.80 2124
3013.32 2120
3013.84 2361
3014.36 2180
3014.87 1977
3015.39 2048
3015.91 2295
3016.43 2247
3016.94 2408
3017.46 2365
3017.98 2379
3018.50 2393
3019.02 2356
3019.53 2439
3020.05 2613
3020.57 2373
3021.09 2517
3021.60 2509
3022.12 2401
3022.64 2431
3023.16 2553
3023.68 2535
3024.20 2350
3024.71 2419
3025.23 2242
3025.75 2392
3026.27 2273
3026.79 2262
3027.31 2264
3027.82 2199
3028.34 2138
3028.86 2023
3029.38 2092
3029.90 2221
3030.42 2135
3030.94 2144
3031.46 2274
3031.98 2136
3032.49 2288
3033.01 2258
3033.53 2216
3034.05 2334
3034.57 2155
3035.09 2196
3035.61 2260
3036.13 2186
3036.65 2120
3037.17 2158
3037.69 2115
3038.21 2210
3038.73 2274
3039.25 2113
3039.76 2259
3040.28 2195
3040.80 2192
3041.32 2169
3041.84 2118
3042.36 2251
3042.88 2110
3043.40 2041
3043.92 2118
3044.44 2108
3044.96 2114
3045.48 2096
3046.00 2045
3046.52 1905
3047.04 1989
3047.56 2158
3048.08 2223
3048.60 2176
3049.13 2229
3049.65 2006
3050.17 1990
3050.69 2161
3051.21 2060
3051.73 1947
3052.25 1992
3052.77 2010
3053.29 1980
3053.81 2006
3054.33 2121
3054.85 1949
3055.37 1946
3055.89 2091
3056.42 2119
3056.94 2063
3057.46 2187
3057.98 1971
3058.50 1985
3059.02 2050
3059.54 2045
3060.06 2128
3060.59 2167
3061.11 2025
3061.63 2157
3062.15 2315
3062.67 2153
3063.19 2156
3063.71 2209
3064.24 2181
3064.76 1952
3065.28 2008
3065.80 2112
3066.32 2288
3066.85 2377
3067.37 2259
3067.89 2344
3068.41 2238
3068.93 2245
3069.46 2273
3069.98 2252
3070.50 2348
3071.02 2175
3071.54 2175
3072.07 2199
3072.59 2294
3073.11 2320
3073.63 2273
3074.16 2217
3074.68 2095
3075.20 2054
3075.73 2087
3076.25 2190
3076.77 2145
3077.29 2216
3077.82 2201
3078.34 2158
3078.86 2072
3079.39 2117
3079.91 2235
3080.43 2263
3080.95 2297
3081.48 2452
3082.00 2614
3082.52 2470
3083.05 2462
3083.57 2409
3084.09 2552
3084.62 2684
3085.14 2697
3085.66 2587
3086.19 2523
3086.71 2337
3087.24 2358
3087.76 2524
3088.28 2511
3088.81 2534
3089.33 2637
3089.85 2547
3090.38 2487
3090.90 2374
3091.43 2463
3091.95 2394
3092.47 2299
3093.00 2238
3093.52 2514
3094.05 2248
3094.57 2182
3095.10 2371
3095.62 2484
3096.14 2498
3096.67 2388
3097.19 2614
3097.72 2460
3098.24 2610
3098.77 2510
3099.29 2377
3099.82 2527
3100.34 2741
3100.87 2720
3101.39 3034
3101.92 3618
3102.44 4147
3102.97 4503
3103.49 4796
3104.02 5194
3104.54 5613
3105.07 5905
3105.59 5929
3106.12 5687
3106.64 5374
3107.17 4688
3107.69 4288
3108.22 3754
3108.74 3263
3109.27 3074
3109.79 3014
3110.32 2794
3110.85 2698
3111.37 2645
3111.90 2602
3112.42 2597
3112.95 2661
3113.48 2450
3114.00 2483
3114.53 2697
3115.05 2611
3115.58 2475
3116.11 2308
3116.63 2457
3117.16 2486
3117.68 2481
3118.21 2244
3118.74 2206
3119.26 2235
3119.79 2251
3120.32 2344
3120.84 2411
3121.37 2080
3121.90 2136
3122.42 2218
3122.95 2400
3123.48 2420
3124.00 2535
3124.53 2521
3125.06 2403
3125.58 2427
3126.11 2540
3126.64 2675
3127.16 2547
3127.69 2326
3128.22 2323
3128.75 2456
3129.27 2501
3129.80 2292
3130.33 2114
3130.85 2061
3131.38 2204
3131.91 2235
3132.44 2191
3132.96 2292
3133.49 2087
3134.02 2030
3134.55 2197
3135.07 2156
3135.60 2142
3136.13 2055
3136.66 1921
3137.19 1927
3137.71 1939
3138.24 2037
3138.77 1953
3139.30 2000
3139.83 2038
3140.35 2312
3140.88 1982
3141.41 1970
3141.94 2202
3142.47 2141
3143.00 1933
3143.52 2027
3144.05 2224
3144.58 2172
3145.11 2199
3145.64 2070
3146.17 1960
3146.70 2103
3147.22 2304
3147.75 2482
3148.28 2536
3148.81 2445
3149.34 2550
3149.87 2491
3150.40 2510
3150.93 2435
3151.46 2506
3151.98 2545
3152.51 2452
3153.04 2483
3153.57 2400
3154.10 2542
3154.63 2508
3155.16 2304
3155.69 2323
3156.22 2269
3156.75 2304
3157.28 2165
3157.81 2186
3158.34 2236
3158.87 2318
3159.40 2209
3159.93 2243
3160.46 2224
3160.99 2337
3161.52 2310
3162.05 2326
3162.58 2326
3163.11 2374
3163.64 2345
3164.17 2199
3164.70 2195
3165.23 2104
3165.76 2058
3166.29 2102
3166.82 2259
3167.35 2300
3167.88 1977
3168.41 2127
3168.94 2122
3169.47 2140
3170.00 2046
3170.53 2114
3171.06 2099
3171.59 2313
3172.13 2294
3172.66 2271
3173.19 2216
3173.72 2164
3174.25 2140
3174.78 2277
3175.31 2311
3175.84 2113
3176.37 2135
3176.90 2241
3177.44 2298
3177.97 2374
3178.50 2269
3179.03 2154
3179.56 2178
3180.09 2116
3180.62 2099
3181.16 2129
3181.69 2125
3182.22 2043
3182.75 2113
3183.28 2161
3183.81 2221
3184.35 2362
3184.88 2111
3185.41 2142
3185.94 2055
3186.47 2005
3187.01 2181
3187.54 2082
3188.07 2012
3188.60 2140
3189.14 2107
3189.67 2095
3190.20 2093
3190.73 2080
3191.26 1940
3191.80 2210
3192.33 2089
3192.86 2135
3193.39 2208
3193.93 2248
3194.46 2156
3194.99 2066
3195.53 2098
3196.06 2051
3196.59 2130
3197.12 2129
3197.66 2038
3198.19 2047
3198.72 1938
3199.26 2120
3199.79 2079
3200.32 2205
3200.86 2304
3201.39 2177
3201.92 2040
3202.46 2138
3202.99 2320
3203.52 2234
3204.06 2119
3204.59 2258
3205.12 2309
3205.66 2270
3206.19 2336
3206.72 2124
3207.26 2067
3207.79 2040
3208.33 2169
3208.86 2082
3209.39 2011
3209.93 2024
3210.46 2020
3211.00 2278
3211.53 2171
3212.06 2351
3212.60 2247
3213.13 2240
3213.67 2398
3214.20 2420
3214.74 2255
3215.27 2235
3215.80 2409
3216.34 2211
3216.87 2235
3217.41 2431
3217.94 2366
3218.48 2215
3219.01 1999
3219.55 2042
3220.08 2090
3220.62 2115
3221.15 2033
3221.69 2102
3222.22 2120
3222.76 2218
3223.29 2385
3223.83 2185
3224.36 2383
3224.90 2424
3225.43 2318
3225.97 2294
3226.50 2383
3227.04 2358
3227.57 2337
3228.11 2254
3228.65 2335
3229.18 2363
3229.72 2191
3230.25 2241
3230.79 2131
3231.32 2219
3231.86 2278
3232.40 2281
3232.93 2199
3233.47 2083
3234.00 2318
3234.54 2313
3235.08 2275
3235.61 2038
3236.15 2040
3236.68 1984
3237.22 2136
3237.76 2230
3238.29 2290
3238.83 2534
3239.37 2647
3239.90 2585
3240.44 2701
3240.97 2686
3241.51 2749
3242.05 2961
3242.58 2815
3243.12 2787
3243.66 2612
3244.20 2294
3244.73 2411
3245.27 2458
3245.81 2412
3246.34 2389
3246.88 2254
3247.42 2354
3247.95 2045
3248.49 2142
3249.03 2117
3249.57 2193
3250.10 2175
3250.64 2216
3251.18 2160
3251.72 2181
3252.25 2382
3252.79 2291
3253.33 2351
3253.87 2440
3254.40 2421
3254.94 2442
3255.48 2401
3256.02 2421
3256.55 2573
3257.09 2690
3257.63 2611
3258.17 2728
3258.71 2677
3259.24 2740
3259.78 2724
3260.32 2832
3260.86 2933
3261.40 2913
3261.94 3065
3262.47 3353
3263.01 3609
3263.55 3783
3264.09 3664
3264.63 3686
3265.17 3916
3265.71 4075
3266.24 4244
3266.78 4015
3267.32 4184
3267.86 4313
3268.40 4207
3268.94 4144
3269.48 4283
3270.02 4171
3270.55 3816
3271.09 3448
3271.63 3171
3272.17 3103
3272.71 2778
3273.25 2771
3273.79 2481
3274.33 2618
3274.87 2555
3275.41 2675
3275.95 2616
3276.49 2807
3277.03 2554
3277.57 2515
3278.11 2636
3278.65 2570
3279.19 2601
3279.73 2688
3280.26 2642
3280.80 2616
3281.34 2533
3281.88 2514
3282.42 2570
3282.96 2562
3283.50 2690
3284.04 2752
3284.59 2856
3285.13 2681
3285.67 2520
3286.21 2522
3286.75 2491
3287.29 2554
3287.83 2637
3288.37 2642
3288.91 2592
3289.45 2740
3289.99 2445
3290.53 2573
3291.07 2567
3291.61 2560
3292.15 2661
3292.69 2727
3293.23 2694
3293.77 2625
3294.32 2894
3294.86 2880
3295.40 2992
3295.94 2971
3296.48 3200
3297.02 3243
3297.56 3092
3298.10 3023
3298.65 3021
3299.19 2949
3299.73 2959
3300.27 2675
3300.81 2459
3301.35 2492
3301.89 2542
3302.44 2549
3302.98 2496
3303.52 2466
3304.06 2487
3304.60 2473
3305.14 2402
3305.69 2123
3306.23 2246
3306.77 2207
3307.31 2215
3307.85 2270
3308.40 2407
3308.94 2161
3309.48 2265
3310.02 2273
3310.57 2269
3311.11 2165
3311.65 2294
3312.19 2440
3312.74 2271
3313.28 2127
3313.82 2420
3314.36 2414
3314.91 2425
3315.45 2433
3315.99 2388
3316.53 2311
3317.08 2400
3317.62 2554
3318.16 2532
3318.71 2414
3319.25 2400
3319.79 2499
3320.34 2490
3320.88 2319
3321.42 2170
3321.96 2270
3322.51 2332
3323.05 2214
3323.59 2420
3324.14 2458
3324.68 2263
3325.23 2384
3325.77 2277
3326.31 2594
3326.86 2564
3327.40 2532
3327.94 2453
3328.49 2463
3329.03 2389
3329.57 2383
3330.12 2167
3330.66 2338
3331.21 2188
3331.75 2211
3332.29 2177
3332.84 2235
3333.38 2088
3333.93 2300
3334.47 2217
3335.02 2223
3335.56 2281
3336.10 2245
3336.65 2327
3337.19 2307
3337.74 2348
3338.28 2279
3338.83 2340
3339.37 2277
3339.92 2368
3340.46 2165
3341.01 2275
3341.55 2206
3342.10 2173
3342.64 2279
3343.19 2052
3343.73 2193
3344.28 2216
3344.82 2318
3345.37 2308
3345.91 2141
3346.46 2233
3347.00 2137
3347.55 2293
3348.09 2308
3348.64 2209
3349.18 2187
3349.73 2297
3350.27 2220
3350.82 2240
3351.37 2268
3351.91 2230
3352.46 2314
3353.00 2293
3353.55 2249
3354.10 2133
3354.64 2273
3355.19 2164
3355.73 2199
3356.28 2003
3356.83 2239
3357.37 2353
3357.92 2239
3358.46 2045
3359.01 2174
3359.56 2225
3360.10 2287
3360.65 2246
3361.20 2306
3361.74 2353
3362.29 2275
3362.84 2140
3363.38 2069
3363.93 2106
3364.48 2095
3365.02 2144
3365.57 2038
3366.12 2066
3366.66 2126
3367.21 2096
3367.76 2140
3368.30 2029
3368.85 2133
3369.40 2187
3369.94 2209
3370.49 2189
3371.04 2206
3371.59 2171
3372.13 2282
3372.68 2079
3373.23 2183
3373.78 1928
3374.32 2022
3374.87 1976
3375.42 2104
3375.97 1930
3376.51 1988
3377.06 2122
3377.61 2071
3378.16 2024
3378.71 1926
3379.25 1944
3379.80 1993
3380.35 1838
3380.90 1911
3381.45 2086
3381.99 2078
3382.54 2143
3383.09 1971
3383.64 1961
3384.19 2052
3384.74 1861
3385.28 1799
3385.83 1852
3386.38 1871
3386.93 2013
3387.48 1977
3388.03 1939
3388.58 2082
3389.12 2078
3389.67 1962
3390.22 1986
3390.77 2058
3391.32 2052
3391.87 1800
3392.42 1796
3392.97 1978
3393.52 1942
3394.06 1996
3394.61 2088
3395.16 1928
3395.71 1974
3396.26 1809
3396.81 1819
3397.36 1889
3397.91 1839
3398.46 1803
3399.01 1972
3399.56 1804
3400.11 1882
3400.66 2006
3401.21 2003
3401.76 2081
3402.31 2188
3402.86 2080
3403.41 1930
3403.96 1916
3404.51 1842
3405.06 1917
3405.61 1973
3406.16 1994
3406.71 1988
3407.26 2019
3407.81 1974
3408.36 1822
3408.91 1762
3409.46 1813
3410.01 1958
3410.56 2054
3411.11 2008
3411.66 1815
3412.21 1946
3412.76 1987
3413.31 1984
3413.86 1929
3414.41 1914
3414.96 1870
3415.51 1946
3416.07 1921
3416.62 1925
3417.17 2061
3417.72 2124
3418.27 2211
3418.82 2001
3419.37 2087
3419.92 2096
3420.47 2041
3421.03 2180
3421.58 2217
3422.13 2015
3422.68 2143
3423.23 2085
3423.78 2016
3424.33 2032
3424.89 1913
3425.44 1925
3425.99 2056
3426.54 1972
3427.09 1975
3427.65 2043
3428.20 1973
3428.75 2047
3429.30 2005
3429.85 2119
3430.41 2039
3430.96 1938
3431.51 2186
3432.06 2075
3432.61 2005
3433.17 2045
3433.72 1996
3434.27 1942
3434.82 1875
3435.38 1712
3435.93 1807
3436.48 1887
3437.03 1869
3437.59 2007
3438.14 1897
3438.69 1868
3439.24 1958
3439.80 1910
3440.35 2035
3440.90 1982
3441.46 1761
3442.01 1802
3442.56 1990
3443.11 1884
3443.67 1785
3444.22 1913
3444.77 1916
3445.33 2006
3445.88 2027
3446.43 1857
3446.99 1704
3447.54 1770
3448.09 1787
3448.65 1959
3449.20 1878
3449.76 1905
3450.31 1916
3450.86 1950
3451.42 1866
3451.97 1929
3452.52 1974
3453.08 1878
3453.63 1773
3454.19 1804
3454.74 1884
3455.29 1859
3455.85 1942
3456.40 1917
3456.96 1993
3457.51 2110
3458.07 2024
3458.62 1934
3459.17 2028
3459.73 2081
3460.28 2057
3460.84 2026
3461.39 1937
3461.95 1887
3462.50 1969
3463.06 1908
3463.61 1876
3464.17 2018
3464.72 2012
3465.27 1927
3465.83 1757
3466.38 1904
3466.94 1921
3467.49 1829
3468.05 2019
3468.61 1986
3469.16 2019
3469.72 2081
3470.27 1965
3470.83 2096
3471.38 2107
3471.94 2038
3472.49 2171
3473.05 2092
3473.60 2208
3474.16 2197
3474.71 2128
3475.27 1994
3475.83 2011
3476.38 2096
3476.94 2061
3477.49 1989
3478.05 2042
3478.61 2080
3479.16 2092
3479.72 2165
3480.27 2067
3480.83 2073
3481.39 2268
3481.94 2346
3482.50 2330
3483.05 2099
3483.61 2116
3484.17 2041
3484.72 2048
3485.28 2070
3485.84 2158
3486.39 2194
3486.95 2307
3487.51 2345
3488.06 2453
3488.62 2662
3489.18 2492
3489.73 2587
3490.29 2796
3490.85 3039
3491.40 3140
3491.96 3243
3492.52 3412
3493.08 3722
3493.63 3701
3494.19 4004
3494.75 3898
3495.30 3913
3495.86 3798
3496.42 3431
3496.98 3457
3497.53 3300
3498.09 3589
3498.65 3729
3499.21 3897
3499.76 4192
3500.32 4287
3500.88 4270
3501.44 4738
3501.99 5227
3502.55 5204
3503.11 5530
3503.67 5636
3504.23 5975
3504.78 6848
3505.34 7164
3505.90 7817
3506.46 8383
3507.02 8574
3507.58 8774
3508.13 8466
3508.69 7809
3509.25 7178
3509.81 6652
3510.37 5665
3510.93 4877
3511.48 4438
3512.04 3839
3512.60 3346
3513.16 2994
3513.72 2847
3514.28 2845
3514.84 2781
3515.40 2672
3515.95 2727
3516.51 2350
3517.07 2513
3517.63 2441
3518.19 2429
3518.75 2360
3519.31 2363
3519.87 2316
3520.43 2215
3520.99 2118
3521.55 2235
3522.11 2203
3522.67 2247
3523.22 2278
3523.78 2267
3524.34 2315
3524.90 2070
3525.46 2048
3526.02 2273
3526.58 2147
3527.14 2271
3527.70 2179
3528.26 2182
3528.82 2250
3529.38 2107
3529.94 1970
3530.50 2035
3531.06 2220
3531.62 2175
3532.18 2145
3532.74 2202
3533.30 2188
3533.86 2044
3534.42 2240
3534.98 2340
3535.54 2357
3536.11 2512
3536.67 2446
3537.23 2287
3537.79 2325
3538.35 2161
3538.91 2226
3539.47 2281
3540.03 2275
3540.59 2354
3541.15 2175
3541.71 2123
3542.27 2335
3542.84 2285
3543.40 2379
3543.96 2470
3544.52 2562
3545.08 2612
3545.64 2511
3546.20 2437
3546.76 2658
3547.33 2441
3547.89 2444
3548.45 2462
3549.01 2339
3549.57 2127
3550.13 2116
3550.69 2142
3551.26 2114
3551.82 2061
3552.38 2147
3552.94 2057
3553.50 1842
3554.07 1860
3554.63 1784
3555.19 1896
3555.75 1947
3556.31 1925
3556.88 1846
3557.44 1945
3558.00 1938
3558.56 2003
3559.13 2013
3559.69 2065
3560.25 2073
3560.81 1949
3561.38 1961
3561.94 2131
3562.50 2150
3563.06 2051
3563.63 2160
3564.19 2150
3564.75 2001
3565.31 2060
3565.88 2066
3566.44 1972
3567.00 2005
3567.57 2064
3568.13 2017
3568.69 1763
3569.26 1967
3569.82 1926
3570.38 2035
3570.95 1910
3571.51 1887
3572.07 2003
3572.64 1802
3573.20 1985
3573.76 2030
3574.33 1864
3574.89 1863
3575.45 1928
3576.02 1847
3576.58 1898
3577.14 1949
3577.71 2017
3578.27 2195
3578.84 2127
3579.40 2106
3579.96 2194
3580.53 2141
3581.09 2022
3581.66 2086
3582.22 1905
3582.78 1974
3583.35 2053
3583.91 2108
3584.48 2091
3585.04 1967
3585.61 1843
3586.17 1917
3586.74 2050
3587.30 2091
3587.86 2003
3588.43 1806
3588.99 1998
3589.56 2103
3590.12 2116
3590.69 2066
3591.25 2013
3591.82 2066
3592.38 1977
3592.95 1930
3593.51 1982
3594.08 1905
3594.64 1928
3595.21 1744
3595.77 1928
3596.34 1987
3596.90 1932
3597.47 1846
3598.04 1905
3598.60 1881
3599.17 1971
3599.73 1938
3600.30 2101
3600.86 1942
3601.43 1880
3601.99 1794
3602.56 1842
3603.13 1837
3603.69 1874
3604.26 1947
3604.82 1900
3605.39 1942
3605.96 1945
3606.52 1920
3607.09 1913
3607.65 1793
3608.22 1736
3608.79 1754
3609.35 1813
3609.92 1906
3610.49 1747
3611.05 1897
3611.62 1829
3612.19 1825
3612.75 1780
3613.32 1767
3613.89 1815
3614.45 1807
3615.02 1782
3615.59 1882
3616.15 2200
3616.72 2115
3617.29 2083
3617.85 2296
3618.42 2361
3618.99 2376
3619.55 2582
3620.12 2505
3620.69 2421
3621.26 2566
3621.82 2668
3622.39 2486
3622.96 2280
3623.53 2276
3624.09 2046
3624.66 1853
3625.23 1836
3625.80 1834
3626.36 2074
3626.93 1819
3627.50 1846
3628.07 1909
3628.63 1972
3629.20 1895
3629.77 1912
3630.34 1944
3630.91 2120
3631.47 2240
3632.04 2114
3632.61 2232
3633.18 2252
3633.75 2385
3634.32 2306
3634.88 2461
3635.45 2515
3636.02 2604
3636.59 2460
3637.16 2488
3637.73 2399
3638.29 2310
3638.86 2194
3639.43 2084
3640.00 2099
3640.57 1931
3641.14 1913
3641.71 2059
3642.28 2018
3642.84 2067
3643.41 1897
3643.98 1800
3644.55 1950
3645.12 2023
3645.69 1890
3646.26 1696
3646.83 1773
3647.40 1811
3647.97 1846
3648.54 1848
3649.11 1888
3649.68 1883
3650.25 2008
3650.81 1974
3651.38 2026
3651.95 1944
3652.52 1922
3653.09 2014
3653.66 1969
3654.23 2209
3654.80 2086
3655.37 2165
3655.94 2055
3656.51 1808
3657.08 1928
3657.65 2084
3658.22 1934
3658.79 2019
3659.36 2020
3659.93 1980
3660.50 1912
3661.07 1959
3661.64 2061
3662.22 2101
3662.79 1969
3663.36 1955
3663.93 1956
3664.50 1933
3665.07 1929
3665.64 2021
3666.21 1971
3666.78 2140
3667.35 2020
3667.92 2000
3668.49 1917
3669.06 1915
3669.64 1909
3670.21 1981
3670.78 1937
3671.35 1883
3671.92 1981
3672.49 1870
3673.06 1891
3673.63 2009
3674.21 1910
3674.78 1791
3675.35 1952
3675.92 1816
3676.49 1931
3677.06 1907
3677.63 1807
3678.21 1926
3678.78 1872
3679.35 1871
3679.92 1737
3680.49 1726
3681.07 1790
3681.64 1839
3682.21 1748
3682.78 1639
3683.35 1660
3683.93 1654
3684.50 1641
3685.07 1717
3685.64 1792
3686.21 1676
3686.79 1761
3687.36 1848
3687.93 1812
3688.50 1878
3689.08 1845
3689.65 1859
3690.22 2010
3690.80 1882
3691.37 1992
3691.94 2057
3692.51 1916
3693.09 1911
3693.66 1939
3694.23 1855
3694.81 1887
3695.38 1825
3695.95 1843
3696.52 1796
3697.10 1655
3697.67 1739
3698.24 1787
3698.82 1772
3699.39 1584
3699.96 1711
3700.54 1612
3701.11 1850
3701.68 1764
3702.26 1786
3702.83 1735
3703.41 1719
3703.98 1790
3704.55 1793
3705.13 1727
3705.70 1773
3706.27 1873
3706.85 1732
3707.42 1856
3708.00 1808
3708.57 1714
3709.14 1770
3709.72 1821
3710.29 1743
3710.87 1674
3711.44 1803
3712.02 1840
3712.59 1703
3713.16 1714
3713.74 1666
3714.31 1732
3714.89 1844
3715.46 1766
3716.04 1571
3716.61 1652
3717.19 1767
3717.76 1945
3718.34 1875
3718.91 1685
3719.49 1669
3720.06 1757
3720.64 1778
3721.21 1764
3721.79 1770
3722.36 1560
3722.94 1657
3723.51 1791
3724.09 1707
3724.66 1623
3725.24 1720
3725.81 1725
3726.39 1783
3726.96 1619
3727.54 1791
3728.12 1739
3728.69 1807
3729.27 1640
3729.84 1861
3730.42 1946
3730.99 1993
3731.57 1976
3732.15 1882
3732.72 1854
3733.30 1763
3733.87 1825
3734.45 1865
3735.03 1697
3735.60 1606
3736.18 1559
3736.75 1700
3737.33 1742
3737.91 1713
3738.48 1625
3739.06 1633
3739.64 1695
3740.21 1704
3740.79 1855
3741.37 1746
3741.94 1635
3742.52 1530
3743.10 1590
3743.67 1585
3744.25 1690
3744.83 1631
3745.40 1683
3745.98 1740
3746.56 1786
3747.13 1978
3747.71 1741
3748.29 1776
3748.87 1706
3749.44 1806
3750.02 1800
3750.60 1822
3751.17 1721
3751.75 1696
3752.33 1673
3752.91 1638
3753.48 1646
3754.06 1591
3754.64 1618
3755.22 1683
3755.80 1703
3756.37 1760
3756.95 1809
3757.53 1854
3758.11 1708
3758.68 1560
3759.26 1637
3759.84 1673
3760.42 1774
3761.00 1657
3761.58 1726
3762.15 1650
3762.73 1689
3763.31 1685
3763.89 1735
3764.47 1669
3765.04 1884
3765.62 1692
3766.20 1582
3766.78 1626
3767.36 1589
3767.94 1622
3768.52 1693
3769.10 1724
3769.67 1687
3770.25 1707
3770.83 1703
3771.41 1651
3771.99 1695
3772.57 1680
3773.15 1692
3773.73 1716
3774.31 1573
3774.89 1571
3775.46 1672
3776.04 1703
3776.62 1639
3777.20 1751
3777.78 1669
3778.36 1686
3778.94 1748
3779.52 1624
3780.10 1681
3780.68 1673
3781.26 1738
3781.84 1571
3782.42 1696
3783.00 1766
3783.58 1689
3784.16 1588
3784.74 1571
3785.32 1671
3785.90 1665
3786.48 1654
3787.06 1802
3787.64 1738
3788.22 1489
3788.80 1572
3789.38 1720
3789.96 1699
3790.54 1595
3791.12 1636
3791.70 1735
3792.28 1632
3792.86 1660
3793.44 1781
3794.02 1858
3794.60 1778
3795.18 1804
3795.77 1790
3796.35 1942
3796.93 1860
3797.51 1806
3798.09 1743
3798.67 1944
3799.25 1940
3799.83 2020
3800.41 2138
3800.99 2048
3801.58 2116
3802.16 2151
3802.74 2178
3803.32 1984
3803.90 2284
3804.48 2347
3805.06 2092
3805.65 1990
3806.23 2046
3806.81 1982
3807.39 1993
3807.97 1870
3808.55 1934
3809.14 2117
3809.72 2033
3810.30 1926
3810.88 2054
3811.46 1785
3812.05 1819
3812.63 2048
3813.21 2156
3813.79 2294
3814.37 2049
3814.96 2207
3815.54 2135
3816.12 2116
3816.70 2082
3817.29 2259
3817.87 2175
3818.45 2302
3819.03 2288
3819.62 2243
3820.20 2049
3820.78 1888
3821.36 1787
3821.95 1869
3822.53 1797
3823.11 1668
3823.70 1819
3824.28 1686
3824.86 1634
3825.45 1691
3826.03 1850
3826.61 1712
3827.19 1619
3827.78 1637
3828.36 1689
3828.94 1818
3829.53 1772
3830.11 1730
3830.69 1601
3831.28 1671
3831.86 1686
3832.45 1581
3833.03 1572
3833.61 1564
3834.20 1562
3834.78 1588
3835.36 1642
3835.95 1647
3836.53 1691
3837.12 1783
3837.70 1615
3838.28 1582
3838.87 1581
3839.45 1603
3840.04 1487
3840.62 1447
3841.20 1647
3841.79 1680
3842.37 1688
3842.96 1591
3843.54 1638
3844.13 1579
3844.71 1540
3845.30 1579
3845.88 1560
3846.47 1703
3847.05 1644
3847.63 1663
3848.22 1668
3848.80 1601
3849.39 1658
3849.97 1530
3850.56 1595
3851.14 1746
3851.73 1585
3852.31 1696
3852.90 1822
3853.48 1683
3854.07 1703
3854.66 1671
3855.24 1718
3855.83 1856
3856.41 1798
3857.00 1744
3857.58 1697
3858.17 1680
3858.75 1516
3859.34 1534
3859.92 1592
3860.51 1625
3861.10 1612
3861.68 1738
3862.27 1774
3862.85 1707
3863.44 1656
3864.03 1664
3864.61 1671
3865.20 1720
3865.78 1637
3866.37 1595
3866.96 1673
3867.54 1680
3868.13 1642
3868.72 1592
3869.30 1544
3869.89 1686
3870.47 1754
3871.06 1699
3871.65 1703
3872.23 1698
3872.82 1633
3873.41 1686
3873.99 1591
3874.58 1578
3875.17 1743
3875.76 1786
3876.34 1862
3876.93 1929
3877.52 1753
3878.10 1817
3878.69 1947
3879.28 1801
3879.86 1740
3880.45 1668
3881.04 1700
3881.63 1734
3882.21 1648
3882.80 1609
3883.39 1677
3883.98 1545
3884.56 1577
3885.15 1669
3885.74 1554
3886.33 1435
3886.91 1587
3887.50 1572
3888.09 1632
3888.68 1652
3889.27 1513
3889.85 1475
3890.44 1603
3891.03 1592
3891.62 1614
3892.21 1665
3892.79 1716
3893.38 1746
3893.97 1691
3894.56 1716
3895.15 1739
3895.74 1665
3896.32 1638
3896.91 1668
3897.50 1733
3898.09 1634
3898.68 1660
3899.27 1648
3899.86 1675
3900.45 1617
3901.03 1696
3901.62 1696
3902.21 1595
3902.80 1530
3903.39 1589
3903.98 1642
3904.57 1687
3905.16 1680
3905.75 1746
3906.34 1643
3906.92 1562
3907.51 1614
3908.10 1650
3908.69 1507
3909.28 1589
3909.87 1603
3910.46 1547
3911.05 1418
3911.64 1437
3912.23 1480
3912.82 1448
3913.41 1566
3914.00 1534
3914.59 1396
3915.18 1397
3915.77 1419
3916.36 1502
3916.95 1467
3917.54 1532
3918.13 1567
3918.72 1552
3919.31 1565
3919.90 1600
3920.49 1535
3921.08 1441
3921.67 1464
3922.26 1435
3922.85 1561
3923.44 1433
3924.03 1440
3924.62 1540
3925.21 1357
3925.80 1268
3926.40 1382
3926.99 1532
3927.58 1542
3928.17 1308
3928.76 1437
3929.35 1401
3929.94 1499
3930.53 1543
3931.12 1420
3931.71 1384
3932.30 1519
3932.90 1606
3933.49 1548
3934.08 1507
3934.67 1546
3935.26 1551
3935.85 1598
3936.44 1607
3937.04 1594
3937.63 1529
3938.22 1466
3938.81 1451
3939.40 1429
3939.99 1474
3940.59 1512
3941.18 1683
3941.77 1663
3942.36 1509
3942.95 1597
3943.55 1605
3944.14 1520
3944.73 1549
3945.32 1378
3945.91 1538
3946.51 1624
3947.10 1523
3947.69 1537
3948.28 1484
3948.88 1443
3949.47 1544
3950.06 1394
3950.65 1500
3951.25 1536
3951.84 1544
3952.43 1447
3953.02 1437
3953.62 1481
3954.21 1483
3954.80 1462
3955.40 1423
3955.99 1573
3956.58 1450
3957.17 1576
3957.77 1554
3958.36 1458
3958.95 1574
3959.55 1563
3960.14 1610
3960.73 1656
3961.33 1508
3961.92 1513
3962.51 1506
3963.11 1535
3963.70 1601
3964.29 1624
3964.89 1472
3965.48 1640
3966.08 1642
3966.67 1498
3967.26 1514
3967.86 1541
3968.45 1530
3969.04 1443
3969.64 1312
3970.23 1509
3970.83 1472
3971.42 1478
3972.01 1495
3972.61 1460
3973.20 1466
3973.80 1470
3974.39 1568
3974.99 1489
3975.58 1538
3976.18 1589
3976.77 1465
3977.36 1503
3977.96 1610
3978.55 1590
3979.15 1614
3979.74 1731
3980.34 1706
3980.93 1638
3981.53 1627
3982.12 1545
3982.72 1452
3983.31 1516
3983.91 1602
3984.50 1518
3985.10 1688
3985.69 1537
3986.29 1813
3986.88 1665
3987.48 1542
3988.07 1625
3988.67 1686
3989.26 1569
3989.86 1628
3990.46 1606
3991.05 1738
3991.65 1688
3992.24 1571
3992.84 1621
3993.43 1669
3994.03 1793
3994.63 1650
3995.22 1617
3995.82 1798
3996.41 1702
3997.01 1645
3997.61 1728
3998.20 1652
3998.80 1573
3999.39 1562
3999.99 1429
4000.59 1487
4001.18 1486
4001.78 1521
4002.38 1545
4002.97 1652
4003.57 1616
4004.17 1666
4004.76 1590
4005.36 1502
4005.96 1473
4006.55 1481
4007.15 1541
4007.75 1602
4008.34 1528
4008.94 1582
4009.54 1505
4010.13 1499
4010.73 1534
4011.33 1631
4011.93 1662
4012.52 1559
4013.12 1483
4013.72 1601
4014.31 1514
4014.91 1476
4015.51 1496
4016.11 1579
4016.70 1669
4017.30 1607
4017.90 1656
4018.50 1706
4019.09 1593
4019.69 1674
4020.29 1707
4020.89 1725
4021.49 1721
4022.08 1671
4022.68 1655
4023.28 1636
4023.88 1566
4024.48 1644
4025.07 1669
4025.67 1786
4026.27 1749
4026.87 1742
4027.47 1694
4028.06 1694
4028.66 1883
4029.26 1853
4029.86 1839
4030.46 1973
4031.06 1901
4031.66 1729
4032.25 1761
4032.85 1770
4033.45 1707
4034.05 1715
4034.65 1697
4035.25 1637
4035.85 1530
4036.45 1479
4037.05 1578
4037.64 1457
4038.24 1428
4038.84 1503
4039.44 1446
4040.04 1446
4040.64 1470
4041.24 1423
4041.84 1358
4042.44 1288
4043.04 1482
4043.64 1448
4044.24 1460
4044.84 1481
4045.44 1443
4046.04 1509
4046.64 1402
4047.24 1424
4047.84 1626
4048.44 1606
4049.03 1539
4049.63 1440
4050.23 1537
4050.83 1584
4051.43 1499
4052.04 1629
4052.64 1536
4053.24 1594
4053.84 1662
4054.44 1557
4055.04 1466
4055.64 1501
4056.24 1570
4056.84 1578
4057.44 1464
4058.04 1431
4058.64 1465
4059.24 1582
4059.84 1585
4060.44 1589
4061.04 1499
4061.64 1381
4062.24 1529
4062.85 1451
4063.45 1425
4064.05 1403
4064.65 1417
4065.25 1344
4065.85 1379
4066.45 1444
4067.05 1493
4067.65 1423
4068.26 1530
4068.86 1645
4069.46 1446
4070.06 1528
4070.66 1593
4071.26 1476
4071.86 1356
4072.47 1451
4073.07 1328
4073.67 1440
4074.27 1536
4074.87 1468
4075.47 1470
4076.08 1533
4076.68 1461
4077.28 1351
4077.88 1519
4078.48 1526
4079.09 1382
4079.69 1384
4080.29 1503
4080.89 1618
4081.50 1473
4082.10 1511
4082.70 1576
4083.30 1446
4083.91 1418
4084.51 1468
4085.11 1407
4085.71 1430
4086.32 1471
4086.92 1344
4087.52 1567
4088.12 1451
4088.73 1413
4089.33 1377
4089.93 1352
4090.54 1472
4091.14 1479
4091.74 1501
4092.35 1413
4092.95 1424
4093.55 1594
4094.15 1609
4094.76 1496
4095.36 1420
4095.96 1444
4096.57 1455
4097.17 1309
4097.78 1305
4098.38 1351
4098.98 1405
4099.59 1521
4100.19 1465
4100.79 1429
4101.40 1440
4102.00 1518
4102.61 1603
4103.21 1546
4103.81 1499
4104.42 1529
4105.02 1698
4105.63 1704
4106.23 1687
4106.83 1594
4107.44 1697
4108.04 1647
4108.65 1783
4109.25 1794
4109.85 1631
4110.46 1618
4111.06 1611
4111.67 1572
4112.27 1461
4112.88 1542
4113.48 1512
4114.09 1465
4114.69 1489
4115.30 1479
4115.90 1495
4116.51 1533
4117.11 1527
4117.72 1504
4118.32 1559
4118.93 1637
4119.53 1664
4120.14 1648
4120.74 1633
4121.35 1789
4121.95 1692
4122.56 1728
4123.16 1731
4123.77 1536
4124.37 1464
4124.98 1359
4125.59 1351
4126.19 1449
4126.80 1329
4127.40 1359
4128.01 1359
4128.61 1363
4129.22 1316
4129.83 1395
4130.43 1451
4131.04 1524
4131.64 1550
4132.25 1457
4132.86 1491
4133.46 1461
4134.07 1393
4134.67 1455
4135.28 1476
4135.89 1518
4136.49 1478
4137.10 1535
4137.71 1567
4138.31 1631
4138.92 1675
4139.53 1690
4140.13 1653
4140.74 1628
4141.35 1551
4141.95 1732
4142.56 1729
4143.17 1751
4143.77 1788
4144.38 1847
4144.99 1813
4145.59 1820
4146.20 1768
4146.81 1713
4147.42 1611
4148.02 1436
4148.63 1640
4149.24 1544
4149.84 1454
4150.45 1468
4151.06 1501
4151.67 1534
4152.27 1461
4152.88 1345
4153.49 1366
4154.10 1489
4154.70 1429
4155.31 1423
4155.92 1444
4156.53 1394
4157.14 1473
4157.74 1311
4158.35 1519
4158.96 1499
4159.57 1475
4160.18 1390
4160.78 1470
4161.39 1452
4162.00 1507
4162.61 1426
4163.22 1386
4163.83 1512
4164.43 1499
4165.04 1459
4165.65 1494
4166.26 1641
4166.87 1630
4167.48 1560
4168.09 1604
4168.69 1524
4169.30 1424
4169.91 1497
4170.52 1592
4171.13 1526
4171.74 1423
4172.35 1460
4172.96 1582
4173.57 1678
4174.17 1476
4174.78 1572
4175.39 1600
4176.00 1633
4176.61 1564
4177.22 1595
4177.83 1756
4178.44 1805
4179.05 1669
4179.66 1649
4180.27 1783
4180.88 1768
4181.49 1637
4182.10 1622
4182.71 1573
4183.32 1494
4183.93 1589
4184.54 1638
4185.15 1424
4185.76 1457
4186.37 1552
4186.98 1378
4187.59 1469
4188.20 1320
4188.81 1298
4189.42 1421
4190.03 1411
4190.64 1491
4191.25 1478
4191.86 1416
4192.47 1473
4193.08 1557
4193.69 1647
4194.30 1599
4194.91 1359
4195.52 1520
4196.13 1686
4196.74 1589
4197.35 1550
4197.97 1630
4198.58 1705
4199.19 1696
4199.80 1523
4200.41 1495
4201.02 1627
4201.63 1595
4202.24 1532
4202.85 1553
4203.47 1526
4204.08 1489
4204.69 1549
4205.30 1413
4205.91 1496
4206.52 1403
4207.13 1469
4207.75 1355
4208.36 1498
4208.97 1449
4209.58 1364
4210.19 1311
4210.80 1269
4211.42 1439
4212.03 1385
4212.64 1365
4213.25 1411
4213.86 1468
4214.48 1487
4215.09 1467
4215.70 1478
4216.31 1406
4216.92 1442
4217.54 1570
4218.15 1557
4218.76 1498
4219.37 1470
4219.99 1604
4220.60 1608
4221.21 1769
4221.82 1818
4222.44 1691
4223.05 1559
4223.66 1595
4224.28 1697
4224.89 1588
4225.50 1561
4226.11 1549
4226.73 1637
4227.34 1564
4227.95 1521
4228.57 1568
4229.18 1477
4229.79 1557
4230.41 1478
4231.02 1473
4231.63 1586
4232.25 1583
4232.86 1438
4233.47 1597
4234.09 1554
4234.70 1540
4235.31 1651
4235.93 1662
4236.54 1708
4237.15 1762
4237.77 1803
4238.38 1823
4239.00 1592
4239.61 1652
4240.22 1589
4240.84 1672
4241.45 1574
4242.07 1471
4242.68 1416
4243.29 1506
4243.91 1588
4244.52 1665
4245.14 1712
4245.75 1605
4246.37 1804
4246.98 1933
4247.59 1979
4248.21 2045
4248.82 1932
4249.44 1977
4250.05 2123
4250.67 2111
4251.28 2046
4251.90 1985
4252.51 1949
4253.13 1840
4253.74 1805
4254.36 1778
4254.97 1603
4255.59 1591
4256.20 1555
4256.82 1546
4257.43 1502
4258.05 1446
4258.66 1629
4259.28 1783
4259.89 1629
4260.51 1498
4261.12 1516
4261.74 1421
4262.35 1432
4262.97 1396
4263.59 1351
4264.20 1445
4264.82 1386
4265.43 1383
4266.05 1418
4266.66 1364
4267.28 1422
4267.90 1492
4268.51 1419
4269.13 1476
4269.74 1553
4270.36 1563
4270.98 1632
4271.59 1611
4272.21 1640
4272.83 1704
4273.44 1530
4274.06 1491
4274.68 1578
4275.29 1596
4275.91 1696
4276.52 1668
4277.14 1666
4277.76 1671
4278.37 1760
4278.99 1768
4279.61 1629
4280.23 1638
4280.84 1801
4281.46 1607
4282.08 1581
4282.69 1520
4283.31 1376
4283.93 1510
4284.54 1504
4285.16 1381
4285.78 1415
4286.40 1540
4287.01 1538
4287.63 1422
4288.25 1476
4288.87 1476
4289.48 1509
4290.10 1502
4290.72 1489
4291.34 1576
4291.95 1405
4292.57 1344
4293.19 1369
4293.81 1367
4294.42 1343
4295.04 1355
4295.66 1405
4296.28 1343
4296.90 1271
4297.51 1397
4298.13 1522
4298.75 1453
4299.37 1496
4299.99 1527
4300.61 1520
4301.22 1529
4301.84 1663
4302.46 1415
4303.08 1540
4303.70 1545
4304.32 1524
4304.94 1551
4305.55 1588
4306.17 1535
4306.79 1625
4307.41 1472
4308.03 1424
4308.65 1357
4309.27 1361
4309.89 1499
4310.50 1543
4311.12 1413
4311.74 1310
4312.36 1291
4312.98 1297
4313.60 1411
4314.22 1399
4314.84 1472
4315.46 1386
4316.08 1248
4316.70 1322
4317.32 1392
4317.94 1388
4318.56 1286
4319.18 1339
4319.80 1425
4320.42 1333
4321.04 1221
4321.65 1347
4322.27 1572
4322.89 1652
4323.51 1418
4324.13 1345
4324.75 1386
4325.37 1458
4325.99 1449
4326.62 1381
4327.24 1463
4327.86 1483
4328.48 1492
4329.10 1470
4329.72 1409
4330.34 1462
4330.96 1507
4331.58 1351
4332.20 1369
4332.82 1430
4333.44 1500
4334.06 1497
4334.68 1412
4335.30 1353
4335.92 1355
4336.54 1341
4337.16 1308
4337.79 1451
4338.41 1390
4339.03 1473
4339.65 1397
4340.27 1417
4340.89 1353
4341.51 1373
4342.13 1339
4342.76 1373
4343.38 1301
4344.00 1441
4344.62 1405
4345.24 1579
4345.86 1595
4346.48 1751
4347.11 1668
4347.73 1784
4348.35 1921
4348.97 1949
4349.59 1892
4350.22 1846
4350.84 1764
4351.46 1832
4352.08 1845
4352.70 1730
4353.33 1544
4353.95 1554
4354.57 1597
4355.19 1623
4355.81 1463
4356.44 1388
4357.06 1400
4357.68 1438
4358.30 1509
4358.93 1367
4359.55 1353
4360.17 1509
4360.79 1513
4361.42 1573
4362.04 1456
4362.66 1381
4363.28 1430
4363.91 1499
4364.53 1460
4365.15 1489
4365.78 1468
4366.40 1413
4367.02 1357
4367.65 1387
4368.27 1415
4368.89 1356
4369.52 1379
4370.14 1330
4370.76 1350
4371.39 1240
4372.01 1254
4372.63 1271
4373.26 1340
4373.88 1266
4374.50 1261
4375.13 1434
4375.75 1324
4376.37 1409
4377.00 1379
4377.62 1425
4378.25 1464
4378.87 1498
4379.49 1368
4380.12 1340
4380.74 1559
4381.37 1392
4381.99 1329
4382.61 1487
4383.24 1497
4383.86 1488
4384.49 1470
4385.11 1402
4385.74 1454
4386.36 1384
4386.98 1413
4387.61 1380
4388.23 1270
4388.86 1287
4389.48 1276
4390.11 1269
4390.73 1167
4391.36 1283
4391.98 1321
4392.61 1309
4393.23 1365
4393.86 1276
4394.48 1253
4395.11 1391
4395.73 1397
4396.36 1333
4396.98 1230
4397.61 1142
4398.23 1371
4398.86 1345
4399.48 1298
4400.11 1294
4400.74 1249
4401.36 1200
4401.99 1277
4402.61 1235
4403.24 1222
4403.86 1272
4404.49 1325
4405.11 1254
4405.74 1242
4406.37 1361
4406.99 1321
4407.62 1284
4408.24 1335
4408.87 1384
4409.50 1325
4410.12 1315
4410.75 1256
4411.38 1252
4412.00 1349
4412.63 1297
4413.25 1232
4413.88 1302
4414.51 1261
4415.13 1290
4415.76 1315
4416.39 1301
4417.01 1302
4417.64 1357
4418.27 1334
4418.89 1370
4419.52 1309
4420.15 1244
4420.77 1296
4421.40 1365
4422.03 1315
4422.66 1313
4423.28 1311
4423.91 1272
4424.54 1378
4425.16 1432
4425.79 1272
4426.42 1290
4427.05 1193
4427.67 1285
4428.30 1243
4428.93 1126
4429.56 1224
4430.18 1265
4430.81 1269
4431.44 1242
4432.07 1208
4432.69 1313
4433.32 1248
4433.95 1339
4434.58 1296
4435.21 1300
4435.83 1431
4436.46 1346
4437.09 1179
4437.72 1384
4438.35 1331
4438.97 1254
4439.60 1289
4440.23 1155
4440.86 1256
4441.49 1263
4442.12 1356
4442.74 1200
4443.37 1226
4444.00 1316
4444.63 1332
4445.26 1336
4445.89 1278
4446.52 1341
4447.14 1394
4447.77 1525
4448.40 1424
4449.03 1470
4449.66 1507
4450.29 1580
4450.92 1458
4451.55 1527
4452.18 1397
4452.81 1377
4453.44 1352
4454.06 1309
4454.69 1231
4455.32 1394
4455.95 1548
4456.58 1321
4457.21 1364
4457.84 1329
4458.47 1324
4459.10 1202
4459.73 1250
4460.36 1194
4460.99 1307
4461.62 1190
4462.25 1201
4462.88 1191
4463.51 1185
4464.14 1233
4464.77 1221
4465.40 1202
4466.03 1183
4466.66 1227
4467.29 1187
4467.92 1308
4468.55 1239
4469.18 1097
4469.81 1175
4470.44 1185
4471.07 1263
4471.70 1358
4472.33 1211
4472.96 1278
4473.59 1236
4474.22 1222
4474.86 1110
4475.49 1215
4476.12 1204
4476.75 1197
4477.38 1208
4478.01 1161
4478.64 1277
4479.27 1208
4479.90 1162
4480.53 1130
4481.17 1184
4481.80 1194
4482.43 1203
4483.06 1268
4483.69 1216
4484.32 1163
4484.95 1224
4485.58 1260
4486.22 1292
4486.85 1284
4487.48 1150
4488.11 1259
4488.74 1212
4489.37 1177
4490.01 1269
4490.64 1114
4491.27 1278
4491.90 1278
4492.53 1246
4493.17 1236
4493.80 1346
4494.43 1259
4495.06 1276
4495.70 1247
4496.33 1260
4496.96 1350
4497.59 1252
4498.22 1190
4498.86 1238
4499.49 1412
4500.12 1352
4500.75 1299
4501.39 1424
4502.02 1325
4502.65 1294
4503.29 1264
4503.92 1250
4504.55 1323
4505.18 1319
4505.82 1404
4506.45 1341
4507.08 1374
4507.72 1259
4508.35 1208
4508.98 1292
4509.62 1256
4510.25 1155
4510.88 1199
4511.52 1235
4512.15 1297
4512.78 1270
4513.42 1269
4514.05 1316
4514.68 1264
4515.32 1217
4515.95 1229
4516.58 1156
4517.22 1255
4517.85 1310
4518.48 1197
4519.12 1192
4519.75 1236
4520.39 1274
4521.02 1260
4521.65 1285
4522.29 1285
4522.92 1305
4523.56 1276
4524.19 1281
4524.83 1306
4525.46 1375
4526.09 1351
4526.73 1218
4527.36 1216
4528.00 1355
4528.63 1356
4529.27 1302
4529.90 1375
4530.54 1424
4531.17 1537
4531.81 1415
4532.44 1400
4533.07 1411
4533.71 1502
4534.34 1414
4534.98 1452
4535.61 1407
4536.25 1333
4536.88 1327
4537.52 1430
4538.16 1372
4538.79 1400
4539.43 1324
4540.06 1248
4540.70 1325
4541.33 1477
4541.97 1354
4542.60 1211
4543.24 1191
4543.87 1262
4544.51 1346
4545.15 1356
4545.78 1329
4546.42 1231
4547.05 1348
4547.69 1249
4548.32 1247
4548.96 1196
4549.60 1252
4550.23 1180
4550.87 1255
4551.50 1168
4552.14 1210
4552.78 1280
4553.41 1193
4554.05 1230
4554.69 1295
4555.32 1236
4555.96 1179
4556.60 1250
4557.23 1208
4557.87 1182
4558.51 1240
4559.14 1316
4559.78 1214
4560.42 1211
4561.05 1214
4561.69 1187
4562.33 1162
4562.96 1210
4563.60 1207
4564.24 1253
4564.87 1222
4565.51 1239
4566.15 1264
4566.79 1340
4567.42 1300
4568.06 1123
4568.70 1207
4569.33 1201
4569.97 1184
4570.61 1200
4571.25 1220
4571.88 1260
4572.52 1304
4573.16 1250
4573.80 1184
4574.44 1182
4575.07 1213
4575.71 1120
4576.35 1144
4576.99 1209
4577.62 1223
4578.26 1231
4578.90 1261
4579.54 1140
4580.18 1261
4580.82 1233
4581.45 1178
4582.09 1165
4582.73 1297
4583.37 1319
4584.01 1189
4584.65 1180
4585.28 1189
4585.92 1204
4586.56 1320
4587.20 1276
4587.84 1352
4588.48 1246
4589.12 1221
4589.75 1286
4590.39 1348
4591.03 1304
4591.67 1203
4592.31 1182
4592.95 1271
4593.59 1442
4594.23 1365
4594.87 1318
4595.51 1428
4596.15 1413
4596.78 1208
4597.42 1241
4598.06 1179
4598.70 1270
4599.34 1275
4599.98 1337
4600.62 1397
4601.26 1318
4601.90 1401
4602.54 1419
4603.18 1340
4603.82 1380
4604.46 1485
4605.10 1578
4605.74 1536
4606.38 1540
4607.02 1600
4607.66 1432
4608.30 1522
4608.94 1637
4609.58 1583
4610.22 1518
4610.86 1378
4611.50 1338
4612.14 1430
4612.78 1267
4613.42 1280
4614.06 1321
4614.70 1366
4615.34 1377
4615.98 1349
4616.63 1321
4617.27 1328
4617.91 1221
4618.55 1131
4619.19 1280
4619.83 1327
4620.47 1316
4621.11 1300
4621.75 1291
4622.39 1162
4623.03 1209
4623.68 1116
4624.32 1096
4624.96 1137
4625.60 1177
4626.24 1165
4626.88 1256
4627.52 1096
4628.17 1146
4628.81 1140
4629.45 1247
4630.09 1255
4630.73 1193
4631.37 1283
4632.02 1290
4632.66 1286
4633.30 1193
4633.94 1091
4634.58 1233
4635.22 1284
4635.87 1253
4636.51 1230
4637.15 1226
4637.79 1182
4638.44 1179
4639.08 1211
4639.72 1184
4640.36 1155
4641.00 1160
4641.65 1246
4642.29 1243
4642.93 1253
4643.57 1254
4644.22 1313
4644.86 1394
4645.50 1312
4646.15 1243
4646.79 1342
4647.43 1236
4648.07 1253
4648.72 1299
4649.36 1235
4650.00 1154
4650.65 1234
4651.29 1246
4651.93 1284
4652.57 1303
4653.22 1116
4653.86 1258
4654.50 1207
4655.15 1305
4655.79 1312
4656.44 1236
4657.08 1300
4657.72 1221
4658.37 1162
4659.01 1204
4659.65 1303
4660.30 1311
4660.94 1376
4661.58 1330
4662.23 1364
4662.87 1293
4663.52 1405
4664.16 1470
4664.80 1414
4665.45 1354
4666.09 1296
4666.74 1264
4667.38 1168
4668.02 1264
4668.67 1245
4669.31 1203
4669.96 1211
4670.60 1170
4671.25 1260
4671.89 1166
4672.54 1287
4673.18 1458
4673.83 1325
4674.47 1337
4675.11 1266
4675.76 1265
4676.40 1320
4677.05 1381
4677.69 1279
4678.34 1363
4678.98 1355
4679.63 1409
4680.27 1472
4680.92 1408
4681.56 1413
4682.21 1490
4682.85 1448
4683.50 1532
4684.15 1487
4684.79 1425
4685.44 1319
4686.08 1333
4686.73 1472
4687.37 1398
4688.02 1210
4688.66 1138
4689.31 1347
4689.96 1349
4690.60 1318
4691.25 1235
4691.89 1257
4692.54 1251
4693.19 1192
4693.83 1151
4694.48 1182
4695.12 1229
4695.77 1103
4696.42 1232
4697.06 1284
4697.71 1180
4698.36 1235
4699.00 1282
4699.65 1449
4700.29 1535
4700.94 1444
4701.59 1599
4702.23 1598
4702.88 1421
4703.53 1433
4704.17 1214
4704.82 1261
4705.47 1304
4706.11 1336
4706.76 1291
4707.41 1344
4708.06 1336
4708.70 1352
4709.35 1359
4710.00 1412
4710.64 1519
4711.29 1358
4711.94 1328
4712.59 1277
4713.23 1285
4713.88 1254
4714.53 1295
4715.18 1361
4715.82 1336
4716.47 1203
4717.12 1272
4717.77 1262
4718.41 1240
4719.06 1322
4719.71 1293
4720.36 1281
4721.01 1180
4721.65 1132
4722.30 1283
4722.95 1241
4723.60 1274
4724.25 1213
4724.89 1253
4725.54 1233
4726.19 1330
4726.84 1353
4727.49 1330
4728.14 1464
4728.78 1355
4729.43 1463
4730.08 1325
4730.73 1264
4731.38 1373
4732.03 1378
4732.68 1306
4733.32 1293
4733.97 1375
4734.62 1278
4735.27 1282
4735.92 1325
4736.57 1261
4737.22 1257
4737.87 1232
4738.52 1288
4739.16 1312
4739.81 1270
4740.46 1384
4741.11 1285
4741.76 1328
4742.41 1221
4743.06 1220
4743.71 1302
4744.36 1391
4745.01 1326
4745.66 1341
4746.31 1370
4746.96 1265
4747.61 1355
4748.26 1449
4748.91 1508
4749.56 1706
4750.21 1801
4750.86 1979
4751.51 2133
4752.16 2173
4752.81 2454
4753.46 2505
4754.11 2499
4754.76 2584
4755.41 2477
4756.06 2300
4756.71 2114
4757.36 2150
4758.01 1811
4758.66 1568
4759.31 1492
4759.96 1326
4760.61 1318
4761.26 1472
4761.91 1341
4762.56 1295
4763.22 1291
4763.87 1245
4764.52 1150
4765.17 1195
4765.82 1262
4766.47 1363
4767.12 1253
4767.77 1254
4768.42 1242
4769.07 1256
4769.73 1237
4770.38 1225
4771.03 1182
4771.68 1190
4772.33 1179
4772.98 1156
4773.63 1273
4774.29 1186
4774.94 1089
4775.59 1187
4776.24 1182
4776.89 1177
4777.54 1103
4778.20 1112
4778.85 1239
4779.50 1240
4780.15 1278
4780.80 1194
4781.46 1179
4782.11 1196
4782.76 1221
4783.41 1171
4784.06 1299
4784.72 1196
4785.37 1115
4786.02 1156
4786.67 1193
4787.33 1319
4787.98 1324
4788.63 1277
4789.28 1332
4789.94 1295
4790.59 1202
4791.24 1247
4791.89 1310
4792.55 1338
4793.20 1274
4793.85 1249
4794.51 1310
4795.16 1230
4795.81 1242
4796.47 1297
4797.12 1350
4797.77 1282
4798.42 1103
4799.08 1217
4799.73 1235
4800.38 1300
4801.04 1166
4801.69 1242
4802.35 1214
4803.00 1141
4803.65 1127
4804.31 1148
4804.96 1153
4805.61 1195
4806.27 1086
4806.92 1156
4807.57 1196
4808.23 1084
4808.88 1117
4809.54 1094
4810.19 1216
4810.84 1137
4811.50 1033
4812.15 1117
4812.81 1193
4813.46 1207
4814.12 1239
4814.77 1235
4815.42 1123
4816.08 1229
4816.73 1283
4817.39 1202
4818.04 1204
4818.70 1255
4819.35 1442
4820.01 1388
4820.66 1309
4821.32 1355
4821.97 1419
4822.63 1393
4823.28 1361
4823.94 1342
4824.59 1304
4825.25 1384
4825.90 1410
4826.56 1418
4827.21 1405
4827.87 1537
4828.52 1492
4829.18 1573
4829.83 1504
4830.49 1250
4831.14 1477
4831.80 1360
4832.45 1397
4833.11 1382
4833.76 1431
4834.42 1554
4835.08 1391
4835.73 1470
4836.39 1372
4837.04 1418
4837.70 1459
4838.36 1561
4839.01 1529
4839.67 1446
4840.32 1405
4840.98 1398
4841.64 1404
4842.29 1408
4842.95 1353
4843.60 1374
4844.26 1380
4844.92 1515
4845.57 1459
4846.23 1227
4846.89 1375
4847.54 1454
4848.20 1531
4848.86 1541
4849.51 1526
4850.17 1515
4850.83 1404
4851.48 1398
4852.14 1509
4852.80 1554
4853.45 1523
4854.11 1566
4854.77 1533
4855.43 1424
4856.08 1463
4856.74 1614
4857.40 1657
4858.05 1536
4858.71 1721
4859.37 1585
4860.03 1615
4860.68 1586
4861.34 1660
4862.00 1647
4862.66 1569
4863.31 1563
4863.97 1573
4864.63 1715
4865.29 1665
4865.95 1625
4866.60 1623
4867.26 1750
4867.92 1596
4868.58 1502
4869.23 1495
4869.89 1561
4870.55 1488
4871.21 1479
4871.87 1483
4872.53 1386
4873.18 1448
4873.84 1410
4874.50 1371
4875.16 1457
4875.82 1306
4876.48 1385
4877.13 1413
4877.79 1439
4878.45 1318
4879.11 1254
4879.77 1244
4880.43 1398
4881.09 1322
4881.75 1282
4882.40 1280
4883.06 1285
4883.72 1246
4884.38 1218
4885.04 1318
4885.70 1229
4886.36 1196
4887.02 1289
4887.68 1426
4888.34 1416
4889.00 1415
4889.66 1419
4890.32 1391
4890.97 1532
4891.63 1460
4892.29 1430
4892.95 1536
4893.61 1536
4894.27 1452
4894.93 1565
4895.59 1533
4896.25 1490
4896.91 1414
4897.57 1461
4898.23 1457
4898.89 1479
4899.55 1524
4900.21 1454
4900.87 1490
4901.53 1477
4902.19 1434
4902.85 1481
4903.51 1377
4904.17 1394
4904.83 1452
4905.50 1494
4906.16 1309
4906.82 1359
4907.48 1343
4908.14 1357
4908.80 1353
4909.46 1272
4910.12 1303
4910.78 1278
4911.44 1348
4912.10 1325
4912.76 1262
4913.42 1308
4914.09 1285
4914.75 1346
4915.41 1250
4916.07 1235
4916.73 1240
4917.39 1266
4918.05 1257
4918.71 1206
4919.38 1324
4920.04 1343
4920.70 1234
4921.36 1278
4922.02 1285
4922.68 1278
4923.35 1283
4924.01 1239
4924.67 1177
4925.33 1155
4925.99 1149
4926.65 1180
4927.32 1331
4927.98 1378
4928.64 1266
4929.30 1253
4929.96 1280
4930.63 1327
4931.29 1318
4931.95 1207
4932.61 1192
4933.28 1177
4933.94 1213
4934.60 1311
4935.26 1261
4935.93 1229
4936.59 1143
4937.25 1188
4937.91 1115
4938.58 1068
4939.24 1221
4939.90 1182
4940.56 1151
4941.23 1220
4941.89 1173
4942.55 1152
4943.22 1158
4943.88 1145
4944.54 1179
4945.21 1263
4945.87 1276
4946.53 1234
4947.20 1170
4947.86 1166
4948.52 1089
4949.19 1198
4949.85 1186
4950.51 1039
4951.18 1057
4951.84 1155
4952.50 1123
4953.17 1153
4953.83 1221
4954.49 1218
4955.16 1126
4955.82 1168
4956.49 1116
4957.15 1218
4957.81 1156
4958.48 1107
4959.14 1064
4959.81 1146
4960.47 1140
4961.14 1138
4961.80 1136
4962.46 1244
4963.13 1365
4963.79 1289
4964.46 1247
4965.12 1289
4965.79 1272
4966.45 1442
4967.12 1406
4967.78 1305
4968.44 1328
4969.11 1344
4969.77 1263
4970.44 1222
4971.10 1368
4971.77 1189
4972.43 1247
4973.10 1265
4973.76 1168
4974.43 1281
4975.09 1288
4975.76 1261
4976.42 1167
4977.09 1321
4977.76 1302
4978.42 1316
4979.09 1213
4979.75 1261
4980.42 1177
4981.08 1275
4981.75 1212
4982.41 1192
4983.08 1140
4983.75 1175
4984.41 1250
4985.08 1183
4985.74 1172
4986.41 1254
4987.07 1282
4987.74 1258
4988.41 1379
4989.07 1388
4989.74 1354
4990.41 1431
4991.07 1436
4991.74 1396
4992.40 1370
4993.07 1549
4993.74 1432
4994.40 1332
4995.07 1362
4995.74 1331
4996.40 1280
4997.07 1341
4997.74 1282
4998.40 1348
4999.07 1329
4999.74 1353
5000.40 1401
5001.07 1276
5001.74 1133
5002.40 1119
5003.07 1061
5003.74 1115
5004.41 1035
5005.07 1014
5005.74 1076
5006.41 1092
5007.07 1074
5007.74 1072
5008.41 1183
5009.08 1179
5009.74 1100
5010.41 1113
5011.08 1142
5011.75 1047
5012.41 1159
5013.08 1142
5013.75 1137
5014.42 1126
5015.09 1067
5015.75 1136
5016.42 1107
5017.09 1229
5017.76 1113
5018.43 1193
5019.09 1286
5019.76 1180
5020.43 1231
5021.10 1180
5021.77 1257
5022.44 1249
5023.10 1242
5023.77 1297
5024.44 1229
5025.11 1289
5025.78 1408
5026.45 1282
5027.11 1159
5027.78 1199
5028.45 1261
5029.12 1187
5029.79 1170
5030.46 1246
5031.13 1174
5031.80 1255
5032.47 1193
5033.13 1179
5033.80 1072
5034.47 1213
5035.14 1120
5035.81 1143
5036.48 1149
5037.15 1069
5037.82 1088
5038.49 1192
5039.16 1193
5039.83 1126
5040.50 1066
5041.17 988
5041.84 1073
5042.51 1085
5043.18 1110
5043.85 1169
5044.52 1245
5045.18 1234
5045.85 1204
5046.52 1132
5047.19 1166
5047.86 1186
5048.53 1171
5049.20 1107
5049.88 1076
5050.55 1181
5051.22 1123
5051.89 1072
5052.56 1061
5053.23 1117
5053.90 1121
5054.57 1047
5055.24 1147
5055.91 1201
5056.58 1240
5057.25 1160
5057.92 1167
5058.59 1222
5059.26 1179
5059.93 1179
5060.60 1137
5061.27 1260
5061.95 1194
5062.62 1146
5063.29 1108
5063.96 1153
5064.63 1126
5065.30 1106
5065.97 1138
5066.64 1135
5067.31 1149
5067.99 1138
5068.66 1111
5069.33 1141
5070.00 1137
5070.67 1160
5071.34 1103
5072.02 1078
5072.69 1148
5073.36 1262
5074.03 1177
5074.70 945
5075.37 1043
5076.05 1093
5076.72 1099
5077.39 1146
5078.06 1038
5078.73 1034
5079.41 1052
5080.08 1137
5080.75 1123
5081.42 1155
5082.10 1074
5082.77 1040
5083.44 1160
5084.11 1156
5084.78 1118
5085.46 1013
5086.13 1125
5086.80 1061
5087.48 1102
5088.15 1072
5088.82 1161
5089.49 1117
5090.17 1073
5090.84 1112
5091.51 1108
5092.19 1103
5092.86 1123
5093.53 1221
5094.20 1191
5094.88 1076
5095.55 1104
5096.22 1061
5096.90 1078
5097.57 1121
5098.24 1165
5098.92 1109
5099.59 1121
5100.26 986
5100.94 1061
5101.61 1037
5102.29 1037
5102.96 1004
5103.63 953
5104.31 983
5104.98 945
5105.65 1063
5106.33 1014
5107.00 1037
5107.68 1078
5108.35 1127
5109.02 1005
5109.70 1068
5110.37 1058
5111.05 1101
5111.72 1092
5112.40 1038
5113.07 1079
5113.74 1082
5114.42 1023
5115.09 1076
5115.77 1066
5116.44 1015
5117.12 1033
5117.79 979
5118.47 1067
5119.14 1052
5119.82 1011
5120.49 1025
5121.17 1166
5121.84 1225
5122.52 1068
5123.19 949
5123.87 1033
5124.54 1152
5125.22 1146
5125.89 1133
5126.57 1128
5127.24 1214
5127.92 1149
5128.59 1103
5129.27 1078
5129.94 996
5130.62 1049
5131.29 1122
5131.97 1070
5132.65 1078
5133.32 1058
5134.00 1088
5134.67 975
5135.35 973
5136.02 997
5136.70 1032
5137.38 1016
5138.05 1001
5138.73 1045
5139.40 1113
5140.08 1053
5140.76 990
5141.43 1072
5142.11 1121
5142.79 994
5143.46 999
5144.14 1061
5144.81 1007
5145.49 1050
5146.17 968
5146.84 1003
5147.52 1017
5148.20 994
5148.87 941
5149.55 1031
5150.23 975
5150.90 894
5151.58 976
5152.26 960
5152.94 990
5153.61 1044
5154.29 1058
5154.97 1021
5155.64 1009
5156.32 940
5157.00 915
5157.68 1041
5158.35 1093
5159.03 1004
5159.71 917
5160.39 1000
5161.06 968
5161.74 964
5162.42 972
5163.10 923
5163.77 987
5164.45 1079
5165.13 1088
5165.81 982
5166.48 1055
5167.16 1108
5167.84 1018
5168.52 1026
5169.20 1040
5169.87 996
5170.55 1022
5171.23 1101
5171.91 1030
5172.59 940
5173.27 917
5173.94 942
5174.62 990
5175.30 890
5175.98 954
5176.66 1045
5177.34 1059
5178.02 1048
5178.69 1043
5179.37 1154
5180.05 1075
5180.73 1074
5181.41 1095
5182.09 1030
5182.77 1051
5183.45 1120
5184.12 1078
5184.80 1125
5185.48 1076
5186.16 1098
5186.84 1067
5187.52 1036
5188.20 1097
5188.88 1055
5189.56 979
5190.24 1026
5190.92 1022
5191.60 1024
5192.28 898
5192.96 968
5193.64 1000
5194.32 952
5195.00 1019
5195.68 990
5196.36 961
5197.03 987
5197.71 989
5198.39 1022
5199.07 988
5199.75 850
5200.44 937
5201.12 1038
5201.80 967
5202.48 899
5203.16 1002
5203.84 1145
5204.52 1033
5205.20 1009
5205.88 1026
5206.56 1006
5207.24 1042
5207.92 995
5208.60 1041
5209.28 1220
5209.96 1137
5210.64 1208
5211.32 1121
5212.00 1143
5212.68 1129
5213.37 1070
5214.05 1149
5214.73 1134
5215.41 1099
5216.09 1053
5216.77 928
5217.45 967
5218.13 978
5218.81 1024
5219.50 988
5220.18 960
5220.86 936
5221.54 1033
5222.22 1014
5222.90 1056
5223.59 987
5224.27 1050
5224.95 1043
5225.63 1053
5226.31 934
5226.99 956
5227.68 1002
5228.36 998
5229.04 986
5229.72 1026
5230.40 1022
5231.09 1002
5231.77 1073
5232.45 1022
5233.13 956
5233.81 974
5234.50 1029
5235.18 1034
5235.86 975
5236.54 1075
5237.23 1081
5237.91 1083
5238.59 1024
5239.27 1076
5239.96 1060
5240.64 1050
5241.32 1038
5242.01 977
5242.69 1101
5243.37 1134
5244.05 1097
5244.74 1046
5245.42 1018
5246.10 930
5246.79 956
5247.47 940
5248.15 994
5248.84 995
5249.52 1000
5250.20 977
5250.89 931
5251.57 960
5252.25 953
5252.94 964
5253.62 929
5254.30 848
5254.99 977
5255.67 903
5256.36 1000
5257.04 946
5257.72 913
5258.41 890
5259.09 961
5259.78 1021
5260.46 967
5261.14 1017
5261.83 935
5262.51 973
5263.20 1037
5263.88 1004
5264.56 959
5265.25 1005
5265.93 1088
5266.62 1138
5267.30 1012
5267.99 924
5268.67 911
5269.36 949
5270.04 1033
5270.73 953
5271.41 1053
5272.09 1002
5272.78 957
5273.46 905
5274.15 1004
5274.83 932
5275.52 979
5276.20 1061
5276.89 1089
5277.57 1070
5278.26 1062
5278.94 1061
5279.63 1014
5280.32 999
5281.00 902
5281.69 997
5282.37 1095
5283.06 1137
5283.74 1057
5284.43 1000
5285.11 1071
5285.80 1087
5286.49 1008
5287.17 1021
5287.86 1043
5288.54 1008
5289.23 934
5289.91 1026
5290.60 892
5291.29 980
5291.97 912
5292.66 945
5293.35 962
5294.03 990
5294.72 981
5295.40 918
5296.09 944
5296.78 973
5297.46 946
5298.15 982
5298.84 997
5299.52 1057
5300.21 1135
5300.90 996
5301.58 1066
5302.27 1041
5302.96 969
5303.64 985
5304.33 1014
5305.02 945
5305.70 975
5306.39 1062
5307.08 996
5307.77 942
5308.45 867
5309.14 1009
5309.83 1115
5310.51 942
5311.20 910
5311.89 1041
5312.58 997
5313.26 1093
5313.95 1017
5314.64 984
5315.33 987
5316.01 1007
5316.70 1004
5317.39 873
5318.08 815
5318.77 837
5319.45 980
5320.14 980
5320.83 1019
5321.52 1018
5322.20 993
5322.89 1006
5323.58 1000
5324.27 982
5324.96 991
5325.65 1009
5326.33 944
5327.02 926
5327.71 967
5328.40 958
5329.09 968
5329.78 1020
5330.46 948
5331.15 957
5331.84 1028
5332.53 992
5333.22 939
5333.91 924
5334.60 950
5335.29 893
5335.98 915
5336.66 925
5337.35 954
5338.04 1008
5338.73 1022
5339.42 1005
5340.11 998
5340.80 1010
5341.49 952
5342.18 971
5342.87 972
5343.56 1047
5344.25 993
5344.94 1005
5345.62 930
5346.31 978
5347.00 950
5347.69 1004
5348.38 1005
5349.07 929
5349.76 992
5350.45 951
5351.14 1054
5351.83 1072
5352.52 936
5353.21 924
5353.90 1003
5354.59 988
5355.28 1001
5355.97 1010
5356.66 887
5357.35 896
5358.04 903
5358.74 830
5359.43 939
5360.12 924
5360.81 969
5361.50 939
5362.19 982
5362.88 996
5363.57 1032
5364.26 1002
5364.95 949
5365.64 997
5366.33 865
5367.02 908
5367.71 975
5368.41 993
5369.10 999
5369.79 1037
5370.48 969
5371.17 965
5371.86 916
5372.55 955
5373.24 999
5373.94 970
5374.63 980
5375.32 1061
5376.01 1055
5376.70 1018
5377.39 985
5378.08 920
5378.78 915
5379.47 947
5380.16 921
5380.85 1022
5381.54 977
5382.24 983
5382.93 965
5383.62 953
5384.31 1003
5385.00 957
5385.70 1025
5386.39 968
5387.08 993
5387.77 921
5388.47 932
5389.16 932
5389.85 1031
5390.54 991
5391.23 996
5391.93 1048
5392.62 985
5393.31 1052
5394.01 1006
5394.70 1010
5395.39 924
5396.08 927
5396.78 879
5397.47 910
5398.16 987
5398.86 884
5399.55 867
5400.24 871
5400.93 816
5401.63 921
5402.32 939
5403.01 971
5403.71 867
5404.40 915
5405.09 1012
5405.79 964
5406.48 952
5407.17 914
5407.87 908
5408.56 942
5409.26 997
5409.95 928
5410.64 892
5411.34 1004
5412.03 955
5412.72 972
5413.42 954
5414.11 1020
5414.81 924
5415.50 916
5416.19 935
5416.89 844
5417.58 908
5418.28 842
5418.97 844
5419.67 846
5420.36 881
5421.05 845
5421.75 951
5422.44 1057
5423.14 955
5423.83 900
5424.53 846
5425.22 916
5425.92 972
5426.61 966
5427.31 916
5428.00 908
5428.70 1041
5429.39 1109
5430.09 961
5430.78 910
5431.48 1061
5432.17 927
5432.87 899
5433.56 896
5434.26 922
5434.95 965
5435.65 905
5436.34 960
5437.04 958
5437.73 1001
5438.43 992
5439.13 1114
5439.82 999
5440.52 979
5441.21 979
5441.91 1015
5442.60 1034
5443.30 1077
5444.00 1113
5444.69 1092
5445.39 983
5446.08 1121
5446.78 1013
5447.48 962
5448.17 984
5448.87 973
5449.56 1062
5450.26 1113
5450.96 1064
5451.65 994
5452.35 919
5453.05 1012
5453.74 1048
5454.44 985
5455.14 944
5455.83 973
5456.53 939
5457.23 911
5457.92 926
5458.62 932
5459.32 901
5460.01 833
5460.71 836
5461.41 924
5462.11 932
5462.80 952
5463.50 908
5464.20 884
5464.89 966
5465.59 932
5466.29 933
5466.99 971
5467.68 952
5468.38 981
5469.08 985
5469.78 999
5470.47 898
5471.17 937
5471.87 872
5472.57 923
5473.26 933
5473.96 929
5474.66 971
5475.36 911
5476.06 939
5476.75 958
5477.45 963
5478.15 992
5478.85 1144
5479.55 1122
5480.24 1121
5480.94 1114
5481.64 1181
5482.34 1180
5483.04 1144
5483.74 1094
5484.43 1053
5485.13 1110
5485.83 1132
5486.53 1044
5487.23 1021
5487.93 1055
5488.63 1132
5489.33 1051
5490.02 1080
5490.72 1072
5491.42 1010
5492.12 1041
5492.82 1078
5493.52 1052
5494.22 1108
5494.92 994
5495.62 1067
5496.32 1060
5497.01 1051
5497.71 1053
5498.41 1211
5499.11 1116
5499.81 1136
5500.51 1203
5501.21 1329
5501.91 1534
5502.61 1441
5503.31 1459
5504.01 1345
5504.71 1365
5505.41 1399
5506.11 1351
5506.81 1290
5507.51 1071
5508.21 1172
5508.91 1110
5509.61 976
5510.31 910
5511.01 960
5511.71 915
5512.41 1016
5513.11 1084
5513.81 1023
5514.51 985
5515.21 1068
5515.91 1062
5516.61 946
5517.31 1018
5518.01 1146
5518.72 1135
5519.42 924
5520.12 889
5520.82 1079
5521.52 1091
5522.22 1073
5522.92 1037
5523.62 1035
5524.32 969
5525.02 968
5525.72 924
5526.43 958
5527.13 977
5527.83 983
5528.53 976
5529.23 996
5529.93 955
5530.63 967
5531.33 987
5532.04 990
5532.74 948
5533.44 898
5534.14 970
5534.84 931
5535.54 997
5536.25 865
5536.95 881
5537.65 915
5538.35 879
5539.05 851
5539.76 881
5540.46 1015
5541.16 987
5541.86 909
5542.56 948
5543.27 855
5543.97 951
5544.67 823
5545.37 877
5546.08 851
5546.78 857
5547.48 946
5548.18 928
5548.89 894
5549.59 917
5550.29 936
5550.99 913
5551.70 932
5552.40 935
5553.10 913
5553.81 921
5554.51 940
5555.21 912
5555.91 917
5556.62 1020
5557.32 903
5558.02 881
5558.73 926
5559.43 932
5560.13 941
5560.84 883
5561.54 849
5562.24 868
5562.95 896
5563.65 912
5564.35 963
5565.06 917
5565.76 937
5566.47 886
5567.17 850
5567.87 934
5568.58 895
5569.28 840
5569.98 875
5570.69 855
5571.39 855
5572.10 807
5572.80 908
5573.50 949
5574.21 827
5574.91 835
5575.62 940
5576.32 905
5577.03 936
5577.73 981
5578.44 1000
5579.14 915
5579.84 875
5580.55 848
5581.25 844
5581.96 897
5582.66 881
5583.37 930
5584.07 1030
5584.78 967
5585.48 932
5586.19 804
5586.89 775
5587.60 850
5588.30 949
5589.01 930
5589.71 930
5590.42 899
5591.12 944
5591.83 999
5592.53 825
5593.24 858
5593.94 926
5594.65 851
5595.36 796
5596.06 836
5596.77 836
5597.47 818
5598.18 869
5598.88 875
5599.59 909
5600.30 851
5601.00 764
5601.71 895
5602.41 855
5603.12 777
5603.83 865
5604.53 904
5605.24 849
5605.94 836
5606.65 802
5607.36 805
5608.06 779
5608.77 835
5609.48 758
5610.18 877
5610.89 902
5611.60 819
5612.30 913
5613.01 897
5613.72 875
5614.42 814
5615.13 916
5615.84 862
5616.54 859
5617.25 854
5617.96 815
5618.66 829
5619.37 896
5620.08 852
5620.78 865
5621.49 869
5622.20 788
5622.91 853
5623.61 861
5624.32 810
5625.03 924
5625.74 895
5626.44 786
5627.15 875
5627.86 927
5628.57 987
5629.27 873
5629.98 854
5630.69 815
5631.40 863
5632.11 925
5632.81 867
5633.52 891
5634.23 899
5634.94 811
5635.65 876
5636.35 970
5637.06 891
5637.77 822
5638.48 805
5639.19 866
5639.89 834
5640.60 834
5641.31 935
5642.02 862
5642.73 834
5643.44 838
5644.15 963
5644.85 935
5645.56 880
5646.27 829
5646.98 840
5647.69 873
5648.40 841
5649.11 868
5649.82 908
5650.53 923
5651.23 921
5651.94 849
5652.65 837
5653.36 948
5654.07 950
5654.78 859
5655.49 827
5656.20 902
5656.91 885
5657.62 846
5658.33 909
5659.04 907
5659.75 934
5660.46 928
5661.17 877
5661.88 994
5662.59 930
5663.30 885
5664.00 921
5664.71 880
5665.42 823
5666.13 817
5666.84 889
5667.55 910
5668.27 898
5668.98 782
5669.69 821
5670.40 921
5671.11 899
5671.82 886
5672.53 890
5673.24 826
5673.95 873
5674.66 889
5675.37 838
5676.08 809
5676.79 824
5677.50 797
5678.21 845
5678.92 835
5679.63 922
5680.34 878
5681.06 764
5681.77 824
5682.48 872
5683.19 920
5683.90 916
5684.61 809
5685.32 827
5686.03 851
5686.74 924
5687.46 878
5688.17 850
5688.88 911
5689.59 834
5690.30 830
5691.01 877
5691.72 946
5692.44 898
5693.15 847
5693.86 830
5694.57 861
5695.28 841
5696.00 846
5696.71 768
5697.42 806
5698.13 804
5698.84 810
5699.56 730
5700.27 830
5700.98 832
5701.69 970
5702.40 868
5703.12 816
5703.83 818
5704.54 831
5705.25 752
5705.97 730
5706.68 792
5707.39 839
5708.10 798
5708.82 801
5709.53 806
5710.24 803
5710.95 799
5711.67 863
5712.38 809
5713.09 820
5713.81 806
5714.52 761
5715.23 837
5715.95 817
5716.66 801
5717.37 818
5718.09 756
5718.80 722
5719.51 775
5720.23 809
5720.94 737
5721.65 811
5722.37 828
5723.08 856
5723.79 799
5724.51 754
5725.22 733
5725.93 791
5726.65 810
5727.36 821
5728.08 855
5728.79 837
5729.50 854
5730.22 801
5730.93 921
5731.65 847
5732.36 874
5733.07 930
5733.79 862
5734.50 815
5735.22 844
5735.93 860
5736.65 858
5737.36 821
5738.07 778
5738.79 808
5739.50 778
5740.22 778
5740.93 727
5741.65 753
5742.36 765
5743.08 801
5743.79 804
5744.51 818
5745.22 755
5745.94 824
5746.65 780
5747.37 800
5748.08 757
5748.80 766
5749.51 776
5750.23 809
5750.94 812
5751.66 770
5752.37 837
5753.09 829
5753.80 809
5754.52 805
5755.24 814
5755.95 802
5756.67 740
5757.38 842
5758.10 767
5758.81 719
5759.53 888
5760.25 872
5760.96 824
5761.68 828
5762.39 737
5763.11 794
5763.83 787
5764.54 848
5765.26 922
5765.97 859
5766.69 830
5767.41 816
5768.12 804
5768.84 801
5769.56 787
5770.27 795
5770.99 757
5771.71 808
5772.42 819
5773.14 859
5773.86 875
5774.57 828
5775.29 969
5776.01 812
5776.72 835
5777.44 830
5778.16 815
5778.88 877
5779.59 899
5780.31 844
5781.03 861
5781.74 846
5782.46 857
5783.18 847
5783.90 857
5784.61 774
5785.33 714
5786.05 782
5786.77 800
5787.48 849
5788.20 858
5788.92 792
5789.64 744
5790.35 764
5791.07 756
5791.79 765
5792.51 879
5793.23 839
5793.94 886
5794.66 843
5795.38 789
5796.10 787
5796.82 959
5797.53 990
5798.25 869
5798.97 930
5799.69 1002
5800.41 989
5801.13 984
5801.84 1054
5802.56 1069
5803.28 1119
5804.00 1148
5804.72 1146
5805.44 1241
5806.16 1132
5806.87 1040
5807.59 1094
5808.31 1045
5809.03 955
5809.75 944
5810.47 856
5811.19 935
5811.91 949
5812.63 921
5813.35 1010
5814.07 990
5814.78 926
5815.50 994
5816.22 1175
5816.94 1181
5817.66 1167
5818.38 1462
5819.10 1488
5819.82 1289
5820.54 1320
5821.26 1426
5821.98 1229
5822.70 1162
5823.42 1123
5824.14 1010
5824.86 1084
5825.58 1059
5826.30 1081
5827.02 1020
5827.74 1038
5828.46 974
5829.18 934
5829.90 946
5830.62 959
5831.34 965
5832.06 968
5832.78 947
5833.50 919
5834.22 910
5834.94 981
5835.66 956
5836.38 1007
5837.10 911
5837.82 900
5838.55 901
5839.27 924
5839.99 1007
5840.71 1024
5841.43 1025
5842.15 962
5842.87 902
5843.59 889
5844.31 845
5845.03 893
5845.76 870
5846.48 822
5847.20 833
5847.92 909
5848.64 900
5849.36 845
5850.08 783
5850.81 804
5851.53 863
5852.25 832
5852.97 834
5853.69 954
5854.41 859
5855.14 840
5855.86 901
5856.58 927
5857.30 859
5858.02 954
5858.74 931
5859.47 874
5860.19 986
5860.91 902
5861.63 794
5862.36 835
5863.08 844
5863.80 898
5864.52 775
5865.24 823
5865.97 925
5866.69 818
5867.41 820
5868.13 848
5868.86 884
5869.58 901
5870.30 966
5871.03 902
5871.75 908
5872.47 885
5873.19 891
5873.92 885
5874.64 793
5875.36 764
5876.09 786
5876.81 805
5877.53 794
5878.26 832
5878.98 824
5879.70 913
5880.43 904
5881.15 870
5881.87 806
5882.60 786
5883.32 814
5884.04 828
5884.77 786
5885.49 832
5886.21 795
5886.94 823
5887.66 838
5888.39 821
5889.11 826
5889.83 847
5890.56 861
5891.28 849
5892.01 778
5892.73 784
5893.45 837
5894.18 780
5894.90 780
5895.63 760
5896.35 846
5897.07 888
5897.80 824
5898.52 755
5899.25 787
5899.97 829
5900.70 801
5901.42 761
5902.15 846
5902.87 854
5903.60 906
5904.32 938
5905.05 969
5905.77 840
5906.50 803
5907.22 855
5907.95 893
5908.67 905
5909.40 826
5910.12 861
5910.85 891
5911.57 878
5912.30 801
5913.02 833
5913.75 864
5914.47 881
5915.20 955
5915.92 896
5916.65 815
5917.38 795
5918.10 880
5918.83 916
5919.55 942
5920.28 966
5921.00 939
5921.73 893
5922.46 852
5923.18 856
5923.91 848
5924.63 875
5925.36 874
5926.09 811
5926.81 849
5927.54 817
5928.26 895
5928.99 977
5929.72 908
5930.44 925
5931.17 949
5931.90 991
5932.62 826
5933.35 801
5934.08 913
5934.80 941
5935.53 910
5936.26 875
5936.98 818
5937.71 832
5938.44 818
5939.16 927
5939.89 915
5940.62 905
5941.35 898
5942.07 839
5942.80 911
5943.53 921
5944.25 907
5944.98 905
5945.71 972
5946.44 917
5947.16 938
5947.89 894
5948.62 949
5949.35 886
5950.07 901
5950.80 910
5951.53 1025
5952.26 1073
5952.99 1157
5953.71 1128
5954.44 1094
5955.17 1088
5955.90 1136
5956.62 1077
5957.35 1061
5958.08 1066
5958.81 1040
5959.54 1102
5960.27 1114
5960.99 1142
5961.72 1013
5962.45 1117
5963.18 941
5963.91 989
5964.64 1019
5965.36 1039
5966.09 1152
5966.82 1140
5967.55 1190
5968.28 1240
5969.01 1220
5969.74 1242
5970.47 1375
5971.19 1265
5971.92 1287
5972.65 1193
5973.38 1189
5974.11 1204
5974.84 1112
5975.57 1096
5976.30 1063
5977.03 1093
5977.76 1174
5978.49 1240
5979.22 1178
5979.95 1274
5980.67 1203
5981.40 1199
5982.13 1189
5982.86 1231
5983.59 1240
5984.32 1383
5985.05 1315
5985.78 1369
5986.51 1320
5987.24 1381
5987.97 1294
5988.70 1300
5989.43 1262
5990.16 1226
5990.89 1279
5991.62 1298
5992.35 1244
5993.08 1271
5993.81 1229
5994.54 1205
5995.27 1260
5996.00 1198
5996.73 1178
5997.47 1245
5998.20 1227
5998.93 1239
5999.66 1288
6000.39 1214
6001.12 1240
6001.85 1287
6002.58 1225
6003.31 1204
6004.04 1084
6004.77 1120
6005.50 1209
6006.24 1246
6006.97 1316
6007.70 1263
6008.43 1397
6009.16 1481
6009.89 1600
6010.62 1833
6011.35 2014
6012.09 2128
6012.82 2184
6013.55 2198
6014.28 2342
6015.01 2274
6015.74 2198
6016.47 2102
6017.21 1972
6017.94 1763
6018.67 1625
6019.40 1529
6020.13 1444
6020.87 1405
6021.60 1310
6022.33 1288
6023.06 1178
6023.79 1230
6024.53 1113
6025.26 1096
6025.99 1130
6026.72 1078
6027.46 998
6028.19 1149
6028.92 1145
6029.65 1085
6030.39 1085
6031.12 1033
6031.85 1048
6032.58 1102
6033.32 1016
6034.05 1046
6034.78 1092
6035.51 1081
6036.25 1100
6036.98 1018
6037.71 1072
6038.45 1107
6039.18 978
6039.91 1070
6040.65 1093
6041.38 1069
6042.11 1134
6042.85 1077
6043.58 1071
6044.31 1111
6045.05 1133
6045.78 1086
6046.51 1143
6047.25 1236
6047.98 1339
6048.71 1272
6049.45 1304
6050.18 1234
6050.91 1279
6051.65 1231
6052.38 1235
6053.12 1272
6053.85 1182
6054.58 1269
6055.32 1248
6056.05 1108
6056.79 1134
6057.52 1097
6058.25 1107
6058.99 1098
6059.72 1060
6060.46 1097
6061.19 1103
6061.93 1162
6062.66 1167
6063.40 1036
6064.13 1010
6064.86 1062
6065.60 1166
6066.33 986
6067.07 993
6067.80 1099
6068.54 1053
6069.27 1058
6070.01 1084
6070.74 1075
6071.48 1037
6072.21 1044
6072.95 970
6073.68 1086
6074.42 1029
6075.15 1051
6075.89 1087
6076.63 997
6077.36 1060
6078.10 1047
6078.83 1011
6079.57 1098
6080.30 1085
6081.04 1024
6081.77 1027
6082.51 1115
6083.25 1076
6083.98 1062
6084.72 1096
6085.45 991
6086.19 1012
6086.92 970
6087.66 957
6088.40 1049
6089.13 1080
6089.87 1040
6090.61 1047
6091.34 982
6092.08 1012
6092.81 1107
6093.55 979
6094.29 1004
6095.02 942
6095.76 1058
6096.50 1080
6097.23 1041
6097.97 1092
6098.71 1023
6099.44 1070
6100.18 1040
6100.92 1031
6101.65 1034
6102.39 1037
6103.13 999
6103.86 1013
6104.60 996
6105.34 924
6106.08 922
6106.81 964
6107.55 1015
6108.29 1035
6109.02 967
6109.76 979
6110.50 974
6111.24 1030
6111.97 966
6112.71 1043
6113.45 1068
6114.19 1023
6114.92 1074
6115.66 1078
6116.40 1004
6117.14 928
6117.88 1050
6118.61 1058
6119.35 1088
6120.09 1057
6120.83 1154
6121.57 1077
6122.30 1083
6123.04 1186
6123.78 1164
6124.52 1117
6125.26 1211
6126.00 1165
6126.73 1229
6127.47 1151
6128.21 1242
6128.95 1178
6129.69 1144
6130.43 1134
6131.16 1164
6131.90 1233
6132.64 1177
6133.38 1168
6134.12 1242
6134.86 1259
6135.60 1280
6136.34 1334
6137.08 1350
6137.81 1315
6138.55 1358
6139.29 1365
6140.03 1280
6140.77 1361
6141.51 1451
6142.25 1470
6142.99 1449
6143.73 1378
6144.47 1209
6145.21 1272
6145.95 1213
6146.69 1213
6147.43 1199
6148.17 1194
6148.91 1239
6149.65 1204
6150.39 1111
6151.13 1177
6151.86 1181
6152.60 1210
6153.34 1093
6154.08 1138
6154.83 1154
6155.57 1208
6156.31 1149
6157.05 1120
6157.79 1165
6158.53 1224
6159.27 1166
6160.01 1277
6160.75 1302
6161.49 1280
6162.23 1366
6162.97 1292
6163.71 1263
6164.45 1246
6165.19 1317
6165.93 1457
6166.67 1484
6167.41 1543
6168.15 1590
6168.89 1706
6169.64 1672
6170.38 1647
6171.12 1608
6171.86 1551
6172.60 1569
6173.34 1524
6174.08 1477
6174.82 1435
6175.57 1512
6176.31 1492
6177.05 1417
6177.79 1492
6178.53 1587
6179.27 1438
6180.01 1452
6180.76 1428
6181.50 1418
6182.24 1441
6182.98 1417
6183.72 1404
6184.46 1463
6185.21 1521
6185.95 1489
6186.69 1520
6187.43 1480
6188.17 1660
6188.92 1636
6189.66 1549
6190.40 1581
6191.14 1706
6191.89 1673
6192.63 1748
6193.37 1783
6194.11 1713
6194.86 1729
6195.60 1792
6196.34 1937
6197.08 1874
6197.83 1802
6198.57 1914
6199.31 1901
6200.05 1732
6200.80 1823
6201.54 1905
6202.28 1962
6203.03 1973
6203.77 1847
6204.51 1953
6205.26 2401
6206.00 2733
6206.74 3156
6207.48 3771
6208.23 4477
6208.97 5684
6209.71 6606
6210.46 7452
6211.20 7956
6211.95 8296
6212.69 8069
6213.43 7704
6214.18 6762
6214.92 6003
6215.66 5072
6216.41 4118
6217.15 3493
6217.89 2772
6218.64 2417
6219.38 2192
6220.13 1871
6220.87 1812
6221.61 1797
6222.36 1611
6223.10 1687
6223.85 1738
6224.59 1685
6225.34 1699
6226.08 1716
6226.82 1718
6227.57 1623
6228.31 1646
6229.06 1661
6229.80 1617
6230.55 1542
6231.29 1389
6232.04 1322
6232.78 1270
6233.53 1226
6234.27 1231
6235.02 1235
6235.76 1227
6236.51 1281
6237.25 1238
6238.00 1316
6238.74 1353
6239.49 1284
6240.23 1312
6240.98 1428
6241.72 1356
6242.47 1249
6243.21 1351
6243.96 1342
6244.70 1466
6245.45 1423
6246.20 1491
6246.94 1515
6247.69 1543
6248.43 1742
6249.18 1808
6249.92 1946
6250.67 1820
6251.42 1853
6252.16 1822
6252.91 1811
6253.65 1630
6254.40 1482
6255.15 1454
6255.89 1381
6256.64 1324
6257.38 1389
6258.13 1316
6258.88 1238
6259.62 1325
6260.37 1246
6261.12 1245
6261.86 1274
6262.61 1230
6263.36 1250
6264.10 1272
6264.85 1278
6265.60 1230
6266.34 1203
6267.09 1247
6267.84 1241
6268.58 1248
6269.33 1266
6270.08 1191
6270.82 1134
6271.57 1210
6272.32 1243
6273.07 1243
6273.81 1290
6274.56 1193
6275.31 1172
6276.05 1193
6276.80 1259
6277.55 1164
6278.30 1195
6279.04 1264
6279.79 1191
6280.54 1284
6281.29 1189
6282.03 1191
6282.78 1206
6283.53 1231
6284.28 1237
6285.03 1248
6285.77 1175
6286.52 1198
6287.27 1134
6288.02 1233
6288.77 1120
6289.51 1304
6290.26 1149
6291.01 1155
6291.76 1215
6292.51 1117
6293.26 1248
6294.00 1070
6294.75 977
6295.50 1027
6296.25 1121
6297.00 1028
6297.75 1009
6298.50 1055
6299.24 1132
6299.99 1032
6300.74 988
6301.49 1033
6302.24 1024
6302.99 985
6303.74 1005
6304.49 1047
6305.24 1008
6305.99 977
6306.73 961
6307.48 1010
6308.23 940
6308.98 1004
6309.73 1028
6310.48 1005
6311.23 1009
6311.98 1003
6312.73 1053
6313.48 1122
6314.23 1090
6314.98 1099
6315.73 1064
6316.48 1013
6317.23 1052
6317.98 999
6318.73 1098
6319.48 1041
6320.23 953
6320.98 973
6321.73 1007
6322.48 1002
6323.23 959
6323.98 919
6324.73 930
6325.48 971
6326.23 946
6326.98 1025
6327.73 948
6328.48 962
6329.23 860
6329.98 935
6330.73 963
6331.48 926
6332.23 890
6332.98 938
6333.73 941
6334.49 963
6335.24 968
6335.99 853
6336.74 916
6337.49 986
6338.24 920
6338.99 862
6339.74 922
6340.49 924
6341.25 967
6342.00 842
6342.75 904
6343.50 955
6344.25 1003
6345.00 940
6345.75 960
6346.51 884
6347.26 877
6348.01 846
6348.76 805
6349.51 896
6350.26 885
6351.02 943
6351.77 947
6352.52 1004
6353.27 886
6354.02 952
6354.78 946
6355.53 1075
6356.28 1052
6357.03 962
6357.78 1011
6358.54 991
6359.29 938
6360.04 981
6360.79 1005
6361.55 994
6362.30 929
6363.05 991
6363.80 925
6364.56 859
6365.31 988
6366.06 1022
6366.81 893
6367.57 874
6368.32 944
6369.07 988
6369.83 1013
6370.58 863
6371.33 970
6372.08 979
6372.84 1024
6373.59 941
6374.34 895
6375.10 881
6375.85 851
6376.60 934
6377.36 925
6378.11 954
6378.86 943
6379.62 967
6380.37 871
6381.12 939
6381.88 928
6382.63 999
6383.39 924
6384.14 879
6384.89 944
6385.65 864
6386.40 871
6387.16 878
6387.91 928
6388.66 907
6389.42 845
6390.17 889
6390.93 895
6391.68 846
6392.43 828
6393.19 807
6393.94 861
6394.70 916
6395.45 899
6396.21 884
6396.96 880
6397.72 987
6398.47 896
6399.22 907
6399.98 912
6400.73 776
6401.49 803
6402.24 838
6403.00 909
6403.75 917
6404.51 855
6405.26 857
6406.02 889
6406.77 873
6407.53 865
6408.28 870
6409.04 862
6409.79 950
6410.55 914
6411.31 863
6412.06 900
6412.82 888
6413.57 877
6414.33 835
6415.08 821
6415.84 808
6416.59 854
6417.35 938
6418.11 883
6418.86 790
6419.62 741
6420.37 800
6421.13 910
6421.89 828
6422.64 855
6423.40 855
6424.15 915
6424.91 890
6425.67 862
6426.42 875
6427.18 825
6427.94 861
6428.69 827
6429.45 809
6430.20 841
6430.96 905
6431.72 865
6432.47 886
6433.23 847
6433.99 913
6434.74 872
6435.50 858
6436.26 889
6437.02 884
6437.77 935
6438.53 891
6439.29 838
6440.04 824
6440.80 838
6441.56 894
6442.32 830
6443.07 860
6443.83 928
6444.59 918
6445.34 912
6446.10 875
6446.86 884
6447.62 915
6448.37 873
6449.13 913
6449.89 921
6450.65 868
6451.41 841
6452.16 870
6452.92 952
6453.68 844
6454.44 925
6455.19 909
6455.95 856
6456.71 944
6457.47 948
6458.23 981
6458.99 1036
6459.74 954
6460.50 1027
6461.26 1047
6462.02 1089
6462.78 971
6463.54 1021
6464.29 1016
6465.05 1036
6465.81 963
6466.57 967
6467.33 916
6468.09 947
6468.85 1072
6469.60 969
6470.36 1030
6471.12 970
6471.88 958
6472.64 991
6473.40 982
6474.16 993
6474.92 1058
6475.68 1069
6476.44 1063
6477.20 1029
6477.95 1003
6478.71 1072
6479.47 1040
6480.23 1048
6480.99 1053
6481.75 1049
6482.51 1091
6483.27 1058
6484.03 1140
6484.79 1128
6485.55 1054
6486.31 1133
6487.07 1086
6487.83 1058
6488.59 1063
6489.35 1169
6490.11 1156
6490.87 1107
6491.63 1166
6492.39 1197
6493.15 1231
6493.91 1284
6494.67 1322
6495.43 1251
6496.19 1421
6496.95 1444
6497.71 1385
6498.47 1430
6499.23 1434
6499.99 1400
6500.76 1333
6501.52 1395
6502.28 1391
6503.04 1391
6503.80 1317
6504.56 1432
6505.32 1304
6506.08 1498
6506.84 1364
6507.60 1383
6508.36 1449
6509.13 1408
6509.89 1510
6510.65 1448
6511.41 1519
6512.17 1498
6512.93 1591
6513.69 1576
6514.45 1528
6515.22 1608
6515.98 1518
6516.74 1517
6517.50 1523
6518.26 1510
6519.02 1598
6519.79 1587
6520.55 1685
6521.31 1686
6522.07 1715
6522.83 1918
6523.60 1966
6524.36 2080
6525.12 2285
6525.88 2409
6526.64 2601
6527.41 2714
6528.17 2639
6528.93 2693
6529.69 2700
6530.46 2647
6531.22 2492
6531.98 2353
6532.74 2376
6533.51 2430
6534.27 2606
6535.03 2784
6535.79 3282
6536.56 3821
6537.32 4165
6538.08 4562
6538.85 4674
6539.61 4972
6540.37 4788
6541.13 4372
6541.90 3698
6542.66 3084
6543.42 2776
6544.19 2411
6544.95 2006
6545.71 1872
6546.48 1707
6547.24 1681
6548.00 1623
6548.77 1516
6549.53 1376
6550.29 1477
6551.06 1418
6551.82 1560
6552.58 1585
6553.35 1458
6554.11 1446
6554.88 1474
6555.64 1457
6556.40 1370
6557.17 1402
6557.93 1351
6558.70 1310
6559.46 1393
6560.22 1489
6560.99 1367
6561.75 1386
6562.52 1536
6563.28 1464
6564.05 1487
6564.81 1676
6565.57 1801
6566.34 1874
6567.10 1782
6567.87 1783
6568.63 1807
6569.40 1703
6570.16 1613
6570.93 1561
6571.69 1534
6572.46 1644
6573.22 1650
6573.99 1675
6574.75 1660
6575.52 1748
6576.28 1799
6577.05 1696
6577.81 1797
6578.58 1777
6579.34 1814
6580.11 1770
6580.87 1744
6581.64 1718
6582.40 1707
6583.17 1671
6583.93 1735
6584.70 1711
6585.47 1668
6586.23 1675
6587.00 1720
6587.76 1705
6588.53 1592
6589.29 1748
6590.06 1809
6590.83 1870
6591.59 1812
6592.36 1910
6593.12 2062
6593.89 2211
6594.66 2355
6595.42 2450
6596.19 2261
6596.96 2167
6597.72 2240
6598.49 1925
6599.25 1903
6600.02 1820
6600.79 1717
6601.55 1643
6602.32 1539
6603.09 1507
6603.85 1513
6604.62 1466
6605.39 1539
6606.15 1505
6606.92 1495
6607.69 1467
6608.46 1356
6609.22 1355
6609.99 1412
6610.76 1336
6611.52 1391
6612.29 1396
6613.06 1373
6613.83 1477
6614.59 1328
6615.36 1318
6616.13 1307
6616.89 1332
6617.66 1362
6618.43 1352
6619.20 1353
6619.96 1233
6620.73 1320
6621.50 1360
6622.27 1336
6623.04 1437
6623.80 1440
6624.57 1418
6625.34 1360
6626.11 1387
6626.88 1422
6627.64 1333
6628.41 1325
6629.18 1394
6629.95 1299
6630.72 1391
6631.48 1484
6632.25 1417
6633.02 1411
6633.79 1525
6634.56 1582
6635.33 1485
6636.10 1561
6636.86 1541
6637.63 1541
6638.40 1446
6639.17 1448
6639.94 1438
6640.71 1441
6641.48 1320
6642.25 1299
6643.01 1251
6643.78 1298
6644.55 1391
6645.32 1368
6646.09 1380
6646.86 1383
6647.63 1425
6648.40 1495
6649.17 1415
6649.94 1434
6650.71 1468
6651.48 1572
6652.25 1521
6653.01 1621
6653.78 1613
6654.55 1570
6655.32 1521
6656.09 1549
6656.86 1562
6657.63 1477
6658.40 1434
6659.17 1440
6659.94 1390
6660.71 1275
6661.48 1279
6662.25 1251
6663.02 1258
6663.79 1287
6664.56 1275
6665.33 1226
6666.10 1179
6666.87 1278
6667.64 1193
6668.42 1159
6669.19 1195
6669.96 1227
6670.73 1229
6671.50 1187
6672.27 1219
6673.04 1213
6673.81 1176
6674.58 1134
6675.35 1154
6676.12 1191
6676.89 1188
6677.66 1106
6678.44 1137
6679.21 1142
6679.98 1126
6680.75 1169
6681.52 1180
6682.29 1240
6683.06 1198
6683.83 1239
6684.60 1285
6685.38 1295
6686.15 1313
6686.92 1266
6687.69 1169
6688.46 1245
6689.23 1214
6690.01 1215
6690.78 1238
6691.55 1271
6692.32 1136
6693.09 1121
6693.86 1212
6694.64 1242
6695.41 1135
6696.18 1126
6696.95 1162
6697.73 1179
6698.50 1125
6699.27 1104
6700.04 1048
6700.81 1187
6701.59 1111
6702.36 1112
6703.13 1059
6703.90 1103
6704.68 1106
6705.45 1168
6706.22 1031
6706.99 1083
6707.77 1119
6708.54 1067
6709.31 1114
6710.09 1129
6710.86 1166
6711.63 1131
6712.40 1118
6713.18 1161
6713.95 1151
6714.72 1132
6715.50 1105
6716.27 1184
6717.04 1147
6717.82 1204
6718.59 1246
6719.36 1196
6720.14 1225
6720.91 1294
6721.68 1290
6722.46 1313
6723.23 1283
6724.00 1210
6724.78 1123
6725.55 1145
6726.33 1183
6727.10 1119
6727.87 1121
6728.65 1113
6729.42 1039
6730.20 953
6730.97 975
6731.74 1072
6732.52 1105
6733.29 1001
6734.07 1041
6734.84 1096
6735.61 1081
6736.39 1023
6737.16 988
6737.94 965
6738.71 1036
6739.49 1095
6740.26 991
6741.04 902
6741.81 960
6742.59 997
6743.36 951
6744.13 959
6744.91 979
6745.68 1038
6746.46 1094
6747.23 1003
6748.01 925
6748.78 930
6749.56 1062
6750.33 1071
6751.11 1142
6751.89 1152
6752.66 1040
6753.44 970
6754.21 1072
6754.99 983
6755.76 995
6756.54 997
6757.31 946
6758.09 1058
6758.86 949
6759.64 1013
6760.42 1018
6761.19 917
6761.97 916
6762.74 970
6763.52 974
6764.30 922
6765.07 971
6765.85 967
6766.62 913
6767.40 932
6768.18 950
6768.95 964
6769.73 975
6770.51 960
6771.28 862
6772.06 962
6772.83 979
6773.61 962
6774.39 903
6775.16 911
6775.94 1037
6776.72 926
6777.49 890
6778.27 938
6779.05 985
6779.82 1041
6780.60 992
6781.38 939
6782.16 954
6782.93 1056
6783.71 1002
6784.49 995
6785.26 942
6786.04 973
6786.82 915
6787.60 901
6788.37 889
6789.15 868
6789.93 921
6790.71 822
6791.48 897
6792.26 843
6793.04 887
6793.82 851
6794.59 814
6795.37 855
6796.15 947
6796.93 832
6797.70 906
6798.48 920
6799.26 883
6800.04 903
6800.82 884
6801.60 821
6802.37 827
6803.15 828
6803.93 822
6804.71 891
6805.49 902
6806.26 825
6807.04 880
6807.82 769
6808.60 830
6809.38 916
6810.16 881
6810.94 855
6811.71 868
6812.49 856
6813.27 868
6814.05 875
6814.83 902
6815.61 878
6816.39 883
6817.17 871
6817.95 936
6818.73 957
6819.50 902
6820.28 876
6821.06 900
6821.84 871
6822.62 799
6823.40 820
6824.18 768
6824.96 823
6825.74 805
6826.52 742
6827.30 798
6828.08 880
6828.86 814
6829.64 789
6830.42 837
6831.20 850
6831.98 889
6832.76 921
6833.54 843
6834.32 833
6835.10 828
6835.88 782
6836.66 815
6837.44 829
6838.22 880
6839.00 920
6839.78 850
6840.56 818
6841.34 790
6842.12 781
6842.90 770
6843.68 867
6844.46 825
6845.24 837
6846.02 807
6846.80 856
6847.58 870
6848.36 860
6849.14 933
6849.93 994
6850.71 1083
6851.49 1190
6852.27 1270
6853.05 1236
6853.83 1217
6854.61 1278
6855.39 1286
6856.17 1198
6856.96 1067
6857.74 986
6858.52 968
6859.30 875
6860.08 877
6860.86 920
6861.64 916
6862.43 848
6863.21 786
6863.99 828
6864.77 814
6865.55 834
6866.33 770
6867.12 781
6867.90 798
6868.68 854
6869.46 851
6870.24 822
6871.03 830
6871.81 837
6872.59 849
6873.37 829
6874.16 763
6874.94 848
6875.72 907
6876.50 885
6877.28 861
6878.07 880
6878.85 818
6879.63 857
6880.42 875
6881.20 890
6881.98 860
6882.76 826
6883.55 890
6884.33 884
6885.11 814
6885.89 833
6886.68 887
6887.46 984
6888.24 972
6889.03 922
6889.81 942
6890.59 1042
6891.38 1046
6892.16 949
6892.94 989
6893.73 950
6894.51 993
6895.29 948
6896.08 923
6896.86 941
6897.64 897
6898.43 857
6899.21 780
6900.00 824
6900.78 841
6901.56 898
6902.35 872
6903.13 901
6903.91 917
6904.70 886
6905.48 902
6906.27 949
6907.05 833
6907.84 833
6908.62 856
6909.40 821
6910.19 885
6910.97 851
6911.76 885
6912.54 905
6913.33 809
6914.11 787
6914.90 833
6915.68 870
6916.46 805
6917.25 798
6918.03 866
6918.82 929
6919.60 902
6920.39 926
6921.17 923
6921.96 948
6922.74 844
6923.53 891
6924.31 917
6925.10 980
6925.88 1017
6926.67 944
6927.45 835
6928.24 818
6929.03 878
6929.81 878
6930.60 863
6931.38 801
6932.17 792
6932.95 886
6933.74 857
6934.52 827
6935.31 838
6936.10 889
6936.88 804
6937.67 802
6938.45 867
6939.24 882
6940.03 910
6940.81 899
6941.60 960
6942.38 873
6943.17 968
6943.96 933
6944.74 986
6945.53 1055
6946.32 1016
6947.10 1010
6947.89 1039
6948.68 1018
6949.46 1076
6950.25 1014
6951.03 1090
6951.82 1115
6952.61 1056
6953.40 992
6954.18 985
6954.97 995
6955.76 994
6956.54 955
6957.33 1077
6958.12 1041
6958.90 1122
6959.69 1216
6960.48 1094
6961.27 1138
6962.05 1080
6962.84 1051
6963.63 1176
6964.41 1085
6965.20 1133
6965.99 1071
6966.78 1024
6967.56 1125
6968.35 1196
6969.14 1074
6969.93 1172
6970.72 1218
6971.50 1221
6972.29 1257
6973.08 1210
6973.87 1194
6974.66 1130
6975.44 1254
6976.23 1356
6977.02 1250
6977.81 1268
6978.60 1254
6979.38 1405
6980.17 1381
6980.96 1431
6981.75 1539
6982.54 1627
6983.33 1790
6984.11 1994
6984.90 2274
6985.69 2652
6986.48 3113
6987.27 3535
6988.06 3482
6988.85 3400
6989.64 3444
6990.42 3128
6991.21 2896
6992.00 2572
6992.79 2243
6993.58 2147
6994.37 1895
6995.16 1711
6995.95 1716
6996.74 1695
6997.53 1940
6998.32 2236
6999.10 2447
6999.89 2918
7000.68 3299
7001.47 3525
7002.26 3769
7003.05 3698
7003.84 3625
7004.63 3281
7005.42 2976
7006.21 2556
7007.00 2104
7007.79 1887
7008.58 1630
7009.37 1474
7010.16 1371
7010.95 1273
7011.74 1269
7012.53 1248
7013.32 1327
7014.11 1259
7014.90 1225
7015.69 1290
7016.48 1306
7017.27 1280
7018.06 1192
7018.85 1196
7019.64 1128
7020.43 1138
7021.23 1162
7022.02 1087
7022.81 1125
7023.60 1119
7024.39 1155
7025.18 1173
7025.97 1170
7026.76 1258
7027.55 1221
7028.34 1349
7029.13 1343
7029.93 1268
7030.72 1328
7031.51 1301
7032.30 1322
7033.09 1169
7033.88 1081
7034.67 1053
7035.46 1063
7036.26 1145
7037.05 1100
7037.84 1144
7038.63 1218
7039.42 1186
7040.21 1310
7041.01 1183
7041.80 1175
7042.59 1261
7043.38 1225
7044.17 1195
7044.97 1122
7045.76 1120
7046.55 1180
7047.34 1136
7048.13 1217
7048.93 1189
7049.72 1185
7050.51 1295
7051.30 1207
7052.09 1296
7052.89 1419
7053.68 1373
7054.47 1327
7055.26 1302
7056.06 1204
7056.85 1170
7057.64 1090
7058.44 1032
7059.23 1061
7060.02 1036
7060.81 1021
7061.61 999
7062.40 1043
7063.19 1013
7063.99 1101
7064.78 1065
7065.57 1071
7066.37 1002
7067.16 1001
7067.95 1052
7068.74 1017
7069.54 1028
7070.33 1057
7071.13 1042
7071.92 951
7072.71 947
7073.51 948
7074.30 893
7075.09 877
7075.89 903
7076.68 930
7077.47 959
7078.27 941
7079.06 895
7079.86 856
7080.65 891
7081.44 965
7082.24 943
7083.03 922
7083.83 886
7084.62 834
7085.41 857
7086.21 839
7087.00 923
7087.80 837
7088.59 772
7089.39 811
7090.18 855
7090.98 803
7091.77 816
7092.56 817
7093.36 770
7094.15 792
7094.95 823
7095.74 753
7096.54 858
7097.33 833
7098.13 822
7098.92 786
7099.72 714
7100.51 810
7101.31 789
7102.10 739
7102.90 752
7103.69 753
7104.49 764
7105.29 734
7106.08 744
7106.88 759
7107.67 774
7108.47 757
7109.26 771
7110.06 758
7110.85 724
7111.65 716
7112.45 773
7113.24 725
7114.04 728
7114.83 740
7115.63 796
7116.42 745
7117.22 771
7118.02 752
7118.81 694
7119.61 714
7120.41 753
7121.20 767
7122.00 767
7122.79 771
7123.59 797
7124.39 779
7125.18 805
7125.98 837
7126.78 785
7127.57 739
7128.37 832
7129.17 800
7129.96 802
7130.76 737
7131.56 671
7132.35 784
7133.15 772
7133.95 733
7134.74 723
7135.54 720
7136.34 767
7137.14 815
7137.93 733
7138.73 803
7139.53 780
7140.33 767
7141.12 746
7141.92 742
7142.72 692
7143.51 777
7144.31 814
7145.11 764
7145.91 743
7146.71 756
7147.50 742
7148.30 724
7149.10 720
7149.90 735
7150.69 757
7151.49 720
7152.29 763
7153.09 698
7153.89 658
7154.68 689
7155.48 745
7156.28 787
7157.08 740
7157.88 750
7158.68 680
7159.47 735
7160.27 782
7161.07 695
7161.87 744
7162.67 787
7163.47 633
7164.27 663
7165.06 751
7165.86 647
7166.66 715
7167.46 673
7168.26 757
7169.06 731
7169.86 720
7170.66 696
7171.46 719
7172.25 669
7173.05 669
7173.85 683
7174.65 687
7175.45 698
7176.25 678
7177.05 659
7177.85 694
7178.65 698
7179.45 649
7180.25 663
7181.05 665
7181.85 687
7182.65 692
7183.45 717
7184.25 642
7185.05 665
7185.85 662
7186.65 698
7187.45 697
7188.25 698
7189.05 657
7189.85 642
7190.65 649
7191.45 617
7192.25 633
7193.05 589
7193.85 575
7194.65 642
7195.45 620
7196.25 567
7197.05 625
7197.85 645
7198.65 685
7199.45 663
7200.25 591
7201.05 604
7201.85 650
7202.65 593
7203.46 622
7204.26 619
7205.06 649
7205.86 652
7206.66 650
7207.46 609
7208.26 576
7209.06 626
7209.86 675
7210.66 668
7211.47 592
7212.27 632
7213.07 637
7213.87 704
7214.67 686
7215.47 615
7216.27 608
7217.08 629
7217.88 633
7218.68 629
7219.48 613
7220.28 673
7221.09 612
7221.89 598
7222.69 664
7223.49 648
7224.29 621
7225.10 612
7225.90 653
7226.70 627
7227.50 620
7228.30 585
7229.11 597
7229.91 629
7230.71 594
7231.51 609
7232.32 681
7233.12 733
7233.92 683
7234.72 699
7235.53 635
7236.33 691
7237.13 712
7237.93 694
7238.74 659
7239.54 698
7240.34 722
7241.15 722
7241.95 699
7242.75 700
7243.55 690
7244.36 693
7245.16 713
7245.96 716
7246.77 616
7247.57 644
7248.37 628
7249.18 669
7249.98 648
7250.78 600
7251.59 605
7252.39 656
7253.20 686
7254.00 697
7254.80 707
7255.61 654
7256.41 652
7257.21 633
7258.02 655
7258.82 669
7259.63 671
7260.43 610
7261.23 599
7262.04 683
7262.84 686
7263.65 639
7264.45 622
7265.26 622
7266.06 618
7266.86 635
7267.67 650
7268.47 667
7269.28 622
7270.08 563
7270.89 553
7271.69 569
7272.50 626
7273.30 680
7274.11 709
7274.91 696
7275.71 587
7276.52 678
7277.32 663
7278.13 641
7278.93 632
7279.74 653
7280.55 646
7281.35 678
7282.16 718
7282.96 698
7283.77 728
7284.57 865
7285.38 861
7286.18 860
7286.99 947
7287.79 900
7288.60 870
7289.40 795
7290.21 791
7291.02 739
7291.82 740
7292.63 730
7293.43 703
7294.24 668
7295.05 677
7295.85 741
7296.66 735
7297.46 700
7298.27 652
7299.08 631
7299.88 652
7300.69 663
7301.49 667
7302.30 717
7303.11 712
7303.91 663
7304.72 686
7305.53 761
7306.33 705
7307.14 661
7307.95 705
7308.75 782
7309.56 818
7310.37 796
7311.17 813
7311.98 815
7312.79 821
7313.59 744
7314.40 747
7315.21 727
7316.02 760
7316.82 767
7317.63 756
7318.44 863
7319.24 788
7320.05 808
7320.86 823
7321.67 799
7322.47 799
7323.28 883
7324.09 950
7324.90 845
7325.70 812
7326.51 811
7327.32 723
7328.13 679
7328.94 756
7329.74 721
7330.55 707
7331.36 678
7332.17 725
7332.98 723
7333.78 708
7334.59 647
7335.40 706
7336.21 667
7337.02 687
7337.82 712
7338.63 698
7339.44 682
7340.25 674
7341.06 660
7341.87 665
7342.68 668
7343.48 676
7344.29 729
7345.10 735
7345.91 723
7346.72 615
7347.53 692
7348.34 652
7349.15 675
7349.95 676
7350.76 649
7351.57 664
7352.38 735
7353.19 678
7354.00 650
7354.81 679
7355.62 654
7356.43 659
7357.24 636
7358.05 640
7358.86 637
7359.67 713
7360.48 686
7361.29 711
7362.09 696
7362.90 631
7363.71 641
7364.52 641
7365.33 713
7366.14 704
7366.95 667
7367.76 688
7368.57 722
7369.38 706
7370.19 690
7371.00 659
7371.81 731
7372.62 661
7373.43 630
7374.25 684
7375.06 683
7375.87 694
7376.68 645
7377.49 704
7378.30 724
7379.11 706
7379.92 733
7380.73 696
7381.54 852
7382.35 781
7383.16 837
7383.97 915
7384.78 847
7385.59 876
7386.41 790
7387.22 802
7388.03 731
7388.84 680
7389.65 685
7390.46 672
7391.27 648
7392.08 636
7392.89 636
7393.71 666
7394.52 641
7395.33 633
7396.14 629
7396.95 600
7397.76 646
7398.58 686
7399.39 682
7400.20 631
7401.01 689
7401.82 694
7402.63 702
7403.45 706
7404.26 737
7405.07 650
7405.88 701
7406.69 679
7407.51 687
7408.32 745
7409.13 756
7409.94 759
7410.76 725
7411.57 736
7412.38 668
7413.19 711
7414.01 666
7414.82 730
7415.63 683
7416.44 629
7417.26 591
7418.07 615
7418.88 649
7419.69 706
7420.51 601
7421.32 642
7422.13 674
7422.95 589
7423.76 588
7424.57 655
7425.39 705
7426.20 589
7427.01 656
7427.83 610
7428.64 561
7429.45 557
7430.27 602
7431.08 564
7431.89 667
7432.71 588
7433.52 543
7434.33 611
7435.15 604
7435.96 591
7436.77 523
7437.59 596
7438.40 618
7439.22 662
7440.03 536
7440.84 548
7441.66 617
7442.47 601
7443.29 571
7444.10 578
7444.91 611
7445.73 590
7446.54 629
7447.36 650
7448.17 577
7448.99 639
7449.80 641
7450.62 594
7451.43 657
7452.24 618
7453.06 589
7453.87 582
7454.69 593
7455.50 588
7456.32 547
7457.13 540
7457.95 624
7458.76 598
7459.58 634
7460.39 567
7461.21 584
7462.02 612
7462.84 587
7463.65 630
7464.47 605
7465.28 602
7466.10 613
7466.92 631
7467.73 575
7468.55 625
7469.36 599
7470.18 609
7470.99 570
7471.81 610
7472.62 606
7473.44 584
7474.26 587
7475.07 564
7475.89 559
7476.70 527
7477.52 619
7478.34 613
7479.15 624
7479.97 588
7480.78 596
7481.60 619
7482.42 646
7483.23 530
7484.05 553
7484.87 593
7485.68 587
7486.50 575
7487.32 595
7488.13 602
7488.95 621
7489.76 618
7490.58 542
7491.40 542
7492.22 566
7493.03 626
7493.85 635
7494.67 562
7495.48 619
7496.30 654
7497.12 604
7497.93 612
7498.75 622
7499.57 530
7500.39 614
7501.20 637
7502.02 680
7502.84 617
7503.66 589
7504.47 574
7505.29 635
7506.11 626
7506.93 625
7507.74 651
7508.56 668
7509.38 614
7510.20 587
7511.01 651
7511.83 634
7512.65 568
7513.47 578
7514.29 646
7515.10 609
7515.92 612
7516.74 526
7517.56 599
7518.38 564
7519.19 546
7520.01 591
7520.83 609
7521.65 574
7522.47 585
7523.29 591
7524.11 588
7524.92 596
7525.74 508
7526.56 549
7527.38 531
7528.20 584
7529.02 608
7529.84 640
7530.66 551
7531.47 572
7532.29 537
7533.11 566
7533.93 592
7534.75 571
7535.57 599
7536.39 539
7537.21 592
7538.03 590
7538.85 623
7539.67 555
7540.49 617
7541.31 573
7542.12 598
7542.94 535
7543.76 619
7544.58 588
7545.40 558
7546.22 567
7547.04 603
7547.86 658
7548.68 618
7549.50 677
7550.32 625
7551.14 599
7551.96 583
7552.78 637
7553.60 638
7554.42 586
7555.24 611
7556.06 601
7556.88 625
7557.70 615
7558.52 660
7559.35 659
7560.17 674
7560.99 637
7561.81 624
7562.63 680
7563.45 660
7564.27 632
7565.09 660
7565.91 704
7566.73 669
7567.55 666
7568.37 623
7569.19 631
7570.02 609
7570.84 651
7571.66 663
7572.48 617
7573.30 653
7574.12 651
7574.94 685
7575.76 630
7576.59 586
7577.41 615
7578.23 608
7579.05 641
7579.87 663
7580.69 595
7581.51 520
7582.34 577
7583.16 618
7583.98 567
7584.80 605
7585.62 725
7586.45 728
7587.27 673
7588.09 717
7588.91 685
7589.73 762
7590.56 762
7591.38 831
7592.20 826
7593.02 739
7593.85 659
7594.67 689
7595.49 658
7596.31 691
7597.14 644
7597.96 723
7598.78 735
7599.60 656
7600.43 782
7601.25 687
7602.07 731
7602.89 840
7603.72 874
7604.54 950
7605.36 994
7606.19 1013
7607.01 1016
7607.83 1053
7608.66 1037
7609.48 996
7610.30 918
7611.12 887
7611.95 813
7612.77 763
7613.59 778
7614.42 744
7615.24 739
7616.07 876
7616.89 747
7617.71 776
7618.54 753
7619.36 726
7620.18 762
7621.01 765
7621.83 788
7622.66 822
7623.48 684
7624.30 780
7625.13 795
7625.95 796
7626.78 799
7627.60 765
7628.42 822
7629.25 872
7630.07 974
7630.90 969
7631.72 1093
7632.55 1153
7633.37 1225
7634.19 1221
7635.02 1179
7635.84 1165
7636.67 1118
7637.49 1026
7638.32 943
7639.14 869
7639.97 880
7640.79 788
7641.62 717
7642.44 788
7643.27 711
7644.09 720
7644.92 669
7645.74 656
7646.57 632
7647.39 687
7648.22 700
7649.04 727
7649.87 702
7650.70 674
7651.52 651
7652.35 642
7653.17 713
7654.00 659
7654.82 658
7655.65 601
7656.47 675
7657.30 659
7658.13 649
7658.95 621
7659.78 595
7660.60 607
7661.43 647
7662.26 682
7663.08 669
7663.91 675
7664.73 632
7665.56 628
7666.39 637
7667.21 638
7668.04 661
7668.87 689
7669.69 617
7670.52 630
7671.35 645
7672.17 659
7673.00 696
7673.83 698
7674.65 677
7675.48 604
7676.31 599
7677.13 621
7677.96 608
7678.79 587
7679.61 595
7680.44 604
7681.27 644
7682.09 627
7682.92 623
7683.75 554
7684.58 593
7685.40 601
7686.23 598
7687.06 560
7687.89 576
7688.71 574
7689.54 643
7690.37 629
7691.20 540
7692.02 575
7692.85 636
7693.68 640
7694.51 565
7695.33 545
7696.16 532
7696.99 575
7697.82 589
7698.65 652
7699.47 616
7700.30 623
7701.13 603
7701.96 616
7702.79 640
7703.62 577
7704.44 661
7705.27 598
7706.10 591
7706.93 586
7707.76 573
7708.59 604
7709.41 597
7710.24 597
7711.07 578
7711.90 561
7712.73 567
7713.56 579
7714.39 615
7715.22 555
7716.05 527
7716.87 539
7717.70 542
7718.53 542
7719.36 506
7720.19 543
7721.02 513
7721.85 504
7722.68 528
7723.51 542
7724.34 548
7725.17 585
7726.00 555
7726.83 553
7727.66 553
7728.48 547
7729.31 568
7730.14 557
7730.97 558
7731.80 565
7732.63 575
7733.46 551
7734.29 577
7735.12 507
7735.95 578
7736.78 554
7737.61 523
7738.44 520
7739.27 600
7740.10 623
7740.93 552
7741.77 548
7742.60 509
7743.43 500
7744.26 460
7745.09 531
7745.92 596
7746.75 532
7747.58 552
7748.41 592
7749.24 622
7750.07 627
7750.90 645
7751.73 566
7752.56 601
7753.39 588
7754.23 540
7755.06 525
7755.89 576
7756.72 492
7757.55 490
7758.38 551
7759.21 480
7760.04 504
7760.88 523
7761.71 529
7762.54 575
7763.37 530
7764.20 552
7765.03 581
7765.86 583
7766.70 484
7767.53 455
7768.36 518
7769.19 527
7770.02 546
7770.86 537
7771.69 463
7772.52 543
7773.35 563
7774.18 593
7775.02 541
7775.85 587
7776.68 551
7777.51 559
7778.34 536
7779.18 536
7780.01 475
7780.84 541
7781.67 523
7782.51 525
7783.34 512
7784.17 543
7785.00 519
7785.84 532
7786.67 535
7787.50 540
7788.34 553
7789.17 568
7790.00 535
7790.83 524
7791.67 559
7792.50 545
7793.33 533
7794.17 569
7795.00 547
7795.83 464
7796.67 487
7797.50 506
7798.33 481
7799.17 520
7800.00 459
7800.83 512
7801.67 551
7802.50 520
7803.33 492
7804.17 505
7805.00 500
7805.84 486
7806.67 504
7807.50 470
7808.34 495
7809.17 495
7810.01 508
7810.84 475
7811.67 554
7812.51 569
7813.34 581
7814.18 564
7815.01 538
7815.84 577
7816.68 645
7817.51 579
7818.35 567
7819.18 572
7820.02 590
7820.85 599
7821.69 572
7822.52 581
7823.36 581
7824.19 562
7825.03 539
7825.86 528
7826.69 492
7827.53 529
7828.36 532
7829.20 541
7830.03 565
7830.87 540
7831.71 569
7832.54 538
7833.38 545
7834.21 545
7835.05 511
7835.88 497
7836.72 479
7837.55 494
7838.39 543
7839.22 533
7840.06 518
7840.90 497
7841.73 508
7842.57 502
7843.40 467
7844.24 565
7845.07 568
7845.91 463
7846.75 553
7847.58 528
7848.42 505
7849.25 493
7850.09 580
7850.93 554
7851.76 519
7852.60 513
7853.44 489
7854.27 506
7855.11 497
7855.94 524
7856.78 512
7857.62 585
7858.45 577
7859.29 591
7860.13 633
7860.96 604
7861.80 638
7862.64 641
7863.47 584
7864.31 575
7865.15 545
7865.99 521
7866.82 529
7867.66 521
7868.50 531
7869.33 505
7870.17 496
7871.01 525
7871.85 519
7872.68 528
7873.52 500
7874.36 528
7875.20 556
7876.03 498
7876.87 557
7877.71 515
7878.55 505
7879.38 590
7880.22 549
7881.06 538
7881.90 507
7882.74 464
7883.57 516
7884.41 509
7885.25 493
7886.09 512
7886.93 480
7887.76 462
7888.60 520
7889.44 544
7890.28 515
7891.12 534
7891.96 512
7892.79 513
7893.63 498
7894.47 516
7895.31 523
7896.15 420
7896.99 486
7897.83 497
7898.66 528
7899.50 553
7900.34 510
7901.18 477
7902.02 513
7902.86 577
7903.70 574
7904.54 457
7905.38 534
7906.21 538
7907.05 482
7907.89 539
7908.73 471
7909.57 539
7910.41 503
7911.25 460
7912.09 496
7912.93 494
7913.77 497
7914.61 480
7915.45 433
7916.29 465
7917.13 526
7917.97 501
7918.81 486
7919.65 486
7920.49 466
7921.33 554
7922.17 526
7923.01 464
7923.85 513
7924.69 485
7925.53 483
7926.37 469
7927.21 471
7928.05 505
7928.89 515
7929.73 496
7930.57 413
7931.41 452
7932.25 470
7933.09 486
7933.93 443
7934.77 492
7935.61 499
7936.45 493
7937.29 459
7938.14 443
7938.98 475
7939.82 473
7940.66 444
7941.50 443
7942.34 482
7943.18 498
7944.02 426
7944.86 511
7945.70 443
7946.55 455
7947.39 555
7948.23 496
7949.07 451
7949.91 480
7950.75 483
7951.59 491
7952.44 490
7953.28 450
7954.12 484
7954.96 485
7955.80 499
7956.65 494
7957.49 494
7958.33 465
7959.17 472
7960.01 507
7960.86 475
7961.70 507
7962.54 489
7963.38 505
7964.22 468
7965.07 460
7965.91 474
7966.75 433
7967.59 462
7968.44 495
7969.28 453
7970.12 475
7970.96 479
7971.81 467
7972.65 452
7973.49 450
7974.33 531
7975.18 502
7976.02 481
7976.86 436
7977.71 484
7978.55 486
7979.39 473
7980.23 468
7981.08 466
7981.92 447
7982.76 419
7983.61 477
7984.45 465
7985.29 441
7986.14 417
7986.98 440
7987.82 495
7988.67 463
7989.51 461
7990.36 479
7991.20 522
7992.04 453
7992.89 466
7993.73 475
7994.57 505
7995.42 456
7996.26 410
7997.11 420
7997.95 441
7998.79 406
7999.64 468
8000.48 424
8001.33 466
8002.17 464
8003.01 485
8003.86 495
8004.70 435
8005.55 417
8006.39 404
8007.24 375
8008.08 427
8008.93 448
8009.77 409
8010.62 490
8011.46 441
8012.30 492
8013.15 421
8013.99 354
8014.84 431
8015.68 475
8016.53 369
8017.37 453
8018.22 464
8019.06 504
8019.91 512
8020.76 419
8021.60 481
8022.45 425
8023.29 429
8024.14 389
8024.98 428
8025.83 445
8026.67 480
8027.52 489
8028.36 464
8029.21 460
8030.06 454
8030.90 502
8031.75 475
8032.59 482
8033.44 409
8034.28 449
8035.13 457
8035.98 464
8036.82 453
8037.67 454
8038.52 479
8039.36 513
8040.21 477
8041.05 439
8041.90 477
8042.75 468
8043.59 491
8044.44 440
8045.29 443
8046.13 417
8046.98 451
8047.83 388
8048.67 421
8049.52 482
8050.37 512
8051.21 431
8052.06 395
8052.91 428
8053.75 485
8054.60 479
8055.45 476
8056.30 429
8057.14 420
8057.99 412
8058.84 462
8059.68 460
8060.53 428
8061.38 452
8062.23 433
8063.07 470
8063.92 465
8064.77 446
8065.62 454
8066.46 431
8067.31 475
8068.16 451
8069.01 436
8069.85 466
8070.70 514
8071.55 437
8072.40 459
8073.25 419
8074.09 476
8074.94 417
8075.79 481
8076.64 445
8077.49 395
8078.34 410
8079.18 439
8080.03 401
8080.88 450
8081.73 441
8082.58 420
8083.43 452
8084.27 428
8085.12 432
8085.97 456
8086.82 440
8087.67 395
8088.52 405
8089.37 465
8090.22 486
8091.06 439
8091.91 382
8092.76 396
8093.61 424
8094.46 431
8095.31 409
8096.16 426
8097.01 401
8097.86 422
8098.71 440
8099.56 427
8100.41 445
8101.26 480
8102.11 462
8102.95 451
8103.80 450
8104.65 445
8105.50 367
8106.35 412
8107.20 427
8108.05 450
8108.90 463
8109.75 423
8110.60 460
8111.45 450
8112.30 484
8113.15 493
8114.00 440
8114.85 427
8115.70 438
8116.55 491
8117.40 477
8118.25 413
8119.10 465
8119.96 472
8120.81 450
8121.66 418
8122.51 418
8123.36 434
8124.21 419
8125.06 447
8125.91 457
8126.76 483
8127.61 429
8128.46 462
8129.31 526
8130.16 470
8131.02 431
8131.87 492
8132.72 477
8133.57 483
8134.42 484
8135.27 467
8136.12 559
8136.97 528
8137.83 489
8138.68 453
8139.53 482
8140.38 464
8141.23 521
8142.08 478
8142.93 469
8143.79 468
8144.64 464
8145.49 493
8146.34 457
8147.19 462
8148.05 501
8148.90 503
8149.75 501
8150.60 543
8151.45 522
8152.31 574
8153.16 459
8154.01 516
8154.86 587
8155.71 571
8156.57 527
8157.42 582
8158.27 585
8159.12 563
8159.98 535
8160.83 622
8161.68 537
8162.54 576
8163.39 566
8164.24 529
8165.09 546
8165.95 564
8166.80 525
8167.65 484
8168.51 509
8169.36 409
8170.21 499
8171.06 566
8171.92 498
8172.77 536
8173.62 526
8174.48 485
8175.33 454
8176.18 437
8177.04 460
8177.89 476
8178.74 438
8179.60 448
8180.45 466
8181.31 467
8182.16 490
8183.01 459
8183.87 427
8184.72 450
8185.57 441
8186.43 523
8187.28 415
8188.14 375
8188.99 477
8189.84 472
8190.70 457
8191.55 464
8192.41 462
8193.26 422
8194.12 418
8194.97 441
8195.83 482
8196.68 417
8197.53 430
8198.39 360
8199.24 408
8200.10 419
8200.95 437
8201.81 455
8202.66 460
8203.52 449
8204.37 428
8205.23 442
8206.08 468
8206.94 460
8207.79 420
8208.65 478
8209.50 491
8210.36 475
8211.21 437
8212.07 432
8212.92 442
8213.78 427
8214.63 441
8215.49 471
8216.34 449
8217.20 418
8218.06 475
8218.91 460
8219.77 455
8220.62 466
8221.48 485
8222.33 444
8223.19 439
8224.05 441
8224.90 459
8225.76 488
8226.61 449
8227.47 462
8228.33 453
8229.18 419
8230.04 388
8230.90 429
8231.75 466
8232.61 479
8233.46 445
8234.32 393
8235.18 404
8236.03 388
8236.89 419
8237.75 445
8238.60 422
8239.46 441
8240.32 482
8241.17 524
8242.03 442
8242.89 425
8243.74 436
8244.60 461
8245.46 448
8246.32 419
8247.17 387
8248.03 434
8248.89 445
8249.74 385
8250.60 411
8251.46 450
8252.32 469
8253.17 399
8254.03 441
8254.89 445
8255.75 466
8256.60 475
8257.46 467
8258.32 435
8259.18 407
8260.04 377
8260.89 338
8261.75 363
8262.61 398
8263.47 369
8264.32 421
8265.18 470
8266.04 427
8266.90 390
8267.76 429
8268.62 388
8269.47 407
8270.33 472
8271.19 417
8272.05 427
8272.91 455
8273.77 443
8274.62 417
8275.48 430
8276.34 400
8277.20 413
8278.06 377
8278.92 460
8279.78 406
8280.64 419
8281.49 443
8282.35 412
8283.21 420
8284.07 452
8284.93 424
8285.79 447
8286.65 426
8287.51 417
8288.37 399
8289.23 423
8290.09 457
8290.95 411
8291.80 432
8292.66 425
8293.52 392
8294.38 419
8295.24 427
8296.10 439
8296.96 435
8297.82 434
8298.68 454
8299.54 428
8300.40 434
8301.26 382
8302.12 379
8302.98 444
8303.84 451
8304.70 405
8305.56 421
8306.42 406
8307.28 408
8308.14 405
8309.00 444
8309.86 421
8310.72 402
8311.58 458
8312.44 451
8313.31 389
8314.17 464
8315.03 410
8315.89 412
8316.75 409
8317.61 457
8318.47 476
8319.33 434
8320.19 398
8321.05 467
8321.91 487
8322.77 473
8323.64 418
8324.50 519
8325.36 535
8326.22 437
8327.08 424
8327.94 467
8328.80 440
8329.66 405
8330.53 381
8331.39 391
8332.25 414
8333.11 407
8333.97 455
8334.83 480
8335.70 405
8336.56 421
8337.42 480
8338.28 458
8339.14 393
8340.00 377
8340.87 384
8341.73 436
8342.59 352
8343.45 379
8344.32 390
8345.18 433
8346.04 410
8346.90 437
8347.76 456
8348.63 438
8349.49 450
8350.35 439
8351.21 408
8352.08 433
8352.94 403
8353.80 399
8354.66 407
8355.53 394
8356.39 413
8357.25 397
8358.12 452
8358.98 400
8359.84 403
8360.71 397
8361.57 379
8362.43 417
8363.29 435
8364.16 444
8365.02 407
8365.88 405
8366.75 463
8367.61 418
8368.47 396
8369.34 442
8370.20 463
8371.06 445
8371.93 416
8372.79 417
8373.66 471
8374.52 459
8375.38 437
8376.25 443
8377.11 404
8377.97 467
8378.84 459
8379.70 437
8380.57 411
8381.43 422
8382.30 394
8383.16 436
8384.02 409
8384.89 403
8385.75 445
8386.62 430
8387.48 448
8388.35 428
8389.21 421
8390.07 400
8390.94 405
8391.80 387
8392.67 419
8393.53 437
8394.40 389
8395.26 405
8396.13 394
8396.99 410
8397.86 429
8398.72 436
8399.59 414
8400.45 449
8401.32 404
8402.18 477
8403.05 471
8403.91 419
8404.78 432
8405.64 437
8406.51 419
8407.37 403
8408.24 419
8409.11 425
8409.97 421
8410.84 410
8411.70 379
8412.57 404
8413.43 441
8414.30 416
8415.17 431
8416.03 425
8416.90 417
8417.76 442
8418.63 461
8419.50 452
8420.36 411
8421.23 410
8422.09 465
8422.96 421
8423.83 434
8424.69 446
8425.56 420
8426.43 421
8427.29 428
8428.16 489
8429.02 461
8429.89 441
8430.76 444
8431.62 446
8432.49 424
8433.36 430
8434.23 465
8435.09 400
8435.96 463
8436.83 423
8437.69 443
8438.56 487
8439.43 533
8440.29 488
8441.16 504
8442.03 491
8442.90 520
8443.76 471
8444.63 505
8445.50 483
8446.37 520
8447.23 518
8448.10 476
8448.97 500
8449.84 455
8450.70 442
8451.57 493
8452.44 528
8453.31 473
8454.17 533
8455.04 570
8455.91 569
8456.78 644
8457.65 703
8458.51 688
8459.38 660
8460.25 659
8461.12 672
8461.99 605
8462.86 638
8463.72 542
8464.59 513
8465.46 597
8466.33 527
8467.20 511
8468.07 495
8468.93 563
8469.80 571
8470.67 601
8471.54 656
8472.41 647
8473.28 726
8474.15 699
8475.02 685
8475.89 617
8476.75 597
8477.62 639
8478.49 549
8479.36 549
8480.23 523
8481.10 446
8481.97 519
8482.84 537
8483.71 476
8484.58 521
8485.45 475
8486.32 512
8487.19 458
8488.06 513
8488.92 494
8489.79 496
8490.66 486
8491.53 466
8492.40 447
8493.27 483
8494.14 453
8495.01 434
8495.88 404
8496.75 433
8497.62 497
8498.49 489
8499.36 480
8500.23 456
8501.10 461
8501.97 485
8502.85 463
8503.72 511
8504.59 506
8505.46 469
8506.33 463
8507.20 419
8508.07 445
8508.94 468
8509.81 520
8510.68 462
8511.55 501
8512.42 537
8513.29 492
8514.16 495
8515.03 526
8515.91 553
8516.78 453
8517.65 493
8518.52 500
8519.39 565
8520.26 508
8521.13 508
8522.00 527
8522.88 489
8523.75 471
8524.62 474
8525.49 514
8526.36 493
8527.23 501
8528.10 492
8528.98 482
8529.85 519
8530.72 531
8531.59 468
8532.46 530
8533.34 468
8534.21 512
8535.08 511
8535.95 537
8536.82 485
8537.70 576
8538.57 572
8539.44 544
8540.31 519
8541.18 542
8542.06 580
8542.93 541
8543.80 513
8544.67 533
8545.55 534
8546.42 511
8547.29 501
8548.17 470
8549.04 497
8549.91 528
8550.78 527
8551.66 580
8552.53 592
8553.40 624
8554.28 663
8555.15 721
8556.02 772
8556.89 862
8557.77 791
8558.64 784
8559.51 729
8560.39 735
8561.26 634
8562.13 633
8563.01 562
8563.88 564
8564.75 530
8565.63 499
8566.50 488
8567.38 483
8568.25 448
8569.12 459
8570.00 452
8570.87 529
8571.74 540
8572.62 494
8573.49 481
8574.37 497
8575.24 455
8576.11 459
8576.99 505
8577.86 443
8578.74 445
8579.61 424
8580.49 484
8581.36 459
8582.23 448
8583.11 483
8583.98 571
8584.86 568
8585.73 544
8586.61 503
8587.48 507
8588.36 537
8589.23 465
8590.11 468
8590.98 485
8591.86 522
8592.73 527
8593.61 503
8594.48 483
8595.36 501
8596.23 460
8597.11 455
8597.98 460
8598.86 451
8599.73 465
8600.61 498
8601.48 566
8602.36 487
8603.23 481
8604.11 505
8604.99 523
8605.86 477
8606.74 491
8607.61 528
8608.49 491
8609.36 524
8610.24 513
8611.12 494
8611.99 506
8612.87 492
8613.74 478
8614.62 438
8615.50 421
8616.37 482
8617.25 545
8618.12 511
8619.00 466
8619.88 487
8620.75 504
8621.63 508
8622.51 433
8623.38 474
8624.26 458
8625.14 421
8626.01 408
8626.89 447
8627.77 474
8628.64 443
8629.52 508
8630.40 497
8631.27 500
8632.15 432
8633.03 423
8633.90 447
8634.78 418
8635.66 460
8636.54 467
8637.41 476
8638.29 467
8639.17 449
8640.05 416
8640.92 463
8641.80 448
8642.68 425
8643.55 466
8644.43 480
8645.31 465
8646.19 475
8647.07 489
8647.94 494
8648.82 520
8649.70 543
8650.58 545
8651.45 497
8652.33 461
8653.21 460
8654.09 486
8654.97 498
8655.85 523
8656.72 465
8657.60 438
8658.48 438
8659.36 518
8660.24 510
8661.12 477
8661.99 506
8662.87 517
8663.75 517
8664.63 442
8665.51 473
8666.39 471
8667.27 493
8668.14 462
8669.02 449
8669.90 488
8670.78 457
8671.66 492
8672.54 477
8673.42 522
8674.30 526
8675.18 511
8676.06 488
8676.94 466
8677.81 468
8678.69 499
8679.57 495
8680.45 522
8681.33 506
8682.21 489
8683.09 506
8683.97 518
8684.85 499
8685.73 487
8686.61 537
8687.49 526
8688.37 563
8689.25 533
8690.13 557
8691.01 619
8691.89 713
8692.77 775
8693.65 874
8694.53 951
8695.41 899
8696.29 942
8697.17 869
8698.05 757
8698.93 741
8699.81 665
8700.69 629
8701.57 550
8702.45 580
8703.33 479
8704.21 492
8705.09 465
8705.98 456
8706.86 445
8707.74 459
8708.62 439
8709.50 456
8710.38 419
8711.26 445
8712.14 439
8713.02 441
8713.90 399
8714.79 427
8715.67 445
8716.55 427
8717.43 391
8718.31 425
8719.19 448
8720.07 417
8720.95 421
8721.84 425
8722.72 470
8723.60 484
8724.48 434
8725.36 427
8726.24 452
8727.13 402
8728.01 436
8728.89 435
8729.77 441
8730.65 484
8731.54 457
8732.42 440
8733.30 489
8734.18 480
8735.06 473
8735.95 499
8736.83 488
8737.71 426
8738.59 483
8739.48 440
8740.36 420
8741.24 439
8742.12 414
8743.01 440
8743.89 436
8744.77 449
8745.65 416
8746.54 478
8747.42 445
8748.30 441
8749.19 391
8750.07 384
8750.95 438
8751.83 415
8752.72 397
8753.60 388
8754.48 472
8755.37 465
8756.25 428
8757.13 427
8758.02 455
8758.90 482
8759.78 481
8760.67 512
8761.55 442
8762.43 442
8763.32 488
8764.20 468
8765.09 474
8765.97 447
8766.85 414
8767.74 409
8768.62 373
8769.51 404
8770.39 434
8771.27 454
8772.16 427
8773.04 444
8773.93 432
8774.81 437
8775.69 397
8776.58 411
8777.46 405
8778.35 452
8779.23 440
8780.12 396
8781.00 374
8781.89 399
8782.77 392
8783.65 380
8784.54 401
8785.42 472
8786.31 415
8787.19 381
8788.08 412
8788.96 368
8789.85 414
8790.73 382
8791.62 389
8792.50 345
8793.39 402
8794.27 384
8795.16 358
8796.04 364
8796.93 351
8797.82 401
8798.70 413
8799.59 399
8800.47 367
8801.36 391
8802.24 397
8803.13 420
8804.01 400
8804.90 403
8805.79 363
8806.67 360
8807.56 410
8808.44 431
8809.33 371
8810.22 364
8811.10 371
8811.99 415
8812.87 421
8813.76 338
8814.65 404
8815.53 376
8816.42 367
8817.30 353
8818.19 360
8819.08 381
8819.96 403
8820.85 323
8821.74 385
8822.62 382
8823.51 392
8824.40 403
8825.28 390
8826.17 394
8827.06 375
8827.94 352
8828.83 354
8829.72 366
8830.61 331
8831.49 390
8832.38 393
8833.27 418
8834.15 394
8835.04 393
8835.93 394
8836.82 389
8837.70 410
8838.59 390
8839.48 394
8840.37 407
8841.25 387
8842.14 335
8843.03 318
8843.92 346
8844.80 370
8845.69 390
8846.58 365
8847.47 356
8848.36 343
8849.24 406
8850.13 383
8851.02 370
8851.91 403
8852.80 396
8853.68 397
8854.57 388
8855.46 352
8856.35 391
8857.24 378
8858.13 402
8859.01 345
8859.90 378
8860.79 314
8861.68 391
8862.57 407
8863.46 381
8864.35 376
8865.23 328
8866.12 356
8867.01 366
8867.90 346
8868.79 310
8869.68 355
8870.57 367
8871.46 377
8872.35 350
8873.24 359
8874.12 314
8875.01 341
8875.90 335
8876.79 353
8877.68 387
8878.57 337
8879.46 344
8880.35 365
8881.24 383
8882.13 346
8883.02 384
8883.91 402
8884.80 359
8885.69 363
8886.58 362
8887.47 353
8888.36 323
8889.25 351
8890.14 363
8891.03 371
8891.92 420
8892.81 394
8893.70 338
8894.59 329
8895.48 303
8896.37 317
8897.26 352
8898.15 404
8899.04 340
8899.93 341
8900.82 306
8901.71 283
8902.60 337
8903.49 306
8904.38 325
8905.28 332
8906.17 368
8907.06 321
8907.95 324
8908.84 342
8909.73 349
8910.62 359
8911.51 409
8912.40 382
8913.29 342
8914.19 332
8915.08 357
8915.97 335
8916.86 281
8917.75 330
8918.64 343
8919.53 330
8920.43 343
8921.32 367
8922.21 335
8923.10 356
8923.99 337
8924.88 322
8925.78 299
8926.67 334
8927.56 355
8928.45 336
8929.34 366
8930.24 322
8931.13 339
8932.02 329
8932.91 293
8933.80 322
8934.70 341
8935.59 340
8936.48 352
8937.37 323
8938.27 329
8939.16 320
8940.05 341
8940.94 325
8941.84 338
8942.73 341
8943.62 321
8944.51 370
8945.41 334
8946.30 314
8947.19 276
8948.09 322
8948.98 350
8949.87 341
8950.77 310
8951.66 323
8952.55 356
8953.44 333
8954.34 334
8955.23 359
8956.12 326
8957.02 334
8957.91 331
8958.80 320
8959.70 331
8960.59 335
8961.49 302
8962.38 333
8963.27 309
8964.17 317
8965.06 363
8965.95 357
8966.85 373
8967.74 347
8968.64 353
8969.53 337
8970.42 329
8971.32 349
8972.21 321
8973.11 320
8974.00 343
8974.90 354
8975.79 326
8976.68 285
8977.58 319
8978.47 317
8979.37 340
8980.26 333
8981.16 322
8982.05 323
8982.95 327
8983.84 330
8984.74 323
8985.63 302
8986.52 305
8987.42 328
8988.31 313
8989.21 307
8990.10 350
8991.00 311
8991.89 350
8992.79 267
8993.69 298
8994.58 302
8995.48 341
8996.37 370
8997.27 361
8998.16 333
8999.06 329
8999.95 322
9000.85 318
9001.74 310
9002.64 314
9003.54 344
9004.43 334
9005.33 385
9006.22 357
9007.12 311
9008.01 316
9008.91 341
9009.81 283
9010.70 327
9011.60 321
9012.50 320
9013.39 360
9014.29 331
9015.18 285
9016.08 269
9016.98 340
9017.87 315
9018.77 329
9019.67 314
9020.56 343
9021.46 330
9022.36 324
9023.25 314
9024.15 371
9025.05 348
9025.94 346
9026.84 341
9027.74 293
9028.63 316
9029.53 345
9030.43 314
9031.32 290
9032.22 304
9033.12 337
9034.02 348
9034.91 331
9035.81 312
9036.71 312
9037.61 345
9038.50 315
9039.40 351
9040.30 302
9041.20 304
9042.09 312
9042.99 322
9043.89 351
9044.79 288
9045.68 320
9046.58 324
9047.48 330
9048.38 312
9049.28 313
9050.17 331
9051.07 376
9051.97 336
9052.87 320
9053.77 326
9054.66 342
9055.56 345
9056.46 289
9057.36 317
9058.26 340
9059.16 330
9060.06 327
9060.95 337
9061.85 329
9062.75 314
9063.65 308
9064.55 298
9065.45 331
9066.35 350
9067.25 307
9068.14 323
9069.04 372
9069.94 352
9070.84 291
9071.74 317
9072.64 340
9073.54 260
9074.44 298
9075.34 345
9076.24 344
9077.14 323
9078.04 343
9078.93 317
9079.83 316
9080.73 304
9081.63 302
9082.53 308
9083.43 357
9084.33 336
9085.23 294
9086.13 301
9087.03 319
9087.93 305
9088.83 334
9089.73 340
9090.63 300
9091.53 322
9092.43 317
9093.33 303
9094.23 305
9095.13 316
9096.03 295
9096.93 334
9097.83 340
9098.73 289
9099.63 306
9100.54 288
9101.44 281
9102.34 294
9103.24 344
9104.14 339
9105.04 357
9105.94 308
9106.84 318
9107.74 256
9108.64 313
9109.54 296
9110.44 312
9111.35 280
9112.25 296
9113.15 339
9114.05 320
9114.95 282
9115.85 275
9116.75 260
9117.65 310
9118.56 264
9119.46 269
9120.36 261
9121.26 296
9122.16 346
9123.06 320
9123.97 326
9124.87 313
9125.77 311
9126.67 312
9127.57 285
9128.47 292
9129.38 309
9130.28 327
9131.18 326
9132.08 328
9132.98 308
9133.89 345
9134.79 321
9135.69 308
9136.59 245
9137.50 279
9138.40 281
9139.30 329
9140.20 334
9141.11 329
9142.01 290
9142.91 363
9143.81 329
9144.72 277
9145.62 309
9146.52 286
9147.42 305
9148.33 327
9149.23 335
9150.13 308
9151.04 352
9151.94 305
9152.84 317
9153.75 298
9154.65 302
9155.55 328
9156.46 357
9157.36 336
9158.26 313
9159.17 309
9160.07 352
9160.97 354
9161.88 281
9162.78 309
9163.68 316
9164.59 342
9165.49 358
9166.40 297
9167.30 298
9168.20 328
9169.11 307
9170.01 317
9170.92 299
9171.82 305
9172.72 324
9173.63 320
9174.53 335
9175.44 345
9176.34 321
9177.24 263
9178.15 314
9179.05 293
9179.96 304
9180.86 312
9181.77 314
9182.67 291
9183.58 287
9184.48 316
9185.39 297
9186.29 292
9187.20 312
9188.10 296
9189.01 309
9189.91 321
9190.82 300
9191.72 331
9192.63 340
9193.53 328
9194.44 339
9195.34 318
9196.25 351
9197.15 368
9198.06 290
9198.96 323
9199.87 313
9200.77 339
9201.68 321
9202.58 328
9203.49 381
9204.40 345
9205.30 342
9206.21 296
9207.11 327
9208.02 307
9208.92 291
9209.83 312
9210.74 293
9211.64 333
9212.55 333
9213.45 278
9214.36 286
9215.27 281
9216.17 282
9217.08 327
9217.99 314
9218.89 313
9219.80 308
9220.71 333
9221.61 330
9222.52 312
9223.43 287
9224.33 283
9225.24 339
9226.15 367
9227.05 310
9227.96 303
9228.87 346
9229.77 382
9230.68 318
9231.59 298
9232.49 288
9233.40 306
9234.31 284
9235.22 297
9236.12 290
9237.03 351
9237.94 344
9238.84 295
9239.75 296
9240.66 319
9241.57 300
9242.47 278
9243.38 339
9244.29 360
9245.20 342
9246.11 310
9247.01 295
9247.92 318
9248.83 343
9249.74 327
9250.64 339
9251.55 315
9252.46 295
9253.37 293
9254.28 283
9255.19 306
9256.09 379
9257.00 304
9257.91 297
9258.82 282
9259.73 263
9260.64 324
9261.54 342
9262.45 293
9263.36 312
9264.27 332
9265.18 332
9266.09 340
9267.00 328
9267.90 289
9268.81 276
9269.72 319
9270.63 297
9271.54 294
9272.45 302
9273.36 300
9274.27 298
9275.18 285
9276.09 313
9277.00 307
9277.90 305
9278.81 320
9279.72 316
9280.63 309
9281.54 332
9282.45 299
9283.36 299
9284.27 288
9285.18 288
9286.09 299
9287.00 328
9287.91 335
9288.82 298
9289.73 325
9290.64 329
9291.55 344
9292.46 325
9293.37 323
9294.28 345
9295.19 341
9296.10 327
9297.01 302
9297.92 312
9298.83 321
9299.74 308
9300.65 320
9301.56 300
9302.47 291
9303.38 307
9304.29 313
9305.20 321
9306.12 324
9307.03 318
9307.94 339
9308.85 337
9309.76 330
9310.67 361
9311.58 356
9312.49 317
9313.40 338
9314.31 332
9315.22 333
9316.14 341
9317.05 330
9317.96 326
9318.87 350
9319.78 327
9320.69 297
9321.60 281
9322.52 280
9323.43 329
9324.34 315
9325.25 307
9326.16 277
9327.07 279
9327.99 301
9328.90 341
9329.81 303
9330.72 292
9331.63 274
9332.54 323
9333.46 316
9334.37 304
9335.28 277
9336.19 299
9337.11 318
9338.02 291
9338.93 311
9339.84 303
9340.75 322
9341.67 291
9342.58 313
9343.49 286
9344.40 302
9345.32 331
9346.23 335
9347.14 301
9348.06 294
9348.97 300
9349.88 307
9350.79 336
9351.71 320
9352.62 342
9353.53 293
9354.45 329
9355.36 291
9356.27 323
9357.19 333
9358.10 254
9359.01 305
9359.93 286
9360.84 315
9361.75 292
9362.67 307
9363.58 297
9364.49 278
9365.41 268
9366.32 368
9367.23 320
9368.15 318
9369.06 327
9369.97 296
9370.89 316
9371.80 316
9372.72 301
9373.63 317
9374.54 291
9375.46 324
9376.37 320
9377.29 313
9378.20 304
9379.12 305
9380.03 316
9380.94 312
9381.86 291
9382.77 280
9383.69 310
9384.60 272
9385.52 282
9386.43 353
9387.35 296
9388.26 321
9389.18 334
9390.09 306
9391.01 282
9391.92 275
9392.84 300
9393.75 338
9394.67 346
9395.58 340
9396.50 333
9397.41 329
9398.33 297
9399.24 284
9400.16 333
9401.07 319
9401.99 307
9402.90 307
9403.82 303
9404.73 313
9405.65 332
9406.56 324
9407.48 342
9408.40 308
9409.31 337
9410.23 315
9411.14 301
9412.06 324
9412.98 309
9413.89 320
9414.81 323
9415.72 315
9416.64 299
9417.56 272
9418.47 310
9419.39 314
9420.30 307
9421.22 289
9422.14 257
9423.05 309
9423.97 278
9424.89 335
9425.80 326
9426.72 278
9427.64 301
9428.55 311
9429.47 348
9430.39 291
9431.30 310
9432.22 315
9433.14 313
9434.05 330
9434.97 330
9435.89 309
9436.80 302
9437.72 333
9438.64 314
9439.56 323
9440.47 307
9441.39 297
9442.31 301
9443.23 335
9444.14 317
9445.06 328
9445.98 351
9446.90 286
9447.81 335
9448.73 339
9449.65 335
9450.57 337
9451.48 339
9452.40 401
9453.32 391
9454.24 378
9455.16 392
9456.07 413
9456.99 378
9457.91 371
9458.83 390
9459.75 386
9460.66 340
9461.58 374
9462.50 343
9463.42 335
9464.34 310
9465.26 330
9466.18 323
9467.09 289
9468.01 322
9468.93 371
9469.85 316
9470.77 300
9471.69 320
9472.61 323
9473.53 327
9474.44 304
9475.36 335
9476.28 309
9477.20 308
9478.12 274
9479.04 306
9479.96 366
9480.88 339
9481.80 391
9482.72 322
9483.64 337
9484.56 356
9485.47 353
9486.39 338
9487.31 345
9488.23 311
9489.15 298
9490.07 299
9490.99 330
9491.91 327
9492.83 358
9493.75 319
9494.67 299
9495.59 304
9496.51 307
9497.43 326
9498.35 317
9499.27 280
9500.19 311
9501.11 293
9502.03 296
9502.95 293
9503.87 333
9504.79 287
9505.71 279
9506.63 284
9507.56 302
9508.48 288
9509.40 300
9510.32 315
9511.24 297
9512.16 302
9513.08 289
9514.00 323
9514.92 330
9515.84 311
9516.76 344
9517.68 305
9518.61 325
9519.53 297
9520.45 311
9521.37 318
9522.29 342
9523.21 309
9524.13 330
9525.05 334
9525.98 363
9526.90 310
9527.82 317
9528.74 347
9529.66 281
9530.58 290
9531.50 321
9532.43 314
9533.35 309
9534.27 377
9535.19 343
9536.11 370
9537.04 350
9537.96 328
9538.88 348
9539.80 368
9540.72 300
9541.65 297
9542.57 342
9543.49 354
9544.41 330
9545.34 301
9546.26 319
9547.18 333
9548.10 320
9549.03 313
9549.95 311
9550.87 313
9551.79 324
9552.72 327
9553.64 304
9554.56 326
9555.48 284
9556.41 316
9557.33 350
9558.25 335
9559.18 330
9560.10 292
9561.02 328
9561.95 293
9562.87 299
9563.79 319
9564.72 307
9565.64 328
9566.56 332
9567.49 321
9568.41 271
9569.33 327
9570.26 330
9571.18 331
9572.10 348
9573.03 296
9573.95 310
9574.88 329
9575.80 356
9576.72 293
9577.65 317
9578.57 315
9579.49 350
9580.42 326
9581.34 313
9582.27 338
9583.19 333
9584.12 336
9585.04 317
9585.96 326
9586.89 318
9587.81 362
9588.74 346
9589.66 323
9590.59 331
9591.51 341
9592.44 355
9593.36 329
9594.29 300
9595.21 333
9596.14 320
9597.06 391
9597.98 371
9598.91 337
9599.83 332
9600.76 348
9601.68 399
9602.61 366
9603.54 332
9604.46 336
9605.39 378
9606.31 374
9607.24 302
9608.16 290
9609.09 388
9610.01 395
9610.94 345
9611.86 330
9612.79 298
9613.72 384
9614.64 391
9615.57 332
9616.49 361
9617.42 367
9618.34 372
9619.27 375
9620.20 372
9621.12 344
9622.05 359
9622.97 383
9623.90 356
9624.83 356
9625.75 368
9626.68 395
9627.61 376
9628.53 365
9629.46 327
9630.39 379
9631.31 433
9632.24 445
9633.16 386
9634.09 359
9635.02 430
9635.95 463
9636.87 460
9637.80 504
9638.73 474
9639.65 428
9640.58 457
9641.51 454
9642.43 483
9643.36 508
9644.29 495
9645.22 437
9646.14 443
9647.07 492
9648.00 504
9648.92 531
9649.85 468
9650.78 458
9651.71 497
9652.63 505
9653.56 514
9654.49 491
9655.42 454
9656.34 464
9657.27 426
9658.20 412
9659.13 427
9660.06 436
9660.98 459
9661.91 454
9662.84 462
9663.77 455
9664.70 472
9665.62 449
9666.55 388
9667.48 403
9668.41 444
9669.34 474
9670.27 455
9671.19 444
9672.12 463
9673.05 465
9673.98 473
9674.91 437
9675.84 459
9676.77 465
9677.70 530
9678.62 509
9679.55 479
9680.48 456
9681.41 471
9682.34 516
9683.27 438
9684.20 468
9685.13 463
9686.06 500
9686.99 458
9687.91 497
9688.84 467
9689.77 490
9690.70 485
9691.63 483
9692.56 526
9693.49 507
9694.42 494
9695.35 518
9696.28 514
9697.21 495
9698.14 524
9699.07 523
9700.00 544
9700.93 567
9701.86 601
9702.79 632
9703.72 618
9704.65 601
9705.58 585
9706.51 549
9707.44 510
9708.37 519
9709.30 469
9710.23 462
9711.16 504
9712.09 524
9713.02 490
9713.95 526
9714.88 532
9715.81 524
9716.74 508
9717.67 483
9718.61 523
9719.54 486
9720.47 468
9721.40 468
9722.33 465
9723.26 419
9724.19 449
9725.12 469
9726.05 459
9726.98 423
9727.92 425
9728.85 448
9729.78 455
9730.71 476
9731.64 462
9732.57 460
9733.50 434
9734.43 385
9735.37 398
9736.30 437
9737.23 449
9738.16 425
9739.09 437
9740.02 471
9740.96 425
9741.89 451
9742.82 442
9743.75 445
9744.68 402
9745.62 465
9746.55 429
9747.48 422
9748.41 433
9749.34 440
9750.28 384
9751.21 424
9752.14 444
9753.07 437
9754.01 439
9754.94 413
9755.87 413
9756.80 443
9757.74 425
9758.67 448
9759.60 443
9760.53 423
9761.47 473
9762.40 415
9763.33 466
9764.27 477
9765.20 439
9766.13 416
9767.07 399
9768.00 434
9768.93 448
9769.86 455
9770.80 437
9771.73 454
9772.66 364
9773.60 421
9774.53 449
9775.47 443
9776.40 450
9777.33 499
9778.27 463
9779.20 459
9780.13 509
9781.07 508
9782.00 494
9782.93 483
9783.87 505
9784.80 503
9785.74 517
9786.67 544
9787.60 543
9788.54 556
9789.47 500
9790.41 467
9791.34 477
9792.28 477
9793.21 438
9794.14 412
9795.08 395
9796.01 421
9796.95 424
9797.88 468
9798.82 519
9799.75 505
9800.69 451
9801.62 457
9802.56 483
9803.49 492
9804.42 420
9805.36 417
9806.29 436
9807.23 431
9808.16 431
9809.10 402
9810.03 416
9810.97 372
9811.91 417
9812.84 388
9813.78 377
9814.71 366
9815.65 368
9816.58 389
9817.52 425
9818.45 396
9819.39 422
9820.32 383
9821.26 405
9822.20 414
9823.13 403
9824.07 361
9825.00 421
9825.94 392
9826.87 406
9827.81 338
9828.75 337
9829.68 396
9830.62 403
9831.55 372
9832.49 377
9833.43 408
9834.36 377
9835.30 439
9836.24 409
9837.17 393
9838.11 366
9839.05 341
9839.98 375
9840.92 372
9841.86 397
9842.79 368
9843.73 383
9844.67 356
9845.60 360
9846.54 365
9847.48 417
9848.41 386
9849.35 381
9850.29 328
9851.22 381
9852.16 432
9853.10 385
9854.04 377
9854.97 358
9855.91 390
9856.85 391
9857.79 373
9858.72 370
9859.66 351
9860.60 318
9861.54 391
9862.47 400
9863.41 364
9864.35 310
9865.29 399
9866.22 358
9867.16 333
9868.10 384
9869.04 336
9869.98 362
9870.91 379
9871.85 342
9872.79 367
9873.73 350
9874.67 357
9875.60 407
9876.54 355
9877.48 343
9878.42 342
9879.36 376
9880.30 363
9881.24 328
9882.17 333
9883.11 385
9884.05 384
9884.99 357
9885.93 323
9886.87 386
9887.81 390
9888.74 375
9889.68 336
9890.62 311
9891.56 317
9892.50 333
9893.44 335
9894.38 362
9895.32 374
9896.26 346
9897.20 323
9898.14 408
9899.08 368
9900.01 378
9900.95 365
9901.89 319
9902.83 310
9903.77 329
9904.71 340
9905.65 340
9906.59 329
9907.53 369
9908.47 363
9909.41 324
9910.35 349
9911.29 377
9912.23 318
9913.17 366
9914.11 382
9915.05 388
9915.99 391
9916.93 345
9917.87 372
9918.81 373
9919.75 330
9920.69 349
9921.63 380
9922.57 398
9923.51 390
9924.46 393
9925.40 434
9926.34 471
9927.28 553
9928.22 552
9929.16 538
9930.10 558
9931.04 559
9931.98 564
9932.92 485
9933.86 477
9934.80 444
9935.75 414
9936.69 373
9937.63 338
9938.57 348
9939.51 323
9940.45 352
9941.39 435
9942.34 381
9943.28 354
9944.22 311
9945.16 353
9946.10 388
9947.04 332
9947.98 333
9948.93 375
9949.87 347
9950.81 341
9951.75 345
9952.69 364
9953.64 370
9954.58 333
9955.52 359
9956.46 436
9957.40 381
9958.35 350
9959.29 329
9960.23 332
9961.17 353
9962.12 363
9963.06 326
9964.00 352
9964.94 353
9965.89 345
9966.83 358
9967.77 354
9968.71 387
9969.66 389
9970.60 366
9971.54 389
9972.48 379
9973.43 411
9974.37 439
9975.31 384
9976.26 376
9977.20 428
9978.14 363
9979.09 360
9980.03 344
9980.97 330
9981.92 357
9982.86 330
9983.80 343
9984.75 303
9985.69 304
9986.63 309
9987.58 289
9988.52 286
9989.46 355
9990.41 336
9991.35 328
9992.30 310
9993.24 341
9994.18 344
9995.13 304
9996.07 315
9997.01 342
9997.96 315
9998.90 317
9999.85 320
10000.79 298
10001.74 345
10002.68 341
10003.62 369
10004.57 333
10005.51 350
10006.46 326
10007.40 308
10008.35 254
10009.29 311
10010.24 321
10011.18 324
10012.13 311
10013.07 276
10014.01 342
10014.96 281
10015.90 310
10016.85 301
10017.79 314
10018.74 301
10019.68 313
10020.63 293
10021.58 304
10022.52 303
10023.47 267
10024.41 256
10025.36 246
10026.30 304
10027.25 301
10028.19 273
10029.14 265
10030.08 289
10031.03 274
10031.98 302
10032.92 313
10033.87 287
10034.81 295
10035.76 303
10036.70 283
10037.65 294
10038.60 260
10039.54 295
10040.49 336
10041.43 328
10042.38 290
10043.33 261
10044.27 310
10045.22 305
10046.17 294
10047.11 283
10048.06 329
10049.01 299
10049.95 298
10050.90 300
10051.84 284
10052.79 294
10053.74 267
10054.69 260
10055.63 261
10056.58 281
10057.53 300
10058.47 285
10059.42 293
10060.37 322
10061.31 305
10062.26 287
10063.21 277
10064.16 284
10065.10 270
10066.05 296
10067.00 274
10067.94 283
10068.89 256
10069.84 295
10070.79 306
10071.73 330
10072.68 299
10073.63 264
10074.58 251
10075.53 261
10076.47 277
10077.42 280
10078.37 290
10079.32 263
10080.26 248
10081.21 291
10082.16 269
10083.11 288
10084.06 279
10085.01 319
10085.95 298
10086.90 285
10087.85 323
10088.80 275
10089.75 317
10090.70 275
10091.64 309
10092.59 302
10093.54 247
10094.49 301
10095.44 304
10096.39 296
10097.34 267
10098.28 274
10099.23 329
10100.18 268
10101.13 281
10102.08 259
10103.03 305
10103.98 263
10104.93 271
10105.88 253
10106.83 268
10107.78 244
10108.72 291
10109.67 277
10110.62 248
10111.57 250
10112.52 266
10113.47 269
10114.42 283
10115.37 286
10116.32 252
10117.27 249
10118.22 263
10119.17 286
10120.12 234
10121.07 239
10122.02 248
10122.97 302
10123.92 264
10124.87 263
10125.82 260
10126.77 309
10127.72 266
10128.67 235
10129.62 262
10130.57 308
10131.52 268
10132.47 249
10133.42 250
10134.37 238
10135.32 312
10136.27 293
10137.22 297
10138.18 245
10139.13 255
10140.08 254
10141.03 287
10141.98 211
10142.93 270
10143.88 286
10144.83 294
10145.78 241
10146.73 238
10147.68 260
10148.64 242
10149.59 273
10150.54 228
10151.49 237
10152.44 216
10153.39 278
10154.34 255
10155.30 275
10156.25 249
10157.20 260
10158.15 268
10159.10 277
10160.05 250
10161.01 237
10161.96 266
10162.91 275
10163.86 262
10164.81 249
10165.76 303
10166.72 232
10167.67 268
10168.62 262
10169.57 256
10170.53 258
10171.48 261
10172.43 261
10173.38 237
10174.33 274
10175.29 251
10176.24 254
10177.19 259
10178.14 274
10179.10 280
10180.05 299
10181.00 251
10181.96 283
10182.91 278
10183.86 255
10184.81 269
10185.77 300
10186.72 286
10187.67 264
10188.63 236
10189.58 293
10190.53 256
10191.49 259
10192.44 266
10193.39 263
10194.35 309
10195.30 264
10196.25 276
10197.21 281
10198.16 278
10199.11 250
10200.07 290
10201.02 260
10201.97 286
10202.93 272
10203.88 236
10204.84 249
10205.79 300
10206.74 307
10207.70 342
10208.65 361
10209.60 297
10210.56 296
10211.51 301
10212.47 317
10213.42 335
10214.38 266
10215.33 281
10216.28 317
10217.24 289
10218.19 281
10219.15 299
10220.10 278
10221.06 265
10222.01 252
10222.97 288
10223.92 284
10224.88 262
10225.83 248
10226.79 289
10227.74 271
10228.70 276
10229.65 273
10230.61 280
10231.56 246
10232.52 256
10233.47 244
10234.43 230
10235.38 273
10236.34 237
10237.29 276
10238.25 295
10239.20 289
10240.16 290
10241.11 258
10242.07 262
10243.03 281
10243.98 214
10244.94 250
10245.89 276
10246.85 289
10247.80 241
10248.76 247
10249.72 254
10250.67 301
10251.63 261
10252.58 232
10253.54 256
10254.50 248
10255.45 273
10256.41 241
10257.36 236
10258.32 246
10259.28 265
10260.23 246
10261.19 257
10262.15 273
10263.10 282
10264.06 272
10265.02 270
10265.97 243
10266.93 217
10267.89 265
10268.84 254
10269.80 248
10270.76 193
10271.71 233
10272.67 220
10273.63 287
10274.59 259
10275.54 250
10276.50 246
10277.46 266
10278.41 270
10279.37 275
10280.33 269
10281.29 282
10282.24 232
10283.20 256
10284.16 240
10285.12 243
10286.07 250
10287.03 237
10287.99 250
10288.95 237
10289.91 263
10290.86 205
10291.82 282
10292.78 231
10293.74 224
10294.70 254
10295.65 269
10296.61 264
10297.57 256
10298.53 257
10299.49 254
10300.44 247
10301.40 271
10302.36 256
10303.32 228
10304.28 234
10305.24 259
10306.20 249
10307.15 266
10308.11 279
10309.07 253
10310.03 244
10310.99 221
10311.95 232
10312.91 278
10313.87 274
10314.82 242
10315.78 247
10316.74 226
10317.70 228
10318.66 227
10319.62 212
10320.58 215
10321.54 221
10322.50 236
10323.46 242
10324.42 218
10325.38 247
10326.34 273
10327.29 258
10328.25 234
10329.21 250
10330.17 236
10331.13 250
10332.09 228
10333.05 253
10334.01 271
10334.97 255
10335.93 208
10336.89 253
10337.85 205
10338.81 230
10339.77 242
10340.73 232
10341.69 220
10342.65 253
10343.61 253
10344.57 227
10345.54 268
10346.50 246
10347.46 245
10348.42 226
10349.38 260
10350.34 246
10351.30 245
10352.26 213
10353.22 251
10354.18 262
10355.14 280
10356.10 285
10357.06 262
10358.02 250
10358.99 240
10359.95 232
10360.91 223
10361.87 216
10362.83 246
10363.79 288
10364.75 254
10365.71 242
10366.68 231
10367.64 237
10368.60 258
10369.56 249
10370.52 287
10371.48 234
10372.44 234
10373.41 235
10374.37 216
10375.33 191
10376.29 231
10377.25 240
10378.22 248
10379.18 183
10380.14 227
10381.10 249
10382.06 285
10383.03 228
10383.99 232
10384.95 256
10385.91 256
10386.88 263
10387.84 245
10388.80 277
10389.76 261
10390.72 224
10391.69 229
10392.65 260
10393.61 249
10394.58 229
10395.54 235
10396.50 278
10397.46 242
10398.43 236
10399.39 240
10400.35 230
10401.32 253
10402.28 269
10403.24 258
10404.20 228
10405.17 253
10406.13 260
10407.09 256
10408.06 232
10409.02 245
10409.98 249
10410.95 247
10411.91 237
10412.88 244
10413.84 215
10414.80 250
10415.77 258
10416.73 272
10417.69 280
10418.66 268
10419.62 288
10420.59 294
10421.55 323
10422.51 288
10423.48 339
10424.44 313
10425.41 289
10426.37 238
10427.33 269
10428.30 258
10429.26 279
10430.23 244
10431.19 233
10432.16 244
10433.12 202
10434.08 241
10435.05 225
10436.01 220
10436.98 250
10437.94 225
10438.91 235
10439.87 260
10440.84 237
10441.80 243
10442.77 242
10443.73 216
10444.70 228
10445.66 234
10446.63 224
10447.59 187
10448.56 271
10449.52 224
10450.49 200
10451.45 245
10452.42 229
10453.38 241
10454.35 256
10455.32 253
10456.28 253
10457.25 247
10458.21 256
10459.18 243
10460.14 222
10461.11 230
10462.08 255
10463.04 244
10464.01 256
10464.97 199
10465.94 224
10466.90 247
10467.87 223
10468.84 223
10469.80 233
10470.77 252
10471.74 277
10472.70 239
10473.67 233
10474.63 223
10475.60 245
10476.57 233
10477.53 247
10478.50 234
10479.47 221
10480.43 249
10481.40 241
10482.37 226
10483.33 233
10484.30 246
10485.27 259
10486.24 245
10487.20 224
10488.17 214
10489.14 216
10490.10 246
10491.07 216
10492.04 242
10493.01 255
10493.97 242
10494.94 243
10495.91 205
10496.87 233
10497.84 205
10498.81 227
10499.78 267
10500.74 243
10501.71 239
10502.68 226
10503.65 209
10504.62 205
10505.58 201
10506.55 205
10507.52 221
10508.49 261
10509.46 241
10510.42 209
10511.39 214
10512.36 266
10513.33 238
10514.30 203
10515.26 199
10516.23 216
10517.20 214
10518.17 213
10519.14 225
10520.11 231
10521.08 220
10522.04 231
10523.01 245
10523.98 237
10524.95 216
10525.92 255
10526.89 257
10527.86 245
10528.83 268
10529.79 234
10530.76 241
10531.73 225
10532.70 240
10533.67 250
10534.64 227
10535.61 216
10536.58 224
10537.55 240
10538.52 233
10539.49 256
10540.46 235
10541.43 199
10542.39 196
10543.36 251
10544.33 225
10545.30 219
10546.27 222
10547.24 238
10548.21 212
10549.18 219
10550.15 235
10551.12 259
10552.09 215
10553.06 196
10554.03 223
10555.00 249
10555.97 242
10556.94 209
10557.91 205
10558.88 226
10559.85 258
10560.82 269
10561.80 275
10562.77 239
10563.74 193
10564.71 202
10565.68 240
10566.65 251
10567.62 248
10568.59 248
10569.56 204
10570.53 223
10571.50 205
10572.47 209
10573.44 239
10574.41 227
10575.39 236
10576.36 207
10577.33 196
10578.30 230
10579.27 224
10580.24 231
10581.21 218
10582.18 242
10583.16 210
10584.13 217
10585.10 210
10586.07 215
10587.04 212
10588.01 215
10588.99 211
10589.96 242
10590.93 228
10591.90 198
10592.87 203
10593.84 228
10594.82 202
10595.79 197
10596.76 224
10597.73 211
10598.70 220
10599.68 231
10600.65 203
10601.62 246
10602.59 205
10603.57 195
10604.54 206
10605.51 201
10606.48 213
10607.46 209
10608.43 200
10609.40 214
10610.37 219
10611.35 220
10612.32 195
10613.29 204
10614.27 237
10615.24 220
10616.21 209
10617.18 218
10618.16 207
10619.13 203
10620.10 192
10621.08 200
10622.05 178
10623.02 202
10624.00 257
10624.97 249
10625.94 207
10626.92 216
10627.89 230
10628.86 237
10629.84 263
10630.81 213
10631.78 223
10632.76 230
10633.73 261
10634.71 197
10635.68 218
10636.65 206
10637.63 211
10638.60 221
10639.58 216
10640.55 217
10641.52 229
10642.50 239
10643.47 229
10644.45 244
10645.42 234
10646.39 254
10647.37 218
10648.34 204
10649.32 209
10650.29 221
10651.27 199
10652.24 221
10653.22 226
10654.19 228
10655.17 212
10656.14 219
10657.12 255
10658.09 188
10659.07 223
10660.04 233
10661.01 230
10661.99 214
10662.97 245
10663.94 214
10664.92 217
10665.89 169
10666.87 190
10667.84 210
10668.82 223
10669.79 217
10670.77 216
10671.74 211
10672.72 177
10673.69 197
10674.67 206
10675.65 212
10676.62 226
10677.60 225
10678.57 210
10679.55 213
10680.52 221
10681.50 248
10682.48 245
10683.45 243
10684.43 208
10685.40 204
10686.38 228
10687.36 199
10688.33 203
10689.31 210
10690.29 210
10691.26 205
10692.24 212
10693.22 198
10694.19 172
10695.17 183
10696.14 219
10697.12 206
10698.10 219
10699.08 200
10700.05 212
10701.03 225
10702.01 186
10702.98 223
10703.96 191
10704.94 216
10705.91 203
10706.89 208
10707.87 220
10708.85 199
10709.82 200
10710.80 226
10711.78 183
10712.75 189
10713.73 200
10714.71 198
10715.69 227
10716.66 202
10717.64 196
10718.62 175
10719.60 213
10720.57 232
10721.55 227
10722.53 180
10723.51 226
10724.49 242
10725.46 199
10726.44 203
10727.42 207
10728.40 197
10729.38 205
10730.35 194
10731.33 200
10732.31 190
10733.29 182
10734.27 220
10735.25 201
10736.22 213
10737.20 199
10738.18 211
10739.16 187
10740.14 177
10741.12 161
10742.10 208
10743.08 222
10744.05 239
10745.03 208
10746.01 209
10746.99 182
10747.97 228
10748.95 247
10749.93 189
10750.91 196
10751.89 191
10752.87 225
10753.84 212
10754.82 200
10755.80 205
10756.78 191
10757.76 197
10758.74 186
10759.72 205
10760.70 187
10761.68 204
10762.66 228
10763.64 196
10764.62 182
10765.60 196
10766.58 177
10767.56 199
10768.54 210
10769.52 197
10770.50 183
10771.48 215
10772.46 183
10773.44 209
10774.42 174
10775.40 211
10776.38 191
10777.36 179
10778.34 199
10779.32 190
10780.30 220
10781.28 163
10782.26 182
10783.24 178
10784.22 215
10785.20 195
10786.19 216
10787.17 193
10788.15 218
10789.13 172
10790.11 212
10791.09 216
10792.07 229
10793.05 212
10794.03 199
10795.01 204
10796.00 184
10796.98 186
10797.96 223
10798.94 223
10799.92 227
10800.90 238
10801.88 224
10802.86 202
10803.85 202
10804.83 214
10805.81 217
10806.79 209
10807.77 222
10808.75 232
10809.74 216
10810.72 217
10811.70 213
10812.68 199
10813.66 210
10814.65 182
10815.63 197
10816.61 176
10817.59 196
10818.57 204
10819.56 198
10820.54 195
10821.52 198
10822.50 195
10823.49 199
10824.47 209
10825.45 189
10826.43 192
10827.42 196
10828.40 226
10829.38 224
10830.36 195
10831.35 161
10832.33 220
10833.31 249
10834.30 245
10835.28 237
10836.26 185
10837.25 239
10838.23 231
10839.21 218
10840.19 206
10841.18 196
10842.16 227
10843.14 193
10844.13 241
10845.11 213
10846.09 202
10847.08 234
10848.06 217
10849.05 224
10850.03 209
10851.01 208
10852.00 220
10852.98 222
10853.96 215
10854.95 206
10855.93 236
10856.92 224
10857.90 229
10858.88 227
10859.87 220
10860.85 214
10861.84 209
10862.82 239
10863.80 247
10864.79 215
10865.77 200
10866.76 229
10867.74 248
10868.73 227
10869.71 215
10870.70 224
10871.68 207
10872.67 215
10873.65 203
10874.63 249
10875.62 221
10876.60 215
10877.59 222
10878.57 236
10879.56 217
10880.54 216
10881.53 213
10882.51 188
10883.50 226
10884.48 226
10885.47 199
10886.46 233
10887.44 223
10888.43 208
10889.41 252
10890.40 181
10891.38 226
10892.37 220
10893.35 220
10894.34 236
10895.33 202
10896.31 207
10897.30 240
10898.28 215
10899.27 181
10900.25 204
10901.24 264
10902.23 217
10903.21 197
10904.20 228
10905.18 228
10906.17 236
10907.16 238
10908.14 257
10909.13 266
10910.12 239
10911.10 250
10912.09 263
10913.08 273
10914.06 226
10915.05 283
10916.04 248
10917.02 255
10918.01 242
10919.00 240
10919.98 244
10920.97 221
10921.96 235
10922.94 244
10923.93 255
10924.92 224
10925.90 229
10926.89 248
10927.88 273
10928.87 268
10929.85 251
10930.84 260
10931.83 282
10932.82 233
10933.80 252
10934.79 226
10935.78 260
10936.77 226
10937.75 255
10938.74 254
10939.73 246
10940.72 274
10941.70 271
10942.69 252
10943.68 257
10944.67 272
10945.66 265
10946.64 271
10947.63 253
10948.62 258
10949.61 270
10950.60 263
10951.58 278
10952.57 309
10953.56 277
10954.55 311
10955.54 306
10956.53 270
10957.52 287
10958.50 296
10959.49 348
10960.48 335
10961.47 319
10962.46 306
10963.45 340
10964.44 302
10965.42 312
10966.41 329
10967.40 298
10968.39 308
10969.38 282
10970.37 298
10971.36 295
10972.35 316
10973.34 298
10974.33 256
10975.32 250
10976.31 258
10977.29 256
10978.28 285
10979.27 291
10980.26 278
10981.25 288
10982.24 270
10983.23 330
10984.22 284
10985.21 281
10986.20 289
10987.19 329
10988.18 316
10989.17 296
10990.16 275
10991.15 295
10992.14 304
10993.13 283
10994.12 280
10995.11 323
10996.10 351
10997.09 320
10998.08 296
10999.07 339
11000.06 430
11001.05 419
11002.05 380
11003.04 395
11004.03 377
11005.02 449
11006.01 368
11007.00 347
11007.99 330
11008.98 280
11009.97 295
11010.96 288
11011.95 265
11012.94 305
11013.94 285
11014.93 271
11015.92 286
11016.91 260
11017.90 268
11018.89 278
11019.88 290
11020.87 260
11021.87 264
11022.86 289
11023.85 302
11024.84 256
11025.83 285
11026.82 283
11027.81 292
11028.81 294
11029.80 297
11030.79 293
11031.78 283
11032.77 271
11033.77 262
11034.76 270
11035.75 264
11036.74 248
11037.73 292
11038.73 236
11039.72 218
11040.71 237
11041.70 272
11042.70 280
11043.69 268
11044.68 252
11045.67 291
11046.67 267
11047.66 254
11048.65 277
11049.64 281
11050.64 272
11051.63 242
11052.62 269
11053.61 247
11054.61 244
11055.60 241
11056.59 209
11057.59 209
11058.58 242
11059.57 254
11060.57 245
11061.56 246
11062.55 233
11063.55 259
11064.54 263
11065.53 250
11066.53 258
11067.52 220
11068.51 225
11069.51 250
11070.50 229
11071.49 239
11072.49 215
11073.48 243
11074.48 237
11075.47 245
11076.46 263
11077.46 238
11078.45 241
11079.45 215
11080.44 207
11081.43 223
11082.43 224
11083.42 228
11084.42 244
11085.41 227
11086.40 247
11087.40 228
11088.39 281
11089.39 254
11090.38 260
11091.38 244
11092.37 255
11093.37 263
11094.36 223
11095.36 213
11096.35 233
11097.35 259
11098.34 214
11099.34 190
11100.33 210
11101.33 268
11102.32 227
11103.32 240
11104.31 235
11105.31 215
11106.30 231
11107.30 218
11108.29 225
11109.29 234
11110.28 181
11111.28 244
11112.27 275
11113.27 249
11114.26 253
11115.26 219
11116.26 255
11117.25 236
11118.25 231
11119.24 218
11120.24 232
11121.24 240
11122.23 237
11123.23 231
11124.22 231
11125.22 245
11126.22 225
11127.21 251
11128.21 221
11129.20 229
11130.20 251
11131.20 236
11132.19 238
11133.19 265
11134.19 252
11135.18 211
11136.18 210
11137.18 251
11138.17 245
11139.17 204
11140.17 210
11141.16 240
11142.16 229
11143.16 220
11144.15 246
11145.15 242
11146.15 225
11147.14 220
11148.14 240
11149.14 236
11150.14 231
11151.13 198
11152.13 233
11153.13 222
11154.13 193
11155.12 225
11156.12 234
11157.12 225
11158.12 205
11159.11 219
11160.11 222
11161.11 232
11162.11 200
11163.10 244
11164.10 217
11165.10 198
11166.10 198
11167.10 206
11168.09 211
11169.09 192
11170.09 225
11171.09 239
11172.09 260
11173.08 219
11174.08 273
11175.08 248
11176.08 237
11177.08 218
11178.08 233
11179.08 199
11180.07 205
11181.07 208
11182.07 204
11183.07 232
11184.07 230
11185.07 238
11186.07 203
11187.06 199
11188.06 159
11189.06 227
11190.06 220
11191.06 234
11192.06 201
11193.06 187
11194.06 186
11195.06 207
11196.06 207
11197.06 209
11198.06 209
11199.05 205
11200.05 223
11201.05 202
11202.05 198
11203.05 216
11204.05 229
11205.05 185
11206.05 215
11207.05 197
11208.05 220
11209.05 225
11210.05 211
11211.05 195
11212.05 241
11213.05 244
11214.05 232
11215.05 213
11216.05 199
11217.05 220
11218.05 221
11219.05 197
11220.05 198
11221.05 196
11222.05 206
11223.05 254
11224.05 200
11225.06 175
11226.06 180
11227.06 180
11228.06 209
11229.06 208
11230.06 200
11231.06 194
11232.06 209
11233.06 206
11234.06 212
11235.06 189
11236.06 195
11237.07 189
11238.07 184
11239.07 170
11240.07 192
11241.07 189
11242.07 219
11243.07 205
11244.07 179
11245.08 177
11246.08 229
11247.08 223
11248.08 177
11249.08 237
11250.08 215
11251.09 205
11252.09 174
11253.09 202
11254.09 198
11255.09 201
11256.10 184
11257.10 186
11258.10 209
11259.10 190
11260.10 184
11261.11 189
11262.11 188
11263.11 173
11264.11 191
11265.11 204
11266.12 196
11267.12 168
11268.12 232
11269.12 183
11270.13 203
11271.13 182
11272.13 209
11273.14 201
11274.14 200
11275.14 234
11276.14 219
11277.15 236
11278.15 220
11279.15 231
11280.16 198
11281.16 201
11282.16 181
11283.17 227
11284.17 225
11285.17 181
11286.17 187
11287.18 236
11288.18 207
11289.18 226
11290.19 175
11291.19 200
11292.20 241
11293.20 205
11294.20 203
11295.21 205
11296.21 186
11297.21 162
11298.22 222
11299.22 210
11300.23 202
11301.23 173
11302.23 204
11303.24 182
11304.24 185
11305.25 187
11306.25 204
11307.25 189
11308.26 197
11309.26 230
11310.27 199
11311.27 222
11312.28 230
11313.28 243
11314.29 211
11315.29 207
11316.29 231
11317.30 246
11318.30 249
11319.31 253
11320.31 258
11321.32 223
11322.32 187
11323.33 183
11324.33 222
11325.34 177
11326.34 207
11327.35 208
11328.35 231
11329.36 196
11330.36 175
11331.37 188
11332.38 198
11333.38 173
11334.39 201
11335.39 243
11336.40 234
11337.40 191
11338.41 184
11339.41 198
11340.42 195
11341.43 230
11342.43 199
11343.44 218
11344.44 189
11345.45 226
11346.46 186
11347.46 203
11348.47 217
11349.47 179
11350.48 169
11351.49 185
11352.49 207
11353.50 215
11354.50 233
11355.51 207
11356.52 221
11357.52 192
11358.53 198
11359.54 225
11360.54 241
11361.55 207
11362.56 183
11363.56 188
11364.57 177
11365.58 187
11366.58 190
11367.59 189
11368.60 198
11369.61 198
11370.61 194
11371.62 174
11372.63 213
11373.63 207
11374.64 184
11375.65 200
11376.66 185
11377.66 202
11378.67 178
11379.68 205
11380.69 191
11381.69 175
11382.70 180
11383.71 178
11384.72 194
11385.72 227
11386.73 211
11387.74 186
11388.75 234
11389.76 211
11390.76 178
11391.77 173
11392.78 211
11393.79 206
11394.80 206
11395.80 170
11396.81 238
11397.82 201
11398.83 187
11399.84 198
11400.85 196
11401.85 199
11402.86 198
11403.87 214
11404.88 162
11405.89 179
11406.90 214
11407.91 185
11408.91 173
11409.92 205
11410.93 183
11411.94 190
11412.95 205
11413.96 173
11414.97 195
11415.98 172
11416.99 166
11418.00 186
11419.00 195
11420.01 164
11421.02 191
11422.03 201
11423.04 175
11424.05 184
11425.06 209
11426.07 187
11427.08 207
11428.09 189
11429.10 162
11430.11 184
11431.12 190
11432.13 183
11433.14 192
11434.15 196
11435.16 166
11436.17 200
11437.18 177
11438.19 187
11439.20 175
11440.21 172
11441.22 191
11442.23 198
11443.24 178
11444.25 209
11445.26 191
11446.27 192
11447.28 197
11448.29 177
11449.30 205
11450.31 181
11451.32 181
11452.33 202
11453.34 203
11454.36 173
11455.37 181
11456.38 193
11457.39 169
11458.40 183
11459.41 201
11460.42 219
11461.43 174
11462.44 178
11463.45 187
11464.47 174
11465.48 188
11466.49 171
11467.50 189
11468.51 199
11469.52 181
11470.53 191
11471.55 181
11472.56 198
11473.57 195
11474.58 184
11475.59 168
11476.60 166
11477.62 199
11478.63 185
11479.64 204
11480.65 151
11481.66 167
11482.68 194
11483.69 199
11484.70 159
11485.71 181
11486.72 174
11487.74 203
11488.75 179
11489.76 174
11490.77 203
11491.79 186
11492.80 156
11493.81 186
11494.82 213
11495.84 184
11496.85 171
11497.86 181
11498.87 218
11499.89 210
11500.90 187
11501.91 184
11502.93 185
11503.94 201
11504.95 209
11505.96 183
11506.98 207
11507.99 213
11509.00 220
11510.02 168
11511.03 149
11512.04 224
11513.06 185
11514.07 189
11515.08 173
11516.10 177
11517.11 185
11518.13 169
11519.14 181
11520.15 187
11521.17 199
11522.18 175
11523.19 186
11524.21 183
11525.22 190
11526.24 160
11527.25 159
11528.26 184
11529.28 203
11530.29 162
11531.31 174
11532.32 182
11533.33 186
11534.35 170
11535.36 212
11536.38 177
11537.39 215
11538.41 209
11539.42 216
11540.44 243
11541.45 195
11542.47 233
11543.48 246
11544.49 235
11545.51 215
11546.52 196
11547.54 180
11548.55 206
11549.57 204
11550.58 190
11551.60 188
11552.61 219
11553.63 219
11554.64 198
11555.66 194
11556.68 170
11557.69 207
11558.71 201
11559.72 231
11560.74 172
11561.75 205
11562.77 206
11563.78 200
11564.80 215
11565.82 183
11566.83 209
11567.85 192
11568.86 217
11569.88 197
11570.89 188
11571.91 191
11572.93 226
11573.94 222
11574.96 225
11575.97 181
11576.99 203
11578.01 179
11579.02 221
11580.04 214
11581.06 222
11582.07 225
11583.09 255
11584.11 232
11585.12 231
11586.14 247
11587.16 227
11588.17 248
11589.19 200
11590.21 240
11591.22 249
11592.24 256
11593.26 243
11594.27 242
11595.29 262
11596.31 253
11597.32 261
11598.34 271
11599.36 266
11600.38 270
11601.39 265
11602.41 279
11603.43 321
11604.45 314
11605.46 338
11606.48 327
11607.50 352
11608.52 342
11609.53 332
11610.55 311
11611.57 307
11612.59 287
11613.60 316
11614.62 282
11615.64 249
11616.66 248
11617.68 248
11618.69 279
11619.71 218
11620.73 299
11621.75 281
11622.77 243
11623.78 259
11624.80 263
11625.82 228
11626.84 238
11627.86 270
11628.88 281
11629.90 344
11630.91 308
11631.93 319
11632.95 360
11633.97 367
11634.99 430
11636.01 462
11637.03 422
11638.05 396
11639.06 384
11640.08 396
11641.10 355
11642.12 332
11643.14 328
11644.16 272
11645.18 259
11646.20 225
11647.22 277
11648.24 236
11649.26 228
11650.28 224
11651.30 259
11652.31 225
11653.33 239
11654.35 229
11655.37 255
11656.39 207
11657.41 213
11658.43 222
11659.45 257
11660.47 216
11661.49 224
11662.51 209
11663.53 213
11664.55 184
11665.57 224
11666.59 244
11667.61 205
11668.63 185
11669.65 176
11670.67 233
11671.69 241
11672.71 272
11673.73 223
11674.76 243
11675.78 241
11676.80 243
11677.82 229
11678.84 227
11679.86 210
11680.88 199
11681.90 207
11682.92 215
11683.94 243
11684.96 204
11685.98 207
11687.00 197
11688.03 229
11689.05 211
11690.07 208
11691.09 207
11692.11 189
11693.13 190
11694.15 190
11695.17 192
11696.20 192
11697.22 206
11698.24 167
11699.26 214
11700.28 208
11701.30 234
11702.33 218
11703.35 204
11704.37 223
11705.39 209
11706.41 176
11707.44 196
11708.46 223
11709.48 232
11710.50 245
11711.52 211
11712.55 210
11713.57 200
11714.59 203
11715.61 217
11716.63 241
11717.66 223
11718.68 235
11719.70 195
11720.72 238
11721.75 227
11722.77 221
11723.79 234
11724.82 247
11725.84 235
11726.86 212
11727.88 213
11728.91 192
11729.93 245
11730.95 218
11731.98 197
11733.00 171
11734.02 213
11735.04 205
11736.07 202
11737.09 201
11738.11 187
11739.14 221
11740.16 196
11741.18 200
11742.21 184
11743.23 188
11744.25 206
11745.28 203
11746.30 193
11747.33 182
11748.35 186
11749.37 207
11750.40 188
11751.42 216
11752.44 183
11753.47 225
11754.49 201
11755.52 207
11756.54 229
11757.57 208
11758.59 224
11759.61 193
11760.64 203
11761.66 184
11762.69 197
11763.71 195
11764.74 201
11765.76 172
11766.78 193
11767.81 191
11768.83 201
11769.86 195
11770.88 221
11771.91 198
11772.93 204
11773.96 183
11774.98 224
11776.01 191
11777.03 195
11778.06 205
11779.08 216
11780.11 216
11781.13 199
11782.16 205
11783.18 201
11784.21 202
11785.23 178
11786.26 199
11787.28 210
11788.31 222
11789.34 205
11790.36 194
11791.39 210
11792.41 236
11793.44 216
11794.46 191
11795.49 195
11796.52 185
11797.54 231
11798.57 191
11799.59 189
11800.62 172
11801.65 170
11802.67 199
11803.70 206
11804.72 213
11805.75 167
11806.78 195
11807.80 200
11808.83 196
11809.86 197
11810.88 164
11811.91 188
11812.93 240
11813.96 200
11814.99 202
11816.01 212
11817.04 184
11818.07 172
11819.10 184
11820.12 192
11821.15 173
11822.18 202
11823.20 188
11824.23 220
11825.26 191
11826.28 199
11827.31 173
11828.34 175
11829.37 164
11830.39 198
11831.42 175
11832.45 200
11833.48 206
11834.50 217
11835.53 185
11836.56 182
11837.59 204
11838.61 181
11839.64 184
11840.67 202
11841.70 203
11842.72 197
11843.75 196
11844.78 186
11845.81 207
11846.84 169
11847.86 169
11848.89 206
11849.92 220
11850.95 170
11851.98 173
11853.01 191
11854.03 191
11855.06 185
11856.09 183
11857.12 195
11858.15 222
11859.18 216
11860.20 182
11861.23 195
11862.26 177
11863.29 185
11864.32 180
11865.35 222
11866.38 206
11867.41 176
11868.44 180
11869.46 213
11870.49 195
11871.52 177
11872.55 198
11873.58 223
11874.61 206
11875.64 199
11876.67 206
11877.70 202
11878.73 169
11879.76 194
11880.79 196
11881.82 199
11882.85 220
11883.88 213
11884.91 217
11885.93 209
11886.96 200
11887.99 214
11889.02 195
11890.05 179
11891.08 176
11892.11 195
11893.14 189
11894.17 181
11895.20 223
11896.23 203
11897.26 190
11898.30 195
11899.33 184
11900.36 186
11901.39 212
11902.42 205
11903.45 209
11904.48 214
11905.51 222
11906.54 211
11907.57 230
11908.60 236
11909.63 209
11910.66 182
11911.69 204
11912.72 200
11913.75 211
11914.79 216
11915.82 232
11916.85 221
11917.88 211
11918.91 205
11919.94 197
11920.97 216
11922.00 261
11923.04 218
11924.07 220
11925.10 231
11926.13 233
11927.16 260
11928.19 219
11929.22 198
11930.26 200
11931.29 248
11932.32 278
11933.35 260
11934.38 234
11935.41 243
11936.45 282
11937.48 273
11938.51 289
11939.54 227
11940.58 243
11941.61 219
11942.64 226
11943.67 234
11944.70 171
11945.74 181
11946.77 223
11947.80 213
11948.83 215
11949.87 191
11950.90 215
11951.93 219
11952.96 192
11954.00 186
11955.03 166
11956.06 212
11957.09 169
11958.13 182
11959.16 223
11960.19 201
11961.23 184
11962.26 198
11963.29 218
11964.33 193
11965.36 185
11966.39 209
11967.43 224
11968.46 196
11969.49 215
11970.53 211
11971.56 183
11972.59 200
11973.63 181
11974.66 193
11975.69 219
11976.73 209
11977.76 187
11978.79 198
11979.83 171
11980.86 188
11981.90 200
11982.93 225
11983.96 206
11985.00 215
11986.03 187
11987.07 183
11988.10 173
11989.13 199
11990.17 235
11991.20 234
11992.24 163
11993.27 179
11994.31 190
11995.34 206
11996.38 209
11997.41 205
11998.44 191
11999.48 200
12000.51 179
12001.55 187
12002.58 193
12003.62 164
12004.65 173
12005.69 182
12006.72 201
12007.76 193
12008.79 181
12009.83 219
12010.86 217
12011.90 167
12012.93 198
12013.97 213
12015.00 191
12016.04 194
12017.08 187
12018.11 231
12019.15 191
12020.18 193
12021.22 214
12022.25 235
12023.29 208
12024.32 194
12025.36 196
12026.40 169
12027.43 172
12028.47 167
12029.50 176
12030.54 207
12031.58 211
12032.61 187
12033.65 202
12034.68 200
12035.72 184
12036.76 198
12037.79 230
12038.83 177
12039.87 185
12040.90 200
12041.94 176
12042.98 180
12044.01 197
12045.05 195
12046.09 195
12047.12 170
12048.16 172
12049.20 197
12050.23 185
12051.27 161
12052.31 198
12053.34 197
12054.38 188
12055.42 195
12056.45 204
12057.49 198
12058.53 172
12059.57 176
12060.60 163
12061.64 195
12062.68 200
12063.72 185
12064.75 187
12065.79 167
12066.83 196
12067.87 185
12068.90 204
12069.94 182
12070.98 208
12072.02 193
12073.06 171
12074.09 164
12075.13 188
12076.17 197
12077.21 190
12078.24 211
12079.28 189
12080.32 168
12081.36 197
12082.40 186
12083.44 178
12084.47 201
12085.51 193
12086.55 183
12087.59 185
12088.63 183
12089.67 188
12090.71 206
12091.74 192
12092.78 182
12093.82 181
12094.86 194
12095.90 217
12096.94 240
12097.98 217
12099.02 187
12100.05 201
12101.09 178
12102.13 183
12103.17 160
12104.21 200
12105.25 194
12106.29 221
12107.33 209
12108.37 174
12109.41 173
12110.45 208
12111.49 190
12112.53 186
12113.57 171
12114.61 160
12115.65 158
12116.69 188
12117.72 178
12118.76 181
12119.80 163
12120.84 208
12121.88 169
12122.92 143
12123.96 186
12125.00 163
12126.04 177
12127.08 185
12128.12 176
12129.17 155
12130.21 153
12131.25 182
12132.29 159
12133.33 165
12134.37 160
12135.41 160
12136.45 161
12137.49 161
12138.53 183
12139.57 181
12140.61 183
12141.65 163
12142.69 162
12143.73 187
12144.77 175
12145.82 169
12146.86 174
12147.90 165
12148.94 160
12149.98 153
12151.02 150
12152.06 173
12153.10 202
12154.15 194
12155.19 176
12156.23 163
12157.27 155
12158.31 157
12159.35 164
12160.39 169
12161.44 188
12162.48 198
12163.52 169
12164.56 171
12165.60 151
12166.64 159
12167.69 153
12168.73 188
12169.77 173
12170.81 131
12171.85 169
12172.90 168
12173.94 160
12174.98 160
12176.02 186
12177.07 190
12178.11 203
12179.15 175
12180.19 145
12181.24 174
12182.28 149
12183.32 171
12184.36 167
12185.41 173
12186.45 170
12187.49 176
12188.53 183
12189.58 161
12190.62 139
12191.66 169
12192.71 150
12193.75 147
12194.79 179
12195.84 165
12196.88 163
12197.92 189
12198.97 183
12200.01 178
12201.05 135
12202.10 176
12203.14 163
12204.18 187
12205.23 167
12206.27 191
12207.31 177
12208.36 170
12209.40 176
12210.44 182
12211.49 178
12212.53 166
12213.58 166
12214.62 191
12215.66 148
12216.71 133
12217.75 175
12218.80 173
12219.84 144
12220.88 160
12221.93 180
12222.97 181
12224.02 173
12225.06 172
12226.11 176
12227.15 181
12228.19 180
12229.24 179
12230.28 173
12231.33 177
12232.37 161
12233.42 185
12234.46 174
12235.51 172
12236.55 165
12237.60 173
12238.64 158
12239.69 155
12240.73 147
12241.78 169
12242.82 187
12243.87 154
12244.91 178
12245.96 177
12247.00 195
12248.05 165
12249.09 160
12250.14 156
12251.19 169
12252.23 184
12253.28 154
12254.32 186
12255.37 170
12256.41 172
12257.46 156
12258.51 177
12259.55 139
12260.60 181
12261.64 162
12262.69 184
12263.74 171
12264.78 164
12265.83 172
12266.87 195
12267.92 156
12268.97 153
12270.01 171
12271.06 165
12272.11 188
12273.15 178
12274.20 166
12275.24 158
12276.29 170
12277.34 164
12278.38 164
12279.43 141
12280.48 161
12281.52 174
12282.57 192
12283.62 155
12284.67 144
12285.71 180
12286.76 155
12287.81 158
12288.85 162
12289.90 177
12290.95 158
12292.00 166
12293.04 147
12294.09 154
12295.14 179
12296.18 180
12297.23 148
12298.28 156
12299.33 151
12300.38 159
12301.42 192
12302.47 145
12303.52 182
12304.57 140
12305.61 132
12306.66 166
12307.71 153
12308.76 138
12309.81 166
12310.85 172
12311.90 152
12312.95 161
12314.00 157
12315.05 162
12316.09 150
12317.14 158
12318.19 146
12319.24 150
12320.29 131
12321.34 144
12322.39 157
12323.43 134
12324.48 148
12325.53 156
12326.58 125
12327.63 139
12328.68 131
12329.73 168
12330.78 162
12331.82 156
12332.87 153
12333.92 150
12334.97 151
12336.02 166
12337.07 150
12338.12 155
12339.17 147
12340.22 164
12341.27 159
12342.32 132
12343.37 140
12344.42 132
12345.46 138
12346.51 147
12347.56 135
12348.61 189
12349.66 173
12350.71 177
12351.76 174
12352.81 160
12353.86 138
12354.91 157
12355.96 155
12357.01 154
12358.06 134
12359.11 155
12360.16 181
12361.21 174
12362.26 155
12363.31 132
12364.36 141
12365.41 171
12366.47 186
12367.52 169
12368.57 155
12369.62 171
12370.67 165
12371.72 154
12372.77 164
12373.82 151
12374.87 163
12375.92 150
12376.97 154
12378.02 157
12379.07 158
12380.12 151
12381.18 139
12382.23 140
12383.28 129
12384.33 150
12385.38 204
12386.43 186
12387.48 152
12388.53 152
12389.59 130
12390.64 166
12391.69 134
12392.74 129
12393.79 161
12394.84 154
12395.90 174
12396.95 161
12398.00 156
12399.05 131
12400.10 149
12401.15 156
12402.21 159
12403.26 146
12404.31 155
12405.36 138
12406.41 165
12407.47 148
12408.52 159
12409.57 150
12410.62 150
12411.68 196
12412.73 165
12413.78 158
12414.83 140
12415.89 153
12416.94 165
12417.99 163
12419.04 153
12420.10 186
12421.15 152
12422.20 163
12423.26 166
12424.31 164
12425.36 147
12426.41 164
12427.47 159
12428.52 146
12429.57 139
12430.63 172
12431.68 145
12432.73 144
12433.79 145
12434.84 145
12435.89 147
12436.95 130
12438.00 142
12439.05 146
12440.11 144
12441.16 135
12442.21 159
12443.27 150
12444.32 133
12445.38 142
12446.43 181
12447.48 178
12448.54 127
12449.59 129
12450.65 124
12451.70 175
12452.75 175
12453.81 147
12454.86 137
12455.92 129
12456.97 149
12458.02 149
12459.08 138
12460.13 175
12461.19 161
12462.24 152
12463.30 189
12464.35 156
12465.41 151
12466.46 137
12467.52 157
12468.57 145
12469.63 148
12470.68 156
12471.74 166
12472.79 166
12473.85 128
12474.90 168
12475.96 137
12477.01 177
12478.07 149
12479.12 174
12480.18 148
12481.23 166
12482.29 180
12483.34 162
12484.40 177
12485.45 139
12486.51 151
12487.56 189
12488.62 170
12489.68 166
12490.73 206
12491.79 188
12492.84 175
12493.90 237
12494.95 209
12496.01 193
12497.07 215
12498.12 231
12499.18 250
12500.23 219
12501.29 243
12502.35 204
12503.40 215
12504.46 189
12505.52 193
12506.57 179
12507.63 192
12508.69 178
12509.74 152
12510.80 162
12511.86 177
12512.91 158
12513.97 161
12515.03 196
12516.08 143
12517.14 162
12518.20 181
12519.25 192
12520.31 168
12521.37 169
12522.42 165
12523.48 161
12524.54 167
12525.60 168
12526.65 168
12527.71 131
12528.77 139
12529.82 152
12530.88 173
12531.94 163
12533.00 155
12534.05 162
12535.11 173
12536.17 186
12537.23 158
12538.29 170
12539.34 175
12540.40 154
12541.46 143
12542.52 146
12543.57 152
12544.63 185
12545.69 156
12546.75 151
12547.81 136
12548.87 168
12549.92 181
12550.98 149
12552.04 164
12553.10 133
12554.16 157
12555.22 172
12556.27 152
12557.33 158
12558.39 143
12559.45 184
12560.51 174
12561.57 167
12562.63 156
12563.68 128
12564.74 161
12565.80 169
12566.86 175
12567.92 173
12568.98 179
12570.04 164
12571.10 180
12572.16 160
12573.22 187
12574.28 214
12575.33 185
12576.39 233
12577.45 183
12578.51 203
12579.57 195
12580.63 192
12581.69 204
12582.75 178
12583.81 199
12584.87 177
12585.93 172
12586.99 163
12588.05 173
12589.11 158
12590.17 170
12591.23 154
12592.29 167
12593.35 140
12594.41 174
12595.47 164
12596.53 155
12597.59 174
12598.65 179
12599.71 166
12600.77 160
12601.83 138
12602.89 172
12603.95 169
12605.01 141
12606.07 154
12607.13 159
12608.20 145
12609.26 154
12610.32 163
12611.38 159
12612.44 158
12613.50 156
12614.56 167
12615.62 146
12616.68 182
12617.74 140
12618.81 143
12619.87 156
12620.93 175
12621.99 169
12623.05 167
12624.11 134
12625.17 157
12626.23 161
12627.30 196
12628.36 178
12629.42 146
12630.48 135
12631.54 157
12632.60 159
12633.67 139
12634.73 149
12635.79 151
12636.85 161
12637.91 149
12638.98 133
12640.04 149
12641.10 139
12642.16 160
12643.22 144
12644.29 139
12645.35 150
12646.41 168
12647.47 151
12648.54 146
12649.60 152
12650.66 156
12651.72 122
12652.79 180
12653.85 144
12654.91 156
12655.97 151
12657.04 170
12658.10 165
12659.16 170
12660.22 158
12661.29 145
12662.35 184
12663.41 153
12664.48 162
12665.54 155
12666.60 156
12667.67 136
12668.73 121
12669.79 147
12670.86 154
12671.92 162
12672.98 146
12674.05 170
12675.11 153
12676.17 153
12677.24 176
12678.30 161
12679.36 137
12680.43 168
12681.49 147
12682.56 131
12683.62 148
12684.68 168
12685.75 158
12686.81 157
12687.88 151
12688.94 153
12690.00 139
12691.07 144
12692.13 149
12693.20 164
12694.26 176
12695.33 145
12696.39 150
12697.45 146
12698.52 151
12699.58 129
12700.65 155
12701.71 145
12702.78 180
12703.84 162
12704.91 166
12705.97 158
12707.04 147
12708.10 161
12709.17 147
12710.23 142
12711.30 159
12712.36 168
12713.43 156
12714.49 147
12715.56 135
12716.62 161
12717.69 166
12718.75 156
12719.82 176
12720.88 154
12721.95 153
12723.02 163
12724.08 169
12725.15 166
12726.21 147
12727.28 147
12728.34 160
12729.41 149
12730.48 171
12731.54 180
12732.61 168
12733.67 136
12734.74 143
12735.81 167
12736.87 167
12737.94 179
12739.00 162
12740.07 159
12741.14 155
12742.20 171
12743.27 155
12744.34 134
12745.40 127
12746.47 156
12747.54 141
12748.60 145
12749.67 136
12750.74 156
12751.80 144
12752.87 153
12753.94 163
12755.00 148
12756.07 139
12757.14 145
12758.20 140
12759.27 136
12760.34 142
12761.40 138
12762.47 166
12763.54 146
12764.61 154
12765.67 161
12766.74 151
12767.81 163
12768.88 140
12769.94 152
12771.01 154
12772.08 184
12773.15 181
12774.21 153
12775.28 126
12776.35 164
12777.42 142
12778.49 207
12779.55 146
12780.62 154
12781.69 130
12782.76 141
12783.83 136
12784.89 150
12785.96 142
12787.03 125
12788.10 147
12789.17 132
12790.23 138
12791.30 127
12792.37 134
12793.44 135
12794.51 155
12795.58 149
12796.65 146
12797.71 134
12798.78 134
12799.85 138
12800.92 136
12801.99 152
12803.06 143
12804.13 137
12805.20 123
12806.27 169
12807.33 152
12808.40 148
12809.47 144
12810.54 151
12811.61 152
12812.68 154
12813.75 144
12814.82 153
12815.89 125
12816.96 139
12818.03 161
12819.10 146
12820.17 127
12821.24 163
12822.31 176
12823.38 140
12824.45 121
12825.52 110
12826.59 156
12827.66 134
12828.73 138
12829.80 120
12830.87 131
12831.94 130
12833.01 122
12834.08 134
12835.15 119
12836.22 130
12837.29 144
12838.36 130
12839.43 128
12840.50 140
12841.57 133
12842.64 164
12843.71 149
12844.78 159
12845.85 176
12846.92 155
12847.99 127
12849.06 135
12850.13 152
12851.21 140
12852.28 153
12853.35 150
12854.42 139
12855.49 138
12856.56 135
12857.63 134
12858.70 144
12859.77 143
12860.85 152
12861.92 149
12862.99 134
12864.06 117
12865.13 148
12866.20 140
12867.27 129
12868.35 128
12869.42 131
12870.49 130
12871.56 131
12872.63 143
12873.71 132
12874.78 160
12875.85 129
12876.92 147
12877.99 123
12879.07 130
12880.14 132
12881.21 117
12882.28 137
12883.35 119
12884.43 131
12885.50 144
12886.57 151
12887.64 158
12888.72 170
12889.79 113
12890.86 166
12891.93 152
12893.01 126
12894.08 130
12895.15 122
12896.22 130
12897.30 124
12898.37 127
12899.44 139
12900.52 134
12901.59 116
12902.66 129
12903.74 157
12904.81 137
12905.88 126
12906.96 120
12908.03 115
12909.10 132
12910.18 133
12911.25 138
12912.32 125
12913.40 124
12914.47 145
12915.54 142
12916.62 135
12917.69 134
12918.76 104
12919.84 143
12920.91 156
12921.99 131
12923.06 125
12924.13 116
12925.21 121
12926.28 136
12927.36 113
12928.43 143
12929.50 133
12930.58 124
12931.65 140
12932.73 150
12933.80 134
12934.88 137
12935.95 134
12937.02 114
12938.10 111
12939.17 140
12940.25 120
12941.32 130
12942.40 129
12943.47 129
12944.55 110
12945.62 113
12946.70 102
12947.77 145
12948.85 139
12949.92 116
12951.00 159
12952.07 128
12953.15 137
12954.22 140
12955.30 160
12956.37 116
12957.45 152
12958.52 146
12959.60 122
12960.68 139
12961.75 153
12962.83 155
12963.90 121
12964.98 113
12966.05 125
12967.13 130
12968.20 104
12969.28 139
12970.36 132
12971.43 146
12972.51 166
12973.58 142
12974.66 128
12975.74 128
12976.81 141
12977.89 150
12978.97 118
12980.04 118
12981.12 148
12982.19 122
12983.27 146
12984.35 124
12985.42 124
12986.50 146
12987.58 127
12988.65 115
12989.73 151
12990.81 128
12991.88 124
12992.96 117
12994.04 146
12995.11 131
12996.19 128
12997.27 141
12998.35 112
12999.42 141
13000.50 135
13001.58 146
13002.65 144
13003.73 158
13004.81 155
13005.89 135
13006.96 132
13008.04 147
13009.12 117
13010.20 166
13011.27 133
13012.35 128
13013.43 131
13014.51 127
13015.58 114
13016.66 131
13017.74 127
13018.82 113
13019.90 134
13020.97 150
13022.05 144
13023.13 136
13024.21 133
13025.29 134
13026.37 142
13027.44 143
13028.52 151
13029.60 154
13030.68 126
13031.76 140
13032.84 136
13033.91 154
13034.99 142
13036.07 150
13037.15 128
13038.23 123
13039.31 136
13040.39 119
13041.46 127
13042.54 174
13043.62 142
13044.70 157
13045.78 107
13046.86 165
13047.94 153
13049.02 120
13050.10 124
13051.18 127
13052.26 130
13053.34 144
13054.41 133
13055.49 122
13056.57 121
13057.65 163
13058.73 176
13059.81 132
13060.89 159
13061.97 133
13063.05 153
13064.13 147
13065.21 133
13066.29 121
13067.37 139
13068.45 155
13069.53 120
13070.61 162
13071.69 139
13072.77 141
13073.85 120
13074.93 111
13076.01 124
13077.09 160
13078.17 140
13079.25 146
13080.33 142
13081.41 151
13082.49 156
13083.58 123
13084.66 145
13085.74 144
13086.82 142
13087.90 145
13088.98 121
13090.06 115
13091.14 157
13092.22 145
13093.30 129
13094.38 120
13095.46 140
13096.55 126
13097.63 122
13098.71 161
13099.79 134
13100.87 130
13101.95 139
13103.03 132
13104.12 106
13105.20 149
13106.28 142
13107.36 145
13108.44 119
13109.52 147
13110.60 142
13111.69 139
13112.77 126
13113.85 130
13114.93 118
13116.01 129
13117.10 124
13118.18 145
13119.26 139
13120.34 129
13121.42 148
13122.51 126
13123.59 140
13124.67 130
13125.75 133
13126.84 110
13127.92 131
13129.00 141
13130.08 104
13131.17 128
13132.25 119
13133.33 117
13134.41 136
13135.50 152
13136.58 123
13137.66 146
13138.75 139
13139.83 140
13140.91 119
13141.99 131
13143.08 143
13144.16 130
13145.24 140
13146.33 130
13147.41 126
13148.49 118
13149.58 106
13150.66 135
13151.74 133
13152.83 122
13153.91 134
13154.99 90
13156.08 130
13157.16 121
13158.25 134
13159.33 130
13160.41 140
13161.50 126
13162.58 158
13163.66 117
13164.75 114
13165.83 125
13166.92 123
13168.00 144
13169.08 118
13170.17 151
13171.25 150
13172.34 138
13173.42 103
13174.51 148
13175.59 133
13176.67 145
13177.76 105
13178.84 114
13179.93 127
13181.01 121
13182.10 128
13183.18 139
13184.27 133
13185.35 111
13186.44 123
13187.52 140
13188.61 147
13189.69 140
13190.78 118
13191.86 125
13192.95 133
13194.03 120
13195.12 138
13196.20 139
13197.29 130
13198.37 131
13199.46 135
13200.54 120
13201.63 151
13202.72 127
13203.80 118
13204.89 114
13205.97 124
13207.06 142
13208.14 123
13209.23 147
13210.32 133
13211.40 118
13212.49 111
13213.57 127
13214.66 112
13215.75 112
13216.83 130
13217.92 145
13219.00 139
13220.09 130
13221.18 114
13222.26 104
13223.35 125
13224.44 142
13225.52 147
13226.61 127
13227.70 106
13228.78 116
13229.87 142
13230.96 133
13232.04 122
13233.13 124
13234.22 134
13235.30 145
13236.39 140
13237.48 120
13238.56 120
13239.65 147
13240.74 130
13241.82 132
13242.91 99
13244.00 144
13245.09 166
13246.17 160
13247.26 130
13248.35 132
13249.44 121
13250.52 118
13251.61 161
13252.70 137
13253.79 133
13254.87 137
13255.96 147
13257.05 130
13258.14 118
13259.23 128
13260.31 143
13261.40 116
13262.49 147
13263.58 137
13264.67 140
13265.75 137
13266.84 142
13267.93 132
13269.02 117
13270.11 123
13271.19 127
13272.28 131
13273.37 111
13274.46 148
13275.55 139
13276.64 154
13277.73 128
13278.81 130
13279.90 151
13280.99 156
13282.08 126
13283.17 133
13284.26 149
13285.35 145
13286.44 148
13287.53 147
13288.61 135
13289.70 141
13290.79 133
13291.88 146
13292.97 160
13294.06 144
13295.15 175
13296.24 133
13297.33 152
13298.42 160
13299.51 124
13300.60 119
13301.69 149
13302.78 142
13303.87 153
13304.96 157
13306.05 140
13307.14 133
13308.23 136
13309.32 137
13310.41 137
13311.50 134
13312.59 160
13313.68 156
13314.77 132
13315.86 147
13316.95 136
13318.04 130
13319.13 157
13320.22 154
13321.31 152
13322.40 123
13323.49 124
13324.58 161
13325.67 165
13326.76 154
13327.85 161
13328.94 148
13330.03 150
13331.12 134
13332.21 151
13333.31 155
13334.40 148
13335.49 148
13336.58 147
13337.67 127
13338.76 132
13339.85 181
13340.94 145
13342.03 143
13343.13 126
13344.22 159
13345.31 178
13346.40 183
13347.49 155
13348.58 137
13349.67 126
13350.77 141
13351.86 160
13352.95 147
13354.04 159
13355.13 157
13356.22 184
13357.32 128
13358.41 167
13359.50 154
13360.59 172
13361.68 181
13362.78 161
13363.87 144
13364.96 151
13366.05 162
13367.15 172
13368.24 166
13369.33 165
13370.42 164
13371.52 177
13372.61 168
13373.70 166
13374.79 163
13375.89 162
13376.98 155
13378.07 141
13379.16 139
13380.26 130
13381.35 185
13382.44 167
13383.54 163
13384.63 114
13385.72 145
13386.82 162
13387.91 117
13389.00 128
13390.09 121
13391.19 174
13392.28 162
13393.37 136
13394.47 129
13395.56 174
13396.66 168
13397.75 167
13398.84 127
13399.94 148
13401.03 146
13402.12 160
13403.22 151
13404.31 149
13405.40 154
13406.50 151
13407.59 146
13408.69 152
13409.78 154
13410.88 119
13411.97 150
13413.06 137
13414.16 159
13415.25 134
13416.35 171
13417.44 160
13418.53 148
13419.63 116
13420.72 129
13421.82 172
13422.91 151
13424.01 139
13425.10 141
13426.20 164
13427.29 155
13428.39 151
13429.48 141
13430.58 159
13431.67 133
13432.77 167
13433.86 152
13434.96 168
13436.05 144
13437.15 158
13438.24 170
13439.34 135
13440.43 137
13441.53 142
13442.62 150
13443.72 148
13444.81 156
13445.91 135
13447.01 123
13448.10 134
13449.20 176
13450.29 155
13451.39 149
13452.48 145
13453.58 152
13454.68 148
13455.77 168
13456.87 144
13457.96 145
13459.06 157
13460.16 141
13461.25 114
13462.35 127
13463.44 127
13464.54 133
13465.64 158
13466.73 160
13467.83 140
13468.93 144
13470.02 162
13471.12 158
13472.22 148
13473.31 146
13474.41 147
13475.51 135
13476.60 131
13477.70 154
13478.80 153
13479.89 161
13480.99 167
13482.09 180
13483.18 146
13484.28 178
13485.38 154
13486.48 160
13487.57 168
13488.67 156
13489.77 145
13490.87 166
13491.96 162
13493.06 155
13494.16 161
13495.26 168
13496.35 171
13497.45 162
13498.55 168
13499.65 145
13500.74 161
13501.84 177
13502.94 147
13504.04 146
13505.14 137
13506.23 158
13507.33 177
13508.43 169
13509.53 155
13510.63 171
13511.72 170
13512.82 165
13513.92 159
13515.02 151
13516.12 184
13517.22 145
13518.31 141
13519.41 164
13520.51 137
13521.61 129
13522.71 161
13523.81 154
13524.91 159
13526.01 122
13527.10 153
13528.20 149
13529.30 148
13530.40 150
13531.50 134
13532.60 125
13533.70 163
13534.80 143
13535.90 135
13537.00 145
13538.09 122
13539.19 155
13540.29 144
13541.39 139
13542.49 128
13543.59 135
13544.69 126
13545.79 149
13546.89 127
13547.99 155
13549.09 148
13550.19 130
13551.29 131
13552.39 137
13553.49 126
13554.59 130
13555.69 170
13556.79 155
13557.89 127
13558.99 154
13560.09 137
13561.19 141
13562.29 139
13563.39 126
13564.49 152
13565.59 129
13566.69 146
13567.79 147
13568.89 134
13569.99 134
13571.09 114
13572.20 133
13573.30 146
13574.40 149
13575.50 150
13576.60 130
13577.70 129
13578.80 124
13579.90 129
13581.00 132
13582.10 149
13583.20 151
13584.31 137
13585.41 124
13586.51 121
13587.61 123
13588.71 138
13589.81 125
13590.91 128
13592.02 150
13593.12 120
13594.22 151
13595.32 132
13596.42 124
13597.52 116
13598.63 129
13599.73 133
13600.83 144
13601.93 162
13603.03 135
13604.14 132
13605.24 142
13606.34 162
13607.44 113
13608.54 120
13609.65 129
13610.75 107
13611.85 123
13612.95 118
13614.06 118
13615.16 130
13616.26 120
13617.36 107
13618.47 127
13619.57 135
13620.67 119
13621.77 118
13622.88 141
13623.98 136
13625.08 130
13626.18 110
13627.29 123
13628.39 116
13629.49 140
13630.60 138
13631.70 127
13632.80 120
13633.91 104
13635.01 134
13636.11 138
13637.22 135
13638.32 137
13639.42 142
13640.53 119
13641.63 123
13642.73 110
13643.84 129
13644.94 133
13646.04 104
13647.15 121
13648.25 141
13649.36 124
13650.46 118
13651.56 142
13652.67 153
13653.77 139
13654.88 139
13655.98 133
13657.08 107
13658.19 131
13659.29 111
13660.40 122
13661.50 130
13662.60 150
13663.71 125
13664.81 128
13665.92 151
13667.02 125
13668.13 141
13669.23 119
13670.34 147
13671.44 122
13672.55 115
13673.65 106
13674.76 124
13675.86 141
13676.97 138
13678.07 135
13679.18 155
13680.28 133
13681.39 133
13682.49 144
13683.60 109
13684.70 125
13685.81 126
13686.91 145
13688.02 131
13689.12 112
13690.23 113
13691.33 123
13692.44 132
13693.55 136
13694.65 127
13695.76 110
13696.86 145
13697.97 155
13699.07 126
13700.18 93
13701.29 111
13702.39 121
13703.50 141
13704.60 119
13705.71 120
13706.82 115
13707.92 120
13709.03 114
13710.14 92
13711.24 123
13712.35 116
13713.45 124
13714.56 115
13715.67 103
13716.77 114
13717.88 117
13718.99 129
13720.09 115
13721.20 147
13722.31 162
13723.41 138
13724.52 149
13725.63 107
13726.74 123
13727.84 125
13728.95 150
13730.06 151
13731.16 106
13732.27 116
13733.38 126
13734.49 148
13735.59 126
13736.70 139
13737.81 114
13738.91 154
13740.02 145
13741.13 133
13742.24 115
13743.35 109
13744.45 138
13745.56 131
13746.67 138
13747.78 154
13748.88 127
13749.99 136
13751.10 145
13752.21 152
13753.32 128
13754.42 144
13755.53 140
13756.64 146
13757.75 124
13758.86 111
13759.97 133
13761.07 143
13762.18 146
13763.29 141
13764.40 115
13765.51 142
13766.62 144
13767.72 136
13768.83 128
13769.94 127
13771.05 177
13772.16 147
13773.27 155
13774.38 167
13775.49 136
13776.60 170
13777.70 144
13778.81 150
13779.92 168
13781.03 174
13782.14 149
13783.25 146
13784.36 161
13785.47 112
13786.58 141
13787.69 141
13788.80 147
13789.91 127
13791.02 136
13792.13 153
13793.24 155
13794.35 125
13795.45 126
13796.56 121
13797.67 123
13798.78 118
13799.89 127
13801.00 134
13802.11 137
13803.22 121
13804.33 134
13805.44 149
13806.55 136
13807.67 149
13808.78 132
13809.89 138
13811.00 118
13812.11 167
13813.22 140
13814.33 133
13815.44 111
13816.55 137
13817.66 114
13818.77 135
13819.88 143
13820.99 115
13822.10 99
13823.21 113
13824.32 106
13825.44 109
13826.55 131
13827.66 130
13828.77 116
13829.88 115
13830.99 146
13832.10 114
13833.21 143
13834.32 107
13835.44 105
13836.55 120
13837.66 120
13838.77 134
13839.88 138
13840.99 128
13842.10 134
13843.22 117
13844.33 131
13845.44 135
13846.55 129
13847.66 138
13848.78 119
13849.89 123
13851.00 113
13852.11 121
13853.22 134
13854.34 132
13855.45 140
13856.56 120
13857.67 146
13858.78 146
13859.90 123
13861.01 131
13862.12 147
13863.23 125
13864.35 115
13865.46 128
13866.57 114
13867.68 116
13868.80 137
13869.91 117
13871.02 127
13872.14 106
13873.25 122
13874.36 105
13875.47 107
13876.59 118
13877.70 138
13878.81 147
13879.93 115
13881.04 131
13882.15 108
13883.27 122
13884.38 126
13885.49 139
13886.61 149
13887.72 120
13888.83 98
13889.95 115
13891.06 123
13892.17 135
13893.29 124
13894.40 114
13895.52 119
13896.63 111
13897.74 132
13898.86 126
13899.97 133
13901.09 132
13902.20 121
13903.31 119
13904.43 115
13905.54 117
13906.66 122
13907.77 118
13908.89 128
13910.00 118
13911.11 123
13912.23 111
13913.34 116
13914.46 112
13915.57 108
13916.69 127
13917.80 138
13918.92 116
13920.03 106
13921.15 135
13922.26 122
13923.38 132
13924.49 120
13925.61 111
13926.72 101
13927.84 123
13928.95 118
13930.07 137
13931.18 115
13932.30 109
13933.41 123
13934.53 111
13935.64 129
13936.76 123
13937.87 131
13938.99 139
13940.10 118
13941.22 127
13942.34 140
13943.45 120
13944.57 111
13945.68 120
13946.80 110
13947.91 123
13949.03 141
13950.15 119
13951.26 104
13952.38 122
13953.49 111
13954.61 115
13955.73 125
13956.84 124
13957.96 123
13959.08 121
13960.19 121
13961.31 109
13962.43 121
13963.54 127
13964.66 137
13965.78 131
13966.89 121
13968.01 128
13969.13 126
13970.24 129
13971.36 108
13972.48 108
13973.59 122
13974.71 122
13975.83 134
13976.94 94
13978.06 119
13979.18 91
13980.30 111
13981.41 115
13982.53 123
13983.65 105
13984.76 109
13985.88 119
13987.00 117
13988.12 104
13989.23 116
13990.35 147
13991.47 142
13992.59 133
13993.71 123
13994.82 105
13995.94 112
13997.06 137
13998.18 146
13999.29 118
14000.41 114
14001.53 114
14002.65 126
14003.77 144
14004.88 121
14006.00 120
14007.12 142
14008.24 127
14009.36 120
14010.48 129
14011.59 117
14012.71 127
14013.83 131
14014.95 108
14016.07 121
14017.19 134
14018.31 136
14019.43 116
14020.54 107
14021.66 126
14022.78 142
14023.90 131
14025.02 111
14026.14 108
14027.26 133
14028.38 128
14029.50 133
14030.62 119
14031.73 103
14032.85 129
14033.97 145
14035.09 116
14036.21 119
14037.33 123
14038.45 149
14039.57 118
14040.69 96
14041.81 131
14042.93 146
14044.05 133
14045.17 129
14046.29 107
14047.41 136
14048.53 152
14049.65 151
14050.77 116
14051.89 123
14053.01 126
14054.13 152
14055.25 126
14056.37 126
14057.49 136
14058.61 144
14059.73 125
14060.85 138
14061.97 134
14063.09 119
14064.21 160
14065.33 138
14066.45 147
14067.57 145
14068.70 145
14069.82 142
14070.94 138
14072.06 164
14073.18 156
14074.30 136
14075.42 129
14076.54 128
14077.66 128
14078.78 130
14079.91 150
14081.03 137
14082.15 167
14083.27 126
14084.39 133
14085.51 150
14086.63 142
14087.75 148
14088.88 172
14090.00 189
14091.12 159
14092.24 155
14093.36 161
14094.48 156
14095.61 188
14096.73 197
14097.85 190
14098.97 187
14100.09 210
14101.22 189
14102.34 179
14103.46 197
14104.58 174
14105.71 184
14106.83 161
14107.95 167
14109.07 178
14110.19 166
14111.32 153
14112.44 157
14113.56 151
14114.68 158
14115.81 130
14116.93 161
14118.05 151
14119.18 148
14120.30 143
14121.42 148
14122.54 126
14123.67 107
14124.79 120
14125.91 118
14127.04 144
14128.16 112
14129.28 124
14130.41 144
14131.53 152
14132.65 137
14133.78 154
14134.90 129
14136.02 137
14137.15 146
14138.27 155
14139.39 125
14140.52 137
14141.64 107
14142.76 125
14143.89 120
14145.01 118
14146.13 172
14147.26 143
14148.38 134
14149.51 132
14150.63 129
14151.75 129
14152.88 107
14154.00 127
14155.13 115
14156.25 123
14157.38 121
14158.50 121
14159.62 107
14160.75 147
14161.87 131
14163.00 115
14164.12 123
14165.25 129
14166.37 125
14167.50 129
14168.62 130
14169.75 117
14170.87 125
14172.00 127
14173.12 129
14174.25 108
14175.37 99
14176.50 122
14177.62 136
14178.75 110
14179.87 131
14181.00 121
14182.12 135
14183.25 114
14184.37 112
14185.50 107
14186.62 112
14187.75 118
14188.87 121
14190.00 127
14191.13 117
14192.25 129
14193.38 106
14194.50 96
14195.63 116
14196.75 134
14197.88 128
14199.01 119
14200.13 121
14201.26 133
14202.38 123
14203.51 125
14204.64 148
14205.76 118
14206.89 111
14208.01 135
14209.14 117
14210.27 108
14211.39 112
14212.52 110
14213.65 118
14214.77 123
14215.90 133
14217.03 108
14218.15 119
14219.28 122
14220.41 104
14221.53 126
14222.66 135
14223.79 118
14224.91 110
14226.04 128
14227.17 140
14228.30 103
14229.42 106
14230.55 148
14231.68 102
14232.80 116
14233.93 137
14235.06 167
14236.19 132
14237.31 100
14238.44 90
14239.57 109
14240.70 131
14241.82 148
14242.95 128
14244.08 129
14245.21 125
14246.34 131
14247.46 141
14248.59 96
14249.72 128
14250.85 112
14251.98 123
14253.10 130
14254.23 122
14255.36 125
14256.49 123
14257.62 130
14258.74 122
14259.87 118
14261.00 107
14262.13 110
14263.26 126
14264.39 129
14265.52 106
14266.64 137
14267.77 115
14268.90 131
14270.03 133
14271.16 119
14272.29 126
14273.42 118
14274.55 120
14275.68 116
14276.80 132
14277.93 125
14279.06 114
14280.19 124
14281.32 148
14282.45 98
14283.58 111
14284.71 120
14285.84 120
14286.97 97
14288.10 99
14289.23 106
14290.36 125
14291.49 105
14292.62 107
14293.75 102
14294.87 94
14296.00 108
14297.13 106
14298.26 124
14299.39 154
14300.52 133
14301.65 114
14302.78 115
14303.91 125
14305.04 111
14306.17 121
14307.31 115
14308.44 106
14309.57 122
14310.70 138
14311.83 116
14312.96 98
14314.09 97
14315.22 108
14316.35 103
14317.48 110
14318.61 101
14319.74 102
14320.87 90
14322.00 123
14323.13 124
14324.26 134
14325.40 115
14326.53 135
14327.66 112
14328.79 95
14329.92 101
14331.05 101
14332.18 113
14333.31 106
14334.44 106
14335.58 84
14336.71 115
14337.84 113
14338.97 105
14340.10 92
14341.23 99
14342.37 101
14343.50 105
14344.63 105
14345.76 103
14346.89 113
14348.02 114
14349.16 105
14350.29 92
14351.42 95
14352.55 97
14353.68 115
14354.82 95
14355.95 98
14357.08 88
14358.21 102
14359.35 112
14360.48 125
14361.61 107
14362.74 117
14363.87 105
14365.01 115
14366.14 100
14367.27 96
14368.41 115
14369.54 123
14370.67 117
14371.80 110
14372.94 119
14374.07 109
14375.20 138
14376.34 103
14377.47 117
14378.60 107
14379.73 118
14380.87 119
14382.00 110
14383.13 100
14384.27 94
14385.40 106
14386.53 129
14387.67 120
14388.80 107
14389.93 117
14391.07 101
14392.20 105
14393.34 108
14394.47 127
14395.60 107
14396.74 120
14397.87 108
14399.00 119
14400.14 114
14401.27 107
14402.41 128
14403.54 93
14404.67 106
14405.81 118
14406.94 115
14408.08 93
14409.21 82
14410.35 99
14411.48 94
14412.61 108
14413.75 105
14414.88 120
14416.02 107
14417.15 105
14418.29 100
14419.42 98
14420.56 121
14421.69 108
14422.83 101
14423.96 94
14425.10 98
14426.23 105
14427.37 106
14428.50 117
14429.64 89
14430.77 101
14431.91 105
14433.04 100
14434.18 93
14435.31 110
14436.45 98
14437.58 98
14438.72 93
14439.85 109
14440.99 124
14442.13 102
14443.26 109
14444.40 99
14445.53 124
14446.67 132
14447.80 98
14448.94 125
14450.08 110
14451.21 99
14452.35 109
14453.48 105
14454.62 120
14455.76 130
14456.89 113
14458.03 110
14459.16 122
14460.30 128
14461.44 120
14462.57 116
14463.71 121
14464.85 113
14465.98 96
14467.12 102
14468.26 119
14469.39 103
14470.53 105
14471.67 102
14472.80 112
14473.94 119
14475.08 129
14476.21 123
14477.35 113
14478.49 102
14479.62 134
14480.76 117
14481.90 112
14483.04 110
14484.17 110
14485.31 87
14486.45 92
14487.59 116
14488.72 122
14489.86 119
14491.00 104
14492.14 133
14493.27 113
14494.41 125
14495.55 122
14496.69 108
14497.82 112
14498.96 134
14500.10 104
14501.24 103
14502.38 135
14503.51 127
14504.65 107
14505.79 121
14506.93 108
14508.07 99
14509.20 115
14510.34 114
14511.48 97
14512.62 103
14513.76 124
14514.90 107
14516.03 119
14517.17 105
14518.31 93
14519.45 105
14520.59 101
14521.73 120
14522.87 91
14524.01 89
14525.14 101
14526.28 114
14527.42 101
14528.56 112
14529.70 92
14530.84 125
14531.98 105
14533.12 110
14534.26 101
14535.40 121
14536.54 106
14537.67 128
14538.81 108
14539.95 106
14541.09 112
14542.23 121
14543.37 114
14544.51 88
14545.65 110
14546.79 107
14547.93 108
14549.07 126
14550.21 106
14551.35 111
14552.49 104
14553.63 111
14554.77 107
14555.91 88
14557.05 104
14558.19 111
14559.33 136
14560.47 121
14561.61 82
14562.75 103
14563.89 110
14565.03 89
14566.17 96
14567.31 113
14568.45 112
14569.60 122
14570.74 96
14571.88 114
14573.02 99
14574.16 97
14575.30 122
14576.44 115
14577.58 108
14578.72 98
14579.86 97
14581.00 120
14582.14 102
14583.29 117
14584.43 111
14585.57 108
14586.71 120
14587.85 114
14588.99 112
14590.13 123
14591.28 122
14592.42 132
14593.56 116
14594.70 122
14595.84 110
14596.98 105
14598.13 104
14599.27 101
14600.41 119
14601.55 116
14602.69 114
14603.83 86
14604.98 109
14606.12 132
14607.26 106
14608.40 113
14609.54 107
14610.69 101
14611.83 106
14612.97 114
14614.11 110
14615.26 116
14616.40 112
14617.54 117
14618.68 103
14619.83 92
14620.97 97
14622.11 137
14623.25 102
14624.40 106
14625.54 99
14626.68 111
14627.83 101
14628.97 111
14630.11 98
14631.25 104
14632.40 120
14633.54 115
14634.68 111
14635.83 131
14636.97 99
14638.11 113
14639.26 133
14640.40 137
14641.54 110
14642.69 110
14643.83 126
14644.97 127
14646.12 124
14647.26 98
14648.41 102
14649.55 102
14650.69 101
14651.84 94
14652.98 109
14654.13 103
14655.27 87
14656.41 110
14657.56 89
14658.70 98
14659.85 116
14660.99 107
14662.13 112
14663.28 88
14664.42 90
14665.57 121
14666.71 112
14667.86 109
14669.00 102
14670.14 92
14671.29 99
14672.43 111
14673.58 125
14674.72 118
14675.87 123
14677.01 106
14678.16 106
14679.30 107
14680.45 117
14681.59 109
14682.74 117
14683.88 94
14685.03 77
14686.17 106
14687.32 87
14688.46 96
14689.61 89
14690.75 103
14691.90 114
14693.05 98
14694.19 98
14695.34 101
14696.48 125
14697.63 110
14698.77 92
14699.92 92
14701.06 80
14702.21 111
14703.36 124
14704.50 111
14705.65 114
14706.79 102
14707.94 107
14709.09 107
14710.23 106
14711.38 106
14712.53 102
14713.67 86
14714.82 82
14715.96 99
14717.11 119
14718.26 110
14719.40 92
14720.55 102
14721.70 101
14722.84 102
14723.99 98
14725.14 107
14726.28 82
14727.43 79
14728.58 97
14729.72 121
14730.87 127
14732.02 108
14733.16 120
14734.31 119
14735.46 69
14736.61 93
14737.75 98
14738.90 102
14740.05 83
14741.20 94
14742.34 95
14743.49 97
14744.64 123
14745.79 102
14746.93 81
14748.08 106
14749.23 98
14750.38 82
14751.52 110
14752.67 94
14753.82 92
14754.97 111
14756.11 108
14757.26 88
14758.41 95
14759.56 91
14760.71 97
14761.86 107
14763.00 81
14764.15 102
14765.30 101
14766.45 84
14767.60 118
14768.74 117
14769.89 94
14771.04 103
14772.19 88
14773.34 120
14774.49 88
14775.64 90
14776.79 114
14777.93 95
14779.08 86
14780.23 109
14781.38 96
14782.53 92
14783.68 86
14784.83 117
14785.98 110
14787.13 116
14788.28 105
14789.42 106
14790.57 122
14791.72 81
14792.87 98
14794.02 94
14795.17 98
14796.32 95
14797.47 91
14798.62 91
14799.77 67
14800.92 92
14802.07 111
14803.22 116
14804.37 78
14805.52 93
14806.67 99
14807.82 107
14808.97 94
14810.12 77
14811.27 104
14812.42 105
14813.57 107
14814.72 93
14815.87 100
14817.02 106
14818.17 99
14819.32 94
14820.47 72
14821.62 61
14822.77 101
14823.92 103
14825.07 88
14826.22 61
14827.37 88
14828.52 123
14829.68 110
14830.83 103
14831.98 82
14833.13 111
14834.28 109
14835.43 113
14836.58 72
14837.73 83
14838.88 91
14840.03 93
14841.19 105
14842.34 113
14843.49 88
14844.64 107
14845.79 94
14846.94 96
14848.09 88
14849.25 98
14850.40 116
14851.55 91
14852.70 109
14853.85 110
14855.00 105
14856.16 90
14857.31 96
14858.46 92
14859.61 95
14860.76 80
14861.92 84
14863.07 86
14864.22 78
14865.37 86
14866.52 93
14867.68 94
14868.83 73
14869.98 101
14871.13 92
14872.29 87
14873.44 83
14874.59 92
14875.74 101
14876.90 105
14878.05 95
14879.20 99
14880.36 104
14881.51 95
14882.66 86
14883.81 108
14884.97 114
14886.12 96
14887.27 112
14888.43 107
14889.58 95
14890.73 75
14891.89 94
14893.04 91
14894.19 101
14895.35 85
14896.50 94
14897.65 78
14898.81 95
14899.96 94
14901.11 105
14902.27 93
14903.42 68
14904.57 107
14905.73 72
14906.88 100
14908.04 93
14909.19 95
14910.34 73
14911.50 101
14912.65 86
14913.81 89
14914.96 87
14916.11 113
14917.27 93
14918.42 101
14919.58 114
14920.73 91
14921.88 116
14923.04 92
14924.19 102
14925.35 81
14926.50 91
14927.66 108
14928.81 105
14929.97 89
14931.12 103
14932.28 102
14933.43 87
14934.59 95
14935.74 97
14936.90 96
14938.05 105
14939.21 93
14940.36 112
14941.52 75
14942.67 72
14943.83 91
14944.98 79
14946.14 101
14947.29 81
14948.45 111
14949.60 99
14950.76 92
14951.91 96
14953.07 102
14954.23 107
14955.38 75
14956.54 96
14957.69 88
14958.85 106
14960.00 94
14961.16 88
14962.32 76
14963.47 75
14964.63 93
14965.78 101
14966.94 91
14968.10 88
14969.25 82
14970.41 84
14971.57 76
14972.72 103
14973.88 91
14975.04 110
14976.19 98
14977.35 77
14978.50 91
14979.66 91
14980.82 95
14981.97 86
14983.13 89
14984.29 92
14985.45 85
14986.60 83
14987.76 70
14988.92 86
14990.07 80
14991.23 98
14992.39 99
14993.54 85
14994.70 89
14995.86 94
14997.02 103
14998.17 102
14999.33 73
15000.49 81
15001.65 80
15002.80 105
15003.96 95
15005.12 90
15006.28 79
15007.43 114
15008.59 88
15009.75 102
15010.91 95
15012.07 75
15013.22 86
15014.38 104
15015.54 88
15016.70 64
15017.86 81
15019.01 88
15020.17 102
15021.33 99
15022.49 109
15023.65 81
15024.81 91
15025.96 90
15027.12 83
15028.28 92
15029.44 83
15030.60 104
15031.76 88
15032.92 76
15034.07 72
15035.23 73
15036.39 91
15037.55 94
15038.71 84
15039.87 92
15041.03 80
15042.19 93
15043.35 95
15044.50 90
15045.66 73
15046.82 73
15047.98 96
15049.14 79
15050.30 77
15051.46 81
15052.62 102
15053.78 91
15054.94 84
15056.10 88
15057.26 96
15058.42 102
15059.58 106
15060.74 83
15061.90 93
15063.06 76
15064.22 72
15065.38 97
15066.54 107
15067.70 90
15068.86 71
15070.02 86
15071.18 106
15072.34 89
15073.50 85
15074.66 86
15075.82 97
15076.98 93
15078.14 70
15079.30 80
15080.46 88
15081.62 75
15082.78 85
15083.94 65
15085.10 80
15086.26 96
15087.42 78
15088.59 80
15089.75 85
15090.91 92
15092.07 95
15093.23 105
15094.39 100
15095.55 83
15096.71 91
15097.87 90
15099.04 79
15100.20 93
15101.36 89
15102.52 91
15103.68 75
15104.84 89
15106.00 101
15107.17 87
15108.33 89
15109.49 75
15110.65 71
15111.81 77
15112.97 93
15114.14 101
15115.30 76
15116.46 91
15117.62 72
15118.78 91
15119.95 81
15121.11 82
15122.27 99
15123.43 90
15124.59 68
15125.76 77
15126.92 92
15128.08 76
15129.24 91
15130.41 74
15131.57 75
15132.73 89
15133.89 76
15135.06 88
15136.22 88
15137.38 101
15138.54 87
15139.71 86
15140.87 95
15142.03 86
15143.20 88
15144.36 93
15145.52 80
15146.69 79
15147.85 96
15149.01 108
15150.17 88
15151.34 79
15152.50 85
15153.66 83
15154.83 79
15155.99 80
15157.16 86
15158.32 81
15159.48 78
15160.65 65
15161.81 81
15162.97 93
15164.14 79
15165.30 87
15166.46 82
15167.63 89
15168.79 83
15169.96 84
15171.12 100
15172.28 104
15173.45 86
15174.61 88
15175.78 71
15176.94 85
15178.11 78
15179.27 88
15180.43 74
15181.60 89
15182.76 66
15183.93 79
15185.09 85
15186.26 76
15187.42 88
15188.59 94
15189.75 87
15190.92 83
15192.08 69
15193.25 75
15194.41 87
15195.58 99
15196.74 84
15197.91 82
15199.07 88
15200.24 67
15201.40 72
15202.57 80
15203.73 81
15204.90 90
15206.06 89
15207.23 94
15208.39 79
15209.56 90
15210.72 90
15211.89 95
15213.06 80
15214.22 87
15215.39 75
15216.55 79
15217.72 71
15218.88 84
15220.05 104
15221.22 99
15222.38 77
15223.55 76
15224.71 84
15225.88 85
15227.05 87
15228.21 78
15229.38 77
15230.55 94
15231.71 109
15232.88 93
15234.05 79
15235.21 74
15236.38 92
15237.54 87
15238.71 84
15239.88 75
15241.04 73
15242.21 97
15243.38 74
15244.55 84
15245.71 98
15246.88 82
15248.05 84
15249.21 82
15250.38 79
15251.55 71
15252.71 87
15253.88 91
15255.05 88
15256.22 83
15257.38 85
15258.55 92
15259.72 98
15260.89 102
15262.05 97
15263.22 86
15264.39 74
15265.56 86
15266.72 91
15267.89 97
15269.06 65
15270.23 69
15271.40 80
15272.56 96
15273.73 78
15274.90 86
15276.07 105
15277.24 94
15278.40 80
15279.57 73
15280.74 85
15281.91 89
15283.08 117
15284.25 94
15285.41 77
15286.58 88
15287.75 99
15288.92 102
15290.09 81
15291.26 71
15292.43 94
15293.59 99
15294.76 118
15295.93 95
15297.10 88
15298.27 87
15299.44 103
15300.61 71
15301.78 74
15302.95 73
15304.12 97
15305.28 86
15306.45 90
15307.62 78
15308.79 101
15309.96 110
15311.13 105
15312.30 89
15313.47 75
15314.64 83
15315.81 108
15316.98 97
15318.15 75
15319.32 80
15320.49 101
15321.66 85
15322.83 77
15324.00 76
15325.17 102
15326.34 94
15327.51 88
15328.68 97
15329.85 69
15331.02 89
15332.19 109
15333.36 82
15334.53 66
15335.70 64
15336.87 97
15338.04 93
15339.21 72
15340.38 59
15341.55 69
15342.72 98
15343.89 86
15345.06 86
15346.23 84
15347.41 69
15348.58 90
15349.75 85
15350.92 74
15352.09 69
15353.26 85
15354.43 94
15355.60 75
15356.77 85
15357.94 83
15359.12 101
15360.29 92
15361.46 78
15362.63 75
15363.80 85
15364.97 93
15366.14 87
15367.32 73
15368.49 65
15369.66 94
15370.83 91
15372.00 80
15373.17 76
15374.35 93
15375.52 93
15376.69 93
15377.86 74
15379.03 74
15380.21 88
15381.38 87
15382.55 79
15383.72 63
15384.90 89
15386.07 93
15387.24 80
15388.41 75
15389.58 70
15390.76 91
15391.93 91
15393.10 90
15394.27 83
15395.45 82
15396.62 74
15397.79 93
15398.97 78
15400.14 68
15401.31 84
15402.48 88
15403.66 75
15404.83 89
15406.00 88
15407.18 75
15408.35 87
15409.52 81
15410.70 61
15411.87 79
15413.04 68
15414.22 77
15415.39 91
15416.56 73
15417.74 78
15418.91 77
15420.08 78
15421.26 86
15422.43 81
15423.60 103
15424.78 101
15425.95 80
15427.13 63
15428.30 88
15429.47 83
15430.65 102
15431.82 79
15433.00 73
15434.17 68
15435.34 71
15436.52 70
15437.69 75
15438.87 78
15440.04 76
15441.22 69
15442.39 83
15443.56 86
15444.74 75
15445.91 82
15447.09 79
15448.26 93
15449.44 80
15450.61 77
15451.79 83
15452.96 72
15454.14 87
15455.31 75
15456.49 68
15457.66 87
15458.84 83
15460.01 70
15461.19 65
15462.36 84
15463.54 82
15464.71 76
15465.89 78
15467.06 87
15468.24 81
15469.42 78
15470.59 73
15471.77 72
15472.94 67
15474.12 83
15475.29 92
15476.47 78
15477.64 72
15478.82 62
15480.00 70
15481.17 87
15482.35 96
15483.52 69
15484.70 77
15485.88 67
15487.05 66
15488.23 74
15489.41 74
15490.58 76
15491.76 66
15492.93 65
15494.11 77
15495.29 80
15496.46 64
15497.64 71
15498.82 80
15499.99 87
15501.17 84
15502.35 78
15503.52 80
15504.70 71
15505.88 76
15507.05 85
15508.23 94
15509.41 64
15510.59 73
15511.76 86
15512.94 84
15514.12 85
15515.29 70
15516.47 67
15517.65 75
15518.83 69
15520.00 81
15521.18 75
15522.36 73
15523.54 89
15524.71 90
15525.89 92
15527.07 58
15528.25 70
15529.42 60
15530.60 84
15531.78 89
15532.96 90
15534.14 82
15535.31 69
15536.49 80
15537.67 90
15538.85 72
15540.03 62
15541.20 76
15542.38 82
15543.56 74
15544.74 81
15545.92 68
15547.10 91
15548.27 94
15549.45 80
15550.63 77
15551.81 91
15552.99 91
15554.17 88
15555.35 80
15556.53 67
15557.70 77
15558.88 82
15560.06 111
15561.24 90
15562.42 67
15563.60 77
15564.78 96
15565.96 72
15567.14 67
15568.32 74
15569.50 80
15570.67 87
15571.85 83
15573.03 86
15574.21 80
15575.39 75
15576.57 98
15577.75 84
15578.93 80
15580.11 80
15581.29 97
15582.47 70
15583.65 84
15584.83 92
15586.01 89
15587.19 100
15588.37 81
15589.55 101
15590.73 92
15591.91 69
15593.09 92
15594.27 88
15595.45 86
15596.63 83
15597.81 71
15598.99 89
15600.17 76
15601.35 71
15602.53 74
15603.71 98
15604.90 84
15606.08 100
15607.26 84
15608.44 97
15609.62 82
15610.80 90
15611.98 82
15613.16 86
15614.34 106
15615.52 98
15616.70 90
15617.89 96
15619.07 86
15620.25 72
15621.43 96
15622.61 94
15623.79 79
15624.97 91
15626.15 86
15627.34 95
15628.52 79
15629.70 81
15630.88 90
15632.06 80
15633.24 95
15634.43 81
15635.61 75
15636.79 89
15637.97 80
15639.15 90
15640.34 74
15641.52 85
15642.70 78
15643.88 78
15645.06 77
15646.25 95
15647.43 97
15648.61 93
15649.79 99
15650.98 82
15652.16 96
15653.34 90
15654.52 95
15655.71 88
15656.89 86
15658.07 92
15659.25 89
15660.44 106
15661.62 83
15662.80 95
15663.98 84
15665.17 95
15666.35 97
15667.53 103
15668.72 101
15669.90 86
15671.08 86
15672.27 102
15673.45 88
15674.63 81
15675.82 89
15677.00 87
15678.18 91
15679.37 84
15680.55 100
15681.73 93
15682.92 81
15684.10 94
15685.28 76
15686.47 104
15687.65 85
15688.84 84
15690.02 87
15691.20 77
15692.39 99
15693.57 90
15694.76 83
15695.94 80
15697.12 92
15698.31 94
15699.49 104
15700.68 93
15701.86 90
15703.05 92
15704.23 88
15705.41 94
15706.60 93
15707.78 94
15708.97 89
15710.15 102
15711.34 89
15712.52 99
15713.71 96
15714.89 86
15716.08 106
15717.26 112
15718.45 93
15719.63 114
15720.82 110
15722.00 119
15723.19 90
15724.37 98
15725.56 96
15726.74 99
15727.93 106
15729.11 95
15730.30 94
15731.48 96
15732.67 99
15733.85 101
15735.04 68
15736.23 83
15737.41 105
15738.60 105
15739.78 92
15740.97 79
15742.15 78
15743.34 92
15744.53 89
15745.71 96
15746.90 80
15748.08 77
15749.27 82
15750.46 86
15751.64 79
15752.83 79
15754.02 81
15755.20 100
15756.39 89
15757.57 84
15758.76 78
15759.95 93
15761.13 97
15762.32 79
15763.51 86
15764.69 91
15765.88 94
15767.07 94
15768.25 106
15769.44 93
15770.63 95
15771.82 77
15773.00 84
15774.19 87
15775.38 82
15776.56 66
15777.75 94
15778.94 76
15780.13 67
15781.31 86
15782.50 86
15783.69 98
15784.88 86
15786.06 69
15787.25 94
15788.44 95
15789.63 79
15790.81 100
15792.00 99
15793.19 85
15794.38 84
15795.56 83
15796.75 89
15797.94 63
15799.13 78
15800.32 110
15801.50 96
15802.69 70
15803.88 77
15805.07 89
15806.26 114
15807.45 86
15808.63 99
15809.82 61
15811.01 82
15812.20 71
15813.39 95
15814.58 94
15815.77 81
15816.95 85
15818.14 61
15819.33 79
15820.52 71
15821.71 93
15822.90 85
15824.09 84
15825.28 76
15826.46 91
15827.65 100
15828.84 78
15830.03 70
15831.22 75
15832.41 88
15833.60 78
15834.79 79
15835.98 83
15837.17 90
15838.36 85
15839.55 83
15840.74 80
15841.93 84
15843.12 89
15844.31 96
15845.50 73
15846.69 74
15847.88 74
15849.07 88
15850.26 106
15851.45 85
15852.64 76
15853.83 90
15855.02 96
15856.21 74
15857.40 92
15858.59 79
15859.78 83
15860.97 67
15862.16 86
15863.35 79
15864.54 94
15865.73 84
15866.92 89
15868.11 91
15869.30 76
15870.49 95
15871.68 74
15872.87 97
15874.06 70
15875.25 84
15876.45 87
15877.64 90
15878.83 67
15880.02 86
15881.21 80
15882.40 86
15883.59 83
15884.78 86
15885.97 76
15887.17 74
15888.36 87
15889.55 65
15890.74 75
15891.93 82
15893.12 83
15894.31 82
15895.51 105
15896.70 77
15897.89 68
15899.08 79
15900.27 67
15901.46 86
15902.66 71
15903.85 93
15905.04 105
15906.23 101
15907.43 90
15908.62 94
15909.81 70
15911.00 80
15912.19 86
15913.39 85
15914.58 83
15915.77 95
15916.96 80
15918.16 88
15919.35 81
15920.54 93
15921.73 103
15922.93 75
15924.12 88
15925.31 72
15926.50 74
15927.70 65
15928.89 87
15930.08 73
15931.28 95
15932.47 72
15933.66 83
15934.86 65
15936.05 80
15937.24 95
15938.44 68
15939.63 78
15940.82 86
15942.02 85
15943.21 85
15944.40 68
15945.60 67
15946.79 86
15947.98 76
15949.18 93
15950.37 66
15951.56 84
15952.76 72
15953.95 88
15955.15 83
15956.34 81
15957.53 83
15958.73 66
15959.92 91
15961.12 76
15962.31 85
15963.50 93
15964.70 89
15965.89 77
15967.09 82
15968.28 80
15969.48 88
15970.67 70
15971.86 85
15973.06 83
15974.25 92
15975.45 97
15976.64 81
15977.84 88
15979.03 73
15980.23 80
15981.42 67
15982.62 79
15983.81 72
15985.01 78
15986.20 83
15987.40 68
15988.59 72
15989.79 81
15990.98 76
15992.18 91
15993.37 82
15994.57 81
15995.76 77
15996.96 74
15998.16 73
15999.35 64
16000.55 83
16001.74 86
16002.94 109
16004.13 73
16005.33 72
16006.53 45
16007.72 84
16008.92 77
16010.11 86
16011.31 64
16012.51 59
16013.70 75
16014.90 87
16016.09 89
16017.29 85
16018.49 83
16019.68 71
16020.88 76
16022.07 89
16023.27 70
16024.47 65
16025.66 75
16026.86 72
16028.06 62
16029.25 68
16030.45 77
16031.65 84
16032.84 79
16034.04 88
16035.24 82
16036.44 78
16037.63 77
16038.83 94
16040.03 64
16041.22 85
16042.42 74
16043.62 91
16044.82 73
16046.01 60
16047.21 65
16048.41 90
16049.60 84
16050.80 72
16052.00 85
16053.20 85
16054.39 95
16055.59 73
16056.79 92
16057.99 75
16059.19 93
16060.38 78
16061.58 81
16062.78 55
16063.98 70
16065.18 77
16066.37 79
16067.57 75
16068.77 82
16069.97 74
16071.17 77
16072.36 88
16073.56 75
16074.76 85
16075.96 75
16077.16 94
16078.36 80
16079.56 104
16080.75 61
16081.95 89
16083.15 73
16084.35 76
16085.55 77
16086.75 88
16087.95 81
16089.15 77
16090.34 72
16091.54 69
16092.74 82
16093.94 67
16095.14 101
16096.34 49
16097.54 87
16098.74 76
16099.94 71
16101.14 63
16102.34 89
16103.54 81
16104.74 67
16105.93 77
16107.13 90
16108.33 88
16109.53 69
16110.73 75
16111.93 63
16113.13 74
16114.33 76
16115.53 76
16116.73 54
16117.93 67
16119.13 83
16120.33 91
16121.53 70
16122.73 84
16123.93 81
16125.13 88
16126.33 77
16127.53 69
16128.73 96
16129.94 62
16131.14 88
16132.34 75
16133.54 93
16134.74 72
16135.94 77
16137.14 73
16138.34 81
16139.54 86
16140.74 85
16141.94 81
16143.14 71
16144.34 76
16145.55 91
16146.75 90
16147.95 72
16149.15 75
16150.35 76
16151.55 76
16152.75 74
16153.95 98
16155.15 69
16156.36 84
16157.56 81
16158.76 86
16159.96 76
16161.16 106
16162.36 73
16163.57 79
16164.77 93
16165.97 81
16167.17 85
16168.37 87
16169.58 86
16170.78 66
16171.98 81
16173.18 82
16174.38 91
16175.59 88
16176.79 84
16177.99 78
16179.19 79
16180.39 84
16181.60 78
16182.80 96
16184.00 78
16185.20 86
16186.41 80
16187.61 87
16188.81 72
16190.01 65
16191.22 68
16192.42 85
16193.62 89
16194.83 90
16196.03 93
16197.23 89
16198.43 69
16199.64 107
16200.84 99
16202.04 91
16203.25 61
16204.45 86
16205.65 102
16206.86 73
16208.06 73
16209.26 82
16210.47 106
16211.67 94
16212.87 106
16214.08 79
16215.28 95
16216.49 61
16217.69 94
16218.89 82
16220.10 70
16221.30 86
16222.50 91
16223.71 97
16224.91 74
16226.12 82
16227.32 82
16228.52 93
16229.73 83
16230.93 90
16232.14 94
16233.34 105
16234.55 72
16235.75 98
16236.95 102
16238.16 88
16239.36 100
16240.57 95
16241.77 93
16242.98 85
16244.18 98
16245.39 84
16246.59 96
16247.80 72
16249.00 92
16250.21 80
16251.41 89
16252.62 80
16253.82 89
16255.03 95
16256.23 79
16257.44 95
16258.64 87
16259.85 104
16261.05 98
16262.26 88
16263.46 83
16264.67 65
16265.87 77
16267.08 102
16268.29 94
16269.49 95
16270.70 65
16271.90 89
16273.11 99
16274.31 86
16275.52 84
16276.73 82
16277.93 95
16279.14 87
16280.34 73
16281.55 81
16282.76 102
16283.96 81
16285.17 84
16286.38 90
16287.58 81
16288.79 92
16289.99 108
16291.20 104
16292.41 87
16293.61 89
16294.82 99
16296.03 92
16297.23 86
16298.44 98
16299.65 94
16300.85 114
16302.06 86
16303.27 90
16304.47 79
16305.68 96
16306.89 84
16308.10 106
16309.30 89
16310.51 73
16311.72 90
16312.92 108
16314.13 119
16315.34 94
16316.55 91
16317.75 75
16318.96 116
16320.17 98
16321.38 95
16322.58 70
16323.79 108
16325.00 103
16326.21 114
16327.42 86
16328.62 106
16329.83 90
16331.04 125
16332.25 100
16333.46 87
16334.66 94
16335.87 110
16337.08 97
16338.29 102
16339.50 72
16340.70 75
16341.91 95
16343.12 94
16344.33 82
16345.54 86
16346.75 105
16347.96 62
16349.16 78
16350.37 75
16351.58 92
16352.79 97
16354.00 99
16355.21 81
16356.42 87
16357.63 84
16358.83 88
16360.04 107
16361.25 90
16362.46 103
16363.67 77
16364.88 94
16366.09 94
16367.30 94
16368.51 73
16369.72 87
16370.93 92
16372.14 86
16373.35 94
16374.56 62
16375.76 95
16376.97 72
16378.18 64
16379.39 71
16380.60 88
16381.81 76
16383.02 77
16384.23 80
16385.44 97
16386.65 99
16387.86 90
16389.07 78
16390.28 77
16391.49 98
16392.70 82
16393.91 79
16395.12 63
16396.33 63
16397.55 78
16398.76 91
16399.97 93
16401.18 81
16402.39 60
16403.60 94
16404.81 80
16406.02 94
16407.23 87
16408.44 82
16409.65 93
16410.86 88
16412.07 67
16413.28 75
16414.50 107
16415.71 97
16416.92 92
16418.13 85
16419.34 104
16420.55 92
16421.76 80
16422.97 90
16424.19 89
16425.40 82
16426.61 78
16427.82 101
16429.03 82
16430.24 94
16431.46 79
16432.67 94
16433.88 87
16435.09 99
16436.30 63
16437.51 75
16438.73 75
16439.94 86
16441.15 83
16442.36 78
16443.57 58
16444.79 85
16446.00 87
16447.21 88
16448.42 93
16449.64 79
16450.85 85
16452.06 80
16453.27 86
16454.49 61
16455.70 84
16456.91 66
16458.12 95
16459.34 86
16460.55 89
16461.76 71
16462.97 86
16464.19 86
16465.40 74
16466.61 65
16467.83 78
16469.04 92
16470.25 89
16471.47 70
16472.68 75
16473.89 72
16475.11 64
16476.32 101
16477.53 57
16478.75 86
16479.96 86
16481.17 92
16482.39 88
16483.60 70
16484.81 65
16486.03 73
16487.24 80
16488.45 71
16489.67 70
16490.88 88
16492.10 103
16493.31 59
16494.52 72
16495.74 66
16496.95 65
16498.17 83
16499.38 81
16500.59 69
16501.81 81
16503.02 67
16504.24 79
16505.45 78
16506.67 81
16507.88 75
16509.10 87
16510.31 80
16511.52 86
16512.74 76
16513.95 79
16515.17 80
16516.38 70
16517.60 79
16518.81 74
16520.03 75
16521.24 71
16522.46 62
16523.67 68
16524.89 56
16526.10 79
16527.32 91
16528.53 94
16529.75 60
16530.96 84
16532.18 72
16533.40 69
16534.61 66
16535.83 65
16537.04 71
16538.26 94
16539.47 94
16540.69 92
16541.91 69
16543.12 83
16544.34 69
16545.55 72
16546.77 82
16547.98 65
16549.20 66
16550.42 63
16551.63 75
16552.85 77
16554.07 93
16555.28 71
16556.50 71
16557.71 77
16558.93 86
16560.15 77
16561.36 90
16562.58 88
16563.80 74
16565.01 70
16566.23 64
16567.45 68
16568.66 70
16569.88 91
16571.10 78
16572.31 81
16573.53 66
16574.75 73
16575.96 70
16577.18 85
16578.40 60
16579.62 65
16580.83 67
16582.05 87
16583.27 80
16584.48 74
16585.70 92
16586.92 86
16588.14 80
16589.35 68
16590.57 60
16591.79 74
16593.01 90
16594.23 89
16595.44 66
16596.66 71
16597.88 66
16599.10 68
16600.31 82
16601.53 65
16602.75 55
16603.97 66
16605.19 74
16606.40 78
16607.62 67
16608.84 59
16610.06 65
16611.28 69
16612.50 72
16613.71 66
16614.93 61
16616.15 72
16617.37 71
16618.59 70
16619.81 48
16621.03 55
16622.24 71
16623.46 54
16624.68 65
16625.90 63
16627.12 86
16628.34 84
16629.56 72
16630.78 68
16632.00 59
16633.21 63
16634.43 86
16635.65 85
16636.87 54
16638.09 75
16639.31 67
16640.53 77
16641.75 69
16642.97 83
16644.19 81
16645.41 80
16646.63 79
16647.85 66
16649.07 67
16650.29 67
16651.51 63
16652.73 82
16653.95 83
16655.17 68
16656.39 71
16657.61 63
16658.83 65
16660.05 56
16661.27 77
16662.49 80
16663.71 76
16664.93 73
16666.15 67
16667.37 76
16668.59 74
16669.81 76
16671.03 73
16672.25 76
16673.47 78
16674.69 86
16675.91 62
16677.13 73
16678.35 64
16679.57 83
16680.80 79
16682.02 90
16683.24 67
16684.46 66
16685.68 80
16686.90 77
16688.12 68
16689.34 76
16690.56 70
16691.79 80
16693.01 72
16694.23 69
16695.45 79
16696.67 73
16697.89 76
16699.11 68
16700.34 57
16701.56 74
16702.78 70
16704.00 79
16705.22 77
16706.44 72
16707.67 80
16708.89 64
16710.11 82
16711.33 71
16712.55 69
16713.78 75
16715.00 71
16716.22 75
16717.44 60
16718.67 68
16719.89 77
16721.11 82
16722.33 70
16723.55 67
16724.78 68
16726.00 88
16727.22 62
16728.45 64
16729.67 59
16730.89 70
16732.11 75
16733.34 70
16734.56 70
16735.78 66
16737.00 78
16738.23 74
16739.45 72
16740.67 71
16741.90 61
16743.12 62
16744.34 68
16745.57 74
16746.79 67
16748.01 71
16749.24 64
16750.46 85
16751.68 70
16752.91 69
16754.13 73
16755.35 66
16756.58 73
16757.80 58
16759.03 66
16760.25 57
16761.47 53
16762.70 66
16763.92 67
16765.14 81
16766.37 69
16767.59 88
16768.82 65
16770.04 78
16771.27 68
16772.49 73
16773.71 68
16774.94 48
16776.16 64
16777.39 85
16778.61 60
16779.84 74
16781.06 60
16782.29 77
16783.51 76
16784.73 69
16785.96 56
16787.18 64
16788.41 89
16789.63 81
16790.86 65
16792.08 63
16793.31 71
16794.53 69
16795.76 65
16796.98 66
16798.21 72
16799.43 74
16800.66 73
16801.89 56
16803.11 67
16804.34 76
16805.56 63
16806.79 82
16808.01 83
16809.24 62
16810.46 65
16811.69 69
16812.91 67
16814.14 64
16815.37 65
16816.59 88
16817.82 64
16819.04 79
16820.27 67
16821.50 69
16822.72 59
16823.95 62
16825.17 71
16826.40 77
16827.63 87
16828.85 76
16830.08 67
16831.31 61
16832.53 75
16833.76 79
16834.99 80
16836.21 70
16837.44 75
16838.67 82
16839.89 79
16841.12 71
16842.35 55
16843.57 70
16844.80 82
16846.03 63
16847.25 73
16848.48 57
16849.71 82
16850.93 85
16852.16 71
16853.39 85
16854.62 68
16855.84 67
16857.07 68
16858.30 67
16859.53 48
16860.75 87
16861.98 75
16863.21 67
16864.44 76
16865.66 68
16866.89 67
16868.12 72
16869.35 75
16870.57 62
16871.80 74
16873.03 69
16874.26 75
16875.49 60
16876.71 84
16877.94 77
16879.17 52
16880.40 68
16881.63 82
16882.86 64
16884.08 77
16885.31 66
16886.54 81
16887.77 77
16889.00 52
16890.23 64
16891.45 64
16892.68 78
16893.91 69
16895.14 74
16896.37 87
16897.60 80
16898.83 79
16900.06 67
16901.29 64
16902.51 74
16903.74 87
16904.97 69
16906.20 69
16907.43 73
16908.66 76
16909.89 76
16911.12 71
16912.35 68
16913.58 52
16914.81 82
16916.04 85
16917.27 78
16918.50 60
16919.73 87
16920.95 88
16922.18 76
16923.41 71
16924.64 65
16925.87 84
16927.10 84
16928.33 78
16929.56 65
16930.79 92
16932.02 81
16933.25 69
16934.48 96
16935.71 73
16936.94 73
16938.18 74
16939.41 80
16940.64 65
16941.87 64
16943.10 53
16944.33 69
16945.56 74
16946.79 65
16948.02 74
16949.25 82
16950.48 91
16951.71 65
16952.94 61
16954.17 63
16955.40 74
16956.64 78
16957.87 77
16959.10 74
16960.33 72
16961.56 74
16962.79 74
16964.02 63
16965.25 70
16966.48 63
16967.72 84
16968.95 70
16970.18 76
16971.41 71
16972.64 93
16973.87 74
16975.11 52
16976.34 67
16977.57 62
16978.80 63
16980.03 63
16981.26 77
16982.50 80
16983.73 88
16984.96 86
16986.19 71
16987.42 67
16988.66 63
16989.89 58
16991.12 63
16992.35 80
16993.59 77
16994.82 68
16996.05 63
16997.28 72
16998.52 68
16999.75 62
17000.98 81
17002.21 66
17003.45 74
17004.68 67
17005.91 82
17007.14 62
17008.38 60
17009.61 83
17010.84 88
17012.08 101
17013.31 78
17014.54 62
17015.78 59
17017.01 76
17018.24 86
17019.47 64
17020.71 62
17021.94 66
17023.17 83
17024.41 82
17025.64 69
17026.88 72
17028.11 63
17029.34 84
17030.58 68
17031.81 78
17033.04 57
17034.28 78
17035.51 70
17036.75 68
17037.98 81
17039.21 61
17040.45 72
17041.68 69
17042.92 70
17044.15 67
17045.38 71
17046.62 76
17047.85 55
17049.09 66
17050.32 73
17051.56 77
17052.79 77
17054.02 74
17055.26 83
17056.49 67
17057.73 68
17058.96 93
17060.20 93
17061.43 69
17062.67 55
17063.90 81
17065.14 77
17066.37 69
17067.61 76
17068.84 61
17070.08 63
17071.31 81
17072.55 63
17073.78 65
17075.02 66
17076.25 55
17077.49 50
17078.72 73
17079.96 62
17081.20 62
17082.43 71
17083.67 79
17084.90 55
17086.14 57
17087.37 77
17088.61 76
17089.85 63
17091.08 82
17092.32 65
17093.55 62
17094.79 82
17096.03 43
17097.26 77
17098.50 71
17099.73 78
17100.97 76
17102.21 67
17103.44 59
17104.68 55
17105.92 75
17107.15 78
17108.39 52
17109.63 65
17110.86 54
17112.10 73
17113.34 64
17114.57 72
17115.81 85
17117.05 73
17118.28 65
17119.52 54
17120.76 70
17121.99 60
17123.23 72
17124.47 65
17125.70 62
17126.94 53
17128.18 63
17129.42 72
17130.65 73
17131.89 80
17133.13 67
17134.37 71
17135.60 61
17136.84 71
17138.08 60
17139.32 64
17140.55 65
17141.79 64
17143.03 70
17144.27 61
17145.50 58
17146.74 63
17147.98 60
17149.22 59
17150.46 48
17151.69 47
17152.93 72
17154.17 71
17155.41 62
17156.65 66
17157.89 68
17159.12 60
17160.36 60
17161.60 67
17162.84 58
17164.08 50
17165.32 56
17166.56 71
17167.79 74
17169.03 66
17170.27 49
17171.51 72
17172.75 69
17173.99 76
17175.23 60
17176.47 65
17177.70 49
17178.94 76
17180.18 66
17181.42 61
17182.66 68
17183.90 64
17185.14 69
17186.38 64
17187.62 55
17188.86 62
17190.10 71
17191.34 69
17192.58 58
17193.82 62
17195.06 67
17196.30 72
17197.54 61
17198.78 73
17200.01 64
17201.25 79
17202.49 75
17203.73 68
17204.97 67
17206.21 56
17207.45 79
17208.70 74
17209.94 60
17211.18 71
17212.42 61
17213.66 86
17214.90 67
17216.14 59
17217.38 63
17218.62 47
17219.86 79
17221.10 64
17222.34 63
17223.58 57
17224.82 73
17226.06 72
17227.30 76
17228.54 72
17229.78 67
17231.03 89
17232.27 77
17233.51 50
17234.75 53
17235.99 69
17237.23 62
17238.47 63
17239.71 74
17240.95 72
17242.20 64
17243.44 78
17244.68 62
17245.92 76
17247.16 62
17248.40 75
17249.65 67
17250.89 72
17252.13 66
17253.37 76
17254.61 71
17255.85 58
17257.10 63
17258.34 79
17259.58 65
17260.82 72
17262.06 64
17263.31 67
17264.55 64
17265.79 80
17267.03 69
17268.27 61
17269.52 85
17270.76 70
17272.00 74
17273.24 72
17274.49 71
17275.73 64
17276.97 78
17278.22 61
17279.46 72
17280.70 68
17281.94 62
17283.19 65
17284.43 88
17285.67 67
17286.91 59
17288.16 64
17289.40 69
17290.64 96
17291.89 73
17293.13 69
17294.37 62
17295.62 71
17296.86 63
17298.10 67
17299.35 50
17300.59 73
17301.83 83
17303.08 57
17304.32 42
17305.56 60
17306.81 63
17308.05 79
17309.30 73
17310.54 60
17311.78 55
17313.03 69
17314.27 76
17315.52 76
17316.76 52
17318.00 71
17319.25 87
17320.49 80
17321.74 58
17322.98 58
17324.23 70
17325.47 82
17326.71 65
17327.96 66
17329.20 65
17330.45 67
17331.69 76
17332.94 72
17334.18 59
17335.43 64
17336.67 54
17337.92 63
17339.16 60
17340.41 60
17341.65 73
17342.90 74
17344.14 61
17345.39 74
17346.63 64
17347.88 71
17349.12 60
17350.37 48
17351.61 56
17352.86 62
17354.10 59
17355.35 85
17356.59 75
17357.84 55
17359.08 69
17360.33 59
17361.58 62
17362.82 72
17364.07 50
17365.31 83
17366.56 56
17367.80 68
17369.05 61
17370.30 82
17371.54 74
17372.79 50
17374.03 66
17375.28 84
17376.53 64
17377.77 54
17379.02 60
17380.27 80
17381.51 55
17382.76 64
17384.01 66
17385.25 64
17386.50 55
17387.75 56
17388.99 59
17390.24 72
17391.49 63
17392.73 55
17393.98 82
17395.23 69
17396.47 54
17397.72 62
17398.97 61
17400.21 63
17401.46 54
17402.71 54
17403.96 65
17405.20 66
17406.45 52
17407.70 50
17408.94 55
17410.19 65
17411.44 61
17412.69 52
17413.93 52
17415.18 66
17416.43 44
17417.68 61
17418.93 55
17420.17 76
17421.42 55
17422.67 73
17423.92 50
17425.16 60
17426.41 63
17427.66 51
17428.91 73
17430.16 68
17431.41 80
17432.65 53
17433.90 61
17435.15 67
17436.40 71
17437.65 57
17438.90 54
17440.14 47
17441.39 59
17442.64 56
17443.89 65
17445.14 67
17446.39 45
17447.64 46
17448.88 65
17450.13 71
17451.38 58
17452.63 64
17453.88 59
17455.13 59
17456.38 47
17457.63 62
17458.88 55
17460.13 67
17461.38 64
17462.62 58
17463.87 61
17465.12 61
17466.37 57
17467.62 62
17468.87 59
17470.12 51
17471.37 57
17472.62 60
17473.87 59
17475.12 46
17476.37 68
17477.62 64
17478.87 60
17480.12 65
17481.37 67
17482.62 77
17483.87 63
17485.12 59
17486.37 59
17487.62 78
17488.87 52
17490.12 69
17491.37 54
17492.62 69
17493.87 79
17495.12 67
17496.37 68
17497.62 53
17498.87 55
17500.12 60
17501.38 66
17502.63 75
17503.88 57
17505.13 71
17506.38 60
17507.63 58
17508.88 60
17510.13 66
17511.38 67
17512.63 57
17513.89 80
17515.14 53
17516.39 74
17517.64 62
17518.89 62
17520.14 66
17521.39 60
17522.64 64
17523.90 62
17525.15 73
17526.40 52
17527.65 66
17528.90 63
17530.15 80
17531.41 79
17532.66 67
17533.91 67
17535.16 76
17536.41 44
17537.67 63
17538.92 55
17540.17 63
17541.42 69
17542.67 71
17543.93 76
17545.18 76
17546.43 73
17547.68 59
17548.94 50
17550.19 66
17551.44 85
17552.69 66
17553.95 59
17555.20 58
17556.45 74
17557.70 67
17558.96 67
17560.21 45
17561.46 73
17562.72 61
17563.97 69
17565.22 70
17566.47 60
17567.73 63
17568.98 66
17570.23 82
17571.49 63
17572.74 56
17573.99 80
17575.25 82
17576.50 78
17577.75 71
17579.01 64
17580.26 70
17581.51 65
17582.77 64
17584.02 60
17585.28 65
17586.53 75
17587.78 73
17589.04 76
17590.29 50
17591.54 78
17592.80 69
17594.05 59
17595.31 58
17596.56 54
17597.81 51
17599.07 63
17600.32 74
17601.58 56
17602.83 69
17604.09 63
17605.34 70
17606.60 56
17607.85 64
17609.10 51
17610.36 57
17611.61 59
17612.87 68
17614.12 63
17615.38 74
17616.63 55
17617.89 75
17619.14 45
17620.40 57
17621.65 78
17622.91 75
17624.16 69
17625.42 50
17626.67 66
17627.93 61
17629.18 60
17630.44 57
17631.69 62
17632.95 62
17634.21 63
17635.46 58
17636.72 61
17637.97 57
17639.23 60
17640.48 59
17641.74 72
17642.99 65
17644.25 62
17645.51 64
17646.76 70
17648.02 76
17649.27 54
17650.53 67
17651.79 67
17653.04 72
17654.30 63
17655.55 60
17656.81 67
17658.07 76
17659.32 71
17660.58 81
17661.84 46
17663.09 74
17664.35 74
17665.61 58
17666.86 68
17668.12 55
17669.38 65
17670.63 43
17671.89 70
17673.15 59
17674.40 59
17675.66 56
17676.92 61
17678.17 61
17679.43 69
17680.69 63
17681.95 70
17683.20 69
17684.46 53
17685.72 71
17686.98 50
17688.23 64
17689.49 55
17690.75 62
17692.01 54
17693.26 81
17694.52 74
17695.78 61
17697.04 41
17698.29 58
17699.55 61
17700.81 52
17702.07 61
17703.32 49
17704.58 60
17705.84 66
17707.10 66
17708.36 50
17709.62 67
17710.87 45
17712.13 56
17713.39 38
17714.65 54
17715.91 52
17717.17 69
17718.42 59
17719.68 58
17720.94 52
17722.20 58
17723.46 72
17724.72 57
17725.98 65
17727.23 48
17728.49 74
17729.75 69
17731.01 58
17732.27 46
17733.53 55
17734.79 53
17736.05 45
17737.31 58
17738.57 63
17739.82 56
17741.08 71
17742.34 67
17743.60 58
17744.86 54
17746.12 66
17747.38 63
17748.64 63
17749.90 65
17751.16 57
17752.42 59
17753.68 58
17754.94 62
17756.20 43
17757.46 69
17758.72 54
17759.98 54
17761.24 67
17762.50 57
17763.76 68
17765.02 50
17766.28 65
17767.54 53
17768.80 73
17770.06 67
17771.32 68
17772.58 45
17773.84 80
17775.10 65
17776.36 55
17777.62 67
17778.88 55
17780.14 52
17781.40 56
17782.67 67
17783.93 57
17785.19 56
17786.45 41
17787.71 77
17788.97 56
17790.23 65
17791.49 51
17792.75 59
17794.01 57
17795.28 61
17796.54 61
17797.80 57
17799.06 67
17800.32 65
17801.58 55
17802.84 55
17804.11 55
17805.37 58
17806.63 63
17807.89 63
17809.15 60
17810.41 63
17811.68 68
17812.94 66
17814.20 55
17815.46 51
17816.72 56
17817.99 53
17819.25 62
17820.51 58
17821.77 60
17823.03 68
17824.30 64
17825.56 57
17826.82 52
17828.08 58
17829.35 61
17830.61 73
17831.87 53
17833.13 59
17834.40 55
17835.66 51
17836.92 70
17838.18 59
17839.45 71
17840.71 60
17841.97 57
17843.24 49
17844.50 57
17845.76 62
17847.02 86
17848.29 55
17849.55 74
17850.81 55
17852.08 67
17853.34 67
17854.60 62
17855.87 53
17857.13 55
17858.39 82
17859.66 60
17860.92 59
17862.18 58
17863.45 65
17864.71 67
17865.98 66
17867.24 55
17868.50 65
17869.77 75
17871.03 78
17872.30 73
17873.56 58
17874.82 58
17876.09 76
17877.35 56
17878.62 51
17879.88 55
17881.14 65
17882.41 63
17883.67 64
17884.94 69
17886.20 58
17887.47 62
17888.73 74
17890.00 56
17891.26 62
17892.52 57
17893.79 74
17895.05 57
17896.32 52
17897.58 60
17898.85 51
17900.11 66
17901.38 52
17902.64 53
17903.91 71
17905.17 61
17906.44 59
17907.70 55
17908.97 68
17910.23 54
17911.50 68
17912.77 70
17914.03 63
17915.30 59
17916.56 64
17917.83 55
17919.09 54
17920.36 48
17921.62 58
17922.89 56
17924.16 52
17925.42 73
17926.69 58
17927.95 43
17929.22 51
17930.49 68
17931.75 50
17933.02 57
17934.28 71
17935.55 58
17936.82 51
17938.08 65
17939.35 52
17940.62 64
17941.88 64
17943.15 47
17944.42 61
17945.68 55
17946.95 48
17948.22 58
17949.48 75
17950.75 51
17952.02 53
17953.28 67
17954.55 63
17955.82 52
17957.08 72
17958.35 53
17959.62 54
17960.88 69
17962.15 61
17963.42 69
17964.69 56
17965.95 69
17967.22 53
17968.49 52
17969.76 62
17971.02 58
17972.29 56
17973.56 58
17974.83 52
17976.09 51
17977.36 63
17978.63 57
17979.90 72
17981.16 59
17982.43 58
17983.70 50
17984.97 55
17986.24 56
17987.50 63
17988.77 54
17990.04 59
17991.31 60
17992.58 60
17993.84 49
17995.11 62
17996.38 60
17997.65 58
17998.92 59
18000.19 52
18001.46 76
18002.72 72
18003.99 68
18005.26 64
18006.53 59
18007.80 66
18009.07 74
18010.34 45
18011.61 53
18012.87 57
18014.14 50
18015.41 57
18016.68 54
18017.95 45
18019.22 47
18020.49 58
18021.76 50
18023.03 45
18024.30 51
18025.57 61
18026.84 47
18028.11 42
18029.37 52
18030.64 79
18031.91 59
18033.18 56
18034.45 47
18035.72 52
18036.99 63
18038.26 65
18039.53 50
18040.80 53
18042.07 53
18043.34 54
18044.61 45
18045.88 45
18047.15 48
18048.42 70
18049.69 67
18050.96 47
18052.23 52
18053.50 48
18054.77 72
18056.05 51
18057.32 55
18058.59 52
18059.86 61
18061.13 63
18062.40 58
18063.67 52
18064.94 53
18066.21 64
18067.48 50
18068.75 67
18070.02 46
18071.29 45
18072.57 63
18073.84 69
18075.11 66
18076.38 55
18077.65 66
18078.92 76
18080.19 65
18081.46 51
18082.74 57
18084.01 49
18085.28 81
18086.55 66
18087.82 56
18089.09 44
18090.37 64
18091.64 56
18092.91 67
18094.18 38
18095.45 65
18096.72 68
18098.00 53
18099.27 61
18100.54 53
18101.81 54
18103.08 51
18104.36 47
18105.63 75
18106.90 58
18108.17 70
18109.45 72
18110.72 56
18111.99 54
18113.26 70
18114.54 71
18115.81 67
18117.08 57
18118.35 58
18119.63 57
18120.90 63
18122.17 72
18123.44 64
18124.72 53
18125.99 58
18127.26 63
18128.54 79
18129.81 67
18131.08 69
18132.36 63
18133.63 72
18134.90 54
18136.18 57
18137.45 50
18138.72 75
18140.00 66
18141.27 57
18142.54 66
18143.82 55
18145.09 65
18146.36 59
18147.64 64
18148.91 87
18150.19 73
18151.46 64
18152.73 77
18154.01 50
18155.28 60
18156.55 63
18157.83 56
18159.10 66
18160.38 57
18161.65 64
18162.93 50
18164.20 62
18165.47 59
18166.75 74
18168.02 75
18169.30 50
18170.57 60
18171.85 79
18173.12 68
18174.40 60
18175.67 56
18176.95 62
18178.22 72
18179.50 60
18180.77 54
18182.04 56
18183.32 62
18184.59 61
18185.87 74
18187.15 52
18188.42 63
18189.70 60
18190.97 56
18192.25 58
18193.52 62
18194.80 56
18196.07 58
18197.35 46
18198.62 45
18199.90 53
18201.17 57
18202.45 71
18203.73 62
18205.00 60
18206.28 59
18207.55 59
18208.83 49
18210.10 55
18211.38 60
18212.66 53
18213.93 51
18215.21 44
18216.48 66
18217.76 66
18219.04 73
18220.31 73
18221.59 62
18222.87 50
18224.14 69
18225.42 44
18226.70 74
18227.97 55
18229.25 69
18230.53 64
18231.80 59
18233.08 39
18234.36 54
18235.63 75
18236.91 60
18238.19 59
18239.46 51
18240.74 61
18242.02 60
18243.29 66
18244.57 62
18245.85 53
18247.13 60
18248.40 69
18249.68 62
18250.96 59
18252.24 66
18253.51 67
18254.79 59
18256.07 45
18257.35 56
18258.62 57
18259.90 83
18261.18 49
18262.46 64
18263.73 41
18265.01 61
18266.29 66
18267.57 57
18268.85 56
18270.12 62
18271.40 69
18272.68 47
18273.96 48
18275.24 51
18276.51 52
18277.79 52
18279.07 45
18280.35 53
18281.63 58
18282.91 56
18284.18 56
18285.46 45
18286.74 61
18288.02 57
18289.30 72
18290.58 58
18291.86 47
18293.14 54
18294.41 37
18295.69 65
18296.97 49
18298.25 63
18299.53 57
18300.81 72
18302.09 56
18303.37 50
18304.65 57
18305.93 51
18307.21 53
18308.49 55
18309.76 55
18311.04 70
18312.32 61
18313.60 72
18314.88 49
18316.16 53
18317.44 62
18318.72 48
18320.00 54
18321.28 52
18322.56 45
18323.84 46
18325.12 63
18326.40 49
18327.68 45
18328.96 56
18330.24 62
18331.52 55
18332.80 55
18334.08 49
18335.36 52
18336.64 55
18337.92 55
18339.20 61
18340.48 68
18341.76 44
18343.05 46
18344.33 62
18345.61 52
18346.89 60
18348.17 52
18349.45 51
18350.73 57
18352.01 65
18353.29 49
18354.57 44
18355.85 61
18357.13 53
18358.42 56
18359.70 46
18360.98 64
18362.26 52
18363.54 66
18364.82 58
18366.10 55
18367.38 59
18368.67 57
18369.95 45
18371.23 47
18372.51 56
18373.79 47
18375.07 48
18376.36 53
18377.64 49
18378.92 55
18380.20 47
18381.48 60
18382.77 68
18384.05 64
18385.33 54
18386.61 54
18387.89 41
18389.18 50
18390.46 56
18391.74 56
18393.02 56
18394.31 60
18395.59 58
18396.87 53
18398.15 52
18399.44 54
18400.72 47
18402.00 74
18403.28 62
18404.57 61
18405.85 44
18407.13 47
18408.41 52
18409.70 51
18410.98 60
18412.26 49
18413.55 53
18414.83 65
18416.11 55
18417.40 81
18418.68 50
18419.96 59
18421.25 68
18422.53 60
18423.81 55
18425.10 40
18426.38 66
18427.66 62
18428.95 58
18430.23 50
18431.51 54
18432.80 48
18434.08 66
18435.37 58
18436.65 48
18437.93 51
18439.22 53
18440.50 59
18441.79 54
18443.07 46
18444.35 58
18445.64 67
18446.92 60
18448.21 64
18449.49 54
18450.78 60
18452.06 51
18453.34 64
18454.63 51
18455.91 46
18457.20 63
18458.48 55
18459.77 57
18461.05 60
18462.34 47
18463.62 53
18464.91 50
18466.19 68
18467.48 51
18468.76 61
18470.05 66
18471.33 60
18472.62 53
18473.90 50
18475.19 65
18476.47 51
18477.76 52
18479.04 51
18480.33 50
18481.61 49
18482.90 50
18484.18 52
18485.47 53
18486.76 48
18488.04 49
18489.33 63
18490.61 42
18491.90 67
18493.18 54
18494.47 57
18495.76 43
18497.04 43
18498.33 54
18499.61 44
18500.90 56
18502.19 47
18503.47 50
18504.76 55
18506.05 34
18507.33 45
18508.62 56
18509.90 60
18511.19 50
18512.48 66
18513.76 51
18515.05 47
18516.34 43
18517.62 62
18518.91 66
18520.20 50
18521.48 37
18522.77 46
18524.06 49
18525.35 62
18526.63 51
18527.92 63
18529.21 52
18530.49 50
18531.78 56
18533.07 47
18534.36 50
18535.64 45
18536.93 62
18538.22 58
18539.50 53
18540.79 48
18542.08 46
18543.37 50
18544.66 57
18545.94 59
18547.23 56
18548.52 61
18549.81 55
18551.09 59
18552.38 60
18553.67 50
18554.96 50
18556.25 68
18557.53 61
18558.82 59
18560.11 54
18561.40 55
18562.69 48
18563.98 66
18565.26 59
18566.55 55
18567.84 63
18569.13 59
18570.42 53
18571.71 59
18572.99 61
18574.28 47
18575.57 57
18576.86 70
18578.15 62
18579.44 52
18580.73 63
18582.02 58
18583.31 60
18584.59 67
18585.88 51
18587.17 54
18588.46 61
18589.75 73
18591.04 39
18592.33 45
18593.62 42
18594.91 76
18596.20 66
18597.49 46
18598.78 51
18600.07 51
18601.36 68
18602.65 49
18603.94 38
18605.23 59
18606.52 71
18607.81 57
18609.09 47
18610.38 54
18611.67 57
18612.96 63
18614.25 76
18615.55 56
18616.84 54
18618.13 51
18619.42 65
18620.71 57
18622.00 47
18623.29 49
18624.58 47
18625.87 54
18627.16 38
18628.45 42
18629.74 44
18631.03 54
18632.32 46
18633.61 47
18634.90 60
18636.19 66
18637.48 83
18638.77 59
18640.07 48
18641.36 58
18642.65 64
18643.94 61
18645.23 67
18646.52 58
18647.81 55
18649.10 68
18650.40 72
18651.69 55
18652.98 56
18654.27 63
18655.56 65
18656.85 45
18658.14 52
18659.44 54
18660.73 69
18662.02 72
18663.31 82
18664.60 45
18665.89 44
18667.19 69
18668.48 60
18669.77 56
18671.06 53
18672.35 61
18673.65 70
18674.94 59
18676.23 49
18677.52 52
18678.82 57
18680.11 53
18681.40 65
18682.69 51
18683.99 57
18685.28 62
18686.57 66
18687.86 51
18689.16 56
18690.45 68
18691.74 70
18693.03 63
18694.33 54
18695.62 46
18696.91 68
18698.21 68
18699.50 43
18700.79 52
18702.09 74
18703.38 62
18704.67 50
18705.97 61
18707.26 44
18708.55 60
18709.85 56
18711.14 76
18712.43 63
18713.73 47
18715.02 64
18716.31 77
18717.61 52
18718.90 51
18720.19 60
18721.49 61
18722.78 58
18724.08 55
18725.37 45
18726.66 56
18727.96 57
18729.25 51
18730.55 60
18731.84 58
18733.13 55
18734.43 50
18735.72 60
18737.02 47
18738.31 54
18739.61 50
18740.90 70
18742.19 59
18743.49 71
18744.78 57
18746.08 62
18747.37 59
18748.67 66
18749.96 57
18751.26 59
18752.55 55
18753.85 53
18755.14 80
18756.44 56
18757.73 46
18759.03 48
18760.32 72
18761.62 70
18762.91 50
18764.21 59
18765.50 51
18766.80 56
18768.09 55
18769.39 54
18770.69 47
18771.98 55
18773.28 48
18774.57 55
18775.87 51
18777.16 52
18778.46 49
18779.76 65
18781.05 43
18782.35 45
18783.64 62
18784.94 51
18786.24 57
18787.53 44
18788.83 50
18790.12 59
18791.42 51
18792.72 41
18794.01 57
18795.31 42
18796.61 49
18797.90 60
18799.20 59
18800.49 46
18801.79 59
18803.09 55
18804.38 60
18805.68 59
18806.98 54
18808.28 71
18809.57 65
18810.87 60
18812.17 53
18813.46 61
18814.76 50
18816.06 48
18817.35 51
18818.65 59
18819.95 47
18821.25 49
18822.54 60
18823.84 59
18825.14 46
18826.44 43
18827.73 68
18829.03 67
18830.33 43
18831.63 55
18832.92 50
18834.22 57
18835.52 61
18836.82 66
18838.11 49
18839.41 57
18840.71 56
18842.01 50
18843.31 46
18844.60 41
18845.90 52
18847.20 55
18848.50 61
18849.80 56
18851.10 35
18852.39 62
18853.69 53
18854.99 43
18856.29 49
18857.59 62
18858.89 62
18860.18 55
18861.48 68
18862.78 47
18864.08 51
18865.38 54
18866.68 56
18867.98 44
18869.28 43
18870.58 53
18871.87 60
18873.17 58
18874.47 51
18875.77 54
18877.07 60
18878.37 57
18879.67 51
18880.97 67
18882.27 46
18883.57 52
18884.87 45
18886.17 47
18887.47 51
18888.77 47
18890.07 56
18891.36 59
18892.66 61
18893.96 43
18895.26 62
18896.56 69
18897.86 39
18899.16 49
18900.46 68
18901.76 64
18903.06 50
18904.36 48
18905.66 63
18906.96 55
18908.27 49
18909.57 41
18910.87 48
18912.17 43
18913.47 56
18914.77 70
18916.07 62
18917.37 28
18918.67 64
18919.97 54
18921.27 38
18922.57 50
18923.87 55
18925.17 47
18926.47 58
18927.77 50
18929.08 51
18930.38 54
18931.68 47
18932.98 49
18934.28 60
18935.58 48
18936.88 68
18938.18 62
18939.49 67
18940.79 57
18942.09 52
18943.39 48
18944.69 67
18945.99 49
18947.29 53
18948.60 52
18949.90 60
18951.20 55
18952.50 41
18953.80 57
18955.11 56
18956.41 47
18957.71 56
18959.01 60
18960.31 64
18961.62 44
18962.92 64
18964.22 46
18965.52 64
18966.82 56
18968.13 47
18969.43 62
18970.73 48
18972.03 61
18973.34 42
18974.64 57
18975.94 46
18977.24 56
18978.55 46
18979.85 48
18981.15 51
18982.46 48
18983.76 58
18985.06 44
18986.36 54
18987.67 59
18988.97 54
18990.27 40
18991.58 47
18992.88 58
18994.18 53
18995.49 57
18996.79 43
18998.09 46
18999.40 44
19000.70 63
19002.00 47
19003.31 43
19004.61 58
19005.91 54
19007.22 57
19008.52 54
19009.83 41
19011.13 66
19012.43 67
19013.74 55
19015.04 50
19016.34 55
19017.65 76
19018.95 62
19020.26 45
19021.56 46
19022.87 52
19024.17 68
19025.47 66
19026.78 51
19028.08 44
19029.39 55
19030.69 63
19032.00 73
19033.30 43
19034.61 46
19035.91 57
19037.22 65
19038.52 49
19039.82 40
19041.13 52
19042.43 48
19043.74 71
19045.04 69
19046.35 52
19047.65 60
19048.96 56
19050.26 64
19051.57 59
19052.88 47
19054.18 54
19055.49 61
19056.79 48
19058.10 47
19059.40 36
19060.71 70
19062.01 57
19063.32 65
19064.62 65
19065.93 57
19067.24 52
19068.54 51
19069.85 68
19071.15 59
19072.46 52
19073.77 52
19075.07 49
19076.38 58
19077.68 50
19078.99 43
19080.30 58
19081.60 59
19082.91 62
19084.22 55
19085.52 47
19086.83 58
19088.13 49
19089.44 56
19090.75 50
19092.05 68
19093.36 52
19094.67 50
19095.97 51
19097.28 69
19098.59 43
19099.90 62
19101.20 46
19102.51 57
19103.82 63
19105.12 48
19106.43 45
19107.74 58
19109.04 68
19110.35 47
19111.66 49
19112.97 49
19114.27 43
19115.58 50
19116.89 59
19118.20 38
19119.50 52
19120.81 59
19122.12 55
19123.43 40
19124.73 47
19126.04 61
19127.35 59
19128.66 59
19129.97 37
19131.27 52
19132.58 57
19133.89 55
19135.20 56
19136.51 37
19137.81 45
19139.12 69
19140.43 58
19141.74 66
19143.05 55
19144.36 55
19145.66 77
19146.97 52
19148.28 61
19149.59 62
19150.90 61
19152.21 40
19153.52 59
19154.83 35
19156.13 58
19157.44 45
19158.75 58
19160.06 49
19161.37 46
19162.68 58
19163.99 68
19165.30 68
19166.61 52
19167.92 63
19169.22 47
19170.53 59
19171.84 48
19173.15 50
19174.46 48
19175.77 57
19177.08 42
19178.39 62
19179.70 43
19181.01 48
19182.32 56
19183.63 45
19184.94 53
19186.25 40
19187.56 62
19188.87 56
19190.18 59
19191.49 62
19192.80 42
19194.11 56
19195.42 49
19196.73 43
19198.04 48
19199.35 40
19200.66 45
19201.97 57
19203.28 57
19204.59 47
19205.90 38
19207.21 56
19208.52 50
19209.83 63
19211.14 55
19212.46 41
19213.77 47
19215.08 49
19216.39 39
19217.70 48
19219.01 44
19220.32 51
19221.63 63
19222.94 58
19224.25 40
19225.57 42
19226.88 41
19228.19 45
19229.50 58
19230.81 63
19232.12 51
19233.43 39
19234.75 63
19236.06 57
19237.37 57
19238.68 48
19239.99 37
19241.30 51
19242.62 45
19243.93 53
19245.24 50
19246.55 58
19247.86 42
19249.18 71
19250.49 61
19251.80 46
19253.11 44
19254.42 58
19255.74 43
19257.05 55
19258.36 44
19259.67 57
19260.99 68
19262.30 55
19263.61 48
19264.92 46
19266.24 45
19267.55 58
19268.86 58
19270.17 42
19271.49 42
19272.80 48
19274.11 60
19275.42 43
19276.74 76
19278.05 58
19279.36 63
19280.68 58
19281.99 62
19283.30 42
19284.62 54
19285.93 67
19287.24 54
19288.56 49
19289.87 41
19291.18 56
19292.50 56
19293.81 50
19295.12 43
19296.44 48
19297.75 43
19299.06 56
19300.38 64
19301.69 50
19303.01 45
19304.32 65
19305.63 53
19306.95 58
19308.26 44
19309.58 47
19310.89 44
19312.20 47
19313.52 67
19314.83 49
19316.15 55
19317.46 43
19318.78 52
19320.09 55
19321.41 50
19322.72 45
19324.03 60
19325.35 63
19326.66 48
19327.98 53
19329.29 51
19330.61 40
19331.92 51
19333.24 65
19334.55 65
19335.87 51
19337.18 58
19338.50 58
19339.81 54
19341.13 46
19342.44 60
19343.76 64
19345.07 50
19346.39 55
19347.70 53
19349.02 60
19350.34 56
19351.65 47
19352.97 49
19354.28 49
19355.60 46
19356.91 64
19358.23 58
19359.54 50
19360.86 49
19362.18 44
19363.49 53
19364.81 50
19366.12 58
19367.44 45
19368.76 47
19370.07 47
19371.39 49
19372.71 68
19374.02 46
19375.34 57
19376.65 52
19377.97 61
19379.29 60
19380.60 68
19381.92 51
19383.24 56
19384.55 54
19385.87 70
19387.19 41
19388.50 40
19389.82 47
19391.14 39
19392.45 57
19393.77 42
19395.09 48
19396.41 53
19397.72 60
19399.04 56
19400.36 50
19401.67 59
19402.99 57
19404.31 58
19405.63 39
19406.94 52
19408.26 45
19409.58 46
19410.90 38
19412.21 68
19413.53 49
19414.85 43
19416.17 55
19417.48 58
19418.80 57
19420.12 51
19421.44 54
19422.76 56
19424.07 54
19425.39 55
19426.71 43
19428.03 58
19429.35 45
19430.66 51
19431.98 64
19433.30 60
19434.62 43
19435.94 45
19437.26 54
19438.57 51
19439.89 55
19441.21 46
19442.53 55
19443.85 59
19445.17 51
19446.49 47
19447.81 54
19449.12 40
19450.44 48
19451.76 52
19453.08 44
19454.40 53
19455.72 52
19457.04 55
19458.36 43
19459.68 55
19461.00 46
19462.32 49
19463.63 51
19464.95 47
19466.27 50
19467.59 44
19468.91 43
19470.23 45
19471.55 63
19472.87 61
19474.19 53
19475.51 65
19476.83 47
19478.15 50
19479.47 39
19480.79 55
19482.11 43
19483.43 40
19484.75 51
19486.07 42
19487.39 47
19488.71 47
19490.03 47
19491.35 52
19492.67 50
19493.99 57
19495.31 47
19496.63 51
19497.95 49
19499.27 61
19500.59 49
19501.91 51
19503.24 52
19504.56 56
19505.88 53
19507.20 70
19508.52 40
19509.84 48
19511.16 72
19512.48 48
19513.80 43
19515.12 59
19516.44 57
19517.77 49
19519.09 55
19520.41 43
19521.73 50
19523.05 48
19524.37 44
19525.69 49
19527.02 57
19528.34 46
19529.66 56
19530.98 67
19532.30 54
19533.62 29
19534.95 51
19536.27 56
19537.59 35
19538.91 50
19540.23 48
19541.56 51
19542.88 50
19544.20 46
19545.52 39
19546.84 69
19548.17 69
19549.49 56
19550.81 44
19552.13 40
19553.46 40
19554.78 63
19556.10 50
19557.42 49
19558.75 55
19560.07 65
19561.39 46
19562.71 49
19564.04 54
19565.36 52
19566.68 56
19568.00 41
19569.33 43
19570.65 43
19571.97 45
19573.30 46
19574.62 58
19575.94 39
19577.27 41
19578.59 51
19579.91 43
19581.24 54
19582.56 50
19583.88 66
19585.21 52
19586.53 57
19587.85 47
19589.18 47
19590.50 61
19591.82 59
19593.15 36
19594.47 43
19595.80 51
19597.12 43
19598.44 42
19599.77 53
19601.09 38
19602.42 47
19603.74 34
19605.06 42
19606.39 55
19607.71 42
19609.04 57
19610.36 51
19611.69 35
19613.01 44
19614.33 57
19615.66 39
19616.98 46
19618.31 50
19619.63 60
19620.96 42
19622.28 52
19623.61 63
19624.93 45
19626.26 47
19627.58 50
19628.91 58
19630.23 47
19631.56 38
19632.88 46
19634.21 55
19635.53 41
19636.86 34
19638.18 48
19639.51 52
19640.83 38
19642.16 45
19643.48 52
19644.81 46
19646.14 57
19647.46 43
19648.79 61
19650.11 61
19651.44 52
19652.76 36
19654.09 57
19655.42 47
19656.74 50
19658.07 48
19659.39 52
19660.72 45
19662.05 43
19663.37 67
19664.70 56
19666.02 64
19667.35 57
19668.68 62
19670.00 45
19671.33 47
19672.66 41
19673.98 55
19675.31 42
19676.64 42
19677.96 53
19679.29 56
19680.62 45
19681.94 58
19683.27 59
19684.60 69
19685.92 38
19687.25 45
19688.58 52
19689.90 66
19691.23 56
19692.56 37
19693.88 54
19695.21 49
19696.54 61
19697.87 37
19699.19 46
19700.52 39
19701.85 58
19703.18 56
19704.50 45
19705.83 43
19707.16 48
19708.49 51
19709.81 44
19711.14 42
19712.47 51
19713.80 58
19715.13 52
19716.45 51
19717.78 42
19719.11 51
19720.44 44
19721.77 47
19723.09 37
19724.42 52
19725.75 40
19727.08 64
19728.41 47
19729.74 48
19731.06 43
19732.39 45
19733.72 55
19735.05 51
19736.38 41
19737.71 50
19739.04 48
19740.36 49
19741.69 50
19743.02 42
19744.35 44
19745.68 37
19747.01 36
19748.34 45
19749.67 47
19751.00 58
19752.32 46
19753.65 45
19754.98 40
19756.31 52
19757.64 46
19758.97 52
19760.30 51
19761.63 61
19762.96 59
19764.29 58
19765.62 53
19766.95 49
19768.28 58
19769.61 48
19770.94 56
19772.27 60
19773.60 44
19774.93 52
19776.26 49
19777.59 38
19778.92 54
19780.25 53
19781.58 70
19782.91 47
19784.24 50
19785.57 41
19786.90 47
19788.23 41
19789.56 45
19790.89 52
19792.22 53
19793.55 52
19794.88 44
19796.21 54
19797.54 57
19798.87 54
19800.20 41
19801.53 59
19802.87 58
19804.20 78
19805.53 45
19806.86 54
19808.19 53
19809.52 50
19810.85 54
19812.18 53
19813.51 51
19814.85 56
19816.18 69
19817.51 50
19818.84 47
19820.17 41
19821.50 49
19822.83 62
19824.17 63
19825.50 53
19826.83 53
19828.16 46
19829.49 53
19830.82 42
19832.16 58
19833.49 47
19834.82 50
19836.15 38
19837.48 56
19838.82 65
19840.15 47
19841.48 54
19842.81 45
19844.14 52
19845.48 51
19846.81 58
19848.14 49
19849.47 38
19850.81 54
19852.14 55
19853.47 46
19854.80 43
19856.14 53
19857.47 53
19858.80 59
19860.14 49
19861.47 43
19862.80 42
19864.13 58
19865.47 49
19866.80 51
19868.13 40
19869.47 48
19870.80 58
19872.13 55
19873.47 45
19874.80 57
19876.13 54
19877.47 49
19878.80 56
19880.13 37
19881.47 51
19882.80 54
19884.13 47
19885.47 49
19886.80 45
19888.13 62
19889.47 61
19890.80 40
19892.14 56
19893.47 48
19894.80 58
19896.14 61
19897.47 55
19898.81 42
19900.14 43
19901.47 48
19902.81 44
19904.14 56
19905.48 47
19906.81 64
19908.15 53
19909.48 51
19910.81 51
19912.15 47
19913.48 52
19914.82 61
19916.15 41
19917.49 41
19918.82 49
19920.16 58
19921.49 50
19922.83 41
19924.16 52
19925.50 51
19926.83 50
19928.17 47
19929.50 57
19930.84 42
19932.17 54
19933.51 35
19934.84 48
19936.18 45
19937.51 53
19938.85 64
19940.18 34
19941.52 53
19942.86 47
19944.19 58
19945.53 52
19946.86 50
19948.20 54
19949.53 56
19950.87 65
19952.21 51
19953.54 32
19954.88 59
19956.21 40
19957.55 48
19958.89 63
19960.22 47
19961.56 57
19962.90 45
19964.23 59
19965.57 46
19966.90 58
19968.24 38
19969.58 52
19970.91 49
19972.25 55
19973.59 45
19974.92 53
19976.26 59
19977.60 38
19978.93 45
19980.27 41
19981.61 46
19982.94 52
19984.28 48
19985.62 46
19986.96 50
19988.29 47
19989.63 46
19990.97 43
19992.30 55
19993.64 38
19994.98 47
19996.32 44
19997.65 39
19998.99 50
20000.33 43
20001.67 45
20003.00 58
20004.34 40
20005.68 46
20007.02 54
20008.35 58
20009.69 43
20011.03 53
20012.37 68
20013.71 61
20015.04 45
20016.38 44
20017.72 46
20019.06 49
20020.40 50
20021.73 55
20023.07 58
20024.41 52
20025.75 55
20027.09 70
20028.43 43
20029.77 42
20031.10 37
20032.44 51
20033.78 48
20035.12 51
20036.46 48
20037.80 50
20039.14 59
20040.47 45
20041.81 53
20043.15 54
20044.49 45
20045.83 48
20047.17 62
20048.51 51
20049.85 53
20051.19 48
20052.53 52
20053.87 52
20055.21 48
20056.54 35
20057.88 58
20059.22 51
20060.56 54
20061.90 53
20063.24 61
20064.58 48
20065.92 53
20067.26 59
20068.60 54
20069.94 49
20071.28 71
20072.62 47
20073.96 47
20075.30 53
20076.64 61
20077.98 64
20079.32 50
20080.66 54
20082.00 49
20083.34 46
20084.68 45
20086.02 46
20087.36 43
20088.70 51
20090.04 41
20091.38 34
20092.73 63
20094.07 50
20095.41 48
20096.75 52
20098.09 57
20099.43 48
20100.77 47
20102.11 43
20103.45 64
20104.79 48
20106.13 46
20107.48 57
20108.82 45
20110.16 45
20111.50 59
20112.84 49
20114.18 41
20115.52 46
20116.86 40
20118.21 51
20119.55 49
20120.89 42
20122.23 57
20123.57 44
20124.91 38
20126.26 44
20127.60 41
20128.94 51
20130.28 51
20131.62 40
20132.96 46
20134.31 43
20135.65 43
