# Supplementary material for: MALDI-TOF MS typing enables the classification of brewing yeasts of the genus Saccharomyces to major beer styles
Source: PLoS One. 2017 Aug 9;12(8):e0181694. doi: 10.1371/journal.pone.0181694 (PMC5549903; doi:10.1371/journal.pone.0181694)
Supplement: S14 File — The directory includes 90 raw files and was zipped to “.zip”; the folder has three strains with 30 spectra per strain; S1 Text explains the raw files with an example and Table 1 represents the yeast strains used within the experiment. (ZIP) [file pone.0181694.s017.zip › 40-42/30636-508-OG-Ale-Ale-YPG-18h-E-E_2015-10-11__0_E9_1.dat]

2000.04 5384
2000.46 5496
2000.88 5629
2001.30 5395
2001.72 5104
2002.14 5543
2002.57 5745
2002.99 5718
2003.41 5931
2003.83 5725
2004.25 5644
2004.67 5481
2005.10 5418
2005.52 5496
2005.94 5476
2006.36 5294
2006.78 5503
2007.21 5606
2007.63 5664
2008.05 5880
2008.47 5854
2008.89 6176
2009.32 5914
2009.74 5938
2010.16 5910
2010.58 5933
2011.01 5969
2011.43 5940
2011.85 5812
2012.27 5605
2012.70 5536
2013.12 5604
2013.54 5517
2013.96 5270
2014.39 5196
2014.81 5094
2015.23 5176
2015.66 5176
2016.08 5061
2016.50 5213
2016.93 5193
2017.35 5356
2017.77 5098
2018.19 5299
2018.62 5391
2019.04 5315
2019.46 5693
2019.89 5581
2020.31 5451
2020.73 5600
2021.16 5500
2021.58 5819
2022.01 5669
2022.43 5518
2022.85 5371
2023.28 5375
2023.70 5279
2024.12 5145
2024.55 5326
2024.97 5213
2025.40 5200
2025.82 5128
2026.24 5305
2026.67 5267
2027.09 5284
2027.52 5242
2027.94 5179
2028.37 5341
2028.79 5230
2029.21 5158
2029.64 4966
2030.06 5018
2030.49 5006
2030.91 5076
2031.34 5313
2031.76 5570
2032.19 5493
2032.61 5418
2033.04 5645
2033.46 5788
2033.88 6086
2034.31 6265
2034.73 6253
2035.16 6207
2035.58 6081
2036.01 6152
2036.43 6257
2036.86 6055
2037.29 5897
2037.71 5699
2038.14 5540
2038.56 5549
2038.99 5504
2039.41 5567
2039.84 5606
2040.26 5359
2040.69 5253
2041.11 5343
2041.54 5274
2041.97 5444
2042.39 5472
2042.82 5364
2043.24 5374
2043.67 5220
2044.09 5337
2044.52 5332
2044.95 5434
2045.37 5245
2045.80 5197
2046.22 5300
2046.65 5701
2047.08 5429
2047.50 5318
2047.93 5496
2048.36 5567
2048.78 5613
2049.21 5928
2049.64 5948
2050.06 5639
2050.49 5679
2050.92 5621
2051.34 5902
2051.77 5736
2052.20 5437
2052.62 5424
2053.05 5505
2053.48 5563
2053.90 5682
2054.33 5495
2054.76 5383
2055.18 5303
2055.61 5150
2056.04 5219
2056.47 5468
2056.89 5268
2057.32 5049
2057.75 5319
2058.17 5308
2058.60 5391
2059.03 5422
2059.46 5146
2059.88 5043
2060.31 4919
2060.74 4996
2061.17 5098
2061.60 5080
2062.02 5312
2062.45 5059
2062.88 5379
2063.31 5655
2063.74 5499
2064.16 5665
2064.59 6077
2065.02 6200
2065.45 6168
2065.88 6108
2066.30 6647
2066.73 6838
2067.16 6742
2067.59 6790
2068.02 6973
2068.45 6598
2068.87 6451
2069.30 6147
2069.73 5937
2070.16 5519
2070.59 5624
2071.02 5795
2071.45 5515
2071.87 5449
2072.30 5420
2072.73 5842
2073.16 5761
2073.59 5630
2074.02 5367
2074.45 5657
2074.88 5639
2075.31 5623
2075.74 5574
2076.17 5738
2076.59 5977
2077.02 5678
2077.45 5701
2077.88 5861
2078.31 5480
2078.74 5574
2079.17 5760
2079.60 5781
2080.03 5859
2080.46 5563
2080.89 5570
2081.32 5576
2081.75 5395
2082.18 5540
2082.61 5621
2083.04 5661
2083.47 5622
2083.90 5678
2084.33 5603
2084.76 5520
2085.19 5330
2085.62 5460
2086.05 5272
2086.48 5296
2086.91 5289
2087.34 5491
2087.77 5201
2088.20 5089
2088.63 5113
2089.06 4928
2089.49 5154
2089.93 5208
2090.36 5235
2090.79 5245
2091.22 5312
2091.65 5249
2092.08 5653
2092.51 5610
2092.94 5549
2093.37 5500
2093.80 5897
2094.23 5521
2094.67 5462
2095.10 5372
2095.53 5220
2095.96 5138
2096.39 4978
2096.82 5038
2097.25 5409
2097.68 4954
2098.12 5187
2098.55 5049
2098.98 5211
2099.41 5024
2099.84 5032
2100.27 4922
2100.71 5071
2101.14 4962
2101.57 4774
2102.00 4952
2102.43 5252
2102.87 5086
2103.30 5010
2103.73 5093
2104.16 5391
2104.59 5194
2105.03 5432
2105.46 5509
2105.89 5669
2106.32 5631
2106.76 5551
2107.19 5670
2107.62 5501
2108.05 5605
2108.49 5794
2108.92 5320
2109.35 5483
2109.78 5699
2110.22 5599
2110.65 5526
2111.08 5494
2111.52 5483
2111.95 5149
2112.38 5349
2112.81 5209
2113.25 5241
2113.68 5188
2114.11 5327
2114.55 5230
2114.98 4908
2115.41 4730
2115.85 4986
2116.28 5199
2116.71 5095
2117.15 5192
2117.58 4925
2118.01 4990
2118.45 4882
2118.88 5049
2119.32 4963
2119.75 5151
2120.18 5089
2120.62 5297
2121.05 5146
2121.48 5496
2121.92 5627
2122.35 5541
2122.79 5591
2123.22 5465
2123.65 5423
2124.09 5508
2124.52 5835
2124.96 5388
2125.39 5427
2125.83 5607
2126.26 5223
2126.70 5294
2127.13 5424
2127.56 5194
2128.00 5231
2128.43 5437
2128.87 5286
2129.30 5195
2129.74 4914
2130.17 5087
2130.61 4973
2131.04 4987
2131.48 5208
2131.91 5163
2132.35 4967
2132.78 5141
2133.22 4930
2133.65 5208
2134.09 5442
2134.52 5205
2134.96 5248
2135.39 5438
2135.83 5530
2136.26 5508
2136.70 5691
2137.14 5629
2137.57 5720
2138.01 5680
2138.44 5761
2138.88 5873
2139.31 5750
2139.75 5707
2140.19 5581
2140.62 5509
2141.06 5498
2141.49 5348
2141.93 5244
2142.37 5453
2142.80 4992
2143.24 5050
2143.67 5131
2144.11 4897
2144.55 5167
2144.98 5325
2145.42 4957
2145.86 4952
2146.29 5056
2146.73 5020
2147.16 5213
2147.60 5358
2148.04 5148
2148.47 5144
2148.91 5200
2149.35 5134
2149.79 5133
2150.22 5242
2150.66 5493
2151.10 5549
2151.53 5547
2151.97 5507
2152.41 5560
2152.84 5152
2153.28 5043
2153.72 5250
2154.16 5297
2154.59 4984
2155.03 5038
2155.47 4818
2155.91 4945
2156.34 4889
2156.78 4849
2157.22 5013
2157.66 4871
2158.09 5424
2158.53 5328
2158.97 5170
2159.41 5240
2159.84 5102
2160.28 5255
2160.72 5079
2161.16 5740
2161.60 5907
2162.03 5764
2162.47 5596
2162.91 5571
2163.35 5913
2163.79 5561
2164.22 5428
2164.66 5399
2165.10 5665
2165.54 5374
2165.98 5551
2166.42 5481
2166.86 5587
2167.29 5127
2167.73 5205
2168.17 5179
2168.61 5115
2169.05 5100
2169.49 5336
2169.93 5546
2170.37 5360
2170.80 5361
2171.24 5172
2171.68 5493
2172.12 5452
2172.56 5198
2173.00 5357
2173.44 5457
2173.88 5593
2174.32 5430
2174.76 5437
2175.20 5486
2175.64 5595
2176.08 5745
2176.51 5796
2176.95 5627
2177.39 5363
2177.83 5671
2178.27 5814
2178.71 5706
2179.15 5693
2179.59 5488
2180.03 5567
2180.47 5680
2180.91 5630
2181.35 5383
2181.79 5186
2182.23 5274
2182.67 5060
2183.11 5168
2183.55 5203
2183.99 5112
2184.43 5304
2184.87 4988
2185.31 5173
2185.76 5179
2186.20 4820
2186.64 5019
2187.08 5027
2187.52 4800
2187.96 5355
2188.40 5266
2188.84 5069
2189.28 5235
2189.72 5135
2190.16 5016
2190.60 5270
2191.04 5166
2191.49 5245
2191.93 5063
2192.37 5338
2192.81 5111
2193.25 5167
2193.69 5278
2194.13 5159
2194.57 5248
2195.02 5297
2195.46 5442
2195.90 5217
2196.34 5397
2196.78 5436
2197.22 5429
2197.66 5568
2198.11 5327
2198.55 5034
2198.99 5244
2199.43 5288
2199.87 5367
2200.32 4966
2200.76 4757
2201.20 4808
2201.64 4591
2202.08 4951
2202.53 5094
2202.97 4858
2203.41 5178
2203.85 5369
2204.29 5308
2204.74 5227
2205.18 5543
2205.62 5403
2206.06 5164
2206.51 5074
2206.95 5084
2207.39 5461
2207.83 5302
2208.28 5169
2208.72 5298
2209.16 5708
2209.61 5644
2210.05 5116
2210.49 5283
2210.93 5334
2211.38 5168
2211.82 5196
2212.26 5056
2212.71 5022
2213.15 5000
2213.59 5284
2214.04 5365
2214.48 5496
2214.92 5219
2215.37 5122
2215.81 4872
2216.25 5016
2216.70 4954
2217.14 4907
2217.59 4887
2218.03 4910
2218.47 4875
2218.92 5012
2219.36 4842
2219.80 4808
2220.25 5007
2220.69 5389
2221.14 5352
2221.58 5224
2222.02 5216
2222.47 5114
2222.91 5112
2223.36 4989
2223.80 5254
2224.25 5230
2224.69 5353
2225.13 5305
2225.58 5267
2226.02 5157
2226.47 5260
2226.91 5213
2227.36 5032
2227.80 5223
2228.25 5381
2228.69 5375
2229.14 5114
2229.58 5186
2230.03 5147
2230.47 5289
2230.92 5558
2231.36 5594
2231.81 5634
2232.25 5488
2232.70 5599
2233.14 5807
2233.59 5821
2234.03 5529
2234.48 5560
2234.92 5822
2235.37 5405
2235.81 5478
2236.26 5333
2236.70 5344
2237.15 5070
2237.60 5297
2238.04 5516
2238.49 5279
2238.93 4991
2239.38 5189
2239.83 5290
2240.27 5104
2240.72 4910
2241.16 5196
2241.61 5109
2242.06 4733
2242.50 4964
2242.95 4838
2243.39 4823
2243.84 4854
2244.29 4967
2244.73 4869
2245.18 4699
2245.63 4921
2246.07 4691
2246.52 4669
2246.97 4714
2247.41 4777
2247.86 4784
2248.31 4848
2248.75 4713
2249.20 4748
2249.65 4663
2250.09 4675
2250.54 4934
2250.99 4852
2251.43 4773
2251.88 4951
2252.33 4771
2252.78 4950
2253.22 5091
2253.67 4914
2254.12 4733
2254.56 4791
2255.01 4592
2255.46 4765
2255.91 5012
2256.35 4735
2256.80 5024
2257.25 4901
2257.70 4853
2258.14 5037
2258.59 4835
2259.04 4861
2259.49 4875
2259.94 4939
2260.38 5033
2260.83 4593
2261.28 4901
2261.73 5112
2262.18 5327
2262.62 5084
2263.07 5239
2263.52 5257
2263.97 5432
2264.42 5574
2264.87 5399
2265.31 5233
2265.76 5273
2266.21 5464
2266.66 5403
2267.11 5082
2267.56 5083
2268.01 5134
2268.45 5249
2268.90 5129
2269.35 4871
2269.80 4925
2270.25 5126
2270.70 5311
2271.15 5144
2271.60 5511
2272.05 5076
2272.49 5143
2272.94 5157
2273.39 4895
2273.84 5117
2274.29 5210
2274.74 4895
2275.19 5017
2275.64 4993
2276.09 4979
2276.54 5094
2276.99 4988
2277.44 4713
2277.89 4922
2278.34 5027
2278.79 4894
2279.24 4926
2279.69 4961
2280.14 4966
2280.59 4831
2281.04 4931
2281.49 4701
2281.94 4955
2282.39 5074
2282.84 4843
2283.29 4696
2283.74 4718
2284.19 4604
2284.64 4540
2285.09 4884
2285.54 4705
2285.99 4925
2286.44 4730
2286.89 4967
2287.34 4715
2287.79 4692
2288.24 4964
2288.69 5030
2289.14 4987
2289.59 5117
2290.05 5675
2290.50 5966
2290.95 6084
2291.40 6210
2291.85 6819
2292.30 7034
2292.75 6684
2293.20 6842
2293.65 6642
2294.11 6400
2294.56 6182
2295.01 6164
2295.46 5967
2295.91 6016
2296.36 5436
2296.81 5617
2297.27 5659
2297.72 5352
2298.17 5279
2298.62 5195
2299.07 5107
2299.52 5236
2299.98 5112
2300.43 5102
2300.88 5024
2301.33 5075
2301.78 5008
2302.24 4747
2302.69 4791
2303.14 4793
2303.59 4724
2304.04 4913
2304.50 5157
2304.95 4930
2305.40 4884
2305.85 4814
2306.31 4724
2306.76 4501
2307.21 4774
2307.66 4976
2308.12 5082
2308.57 5224
2309.02 5047
2309.48 5200
2309.93 5245
2310.38 5392
2310.83 5644
2311.29 5646
2311.74 5688
2312.19 5580
2312.65 5834
2313.10 5761
2313.55 5633
2314.01 5455
2314.46 5239
2314.91 5243
2315.37 5245
2315.82 5120
2316.27 5080
2316.73 4995
2317.18 5037
2317.63 5273
2318.09 5077
2318.54 4997
2318.99 5365
2319.45 5160
2319.90 4971
2320.36 4787
2320.81 5270
2321.26 5409
2321.72 5357
2322.17 5168
2322.63 5161
2323.08 4873
2323.53 4757
2323.99 4697
2324.44 4783
2324.90 4705
2325.35 4734
2325.80 4766
2326.26 4796
2326.71 5041
2327.17 5168
2327.62 4896
2328.08 5244
2328.53 5274
2328.99 5393
2329.44 5543
2329.90 5394
2330.35 5745
2330.81 5552
2331.26 5398
2331.72 5664
2332.17 5553
2332.63 5402
2333.08 5312
2333.54 5126
2333.99 5386
2334.45 5210
2334.90 5416
2335.36 5196
2335.81 5257
2336.27 5327
2336.72 5202
2337.18 5350
2337.63 5125
2338.09 5024
2338.55 4972
2339.00 5169
2339.46 4965
2339.91 5209
2340.37 4928
2340.82 4898
2341.28 4877
2341.74 4940
2342.19 4667
2342.65 4568
2343.10 4864
2343.56 4865
2344.02 4982
2344.47 4966
2344.93 4920
2345.39 4704
2345.84 4576
2346.30 4849
2346.75 4733
2347.21 5022
2347.67 4937
2348.12 4927
2348.58 5107
2349.04 5227
2349.49 5076
2349.95 5017
2350.41 5146
2350.86 5128
2351.32 4921
2351.78 4831
2352.23 4910
2352.69 4950
2353.15 4937
2353.61 4893
2354.06 5066
2354.52 5191
2354.98 5280
2355.43 4868
2355.89 4903
2356.35 5068
2356.81 5030
2357.26 5036
2357.72 5029
2358.18 5106
2358.64 5054
2359.09 4755
2359.55 4873
2360.01 4885
2360.47 5145
2360.93 4942
2361.38 4725
2361.84 4956
2362.30 4868
2362.76 5046
2363.22 5341
2363.67 5161
2364.13 5215
2364.59 4890
2365.05 5115
2365.51 4798
2365.96 4876
2366.42 4897
2366.88 5106
2367.34 4848
2367.80 5085
2368.26 5085
2368.72 4868
2369.17 5145
2369.63 5210
2370.09 4905
2370.55 4740
2371.01 4676
2371.47 5007
2371.93 4938
2372.39 4987
2372.84 4956
2373.30 5086
2373.76 5445
2374.22 5320
2374.68 5548
2375.14 5833
2375.60 5957
2376.06 5776
2376.52 5776
2376.98 5887
2377.44 6158
2377.90 6060
2378.36 6085
2378.81 6313
2379.27 6240
2379.73 6172
2380.19 6120
2380.65 5799
2381.11 5687
2381.57 5273
2382.03 5431
2382.49 5780
2382.95 5400
2383.41 5139
2383.87 5098
2384.33 5527
2384.79 5292
2385.25 5098
2385.71 5029
2386.17 4871
2386.63 5011
2387.09 5010
2387.55 4951
2388.01 4934
2388.48 5011
2388.94 5090
2389.40 5088
2389.86 5342
2390.32 5368
2390.78 5406
2391.24 5383
2391.70 5222
2392.16 5186
2392.62 5393
2393.08 5468
2393.54 5407
2394.00 5342
2394.47 5240
2394.93 5172
2395.39 5099
2395.85 5093
2396.31 4987
2396.77 4667
2397.23 4626
2397.69 4728
2398.16 4787
2398.62 4853
2399.08 4827
2399.54 4537
2400.00 4595
2400.46 4434
2400.92 4494
2401.39 4553
2401.85 4518
2402.31 4477
2402.77 4466
2403.23 4613
2403.70 4478
2404.16 4587
2404.62 4517
2405.08 4521
2405.54 4570
2406.01 4566
2406.47 4736
2406.93 4648
2407.39 4770
2407.86 4795
2408.32 4541
2408.78 4651
2409.24 4679
2409.71 4729
2410.17 4676
2410.63 4809
2411.09 4709
2411.56 4849
2412.02 5073
2412.48 4754
2412.94 4624
2413.41 4541
2413.87 4723
2414.33 4704
2414.80 4672
2415.26 4680
2415.72 4630
2416.19 4692
2416.65 4789
2417.11 4971
2417.57 5503
2418.04 5429
2418.50 5332
2418.96 5267
2419.43 5341
2419.89 5549
2420.36 5219
2420.82 5237
2421.28 4935
2421.75 5182
2422.21 5123
2422.67 4893
2423.14 5026
2423.60 4809
2424.07 4853
2424.53 4984
2424.99 4850
2425.46 4844
2425.92 4809
2426.39 4666
2426.85 4808
2427.31 4901
2427.78 4806
2428.24 4904
2428.71 4829
2429.17 4784
2429.64 4744
2430.10 4555
2430.56 4712
2431.03 4496
2431.49 4484
2431.96 4597
2432.42 4530
2432.89 4733
2433.35 4637
2433.82 4735
2434.28 4768
2434.75 4668
2435.21 4884
2435.68 4583
2436.14 4613
2436.61 4824
2437.07 4698
2437.54 4603
2438.00 4675
2438.47 4605
2438.93 4763
2439.40 4558
2439.86 4604
2440.33 4626
2440.80 4644
2441.26 4834
2441.73 5004
2442.19 4959
2442.66 4951
2443.12 5118
2443.59 5069
2444.06 4944
2444.52 4902
2444.99 4833
2445.45 4689
2445.92 4538
2446.38 4402
2446.85 4534
2447.32 4905
2447.78 4609
2448.25 4454
2448.72 4438
2449.18 4556
2449.65 4583
2450.11 4328
2450.58 4392
2451.05 4226
2451.51 4428
2451.98 4578
2452.45 4548
2452.91 4371
2453.38 4814
2453.85 4734
2454.31 4638
2454.78 4668
2455.25 4479
2455.71 4569
2456.18 4517
2456.65 4873
2457.12 4863
2457.58 4579
2458.05 4588
2458.52 4725
2458.98 4442
2459.45 4335
2459.92 4399
2460.39 4314
2460.85 4220
2461.32 4240
2461.79 4340
2462.26 4568
2462.72 4464
2463.19 4446
2463.66 4639
2464.13 4385
2464.59 4301
2465.06 4303
2465.53 4552
2466.00 4715
2466.47 4811
2466.93 4719
2467.40 4584
2467.87 4552
2468.34 4435
2468.81 4507
2469.27 4767
2469.74 4492
2470.21 4790
2470.68 4769
2471.15 4748
2471.62 4633
2472.09 4521
2472.55 4353
2473.02 4274
2473.49 4314
2473.96 4429
2474.43 4207
2474.90 4116
2475.37 4177
2475.83 4327
2476.30 4441
2476.77 4408
2477.24 4208
2477.71 4468
2478.18 4400
2478.65 4521
2479.12 4465
2479.59 4414
2480.06 4482
2480.53 4433
2480.99 4601
2481.46 4521
2481.93 4682
2482.40 4608
2482.87 4471
2483.34 4511
2483.81 4545
2484.28 4157
2484.75 4153
2485.22 4254
2485.69 4201
2486.16 4403
2486.63 4342
2487.10 4702
2487.57 4743
2488.04 4589
2488.51 4478
2488.98 4685
2489.45 4685
2489.92 4782
2490.39 4716
2490.86 4774
2491.33 4404
2491.80 4639
2492.27 4703
2492.74 4720
2493.21 4631
2493.68 5060
2494.15 5109
2494.62 5270
2495.10 5067
2495.57 4995
2496.04 5173
2496.51 5135
2496.98 5071
2497.45 5061
2497.92 4904
2498.39 4967
2498.86 4985
2499.33 4663
2499.80 4422
2500.28 4405
2500.75 4355
2501.22 4400
2501.69 4480
2502.16 4612
2502.63 4598
2503.10 4319
2503.57 4627
2504.05 4749
2504.52 4876
2504.99 5006
2505.46 4692
2505.93 4814
2506.40 4979
2506.88 4748
2507.35 4827
2507.82 4828
2508.29 4676
2508.76 4663
2509.24 4391
2509.71 4377
2510.18 4352
2510.65 4454
2511.12 4662
2511.60 4577
2512.07 4671
2512.54 4730
2513.01 4467
2513.49 4554
2513.96 4439
2514.43 4512
2514.90 4912
2515.38 4698
2515.85 4633
2516.32 4422
2516.79 4859
2517.27 4782
2517.74 4901
2518.21 4597
2518.68 4343
2519.16 4658
2519.63 4578
2520.10 4678
2520.58 4670
2521.05 4690
2521.52 4611
2522.00 4551
2522.47 4742
2522.94 4768
2523.42 4736
2523.89 4499
2524.36 4438
2524.84 4618
2525.31 4589
2525.78 4461
2526.26 4603
2526.73 4557
2527.20 4866
2527.68 5175
2528.15 5213
2528.63 4801
2529.10 5036
2529.57 5124
2530.05 5325
2530.52 5034
2531.00 5105
2531.47 5007
2531.94 4793
2532.42 4657
2532.89 4892
2533.37 4661
2533.84 4580
2534.32 4459
2534.79 4588
2535.26 4759
2535.74 4708
2536.21 4709
2536.69 4454
2537.16 4726
2537.64 4611
2538.11 4512
2538.59 4548
2539.06 4784
2539.54 4609
2540.01 4566
2540.49 4771
2540.96 4680
2541.44 4877
2541.91 4407
2542.39 4446
2542.86 4787
2543.34 4688
2543.81 4586
2544.29 4691
2544.76 4658
2545.24 4479
2545.71 4539
2546.19 4463
2546.66 4460
2547.14 4612
2547.61 4503
2548.09 4439
2548.57 4592
2549.04 4607
2549.52 4632
2549.99 4515
2550.47 4720
2550.95 4461
2551.42 4392
2551.90 4606
2552.37 4654
2552.85 4959
2553.33 5025
2553.80 4648
2554.28 4597
2554.75 4859
2555.23 4857
2555.71 4716
2556.18 4852
2556.66 4736
2557.14 4933
2557.61 4708
2558.09 4493
2558.57 4558
2559.04 4724
2559.52 4631
2560.00 4548
2560.47 4538
2560.95 4874
2561.43 4569
2561.90 4578
2562.38 4611
2562.86 4466
2563.33 4534
2563.81 4569
2564.29 4284
2564.77 4372
2565.24 4355
2565.72 4519
2566.20 4362
2566.68 4298
2567.15 4519
2567.63 4421
2568.11 4368
2568.59 4376
2569.06 4493
2569.54 4323
2570.02 4578
2570.50 4700
2570.97 4328
2571.45 4187
2571.93 4171
2572.41 4320
2572.89 4346
2573.36 4195
2573.84 4261
2574.32 4234
2574.80 4093
2575.28 4159
2575.75 4411
2576.23 4052
2576.71 3996
2577.19 4149
2577.67 4090
2578.15 4421
2578.62 4347
2579.10 4343
2579.58 4305
2580.06 4460
2580.54 4250
2581.02 4258
2581.50 4343
2581.97 4343
2582.45 4406
2582.93 4648
2583.41 4499
2583.89 4226
2584.37 4419
2584.85 4248
2585.33 4268
2585.81 4582
2586.29 4617
2586.77 4546
2587.24 4484
2587.72 4445
2588.20 4694
2588.68 4629
2589.16 4810
2589.64 4509
2590.12 4586
2590.60 4554
2591.08 4455
2591.56 4418
2592.04 4237
2592.52 4233
2593.00 4347
2593.48 4603
2593.96 4427
2594.44 4352
2594.92 4289
2595.40 4569
2595.88 4440
2596.36 4347
2596.84 4452
2597.32 4418
2597.80 4373
2598.28 4257
2598.76 4111
2599.24 3949
2599.72 4055
2600.20 4093
2600.68 4471
2601.16 4448
2601.64 4288
2602.12 4226
2602.61 4381
2603.09 4391
2603.57 4124
2604.05 4407
2604.53 4453
2605.01 4351
2605.49 4198
2605.97 4469
2606.45 4366
2606.93 4044
2607.42 4072
2607.90 4235
2608.38 4199
2608.86 4205
2609.34 4412
2609.82 4231
2610.30 4427
2610.78 4492
2611.27 4400
2611.75 4385
2612.23 4215
2612.71 4330
2613.19 4365
2613.67 4253
2614.16 4273
2614.64 4439
2615.12 4673
2615.60 4775
2616.08 4724
2616.57 4469
2617.05 4668
2617.53 4798
2618.01 4733
2618.49 4690
2618.98 4597
2619.46 4651
2619.94 5131
2620.42 4754
2620.91 4652
2621.39 4679
2621.87 4560
2622.35 4506
2622.84 4427
2623.32 4715
2623.80 4207
2624.28 4284
2624.77 4509
2625.25 4577
2625.73 4150
2626.21 4530
2626.70 4559
2627.18 4434
2627.66 4259
2628.15 4433
2628.63 4092
2629.11 4272
2629.60 4332
2630.08 4355
2630.56 4424
2631.05 4588
2631.53 4602
2632.01 4852
2632.50 4847
2632.98 4705
2633.46 4835
2633.95 4853
2634.43 4843
2634.91 4639
2635.40 4609
2635.88 4581
2636.37 4751
2636.85 4618
2637.33 4614
2637.82 4338
2638.30 4445
2638.79 4478
2639.27 4337
2639.75 4298
2640.24 4268
2640.72 4330
2641.21 4214
2641.69 4208
2642.18 4589
2642.66 4597
2643.14 4247
2643.63 4271
2644.11 4537
2644.60 4171
2645.08 4412
2645.57 4351
2646.05 4058
2646.54 4224
2647.02 4313
2647.51 4257
2647.99 4351
2648.48 4357
2648.96 4423
2649.45 4323
2649.93 4349
2650.42 4381
2650.90 4516
2651.39 4405
2651.87 4199
2652.36 4503
2652.84 4440
2653.33 4327
2653.81 4329
2654.30 4154
2654.78 4183
2655.27 4286
2655.76 4396
2656.24 4440
2656.73 4296
2657.21 4080
2657.70 4235
2658.18 4427
2658.67 4225
2659.16 4225
2659.64 4192
2660.13 4176
2660.61 4288
2661.10 4315
2661.59 4469
2662.07 4081
2662.56 4228
2663.05 4281
2663.53 4162
2664.02 4537
2664.50 4408
2664.99 4304
2665.48 4414
2665.96 4398
2666.45 4370
2666.94 4089
2667.42 4122
2667.91 4112
2668.40 4063
2668.88 4108
2669.37 4232
2669.86 4224
2670.34 4210
2670.83 4244
2671.32 4394
2671.81 4402
2672.29 4520
2672.78 4630
2673.27 4877
2673.75 4753
2674.24 4978
2674.73 5174
2675.22 5389
2675.70 5114
2676.19 5400
2676.68 5444
2677.17 5566
2677.65 5447
2678.14 5431
2678.63 5487
2679.12 5141
2679.61 4970
2680.09 4676
2680.58 4555
2681.07 4503
2681.56 4538
2682.04 4379
2682.53 4307
2683.02 4315
2683.51 4292
2684.00 4300
2684.49 4352
2684.97 4206
2685.46 4027
2685.95 4224
2686.44 4326
2686.93 4435
2687.42 4524
2687.90 4368
2688.39 4263
2688.88 3993
2689.37 4099
2689.86 4201
2690.35 4216
2690.84 4129
2691.33 4337
2691.81 4322
2692.30 4218
2692.79 4295
2693.28 4344
2693.77 4417
2694.26 4136
2694.75 3963
2695.24 4393
2695.73 3929
2696.22 4022
2696.71 4142
2697.20 4074
2697.68 4031
2698.17 4066
2698.66 4222
2699.15 4224
2699.64 4061
2700.13 4045
2700.62 4189
2701.11 4097
2701.60 4250
2702.09 4321
2702.58 4180
2703.07 4045
2703.56 4341
2704.05 4260
2704.54 4408
2705.03 4272
2705.52 4259
2706.01 4212
2706.50 4282
2706.99 4119
2707.48 4100
2707.97 3990
2708.46 4082
2708.95 4157
2709.44 4022
2709.93 3947
2710.43 4173
2710.92 4177
2711.41 4033
2711.90 3983
2712.39 4088
2712.88 4182
2713.37 4286
2713.86 4105
2714.35 4108
2714.84 4219
2715.33 3996
2715.82 4345
2716.32 4173
2716.81 4403
2717.30 4254
2717.79 4063
2718.28 3899
2718.77 3937
2719.26 4126
2719.76 3896
2720.25 3890
2720.74 3951
2721.23 4089
2721.72 3840
2722.21 3791
2722.70 4147
2723.20 4173
2723.69 4177
2724.18 4372
2724.67 4501
2725.16 4391
2725.66 4329
2726.15 4318
2726.64 4288
2727.13 4255
2727.62 4218
2728.12 3982
2728.61 4079
2729.10 4262
2729.59 4202
2730.09 4152
2730.58 3975
2731.07 4231
2731.56 4360
2732.06 4049
2732.55 4152
2733.04 4181
2733.53 4307
2734.03 4374
2734.52 4344
2735.01 4285
2735.50 4469
2736.00 4657
2736.49 4448
2736.98 4459
2737.48 4501
2737.97 4343
2738.46 4719
2738.96 4452
2739.45 4505
2739.94 4379
2740.44 4726
2740.93 4524
2741.42 4624
2741.92 4806
2742.41 4597
2742.90 4621
2743.40 4673
2743.89 4494
2744.38 4571
2744.88 4642
2745.37 4262
2745.86 4158
2746.36 4602
2746.85 4767
2747.35 4406
2747.84 4374
2748.33 4294
2748.83 4173
2749.32 4191
2749.82 4097
2750.31 4026
2750.81 4119
2751.30 4112
2751.79 3895
2752.29 3984
2752.78 3929
2753.28 3939
2753.77 4181
2754.27 4168
2754.76 4102
2755.26 4070
2755.75 4245
2756.24 4189
2756.74 4383
2757.23 4310
2757.73 4298
2758.22 4114
2758.72 4110
2759.21 4309
2759.71 4148
2760.20 4129
2760.70 4294
2761.19 4515
2761.69 4186
2762.19 4313
2762.68 4165
2763.18 4366
2763.67 4100
2764.17 4103
2764.66 4057
2765.16 4276
2765.65 4228
2766.15 4265
2766.64 4126
2767.14 4114
2767.64 4008
2768.13 4228
2768.63 4391
2769.12 4243
2769.62 4145
2770.12 4392
2770.61 4289
2771.11 4286
2771.60 4390
2772.10 4265
2772.60 4409
2773.09 4412
2773.59 4239
2774.08 4123
2774.58 4408
2775.08 4435
2775.57 4787
2776.07 5048
2776.57 5017
2777.06 5161
2777.56 5271
2778.06 5579
2778.55 5422
2779.05 5285
2779.55 5018
2780.04 4989
2780.54 4839
2781.04 4749
2781.54 4693
2782.03 4249
2782.53 4273
2783.03 4468
2783.52 4331
2784.02 4265
2784.52 4153
2785.02 4237
2785.51 4251
2786.01 4201
2786.51 4153
2787.01 4019
2787.50 4135
2788.00 4077
2788.50 4113
2789.00 4225
2789.49 4278
2789.99 4186
2790.49 4045
2790.99 4075
2791.48 3876
2791.98 3940
2792.48 4239
2792.98 4181
2793.48 4249
2793.97 4204
2794.47 4226
2794.97 4387
2795.47 4146
2795.97 4313
2796.47 4388
2796.96 4001
2797.46 4023
2797.96 4124
2798.46 4263
2798.96 4318
2799.46 4268
2799.96 4140
2800.45 4045
2800.95 4171
2801.45 4152
2801.95 4182
2802.45 4103
2802.95 4107
2803.45 3819
2803.95 4138
2804.45 4188
2804.94 4227
2805.44 4253
2805.94 4148
2806.44 3803
2806.94 3977
2807.44 4193
2807.94 4018
2808.44 3962
2808.94 4016
2809.44 4507
2809.94 4399
2810.44 4360
2810.94 4355
2811.44 4158
2811.94 4366
2812.44 4431
2812.94 4501
2813.44 4462
2813.94 4558
2814.44 4337
2814.94 4412
2815.44 4315
2815.94 4177
2816.44 4239
2816.94 4572
2817.44 4385
2817.94 4120
2818.44 4125
2818.94 4175
2819.44 4045
2819.94 4248
2820.44 4085
2820.94 3804
2821.44 3778
2821.94 3952
2822.44 3814
2822.94 3573
2823.44 3919
2823.94 4057
2824.44 4101
2824.94 4149
2825.45 3940
2825.95 3923
2826.45 3845
2826.95 3824
2827.45 3802
2827.95 3923
2828.45 3915
2828.95 3959
2829.45 4091
2829.96 3862
2830.46 4131
2830.96 4057
2831.46 3956
2831.96 3840
2832.46 4053
2832.96 4182
2833.47 3861
2833.97 3938
2834.47 4148
2834.97 4014
2835.47 4029
2835.97 4035
2836.48 4083
2836.98 4169
2837.48 4177
2837.98 4014
2838.48 4200
2838.99 4277
2839.49 4473
2839.99 4466
2840.49 4419
2841.00 4501
2841.50 4304
2842.00 4293
2842.50 4152
2843.01 3977
2843.51 4094
2844.01 4211
2844.51 4005
2845.02 3900
2845.52 3915
2846.02 3980
2846.52 3973
2847.03 4097
2847.53 4167
2848.03 4322
2848.54 4254
2849.04 4237
2849.54 4246
2850.04 4563
2850.55 4738
2851.05 4427
2851.55 4292
2852.06 4488
2852.56 4576
2853.06 4476
2853.57 4199
2854.07 3983
2854.57 4169
2855.08 4170
2855.58 4117
2856.09 4047
2856.59 3936
2857.09 4088
2857.60 3738
2858.10 3782
2858.60 3799
2859.11 4053
2859.61 4059
2860.12 4071
2860.62 4103
2861.12 3952
2861.63 4091
2862.13 4082
2862.64 4053
2863.14 4028
2863.65 3986
2864.15 4148
2864.65 3933
2865.16 3743
2865.66 4038
2866.17 3940
2866.67 3771
2867.18 3871
2867.68 4052
2868.19 3739
2868.69 3843
2869.20 4102
2869.70 4137
2870.21 3944
2870.71 4063
2871.21 4232
2871.72 4225
2872.23 4119
2872.73 4246
2873.24 4070
2873.74 4465
2874.25 4362
2874.75 4348
2875.26 4438
2875.76 4451
2876.27 4658
2876.77 4560
2877.28 4649
2877.78 4456
2878.29 4425
2878.79 4598
2879.30 4561
2879.81 4365
2880.31 4318
2880.82 4057
2881.32 4164
2881.83 4200
2882.34 4229
2882.84 4249
2883.35 4056
2883.85 4185
2884.36 4162
2884.87 3988
2885.37 3921
2885.88 4010
2886.38 3838
2886.89 3859
2887.40 3823
2887.90 4249
2888.41 4353
2888.92 4457
2889.42 4255
2889.93 4031
2890.44 4142
2890.94 4572
2891.45 4255
2891.96 4179
2892.46 4123
2892.97 4110
2893.48 4124
2893.98 4126
2894.49 4155
2895.00 4192
2895.51 4295
2896.01 4120
2896.52 4167
2897.03 4309
2897.53 4226
2898.04 4461
2898.55 4399
2899.06 4610
2899.56 4474
2900.07 4417
2900.58 4888
2901.09 4843
2901.59 4658
2902.10 4896
2902.61 4994
2903.12 5088
2903.63 5107
2904.13 5177
2904.64 5028
2905.15 4854
2905.66 5111
2906.17 5041
2906.67 4770
2907.18 4942
2907.69 4837
2908.20 4770
2908.71 4324
2909.21 4309
2909.72 4412
2910.23 4469
2910.74 4410
2911.25 4312
2911.76 4142
2912.26 4014
2912.77 3929
2913.28 3782
2913.79 3847
2914.30 4036
2914.81 4081
2915.32 4085
2915.83 4061
2916.34 4254
2916.84 4065
2917.35 4004
2917.86 3950
2918.37 3891
2918.88 3777
2919.39 3958
2919.90 3899
2920.41 4041
2920.92 3867
2921.43 3928
2921.94 3893
2922.45 3822
2922.96 3884
2923.46 4270
2923.97 3989
2924.48 3723
2924.99 4221
2925.50 4098
2926.01 3855
2926.52 4140
2927.03 4164
2927.54 4289
2928.05 3993
2928.56 4116
2929.07 4036
2929.58 4227
2930.09 3997
2930.60 3872
2931.11 3989
2931.62 4005
2932.13 3822
2932.64 3928
2933.15 4097
2933.67 3891
2934.18 4039
2934.69 4026
2935.20 4017
2935.71 3779
2936.22 3821
2936.73 4010
2937.24 4253
2937.75 4247
2938.26 4076
2938.77 4423
2939.28 4282
2939.79 4339
2940.30 4262
2940.82 4199
2941.33 4360
2941.84 4394
2942.35 4413
2942.86 4394
2943.37 4349
2943.88 4264
2944.39 4247
2944.91 4076
2945.42 4023
2945.93 4166
2946.44 3961
2946.95 4206
2947.46 4195
2947.98 4130
2948.49 4009
2949.00 4108
2949.51 4225
2950.02 4230
2950.53 4167
2951.05 4082
2951.56 3975
2952.07 3874
2952.58 3955
2953.09 3901
2953.61 3917
2954.12 3879
2954.63 3904
2955.14 3843
2955.66 4015
2956.17 3915
2956.68 3893
2957.19 3777
2957.71 3765
2958.22 3975
2958.73 4255
2959.24 4121
2959.76 4132
2960.27 4164
2960.78 4007
2961.29 4193
2961.81 4231
2962.32 4301
2962.83 4012
2963.35 4426
2963.86 4246
2964.37 4104
2964.89 4125
2965.40 3919
2965.91 4099
2966.43 4052
2966.94 4034
2967.45 4103
2967.97 3984
2968.48 3811
2968.99 3850
2969.51 3779
2970.02 3695
2970.53 3959
2971.05 3608
2971.56 3788
2972.07 4002
2972.59 3747
2973.10 3858
2973.62 3953
2974.13 3801
2974.64 3879
2975.16 3809
2975.67 3664
2976.19 3776
2976.70 3819
2977.22 3828
2977.73 3887
2978.24 3780
2978.76 4112
2979.27 3925
2979.79 3954
2980.30 3868
2980.82 3940
2981.33 3909
2981.85 3979
2982.36 3940
2982.87 3721
2983.39 3742
2983.90 3729
2984.42 3949
2984.93 3989
2985.45 3939
2985.96 3822
2986.48 3989
2986.99 3872
2987.51 4295
2988.02 4138
2988.54 3872
2989.05 3922
2989.57 4049
2990.09 4041
2990.60 4153
2991.12 4013
2991.63 4094
2992.15 3800
2992.66 4092
2993.18 3848
2993.69 3671
2994.21 3950
2994.73 4069
2995.24 4101
2995.76 4287
2996.27 4051
2996.79 4256
2997.30 4499
2997.82 4325
2998.34 4516
2998.85 4694
2999.37 4355
2999.89 4407
3000.40 4542
3000.92 4644
3001.43 4424
3001.95 4450
3002.47 4589
3002.98 4793
3003.50 5259
3004.02 5078
3004.53 5032
3005.05 5331
3005.57 5346
3006.08 5709
3006.60 5529
3007.12 5388
3007.63 5496
3008.15 5172
3008.67 4752
3009.18 4588
3009.70 4705
3010.22 4403
3010.74 4146
3011.25 3987
3011.77 4078
3012.29 3931
3012.80 4135
3013.32 4127
3013.84 3968
3014.36 3967
3014.87 4152
3015.39 4361
3015.91 4051
3016.43 4076
3016.94 4384
3017.46 4380
3017.98 4483
3018.50 4534
3019.02 4501
3019.53 4668
3020.05 4573
3020.57 4819
3021.09 4693
3021.60 4781
3022.12 4530
3022.64 4478
3023.16 4326
3023.68 4505
3024.20 4537
3024.71 4559
3025.23 4232
3025.75 4309
3026.27 4324
3026.79 4163
3027.31 4188
3027.82 4099
3028.34 4043
3028.86 4112
3029.38 4197
3029.90 4143
3030.42 4095
3030.94 4109
3031.46 4060
3031.98 3927
3032.49 4012
3033.01 3753
3033.53 3729
3034.05 4051
3034.57 4166
3035.09 4019
3035.61 4077
3036.13 4290
3036.65 4136
3037.17 3840
3037.69 3795
3038.21 3879
3038.73 3908
3039.25 3982
3039.76 4103
3040.28 4264
3040.80 3727
3041.32 3703
3041.84 3860
3042.36 3806
3042.88 3753
3043.40 3858
3043.92 3787
3044.44 3869
3044.96 3934
3045.48 3863
3046.00 3660
3046.52 3932
3047.04 4033
3047.56 4005
3048.08 4069
3048.60 3872
3049.13 3718
3049.65 3739
3050.17 3767
3050.69 3760
3051.21 3810
3051.73 3722
3052.25 3851
3052.77 3648
3053.29 3694
3053.81 3787
3054.33 3729
3054.85 3816
3055.37 3950
3055.89 4007
3056.42 3812
3056.94 3950
3057.46 4073
3057.98 3814
3058.50 3993
3059.02 3972
3059.54 3709
3060.06 3930
3060.59 3814
3061.11 4004
3061.63 3941
3062.15 3908
3062.67 3850
3063.19 3831
3063.71 3874
3064.24 3902
3064.76 3937
3065.28 4279
3065.80 4148
3066.32 4145
3066.85 4328
3067.37 4492
3067.89 4529
3068.41 4375
3068.93 4259
3069.46 4356
3069.98 4426
3070.50 4414
3071.02 4511
3071.54 4179
3072.07 3962
3072.59 4046
3073.11 4079
3073.63 4251
3074.16 4021
3074.68 3879
3075.20 3886
3075.73 4061
3076.25 4255
3076.77 3949
3077.29 4159
3077.82 4181
3078.34 4163
3078.86 4366
3079.39 4525
3079.91 4334
3080.43 4525
3080.95 4604
3081.48 4634
3082.00 4598
3082.52 4481
3083.05 4387
3083.57 4474
3084.09 4451
3084.62 4674
3085.14 4598
3085.66 4429
3086.19 4522
3086.71 4563
3087.24 4630
3087.76 4546
3088.28 4583
3088.81 4658
3089.33 4542
3089.85 4464
3090.38 4384
3090.90 4219
3091.43 4331
3091.95 4287
3092.47 4155
3093.00 4248
3093.52 4105
3094.05 4302
3094.57 4332
3095.10 4296
3095.62 4232
3096.14 4234
3096.67 4318
3097.19 4514
3097.72 4636
3098.24 4615
3098.77 4387
3099.29 4604
3099.82 4723
3100.34 4949
3100.87 4974
3101.39 5378
3101.92 6121
3102.44 6916
3102.97 7740
3103.49 8711
3104.02 9323
3104.54 10184
3105.07 10875
3105.59 10954
3106.12 10739
3106.64 10142
3107.17 8878
3107.69 8465
3108.22 7232
3108.74 6252
3109.27 6043
3109.79 5614
3110.32 5387
3110.85 5247
3111.37 4810
3111.90 4805
3112.42 4703
3112.95 4732
3113.48 4797
3114.00 4881
3114.53 4945
3115.05 4704
3115.58 4809
3116.11 4741
3116.63 4435
3117.16 4349
3117.68 4481
3118.21 4457
3118.74 4384
3119.26 4310
3119.79 3996
3120.32 4026
3120.84 4466
3121.37 4479
3121.90 4332
3122.42 4347
3122.95 4563
3123.48 4734
3124.00 4728
3124.53 4714
3125.06 4680
3125.58 4633
3126.11 4818
3126.64 4595
3127.16 4686
3127.69 4693
3128.22 4589
3128.75 4330
3129.27 4261
3129.80 4338
3130.33 4091
3130.85 3994
3131.38 4104
3131.91 3913
3132.44 3803
3132.96 4041
3133.49 3863
3134.02 3943
3134.55 4032
3135.07 4001
3135.60 3986
3136.13 3802
3136.66 3838
3137.19 3803
3137.71 3793
3138.24 3789
3138.77 3903
3139.30 3859
3139.83 4000
3140.35 4031
3140.88 3844
3141.41 3933
3141.94 3984
3142.47 3934
3143.00 3995
3143.52 4049
3144.05 3998
3144.58 3990
3145.11 4105
3145.64 3990
3146.17 4098
3146.70 4180
3147.22 4225
3147.75 4185
3148.28 4273
3148.81 4457
3149.34 4580
3149.87 4775
3150.40 4710
3150.93 4452
3151.46 4492
3151.98 4452
3152.51 4385
3153.04 4497
3153.57 4341
3154.10 4294
3154.63 4097
3155.16 4110
3155.69 4189
3156.22 4255
3156.75 3904
3157.28 4196
3157.81 4100
3158.34 3934
3158.87 4207
3159.40 4175
3159.93 4137
3160.46 4240
3160.99 4069
3161.52 4147
3162.05 4199
3162.58 3998
3163.11 4017
3163.64 4026
3164.17 4011
3164.70 3886
3165.23 4011
3165.76 3904
3166.29 3943
3166.82 3712
3167.35 3840
3167.88 4116
3168.41 4142
3168.94 3929
3169.47 3965
3170.00 3907
3170.53 4180
3171.06 4080
3171.59 3805
3172.13 3927
3172.66 4086
3173.19 4066
3173.72 4028
3174.25 3983
3174.78 4302
3175.31 3941
3175.84 4123
3176.37 4250
3176.90 4136
3177.44 4259
3177.97 4263
3178.50 4298
3179.03 4144
3179.56 4215
3180.09 4187
3180.62 4164
3181.16 4081
3181.69 3686
3182.22 3836
3182.75 3751
3183.28 3989
3183.81 3934
3184.35 3928
3184.88 3849
3185.41 3898
3185.94 3963
3186.47 4026
3187.01 3771
3187.54 3703
3188.07 3615
3188.60 3762
3189.14 3827
3189.67 3821
3190.20 3611
3190.73 3741
3191.26 3854
3191.80 3597
3192.33 3653
3192.86 3818
3193.39 3855
3193.93 3843
3194.46 3760
3194.99 4026
3195.53 3954
3196.06 3756
3196.59 3816
3197.12 3512
3197.66 3772
3198.19 3802
3198.72 3966
3199.26 3765
3199.79 3717
3200.32 3828
3200.86 3939
3201.39 3953
3201.92 4127
3202.46 4022
3202.99 3978
3203.52 4525
3204.06 4274
3204.59 4114
3205.12 4169
3205.66 4111
3206.19 3960
3206.72 3940
3207.26 3725
3207.79 3785
3208.33 3805
3208.86 3813
3209.39 3834
3209.93 3761
3210.46 3950
3211.00 4026
3211.53 3954
3212.06 4057
3212.60 4271
3213.13 4289
3213.67 4230
3214.20 4238
3214.74 4312
3215.27 4262
3215.80 4254
3216.34 3854
3216.87 3884
3217.41 3784
3217.94 3607
3218.48 3601
3219.01 3658
3219.55 3933
3220.08 3893
3220.62 3971
3221.15 4153
3221.69 4014
3222.22 4177
3222.76 4355
3223.29 4217
3223.83 4265
3224.36 4229
3224.90 4217
3225.43 4234
3225.97 4327
3226.50 4506
3227.04 4468
3227.57 4450
3228.11 4413
3228.65 4349
3229.18 4222
3229.72 4225
3230.25 4041
3230.79 3938
3231.32 3920
3231.86 4111
3232.40 3949
3232.93 3955
3233.47 3982
3234.00 3916
3234.54 4093
3235.08 4039
3235.61 4147
3236.15 4017
3236.68 4005
3237.22 4342
3237.76 4390
3238.29 4254
3238.83 4208
3239.37 4506
3239.90 4662
3240.44 4687
3240.97 5145
3241.51 4997
3242.05 4986
3242.58 5060
3243.12 4911
3243.66 4824
3244.20 4751
3244.73 4620
3245.27 4541
3245.81 4314
3246.34 4173
3246.88 4254
3247.42 4295
3247.95 4221
3248.49 3947
3249.03 4096
3249.57 4170
3250.10 4030
3250.64 4460
3251.18 4340
3251.72 4172
3252.25 4347
3252.79 4431
3253.33 4441
3253.87 4722
3254.40 4654
3254.94 4564
3255.48 4343
3256.02 4268
3256.55 4144
3257.09 4367
3257.63 4290
3258.17 4491
3258.71 4682
3259.24 5013
3259.78 5144
3260.32 5426
3260.86 5545
3261.40 5446
3261.94 5822
3262.47 5886
3263.01 5910
3263.55 6372
3264.09 6620
3264.63 6852
3265.17 6853
3265.71 6712
3266.24 6674
3266.78 6889
3267.32 7054
3267.86 7420
3268.40 7867
3268.94 7557
3269.48 7349
3270.02 7317
3270.55 7265
3271.09 6610
3271.63 6302
3272.17 6020
3272.71 5429
3273.25 5303
3273.79 5048
3274.33 4681
3274.87 4509
3275.41 4467
3275.95 4621
3276.49 4869
3277.03 4828
3277.57 4655
3278.11 4689
3278.65 4811
3279.19 4763
3279.73 4899
3280.26 4862
3280.80 4869
3281.34 4657
3281.88 4732
3282.42 4636
3282.96 4804
3283.50 4865
3284.04 4842
3284.59 4696
3285.13 4703
3285.67 4697
3286.21 4689
3286.75 4840
3287.29 4739
3287.83 4777
3288.37 4883
3288.91 4879
3289.45 5057
3289.99 4903
3290.53 4684
3291.07 4603
3291.61 4828
3292.15 4750
3292.69 4601
3293.23 4962
3293.77 5241
3294.32 5401
3294.86 5238
3295.40 5870
3295.94 5550
3296.48 5655
3297.02 5700
3297.56 5686
3298.10 5691
3298.65 5435
3299.19 5432
3299.73 5175
3300.27 4948
3300.81 4536
3301.35 4632
3301.89 4347
3302.44 4392
3302.98 4255
3303.52 4162
3304.06 4325
3304.60 4417
3305.14 4305
3305.69 4105
3306.23 4203
3306.77 4254
3307.31 4203
3307.85 4026
3308.40 4255
3308.94 4125
3309.48 4177
3310.02 4321
3310.57 4147
3311.11 4132
3311.65 4193
3312.19 4209
3312.74 4296
3313.28 4464
3313.82 4316
3314.36 4332
3314.91 4253
3315.45 4445
3315.99 4470
3316.53 4790
3317.08 4552
3317.62 4495
3318.16 4845
3318.71 4597
3319.25 4423
3319.79 4624
3320.34 4415
3320.88 4380
3321.42 4417
3321.96 4415
3322.51 4188
3323.05 4160
3323.59 4273
3324.14 4501
3324.68 4762
3325.23 4558
3325.77 4711
3326.31 4656
3326.86 4700
3327.40 4592
3327.94 4743
3328.49 4753
3329.03 4787
3329.57 4343
3330.12 4306
3330.66 4264
3331.21 4252
3331.75 3955
3332.29 4234
3332.84 4163
3333.38 4257
3333.93 4047
3334.47 4408
3335.02 3996
3335.56 4047
3336.10 4113
3336.65 4070
3337.19 4170
3337.74 4149
3338.28 4319
3338.83 4311
3339.37 4170
3339.92 3935
3340.46 3766
3341.01 4022
3341.55 4236
3342.10 4083
3342.64 4157
3343.19 4335
3343.73 4242
3344.28 4129
3344.82 4174
3345.37 4180
3345.91 3945
3346.46 4110
3347.00 4148
3347.55 4004
3348.09 4013
3348.64 4084
3349.18 4227
3349.73 4203
3350.27 4289
3350.82 4211
3351.37 4259
3351.91 4133
3352.46 4072
3353.00 3941
3353.55 4004
3354.10 4065
3354.64 4013
3355.19 4211
3355.73 4182
3356.28 4006
3356.83 4100
3357.37 4190
3357.92 4262
3358.46 4240
3359.01 4293
3359.56 4531
3360.10 4235
3360.65 4347
3361.20 4513
3361.74 4298
3362.29 4121
3362.84 4096
3363.38 4195
3363.93 4021
3364.48 3837
3365.02 3974
3365.57 3979
3366.12 3830
3366.66 3782
3367.21 3966
3367.76 3752
3368.30 3838
3368.85 3693
3369.40 3940
3369.94 3984
3370.49 3915
3371.04 3945
3371.59 3964
3372.13 4108
3372.68 3887
3373.23 4046
3373.78 3971
3374.32 4147
3374.87 3915
3375.42 3892
3375.97 4006
3376.51 3841
3377.06 3436
3377.61 3740
3378.16 3551
3378.71 3523
3379.25 3777
3379.80 3750
3380.35 3641
3380.90 3752
3381.45 3860
3381.99 3628
3382.54 3785
3383.09 3769
3383.64 3756
3384.19 3685
3384.74 3579
3385.28 3568
3385.83 3503
3386.38 3585
3386.93 3627
3387.48 3682
3388.03 3559
3388.58 3633
3389.12 3615
3389.67 3831
3390.22 3848
3390.77 3666
3391.32 3649
3391.87 3706
3392.42 3572
3392.97 3754
3393.52 3727
3394.06 3592
3394.61 3716
3395.16 3643
3395.71 3605
3396.26 3655
3396.81 3645
3397.36 3557
3397.91 3562
3398.46 3387
3399.01 3302
3399.56 3497
3400.11 3698
3400.66 3680
3401.21 3693
3401.76 3654
3402.31 3426
3402.86 3460
3403.41 3687
3403.96 3691
3404.51 3590
3405.06 3799
3405.61 3728
3406.16 3616
3406.71 3545
3407.26 3683
3407.81 3636
3408.36 3561
3408.91 3568
3409.46 3479
3410.01 3521
3410.56 3468
3411.11 3448
3411.66 3463
3412.21 3422
3412.76 3629
3413.31 3662
3413.86 3712
3414.41 3715
3414.96 3615
3415.51 3588
3416.07 3649
3416.62 3702
3417.17 3717
3417.72 3448
3418.27 3453
3418.82 3603
3419.37 3645
3419.92 3648
3420.47 3709
3421.03 3838
3421.58 3692
3422.13 3583
3422.68 3738
3423.23 3765
3423.78 3680
3424.33 3750
3424.89 3767
3425.44 3892
3425.99 3581
3426.54 3712
3427.09 3816
3427.65 3720
3428.20 3638
3428.75 3449
3429.30 3639
3429.85 3670
3430.41 3523
3430.96 3485
3431.51 3537
3432.06 3645
3432.61 3585
3433.17 3627
3433.72 3556
3434.27 3578
3434.82 3555
3435.38 3712
3435.93 3663
3436.48 3585
3437.03 3613
3437.59 3567
3438.14 3604
3438.69 3553
3439.24 3648
3439.80 3693
3440.35 3613
3440.90 3357
3441.46 3352
3442.01 3640
3442.56 3714
3443.11 3617
3443.67 3439
3444.22 3621
3444.77 3767
3445.33 3616
3445.88 3595
3446.43 3596
3446.99 3585
3447.54 3464
3448.09 3394
3448.65 3645
3449.20 3631
3449.76 3449
3450.31 3481
3450.86 3640
3451.42 3561
3451.97 3541
3452.52 3796
3453.08 3508
3453.63 3572
3454.19 3567
3454.74 3546
3455.29 3577
3455.85 3758
3456.40 3752
3456.96 3759
3457.51 3718
3458.07 3656
3458.62 3656
3459.17 3505
3459.73 3617
3460.28 3714
3460.84 3716
3461.39 3778
3461.95 3517
3462.50 3597
3463.06 3911
3463.61 3735
3464.17 3550
3464.72 3676
3465.27 3577
3465.83 3517
3466.38 3389
3466.94 3387
3467.49 3437
3468.05 3426
3468.61 3596
3469.16 3616
3469.72 3419
3470.27 3619
3470.83 3656
3471.38 3810
3471.94 3763
3472.49 3701
3473.05 3728
3473.60 3930
3474.16 3927
3474.71 3677
3475.27 3762
3475.83 3783
3476.38 3745
3476.94 3688
3477.49 3783
3478.05 3863
3478.61 3829
3479.16 3928
3479.72 3933
3480.27 3949
3480.83 4077
3481.39 3867
3481.94 3929
3482.50 4137
3483.05 4053
3483.61 3923
3484.17 3963
3484.72 4104
3485.28 4010
3485.84 3926
3486.39 3926
3486.95 3979
3487.51 3848
3488.06 4297
3488.62 4360
3489.18 4376
3489.73 4668
3490.29 5046
3490.85 5034
3491.40 5581
3491.96 6019
3492.52 6289
3493.08 6587
3493.63 6809
3494.19 7302
3494.75 7117
3495.30 6833
3495.86 6829
3496.42 6521
3496.98 6470
3497.53 6354
3498.09 6347
3498.65 6113
3499.21 6497
3499.76 7162
3500.32 7451
3500.88 8037
3501.44 8578
3501.99 8957
3502.55 8766
3503.11 9459
3503.67 10054
3504.23 10327
3504.78 10471
3505.34 11099
3505.90 11822
3506.46 12529
3507.02 13073
3507.58 12940
3508.13 12903
3508.69 12445
3509.25 11196
3509.81 10339
3510.37 9272
3510.93 8325
3511.48 7469
3512.04 6590
3512.60 6076
3513.16 5901
3513.72 5327
3514.28 5252
3514.84 4977
3515.40 4782
3515.95 4655
3516.51 4414
3517.07 4396
3517.63 4285
3518.19 4392
3518.75 4237
3519.31 4173
3519.87 4385
3520.43 4145
3520.99 4234
3521.55 3958
3522.11 4043
3522.67 3938
3523.22 4093
3523.78 4069
3524.34 3970
3524.90 4027
3525.46 3926
3526.02 3873
3526.58 3899
3527.14 3964
3527.70 3955
3528.26 3934
3528.82 3761
3529.38 3787
3529.94 3995
3530.50 4173
3531.06 3789
3531.62 3874
3532.18 4052
3532.74 3980
3533.30 3976
3533.86 3994
3534.42 4131
3534.98 4186
3535.54 4079
3536.11 4210
3536.67 3941
3537.23 4063
3537.79 4072
3538.35 4234
3538.91 4251
3539.47 4075
3540.03 4049
3540.59 4222
3541.15 4327
3541.71 4235
3542.27 4086
3542.84 4446
3543.40 4192
3543.96 4286
3544.52 4523
3545.08 4688
3545.64 4507
3546.20 4442
3546.76 4585
3547.33 4518
3547.89 4182
3548.45 4180
3549.01 4157
3549.57 3886
3550.13 3923
3550.69 3819
3551.26 3684
3551.82 3717
3552.38 3781
3552.94 3499
3553.50 3550
3554.07 3457
3554.63 3637
3555.19 3576
3555.75 3436
3556.31 3354
3556.88 3531
3557.44 3503
3558.00 3556
3558.56 3736
3559.13 3588
3559.69 3417
3560.25 3597
3560.81 3679
3561.38 3575
3561.94 3743
3562.50 4010
3563.06 3848
3563.63 3689
3564.19 3815
3564.75 4011
3565.31 3834
3565.88 3895
3566.44 3813
3567.00 3773
3567.57 3772
3568.13 3662
3568.69 3462
3569.26 3527
3569.82 3564
3570.38 3528
3570.95 3557
3571.51 3560
3572.07 3638
3572.64 3607
3573.20 3631
3573.76 3576
3574.33 3612
3574.89 3621
3575.45 3546
3576.02 3642
3576.58 3761
3577.14 3762
3577.71 3796
3578.27 3885
3578.84 3854
3579.40 3613
3579.96 3632
3580.53 3813
3581.09 3874
3581.66 3516
3582.22 3673
3582.78 3923
3583.35 3683
3583.91 3821
3584.48 3879
3585.04 3949
3585.61 3737
3586.17 3720
3586.74 3699
3587.30 3698
3587.86 3834
3588.43 3619
3588.99 3471
3589.56 3352
3590.12 3363
3590.69 3330
3591.25 3535
3591.82 3461
3592.38 3532
3592.95 3477
3593.51 3671
3594.08 3691
3594.64 3555
3595.21 3462
3595.77 3561
3596.34 3584
3596.90 3225
3597.47 3616
3598.04 3743
3598.60 3602
3599.17 3670
3599.73 3702
3600.30 3575
3600.86 3949
3601.43 3888
3601.99 3671
3602.56 3561
3603.13 3722
3603.69 3600
3604.26 3577
3604.82 3549
3605.39 3589
3605.96 3558
3606.52 3387
3607.09 3328
3607.65 3373
3608.22 3437
3608.79 3429
3609.35 3269
3609.92 3287
3610.49 3386
3611.05 3376
3611.62 3379
3612.19 3130
3612.75 3171
3613.32 3370
3613.89 3377
3614.45 3393
3615.02 3240
3615.59 3514
3616.15 3661
3616.72 3717
3617.29 3942
3617.85 4126
3618.42 4185
3618.99 4259
3619.55 4417
3620.12 4605
3620.69 4463
3621.26 4559
3621.82 4617
3622.39 4314
3622.96 4351
3623.53 4314
3624.09 4116
3624.66 3751
3625.23 3697
3625.80 3561
3626.36 3403
3626.93 3338
3627.50 3632
3628.07 3701
3628.63 3575
3629.20 3427
3629.77 3379
3630.34 3562
3630.91 3745
3631.47 3751
3632.04 3923
3632.61 4006
3633.18 4128
3633.75 4229
3634.32 4601
3634.88 4493
3635.45 4324
3636.02 4226
3636.59 4492
3637.16 4415
3637.73 4158
3638.29 4132
3638.86 3844
3639.43 3778
3640.00 3862
3640.57 3748
3641.14 3677
3641.71 3800
3642.28 3889
3642.84 3830
3643.41 3600
3643.98 3739
3644.55 3607
3645.12 3462
3645.69 3681
3646.26 3621
3646.83 3347
3647.40 3528
3647.97 3491
3648.54 3511
3649.11 3442
3649.68 3360
3650.25 3571
3650.81 3551
3651.38 3444
3651.95 3586
3652.52 3580
3653.09 3825
3653.66 3698
3654.23 3598
3654.80 3552
3655.37 3558
3655.94 3689
3656.51 3735
3657.08 3726
3657.65 3847
3658.22 3836
3658.79 3718
3659.36 3720
3659.93 3828
3660.50 3760
3661.07 3671
3661.64 3542
3662.22 3727
3662.79 3503
3663.36 3727
3663.93 3572
3664.50 3738
3665.07 3701
3665.64 3565
3666.21 3944
3666.78 3742
3667.35 3788
3667.92 3706
3668.49 3704
3669.06 3828
3669.64 3743
3670.21 3693
3670.78 3792
3671.35 3831
3671.92 3681
3672.49 3612
3673.06 3732
3673.63 3649
3674.21 3588
3674.78 3576
3675.35 3588
3675.92 3600
3676.49 3669
3677.06 3489
3677.63 3773
3678.21 3639
3678.78 3714
3679.35 3496
3679.92 3543
3680.49 3309
3681.07 3224
3681.64 3303
3682.21 3238
3682.78 3353
3683.35 3188
3683.93 3313
3684.50 3242
3685.07 3203
3685.64 3236
3686.21 3362
3686.79 3252
3687.36 3375
3687.93 3631
3688.50 3500
3689.08 3398
3689.65 3345
3690.22 3554
3690.80 3716
3691.37 3758
3691.94 3856
3692.51 3928
3693.09 3737
3693.66 3585
3694.23 3648
3694.81 3415
3695.38 3346
3695.95 3423
3696.52 3348
3697.10 3238
3697.67 3284
3698.24 3301
3698.82 3211
3699.39 3042
3699.96 3400
3700.54 3402
3701.11 3355
3701.68 3574
3702.26 3362
3702.83 3307
3703.41 3360
3703.98 3526
3704.55 3392
3705.13 3408
3705.70 3448
3706.27 3380
3706.85 3456
3707.42 3708
3708.00 3454
3708.57 3246
3709.14 3086
3709.72 3197
3710.29 3390
3710.87 3386
3711.44 3222
3712.02 3237
3712.59 3436
3713.16 3296
3713.74 3229
3714.31 3394
3714.89 3304
3715.46 3221
3716.04 3103
3716.61 3170
3717.19 3051
3717.76 3031
3718.34 2941
3718.91 3075
3719.49 3087
3720.06 3193
3720.64 3058
3721.21 3176
3721.79 3100
3722.36 3211
3722.94 3118
3723.51 3113
3724.09 3032
3724.66 3127
3725.24 3049
3725.81 3089
3726.39 3219
3726.96 3060
3727.54 3065
3728.12 3329
3728.69 3408
3729.27 3277
3729.84 3347
3730.42 3272
3730.99 3436
3731.57 3570
3732.15 3548
3732.72 3472
3733.30 3502
3733.87 3568
3734.45 3447
3735.03 3343
3735.60 3254
3736.18 3241
3736.75 3401
3737.33 3289
3737.91 3187
3738.48 3243
3739.06 3133
3739.64 3072
3740.21 2997
3740.79 2887
3741.37 3115
3741.94 3277
3742.52 3109
3743.10 3055
3743.67 3224
3744.25 3307
3744.83 3094
3745.40 3169
3745.98 3281
3746.56 3023
3747.13 3200
3747.71 3283
3748.29 3115
3748.87 3222
3749.44 3156
3750.02 3021
3750.60 3140
3751.17 3306
3751.75 3379
3752.33 3282
3752.91 3171
3753.48 3268
3754.06 3356
3754.64 3239
3755.22 3195
3755.80 3104
3756.37 3069
3756.95 3054
3757.53 3103
3758.11 3151
3758.68 3186
3759.26 3242
3759.84 3121
3760.42 2971
3761.00 2964
3761.58 3037
3762.15 3044
3762.73 3168
3763.31 3132
3763.89 3254
3764.47 3197
3765.04 3128
3765.62 3226
3766.20 3103
3766.78 3116
3767.36 3136
3767.94 3162
3768.52 3225
3769.10 3128
3769.67 2966
3770.25 2978
3770.83 3089
3771.41 3031
3771.99 3289
3772.57 3137
3773.15 2966
3773.73 3115
3774.31 2999
3774.89 3129
3775.46 3087
3776.04 3009
3776.62 2981
3777.20 2894
3777.78 2805
3778.36 3155
3778.94 3087
3779.52 2934
3780.10 2977
3780.68 2979
3781.26 3193
3781.84 3079
3782.42 3011
3783.00 3101
3783.58 3071
3784.16 3234
3784.74 3126
3785.32 3096
3785.90 3022
3786.48 3246
3787.06 3089
3787.64 3073
3788.22 3208
3788.80 2979
3789.38 3069
3789.96 3270
3790.54 3161
3791.12 3029
3791.70 3214
3792.28 3216
3792.86 3252
3793.44 3136
3794.02 3317
3794.60 3381
3795.18 3282
3795.77 3277
3796.35 3414
3796.93 3434
3797.51 3450
3798.09 3503
3798.67 3473
3799.25 3517
3799.83 3467
3800.41 3514
3800.99 3574
3801.58 3583
3802.16 3675
3802.74 3686
3803.32 3898
3803.90 3965
3804.48 3993
3805.06 4027
3805.65 3871
3806.23 3937
3806.81 3781
3807.39 3538
3807.97 3688
3808.55 3646
3809.14 3603
3809.72 3518
3810.30 3581
3810.88 3499
3811.46 3482
3812.05 3557
3812.63 3501
3813.21 3792
3813.79 3600
3814.37 3627
3814.96 3840
3815.54 3908
3816.12 4111
3816.70 4083
3817.29 4063
3817.87 3796
3818.45 3927
3819.03 3966
3819.62 3809
3820.20 3595
3820.78 3288
3821.36 3250
3821.95 3299
3822.53 3353
3823.11 3242
3823.70 3187
3824.28 3422
3824.86 3210
3825.45 3057
3826.03 3187
3826.61 3105
3827.19 2988
3827.78 3138
3828.36 3169
3828.94 3133
3829.53 3145
3830.11 3176
3830.69 2840
3831.28 3021
3831.86 3215
3832.45 3022
3833.03 3042
3833.61 3190
3834.20 3210
3834.78 3227
3835.36 3105
3835.95 2962
3836.53 3029
3837.12 3083
3837.70 3314
3838.28 3206
3838.87 3030
3839.45 3041
3840.04 3148
3840.62 3148
3841.20 2940
3841.79 3152
3842.37 2975
3842.96 2725
3843.54 2824
3844.13 3132
3844.71 3167
3845.30 3041
3845.88 2976
3846.47 3011
3847.05 3107
3847.63 2982
3848.22 2915
3848.80 3007
3849.39 3152
3849.97 3092
3850.56 3020
3851.14 3099
3851.73 2936
3852.31 3119
3852.90 3218
3853.48 3246
3854.07 3030
3854.66 3108
3855.24 3214
3855.83 3315
3856.41 3210
3857.00 3118
3857.58 3232
3858.17 3233
3858.75 2930
3859.34 2824
3859.92 2839
3860.51 2953
3861.10 2986
3861.68 3032
3862.27 3055
3862.85 3052
3863.44 3254
3864.03 3237
3864.61 3172
3865.20 3326
3865.78 3199
3866.37 3001
3866.96 2935
3867.54 2966
3868.13 3024
3868.72 3076
3869.30 3174
3869.89 3209
3870.47 3069
3871.06 3127
3871.65 3050
3872.23 3265
3872.82 3320
3873.41 3167
3873.99 3114
3874.58 3255
3875.17 3287
3875.76 3419
3876.34 3447
3876.93 3461
3877.52 3257
3878.10 3416
3878.69 3477
3879.28 3356
3879.86 3375
3880.45 3253
3881.04 3320
3881.63 3136
3882.21 3355
3882.80 3262
3883.39 2981
3883.98 2981
3884.56 2981
3885.15 3021
3885.74 2888
3886.33 2965
3886.91 3113
3887.50 3094
3888.09 2998
3888.68 2991
3889.27 2906
3889.85 2776
3890.44 2925
3891.03 3019
3891.62 3041
3892.21 2964
3892.79 3088
3893.38 3164
3893.97 3289
3894.56 3120
3895.15 3243
3895.74 3092
3896.32 3225
3896.91 3038
3897.50 2909
3898.09 2823
3898.68 2871
3899.27 3008
3899.86 3010
3900.45 3018
3901.03 2910
3901.62 2971
3902.21 3059
3902.80 3150
3903.39 2958
3903.98 3021
3904.57 2956
3905.16 3012
3905.75 3128
3906.34 2863
3906.92 2912
3907.51 3065
3908.10 2896
3908.69 2952
3909.28 2925
3909.87 2876
3910.46 2883
3911.05 2744
3911.64 2688
3912.23 2816
3912.82 2543
3913.41 2741
3914.00 2872
3914.59 2751
3915.18 2786
3915.77 2673
3916.36 2909
3916.95 2728
3917.54 2709
3918.13 2822
3918.72 3047
3919.31 2857
3919.90 2803
3920.49 2865
3921.08 2676
3921.67 2759
3922.26 2788
3922.85 2854
3923.44 2881
3924.03 2923
3924.62 2937
3925.21 2882
3925.80 2735
3926.40 2735
3926.99 2662
3927.58 2807
3928.17 2809
3928.76 2886
3929.35 2688
3929.94 2726
3930.53 2784
3931.12 2800
3931.71 2760
3932.30 2832
3932.90 2891
3933.49 2845
3934.08 2876
3934.67 2788
3935.26 2708
3935.85 2699
3936.44 2841
3937.04 2780
3937.63 2657
3938.22 2605
3938.81 2823
3939.40 2855
3939.99 2717
3940.59 2798
3941.18 2798
3941.77 2878
3942.36 2905
3942.95 2826
3943.55 2785
3944.14 2930
3944.73 2923
3945.32 2874
3945.91 2756
3946.51 2900
3947.10 2890
3947.69 2770
3948.28 2864
3948.88 2736
3949.47 2785
3950.06 2734
3950.65 2796
3951.25 2551
3951.84 2603
3952.43 2846
3953.02 2741
3953.62 2828
3954.21 2743
3954.80 2704
3955.40 2802
3955.99 2735
3956.58 2959
3957.17 2942
3957.77 2876
3958.36 2867
3958.95 2907
3959.55 2887
3960.14 2795
3960.73 2999
3961.33 2986
3961.92 2923
3962.51 2703
3963.11 2715
3963.70 2818
3964.29 2813
3964.89 2780
3965.48 2751
3966.08 2871
3966.67 2821
3967.26 2834
3967.86 2898
3968.45 2803
3969.04 2858
3969.64 2719
3970.23 2951
3970.83 2962
3971.42 2805
3972.01 2767
3972.61 2700
3973.20 2810
3973.80 2971
3974.39 2900
3974.99 2944
3975.58 2800
3976.18 2959
3976.77 2840
3977.36 2893
3977.96 2826
3978.55 2886
3979.15 2960
3979.74 2971
3980.34 2973
3980.93 2946
3981.53 3149
3982.12 3004
3982.72 2859
3983.31 2692
3983.91 2935
3984.50 2813
3985.10 2956
3985.69 3032
3986.29 2835
3986.88 2912
3987.48 2834
3988.07 2992
3988.67 3004
3989.26 2857
3989.86 2953
3990.46 2916
3991.05 2783
3991.65 2840
3992.24 2725
3992.84 2763
3993.43 2834
3994.03 2981
3994.63 2908
3995.22 3050
3995.82 3019
3996.41 3157
3997.01 3157
3997.61 3135
3998.20 3130
3998.80 3182
3999.39 3075
3999.99 2868
4000.59 2836
4001.18 2746
4001.78 2779
4002.38 2828
4002.97 2992
4003.57 2987
4004.17 2884
4004.76 2716
4005.36 2717
4005.96 2966
4006.55 2894
4007.15 2794
4007.75 2804
4008.34 2826
4008.94 2992
4009.54 3069
4010.13 2939
4010.73 2862
4011.33 2850
4011.93 2825
4012.52 2759
4013.12 2867
4013.72 2877
4014.31 2862
4014.91 2844
4015.51 2844
4016.11 2886
4016.70 2860
4017.30 2857
4017.90 2910
4018.50 2951
4019.09 3088
4019.69 2884
4020.29 2896
4020.89 3037
4021.49 2932
4022.08 2967
4022.68 2996
4023.28 3005
4023.88 3013
4024.48 2954
4025.07 3099
4025.67 3084
4026.27 3057
4026.87 2980
4027.47 3013
4028.06 3014
4028.66 3362
4029.26 3397
4029.86 3416
4030.46 3459
4031.06 3635
4031.66 3538
4032.25 3340
4032.85 3334
4033.45 3326
4034.05 3030
4034.65 3006
4035.25 2920
4035.85 2922
4036.45 3005
4037.05 3041
4037.64 2967
4038.24 2848
4038.84 2832
4039.44 2740
4040.04 2740
4040.64 2739
4041.24 2655
4041.84 2772
4042.44 2715
4043.04 2842
4043.64 2757
4044.24 2662
4044.84 2821
4045.44 2781
4046.04 2601
4046.64 2708
4047.24 2746
4047.84 2765
4048.44 2718
4049.03 2740
4049.63 2762
4050.23 2709
4050.83 2884
4051.43 2885
4052.04 2952
4052.64 2902
4053.24 2971
4053.84 2907
4054.44 2906
4055.04 2817
4055.64 2829
4056.24 2927
4056.84 2927
4057.44 2941
4058.04 2853
4058.64 2819
4059.24 2749
4059.84 2745
4060.44 2851
4061.04 2800
4061.64 2857
4062.24 2731
4062.85 2914
4063.45 2911
4064.05 2840
4064.65 3071
4065.25 3029
4065.85 2991
4066.45 2985
4067.05 2855
4067.65 2764
4068.26 2741
4068.86 2861
4069.46 2848
4070.06 2872
4070.66 2918
4071.26 2865
4071.86 2837
4072.47 2869
4073.07 2820
4073.67 2887
4074.27 2687
4074.87 2701
4075.47 2716
4076.08 3031
4076.68 2854
4077.28 2644
4077.88 2720
4078.48 2940
4079.09 2882
4079.69 2846
4080.29 2896
4080.89 2790
4081.50 2754
4082.10 2664
4082.70 2639
4083.30 2628
4083.91 2653
4084.51 2732
4085.11 2707
4085.71 2727
4086.32 2687
4086.92 2694
4087.52 2567
4088.12 2598
4088.73 2720
4089.33 2732
4089.93 2604
4090.54 2590
4091.14 2779
4091.74 2697
4092.35 2731
4092.95 2667
4093.55 2672
4094.15 2707
4094.76 2662
4095.36 2677
4095.96 2676
4096.57 2575
4097.17 2499
4097.78 2474
4098.38 2507
4098.98 2740
4099.59 2737
4100.19 2774
4100.79 2774
4101.40 2824
4102.00 2875
4102.61 2770
4103.21 2766
4103.81 2757
4104.42 2967
4105.02 3147
4105.63 3134
4106.23 3078
4106.83 2968
4107.44 3034
4108.04 3105
4108.65 3007
4109.25 2934
4109.85 3068
4110.46 2963
4111.06 2881
4111.67 2793
4112.27 2877
4112.88 2797
4113.48 2829
4114.09 2885
4114.69 2701
4115.30 2678
4115.90 2819
4116.51 2633
4117.11 2695
4117.72 2755
4118.32 2944
4118.93 2986
4119.53 3075
4120.14 3034
4120.74 3089
4121.35 3009
4121.95 3032
4122.56 3047
4123.16 2999
4123.77 2992
4124.37 2889
4124.98 2839
4125.59 2937
4126.19 2800
4126.80 2674
4127.40 2686
4128.01 2674
4128.61 2629
4129.22 2609
4129.83 2726
4130.43 2713
4131.04 2785
4131.64 2670
4132.25 2571
4132.86 2670
4133.46 2843
4134.07 2889
4134.67 2794
4135.28 2924
4135.89 2896
4136.49 2918
4137.10 2877
4137.71 3024
4138.31 3118
4138.92 2926
4139.53 2880
4140.13 3030
4140.74 2995
4141.35 3304
4141.95 3439
4142.56 3419
4143.17 3510
4143.77 3312
4144.38 3273
4144.99 3256
4145.59 3262
4146.20 3286
4146.81 3123
4147.42 3198
4148.02 3088
4148.63 2949
4149.24 2898
4149.84 2854
4150.45 2654
4151.06 2557
4151.67 2726
4152.27 2547
4152.88 2628
4153.49 2731
4154.10 2729
4154.70 2802
4155.31 2714
4155.92 2672
4156.53 2701
4157.14 2830
4157.74 2647
4158.35 2695
4158.96 2704
4159.57 2822
4160.18 2767
4160.78 2661
4161.39 2633
4162.00 2798
4162.61 2623
4163.22 2645
4163.83 2640
4164.43 2760
4165.04 2750
4165.65 2793
4166.26 2832
4166.87 2772
4167.48 2870
4168.09 2958
4168.69 2967
4169.30 2844
4169.91 2726
4170.52 2652
4171.13 2595
4171.74 2618
4172.35 2662
4172.96 2849
4173.57 2802
4174.17 3060
4174.78 3068
4175.39 2873
4176.00 2869
4176.61 2964
4177.22 3038
4177.83 3099
4178.44 3081
4179.05 3230
4179.66 3261
4180.27 3051
4180.88 3135
4181.49 3122
4182.10 2999
4182.71 3153
4183.32 3098
4183.93 2996
4184.54 2813
4185.15 2787
4185.76 2693
4186.37 2691
4186.98 2762
4187.59 2759
4188.20 2678
4188.81 2517
4189.42 2668
4190.03 2661
4190.64 2756
4191.25 2535
4191.86 2586
4192.47 2772
4193.08 2762
4193.69 2791
4194.30 2923
4194.91 2697
4195.52 2850
4196.13 2886
4196.74 3085
4197.35 3057
4197.97 2748
4198.58 2805
4199.19 2851
4199.80 2936
4200.41 2901
4201.02 2754
4201.63 2711
4202.24 2850
4202.85 2854
4203.47 2648
4204.08 2618
4204.69 2686
4205.30 2752
4205.91 2578
4206.52 2584
4207.13 2581
4207.75 2721
4208.36 2413
4208.97 2579
4209.58 2905
4210.19 2730
4210.80 2743
4211.42 2775
4212.03 2767
4212.64 2841
4213.25 2695
4213.86 2487
4214.48 2577
4215.09 2675
4215.70 2730
4216.31 2653
4216.92 2707
4217.54 2863
4218.15 2834
4218.76 3024
4219.37 2951
4219.99 2934
4220.60 2944
4221.21 3074
4221.82 2990
4222.44 3055
4223.05 3046
4223.66 2975
4224.28 2777
4224.89 2805
4225.50 2911
4226.11 2811
4226.73 2883
4227.34 2768
4227.95 2841
4228.57 2935
4229.18 2940
4229.79 3050
4230.41 2999
4231.02 2968
4231.63 3132
4232.25 3143
4232.86 3125
4233.47 3054
4234.09 3193
4234.70 3190
4235.31 3149
4235.93 3187
4236.54 3217
4237.15 3180
4237.77 3346
4238.38 3253
4239.00 3378
4239.61 3187
4240.22 3129
4240.84 2979
4241.45 2936
4242.07 2963
4242.68 2905
4243.29 3050
4243.91 3050
4244.52 2910
4245.14 3013
4245.75 3192
4246.37 3331
4246.98 3367
4247.59 3432
4248.21 3441
4248.82 3601
4249.44 3870
4250.05 3946
4250.67 3921
4251.28 3934
4251.90 3720
4252.51 3551
4253.13 3235
4253.74 3046
4254.36 3055
4254.97 2970
4255.59 2898
4256.20 2959
4256.82 2796
4257.43 2947
4258.05 2773
4258.66 2775
4259.28 2795
4259.89 2877
4260.51 2985
4261.12 2763
4261.74 2764
4262.35 2855
4262.97 2861
4263.59 2899
4264.20 2772
4264.82 2711
4265.43 2714
4266.05 2911
4266.66 2697
4267.28 2626
4267.90 2943
4268.51 2774
4269.13 2723
4269.74 2710
4270.36 2618
4270.98 2604
4271.59 2733
4272.21 2667
4272.83 2556
4273.44 2658
4274.06 2758
4274.68 2718
4275.29 2826
4275.91 2815
4276.52 2923
4277.14 3042
4277.76 3040
4278.37 2963
4278.99 2977
4279.61 2994
4280.23 2956
4280.84 2767
4281.46 2740
4282.08 2811
4282.69 2795
4283.31 2831
4283.93 2791
4284.54 2647
4285.16 2601
4285.78 2639
4286.40 2736
4287.01 2851
4287.63 2798
4288.25 2751
4288.87 2845
4289.48 3078
4290.10 2788
4290.72 2762
4291.34 2625
4291.95 2506
4292.57 2721
4293.19 2796
4293.81 2753
4294.42 2527
4295.04 2347
4295.66 2553
4296.28 2582
4296.90 2562
4297.51 2532
4298.13 2625
4298.75 2612
4299.37 2565
4299.99 2593
4300.61 2760
4301.22 2673
4301.84 2478
4302.46 2725
4303.08 2777
4303.70 2817
4304.32 2818
4304.94 2614
4305.55 2613
4306.17 2483
4306.79 2582
4307.41 2592
4308.03 2494
4308.65 2481
4309.27 2644
4309.89 2485
4310.50 2444
4311.12 2489
4311.74 2578
4312.36 2665
4312.98 2551
4313.60 2582
4314.22 2563
4314.84 2505
4315.46 2429
4316.08 2451
4316.70 2363
4317.32 2550
4317.94 2560
4318.56 2596
4319.18 2442
4319.80 2269
4320.42 2403
4321.04 2571
4321.65 2614
4322.27 2491
4322.89 2509
4323.51 2543
4324.13 2577
4324.75 2739
4325.37 2740
4325.99 2744
4326.62 2748
4327.24 2616
4327.86 2653
4328.48 2629
4329.10 2790
4329.72 2620
4330.34 2541
4330.96 2673
4331.58 2482
4332.20 2495
4332.82 2606
4333.44 2657
4334.06 2827
4334.68 2573
4335.30 2612
4335.92 2532
4336.54 2457
4337.16 2455
4337.79 2507
4338.41 2497
4339.03 2575
4339.65 2592
4340.27 2533
4340.89 2596
4341.51 2491
4342.13 2615
4342.76 2632
4343.38 2858
4344.00 2782
4344.62 2790
4345.24 2952
4345.86 3065
4346.48 3159
4347.11 3219
4347.73 3242
4348.35 3658
4348.97 3583
4349.59 3733
4350.22 3706
4350.84 3427
4351.46 3406
4352.08 3196
4352.70 2874
4353.33 2860
4353.95 2785
4354.57 2750
4355.19 2738
4355.81 2916
4356.44 2838
4357.06 2566
4357.68 2716
4358.30 2660
4358.93 2669
4359.55 2546
4360.17 2745
4360.79 2790
4361.42 2677
4362.04 2663
4362.66 2507
4363.28 2656
4363.91 2805
4364.53 2763
4365.15 2669
4365.78 2736
4366.40 2812
4367.02 2710
4367.65 2663
4368.27 2673
4368.89 2589
4369.52 2590
4370.14 2484
4370.76 2569
4371.39 2471
4372.01 2382
4372.63 2500
4373.26 2363
4373.88 2370
4374.50 2385
4375.13 2465
4375.75 2446
4376.37 2396
4377.00 2370
4377.62 2421
4378.25 2472
4378.87 2613
4379.49 2659
4380.12 2560
4380.74 2496
4381.37 2485
4381.99 2562
4382.61 2614
4383.24 2570
4383.86 2773
4384.49 2553
4385.11 2464
4385.74 2527
4386.36 2436
4386.98 2542
4387.61 2610
4388.23 2548
4388.86 2581
4389.48 2759
4390.11 2596
4390.73 2515
4391.36 2401
4391.98 2416
4392.61 2435
4393.23 2421
4393.86 2374
4394.48 2383
4395.11 2313
4395.73 2310
4396.36 2450
4396.98 2369
4397.61 2469
4398.23 2533
4398.86 2494
4399.48 2479
4400.11 2628
4400.74 2597
4401.36 2414
4401.99 2488
4402.61 2495
4403.24 2521
4403.86 2471
4404.49 2437
4405.11 2378
4405.74 2563
4406.37 2333
4406.99 2306
4407.62 2410
4408.24 2510
4408.87 2544
4409.50 2422
4410.12 2344
4410.75 2316
4411.38 2455
4412.00 2534
4412.63 2544
4413.25 2402
4413.88 2473
4414.51 2444
4415.13 2436
4415.76 2357
4416.39 2288
4417.01 2443
4417.64 2496
4418.27 2585
4418.89 2560
4419.52 2345
4420.15 2470
4420.77 2435
4421.40 2299
4422.03 2453
4422.66 2615
4423.28 2396
4423.91 2405
4424.54 2416
4425.16 2310
4425.79 2326
4426.42 2358
4427.05 2281
4427.67 2187
4428.30 2237
4428.93 2376
4429.56 2437
4430.18 2322
4430.81 2331
4431.44 2333
4432.07 2388
4432.69 2415
4433.32 2390
4433.95 2575
4434.58 2496
4435.21 2406
4435.83 2454
4436.46 2487
4437.09 2552
4437.72 2525
4438.35 2443
4438.97 2394
4439.60 2511
4440.23 2448
4440.86 2281
4441.49 2310
4442.12 2431
4442.74 2543
4443.37 2462
4444.00 2543
4444.63 2569
4445.26 2454
4445.89 2524
4446.52 2657
4447.14 2658
4447.77 2553
4448.40 2748
4449.03 2733
4449.66 2716
4450.29 2726
4450.92 2761
4451.55 2631
4452.18 2546
4452.81 2553
4453.44 2529
4454.06 2534
4454.69 2623
4455.32 2594
4455.95 2473
4456.58 2537
4457.21 2402
4457.84 2352
4458.47 2395
4459.10 2321
4459.73 2455
4460.36 2561
4460.99 2441
4461.62 2281
4462.25 2275
4462.88 2381
4463.51 2268
4464.14 2215
4464.77 2307
4465.40 2249
4466.03 2175
4466.66 2265
4467.29 2232
4467.92 2180
4468.55 2203
4469.18 2263
4469.81 2383
4470.44 2324
4471.07 2357
4471.70 2305
4472.33 2056
4472.96 2230
4473.59 2220
4474.22 2333
4474.86 2488
4475.49 2507
4476.12 2420
4476.75 2350
4477.38 2220
4478.01 2236
4478.64 2329
4479.27 2229
4479.90 2197
4480.53 2271
4481.17 2259
4481.80 2408
4482.43 2451
4483.06 2243
4483.69 2346
4484.32 2406
4484.95 2496
4485.58 2520
4486.22 2302
4486.85 2332
4487.48 2421
4488.11 2356
4488.74 2337
4489.37 2441
4490.01 2291
4490.64 2327
4491.27 2332
4491.90 2360
4492.53 2451
4493.17 2435
4493.80 2423
4494.43 2527
4495.06 2392
4495.70 2463
4496.33 2484
4496.96 2397
4497.59 2302
4498.22 2330
4498.86 2386
4499.49 2507
4500.12 2441
4500.75 2434
4501.39 2585
4502.02 2498
4502.65 2556
4503.29 2501
4503.92 2444
4504.55 2203
4505.18 2393
4505.82 2333
4506.45 2350
4507.08 2319
4507.72 2210
4508.35 2399
4508.98 2440
4509.62 2409
4510.25 2499
4510.88 2311
4511.52 2419
4512.15 2320
4512.78 2318
4513.42 2391
4514.05 2371
4514.68 2427
4515.32 2481
4515.95 2412
4516.58 2272
4517.22 2247
4517.85 2552
4518.48 2524
4519.12 2370
4519.75 2362
4520.39 2322
4521.02 2408
4521.65 2464
4522.29 2419
4522.92 2378
4523.56 2385
4524.19 2407
4524.83 2459
4525.46 2435
4526.09 2332
4526.73 2273
4527.36 2332
4528.00 2531
4528.63 2529
4529.27 2440
4529.90 2472
4530.54 2566
4531.17 2731
4531.81 2817
4532.44 2811
4533.07 2727
4533.71 2893
4534.34 2780
4534.98 2779
4535.61 2783
4536.25 2753
4536.88 2685
4537.52 2486
4538.16 2441
4538.79 2454
4539.43 2457
4540.06 2359
4540.70 2346
4541.33 2467
4541.97 2405
4542.60 2342
4543.24 2418
4543.87 2238
4544.51 2278
4545.15 2378
4545.78 2383
4546.42 2310
4547.05 2319
4547.69 2381
4548.32 2466
4548.96 2255
4549.60 2203
4550.23 2270
4550.87 2323
4551.50 2412
4552.14 2234
4552.78 2344
4553.41 2403
4554.05 2360
4554.69 2385
4555.32 2375
4555.96 2470
4556.60 2373
4557.23 2492
4557.87 2359
4558.51 2239
4559.14 2172
4559.78 2215
4560.42 2180
4561.05 2214
4561.69 2283
4562.33 2288
4562.96 2279
4563.60 2286
4564.24 2384
4564.87 2256
4565.51 2350
4566.15 2302
4566.79 2208
4567.42 2293
4568.06 2209
4568.70 2169
4569.33 2334
4569.97 2433
4570.61 2310
4571.25 2162
4571.88 2228
4572.52 2448
4573.16 2406
4573.80 2382
4574.44 2357
4575.07 2240
4575.71 2281
4576.35 2235
4576.99 2399
4577.62 2446
4578.26 2409
4578.90 2326
4579.54 2322
4580.18 2356
4580.82 2305
4581.45 2202
4582.09 2119
4582.73 2272
4583.37 2298
4584.01 2309
4584.65 2448
4585.28 2405
4585.92 2402
4586.56 2462
4587.20 2445
4587.84 2360
4588.48 2342
4589.12 2366
4589.75 2472
4590.39 2444
4591.03 2242
4591.67 2390
4592.31 2419
4592.95 2424
4593.59 2488
4594.23 2418
4594.87 2453
4595.51 2412
4596.15 2535
4596.78 2463
4597.42 2284
4598.06 2308
4598.70 2443
4599.34 2429
4599.98 2330
4600.62 2361
4601.26 2355
4601.90 2396
4602.54 2529
4603.18 2610
4603.82 2816
4604.46 2710
4605.10 2833
4605.74 2743
4606.38 2690
4607.02 2805
4607.66 2738
4608.30 2774
4608.94 2656
4609.58 2590
4610.22 2324
4610.86 2458
4611.50 2344
4612.14 2479
4612.78 2501
4613.42 2589
4614.06 2434
4614.70 2477
4615.34 2409
4615.98 2406
4616.63 2249
4617.27 2290
4617.91 2281
4618.55 2184
4619.19 2240
4619.83 2410
4620.47 2424
4621.11 2328
4621.75 2265
4622.39 2206
4623.03 2109
4623.68 2148
4624.32 2133
4624.96 2139
4625.60 2240
4626.24 2377
4626.88 2357
4627.52 2236
4628.17 2216
4628.81 2272
4629.45 2221
4630.09 2133
4630.73 2247
4631.37 2304
4632.02 2338
4632.66 2273
4633.30 2212
4633.94 2389
4634.58 2306
4635.22 2357
4635.87 2343
4636.51 2289
4637.15 2187
4637.79 2225
4638.44 2184
4639.08 2192
4639.72 2277
4640.36 2195
4641.00 2144
4641.65 2273
4642.29 2505
4642.93 2414
4643.57 2323
4644.22 2346
4644.86 2227
4645.50 2316
4646.15 2340
4646.79 2361
4647.43 2475
4648.07 2399
4648.72 2254
4649.36 2391
4650.00 2312
4650.65 2287
4651.29 2352
4651.93 2333
4652.57 2323
4653.22 2275
4653.86 2326
4654.50 2136
4655.15 2220
4655.79 2295
4656.44 2245
4657.08 2262
4657.72 2330
4658.37 2457
4659.01 2422
4659.65 2362
4660.30 2499
4660.94 2530
4661.58 2350
4662.23 2509
4662.87 2482
4663.52 2608
4664.16 2557
4664.80 2504
4665.45 2467
4666.09 2614
4666.74 2454
4667.38 2425
4668.02 2354
4668.67 2416
4669.31 2509
4669.96 2452
4670.60 2282
4671.25 2299
4671.89 2312
4672.54 2427
4673.18 2424
4673.83 2358
4674.47 2310
4675.11 2437
4675.76 2348
4676.40 2372
4677.05 2410
4677.69 2305
4678.34 2367
4678.98 2462
4679.63 2509
4680.27 2495
4680.92 2428
4681.56 2605
4682.21 2657
4682.85 2742
4683.50 2799
4684.15 2521
4684.79 2689
4685.44 2748
4686.08 2684
4686.73 2570
4687.37 2570
4688.02 2355
4688.66 2248
4689.31 2279
4689.96 2362
4690.60 2416
4691.25 2377
4691.89 2284
4692.54 2415
4693.19 2392
4693.83 2140
4694.48 2101
4695.12 2254
4695.77 2286
4696.42 2351
4697.06 2385
4697.71 2481
4698.36 2481
4699.00 2575
4699.65 2475
4700.29 2495
4700.94 2489
4701.59 2547
4702.23 2722
4702.88 2689
4703.53 2500
4704.17 2468
4704.82 2479
4705.47 2396
4706.11 2626
4706.76 2537
4707.41 2455
4708.06 2579
4708.70 2695
4709.35 2721
4710.00 2739
4710.64 2776
4711.29 2665
4711.94 2613
4712.59 2558
4713.23 2612
4713.88 2295
4714.53 2327
4715.18 2474
4715.82 2366
4716.47 2398
4717.12 2304
4717.77 2326
4718.41 2362
4719.06 2411
4719.71 2574
4720.36 2601
4721.01 2548
4721.65 2442
4722.30 2426
4722.95 2407
4723.60 2402
4724.25 2470
4724.89 2340
4725.54 2582
4726.19 2419
4726.84 2334
4727.49 2506
4728.14 2473
4728.78 2438
4729.43 2432
4730.08 2482
4730.73 2585
4731.38 2541
4732.03 2482
4732.68 2365
4733.32 2338
4733.97 2376
4734.62 2266
4735.27 2290
4735.92 2355
4736.57 2467
4737.22 2372
4737.87 2387
4738.52 2535
4739.16 2382
4739.81 2358
4740.46 2606
4741.11 2577
4741.76 2481
4742.41 2459
4743.06 2375
4743.71 2464
4744.36 2485
4745.01 2540
4745.66 2394
4746.31 2480
4746.96 2461
4747.61 2464
4748.26 2575
4748.91 2785
4749.56 3054
4750.21 3324
4750.86 3560
4751.51 3766
4752.16 4269
4752.81 4220
4753.46 4532
4754.11 4812
4754.76 4727
4755.41 4627
4756.06 4434
4756.71 4287
4757.36 3922
4758.01 3470
4758.66 3043
4759.31 2919
4759.96 2901
4760.61 2752
4761.26 2704
4761.91 2446
4762.56 2406
4763.22 2504
4763.87 2437
4764.52 2370
4765.17 2434
4765.82 2366
4766.47 2381
4767.12 2382
4767.77 2218
4768.42 2246
4769.07 2322
4769.73 2367
4770.38 2373
4771.03 2365
4771.68 2295
4772.33 2281
4772.98 2289
4773.63 2338
4774.29 2270
4774.94 2314
4775.59 2375
4776.24 2260
4776.89 2210
4777.54 2184
4778.20 2291
4778.85 2410
4779.50 2346
4780.15 2253
4780.80 2325
4781.46 2278
4782.11 2304
4782.76 2478
4783.41 2413
4784.06 2473
4784.72 2458
4785.37 2511
4786.02 2266
4786.67 2293
4787.33 2319
4787.98 2240
4788.63 2297
4789.28 2448
4789.94 2328
4790.59 2359
4791.24 2370
4791.89 2363
4792.55 2448
4793.20 2399
4793.85 2468
4794.51 2370
4795.16 2492
4795.81 2384
4796.47 2303
4797.12 2355
4797.77 2183
4798.42 2189
4799.08 2173
4799.73 2162
4800.38 2260
4801.04 2216
4801.69 2097
4802.35 2219
4803.00 2214
4803.65 2197
4804.31 2218
4804.96 2223
4805.61 2294
4806.27 2224
4806.92 2283
4807.57 2250
4808.23 2218
4808.88 2235
4809.54 2081
4810.19 2228
4810.84 2245
4811.50 2037
4812.15 2217
4812.81 2153
4813.46 2270
4814.12 2336
4814.77 2309
4815.42 2417
4816.08 2274
4816.73 2325
4817.39 2284
4818.04 2258
4818.70 2287
4819.35 2199
4820.01 2323
4820.66 2400
4821.32 2542
4821.97 2532
4822.63 2451
4823.28 2535
4823.94 2456
4824.59 2535
4825.25 2572
4825.90 2511
4826.56 2607
4827.21 2629
4827.87 2745
4828.52 2923
4829.18 2743
4829.83 2460
4830.49 2629
4831.14 2609
4831.80 2575
4832.45 2451
4833.11 2540
4833.76 2462
4834.42 2606
4835.08 2568
4835.73 2575
4836.39 2465
4837.04 2632
4837.70 2497
4838.36 2575
4839.01 2761
4839.67 2617
4840.32 2544
4840.98 2597
4841.64 2660
4842.29 2636
4842.95 2665
4843.60 2630
4844.26 2601
4844.92 2590
4845.57 2748
4846.23 2573
4846.89 2577
4847.54 2714
4848.20 2766
4848.86 2743
4849.51 2803
4850.17 2822
4850.83 2825
4851.48 2699
4852.14 3034
4852.80 3031
4853.45 3032
4854.11 3033
4854.77 3025
4855.43 2848
4856.08 3009
4856.74 2778
4857.40 2968
4858.05 2958
4858.71 2985
4859.37 2947
4860.03 2914
4860.68 2864
4861.34 2909
4862.00 2873
4862.66 2878
4863.31 2987
4863.97 3093
4864.63 3185
4865.29 3142
4865.95 3290
4866.60 3282
4867.26 3145
4867.92 3038
4868.58 2989
4869.23 2951
4869.89 2897
4870.55 2901
4871.21 3010
4871.87 2981
4872.53 2891
4873.18 2885
4873.84 2788
4874.50 2713
4875.16 2746
4875.82 2518
4876.48 2519
4877.13 2474
4877.79 2341
4878.45 2518
4879.11 2677
4879.77 2711
4880.43 2535
4881.09 2534
4881.75 2569
4882.40 2305
4883.06 2300
4883.72 2390
4884.38 2343
4885.04 2264
4885.70 2222
4886.36 2282
4887.02 2335
4887.68 2452
4888.34 2521
4889.00 2429
4889.66 2465
4890.32 2408
4890.97 2553
4891.63 2580
4892.29 2523
4892.95 2549
4893.61 2490
4894.27 2564
4894.93 2569
4895.59 2625
4896.25 2722
4896.91 2758
4897.57 2546
4898.23 2475
4898.89 2682
4899.55 2704
4900.21 2707
4900.87 2714
4901.53 2842
4902.19 2798
4902.85 2684
4903.51 2771
4904.17 2657
4904.83 2664
4905.50 2504
4906.16 2476
4906.82 2525
4907.48 2411
4908.14 2468
4908.80 2449
4909.46 2566
4910.12 2606
4910.78 2589
4911.44 2530
4912.10 2410
4912.76 2515
4913.42 2576
4914.09 2477
4914.75 2398
4915.41 2348
4916.07 2351
4916.73 2286
4917.39 2444
4918.05 2462
4918.71 2418
4919.38 2406
4920.04 2348
4920.70 2378
4921.36 2323
4922.02 2450
4922.68 2469
4923.35 2300
4924.01 2435
4924.67 2344
4925.33 2395
4925.99 2439
4926.65 2290
4927.32 2361
4927.98 2362
4928.64 2340
4929.30 2373
4929.96 2252
4930.63 2404
4931.29 2501
4931.95 2260
4932.61 2210
4933.28 2323
4933.94 2424
4934.60 2293
4935.26 2119
4935.93 2252
4936.59 2328
4937.25 2226
4937.91 2272
4938.58 2127
4939.24 2049
4939.90 2215
4940.56 2147
4941.23 2168
4941.89 2227
4942.55 2216
4943.22 2253
4943.88 2164
4944.54 2302
4945.21 2203
4945.87 2239
4946.53 2273
4947.20 1986
4947.86 2260
4948.52 2190
4949.19 2143
4949.85 2100
4950.51 2030
4951.18 2229
4951.84 2296
4952.50 2148
4953.17 2333
4953.83 2228
4954.49 2293
4955.16 2276
4955.82 2118
4956.49 2232
4957.15 2285
4957.81 2112
4958.48 2304
4959.14 2240
4959.81 2248
4960.47 2228
4961.14 2191
4961.80 2360
4962.46 2167
4963.13 2152
4963.79 2238
4964.46 2410
4965.12 2405
4965.79 2380
4966.45 2434
4967.12 2373
4967.78 2278
4968.44 2226
4969.11 2257
4969.77 2257
4970.44 2350
4971.10 2308
4971.77 2250
4972.43 2259
4973.10 2295
4973.76 2227
4974.43 2340
4975.09 2291
4975.76 2322
4976.42 2237
4977.09 2379
4977.76 2429
4978.42 2304
4979.09 2258
4979.75 2103
4980.42 2152
4981.08 2252
4981.75 2254
4982.41 2255
4983.08 2367
4983.75 2228
4984.41 2278
4985.08 2359
4985.74 2342
4986.41 2308
4987.07 2354
4987.74 2444
4988.41 2707
4989.07 2610
4989.74 2673
4990.41 2650
4991.07 2746
4991.74 2784
4992.40 2689
4993.07 2650
4993.74 2670
4994.40 2463
4995.07 2497
4995.74 2650
4996.40 2621
4997.07 2557
4997.74 2433
4998.40 2416
4999.07 2453
4999.74 2324
5000.40 2265
5001.07 2379
5001.74 2183
5002.40 2200
5003.07 2189
5003.74 2275
5004.41 2194
5005.07 2146
5005.74 2102
5006.41 2178
5007.07 2077
5007.74 2289
5008.41 2189
5009.08 2118
5009.74 2230
5010.41 2204
5011.08 2220
5011.75 2101
5012.41 2107
5013.08 2295
5013.75 2191
5014.42 2110
5015.09 2102
5015.75 2175
5016.42 2156
5017.09 2197
5017.76 2224
5018.43 2285
5019.09 2184
5019.76 2343
5020.43 2195
5021.10 2359
5021.77 2295
5022.44 2415
5023.10 2281
5023.77 2366
5024.44 2332
5025.11 2306
5025.78 2432
5026.45 2181
5027.11 2340
5027.78 2499
5028.45 2542
5029.12 2190
5029.79 2128
5030.46 2215
5031.13 2161
5031.80 2034
5032.47 2138
5033.13 2232
5033.80 2248
5034.47 2153
5035.14 2040
5035.81 2021
5036.48 2165
5037.15 2019
5037.82 2055
5038.49 2163
5039.16 2113
5039.83 2144
5040.50 2208
5041.17 2097
5041.84 1939
5042.51 2151
5043.18 2153
5043.85 2203
5044.52 2080
5045.18 2117
5045.85 2091
5046.52 2178
5047.19 2282
5047.86 2221
5048.53 2174
5049.20 2166
5049.88 2221
5050.55 2255
5051.22 2168
5051.89 2099
5052.56 2168
5053.23 2218
5053.90 2182
5054.57 2231
5055.24 2104
5055.91 2186
5056.58 2098
5057.25 2150
5057.92 2062
5058.59 2139
5059.26 2193
5059.93 2198
5060.60 2166
5061.27 2181
5061.95 2066
5062.62 2132
5063.29 2056
5063.96 1914
5064.63 2043
5065.30 2091
5065.97 2046
5066.64 2011
5067.31 2160
5067.99 2137
5068.66 2148
5069.33 2099
5070.00 2282
5070.67 2126
5071.34 2092
5072.02 2078
5072.69 1984
5073.36 1998
5074.03 2024
5074.70 1988
5075.37 2007
5076.05 2078
5076.72 1994
5077.39 2081
5078.06 1953
5078.73 2060
5079.41 2083
5080.08 2130
5080.75 2208
5081.42 2141
5082.10 2055
5082.77 2085
5083.44 2117
5084.11 2117
5084.78 2179
5085.46 2162
5086.13 2083
5086.80 2093
5087.48 2108
5088.15 2090
5088.82 1996
5089.49 2085
5090.17 2161
5090.84 2262
5091.51 2144
5092.19 2093
5092.86 2207
5093.53 2285
5094.20 2213
5094.88 2037
5095.55 2122
5096.22 2133
5096.90 2040
5097.57 1976
5098.24 2129
5098.92 2080
5099.59 1982
5100.26 1952
5100.94 1899
5101.61 2111
5102.29 1961
5102.96 1914
5103.63 2058
5104.31 2093
5104.98 1932
5105.65 1802
5106.33 1878
5107.00 1898
5107.68 2057
5108.35 2123
5109.02 2060
5109.70 1946
5110.37 2007
5111.05 1954
5111.72 1899
5112.40 1967
5113.07 1861
5113.74 1849
5114.42 1921
5115.09 2028
5115.77 2055
5116.44 2035
5117.12 2067
5117.79 1961
5118.47 1791
5119.14 1967
5119.82 2009
5120.49 2025
5121.17 1970
5121.84 2025
5122.52 1930
5123.19 2060
5123.87 2053
5124.54 2038
5125.22 1963
5125.89 1909
5126.57 2009
5127.24 1936
5127.92 2031
5128.59 2201
5129.27 2052
5129.94 2009
5130.62 1967
5131.29 2000
5131.97 1967
5132.65 2046
5133.32 1963
5134.00 1959
5134.67 2036
5135.35 1983
5136.02 1960
5136.70 1878
5137.38 1939
5138.05 1888
5138.73 1906
5139.40 1979
5140.08 1983
5140.76 2000
5141.43 1902
5142.11 2021
5142.79 2084
5143.46 2028
5144.14 2055
5144.81 1990
5145.49 1952
5146.17 2031
5146.84 1974
5147.52 1842
5148.20 1885
5148.87 1858
5149.55 1908
5150.23 1794
5150.90 1957
5151.58 2050
5152.26 1928
5152.94 1918
5153.61 2142
5154.29 1916
5154.97 1901
5155.64 1892
5156.32 1830
5157.00 1895
5157.68 2014
5158.35 1825
5159.03 1831
5159.71 1937
5160.39 1942
5161.06 2001
5161.74 1835
5162.42 1911
5163.10 1997
5163.77 1721
5164.45 1864
5165.13 1801
5165.81 1690
5166.48 1989
5167.16 1874
5167.84 1875
5168.52 1818
5169.20 1945
5169.87 1872
5170.55 1916
5171.23 2012
5171.91 1981
5172.59 1868
5173.27 1947
5173.94 2044
5174.62 1930
5175.30 1853
5175.98 1999
5176.66 1939
5177.34 1933
5178.02 1951
5178.69 1908
5179.37 2025
5180.05 2004
5180.73 2028
5181.41 2012
5182.09 2053
5182.77 2101
5183.45 2160
5184.12 2029
5184.80 1993
5185.48 2046
5186.16 1934
5186.84 1961
5187.52 1952
5188.20 2100
5188.88 1972
5189.56 2024
5190.24 1912
5190.92 1995
5191.60 1899
5192.28 1856
5192.96 1967
5193.64 1926
5194.32 1981
5195.00 1969
5195.68 1819
5196.36 1781
5197.03 1773
5197.71 1752
5198.39 1743
5199.07 1663
5199.75 1711
5200.44 1869
5201.12 1952
5201.80 1884
5202.48 1904
5203.16 1825
5203.84 1773
5204.52 1920
5205.20 1950
5205.88 1932
5206.56 1858
5207.24 2014
5207.92 2071
5208.60 2108
5209.28 2050
5209.96 2095
5210.64 2170
5211.32 2264
5212.00 2213
5212.68 2228
5213.37 1893
5214.05 2123
5214.73 2066
5215.41 1930
5216.09 2032
5216.77 1921
5217.45 2021
5218.13 2006
5218.81 1985
5219.50 1903
5220.18 1959
5220.86 1900
5221.54 1882
5222.22 1820
5222.90 1893
5223.59 1830
5224.27 1891
5224.95 2017
5225.63 1789
5226.31 1837
5226.99 1956
5227.68 1945
5228.36 1944
5229.04 1996
5229.72 1800
5230.40 1816
5231.09 1836
5231.77 1888
5232.45 1910
5233.13 1770
5233.81 1706
5234.50 1777
5235.18 1789
5235.86 1892
5236.54 1866
5237.23 1949
5237.91 1936
5238.59 1898
5239.27 1942
5239.96 2064
5240.64 2088
5241.32 2006
5242.01 2015
5242.69 1809
5243.37 1814
5244.05 1897
5244.74 1821
5245.42 1907
5246.10 1844
5246.79 1871
5247.47 1985
5248.15 2044
5248.84 1825
5249.52 1921
5250.20 1820
5250.89 1847
5251.57 1899
5252.25 1870
5252.94 1835
5253.62 1857
5254.30 1840
5254.99 1839
5255.67 1826
5256.36 1805
5257.04 1830
5257.72 1790
5258.41 1915
5259.09 1839
5259.78 1654
5260.46 1806
5261.14 1860
5261.83 1771
5262.51 1741
5263.20 1745
5263.88 1860
5264.56 1903
5265.25 1934
5265.93 1890
5266.62 1783
5267.30 1889
5267.99 1928
5268.67 1910
5269.36 1869
5270.04 1922
5270.73 1780
5271.41 1904
5272.09 1915
5272.78 1996
5273.46 1843
5274.15 1865
5274.83 1888
5275.52 1958
5276.20 1909
5276.89 1908
5277.57 1883
5278.26 1907
5278.94 1828
5279.63 1978
5280.32 2071
5281.00 2111
5281.69 2224
5282.37 2198
5283.06 2231
5283.74 2198
5284.43 2080
5285.11 2002
5285.80 2092
5286.49 2013
5287.17 1948
5287.86 1919
5288.54 1821
5289.23 1895
5289.91 1892
5290.60 1723
5291.29 1782
5291.97 1863
5292.66 1900
5293.35 1832
5294.03 1712
5294.72 1712
5295.40 1718
5296.09 1885
5296.78 1780
5297.46 1828
5298.15 1944
5298.84 1841
5299.52 1922
5300.21 1892
5300.90 1854
5301.58 1830
5302.27 2013
5302.96 1929
5303.64 1935
5304.33 1930
5305.02 1856
5305.70 1754
5306.39 1796
5307.08 1860
5307.77 1855
5308.45 1837
5309.14 1891
5309.83 1909
5310.51 1860
5311.20 1932
5311.89 1833
5312.58 1904
5313.26 1955
5313.95 1928
5314.64 1837
5315.33 1767
5316.01 1896
5316.70 1849
5317.39 1808
5318.08 1833
5318.77 1752
5319.45 1804
5320.14 1815
5320.83 1807
5321.52 1823
5322.20 1840
5322.89 1925
5323.58 1927
5324.27 1995
5324.96 1805
5325.65 1830
5326.33 1755
5327.02 1887
5327.71 1780
5328.40 1789
5329.09 1785
5329.78 1822
5330.46 1831
5331.15 1874
5331.84 1932
5332.53 1765
5333.22 1769
5333.91 1834
5334.60 1840
5335.29 1861
5335.98 1846
5336.66 1850
5337.35 1755
5338.04 1750
5338.73 1907
5339.42 1780
5340.11 1770
5340.80 1813
5341.49 1709
5342.18 1792
5342.87 1828
5343.56 1830
5344.25 1757
5344.94 1811
5345.62 1836
5346.31 1740
5347.00 1770
5347.69 1915
5348.38 1795
5349.07 1792
5349.76 1861
5350.45 1857
5351.14 1952
5351.83 2082
5352.52 1935
5353.21 1876
5353.90 1883
5354.59 1778
5355.28 1804
5355.97 1868
5356.66 1888
5357.35 1761
5358.04 1820
5358.74 1831
5359.43 1742
5360.12 1763
5360.81 1774
5361.50 1620
5362.19 1698
5362.88 1736
5363.57 1715
5364.26 1684
5364.95 1713
5365.64 1858
5366.33 1745
5367.02 1720
5367.71 1646
5368.41 1737
5369.10 1768
5369.79 1814
5370.48 1761
5371.17 1824
5371.86 1927
5372.55 1851
5373.24 1774
5373.94 1819
5374.63 1788
5375.32 1845
5376.01 1833
5376.70 1774
5377.39 1891
5378.08 1765
5378.78 1790
5379.47 1906
5380.16 1897
5380.85 1878
5381.54 1948
5382.24 1967
5382.93 1725
5383.62 1914
5384.31 1802
5385.00 1822
5385.70 1863
5386.39 1861
5387.08 1943
5387.77 1932
5388.47 2026
5389.16 1802
5389.85 1822
5390.54 1964
5391.23 1847
5391.93 1847
5392.62 1880
5393.31 1845
5394.01 1770
5394.70 1859
5395.39 1862
5396.08 1778
5396.78 1777
5397.47 1844
5398.16 1746
5398.86 1729
5399.55 1708
5400.24 1670
5400.93 1729
5401.63 1673
5402.32 1800
5403.01 1721
5403.71 1623
5404.40 1701
5405.09 1693
5405.79 1794
5406.48 1785
5407.17 1817
5407.87 1765
5408.56 1851
5409.26 1744
5409.95 1715
5410.64 1754
5411.34 1921
5412.03 1859
5412.72 1822
5413.42 1897
5414.11 1798
5414.81 1806
5415.50 1788
5416.19 1750
5416.89 1889
5417.58 1830
5418.28 1781
5418.97 1812
5419.67 1771
5420.36 1782
5421.05 1812
5421.75 1766
5422.44 1723
5423.14 1703
5423.83 1767
5424.53 1795
5425.22 1766
5425.92 1643
5426.61 1830
5427.31 1834
5428.00 1858
5428.70 1802
5429.39 1840
5430.09 1937
5430.78 1915
5431.48 1831
5432.17 1791
5432.87 1667
5433.56 1797
5434.26 1777
5434.95 1817
5435.65 1844
5436.34 1842
5437.04 1880
5437.73 1979
5438.43 1887
5439.13 1900
5439.82 1981
5440.52 1952
5441.21 1928
5441.91 1805
5442.60 1781
5443.30 1851
5444.00 1744
5444.69 1769
5445.39 1860
5446.08 1952
5446.78 2019
5447.48 2068
5448.17 1997
5448.87 1876
5449.56 1882
5450.26 1978
5450.96 1962
5451.65 1933
5452.35 1797
5453.05 1908
5453.74 1908
5454.44 1841
5455.14 1919
5455.83 1788
5456.53 1809
5457.23 1788
5457.92 1778
5458.62 1804
5459.32 1783
5460.01 1797
5460.71 1796
5461.41 1800
5462.11 1836
5462.80 1774
5463.50 1940
5464.20 1911
5464.89 1871
5465.59 1896
5466.29 1864
5466.99 1853
5467.68 1907
5468.38 1864
5469.08 1853
5469.78 1777
5470.47 1841
5471.17 1851
5471.87 1825
5472.57 1850
5473.26 1850
5473.96 1898
5474.66 1834
5475.36 1917
5476.06 1911
5476.75 1911
5477.45 1834
5478.15 1884
5478.85 1982
5479.55 2064
5480.24 2010
5480.94 2146
5481.64 2223
5482.34 2182
5483.04 2260
5483.74 2215
5484.43 2246
5485.13 2278
5485.83 2147
5486.53 2043
5487.23 2019
5487.93 2008
5488.63 1969
5489.33 1966
5490.02 2156
5490.72 2102
5491.42 2064
5492.12 2043
5492.82 2027
5493.52 2138
5494.22 2124
5494.92 1988
5495.62 2049
5496.32 2032
5497.01 2154
5497.71 2167
5498.41 2337
5499.11 2312
5499.81 2350
5500.51 2413
5501.21 2512
5501.91 2638
5502.61 2828
5503.31 2865
5504.01 2735
5504.71 2857
5505.41 2847
5506.11 2552
5506.81 2467
5507.51 2389
5508.21 2233
5508.91 2187
5509.61 2140
5510.31 2074
5511.01 2117
5511.71 2143
5512.41 2148
5513.11 2248
5513.81 2189
5514.51 2052
5515.21 1944
5515.91 2060
5516.61 2005
5517.31 2005
5518.01 2102
5518.72 2003
5519.42 1937
5520.12 2067
5520.82 2055
5521.52 2177
5522.22 2063
5522.92 1834
5523.62 2003
5524.32 1935
5525.02 1869
5525.72 1875
5526.43 2027
5527.13 1953
5527.83 1900
5528.53 1924
5529.23 1857
5529.93 1860
5530.63 1839
5531.33 1805
5532.04 1919
5532.74 1979
5533.44 1898
5534.14 1812
5534.84 1844
5535.54 1874
5536.25 1710
5536.95 1767
5537.65 1720
5538.35 1765
5539.05 1777
5539.76 1767
5540.46 1804
5541.16 1877
5541.86 1833
5542.56 1809
5543.27 1722
5543.97 1739
5544.67 1730
5545.37 1831
5546.08 1817
5546.78 1700
5547.48 1784
5548.18 1767
5548.89 1701
5549.59 1677
5550.29 1780
5550.99 1809
5551.70 1665
5552.40 1576
5553.10 1622
5553.81 1723
5554.51 1757
5555.21 1721
5555.91 1656
5556.62 1634
5557.32 1745
5558.02 1640
5558.73 1688
5559.43 1701
5560.13 1654
5560.84 1630
5561.54 1593
5562.24 1634
5562.95 1641
5563.65 1703
5564.35 1641
5565.06 1701
5565.76 1837
5566.47 1732
5567.17 1647
5567.87 1746
5568.58 1757
5569.28 1773
5569.98 1638
5570.69 1660
5571.39 1793
5572.10 1801
5572.80 1562
5573.50 1701
5574.21 1805
5574.91 1750
5575.62 1744
5576.32 1744
5577.03 1675
5577.73 1660
5578.44 1724
5579.14 1850
5579.84 1813
5580.55 1638
5581.25 1714
5581.96 1715
5582.66 1744
5583.37 1727
5584.07 1747
5584.78 1783
5585.48 1748
5586.19 1729
5586.89 1867
5587.60 1898
5588.30 1734
5589.01 1658
5589.71 1567
5590.42 1605
5591.12 1770
5591.83 1796
5592.53 1792
5593.24 1693
5593.94 1674
5594.65 1640
5595.36 1667
5596.06 1680
5596.77 1628
5597.47 1755
5598.18 1682
5598.88 1632
5599.59 1609
5600.30 1731
5601.00 1614
5601.71 1676
5602.41 1733
5603.12 1668
5603.83 1649
5604.53 1704
5605.24 1824
5605.94 1770
5606.65 1712
5607.36 1689
5608.06 1670
5608.77 1654
5609.48 1735
5610.18 1600
5610.89 1582
5611.60 1579
5612.30 1611
5613.01 1583
5613.72 1698
5614.42 1668
5615.13 1695
5615.84 1687
5616.54 1660
5617.25 1613
5617.96 1635
5618.66 1628
5619.37 1675
5620.08 1673
5620.78 1677
5621.49 1602
5622.20 1580
5622.91 1662
5623.61 1662
5624.32 1591
5625.03 1549
5625.74 1691
5626.44 1741
5627.15 1576
5627.86 1632
5628.57 1645
5629.27 1583
5629.98 1537
5630.69 1602
5631.40 1663
5632.11 1611
5632.81 1588
5633.52 1673
5634.23 1689
5634.94 1638
5635.65 1604
5636.35 1665
5637.06 1737
5637.77 1787
5638.48 1729
5639.19 1704
5639.89 1706
5640.60 1591
5641.31 1645
5642.02 1713
5642.73 1816
5643.44 1849
5644.15 1765
5644.85 1603
5645.56 1684
5646.27 1624
5646.98 1697
5647.69 1650
5648.40 1600
5649.11 1785
5649.82 1735
5650.53 1666
5651.23 1687
5651.94 1742
5652.65 1713
5653.36 1752
5654.07 1747
5654.78 1683
5655.49 1656
5656.20 1589
5656.91 1617
5657.62 1590
5658.33 1728
5659.04 1738
5659.75 1798
5660.46 1815
5661.17 1790
5661.88 1706
5662.59 1600
5663.30 1684
5664.00 1677
5664.71 1768
5665.42 1712
5666.13 1560
5666.84 1608
5667.55 1549
5668.27 1619
5668.98 1631
5669.69 1573
5670.40 1668
5671.11 1594
5671.82 1523
5672.53 1611
5673.24 1715
5673.95 1624
5674.66 1509
5675.37 1560
5676.08 1635
5676.79 1538
5677.50 1591
5678.21 1596
5678.92 1381
5679.63 1431
5680.34 1611
5681.06 1587
5681.77 1555
5682.48 1560
5683.19 1605
5683.90 1489
5684.61 1561
5685.32 1603
5686.03 1648
5686.74 1622
5687.46 1695
5688.17 1620
5688.88 1583
5689.59 1547
5690.30 1605
5691.01 1677
5691.72 1544
5692.44 1467
5693.15 1458
5693.86 1608
5694.57 1696
5695.28 1640
5696.00 1513
5696.71 1617
5697.42 1561
5698.13 1507
5698.84 1492
5699.56 1537
5700.27 1606
5700.98 1566
5701.69 1587
5702.40 1589
5703.12 1602
5703.83 1654
5704.54 1561
5705.25 1541
5705.97 1488
5706.68 1468
5707.39 1524
5708.10 1445
5708.82 1485
5709.53 1488
5710.24 1471
5710.95 1549
5711.67 1425
5712.38 1484
5713.09 1417
5713.81 1444
5714.52 1433
5715.23 1595
5715.95 1592
5716.66 1532
5717.37 1457
5718.09 1499
5718.80 1515
5719.51 1550
5720.23 1516
5720.94 1656
5721.65 1680
5722.37 1602
5723.08 1631
5723.79 1583
5724.51 1522
5725.22 1502
5725.93 1507
5726.65 1547
5727.36 1554
5728.08 1621
5728.79 1587
5729.50 1610
5730.22 1552
5730.93 1591
5731.65 1634
5732.36 1685
5733.07 1611
5733.79 1582
5734.50 1651
5735.22 1586
5735.93 1512
5736.65 1441
5737.36 1542
5738.07 1601
5738.79 1566
5739.50 1621
5740.22 1726
5740.93 1537
5741.65 1435
5742.36 1444
5743.08 1481
5743.79 1564
5744.51 1498
5745.22 1500
5745.94 1558
5746.65 1437
5747.37 1510
5748.08 1568
5748.80 1510
5749.51 1560
5750.23 1603
5750.94 1509
5751.66 1558
5752.37 1633
5753.09 1578
5753.80 1486
5754.52 1547
5755.24 1538
5755.95 1635
5756.67 1651
5757.38 1570
5758.10 1639
5758.81 1609
5759.53 1551
5760.25 1614
5760.96 1671
5761.68 1614
5762.39 1557
5763.11 1470
5763.83 1609
5764.54 1610
5765.26 1593
5765.97 1569
5766.69 1570
5767.41 1519
5768.12 1496
5768.84 1507
5769.56 1492
5770.27 1544
5770.99 1570
5771.71 1575
5772.42 1731
5773.14 1633
5773.86 1658
5774.57 1655
5775.29 1615
5776.01 1614
5776.72 1571
5777.44 1612
5778.16 1602
5778.88 1607
5779.59 1670
5780.31 1562
5781.03 1550
5781.74 1598
5782.46 1686
5783.18 1570
5783.90 1529
5784.61 1642
5785.33 1629
5786.05 1617
5786.77 1627
5787.48 1650
5788.20 1480
5788.92 1460
5789.64 1619
5790.35 1609
5791.07 1528
5791.79 1511
5792.51 1677
5793.23 1639
5793.94 1668
5794.66 1595
5795.38 1629
5796.10 1724
5796.82 1781
5797.53 1789
5798.25 1662
5798.97 1768
5799.69 1834
5800.41 1847
5801.13 1886
5801.84 1894
5802.56 1954
5803.28 2190
5804.00 2098
5804.72 2030
5805.44 2090
5806.16 2127
5806.87 2166
5807.59 1830
5808.31 1774
5809.03 1883
5809.75 1790
5810.47 1714
5811.19 1821
5811.91 1789
5812.63 1729
5813.35 1808
5814.07 1766
5814.78 1825
5815.50 1769
5816.22 1994
5816.94 2096
5817.66 2093
5818.38 2353
5819.10 2567
5819.82 2649
5820.54 2494
5821.26 2397
5821.98 2460
5822.70 2484
5823.42 2248
5824.14 2102
5824.86 2148
5825.58 2138
5826.30 2025
5827.02 1910
5827.74 1896
5828.46 1858
5829.18 1831
5829.90 1806
5830.62 1876
5831.34 1826
5832.06 1874
5832.78 1879
5833.50 1873
5834.22 1787
5834.94 1911
5835.66 1843
5836.38 1856
5837.10 1868
5837.82 1990
5838.55 1918
5839.27 1852
5839.99 1845
5840.71 2013
5841.43 1881
5842.15 1813
5842.87 1778
5843.59 1735
5844.31 1626
5845.03 1588
5845.76 1648
5846.48 1740
5847.20 1672
5847.92 1662
5848.64 1573
5849.36 1582
5850.08 1623
5850.81 1582
5851.53 1626
5852.25 1601
5852.97 1466
5853.69 1555
5854.41 1708
5855.14 1749
5855.86 1702
5856.58 1717
5857.30 1833
5858.02 1703
5858.74 1671
5859.47 1762
5860.19 1704
5860.91 1670
5861.63 1739
5862.36 1625
5863.08 1721
5863.80 1657
5864.52 1675
5865.24 1646
5865.97 1564
5866.69 1623
5867.41 1618
5868.13 1594
5868.86 1618
5869.58 1606
5870.30 1575
5871.03 1549
5871.75 1633
5872.47 1604
5873.19 1637
5873.92 1686
5874.64 1544
5875.36 1632
5876.09 1612
5876.81 1609
5877.53 1566
5878.26 1586
5878.98 1609
5879.70 1532
5880.43 1544
5881.15 1665
5881.87 1672
5882.60 1691
5883.32 1631
5884.04 1624
5884.77 1630
5885.49 1778
5886.21 1653
5886.94 1602
5887.66 1642
5888.39 1617
5889.11 1596
5889.83 1648
5890.56 1659
5891.28 1626
5892.01 1635
5892.73 1630
5893.45 1612
5894.18 1583
5894.90 1682
5895.63 1607
5896.35 1522
5897.07 1525
5897.80 1604
5898.52 1643
5899.25 1657
5899.97 1487
5900.70 1561
5901.42 1755
5902.15 1700
5902.87 1677
5903.60 1750
5904.32 1804
5905.05 1842
5905.77 1680
5906.50 1709
5907.22 1917
5907.95 1711
5908.67 1679
5909.40 1656
5910.12 1617
5910.85 1632
5911.57 1649
5912.30 1685
5913.02 1557
5913.75 1674
5914.47 1631
5915.20 1651
5915.92 1704
5916.65 1660
5917.38 1586
5918.10 1662
5918.83 1548
5919.55 1588
5920.28 1619
5921.00 1628
5921.73 1626
5922.46 1607
5923.18 1590
5923.91 1622
5924.63 1665
5925.36 1681
5926.09 1686
5926.81 1549
5927.54 1651
5928.26 1692
5928.99 1624
5929.72 1778
5930.44 1682
5931.17 1639
5931.90 1679
5932.62 1678
5933.35 1648
5934.08 1620
5934.80 1744
5935.53 1682
5936.26 1720
5936.98 1741
5937.71 1732
5938.44 1701
5939.16 1780
5939.89 1775
5940.62 1713
5941.35 1834
5942.07 1730
5942.80 1672
5943.53 1707
5944.25 1681
5944.98 1815
5945.71 1796
5946.44 1891
5947.16 1822
5947.89 1837
5948.62 1904
5949.35 1852
5950.07 1901
5950.80 1892
5951.53 2043
5952.26 1990
5952.99 1902
5953.71 1861
5954.44 1909
5955.17 1964
5955.90 1934
5956.62 1999
5957.35 1928
5958.08 2104
5958.81 2017
5959.54 1964
5960.27 1894
5960.99 1924
5961.72 2098
5962.45 2021
5963.18 1969
5963.91 2263
5964.64 2079
5965.36 1993
5966.09 2201
5966.82 2086
5967.55 2265
5968.28 2411
5969.01 2497
5969.74 2506
5970.47 2526
5971.19 2407
5971.92 2454
5972.65 2463
5973.38 2238
5974.11 2071
5974.84 2079
5975.57 2119
5976.30 2097
5977.03 2116
5977.76 2075
5978.49 2196
5979.22 2183
5979.95 2282
5980.67 2147
5981.40 2182
5982.13 2108
5982.86 2262
5983.59 2260
5984.32 2215
5985.05 2386
5985.78 2476
5986.51 2334
5987.24 2360
5987.97 2510
5988.70 2333
5989.43 2410
5990.16 2561
5990.89 2406
5991.62 2352
5992.35 2210
5993.08 2395
5993.81 2391
5994.54 2509
5995.27 2451
5996.00 2467
5996.73 2548
5997.47 2467
5998.20 2368
5998.93 2363
5999.66 2334
6000.39 2346
6001.12 2372
6001.85 2241
6002.58 2136
6003.31 2226
6004.04 2266
6004.77 2395
6005.50 2381
6006.24 2337
6006.97 2254
6007.70 2328
6008.43 2426
6009.16 2786
6009.89 2834
6010.62 3029
6011.35 3411
6012.09 3687
6012.82 3928
6013.55 3977
6014.28 4086
6015.01 3943
6015.74 3988
6016.47 3718
6017.21 3530
6017.94 3336
6018.67 3200
6019.40 2892
6020.13 2701
6020.87 2589
6021.60 2537
6022.33 2512
6023.06 2210
6023.79 2181
6024.53 2178
6025.26 2131
6025.99 2154
6026.72 2118
6027.46 2117
6028.19 2088
6028.92 2000
6029.65 2004
6030.39 1917
6031.12 1877
6031.85 1838
6032.58 1919
6033.32 1941
6034.05 2017
6034.78 2003
6035.51 1939
6036.25 1983
6036.98 2019
6037.71 1950
6038.45 1984
6039.18 2094
6039.91 2086
6040.65 2030
6041.38 1923
6042.11 2091
6042.85 2059
6043.58 2070
6044.31 2102
6045.05 2200
6045.78 2192
6046.51 2195
6047.25 2344
6047.98 2325
6048.71 2253
6049.45 2404
6050.18 2462
6050.91 2355
6051.65 2421
6052.38 2298
6053.12 2313
6053.85 2159
6054.58 2249
6055.32 2348
6056.05 2197
6056.79 2298
6057.52 2281
6058.25 2267
6058.99 2143
6059.72 2016
6060.46 2055
6061.19 1967
6061.93 2008
6062.66 2067
6063.40 2169
6064.13 1997
6064.86 2056
6065.60 1981
6066.33 1984
6067.07 2002
6067.80 2060
6068.54 2004
6069.27 1975
6070.01 1885
6070.74 1941
6071.48 2020
6072.21 2065
6072.95 1943
6073.68 1994
6074.42 2080
6075.15 2109
6075.89 1927
6076.63 1949
6077.36 2064
6078.10 1952
6078.83 2041
6079.57 2003
6080.30 2020
6081.04 1945
6081.77 2026
6082.51 1919
6083.25 1900
6083.98 1969
6084.72 2038
6085.45 1923
6086.19 2052
6086.92 2068
6087.66 2052
6088.40 1962
6089.13 1876
6089.87 1866
6090.61 1894
6091.34 1795
6092.08 1813
6092.81 1910
6093.55 1923
6094.29 2010
6095.02 2012
6095.76 1903
6096.50 1932
6097.23 2028
6097.97 1991
6098.71 1980
6099.44 1886
6100.18 1854
6100.92 1890
6101.65 1904
6102.39 1897
6103.13 1941
6103.86 1950
6104.60 1921
6105.34 1839
6106.08 1813
6106.81 1785
6107.55 2001
6108.29 1905
6109.02 1869
6109.76 2007
6110.50 1983
6111.24 1901
6111.97 2053
6112.71 1967
6113.45 2034
6114.19 1990
6114.92 2076
6115.66 2048
6116.40 1983
6117.14 2017
6117.88 2091
6118.61 2048
6119.35 2183
6120.09 1940
6120.83 2100
6121.57 2024
6122.30 2027
6123.04 2100
6123.78 2209
6124.52 2215
6125.26 2093
6126.00 2103
6126.73 2223
6127.47 2193
6128.21 2165
6128.95 2130
6129.69 2083
6130.43 2078
6131.16 2072
6131.90 2138
6132.64 2132
6133.38 2335
6134.12 2229
6134.86 2350
6135.60 2322
6136.34 2418
6137.08 2519
6137.81 2623
6138.55 2698
6139.29 2699
6140.03 2836
6140.77 2783
6141.51 2706
6142.25 2756
6142.99 2854
6143.73 2761
6144.47 2508
6145.21 2506
6145.95 2578
6146.69 2443
6147.43 2268
6148.17 2279
6148.91 2357
6149.65 2216
6150.39 2302
6151.13 2263
6151.86 2179
6152.60 2234
6153.34 2262
6154.08 2217
6154.83 2163
6155.57 2188
6156.31 2128
6157.05 2099
6157.79 2161
6158.53 2130
6159.27 2240
6160.01 2134
6160.75 2183
6161.49 2231
6162.23 2264
6162.97 2331
6163.71 2259
6164.45 2357
6165.19 2429
6165.93 2561
6166.67 2607
6167.41 2866
6168.15 2885
6168.89 2826
6169.64 2854
6170.38 2885
6171.12 3001
6171.86 2984
6172.60 2943
6173.34 2834
6174.08 2900
6174.82 2812
6175.57 2649
6176.31 2834
6177.05 2764
6177.79 2712
6178.53 2528
6179.27 2605
6180.01 2571
6180.76 2636
6181.50 2596
6182.24 2715
6182.98 2864
6183.72 2712
6184.46 2619
6185.21 2721
6185.95 2848
6186.69 2661
6187.43 2733
6188.17 2637
6188.92 2721
6189.66 2926
6190.40 2830
6191.14 2905
6191.89 3044
6192.63 3109
6193.37 3068
6194.11 3312
6194.86 3392
6195.60 3314
6196.34 3257
6197.08 3359
6197.83 3225
6198.57 3403
6199.31 3311
6200.05 3292
6200.80 3148
6201.54 3291
6202.28 3249
6203.03 3401
6203.77 3541
6204.51 3611
6205.26 3991
6206.00 4390
6206.74 5101
6207.48 6268
6208.23 7502
6208.97 9182
6209.71 10616
6210.46 12547
6211.20 13712
6211.95 14533
6212.69 14677
6213.43 13945
6214.18 12966
6214.92 11641
6215.66 9994
6216.41 8419
6217.15 6890
6217.89 5876
6218.64 4955
6219.38 4367
6220.13 3922
6220.87 3606
6221.61 3363
6222.36 3189
6223.10 3073
6223.85 3093
6224.59 3137
6225.34 3098
6226.08 3263
6226.82 3282
6227.57 3105
6228.31 3269
6229.06 3212
6229.80 2968
6230.55 2805
6231.29 2752
6232.04 2658
6232.78 2683
6233.53 2640
6234.27 2541
6235.02 2494
6235.76 2349
6236.51 2486
6237.25 2433
6238.00 2574
6238.74 2710
6239.49 2531
6240.23 2622
6240.98 2592
6241.72 2695
6242.47 2565
6243.21 2596
6243.96 2663
6244.70 2771
6245.45 2946
6246.20 2854
6246.94 2907
6247.69 3095
6248.43 3490
6249.18 3565
6249.92 3520
6250.67 3627
6251.42 3750
6252.16 3438
6252.91 3436
6253.65 3187
6254.40 3102
6255.15 2910
6255.89 2724
6256.64 2647
6257.38 2786
6258.13 2587
6258.88 2515
6259.62 2548
6260.37 2502
6261.12 2434
6261.86 2474
6262.61 2555
6263.36 2489
6264.10 2355
6264.85 2328
6265.60 2462
6266.34 2467
6267.09 2317
6267.84 2305
6268.58 2369
6269.33 2387
6270.08 2438
6270.82 2302
6271.57 2362
6272.32 2397
6273.07 2347
6273.81 2322
6274.56 2309
6275.31 2313
6276.05 2381
6276.80 2379
6277.55 2276
6278.30 2311
6279.04 2195
6279.79 2294
6280.54 2193
6281.29 2252
6282.03 2294
6282.78 2354
6283.53 2301
6284.28 2290
6285.03 2411
6285.77 2394
6286.52 2340
6287.27 2457
6288.02 2500
6288.77 2384
6289.51 2416
6290.26 2528
6291.01 2417
6291.76 2278
6292.51 2325
6293.26 2200
6294.00 2162
6294.75 2106
6295.50 2070
6296.25 2026
6297.00 2196
6297.75 2058
6298.50 2048
6299.24 2003
6299.99 2145
6300.74 2170
6301.49 2051
6302.24 2001
6302.99 2015
6303.74 2033
6304.49 1983
6305.24 1993
6305.99 1987
6306.73 1913
6307.48 1873
6308.23 1880
6308.98 1940
6309.73 2051
6310.48 1961
6311.23 1899
6311.98 1968
6312.73 2001
6313.48 2052
6314.23 1981
6314.98 2059
6315.73 1872
6316.48 2018
6317.23 2034
6317.98 2055
6318.73 2052
6319.48 1982
6320.23 2036
6320.98 1987
6321.73 1997
6322.48 1976
6323.23 1888
6323.98 1870
6324.73 1853
6325.48 1854
6326.23 1851
6326.98 1872
6327.73 1816
6328.48 1819
6329.23 1800
6329.98 1837
6330.73 1819
6331.48 1889
6332.23 1819
6332.98 1896
6333.73 1912
6334.49 1900
6335.24 1819
6335.99 1777
6336.74 1837
6337.49 1826
6338.24 1765
6338.99 1812
6339.74 1908
6340.49 1849
6341.25 1988
6342.00 1862
6342.75 1858
6343.50 1776
6344.25 1803
6345.00 1789
6345.75 1793
6346.51 1759
6347.26 1842
6348.01 1797
6348.76 1747
6349.51 1748
6350.26 1744
6351.02 1758
6351.77 1778
6352.52 1704
6353.27 1833
6354.02 1969
6354.78 2062
6355.53 2083
6356.28 1989
6357.03 1985
6357.78 1973
6358.54 1889
6359.29 1909
6360.04 1820
6360.79 1785
6361.55 1864
6362.30 1938
6363.05 2019
6363.80 1847
6364.56 1759
6365.31 1845
6366.06 1912
6366.81 1760
6367.57 1853
6368.32 1825
6369.07 1787
6369.83 1827
6370.58 1848
6371.33 1876
6372.08 1826
6372.84 1786
6373.59 1736
6374.34 1683
6375.10 1618
6375.85 1682
6376.60 1685
6377.36 1706
6378.11 1675
6378.86 1663
6379.62 1669
6380.37 1701
6381.12 1706
6381.88 1615
6382.63 1755
6383.39 1742
6384.14 1804
6384.89 1755
6385.65 1649
6386.40 1707
6387.16 1706
6387.91 1678
6388.66 1735
6389.42 1697
6390.17 1663
6390.93 1555
6391.68 1482
6392.43 1664
6393.19 1636
6393.94 1654
6394.70 1519
6395.45 1540
6396.21 1686
6396.96 1637
6397.72 1626
6398.47 1664
6399.22 1723
6399.98 1743
6400.73 1631
6401.49 1555
6402.24 1528
6403.00 1507
6403.75 1572
6404.51 1657
6405.26 1635
6406.02 1595
6406.77 1694
6407.53 1688
6408.28 1643
6409.04 1651
6409.79 1705
6410.55 1653
6411.31 1670
6412.06 1609
6412.82 1648
6413.57 1670
6414.33 1647
6415.08 1628
6415.84 1677
6416.59 1642
6417.35 1602
6418.11 1639
6418.86 1593
6419.62 1650
6420.37 1574
6421.13 1599
6421.89 1632
6422.64 1706
6423.40 1668
6424.15 1788
6424.91 1664
6425.67 1547
6426.42 1646
6427.18 1701
6427.94 1783
6428.69 1684
6429.45 1645
6430.20 1700
6430.96 1704
6431.72 1569
6432.47 1564
6433.23 1637
6433.99 1566
6434.74 1585
6435.50 1592
6436.26 1642
6437.02 1711
6437.77 1631
6438.53 1633
6439.29 1639
6440.04 1729
6440.80 1757
6441.56 1653
6442.32 1613
6443.07 1657
6443.83 1710
6444.59 1740
6445.34 1699
6446.10 1695
6446.86 1752
6447.62 1719
6448.37 1673
6449.13 1637
6449.89 1685
6450.65 1684
6451.41 1703
6452.16 1679
6452.92 1658
6453.68 1695
6454.44 1721
6455.19 1633
6455.95 1685
6456.71 1770
6457.47 1773
6458.23 1823
6458.99 1893
6459.74 1876
6460.50 1724
6461.26 1767
6462.02 1829
6462.78 1814
6463.54 1809
6464.29 1830
6465.05 1793
6465.81 1844
6466.57 1777
6467.33 1741
6468.09 1779
6468.85 1763
6469.60 1871
6470.36 1888
6471.12 1737
6471.88 1733
6472.64 1831
6473.40 1688
6474.16 1781
6474.92 1788
6475.68 1797
6476.44 1858
6477.20 1751
6477.95 1797
6478.71 1926
6479.47 2000
6480.23 1925
6480.99 1969
6481.75 1989
6482.51 1884
6483.27 1938
6484.03 1956
6484.79 2022
6485.55 2064
6486.31 2041
6487.07 1980
6487.83 2037
6488.59 2067
6489.35 2053
6490.11 1990
6490.87 2094
6491.63 2114
6492.39 2173
6493.15 2245
6493.91 2183
6494.67 2296
6495.43 2446
6496.19 2407
6496.95 2361
6497.71 2431
6498.47 2543
6499.23 2539
6499.99 2480
6500.76 2562
6501.52 2439
6502.28 2440
6503.04 2460
6503.80 2590
6504.56 2585
6505.32 2429
6506.08 2462
6506.84 2569
6507.60 2523
6508.36 2634
6509.13 2679
6509.89 2607
6510.65 2732
6511.41 2664
6512.17 2805
6512.93 2610
6513.69 2629
6514.45 2651
6515.22 2522
6515.98 2667
6516.74 2683
6517.50 2688
6518.26 2730
6519.02 2818
6519.79 2884
6520.55 2872
6521.31 2849
6522.07 3014
6522.83 3352
6523.60 3393
6524.36 3561
6525.12 3916
6525.88 4350
6526.64 4528
6527.41 4659
6528.17 4736
6528.93 4964
6529.69 4773
6530.46 4516
6531.22 4488
6531.98 4252
6532.74 4256
6533.51 4309
6534.27 4563
6535.03 4775
6535.79 5247
6536.56 5834
6537.32 6993
6538.08 7819
6538.85 8269
6539.61 8523
6540.37 8013
6541.13 7682
6541.90 7068
6542.66 6219
6543.42 5309
6544.19 4754
6544.95 4199
6545.71 3637
6546.48 3317
6547.24 3062
6548.00 2844
6548.77 2802
6549.53 2833
6550.29 2640
6551.06 2765
6551.82 2696
6552.58 2629
6553.35 2661
6554.11 2577
6554.88 2617
6555.64 2671
6556.40 2550
6557.17 2500
6557.93 2571
6558.70 2478
6559.46 2527
6560.22 2629
6560.99 2651
6561.75 2736
6562.52 2760
6563.28 2957
6564.05 2961
6564.81 3013
6565.57 3264
6566.34 3350
6567.10 3319
6567.87 3228
6568.63 3395
6569.40 3186
6570.16 3109
6570.93 3019
6571.69 3065
6572.46 3094
6573.22 3087
6573.99 3083
6574.75 3115
6575.52 3159
6576.28 3294
6577.05 3407
6577.81 3308
6578.58 3353
6579.34 3396
6580.11 3168
6580.87 3088
6581.64 3094
6582.40 3132
6583.17 3116
6583.93 3203
6584.70 3167
6585.47 3048
6586.23 3113
6587.00 3119
6587.76 2969
6588.53 3122
6589.29 3146
6590.06 3161
6590.83 3239
6591.59 3521
6592.36 3547
6593.12 3539
6593.89 3928
6594.66 4144
6595.42 4163
6596.19 4059
6596.96 3871
6597.72 3917
6598.49 3743
6599.25 3496
6600.02 3585
6600.79 3418
6601.55 3231
6602.32 2998
6603.09 3047
6603.85 2950
6604.62 2839
6605.39 2781
6606.15 2651
6606.92 2764
6607.69 2761
6608.46 2800
6609.22 2713
6609.99 2580
6610.76 2639
6611.52 2634
6612.29 2597
6613.06 2624
6613.83 2547
6614.59 2592
6615.36 2635
6616.13 2667
6616.89 2693
6617.66 2642
6618.43 2472
6619.20 2614
6619.96 2548
6620.73 2522
6621.50 2614
6622.27 2631
6623.04 2695
6623.80 2776
6624.57 2799
6625.34 2719
6626.11 2719
6626.88 2700
6627.64 2671
6628.41 2616
6629.18 2746
6629.95 2738
6630.72 2680
6631.48 2612
6632.25 2534
6633.02 2650
6633.79 2864
6634.56 2829
6635.33 2909
6636.10 3011
6636.86 2950
6637.63 2916
6638.40 3022
6639.17 2967
6639.94 2769
6640.71 2836
6641.48 2724
6642.25 2644
6643.01 2673
6643.78 2695
6644.55 2618
6645.32 2538
6646.09 2573
6646.86 2504
6647.63 2419
6648.40 2470
6649.17 2645
6649.94 2916
6650.71 2887
6651.48 2984
6652.25 2976
6653.01 2922
6653.78 2999
6654.55 2992
6655.32 3110
6656.09 3061
6656.86 2904
6657.63 2877
6658.40 3034
6659.17 2861
6659.94 2731
6660.71 2543
6661.48 2506
6662.25 2459
6663.02 2415
6663.79 2449
6664.56 2397
6665.33 2292
6666.10 2456
6666.87 2498
6667.64 2345
6668.42 2471
6669.19 2430
6669.96 2453
6670.73 2393
6671.50 2361
6672.27 2256
6673.04 2303
6673.81 2287
6674.58 2305
6675.35 2250
6676.12 2342
6676.89 2440
6677.66 2391
6678.44 2243
6679.21 2302
6679.98 2239
6680.75 2189
6681.52 2306
6682.29 2349
6683.06 2435
6683.83 2409
6684.60 2334
6685.38 2461
6686.15 2644
6686.92 2557
6687.69 2459
6688.46 2458
6689.23 2465
6690.01 2333
6690.78 2365
6691.55 2473
6692.32 2254
6693.09 2256
6693.86 2288
6694.64 2315
6695.41 2252
6696.18 2219
6696.95 2263
6697.73 2311
6698.50 2219
6699.27 2261
6700.04 2086
6700.81 2170
6701.59 2286
6702.36 2180
6703.13 2279
6703.90 2260
6704.68 2157
6705.45 2254
6706.22 2270
6706.99 2361
6707.77 2311
6708.54 2306
6709.31 2162
6710.09 2069
6710.86 2269
6711.63 2273
6712.40 2198
6713.18 2185
6713.95 2219
6714.72 2330
6715.50 2285
6716.27 2282
6717.04 2443
6717.82 2258
6718.59 2325
6719.36 2471
6720.14 2569
6720.91 2644
6721.68 2596
6722.46 2515
6723.23 2498
6724.00 2669
6724.78 2579
6725.55 2446
6726.33 2326
6727.10 2318
6727.87 2262
6728.65 2176
6729.42 2179
6730.20 2146
6730.97 2069
6731.74 1964
6732.52 1988
6733.29 1968
6734.07 1965
6734.84 1972
6735.61 2058
6736.39 2010
6737.16 1870
6737.94 2063
6738.71 2089
6739.49 1979
6740.26 1987
6741.04 1990
6741.81 1923
6742.59 1993
6743.36 1912
6744.13 1978
6744.91 1939
6745.68 2007
6746.46 1963
6747.23 2051
6748.01 2150
6748.78 2113
6749.56 2140
6750.33 2196
6751.11 2138
6751.89 2068
6752.66 2188
6753.44 1978
6754.21 2208
6754.99 2225
6755.76 2010
6756.54 2023
6757.31 1968
6758.09 1982
6758.86 1980
6759.64 2008
6760.42 2036
6761.19 1992
6761.97 2020
6762.74 1912
6763.52 2030
6764.30 2024
6765.07 2024
6765.85 1953
6766.62 1944
6767.40 1992
6768.18 1899
6768.95 1944
6769.73 1886
6770.51 1887
6771.28 1841
6772.06 1814
6772.83 1780
6773.61 1907
6774.39 1878
6775.16 1962
6775.94 1847
6776.72 1822
6777.49 1915
6778.27 1934
6779.05 1865
6779.82 1867
6780.60 1827
6781.38 1892
6782.16 1925
6782.93 1923
6783.71 1967
6784.49 1936
6785.26 1850
6786.04 1791
6786.82 1793
6787.60 1745
6788.37 1836
6789.15 1699
6789.93 1758
6790.71 1822
6791.48 1791
6792.26 1740
6793.04 1757
6793.82 1784
6794.59 1814
6795.37 1718
6796.15 1624
6796.93 1692
6797.70 1688
6798.48 1669
6799.26 1726
6800.04 1789
6800.82 1688
6801.60 1763
6802.37 1807
6803.15 1678
6803.93 1741
6804.71 1785
6805.49 1763
6806.26 1800
6807.04 1732
6807.82 1694
6808.60 1604
6809.38 1792
6810.16 1732
6810.94 1609
6811.71 1607
6812.49 1614
6813.27 1685
6814.05 1746
6814.83 1714
6815.61 1717
6816.39 1806
6817.17 1803
6817.95 1770
6818.73 1747
6819.50 1824
6820.28 1755
6821.06 1756
6821.84 1719
6822.62 1701
6823.40 1707
6824.18 1754
6824.96 1770
6825.74 1750
6826.52 1748
6827.30 1660
6828.08 1646
6828.86 1607
6829.64 1687
6830.42 1679
6831.20 1815
6831.98 1646
6832.76 1677
6833.54 1705
6834.32 1646
6835.10 1674
6835.88 1752
6836.66 1671
6837.44 1659
6838.22 1684
6839.00 1634
6839.78 1639
6840.56 1649
6841.34 1721
6842.12 1680
6842.90 1604
6843.68 1659
6844.46 1662
6845.24 1627
6846.02 1632
6846.80 1698
6847.58 1649
6848.36 1655
6849.14 1816
6849.93 1910
6850.71 1964
6851.49 2071
6852.27 2133
6853.05 2446
6853.83 2444
6854.61 2423
6855.39 2386
6856.17 2216
6856.96 2143
6857.74 2036
6858.52 1872
6859.30 1915
6860.08 1827
6860.86 1650
6861.64 1619
6862.43 1654
6863.21 1723
6863.99 1709
6864.77 1610
6865.55 1581
6866.33 1587
6867.12 1619
6867.90 1573
6868.68 1617
6869.46 1540
6870.24 1605
6871.03 1664
6871.81 1635
6872.59 1610
6873.37 1767
6874.16 1644
6874.94 1588
6875.72 1666
6876.50 1713
6877.28 1662
6878.07 1634
6878.85 1544
6879.63 1539
6880.42 1584
6881.20 1671
6881.98 1708
6882.76 1704
6883.55 1684
6884.33 1720
6885.11 1684
6885.89 1772
6886.68 1889
6887.46 1785
6888.24 1849
6889.03 1942
6889.81 2051
6890.59 2104
6891.38 2112
6892.16 2088
6892.94 2080
6893.73 1943
6894.51 1877
6895.29 1821
6896.08 1870
6896.86 1794
6897.64 1672
6898.43 1688
6899.21 1697
6900.00 1639
6900.78 1735
6901.56 1696
6902.35 1664
6903.13 1714
6903.91 1739
6904.70 1746
6905.48 1778
6906.27 1654
6907.05 1630
6907.84 1661
6908.62 1675
6909.40 1743
6910.19 1749
6910.97 1708
6911.76 1702
6912.54 1731
6913.33 1607
6914.11 1628
6914.90 1700
6915.68 1660
6916.46 1625
6917.25 1667
6918.03 1619
6918.82 1628
6919.60 1592
6920.39 1559
6921.17 1584
6921.96 1677
6922.74 1613
6923.53 1575
6924.31 1605
6925.10 1788
6925.88 1740
6926.67 1819
6927.45 1693
6928.24 1698
6929.03 1707
6929.81 1653
6930.60 1730
6931.38 1624
6932.17 1618
6932.95 1678
6933.74 1632
6934.52 1652
6935.31 1551
6936.10 1711
6936.88 1636
6937.67 1650
6938.45 1572
6939.24 1605
6940.03 1649
6940.81 1663
6941.60 1758
6942.38 1760
6943.17 1809
6943.96 1848
6944.74 1800
6945.53 1845
6946.32 1995
6947.10 1871
6947.89 1831
6948.68 1976
6949.46 1895
6950.25 1923
6951.03 1874
6951.82 1871
6952.61 1916
6953.40 1924
6954.18 1922
6954.97 1932
6955.76 1917
6956.54 1928
6957.33 1934
6958.12 1925
6958.90 1964
6959.69 1890
6960.48 2061
6961.27 2040
6962.05 2032
6962.84 1975
6963.63 2110
6964.41 2028
6965.20 2020
6965.99 2054
6966.78 1908
6967.56 1988
6968.35 1984
6969.14 2007
6969.93 2009
6970.72 2068
6971.50 2173
6972.29 2308
6973.08 2409
6973.87 2238
6974.66 2216
6975.44 2211
6976.23 2225
6977.02 2194
6977.81 2261
6978.60 2307
6979.38 2308
6980.17 2358
6980.96 2381
6981.75 2394
6982.54 2668
6983.33 2919
6984.11 3168
6984.90 3792
6985.69 4373
6986.48 4920
6987.27 5488
6988.06 6018
6988.85 6188
6989.64 6262
6990.42 5859
6991.21 5327
6992.00 4728
6992.79 4412
6993.58 3788
6994.37 3348
6995.16 3281
6995.95 3132
6996.74 3309
6997.53 3336
6998.32 3670
6999.10 4172
6999.89 4766
7000.68 5317
7001.47 6248
7002.26 6342
7003.05 6662
7003.84 6746
7004.63 6388
7005.42 5602
7006.21 5144
7007.00 4598
7007.79 3903
7008.58 3206
7009.37 3038
7010.16 2760
7010.95 2583
7011.74 2398
7012.53 2427
7013.32 2423
7014.11 2398
7014.90 2529
7015.69 2466
7016.48 2390
7017.27 2403
7018.06 2414
7018.85 2342
7019.64 2207
7020.43 2248
7021.23 2189
7022.02 2163
7022.81 2100
7023.60 2137
7024.39 2298
7025.18 2401
7025.97 2378
7026.76 2439
7027.55 2492
7028.34 2432
7029.13 2443
7029.93 2427
7030.72 2457
7031.51 2310
7032.30 2286
7033.09 2160
7033.88 2207
7034.67 2116
7035.46 2117
7036.26 2119
7037.05 2113
7037.84 2173
7038.63 2192
7039.42 2201
7040.21 2367
7041.01 2406
7041.80 2431
7042.59 2497
7043.38 2467
7044.17 2269
7044.97 2328
7045.76 2292
7046.55 2212
7047.34 2240
7048.13 2174
7048.93 2172
7049.72 2107
7050.51 2238
7051.30 2338
7052.09 2509
7052.89 2522
7053.68 2584
7054.47 2555
7055.26 2324
7056.06 2324
7056.85 2244
7057.64 2160
7058.44 2029
7059.23 2018
7060.02 2065
7060.81 2075
7061.61 1890
7062.40 2001
7063.19 2146
7063.99 2192
7064.78 2171
7065.57 2055
7066.37 2024
7067.16 2085
7067.95 1939
7068.74 1961
7069.54 1919
7070.33 1856
7071.13 2001
7071.92 1962
7072.71 1935
7073.51 1901
7074.30 1780
7075.09 1921
7075.89 1807
7076.68 1831
7077.47 1939
7078.27 1972
7079.06 1888
7079.86 1861
7080.65 1920
7081.44 1839
7082.24 1774
7083.03 1760
7083.83 1727
7084.62 1682
7085.41 1746
7086.21 1766
7087.00 1693
7087.80 1711
7088.59 1606
7089.39 1641
7090.18 1688
7090.98 1539
7091.77 1623
7092.56 1522
7093.36 1450
7094.15 1534
7094.95 1614
7095.74 1565
7096.54 1544
7097.33 1573
7098.13 1666
7098.92 1596
7099.72 1646
7100.51 1516
7101.31 1569
7102.10 1542
7102.90 1468
7103.69 1547
7104.49 1660
7105.29 1680
7106.08 1599
7106.88 1516
7107.67 1527
7108.47 1507
7109.26 1526
7110.06 1539
7110.85 1463
7111.65 1490
7112.45 1428
7113.24 1481
7114.04 1552
7114.83 1480
7115.63 1475
7116.42 1513
7117.22 1464
7118.02 1503
7118.81 1507
7119.61 1529
7120.41 1443
7121.20 1433
7122.00 1487
7122.79 1393
7123.59 1445
7124.39 1391
7125.18 1466
7125.98 1476
7126.78 1334
7127.57 1482
7128.37 1474
7129.17 1473
7129.96 1532
7130.76 1560
7131.56 1476
7132.35 1546
7133.15 1502
7133.95 1481
7134.74 1424
7135.54 1520
7136.34 1377
7137.14 1466
7137.93 1353
7138.73 1436
7139.53 1526
7140.33 1444
7141.12 1441
7141.92 1488
7142.72 1409
7143.51 1452
7144.31 1430
7145.11 1404
7145.91 1456
7146.71 1475
7147.50 1493
7148.30 1370
7149.10 1396
7149.90 1425
7150.69 1410
7151.49 1334
7152.29 1345
7153.09 1280
7153.89 1425
7154.68 1401
7155.48 1395
7156.28 1442
7157.08 1366
7157.88 1387
7158.68 1499
7159.47 1506
7160.27 1443
7161.07 1357
7161.87 1325
7162.67 1357
7163.47 1419
7164.27 1438
7165.06 1373
7165.86 1355
7166.66 1328
7167.46 1351
7168.26 1369
7169.06 1342
7169.86 1406
7170.66 1346
7171.46 1272
7172.25 1388
7173.05 1408
7173.85 1409
7174.65 1409
7175.45 1391
7176.25 1373
7177.05 1311
7177.85 1311
7178.65 1314
7179.45 1370
7180.25 1386
7181.05 1324
7181.85 1291
7182.65 1339
7183.45 1381
7184.25 1382
7185.05 1424
7185.85 1310
7186.65 1381
7187.45 1450
7188.25 1411
7189.05 1271
7189.85 1306
7190.65 1256
7191.45 1390
7192.25 1313
7193.05 1227
7193.85 1179
7194.65 1191
7195.45 1264
7196.25 1213
7197.05 1252
7197.85 1253
7198.65 1405
7199.45 1310
7200.25 1300
7201.05 1281
7201.85 1247
7202.65 1259
7203.46 1259
7204.26 1248
7205.06 1202
7205.86 1192
7206.66 1249
7207.46 1239
7208.26 1180
7209.06 1198
7209.86 1201
7210.66 1314
7211.47 1311
7212.27 1221
7213.07 1304
7213.87 1304
7214.67 1287
7215.47 1247
7216.27 1247
7217.08 1282
7217.88 1317
7218.68 1266
7219.48 1254
7220.28 1222
7221.09 1346
7221.89 1242
7222.69 1257
7223.49 1210
7224.29 1266
7225.10 1280
7225.90 1300
7226.70 1241
7227.50 1372
7228.30 1302
7229.11 1293
7229.91 1271
7230.71 1346
7231.51 1322
7232.32 1330
7233.12 1280
7233.92 1257
7234.72 1266
7235.53 1365
7236.33 1223
7237.13 1266
7237.93 1312
7238.74 1302
7239.54 1339
7240.34 1378
7241.15 1341
7241.95 1354
7242.75 1336
7243.55 1337
7244.36 1378
7245.16 1304
7245.96 1316
7246.77 1240
7247.57 1186
7248.37 1185
7249.18 1240
7249.98 1266
7250.78 1238
7251.59 1312
7252.39 1256
7253.20 1412
7254.00 1251
7254.80 1312
7255.61 1277
7256.41 1237
7257.21 1286
7258.02 1256
7258.82 1321
7259.63 1265
7260.43 1280
7261.23 1223
7262.04 1254
7262.84 1325
7263.65 1297
7264.45 1238
7265.26 1249
7266.06 1247
7266.86 1218
7267.67 1342
7268.47 1242
7269.28 1210
7270.08 1222
7270.89 1309
7271.69 1302
7272.50 1358
7273.30 1234
7274.11 1252
7274.91 1218
7275.71 1177
7276.52 1264
7277.32 1328
7278.13 1286
7278.93 1263
7279.74 1256
7280.55 1362
7281.35 1357
7282.16 1333
7282.96 1407
7283.77 1514
7284.57 1411
7285.38 1432
7286.18 1486
7286.99 1591
7287.79 1707
7288.60 1628
7289.40 1613
7290.21 1488
7291.02 1533
7291.82 1502
7292.63 1512
7293.43 1388
7294.24 1329
7295.05 1345
7295.85 1356
7296.66 1320
7297.46 1284
7298.27 1359
7299.08 1284
7299.88 1336
7300.69 1406
7301.49 1355
7302.30 1302
7303.11 1350
7303.91 1308
7304.72 1348
7305.53 1422
7306.33 1376
7307.14 1348
7307.95 1265
7308.75 1431
7309.56 1493
7310.37 1530
7311.17 1517
7311.98 1492
7312.79 1601
7313.59 1601
7314.40 1595
7315.21 1618
7316.02 1399
7316.82 1429
7317.63 1541
7318.44 1536
7319.24 1526
7320.05 1628
7320.86 1762
7321.67 1724
7322.47 1773
7323.28 1763
7324.09 1848
7324.90 1862
7325.70 1831
7326.51 1757
7327.32 1675
7328.13 1618
7328.94 1545
7329.74 1530
7330.55 1427
7331.36 1436
7332.17 1386
7332.98 1345
7333.78 1372
7334.59 1470
7335.40 1402
7336.21 1414
7337.02 1427
7337.82 1509
7338.63 1382
7339.44 1387
7340.25 1328
7341.06 1344
7341.87 1361
7342.68 1244
7343.48 1332
7344.29 1324
7345.10 1399
7345.91 1352
7346.72 1482
7347.53 1322
7348.34 1371
7349.15 1394
7349.95 1317
7350.76 1333
7351.57 1406
7352.38 1351
7353.19 1257
7354.00 1302
7354.81 1341
7355.62 1314
7356.43 1284
7357.24 1361
7358.05 1449
7358.86 1336
7359.67 1298
7360.48 1324
7361.29 1278
7362.09 1354
7362.90 1298
7363.71 1324
7364.52 1335
7365.33 1385
7366.14 1371
7366.95 1352
7367.76 1303
7368.57 1353
7369.38 1374
7370.19 1401
7371.00 1363
7371.81 1325
7372.62 1361
7373.43 1357
7374.25 1314
7375.06 1348
7375.87 1414
7376.68 1349
7377.49 1405
7378.30 1394
7379.11 1367
7379.92 1427
7380.73 1553
7381.54 1624
7382.35 1610
7383.16 1785
7383.97 1876
7384.78 1819
7385.59 1737
7386.41 1749
7387.22 1603
7388.03 1548
7388.84 1521
7389.65 1448
7390.46 1387
7391.27 1379
7392.08 1389
7392.89 1355
7393.71 1332
7394.52 1282
7395.33 1227
7396.14 1244
7396.95 1288
7397.76 1332
7398.58 1322
7399.39 1297
7400.20 1413
7401.01 1315
7401.82 1293
7402.63 1285
7403.45 1308
7404.26 1349
7405.07 1405
7405.88 1386
7406.69 1417
7407.51 1378
7408.32 1434
7409.13 1447
7409.94 1486
7410.76 1539
7411.57 1473
7412.38 1334
7413.19 1368
7414.01 1345
7414.82 1386
7415.63 1303
7416.44 1292
7417.26 1283
7418.07 1268
7418.88 1257
7419.69 1256
7420.51 1220
7421.32 1220
7422.13 1192
7422.95 1234
7423.76 1273
7424.57 1188
7425.39 1158
7426.20 1245
7427.01 1245
7427.83 1218
7428.64 1234
7429.45 1117
7430.27 1229
7431.08 1201
7431.89 1166
7432.71 1190
7433.52 1125
7434.33 1228
7435.15 1233
7435.96 1218
7436.77 1246
7437.59 1200
7438.40 1207
7439.22 1209
7440.03 1190
7440.84 1207
7441.66 1199
7442.47 1125
7443.29 1200
7444.10 1189
7444.91 1179
7445.73 1220
7446.54 1254
7447.36 1223
7448.17 1087
7448.99 1159
7449.80 1196
7450.62 1201
7451.43 1207
7452.24 1122
7453.06 1212
7453.87 1169
7454.69 1073
7455.50 1154
7456.32 1144
7457.13 1076
7457.95 1215
7458.76 1170
7459.58 1151
7460.39 1182
7461.21 1119
7462.02 1163
7462.84 1307
7463.65 1201
7464.47 1153
7465.28 1157
7466.10 1250
7466.92 1179
7467.73 1215
7468.55 1150
7469.36 1223
7470.18 1263
7470.99 1173
7471.81 1126
7472.62 1109
7473.44 1214
7474.26 1211
7475.07 1239
7475.89 1111
7476.70 1108
7477.52 1169
7478.34 1092
7479.15 1113
7479.97 1126
7480.78 1157
7481.60 1124
7482.42 1199
7483.23 1231
7484.05 1105
7484.87 1176
7485.68 1189
7486.50 1149
7487.32 1234
7488.13 1227
7488.95 1155
7489.76 1128
7490.58 1122
7491.40 1159
7492.22 1098
7493.03 1111
7493.85 1180
7494.67 1174
7495.48 1165
7496.30 1178
7497.12 1164
7497.93 1161
7498.75 1132
7499.57 1168
7500.39 1127
7501.20 1203
7502.02 1119
7502.84 1144
7503.66 1131
7504.47 1152
7505.29 1183
7506.11 1195
7506.93 1128
7507.74 1093
7508.56 1192
7509.38 1151
7510.20 1154
7511.01 1132
7511.83 1129
7512.65 1157
7513.47 1112
7514.29 1129
7515.10 1149
7515.92 1156
7516.74 1184
7517.56 1220
7518.38 1095
7519.19 1161
7520.01 1173
7520.83 1097
7521.65 1102
7522.47 1142
7523.29 1231
7524.11 1130
7524.92 1134
7525.74 1134
7526.56 1133
7527.38 1154
7528.20 1109
7529.02 1142
7529.84 1099
7530.66 1170
7531.47 1186
7532.29 1158
7533.11 1129
7533.93 1203
7534.75 1100
7535.57 1133
7536.39 1160
7537.21 1111
7538.03 1120
7538.85 1134
7539.67 1259
7540.49 1226
7541.31 1144
7542.12 1148
7542.94 1202
7543.76 1188
7544.58 1162
7545.40 1196
7546.22 1194
7547.04 1134
7547.86 1127
7548.68 1079
7549.50 1126
7550.32 1117
7551.14 1195
7551.96 1243
7552.78 1100
7553.60 1139
7554.42 1147
7555.24 1165
7556.06 1130
7556.88 1162
7557.70 1207
7558.52 1150
7559.35 1231
7560.17 1264
7560.99 1206
7561.81 1236
7562.63 1275
7563.45 1231
7564.27 1307
7565.09 1223
7565.91 1324
7566.73 1288
7567.55 1274
7568.37 1305
7569.19 1210
7570.02 1083
7570.84 1258
7571.66 1199
7572.48 1188
7573.30 1145
7574.12 1152
7574.94 1174
7575.76 1160
7576.59 1230
7577.41 1216
7578.23 1207
7579.05 1179
7579.87 1184
7580.69 1174
7581.51 1232
7582.34 1227
7583.16 1190
7583.98 1214
7584.80 1263
7585.62 1190
7586.45 1240
7587.27 1274
7588.09 1310
7588.91 1320
7589.73 1325
7590.56 1309
7591.38 1327
7592.20 1358
7593.02 1425
7593.85 1501
7594.67 1347
7595.49 1283
7596.31 1278
7597.14 1395
7597.96 1385
7598.78 1390
7599.60 1340
7600.43 1376
7601.25 1371
7602.07 1357
7602.89 1330
7603.72 1533
7604.54 1598
7605.36 1552
7606.19 1769
7607.01 1818
7607.83 1795
7608.66 1838
7609.48 1799
7610.30 1721
7611.12 1580
7611.95 1543
7612.77 1565
7613.59 1489
7614.42 1449
7615.24 1446
7616.07 1422
7616.89 1408
7617.71 1420
7618.54 1373
7619.36 1454
7620.18 1492
7621.01 1388
7621.83 1406
7622.66 1404
7623.48 1489
7624.30 1462
7625.13 1414
7625.95 1424
7626.78 1469
7627.60 1547
7628.42 1594
7629.25 1604
7630.07 1662
7630.90 1712
7631.72 1887
7632.55 2080
7633.37 2232
7634.19 2210
7635.02 2230
7635.84 2222
7636.67 2020
7637.49 1884
7638.32 1834
7639.14 1707
7639.97 1537
7640.79 1592
7641.62 1387
7642.44 1374
7643.27 1384
7644.09 1367
7644.92 1407
7645.74 1285
7646.57 1257
7647.39 1200
7648.22 1342
7649.04 1347
7649.87 1253
7650.70 1190
7651.52 1246
7652.35 1321
7653.17 1306
7654.00 1258
7654.82 1287
7655.65 1188
7656.47 1220
7657.30 1216
7658.13 1257
7658.95 1291
7659.78 1286
7660.60 1243
7661.43 1225
7662.26 1163
7663.08 1158
7663.91 1130
7664.73 1211
7665.56 1236
7666.39 1262
7667.21 1208
7668.04 1161
7668.87 1279
7669.69 1315
7670.52 1254
7671.35 1205
7672.17 1222
7673.00 1296
7673.83 1372
7674.65 1344
7675.48 1218
7676.31 1227
7677.13 1253
7677.96 1203
7678.79 1206
7679.61 1165
7680.44 1152
7681.27 1124
7682.09 1089
7682.92 1128
7683.75 1173
7684.58 1151
7685.40 1171
7686.23 1086
7687.06 1068
7687.89 1187
7688.71 1121
7689.54 1155
7690.37 1146
7691.20 1130
7692.02 1162
7692.85 1101
7693.68 1159
7694.51 1139
7695.33 1112
7696.16 1042
7696.99 1201
7697.82 1162
7698.65 1126
7699.47 1086
7700.30 1090
7701.13 1180
7701.96 1224
7702.79 1119
7703.62 1098
7704.44 1147
7705.27 1158
7706.10 1080
7706.93 1179
7707.76 1268
7708.59 1192
7709.41 1118
7710.24 1129
7711.07 1182
7711.90 1170
7712.73 1147
7713.56 1093
7714.39 1128
7715.22 1054
7716.05 1092
7716.87 1139
7717.70 1106
7718.53 1133
7719.36 1172
7720.19 1151
7721.02 1031
7721.85 1060
7722.68 1060
7723.51 999
7724.34 1124
7725.17 1087
7726.00 1042
7726.83 1030
7727.66 1096
7728.48 946
7729.31 986
7730.14 1081
7730.97 1149
7731.80 1104
7732.63 1064
7733.46 1085
7734.29 1087
7735.12 1082
7735.95 1032
7736.78 1037
7737.61 1032
7738.44 1000
7739.27 984
7740.10 1092
7740.93 1138
7741.77 1091
7742.60 1106
7743.43 1095
7744.26 1107
7745.09 1025
7745.92 1044
7746.75 1147
7747.58 1177
7748.41 1101
7749.24 1117
7750.07 1178
7750.90 1196
7751.73 1196
7752.56 1222
7753.39 1216
7754.23 1169
7755.06 1124
7755.89 1044
7756.72 1017
7757.55 991
7758.38 1045
7759.21 1023
7760.04 1011
7760.88 1038
7761.71 1037
7762.54 982
7763.37 1041
7764.20 1003
7765.03 1042
7765.86 1105
7766.70 1019
7767.53 996
7768.36 998
7769.19 981
7770.02 1012
7770.86 980
7771.69 961
7772.52 1035
7773.35 995
7774.18 958
7775.02 960
7775.85 1007
7776.68 1006
7777.51 1051
7778.34 1032
7779.18 1087
7780.01 1070
7780.84 1031
7781.67 1113
7782.51 1074
7783.34 1077
7784.17 1060
7785.00 1048
7785.84 1061
7786.67 1036
7787.50 1051
7788.34 1066
7789.17 1032
7790.00 1039
7790.83 1136
7791.67 1125
7792.50 1044
7793.33 1082
7794.17 1077
7795.00 1039
7795.83 1012
7796.67 1041
7797.50 985
7798.33 950
7799.17 1088
7800.00 1060
7800.83 950
7801.67 980
7802.50 1068
7803.33 1031
7804.17 1006
7805.00 1014
7805.84 1061
7806.67 991
7807.50 1050
7808.34 1053
7809.17 1047
7810.01 1020
7810.84 1017
7811.67 1053
7812.51 1006
7813.34 970
7814.18 1045
7815.01 1103
7815.84 1054
7816.68 1185
7817.51 1179
7818.35 1126
7819.18 1162
7820.02 1111
7820.85 1106
7821.69 1068
7822.52 997
7823.36 1052
7824.19 1093
7825.03 1030
7825.86 1072
7826.69 1065
7827.53 1124
7828.36 1124
7829.20 1131
7830.03 1046
7830.87 1092
7831.71 985
7832.54 989
7833.38 1046
7834.21 1064
7835.05 1015
7835.88 964
7836.72 1059
7837.55 1082
7838.39 1110
7839.22 1028
7840.06 993
7840.90 1087
7841.73 1010
7842.57 997
7843.40 981
7844.24 1042
7845.07 1046
7845.91 1072
7846.75 1049
7847.58 1004
7848.42 1059
7849.25 1035
7850.09 1086
7850.93 1060
7851.76 1074
7852.60 1046
7853.44 1070
7854.27 1143
7855.11 1081
7855.94 1033
7856.78 1178
7857.62 1021
7858.45 1064
7859.29 1075
7860.13 1084
7860.96 1086
7861.80 1169
7862.64 1190
7863.47 1066
7864.31 1051
7865.15 1069
7865.99 1097
7866.82 1084
7867.66 1122
7868.50 1141
7869.33 1033
7870.17 1008
7871.01 994
7871.85 1035
7872.68 1003
7873.52 1074
7874.36 1073
7875.20 1053
7876.03 987
7876.87 1029
7877.71 1027
7878.55 1066
7879.38 1123
7880.22 1182
7881.06 1110
7881.90 974
7882.74 997
7883.57 1100
7884.41 1055
7885.25 1019
7886.09 1002
7886.93 987
7887.76 1044
7888.60 1053
7889.44 1061
7890.28 1026
7891.12 1026
7891.96 1056
7892.79 1025
7893.63 1018
7894.47 1040
7895.31 971
7896.15 962
7896.99 961
7897.83 964
7898.66 930
7899.50 951
7900.34 979
7901.18 992
7902.02 954
7902.86 997
7903.70 1007
7904.54 1003
7905.38 973
7906.21 984
7907.05 1002
7907.89 987
7908.73 980
7909.57 1024
7910.41 1058
7911.25 981
7912.09 993
7912.93 956
7913.77 944
7914.61 991
7915.45 960
7916.29 1056
7917.13 973
7917.97 1011
7918.81 1022
7919.65 1033
7920.49 996
7921.33 963
7922.17 1016
7923.01 981
7923.85 931
7924.69 884
7925.53 959
7926.37 907
7927.21 935
7928.05 1023
7928.89 975
7929.73 940
7930.57 904
7931.41 957
7932.25 967
7933.09 947
7933.93 959
7934.77 940
7935.61 1013
7936.45 978
7937.29 877
7938.14 892
7938.98 978
7939.82 935
7940.66 925
7941.50 893
7942.34 970
7943.18 985
7944.02 1032
7944.86 1019
7945.70 988
7946.55 1037
7947.39 1010
7948.23 978
7949.07 962
7949.91 938
7950.75 935
7951.59 896
7952.44 938
7953.28 899
7954.12 959
7954.96 950
7955.80 894
7956.65 1006
7957.49 941
7958.33 969
7959.17 1008
7960.01 977
7960.86 932
7961.70 951
7962.54 932
7963.38 961
7964.22 935
7965.07 949
7965.91 1004
7966.75 1034
7967.59 948
7968.44 956
7969.28 949
7970.12 929
7970.96 919
7971.81 1032
7972.65 960
7973.49 993
7974.33 1013
7975.18 972
7976.02 881
7976.86 887
7977.71 971
7978.55 993
7979.39 986
7980.23 932
7981.08 893
7981.92 928
7982.76 937
7983.61 913
7984.45 901
7985.29 930
7986.14 869
7986.98 858
7987.82 800
7988.67 919
7989.51 991
7990.36 922
7991.20 918
7992.04 898
7992.89 957
7993.73 943
7994.57 966
7995.42 985
7996.26 943
7997.11 986
7997.95 981
7998.79 879
7999.64 870
8000.48 926
8001.33 962
8002.17 930
8003.01 842
8003.86 897
8004.70 930
8005.55 949
8006.39 855
8007.24 968
8008.08 928
8008.93 982
8009.77 929
8010.62 906
8011.46 871
8012.30 883
8013.15 867
8013.99 884
8014.84 926
8015.68 965
8016.53 901
8017.37 916
8018.22 908
8019.06 902
8019.91 830
8020.76 857
8021.60 858
8022.45 798
8023.29 791
8024.14 837
8024.98 926
8025.83 954
8026.67 945
8027.52 899
8028.36 943
8029.21 993
8030.06 941
8030.90 905
8031.75 856
8032.59 865
8033.44 889
8034.28 871
8035.13 929
8035.98 922
8036.82 907
8037.67 950
8038.52 951
8039.36 902
8040.21 852
8041.05 849
8041.90 891
8042.75 913
8043.59 869
8044.44 880
8045.29 879
8046.13 806
8046.98 907
8047.83 946
8048.67 951
8049.52 933
8050.37 887
8051.21 898
8052.06 930
8052.91 828
8053.75 899
8054.60 944
8055.45 913
8056.30 920
8057.14 860
8057.99 874
8058.84 900
8059.68 842
8060.53 848
8061.38 879
8062.23 897
8063.07 928
8063.92 893
8064.77 861
8065.62 884
8066.46 939
8067.31 974
8068.16 948
8069.01 941
8069.85 909
8070.70 837
8071.55 820
8072.40 893
8073.25 842
8074.09 875
8074.94 899
8075.79 899
8076.64 844
8077.49 925
8078.34 797
8079.18 861
8080.03 911
8080.88 849
8081.73 872
8082.58 804
8083.43 852
8084.27 834
8085.12 778
8085.97 812
8086.82 872
8087.67 906
8088.52 869
8089.37 809
8090.22 871
8091.06 842
8091.91 838
8092.76 876
8093.61 855
8094.46 812
8095.31 805
8096.16 910
8097.01 871
8097.86 816
8098.71 933
8099.56 902
8100.41 882
8101.26 890
8102.11 866
8102.95 879
8103.80 897
8104.65 825
8105.50 860
8106.35 858
8107.20 872
8108.05 949
8108.90 817
8109.75 857
8110.60 893
8111.45 807
8112.30 887
8113.15 911
8114.00 926
8114.85 866
8115.70 902
8116.55 956
8117.40 900
8118.25 909
8119.10 881
8119.96 850
8120.81 845
8121.66 866
8122.51 803
8123.36 790
8124.21 819
8125.06 907
8125.91 881
8126.76 898
8127.61 899
8128.46 868
8129.31 818
8130.16 850
8131.02 869
8131.87 920
8132.72 908
8133.57 905
8134.42 939
8135.27 911
8136.12 881
8136.97 987
8137.83 1032
8138.68 936
8139.53 986
8140.38 1002
8141.23 975
8142.08 908
8142.93 947
8143.79 925
8144.64 936
8145.49 932
8146.34 997
8147.19 959
8148.05 899
8148.90 889
8149.75 977
8150.60 1001
8151.45 914
8152.31 992
8153.16 1016
8154.01 1018
8154.86 1034
8155.71 1127
8156.57 1121
8157.42 1169
8158.27 1149
8159.12 1118
8159.98 1165
8160.83 1097
8161.68 1087
8162.54 1007
8163.39 927
8164.24 988
8165.09 1036
8165.95 998
8166.80 966
8167.65 1014
8168.51 1080
8169.36 977
8170.21 970
8171.06 987
8171.92 1007
8172.77 1029
8173.62 996
8174.48 925
8175.33 1066
8176.18 1028
8177.04 961
8177.89 928
8178.74 898
8179.60 884
8180.45 936
8181.31 949
8182.16 958
8183.01 908
8183.87 882
8184.72 948
8185.57 1017
8186.43 931
8187.28 878
8188.14 907
8188.99 890
8189.84 835
8190.70 888
8191.55 870
8192.41 818
8193.26 904
8194.12 860
8194.97 846
8195.83 947
8196.68 884
8197.53 866
8198.39 865
8199.24 880
8200.10 964
8200.95 899
8201.81 928
8202.66 912
8203.52 832
8204.37 916
8205.23 903
8206.08 908
8206.94 972
8207.79 874
8208.65 882
8209.50 859
8210.36 856
8211.21 859
8212.07 866
8212.92 908
8213.78 903
8214.63 839
8215.49 909
8216.34 866
8217.20 941
8218.06 934
8218.91 888
8219.77 900
8220.62 913
8221.48 890
8222.33 877
8223.19 911
8224.05 834
8224.90 906
8225.76 836
8226.61 884
8227.47 852
8228.33 873
8229.18 897
8230.04 868
8230.90 836
8231.75 849
8232.61 858
8233.46 853
8234.32 954
8235.18 878
8236.03 795
8236.89 882
8237.75 789
8238.60 839
8239.46 796
8240.32 832
8241.17 884
8242.03 876
8242.89 794
8243.74 842
8244.60 807
8245.46 890
8246.32 845
8247.17 847
8248.03 920
8248.89 916
8249.74 836
8250.60 896
8251.46 890
8252.32 826
8253.17 856
8254.03 760
8254.89 787
8255.75 845
8256.60 876
8257.46 870
8258.32 889
8259.18 841
8260.04 775
8260.89 879
8261.75 844
8262.61 884
8263.47 869
8264.32 826
8265.18 804
8266.04 839
8266.90 789
8267.76 841
8268.62 814
8269.47 853
8270.33 829
8271.19 907
8272.05 857
8272.91 833
8273.77 818
8274.62 838
8275.48 742
8276.34 811
8277.20 854
8278.06 840
8278.92 818
8279.78 868
8280.64 860
8281.49 860
8282.35 845
8283.21 757
8284.07 813
8284.93 787
8285.79 773
8286.65 830
8287.51 876
8288.37 900
8289.23 924
8290.09 838
8290.95 810
8291.80 788
8292.66 821
8293.52 831
8294.38 812
8295.24 745
8296.10 768
8296.96 866
8297.82 837
8298.68 854
8299.54 720
8300.40 731
8301.26 779
8302.12 792
8302.98 816
8303.84 855
8304.70 838
8305.56 868
8306.42 843
8307.28 832
8308.14 862
8309.00 888
8309.86 839
8310.72 915
8311.58 909
8312.44 852
8313.31 877
8314.17 897
8315.03 810
8315.89 741
8316.75 867
8317.61 850
8318.47 882
8319.33 890
8320.19 923
8321.05 890
8321.91 879
8322.77 916
8323.64 844
8324.50 894
8325.36 861
8326.22 885
8327.08 827
8327.94 787
8328.80 743
8329.66 856
8330.53 820
8331.39 813
8332.25 888
8333.11 758
8333.97 817
8334.83 830
8335.70 789
8336.56 791
8337.42 816
8338.28 794
8339.14 809
8340.00 790
8340.87 872
8341.73 828
8342.59 822
8343.45 760
8344.32 765
8345.18 763
8346.04 840
8346.90 906
8347.76 865
8348.63 917
8349.49 887
8350.35 851
8351.21 850
8352.08 881
8352.94 874
8353.80 895
8354.66 878
8355.53 847
8356.39 815
8357.25 885
8358.12 848
8358.98 824
8359.84 801
8360.71 843
8361.57 870
8362.43 922
8363.29 754
8364.16 724
8365.02 797
8365.88 854
8366.75 832
8367.61 807
8368.47 860
8369.34 790
8370.20 843
8371.06 899
8371.93 885
8372.79 978
8373.66 893
8374.52 845
8375.38 899
8376.25 828
8377.11 805
8377.97 835
8378.84 846
8379.70 868
8380.57 878
8381.43 825
8382.30 802
8383.16 827
8384.02 904
8384.89 840
8385.75 899
8386.62 847
8387.48 861
8388.35 846
8389.21 839
8390.07 892
8390.94 925
8391.80 865
8392.67 851
8393.53 819
8394.40 816
8395.26 817
8396.13 794
8396.99 841
8397.86 858
8398.72 913
8399.59 845
8400.45 810
8401.32 869
8402.18 894
8403.05 894
8403.91 809
8404.78 874
8405.64 908
8406.51 792
8407.37 817
8408.24 831
8409.11 793
8409.97 818
8410.84 791
8411.70 855
8412.57 817
8413.43 833
8414.30 811
8415.17 816
8416.03 786
8416.90 839
8417.76 829
8418.63 904
8419.50 803
8420.36 783
8421.23 819
8422.09 844
8422.96 856
8423.83 920
8424.69 825
8425.56 778
8426.43 818
8427.29 839
8428.16 868
8429.02 848
8429.89 839
8430.76 865
8431.62 849
8432.49 833
8433.36 902
8434.23 849
8435.09 828
8435.96 829
8436.83 880
8437.69 913
8438.56 808
8439.43 819
8440.29 912
8441.16 943
8442.03 929
8442.90 919
8443.76 933
8444.63 907
8445.50 931
8446.37 975
8447.23 977
8448.10 991
8448.97 980
8449.84 949
8450.70 945
8451.57 884
8452.44 910
8453.31 878
8454.17 971
8455.04 1094
8455.91 1071
8456.78 1188
8457.65 1262
8458.51 1353
8459.38 1377
8460.25 1399
8461.12 1476
8461.99 1356
8462.86 1349
8463.72 1256
8464.59 1170
8465.46 1146
8466.33 1094
8467.20 1085
8468.07 1056
8468.93 1097
8469.80 1088
8470.67 1254
8471.54 1326
8472.41 1262
8473.28 1401
8474.15 1499
8475.02 1404
8475.89 1316
8476.75 1238
8477.62 1231
8478.49 1222
8479.36 1139
8480.23 1087
8481.10 983
8481.97 1022
8482.84 1045
8483.71 1005
8484.58 926
8485.45 935
8486.32 937
8487.19 938
8488.06 911
8488.92 894
8489.79 910
8490.66 964
8491.53 1017
8492.40 934
8493.27 878
8494.14 879
8495.01 888
8495.88 899
8496.75 899
8497.62 926
8498.49 920
8499.36 968
8500.23 918
8501.10 1039
8501.97 1055
8502.85 968
8503.72 935
8504.59 950
8505.46 919
8506.33 883
8507.20 878
8508.07 962
8508.94 995
8509.81 996
8510.68 903
8511.55 1059
8512.42 1039
8513.29 987
8514.16 1066
8515.03 999
8515.91 954
8516.78 965
8517.65 933
8518.52 1019
8519.39 945
8520.26 906
8521.13 940
8522.00 916
8522.88 920
8523.75 919
8524.62 940
8525.49 979
8526.36 949
8527.23 944
8528.10 914
8528.98 959
8529.85 962
8530.72 937
8531.59 901
8532.46 947
8533.34 1089
8534.21 1004
8535.08 924
8535.95 1016
8536.82 934
8537.70 1012
8538.57 1053
8539.44 1043
8540.31 1072
8541.18 1025
8542.06 1091
8542.93 1024
8543.80 1074
8544.67 1058
8545.55 1041
8546.42 1072
8547.29 953
8548.17 1033
8549.04 986
8549.91 965
8550.78 945
8551.66 1063
8552.53 1149
8553.40 1089
8554.28 1163
8555.15 1345
8556.02 1293
8556.89 1425
8557.77 1421
8558.64 1432
8559.51 1517
8560.39 1470
8561.26 1215
8562.13 1183
8563.01 1196
8563.88 1107
8564.75 995
8565.63 1004
8566.50 980
8567.38 915
8568.25 1036
8569.12 949
8570.00 901
8570.87 881
8571.74 945
8572.62 906
8573.49 914
8574.37 890
8575.24 888
8576.11 930
8576.99 912
8577.86 866
8578.74 909
8579.61 913
8580.49 883
8581.36 891
8582.23 885
8583.11 876
8583.98 922
8584.86 953
8585.73 915
8586.61 893
8587.48 879
8588.36 842
8589.23 898
8590.11 909
8590.98 851
8591.86 905
8592.73 956
8593.61 933
8594.48 911
8595.36 897
8596.23 958
8597.11 909
8597.98 913
8598.86 857
8599.73 867
8600.61 899
8601.48 843
8602.36 840
8603.23 862
8604.11 851
8604.99 863
8605.86 824
8606.74 893
8607.61 896
8608.49 864
8609.36 799
8610.24 957
8611.12 949
8611.99 894
8612.87 914
8613.74 930
8614.62 929
8615.50 925
8616.37 868
8617.25 856
8618.12 883
8619.00 867
8619.88 925
8620.75 927
8621.63 904
8622.51 877
8623.38 880
8624.26 963
8625.14 844
8626.01 875
8626.89 923
8627.77 893
8628.64 902
8629.52 981
8630.40 928
8631.27 901
8632.15 935
8633.03 903
8633.90 871
8634.78 910
8635.66 944
8636.54 862
8637.41 872
8638.29 869
8639.17 882
8640.05 926
8640.92 871
8641.80 814
8642.68 876
8643.55 897
8644.43 878
8645.31 942
8646.19 933
8647.07 894
8647.94 897
8648.82 868
8649.70 819
8650.58 956
8651.45 942
8652.33 873
8653.21 831
8654.09 925
8654.97 971
8655.85 962
8656.72 971
8657.60 877
8658.48 915
8659.36 880
8660.24 887
8661.12 888
8661.99 831
8662.87 844
8663.75 873
8664.63 919
8665.51 926
8666.39 957
8667.27 977
8668.14 915
8669.02 958
8669.90 893
8670.78 959
8671.66 956
8672.54 991
8673.42 960
8674.30 999
8675.18 1024
8676.06 996
8676.94 1003
8677.81 994
8678.69 1059
8679.57 1015
8680.45 935
8681.33 1001
8682.21 1000
8683.09 975
8683.97 1001
8684.85 952
8685.73 937
8686.61 962
8687.49 1036
8688.37 1062
8689.25 1040
8690.13 1059
8691.01 1081
8691.89 1262
8692.77 1384
8693.65 1633
8694.53 1728
8695.41 1813
8696.29 1940
8697.17 1878
8698.05 1751
8698.93 1680
8699.81 1495
8700.69 1379
8701.57 1260
8702.45 1133
8703.33 1082
8704.21 961
8705.09 917
8705.98 983
8706.86 907
8707.74 867
8708.62 914
8709.50 935
8710.38 895
8711.26 886
8712.14 831
8713.02 839
8713.90 853
8714.79 923
8715.67 939
8716.55 890
8717.43 918
8718.31 818
8719.19 812
8720.07 858
8720.95 849
8721.84 932
8722.72 886
8723.60 919
8724.48 929
8725.36 903
8726.24 857
8727.13 908
8728.01 926
8728.89 895
8729.77 961
8730.65 989
8731.54 980
8732.42 988
8733.30 1056
8734.18 992
8735.06 911
8735.95 1005
8736.83 960
8737.71 902
8738.59 954
8739.48 805
8740.36 816
8741.24 801
8742.12 809
8743.01 835
8743.89 887
8744.77 847
8745.65 805
8746.54 883
8747.42 912
8748.30 881
8749.19 843
8750.07 812
8750.95 838
8751.83 838
8752.72 808
8753.60 798
8754.48 896
8755.37 901
8756.25 868
8757.13 900
8758.02 969
8758.90 935
8759.78 916
8760.67 935
8761.55 922
8762.43 935
8763.32 1005
8764.20 963
8765.09 881
8765.97 896
8766.85 866
8767.74 865
8768.62 878
8769.51 885
8770.39 926
8771.27 947
8772.16 908
8773.04 927
8773.93 904
8774.81 917
8775.69 888
8776.58 879
8777.46 897
8778.35 941
8779.23 825
8780.12 798
8781.00 868
8781.89 826
8782.77 856
8783.65 849
8784.54 816
8785.42 800
8786.31 826
8787.19 823
8788.08 817
8788.96 794
8789.85 770
8790.73 787
8791.62 805
8792.50 811
8793.39 779
8794.27 806
8795.16 791
8796.04 820
8796.93 779
8797.82 807
8798.70 851
8799.59 844
8800.47 814
8801.36 828
8802.24 862
8803.13 784
8804.01 709
8804.90 772
8805.79 792
8806.67 761
8807.56 763
8808.44 755
8809.33 846
8810.22 804
8811.10 801
8811.99 757
8812.87 782
8813.76 805
8814.65 842
8815.53 825
8816.42 754
8817.30 708
8818.19 703
8819.08 734
8819.96 753
8820.85 755
8821.74 817
8822.62 805
8823.51 740
8824.40 722
8825.28 720
8826.17 761
8827.06 767
8827.94 837
8828.83 741
8829.72 779
8830.61 781
8831.49 743
8832.38 730
8833.27 782
8834.15 722
8835.04 776
8835.93 820
8836.82 778
8837.70 763
8838.59 733
8839.48 784
8840.37 812
8841.25 770
8842.14 741
8843.03 784
8843.92 736
8844.80 743
8845.69 773
8846.58 778
8847.47 816
8848.36 715
8849.24 749
8850.13 771
8851.02 753
8851.91 730
8852.80 748
8853.68 692
8854.57 756
8855.46 749
8856.35 762
8857.24 711
8858.13 802
8859.01 772
8859.90 749
8860.79 731
8861.68 707
8862.57 774
8863.46 746
8864.35 681
8865.23 737
8866.12 800
8867.01 805
8867.90 703
8868.79 733
8869.68 776
8870.57 743
8871.46 768
8872.35 694
8873.24 750
8874.12 710
8875.01 735
8875.90 743
8876.79 733
8877.68 685
8878.57 749
8879.46 699
8880.35 726
8881.24 744
8882.13 685
8883.02 727
8883.91 744
8884.80 750
8885.69 706
8886.58 719
8887.47 680
8888.36 700
8889.25 673
8890.14 750
8891.03 670
8891.92 687
8892.81 684
8893.70 622
8894.59 668
8895.48 684
8896.37 721
8897.26 726
8898.15 709
8899.04 726
8899.93 690
8900.82 670
8901.71 711
8902.60 629
8903.49 734
8904.38 735
8905.28 699
8906.17 691
8907.06 698
8907.95 735
8908.84 705
8909.73 699
8910.62 676
8911.51 663
8912.40 698
8913.29 720
8914.19 694
8915.08 677
8915.97 683
8916.86 745
8917.75 701
8918.64 663
8919.53 677
8920.43 716
8921.32 705
8922.21 686
8923.10 688
8923.99 654
8924.88 717
8925.78 690
8926.67 673
8927.56 665
8928.45 702
8929.34 721
8930.24 698
8931.13 696
8932.02 726
8932.91 727
8933.80 666
8934.70 664
8935.59 695
8936.48 607
8937.37 607
8938.27 682
8939.16 692
8940.05 652
8940.94 618
8941.84 647
8942.73 660
8943.62 684
8944.51 646
8945.41 694
8946.30 664
8947.19 673
8948.09 686
8948.98 669
8949.87 691
8950.77 715
8951.66 657
8952.55 686
8953.44 667
8954.34 669
8955.23 656
8956.12 685
8957.02 702
8957.91 603
8958.80 687
8959.70 654
8960.59 648
8961.49 689
8962.38 649
8963.27 681
8964.17 714
8965.06 672
8965.95 639
8966.85 674
8967.74 672
8968.64 627
8969.53 661
8970.42 691
8971.32 672
8972.21 649
8973.11 692
8974.00 732
8974.90 657
8975.79 683
8976.68 627
8977.58 621
8978.47 676
8979.37 677
8980.26 674
8981.16 590
8982.05 643
8982.95 627
8983.84 641
8984.74 677
8985.63 684
8986.52 690
8987.42 725
8988.31 703
8989.21 678
8990.10 650
8991.00 698
8991.89 675
8992.79 669
8993.69 630
8994.58 626
8995.48 615
8996.37 614
8997.27 623
8998.16 599
8999.06 621
8999.95 705
9000.85 661
9001.74 658
9002.64 668
9003.54 640
9004.43 669
9005.33 674
9006.22 616
9007.12 659
9008.01 666
9008.91 637
9009.81 683
9010.70 703
9011.60 639
9012.50 650
9013.39 652
9014.29 668
9015.18 629
9016.08 699
9016.98 619
9017.87 645
9018.77 599
9019.67 630
9020.56 610
9021.46 612
9022.36 668
9023.25 599
9024.15 621
9025.05 712
9025.94 684
9026.84 676
9027.74 626
9028.63 595
9029.53 613
9030.43 619
9031.32 659
9032.22 620
9033.12 647
9034.02 655
9034.91 651
9035.81 686
9036.71 656
9037.61 683
9038.50 667
9039.40 686
9040.30 673
9041.20 683
9042.09 640
9042.99 636
9043.89 577
9044.79 587
9045.68 587
9046.58 576
9047.48 624
9048.38 660
9049.28 677
9050.17 612
9051.07 661
9051.97 643
9052.87 665
9053.77 642
9054.66 589
9055.56 585
9056.46 641
9057.36 672
9058.26 665
9059.16 589
9060.06 621
9060.95 607
9061.85 663
9062.75 657
9063.65 634
9064.55 623
9065.45 585
9066.35 628
9067.25 598
9068.14 641
9069.04 627
9069.94 658
9070.84 652
9071.74 692
9072.64 634
9073.54 606
9074.44 655
9075.34 557
9076.24 579
9077.14 671
9078.04 699
9078.93 633
9079.83 640
9080.73 713
9081.63 664
9082.53 687
9083.43 686
9084.33 615
9085.23 676
9086.13 678
9087.03 619
9087.93 618
9088.83 626
9089.73 564
9090.63 685
9091.53 639
9092.43 646
9093.33 706
9094.23 634
9095.13 693
9096.03 635
9096.93 654
9097.83 684
9098.73 688
9099.63 653
9100.54 660
9101.44 634
9102.34 638
9103.24 644
9104.14 617
9105.04 649
9105.94 634
9106.84 640
9107.74 594
9108.64 591
9109.54 607
9110.44 632
9111.35 644
9112.25 666
9113.15 681
9114.05 626
9114.95 590
9115.85 630
9116.75 637
9117.65 708
9118.56 674
9119.46 628
9120.36 647
9121.26 641
9122.16 608
9123.06 608
9123.97 678
9124.87 613
9125.77 634
9126.67 614
9127.57 579
9128.47 635
9129.38 669
9130.28 618
9131.18 587
9132.08 628
9132.98 668
9133.89 630
9134.79 632
9135.69 617
9136.59 665
9137.50 654
9138.40 658
9139.30 631
9140.20 598
9141.11 630
9142.01 651
9142.91 714
9143.81 657
9144.72 611
9145.62 571
9146.52 615
9147.42 627
9148.33 586
9149.23 614
9150.13 571
9151.04 647
9151.94 641
9152.84 655
9153.75 633
9154.65 624
9155.55 611
9156.46 570
9157.36 631
9158.26 646
9159.17 613
9160.07 577
9160.97 636
9161.88 665
9162.78 614
9163.68 660
9164.59 686
9165.49 606
9166.40 579
9167.30 610
9168.20 610
9169.11 643
9170.01 658
9170.92 605
9171.82 626
9172.72 632
9173.63 630
9174.53 633
9175.44 656
9176.34 655
9177.24 599
9178.15 668
9179.05 690
9179.96 596
9180.86 593
9181.77 639
9182.67 687
9183.58 633
9184.48 621
9185.39 631
9186.29 604
9187.20 641
9188.10 602
9189.01 638
9189.91 642
9190.82 665
9191.72 696
9192.63 657
9193.53 652
9194.44 650
9195.34 586
9196.25 564
9197.15 587
9198.06 623
9198.96 667
9199.87 610
9200.77 603
9201.68 622
9202.58 640
9203.49 658
9204.40 668
9205.30 621
9206.21 624
9207.11 636
9208.02 688
9208.92 668
9209.83 574
9210.74 611
9211.64 662
9212.55 642
9213.45 572
9214.36 657
9215.27 677
9216.17 633
9217.08 618
9217.99 603
9218.89 607
9219.80 621
9220.71 618
9221.61 617
9222.52 636
9223.43 616
9224.33 632
9225.24 636
9226.15 602
9227.05 596
9227.96 618
9228.87 591
9229.77 550
9230.68 556
9231.59 581
9232.49 665
9233.40 613
9234.31 617
9235.22 599
9236.12 603
9237.03 594
9237.94 558
9238.84 570
9239.75 586
9240.66 573
9241.57 612
9242.47 617
9243.38 572
9244.29 637
9245.20 600
9246.11 581
9247.01 610
9247.92 632
9248.83 579
9249.74 608
9250.64 570
9251.55 596
9252.46 664
9253.37 642
9254.28 583
9255.19 598
9256.09 612
9257.00 592
9257.91 608
9258.82 616
9259.73 618
9260.64 651
9261.54 635
9262.45 664
9263.36 583
9264.27 644
9265.18 648
9266.09 628
9267.00 601
9267.90 609
9268.81 611
9269.72 663
9270.63 627
9271.54 559
9272.45 578
9273.36 643
9274.27 645
9275.18 593
9276.09 574
9277.00 619
9277.90 555
9278.81 583
9279.72 622
9280.63 630
9281.54 595
9282.45 605
9283.36 629
9284.27 622
9285.18 594
9286.09 632
9287.00 638
9287.91 601
9288.82 607
9289.73 646
9290.64 647
9291.55 597
9292.46 578
9293.37 588
9294.28 606
9295.19 554
9296.10 544
9297.01 564
9297.92 617
9298.83 616
9299.74 647
9300.65 613
9301.56 639
9302.47 618
9303.38 613
9304.29 581
9305.20 619
9306.12 655
9307.03 611
9307.94 667
9308.85 640
9309.76 661
9310.67 661
9311.58 603
9312.49 637
9313.40 654
9314.31 605
9315.22 588
9316.14 620
9317.05 626
9317.96 638
9318.87 616
9319.78 652
9320.69 646
9321.60 653
9322.52 581
9323.43 611
9324.34 667
9325.25 604
9326.16 560
9327.07 589
9327.99 646
9328.90 625
9329.81 610
9330.72 658
9331.63 658
9332.54 611
9333.46 637
9334.37 640
9335.28 638
9336.19 604
9337.11 598
9338.02 578
9338.93 610
9339.84 598
9340.75 627
9341.67 601
9342.58 573
9343.49 570
9344.40 574
9345.32 606
9346.23 633
9347.14 651
9348.06 603
9348.97 612
9349.88 605
9350.79 618
9351.71 565
9352.62 591
9353.53 567
9354.45 573
9355.36 606
9356.27 607
9357.19 603
9358.10 635
9359.01 621
9359.93 601
9360.84 600
9361.75 564
9362.67 584
9363.58 627
9364.49 665
9365.41 597
9366.32 621
9367.23 562
9368.15 609
9369.06 622
9369.97 601
9370.89 568
9371.80 586
9372.72 567
9373.63 616
9374.54 607
9375.46 568
9376.37 578
9377.29 551
9378.20 586
9379.12 618
9380.03 592
9380.94 646
9381.86 631
9382.77 568
9383.69 621
9384.60 609
9385.52 625
9386.43 577
9387.35 626
9388.26 561
9389.18 571
9390.09 658
9391.01 616
9391.92 612
9392.84 617
9393.75 645
9394.67 618
9395.58 629
9396.50 613
9397.41 599
9398.33 636
9399.24 592
9400.16 597
9401.07 597
9401.99 631
9402.90 632
9403.82 643
9404.73 640
9405.65 609
9406.56 609
9407.48 613
9408.40 625
9409.31 578
9410.23 615
9411.14 637
9412.06 577
9412.98 618
9413.89 610
9414.81 621
9415.72 635
9416.64 631
9417.56 585
9418.47 560
9419.39 606
9420.30 625
9421.22 592
9422.14 602
9423.05 593
9423.97 577
9424.89 605
9425.80 655
9426.72 605
9427.64 610
9428.55 568
9429.47 579
9430.39 645
9431.30 687
9432.22 628
9433.14 645
9434.05 691
9434.97 666
9435.89 612
9436.80 662
9437.72 614
9438.64 620
9439.56 632
9440.47 672
9441.39 671
9442.31 647
9443.23 661
9444.14 602
9445.06 585
9445.98 642
9446.90 653
9447.81 651
9448.73 625
9449.65 637
9450.57 697
9451.48 680
9452.40 653
9453.32 700
9454.24 728
9455.16 759
9456.07 802
9456.99 880
9457.91 834
9458.83 809
9459.75 725
9460.66 743
9461.58 718
9462.50 682
9463.42 639
9464.34 630
9465.26 646
9466.18 682
9467.09 633
9468.01 610
9468.93 628
9469.85 590
9470.77 619
9471.69 603
9472.61 653
9473.53 633
9474.44 652
9475.36 601
9476.28 649
9477.20 640
9478.12 622
9479.04 634
9479.96 686
9480.88 665
9481.80 637
9482.72 696
9483.64 679
9484.56 646
9485.47 673
9486.39 711
9487.31 612
9488.23 596
9489.15 665
9490.07 642
9490.99 627
9491.91 561
9492.83 637
9493.75 693
9494.67 691
9495.59 648
9496.51 686
9497.43 638
9498.35 664
9499.27 665
9500.19 601
9501.11 604
9502.03 612
9502.95 658
9503.87 637
9504.79 659
9505.71 673
9506.63 586
9507.56 595
9508.48 606
9509.40 576
9510.32 581
9511.24 627
9512.16 631
9513.08 588
9514.00 609
9514.92 668
9515.84 595
9516.76 573
9517.68 633
9518.61 602
9519.53 647
9520.45 643
9521.37 591
9522.29 601
9523.21 635
9524.13 658
9525.05 626
9525.98 613
9526.90 620
9527.82 667
9528.74 622
9529.66 647
9530.58 601
9531.50 615
9532.43 620
9533.35 649
9534.27 734
9535.19 665
9536.11 660
9537.04 713
9537.96 663
9538.88 607
9539.80 639
9540.72 643
9541.65 651
9542.57 631
9543.49 682
9544.41 665
9545.34 628
9546.26 600
9547.18 631
9548.10 631
9549.03 584
9549.95 601
9550.87 633
9551.79 706
9552.72 626
9553.64 573
9554.56 598
9555.48 627
9556.41 631
9557.33 607
9558.25 641
9559.18 660
9560.10 698
9561.02 658
9561.95 598
9562.87 567
9563.79 619
9564.72 617
9565.64 568
9566.56 641
9567.49 622
9568.41 618
9569.33 609
9570.26 579
9571.18 613
9572.10 635
9573.03 644
9573.95 641
9574.88 606
9575.80 635
9576.72 603
9577.65 572
9578.57 601
9579.49 615
9580.42 570
9581.34 585
9582.27 665
9583.19 683
9584.12 637
9585.04 663
9585.96 704
9586.89 638
9587.81 553
9588.74 573
9589.66 618
9590.59 622
9591.51 643
9592.44 644
9593.36 619
9594.29 618
9595.21 650
9596.14 661
9597.06 669
9597.98 630
9598.91 629
9599.83 647
9600.76 700
9601.68 677
9602.61 644
9603.54 699
9604.46 711
9605.39 685
9606.31 651
9607.24 650
9608.16 662
9609.09 634
9610.01 658
9610.94 633
9611.86 633
9612.79 743
9613.72 710
9614.64 647
9615.57 668
9616.49 683
9617.42 687
9618.34 636
9619.27 704
9620.20 696
9621.12 727
9622.05 744
9622.97 759
9623.90 766
9624.83 804
9625.75 718
9626.68 757
9627.61 703
9628.53 746
9629.46 705
9630.39 710
9631.31 761
9632.24 708
9633.16 783
9634.09 839
9635.02 838
9635.95 748
9636.87 817
9637.80 818
9638.73 900
9639.65 857
9640.58 908
9641.51 869
9642.43 930
9643.36 949
9644.29 908
9645.22 892
9646.14 866
9647.07 868
9648.00 839
9648.92 925
9649.85 948
9650.78 915
9651.71 962
9652.63 953
9653.56 965
9654.49 981
9655.42 921
9656.34 898
9657.27 798
9658.20 802
9659.13 819
9660.06 839
9660.98 837
9661.91 740
9662.84 791
9663.77 797
9664.70 814
9665.62 805
9666.55 797
9667.48 822
9668.41 865
9669.34 876
9670.27 789
9671.19 835
9672.12 876
9673.05 870
9673.98 879
9674.91 876
9675.84 899
9676.77 991
9677.70 870
9678.62 914
9679.55 896
9680.48 917
9681.41 902
9682.34 884
9683.27 889
9684.20 937
9685.13 933
9686.06 974
9686.99 997
9687.91 966
9688.84 951
9689.77 918
9690.70 1017
9691.63 993
9692.56 963
9693.49 1065
9694.42 1106
9695.35 1073
9696.28 972
9697.21 979
9698.14 1038
9699.07 1076
9700.00 1123
9700.93 1131
9701.86 1153
9702.79 1166
9703.72 1196
9704.65 1143
9705.58 1035
9706.51 1065
9707.44 1053
9708.37 1041
9709.30 987
9710.23 959
9711.16 923
9712.09 990
9713.02 912
9713.95 955
9714.88 989
9715.81 919
9716.74 957
9717.67 942
9718.61 924
9719.54 894
9720.47 968
9721.40 955
9722.33 866
9723.26 855
9724.19 890
9725.12 850
9726.05 874
9726.98 895
9727.92 885
9728.85 847
9729.78 861
9730.71 877
9731.64 918
9732.57 835
9733.50 820
9734.43 922
9735.37 909
9736.30 854
9737.23 848
9738.16 881
9739.09 822
9740.02 843
9740.96 857
9741.89 903
9742.82 885
9743.75 850
9744.68 791
9745.62 790
9746.55 789
9747.48 749
9748.41 847
9749.34 813
9750.28 763
9751.21 793
9752.14 828
9753.07 793
9754.01 836
9754.94 841
9755.87 824
9756.80 863
9757.74 779
9758.67 773
9759.60 760
9760.53 776
9761.47 828
9762.40 791
9763.33 786
9764.27 806
9765.20 785
9766.13 877
9767.07 814
9768.00 854
9768.93 824
9769.86 788
9770.80 842
9771.73 792
9772.66 829
9773.60 852
9774.53 876
9775.47 842
9776.40 944
9777.33 878
9778.27 873
9779.20 905
9780.13 878
9781.07 963
9782.00 892
9782.93 918
9783.87 942
9784.80 934
9785.74 986
9786.67 950
9787.60 926
9788.54 897
9789.47 916
9790.41 940
9791.34 900
9792.28 834
9793.21 814
9794.14 861
9795.08 849
9796.01 813
9796.95 821
9797.88 828
9798.82 859
9799.75 880
9800.69 863
9801.62 854
9802.56 857
9803.49 838
9804.42 872
9805.36 809
9806.29 819
9807.23 852
9808.16 901
9809.10 797
9810.03 778
9810.97 801
9811.91 764
9812.84 798
9813.78 796
9814.71 787
9815.65 836
9816.58 766
9817.52 778
9818.45 791
9819.39 747
9820.32 768
9821.26 772
9822.20 767
9823.13 771
9824.07 751
9825.00 796
9825.94 859
9826.87 805
9827.81 774
9828.75 750
9829.68 793
9830.62 730
9831.55 734
9832.49 745
9833.43 740
9834.36 728
9835.30 717
9836.24 804
9837.17 754
9838.11 744
9839.05 788
9839.98 791
9840.92 764
9841.86 794
9842.79 792
9843.73 761
9844.67 774
9845.60 758
9846.54 763
9847.48 751
9848.41 764
9849.35 736
9850.29 754
9851.22 801
9852.16 753
9853.10 712
9854.04 685
9854.97 693
9855.91 692
9856.85 748
9857.79 726
9858.72 738
9859.66 703
9860.60 759
9861.54 723
9862.47 748
9863.41 758
9864.35 722
9865.29 685
9866.22 691
9867.16 674
9868.10 658
9869.04 712
9869.98 678
9870.91 722
9871.85 695
9872.79 684
9873.73 690
9874.67 756
9875.60 691
9876.54 687
9877.48 664
9878.42 717
9879.36 731
9880.30 714
9881.24 699
9882.17 725
9883.11 703
9884.05 640
9884.99 681
9885.93 679
9886.87 665
9887.81 669
9888.74 644
9889.68 620
9890.62 659
9891.56 625
9892.50 669
9893.44 641
9894.38 677
9895.32 664
9896.26 657
9897.20 683
9898.14 657
9899.08 665
9900.01 737
9900.95 644
9901.89 602
9902.83 665
9903.77 690
9904.71 671
9905.65 671
9906.59 672
9907.53 700
9908.47 712
9909.41 665
9910.35 695
9911.29 643
9912.23 695
9913.17 696
9914.11 686
9915.05 743
9915.99 723
9916.93 730
9917.87 746
9918.81 733
9919.75 705
9920.69 708
9921.63 716
9922.57 694
9923.51 694
9924.46 762
9925.40 747
9926.34 848
9927.28 856
9928.22 981
9929.16 1042
9930.10 1069
9931.04 1121
9931.98 1011
9932.92 975
9933.86 963
9934.80 932
9935.75 817
9936.69 743
9937.63 748
9938.57 769
9939.51 758
9940.45 674
9941.39 629
9942.34 670
9943.28 654
9944.22 675
9945.16 702
9946.10 614
9947.04 695
9947.98 699
9948.93 697
9949.87 711
9950.81 709
9951.75 706
9952.69 683
9953.64 618
9954.58 681
9955.52 641
9956.46 688
9957.40 654
9958.35 648
9959.29 674
9960.23 714
9961.17 692
9962.12 701
9963.06 689
9964.00 656
9964.94 690
9965.89 650
9966.83 696
9967.77 674
9968.71 714
9969.66 743
9970.60 691
9971.54 732
9972.48 746
9973.43 775
9974.37 752
9975.31 840
9976.26 820
9977.20 819
9978.14 749
9979.09 719
9980.03 703
9980.97 676
9981.92 661
9982.86 646
9983.80 672
9984.75 666
9985.69 607
9986.63 586
9987.58 630
9988.52 623
9989.46 634
9990.41 614
9991.35 603
9992.30 599
9993.24 619
9994.18 578
9995.13 616
9996.07 664
9997.01 615
9997.96 670
9998.90 666
9999.85 633
10000.79 637
10001.74 652
10002.68 626
10003.62 626
10004.57 632
10005.51 656
10006.46 647
10007.40 643
10008.35 605
10009.29 614
10010.24 636
10011.18 660
10012.13 691
10013.07 619
10014.01 638
10014.96 638
10015.90 666
10016.85 609
10017.79 582
10018.74 617
10019.68 604
10020.63 575
10021.58 579
10022.52 563
10023.47 606
10024.41 578
10025.36 614
10026.30 624
10027.25 635
10028.19 649
10029.14 539
10030.08 547
10031.03 579
10031.98 582
10032.92 582
10033.87 582
10034.81 600
10035.76 598
10036.70 585
10037.65 592
10038.60 577
10039.54 612
10040.49 610
10041.43 590
10042.38 571
10043.33 599
10044.27 620
10045.22 553
10046.17 552
10047.11 574
10048.06 546
10049.01 622
10049.95 601
10050.90 575
10051.84 567
10052.79 622
10053.74 556
10054.69 559
10055.63 613
10056.58 590
10057.53 589
10058.47 561
10059.42 564
10060.37 576
10061.31 572
10062.26 565
10063.21 636
10064.16 571
10065.10 563
10066.05 601
10067.00 552
10067.94 519
10068.89 546
10069.84 568
10070.79 536
10071.73 503
10072.68 514
10073.63 546
10074.58 572
10075.53 575
10076.47 550
10077.42 608
10078.37 566
10079.32 548
10080.26 601
10081.21 584
10082.16 584
10083.11 578
10084.06 585
10085.01 514
10085.95 569
10086.90 598
10087.85 581
10088.80 602
10089.75 575
10090.70 589
10091.64 564
10092.59 529
10093.54 532
10094.49 563
10095.44 553
10096.39 574
10097.34 584
10098.28 552
10099.23 547
10100.18 558
10101.13 556
10102.08 551
10103.03 526
10103.98 552
10104.93 559
10105.88 538
10106.83 515
10107.78 523
10108.72 544
10109.67 573
10110.62 552
10111.57 521
10112.52 489
10113.47 555
10114.42 589
10115.37 538
10116.32 559
10117.27 559
10118.22 566
10119.17 580
10120.12 520
10121.07 532
10122.02 489
10122.97 545
10123.92 544
10124.87 498
10125.82 530
10126.77 518
10127.72 579
10128.67 563
10129.62 549
10130.57 532
10131.52 493
10132.47 524
10133.42 481
10134.37 469
10135.32 474
10136.27 494
10137.22 484
10138.18 497
10139.13 509
10140.08 511
10141.03 524
10141.98 512
10142.93 531
10143.88 524
10144.83 523
10145.78 515
10146.73 566
10147.68 577
10148.64 538
10149.59 536
10150.54 568
10151.49 562
10152.44 534
10153.39 545
10154.34 537
10155.30 542
10156.25 481
10157.20 511
10158.15 532
10159.10 516
10160.05 515
10161.01 545
10161.96 533
10162.91 548
10163.86 572
10164.81 596
10165.76 521
10166.72 529
10167.67 578
10168.62 586
10169.57 510
10170.53 532
10171.48 597
10172.43 547
10173.38 557
10174.33 534
10175.29 504
10176.24 535
10177.19 580
10178.14 525
10179.10 526
10180.05 532
10181.00 574
10181.96 573
10182.91 591
10183.86 578
10184.81 571
10185.77 587
10186.72 543
10187.67 581
10188.63 578
10189.58 561
10190.53 529
10191.49 597
10192.44 554
10193.39 561
10194.35 537
10195.30 526
10196.25 507
10197.21 581
10198.16 552
10199.11 585
10200.07 596
10201.02 560
10201.97 553
10202.93 540
10203.88 545
10204.84 615
10205.79 560
10206.74 580
10207.70 624
10208.65 607
10209.60 630
10210.56 609
10211.51 709
10212.47 652
10213.42 657
10214.38 630
10215.33 641
10216.28 610
10217.24 493
10218.19 535
10219.15 511
10220.10 536
10221.06 566
10222.01 591
10222.97 567
10223.92 519
10224.88 499
10225.83 577
10226.79 551
10227.74 506
10228.70 513
10229.65 578
10230.61 522
10231.56 495
10232.52 532
10233.47 470
10234.43 584
10235.38 578
10236.34 558
10237.29 500
10238.25 530
10239.20 544
10240.16 525
10241.11 487
10242.07 483
10243.03 467
10243.98 517
10244.94 535
10245.89 505
10246.85 526
10247.80 527
10248.76 538
10249.72 514
10250.67 531
10251.63 516
10252.58 519
10253.54 439
10254.50 504
10255.45 533
10256.41 484
10257.36 477
10258.32 473
10259.28 467
10260.23 477
10261.19 502
10262.15 529
10263.10 513
10264.06 517
10265.02 488
10265.97 532
10266.93 537
10267.89 497
10268.84 536
10269.80 508
10270.76 521
10271.71 510
10272.67 484
10273.63 543
10274.59 483
10275.54 538
10276.50 542
10277.46 516
10278.41 500
10279.37 496
10280.33 512
10281.29 537
10282.24 490
10283.20 475
10284.16 489
10285.12 534
10286.07 495
10287.03 500
10287.99 536
10288.95 478
10289.91 510
10290.86 538
10291.82 513
10292.78 529
10293.74 493
10294.70 512
10295.65 527
10296.61 478
10297.57 464
10298.53 472
10299.49 529
10300.44 479
10301.40 467
10302.36 429
10303.32 473
10304.28 435
10305.24 454
10306.20 461
10307.15 453
10308.11 496
10309.07 541
10310.03 481
10310.99 544
10311.95 503
10312.91 454
10313.87 483
10314.82 498
10315.78 484
10316.74 486
10317.70 454
10318.66 465
10319.62 498
10320.58 504
10321.54 534
10322.50 487
10323.46 435
10324.42 457
10325.38 514
10326.34 483
10327.29 508
10328.25 537
10329.21 506
10330.17 489
10331.13 515
10332.09 490
10333.05 465
10334.01 421
10334.97 467
10335.93 506
10336.89 475
10337.85 510
10338.81 478
10339.77 453
10340.73 458
10341.69 484
10342.65 492
10343.61 482
10344.57 454
10345.54 458
10346.50 435
10347.46 490
10348.42 540
10349.38 443
10350.34 467
10351.30 476
10352.26 489
10353.22 538
10354.18 487
10355.14 457
10356.10 521
10357.06 452
10358.02 469
10358.99 496
10359.95 487
10360.91 479
10361.87 488
10362.83 519
10363.79 527
10364.75 454
10365.71 475
10366.68 476
10367.64 476
10368.60 477
10369.56 516
10370.52 444
10371.48 491
10372.44 510
10373.41 505
10374.37 525
10375.33 494
10376.29 520
10377.25 437
10378.22 437
10379.18 489
10380.14 479
10381.10 469
10382.06 489
10383.03 480
10383.99 512
10384.95 483
10385.91 452
10386.88 473
10387.84 504
10388.80 466
10389.76 483
10390.72 472
10391.69 503
10392.65 502
10393.61 462
10394.58 473
10395.54 482
10396.50 501
10397.46 460
10398.43 426
10399.39 479
10400.35 473
10401.32 492
10402.28 491
10403.24 474
10404.20 509
10405.17 467
10406.13 431
10407.09 429
10408.06 501
10409.02 508
10409.98 485
10410.95 447
10411.91 512
10412.88 480
10413.84 490
10414.80 469
10415.77 511
10416.73 496
10417.69 528
10418.66 554
10419.62 593
10420.59 595
10421.55 558
10422.51 603
10423.48 611
10424.44 551
10425.41 573
10426.37 539
10427.33 518
10428.30 517
10429.26 475
10430.23 504
10431.19 506
10432.16 538
10433.12 486
10434.08 497
10435.05 487
10436.01 532
10436.98 505
10437.94 487
10438.91 471
10439.87 451
10440.84 463
10441.80 466
10442.77 484
10443.73 496
10444.70 473
10445.66 467
10446.63 456
10447.59 483
10448.56 448
10449.52 466
10450.49 461
10451.45 489
10452.42 447
10453.38 462
10454.35 501
10455.32 500
10456.28 444
10457.25 479
10458.21 439
10459.18 465
10460.14 487
10461.11 476
10462.08 477
10463.04 452
10464.01 436
10464.97 420
10465.94 514
10466.90 442
10467.87 466
10468.84 472
10469.80 492
10470.77 502
10471.74 492
10472.70 398
10473.67 430
10474.63 459
10475.60 485
10476.57 449
10477.53 456
10478.50 424
10479.47 448
10480.43 440
10481.40 437
10482.37 465
10483.33 454
10484.30 476
10485.27 423
10486.24 445
10487.20 472
10488.17 426
10489.14 484
10490.10 469
10491.07 495
10492.04 442
10493.01 467
10493.97 429
10494.94 425
10495.91 412
10496.87 430
10497.84 496
10498.81 508
10499.78 462
10500.74 496
10501.71 456
10502.68 456
10503.65 454
10504.62 448
10505.58 437
10506.55 436
10507.52 439
10508.49 529
10509.46 410
10510.42 470
10511.39 449
10512.36 467
10513.33 454
10514.30 438
10515.26 424
10516.23 405
10517.20 452
10518.17 430
10519.14 417
10520.11 466
10521.08 428
10522.04 424
10523.01 481
10523.98 437
10524.95 442
10525.92 452
10526.89 443
10527.86 434
10528.83 432
10529.79 443
10530.76 420
10531.73 415
10532.70 392
10533.67 441
10534.64 450
10535.61 422
10536.58 391
10537.55 456
10538.52 459
10539.49 425
10540.46 440
10541.43 403
10542.39 442
10543.36 439
10544.33 434
10545.30 454
10546.27 488
10547.24 455
10548.21 436
10549.18 440
10550.15 424
10551.12 404
10552.09 416
10553.06 420
10554.03 407
10555.00 432
10555.97 434
10556.94 449
10557.91 398
10558.88 409
10559.85 403
10560.82 437
10561.80 398
10562.77 488
10563.74 474
10564.71 433
10565.68 470
10566.65 465
10567.62 453
10568.59 429
10569.56 449
10570.53 472
10571.50 447
10572.47 450
10573.44 476
10574.41 443
10575.39 409
10576.36 362
10577.33 453
10578.30 446
10579.27 462
10580.24 484
10581.21 510
10582.18 461
10583.16 462
10584.13 474
10585.10 425
10586.07 491
10587.04 452
10588.01 438
10588.99 439
10589.96 421
10590.93 462
10591.90 416
10592.87 407
10593.84 469
10594.82 467
10595.79 508
10596.76 481
10597.73 464
10598.70 466
10599.68 443
10600.65 478
10601.62 405
10602.59 452
10603.57 488
10604.54 486
10605.51 471
10606.48 442
10607.46 434
10608.43 470
10609.40 425
10610.37 445
10611.35 448
10612.32 393
10613.29 431
10614.27 452
10615.24 432
10616.21 436
10617.18 482
10618.16 456
10619.13 488
10620.10 464
10621.08 460
10622.05 462
10623.02 476
10624.00 438
10624.97 488
10625.94 442
10626.92 469
10627.89 453
10628.86 443
10629.84 424
10630.81 447
10631.78 476
10632.76 498
10633.73 435
10634.71 428
10635.68 426
10636.65 444
10637.63 468
10638.60 430
10639.58 452
10640.55 465
10641.52 413
10642.50 415
10643.47 474
10644.45 504
10645.42 454
10646.39 423
10647.37 435
10648.34 421
10649.32 414
10650.29 463
10651.27 462
10652.24 445
10653.22 421
10654.19 433
10655.17 420
10656.14 409
10657.12 411
10658.09 425
10659.07 405
10660.04 444
10661.01 467
10661.99 475
10662.97 441
10663.94 406
10664.92 403
10665.89 415
10666.87 437
10667.84 462
10668.82 488
10669.79 427
10670.77 465
10671.74 432
10672.72 434
10673.69 392
10674.67 433
10675.65 405
10676.62 440
10677.60 408
10678.57 419
10679.55 436
10680.52 401
10681.50 397
10682.48 415
10683.45 474
10684.43 465
10685.40 460
10686.38 422
10687.36 450
10688.33 379
10689.31 412
10690.29 406
10691.26 447
10692.24 462
10693.22 416
10694.19 419
10695.17 430
10696.14 410
10697.12 363
10698.10 415
10699.08 397
10700.05 407
10701.03 433
10702.01 419
10702.98 398
10703.96 387
10704.94 404
10705.91 400
10706.89 401
10707.87 415
10708.85 465
10709.82 422
10710.80 378
10711.78 410
10712.75 404
10713.73 370
10714.71 393
10715.69 389
10716.66 413
10717.64 419
10718.62 425
10719.60 424
10720.57 408
10721.55 438
10722.53 461
10723.51 431
10724.49 419
10725.46 414
10726.44 440
10727.42 434
10728.40 413
10729.38 426
10730.35 406
10731.33 406
10732.31 415
10733.29 445
10734.27 424
10735.25 402
10736.22 417
10737.20 436
10738.18 452
10739.16 425
10740.14 412
10741.12 429
10742.10 431
10743.08 400
10744.05 402
10745.03 391
10746.01 414
10746.99 404
10747.97 371
10748.95 407
10749.93 429
10750.91 383
10751.89 391
10752.87 381
10753.84 394
10754.82 383
10755.80 392
10756.78 427
10757.76 435
10758.74 474
10759.72 403
10760.70 424
10761.68 414
10762.66 409
10763.64 454
10764.62 448
10765.60 417
10766.58 414
10767.56 447
10768.54 417
10769.52 435
10770.50 445
10771.48 407
10772.46 408
10773.44 398
10774.42 428
10775.40 448
10776.38 428
10777.36 406
10778.34 401
10779.32 406
10780.30 397
10781.28 426
10782.26 403
10783.24 372
10784.22 377
10785.20 410
10786.19 427
10787.17 427
10788.15 428
10789.13 409
10790.11 437
10791.09 413
10792.07 414
10793.05 424
10794.03 423
10795.01 434
10796.00 436
10796.98 412
10797.96 378
10798.94 439
10799.92 412
10800.90 360
10801.88 417
10802.86 404
10803.85 379
10804.83 431
10805.81 413
10806.79 408
10807.77 414
10808.75 423
10809.74 387
10810.72 414
10811.70 402
10812.68 406
10813.66 453
10814.65 446
10815.63 420
10816.61 367
10817.59 402
10818.57 428
10819.56 465
10820.54 453
10821.52 419
10822.50 432
10823.49 459
10824.47 419
10825.45 399
10826.43 389
10827.42 409
10828.40 393
10829.38 430
10830.36 408
10831.35 367
10832.33 440
10833.31 489
10834.30 404
10835.28 390
10836.26 444
10837.25 407
10838.23 412
10839.21 385
10840.19 425
10841.18 375
10842.16 398
10843.14 410
10844.13 414
10845.11 440
10846.09 419
10847.08 397
10848.06 381
10849.05 392
10850.03 365
10851.01 433
10852.00 384
10852.98 407
10853.96 420
10854.95 399
10855.93 448
10856.92 423
10857.90 417
10858.88 390
10859.87 409
10860.85 394
10861.84 469
10862.82 409
10863.80 445
10864.79 439
10865.77 424
10866.76 423
10867.74 451
10868.73 394
10869.71 424
10870.70 437
10871.68 411
10872.67 437
10873.65 465
10874.63 455
10875.62 459
10876.60 451
10877.59 436
10878.57 425
10879.56 492
10880.54 445
10881.53 417
10882.51 438
10883.50 438
10884.48 459
10885.47 449
10886.46 415
10887.44 420
10888.43 465
10889.41 476
10890.40 452
10891.38 462
10892.37 459
10893.35 496
10894.34 453
10895.33 415
10896.31 450
10897.30 453
10898.28 457
10899.27 437
10900.25 404
10901.24 412
10902.23 428
10903.21 432
10904.20 442
10905.18 483
10906.17 467
10907.16 478
10908.14 453
10909.13 446
10910.12 460
10911.10 491
10912.09 451
10913.08 463
10914.06 420
10915.05 437
10916.04 482
10917.02 470
10918.01 469
10919.00 467
10919.98 519
10920.97 478
10921.96 444
10922.94 434
10923.93 509
10924.92 491
10925.90 450
10926.89 490
10927.88 535
10928.87 474
10929.85 490
10930.84 494
10931.83 488
10932.82 484
10933.80 477
10934.79 494
10935.78 469
10936.77 463
10937.75 488
10938.74 493
10939.73 476
10940.72 490
10941.70 476
10942.69 464
10943.68 482
10944.67 528
10945.66 514
10946.64 483
10947.63 478
10948.62 511
10949.61 494
10950.60 475
10951.58 552
10952.57 523
10953.56 567
10954.55 614
10955.54 539
10956.53 529
10957.52 552
10958.50 623
10959.49 644
10960.48 625
10961.47 666
10962.46 621
10963.45 609
10964.44 713
10965.42 675
10966.41 705
10967.40 681
10968.39 611
10969.38 617
10970.37 593
10971.36 641
10972.35 600
10973.34 556
10974.33 566
10975.32 547
10976.31 557
10977.29 544
10978.28 565
10979.27 564
10980.26 570
10981.25 614
10982.24 564
10983.23 579
10984.22 611
10985.21 626
10986.20 582
10987.19 649
10988.18 636
10989.17 585
10990.16 623
10991.15 610
10992.14 553
10993.13 550
10994.12 572
10995.11 563
10996.10 608
10997.09 691
10998.08 665
10999.07 742
11000.06 798
11001.05 784
11002.05 878
11003.04 897
11004.03 892
11005.02 855
11006.01 860
11007.00 835
11007.99 830
11008.98 742
11009.97 637
11010.96 582
11011.95 632
11012.94 635
11013.94 588
11014.93 558
11015.92 590
11016.91 603
11017.90 608
11018.89 579
11019.88 542
11020.87 566
11021.87 521
11022.86 552
11023.85 557
11024.84 557
11025.83 562
11026.82 591
11027.81 572
11028.81 539
11029.80 576
11030.79 569
11031.78 585
11032.77 495
11033.77 552
11034.76 544
11035.75 612
11036.74 490
11037.73 509
11038.73 523
11039.72 540
11040.71 566
11041.70 569
11042.70 531
11043.69 540
11044.68 517
11045.67 537
11046.67 501
11047.66 514
11048.65 502
11049.64 476
11050.64 481
11051.63 490
11052.62 491
11053.61 436
11054.61 526
11055.60 520
11056.59 448
11057.59 452
11058.58 471
11059.57 488
11060.57 440
11061.56 435
11062.55 487
11063.55 473
11064.54 457
11065.53 468
11066.53 482
11067.52 525
11068.51 537
11069.51 470
11070.50 514
11071.49 497
11072.49 508
11073.48 497
11074.48 491
11075.47 458
11076.46 488
11077.46 480
11078.45 491
11079.45 494
11080.44 477
11081.43 466
11082.43 520
11083.42 485
11084.42 495
11085.41 463
11086.40 502
11087.40 489
11088.39 482
11089.39 495
11090.38 458
11091.38 459
11092.37 489
11093.37 481
11094.36 466
11095.36 439
11096.35 444
11097.35 449
11098.34 457
11099.34 413
11100.33 406
11101.33 435
11102.32 477
11103.32 437
11104.31 437
11105.31 440
11106.30 449
11107.30 472
11108.29 435
11109.29 470
11110.28 466
11111.28 437
11112.27 454
11113.27 526
11114.26 464
11115.26 454
11116.26 480
11117.25 492
11118.25 501
11119.24 454
11120.24 455
11121.24 485
11122.23 436
11123.23 463
11124.22 511
11125.22 513
11126.22 503
11127.21 497
11128.21 429
11129.20 481
11130.20 467
11131.20 522
11132.19 492
11133.19 537
11134.19 533
11135.18 491
11136.18 476
11137.18 453
11138.17 454
11139.17 425
11140.17 440
11141.16 433
11142.16 480
11143.16 444
11144.15 469
11145.15 426
11146.15 386
11147.14 515
11148.14 447
11149.14 468
11150.14 459
11151.13 459
11152.13 464
11153.13 456
11154.13 448
11155.12 494
11156.12 486
11157.12 477
11158.12 443
11159.11 449
11160.11 417
11161.11 451
11162.11 446
11163.10 459
11164.10 415
11165.10 413
11166.10 425
11167.10 469
11168.09 406
11169.09 425
11170.09 505
11171.09 457
11172.09 425
11173.08 470
11174.08 518
11175.08 457
11176.08 432
11177.08 423
11178.08 427
11179.08 435
11180.07 452
11181.07 487
11182.07 456
11183.07 462
11184.07 460
11185.07 439
11186.07 442
11187.06 447
11188.06 443
11189.06 467
11190.06 415
11191.06 403
11192.06 364
11193.06 421
11194.06 404
11195.06 383
11196.06 391
11197.06 424
11198.06 400
11199.05 414
11200.05 360
11201.05 398
11202.05 409
11203.05 434
11204.05 414
11205.05 420
11206.05 454
11207.05 449
11208.05 440
11209.05 391
11210.05 440
11211.05 381
11212.05 398
11213.05 398
11214.05 401
11215.05 399
11216.05 366
11217.05 403
11218.05 381
11219.05 403
11220.05 400
11221.05 420
11222.05 374
11223.05 378
11224.05 388
11225.06 418
11226.06 380
11227.06 370
11228.06 379
11229.06 404
11230.06 422
11231.06 397
11232.06 418
11233.06 417
11234.06 425
11235.06 437
11236.06 405
11237.07 373
11238.07 379
11239.07 410
11240.07 411
11241.07 418
11242.07 400
11243.07 408
11244.07 413
11245.08 375
11246.08 373
11247.08 402
11248.08 396
11249.08 418
11250.08 420
11251.09 407
11252.09 410
11253.09 398
11254.09 389
11255.09 427
11256.10 405
11257.10 406
11258.10 399
11259.10 430
11260.10 460
11261.11 363
11262.11 394
11263.11 394
11264.11 399
11265.11 433
11266.12 414
11267.12 385
11268.12 405
11269.12 342
11270.13 390
11271.13 364
11272.13 406
11273.14 389
11274.14 388
11275.14 406
11276.14 375
11277.15 407
11278.15 384
11279.15 388
11280.16 425
11281.16 419
11282.16 396
11283.17 432
11284.17 387
11285.17 411
11286.17 374
11287.18 395
11288.18 403
11289.18 431
11290.19 417
11291.19 399
11292.20 392
11293.20 414
11294.20 361
11295.21 366
11296.21 423
11297.21 405
11298.22 399
11299.22 412
11300.23 423
11301.23 395
11302.23 394
11303.24 413
11304.24 433
11305.25 406
11306.25 397
11307.25 419
11308.26 378
11309.26 394
11310.27 428
11311.27 432
11312.28 453
11313.28 457
11314.29 451
11315.29 466
11316.29 461
11317.30 464
11318.30 453
11319.31 438
11320.31 415
11321.32 463
11322.32 417
11323.33 450
11324.33 407
11325.34 416
11326.34 388
11327.35 400
11328.35 426
11329.36 408
11330.36 404
11331.37 429
11332.38 394
11333.38 403
11334.39 411
11335.39 400
11336.40 366
11337.40 396
11338.41 447
11339.41 397
11340.42 367
11341.43 445
11342.43 394
11343.44 400
11344.44 400
11345.45 423
11346.46 391
11347.46 381
11348.47 376
11349.47 403
11350.48 413
11351.49 432
11352.49 424
11353.50 400
11354.50 409
11355.51 419
11356.52 415
11357.52 379
11358.53 357
11359.54 358
11360.54 385
11361.55 377
11362.56 324
11363.56 368
11364.57 384
11365.58 381
11366.58 384
11367.59 331
11368.60 365
11369.61 403
11370.61 416
11371.62 399
11372.63 378
11373.63 385
11374.64 356
11375.65 375
11376.66 399
11377.66 407
11378.67 340
11379.68 390
11380.69 348
11381.69 330
11382.70 395
11383.71 402
11384.72 381
11385.72 394
11386.73 416
11387.74 403
11388.75 359
11389.76 344
11390.76 408
11391.77 383
11392.78 388
11393.79 439
11394.80 407
11395.80 386
11396.81 352
11397.82 340
11398.83 385
11399.84 385
11400.85 395
11401.85 382
11402.86 370
11403.87 413
11404.88 382
11405.89 374
11406.90 395
11407.91 376
11408.91 386
11409.92 361
11410.93 389
11411.94 376
11412.95 388
11413.96 355
11414.97 385
11415.98 376
11416.99 404
11418.00 426
11419.00 371
11420.01 377
11421.02 354
11422.03 359
11423.04 371
11424.05 359
11425.06 379
11426.07 400
11427.08 398
11428.09 384
11429.10 393
11430.11 392
11431.12 378
11432.13 427
11433.14 401
11434.15 408
11435.16 379
11436.17 382
11437.18 393
11438.19 370
11439.20 394
11440.21 418
11441.22 362
11442.23 395
11443.24 403
11444.25 348
11445.26 396
11446.27 388
11447.28 386
11448.29 391
11449.30 401
11450.31 377
11451.32 395
11452.33 395
11453.34 414
11454.36 347
11455.37 386
11456.38 410
11457.39 393
11458.40 379
11459.41 361
11460.42 390
11461.43 370
11462.44 402
11463.45 385
11464.47 403
11465.48 380
11466.49 379
11467.50 371
11468.51 367
11469.52 404
11470.53 436
11471.55 364
11472.56 355
11473.57 382
11474.58 384
11475.59 411
11476.60 388
11477.62 387
11478.63 364
11479.64 402
11480.65 401
11481.66 380
11482.68 333
11483.69 383
11484.70 399
11485.71 371
11486.72 355
11487.74 390
11488.75 374
11489.76 361
11490.77 388
11491.79 365
11492.80 340
11493.81 336
11494.82 380
11495.84 397
11496.85 391
11497.86 403
11498.87 379
11499.89 360
11500.90 382
11501.91 420
11502.93 380
11503.94 374
11504.95 390
11505.96 428
11506.98 438
11507.99 412
11509.00 386
11510.02 399
11511.03 361
11512.04 420
11513.06 382
11514.07 399
11515.08 432
11516.10 392
11517.11 389
11518.13 360
11519.14 366
11520.15 354
11521.17 407
11522.18 396
11523.19 389
11524.21 370
11525.22 381
11526.24 375
11527.25 354
11528.26 334
11529.28 424
11530.29 377
11531.31 390
11532.32 324
11533.33 327
11534.35 338
11535.36 362
11536.38 423
11537.39 386
11538.41 373
11539.42 395
11540.44 415
11541.45 372
11542.47 351
11543.48 426
11544.49 414
11545.51 420
11546.52 378
11547.54 368
11548.55 360
11549.57 434
11550.58 401
11551.60 383
11552.61 376
11553.63 407
11554.64 374
11555.66 420
11556.68 411
11557.69 403
11558.71 428
11559.72 391
11560.74 380
11561.75 401
11562.77 376
11563.78 397
11564.80 406
11565.82 406
11566.83 405
11567.85 425
11568.86 408
11569.88 439
11570.89 397
11571.91 356
11572.93 443
11573.94 434
11574.96 393
11575.97 426
11576.99 440
11578.01 438
11579.02 386
11580.04 390
11581.06 408
11582.07 424
11583.09 409
11584.11 442
11585.12 440
11586.14 441
11587.16 439
11588.17 459
11589.19 464
11590.21 457
11591.22 441
11592.24 453
11593.26 513
11594.27 455
11595.29 471
11596.31 439
11597.32 428
11598.34 485
11599.36 488
11600.38 507
11601.39 550
11602.41 501
11603.43 531
11604.45 607
11605.46 612
11606.48 647
11607.50 678
11608.52 655
11609.53 708
11610.55 636
11611.57 595
11612.59 579
11613.60 576
11614.62 547
11615.64 511
11616.66 526
11617.68 489
11618.69 513
11619.71 525
11620.73 552
11621.75 498
11622.77 506
11623.78 484
11624.80 547
11625.82 488
11626.84 489
11627.86 563
11628.88 624
11629.90 583
11630.91 556
11631.93 651
11632.95 668
11633.97 698
11634.99 758
11636.01 815
11637.03 744
11638.05 746
11639.06 765
11640.08 758
11641.10 703
11642.12 666
11643.14 626
11644.16 624
11645.18 615
11646.20 515
11647.22 560
11648.24 497
11649.26 519
11650.28 483
11651.30 482
11652.31 433
11653.33 446
11654.35 467
11655.37 439
11656.39 446
11657.41 492
11658.43 469
11659.45 437
11660.47 462
11661.49 392
11662.51 422
11663.53 465
11664.55 460
11665.57 459
11666.59 473
11667.61 468
11668.63 457
11669.65 426
11670.67 420
11671.69 485
11672.71 497
11673.73 459
11674.76 494
11675.78 458
11676.80 482
11677.82 469
11678.84 440
11679.86 455
11680.88 468
11681.90 446
11682.92 429
11683.94 400
11684.96 417
11685.98 403
11687.00 422
11688.03 399
11689.05 378
11690.07 427
11691.09 413
11692.11 408
11693.13 389
11694.15 406
11695.17 445
11696.20 465
11697.22 441
11698.24 414
11699.26 415
11700.28 426
11701.30 419
11702.33 439
11703.35 433
11704.37 410
11705.39 426
11706.41 462
11707.44 435
11708.46 411
11709.48 398
11710.50 397
11711.52 442
11712.55 425
11713.57 437
11714.59 459
11715.61 428
11716.63 390
11717.66 440
11718.68 442
11719.70 421
11720.72 380
11721.75 409
11722.77 377
11723.79 419
11724.82 397
11725.84 398
11726.86 418
11727.88 391
11728.91 408
11729.93 439
11730.95 404
11731.98 434
11733.00 403
11734.02 465
11735.04 407
11736.07 441
11737.09 421
11738.11 387
11739.14 371
11740.16 381
11741.18 415
11742.21 398
11743.23 393
11744.25 375
11745.28 410
11746.30 395
11747.33 383
11748.35 422
11749.37 396
11750.40 403
11751.42 391
11752.44 397
11753.47 353
11754.49 417
11755.52 419
11756.54 395
11757.57 378
11758.59 407
11759.61 408
11760.64 382
11761.66 375
11762.69 365
11763.71 381
11764.74 369
11765.76 346
11766.78 375
11767.81 394
11768.83 427
11769.86 405
11770.88 379
11771.91 436
11772.93 404
11773.96 399
11774.98 402
11776.01 393
11777.03 406
11778.06 390
11779.08 360
11780.11 381
11781.13 374
11782.16 398
11783.18 377
11784.21 381
11785.23 354
11786.26 343
11787.28 414
11788.31 400
11789.34 393
11790.36 379
11791.39 408
11792.41 448
11793.44 415
11794.46 391
11795.49 438
11796.52 398
11797.54 416
11798.57 374
11799.59 374
11800.62 420
11801.65 370
11802.67 435
11803.70 372
11804.72 397
11805.75 386
11806.78 401
11807.80 372
11808.83 374
11809.86 371
11810.88 445
11811.91 432
11812.93 384
11813.96 391
11814.99 384
11816.01 367
11817.04 399
11818.07 353
11819.10 339
11820.12 386
11821.15 405
11822.18 431
11823.20 376
11824.23 369
11825.26 400
11826.28 397
11827.31 383
11828.34 371
11829.37 382
11830.39 369
11831.42 374
11832.45 387
11833.48 412
11834.50 428
11835.53 373
11836.56 347
11837.59 401
11838.61 372
11839.64 378
11840.67 420
11841.70 430
11842.72 398
11843.75 384
11844.78 384
11845.81 370
11846.84 346
11847.86 364
11848.89 376
11849.92 398
11850.95 400
11851.98 427
11853.01 387
11854.03 401
11855.06 367
11856.09 354
11857.12 394
11858.15 378
11859.18 364
11860.20 387
11861.23 420
11862.26 384
11863.29 361
11864.32 372
11865.35 415
11866.38 401
11867.41 403
11868.44 421
11869.46 394
11870.49 412
11871.52 376
11872.55 408
11873.58 374
11874.61 375
11875.64 401
11876.67 391
11877.70 363
11878.73 364
11879.76 392
11880.79 393
11881.82 420
11882.85 421
11883.88 384
11884.91 391
11885.93 390
11886.96 428
11887.99 420
11889.02 389
11890.05 390
11891.08 367
11892.11 418
11893.14 394
11894.17 403
11895.20 419
11896.23 388
11897.26 400
11898.30 433
11899.33 425
11900.36 393
11901.39 412
11902.42 432
11903.45 438
11904.48 432
11905.51 464
11906.54 416
11907.57 420
11908.60 407
11909.63 440
11910.66 455
11911.69 425
11912.72 434
11913.75 448
11914.79 423
11915.82 386
11916.85 437
11917.88 406
11918.91 399
11919.94 429
11920.97 411
11922.00 408
11923.04 457
11924.07 422
11925.10 415
11926.13 399
11927.16 418
11928.19 456
11929.22 459
11930.26 477
11931.29 478
11932.32 485
11933.35 488
11934.38 576
11935.41 514
11936.45 526
11937.48 527
11938.51 540
11939.54 521
11940.58 472
11941.61 515
11942.64 492
11943.67 423
11944.70 412
11945.74 435
11946.77 454
11947.80 399
11948.83 425
11949.87 443
11950.90 378
11951.93 395
11952.96 409
11954.00 414
11955.03 421
11956.06 418
11957.09 429
11958.13 444
11959.16 415
11960.19 393
11961.23 400
11962.26 401
11963.29 435
11964.33 427
11965.36 412
11966.39 404
11967.43 410
11968.46 418
11969.49 404
11970.53 410
11971.56 420
11972.59 381
11973.63 358
11974.66 428
11975.69 407
11976.73 365
11977.76 391
11978.79 403
11979.83 443
11980.86 390
11981.90 395
11982.93 393
11983.96 395
11985.00 388
11986.03 432
11987.07 401
11988.10 403
11989.13 389
11990.17 409
11991.20 427
11992.24 363
11993.27 399
11994.31 388
11995.34 386
11996.38 385
11997.41 368
11998.44 391
11999.48 350
12000.51 405
12001.55 393
12002.58 393
12003.62 414
12004.65 398
12005.69 386
12006.72 416
12007.76 418
12008.79 381
12009.83 378
12010.86 394
12011.90 381
12012.93 376
12013.97 369
12015.00 380
12016.04 387
12017.08 345
12018.11 375
12019.15 407
12020.18 426
12021.22 390
12022.25 371
12023.29 362
12024.32 381
12025.36 419
12026.40 434
12027.43 399
12028.47 353
12029.50 386
12030.54 412
12031.58 377
12032.61 390
12033.65 429
12034.68 425
12035.72 420
12036.76 383
12037.79 395
12038.83 386
12039.87 394
12040.90 401
12041.94 392
12042.98 371
12044.01 410
12045.05 383
12046.09 376
12047.12 398
12048.16 400
12049.20 405
12050.23 398
12051.27 380
12052.31 386
12053.34 400
12054.38 417
12055.42 374
12056.45 357
12057.49 396
12058.53 401
12059.57 393
12060.60 352
12061.64 361
12062.68 406
12063.72 367
12064.75 374
12065.79 366
12066.83 410
12067.87 387
12068.90 389
12069.94 387
12070.98 390
12072.02 373
12073.06 341
12074.09 336
12075.13 355
12076.17 383
12077.21 372
12078.24 372
12079.28 371
12080.32 375
12081.36 409
12082.40 360
12083.44 364
12084.47 377
12085.51 372
12086.55 361
12087.59 372
12088.63 357
12089.67 383
12090.71 379
12091.74 357
12092.78 338
12093.82 388
12094.86 373
12095.90 404
12096.94 366
12097.98 352
12099.02 368
12100.05 435
12101.09 437
12102.13 424
12103.17 389
12104.21 372
12105.25 443
12106.29 431
12107.33 371
12108.37 389
12109.41 386
12110.45 396
12111.49 421
12112.53 411
12113.57 395
12114.61 410
12115.65 384
12116.69 362
12117.72 311
12118.76 331
12119.80 344
12120.84 356
12121.88 342
12122.92 324
12123.96 335
12125.00 361
12126.04 383
12127.08 382
12128.12 326
12129.17 327
12130.21 369
12131.25 359
12132.29 323
12133.33 305
12134.37 322
12135.41 354
12136.45 366
12137.49 325
12138.53 348
12139.57 368
12140.61 370
12141.65 381
12142.69 393
12143.73 338
12144.77 333
12145.82 326
12146.86 342
12147.90 404
12148.94 328
12149.98 350
12151.02 376
12152.06 381
12153.10 361
12154.15 344
12155.19 349
12156.23 336
12157.27 342
12158.31 340
12159.35 361
12160.39 322
12161.44 350
12162.48 351
12163.52 345
12164.56 338
12165.60 326
12166.64 327
12167.69 375
12168.73 346
12169.77 331
12170.81 387
12171.85 329
12172.90 332
12173.94 321
12174.98 316
12176.02 362
12177.07 349
12178.11 332
12179.15 348
12180.19 366
12181.24 352
12182.28 356
12183.32 347
12184.36 337
12185.41 335
12186.45 350
12187.49 358
12188.53 327
12189.58 382
12190.62 376
12191.66 354
12192.71 333
12193.75 344
12194.79 369
12195.84 337
12196.88 319
12197.92 340
12198.97 358
12200.01 364
12201.05 344
12202.10 380
12203.14 342
12204.18 337
12205.23 316
12206.27 344
12207.31 315
12208.36 325
12209.40 340
12210.44 336
12211.49 336
12212.53 351
12213.58 327
12214.62 324
12215.66 369
12216.71 347
12217.75 314
12218.80 342
12219.84 327
12220.88 337
12221.93 327
12222.97 339
12224.02 360
12225.06 354
12226.11 359
12227.15 330
12228.19 310
12229.24 366
12230.28 335
12231.33 343
12232.37 346
12233.42 295
12234.46 348
12235.51 359
12236.55 356
12237.60 334
12238.64 328
12239.69 336
12240.73 359
12241.78 346
12242.82 319
12243.87 341
12244.91 374
12245.96 386
12247.00 370
12248.05 376
12249.09 332
12250.14 365
12251.19 364
12252.23 367
12253.28 323
12254.32 315
12255.37 346
12256.41 339
12257.46 337
12258.51 311
12259.55 328
12260.60 341
12261.64 305
12262.69 327
12263.74 329
12264.78 348
12265.83 274
12266.87 322
12267.92 345
12268.97 346
12270.01 328
12271.06 296
12272.11 334
12273.15 325
12274.20 327
12275.24 343
12276.29 337
12277.34 349
12278.38 308
12279.43 307
12280.48 336
12281.52 299
12282.57 314
12283.62 325
12284.67 318
12285.71 353
12286.76 349
12287.81 309
12288.85 352
12289.90 311
12290.95 329
12292.00 296
12293.04 342
12294.09 315
12295.14 330
12296.18 313
12297.23 279
12298.28 343
12299.33 353
12300.38 303
12301.42 313
12302.47 340
12303.52 302
12304.57 305
12305.61 291
12306.66 290
12307.71 289
12308.76 301
12309.81 308
12310.85 312
12311.90 328
12312.95 323
12314.00 330
12315.05 293
12316.09 302
12317.14 295
12318.19 317
12319.24 284
12320.29 316
12321.34 284
12322.39 307
12323.43 304
12324.48 288
12325.53 287
12326.58 291
12327.63 302
12328.68 290
12329.73 290
12330.78 315
12331.82 310
12332.87 345
12333.92 291
12334.97 291
12336.02 326
12337.07 294
12338.12 270
12339.17 318
12340.22 269
12341.27 268
12342.32 321
12343.37 322
12344.42 272
12345.46 289
12346.51 318
12347.56 324
12348.61 271
12349.66 294
12350.71 287
12351.76 295
12352.81 291
12353.86 308
12354.91 286
12355.96 292
12357.01 310
12358.06 301
12359.11 323
12360.16 309
12361.21 323
12362.26 306
12363.31 282
12364.36 295
12365.41 330
12366.47 324
12367.52 297
12368.57 301
12369.62 334
12370.67 337
12371.72 291
12372.77 322
12373.82 302
12374.87 295
12375.92 301
12376.97 336
12378.02 313
12379.07 260
12380.12 264
12381.18 284
12382.23 266
12383.28 261
12384.33 300
12385.38 293
12386.43 297
12387.48 279
12388.53 323
12389.59 331
12390.64 310
12391.69 317
12392.74 314
12393.79 297
12394.84 325
12395.90 333
12396.95 308
12398.00 296
12399.05 308
12400.10 314
12401.15 313
12402.21 321
12403.26 342
12404.31 306
12405.36 287
12406.41 311
12407.47 339
12408.52 320
12409.57 312
12410.62 317
12411.68 352
12412.73 318
12413.78 293
12414.83 317
12415.89 278
12416.94 322
12417.99 308
12419.04 289
12420.10 320
12421.15 310
12422.20 300
12423.26 299
12424.31 343
12425.36 317
12426.41 308
12427.47 298
12428.52 313
12429.57 299
12430.63 349
12431.68 304
12432.73 350
12433.79 308
12434.84 288
12435.89 304
12436.95 338
12438.00 317
12439.05 292
12440.11 308
12441.16 313
12442.21 341
12443.27 318
12444.32 296
12445.38 301
12446.43 272
12447.48 293
12448.54 295
12449.59 269
12450.65 278
12451.70 286
12452.75 324
12453.81 326
12454.86 324
12455.92 302
12456.97 301
12458.02 270
12459.08 297
12460.13 311
12461.19 294
12462.24 289
12463.30 316
12464.35 340
12465.41 284
12466.46 302
12467.52 301
12468.57 332
12469.63 339
12470.68 343
12471.74 337
12472.79 333
12473.85 313
12474.90 330
12475.96 281
12477.01 298
12478.07 309
12479.12 308
12480.18 354
12481.23 310
12482.29 352
12483.34 307
12484.40 320
12485.45 328
12486.51 279
12487.56 331
12488.62 333
12489.68 344
12490.73 321
12491.79 355
12492.84 367
12493.90 386
12494.95 380
12496.01 419
12497.07 414
12498.12 459
12499.18 475
12500.23 470
12501.29 427
12502.35 492
12503.40 431
12504.46 430
12505.52 411
12506.57 399
12507.63 382
12508.69 375
12509.74 341
12510.80 287
12511.86 319
12512.91 357
12513.97 332
12515.03 301
12516.08 312
12517.14 292
12518.20 320
12519.25 318
12520.31 345
12521.37 371
12522.42 337
12523.48 322
12524.54 319
12525.60 324
12526.65 381
12527.71 346
12528.77 361
12529.82 384
12530.88 328
12531.94 338
12533.00 355
12534.05 338
12535.11 329
12536.17 348
12537.23 358
12538.29 330
12539.34 320
12540.40 296
12541.46 357
12542.52 321
12543.57 322
12544.63 364
12545.69 370
12546.75 315
12547.81 325
12548.87 296
12549.92 317
12550.98 314
12552.04 327
12553.10 325
12554.16 326
12555.22 346
12556.27 374
12557.33 335
12558.39 342
12559.45 296
12560.51 310
12561.57 327
12562.63 329
12563.68 329
12564.74 304
12565.80 325
12566.86 312
12567.92 320
12568.98 356
12570.04 351
12571.10 332
12572.16 307
12573.22 374
12574.28 364
12575.33 419
12576.39 440
12577.45 410
12578.51 401
12579.57 405
12580.63 371
12581.69 400
12582.75 380
12583.81 421
12584.87 389
12585.93 355
12586.99 322
12588.05 348
12589.11 357
12590.17 297
12591.23 316
12592.29 289
12593.35 312
12594.41 318
12595.47 293
12596.53 307
12597.59 310
12598.65 325
12599.71 326
12600.77 354
12601.83 345
12602.89 350
12603.95 330
12605.01 351
12606.07 330
12607.13 336
12608.20 327
12609.26 340
12610.32 356
12611.38 349
12612.44 321
12613.50 329
12614.56 341
12615.62 352
12616.68 321
12617.74 307
12618.81 322
12619.87 337
12620.93 304
12621.99 302
12623.05 305
12624.11 305
12625.17 344
12626.23 340
12627.30 294
12628.36 296
12629.42 320
12630.48 330
12631.54 322
12632.60 335
12633.67 356
12634.73 299
12635.79 342
12636.85 326
12637.91 299
12638.98 326
12640.04 346
12641.10 308
12642.16 284
12643.22 342
12644.29 313
12645.35 293
12646.41 300
12647.47 295
12648.54 335
12649.60 337
12650.66 342
12651.72 321
12652.79 309
12653.85 293
12654.91 319
12655.97 370
12657.04 335
12658.10 322
12659.16 337
12660.22 368
12661.29 336
12662.35 339
12663.41 296
12664.48 297
12665.54 315
12666.60 320
12667.67 335
12668.73 324
12669.79 325
12670.86 338
12671.92 326
12672.98 297
12674.05 286
12675.11 298
12676.17 336
12677.24 317
12678.30 312
12679.36 297
12680.43 301
12681.49 298
12682.56 329
12683.62 283
12684.68 273
12685.75 341
12686.81 341
12687.88 333
12688.94 302
12690.00 300
12691.07 318
12692.13 298
12693.20 292
12694.26 321
12695.33 328
12696.39 306
12697.45 289
12698.52 350
12699.58 333
12700.65 318
12701.71 315
12702.78 317
12703.84 347
12704.91 364
12705.97 332
12707.04 339
12708.10 324
12709.17 358
12710.23 318
12711.30 318
12712.36 314
12713.43 326
12714.49 332
12715.56 307
12716.62 298
12717.69 306
12718.75 318
12719.82 319
12720.88 316
12721.95 328
12723.02 341
12724.08 309
12725.15 343
12726.21 324
12727.28 311
12728.34 310
12729.41 304
12730.48 301
12731.54 320
12732.61 317
12733.67 326
12734.74 319
12735.81 318
12736.87 290
12737.94 346
12739.00 360
12740.07 337
12741.14 295
12742.20 317
12743.27 323
12744.34 313
12745.40 302
12746.47 297
12747.54 320
12748.60 325
12749.67 339
12750.74 315
12751.80 292
12752.87 311
12753.94 324
12755.00 310
12756.07 270
12757.14 310
12758.20 304
12759.27 284
12760.34 311
12761.40 323
12762.47 357
12763.54 321
12764.61 284
12765.67 309
12766.74 298
12767.81 291
12768.88 301
12769.94 340
12771.01 301
12772.08 320
12773.15 289
12774.21 273
12775.28 314
12776.35 317
12777.42 312
12778.49 297
12779.55 291
12780.62 266
12781.69 281
12782.76 286
12783.83 274
12784.89 306
12785.96 304
12787.03 323
12788.10 288
12789.17 328
12790.23 308
12791.30 332
12792.37 274
12793.44 287
12794.51 322
12795.58 277
12796.65 260
12797.71 267
12798.78 250
12799.85 296
12800.92 300
12801.99 273
12803.06 278
12804.13 243
12805.20 297
12806.27 260
12807.33 286
12808.40 255
12809.47 267
12810.54 290
12811.61 270
12812.68 269
12813.75 273
12814.82 304
12815.89 276
12816.96 228
12818.03 258
12819.10 312
12820.17 290
12821.24 283
12822.31 269
12823.38 287
12824.45 249
12825.52 285
12826.59 268
12827.66 255
12828.73 286
12829.80 289
12830.87 298
12831.94 278
12833.01 296
12834.08 287
12835.15 268
12836.22 311
12837.29 282
12838.36 298
12839.43 321
12840.50 310
12841.57 257
12842.64 281
12843.71 297
12844.78 295
12845.85 298
12846.92 271
12847.99 286
12849.06 291
12850.13 241
12851.21 282
12852.28 255
12853.35 281
12854.42 295
12855.49 274
12856.56 296
12857.63 280
12858.70 279
12859.77 301
12860.85 277
12861.92 281
12862.99 271
12864.06 307
12865.13 294
12866.20 261
12867.27 327
12868.35 305
12869.42 318
12870.49 286
12871.56 264
12872.63 278
12873.71 291
12874.78 315
12875.85 286
12876.92 251
12877.99 264
12879.07 256
12880.14 250
12881.21 257
12882.28 274
12883.35 282
12884.43 257
12885.50 281
12886.57 287
12887.64 283
12888.72 280
12889.79 317
12890.86 275
12891.93 231
12893.01 247
12894.08 262
12895.15 270
12896.22 297
12897.30 293
12898.37 245
12899.44 272
12900.52 242
12901.59 263
12902.66 262
12903.74 287
12904.81 268
12905.88 258
12906.96 252
12908.03 247
12909.10 245
12910.18 254
12911.25 257
12912.32 278
12913.40 287
12914.47 280
12915.54 313
12916.62 270
12917.69 258
12918.76 247
12919.84 276
12920.91 256
12921.99 316
12923.06 262
12924.13 252
12925.21 273
12926.28 263
12927.36 225
12928.43 209
12929.50 278
12930.58 276
12931.65 281
12932.73 231
12933.80 257
12934.88 281
12935.95 285
12937.02 301
12938.10 271
12939.17 255
12940.25 261
12941.32 258
12942.40 255
12943.47 241
12944.55 272
12945.62 283
12946.70 273
12947.77 231
12948.85 232
12949.92 240
12951.00 268
12952.07 298
12953.15 262
12954.22 273
12955.30 254
12956.37 281
12957.45 255
12958.52 236
12959.60 222
12960.68 262
12961.75 257
12962.83 242
12963.90 248
12964.98 250
12966.05 268
12967.13 264
12968.20 240
12969.28 243
12970.36 279
12971.43 285
12972.51 263
12973.58 248
12974.66 287
12975.74 289
12976.81 283
12977.89 280
12978.97 234
12980.04 247
12981.12 223
12982.19 273
12983.27 299
12984.35 263
12985.42 265
12986.50 268
12987.58 297
12988.65 272
12989.73 280
12990.81 298
12991.88 272
12992.96 250
12994.04 254
12995.11 244
12996.19 257
12997.27 259
12998.35 245
12999.42 261
13000.50 255
13001.58 256
13002.65 249
13003.73 254
13004.81 272
13005.89 251
13006.96 244
13008.04 251
13009.12 279
13010.20 244
13011.27 221
13012.35 281
13013.43 308
13014.51 256
13015.58 266
13016.66 278
13017.74 287
13018.82 282
13019.90 258
13020.97 240
13022.05 284
13023.13 304
13024.21 277
13025.29 287
13026.37 282
13027.44 287
13028.52 279
13029.60 238
13030.68 251
13031.76 281
13032.84 298
13033.91 261
13034.99 260
13036.07 230
13037.15 257
13038.23 294
13039.31 276
13040.39 248
13041.46 237
13042.54 246
13043.62 301
13044.70 289
13045.78 258
13046.86 254
13047.94 271
13049.02 303
13050.10 268
13051.18 254
13052.26 235
13053.34 248
13054.41 285
13055.49 292
13056.57 253
13057.65 286
13058.73 279
13059.81 304
13060.89 286
13061.97 251
13063.05 252
13064.13 264
13065.21 269
13066.29 271
13067.37 245
13068.45 281
13069.53 260
13070.61 251
13071.69 256
13072.77 312
13073.85 274
13074.93 259
13076.01 259
13077.09 236
13078.17 221
13079.25 257
13080.33 273
13081.41 260
13082.49 276
13083.58 251
13084.66 276
13085.74 278
13086.82 261
13087.90 261
13088.98 264
13090.06 277
13091.14 280
13092.22 255
13093.30 221
13094.38 253
13095.46 224
13096.55 279
13097.63 288
13098.71 315
13099.79 243
13100.87 268
13101.95 228
13103.03 238
13104.12 264
13105.20 274
13106.28 263
13107.36 267
13108.44 250
13109.52 251
13110.60 221
13111.69 251
13112.77 258
13113.85 240
13114.93 258
13116.01 250
13117.10 273
13118.18 267
13119.26 257
13120.34 236
13121.42 273
13122.51 255
13123.59 224
13124.67 268
13125.75 250
13126.84 252
13127.92 268
13129.00 244
13130.08 259
13131.17 244
13132.25 293
13133.33 271
13134.41 216
13135.50 242
13136.58 260
13137.66 259
13138.75 263
13139.83 262
13140.91 256
13141.99 261
13143.08 264
13144.16 229
13145.24 224
13146.33 270
13147.41 266
13148.49 249
13149.58 257
13150.66 266
13151.74 268
13152.83 268
13153.91 232
13154.99 223
13156.08 240
13157.16 239
13158.25 269
13159.33 262
13160.41 233
13161.50 245
13162.58 255
13163.66 266
13164.75 241
13165.83 246
13166.92 280
13168.00 271
13169.08 253
13170.17 268
13171.25 275
13172.34 271
13173.42 265
13174.51 273
13175.59 300
13176.67 245
13177.76 232
13178.84 242
13179.93 232
13181.01 192
13182.10 272
13183.18 255
13184.27 227
13185.35 238
13186.44 262
13187.52 232
13188.61 262
13189.69 306
13190.78 240
13191.86 240
13192.95 261
13194.03 241
13195.12 214
13196.20 249
13197.29 232
13198.37 271
13199.46 265
13200.54 254
13201.63 240
13202.72 262
13203.80 265
13204.89 284
13205.97 295
13207.06 276
13208.14 257
13209.23 231
13210.32 246
13211.40 249
13212.49 248
13213.57 252
13214.66 266
13215.75 249
13216.83 271
13217.92 246
13219.00 270
13220.09 261
13221.18 292
13222.26 250
13223.35 244
13224.44 245
13225.52 254
13226.61 261
13227.70 240
13228.78 204
13229.87 247
13230.96 275
13232.04 257
13233.13 247
13234.22 244
13235.30 264
13236.39 246
13237.48 293
13238.56 239
13239.65 235
13240.74 236
13241.82 254
13242.91 268
13244.00 238
13245.09 205
13246.17 230
13247.26 299
13248.35 278
13249.44 254
13250.52 258
13251.61 253
13252.70 258
13253.79 250
13254.87 236
13255.96 249
13257.05 217
13258.14 281
13259.23 277
13260.31 288
13261.40 269
13262.49 288
13263.58 293
13264.67 269
13265.75 261
13266.84 259
13267.93 303
13269.02 274
13270.11 274
13271.19 269
13272.28 265
13273.37 268
13274.46 290
13275.55 261
13276.64 267
13277.73 263
13278.81 251
13279.90 221
13280.99 266
13282.08 273
13283.17 293
13284.26 273
13285.35 276
13286.44 303
13287.53 276
13288.61 260
13289.70 258
13290.79 278
13291.88 258
13292.97 263
13294.06 266
13295.15 260
13296.24 289
13297.33 296
13298.42 276
13299.51 263
13300.60 266
13301.69 247
13302.78 285
13303.87 272
13304.96 297
13306.05 283
13307.14 278
13308.23 272
13309.32 260
13310.41 270
13311.50 261
13312.59 293
13313.68 278
13314.77 306
13315.86 252
13316.95 295
13318.04 297
13319.13 280
13320.22 277
13321.31 294
13322.40 251
13323.49 300
13324.58 297
13325.67 279
13326.76 247
13327.85 259
13328.94 273
13330.03 261
13331.12 275
13332.21 299
13333.31 290
13334.40 275
13335.49 295
13336.58 289
13337.67 282
13338.76 321
13339.85 303
13340.94 301
13342.03 288
13343.13 288
13344.22 295
13345.31 293
13346.40 295
13347.49 283
13348.58 277
13349.67 325
13350.77 318
13351.86 310
13352.95 301
13354.04 304
13355.13 286
13356.22 306
13357.32 310
13358.41 287
13359.50 293
13360.59 301
13361.68 307
13362.78 295
13363.87 304
13364.96 325
13366.05 324
13367.15 308
13368.24 318
13369.33 273
13370.42 305
13371.52 331
13372.61 316
13373.70 283
13374.79 309
13375.89 302
13376.98 356
13378.07 327
13379.16 337
13380.26 326
13381.35 351
13382.44 326
13383.54 251
13384.63 303
13385.72 316
13386.82 318
13387.91 287
13389.00 274
13390.09 309
13391.19 315
13392.28 298
13393.37 308
13394.47 284
13395.56 309
13396.66 313
13397.75 343
13398.84 282
13399.94 264
13401.03 308
13402.12 320
13403.22 259
13404.31 296
13405.40 302
13406.50 285
13407.59 283
13408.69 259
13409.78 287
13410.88 264
13411.97 294
13413.06 289
13414.16 270
13415.25 291
13416.35 283
13417.44 300
13418.53 310
13419.63 273
13420.72 247
13421.82 308
13422.91 315
13424.01 315
13425.10 247
13426.20 294
13427.29 261
13428.39 312
13429.48 296
13430.58 288
13431.67 268
13432.77 267
13433.86 310
13434.96 281
13436.05 263
13437.15 265
13438.24 313
13439.34 295
13440.43 302
13441.53 269
13442.62 326
13443.72 327
13444.81 309
13445.91 313
13447.01 305
13448.10 281
13449.20 300
13450.29 318
13451.39 287
13452.48 325
13453.58 329
13454.68 318
13455.77 304
13456.87 309
13457.96 280
13459.06 288
13460.16 289
13461.25 285
13462.35 305
13463.44 314
13464.54 280
13465.64 288
13466.73 330
13467.83 297
13468.93 324
13470.02 290
13471.12 307
13472.22 310
13473.31 306
13474.41 283
13475.51 353
13476.60 337
13477.70 351
13478.80 312
13479.89 298
13480.99 297
13482.09 320
13483.18 295
13484.28 292
13485.38 320
13486.48 326
13487.57 352
13488.67 302
13489.77 326
13490.87 354
13491.96 335
13493.06 300
13494.16 306
13495.26 318
13496.35 333
13497.45 343
13498.55 351
13499.65 316
13500.74 339
13501.84 350
13502.94 294
13504.04 335
13505.14 288
13506.23 297
13507.33 316
13508.43 306
13509.53 299
13510.63 318
13511.72 302
13512.82 292
13513.92 323
13515.02 320
13516.12 316
13517.22 293
13518.31 335
13519.41 312
13520.51 299
13521.61 281
13522.71 311
13523.81 273
13524.91 275
13526.01 285
13527.10 292
13528.20 295
13529.30 297
13530.40 296
13531.50 296
13532.60 341
13533.70 302
13534.80 266
13535.90 294
13537.00 306
13538.09 276
13539.19 270
13540.29 301
13541.39 332
13542.49 287
13543.59 301
13544.69 299
13545.79 263
13546.89 255
13547.99 305
13549.09 309
13550.19 292
13551.29 301
13552.39 299
13553.49 277
13554.59 283
13555.69 302
13556.79 285
13557.89 304
13558.99 308
13560.09 313
13561.19 282
13562.29 264
13563.39 286
13564.49 291
13565.59 269
13566.69 260
13567.79 274
13568.89 267
13569.99 277
13571.09 275
13572.20 287
13573.30 327
13574.40 347
13575.50 259
13576.60 235
13577.70 280
13578.80 268
13579.90 304
13581.00 296
13582.10 296
13583.20 258
13584.31 300
13585.41 294
13586.51 308
13587.61 320
13588.71 265
13589.81 303
13590.91 299
13592.02 267
13593.12 267
13594.22 284
13595.32 276
13596.42 284
13597.52 279
13598.63 270
13599.73 268
13600.83 240
13601.93 224
13603.03 262
13604.14 330
13605.24 309
13606.34 326
13607.44 312
13608.54 288
13609.65 288
13610.75 288
13611.85 294
13612.95 304
13614.06 246
13615.16 279
13616.26 257
13617.36 263
13618.47 285
13619.57 296
13620.67 241
13621.77 307
13622.88 274
13623.98 299
13625.08 296
13626.18 271
13627.29 256
13628.39 262
13629.49 278
13630.60 274
13631.70 264
13632.80 261
13633.91 315
13635.01 311
13636.11 259
13637.22 210
13638.32 233
13639.42 257
13640.53 250
13641.63 260
13642.73 278
13643.84 237
13644.94 258
13646.04 259
13647.15 229
13648.25 231
13649.36 243
13650.46 272
13651.56 268
13652.67 261
13653.77 252
13654.88 239
13655.98 265
13657.08 269
13658.19 264
13659.29 245
13660.40 268
13661.50 248
13662.60 243
13663.71 263
13664.81 245
13665.92 237
13667.02 268
13668.13 266
13669.23 283
13670.34 266
13671.44 254
13672.55 243
13673.65 268
13674.76 256
13675.86 254
13676.97 263
13678.07 252
13679.18 246
13680.28 265
13681.39 286
13682.49 233
13683.60 252
13684.70 238
13685.81 239
13686.91 256
13688.02 243
13689.12 207
13690.23 212
13691.33 266
13692.44 289
13693.55 273
13694.65 237
13695.76 254
13696.86 259
13697.97 255
13699.07 243
13700.18 264
13701.29 267
13702.39 254
13703.50 243
13704.60 259
13705.71 229
13706.82 251
13707.92 277
13709.03 257
13710.14 227
13711.24 256
13712.35 267
13713.45 259
13714.56 250
13715.67 224
13716.77 259
13717.88 242
13718.99 284
13720.09 286
13721.20 252
13722.31 235
13723.41 284
13724.52 237
13725.63 227
13726.74 242
13727.84 241
13728.95 255
13730.06 242
13731.16 269
13732.27 229
13733.38 271
13734.49 286
13735.59 258
13736.70 277
13737.81 264
13738.91 246
13740.02 259
13741.13 248
13742.24 271
13743.35 282
13744.45 265
13745.56 274
13746.67 299
13747.78 254
13748.88 257
13749.99 267
13751.10 288
13752.21 274
13753.32 251
13754.42 252
13755.53 302
13756.64 317
13757.75 257
13758.86 242
13759.97 321
13761.07 333
13762.18 310
13763.29 268
13764.40 277
13765.51 274
13766.62 303
13767.72 317
13768.83 304
13769.94 314
13771.05 298
13772.16 310
13773.27 310
13774.38 297
13775.49 328
13776.60 375
13777.70 354
13778.81 359
13779.92 346
13781.03 311
13782.14 309
13783.25 306
13784.36 312
13785.47 298
13786.58 265
13787.69 263
13788.80 260
13789.91 257
13791.02 276
13792.13 293
13793.24 279
13794.35 269
13795.45 258
13796.56 268
13797.67 257
13798.78 227
13799.89 260
13801.00 251
13802.11 293
13803.22 231
13804.33 271
13805.44 241
13806.55 288
13807.67 286
13808.78 229
13809.89 267
13811.00 270
13812.11 287
13813.22 262
13814.33 255
13815.44 284
13816.55 269
13817.66 279
13818.77 272
13819.88 268
13820.99 265
13822.10 227
13823.21 250
13824.32 237
13825.44 264
13826.55 258
13827.66 250
13828.77 300
13829.88 258
13830.99 259
13832.10 252
13833.21 272
13834.32 238
13835.44 279
13836.55 247
13837.66 269
13838.77 217
13839.88 255
13840.99 267
13842.10 222
13843.22 266
13844.33 304
13845.44 238
13846.55 241
13847.66 265
13848.78 262
13849.89 266
13851.00 254
13852.11 251
13853.22 249
13854.34 274
13855.45 242
13856.56 233
13857.67 260
13858.78 255
13859.90 298
13861.01 277
13862.12 254
13863.23 223
13864.35 256
13865.46 255
13866.57 274
13867.68 237
13868.80 254
13869.91 249
13871.02 263
13872.14 219
13873.25 243
13874.36 237
13875.47 275
13876.59 272
13877.70 238
13878.81 250
13879.93 251
13881.04 229
13882.15 209
13883.27 243
13884.38 234
13885.49 278
13886.61 262
13887.72 227
13888.83 256
13889.95 274
13891.06 228
13892.17 255
13893.29 233
13894.40 272
13895.52 241
13896.63 242
13897.74 283
13898.86 249
13899.97 246
13901.09 237
13902.20 259
13903.31 247
13904.43 258
13905.54 243
13906.66 271
13907.77 234
13908.89 270
13910.00 270
13911.11 287
13912.23 253
13913.34 245
13914.46 251
13915.57 210
13916.69 243
13917.80 243
13918.92 225
13920.03 238
13921.15 272
13922.26 245
13923.38 235
13924.49 220
13925.61 255
13926.72 230
13927.84 277
13928.95 228
13930.07 222
13931.18 267
13932.30 256
13933.41 241
13934.53 225
13935.64 237
13936.76 240
13937.87 281
13938.99 257
13940.10 243
13941.22 240
13942.34 265
13943.45 218
13944.57 240
13945.68 221
13946.80 222
13947.91 277
13949.03 252
13950.15 202
13951.26 208
13952.38 293
13953.49 278
13954.61 258
13955.73 221
13956.84 250
13957.96 236
13959.08 270
13960.19 243
13961.31 225
13962.43 222
13963.54 248
13964.66 227
13965.78 193
13966.89 219
13968.01 250
13969.13 275
13970.24 228
13971.36 233
13972.48 249
13973.59 245
13974.71 218
13975.83 219
13976.94 207
13978.06 266
13979.18 248
13980.30 240
13981.41 236
13982.53 238
13983.65 237
13984.76 240
13985.88 288
13987.00 230
13988.12 243
13989.23 268
13990.35 256
13991.47 222
13992.59 245
13993.71 242
13994.82 232
13995.94 226
13997.06 219
13998.18 244
13999.29 217
14000.41 229
14001.53 270
14002.65 234
14003.77 246
14004.88 239
14006.00 256
14007.12 229
14008.24 229
14009.36 241
14010.48 230
14011.59 271
14012.71 245
14013.83 231
14014.95 233
14016.07 231
14017.19 230
14018.31 243
14019.43 254
14020.54 239
14021.66 198
14022.78 230
14023.90 242
14025.02 238
14026.14 253
14027.26 258
14028.38 276
14029.50 271
14030.62 245
14031.73 233
14032.85 234
14033.97 255
14035.09 236
14036.21 234
14037.33 233
14038.45 254
14039.57 272
14040.69 269
14041.81 265
14042.93 252
14044.05 231
14045.17 272
14046.29 261
14047.41 255
14048.53 240
14049.65 270
14050.77 242
14051.89 276
14053.01 233
14054.13 246
14055.25 284
14056.37 256
14057.49 247
14058.61 228
14059.73 250
14060.85 223
14061.97 265
14063.09 236
14064.21 274
14065.33 264
14066.45 309
14067.57 284
14068.70 279
14069.82 274
14070.94 241
14072.06 282
14073.18 279
14074.30 259
14075.42 278
14076.54 298
14077.66 334
14078.78 290
14079.91 270
14081.03 316
14082.15 332
14083.27 303
14084.39 294
14085.51 288
14086.63 300
14087.75 313
14088.88 318
14090.00 322
14091.12 322
14092.24 303
14093.36 298
14094.48 310
14095.61 307
14096.73 317
14097.85 343
14098.97 354
14100.09 390
14101.22 389
14102.34 371
14103.46 357
14104.58 351
14105.71 347
14106.83 340
14107.95 332
14109.07 304
14110.19 304
14111.32 310
14112.44 328
14113.56 312
14114.68 306
14115.81 262
14116.93 301
14118.05 273
14119.18 280
14120.30 261
14121.42 224
14122.54 285
14123.67 253
14124.79 249
14125.91 243
14127.04 276
14128.16 265
14129.28 292
14130.41 278
14131.53 271
14132.65 293
14133.78 270
14134.90 245
14136.02 235
14137.15 250
14138.27 250
14139.39 261
14140.52 289
14141.64 272
14142.76 246
14143.89 283
14145.01 307
14146.13 269
14147.26 242
14148.38 262
14149.51 237
14150.63 260
14151.75 245
14152.88 263
14154.00 259
14155.13 258
14156.25 270
14157.38 255
14158.50 255
14159.62 243
14160.75 286
14161.87 277
14163.00 233
14164.12 225
14165.25 254
14166.37 238
14167.50 259
14168.62 235
14169.75 257
14170.87 264
14172.00 260
14173.12 238
14174.25 231
14175.37 230
14176.50 264
14177.62 274
14178.75 240
14179.87 254
14181.00 239
14182.12 255
14183.25 253
14184.37 238
14185.50 225
14186.62 232
14187.75 237
14188.87 247
14190.00 237
14191.13 259
14192.25 223
14193.38 239
14194.50 265
14195.63 239
14196.75 237
14197.88 277
14199.01 269
14200.13 239
14201.26 267
14202.38 219
14203.51 281
14204.64 254
14205.76 229
14206.89 231
14208.01 253
14209.14 227
14210.27 251
14211.39 249
14212.52 250
14213.65 202
14214.77 235
14215.90 242
14217.03 224
14218.15 248
14219.28 225
14220.41 252
14221.53 237
14222.66 253
14223.79 233
14224.91 232
14226.04 233
14227.17 241
14228.30 212
14229.42 238
14230.55 233
14231.68 232
14232.80 229
14233.93 271
14235.06 245
14236.19 230
14237.31 251
14238.44 252
14239.57 236
14240.70 233
14241.82 217
14242.95 246
14244.08 239
14245.21 242
14246.34 219
14247.46 213
14248.59 218
14249.72 234
14250.85 235
14251.98 247
14253.10 236
14254.23 231
14255.36 277
14256.49 246
14257.62 216
14258.74 203
14259.87 233
14261.00 229
14262.13 231
14263.26 217
14264.39 216
14265.52 219
14266.64 208
14267.77 224
14268.90 224
14270.03 214
14271.16 225
14272.29 230
14273.42 218
14274.55 223
14275.68 207
14276.80 226
14277.93 227
14279.06 200
14280.19 225
14281.32 236
14282.45 244
14283.58 231
14284.71 221
14285.84 218
14286.97 240
14288.10 256
14289.23 210
14290.36 246
14291.49 218
14292.62 206
14293.75 223
14294.87 228
14296.00 216
14297.13 228
14298.26 197
14299.39 176
14300.52 202
14301.65 227
14302.78 229
14303.91 209
14305.04 191
14306.17 216
14307.31 240
14308.44 234
14309.57 226
14310.70 206
14311.83 223
14312.96 227
14314.09 212
14315.22 189
14316.35 195
14317.48 219
14318.61 227
14319.74 228
14320.87 225
14322.00 226
14323.13 254
14324.26 245
14325.40 199
14326.53 218
14327.66 197
14328.79 228
14329.92 208
14331.05 227
14332.18 223
14333.31 213
14334.44 233
14335.58 205
14336.71 208
14337.84 180
14338.97 207
14340.10 218
14341.23 205
14342.37 199
14343.50 202
14344.63 245
14345.76 228
14346.89 204
14348.02 224
14349.16 205
14350.29 219
14351.42 254
14352.55 193
14353.68 217
14354.82 232
14355.95 207
14357.08 216
14358.21 201
14359.35 205
14360.48 226
14361.61 214
14362.74 202
14363.87 205
14365.01 216
14366.14 202
14367.27 230
14368.41 190
14369.54 194
14370.67 184
14371.80 181
14372.94 182
14374.07 198
14375.20 190
14376.34 209
14377.47 197
14378.60 208
14379.73 200
14380.87 202
14382.00 211
14383.13 199
14384.27 204
14385.40 230
14386.53 192
14387.67 225
14388.80 226
14389.93 240
14391.07 229
14392.20 175
14393.34 186
14394.47 234
14395.60 219
14396.74 188
14397.87 223
14399.00 198
14400.14 213
14401.27 190
14402.41 218
14403.54 188
14404.67 199
14405.81 219
14406.94 215
14408.08 187
14409.21 191
14410.35 199
14411.48 191
14412.61 210
14413.75 191
14414.88 197
14416.02 179
14417.15 200
14418.29 210
14419.42 208
14420.56 207
14421.69 207
14422.83 196
14423.96 208
14425.10 218
14426.23 196
14427.37 221
14428.50 254
14429.64 224
14430.77 235
14431.91 189
14433.04 197
14434.18 230
14435.31 225
14436.45 220
14437.58 210
14438.72 203
14439.85 244
14440.99 216
14442.13 209
14443.26 217
14444.40 222
14445.53 224
14446.67 212
14447.80 196
14448.94 212
14450.08 211
14451.21 224
14452.35 188
14453.48 197
14454.62 227
14455.76 197
14456.89 209
14458.03 226
14459.16 210
14460.30 205
14461.44 237
14462.57 234
14463.71 237
14464.85 213
14465.98 221
14467.12 257
14468.26 259
14469.39 211
14470.53 244
14471.67 245
14472.80 245
14473.94 244
14475.08 218
14476.21 238
14477.35 256
14478.49 246
14479.62 231
14480.76 255
14481.90 251
14483.04 263
14484.17 240
14485.31 242
14486.45 247
14487.59 236
14488.72 219
14489.86 233
14491.00 233
14492.14 225
14493.27 219
14494.41 224
14495.55 247
14496.69 178
14497.82 219
14498.96 236
14500.10 228
14501.24 184
14502.38 218
14503.51 225
14504.65 239
14505.79 229
14506.93 243
14508.07 234
14509.20 212
14510.34 218
14511.48 230
14512.62 231
14513.76 241
14514.90 207
14516.03 214
14517.17 213
14518.31 230
14519.45 218
14520.59 207
14521.73 207
14522.87 203
14524.01 227
14525.14 215
14526.28 216
14527.42 226
14528.56 195
14529.70 197
14530.84 211
14531.98 204
14533.12 212
14534.26 210
14535.40 203
14536.54 220
14537.67 208
14538.81 203
14539.95 198
14541.09 206
14542.23 189
14543.37 220
14544.51 191
14545.65 193
14546.79 214
14547.93 208
14549.07 204
14550.21 200
14551.35 230
14552.49 236
14553.63 224
14554.77 225
14555.91 225
14557.05 217
14558.19 221
14559.33 204
14560.47 191
14561.61 204
14562.75 227
14563.89 233
14565.03 216
14566.17 210
14567.31 224
14568.45 258
14569.60 219
14570.74 209
14571.88 186
14573.02 204
14574.16 225
14575.30 236
14576.44 213
14577.58 210
14578.72 200
14579.86 193
14581.00 187
14582.14 192
14583.29 238
14584.43 259
14585.57 208
14586.71 173
14587.85 230
14588.99 222
14590.13 235
14591.28 245
14592.42 225
14593.56 169
14594.70 213
14595.84 219
14596.98 192
14598.13 186
14599.27 207
14600.41 220
14601.55 208
14602.69 188
14603.83 230
14604.98 224
14606.12 214
14607.26 201
14608.40 188
14609.54 240
14610.69 230
14611.83 250
14612.97 187
14614.11 199
14615.26 246
14616.40 228
14617.54 221
14618.68 226
14619.83 261
14620.97 245
14622.11 251
14623.25 202
14624.40 219
14625.54 250
14626.68 224
14627.83 182
14628.97 228
14630.11 245
14631.25 253
14632.40 219
14633.54 239
14634.68 251
14635.83 243
14636.97 241
14638.11 243
14639.26 250
14640.40 239
14641.54 238
14642.69 248
14643.83 244
14644.97 258
14646.12 239
14647.26 230
14648.41 258
14649.55 227
14650.69 259
14651.84 248
14652.98 233
14654.13 201
14655.27 193
14656.41 228
14657.56 235
14658.70 228
14659.85 227
14660.99 223
14662.13 251
14663.28 264
14664.42 227
14665.57 205
14666.71 213
14667.86 255
14669.00 243
14670.14 223
14671.29 221
14672.43 210
14673.58 223
14674.72 216
14675.87 200
14677.01 227
14678.16 231
14679.30 243
14680.45 194
14681.59 175
14682.74 191
14683.88 211
14685.03 225
14686.17 200
14687.32 199
14688.46 225
14689.61 218
14690.75 194
14691.90 185
14693.05 226
14694.19 226
14695.34 212
14696.48 220
14697.63 194
14698.77 173
14699.92 183
14701.06 211
14702.21 187
14703.36 191
14704.50 192
14705.65 182
14706.79 204
14707.94 196
14709.09 198
14710.23 215
14711.38 191
14712.53 192
14713.67 216
14714.82 213
14715.96 239
14717.11 226
14718.26 207
14719.40 194
14720.55 179
14721.70 161
14722.84 185
14723.99 200
14725.14 180
14726.28 160
14727.43 175
14728.58 205
14729.72 203
14730.87 195
14732.02 218
14733.16 187
14734.31 198
14735.46 206
14736.61 200
14737.75 191
14738.90 185
14740.05 186
14741.20 176
14742.34 169
14743.49 169
14744.64 183
14745.79 206
14746.93 198
14748.08 216
14749.23 202
14750.38 224
14751.52 212
14752.67 201
14753.82 195
14754.97 184
14756.11 182
14757.26 197
14758.41 186
14759.56 167
14760.71 182
14761.86 202
14763.00 184
14764.15 174
14765.30 204
14766.45 195
14767.60 156
14768.74 217
14769.89 188
14771.04 190
14772.19 203
14773.34 211
14774.49 215
14775.64 180
14776.79 161
14777.93 190
14779.08 194
14780.23 198
14781.38 215
14782.53 205
14783.68 195
14784.83 187
14785.98 210
14787.13 193
14788.28 185
14789.42 196
14790.57 208
14791.72 213
14792.87 210
14794.02 173
14795.17 203
14796.32 210
14797.47 180
14798.62 164
14799.77 182
14800.92 174
14802.07 168
14803.22 201
14804.37 177
14805.52 218
14806.67 194
14807.82 195
14808.97 207
14810.12 192
14811.27 176
14812.42 177
14813.57 185
14814.72 187
14815.87 202
14817.02 226
14818.17 172
14819.32 166
14820.47 171
14821.62 188
14822.77 176
14823.92 167
14825.07 168
14826.22 190
14827.37 187
14828.52 184
14829.68 188
14830.83 180
14831.98 195
14833.13 175
14834.28 205
14835.43 191
14836.58 158
14837.73 179
14838.88 204
14840.03 211
14841.19 175
14842.34 195
14843.49 212
14844.64 224
14845.79 164
14846.94 171
14848.09 186
14849.25 182
14850.40 173
14851.55 166
14852.70 175
14853.85 196
14855.00 187
14856.16 188
14857.31 193
14858.46 190
14859.61 194
14860.76 201
14861.92 185
14863.07 180
14864.22 223
14865.37 199
14866.52 179
14867.68 178
14868.83 195
14869.98 192
14871.13 196
14872.29 183
14873.44 212
14874.59 176
14875.74 196
14876.90 161
14878.05 192
14879.20 197
14880.36 179
14881.51 191
14882.66 147
14883.81 160
14884.97 196
14886.12 199
14887.27 174
14888.43 176
14889.58 189
14890.73 208
14891.89 190
14893.04 196
14894.19 170
14895.35 194
14896.50 190
14897.65 196
14898.81 173
14899.96 170
14901.11 196
14902.27 196
14903.42 171
14904.57 175
14905.73 172
14906.88 182
14908.04 159
14909.19 143
14910.34 156
14911.50 183
14912.65 188
14913.81 151
14914.96 167
14916.11 183
14917.27 193
14918.42 186
14919.58 177
14920.73 179
14921.88 172
14923.04 178
14924.19 161
14925.35 159
14926.50 162
14927.66 189
14928.81 167
14929.97 194
14931.12 156
14932.28 159
14933.43 171
14934.59 179
14935.74 171
14936.90 169
14938.05 184
14939.21 168
14940.36 214
14941.52 182
14942.67 170
14943.83 174
14944.98 167
14946.14 181
14947.29 158
14948.45 139
14949.60 184
14950.76 203
14951.91 164
14953.07 185
14954.23 186
14955.38 182
14956.54 163
14957.69 173
14958.85 172
14960.00 179
14961.16 171
14962.32 174
14963.47 178
14964.63 185
14965.78 201
14966.94 156
14968.10 195
14969.25 186
14970.41 177
14971.57 178
14972.72 172
14973.88 185
14975.04 197
14976.19 178
14977.35 163
14978.50 167
14979.66 198
14980.82 182
14981.97 190
14983.13 174
14984.29 156
14985.45 168
14986.60 159
14987.76 193
14988.92 223
14990.07 186
14991.23 201
14992.39 189
14993.54 166
14994.70 202
14995.86 162
14997.02 180
14998.17 189
14999.33 216
15000.49 188
15001.65 185
15002.80 207
15003.96 155
15005.12 185
15006.28 185
15007.43 178
15008.59 177
15009.75 187
15010.91 163
15012.07 165
15013.22 187
15014.38 201
15015.54 184
15016.70 144
15017.86 207
15019.01 177
15020.17 161
15021.33 171
15022.49 149
15023.65 156
15024.81 195
15025.96 174
15027.12 199
15028.28 173
15029.44 177
15030.60 197
15031.76 205
15032.92 177
15034.07 194
15035.23 188
15036.39 176
15037.55 180
15038.71 171
15039.87 173
15041.03 157
15042.19 182
15043.35 167
15044.50 180
15045.66 171
15046.82 189
15047.98 192
15049.14 142
15050.30 135
15051.46 186
15052.62 185
15053.78 200
15054.94 190
15056.10 186
15057.26 200
15058.42 189
15059.58 188
15060.74 171
15061.90 182
15063.06 175
15064.22 202
15065.38 172
15066.54 148
15067.70 131
15068.86 175
15070.02 179
15071.18 173
15072.34 171
15073.50 155
15074.66 178
15075.82 173
15076.98 167
15078.14 148
15079.30 179
15080.46 167
15081.62 185
15082.78 167
15083.94 165
15085.10 169
15086.26 178
15087.42 162
15088.59 140
15089.75 175
15090.91 188
15092.07 214
15093.23 177
15094.39 164
15095.55 196
15096.71 192
15097.87 183
15099.04 170
15100.20 179
15101.36 172
15102.52 154
15103.68 170
15104.84 167
15106.00 172
15107.17 153
15108.33 148
15109.49 155
15110.65 152
15111.81 172
15112.97 156
15114.14 193
15115.30 171
15116.46 167
15117.62 178
15118.78 176
15119.95 177
15121.11 174
15122.27 190
15123.43 175
15124.59 179
15125.76 198
15126.92 163
15128.08 154
15129.24 183
15130.41 192
15131.57 208
15132.73 174
15133.89 162
15135.06 166
15136.22 172
15137.38 180
15138.54 214
15139.71 178
15140.87 162
15142.03 162
15143.20 170
15144.36 159
15145.52 190
15146.69 195
15147.85 179
15149.01 177
15150.17 156
15151.34 153
15152.50 166
15153.66 187
15154.83 202
15155.99 175
15157.16 176
15158.32 163
15159.48 173
15160.65 156
15161.81 140
15162.97 174
15164.14 184
15165.30 174
15166.46 172
15167.63 176
15168.79 185
15169.96 193
15171.12 192
15172.28 179
15173.45 165
15174.61 174
15175.78 171
15176.94 178
15178.11 158
15179.27 149
15180.43 169
15181.60 169
15182.76 179
15183.93 184
15185.09 177
15186.26 167
15187.42 186
15188.59 153
15189.75 182
15190.92 178
15192.08 190
15193.25 191
15194.41 169
15195.58 145
15196.74 177
15197.91 182
15199.07 176
15200.24 163
15201.40 155
15202.57 167
15203.73 198
15204.90 178
15206.06 154
15207.23 142
15208.39 166
15209.56 170
15210.72 163
15211.89 173
15213.06 157
15214.22 136
15215.39 161
15216.55 174
15217.72 129
15218.88 170
15220.05 197
15221.22 188
15222.38 168
15223.55 152
15224.71 175
15225.88 190
15227.05 160
15228.21 195
15229.38 173
15230.55 181
15231.71 211
15232.88 193
15234.05 182
15235.21 165
15236.38 173
15237.54 164
15238.71 184
15239.88 153
15241.04 144
15242.21 176
15243.38 185
15244.55 139
15245.71 170
15246.88 165
15248.05 182
15249.21 183
15250.38 169
15251.55 166
15252.71 159
15253.88 151
15255.05 194
15256.22 169
15257.38 182
15258.55 183
15259.72 156
15260.89 173
15262.05 171
15263.22 168
15264.39 156
15265.56 148
15266.72 182
15267.89 179
15269.06 200
15270.23 153
15271.40 154
15272.56 156
15273.73 205
15274.90 159
15276.07 151
15277.24 181
15278.40 157
15279.57 187
15280.74 162
15281.91 158
15283.08 174
15284.25 199
15285.41 174
15286.58 183
15287.75 156
15288.92 156
15290.09 159
15291.26 143
15292.43 159
15293.59 155
15294.76 200
15295.93 184
15297.10 171
15298.27 191
15299.44 183
15300.61 197
15301.78 169
15302.95 162
15304.12 170
15305.28 164
15306.45 172
15307.62 155
15308.79 154
15309.96 181
15311.13 181
15312.30 192
15313.47 169
15314.64 168
15315.81 189
15316.98 186
15318.15 188
15319.32 165
15320.49 144
15321.66 158
15322.83 194
15324.00 181
15325.17 165
15326.34 161
15327.51 186
15328.68 164
15329.85 171
15331.02 171
15332.19 168
15333.36 168
15334.53 175
15335.70 197
15336.87 169
15338.04 149
15339.21 158
15340.38 158
15341.55 177
15342.72 170
15343.89 159
15345.06 187
15346.23 168
15347.41 156
15348.58 190
15349.75 140
15350.92 192
15352.09 159
15353.26 162
15354.43 155
15355.60 148
15356.77 180
15357.94 163
15359.12 167
15360.29 158
15361.46 152
15362.63 173
15363.80 154
15364.97 145
15366.14 172
15367.32 164
15368.49 177
15369.66 174
15370.83 162
15372.00 178
15373.17 152
15374.35 177
15375.52 150
15376.69 178
15377.86 156
15379.03 165
15380.21 169
15381.38 163
15382.55 142
15383.72 169
15384.90 157
15386.07 162
15387.24 162
15388.41 138
15389.58 159
15390.76 164
15391.93 191
15393.10 200
15394.27 161
15395.45 150
15396.62 159
15397.79 149
15398.97 151
15400.14 144
15401.31 204
15402.48 182
15403.66 171
15404.83 176
15406.00 160
15407.18 166
15408.35 162
15409.52 174
15410.70 168
15411.87 172
15413.04 172
15414.22 175
15415.39 180
15416.56 137
15417.74 159
15418.91 156
15420.08 154
15421.26 154
15422.43 186
15423.60 182
15424.78 172
15425.95 156
15427.13 176
15428.30 165
15429.47 143
15430.65 180
15431.82 189
15433.00 172
15434.17 162
15435.34 176
15436.52 167
15437.69 153
15438.87 142
15440.04 170
15441.22 167
15442.39 158
15443.56 156
15444.74 183
15445.91 165
15447.09 155
15448.26 178
15449.44 174
15450.61 149
15451.79 156
15452.96 170
15454.14 168
15455.31 123
15456.49 174
15457.66 205
15458.84 164
15460.01 175
15461.19 163
15462.36 172
15463.54 162
15464.71 141
15465.89 157
15467.06 151
15468.24 187
15469.42 174
15470.59 151
15471.77 159
15472.94 167
15474.12 177
15475.29 161
15476.47 145
15477.64 152
15478.82 149
15480.00 150
15481.17 148
15482.35 149
15483.52 138
15484.70 174
15485.88 163
15487.05 155
15488.23 158
15489.41 156
15490.58 160
15491.76 172
15492.93 155
15494.11 156
15495.29 143
15496.46 176
15497.64 197
15498.82 174
15499.99 149
15501.17 160
15502.35 166
15503.52 164
15504.70 135
15505.88 158
15507.05 190
15508.23 136
15509.41 175
15510.59 184
15511.76 178
15512.94 163
15514.12 165
15515.29 184
15516.47 168
15517.65 166
15518.83 176
15520.00 156
15521.18 156
15522.36 188
15523.54 153
15524.71 153
15525.89 160
15527.07 166
15528.25 166
15529.42 168
15530.60 129
15531.78 168
15532.96 149
15534.14 183
15535.31 172
15536.49 159
15537.67 156
15538.85 153
15540.03 174
15541.20 155
15542.38 182
15543.56 174
15544.74 163
15545.92 166
15547.10 175
15548.27 148
15549.45 183
15550.63 187
15551.81 164
15552.99 161
15554.17 188
15555.35 175
15556.53 166
15557.70 194
15558.88 169
15560.06 187
15561.24 177
15562.42 167
15563.60 187
15564.78 161
15565.96 192
15567.14 199
15568.32 151
15569.50 162
15570.67 140
15571.85 160
15573.03 166
15574.21 160
15575.39 168
15576.57 150
15577.75 163
15578.93 153
15580.11 174
15581.29 171
15582.47 162
15583.65 165
15584.83 189
15586.01 146
15587.19 144
15588.37 158
15589.55 165
15590.73 156
15591.91 154
15593.09 167
15594.27 137
15595.45 166
15596.63 161
15597.81 177
15598.99 154
15600.17 181
15601.35 170
15602.53 172
15603.71 177
15604.90 160
15606.08 140
15607.26 155
15608.44 154
15609.62 152
15610.80 165
15611.98 176
15613.16 189
15614.34 169
15615.52 156
15616.70 157
15617.89 147
15619.07 152
15620.25 174
15621.43 143
15622.61 178
15623.79 197
15624.97 166
15626.15 142
15627.34 142
15628.52 168
15629.70 192
15630.88 173
15632.06 144
15633.24 164
15634.43 153
15635.61 157
15636.79 170
15637.97 164
15639.15 161
15640.34 207
15641.52 173
15642.70 174
15643.88 171
15645.06 191
15646.25 171
15647.43 170
15648.61 173
15649.79 184
15650.98 210
15652.16 154
15653.34 160
15654.52 169
15655.71 187
15656.89 178
15658.07 193
15659.25 177
15660.44 186
15661.62 165
15662.80 166
15663.98 176
15665.17 146
15666.35 185
15667.53 194
15668.72 183
15669.90 170
15671.08 169
15672.27 158
15673.45 175
15674.63 144
15675.82 180
15677.00 188
15678.18 173
15679.37 146
15680.55 171
15681.73 183
15682.92 158
15684.10 151
15685.28 182
15686.47 189
15687.65 169
15688.84 165
15690.02 174
15691.20 161
15692.39 182
15693.57 174
15694.76 181
15695.94 187
15697.12 154
15698.31 182
15699.49 190
15700.68 187
15701.86 175
15703.05 169
15704.23 178
15705.41 166
15706.60 185
15707.78 165
15708.97 199
15710.15 183
15711.34 214
15712.52 185
15713.71 174
15714.89 174
15716.08 184
15717.26 183
15718.45 181
15719.63 192
15720.82 214
15722.00 197
15723.19 201
15724.37 187
15725.56 162
15726.74 172
15727.93 179
15729.11 227
15730.30 175
15731.48 206
15732.67 168
15733.85 154
15735.04 172
15736.23 176
15737.41 174
15738.60 171
15739.78 182
15740.97 159
15742.15 156
15743.34 198
15744.53 211
15745.71 167
15746.90 197
15748.08 192
15749.27 181
15750.46 166
15751.64 191
15752.83 171
15754.02 181
15755.20 189
15756.39 182
15757.57 175
15758.76 192
15759.95 186
15761.13 181
15762.32 170
15763.51 188
15764.69 205
15765.88 197
15767.07 207
15768.25 178
15769.44 195
15770.63 180
15771.82 187
15773.00 188
15774.19 170
15775.38 178
15776.56 161
15777.75 162
15778.94 176
15780.13 180
15781.31 178
15782.50 163
15783.69 173
15784.88 208
15786.06 177
15787.25 199
15788.44 154
15789.63 169
15790.81 180
15792.00 189
15793.19 174
15794.38 185
15795.56 182
15796.75 197
15797.94 162
15799.13 170
15800.32 178
15801.50 175
15802.69 183
15803.88 175
15805.07 173
15806.26 173
15807.45 188
15808.63 182
15809.82 169
15811.01 151
15812.20 166
15813.39 137
15814.58 160
15815.77 171
15816.95 156
15818.14 185
15819.33 177
15820.52 200
15821.71 139
15822.90 161
15824.09 156
15825.28 183
15826.46 167
15827.65 163
15828.84 177
15830.03 178
15831.22 156
15832.41 155
15833.60 164
15834.79 154
15835.98 152
15837.17 149
15838.36 189
15839.55 162
15840.74 173
15841.93 171
15843.12 171
15844.31 167
15845.50 171
15846.69 170
15847.88 195
15849.07 188
15850.26 186
15851.45 172
15852.64 161
15853.83 181
15855.02 169
15856.21 174
15857.40 163
15858.59 184
15859.78 149
15860.97 196
15862.16 149
15863.35 158
15864.54 166
15865.73 171
15866.92 147
15868.11 153
15869.30 158
15870.49 162
15871.68 152
15872.87 149
15874.06 154
15875.25 137
15876.45 178
15877.64 178
15878.83 171
15880.02 166
15881.21 164
15882.40 161
15883.59 155
15884.78 140
15885.97 157
15887.17 173
15888.36 165
15889.55 125
15890.74 135
15891.93 159
15893.12 187
15894.31 174
15895.51 157
15896.70 180
15897.89 158
15899.08 162
15900.27 143
15901.46 130
15902.66 161
15903.85 155
15905.04 179
15906.23 152
15907.43 140
15908.62 163
15909.81 163
15911.00 162
15912.19 157
15913.39 154
15914.58 181
15915.77 157
15916.96 164
15918.16 164
15919.35 168
15920.54 149
15921.73 162
15922.93 143
15924.12 170
15925.31 189
15926.50 169
15927.70 168
15928.89 134
15930.08 134
15931.28 149
15932.47 180
15933.66 167
15934.86 155
15936.05 146
15937.24 151
15938.44 138
15939.63 157
15940.82 168
15942.02 158
15943.21 158
15944.40 152
15945.60 176
15946.79 157
15947.98 157
15949.18 160
15950.37 142
15951.56 130
15952.76 154
15953.95 161
15955.15 169
15956.34 162
15957.53 165
15958.73 158
15959.92 161
15961.12 145
15962.31 142
15963.50 175
15964.70 159
15965.89 159
15967.09 147
15968.28 181
15969.48 145
15970.67 167
15971.86 148
15973.06 195
15974.25 168
15975.45 165
15976.64 151
15977.84 169
15979.03 162
15980.23 153
15981.42 163
15982.62 150
15983.81 150
15985.01 173
15986.20 169
15987.40 146
15988.59 153
15989.79 157
15990.98 186
15992.18 163
15993.37 176
15994.57 175
15995.76 178
15996.96 161
15998.16 133
15999.35 158
16000.55 156
16001.74 122
16002.94 152
16004.13 150
16005.33 120
16006.53 133
16007.72 144
16008.92 153
16010.11 153
16011.31 161
16012.51 185
16013.70 181
16014.90 142
16016.09 158
16017.29 160
16018.49 142
16019.68 134
16020.88 161
16022.07 185
16023.27 136
16024.47 168
16025.66 155
16026.86 141
16028.06 145
16029.25 146
16030.45 167
16031.65 157
16032.84 139
16034.04 178
16035.24 153
16036.44 151
16037.63 170
16038.83 167
16040.03 146
16041.22 143
16042.42 164
16043.62 181
16044.82 140
16046.01 146
16047.21 166
16048.41 148
16049.60 141
16050.80 140
16052.00 141
16053.20 155
16054.39 160
16055.59 126
16056.79 167
16057.99 130
16059.19 153
16060.38 129
16061.58 159
16062.78 136
16063.98 153
16065.18 149
16066.37 139
16067.57 125
16068.77 148
16069.97 182
16071.17 158
16072.36 117
16073.56 135
16074.76 146
16075.96 154
16077.16 172
16078.36 169
16079.56 146
16080.75 133
16081.95 140
16083.15 153
16084.35 169
16085.55 167
16086.75 148
16087.95 169
16089.15 146
16090.34 171
16091.54 156
16092.74 146
16093.94 143
16095.14 144
16096.34 163
16097.54 141
16098.74 130
16099.94 140
16101.14 167
16102.34 163
16103.54 138
16104.74 128
16105.93 154
16107.13 137
16108.33 149
16109.53 120
16110.73 139
16111.93 138
16113.13 158
16114.33 169
16115.53 169
16116.73 162
16117.93 134
16119.13 158
16120.33 156
16121.53 139
16122.73 153
16123.93 171
16125.13 133
16126.33 136
16127.53 132
16128.73 166
16129.94 148
16131.14 159
16132.34 138
16133.54 140
16134.74 134
16135.94 163
16137.14 149
16138.34 133
16139.54 137
16140.74 167
16141.94 168
16143.14 136
16144.34 129
16145.55 155
16146.75 192
16147.95 141
16149.15 161
16150.35 144
16151.55 135
16152.75 161
16153.95 137
16155.15 154
16156.36 138
16157.56 158
16158.76 146
16159.96 166
16161.16 138
16162.36 150
16163.57 165
16164.77 163
16165.97 129
16167.17 133
16168.37 143
16169.58 162
16170.78 138
16171.98 133
16173.18 153
16174.38 176
16175.59 170
16176.79 150
16177.99 171
16179.19 150
16180.39 133
16181.60 145
16182.80 180
16184.00 154
16185.20 175
16186.41 154
16187.61 154
16188.81 141
16190.01 144
16191.22 154
16192.42 154
16193.62 152
16194.83 156
16196.03 158
16197.23 157
16198.43 158
16199.64 137
16200.84 177
16202.04 161
16203.25 171
16204.45 158
16205.65 155
16206.86 159
16208.06 186
16209.26 183
16210.47 151
16211.67 156
16212.87 177
16214.08 186
16215.28 153
16216.49 152
16217.69 181
16218.89 157
16220.10 157
16221.30 156
16222.50 144
16223.71 150
16224.91 136
16226.12 142
16227.32 155
16228.52 147
16229.73 148
16230.93 147
16232.14 162
16233.34 140
16234.55 165
16235.75 155
16236.95 172
16238.16 181
16239.36 155
16240.57 151
16241.77 180
16242.98 180
16244.18 207
16245.39 182
16246.59 158
16247.80 143
16249.00 158
16250.21 192
16251.41 135
16252.62 142
16253.82 153
16255.03 180
16256.23 169
16257.44 161
16258.64 167
16259.85 177
16261.05 170
16262.26 163
16263.46 153
16264.67 154
16265.87 157
16267.08 193
16268.29 193
16269.49 166
16270.70 165
16271.90 165
16273.11 163
16274.31 155
16275.52 158
16276.73 138
16277.93 169
16279.14 165
16280.34 161
16281.55 156
16282.76 170
16283.96 157
16285.17 163
16286.38 150
16287.58 154
16288.79 189
16289.99 160
16291.20 154
16292.41 141
16293.61 172
16294.82 153
16296.03 195
16297.23 176
16298.44 179
16299.65 184
16300.85 187
16302.06 166
16303.27 193
16304.47 192
16305.68 178
16306.89 215
16308.10 199
16309.30 201
16310.51 183
16311.72 162
16312.92 152
16314.13 162
16315.34 165
16316.55 178
16317.75 183
16318.96 177
16320.17 198
16321.38 194
16322.58 205
16323.79 181
16325.00 171
16326.21 172
16327.42 168
16328.62 174
16329.83 154
16331.04 160
16332.25 161
16333.46 193
16334.66 164
16335.87 177
16337.08 163
16338.29 180
16339.50 164
16340.70 154
16341.91 163
16343.12 166
16344.33 156
16345.54 199
16346.75 153
16347.96 159
16349.16 170
16350.37 180
16351.58 144
16352.79 146
16354.00 156
16355.21 154
16356.42 188
16357.63 193
16358.83 153
16360.04 165
16361.25 164
16362.46 182
16363.67 178
16364.88 148
16366.09 161
16367.30 166
16368.51 159
16369.72 156
16370.93 174
16372.14 176
16373.35 172
16374.56 169
16375.76 154
16376.97 160
16378.18 167
16379.39 174
16380.60 158
16381.81 166
16383.02 142
16384.23 156
16385.44 143
16386.65 133
16387.86 139
16389.07 131
16390.28 165
16391.49 179
16392.70 168
16393.91 157
16395.12 155
16396.33 165
16397.55 170
16398.76 150
16399.97 166
16401.18 154
16402.39 147
16403.60 134
16404.81 131
16406.02 145
16407.23 151
16408.44 117
16409.65 158
16410.86 132
16412.07 140
16413.28 161
16414.50 168
16415.71 145
16416.92 133
16418.13 166
16419.34 136
16420.55 156
16421.76 156
16422.97 158
16424.19 145
16425.40 160
16426.61 147
16427.82 146
16429.03 153
16430.24 150
16431.46 156
16432.67 146
16433.88 156
16435.09 136
16436.30 150
16437.51 123
16438.73 151
16439.94 133
16441.15 132
16442.36 123
16443.57 142
16444.79 144
16446.00 162
16447.21 160
16448.42 144
16449.64 161
16450.85 139
16452.06 151
16453.27 142
16454.49 154
16455.70 152
16456.91 139
16458.12 131
16459.34 157
16460.55 129
16461.76 121
16462.97 156
16464.19 140
16465.40 156
16466.61 144
16467.83 146
16469.04 146
16470.25 149
16471.47 152
16472.68 156
16473.89 159
16475.11 159
16476.32 168
16477.53 128
16478.75 132
16479.96 145
16481.17 118
16482.39 156
16483.60 130
16484.81 148
16486.03 144
16487.24 161
16488.45 160
16489.67 150
16490.88 159
16492.10 160
16493.31 157
16494.52 137
16495.74 146
16496.95 138
16498.17 141
16499.38 142
16500.59 164
16501.81 188
16503.02 139
16504.24 123
16505.45 143
16506.67 139
16507.88 144
16509.10 145
16510.31 143
16511.52 158
16512.74 157
16513.95 157
16515.17 138
16516.38 150
16517.60 138
16518.81 153
16520.03 129
16521.24 123
16522.46 132
16523.67 142
16524.89 147
16526.10 179
16527.32 148
16528.53 120
16529.75 163
16530.96 134
16532.18 133
16533.40 121
16534.61 149
16535.83 141
16537.04 131
16538.26 109
16539.47 136
16540.69 150
16541.91 153
16543.12 134
16544.34 126
16545.55 124
16546.77 151
16547.98 146
16549.20 131
16550.42 140
16551.63 117
16552.85 150
16554.07 119
16555.28 138
16556.50 163
16557.71 145
16558.93 153
16560.15 149
16561.36 139
16562.58 136
16563.80 164
16565.01 152
16566.23 146
16567.45 132
16568.66 142
16569.88 136
16571.10 169
16572.31 135
16573.53 141
16574.75 127
16575.96 137
16577.18 124
16578.40 132
16579.62 134
16580.83 146
16582.05 164
16583.27 157
16584.48 147
16585.70 142
16586.92 149
16588.14 135
16589.35 147
16590.57 132
16591.79 153
16593.01 129
16594.23 146
16595.44 136
16596.66 147
16597.88 145
16599.10 138
16600.31 166
16601.53 147
16602.75 148
16603.97 124
16605.19 145
16606.40 131
16607.62 151
16608.84 142
16610.06 149
16611.28 151
16612.50 141
16613.71 131
16614.93 154
16616.15 126
16617.37 142
16618.59 155
16619.81 159
16621.03 163
16622.24 150
16623.46 120
16624.68 136
16625.90 157
16627.12 139
16628.34 131
16629.56 139
16630.78 142
16632.00 130
16633.21 142
16634.43 141
16635.65 136
16636.87 152
16638.09 133
16639.31 128
16640.53 133
16641.75 133
16642.97 131
16644.19 162
16645.41 143
16646.63 126
16647.85 102
16649.07 129
16650.29 141
16651.51 165
16652.73 132
16653.95 140
16655.17 135
16656.39 148
16657.61 118
16658.83 126
16660.05 123
16661.27 112
16662.49 124
16663.71 129
16664.93 133
16666.15 120
16667.37 146
16668.59 147
16669.81 130
16671.03 128
16672.25 110
16673.47 122
16674.69 115
16675.91 124
16677.13 115
16678.35 127
16679.57 145
16680.80 132
16682.02 126
16683.24 130
16684.46 130
16685.68 167
16686.90 133
16688.12 154
16689.34 159
16690.56 150
16691.79 134
16693.01 146
16694.23 145
16695.45 145
16696.67 179
16697.89 116
16699.11 137
16700.34 111
16701.56 139
16702.78 145
16704.00 126
16705.22 125
16706.44 162
16707.67 144
16708.89 152
16710.11 128
16711.33 126
16712.55 127
16713.78 153
16715.00 157
16716.22 121
16717.44 112
16718.67 150
16719.89 157
16721.11 145
16722.33 169
16723.55 113
16724.78 156
16726.00 157
16727.22 140
16728.45 132
16729.67 141
16730.89 150
16732.11 176
16733.34 166
16734.56 141
16735.78 126
16737.00 147
16738.23 147
16739.45 129
16740.67 140
16741.90 142
16743.12 175
16744.34 148
16745.57 153
16746.79 128
16748.01 166
16749.24 161
16750.46 155
16751.68 149
16752.91 141
16754.13 159
16755.35 176
16756.58 134
16757.80 123
16759.03 122
16760.25 129
16761.47 141
16762.70 152
16763.92 144
16765.14 140
16766.37 149
16767.59 143
16768.82 149
16770.04 108
16771.27 124
16772.49 137
16773.71 143
16774.94 129
16776.16 124
16777.39 133
16778.61 137
16779.84 145
16781.06 140
16782.29 130
16783.51 139
16784.73 155
16785.96 126
16787.18 128
16788.41 125
16789.63 126
16790.86 131
16792.08 134
16793.31 134
16794.53 131
16795.76 119
16796.98 114
16798.21 130
16799.43 138
16800.66 139
16801.89 126
16803.11 154
16804.34 128
16805.56 144
16806.79 139
16808.01 154
16809.24 134
16810.46 147
16811.69 121
16812.91 126
16814.14 128
16815.37 121
16816.59 127
16817.82 151
16819.04 169
16820.27 130
16821.50 140
16822.72 131
16823.95 144
16825.17 140
16826.40 121
16827.63 152
16828.85 135
16830.08 144
16831.31 135
16832.53 145
16833.76 120
16834.99 132
16836.21 157
16837.44 131
16838.67 125
16839.89 132
16841.12 132
16842.35 137
16843.57 140
16844.80 148
16846.03 130
16847.25 162
16848.48 134
16849.71 128
16850.93 159
16852.16 144
16853.39 140
16854.62 141
16855.84 132
16857.07 133
16858.30 136
16859.53 138
16860.75 134
16861.98 141
16863.21 127
16864.44 123
16865.66 144
16866.89 168
16868.12 154
16869.35 152
16870.57 144
16871.80 144
16873.03 161
16874.26 151
16875.49 133
16876.71 140
16877.94 151
16879.17 141
16880.40 133
16881.63 130
16882.86 127
16884.08 149
16885.31 137
16886.54 176
16887.77 137
16889.00 132
16890.23 153
16891.45 139
16892.68 150
16893.91 128
16895.14 147
16896.37 129
16897.60 159
16898.83 143
16900.06 152
16901.29 122
16902.51 138
16903.74 146
16904.97 138
16906.20 146
16907.43 134
16908.66 120
16909.89 169
16911.12 136
16912.35 120
16913.58 135
16914.81 142
16916.04 153
16917.27 136
16918.50 131
16919.73 122
16920.95 137
16922.18 142
16923.41 137
16924.64 132
16925.87 146
16927.10 142
16928.33 130
16929.56 138
16930.79 141
16932.02 147
16933.25 128
16934.48 139
16935.71 132
16936.94 146
16938.18 121
16939.41 134
16940.64 133
16941.87 135
16943.10 156
16944.33 144
16945.56 137
16946.79 134
16948.02 145
16949.25 160
16950.48 126
16951.71 128
16952.94 129
16954.17 138
16955.40 127
16956.64 132
16957.87 132
16959.10 125
16960.33 139
16961.56 117
16962.79 136
16964.02 131
16965.25 156
16966.48 128
16967.72 125
16968.95 109
16970.18 140
16971.41 135
16972.64 149
16973.87 120
16975.11 134
16976.34 131
16977.57 123
16978.80 128
16980.03 135
16981.26 136
16982.50 133
16983.73 143
16984.96 111
16986.19 125
16987.42 143
16988.66 137
16989.89 137
16991.12 123
16992.35 139
16993.59 139
16994.82 139
16996.05 131
16997.28 143
16998.52 118
16999.75 127
17000.98 129
17002.21 135
17003.45 113
17004.68 132
17005.91 110
17007.14 143
17008.38 128
17009.61 135
17010.84 141
17012.08 113
17013.31 140
17014.54 139
17015.78 123
17017.01 145
17018.24 142
17019.47 159
17020.71 130
17021.94 134
17023.17 129
17024.41 130
17025.64 126
17026.88 141
17028.11 150
17029.34 120
17030.58 119
17031.81 131
17033.04 133
17034.28 140
17035.51 121
17036.75 120
17037.98 125
17039.21 139
17040.45 119
17041.68 159
17042.92 133
17044.15 145
17045.38 134
17046.62 140
17047.85 135
17049.09 172
17050.32 135
17051.56 132
17052.79 121
17054.02 144
17055.26 145
17056.49 129
17057.73 137
17058.96 107
17060.20 118
17061.43 131
17062.67 138
17063.90 134
17065.14 129
17066.37 150
17067.61 117
17068.84 133
17070.08 134
17071.31 128
17072.55 121
17073.78 136
17075.02 135
17076.25 130
17077.49 118
17078.72 135
17079.96 136
17081.20 138
17082.43 129
17083.67 160
17084.90 132
17086.14 143
17087.37 128
17088.61 108
17089.85 118
17091.08 117
17092.32 128
17093.55 136
17094.79 123
17096.03 120
17097.26 126
17098.50 120
17099.73 128
17100.97 115
17102.21 131
17103.44 115
17104.68 136
17105.92 137
17107.15 156
17108.39 137
17109.63 148
17110.86 141
17112.10 131
17113.34 107
17114.57 107
17115.81 149
17117.05 141
17118.28 126
17119.52 125
17120.76 137
17121.99 146
17123.23 117
17124.47 118
17125.70 145
17126.94 136
17128.18 113
17129.42 134
17130.65 112
17131.89 148
17133.13 123
17134.37 157
17135.60 141
17136.84 115
17138.08 102
17139.32 134
17140.55 120
17141.79 130
17143.03 123
17144.27 150
17145.50 123
17146.74 114
17147.98 132
17149.22 134
17150.46 107
17151.69 114
17152.93 140
17154.17 139
17155.41 111
17156.65 131
17157.89 151
17159.12 127
17160.36 117
17161.60 107
17162.84 136
17164.08 114
17165.32 128
17166.56 137
17167.79 131
17169.03 106
17170.27 130
17171.51 118
17172.75 130
17173.99 142
17175.23 153
17176.47 134
17177.70 133
17178.94 134
17180.18 128
17181.42 159
17182.66 127
17183.90 128
17185.14 123
17186.38 95
17187.62 101
17188.86 127
17190.10 145
17191.34 116
17192.58 139
17193.82 155
17195.06 132
17196.30 111
17197.54 127
17198.78 130
17200.01 142
17201.25 138
17202.49 119
17203.73 120
17204.97 131
17206.21 154
17207.45 145
17208.70 158
17209.94 118
17211.18 139
17212.42 150
17213.66 131
17214.90 106
17216.14 141
17217.38 142
17218.62 140
17219.86 126
17221.10 125
17222.34 131
17223.58 122
17224.82 126
17226.06 108
17227.30 124
17228.54 121
17229.78 134
17231.03 129
17232.27 122
17233.51 121
17234.75 159
17235.99 119
17237.23 111
17238.47 93
17239.71 138
17240.95 129
17242.20 122
17243.44 113
17244.68 111
17245.92 138
17247.16 118
17248.40 115
17249.65 142
17250.89 141
17252.13 115
17253.37 130
17254.61 123
17255.85 108
17257.10 131
17258.34 133
17259.58 110
17260.82 114
17262.06 127
17263.31 125
17264.55 137
17265.79 126
17267.03 130
17268.27 115
17269.52 121
17270.76 103
17272.00 109
17273.24 106
17274.49 120
17275.73 123
17276.97 116
17278.22 115
17279.46 105
17280.70 105
17281.94 120
17283.19 115
17284.43 136
17285.67 124
17286.91 132
17288.16 126
17289.40 99
17290.64 121
17291.89 139
17293.13 131
17294.37 124
17295.62 126
17296.86 118
17298.10 152
17299.35 121
17300.59 131
17301.83 96
17303.08 123
17304.32 144
17305.56 137
17306.81 125
17308.05 104
17309.30 116
17310.54 131
17311.78 120
17313.03 118
17314.27 141
17315.52 124
17316.76 138
17318.00 92
17319.25 135
17320.49 115
17321.74 147
17322.98 112
17324.23 123
17325.47 141
17326.71 108
17327.96 154
17329.20 121
17330.45 116
17331.69 130
17332.94 143
17334.18 110
17335.43 136
17336.67 107
17337.92 142
17339.16 127
17340.41 135
17341.65 130
17342.90 121
17344.14 119
17345.39 119
17346.63 134
17347.88 129
17349.12 110
17350.37 135
17351.61 143
17352.86 114
17354.10 135
17355.35 90
17356.59 125
17357.84 129
17359.08 127
17360.33 112
17361.58 147
17362.82 147
17364.07 139
17365.31 124
17366.56 107
17367.80 150
17369.05 129
17370.30 125
17371.54 119
17372.79 123
17374.03 134
17375.28 135
17376.53 114
17377.77 123
17379.02 124
17380.27 156
17381.51 136
17382.76 111
17384.01 138
17385.25 135
17386.50 111
17387.75 115
17388.99 118
17390.24 130
17391.49 132
17392.73 101
17393.98 122
17395.23 113
17396.47 144
17397.72 122
17398.97 150
17400.21 107
17401.46 114
17402.71 114
17403.96 130
17405.20 109
17406.45 121
17407.70 127
17408.94 112
17410.19 122
17411.44 108
17412.69 108
17413.93 107
17415.18 120
17416.43 131
17417.68 146
17418.93 117
17420.17 131
17421.42 149
17422.67 125
17423.92 135
17425.16 142
17426.41 105
17427.66 130
17428.91 122
17430.16 113
17431.41 125
17432.65 118
17433.90 119
17435.15 93
17436.40 122
17437.65 121
17438.90 129
17440.14 124
17441.39 133
17442.64 128
17443.89 99
17445.14 120
17446.39 118
17447.64 126
17448.88 118
17450.13 118
17451.38 110
17452.63 122
17453.88 132
17455.13 135
17456.38 115
17457.63 131
17458.88 128
17460.13 124
17461.38 131
17462.62 119
17463.87 129
17465.12 116
17466.37 101
17467.62 101
17468.87 113
17470.12 129
17471.37 120
17472.62 108
17473.87 110
17475.12 128
17476.37 126
17477.62 127
17478.87 118
17480.12 102
17481.37 119
17482.62 137
17483.87 100
17485.12 104
17486.37 109
17487.62 132
17488.87 113
17490.12 110
17491.37 106
17492.62 126
17493.87 100
17495.12 106
17496.37 107
17497.62 113
17498.87 139
17500.12 141
17501.38 122
17502.63 130
17503.88 121
17505.13 130
17506.38 114
17507.63 121
17508.88 102
17510.13 127
17511.38 151
17512.63 125
17513.89 151
17515.14 141
17516.39 137
17517.64 142
17518.89 119
17520.14 112
17521.39 115
17522.64 115
17523.90 107
17525.15 114
17526.40 111
17527.65 115
17528.90 129
17530.15 125
17531.41 121
17532.66 123
17533.91 122
17535.16 109
17536.41 111
17537.67 122
17538.92 104
17540.17 108
17541.42 113
17542.67 132
17543.93 132
17545.18 107
17546.43 123
17547.68 142
17548.94 123
17550.19 126
17551.44 129
17552.69 121
17553.95 148
17555.20 107
17556.45 138
17557.70 108
17558.96 102
17560.21 110
17561.46 113
17562.72 120
17563.97 112
17565.22 97
17566.47 103
17567.73 118
17568.98 114
17570.23 133
17571.49 115
17572.74 108
17573.99 113
17575.25 131
17576.50 104
17577.75 135
17579.01 126
17580.26 125
17581.51 112
17582.77 112
17584.02 107
17585.28 118
17586.53 111
17587.78 131
17589.04 131
17590.29 148
17591.54 132
17592.80 118
17594.05 108
17595.31 111
17596.56 119
17597.81 106
17599.07 101
17600.32 125
17601.58 110
17602.83 108
17604.09 122
17605.34 130
17606.60 118
17607.85 117
17609.10 109
17610.36 137
17611.61 107
17612.87 115
17614.12 113
17615.38 127
17616.63 132
17617.89 127
17619.14 131
17620.40 106
17621.65 100
17622.91 119
17624.16 115
17625.42 119
17626.67 117
17627.93 145
17629.18 119
17630.44 115
17631.69 113
17632.95 101
17634.21 120
17635.46 113
17636.72 100
17637.97 107
17639.23 127
17640.48 117
17641.74 114
17642.99 104
17644.25 127
17645.51 99
17646.76 124
17648.02 117
17649.27 142
17650.53 116
17651.79 108
17653.04 116
17654.30 99
17655.55 139
17656.81 117
17658.07 111
17659.32 131
17660.58 121
17661.84 101
17663.09 116
17664.35 118
17665.61 99
17666.86 127
17668.12 123
17669.38 118
17670.63 105
17671.89 123
17673.15 128
17674.40 133
17675.66 117
17676.92 121
17678.17 103
17679.43 103
17680.69 101
17681.95 117
17683.20 116
17684.46 103
17685.72 102
17686.98 122
17688.23 107
17689.49 112
17690.75 129
17692.01 107
17693.26 123
17694.52 116
17695.78 100
17697.04 97
17698.29 114
17699.55 125
17700.81 127
17702.07 114
17703.32 125
17704.58 120
17705.84 118
17707.10 112
17708.36 119
17709.62 104
17710.87 103
17712.13 107
17713.39 97
17714.65 110
17715.91 99
17717.17 127
17718.42 109
17719.68 107
17720.94 111
17722.20 108
17723.46 138
17724.72 126
17725.98 121
17727.23 110
17728.49 121
17729.75 124
17731.01 109
17732.27 113
17733.53 129
17734.79 109
17736.05 123
17737.31 119
17738.57 129
17739.82 128
17741.08 107
17742.34 113
17743.60 112
17744.86 92
17746.12 112
17747.38 116
17748.64 102
17749.90 111
17751.16 123
17752.42 123
17753.68 113
17754.94 131
17756.20 118
17757.46 116
17758.72 124
17759.98 110
17761.24 107
17762.50 103
17763.76 113
17765.02 119
17766.28 129
17767.54 106
17768.80 130
17770.06 120
17771.32 122
17772.58 103
17773.84 106
17775.10 107
17776.36 123
17777.62 108
17778.88 112
17780.14 102
17781.40 130
17782.67 136
17783.93 150
17785.19 111
17786.45 114
17787.71 131
17788.97 122
17790.23 126
17791.49 98
17792.75 128
17794.01 132
17795.28 125
17796.54 101
17797.80 93
17799.06 121
17800.32 119
17801.58 107
17802.84 117
17804.11 105
17805.37 138
17806.63 120
17807.89 108
17809.15 119
17810.41 112
17811.68 137
17812.94 126
17814.20 120
17815.46 109
17816.72 109
17817.99 132
17819.25 110
17820.51 98
17821.77 91
17823.03 123
17824.30 111
17825.56 111
17826.82 131
17828.08 121
17829.35 121
17830.61 106
17831.87 95
17833.13 113
17834.40 120
17835.66 120
17836.92 118
17838.18 119
17839.45 125
17840.71 116
17841.97 117
17843.24 102
17844.50 100
17845.76 112
17847.02 123
17848.29 146
17849.55 117
17850.81 94
17852.08 112
17853.34 124
17854.60 104
17855.87 97
17857.13 134
17858.39 133
17859.66 117
17860.92 109
17862.18 107
17863.45 121
17864.71 118
17865.98 105
17867.24 117
17868.50 134
17869.77 149
17871.03 120
17872.30 114
17873.56 141
17874.82 105
17876.09 127
17877.35 123
17878.62 110
17879.88 128
17881.14 113
17882.41 103
17883.67 123
17884.94 123
17886.20 93
17887.47 120
17888.73 108
17890.00 106
17891.26 101
17892.52 113
17893.79 91
17895.05 116
17896.32 127
17897.58 141
17898.85 130
17900.11 106
17901.38 108
17902.64 100
17903.91 106
17905.17 117
17906.44 106
17907.70 114
17908.97 117
17910.23 111
17911.50 112
17912.77 112
17914.03 111
17915.30 124
17916.56 124
17917.83 116
17919.09 107
17920.36 122
17921.62 115
17922.89 106
17924.16 109
17925.42 118
17926.69 121
17927.95 97
17929.22 105
17930.49 106
17931.75 116
17933.02 132
17934.28 108
17935.55 94
17936.82 112
17938.08 113
17939.35 114
17940.62 101
17941.88 117
17943.15 116
17944.42 107
17945.68 106
17946.95 100
17948.22 106
17949.48 100
17950.75 121
17952.02 117
17953.28 101
17954.55 118
17955.82 120
17957.08 111
17958.35 115
17959.62 99
17960.88 105
17962.15 112
17963.42 108
17964.69 121
17965.95 122
17967.22 119
17968.49 119
17969.76 102
17971.02 123
17972.29 109
17973.56 106
17974.83 101
17976.09 115
17977.36 120
17978.63 111
17979.90 102
17981.16 97
17982.43 119
17983.70 118
17984.97 130
17986.24 109
17987.50 119
17988.77 105
17990.04 135
17991.31 109
17992.58 106
17993.84 104
17995.11 109
17996.38 102
17997.65 88
17998.92 106
18000.19 100
18001.46 115
18002.72 105
18003.99 98
18005.26 101
18006.53 97
18007.80 118
18009.07 139
18010.34 123
18011.61 103
18012.87 103
18014.14 97
18015.41 116
18016.68 114
18017.95 101
18019.22 102
18020.49 122
18021.76 111
18023.03 129
18024.30 113
18025.57 129
18026.84 115
18028.11 107
18029.37 105
18030.64 127
18031.91 125
18033.18 112
18034.45 112
18035.72 94
18036.99 96
18038.26 96
18039.53 103
18040.80 95
18042.07 102
18043.34 128
18044.61 112
18045.88 101
18047.15 114
18048.42 111
18049.69 109
18050.96 109
18052.23 126
18053.50 111
18054.77 104
18056.05 112
18057.32 84
18058.59 120
18059.86 113
18061.13 114
18062.40 107
18063.67 100
18064.94 108
18066.21 113
18067.48 107
18068.75 127
18070.02 109
18071.29 114
18072.57 123
18073.84 102
18075.11 111
18076.38 97
18077.65 113
18078.92 132
18080.19 106
18081.46 98
18082.74 115
18084.01 111
18085.28 108
18086.55 97
18087.82 97
18089.09 114
18090.37 115
18091.64 102
18092.91 89
18094.18 102
18095.45 105
18096.72 132
18098.00 86
18099.27 118
18100.54 98
18101.81 122
18103.08 94
18104.36 105
18105.63 129
18106.90 99
18108.17 112
18109.45 100
18110.72 102
18111.99 85
18113.26 106
18114.54 106
18115.81 127
18117.08 101
18118.35 108
18119.63 138
18120.90 109
18122.17 90
18123.44 101
18124.72 107
18125.99 123
18127.26 118
18128.54 103
18129.81 96
18131.08 118
18132.36 112
18133.63 97
18134.90 99
18136.18 96
18137.45 120
18138.72 126
18140.00 106
18141.27 73
18142.54 124
18143.82 128
18145.09 121
18146.36 99
18147.64 98
18148.91 116
18150.19 112
18151.46 103
18152.73 106
18154.01 104
18155.28 104
18156.55 105
18157.83 98
18159.10 109
18160.38 108
18161.65 135
18162.93 111
18164.20 116
18165.47 97
18166.75 112
18168.02 130
18169.30 101
18170.57 89
18171.85 97
18173.12 114
18174.40 100
18175.67 118
18176.95 91
18178.22 97
18179.50 96
18180.77 108
18182.04 105
18183.32 101
18184.59 106
18185.87 109
18187.15 121
18188.42 83
18189.70 89
18190.97 115
18192.25 137
18193.52 100
18194.80 107
18196.07 99
18197.35 104
18198.62 105
18199.90 99
18201.17 88
18202.45 87
18203.73 112
18205.00 127
18206.28 98
18207.55 130
18208.83 114
18210.10 94
18211.38 134
18212.66 111
18213.93 121
18215.21 116
18216.48 113
18217.76 101
18219.04 100
18220.31 107
18221.59 103
18222.87 123
18224.14 115
18225.42 120
18226.70 104
18227.97 100
18229.25 103
18230.53 96
18231.80 109
18233.08 111
18234.36 104
18235.63 117
18236.91 108
18238.19 90
18239.46 101
18240.74 101
18242.02 103
18243.29 105
18244.57 104
18245.85 102
18247.13 121
18248.40 110
18249.68 102
18250.96 106
18252.24 112
18253.51 109
18254.79 118
18256.07 100
18257.35 122
18258.62 119
18259.90 123
18261.18 92
18262.46 108
18263.73 113
18265.01 120
18266.29 111
18267.57 103
18268.85 125
18270.12 136
18271.40 131
18272.68 107
18273.96 97
18275.24 87
18276.51 148
18277.79 108
18279.07 112
18280.35 93
18281.63 105
18282.91 119
18284.18 111
18285.46 128
18286.74 119
18288.02 110
18289.30 115
18290.58 117
18291.86 96
18293.14 117
18294.41 112
18295.69 117
18296.97 114
18298.25 107
18299.53 112
18300.81 143
18302.09 112
18303.37 134
18304.65 127
18305.93 120
18307.21 117
18308.49 125
18309.76 124
18311.04 129
18312.32 123
18313.60 117
18314.88 113
18316.16 95
18317.44 99
18318.72 100
18320.00 103
18321.28 124
18322.56 110
18323.84 132
18325.12 123
18326.40 99
18327.68 117
18328.96 112
18330.24 122
18331.52 127
18332.80 117
18334.08 116
18335.36 99
18336.64 133
18337.92 95
18339.20 111
18340.48 96
18341.76 110
18343.05 103
18344.33 120
18345.61 124
18346.89 106
18348.17 96
18349.45 101
18350.73 94
18352.01 90
18353.29 104
18354.57 104
18355.85 113
18357.13 96
18358.42 88
18359.70 92
18360.98 107
18362.26 100
18363.54 91
18364.82 106
18366.10 106
18367.38 113
18368.67 125
18369.95 105
18371.23 94
18372.51 102
18373.79 94
18375.07 111
18376.36 81
18377.64 104
18378.92 104
18380.20 115
18381.48 111
18382.77 117
18384.05 110
18385.33 136
18386.61 106
18387.89 84
18389.18 108
18390.46 118
18391.74 106
18393.02 126
18394.31 120
18395.59 109
18396.87 120
18398.15 113
18399.44 117
18400.72 121
18402.00 101
18403.28 102
18404.57 110
18405.85 104
18407.13 106
18408.41 110
18409.70 96
18410.98 101
18412.26 100
18413.55 129
18414.83 112
18416.11 111
18417.40 115
18418.68 110
18419.96 97
18421.25 115
18422.53 105
18423.81 88
18425.10 90
18426.38 122
18427.66 104
18428.95 95
18430.23 83
18431.51 108
18432.80 133
18434.08 94
18435.37 91
18436.65 93
18437.93 105
18439.22 117
18440.50 116
18441.79 85
18443.07 102
18444.35 124
18445.64 116
18446.92 99
18448.21 99
18449.49 101
18450.78 113
18452.06 145
18453.34 115
18454.63 97
18455.91 112
18457.20 113
18458.48 86
18459.77 103
18461.05 89
18462.34 122
18463.62 159
18464.91 125
18466.19 84
18467.48 99
18468.76 90
18470.05 120
18471.33 115
18472.62 89
18473.90 110
18475.19 128
18476.47 113
18477.76 118
18479.04 121
18480.33 100
18481.61 115
18482.90 105
18484.18 102
18485.47 111
18486.76 139
18488.04 142
18489.33 107
18490.61 114
18491.90 94
18493.18 119
18494.47 114
18495.76 111
18497.04 94
18498.33 124
18499.61 115
18500.90 92
18502.19 101
18503.47 89
18504.76 101
18506.05 108
18507.33 110
18508.62 105
18509.90 120
18511.19 108
18512.48 109
18513.76 110
18515.05 127
18516.34 113
18517.62 118
18518.91 112
18520.20 116
18521.48 92
18522.77 126
18524.06 119
18525.35 109
18526.63 97
18527.92 109
18529.21 121
18530.49 88
18531.78 107
18533.07 113
18534.36 86
18535.64 107
18536.93 113
18538.22 100
18539.50 98
18540.79 84
18542.08 112
18543.37 107
18544.66 90
18545.94 106
18547.23 108
18548.52 121
18549.81 106
18551.09 121
18552.38 127
18553.67 90
18554.96 83
18556.25 110
18557.53 96
18558.82 123
18560.11 113
18561.40 104
18562.69 117
18563.98 107
18565.26 112
18566.55 106
18567.84 114
18569.13 125
18570.42 95
18571.71 101
18572.99 106
18574.28 119
18575.57 116
18576.86 111
18578.15 108
18579.44 112
18580.73 126
18582.02 98
18583.31 112
18584.59 103
18585.88 107
18587.17 104
18588.46 94
18589.75 113
18591.04 120
18592.33 94
18593.62 100
18594.91 109
18596.20 101
18597.49 126
18598.78 114
18600.07 132
18601.36 108
18602.65 99
18603.94 126
18605.23 117
18606.52 87
18607.81 109
18609.09 109
18610.38 114
18611.67 106
18612.96 108
18614.25 107
18615.55 100
18616.84 99
18618.13 99
18619.42 116
18620.71 114
18622.00 110
18623.29 98
18624.58 125
18625.87 101
18627.16 109
18628.45 99
18629.74 133
18631.03 121
18632.32 113
18633.61 110
18634.90 110
18636.19 131
18637.48 124
18638.77 127
18640.07 135
18641.36 118
18642.65 127
18643.94 116
18645.23 114
18646.52 106
18647.81 103
18649.10 120
18650.40 109
18651.69 118
18652.98 107
18654.27 92
18655.56 115
18656.85 114
18658.14 126
18659.44 119
18660.73 132
18662.02 100
18663.31 109
18664.60 110
18665.89 136
18667.19 108
18668.48 100
18669.77 106
18671.06 121
18672.35 111
18673.65 107
18674.94 111
18676.23 115
18677.52 106
18678.82 97
18680.11 124
18681.40 103
18682.69 108
18683.99 109
18685.28 118
18686.57 118
18687.86 111
18689.16 99
18690.45 92
18691.74 110
18693.03 105
18694.33 121
18695.62 112
18696.91 114
18698.21 143
18699.50 111
18700.79 109
18702.09 101
18703.38 90
18704.67 112
18705.97 83
18707.26 103
18708.55 106
18709.85 120
18711.14 102
18712.43 94
18713.73 96
18715.02 120
18716.31 101
18717.61 98
18718.90 105
18720.19 93
18721.49 101
18722.78 109
18724.08 91
18725.37 101
18726.66 133
18727.96 104
18729.25 120
18730.55 117
18731.84 95
18733.13 97
18734.43 134
18735.72 108
18737.02 75
18738.31 101
18739.61 103
18740.90 99
18742.19 95
18743.49 92
18744.78 82
18746.08 89
18747.37 88
18748.67 108
18749.96 82
18751.26 92
18752.55 93
18753.85 103
18755.14 92
18756.44 69
18757.73 82
18759.03 100
18760.32 124
18761.62 104
18762.91 91
18764.21 97
18765.50 105
18766.80 104
18768.09 97
18769.39 97
18770.69 133
18771.98 116
18773.28 103
18774.57 102
18775.87 105
18777.16 109
18778.46 83
18779.76 108
18781.05 91
18782.35 111
18783.64 101
18784.94 121
18786.24 106
18787.53 98
18788.83 94
18790.12 90
18791.42 110
18792.72 105
18794.01 97
18795.31 107
18796.61 106
18797.90 123
18799.20 112
18800.49 108
18801.79 108
18803.09 114
18804.38 103
18805.68 97
18806.98 112
18808.28 102
18809.57 117
18810.87 90
18812.17 98
18813.46 103
18814.76 105
18816.06 112
18817.35 94
18818.65 112
18819.95 110
18821.25 133
18822.54 129
18823.84 114
18825.14 98
18826.44 113
18827.73 94
18829.03 116
18830.33 105
18831.63 114
18832.92 119
18834.22 104
18835.52 99
18836.82 98
18838.11 97
18839.41 119
18840.71 104
18842.01 81
18843.31 101
18844.60 97
18845.90 122
18847.20 115
18848.50 101
18849.80 122
18851.10 115
18852.39 103
18853.69 116
18854.99 96
18856.29 92
18857.59 119
18858.89 127
18860.18 106
18861.48 99
18862.78 88
18864.08 84
18865.38 98
18866.68 102
18867.98 122
18869.28 124
18870.58 108
18871.87 113
18873.17 119
18874.47 110
18875.77 97
18877.07 104
18878.37 114
18879.67 100
18880.97 99
18882.27 97
18883.57 114
18884.87 103
18886.17 113
18887.47 93
18888.77 95
18890.07 99
18891.36 87
18892.66 125
18893.96 100
18895.26 102
18896.56 88
18897.86 104
18899.16 86
18900.46 99
18901.76 98
18903.06 109
18904.36 99
18905.66 88
18906.96 117
18908.27 103
18909.57 105
18910.87 103
18912.17 118
18913.47 103
18914.77 100
18916.07 90
18917.37 101
18918.67 102
18919.97 86
18921.27 98
18922.57 109
18923.87 107
18925.17 116
18926.47 110
18927.77 108
18929.08 127
18930.38 114
18931.68 107
18932.98 89
18934.28 113
18935.58 98
18936.88 81
18938.18 89
18939.49 119
18940.79 113
18942.09 129
18943.39 108
18944.69 89
18945.99 84
18947.29 99
18948.60 99
18949.90 105
18951.20 90
18952.50 95
18953.80 104
18955.11 94
18956.41 94
18957.71 110
18959.01 125
18960.31 98
18961.62 111
18962.92 103
18964.22 106
18965.52 132
18966.82 120
18968.13 100
18969.43 112
18970.73 102
18972.03 93
18973.34 102
18974.64 89
18975.94 94
18977.24 109
18978.55 111
18979.85 113
18981.15 122
18982.46 100
18983.76 109
18985.06 113
18986.36 113
18987.67 100
18988.97 96
18990.27 126
18991.58 96
18992.88 108
18994.18 106
18995.49 118
18996.79 94
18998.09 98
18999.40 116
19000.70 99
19002.00 98
19003.31 89
19004.61 94
19005.91 96
19007.22 108
19008.52 100
19009.83 120
19011.13 102
19012.43 82
19013.74 108
19015.04 104
19016.34 91
19017.65 89
19018.95 78
19020.26 99
19021.56 90
19022.87 93
19024.17 80
19025.47 100
19026.78 96
19028.08 105
19029.39 106
19030.69 82
19032.00 100
19033.30 120
19034.61 100
19035.91 88
19037.22 105
19038.52 86
19039.82 111
19041.13 103
19042.43 86
19043.74 98
19045.04 104
19046.35 95
19047.65 95
19048.96 86
19050.26 100
19051.57 106
19052.88 96
19054.18 97
19055.49 92
19056.79 93
19058.10 88
19059.40 101
19060.71 85
19062.01 78
19063.32 97
19064.62 97
19065.93 100
19067.24 91
19068.54 98
19069.85 121
19071.15 103
19072.46 105
19073.77 126
19075.07 97
19076.38 101
19077.68 102
19078.99 91
19080.30 99
19081.60 91
19082.91 111
19084.22 95
19085.52 83
19086.83 102
19088.13 94
19089.44 103
19090.75 108
19092.05 85
19093.36 96
19094.67 96
19095.97 89
19097.28 81
19098.59 97
19099.90 102
19101.20 98
19102.51 108
19103.82 96
19105.12 104
19106.43 111
19107.74 117
19109.04 108
19110.35 86
19111.66 97
19112.97 87
19114.27 89
19115.58 83
19116.89 96
19118.20 87
19119.50 87
19120.81 99
19122.12 86
19123.43 88
19124.73 110
19126.04 97
19127.35 93
19128.66 88
19129.97 88
19131.27 76
19132.58 132
19133.89 99
19135.20 95
19136.51 82
19137.81 98
19139.12 99
19140.43 106
19141.74 121
19143.05 111
19144.36 106
19145.66 91
19146.97 98
19148.28 103
19149.59 121
19150.90 102
19152.21 105
19153.52 87
19154.83 95
19156.13 104
19157.44 100
19158.75 123
19160.06 122
19161.37 86
19162.68 92
19163.99 95
19165.30 99
19166.61 116
19167.92 113
19169.22 81
19170.53 92
19171.84 106
19173.15 113
19174.46 102
19175.77 83
19177.08 98
19178.39 107
19179.70 95
19181.01 97
19182.32 85
19183.63 104
19184.94 88
19186.25 97
19187.56 108
19188.87 101
19190.18 83
19191.49 99
19192.80 82
19194.11 96
19195.42 82
19196.73 92
19198.04 102
19199.35 81
19200.66 91
19201.97 106
19203.28 104
19204.59 97
19205.90 85
19207.21 93
19208.52 95
19209.83 92
19211.14 101
19212.46 96
19213.77 107
19215.08 94
19216.39 89
19217.70 93
19219.01 88
19220.32 103
19221.63 94
19222.94 86
19224.25 93
19225.57 103
19226.88 115
19228.19 97
19229.50 107
19230.81 94
19232.12 86
19233.43 76
19234.75 95
19236.06 117
19237.37 88
19238.68 103
19239.99 76
19241.30 97
19242.62 103
19243.93 97
19245.24 92
19246.55 84
19247.86 89
19249.18 99
19250.49 109
19251.80 86
19253.11 94
19254.42 101
19255.74 83
19257.05 83
19258.36 119
19259.67 115
19260.99 117
19262.30 103
19263.61 108
19264.92 112
19266.24 105
19267.55 84
19268.86 99
19270.17 84
19271.49 86
19272.80 97
19274.11 109
19275.42 92
19276.74 107
19278.05 105
19279.36 111
19280.68 107
19281.99 108
19283.30 109
19284.62 105
19285.93 97
19287.24 106
19288.56 90
19289.87 112
19291.18 99
19292.50 89
19293.81 82
19295.12 96
19296.44 93
19297.75 102
19299.06 121
19300.38 88
19301.69 114
19303.01 120
19304.32 96
19305.63 108
19306.95 89
19308.26 93
19309.58 105
19310.89 93
19312.20 104
19313.52 96
19314.83 103
19316.15 99
19317.46 105
19318.78 103
19320.09 105
19321.41 92
19322.72 127
19324.03 110
19325.35 113
19326.66 101
19327.98 101
19329.29 107
19330.61 92
19331.92 75
19333.24 85
19334.55 116
19335.87 90
19337.18 91
19338.50 112
19339.81 93
19341.13 105
19342.44 94
19343.76 112
19345.07 77
19346.39 87
19347.70 116
19349.02 111
19350.34 75
19351.65 91
19352.97 104
19354.28 95
19355.60 109
19356.91 101
19358.23 89
19359.54 80
19360.86 101
19362.18 94
19363.49 88
19364.81 116
19366.12 75
19367.44 103
19368.76 115
19370.07 85
19371.39 87
19372.71 98
19374.02 103
19375.34 93
19376.65 109
19377.97 88
19379.29 100
19380.60 99
19381.92 95
19383.24 96
19384.55 92
19385.87 87
19387.19 85
19388.50 94
19389.82 89
19391.14 110
19392.45 94
19393.77 90
19395.09 78
19396.41 87
19397.72 109
19399.04 68
19400.36 88
19401.67 106
19402.99 109
19404.31 102
19405.63 92
19406.94 108
19408.26 108
19409.58 95
19410.90 105
19412.21 90
19413.53 92
19414.85 88
19416.17 92
19417.48 88
19418.80 94
19420.12 120
19421.44 92
19422.76 87
19424.07 91
19425.39 78
19426.71 88
19428.03 129
19429.35 106
19430.66 92
19431.98 84
19433.30 119
19434.62 105
19435.94 94
19437.26 94
19438.57 92
19439.89 84
19441.21 96
19442.53 80
19443.85 87
19445.17 95
19446.49 102
19447.81 83
19449.12 80
19450.44 93
19451.76 90
19453.08 95
19454.40 95
19455.72 83
19457.04 96
19458.36 94
19459.68 71
19461.00 95
19462.32 97
19463.63 108
19464.95 119
19466.27 109
19467.59 112
19468.91 90
19470.23 101
19471.55 94
19472.87 99
19474.19 92
19475.51 92
19476.83 95
19478.15 89
19479.47 72
19480.79 103
19482.11 109
19483.43 118
19484.75 83
19486.07 84
19487.39 106
19488.71 89
19490.03 95
19491.35 88
19492.67 94
19493.99 97
19495.31 108
19496.63 99
19497.95 88
19499.27 88
19500.59 88
19501.91 89
19503.24 97
19504.56 102
19505.88 83
19507.20 94
19508.52 87
19509.84 106
19511.16 99
19512.48 91
19513.80 86
19515.12 96
19516.44 80
19517.77 97
19519.09 96
19520.41 101
19521.73 90
19523.05 96
19524.37 100
19525.69 92
19527.02 82
19528.34 90
19529.66 92
19530.98 95
19532.30 108
19533.62 91
19534.95 118
19536.27 98
19537.59 103
19538.91 111
19540.23 98
19541.56 82
19542.88 96
19544.20 94
19545.52 99
19546.84 84
19548.17 80
19549.49 108
19550.81 102
19552.13 104
19553.46 92
19554.78 97
19556.10 77
19557.42 110
19558.75 118
19560.07 98
19561.39 98
19562.71 111
19564.04 92
19565.36 88
19566.68 108
19568.00 106
19569.33 88
19570.65 105
19571.97 101
19573.30 98
19574.62 96
19575.94 93
19577.27 96
19578.59 94
19579.91 90
19581.24 81
19582.56 102
19583.88 95
19585.21 87
19586.53 88
19587.85 98
19589.18 92
19590.50 76
19591.82 83
19593.15 91
19594.47 105
19595.80 91
19597.12 81
19598.44 100
19599.77 92
19601.09 104
19602.42 107
19603.74 64
19605.06 99
19606.39 98
19607.71 105
19609.04 95
19610.36 104
19611.69 105
19613.01 115
19614.33 94
19615.66 77
19616.98 91
19618.31 100
19619.63 83
19620.96 94
19622.28 87
19623.61 81
19624.93 102
19626.26 84
19627.58 101
19628.91 93
19630.23 88
19631.56 98
19632.88 93
19634.21 86
19635.53 85
19636.86 83
19638.18 83
19639.51 127
19640.83 122
19642.16 98
19643.48 96
19644.81 90
19646.14 105
19647.46 79
19648.79 76
19650.11 85
19651.44 84
19652.76 80
19654.09 111
19655.42 90
19656.74 98
19658.07 90
19659.39 97
19660.72 109
19662.05 111
19663.37 86
19664.70 92
19666.02 96
19667.35 91
19668.68 84
19670.00 85
19671.33 93
19672.66 111
19673.98 96
19675.31 78
19676.64 83
19677.96 85
19679.29 109
19680.62 73
19681.94 94
19683.27 85
19684.60 89
19685.92 105
19687.25 91
19688.58 92
19689.90 100
19691.23 91
19692.56 100
19693.88 97
19695.21 97
19696.54 80
19697.87 88
19699.19 76
19700.52 87
19701.85 92
19703.18 90
19704.50 95
19705.83 77
19707.16 105
19708.49 87
19709.81 75
19711.14 94
19712.47 92
19713.80 86
19715.13 94
19716.45 95
19717.78 81
19719.11 95
19720.44 102
19721.77 95
19723.09 81
19724.42 92
19725.75 75
19727.08 91
19728.41 70
19729.74 83
19731.06 81
19732.39 112
19733.72 83
19735.05 104
19736.38 98
19737.71 96
19739.04 81
19740.36 92
19741.69 88
19743.02 86
19744.35 97
19745.68 76
19747.01 72
19748.34 71
19749.67 96
19751.00 74
19752.32 80
19753.65 92
19754.98 93
19756.31 75
19757.64 81
19758.97 98
19760.30 93
19761.63 101
19762.96 93
19764.29 93
19765.62 92
19766.95 88
19768.28 91
19769.61 91
19770.94 106
19772.27 102
19773.60 93
19774.93 97
19776.26 76
19777.59 80
19778.92 98
19780.25 98
19781.58 98
19782.91 90
19784.24 112
19785.57 90
19786.90 94
19788.23 96
19789.56 92
19790.89 86
19792.22 90
19793.55 89
19794.88 97
19796.21 76
19797.54 102
19798.87 90
19800.20 99
19801.53 87
19802.87 80
19804.20 108
19805.53 90
19806.86 76
19808.19 83
19809.52 110
19810.85 84
19812.18 79
19813.51 91
19814.85 95
19816.18 89
19817.51 82
19818.84 96
19820.17 69
19821.50 103
19822.83 87
19824.17 84
19825.50 80
19826.83 86
19828.16 98
19829.49 77
19830.82 79
19832.16 81
19833.49 78
19834.82 102
19836.15 78
19837.48 73
19838.82 96
19840.15 92
19841.48 85
19842.81 100
19844.14 107
19845.48 93
19846.81 97
19848.14 76
19849.47 85
19850.81 109
19852.14 103
19853.47 114
19854.80 99
19856.14 68
19857.47 88
19858.80 88
19860.14 98
19861.47 72
19862.80 73
19864.13 86
19865.47 94
19866.80 83
19868.13 84
19869.47 93
19870.80 83
19872.13 99
19873.47 97
19874.80 81
19876.13 91
19877.47 96
19878.80 72
19880.13 77
19881.47 81
19882.80 84
19884.13 94
19885.47 99
19886.80 90
19888.13 88
19889.47 97
19890.80 85
19892.14 86
19893.47 84
19894.80 114
19896.14 95
19897.47 89
19898.81 77
19900.14 73
19901.47 77
19902.81 77
19904.14 104
19905.48 89
19906.81 87
19908.15 85
19909.48 110
19910.81 86
19912.15 93
19913.48 92
19914.82 103
19916.15 112
19917.49 74
19918.82 81
19920.16 98
19921.49 112
19922.83 102
19924.16 94
19925.50 77
19926.83 103
19928.17 121
19929.50 86
19930.84 88
19932.17 100
19933.51 82
19934.84 82
19936.18 76
19937.51 72
19938.85 83
19940.18 95
19941.52 84
19942.86 92
19944.19 71
19945.53 81
19946.86 86
19948.20 85
19949.53 91
19950.87 90
19952.21 95
19953.54 92
19954.88 79
19956.21 82
19957.55 79
19958.89 72
19960.22 85
19961.56 74
19962.90 85
19964.23 89
19965.57 81
19966.90 81
19968.24 79
19969.58 95
19970.91 90
19972.25 93
19973.59 66
19974.92 87
19976.26 76
19977.60 83
19978.93 78
19980.27 80
19981.61 81
19982.94 80
19984.28 82
19985.62 75
19986.96 75
19988.29 101
19989.63 78
19990.97 92
19992.30 109
19993.64 87
19994.98 97
19996.32 85
19997.65 99
19998.99 69
20000.33 94
20001.67 80
20003.00 87
20004.34 99
20005.68 95
20007.02 108
20008.35 115
20009.69 91
20011.03 64
20012.37 93
20013.71 102
20015.04 87
20016.38 93
20017.72 85
20019.06 89
20020.40 120
20021.73 87
20023.07 68
20024.41 73
20025.75 96
20027.09 118
20028.43 97
20029.77 69
20031.10 81
20032.44 94
20033.78 92
20035.12 81
20036.46 101
20037.80 78
20039.14 100
20040.47 93
20041.81 76
20043.15 72
20044.49 86
20045.83 120
20047.17 85
20048.51 83
20049.85 103
20051.19 114
20052.53 91
20053.87 78
20055.21 73
20056.54 88
20057.88 82
20059.22 77
20060.56 71
20061.90 79
20063.24 113
20064.58 102
20065.92 85
20067.26 88
20068.60 100
20069.94 85
20071.28 104
20072.62 90
20073.96 87
20075.30 89
20076.64 107
20077.98 91
20079.32 80
20080.66 98
20082.00 106
20083.34 101
20084.68 93
20086.02 100
20087.36 81
20088.70 101
20090.04 94
20091.38 95
20092.73 82
20094.07 79
20095.41 102
20096.75 90
20098.09 68
20099.43 75
20100.77 72
20102.11 90
20103.45 79
20104.79 62
20106.13 100
20107.48 106
20108.82 95
20110.16 105
20111.50 88
20112.84 94
20114.18 86
20115.52 94
20116.86 90
20118.21 87
20119.55 77
20120.89 104
20122.23 106
20123.57 96
20124.91 84
20126.26 99
20127.60 104
20128.94 88
20130.28 76
20131.62 84
20132.96 85
20134.31 85
20135.65 102
