# Supplementary material for: MALDI-TOF MS typing enables the classification of brewing yeasts of the genus Saccharomyces to major beer styles
Source: PLoS One. 2017 Aug 9;12(8):e0181694. doi: 10.1371/journal.pone.0181694 (PMC5549903; doi:10.1371/journal.pone.0181694)
Supplement: S14 File — The directory includes 90 raw files and was zipped to “.zip”; the folder has three strains with 30 spectra per strain; S1 Text explains the raw files with an example and Table 1 represents the yeast strains used within the experiment. (ZIP) [file pone.0181694.s017.zip › 40-42/30636-508-OG-Ale-Ale-YPG-18h-E-E_2015-10-12__0_E7_1.dat]

2000.04 2740
2000.46 2509
2000.88 2843
2001.30 2811
2001.72 2834
2002.14 2806
2002.57 2641
2002.99 2561
2003.41 2453
2003.83 2510
2004.25 2431
2004.67 2443
2005.10 2517
2005.52 2384
2005.94 2392
2006.36 2546
2006.78 2481
2007.21 2484
2007.63 2374
2008.05 2539
2008.47 2673
2008.89 2555
2009.32 2562
2009.74 2656
2010.16 2689
2010.58 2559
2011.01 2577
2011.43 2633
2011.85 2607
2012.27 2577
2012.70 2462
2013.12 2305
2013.54 2353
2013.96 2414
2014.39 2475
2014.81 2415
2015.23 2296
2015.66 2438
2016.08 2347
2016.50 2161
2016.93 2124
2017.35 2168
2017.77 2191
2018.19 2187
2018.62 2190
2019.04 2331
2019.46 2336
2019.89 2388
2020.31 2529
2020.73 2561
2021.16 2500
2021.58 2332
2022.01 2365
2022.43 2478
2022.85 2533
2023.28 2676
2023.70 2401
2024.12 2425
2024.55 2313
2024.97 2222
2025.40 2421
2025.82 2322
2026.24 2493
2026.67 2304
2027.09 2335
2027.52 2367
2027.94 2300
2028.37 2283
2028.79 2330
2029.21 2241
2029.64 2623
2030.06 2419
2030.49 2325
2030.91 2444
2031.34 2269
2031.76 2231
2032.19 2293
2032.61 2326
2033.04 2387
2033.46 2445
2033.88 2516
2034.31 2652
2034.73 2662
2035.16 2501
2035.58 2517
2036.01 2431
2036.43 2416
2036.86 2454
2037.29 2387
2037.71 2491
2038.14 2613
2038.56 2588
2038.99 2481
2039.41 2508
2039.84 2591
2040.26 2502
2040.69 2545
2041.11 2411
2041.54 2526
2041.97 2471
2042.39 2518
2042.82 2557
2043.24 2392
2043.67 2227
2044.09 2441
2044.52 2525
2044.95 2298
2045.37 2205
2045.80 2467
2046.22 2642
2046.65 2601
2047.08 2607
2047.50 2480
2047.93 2294
2048.36 2488
2048.78 2606
2049.21 2562
2049.64 2520
2050.06 2386
2050.49 2464
2050.92 2393
2051.34 2366
2051.77 2579
2052.20 2356
2052.62 2261
2053.05 2357
2053.48 2530
2053.90 2408
2054.33 2412
2054.76 2393
2055.18 2237
2055.61 2331
2056.04 2468
2056.47 2442
2056.89 2244
2057.32 2193
2057.75 2320
2058.17 2229
2058.60 2406
2059.03 2201
2059.46 2353
2059.88 2379
2060.31 2501
2060.74 2550
2061.17 2420
2061.60 2552
2062.02 2548
2062.45 2579
2062.88 2562
2063.31 2577
2063.74 2617
2064.16 2846
2064.59 2670
2065.02 2721
2065.45 2753
2065.88 2939
2066.30 2830
2066.73 2894
2067.16 3073
2067.59 3287
2068.02 2860
2068.45 3019
2068.87 2864
2069.30 2642
2069.73 2568
2070.16 2738
2070.59 2504
2071.02 2434
2071.45 2430
2071.87 2396
2072.30 2328
2072.73 2321
2073.16 2259
2073.59 2445
2074.02 2579
2074.45 2597
2074.88 2446
2075.31 2432
2075.74 2408
2076.17 2545
2076.59 2410
2077.02 2665
2077.45 2491
2077.88 2570
2078.31 2433
2078.74 2498
2079.17 2588
2079.60 2481
2080.03 2462
2080.46 2497
2080.89 2481
2081.32 2526
2081.75 2638
2082.18 2590
2082.61 2398
2083.04 2490
2083.47 2652
2083.90 2652
2084.33 2518
2084.76 2361
2085.19 2506
2085.62 2373
2086.05 2341
2086.48 2440
2086.91 2594
2087.34 2459
2087.77 2445
2088.20 2520
2088.63 2463
2089.06 2550
2089.49 2491
2089.93 2583
2090.36 2611
2090.79 2495
2091.22 2429
2091.65 2478
2092.08 2541
2092.51 2662
2092.94 2680
2093.37 2501
2093.80 2516
2094.23 2427
2094.67 2508
2095.10 2402
2095.53 2352
2095.96 2539
2096.39 2688
2096.82 2505
2097.25 2509
2097.68 2481
2098.12 2558
2098.55 2430
2098.98 2488
2099.41 2351
2099.84 2309
2100.27 2342
2100.71 2361
2101.14 2325
2101.57 2200
2102.00 2210
2102.43 2443
2102.87 2383
2103.30 2202
2103.73 2307
2104.16 2259
2104.59 2508
2105.03 2491
2105.46 2384
2105.89 2512
2106.32 2533
2106.76 2617
2107.19 2543
2107.62 2438
2108.05 2535
2108.49 2592
2108.92 2504
2109.35 2346
2109.78 2342
2110.22 2383
2110.65 2567
2111.08 2349
2111.52 2343
2111.95 2645
2112.38 2493
2112.81 2391
2113.25 2340
2113.68 2450
2114.11 2308
2114.55 2366
2114.98 2363
2115.41 2472
2115.85 2577
2116.28 2474
2116.71 2238
2117.15 2253
2117.58 2382
2118.01 2284
2118.45 2381
2118.88 2310
2119.32 2260
2119.75 2361
2120.18 2265
2120.62 2376
2121.05 2468
2121.48 2429
2121.92 2343
2122.35 2455
2122.79 2579
2123.22 2606
2123.65 2543
2124.09 2456
2124.52 2354
2124.96 2484
2125.39 2398
2125.83 2305
2126.26 2361
2126.70 2403
2127.13 2495
2127.56 2410
2128.00 2374
2128.43 2434
2128.87 2521
2129.30 2528
2129.74 2373
2130.17 2425
2130.61 2330
2131.04 2204
2131.48 2345
2131.91 2323
2132.35 2449
2132.78 2552
2133.22 2331
2133.65 2421
2134.09 2538
2134.52 2489
2134.96 2595
2135.39 2539
2135.83 2428
2136.26 2507
2136.70 2797
2137.14 2929
2137.57 2766
2138.01 2771
2138.44 2938
2138.88 2750
2139.31 2640
2139.75 2620
2140.19 2658
2140.62 2548
2141.06 2519
2141.49 2692
2141.93 2610
2142.37 2424
2142.80 2583
2143.24 2444
2143.67 2367
2144.11 2438
2144.55 2437
2144.98 2488
2145.42 2295
2145.86 2404
2146.29 2344
2146.73 2241
2147.16 2348
2147.60 2502
2148.04 2584
2148.47 2652
2148.91 2436
2149.35 2528
2149.79 2571
2150.22 2601
2150.66 2521
2151.10 2665
2151.53 2626
2151.97 2714
2152.41 2970
2152.84 2619
2153.28 2687
2153.72 2620
2154.16 2491
2154.59 2624
2155.03 2496
2155.47 2615
2155.91 2562
2156.34 2571
2156.78 2500
2157.22 2523
2157.66 2524
2158.09 2450
2158.53 2464
2158.97 2682
2159.41 2422
2159.84 2437
2160.28 2408
2160.72 2349
2161.16 2480
2161.60 2458
2162.03 2569
2162.47 2582
2162.91 2658
2163.35 2567
2163.79 2680
2164.22 2513
2164.66 2463
2165.10 2589
2165.54 2606
2165.98 2452
2166.42 2576
2166.86 2496
2167.29 2582
2167.73 2591
2168.17 2631
2168.61 2456
2169.05 2487
2169.49 2517
2169.93 2440
2170.37 2436
2170.80 2397
2171.24 2476
2171.68 2534
2172.12 2815
2172.56 2718
2173.00 2678
2173.44 2565
2173.88 2819
2174.32 2824
2174.76 2611
2175.20 2789
2175.64 2718
2176.08 2977
2176.51 2898
2176.95 2823
2177.39 3040
2177.83 3263
2178.27 2917
2178.71 2880
2179.15 2661
2179.59 2752
2180.03 2811
2180.47 2603
2180.91 2456
2181.35 2552
2181.79 2690
2182.23 2664
2182.67 2251
2183.11 2377
2183.55 2530
2183.99 2370
2184.43 2573
2184.87 2437
2185.31 2494
2185.76 2388
2186.20 2470
2186.64 2507
2187.08 2563
2187.52 2504
2187.96 2507
2188.40 2508
2188.84 2425
2189.28 2494
2189.72 2559
2190.16 2749
2190.60 2638
2191.04 2595
2191.49 2637
2191.93 2604
2192.37 2631
2192.81 2541
2193.25 2707
2193.69 2684
2194.13 2737
2194.57 2724
2195.02 2823
2195.46 2809
2195.90 2569
2196.34 2498
2196.78 2731
2197.22 2852
2197.66 2652
2198.11 2482
2198.55 2479
2198.99 2625
2199.43 2781
2199.87 2544
2200.32 2252
2200.76 2355
2201.20 2620
2201.64 2280
2202.08 2269
2202.53 2342
2202.97 2450
2203.41 2430
2203.85 2679
2204.29 2652
2204.74 2484
2205.18 2571
2205.62 2441
2206.06 2388
2206.51 2545
2206.95 2595
2207.39 2531
2207.83 2628
2208.28 2476
2208.72 2487
2209.16 2540
2209.61 2532
2210.05 2471
2210.49 2494
2210.93 2486
2211.38 2635
2211.82 2755
2212.26 2676
2212.71 2750
2213.15 2929
2213.59 2628
2214.04 2499
2214.48 2615
2214.92 2537
2215.37 2461
2215.81 2320
2216.25 2498
2216.70 2726
2217.14 2521
2217.59 2649
2218.03 2680
2218.47 2475
2218.92 2290
2219.36 2270
2219.80 2388
2220.25 2626
2220.69 2475
2221.14 2430
2221.58 2336
2222.02 2619
2222.47 2416
2222.91 2446
2223.36 2378
2223.80 2363
2224.25 2439
2224.69 2234
2225.13 2381
2225.58 2324
2226.02 2552
2226.47 2508
2226.91 2414
2227.36 2379
2227.80 2687
2228.25 2575
2228.69 2498
2229.14 2367
2229.58 2503
2230.03 2586
2230.47 2401
2230.92 2453
2231.36 2507
2231.81 2657
2232.25 2792
2232.70 2767
2233.14 2796
2233.59 2666
2234.03 2719
2234.48 2807
2234.92 2801
2235.37 2708
2235.81 2873
2236.26 2827
2236.70 2668
2237.15 2550
2237.60 2423
2238.04 2480
2238.49 2504
2238.93 2529
2239.38 2567
2239.83 2702
2240.27 2468
2240.72 2413
2241.16 2423
2241.61 2525
2242.06 2377
2242.50 2328
2242.95 2440
2243.39 2439
2243.84 2370
2244.29 2200
2244.73 2433
2245.18 2311
2245.63 2459
2246.07 2264
2246.52 2260
2246.97 2301
2247.41 2309
2247.86 2322
2248.31 2491
2248.75 2262
2249.20 2233
2249.65 2291
2250.09 2372
2250.54 2277
2250.99 2234
2251.43 2319
2251.88 2480
2252.33 2467
2252.78 2319
2253.22 2234
2253.67 2450
2254.12 2367
2254.56 2462
2255.01 2424
2255.46 2436
2255.91 2245
2256.35 2360
2256.80 2200
2257.25 2356
2257.70 2311
2258.14 2427
2258.59 2271
2259.04 2197
2259.49 2096
2259.94 2373
2260.38 2356
2260.83 2355
2261.28 2465
2261.73 2408
2262.18 2343
2262.62 2560
2263.07 2656
2263.52 2622
2263.97 2630
2264.42 2770
2264.87 2540
2265.31 2537
2265.76 2619
2266.21 2385
2266.66 2262
2267.11 2337
2267.56 2555
2268.01 2475
2268.45 2356
2268.90 2459
2269.35 2733
2269.80 2585
2270.25 2409
2270.70 2641
2271.15 2808
2271.60 2666
2272.05 2660
2272.49 2641
2272.94 2352
2273.39 2438
2273.84 2353
2274.29 2336
2274.74 2345
2275.19 2498
2275.64 2430
2276.09 2228
2276.54 2442
2276.99 2486
2277.44 2424
2277.89 2383
2278.34 2480
2278.79 2526
2279.24 2151
2279.69 2380
2280.14 2324
2280.59 2320
2281.04 2606
2281.49 2381
2281.94 2344
2282.39 2329
2282.84 2450
2283.29 2426
2283.74 2393
2284.19 2273
2284.64 2430
2285.09 2444
2285.54 2433
2285.99 2479
2286.44 2418
2286.89 2335
2287.34 2339
2287.79 2380
2288.24 2343
2288.69 2628
2289.14 2677
2289.59 2698
2290.05 3051
2290.50 3081
2290.95 3358
2291.40 3362
2291.85 3540
2292.30 3619
2292.75 3641
2293.20 3627
2293.65 3665
2294.11 3801
2294.56 3571
2295.01 3349
2295.46 3252
2295.91 3213
2296.36 3082
2296.81 2826
2297.27 2751
2297.72 2772
2298.17 2784
2298.62 2872
2299.07 2599
2299.52 2725
2299.98 2614
2300.43 2496
2300.88 2423
2301.33 2579
2301.78 2470
2302.24 2517
2302.69 2537
2303.14 2201
2303.59 2336
2304.04 2333
2304.50 2257
2304.95 2182
2305.40 2158
2305.85 2320
2306.31 2422
2306.76 2521
2307.21 2446
2307.66 2397
2308.12 2414
2308.57 2550
2309.02 2451
2309.48 2404
2309.93 2597
2310.38 2858
2310.83 2923
2311.29 2863
2311.74 2801
2312.19 2802
2312.65 2860
2313.10 2799
2313.55 2749
2314.01 2744
2314.46 2628
2314.91 2571
2315.37 2529
2315.82 2317
2316.27 2241
2316.73 2205
2317.18 2206
2317.63 2320
2318.09 2460
2318.54 2562
2318.99 2733
2319.45 2707
2319.90 2509
2320.36 2693
2320.81 2698
2321.26 2709
2321.72 2636
2322.17 2486
2322.63 2443
2323.08 2575
2323.53 2609
2323.99 2439
2324.44 2492
2324.90 2674
2325.35 2421
2325.80 2387
2326.26 2499
2326.71 2622
2327.17 2559
2327.62 2617
2328.08 2729
2328.53 3027
2328.99 2865
2329.44 2812
2329.90 2926
2330.35 2888
2330.81 2965
2331.26 2892
2331.72 2939
2332.17 2782
2332.63 2898
2333.08 2803
2333.54 2692
2333.99 2902
2334.45 2768
2334.90 2693
2335.36 2563
2335.81 2549
2336.27 2463
2336.72 2636
2337.18 2475
2337.63 2325
2338.09 2418
2338.55 2488
2339.00 2512
2339.46 2545
2339.91 2493
2340.37 2778
2340.82 2806
2341.28 2524
2341.74 2440
2342.19 2587
2342.65 2347
2343.10 2289
2343.56 2523
2344.02 2413
2344.47 2422
2344.93 2448
2345.39 2422
2345.84 2386
2346.30 2444
2346.75 2464
2347.21 2464
2347.67 2615
2348.12 2599
2348.58 2502
2349.04 2681
2349.49 2562
2349.95 2639
2350.41 2610
2350.86 2705
2351.32 2436
2351.78 2420
2352.23 2640
2352.69 2619
2353.15 2427
2353.61 2369
2354.06 2643
2354.52 2409
2354.98 2302
2355.43 2619
2355.89 2560
2356.35 2498
2356.81 2503
2357.26 2575
2357.72 2607
2358.18 2560
2358.64 2471
2359.09 2366
2359.55 2258
2360.01 2467
2360.47 2539
2360.93 2585
2361.38 2565
2361.84 2556
2362.30 2591
2362.76 2373
2363.22 2439
2363.67 2668
2364.13 2703
2364.59 2743
2365.05 2552
2365.51 2602
2365.96 2638
2366.42 2602
2366.88 2683
2367.34 2678
2367.80 2497
2368.26 2752
2368.72 2584
2369.17 2606
2369.63 2527
2370.09 2578
2370.55 2618
2371.01 2555
2371.47 2584
2371.93 2516
2372.39 2360
2372.84 2399
2373.30 2534
2373.76 2640
2374.22 2915
2374.68 2828
2375.14 2657
2375.60 2867
2376.06 3183
2376.52 2994
2376.98 2923
2377.44 2935
2377.90 2799
2378.36 2862
2378.81 2990
2379.27 2935
2379.73 2686
2380.19 2801
2380.65 2744
2381.11 2833
2381.57 2718
2382.03 2605
2382.49 2482
2382.95 2544
2383.41 2626
2383.87 2709
2384.33 2640
2384.79 2667
2385.25 2542
2385.71 2462
2386.17 2479
2386.63 2366
2387.09 2453
2387.55 2659
2388.01 2654
2388.48 2667
2388.94 2514
2389.40 2595
2389.86 2670
2390.32 2854
2390.78 2577
2391.24 2580
2391.70 2544
2392.16 2531
2392.62 2678
2393.08 2606
2393.54 2720
2394.00 2405
2394.47 2546
2394.93 2425
2395.39 2513
2395.85 2534
2396.31 2485
2396.77 2574
2397.23 2465
2397.69 2429
2398.16 2303
2398.62 2484
2399.08 2475
2399.54 2206
2400.00 2331
2400.46 2323
2400.92 2301
2401.39 2428
2401.85 2322
2402.31 2367
2402.77 2536
2403.23 2410
2403.70 2390
2404.16 2368
2404.62 2454
2405.08 2506
2405.54 2282
2406.01 2398
2406.47 2644
2406.93 2737
2407.39 2477
2407.86 2647
2408.32 2428
2408.78 2326
2409.24 2457
2409.71 2334
2410.17 2344
2410.63 2211
2411.09 2264
2411.56 2457
2412.02 2250
2412.48 2333
2412.94 2439
2413.41 2508
2413.87 2384
2414.33 2317
2414.80 2449
2415.26 2496
2415.72 2413
2416.19 2549
2416.65 2484
2417.11 2504
2417.57 2641
2418.04 2827
2418.50 2676
2418.96 2629
2419.43 2903
2419.89 2935
2420.36 3097
2420.82 2760
2421.28 2801
2421.75 2843
2422.21 2984
2422.67 2900
2423.14 2730
2423.60 2679
2424.07 2643
2424.53 2629
2424.99 2536
2425.46 2502
2425.92 2587
2426.39 2685
2426.85 2609
2427.31 2609
2427.78 2413
2428.24 2504
2428.71 2491
2429.17 2280
2429.64 2367
2430.10 2613
2430.56 2560
2431.03 2495
2431.49 2306
2431.96 2289
2432.42 2532
2432.89 2559
2433.35 2462
2433.82 2369
2434.28 2440
2434.75 2502
2435.21 2554
2435.68 2747
2436.14 2580
2436.61 2665
2437.07 2720
2437.54 2696
2438.00 2475
2438.47 2398
2438.93 2390
2439.40 2547
2439.86 2645
2440.33 2533
2440.80 2595
2441.26 2874
2441.73 2741
2442.19 2723
2442.66 2759
2443.12 2606
2443.59 2718
2444.06 2578
2444.52 2513
2444.99 2646
2445.45 2587
2445.92 2440
2446.38 2563
2446.85 2423
2447.32 2533
2447.78 2451
2448.25 2254
2448.72 2254
2449.18 2339
2449.65 2259
2450.11 2409
2450.58 2405
2451.05 2312
2451.51 2270
2451.98 2358
2452.45 2469
2452.91 2354
2453.38 2263
2453.85 2300
2454.31 2243
2454.78 2330
2455.25 2235
2455.71 2334
2456.18 2232
2456.65 2206
2457.12 2443
2457.58 2382
2458.05 2346
2458.52 2532
2458.98 2510
2459.45 2368
2459.92 2246
2460.39 2108
2460.85 2339
2461.32 2388
2461.79 2215
2462.26 2279
2462.72 2192
2463.19 2198
2463.66 2382
2464.13 2456
2464.59 2205
2465.06 2256
2465.53 2401
2466.00 2511
2466.47 2439
2466.93 2526
2467.40 2621
2467.87 2564
2468.34 2447
2468.81 2407
2469.27 2529
2469.74 2364
2470.21 2461
2470.68 2473
2471.15 2275
2471.62 2247
2472.09 2256
2472.55 2197
2473.02 2183
2473.49 2282
2473.96 2148
2474.43 1996
2474.90 2173
2475.37 2156
2475.83 2389
2476.30 2424
2476.77 2327
2477.24 2300
2477.71 2194
2478.18 2095
2478.65 2072
2479.12 2243
2479.59 2494
2480.06 2290
2480.53 2377
2480.99 2313
2481.46 2469
2481.93 2470
2482.40 2314
2482.87 2208
2483.34 2148
2483.81 2096
2484.28 2129
2484.75 2164
2485.22 2307
2485.69 2469
2486.16 2419
2486.63 2280
2487.10 2252
2487.57 2235
2488.04 2145
2488.51 2077
2488.98 2197
2489.45 2354
2489.92 2413
2490.39 2242
2490.86 2392
2491.33 2417
2491.80 2479
2492.27 2331
2492.74 2426
2493.21 2609
2493.68 2545
2494.15 2701
2494.62 2691
2495.10 2571
2495.57 2671
2496.04 2518
2496.51 2396
2496.98 2422
2497.45 2339
2497.92 2368
2498.39 2485
2498.86 2555
2499.33 2437
2499.80 2397
2500.28 2285
2500.75 2157
2501.22 2215
2501.69 2102
2502.16 2168
2502.63 2098
2503.10 2130
2503.57 2348
2504.05 2182
2504.52 2124
2504.99 2126
2505.46 2197
2505.93 2316
2506.40 2272
2506.88 2196
2507.35 2337
2507.82 2566
2508.29 2394
2508.76 2195
2509.24 2378
2509.71 2392
2510.18 2252
2510.65 2332
2511.12 2305
2511.60 2445
2512.07 2459
2512.54 2492
2513.01 2430
2513.49 2443
2513.96 2584
2514.43 2446
2514.90 2470
2515.38 2373
2515.85 2363
2516.32 2290
2516.79 2275
2517.27 2320
2517.74 2524
2518.21 2346
2518.68 2343
2519.16 2380
2519.63 2322
2520.10 2153
2520.58 2293
2521.05 2349
2521.52 2470
2522.00 2502
2522.47 2417
2522.94 2331
2523.42 2355
2523.89 2398
2524.36 2353
2524.84 2329
2525.31 2485
2525.78 2421
2526.26 2228
2526.73 2163
2527.20 2232
2527.68 2353
2528.15 2394
2528.63 2549
2529.10 2458
2529.57 2551
2530.05 2453
2530.52 2529
2531.00 2530
2531.47 2488
2531.94 2724
2532.42 2518
2532.89 2578
2533.37 2575
2533.84 2679
2534.32 2814
2534.79 2781
2535.26 2583
2535.74 2351
2536.21 2420
2536.69 2432
2537.16 2400
2537.64 2332
2538.11 2450
2538.59 2469
2539.06 2740
2539.54 2631
2540.01 2538
2540.49 2616
2540.96 2615
2541.44 2628
2541.91 2835
2542.39 2863
2542.86 2703
2543.34 2558
2543.81 2719
2544.29 2814
2544.76 2724
2545.24 2486
2545.71 2334
2546.19 2519
2546.66 2441
2547.14 2357
2547.61 2320
2548.09 2515
2548.57 2389
2549.04 2455
2549.52 2351
2549.99 2388
2550.47 2606
2550.95 2503
2551.42 2470
2551.90 2527
2552.37 2536
2552.85 2647
2553.33 2730
2553.80 2738
2554.28 2530
2554.75 2605
2555.23 2828
2555.71 2747
2556.18 2542
2556.66 2438
2557.14 2619
2557.61 2664
2558.09 2555
2558.57 2625
2559.04 2316
2559.52 2414
2560.00 2445
2560.47 2464
2560.95 2401
2561.43 2360
2561.90 2387
2562.38 2630
2562.86 2400
2563.33 2417
2563.81 2348
2564.29 2259
2564.77 2255
2565.24 2377
2565.72 2247
2566.20 2327
2566.68 2285
2567.15 2356
2567.63 2347
2568.11 2363
2568.59 2326
2569.06 2431
2569.54 2182
2570.02 2238
2570.50 2199
2570.97 2105
2571.45 2151
2571.93 2162
2572.41 2134
2572.89 2245
2573.36 2355
2573.84 2261
2574.32 2186
2574.80 2243
2575.28 2234
2575.75 2206
2576.23 2262
2576.71 2182
2577.19 2224
2577.67 2258
2578.15 2198
2578.62 2400
2579.10 2376
2579.58 2376
2580.06 2144
2580.54 2354
2581.02 2243
2581.50 2099
2581.97 2199
2582.45 2416
2582.93 2239
2583.41 2308
2583.89 2442
2584.37 2313
2584.85 2305
2585.33 2340
2585.81 2282
2586.29 2133
2586.77 2268
2587.24 2334
2587.72 2324
2588.20 2140
2588.68 2231
2589.16 2287
2589.64 2496
2590.12 2219
2590.60 2186
2591.08 2317
2591.56 2294
2592.04 2195
2592.52 2320
2593.00 2333
2593.48 2397
2593.96 2319
2594.44 2346
2594.92 2377
2595.40 2434
2595.88 2413
2596.36 2208
2596.84 2252
2597.32 2372
2597.80 2406
2598.28 2252
2598.76 2254
2599.24 2246
2599.72 2178
2600.20 2168
2600.68 2332
2601.16 2067
2601.64 2217
2602.12 2221
2602.61 2232
2603.09 2214
2603.57 2174
2604.05 2095
2604.53 2212
2605.01 2203
2605.49 2162
2605.97 2380
2606.45 2498
2606.93 2217
2607.42 2127
2607.90 2193
2608.38 2317
2608.86 2438
2609.34 2383
2609.82 2366
2610.30 2208
2610.78 2275
2611.27 2496
2611.75 2537
2612.23 2506
2612.71 2448
2613.19 2373
2613.67 2259
2614.16 2305
2614.64 2432
2615.12 2306
2615.60 2315
2616.08 2339
2616.57 2294
2617.05 2266
2617.53 2598
2618.01 2524
2618.49 2231
2618.98 2359
2619.46 2430
2619.94 2404
2620.42 2330
2620.91 2438
2621.39 2283
2621.87 2284
2622.35 2263
2622.84 2242
2623.32 2120
2623.80 2220
2624.28 2119
2624.77 2110
2625.25 2057
2625.73 2173
2626.21 2155
2626.70 2285
2627.18 2287
2627.66 2230
2628.15 2206
2628.63 2362
2629.11 2411
2629.60 2262
2630.08 2319
2630.56 2291
2631.05 2212
2631.53 2315
2632.01 2347
2632.50 2394
2632.98 2583
2633.46 2536
2633.95 2372
2634.43 2451
2634.91 2601
2635.40 2489
2635.88 2360
2636.37 2242
2636.85 2210
2637.33 2114
2637.82 2347
2638.30 2304
2638.79 2248
2639.27 2286
2639.75 2343
2640.24 2388
2640.72 2416
2641.21 2437
2641.69 2500
2642.18 2303
2642.66 2295
2643.14 2366
2643.63 2528
2644.11 2266
2644.60 2300
2645.08 2228
2645.57 2506
2646.05 2262
2646.54 2141
2647.02 2200
2647.51 2255
2647.99 2151
2648.48 2404
2648.96 2339
2649.45 2390
2649.93 2274
2650.42 2399
2650.90 2291
2651.39 2124
2651.87 2309
2652.36 2372
2652.84 2221
2653.33 2220
2653.81 2297
2654.30 2281
2654.78 2288
2655.27 2292
2655.76 2256
2656.24 2090
2656.73 2313
2657.21 2348
2657.70 2411
2658.18 2526
2658.67 2313
2659.16 2204
2659.64 2113
2660.13 2352
2660.61 2400
2661.10 2314
2661.59 2156
2662.07 2305
2662.56 2307
2663.05 2198
2663.53 2268
2664.02 2182
2664.50 2181
2664.99 2290
2665.48 2395
2665.96 2259
2666.45 2154
2666.94 2147
2667.42 2059
2667.91 2281
2668.40 2261
2668.88 2225
2669.37 2268
2669.86 2276
2670.34 2430
2670.83 2213
2671.32 2212
2671.81 2463
2672.29 2417
2672.78 2617
2673.27 2548
2673.75 2398
2674.24 2437
2674.73 2631
2675.22 2572
2675.70 2778
2676.19 2655
2676.68 2622
2677.17 2494
2677.65 2530
2678.14 2783
2678.63 2682
2679.12 2440
2679.61 2611
2680.09 2669
2680.58 2480
2681.07 2451
2681.56 2485
2682.04 2428
2682.53 2318
2683.02 2495
2683.51 2494
2684.00 2427
2684.49 2280
2684.97 2432
2685.46 2520
2685.95 2339
2686.44 2341
2686.93 2285
2687.42 2232
2687.90 2311
2688.39 2268
2688.88 2123
2689.37 2240
2689.86 2309
2690.35 2231
2690.84 2159
2691.33 2057
2691.81 2088
2692.30 2198
2692.79 2225
2693.28 2164
2693.77 2080
2694.26 2138
2694.75 2204
2695.24 2251
2695.73 2221
2696.22 2170
2696.71 2190
2697.20 2073
2697.68 2263
2698.17 2283
2698.66 2273
2699.15 2291
2699.64 2424
2700.13 2250
2700.62 2180
2701.11 2089
2701.60 2172
2702.09 2371
2702.58 2322
2703.07 2435
2703.56 2447
2704.05 2373
2704.54 2241
2705.03 2335
2705.52 2309
2706.01 2394
2706.50 2284
2706.99 2333
2707.48 2348
2707.97 2512
2708.46 2290
2708.95 2154
2709.44 2213
2709.93 2034
2710.43 2050
2710.92 2002
2711.41 2216
2711.90 2240
2712.39 2104
2712.88 2154
2713.37 2216
2713.86 2232
2714.35 2455
2714.84 2200
2715.33 1963
2715.82 2126
2716.32 2227
2716.81 2146
2717.30 2115
2717.79 2310
2718.28 2179
2718.77 2127
2719.26 2109
2719.76 2162
2720.25 2140
2720.74 2068
2721.23 2034
2721.72 2281
2722.21 2378
2722.70 2158
2723.20 2329
2723.69 2358
2724.18 2335
2724.67 2396
2725.16 2298
2725.66 2277
2726.15 2390
2726.64 2482
2727.13 2493
2727.62 2184
2728.12 2219
2728.61 2304
2729.10 2263
2729.59 2199
2730.09 2329
2730.58 2365
2731.07 2284
2731.56 2222
2732.06 2209
2732.55 2121
2733.04 2179
2733.53 2136
2734.03 2126
2734.52 2157
2735.01 2391
2735.50 2516
2736.00 2451
2736.49 2458
2736.98 2420
2737.48 2574
2737.97 2338
2738.46 2429
2738.96 2544
2739.45 2479
2739.94 2422
2740.44 2495
2740.93 2333
2741.42 2423
2741.92 2349
2742.41 2416
2742.90 2526
2743.40 2673
2743.89 2289
2744.38 2359
2744.88 2441
2745.37 2335
2745.86 2368
2746.36 2212
2746.85 2188
2747.35 2201
2747.84 2327
2748.33 2324
2748.83 2143
2749.32 2267
2749.82 2236
2750.31 2238
2750.81 2290
2751.30 2263
2751.79 2122
2752.29 2127
2752.78 2134
2753.28 2125
2753.77 2059
2754.27 2050
2754.76 2103
2755.26 2157
2755.75 2383
2756.24 2234
2756.74 2214
2757.23 2279
2757.73 2290
2758.22 2279
2758.72 2157
2759.21 2227
2759.71 2132
2760.20 2139
2760.70 2106
2761.19 2192
2761.69 2205
2762.19 2313
2762.68 2207
2763.18 2295
2763.67 2361
2764.17 2305
2764.66 2252
2765.16 2138
2765.65 2253
2766.15 2212
2766.64 2120
2767.14 2097
2767.64 2387
2768.13 2498
2768.63 2352
2769.12 2389
2769.62 2241
2770.12 2338
2770.61 2329
2771.11 2196
2771.60 2223
2772.10 2334
2772.60 2483
2773.09 2349
2773.59 2379
2774.08 2425
2774.58 2482
2775.08 2464
2775.57 2633
2776.07 2421
2776.57 2609
2777.06 2682
2777.56 2669
2778.06 2514
2778.55 2527
2779.05 2690
2779.55 2780
2780.04 2702
2780.54 2635
2781.04 2540
2781.54 2534
2782.03 2375
2782.53 2497
2783.03 2504
2783.52 2275
2784.02 2341
2784.52 2326
2785.02 2208
2785.51 2216
2786.01 2200
2786.51 2215
2787.01 2414
2787.50 2203
2788.00 2208
2788.50 2287
2789.00 2225
2789.49 2113
2789.99 2282
2790.49 2167
2790.99 2084
2791.48 2147
2791.98 2211
2792.48 2248
2792.98 2052
2793.48 1846
2793.97 2079
2794.47 2271
2794.97 2339
2795.47 2452
2795.97 2292
2796.47 2337
2796.96 2310
2797.46 2234
2797.96 2348
2798.46 2290
2798.96 2324
2799.46 2267
2799.96 2327
2800.45 2333
2800.95 2232
2801.45 2213
2801.95 2285
2802.45 2380
2802.95 2385
2803.45 2144
2803.95 2171
2804.45 2371
2804.94 2303
2805.44 2454
2805.94 2510
2806.44 2326
2806.94 2184
2807.44 2344
2807.94 2533
2808.44 2450
2808.94 2491
2809.44 2555
2809.94 2610
2810.44 2407
2810.94 2549
2811.44 2504
2811.94 2477
2812.44 2388
2812.94 2446
2813.44 2450
2813.94 2409
2814.44 2483
2814.94 2554
2815.44 2510
2815.94 2447
2816.44 2515
2816.94 2347
2817.44 2370
2817.94 2488
2818.44 2306
2818.94 2298
2819.44 2294
2819.94 2306
2820.44 2207
2820.94 2087
2821.44 2283
2821.94 2326
2822.44 2301
2822.94 2362
2823.44 2353
2823.94 2248
2824.44 2252
2824.94 2268
2825.45 2278
2825.95 2274
2826.45 2233
2826.95 2286
2827.45 2144
2827.95 2026
2828.45 1963
2828.95 2133
2829.45 2066
2829.96 2093
2830.46 2154
2830.96 2296
2831.46 2182
2831.96 2189
2832.46 2116
2832.96 2074
2833.47 2100
2833.97 2124
2834.47 2000
2834.97 2199
2835.47 2399
2835.97 2183
2836.48 2122
2836.98 2173
2837.48 2123
2837.98 2255
2838.48 1987
2838.99 2411
2839.49 2382
2839.99 2436
2840.49 2578
2841.00 2526
2841.50 2194
2842.00 2406
2842.50 2317
2843.01 2161
2843.51 2280
2844.01 2284
2844.51 2326
2845.02 2170
2845.52 2096
2846.02 2426
2846.52 2400
2847.03 2332
2847.53 2196
2848.03 2307
2848.54 2201
2849.04 2434
2849.54 2632
2850.04 2562
2850.55 2652
2851.05 2779
2851.55 2563
2852.06 2361
2852.56 2513
2853.06 2327
2853.57 2261
2854.07 2386
2854.57 2070
2855.08 2190
2855.58 2205
2856.09 2212
2856.59 2308
2857.09 2183
2857.60 2152
2858.10 2194
2858.60 2182
2859.11 2063
2859.61 2264
2860.12 2216
2860.62 2255
2861.12 2128
2861.63 2204
2862.13 2318
2862.64 2106
2863.14 2341
2863.65 2268
2864.15 2140
2864.65 2279
2865.16 2281
2865.66 2054
2866.17 2046
2866.67 2355
2867.18 2268
2867.68 2218
2868.19 2180
2868.69 2035
2869.20 2062
2869.70 2194
2870.21 2164
2870.71 2176
2871.21 2030
2871.72 2119
2872.23 2148
2872.73 2261
2873.24 2354
2873.74 2434
2874.25 2464
2874.75 2422
2875.26 2349
2875.76 2382
2876.27 2491
2876.77 2524
2877.28 2447
2877.78 2330
2878.29 2178
2878.79 2122
2879.30 2277
2879.81 2240
2880.31 2269
2880.82 2176
2881.32 2115
2881.83 2235
2882.34 2177
2882.84 2275
2883.35 2041
2883.85 2109
2884.36 2217
2884.87 2235
2885.37 2394
2885.88 2566
2886.38 2496
2886.89 2317
2887.40 2448
2887.90 2377
2888.41 2270
2888.92 2399
2889.42 2409
2889.93 2303
2890.44 2273
2890.94 2405
2891.45 2355
2891.96 2352
2892.46 2361
2892.97 2317
2893.48 2317
2893.98 2356
2894.49 2472
2895.00 2369
2895.51 2363
2896.01 2441
2896.52 2518
2897.03 2561
2897.53 2605
2898.04 2578
2898.55 2728
2899.06 2849
2899.56 2661
2900.07 2750
2900.58 2896
2901.09 3003
2901.59 2896
2902.10 3019
2902.61 3093
2903.12 3194
2903.63 3207
2904.13 3457
2904.64 3224
2905.15 3202
2905.66 3217
2906.17 3051
2906.67 2862
2907.18 2757
2907.69 2674
2908.20 2711
2908.71 2885
2909.21 2663
2909.72 2662
2910.23 2454
2910.74 2278
2911.25 2444
2911.76 2343
2912.26 2318
2912.77 2583
2913.28 2473
2913.79 2329
2914.30 2472
2914.81 2440
2915.32 2355
2915.83 2284
2916.34 2345
2916.84 2300
2917.35 2472
2917.86 2334
2918.37 2201
2918.88 2295
2919.39 2385
2919.90 2227
2920.41 2112
2920.92 2190
2921.43 2225
2921.94 2319
2922.45 2266
2922.96 2233
2923.46 2343
2923.97 2397
2924.48 2258
2924.99 2343
2925.50 2237
2926.01 2121
2926.52 2268
2927.03 2406
2927.54 2257
2928.05 2217
2928.56 2156
2929.07 2128
2929.58 2246
2930.09 2266
2930.60 2232
2931.11 2364
2931.62 2191
2932.13 2186
2932.64 2081
2933.15 2173
2933.67 2059
2934.18 2145
2934.69 2159
2935.20 2195
2935.71 2381
2936.22 2442
2936.73 2483
2937.24 2394
2937.75 2375
2938.26 2491
2938.77 2282
2939.28 2495
2939.79 2553
2940.30 2442
2940.82 2646
2941.33 2525
2941.84 2347
2942.35 2299
2942.86 2398
2943.37 2557
2943.88 2289
2944.39 2199
2944.91 2476
2945.42 2462
2945.93 2319
2946.44 2421
2946.95 2494
2947.46 2577
2947.98 2356
2948.49 2451
2949.00 2538
2949.51 2467
2950.02 2509
2950.53 2398
2951.05 2150
2951.56 2152
2952.07 2233
2952.58 2223
2953.09 2438
2953.61 2300
2954.12 2282
2954.63 2219
2955.14 2100
2955.66 2100
2956.17 2112
2956.68 2062
2957.19 2129
2957.71 2271
2958.22 2190
2958.73 2214
2959.24 2209
2959.76 2265
2960.27 2168
2960.78 2221
2961.29 2249
2961.81 2535
2962.32 2253
2962.83 2245
2963.35 2377
2963.86 2233
2964.37 2283
2964.89 2291
2965.40 2276
2965.91 2361
2966.43 2347
2966.94 2354
2967.45 2304
2967.97 2257
2968.48 2175
2968.99 2336
2969.51 2118
2970.02 2328
2970.53 2197
2971.05 2207
2971.56 2235
2972.07 2084
2972.59 2107
2973.10 2080
2973.62 2056
2974.13 2309
2974.64 2175
2975.16 2142
2975.67 2331
2976.19 2427
2976.70 2366
2977.22 2240
2977.73 2193
2978.24 2200
2978.76 2128
2979.27 2269
2979.79 2065
2980.30 2150
2980.82 2388
2981.33 2483
2981.85 2274
2982.36 2432
2982.87 2492
2983.39 2270
2983.90 2218
2984.42 2167
2984.93 2592
2985.45 2590
2985.96 2377
2986.48 2408
2986.99 2391
2987.51 2461
2988.02 2624
2988.54 2498
2989.05 2389
2989.57 2349
2990.09 2270
2990.60 2383
2991.12 2356
2991.63 2436
2992.15 2602
2992.66 2461
2993.18 2403
2993.69 2226
2994.21 2424
2994.73 2398
2995.24 2351
2995.76 2520
2996.27 2690
2996.79 2692
2997.30 2692
2997.82 2636
2998.34 2752
2998.85 2740
2999.37 2599
2999.89 2735
3000.40 2826
3000.92 2854
3001.43 2676
3001.95 2656
3002.47 2697
3002.98 2923
3003.50 3000
3004.02 3141
3004.53 3194
3005.05 3132
3005.57 3478
3006.08 3894
3006.60 4056
3007.12 3926
3007.63 3749
3008.15 3817
3008.67 3546
3009.18 3241
3009.70 3074
3010.22 2986
3010.74 2746
3011.25 2440
3011.77 2314
3012.29 2358
3012.80 2479
3013.32 2387
3013.84 2583
3014.36 2420
3014.87 2402
3015.39 2617
3015.91 2615
3016.43 2646
3016.94 2387
3017.46 2350
3017.98 2527
3018.50 2625
3019.02 2642
3019.53 2830
3020.05 2729
3020.57 2661
3021.09 2741
3021.60 2628
3022.12 2609
3022.64 2441
3023.16 2601
3023.68 2453
3024.20 2575
3024.71 2466
3025.23 2414
3025.75 2371
3026.27 2492
3026.79 2568
3027.31 2422
3027.82 2439
3028.34 2449
3028.86 2388
3029.38 2378
3029.90 2375
3030.42 2377
3030.94 2238
3031.46 2342
3031.98 2290
3032.49 2212
3033.01 2273
3033.53 2371
3034.05 2262
3034.57 2333
3035.09 2376
3035.61 2276
3036.13 2372
3036.65 2310
3037.17 2399
3037.69 2347
3038.21 2379
3038.73 2326
3039.25 2397
3039.76 2302
3040.28 2270
3040.80 2249
3041.32 2504
3041.84 2336
3042.36 2248
3042.88 2242
3043.40 2325
3043.92 2377
3044.44 2308
3044.96 2270
3045.48 2286
3046.00 2379
3046.52 2200
3047.04 2534
3047.56 2376
3048.08 2426
3048.60 2343
3049.13 2349
3049.65 2372
3050.17 2316
3050.69 2175
3051.21 2150
3051.73 2371
3052.25 2344
3052.77 2367
3053.29 2349
3053.81 2308
3054.33 2208
3054.85 2025
3055.37 2302
3055.89 2508
3056.42 2392
3056.94 2153
3057.46 2124
3057.98 2056
3058.50 2100
3059.02 2132
3059.54 2263
3060.06 2165
3060.59 2169
3061.11 2242
3061.63 2238
3062.15 2213
3062.67 2194
3063.19 2223
3063.71 2341
3064.24 2215
3064.76 2103
3065.28 2278
3065.80 2158
3066.32 2145
3066.85 2328
3067.37 2250
3067.89 2242
3068.41 2301
3068.93 2442
3069.46 2258
3069.98 2302
3070.50 2340
3071.02 2359
3071.54 2360
3072.07 2201
3072.59 2282
3073.11 2131
3073.63 2283
3074.16 2413
3074.68 2287
3075.20 2325
3075.73 2180
3076.25 2358
3076.77 2429
3077.29 2297
3077.82 2303
3078.34 2443
3078.86 2463
3079.39 2609
3079.91 2589
3080.43 2530
3080.95 2712
3081.48 2743
3082.00 2813
3082.52 2784
3083.05 2776
3083.57 2752
3084.09 2789
3084.62 2860
3085.14 2851
3085.66 2795
3086.19 2743
3086.71 2777
3087.24 2865
3087.76 2795
3088.28 2604
3088.81 2674
3089.33 2513
3089.85 2505
3090.38 2595
3090.90 2359
3091.43 2399
3091.95 2538
3092.47 2588
3093.00 2426
3093.52 2409
3094.05 2395
3094.57 2329
3095.10 2411
3095.62 2321
3096.14 2186
3096.67 2210
3097.19 2322
3097.72 2611
3098.24 2693
3098.77 2540
3099.29 2851
3099.82 2779
3100.34 2959
3100.87 3135
3101.39 3308
3101.92 3708
3102.44 3737
3102.97 4243
3103.49 4811
3104.02 5079
3104.54 5452
3105.07 5449
3105.59 5417
3106.12 5477
3106.64 5204
3107.17 4353
3107.69 4107
3108.22 3865
3108.74 3027
3109.27 2848
3109.79 2806
3110.32 2525
3110.85 2566
3111.37 2478
3111.90 2352
3112.42 2590
3112.95 2627
3113.48 2418
3114.00 2517
3114.53 2455
3115.05 2294
3115.58 2582
3116.11 2530
3116.63 2479
3117.16 2601
3117.68 2415
3118.21 2433
3118.74 2565
3119.26 2396
3119.79 2122
3120.32 2249
3120.84 2551
3121.37 2460
3121.90 2524
3122.42 2447
3122.95 2469
3123.48 2495
3124.00 2585
3124.53 2591
3125.06 2564
3125.58 2486
3126.11 2649
3126.64 2589
3127.16 2498
3127.69 2390
3128.22 2408
3128.75 2427
3129.27 2443
3129.80 2449
3130.33 2412
3130.85 2316
3131.38 2305
3131.91 2221
3132.44 2100
3132.96 2145
3133.49 2190
3134.02 2213
3134.55 2179
3135.07 2090
3135.60 2117
3136.13 2012
3136.66 2034
3137.19 2078
3137.71 2216
3138.24 2057
3138.77 2103
3139.30 2168
3139.83 2208
3140.35 2296
3140.88 2295
3141.41 2259
3141.94 2388
3142.47 2440
3143.00 2369
3143.52 2246
3144.05 2236
3144.58 2209
3145.11 2166
3145.64 2256
3146.17 2176
3146.70 2160
3147.22 2503
3147.75 2601
3148.28 2470
3148.81 2465
3149.34 2578
3149.87 2611
3150.40 2636
3150.93 2760
3151.46 2805
3151.98 2774
3152.51 2710
3153.04 2403
3153.57 2444
3154.10 2399
3154.63 2540
3155.16 2431
3155.69 2366
3156.22 2244
3156.75 2297
3157.28 2217
3157.81 2220
3158.34 2112
3158.87 2267
3159.40 2255
3159.93 2243
3160.46 2237
3160.99 2328
3161.52 2283
3162.05 2354
3162.58 2281
3163.11 2273
3163.64 2205
3164.17 2244
3164.70 2274
3165.23 2428
3165.76 2286
3166.29 2254
3166.82 2364
3167.35 2310
3167.88 2369
3168.41 2092
3168.94 2190
3169.47 2112
3170.00 2176
3170.53 2317
3171.06 2229
3171.59 2150
3172.13 2093
3172.66 2054
3173.19 2041
3173.72 2071
3174.25 2129
3174.78 2296
3175.31 2201
3175.84 2076
3176.37 2348
3176.90 2289
3177.44 2260
3177.97 2421
3178.50 2386
3179.03 2480
3179.56 2400
3180.09 2466
3180.62 2431
3181.16 2285
3181.69 2137
3182.22 2152
3182.75 2284
3183.28 2107
3183.81 2037
3184.35 2162
3184.88 2217
3185.41 2186
3185.94 2276
3186.47 2321
3187.01 2266
3187.54 2273
3188.07 2433
3188.60 2301
3189.14 2198
3189.67 2192
3190.20 2161
3190.73 2164
3191.26 2108
3191.80 2064
3192.33 2047
3192.86 2248
3193.39 2179
3193.93 2175
3194.46 2070
3194.99 1916
3195.53 1989
3196.06 2017
3196.59 2047
3197.12 2101
3197.66 2218
3198.19 2330
3198.72 2156
3199.26 2101
3199.79 2228
3200.32 2299
3200.86 2243
3201.39 2170
3201.92 2226
3202.46 2254
3202.99 2330
3203.52 2417
3204.06 2354
3204.59 2354
3205.12 2361
3205.66 2409
3206.19 2442
3206.72 2345
3207.26 2315
3207.79 2297
3208.33 2232
3208.86 2214
3209.39 2253
3209.93 2309
3210.46 2319
3211.00 2510
3211.53 2505
3212.06 2625
3212.60 2577
3213.13 2655
3213.67 2670
3214.20 2539
3214.74 2602
3215.27 2534
3215.80 2432
3216.34 2605
3216.87 2542
3217.41 2574
3217.94 2370
3218.48 2430
3219.01 2508
3219.55 2336
3220.08 2370
3220.62 2447
3221.15 2594
3221.69 2364
3222.22 2412
3222.76 2554
3223.29 2672
3223.83 2612
3224.36 2540
3224.90 2677
3225.43 2686
3225.97 2715
3226.50 2553
3227.04 2626
3227.57 2496
3228.11 2472
3228.65 2482
3229.18 2622
3229.72 2702
3230.25 2519
3230.79 2619
3231.32 2669
3231.86 2666
3232.40 2578
3232.93 2459
3233.47 2330
3234.00 2260
3234.54 2244
3235.08 2510
3235.61 2498
3236.15 2279
3236.68 2339
3237.22 2433
3237.76 2712
3238.29 2805
3238.83 2806
3239.37 2777
3239.90 2677
3240.44 2975
3240.97 3100
3241.51 3083
3242.05 2889
3242.58 2914
3243.12 2759
3243.66 2840
3244.20 2693
3244.73 2772
3245.27 2605
3245.81 2398
3246.34 2510
3246.88 2314
3247.42 2448
3247.95 2402
3248.49 2306
3249.03 2338
3249.57 2511
3250.10 2545
3250.64 2459
3251.18 2532
3251.72 2559
3252.25 2757
3252.79 2631
3253.33 2745
3253.87 2635
3254.40 2640
3254.94 2527
3255.48 2393
3256.02 2543
3256.55 2711
3257.09 2789
3257.63 2892
3258.17 2678
3258.71 2857
3259.24 2815
3259.78 2786
3260.32 3205
3260.86 3440
3261.40 3421
3261.94 3588
3262.47 4253
3263.01 4267
3263.55 4347
3264.09 4176
3264.63 4516
3265.17 4659
3265.71 4758
3266.24 5004
3266.78 4721
3267.32 4738
3267.86 4630
3268.40 4789
3268.94 4940
3269.48 4568
3270.02 4336
3270.55 4012
3271.09 4089
3271.63 3775
3272.17 3332
3272.71 3000
3273.25 3083
3273.79 2956
3274.33 2834
3274.87 2763
3275.41 2891
3275.95 2619
3276.49 2841
3277.03 2663
3277.57 2746
3278.11 2790
3278.65 2858
3279.19 3084
3279.73 3195
3280.26 3034
3280.80 3101
3281.34 3024
3281.88 2672
3282.42 2847
3282.96 2951
3283.50 2881
3284.04 2808
3284.59 2905
3285.13 2760
3285.67 2690
3286.21 2806
3286.75 2887
3287.29 2876
3287.83 2757
3288.37 2854
3288.91 2884
3289.45 2803
3289.99 2884
3290.53 2851
3291.07 2869
3291.61 2924
3292.15 2849
3292.69 2845
3293.23 3087
3293.77 3062
3294.32 3383
3294.86 3329
3295.40 3394
3295.94 3487
3296.48 3575
3297.02 3572
3297.56 3519
3298.10 3478
3298.65 3511
3299.19 3705
3299.73 3581
3300.27 3290
3300.81 3194
3301.35 2970
3301.89 2937
3302.44 2692
3302.98 2940
3303.52 2853
3304.06 2905
3304.60 2901
3305.14 2696
3305.69 2687
3306.23 2837
3306.77 2579
3307.31 2662
3307.85 2816
3308.40 2684
3308.94 2821
3309.48 2719
3310.02 2686
3310.57 2781
3311.11 2762
3311.65 2631
3312.19 2672
3312.74 2669
3313.28 2765
3313.82 2769
3314.36 2751
3314.91 2709
3315.45 2708
3315.99 2831
3316.53 2969
3317.08 2954
3317.62 2911
3318.16 2881
3318.71 2841
3319.25 2876
3319.79 2992
3320.34 2828
3320.88 2673
3321.42 2500
3321.96 2525
3322.51 2598
3323.05 2501
3323.59 2451
3324.14 2640
3324.68 2658
3325.23 2603
3325.77 2597
3326.31 2962
3326.86 2835
3327.40 2537
3327.94 2471
3328.49 2418
3329.03 2400
3329.57 2365
3330.12 2239
3330.66 2272
3331.21 2500
3331.75 2346
3332.29 2503
3332.84 2489
3333.38 2479
3333.93 2498
3334.47 2625
3335.02 2553
3335.56 2780
3336.10 2927
3336.65 2706
3337.19 2802
3337.74 2723
3338.28 2824
3338.83 2885
3339.37 2884
3339.92 2653
3340.46 2679
3341.01 2750
3341.55 2769
3342.10 2622
3342.64 2587
3343.19 2560
3343.73 2516
3344.28 2546
3344.82 2470
3345.37 2472
3345.91 2393
3346.46 2256
3347.00 2349
3347.55 2470
3348.09 2443
3348.64 2384
3349.18 2436
3349.73 2364
3350.27 2354
3350.82 2379
3351.37 2421
3351.91 2589
3352.46 2400
3353.00 2414
3353.55 2351
3354.10 2203
3354.64 2252
3355.19 2226
3355.73 2468
3356.28 2391
3356.83 2390
3357.37 2402
3357.92 2250
3358.46 2237
3359.01 2366
3359.56 2419
3360.10 2410
3360.65 2253
3361.20 2312
3361.74 2345
3362.29 2212
3362.84 2204
3363.38 2139
3363.93 2109
3364.48 2209
3365.02 2362
3365.57 2148
3366.12 2226
3366.66 2249
3367.21 2335
3367.76 2221
3368.30 2379
3368.85 2295
3369.40 2287
3369.94 2077
3370.49 2325
3371.04 2341
3371.59 2514
3372.13 2302
3372.68 2215
3373.23 2281
3373.78 2369
3374.32 2214
3374.87 2199
3375.42 2054
3375.97 1985
3376.51 2127
3377.06 2135
3377.61 2170
3378.16 2228
3378.71 2379
3379.25 2230
3379.80 2219
3380.35 2093
3380.90 2135
3381.45 2170
3381.99 2185
3382.54 2038
3383.09 2017
3383.64 2090
3384.19 2069
3384.74 2090
3385.28 2183
3385.83 2165
3386.38 2097
3386.93 2262
3387.48 2387
3388.03 2262
3388.58 2215
3389.12 2250
3389.67 2565
3390.22 2410
3390.77 2284
3391.32 2229
3391.87 2220
3392.42 2251
3392.97 2094
3393.52 2159
3394.06 2271
3394.61 2110
3395.16 2108
3395.71 2204
3396.26 2352
3396.81 2368
3397.36 2170
3397.91 2007
3398.46 2055
3399.01 2299
3399.56 2376
3400.11 2206
3400.66 2091
3401.21 2056
3401.76 2100
3402.31 1996
3402.86 1990
3403.41 2051
3403.96 2176
3404.51 2167
3405.06 2218
3405.61 2108
3406.16 2052
3406.71 2130
3407.26 2151
3407.81 2110
3408.36 2217
3408.91 2057
3409.46 2015
3410.01 2007
3410.56 2076
3411.11 2138
3411.66 2146
3412.21 1907
3412.76 2031
3413.31 2214
3413.86 2094
3414.41 2067
3414.96 2131
3415.51 2178
3416.07 2245
3416.62 2161
3417.17 2179
3417.72 2039
3418.27 2122
3418.82 2256
3419.37 2042
3419.92 2052
3420.47 2154
3421.03 2120
3421.58 2092
3422.13 2006
3422.68 2232
3423.23 2184
3423.78 2204
3424.33 2161
3424.89 2270
3425.44 2335
3425.99 2362
3426.54 2148
3427.09 2404
3427.65 2200
3428.20 2078
3428.75 2091
3429.30 2172
3429.85 2018
3430.41 2245
3430.96 2233
3431.51 2178
3432.06 2268
3432.61 2090
3433.17 1955
3433.72 2072
3434.27 2172
3434.82 2143
3435.38 2154
3435.93 2103
3436.48 2030
3437.03 2094
3437.59 2118
3438.14 2189
3438.69 2139
3439.24 2162
3439.80 2186
3440.35 2208
3440.90 2301
3441.46 2240
3442.01 2149
3442.56 2243
3443.11 2189
3443.67 2208
3444.22 2203
3444.77 2153
3445.33 2144
3445.88 2173
3446.43 2175
3446.99 2129
3447.54 2021
3448.09 2124
3448.65 2041
3449.20 1938
3449.76 2076
3450.31 2092
3450.86 2169
3451.42 2134
3451.97 2199
3452.52 2044
3453.08 2184
3453.63 2242
3454.19 2134
3454.74 2016
3455.29 2128
3455.85 1986
3456.40 2019
3456.96 2093
3457.51 2197
3458.07 2220
3458.62 2201
3459.17 2426
3459.73 2264
3460.28 2171
3460.84 2167
3461.39 2232
3461.95 2295
3462.50 2180
3463.06 2280
3463.61 2226
3464.17 2149
3464.72 2169
3465.27 2208
3465.83 2280
3466.38 2100
3466.94 2129
3467.49 2087
3468.05 2170
3468.61 2243
3469.16 2146
3469.72 2194
3470.27 2159
3470.83 2357
3471.38 2369
3471.94 2045
3472.49 2078
3473.05 2300
3473.60 2331
3474.16 2249
3474.71 2367
3475.27 2257
3475.83 2155
3476.38 2136
3476.94 2109
3477.49 2337
3478.05 2229
3478.61 2210
3479.16 2398
3479.72 2535
3480.27 2365
3480.83 2263
3481.39 2351
3481.94 2567
3482.50 2535
3483.05 2329
3483.61 2188
3484.17 2173
3484.72 2170
3485.28 2185
3485.84 2319
3486.39 2340
3486.95 2419
3487.51 2656
3488.06 2683
3488.62 2693
3489.18 2553
3489.73 2701
3490.29 2795
3490.85 2872
3491.40 3278
3491.96 3205
3492.52 3545
3493.08 3747
3493.63 3613
3494.19 3867
3494.75 3716
3495.30 3570
3495.86 3482
3496.42 3395
3496.98 3417
3497.53 3350
3498.09 3480
3498.65 3685
3499.21 3856
3499.76 4002
3500.32 4048
3500.88 4326
3501.44 4263
3501.99 4501
3502.55 4798
3503.11 5230
3503.67 5523
3504.23 6059
3504.78 6268
3505.34 6485
3505.90 7140
3506.46 7413
3507.02 7359
3507.58 7424
3508.13 6835
3508.69 6855
3509.25 6290
3509.81 5606
3510.37 5088
3510.93 4460
3511.48 4198
3512.04 3782
3512.60 3344
3513.16 3184
3513.72 2861
3514.28 2690
3514.84 2479
3515.40 2278
3515.95 2221
3516.51 2363
3517.07 2329
3517.63 2387
3518.19 2333
3518.75 2430
3519.31 2382
3519.87 2570
3520.43 2659
3520.99 2418
3521.55 2422
3522.11 2550
3522.67 2479
3523.22 2336
3523.78 2505
3524.34 2573
3524.90 2456
3525.46 2467
3526.02 2353
3526.58 2333
3527.14 2459
3527.70 2230
3528.26 2033
3528.82 2290
3529.38 2334
3529.94 2231
3530.50 2265
3531.06 2195
3531.62 2039
3532.18 2157
3532.74 2190
3533.30 2241
3533.86 2231
3534.42 2389
3534.98 2398
3535.54 2425
3536.11 2389
3536.67 2584
3537.23 2538
3537.79 2546
3538.35 2303
3538.91 2515
3539.47 2393
3540.03 2372
3540.59 2667
3541.15 2559
3541.71 2468
3542.27 2532
3542.84 2418
3543.40 2438
3543.96 2860
3544.52 2858
3545.08 2797
3545.64 2924
3546.20 2868
3546.76 2683
3547.33 2604
3547.89 2354
3548.45 2335
3549.01 2339
3549.57 2256
3550.13 2314
3550.69 2451
3551.26 2307
3551.82 2201
3552.38 2103
3552.94 2048
3553.50 2081
3554.07 2084
3554.63 1960
3555.19 2224
3555.75 2240
3556.31 2309
3556.88 2071
3557.44 2100
3558.00 2270
3558.56 2161
3559.13 2088
3559.69 2159
3560.25 2149
3560.81 2255
3561.38 2090
3561.94 2120
3562.50 2339
3563.06 2478
3563.63 2139
3564.19 2088
3564.75 2287
3565.31 2341
3565.88 2312
3566.44 2262
3567.00 2163
3567.57 2209
3568.13 2074
3568.69 2038
3569.26 2061
3569.82 2106
3570.38 2027
3570.95 1904
3571.51 2165
3572.07 2184
3572.64 2236
3573.20 2159
3573.76 1963
3574.33 2006
3574.89 2138
3575.45 2254
3576.02 2216
3576.58 2168
3577.14 2149
3577.71 2259
3578.27 2267
3578.84 2251
3579.40 2237
3579.96 2186
3580.53 2301
3581.09 2323
3581.66 2342
3582.22 2314
3582.78 2258
3583.35 2272
3583.91 2430
3584.48 2337
3585.04 2355
3585.61 2245
3586.17 2331
3586.74 2167
3587.30 2180
3587.86 2184
3588.43 2177
3588.99 2285
3589.56 2197
3590.12 2146
3590.69 2042
3591.25 2252
3591.82 2096
3592.38 1842
3592.95 1953
3593.51 1893
3594.08 2092
3594.64 2175
3595.21 2155
3595.77 2056
3596.34 2126
3596.90 2098
3597.47 2085
3598.04 1975
3598.60 1942
3599.17 2140
3599.73 2089
3600.30 2026
3600.86 2064
3601.43 2050
3601.99 2243
3602.56 2283
3603.13 2160
3603.69 2099
3604.26 2165
3604.82 2109
3605.39 2079
3605.96 1990
3606.52 1907
3607.09 1931
3607.65 2013
3608.22 1862
3608.79 1986
3609.35 2026
3609.92 1978
3610.49 2089
3611.05 1990
3611.62 1848
3612.19 1891
3612.75 1983
3613.32 2086
3613.89 2157
3614.45 1945
3615.02 1954
3615.59 2049
3616.15 2202
3616.72 2185
3617.29 2190
3617.85 2289
3618.42 2645
3618.99 2739
3619.55 2911
3620.12 2897
3620.69 2885
3621.26 2717
3621.82 2666
3622.39 2812
3622.96 2673
3623.53 2388
3624.09 2344
3624.66 2188
3625.23 2142
3625.80 2043
3626.36 2005
3626.93 1946
3627.50 2001
3628.07 1959
3628.63 1902
3629.20 1965
3629.77 2014
3630.34 2158
3630.91 2172
3631.47 2314
3632.04 2408
3632.61 2223
3633.18 2661
3633.75 2877
3634.32 2797
3634.88 2756
3635.45 3005
3636.02 2871
3636.59 2772
3637.16 2602
3637.73 2523
3638.29 2546
3638.86 2454
3639.43 2387
3640.00 2297
3640.57 2265
3641.14 2298
3641.71 2351
3642.28 2433
3642.84 2328
3643.41 2283
3643.98 2169
3644.55 2332
3645.12 2207
3645.69 2251
3646.26 2190
3646.83 2235
3647.40 2199
3647.97 2123
3648.54 2219
3649.11 2055
3649.68 2256
3650.25 2188
3650.81 2298
3651.38 2270
3651.95 2282
3652.52 2321
3653.09 2337
3653.66 2481
3654.23 2387
3654.80 2199
3655.37 2034
3655.94 2303
3656.51 2243
3657.08 2225
3657.65 2469
3658.22 2307
3658.79 2277
3659.36 2383
3659.93 2450
3660.50 2349
3661.07 2381
3661.64 2425
3662.22 2382
3662.79 2501
3663.36 2350
3663.93 2320
3664.50 2293
3665.07 2145
3665.64 2141
3666.21 2244
3666.78 2355
3667.35 2403
3667.92 2479
3668.49 2452
3669.06 2389
3669.64 2433
3670.21 2329
3670.78 2162
3671.35 2260
3671.92 2245
3672.49 2146
3673.06 2124
3673.63 2062
3674.21 2208
3674.78 2407
3675.35 2172
3675.92 2015
3676.49 2247
3677.06 2185
3677.63 2168
3678.21 2196
3678.78 2281
3679.35 2255
3679.92 2191
3680.49 2024
3681.07 2125
3681.64 2108
3682.21 2019
3682.78 2044
3683.35 1938
3683.93 2009
3684.50 1965
3685.07 1832
3685.64 1985
3686.21 2054
3686.79 2044
3687.36 2099
3687.93 1980
3688.50 1801
3689.08 2176
3689.65 2247
3690.22 2184
3690.80 2251
3691.37 2248
3691.94 2416
3692.51 2232
3693.09 2252
3693.66 2216
3694.23 2082
3694.81 2025
3695.38 1957
3695.95 1946
3696.52 2025
3697.10 2147
3697.67 1981
3698.24 2017
3698.82 1905
3699.39 2012
3699.96 2166
3700.54 1930
3701.11 2005
3701.68 2118
3702.26 2090
3702.83 2083
3703.41 1981
3703.98 2166
3704.55 2017
3705.13 2040
3705.70 2069
3706.27 2045
3706.85 1906
3707.42 2053
3708.00 2296
3708.57 2187
3709.14 1987
3709.72 2218
3710.29 2240
3710.87 2109
3711.44 2093
3712.02 2217
3712.59 2160
3713.16 2111
3713.74 2074
3714.31 2026
3714.89 1977
3715.46 2062
3716.04 2064
3716.61 2188
3717.19 1991
3717.76 1975
3718.34 1987
3718.91 1937
3719.49 1851
3720.06 1825
3720.64 1877
3721.21 1896
3721.79 1800
3722.36 1826
3722.94 1877
3723.51 1891
3724.09 1912
3724.66 1678
3725.24 1743
3725.81 1955
3726.39 1938
3726.96 2004
3727.54 2032
3728.12 2038
3728.69 2072
3729.27 2281
3729.84 2138
3730.42 2010
3730.99 2328
3731.57 2114
3732.15 2134
3732.72 2165
3733.30 2134
3733.87 2165
3734.45 2186
3735.03 2093
3735.60 2030
3736.18 2139
3736.75 2033
3737.33 1965
3737.91 1857
3738.48 1862
3739.06 1966
3739.64 1934
3740.21 2059
3740.79 1977
3741.37 1896
3741.94 1783
3742.52 1754
3743.10 1868
3743.67 1778
3744.25 1800
3744.83 1840
3745.40 1900
3745.98 2010
3746.56 1951
3747.13 1936
3747.71 1989
3748.29 2090
3748.87 2061
3749.44 1978
3750.02 2084
3750.60 1946
3751.17 2016
3751.75 2045
3752.33 1948
3752.91 2010
3753.48 2158
3754.06 2066
3754.64 2056
3755.22 2008
3755.80 1919
3756.37 1993
3756.95 1830
3757.53 1849
3758.11 1836
3758.68 1841
3759.26 1837
3759.84 1930
3760.42 2018
3761.00 2130
3761.58 1986
3762.15 1934
3762.73 1859
3763.31 1965
3763.89 1965
3764.47 1908
3765.04 1979
3765.62 1913
3766.20 1882
3766.78 1879
3767.36 2010
3767.94 2217
3768.52 2183
3769.10 1925
3769.67 1986
3770.25 2192
3770.83 2112
3771.41 2053
3771.99 1901
3772.57 2079
3773.15 1880
3773.73 1965
3774.31 2081
3774.89 1977
3775.46 1996
3776.04 1938
3776.62 1895
3777.20 2046
3777.78 1962
3778.36 1970
3778.94 1926
3779.52 1815
3780.10 1886
3780.68 1904
3781.26 1992
3781.84 1851
3782.42 1923
3783.00 1902
3783.58 2031
3784.16 2001
3784.74 1928
3785.32 1969
3785.90 2005
3786.48 1944
3787.06 2027
3787.64 2085
3788.22 2001
3788.80 1870
3789.38 1974
3789.96 2001
3790.54 2045
3791.12 2063
3791.70 2068
3792.28 2076
3792.86 2061
3793.44 2150
3794.02 2265
3794.60 2158
3795.18 2195
3795.77 2327
3796.35 2184
3796.93 2278
3797.51 2405
3798.09 2272
3798.67 2335
3799.25 2327
3799.83 2240
3800.41 2396
3800.99 2514
3801.58 2694
3802.16 2987
3802.74 3011
3803.32 2922
3803.90 3032
3804.48 3316
3805.06 3223
3805.65 2824
3806.23 2759
3806.81 2686
3807.39 2746
3807.97 2565
3808.55 2732
3809.14 2678
3809.72 2556
3810.30 2529
3810.88 2513
3811.46 2475
3812.05 2700
3812.63 2673
3813.21 2824
3813.79 2957
3814.37 2693
3814.96 2952
3815.54 3025
3816.12 3191
3816.70 3403
3817.29 3445
3817.87 3464
3818.45 3305
3819.03 3174
3819.62 3012
3820.20 2715
3820.78 2632
3821.36 2459
3821.95 2210
3822.53 2012
3823.11 2124
3823.70 2078
3824.28 2003
3824.86 2072
3825.45 2065
3826.03 2106
3826.61 2037
3827.19 2208
3827.78 2186
3828.36 2145
3828.94 2082
3829.53 2019
3830.11 1966
3830.69 2040
3831.28 1978
3831.86 1913
3832.45 2065
3833.03 2045
3833.61 2225
3834.20 1991
3834.78 2060
3835.36 2091
3835.95 2184
3836.53 2088
3837.12 2072
3837.70 1974
3838.28 1865
3838.87 1965
3839.45 1976
3840.04 2107
3840.62 2063
3841.20 2012
3841.79 1942
3842.37 2081
3842.96 1946
3843.54 1907
3844.13 1971
3844.71 1950
3845.30 1884
3845.88 1873
3846.47 1870
3847.05 1926
3847.63 1832
3848.22 1825
3848.80 1799
3849.39 1883
3849.97 1895
3850.56 2022
3851.14 2051
3851.73 1872
3852.31 1813
3852.90 1837
3853.48 2005
3854.07 1909
3854.66 1961
3855.24 1998
3855.83 2055
3856.41 2070
3857.00 2015
3857.58 1901
3858.17 1918
3858.75 2007
3859.34 1947
3859.92 1987
3860.51 1883
3861.10 1903
3861.68 2129
3862.27 2071
3862.85 1910
3863.44 2048
3864.03 2139
3864.61 2088
3865.20 2171
3865.78 2031
3866.37 1871
3866.96 2106
3867.54 2310
3868.13 2235
3868.72 1928
3869.30 1986
3869.89 2043
3870.47 2164
3871.06 1947
3871.65 2102
3872.23 2008
3872.82 1991
3873.41 2029
3873.99 1999
3874.58 2000
3875.17 2066
3875.76 2104
3876.34 2183
3876.93 2186
3877.52 2394
3878.10 2323
3878.69 2360
3879.28 2389
3879.86 2442
3880.45 2221
3881.04 2143
3881.63 2162
3882.21 2225
3882.80 1957
3883.39 1949
3883.98 1975
3884.56 2062
3885.15 1968
3885.74 1825
3886.33 2008
3886.91 1915
3887.50 1904
3888.09 1912
3888.68 1972
3889.27 2019
3889.85 1801
3890.44 1837
3891.03 1905
3891.62 1953
3892.21 1930
3892.79 2041
3893.38 2081
3893.97 2100
3894.56 2074
3895.15 2047
3895.74 1885
3896.32 2087
3896.91 2193
3897.50 1931
3898.09 2082
3898.68 2068
3899.27 1976
3899.86 2005
3900.45 2041
3901.03 1833
3901.62 1850
3902.21 1850
3902.80 1909
3903.39 1852
3903.98 1884
3904.57 1940
3905.16 1877
3905.75 1857
3906.34 1969
3906.92 1784
3907.51 1835
3908.10 1900
3908.69 1892
3909.28 1807
3909.87 1698
3910.46 1834
3911.05 1777
3911.64 1822
3912.23 1802
3912.82 1806
3913.41 1715
3914.00 1746
3914.59 1868
3915.18 1726
3915.77 1747
3916.36 1756
3916.95 1714
3917.54 1714
3918.13 1847
3918.72 1798
3919.31 1657
3919.90 1702
3920.49 1835
3921.08 1815
3921.67 1880
3922.26 1925
3922.85 1695
3923.44 1779
3924.03 1786
3924.62 1848
3925.21 1897
3925.80 1693
3926.40 1786
3926.99 1897
3927.58 1906
3928.17 1761
3928.76 1929
3929.35 1961
3929.94 1763
3930.53 1855
3931.12 1838
3931.71 1654
3932.30 1647
3932.90 1705
3933.49 1751
3934.08 1733
3934.67 1849
3935.26 1741
3935.85 1667
3936.44 1672
3937.04 1583
3937.63 1657
3938.22 1768
3938.81 1794
3939.40 1800
3939.99 1832
3940.59 1775
3941.18 1637
3941.77 1759
3942.36 1840
3942.95 1663
3943.55 1781
3944.14 1760
3944.73 1926
3945.32 1738
3945.91 1719
3946.51 1751
3947.10 1747
3947.69 1745
3948.28 1751
3948.88 1786
3949.47 1735
3950.06 1669
3950.65 1781
3951.25 1733
3951.84 1692
3952.43 1779
3953.02 1802
3953.62 1854
3954.21 1865
3954.80 1796
3955.40 1811
3955.99 1950
3956.58 1904
3957.17 1851
3957.77 1980
3958.36 1805
3958.95 1856
3959.55 1885
3960.14 1823
3960.73 1852
3961.33 1818
3961.92 1844
3962.51 1804
3963.11 1731
3963.70 1827
3964.29 1818
3964.89 1768
3965.48 1768
3966.08 1808
3966.67 1989
3967.26 1828
3967.86 1752
3968.45 1698
3969.04 1790
3969.64 1807
3970.23 1708
3970.83 1867
3971.42 1800
3972.01 1795
3972.61 1781
3973.20 1757
3973.80 1706
3974.39 1763
3974.99 1900
3975.58 1909
3976.18 1873
3976.77 1931
3977.36 1923
3977.96 1872
3978.55 1890
3979.15 1940
3979.74 2029
3980.34 2015
3980.93 2023
3981.53 1911
3982.12 1831
3982.72 1826
3983.31 1898
3983.91 2088
3984.50 1998
3985.10 2005
3985.69 1993
3986.29 1908
3986.88 1794
3987.48 1827
3988.07 1915
3988.67 1964
3989.26 1950
3989.86 1793
3990.46 1750
3991.05 1735
3991.65 1793
3992.24 1743
3992.84 1813
3993.43 1908
3994.03 1936
3994.63 2123
3995.22 2171
3995.82 1962
3996.41 2032
3997.01 2046
3997.61 2005
3998.20 1914
3998.80 1897
3999.39 1934
3999.99 1972
4000.59 1946
4001.18 1876
4001.78 1888
4002.38 1765
4002.97 1704
4003.57 1636
4004.17 1763
4004.76 1767
4005.36 1736
4005.96 1726
4006.55 1917
4007.15 1936
4007.75 1936
4008.34 1855
4008.94 1909
4009.54 1834
4010.13 1828
4010.73 1923
4011.33 1861
4011.93 1888
4012.52 1949
4013.12 1913
4013.72 1816
4014.31 1801
4014.91 1882
4015.51 1876
4016.11 1814
4016.70 1755
4017.30 1870
4017.90 2039
4018.50 1898
4019.09 1935
4019.69 2039
4020.29 1896
4020.89 1943
4021.49 1860
4022.08 1793
4022.68 1758
4023.28 1804
4023.88 1792
4024.48 1741
4025.07 1781
4025.67 1832
4026.27 1857
4026.87 1838
4027.47 1911
4028.06 1970
4028.66 2113
4029.26 2189
4029.86 2152
4030.46 2057
4031.06 2119
4031.66 2170
4032.25 2115
4032.85 2088
4033.45 2061
4034.05 2032
4034.65 1911
4035.25 1927
4035.85 1941
4036.45 2045
4037.05 2126
4037.64 2035
4038.24 1917
4038.84 1803
4039.44 1706
4040.04 1803
4040.64 1681
4041.24 1737
4041.84 1690
4042.44 1713
4043.04 1695
4043.64 1598
4044.24 1664
4044.84 1741
4045.44 1671
4046.04 1778
4046.64 1731
4047.24 1809
4047.84 1965
4048.44 1953
4049.03 1810
4049.63 1915
4050.23 1901
4050.83 1898
4051.43 1889
4052.04 1809
4052.64 2077
4053.24 2009
4053.84 2005
4054.44 2072
4055.04 2036
4055.64 1867
4056.24 2007
4056.84 1968
4057.44 2111
4058.04 1918
4058.64 1810
4059.24 2035
4059.84 1740
4060.44 1873
4061.04 1822
4061.64 1754
4062.24 1725
4062.85 1747
4063.45 1635
4064.05 1817
4064.65 1894
4065.25 1786
4065.85 1718
4066.45 1719
4067.05 1746
4067.65 1894
4068.26 1804
4068.86 1874
4069.46 2064
4070.06 1852
4070.66 1702
4071.26 1707
4071.86 1794
4072.47 1643
4073.07 1719
4073.67 1866
4074.27 1673
4074.87 1639
4075.47 1775
4076.08 1758
4076.68 1737
4077.28 1768
4077.88 1944
4078.48 1919
4079.09 1767
4079.69 1727
4080.29 1823
4080.89 1760
4081.50 1559
4082.10 1628
4082.70 1634
4083.30 1744
4083.91 1680
4084.51 1616
4085.11 1714
4085.71 1740
4086.32 1609
4086.92 1684
4087.52 1578
4088.12 1631
4088.73 1547
4089.33 1675
4089.93 1627
4090.54 1669
4091.14 1806
4091.74 1887
4092.35 1689
4092.95 1727
4093.55 1790
4094.15 1521
4094.76 1505
4095.36 1650
4095.96 1720
4096.57 1634
4097.17 1528
4097.78 1525
4098.38 1649
4098.98 1762
4099.59 1750
4100.19 1688
4100.79 1574
4101.40 1743
4102.00 1715
4102.61 1813
4103.21 1871
4103.81 1720
4104.42 1814
4105.02 1941
4105.63 1893
4106.23 1887
4106.83 1763
4107.44 1775
4108.04 1778
4108.65 1750
4109.25 1992
4109.85 1902
4110.46 1796
4111.06 1640
4111.67 1668
4112.27 1901
4112.88 1958
4113.48 1829
4114.09 1644
4114.69 1606
4115.30 1574
4115.90 1705
4116.51 1847
4117.11 1695
4117.72 1774
4118.32 1887
4118.93 1790
4119.53 1925
4120.14 1827
4120.74 1819
4121.35 1773
4121.95 1963
4122.56 1962
4123.16 1861
4123.77 1730
4124.37 1833
4124.98 1805
4125.59 1705
4126.19 1704
4126.80 1634
4127.40 1580
4128.01 1544
4128.61 1487
4129.22 1664
4129.83 1752
4130.43 1784
4131.04 1856
4131.64 1724
4132.25 1608
4132.86 1750
4133.46 1734
4134.07 1818
4134.67 1972
4135.28 1777
4135.89 1690
4136.49 1798
4137.10 1909
4137.71 1851
4138.31 1778
4138.92 1923
4139.53 1861
4140.13 1692
4140.74 1899
4141.35 1903
4141.95 2060
4142.56 2166
4143.17 2144
4143.77 2200
4144.38 2298
4144.99 2145
4145.59 2053
4146.20 2085
4146.81 2032
4147.42 1977
4148.02 2011
4148.63 1979
4149.24 1943
4149.84 1845
4150.45 1762
4151.06 1649
4151.67 1825
4152.27 1944
4152.88 1763
4153.49 1699
4154.10 1676
4154.70 1694
4155.31 1608
4155.92 1618
4156.53 1672
4157.14 1695
4157.74 1792
4158.35 1740
4158.96 1667
4159.57 1819
4160.18 1856
4160.78 1854
4161.39 1735
4162.00 1798
4162.61 1768
4163.22 1741
4163.83 1671
4164.43 1749
4165.04 1876
4165.65 1836
4166.26 2024
4166.87 1820
4167.48 1859
4168.09 1912
4168.69 1957
4169.30 1945
4169.91 1987
4170.52 1896
4171.13 1926
4171.74 1969
4172.35 1858
4172.96 1804
4173.57 1848
4174.17 1850
4174.78 1849
4175.39 1921
4176.00 1991
4176.61 2018
4177.22 1955
4177.83 1778
4178.44 2021
4179.05 1929
4179.66 2004
4180.27 1993
4180.88 1991
4181.49 1748
4182.10 1722
4182.71 1780
4183.32 1943
4183.93 1738
4184.54 1701
4185.15 1874
4185.76 1734
4186.37 1868
4186.98 1765
4187.59 1693
4188.20 1754
4188.81 1658
4189.42 1749
4190.03 1769
4190.64 1840
4191.25 1912
4191.86 1868
4192.47 1798
4193.08 1844
4193.69 1901
4194.30 1931
4194.91 2096
4195.52 2230
4196.13 2220
4196.74 2331
4197.35 2238
4197.97 2117
4198.58 2166
4199.19 2112
4199.80 1976
4200.41 2093
4201.02 1863
4201.63 1892
4202.24 1886
4202.85 1903
4203.47 1814
4204.08 1939
4204.69 1811
4205.30 1754
4205.91 1720
4206.52 1601
4207.13 1729
4207.75 1764
4208.36 1727
4208.97 1712
4209.58 1832
4210.19 1748
4210.80 1720
4211.42 1644
4212.03 1768
4212.64 1664
4213.25 1623
4213.86 1716
4214.48 1751
4215.09 1712
4215.70 1738
4216.31 1770
4216.92 1890
4217.54 1944
4218.15 1792
4218.76 1810
4219.37 1939
4219.99 2021
4220.60 1943
4221.21 2056
4221.82 2078
4222.44 2174
4223.05 2093
4223.66 1934
4224.28 2075
4224.89 1998
4225.50 1810
4226.11 1910
4226.73 2141
4227.34 1974
4227.95 2022
4228.57 2117
4229.18 2520
4229.79 2611
4230.41 2291
4231.02 2392
4231.63 2382
4232.25 2530
4232.86 2436
4233.47 2388
4234.09 2343
4234.70 2391
4235.31 2428
4235.93 2624
4236.54 2646
4237.15 2614
4237.77 2408
4238.38 2302
4239.00 2364
4239.61 2182
4240.22 2249
4240.84 2205
4241.45 2062
4242.07 2091
4242.68 2050
4243.29 2030
4243.91 2035
4244.52 2218
4245.14 2103
4245.75 2301
4246.37 2373
4246.98 2362
4247.59 2186
4248.21 2212
4248.82 2472
4249.44 2488
4250.05 2576
4250.67 2453
4251.28 2195
4251.90 2417
4252.51 2243
4253.13 2065
4253.74 2145
4254.36 2250
4254.97 2309
4255.59 2051
4256.20 2006
4256.82 2092
4257.43 1972
4258.05 2014
4258.66 1951
4259.28 2031
4259.89 1989
4260.51 1883
4261.12 1979
4261.74 1919
4262.35 1839
4262.97 1724
4263.59 1779
4264.20 1876
4264.82 1937
4265.43 1907
4266.05 2008
4266.66 2022
4267.28 1957
4267.90 1991
4268.51 1986
4269.13 2008
4269.74 2139
4270.36 2145
4270.98 2124
4271.59 2061
4272.21 2009
4272.83 2020
4273.44 2079
4274.06 2065
4274.68 2112
4275.29 2288
4275.91 2374
4276.52 2539
4277.14 2631
4277.76 2608
4278.37 2788
4278.99 2862
4279.61 2679
4280.23 2532
4280.84 2566
4281.46 2620
4282.08 2178
4282.69 2056
4283.31 2093
4283.93 2035
4284.54 1983
4285.16 1902
4285.78 1946
4286.40 1928
4287.01 1953
4287.63 1844
4288.25 1853
4288.87 1978
4289.48 2077
4290.10 2088
4290.72 1903
4291.34 1884
4291.95 1976
4292.57 2087
4293.19 2100
4293.81 2014
4294.42 1945
4295.04 1980
4295.66 1880
4296.28 1876
4296.90 2022
4297.51 1878
4298.13 1899
4298.75 2012
4299.37 1962
4299.99 1941
4300.61 1800
4301.22 1878
4301.84 1937
4302.46 1784
4303.08 1914
4303.70 1863
4304.32 1880
4304.94 1957
4305.55 1895
4306.17 1805
4306.79 1801
4307.41 1772
4308.03 1794
4308.65 1823
4309.27 1683
4309.89 1702
4310.50 1742
4311.12 1711
4311.74 1888
4312.36 1846
4312.98 1695
4313.60 1738
4314.22 1773
4314.84 1636
4315.46 1732
4316.08 1683
4316.70 1665
4317.32 1706
4317.94 1885
4318.56 1885
4319.18 1773
4319.80 1843
4320.42 1861
4321.04 1802
4321.65 1873
4322.27 1847
4322.89 1674
4323.51 1697
4324.13 1840
4324.75 1847
4325.37 1738
4325.99 1915
4326.62 1786
4327.24 1778
4327.86 1808
4328.48 1785
4329.10 1813
4329.72 1836
4330.34 1804
4330.96 1760
4331.58 1783
4332.20 1745
4332.82 1753
4333.44 1807
4334.06 1858
4334.68 1730
4335.30 1691
4335.92 1986
4336.54 1962
4337.16 1800
4337.79 1748
4338.41 1955
4339.03 1933
4339.65 1846
4340.27 2038
4340.89 2042
4341.51 1938
4342.13 1798
4342.76 1947
4343.38 2016
4344.00 1886
4344.62 2001
4345.24 2366
4345.86 2304
4346.48 2531
4347.11 2671
4347.73 2873
4348.35 3049
4348.97 3118
4349.59 3274
4350.22 2930
4350.84 2512
4351.46 2358
4352.08 2243
4352.70 2208
4353.33 1999
4353.95 2027
4354.57 1880
4355.19 1795
4355.81 1769
4356.44 1791
4357.06 1719
4357.68 1724
4358.30 1821
4358.93 1955
4359.55 1844
4360.17 1869
4360.79 1934
4361.42 1898
4362.04 1866
4362.66 1820
4363.28 1794
4363.91 1784
4364.53 1757
4365.15 1687
4365.78 1802
4366.40 1870
4367.02 1806
4367.65 1563
4368.27 1718
4368.89 1743
4369.52 1714
4370.14 1631
4370.76 1666
4371.39 1837
4372.01 1879
4372.63 1665
4373.26 1531
4373.88 1592
4374.50 1702
4375.13 1546
4375.75 1583
4376.37 1671
4377.00 1623
4377.62 1620
4378.25 1743
4378.87 1755
4379.49 1640
4380.12 1765
4380.74 1887
4381.37 1877
4381.99 1782
4382.61 1762
4383.24 1805
4383.86 1781
4384.49 1679
4385.11 1884
4385.74 1801
4386.36 1748
4386.98 1776
4387.61 1722
4388.23 1570
4388.86 1623
4389.48 1648
4390.11 1670
4390.73 1702
4391.36 1666
4391.98 1499
4392.61 1560
4393.23 1528
4393.86 1628
4394.48 1567
4395.11 1582
4395.73 1607
4396.36 1508
4396.98 1584
4397.61 1611
4398.23 1606
4398.86 1621
4399.48 1570
4400.11 1524
4400.74 1589
4401.36 1803
4401.99 1651
4402.61 1529
4403.24 1511
4403.86 1503
4404.49 1637
4405.11 1518
4405.74 1722
4406.37 1763
4406.99 1507
4407.62 1692
4408.24 1586
4408.87 1692
4409.50 1646
4410.12 1643
4410.75 1648
4411.38 1571
4412.00 1468
4412.63 1478
4413.25 1571
4413.88 1559
4414.51 1548
4415.13 1599
4415.76 1634
4416.39 1673
4417.01 1550
4417.64 1512
4418.27 1599
4418.89 1631
4419.52 1662
4420.15 1643
4420.77 1587
4421.40 1561
4422.03 1635
4422.66 1539
4423.28 1709
4423.91 1664
4424.54 1655
4425.16 1587
4425.79 1694
4426.42 1520
4427.05 1470
4427.67 1468
4428.30 1470
4428.93 1394
4429.56 1484
4430.18 1591
4430.81 1604
4431.44 1518
4432.07 1509
4432.69 1547
4433.32 1579
4433.95 1586
4434.58 1716
4435.21 1554
4435.83 1540
4436.46 1615
4437.09 1745
4437.72 1644
4438.35 1652
4438.97 1732
4439.60 1684
4440.23 1507
4440.86 1532
4441.49 1498
4442.12 1595
4442.74 1529
4443.37 1522
4444.00 1588
4444.63 1539
4445.26 1625
4445.89 1785
4446.52 1694
4447.14 1767
4447.77 1752
4448.40 1788
4449.03 1744
4449.66 1827
4450.29 1864
4450.92 1888
4451.55 1729
4452.18 1686
4452.81 1668
4453.44 1758
4454.06 1700
4454.69 1677
4455.32 1609
4455.95 1583
4456.58 1732
4457.21 1594
4457.84 1654
4458.47 1625
4459.10 1727
4459.73 1565
4460.36 1549
4460.99 1635
4461.62 1520
4462.25 1589
4462.88 1538
4463.51 1399
4464.14 1399
4464.77 1330
4465.40 1457
4466.03 1558
4466.66 1530
4467.29 1498
4467.92 1487
4468.55 1535
4469.18 1351
4469.81 1481
4470.44 1442
4471.07 1370
4471.70 1416
4472.33 1447
4472.96 1463
4473.59 1576
4474.22 1487
4474.86 1330
4475.49 1457
4476.12 1494
4476.75 1411
4477.38 1380
4478.01 1457
4478.64 1386
4479.27 1505
4479.90 1441
4480.53 1376
4481.17 1401
4481.80 1525
4482.43 1448
4483.06 1354
4483.69 1440
4484.32 1462
4484.95 1473
4485.58 1568
4486.22 1528
4486.85 1559
4487.48 1612
4488.11 1563
4488.74 1569
4489.37 1460
4490.01 1531
4490.64 1587
4491.27 1460
4491.90 1479
4492.53 1537
4493.17 1593
4493.80 1490
4494.43 1493
4495.06 1548
4495.70 1581
4496.33 1732
4496.96 1458
4497.59 1462
4498.22 1470
4498.86 1526
4499.49 1593
4500.12 1645
4500.75 1698
4501.39 1735
4502.02 1750
4502.65 1707
4503.29 1853
4503.92 1606
4504.55 1768
4505.18 1687
4505.82 1533
4506.45 1558
4507.08 1476
4507.72 1493
4508.35 1623
4508.98 1544
4509.62 1614
4510.25 1615
4510.88 1506
4511.52 1696
4512.15 1526
4512.78 1496
4513.42 1547
4514.05 1504
4514.68 1552
4515.32 1512
4515.95 1525
4516.58 1413
4517.22 1530
4517.85 1623
4518.48 1446
4519.12 1490
4519.75 1528
4520.39 1575
4521.02 1446
4521.65 1482
4522.29 1419
4522.92 1499
4523.56 1506
4524.19 1490
4524.83 1517
4525.46 1462
4526.09 1508
4526.73 1520
4527.36 1520
4528.00 1571
4528.63 1535
4529.27 1544
4529.90 1593
4530.54 1747
4531.17 1758
4531.81 1642
4532.44 1694
4533.07 1737
4533.71 1902
4534.34 1832
4534.98 1804
4535.61 1691
4536.25 1724
4536.88 1713
4537.52 1647
4538.16 1526
4538.79 1548
4539.43 1483
4540.06 1479
4540.70 1515
4541.33 1566
4541.97 1552
4542.60 1548
4543.24 1518
4543.87 1418
4544.51 1470
4545.15 1475
4545.78 1494
4546.42 1446
4547.05 1429
4547.69 1465
4548.32 1471
4548.96 1350
4549.60 1339
4550.23 1331
4550.87 1482
4551.50 1513
4552.14 1476
4552.78 1537
4553.41 1506
4554.05 1569
4554.69 1540
4555.32 1539
4555.96 1483
4556.60 1524
4557.23 1563
4557.87 1516
4558.51 1406
4559.14 1348
4559.78 1397
4560.42 1426
4561.05 1408
4561.69 1490
4562.33 1535
4562.96 1449
4563.60 1435
4564.24 1459
4564.87 1349
4565.51 1391
4566.15 1448
4566.79 1421
4567.42 1435
4568.06 1503
4568.70 1532
4569.33 1459
4569.97 1405
4570.61 1493
4571.25 1509
4571.88 1549
4572.52 1425
4573.16 1434
4573.80 1401
4574.44 1487
4575.07 1455
4575.71 1567
4576.35 1429
4576.99 1580
4577.62 1501
4578.26 1333
4578.90 1345
4579.54 1479
4580.18 1443
4580.82 1423
4581.45 1499
4582.09 1419
4582.73 1549
4583.37 1485
4584.01 1462
4584.65 1397
4585.28 1377
4585.92 1481
4586.56 1504
4587.20 1477
4587.84 1584
4588.48 1525
4589.12 1667
4589.75 1589
4590.39 1635
4591.03 1556
4591.67 1703
4592.31 1800
4592.95 1915
4593.59 1881
4594.23 1771
4594.87 1678
4595.51 1594
4596.15 1616
4596.78 1570
4597.42 1475
4598.06 1463
4598.70 1435
4599.34 1464
4599.98 1517
4600.62 1544
4601.26 1555
4601.90 1587
4602.54 1507
4603.18 1566
4603.82 1668
4604.46 1751
4605.10 1666
4605.74 1796
4606.38 1735
4607.02 1694
4607.66 1601
4608.30 1551
4608.94 1661
4609.58 1610
4610.22 1483
4610.86 1458
4611.50 1568
4612.14 1549
4612.78 1643
4613.42 1593
4614.06 1576
4614.70 1568
4615.34 1575
4615.98 1472
4616.63 1500
4617.27 1615
4617.91 1543
4618.55 1448
4619.19 1474
4619.83 1506
4620.47 1442
4621.11 1496
4621.75 1466
4622.39 1412
4623.03 1446
4623.68 1471
4624.32 1422
4624.96 1580
4625.60 1407
4626.24 1440
4626.88 1520
4627.52 1508
4628.17 1479
4628.81 1443
4629.45 1484
4630.09 1528
4630.73 1538
4631.37 1457
4632.02 1450
4632.66 1493
4633.30 1530
4633.94 1408
4634.58 1310
4635.22 1517
4635.87 1544
4636.51 1441
4637.15 1498
4637.79 1462
4638.44 1471
4639.08 1474
4639.72 1487
4640.36 1471
4641.00 1484
4641.65 1361
4642.29 1416
4642.93 1439
4643.57 1471
4644.22 1582
4644.86 1614
4645.50 1597
4646.15 1549
4646.79 1506
4647.43 1519
4648.07 1494
4648.72 1499
4649.36 1481
4650.00 1418
4650.65 1484
4651.29 1403
4651.93 1558
4652.57 1620
4653.22 1481
4653.86 1418
4654.50 1479
4655.15 1702
4655.79 1567
4656.44 1441
4657.08 1616
4657.72 1504
4658.37 1594
4659.01 1484
4659.65 1524
4660.30 1569
4660.94 1650
4661.58 1562
4662.23 1612
4662.87 1767
4663.52 1954
4664.16 1712
4664.80 1656
4665.45 1642
4666.09 1717
4666.74 1651
4667.38 1563
4668.02 1536
4668.67 1416
4669.31 1342
4669.96 1411
4670.60 1525
4671.25 1481
4671.89 1569
4672.54 1468
4673.18 1435
4673.83 1531
4674.47 1519
4675.11 1579
4675.76 1653
4676.40 1498
4677.05 1414
4677.69 1401
4678.34 1431
4678.98 1519
4679.63 1615
4680.27 1584
4680.92 1597
4681.56 1662
4682.21 1729
4682.85 1796
4683.50 1846
4684.15 1787
4684.79 1840
4685.44 1562
4686.08 1569
4686.73 1720
4687.37 1596
4688.02 1563
4688.66 1542
4689.31 1649
4689.96 1565
4690.60 1584
4691.25 1472
4691.89 1400
4692.54 1491
4693.19 1554
4693.83 1594
4694.48 1556
4695.12 1474
4695.77 1512
4696.42 1623
4697.06 1720
4697.71 1648
4698.36 1700
4699.00 1916
4699.65 1935
4700.29 2048
4700.94 2028
4701.59 1990
4702.23 2105
4702.88 1934
4703.53 1752
4704.17 1690
4704.82 1667
4705.47 1573
4706.11 1713
4706.76 1602
4707.41 1568
4708.06 1674
4708.70 1716
4709.35 1621
4710.00 1742
4710.64 1712
4711.29 1754
4711.94 1570
4712.59 1588
4713.23 1719
4713.88 1620
4714.53 1444
4715.18 1522
4715.82 1636
4716.47 1687
4717.12 1632
4717.77 1607
4718.41 1626
4719.06 1593
4719.71 1561
4720.36 1535
4721.01 1694
4721.65 1653
4722.30 1590
4722.95 1586
4723.60 1530
4724.25 1710
4724.89 1668
4725.54 1620
4726.19 1587
4726.84 1646
4727.49 1705
4728.14 1597
4728.78 1620
4729.43 1667
4730.08 1566
4730.73 1529
4731.38 1576
4732.03 1699
4732.68 1574
4733.32 1557
4733.97 1542
4734.62 1597
4735.27 1565
4735.92 1619
4736.57 1699
4737.22 1702
4737.87 1635
4738.52 1627
4739.16 1623
4739.81 1665
4740.46 1747
4741.11 1654
4741.76 1665
4742.41 1744
4743.06 1772
4743.71 1656
4744.36 1670
4745.01 1778
4745.66 1593
4746.31 1716
4746.96 1613
4747.61 1680
4748.26 1786
4748.91 1828
4749.56 1915
4750.21 2079
4750.86 2274
4751.51 2317
4752.16 2483
4752.81 2635
4753.46 2653
4754.11 2654
4754.76 2734
4755.41 2631
4756.06 2447
4756.71 2246
4757.36 1997
4758.01 1946
4758.66 1914
4759.31 1762
4759.96 1732
4760.61 1609
4761.26 1551
4761.91 1681
4762.56 1657
4763.22 1585
4763.87 1426
4764.52 1558
4765.17 1574
4765.82 1514
4766.47 1571
4767.12 1387
4767.77 1467
4768.42 1552
4769.07 1565
4769.73 1483
4770.38 1402
4771.03 1382
4771.68 1463
4772.33 1456
4772.98 1421
4773.63 1490
4774.29 1489
4774.94 1374
4775.59 1359
4776.24 1335
4776.89 1424
4777.54 1571
4778.20 1612
4778.85 1434
4779.50 1604
4780.15 1527
4780.80 1421
4781.46 1515
4782.11 1523
4782.76 1533
4783.41 1542
4784.06 1509
4784.72 1590
4785.37 1469
4786.02 1512
4786.67 1435
4787.33 1394
4787.98 1413
4788.63 1384
4789.28 1463
4789.94 1506
4790.59 1601
4791.24 1645
4791.89 1520
4792.55 1531
4793.20 1500
4793.85 1548
4794.51 1463
4795.16 1510
4795.81 1639
4796.47 1516
4797.12 1512
4797.77 1434
4798.42 1436
4799.08 1427
4799.73 1515
4800.38 1447
4801.04 1388
4801.69 1442
4802.35 1431
4803.00 1488
4803.65 1524
4804.31 1501
4804.96 1483
4805.61 1528
4806.27 1383
4806.92 1390
4807.57 1423
4808.23 1520
4808.88 1529
4809.54 1478
4810.19 1356
4810.84 1361
4811.50 1429
4812.15 1476
4812.81 1488
4813.46 1519
4814.12 1519
4814.77 1514
4815.42 1584
4816.08 1451
4816.73 1426
4817.39 1512
4818.04 1554
4818.70 1566
4819.35 1670
4820.01 1820
4820.66 1741
4821.32 1712
4821.97 1734
4822.63 1759
4823.28 1786
4823.94 1896
4824.59 2043
4825.25 2048
4825.90 1944
4826.56 2045
4827.21 2004
4827.87 2187
4828.52 2014
4829.18 2017
4829.83 1874
4830.49 1817
4831.14 1822
4831.80 1774
4832.45 1742
4833.11 1945
4833.76 1855
4834.42 1767
4835.08 1873
4835.73 1894
4836.39 1796
4837.04 1887
4837.70 1877
4838.36 1818
4839.01 1963
4839.67 1954
4840.32 1913
4840.98 1966
4841.64 1848
4842.29 1817
4842.95 1751
4843.60 1835
4844.26 2046
4844.92 1829
4845.57 1827
4846.23 1880
4846.89 1956
4847.54 2128
4848.20 2164
4848.86 2225
4849.51 2156
4850.17 2296
4850.83 2382
4851.48 2215
4852.14 2217
4852.80 2299
4853.45 2297
4854.11 2243
4854.77 2335
4855.43 2332
4856.08 2171
4856.74 2288
4857.40 2097
4858.05 2208
4858.71 2230
4859.37 2219
4860.03 2315
4860.68 2276
4861.34 2145
4862.00 2131
4862.66 2308
4863.31 2440
4863.97 2129
4864.63 2251
4865.29 2408
4865.95 2193
4866.60 2225
4867.26 2252
4867.92 2167
4868.58 2220
4869.23 2181
4869.89 2135
4870.55 2081
4871.21 2163
4871.87 2032
4872.53 1999
4873.18 2096
4873.84 2115
4874.50 2014
4875.16 2051
4875.82 2031
4876.48 2015
4877.13 2212
4877.79 2084
4878.45 1987
4879.11 2030
4879.77 2098
4880.43 1906
4881.09 1788
4881.75 1827
4882.40 1949
4883.06 1900
4883.72 1892
4884.38 1930
4885.04 1892
4885.70 1984
4886.36 1962
4887.02 1859
4887.68 1881
4888.34 1841
4889.00 2154
4889.66 2166
4890.32 2161
4890.97 2299
4891.63 2242
4892.29 2292
4892.95 2518
4893.61 2633
4894.27 2517
4894.93 2652
4895.59 2510
4896.25 2429
4896.91 2324
4897.57 2222
4898.23 2547
4898.89 2426
4899.55 2599
4900.21 2674
4900.87 2754
4901.53 2686
4902.19 2667
4902.85 2803
4903.51 2666
4904.17 2547
4904.83 2420
4905.50 2322
4906.16 2126
4906.82 1935
4907.48 2043
4908.14 1946
4908.80 1746
4909.46 2009
4910.12 1953
4910.78 1941
4911.44 1862
4912.10 1902
4912.76 1869
4913.42 1846
4914.09 1772
4914.75 1833
4915.41 1821
4916.07 1886
4916.73 1974
4917.39 1900
4918.05 1828
4918.71 1655
4919.38 1716
4920.04 1550
4920.70 1575
4921.36 1685
4922.02 1759
4922.68 1656
4923.35 1617
4924.01 1727
4924.67 1577
4925.33 1600
4925.99 1584
4926.65 1670
4927.32 1721
4927.98 1537
4928.64 1548
4929.30 1588
4929.96 1629
4930.63 1681
4931.29 1581
4931.95 1590
4932.61 1596
4933.28 1639
4933.94 1589
4934.60 1627
4935.26 1688
4935.93 1655
4936.59 1623
4937.25 1601
4937.91 1659
4938.58 1764
4939.24 1588
4939.90 1639
4940.56 1554
4941.23 1583
4941.89 1661
4942.55 1606
4943.22 1559
4943.88 1537
4944.54 1460
4945.21 1583
4945.87 1506
4946.53 1501
4947.20 1576
4947.86 1580
4948.52 1457
4949.19 1460
4949.85 1496
4950.51 1504
4951.18 1473
4951.84 1498
4952.50 1552
4953.17 1596
4953.83 1551
4954.49 1553
4955.16 1547
4955.82 1614
4956.49 1433
4957.15 1518
4957.81 1606
4958.48 1650
4959.14 1594
4959.81 1619
4960.47 1718
4961.14 1736
4961.80 1726
4962.46 1834
4963.13 1945
4963.79 2080
4964.46 2059
4965.12 2079
4965.79 2253
4966.45 2199
4967.12 2118
4967.78 1939
4968.44 1867
4969.11 1893
4969.77 1677
4970.44 1684
4971.10 1725
4971.77 1612
4972.43 1659
4973.10 1736
4973.76 1739
4974.43 1697
4975.09 1838
4975.76 1850
4976.42 1757
4977.09 1706
4977.76 1737
4978.42 1802
4979.09 1709
4979.75 1711
4980.42 1777
4981.08 1755
4981.75 1642
4982.41 1787
4983.08 1793
4983.75 1737
4984.41 1749
4985.08 1695
4985.74 1721
4986.41 1649
4987.07 1759
4987.74 1956
4988.41 2044
4989.07 1982
4989.74 1969
4990.41 2013
4991.07 2012
4991.74 1988
4992.40 2032
4993.07 1891
4993.74 1821
4994.40 1963
4995.07 1817
4995.74 1909
4996.40 1830
4997.07 1578
4997.74 1692
4998.40 1580
4999.07 1565
4999.74 1616
5000.40 1556
5001.07 1423
5001.74 1444
5002.40 1499
5003.07 1438
5003.74 1464
5004.41 1482
5005.07 1416
5005.74 1412
5006.41 1383
5007.07 1357
5007.74 1413
5008.41 1500
5009.08 1339
5009.74 1365
5010.41 1428
5011.08 1443
5011.75 1487
5012.41 1454
5013.08 1421
5013.75 1430
5014.42 1551
5015.09 1457
5015.75 1408
5016.42 1511
5017.09 1415
5017.76 1363
5018.43 1546
5019.09 1460
5019.76 1495
5020.43 1610
5021.10 1715
5021.77 1641
5022.44 1646
5023.10 1592
5023.77 1600
5024.44 1582
5025.11 1716
5025.78 1689
5026.45 1636
5027.11 1616
5027.78 1673
5028.45 1690
5029.12 1533
5029.79 1623
5030.46 1469
5031.13 1575
5031.80 1504
5032.47 1560
5033.13 1515
5033.80 1377
5034.47 1439
5035.14 1405
5035.81 1307
5036.48 1377
5037.15 1437
5037.82 1402
5038.49 1265
5039.16 1327
5039.83 1367
5040.50 1393
5041.17 1438
5041.84 1451
5042.51 1510
5043.18 1408
5043.85 1512
5044.52 1427
5045.18 1428
5045.85 1415
5046.52 1483
5047.19 1564
5047.86 1531
5048.53 1480
5049.20 1506
5049.88 1547
5050.55 1536
5051.22 1672
5051.89 1446
5052.56 1549
5053.23 1530
5053.90 1446
5054.57 1540
5055.24 1528
5055.91 1523
5056.58 1457
5057.25 1391
5057.92 1430
5058.59 1598
5059.26 1426
5059.93 1478
5060.60 1435
5061.27 1316
5061.95 1398
5062.62 1366
5063.29 1487
5063.96 1460
5064.63 1349
5065.30 1293
5065.97 1360
5066.64 1396
5067.31 1288
5067.99 1317
5068.66 1402
5069.33 1336
5070.00 1262
5070.67 1397
5071.34 1350
5072.02 1311
5072.69 1291
5073.36 1444
5074.03 1342
5074.70 1357
5075.37 1404
5076.05 1409
5076.72 1346
5077.39 1359
5078.06 1343
5078.73 1417
5079.41 1483
5080.08 1454
5080.75 1525
5081.42 1506
5082.10 1478
5082.77 1414
5083.44 1437
5084.11 1334
5084.78 1490
5085.46 1379
5086.13 1435
5086.80 1441
5087.48 1463
5088.15 1512
5088.82 1480
5089.49 1466
5090.17 1519
5090.84 1558
5091.51 1506
5092.19 1531
5092.86 1538
5093.53 1486
5094.20 1418
5094.88 1492
5095.55 1506
5096.22 1427
5096.90 1306
5097.57 1219
5098.24 1294
5098.92 1381
5099.59 1402
5100.26 1307
5100.94 1239
5101.61 1368
5102.29 1244
5102.96 1256
5103.63 1303
5104.31 1319
5104.98 1330
5105.65 1413
5106.33 1425
5107.00 1426
5107.68 1367
5108.35 1350
5109.02 1367
5109.70 1226
5110.37 1273
5111.05 1235
5111.72 1340
5112.40 1244
5113.07 1205
5113.74 1342
5114.42 1323
5115.09 1294
5115.77 1347
5116.44 1263
5117.12 1291
5117.79 1267
5118.47 1289
5119.14 1491
5119.82 1454
5120.49 1348
5121.17 1372
5121.84 1361
5122.52 1310
5123.19 1270
5123.87 1358
5124.54 1405
5125.22 1440
5125.89 1381
5126.57 1316
5127.24 1383
5127.92 1423
5128.59 1403
5129.27 1416
5129.94 1421
5130.62 1399
5131.29 1400
5131.97 1328
5132.65 1299
5133.32 1227
5134.00 1330
5134.67 1383
5135.35 1519
5136.02 1406
5136.70 1262
5137.38 1320
5138.05 1371
5138.73 1414
5139.40 1468
5140.08 1480
5140.76 1409
5141.43 1484
5142.11 1500
5142.79 1523
5143.46 1402
5144.14 1526
5144.81 1429
5145.49 1332
5146.17 1295
5146.84 1295
5147.52 1258
5148.20 1410
5148.87 1320
5149.55 1344
5150.23 1250
5150.90 1275
5151.58 1311
5152.26 1190
5152.94 1284
5153.61 1236
5154.29 1297
5154.97 1304
5155.64 1229
5156.32 1271
5157.00 1255
5157.68 1228
5158.35 1246
5159.03 1219
5159.71 1287
5160.39 1239
5161.06 1135
5161.74 1262
5162.42 1242
5163.10 1247
5163.77 1244
5164.45 1245
5165.13 1264
5165.81 1377
5166.48 1304
5167.16 1220
5167.84 1152
5168.52 1276
5169.20 1391
5169.87 1318
5170.55 1296
5171.23 1230
5171.91 1292
5172.59 1255
5173.27 1377
5173.94 1256
5174.62 1163
5175.30 1270
5175.98 1375
5176.66 1378
5177.34 1235
5178.02 1193
5178.69 1226
5179.37 1249
5180.05 1246
5180.73 1332
5181.41 1358
5182.09 1369
5182.77 1283
5183.45 1329
5184.12 1267
5184.80 1459
5185.48 1293
5186.16 1359
5186.84 1281
5187.52 1267
5188.20 1323
5188.88 1164
5189.56 1220
5190.24 1248
5190.92 1278
5191.60 1197
5192.28 1112
5192.96 1216
5193.64 1315
5194.32 1245
5195.00 1216
5195.68 1225
5196.36 1157
5197.03 1249
5197.71 1269
5198.39 1327
5199.07 1240
5199.75 1269
5200.44 1162
5201.12 1256
5201.80 1295
5202.48 1323
5203.16 1298
5203.84 1304
5204.52 1315
5205.20 1374
5205.88 1332
5206.56 1360
5207.24 1504
5207.92 1482
5208.60 1505
5209.28 1602
5209.96 1534
5210.64 1716
5211.32 1647
5212.00 1641
5212.68 1652
5213.37 1532
5214.05 1498
5214.73 1501
5215.41 1426
5216.09 1349
5216.77 1519
5217.45 1360
5218.13 1334
5218.81 1348
5219.50 1409
5220.18 1225
5220.86 1333
5221.54 1226
5222.22 1342
5222.90 1263
5223.59 1312
5224.27 1350
5224.95 1333
5225.63 1337
5226.31 1358
5226.99 1395
5227.68 1288
5228.36 1283
5229.04 1272
5229.72 1313
5230.40 1302
5231.09 1307
5231.77 1357
5232.45 1321
5233.13 1347
5233.81 1321
5234.50 1370
5235.18 1385
5235.86 1376
5236.54 1311
5237.23 1301
5237.91 1262
5238.59 1379
5239.27 1471
5239.96 1496
5240.64 1475
5241.32 1448
5242.01 1420
5242.69 1357
5243.37 1396
5244.05 1365
5244.74 1245
5245.42 1317
5246.10 1291
5246.79 1433
5247.47 1315
5248.15 1277
5248.84 1228
5249.52 1236
5250.20 1271
5250.89 1389
5251.57 1361
5252.25 1280
5252.94 1217
5253.62 1317
5254.30 1394
5254.99 1293
5255.67 1204
5256.36 1307
5257.04 1159
5257.72 1132
5258.41 1152
5259.09 1253
5259.78 1267
5260.46 1141
5261.14 1177
5261.83 1425
5262.51 1400
5263.20 1375
5263.88 1292
5264.56 1243
5265.25 1324
5265.93 1462
5266.62 1326
5267.30 1402
5267.99 1375
5268.67 1378
5269.36 1471
5270.04 1357
5270.73 1403
5271.41 1256
5272.09 1269
5272.78 1355
5273.46 1265
5274.15 1308
5274.83 1294
5275.52 1385
5276.20 1395
5276.89 1345
5277.57 1378
5278.26 1345
5278.94 1391
5279.63 1475
5280.32 1378
5281.00 1474
5281.69 1544
5282.37 1562
5283.06 1569
5283.74 1599
5284.43 1540
5285.11 1421
5285.80 1410
5286.49 1313
5287.17 1240
5287.86 1422
5288.54 1328
5289.23 1209
5289.91 1233
5290.60 1312
5291.29 1207
5291.97 1317
5292.66 1364
5293.35 1297
5294.03 1214
5294.72 1283
5295.40 1339
5296.09 1291
5296.78 1199
5297.46 1242
5298.15 1297
5298.84 1266
5299.52 1338
5300.21 1259
5300.90 1072
5301.58 1169
5302.27 1285
5302.96 1292
5303.64 1267
5304.33 1318
5305.02 1254
5305.70 1240
5306.39 1301
5307.08 1277
5307.77 1156
5308.45 1260
5309.14 1226
5309.83 1289
5310.51 1142
5311.20 1234
5311.89 1334
5312.58 1281
5313.26 1265
5313.95 1288
5314.64 1365
5315.33 1385
5316.01 1192
5316.70 1182
5317.39 1239
5318.08 1269
5318.77 1365
5319.45 1233
5320.14 1323
5320.83 1360
5321.52 1333
5322.20 1239
5322.89 1232
5323.58 1232
5324.27 1130
5324.96 1187
5325.65 1204
5326.33 1314
5327.02 1262
5327.71 1189
5328.40 1098
5329.09 1221
5329.78 1245
5330.46 1215
5331.15 1213
5331.84 1240
5332.53 1216
5333.22 1102
5333.91 1239
5334.60 1250
5335.29 1193
5335.98 1258
5336.66 1159
5337.35 1216
5338.04 1182
5338.73 1171
5339.42 1207
5340.11 1203
5340.80 1234
5341.49 1244
5342.18 1220
5342.87 1226
5343.56 1231
5344.25 1259
5344.94 1157
5345.62 1244
5346.31 1143
5347.00 1242
5347.69 1212
5348.38 1253
5349.07 1339
5349.76 1412
5350.45 1286
5351.14 1372
5351.83 1384
5352.52 1486
5353.21 1393
5353.90 1307
5354.59 1322
5355.28 1268
5355.97 1295
5356.66 1212
5357.35 1234
5358.04 1156
5358.74 1268
5359.43 1224
5360.12 1168
5360.81 1195
5361.50 1289
5362.19 1170
5362.88 1209
5363.57 1193
5364.26 1123
5364.95 1188
5365.64 1222
5366.33 1291
5367.02 1201
5367.71 1131
5368.41 1147
5369.10 1144
5369.79 1248
5370.48 1235
5371.17 1247
5371.86 1310
5372.55 1282
5373.24 1218
5373.94 1269
5374.63 1338
5375.32 1209
5376.01 1188
5376.70 1214
5377.39 1192
5378.08 1295
5378.78 1376
5379.47 1393
5380.16 1321
5380.85 1255
5381.54 1314
5382.24 1330
5382.93 1380
5383.62 1297
5384.31 1234
5385.00 1215
5385.70 1188
5386.39 1169
5387.08 1354
5387.77 1314
5388.47 1347
5389.16 1350
5389.85 1299
5390.54 1270
5391.23 1283
5391.93 1227
5392.62 1274
5393.31 1241
5394.01 1173
5394.70 1176
5395.39 1266
5396.08 1195
5396.78 1152
5397.47 1105
5398.16 1184
5398.86 1143
5399.55 1189
5400.24 1141
5400.93 1070
5401.63 1099
5402.32 1216
5403.01 1262
5403.71 1179
5404.40 1165
5405.09 1282
5405.79 1211
5406.48 1113
5407.17 1264
5407.87 1185
5408.56 1131
5409.26 1129
5409.95 1185
5410.64 1225
5411.34 1202
5412.03 1203
5412.72 1203
5413.42 1122
5414.11 1184
5414.81 1246
5415.50 1133
5416.19 1152
5416.89 1220
5417.58 1171
5418.28 1203
5418.97 1173
5419.67 1145
5420.36 1081
5421.05 1061
5421.75 1068
5422.44 1096
5423.14 1104
5423.83 1229
5424.53 1214
5425.22 1234
5425.92 1171
5426.61 1183
5427.31 1267
5428.00 1280
5428.70 1238
5429.39 1181
5430.09 1186
5430.78 1275
5431.48 1272
5432.17 1334
5432.87 1260
5433.56 1226
5434.26 1241
5434.95 1271
5435.65 1357
5436.34 1313
5437.04 1271
5437.73 1351
5438.43 1286
5439.13 1290
5439.82 1355
5440.52 1415
5441.21 1224
5441.91 1230
5442.60 1232
5443.30 1268
5444.00 1313
5444.69 1333
5445.39 1386
5446.08 1436
5446.78 1297
5447.48 1387
5448.17 1424
5448.87 1362
5449.56 1195
5450.26 1131
5450.96 1283
5451.65 1271
5452.35 1352
5453.05 1324
5453.74 1266
5454.44 1348
5455.14 1335
5455.83 1275
5456.53 1225
5457.23 1219
5457.92 1254
5458.62 1218
5459.32 1277
5460.01 1319
5460.71 1301
5461.41 1231
5462.11 1149
5462.80 1159
5463.50 1188
5464.20 1248
5464.89 1255
5465.59 1263
5466.29 1187
5466.99 1256
5467.68 1293
5468.38 1277
5469.08 1223
5469.78 1258
5470.47 1289
5471.17 1324
5471.87 1265
5472.57 1273
5473.26 1122
5473.96 1299
5474.66 1240
5475.36 1263
5476.06 1268
5476.75 1313
5477.45 1418
5478.15 1372
5478.85 1266
5479.55 1262
5480.24 1366
5480.94 1438
5481.64 1542
5482.34 1655
5483.04 1539
5483.74 1491
5484.43 1469
5485.13 1308
5485.83 1336
5486.53 1327
5487.23 1336
5487.93 1445
5488.63 1324
5489.33 1285
5490.02 1299
5490.72 1422
5491.42 1378
5492.12 1338
5492.82 1355
5493.52 1393
5494.22 1363
5494.92 1436
5495.62 1478
5496.32 1414
5497.01 1497
5497.71 1675
5498.41 1660
5499.11 1644
5499.81 1615
5500.51 1546
5501.21 1863
5501.91 1988
5502.61 2093
5503.31 2059
5504.01 1843
5504.71 1906
5505.41 1743
5506.11 1612
5506.81 1516
5507.51 1402
5508.21 1434
5508.91 1438
5509.61 1143
5510.31 1176
5511.01 1301
5511.71 1296
5512.41 1321
5513.11 1430
5513.81 1319
5514.51 1319
5515.21 1347
5515.91 1283
5516.61 1213
5517.31 1168
5518.01 1264
5518.72 1320
5519.42 1373
5520.12 1316
5520.82 1305
5521.52 1350
5522.22 1413
5522.92 1265
5523.62 1220
5524.32 1251
5525.02 1272
5525.72 1135
5526.43 1161
5527.13 1200
5527.83 1253
5528.53 1249
5529.23 1220
5529.93 1197
5530.63 1149
5531.33 1220
5532.04 1145
5532.74 1190
5533.44 1270
5534.14 1214
5534.84 1256
5535.54 1270
5536.25 1237
5536.95 1195
5537.65 1129
5538.35 1189
5539.05 1214
5539.76 1202
5540.46 1154
5541.16 1183
5541.86 1116
5542.56 1187
5543.27 1198
5543.97 1209
5544.67 1257
5545.37 1183
5546.08 1167
5546.78 1099
5547.48 1112
5548.18 1177
5548.89 1213
5549.59 1126
5550.29 1129
5550.99 1164
5551.70 1151
5552.40 1158
5553.10 1163
5553.81 1154
5554.51 1056
5555.21 1123
5555.91 1152
5556.62 1111
5557.32 1047
5558.02 1078
5558.73 1132
5559.43 1214
5560.13 1155
5560.84 1210
5561.54 1222
5562.24 1281
5562.95 1183
5563.65 1260
5564.35 1297
5565.06 1271
5565.76 1365
5566.47 1413
5567.17 1264
5567.87 1219
5568.58 1190
5569.28 1074
5569.98 1063
5570.69 1188
5571.39 1319
5572.10 1184
5572.80 1110
5573.50 1107
5574.21 1184
5574.91 1159
5575.62 1236
5576.32 1270
5577.03 1236
5577.73 1240
5578.44 1252
5579.14 1248
5579.84 1157
5580.55 1194
5581.25 1152
5581.96 1158
5582.66 1064
5583.37 1194
5584.07 1141
5584.78 1192
5585.48 1171
5586.19 1108
5586.89 1192
5587.60 1215
5588.30 1177
5589.01 1157
5589.71 1238
5590.42 1187
5591.12 1143
5591.83 1206
5592.53 1190
5593.24 1305
5593.94 1144
5594.65 1052
5595.36 1205
5596.06 1106
5596.77 1017
5597.47 1128
5598.18 1201
5598.88 1117
5599.59 1126
5600.30 1090
5601.00 1079
5601.71 1043
5602.41 1097
5603.12 1094
5603.83 1091
5604.53 1048
5605.24 1022
5605.94 1044
5606.65 1041
5607.36 1053
5608.06 1026
5608.77 1129
5609.48 1128
5610.18 1151
5610.89 1167
5611.60 1040
5612.30 1045
5613.01 1178
5613.72 1171
5614.42 1182
5615.13 1137
5615.84 1110
5616.54 1110
5617.25 1143
5617.96 1194
5618.66 1094
5619.37 1069
5620.08 1139
5620.78 1087
5621.49 1120
5622.20 1185
5622.91 1139
5623.61 1144
5624.32 1025
5625.03 1126
5625.74 1093
5626.44 1034
5627.15 1095
5627.86 1035
5628.57 1085
5629.27 1132
5629.98 1173
5630.69 1205
5631.40 1074
5632.11 1134
5632.81 1066
5633.52 1056
5634.23 1084
5634.94 1226
5635.65 1165
5636.35 1205
5637.06 1153
5637.77 1131
5638.48 1049
5639.19 1098
5639.89 1213
5640.60 1077
5641.31 1184
5642.02 1235
5642.73 1140
5643.44 1143
5644.15 1233
5644.85 1148
5645.56 1221
5646.27 1195
5646.98 1046
5647.69 1082
5648.40 1185
5649.11 1243
5649.82 1168
5650.53 1186
5651.23 1153
5651.94 1202
5652.65 1201
5653.36 1192
5654.07 1171
5654.78 1160
5655.49 1138
5656.20 1188
5656.91 1249
5657.62 1203
5658.33 1322
5659.04 1245
5659.75 1209
5660.46 1256
5661.17 1258
5661.88 1255
5662.59 1231
5663.30 1211
5664.00 1128
5664.71 1158
5665.42 1192
5666.13 1067
5666.84 1109
5667.55 1150
5668.27 1070
5668.98 1105
5669.69 1072
5670.40 1123
5671.11 1088
5671.82 1152
5672.53 1149
5673.24 1151
5673.95 1038
5674.66 1105
5675.37 1040
5676.08 1124
5676.79 1035
5677.50 1100
5678.21 1033
5678.92 1100
5679.63 983
5680.34 1007
5681.06 1065
5681.77 1019
5682.48 977
5683.19 1023
5683.90 1114
5684.61 1118
5685.32 1035
5686.03 1076
5686.74 1043
5687.46 1131
5688.17 1006
5688.88 997
5689.59 1023
5690.30 1019
5691.01 1122
5691.72 1128
5692.44 1050
5693.15 1016
5693.86 1058
5694.57 955
5695.28 944
5696.00 942
5696.71 983
5697.42 1073
5698.13 941
5698.84 1000
5699.56 1066
5700.27 1014
5700.98 1010
5701.69 1046
5702.40 1085
5703.12 1119
5703.83 1136
5704.54 1056
5705.25 1025
5705.97 1031
5706.68 1052
5707.39 1063
5708.10 1081
5708.82 1039
5709.53 1023
5710.24 1045
5710.95 1013
5711.67 955
5712.38 1036
5713.09 1041
5713.81 1136
5714.52 1021
5715.23 984
5715.95 957
5716.66 978
5717.37 1051
5718.09 1064
5718.80 1119
5719.51 1004
5720.23 1021
5720.94 1009
5721.65 937
5722.37 1054
5723.08 970
5723.79 992
5724.51 1154
5725.22 1040
5725.93 1195
5726.65 1098
5727.36 1040
5728.08 1084
5728.79 1179
5729.50 1242
5730.22 1162
5730.93 1124
5731.65 1171
5732.36 1151
5733.07 1215
5733.79 1169
5734.50 1046
5735.22 1097
5735.93 1192
5736.65 1144
5737.36 1103
5738.07 1022
5738.79 1075
5739.50 1074
5740.22 1035
5740.93 984
5741.65 1112
5742.36 1126
5743.08 977
5743.79 952
5744.51 992
5745.22 991
5745.94 1059
5746.65 1052
5747.37 1077
5748.08 987
5748.80 1005
5749.51 1075
5750.23 1137
5750.94 1097
5751.66 1025
5752.37 1037
5753.09 1044
5753.80 1103
5754.52 1101
5755.24 1032
5755.95 1140
5756.67 1008
5757.38 981
5758.10 1069
5758.81 1022
5759.53 1106
5760.25 1207
5760.96 1084
5761.68 985
5762.39 983
5763.11 1020
5763.83 1091
5764.54 1058
5765.26 981
5765.97 1010
5766.69 1011
5767.41 1152
5768.12 1014
5768.84 1093
5769.56 1069
5770.27 1103
5770.99 1173
5771.71 1122
5772.42 1007
5773.14 1156
5773.86 1040
5774.57 1053
5775.29 1037
5776.01 1094
5776.72 1100
5777.44 1189
5778.16 1119
5778.88 1093
5779.59 1151
5780.31 1057
5781.03 1093
5781.74 1048
5782.46 1072
5783.18 1127
5783.90 1190
5784.61 1233
5785.33 1144
5786.05 1069
5786.77 1094
5787.48 1141
5788.20 1090
5788.92 1114
5789.64 1115
5790.35 1161
5791.07 1102
5791.79 1218
5792.51 1197
5793.23 1204
5793.94 1217
5794.66 1200
5795.38 1227
5796.10 1308
5796.82 1310
5797.53 1320
5798.25 1374
5798.97 1281
5799.69 1347
5800.41 1442
5801.13 1415
5801.84 1571
5802.56 1586
5803.28 1698
5804.00 1745
5804.72 1840
5805.44 1823
5806.16 1769
5806.87 1597
5807.59 1546
5808.31 1585
5809.03 1332
5809.75 1422
5810.47 1423
5811.19 1325
5811.91 1235
5812.63 1344
5813.35 1528
5814.07 1543
5814.78 1455
5815.50 1534
5816.22 1784
5816.94 1934
5817.66 1946
5818.38 2120
5819.10 2255
5819.82 2284
5820.54 2366
5821.26 2350
5821.98 2180
5822.70 2080
5823.42 1755
5824.14 1599
5824.86 1566
5825.58 1537
5826.30 1440
5827.02 1459
5827.74 1485
5828.46 1422
5829.18 1321
5829.90 1404
5830.62 1414
5831.34 1415
5832.06 1445
5832.78 1468
5833.50 1475
5834.22 1391
5834.94 1475
5835.66 1420
5836.38 1444
5837.10 1390
5837.82 1294
5838.55 1339
5839.27 1349
5839.99 1292
5840.71 1348
5841.43 1411
5842.15 1412
5842.87 1401
5843.59 1331
5844.31 1369
5845.03 1268
5845.76 1216
5846.48 1086
5847.20 1118
5847.92 1198
5848.64 1224
5849.36 1220
5850.08 1203
5850.81 1080
5851.53 1291
5852.25 1186
5852.97 1257
5853.69 1246
5854.41 1190
5855.14 1207
5855.86 1242
5856.58 1243
5857.30 1245
5858.02 1203
5858.74 1341
5859.47 1223
5860.19 1280
5860.91 1224
5861.63 1205
5862.36 1152
5863.08 1148
5863.80 1026
5864.52 1026
5865.24 1168
5865.97 1139
5866.69 1165
5867.41 1203
5868.13 1188
5868.86 1095
5869.58 1130
5870.30 1154
5871.03 1115
5871.75 1101
5872.47 1150
5873.19 1192
5873.92 1158
5874.64 1187
5875.36 1180
5876.09 1187
5876.81 1157
5877.53 1153
5878.26 1101
5878.98 1045
5879.70 1171
5880.43 1130
5881.15 1150
5881.87 1241
5882.60 1288
5883.32 1099
5884.04 1023
5884.77 1020
5885.49 1226
5886.21 1099
5886.94 1053
5887.66 1093
5888.39 1002
5889.11 1075
5889.83 1078
5890.56 1040
5891.28 1098
5892.01 1041
5892.73 1103
5893.45 1145
5894.18 1083
5894.90 1111
5895.63 1099
5896.35 1006
5897.07 1051
5897.80 1165
5898.52 1152
5899.25 1061
5899.97 1101
5900.70 1060
5901.42 1066
5902.15 1044
5902.87 1087
5903.60 1207
5904.32 1190
5905.05 1181
5905.77 1130
5906.50 1004
5907.22 1062
5907.95 1177
5908.67 1164
5909.40 1075
5910.12 1133
5910.85 1056
5911.57 1099
5912.30 1137
5913.02 1065
5913.75 1057
5914.47 1014
5915.20 1078
5915.92 1089
5916.65 1113
5917.38 1103
5918.10 1074
5918.83 1088
5919.55 1105
5920.28 1013
5921.00 1071
5921.73 1073
5922.46 1107
5923.18 1155
5923.91 1111
5924.63 1147
5925.36 1245
5926.09 1147
5926.81 1099
5927.54 1077
5928.26 1107
5928.99 1153
5929.72 1237
5930.44 1133
5931.17 1114
5931.90 1133
5932.62 1121
5933.35 1092
5934.08 1146
5934.80 1207
5935.53 1207
5936.26 1122
5936.98 1213
5937.71 1157
5938.44 1171
5939.16 1270
5939.89 1298
5940.62 1253
5941.35 1217
5942.07 1259
5942.80 1215
5943.53 1169
5944.25 1192
5944.98 1154
5945.71 1198
5946.44 1295
5947.16 1323
5947.89 1332
5948.62 1211
5949.35 1288
5950.07 1317
5950.80 1263
5951.53 1286
5952.26 1418
5952.99 1348
5953.71 1485
5954.44 1482
5955.17 1440
5955.90 1540
5956.62 1513
5957.35 1417
5958.08 1446
5958.81 1454
5959.54 1426
5960.27 1429
5960.99 1478
5961.72 1492
5962.45 1473
5963.18 1611
5963.91 1464
5964.64 1447
5965.36 1526
5966.09 1591
5966.82 1633
5967.55 1717
5968.28 1977
5969.01 1922
5969.74 1938
5970.47 1926
5971.19 1887
5971.92 1661
5972.65 1696
5973.38 1633
5974.11 1474
5974.84 1457
5975.57 1444
5976.30 1513
5977.03 1625
5977.76 1589
5978.49 1563
5979.22 1618
5979.95 1518
5980.67 1590
5981.40 1665
5982.13 1578
5982.86 1698
5983.59 1746
5984.32 1792
5985.05 1729
5985.78 1719
5986.51 1688
5987.24 1842
5987.97 1763
5988.70 1737
5989.43 1672
5990.16 1637
5990.89 1691
5991.62 1767
5992.35 1648
5993.08 1589
5993.81 1588
5994.54 1605
5995.27 1614
5996.00 1610
5996.73 1676
5997.47 1724
5998.20 1696
5998.93 1731
5999.66 1762
6000.39 1750
6001.12 1738
6001.85 1868
6002.58 1665
6003.31 1681
6004.04 1779
6004.77 1807
6005.50 1624
6006.24 1842
6006.97 1820
6007.70 1705
6008.43 1831
6009.16 1774
6009.89 1886
6010.62 2212
6011.35 2455
6012.09 2730
6012.82 3089
6013.55 3226
6014.28 3604
6015.01 3924
6015.74 3866
6016.47 3773
6017.21 3618
6017.94 3501
6018.67 2965
6019.40 2768
6020.13 2636
6020.87 2199
6021.60 2100
6022.33 1866
6023.06 1794
6023.79 1684
6024.53 1624
6025.26 1546
6025.99 1396
6026.72 1497
6027.46 1455
6028.19 1389
6028.92 1503
6029.65 1459
6030.39 1418
6031.12 1489
6031.85 1487
6032.58 1371
6033.32 1465
6034.05 1485
6034.78 1389
6035.51 1359
6036.25 1382
6036.98 1428
6037.71 1388
6038.45 1424
6039.18 1352
6039.91 1526
6040.65 1598
6041.38 1576
6042.11 1588
6042.85 1565
6043.58 1556
6044.31 1563
6045.05 1501
6045.78 1651
6046.51 1572
6047.25 1674
6047.98 1607
6048.71 1611
6049.45 1611
6050.18 1633
6050.91 1781
6051.65 1807
6052.38 1869
6053.12 1954
6053.85 2014
6054.58 1887
6055.32 1976
6056.05 1838
6056.79 1806
6057.52 1753
6058.25 1644
6058.99 1570
6059.72 1531
6060.46 1496
6061.19 1473
6061.93 1532
6062.66 1584
6063.40 1571
6064.13 1520
6064.86 1415
6065.60 1449
6066.33 1360
6067.07 1437
6067.80 1324
6068.54 1429
6069.27 1499
6070.01 1410
6070.74 1396
6071.48 1409
6072.21 1370
6072.95 1334
6073.68 1425
6074.42 1355
6075.15 1385
6075.89 1324
6076.63 1264
6077.36 1221
6078.10 1382
6078.83 1337
6079.57 1335
6080.30 1271
6081.04 1328
6081.77 1342
6082.51 1282
6083.25 1250
6083.98 1366
6084.72 1322
6085.45 1354
6086.19 1251
6086.92 1373
6087.66 1342
6088.40 1236
6089.13 1355
6089.87 1280
6090.61 1318
6091.34 1311
6092.08 1345
6092.81 1309
6093.55 1258
6094.29 1292
6095.02 1308
6095.76 1192
6096.50 1296
6097.23 1242
6097.97 1271
6098.71 1164
6099.44 1289
6100.18 1287
6100.92 1195
6101.65 1269
6102.39 1283
6103.13 1234
6103.86 1103
6104.60 1132
6105.34 1100
6106.08 1105
6106.81 1121
6107.55 1212
6108.29 1115
6109.02 1206
6109.76 1228
6110.50 1248
6111.24 1327
6111.97 1366
6112.71 1274
6113.45 1179
6114.19 1201
6114.92 1243
6115.66 1317
6116.40 1221
6117.14 1320
6117.88 1272
6118.61 1287
6119.35 1309
6120.09 1248
6120.83 1211
6121.57 1168
6122.30 1281
6123.04 1310
6123.78 1329
6124.52 1302
6125.26 1243
6126.00 1324
6126.73 1394
6127.47 1318
6128.21 1356
6128.95 1355
6129.69 1318
6130.43 1309
6131.16 1312
6131.90 1250
6132.64 1220
6133.38 1418
6134.12 1488
6134.86 1331
6135.60 1258
6136.34 1263
6137.08 1312
6137.81 1318
6138.55 1349
6139.29 1326
6140.03 1311
6140.77 1331
6141.51 1407
6142.25 1331
6142.99 1317
6143.73 1164
6144.47 1224
6145.21 1201
6145.95 1210
6146.69 1242
6147.43 1284
6148.17 1314
6148.91 1386
6149.65 1311
6150.39 1223
6151.13 1267
6151.86 1355
6152.60 1329
6153.34 1313
6154.08 1301
6154.83 1309
6155.57 1278
6156.31 1394
6157.05 1288
6157.79 1342
6158.53 1299
6159.27 1320
6160.01 1337
6160.75 1432
6161.49 1411
6162.23 1277
6162.97 1345
6163.71 1332
6164.45 1427
6165.19 1499
6165.93 1452
6166.67 1548
6167.41 1628
6168.15 1636
6168.89 1649
6169.64 1751
6170.38 1786
6171.12 1753
6171.86 1636
6172.60 1623
6173.34 1595
6174.08 1618
6174.82 1564
6175.57 1516
6176.31 1490
6177.05 1615
6177.79 1494
6178.53 1504
6179.27 1530
6180.01 1450
6180.76 1529
6181.50 1518
6182.24 1549
6182.98 1612
6183.72 1642
6184.46 1707
6185.21 1615
6185.95 1742
6186.69 1571
6187.43 1553
6188.17 1608
6188.92 1543
6189.66 1668
6190.40 1587
6191.14 1599
6191.89 1700
6192.63 1750
6193.37 1747
6194.11 1697
6194.86 1919
6195.60 2038
6196.34 2039
6197.08 1922
6197.83 1911
6198.57 1820
6199.31 1772
6200.05 1840
6200.80 1845
6201.54 1888
6202.28 1929
6203.03 1827
6203.77 1992
6204.51 2145
6205.26 2431
6206.00 2768
6206.74 3182
6207.48 3754
6208.23 4329
6208.97 5013
6209.71 5832
6210.46 6698
6211.20 6976
6211.95 6905
6212.69 6698
6213.43 6133
6214.18 5557
6214.92 4809
6215.66 4025
6216.41 3433
6217.15 3007
6217.89 2448
6218.64 2274
6219.38 1947
6220.13 1840
6220.87 1822
6221.61 1706
6222.36 1630
6223.10 1689
6223.85 1674
6224.59 1711
6225.34 1686
6226.08 1676
6226.82 1626
6227.57 1585
6228.31 1523
6229.06 1588
6229.80 1453
6230.55 1389
6231.29 1347
6232.04 1354
6232.78 1562
6233.53 1460
6234.27 1314
6235.02 1285
6235.76 1380
6236.51 1364
6237.25 1390
6238.00 1471
6238.74 1398
6239.49 1437
6240.23 1467
6240.98 1409
6241.72 1416
6242.47 1399
6243.21 1423
6243.96 1476
6244.70 1579
6245.45 1599
6246.20 1669
6246.94 1775
6247.69 1966
6248.43 1969
6249.18 2045
6249.92 2040
6250.67 2111
6251.42 2086
6252.16 2047
6252.91 2001
6253.65 1730
6254.40 1757
6255.15 1677
6255.89 1476
6256.64 1513
6257.38 1408
6258.13 1435
6258.88 1396
6259.62 1479
6260.37 1451
6261.12 1446
6261.86 1388
6262.61 1386
6263.36 1414
6264.10 1339
6264.85 1394
6265.60 1396
6266.34 1359
6267.09 1296
6267.84 1397
6268.58 1465
6269.33 1392
6270.08 1358
6270.82 1483
6271.57 1364
6272.32 1330
6273.07 1329
6273.81 1324
6274.56 1310
6275.31 1245
6276.05 1401
6276.80 1441
6277.55 1415
6278.30 1298
6279.04 1378
6279.79 1358
6280.54 1448
6281.29 1363
6282.03 1415
6282.78 1450
6283.53 1485
6284.28 1421
6285.03 1373
6285.77 1399
6286.52 1334
6287.27 1537
6288.02 1568
6288.77 1461
6289.51 1458
6290.26 1495
6291.01 1532
6291.76 1569
6292.51 1415
6293.26 1398
6294.00 1382
6294.75 1483
6295.50 1395
6296.25 1283
6297.00 1219
6297.75 1302
6298.50 1295
6299.24 1257
6299.99 1245
6300.74 1267
6301.49 1270
6302.24 1203
6302.99 1217
6303.74 1196
6304.49 1209
6305.24 1263
6305.99 1214
6306.73 1219
6307.48 1174
6308.23 1209
6308.98 1300
6309.73 1236
6310.48 1301
6311.23 1217
6311.98 1280
6312.73 1246
6313.48 1323
6314.23 1206
6314.98 1177
6315.73 1221
6316.48 1310
6317.23 1242
6317.98 1186
6318.73 1187
6319.48 1178
6320.23 1188
6320.98 1230
6321.73 1219
6322.48 1165
6323.23 1180
6323.98 1101
6324.73 1181
6325.48 1156
6326.23 1163
6326.98 1158
6327.73 1112
6328.48 1132
6329.23 1137
6329.98 1233
6330.73 1269
6331.48 1245
6332.23 1194
6332.98 1135
6333.73 1198
6334.49 1226
6335.24 1207
6335.99 1162
6336.74 1106
6337.49 1188
6338.24 1239
6338.99 1218
6339.74 1184
6340.49 1221
6341.25 1184
6342.00 1153
6342.75 1100
6343.50 1182
6344.25 1197
6345.00 1227
6345.75 1143
6346.51 1182
6347.26 1230
6348.01 1286
6348.76 1273
6349.51 1178
6350.26 1212
6351.02 1178
6351.77 1217
6352.52 1281
6353.27 1314
6354.02 1482
6354.78 1531
6355.53 1489
6356.28 1440
6357.03 1433
6357.78 1448
6358.54 1417
6359.29 1427
6360.04 1339
6360.79 1260
6361.55 1207
6362.30 1319
6363.05 1279
6363.80 1277
6364.56 1232
6365.31 1265
6366.06 1359
6366.81 1311
6367.57 1342
6368.32 1305
6369.07 1318
6369.83 1376
6370.58 1266
6371.33 1276
6372.08 1302
6372.84 1256
6373.59 1258
6374.34 1265
6375.10 1269
6375.85 1325
6376.60 1281
6377.36 1153
6378.11 1252
6378.86 1280
6379.62 1287
6380.37 1199
6381.12 1256
6381.88 1263
6382.63 1175
6383.39 1216
6384.14 1232
6384.89 1261
6385.65 1256
6386.40 1173
6387.16 1268
6387.91 1169
6388.66 1119
6389.42 1105
6390.17 1137
6390.93 1111
6391.68 1123
6392.43 1078
6393.19 975
6393.94 1012
6394.70 1001
6395.45 1133
6396.21 1149
6396.96 1073
6397.72 1109
6398.47 1162
6399.22 1118
6399.98 1145
6400.73 1080
6401.49 1100
6402.24 1199
6403.00 1088
6403.75 1035
6404.51 1066
6405.26 1016
6406.02 1057
6406.77 1113
6407.53 1067
6408.28 1060
6409.04 1112
6409.79 1198
6410.55 1172
6411.31 1149
6412.06 1142
6412.82 1112
6413.57 1064
6414.33 1031
6415.08 1077
6415.84 1100
6416.59 1115
6417.35 1155
6418.11 1116
6418.86 1056
6419.62 1015
6420.37 1077
6421.13 1096
6421.89 1047
6422.64 1058
6423.40 1059
6424.15 1056
6424.91 1020
6425.67 1111
6426.42 1142
6427.18 1155
6427.94 1028
6428.69 1098
6429.45 1094
6430.20 1008
6430.96 1054
6431.72 1111
6432.47 1012
6433.23 1047
6433.99 1088
6434.74 1174
6435.50 1117
6436.26 1059
6437.02 1080
6437.77 1013
6438.53 1079
6439.29 1146
6440.04 1069
6440.80 1162
6441.56 1158
6442.32 1065
6443.07 1120
6443.83 1166
6444.59 1146
6445.34 1197
6446.10 1125
6446.86 1039
6447.62 1050
6448.37 1095
6449.13 1108
6449.89 1056
6450.65 1173
6451.41 1239
6452.16 1164
6452.92 1028
6453.68 1083
6454.44 1107
6455.19 1133
6455.95 1107
6456.71 1115
6457.47 1155
6458.23 1137
6458.99 1160
6459.74 1149
6460.50 1152
6461.26 1211
6462.02 1192
6462.78 1210
6463.54 1113
6464.29 1091
6465.05 1200
6465.81 1134
6466.57 1096
6467.33 1238
6468.09 1134
6468.85 1128
6469.60 1209
6470.36 1233
6471.12 1249
6471.88 1230
6472.64 1297
6473.40 1218
6474.16 1263
6474.92 1313
6475.68 1332
6476.44 1315
6477.20 1301
6477.95 1272
6478.71 1242
6479.47 1208
6480.23 1257
6480.99 1309
6481.75 1288
6482.51 1272
6483.27 1329
6484.03 1334
6484.79 1338
6485.55 1413
6486.31 1340
6487.07 1418
6487.83 1404
6488.59 1372
6489.35 1361
6490.11 1397
6490.87 1470
6491.63 1484
6492.39 1510
6493.15 1598
6493.91 1675
6494.67 1742
6495.43 1688
6496.19 1715
6496.95 1683
6497.71 1654
6498.47 1708
6499.23 1847
6499.99 1722
6500.76 1661
6501.52 1732
6502.28 1558
6503.04 1669
6503.80 1561
6504.56 1704
6505.32 1616
6506.08 1693
6506.84 1682
6507.60 1703
6508.36 1688
6509.13 1831
6509.89 1974
6510.65 1832
6511.41 1875
6512.17 1929
6512.93 1959
6513.69 1916
6514.45 1889
6515.22 1836
6515.98 1870
6516.74 1876
6517.50 1842
6518.26 1796
6519.02 1863
6519.79 1998
6520.55 1996
6521.31 1975
6522.07 2046
6522.83 2083
6523.60 2299
6524.36 2410
6525.12 2591
6525.88 2712
6526.64 3046
6527.41 3443
6528.17 3653
6528.93 3714
6529.69 3805
6530.46 4064
6531.22 3903
6531.98 3842
6532.74 3554
6533.51 3444
6534.27 3490
6535.03 3465
6535.79 3741
6536.56 4068
6537.32 4433
6538.08 4465
6538.85 4738
6539.61 4625
6540.37 4247
6541.13 4076
6541.90 3607
6542.66 3203
6543.42 2763
6544.19 2440
6544.95 2210
6545.71 2017
6546.48 1927
6547.24 1885
6548.00 1858
6548.77 1738
6549.53 1813
6550.29 1719
6551.06 1726
6551.82 1653
6552.58 1680
6553.35 1650
6554.11 1725
6554.88 1753
6555.64 1664
6556.40 1586
6557.17 1723
6557.93 1687
6558.70 1618
6559.46 1660
6560.22 1707
6560.99 1696
6561.75 1700
6562.52 1794
6563.28 1921
6564.05 1948
6564.81 2003
6565.57 2021
6566.34 2146
6567.10 2167
6567.87 2306
6568.63 2282
6569.40 2255
6570.16 2226
6570.93 2092
6571.69 2106
6572.46 2041
6573.22 1932
6573.99 2006
6574.75 2004
6575.52 2203
6576.28 2198
6577.05 2213
6577.81 2218
6578.58 2200
6579.34 2198
6580.11 2237
6580.87 2064
6581.64 2318
6582.40 2368
6583.17 2211
6583.93 2404
6584.70 2592
6585.47 2459
6586.23 2510
6587.00 2465
6587.76 2296
6588.53 2321
6589.29 2281
6590.06 2228
6590.83 2382
6591.59 2333
6592.36 2381
6593.12 2420
6593.89 2535
6594.66 2776
6595.42 2978
6596.19 3001
6596.96 3043
6597.72 3012
6598.49 2913
6599.25 2716
6600.02 2720
6600.79 2422
6601.55 2274
6602.32 2218
6603.09 2136
6603.85 1983
6604.62 1983
6605.39 1821
6606.15 1899
6606.92 1897
6607.69 1746
6608.46 1897
6609.22 1842
6609.99 1946
6610.76 2019
6611.52 2052
6612.29 1972
6613.06 2036
6613.83 1961
6614.59 1905
6615.36 1808
6616.13 1731
6616.89 1778
6617.66 1666
6618.43 1624
6619.20 1644
6619.96 1721
6620.73 1781
6621.50 1680
6622.27 1672
6623.04 1944
6623.80 1859
6624.57 1816
6625.34 1912
6626.11 1879
6626.88 2013
6627.64 1897
6628.41 1798
6629.18 1797
6629.95 1779
6630.72 1747
6631.48 1821
6632.25 1841
6633.02 1833
6633.79 2018
6634.56 2037
6635.33 2177
6636.10 2148
6636.86 2064
6637.63 2122
6638.40 2090
6639.17 2000
6639.94 1884
6640.71 1885
6641.48 1715
6642.25 1630
6643.01 1558
6643.78 1504
6644.55 1567
6645.32 1525
6646.09 1563
6646.86 1536
6647.63 1597
6648.40 1592
6649.17 1585
6649.94 1652
6650.71 1659
6651.48 1597
6652.25 1641
6653.01 1655
6653.78 1619
6654.55 1625
6655.32 1647
6656.09 1635
6656.86 1625
6657.63 1570
6658.40 1587
6659.17 1608
6659.94 1564
6660.71 1571
6661.48 1597
6662.25 1641
6663.02 1632
6663.79 1637
6664.56 1685
6665.33 1687
6666.10 1690
6666.87 1637
6667.64 1739
6668.42 1712
6669.19 1679
6669.96 1678
6670.73 1617
6671.50 1587
6672.27 1611
6673.04 1567
6673.81 1651
6674.58 1662
6675.35 1688
6676.12 1581
6676.89 1613
6677.66 1588
6678.44 1441
6679.21 1493
6679.98 1517
6680.75 1566
6681.52 1559
6682.29 1467
6683.06 1521
6683.83 1662
6684.60 1598
6685.38 1641
6686.15 1749
6686.92 1899
6687.69 2035
6688.46 1811
6689.23 1829
6690.01 1754
6690.78 1771
6691.55 1767
6692.32 1562
6693.09 1515
6693.86 1473
6694.64 1410
6695.41 1418
6696.18 1470
6696.95 1328
6697.73 1347
6698.50 1340
6699.27 1380
6700.04 1471
6700.81 1467
6701.59 1370
6702.36 1488
6703.13 1289
6703.90 1370
6704.68 1456
6705.45 1385
6706.22 1341
6706.99 1354
6707.77 1357
6708.54 1388
6709.31 1275
6710.09 1392
6710.86 1360
6711.63 1371
6712.40 1393
6713.18 1358
6713.95 1360
6714.72 1340
6715.50 1305
6716.27 1288
6717.04 1369
6717.82 1328
6718.59 1399
6719.36 1421
6720.14 1379
6720.91 1328
6721.68 1247
6722.46 1318
6723.23 1268
6724.00 1267
6724.78 1305
6725.55 1389
6726.33 1306
6727.10 1350
6727.87 1451
6728.65 1320
6729.42 1276
6730.20 1249
6730.97 1308
6731.74 1321
6732.52 1305
6733.29 1290
6734.07 1324
6734.84 1363
6735.61 1229
6736.39 1245
6737.16 1329
6737.94 1303
6738.71 1322
6739.49 1260
6740.26 1227
6741.04 1355
6741.81 1289
6742.59 1234
6743.36 1348
6744.13 1330
6744.91 1298
6745.68 1303
6746.46 1251
6747.23 1307
6748.01 1242
6748.78 1305
6749.56 1391
6750.33 1442
6751.11 1485
6751.89 1455
6752.66 1558
6753.44 1540
6754.21 1438
6754.99 1504
6755.76 1582
6756.54 1543
6757.31 1498
6758.09 1394
6758.86 1357
6759.64 1324
6760.42 1218
6761.19 1232
6761.97 1165
6762.74 1210
6763.52 1262
6764.30 1389
6765.07 1303
6765.85 1319
6766.62 1320
6767.40 1303
6768.18 1312
6768.95 1372
6769.73 1300
6770.51 1269
6771.28 1168
6772.06 1241
6772.83 1211
6773.61 1244
6774.39 1265
6775.16 1256
6775.94 1293
6776.72 1379
6777.49 1305
6778.27 1403
6779.05 1443
6779.82 1494
6780.60 1501
6781.38 1452
6782.16 1444
6782.93 1353
6783.71 1321
6784.49 1261
6785.26 1309
6786.04 1265
6786.82 1179
6787.60 1255
6788.37 1166
6789.15 1148
6789.93 1171
6790.71 1183
6791.48 1116
6792.26 1062
6793.04 1061
6793.82 1016
6794.59 1131
6795.37 1079
6796.15 1022
6796.93 1052
6797.70 1028
6798.48 1036
6799.26 1077
6800.04 1086
6800.82 1116
6801.60 1172
6802.37 1040
6803.15 1097
6803.93 1108
6804.71 1135
6805.49 1212
6806.26 1205
6807.04 1235
6807.82 1261
6808.60 1123
6809.38 1170
6810.16 1070
6810.94 1162
6811.71 1079
6812.49 1132
6813.27 1154
6814.05 1097
6814.83 1162
6815.61 1146
6816.39 1162
6817.17 1178
6817.95 1227
6818.73 1240
6819.50 1160
6820.28 1103
6821.06 1064
6821.84 1113
6822.62 1126
6823.40 1057
6824.18 1130
6824.96 1102
6825.74 1084
6826.52 1100
6827.30 1089
6828.08 1050
6828.86 1062
6829.64 1123
6830.42 1160
6831.20 1087
6831.98 1061
6832.76 1101
6833.54 1100
6834.32 1094
6835.10 1075
6835.88 1062
6836.66 1075
6837.44 1069
6838.22 1092
6839.00 1069
6839.78 968
6840.56 1053
6841.34 1090
6842.12 986
6842.90 1060
6843.68 1072
6844.46 1049
6845.24 984
6846.02 989
6846.80 1094
6847.58 1184
6848.36 1145
6849.14 1166
6849.93 1261
6850.71 1246
6851.49 1349
6852.27 1394
6853.05 1414
6853.83 1401
6854.61 1402
6855.39 1423
6856.17 1352
6856.96 1280
6857.74 1293
6858.52 1204
6859.30 1141
6860.08 1161
6860.86 1211
6861.64 1083
6862.43 1110
6863.21 1129
6863.99 1019
6864.77 944
6865.55 1052
6866.33 1046
6867.12 1131
6867.90 1180
6868.68 1183
6869.46 1103
6870.24 1122
6871.03 1153
6871.81 1057
6872.59 1074
6873.37 1080
6874.16 1034
6874.94 1064
6875.72 1120
6876.50 1117
6877.28 1135
6878.07 1170
6878.85 1188
6879.63 1181
6880.42 1122
6881.20 1174
6881.98 1236
6882.76 1320
6883.55 1168
6884.33 1227
6885.11 1246
6885.89 1339
6886.68 1386
6887.46 1479
6888.24 1599
6889.03 1664
6889.81 1778
6890.59 1706
6891.38 1675
6892.16 1562
6892.94 1448
6893.73 1379
6894.51 1295
6895.29 1189
6896.08 1155
6896.86 1170
6897.64 1132
6898.43 1104
6899.21 1186
6900.00 1133
6900.78 1172
6901.56 1184
6902.35 1165
6903.13 1160
6903.91 1165
6904.70 1150
6905.48 1161
6906.27 1164
6907.05 1162
6907.84 1247
6908.62 1267
6909.40 1207
6910.19 1225
6910.97 1165
6911.76 1157
6912.54 1149
6913.33 1083
6914.11 1084
6914.90 1044
6915.68 1094
6916.46 1048
6917.25 1072
6918.03 1157
6918.82 1233
6919.60 1120
6920.39 1114
6921.17 1257
6921.96 1318
6922.74 1298
6923.53 1446
6924.31 1407
6925.10 1501
6925.88 1403
6926.67 1364
6927.45 1303
6928.24 1268
6929.03 1245
6929.81 1235
6930.60 1128
6931.38 1086
6932.17 1129
6932.95 1154
6933.74 1098
6934.52 1147
6935.31 1125
6936.10 1167
6936.88 1128
6937.67 1094
6938.45 1193
6939.24 1146
6940.03 1240
6940.81 1232
6941.60 1097
6942.38 1145
6943.17 1182
6943.96 1100
6944.74 1168
6945.53 1234
6946.32 1224
6947.10 1193
6947.89 1189
6948.68 1281
6949.46 1235
6950.25 1210
6951.03 1247
6951.82 1302
6952.61 1173
6953.40 1104
6954.18 1207
6954.97 1216
6955.76 1325
6956.54 1284
6957.33 1231
6958.12 1216
6958.90 1342
6959.69 1379
6960.48 1308
6961.27 1423
6962.05 1404
6962.84 1314
6963.63 1382
6964.41 1387
6965.20 1260
6965.99 1373
6966.78 1248
6967.56 1337
6968.35 1337
6969.14 1374
6969.93 1325
6970.72 1441
6971.50 1391
6972.29 1417
6973.08 1457
6973.87 1421
6974.66 1391
6975.44 1342
6976.23 1462
6977.02 1444
6977.81 1491
6978.60 1564
6979.38 1632
6980.17 1655
6980.96 1667
6981.75 1789
6982.54 1874
6983.33 1991
6984.11 2171
6984.90 2505
6985.69 2654
6986.48 2736
6987.27 2866
6988.06 2989
6988.85 3042
6989.64 3012
6990.42 2768
6991.21 2488
6992.00 2160
6992.79 2084
6993.58 1877
6994.37 1737
6995.16 1779
6995.95 1788
6996.74 1797
6997.53 1765
6998.32 2068
6999.10 2322
6999.89 2672
7000.68 2891
7001.47 3209
7002.26 3157
7003.05 3102
7003.84 2998
7004.63 2729
7005.42 2299
7006.21 2292
7007.00 1953
7007.79 1781
7008.58 1653
7009.37 1516
7010.16 1449
7010.95 1417
7011.74 1427
7012.53 1376
7013.32 1404
7014.11 1342
7014.90 1335
7015.69 1332
7016.48 1301
7017.27 1317
7018.06 1315
7018.85 1292
7019.64 1271
7020.43 1302
7021.23 1259
7022.02 1317
7022.81 1327
7023.60 1405
7024.39 1446
7025.18 1353
7025.97 1388
7026.76 1443
7027.55 1400
7028.34 1370
7029.13 1413
7029.93 1474
7030.72 1411
7031.51 1325
7032.30 1336
7033.09 1388
7033.88 1392
7034.67 1273
7035.46 1202
7036.26 1282
7037.05 1370
7037.84 1380
7038.63 1405
7039.42 1524
7040.21 1564
7041.01 1604
7041.80 1494
7042.59 1550
7043.38 1551
7044.17 1525
7044.97 1556
7045.76 1414
7046.55 1539
7047.34 1654
7048.13 1625
7048.93 1754
7049.72 1792
7050.51 1881
7051.30 1937
7052.09 1914
7052.89 1918
7053.68 1862
7054.47 1799
7055.26 1731
7056.06 1446
7056.85 1479
7057.64 1440
7058.44 1369
7059.23 1387
7060.02 1288
7060.81 1260
7061.61 1371
7062.40 1334
7063.19 1343
7063.99 1372
7064.78 1379
7065.57 1424
7066.37 1428
7067.16 1367
7067.95 1324
7068.74 1331
7069.54 1290
7070.33 1329
7071.13 1282
7071.92 1258
7072.71 1226
7073.51 1198
7074.30 1215
7075.09 1237
7075.89 1170
7076.68 1168
7077.47 1245
7078.27 1223
7079.06 1255
7079.86 1129
7080.65 1185
7081.44 1258
7082.24 1196
7083.03 1144
7083.83 1219
7084.62 1264
7085.41 1155
7086.21 1123
7087.00 1143
7087.80 1120
7088.59 1180
7089.39 1223
7090.18 1087
7090.98 1202
7091.77 1140
7092.56 1021
7093.36 998
7094.15 1034
7094.95 1138
7095.74 1119
7096.54 1054
7097.33 1000
7098.13 1043
7098.92 1105
7099.72 1026
7100.51 982
7101.31 1050
7102.10 1090
7102.90 1057
7103.69 994
7104.49 1045
7105.29 1032
7106.08 1046
7106.88 959
7107.67 977
7108.47 981
7109.26 1023
7110.06 1002
7110.85 1051
7111.65 962
7112.45 977
7113.24 1046
7114.04 989
7114.83 933
7115.63 866
7116.42 868
7117.22 925
7118.02 1003
7118.81 989
7119.61 968
7120.41 1011
7121.20 1044
7122.00 960
7122.79 918
7123.59 866
7124.39 908
7125.18 1069
7125.98 1054
7126.78 1096
7127.57 961
7128.37 979
7129.17 999
7129.96 1059
7130.76 1017
7131.56 982
7132.35 1048
7133.15 998
7133.95 972
7134.74 947
7135.54 885
7136.34 927
7137.14 937
7137.93 945
7138.73 957
7139.53 954
7140.33 980
7141.12 906
7141.92 1035
7142.72 946
7143.51 849
7144.31 939
7145.11 1096
7145.91 983
7146.71 934
7147.50 934
7148.30 916
7149.10 903
7149.90 935
7150.69 956
7151.49 967
7152.29 882
7153.09 905
7153.89 908
7154.68 905
7155.48 888
7156.28 882
7157.08 845
7157.88 859
7158.68 887
7159.47 836
7160.27 842
7161.07 844
7161.87 853
7162.67 862
7163.47 892
7164.27 934
7165.06 946
7165.86 927
7166.66 817
7167.46 892
7168.26 890
7169.06 930
7169.86 833
7170.66 865
7171.46 895
7172.25 917
7173.05 858
7173.85 867
7174.65 842
7175.45 812
7176.25 841
7177.05 885
7177.85 862
7178.65 870
7179.45 912
7180.25 916
7181.05 786
7181.85 860
7182.65 848
7183.45 800
7184.25 961
7185.05 976
7185.85 1007
7186.65 960
7187.45 913
7188.25 927
7189.05 903
7189.85 938
7190.65 861
7191.45 953
7192.25 874
7193.05 890
7193.85 886
7194.65 793
7195.45 798
7196.25 885
7197.05 843
7197.85 789
7198.65 861
7199.45 904
7200.25 900
7201.05 801
7201.85 801
7202.65 879
7203.46 852
7204.26 843
7205.06 868
7205.86 820
7206.66 849
7207.46 833
7208.26 866
7209.06 780
7209.86 860
7210.66 829
7211.47 809
7212.27 768
7213.07 779
7213.87 793
7214.67 815
7215.47 836
7216.27 840
7217.08 819
7217.88 817
7218.68 868
7219.48 809
7220.28 791
7221.09 807
7221.89 865
7222.69 854
7223.49 837
7224.29 885
7225.10 915
7225.90 876
7226.70 859
7227.50 834
7228.30 820
7229.11 894
7229.91 884
7230.71 840
7231.51 784
7232.32 777
7233.12 887
7233.92 885
7234.72 828
7235.53 892
7236.33 899
7237.13 891
7237.93 983
7238.74 936
7239.54 1004
7240.34 1041
7241.15 1092
7241.95 991
7242.75 1117
7243.55 1042
7244.36 907
7245.16 852
7245.96 863
7246.77 919
7247.57 894
7248.37 883
7249.18 881
7249.98 856
7250.78 890
7251.59 860
7252.39 897
7253.20 928
7254.00 859
7254.80 901
7255.61 811
7256.41 846
7257.21 960
7258.02 946
7258.82 858
7259.63 812
7260.43 812
7261.23 813
7262.04 897
7262.84 879
7263.65 870
7264.45 845
7265.26 869
7266.06 858
7266.86 888
7267.67 839
7268.47 851
7269.28 866
7270.08 860
7270.89 891
7271.69 915
7272.50 865
7273.30 815
7274.11 849
7274.91 822
7275.71 862
7276.52 836
7277.32 835
7278.13 904
7278.93 968
7279.74 851
7280.55 833
7281.35 948
7282.16 945
7282.96 949
7283.77 1005
7284.57 1129
7285.38 1173
7286.18 1244
7286.99 1297
7287.79 1189
7288.60 1174
7289.40 1100
7290.21 1138
7291.02 1034
7291.82 1022
7292.63 992
7293.43 955
7294.24 940
7295.05 964
7295.85 1008
7296.66 931
7297.46 956
7298.27 970
7299.08 931
7299.88 859
7300.69 910
7301.49 876
7302.30 920
7303.11 962
7303.91 975
7304.72 965
7305.53 908
7306.33 897
7307.14 951
7307.95 967
7308.75 902
7309.56 999
7310.37 1070
7311.17 982
7311.98 1117
7312.79 1164
7313.59 1146
7314.40 1085
7315.21 1077
7316.02 1063
7316.82 1083
7317.63 1148
7318.44 1227
7319.24 1264
7320.05 1282
7320.86 1321
7321.67 1247
7322.47 1324
7323.28 1484
7324.09 1456
7324.90 1380
7325.70 1260
7326.51 1183
7327.32 1087
7328.13 1012
7328.94 1110
7329.74 1025
7330.55 1045
7331.36 977
7332.17 963
7332.98 1016
7333.78 973
7334.59 1047
7335.40 1000
7336.21 898
7337.02 963
7337.82 997
7338.63 975
7339.44 913
7340.25 933
7341.06 996
7341.87 1032
7342.68 1041
7343.48 944
7344.29 935
7345.10 867
7345.91 970
7346.72 940
7347.53 939
7348.34 964
7349.15 918
7349.95 1045
7350.76 949
7351.57 894
7352.38 921
7353.19 1020
7354.00 933
7354.81 922
7355.62 911
7356.43 920
7357.24 872
7358.05 986
7358.86 911
7359.67 937
7360.48 966
7361.29 978
7362.09 864
7362.90 861
7363.71 925
7364.52 918
7365.33 932
7366.14 908
7366.95 866
7367.76 898
7368.57 897
7369.38 891
7370.19 929
7371.00 891
7371.81 876
7372.62 891
7373.43 932
7374.25 900
7375.06 992
7375.87 1017
7376.68 991
7377.49 1008
7378.30 1032
7379.11 961
7379.92 979
7380.73 1055
7381.54 1095
7382.35 1079
7383.16 1143
7383.97 1286
7384.78 1160
7385.59 1096
7386.41 1043
7387.22 979
7388.03 983
7388.84 1036
7389.65 965
7390.46 877
7391.27 910
7392.08 820
7392.89 811
7393.71 842
7394.52 824
7395.33 914
7396.14 978
7396.95 890
7397.76 881
7398.58 877
7399.39 933
7400.20 1036
7401.01 1034
7401.82 973
7402.63 1012
7403.45 1124
7404.26 1119
7405.07 1095
7405.88 1089
7406.69 1079
7407.51 973
7408.32 973
7409.13 962
7409.94 967
7410.76 887
7411.57 965
7412.38 949
7413.19 873
7414.01 771
7414.82 838
7415.63 790
7416.44 866
7417.26 774
7418.07 799
7418.88 860
7419.69 895
7420.51 827
7421.32 800
7422.13 835
7422.95 885
7423.76 854
7424.57 824
7425.39 836
7426.20 866
7427.01 824
7427.83 839
7428.64 859
7429.45 795
7430.27 724
7431.08 780
7431.89 775
7432.71 727
7433.52 750
7434.33 783
7435.15 811
7435.96 799
7436.77 790
7437.59 806
7438.40 839
7439.22 840
7440.03 904
7440.84 822
7441.66 784
7442.47 807
7443.29 945
7444.10 829
7444.91 814
7445.73 795
7446.54 862
7447.36 816
7448.17 892
7448.99 811
7449.80 880
7450.62 843
7451.43 888
7452.24 863
7453.06 748
7453.87 766
7454.69 775
7455.50 815
7456.32 760
7457.13 818
7457.95 852
7458.76 722
7459.58 789
7460.39 769
7461.21 781
7462.02 796
7462.84 831
7463.65 889
7464.47 877
7465.28 860
7466.10 871
7466.92 872
7467.73 810
7468.55 813
7469.36 842
7470.18 831
7470.99 849
7471.81 824
7472.62 889
7473.44 833
7474.26 822
7475.07 788
7475.89 852
7476.70 843
7477.52 793
7478.34 796
7479.15 842
7479.97 866
7480.78 802
7481.60 809
7482.42 829
7483.23 866
7484.05 747
7484.87 803
7485.68 814
7486.50 863
7487.32 817
7488.13 831
7488.95 777
7489.76 723
7490.58 802
7491.40 721
7492.22 710
7493.03 785
7493.85 808
7494.67 748
7495.48 803
7496.30 883
7497.12 853
7497.93 800
7498.75 864
7499.57 769
7500.39 805
7501.20 845
7502.02 810
7502.84 834
7503.66 800
7504.47 840
7505.29 774
7506.11 813
7506.93 757
7507.74 804
7508.56 836
7509.38 825
7510.20 782
7511.01 858
7511.83 849
7512.65 891
7513.47 829
7514.29 732
7515.10 791
7515.92 831
7516.74 801
7517.56 804
7518.38 793
7519.19 752
7520.01 825
7520.83 860
7521.65 887
7522.47 832
7523.29 815
7524.11 914
7524.92 853
7525.74 845
7526.56 799
7527.38 838
7528.20 914
7529.02 865
7529.84 848
7530.66 831
7531.47 827
7532.29 859
7533.11 836
7533.93 831
7534.75 858
7535.57 906
7536.39 872
7537.21 809
7538.03 909
7538.85 904
7539.67 882
7540.49 965
7541.31 950
7542.12 896
7542.94 883
7543.76 837
7544.58 891
7545.40 860
7546.22 815
7547.04 922
7547.86 954
7548.68 928
7549.50 860
7550.32 851
7551.14 816
7551.96 856
7552.78 848
7553.60 795
7554.42 823
7555.24 873
7556.06 917
7556.88 978
7557.70 952
7558.52 904
7559.35 894
7560.17 1046
7560.99 1000
7561.81 1072
7562.63 1014
7563.45 993
7564.27 1021
7565.09 984
7565.91 985
7566.73 1045
7567.55 1073
7568.37 969
7569.19 906
7570.02 941
7570.84 940
7571.66 951
7572.48 979
7573.30 960
7574.12 986
7574.94 1032
7575.76 1021
7576.59 968
7577.41 1029
7578.23 976
7579.05 939
7579.87 945
7580.69 1004
7581.51 1042
7582.34 1056
7583.16 1044
7583.98 1040
7584.80 1015
7585.62 1055
7586.45 1130
7587.27 1218
7588.09 1260
7588.91 1200
7589.73 1218
7590.56 1186
7591.38 1156
7592.20 1147
7593.02 1144
7593.85 1219
7594.67 1178
7595.49 1137
7596.31 1130
7597.14 1170
7597.96 1260
7598.78 1160
7599.60 1232
7600.43 1263
7601.25 1332
7602.07 1302
7602.89 1462
7603.72 1546
7604.54 1737
7605.36 1868
7606.19 1880
7607.01 1849
7607.83 1813
7608.66 1742
7609.48 1638
7610.30 1633
7611.12 1528
7611.95 1430
7612.77 1406
7613.59 1327
7614.42 1270
7615.24 1344
7616.07 1331
7616.89 1309
7617.71 1335
7618.54 1313
7619.36 1409
7620.18 1359
7621.01 1377
7621.83 1367
7622.66 1370
7623.48 1320
7624.30 1249
7625.13 1267
7625.95 1320
7626.78 1415
7627.60 1439
7628.42 1437
7629.25 1514
7630.07 1680
7630.90 1840
7631.72 2085
7632.55 2181
7633.37 2212
7634.19 2357
7635.02 2240
7635.84 2104
7636.67 1969
7637.49 1755
7638.32 1611
7639.14 1455
7639.97 1368
7640.79 1227
7641.62 1195
7642.44 1167
7643.27 1072
7644.09 1061
7644.92 1116
7645.74 1172
7646.57 1086
7647.39 1065
7648.22 1030
7649.04 1008
7649.87 1056
7650.70 1064
7651.52 962
7652.35 915
7653.17 948
7654.00 902
7654.82 872
7655.65 914
7656.47 942
7657.30 991
7658.13 915
7658.95 943
7659.78 931
7660.60 985
7661.43 940
7662.26 993
7663.08 1005
7663.91 986
7664.73 952
7665.56 1020
7666.39 1027
7667.21 1011
7668.04 985
7668.87 949
7669.69 1003
7670.52 1075
7671.35 1061
7672.17 1058
7673.00 1112
7673.83 1076
7674.65 942
7675.48 959
7676.31 1029
7677.13 1022
7677.96 950
7678.79 950
7679.61 916
7680.44 904
7681.27 871
7682.09 911
7682.92 967
7683.75 941
7684.58 921
7685.40 830
7686.23 893
7687.06 971
7687.89 937
7688.71 923
7689.54 875
7690.37 867
7691.20 851
7692.02 988
7692.85 976
7693.68 962
7694.51 940
7695.33 874
7696.16 889
7696.99 920
7697.82 976
7698.65 956
7699.47 987
7700.30 1003
7701.13 930
7701.96 907
7702.79 904
7703.62 860
7704.44 860
7705.27 953
7706.10 961
7706.93 945
7707.76 918
7708.59 935
7709.41 937
7710.24 865
7711.07 924
7711.90 901
7712.73 912
7713.56 882
7714.39 859
7715.22 888
7716.05 822
7716.87 881
7717.70 867
7718.53 846
7719.36 772
7720.19 879
7721.02 768
7721.85 704
7722.68 710
7723.51 743
7724.34 815
7725.17 763
7726.00 810
7726.83 791
7727.66 764
7728.48 722
7729.31 755
7730.14 755
7730.97 740
7731.80 778
7732.63 857
7733.46 793
7734.29 774
7735.12 754
7735.95 757
7736.78 764
7737.61 798
7738.44 765
7739.27 817
7740.10 793
7740.93 811
7741.77 785
7742.60 835
7743.43 814
7744.26 833
7745.09 861
7745.92 811
7746.75 875
7747.58 832
7748.41 875
7749.24 942
7750.07 986
7750.90 953
7751.73 907
7752.56 840
7753.39 855
7754.23 821
7755.06 840
7755.89 867
7756.72 736
7757.55 818
7758.38 768
7759.21 835
7760.04 802
7760.88 702
7761.71 776
7762.54 824
7763.37 765
7764.20 707
7765.03 754
7765.86 780
7766.70 778
7767.53 748
7768.36 744
7769.19 726
7770.02 693
7770.86 738
7771.69 679
7772.52 680
7773.35 769
7774.18 762
7775.02 737
7775.85 734
7776.68 760
7777.51 682
7778.34 735
7779.18 824
7780.01 775
7780.84 690
7781.67 716
7782.51 732
7783.34 780
7784.17 798
7785.00 770
7785.84 810
7786.67 774
7787.50 828
7788.34 725
7789.17 804
7790.00 810
7790.83 778
7791.67 719
7792.50 759
7793.33 689
7794.17 776
7795.00 761
7795.83 723
7796.67 777
7797.50 782
7798.33 773
7799.17 733
7800.00 741
7800.83 762
7801.67 746
7802.50 660
7803.33 742
7804.17 777
7805.00 801
7805.84 750
7806.67 764
7807.50 773
7808.34 748
7809.17 760
7810.01 791
7810.84 796
7811.67 774
7812.51 769
7813.34 776
7814.18 803
7815.01 887
7815.84 879
7816.68 900
7817.51 849
7818.35 871
7819.18 820
7820.02 768
7820.85 774
7821.69 840
7822.52 815
7823.36 830
7824.19 789
7825.03 850
7825.86 764
7826.69 793
7827.53 816
7828.36 817
7829.20 855
7830.03 818
7830.87 818
7831.71 816
7832.54 792
7833.38 813
7834.21 839
7835.05 871
7835.88 942
7836.72 869
7837.55 779
7838.39 835
7839.22 795
7840.06 773
7840.90 840
7841.73 806
7842.57 816
7843.40 814
7844.24 781
7845.07 762
7845.91 832
7846.75 779
7847.58 810
7848.42 776
7849.25 831
7850.09 826
7850.93 906
7851.76 861
7852.60 727
7853.44 874
7854.27 861
7855.11 838
7855.94 815
7856.78 809
7857.62 972
7858.45 953
7859.29 1096
7860.13 1048
7860.96 1068
7861.80 1011
7862.64 1078
7863.47 951
7864.31 906
7865.15 902
7865.99 831
7866.82 831
7867.66 812
7868.50 840
7869.33 822
7870.17 823
7871.01 856
7871.85 833
7872.68 816
7873.52 908
7874.36 897
7875.20 831
7876.03 881
7876.87 878
7877.71 899
7878.55 938
7879.38 948
7880.22 921
7881.06 931
7881.90 911
7882.74 866
7883.57 791
7884.41 831
7885.25 826
7886.09 821
7886.93 796
7887.76 817
7888.60 816
7889.44 763
7890.28 819
7891.12 849
7891.96 844
7892.79 854
7893.63 869
7894.47 833
7895.31 794
7896.15 839
7896.99 828
7897.83 830
7898.66 846
7899.50 837
7900.34 821
7901.18 779
7902.02 803
7902.86 794
7903.70 795
7904.54 774
7905.38 836
7906.21 765
7907.05 744
7907.89 817
7908.73 789
7909.57 765
7910.41 763
7911.25 780
7912.09 833
7912.93 835
7913.77 841
7914.61 845
7915.45 796
7916.29 750
7917.13 733
7917.97 786
7918.81 782
7919.65 793
7920.49 782
7921.33 762
7922.17 779
7923.01 753
7923.85 877
7924.69 780
7925.53 747
7926.37 761
7927.21 739
7928.05 666
7928.89 675
7929.73 678
7930.57 684
7931.41 717
7932.25 742
7933.09 689
7933.93 722
7934.77 685
7935.61 776
7936.45 706
7937.29 738
7938.14 707
7938.98 672
7939.82 754
7940.66 765
7941.50 722
7942.34 701
7943.18 725
7944.02 759
7944.86 708
7945.70 692
7946.55 697
7947.39 724
7948.23 797
7949.07 723
7949.91 769
7950.75 800
7951.59 764
7952.44 734
7953.28 744
7954.12 759
7954.96 717
7955.80 732
7956.65 779
7957.49 759
7958.33 765
7959.17 705
7960.01 714
7960.86 759
7961.70 691
7962.54 685
7963.38 774
7964.22 747
7965.07 671
7965.91 765
7966.75 831
7967.59 827
7968.44 851
7969.28 753
7970.12 849
7970.96 822
7971.81 762
7972.65 767
7973.49 717
7974.33 699
7975.18 684
7976.02 721
7976.86 628
7977.71 729
7978.55 770
7979.39 746
7980.23 719
7981.08 723
7981.92 729
7982.76 739
7983.61 667
7984.45 683
7985.29 675
7986.14 715
7986.98 770
7987.82 643
7988.67 665
7989.51 720
7990.36 745
7991.20 701
7992.04 691
7992.89 723
7993.73 698
7994.57 686
7995.42 636
7996.26 640
7997.11 733
7997.95 662
7998.79 619
7999.64 606
8000.48 608
8001.33 553
8002.17 553
8003.01 645
8003.86 598
8004.70 658
8005.55 615
8006.39 657
8007.24 680
8008.08 676
8008.93 601
8009.77 654
8010.62 680
8011.46 626
8012.30 599
8013.15 622
8013.99 659
8014.84 675
8015.68 653
8016.53 616
8017.37 627
8018.22 590
8019.06 619
8019.91 613
8020.76 636
8021.60 644
8022.45 653
8023.29 682
8024.14 672
8024.98 687
8025.83 628
8026.67 657
8027.52 669
8028.36 592
8029.21 649
8030.06 637
8030.90 660
8031.75 632
8032.59 577
8033.44 630
8034.28 622
8035.13 653
8035.98 671
8036.82 693
8037.67 639
8038.52 709
8039.36 708
8040.21 666
8041.05 629
8041.90 585
8042.75 608
8043.59 612
8044.44 582
8045.29 661
8046.13 633
8046.98 648
8047.83 593
8048.67 653
8049.52 620
8050.37 620
8051.21 600
8052.06 630
8052.91 621
8053.75 637
8054.60 581
8055.45 590
8056.30 651
8057.14 676
8057.99 649
8058.84 633
8059.68 597
8060.53 574
8061.38 589
8062.23 597
8063.07 640
8063.92 687
8064.77 597
8065.62 652
8066.46 649
8067.31 627
8068.16 644
8069.01 612
8069.85 595
8070.70 626
8071.55 654
8072.40 605
8073.25 610
8074.09 578
8074.94 622
8075.79 635
8076.64 573
8077.49 560
8078.34 567
8079.18 593
8080.03 599
8080.88 626
8081.73 628
8082.58 620
8083.43 663
8084.27 651
8085.12 652
8085.97 686
8086.82 631
8087.67 658
8088.52 661
8089.37 624
8090.22 599
8091.06 617
8091.91 663
8092.76 633
8093.61 636
8094.46 661
8095.31 657
8096.16 599
8097.01 676
8097.86 601
8098.71 590
8099.56 590
8100.41 605
8101.26 690
8102.11 640
8102.95 624
8103.80 610
8104.65 636
8105.50 602
8106.35 602
8107.20 618
8108.05 609
8108.90 586
8109.75 620
8110.60 536
8111.45 602
8112.30 675
8113.15 656
8114.00 623
8114.85 654
8115.70 682
8116.55 656
8117.40 567
8118.25 631
8119.10 644
8119.96 629
8120.81 624
8121.66 602
8122.51 611
8123.36 665
8124.21 676
8125.06 638
8125.91 585
8126.76 649
8127.61 649
8128.46 666
8129.31 767
8130.16 606
8131.02 631
8131.87 667
8132.72 677
8133.57 732
8134.42 716
8135.27 779
8136.12 719
8136.97 780
8137.83 691
8138.68 746
8139.53 747
8140.38 745
8141.23 770
8142.08 761
8142.93 717
8143.79 739
8144.64 735
8145.49 723
8146.34 785
8147.19 708
8148.05 722
8148.90 731
8149.75 768
8150.60 756
8151.45 771
8152.31 759
8153.16 729
8154.01 873
8154.86 948
8155.71 875
8156.57 949
8157.42 944
8158.27 927
8159.12 909
8159.98 914
8160.83 838
8161.68 815
8162.54 827
8163.39 845
8164.24 752
8165.09 725
8165.95 752
8166.80 772
8167.65 775
8168.51 716
8169.36 765
8170.21 809
8171.06 767
8171.92 764
8172.77 703
8173.62 748
8174.48 692
8175.33 717
8176.18 730
8177.04 691
8177.89 698
8178.74 679
8179.60 678
8180.45 684
8181.31 652
8182.16 668
8183.01 683
8183.87 775
8184.72 739
8185.57 700
8186.43 751
8187.28 766
8188.14 684
8188.99 617
8189.84 636
8190.70 692
8191.55 644
8192.41 616
8193.26 658
8194.12 626
8194.97 603
8195.83 599
8196.68 690
8197.53 606
8198.39 575
8199.24 675
8200.10 631
8200.95 640
8201.81 683
8202.66 636
8203.52 598
8204.37 581
8205.23 594
8206.08 617
8206.94 610
8207.79 615
8208.65 614
8209.50 622
8210.36 645
8211.21 625
8212.07 590
8212.92 586
8213.78 629
8214.63 627
8215.49 619
8216.34 658
8217.20 623
8218.06 614
8218.91 631
8219.77 641
8220.62 638
8221.48 653
8222.33 641
8223.19 603
8224.05 605
8224.90 634
8225.76 639
8226.61 597
8227.47 591
8228.33 662
8229.18 700
8230.04 662
8230.90 637
8231.75 620
8232.61 605
8233.46 592
8234.32 580
8235.18 618
8236.03 622
8236.89 621
8237.75 668
8238.60 656
8239.46 638
8240.32 637
8241.17 628
8242.03 587
8242.89 632
8243.74 628
8244.60 538
8245.46 573
8246.32 543
8247.17 609
8248.03 631
8248.89 611
8249.74 631
8250.60 629
8251.46 634
8252.32 599
8253.17 578
8254.03 586
8254.89 620
8255.75 635
8256.60 652
8257.46 675
8258.32 707
8259.18 621
8260.04 647
8260.89 638
8261.75 691
8262.61 695
8263.47 627
8264.32 579
8265.18 607
8266.04 610
8266.90 578
8267.76 605
8268.62 588
8269.47 697
8270.33 701
8271.19 650
8272.05 639
8272.91 634
8273.77 612
8274.62 595
8275.48 588
8276.34 637
8277.20 625
8278.06 607
8278.92 648
8279.78 641
8280.64 672
8281.49 624
8282.35 583
8283.21 582
8284.07 650
8284.93 607
8285.79 599
8286.65 693
8287.51 698
8288.37 635
8289.23 668
8290.09 599
8290.95 599
8291.80 630
8292.66 627
8293.52 618
8294.38 626
8295.24 647
8296.10 657
8296.96 693
8297.82 641
8298.68 632
8299.54 648
8300.40 630
8301.26 715
8302.12 713
8302.98 745
8303.84 676
8304.70 647
8305.56 644
8306.42 662
8307.28 680
8308.14 762
8309.00 692
8309.86 652
8310.72 723
8311.58 731
8312.44 683
8313.31 710
8314.17 697
8315.03 704
8315.89 736
8316.75 764
8317.61 826
8318.47 815
8319.33 805
8320.19 770
8321.05 755
8321.91 703
8322.77 696
8323.64 695
8324.50 671
8325.36 658
8326.22 616
8327.08 649
8327.94 681
8328.80 685
8329.66 702
8330.53 690
8331.39 641
8332.25 667
8333.11 672
8333.97 603
8334.83 629
8335.70 665
8336.56 669
8337.42 733
8338.28 649
8339.14 650
8340.00 657
8340.87 630
8341.73 683
8342.59 655
8343.45 707
8344.32 703
8345.18 730
8346.04 689
8346.90 716
8347.76 720
8348.63 714
8349.49 720
8350.35 688
8351.21 669
8352.08 685
8352.94 668
8353.80 643
8354.66 706
8355.53 695
8356.39 744
8357.25 696
8358.12 706
8358.98 687
8359.84 673
8360.71 644
8361.57 618
8362.43 615
8363.29 609
8364.16 594
8365.02 595
8365.88 646
8366.75 641
8367.61 663
8368.47 680
8369.34 634
8370.20 705
8371.06 685
8371.93 652
8372.79 644
8373.66 647
8374.52 658
8375.38 619
8376.25 652
8377.11 688
8377.97 672
8378.84 677
8379.70 620
8380.57 646
8381.43 663
8382.30 666
8383.16 666
8384.02 608
8384.89 675
8385.75 712
8386.62 670
8387.48 671
8388.35 668
8389.21 654
8390.07 655
8390.94 624
8391.80 710
8392.67 659
8393.53 627
8394.40 691
8395.26 636
8396.13 639
8396.99 712
8397.86 683
8398.72 637
8399.59 633
8400.45 617
8401.32 658
8402.18 678
8403.05 680
8403.91 675
8404.78 674
8405.64 671
8406.51 655
8407.37 667
8408.24 652
8409.11 673
8409.97 637
8410.84 652
8411.70 666
8412.57 704
8413.43 721
8414.30 731
8415.17 767
8416.03 706
8416.90 689
8417.76 703
8418.63 705
8419.50 736
8420.36 755
8421.23 738
8422.09 746
8422.96 739
8423.83 697
8424.69 650
8425.56 816
8426.43 743
8427.29 737
8428.16 805
8429.02 721
8429.89 750
8430.76 804
8431.62 805
8432.49 782
8433.36 784
8434.23 833
8435.09 774
8435.96 808
8436.83 737
8437.69 805
8438.56 826
8439.43 819
8440.29 871
8441.16 867
8442.03 894
8442.90 909
8443.76 938
8444.63 975
8445.50 975
8446.37 937
8447.23 939
8448.10 834
8448.97 890
8449.84 928
8450.70 914
8451.57 955
8452.44 977
8453.31 1017
8454.17 1055
8455.04 1108
8455.91 1288
8456.78 1353
8457.65 1507
8458.51 1556
8459.38 1601
8460.25 1647
8461.12 1521
8461.99 1411
8462.86 1358
8463.72 1197
8464.59 1170
8465.46 1083
8466.33 1115
8467.20 1089
8468.07 1082
8468.93 1169
8469.80 1198
8470.67 1246
8471.54 1457
8472.41 1561
8473.28 1515
8474.15 1448
8475.02 1405
8475.89 1221
8476.75 1283
8477.62 1108
8478.49 1055
8479.36 1022
8480.23 1013
8481.10 975
8481.97 937
8482.84 883
8483.71 926
8484.58 919
8485.45 859
8486.32 869
8487.19 871
8488.06 821
8488.92 866
8489.79 859
8490.66 788
8491.53 791
8492.40 900
8493.27 883
8494.14 866
8495.01 857
8495.88 1001
8496.75 904
8497.62 858
8498.49 909
8499.36 892
8500.23 899
8501.10 969
8501.97 937
8502.85 891
8503.72 903
8504.59 860
8505.46 948
8506.33 1021
8507.20 1011
8508.07 993
8508.94 1048
8509.81 962
8510.68 1004
8511.55 970
8512.42 984
8513.29 1029
8514.16 1006
8515.03 952
8515.91 968
8516.78 920
8517.65 961
8518.52 990
8519.39 918
8520.26 929
8521.13 885
8522.00 977
8522.88 918
8523.75 862
8524.62 865
8525.49 890
8526.36 904
8527.23 897
8528.10 918
8528.98 936
8529.85 910
8530.72 933
8531.59 901
8532.46 925
8533.34 935
8534.21 1005
8535.08 1080
8535.95 1058
8536.82 1138
8537.70 1084
8538.57 1077
8539.44 1039
8540.31 1045
8541.18 1061
8542.06 1020
8542.93 1008
8543.80 1001
8544.67 1003
8545.55 1002
8546.42 941
8547.29 982
8548.17 968
8549.04 1044
8549.91 1003
8550.78 1108
8551.66 1164
8552.53 1243
8553.40 1457
8554.28 1673
8555.15 1821
8556.02 1914
8556.89 1970
8557.77 1903
8558.64 1906
8559.51 1659
8560.39 1507
8561.26 1314
8562.13 1190
8563.01 1214
8563.88 1139
8564.75 955
8565.63 936
8566.50 926
8567.38 854
8568.25 839
8569.12 839
8570.00 867
8570.87 852
8571.74 915
8572.62 864
8573.49 843
8574.37 916
8575.24 921
8576.11 839
8576.99 832
8577.86 823
8578.74 846
8579.61 890
8580.49 900
8581.36 801
8582.23 884
8583.11 924
8583.98 1021
8584.86 945
8585.73 891
8586.61 970
8587.48 919
8588.36 872
8589.23 862
8590.11 869
8590.98 866
8591.86 848
8592.73 898
8593.61 882
8594.48 921
8595.36 864
8596.23 922
8597.11 877
8597.98 825
8598.86 836
8599.73 854
8600.61 886
8601.48 819
8602.36 813
8603.23 786
8604.11 779
8604.99 719
8605.86 769
8606.74 817
8607.61 786
8608.49 812
8609.36 733
8610.24 778
8611.12 753
8611.99 789
8612.87 785
8613.74 766
8614.62 738
8615.50 806
8616.37 796
8617.25 775
8618.12 820
8619.00 872
8619.88 839
8620.75 826
8621.63 825
8622.51 806
8623.38 845
8624.26 841
8625.14 777
8626.01 842
8626.89 829
8627.77 855
8628.64 779
8629.52 865
8630.40 882
8631.27 863
8632.15 849
8633.03 832
8633.90 892
8634.78 813
8635.66 792
8636.54 767
8637.41 795
8638.29 941
8639.17 945
8640.05 822
8640.92 833
8641.80 871
8642.68 842
8643.55 856
8644.43 847
8645.31 824
8646.19 751
8647.07 798
8647.94 831
8648.82 838
8649.70 843
8650.58 853
8651.45 779
8652.33 831
8653.21 858
8654.09 824
8654.97 886
8655.85 778
8656.72 837
8657.60 856
8658.48 786
8659.36 805
8660.24 806
8661.12 817
8661.99 818
8662.87 825
8663.75 825
8664.63 859
8665.51 872
8666.39 829
8667.27 796
8668.14 823
8669.02 891
8669.90 883
8670.78 857
8671.66 845
8672.54 929
8673.42 906
8674.30 966
8675.18 990
8676.06 1045
8676.94 1032
8677.81 1010
8678.69 1005
8679.57 987
8680.45 979
8681.33 1041
8682.21 1042
8683.09 973
8683.97 862
8684.85 919
8685.73 967
8686.61 854
8687.49 913
8688.37 928
8689.25 1042
8690.13 1104
8691.01 1162
8691.89 1298
8692.77 1577
8693.65 1689
8694.53 1725
8695.41 1726
8696.29 1724
8697.17 1588
8698.05 1542
8698.93 1376
8699.81 1159
8700.69 1016
8701.57 956
8702.45 929
8703.33 898
8704.21 850
8705.09 844
8705.98 826
8706.86 783
8707.74 797
8708.62 762
8709.50 754
8710.38 774
8711.26 724
8712.14 790
8713.02 769
8713.90 745
8714.79 758
8715.67 738
8716.55 751
8717.43 743
8718.31 689
8719.19 695
8720.07 690
8720.95 704
8721.84 690
8722.72 724
8723.60 742
8724.48 748
8725.36 741
8726.24 731
8727.13 745
8728.01 765
8728.89 732
8729.77 800
8730.65 831
8731.54 825
8732.42 847
8733.30 889
8734.18 868
8735.06 818
8735.95 792
8736.83 696
8737.71 795
8738.59 793
8739.48 739
8740.36 691
8741.24 756
8742.12 753
8743.01 748
8743.89 707
8744.77 674
8745.65 728
8746.54 754
8747.42 650
8748.30 642
8749.19 709
8750.07 768
8750.95 735
8751.83 712
8752.72 721
8753.60 734
8754.48 733
8755.37 704
8756.25 727
8757.13 766
8758.02 737
8758.90 758
8759.78 799
8760.67 829
8761.55 842
8762.43 838
8763.32 791
8764.20 806
8765.09 806
8765.97 784
8766.85 668
8767.74 751
8768.62 836
8769.51 805
8770.39 803
8771.27 764
8772.16 747
8773.04 717
8773.93 762
8774.81 735
8775.69 754
8776.58 664
8777.46 686
8778.35 713
8779.23 661
8780.12 678
8781.00 701
8781.89 666
8782.77 648
8783.65 654
8784.54 629
8785.42 596
8786.31 624
8787.19 660
8788.08 693
8788.96 678
8789.85 602
8790.73 638
8791.62 645
8792.50 603
8793.39 569
8794.27 629
8795.16 592
8796.04 619
8796.93 665
8797.82 627
8798.70 630
8799.59 619
8800.47 644
8801.36 601
8802.24 623
8803.13 633
8804.01 645
8804.90 689
8805.79 670
8806.67 718
8807.56 705
8808.44 573
8809.33 691
8810.22 692
8811.10 649
8811.99 644
8812.87 534
8813.76 569
8814.65 585
8815.53 589
8816.42 585
8817.30 592
8818.19 561
8819.08 582
8819.96 609
8820.85 613
8821.74 574
8822.62 567
8823.51 555
8824.40 567
8825.28 554
8826.17 553
8827.06 591
8827.94 586
8828.83 583
8829.72 611
8830.61 684
8831.49 634
8832.38 638
8833.27 566
8834.15 667
8835.04 598
8835.93 579
8836.82 591
8837.70 578
8838.59 564
8839.48 532
8840.37 583
8841.25 564
8842.14 568
8843.03 534
8843.92 607
8844.80 582
8845.69 543
8846.58 525
8847.47 578
8848.36 573
8849.24 558
8850.13 565
8851.02 578
8851.91 562
8852.80 537
8853.68 527
8854.57 558
8855.46 565
8856.35 541
8857.24 537
8858.13 471
8859.01 474
8859.90 493
8860.79 503
8861.68 517
8862.57 524
8863.46 548
8864.35 523
8865.23 529
8866.12 601
8867.01 562
8867.90 554
8868.79 550
8869.68 521
8870.57 539
8871.46 532
8872.35 541
8873.24 536
8874.12 543
8875.01 543
8875.90 494
8876.79 463
8877.68 486
8878.57 531
8879.46 540
8880.35 541
8881.24 566
8882.13 558
8883.02 553
8883.91 555
8884.80 553
8885.69 554
8886.58 524
8887.47 535
8888.36 538
8889.25 540
8890.14 515
8891.03 514
8891.92 453
8892.81 475
8893.70 513
8894.59 508
8895.48 530
8896.37 525
8897.26 531
8898.15 572
8899.04 521
8899.93 461
8900.82 535
8901.71 520
8902.60 481
8903.49 479
8904.38 474
8905.28 493
8906.17 545
8907.06 524
8907.95 503
8908.84 483
8909.73 505
8910.62 513
8911.51 522
8912.40 515
8913.29 487
8914.19 507
8915.08 516
8915.97 541
8916.86 510
8917.75 528
8918.64 513
8919.53 540
8920.43 513
8921.32 518
8922.21 500
8923.10 457
8923.99 476
8924.88 462
8925.78 514
8926.67 511
8927.56 504
8928.45 444
8929.34 490
8930.24 510
8931.13 509
8932.02 491
8932.91 482
8933.80 436
8934.70 453
8935.59 505
8936.48 450
8937.37 481
8938.27 468
8939.16 527
8940.05 471
8940.94 492
8941.84 454
8942.73 457
8943.62 458
8944.51 494
8945.41 514
8946.30 513
8947.19 467
8948.09 512
8948.98 487
8949.87 506
8950.77 472
8951.66 492
8952.55 584
8953.44 499
8954.34 446
8955.23 460
8956.12 488
8957.02 474
8957.91 449
8958.80 443
8959.70 469
8960.59 466
8961.49 475
8962.38 470
8963.27 461
8964.17 463
8965.06 434
8965.95 457
8966.85 477
8967.74 518
8968.64 522
8969.53 539
8970.42 507
8971.32 483
8972.21 475
8973.11 499
8974.00 532
8974.90 491
8975.79 457
8976.68 448
8977.58 441
8978.47 481
8979.37 468
8980.26 406
8981.16 475
8982.05 460
8982.95 490
8983.84 449
8984.74 518
8985.63 441
8986.52 437
8987.42 405
8988.31 444
8989.21 446
8990.10 422
8991.00 469
8991.89 471
8992.79 442
8993.69 403
8994.58 427
8995.48 456
8996.37 450
8997.27 449
8998.16 480
8999.06 497
8999.95 497
9000.85 445
9001.74 496
9002.64 486
9003.54 472
9004.43 522
9005.33 481
9006.22 487
9007.12 466
9008.01 429
9008.91 439
9009.81 415
9010.70 441
9011.60 453
9012.50 463
9013.39 462
9014.29 424
9015.18 408
9016.08 436
9016.98 448
9017.87 466
9018.77 430
9019.67 428
9020.56 466
9021.46 478
9022.36 472
9023.25 445
9024.15 408
9025.05 451
9025.94 463
9026.84 465
9027.74 444
9028.63 445
9029.53 472
9030.43 459
9031.32 459
9032.22 506
9033.12 468
9034.02 423
9034.91 434
9035.81 463
9036.71 427
9037.61 434
9038.50 410
9039.40 432
9040.30 428
9041.20 410
9042.09 468
9042.99 464
9043.89 462
9044.79 428
9045.68 449
9046.58 482
9047.48 476
9048.38 495
9049.28 441
9050.17 473
9051.07 452
9051.97 468
9052.87 421
9053.77 426
9054.66 445
9055.56 466
9056.46 489
9057.36 448
9058.26 488
9059.16 483
9060.06 413
9060.95 479
9061.85 428
9062.75 417
9063.65 447
9064.55 460
9065.45 488
9066.35 511
9067.25 508
9068.14 472
9069.04 462
9069.94 432
9070.84 460
9071.74 401
9072.64 419
9073.54 405
9074.44 452
9075.34 456
9076.24 429
9077.14 483
9078.04 475
9078.93 432
9079.83 447
9080.73 462
9081.63 444
9082.53 360
9083.43 440
9084.33 451
9085.23 437
9086.13 467
9087.03 478
9087.93 465
9088.83 521
9089.73 515
9090.63 411
9091.53 462
9092.43 511
9093.33 387
9094.23 450
9095.13 434
9096.03 425
9096.93 430
9097.83 467
9098.73 469
9099.63 420
9100.54 388
9101.44 454
9102.34 479
9103.24 487
9104.14 453
9105.04 390
9105.94 432
9106.84 427
9107.74 461
9108.64 428
9109.54 476
9110.44 457
9111.35 405
9112.25 426
9113.15 434
9114.05 447
9114.95 429
9115.85 434
9116.75 428
9117.65 422
9118.56 438
9119.46 422
9120.36 392
9121.26 435
9122.16 411
9123.06 379
9123.97 396
9124.87 477
9125.77 454
9126.67 430
9127.57 410
9128.47 475
9129.38 412
9130.28 396
9131.18 422
9132.08 426
9132.98 391
9133.89 467
9134.79 445
9135.69 388
9136.59 431
9137.50 464
9138.40 478
9139.30 424
9140.20 406
9141.11 415
9142.01 418
9142.91 433
9143.81 410
9144.72 412
9145.62 433
9146.52 436
9147.42 411
9148.33 461
9149.23 452
9150.13 421
9151.04 412
9151.94 366
9152.84 367
9153.75 452
9154.65 447
9155.55 442
9156.46 365
9157.36 426
9158.26 452
9159.17 471
9160.07 407
9160.97 390
9161.88 429
9162.78 459
9163.68 511
9164.59 430
9165.49 402
9166.40 419
9167.30 384
9168.20 433
9169.11 412
9170.01 404
9170.92 382
9171.82 459
9172.72 467
9173.63 429
9174.53 415
9175.44 402
9176.34 454
9177.24 458
9178.15 421
9179.05 442
9179.96 453
9180.86 461
9181.77 426
9182.67 437
9183.58 437
9184.48 462
9185.39 424
9186.29 425
9187.20 419
9188.10 444
9189.01 443
9189.91 391
9190.82 387
9191.72 445
9192.63 433
9193.53 413
9194.44 496
9195.34 451
9196.25 453
9197.15 456
9198.06 415
9198.96 398
9199.87 439
9200.77 473
9201.68 504
9202.58 496
9203.49 453
9204.40 433
9205.30 499
9206.21 460
9207.11 431
9208.02 479
9208.92 474
9209.83 422
9210.74 432
9211.64 408
9212.55 451
9213.45 433
9214.36 387
9215.27 409
9216.17 428
9217.08 451
9217.99 426
9218.89 467
9219.80 443
9220.71 413
9221.61 466
9222.52 458
9223.43 436
9224.33 402
9225.24 362
9226.15 411
9227.05 442
9227.96 440
9228.87 376
9229.77 380
9230.68 414
9231.59 426
9232.49 402
9233.40 449
9234.31 452
9235.22 455
9236.12 409
9237.03 385
9237.94 421
9238.84 399
9239.75 406
9240.66 420
9241.57 417
9242.47 374
9243.38 395
9244.29 447
9245.20 356
9246.11 426
9247.01 423
9247.92 387
9248.83 416
9249.74 442
9250.64 466
9251.55 439
9252.46 406
9253.37 400
9254.28 430
9255.19 463
9256.09 388
9257.00 432
9257.91 474
9258.82 489
9259.73 426
9260.64 430
9261.54 494
9262.45 481
9263.36 416
9264.27 397
9265.18 440
9266.09 433
9267.00 421
9267.90 419
9268.81 394
9269.72 389
9270.63 371
9271.54 414
9272.45 432
9273.36 438
9274.27 408
9275.18 426
9276.09 415
9277.00 438
9277.90 410
9278.81 431
9279.72 428
9280.63 442
9281.54 422
9282.45 404
9283.36 409
9284.27 408
9285.18 422
9286.09 399
9287.00 368
9287.91 413
9288.82 433
9289.73 397
9290.64 436
9291.55 416
9292.46 460
9293.37 415
9294.28 434
9295.19 413
9296.10 412
9297.01 395
9297.92 430
9298.83 417
9299.74 415
9300.65 412
9301.56 465
9302.47 448
9303.38 428
9304.29 419
9305.20 409
9306.12 450
9307.03 443
9307.94 441
9308.85 416
9309.76 475
9310.67 486
9311.58 517
9312.49 460
9313.40 518
9314.31 532
9315.22 453
9316.14 451
9317.05 459
9317.96 473
9318.87 418
9319.78 426
9320.69 465
9321.60 480
9322.52 422
9323.43 458
9324.34 458
9325.25 418
9326.16 427
9327.07 447
9327.99 424
9328.90 459
9329.81 446
9330.72 473
9331.63 433
9332.54 416
9333.46 463
9334.37 424
9335.28 427
9336.19 409
9337.11 422
9338.02 432
9338.93 426
9339.84 433
9340.75 457
9341.67 432
9342.58 443
9343.49 478
9344.40 435
9345.32 449
9346.23 464
9347.14 453
9348.06 422
9348.97 437
9349.88 484
9350.79 459
9351.71 437
9352.62 450
9353.53 376
9354.45 480
9355.36 456
9356.27 436
9357.19 430
9358.10 475
9359.01 400
9359.93 411
9360.84 422
9361.75 419
9362.67 428
9363.58 406
9364.49 399
9365.41 407
9366.32 429
9367.23 461
9368.15 457
9369.06 473
9369.97 441
9370.89 410
9371.80 465
9372.72 426
9373.63 393
9374.54 422
9375.46 431
9376.37 443
9377.29 416
9378.20 420
9379.12 411
9380.03 422
9380.94 409
9381.86 425
9382.77 424
9383.69 451
9384.60 446
9385.52 454
9386.43 462
9387.35 445
9388.26 489
9389.18 488
9390.09 462
9391.01 458
9391.92 475
9392.84 413
9393.75 449
9394.67 466
9395.58 463
9396.50 454
9397.41 478
9398.33 516
9399.24 488
9400.16 495
9401.07 508
9401.99 474
9402.90 464
9403.82 491
9404.73 446
9405.65 423
9406.56 438
9407.48 436
9408.40 431
9409.31 430
9410.23 423
9411.14 387
9412.06 404
9412.98 445
9413.89 417
9414.81 440
9415.72 467
9416.64 440
9417.56 436
9418.47 452
9419.39 476
9420.30 439
9421.22 448
9422.14 448
9423.05 481
9423.97 464
9424.89 428
9425.80 453
9426.72 486
9427.64 456
9428.55 482
9429.47 455
9430.39 426
9431.30 433
9432.22 479
9433.14 464
9434.05 472
9434.97 473
9435.89 481
9436.80 468
9437.72 459
9438.64 488
9439.56 439
9440.47 466
9441.39 515
9442.31 480
9443.23 482
9444.14 436
9445.06 394
9445.98 464
9446.90 472
9447.81 458
9448.73 463
9449.65 452
9450.57 512
9451.48 504
9452.40 508
9453.32 544
9454.24 583
9455.16 591
9456.07 594
9456.99 537
9457.91 501
9458.83 546
9459.75 534
9460.66 514
9461.58 443
9462.50 444
9463.42 505
9464.34 456
9465.26 439
9466.18 478
9467.09 458
9468.01 455
9468.93 472
9469.85 464
9470.77 441
9471.69 491
9472.61 470
9473.53 427
9474.44 435
9475.36 410
9476.28 440
9477.20 434
9478.12 532
9479.04 495
9479.96 505
9480.88 505
9481.80 504
9482.72 473
9483.64 475
9484.56 472
9485.47 466
9486.39 448
9487.31 466
9488.23 480
9489.15 478
9490.07 460
9490.99 413
9491.91 498
9492.83 479
9493.75 415
9494.67 394
9495.59 453
9496.51 459
9497.43 437
9498.35 440
9499.27 437
9500.19 356
9501.11 380
9502.03 424
9502.95 453
9503.87 390
9504.79 432
9505.71 425
9506.63 419
9507.56 432
9508.48 471
9509.40 464
9510.32 456
9511.24 428
9512.16 387
9513.08 441
9514.00 441
9514.92 445
9515.84 409
9516.76 414
9517.68 415
9518.61 437
9519.53 448
9520.45 446
9521.37 456
9522.29 443
9523.21 485
9524.13 501
9525.05 463
9525.98 410
9526.90 462
9527.82 458
9528.74 402
9529.66 398
9530.58 473
9531.50 442
9532.43 487
9533.35 532
9534.27 457
9535.19 496
9536.11 534
9537.04 499
9537.96 456
9538.88 463
9539.80 510
9540.72 490
9541.65 452
9542.57 475
9543.49 466
9544.41 484
9545.34 466
9546.26 432
9547.18 421
9548.10 452
9549.03 488
9549.95 442
9550.87 500
9551.79 447
9552.72 422
9553.64 425
9554.56 445
9555.48 479
9556.41 467
9557.33 444
9558.25 451
9559.18 480
9560.10 468
9561.02 524
9561.95 484
9562.87 427
9563.79 454
9564.72 484
9565.64 456
9566.56 457
9567.49 457
9568.41 498
9569.33 465
9570.26 422
9571.18 493
9572.10 512
9573.03 453
9573.95 445
9574.88 452
9575.80 443
9576.72 467
9577.65 492
9578.57 480
9579.49 460
9580.42 445
9581.34 450
9582.27 477
9583.19 513
9584.12 516
9585.04 446
9585.96 417
9586.89 507
9587.81 490
9588.74 508
9589.66 468
9590.59 514
9591.51 497
9592.44 512
9593.36 505
9594.29 514
9595.21 522
9596.14 506
9597.06 475
9597.98 467
9598.91 492
9599.83 506
9600.76 508
9601.68 472
9602.61 524
9603.54 496
9604.46 573
9605.39 523
9606.31 579
9607.24 510
9608.16 536
9609.09 526
9610.01 491
9610.94 511
9611.86 547
9612.79 523
9613.72 534
9614.64 540
9615.57 561
9616.49 548
9617.42 511
9618.34 569
9619.27 574
9620.20 555
9621.12 535
9622.05 570
9622.97 564
9623.90 579
9624.83 589
9625.75 616
9626.68 581
9627.61 572
9628.53 550
9629.46 577
9630.39 617
9631.31 599
9632.24 649
9633.16 688
9634.09 737
9635.02 674
9635.95 680
9636.87 721
9637.80 762
9638.73 784
9639.65 784
9640.58 779
9641.51 750
9642.43 757
9643.36 819
9644.29 732
9645.22 724
9646.14 756
9647.07 809
9648.00 849
9648.92 796
9649.85 849
9650.78 945
9651.71 964
9652.63 964
9653.56 918
9654.49 936
9655.42 915
9656.34 897
9657.27 797
9658.20 780
9659.13 799
9660.06 846
9660.98 736
9661.91 665
9662.84 684
9663.77 701
9664.70 707
9665.62 757
9666.55 719
9667.48 668
9668.41 764
9669.34 708
9670.27 738
9671.19 705
9672.12 723
9673.05 688
9673.98 784
9674.91 737
9675.84 742
9676.77 786
9677.70 778
9678.62 834
9679.55 797
9680.48 724
9681.41 804
9682.34 782
9683.27 826
9684.20 789
9685.13 790
9686.06 806
9686.99 780
9687.91 851
9688.84 874
9689.77 881
9690.70 846
9691.63 916
9692.56 951
9693.49 930
9694.42 907
9695.35 942
9696.28 936
9697.21 863
9698.14 876
9699.07 1020
9700.00 972
9700.93 966
9701.86 889
9702.79 1019
9703.72 1000
9704.65 946
9705.58 980
9706.51 877
9707.44 864
9708.37 820
9709.30 837
9710.23 837
9711.16 804
9712.09 750
9713.02 761
9713.95 865
9714.88 849
9715.81 827
9716.74 858
9717.67 911
9718.61 873
9719.54 844
9720.47 804
9721.40 775
9722.33 815
9723.26 805
9724.19 770
9725.12 757
9726.05 715
9726.98 751
9727.92 799
9728.85 805
9729.78 769
9730.71 799
9731.64 756
9732.57 755
9733.50 756
9734.43 756
9735.37 743
9736.30 774
9737.23 761
9738.16 739
9739.09 724
9740.02 761
9740.96 773
9741.89 769
9742.82 686
9743.75 732
9744.68 790
9745.62 732
9746.55 712
9747.48 723
9748.41 769
9749.34 751
9750.28 712
9751.21 685
9752.14 711
9753.07 772
9754.01 820
9754.94 777
9755.87 861
9756.80 862
9757.74 761
9758.67 821
9759.60 789
9760.53 823
9761.47 853
9762.40 793
9763.33 843
9764.27 850
9765.20 819
9766.13 797
9767.07 846
9768.00 873
9768.93 877
9769.86 951
9770.80 844
9771.73 811
9772.66 894
9773.60 864
9774.53 868
9775.47 843
9776.40 842
9777.33 873
9778.27 901
9779.20 908
9780.13 930
9781.07 941
9782.00 978
9782.93 1102
9783.87 1127
9784.80 1156
9785.74 1228
9786.67 1225
9787.60 1131
9788.54 1076
9789.47 1135
9790.41 1113
9791.34 1061
9792.28 1040
9793.21 965
9794.14 903
9795.08 831
9796.01 895
9796.95 887
9797.88 963
9798.82 1071
9799.75 1182
9800.69 1235
9801.62 1213
9802.56 1100
9803.49 1038
9804.42 1017
9805.36 947
9806.29 909
9807.23 832
9808.16 818
9809.10 751
9810.03 733
9810.97 773
9811.91 700
9812.84 716
9813.78 638
9814.71 688
9815.65 670
9816.58 671
9817.52 695
9818.45 676
9819.39 697
9820.32 692
9821.26 678
9822.20 703
9823.13 665
9824.07 652
9825.00 691
9825.94 700
9826.87 635
9827.81 634
9828.75 687
9829.68 716
9830.62 697
9831.55 663
9832.49 601
9833.43 677
9834.36 663
9835.30 617
9836.24 676
9837.17 671
9838.11 681
9839.05 740
9839.98 691
9840.92 635
9841.86 692
9842.79 674
9843.73 658
9844.67 629
9845.60 622
9846.54 643
9847.48 673
9848.41 652
9849.35 653
9850.29 577
9851.22 641
9852.16 669
9853.10 574
9854.04 613
9854.97 632
9855.91 602
9856.85 670
9857.79 714
9858.72 626
9859.66 633
9860.60 629
9861.54 603
9862.47 627
9863.41 661
9864.35 617
9865.29 654
9866.22 616
9867.16 616
9868.10 584
9869.04 590
9869.98 649
9870.91 653
9871.85 613
9872.79 687
9873.73 663
9874.67 648
9875.60 654
9876.54 646
9877.48 636
9878.42 654
9879.36 662
9880.30 637
9881.24 643
9882.17 665
9883.11 649
9884.05 633
9884.99 612
9885.93 656
9886.87 631
9887.81 677
9888.74 629
9889.68 561
9890.62 610
9891.56 634
9892.50 620
9893.44 586
9894.38 598
9895.32 599
9896.26 611
9897.20 609
9898.14 595
9899.08 614
9900.01 653
9900.95 604
9901.89 613
9902.83 598
9903.77 626
9904.71 575
9905.65 625
9906.59 616
9907.53 625
9908.47 633
9909.41 654
9910.35 650
9911.29 665
9912.23 691
9913.17 728
9914.11 641
9915.05 685
9915.99 628
9916.93 648
9917.87 626
9918.81 605
9919.75 617
9920.69 708
9921.63 747
9922.57 674
9923.51 719
9924.46 727
9925.40 927
9926.34 969
9927.28 1091
9928.22 1201
9929.16 1339
9930.10 1379
9931.04 1284
9931.98 1205
9932.92 1099
9933.86 944
9934.80 826
9935.75 817
9936.69 695
9937.63 696
9938.57 707
9939.51 639
9940.45 616
9941.39 624
9942.34 629
9943.28 605
9944.22 604
9945.16 663
9946.10 649
9947.04 574
9947.98 553
9948.93 577
9949.87 591
9950.81 596
9951.75 641
9952.69 648
9953.64 656
9954.58 634
9955.52 665
9956.46 651
9957.40 599
9958.35 661
9959.29 699
9960.23 630
9961.17 650
9962.12 569
9963.06 597
9964.00 592
9964.94 612
9965.89 681
9966.83 632
9967.77 694
9968.71 693
9969.66 705
9970.60 696
9971.54 716
9972.48 740
9973.43 716
9974.37 798
9975.31 746
9976.26 737
9977.20 712
9978.14 759
9979.09 662
9980.03 587
9980.97 613
9981.92 588
9982.86 535
9983.80 471
9984.75 509
9985.69 530
9986.63 517
9987.58 511
9988.52 555
9989.46 558
9990.41 543
9991.35 563
9992.30 540
9993.24 474
9994.18 518
9995.13 551
9996.07 515
9997.01 529
9997.96 519
9998.90 591
9999.85 580
10000.79 594
10001.74 554
10002.68 521
10003.62 588
10004.57 575
10005.51 536
10006.46 543
10007.40 555
10008.35 556
10009.29 577
10010.24 584
10011.18 569
10012.13 532
10013.07 584
10014.01 525
10014.96 517
10015.90 502
10016.85 548
10017.79 498
10018.74 497
10019.68 528
10020.63 515
10021.58 485
10022.52 523
10023.47 466
10024.41 481
10025.36 491
10026.30 460
10027.25 488
10028.19 473
10029.14 462
10030.08 526
10031.03 496
10031.98 481
10032.92 445
10033.87 463
10034.81 475
10035.76 519
10036.70 472
10037.65 460
10038.60 513
10039.54 496
10040.49 485
10041.43 496
10042.38 418
10043.33 454
10044.27 479
10045.22 470
10046.17 480
10047.11 466
10048.06 491
10049.01 442
10049.95 456
10050.90 481
10051.84 460
10052.79 473
10053.74 481
10054.69 470
10055.63 444
10056.58 457
10057.53 452
10058.47 486
10059.42 487
10060.37 501
10061.31 492
10062.26 551
10063.21 486
10064.16 488
10065.10 482
10066.05 497
10067.00 470
10067.94 479
10068.89 433
10069.84 445
10070.79 452
10071.73 462
10072.68 479
10073.63 417
10074.58 438
10075.53 452
10076.47 483
10077.42 477
10078.37 437
10079.32 488
10080.26 480
10081.21 443
10082.16 406
10083.11 432
10084.06 458
10085.01 442
10085.95 460
10086.90 441
10087.85 457
10088.80 459
10089.75 397
10090.70 429
10091.64 427
10092.59 437
10093.54 461
10094.49 479
10095.44 444
10096.39 441
10097.34 439
10098.28 430
10099.23 431
10100.18 441
10101.13 459
10102.08 457
10103.03 426
10103.98 439
10104.93 427
10105.88 405
10106.83 421
10107.78 376
10108.72 409
10109.67 434
10110.62 437
10111.57 403
10112.52 454
10113.47 444
10114.42 439
10115.37 452
10116.32 382
10117.27 419
10118.22 423
10119.17 450
10120.12 387
10121.07 418
10122.02 395
10122.97 435
10123.92 394
10124.87 408
10125.82 372
10126.77 408
10127.72 381
10128.67 405
10129.62 382
10130.57 419
10131.52 405
10132.47 404
10133.42 373
10134.37 381
10135.32 361
10136.27 387
10137.22 411
10138.18 382
10139.13 410
10140.08 393
10141.03 384
10141.98 421
10142.93 424
10143.88 385
10144.83 409
10145.78 376
10146.73 414
10147.68 464
10148.64 394
10149.59 442
10150.54 457
10151.49 416
10152.44 407
10153.39 437
10154.34 449
10155.30 455
10156.25 444
10157.20 393
10158.15 393
10159.10 415
10160.05 418
10161.01 410
10161.96 408
10162.91 414
10163.86 416
10164.81 469
10165.76 428
10166.72 401
10167.67 423
10168.62 395
10169.57 409
10170.53 401
10171.48 392
10172.43 397
10173.38 405
10174.33 415
10175.29 369
10176.24 408
10177.19 465
10178.14 459
10179.10 428
10180.05 426
10181.00 420
10181.96 447
10182.91 424
10183.86 419
10184.81 383
10185.77 400
10186.72 439
10187.67 451
10188.63 405
10189.58 466
10190.53 453
10191.49 422
10192.44 407
10193.39 438
10194.35 421
10195.30 471
10196.25 485
10197.21 429
10198.16 409
10199.11 426
10200.07 449
10201.02 438
10201.97 404
10202.93 480
10203.88 481
10204.84 443
10205.79 489
10206.74 506
10207.70 511
10208.65 597
10209.60 578
10210.56 631
10211.51 562
10212.47 570
10213.42 554
10214.38 539
10215.33 502
10216.28 546
10217.24 521
10218.19 509
10219.15 457
10220.10 460
10221.06 450
10222.01 442
10222.97 427
10223.92 397
10224.88 445
10225.83 457
10226.79 484
10227.74 468
10228.70 465
10229.65 447
10230.61 436
10231.56 419
10232.52 413
10233.47 463
10234.43 445
10235.38 453
10236.34 468
10237.29 440
10238.25 430
10239.20 472
10240.16 480
10241.11 451
10242.07 406
10243.03 461
10243.98 459
10244.94 436
10245.89 451
10246.85 414
10247.80 392
10248.76 402
10249.72 370
10250.67 392
10251.63 419
10252.58 428
10253.54 409
10254.50 404
10255.45 431
10256.41 435
10257.36 486
10258.32 412
10259.28 377
10260.23 367
10261.19 418
10262.15 402
10263.10 381
10264.06 383
10265.02 436
10265.97 395
10266.93 409
10267.89 407
10268.84 389
10269.80 384
10270.76 399
10271.71 429
10272.67 383
10273.63 406
10274.59 396
10275.54 370
10276.50 384
10277.46 415
10278.41 402
10279.37 390
10280.33 413
10281.29 399
10282.24 390
10283.20 361
10284.16 368
10285.12 382
10286.07 427
10287.03 378
10287.99 384
10288.95 402
10289.91 431
10290.86 397
10291.82 398
10292.78 394
10293.74 417
10294.70 427
10295.65 398
10296.61 404
10297.57 365
10298.53 384
10299.49 378
10300.44 402
10301.40 389
10302.36 368
10303.32 372
10304.28 442
10305.24 369
10306.20 379
10307.15 409
10308.11 402
10309.07 345
10310.03 351
10310.99 343
10311.95 364
10312.91 365
10313.87 337
10314.82 374
10315.78 338
10316.74 349
10317.70 346
10318.66 382
10319.62 334
10320.58 361
10321.54 377
10322.50 394
10323.46 355
10324.42 416
10325.38 350
10326.34 333
10327.29 376
10328.25 338
10329.21 358
10330.17 372
10331.13 378
10332.09 354
10333.05 340
10334.01 339
10334.97 380
10335.93 387
10336.89 412
10337.85 363
10338.81 370
10339.77 335
10340.73 323
10341.69 314
10342.65 318
10343.61 373
10344.57 377
10345.54 338
10346.50 372
10347.46 331
10348.42 321
10349.38 362
10350.34 371
10351.30 380
10352.26 378
10353.22 356
10354.18 357
10355.14 383
10356.10 354
10357.06 353
10358.02 362
10358.99 365
10359.95 396
10360.91 337
10361.87 362
10362.83 333
10363.79 383
10364.75 386
10365.71 372
10366.68 329
10367.64 377
10368.60 391
10369.56 373
10370.52 383
10371.48 336
10372.44 373
10373.41 376
10374.37 314
10375.33 355
10376.29 407
10377.25 318
10378.22 358
10379.18 394
10380.14 359
10381.10 373
10382.06 388
10383.03 362
10383.99 351
10384.95 377
10385.91 388
10386.88 412
10387.84 372
10388.80 342
10389.76 390
10390.72 336
10391.69 352
10392.65 380
10393.61 357
10394.58 380
10395.54 396
10396.50 373
10397.46 420
10398.43 403
10399.39 428
10400.35 390
10401.32 387
10402.28 386
10403.24 394
10404.20 409
10405.17 449
10406.13 403
10407.09 401
10408.06 424
10409.02 419
10409.98 391
10410.95 411
10411.91 392
10412.88 440
10413.84 486
10414.80 447
10415.77 484
10416.73 496
10417.69 553
10418.66 679
10419.62 715
10420.59 740
10421.55 781
10422.51 723
10423.48 758
10424.44 657
10425.41 571
10426.37 526
10427.33 473
10428.30 439
10429.26 430
10430.23 398
10431.19 369
10432.16 414
10433.12 389
10434.08 349
10435.05 359
10436.01 360
10436.98 374
10437.94 352
10438.91 348
10439.87 386
10440.84 383
10441.80 390
10442.77 339
10443.73 330
10444.70 358
10445.66 347
10446.63 354
10447.59 400
10448.56 395
10449.52 388
10450.49 380
10451.45 378
10452.42 350
10453.38 341
10454.35 359
10455.32 369
10456.28 370
10457.25 337
10458.21 383
10459.18 404
10460.14 391
10461.11 403
10462.08 383
10463.04 362
10464.01 353
10464.97 375
10465.94 356
10466.90 355
10467.87 350
10468.84 370
10469.80 332
10470.77 350
10471.74 379
10472.70 363
10473.67 344
10474.63 324
10475.60 339
10476.57 323
10477.53 332
10478.50 343
10479.47 368
10480.43 358
10481.40 369
10482.37 350
10483.33 334
10484.30 389
10485.27 369
10486.24 327
10487.20 314
10488.17 320
10489.14 341
10490.10 336
10491.07 351
10492.04 377
10493.01 360
10493.97 325
10494.94 357
10495.91 369
10496.87 321
10497.84 313
10498.81 363
10499.78 348
10500.74 352
10501.71 378
10502.68 346
10503.65 349
10504.62 364
10505.58 348
10506.55 342
10507.52 340
10508.49 390
10509.46 352
10510.42 348
10511.39 323
10512.36 406
10513.33 402
10514.30 364
10515.26 341
10516.23 336
10517.20 349
10518.17 350
10519.14 302
10520.11 298
10521.08 344
10522.04 347
10523.01 359
10523.98 331
10524.95 321
10525.92 310
10526.89 336
10527.86 358
10528.83 321
10529.79 310
10530.76 336
10531.73 346
10532.70 368
10533.67 340
10534.64 366
10535.61 345
10536.58 312
10537.55 318
10538.52 319
10539.49 333
10540.46 367
10541.43 354
10542.39 339
10543.36 320
10544.33 318
10545.30 321
10546.27 355
10547.24 326
10548.21 329
10549.18 326
10550.15 327
10551.12 332
10552.09 350
10553.06 318
10554.03 337
10555.00 349
10555.97 321
10556.94 337
10557.91 342
10558.88 329
10559.85 375
10560.82 347
10561.80 327
10562.77 354
10563.74 382
10564.71 395
10565.68 421
10566.65 379
10567.62 355
10568.59 397
10569.56 376
10570.53 361
10571.50 314
10572.47 293
10573.44 338
10574.41 301
10575.39 321
10576.36 299
10577.33 329
10578.30 294
10579.27 304
10580.24 307
10581.21 302
10582.18 298
10583.16 326
10584.13 323
10585.10 347
10586.07 341
10587.04 318
10588.01 328
10588.99 329
10589.96 340
10590.93 290
10591.90 324
10592.87 322
10593.84 314
10594.82 329
10595.79 320
10596.76 323
10597.73 337
10598.70 296
10599.68 291
10600.65 347
10601.62 306
10602.59 314
10603.57 323
10604.54 317
10605.51 314
10606.48 348
10607.46 314
10608.43 321
10609.40 306
10610.37 357
10611.35 309
10612.32 324
10613.29 352
10614.27 341
10615.24 312
10616.21 307
10617.18 295
10618.16 276
10619.13 293
10620.10 280
10621.08 290
10622.05 320
10623.02 305
10624.00 285
10624.97 330
10625.94 300
10626.92 353
10627.89 347
10628.86 344
10629.84 332
10630.81 298
10631.78 313
10632.76 314
10633.73 323
10634.71 300
10635.68 349
10636.65 307
10637.63 321
10638.60 306
10639.58 344
10640.55 374
10641.52 377
10642.50 343
10643.47 370
10644.45 323
10645.42 293
10646.39 279
10647.37 312
10648.34 308
10649.32 309
10650.29 306
10651.27 285
10652.24 298
10653.22 298
10654.19 298
10655.17 271
10656.14 326
10657.12 276
10658.09 275
10659.07 316
10660.04 307
10661.01 281
10661.99 342
10662.97 361
10663.94 279
10664.92 331
10665.89 297
10666.87 274
10667.84 336
10668.82 340
10669.79 335
10670.77 314
10671.74 284
10672.72 278
10673.69 309
10674.67 286
10675.65 299
10676.62 291
10677.60 274
10678.57 286
10679.55 330
10680.52 278
10681.50 306
10682.48 313
10683.45 321
10684.43 324
10685.40 316
10686.38 238
10687.36 263
10688.33 333
10689.31 285
10690.29 291
10691.26 319
10692.24 310
10693.22 269
10694.19 271
10695.17 257
10696.14 264
10697.12 294
10698.10 277
10699.08 273
10700.05 295
10701.03 303
10702.01 274
10702.98 245
10703.96 262
10704.94 298
10705.91 293
10706.89 292
10707.87 263
10708.85 310
10709.82 279
10710.80 329
10711.78 269
10712.75 285
10713.73 277
10714.71 323
10715.69 301
10716.66 276
10717.64 296
10718.62 293
10719.60 306
10720.57 272
10721.55 310
10722.53 305
10723.51 323
10724.49 304
10725.46 305
10726.44 275
10727.42 309
10728.40 314
10729.38 284
10730.35 259
10731.33 290
10732.31 333
10733.29 296
10734.27 302
10735.25 330
10736.22 302
10737.20 305
10738.18 297
10739.16 303
10740.14 289
10741.12 265
10742.10 281
10743.08 266
10744.05 283
10745.03 290
10746.01 306
10746.99 299
10747.97 274
10748.95 305
10749.93 290
10750.91 292
10751.89 302
10752.87 327
10753.84 291
10754.82 285
10755.80 273
10756.78 277
10757.76 281
10758.74 299
10759.72 288
10760.70 276
10761.68 320
10762.66 316
10763.64 282
10764.62 284
10765.60 289
10766.58 263
10767.56 272
10768.54 247
10769.52 283
10770.50 253
10771.48 294
10772.46 294
10773.44 303
10774.42 278
10775.40 276
10776.38 285
10777.36 275
10778.34 288
10779.32 310
10780.30 353
10781.28 318
10782.26 277
10783.24 263
10784.22 242
10785.20 235
10786.19 317
10787.17 299
10788.15 274
10789.13 274
10790.11 287
10791.09 276
10792.07 247
10793.05 284
10794.03 285
10795.01 279
10796.00 292
10796.98 298
10797.96 263
10798.94 284
10799.92 290
10800.90 307
10801.88 306
10802.86 333
10803.85 292
10804.83 285
10805.81 274
10806.79 285
10807.77 295
10808.75 305
10809.74 302
10810.72 298
10811.70 282
10812.68 300
10813.66 329
10814.65 312
10815.63 311
10816.61 273
10817.59 280
10818.57 284
10819.56 324
10820.54 318
10821.52 311
10822.50 303
10823.49 295
10824.47 330
10825.45 309
10826.43 271
10827.42 264
10828.40 272
10829.38 281
10830.36 278
10831.35 280
10832.33 300
10833.31 306
10834.30 312
10835.28 295
10836.26 349
10837.25 327
10838.23 332
10839.21 296
10840.19 269
10841.18 280
10842.16 276
10843.14 280
10844.13 278
10845.11 307
10846.09 253
10847.08 292
10848.06 276
10849.05 271
10850.03 306
10851.01 265
10852.00 260
10852.98 297
10853.96 278
10854.95 273
10855.93 322
10856.92 320
10857.90 307
10858.88 284
10859.87 290
10860.85 287
10861.84 310
10862.82 296
10863.80 264
10864.79 305
10865.77 305
10866.76 285
10867.74 272
10868.73 322
10869.71 293
10870.70 326
10871.68 268
10872.67 288
10873.65 306
10874.63 333
10875.62 286
10876.60 324
10877.59 302
10878.57 307
10879.56 300
10880.54 319
10881.53 279
10882.51 306
10883.50 323
10884.48 325
10885.47 323
10886.46 321
10887.44 349
10888.43 313
10889.41 381
10890.40 334
10891.38 322
10892.37 348
10893.35 336
10894.34 356
10895.33 328
10896.31 307
10897.30 283
10898.28 351
10899.27 350
10900.25 346
10901.24 335
10902.23 370
10903.21 369
10904.20 317
10905.18 333
10906.17 281
10907.16 325
10908.14 353
10909.13 368
10910.12 319
10911.10 318
10912.09 355
10913.08 343
10914.06 304
10915.05 295
10916.04 304
10917.02 349
10918.01 360
10919.00 357
10919.98 347
10920.97 348
10921.96 338
10922.94 360
10923.93 361
10924.92 359
10925.90 349
10926.89 381
10927.88 346
10928.87 327
10929.85 339
10930.84 328
10931.83 343
10932.82 368
10933.80 342
10934.79 337
10935.78 344
10936.77 381
10937.75 327
10938.74 320
10939.73 347
10940.72 384
10941.70 368
10942.69 359
10943.68 350
10944.67 352
10945.66 368
10946.64 389
10947.63 381
10948.62 405
10949.61 438
10950.60 443
10951.58 405
10952.57 365
10953.56 337
10954.55 401
10955.54 403
10956.53 418
10957.52 440
10958.50 447
10959.49 457
10960.48 474
10961.47 462
10962.46 462
10963.45 494
10964.44 488
10965.42 456
10966.41 422
10967.40 396
10968.39 399
10969.38 471
10970.37 417
10971.36 364
10972.35 387
10973.34 352
10974.33 397
10975.32 381
10976.31 429
10977.29 418
10978.28 411
10979.27 403
10980.26 409
10981.25 357
10982.24 351
10983.23 395
10984.22 443
10985.21 404
10986.20 414
10987.19 424
10988.18 439
10989.17 405
10990.16 396
10991.15 451
10992.14 421
10993.13 405
10994.12 428
10995.11 429
10996.10 433
10997.09 396
10998.08 455
10999.07 535
11000.06 548
11001.05 569
11002.05 585
11003.04 610
11004.03 601
11005.02 585
11006.01 552
11007.00 554
11007.99 525
11008.98 442
11009.97 423
11010.96 392
11011.95 376
11012.94 382
11013.94 397
11014.93 339
11015.92 384
11016.91 352
11017.90 353
11018.89 357
11019.88 366
11020.87 378
11021.87 360
11022.86 360
11023.85 348
11024.84 373
11025.83 384
11026.82 426
11027.81 417
11028.81 401
11029.80 312
11030.79 339
11031.78 389
11032.77 392
11033.77 380
11034.76 350
11035.75 379
11036.74 379
11037.73 358
11038.73 350
11039.72 359
11040.71 359
11041.70 393
11042.70 335
11043.69 345
11044.68 410
11045.67 345
11046.67 329
11047.66 341
11048.65 377
11049.64 372
11050.64 341
11051.63 363
11052.62 364
11053.61 341
11054.61 351
11055.60 293
11056.59 323
11057.59 282
11058.58 353
11059.57 308
11060.57 338
11061.56 333
11062.55 329
11063.55 320
11064.54 363
11065.53 342
11066.53 353
11067.52 327
11068.51 330
11069.51 358
11070.50 319
11071.49 348
11072.49 338
11073.48 357
11074.48 302
11075.47 289
11076.46 287
11077.46 327
11078.45 325
11079.45 334
11080.44 363
11081.43 365
11082.43 335
11083.42 359
11084.42 357
11085.41 349
11086.40 308
11087.40 346
11088.39 365
11089.39 308
11090.38 316
11091.38 340
11092.37 369
11093.37 356
11094.36 336
11095.36 309
11096.35 304
11097.35 340
11098.34 346
11099.34 348
11100.33 347
11101.33 407
11102.32 364
11103.32 352
11104.31 349
11105.31 332
11106.30 382
11107.30 414
11108.29 356
11109.29 349
11110.28 333
11111.28 323
11112.27 359
11113.27 351
11114.26 365
11115.26 338
11116.26 376
11117.25 363
11118.25 375
11119.24 326
11120.24 352
11121.24 397
11122.23 329
11123.23 353
11124.22 352
11125.22 413
11126.22 395
11127.21 408
11128.21 442
11129.20 412
11130.20 400
11131.20 461
11132.19 405
11133.19 374
11134.19 354
11135.18 348
11136.18 356
11137.18 358
11138.17 262
11139.17 343
11140.17 356
11141.16 388
11142.16 340
11143.16 325
11144.15 340
11145.15 328
11146.15 364
11147.14 331
11148.14 348
11149.14 354
11150.14 408
11151.13 339
11152.13 293
11153.13 313
11154.13 308
11155.12 318
11156.12 330
11157.12 356
11158.12 347
11159.11 352
11160.11 375
11161.11 348
11162.11 344
11163.10 349
11164.10 355
11165.10 359
11166.10 339
11167.10 317
11168.09 333
11169.09 385
11170.09 349
11171.09 366
11172.09 361
11173.08 348
11174.08 328
11175.08 295
11176.08 304
11177.08 326
11178.08 303
11179.08 312
11180.07 316
11181.07 297
11182.07 310
11183.07 315
11184.07 296
11185.07 322
11186.07 326
11187.06 307
11188.06 327
11189.06 274
11190.06 309
11191.06 298
11192.06 314
11193.06 295
11194.06 264
11195.06 252
11196.06 292
11197.06 294
11198.06 312
11199.05 289
11200.05 295
11201.05 324
11202.05 297
11203.05 329
11204.05 328
11205.05 328
11206.05 376
11207.05 357
11208.05 275
11209.05 302
11210.05 324
11211.05 295
11212.05 292
11213.05 304
11214.05 273
11215.05 293
11216.05 278
11217.05 317
11218.05 351
11219.05 348
11220.05 315
11221.05 350
11222.05 307
11223.05 298
11224.05 296
11225.06 327
11226.06 313
11227.06 280
11228.06 317
11229.06 324
11230.06 285
11231.06 295
11232.06 294
11233.06 258
11234.06 304
11235.06 297
11236.06 302
11237.07 320
11238.07 329
11239.07 320
11240.07 309
11241.07 302
11242.07 266
11243.07 279
11244.07 274
11245.08 299
11246.08 332
11247.08 307
11248.08 323
11249.08 294
11250.08 283
11251.09 287
11252.09 275
11253.09 274
11254.09 288
11255.09 305
11256.10 318
11257.10 295
11258.10 333
11259.10 286
11260.10 280
11261.11 295
11262.11 318
11263.11 325
11264.11 302
11265.11 268
11266.12 271
11267.12 293
11268.12 333
11269.12 301
11270.13 314
11271.13 281
11272.13 284
11273.14 284
11274.14 301
11275.14 298
11276.14 312
11277.15 297
11278.15 371
11279.15 362
11280.16 296
11281.16 363
11282.16 320
11283.17 348
11284.17 342
11285.17 340
11286.17 309
11287.18 310
11288.18 322
11289.18 298
11290.19 265
11291.19 287
11292.20 318
11293.20 300
11294.20 241
11295.21 313
11296.21 331
11297.21 313
11298.22 305
11299.22 306
11300.23 333
11301.23 287
11302.23 253
11303.24 262
11304.24 274
11305.25 268
11306.25 314
11307.25 292
11308.26 275
11309.26 276
11310.27 288
11311.27 322
11312.28 284
11313.28 275
11314.29 321
11315.29 343
11316.29 346
11317.30 346
11318.30 315
11319.31 306
11320.31 345
11321.32 329
11322.32 330
11323.33 333
11324.33 268
11325.34 295
11326.34 291
11327.35 278
11328.35 300
11329.36 285
11330.36 295
11331.37 275
11332.38 293
11333.38 258
11334.39 275
11335.39 284
11336.40 282
11337.40 298
11338.41 262
11339.41 280
11340.42 276
11341.43 262
11342.43 289
11343.44 264
11344.44 267
11345.45 280
11346.46 260
11347.46 255
11348.47 289
11349.47 281
11350.48 301
11351.49 264
11352.49 255
11353.50 241
11354.50 260
11355.51 255
11356.52 239
11357.52 257
11358.53 267
11359.54 309
11360.54 311
11361.55 297
11362.56 302
11363.56 315
11364.57 303
11365.58 273
11366.58 264
11367.59 260
11368.60 262
11369.61 268
11370.61 295
11371.62 249
11372.63 256
11373.63 274
11374.64 315
11375.65 275
11376.66 292
11377.66 270
11378.67 291
11379.68 267
11380.69 276
11381.69 282
11382.70 263
11383.71 283
11384.72 277
11385.72 269
11386.73 287
11387.74 248
11388.75 272
11389.76 293
11390.76 266
11391.77 284
11392.78 287
11393.79 260
11394.80 236
11395.80 255
11396.81 258
11397.82 276
11398.83 301
11399.84 308
11400.85 299
11401.85 259
11402.86 229
11403.87 248
11404.88 258
11405.89 253
11406.90 258
11407.91 286
11408.91 273
11409.92 258
11410.93 259
11411.94 272
11412.95 282
11413.96 263
11414.97 306
11415.98 270
11416.99 272
11418.00 264
11419.00 250
11420.01 283
11421.02 241
11422.03 259
11423.04 274
11424.05 288
11425.06 299
11426.07 287
11427.08 262
11428.09 272
11429.10 285
11430.11 299
11431.12 280
11432.13 258
11433.14 276
11434.15 258
11435.16 250
11436.17 287
11437.18 288
11438.19 282
11439.20 251
11440.21 237
11441.22 265
11442.23 282
11443.24 308
11444.25 265
11445.26 218
11446.27 278
11447.28 291
11448.29 269
11449.30 263
11450.31 244
11451.32 226
11452.33 287
11453.34 256
11454.36 280
11455.37 258
11456.38 278
11457.39 266
11458.40 256
11459.41 269
11460.42 290
11461.43 297
11462.44 283
11463.45 286
11464.47 287
11465.48 271
11466.49 266
11467.50 233
11468.51 261
11469.52 247
11470.53 276
11471.55 260
11472.56 268
11473.57 269
11474.58 253
11475.59 277
11476.60 278
11477.62 269
11478.63 278
11479.64 265
11480.65 243
11481.66 241
11482.68 241
11483.69 254
11484.70 262
11485.71 285
11486.72 275
11487.74 263
11488.75 249
11489.76 250
11490.77 258
11491.79 261
11492.80 299
11493.81 319
11494.82 267
11495.84 280
11496.85 288
11497.86 290
11498.87 256
11499.89 261
11500.90 271
11501.91 292
11502.93 266
11503.94 275
11504.95 273
11505.96 292
11506.98 284
11507.99 274
11509.00 250
11510.02 268
11511.03 312
11512.04 277
11513.06 291
11514.07 268
11515.08 316
11516.10 257
11517.11 267
11518.13 291
11519.14 301
11520.15 306
11521.17 287
11522.18 286
11523.19 321
11524.21 266
11525.22 300
11526.24 293
11527.25 250
11528.26 269
11529.28 253
11530.29 283
11531.31 301
11532.32 305
11533.33 288
11534.35 319
11535.36 314
11536.38 295
11537.39 298
11538.41 279
11539.42 317
11540.44 296
11541.45 265
11542.47 291
11543.48 299
11544.49 306
11545.51 309
11546.52 286
11547.54 333
11548.55 297
11549.57 329
11550.58 278
11551.60 276
11552.61 308
11553.63 323
11554.64 320
11555.66 303
11556.68 280
11557.69 326
11558.71 306
11559.72 292
11560.74 309
11561.75 317
11562.77 303
11563.78 322
11564.80 305
11565.82 295
11566.83 331
11567.85 320
11568.86 290
11569.88 283
11570.89 301
11571.91 322
11572.93 327
11573.94 319
11574.96 295
11575.97 300
11576.99 326
11578.01 327
11579.02 299
11580.04 332
11581.06 303
11582.07 360
11583.09 390
11584.11 386
11585.12 341
11586.14 388
11587.16 414
11588.17 402
11589.19 413
11590.21 414
11591.22 438
11592.24 402
11593.26 374
11594.27 420
11595.29 467
11596.31 416
11597.32 438
11598.34 423
11599.36 413
11600.38 494
11601.39 508
11602.41 550
11603.43 612
11604.45 593
11605.46 611
11606.48 626
11607.50 632
11608.52 624
11609.53 607
11610.55 561
11611.57 559
11612.59 527
11613.60 488
11614.62 464
11615.64 441
11616.66 435
11617.68 404
11618.69 463
11619.71 465
11620.73 420
11621.75 452
11622.77 426
11623.78 431
11624.80 430
11625.82 470
11626.84 472
11627.86 490
11628.88 470
11629.90 497
11630.91 576
11631.93 600
11632.95 627
11633.97 719
11634.99 697
11636.01 817
11637.03 737
11638.05 696
11639.06 721
11640.08 645
11641.10 604
11642.12 561
11643.14 537
11644.16 510
11645.18 474
11646.20 413
11647.22 388
11648.24 361
11649.26 379
11650.28 376
11651.30 354
11652.31 358
11653.33 355
11654.35 415
11655.37 391
11656.39 364
11657.41 330
11658.43 365
11659.45 368
11660.47 372
11661.49 368
11662.51 360
11663.53 370
11664.55 337
11665.57 334
11666.59 318
11667.61 389
11668.63 383
11669.65 385
11670.67 330
11671.69 352
11672.71 372
11673.73 397
11674.76 382
11675.78 354
11676.80 364
11677.82 387
11678.84 361
11679.86 354
11680.88 369
11681.90 350
11682.92 358
11683.94 335
11684.96 356
11685.98 378
11687.00 368
11688.03 333
11689.05 329
11690.07 324
11691.09 362
11692.11 346
11693.13 336
11694.15 321
11695.17 323
11696.20 337
11697.22 326
11698.24 326
11699.26 348
11700.28 388
11701.30 345
11702.33 354
11703.35 342
11704.37 314
11705.39 312
11706.41 351
11707.44 315
11708.46 327
11709.48 342
11710.50 355
11711.52 322
11712.55 337
11713.57 309
11714.59 338
11715.61 369
11716.63 370
11717.66 352
11718.68 368
11719.70 368
11720.72 335
11721.75 350
11722.77 315
11723.79 332
11724.82 330
11725.84 379
11726.86 324
11727.88 339
11728.91 349
11729.93 333
11730.95 348
11731.98 301
11733.00 302
11734.02 308
11735.04 337
11736.07 286
11737.09 324
11738.11 302
11739.14 313
11740.16 305
11741.18 292
11742.21 325
11743.23 299
11744.25 305
11745.28 314
11746.30 349
11747.33 286
11748.35 285
11749.37 335
11750.40 321
11751.42 286
11752.44 278
11753.47 324
11754.49 317
11755.52 328
11756.54 334
11757.57 284
11758.59 317
11759.61 303
11760.64 325
11761.66 288
11762.69 293
11763.71 301
11764.74 307
11765.76 287
11766.78 276
11767.81 300
11768.83 269
11769.86 296
11770.88 281
11771.91 288
11772.93 307
11773.96 307
11774.98 287
11776.01 276
11777.03 296
11778.06 302
11779.08 313
11780.11 301
11781.13 278
11782.16 270
11783.18 331
11784.21 311
11785.23 314
11786.26 263
11787.28 277
11788.31 317
11789.34 318
11790.36 288
11791.39 326
11792.41 306
11793.44 287
11794.46 291
11795.49 295
11796.52 295
11797.54 259
11798.57 287
11799.59 290
11800.62 267
11801.65 299
11802.67 324
11803.70 321
11804.72 263
11805.75 264
11806.78 300
11807.80 303
11808.83 262
11809.86 250
11810.88 274
11811.91 321
11812.93 301
11813.96 281
11814.99 279
11816.01 296
11817.04 310
11818.07 313
11819.10 285
11820.12 323
11821.15 332
11822.18 335
11823.20 313
11824.23 299
11825.26 267
11826.28 302
11827.31 331
11828.34 337
11829.37 330
11830.39 253
11831.42 288
11832.45 306
11833.48 322
11834.50 319
11835.53 299
11836.56 298
11837.59 302
11838.61 279
11839.64 324
11840.67 276
11841.70 261
11842.72 258
11843.75 253
11844.78 264
11845.81 283
11846.84 338
11847.86 299
11848.89 344
11849.92 301
11850.95 299
11851.98 291
11853.01 331
11854.03 314
11855.06 285
11856.09 275
11857.12 289
11858.15 291
11859.18 293
11860.20 301
11861.23 295
11862.26 332
11863.29 286
11864.32 279
11865.35 301
11866.38 306
11867.41 303
11868.44 341
11869.46 321
11870.49 316
11871.52 352
11872.55 310
11873.58 326
11874.61 327
11875.64 333
11876.67 310
11877.70 320
11878.73 298
11879.76 309
11880.79 313
11881.82 321
11882.85 315
11883.88 351
11884.91 330
11885.93 344
11886.96 356
11887.99 335
11889.02 310
11890.05 320
11891.08 322
11892.11 302
11893.14 310
11894.17 296
11895.20 326
11896.23 325
11897.26 331
11898.30 350
11899.33 372
11900.36 366
11901.39 379
11902.42 380
11903.45 381
11904.48 400
11905.51 373
11906.54 362
11907.57 332
11908.60 336
11909.63 339
11910.66 382
11911.69 315
11912.72 329
11913.75 349
11914.79 378
11915.82 385
11916.85 344
11917.88 351
11918.91 378
11919.94 382
11920.97 359
11922.00 357
11923.04 313
11924.07 339
11925.10 323
11926.13 355
11927.16 372
11928.19 377
11929.22 375
11930.26 403
11931.29 420
11932.32 410
11933.35 453
11934.38 470
11935.41 449
11936.45 408
11937.48 455
11938.51 420
11939.54 386
11940.58 374
11941.61 396
11942.64 347
11943.67 287
11944.70 322
11945.74 350
11946.77 308
11947.80 309
11948.83 303
11949.87 322
11950.90 275
11951.93 282
11952.96 304
11954.00 308
11955.03 316
11956.06 323
11957.09 367
11958.13 322
11959.16 286
11960.19 313
11961.23 329
11962.26 313
11963.29 340
11964.33 292
11965.36 325
11966.39 299
11967.43 309
11968.46 314
11969.49 317
11970.53 301
11971.56 307
11972.59 334
11973.63 306
11974.66 264
11975.69 269
11976.73 305
11977.76 319
11978.79 266
11979.83 287
11980.86 290
11981.90 305
11982.93 300
11983.96 298
11985.00 296
11986.03 321
11987.07 290
11988.10 302
11989.13 279
11990.17 328
11991.20 310
11992.24 339
11993.27 297
11994.31 330
11995.34 313
11996.38 304
11997.41 284
11998.44 257
11999.48 277
12000.51 331
12001.55 339
12002.58 291
12003.62 310
12004.65 318
12005.69 309
12006.72 312
12007.76 329
12008.79 277
12009.83 307
12010.86 289
12011.90 293
12012.93 298
12013.97 285
12015.00 300
12016.04 307
12017.08 284
12018.11 305
12019.15 333
12020.18 319
12021.22 326
12022.25 309
12023.29 332
12024.32 291
12025.36 312
12026.40 335
12027.43 318
12028.47 295
12029.50 323
12030.54 320
12031.58 309
12032.61 336
12033.65 310
12034.68 354
12035.72 307
12036.76 346
12037.79 324
12038.83 308
12039.87 299
12040.90 295
12041.94 293
12042.98 316
12044.01 287
12045.05 328
12046.09 296
12047.12 275
12048.16 266
12049.20 312
12050.23 302
12051.27 311
12052.31 317
12053.34 333
12054.38 330
12055.42 291
12056.45 345
12057.49 340
12058.53 325
12059.57 335
12060.60 335
12061.64 293
12062.68 286
12063.72 335
12064.75 314
12065.79 305
12066.83 297
12067.87 349
12068.90 290
12069.94 311
12070.98 318
12072.02 305
12073.06 302
12074.09 318
12075.13 311
12076.17 322
12077.21 347
12078.24 315
12079.28 308
12080.32 330
12081.36 291
12082.40 292
12083.44 328
12084.47 323
12085.51 306
12086.55 320
12087.59 312
12088.63 313
12089.67 349
12090.71 315
12091.74 311
12092.78 306
12093.82 329
12094.86 359
12095.90 328
12096.94 282
12097.98 305
12099.02 339
12100.05 339
12101.09 353
12102.13 339
12103.17 396
12104.21 377
12105.25 361
12106.29 384
12107.33 399
12108.37 355
12109.41 368
12110.45 348
12111.49 323
12112.53 338
12113.57 355
12114.61 318
12115.65 287
12116.69 296
12117.72 303
12118.76 297
12119.80 312
12120.84 287
12121.88 299
12122.92 311
12123.96 298
12125.00 286
12126.04 294
12127.08 289
12128.12 263
12129.17 286
12130.21 292
12131.25 263
12132.29 269
12133.33 238
12134.37 276
12135.41 293
12136.45 295
12137.49 285
12138.53 304
12139.57 265
12140.61 249
12141.65 295
12142.69 271
12143.73 309
12144.77 272
12145.82 256
12146.86 256
12147.90 238
12148.94 263
12149.98 280
12151.02 258
12152.06 266
12153.10 240
12154.15 261
12155.19 276
12156.23 286
12157.27 303
12158.31 299
12159.35 266
12160.39 273
12161.44 276
12162.48 286
12163.52 272
12164.56 272
12165.60 273
12166.64 262
12167.69 305
12168.73 276
12169.77 261
12170.81 228
12171.85 257
12172.90 289
12173.94 266
12174.98 280
12176.02 279
12177.07 262
12178.11 268
12179.15 273
12180.19 308
12181.24 280
12182.28 293
12183.32 265
12184.36 285
12185.41 289
12186.45 291
12187.49 236
12188.53 233
12189.58 232
12190.62 248
12191.66 251
12192.71 299
12193.75 264
12194.79 270
12195.84 246
12196.88 240
12197.92 243
12198.97 266
12200.01 285
12201.05 234
12202.10 239
12203.14 251
12204.18 257
12205.23 284
12206.27 257
12207.31 279
12208.36 243
12209.40 251
12210.44 245
12211.49 260
12212.53 276
12213.58 275
12214.62 282
12215.66 252
12216.71 238
12217.75 265
12218.80 310
12219.84 281
12220.88 320
12221.93 286
12222.97 253
12224.02 255
12225.06 251
12226.11 256
12227.15 221
12228.19 263
12229.24 229
12230.28 270
12231.33 237
12232.37 259
12233.42 257
12234.46 237
12235.51 263
12236.55 270
12237.60 250
12238.64 226
12239.69 257
12240.73 246
12241.78 263
12242.82 282
12243.87 279
12244.91 261
12245.96 265
12247.00 253
12248.05 287
12249.09 254
12250.14 274
12251.19 294
12252.23 258
12253.28 281
12254.32 263
12255.37 250
12256.41 257
12257.46 251
12258.51 249
12259.55 258
12260.60 243
12261.64 259
12262.69 211
12263.74 197
12264.78 228
12265.83 243
12266.87 278
12267.92 245
12268.97 241
12270.01 280
12271.06 271
12272.11 224
12273.15 215
12274.20 216
12275.24 266
12276.29 252
12277.34 261
12278.38 248
12279.43 249
12280.48 279
12281.52 274
12282.57 256
12283.62 271
12284.67 259
12285.71 245
12286.76 258
12287.81 248
12288.85 218
12289.90 243
12290.95 264
12292.00 249
12293.04 228
12294.09 218
12295.14 230
12296.18 264
12297.23 235
12298.28 252
12299.33 230
12300.38 217
12301.42 276
12302.47 233
12303.52 244
12304.57 207
12305.61 248
12306.66 271
12307.71 263
12308.76 210
12309.81 207
12310.85 232
12311.90 257
12312.95 248
12314.00 245
12315.05 219
12316.09 287
12317.14 258
12318.19 238
12319.24 206
12320.29 243
12321.34 268
12322.39 251
12323.43 237
12324.48 220
12325.53 232
12326.58 211
12327.63 217
12328.68 229
12329.73 239
12330.78 240
12331.82 259
12332.87 257
12333.92 221
12334.97 225
12336.02 266
12337.07 250
12338.12 258
12339.17 226
12340.22 233
12341.27 234
12342.32 245
12343.37 244
12344.42 270
12345.46 255
12346.51 241
12347.56 247
12348.61 243
12349.66 224
12350.71 236
12351.76 227
12352.81 203
12353.86 225
12354.91 238
12355.96 224
12357.01 224
12358.06 183
12359.11 229
12360.16 229
12361.21 257
12362.26 250
12363.31 209
12364.36 213
12365.41 215
12366.47 219
12367.52 235
12368.57 183
12369.62 207
12370.67 227
12371.72 270
12372.77 226
12373.82 217
12374.87 229
12375.92 241
12376.97 257
12378.02 214
12379.07 246
12380.12 241
12381.18 262
12382.23 256
12383.28 224
12384.33 254
12385.38 278
12386.43 239
12387.48 250
12388.53 227
12389.59 237
12390.64 239
12391.69 230
12392.74 239
12393.79 231
12394.84 255
12395.90 248
12396.95 218
12398.00 229
12399.05 234
12400.10 235
12401.15 255
12402.21 240
12403.26 198
12404.31 238
12405.36 220
12406.41 202
12407.47 223
12408.52 219
12409.57 243
12410.62 246
12411.68 228
12412.73 243
12413.78 238
12414.83 221
12415.89 210
12416.94 248
12417.99 225
12419.04 210
12420.10 237
12421.15 234
12422.20 231
12423.26 205
12424.31 214
12425.36 226
12426.41 231
12427.47 217
12428.52 231
12429.57 254
12430.63 256
12431.68 256
12432.73 230
12433.79 213
12434.84 224
12435.89 233
12436.95 227
12438.00 224
12439.05 192
12440.11 226
12441.16 228
12442.21 239
12443.27 224
12444.32 234
12445.38 224
12446.43 230
12447.48 228
12448.54 234
12449.59 214
12450.65 213
12451.70 231
12452.75 231
12453.81 201
12454.86 217
12455.92 227
12456.97 227
12458.02 200
12459.08 205
12460.13 220
12461.19 245
12462.24 250
12463.30 206
12464.35 221
12465.41 253
12466.46 227
12467.52 241
12468.57 212
12469.63 211
12470.68 214
12471.74 209
12472.79 233
12473.85 260
12474.90 264
12475.96 248
12477.01 295
12478.07 268
12479.12 241
12480.18 258
12481.23 253
12482.29 253
12483.34 291
12484.40 254
12485.45 278
12486.51 283
12487.56 249
12488.62 293
12489.68 282
12490.73 287
12491.79 313
12492.84 318
12493.90 316
12494.95 294
12496.01 360
12497.07 373
12498.12 354
12499.18 378
12500.23 363
12501.29 339
12502.35 316
12503.40 350
12504.46 300
12505.52 279
12506.57 256
12507.63 285
12508.69 272
12509.74 231
12510.80 232
12511.86 238
12512.91 247
12513.97 241
12515.03 278
12516.08 233
12517.14 232
12518.20 224
12519.25 242
12520.31 252
12521.37 240
12522.42 288
12523.48 234
12524.54 262
12525.60 255
12526.65 238
12527.71 267
12528.77 275
12529.82 235
12530.88 268
12531.94 260
12533.00 242
12534.05 248
12535.11 251
12536.17 291
12537.23 279
12538.29 257
12539.34 251
12540.40 260
12541.46 221
12542.52 230
12543.57 223
12544.63 193
12545.69 217
12546.75 262
12547.81 269
12548.87 262
12549.92 239
12550.98 236
12552.04 279
12553.10 242
12554.16 269
12555.22 278
12556.27 268
12557.33 273
12558.39 226
12559.45 247
12560.51 251
12561.57 288
12562.63 274
12563.68 255
12564.74 268
12565.80 292
12566.86 278
12567.92 264
12568.98 250
12570.04 280
12571.10 301
12572.16 300
12573.22 305
12574.28 300
12575.33 342
12576.39 347
12577.45 336
12578.51 345
12579.57 360
12580.63 353
12581.69 339
12582.75 337
12583.81 330
12584.87 311
12585.93 291
12586.99 319
12588.05 259
12589.11 249
12590.17 274
12591.23 312
12592.29 274
12593.35 229
12594.41 237
12595.47 234
12596.53 230
12597.59 233
12598.65 262
12599.71 221
12600.77 268
12601.83 258
12602.89 263
12603.95 257
12605.01 243
12606.07 260
12607.13 261
12608.20 259
12609.26 266
12610.32 272
12611.38 284
12612.44 275
12613.50 289
12614.56 282
12615.62 255
12616.68 272
12617.74 254
12618.81 264
12619.87 267
12620.93 267
12621.99 234
12623.05 254
12624.11 243
12625.17 243
12626.23 263
12627.30 258
12628.36 237
12629.42 251
12630.48 259
12631.54 266
12632.60 259
12633.67 272
12634.73 283
12635.79 260
12636.85 240
12637.91 252
12638.98 281
12640.04 290
12641.10 279
12642.16 295
12643.22 267
12644.29 240
12645.35 260
12646.41 250
12647.47 277
12648.54 274
12649.60 303
12650.66 284
12651.72 304
12652.79 283
12653.85 274
12654.91 277
12655.97 271
12657.04 318
12658.10 333
12659.16 298
12660.22 292
12661.29 307
12662.35 296
12663.41 283
12664.48 301
12665.54 288
12666.60 347
12667.67 290
12668.73 292
12669.79 288
12670.86 299
12671.92 285
12672.98 268
12674.05 259
12675.11 272
12676.17 278
12677.24 255
12678.30 254
12679.36 257
12680.43 284
12681.49 295
12682.56 279
12683.62 242
12684.68 251
12685.75 277
12686.81 255
12687.88 287
12688.94 284
12690.00 301
12691.07 303
12692.13 278
12693.20 300
12694.26 292
12695.33 326
12696.39 323
12697.45 304
12698.52 321
12699.58 298
12700.65 360
12701.71 372
12702.78 331
12703.84 303
12704.91 350
12705.97 365
12707.04 339
12708.10 310
12709.17 363
12710.23 370
12711.30 315
12712.36 294
12713.43 277
12714.49 301
12715.56 292
12716.62 298
12717.69 262
12718.75 313
12719.82 293
12720.88 326
12721.95 303
12723.02 312
12724.08 295
12725.15 273
12726.21 308
12727.28 303
12728.34 287
12729.41 310
12730.48 326
12731.54 293
12732.61 279
12733.67 278
12734.74 297
12735.81 307
12736.87 311
12737.94 291
12739.00 308
12740.07 312
12741.14 300
12742.20 317
12743.27 348
12744.34 317
12745.40 286
12746.47 292
12747.54 268
12748.60 269
12749.67 272
12750.74 271
12751.80 287
12752.87 247
12753.94 247
12755.00 267
12756.07 236
12757.14 260
12758.20 277
12759.27 291
12760.34 257
12761.40 235
12762.47 230
12763.54 257
12764.61 227
12765.67 240
12766.74 267
12767.81 262
12768.88 246
12769.94 237
12771.01 274
12772.08 268
12773.15 264
12774.21 239
12775.28 240
12776.35 269
12777.42 238
12778.49 248
12779.55 285
12780.62 262
12781.69 235
12782.76 270
12783.83 265
12784.89 261
12785.96 244
12787.03 260
12788.10 241
12789.17 222
12790.23 237
12791.30 244
12792.37 239
12793.44 212
12794.51 223
12795.58 242
12796.65 246
12797.71 213
12798.78 266
12799.85 255
12800.92 262
12801.99 225
12803.06 270
12804.13 262
12805.20 263
12806.27 233
12807.33 212
12808.40 246
12809.47 223
12810.54 220
12811.61 246
12812.68 265
12813.75 231
12814.82 242
12815.89 238
12816.96 232
12818.03 215
12819.10 256
12820.17 252
12821.24 221
12822.31 251
12823.38 246
12824.45 239
12825.52 251
12826.59 226
12827.66 217
12828.73 246
12829.80 231
12830.87 236
12831.94 279
12833.01 249
12834.08 258
12835.15 238
12836.22 248
12837.29 241
12838.36 218
12839.43 235
12840.50 230
12841.57 243
12842.64 239
12843.71 202
12844.78 220
12845.85 230
12846.92 217
12847.99 203
12849.06 237
12850.13 217
12851.21 230
12852.28 203
12853.35 185
12854.42 222
12855.49 222
12856.56 207
12857.63 214
12858.70 235
12859.77 223
12860.85 207
12861.92 210
12862.99 253
12864.06 235
12865.13 258
12866.20 249
12867.27 229
12868.35 217
12869.42 224
12870.49 217
12871.56 233
12872.63 222
12873.71 225
12874.78 242
12875.85 225
12876.92 198
12877.99 204
12879.07 224
12880.14 221
12881.21 219
12882.28 222
12883.35 232
12884.43 180
12885.50 199
12886.57 216
12887.64 236
12888.72 200
12889.79 215
12890.86 221
12891.93 216
12893.01 241
12894.08 184
12895.15 196
12896.22 237
12897.30 232
12898.37 212
12899.44 221
12900.52 218
12901.59 189
12902.66 203
12903.74 214
12904.81 226
12905.88 220
12906.96 189
12908.03 202
12909.10 210
12910.18 195
12911.25 216
12912.32 176
12913.40 182
12914.47 190
12915.54 218
12916.62 220
12917.69 196
12918.76 193
12919.84 234
12920.91 223
12921.99 189
12923.06 203
12924.13 206
12925.21 209
12926.28 208
12927.36 207
12928.43 212
12929.50 221
12930.58 214
12931.65 213
12932.73 193
12933.80 185
12934.88 194
12935.95 201
12937.02 194
12938.10 206
12939.17 188
12940.25 208
12941.32 219
12942.40 177
12943.47 205
12944.55 181
12945.62 203
12946.70 240
12947.77 198
12948.85 182
12949.92 190
12951.00 206
12952.07 210
12953.15 205
12954.22 206
12955.30 225
12956.37 256
12957.45 203
12958.52 213
12959.60 206
12960.68 192
12961.75 219
12962.83 219
12963.90 207
12964.98 204
12966.05 213
12967.13 225
12968.20 246
12969.28 200
12970.36 231
12971.43 216
12972.51 196
12973.58 204
12974.66 191
12975.74 192
12976.81 181
12977.89 216
12978.97 188
12980.04 200
12981.12 212
12982.19 209
12983.27 192
12984.35 185
12985.42 178
12986.50 206
12987.58 201
12988.65 209
12989.73 203
12990.81 218
12991.88 190
12992.96 184
12994.04 198
12995.11 213
12996.19 229
12997.27 180
12998.35 165
12999.42 193
13000.50 245
13001.58 190
13002.65 207
13003.73 207
13004.81 209
13005.89 186
13006.96 195
13008.04 242
13009.12 200
13010.20 191
13011.27 186
13012.35 207
13013.43 210
13014.51 196
13015.58 193
13016.66 226
13017.74 213
13018.82 228
13019.90 213
13020.97 200
13022.05 213
13023.13 214
13024.21 200
13025.29 231
13026.37 217
13027.44 175
13028.52 184
13029.60 219
13030.68 243
13031.76 253
13032.84 260
13033.91 183
13034.99 212
13036.07 222
13037.15 215
13038.23 197
13039.31 202
13040.39 239
13041.46 248
13042.54 228
13043.62 224
13044.70 226
13045.78 259
13046.86 240
13047.94 223
13049.02 200
13050.10 207
13051.18 240
13052.26 245
13053.34 238
13054.41 208
13055.49 232
13056.57 256
13057.65 216
13058.73 214
13059.81 197
13060.89 192
13061.97 242
13063.05 222
13064.13 189
13065.21 223
13066.29 202
13067.37 258
13068.45 202
13069.53 188
13070.61 218
13071.69 221
13072.77 222
13073.85 209
13074.93 226
13076.01 223
13077.09 203
13078.17 203
13079.25 220
13080.33 206
13081.41 207
13082.49 209
13083.58 215
13084.66 201
13085.74 223
13086.82 239
13087.90 235
13088.98 240
13090.06 199
13091.14 218
13092.22 217
13093.30 189
13094.38 192
13095.46 197
13096.55 208
13097.63 205
13098.71 205
13099.79 207
13100.87 180
13101.95 231
13103.03 203
13104.12 215
13105.20 194
13106.28 196
13107.36 200
13108.44 202
13109.52 210
13110.60 199
13111.69 181
13112.77 193
13113.85 196
13114.93 202
13116.01 233
13117.10 214
13118.18 228
13119.26 192
13120.34 222
13121.42 203
13122.51 204
13123.59 219
13124.67 214
13125.75 194
13126.84 184
13127.92 189
13129.00 189
13130.08 207
13131.17 193
13132.25 207
13133.33 194
13134.41 187
13135.50 186
13136.58 213
13137.66 190
13138.75 204
13139.83 185
13140.91 175
13141.99 195
13143.08 200
13144.16 203
13145.24 200
13146.33 197
13147.41 196
13148.49 208
13149.58 182
13150.66 182
13151.74 207
13152.83 196
13153.91 209
13154.99 238
13156.08 201
13157.16 169
13158.25 175
13159.33 191
13160.41 212
13161.50 216
13162.58 202
13163.66 179
13164.75 204
13165.83 213
13166.92 203
13168.00 211
13169.08 211
13170.17 198
13171.25 207
13172.34 210
13173.42 230
13174.51 206
13175.59 223
13176.67 174
13177.76 179
13178.84 200
13179.93 179
13181.01 199
13182.10 180
13183.18 209
13184.27 175
13185.35 212
13186.44 202
13187.52 165
13188.61 180
13189.69 192
13190.78 205
13191.86 205
13192.95 191
13194.03 192
13195.12 229
13196.20 222
13197.29 219
13198.37 217
13199.46 186
13200.54 183
13201.63 191
13202.72 163
13203.80 204
13204.89 230
13205.97 210
13207.06 156
13208.14 184
13209.23 213
13210.32 211
13211.40 198
13212.49 175
13213.57 178
13214.66 184
13215.75 213
13216.83 175
13217.92 179
13219.00 217
13220.09 202
13221.18 201
13222.26 223
13223.35 195
13224.44 211
13225.52 231
13226.61 213
13227.70 189
13228.78 160
13229.87 200
13230.96 197
13232.04 186
13233.13 187
13234.22 192
13235.30 228
13236.39 234
13237.48 234
13238.56 218
13239.65 208
13240.74 204
13241.82 219
13242.91 198
13244.00 209
13245.09 216
13246.17 198
13247.26 186
13248.35 188
13249.44 191
13250.52 181
13251.61 176
13252.70 221
13253.79 207
13254.87 183
13255.96 192
13257.05 219
13258.14 205
13259.23 208
13260.31 190
13261.40 198
13262.49 189
13263.58 216
13264.67 200
13265.75 167
13266.84 191
13267.93 206
13269.02 196
13270.11 209
13271.19 234
13272.28 237
13273.37 257
13274.46 180
13275.55 196
13276.64 177
13277.73 239
13278.81 232
13279.90 192
13280.99 200
13282.08 202
13283.17 214
13284.26 217
13285.35 198
13286.44 195
13287.53 213
13288.61 225
13289.70 219
13290.79 193
13291.88 189
13292.97 248
13294.06 248
13295.15 243
13296.24 238
13297.33 230
13298.42 257
13299.51 227
13300.60 216
13301.69 216
13302.78 209
13303.87 230
13304.96 224
13306.05 233
13307.14 205
13308.23 227
13309.32 249
13310.41 250
13311.50 221
13312.59 206
13313.68 258
13314.77 266
13315.86 214
13316.95 223
13318.04 217
13319.13 212
13320.22 235
13321.31 239
13322.40 241
13323.49 256
13324.58 227
13325.67 213
13326.76 217
13327.85 242
13328.94 222
13330.03 249
13331.12 185
13332.21 218
13333.31 232
13334.40 232
13335.49 233
13336.58 243
13337.67 221
13338.76 233
13339.85 245
13340.94 244
13342.03 223
13343.13 211
13344.22 227
13345.31 250
13346.40 236
13347.49 224
13348.58 191
13349.67 261
13350.77 248
13351.86 220
13352.95 213
13354.04 200
13355.13 257
13356.22 264
13357.32 253
13358.41 225
13359.50 244
13360.59 216
13361.68 255
13362.78 239
13363.87 250
13364.96 237
13366.05 276
13367.15 252
13368.24 261
13369.33 270
13370.42 268
13371.52 310
13372.61 269
13373.70 229
13374.79 250
13375.89 253
13376.98 263
13378.07 221
13379.16 203
13380.26 229
13381.35 242
13382.44 256
13383.54 193
13384.63 251
13385.72 207
13386.82 200
13387.91 210
13389.00 216
13390.09 201
13391.19 212
13392.28 237
13393.37 217
13394.47 187
13395.56 197
13396.66 262
13397.75 226
13398.84 209
13399.94 192
13401.03 236
13402.12 234
13403.22 210
13404.31 203
13405.40 221
13406.50 234
13407.59 254
13408.69 223
13409.78 215
13410.88 235
13411.97 244
13413.06 220
13414.16 213
13415.25 220
13416.35 230
13417.44 227
13418.53 213
13419.63 196
13420.72 198
13421.82 213
13422.91 255
13424.01 222
13425.10 208
13426.20 210
13427.29 224
13428.39 227
13429.48 212
13430.58 189
13431.67 232
13432.77 273
13433.86 247
13434.96 217
13436.05 216
13437.15 211
13438.24 214
13439.34 235
13440.43 198
13441.53 235
13442.62 233
13443.72 263
13444.81 247
13445.91 237
13447.01 221
13448.10 241
13449.20 250
13450.29 262
13451.39 237
13452.48 231
13453.58 232
13454.68 244
13455.77 220
13456.87 248
13457.96 246
13459.06 234
13460.16 242
13461.25 262
13462.35 249
13463.44 235
13464.54 248
13465.64 211
13466.73 221
13467.83 240
13468.93 262
13470.02 237
13471.12 264
13472.22 229
13473.31 244
13474.41 214
13475.51 244
13476.60 236
13477.70 207
13478.80 239
13479.89 188
13480.99 227
13482.09 214
13483.18 213
13484.28 244
13485.38 270
13486.48 262
13487.57 253
13488.67 227
13489.77 223
13490.87 244
13491.96 263
13493.06 250
13494.16 256
13495.26 249
13496.35 239
13497.45 218
13498.55 247
13499.65 247
13500.74 274
13501.84 276
13502.94 261
13504.04 259
13505.14 271
13506.23 290
13507.33 260
13508.43 259
13509.53 274
13510.63 261
13511.72 284
13512.82 234
13513.92 233
13515.02 253
13516.12 232
13517.22 244
13518.31 211
13519.41 224
13520.51 233
13521.61 209
13522.71 219
13523.81 233
13524.91 240
13526.01 228
13527.10 212
13528.20 247
13529.30 212
13530.40 201
13531.50 205
13532.60 209
13533.70 205
13534.80 190
13535.90 212
13537.00 223
13538.09 223
13539.19 219
13540.29 218
13541.39 217
13542.49 230
13543.59 227
13544.69 208
13545.79 221
13546.89 207
13547.99 205
13549.09 224
13550.19 203
13551.29 217
13552.39 200
13553.49 236
13554.59 210
13555.69 200
13556.79 200
13557.89 216
13558.99 201
13560.09 210
13561.19 205
13562.29 193
13563.39 198
13564.49 203
13565.59 213
13566.69 199
13567.79 198
13568.89 230
13569.99 239
13571.09 209
13572.20 201
13573.30 181
13574.40 210
13575.50 199
13576.60 194
13577.70 219
13578.80 221
13579.90 184
13581.00 217
13582.10 225
13583.20 187
13584.31 221
13585.41 193
13586.51 194
13587.61 182
13588.71 216
13589.81 216
13590.91 200
13592.02 197
13593.12 202
13594.22 204
13595.32 220
13596.42 231
13597.52 233
13598.63 211
13599.73 191
13600.83 206
13601.93 189
13603.03 211
13604.14 210
13605.24 197
13606.34 233
13607.44 218
13608.54 206
13609.65 195
13610.75 215
13611.85 212
13612.95 208
13614.06 204
13615.16 255
13616.26 204
13617.36 225
13618.47 206
13619.57 190
13620.67 176
13621.77 193
13622.88 172
13623.98 211
13625.08 244
13626.18 231
13627.29 193
13628.39 206
13629.49 207
13630.60 202
13631.70 197
13632.80 181
13633.91 187
13635.01 192
13636.11 201
13637.22 184
13638.32 210
13639.42 195
13640.53 215
13641.63 178
13642.73 175
13643.84 189
13644.94 225
13646.04 197
13647.15 204
13648.25 228
13649.36 212
13650.46 187
13651.56 179
13652.67 150
13653.77 178
13654.88 210
13655.98 170
13657.08 210
13658.19 189
13659.29 187
13660.40 208
13661.50 202
13662.60 180
13663.71 216
13664.81 189
13665.92 182
13667.02 192
13668.13 203
13669.23 203
13670.34 196
13671.44 206
13672.55 202
13673.65 216
13674.76 204
13675.86 217
13676.97 176
13678.07 179
13679.18 186
13680.28 209
13681.39 193
13682.49 179
13683.60 173
13684.70 225
13685.81 215
13686.91 204
13688.02 197
13689.12 200
13690.23 197
13691.33 180
13692.44 207
13693.55 199
13694.65 187
13695.76 204
13696.86 210
13697.97 190
13699.07 188
13700.18 195
13701.29 233
13702.39 183
13703.50 181
13704.60 173
13705.71 184
13706.82 188
13707.92 188
13709.03 209
13710.14 185
13711.24 180
13712.35 188
13713.45 200
13714.56 218
13715.67 193
13716.77 203
13717.88 216
13718.99 209
13720.09 202
13721.20 216
13722.31 214
13723.41 203
13724.52 207
13725.63 215
13726.74 187
13727.84 237
13728.95 225
13730.06 239
13731.16 244
13732.27 235
13733.38 229
13734.49 241
13735.59 209
13736.70 212
13737.81 205
13738.91 204
13740.02 199
13741.13 208
13742.24 197
13743.35 189
13744.45 198
13745.56 211
13746.67 216
13747.78 202
13748.88 200
13749.99 215
13751.10 223
13752.21 247
13753.32 220
13754.42 253
13755.53 244
13756.64 249
13757.75 227
13758.86 247
13759.97 250
13761.07 268
13762.18 276
13763.29 266
13764.40 248
13765.51 246
13766.62 265
13767.72 255
13768.83 267
13769.94 272
13771.05 284
13772.16 272
13773.27 303
13774.38 294
13775.49 298
13776.60 289
13777.70 293
13778.81 255
13779.92 260
13781.03 257
13782.14 265
13783.25 249
13784.36 259
13785.47 231
13786.58 218
13787.69 228
13788.80 230
13789.91 222
13791.02 199
13792.13 214
13793.24 259
13794.35 245
13795.45 224
13796.56 243
13797.67 222
13798.78 212
13799.89 202
13801.00 223
13802.11 220
13803.22 232
13804.33 186
13805.44 208
13806.55 197
13807.67 215
13808.78 225
13809.89 240
13811.00 228
13812.11 196
13813.22 219
13814.33 198
13815.44 217
13816.55 197
13817.66 216
13818.77 206
13819.88 213
13820.99 199
13822.10 197
13823.21 228
13824.32 216
13825.44 219
13826.55 202
13827.66 200
13828.77 225
13829.88 208
13830.99 192
13832.10 201
13833.21 195
13834.32 212
13835.44 180
13836.55 220
13837.66 210
13838.77 201
13839.88 196
13840.99 211
13842.10 195
13843.22 185
13844.33 213
13845.44 229
13846.55 219
13847.66 157
13848.78 176
13849.89 190
13851.00 220
13852.11 218
13853.22 200
13854.34 202
13855.45 210
13856.56 216
13857.67 217
13858.78 200
13859.90 179
13861.01 207
13862.12 189
13863.23 215
13864.35 179
13865.46 214
13866.57 233
13867.68 200
13868.80 159
13869.91 218
13871.02 196
13872.14 180
13873.25 175
13874.36 179
13875.47 189
13876.59 222
13877.70 205
13878.81 196
13879.93 202
13881.04 182
13882.15 183
13883.27 220
13884.38 209
13885.49 202
13886.61 212
13887.72 238
13888.83 228
13889.95 205
13891.06 212
13892.17 205
13893.29 223
13894.40 183
13895.52 182
13896.63 187
13897.74 199
13898.86 221
13899.97 199
13901.09 221
13902.20 215
13903.31 229
13904.43 193
13905.54 179
13906.66 202
13907.77 206
13908.89 184
13910.00 201
13911.11 213
13912.23 190
13913.34 195
13914.46 189
13915.57 202
13916.69 180
13917.80 199
13918.92 178
13920.03 214
13921.15 205
13922.26 209
13923.38 196
13924.49 185
13925.61 219
13926.72 201
13927.84 209
13928.95 203
13930.07 236
13931.18 198
13932.30 197
13933.41 182
13934.53 178
13935.64 192
13936.76 228
13937.87 189
13938.99 193
13940.10 193
13941.22 214
13942.34 181
13943.45 196
13944.57 215
13945.68 177
13946.80 206
13947.91 183
13949.03 206
13950.15 173
13951.26 183
13952.38 202
13953.49 195
13954.61 153
13955.73 181
13956.84 189
13957.96 195
13959.08 193
13960.19 209
13961.31 176
13962.43 167
13963.54 199
13964.66 165
13965.78 178
13966.89 179
13968.01 200
13969.13 189
13970.24 177
13971.36 176
13972.48 185
13973.59 194
13974.71 213
13975.83 185
13976.94 206
13978.06 215
13979.18 199
13980.30 223
13981.41 182
13982.53 188
13983.65 181
13984.76 208
13985.88 207
13987.00 196
13988.12 183
13989.23 195
13990.35 212
13991.47 203
13992.59 184
13993.71 179
13994.82 188
13995.94 191
13997.06 196
13998.18 194
13999.29 177
14000.41 184
14001.53 238
14002.65 191
14003.77 177
14004.88 196
14006.00 227
14007.12 212
14008.24 202
14009.36 188
14010.48 194
14011.59 195
14012.71 208
14013.83 196
14014.95 176
14016.07 213
14017.19 193
14018.31 199
14019.43 189
14020.54 226
14021.66 211
14022.78 221
14023.90 189
14025.02 178
14026.14 173
14027.26 209
14028.38 193
14029.50 203
14030.62 218
14031.73 185
14032.85 210
14033.97 206
14035.09 205
14036.21 208
14037.33 213
14038.45 223
14039.57 207
14040.69 186
14041.81 189
14042.93 186
14044.05 226
14045.17 183
14046.29 180
14047.41 196
14048.53 230
14049.65 200
14050.77 197
14051.89 236
14053.01 238
14054.13 217
14055.25 231
14056.37 226
14057.49 218
14058.61 227
14059.73 224
14060.85 251
14061.97 241
14063.09 246
14064.21 221
14065.33 244
14066.45 238
14067.57 224
14068.70 248
14069.82 242
14070.94 247
14072.06 230
14073.18 256
14074.30 247
14075.42 238
14076.54 260
14077.66 269
14078.78 246
14079.91 275
14081.03 283
14082.15 249
14083.27 252
14084.39 269
14085.51 295
14086.63 294
14087.75 297
14088.88 283
14090.00 303
14091.12 321
14092.24 296
14093.36 280
14094.48 281
14095.61 312
14096.73 318
14097.85 325
14098.97 311
14100.09 349
14101.22 346
14102.34 359
14103.46 337
14104.58 317
14105.71 335
14106.83 314
14107.95 274
14109.07 269
14110.19 278
14111.32 282
14112.44 263
14113.56 243
14114.68 261
14115.81 270
14116.93 226
14118.05 235
14119.18 253
14120.30 242
14121.42 241
14122.54 212
14123.67 240
14124.79 211
14125.91 236
14127.04 233
14128.16 236
14129.28 241
14130.41 232
14131.53 229
14132.65 215
14133.78 226
14134.90 241
14136.02 228
14137.15 232
14138.27 221
14139.39 254
14140.52 245
14141.64 245
14142.76 244
14143.89 188
14145.01 222
14146.13 201
14147.26 256
14148.38 233
14149.51 225
14150.63 202
14151.75 207
14152.88 225
14154.00 219
14155.13 239
14156.25 234
14157.38 231
14158.50 204
14159.62 211
14160.75 234
14161.87 244
14163.00 204
14164.12 203
14165.25 221
14166.37 203
14167.50 213
14168.62 207
14169.75 222
14170.87 231
14172.00 214
14173.12 216
14174.25 208
14175.37 207
14176.50 196
14177.62 196
14178.75 218
14179.87 203
14181.00 197
14182.12 236
14183.25 244
14184.37 203
14185.50 198
14186.62 239
14187.75 223
14188.87 240
14190.00 216
14191.13 229
14192.25 223
14193.38 225
14194.50 213
14195.63 196
14196.75 200
14197.88 227
14199.01 200
14200.13 192
14201.26 219
14202.38 197
14203.51 241
14204.64 218
14205.76 196
14206.89 207
14208.01 206
14209.14 231
14210.27 217
14211.39 225
14212.52 213
14213.65 187
14214.77 212
14215.90 203
14217.03 200
14218.15 201
14219.28 194
14220.41 221
14221.53 220
14222.66 170
14223.79 173
14224.91 187
14226.04 191
14227.17 184
14228.30 209
14229.42 191
14230.55 194
14231.68 179
14232.80 197
14233.93 186
14235.06 213
14236.19 191
14237.31 181
14238.44 178
14239.57 157
14240.70 185
14241.82 195
14242.95 196
14244.08 181
14245.21 180
14246.34 188
14247.46 149
14248.59 177
14249.72 169
14250.85 175
14251.98 179
14253.10 197
14254.23 208
14255.36 200
14256.49 182
14257.62 187
14258.74 186
14259.87 189
14261.00 218
14262.13 213
14263.26 175
14264.39 171
14265.52 199
14266.64 208
14267.77 191
14268.90 170
14270.03 173
14271.16 182
14272.29 190
14273.42 167
14274.55 188
14275.68 185
14276.80 173
14277.93 200
14279.06 219
14280.19 199
14281.32 170
14282.45 198
14283.58 185
14284.71 175
14285.84 226
14286.97 211
14288.10 188
14289.23 180
14290.36 197
14291.49 193
14292.62 171
14293.75 175
14294.87 163
14296.00 174
14297.13 193
14298.26 204
14299.39 192
14300.52 174
14301.65 176
14302.78 175
14303.91 171
14305.04 159
14306.17 215
14307.31 229
14308.44 175
14309.57 175
14310.70 175
14311.83 152
14312.96 174
14314.09 177
14315.22 174
14316.35 145
14317.48 150
14318.61 171
14319.74 152
14320.87 147
14322.00 199
14323.13 190
14324.26 155
14325.40 163
14326.53 159
14327.66 154
14328.79 166
14329.92 178
14331.05 157
14332.18 185
14333.31 205
14334.44 163
14335.58 206
14336.71 170
14337.84 172
14338.97 187
14340.10 175
14341.23 158
14342.37 172
14343.50 174
14344.63 179
14345.76 183
14346.89 159
14348.02 158
14349.16 169
14350.29 151
14351.42 179
14352.55 180
14353.68 205
14354.82 186
14355.95 177
14357.08 209
14358.21 159
14359.35 191
14360.48 209
14361.61 187
14362.74 171
14363.87 167
14365.01 172
14366.14 190
14367.27 158
14368.41 160
14369.54 178
14370.67 209
14371.80 154
14372.94 157
14374.07 152
14375.20 168
14376.34 202
14377.47 184
14378.60 181
14379.73 157
14380.87 176
14382.00 190
14383.13 152
14384.27 144
14385.40 177
14386.53 211
14387.67 192
14388.80 153
14389.93 161
14391.07 165
14392.20 151
14393.34 159
14394.47 166
14395.60 190
14396.74 186
14397.87 172
14399.00 157
14400.14 173
14401.27 191
14402.41 171
14403.54 155
14404.67 165
14405.81 150
14406.94 174
14408.08 188
14409.21 173
14410.35 174
14411.48 151
14412.61 156
14413.75 181
14414.88 173
14416.02 151
14417.15 162
14418.29 173
14419.42 173
14420.56 148
14421.69 165
14422.83 187
14423.96 202
14425.10 172
14426.23 148
14427.37 176
14428.50 170
14429.64 159
14430.77 161
14431.91 160
14433.04 224
14434.18 195
14435.31 184
14436.45 194
14437.58 173
14438.72 171
14439.85 188
14440.99 183
14442.13 161
14443.26 162
14444.40 209
14445.53 193
14446.67 183
14447.80 181
14448.94 161
14450.08 167
14451.21 219
14452.35 167
14453.48 195
14454.62 179
14455.76 196
14456.89 202
14458.03 183
14459.16 165
14460.30 187
14461.44 198
14462.57 209
14463.71 195
14464.85 190
14465.98 202
14467.12 206
14468.26 210
14469.39 204
14470.53 214
14471.67 201
14472.80 207
14473.94 199
14475.08 199
14476.21 193
14477.35 203
14478.49 200
14479.62 192
14480.76 212
14481.90 210
14483.04 218
14484.17 219
14485.31 185
14486.45 211
14487.59 230
14488.72 219
14489.86 178
14491.00 201
14492.14 189
14493.27 175
14494.41 200
14495.55 204
14496.69 188
14497.82 190
14498.96 193
14500.10 189
14501.24 174
14502.38 193
14503.51 211
14504.65 177
14505.79 156
14506.93 177
14508.07 175
14509.20 192
14510.34 191
14511.48 169
14512.62 190
14513.76 163
14514.90 218
14516.03 189
14517.17 187
14518.31 172
14519.45 192
14520.59 181
14521.73 162
14522.87 161
14524.01 187
14525.14 171
14526.28 169
14527.42 177
14528.56 190
14529.70 175
14530.84 178
14531.98 177
14533.12 202
14534.26 175
14535.40 162
14536.54 184
14537.67 154
14538.81 167
14539.95 164
14541.09 171
14542.23 145
14543.37 158
14544.51 165
14545.65 180
14546.79 171
14547.93 166
14549.07 180
14550.21 156
14551.35 174
14552.49 182
14553.63 191
14554.77 180
14555.91 163
14557.05 164
14558.19 165
14559.33 155
14560.47 170
14561.61 155
14562.75 189
14563.89 174
14565.03 167
14566.17 160
14567.31 165
14568.45 199
14569.60 173
14570.74 197
14571.88 188
14573.02 189
14574.16 157
14575.30 189
14576.44 167
14577.58 189
14578.72 210
14579.86 186
14581.00 180
14582.14 174
14583.29 174
14584.43 193
14585.57 164
14586.71 159
14587.85 192
14588.99 223
14590.13 202
14591.28 198
14592.42 166
14593.56 174
14594.70 180
14595.84 183
14596.98 162
14598.13 138
14599.27 170
14600.41 193
14601.55 206
14602.69 175
14603.83 191
14604.98 206
14606.12 180
14607.26 174
14608.40 185
14609.54 192
14610.69 192
14611.83 185
14612.97 213
14614.11 184
14615.26 144
14616.40 181
14617.54 178
14618.68 165
14619.83 163
14620.97 159
14622.11 194
14623.25 191
14624.40 181
14625.54 186
14626.68 165
14627.83 145
14628.97 159
14630.11 178
14631.25 205
14632.40 206
14633.54 197
14634.68 221
14635.83 207
14636.97 220
14638.11 194
14639.26 205
14640.40 236
14641.54 221
14642.69 208
14643.83 190
14644.97 208
14646.12 203
14647.26 190
14648.41 169
14649.55 182
14650.69 182
14651.84 162
14652.98 187
14654.13 162
14655.27 162
14656.41 177
14657.56 181
14658.70 178
14659.85 164
14660.99 176
14662.13 177
14663.28 188
14664.42 219
14665.57 156
14666.71 154
14667.86 169
14669.00 220
14670.14 204
14671.29 180
14672.43 154
14673.58 187
14674.72 187
14675.87 166
14677.01 202
14678.16 183
14679.30 165
14680.45 172
14681.59 224
14682.74 188
14683.88 153
14685.03 138
14686.17 168
14687.32 150
14688.46 159
14689.61 157
14690.75 171
14691.90 158
14693.05 161
14694.19 160
14695.34 145
14696.48 161
14697.63 164
14698.77 182
14699.92 164
14701.06 145
14702.21 163
14703.36 170
14704.50 196
14705.65 139
14706.79 151
14707.94 156
14709.09 141
14710.23 125
14711.38 149
14712.53 139
14713.67 152
14714.82 154
14715.96 166
14717.11 168
14718.26 132
14719.40 166
14720.55 143
14721.70 138
14722.84 156
14723.99 154
14725.14 164
14726.28 141
14727.43 162
14728.58 177
14729.72 157
14730.87 171
14732.02 160
14733.16 163
14734.31 147
14735.46 154
14736.61 187
14737.75 160
14738.90 161
14740.05 165
14741.20 174
14742.34 178
14743.49 156
14744.64 151
14745.79 171
14746.93 133
14748.08 142
14749.23 173
14750.38 181
14751.52 162
14752.67 149
14753.82 171
14754.97 161
14756.11 165
14757.26 149
14758.41 168
14759.56 167
14760.71 150
14761.86 161
14763.00 159
14764.15 168
14765.30 144
14766.45 150
14767.60 169
14768.74 136
14769.89 151
14771.04 144
14772.19 154
14773.34 156
14774.49 150
14775.64 166
14776.79 147
14777.93 135
14779.08 179
14780.23 163
14781.38 158
14782.53 139
14783.68 129
14784.83 141
14785.98 163
14787.13 157
14788.28 143
14789.42 164
14790.57 137
14791.72 120
14792.87 162
14794.02 167
14795.17 136
14796.32 138
14797.47 167
14798.62 135
14799.77 112
14800.92 140
14802.07 146
14803.22 146
14804.37 147
14805.52 143
14806.67 152
14807.82 149
14808.97 132
14810.12 146
14811.27 129
14812.42 160
14813.57 139
14814.72 146
14815.87 118
14817.02 128
14818.17 140
14819.32 135
14820.47 155
14821.62 147
14822.77 159
14823.92 134
14825.07 120
14826.22 166
14827.37 135
14828.52 148
14829.68 159
14830.83 158
14831.98 148
14833.13 158
14834.28 152
14835.43 144
14836.58 164
14837.73 148
14838.88 139
14840.03 147
14841.19 144
14842.34 144
14843.49 161
14844.64 163
14845.79 135
14846.94 139
14848.09 174
14849.25 159
14850.40 146
14851.55 142
14852.70 147
14853.85 145
14855.00 136
14856.16 144
14857.31 143
14858.46 155
14859.61 134
14860.76 152
14861.92 161
14863.07 142
14864.22 159
14865.37 158
14866.52 141
14867.68 124
14868.83 126
14869.98 140
14871.13 134
14872.29 143
14873.44 121
14874.59 146
14875.74 134
14876.90 145
14878.05 126
14879.20 133
14880.36 150
14881.51 116
14882.66 160
14883.81 140
14884.97 149
14886.12 162
14887.27 143
14888.43 124
14889.58 136
14890.73 119
14891.89 125
14893.04 130
14894.19 126
14895.35 131
14896.50 113
14897.65 131
14898.81 129
14899.96 120
14901.11 131
14902.27 139
14903.42 135
14904.57 125
14905.73 118
14906.88 129
14908.04 129
14909.19 134
14910.34 127
14911.50 123
14912.65 126
14913.81 119
14914.96 136
14916.11 155
14917.27 130
14918.42 141
14919.58 141
14920.73 134
14921.88 143
14923.04 150
14924.19 158
14925.35 124
14926.50 148
14927.66 138
14928.81 130
14929.97 141
14931.12 119
14932.28 134
14933.43 141
14934.59 148
14935.74 146
14936.90 147
14938.05 151
14939.21 146
14940.36 135
14941.52 139
14942.67 149
14943.83 138
14944.98 156
14946.14 120
14947.29 135
14948.45 142
14949.60 119
14950.76 114
14951.91 139
14953.07 143
14954.23 154
14955.38 150
14956.54 165
14957.69 131
14958.85 143
14960.00 138
14961.16 148
14962.32 143
14963.47 167
14964.63 164
14965.78 146
14966.94 121
14968.10 133
14969.25 149
14970.41 131
14971.57 160
14972.72 163
14973.88 158
14975.04 150
14976.19 136
14977.35 108
14978.50 131
14979.66 123
14980.82 138
14981.97 155
14983.13 147
14984.29 130
14985.45 153
14986.60 146
14987.76 139
14988.92 132
14990.07 140
14991.23 129
14992.39 138
14993.54 121
14994.70 112
14995.86 138
14997.02 133
14998.17 129
14999.33 149
15000.49 118
15001.65 116
15002.80 124
15003.96 117
15005.12 136
15006.28 159
15007.43 134
15008.59 152
15009.75 122
15010.91 113
15012.07 117
15013.22 162
15014.38 141
15015.54 102
15016.70 130
15017.86 126
15019.01 136
15020.17 143
15021.33 152
15022.49 148
15023.65 142
15024.81 149
15025.96 136
15027.12 133
15028.28 140
15029.44 124
15030.60 124
15031.76 137
15032.92 124
15034.07 127
15035.23 131
15036.39 147
15037.55 142
15038.71 133
15039.87 138
15041.03 127
15042.19 136
15043.35 122
15044.50 113
15045.66 131
15046.82 135
15047.98 124
15049.14 131
15050.30 154
15051.46 152
15052.62 147
15053.78 149
15054.94 144
15056.10 154
15057.26 148
15058.42 167
15059.58 153
15060.74 133
15061.90 146
15063.06 164
15064.22 135
15065.38 139
15066.54 140
15067.70 147
15068.86 156
15070.02 126
15071.18 133
15072.34 147
15073.50 144
15074.66 139
15075.82 158
15076.98 142
15078.14 136
15079.30 121
15080.46 144
15081.62 137
15082.78 136
15083.94 175
15085.10 142
15086.26 141
15087.42 147
15088.59 143
15089.75 136
15090.91 163
15092.07 129
15093.23 140
15094.39 129
15095.55 153
15096.71 139
15097.87 121
15099.04 110
15100.20 130
15101.36 130
15102.52 136
15103.68 144
15104.84 183
15106.00 149
15107.17 143
15108.33 140
15109.49 159
15110.65 141
15111.81 137
15112.97 130
15114.14 126
15115.30 122
15116.46 150
15117.62 142
15118.78 132
15119.95 140
15121.11 129
15122.27 144
15123.43 137
15124.59 109
15125.76 137
15126.92 132
15128.08 120
15129.24 123
15130.41 133
15131.57 124
15132.73 151
15133.89 128
15135.06 148
15136.22 165
15137.38 139
15138.54 132
15139.71 113
15140.87 132
15142.03 137
15143.20 142
15144.36 116
15145.52 130
15146.69 160
15147.85 140
15149.01 127
15150.17 119
15151.34 139
15152.50 155
15153.66 127
15154.83 132
15155.99 104
15157.16 114
15158.32 132
15159.48 108
15160.65 127
15161.81 124
15162.97 145
15164.14 129
15165.30 139
15166.46 124
15167.63 123
15168.79 136
15169.96 136
15171.12 139
15172.28 162
15173.45 149
15174.61 137
15175.78 133
15176.94 108
15178.11 129
15179.27 138
15180.43 149
15181.60 148
15182.76 138
15183.93 122
15185.09 138
15186.26 107
15187.42 114
15188.59 129
15189.75 151
15190.92 131
15192.08 115
15193.25 122
15194.41 127
15195.58 141
15196.74 155
15197.91 161
15199.07 143
15200.24 117
15201.40 129
15202.57 131
15203.73 117
15204.90 155
15206.06 125
15207.23 153
15208.39 144
15209.56 144
15210.72 131
15211.89 116
15213.06 148
15214.22 142
15215.39 152
15216.55 147
15217.72 131
15218.88 129
15220.05 138
15221.22 118
15222.38 119
15223.55 141
15224.71 145
15225.88 142
15227.05 141
15228.21 147
15229.38 120
15230.55 149
15231.71 151
15232.88 172
15234.05 146
15235.21 121
15236.38 128
15237.54 132
15238.71 132
15239.88 122
15241.04 134
15242.21 162
15243.38 139
15244.55 141
15245.71 169
15246.88 141
15248.05 142
15249.21 130
15250.38 139
15251.55 137
15252.71 155
15253.88 143
15255.05 147
15256.22 113
15257.38 125
15258.55 143
15259.72 146
15260.89 116
15262.05 142
15263.22 156
15264.39 128
15265.56 139
15266.72 142
15267.89 146
15269.06 140
15270.23 145
15271.40 147
15272.56 146
15273.73 110
15274.90 132
15276.07 125
15277.24 108
15278.40 123
15279.57 151
15280.74 138
15281.91 115
15283.08 96
15284.25 159
15285.41 158
15286.58 147
15287.75 127
15288.92 134
15290.09 165
15291.26 126
15292.43 127
15293.59 142
15294.76 135
15295.93 134
15297.10 117
15298.27 122
15299.44 144
15300.61 138
15301.78 134
15302.95 143
15304.12 152
15305.28 123
15306.45 122
15307.62 145
15308.79 113
15309.96 115
15311.13 129
15312.30 139
15313.47 127
15314.64 157
15315.81 147
15316.98 142
15318.15 107
15319.32 149
15320.49 148
15321.66 129
15322.83 126
15324.00 137
15325.17 143
15326.34 123
15327.51 123
15328.68 106
15329.85 122
15331.02 137
15332.19 117
15333.36 98
15334.53 94
15335.70 121
15336.87 147
15338.04 148
15339.21 127
15340.38 121
15341.55 131
15342.72 151
15343.89 123
15345.06 100
15346.23 124
15347.41 154
15348.58 131
15349.75 130
15350.92 124
15352.09 134
15353.26 150
15354.43 167
15355.60 128
15356.77 139
15357.94 126
15359.12 142
15360.29 135
15361.46 127
15362.63 117
15363.80 142
15364.97 158
15366.14 125
15367.32 123
15368.49 131
15369.66 175
15370.83 153
15372.00 132
15373.17 137
15374.35 150
15375.52 147
15376.69 144
15377.86 110
15379.03 122
15380.21 137
15381.38 131
15382.55 127
15383.72 131
15384.90 116
15386.07 134
15387.24 140
15388.41 107
15389.58 136
15390.76 150
15391.93 122
15393.10 102
15394.27 120
15395.45 141
15396.62 122
15397.79 133
15398.97 126
15400.14 123
15401.31 132
15402.48 135
15403.66 124
15404.83 138
15406.00 114
15407.18 137
15408.35 134
15409.52 124
15410.70 137
15411.87 117
15413.04 123
15414.22 138
15415.39 119
15416.56 138
15417.74 135
15418.91 144
15420.08 138
15421.26 124
15422.43 118
15423.60 121
15424.78 150
15425.95 132
15427.13 113
15428.30 127
15429.47 122
15430.65 135
15431.82 147
15433.00 129
15434.17 133
15435.34 116
15436.52 124
15437.69 147
15438.87 112
15440.04 129
15441.22 106
15442.39 133
15443.56 124
15444.74 147
15445.91 145
15447.09 144
15448.26 158
15449.44 115
15450.61 112
15451.79 129
15452.96 132
15454.14 111
15455.31 130
15456.49 117
15457.66 135
15458.84 121
15460.01 144
15461.19 115
15462.36 119
15463.54 121
15464.71 135
15465.89 131
15467.06 121
15468.24 121
15469.42 153
15470.59 126
15471.77 135
15472.94 133
15474.12 93
15475.29 140
15476.47 113
15477.64 112
15478.82 117
15480.00 141
15481.17 127
15482.35 111
15483.52 115
15484.70 139
15485.88 151
15487.05 135
15488.23 151
15489.41 123
15490.58 139
15491.76 130
15492.93 146
15494.11 120
15495.29 133
15496.46 136
15497.64 134
15498.82 128
15499.99 119
15501.17 135
15502.35 144
15503.52 126
15504.70 102
15505.88 122
15507.05 146
15508.23 145
15509.41 129
15510.59 141
15511.76 150
15512.94 128
15514.12 129
15515.29 130
15516.47 136
15517.65 126
15518.83 122
15520.00 135
15521.18 155
15522.36 118
15523.54 121
15524.71 134
15525.89 131
15527.07 121
15528.25 134
15529.42 143
15530.60 123
15531.78 130
15532.96 143
15534.14 115
15535.31 134
15536.49 128
15537.67 122
15538.85 135
15540.03 116
15541.20 140
15542.38 131
15543.56 147
15544.74 132
15545.92 144
15547.10 119
15548.27 123
15549.45 135
15550.63 156
15551.81 124
15552.99 149
15554.17 156
15555.35 144
15556.53 134
15557.70 119
15558.88 147
15560.06 133
15561.24 129
15562.42 152
15563.60 159
15564.78 128
15565.96 146
15567.14 177
15568.32 146
15569.50 115
15570.67 138
15571.85 143
15573.03 159
15574.21 154
15575.39 125
15576.57 143
15577.75 142
15578.93 120
15580.11 123
15581.29 132
15582.47 139
15583.65 128
15584.83 130
15586.01 130
15587.19 142
15588.37 115
15589.55 131
15590.73 146
15591.91 148
15593.09 149
15594.27 142
15595.45 128
15596.63 155
15597.81 127
15598.99 125
15600.17 124
15601.35 134
15602.53 174
15603.71 145
15604.90 140
15606.08 129
15607.26 128
15608.44 163
15609.62 162
15610.80 141
15611.98 108
15613.16 136
15614.34 157
15615.52 162
15616.70 145
15617.89 144
15619.07 159
15620.25 143
15621.43 153
15622.61 131
15623.79 145
15624.97 142
15626.15 141
15627.34 144
15628.52 145
15629.70 160
15630.88 148
15632.06 148
15633.24 144
15634.43 144
15635.61 176
15636.79 150
15637.97 144
15639.15 169
15640.34 160
15641.52 141
15642.70 165
15643.88 169
15645.06 175
15646.25 175
15647.43 153
15648.61 177
15649.79 166
15650.98 147
15652.16 174
15653.34 144
15654.52 140
15655.71 191
15656.89 172
15658.07 160
15659.25 133
15660.44 165
15661.62 175
15662.80 141
15663.98 160
15665.17 143
15666.35 162
15667.53 185
15668.72 190
15669.90 164
15671.08 151
15672.27 182
15673.45 180
15674.63 182
15675.82 136
15677.00 153
15678.18 177
15679.37 178
15680.55 153
15681.73 151
15682.92 173
15684.10 178
15685.28 183
15686.47 159
15687.65 133
15688.84 152
15690.02 186
15691.20 165
15692.39 164
15693.57 177
15694.76 198
15695.94 207
15697.12 187
15698.31 190
15699.49 205
15700.68 168
15701.86 181
15703.05 184
15704.23 197
15705.41 157
15706.60 151
15707.78 185
15708.97 188
15710.15 192
15711.34 193
15712.52 226
15713.71 220
15714.89 196
15716.08 174
15717.26 167
15718.45 198
15719.63 221
15720.82 225
15722.00 251
15723.19 219
15724.37 216
15725.56 206
15726.74 200
15727.93 223
15729.11 184
15730.30 204
15731.48 203
15732.67 190
15733.85 182
15735.04 180
15736.23 158
15737.41 188
15738.60 203
15739.78 199
15740.97 170
15742.15 186
15743.34 181
15744.53 151
15745.71 157
15746.90 168
15748.08 198
15749.27 185
15750.46 181
15751.64 192
15752.83 204
15754.02 173
15755.20 217
15756.39 203
15757.57 182
15758.76 192
15759.95 195
15761.13 167
15762.32 157
15763.51 176
15764.69 217
15765.88 188
15767.07 170
15768.25 169
15769.44 162
15770.63 187
15771.82 143
15773.00 146
15774.19 153
15775.38 202
15776.56 162
15777.75 156
15778.94 179
15780.13 163
15781.31 149
15782.50 152
15783.69 174
15784.88 168
15786.06 150
15787.25 194
15788.44 169
15789.63 150
15790.81 158
15792.00 173
15793.19 135
15794.38 136
15795.56 160
15796.75 167
15797.94 196
15799.13 179
15800.32 160
15801.50 137
15802.69 161
15803.88 158
15805.07 189
15806.26 166
15807.45 161
15808.63 187
15809.82 194
15811.01 180
15812.20 136
15813.39 153
15814.58 194
15815.77 179
15816.95 181
15818.14 159
15819.33 176
15820.52 182
15821.71 149
15822.90 133
15824.09 162
15825.28 172
15826.46 187
15827.65 178
15828.84 150
15830.03 143
15831.22 158
15832.41 171
15833.60 141
15834.79 153
15835.98 149
15837.17 168
15838.36 164
15839.55 148
15840.74 162
15841.93 156
15843.12 150
15844.31 154
15845.50 132
15846.69 120
15847.88 149
15849.07 139
15850.26 148
15851.45 141
15852.64 165
15853.83 163
15855.02 167
15856.21 172
15857.40 147
15858.59 160
15859.78 166
15860.97 173
15862.16 139
15863.35 139
15864.54 162
15865.73 142
15866.92 159
15868.11 158
15869.30 129
15870.49 155
15871.68 142
15872.87 139
15874.06 175
15875.25 156
15876.45 144
15877.64 152
15878.83 142
15880.02 162
15881.21 156
15882.40 177
15883.59 148
15884.78 143
15885.97 134
15887.17 148
15888.36 187
15889.55 151
15890.74 151
15891.93 162
15893.12 139
15894.31 135
15895.51 116
15896.70 145
15897.89 158
15899.08 164
15900.27 164
15901.46 142
15902.66 139
15903.85 168
15905.04 153
15906.23 143
15907.43 159
15908.62 158
15909.81 169
15911.00 150
15912.19 168
15913.39 154
15914.58 154
15915.77 158
15916.96 165
15918.16 173
15919.35 148
15920.54 157
15921.73 173
15922.93 141
15924.12 163
15925.31 157
15926.50 164
15927.70 159
15928.89 162
15930.08 185
15931.28 151
15932.47 147
15933.66 136
15934.86 157
15936.05 174
15937.24 166
15938.44 140
15939.63 152
15940.82 138
15942.02 156
15943.21 158
15944.40 148
15945.60 168
15946.79 175
15947.98 153
15949.18 144
15950.37 136
15951.56 141
15952.76 165
15953.95 148
15955.15 142
15956.34 144
15957.53 133
15958.73 120
15959.92 143
15961.12 127
15962.31 158
15963.50 141
15964.70 130
15965.89 145
15967.09 138
15968.28 142
15969.48 123
15970.67 115
15971.86 156
15973.06 153
15974.25 125
15975.45 114
15976.64 115
15977.84 144
15979.03 123
15980.23 129
15981.42 120
15982.62 137
15983.81 143
15985.01 142
15986.20 158
15987.40 134
15988.59 141
15989.79 163
15990.98 137
15992.18 110
15993.37 130
15994.57 124
15995.76 127
15996.96 129
15998.16 138
15999.35 156
16000.55 128
16001.74 144
16002.94 158
16004.13 127
16005.33 138
16006.53 141
16007.72 154
16008.92 139
16010.11 139
16011.31 173
16012.51 127
16013.70 111
16014.90 113
16016.09 155
16017.29 183
16018.49 139
16019.68 132
16020.88 148
16022.07 132
16023.27 130
16024.47 117
16025.66 131
16026.86 131
16028.06 120
16029.25 119
16030.45 118
16031.65 138
16032.84 134
16034.04 139
16035.24 126
16036.44 120
16037.63 143
16038.83 130
16040.03 141
16041.22 127
16042.42 127
16043.62 141
16044.82 127
16046.01 121
16047.21 131
16048.41 116
16049.60 142
16050.80 134
16052.00 131
16053.20 127
16054.39 120
16055.59 124
16056.79 126
16057.99 115
16059.19 158
16060.38 149
16061.58 131
16062.78 124
16063.98 123
16065.18 131
16066.37 129
16067.57 140
16068.77 155
16069.97 143
16071.17 127
16072.36 117
16073.56 125
16074.76 140
16075.96 109
16077.16 142
16078.36 129
16079.56 114
16080.75 127
16081.95 119
16083.15 151
16084.35 100
16085.55 124
16086.75 111
16087.95 114
16089.15 129
16090.34 117
16091.54 111
16092.74 115
16093.94 125
16095.14 116
16096.34 89
16097.54 129
16098.74 110
16099.94 110
16101.14 121
16102.34 119
16103.54 107
16104.74 112
16105.93 108
16107.13 103
16108.33 142
16109.53 108
16110.73 118
16111.93 131
16113.13 127
16114.33 150
16115.53 149
16116.73 130
16117.93 112
16119.13 121
16120.33 108
16121.53 127
16122.73 133
16123.93 136
16125.13 132
16126.33 120
16127.53 124
16128.73 147
16129.94 115
16131.14 145
16132.34 119
16133.54 109
16134.74 120
16135.94 137
16137.14 130
16138.34 105
16139.54 125
16140.74 127
16141.94 147
16143.14 144
16144.34 138
16145.55 110
16146.75 110
16147.95 98
16149.15 149
16150.35 128
16151.55 131
16152.75 135
16153.95 127
16155.15 124
16156.36 123
16157.56 142
16158.76 135
16159.96 116
16161.16 113
16162.36 135
16163.57 128
16164.77 138
16165.97 134
16167.17 118
16168.37 113
16169.58 120
16170.78 107
16171.98 141
16173.18 146
16174.38 118
16175.59 115
16176.79 144
16177.99 128
16179.19 122
16180.39 145
16181.60 115
16182.80 135
16184.00 106
16185.20 145
16186.41 124
16187.61 109
16188.81 113
16190.01 147
16191.22 123
16192.42 135
16193.62 117
16194.83 129
16196.03 152
16197.23 157
16198.43 132
16199.64 127
16200.84 129
16202.04 130
16203.25 135
16204.45 105
16205.65 128
16206.86 117
16208.06 161
16209.26 119
16210.47 115
16211.67 122
16212.87 132
16214.08 154
16215.28 120
16216.49 142
16217.69 149
16218.89 149
16220.10 135
16221.30 122
16222.50 139
16223.71 132
16224.91 144
16226.12 131
16227.32 116
16228.52 108
16229.73 135
16230.93 145
16232.14 136
16233.34 135
16234.55 149
16235.75 135
16236.95 137
16238.16 121
16239.36 160
16240.57 157
16241.77 160
16242.98 149
16244.18 128
16245.39 145
16246.59 143
16247.80 128
16249.00 132
16250.21 132
16251.41 127
16252.62 132
16253.82 120
16255.03 133
16256.23 126
16257.44 145
16258.64 138
16259.85 152
16261.05 130
16262.26 141
16263.46 141
16264.67 170
16265.87 154
16267.08 157
16268.29 147
16269.49 142
16270.70 164
16271.90 147
16273.11 150
16274.31 132
16275.52 156
16276.73 140
16277.93 140
16279.14 149
16280.34 167
16281.55 153
16282.76 167
16283.96 122
16285.17 148
16286.38 146
16287.58 173
16288.79 167
16289.99 128
16291.20 134
16292.41 142
16293.61 167
16294.82 152
16296.03 173
16297.23 132
16298.44 161
16299.65 153
16300.85 159
16302.06 162
16303.27 178
16304.47 169
16305.68 180
16306.89 145
16308.10 155
16309.30 172
16310.51 156
16311.72 162
16312.92 161
16314.13 164
16315.34 166
16316.55 171
16317.75 160
16318.96 146
16320.17 158
16321.38 170
16322.58 126
16323.79 135
16325.00 152
16326.21 153
16327.42 143
16328.62 179
16329.83 136
16331.04 130
16332.25 157
16333.46 154
16334.66 145
16335.87 137
16337.08 132
16338.29 146
16339.50 165
16340.70 148
16341.91 138
16343.12 126
16344.33 146
16345.54 144
16346.75 168
16347.96 147
16349.16 122
16350.37 145
16351.58 141
16352.79 140
16354.00 138
16355.21 141
16356.42 156
16357.63 143
16358.83 117
16360.04 134
16361.25 128
16362.46 135
16363.67 145
16364.88 126
16366.09 134
16367.30 126
16368.51 158
16369.72 140
16370.93 148
16372.14 135
16373.35 154
16374.56 132
16375.76 129
16376.97 123
16378.18 124
16379.39 147
16380.60 154
16381.81 132
16383.02 133
16384.23 117
16385.44 123
16386.65 131
16387.86 145
16389.07 136
16390.28 131
16391.49 136
16392.70 118
16393.91 108
16395.12 129
16396.33 141
16397.55 149
16398.76 117
16399.97 119
16401.18 124
16402.39 148
16403.60 122
16404.81 118
16406.02 113
16407.23 137
16408.44 134
16409.65 166
16410.86 116
16412.07 112
16413.28 113
16414.50 125
16415.71 95
16416.92 108
16418.13 108
16419.34 118
16420.55 116
16421.76 99
16422.97 125
16424.19 132
16425.40 130
16426.61 115
16427.82 115
16429.03 121
16430.24 132
16431.46 167
16432.67 153
16433.88 113
16435.09 136
16436.30 138
16437.51 119
16438.73 114
16439.94 125
16441.15 144
16442.36 123
16443.57 128
16444.79 122
16446.00 147
16447.21 119
16448.42 125
16449.64 125
16450.85 127
16452.06 131
16453.27 115
16454.49 122
16455.70 146
16456.91 118
16458.12 115
16459.34 121
16460.55 114
16461.76 154
16462.97 132
16464.19 125
16465.40 103
16466.61 120
16467.83 132
16469.04 143
16470.25 149
16471.47 122
16472.68 118
16473.89 127
16475.11 122
16476.32 103
16477.53 115
16478.75 137
16479.96 111
16481.17 134
16482.39 144
16483.60 130
16484.81 128
16486.03 136
16487.24 140
16488.45 121
16489.67 134
16490.88 131
16492.10 138
16493.31 121
16494.52 120
16495.74 136
16496.95 126
16498.17 142
16499.38 131
16500.59 136
16501.81 137
16503.02 130
16504.24 135
16505.45 128
16506.67 110
16507.88 131
16509.10 131
16510.31 142
16511.52 127
16512.74 129
16513.95 112
16515.17 116
16516.38 106
16517.60 103
16518.81 123
16520.03 117
16521.24 125
16522.46 130
16523.67 108
16524.89 122
16526.10 124
16527.32 112
16528.53 112
16529.75 126
16530.96 124
16532.18 134
16533.40 123
16534.61 108
16535.83 109
16537.04 102
16538.26 108
16539.47 122
16540.69 133
16541.91 108
16543.12 120
16544.34 115
16545.55 122
16546.77 128
16547.98 129
16549.20 133
16550.42 100
16551.63 130
16552.85 113
16554.07 124
16555.28 111
16556.50 114
16557.71 137
16558.93 133
16560.15 134
16561.36 112
16562.58 104
16563.80 121
16565.01 134
16566.23 117
16567.45 129
16568.66 118
16569.88 136
16571.10 123
16572.31 121
16573.53 115
16574.75 127
16575.96 117
16577.18 121
16578.40 123
16579.62 121
16580.83 115
16582.05 145
16583.27 110
16584.48 105
16585.70 127
16586.92 116
16588.14 122
16589.35 106
16590.57 132
16591.79 145
16593.01 160
16594.23 130
16595.44 106
16596.66 118
16597.88 137
16599.10 122
16600.31 121
16601.53 99
16602.75 104
16603.97 139
16605.19 119
16606.40 132
16607.62 117
16608.84 130
16610.06 125
16611.28 129
16612.50 113
16613.71 109
16614.93 133
16616.15 152
16617.37 115
16618.59 97
16619.81 127
16621.03 120
16622.24 130
16623.46 124
16624.68 107
16625.90 133
16627.12 154
16628.34 126
16629.56 122
16630.78 123
16632.00 136
16633.21 121
16634.43 124
16635.65 104
16636.87 116
16638.09 148
16639.31 139
16640.53 123
16641.75 113
16642.97 112
16644.19 164
16645.41 147
16646.63 101
16647.85 83
16649.07 113
16650.29 150
16651.51 138
16652.73 107
16653.95 96
16655.17 114
16656.39 110
16657.61 124
16658.83 114
16660.05 123
16661.27 118
16662.49 119
16663.71 105
16664.93 99
16666.15 116
16667.37 118
16668.59 105
16669.81 109
16671.03 121
16672.25 122
16673.47 98
16674.69 119
16675.91 107
16677.13 106
16678.35 128
16679.57 104
16680.80 100
16682.02 110
16683.24 106
16684.46 120
16685.68 119
16686.90 133
16688.12 116
16689.34 143
16690.56 120
16691.79 99
16693.01 114
16694.23 121
16695.45 115
16696.67 138
16697.89 113
16699.11 114
16700.34 102
16701.56 130
16702.78 115
16704.00 121
16705.22 124
16706.44 119
16707.67 112
16708.89 118
16710.11 125
16711.33 119
16712.55 105
16713.78 102
16715.00 133
16716.22 114
16717.44 128
16718.67 104
16719.89 95
16721.11 119
16722.33 121
16723.55 110
16724.78 106
16726.00 127
16727.22 115
16728.45 119
16729.67 139
16730.89 107
16732.11 125
16733.34 111
16734.56 116
16735.78 111
16737.00 103
16738.23 97
16739.45 123
16740.67 126
16741.90 93
16743.12 107
16744.34 103
16745.57 110
16746.79 104
16748.01 87
16749.24 134
16750.46 108
16751.68 107
16752.91 110
16754.13 129
16755.35 112
16756.58 106
16757.80 102
16759.03 110
16760.25 112
16761.47 93
16762.70 120
16763.92 108
16765.14 114
16766.37 114
16767.59 118
16768.82 114
16770.04 124
16771.27 111
16772.49 117
16773.71 112
16774.94 98
16776.16 113
16777.39 146
16778.61 108
16779.84 120
16781.06 116
16782.29 104
16783.51 125
16784.73 101
16785.96 135
16787.18 110
16788.41 83
16789.63 125
16790.86 114
16792.08 104
16793.31 93
16794.53 120
16795.76 118
16796.98 111
16798.21 119
16799.43 105
16800.66 105
16801.89 113
16803.11 118
16804.34 88
16805.56 95
16806.79 112
16808.01 124
16809.24 114
16810.46 107
16811.69 108
16812.91 107
16814.14 116
16815.37 109
16816.59 127
16817.82 101
16819.04 114
16820.27 125
16821.50 89
16822.72 107
16823.95 117
16825.17 136
16826.40 110
16827.63 110
16828.85 126
16830.08 96
16831.31 123
16832.53 140
16833.76 125
16834.99 114
16836.21 118
16837.44 92
16838.67 123
16839.89 113
16841.12 124
16842.35 125
16843.57 146
16844.80 108
16846.03 113
16847.25 110
16848.48 123
16849.71 105
16850.93 127
16852.16 114
16853.39 127
16854.62 122
16855.84 94
16857.07 113
16858.30 139
16859.53 123
16860.75 125
16861.98 103
16863.21 111
16864.44 113
16865.66 102
16866.89 134
16868.12 104
16869.35 127
16870.57 105
16871.80 112
16873.03 100
16874.26 92
16875.49 110
16876.71 131
16877.94 129
16879.17 116
16880.40 138
16881.63 125
16882.86 148
16884.08 121
16885.31 105
16886.54 105
16887.77 132
16889.00 149
16890.23 127
16891.45 133
16892.68 130
16893.91 113
16895.14 110
16896.37 130
16897.60 104
16898.83 120
16900.06 125
16901.29 134
16902.51 117
16903.74 88
16904.97 123
16906.20 126
16907.43 121
16908.66 104
16909.89 105
16911.12 104
16912.35 117
16913.58 112
16914.81 119
16916.04 117
16917.27 104
16918.50 103
16919.73 125
16920.95 102
16922.18 113
16923.41 115
16924.64 130
16925.87 115
16927.10 108
16928.33 129
16929.56 128
16930.79 108
16932.02 105
16933.25 138
16934.48 129
16935.71 108
16936.94 119
16938.18 109
16939.41 93
16940.64 130
16941.87 142
16943.10 125
16944.33 118
16945.56 138
16946.79 149
16948.02 122
16949.25 108
16950.48 105
16951.71 122
16952.94 114
16954.17 105
16955.40 122
16956.64 146
16957.87 110
16959.10 122
16960.33 116
16961.56 112
16962.79 91
16964.02 118
16965.25 127
16966.48 127
16967.72 120
16968.95 108
16970.18 134
16971.41 105
16972.64 116
16973.87 124
16975.11 127
16976.34 130
16977.57 110
16978.80 101
16980.03 130
16981.26 95
16982.50 108
16983.73 127
16984.96 128
16986.19 110
16987.42 101
16988.66 119
16989.89 98
16991.12 107
16992.35 112
16993.59 103
16994.82 114
16996.05 104
16997.28 114
16998.52 141
16999.75 146
17000.98 131
17002.21 128
17003.45 119
17004.68 97
17005.91 98
17007.14 113
17008.38 113
17009.61 136
17010.84 126
17012.08 122
17013.31 132
17014.54 112
17015.78 108
17017.01 109
17018.24 125
17019.47 97
17020.71 104
17021.94 102
17023.17 113
17024.41 110
17025.64 110
17026.88 105
17028.11 119
17029.34 114
17030.58 116
17031.81 100
17033.04 119
17034.28 112
17035.51 106
17036.75 119
17037.98 101
17039.21 110
17040.45 106
17041.68 105
17042.92 101
17044.15 131
17045.38 109
17046.62 126
17047.85 119
17049.09 103
17050.32 97
17051.56 132
17052.79 118
17054.02 95
17055.26 125
17056.49 83
17057.73 100
17058.96 104
17060.20 96
17061.43 89
17062.67 119
17063.90 119
17065.14 97
17066.37 114
17067.61 89
17068.84 109
17070.08 103
17071.31 120
17072.55 109
17073.78 110
17075.02 101
17076.25 119
17077.49 108
17078.72 107
17079.96 89
17081.20 105
17082.43 128
17083.67 115
17084.90 102
17086.14 123
17087.37 101
17088.61 127
17089.85 101
17091.08 95
17092.32 123
17093.55 95
17094.79 100
17096.03 110
17097.26 137
17098.50 110
17099.73 100
17100.97 103
17102.21 92
17103.44 122
17104.68 90
17105.92 100
17107.15 120
17108.39 108
17109.63 133
17110.86 101
17112.10 107
17113.34 115
17114.57 132
17115.81 129
17117.05 105
17118.28 98
17119.52 93
17120.76 108
17121.99 106
17123.23 102
17124.47 89
17125.70 100
17126.94 106
17128.18 115
17129.42 102
17130.65 98
17131.89 101
17133.13 114
17134.37 119
17135.60 108
17136.84 121
17138.08 111
17139.32 114
17140.55 99
17141.79 88
17143.03 85
17144.27 88
17145.50 119
17146.74 113
17147.98 90
17149.22 92
17150.46 127
17151.69 101
17152.93 116
17154.17 92
17155.41 121
17156.65 118
17157.89 114
17159.12 87
17160.36 108
17161.60 111
17162.84 111
17164.08 102
17165.32 106
17166.56 110
17167.79 114
17169.03 133
17170.27 97
17171.51 107
17172.75 112
17173.99 123
17175.23 107
17176.47 107
17177.70 109
17178.94 110
17180.18 99
17181.42 86
17182.66 89
17183.90 95
17185.14 118
17186.38 81
17187.62 111
17188.86 81
17190.10 84
17191.34 94
17192.58 128
17193.82 104
17195.06 119
17196.30 117
17197.54 92
17198.78 89
17200.01 94
17201.25 91
17202.49 107
17203.73 121
17204.97 111
17206.21 93
17207.45 106
17208.70 110
17209.94 105
17211.18 112
17212.42 104
17213.66 115
17214.90 99
17216.14 113
17217.38 101
17218.62 100
17219.86 90
17221.10 91
17222.34 99
17223.58 92
17224.82 89
17226.06 104
17227.30 103
17228.54 101
17229.78 93
17231.03 103
17232.27 108
17233.51 85
17234.75 96
17235.99 100
17237.23 100
17238.47 89
17239.71 106
17240.95 90
17242.20 96
17243.44 102
17244.68 120
17245.92 101
17247.16 97
17248.40 123
17249.65 86
17250.89 111
17252.13 90
17253.37 91
17254.61 83
17255.85 103
17257.10 87
17258.34 75
17259.58 89
17260.82 76
17262.06 103
17263.31 93
17264.55 96
17265.79 116
17267.03 113
17268.27 103
17269.52 84
17270.76 94
17272.00 104
17273.24 119
17274.49 108
17275.73 75
17276.97 109
17278.22 107
17279.46 94
17280.70 107
17281.94 99
17283.19 106
17284.43 96
17285.67 93
17286.91 94
17288.16 96
17289.40 99
17290.64 108
17291.89 98
17293.13 93
17294.37 112
17295.62 107
17296.86 106
17298.10 86
17299.35 103
17300.59 109
17301.83 114
17303.08 116
17304.32 110
17305.56 116
17306.81 118
17308.05 113
17309.30 99
17310.54 81
17311.78 84
17313.03 98
17314.27 106
17315.52 97
17316.76 104
17318.00 116
17319.25 106
17320.49 97
17321.74 102
17322.98 128
17324.23 107
17325.47 105
17326.71 86
17327.96 110
17329.20 107
17330.45 103
17331.69 123
17332.94 99
17334.18 80
17335.43 109
17336.67 100
17337.92 103
17339.16 81
17340.41 93
17341.65 112
17342.90 76
17344.14 83
17345.39 81
17346.63 129
17347.88 93
17349.12 81
17350.37 103
17351.61 106
17352.86 100
17354.10 99
17355.35 110
17356.59 94
17357.84 113
17359.08 101
17360.33 131
17361.58 96
17362.82 85
17364.07 91
17365.31 107
17366.56 89
17367.80 119
17369.05 99
17370.30 104
17371.54 79
17372.79 111
17374.03 95
17375.28 105
17376.53 103
17377.77 103
17379.02 106
17380.27 84
17381.51 94
17382.76 91
17384.01 101
17385.25 97
17386.50 123
17387.75 87
17388.99 101
17390.24 98
17391.49 101
17392.73 85
17393.98 89
17395.23 92
17396.47 103
17397.72 110
17398.97 82
17400.21 97
17401.46 103
17402.71 100
17403.96 80
17405.20 91
17406.45 96
17407.70 103
17408.94 104
17410.19 109
17411.44 94
17412.69 91
17413.93 94
17415.18 101
17416.43 105
17417.68 71
17418.93 89
17420.17 103
17421.42 98
17422.67 90
17423.92 104
17425.16 101
17426.41 84
17427.66 94
17428.91 109
17430.16 96
17431.41 96
17432.65 82
17433.90 91
17435.15 120
17436.40 104
17437.65 92
17438.90 92
17440.14 105
17441.39 86
17442.64 118
17443.89 104
17445.14 110
17446.39 77
17447.64 115
17448.88 82
17450.13 91
17451.38 91
17452.63 109
17453.88 131
17455.13 98
17456.38 70
17457.63 96
17458.88 93
17460.13 100
17461.38 85
17462.62 92
17463.87 107
17465.12 88
17466.37 99
17467.62 78
17468.87 93
17470.12 103
17471.37 97
17472.62 89
17473.87 92
17475.12 90
17476.37 85
17477.62 99
17478.87 89
17480.12 94
17481.37 83
17482.62 96
17483.87 91
17485.12 100
17486.37 89
17487.62 91
17488.87 86
17490.12 89
17491.37 88
17492.62 100
17493.87 104
17495.12 84
17496.37 96
17497.62 122
17498.87 122
17500.12 101
17501.38 99
17502.63 91
17503.88 118
17505.13 85
17506.38 91
17507.63 90
17508.88 74
17510.13 91
17511.38 91
17512.63 86
17513.89 96
17515.14 94
17516.39 112
17517.64 102
17518.89 84
17520.14 90
17521.39 96
17522.64 107
17523.90 100
17525.15 83
17526.40 80
17527.65 86
17528.90 88
17530.15 78
17531.41 77
17532.66 75
17533.91 95
17535.16 96
17536.41 90
17537.67 79
17538.92 107
17540.17 104
17541.42 106
17542.67 80
17543.93 93
17545.18 93
17546.43 94
17547.68 91
17548.94 87
17550.19 108
17551.44 99
17552.69 115
17553.95 84
17555.20 82
17556.45 96
17557.70 105
17558.96 96
17560.21 103
17561.46 84
17562.72 106
17563.97 109
17565.22 95
17566.47 83
17567.73 95
17568.98 105
17570.23 92
17571.49 85
17572.74 95
17573.99 84
17575.25 87
17576.50 94
17577.75 101
17579.01 103
17580.26 105
17581.51 109
17582.77 115
17584.02 87
17585.28 82
17586.53 114
17587.78 125
17589.04 99
17590.29 99
17591.54 90
17592.80 75
17594.05 88
17595.31 114
17596.56 77
17597.81 98
17599.07 93
17600.32 114
17601.58 107
17602.83 85
17604.09 82
17605.34 106
17606.60 98
17607.85 90
17609.10 77
17610.36 96
17611.61 90
17612.87 98
17614.12 110
17615.38 93
17616.63 95
17617.89 91
17619.14 91
17620.40 81
17621.65 88
17622.91 116
17624.16 109
17625.42 113
17626.67 98
17627.93 98
17629.18 101
17630.44 92
17631.69 83
17632.95 88
17634.21 102
17635.46 89
17636.72 103
17637.97 91
17639.23 84
17640.48 98
17641.74 117
17642.99 95
17644.25 106
17645.51 92
17646.76 106
17648.02 100
17649.27 86
17650.53 93
17651.79 111
17653.04 119
17654.30 100
17655.55 105
17656.81 91
17658.07 93
17659.32 90
17660.58 88
17661.84 115
17663.09 103
17664.35 84
17665.61 73
17666.86 92
17668.12 70
17669.38 92
17670.63 104
17671.89 105
17673.15 86
17674.40 90
17675.66 85
17676.92 85
17678.17 74
17679.43 92
17680.69 97
17681.95 86
17683.20 80
17684.46 70
17685.72 85
17686.98 81
17688.23 88
17689.49 75
17690.75 95
17692.01 88
17693.26 98
17694.52 96
17695.78 91
17697.04 95
17698.29 103
17699.55 75
17700.81 71
17702.07 82
17703.32 100
17704.58 91
17705.84 93
17707.10 87
17708.36 99
17709.62 93
17710.87 99
17712.13 78
17713.39 96
17714.65 92
17715.91 101
17717.17 111
17718.42 96
17719.68 101
17720.94 101
17722.20 93
17723.46 102
17724.72 104
17725.98 97
17727.23 105
17728.49 92
17729.75 77
17731.01 90
17732.27 98
17733.53 96
17734.79 90
17736.05 99
17737.31 88
17738.57 84
17739.82 73
17741.08 88
17742.34 115
17743.60 104
17744.86 88
17746.12 98
17747.38 87
17748.64 78
17749.90 94
17751.16 79
17752.42 91
17753.68 100
17754.94 98
17756.20 94
17757.46 91
17758.72 96
17759.98 107
17761.24 82
17762.50 85
17763.76 70
17765.02 88
17766.28 107
17767.54 85
17768.80 109
17770.06 96
17771.32 122
17772.58 119
17773.84 95
17775.10 77
17776.36 73
17777.62 82
17778.88 106
17780.14 89
17781.40 85
17782.67 108
17783.93 113
17785.19 94
17786.45 101
17787.71 105
17788.97 90
17790.23 86
17791.49 98
17792.75 86
17794.01 83
17795.28 92
17796.54 79
17797.80 77
17799.06 84
17800.32 99
17801.58 77
17802.84 79
17804.11 94
17805.37 89
17806.63 88
17807.89 79
17809.15 72
17810.41 93
17811.68 88
17812.94 81
17814.20 76
17815.46 85
17816.72 105
17817.99 94
17819.25 88
17820.51 89
17821.77 104
17823.03 100
17824.30 95
17825.56 82
17826.82 78
17828.08 76
17829.35 80
17830.61 95
17831.87 79
17833.13 75
17834.40 86
17835.66 85
17836.92 86
17838.18 92
17839.45 94
17840.71 93
17841.97 103
17843.24 105
17844.50 90
17845.76 74
17847.02 78
17848.29 87
17849.55 86
17850.81 78
17852.08 71
17853.34 95
17854.60 79
17855.87 88
17857.13 90
17858.39 94
17859.66 93
17860.92 82
17862.18 109
17863.45 90
17864.71 84
17865.98 77
17867.24 80
17868.50 78
17869.77 88
17871.03 80
17872.30 87
17873.56 72
17874.82 60
17876.09 82
17877.35 89
17878.62 85
17879.88 87
17881.14 73
17882.41 82
17883.67 93
17884.94 96
17886.20 82
17887.47 105
17888.73 94
17890.00 89
17891.26 100
17892.52 79
17893.79 76
17895.05 102
17896.32 95
17897.58 86
17898.85 96
17900.11 95
17901.38 92
17902.64 83
17903.91 72
17905.17 89
17906.44 89
17907.70 80
17908.97 85
17910.23 66
17911.50 79
17912.77 80
17914.03 102
17915.30 93
17916.56 88
17917.83 87
17919.09 77
17920.36 93
17921.62 75
17922.89 74
17924.16 82
17925.42 99
17926.69 86
17927.95 83
17929.22 86
17930.49 96
17931.75 74
17933.02 87
17934.28 78
17935.55 90
17936.82 80
17938.08 91
17939.35 80
17940.62 75
17941.88 85
17943.15 100
17944.42 119
17945.68 86
17946.95 74
17948.22 90
17949.48 89
17950.75 80
17952.02 82
17953.28 81
17954.55 68
17955.82 72
17957.08 92
17958.35 92
17959.62 87
17960.88 99
17962.15 83
17963.42 78
17964.69 73
17965.95 71
17967.22 74
17968.49 84
17969.76 90
17971.02 88
17972.29 87
17973.56 88
17974.83 94
17976.09 91
17977.36 107
17978.63 94
17979.90 91
17981.16 69
17982.43 77
17983.70 89
17984.97 72
17986.24 100
17987.50 97
17988.77 65
17990.04 71
17991.31 77
17992.58 100
17993.84 91
17995.11 82
17996.38 78
17997.65 81
17998.92 78
18000.19 74
18001.46 81
18002.72 87
18003.99 81
18005.26 99
18006.53 94
18007.80 77
18009.07 70
18010.34 87
18011.61 92
18012.87 88
18014.14 72
18015.41 78
18016.68 88
18017.95 92
18019.22 89
18020.49 86
18021.76 84
18023.03 90
18024.30 93
18025.57 84
18026.84 66
18028.11 85
18029.37 81
18030.64 83
18031.91 87
18033.18 67
18034.45 74
18035.72 102
18036.99 92
18038.26 88
18039.53 86
18040.80 88
18042.07 87
18043.34 88
18044.61 70
18045.88 59
18047.15 99
18048.42 88
18049.69 60
18050.96 94
18052.23 91
18053.50 88
18054.77 82
18056.05 75
18057.32 72
18058.59 98
18059.86 83
18061.13 105
18062.40 88
18063.67 66
18064.94 81
18066.21 83
18067.48 95
18068.75 78
18070.02 83
18071.29 76
18072.57 96
18073.84 80
18075.11 66
18076.38 88
18077.65 85
18078.92 73
18080.19 78
18081.46 87
18082.74 69
18084.01 100
18085.28 83
18086.55 88
18087.82 94
18089.09 78
18090.37 75
18091.64 78
18092.91 85
18094.18 79
18095.45 78
18096.72 102
18098.00 83
18099.27 90
18100.54 77
18101.81 85
18103.08 84
18104.36 70
18105.63 83
18106.90 98
18108.17 86
18109.45 79
18110.72 79
18111.99 84
18113.26 80
18114.54 104
18115.81 109
18117.08 89
18118.35 77
18119.63 99
18120.90 90
18122.17 65
18123.44 91
18124.72 93
18125.99 76
18127.26 85
18128.54 77
18129.81 76
18131.08 100
18132.36 88
18133.63 98
18134.90 80
18136.18 77
18137.45 96
18138.72 91
18140.00 90
18141.27 81
18142.54 87
18143.82 79
18145.09 89
18146.36 78
18147.64 86
18148.91 107
18150.19 104
18151.46 90
18152.73 74
18154.01 88
18155.28 84
18156.55 102
18157.83 89
18159.10 83
18160.38 97
18161.65 80
18162.93 90
18164.20 77
18165.47 103
18166.75 93
18168.02 72
18169.30 84
18170.57 86
18171.85 102
18173.12 105
18174.40 92
18175.67 111
18176.95 91
18178.22 89
18179.50 78
18180.77 90
18182.04 84
18183.32 81
18184.59 86
18185.87 90
18187.15 91
18188.42 77
18189.70 103
18190.97 105
18192.25 99
18193.52 96
18194.80 98
18196.07 104
18197.35 76
18198.62 88
18199.90 94
18201.17 100
18202.45 94
18203.73 75
18205.00 82
18206.28 88
18207.55 81
18208.83 89
18210.10 91
18211.38 82
18212.66 92
18213.93 84
18215.21 76
18216.48 72
18217.76 75
18219.04 73
18220.31 80
18221.59 74
18222.87 84
18224.14 103
18225.42 80
18226.70 82
18227.97 86
18229.25 94
18230.53 93
18231.80 107
18233.08 85
18234.36 74
18235.63 108
18236.91 106
18238.19 64
18239.46 91
18240.74 85
18242.02 92
18243.29 96
18244.57 79
18245.85 79
18247.13 108
18248.40 95
18249.68 93
18250.96 77
18252.24 69
18253.51 90
18254.79 80
18256.07 75
18257.35 66
18258.62 70
18259.90 95
18261.18 119
18262.46 103
18263.73 87
18265.01 71
18266.29 108
18267.57 75
18268.85 86
18270.12 106
18271.40 101
18272.68 80
18273.96 86
18275.24 92
18276.51 93
18277.79 81
18279.07 84
18280.35 94
18281.63 79
18282.91 78
18284.18 73
18285.46 88
18286.74 96
18288.02 94
18289.30 96
18290.58 94
18291.86 71
18293.14 83
18294.41 78
18295.69 85
18296.97 66
18298.25 105
18299.53 84
18300.81 110
18302.09 100
18303.37 95
18304.65 93
18305.93 95
18307.21 88
18308.49 81
18309.76 94
18311.04 78
18312.32 78
18313.60 80
18314.88 79
18316.16 84
18317.44 79
18318.72 86
18320.00 90
18321.28 76
18322.56 81
18323.84 93
18325.12 95
18326.40 91
18327.68 78
18328.96 77
18330.24 95
18331.52 97
18332.80 88
18334.08 61
18335.36 92
18336.64 80
18337.92 80
18339.20 72
18340.48 82
18341.76 77
18343.05 69
18344.33 82
18345.61 96
18346.89 82
18348.17 87
18349.45 92
18350.73 86
18352.01 95
18353.29 92
18354.57 72
18355.85 72
18357.13 82
18358.42 81
18359.70 76
18360.98 79
18362.26 81
18363.54 85
18364.82 92
18366.10 66
18367.38 74
18368.67 75
18369.95 83
18371.23 111
18372.51 94
18373.79 90
18375.07 89
18376.36 99
18377.64 101
18378.92 97
18380.20 87
18381.48 107
18382.77 81
18384.05 83
18385.33 74
18386.61 74
18387.89 98
18389.18 88
18390.46 89
18391.74 87
18393.02 66
18394.31 95
18395.59 87
18396.87 97
18398.15 87
18399.44 74
18400.72 82
18402.00 87
18403.28 88
18404.57 100
18405.85 64
18407.13 66
18408.41 84
18409.70 92
18410.98 96
18412.26 94
18413.55 87
18414.83 78
18416.11 114
18417.40 75
18418.68 80
18419.96 94
18421.25 87
18422.53 76
18423.81 85
18425.10 81
18426.38 84
18427.66 104
18428.95 80
18430.23 84
18431.51 87
18432.80 80
18434.08 65
18435.37 79
18436.65 81
18437.93 82
18439.22 88
18440.50 79
18441.79 94
18443.07 77
18444.35 88
18445.64 84
18446.92 77
18448.21 79
18449.49 92
18450.78 110
18452.06 109
18453.34 91
18454.63 101
18455.91 83
18457.20 92
18458.48 102
18459.77 91
18461.05 83
18462.34 80
18463.62 89
18464.91 87
18466.19 89
18467.48 68
18468.76 75
18470.05 76
18471.33 73
18472.62 73
18473.90 78
18475.19 90
18476.47 77
18477.76 91
18479.04 66
18480.33 84
18481.61 99
18482.90 85
18484.18 75
18485.47 59
18486.76 76
18488.04 89
18489.33 85
18490.61 75
18491.90 85
18493.18 86
18494.47 86
18495.76 91
18497.04 88
18498.33 78
18499.61 105
18500.90 106
18502.19 90
18503.47 77
18504.76 77
18506.05 71
18507.33 73
18508.62 83
18509.90 67
18511.19 79
18512.48 84
18513.76 91
18515.05 86
18516.34 81
18517.62 83
18518.91 93
18520.20 85
18521.48 87
18522.77 93
18524.06 94
18525.35 89
18526.63 78
18527.92 83
18529.21 119
18530.49 91
18531.78 98
18533.07 79
18534.36 97
18535.64 91
18536.93 85
18538.22 81
18539.50 79
18540.79 94
18542.08 86
18543.37 99
18544.66 79
18545.94 92
18547.23 76
18548.52 73
18549.81 96
18551.09 82
18552.38 99
18553.67 89
18554.96 82
18556.25 84
18557.53 67
18558.82 82
18560.11 99
18561.40 90
18562.69 82
18563.98 98
18565.26 97
18566.55 81
18567.84 86
18569.13 71
18570.42 93
18571.71 79
18572.99 99
18574.28 76
18575.57 86
18576.86 91
18578.15 93
18579.44 77
18580.73 80
18582.02 71
18583.31 80
18584.59 78
18585.88 102
18587.17 80
18588.46 75
18589.75 90
18591.04 98
18592.33 93
18593.62 82
18594.91 80
18596.20 86
18597.49 97
18598.78 89
18600.07 103
18601.36 81
18602.65 95
18603.94 98
18605.23 85
18606.52 81
18607.81 68
18609.09 81
18610.38 85
18611.67 89
18612.96 89
18614.25 84
18615.55 82
18616.84 72
18618.13 86
18619.42 95
18620.71 89
18622.00 91
18623.29 84
18624.58 95
18625.87 84
18627.16 80
18628.45 85
18629.74 90
18631.03 70
18632.32 79
18633.61 96
18634.90 101
18636.19 95
18637.48 73
18638.77 89
18640.07 90
18641.36 74
18642.65 94
18643.94 77
18645.23 88
18646.52 87
18647.81 79
18649.10 82
18650.40 95
18651.69 105
18652.98 96
18654.27 90
18655.56 67
18656.85 79
18658.14 84
18659.44 70
18660.73 93
18662.02 72
18663.31 73
18664.60 96
18665.89 70
18667.19 71
18668.48 75
18669.77 74
18671.06 96
18672.35 77
18673.65 60
18674.94 69
18676.23 87
18677.52 86
18678.82 71
18680.11 83
18681.40 100
18682.69 98
18683.99 86
18685.28 96
18686.57 84
18687.86 82
18689.16 99
18690.45 71
18691.74 78
18693.03 82
18694.33 102
18695.62 89
18696.91 70
18698.21 61
18699.50 84
18700.79 93
18702.09 83
18703.38 74
18704.67 80
18705.97 90
18707.26 76
18708.55 77
18709.85 83
18711.14 79
18712.43 79
18713.73 89
18715.02 73
18716.31 75
18717.61 61
18718.90 97
18720.19 112
18721.49 80
18722.78 86
18724.08 87
18725.37 82
18726.66 83
18727.96 75
18729.25 73
18730.55 75
18731.84 107
18733.13 78
18734.43 66
18735.72 97
18737.02 82
18738.31 92
18739.61 79
18740.90 73
18742.19 78
18743.49 81
18744.78 92
18746.08 74
18747.37 75
18748.67 91
18749.96 92
18751.26 76
18752.55 80
18753.85 105
18755.14 92
18756.44 88
18757.73 75
18759.03 92
18760.32 100
18761.62 82
18762.91 91
18764.21 72
18765.50 77
18766.80 101
18768.09 83
18769.39 88
18770.69 79
18771.98 84
18773.28 89
18774.57 107
18775.87 92
18777.16 94
18778.46 85
18779.76 94
18781.05 87
18782.35 83
18783.64 85
18784.94 82
18786.24 99
18787.53 86
18788.83 100
18790.12 81
18791.42 99
18792.72 91
18794.01 75
18795.31 89
18796.61 89
18797.90 78
18799.20 72
18800.49 95
18801.79 86
18803.09 73
18804.38 68
18805.68 94
18806.98 75
18808.28 76
18809.57 81
18810.87 125
18812.17 71
18813.46 85
18814.76 70
18816.06 82
18817.35 84
18818.65 69
18819.95 65
18821.25 72
18822.54 97
18823.84 70
18825.14 84
18826.44 60
18827.73 89
18829.03 81
18830.33 81
18831.63 86
18832.92 63
18834.22 72
18835.52 96
18836.82 70
18838.11 77
18839.41 94
18840.71 86
18842.01 73
18843.31 61
18844.60 85
18845.90 65
18847.20 87
18848.50 75
18849.80 97
18851.10 123
18852.39 86
18853.69 97
18854.99 86
18856.29 94
18857.59 78
18858.89 100
18860.18 77
18861.48 71
18862.78 92
18864.08 84
18865.38 96
18866.68 76
18867.98 65
18869.28 83
18870.58 81
18871.87 72
18873.17 73
18874.47 87
18875.77 101
18877.07 118
18878.37 90
18879.67 70
18880.97 69
18882.27 83
18883.57 105
18884.87 65
18886.17 71
18887.47 73
18888.77 73
18890.07 77
18891.36 76
18892.66 77
18893.96 102
18895.26 96
18896.56 81
18897.86 74
18899.16 73
18900.46 77
18901.76 88
18903.06 89
18904.36 87
18905.66 78
18906.96 78
18908.27 93
18909.57 76
18910.87 66
18912.17 60
18913.47 69
18914.77 87
18916.07 79
18917.37 91
18918.67 85
18919.97 91
18921.27 77
18922.57 83
18923.87 77
18925.17 76
18926.47 82
18927.77 85
18929.08 96
18930.38 93
18931.68 75
18932.98 76
18934.28 84
18935.58 87
18936.88 84
18938.18 70
18939.49 70
18940.79 92
18942.09 94
18943.39 85
18944.69 82
18945.99 84
18947.29 74
18948.60 71
18949.90 74
18951.20 60
18952.50 75
18953.80 90
18955.11 68
18956.41 71
18957.71 57
18959.01 72
18960.31 91
18961.62 74
18962.92 76
18964.22 76
18965.52 96
18966.82 84
18968.13 87
18969.43 70
18970.73 90
18972.03 90
18973.34 88
18974.64 72
18975.94 81
18977.24 52
18978.55 83
18979.85 71
18981.15 68
18982.46 87
18983.76 93
18985.06 87
18986.36 66
18987.67 64
18988.97 76
18990.27 75
18991.58 77
18992.88 89
18994.18 72
18995.49 79
18996.79 75
18998.09 97
18999.40 69
19000.70 83
19002.00 92
19003.31 95
19004.61 78
19005.91 62
19007.22 94
19008.52 83
19009.83 78
19011.13 79
19012.43 58
19013.74 64
19015.04 72
19016.34 75
19017.65 71
19018.95 59
19020.26 85
19021.56 90
19022.87 87
19024.17 64
19025.47 72
19026.78 95
19028.08 86
19029.39 84
19030.69 48
19032.00 71
19033.30 89
19034.61 99
19035.91 64
19037.22 85
19038.52 74
19039.82 99
19041.13 77
19042.43 72
19043.74 77
19045.04 91
19046.35 91
19047.65 75
19048.96 72
19050.26 77
19051.57 106
19052.88 97
19054.18 76
19055.49 68
19056.79 89
19058.10 82
19059.40 82
19060.71 69
19062.01 90
19063.32 90
19064.62 89
19065.93 96
19067.24 75
19068.54 97
19069.85 78
19071.15 84
19072.46 74
19073.77 78
19075.07 61
19076.38 89
19077.68 84
19078.99 83
19080.30 63
19081.60 70
19082.91 85
19084.22 65
19085.52 76
19086.83 72
19088.13 70
19089.44 84
19090.75 79
19092.05 62
19093.36 79
19094.67 65
19095.97 82
19097.28 78
19098.59 67
19099.90 73
19101.20 86
19102.51 91
19103.82 85
19105.12 83
19106.43 72
19107.74 83
19109.04 81
19110.35 87
19111.66 80
19112.97 64
19114.27 80
19115.58 98
19116.89 83
19118.20 84
19119.50 88
19120.81 79
19122.12 81
19123.43 87
19124.73 83
19126.04 83
19127.35 76
19128.66 68
19129.97 83
19131.27 69
19132.58 91
19133.89 77
19135.20 78
19136.51 68
19137.81 85
19139.12 75
19140.43 71
19141.74 79
19143.05 82
19144.36 77
19145.66 79
19146.97 97
19148.28 99
19149.59 73
19150.90 72
19152.21 62
19153.52 79
19154.83 78
19156.13 66
19157.44 78
19158.75 81
19160.06 75
19161.37 71
19162.68 82
19163.99 81
19165.30 107
19166.61 74
19167.92 73
19169.22 94
19170.53 78
19171.84 81
19173.15 62
19174.46 76
19175.77 74
19177.08 84
19178.39 94
19179.70 87
19181.01 72
19182.32 70
19183.63 74
19184.94 95
19186.25 64
19187.56 84
19188.87 79
19190.18 74
19191.49 79
19192.80 70
19194.11 74
19195.42 58
19196.73 86
19198.04 74
19199.35 80
19200.66 74
19201.97 81
19203.28 83
19204.59 75
19205.90 65
19207.21 64
19208.52 94
19209.83 78
19211.14 69
19212.46 74
19213.77 85
19215.08 82
19216.39 84
19217.70 83
19219.01 85
19220.32 90
19221.63 86
19222.94 85
19224.25 81
19225.57 83
19226.88 72
19228.19 73
19229.50 95
19230.81 84
19232.12 78
19233.43 69
19234.75 82
19236.06 84
19237.37 68
19238.68 85
19239.99 83
19241.30 94
19242.62 76
19243.93 73
19245.24 73
19246.55 78
19247.86 79
19249.18 74
19250.49 69
19251.80 73
19253.11 86
19254.42 73
19255.74 77
19257.05 70
19258.36 71
19259.67 81
19260.99 84
19262.30 74
19263.61 69
19264.92 84
19266.24 111
19267.55 79
19268.86 56
19270.17 70
19271.49 68
19272.80 81
19274.11 75
19275.42 62
19276.74 59
19278.05 71
19279.36 77
19280.68 79
19281.99 53
19283.30 65
19284.62 68
19285.93 84
19287.24 75
19288.56 69
19289.87 63
19291.18 78
19292.50 72
19293.81 60
19295.12 70
19296.44 69
19297.75 71
19299.06 73
19300.38 63
19301.69 75
19303.01 72
19304.32 67
19305.63 75
19306.95 71
19308.26 91
19309.58 67
19310.89 85
19312.20 57
19313.52 84
19314.83 63
19316.15 83
19317.46 97
19318.78 68
19320.09 65
19321.41 52
19322.72 57
19324.03 51
19325.35 72
19326.66 83
19327.98 67
19329.29 71
19330.61 83
19331.92 65
19333.24 83
19334.55 64
19335.87 93
19337.18 75
19338.50 73
19339.81 57
19341.13 67
19342.44 68
19343.76 77
19345.07 82
19346.39 78
19347.70 80
19349.02 69
19350.34 89
19351.65 83
19352.97 67
19354.28 72
19355.60 75
19356.91 69
19358.23 75
19359.54 72
19360.86 78
19362.18 85
19363.49 76
19364.81 77
19366.12 68
19367.44 108
19368.76 75
19370.07 77
19371.39 56
19372.71 75
19374.02 67
19375.34 79
19376.65 90
19377.97 77
19379.29 79
19380.60 65
19381.92 68
19383.24 53
19384.55 64
19385.87 63
19387.19 82
19388.50 78
19389.82 86
19391.14 64
19392.45 76
19393.77 82
19395.09 83
19396.41 65
19397.72 73
19399.04 67
19400.36 76
19401.67 70
19402.99 69
19404.31 78
19405.63 54
19406.94 59
19408.26 60
19409.58 65
19410.90 70
19412.21 84
19413.53 70
19414.85 76
19416.17 55
19417.48 72
19418.80 90
19420.12 58
19421.44 69
19422.76 69
19424.07 75
19425.39 72
19426.71 67
19428.03 66
19429.35 85
19430.66 75
19431.98 78
19433.30 73
19434.62 83
19435.94 58
19437.26 88
19438.57 90
19439.89 81
19441.21 63
19442.53 77
19443.85 75
19445.17 64
19446.49 65
19447.81 66
19449.12 84
19450.44 75
19451.76 77
19453.08 58
19454.40 61
19455.72 72
19457.04 83
19458.36 61
19459.68 73
19461.00 77
19462.32 65
19463.63 97
19464.95 72
19466.27 67
19467.59 73
19468.91 77
19470.23 65
19471.55 92
19472.87 77
19474.19 69
19475.51 89
19476.83 81
19478.15 62
19479.47 67
19480.79 79
19482.11 85
19483.43 75
19484.75 79
19486.07 96
19487.39 83
19488.71 73
19490.03 60
19491.35 86
19492.67 84
19493.99 81
19495.31 68
19496.63 72
19497.95 67
19499.27 94
19500.59 75
19501.91 53
19503.24 74
19504.56 86
19505.88 91
19507.20 64
19508.52 60
19509.84 57
19511.16 74
19512.48 80
19513.80 65
19515.12 77
19516.44 72
19517.77 73
19519.09 70
19520.41 68
19521.73 65
19523.05 91
19524.37 84
19525.69 74
19527.02 69
19528.34 64
19529.66 75
19530.98 76
19532.30 71
19533.62 75
19534.95 76
19536.27 83
19537.59 75
19538.91 71
19540.23 75
19541.56 77
19542.88 75
19544.20 83
19545.52 75
19546.84 71
19548.17 95
19549.49 68
19550.81 67
19552.13 64
19553.46 69
19554.78 79
19556.10 89
19557.42 89
19558.75 69
19560.07 57
19561.39 79
19562.71 95
19564.04 71
19565.36 63
19566.68 78
19568.00 75
19569.33 74
19570.65 60
19571.97 61
19573.30 76
19574.62 72
19575.94 90
19577.27 59
19578.59 66
19579.91 64
19581.24 93
19582.56 73
19583.88 60
19585.21 79
19586.53 87
19587.85 86
19589.18 64
19590.50 67
19591.82 75
19593.15 76
19594.47 71
19595.80 80
19597.12 58
19598.44 74
19599.77 86
19601.09 82
19602.42 66
19603.74 77
19605.06 71
19606.39 91
19607.71 73
19609.04 67
19610.36 66
19611.69 92
19613.01 77
19614.33 70
19615.66 65
19616.98 71
19618.31 86
19619.63 71
19620.96 65
19622.28 62
19623.61 84
19624.93 82
19626.26 67
19627.58 61
19628.91 73
19630.23 79
19631.56 73
19632.88 69
19634.21 67
19635.53 71
19636.86 81
19638.18 97
19639.51 70
19640.83 87
19642.16 72
19643.48 83
19644.81 74
19646.14 73
19647.46 76
19648.79 76
19650.11 72
19651.44 64
19652.76 72
19654.09 60
19655.42 76
19656.74 81
19658.07 91
19659.39 75
19660.72 85
19662.05 72
19663.37 71
19664.70 65
19666.02 72
19667.35 87
19668.68 78
19670.00 66
19671.33 73
19672.66 77
19673.98 77
19675.31 68
19676.64 66
19677.96 94
19679.29 84
19680.62 76
19681.94 88
19683.27 67
19684.60 74
19685.92 98
19687.25 101
19688.58 71
19689.90 69
19691.23 74
19692.56 68
19693.88 76
19695.21 77
19696.54 78
19697.87 82
19699.19 89
19700.52 77
19701.85 61
19703.18 78
19704.50 69
19705.83 70
19707.16 78
19708.49 72
19709.81 66
19711.14 79
19712.47 66
19713.80 68
19715.13 83
19716.45 69
19717.78 80
19719.11 70
19720.44 76
19721.77 50
19723.09 73
19724.42 85
19725.75 120
19727.08 75
19728.41 64
19729.74 73
19731.06 75
19732.39 74
19733.72 75
19735.05 70
19736.38 69
19737.71 60
19739.04 71
19740.36 73
19741.69 61
19743.02 60
19744.35 58
19745.68 74
19747.01 57
19748.34 66
19749.67 80
19751.00 70
19752.32 66
19753.65 67
19754.98 80
19756.31 67
19757.64 84
19758.97 74
19760.30 76
19761.63 80
19762.96 68
19764.29 59
19765.62 78
19766.95 71
19768.28 65
19769.61 70
19770.94 65
19772.27 63
19773.60 78
19774.93 90
19776.26 83
19777.59 62
19778.92 70
19780.25 75
19781.58 66
19782.91 79
19784.24 72
19785.57 76
19786.90 86
19788.23 80
19789.56 66
19790.89 63
19792.22 78
19793.55 65
19794.88 80
19796.21 58
19797.54 82
19798.87 70
19800.20 74
19801.53 83
19802.87 77
19804.20 60
19805.53 64
19806.86 62
19808.19 85
19809.52 78
19810.85 65
19812.18 90
19813.51 80
19814.85 86
19816.18 73
19817.51 73
19818.84 76
19820.17 69
19821.50 86
19822.83 72
19824.17 67
19825.50 69
19826.83 75
19828.16 76
19829.49 77
19830.82 74
19832.16 68
19833.49 78
19834.82 83
19836.15 78
19837.48 54
19838.82 83
19840.15 72
19841.48 65
19842.81 62
19844.14 79
19845.48 71
19846.81 90
19848.14 73
19849.47 67
19850.81 69
19852.14 77
19853.47 89
19854.80 88
19856.14 64
19857.47 61
19858.80 55
19860.14 60
19861.47 73
19862.80 71
19864.13 75
19865.47 73
19866.80 57
19868.13 50
19869.47 67
19870.80 64
19872.13 55
19873.47 69
19874.80 77
19876.13 77
19877.47 70
19878.80 69
19880.13 80
19881.47 82
19882.80 75
19884.13 75
19885.47 59
19886.80 84
19888.13 66
19889.47 61
19890.80 73
19892.14 65
19893.47 64
19894.80 96
19896.14 59
19897.47 75
19898.81 80
19900.14 68
19901.47 76
19902.81 72
19904.14 75
19905.48 75
19906.81 69
19908.15 59
19909.48 59
19910.81 68
19912.15 71
19913.48 84
19914.82 73
19916.15 64
19917.49 76
19918.82 72
19920.16 87
19921.49 80
19922.83 80
19924.16 89
19925.50 75
19926.83 61
19928.17 76
19929.50 68
19930.84 61
19932.17 75
19933.51 73
19934.84 58
19936.18 81
19937.51 101
19938.85 73
19940.18 58
19941.52 72
19942.86 91
19944.19 80
19945.53 66
19946.86 71
19948.20 66
19949.53 89
19950.87 71
19952.21 70
19953.54 70
19954.88 95
19956.21 105
19957.55 75
19958.89 59
19960.22 80
19961.56 80
19962.90 95
19964.23 72
19965.57 78
19966.90 83
19968.24 83
19969.58 80
19970.91 83
19972.25 64
19973.59 66
19974.92 87
19976.26 74
19977.60 83
19978.93 64
19980.27 71
19981.61 91
19982.94 79
19984.28 60
19985.62 63
19986.96 77
19988.29 85
19989.63 63
19990.97 62
19992.30 91
19993.64 81
19994.98 83
19996.32 77
19997.65 94
19998.99 100
20000.33 100
20001.67 80
20003.00 72
20004.34 90
20005.68 86
20007.02 93
20008.35 90
20009.69 74
20011.03 78
20012.37 62
20013.71 64
20015.04 71
20016.38 56
20017.72 91
20019.06 82
20020.40 95
20021.73 65
20023.07 74
20024.41 84
20025.75 76
20027.09 66
20028.43 87
20029.77 83
20031.10 78
20032.44 80
20033.78 62
20035.12 71
20036.46 67
20037.80 96
20039.14 64
20040.47 88
20041.81 76
20043.15 79
20044.49 64
20045.83 80
20047.17 70
20048.51 89
20049.85 85
20051.19 85
20052.53 76
20053.87 69
20055.21 75
20056.54 95
20057.88 90
20059.22 62
20060.56 73
20061.90 71
20063.24 78
20064.58 58
20065.92 65
20067.26 91
20068.60 88
20069.94 79
20071.28 86
20072.62 75
20073.96 73
20075.30 100
20076.64 69
20077.98 87
20079.32 82
20080.66 91
20082.00 80
20083.34 71
20084.68 77
20086.02 80
20087.36 88
20088.70 85
20090.04 72
20091.38 67
20092.73 78
20094.07 62
20095.41 62
20096.75 67
20098.09 72
20099.43 69
20100.77 79
20102.11 64
20103.45 62
20104.79 68
20106.13 103
20107.48 82
20108.82 77
20110.16 71
20111.50 90
20112.84 79
20114.18 64
20115.52 73
20116.86 65
20118.21 86
20119.55 87
20120.89 80
20122.23 63
20123.57 85
20124.91 87
20126.26 89
20127.60 80
20128.94 68
20130.28 65
20131.62 80
20132.96 98
20134.31 70
20135.65 81
