# Supplementary material for: MALDI-TOF MS typing enables the classification of brewing yeasts of the genus Saccharomyces to major beer styles
Source: PLoS One. 2017 Aug 9;12(8):e0181694. doi: 10.1371/journal.pone.0181694 (PMC5549903; doi:10.1371/journal.pone.0181694)
Supplement: S14 File — The directory includes 90 raw files and was zipped to “.zip”; the folder has three strains with 30 spectra per strain; S1 Text explains the raw files with an example and Table 1 represents the yeast strains used within the experiment. (ZIP) [file pone.0181694.s017.zip › 40-42/30636-508-OG-Ale-Ale-YPG-18h-E-E_2015-10-12__0_E8_1.dat]

2000.04 3422
2000.46 3463
2000.88 3412
2001.30 3404
2001.72 3536
2002.14 3503
2002.57 3618
2002.99 3436
2003.41 3520
2003.83 3386
2004.25 3486
2004.67 3434
2005.10 3179
2005.52 3319
2005.94 3216
2006.36 3267
2006.78 3556
2007.21 3460
2007.63 3497
2008.05 3428
2008.47 3387
2008.89 3549
2009.32 3440
2009.74 3495
2010.16 3554
2010.58 3571
2011.01 3593
2011.43 3495
2011.85 3573
2012.27 3858
2012.70 3481
2013.12 3294
2013.54 3158
2013.96 2911
2014.39 2921
2014.81 3100
2015.23 2788
2015.66 2816
2016.08 2942
2016.50 3161
2016.93 3014
2017.35 3042
2017.77 3137
2018.19 3007
2018.62 3071
2019.04 3087
2019.46 3368
2019.89 3475
2020.31 3366
2020.73 3344
2021.16 3536
2021.58 3358
2022.01 3254
2022.43 3261
2022.85 3331
2023.28 3331
2023.70 3500
2024.12 3286
2024.55 3116
2024.97 3026
2025.40 3289
2025.82 3197
2026.24 3132
2026.67 3235
2027.09 3325
2027.52 3051
2027.94 2932
2028.37 2877
2028.79 2916
2029.21 2984
2029.64 3111
2030.06 3205
2030.49 2988
2030.91 3301
2031.34 3109
2031.76 3187
2032.19 3148
2032.61 3053
2033.04 3037
2033.46 3191
2033.88 3316
2034.31 3164
2034.73 3408
2035.16 3493
2035.58 3384
2036.01 3184
2036.43 3233
2036.86 3379
2037.29 3354
2037.71 3203
2038.14 3129
2038.56 3148
2038.99 3559
2039.41 3528
2039.84 3283
2040.26 3195
2040.69 3202
2041.11 3499
2041.54 3328
2041.97 3552
2042.39 3511
2042.82 3334
2043.24 3383
2043.67 3226
2044.09 3339
2044.52 3287
2044.95 3205
2045.37 3016
2045.80 3043
2046.22 3091
2046.65 3311
2047.08 3277
2047.50 3198
2047.93 3192
2048.36 3045
2048.78 3301
2049.21 3217
2049.64 3450
2050.06 3221
2050.49 3357
2050.92 3209
2051.34 3218
2051.77 3169
2052.20 2980
2052.62 3197
2053.05 3099
2053.48 3013
2053.90 3135
2054.33 3023
2054.76 3014
2055.18 3306
2055.61 3047
2056.04 3093
2056.47 3203
2056.89 3165
2057.32 3196
2057.75 3123
2058.17 3353
2058.60 3204
2059.03 3168
2059.46 2915
2059.88 3262
2060.31 3312
2060.74 3118
2061.17 3201
2061.60 3123
2062.02 3364
2062.45 3359
2062.88 3338
2063.31 3242
2063.74 3325
2064.16 3387
2064.59 3253
2065.02 3534
2065.45 3505
2065.88 3801
2066.30 3772
2066.73 3796
2067.16 3682
2067.59 3575
2068.02 3560
2068.45 3580
2068.87 3724
2069.30 3507
2069.73 3252
2070.16 3110
2070.59 3192
2071.02 3127
2071.45 3157
2071.87 3093
2072.30 3179
2072.73 3048
2073.16 3015
2073.59 3279
2074.02 3097
2074.45 2934
2074.88 3054
2075.31 3193
2075.74 3170
2076.17 2992
2076.59 3265
2077.02 3234
2077.45 3290
2077.88 3451
2078.31 3382
2078.74 3378
2079.17 3455
2079.60 3326
2080.03 3224
2080.46 3544
2080.89 3653
2081.32 3564
2081.75 3509
2082.18 3459
2082.61 3668
2083.04 3652
2083.47 3556
2083.90 3333
2084.33 3282
2084.76 3232
2085.19 3111
2085.62 3239
2086.05 3341
2086.48 3198
2086.91 3283
2087.34 3212
2087.77 3197
2088.20 3368
2088.63 3590
2089.06 3327
2089.49 3206
2089.93 3328
2090.36 3356
2090.79 3244
2091.22 3436
2091.65 3405
2092.08 3399
2092.51 3392
2092.94 3304
2093.37 3308
2093.80 3054
2094.23 3160
2094.67 3151
2095.10 3227
2095.53 3228
2095.96 3172
2096.39 3315
2096.82 3155
2097.25 3060
2097.68 3055
2098.12 3010
2098.55 2936
2098.98 2997
2099.41 3037
2099.84 2904
2100.27 3051
2100.71 3113
2101.14 3090
2101.57 3026
2102.00 3195
2102.43 3060
2102.87 3138
2103.30 3316
2103.73 3157
2104.16 3070
2104.59 3266
2105.03 3293
2105.46 3224
2105.89 3345
2106.32 3122
2106.76 2942
2107.19 3197
2107.62 3400
2108.05 3298
2108.49 3119
2108.92 3073
2109.35 3039
2109.78 3183
2110.22 3217
2110.65 3316
2111.08 3310
2111.52 3348
2111.95 3236
2112.38 3232
2112.81 3017
2113.25 3082
2113.68 3170
2114.11 3218
2114.55 3257
2114.98 3039
2115.41 3105
2115.85 3155
2116.28 2985
2116.71 3076
2117.15 3111
2117.58 3046
2118.01 3042
2118.45 2904
2118.88 2864
2119.32 3131
2119.75 2928
2120.18 2853
2120.62 2908
2121.05 2953
2121.48 2933
2121.92 3119
2122.35 3087
2122.79 3094
2123.22 3114
2123.65 2853
2124.09 3094
2124.52 3146
2124.96 3203
2125.39 3114
2125.83 3269
2126.26 3237
2126.70 3098
2127.13 3173
2127.56 3127
2128.00 3075
2128.43 3149
2128.87 3072
2129.30 3221
2129.74 3081
2130.17 3185
2130.61 3138
2131.04 3101
2131.48 3306
2131.91 3412
2132.35 3492
2132.78 3344
2133.22 3048
2133.65 3186
2134.09 3043
2134.52 3232
2134.96 3292
2135.39 3255
2135.83 3214
2136.26 3420
2136.70 3437
2137.14 3747
2137.57 3818
2138.01 3886
2138.44 3824
2138.88 3670
2139.31 3487
2139.75 3691
2140.19 3678
2140.62 3518
2141.06 3399
2141.49 3416
2141.93 3474
2142.37 3425
2142.80 3034
2143.24 3151
2143.67 3177
2144.11 3098
2144.55 3310
2144.98 3117
2145.42 3148
2145.86 3070
2146.29 3071
2146.73 3012
2147.16 3013
2147.60 3209
2148.04 3004
2148.47 3087
2148.91 3226
2149.35 3309
2149.79 3367
2150.22 3364
2150.66 3449
2151.10 3417
2151.53 3529
2151.97 3552
2152.41 3791
2152.84 3795
2153.28 3519
2153.72 3486
2154.16 3648
2154.59 3663
2155.03 3317
2155.47 2940
2155.91 3134
2156.34 3326
2156.78 3279
2157.22 3179
2157.66 2959
2158.09 3072
2158.53 3099
2158.97 3158
2159.41 3226
2159.84 3377
2160.28 3350
2160.72 3157
2161.16 3173
2161.60 3562
2162.03 3514
2162.47 3284
2162.91 3316
2163.35 3439
2163.79 3312
2164.22 3395
2164.66 3650
2165.10 3455
2165.54 3206
2165.98 3537
2166.42 3092
2166.86 3233
2167.29 3180
2167.73 3246
2168.17 3261
2168.61 3183
2169.05 3171
2169.49 3250
2169.93 3205
2170.37 3115
2170.80 3133
2171.24 3105
2171.68 3356
2172.12 3172
2172.56 3269
2173.00 3289
2173.44 3417
2173.88 3662
2174.32 3480
2174.76 3733
2175.20 3911
2175.64 3714
2176.08 3467
2176.51 3447
2176.95 3470
2177.39 3437
2177.83 3355
2178.27 3403
2178.71 3274
2179.15 3452
2179.59 3362
2180.03 3557
2180.47 3273
2180.91 3199
2181.35 3181
2181.79 3302
2182.23 3268
2182.67 2998
2183.11 3153
2183.55 3153
2183.99 3129
2184.43 3054
2184.87 3238
2185.31 3207
2185.76 3141
2186.20 3198
2186.64 2983
2187.08 3108
2187.52 3044
2187.96 3209
2188.40 3250
2188.84 3153
2189.28 3363
2189.72 3586
2190.16 3347
2190.60 3287
2191.04 3314
2191.49 3262
2191.93 3304
2192.37 3259
2192.81 3202
2193.25 3435
2193.69 3466
2194.13 3601
2194.57 3540
2195.02 3298
2195.46 3328
2195.90 3262
2196.34 3437
2196.78 3224
2197.22 3152
2197.66 3311
2198.11 3290
2198.55 3273
2198.99 3306
2199.43 3316
2199.87 3120
2200.32 3208
2200.76 3215
2201.20 3123
2201.64 3025
2202.08 3085
2202.53 2931
2202.97 2855
2203.41 3248
2203.85 3012
2204.29 3344
2204.74 3167
2205.18 3192
2205.62 3065
2206.06 3187
2206.51 3492
2206.95 3436
2207.39 3293
2207.83 3319
2208.28 3534
2208.72 3473
2209.16 3574
2209.61 3463
2210.05 3439
2210.49 3200
2210.93 3272
2211.38 3500
2211.82 3291
2212.26 3425
2212.71 3332
2213.15 3272
2213.59 3359
2214.04 3479
2214.48 3565
2214.92 3462
2215.37 3341
2215.81 3243
2216.25 3070
2216.70 3073
2217.14 2979
2217.59 3083
2218.03 3140
2218.47 3085
2218.92 2883
2219.36 2979
2219.80 3155
2220.25 2986
2220.69 2902
2221.14 3108
2221.58 3167
2222.02 3203
2222.47 2987
2222.91 2943
2223.36 3039
2223.80 3127
2224.25 3167
2224.69 3289
2225.13 3201
2225.58 3173
2226.02 3321
2226.47 3169
2226.91 2946
2227.36 3134
2227.80 3383
2228.25 3338
2228.69 3160
2229.14 3254
2229.58 3436
2230.03 3300
2230.47 3171
2230.92 3532
2231.36 3363
2231.81 3371
2232.25 3381
2232.70 3585
2233.14 3570
2233.59 3696
2234.03 3612
2234.48 3628
2234.92 3698
2235.37 3827
2235.81 3742
2236.26 3464
2236.70 3584
2237.15 3660
2237.60 3429
2238.04 3472
2238.49 3350
2238.93 3153
2239.38 3224
2239.83 3383
2240.27 3342
2240.72 3365
2241.16 3255
2241.61 3229
2242.06 3180
2242.50 3197
2242.95 3156
2243.39 3006
2243.84 3077
2244.29 3058
2244.73 2974
2245.18 3021
2245.63 3055
2246.07 3093
2246.52 2799
2246.97 2730
2247.41 2901
2247.86 2676
2248.31 2822
2248.75 2802
2249.20 2931
2249.65 2958
2250.09 3231
2250.54 2932
2250.99 2908
2251.43 3055
2251.88 2872
2252.33 3091
2252.78 2965
2253.22 2953
2253.67 2973
2254.12 3071
2254.56 3051
2255.01 3148
2255.46 3154
2255.91 3010
2256.35 3076
2256.80 2883
2257.25 2944
2257.70 3099
2258.14 2976
2258.59 2881
2259.04 2953
2259.49 2963
2259.94 2953
2260.38 2872
2260.83 2983
2261.28 3249
2261.73 3275
2262.18 3397
2262.62 3259
2263.07 3352
2263.52 3292
2263.97 3252
2264.42 3415
2264.87 3520
2265.31 3381
2265.76 3400
2266.21 3489
2266.66 3127
2267.11 3355
2267.56 3240
2268.01 3267
2268.45 3486
2268.90 3277
2269.35 3146
2269.80 2993
2270.25 3097
2270.70 3234
2271.15 3344
2271.60 3460
2272.05 3284
2272.49 3174
2272.94 3194
2273.39 3282
2273.84 3529
2274.29 3342
2274.74 3181
2275.19 3362
2275.64 3298
2276.09 3212
2276.54 3164
2276.99 3026
2277.44 2831
2277.89 3067
2278.34 3046
2278.79 2885
2279.24 2914
2279.69 2711
2280.14 2904
2280.59 3035
2281.04 2980
2281.49 2989
2281.94 2978
2282.39 2665
2282.84 2966
2283.29 2836
2283.74 2966
2284.19 3061
2284.64 3135
2285.09 3079
2285.54 3194
2285.99 3270
2286.44 2986
2286.89 2836
2287.34 2785
2287.79 2978
2288.24 3368
2288.69 3348
2289.14 3402
2289.59 3701
2290.05 3912
2290.50 3965
2290.95 4069
2291.40 4242
2291.85 4659
2292.30 4980
2292.75 4707
2293.20 4608
2293.65 4603
2294.11 4668
2294.56 4597
2295.01 4639
2295.46 4347
2295.91 4144
2296.36 3921
2296.81 3892
2297.27 3603
2297.72 3800
2298.17 3480
2298.62 3347
2299.07 3627
2299.52 3716
2299.98 3451
2300.43 3492
2300.88 3295
2301.33 3128
2301.78 2941
2302.24 2986
2302.69 3088
2303.14 3134
2303.59 3051
2304.04 2816
2304.50 2938
2304.95 2868
2305.40 2814
2305.85 2878
2306.31 3040
2306.76 2954
2307.21 2846
2307.66 2937
2308.12 3402
2308.57 3285
2309.02 3378
2309.48 3634
2309.93 3533
2310.38 3587
2310.83 3700
2311.29 3733
2311.74 3526
2312.19 3672
2312.65 3730
2313.10 3559
2313.55 3747
2314.01 3690
2314.46 3522
2314.91 3367
2315.37 3354
2315.82 3289
2316.27 3217
2316.73 3081
2317.18 3063
2317.63 3106
2318.09 3062
2318.54 3082
2318.99 3178
2319.45 3279
2319.90 3241
2320.36 3079
2320.81 3251
2321.26 3360
2321.72 3225
2322.17 2984
2322.63 3278
2323.08 3182
2323.53 3192
2323.99 3494
2324.44 3256
2324.90 3327
2325.35 3276
2325.80 3335
2326.26 3322
2326.71 3427
2327.17 3295
2327.62 3363
2328.08 3278
2328.53 3277
2328.99 3312
2329.44 3433
2329.90 3523
2330.35 3730
2330.81 3749
2331.26 3702
2331.72 4081
2332.17 3690
2332.63 3777
2333.08 3368
2333.54 3457
2333.99 3534
2334.45 3235
2334.90 3481
2335.36 3167
2335.81 3064
2336.27 3061
2336.72 3325
2337.18 3222
2337.63 3095
2338.09 3128
2338.55 3140
2339.00 3220
2339.46 3343
2339.91 3217
2340.37 3063
2340.82 3277
2341.28 3305
2341.74 3229
2342.19 3133
2342.65 3079
2343.10 2974
2343.56 2978
2344.02 3176
2344.47 3022
2344.93 3083
2345.39 3387
2345.84 3278
2346.30 3214
2346.75 3230
2347.21 3312
2347.67 3272
2348.12 3570
2348.58 3631
2349.04 3388
2349.49 3490
2349.95 3542
2350.41 3567
2350.86 3296
2351.32 3572
2351.78 3660
2352.23 3389
2352.69 3375
2353.15 3359
2353.61 3248
2354.06 3160
2354.52 3249
2354.98 3253
2355.43 3070
2355.89 3269
2356.35 3459
2356.81 3176
2357.26 3300
2357.72 3266
2358.18 3142
2358.64 3013
2359.09 3214
2359.55 3399
2360.01 3247
2360.47 3340
2360.93 3319
2361.38 3320
2361.84 3350
2362.30 3431
2362.76 3449
2363.22 3209
2363.67 3099
2364.13 3199
2364.59 3311
2365.05 3388
2365.51 3332
2365.96 3276
2366.42 3302
2366.88 3464
2367.34 3312
2367.80 3266
2368.26 3309
2368.72 3351
2369.17 3236
2369.63 3123
2370.09 3251
2370.55 3300
2371.01 3320
2371.47 3558
2371.93 3240
2372.39 2970
2372.84 3137
2373.30 3356
2373.76 3504
2374.22 3420
2374.68 3454
2375.14 3559
2375.60 3516
2376.06 3402
2376.52 3421
2376.98 3596
2377.44 3706
2377.90 3948
2378.36 3771
2378.81 3780
2379.27 3717
2379.73 3834
2380.19 4061
2380.65 3989
2381.11 3866
2381.57 3927
2382.03 3619
2382.49 3694
2382.95 3476
2383.41 3423
2383.87 3438
2384.33 3626
2384.79 3477
2385.25 3333
2385.71 3159
2386.17 3145
2386.63 3285
2387.09 3133
2387.55 3091
2388.01 3349
2388.48 3341
2388.94 3189
2389.40 3199
2389.86 3287
2390.32 3417
2390.78 3285
2391.24 3273
2391.70 3503
2392.16 3643
2392.62 3505
2393.08 3552
2393.54 3386
2394.00 3379
2394.47 3308
2394.93 3472
2395.39 3257
2395.85 3144
2396.31 3081
2396.77 2997
2397.23 2983
2397.69 2984
2398.16 3015
2398.62 2931
2399.08 3258
2399.54 3268
2400.00 3107
2400.46 2991
2400.92 2917
2401.39 3071
2401.85 3196
2402.31 2985
2402.77 2883
2403.23 2993
2403.70 2936
2404.16 2723
2404.62 3164
2405.08 2881
2405.54 2979
2406.01 2864
2406.47 3090
2406.93 3241
2407.39 3098
2407.86 2961
2408.32 3229
2408.78 3166
2409.24 3200
2409.71 3147
2410.17 3118
2410.63 3011
2411.09 2966
2411.56 3053
2412.02 3058
2412.48 3209
2412.94 3081
2413.41 2938
2413.87 2857
2414.33 2919
2414.80 3192
2415.26 3133
2415.72 2995
2416.19 3209
2416.65 3441
2417.11 3023
2417.57 3152
2418.04 3738
2418.50 3534
2418.96 3546
2419.43 3690
2419.89 3628
2420.36 3687
2420.82 3610
2421.28 3710
2421.75 3859
2422.21 3733
2422.67 3281
2423.14 3318
2423.60 3343
2424.07 3503
2424.53 3388
2424.99 3339
2425.46 3465
2425.92 3258
2426.39 3378
2426.85 3462
2427.31 3417
2427.78 3392
2428.24 3205
2428.71 3183
2429.17 3104
2429.64 3128
2430.10 3105
2430.56 3296
2431.03 3312
2431.49 3079
2431.96 3095
2432.42 3214
2432.89 3221
2433.35 3027
2433.82 3064
2434.28 3269
2434.75 3214
2435.21 2965
2435.68 2968
2436.14 3212
2436.61 3276
2437.07 3337
2437.54 3157
2438.00 3050
2438.47 3370
2438.93 3324
2439.40 3041
2439.86 3083
2440.33 3214
2440.80 3376
2441.26 3487
2441.73 3434
2442.19 3534
2442.66 3527
2443.12 3592
2443.59 3574
2444.06 3606
2444.52 3543
2444.99 3264
2445.45 3159
2445.92 3174
2446.38 3114
2446.85 3174
2447.32 3271
2447.78 3084
2448.25 3062
2448.72 2996
2449.18 3115
2449.65 2827
2450.11 2847
2450.58 2962
2451.05 2890
2451.51 2926
2451.98 2824
2452.45 2814
2452.91 2839
2453.38 2899
2453.85 2894
2454.31 2754
2454.78 2944
2455.25 2887
2455.71 2897
2456.18 3021
2456.65 3045
2457.12 2926
2457.58 2950
2458.05 3043
2458.52 2925
2458.98 3169
2459.45 3209
2459.92 3049
2460.39 3084
2460.85 3093
2461.32 2953
2461.79 3038
2462.26 2917
2462.72 2865
2463.19 2957
2463.66 2856
2464.13 2840
2464.59 3003
2465.06 3133
2465.53 3161
2466.00 3376
2466.47 3176
2466.93 3119
2467.40 3161
2467.87 3094
2468.34 3190
2468.81 3108
2469.27 3065
2469.74 2999
2470.21 3041
2470.68 2871
2471.15 2992
2471.62 2864
2472.09 2820
2472.55 2827
2473.02 2674
2473.49 2737
2473.96 2764
2474.43 2810
2474.90 2884
2475.37 2693
2475.83 2737
2476.30 2804
2476.77 2874
2477.24 2843
2477.71 2867
2478.18 2841
2478.65 2992
2479.12 3217
2479.59 2749
2480.06 2791
2480.53 2988
2480.99 3041
2481.46 3057
2481.93 2847
2482.40 2814
2482.87 3018
2483.34 3009
2483.81 2894
2484.28 2881
2484.75 2969
2485.22 2851
2485.69 2802
2486.16 2985
2486.63 2984
2487.10 3168
2487.57 3109
2488.04 2876
2488.51 2646
2488.98 2987
2489.45 2927
2489.92 2872
2490.39 2915
2490.86 2957
2491.33 3027
2491.80 3217
2492.27 3126
2492.74 3105
2493.21 3349
2493.68 3293
2494.15 3316
2494.62 3436
2495.10 3450
2495.57 3281
2496.04 3139
2496.51 3270
2496.98 3296
2497.45 3298
2497.92 3363
2498.39 3177
2498.86 3251
2499.33 3300
2499.80 2951
2500.28 2633
2500.75 2792
2501.22 2840
2501.69 2782
2502.16 2846
2502.63 2944
2503.10 2900
2503.57 3013
2504.05 2679
2504.52 2869
2504.99 2784
2505.46 2899
2505.93 2906
2506.40 3137
2506.88 2937
2507.35 2714
2507.82 2769
2508.29 2940
2508.76 2805
2509.24 2815
2509.71 2893
2510.18 2929
2510.65 2996
2511.12 3013
2511.60 3108
2512.07 3141
2512.54 2863
2513.01 3210
2513.49 3250
2513.96 3071
2514.43 3248
2514.90 3007
2515.38 3008
2515.85 2878
2516.32 3036
2516.79 3131
2517.27 3057
2517.74 3144
2518.21 3195
2518.68 3219
2519.16 3125
2519.63 2979
2520.10 3113
2520.58 3141
2521.05 3119
2521.52 3037
2522.00 3243
2522.47 3202
2522.94 3166
2523.42 3046
2523.89 3307
2524.36 3252
2524.84 2932
2525.31 2952
2525.78 3113
2526.26 3246
2526.73 3046
2527.20 3086
2527.68 3310
2528.15 3258
2528.63 3146
2529.10 3238
2529.57 3268
2530.05 3216
2530.52 3063
2531.00 2993
2531.47 3196
2531.94 2945
2532.42 2915
2532.89 2975
2533.37 3035
2533.84 3060
2534.32 2935
2534.79 3153
2535.26 3028
2535.74 3050
2536.21 3172
2536.69 3302
2537.16 2951
2537.64 2901
2538.11 2641
2538.59 2785
2539.06 3169
2539.54 3400
2540.01 3075
2540.49 3046
2540.96 2933
2541.44 3157
2541.91 3025
2542.39 3057
2542.86 3129
2543.34 3299
2543.81 3051
2544.29 3008
2544.76 3052
2545.24 3067
2545.71 2981
2546.19 2962
2546.66 3114
2547.14 2971
2547.61 2941
2548.09 3099
2548.57 3194
2549.04 3227
2549.52 2977
2549.99 2889
2550.47 2950
2550.95 3077
2551.42 3151
2551.90 3071
2552.37 3297
2552.85 3494
2553.33 3257
2553.80 3224
2554.28 3182
2554.75 3276
2555.23 3277
2555.71 3383
2556.18 3238
2556.66 3443
2557.14 3342
2557.61 3068
2558.09 3136
2558.57 3267
2559.04 3109
2559.52 3107
2560.00 3149
2560.47 3047
2560.95 2864
2561.43 2965
2561.90 3122
2562.38 2952
2562.86 2952
2563.33 2861
2563.81 2705
2564.29 2937
2564.77 2798
2565.24 2793
2565.72 2919
2566.20 3034
2566.68 3024
2567.15 2828
2567.63 2924
2568.11 2860
2568.59 2770
2569.06 2836
2569.54 2733
2570.02 2828
2570.50 2973
2570.97 2899
2571.45 2768
2571.93 2926
2572.41 2888
2572.89 2801
2573.36 2608
2573.84 2790
2574.32 2662
2574.80 2591
2575.28 2679
2575.75 2844
2576.23 2780
2576.71 2594
2577.19 2650
2577.67 2712
2578.15 2797
2578.62 2656
2579.10 2695
2579.58 2745
2580.06 2807
2580.54 2846
2581.02 2804
2581.50 2827
2581.97 2599
2582.45 2752
2582.93 2909
2583.41 2809
2583.89 2684
2584.37 2809
2584.85 2800
2585.33 2863
2585.81 2824
2586.29 3005
2586.77 2930
2587.24 2680
2587.72 2643
2588.20 2893
2588.68 2898
2589.16 2719
2589.64 2863
2590.12 2761
2590.60 2980
2591.08 2942
2591.56 3036
2592.04 3014
2592.52 2827
2593.00 2727
2593.48 2844
2593.96 3040
2594.44 2944
2594.92 2963
2595.40 2885
2595.88 2983
2596.36 2975
2596.84 2870
2597.32 2943
2597.80 2828
2598.28 2779
2598.76 2875
2599.24 2928
2599.72 2756
2600.20 2651
2600.68 2520
2601.16 2768
2601.64 2723
2602.12 2597
2602.61 2589
2603.09 2786
2603.57 2889
2604.05 2840
2604.53 2679
2605.01 2814
2605.49 2930
2605.97 3070
2606.45 3081
2606.93 3050
2607.42 3006
2607.90 2829
2608.38 2690
2608.86 2728
2609.34 2733
2609.82 2928
2610.30 3023
2610.78 2838
2611.27 2753
2611.75 2921
2612.23 2965
2612.71 2915
2613.19 2862
2613.67 2796
2614.16 2866
2614.64 2938
2615.12 3047
2615.60 3080
2616.08 3031
2616.57 3037
2617.05 3052
2617.53 3048
2618.01 2974
2618.49 3108
2618.98 3126
2619.46 2986
2619.94 3090
2620.42 3095
2620.91 2931
2621.39 2905
2621.87 2979
2622.35 2940
2622.84 2829
2623.32 2810
2623.80 2761
2624.28 2871
2624.77 2712
2625.25 2731
2625.73 2833
2626.21 2898
2626.70 2654
2627.18 2761
2627.66 2969
2628.15 2849
2628.63 2771
2629.11 3003
2629.60 3023
2630.08 2987
2630.56 3055
2631.05 3135
2631.53 3074
2632.01 3044
2632.50 3044
2632.98 3096
2633.46 3125
2633.95 2847
2634.43 3124
2634.91 3105
2635.40 3053
2635.88 2960
2636.37 3025
2636.85 2926
2637.33 2790
2637.82 2774
2638.30 2939
2638.79 2880
2639.27 2844
2639.75 3093
2640.24 3024
2640.72 2828
2641.21 2730
2641.69 2771
2642.18 2861
2642.66 3034
2643.14 2834
2643.63 2908
2644.11 2892
2644.60 3178
2645.08 2911
2645.57 2745
2646.05 2828
2646.54 2915
2647.02 2812
2647.51 2786
2647.99 2865
2648.48 2901
2648.96 2779
2649.45 2841
2649.93 2759
2650.42 2804
2650.90 3162
2651.39 2889
2651.87 2848
2652.36 2998
2652.84 2950
2653.33 2794
2653.81 2941
2654.30 2759
2654.78 2666
2655.27 2925
2655.76 3107
2656.24 2883
2656.73 2839
2657.21 2892
2657.70 2873
2658.18 2954
2658.67 2963
2659.16 2972
2659.64 2751
2660.13 2738
2660.61 2722
2661.10 2781
2661.59 2777
2662.07 2831
2662.56 2673
2663.05 2563
2663.53 2520
2664.02 2583
2664.50 2827
2664.99 2804
2665.48 2861
2665.96 2594
2666.45 2621
2666.94 2810
2667.42 2967
2667.91 2728
2668.40 2938
2668.88 2831
2669.37 3140
2669.86 3133
2670.34 3106
2670.83 2939
2671.32 2778
2671.81 2687
2672.29 2678
2672.78 3027
2673.27 3032
2673.75 2955
2674.24 2974
2674.73 3062
2675.22 3274
2675.70 3329
2676.19 3318
2676.68 3230
2677.17 3259
2677.65 3371
2678.14 3225
2678.63 3386
2679.12 3117
2679.61 3096
2680.09 3002
2680.58 2966
2681.07 3050
2681.56 3121
2682.04 3152
2682.53 2945
2683.02 3159
2683.51 3075
2684.00 3236
2684.49 2979
2684.97 2914
2685.46 3029
2685.95 3116
2686.44 3185
2686.93 3139
2687.42 3009
2687.90 3068
2688.39 3190
2688.88 3137
2689.37 3036
2689.86 2984
2690.35 2888
2690.84 2748
2691.33 2817
2691.81 2889
2692.30 2741
2692.79 2803
2693.28 2772
2693.77 2959
2694.26 2696
2694.75 2661
2695.24 2752
2695.73 2841
2696.22 2883
2696.71 2615
2697.20 2555
2697.68 2650
2698.17 2494
2698.66 2733
2699.15 2761
2699.64 2621
2700.13 2747
2700.62 2945
2701.11 2906
2701.60 2741
2702.09 2889
2702.58 2936
2703.07 2866
2703.56 2861
2704.05 2898
2704.54 2940
2705.03 2824
2705.52 2842
2706.01 2910
2706.50 2907
2706.99 2877
2707.48 2747
2707.97 2783
2708.46 2920
2708.95 2742
2709.44 2773
2709.93 2743
2710.43 2758
2710.92 2856
2711.41 2723
2711.90 2720
2712.39 2813
2712.88 2911
2713.37 2907
2713.86 2859
2714.35 2972
2714.84 2847
2715.33 2994
2715.82 2827
2716.32 2762
2716.81 2823
2717.30 2738
2717.79 2722
2718.28 2522
2718.77 2575
2719.26 2507
2719.76 2571
2720.25 2424
2720.74 2496
2721.23 2641
2721.72 2630
2722.21 2565
2722.70 2784
2723.20 3017
2723.69 2824
2724.18 2860
2724.67 3122
2725.16 3054
2725.66 3060
2726.15 3113
2726.64 2981
2727.13 2906
2727.62 2671
2728.12 2758
2728.61 2774
2729.10 2890
2729.59 2833
2730.09 2864
2730.58 2782
2731.07 2578
2731.56 2752
2732.06 2662
2732.55 2978
2733.04 2927
2733.53 2917
2734.03 2782
2734.52 2795
2735.01 2800
2735.50 2969
2736.00 2912
2736.49 2803
2736.98 3120
2737.48 2949
2737.97 2929
2738.46 3069
2738.96 3144
2739.45 3177
2739.94 2884
2740.44 2875
2740.93 3088
2741.42 3124
2741.92 3055
2742.41 3025
2742.90 2948
2743.40 2934
2743.89 2694
2744.38 2824
2744.88 2924
2745.37 2761
2745.86 2783
2746.36 2807
2746.85 2771
2747.35 2761
2747.84 2667
2748.33 3001
2748.83 2984
2749.32 2818
2749.82 2554
2750.31 2714
2750.81 2748
2751.30 2652
2751.79 2662
2752.29 2755
2752.78 2660
2753.28 2521
2753.77 2766
2754.27 2708
2754.76 2864
2755.26 2860
2755.75 2770
2756.24 2987
2756.74 2928
2757.23 2905
2757.73 2740
2758.22 2593
2758.72 2821
2759.21 2707
2759.71 2812
2760.20 2757
2760.70 2899
2761.19 2995
2761.69 2888
2762.19 2705
2762.68 2857
2763.18 2821
2763.67 2924
2764.17 2863
2764.66 2619
2765.16 2777
2765.65 2942
2766.15 2857
2766.64 2785
2767.14 2706
2767.64 2520
2768.13 2745
2768.63 2790
2769.12 2898
2769.62 2876
2770.12 2959
2770.61 2955
2771.11 2847
2771.60 2740
2772.10 2912
2772.60 2952
2773.09 2984
2773.59 2904
2774.08 2964
2774.58 3093
2775.08 3040
2775.57 2964
2776.07 3115
2776.57 3153
2777.06 3159
2777.56 3183
2778.06 3221
2778.55 3121
2779.05 3366
2779.55 3413
2780.04 3290
2780.54 3259
2781.04 3231
2781.54 3151
2782.03 3028
2782.53 2864
2783.03 2970
2783.52 2880
2784.02 2812
2784.52 2831
2785.02 2623
2785.51 2526
2786.01 2718
2786.51 2761
2787.01 2866
2787.50 2606
2788.00 2641
2788.50 2677
2789.00 2783
2789.49 2672
2789.99 2729
2790.49 2880
2790.99 2711
2791.48 2790
2791.98 2749
2792.48 2580
2792.98 2660
2793.48 2760
2793.97 2813
2794.47 2608
2794.97 2744
2795.47 2704
2795.97 2739
2796.47 2875
2796.96 2920
2797.46 2870
2797.96 2913
2798.46 3013
2798.96 2912
2799.46 2981
2799.96 3002
2800.45 3025
2800.95 3025
2801.45 2985
2801.95 2862
2802.45 2673
2802.95 2696
2803.45 2611
2803.95 2861
2804.45 2783
2804.94 2839
2805.44 2710
2805.94 2615
2806.44 2799
2806.94 2660
2807.44 2832
2807.94 3033
2808.44 3057
2808.94 3141
2809.44 3264
2809.94 3172
2810.44 3198
2810.94 3142
2811.44 2996
2811.94 3103
2812.44 3041
2812.94 3050
2813.44 3218
2813.94 2903
2814.44 2886
2814.94 2878
2815.44 2976
2815.94 2857
2816.44 2862
2816.94 2876
2817.44 2946
2817.94 2976
2818.44 2729
2818.94 3088
2819.44 3028
2819.94 2826
2820.44 2879
2820.94 2745
2821.44 2881
2821.94 2887
2822.44 2693
2822.94 2738
2823.44 2673
2823.94 2744
2824.44 2548
2824.94 2633
2825.45 2888
2825.95 2821
2826.45 2782
2826.95 2517
2827.45 2652
2827.95 2811
2828.45 2655
2828.95 2643
2829.45 2749
2829.96 2791
2830.46 2631
2830.96 2503
2831.46 2606
2831.96 2670
2832.46 2623
2832.96 2710
2833.47 2747
2833.97 2773
2834.47 2608
2834.97 2713
2835.47 2562
2835.97 2625
2836.48 2768
2836.98 2916
2837.48 2786
2837.98 2705
2838.48 2686
2838.99 2756
2839.49 2982
2839.99 2980
2840.49 2989
2841.00 2962
2841.50 2901
2842.00 2915
2842.50 2749
2843.01 2745
2843.51 2802
2844.01 2819
2844.51 2774
2845.02 2902
2845.52 2950
2846.02 2819
2846.52 2791
2847.03 2853
2847.53 2908
2848.03 2994
2848.54 2930
2849.04 3006
2849.54 2968
2850.04 3007
2850.55 2989
2851.05 3018
2851.55 3108
2852.06 2992
2852.56 2935
2853.06 3004
2853.57 2847
2854.07 2671
2854.57 2651
2855.08 2741
2855.58 2737
2856.09 2709
2856.59 2788
2857.09 2908
2857.60 2807
2858.10 2788
2858.60 2830
2859.11 2664
2859.61 2593
2860.12 2607
2860.62 2741
2861.12 2679
2861.63 2571
2862.13 2646
2862.64 2740
2863.14 2740
2863.65 2779
2864.15 2784
2864.65 2713
2865.16 2486
2865.66 2654
2866.17 2584
2866.67 2594
2867.18 2613
2867.68 2774
2868.19 2785
2868.69 2743
2869.20 2677
2869.70 2712
2870.21 2705
2870.71 2787
2871.21 2427
2871.72 2558
2872.23 2818
2872.73 3011
2873.24 2866
2873.74 2727
2874.25 2983
2874.75 3148
2875.26 3047
2875.76 3075
2876.27 3108
2876.77 3193
2877.28 3054
2877.78 2912
2878.29 2898
2878.79 2744
2879.30 2854
2879.81 2977
2880.31 2872
2880.82 2766
2881.32 2809
2881.83 2825
2882.34 2771
2882.84 2652
2883.35 2751
2883.85 2855
2884.36 2891
2884.87 2904
2885.37 2973
2885.88 2997
2886.38 3056
2886.89 2868
2887.40 2742
2887.90 2806
2888.41 2840
2888.92 2910
2889.42 2829
2889.93 2676
2890.44 2544
2890.94 2806
2891.45 2957
2891.96 2925
2892.46 3106
2892.97 2869
2893.48 2766
2893.98 2910
2894.49 2808
2895.00 2919
2895.51 3100
2896.01 3026
2896.52 3005
2897.03 2857
2897.53 3013
2898.04 3181
2898.55 3259
2899.06 3310
2899.56 3175
2900.07 3290
2900.58 3319
2901.09 3395
2901.59 3555
2902.10 3665
2902.61 3847
2903.12 3863
2903.63 3934
2904.13 3884
2904.64 3904
2905.15 4098
2905.66 3991
2906.17 3733
2906.67 3568
2907.18 3607
2907.69 3380
2908.20 3338
2908.71 3382
2909.21 3105
2909.72 3239
2910.23 3154
2910.74 2915
2911.25 2835
2911.76 2866
2912.26 2869
2912.77 3013
2913.28 2812
2913.79 2855
2914.30 2867
2914.81 2834
2915.32 2828
2915.83 3103
2916.34 2766
2916.84 2865
2917.35 2937
2917.86 2875
2918.37 2764
2918.88 2934
2919.39 2843
2919.90 2917
2920.41 2784
2920.92 2770
2921.43 2830
2921.94 2827
2922.45 2783
2922.96 2582
2923.46 2676
2923.97 2801
2924.48 2868
2924.99 2763
2925.50 2696
2926.01 2790
2926.52 2699
2927.03 2911
2927.54 2960
2928.05 2994
2928.56 2865
2929.07 3013
2929.58 2734
2930.09 2767
2930.60 2899
2931.11 2850
2931.62 2728
2932.13 2764
2932.64 2585
2933.15 2584
2933.67 2679
2934.18 2641
2934.69 2656
2935.20 2670
2935.71 2922
2936.22 2918
2936.73 2739
2937.24 3036
2937.75 2853
2938.26 2924
2938.77 3012
2939.28 3016
2939.79 2967
2940.30 3171
2940.82 3052
2941.33 3075
2941.84 3283
2942.35 3140
2942.86 3142
2943.37 3063
2943.88 3007
2944.39 2837
2944.91 2857
2945.42 2910
2945.93 3246
2946.44 3017
2946.95 2981
2947.46 2906
2947.98 2857
2948.49 2949
2949.00 3156
2949.51 3087
2950.02 3062
2950.53 3082
2951.05 2919
2951.56 2833
2952.07 2886
2952.58 2956
2953.09 2946
2953.61 2752
2954.12 2629
2954.63 2531
2955.14 2645
2955.66 2616
2956.17 2584
2956.68 2774
2957.19 2665
2957.71 2656
2958.22 2995
2958.73 2976
2959.24 2933
2959.76 2854
2960.27 2930
2960.78 2897
2961.29 2776
2961.81 2961
2962.32 2860
2962.83 2908
2963.35 2855
2963.86 2796
2964.37 2845
2964.89 2751
2965.40 2757
2965.91 2655
2966.43 2767
2966.94 2637
2967.45 2883
2967.97 2877
2968.48 2743
2968.99 2706
2969.51 2583
2970.02 2782
2970.53 2644
2971.05 2490
2971.56 2749
2972.07 2741
2972.59 2701
2973.10 2672
2973.62 2631
2974.13 2777
2974.64 2763
2975.16 2629
2975.67 2629
2976.19 2805
2976.70 2706
2977.22 2744
2977.73 2750
2978.24 2690
2978.76 2932
2979.27 2737
2979.79 2578
2980.30 2763
2980.82 2971
2981.33 2568
2981.85 2549
2982.36 2923
2982.87 2882
2983.39 2846
2983.90 2687
2984.42 2742
2984.93 2755
2985.45 2832
2985.96 2856
2986.48 2834
2986.99 2935
2987.51 2966
2988.02 3114
2988.54 2845
2989.05 3051
2989.57 3132
2990.09 3066
2990.60 2981
2991.12 3038
2991.63 2838
2992.15 2926
2992.66 2912
2993.18 2854
2993.69 2811
2994.21 2937
2994.73 2825
2995.24 2981
2995.76 2820
2996.27 2867
2996.79 3046
2997.30 3019
2997.82 3084
2998.34 3366
2998.85 3368
2999.37 3248
2999.89 3654
3000.40 3340
3000.92 3477
3001.43 3445
3001.95 3578
3002.47 3558
3002.98 3564
3003.50 3454
3004.02 3705
3004.53 3744
3005.05 3995
3005.57 4222
3006.08 4228
3006.60 4450
3007.12 4515
3007.63 4153
3008.15 4338
3008.67 4276
3009.18 3847
3009.70 3639
3010.22 3589
3010.74 3490
3011.25 3343
3011.77 2938
3012.29 2829
3012.80 2935
3013.32 2902
3013.84 2784
3014.36 2970
3014.87 3043
3015.39 3015
3015.91 3046
3016.43 2936
3016.94 2991
3017.46 3393
3017.98 3239
3018.50 3252
3019.02 3077
3019.53 3241
3020.05 3493
3020.57 3488
3021.09 3165
3021.60 3166
3022.12 3320
3022.64 3344
3023.16 3200
3023.68 3129
3024.20 2957
3024.71 2977
3025.23 3050
3025.75 3090
3026.27 3078
3026.79 3077
3027.31 2974
3027.82 2939
3028.34 2678
3028.86 2778
3029.38 2898
3029.90 2870
3030.42 2983
3030.94 2956
3031.46 2691
3031.98 2781
3032.49 2727
3033.01 2866
3033.53 2955
3034.05 2878
3034.57 2949
3035.09 3008
3035.61 2802
3036.13 2935
3036.65 2764
3037.17 2884
3037.69 2820
3038.21 2694
3038.73 2761
3039.25 2736
3039.76 2711
3040.28 2715
3040.80 2874
3041.32 2853
3041.84 2777
3042.36 2738
3042.88 2779
3043.40 2652
3043.92 2601
3044.44 2566
3044.96 2772
3045.48 2800
3046.00 2811
3046.52 2596
3047.04 2617
3047.56 2676
3048.08 2674
3048.60 2799
3049.13 2768
3049.65 2817
3050.17 2991
3050.69 2777
3051.21 2651
3051.73 2784
3052.25 2689
3052.77 2673
3053.29 2752
3053.81 2655
3054.33 2663
3054.85 2598
3055.37 2851
3055.89 2730
3056.42 2675
3056.94 2771
3057.46 2966
3057.98 2579
3058.50 2430
3059.02 2840
3059.54 2904
3060.06 2746
3060.59 2655
3061.11 2702
3061.63 2684
3062.15 2577
3062.67 2708
3063.19 2812
3063.71 2720
3064.24 2903
3064.76 2825
3065.28 2753
3065.80 2817
3066.32 2839
3066.85 2871
3067.37 2882
3067.89 2847
3068.41 2937
3068.93 2893
3069.46 3036
3069.98 2780
3070.50 2681
3071.02 2761
3071.54 2913
3072.07 2923
3072.59 2699
3073.11 2702
3073.63 2756
3074.16 2699
3074.68 2597
3075.20 2721
3075.73 2759
3076.25 2699
3076.77 2759
3077.29 2851
3077.82 2835
3078.34 2825
3078.86 3011
3079.39 3046
3079.91 3120
3080.43 3081
3080.95 3094
3081.48 3166
3082.00 2981
3082.52 3039
3083.05 3154
3083.57 3305
3084.09 3291
3084.62 3385
3085.14 3502
3085.66 3277
3086.19 3066
3086.71 3055
3087.24 3166
3087.76 3258
3088.28 3024
3088.81 3046
3089.33 3190
3089.85 3116
3090.38 2850
3090.90 2890
3091.43 2640
3091.95 2715
3092.47 2947
3093.00 3017
3093.52 2855
3094.05 2693
3094.57 2735
3095.10 2838
3095.62 2915
3096.14 2919
3096.67 2971
3097.19 3045
3097.72 3354
3098.24 3215
3098.77 3146
3099.29 3319
3099.82 3305
3100.34 3549
3100.87 3465
3101.39 3738
3101.92 4047
3102.44 4743
3102.97 4950
3103.49 5294
3104.02 5440
3104.54 6116
3105.07 6020
3105.59 6371
3106.12 6446
3106.64 5466
3107.17 5397
3107.69 4961
3108.22 4278
3108.74 3670
3109.27 3570
3109.79 3345
3110.32 3407
3110.85 3261
3111.37 2943
3111.90 2970
3112.42 3140
3112.95 3037
3113.48 3209
3114.00 2851
3114.53 2891
3115.05 2935
3115.58 2922
3116.11 2889
3116.63 2852
3117.16 2855
3117.68 2818
3118.21 2764
3118.74 2861
3119.26 2703
3119.79 2646
3120.32 2804
3120.84 2720
3121.37 3042
3121.90 2716
3122.42 2769
3122.95 3150
3123.48 3048
3124.00 3085
3124.53 3101
3125.06 3065
3125.58 3072
3126.11 2918
3126.64 3178
3127.16 3211
3127.69 3176
3128.22 3026
3128.75 2832
3129.27 2995
3129.80 3028
3130.33 2997
3130.85 2753
3131.38 2768
3131.91 2575
3132.44 2707
3132.96 2870
3133.49 2738
3134.02 2519
3134.55 2486
3135.07 2517
3135.60 2626
3136.13 2558
3136.66 2622
3137.19 2522
3137.71 2628
3138.24 2629
3138.77 2487
3139.30 2514
3139.83 2627
3140.35 2743
3140.88 2585
3141.41 2833
3141.94 2626
3142.47 2630
3143.00 2607
3143.52 2738
3144.05 2788
3144.58 2801
3145.11 2751
3145.64 2621
3146.17 2443
3146.70 2723
3147.22 2794
3147.75 2861
3148.28 2766
3148.81 2939
3149.34 3209
3149.87 3345
3150.40 3311
3150.93 3300
3151.46 3034
3151.98 3236
3152.51 3260
3153.04 3244
3153.57 3234
3154.10 2925
3154.63 2900
3155.16 2933
3155.69 2979
3156.22 2944
3156.75 2849
3157.28 2811
3157.81 3019
3158.34 2807
3158.87 2885
3159.40 3037
3159.93 2864
3160.46 2907
3160.99 2905
3161.52 2961
3162.05 2926
3162.58 2932
3163.11 2981
3163.64 2881
3164.17 2737
3164.70 2807
3165.23 2521
3165.76 2670
3166.29 2657
3166.82 2841
3167.35 2923
3167.88 2762
3168.41 2576
3168.94 2802
3169.47 2568
3170.00 2548
3170.53 2538
3171.06 2608
3171.59 2581
3172.13 2636
3172.66 2664
3173.19 2426
3173.72 2330
3174.25 2625
3174.78 2769
3175.31 2869
3175.84 2539
3176.37 2685
3176.90 2777
3177.44 2679
3177.97 2573
3178.50 2887
3179.03 2850
3179.56 2857
3180.09 2696
3180.62 2667
3181.16 2682
3181.69 2704
3182.22 2655
3182.75 2757
3183.28 2637
3183.81 2601
3184.35 2589
3184.88 2637
3185.41 2766
3185.94 2485
3186.47 2481
3187.01 2679
3187.54 2674
3188.07 2538
3188.60 2748
3189.14 2659
3189.67 2596
3190.20 2780
3190.73 2656
3191.26 2538
3191.80 2676
3192.33 2649
3192.86 2640
3193.39 2714
3193.93 2769
3194.46 2776
3194.99 2739
3195.53 2651
3196.06 2375
3196.59 2422
3197.12 2587
3197.66 2659
3198.19 2385
3198.72 2348
3199.26 2402
3199.79 2499
3200.32 2665
3200.86 2708
3201.39 2790
3201.92 2785
3202.46 2725
3202.99 2657
3203.52 2959
3204.06 2900
3204.59 2928
3205.12 2813
3205.66 2904
3206.19 2880
3206.72 2668
3207.26 2787
3207.79 2729
3208.33 2835
3208.86 2675
3209.39 2544
3209.93 2784
3210.46 2877
3211.00 2930
3211.53 2756
3212.06 3137
3212.60 3126
3213.13 3260
3213.67 3273
3214.20 3121
3214.74 3234
3215.27 2992
3215.80 3058
3216.34 3153
3216.87 3060
3217.41 2986
3217.94 2874
3218.48 2845
3219.01 3079
3219.55 3050
3220.08 2960
3220.62 2913
3221.15 2948
3221.69 2940
3222.22 2929
3222.76 3122
3223.29 2941
3223.83 2947
3224.36 2960
3224.90 3055
3225.43 3016
3225.97 3041
3226.50 3180
3227.04 3305
3227.57 3168
3228.11 3134
3228.65 3162
3229.18 3292
3229.72 3288
3230.25 3187
3230.79 2920
3231.32 2992
3231.86 2777
3232.40 2805
3232.93 2987
3233.47 2983
3234.00 2996
3234.54 2739
3235.08 2790
3235.61 2842
3236.15 3050
3236.68 3037
3237.22 3150
3237.76 3343
3238.29 3051
3238.83 2927
3239.37 3403
3239.90 3301
3240.44 3545
3240.97 3550
3241.51 3352
3242.05 3630
3242.58 3536
3243.12 3328
3243.66 3324
3244.20 3395
3244.73 3241
3245.27 3296
3245.81 3116
3246.34 2966
3246.88 2745
3247.42 2708
3247.95 2827
3248.49 3098
3249.03 2911
3249.57 2670
3250.10 2737
3250.64 2828
3251.18 2876
3251.72 2894
3252.25 3038
3252.79 3107
3253.33 2980
3253.87 2955
3254.40 2987
3254.94 3238
3255.48 3118
3256.02 3260
3256.55 2992
3257.09 2988
3257.63 3346
3258.17 3219
3258.71 3524
3259.24 3634
3259.78 3556
3260.32 3509
3260.86 3716
3261.40 3806
3261.94 4036
3262.47 4277
3263.01 4386
3263.55 4333
3264.09 4618
3264.63 5079
3265.17 5149
3265.71 5455
3266.24 5319
3266.78 5269
3267.32 5355
3267.86 5615
3268.40 5164
3268.94 4840
3269.48 4817
3270.02 4819
3270.55 4618
3271.09 4133
3271.63 3773
3272.17 3546
3272.71 3309
3273.25 3157
3273.79 3244
3274.33 3350
3274.87 3273
3275.41 3317
3275.95 3383
3276.49 3152
3277.03 3341
3277.57 3466
3278.11 3349
3278.65 3349
3279.19 3227
3279.73 3417
3280.26 3414
3280.80 3356
3281.34 3315
3281.88 3518
3282.42 3440
3282.96 3340
3283.50 3491
3284.04 3578
3284.59 3361
3285.13 3463
3285.67 3293
3286.21 3381
3286.75 3403
3287.29 3397
3287.83 3735
3288.37 3585
3288.91 3493
3289.45 3394
3289.99 3514
3290.53 3538
3291.07 3448
3291.61 3385
3292.15 3448
3292.69 3495
3293.23 3543
3293.77 3343
3294.32 3581
3294.86 3837
3295.40 3892
3295.94 3892
3296.48 4112
3297.02 4302
3297.56 4443
3298.10 4154
3298.65 4253
3299.19 4248
3299.73 3942
3300.27 3874
3300.81 3980
3301.35 3912
3301.89 3667
3302.44 3476
3302.98 3258
3303.52 3213
3304.06 3195
3304.60 2967
3305.14 2972
3305.69 3064
3306.23 2978
3306.77 3142
3307.31 3129
3307.85 3177
3308.40 3196
3308.94 2927
3309.48 3149
3310.02 2996
3310.57 3053
3311.11 3172
3311.65 2950
3312.19 3020
3312.74 2808
3313.28 3061
3313.82 3133
3314.36 3123
3314.91 3323
3315.45 3211
3315.99 3538
3316.53 3500
3317.08 3489
3317.62 3376
3318.16 3403
3318.71 3401
3319.25 3403
3319.79 3447
3320.34 3025
3320.88 3011
3321.42 3091
3321.96 3163
3322.51 3141
3323.05 3139
3323.59 3007
3324.14 3084
3324.68 3078
3325.23 3167
3325.77 2976
3326.31 2882
3326.86 3138
3327.40 3259
3327.94 2920
3328.49 2795
3329.03 2815
3329.57 3192
3330.12 2916
3330.66 2846
3331.21 2907
3331.75 2824
3332.29 2919
3332.84 2878
3333.38 2866
3333.93 2867
3334.47 2870
3335.02 3019
3335.56 2999
3336.10 3117
3336.65 3230
3337.19 3271
3337.74 3388
3338.28 3367
3338.83 3513
3339.37 3442
3339.92 3484
3340.46 3223
3341.01 3283
3341.55 3090
3342.10 3029
3342.64 2947
3343.19 2931
3343.73 3034
3344.28 3054
3344.82 2818
3345.37 3062
3345.91 3069
3346.46 2998
3347.00 2887
3347.55 2803
3348.09 2855
3348.64 3082
3349.18 2831
3349.73 2684
3350.27 2850
3350.82 2997
3351.37 2796
3351.91 2709
3352.46 2711
3353.00 2806
3353.55 3115
3354.10 3026
3354.64 2839
3355.19 2794
3355.73 2808
3356.28 2885
3356.83 2739
3357.37 2879
3357.92 2714
3358.46 2713
3359.01 2652
3359.56 2676
3360.10 2806
3360.65 2703
3361.20 2594
3361.74 2652
3362.29 2734
3362.84 2617
3363.38 2674
3363.93 2659
3364.48 2652
3365.02 2574
3365.57 2563
3366.12 2416
3366.66 2677
3367.21 2780
3367.76 2784
3368.30 2718
3368.85 2734
3369.40 2725
3369.94 2622
3370.49 2632
3371.04 2627
3371.59 2607
3372.13 2698
3372.68 2781
3373.23 2769
3373.78 2738
3374.32 2730
3374.87 2460
3375.42 2509
3375.97 2527
3376.51 2533
3377.06 2534
3377.61 2703
3378.16 2402
3378.71 2611
3379.25 2670
3379.80 2536
3380.35 2477
3380.90 2487
3381.45 2531
3381.99 2368
3382.54 2373
3383.09 2509
3383.64 2457
3384.19 2420
3384.74 2445
3385.28 2426
3385.83 2551
3386.38 2375
3386.93 2331
3387.48 2498
3388.03 2562
3388.58 2647
3389.12 2580
3389.67 2605
3390.22 2549
3390.77 2697
3391.32 2794
3391.87 2517
3392.42 2594
3392.97 2452
3393.52 2553
3394.06 2614
3394.61 2583
3395.16 2508
3395.71 2447
3396.26 2458
3396.81 2437
3397.36 2455
3397.91 2354
3398.46 2274
3399.01 2357
3399.56 2248
3400.11 2385
3400.66 2450
3401.21 2418
3401.76 2483
3402.31 2397
3402.86 2417
3403.41 2396
3403.96 2497
3404.51 2458
3405.06 2489
3405.61 2450
3406.16 2440
3406.71 2420
3407.26 2283
3407.81 2456
3408.36 2397
3408.91 2443
3409.46 2438
3410.01 2383
3410.56 2499
3411.11 2565
3411.66 2453
3412.21 2314
3412.76 2448
3413.31 2466
3413.86 2334
3414.41 2406
3414.96 2438
3415.51 2574
3416.07 2418
3416.62 2382
3417.17 2361
3417.72 2636
3418.27 2465
3418.82 2583
3419.37 2424
3419.92 2422
3420.47 2485
3421.03 2410
3421.58 2665
3422.13 2701
3422.68 2483
3423.23 2492
3423.78 2529
3424.33 2299
3424.89 2399
3425.44 2702
3425.99 2678
3426.54 2827
3427.09 2753
3427.65 2646
3428.20 2651
3428.75 2652
3429.30 2545
3429.85 2535
3430.41 2538
3430.96 2659
3431.51 2531
3432.06 2296
3432.61 2463
3433.17 2580
3433.72 2722
3434.27 2614
3434.82 2533
3435.38 2502
3435.93 2477
3436.48 2349
3437.03 2484
3437.59 2477
3438.14 2594
3438.69 2514
3439.24 2573
3439.80 2543
3440.35 2371
3440.90 2345
3441.46 2503
3442.01 2517
3442.56 2529
3443.11 2655
3443.67 2546
3444.22 2514
3444.77 2435
3445.33 2361
3445.88 2487
3446.43 2520
3446.99 2463
3447.54 2449
3448.09 2378
3448.65 2323
3449.20 2357
3449.76 2208
3450.31 2458
3450.86 2586
3451.42 2291
3451.97 2325
3452.52 2556
3453.08 2520
3453.63 2469
3454.19 2414
3454.74 2451
3455.29 2317
3455.85 2391
3456.40 2290
3456.96 2228
3457.51 2355
3458.07 2448
3458.62 2565
3459.17 2503
3459.73 2374
3460.28 2622
3460.84 2697
3461.39 2634
3461.95 2696
3462.50 2750
3463.06 2695
3463.61 2570
3464.17 2456
3464.72 2424
3465.27 2385
3465.83 2361
3466.38 2305
3466.94 2364
3467.49 2505
3468.05 2438
3468.61 2350
3469.16 2523
3469.72 2411
3470.27 2498
3470.83 2644
3471.38 2656
3471.94 2439
3472.49 2428
3473.05 2567
3473.60 2589
3474.16 2599
3474.71 2539
3475.27 2691
3475.83 2721
3476.38 2493
3476.94 2424
3477.49 2696
3478.05 2633
3478.61 2546
3479.16 2616
3479.72 2651
3480.27 2867
3480.83 2775
3481.39 3068
3481.94 3041
3482.50 2721
3483.05 2718
3483.61 2805
3484.17 2888
3484.72 2650
3485.28 2760
3485.84 2780
3486.39 2779
3486.95 2619
3487.51 2603
3488.06 2851
3488.62 3015
3489.18 3117
3489.73 3092
3490.29 3311
3490.85 3523
3491.40 3737
3491.96 3619
3492.52 3931
3493.08 4023
3493.63 3987
3494.19 4127
3494.75 4091
3495.30 4095
3495.86 3759
3496.42 3989
3496.98 4057
3497.53 3791
3498.09 3703
3498.65 3933
3499.21 4238
3499.76 4495
3500.32 4540
3500.88 4948
3501.44 5345
3501.99 5392
3502.55 5487
3503.11 5903
3503.67 6217
3504.23 6466
3504.78 6836
3505.34 7076
3505.90 7733
3506.46 8313
3507.02 8678
3507.58 8601
3508.13 8479
3508.69 8320
3509.25 7424
3509.81 6776
3510.37 6022
3510.93 5728
3511.48 5115
3512.04 4719
3512.60 4181
3513.16 3754
3513.72 3392
3514.28 3333
3514.84 3180
3515.40 3085
3515.95 2995
3516.51 2880
3517.07 2867
3517.63 2805
3518.19 2653
3518.75 2718
3519.31 2800
3519.87 2648
3520.43 2766
3520.99 2699
3521.55 2908
3522.11 2977
3522.67 2682
3523.22 2718
3523.78 2877
3524.34 2885
3524.90 2767
3525.46 2616
3526.02 2686
3526.58 2795
3527.14 2774
3527.70 2723
3528.26 2650
3528.82 2412
3529.38 2307
3529.94 2587
3530.50 2463
3531.06 2483
3531.62 2589
3532.18 2587
3532.74 2636
3533.30 2626
3533.86 2593
3534.42 2619
3534.98 2742
3535.54 2943
3536.11 2824
3536.67 2714
3537.23 2885
3537.79 2948
3538.35 2741
3538.91 2840
3539.47 2856
3540.03 2806
3540.59 2908
3541.15 2823
3541.71 2938
3542.27 2900
3542.84 2923
3543.40 3107
3543.96 3083
3544.52 3107
3545.08 3154
3545.64 3060
3546.20 2963
3546.76 3004
3547.33 2929
3547.89 3036
3548.45 2931
3549.01 2757
3549.57 2516
3550.13 2420
3550.69 2576
3551.26 2796
3551.82 2703
3552.38 2556
3552.94 2512
3553.50 2484
3554.07 2566
3554.63 2615
3555.19 2435
3555.75 2474
3556.31 2432
3556.88 2447
3557.44 2372
3558.00 2511
3558.56 2468
3559.13 2482
3559.69 2436
3560.25 2444
3560.81 2501
3561.38 2495
3561.94 2520
3562.50 2544
3563.06 2504
3563.63 2468
3564.19 2377
3564.75 2609
3565.31 2766
3565.88 2640
3566.44 2511
3567.00 2611
3567.57 2437
3568.13 2509
3568.69 2582
3569.26 2481
3569.82 2463
3570.38 2310
3570.95 2430
3571.51 2358
3572.07 2361
3572.64 2328
3573.20 2466
3573.76 2478
3574.33 2517
3574.89 2403
3575.45 2451
3576.02 2660
3576.58 2700
3577.14 2705
3577.71 2773
3578.27 2739
3578.84 2668
3579.40 2740
3579.96 2602
3580.53 2774
3581.09 2831
3581.66 2811
3582.22 2946
3582.78 2828
3583.35 2540
3583.91 2773
3584.48 2763
3585.04 2677
3585.61 2691
3586.17 2559
3586.74 2579
3587.30 2525
3587.86 2807
3588.43 2384
3588.99 2241
3589.56 2476
3590.12 2401
3590.69 2245
3591.25 2244
3591.82 2416
3592.38 2624
3592.95 2746
3593.51 2447
3594.08 2426
3594.64 2423
3595.21 2523
3595.77 2593
3596.34 2545
3596.90 2305
3597.47 2494
3598.04 2546
3598.60 2693
3599.17 2492
3599.73 2502
3600.30 2433
3600.86 2523
3601.43 2586
3601.99 2397
3602.56 2485
3603.13 2515
3603.69 2495
3604.26 2439
3604.82 2385
3605.39 2444
3605.96 2323
3606.52 2419
3607.09 2383
3607.65 2148
3608.22 2265
3608.79 2326
3609.35 2255
3609.92 2174
3610.49 2073
3611.05 2245
3611.62 2313
3612.19 2256
3612.75 2335
3613.32 2404
3613.89 2268
3614.45 2537
3615.02 2751
3615.59 2566
3616.15 2504
3616.72 2653
3617.29 2781
3617.85 3054
3618.42 3202
3618.99 3202
3619.55 3214
3620.12 3178
3620.69 3361
3621.26 3255
3621.82 3357
3622.39 3027
3622.96 3052
3623.53 2998
3624.09 2751
3624.66 2800
3625.23 2795
3625.80 2365
3626.36 2527
3626.93 2708
3627.50 2726
3628.07 2690
3628.63 2411
3629.20 2515
3629.77 2549
3630.34 2478
3630.91 2593
3631.47 2666
3632.04 2799
3632.61 2997
3633.18 2995
3633.75 3094
3634.32 3247
3634.88 3254
3635.45 3287
3636.02 3117
3636.59 3234
3637.16 3260
3637.73 3070
3638.29 3020
3638.86 2903
3639.43 3005
3640.00 2721
3640.57 2540
3641.14 2675
3641.71 2733
3642.28 2571
3642.84 2534
3643.41 2720
3643.98 2713
3644.55 2858
3645.12 2690
3645.69 2561
3646.26 2609
3646.83 2455
3647.40 2529
3647.97 2568
3648.54 2698
3649.11 2584
3649.68 2454
3650.25 2431
3650.81 2632
3651.38 2652
3651.95 2758
3652.52 2629
3653.09 2622
3653.66 2622
3654.23 2777
3654.80 2527
3655.37 2443
3655.94 2674
3656.51 2630
3657.08 2581
3657.65 2771
3658.22 2754
3658.79 2743
3659.36 2731
3659.93 2731
3660.50 2771
3661.07 2748
3661.64 2824
3662.22 2663
3662.79 2723
3663.36 2440
3663.93 2574
3664.50 2703
3665.07 2453
3665.64 2395
3666.21 2474
3666.78 2682
3667.35 2575
3667.92 2622
3668.49 2563
3669.06 2569
3669.64 2535
3670.21 2598
3670.78 2626
3671.35 2595
3671.92 2500
3672.49 2582
3673.06 2801
3673.63 2659
3674.21 2814
3674.78 2713
3675.35 2681
3675.92 2766
3676.49 2634
3677.06 2487
3677.63 2572
3678.21 2641
3678.78 2733
3679.35 2451
3679.92 2474
3680.49 2523
3681.07 2412
3681.64 2331
3682.21 2304
3682.78 2272
3683.35 2181
3683.93 2298
3684.50 2254
3685.07 2329
3685.64 2258
3686.21 2252
3686.79 2281
3687.36 2452
3687.93 2568
3688.50 2465
3689.08 2401
3689.65 2559
3690.22 2499
3690.80 2711
3691.37 2584
3691.94 2748
3692.51 2663
3693.09 2605
3693.66 2497
3694.23 2746
3694.81 2543
3695.38 2318
3695.95 2329
3696.52 2316
3697.10 2483
3697.67 2527
3698.24 2327
3698.82 2370
3699.39 2222
3699.96 2356
3700.54 2316
3701.11 2324
3701.68 2281
3702.26 2334
3702.83 2348
3703.41 2451
3703.98 2532
3704.55 2574
3705.13 2492
3705.70 2498
3706.27 2445
3706.85 2565
3707.42 2342
3708.00 2404
3708.57 2532
3709.14 2422
3709.72 2312
3710.29 2389
3710.87 2516
3711.44 2416
3712.02 2462
3712.59 2492
3713.16 2443
3713.74 2460
3714.31 2430
3714.89 2507
3715.46 2397
3716.04 2201
3716.61 2317
3717.19 2345
3717.76 2177
3718.34 2416
3718.91 2379
3719.49 2236
3720.06 2188
3720.64 2160
3721.21 2057
3721.79 2060
3722.36 2155
3722.94 2266
3723.51 2327
3724.09 2216
3724.66 2134
3725.24 2059
3725.81 2192
3726.39 2281
3726.96 2195
3727.54 2178
3728.12 2287
3728.69 2174
3729.27 2245
3729.84 2161
3730.42 2471
3730.99 2726
3731.57 2638
3732.15 2555
3732.72 2481
3733.30 2441
3733.87 2706
3734.45 2645
3735.03 2594
3735.60 2592
3736.18 2570
3736.75 2463
3737.33 2437
3737.91 2307
3738.48 2285
3739.06 2087
3739.64 2235
3740.21 2227
3740.79 2182
3741.37 2258
3741.94 2363
3742.52 2471
3743.10 2335
3743.67 2257
3744.25 2193
3744.83 2300
3745.40 2410
3745.98 2485
3746.56 2323
3747.13 2266
3747.71 2234
3748.29 2301
3748.87 2400
3749.44 2399
3750.02 2386
3750.60 2474
3751.17 2353
3751.75 2257
3752.33 2270
3752.91 2400
3753.48 2310
3754.06 2205
3754.64 2318
3755.22 2300
3755.80 2241
3756.37 2142
3756.95 2181
3757.53 2082
3758.11 2022
3758.68 2326
3759.26 2264
3759.84 2274
3760.42 2274
3761.00 2338
3761.58 2225
3762.15 2248
3762.73 2322
3763.31 2366
3763.89 2421
3764.47 2371
3765.04 2270
3765.62 2391
3766.20 2310
3766.78 2324
3767.36 2320
3767.94 2189
3768.52 2007
3769.10 2255
3769.67 2303
3770.25 2274
3770.83 2337
3771.41 2358
3771.99 2358
3772.57 2462
3773.15 2223
3773.73 2262
3774.31 2471
3774.89 2232
3775.46 2115
3776.04 2164
3776.62 2262
3777.20 2096
3777.78 2168
3778.36 2151
3778.94 2042
3779.52 2222
3780.10 2045
3780.68 2192
3781.26 2526
3781.84 2229
3782.42 2219
3783.00 2185
3783.58 2237
3784.16 2100
3784.74 2112
3785.32 2120
3785.90 2457
3786.48 2312
3787.06 2175
3787.64 2338
3788.22 2366
3788.80 2265
3789.38 2453
3789.96 2319
3790.54 2170
3791.12 2206
3791.70 2350
3792.28 2401
3792.86 2376
3793.44 2250
3794.02 2376
3794.60 2532
3795.18 2409
3795.77 2433
3796.35 2378
3796.93 2371
3797.51 2508
3798.09 2645
3798.67 2524
3799.25 2479
3799.83 2771
3800.41 2741
3800.99 2883
3801.58 2685
3802.16 2896
3802.74 2954
3803.32 3175
3803.90 3159
3804.48 3156
3805.06 3112
3805.65 2997
3806.23 2784
3806.81 2699
3807.39 2707
3807.97 2758
3808.55 2687
3809.14 2639
3809.72 2806
3810.30 2938
3810.88 2951
3811.46 3017
3812.05 3007
3812.63 3020
3813.21 2926
3813.79 2969
3814.37 3017
3814.96 3172
3815.54 3224
3816.12 3171
3816.70 3189
3817.29 3108
3817.87 2876
3818.45 3047
3819.03 3101
3819.62 3129
3820.20 2991
3820.78 2889
3821.36 2752
3821.95 2363
3822.53 2494
3823.11 2661
3823.70 2397
3824.28 2246
3824.86 2283
3825.45 2297
3826.03 2141
3826.61 2204
3827.19 2381
3827.78 2346
3828.36 2191
3828.94 2348
3829.53 2198
3830.11 2346
3830.69 2214
3831.28 2140
3831.86 2096
3832.45 2225
3833.03 2182
3833.61 2205
3834.20 2328
3834.78 2175
3835.36 2321
3835.95 2413
3836.53 2384
3837.12 2300
3837.70 2115
3838.28 2241
3838.87 2135
3839.45 2236
3840.04 2179
3840.62 2281
3841.20 2232
3841.79 2228
3842.37 2119
3842.96 2052
3843.54 2150
3844.13 2242
3844.71 2206
3845.30 2130
3845.88 2125
3846.47 2128
3847.05 2247
3847.63 2187
3848.22 2288
3848.80 2138
3849.39 2169
3849.97 2275
3850.56 2243
3851.14 2152
3851.73 2385
3852.31 2341
3852.90 2266
3853.48 2406
3854.07 2412
3854.66 2248
3855.24 2296
3855.83 2410
3856.41 2328
3857.00 2118
3857.58 2208
3858.17 2164
3858.75 2120
3859.34 2234
3859.92 2149
3860.51 2412
3861.10 2331
3861.68 2379
3862.27 2463
3862.85 2454
3863.44 2413
3864.03 2535
3864.61 2548
3865.20 2605
3865.78 2562
3866.37 2555
3866.96 2402
3867.54 2452
3868.13 2599
3868.72 2394
3869.30 2204
3869.89 2197
3870.47 2390
3871.06 2297
3871.65 2297
3872.23 2373
3872.82 2440
3873.41 2329
3873.99 2573
3874.58 2414
3875.17 2475
3875.76 2690
3876.34 2572
3876.93 2507
3877.52 2493
3878.10 2598
3878.69 2639
3879.28 2585
3879.86 2797
3880.45 2401
3881.04 2535
3881.63 2461
3882.21 2240
3882.80 2331
3883.39 2462
3883.98 2238
3884.56 2174
3885.15 2169
3885.74 2160
3886.33 2055
3886.91 1984
3887.50 2191
3888.09 2234
3888.68 2036
3889.27 2071
3889.85 2249
3890.44 2246
3891.03 2363
3891.62 2263
3892.21 2217
3892.79 2241
3893.38 2302
3893.97 2328
3894.56 2507
3895.15 2266
3895.74 2353
3896.32 2329
3896.91 2302
3897.50 2331
3898.09 2327
3898.68 2172
3899.27 2122
3899.86 2264
3900.45 2287
3901.03 2216
3901.62 2330
3902.21 2260
3902.80 2171
3903.39 2254
3903.98 2123
3904.57 2168
3905.16 2110
3905.75 2117
3906.34 2192
3906.92 2118
3907.51 2045
3908.10 1983
3908.69 2037
3909.28 2069
3909.87 2007
3910.46 2011
3911.05 1947
3911.64 2021
3912.23 2091
3912.82 1763
3913.41 1854
3914.00 1994
3914.59 1902
3915.18 1868
3915.77 1978
3916.36 2010
3916.95 2112
3917.54 2024
3918.13 1968
3918.72 2017
3919.31 1865
3919.90 2063
3920.49 1923
3921.08 2051
3921.67 2074
3922.26 2296
3922.85 2175
3923.44 2031
3924.03 2048
3924.62 1869
3925.21 2067
3925.80 1954
3926.40 2123
3926.99 2234
3927.58 2176
3928.17 1994
3928.76 1819
3929.35 1975
3929.94 1992
3930.53 1884
3931.12 1944
3931.71 1944
3932.30 2037
3932.90 1886
3933.49 1870
3934.08 1896
3934.67 1906
3935.26 1769
3935.85 1872
3936.44 2020
3937.04 1937
3937.63 1954
3938.22 2014
3938.81 2026
3939.40 1987
3939.99 1838
3940.59 1946
3941.18 2067
3941.77 2025
3942.36 2116
3942.95 2101
3943.55 2015
3944.14 2101
3944.73 2080
3945.32 2054
3945.91 2216
3946.51 2164
3947.10 2232
3947.69 2117
3948.28 1926
3948.88 2093
3949.47 2183
3950.06 2188
3950.65 2180
3951.25 2120
3951.84 2029
3952.43 2016
3953.02 2116
3953.62 2009
3954.21 2116
3954.80 2224
3955.40 2124
3955.99 2113
3956.58 2083
3957.17 2234
3957.77 2101
3958.36 2166
3958.95 2014
3959.55 1993
3960.14 2072
3960.73 2220
3961.33 2206
3961.92 2090
3962.51 2098
3963.11 1956
3963.70 1989
3964.29 2110
3964.89 1890
3965.48 1996
3966.08 1987
3966.67 2096
3967.26 2021
3967.86 2069
3968.45 2286
3969.04 2191
3969.64 2027
3970.23 2039
3970.83 2095
3971.42 2073
3972.01 1991
3972.61 2005
3973.20 2035
3973.80 2032
3974.39 1971
3974.99 2020
3975.58 2041
3976.18 2128
3976.77 2083
3977.36 1982
3977.96 2219
3978.55 2224
3979.15 2190
3979.74 2174
3980.34 2055
3980.93 1941
3981.53 1945
3982.12 2011
3982.72 2004
3983.31 2153
3983.91 2031
3984.50 1993
3985.10 2060
3985.69 2033
3986.29 2112
3986.88 2166
3987.48 2085
3988.07 1981
3988.67 2031
3989.26 2135
3989.86 2002
3990.46 1901
3991.05 2007
3991.65 2060
3992.24 2103
3992.84 2203
3993.43 2111
3994.03 2102
3994.63 2269
3995.22 2207
3995.82 2137
3996.41 2274
3997.01 2326
3997.61 2620
3998.20 2580
3998.80 2363
3999.39 2156
3999.99 2135
4000.59 2307
4001.18 2244
4001.78 2199
4002.38 2252
4002.97 2162
4003.57 2148
4004.17 2017
4004.76 2160
4005.36 2108
4005.96 2249
4006.55 2175
4007.15 2048
4007.75 2267
4008.34 2299
4008.94 2179
4009.54 2101
4010.13 2151
4010.73 2272
4011.33 2336
4011.93 2248
4012.52 2352
4013.12 2194
4013.72 2074
4014.31 2110
4014.91 2139
4015.51 2269
4016.11 2096
4016.70 2168
4017.30 2085
4017.90 2077
4018.50 2233
4019.09 2187
4019.69 2102
4020.29 2222
4020.89 2129
4021.49 2133
4022.08 2186
4022.68 2125
4023.28 2169
4023.88 2178
4024.48 2217
4025.07 2126
4025.67 2280
4026.27 2362
4026.87 2328
4027.47 2281
4028.06 2314
4028.66 2352
4029.26 2567
4029.86 2550
4030.46 2407
4031.06 2627
4031.66 2648
4032.25 2452
4032.85 2482
4033.45 2512
4034.05 2354
4034.65 2333
4035.25 2267
4035.85 2233
4036.45 2254
4037.05 2328
4037.64 2133
4038.24 2132
4038.84 2134
4039.44 1998
4040.04 2097
4040.64 1986
4041.24 2128
4041.84 2001
4042.44 2101
4043.04 1993
4043.64 1967
4044.24 1941
4044.84 2106
4045.44 2149
4046.04 2190
4046.64 2143
4047.24 2115
4047.84 2075
4048.44 2111
4049.03 2121
4049.63 2205
4050.23 2135
4050.83 2358
4051.43 2354
4052.04 2387
4052.64 2283
4053.24 2288
4053.84 2423
4054.44 2311
4055.04 2268
4055.64 2186
4056.24 2177
4056.84 2227
4057.44 2200
4058.04 2315
4058.64 2142
4059.24 2055
4059.84 1926
4060.44 2051
4061.04 2123
4061.64 2063
4062.24 2124
4062.85 1983
4063.45 1987
4064.05 2031
4064.65 1965
4065.25 2120
4065.85 2052
4066.45 2061
4067.05 2126
4067.65 2025
4068.26 1997
4068.86 1974
4069.46 1975
4070.06 2002
4070.66 2177
4071.26 2083
4071.86 2053
4072.47 2087
4073.07 1905
4073.67 2061
4074.27 1841
4074.87 1875
4075.47 1926
4076.08 2012
4076.68 2013
4077.28 2067
4077.88 2007
4078.48 2151
4079.09 2138
4079.69 1967
4080.29 1941
4080.89 1989
4081.50 1933
4082.10 2031
4082.70 2000
4083.30 1987
4083.91 2113
4084.51 2026
4085.11 1982
4085.71 1845
4086.32 1939
4086.92 1886
4087.52 1972
4088.12 1933
4088.73 1929
4089.33 1831
4089.93 1761
4090.54 1861
4091.14 1886
4091.74 1731
4092.35 1775
4092.95 1876
4093.55 1902
4094.15 1988
4094.76 1915
4095.36 1995
4095.96 2075
4096.57 1920
4097.17 1914
4097.78 1827
4098.38 1892
4098.98 1967
4099.59 1933
4100.19 1999
4100.79 1904
4101.40 2019
4102.00 2145
4102.61 2133
4103.21 2037
4103.81 2016
4104.42 2001
4105.02 2000
4105.63 2070
4106.23 2174
4106.83 2238
4107.44 2097
4108.04 2073
4108.65 2145
4109.25 2094
4109.85 2156
4110.46 2062
4111.06 2043
4111.67 1951
4112.27 1839
4112.88 1980
4113.48 1905
4114.09 1946
4114.69 1977
4115.30 1843
4115.90 1854
4116.51 1792
4117.11 1851
4117.72 1986
4118.32 2075
4118.93 2065
4119.53 2089
4120.14 1988
4120.74 2074
4121.35 2068
4121.95 2055
4122.56 2012
4123.16 2117
4123.77 2071
4124.37 2035
4124.98 2028
4125.59 2042
4126.19 2040
4126.80 2016
4127.40 1995
4128.01 2056
4128.61 2097
4129.22 2046
4129.83 1973
4130.43 1834
4131.04 1947
4131.64 1941
4132.25 2107
4132.86 2098
4133.46 2022
4134.07 2126
4134.67 2253
4135.28 2180
4135.89 2238
4136.49 2280
4137.10 2219
4137.71 2123
4138.31 2141
4138.92 2174
4139.53 2162
4140.13 2193
4140.74 2101
4141.35 2122
4141.95 2184
4142.56 2260
4143.17 2290
4143.77 2220
4144.38 2342
4144.99 2334
4145.59 2373
4146.20 2361
4146.81 2379
4147.42 2358
4148.02 2121
4148.63 2017
4149.24 2093
4149.84 2149
4150.45 2045
4151.06 1833
4151.67 1911
4152.27 1951
4152.88 1850
4153.49 1890
4154.10 1829
4154.70 1864
4155.31 1859
4155.92 1836
4156.53 1927
4157.14 1946
4157.74 2026
4158.35 2069
4158.96 2084
4159.57 2024
4160.18 1944
4160.78 1962
4161.39 1994
4162.00 2086
4162.61 2028
4163.22 1997
4163.83 1946
4164.43 1969
4165.04 2124
4165.65 2251
4166.26 2178
4166.87 2114
4167.48 2129
4168.09 2054
4168.69 2030
4169.30 2036
4169.91 2223
4170.52 2210
4171.13 2082
4171.74 2103
4172.35 2457
4172.96 2361
4173.57 2173
4174.17 2167
4174.78 2204
4175.39 2195
4176.00 2146
4176.61 2248
4177.22 2126
4177.83 2077
4178.44 2276
4179.05 2148
4179.66 2225
4180.27 2326
4180.88 2367
4181.49 2308
4182.10 2200
4182.71 2187
4183.32 2119
4183.93 2140
4184.54 2148
4185.15 2032
4185.76 1879
4186.37 1851
4186.98 1960
4187.59 2004
4188.20 1922
4188.81 1958
4189.42 2173
4190.03 2017
4190.64 1926
4191.25 2006
4191.86 2036
4192.47 1939
4193.08 2063
4193.69 2224
4194.30 2255
4194.91 2323
4195.52 2468
4196.13 2444
4196.74 2379
4197.35 2423
4197.97 2512
4198.58 2570
4199.19 2576
4199.80 2563
4200.41 2370
4201.02 2290
4201.63 2265
4202.24 2115
4202.85 2304
4203.47 2149
4204.08 2164
4204.69 2151
4205.30 2012
4205.91 1909
4206.52 2065
4207.13 2106
4207.75 2051
4208.36 1974
4208.97 1943
4209.58 1993
4210.19 1942
4210.80 1998
4211.42 1975
4212.03 2065
4212.64 2079
4213.25 1989
4213.86 1916
4214.48 2031
4215.09 2027
4215.70 2192
4216.31 2003
4216.92 1953
4217.54 2244
4218.15 2215
4218.76 2311
4219.37 2265
4219.99 2341
4220.60 2371
4221.21 2526
4221.82 2496
4222.44 2432
4223.05 2293
4223.66 2320
4224.28 2323
4224.89 2274
4225.50 2286
4226.11 2375
4226.73 2294
4227.34 2386
4227.95 2497
4228.57 2496
4229.18 2708
4229.79 2481
4230.41 2554
4231.02 2637
4231.63 2676
4232.25 2466
4232.86 2421
4233.47 2564
4234.09 2665
4234.70 2670
4235.31 2649
4235.93 2720
4236.54 2869
4237.15 2741
4237.77 2642
4238.38 2703
4239.00 2451
4239.61 2417
4240.22 2560
4240.84 2480
4241.45 2394
4242.07 2344
4242.68 2277
4243.29 2116
4243.91 2275
4244.52 2352
4245.14 2306
4245.75 2241
4246.37 2437
4246.98 2582
4247.59 2501
4248.21 2484
4248.82 2700
4249.44 2598
4250.05 2720
4250.67 2670
4251.28 2552
4251.90 2656
4252.51 2651
4253.13 2480
4253.74 2482
4254.36 2440
4254.97 2311
4255.59 2251
4256.20 2358
4256.82 2220
4257.43 2212
4258.05 2256
4258.66 2165
4259.28 2192
4259.89 2081
4260.51 2269
4261.12 2164
4261.74 2201
4262.35 2264
4262.97 2126
4263.59 2204
4264.20 2198
4264.82 2151
4265.43 2184
4266.05 2117
4266.66 2109
4267.28 2184
4267.90 2255
4268.51 2086
4269.13 2168
4269.74 2195
4270.36 2226
4270.98 2196
4271.59 2188
4272.21 2192
4272.83 2152
4273.44 2211
4274.06 2337
4274.68 2328
4275.29 2476
4275.91 2357
4276.52 2525
4277.14 2608
4277.76 2748
4278.37 2653
4278.99 2606
4279.61 2701
4280.23 2782
4280.84 2769
4281.46 2500
4282.08 2293
4282.69 2344
4283.31 2201
4283.93 2054
4284.54 2072
4285.16 2062
4285.78 1872
4286.40 1924
4287.01 2094
4287.63 2105
4288.25 2057
4288.87 2052
4289.48 2012
4290.10 2146
4290.72 2136
4291.34 2169
4291.95 2170
4292.57 1990
4293.19 2230
4293.81 2237
4294.42 2234
4295.04 2057
4295.66 2126
4296.28 2077
4296.90 2007
4297.51 1981
4298.13 2272
4298.75 2172
4299.37 1969
4299.99 2018
4300.61 2002
4301.22 2031
4301.84 2178
4302.46 2084
4303.08 2228
4303.70 2076
4304.32 2009
4304.94 2223
4305.55 2113
4306.17 2063
4306.79 2079
4307.41 2169
4308.03 2125
4308.65 1887
4309.27 1981
4309.89 2005
4310.50 1884
4311.12 1960
4311.74 2002
4312.36 1873
4312.98 1976
4313.60 1814
4314.22 1945
4314.84 1928
4315.46 1846
4316.08 1907
4316.70 1929
4317.32 1865
4317.94 1909
4318.56 2065
4319.18 1938
4319.80 2026
4320.42 2036
4321.04 1920
4321.65 2096
4322.27 1890
4322.89 1894
4323.51 1883
4324.13 1921
4324.75 1845
4325.37 1981
4325.99 1960
4326.62 2028
4327.24 2088
4327.86 1901
4328.48 1969
4329.10 2114
4329.72 1959
4330.34 1884
4330.96 1912
4331.58 1985
4332.20 1942
4332.82 1896
4333.44 1938
4334.06 2029
4334.68 1992
4335.30 1980
4335.92 1824
4336.54 1833
4337.16 1836
4337.79 2016
4338.41 2139
4339.03 2062
4339.65 1910
4340.27 1921
4340.89 2004
4341.51 2069
4342.13 1971
4342.76 1947
4343.38 2180
4344.00 2149
4344.62 2188
4345.24 2500
4345.86 2645
4346.48 2741
4347.11 2748
4347.73 2954
4348.35 2953
4348.97 3025
4349.59 2985
4350.22 3031
4350.84 2897
4351.46 2533
4352.08 2528
4352.70 2319
4353.33 2308
4353.95 2071
4354.57 1997
4355.19 2109
4355.81 2093
4356.44 2049
4357.06 2052
4357.68 2072
4358.30 2121
4358.93 1929
4359.55 2036
4360.17 1986
4360.79 2080
4361.42 1955
4362.04 2067
4362.66 2082
4363.28 2021
4363.91 2048
4364.53 2102
4365.15 2073
4365.78 1806
4366.40 1925
4367.02 1953
4367.65 2049
4368.27 1937
4368.89 1923
4369.52 1925
4370.14 1898
4370.76 1902
4371.39 1839
4372.01 1780
4372.63 1752
4373.26 1802
4373.88 1867
4374.50 1901
4375.13 1897
4375.75 1717
4376.37 1798
4377.00 1940
4377.62 1680
4378.25 1917
4378.87 1883
4379.49 1967
4380.12 1920
4380.74 1907
4381.37 1837
4381.99 1982
4382.61 1960
4383.24 1928
4383.86 2060
4384.49 2113
4385.11 2162
4385.74 2011
4386.36 1851
4386.98 1908
4387.61 1921
4388.23 1762
4388.86 1885
4389.48 1883
4390.11 1840
4390.73 1875
4391.36 1812
4391.98 1825
4392.61 1926
4393.23 1851
4393.86 1681
4394.48 1625
4395.11 1720
4395.73 1907
4396.36 1799
4396.98 1708
4397.61 1736
4398.23 1804
4398.86 1746
4399.48 1824
4400.11 1775
4400.74 1738
4401.36 1874
4401.99 1757
4402.61 1747
4403.24 1832
4403.86 1709
4404.49 1792
4405.11 1907
4405.74 1821
4406.37 1742
4406.99 1845
4407.62 1804
4408.24 1761
4408.87 1770
4409.50 1841
4410.12 1706
4410.75 1633
4411.38 1707
4412.00 1694
4412.63 1906
4413.25 1814
4413.88 1694
4414.51 1799
4415.13 1712
4415.76 1820
4416.39 1790
4417.01 1818
4417.64 1925
4418.27 1792
4418.89 1751
4419.52 1868
4420.15 1780
4420.77 1607
4421.40 1856
4422.03 1806
4422.66 1766
4423.28 1758
4423.91 1716
4424.54 1741
4425.16 1739
4425.79 1771
4426.42 1745
4427.05 1795
4427.67 1785
4428.30 1728
4428.93 1718
4429.56 1666
4430.18 1554
4430.81 1653
4431.44 1707
4432.07 1576
4432.69 1584
4433.32 1750
4433.95 1758
4434.58 1852
4435.21 1712
4435.83 1733
4436.46 1618
4437.09 1731
4437.72 1783
4438.35 1795
4438.97 1678
4439.60 1682
4440.23 1689
4440.86 1682
4441.49 1709
4442.12 1708
4442.74 1694
4443.37 1700
4444.00 1677
4444.63 1693
4445.26 1832
4445.89 1909
4446.52 1896
4447.14 1861
4447.77 2106
4448.40 2143
4449.03 2123
4449.66 2086
4450.29 2156
4450.92 2109
4451.55 2031
4452.18 1883
4452.81 1856
4453.44 1889
4454.06 1901
4454.69 1804
4455.32 1771
4455.95 1856
4456.58 1757
4457.21 1669
4457.84 1761
4458.47 1822
4459.10 1779
4459.73 1752
4460.36 1711
4460.99 1739
4461.62 1689
4462.25 1698
4462.88 1599
4463.51 1587
4464.14 1655
4464.77 1752
4465.40 1730
4466.03 1601
4466.66 1694
4467.29 1702
4467.92 1649
4468.55 1573
4469.18 1568
4469.81 1687
4470.44 1711
4471.07 1801
4471.70 1676
4472.33 1638
4472.96 1569
4473.59 1623
4474.22 1670
4474.86 1666
4475.49 1716
4476.12 1604
4476.75 1590
4477.38 1629
4478.01 1727
4478.64 1604
4479.27 1635
4479.90 1633
4480.53 1675
4481.17 1685
4481.80 1875
4482.43 1666
4483.06 1716
4483.69 1745
4484.32 1613
4484.95 1826
4485.58 1775
4486.22 1666
4486.85 1704
4487.48 1671
4488.11 1743
4488.74 1714
4489.37 1712
4490.01 1867
4490.64 1729
4491.27 1720
4491.90 1748
4492.53 1729
4493.17 1668
4493.80 1565
4494.43 1698
4495.06 1690
4495.70 1746
4496.33 1776
4496.96 1715
4497.59 1715
4498.22 1761
4498.86 1766
4499.49 1751
4500.12 1704
4500.75 1976
4501.39 1957
4502.02 1967
4502.65 1845
4503.29 1774
4503.92 1705
4504.55 1818
4505.18 1834
4505.82 1780
4506.45 1777
4507.08 1679
4507.72 1818
4508.35 1824
4508.98 1738
4509.62 1749
4510.25 1791
4510.88 1697
4511.52 1700
4512.15 1713
4512.78 1727
4513.42 1720
4514.05 1771
4514.68 1758
4515.32 1761
4515.95 1657
4516.58 1709
4517.22 1672
4517.85 1667
4518.48 1716
4519.12 1655
4519.75 1700
4520.39 1819
4521.02 1748
4521.65 1711
4522.29 1728
4522.92 1718
4523.56 1615
4524.19 1534
4524.83 1689
4525.46 1738
4526.09 1693
4526.73 1805
4527.36 1847
4528.00 1772
4528.63 1973
4529.27 1850
4529.90 1801
4530.54 1912
4531.17 1908
4531.81 2046
4532.44 2067
4533.07 2117
4533.71 2332
4534.34 2292
4534.98 2179
4535.61 2224
4536.25 2186
4536.88 2047
4537.52 1979
4538.16 1941
4538.79 1970
4539.43 1963
4540.06 1872
4540.70 1896
4541.33 1637
4541.97 1691
4542.60 1698
4543.24 1791
4543.87 1757
4544.51 1672
4545.15 1592
4545.78 1579
4546.42 1730
4547.05 1820
4547.69 1680
4548.32 1591
4548.96 1534
4549.60 1702
4550.23 1682
4550.87 1642
4551.50 1582
4552.14 1681
4552.78 1761
4553.41 1632
4554.05 1618
4554.69 1571
4555.32 1585
4555.96 1602
4556.60 1678
4557.23 1592
4557.87 1643
4558.51 1665
4559.14 1595
4559.78 1617
4560.42 1553
4561.05 1508
4561.69 1662
4562.33 1629
4562.96 1627
4563.60 1602
4564.24 1542
4564.87 1618
4565.51 1617
4566.15 1709
4566.79 1723
4567.42 1706
4568.06 1724
4568.70 1652
4569.33 1702
4569.97 1682
4570.61 1615
4571.25 1650
4571.88 1715
4572.52 1700
4573.16 1702
4573.80 1800
4574.44 1806
4575.07 1762
4575.71 1561
4576.35 1621
4576.99 1600
4577.62 1608
4578.26 1586
4578.90 1592
4579.54 1575
4580.18 1709
4580.82 1681
4581.45 1681
4582.09 1666
4582.73 1567
4583.37 1668
4584.01 1555
4584.65 1598
4585.28 1574
4585.92 1737
4586.56 1743
4587.20 1709
4587.84 1713
4588.48 1774
4589.12 1727
4589.75 1748
4590.39 1675
4591.03 1698
4591.67 1677
4592.31 1773
4592.95 1948
4593.59 1922
4594.23 1820
4594.87 1842
4595.51 1808
4596.15 1719
4596.78 1816
4597.42 1772
4598.06 1677
4598.70 1655
4599.34 1722
4599.98 1703
4600.62 1713
4601.26 1707
4601.90 1699
4602.54 1826
4603.18 1917
4603.82 1933
4604.46 1896
4605.10 2008
4605.74 2064
4606.38 1864
4607.02 1874
4607.66 1930
4608.30 1920
4608.94 1985
4609.58 2005
4610.22 1856
4610.86 1870
4611.50 1899
4612.14 1788
4612.78 1768
4613.42 1593
4614.06 1662
4614.70 1831
4615.34 1846
4615.98 1656
4616.63 1623
4617.27 1792
4617.91 1861
4618.55 1781
4619.19 1642
4619.83 1747
4620.47 1767
4621.11 1755
4621.75 1559
4622.39 1580
4623.03 1411
4623.68 1502
4624.32 1515
4624.96 1472
4625.60 1574
4626.24 1614
4626.88 1697
4627.52 1592
4628.17 1522
4628.81 1490
4629.45 1562
4630.09 1540
4630.73 1596
4631.37 1498
4632.02 1502
4632.66 1562
4633.30 1721
4633.94 1622
4634.58 1546
4635.22 1702
4635.87 1748
4636.51 1711
4637.15 1527
4637.79 1566
4638.44 1760
4639.08 1636
4639.72 1579
4640.36 1596
4641.00 1741
4641.65 1805
4642.29 1719
4642.93 1724
4643.57 1699
4644.22 1699
4644.86 1644
4645.50 1723
4646.15 1769
4646.79 1570
4647.43 1636
4648.07 1733
4648.72 1691
4649.36 1669
4650.00 1679
4650.65 1773
4651.29 1750
4651.93 1691
4652.57 1737
4653.22 1660
4653.86 1527
4654.50 1538
4655.15 1663
4655.79 1636
4656.44 1742
4657.08 1682
4657.72 1678
4658.37 1738
4659.01 1770
4659.65 1642
4660.30 1767
4660.94 1859
4661.58 1931
4662.23 1892
4662.87 1867
4663.52 1897
4664.16 1961
4664.80 1857
4665.45 1733
4666.09 1774
4666.74 1722
4667.38 1786
4668.02 1678
4668.67 1578
4669.31 1583
4669.96 1685
4670.60 1681
4671.25 1648
4671.89 1610
4672.54 1785
4673.18 1697
4673.83 1699
4674.47 1554
4675.11 1589
4675.76 1622
4676.40 1572
4677.05 1741
4677.69 1813
4678.34 1782
4678.98 1759
4679.63 1816
4680.27 1704
4680.92 1647
4681.56 1685
4682.21 1783
4682.85 1911
4683.50 1854
4684.15 1923
4684.79 1927
4685.44 1734
4686.08 1714
4686.73 1738
4687.37 1797
4688.02 1812
4688.66 1739
4689.31 1533
4689.96 1697
4690.60 1605
4691.25 1656
4691.89 1456
4692.54 1792
4693.19 1774
4693.83 1706
4694.48 1744
4695.12 1597
4695.77 1633
4696.42 1766
4697.06 1765
4697.71 1865
4698.36 1882
4699.00 1995
4699.65 1959
4700.29 2154
4700.94 2015
4701.59 1962
4702.23 2035
4702.88 1915
4703.53 1926
4704.17 1760
4704.82 1913
4705.47 1818
4706.11 1839
4706.76 1753
4707.41 1908
4708.06 1877
4708.70 1939
4709.35 1739
4710.00 1798
4710.64 1734
4711.29 1773
4711.94 1712
4712.59 1779
4713.23 1840
4713.88 1843
4714.53 1711
4715.18 1632
4715.82 1808
4716.47 1725
4717.12 1756
4717.77 1761
4718.41 1824
4719.06 1853
4719.71 1793
4720.36 1650
4721.01 1690
4721.65 1851
4722.30 1719
4722.95 1687
4723.60 1659
4724.25 1851
4724.89 1754
4725.54 1819
4726.19 1854
4726.84 1692
4727.49 1821
4728.14 1826
4728.78 1717
4729.43 1809
4730.08 1824
4730.73 1656
4731.38 1656
4732.03 1801
4732.68 1814
4733.32 1754
4733.97 1691
4734.62 1730
4735.27 1749
4735.92 1726
4736.57 1661
4737.22 1684
4737.87 1741
4738.52 1756
4739.16 1713
4739.81 1820
4740.46 1693
4741.11 1764
4741.76 1758
4742.41 1703
4743.06 1777
4743.71 1657
4744.36 1838
4745.01 1954
4745.66 1888
4746.31 1900
4746.96 1812
4747.61 1878
4748.26 1920
4748.91 2085
4749.56 2109
4750.21 2285
4750.86 2552
4751.51 2534
4752.16 2651
4752.81 2709
4753.46 3071
4754.11 3016
4754.76 3022
4755.41 2768
4756.06 2820
4756.71 2815
4757.36 2572
4758.01 2355
4758.66 2222
4759.31 2248
4759.96 2057
4760.61 1877
4761.26 1798
4761.91 1644
4762.56 1635
4763.22 1717
4763.87 1732
4764.52 1591
4765.17 1704
4765.82 1714
4766.47 1674
4767.12 1698
4767.77 1751
4768.42 1628
4769.07 1675
4769.73 1580
4770.38 1679
4771.03 1629
4771.68 1586
4772.33 1592
4772.98 1493
4773.63 1508
4774.29 1557
4774.94 1568
4775.59 1549
4776.24 1602
4776.89 1629
4777.54 1570
4778.20 1443
4778.85 1596
4779.50 1669
4780.15 1733
4780.80 1865
4781.46 1887
4782.11 1616
4782.76 1732
4783.41 1808
4784.06 1635
4784.72 1630
4785.37 1637
4786.02 1722
4786.67 1682
4787.33 1723
4787.98 1737
4788.63 1715
4789.28 1641
4789.94 1734
4790.59 1773
4791.24 1782
4791.89 1836
4792.55 1763
4793.20 1729
4793.85 1747
4794.51 1732
4795.16 1806
4795.81 1777
4796.47 1719
4797.12 1644
4797.77 1685
4798.42 1628
4799.08 1591
4799.73 1537
4800.38 1611
4801.04 1619
4801.69 1584
4802.35 1532
4803.00 1519
4803.65 1620
4804.31 1645
4804.96 1639
4805.61 1680
4806.27 1520
4806.92 1715
4807.57 1594
4808.23 1583
4808.88 1751
4809.54 1676
4810.19 1594
4810.84 1593
4811.50 1604
4812.15 1638
4812.81 1604
4813.46 1588
4814.12 1592
4814.77 1535
4815.42 1687
4816.08 1668
4816.73 1664
4817.39 1750
4818.04 1663
4818.70 1780
4819.35 1834
4820.01 1777
4820.66 1762
4821.32 1829
4821.97 1831
4822.63 1859
4823.28 1807
4823.94 1971
4824.59 2169
4825.25 2108
4825.90 2031
4826.56 2184
4827.21 2131
4827.87 2250
4828.52 2286
4829.18 2251
4829.83 2271
4830.49 2131
4831.14 2007
4831.80 2019
4832.45 1928
4833.11 1971
4833.76 2003
4834.42 2015
4835.08 1967
4835.73 1971
4836.39 2059
4837.04 2203
4837.70 2260
4838.36 2271
4839.01 2186
4839.67 2177
4840.32 2255
4840.98 2299
4841.64 2181
4842.29 2175
4842.95 2031
4843.60 2247
4844.26 2126
4844.92 1979
4845.57 2005
4846.23 2126
4846.89 2103
4847.54 2191
4848.20 2203
4848.86 2233
4849.51 2306
4850.17 2344
4850.83 2402
4851.48 2307
4852.14 2402
4852.80 2243
4853.45 2149
4854.11 2362
4854.77 2386
4855.43 2206
4856.08 2210
4856.74 2411
4857.40 2294
4858.05 2158
4858.71 2286
4859.37 2148
4860.03 2252
4860.68 2421
4861.34 2531
4862.00 2238
4862.66 2378
4863.31 2434
4863.97 2402
4864.63 2486
4865.29 2319
4865.95 2520
4866.60 2491
4867.26 2468
4867.92 2365
4868.58 2353
4869.23 2297
4869.89 2320
4870.55 2152
4871.21 2216
4871.87 2081
4872.53 2115
4873.18 2235
4873.84 2071
4874.50 1969
4875.16 1907
4875.82 1894
4876.48 1987
4877.13 1940
4877.79 2049
4878.45 2004
4879.11 1902
4879.77 2043
4880.43 2029
4881.09 1849
4881.75 2047
4882.40 2096
4883.06 1916
4883.72 1942
4884.38 1963
4885.04 1769
4885.70 1800
4886.36 1863
4887.02 1886
4887.68 1897
4888.34 1971
4889.00 2022
4889.66 2075
4890.32 2204
4890.97 2189
4891.63 2361
4892.29 2296
4892.95 2446
4893.61 2462
4894.27 2569
4894.93 2496
4895.59 2377
4896.25 2420
4896.91 2382
4897.57 2502
4898.23 2442
4898.89 2393
4899.55 2404
4900.21 2441
4900.87 2452
4901.53 2466
4902.19 2488
4902.85 2515
4903.51 2631
4904.17 2259
4904.83 2279
4905.50 2207
4906.16 2147
4906.82 2201
4907.48 2178
4908.14 2183
4908.80 1854
4909.46 1981
4910.12 1985
4910.78 1979
4911.44 1978
4912.10 2036
4912.76 2019
4913.42 1978
4914.09 2116
4914.75 2027
4915.41 1961
4916.07 1971
4916.73 1774
4917.39 1862
4918.05 1825
4918.71 1749
4919.38 1717
4920.04 1819
4920.70 1861
4921.36 1753
4922.02 1638
4922.68 1564
4923.35 1611
4924.01 1768
4924.67 1732
4925.33 1741
4925.99 1658
4926.65 1792
4927.32 1739
4927.98 1645
4928.64 1605
4929.30 1707
4929.96 1756
4930.63 1651
4931.29 1702
4931.95 1666
4932.61 1707
4933.28 1725
4933.94 1719
4934.60 1563
4935.26 1627
4935.93 1684
4936.59 1685
4937.25 1661
4937.91 1657
4938.58 1571
4939.24 1644
4939.90 1784
4940.56 1807
4941.23 1621
4941.89 1572
4942.55 1481
4943.22 1716
4943.88 1712
4944.54 1576
4945.21 1694
4945.87 1697
4946.53 1741
4947.20 1654
4947.86 1611
4948.52 1561
4949.19 1546
4949.85 1695
4950.51 1644
4951.18 1534
4951.84 1475
4952.50 1575
4953.17 1580
4953.83 1695
4954.49 1653
4955.16 1558
4955.82 1599
4956.49 1578
4957.15 1548
4957.81 1581
4958.48 1644
4959.14 1676
4959.81 1704
4960.47 1754
4961.14 1792
4961.80 1838
4962.46 1922
4963.13 1945
4963.79 1823
4964.46 1996
4965.12 2117
4965.79 2154
4966.45 2128
4967.12 1984
4967.78 1967
4968.44 2097
4969.11 1934
4969.77 1910
4970.44 1903
4971.10 1810
4971.77 1847
4972.43 1821
4973.10 1822
4973.76 1936
4974.43 1836
4975.09 1823
4975.76 1713
4976.42 1972
4977.09 1967
4977.76 1855
4978.42 1877
4979.09 1781
4979.75 1820
4980.42 1912
4981.08 2011
4981.75 1790
4982.41 1698
4983.08 1888
4983.75 1838
4984.41 1830
4985.08 1978
4985.74 1943
4986.41 1785
4987.07 1957
4987.74 2208
4988.41 2194
4989.07 2256
4989.74 2286
4990.41 2372
4991.07 2363
4991.74 2360
4992.40 2353
4993.07 2261
4993.74 1981
4994.40 2036
4995.07 2056
4995.74 2026
4996.40 1844
4997.07 1786
4997.74 1867
4998.40 1760
4999.07 1776
4999.74 1769
5000.40 1774
5001.07 1805
5001.74 1709
5002.40 1648
5003.07 1549
5003.74 1632
5004.41 1624
5005.07 1610
5005.74 1561
5006.41 1732
5007.07 1645
5007.74 1675
5008.41 1619
5009.08 1612
5009.74 1645
5010.41 1638
5011.08 1546
5011.75 1586
5012.41 1522
5013.08 1563
5013.75 1550
5014.42 1488
5015.09 1564
5015.75 1625
5016.42 1656
5017.09 1727
5017.76 1637
5018.43 1607
5019.09 1689
5019.76 1740
5020.43 1640
5021.10 1726
5021.77 1842
5022.44 1854
5023.10 1867
5023.77 1819
5024.44 1899
5025.11 1903
5025.78 1811
5026.45 1800
5027.11 1744
5027.78 1727
5028.45 1771
5029.12 1725
5029.79 1700
5030.46 1639
5031.13 1698
5031.80 1611
5032.47 1587
5033.13 1803
5033.80 1674
5034.47 1767
5035.14 1769
5035.81 1630
5036.48 1552
5037.15 1568
5037.82 1582
5038.49 1555
5039.16 1577
5039.83 1564
5040.50 1526
5041.17 1469
5041.84 1450
5042.51 1472
5043.18 1526
5043.85 1644
5044.52 1536
5045.18 1542
5045.85 1630
5046.52 1681
5047.19 1648
5047.86 1638
5048.53 1623
5049.20 1696
5049.88 1714
5050.55 1679
5051.22 1673
5051.89 1866
5052.56 1725
5053.23 1862
5053.90 1743
5054.57 1658
5055.24 1720
5055.91 1742
5056.58 1614
5057.25 1821
5057.92 1621
5058.59 1689
5059.26 1677
5059.93 1638
5060.60 1597
5061.27 1648
5061.95 1643
5062.62 1574
5063.29 1538
5063.96 1661
5064.63 1536
5065.30 1617
5065.97 1568
5066.64 1454
5067.31 1494
5067.99 1415
5068.66 1616
5069.33 1511
5070.00 1402
5070.67 1388
5071.34 1430
5072.02 1432
5072.69 1344
5073.36 1392
5074.03 1456
5074.70 1506
5075.37 1364
5076.05 1430
5076.72 1441
5077.39 1486
5078.06 1515
5078.73 1623
5079.41 1520
5080.08 1363
5080.75 1362
5081.42 1487
5082.10 1494
5082.77 1444
5083.44 1557
5084.11 1503
5084.78 1602
5085.46 1618
5086.13 1614
5086.80 1622
5087.48 1599
5088.15 1695
5088.82 1611
5089.49 1634
5090.17 1635
5090.84 1639
5091.51 1505
5092.19 1592
5092.86 1576
5093.53 1685
5094.20 1595
5094.88 1562
5095.55 1546
5096.22 1600
5096.90 1627
5097.57 1494
5098.24 1479
5098.92 1467
5099.59 1496
5100.26 1422
5100.94 1449
5101.61 1572
5102.29 1597
5102.96 1559
5103.63 1454
5104.31 1464
5104.98 1434
5105.65 1373
5106.33 1448
5107.00 1417
5107.68 1494
5108.35 1522
5109.02 1527
5109.70 1430
5110.37 1509
5111.05 1529
5111.72 1408
5112.40 1392
5113.07 1494
5113.74 1489
5114.42 1355
5115.09 1387
5115.77 1534
5116.44 1438
5117.12 1486
5117.79 1532
5118.47 1500
5119.14 1505
5119.82 1441
5120.49 1465
5121.17 1424
5121.84 1513
5122.52 1423
5123.19 1440
5123.87 1401
5124.54 1446
5125.22 1474
5125.89 1610
5126.57 1566
5127.24 1647
5127.92 1592
5128.59 1588
5129.27 1509
5129.94 1530
5130.62 1577
5131.29 1547
5131.97 1550
5132.65 1471
5133.32 1486
5134.00 1443
5134.67 1399
5135.35 1400
5136.02 1496
5136.70 1550
5137.38 1630
5138.05 1542
5138.73 1528
5139.40 1488
5140.08 1619
5140.76 1523
5141.43 1621
5142.11 1708
5142.79 1554
5143.46 1453
5144.14 1551
5144.81 1521
5145.49 1556
5146.17 1521
5146.84 1445
5147.52 1481
5148.20 1474
5148.87 1373
5149.55 1267
5150.23 1345
5150.90 1417
5151.58 1457
5152.26 1431
5152.94 1426
5153.61 1471
5154.29 1532
5154.97 1479
5155.64 1552
5156.32 1533
5157.00 1538
5157.68 1486
5158.35 1426
5159.03 1376
5159.71 1465
5160.39 1357
5161.06 1390
5161.74 1487
5162.42 1425
5163.10 1293
5163.77 1337
5164.45 1326
5165.13 1302
5165.81 1306
5166.48 1435
5167.16 1424
5167.84 1379
5168.52 1343
5169.20 1395
5169.87 1297
5170.55 1408
5171.23 1377
5171.91 1348
5172.59 1438
5173.27 1403
5173.94 1344
5174.62 1340
5175.30 1381
5175.98 1300
5176.66 1423
5177.34 1560
5178.02 1407
5178.69 1431
5179.37 1637
5180.05 1614
5180.73 1549
5181.41 1504
5182.09 1467
5182.77 1424
5183.45 1490
5184.12 1398
5184.80 1403
5185.48 1521
5186.16 1495
5186.84 1585
5187.52 1468
5188.20 1318
5188.88 1368
5189.56 1431
5190.24 1317
5190.92 1324
5191.60 1257
5192.28 1385
5192.96 1295
5193.64 1292
5194.32 1305
5195.00 1361
5195.68 1414
5196.36 1336
5197.03 1391
5197.71 1332
5198.39 1406
5199.07 1410
5199.75 1356
5200.44 1450
5201.12 1430
5201.80 1353
5202.48 1357
5203.16 1424
5203.84 1544
5204.52 1470
5205.20 1379
5205.88 1409
5206.56 1552
5207.24 1630
5207.92 1581
5208.60 1601
5209.28 1599
5209.96 1719
5210.64 1630
5211.32 1707
5212.00 1866
5212.68 1794
5213.37 1596
5214.05 1778
5214.73 1696
5215.41 1529
5216.09 1553
5216.77 1529
5217.45 1509
5218.13 1472
5218.81 1362
5219.50 1390
5220.18 1416
5220.86 1284
5221.54 1376
5222.22 1408
5222.90 1395
5223.59 1294
5224.27 1383
5224.95 1481
5225.63 1518
5226.31 1428
5226.99 1538
5227.68 1410
5228.36 1418
5229.04 1458
5229.72 1386
5230.40 1450
5231.09 1382
5231.77 1336
5232.45 1329
5233.13 1536
5233.81 1443
5234.50 1478
5235.18 1559
5235.86 1472
5236.54 1361
5237.23 1465
5237.91 1517
5238.59 1437
5239.27 1498
5239.96 1586
5240.64 1544
5241.32 1520
5242.01 1576
5242.69 1500
5243.37 1394
5244.05 1477
5244.74 1446
5245.42 1442
5246.10 1418
5246.79 1459
5247.47 1388
5248.15 1343
5248.84 1415
5249.52 1425
5250.20 1477
5250.89 1481
5251.57 1455
5252.25 1391
5252.94 1413
5253.62 1351
5254.30 1350
5254.99 1276
5255.67 1287
5256.36 1273
5257.04 1312
5257.72 1377
5258.41 1267
5259.09 1288
5259.78 1374
5260.46 1296
5261.14 1382
5261.83 1356
5262.51 1424
5263.20 1394
5263.88 1338
5264.56 1319
5265.25 1367
5265.93 1345
5266.62 1350
5267.30 1345
5267.99 1339
5268.67 1403
5269.36 1372
5270.04 1407
5270.73 1410
5271.41 1408
5272.09 1384
5272.78 1422
5273.46 1454
5274.15 1311
5274.83 1361
5275.52 1374
5276.20 1384
5276.89 1380
5277.57 1362
5278.26 1602
5278.94 1468
5279.63 1416
5280.32 1483
5281.00 1484
5281.69 1623
5282.37 1623
5283.06 1512
5283.74 1647
5284.43 1607
5285.11 1580
5285.80 1614
5286.49 1575
5287.17 1459
5287.86 1416
5288.54 1515
5289.23 1434
5289.91 1265
5290.60 1370
5291.29 1375
5291.97 1366
5292.66 1307
5293.35 1314
5294.03 1270
5294.72 1281
5295.40 1332
5296.09 1364
5296.78 1249
5297.46 1255
5298.15 1301
5298.84 1270
5299.52 1310
5300.21 1299
5300.90 1338
5301.58 1450
5302.27 1436
5302.96 1321
5303.64 1392
5304.33 1399
5305.02 1332
5305.70 1371
5306.39 1413
5307.08 1435
5307.77 1445
5308.45 1269
5309.14 1387
5309.83 1385
5310.51 1356
5311.20 1326
5311.89 1502
5312.58 1347
5313.26 1443
5313.95 1428
5314.64 1276
5315.33 1291
5316.01 1317
5316.70 1383
5317.39 1419
5318.08 1353
5318.77 1322
5319.45 1350
5320.14 1284
5320.83 1377
5321.52 1346
5322.20 1410
5322.89 1432
5323.58 1429
5324.27 1449
5324.96 1311
5325.65 1375
5326.33 1366
5327.02 1315
5327.71 1319
5328.40 1186
5329.09 1302
5329.78 1328
5330.46 1428
5331.15 1502
5331.84 1438
5332.53 1479
5333.22 1343
5333.91 1349
5334.60 1276
5335.29 1273
5335.98 1333
5336.66 1282
5337.35 1375
5338.04 1336
5338.73 1465
5339.42 1343
5340.11 1381
5340.80 1349
5341.49 1315
5342.18 1367
5342.87 1329
5343.56 1276
5344.25 1337
5344.94 1248
5345.62 1350
5346.31 1448
5347.00 1433
5347.69 1352
5348.38 1483
5349.07 1558
5349.76 1551
5350.45 1509
5351.14 1628
5351.83 1677
5352.52 1517
5353.21 1477
5353.90 1456
5354.59 1411
5355.28 1453
5355.97 1431
5356.66 1252
5357.35 1300
5358.04 1364
5358.74 1432
5359.43 1384
5360.12 1330
5360.81 1358
5361.50 1340
5362.19 1384
5362.88 1421
5363.57 1319
5364.26 1328
5364.95 1386
5365.64 1287
5366.33 1309
5367.02 1364
5367.71 1285
5368.41 1246
5369.10 1220
5369.79 1232
5370.48 1275
5371.17 1136
5371.86 1308
5372.55 1309
5373.24 1305
5373.94 1303
5374.63 1330
5375.32 1324
5376.01 1348
5376.70 1344
5377.39 1294
5378.08 1319
5378.78 1420
5379.47 1400
5380.16 1429
5380.85 1459
5381.54 1470
5382.24 1458
5382.93 1398
5383.62 1335
5384.31 1295
5385.00 1426
5385.70 1500
5386.39 1534
5387.08 1469
5387.77 1471
5388.47 1442
5389.16 1530
5389.85 1414
5390.54 1418
5391.23 1557
5391.93 1408
5392.62 1427
5393.31 1446
5394.01 1429
5394.70 1373
5395.39 1402
5396.08 1328
5396.78 1348
5397.47 1282
5398.16 1331
5398.86 1198
5399.55 1175
5400.24 1345
5400.93 1337
5401.63 1314
5402.32 1232
5403.01 1200
5403.71 1206
5404.40 1177
5405.09 1238
5405.79 1357
5406.48 1392
5407.17 1298
5407.87 1394
5408.56 1391
5409.26 1273
5409.95 1379
5410.64 1325
5411.34 1292
5412.03 1309
5412.72 1320
5413.42 1329
5414.11 1368
5414.81 1297
5415.50 1206
5416.19 1306
5416.89 1373
5417.58 1319
5418.28 1343
5418.97 1392
5419.67 1337
5420.36 1304
5421.05 1318
5421.75 1322
5422.44 1322
5423.14 1263
5423.83 1294
5424.53 1399
5425.22 1413
5425.92 1358
5426.61 1373
5427.31 1289
5428.00 1304
5428.70 1309
5429.39 1313
5430.09 1477
5430.78 1328
5431.48 1296
5432.17 1338
5432.87 1301
5433.56 1354
5434.26 1324
5434.95 1261
5435.65 1337
5436.34 1355
5437.04 1483
5437.73 1468
5438.43 1511
5439.13 1480
5439.82 1438
5440.52 1355
5441.21 1204
5441.91 1360
5442.60 1399
5443.30 1421
5444.00 1440
5444.69 1339
5445.39 1400
5446.08 1443
5446.78 1452
5447.48 1427
5448.17 1503
5448.87 1391
5449.56 1454
5450.26 1414
5450.96 1433
5451.65 1380
5452.35 1278
5453.05 1332
5453.74 1391
5454.44 1304
5455.14 1308
5455.83 1339
5456.53 1369
5457.23 1395
5457.92 1451
5458.62 1412
5459.32 1423
5460.01 1393
5460.71 1369
5461.41 1371
5462.11 1357
5462.80 1227
5463.50 1233
5464.20 1321
5464.89 1257
5465.59 1363
5466.29 1338
5466.99 1327
5467.68 1325
5468.38 1324
5469.08 1362
5469.78 1329
5470.47 1287
5471.17 1218
5471.87 1305
5472.57 1336
5473.26 1329
5473.96 1252
5474.66 1178
5475.36 1231
5476.06 1291
5476.75 1311
5477.45 1239
5478.15 1374
5478.85 1426
5479.55 1343
5480.24 1353
5480.94 1604
5481.64 1694
5482.34 1542
5483.04 1597
5483.74 1608
5484.43 1514
5485.13 1623
5485.83 1641
5486.53 1496
5487.23 1383
5487.93 1454
5488.63 1443
5489.33 1555
5490.02 1467
5490.72 1497
5491.42 1457
5492.12 1450
5492.82 1398
5493.52 1388
5494.22 1327
5494.92 1384
5495.62 1383
5496.32 1402
5497.01 1496
5497.71 1562
5498.41 1693
5499.11 1598
5499.81 1635
5500.51 1733
5501.21 1917
5501.91 2037
5502.61 2006
5503.31 2015
5504.01 1845
5504.71 1831
5505.41 1905
5506.11 1676
5506.81 1604
5507.51 1420
5508.21 1585
5508.91 1515
5509.61 1489
5510.31 1386
5511.01 1324
5511.71 1340
5512.41 1251
5513.11 1294
5513.81 1323
5514.51 1442
5515.21 1432
5515.91 1384
5516.61 1398
5517.31 1467
5518.01 1566
5518.72 1333
5519.42 1287
5520.12 1345
5520.82 1408
5521.52 1312
5522.22 1214
5522.92 1123
5523.62 1327
5524.32 1406
5525.02 1347
5525.72 1348
5526.43 1342
5527.13 1391
5527.83 1361
5528.53 1300
5529.23 1390
5529.93 1338
5530.63 1266
5531.33 1396
5532.04 1331
5532.74 1269
5533.44 1213
5534.14 1293
5534.84 1237
5535.54 1297
5536.25 1186
5536.95 1166
5537.65 1173
5538.35 1169
5539.05 1266
5539.76 1247
5540.46 1447
5541.16 1227
5541.86 1285
5542.56 1182
5543.27 1175
5543.97 1300
5544.67 1327
5545.37 1286
5546.08 1356
5546.78 1267
5547.48 1357
5548.18 1220
5548.89 1254
5549.59 1272
5550.29 1220
5550.99 1141
5551.70 1235
5552.40 1235
5553.10 1285
5553.81 1326
5554.51 1324
5555.21 1255
5555.91 1217
5556.62 1241
5557.32 1249
5558.02 1209
5558.73 1311
5559.43 1247
5560.13 1227
5560.84 1253
5561.54 1233
5562.24 1365
5562.95 1424
5563.65 1385
5564.35 1333
5565.06 1206
5565.76 1230
5566.47 1224
5567.17 1233
5567.87 1355
5568.58 1246
5569.28 1254
5569.98 1315
5570.69 1309
5571.39 1214
5572.10 1172
5572.80 1275
5573.50 1208
5574.21 1236
5574.91 1208
5575.62 1317
5576.32 1317
5577.03 1243
5577.73 1265
5578.44 1153
5579.14 1275
5579.84 1268
5580.55 1256
5581.25 1295
5581.96 1315
5582.66 1214
5583.37 1269
5584.07 1248
5584.78 1205
5585.48 1208
5586.19 1227
5586.89 1130
5587.60 1276
5588.30 1273
5589.01 1211
5589.71 1174
5590.42 1229
5591.12 1341
5591.83 1121
5592.53 1215
5593.24 1208
5593.94 1279
5594.65 1227
5595.36 1256
5596.06 1242
5596.77 1225
5597.47 1172
5598.18 1164
5598.88 1261
5599.59 1238
5600.30 1089
5601.00 1192
5601.71 1269
5602.41 1242
5603.12 1241
5603.83 1156
5604.53 1118
5605.24 1177
5605.94 1180
5606.65 1098
5607.36 1079
5608.06 1214
5608.77 1186
5609.48 1113
5610.18 1145
5610.89 1247
5611.60 1249
5612.30 1291
5613.01 1159
5613.72 1138
5614.42 1099
5615.13 1117
5615.84 1193
5616.54 1228
5617.25 1111
5617.96 1226
5618.66 1184
5619.37 1145
5620.08 1160
5620.78 1187
5621.49 1182
5622.20 1194
5622.91 1289
5623.61 1156
5624.32 1150
5625.03 1206
5625.74 1256
5626.44 1159
5627.15 1251
5627.86 1193
5628.57 1154
5629.27 1159
5629.98 1168
5630.69 1165
5631.40 1187
5632.11 1153
5632.81 1148
5633.52 1198
5634.23 1118
5634.94 1153
5635.65 1253
5636.35 1181
5637.06 1168
5637.77 1160
5638.48 1196
5639.19 1212
5639.89 1132
5640.60 1232
5641.31 1227
5642.02 1277
5642.73 1094
5643.44 1133
5644.15 1273
5644.85 1102
5645.56 1211
5646.27 1223
5646.98 1246
5647.69 1202
5648.40 1254
5649.11 1199
5649.82 1209
5650.53 1253
5651.23 1089
5651.94 1172
5652.65 1247
5653.36 1261
5654.07 1228
5654.78 1200
5655.49 1264
5656.20 1221
5656.91 1307
5657.62 1389
5658.33 1430
5659.04 1258
5659.75 1208
5660.46 1376
5661.17 1346
5661.88 1308
5662.59 1288
5663.30 1224
5664.00 1312
5664.71 1297
5665.42 1252
5666.13 1132
5666.84 1136
5667.55 1223
5668.27 1228
5668.98 1198
5669.69 1186
5670.40 1280
5671.11 1295
5671.82 1160
5672.53 1202
5673.24 1169
5673.95 1104
5674.66 1121
5675.37 1168
5676.08 1194
5676.79 1084
5677.50 1007
5678.21 1127
5678.92 1010
5679.63 1044
5680.34 1191
5681.06 1207
5681.77 1220
5682.48 1056
5683.19 1098
5683.90 1176
5684.61 1204
5685.32 1139
5686.03 1135
5686.74 1193
5687.46 1207
5688.17 1095
5688.88 1114
5689.59 1041
5690.30 1111
5691.01 1219
5691.72 1092
5692.44 1096
5693.15 1065
5693.86 1146
5694.57 1191
5695.28 1167
5696.00 1105
5696.71 1155
5697.42 1183
5698.13 1127
5698.84 1119
5699.56 1177
5700.27 1193
5700.98 1174
5701.69 1189
5702.40 1125
5703.12 1270
5703.83 1174
5704.54 1138
5705.25 1112
5705.97 1195
5706.68 1184
5707.39 1140
5708.10 1128
5708.82 1133
5709.53 1083
5710.24 1031
5710.95 1124
5711.67 1126
5712.38 1159
5713.09 1158
5713.81 1133
5714.52 1072
5715.23 1066
5715.95 1064
5716.66 1098
5717.37 1088
5718.09 1097
5718.80 1072
5719.51 1069
5720.23 1030
5720.94 1123
5721.65 1101
5722.37 1231
5723.08 1170
5723.79 1116
5724.51 1087
5725.22 1188
5725.93 1182
5726.65 1242
5727.36 1281
5728.08 1209
5728.79 1286
5729.50 1298
5730.22 1177
5730.93 1111
5731.65 1230
5732.36 1283
5733.07 1297
5733.79 1247
5734.50 1135
5735.22 1136
5735.93 1202
5736.65 1254
5737.36 1159
5738.07 1223
5738.79 1170
5739.50 1188
5740.22 1172
5740.93 1115
5741.65 1119
5742.36 1089
5743.08 1096
5743.79 1032
5744.51 1042
5745.22 1150
5745.94 1186
5746.65 1121
5747.37 1157
5748.08 1229
5748.80 1258
5749.51 1106
5750.23 1101
5750.94 1141
5751.66 1137
5752.37 1071
5753.09 1097
5753.80 1151
5754.52 1110
5755.24 1147
5755.95 1134
5756.67 1177
5757.38 1141
5758.10 1127
5758.81 1244
5759.53 1180
5760.25 1163
5760.96 1149
5761.68 1158
5762.39 1089
5763.11 1165
5763.83 1215
5764.54 1205
5765.26 1192
5765.97 1232
5766.69 1148
5767.41 1150
5768.12 1064
5768.84 1188
5769.56 1327
5770.27 1289
5770.99 1238
5771.71 1142
5772.42 1092
5773.14 1083
5773.86 1260
5774.57 1166
5775.29 1147
5776.01 1203
5776.72 1232
5777.44 1218
5778.16 1167
5778.88 1289
5779.59 1226
5780.31 1161
5781.03 1226
5781.74 1227
5782.46 1241
5783.18 1168
5783.90 1157
5784.61 1206
5785.33 1172
5786.05 1159
5786.77 1300
5787.48 1188
5788.20 1179
5788.92 1164
5789.64 1212
5790.35 1268
5791.07 1224
5791.79 1160
5792.51 1215
5793.23 1336
5793.94 1328
5794.66 1314
5795.38 1289
5796.10 1294
5796.82 1237
5797.53 1306
5798.25 1379
5798.97 1268
5799.69 1375
5800.41 1528
5801.13 1637
5801.84 1617
5802.56 1572
5803.28 1700
5804.00 1868
5804.72 1975
5805.44 1828
5806.16 1840
5806.87 1806
5807.59 1643
5808.31 1597
5809.03 1460
5809.75 1594
5810.47 1496
5811.19 1573
5811.91 1502
5812.63 1451
5813.35 1604
5814.07 1571
5814.78 1559
5815.50 1740
5816.22 1960
5816.94 1984
5817.66 2171
5818.38 2252
5819.10 2331
5819.82 2431
5820.54 2537
5821.26 2363
5821.98 2328
5822.70 2074
5823.42 2022
5824.14 1823
5824.86 1806
5825.58 1618
5826.30 1530
5827.02 1578
5827.74 1588
5828.46 1666
5829.18 1703
5829.90 1535
5830.62 1486
5831.34 1438
5832.06 1362
5832.78 1505
5833.50 1580
5834.22 1406
5834.94 1552
5835.66 1540
5836.38 1502
5837.10 1431
5837.82 1432
5838.55 1517
5839.27 1515
5839.99 1510
5840.71 1563
5841.43 1486
5842.15 1438
5842.87 1410
5843.59 1505
5844.31 1347
5845.03 1337
5845.76 1238
5846.48 1233
5847.20 1272
5847.92 1386
5848.64 1203
5849.36 1231
5850.08 1303
5850.81 1240
5851.53 1197
5852.25 1278
5852.97 1297
5853.69 1308
5854.41 1227
5855.14 1272
5855.86 1257
5856.58 1286
5857.30 1442
5858.02 1419
5858.74 1459
5859.47 1360
5860.19 1250
5860.91 1258
5861.63 1293
5862.36 1270
5863.08 1254
5863.80 1211
5864.52 1253
5865.24 1189
5865.97 1163
5866.69 1282
5867.41 1247
5868.13 1257
5868.86 1213
5869.58 1182
5870.30 1201
5871.03 1242
5871.75 1145
5872.47 1249
5873.19 1201
5873.92 1272
5874.64 1315
5875.36 1239
5876.09 1232
5876.81 1205
5877.53 1230
5878.26 1232
5878.98 1353
5879.70 1314
5880.43 1103
5881.15 1147
5881.87 1222
5882.60 1147
5883.32 1193
5884.04 1212
5884.77 1211
5885.49 1172
5886.21 1258
5886.94 1243
5887.66 1179
5888.39 1142
5889.11 1143
5889.83 1159
5890.56 1120
5891.28 1213
5892.01 1209
5892.73 1195
5893.45 1261
5894.18 1153
5894.90 1180
5895.63 1293
5896.35 1259
5897.07 1221
5897.80 1250
5898.52 1150
5899.25 1201
5899.97 1218
5900.70 1116
5901.42 1156
5902.15 1247
5902.87 1264
5903.60 1193
5904.32 1229
5905.05 1317
5905.77 1169
5906.50 1197
5907.22 1170
5907.95 1274
5908.67 1193
5909.40 1169
5910.12 1176
5910.85 1124
5911.57 1230
5912.30 1235
5913.02 1128
5913.75 1207
5914.47 1216
5915.20 1193
5915.92 1219
5916.65 1164
5917.38 1206
5918.10 1158
5918.83 1182
5919.55 1140
5920.28 1213
5921.00 1262
5921.73 1172
5922.46 1246
5923.18 1201
5923.91 1230
5924.63 1161
5925.36 1186
5926.09 1231
5926.81 1328
5927.54 1242
5928.26 1243
5928.99 1324
5929.72 1263
5930.44 1146
5931.17 1270
5931.90 1363
5932.62 1205
5933.35 1216
5934.08 1216
5934.80 1152
5935.53 1204
5936.26 1213
5936.98 1183
5937.71 1315
5938.44 1240
5939.16 1327
5939.89 1256
5940.62 1255
5941.35 1281
5942.07 1355
5942.80 1356
5943.53 1270
5944.25 1239
5944.98 1233
5945.71 1270
5946.44 1240
5947.16 1288
5947.89 1337
5948.62 1347
5949.35 1376
5950.07 1407
5950.80 1389
5951.53 1510
5952.26 1508
5952.99 1472
5953.71 1554
5954.44 1508
5955.17 1583
5955.90 1446
5956.62 1422
5957.35 1416
5958.08 1522
5958.81 1467
5959.54 1481
5960.27 1501
5960.99 1508
5961.72 1511
5962.45 1481
5963.18 1566
5963.91 1591
5964.64 1725
5965.36 1759
5966.09 1659
5966.82 1791
5967.55 1905
5968.28 1910
5969.01 2031
5969.74 2034
5970.47 1959
5971.19 1963
5971.92 1873
5972.65 1731
5973.38 1692
5974.11 1753
5974.84 1693
5975.57 1577
5976.30 1606
5977.03 1655
5977.76 1589
5978.49 1533
5979.22 1651
5979.95 1658
5980.67 1712
5981.40 1855
5982.13 1846
5982.86 1781
5983.59 1689
5984.32 1856
5985.05 1933
5985.78 1827
5986.51 1775
5987.24 1873
5987.97 1919
5988.70 1927
5989.43 1970
5990.16 1995
5990.89 1933
5991.62 1945
5992.35 1894
5993.08 1989
5993.81 1833
5994.54 1792
5995.27 1862
5996.00 1949
5996.73 2097
5997.47 2132
5998.20 2027
5998.93 1966
5999.66 1989
6000.39 1907
6001.12 1963
6001.85 2017
6002.58 1943
6003.31 1844
6004.04 2032
6004.77 2003
6005.50 1898
6006.24 1914
6006.97 1907
6007.70 1957
6008.43 1951
6009.16 2113
6009.89 2167
6010.62 2337
6011.35 2706
6012.09 3018
6012.82 3554
6013.55 3577
6014.28 4155
6015.01 4481
6015.74 4844
6016.47 4656
6017.21 4708
6017.94 4532
6018.67 4004
6019.40 3752
6020.13 3513
6020.87 2936
6021.60 2627
6022.33 2284
6023.06 2045
6023.79 1823
6024.53 1754
6025.26 1741
6025.99 1673
6026.72 1703
6027.46 1705
6028.19 1650
6028.92 1522
6029.65 1662
6030.39 1690
6031.12 1742
6031.85 1673
6032.58 1641
6033.32 1528
6034.05 1569
6034.78 1460
6035.51 1489
6036.25 1512
6036.98 1396
6037.71 1482
6038.45 1535
6039.18 1469
6039.91 1472
6040.65 1614
6041.38 1626
6042.11 1671
6042.85 1717
6043.58 1666
6044.31 1722
6045.05 1692
6045.78 1625
6046.51 1564
6047.25 1676
6047.98 1721
6048.71 1710
6049.45 1742
6050.18 1945
6050.91 1896
6051.65 1864
6052.38 2022
6053.12 2105
6053.85 2091
6054.58 2201
6055.32 2055
6056.05 2167
6056.79 2238
6057.52 2182
6058.25 1860
6058.99 1797
6059.72 1721
6060.46 1617
6061.19 1654
6061.93 1626
6062.66 1689
6063.40 1701
6064.13 1596
6064.86 1540
6065.60 1549
6066.33 1567
6067.07 1620
6067.80 1690
6068.54 1528
6069.27 1442
6070.01 1461
6070.74 1484
6071.48 1582
6072.21 1617
6072.95 1566
6073.68 1582
6074.42 1419
6075.15 1498
6075.89 1549
6076.63 1517
6077.36 1372
6078.10 1391
6078.83 1488
6079.57 1573
6080.30 1564
6081.04 1552
6081.77 1493
6082.51 1605
6083.25 1514
6083.98 1562
6084.72 1520
6085.45 1559
6086.19 1558
6086.92 1450
6087.66 1510
6088.40 1388
6089.13 1378
6089.87 1393
6090.61 1452
6091.34 1397
6092.08 1399
6092.81 1357
6093.55 1269
6094.29 1338
6095.02 1353
6095.76 1408
6096.50 1343
6097.23 1321
6097.97 1368
6098.71 1502
6099.44 1364
6100.18 1346
6100.92 1392
6101.65 1308
6102.39 1298
6103.13 1311
6103.86 1417
6104.60 1402
6105.34 1374
6106.08 1262
6106.81 1323
6107.55 1247
6108.29 1213
6109.02 1259
6109.76 1390
6110.50 1401
6111.24 1330
6111.97 1308
6112.71 1297
6113.45 1316
6114.19 1379
6114.92 1302
6115.66 1287
6116.40 1301
6117.14 1416
6117.88 1383
6118.61 1425
6119.35 1472
6120.09 1423
6120.83 1389
6121.57 1355
6122.30 1420
6123.04 1474
6123.78 1511
6124.52 1374
6125.26 1447
6126.00 1501
6126.73 1448
6127.47 1407
6128.21 1362
6128.95 1307
6129.69 1359
6130.43 1449
6131.16 1442
6131.90 1457
6132.64 1306
6133.38 1320
6134.12 1352
6134.86 1456
6135.60 1457
6136.34 1398
6137.08 1434
6137.81 1446
6138.55 1404
6139.29 1376
6140.03 1440
6140.77 1368
6141.51 1427
6142.25 1522
6142.99 1448
6143.73 1399
6144.47 1507
6145.21 1528
6145.95 1436
6146.69 1376
6147.43 1486
6148.17 1525
6148.91 1396
6149.65 1442
6150.39 1433
6151.13 1465
6151.86 1448
6152.60 1398
6153.34 1498
6154.08 1447
6154.83 1519
6155.57 1540
6156.31 1420
6157.05 1506
6157.79 1593
6158.53 1464
6159.27 1486
6160.01 1550
6160.75 1514
6161.49 1536
6162.23 1559
6162.97 1553
6163.71 1598
6164.45 1725
6165.19 1724
6165.93 1733
6166.67 1758
6167.41 1802
6168.15 1883
6168.89 1899
6169.64 1937
6170.38 1865
6171.12 1894
6171.86 1972
6172.60 1921
6173.34 1907
6174.08 1926
6174.82 1788
6175.57 1809
6176.31 1802
6177.05 1768
6177.79 1827
6178.53 1793
6179.27 1673
6180.01 1762
6180.76 1691
6181.50 1729
6182.24 1756
6182.98 1762
6183.72 1835
6184.46 1821
6185.21 1694
6185.95 1777
6186.69 1702
6187.43 1630
6188.17 1796
6188.92 1791
6189.66 1869
6190.40 1863
6191.14 1856
6191.89 1862
6192.63 2006
6193.37 1907
6194.11 2068
6194.86 2248
6195.60 2287
6196.34 2186
6197.08 1985
6197.83 2121
6198.57 2058
6199.31 2166
6200.05 2146
6200.80 2138
6201.54 2284
6202.28 2162
6203.03 2216
6203.77 2285
6204.51 2339
6205.26 2575
6206.00 3081
6206.74 3458
6207.48 4087
6208.23 4730
6208.97 5660
6209.71 6660
6210.46 7529
6211.20 7912
6211.95 8500
6212.69 8392
6213.43 7937
6214.18 7358
6214.92 6380
6215.66 5617
6216.41 4729
6217.15 3885
6217.89 3282
6218.64 2829
6219.38 2639
6220.13 2327
6220.87 2217
6221.61 2012
6222.36 1807
6223.10 1855
6223.85 1964
6224.59 1833
6225.34 1961
6226.08 1942
6226.82 1887
6227.57 1912
6228.31 1849
6229.06 1713
6229.80 1702
6230.55 1675
6231.29 1682
6232.04 1548
6232.78 1466
6233.53 1545
6234.27 1583
6235.02 1641
6235.76 1550
6236.51 1599
6237.25 1602
6238.00 1654
6238.74 1624
6239.49 1613
6240.23 1606
6240.98 1533
6241.72 1589
6242.47 1710
6243.21 1677
6243.96 1668
6244.70 1786
6245.45 1790
6246.20 1946
6246.94 2039
6247.69 2084
6248.43 2202
6249.18 2335
6249.92 2516
6250.67 2494
6251.42 2355
6252.16 2299
6252.91 2230
6253.65 2181
6254.40 2012
6255.15 1876
6255.89 1732
6256.64 1782
6257.38 1815
6258.13 1785
6258.88 1668
6259.62 1736
6260.37 1670
6261.12 1617
6261.86 1603
6262.61 1614
6263.36 1587
6264.10 1645
6264.85 1570
6265.60 1633
6266.34 1516
6267.09 1580
6267.84 1586
6268.58 1543
6269.33 1582
6270.08 1646
6270.82 1641
6271.57 1599
6272.32 1544
6273.07 1555
6273.81 1463
6274.56 1588
6275.31 1539
6276.05 1449
6276.80 1325
6277.55 1483
6278.30 1634
6279.04 1525
6279.79 1611
6280.54 1580
6281.29 1467
6282.03 1563
6282.78 1582
6283.53 1616
6284.28 1605
6285.03 1641
6285.77 1572
6286.52 1518
6287.27 1529
6288.02 1611
6288.77 1689
6289.51 1725
6290.26 1716
6291.01 1616
6291.76 1573
6292.51 1621
6293.26 1656
6294.00 1602
6294.75 1542
6295.50 1422
6296.25 1389
6297.00 1409
6297.75 1467
6298.50 1382
6299.24 1321
6299.99 1429
6300.74 1433
6301.49 1393
6302.24 1405
6302.99 1360
6303.74 1479
6304.49 1450
6305.24 1373
6305.99 1357
6306.73 1369
6307.48 1388
6308.23 1387
6308.98 1413
6309.73 1353
6310.48 1474
6311.23 1484
6311.98 1511
6312.73 1452
6313.48 1284
6314.23 1376
6314.98 1279
6315.73 1407
6316.48 1320
6317.23 1307
6317.98 1288
6318.73 1302
6319.48 1379
6320.23 1291
6320.98 1364
6321.73 1289
6322.48 1360
6323.23 1269
6323.98 1228
6324.73 1204
6325.48 1316
6326.23 1234
6326.98 1296
6327.73 1336
6328.48 1332
6329.23 1273
6329.98 1306
6330.73 1375
6331.48 1312
6332.23 1309
6332.98 1289
6333.73 1207
6334.49 1305
6335.24 1345
6335.99 1343
6336.74 1320
6337.49 1259
6338.24 1240
6338.99 1292
6339.74 1292
6340.49 1270
6341.25 1379
6342.00 1307
6342.75 1198
6343.50 1288
6344.25 1295
6345.00 1336
6345.75 1394
6346.51 1377
6347.26 1337
6348.01 1416
6348.76 1326
6349.51 1290
6350.26 1362
6351.02 1387
6351.77 1470
6352.52 1434
6353.27 1459
6354.02 1407
6354.78 1535
6355.53 1552
6356.28 1568
6357.03 1549
6357.78 1469
6358.54 1489
6359.29 1482
6360.04 1441
6360.79 1402
6361.55 1386
6362.30 1374
6363.05 1373
6363.80 1246
6364.56 1344
6365.31 1265
6366.06 1361
6366.81 1375
6367.57 1330
6368.32 1356
6369.07 1319
6369.83 1316
6370.58 1302
6371.33 1236
6372.08 1308
6372.84 1298
6373.59 1302
6374.34 1312
6375.10 1279
6375.85 1308
6376.60 1296
6377.36 1324
6378.11 1309
6378.86 1234
6379.62 1316
6380.37 1371
6381.12 1301
6381.88 1260
6382.63 1271
6383.39 1223
6384.14 1147
6384.89 1197
6385.65 1345
6386.40 1272
6387.16 1246
6387.91 1355
6388.66 1389
6389.42 1211
6390.17 1107
6390.93 1175
6391.68 1295
6392.43 1176
6393.19 1194
6393.94 1100
6394.70 1192
6395.45 1158
6396.21 1108
6396.96 1252
6397.72 1203
6398.47 1174
6399.22 1118
6399.98 1115
6400.73 1166
6401.49 1129
6402.24 1100
6403.00 1126
6403.75 1089
6404.51 1064
6405.26 1049
6406.02 1208
6406.77 1221
6407.53 1124
6408.28 1122
6409.04 1159
6409.79 1179
6410.55 1088
6411.31 1208
6412.06 1206
6412.82 1168
6413.57 1200
6414.33 1221
6415.08 1193
6415.84 1232
6416.59 1151
6417.35 1114
6418.11 1256
6418.86 1288
6419.62 1220
6420.37 1136
6421.13 1145
6421.89 1130
6422.64 1105
6423.40 1187
6424.15 1185
6424.91 1272
6425.67 1204
6426.42 1202
6427.18 1214
6427.94 1123
6428.69 1112
6429.45 1074
6430.20 1218
6430.96 1133
6431.72 1151
6432.47 1222
6433.23 1183
6433.99 1208
6434.74 1265
6435.50 1273
6436.26 1139
6437.02 1195
6437.77 1204
6438.53 1103
6439.29 1221
6440.04 1208
6440.80 1249
6441.56 1221
6442.32 1189
6443.07 1231
6443.83 1199
6444.59 1252
6445.34 1316
6446.10 1296
6446.86 1272
6447.62 1203
6448.37 1189
6449.13 1117
6449.89 1074
6450.65 1149
6451.41 1136
6452.16 1207
6452.92 1141
6453.68 1176
6454.44 1202
6455.19 1269
6455.95 1264
6456.71 1222
6457.47 1143
6458.23 1193
6458.99 1230
6459.74 1325
6460.50 1283
6461.26 1276
6462.02 1228
6462.78 1236
6463.54 1240
6464.29 1244
6465.05 1216
6465.81 1107
6466.57 1194
6467.33 1269
6468.09 1318
6468.85 1318
6469.60 1308
6470.36 1314
6471.12 1255
6471.88 1325
6472.64 1414
6473.40 1347
6474.16 1355
6474.92 1410
6475.68 1382
6476.44 1382
6477.20 1328
6477.95 1385
6478.71 1357
6479.47 1258
6480.23 1369
6480.99 1366
6481.75 1406
6482.51 1453
6483.27 1480
6484.03 1532
6484.79 1499
6485.55 1410
6486.31 1409
6487.07 1415
6487.83 1551
6488.59 1516
6489.35 1589
6490.11 1601
6490.87 1609
6491.63 1619
6492.39 1838
6493.15 1727
6493.91 1703
6494.67 1748
6495.43 1888
6496.19 1850
6496.95 1839
6497.71 1901
6498.47 1800
6499.23 1822
6499.99 1915
6500.76 1883
6501.52 1772
6502.28 1772
6503.04 1698
6503.80 1769
6504.56 1613
6505.32 1769
6506.08 1800
6506.84 1765
6507.60 1883
6508.36 1941
6509.13 1888
6509.89 1902
6510.65 1941
6511.41 1996
6512.17 2003
6512.93 1958
6513.69 2070
6514.45 2077
6515.22 2073
6515.98 2024
6516.74 1870
6517.50 1809
6518.26 1878
6519.02 1927
6519.79 2047
6520.55 2138
6521.31 2121
6522.07 2219
6522.83 2265
6523.60 2595
6524.36 2645
6525.12 2761
6525.88 3056
6526.64 3221
6527.41 3344
6528.17 3548
6528.93 4027
6529.69 4197
6530.46 4459
6531.22 4446
6531.98 4229
6532.74 4062
6533.51 3999
6534.27 4055
6535.03 4143
6535.79 4190
6536.56 4246
6537.32 4449
6538.08 5032
6538.85 5291
6539.61 5066
6540.37 4953
6541.13 4703
6541.90 4138
6542.66 3708
6543.42 3224
6544.19 2907
6544.95 2682
6545.71 2366
6546.48 2214
6547.24 2071
6548.00 1992
6548.77 1929
6549.53 1901
6550.29 1875
6551.06 1898
6551.82 1751
6552.58 1858
6553.35 1778
6554.11 1928
6554.88 1997
6555.64 2022
6556.40 1791
6557.17 1879
6557.93 1850
6558.70 1823
6559.46 1933
6560.22 1922
6560.99 1885
6561.75 1930
6562.52 1881
6563.28 2038
6564.05 2078
6564.81 2080
6565.57 2263
6566.34 2428
6567.10 2363
6567.87 2328
6568.63 2369
6569.40 2367
6570.16 2395
6570.93 2349
6571.69 2300
6572.46 2189
6573.22 2273
6573.99 2258
6574.75 2270
6575.52 2278
6576.28 2271
6577.05 2290
6577.81 2335
6578.58 2392
6579.34 2267
6580.11 2277
6580.87 2367
6581.64 2577
6582.40 2491
6583.17 2556
6583.93 2431
6584.70 2613
6585.47 2722
6586.23 2712
6587.00 2636
6587.76 2592
6588.53 2586
6589.29 2316
6590.06 2380
6590.83 2348
6591.59 2458
6592.36 2610
6593.12 2677
6593.89 2858
6594.66 2988
6595.42 3156
6596.19 3393
6596.96 3306
6597.72 3398
6598.49 3422
6599.25 3185
6600.02 2966
6600.79 2921
6601.55 2622
6602.32 2563
6603.09 2485
6603.85 2273
6604.62 2307
6605.39 2208
6606.15 2099
6606.92 2102
6607.69 2030
6608.46 2114
6609.22 2128
6609.99 2028
6610.76 2079
6611.52 2181
6612.29 2144
6613.06 2240
6613.83 2000
6614.59 2111
6615.36 2088
6616.13 1947
6616.89 1993
6617.66 2000
6618.43 1960
6619.20 1961
6619.96 1784
6620.73 1881
6621.50 2006
6622.27 1919
6623.04 1978
6623.80 2036
6624.57 2068
6625.34 2008
6626.11 2054
6626.88 2079
6627.64 2176
6628.41 2224
6629.18 1971
6629.95 1897
6630.72 1911
6631.48 1978
6632.25 2002
6633.02 1978
6633.79 1993
6634.56 2161
6635.33 2351
6636.10 2514
6636.86 2410
6637.63 2458
6638.40 2333
6639.17 2324
6639.94 2247
6640.71 2230
6641.48 2008
6642.25 1902
6643.01 1786
6643.78 1761
6644.55 1818
6645.32 1770
6646.09 1743
6646.86 1709
6647.63 1687
6648.40 1668
6649.17 1719
6649.94 1739
6650.71 1730
6651.48 1767
6652.25 1766
6653.01 1730
6653.78 1690
6654.55 1818
6655.32 1768
6656.09 1840
6656.86 1791
6657.63 1736
6658.40 1708
6659.17 1658
6659.94 1608
6660.71 1735
6661.48 1740
6662.25 1844
6663.02 1694
6663.79 1771
6664.56 1702
6665.33 1675
6666.10 1828
6666.87 1874
6667.64 1887
6668.42 1933
6669.19 1953
6669.96 1873
6670.73 1807
6671.50 1773
6672.27 1845
6673.04 1681
6673.81 1712
6674.58 1697
6675.35 1725
6676.12 1589
6676.89 1678
6677.66 1725
6678.44 1666
6679.21 1666
6679.98 1647
6680.75 1610
6681.52 1601
6682.29 1671
6683.06 1626
6683.83 1690
6684.60 1616
6685.38 1760
6686.15 1872
6686.92 1961
6687.69 2035
6688.46 1962
6689.23 1899
6690.01 1871
6690.78 1775
6691.55 1709
6692.32 1685
6693.09 1658
6693.86 1665
6694.64 1618
6695.41 1595
6696.18 1525
6696.95 1499
6697.73 1593
6698.50 1498
6699.27 1415
6700.04 1513
6700.81 1448
6701.59 1517
6702.36 1481
6703.13 1505
6703.90 1503
6704.68 1432
6705.45 1466
6706.22 1428
6706.99 1500
6707.77 1465
6708.54 1425
6709.31 1417
6710.09 1339
6710.86 1338
6711.63 1453
6712.40 1471
6713.18 1521
6713.95 1371
6714.72 1334
6715.50 1391
6716.27 1391
6717.04 1477
6717.82 1422
6718.59 1393
6719.36 1380
6720.14 1347
6720.91 1309
6721.68 1258
6722.46 1380
6723.23 1422
6724.00 1410
6724.78 1372
6725.55 1394
6726.33 1334
6727.10 1408
6727.87 1419
6728.65 1335
6729.42 1307
6730.20 1400
6730.97 1344
6731.74 1488
6732.52 1334
6733.29 1343
6734.07 1425
6734.84 1381
6735.61 1322
6736.39 1317
6737.16 1287
6737.94 1481
6738.71 1407
6739.49 1368
6740.26 1416
6741.04 1470
6741.81 1389
6742.59 1296
6743.36 1349
6744.13 1255
6744.91 1373
6745.68 1406
6746.46 1350
6747.23 1361
6748.01 1355
6748.78 1428
6749.56 1361
6750.33 1451
6751.11 1477
6751.89 1494
6752.66 1413
6753.44 1395
6754.21 1444
6754.99 1508
6755.76 1534
6756.54 1510
6757.31 1452
6758.09 1374
6758.86 1364
6759.64 1361
6760.42 1425
6761.19 1301
6761.97 1305
6762.74 1331
6763.52 1274
6764.30 1196
6765.07 1243
6765.85 1275
6766.62 1371
6767.40 1365
6768.18 1382
6768.95 1339
6769.73 1367
6770.51 1402
6771.28 1387
6772.06 1421
6772.83 1475
6773.61 1416
6774.39 1304
6775.16 1390
6775.94 1367
6776.72 1457
6777.49 1456
6778.27 1493
6779.05 1525
6779.82 1598
6780.60 1564
6781.38 1584
6782.16 1540
6782.93 1495
6783.71 1434
6784.49 1429
6785.26 1338
6786.04 1317
6786.82 1261
6787.60 1225
6788.37 1240
6789.15 1190
6789.93 1232
6790.71 1138
6791.48 1161
6792.26 1229
6793.04 1245
6793.82 1223
6794.59 1153
6795.37 1134
6796.15 1164
6796.93 1175
6797.70 1145
6798.48 1172
6799.26 1053
6800.04 1168
6800.82 1156
6801.60 1175
6802.37 1134
6803.15 1067
6803.93 1153
6804.71 1155
6805.49 1187
6806.26 1254
6807.04 1200
6807.82 1161
6808.60 1194
6809.38 1072
6810.16 1056
6810.94 1134
6811.71 1161
6812.49 1179
6813.27 1095
6814.05 1129
6814.83 1180
6815.61 1234
6816.39 1172
6817.17 1171
6817.95 1136
6818.73 1129
6819.50 1204
6820.28 1183
6821.06 1147
6821.84 1208
6822.62 1163
6823.40 1137
6824.18 1175
6824.96 1203
6825.74 1196
6826.52 1127
6827.30 1096
6828.08 1070
6828.86 1121
6829.64 1181
6830.42 1082
6831.20 965
6831.98 1093
6832.76 1128
6833.54 1075
6834.32 1105
6835.10 1199
6835.88 1148
6836.66 1151
6837.44 1066
6838.22 1058
6839.00 1144
6839.78 1067
6840.56 1029
6841.34 1087
6842.12 1098
6842.90 1047
6843.68 1090
6844.46 1081
6845.24 1144
6846.02 1131
6846.80 1197
6847.58 1163
6848.36 1136
6849.14 1261
6849.93 1297
6850.71 1379
6851.49 1446
6852.27 1524
6853.05 1726
6853.83 1796
6854.61 1669
6855.39 1645
6856.17 1532
6856.96 1450
6857.74 1393
6858.52 1355
6859.30 1296
6860.08 1175
6860.86 1222
6861.64 1207
6862.43 1246
6863.21 1191
6863.99 1110
6864.77 1096
6865.55 1159
6866.33 1158
6867.12 1219
6867.90 1207
6868.68 1162
6869.46 1118
6870.24 1177
6871.03 1132
6871.81 1149
6872.59 1208
6873.37 1237
6874.16 1164
6874.94 1054
6875.72 1145
6876.50 1202
6877.28 1176
6878.07 1130
6878.85 1097
6879.63 1166
6880.42 1284
6881.20 1275
6881.98 1272
6882.76 1294
6883.55 1387
6884.33 1304
6885.11 1280
6885.89 1428
6886.68 1474
6887.46 1469
6888.24 1625
6889.03 1676
6889.81 1646
6890.59 1661
6891.38 1634
6892.16 1514
6892.94 1528
6893.73 1486
6894.51 1263
6895.29 1220
6896.08 1272
6896.86 1246
6897.64 1263
6898.43 1137
6899.21 1216
6900.00 1146
6900.78 1214
6901.56 1207
6902.35 1229
6903.13 1278
6903.91 1240
6904.70 1231
6905.48 1219
6906.27 1271
6907.05 1253
6907.84 1294
6908.62 1212
6909.40 1264
6910.19 1267
6910.97 1238
6911.76 1258
6912.54 1208
6913.33 1185
6914.11 1199
6914.90 1139
6915.68 1207
6916.46 1198
6917.25 1219
6918.03 1181
6918.82 1317
6919.60 1297
6920.39 1224
6921.17 1302
6921.96 1214
6922.74 1304
6923.53 1365
6924.31 1556
6925.10 1416
6925.88 1519
6926.67 1479
6927.45 1368
6928.24 1275
6929.03 1278
6929.81 1233
6930.60 1270
6931.38 1280
6932.17 1217
6932.95 1198
6933.74 1133
6934.52 1232
6935.31 1155
6936.10 1209
6936.88 1104
6937.67 1138
6938.45 1202
6939.24 1245
6940.03 1214
6940.81 1246
6941.60 1189
6942.38 1199
6943.17 1189
6943.96 1280
6944.74 1242
6945.53 1357
6946.32 1366
6947.10 1273
6947.89 1298
6948.68 1286
6949.46 1367
6950.25 1350
6951.03 1381
6951.82 1286
6952.61 1327
6953.40 1385
6954.18 1328
6954.97 1369
6955.76 1375
6956.54 1317
6957.33 1341
6958.12 1428
6958.90 1357
6959.69 1409
6960.48 1407
6961.27 1389
6962.05 1407
6962.84 1414
6963.63 1445
6964.41 1473
6965.20 1429
6965.99 1410
6966.78 1458
6967.56 1404
6968.35 1476
6969.14 1480
6969.93 1520
6970.72 1593
6971.50 1655
6972.29 1464
6973.08 1579
6973.87 1508
6974.66 1537
6975.44 1495
6976.23 1503
6977.02 1574
6977.81 1604
6978.60 1686
6979.38 1776
6980.17 1657
6980.96 1783
6981.75 1963
6982.54 2043
6983.33 2079
6984.11 2264
6984.90 2480
6985.69 2683
6986.48 3020
6987.27 3193
6988.06 3320
6988.85 3449
6989.64 3385
6990.42 3285
6991.21 2910
6992.00 2660
6992.79 2466
6993.58 2217
6994.37 2135
6995.16 1896
6995.95 1940
6996.74 2098
6997.53 2180
6998.32 2386
6999.10 2623
6999.89 2847
7000.68 3044
7001.47 3476
7002.26 3682
7003.05 3721
7003.84 3610
7004.63 3323
7005.42 3015
7006.21 2756
7007.00 2418
7007.79 2183
7008.58 1966
7009.37 1808
7010.16 1751
7010.95 1609
7011.74 1498
7012.53 1573
7013.32 1524
7014.11 1521
7014.90 1555
7015.69 1474
7016.48 1521
7017.27 1479
7018.06 1555
7018.85 1454
7019.64 1395
7020.43 1406
7021.23 1440
7022.02 1458
7022.81 1428
7023.60 1512
7024.39 1547
7025.18 1549
7025.97 1524
7026.76 1486
7027.55 1496
7028.34 1551
7029.13 1548
7029.93 1540
7030.72 1534
7031.51 1512
7032.30 1460
7033.09 1431
7033.88 1421
7034.67 1371
7035.46 1411
7036.26 1429
7037.05 1427
7037.84 1444
7038.63 1509
7039.42 1554
7040.21 1496
7041.01 1622
7041.80 1646
7042.59 1614
7043.38 1659
7044.17 1596
7044.97 1515
7045.76 1531
7046.55 1445
7047.34 1461
7048.13 1489
7048.93 1620
7049.72 1503
7050.51 1758
7051.30 1763
7052.09 1834
7052.89 1885
7053.68 1970
7054.47 1848
7055.26 1717
7056.06 1539
7056.85 1450
7057.64 1356
7058.44 1418
7059.23 1390
7060.02 1326
7060.81 1317
7061.61 1301
7062.40 1372
7063.19 1378
7063.99 1403
7064.78 1391
7065.57 1374
7066.37 1428
7067.16 1373
7067.95 1270
7068.74 1281
7069.54 1344
7070.33 1394
7071.13 1391
7071.92 1305
7072.71 1377
7073.51 1404
7074.30 1311
7075.09 1270
7075.89 1330
7076.68 1290
7077.47 1313
7078.27 1290
7079.06 1256
7079.86 1314
7080.65 1286
7081.44 1293
7082.24 1369
7083.03 1238
7083.83 1196
7084.62 1256
7085.41 1271
7086.21 1253
7087.00 1171
7087.80 1271
7088.59 1194
7089.39 1121
7090.18 1293
7090.98 1240
7091.77 1154
7092.56 1127
7093.36 1172
7094.15 1082
7094.95 1040
7095.74 1108
7096.54 1188
7097.33 1155
7098.13 1172
7098.92 1171
7099.72 1171
7100.51 1093
7101.31 960
7102.10 1045
7102.90 1056
7103.69 985
7104.49 1066
7105.29 1152
7106.08 1206
7106.88 1122
7107.67 1023
7108.47 1031
7109.26 1022
7110.06 941
7110.85 1031
7111.65 1046
7112.45 1025
7113.24 1006
7114.04 1084
7114.83 1110
7115.63 1118
7116.42 1111
7117.22 1072
7118.02 1128
7118.81 1142
7119.61 1039
7120.41 1057
7121.20 1044
7122.00 997
7122.79 1035
7123.59 1120
7124.39 1068
7125.18 1017
7125.98 1053
7126.78 1074
7127.57 1035
7128.37 968
7129.17 1044
7129.96 1025
7130.76 934
7131.56 943
7132.35 1054
7133.15 1082
7133.95 1005
7134.74 962
7135.54 1051
7136.34 1080
7137.14 1018
7137.93 1021
7138.73 1051
7139.53 1073
7140.33 1061
7141.12 1056
7141.92 1052
7142.72 1020
7143.51 997
7144.31 1061
7145.11 988
7145.91 990
7146.71 1015
7147.50 1100
7148.30 1068
7149.10 969
7149.90 1049
7150.69 1069
7151.49 981
7152.29 985
7153.09 1055
7153.89 951
7154.68 947
7155.48 967
7156.28 1020
7157.08 1028
7157.88 961
7158.68 907
7159.47 944
7160.27 976
7161.07 1009
7161.87 1000
7162.67 984
7163.47 981
7164.27 1073
7165.06 1022
7165.86 980
7166.66 930
7167.46 995
7168.26 980
7169.06 1020
7169.86 1089
7170.66 1031
7171.46 929
7172.25 981
7173.05 984
7173.85 1034
7174.65 985
7175.45 922
7176.25 925
7177.05 964
7177.85 922
7178.65 936
7179.45 937
7180.25 879
7181.05 944
7181.85 937
7182.65 1040
7183.45 1043
7184.25 958
7185.05 943
7185.85 1013
7186.65 1023
7187.45 1046
7188.25 989
7189.05 981
7189.85 1090
7190.65 1026
7191.45 936
7192.25 903
7193.05 951
7193.85 935
7194.65 878
7195.45 916
7196.25 979
7197.05 963
7197.85 940
7198.65 984
7199.45 953
7200.25 976
7201.05 913
7201.85 1024
7202.65 966
7203.46 987
7204.26 995
7205.06 896
7205.86 940
7206.66 820
7207.46 902
7208.26 968
7209.06 988
7209.86 945
7210.66 949
7211.47 898
7212.27 938
7213.07 904
7213.87 917
7214.67 905
7215.47 923
7216.27 908
7217.08 974
7217.88 978
7218.68 967
7219.48 950
7220.28 916
7221.09 1008
7221.89 963
7222.69 913
7223.49 860
7224.29 896
7225.10 933
7225.90 944
7226.70 937
7227.50 946
7228.30 865
7229.11 942
7229.91 1033
7230.71 897
7231.51 990
7232.32 966
7233.12 900
7233.92 990
7234.72 990
7235.53 873
7236.33 899
7237.13 921
7237.93 948
7238.74 1081
7239.54 1057
7240.34 1011
7241.15 999
7241.95 1029
7242.75 1082
7243.55 986
7244.36 1083
7245.16 1038
7245.96 958
7246.77 953
7247.57 960
7248.37 1016
7249.18 887
7249.98 987
7250.78 945
7251.59 906
7252.39 959
7253.20 1042
7254.00 909
7254.80 965
7255.61 1079
7256.41 1026
7257.21 1047
7258.02 982
7258.82 978
7259.63 971
7260.43 989
7261.23 1017
7262.04 1019
7262.84 1050
7263.65 1009
7264.45 933
7265.26 867
7266.06 872
7266.86 950
7267.67 911
7268.47 982
7269.28 960
7270.08 873
7270.89 1013
7271.69 998
7272.50 1027
7273.30 901
7274.11 934
7274.91 1025
7275.71 1003
7276.52 917
7277.32 933
7278.13 940
7278.93 1118
7279.74 978
7280.55 1045
7281.35 1050
7282.16 1137
7282.96 1149
7283.77 1123
7284.57 1187
7285.38 1268
7286.18 1441
7286.99 1494
7287.79 1372
7288.60 1427
7289.40 1322
7290.21 1323
7291.02 1197
7291.82 1087
7292.63 1167
7293.43 1059
7294.24 1031
7295.05 968
7295.85 969
7296.66 1035
7297.46 1104
7298.27 1013
7299.08 1030
7299.88 1087
7300.69 1084
7301.49 1079
7302.30 1055
7303.11 1065
7303.91 1083
7304.72 1127
7305.53 1003
7306.33 1075
7307.14 1127
7307.95 1108
7308.75 1148
7309.56 1164
7310.37 1217
7311.17 1268
7311.98 1213
7312.79 1204
7313.59 1287
7314.40 1270
7315.21 1267
7316.02 1284
7316.82 1366
7317.63 1325
7318.44 1397
7319.24 1357
7320.05 1299
7320.86 1442
7321.67 1596
7322.47 1637
7323.28 1567
7324.09 1490
7324.90 1613
7325.70 1616
7326.51 1428
7327.32 1378
7328.13 1310
7328.94 1216
7329.74 1144
7330.55 1223
7331.36 1133
7332.17 1056
7332.98 1098
7333.78 1122
7334.59 1102
7335.40 1036
7336.21 1033
7337.02 1123
7337.82 1052
7338.63 974
7339.44 1019
7340.25 1075
7341.06 1100
7341.87 1051
7342.68 977
7343.48 975
7344.29 1018
7345.10 957
7345.91 1044
7346.72 1019
7347.53 1044
7348.34 1086
7349.15 1084
7349.95 1093
7350.76 990
7351.57 1032
7352.38 1028
7353.19 1082
7354.00 986
7354.81 947
7355.62 1096
7356.43 1091
7357.24 1090
7358.05 965
7358.86 996
7359.67 966
7360.48 976
7361.29 999
7362.09 1098
7362.90 1080
7363.71 1025
7364.52 1062
7365.33 1047
7366.14 1105
7366.95 1143
7367.76 1023
7368.57 1103
7369.38 1065
7370.19 1048
7371.00 1044
7371.81 1047
7372.62 1061
7373.43 1145
7374.25 1057
7375.06 1024
7375.87 1089
7376.68 1055
7377.49 1047
7378.30 1015
7379.11 1164
7379.92 1197
7380.73 1214
7381.54 1260
7382.35 1401
7383.16 1330
7383.97 1316
7384.78 1306
7385.59 1303
7386.41 1331
7387.22 1193
7388.03 1102
7388.84 1146
7389.65 1098
7390.46 938
7391.27 1022
7392.08 1014
7392.89 972
7393.71 872
7394.52 1038
7395.33 954
7396.14 938
7396.95 907
7397.76 947
7398.58 980
7399.39 1042
7400.20 1074
7401.01 1127
7401.82 1128
7402.63 1250
7403.45 1199
7404.26 1244
7405.07 1235
7405.88 1175
7406.69 1100
7407.51 1139
7408.32 1138
7409.13 1128
7409.94 1148
7410.76 1038
7411.57 1063
7412.38 1058
7413.19 1073
7414.01 942
7414.82 915
7415.63 852
7416.44 937
7417.26 901
7418.07 912
7418.88 863
7419.69 900
7420.51 906
7421.32 816
7422.13 951
7422.95 954
7423.76 991
7424.57 935
7425.39 902
7426.20 860
7427.01 833
7427.83 938
7428.64 920
7429.45 898
7430.27 908
7431.08 896
7431.89 872
7432.71 931
7433.52 915
7434.33 904
7435.15 956
7435.96 951
7436.77 927
7437.59 939
7438.40 920
7439.22 896
7440.03 925
7440.84 860
7441.66 878
7442.47 909
7443.29 936
7444.10 861
7444.91 878
7445.73 891
7446.54 927
7447.36 908
7448.17 898
7448.99 902
7449.80 901
7450.62 878
7451.43 959
7452.24 865
7453.06 840
7453.87 793
7454.69 863
7455.50 917
7456.32 784
7457.13 930
7457.95 968
7458.76 919
7459.58 899
7460.39 947
7461.21 920
7462.02 936
7462.84 904
7463.65 824
7464.47 888
7465.28 903
7466.10 952
7466.92 947
7467.73 967
7468.55 937
7469.36 943
7470.18 968
7470.99 862
7471.81 838
7472.62 874
7473.44 906
7474.26 847
7475.07 859
7475.89 885
7476.70 927
7477.52 833
7478.34 867
7479.15 819
7479.97 882
7480.78 916
7481.60 860
7482.42 884
7483.23 885
7484.05 849
7484.87 877
7485.68 884
7486.50 915
7487.32 860
7488.13 741
7488.95 891
7489.76 941
7490.58 890
7491.40 813
7492.22 914
7493.03 965
7493.85 962
7494.67 914
7495.48 870
7496.30 805
7497.12 777
7497.93 832
7498.75 884
7499.57 843
7500.39 933
7501.20 850
7502.02 781
7502.84 874
7503.66 851
7504.47 900
7505.29 867
7506.11 923
7506.93 823
7507.74 870
7508.56 927
7509.38 969
7510.20 921
7511.01 860
7511.83 904
7512.65 930
7513.47 940
7514.29 870
7515.10 807
7515.92 872
7516.74 912
7517.56 895
7518.38 861
7519.19 825
7520.01 804
7520.83 813
7521.65 795
7522.47 862
7523.29 949
7524.11 847
7524.92 782
7525.74 823
7526.56 841
7527.38 820
7528.20 796
7529.02 831
7529.84 831
7530.66 922
7531.47 921
7532.29 863
7533.11 825
7533.93 877
7534.75 818
7535.57 811
7536.39 820
7537.21 792
7538.03 884
7538.85 819
7539.67 867
7540.49 914
7541.31 918
7542.12 917
7542.94 935
7543.76 898
7544.58 863
7545.40 874
7546.22 962
7547.04 930
7547.86 906
7548.68 897
7549.50 929
7550.32 898
7551.14 884
7551.96 938
7552.78 936
7553.60 906
7554.42 910
7555.24 899
7556.06 915
7556.88 941
7557.70 912
7558.52 990
7559.35 1022
7560.17 1029
7560.99 1016
7561.81 1050
7562.63 1017
7563.45 1000
7564.27 943
7565.09 931
7565.91 1046
7566.73 991
7567.55 965
7568.37 996
7569.19 931
7570.02 1008
7570.84 1011
7571.66 936
7572.48 954
7573.30 976
7574.12 975
7574.94 919
7575.76 957
7576.59 981
7577.41 945
7578.23 1003
7579.05 997
7579.87 968
7580.69 984
7581.51 976
7582.34 950
7583.16 1045
7583.98 1016
7584.80 940
7585.62 993
7586.45 1112
7587.27 1072
7588.09 1067
7588.91 1172
7589.73 1196
7590.56 1161
7591.38 1204
7592.20 1160
7593.02 1167
7593.85 1162
7594.67 1171
7595.49 1092
7596.31 1103
7597.14 1122
7597.96 1169
7598.78 1284
7599.60 1100
7600.43 1224
7601.25 1112
7602.07 1186
7602.89 1349
7603.72 1404
7604.54 1388
7605.36 1555
7606.19 1615
7607.01 1740
7607.83 1712
7608.66 1687
7609.48 1609
7610.30 1566
7611.12 1604
7611.95 1498
7612.77 1410
7613.59 1357
7614.42 1169
7615.24 1197
7616.07 1212
7616.89 1151
7617.71 1248
7618.54 1350
7619.36 1443
7620.18 1378
7621.01 1277
7621.83 1332
7622.66 1355
7623.48 1349
7624.30 1295
7625.13 1207
7625.95 1322
7626.78 1332
7627.60 1289
7628.42 1324
7629.25 1475
7630.07 1469
7630.90 1625
7631.72 1744
7632.55 1899
7633.37 2056
7634.19 2121
7635.02 2127
7635.84 1975
7636.67 1957
7637.49 1787
7638.32 1717
7639.14 1619
7639.97 1416
7640.79 1350
7641.62 1209
7642.44 1076
7643.27 1056
7644.09 1063
7644.92 1068
7645.74 1125
7646.57 1125
7647.39 1062
7648.22 1051
7649.04 1000
7649.87 968
7650.70 996
7651.52 926
7652.35 979
7653.17 990
7654.00 1023
7654.82 990
7655.65 1001
7656.47 1061
7657.30 1059
7658.13 972
7658.95 954
7659.78 902
7660.60 975
7661.43 964
7662.26 935
7663.08 873
7663.91 939
7664.73 954
7665.56 992
7666.39 995
7667.21 979
7668.04 1008
7668.87 1059
7669.69 1108
7670.52 1060
7671.35 1054
7672.17 1059
7673.00 1035
7673.83 1013
7674.65 1009
7675.48 1026
7676.31 1037
7677.13 935
7677.96 951
7678.79 948
7679.61 944
7680.44 929
7681.27 886
7682.09 890
7682.92 885
7683.75 970
7684.58 884
7685.40 968
7686.23 893
7687.06 903
7687.89 1012
7688.71 968
7689.54 850
7690.37 916
7691.20 972
7692.02 966
7692.85 936
7693.68 963
7694.51 963
7695.33 846
7696.16 896
7696.99 962
7697.82 865
7698.65 903
7699.47 901
7700.30 978
7701.13 974
7701.96 901
7702.79 900
7703.62 951
7704.44 909
7705.27 994
7706.10 985
7706.93 938
7707.76 851
7708.59 898
7709.41 997
7710.24 948
7711.07 945
7711.90 975
7712.73 947
7713.56 894
7714.39 883
7715.22 786
7716.05 795
7716.87 858
7717.70 908
7718.53 884
7719.36 852
7720.19 793
7721.02 881
7721.85 828
7722.68 832
7723.51 788
7724.34 868
7725.17 870
7726.00 880
7726.83 908
7727.66 812
7728.48 823
7729.31 805
7730.14 825
7730.97 815
7731.80 870
7732.63 862
7733.46 777
7734.29 858
7735.12 861
7735.95 800
7736.78 911
7737.61 829
7738.44 878
7739.27 844
7740.10 898
7740.93 906
7741.77 846
7742.60 914
7743.43 893
7744.26 815
7745.09 852
7745.92 832
7746.75 919
7747.58 980
7748.41 978
7749.24 1010
7750.07 1001
7750.90 1031
7751.73 1038
7752.56 969
7753.39 937
7754.23 842
7755.06 943
7755.89 895
7756.72 873
7757.55 845
7758.38 841
7759.21 825
7760.04 822
7760.88 788
7761.71 886
7762.54 799
7763.37 779
7764.20 756
7765.03 764
7765.86 853
7766.70 785
7767.53 764
7768.36 820
7769.19 806
7770.02 846
7770.86 826
7771.69 835
7772.52 765
7773.35 828
7774.18 801
7775.02 767
7775.85 693
7776.68 756
7777.51 808
7778.34 785
7779.18 765
7780.01 769
7780.84 774
7781.67 806
7782.51 834
7783.34 828
7784.17 869
7785.00 840
7785.84 849
7786.67 883
7787.50 867
7788.34 810
7789.17 819
7790.00 840
7790.83 826
7791.67 759
7792.50 776
7793.33 799
7794.17 779
7795.00 800
7795.83 790
7796.67 753
7797.50 807
7798.33 785
7799.17 772
7800.00 782
7800.83 787
7801.67 777
7802.50 850
7803.33 836
7804.17 782
7805.00 804
7805.84 803
7806.67 894
7807.50 902
7808.34 780
7809.17 800
7810.01 843
7810.84 836
7811.67 842
7812.51 780
7813.34 803
7814.18 892
7815.01 929
7815.84 829
7816.68 831
7817.51 854
7818.35 837
7819.18 853
7820.02 847
7820.85 863
7821.69 875
7822.52 878
7823.36 820
7824.19 789
7825.03 806
7825.86 888
7826.69 857
7827.53 817
7828.36 840
7829.20 848
7830.03 921
7830.87 858
7831.71 819
7832.54 810
7833.38 817
7834.21 805
7835.05 798
7835.88 781
7836.72 865
7837.55 804
7838.39 822
7839.22 832
7840.06 799
7840.90 834
7841.73 829
7842.57 913
7843.40 822
7844.24 756
7845.07 828
7845.91 832
7846.75 762
7847.58 765
7848.42 784
7849.25 843
7850.09 878
7850.93 852
7851.76 859
7852.60 885
7853.44 855
7854.27 872
7855.11 864
7855.94 823
7856.78 890
7857.62 858
7858.45 968
7859.29 965
7860.13 969
7860.96 942
7861.80 1003
7862.64 990
7863.47 960
7864.31 918
7865.15 978
7865.99 841
7866.82 827
7867.66 815
7868.50 845
7869.33 819
7870.17 830
7871.01 791
7871.85 863
7872.68 850
7873.52 810
7874.36 853
7875.20 812
7876.03 831
7876.87 807
7877.71 878
7878.55 898
7879.38 867
7880.22 872
7881.06 978
7881.90 844
7882.74 816
7883.57 835
7884.41 795
7885.25 776
7886.09 755
7886.93 791
7887.76 801
7888.60 805
7889.44 788
7890.28 831
7891.12 859
7891.96 832
7892.79 781
7893.63 818
7894.47 838
7895.31 813
7896.15 763
7896.99 757
7897.83 824
7898.66 892
7899.50 827
7900.34 846
7901.18 852
7902.02 953
7902.86 947
7903.70 979
7904.54 904
7905.38 846
7906.21 921
7907.05 853
7907.89 797
7908.73 770
7909.57 794
7910.41 866
7911.25 833
7912.09 767
7912.93 764
7913.77 842
7914.61 829
7915.45 915
7916.29 857
7917.13 874
7917.97 865
7918.81 857
7919.65 839
7920.49 816
7921.33 867
7922.17 867
7923.01 810
7923.85 753
7924.69 792
7925.53 850
7926.37 822
7927.21 735
7928.05 769
7928.89 727
7929.73 760
7930.57 751
7931.41 783
7932.25 784
7933.09 778
7933.93 797
7934.77 793
7935.61 771
7936.45 752
7937.29 704
7938.14 768
7938.98 780
7939.82 812
7940.66 765
7941.50 723
7942.34 709
7943.18 694
7944.02 761
7944.86 729
7945.70 703
7946.55 794
7947.39 845
7948.23 752
7949.07 747
7949.91 720
7950.75 797
7951.59 784
7952.44 780
7953.28 795
7954.12 753
7954.96 763
7955.80 717
7956.65 760
7957.49 745
7958.33 757
7959.17 748
7960.01 854
7960.86 798
7961.70 778
7962.54 748
7963.38 775
7964.22 750
7965.07 724
7965.91 729
7966.75 774
7967.59 768
7968.44 772
7969.28 828
7970.12 842
7970.96 812
7971.81 823
7972.65 854
7973.49 766
7974.33 781
7975.18 736
7976.02 734
7976.86 718
7977.71 756
7978.55 742
7979.39 834
7980.23 773
7981.08 799
7981.92 778
7982.76 750
7983.61 795
7984.45 785
7985.29 805
7986.14 659
7986.98 706
7987.82 729
7988.67 736
7989.51 730
7990.36 773
7991.20 762
7992.04 831
7992.89 785
7993.73 780
7994.57 767
7995.42 729
7996.26 779
7997.11 769
7997.95 801
7998.79 698
7999.64 679
8000.48 650
8001.33 749
8002.17 767
8003.01 747
8003.86 737
8004.70 782
8005.55 665
8006.39 670
8007.24 665
8008.08 706
8008.93 724
8009.77 727
8010.62 704
8011.46 701
8012.30 670
8013.15 691
8013.99 643
8014.84 662
8015.68 679
8016.53 645
8017.37 651
8018.22 629
8019.06 597
8019.91 609
8020.76 665
8021.60 706
8022.45 690
8023.29 657
8024.14 690
8024.98 695
8025.83 655
8026.67 762
8027.52 743
8028.36 671
8029.21 704
8030.06 695
8030.90 695
8031.75 688
8032.59 669
8033.44 650
8034.28 677
8035.13 685
8035.98 666
8036.82 655
8037.67 674
8038.52 702
8039.36 686
8040.21 668
8041.05 659
8041.90 665
8042.75 721
8043.59 697
8044.44 720
8045.29 701
8046.13 718
8046.98 706
8047.83 707
8048.67 688
8049.52 670
8050.37 692
8051.21 672
8052.06 643
8052.91 642
8053.75 706
8054.60 660
8055.45 653
8056.30 625
8057.14 703
8057.99 699
8058.84 648
8059.68 680
8060.53 646
8061.38 694
8062.23 600
8063.07 691
8063.92 654
8064.77 648
8065.62 664
8066.46 695
8067.31 632
8068.16 617
8069.01 704
8069.85 725
8070.70 707
8071.55 678
8072.40 645
8073.25 679
8074.09 630
8074.94 670
8075.79 668
8076.64 641
8077.49 650
8078.34 570
8079.18 676
8080.03 657
8080.88 672
8081.73 592
8082.58 624
8083.43 626
8084.27 660
8085.12 695
8085.97 679
8086.82 638
8087.67 689
8088.52 650
8089.37 665
8090.22 652
8091.06 694
8091.91 692
8092.76 625
8093.61 691
8094.46 608
8095.31 662
8096.16 654
8097.01 680
8097.86 676
8098.71 626
8099.56 677
8100.41 754
8101.26 653
8102.11 663
8102.95 638
8103.80 651
8104.65 635
8105.50 648
8106.35 702
8107.20 709
8108.05 697
8108.90 720
8109.75 673
8110.60 674
8111.45 692
8112.30 758
8113.15 705
8114.00 618
8114.85 669
8115.70 666
8116.55 633
8117.40 694
8118.25 722
8119.10 691
8119.96 606
8120.81 618
8121.66 605
8122.51 665
8123.36 694
8124.21 730
8125.06 659
8125.91 696
8126.76 679
8127.61 703
8128.46 768
8129.31 781
8130.16 747
8131.02 706
8131.87 693
8132.72 763
8133.57 796
8134.42 763
8135.27 795
8136.12 701
8136.97 711
8137.83 748
8138.68 728
8139.53 794
8140.38 746
8141.23 726
8142.08 782
8142.93 836
8143.79 776
8144.64 757
8145.49 815
8146.34 777
8147.19 746
8148.05 831
8148.90 761
8149.75 831
8150.60 731
8151.45 769
8152.31 758
8153.16 747
8154.01 803
8154.86 830
8155.71 800
8156.57 875
8157.42 945
8158.27 872
8159.12 858
8159.98 894
8160.83 859
8161.68 796
8162.54 814
8163.39 818
8164.24 838
8165.09 852
8165.95 866
8166.80 824
8167.65 802
8168.51 848
8169.36 811
8170.21 747
8171.06 788
8171.92 724
8172.77 770
8173.62 813
8174.48 715
8175.33 824
8176.18 853
8177.04 713
8177.89 701
8178.74 737
8179.60 736
8180.45 737
8181.31 732
8182.16 701
8183.01 730
8183.87 762
8184.72 744
8185.57 720
8186.43 706
8187.28 686
8188.14 623
8188.99 606
8189.84 688
8190.70 672
8191.55 676
8192.41 635
8193.26 632
8194.12 727
8194.97 749
8195.83 704
8196.68 671
8197.53 790
8198.39 735
8199.24 696
8200.10 685
8200.95 697
8201.81 660
8202.66 716
8203.52 663
8204.37 731
8205.23 685
8206.08 739
8206.94 679
8207.79 708
8208.65 682
8209.50 715
8210.36 719
8211.21 734
8212.07 665
8212.92 683
8213.78 743
8214.63 704
8215.49 712
8216.34 644
8217.20 702
8218.06 679
8218.91 698
8219.77 678
8220.62 734
8221.48 637
8222.33 691
8223.19 673
8224.05 681
8224.90 740
8225.76 726
8226.61 695
8227.47 682
8228.33 699
8229.18 736
8230.04 730
8230.90 687
8231.75 644
8232.61 655
8233.46 689
8234.32 627
8235.18 659
8236.03 672
8236.89 637
8237.75 651
8238.60 636
8239.46 623
8240.32 653
8241.17 624
8242.03 660
8242.89 723
8243.74 706
8244.60 648
8245.46 675
8246.32 659
8247.17 618
8248.03 601
8248.89 651
8249.74 657
8250.60 632
8251.46 646
8252.32 638
8253.17 646
8254.03 687
8254.89 693
8255.75 689
8256.60 649
8257.46 717
8258.32 714
8259.18 749
8260.04 737
8260.89 682
8261.75 639
8262.61 710
8263.47 645
8264.32 687
8265.18 723
8266.04 645
8266.90 635
8267.76 664
8268.62 754
8269.47 666
8270.33 694
8271.19 621
8272.05 640
8272.91 650
8273.77 684
8274.62 675
8275.48 669
8276.34 708
8277.20 624
8278.06 637
8278.92 704
8279.78 696
8280.64 681
8281.49 663
8282.35 655
8283.21 656
8284.07 600
8284.93 683
8285.79 702
8286.65 646
8287.51 679
8288.37 689
8289.23 708
8290.09 736
8290.95 737
8291.80 691
8292.66 703
8293.52 694
8294.38 705
8295.24 673
8296.10 645
8296.96 710
8297.82 736
8298.68 690
8299.54 710
8300.40 712
8301.26 717
8302.12 719
8302.98 729
8303.84 764
8304.70 742
8305.56 738
8306.42 713
8307.28 713
8308.14 727
8309.00 713
8309.86 728
8310.72 803
8311.58 806
8312.44 754
8313.31 735
8314.17 767
8315.03 820
8315.89 909
8316.75 912
8317.61 898
8318.47 941
8319.33 1015
8320.19 975
8321.05 857
8321.91 819
8322.77 857
8323.64 835
8324.50 791
8325.36 760
8326.22 731
8327.08 680
8327.94 722
8328.80 680
8329.66 697
8330.53 724
8331.39 735
8332.25 724
8333.11 746
8333.97 701
8334.83 678
8335.70 737
8336.56 748
8337.42 723
8338.28 674
8339.14 670
8340.00 713
8340.87 732
8341.73 706
8342.59 740
8343.45 767
8344.32 758
8345.18 779
8346.04 751
8346.90 797
8347.76 762
8348.63 785
8349.49 773
8350.35 734
8351.21 737
8352.08 718
8352.94 708
8353.80 685
8354.66 712
8355.53 746
8356.39 745
8357.25 716
8358.12 719
8358.98 718
8359.84 750
8360.71 749
8361.57 730
8362.43 657
8363.29 647
8364.16 727
8365.02 779
8365.88 694
8366.75 646
8367.61 673
8368.47 711
8369.34 716
8370.20 694
8371.06 723
8371.93 725
8372.79 667
8373.66 739
8374.52 673
8375.38 689
8376.25 767
8377.11 732
8377.97 688
8378.84 705
8379.70 774
8380.57 712
8381.43 792
8382.30 795
8383.16 760
8384.02 714
8384.89 746
8385.75 803
8386.62 808
8387.48 763
8388.35 788
8389.21 758
8390.07 732
8390.94 738
8391.80 758
8392.67 791
8393.53 836
8394.40 760
8395.26 740
8396.13 825
8396.99 795
8397.86 734
8398.72 727
8399.59 681
8400.45 766
8401.32 804
8402.18 780
8403.05 776
8403.91 733
8404.78 762
8405.64 727
8406.51 794
8407.37 706
8408.24 732
8409.11 791
8409.97 733
8410.84 778
8411.70 791
8412.57 769
8413.43 748
8414.30 782
8415.17 811
8416.03 783
8416.90 841
8417.76 774
8418.63 734
8419.50 761
8420.36 738
8421.23 798
8422.09 741
8422.96 753
8423.83 740
8424.69 837
8425.56 801
8426.43 815
8427.29 782
8428.16 805
8429.02 791
8429.89 805
8430.76 795
8431.62 784
8432.49 785
8433.36 764
8434.23 811
8435.09 880
8435.96 871
8436.83 833
8437.69 824
8438.56 813
8439.43 862
8440.29 913
8441.16 941
8442.03 1001
8442.90 967
8443.76 911
8444.63 941
8445.50 961
8446.37 994
8447.23 938
8448.10 901
8448.97 937
8449.84 953
8450.70 934
8451.57 912
8452.44 910
8453.31 937
8454.17 1007
8455.04 1073
8455.91 1168
8456.78 1380
8457.65 1518
8458.51 1671
8459.38 1737
8460.25 1745
8461.12 1789
8461.99 1612
8462.86 1408
8463.72 1275
8464.59 1281
8465.46 1195
8466.33 1134
8467.20 1056
8468.07 1043
8468.93 1125
8469.80 1260
8470.67 1428
8471.54 1515
8472.41 1588
8473.28 1602
8474.15 1563
8475.02 1508
8475.89 1432
8476.75 1316
8477.62 1241
8478.49 1277
8479.36 1174
8480.23 1159
8481.10 1051
8481.97 1124
8482.84 1034
8483.71 926
8484.58 896
8485.45 974
8486.32 924
8487.19 925
8488.06 922
8488.92 941
8489.79 958
8490.66 922
8491.53 947
8492.40 946
8493.27 931
8494.14 879
8495.01 920
8495.88 948
8496.75 1027
8497.62 1041
8498.49 973
8499.36 1056
8500.23 1034
8501.10 1023
8501.97 984
8502.85 961
8503.72 910
8504.59 952
8505.46 992
8506.33 952
8507.20 1026
8508.07 1059
8508.94 1092
8509.81 1086
8510.68 1163
8511.55 1124
8512.42 1066
8513.29 1052
8514.16 1082
8515.03 1027
8515.91 920
8516.78 935
8517.65 971
8518.52 952
8519.39 1049
8520.26 993
8521.13 1050
8522.00 1009
8522.88 980
8523.75 963
8524.62 944
8525.49 959
8526.36 947
8527.23 846
8528.10 869
8528.98 923
8529.85 909
8530.72 987
8531.59 962
8532.46 1006
8533.34 1108
8534.21 1066
8535.08 1033
8535.95 1028
8536.82 1085
8537.70 1133
8538.57 1082
8539.44 1170
8540.31 1088
8541.18 1075
8542.06 1138
8542.93 1067
8543.80 1027
8544.67 991
8545.55 931
8546.42 939
8547.29 1003
8548.17 982
8549.04 985
8549.91 1054
8550.78 1124
8551.66 1120
8552.53 1163
8553.40 1289
8554.28 1433
8555.15 1567
8556.02 1819
8556.89 1903
8557.77 1897
8558.64 1814
8559.51 1708
8560.39 1547
8561.26 1378
8562.13 1243
8563.01 1155
8563.88 1082
8564.75 990
8565.63 984
8566.50 975
8567.38 948
8568.25 921
8569.12 849
8570.00 897
8570.87 972
8571.74 857
8572.62 816
8573.49 865
8574.37 881
8575.24 942
8576.11 913
8576.99 888
8577.86 912
8578.74 859
8579.61 892
8580.49 834
8581.36 889
8582.23 860
8583.11 958
8583.98 930
8584.86 882
8585.73 928
8586.61 922
8587.48 895
8588.36 820
8589.23 931
8590.11 893
8590.98 841
8591.86 867
8592.73 906
8593.61 942
8594.48 924
8595.36 927
8596.23 967
8597.11 917
8597.98 916
8598.86 937
8599.73 881
8600.61 856
8601.48 843
8602.36 768
8603.23 830
8604.11 804
8604.99 788
8605.86 800
8606.74 759
8607.61 783
8608.49 844
8609.36 801
8610.24 798
8611.12 849
8611.99 758
8612.87 712
8613.74 736
8614.62 818
8615.50 817
8616.37 799
8617.25 804
8618.12 809
8619.00 797
8619.88 803
8620.75 821
8621.63 888
8622.51 874
8623.38 916
8624.26 877
8625.14 882
8626.01 887
8626.89 819
8627.77 798
8628.64 890
8629.52 817
8630.40 789
8631.27 802
8632.15 858
8633.03 906
8633.90 871
8634.78 861
8635.66 862
8636.54 883
8637.41 843
8638.29 829
8639.17 870
8640.05 943
8640.92 861
8641.80 851
8642.68 889
8643.55 947
8644.43 938
8645.31 903
8646.19 877
8647.07 842
8647.94 869
8648.82 830
8649.70 847
8650.58 875
8651.45 890
8652.33 832
8653.21 925
8654.09 874
8654.97 865
8655.85 864
8656.72 891
8657.60 880
8658.48 895
8659.36 872
8660.24 878
8661.12 836
8661.99 849
8662.87 899
8663.75 885
8664.63 892
8665.51 877
8666.39 897
8667.27 825
8668.14 886
8669.02 921
8669.90 873
8670.78 910
8671.66 906
8672.54 887
8673.42 852
8674.30 924
8675.18 950
8676.06 1029
8676.94 1083
8677.81 1075
8678.69 1072
8679.57 1052
8680.45 1014
8681.33 1019
8682.21 997
8683.09 902
8683.97 872
8684.85 926
8685.73 953
8686.61 944
8687.49 883
8688.37 869
8689.25 857
8690.13 1067
8691.01 1114
8691.89 1341
8692.77 1479
8693.65 1543
8694.53 1715
8695.41 1851
8696.29 1818
8697.17 1756
8698.05 1620
8698.93 1506
8699.81 1385
8700.69 1142
8701.57 1136
8702.45 1123
8703.33 905
8704.21 815
8705.09 837
8705.98 819
8706.86 856
8707.74 833
8708.62 747
8709.50 742
8710.38 787
8711.26 751
8712.14 798
8713.02 743
8713.90 710
8714.79 806
8715.67 788
8716.55 797
8717.43 775
8718.31 806
8719.19 810
8720.07 765
8720.95 794
8721.84 843
8722.72 823
8723.60 782
8724.48 730
8725.36 716
8726.24 778
8727.13 804
8728.01 784
8728.89 760
8729.77 855
8730.65 904
8731.54 976
8732.42 917
8733.30 839
8734.18 893
8735.06 898
8735.95 800
8736.83 820
8737.71 768
8738.59 786
8739.48 732
8740.36 683
8741.24 733
8742.12 730
8743.01 717
8743.89 687
8744.77 660
8745.65 755
8746.54 741
8747.42 669
8748.30 706
8749.19 689
8750.07 707
8750.95 713
8751.83 706
8752.72 681
8753.60 742
8754.48 753
8755.37 702
8756.25 813
8757.13 744
8758.02 823
8758.90 806
8759.78 798
8760.67 855
8761.55 779
8762.43 765
8763.32 828
8764.20 827
8765.09 838
8765.97 841
8766.85 834
8767.74 778
8768.62 810
8769.51 814
8770.39 814
8771.27 833
8772.16 759
8773.04 812
8773.93 805
8774.81 811
8775.69 676
8776.58 684
8777.46 709
8778.35 761
8779.23 676
8780.12 680
8781.00 666
8781.89 630
8782.77 665
8783.65 669
8784.54 644
8785.42 697
8786.31 690
8787.19 682
8788.08 719
8788.96 638
8789.85 590
8790.73 665
8791.62 628
8792.50 634
8793.39 651
8794.27 616
8795.16 619
8796.04 631
8796.93 665
8797.82 638
8798.70 695
8799.59 647
8800.47 681
8801.36 634
8802.24 674
8803.13 643
8804.01 612
8804.90 638
8805.79 687
8806.67 675
8807.56 715
8808.44 665
8809.33 599
8810.22 660
8811.10 649
8811.99 609
8812.87 627
8813.76 605
8814.65 646
8815.53 610
8816.42 578
8817.30 630
8818.19 663
8819.08 631
8819.96 637
8820.85 646
8821.74 594
8822.62 633
8823.51 652
8824.40 597
8825.28 591
8826.17 648
8827.06 682
8827.94 679
8828.83 648
8829.72 656
8830.61 613
8831.49 622
8832.38 650
8833.27 650
8834.15 614
8835.04 549
8835.93 596
8836.82 648
8837.70 621
8838.59 558
8839.48 620
8840.37 584
8841.25 595
8842.14 571
8843.03 583
8843.92 585
8844.80 601
8845.69 604
8846.58 589
8847.47 583
8848.36 618
8849.24 578
8850.13 593
8851.02 533
8851.91 520
8852.80 555
8853.68 595
8854.57 575
8855.46 535
8856.35 571
8857.24 571
8858.13 589
8859.01 595
8859.90 586
8860.79 580
8861.68 546
8862.57 564
8863.46 564
8864.35 542
8865.23 605
8866.12 537
8867.01 590
8867.90 571
8868.79 530
8869.68 577
8870.57 610
8871.46 591
8872.35 563
8873.24 549
8874.12 515
8875.01 565
8875.90 635
8876.79 539
8877.68 543
8878.57 549
8879.46 532
8880.35 509
8881.24 606
8882.13 544
8883.02 528
8883.91 559
8884.80 574
8885.69 552
8886.58 519
8887.47 503
8888.36 530
8889.25 519
8890.14 487
8891.03 479
8891.92 497
8892.81 514
8893.70 512
8894.59 564
8895.48 655
8896.37 589
8897.26 487
8898.15 495
8899.04 504
8899.93 524
8900.82 488
8901.71 473
8902.60 534
8903.49 506
8904.38 498
8905.28 536
8906.17 502
8907.06 523
8907.95 523
8908.84 572
8909.73 488
8910.62 494
8911.51 515
8912.40 554
8913.29 511
8914.19 514
8915.08 505
8915.97 546
8916.86 533
8917.75 504
8918.64 589
8919.53 584
8920.43 532
8921.32 466
8922.21 522
8923.10 579
8923.99 525
8924.88 502
8925.78 529
8926.67 537
8927.56 558
8928.45 514
8929.34 473
8930.24 471
8931.13 569
8932.02 572
8932.91 520
8933.80 486
8934.70 511
8935.59 537
8936.48 455
8937.37 485
8938.27 493
8939.16 513
8940.05 464
8940.94 470
8941.84 509
8942.73 507
8943.62 529
8944.51 529
8945.41 473
8946.30 516
8947.19 508
8948.09 467
8948.98 501
8949.87 510
8950.77 478
8951.66 531
8952.55 441
8953.44 461
8954.34 521
8955.23 569
8956.12 555
8957.02 512
8957.91 512
8958.80 506
8959.70 487
8960.59 460
8961.49 517
8962.38 532
8963.27 492
8964.17 528
8965.06 555
8965.95 556
8966.85 577
8967.74 543
8968.64 533
8969.53 488
8970.42 513
8971.32 516
8972.21 534
8973.11 560
8974.00 489
8974.90 465
8975.79 485
8976.68 472
8977.58 498
8978.47 532
8979.37 496
8980.26 445
8981.16 454
8982.05 473
8982.95 508
8983.84 502
8984.74 403
8985.63 467
8986.52 504
8987.42 511
8988.31 502
8989.21 455
8990.10 471
8991.00 472
8991.89 499
8992.79 458
8993.69 446
8994.58 495
8995.48 523
8996.37 485
8997.27 540
8998.16 490
8999.06 493
8999.95 538
9000.85 476
9001.74 527
9002.64 446
9003.54 470
9004.43 526
9005.33 485
9006.22 496
9007.12 483
9008.01 438
9008.91 427
9009.81 441
9010.70 454
9011.60 438
9012.50 501
9013.39 421
9014.29 423
9015.18 461
9016.08 450
9016.98 481
9017.87 468
9018.77 445
9019.67 494
9020.56 453
9021.46 473
9022.36 485
9023.25 471
9024.15 529
9025.05 553
9025.94 527
9026.84 510
9027.74 471
9028.63 538
9029.53 478
9030.43 507
9031.32 522
9032.22 510
9033.12 507
9034.02 502
9034.91 483
9035.81 461
9036.71 488
9037.61 494
9038.50 465
9039.40 496
9040.30 449
9041.20 506
9042.09 501
9042.99 494
9043.89 483
9044.79 458
9045.68 476
9046.58 464
9047.48 497
9048.38 454
9049.28 422
9050.17 481
9051.07 458
9051.97 516
9052.87 508
9053.77 471
9054.66 490
9055.56 472
9056.46 455
9057.36 443
9058.26 437
9059.16 434
9060.06 499
9060.95 455
9061.85 446
9062.75 524
9063.65 484
9064.55 488
9065.45 444
9066.35 460
9067.25 437
9068.14 486
9069.04 479
9069.94 465
9070.84 441
9071.74 473
9072.64 444
9073.54 461
9074.44 479
9075.34 416
9076.24 478
9077.14 494
9078.04 482
9078.93 473
9079.83 440
9080.73 403
9081.63 396
9082.53 499
9083.43 437
9084.33 401
9085.23 466
9086.13 489
9087.03 491
9087.93 484
9088.83 466
9089.73 509
9090.63 538
9091.53 459
9092.43 450
9093.33 469
9094.23 512
9095.13 481
9096.03 504
9096.93 496
9097.83 505
9098.73 471
9099.63 460
9100.54 404
9101.44 421
9102.34 484
9103.24 436
9104.14 466
9105.04 423
9105.94 454
9106.84 376
9107.74 443
9108.64 421
9109.54 488
9110.44 491
9111.35 447
9112.25 455
9113.15 478
9114.05 496
9114.95 479
9115.85 441
9116.75 451
9117.65 420
9118.56 430
9119.46 499
9120.36 406
9121.26 449
9122.16 480
9123.06 514
9123.97 447
9124.87 460
9125.77 427
9126.67 466
9127.57 414
9128.47 428
9129.38 473
9130.28 447
9131.18 443
9132.08 413
9132.98 478
9133.89 495
9134.79 482
9135.69 448
9136.59 460
9137.50 424
9138.40 512
9139.30 474
9140.20 480
9141.11 479
9142.01 457
9142.91 464
9143.81 450
9144.72 458
9145.62 469
9146.52 516
9147.42 485
9148.33 427
9149.23 433
9150.13 500
9151.04 453
9151.94 509
9152.84 452
9153.75 436
9154.65 455
9155.55 475
9156.46 470
9157.36 480
9158.26 451
9159.17 442
9160.07 460
9160.97 429
9161.88 430
9162.78 420
9163.68 457
9164.59 418
9165.49 436
9166.40 410
9167.30 454
9168.20 464
9169.11 430
9170.01 446
9170.92 429
9171.82 437
9172.72 481
9173.63 469
9174.53 460
9175.44 448
9176.34 447
9177.24 457
9178.15 404
9179.05 436
9179.96 444
9180.86 480
9181.77 433
9182.67 441
9183.58 462
9184.48 462
9185.39 430
9186.29 474
9187.20 466
9188.10 453
9189.01 447
9189.91 487
9190.82 462
9191.72 379
9192.63 426
9193.53 447
9194.44 474
9195.34 488
9196.25 456
9197.15 472
9198.06 524
9198.96 478
9199.87 457
9200.77 499
9201.68 534
9202.58 496
9203.49 515
9204.40 600
9205.30 498
9206.21 442
9207.11 471
9208.02 514
9208.92 419
9209.83 411
9210.74 452
9211.64 440
9212.55 437
9213.45 425
9214.36 436
9215.27 406
9216.17 428
9217.08 438
9217.99 461
9218.89 432
9219.80 471
9220.71 443
9221.61 428
9222.52 451
9223.43 480
9224.33 424
9225.24 463
9226.15 448
9227.05 441
9227.96 495
9228.87 488
9229.77 441
9230.68 430
9231.59 454
9232.49 469
9233.40 485
9234.31 417
9235.22 474
9236.12 444
9237.03 451
9237.94 438
9238.84 426
9239.75 443
9240.66 455
9241.57 455
9242.47 440
9243.38 435
9244.29 421
9245.20 410
9246.11 479
9247.01 480
9247.92 413
9248.83 424
9249.74 406
9250.64 461
9251.55 414
9252.46 446
9253.37 404
9254.28 486
9255.19 516
9256.09 434
9257.00 407
9257.91 449
9258.82 483
9259.73 423
9260.64 488
9261.54 474
9262.45 414
9263.36 407
9264.27 421
9265.18 435
9266.09 425
9267.00 427
9267.90 460
9268.81 486
9269.72 441
9270.63 433
9271.54 466
9272.45 537
9273.36 424
9274.27 437
9275.18 460
9276.09 461
9277.00 436
9277.90 434
9278.81 444
9279.72 440
9280.63 454
9281.54 436
9282.45 406
9283.36 409
9284.27 432
9285.18 446
9286.09 466
9287.00 430
9287.91 447
9288.82 481
9289.73 480
9290.64 393
9291.55 451
9292.46 451
9293.37 434
9294.28 415
9295.19 482
9296.10 391
9297.01 474
9297.92 474
9298.83 522
9299.74 443
9300.65 456
9301.56 465
9302.47 474
9303.38 442
9304.29 450
9305.20 500
9306.12 472
9307.03 490
9307.94 414
9308.85 466
9309.76 453
9310.67 468
9311.58 436
9312.49 493
9313.40 507
9314.31 485
9315.22 497
9316.14 483
9317.05 502
9317.96 458
9318.87 455
9319.78 458
9320.69 470
9321.60 455
9322.52 484
9323.43 497
9324.34 546
9325.25 484
9326.16 459
9327.07 467
9327.99 418
9328.90 440
9329.81 432
9330.72 482
9331.63 475
9332.54 431
9333.46 458
9334.37 455
9335.28 502
9336.19 486
9337.11 393
9338.02 383
9338.93 412
9339.84 448
9340.75 500
9341.67 458
9342.58 445
9343.49 458
9344.40 481
9345.32 429
9346.23 414
9347.14 439
9348.06 461
9348.97 463
9349.88 452
9350.79 460
9351.71 462
9352.62 457
9353.53 445
9354.45 420
9355.36 452
9356.27 516
9357.19 428
9358.10 370
9359.01 449
9359.93 510
9360.84 447
9361.75 470
9362.67 415
9363.58 445
9364.49 429
9365.41 391
9366.32 400
9367.23 458
9368.15 413
9369.06 456
9369.97 476
9370.89 479
9371.80 435
9372.72 429
9373.63 467
9374.54 446
9375.46 456
9376.37 440
9377.29 452
9378.20 390
9379.12 419
9380.03 432
9380.94 528
9381.86 528
9382.77 435
9383.69 433
9384.60 466
9385.52 439
9386.43 487
9387.35 491
9388.26 483
9389.18 483
9390.09 472
9391.01 558
9391.92 491
9392.84 508
9393.75 505
9394.67 548
9395.58 492
9396.50 496
9397.41 524
9398.33 495
9399.24 499
9400.16 516
9401.07 494
9401.99 487
9402.90 447
9403.82 540
9404.73 498
9405.65 505
9406.56 452
9407.48 459
9408.40 427
9409.31 471
9410.23 496
9411.14 425
9412.06 474
9412.98 442
9413.89 454
9414.81 448
9415.72 504
9416.64 489
9417.56 459
9418.47 466
9419.39 436
9420.30 466
9421.22 483
9422.14 491
9423.05 458
9423.97 441
9424.89 442
9425.80 487
9426.72 401
9427.64 483
9428.55 522
9429.47 500
9430.39 465
9431.30 479
9432.22 420
9433.14 449
9434.05 498
9434.97 475
9435.89 490
9436.80 456
9437.72 476
9438.64 483
9439.56 544
9440.47 436
9441.39 487
9442.31 533
9443.23 523
9444.14 525
9445.06 463
9445.98 502
9446.90 561
9447.81 573
9448.73 530
9449.65 513
9450.57 501
9451.48 545
9452.40 493
9453.32 590
9454.24 657
9455.16 628
9456.07 679
9456.99 678
9457.91 633
9458.83 632
9459.75 626
9460.66 573
9461.58 516
9462.50 526
9463.42 519
9464.34 499
9465.26 468
9466.18 467
9467.09 494
9468.01 454
9468.93 461
9469.85 443
9470.77 524
9471.69 517
9472.61 531
9473.53 522
9474.44 475
9475.36 482
9476.28 470
9477.20 503
9478.12 531
9479.04 517
9479.96 524
9480.88 555
9481.80 504
9482.72 481
9483.64 543
9484.56 583
9485.47 573
9486.39 537
9487.31 521
9488.23 494
9489.15 505
9490.07 504
9490.99 469
9491.91 442
9492.83 480
9493.75 484
9494.67 429
9495.59 430
9496.51 482
9497.43 460
9498.35 461
9499.27 430
9500.19 435
9501.11 464
9502.03 457
9502.95 493
9503.87 460
9504.79 436
9505.71 504
9506.63 547
9507.56 501
9508.48 472
9509.40 423
9510.32 493
9511.24 473
9512.16 453
9513.08 478
9514.00 472
9514.92 524
9515.84 462
9516.76 491
9517.68 519
9518.61 519
9519.53 493
9520.45 471
9521.37 498
9522.29 514
9523.21 527
9524.13 470
9525.05 477
9525.98 491
9526.90 442
9527.82 505
9528.74 522
9529.66 492
9530.58 513
9531.50 525
9532.43 534
9533.35 497
9534.27 526
9535.19 524
9536.11 561
9537.04 526
9537.96 519
9538.88 495
9539.80 567
9540.72 508
9541.65 469
9542.57 454
9543.49 456
9544.41 431
9545.34 478
9546.26 514
9547.18 486
9548.10 490
9549.03 487
9549.95 476
9550.87 469
9551.79 451
9552.72 466
9553.64 497
9554.56 504
9555.48 488
9556.41 536
9557.33 549
9558.25 568
9559.18 567
9560.10 535
9561.02 581
9561.95 506
9562.87 453
9563.79 529
9564.72 439
9565.64 505
9566.56 512
9567.49 549
9568.41 484
9569.33 452
9570.26 482
9571.18 512
9572.10 498
9573.03 480
9573.95 497
9574.88 485
9575.80 523
9576.72 481
9577.65 454
9578.57 454
9579.49 500
9580.42 500
9581.34 535
9582.27 512
9583.19 527
9584.12 532
9585.04 470
9585.96 451
9586.89 459
9587.81 502
9588.74 468
9589.66 496
9590.59 472
9591.51 471
9592.44 477
9593.36 556
9594.29 476
9595.21 556
9596.14 562
9597.06 530
9597.98 581
9598.91 572
9599.83 504
9600.76 527
9601.68 523
9602.61 573
9603.54 546
9604.46 559
9605.39 576
9606.31 565
9607.24 515
9608.16 505
9609.09 555
9610.01 598
9610.94 577
9611.86 542
9612.79 556
9613.72 556
9614.64 573
9615.57 569
9616.49 526
9617.42 581
9618.34 549
9619.27 656
9620.20 570
9621.12 646
9622.05 629
9622.97 644
9623.90 595
9624.83 645
9625.75 666
9626.68 596
9627.61 580
9628.53 642
9629.46 695
9630.39 676
9631.31 645
9632.24 686
9633.16 690
9634.09 690
9635.02 768
9635.95 791
9636.87 818
9637.80 764
9638.73 731
9639.65 891
9640.58 800
9641.51 787
9642.43 832
9643.36 855
9644.29 866
9645.22 872
9646.14 842
9647.07 852
9648.00 846
9648.92 918
9649.85 986
9650.78 1058
9651.71 1066
9652.63 1131
9653.56 1132
9654.49 1039
9655.42 1032
9656.34 943
9657.27 879
9658.20 861
9659.13 880
9660.06 708
9660.98 716
9661.91 737
9662.84 737
9663.77 746
9664.70 759
9665.62 666
9666.55 759
9667.48 736
9668.41 768
9669.34 756
9670.27 813
9671.19 795
9672.12 802
9673.05 762
9673.98 780
9674.91 848
9675.84 807
9676.77 780
9677.70 840
9678.62 852
9679.55 858
9680.48 929
9681.41 889
9682.34 915
9683.27 883
9684.20 887
9685.13 887
9686.06 896
9686.99 875
9687.91 895
9688.84 956
9689.77 937
9690.70 916
9691.63 983
9692.56 1009
9693.49 1041
9694.42 1069
9695.35 1035
9696.28 1055
9697.21 1021
9698.14 1049
9699.07 1038
9700.00 1067
9700.93 1043
9701.86 1073
9702.79 1028
9703.72 1054
9704.65 1056
9705.58 967
9706.51 1048
9707.44 1021
9708.37 963
9709.30 900
9710.23 815
9711.16 812
9712.09 921
9713.02 978
9713.95 923
9714.88 907
9715.81 876
9716.74 852
9717.67 873
9718.61 888
9719.54 956
9720.47 908
9721.40 886
9722.33 945
9723.26 829
9724.19 850
9725.12 788
9726.05 845
9726.98 753
9727.92 771
9728.85 799
9729.78 758
9730.71 727
9731.64 772
9732.57 784
9733.50 776
9734.43 837
9735.37 833
9736.30 840
9737.23 798
9738.16 736
9739.09 774
9740.02 775
9740.96 771
9741.89 789
9742.82 826
9743.75 769
9744.68 832
9745.62 728
9746.55 755
9747.48 755
9748.41 799
9749.34 778
9750.28 721
9751.21 711
9752.14 828
9753.07 804
9754.01 786
9754.94 780
9755.87 785
9756.80 790
9757.74 777
9758.67 819
9759.60 786
9760.53 818
9761.47 801
9762.40 781
9763.33 768
9764.27 766
9765.20 772
9766.13 786
9767.07 847
9768.00 823
9768.93 894
9769.86 891
9770.80 859
9771.73 886
9772.66 836
9773.60 806
9774.53 840
9775.47 831
9776.40 868
9777.33 862
9778.27 883
9779.20 926
9780.13 868
9781.07 903
9782.00 950
9782.93 991
9783.87 1088
9784.80 1031
9785.74 1059
9786.67 1133
9787.60 1161
9788.54 1097
9789.47 1119
9790.41 998
9791.34 912
9792.28 918
9793.21 877
9794.14 900
9795.08 839
9796.01 811
9796.95 880
9797.88 947
9798.82 973
9799.75 946
9800.69 1089
9801.62 1105
9802.56 1104
9803.49 1008
9804.42 1019
9805.36 850
9806.29 876
9807.23 776
9808.16 778
9809.10 766
9810.03 767
9810.97 697
9811.91 668
9812.84 728
9813.78 712
9814.71 695
9815.65 662
9816.58 671
9817.52 653
9818.45 648
9819.39 635
9820.32 637
9821.26 652
9822.20 691
9823.13 669
9824.07 673
9825.00 698
9825.94 743
9826.87 726
9827.81 659
9828.75 680
9829.68 636
9830.62 655
9831.55 688
9832.49 664
9833.43 657
9834.36 635
9835.30 628
9836.24 651
9837.17 634
9838.11 666
9839.05 646
9839.98 681
9840.92 689
9841.86 633
9842.79 654
9843.73 618
9844.67 655
9845.60 719
9846.54 670
9847.48 623
9848.41 639
9849.35 620
9850.29 644
9851.22 601
9852.16 616
9853.10 627
9854.04 601
9854.97 590
9855.91 665
9856.85 594
9857.79 685
9858.72 655
9859.66 627
9860.60 640
9861.54 640
9862.47 654
9863.41 692
9864.35 611
9865.29 691
9866.22 653
9867.16 662
9868.10 668
9869.04 705
9869.98 681
9870.91 624
9871.85 635
9872.79 607
9873.73 650
9874.67 643
9875.60 647
9876.54 646
9877.48 681
9878.42 688
9879.36 672
9880.30 654
9881.24 629
9882.17 601
9883.11 682
9884.05 707
9884.99 698
9885.93 660
9886.87 677
9887.81 663
9888.74 622
9889.68 590
9890.62 653
9891.56 634
9892.50 669
9893.44 597
9894.38 627
9895.32 645
9896.26 582
9897.20 608
9898.14 677
9899.08 646
9900.01 672
9900.95 614
9901.89 593
9902.83 664
9903.77 652
9904.71 651
9905.65 651
9906.59 637
9907.53 640
9908.47 687
9909.41 656
9910.35 678
9911.29 630
9912.23 686
9913.17 733
9914.11 712
9915.05 660
9915.99 657
9916.93 696
9917.87 630
9918.81 669
9919.75 694
9920.69 736
9921.63 748
9922.57 751
9923.51 714
9924.46 805
9925.40 890
9926.34 997
9927.28 1182
9928.22 1350
9929.16 1455
9930.10 1528
9931.04 1367
9931.98 1399
9932.92 1227
9933.86 1111
9934.80 1054
9935.75 928
9936.69 841
9937.63 727
9938.57 763
9939.51 685
9940.45 687
9941.39 685
9942.34 631
9943.28 690
9944.22 665
9945.16 670
9946.10 623
9947.04 589
9947.98 586
9948.93 601
9949.87 599
9950.81 627
9951.75 602
9952.69 596
9953.64 619
9954.58 645
9955.52 663
9956.46 663
9957.40 678
9958.35 661
9959.29 721
9960.23 649
9961.17 614
9962.12 641
9963.06 648
9964.00 600
9964.94 674
9965.89 677
9966.83 716
9967.77 696
9968.71 693
9969.66 704
9970.60 796
9971.54 793
9972.48 816
9973.43 816
9974.37 799
9975.31 807
9976.26 778
9977.20 788
9978.14 699
9979.09 660
9980.03 640
9980.97 629
9981.92 559
9982.86 569
9983.80 546
9984.75 514
9985.69 587
9986.63 546
9987.58 568
9988.52 589
9989.46 568
9990.41 572
9991.35 523
9992.30 570
9993.24 542
9994.18 529
9995.13 499
9996.07 507
9997.01 553
9997.96 559
9998.90 551
9999.85 604
10000.79 589
10001.74 577
10002.68 570
10003.62 574
10004.57 578
10005.51 622
10006.46 596
10007.40 567
10008.35 608
10009.29 632
10010.24 614
10011.18 573
10012.13 557
10013.07 524
10014.01 565
10014.96 605
10015.90 598
10016.85 572
10017.79 539
10018.74 553
10019.68 525
10020.63 527
10021.58 552
10022.52 461
10023.47 541
10024.41 554
10025.36 495
10026.30 487
10027.25 525
10028.19 582
10029.14 499
10030.08 497
10031.03 476
10031.98 509
10032.92 518
10033.87 515
10034.81 519
10035.76 498
10036.70 499
10037.65 527
10038.60 511
10039.54 458
10040.49 517
10041.43 488
10042.38 513
10043.33 478
10044.27 475
10045.22 552
10046.17 502
10047.11 527
10048.06 553
10049.01 518
10049.95 504
10050.90 508
10051.84 491
10052.79 474
10053.74 546
10054.69 492
10055.63 446
10056.58 473
10057.53 472
10058.47 470
10059.42 539
10060.37 523
10061.31 524
10062.26 521
10063.21 474
10064.16 514
10065.10 459
10066.05 527
10067.00 525
10067.94 430
10068.89 474
10069.84 488
10070.79 530
10071.73 535
10072.68 492
10073.63 490
10074.58 486
10075.53 483
10076.47 490
10077.42 495
10078.37 511
10079.32 494
10080.26 486
10081.21 488
10082.16 493
10083.11 465
10084.06 494
10085.01 450
10085.95 426
10086.90 455
10087.85 454
10088.80 453
10089.75 456
10090.70 425
10091.64 482
10092.59 469
10093.54 441
10094.49 482
10095.44 491
10096.39 458
10097.34 491
10098.28 439
10099.23 431
10100.18 457
10101.13 471
10102.08 489
10103.03 417
10103.98 479
10104.93 465
10105.88 460
10106.83 471
10107.78 443
10108.72 461
10109.67 429
10110.62 394
10111.57 412
10112.52 386
10113.47 440
10114.42 402
10115.37 455
10116.32 438
10117.27 412
10118.22 408
10119.17 430
10120.12 423
10121.07 423
10122.02 470
10122.97 440
10123.92 444
10124.87 420
10125.82 444
10126.77 439
10127.72 496
10128.67 438
10129.62 436
10130.57 444
10131.52 426
10132.47 432
10133.42 453
10134.37 456
10135.32 427
10136.27 437
10137.22 448
10138.18 395
10139.13 394
10140.08 477
10141.03 438
10141.98 446
10142.93 447
10143.88 459
10144.83 442
10145.78 450
10146.73 418
10147.68 457
10148.64 453
10149.59 397
10150.54 419
10151.49 445
10152.44 416
10153.39 462
10154.34 443
10155.30 419
10156.25 389
10157.20 419
10158.15 426
10159.10 423
10160.05 402
10161.01 366
10161.96 430
10162.91 426
10163.86 454
10164.81 463
10165.76 428
10166.72 417
10167.67 428
10168.62 445
10169.57 432
10170.53 412
10171.48 432
10172.43 440
10173.38 416
10174.33 434
10175.29 446
10176.24 409
10177.19 413
10178.14 455
10179.10 474
10180.05 429
10181.00 458
10181.96 461
10182.91 464
10183.86 423
10184.81 395
10185.77 425
10186.72 462
10187.67 441
10188.63 394
10189.58 401
10190.53 428
10191.49 434
10192.44 431
10193.39 467
10194.35 463
10195.30 453
10196.25 488
10197.21 484
10198.16 467
10199.11 455
10200.07 417
10201.02 448
10201.97 476
10202.93 452
10203.88 479
10204.84 515
10205.79 459
10206.74 500
10207.70 492
10208.65 563
10209.60 536
10210.56 573
10211.51 560
10212.47 541
10213.42 511
10214.38 507
10215.33 472
10216.28 479
10217.24 436
10218.19 464
10219.15 447
10220.10 423
10221.06 444
10222.01 411
10222.97 388
10223.92 482
10224.88 445
10225.83 442
10226.79 435
10227.74 455
10228.70 431
10229.65 416
10230.61 395
10231.56 432
10232.52 403
10233.47 450
10234.43 426
10235.38 443
10236.34 471
10237.29 411
10238.25 395
10239.20 420
10240.16 476
10241.11 468
10242.07 444
10243.03 456
10243.98 462
10244.94 426
10245.89 410
10246.85 400
10247.80 468
10248.76 419
10249.72 436
10250.67 407
10251.63 410
10252.58 446
10253.54 408
10254.50 429
10255.45 407
10256.41 429
10257.36 444
10258.32 433
10259.28 396
10260.23 427
10261.19 419
10262.15 358
10263.10 425
10264.06 418
10265.02 417
10265.97 415
10266.93 392
10267.89 360
10268.84 385
10269.80 400
10270.76 422
10271.71 431
10272.67 415
10273.63 385
10274.59 390
10275.54 385
10276.50 376
10277.46 381
10278.41 360
10279.37 425
10280.33 470
10281.29 407
10282.24 379
10283.20 413
10284.16 420
10285.12 362
10286.07 462
10287.03 370
10287.99 428
10288.95 410
10289.91 430
10290.86 357
10291.82 357
10292.78 419
10293.74 370
10294.70 425
10295.65 426
10296.61 413
10297.57 414
10298.53 443
10299.49 415
10300.44 369
10301.40 392
10302.36 399
10303.32 401
10304.28 391
10305.24 387
10306.20 387
10307.15 383
10308.11 384
10309.07 375
10310.03 408
10310.99 401
10311.95 419
10312.91 393
10313.87 388
10314.82 381
10315.78 415
10316.74 395
10317.70 380
10318.66 408
10319.62 351
10320.58 369
10321.54 351
10322.50 397
10323.46 396
10324.42 427
10325.38 382
10326.34 388
10327.29 429
10328.25 411
10329.21 411
10330.17 412
10331.13 440
10332.09 402
10333.05 383
10334.01 380
10334.97 413
10335.93 369
10336.89 391
10337.85 394
10338.81 351
10339.77 404
10340.73 385
10341.69 368
10342.65 387
10343.61 427
10344.57 358
10345.54 328
10346.50 370
10347.46 332
10348.42 344
10349.38 392
10350.34 371
10351.30 399
10352.26 358
10353.22 393
10354.18 407
10355.14 400
10356.10 387
10357.06 418
10358.02 399
10358.99 356
10359.95 407
10360.91 385
10361.87 385
10362.83 359
10363.79 352
10364.75 344
10365.71 341
10366.68 371
10367.64 382
10368.60 328
10369.56 366
10370.52 365
10371.48 336
10372.44 398
10373.41 391
10374.37 406
10375.33 376
10376.29 364
10377.25 355
10378.22 366
10379.18 381
10380.14 372
10381.10 406
10382.06 410
10383.03 368
10383.99 382
10384.95 357
10385.91 367
10386.88 382
10387.84 400
10388.80 430
10389.76 417
10390.72 392
10391.69 353
10392.65 351
10393.61 391
10394.58 412
10395.54 390
10396.50 353
10397.46 350
10398.43 408
10399.39 422
10400.35 402
10401.32 406
10402.28 410
10403.24 371
10404.20 401
10405.17 439
10406.13 447
10407.09 493
10408.06 490
10409.02 452
10409.98 382
10410.95 426
10411.91 460
10412.88 409
10413.84 421
10414.80 442
10415.77 456
10416.73 504
10417.69 555
10418.66 596
10419.62 633
10420.59 687
10421.55 748
10422.51 708
10423.48 720
10424.44 635
10425.41 607
10426.37 550
10427.33 510
10428.30 523
10429.26 455
10430.23 426
10431.19 418
10432.16 397
10433.12 390
10434.08 385
10435.05 418
10436.01 396
10436.98 384
10437.94 386
10438.91 418
10439.87 344
10440.84 370
10441.80 352
10442.77 338
10443.73 379
10444.70 420
10445.66 396
10446.63 400
10447.59 344
10448.56 361
10449.52 375
10450.49 442
10451.45 405
10452.42 406
10453.38 378
10454.35 364
10455.32 408
10456.28 402
10457.25 392
10458.21 388
10459.18 365
10460.14 401
10461.11 366
10462.08 397
10463.04 413
10464.01 377
10464.97 368
10465.94 374
10466.90 357
10467.87 354
10468.84 349
10469.80 366
10470.77 371
10471.74 379
10472.70 359
10473.67 359
10474.63 354
10475.60 360
10476.57 372
10477.53 367
10478.50 328
10479.47 380
10480.43 392
10481.40 397
10482.37 383
10483.33 381
10484.30 356
10485.27 388
10486.24 405
10487.20 366
10488.17 368
10489.14 345
10490.10 333
10491.07 334
10492.04 361
10493.01 403
10493.97 376
10494.94 392
10495.91 352
10496.87 362
10497.84 377
10498.81 376
10499.78 378
10500.74 397
10501.71 384
10502.68 391
10503.65 389
10504.62 343
10505.58 361
10506.55 374
10507.52 352
10508.49 399
10509.46 331
10510.42 382
10511.39 331
10512.36 332
10513.33 369
10514.30 397
10515.26 325
10516.23 357
10517.20 336
10518.17 366
10519.14 362
10520.11 334
10521.08 378
10522.04 370
10523.01 403
10523.98 363
10524.95 326
10525.92 369
10526.89 322
10527.86 353
10528.83 374
10529.79 354
10530.76 374
10531.73 328
10532.70 361
10533.67 300
10534.64 322
10535.61 380
10536.58 350
10537.55 343
10538.52 330
10539.49 352
10540.46 318
10541.43 353
10542.39 350
10543.36 321
10544.33 300
10545.30 389
10546.27 340
10547.24 342
10548.21 352
10549.18 365
10550.15 390
10551.12 350
10552.09 353
10553.06 384
10554.03 338
10555.00 338
10555.97 342
10556.94 342
10557.91 364
10558.88 337
10559.85 362
10560.82 362
10561.80 370
10562.77 324
10563.74 346
10564.71 360
10565.68 357
10566.65 363
10567.62 355
10568.59 366
10569.56 338
10570.53 322
10571.50 367
10572.47 345
10573.44 336
10574.41 367
10575.39 378
10576.36 318
10577.33 327
10578.30 355
10579.27 304
10580.24 337
10581.21 330
10582.18 327
10583.16 335
10584.13 284
10585.10 334
10586.07 376
10587.04 368
10588.01 312
10588.99 340
10589.96 361
10590.93 367
10591.90 297
10592.87 319
10593.84 313
10594.82 357
10595.79 352
10596.76 352
10597.73 314
10598.70 318
10599.68 328
10600.65 308
10601.62 319
10602.59 364
10603.57 347
10604.54 325
10605.51 354
10606.48 319
10607.46 345
10608.43 356
10609.40 317
10610.37 354
10611.35 365
10612.32 300
10613.29 354
10614.27 347
10615.24 338
10616.21 309
10617.18 289
10618.16 346
10619.13 384
10620.10 336
10621.08 312
10622.05 337
10623.02 342
10624.00 353
10624.97 345
10625.94 365
10626.92 329
10627.89 356
10628.86 390
10629.84 350
10630.81 335
10631.78 328
10632.76 333
10633.73 356
10634.71 332
10635.68 345
10636.65 360
10637.63 325
10638.60 365
10639.58 361
10640.55 374
10641.52 301
10642.50 313
10643.47 384
10644.45 357
10645.42 358
10646.39 345
10647.37 344
10648.34 331
10649.32 314
10650.29 310
10651.27 337
10652.24 315
10653.22 306
10654.19 333
10655.17 322
10656.14 286
10657.12 315
10658.09 328
10659.07 342
10660.04 337
10661.01 339
10661.99 350
10662.97 327
10663.94 305
10664.92 264
10665.89 331
10666.87 377
10667.84 333
10668.82 357
10669.79 337
10670.77 357
10671.74 366
10672.72 331
10673.69 312
10674.67 328
10675.65 344
10676.62 307
10677.60 308
10678.57 327
10679.55 341
10680.52 324
10681.50 313
10682.48 321
10683.45 368
10684.43 359
10685.40 274
10686.38 326
10687.36 343
10688.33 381
10689.31 323
10690.29 333
10691.26 330
10692.24 343
10693.22 311
10694.19 316
10695.17 351
10696.14 344
10697.12 335
10698.10 303
10699.08 349
10700.05 297
10701.03 306
10702.01 324
10702.98 333
10703.96 331
10704.94 305
10705.91 270
10706.89 303
10707.87 285
10708.85 300
10709.82 295
10710.80 292
10711.78 309
10712.75 296
10713.73 328
10714.71 300
10715.69 313
10716.66 336
10717.64 298
10718.62 328
10719.60 314
10720.57 332
10721.55 280
10722.53 300
10723.51 318
10724.49 307
10725.46 323
10726.44 323
10727.42 291
10728.40 299
10729.38 334
10730.35 325
10731.33 261
10732.31 302
10733.29 336
10734.27 307
10735.25 300
10736.22 281
10737.20 281
10738.18 286
10739.16 326
10740.14 300
10741.12 298
10742.10 321
10743.08 360
10744.05 325
10745.03 335
10746.01 288
10746.99 318
10747.97 338
10748.95 253
10749.93 265
10750.91 309
10751.89 306
10752.87 332
10753.84 271
10754.82 290
10755.80 323
10756.78 302
10757.76 334
10758.74 300
10759.72 295
10760.70 295
10761.68 345
10762.66 330
10763.64 311
10764.62 317
10765.60 332
10766.58 279
10767.56 274
10768.54 306
10769.52 287
10770.50 274
10771.48 292
10772.46 313
10773.44 289
10774.42 305
10775.40 256
10776.38 287
10777.36 324
10778.34 290
10779.32 303
10780.30 294
10781.28 260
10782.26 292
10783.24 310
10784.22 286
10785.20 318
10786.19 316
10787.17 315
10788.15 235
10789.13 257
10790.11 292
10791.09 329
10792.07 315
10793.05 274
10794.03 265
10795.01 304
10796.00 281
10796.98 269
10797.96 289
10798.94 313
10799.92 324
10800.90 294
10801.88 308
10802.86 330
10803.85 294
10804.83 333
10805.81 349
10806.79 321
10807.77 327
10808.75 283
10809.74 293
10810.72 297
10811.70 329
10812.68 356
10813.66 323
10814.65 334
10815.63 325
10816.61 308
10817.59 287
10818.57 325
10819.56 299
10820.54 305
10821.52 290
10822.50 323
10823.49 285
10824.47 296
10825.45 289
10826.43 269
10827.42 269
10828.40 280
10829.38 315
10830.36 314
10831.35 318
10832.33 315
10833.31 343
10834.30 316
10835.28 309
10836.26 307
10837.25 331
10838.23 300
10839.21 338
10840.19 259
10841.18 287
10842.16 293
10843.14 321
10844.13 306
10845.11 315
10846.09 322
10847.08 310
10848.06 338
10849.05 315
10850.03 304
10851.01 293
10852.00 298
10852.98 306
10853.96 316
10854.95 311
10855.93 315
10856.92 312
10857.90 311
10858.88 286
10859.87 303
10860.85 294
10861.84 324
10862.82 324
10863.80 314
10864.79 330
10865.77 318
10866.76 281
10867.74 316
10868.73 312
10869.71 317
10870.70 340
10871.68 312
10872.67 314
10873.65 276
10874.63 294
10875.62 345
10876.60 298
10877.59 296
10878.57 316
10879.56 292
10880.54 368
10881.53 319
10882.51 305
10883.50 314
10884.48 303
10885.47 298
10886.46 308
10887.44 302
10888.43 331
10889.41 352
10890.40 366
10891.38 353
10892.37 363
10893.35 335
10894.34 353
10895.33 361
10896.31 338
10897.30 344
10898.28 414
10899.27 350
10900.25 372
10901.24 319
10902.23 327
10903.21 358
10904.20 356
10905.18 332
10906.17 353
10907.16 307
10908.14 319
10909.13 294
10910.12 292
10911.10 293
10912.09 311
10913.08 375
10914.06 386
10915.05 368
10916.04 346
10917.02 382
10918.01 399
10919.00 354
10919.98 343
10920.97 348
10921.96 335
10922.94 352
10923.93 361
10924.92 313
10925.90 325
10926.89 351
10927.88 406
10928.87 362
10929.85 354
10930.84 381
10931.83 347
10932.82 384
10933.80 331
10934.79 336
10935.78 364
10936.77 326
10937.75 343
10938.74 353
10939.73 389
10940.72 363
10941.70 386
10942.69 410
10943.68 352
10944.67 351
10945.66 368
10946.64 373
10947.63 355
10948.62 363
10949.61 401
10950.60 412
10951.58 393
10952.57 367
10953.56 391
10954.55 405
10955.54 386
10956.53 436
10957.52 434
10958.50 422
10959.49 470
10960.48 514
10961.47 505
10962.46 439
10963.45 411
10964.44 452
10965.42 455
10966.41 437
10967.40 414
10968.39 425
10969.38 410
10970.37 387
10971.36 351
10972.35 387
10973.34 408
10974.33 386
10975.32 374
10976.31 373
10977.29 401
10978.28 399
10979.27 394
10980.26 368
10981.25 390
10982.24 396
10983.23 445
10984.22 431
10985.21 410
10986.20 436
10987.19 450
10988.18 459
10989.17 412
10990.16 402
10991.15 446
10992.14 419
10993.13 390
10994.12 447
10995.11 458
10996.10 472
10997.09 482
10998.08 533
10999.07 575
11000.06 551
11001.05 566
11002.05 578
11003.04 613
11004.03 597
11005.02 611
11006.01 605
11007.00 532
11007.99 526
11008.98 473
11009.97 415
11010.96 433
11011.95 401
11012.94 388
11013.94 365
11014.93 400
11015.92 401
11016.91 371
11017.90 418
11018.89 391
11019.88 353
11020.87 344
11021.87 412
11022.86 392
11023.85 368
11024.84 360
11025.83 366
11026.82 331
11027.81 354
11028.81 394
11029.80 392
11030.79 397
11031.78 372
11032.77 378
11033.77 377
11034.76 395
11035.75 340
11036.74 353
11037.73 339
11038.73 350
11039.72 381
11040.71 393
11041.70 381
11042.70 437
11043.69 395
11044.68 333
11045.67 368
11046.67 368
11047.66 380
11048.65 330
11049.64 368
11050.64 401
11051.63 335
11052.62 352
11053.61 333
11054.61 310
11055.60 368
11056.59 329
11057.59 311
11058.58 353
11059.57 325
11060.57 380
11061.56 377
11062.55 361
11063.55 346
11064.54 390
11065.53 357
11066.53 362
11067.52 329
11068.51 353
11069.51 352
11070.50 380
11071.49 299
11072.49 331
11073.48 342
11074.48 335
11075.47 363
11076.46 348
11077.46 355
11078.45 284
11079.45 352
11080.44 356
11081.43 322
11082.43 356
11083.42 348
11084.42 357
11085.41 324
11086.40 347
11087.40 360
11088.39 369
11089.39 327
11090.38 312
11091.38 315
11092.37 341
11093.37 351
11094.36 346
11095.36 351
11096.35 315
11097.35 320
11098.34 351
11099.34 358
11100.33 337
11101.33 327
11102.32 333
11103.32 361
11104.31 352
11105.31 347
11106.30 341
11107.30 369
11108.29 338
11109.29 350
11110.28 322
11111.28 319
11112.27 325
11113.27 326
11114.26 326
11115.26 362
11116.26 360
11117.25 373
11118.25 388
11119.24 339
11120.24 347
11121.24 372
11122.23 335
11123.23 357
11124.22 337
11125.22 343
11126.22 388
11127.21 400
11128.21 380
11129.20 368
11130.20 389
11131.20 434
11132.19 387
11133.19 404
11134.19 366
11135.18 382
11136.18 346
11137.18 349
11138.17 336
11139.17 321
11140.17 321
11141.16 325
11142.16 333
11143.16 332
11144.15 336
11145.15 327
11146.15 348
11147.14 347
11148.14 316
11149.14 343
11150.14 322
11151.13 325
11152.13 347
11153.13 334
11154.13 345
11155.12 319
11156.12 291
11157.12 326
11158.12 334
11159.11 349
11160.11 345
11161.11 323
11162.11 355
11163.10 289
11164.10 321
11165.10 325
11166.10 311
11167.10 312
11168.09 342
11169.09 348
11170.09 294
11171.09 311
11172.09 310
11173.08 302
11174.08 313
11175.08 347
11176.08 326
11177.08 303
11178.08 310
11179.08 277
11180.07 342
11181.07 328
11182.07 302
11183.07 283
11184.07 288
11185.07 287
11186.07 293
11187.06 310
11188.06 301
11189.06 337
11190.06 380
11191.06 284
11192.06 269
11193.06 341
11194.06 348
11195.06 330
11196.06 314
11197.06 322
11198.06 289
11199.05 287
11200.05 280
11201.05 281
11202.05 295
11203.05 329
11204.05 311
11205.05 307
11206.05 333
11207.05 310
11208.05 298
11209.05 308
11210.05 346
11211.05 313
11212.05 297
11213.05 316
11214.05 324
11215.05 284
11216.05 331
11217.05 309
11218.05 292
11219.05 296
11220.05 289
11221.05 300
11222.05 294
11223.05 321
11224.05 333
11225.06 264
11226.06 289
11227.06 282
11228.06 282
11229.06 276
11230.06 279
11231.06 314
11232.06 310
11233.06 289
11234.06 284
11235.06 269
11236.06 310
11237.07 296
11238.07 295
11239.07 305
11240.07 264
11241.07 296
11242.07 294
11243.07 283
11244.07 305
11245.08 278
11246.08 334
11247.08 314
11248.08 297
11249.08 285
11250.08 283
11251.09 273
11252.09 301
11253.09 316
11254.09 349
11255.09 322
11256.10 303
11257.10 362
11258.10 331
11259.10 283
11260.10 289
11261.11 287
11262.11 254
11263.11 279
11264.11 288
11265.11 305
11266.12 290
11267.12 292
11268.12 321
11269.12 314
11270.13 274
11271.13 317
11272.13 303
11273.14 261
11274.14 277
11275.14 298
11276.14 294
11277.15 293
11278.15 312
11279.15 374
11280.16 314
11281.16 323
11282.16 318
11283.17 309
11284.17 333
11285.17 320
11286.17 307
11287.18 322
11288.18 324
11289.18 290
11290.19 311
11291.19 324
11292.20 293
11293.20 300
11294.20 284
11295.21 294
11296.21 344
11297.21 362
11298.22 324
11299.22 327
11300.23 286
11301.23 295
11302.23 308
11303.24 321
11304.24 321
11305.25 293
11306.25 291
11307.25 260
11308.26 278
11309.26 303
11310.27 346
11311.27 326
11312.28 341
11313.28 321
11314.29 313
11315.29 359
11316.29 315
11317.30 310
11318.30 347
11319.31 386
11320.31 335
11321.32 363
11322.32 320
11323.33 296
11324.33 287
11325.34 275
11326.34 266
11327.35 275
11328.35 338
11329.36 312
11330.36 329
11331.37 284
11332.38 254
11333.38 284
11334.39 290
11335.39 295
11336.40 288
11337.40 284
11338.41 287
11339.41 288
11340.42 292
11341.43 296
11342.43 296
11343.44 297
11344.44 287
11345.45 279
11346.46 270
11347.46 289
11348.47 267
11349.47 280
11350.48 316
11351.49 288
11352.49 278
11353.50 282
11354.50 281
11355.51 262
11356.52 253
11357.52 297
11358.53 274
11359.54 271
11360.54 226
11361.55 286
11362.56 308
11363.56 288
11364.57 283
11365.58 257
11366.58 310
11367.59 287
11368.60 282
11369.61 257
11370.61 250
11371.62 249
11372.63 263
11373.63 282
11374.64 288
11375.65 267
11376.66 319
11377.66 331
11378.67 266
11379.68 269
11380.69 254
11381.69 247
11382.70 260
11383.71 316
11384.72 288
11385.72 279
11386.73 262
11387.74 317
11388.75 330
11389.76 283
11390.76 303
11391.77 280
11392.78 281
11393.79 273
11394.80 286
11395.80 283
11396.81 318
11397.82 335
11398.83 322
11399.84 313
11400.85 329
11401.85 265
11402.86 277
11403.87 308
11404.88 309
11405.89 284
11406.90 266
11407.91 288
11408.91 265
11409.92 268
11410.93 280
11411.94 283
11412.95 285
11413.96 267
11414.97 307
11415.98 289
11416.99 265
11418.00 262
11419.00 292
11420.01 274
11421.02 265
11422.03 278
11423.04 249
11424.05 260
11425.06 273
11426.07 263
11427.08 271
11428.09 265
11429.10 274
11430.11 270
11431.12 278
11432.13 264
11433.14 266
11434.15 241
11435.16 259
11436.17 249
11437.18 265
11438.19 271
11439.20 256
11440.21 277
11441.22 289
11442.23 291
11443.24 267
11444.25 260
11445.26 262
11446.27 281
11447.28 295
11448.29 261
11449.30 276
11450.31 257
11451.32 296
11452.33 287
11453.34 251
11454.36 250
11455.37 293
11456.38 297
11457.39 270
11458.40 239
11459.41 262
11460.42 273
11461.43 311
11462.44 244
11463.45 254
11464.47 317
11465.48 322
11466.49 312
11467.50 266
11468.51 262
11469.52 278
11470.53 289
11471.55 302
11472.56 300
11473.57 279
11474.58 310
11475.59 287
11476.60 310
11477.62 266
11478.63 300
11479.64 287
11480.65 288
11481.66 286
11482.68 260
11483.69 260
11484.70 275
11485.71 296
11486.72 293
11487.74 296
11488.75 348
11489.76 308
11490.77 301
11491.79 242
11492.80 274
11493.81 324
11494.82 285
11495.84 290
11496.85 305
11497.86 332
11498.87 321
11499.89 299
11500.90 248
11501.91 301
11502.93 291
11503.94 284
11504.95 281
11505.96 261
11506.98 327
11507.99 315
11509.00 321
11510.02 313
11511.03 283
11512.04 280
11513.06 280
11514.07 260
11515.08 278
11516.10 281
11517.11 270
11518.13 280
11519.14 305
11520.15 285
11521.17 293
11522.18 255
11523.19 305
11524.21 300
11525.22 306
11526.24 339
11527.25 296
11528.26 313
11529.28 292
11530.29 310
11531.31 310
11532.32 308
11533.33 322
11534.35 319
11535.36 323
11536.38 317
11537.39 339
11538.41 281
11539.42 309
11540.44 305
11541.45 283
11542.47 327
11543.48 304
11544.49 314
11545.51 296
11546.52 343
11547.54 324
11548.55 310
11549.57 327
11550.58 297
11551.60 284
11552.61 334
11553.63 353
11554.64 312
11555.66 278
11556.68 309
11557.69 330
11558.71 334
11559.72 306
11560.74 314
11561.75 325
11562.77 364
11563.78 349
11564.80 308
11565.82 330
11566.83 337
11567.85 330
11568.86 323
11569.88 319
11570.89 316
11571.91 320
11572.93 331
11573.94 397
11574.96 310
11575.97 318
11576.99 351
11578.01 371
11579.02 332
11580.04 375
11581.06 378
11582.07 363
11583.09 380
11584.11 342
11585.12 364
11586.14 356
11587.16 385
11588.17 411
11589.19 416
11590.21 446
11591.22 442
11592.24 425
11593.26 448
11594.27 433
11595.29 455
11596.31 425
11597.32 440
11598.34 539
11599.36 530
11600.38 515
11601.39 546
11602.41 561
11603.43 637
11604.45 707
11605.46 750
11606.48 787
11607.50 699
11608.52 796
11609.53 736
11610.55 609
11611.57 584
11612.59 527
11613.60 561
11614.62 513
11615.64 507
11616.66 455
11617.68 507
11618.69 503
11619.71 534
11620.73 516
11621.75 517
11622.77 460
11623.78 475
11624.80 520
11625.82 488
11626.84 557
11627.86 522
11628.88 547
11629.90 534
11630.91 594
11631.93 641
11632.95 741
11633.97 812
11634.99 876
11636.01 909
11637.03 911
11638.05 878
11639.06 847
11640.08 799
11641.10 729
11642.12 712
11643.14 609
11644.16 526
11645.18 518
11646.20 489
11647.22 481
11648.24 511
11649.26 479
11650.28 455
11651.30 479
11652.31 425
11653.33 438
11654.35 378
11655.37 400
11656.39 404
11657.41 447
11658.43 427
11659.45 382
11660.47 415
11661.49 409
11662.51 431
11663.53 386
11664.55 408
11665.57 440
11666.59 399
11667.61 400
11668.63 432
11669.65 357
11670.67 422
11671.69 441
11672.71 434
11673.73 408
11674.76 414
11675.78 440
11676.80 433
11677.82 381
11678.84 429
11679.86 444
11680.88 424
11681.90 420
11682.92 369
11683.94 368
11684.96 375
11685.98 388
11687.00 339
11688.03 363
11689.05 347
11690.07 362
11691.09 354
11692.11 347
11693.13 361
11694.15 365
11695.17 379
11696.20 354
11697.22 348
11698.24 310
11699.26 363
11700.28 427
11701.30 333
11702.33 340
11703.35 349
11704.37 367
11705.39 358
11706.41 376
11707.44 355
11708.46 348
11709.48 383
11710.50 371
11711.52 378
11712.55 394
11713.57 399
11714.59 411
11715.61 425
11716.63 379
11717.66 351
11718.68 419
11719.70 339
11720.72 371
11721.75 369
11722.77 375
11723.79 393
11724.82 351
11725.84 355
11726.86 373
11727.88 337
11728.91 317
11729.93 332
11730.95 342
11731.98 331
11733.00 353
11734.02 348
11735.04 346
11736.07 354
11737.09 370
11738.11 360
11739.14 334
11740.16 329
11741.18 318
11742.21 320
11743.23 344
11744.25 352
11745.28 323
11746.30 342
11747.33 339
11748.35 310
11749.37 360
11750.40 328
11751.42 340
11752.44 352
11753.47 320
11754.49 319
11755.52 315
11756.54 337
11757.57 368
11758.59 323
11759.61 337
11760.64 358
11761.66 321
11762.69 316
11763.71 314
11764.74 324
11765.76 325
11766.78 333
11767.81 309
11768.83 340
11769.86 325
11770.88 300
11771.91 288
11772.93 319
11773.96 349
11774.98 321
11776.01 288
11777.03 296
11778.06 294
11779.08 352
11780.11 350
11781.13 321
11782.16 352
11783.18 337
11784.21 297
11785.23 327
11786.26 349
11787.28 335
11788.31 305
11789.34 310
11790.36 324
11791.39 341
11792.41 336
11793.44 326
11794.46 292
11795.49 302
11796.52 290
11797.54 314
11798.57 310
11799.59 291
11800.62 325
11801.65 296
11802.67 335
11803.70 280
11804.72 269
11805.75 367
11806.78 334
11807.80 331
11808.83 307
11809.86 279
11810.88 312
11811.91 276
11812.93 297
11813.96 305
11814.99 272
11816.01 277
11817.04 312
11818.07 310
11819.10 322
11820.12 312
11821.15 319
11822.18 297
11823.20 299
11824.23 313
11825.26 291
11826.28 322
11827.31 282
11828.34 283
11829.37 294
11830.39 337
11831.42 328
11832.45 305
11833.48 288
11834.50 320
11835.53 314
11836.56 348
11837.59 327
11838.61 315
11839.64 327
11840.67 300
11841.70 313
11842.72 292
11843.75 312
11844.78 288
11845.81 285
11846.84 303
11847.86 266
11848.89 320
11849.92 276
11850.95 296
11851.98 293
11853.01 303
11854.03 324
11855.06 328
11856.09 335
11857.12 298
11858.15 276
11859.18 311
11860.20 299
11861.23 304
11862.26 299
11863.29 309
11864.32 295
11865.35 312
11866.38 325
11867.41 317
11868.44 304
11869.46 284
11870.49 326
11871.52 312
11872.55 291
11873.58 326
11874.61 331
11875.64 298
11876.67 317
11877.70 321
11878.73 289
11879.76 298
11880.79 296
11881.82 276
11882.85 307
11883.88 282
11884.91 287
11885.93 302
11886.96 323
11887.99 311
11889.02 304
11890.05 287
11891.08 347
11892.11 331
11893.14 314
11894.17 349
11895.20 294
11896.23 319
11897.26 346
11898.30 339
11899.33 332
11900.36 325
11901.39 357
11902.42 350
11903.45 324
11904.48 345
11905.51 336
11906.54 359
11907.57 360
11908.60 351
11909.63 351
11910.66 332
11911.69 356
11912.72 410
11913.75 351
11914.79 321
11915.82 307
11916.85 372
11917.88 389
11918.91 336
11919.94 331
11920.97 356
11922.00 341
11923.04 347
11924.07 331
11925.10 378
11926.13 338
11927.16 347
11928.19 331
11929.22 374
11930.26 350
11931.29 425
11932.32 445
11933.35 429
11934.38 468
11935.41 460
11936.45 442
11937.48 488
11938.51 416
11939.54 344
11940.58 371
11941.61 375
11942.64 398
11943.67 373
11944.70 369
11945.74 377
11946.77 345
11947.80 349
11948.83 341
11949.87 291
11950.90 326
11951.93 341
11952.96 313
11954.00 284
11955.03 295
11956.06 319
11957.09 319
11958.13 316
11959.16 267
11960.19 287
11961.23 315
11962.26 370
11963.29 358
11964.33 295
11965.36 276
11966.39 333
11967.43 333
11968.46 352
11969.49 342
11970.53 334
11971.56 343
11972.59 302
11973.63 317
11974.66 326
11975.69 359
11976.73 327
11977.76 299
11978.79 292
11979.83 299
11980.86 315
11981.90 382
11982.93 318
11983.96 276
11985.00 275
11986.03 306
11987.07 304
11988.10 287
11989.13 291
11990.17 300
11991.20 351
11992.24 290
11993.27 282
11994.31 284
11995.34 285
11996.38 300
11997.41 324
11998.44 282
11999.48 284
12000.51 299
12001.55 324
12002.58 295
12003.62 257
12004.65 287
12005.69 312
12006.72 282
12007.76 295
12008.79 287
12009.83 286
12010.86 258
12011.90 296
12012.93 293
12013.97 301
12015.00 336
12016.04 331
12017.08 293
12018.11 299
12019.15 337
12020.18 340
12021.22 282
12022.25 327
12023.29 272
12024.32 273
12025.36 342
12026.40 295
12027.43 316
12028.47 320
12029.50 337
12030.54 342
12031.58 319
12032.61 330
12033.65 302
12034.68 313
12035.72 304
12036.76 283
12037.79 327
12038.83 326
12039.87 337
12040.90 322
12041.94 304
12042.98 292
12044.01 311
12045.05 337
12046.09 334
12047.12 312
12048.16 319
12049.20 301
12050.23 332
12051.27 343
12052.31 319
12053.34 285
12054.38 280
12055.42 318
12056.45 343
12057.49 280
12058.53 330
12059.57 329
12060.60 317
12061.64 326
12062.68 286
12063.72 351
12064.75 324
12065.79 328
12066.83 307
12067.87 299
12068.90 315
12069.94 300
12070.98 277
12072.02 315
12073.06 319
12074.09 311
12075.13 292
12076.17 312
12077.21 317
12078.24 282
12079.28 310
12080.32 314
12081.36 280
12082.40 309
12083.44 307
12084.47 295
12085.51 301
12086.55 310
12087.59 319
12088.63 341
12089.67 298
12090.71 339
12091.74 323
12092.78 358
12093.82 337
12094.86 311
12095.90 330
12096.94 319
12097.98 353
12099.02 344
12100.05 307
12101.09 335
12102.13 364
12103.17 394
12104.21 414
12105.25 383
12106.29 421
12107.33 438
12108.37 369
12109.41 354
12110.45 396
12111.49 422
12112.53 389
12113.57 374
12114.61 334
12115.65 326
12116.69 321
12117.72 303
12118.76 313
12119.80 296
12120.84 311
12121.88 298
12122.92 320
12123.96 284
12125.00 285
12126.04 268
12127.08 280
12128.12 299
12129.17 280
12130.21 287
12131.25 303
12132.29 282
12133.33 271
12134.37 266
12135.41 281
12136.45 282
12137.49 284
12138.53 326
12139.57 321
12140.61 273
12141.65 279
12142.69 294
12143.73 267
12144.77 316
12145.82 333
12146.86 261
12147.90 237
12148.94 269
12149.98 290
12151.02 288
12152.06 267
12153.10 272
12154.15 313
12155.19 302
12156.23 268
12157.27 255
12158.31 248
12159.35 291
12160.39 265
12161.44 263
12162.48 286
12163.52 254
12164.56 249
12165.60 274
12166.64 290
12167.69 266
12168.73 293
12169.77 278
12170.81 281
12171.85 254
12172.90 275
12173.94 256
12174.98 284
12176.02 282
12177.07 285
12178.11 277
12179.15 290
12180.19 267
12181.24 259
12182.28 302
12183.32 293
12184.36 294
12185.41 288
12186.45 273
12187.49 310
12188.53 290
12189.58 253
12190.62 280
12191.66 293
12192.71 228
12193.75 287
12194.79 313
12195.84 324
12196.88 247
12197.92 262
12198.97 251
12200.01 303
12201.05 283
12202.10 241
12203.14 254
12204.18 268
12205.23 323
12206.27 280
12207.31 291
12208.36 258
12209.40 246
12210.44 275
12211.49 263
12212.53 299
12213.58 270
12214.62 285
12215.66 271
12216.71 274
12217.75 273
12218.80 266
12219.84 258
12220.88 290
12221.93 277
12222.97 245
12224.02 247
12225.06 257
12226.11 252
12227.15 264
12228.19 291
12229.24 258
12230.28 252
12231.33 273
12232.37 255
12233.42 246
12234.46 237
12235.51 258
12236.55 244
12237.60 254
12238.64 232
12239.69 292
12240.73 299
12241.78 267
12242.82 299
12243.87 294
12244.91 272
12245.96 262
12247.00 268
12248.05 282
12249.09 244
12250.14 265
12251.19 286
12252.23 284
12253.28 274
12254.32 247
12255.37 226
12256.41 274
12257.46 280
12258.51 253
12259.55 258
12260.60 240
12261.64 280
12262.69 253
12263.74 273
12264.78 263
12265.83 252
12266.87 259
12267.92 226
12268.97 243
12270.01 300
12271.06 272
12272.11 245
12273.15 275
12274.20 261
12275.24 263
12276.29 242
12277.34 223
12278.38 225
12279.43 252
12280.48 243
12281.52 229
12282.57 260
12283.62 281
12284.67 238
12285.71 273
12286.76 271
12287.81 273
12288.85 248
12289.90 237
12290.95 257
12292.00 260
12293.04 257
12294.09 233
12295.14 249
12296.18 224
12297.23 252
12298.28 276
12299.33 262
12300.38 258
12301.42 260
12302.47 256
12303.52 255
12304.57 267
12305.61 236
12306.66 230
12307.71 249
12308.76 261
12309.81 219
12310.85 231
12311.90 213
12312.95 234
12314.00 273
12315.05 290
12316.09 233
12317.14 254
12318.19 231
12319.24 225
12320.29 261
12321.34 281
12322.39 240
12323.43 266
12324.48 236
12325.53 257
12326.58 232
12327.63 251
12328.68 233
12329.73 230
12330.78 241
12331.82 222
12332.87 245
12333.92 225
12334.97 233
12336.02 238
12337.07 217
12338.12 216
12339.17 215
12340.22 233
12341.27 237
12342.32 228
12343.37 232
12344.42 228
12345.46 238
12346.51 244
12347.56 222
12348.61 229
12349.66 215
12350.71 213
12351.76 180
12352.81 212
12353.86 238
12354.91 250
12355.96 249
12357.01 230
12358.06 185
12359.11 171
12360.16 223
12361.21 242
12362.26 217
12363.31 222
12364.36 247
12365.41 262
12366.47 220
12367.52 200
12368.57 205
12369.62 232
12370.67 246
12371.72 223
12372.77 230
12373.82 250
12374.87 265
12375.92 251
12376.97 224
12378.02 234
12379.07 240
12380.12 275
12381.18 256
12382.23 241
12383.28 241
12384.33 243
12385.38 251
12386.43 267
12387.48 221
12388.53 217
12389.59 240
12390.64 247
12391.69 252
12392.74 200
12393.79 228
12394.84 256
12395.90 240
12396.95 231
12398.00 229
12399.05 246
12400.10 257
12401.15 213
12402.21 246
12403.26 229
12404.31 224
12405.36 221
12406.41 243
12407.47 250
12408.52 226
12409.57 228
12410.62 235
12411.68 228
12412.73 217
12413.78 261
12414.83 239
12415.89 224
12416.94 228
12417.99 256
12419.04 234
12420.10 259
12421.15 232
12422.20 205
12423.26 227
12424.31 223
12425.36 253
12426.41 256
12427.47 258
12428.52 238
12429.57 243
12430.63 267
12431.68 250
12432.73 222
12433.79 238
12434.84 247
12435.89 255
12436.95 264
12438.00 265
12439.05 248
12440.11 245
12441.16 250
12442.21 222
12443.27 224
12444.32 226
12445.38 222
12446.43 218
12447.48 226
12448.54 224
12449.59 255
12450.65 252
12451.70 275
12452.75 245
12453.81 234
12454.86 239
12455.92 243
12456.97 250
12458.02 215
12459.08 240
12460.13 254
12461.19 275
12462.24 242
12463.30 235
12464.35 245
12465.41 260
12466.46 229
12467.52 214
12468.57 230
12469.63 249
12470.68 261
12471.74 253
12472.79 239
12473.85 239
12474.90 244
12475.96 256
12477.01 226
12478.07 244
12479.12 273
12480.18 258
12481.23 286
12482.29 269
12483.34 311
12484.40 300
12485.45 287
12486.51 276
12487.56 248
12488.62 262
12489.68 263
12490.73 291
12491.79 300
12492.84 309
12493.90 310
12494.95 359
12496.01 383
12497.07 401
12498.12 387
12499.18 361
12500.23 337
12501.29 425
12502.35 364
12503.40 278
12504.46 319
12505.52 293
12506.57 264
12507.63 275
12508.69 295
12509.74 258
12510.80 247
12511.86 224
12512.91 309
12513.97 269
12515.03 312
12516.08 291
12517.14 271
12518.20 217
12519.25 220
12520.31 235
12521.37 253
12522.42 228
12523.48 237
12524.54 257
12525.60 266
12526.65 286
12527.71 249
12528.77 240
12529.82 236
12530.88 228
12531.94 259
12533.00 245
12534.05 247
12535.11 244
12536.17 269
12537.23 250
12538.29 261
12539.34 287
12540.40 283
12541.46 227
12542.52 259
12543.57 221
12544.63 257
12545.69 265
12546.75 266
12547.81 244
12548.87 237
12549.92 245
12550.98 253
12552.04 274
12553.10 288
12554.16 272
12555.22 273
12556.27 288
12557.33 287
12558.39 261
12559.45 247
12560.51 271
12561.57 266
12562.63 279
12563.68 262
12564.74 269
12565.80 299
12566.86 289
12567.92 290
12568.98 291
12570.04 292
12571.10 306
12572.16 298
12573.22 345
12574.28 354
12575.33 343
12576.39 383
12577.45 401
12578.51 399
12579.57 358
12580.63 361
12581.69 330
12582.75 358
12583.81 364
12584.87 350
12585.93 303
12586.99 288
12588.05 267
12589.11 269
12590.17 260
12591.23 266
12592.29 278
12593.35 289
12594.41 291
12595.47 258
12596.53 238
12597.59 241
12598.65 263
12599.71 273
12600.77 225
12601.83 239
12602.89 272
12603.95 282
12605.01 262
12606.07 266
12607.13 240
12608.20 263
12609.26 259
12610.32 245
12611.38 260
12612.44 282
12613.50 275
12614.56 285
12615.62 250
12616.68 268
12617.74 299
12618.81 337
12619.87 297
12620.93 262
12621.99 280
12623.05 276
12624.11 286
12625.17 267
12626.23 251
12627.30 279
12628.36 268
12629.42 244
12630.48 278
12631.54 210
12632.60 252
12633.67 262
12634.73 236
12635.79 225
12636.85 252
12637.91 301
12638.98 282
12640.04 270
12641.10 235
12642.16 266
12643.22 235
12644.29 274
12645.35 265
12646.41 270
12647.47 279
12648.54 267
12649.60 262
12650.66 316
12651.72 300
12652.79 273
12653.85 286
12654.91 287
12655.97 313
12657.04 301
12658.10 301
12659.16 296
12660.22 321
12661.29 261
12662.35 298
12663.41 310
12664.48 305
12665.54 245
12666.60 273
12667.67 269
12668.73 236
12669.79 285
12670.86 264
12671.92 258
12672.98 260
12674.05 284
12675.11 253
12676.17 269
12677.24 265
12678.30 282
12679.36 280
12680.43 272
12681.49 277
12682.56 267
12683.62 279
12684.68 301
12685.75 252
12686.81 251
12687.88 278
12688.94 267
12690.00 295
12691.07 262
12692.13 318
12693.20 354
12694.26 280
12695.33 239
12696.39 300
12697.45 308
12698.52 279
12699.58 344
12700.65 296
12701.71 361
12702.78 345
12703.84 328
12704.91 342
12705.97 375
12707.04 372
12708.10 350
12709.17 323
12710.23 357
12711.30 330
12712.36 344
12713.43 320
12714.49 287
12715.56 298
12716.62 310
12717.69 316
12718.75 334
12719.82 269
12720.88 288
12721.95 312
12723.02 308
12724.08 327
12725.15 274
12726.21 293
12727.28 297
12728.34 319
12729.41 324
12730.48 300
12731.54 282
12732.61 324
12733.67 299
12734.74 288
12735.81 326
12736.87 292
12737.94 308
12739.00 281
12740.07 264
12741.14 279
12742.20 269
12743.27 264
12744.34 260
12745.40 290
12746.47 276
12747.54 298
12748.60 244
12749.67 215
12750.74 251
12751.80 254
12752.87 251
12753.94 269
12755.00 269
12756.07 272
12757.14 233
12758.20 246
12759.27 250
12760.34 253
12761.40 279
12762.47 270
12763.54 236
12764.61 217
12765.67 237
12766.74 238
12767.81 256
12768.88 285
12769.94 289
12771.01 268
12772.08 268
12773.15 232
12774.21 223
12775.28 215
12776.35 236
12777.42 261
12778.49 258
12779.55 265
12780.62 270
12781.69 283
12782.76 259
12783.83 224
12784.89 217
12785.96 264
12787.03 233
12788.10 230
12789.17 232
12790.23 227
12791.30 235
12792.37 266
12793.44 263
12794.51 227
12795.58 201
12796.65 237
12797.71 226
12798.78 261
12799.85 246
12800.92 253
12801.99 255
12803.06 234
12804.13 231
12805.20 217
12806.27 234
12807.33 213
12808.40 220
12809.47 236
12810.54 238
12811.61 226
12812.68 235
12813.75 257
12814.82 241
12815.89 256
12816.96 255
12818.03 220
12819.10 246
12820.17 242
12821.24 240
12822.31 239
12823.38 231
12824.45 230
12825.52 224
12826.59 223
12827.66 187
12828.73 205
12829.80 222
12830.87 198
12831.94 214
12833.01 219
12834.08 256
12835.15 255
12836.22 249
12837.29 212
12838.36 217
12839.43 241
12840.50 208
12841.57 193
12842.64 213
12843.71 231
12844.78 221
12845.85 212
12846.92 235
12847.99 210
12849.06 210
12850.13 244
12851.21 216
12852.28 230
12853.35 242
12854.42 265
12855.49 209
12856.56 229
12857.63 238
12858.70 217
12859.77 220
12860.85 215
12861.92 240
12862.99 232
12864.06 232
12865.13 221
12866.20 220
12867.27 196
12868.35 206
12869.42 203
12870.49 211
12871.56 176
12872.63 220
12873.71 219
12874.78 225
12875.85 216
12876.92 213
12877.99 211
12879.07 227
12880.14 219
12881.21 199
12882.28 227
12883.35 174
12884.43 193
12885.50 184
12886.57 211
12887.64 240
12888.72 218
12889.79 207
12890.86 234
12891.93 236
12893.01 234
12894.08 279
12895.15 243
12896.22 258
12897.30 212
12898.37 211
12899.44 212
12900.52 214
12901.59 194
12902.66 203
12903.74 225
12904.81 204
12905.88 217
12906.96 177
12908.03 186
12909.10 203
12910.18 202
12911.25 204
12912.32 200
12913.40 221
12914.47 212
12915.54 194
12916.62 215
12917.69 209
12918.76 205
12919.84 194
12920.91 221
12921.99 201
12923.06 218
12924.13 198
12925.21 226
12926.28 198
12927.36 195
12928.43 233
12929.50 248
12930.58 216
12931.65 182
12932.73 181
12933.80 186
12934.88 222
12935.95 193
12937.02 237
12938.10 245
12939.17 216
12940.25 220
12941.32 217
12942.40 175
12943.47 198
12944.55 211
12945.62 191
12946.70 199
12947.77 193
12948.85 193
12949.92 234
12951.00 209
12952.07 210
12953.15 189
12954.22 212
12955.30 257
12956.37 183
12957.45 180
12958.52 193
12959.60 206
12960.68 222
12961.75 230
12962.83 203
12963.90 176
12964.98 215
12966.05 208
12967.13 206
12968.20 195
12969.28 202
12970.36 207
12971.43 223
12972.51 197
12973.58 182
12974.66 183
12975.74 221
12976.81 223
12977.89 200
12978.97 191
12980.04 182
12981.12 243
12982.19 237
12983.27 177
12984.35 194
12985.42 198
12986.50 226
12987.58 217
12988.65 190
12989.73 187
12990.81 220
12991.88 216
12992.96 188
12994.04 187
12995.11 193
12996.19 210
12997.27 231
12998.35 216
12999.42 216
13000.50 223
13001.58 192
13002.65 176
13003.73 199
13004.81 192
13005.89 228
13006.96 227
13008.04 199
13009.12 180
13010.20 190
13011.27 205
13012.35 210
13013.43 214
13014.51 214
13015.58 194
13016.66 217
13017.74 242
13018.82 203
13019.90 242
13020.97 212
13022.05 200
13023.13 202
13024.21 196
13025.29 196
13026.37 213
13027.44 229
13028.52 209
13029.60 221
13030.68 248
13031.76 213
13032.84 209
13033.91 215
13034.99 221
13036.07 231
13037.15 228
13038.23 216
13039.31 198
13040.39 235
13041.46 234
13042.54 199
13043.62 210
13044.70 208
13045.78 253
13046.86 239
13047.94 251
13049.02 254
13050.10 210
13051.18 248
13052.26 250
13053.34 215
13054.41 250
13055.49 231
13056.57 210
13057.65 218
13058.73 252
13059.81 238
13060.89 232
13061.97 240
13063.05 228
13064.13 215
13065.21 212
13066.29 214
13067.37 216
13068.45 257
13069.53 222
13070.61 206
13071.69 208
13072.77 220
13073.85 208
13074.93 205
13076.01 202
13077.09 215
13078.17 219
13079.25 199
13080.33 224
13081.41 228
13082.49 211
13083.58 190
13084.66 209
13085.74 211
13086.82 198
13087.90 207
13088.98 222
13090.06 223
13091.14 222
13092.22 184
13093.30 181
13094.38 199
13095.46 214
13096.55 252
13097.63 221
13098.71 208
13099.79 195
13100.87 192
13101.95 211
13103.03 231
13104.12 210
13105.20 210
13106.28 209
13107.36 198
13108.44 220
13109.52 195
13110.60 199
13111.69 202
13112.77 217
13113.85 223
13114.93 202
13116.01 174
13117.10 205
13118.18 195
13119.26 198
13120.34 225
13121.42 242
13122.51 196
13123.59 182
13124.67 182
13125.75 211
13126.84 206
13127.92 202
13129.00 206
13130.08 215
13131.17 214
13132.25 179
13133.33 226
13134.41 169
13135.50 186
13136.58 206
13137.66 236
13138.75 196
13139.83 193
13140.91 201
13141.99 208
13143.08 211
13144.16 204
13145.24 233
13146.33 227
13147.41 193
13148.49 188
13149.58 204
13150.66 183
13151.74 197
13152.83 209
13153.91 211
13154.99 200
13156.08 195
13157.16 170
13158.25 216
13159.33 208
13160.41 179
13161.50 202
13162.58 213
13163.66 176
13164.75 177
13165.83 191
13166.92 182
13168.00 208
13169.08 218
13170.17 209
13171.25 226
13172.34 220
13173.42 217
13174.51 217
13175.59 197
13176.67 192
13177.76 183
13178.84 214
13179.93 225
13181.01 200
13182.10 201
13183.18 199
13184.27 169
13185.35 224
13186.44 206
13187.52 205
13188.61 219
13189.69 229
13190.78 207
13191.86 194
13192.95 202
13194.03 221
13195.12 233
13196.20 199
13197.29 193
13198.37 186
13199.46 186
13200.54 203
13201.63 219
13202.72 218
13203.80 218
13204.89 182
13205.97 182
13207.06 214
13208.14 178
13209.23 207
13210.32 205
13211.40 215
13212.49 206
13213.57 217
13214.66 190
13215.75 203
13216.83 190
13217.92 211
13219.00 216
13220.09 175
13221.18 182
13222.26 197
13223.35 231
13224.44 171
13225.52 212
13226.61 220
13227.70 197
13228.78 179
13229.87 180
13230.96 190
13232.04 172
13233.13 204
13234.22 211
13235.30 221
13236.39 201
13237.48 189
13238.56 189
13239.65 228
13240.74 193
13241.82 154
13242.91 181
13244.00 202
13245.09 214
13246.17 212
13247.26 200
13248.35 186
13249.44 196
13250.52 205
13251.61 213
13252.70 179
13253.79 213
13254.87 205
13255.96 196
13257.05 178
13258.14 185
13259.23 194
13260.31 219
13261.40 203
13262.49 195
13263.58 224
13264.67 206
13265.75 190
13266.84 212
13267.93 204
13269.02 216
13270.11 219
13271.19 202
13272.28 237
13273.37 208
13274.46 225
13275.55 242
13276.64 191
13277.73 195
13278.81 216
13279.90 217
13280.99 205
13282.08 196
13283.17 222
13284.26 195
13285.35 207
13286.44 199
13287.53 234
13288.61 224
13289.70 242
13290.79 243
13291.88 227
13292.97 190
13294.06 208
13295.15 190
13296.24 196
13297.33 187
13298.42 233
13299.51 211
13300.60 198
13301.69 176
13302.78 203
13303.87 230
13304.96 203
13306.05 231
13307.14 242
13308.23 246
13309.32 215
13310.41 242
13311.50 222
13312.59 202
13313.68 214
13314.77 217
13315.86 235
13316.95 212
13318.04 195
13319.13 226
13320.22 239
13321.31 234
13322.40 212
13323.49 236
13324.58 187
13325.67 181
13326.76 222
13327.85 216
13328.94 245
13330.03 236
13331.12 234
13332.21 231
13333.31 209
13334.40 190
13335.49 221
13336.58 245
13337.67 214
13338.76 198
13339.85 239
13340.94 209
13342.03 217
13343.13 203
13344.22 229
13345.31 236
13346.40 227
13347.49 209
13348.58 217
13349.67 224
13350.77 204
13351.86 218
13352.95 230
13354.04 228
13355.13 230
13356.22 264
13357.32 207
13358.41 214
13359.50 232
13360.59 243
13361.68 241
13362.78 256
13363.87 240
13364.96 211
13366.05 250
13367.15 251
13368.24 233
13369.33 268
13370.42 263
13371.52 302
13372.61 318
13373.70 227
13374.79 220
13375.89 264
13376.98 270
13378.07 230
13379.16 226
13380.26 234
13381.35 238
13382.44 254
13383.54 227
13384.63 218
13385.72 215
13386.82 244
13387.91 239
13389.00 201
13390.09 176
13391.19 214
13392.28 234
13393.37 221
13394.47 203
13395.56 226
13396.66 209
13397.75 211
13398.84 233
13399.94 228
13401.03 212
13402.12 243
13403.22 226
13404.31 243
13405.40 246
13406.50 210
13407.59 255
13408.69 226
13409.78 229
13410.88 217
13411.97 200
13413.06 220
13414.16 218
13415.25 215
13416.35 192
13417.44 195
13418.53 214
13419.63 229
13420.72 211
13421.82 193
13422.91 186
13424.01 188
13425.10 240
13426.20 214
13427.29 205
13428.39 237
13429.48 234
13430.58 221
13431.67 237
13432.77 181
13433.86 220
13434.96 233
13436.05 204
13437.15 208
13438.24 207
13439.34 239
13440.43 252
13441.53 215
13442.62 194
13443.72 197
13444.81 202
13445.91 205
13447.01 209
13448.10 220
13449.20 225
13450.29 228
13451.39 210
13452.48 181
13453.58 186
13454.68 209
13455.77 226
13456.87 251
13457.96 226
13459.06 219
13460.16 214
13461.25 238
13462.35 198
13463.44 232
13464.54 231
13465.64 211
13466.73 216
13467.83 211
13468.93 223
13470.02 226
13471.12 219
13472.22 249
13473.31 219
13474.41 228
13475.51 217
13476.60 221
13477.70 261
13478.80 222
13479.89 219
13480.99 223
13482.09 231
13483.18 237
13484.28 221
13485.38 231
13486.48 234
13487.57 230
13488.67 241
13489.77 227
13490.87 243
13491.96 215
13493.06 237
13494.16 262
13495.26 234
13496.35 229
13497.45 259
13498.55 258
13499.65 255
13500.74 235
13501.84 243
13502.94 270
13504.04 285
13505.14 263
13506.23 267
13507.33 260
13508.43 269
13509.53 265
13510.63 257
13511.72 247
13512.82 210
13513.92 241
13515.02 219
13516.12 224
13517.22 229
13518.31 189
13519.41 206
13520.51 214
13521.61 201
13522.71 219
13523.81 204
13524.91 214
13526.01 216
13527.10 228
13528.20 199
13529.30 197
13530.40 229
13531.50 212
13532.60 230
13533.70 223
13534.80 188
13535.90 215
13537.00 218
13538.09 209
13539.19 190
13540.29 175
13541.39 204
13542.49 195
13543.59 201
13544.69 193
13545.79 215
13546.89 213
13547.99 162
13549.09 224
13550.19 187
13551.29 201
13552.39 219
13553.49 233
13554.59 210
13555.69 188
13556.79 214
13557.89 182
13558.99 212
13560.09 224
13561.19 208
13562.29 195
13563.39 202
13564.49 207
13565.59 212
13566.69 202
13567.79 240
13568.89 198
13569.99 198
13571.09 181
13572.20 205
13573.30 211
13574.40 225
13575.50 200
13576.60 247
13577.70 211
13578.80 216
13579.90 227
13581.00 223
13582.10 215
13583.20 180
13584.31 190
13585.41 193
13586.51 186
13587.61 189
13588.71 210
13589.81 178
13590.91 220
13592.02 228
13593.12 192
13594.22 194
13595.32 210
13596.42 215
13597.52 188
13598.63 200
13599.73 197
13600.83 193
13601.93 210
13603.03 172
13604.14 178
13605.24 181
13606.34 208
13607.44 203
13608.54 204
13609.65 189
13610.75 214
13611.85 196
13612.95 191
13614.06 204
13615.16 197
13616.26 196
13617.36 188
13618.47 178
13619.57 208
13620.67 218
13621.77 191
13622.88 190
13623.98 231
13625.08 220
13626.18 193
13627.29 200
13628.39 212
13629.49 213
13630.60 228
13631.70 200
13632.80 229
13633.91 209
13635.01 225
13636.11 217
13637.22 201
13638.32 207
13639.42 198
13640.53 220
13641.63 206
13642.73 217
13643.84 198
13644.94 180
13646.04 195
13647.15 180
13648.25 198
13649.36 193
13650.46 232
13651.56 191
13652.67 214
13653.77 204
13654.88 209
13655.98 211
13657.08 183
13658.19 173
13659.29 158
13660.40 187
13661.50 206
13662.60 185
13663.71 208
13664.81 202
13665.92 209
13667.02 217
13668.13 177
13669.23 177
13670.34 235
13671.44 217
13672.55 196
13673.65 190
13674.76 198
13675.86 174
13676.97 182
13678.07 198
13679.18 201
13680.28 181
13681.39 180
13682.49 214
13683.60 189
13684.70 170
13685.81 195
13686.91 213
13688.02 196
13689.12 180
13690.23 180
13691.33 186
13692.44 200
13693.55 194
13694.65 199
13695.76 197
13696.86 186
13697.97 173
13699.07 185
13700.18 200
13701.29 211
13702.39 213
13703.50 209
13704.60 184
13705.71 205
13706.82 189
13707.92 196
13709.03 209
13710.14 203
13711.24 171
13712.35 159
13713.45 175
13714.56 181
13715.67 187
13716.77 182
13717.88 210
13718.99 215
13720.09 190
13721.20 184
13722.31 180
13723.41 211
13724.52 216
13725.63 186
13726.74 182
13727.84 177
13728.95 236
13730.06 205
13731.16 204
13732.27 191
13733.38 207
13734.49 224
13735.59 196
13736.70 188
13737.81 216
13738.91 182
13740.02 208
13741.13 228
13742.24 183
13743.35 189
13744.45 198
13745.56 230
13746.67 223
13747.78 213
13748.88 224
13749.99 193
13751.10 214
13752.21 231
13753.32 240
13754.42 250
13755.53 255
13756.64 271
13757.75 226
13758.86 237
13759.97 246
13761.07 250
13762.18 235
13763.29 227
13764.40 215
13765.51 223
13766.62 264
13767.72 239
13768.83 220
13769.94 256
13771.05 285
13772.16 277
13773.27 256
13774.38 272
13775.49 295
13776.60 326
13777.70 292
13778.81 272
13779.92 291
13781.03 255
13782.14 289
13783.25 233
13784.36 253
13785.47 238
13786.58 228
13787.69 242
13788.80 257
13789.91 224
13791.02 218
13792.13 226
13793.24 233
13794.35 244
13795.45 215
13796.56 201
13797.67 249
13798.78 233
13799.89 230
13801.00 218
13802.11 230
13803.22 180
13804.33 221
13805.44 200
13806.55 192
13807.67 214
13808.78 236
13809.89 229
13811.00 218
13812.11 198
13813.22 176
13814.33 192
13815.44 192
13816.55 227
13817.66 240
13818.77 207
13819.88 228
13820.99 213
13822.10 209
13823.21 192
13824.32 248
13825.44 214
13826.55 206
13827.66 199
13828.77 212
13829.88 214
13830.99 200
13832.10 193
13833.21 214
13834.32 196
13835.44 197
13836.55 172
13837.66 176
13838.77 173
13839.88 198
13840.99 220
13842.10 185
13843.22 190
13844.33 233
13845.44 200
13846.55 188
13847.66 205
13848.78 191
13849.89 224
13851.00 223
13852.11 198
13853.22 197
13854.34 195
13855.45 213
13856.56 196
13857.67 221
13858.78 200
13859.90 198
13861.01 186
13862.12 195
13863.23 210
13864.35 224
13865.46 254
13866.57 205
13867.68 190
13868.80 174
13869.91 176
13871.02 190
13872.14 206
13873.25 191
13874.36 217
13875.47 197
13876.59 197
13877.70 170
13878.81 199
13879.93 203
13881.04 181
13882.15 172
13883.27 193
13884.38 223
13885.49 233
13886.61 205
13887.72 190
13888.83 197
13889.95 175
13891.06 180
13892.17 185
13893.29 170
13894.40 177
13895.52 216
13896.63 182
13897.74 201
13898.86 195
13899.97 229
13901.09 205
13902.20 211
13903.31 214
13904.43 187
13905.54 185
13906.66 181
13907.77 196
13908.89 188
13910.00 192
13911.11 216
13912.23 196
13913.34 186
13914.46 175
13915.57 190
13916.69 182
13917.80 194
13918.92 220
13920.03 181
13921.15 174
13922.26 177
13923.38 181
13924.49 203
13925.61 212
13926.72 193
13927.84 184
13928.95 203
13930.07 206
13931.18 227
13932.30 204
13933.41 200
13934.53 178
13935.64 192
13936.76 201
13937.87 216
13938.99 159
13940.10 173
13941.22 192
13942.34 201
13943.45 181
13944.57 169
13945.68 177
13946.80 186
13947.91 193
13949.03 185
13950.15 143
13951.26 184
13952.38 194
13953.49 179
13954.61 173
13955.73 145
13956.84 172
13957.96 187
13959.08 178
13960.19 178
13961.31 164
13962.43 165
13963.54 196
13964.66 185
13965.78 188
13966.89 167
13968.01 215
13969.13 204
13970.24 187
13971.36 158
13972.48 167
13973.59 178
13974.71 233
13975.83 181
13976.94 177
13978.06 199
13979.18 173
13980.30 172
13981.41 160
13982.53 177
13983.65 196
13984.76 203
13985.88 196
13987.00 158
13988.12 142
13989.23 152
13990.35 190
13991.47 197
13992.59 151
13993.71 181
13994.82 184
13995.94 193
13997.06 180
13998.18 189
13999.29 187
14000.41 171
14001.53 198
14002.65 211
14003.77 183
14004.88 173
14006.00 190
14007.12 194
14008.24 184
14009.36 179
14010.48 181
14011.59 197
14012.71 185
14013.83 186
14014.95 164
14016.07 176
14017.19 199
14018.31 196
14019.43 206
14020.54 184
14021.66 213
14022.78 186
14023.90 162
14025.02 216
14026.14 175
14027.26 198
14028.38 196
14029.50 166
14030.62 192
14031.73 199
14032.85 186
14033.97 207
14035.09 185
14036.21 179
14037.33 211
14038.45 202
14039.57 191
14040.69 194
14041.81 200
14042.93 186
14044.05 175
14045.17 193
14046.29 215
14047.41 182
14048.53 179
14049.65 207
14050.77 202
14051.89 216
14053.01 223
14054.13 204
14055.25 191
14056.37 187
14057.49 232
14058.61 225
14059.73 197
14060.85 216
14061.97 200
14063.09 219
14064.21 210
14065.33 207
14066.45 216
14067.57 268
14068.70 231
14069.82 225
14070.94 212
14072.06 230
14073.18 218
14074.30 233
14075.42 220
14076.54 244
14077.66 237
14078.78 232
14079.91 242
14081.03 229
14082.15 244
14083.27 230
14084.39 257
14085.51 259
14086.63 246
14087.75 259
14088.88 258
14090.00 246
14091.12 247
14092.24 295
14093.36 257
14094.48 269
14095.61 283
14096.73 279
14097.85 307
14098.97 302
14100.09 308
14101.22 312
14102.34 328
14103.46 327
14104.58 300
14105.71 285
14106.83 279
14107.95 267
14109.07 239
14110.19 243
14111.32 228
14112.44 221
14113.56 227
14114.68 229
14115.81 239
14116.93 244
14118.05 229
14119.18 252
14120.30 255
14121.42 242
14122.54 249
14123.67 244
14124.79 252
14125.91 225
14127.04 241
14128.16 221
14129.28 226
14130.41 236
14131.53 231
14132.65 222
14133.78 204
14134.90 188
14136.02 232
14137.15 218
14138.27 181
14139.39 190
14140.52 228
14141.64 264
14142.76 231
14143.89 177
14145.01 213
14146.13 237
14147.26 190
14148.38 208
14149.51 199
14150.63 184
14151.75 228
14152.88 222
14154.00 207
14155.13 199
14156.25 201
14157.38 228
14158.50 204
14159.62 209
14160.75 200
14161.87 214
14163.00 243
14164.12 207
14165.25 227
14166.37 188
14167.50 234
14168.62 195
14169.75 192
14170.87 199
14172.00 243
14173.12 234
14174.25 191
14175.37 201
14176.50 208
14177.62 214
14178.75 226
14179.87 199
14181.00 212
14182.12 198
14183.25 206
14184.37 189
14185.50 183
14186.62 160
14187.75 192
14188.87 216
14190.00 181
14191.13 183
14192.25 213
14193.38 221
14194.50 184
14195.63 173
14196.75 201
14197.88 212
14199.01 195
14200.13 195
14201.26 180
14202.38 173
14203.51 198
14204.64 202
14205.76 222
14206.89 207
14208.01 206
14209.14 177
14210.27 220
14211.39 197
14212.52 166
14213.65 184
14214.77 176
14215.90 188
14217.03 206
14218.15 169
14219.28 181
14220.41 187
14221.53 210
14222.66 226
14223.79 164
14224.91 181
14226.04 205
14227.17 188
14228.30 183
14229.42 190
14230.55 207
14231.68 195
14232.80 173
14233.93 162
14235.06 187
14236.19 183
14237.31 182
14238.44 198
14239.57 202
14240.70 161
14241.82 178
14242.95 204
14244.08 197
14245.21 199
14246.34 224
14247.46 206
14248.59 196
14249.72 166
14250.85 174
14251.98 208
14253.10 173
14254.23 165
14255.36 176
14256.49 198
14257.62 182
14258.74 190
14259.87 188
14261.00 165
14262.13 158
14263.26 180
14264.39 178
14265.52 190
14266.64 172
14267.77 185
14268.90 167
14270.03 173
14271.16 207
14272.29 171
14273.42 180
14274.55 161
14275.68 164
14276.80 197
14277.93 164
14279.06 161
14280.19 179
14281.32 177
14282.45 174
14283.58 165
14284.71 175
14285.84 178
14286.97 171
14288.10 182
14289.23 177
14290.36 148
14291.49 171
14292.62 193
14293.75 184
14294.87 171
14296.00 151
14297.13 180
14298.26 174
14299.39 184
14300.52 169
14301.65 171
14302.78 175
14303.91 158
14305.04 151
14306.17 168
14307.31 210
14308.44 179
14309.57 186
14310.70 152
14311.83 158
14312.96 142
14314.09 176
14315.22 160
14316.35 143
14317.48 149
14318.61 170
14319.74 175
14320.87 135
14322.00 159
14323.13 197
14324.26 203
14325.40 185
14326.53 178
14327.66 190
14328.79 170
14329.92 171
14331.05 170
14332.18 154
14333.31 151
14334.44 170
14335.58 173
14336.71 193
14337.84 162
14338.97 161
14340.10 170
14341.23 153
14342.37 157
14343.50 154
14344.63 146
14345.76 169
14346.89 170
14348.02 170
14349.16 175
14350.29 181
14351.42 160
14352.55 161
14353.68 164
14354.82 190
14355.95 208
14357.08 157
14358.21 179
14359.35 158
14360.48 185
14361.61 154
14362.74 173
14363.87 153
14365.01 156
14366.14 197
14367.27 190
14368.41 159
14369.54 153
14370.67 175
14371.80 163
14372.94 184
14374.07 138
14375.20 143
14376.34 168
14377.47 157
14378.60 164
14379.73 134
14380.87 156
14382.00 169
14383.13 182
14384.27 162
14385.40 145
14386.53 156
14387.67 174
14388.80 171
14389.93 144
14391.07 143
14392.20 181
14393.34 170
14394.47 194
14395.60 139
14396.74 141
14397.87 156
14399.00 174
14400.14 172
14401.27 166
14402.41 157
14403.54 175
14404.67 181
14405.81 162
14406.94 172
14408.08 188
14409.21 194
14410.35 142
14411.48 170
14412.61 138
14413.75 161
14414.88 192
14416.02 207
14417.15 145
14418.29 163
14419.42 196
14420.56 175
14421.69 187
14422.83 150
14423.96 168
14425.10 172
14426.23 179
14427.37 161
14428.50 166
14429.64 168
14430.77 168
14431.91 185
14433.04 182
14434.18 176
14435.31 177
14436.45 193
14437.58 171
14438.72 192
14439.85 160
14440.99 189
14442.13 188
14443.26 183
14444.40 158
14445.53 193
14446.67 168
14447.80 181
14448.94 193
14450.08 189
14451.21 188
14452.35 176
14453.48 188
14454.62 194
14455.76 174
14456.89 184
14458.03 227
14459.16 199
14460.30 191
14461.44 206
14462.57 188
14463.71 207
14464.85 203
14465.98 213
14467.12 216
14468.26 213
14469.39 215
14470.53 167
14471.67 198
14472.80 200
14473.94 196
14475.08 219
14476.21 226
14477.35 221
14478.49 214
14479.62 236
14480.76 230
14481.90 198
14483.04 210
14484.17 204
14485.31 223
14486.45 204
14487.59 219
14488.72 192
14489.86 188
14491.00 180
14492.14 197
14493.27 178
14494.41 156
14495.55 160
14496.69 187
14497.82 189
14498.96 203
14500.10 175
14501.24 181
14502.38 183
14503.51 207
14504.65 194
14505.79 152
14506.93 205
14508.07 198
14509.20 208
14510.34 178
14511.48 203
14512.62 175
14513.76 182
14514.90 191
14516.03 200
14517.17 198
14518.31 180
14519.45 232
14520.59 197
14521.73 179
14522.87 169
14524.01 164
14525.14 189
14526.28 160
14527.42 169
14528.56 172
14529.70 175
14530.84 180
14531.98 162
14533.12 180
14534.26 169
14535.40 167
14536.54 162
14537.67 161
14538.81 154
14539.95 172
14541.09 189
14542.23 185
14543.37 172
14544.51 156
14545.65 169
14546.79 168
14547.93 165
14549.07 173
14550.21 164
14551.35 168
14552.49 183
14553.63 161
14554.77 179
14555.91 177
14557.05 169
14558.19 190
14559.33 180
14560.47 198
14561.61 187
14562.75 191
14563.89 170
14565.03 168
14566.17 183
14567.31 177
14568.45 190
14569.60 191
14570.74 172
14571.88 177
14573.02 196
14574.16 165
14575.30 179
14576.44 150
14577.58 163
14578.72 205
14579.86 209
14581.00 195
14582.14 143
14583.29 183
14584.43 202
14585.57 190
14586.71 186
14587.85 160
14588.99 161
14590.13 163
14591.28 162
14592.42 169
14593.56 169
14594.70 170
14595.84 177
14596.98 177
14598.13 182
14599.27 164
14600.41 198
14601.55 187
14602.69 156
14603.83 170
14604.98 185
14606.12 183
14607.26 175
14608.40 176
14609.54 176
14610.69 178
14611.83 152
14612.97 177
14614.11 191
14615.26 185
14616.40 185
14617.54 156
14618.68 172
14619.83 171
14620.97 212
14622.11 191
14623.25 197
14624.40 179
14625.54 156
14626.68 188
14627.83 182
14628.97 200
14630.11 181
14631.25 200
14632.40 211
14633.54 194
14634.68 175
14635.83 205
14636.97 195
14638.11 213
14639.26 222
14640.40 209
14641.54 194
14642.69 221
14643.83 195
14644.97 190
14646.12 168
14647.26 182
14648.41 206
14649.55 181
14650.69 158
14651.84 171
14652.98 205
14654.13 183
14655.27 194
14656.41 169
14657.56 188
14658.70 173
14659.85 154
14660.99 159
14662.13 177
14663.28 166
14664.42 164
14665.57 143
14666.71 172
14667.86 161
14669.00 162
14670.14 179
14671.29 159
14672.43 182
14673.58 192
14674.72 165
14675.87 166
14677.01 188
14678.16 167
14679.30 163
14680.45 163
14681.59 139
14682.74 158
14683.88 183
14685.03 175
14686.17 163
14687.32 144
14688.46 162
14689.61 182
14690.75 162
14691.90 161
14693.05 154
14694.19 183
14695.34 155
14696.48 170
14697.63 158
14698.77 158
14699.92 162
14701.06 155
14702.21 148
14703.36 139
14704.50 185
14705.65 163
14706.79 140
14707.94 153
14709.09 157
14710.23 157
14711.38 161
14712.53 180
14713.67 172
14714.82 159
14715.96 160
14717.11 147
14718.26 151
14719.40 162
14720.55 138
14721.70 175
14722.84 164
14723.99 168
14725.14 146
14726.28 172
14727.43 148
14728.58 164
14729.72 164
14730.87 174
14732.02 158
14733.16 113
14734.31 129
14735.46 142
14736.61 166
14737.75 160
14738.90 135
14740.05 162
14741.20 166
14742.34 146
14743.49 159
14744.64 156
14745.79 137
14746.93 137
14748.08 172
14749.23 152
14750.38 152
14751.52 153
14752.67 142
14753.82 134
14754.97 157
14756.11 167
14757.26 136
14758.41 148
14759.56 133
14760.71 129
14761.86 163
14763.00 149
14764.15 156
14765.30 152
14766.45 162
14767.60 136
14768.74 154
14769.89 164
14771.04 154
14772.19 130
14773.34 164
14774.49 142
14775.64 149
14776.79 136
14777.93 159
14779.08 134
14780.23 142
14781.38 131
14782.53 159
14783.68 160
14784.83 147
14785.98 148
14787.13 180
14788.28 158
14789.42 121
14790.57 154
14791.72 139
14792.87 179
14794.02 179
14795.17 136
14796.32 138
14797.47 174
14798.62 169
14799.77 168
14800.92 156
14802.07 159
14803.22 159
14804.37 185
14805.52 144
14806.67 148
14807.82 165
14808.97 154
14810.12 162
14811.27 123
14812.42 135
14813.57 141
14814.72 144
14815.87 144
14817.02 159
14818.17 165
14819.32 170
14820.47 139
14821.62 126
14822.77 134
14823.92 120
14825.07 160
14826.22 128
14827.37 154
14828.52 166
14829.68 174
14830.83 158
14831.98 141
14833.13 131
14834.28 139
14835.43 141
14836.58 143
14837.73 132
14838.88 150
14840.03 156
14841.19 150
14842.34 150
14843.49 137
14844.64 131
14845.79 134
14846.94 178
14848.09 173
14849.25 175
14850.40 126
14851.55 141
14852.70 149
14853.85 150
14855.00 144
14856.16 137
14857.31 167
14858.46 136
14859.61 147
14860.76 118
14861.92 141
14863.07 139
14864.22 133
14865.37 142
14866.52 160
14867.68 161
14868.83 137
14869.98 137
14871.13 133
14872.29 149
14873.44 134
14874.59 149
14875.74 141
14876.90 147
14878.05 147
14879.20 140
14880.36 137
14881.51 151
14882.66 132
14883.81 153
14884.97 138
14886.12 148
14887.27 153
14888.43 145
14889.58 140
14890.73 123
14891.89 136
14893.04 108
14894.19 152
14895.35 152
14896.50 126
14897.65 123
14898.81 147
14899.96 119
14901.11 145
14902.27 156
14903.42 157
14904.57 146
14905.73 138
14906.88 171
14908.04 122
14909.19 141
14910.34 133
14911.50 139
14912.65 148
14913.81 137
14914.96 130
14916.11 141
14917.27 148
14918.42 121
14919.58 156
14920.73 144
14921.88 155
14923.04 139
14924.19 170
14925.35 138
14926.50 148
14927.66 143
14928.81 127
14929.97 143
14931.12 129
14932.28 122
14933.43 160
14934.59 125
14935.74 131
14936.90 131
14938.05 102
14939.21 153
14940.36 140
14941.52 152
14942.67 139
14943.83 147
14944.98 133
14946.14 148
14947.29 121
14948.45 135
14949.60 153
14950.76 158
14951.91 126
14953.07 148
14954.23 154
14955.38 133
14956.54 115
14957.69 140
14958.85 152
14960.00 120
14961.16 143
14962.32 131
14963.47 143
14964.63 151
14965.78 147
14966.94 149
14968.10 147
14969.25 138
14970.41 151
14971.57 135
14972.72 161
14973.88 139
14975.04 139
14976.19 141
14977.35 129
14978.50 133
14979.66 135
14980.82 140
14981.97 127
14983.13 153
14984.29 156
14985.45 145
14986.60 120
14987.76 138
14988.92 134
14990.07 130
14991.23 139
14992.39 141
14993.54 145
14994.70 158
14995.86 141
14997.02 177
14998.17 158
14999.33 144
15000.49 158
15001.65 153
15002.80 134
15003.96 134
15005.12 138
15006.28 139
15007.43 132
15008.59 133
15009.75 151
15010.91 175
15012.07 144
15013.22 131
15014.38 116
15015.54 134
15016.70 151
15017.86 156
15019.01 118
15020.17 141
15021.33 129
15022.49 142
15023.65 132
15024.81 111
15025.96 131
15027.12 140
15028.28 138
15029.44 148
15030.60 152
15031.76 158
15032.92 143
15034.07 131
15035.23 135
15036.39 148
15037.55 154
15038.71 141
15039.87 147
15041.03 123
15042.19 133
15043.35 143
15044.50 154
15045.66 141
15046.82 120
15047.98 133
15049.14 117
15050.30 137
15051.46 118
15052.62 132
15053.78 163
15054.94 143
15056.10 143
15057.26 142
15058.42 124
15059.58 128
15060.74 133
15061.90 135
15063.06 131
15064.22 142
15065.38 159
15066.54 141
15067.70 132
15068.86 122
15070.02 131
15071.18 132
15072.34 153
15073.50 125
15074.66 137
15075.82 122
15076.98 142
15078.14 135
15079.30 140
15080.46 125
15081.62 140
15082.78 146
15083.94 133
15085.10 130
15086.26 138
15087.42 136
15088.59 125
15089.75 138
15090.91 126
15092.07 140
15093.23 116
15094.39 122
15095.55 127
15096.71 121
15097.87 147
15099.04 136
15100.20 172
15101.36 145
15102.52 152
15103.68 136
15104.84 138
15106.00 137
15107.17 145
15108.33 144
15109.49 147
15110.65 129
15111.81 126
15112.97 158
15114.14 150
15115.30 145
15116.46 147
15117.62 147
15118.78 120
15119.95 133
15121.11 144
15122.27 163
15123.43 132
15124.59 138
15125.76 136
15126.92 128
15128.08 115
15129.24 142
15130.41 137
15131.57 138
15132.73 148
15133.89 148
15135.06 124
15136.22 131
15137.38 142
15138.54 127
15139.71 126
15140.87 149
15142.03 157
15143.20 158
15144.36 155
15145.52 123
15146.69 139
15147.85 130
15149.01 158
15150.17 144
15151.34 142
15152.50 133
15153.66 119
15154.83 130
15155.99 128
15157.16 161
15158.32 146
15159.48 131
15160.65 121
15161.81 136
15162.97 136
15164.14 117
15165.30 131
15166.46 114
15167.63 178
15168.79 119
15169.96 126
15171.12 136
15172.28 117
15173.45 126
15174.61 155
15175.78 131
15176.94 124
15178.11 109
15179.27 140
15180.43 107
15181.60 111
15182.76 151
15183.93 126
15185.09 142
15186.26 117
15187.42 129
15188.59 127
15189.75 150
15190.92 134
15192.08 131
15193.25 136
15194.41 139
15195.58 122
15196.74 127
15197.91 154
15199.07 162
15200.24 177
15201.40 147
15202.57 122
15203.73 139
15204.90 166
15206.06 154
15207.23 146
15208.39 146
15209.56 154
15210.72 139
15211.89 139
15213.06 144
15214.22 128
15215.39 122
15216.55 126
15217.72 129
15218.88 121
15220.05 164
15221.22 136
15222.38 138
15223.55 139
15224.71 136
15225.88 156
15227.05 170
15228.21 124
15229.38 131
15230.55 135
15231.71 159
15232.88 141
15234.05 130
15235.21 121
15236.38 144
15237.54 159
15238.71 146
15239.88 141
15241.04 128
15242.21 130
15243.38 120
15244.55 127
15245.71 116
15246.88 142
15248.05 151
15249.21 119
15250.38 119
15251.55 133
15252.71 126
15253.88 137
15255.05 103
15256.22 127
15257.38 149
15258.55 132
15259.72 116
15260.89 148
15262.05 124
15263.22 144
15264.39 151
15265.56 146
15266.72 149
15267.89 123
15269.06 150
15270.23 144
15271.40 124
15272.56 127
15273.73 120
15274.90 136
15276.07 151
15277.24 125
15278.40 131
15279.57 138
15280.74 117
15281.91 146
15283.08 123
15284.25 150
15285.41 153
15286.58 117
15287.75 126
15288.92 148
15290.09 149
15291.26 145
15292.43 126
15293.59 142
15294.76 121
15295.93 129
15297.10 136
15298.27 118
15299.44 130
15300.61 116
15301.78 142
15302.95 127
15304.12 135
15305.28 125
15306.45 136
15307.62 141
15308.79 93
15309.96 126
15311.13 128
15312.30 110
15313.47 122
15314.64 138
15315.81 116
15316.98 146
15318.15 143
15319.32 136
15320.49 129
15321.66 122
15322.83 134
15324.00 116
15325.17 141
15326.34 147
15327.51 131
15328.68 135
15329.85 131
15331.02 126
15332.19 134
15333.36 138
15334.53 147
15335.70 144
15336.87 138
15338.04 118
15339.21 137
15340.38 130
15341.55 123
15342.72 121
15343.89 141
15345.06 126
15346.23 129
15347.41 109
15348.58 115
15349.75 128
15350.92 129
15352.09 134
15353.26 139
15354.43 141
15355.60 133
15356.77 133
15357.94 131
15359.12 127
15360.29 118
15361.46 127
15362.63 121
15363.80 131
15364.97 113
15366.14 116
15367.32 138
15368.49 131
15369.66 128
15370.83 132
15372.00 143
15373.17 125
15374.35 145
15375.52 125
15376.69 113
15377.86 125
15379.03 119
15380.21 153
15381.38 137
15382.55 132
15383.72 135
15384.90 132
15386.07 142
15387.24 118
15388.41 144
15389.58 122
15390.76 126
15391.93 137
15393.10 112
15394.27 134
15395.45 131
15396.62 124
15397.79 149
15398.97 141
15400.14 130
15401.31 149
15402.48 161
15403.66 147
15404.83 136
15406.00 128
15407.18 130
15408.35 103
15409.52 118
15410.70 123
15411.87 127
15413.04 132
15414.22 143
15415.39 139
15416.56 119
15417.74 122
15418.91 139
15420.08 111
15421.26 114
15422.43 118
15423.60 137
15424.78 126
15425.95 119
15427.13 137
15428.30 143
15429.47 154
15430.65 141
15431.82 147
15433.00 126
15434.17 112
15435.34 108
15436.52 135
15437.69 120
15438.87 118
15440.04 130
15441.22 117
15442.39 134
15443.56 112
15444.74 141
15445.91 126
15447.09 112
15448.26 116
15449.44 122
15450.61 133
15451.79 144
15452.96 142
15454.14 131
15455.31 103
15456.49 130
15457.66 128
15458.84 119
15460.01 125
15461.19 112
15462.36 127
15463.54 121
15464.71 123
15465.89 128
15467.06 144
15468.24 131
15469.42 120
15470.59 116
15471.77 126
15472.94 119
15474.12 127
15475.29 154
15476.47 155
15477.64 149
15478.82 144
15480.00 132
15481.17 137
15482.35 127
15483.52 122
15484.70 145
15485.88 135
15487.05 144
15488.23 127
15489.41 155
15490.58 134
15491.76 148
15492.93 142
15494.11 148
15495.29 155
15496.46 116
15497.64 119
15498.82 111
15499.99 115
15501.17 137
15502.35 145
15503.52 100
15504.70 136
15505.88 146
15507.05 131
15508.23 121
15509.41 110
15510.59 127
15511.76 129
15512.94 132
15514.12 130
15515.29 109
15516.47 109
15517.65 133
15518.83 139
15520.00 125
15521.18 93
15522.36 121
15523.54 125
15524.71 119
15525.89 118
15527.07 118
15528.25 126
15529.42 127
15530.60 128
15531.78 104
15532.96 112
15534.14 135
15535.31 119
15536.49 124
15537.67 113
15538.85 126
15540.03 126
15541.20 99
15542.38 151
15543.56 124
15544.74 145
15545.92 133
15547.10 122
15548.27 132
15549.45 115
15550.63 117
15551.81 100
15552.99 110
15554.17 121
15555.35 150
15556.53 124
15557.70 153
15558.88 144
15560.06 115
15561.24 116
15562.42 127
15563.60 145
15564.78 150
15565.96 139
15567.14 133
15568.32 141
15569.50 96
15570.67 127
15571.85 140
15573.03 140
15574.21 130
15575.39 125
15576.57 134
15577.75 120
15578.93 119
15580.11 129
15581.29 118
15582.47 113
15583.65 120
15584.83 125
15586.01 143
15587.19 121
15588.37 134
15589.55 131
15590.73 116
15591.91 107
15593.09 110
15594.27 141
15595.45 120
15596.63 136
15597.81 143
15598.99 147
15600.17 140
15601.35 134
15602.53 131
15603.71 117
15604.90 135
15606.08 146
15607.26 131
15608.44 101
15609.62 106
15610.80 135
15611.98 106
15613.16 135
15614.34 143
15615.52 113
15616.70 147
15617.89 145
15619.07 140
15620.25 133
15621.43 141
15622.61 132
15623.79 136
15624.97 150
15626.15 126
15627.34 142
15628.52 133
15629.70 114
15630.88 133
15632.06 109
15633.24 141
15634.43 161
15635.61 142
15636.79 113
15637.97 121
15639.15 135
15640.34 126
15641.52 146
15642.70 135
15643.88 101
15645.06 117
15646.25 124
15647.43 121
15648.61 141
15649.79 139
15650.98 154
15652.16 155
15653.34 142
15654.52 162
15655.71 165
15656.89 135
15658.07 155
15659.25 153
15660.44 161
15661.62 145
15662.80 148
15663.98 139
15665.17 152
15666.35 141
15667.53 135
15668.72 158
15669.90 140
15671.08 159
15672.27 128
15673.45 130
15674.63 161
15675.82 162
15677.00 139
15678.18 147
15679.37 137
15680.55 153
15681.73 156
15682.92 132
15684.10 174
15685.28 179
15686.47 157
15687.65 136
15688.84 117
15690.02 133
15691.20 162
15692.39 122
15693.57 142
15694.76 168
15695.94 169
15697.12 192
15698.31 188
15699.49 170
15700.68 150
15701.86 164
15703.05 157
15704.23 180
15705.41 175
15706.60 175
15707.78 166
15708.97 158
15710.15 148
15711.34 174
15712.52 170
15713.71 171
15714.89 173
15716.08 168
15717.26 176
15718.45 192
15719.63 204
15720.82 188
15722.00 164
15723.19 173
15724.37 191
15725.56 196
15726.74 172
15727.93 151
15729.11 173
15730.30 174
15731.48 173
15732.67 152
15733.85 164
15735.04 156
15736.23 194
15737.41 163
15738.60 165
15739.78 173
15740.97 154
15742.15 144
15743.34 152
15744.53 153
15745.71 154
15746.90 160
15748.08 161
15749.27 175
15750.46 137
15751.64 154
15752.83 165
15754.02 174
15755.20 178
15756.39 182
15757.57 157
15758.76 177
15759.95 171
15761.13 179
15762.32 183
15763.51 154
15764.69 152
15765.88 171
15767.07 128
15768.25 134
15769.44 146
15770.63 154
15771.82 150
15773.00 165
15774.19 146
15775.38 135
15776.56 134
15777.75 139
15778.94 143
15780.13 136
15781.31 143
15782.50 149
15783.69 148
15784.88 159
15786.06 167
15787.25 187
15788.44 180
15789.63 150
15790.81 160
15792.00 156
15793.19 147
15794.38 146
15795.56 157
15796.75 162
15797.94 175
15799.13 120
15800.32 161
15801.50 135
15802.69 137
15803.88 156
15805.07 152
15806.26 156
15807.45 135
15808.63 118
15809.82 118
15811.01 133
15812.20 161
15813.39 147
15814.58 142
15815.77 142
15816.95 139
15818.14 150
15819.33 145
15820.52 150
15821.71 140
15822.90 147
15824.09 126
15825.28 154
15826.46 145
15827.65 160
15828.84 138
15830.03 131
15831.22 153
15832.41 149
15833.60 159
15834.79 156
15835.98 146
15837.17 117
15838.36 117
15839.55 137
15840.74 172
15841.93 156
15843.12 132
15844.31 121
15845.50 131
15846.69 145
15847.88 156
15849.07 136
15850.26 141
15851.45 149
15852.64 136
15853.83 145
15855.02 130
15856.21 143
15857.40 141
15858.59 150
15859.78 167
15860.97 155
15862.16 100
15863.35 133
15864.54 146
15865.73 156
15866.92 114
15868.11 134
15869.30 122
15870.49 151
15871.68 139
15872.87 124
15874.06 152
15875.25 137
15876.45 141
15877.64 163
15878.83 139
15880.02 111
15881.21 126
15882.40 148
15883.59 158
15884.78 140
15885.97 163
15887.17 132
15888.36 125
15889.55 126
15890.74 119
15891.93 149
15893.12 147
15894.31 147
15895.51 135
15896.70 154
15897.89 141
15899.08 120
15900.27 121
15901.46 129
15902.66 136
15903.85 145
15905.04 138
15906.23 108
15907.43 134
15908.62 130
15909.81 140
15911.00 128
15912.19 150
15913.39 138
15914.58 146
15915.77 139
15916.96 156
15918.16 155
15919.35 134
15920.54 123
15921.73 149
15922.93 145
15924.12 144
15925.31 148
15926.50 153
15927.70 159
15928.89 125
15930.08 130
15931.28 115
15932.47 152
15933.66 145
15934.86 110
15936.05 125
15937.24 134
15938.44 140
15939.63 162
15940.82 150
15942.02 138
15943.21 159
15944.40 152
15945.60 115
15946.79 129
15947.98 121
15949.18 139
15950.37 140
15951.56 127
15952.76 142
15953.95 156
15955.15 153
15956.34 141
15957.53 124
15958.73 145
15959.92 136
15961.12 146
15962.31 119
15963.50 143
15964.70 120
15965.89 138
15967.09 122
15968.28 140
15969.48 118
15970.67 106
15971.86 156
15973.06 143
15974.25 125
15975.45 122
15976.64 127
15977.84 128
15979.03 122
15980.23 124
15981.42 141
15982.62 126
15983.81 139
15985.01 135
15986.20 129
15987.40 107
15988.59 139
15989.79 135
15990.98 142
15992.18 138
15993.37 119
15994.57 133
15995.76 128
15996.96 125
15998.16 117
15999.35 125
16000.55 120
16001.74 121
16002.94 123
16004.13 132
16005.33 126
16006.53 111
16007.72 105
16008.92 102
16010.11 119
16011.31 135
16012.51 131
16013.70 135
16014.90 131
16016.09 106
16017.29 118
16018.49 140
16019.68 120
16020.88 121
16022.07 128
16023.27 129
16024.47 121
16025.66 133
16026.86 139
16028.06 138
16029.25 131
16030.45 118
16031.65 125
16032.84 134
16034.04 135
16035.24 121
16036.44 116
16037.63 116
16038.83 140
16040.03 119
16041.22 121
16042.42 123
16043.62 117
16044.82 122
16046.01 136
16047.21 125
16048.41 109
16049.60 123
16050.80 116
16052.00 113
16053.20 130
16054.39 122
16055.59 115
16056.79 112
16057.99 126
16059.19 134
16060.38 128
16061.58 129
16062.78 132
16063.98 129
16065.18 142
16066.37 141
16067.57 119
16068.77 119
16069.97 121
16071.17 114
16072.36 103
16073.56 116
16074.76 119
16075.96 127
16077.16 114
16078.36 118
16079.56 127
16080.75 147
16081.95 134
16083.15 127
16084.35 117
16085.55 108
16086.75 112
16087.95 129
16089.15 132
16090.34 115
16091.54 123
16092.74 110
16093.94 137
16095.14 105
16096.34 106
16097.54 144
16098.74 144
16099.94 128
16101.14 120
16102.34 114
16103.54 146
16104.74 154
16105.93 111
16107.13 118
16108.33 123
16109.53 135
16110.73 126
16111.93 104
16113.13 93
16114.33 135
16115.53 122
16116.73 133
16117.93 117
16119.13 108
16120.33 107
16121.53 117
16122.73 129
16123.93 122
16125.13 128
16126.33 142
16127.53 128
16128.73 147
16129.94 105
16131.14 110
16132.34 100
16133.54 117
16134.74 116
16135.94 104
16137.14 117
16138.34 110
16139.54 129
16140.74 114
16141.94 114
16143.14 125
16144.34 115
16145.55 123
16146.75 124
16147.95 123
16149.15 139
16150.35 126
16151.55 133
16152.75 105
16153.95 110
16155.15 114
16156.36 123
16157.56 115
16158.76 108
16159.96 142
16161.16 118
16162.36 135
16163.57 122
16164.77 126
16165.97 124
16167.17 125
16168.37 132
16169.58 113
16170.78 121
16171.98 112
16173.18 140
16174.38 123
16175.59 103
16176.79 127
16177.99 128
16179.19 139
16180.39 112
16181.60 126
16182.80 155
16184.00 121
16185.20 116
16186.41 138
16187.61 144
16188.81 142
16190.01 154
16191.22 117
16192.42 133
16193.62 122
16194.83 126
16196.03 144
16197.23 129
16198.43 120
16199.64 118
16200.84 119
16202.04 122
16203.25 130
16204.45 105
16205.65 138
16206.86 120
16208.06 117
16209.26 123
16210.47 121
16211.67 108
16212.87 116
16214.08 128
16215.28 130
16216.49 118
16217.69 148
16218.89 129
16220.10 114
16221.30 121
16222.50 136
16223.71 124
16224.91 133
16226.12 100
16227.32 121
16228.52 113
16229.73 123
16230.93 119
16232.14 107
16233.34 116
16234.55 123
16235.75 157
16236.95 136
16238.16 118
16239.36 141
16240.57 135
16241.77 125
16242.98 137
16244.18 119
16245.39 127
16246.59 114
16247.80 106
16249.00 109
16250.21 128
16251.41 144
16252.62 131
16253.82 121
16255.03 164
16256.23 135
16257.44 125
16258.64 123
16259.85 112
16261.05 141
16262.26 136
16263.46 115
16264.67 126
16265.87 147
16267.08 137
16268.29 117
16269.49 145
16270.70 123
16271.90 137
16273.11 156
16274.31 121
16275.52 118
16276.73 125
16277.93 129
16279.14 143
16280.34 134
16281.55 152
16282.76 158
16283.96 160
16285.17 147
16286.38 143
16287.58 145
16288.79 129
16289.99 121
16291.20 121
16292.41 142
16293.61 145
16294.82 156
16296.03 157
16297.23 173
16298.44 134
16299.65 139
16300.85 151
16302.06 155
16303.27 131
16304.47 136
16305.68 153
16306.89 153
16308.10 166
16309.30 153
16310.51 144
16311.72 135
16312.92 131
16314.13 152
16315.34 172
16316.55 167
16317.75 168
16318.96 163
16320.17 151
16321.38 141
16322.58 137
16323.79 174
16325.00 131
16326.21 154
16327.42 157
16328.62 146
16329.83 151
16331.04 156
16332.25 147
16333.46 156
16334.66 112
16335.87 125
16337.08 134
16338.29 149
16339.50 119
16340.70 124
16341.91 118
16343.12 133
16344.33 135
16345.54 133
16346.75 124
16347.96 136
16349.16 131
16350.37 116
16351.58 159
16352.79 112
16354.00 127
16355.21 128
16356.42 135
16357.63 126
16358.83 155
16360.04 139
16361.25 149
16362.46 127
16363.67 134
16364.88 136
16366.09 140
16367.30 153
16368.51 123
16369.72 125
16370.93 121
16372.14 133
16373.35 126
16374.56 122
16375.76 135
16376.97 126
16378.18 114
16379.39 134
16380.60 106
16381.81 113
16383.02 109
16384.23 109
16385.44 131
16386.65 139
16387.86 148
16389.07 134
16390.28 128
16391.49 119
16392.70 129
16393.91 128
16395.12 104
16396.33 133
16397.55 146
16398.76 134
16399.97 114
16401.18 121
16402.39 124
16403.60 129
16404.81 124
16406.02 131
16407.23 105
16408.44 116
16409.65 141
16410.86 131
16412.07 122
16413.28 121
16414.50 123
16415.71 117
16416.92 112
16418.13 109
16419.34 98
16420.55 117
16421.76 114
16422.97 126
16424.19 119
16425.40 118
16426.61 133
16427.82 123
16429.03 120
16430.24 121
16431.46 117
16432.67 110
16433.88 112
16435.09 130
16436.30 121
16437.51 121
16438.73 120
16439.94 145
16441.15 116
16442.36 144
16443.57 120
16444.79 107
16446.00 125
16447.21 148
16448.42 113
16449.64 93
16450.85 139
16452.06 136
16453.27 109
16454.49 136
16455.70 116
16456.91 137
16458.12 126
16459.34 118
16460.55 131
16461.76 127
16462.97 110
16464.19 118
16465.40 116
16466.61 116
16467.83 111
16469.04 99
16470.25 117
16471.47 99
16472.68 121
16473.89 136
16475.11 126
16476.32 108
16477.53 119
16478.75 135
16479.96 140
16481.17 116
16482.39 119
16483.60 126
16484.81 115
16486.03 127
16487.24 108
16488.45 113
16489.67 119
16490.88 138
16492.10 108
16493.31 105
16494.52 125
16495.74 144
16496.95 163
16498.17 106
16499.38 112
16500.59 109
16501.81 127
16503.02 99
16504.24 110
16505.45 106
16506.67 125
16507.88 114
16509.10 120
16510.31 101
16511.52 104
16512.74 123
16513.95 120
16515.17 113
16516.38 101
16517.60 101
16518.81 115
16520.03 123
16521.24 92
16522.46 108
16523.67 128
16524.89 124
16526.10 100
16527.32 105
16528.53 126
16529.75 116
16530.96 111
16532.18 131
16533.40 105
16534.61 90
16535.83 94
16537.04 99
16538.26 139
16539.47 109
16540.69 142
16541.91 107
16543.12 104
16544.34 104
16545.55 127
16546.77 114
16547.98 112
16549.20 109
16550.42 109
16551.63 111
16552.85 111
16554.07 108
16555.28 112
16556.50 125
16557.71 107
16558.93 105
16560.15 118
16561.36 107
16562.58 91
16563.80 120
16565.01 112
16566.23 106
16567.45 95
16568.66 118
16569.88 121
16571.10 107
16572.31 113
16573.53 111
16574.75 150
16575.96 104
16577.18 86
16578.40 115
16579.62 134
16580.83 104
16582.05 112
16583.27 115
16584.48 116
16585.70 116
16586.92 121
16588.14 107
16589.35 119
16590.57 120
16591.79 94
16593.01 89
16594.23 96
16595.44 129
16596.66 127
16597.88 105
16599.10 114
16600.31 125
16601.53 106
16602.75 113
16603.97 103
16605.19 124
16606.40 125
16607.62 113
16608.84 129
16610.06 129
16611.28 117
16612.50 125
16613.71 110
16614.93 129
16616.15 113
16617.37 96
16618.59 118
16619.81 91
16621.03 114
16622.24 139
16623.46 123
16624.68 105
16625.90 119
16627.12 119
16628.34 130
16629.56 122
16630.78 110
16632.00 108
16633.21 121
16634.43 126
16635.65 99
16636.87 90
16638.09 134
16639.31 130
16640.53 121
16641.75 103
16642.97 94
16644.19 122
16645.41 116
16646.63 122
16647.85 115
16649.07 122
16650.29 132
16651.51 105
16652.73 101
16653.95 105
16655.17 99
16656.39 106
16657.61 129
16658.83 106
16660.05 119
16661.27 90
16662.49 120
16663.71 111
16664.93 129
16666.15 129
16667.37 117
16668.59 112
16669.81 86
16671.03 131
16672.25 113
16673.47 124
16674.69 115
16675.91 107
16677.13 106
16678.35 117
16679.57 92
16680.80 129
16682.02 126
16683.24 93
16684.46 101
16685.68 135
16686.90 113
16688.12 120
16689.34 117
16690.56 121
16691.79 113
16693.01 88
16694.23 132
16695.45 124
16696.67 118
16697.89 108
16699.11 105
16700.34 92
16701.56 99
16702.78 78
16704.00 99
16705.22 93
16706.44 109
16707.67 97
16708.89 121
16710.11 108
16711.33 71
16712.55 106
16713.78 113
16715.00 123
16716.22 106
16717.44 114
16718.67 112
16719.89 92
16721.11 116
16722.33 119
16723.55 108
16724.78 110
16726.00 102
16727.22 126
16728.45 98
16729.67 101
16730.89 102
16732.11 126
16733.34 100
16734.56 98
16735.78 94
16737.00 105
16738.23 117
16739.45 106
16740.67 96
16741.90 111
16743.12 124
16744.34 119
16745.57 108
16746.79 100
16748.01 98
16749.24 121
16750.46 109
16751.68 93
16752.91 95
16754.13 117
16755.35 123
16756.58 126
16757.80 107
16759.03 102
16760.25 110
16761.47 108
16762.70 130
16763.92 114
16765.14 113
16766.37 86
16767.59 120
16768.82 105
16770.04 97
16771.27 96
16772.49 141
16773.71 124
16774.94 113
16776.16 109
16777.39 123
16778.61 101
16779.84 100
16781.06 90
16782.29 96
16783.51 97
16784.73 128
16785.96 110
16787.18 106
16788.41 109
16789.63 98
16790.86 119
16792.08 99
16793.31 104
16794.53 90
16795.76 115
16796.98 126
16798.21 119
16799.43 110
16800.66 100
16801.89 106
16803.11 99
16804.34 96
16805.56 118
16806.79 102
16808.01 101
16809.24 124
16810.46 94
16811.69 125
16812.91 86
16814.14 103
16815.37 88
16816.59 106
16817.82 96
16819.04 90
16820.27 112
16821.50 133
16822.72 113
16823.95 117
16825.17 99
16826.40 103
16827.63 121
16828.85 128
16830.08 107
16831.31 114
16832.53 128
16833.76 122
16834.99 132
16836.21 101
16837.44 111
16838.67 110
16839.89 116
16841.12 127
16842.35 135
16843.57 120
16844.80 139
16846.03 141
16847.25 84
16848.48 123
16849.71 102
16850.93 119
16852.16 134
16853.39 121
16854.62 98
16855.84 108
16857.07 104
16858.30 105
16859.53 140
16860.75 127
16861.98 123
16863.21 138
16864.44 111
16865.66 108
16866.89 105
16868.12 90
16869.35 110
16870.57 104
16871.80 123
16873.03 114
16874.26 109
16875.49 90
16876.71 113
16877.94 146
16879.17 118
16880.40 112
16881.63 122
16882.86 130
16884.08 99
16885.31 110
16886.54 113
16887.77 119
16889.00 127
16890.23 108
16891.45 102
16892.68 102
16893.91 108
16895.14 125
16896.37 106
16897.60 108
16898.83 115
16900.06 114
16901.29 115
16902.51 104
16903.74 124
16904.97 106
16906.20 111
16907.43 111
16908.66 110
16909.89 114
16911.12 111
16912.35 99
16913.58 114
16914.81 105
16916.04 112
16917.27 103
16918.50 110
16919.73 119
16920.95 103
16922.18 116
16923.41 112
16924.64 119
16925.87 119
16927.10 128
16928.33 110
16929.56 106
16930.79 107
16932.02 116
16933.25 98
16934.48 115
16935.71 84
16936.94 104
16938.18 101
16939.41 87
16940.64 116
16941.87 112
16943.10 97
16944.33 98
16945.56 114
16946.79 102
16948.02 87
16949.25 126
16950.48 116
16951.71 101
16952.94 108
16954.17 112
16955.40 123
16956.64 105
16957.87 114
16959.10 134
16960.33 119
16961.56 123
16962.79 103
16964.02 111
16965.25 96
16966.48 121
16967.72 93
16968.95 112
16970.18 100
16971.41 116
16972.64 106
16973.87 123
16975.11 118
16976.34 108
16977.57 100
16978.80 108
16980.03 118
16981.26 129
16982.50 111
16983.73 118
16984.96 114
16986.19 126
16987.42 115
16988.66 121
16989.89 124
16991.12 110
16992.35 105
16993.59 92
16994.82 117
16996.05 133
16997.28 124
16998.52 116
16999.75 108
17000.98 103
17002.21 105
17003.45 99
17004.68 101
17005.91 107
17007.14 133
17008.38 110
17009.61 119
17010.84 109
17012.08 99
17013.31 117
17014.54 120
17015.78 122
17017.01 94
17018.24 116
17019.47 122
17020.71 128
17021.94 101
17023.17 120
17024.41 112
17025.64 100
17026.88 120
17028.11 98
17029.34 114
17030.58 117
17031.81 121
17033.04 102
17034.28 113
17035.51 102
17036.75 116
17037.98 98
17039.21 123
17040.45 133
17041.68 119
17042.92 115
17044.15 87
17045.38 111
17046.62 92
17047.85 99
17049.09 106
17050.32 116
17051.56 134
17052.79 119
17054.02 115
17055.26 104
17056.49 106
17057.73 109
17058.96 108
17060.20 108
17061.43 97
17062.67 91
17063.90 127
17065.14 119
17066.37 106
17067.61 86
17068.84 93
17070.08 113
17071.31 93
17072.55 76
17073.78 84
17075.02 86
17076.25 105
17077.49 106
17078.72 106
17079.96 80
17081.20 114
17082.43 119
17083.67 118
17084.90 94
17086.14 101
17087.37 102
17088.61 103
17089.85 99
17091.08 114
17092.32 117
17093.55 106
17094.79 98
17096.03 89
17097.26 105
17098.50 106
17099.73 113
17100.97 119
17102.21 99
17103.44 106
17104.68 102
17105.92 116
17107.15 98
17108.39 99
17109.63 96
17110.86 102
17112.10 99
17113.34 92
17114.57 99
17115.81 108
17117.05 120
17118.28 114
17119.52 114
17120.76 110
17121.99 123
17123.23 100
17124.47 124
17125.70 92
17126.94 112
17128.18 98
17129.42 110
17130.65 122
17131.89 98
17133.13 95
17134.37 130
17135.60 129
17136.84 102
17138.08 99
17139.32 102
17140.55 105
17141.79 92
17143.03 135
17144.27 94
17145.50 106
17146.74 118
17147.98 112
17149.22 114
17150.46 108
17151.69 93
17152.93 108
17154.17 91
17155.41 89
17156.65 98
17157.89 104
17159.12 107
17160.36 92
17161.60 112
17162.84 100
17164.08 79
17165.32 103
17166.56 120
17167.79 105
17169.03 107
17170.27 88
17171.51 80
17172.75 91
17173.99 95
17175.23 97
17176.47 106
17177.70 104
17178.94 101
17180.18 101
17181.42 105
17182.66 116
17183.90 97
17185.14 86
17186.38 104
17187.62 87
17188.86 90
17190.10 107
17191.34 91
17192.58 89
17193.82 96
17195.06 106
17196.30 111
17197.54 79
17198.78 122
17200.01 113
17201.25 107
17202.49 93
17203.73 92
17204.97 97
17206.21 93
17207.45 85
17208.70 106
17209.94 100
17211.18 109
17212.42 101
17213.66 100
17214.90 107
17216.14 106
17217.38 113
17218.62 80
17219.86 115
17221.10 82
17222.34 105
17223.58 95
17224.82 103
17226.06 104
17227.30 101
17228.54 90
17229.78 97
17231.03 105
17232.27 95
17233.51 101
17234.75 96
17235.99 107
17237.23 105
17238.47 101
17239.71 91
17240.95 103
17242.20 103
17243.44 106
17244.68 96
17245.92 96
17247.16 96
17248.40 97
17249.65 97
17250.89 112
17252.13 106
17253.37 84
17254.61 84
17255.85 101
17257.10 99
17258.34 87
17259.58 114
17260.82 82
17262.06 99
17263.31 75
17264.55 72
17265.79 87
17267.03 99
17268.27 101
17269.52 97
17270.76 108
17272.00 100
17273.24 87
17274.49 94
17275.73 108
17276.97 91
17278.22 103
17279.46 90
17280.70 92
17281.94 103
17283.19 108
17284.43 111
17285.67 106
17286.91 103
17288.16 99
17289.40 99
17290.64 107
17291.89 103
17293.13 88
17294.37 94
17295.62 109
17296.86 134
17298.10 114
17299.35 92
17300.59 110
17301.83 108
17303.08 106
17304.32 115
17305.56 95
17306.81 105
17308.05 93
17309.30 78
17310.54 74
17311.78 81
17313.03 110
17314.27 105
17315.52 92
17316.76 90
17318.00 101
17319.25 98
17320.49 95
17321.74 86
17322.98 101
17324.23 108
17325.47 114
17326.71 116
17327.96 88
17329.20 99
17330.45 74
17331.69 84
17332.94 89
17334.18 105
17335.43 100
17336.67 111
17337.92 98
17339.16 86
17340.41 89
17341.65 115
17342.90 115
17344.14 122
17345.39 86
17346.63 100
17347.88 90
17349.12 87
17350.37 90
17351.61 89
17352.86 100
17354.10 94
17355.35 102
17356.59 115
17357.84 111
17359.08 100
17360.33 106
17361.58 101
17362.82 117
17364.07 86
17365.31 103
17366.56 109
17367.80 113
17369.05 94
17370.30 101
17371.54 93
17372.79 125
17374.03 90
17375.28 93
17376.53 105
17377.77 111
17379.02 99
17380.27 98
17381.51 113
17382.76 110
17384.01 93
17385.25 102
17386.50 90
17387.75 87
17388.99 106
17390.24 106
17391.49 94
17392.73 96
17393.98 101
17395.23 100
17396.47 93
17397.72 77
17398.97 89
17400.21 107
17401.46 118
17402.71 92
17403.96 85
17405.20 96
17406.45 105
17407.70 88
17408.94 93
17410.19 79
17411.44 83
17412.69 95
17413.93 112
17415.18 83
17416.43 107
17417.68 96
17418.93 141
17420.17 101
17421.42 81
17422.67 81
17423.92 99
17425.16 99
17426.41 103
17427.66 89
17428.91 88
17430.16 90
17431.41 98
17432.65 102
17433.90 83
17435.15 90
17436.40 93
17437.65 111
17438.90 106
17440.14 89
17441.39 102
17442.64 85
17443.89 89
17445.14 101
17446.39 94
17447.64 107
17448.88 103
17450.13 65
17451.38 103
17452.63 89
17453.88 104
17455.13 125
17456.38 115
17457.63 111
17458.88 100
17460.13 94
17461.38 94
17462.62 99
17463.87 92
17465.12 95
17466.37 115
17467.62 90
17468.87 83
17470.12 92
17471.37 92
17472.62 108
17473.87 96
17475.12 80
17476.37 75
17477.62 90
17478.87 95
17480.12 78
17481.37 86
17482.62 76
17483.87 74
17485.12 92
17486.37 93
17487.62 106
17488.87 91
17490.12 106
17491.37 92
17492.62 108
17493.87 115
17495.12 91
17496.37 88
17497.62 105
17498.87 104
17500.12 96
17501.38 77
17502.63 85
17503.88 106
17505.13 124
17506.38 91
17507.63 85
17508.88 76
17510.13 99
17511.38 98
17512.63 91
17513.89 88
17515.14 70
17516.39 103
17517.64 86
17518.89 110
17520.14 88
17521.39 102
17522.64 111
17523.90 88
17525.15 89
17526.40 93
17527.65 104
17528.90 93
17530.15 101
17531.41 102
17532.66 94
17533.91 117
17535.16 96
17536.41 75
17537.67 89
17538.92 108
17540.17 110
17541.42 99
17542.67 99
17543.93 106
17545.18 96
17546.43 83
17547.68 85
17548.94 80
17550.19 94
17551.44 111
17552.69 100
17553.95 85
17555.20 91
17556.45 86
17557.70 96
17558.96 77
17560.21 86
17561.46 103
17562.72 105
17563.97 111
17565.22 98
17566.47 81
17567.73 114
17568.98 100
17570.23 113
17571.49 96
17572.74 94
17573.99 102
17575.25 103
17576.50 97
17577.75 101
17579.01 105
17580.26 102
17581.51 104
17582.77 111
17584.02 86
17585.28 96
17586.53 102
17587.78 109
17589.04 95
17590.29 95
17591.54 87
17592.80 105
17594.05 109
17595.31 87
17596.56 82
17597.81 87
17599.07 103
17600.32 96
17601.58 78
17602.83 93
17604.09 91
17605.34 95
17606.60 93
17607.85 103
17609.10 73
17610.36 96
17611.61 82
17612.87 98
17614.12 101
17615.38 97
17616.63 107
17617.89 110
17619.14 90
17620.40 89
17621.65 90
17622.91 97
17624.16 109
17625.42 90
17626.67 91
17627.93 89
17629.18 107
17630.44 82
17631.69 103
17632.95 103
17634.21 93
17635.46 109
17636.72 100
17637.97 96
17639.23 109
17640.48 87
17641.74 100
17642.99 91
17644.25 71
17645.51 100
17646.76 97
17648.02 96
17649.27 88
17650.53 79
17651.79 107
17653.04 88
17654.30 85
17655.55 101
17656.81 95
17658.07 88
17659.32 84
17660.58 87
17661.84 78
17663.09 86
17664.35 117
17665.61 86
17666.86 96
17668.12 87
17669.38 98
17670.63 86
17671.89 77
17673.15 79
17674.40 89
17675.66 97
17676.92 97
17678.17 90
17679.43 116
17680.69 103
17681.95 92
17683.20 95
17684.46 94
17685.72 101
17686.98 92
17688.23 97
17689.49 86
17690.75 73
17692.01 82
17693.26 84
17694.52 99
17695.78 84
17697.04 89
17698.29 93
17699.55 78
17700.81 84
17702.07 107
17703.32 88
17704.58 76
17705.84 88
17707.10 97
17708.36 97
17709.62 76
17710.87 73
17712.13 99
17713.39 93
17714.65 91
17715.91 91
17717.17 93
17718.42 66
17719.68 104
17720.94 107
17722.20 86
17723.46 90
17724.72 108
17725.98 87
17727.23 85
17728.49 83
17729.75 89
17731.01 116
17732.27 105
17733.53 73
17734.79 88
17736.05 93
17737.31 81
17738.57 81
17739.82 78
17741.08 77
17742.34 90
17743.60 77
17744.86 85
17746.12 92
17747.38 87
17748.64 89
17749.90 117
17751.16 99
17752.42 90
17753.68 84
17754.94 99
17756.20 95
17757.46 68
17758.72 92
17759.98 101
17761.24 97
17762.50 82
17763.76 93
17765.02 84
17766.28 87
17767.54 82
17768.80 99
17770.06 90
17771.32 90
17772.58 91
17773.84 99
17775.10 99
17776.36 86
17777.62 99
17778.88 88
17780.14 92
17781.40 89
17782.67 83
17783.93 95
17785.19 100
17786.45 86
17787.71 94
17788.97 86
17790.23 92
17791.49 91
17792.75 89
17794.01 89
17795.28 109
17796.54 99
17797.80 106
17799.06 96
17800.32 109
17801.58 95
17802.84 88
17804.11 89
17805.37 89
17806.63 85
17807.89 88
17809.15 105
17810.41 94
17811.68 89
17812.94 81
17814.20 88
17815.46 92
17816.72 102
17817.99 89
17819.25 98
17820.51 82
17821.77 85
17823.03 107
17824.30 77
17825.56 93
17826.82 108
17828.08 116
17829.35 79
17830.61 83
17831.87 78
17833.13 91
17834.40 96
17835.66 72
17836.92 98
17838.18 81
17839.45 96
17840.71 86
17841.97 98
17843.24 74
17844.50 72
17845.76 67
17847.02 108
17848.29 69
17849.55 83
17850.81 87
17852.08 91
17853.34 74
17854.60 70
17855.87 83
17857.13 96
17858.39 102
17859.66 76
17860.92 80
17862.18 73
17863.45 104
17864.71 88
17865.98 94
17867.24 73
17868.50 70
17869.77 98
17871.03 99
17872.30 76
17873.56 74
17874.82 88
17876.09 94
17877.35 90
17878.62 71
17879.88 83
17881.14 93
17882.41 90
17883.67 84
17884.94 88
17886.20 78
17887.47 89
17888.73 85
17890.00 90
17891.26 85
17892.52 75
17893.79 81
17895.05 84
17896.32 87
17897.58 87
17898.85 87
17900.11 78
17901.38 88
17902.64 85
17903.91 98
17905.17 79
17906.44 86
17907.70 100
17908.97 75
17910.23 96
17911.50 77
17912.77 99
17914.03 95
17915.30 87
17916.56 88
17917.83 91
17919.09 75
17920.36 88
17921.62 82
17922.89 79
17924.16 85
17925.42 107
17926.69 83
17927.95 91
17929.22 86
17930.49 116
17931.75 98
17933.02 86
17934.28 94
17935.55 77
17936.82 83
17938.08 95
17939.35 93
17940.62 72
17941.88 91
17943.15 72
17944.42 92
17945.68 79
17946.95 88
17948.22 106
17949.48 95
17950.75 64
17952.02 76
17953.28 78
17954.55 96
17955.82 72
17957.08 105
17958.35 106
17959.62 88
17960.88 90
17962.15 83
17963.42 81
17964.69 83
17965.95 90
17967.22 90
17968.49 97
17969.76 98
17971.02 96
17972.29 77
17973.56 96
17974.83 86
17976.09 76
17977.36 81
17978.63 78
17979.90 85
17981.16 77
17982.43 77
17983.70 92
17984.97 93
17986.24 90
17987.50 106
17988.77 85
17990.04 96
17991.31 97
17992.58 85
17993.84 95
17995.11 75
17996.38 85
17997.65 100
17998.92 115
18000.19 74
18001.46 79
18002.72 82
18003.99 89
18005.26 82
18006.53 101
18007.80 92
18009.07 81
18010.34 89
18011.61 79
18012.87 107
18014.14 90
18015.41 87
18016.68 102
18017.95 99
18019.22 85
18020.49 77
18021.76 78
18023.03 87
18024.30 68
18025.57 95
18026.84 84
18028.11 82
18029.37 94
18030.64 83
18031.91 106
18033.18 78
18034.45 92
18035.72 74
18036.99 100
18038.26 84
18039.53 79
18040.80 79
18042.07 104
18043.34 90
18044.61 105
18045.88 92
18047.15 93
18048.42 103
18049.69 97
18050.96 81
18052.23 74
18053.50 82
18054.77 72
18056.05 71
18057.32 79
18058.59 86
18059.86 85
18061.13 96
18062.40 71
18063.67 92
18064.94 91
18066.21 93
18067.48 69
18068.75 88
18070.02 68
18071.29 87
18072.57 86
18073.84 90
18075.11 90
18076.38 72
18077.65 85
18078.92 83
18080.19 90
18081.46 70
18082.74 92
18084.01 70
18085.28 81
18086.55 88
18087.82 65
18089.09 76
18090.37 92
18091.64 73
18092.91 85
18094.18 72
18095.45 58
18096.72 83
18098.00 85
18099.27 98
18100.54 72
18101.81 78
18103.08 97
18104.36 81
18105.63 69
18106.90 79
18108.17 102
18109.45 93
18110.72 87
18111.99 71
18113.26 88
18114.54 89
18115.81 76
18117.08 89
18118.35 86
18119.63 97
18120.90 96
18122.17 67
18123.44 83
18124.72 87
18125.99 97
18127.26 98
18128.54 101
18129.81 88
18131.08 65
18132.36 90
18133.63 99
18134.90 88
18136.18 87
18137.45 106
18138.72 92
18140.00 107
18141.27 78
18142.54 91
18143.82 78
18145.09 100
18146.36 79
18147.64 95
18148.91 98
18150.19 79
18151.46 79
18152.73 93
18154.01 88
18155.28 74
18156.55 81
18157.83 85
18159.10 90
18160.38 65
18161.65 83
18162.93 83
18164.20 74
18165.47 69
18166.75 97
18168.02 101
18169.30 76
18170.57 83
18171.85 88
18173.12 77
18174.40 75
18175.67 70
18176.95 91
18178.22 100
18179.50 85
18180.77 67
18182.04 87
18183.32 94
18184.59 94
18185.87 104
18187.15 108
18188.42 94
18189.70 109
18190.97 106
18192.25 86
18193.52 97
18194.80 83
18196.07 96
18197.35 89
18198.62 86
18199.90 89
18201.17 93
18202.45 91
18203.73 79
18205.00 79
18206.28 99
18207.55 97
18208.83 90
18210.10 67
18211.38 80
18212.66 76
18213.93 94
18215.21 67
18216.48 66
18217.76 75
18219.04 83
18220.31 74
18221.59 73
18222.87 77
18224.14 99
18225.42 86
18226.70 65
18227.97 68
18229.25 90
18230.53 94
18231.80 78
18233.08 73
18234.36 75
18235.63 70
18236.91 84
18238.19 96
18239.46 81
18240.74 88
18242.02 74
18243.29 77
18244.57 94
18245.85 93
18247.13 80
18248.40 78
18249.68 67
18250.96 83
18252.24 113
18253.51 95
18254.79 86
18256.07 96
18257.35 96
18258.62 82
18259.90 75
18261.18 74
18262.46 101
18263.73 84
18265.01 94
18266.29 95
18267.57 65
18268.85 82
18270.12 70
18271.40 83
18272.68 87
18273.96 88
18275.24 79
18276.51 92
18277.79 93
18279.07 80
18280.35 81
18281.63 92
18282.91 81
18284.18 101
18285.46 95
18286.74 83
18288.02 83
18289.30 66
18290.58 80
18291.86 86
18293.14 84
18294.41 84
18295.69 89
18296.97 84
18298.25 91
18299.53 76
18300.81 87
18302.09 90
18303.37 85
18304.65 100
18305.93 91
18307.21 90
18308.49 72
18309.76 83
18311.04 69
18312.32 82
18313.60 77
18314.88 93
18316.16 71
18317.44 100
18318.72 73
18320.00 89
18321.28 87
18322.56 81
18323.84 75
18325.12 84
18326.40 70
18327.68 64
18328.96 79
18330.24 88
18331.52 79
18332.80 80
18334.08 75
18335.36 82
18336.64 100
18337.92 88
18339.20 74
18340.48 101
18341.76 91
18343.05 103
18344.33 86
18345.61 70
18346.89 70
18348.17 73
18349.45 82
18350.73 83
18352.01 96
18353.29 95
18354.57 85
18355.85 98
18357.13 90
18358.42 67
18359.70 92
18360.98 85
18362.26 92
18363.54 125
18364.82 84
18366.10 100
18367.38 84
18368.67 97
18369.95 87
18371.23 92
18372.51 82
18373.79 91
18375.07 76
18376.36 76
18377.64 81
18378.92 69
18380.20 88
18381.48 83
18382.77 77
18384.05 78
18385.33 77
18386.61 89
18387.89 96
18389.18 96
18390.46 87
18391.74 80
18393.02 78
18394.31 81
18395.59 73
18396.87 78
18398.15 93
18399.44 81
18400.72 87
18402.00 77
18403.28 87
18404.57 69
18405.85 80
18407.13 88
18408.41 74
18409.70 75
18410.98 86
18412.26 81
18413.55 80
18414.83 89
18416.11 92
18417.40 91
18418.68 85
18419.96 69
18421.25 86
18422.53 69
18423.81 69
18425.10 77
18426.38 93
18427.66 80
18428.95 71
18430.23 85
18431.51 75
18432.80 91
18434.08 85
18435.37 89
18436.65 67
18437.93 90
18439.22 94
18440.50 69
18441.79 65
18443.07 71
18444.35 95
18445.64 97
18446.92 72
18448.21 81
18449.49 73
18450.78 87
18452.06 71
18453.34 63
18454.63 69
18455.91 87
18457.20 84
18458.48 86
18459.77 81
18461.05 79
18462.34 85
18463.62 98
18464.91 90
18466.19 63
18467.48 59
18468.76 78
18470.05 75
18471.33 87
18472.62 86
18473.90 80
18475.19 89
18476.47 75
18477.76 89
18479.04 83
18480.33 90
18481.61 98
18482.90 77
18484.18 81
18485.47 84
18486.76 84
18488.04 67
18489.33 72
18490.61 68
18491.90 79
18493.18 87
18494.47 76
18495.76 68
18497.04 67
18498.33 82
18499.61 87
18500.90 76
18502.19 89
18503.47 93
18504.76 81
18506.05 86
18507.33 79
18508.62 75
18509.90 88
18511.19 80
18512.48 57
18513.76 76
18515.05 82
18516.34 90
18517.62 84
18518.91 68
18520.20 83
18521.48 105
18522.77 88
18524.06 83
18525.35 75
18526.63 71
18527.92 95
18529.21 85
18530.49 86
18531.78 76
18533.07 102
18534.36 96
18535.64 97
18536.93 73
18538.22 78
18539.50 89
18540.79 83
18542.08 85
18543.37 60
18544.66 88
18545.94 87
18547.23 90
18548.52 78
18549.81 90
18551.09 100
18552.38 92
18553.67 65
18554.96 81
18556.25 84
18557.53 80
18558.82 86
18560.11 88
18561.40 81
18562.69 76
18563.98 80
18565.26 79
18566.55 68
18567.84 73
18569.13 84
18570.42 85
18571.71 89
18572.99 87
18574.28 78
18575.57 88
18576.86 91
18578.15 79
18579.44 76
18580.73 81
18582.02 72
18583.31 92
18584.59 59
18585.88 61
18587.17 63
18588.46 93
18589.75 66
18591.04 65
18592.33 83
18593.62 111
18594.91 78
18596.20 82
18597.49 84
18598.78 85
18600.07 85
18601.36 71
18602.65 79
18603.94 63
18605.23 98
18606.52 69
18607.81 86
18609.09 76
18610.38 89
18611.67 70
18612.96 98
18614.25 70
18615.55 86
18616.84 72
18618.13 94
18619.42 82
18620.71 77
18622.00 89
18623.29 87
18624.58 91
18625.87 76
18627.16 89
18628.45 73
18629.74 92
18631.03 84
18632.32 82
18633.61 83
18634.90 76
18636.19 82
18637.48 82
18638.77 84
18640.07 105
18641.36 94
18642.65 83
18643.94 74
18645.23 89
18646.52 99
18647.81 97
18649.10 94
18650.40 67
18651.69 83
18652.98 78
18654.27 74
18655.56 83
18656.85 102
18658.14 98
18659.44 81
18660.73 95
18662.02 93
18663.31 72
18664.60 88
18665.89 96
18667.19 71
18668.48 92
18669.77 61
18671.06 92
18672.35 84
18673.65 94
18674.94 71
18676.23 69
18677.52 84
18678.82 72
18680.11 81
18681.40 88
18682.69 85
18683.99 73
18685.28 81
18686.57 69
18687.86 90
18689.16 79
18690.45 95
18691.74 69
18693.03 76
18694.33 69
18695.62 85
18696.91 70
18698.21 79
18699.50 72
18700.79 77
18702.09 94
18703.38 82
18704.67 96
18705.97 84
18707.26 91
18708.55 70
18709.85 81
18711.14 86
18712.43 87
18713.73 82
18715.02 98
18716.31 86
18717.61 87
18718.90 60
18720.19 71
18721.49 73
18722.78 88
18724.08 92
18725.37 64
18726.66 84
18727.96 93
18729.25 100
18730.55 75
18731.84 91
18733.13 68
18734.43 83
18735.72 85
18737.02 75
18738.31 72
18739.61 65
18740.90 78
18742.19 63
18743.49 91
18744.78 74
18746.08 78
18747.37 80
18748.67 91
18749.96 65
18751.26 74
18752.55 70
18753.85 96
18755.14 73
18756.44 73
18757.73 67
18759.03 83
18760.32 96
18761.62 86
18762.91 68
18764.21 74
18765.50 103
18766.80 84
18768.09 80
18769.39 69
18770.69 94
18771.98 101
18773.28 80
18774.57 74
18775.87 84
18777.16 69
18778.46 92
18779.76 73
18781.05 78
18782.35 90
18783.64 75
18784.94 79
18786.24 93
18787.53 99
18788.83 79
18790.12 102
18791.42 88
18792.72 79
18794.01 70
18795.31 67
18796.61 94
18797.90 89
18799.20 83
18800.49 91
18801.79 85
18803.09 87
18804.38 76
18805.68 67
18806.98 81
18808.28 80
18809.57 75
18810.87 65
18812.17 93
18813.46 83
18814.76 93
18816.06 68
18817.35 74
18818.65 80
18819.95 76
18821.25 89
18822.54 85
18823.84 80
18825.14 82
18826.44 80
18827.73 58
18829.03 82
18830.33 80
18831.63 81
18832.92 51
18834.22 81
18835.52 75
18836.82 90
18838.11 88
18839.41 68
18840.71 99
18842.01 79
18843.31 82
18844.60 76
18845.90 73
18847.20 74
18848.50 95
18849.80 73
18851.10 72
18852.39 73
18853.69 86
18854.99 86
18856.29 82
18857.59 59
18858.89 67
18860.18 94
18861.48 93
18862.78 90
18864.08 97
18865.38 86
18866.68 91
18867.98 93
18869.28 70
18870.58 83
18871.87 73
18873.17 89
18874.47 84
18875.77 79
18877.07 74
18878.37 98
18879.67 96
18880.97 81
18882.27 81
18883.57 67
18884.87 67
18886.17 82
18887.47 75
18888.77 73
18890.07 88
18891.36 87
18892.66 87
18893.96 83
18895.26 88
18896.56 72
18897.86 89
18899.16 88
18900.46 78
18901.76 87
18903.06 74
18904.36 85
18905.66 76
18906.96 84
18908.27 77
18909.57 80
18910.87 66
18912.17 70
18913.47 85
18914.77 91
18916.07 80
18917.37 79
18918.67 91
18919.97 60
18921.27 63
18922.57 89
18923.87 106
18925.17 60
18926.47 76
18927.77 60
18929.08 71
18930.38 86
18931.68 73
18932.98 60
18934.28 83
18935.58 84
18936.88 72
18938.18 95
18939.49 69
18940.79 90
18942.09 64
18943.39 78
18944.69 72
18945.99 65
18947.29 93
18948.60 78
18949.90 62
18951.20 72
18952.50 89
18953.80 94
18955.11 88
18956.41 80
18957.71 70
18959.01 76
18960.31 85
18961.62 77
18962.92 62
18964.22 76
18965.52 104
18966.82 67
18968.13 78
18969.43 72
18970.73 88
18972.03 68
18973.34 86
18974.64 73
18975.94 74
18977.24 79
18978.55 59
18979.85 86
18981.15 98
18982.46 98
18983.76 68
18985.06 87
18986.36 88
18987.67 83
18988.97 72
18990.27 83
18991.58 65
18992.88 96
18994.18 74
18995.49 60
18996.79 83
18998.09 77
18999.40 68
19000.70 75
19002.00 84
19003.31 87
19004.61 80
19005.91 71
19007.22 90
19008.52 75
19009.83 81
19011.13 77
19012.43 78
19013.74 67
19015.04 76
19016.34 78
19017.65 73
19018.95 77
19020.26 84
19021.56 99
19022.87 79
19024.17 62
19025.47 71
19026.78 92
19028.08 73
19029.39 64
19030.69 69
19032.00 83
19033.30 84
19034.61 76
19035.91 83
19037.22 56
19038.52 85
19039.82 74
19041.13 87
19042.43 74
19043.74 85
19045.04 63
19046.35 93
19047.65 59
19048.96 84
19050.26 76
19051.57 74
19052.88 76
19054.18 51
19055.49 65
19056.79 59
19058.10 79
19059.40 71
19060.71 84
19062.01 72
19063.32 73
19064.62 72
19065.93 68
19067.24 66
19068.54 67
19069.85 88
19071.15 96
19072.46 73
19073.77 85
19075.07 88
19076.38 90
19077.68 97
19078.99 72
19080.30 91
19081.60 74
19082.91 85
19084.22 86
19085.52 69
19086.83 52
19088.13 81
19089.44 74
19090.75 80
19092.05 67
19093.36 89
19094.67 86
19095.97 72
19097.28 83
19098.59 73
19099.90 80
19101.20 88
19102.51 92
19103.82 73
19105.12 86
19106.43 81
19107.74 101
19109.04 88
19110.35 81
19111.66 80
19112.97 91
19114.27 86
19115.58 77
19116.89 87
19118.20 79
19119.50 85
19120.81 87
19122.12 69
19123.43 79
19124.73 90
19126.04 80
19127.35 79
19128.66 74
19129.97 77
19131.27 73
19132.58 84
19133.89 81
19135.20 65
19136.51 81
19137.81 80
19139.12 95
19140.43 80
19141.74 79
19143.05 86
19144.36 93
19145.66 80
19146.97 89
19148.28 86
19149.59 70
19150.90 70
19152.21 60
19153.52 78
19154.83 73
19156.13 85
19157.44 77
19158.75 74
19160.06 70
19161.37 75
19162.68 78
19163.99 78
19165.30 88
19166.61 93
19167.92 61
19169.22 80
19170.53 88
19171.84 89
19173.15 102
19174.46 82
19175.77 66
19177.08 95
19178.39 85
19179.70 78
19181.01 85
19182.32 69
19183.63 98
19184.94 86
19186.25 79
19187.56 76
19188.87 85
19190.18 83
19191.49 89
19192.80 92
19194.11 80
19195.42 67
19196.73 78
19198.04 71
19199.35 94
19200.66 88
19201.97 76
19203.28 74
19204.59 69
19205.90 72
19207.21 77
19208.52 62
19209.83 71
19211.14 64
19212.46 71
19213.77 85
19215.08 82
19216.39 70
19217.70 80
19219.01 81
19220.32 68
19221.63 89
19222.94 87
19224.25 87
19225.57 87
19226.88 81
19228.19 82
19229.50 60
19230.81 87
19232.12 107
19233.43 75
19234.75 86
19236.06 76
19237.37 81
19238.68 49
19239.99 72
19241.30 84
19242.62 83
19243.93 75
19245.24 71
19246.55 103
19247.86 71
19249.18 68
19250.49 89
19251.80 77
19253.11 84
19254.42 99
19255.74 72
19257.05 96
19258.36 74
19259.67 82
19260.99 66
19262.30 77
19263.61 78
19264.92 87
19266.24 66
19267.55 75
19268.86 88
19270.17 96
19271.49 84
19272.80 74
19274.11 70
19275.42 65
19276.74 69
19278.05 81
19279.36 80
19280.68 77
19281.99 83
19283.30 89
19284.62 114
19285.93 83
19287.24 89
19288.56 96
19289.87 81
19291.18 82
19292.50 68
19293.81 93
19295.12 76
19296.44 91
19297.75 85
19299.06 86
19300.38 90
19301.69 93
19303.01 76
19304.32 67
19305.63 74
19306.95 86
19308.26 90
19309.58 78
19310.89 72
19312.20 83
19313.52 83
19314.83 81
19316.15 86
19317.46 73
19318.78 77
19320.09 64
19321.41 62
19322.72 71
19324.03 79
19325.35 76
19326.66 72
19327.98 90
19329.29 64
19330.61 71
19331.92 64
19333.24 77
19334.55 74
19335.87 71
19337.18 68
19338.50 69
19339.81 69
19341.13 89
19342.44 85
19343.76 82
19345.07 80
19346.39 82
19347.70 79
19349.02 74
19350.34 69
19351.65 60
19352.97 69
19354.28 76
19355.60 87
19356.91 64
19358.23 70
19359.54 80
19360.86 86
19362.18 80
19363.49 77
19364.81 70
19366.12 79
19367.44 87
19368.76 84
19370.07 62
19371.39 71
19372.71 71
19374.02 57
19375.34 88
19376.65 70
19377.97 69
19379.29 61
19380.60 73
19381.92 70
19383.24 85
19384.55 78
19385.87 81
19387.19 86
19388.50 77
19389.82 79
19391.14 78
19392.45 66
19393.77 81
19395.09 89
19396.41 69
19397.72 70
19399.04 80
19400.36 89
19401.67 79
19402.99 87
19404.31 68
19405.63 69
19406.94 64
19408.26 60
19409.58 58
19410.90 68
19412.21 81
19413.53 72
19414.85 79
19416.17 68
19417.48 74
19418.80 69
19420.12 86
19421.44 60
19422.76 68
19424.07 79
19425.39 74
19426.71 74
19428.03 65
19429.35 67
19430.66 63
19431.98 74
19433.30 78
19434.62 80
19435.94 69
19437.26 88
19438.57 81
19439.89 70
19441.21 73
19442.53 97
19443.85 82
19445.17 76
19446.49 81
19447.81 61
19449.12 76
19450.44 86
19451.76 64
19453.08 77
19454.40 81
19455.72 79
19457.04 80
19458.36 68
19459.68 71
19461.00 72
19462.32 64
19463.63 66
19464.95 79
19466.27 62
19467.59 60
19468.91 80
19470.23 61
19471.55 85
19472.87 72
19474.19 70
19475.51 69
19476.83 76
19478.15 84
19479.47 81
19480.79 71
19482.11 84
19483.43 75
19484.75 75
19486.07 80
19487.39 71
19488.71 83
19490.03 80
19491.35 84
19492.67 81
19493.99 100
19495.31 80
19496.63 58
19497.95 72
19499.27 71
19500.59 70
19501.91 62
19503.24 59
19504.56 71
19505.88 63
19507.20 60
19508.52 65
19509.84 69
19511.16 71
19512.48 64
19513.80 80
19515.12 73
19516.44 83
19517.77 67
19519.09 73
19520.41 73
19521.73 81
19523.05 81
19524.37 68
19525.69 64
19527.02 50
19528.34 88
19529.66 95
19530.98 89
19532.30 68
19533.62 73
19534.95 76
19536.27 81
19537.59 71
19538.91 81
19540.23 71
19541.56 95
19542.88 77
19544.20 80
19545.52 71
19546.84 63
19548.17 74
19549.49 75
19550.81 82
19552.13 85
19553.46 91
19554.78 71
19556.10 76
19557.42 65
19558.75 78
19560.07 70
19561.39 91
19562.71 59
19564.04 96
19565.36 86
19566.68 96
19568.00 73
19569.33 56
19570.65 74
19571.97 65
19573.30 102
19574.62 76
19575.94 73
19577.27 84
19578.59 88
19579.91 77
19581.24 115
19582.56 73
19583.88 79
19585.21 62
19586.53 70
19587.85 76
19589.18 70
19590.50 79
19591.82 90
19593.15 105
19594.47 73
19595.80 90
19597.12 91
19598.44 81
19599.77 68
19601.09 93
19602.42 68
19603.74 65
19605.06 57
19606.39 74
19607.71 76
19609.04 71
19610.36 82
19611.69 70
19613.01 71
19614.33 61
19615.66 56
19616.98 73
19618.31 74
19619.63 84
19620.96 97
19622.28 61
19623.61 74
19624.93 70
19626.26 75
19627.58 72
19628.91 65
19630.23 70
19631.56 75
19632.88 82
19634.21 57
19635.53 69
19636.86 69
19638.18 82
19639.51 79
19640.83 88
19642.16 60
19643.48 66
19644.81 66
19646.14 62
19647.46 71
19648.79 55
19650.11 82
19651.44 77
19652.76 91
19654.09 64
19655.42 76
19656.74 73
19658.07 79
19659.39 72
19660.72 89
19662.05 65
19663.37 76
19664.70 57
19666.02 61
19667.35 68
19668.68 66
19670.00 66
19671.33 73
19672.66 56
19673.98 56
19675.31 88
19676.64 78
19677.96 75
19679.29 69
19680.62 85
19681.94 67
19683.27 71
19684.60 83
19685.92 71
19687.25 69
19688.58 75
19689.90 98
19691.23 79
19692.56 86
19693.88 106
19695.21 84
19696.54 83
19697.87 79
19699.19 57
19700.52 77
19701.85 65
19703.18 74
19704.50 82
19705.83 66
19707.16 65
19708.49 75
19709.81 74
19711.14 70
19712.47 56
19713.80 66
19715.13 84
19716.45 69
19717.78 78
19719.11 59
19720.44 81
19721.77 65
19723.09 59
19724.42 65
19725.75 80
19727.08 76
19728.41 50
19729.74 70
19731.06 65
19732.39 64
19733.72 64
19735.05 78
19736.38 81
19737.71 95
19739.04 82
19740.36 81
19741.69 56
19743.02 69
19744.35 55
19745.68 76
19747.01 78
19748.34 77
19749.67 55
19751.00 59
19752.32 69
19753.65 60
19754.98 71
19756.31 74
19757.64 66
19758.97 63
19760.30 73
19761.63 83
19762.96 83
19764.29 77
19765.62 78
19766.95 59
19768.28 78
19769.61 73
19770.94 72
19772.27 73
19773.60 75
19774.93 75
19776.26 57
19777.59 60
19778.92 58
19780.25 83
19781.58 69
19782.91 84
19784.24 52
19785.57 84
19786.90 82
19788.23 79
19789.56 81
19790.89 73
19792.22 67
19793.55 70
19794.88 57
19796.21 72
19797.54 82
19798.87 73
19800.20 80
19801.53 68
19802.87 72
19804.20 77
19805.53 91
19806.86 52
19808.19 94
19809.52 90
19810.85 73
19812.18 76
19813.51 72
19814.85 70
19816.18 66
19817.51 83
19818.84 53
19820.17 77
19821.50 64
19822.83 73
19824.17 66
19825.50 77
19826.83 71
19828.16 82
19829.49 88
19830.82 81
19832.16 52
19833.49 65
19834.82 78
19836.15 63
19837.48 62
19838.82 65
19840.15 65
19841.48 56
19842.81 53
19844.14 58
19845.48 78
19846.81 66
19848.14 77
19849.47 68
19850.81 69
19852.14 53
19853.47 68
19854.80 66
19856.14 60
19857.47 67
19858.80 71
19860.14 82
19861.47 60
19862.80 69
19864.13 67
19865.47 72
19866.80 62
19868.13 76
19869.47 72
19870.80 60
19872.13 72
19873.47 78
19874.80 64
19876.13 58
19877.47 62
19878.80 66
19880.13 95
19881.47 70
19882.80 74
19884.13 61
19885.47 88
19886.80 62
19888.13 71
19889.47 76
19890.80 56
19892.14 79
19893.47 74
19894.80 53
19896.14 64
19897.47 90
19898.81 66
19900.14 84
19901.47 57
19902.81 74
19904.14 73
19905.48 71
19906.81 61
19908.15 83
19909.48 63
19910.81 61
19912.15 80
19913.48 71
19914.82 67
19916.15 60
19917.49 89
19918.82 80
19920.16 74
19921.49 63
19922.83 72
19924.16 78
19925.50 68
19926.83 73
19928.17 66
19929.50 72
19930.84 64
19932.17 87
19933.51 69
19934.84 51
19936.18 73
19937.51 79
19938.85 55
19940.18 64
19941.52 65
19942.86 72
19944.19 72
19945.53 59
19946.86 58
19948.20 92
19949.53 68
19950.87 83
19952.21 74
19953.54 72
19954.88 68
19956.21 66
19957.55 80
19958.89 55
19960.22 77
19961.56 65
19962.90 70
19964.23 72
19965.57 77
19966.90 59
19968.24 72
19969.58 74
19970.91 68
19972.25 63
19973.59 95
19974.92 73
19976.26 66
19977.60 81
19978.93 81
19980.27 79
19981.61 72
19982.94 83
19984.28 72
19985.62 85
19986.96 76
19988.29 80
19989.63 79
19990.97 83
19992.30 74
19993.64 78
19994.98 54
19996.32 66
19997.65 81
19998.99 76
20000.33 68
20001.67 73
20003.00 65
20004.34 62
20005.68 67
20007.02 79
20008.35 80
20009.69 76
20011.03 74
20012.37 76
20013.71 78
20015.04 66
20016.38 77
20017.72 82
20019.06 87
20020.40 84
20021.73 80
20023.07 78
20024.41 78
20025.75 74
20027.09 80
20028.43 90
20029.77 88
20031.10 70
20032.44 77
20033.78 77
20035.12 55
20036.46 72
20037.80 80
20039.14 61
20040.47 73
20041.81 72
20043.15 73
20044.49 56
20045.83 76
20047.17 86
20048.51 74
20049.85 81
20051.19 78
20052.53 80
20053.87 69
20055.21 70
20056.54 64
20057.88 91
20059.22 66
20060.56 63
20061.90 71
20063.24 65
20064.58 73
20065.92 63
20067.26 66
20068.60 70
20069.94 71
20071.28 68
20072.62 61
20073.96 68
20075.30 77
20076.64 74
20077.98 68
20079.32 51
20080.66 68
20082.00 89
20083.34 82
20084.68 54
20086.02 66
20087.36 76
20088.70 69
20090.04 65
20091.38 57
20092.73 65
20094.07 85
20095.41 72
20096.75 62
20098.09 68
20099.43 76
20100.77 90
20102.11 71
20103.45 70
20104.79 60
20106.13 76
20107.48 84
20108.82 73
20110.16 56
20111.50 97
20112.84 84
20114.18 77
20115.52 62
20116.86 53
20118.21 96
20119.55 66
20120.89 89
20122.23 73
20123.57 73
20124.91 70
20126.26 72
20127.60 73
20128.94 71
20130.28 59
20131.62 75
20132.96 73
20134.31 70
20135.65 76
