# Supplementary material for: MALDI-TOF MS typing enables the classification of brewing yeasts of the genus Saccharomyces to major beer styles
Source: PLoS One. 2017 Aug 9;12(8):e0181694. doi: 10.1371/journal.pone.0181694 (PMC5549903; doi:10.1371/journal.pone.0181694)
Supplement: S14 File — The directory includes 90 raw files and was zipped to “.zip”; the folder has three strains with 30 spectra per strain; S1 Text explains the raw files with an example and Table 1 represents the yeast strains used within the experiment. (ZIP) [file pone.0181694.s017.zip › 40-42/30636-508-OG-Ale-Ale-YPG-18h-E-E_2015-10-12__0_E9_1.dat]

2000.04 5565
2000.46 5588
2000.88 5482
2001.30 5360
2001.72 5558
2002.14 5566
2002.57 5696
2002.99 5284
2003.41 5089
2003.83 5476
2004.25 5466
2004.67 5363
2005.10 5288
2005.52 5127
2005.94 5364
2006.36 5529
2006.78 5516
2007.21 5503
2007.63 5671
2008.05 5749
2008.47 5701
2008.89 5616
2009.32 5860
2009.74 5758
2010.16 5837
2010.58 5732
2011.01 5725
2011.43 5784
2011.85 5499
2012.27 5668
2012.70 5261
2013.12 5181
2013.54 5330
2013.96 5019
2014.39 5093
2014.81 5114
2015.23 4980
2015.66 4903
2016.08 4842
2016.50 4844
2016.93 4732
2017.35 4784
2017.77 4800
2018.19 4799
2018.62 4823
2019.04 5244
2019.46 5336
2019.89 5078
2020.31 5247
2020.73 5600
2021.16 5565
2021.58 5512
2022.01 5391
2022.43 5326
2022.85 5254
2023.28 5418
2023.70 5384
2024.12 5234
2024.55 5225
2024.97 5168
2025.40 5254
2025.82 4829
2026.24 5127
2026.67 4963
2027.09 4910
2027.52 5142
2027.94 5067
2028.37 4641
2028.79 4760
2029.21 4842
2029.64 5118
2030.06 4762
2030.49 4682
2030.91 5038
2031.34 5163
2031.76 5010
2032.19 5110
2032.61 5260
2033.04 5347
2033.46 5177
2033.88 5211
2034.31 5376
2034.73 5355
2035.16 5354
2035.58 5488
2036.01 5557
2036.43 5879
2036.86 5713
2037.29 5403
2037.71 5403
2038.14 5373
2038.56 5633
2038.99 5602
2039.41 5591
2039.84 5313
2040.26 5247
2040.69 5407
2041.11 5229
2041.54 5343
2041.97 5311
2042.39 5339
2042.82 5641
2043.24 5662
2043.67 5076
2044.09 5100
2044.52 5033
2044.95 4993
2045.37 4954
2045.80 5052
2046.22 5133
2046.65 5219
2047.08 5540
2047.50 5452
2047.93 5483
2048.36 5676
2048.78 5501
2049.21 5351
2049.64 5305
2050.06 5130
2050.49 5266
2050.92 5364
2051.34 5350
2051.77 5130
2052.20 5063
2052.62 4863
2053.05 4858
2053.48 5154
2053.90 5046
2054.33 5058
2054.76 5062
2055.18 5096
2055.61 5089
2056.04 4824
2056.47 4694
2056.89 4948
2057.32 4905
2057.75 4865
2058.17 5116
2058.60 5060
2059.03 4891
2059.46 4882
2059.88 5103
2060.31 5182
2060.74 5178
2061.17 5049
2061.60 5227
2062.02 5092
2062.45 5020
2062.88 5252
2063.31 5332
2063.74 5523
2064.16 5179
2064.59 5344
2065.02 5725
2065.45 5821
2065.88 5887
2066.30 5851
2066.73 5887
2067.16 6057
2067.59 6072
2068.02 5763
2068.45 5801
2068.87 5916
2069.30 5612
2069.73 5512
2070.16 5241
2070.59 5174
2071.02 5277
2071.45 5120
2071.87 5052
2072.30 5027
2072.73 4827
2073.16 4980
2073.59 5061
2074.02 4947
2074.45 5050
2074.88 5138
2075.31 5221
2075.74 5214
2076.17 5275
2076.59 5444
2077.02 5177
2077.45 5484
2077.88 5446
2078.31 5626
2078.74 5779
2079.17 5402
2079.60 5718
2080.03 5676
2080.46 5777
2080.89 5799
2081.32 5564
2081.75 5642
2082.18 5723
2082.61 5780
2083.04 5385
2083.47 5385
2083.90 5429
2084.33 5446
2084.76 5295
2085.19 5128
2085.62 5269
2086.05 5353
2086.48 4995
2086.91 5041
2087.34 5028
2087.77 4897
2088.20 4659
2088.63 4840
2089.06 5190
2089.49 5181
2089.93 5101
2090.36 5155
2090.79 5322
2091.22 5104
2091.65 5164
2092.08 5403
2092.51 5672
2092.94 5390
2093.37 5330
2093.80 5713
2094.23 5527
2094.67 5338
2095.10 5535
2095.53 5347
2095.96 5300
2096.39 5063
2096.82 5249
2097.25 5138
2097.68 5075
2098.12 5014
2098.55 4922
2098.98 4972
2099.41 4905
2099.84 4726
2100.27 4556
2100.71 4705
2101.14 4691
2101.57 4489
2102.00 4486
2102.43 4648
2102.87 4967
2103.30 4875
2103.73 4932
2104.16 4967
2104.59 4997
2105.03 5128
2105.46 5268
2105.89 5289
2106.32 5168
2106.76 5057
2107.19 5205
2107.62 5280
2108.05 5322
2108.49 5201
2108.92 5128
2109.35 5303
2109.78 5462
2110.22 5226
2110.65 5227
2111.08 5122
2111.52 5130
2111.95 5118
2112.38 5050
2112.81 4896
2113.25 4943
2113.68 4840
2114.11 5042
2114.55 4913
2114.98 4790
2115.41 4856
2115.85 5057
2116.28 5121
2116.71 4690
2117.15 5026
2117.58 5110
2118.01 4756
2118.45 4597
2118.88 4783
2119.32 4680
2119.75 4721
2120.18 4823
2120.62 4894
2121.05 4975
2121.48 5045
2121.92 4741
2122.35 4655
2122.79 4745
2123.22 4917
2123.65 4725
2124.09 5101
2124.52 5138
2124.96 5439
2125.39 4900
2125.83 5001
2126.26 5321
2126.70 5253
2127.13 4995
2127.56 4887
2128.00 5098
2128.43 4924
2128.87 4718
2129.30 4882
2129.74 5083
2130.17 5192
2130.61 5089
2131.04 5117
2131.48 4962
2131.91 5047
2132.35 4873
2132.78 5004
2133.22 5163
2133.65 5243
2134.09 5294
2134.52 5684
2134.96 5676
2135.39 5655
2135.83 5769
2136.26 6061
2136.70 6062
2137.14 6021
2137.57 6268
2138.01 6420
2138.44 6445
2138.88 6563
2139.31 6529
2139.75 6346
2140.19 6150
2140.62 5904
2141.06 5645
2141.49 5754
2141.93 5481
2142.37 5236
2142.80 5058
2143.24 4921
2143.67 5074
2144.11 4808
2144.55 4863
2144.98 4856
2145.42 4696
2145.86 4736
2146.29 4822
2146.73 4843
2147.16 4909
2147.60 4703
2148.04 4804
2148.47 5201
2148.91 5102
2149.35 5609
2149.79 5783
2150.22 5733
2150.66 5903
2151.10 5990
2151.53 5896
2151.97 5834
2152.41 6101
2152.84 6148
2153.28 6002
2153.72 5744
2154.16 5529
2154.59 5686
2155.03 5603
2155.47 5452
2155.91 5433
2156.34 5399
2156.78 5442
2157.22 5466
2157.66 4978
2158.09 4847
2158.53 5058
2158.97 5144
2159.41 5261
2159.84 5382
2160.28 5532
2160.72 5284
2161.16 5556
2161.60 5443
2162.03 5088
2162.47 5027
2162.91 5439
2163.35 5889
2163.79 5460
2164.22 5340
2164.66 5336
2165.10 5367
2165.54 5287
2165.98 5287
2166.42 5202
2166.86 5220
2167.29 5086
2167.73 5154
2168.17 5134
2168.61 5226
2169.05 4979
2169.49 4999
2169.93 4971
2170.37 5007
2170.80 5084
2171.24 5346
2171.68 5434
2172.12 5127
2172.56 5101
2173.00 5129
2173.44 5301
2173.88 5561
2174.32 5551
2174.76 5289
2175.20 5468
2175.64 5375
2176.08 5394
2176.51 5455
2176.95 5413
2177.39 5275
2177.83 5344
2178.27 5840
2178.71 5717
2179.15 5724
2179.59 5844
2180.03 5765
2180.47 5428
2180.91 5448
2181.35 5692
2181.79 5465
2182.23 5170
2182.67 5113
2183.11 5195
2183.55 5008
2183.99 5342
2184.43 5186
2184.87 4892
2185.31 4873
2185.76 5092
2186.20 5035
2186.64 5055
2187.08 5163
2187.52 5185
2187.96 5403
2188.40 5285
2188.84 5308
2189.28 5341
2189.72 5495
2190.16 5629
2190.60 5783
2191.04 5716
2191.49 5858
2191.93 6023
2192.37 5788
2192.81 5903
2193.25 5817
2193.69 5471
2194.13 5455
2194.57 5511
2195.02 5667
2195.46 5449
2195.90 5368
2196.34 5264
2196.78 5356
2197.22 5189
2197.66 5257
2198.11 5407
2198.55 4997
2198.99 5012
2199.43 5104
2199.87 5116
2200.32 5000
2200.76 4812
2201.20 4827
2201.64 4942
2202.08 4980
2202.53 5037
2202.97 5121
2203.41 5115
2203.85 4997
2204.29 4990
2204.74 5172
2205.18 5168
2205.62 5087
2206.06 5114
2206.51 5632
2206.95 5634
2207.39 5522
2207.83 5527
2208.28 5355
2208.72 5457
2209.16 5502
2209.61 5464
2210.05 5339
2210.49 5140
2210.93 5246
2211.38 5358
2211.82 5143
2212.26 5288
2212.71 5241
2213.15 5424
2213.59 5276
2214.04 5524
2214.48 5347
2214.92 5226
2215.37 5254
2215.81 5334
2216.25 5348
2216.70 5293
2217.14 5176
2217.59 4963
2218.03 4663
2218.47 4827
2218.92 4991
2219.36 4779
2219.80 4690
2220.25 4816
2220.69 4937
2221.14 4980
2221.58 4723
2222.02 4942
2222.47 4879
2222.91 5038
2223.36 5120
2223.80 5264
2224.25 4932
2224.69 4830
2225.13 4863
2225.58 4895
2226.02 4965
2226.47 4834
2226.91 5221
2227.36 5183
2227.80 5372
2228.25 5482
2228.69 5311
2229.14 5443
2229.58 5286
2230.03 5345
2230.47 5671
2230.92 5605
2231.36 5572
2231.81 5467
2232.25 5785
2232.70 5876
2233.14 5961
2233.59 5764
2234.03 5981
2234.48 6166
2234.92 6321
2235.37 6066
2235.81 6236
2236.26 6459
2236.70 6189
2237.15 6241
2237.60 5876
2238.04 5762
2238.49 5688
2238.93 5309
2239.38 5703
2239.83 5599
2240.27 5352
2240.72 5458
2241.16 5253
2241.61 4898
2242.06 5027
2242.50 5117
2242.95 5214
2243.39 5094
2243.84 5005
2244.29 4810
2244.73 4911
2245.18 4928
2245.63 4859
2246.07 5013
2246.52 4633
2246.97 4805
2247.41 4677
2247.86 4749
2248.31 4727
2248.75 4644
2249.20 4510
2249.65 4606
2250.09 4553
2250.54 4758
2250.99 4846
2251.43 4702
2251.88 4850
2252.33 4727
2252.78 4578
2253.22 4768
2253.67 4790
2254.12 4794
2254.56 4751
2255.01 4660
2255.46 4776
2255.91 4890
2256.35 4737
2256.80 4917
2257.25 4471
2257.70 4676
2258.14 4612
2258.59 4790
2259.04 4963
2259.49 4925
2259.94 4717
2260.38 4750
2260.83 4759
2261.28 4824
2261.73 5119
2262.18 5142
2262.62 5208
2263.07 5088
2263.52 5120
2263.97 5440
2264.42 5367
2264.87 5555
2265.31 5358
2265.76 5364
2266.21 5312
2266.66 5101
2267.11 5261
2267.56 5268
2268.01 5318
2268.45 5184
2268.90 5132
2269.35 5234
2269.80 5298
2270.25 5233
2270.70 5584
2271.15 5631
2271.60 5358
2272.05 5457
2272.49 5477
2272.94 5594
2273.39 5593
2273.84 5536
2274.29 5716
2274.74 5629
2275.19 5473
2275.64 5314
2276.09 5301
2276.54 5301
2276.99 5673
2277.44 5539
2277.89 4938
2278.34 4818
2278.79 4682
2279.24 4502
2279.69 4599
2280.14 5040
2280.59 4969
2281.04 5018
2281.49 4938
2281.94 4818
2282.39 4779
2282.84 4518
2283.29 4675
2283.74 4872
2284.19 5035
2284.64 5093
2285.09 4731
2285.54 4670
2285.99 4535
2286.44 4876
2286.89 4856
2287.34 5190
2287.79 5088
2288.24 5318
2288.69 5666
2289.14 5642
2289.59 5928
2290.05 6320
2290.50 6377
2290.95 6913
2291.40 7364
2291.85 7414
2292.30 7850
2292.75 8391
2293.20 8830
2293.65 8446
2294.11 8561
2294.56 8546
2295.01 7950
2295.46 7607
2295.91 7535
2296.36 6999
2296.81 6708
2297.27 6522
2297.72 6506
2298.17 6180
2298.62 5867
2299.07 5844
2299.52 5373
2299.98 5368
2300.43 5530
2300.88 5230
2301.33 4986
2301.78 5134
2302.24 5210
2302.69 4888
2303.14 4909
2303.59 5114
2304.04 4937
2304.50 4804
2304.95 4571
2305.40 4630
2305.85 4663
2306.31 4690
2306.76 5045
2307.21 4819
2307.66 5049
2308.12 5030
2308.57 5365
2309.02 5460
2309.48 5749
2309.93 6076
2310.38 6052
2310.83 5779
2311.29 6035
2311.74 6170
2312.19 6298
2312.65 6155
2313.10 6404
2313.55 6510
2314.01 6133
2314.46 6024
2314.91 5827
2315.37 5758
2315.82 5711
2316.27 5376
2316.73 5016
2317.18 4970
2317.63 5046
2318.09 5016
2318.54 4834
2318.99 4890
2319.45 5173
2319.90 5563
2320.36 5696
2320.81 5198
2321.26 5232
2321.72 5244
2322.17 5205
2322.63 5780
2323.08 5495
2323.53 5180
2323.99 5312
2324.44 5396
2324.90 5344
2325.35 5309
2325.80 5093
2326.26 5080
2326.71 5227
2327.17 5247
2327.62 5273
2328.08 5367
2328.53 5789
2328.99 5728
2329.44 5425
2329.90 5497
2330.35 5771
2330.81 5879
2331.26 6052
2331.72 5587
2332.17 5643
2332.63 5745
2333.08 5741
2333.54 5560
2333.99 5447
2334.45 5151
2334.90 5179
2335.36 5155
2335.81 4908
2336.27 5037
2336.72 5201
2337.18 5199
2337.63 5160
2338.09 5019
2338.55 5230
2339.00 4947
2339.46 5140
2339.91 5556
2340.37 5118
2340.82 4784
2341.28 5006
2341.74 5289
2342.19 5141
2342.65 4949
2343.10 5064
2343.56 5315
2344.02 5173
2344.47 4882
2344.93 5013
2345.39 5123
2345.84 5059
2346.30 4911
2346.75 4984
2347.21 5165
2347.67 5409
2348.12 5449
2348.58 5473
2349.04 5438
2349.49 5350
2349.95 5616
2350.41 5613
2350.86 5593
2351.32 5293
2351.78 5456
2352.23 5612
2352.69 5643
2353.15 5366
2353.61 5023
2354.06 4979
2354.52 5007
2354.98 5081
2355.43 5217
2355.89 5183
2356.35 5474
2356.81 5045
2357.26 4976
2357.72 4840
2358.18 4729
2358.64 4958
2359.09 5148
2359.55 5210
2360.01 5008
2360.47 4798
2360.93 5113
2361.38 5160
2361.84 5195
2362.30 5196
2362.76 5376
2363.22 5322
2363.67 5266
2364.13 5204
2364.59 5360
2365.05 5503
2365.51 5246
2365.96 5372
2366.42 5350
2366.88 5318
2367.34 5434
2367.80 5531
2368.26 5560
2368.72 5663
2369.17 5468
2369.63 5560
2370.09 5242
2370.55 5331
2371.01 5197
2371.47 5319
2371.93 5308
2372.39 4994
2372.84 5197
2373.30 5124
2373.76 5234
2374.22 5482
2374.68 5377
2375.14 5650
2375.60 5557
2376.06 5777
2376.52 6113
2376.98 6069
2377.44 6155
2377.90 6098
2378.36 6333
2378.81 6428
2379.27 6466
2379.73 6280
2380.19 6407
2380.65 6306
2381.11 6032
2381.57 6230
2382.03 6073
2382.49 6202
2382.95 5840
2383.41 5869
2383.87 6015
2384.33 5503
2384.79 5457
2385.25 5295
2385.71 5233
2386.17 5168
2386.63 5144
2387.09 5135
2387.55 5401
2388.01 5326
2388.48 5164
2388.94 5518
2389.40 5419
2389.86 5208
2390.32 5303
2390.78 5319
2391.24 5516
2391.70 5509
2392.16 5286
2392.62 5598
2393.08 5661
2393.54 5434
2394.00 5162
2394.47 5344
2394.93 5553
2395.39 5433
2395.85 5151
2396.31 5192
2396.77 5088
2397.23 5144
2397.69 4952
2398.16 4999
2398.62 5069
2399.08 4934
2399.54 4790
2400.00 4535
2400.46 4774
2400.92 4925
2401.39 4783
2401.85 4586
2402.31 4887
2402.77 4912
2403.23 4614
2403.70 4673
2404.16 4594
2404.62 4729
2405.08 4719
2405.54 4831
2406.01 5151
2406.47 4942
2406.93 4837
2407.39 5120
2407.86 5061
2408.32 5128
2408.78 5260
2409.24 4975
2409.71 5057
2410.17 5002
2410.63 4907
2411.09 4668
2411.56 4506
2412.02 4761
2412.48 4896
2412.94 4572
2413.41 4687
2413.87 4625
2414.33 4787
2414.80 4816
2415.26 4684
2415.72 4948
2416.19 4923
2416.65 4830
2417.11 4897
2417.57 5263
2418.04 5675
2418.50 5307
2418.96 5373
2419.43 5719
2419.89 6067
2420.36 6025
2420.82 6081
2421.28 6346
2421.75 6276
2422.21 6241
2422.67 6121
2423.14 6238
2423.60 6116
2424.07 5852
2424.53 5548
2424.99 5382
2425.46 5269
2425.92 5164
2426.39 5074
2426.85 5343
2427.31 5272
2427.78 5368
2428.24 5139
2428.71 5044
2429.17 4844
2429.64 4634
2430.10 4993
2430.56 4971
2431.03 4961
2431.49 4920
2431.96 5105
2432.42 5112
2432.89 4927
2433.35 4849
2433.82 4792
2434.28 5206
2434.75 5115
2435.21 5187
2435.68 4969
2436.14 5214
2436.61 5238
2437.07 5154
2437.54 5281
2438.00 5532
2438.47 5578
2438.93 5590
2439.40 5444
2439.86 5641
2440.33 5700
2440.80 5785
2441.26 5578
2441.73 5688
2442.19 5953
2442.66 5848
2443.12 5734
2443.59 5576
2444.06 5732
2444.52 5596
2444.99 5549
2445.45 5602
2445.92 5423
2446.38 5260
2446.85 5025
2447.32 5090
2447.78 4962
2448.25 4757
2448.72 5069
2449.18 5025
2449.65 4630
2450.11 4673
2450.58 4829
2451.05 4901
2451.51 4754
2451.98 4419
2452.45 4511
2452.91 4620
2453.38 4798
2453.85 4729
2454.31 4607
2454.78 4726
2455.25 4662
2455.71 4677
2456.18 4707
2456.65 4611
2457.12 4704
2457.58 4557
2458.05 4554
2458.52 4420
2458.98 4740
2459.45 4831
2459.92 4839
2460.39 4688
2460.85 4790
2461.32 4971
2461.79 4923
2462.26 4790
2462.72 4596
2463.19 4582
2463.66 4569
2464.13 4650
2464.59 4708
2465.06 4748
2465.53 4695
2466.00 4992
2466.47 4966
2466.93 4947
2467.40 5030
2467.87 5075
2468.34 5234
2468.81 5093
2469.27 5205
2469.74 5427
2470.21 5363
2470.68 5251
2471.15 4827
2471.62 4819
2472.09 4969
2472.55 4766
2473.02 4718
2473.49 4558
2473.96 4508
2474.43 4395
2474.90 4357
2475.37 4579
2475.83 4521
2476.30 4588
2476.77 4315
2477.24 4224
2477.71 4321
2478.18 4516
2478.65 4405
2479.12 4475
2479.59 4395
2480.06 4741
2480.53 4548
2480.99 4434
2481.46 4625
2481.93 4286
2482.40 4430
2482.87 4819
2483.34 4758
2483.81 4583
2484.28 4564
2484.75 4781
2485.22 4446
2485.69 4444
2486.16 4819
2486.63 4721
2487.10 4721
2487.57 4817
2488.04 4852
2488.51 4599
2488.98 4739
2489.45 4644
2489.92 4890
2490.39 5053
2490.86 5055
2491.33 4983
2491.80 5132
2492.27 5181
2492.74 5293
2493.21 5467
2493.68 5253
2494.15 5361
2494.62 5328
2495.10 5163
2495.57 5231
2496.04 5856
2496.51 5804
2496.98 5726
2497.45 5577
2497.92 5691
2498.39 5666
2498.86 5503
2499.33 5508
2499.80 5418
2500.28 5300
2500.75 5035
2501.22 4839
2501.69 4995
2502.16 4826
2502.63 4466
2503.10 4373
2503.57 4616
2504.05 4519
2504.52 4651
2504.99 4782
2505.46 4792
2505.93 4632
2506.40 4798
2506.88 4777
2507.35 4758
2507.82 4943
2508.29 4906
2508.76 4620
2509.24 4825
2509.71 4807
2510.18 4881
2510.65 4934
2511.12 4828
2511.60 4842
2512.07 5064
2512.54 5398
2513.01 5148
2513.49 5018
2513.96 5090
2514.43 5077
2514.90 5478
2515.38 5147
2515.85 5120
2516.32 5056
2516.79 4993
2517.27 5125
2517.74 5011
2518.21 5019
2518.68 4954
2519.16 5296
2519.63 5063
2520.10 5141
2520.58 5373
2521.05 5309
2521.52 5087
2522.00 4860
2522.47 4973
2522.94 5318
2523.42 5102
2523.89 4817
2524.36 4749
2524.84 4835
2525.31 4984
2525.78 4721
2526.26 4631
2526.73 4948
2527.20 5060
2527.68 5311
2528.15 5213
2528.63 5061
2529.10 4815
2529.57 4876
2530.05 5257
2530.52 5133
2531.00 4982
2531.47 5206
2531.94 5510
2532.42 4878
2532.89 4893
2533.37 4851
2533.84 4654
2534.32 4771
2534.79 4810
2535.26 4457
2535.74 4625
2536.21 4695
2536.69 4715
2537.16 4686
2537.64 4550
2538.11 4623
2538.59 4857
2539.06 4787
2539.54 4843
2540.01 4987
2540.49 4778
2540.96 4761
2541.44 4807
2541.91 5246
2542.39 5143
2542.86 5070
2543.34 4826
2543.81 4751
2544.29 4651
2544.76 4869
2545.24 5100
2545.71 4800
2546.19 4823
2546.66 4942
2547.14 4632
2547.61 4628
2548.09 4772
2548.57 4771
2549.04 4959
2549.52 4931
2549.99 5105
2550.47 5074
2550.95 5301
2551.42 5336
2551.90 5298
2552.37 5102
2552.85 5135
2553.33 5618
2553.80 5472
2554.28 5366
2554.75 5410
2555.23 5896
2555.71 5621
2556.18 5680
2556.66 5702
2557.14 5980
2557.61 5688
2558.09 5720
2558.57 5357
2559.04 5303
2559.52 5117
2560.00 5088
2560.47 5087
2560.95 5135
2561.43 5000
2561.90 4917
2562.38 4847
2562.86 4969
2563.33 4852
2563.81 4747
2564.29 4495
2564.77 4655
2565.24 4776
2565.72 4663
2566.20 4893
2566.68 4876
2567.15 4712
2567.63 4673
2568.11 4599
2568.59 4856
2569.06 4612
2569.54 4650
2570.02 4462
2570.50 4425
2570.97 4506
2571.45 4531
2571.93 4439
2572.41 4398
2572.89 4240
2573.36 4378
2573.84 4237
2574.32 4053
2574.80 4351
2575.28 4409
2575.75 4612
2576.23 4362
2576.71 4249
2577.19 4478
2577.67 4614
2578.15 4448
2578.62 4347
2579.10 4258
2579.58 4359
2580.06 4337
2580.54 4299
2581.02 4560
2581.50 4438
2581.97 4427
2582.45 4567
2582.93 4415
2583.41 4697
2583.89 4464
2584.37 4603
2584.85 4606
2585.33 4537
2585.81 4561
2586.29 4650
2586.77 4473
2587.24 4688
2587.72 4653
2588.20 4632
2588.68 4512
2589.16 4644
2589.64 4643
2590.12 4786
2590.60 4825
2591.08 4888
2591.56 4841
2592.04 4622
2592.52 4483
2593.00 4832
2593.48 4917
2593.96 4620
2594.44 4836
2594.92 4841
2595.40 4591
2595.88 4565
2596.36 4753
2596.84 4779
2597.32 4853
2597.80 4648
2598.28 4716
2598.76 4499
2599.24 4314
2599.72 4421
2600.20 4432
2600.68 4430
2601.16 4536
2601.64 4319
2602.12 4232
2602.61 4177
2603.09 4302
2603.57 4311
2604.05 4317
2604.53 4239
2605.01 4294
2605.49 4322
2605.97 4416
2606.45 4578
2606.93 4377
2607.42 4299
2607.90 4500
2608.38 4576
2608.86 4808
2609.34 4634
2609.82 4441
2610.30 4780
2610.78 4503
2611.27 4574
2611.75 4755
2612.23 4631
2612.71 4841
2613.19 4669
2613.67 4671
2614.16 4618
2614.64 4564
2615.12 5038
2615.60 4643
2616.08 4437
2616.57 4883
2617.05 5134
2617.53 4588
2618.01 4656
2618.49 4899
2618.98 4980
2619.46 5229
2619.94 4901
2620.42 4929
2620.91 5067
2621.39 4986
2621.87 4929
2622.35 5251
2622.84 4903
2623.32 4665
2623.80 4629
2624.28 4759
2624.77 4712
2625.25 4620
2625.73 4548
2626.21 4542
2626.70 4402
2627.18 4546
2627.66 4706
2628.15 4425
2628.63 4578
2629.11 4589
2629.60 4460
2630.08 4280
2630.56 4779
2631.05 4767
2631.53 4631
2632.01 5046
2632.50 4854
2632.98 4973
2633.46 5062
2633.95 4866
2634.43 4809
2634.91 4878
2635.40 4841
2635.88 4558
2636.37 4776
2636.85 5061
2637.33 4701
2637.82 4588
2638.30 4655
2638.79 4411
2639.27 4587
2639.75 4573
2640.24 4376
2640.72 4305
2641.21 4627
2641.69 4816
2642.18 4934
2642.66 4874
2643.14 4727
2643.63 4811
2644.11 4729
2644.60 4702
2645.08 4748
2645.57 4565
2646.05 4759
2646.54 4865
2647.02 4491
2647.51 4356
2647.99 4489
2648.48 4444
2648.96 4450
2649.45 4544
2649.93 4533
2650.42 4495
2650.90 4904
2651.39 4822
2651.87 4600
2652.36 4420
2652.84 4650
2653.33 4710
2653.81 4581
2654.30 4878
2654.78 4760
2655.27 4720
2655.76 4813
2656.24 4586
2656.73 4665
2657.21 4823
2657.70 4934
2658.18 4922
2658.67 4908
2659.16 5005
2659.64 4739
2660.13 4535
2660.61 4694
2661.10 4673
2661.59 4651
2662.07 4762
2662.56 4742
2663.05 4436
2663.53 4469
2664.02 4392
2664.50 4592
2664.99 4711
2665.48 4624
2665.96 4653
2666.45 4296
2666.94 4465
2667.42 4442
2667.91 4561
2668.40 4445
2668.88 4624
2669.37 4582
2669.86 4540
2670.34 4294
2670.83 4539
2671.32 4760
2671.81 4816
2672.29 4750
2672.78 4789
2673.27 4791
2673.75 4996
2674.24 5031
2674.73 5257
2675.22 5331
2675.70 5545
2676.19 5220
2676.68 5455
2677.17 5553
2677.65 5649
2678.14 5668
2678.63 5450
2679.12 5624
2679.61 5372
2680.09 5329
2680.58 5095
2681.07 4912
2681.56 4821
2682.04 4873
2682.53 4617
2683.02 4696
2683.51 5068
2684.00 4801
2684.49 4754
2684.97 4976
2685.46 4862
2685.95 4861
2686.44 5005
2686.93 5224
2687.42 5004
2687.90 4674
2688.39 4611
2688.88 4746
2689.37 4816
2689.86 4659
2690.35 4278
2690.84 4544
2691.33 4717
2691.81 4619
2692.30 4592
2692.79 4534
2693.28 4521
2693.77 4536
2694.26 4402
2694.75 4375
2695.24 4477
2695.73 4594
2696.22 4380
2696.71 4336
2697.20 4346
2697.68 4420
2698.17 4225
2698.66 4367
2699.15 4629
2699.64 4431
2700.13 4600
2700.62 4601
2701.11 4547
2701.60 4522
2702.09 4534
2702.58 4476
2703.07 4750
2703.56 4631
2704.05 4518
2704.54 4537
2705.03 4631
2705.52 4801
2706.01 4617
2706.50 4811
2706.99 4746
2707.48 4767
2707.97 4402
2708.46 4479
2708.95 4317
2709.44 4599
2709.93 4716
2710.43 4339
2710.92 4583
2711.41 4505
2711.90 4377
2712.39 4295
2712.88 4759
2713.37 4598
2713.86 4370
2714.35 4772
2714.84 4856
2715.33 4847
2715.82 4660
2716.32 4409
2716.81 4391
2717.30 4390
2717.79 4487
2718.28 4466
2718.77 4089
2719.26 4461
2719.76 4148
2720.25 4252
2720.74 4402
2721.23 4238
2721.72 4566
2722.21 4366
2722.70 4272
2723.20 4389
2723.69 4363
2724.18 4866
2724.67 4635
2725.16 4542
2725.66 4717
2726.15 4573
2726.64 4349
2727.13 4435
2727.62 4557
2728.12 4308
2728.61 4343
2729.10 4046
2729.59 4159
2730.09 4371
2730.58 4139
2731.07 4184
2731.56 4390
2732.06 4209
2732.55 4291
2733.04 4209
2733.53 4559
2734.03 4629
2734.52 4729
2735.01 4758
2735.50 4955
2736.00 4743
2736.49 4661
2736.98 4680
2737.48 4712
2737.97 4648
2738.46 4610
2738.96 4981
2739.45 4842
2739.94 4851
2740.44 4812
2740.93 4754
2741.42 4943
2741.92 5151
2742.41 5141
2742.90 5165
2743.40 5015
2743.89 5321
2744.38 5102
2744.88 4879
2745.37 4739
2745.86 4806
2746.36 4875
2746.85 4535
2747.35 4714
2747.84 4539
2748.33 4581
2748.83 4508
2749.32 4399
2749.82 4672
2750.31 4554
2750.81 4365
2751.30 4416
2751.79 4268
2752.29 4394
2752.78 4348
2753.28 4268
2753.77 4464
2754.27 4387
2754.76 4416
2755.26 4504
2755.75 4460
2756.24 4667
2756.74 4495
2757.23 4222
2757.73 4531
2758.22 4285
2758.72 4506
2759.21 4608
2759.71 4519
2760.20 4412
2760.70 4152
2761.19 4310
2761.69 4507
2762.19 4261
2762.68 4444
2763.18 4342
2763.67 4296
2764.17 4493
2764.66 4470
2765.16 4610
2765.65 4644
2766.15 4460
2766.64 4484
2767.14 4307
2767.64 4186
2768.13 4197
2768.63 4118
2769.12 4430
2769.62 4394
2770.12 4340
2770.61 4449
2771.11 4410
2771.60 4778
2772.10 4455
2772.60 4414
2773.09 4699
2773.59 4819
2774.08 4951
2774.58 4966
2775.08 4845
2775.57 5008
2776.07 4999
2776.57 4838
2777.06 5116
2777.56 5104
2778.06 5388
2778.55 5670
2779.05 5781
2779.55 5603
2780.04 5847
2780.54 5633
2781.04 5624
2781.54 5513
2782.03 5111
2782.53 5105
2783.03 5053
2783.52 4967
2784.02 4572
2784.52 4770
2785.02 4783
2785.51 4729
2786.01 4685
2786.51 4557
2787.01 4403
2787.50 4411
2788.00 4682
2788.50 4716
2789.00 4398
2789.49 4262
2789.99 4373
2790.49 4359
2790.99 4370
2791.48 4239
2791.98 4172
2792.48 4229
2792.98 4265
2793.48 4639
2793.97 4347
2794.47 4326
2794.97 4483
2795.47 4481
2795.97 4564
2796.47 4686
2796.96 4808
2797.46 4950
2797.96 4610
2798.46 4819
2798.96 5034
2799.46 4791
2799.96 4790
2800.45 5013
2800.95 5053
2801.45 4854
2801.95 4744
2802.45 4783
2802.95 4681
2803.45 4639
2803.95 4323
2804.45 4535
2804.94 4469
2805.44 4428
2805.94 4504
2806.44 4432
2806.94 4636
2807.44 4894
2807.94 5254
2808.44 5236
2808.94 4915
2809.44 5177
2809.94 5313
2810.44 5581
2810.94 5495
2811.44 5195
2811.94 5393
2812.44 5432
2812.94 5157
2813.44 4964
2813.94 5126
2814.44 4895
2814.94 4946
2815.44 5086
2815.94 4996
2816.44 4789
2816.94 4428
2817.44 4537
2817.94 4542
2818.44 4553
2818.94 4505
2819.44 4513
2819.94 4422
2820.44 4493
2820.94 4365
2821.44 4236
2821.94 4440
2822.44 4218
2822.94 4144
2823.44 4209
2823.94 4431
2824.44 4338
2824.94 4342
2825.45 3983
2825.95 4178
2826.45 4167
2826.95 4222
2827.45 4251
2827.95 4127
2828.45 4355
2828.95 4263
2829.45 4547
2829.96 4373
2830.46 4177
2830.96 4241
2831.46 4266
2831.96 4390
2832.46 4156
2832.96 4233
2833.47 4142
2833.97 4181
2834.47 4082
2834.97 4294
2835.47 4410
2835.97 4107
2836.48 4207
2836.98 4432
2837.48 4359
2837.98 4559
2838.48 4875
2838.99 4783
2839.49 4706
2839.99 4730
2840.49 4612
2841.00 4594
2841.50 4826
2842.00 4685
2842.50 4842
2843.01 4589
2843.51 4685
2844.01 4290
2844.51 4191
2845.02 4296
2845.52 4331
2846.02 4500
2846.52 4351
2847.03 4600
2847.53 4613
2848.03 4429
2848.54 4500
2849.04 4800
2849.54 4702
2850.04 4957
2850.55 4831
2851.05 4845
2851.55 5100
2852.06 4987
2852.56 4618
2853.06 4695
2853.57 4817
2854.07 4687
2854.57 4523
2855.08 4419
2855.58 4501
2856.09 4379
2856.59 4364
2857.09 4550
2857.60 4581
2858.10 4436
2858.60 4328
2859.11 4460
2859.61 4505
2860.12 4276
2860.62 4145
2861.12 4546
2861.63 4415
2862.13 4358
2862.64 4403
2863.14 4231
2863.65 4388
2864.15 4338
2864.65 4152
2865.16 4273
2865.66 4235
2866.17 4574
2866.67 4171
2867.18 4214
2867.68 4249
2868.19 4358
2868.69 4126
2869.20 4337
2869.70 4241
2870.21 4409
2870.71 4369
2871.21 4261
2871.72 4523
2872.23 4440
2872.73 4227
2873.24 4454
2873.74 4460
2874.25 4500
2874.75 4510
2875.26 4569
2875.76 4610
2876.27 4695
2876.77 4583
2877.28 4637
2877.78 4903
2878.29 5040
2878.79 4757
2879.30 4921
2879.81 4587
2880.31 4594
2880.82 4470
2881.32 4496
2881.83 4584
2882.34 4598
2882.84 4523
2883.35 4423
2883.85 4463
2884.36 4586
2884.87 4261
2885.37 4335
2885.88 4570
2886.38 4569
2886.89 4619
2887.40 4700
2887.90 4746
2888.41 4585
2888.92 4591
2889.42 4722
2889.93 4824
2890.44 4634
2890.94 4905
2891.45 4847
2891.96 4670
2892.46 4855
2892.97 4826
2893.48 4712
2893.98 4600
2894.49 4628
2895.00 4661
2895.51 4772
2896.01 4828
2896.52 4787
2897.03 4799
2897.53 5119
2898.04 5184
2898.55 5004
2899.06 5304
2899.56 5369
2900.07 5400
2900.58 5487
2901.09 5681
2901.59 5619
2902.10 6018
2902.61 6132
2903.12 6271
2903.63 6219
2904.13 6055
2904.64 6100
2905.15 6462
2905.66 6414
2906.17 5930
2906.67 5963
2907.18 5889
2907.69 5716
2908.20 5541
2908.71 5375
2909.21 5519
2909.72 5268
2910.23 5175
2910.74 4919
2911.25 4871
2911.76 4769
2912.26 4741
2912.77 4665
2913.28 4661
2913.79 4460
2914.30 4274
2914.81 4287
2915.32 4433
2915.83 4695
2916.34 4476
2916.84 4287
2917.35 4483
2917.86 4705
2918.37 4748
2918.88 4381
2919.39 4352
2919.90 4622
2920.41 4412
2920.92 4327
2921.43 4584
2921.94 4385
2922.45 4683
2922.96 4460
2923.46 4358
2923.97 4292
2924.48 4395
2924.99 4203
2925.50 4499
2926.01 4687
2926.52 4759
2927.03 4652
2927.54 4504
2928.05 4551
2928.56 4507
2929.07 4609
2929.58 4510
2930.09 4249
2930.60 4294
2931.11 4364
2931.62 4123
2932.13 4279
2932.64 3958
2933.15 4038
2933.67 4263
2934.18 4175
2934.69 4183
2935.20 4085
2935.71 4342
2936.22 4479
2936.73 4789
2937.24 4547
2937.75 4692
2938.26 4746
2938.77 4664
2939.28 4763
2939.79 4808
2940.30 4845
2940.82 4887
2941.33 4727
2941.84 4895
2942.35 4869
2942.86 4755
2943.37 4762
2943.88 5015
2944.39 4998
2944.91 4796
2945.42 4843
2945.93 4827
2946.44 4889
2946.95 4796
2947.46 4829
2947.98 4927
2948.49 4858
2949.00 4704
2949.51 4488
2950.02 4510
2950.53 4455
2951.05 4595
2951.56 4395
2952.07 4481
2952.58 4413
2953.09 4489
2953.61 4355
2954.12 4394
2954.63 4061
2955.14 4311
2955.66 4290
2956.17 4443
2956.68 4385
2957.19 4129
2957.71 4037
2958.22 4011
2958.73 4224
2959.24 4235
2959.76 4347
2960.27 4435
2960.78 4342
2961.29 4604
2961.81 4664
2962.32 4459
2962.83 4447
2963.35 4442
2963.86 4756
2964.37 4574
2964.89 4646
2965.40 4530
2965.91 4641
2966.43 4628
2966.94 4395
2967.45 4318
2967.97 4494
2968.48 4389
2968.99 4283
2969.51 4100
2970.02 4135
2970.53 4229
2971.05 4329
2971.56 4139
2972.07 4257
2972.59 4236
2973.10 4240
2973.62 4178
2974.13 4027
2974.64 3963
2975.16 4200
2975.67 4255
2976.19 4194
2976.70 4241
2977.22 4347
2977.73 4016
2978.24 4244
2978.76 4456
2979.27 4360
2979.79 4429
2980.30 4408
2980.82 4416
2981.33 4419
2981.85 4387
2982.36 4451
2982.87 4312
2983.39 4337
2983.90 4433
2984.42 4449
2984.93 4433
2985.45 4874
2985.96 4494
2986.48 4596
2986.99 4726
2987.51 4457
2988.02 4682
2988.54 4677
2989.05 4877
2989.57 4888
2990.09 5146
2990.60 4797
2991.12 4722
2991.63 4482
2992.15 4430
2992.66 4660
2993.18 4598
2993.69 4698
2994.21 4564
2994.73 4446
2995.24 4276
2995.76 4354
2996.27 4464
2996.79 4717
2997.30 5106
2997.82 4907
2998.34 5221
2998.85 5276
2999.37 5322
2999.89 5349
3000.40 5454
3000.92 5524
3001.43 5391
3001.95 5356
3002.47 5494
3002.98 5701
3003.50 5685
3004.02 5613
3004.53 5716
3005.05 6119
3005.57 6466
3006.08 6409
3006.60 6570
3007.12 6747
3007.63 6558
3008.15 6474
3008.67 6147
3009.18 6334
3009.70 6084
3010.22 5556
3010.74 5395
3011.25 4927
3011.77 4804
3012.29 4633
3012.80 4599
3013.32 4604
3013.84 4458
3014.36 4570
3014.87 4661
3015.39 4832
3015.91 4828
3016.43 4716
3016.94 4847
3017.46 5201
3017.98 4949
3018.50 5063
3019.02 5157
3019.53 5308
3020.05 5252
3020.57 5101
3021.09 5583
3021.60 5766
3022.12 5231
3022.64 5189
3023.16 5018
3023.68 4895
3024.20 5076
3024.71 4998
3025.23 4864
3025.75 4718
3026.27 4768
3026.79 4851
3027.31 4834
3027.82 4722
3028.34 4751
3028.86 4967
3029.38 4707
3029.90 4878
3030.42 4658
3030.94 4539
3031.46 4609
3031.98 4600
3032.49 4540
3033.01 4559
3033.53 4663
3034.05 4700
3034.57 4761
3035.09 4690
3035.61 4813
3036.13 4696
3036.65 4826
3037.17 4745
3037.69 4531
3038.21 4657
3038.73 4812
3039.25 4625
3039.76 4640
3040.28 4513
3040.80 4357
3041.32 4439
3041.84 4362
3042.36 4444
3042.88 4686
3043.40 4394
3043.92 4171
3044.44 4113
3044.96 4504
3045.48 4411
3046.00 4304
3046.52 4319
3047.04 4450
3047.56 4572
3048.08 4430
3048.60 4275
3049.13 4130
3049.65 4309
3050.17 4495
3050.69 4193
3051.21 4328
3051.73 4214
3052.25 4125
3052.77 4226
3053.29 3997
3053.81 4269
3054.33 4372
3054.85 4287
3055.37 4241
3055.89 3981
3056.42 3927
3056.94 4362
3057.46 4328
3057.98 4321
3058.50 4459
3059.02 4204
3059.54 4303
3060.06 4383
3060.59 4221
3061.11 4158
3061.63 4104
3062.15 4197
3062.67 3940
3063.19 4010
3063.71 4099
3064.24 4075
3064.76 4289
3065.28 4191
3065.80 4088
3066.32 4201
3066.85 4280
3067.37 4195
3067.89 4189
3068.41 4258
3068.93 4332
3069.46 4415
3069.98 4346
3070.50 4408
3071.02 4426
3071.54 4245
3072.07 4188
3072.59 4209
3073.11 4285
3073.63 4298
3074.16 4220
3074.68 4326
3075.20 4274
3075.73 4470
3076.25 4351
3076.77 4237
3077.29 4340
3077.82 4350
3078.34 4504
3078.86 4699
3079.39 4447
3079.91 4466
3080.43 4733
3080.95 4873
3081.48 5039
3082.00 4917
3082.52 5170
3083.05 5211
3083.57 5374
3084.09 5047
3084.62 5167
3085.14 5354
3085.66 5439
3086.19 5328
3086.71 5310
3087.24 5174
3087.76 5106
3088.28 5076
3088.81 5458
3089.33 5265
3089.85 4990
3090.38 4771
3090.90 4618
3091.43 4879
3091.95 4665
3092.47 4549
3093.00 4659
3093.52 4562
3094.05 4519
3094.57 4595
3095.10 4593
3095.62 4498
3096.14 4609
3096.67 4648
3097.19 4709
3097.72 4645
3098.24 5061
3098.77 4902
3099.29 4654
3099.82 4899
3100.34 5049
3100.87 5161
3101.39 5592
3101.92 5957
3102.44 6268
3102.97 6671
3103.49 7125
3104.02 7665
3104.54 7836
3105.07 8400
3105.59 8502
3106.12 8401
3106.64 8406
3107.17 7886
3107.69 7318
3108.22 6862
3108.74 6267
3109.27 5834
3109.79 5149
3110.32 4932
3110.85 4906
3111.37 4662
3111.90 4668
3112.42 4683
3112.95 4733
3113.48 4569
3114.00 4762
3114.53 4609
3115.05 4480
3115.58 4430
3116.11 4752
3116.63 4530
3117.16 4243
3117.68 4192
3118.21 4272
3118.74 4000
3119.26 4123
3119.79 4125
3120.32 4095
3120.84 4100
3121.37 4262
3121.90 4299
3122.42 4281
3122.95 4453
3123.48 4305
3124.00 4479
3124.53 4484
3125.06 4307
3125.58 4365
3126.11 4515
3126.64 4382
3127.16 4359
3127.69 4613
3128.22 4781
3128.75 4524
3129.27 4518
3129.80 4203
3130.33 4103
3130.85 4432
3131.38 4466
3131.91 4298
3132.44 4118
3132.96 4142
3133.49 4069
3134.02 3862
3134.55 3798
3135.07 3729
3135.60 3962
3136.13 4109
3136.66 4000
3137.19 3981
3137.71 4004
3138.24 4087
3138.77 4003
3139.30 3920
3139.83 4074
3140.35 3876
3140.88 3979
3141.41 4141
3141.94 4037
3142.47 3919
3143.00 4126
3143.52 3945
3144.05 3895
3144.58 3846
3145.11 4006
3145.64 3966
3146.17 4133
3146.70 4194
3147.22 4235
3147.75 4572
3148.28 4884
3148.81 4710
3149.34 5031
3149.87 5122
3150.40 5375
3150.93 5210
3151.46 5265
3151.98 5298
3152.51 5195
3153.04 5191
3153.57 5240
3154.10 5192
3154.63 5018
3155.16 4912
3155.69 4815
3156.22 4874
3156.75 4603
3157.28 4669
3157.81 4534
3158.34 4173
3158.87 4423
3159.40 4181
3159.93 4189
3160.46 4411
3160.99 4426
3161.52 4562
3162.05 4472
3162.58 4546
3163.11 4445
3163.64 4381
3164.17 4448
3164.70 4431
3165.23 4182
3165.76 4475
3166.29 4308
3166.82 4148
3167.35 4305
3167.88 4112
3168.41 4166
3168.94 4249
3169.47 4210
3170.00 4086
3170.53 4239
3171.06 4191
3171.59 4187
3172.13 3983
3172.66 3976
3173.19 4188
3173.72 4213
3174.25 4351
3174.78 4313
3175.31 4180
3175.84 4299
3176.37 4381
3176.90 4399
3177.44 4373
3177.97 4462
3178.50 4414
3179.03 4474
3179.56 4495
3180.09 4406
3180.62 4399
3181.16 4369
3181.69 4401
3182.22 4386
3182.75 4395
3183.28 4238
3183.81 4392
3184.35 4255
3184.88 4090
3185.41 4181
3185.94 4011
3186.47 4041
3187.01 4150
3187.54 4112
3188.07 4217
3188.60 4173
3189.14 4074
3189.67 4219
3190.20 4372
3190.73 4070
3191.26 3907
3191.80 3918
3192.33 4223
3192.86 4247
3193.39 3976
3193.93 4125
3194.46 3995
3194.99 4033
3195.53 3975
3196.06 4178
3196.59 4262
3197.12 3912
3197.66 3992
3198.19 3834
3198.72 3900
3199.26 4301
3199.79 4178
3200.32 4065
3200.86 4088
3201.39 4166
3201.92 4304
3202.46 4310
3202.99 4451
3203.52 4544
3204.06 4533
3204.59 4445
3205.12 4614
3205.66 4507
3206.19 4550
3206.72 4577
3207.26 4281
3207.79 4339
3208.33 4395
3208.86 4426
3209.39 4470
3209.93 4515
3210.46 4560
3211.00 4742
3211.53 4728
3212.06 4904
3212.60 4946
3213.13 4759
3213.67 5195
3214.20 5141
3214.74 5107
3215.27 5010
3215.80 4868
3216.34 4908
3216.87 4864
3217.41 4693
3217.94 4631
3218.48 4504
3219.01 4487
3219.55 4424
3220.08 4405
3220.62 4461
3221.15 4588
3221.69 4753
3222.22 4757
3222.76 4891
3223.29 4815
3223.83 5057
3224.36 4754
3224.90 5010
3225.43 5198
3225.97 5029
3226.50 5204
3227.04 5456
3227.57 5196
3228.11 5137
3228.65 4907
3229.18 5061
3229.72 4853
3230.25 4819
3230.79 4722
3231.32 4665
3231.86 4821
3232.40 4712
3232.93 4712
3233.47 4727
3234.00 4757
3234.54 4491
3235.08 4670
3235.61 4733
3236.15 4743
3236.68 4640
3237.22 4654
3237.76 4875
3238.29 5093
3238.83 5006
3239.37 4955
3239.90 5180
3240.44 5262
3240.97 5295
3241.51 5766
3242.05 5749
3242.58 5637
3243.12 5168
3243.66 5251
3244.20 5160
3244.73 5164
3245.27 4995
3245.81 4811
3246.34 4801
3246.88 4741
3247.42 4652
3247.95 4434
3248.49 4422
3249.03 4403
3249.57 4520
3250.10 4591
3250.64 4446
3251.18 4438
3251.72 4532
3252.25 4496
3252.79 4613
3253.33 4602
3253.87 4659
3254.40 4500
3254.94 4720
3255.48 4771
3256.02 4869
3256.55 4863
3257.09 4999
3257.63 4821
3258.17 4915
3258.71 5123
3259.24 5332
3259.78 5325
3260.32 5390
3260.86 5912
3261.40 6142
3261.94 6270
3262.47 6478
3263.01 7024
3263.55 7128
3264.09 7291
3264.63 7340
3265.17 7830
3265.71 8235
3266.24 7779
3266.78 7789
3267.32 7924
3267.86 8080
3268.40 7914
3268.94 7476
3269.48 7423
3270.02 7103
3270.55 6808
3271.09 6053
3271.63 5925
3272.17 5735
3272.71 5326
3273.25 5011
3273.79 5257
3274.33 5099
3274.87 5027
3275.41 4975
3275.95 5010
3276.49 4819
3277.03 5036
3277.57 4752
3278.11 4935
3278.65 5275
3279.19 5131
3279.73 4831
3280.26 4946
3280.80 4827
3281.34 5165
3281.88 5177
3282.42 5094
3282.96 5146
3283.50 5127
3284.04 5218
3284.59 5018
3285.13 5025
3285.67 5019
3286.21 5002
3286.75 5025
3287.29 4921
3287.83 5015
3288.37 4993
3288.91 4902
3289.45 5058
3289.99 5303
3290.53 5190
3291.07 5146
3291.61 5556
3292.15 5260
3292.69 5193
3293.23 5246
3293.77 5635
3294.32 5913
3294.86 5871
3295.40 5911
3295.94 6159
3296.48 6235
3297.02 6448
3297.56 6752
3298.10 6612
3298.65 6543
3299.19 6215
3299.73 6085
3300.27 5893
3300.81 5872
3301.35 5499
3301.89 5520
3302.44 5229
3302.98 5076
3303.52 4946
3304.06 4676
3304.60 4648
3305.14 4834
3305.69 4872
3306.23 4690
3306.77 4611
3307.31 4565
3307.85 4481
3308.40 4652
3308.94 4656
3309.48 4331
3310.02 4444
3310.57 4766
3311.11 4820
3311.65 4495
3312.19 4471
3312.74 4789
3313.28 4824
3313.82 4724
3314.36 4874
3314.91 5034
3315.45 4763
3315.99 4853
3316.53 5180
3317.08 5090
3317.62 4861
3318.16 4919
3318.71 5038
3319.25 4630
3319.79 4744
3320.34 4604
3320.88 4861
3321.42 4769
3321.96 4656
3322.51 4806
3323.05 4571
3323.59 4691
3324.14 4695
3324.68 4499
3325.23 4459
3325.77 4756
3326.31 4477
3326.86 4362
3327.40 4354
3327.94 4414
3328.49 4455
3329.03 4419
3329.57 4167
3330.12 4244
3330.66 4078
3331.21 4478
3331.75 4340
3332.29 4373
3332.84 4291
3333.38 4407
3333.93 4722
3334.47 4686
3335.02 4807
3335.56 4838
3336.10 4766
3336.65 4822
3337.19 5017
3337.74 4925
3338.28 4985
3338.83 5071
3339.37 5266
3339.92 5109
3340.46 5100
3341.01 4964
3341.55 4917
3342.10 4759
3342.64 4845
3343.19 4794
3343.73 4541
3344.28 4640
3344.82 4524
3345.37 4530
3345.91 4436
3346.46 4407
3347.00 4417
3347.55 4378
3348.09 4383
3348.64 4378
3349.18 4445
3349.73 4764
3350.27 4587
3350.82 4571
3351.37 4484
3351.91 4584
3352.46 4542
3353.00 4360
3353.55 4400
3354.10 4613
3354.64 4417
3355.19 4073
3355.73 4027
3356.28 4225
3356.83 4283
3357.37 4436
3357.92 4436
3358.46 4407
3359.01 4147
3359.56 4080
3360.10 3966
3360.65 3991
3361.20 3952
3361.74 3810
3362.29 3994
3362.84 4132
3363.38 3937
3363.93 4104
3364.48 4060
3365.02 4105
3365.57 3991
3366.12 4041
3366.66 4080
3367.21 4048
3367.76 3838
3368.30 4054
3368.85 4226
3369.40 3985
3369.94 4095
3370.49 4371
3371.04 4463
3371.59 4484
3372.13 4067
3372.68 3914
3373.23 3969
3373.78 4268
3374.32 4248
3374.87 3917
3375.42 4075
3375.97 4209
3376.51 3983
3377.06 3876
3377.61 3769
3378.16 3742
3378.71 3914
3379.25 4163
3379.80 3876
3380.35 3761
3380.90 3838
3381.45 3874
3381.99 3819
3382.54 3740
3383.09 3811
3383.64 3825
3384.19 3814
3384.74 3875
3385.28 3647
3385.83 3542
3386.38 3654
3386.93 3633
3387.48 3837
3388.03 3795
3388.58 3778
3389.12 3767
3389.67 3900
3390.22 4121
3390.77 4070
3391.32 4133
3391.87 3829
3392.42 3689
3392.97 4010
3393.52 3986
3394.06 3835
3394.61 3733
3395.16 3697
3395.71 3552
3396.26 3815
3396.81 3824
3397.36 3815
3397.91 4099
3398.46 3896
3399.01 3576
3399.56 3662
3400.11 3609
3400.66 3517
3401.21 3583
3401.76 3877
3402.31 3794
3402.86 3708
3403.41 3666
3403.96 3959
3404.51 3653
3405.06 3764
3405.61 3786
3406.16 3785
3406.71 3673
3407.26 3737
3407.81 3661
3408.36 3616
3408.91 3599
3409.46 4109
3410.01 4056
3410.56 3606
3411.11 3708
3411.66 3435
3412.21 3928
3412.76 3807
3413.31 3746
3413.86 3499
3414.41 3584
3414.96 3535
3415.51 3652
3416.07 4034
3416.62 3987
3417.17 3813
3417.72 3852
3418.27 3742
3418.82 3896
3419.37 3834
3419.92 3735
3420.47 3901
3421.03 3918
3421.58 3937
3422.13 3934
3422.68 4130
3423.23 4102
3423.78 4088
3424.33 3973
3424.89 4110
3425.44 4349
3425.99 4418
3426.54 4003
3427.09 3821
3427.65 3858
3428.20 4002
3428.75 4022
3429.30 4033
3429.85 3740
3430.41 3742
3430.96 3961
3431.51 4015
3432.06 3731
3432.61 3921
3433.17 3805
3433.72 3782
3434.27 3632
3434.82 3730
3435.38 3556
3435.93 3698
3436.48 3887
3437.03 3882
3437.59 3737
3438.14 3765
3438.69 3686
3439.24 3792
3439.80 3506
3440.35 3577
3440.90 4071
3441.46 4123
3442.01 3779
3442.56 3742
3443.11 3834
3443.67 3894
3444.22 3738
3444.77 3728
3445.33 3852
3445.88 3795
3446.43 3877
3446.99 3833
3447.54 3927
3448.09 3950
3448.65 3660
3449.20 3605
3449.76 3771
3450.31 3625
3450.86 3708
3451.42 3673
3451.97 3845
3452.52 4063
3453.08 3646
3453.63 3633
3454.19 3402
3454.74 3700
3455.29 3638
3455.85 3521
3456.40 3696
3456.96 3610
3457.51 3736
3458.07 3696
3458.62 3898
3459.17 3877
3459.73 3899
3460.28 4071
3460.84 3946
3461.39 4108
3461.95 4078
3462.50 3831
3463.06 3914
3463.61 3885
3464.17 3926
3464.72 3932
3465.27 3707
3465.83 3748
3466.38 3642
3466.94 3602
3467.49 3593
3468.05 3758
3468.61 3808
3469.16 3931
3469.72 3802
3470.27 3711
3470.83 3602
3471.38 3441
3471.94 3745
3472.49 3903
3473.05 3858
3473.60 3897
3474.16 4194
3474.71 4087
3475.27 4004
3475.83 3968
3476.38 4200
3476.94 4188
3477.49 4051
3478.05 4003
3478.61 4018
3479.16 4306
3479.72 4254
3480.27 4505
3480.83 4589
3481.39 4567
3481.94 4457
3482.50 4261
3483.05 4282
3483.61 4385
3484.17 4230
3484.72 4086
3485.28 4216
3485.84 4187
3486.39 4279
3486.95 4066
3487.51 4077
3488.06 4236
3488.62 4212
3489.18 4498
3489.73 4465
3490.29 4798
3490.85 4877
3491.40 5172
3491.96 5319
3492.52 5439
3493.08 5723
3493.63 6048
3494.19 5905
3494.75 6154
3495.30 6106
3495.86 5917
3496.42 5493
3496.98 5676
3497.53 5964
3498.09 5915
3498.65 6069
3499.21 6173
3499.76 6323
3500.32 6434
3500.88 6912
3501.44 7199
3501.99 7280
3502.55 7580
3503.11 8504
3503.67 8591
3504.23 9243
3504.78 9192
3505.34 9643
3505.90 10333
3506.46 11087
3507.02 11398
3507.58 11250
3508.13 11597
3508.69 11304
3509.25 10633
3509.81 10017
3510.37 9248
3510.93 8575
3511.48 7652
3512.04 6780
3512.60 6329
3513.16 5745
3513.72 5271
3514.28 4941
3514.84 4614
3515.40 4465
3515.95 4491
3516.51 4325
3517.07 4248
3517.63 4181
3518.19 4154
3518.75 4166
3519.31 4220
3519.87 4299
3520.43 4393
3520.99 4504
3521.55 4166
3522.11 4084
3522.67 3995
3523.22 3975
3523.78 4005
3524.34 4014
3524.90 4045
3525.46 4082
3526.02 3913
3526.58 3872
3527.14 4104
3527.70 4165
3528.26 3816
3528.82 3725
3529.38 4005
3529.94 3892
3530.50 3843
3531.06 3951
3531.62 3798
3532.18 3812
3532.74 3606
3533.30 3816
3533.86 3749
3534.42 3638
3534.98 3698
3535.54 3817
3536.11 4147
3536.67 4114
3537.23 4012
3537.79 4058
3538.35 3972
3538.91 4067
3539.47 4183
3540.03 4260
3540.59 4390
3541.15 4328
3541.71 4410
3542.27 4184
3542.84 4064
3543.40 4337
3543.96 4239
3544.52 4209
3545.08 4225
3545.64 4341
3546.20 4239
3546.76 4301
3547.33 4455
3547.89 4273
3548.45 4087
3549.01 3909
3549.57 3864
3550.13 3752
3550.69 3867
3551.26 3932
3551.82 3874
3552.38 3688
3552.94 3720
3553.50 3779
3554.07 3637
3554.63 3633
3555.19 3778
3555.75 3927
3556.31 3708
3556.88 3730
3557.44 3889
3558.00 3829
3558.56 4081
3559.13 3954
3559.69 3845
3560.25 3877
3560.81 3838
3561.38 3775
3561.94 3971
3562.50 3995
3563.06 3960
3563.63 3982
3564.19 4007
3564.75 3945
3565.31 3878
3565.88 3786
3566.44 4103
3567.00 4185
3567.57 3898
3568.13 3798
3568.69 3766
3569.26 3738
3569.82 3723
3570.38 3857
3570.95 3713
3571.51 3747
3572.07 3697
3572.64 3698
3573.20 3731
3573.76 3738
3574.33 3829
3574.89 3709
3575.45 3700
3576.02 3725
3576.58 3976
3577.14 4000
3577.71 4077
3578.27 4200
3578.84 4045
3579.40 3878
3579.96 4010
3580.53 4210
3581.09 3857
3581.66 3957
3582.22 3944
3582.78 4115
3583.35 3920
3583.91 3913
3584.48 3965
3585.04 4006
3585.61 3991
3586.17 3750
3586.74 3800
3587.30 3954
3587.86 3677
3588.43 3603
3588.99 3826
3589.56 3806
3590.12 3664
3590.69 3615
3591.25 3660
3591.82 3755
3592.38 3602
3592.95 3644
3593.51 3857
3594.08 3739
3594.64 3678
3595.21 3858
3595.77 3846
3596.34 3738
3596.90 3729
3597.47 3999
3598.04 3969
3598.60 3974
3599.17 4066
3599.73 3969
3600.30 3967
3600.86 4164
3601.43 4172
3601.99 4100
3602.56 4018
3603.13 4053
3603.69 3981
3604.26 4129
3604.82 3687
3605.39 3641
3605.96 3797
3606.52 3620
3607.09 3530
3607.65 3642
3608.22 3452
3608.79 3616
3609.35 3548
3609.92 3633
3610.49 3403
3611.05 3563
3611.62 3425
3612.19 3445
3612.75 3473
3613.32 3543
3613.89 3600
3614.45 3494
3615.02 3468
3615.59 3709
3616.15 3844
3616.72 4009
3617.29 4300
3617.85 4680
3618.42 4625
3618.99 4809
3619.55 5209
3620.12 5124
3620.69 5180
3621.26 5018
3621.82 5264
3622.39 5318
3622.96 5280
3623.53 4934
3624.09 4792
3624.66 4398
3625.23 4205
3625.80 4130
3626.36 3986
3626.93 3999
3627.50 3781
3628.07 3725
3628.63 3879
3629.20 3816
3629.77 3717
3630.34 3885
3630.91 3920
3631.47 4157
3632.04 4149
3632.61 4187
3633.18 4347
3633.75 4884
3634.32 4783
3634.88 4716
3635.45 5179
3636.02 5074
3636.59 5129
3637.16 5027
3637.73 4811
3638.29 4764
3638.86 4676
3639.43 4358
3640.00 4302
3640.57 4202
3641.14 4073
3641.71 4032
3642.28 3948
3642.84 4101
3643.41 4093
3643.98 4094
3644.55 4031
3645.12 4072
3645.69 4059
3646.26 3952
3646.83 3885
3647.40 3825
3647.97 3768
3648.54 3722
3649.11 3876
3649.68 3705
3650.25 3776
3650.81 3923
3651.38 3889
3651.95 3861
3652.52 3782
3653.09 3897
3653.66 3955
3654.23 3780
3654.80 3743
3655.37 3765
3655.94 3831
3656.51 3783
3657.08 4011
3657.65 4006
3658.22 4151
3658.79 4121
3659.36 4075
3659.93 4019
3660.50 3948
3661.07 4086
3661.64 4161
3662.22 3961
3662.79 4119
3663.36 3983
3663.93 4059
3664.50 4117
3665.07 3955
3665.64 3901
3666.21 3933
3666.78 3945
3667.35 4045
3667.92 3729
3668.49 3601
3669.06 3755
3669.64 3751
3670.21 3739
3670.78 3838
3671.35 3794
3671.92 3932
3672.49 3783
3673.06 3818
3673.63 3707
3674.21 3481
3674.78 3823
3675.35 3898
3675.92 3984
3676.49 4051
3677.06 3839
3677.63 3891
3678.21 4092
3678.78 4078
3679.35 3974
3679.92 3829
3680.49 3842
3681.07 3747
3681.64 3809
3682.21 3548
3682.78 3365
3683.35 3507
3683.93 3565
3684.50 3525
3685.07 3422
3685.64 3260
3686.21 3537
3686.79 3498
3687.36 3543
3687.93 3679
3688.50 3666
3689.08 3820
3689.65 3744
3690.22 3899
3690.80 3890
3691.37 4174
3691.94 4059
3692.51 4055
3693.09 4061
3693.66 3884
3694.23 3826
3694.81 3747
3695.38 3793
3695.95 3682
3696.52 3580
3697.10 3421
3697.67 3366
3698.24 3435
3698.82 3525
3699.39 3502
3699.96 3373
3700.54 3599
3701.11 3614
3701.68 3567
3702.26 3602
3702.83 3665
3703.41 3501
3703.98 3533
3704.55 3671
3705.13 3775
3705.70 3661
3706.27 3657
3706.85 3787
3707.42 3851
3708.00 3785
3708.57 3656
3709.14 3688
3709.72 3597
3710.29 3676
3710.87 3541
3711.44 3593
3712.02 3811
3712.59 3840
3713.16 3660
3713.74 3646
3714.31 3580
3714.89 3631
3715.46 3508
3716.04 3466
3716.61 3451
3717.19 3408
3717.76 3430
3718.34 3407
3718.91 3320
3719.49 3441
3720.06 3576
3720.64 3389
3721.21 3401
3721.79 3367
3722.36 3274
3722.94 3428
3723.51 3272
3724.09 3172
3724.66 3306
3725.24 3263
3725.81 3298
3726.39 3324
3726.96 3454
3727.54 3460
3728.12 3396
3728.69 3688
3729.27 3558
3729.84 3675
3730.42 3999
3730.99 3901
3731.57 4043
3732.15 4128
3732.72 4262
3733.30 4161
3733.87 4193
3734.45 3958
3735.03 3981
3735.60 4083
3736.18 4034
3736.75 3812
3737.33 3656
3737.91 3582
3738.48 3544
3739.06 3610
3739.64 3511
3740.21 3587
3740.79 3554
3741.37 3391
3741.94 3644
3742.52 3582
3743.10 3493
3743.67 3593
3744.25 3574
3744.83 3522
3745.40 3467
3745.98 3534
3746.56 3633
3747.13 3576
3747.71 3569
3748.29 3493
3748.87 3519
3749.44 3668
3750.02 3627
3750.60 3658
3751.17 3650
3751.75 3665
3752.33 3710
3752.91 3611
3753.48 3545
3754.06 3393
3754.64 3319
3755.22 3549
3755.80 3521
3756.37 3421
3756.95 3346
3757.53 3271
3758.11 3256
3758.68 3430
3759.26 3216
3759.84 3170
3760.42 3264
3761.00 3406
3761.58 3329
3762.15 3435
3762.73 3186
3763.31 3425
3763.89 3464
3764.47 3617
3765.04 3408
3765.62 3476
3766.20 3524
3766.78 3587
3767.36 3545
3767.94 3330
3768.52 3327
3769.10 3314
3769.67 3250
3770.25 3200
3770.83 3236
3771.41 3602
3771.99 3364
3772.57 3428
3773.15 3680
3773.73 3386
3774.31 3387
3774.89 3480
3775.46 3245
3776.04 3430
3776.62 3381
3777.20 3344
3777.78 3309
3778.36 3334
3778.94 3330
3779.52 3215
3780.10 3122
3780.68 3176
3781.26 3171
3781.84 3115
3782.42 3062
3783.00 3078
3783.58 3167
3784.16 3189
3784.74 3226
3785.32 3114
3785.90 3054
3786.48 3173
3787.06 3144
3787.64 3434
3788.22 3359
3788.80 3466
3789.38 3365
3789.96 3375
3790.54 3451
3791.12 3348
3791.70 3425
3792.28 3419
3792.86 3588
3793.44 3360
3794.02 3322
3794.60 3293
3795.18 3490
3795.77 3394
3796.35 3627
3796.93 3527
3797.51 3606
3798.09 3590
3798.67 3730
3799.25 3715
3799.83 3705
3800.41 3738
3800.99 3805
3801.58 3862
3802.16 4309
3802.74 4475
3803.32 4328
3803.90 4402
3804.48 4191
3805.06 4212
3805.65 4305
3806.23 4185
3806.81 4241
3807.39 4237
3807.97 4078
3808.55 4146
3809.14 4108
3809.72 4155
3810.30 4113
3810.88 4279
3811.46 4016
3812.05 4085
3812.63 4043
3813.21 4218
3813.79 4557
3814.37 4553
3814.96 4484
3815.54 4592
3816.12 4314
3816.70 4301
3817.29 4563
3817.87 4689
3818.45 4572
3819.03 4296
3819.62 4459
3820.20 4160
3820.78 3984
3821.36 3856
3821.95 3621
3822.53 3598
3823.11 3723
3823.70 3693
3824.28 3543
3824.86 3694
3825.45 3671
3826.03 3436
3826.61 3525
3827.19 3485
3827.78 3384
3828.36 3310
3828.94 3398
3829.53 3422
3830.11 3374
3830.69 3402
3831.28 3390
3831.86 3311
3832.45 3486
3833.03 3341
3833.61 3294
3834.20 3481
3834.78 3428
3835.36 3403
3835.95 3179
3836.53 3228
3837.12 3310
3837.70 3314
3838.28 3295
3838.87 3261
3839.45 3080
3840.04 3173
3840.62 3143
3841.20 3355
3841.79 3334
3842.37 3411
3842.96 3258
3843.54 3235
3844.13 3199
3844.71 3077
3845.30 3174
3845.88 3026
3846.47 2969
3847.05 3252
3847.63 3288
3848.22 3115
3848.80 3096
3849.39 3340
3849.97 3500
3850.56 3315
3851.14 3244
3851.73 3516
3852.31 3326
3852.90 3479
3853.48 3577
3854.07 3502
3854.66 3407
3855.24 3400
3855.83 3408
3856.41 3407
3857.00 3447
3857.58 3526
3858.17 3524
3858.75 3447
3859.34 3307
3859.92 3417
3860.51 3533
3861.10 3540
3861.68 3458
3862.27 3608
3862.85 3622
3863.44 3888
3864.03 3976
3864.61 3852
3865.20 3956
3865.78 3886
3866.37 3800
3866.96 3759
3867.54 3742
3868.13 3739
3868.72 3863
3869.30 3538
3869.89 3501
3870.47 3321
3871.06 3440
3871.65 3340
3872.23 3350
3872.82 3396
3873.41 3485
3873.99 3620
3874.58 3631
3875.17 3486
3875.76 3631
3876.34 4018
3876.93 3967
3877.52 3869
3878.10 3827
3878.69 3903
3879.28 3696
3879.86 3926
3880.45 3869
3881.04 3768
3881.63 3529
3882.21 3493
3882.80 3423
3883.39 3223
3883.98 3218
3884.56 3215
3885.15 3106
3885.74 3170
3886.33 3136
3886.91 3043
3887.50 2922
3888.09 3124
3888.68 3331
3889.27 3166
3889.85 3246
3890.44 3245
3891.03 3239
3891.62 3450
3892.21 3490
3892.79 3513
3893.38 3557
3893.97 3708
3894.56 3721
3895.15 3441
3895.74 3408
3896.32 3693
3896.91 3737
3897.50 3778
3898.09 3576
3898.68 3554
3899.27 3652
3899.86 3338
3900.45 3361
3901.03 3223
3901.62 3266
3902.21 3533
3902.80 3439
3903.39 3304
3903.98 3456
3904.57 3347
3905.16 3362
3905.75 3220
3906.34 3230
3906.92 3167
3907.51 3227
3908.10 3249
3908.69 2945
3909.28 3104
3909.87 3191
3910.46 3169
3911.05 3152
3911.64 3147
3912.23 2997
3912.82 2935
3913.41 2980
3914.00 3015
3914.59 2856
3915.18 2877
3915.77 2920
3916.36 3020
3916.95 2948
3917.54 3053
3918.13 3014
3918.72 3079
3919.31 3185
3919.90 3143
3920.49 3102
3921.08 3048
3921.67 3166
3922.26 3185
3922.85 3107
3923.44 3064
3924.03 3222
3924.62 3347
3925.21 3306
3925.80 3103
3926.40 3109
3926.99 3256
3927.58 3145
3928.17 3016
3928.76 2982
3929.35 3042
3929.94 3051
3930.53 2898
3931.12 2913
3931.71 2959
3932.30 2881
3932.90 2952
3933.49 2834
3934.08 2656
3934.67 2965
3935.26 2998
3935.85 3026
3936.44 3032
3937.04 2914
3937.63 2901
3938.22 2912
3938.81 2974
3939.40 2840
3939.99 2836
3940.59 3083
3941.18 3063
3941.77 3024
3942.36 3001
3942.95 3200
3943.55 3228
3944.14 3152
3944.73 3282
3945.32 3394
3945.91 3483
3946.51 3226
3947.10 3335
3947.69 3086
3948.28 3218
3948.88 3202
3949.47 3141
3950.06 3175
3950.65 3113
3951.25 3251
3951.84 3113
3952.43 2942
3953.02 3042
3953.62 3008
3954.21 2883
3954.80 2919
3955.40 3002
3955.99 3096
3956.58 3186
3957.17 3346
3957.77 3225
3958.36 3465
3958.95 3272
3959.55 3167
3960.14 3114
3960.73 3181
3961.33 3308
3961.92 3441
3962.51 3273
3963.11 3326
3963.70 3244
3964.29 3247
3964.89 3312
3965.48 3417
3966.08 3295
3966.67 3167
3967.26 3288
3967.86 3231
3968.45 3337
3969.04 3418
3969.64 3149
3970.23 3105
3970.83 3085
3971.42 3212
3972.01 2960
3972.61 3033
3973.20 3028
3973.80 2916
3974.39 3134
3974.99 3127
3975.58 2986
3976.18 3059
3976.77 3217
3977.36 3057
3977.96 3244
3978.55 3295
3979.15 3234
3979.74 3162
3980.34 3105
3980.93 3065
3981.53 3185
3982.12 3298
3982.72 3240
3983.31 3212
3983.91 3284
3984.50 3390
3985.10 3154
3985.69 3078
3986.29 3140
3986.88 3071
3987.48 3064
3988.07 3163
3988.67 3207
3989.26 3072
3989.86 3108
3990.46 3173
3991.05 3146
3991.65 3063
3992.24 3235
3992.84 3370
3993.43 3330
3994.03 3343
3994.63 3395
3995.22 3460
3995.82 3471
3996.41 3591
3997.01 3620
3997.61 3606
3998.20 3551
3998.80 3539
3999.39 3658
3999.99 3292
4000.59 3376
4001.18 3276
4001.78 3208
4002.38 3215
4002.97 3052
4003.57 3440
4004.17 3424
4004.76 3067
4005.36 2935
4005.96 3152
4006.55 3064
4007.15 3310
4007.75 3233
4008.34 3469
4008.94 3493
4009.54 3426
4010.13 3381
4010.73 3336
4011.33 3427
4011.93 3364
4012.52 3136
4013.12 3028
4013.72 3136
4014.31 3494
4014.91 3670
4015.51 3358
4016.11 3346
4016.70 3303
4017.30 3380
4017.90 3367
4018.50 3468
4019.09 3361
4019.69 3357
4020.29 3403
4020.89 3271
4021.49 3265
4022.08 3383
4022.68 3319
4023.28 3383
4023.88 3415
4024.48 3306
4025.07 3225
4025.67 3221
4026.27 3391
4026.87 3546
4027.47 3706
4028.06 3917
4028.66 3729
4029.26 3936
4029.86 3984
4030.46 3962
4031.06 4138
4031.66 4047
4032.25 4078
4032.85 3917
4033.45 3762
4034.05 3876
4034.65 3771
4035.25 3740
4035.85 3733
4036.45 3353
4037.05 3259
4037.64 3442
4038.24 3293
4038.84 3321
4039.44 3317
4040.04 3196
4040.64 3135
4041.24 3086
4041.84 3088
4042.44 2951
4043.04 2979
4043.64 3103
4044.24 2959
4044.84 3216
4045.44 3263
4046.04 3135
4046.64 3065
4047.24 3103
4047.84 3257
4048.44 3303
4049.03 3173
4049.63 3284
4050.23 3560
4050.83 3506
4051.43 3404
4052.04 3255
4052.64 3433
4053.24 3690
4053.84 3659
4054.44 3581
4055.04 3489
4055.64 3530
4056.24 3567
4056.84 3551
4057.44 3537
4058.04 3251
4058.64 3346
4059.24 3499
4059.84 3357
4060.44 3274
4061.04 3175
4061.64 3237
4062.24 3167
4062.85 3132
4063.45 3276
4064.05 3155
4064.65 3252
4065.25 3094
4065.85 3156
4066.45 3048
4067.05 3206
4067.65 3131
4068.26 3193
4068.86 3042
4069.46 3181
4070.06 3253
4070.66 3294
4071.26 3222
4071.86 2943
4072.47 2816
4073.07 2989
4073.67 2978
4074.27 3073
4074.87 2911
4075.47 2949
4076.08 2989
4076.68 3044
4077.28 3067
4077.88 3110
4078.48 2964
4079.09 3066
4079.69 3156
4080.29 2891
4080.89 2957
4081.50 2829
4082.10 2929
4082.70 2848
4083.30 2813
4083.91 2870
4084.51 2812
4085.11 2829
4085.71 2934
4086.32 2856
4086.92 2886
4087.52 2850
4088.12 2866
4088.73 3001
4089.33 2946
4089.93 2925
4090.54 2979
4091.14 2842
4091.74 2826
4092.35 2773
4092.95 2845
4093.55 2876
4094.15 2838
4094.76 3066
4095.36 3110
4095.96 3054
4096.57 2749
4097.17 2795
4097.78 2891
4098.38 3021
4098.98 2932
4099.59 3076
4100.19 2974
4100.79 2969
4101.40 3011
4102.00 2971
4102.61 3077
4103.21 3044
4103.81 2999
4104.42 3114
4105.02 3180
4105.63 3369
4106.23 3300
4106.83 3386
4107.44 3268
4108.04 3162
4108.65 3100
4109.25 3192
4109.85 3397
4110.46 3154
4111.06 3056
4111.67 3032
4112.27 2882
4112.88 3044
4113.48 3036
4114.09 2957
4114.69 2953
4115.30 3111
4115.90 3018
4116.51 2937
4117.11 2968
4117.72 3032
4118.32 3015
4118.93 3191
4119.53 2990
4120.14 3099
4120.74 3309
4121.35 3304
4121.95 3231
4122.56 3053
4123.16 3269
4123.77 3280
4124.37 3056
4124.98 3141
4125.59 3227
4126.19 3073
4126.80 2988
4127.40 3084
4128.01 3076
4128.61 2968
4129.22 3119
4129.83 3058
4130.43 2957
4131.04 3128
4131.64 3136
4132.25 3231
4132.86 3037
4133.46 2943
4134.07 3128
4134.67 3128
4135.28 3194
4135.89 3257
4136.49 3417
4137.10 3251
4137.71 3214
4138.31 3377
4138.92 3514
4139.53 3526
4140.13 3669
4140.74 3472
4141.35 3477
4141.95 3388
4142.56 3678
4143.17 3604
4143.77 3633
4144.38 3727
4144.99 3671
4145.59 3674
4146.20 3646
4146.81 3677
4147.42 3352
4148.02 3250
4148.63 3399
4149.24 3285
4149.84 3295
4150.45 3235
4151.06 3018
4151.67 3142
4152.27 2954
4152.88 2991
4153.49 2863
4154.10 2742
4154.70 2932
4155.31 3139
4155.92 3068
4156.53 3185
4157.14 3166
4157.74 3098
4158.35 3036
4158.96 2948
4159.57 3094
4160.18 2877
4160.78 2923
4161.39 2987
4162.00 2864
4162.61 2958
4163.22 3133
4163.83 3392
4164.43 3123
4165.04 3190
4165.65 3162
4166.26 3308
4166.87 3170
4167.48 3352
4168.09 3173
4168.69 3335
4169.30 3457
4169.91 3377
4170.52 3261
4171.13 3359
4171.74 3254
4172.35 3155
4172.96 3227
4173.57 3231
4174.17 3281
4174.78 3323
4175.39 3457
4176.00 3473
4176.61 3448
4177.22 3298
4177.83 3412
4178.44 3554
4179.05 3590
4179.66 3650
4180.27 3503
4180.88 3321
4181.49 3227
4182.10 3281
4182.71 3397
4183.32 3345
4183.93 3375
4184.54 3021
4185.15 3054
4185.76 3074
4186.37 3052
4186.98 2894
4187.59 2886
4188.20 2875
4188.81 2898
4189.42 2749
4190.03 2996
4190.64 3008
4191.25 3041
4191.86 3105
4192.47 3135
4193.08 3181
4193.69 3368
4194.30 3663
4194.91 3788
4195.52 3710
4196.13 3866
4196.74 3846
4197.35 3831
4197.97 3811
4198.58 3781
4199.19 3778
4199.80 3654
4200.41 3607
4201.02 3518
4201.63 3312
4202.24 3535
4202.85 3249
4203.47 3137
4204.08 3297
4204.69 3134
4205.30 3332
4205.91 3289
4206.52 3146
4207.13 3143
4207.75 3132
4208.36 3143
4208.97 3090
4209.58 2986
4210.19 2686
4210.80 2808
4211.42 2774
4212.03 2734
4212.64 2856
4213.25 2793
4213.86 2856
4214.48 2866
4215.09 2970
4215.70 2913
4216.31 2982
4216.92 3004
4217.54 2850
4218.15 3191
4218.76 3207
4219.37 3224
4219.99 3201
4220.60 3491
4221.21 3515
4221.82 3492
4222.44 3485
4223.05 3442
4223.66 3421
4224.28 3455
4224.89 3733
4225.50 3491
4226.11 3565
4226.73 3613
4227.34 3396
4227.95 3614
4228.57 3852
4229.18 3919
4229.79 4054
4230.41 4114
4231.02 3924
4231.63 3731
4232.25 3878
4232.86 3906
4233.47 3902
4234.09 3941
4234.70 4138
4235.31 4078
4235.93 4100
4236.54 4356
4237.15 4231
4237.77 4328
4238.38 4228
4239.00 4194
4239.61 4225
4240.22 3846
4240.84 3726
4241.45 3774
4242.07 3699
4242.68 3585
4243.29 3541
4243.91 3396
4244.52 3439
4245.14 3417
4245.75 3646
4246.37 3651
4246.98 3819
4247.59 3909
4248.21 4015
4248.82 4127
4249.44 4314
4250.05 4237
4250.67 4005
4251.28 4307
4251.90 4203
4252.51 4273
4253.13 4273
4253.74 3855
4254.36 3925
4254.97 3737
4255.59 3637
4256.20 3644
4256.82 3603
4257.43 3597
4258.05 3571
4258.66 3462
4259.28 3171
4259.89 3309
4260.51 3181
4261.12 3159
4261.74 3292
4262.35 3224
4262.97 3150
4263.59 3022
4264.20 2971
4264.82 3095
4265.43 3208
4266.05 3168
4266.66 3353
4267.28 3300
4267.90 3324
4268.51 3418
4269.13 3351
4269.74 3194
4270.36 3268
4270.98 3240
4271.59 3343
4272.21 3401
4272.83 3417
4273.44 3431
4274.06 3303
4274.68 3396
4275.29 3348
4275.91 3462
4276.52 3620
4277.14 3598
4277.76 3642
4278.37 3894
4278.99 3998
4279.61 3965
4280.23 3795
4280.84 3661
4281.46 3652
4282.08 3405
4282.69 3176
4283.31 3125
4283.93 3098
4284.54 2873
4285.16 3037
4285.78 2996
4286.40 2967
4287.01 2800
4287.63 2913
4288.25 2854
4288.87 3105
4289.48 3038
4290.10 2961
4290.72 2991
4291.34 3097
4291.95 3237
4292.57 3107
4293.19 3179
4293.81 3206
4294.42 3011
4295.04 3087
4295.66 3027
4296.28 3004
4296.90 2898
4297.51 2795
4298.13 2846
4298.75 3016
4299.37 3061
4299.99 2867
4300.61 2899
4301.22 3116
4301.84 2982
4302.46 3011
4303.08 3007
4303.70 2896
4304.32 2910
4304.94 2873
4305.55 2989
4306.17 3076
4306.79 2933
4307.41 2948
4308.03 2977
4308.65 2840
4309.27 2904
4309.89 2914
4310.50 2846
4311.12 2956
4311.74 3062
4312.36 3007
4312.98 2902
4313.60 2905
4314.22 2930
4314.84 2751
4315.46 2897
4316.08 2906
4316.70 2622
4317.32 2862
4317.94 2859
4318.56 2864
4319.18 2976
4319.80 2989
4320.42 2877
4321.04 2902
4321.65 2692
4322.27 2820
4322.89 2903
4323.51 2913
4324.13 2799
4324.75 2983
4325.37 2922
4325.99 2812
4326.62 2778
4327.24 2987
4327.86 2976
4328.48 2964
4329.10 3022
4329.72 2846
4330.34 2882
4330.96 2906
4331.58 3050
4332.20 2900
4332.82 2860
4333.44 2931
4334.06 2967
4334.68 2822
4335.30 2708
4335.92 2695
4336.54 2905
4337.16 2995
4337.79 2929
4338.41 3002
4339.03 3058
4339.65 3009
4340.27 3127
4340.89 2949
4341.51 2907
4342.13 3043
4342.76 3128
4343.38 3233
4344.00 3088
4344.62 3266
4345.24 3528
4345.86 3699
4346.48 3914
4347.11 4044
4347.73 4165
4348.35 4415
4348.97 4404
4349.59 4426
4350.22 4311
4350.84 4302
4351.46 4005
4352.08 4091
4352.70 3742
4353.33 3484
4353.95 3302
4354.57 3173
4355.19 3010
4355.81 2946
4356.44 2867
4357.06 3001
4357.68 2963
4358.30 2955
4358.93 2869
4359.55 2949
4360.17 3049
4360.79 3006
4361.42 2944
4362.04 2927
4362.66 2942
4363.28 2970
4363.91 2990
4364.53 2992
4365.15 2893
4365.78 2857
4366.40 2855
4367.02 2904
4367.65 2927
4368.27 2873
4368.89 2963
4369.52 2831
4370.14 2629
4370.76 2550
4371.39 2604
4372.01 2664
4372.63 2706
4373.26 2756
4373.88 2598
4374.50 2580
4375.13 2674
4375.75 2524
4376.37 2550
4377.00 2609
4377.62 2720
4378.25 2835
4378.87 2896
4379.49 2827
4380.12 2893
4380.74 2959
4381.37 2843
4381.99 2858
4382.61 2943
4383.24 2988
4383.86 3049
4384.49 2910
4385.11 2834
4385.74 2959
4386.36 2946
4386.98 2800
4387.61 2806
4388.23 2655
4388.86 2787
4389.48 2645
4390.11 2758
4390.73 2592
4391.36 2477
4391.98 2560
4392.61 2480
4393.23 2461
4393.86 2579
4394.48 2592
4395.11 2509
4395.73 2582
4396.36 2637
4396.98 2430
4397.61 2497
4398.23 2563
4398.86 2645
4399.48 2699
4400.11 2635
4400.74 2637
4401.36 2653
4401.99 2566
4402.61 2784
4403.24 2570
4403.86 2696
4404.49 2688
4405.11 2691
4405.74 2583
4406.37 2668
4406.99 2600
4407.62 2588
4408.24 2634
4408.87 2702
4409.50 2760
4410.12 2711
4410.75 2654
4411.38 2633
4412.00 2428
4412.63 2614
4413.25 2705
4413.88 2552
4414.51 2299
4415.13 2550
4415.76 2678
4416.39 2753
4417.01 2708
4417.64 2667
4418.27 2637
4418.89 2653
4419.52 2549
4420.15 2484
4420.77 2577
4421.40 2449
4422.03 2417
4422.66 2519
4423.28 2540
4423.91 2610
4424.54 2664
4425.16 2511
4425.79 2586
4426.42 2387
4427.05 2422
4427.67 2445
4428.30 2454
4428.93 2367
4429.56 2384
4430.18 2521
4430.81 2494
4431.44 2346
4432.07 2440
4432.69 2519
4433.32 2468
4433.95 2541
4434.58 2681
4435.21 2581
4435.83 2617
4436.46 2617
4437.09 2588
4437.72 2667
4438.35 2702
4438.97 2639
4439.60 2680
4440.23 2648
4440.86 2679
4441.49 2544
4442.12 2387
4442.74 2520
4443.37 2688
4444.00 2552
4444.63 2665
4445.26 2767
4445.89 2809
4446.52 2720
4447.14 2853
4447.77 3082
4448.40 3202
4449.03 3170
4449.66 3045
4450.29 3292
4450.92 3330
4451.55 3258
4452.18 3159
4452.81 3271
4453.44 3106
4454.06 3101
4454.69 2833
4455.32 2631
4455.95 2607
4456.58 2776
4457.21 2829
4457.84 2616
4458.47 2512
4459.10 2578
4459.73 2707
4460.36 2625
4460.99 2583
4461.62 2477
4462.25 2551
4462.88 2445
4463.51 2447
4464.14 2383
4464.77 2312
4465.40 2339
4466.03 2386
4466.66 2411
4467.29 2457
4467.92 2256
4468.55 2409
4469.18 2359
4469.81 2388
4470.44 2349
4471.07 2302
4471.70 2385
4472.33 2480
4472.96 2454
4473.59 2512
4474.22 2489
4474.86 2593
4475.49 2525
4476.12 2440
4476.75 2507
4477.38 2463
4478.01 2359
4478.64 2568
4479.27 2415
4479.90 2322
4480.53 2394
4481.17 2335
4481.80 2315
4482.43 2426
4483.06 2446
4483.69 2667
4484.32 2502
4484.95 2511
4485.58 2451
4486.22 2588
4486.85 2601
4487.48 2625
4488.11 2540
4488.74 2465
4489.37 2428
4490.01 2404
4490.64 2382
4491.27 2634
4491.90 2623
4492.53 2704
4493.17 2630
4493.80 2537
4494.43 2529
4495.06 2428
4495.70 2518
4496.33 2607
4496.96 2516
4497.59 2523
4498.22 2565
4498.86 2612
4499.49 2615
4500.12 2581
4500.75 2759
4501.39 2578
4502.02 2635
4502.65 2712
4503.29 2734
4503.92 2739
4504.55 2494
4505.18 2652
4505.82 2732
4506.45 2624
4507.08 2637
4507.72 2646
4508.35 2555
4508.98 2696
4509.62 2565
4510.25 2574
4510.88 2424
4511.52 2454
4512.15 2581
4512.78 2498
4513.42 2537
4514.05 2542
4514.68 2562
4515.32 2521
4515.95 2581
4516.58 2539
4517.22 2453
4517.85 2365
4518.48 2595
4519.12 2511
4519.75 2562
4520.39 2414
4521.02 2492
4521.65 2464
4522.29 2537
4522.92 2567
4523.56 2533
4524.19 2478
4524.83 2490
4525.46 2507
4526.09 2471
4526.73 2538
4527.36 2639
4528.00 2695
4528.63 2648
4529.27 2947
4529.90 3184
4530.54 3329
4531.17 3073
4531.81 3098
4532.44 3431
4533.07 3537
4533.71 3704
4534.34 3834
4534.98 3972
4535.61 3773
4536.25 3714
4536.88 3571
4537.52 3409
4538.16 3245
4538.79 3055
4539.43 3018
4540.06 2996
4540.70 2747
4541.33 2753
4541.97 2730
4542.60 2869
4543.24 2716
4543.87 2450
4544.51 2440
4545.15 2624
4545.78 2681
4546.42 2407
4547.05 2415
4547.69 2481
4548.32 2459
4548.96 2487
4549.60 2423
4550.23 2480
4550.87 2483
4551.50 2407
4552.14 2288
4552.78 2535
4553.41 2422
4554.05 2400
4554.69 2429
4555.32 2360
4555.96 2443
4556.60 2511
4557.23 2427
4557.87 2479
4558.51 2539
4559.14 2371
4559.78 2567
4560.42 2513
4561.05 2442
4561.69 2465
4562.33 2507
4562.96 2467
4563.60 2280
4564.24 2351
4564.87 2396
4565.51 2536
4566.15 2588
4566.79 2489
4567.42 2607
4568.06 2515
4568.70 2547
4569.33 2539
4569.97 2608
4570.61 2440
4571.25 2438
4571.88 2438
4572.52 2666
4573.16 2547
4573.80 2246
4574.44 2462
4575.07 2499
4575.71 2380
4576.35 2391
4576.99 2496
4577.62 2384
4578.26 2477
4578.90 2471
4579.54 2438
4580.18 2488
4580.82 2365
4581.45 2471
4582.09 2502
4582.73 2554
4583.37 2435
4584.01 2405
4584.65 2513
4585.28 2548
4585.92 2520
4586.56 2494
4587.20 2608
4587.84 2606
4588.48 2613
4589.12 2601
4589.75 2493
4590.39 2493
4591.03 2616
4591.67 2627
4592.31 2640
4592.95 2666
4593.59 2916
4594.23 2774
4594.87 2712
4595.51 2852
4596.15 2720
4596.78 2650
4597.42 2549
4598.06 2583
4598.70 2410
4599.34 2455
4599.98 2620
4600.62 2673
4601.26 2661
4601.90 2598
4602.54 2634
4603.18 2821
4603.82 2790
4604.46 2750
4605.10 2899
4605.74 2927
4606.38 2984
4607.02 3126
4607.66 3149
4608.30 3161
4608.94 3128
4609.58 3048
4610.22 2904
4610.86 2820
4611.50 2854
4612.14 2820
4612.78 2721
4613.42 2641
4614.06 2663
4614.70 2534
4615.34 2407
4615.98 2489
4616.63 2653
4617.27 2622
4617.91 2621
4618.55 2553
4619.19 2403
4619.83 2340
4620.47 2302
4621.11 2396
4621.75 2443
4622.39 2305
4623.03 2351
4623.68 2560
4624.32 2563
4624.96 2443
4625.60 2395
4626.24 2383
4626.88 2377
4627.52 2234
4628.17 2269
4628.81 2349
4629.45 2459
4630.09 2358
4630.73 2368
4631.37 2360
4632.02 2344
4632.66 2476
4633.30 2591
4633.94 2444
4634.58 2458
4635.22 2418
4635.87 2359
4636.51 2533
4637.15 2492
4637.79 2356
4638.44 2584
4639.08 2519
4639.72 2476
4640.36 2441
4641.00 2568
4641.65 2567
4642.29 2588
4642.93 2490
4643.57 2469
4644.22 2413
4644.86 2431
4645.50 2470
4646.15 2534
4646.79 2479
4647.43 2417
4648.07 2594
4648.72 2480
4649.36 2491
4650.00 2414
4650.65 2478
4651.29 2601
4651.93 2609
4652.57 2515
4653.22 2467
4653.86 2652
4654.50 2690
4655.15 2655
4655.79 2608
4656.44 2551
4657.08 2666
4657.72 2680
4658.37 2600
4659.01 2485
4659.65 2659
4660.30 2711
4660.94 2691
4661.58 2775
4662.23 2517
4662.87 2760
4663.52 2816
4664.16 2793
4664.80 2867
4665.45 2859
4666.09 2856
4666.74 2851
4667.38 2636
4668.02 2635
4668.67 2618
4669.31 2718
4669.96 2642
4670.60 2462
4671.25 2581
4671.89 2512
4672.54 2564
4673.18 2614
4673.83 2509
4674.47 2277
4675.11 2440
4675.76 2560
4676.40 2517
4677.05 2372
4677.69 2468
4678.34 2537
4678.98 2574
4679.63 2670
4680.27 2807
4680.92 2832
4681.56 2827
4682.21 2891
4682.85 2878
4683.50 2779
4684.15 2969
4684.79 2998
4685.44 2966
4686.08 2827
4686.73 2874
4687.37 2846
4688.02 2715
4688.66 2605
4689.31 2565
4689.96 2534
4690.60 2620
4691.25 2468
4691.89 2378
4692.54 2453
4693.19 2588
4693.83 2473
4694.48 2359
4695.12 2355
4695.77 2355
4696.42 2503
4697.06 2435
4697.71 2485
4698.36 2603
4699.00 2609
4699.65 2680
4700.29 2942
4700.94 2847
4701.59 2919
4702.23 2762
4702.88 2755
4703.53 2925
4704.17 2776
4704.82 2676
4705.47 2643
4706.11 2653
4706.76 2643
4707.41 2456
4708.06 2702
4708.70 2686
4709.35 2527
4710.00 2782
4710.64 2753
4711.29 2909
4711.94 2776
4712.59 2638
4713.23 2740
4713.88 2710
4714.53 2530
4715.18 2496
4715.82 2445
4716.47 2490
4717.12 2523
4717.77 2411
4718.41 2499
4719.06 2604
4719.71 2657
4720.36 2438
4721.01 2524
4721.65 2546
4722.30 2544
4722.95 2599
4723.60 2583
4724.25 2506
4724.89 2543
4725.54 2575
4726.19 2634
4726.84 2602
4727.49 2516
4728.14 2635
4728.78 2581
4729.43 2732
4730.08 2535
4730.73 2598
4731.38 2464
4732.03 2712
4732.68 2673
4733.32 2556
4733.97 2561
4734.62 2453
4735.27 2521
4735.92 2546
4736.57 2510
4737.22 2681
4737.87 2708
4738.52 2741
4739.16 2773
4739.81 2714
4740.46 2740
4741.11 2741
4741.76 2728
4742.41 2706
4743.06 2685
4743.71 2855
4744.36 2834
4745.01 2738
4745.66 2826
4746.31 2860
4746.96 2866
4747.61 2994
4748.26 3042
4748.91 3150
4749.56 3507
4750.21 3786
4750.86 3850
4751.51 4094
4752.16 4272
4752.81 4294
4753.46 4549
4754.11 4979
4754.76 5096
4755.41 4916
4756.06 4834
4756.71 4863
4757.36 4169
4758.01 4087
4758.66 3729
4759.31 3416
4759.96 3304
4760.61 3021
4761.26 2783
4761.91 2625
4762.56 2669
4763.22 2710
4763.87 2525
4764.52 2463
4765.17 2473
4765.82 2441
4766.47 2430
4767.12 2546
4767.77 2497
4768.42 2641
4769.07 2616
4769.73 2525
4770.38 2284
4771.03 2371
4771.68 2217
4772.33 2248
4772.98 2426
4773.63 2271
4774.29 2281
4774.94 2384
4775.59 2302
4776.24 2490
4776.89 2425
4777.54 2476
4778.20 2467
4778.85 2414
4779.50 2459
4780.15 2496
4780.80 2588
4781.46 2574
4782.11 2665
4782.76 2510
4783.41 2604
4784.06 2661
4784.72 2508
4785.37 2543
4786.02 2619
4786.67 2643
4787.33 2471
4787.98 2494
4788.63 2619
4789.28 2491
4789.94 2436
4790.59 2522
4791.24 2424
4791.89 2394
4792.55 2572
4793.20 2562
4793.85 2554
4794.51 2531
4795.16 2461
4795.81 2515
4796.47 2344
4797.12 2310
4797.77 2393
4798.42 2473
4799.08 2401
4799.73 2327
4800.38 2411
4801.04 2208
4801.69 2226
4802.35 2345
4803.00 2373
4803.65 2335
4804.31 2383
4804.96 2344
4805.61 2342
4806.27 2490
4806.92 2343
4807.57 2378
4808.23 2408
4808.88 2288
4809.54 2262
4810.19 2165
4810.84 2216
4811.50 2312
4812.15 2378
4812.81 2381
4813.46 2461
4814.12 2370
4814.77 2320
4815.42 2365
4816.08 2404
4816.73 2590
4817.39 2434
4818.04 2493
4818.70 2591
4819.35 2695
4820.01 2748
4820.66 2797
4821.32 2829
4821.97 2895
4822.63 2704
4823.28 2821
4823.94 2803
4824.59 2912
4825.25 3196
4825.90 3179
4826.56 3215
4827.21 3342
4827.87 3079
4828.52 3146
4829.18 3212
4829.83 3106
4830.49 3004
4831.14 2979
4831.80 2963
4832.45 3024
4833.11 2841
4833.76 2787
4834.42 2823
4835.08 2959
4835.73 3021
4836.39 3151
4837.04 3136
4837.70 2945
4838.36 3126
4839.01 3108
4839.67 3019
4840.32 3246
4840.98 3072
4841.64 3050
4842.29 2826
4842.95 2836
4843.60 3027
4844.26 2923
4844.92 2958
4845.57 2938
4846.23 2788
4846.89 2975
4847.54 3100
4848.20 3214
4848.86 3141
4849.51 3189
4850.17 3193
4850.83 3386
4851.48 3232
4852.14 3416
4852.80 3333
4853.45 3442
4854.11 3442
4854.77 3326
4855.43 3218
4856.08 3497
4856.74 3465
4857.40 3246
4858.05 3412
4858.71 3364
4859.37 3561
4860.03 3570
4860.68 3547
4861.34 3805
4862.00 3747
4862.66 3763
4863.31 3650
4863.97 3545
4864.63 3784
4865.29 3878
4865.95 3864
4866.60 3768
4867.26 3648
4867.92 3731
4868.58 3659
4869.23 3593
4869.89 3502
4870.55 3327
4871.21 3297
4871.87 3454
4872.53 3274
4873.18 3339
4873.84 3037
4874.50 3014
4875.16 2930
4875.82 2971
4876.48 3080
4877.13 3057
4877.79 3143
4878.45 2920
4879.11 2861
4879.77 2965
4880.43 2835
4881.09 2850
4881.75 2838
4882.40 2839
4883.06 2831
4883.72 2614
4884.38 2556
4885.04 2587
4885.70 2859
4886.36 2651
4887.02 2750
4887.68 2620
4888.34 2659
4889.00 2787
4889.66 2868
4890.32 2929
4890.97 3172
4891.63 3194
4892.29 3316
4892.95 3240
4893.61 3360
4894.27 3406
4894.93 3532
4895.59 3431
4896.25 3341
4896.91 3305
4897.57 3134
4898.23 3137
4898.89 3488
4899.55 3361
4900.21 3353
4900.87 3388
4901.53 3632
4902.19 3554
4902.85 3382
4903.51 3558
4904.17 3420
4904.83 3413
4905.50 3324
4906.16 3230
4906.82 3196
4907.48 3098
4908.14 2905
4908.80 2848
4909.46 2835
4910.12 2743
4910.78 2715
4911.44 2756
4912.10 2678
4912.76 2732
4913.42 2752
4914.09 2844
4914.75 2740
4915.41 2748
4916.07 2732
4916.73 2633
4917.39 2459
4918.05 2590
4918.71 2500
4919.38 2529
4920.04 2451
4920.70 2520
4921.36 2544
4922.02 2434
4922.68 2308
4923.35 2365
4924.01 2246
4924.67 2338
4925.33 2402
4925.99 2549
4926.65 2540
4927.32 2526
4927.98 2529
4928.64 2340
4929.30 2364
4929.96 2426
4930.63 2489
4931.29 2632
4931.95 2539
4932.61 2487
4933.28 2452
4933.94 2416
4934.60 2453
4935.26 2384
4935.93 2315
4936.59 2237
4937.25 2477
4937.91 2504
4938.58 2473
4939.24 2494
4939.90 2527
4940.56 2383
4941.23 2467
4941.89 2473
4942.55 2292
4943.22 2321
4943.88 2373
4944.54 2421
4945.21 2315
4945.87 2354
4946.53 2374
4947.20 2342
4947.86 2351
4948.52 2525
4949.19 2424
4949.85 2404
4950.51 2374
4951.18 2423
4951.84 2503
4952.50 2501
4953.17 2322
4953.83 2320
4954.49 2345
4955.16 2379
4955.82 2269
4956.49 2272
4957.15 2357
4957.81 2535
4958.48 2487
4959.14 2387
4959.81 2494
4960.47 2521
4961.14 2533
4961.80 2650
4962.46 2712
4963.13 2817
4963.79 3040
4964.46 3043
4965.12 3138
4965.79 3204
4966.45 3253
4967.12 3274
4967.78 3253
4968.44 3061
4969.11 2957
4969.77 2932
4970.44 2858
4971.10 2722
4971.77 2659
4972.43 2685
4973.10 2730
4973.76 2597
4974.43 2598
4975.09 2784
4975.76 2832
4976.42 2713
4977.09 2790
4977.76 2896
4978.42 2900
4979.09 2894
4979.75 2753
4980.42 2758
4981.08 2733
4981.75 2748
4982.41 2704
4983.08 2711
4983.75 2647
4984.41 2647
4985.08 2556
4985.74 2901
4986.41 3000
4987.07 3101
4987.74 3218
4988.41 3419
4989.07 3562
4989.74 3693
4990.41 3730
4991.07 3704
4991.74 3661
4992.40 3423
4993.07 3734
4993.74 3761
4994.40 3551
4995.07 3258
4995.74 3196
4996.40 3093
4997.07 3125
4997.74 2951
4998.40 2708
4999.07 2764
4999.74 2712
5000.40 2543
5001.07 2497
5001.74 2480
5002.40 2559
5003.07 2559
5003.74 2354
5004.41 2395
5005.07 2339
5005.74 2473
5006.41 2497
5007.07 2459
5007.74 2306
5008.41 2390
5009.08 2442
5009.74 2470
5010.41 2570
5011.08 2466
5011.75 2360
5012.41 2643
5013.08 2384
5013.75 2367
5014.42 2280
5015.09 2380
5015.75 2527
5016.42 2507
5017.09 2473
5017.76 2516
5018.43 2473
5019.09 2478
5019.76 2494
5020.43 2567
5021.10 2657
5021.77 2678
5022.44 2617
5023.10 2633
5023.77 2622
5024.44 2793
5025.11 2764
5025.78 2985
5026.45 3039
5027.11 2971
5027.78 2887
5028.45 2885
5029.12 2756
5029.79 2617
5030.46 2626
5031.13 2561
5031.80 2558
5032.47 2420
5033.13 2415
5033.80 2401
5034.47 2626
5035.14 2510
5035.81 2496
5036.48 2372
5037.15 2233
5037.82 2458
5038.49 2501
5039.16 2346
5039.83 2281
5040.50 2298
5041.17 2320
5041.84 2373
5042.51 2314
5043.18 2382
5043.85 2434
5044.52 2469
5045.18 2319
5045.85 2294
5046.52 2414
5047.19 2644
5047.86 2530
5048.53 2495
5049.20 2656
5049.88 2749
5050.55 2659
5051.22 2812
5051.89 2688
5052.56 2752
5053.23 2742
5053.90 2830
5054.57 2656
5055.24 2741
5055.91 2707
5056.58 2610
5057.25 2717
5057.92 2723
5058.59 2601
5059.26 2478
5059.93 2431
5060.60 2492
5061.27 2321
5061.95 2397
5062.62 2368
5063.29 2394
5063.96 2233
5064.63 2361
5065.30 2349
5065.97 2213
5066.64 2235
5067.31 2247
5067.99 2207
5068.66 2374
5069.33 2158
5070.00 2250
5070.67 2298
5071.34 2093
5072.02 2006
5072.69 2147
5073.36 2126
5074.03 2113
5074.70 2049
5075.37 2141
5076.05 2088
5076.72 2079
5077.39 2141
5078.06 2286
5078.73 2207
5079.41 2262
5080.08 2238
5080.75 2108
5081.42 2356
5082.10 2429
5082.77 2404
5083.44 2290
5084.11 2336
5084.78 2304
5085.46 2258
5086.13 2209
5086.80 2373
5087.48 2330
5088.15 2387
5088.82 2456
5089.49 2593
5090.17 2355
5090.84 2502
5091.51 2537
5092.19 2637
5092.86 2573
5093.53 2553
5094.20 2749
5094.88 2787
5095.55 2645
5096.22 2490
5096.90 2549
5097.57 2350
5098.24 2342
5098.92 2494
5099.59 2253
5100.26 2238
5100.94 2303
5101.61 2148
5102.29 2102
5102.96 2104
5103.63 2161
5104.31 2174
5104.98 2210
5105.65 2213
5106.33 2137
5107.00 2129
5107.68 2336
5108.35 2193
5109.02 2275
5109.70 2270
5110.37 2244
5111.05 2253
5111.72 2214
5112.40 2198
5113.07 2125
5113.74 2023
5114.42 2092
5115.09 2114
5115.77 2165
5116.44 2117
5117.12 2165
5117.79 2134
5118.47 2035
5119.14 2065
5119.82 2222
5120.49 2206
5121.17 2155
5121.84 2223
5122.52 2167
5123.19 2160
5123.87 2249
5124.54 2270
5125.22 2288
5125.89 2291
5126.57 2273
5127.24 2186
5127.92 2149
5128.59 2109
5129.27 2201
5129.94 2093
5130.62 2021
5131.29 2244
5131.97 2161
5132.65 2240
5133.32 2256
5134.00 2308
5134.67 2276
5135.35 2300
5136.02 2171
5136.70 2138
5137.38 2215
5138.05 2268
5138.73 2247
5139.40 2444
5140.08 2318
5140.76 2379
5141.43 2342
5142.11 2362
5142.79 2403
5143.46 2259
5144.14 2248
5144.81 2220
5145.49 2229
5146.17 2300
5146.84 2057
5147.52 2078
5148.20 2065
5148.87 2134
5149.55 2148
5150.23 2025
5150.90 2025
5151.58 2078
5152.26 2016
5152.94 2078
5153.61 2150
5154.29 1999
5154.97 2071
5155.64 2116
5156.32 2112
5157.00 2106
5157.68 2058
5158.35 2051
5159.03 1900
5159.71 1982
5160.39 1926
5161.06 1978
5161.74 2038
5162.42 2145
5163.10 2080
5163.77 2005
5164.45 2130
5165.13 2113
5165.81 2151
5166.48 2157
5167.16 2103
5167.84 2015
5168.52 2034
5169.20 1954
5169.87 2028
5170.55 2021
5171.23 2057
5171.91 2034
5172.59 2010
5173.27 2021
5173.94 1993
5174.62 2147
5175.30 2151
5175.98 2014
5176.66 1904
5177.34 2114
5178.02 1919
5178.69 2214
5179.37 2272
5180.05 2180
5180.73 2296
5181.41 2211
5182.09 2292
5182.77 2377
5183.45 2236
5184.12 2138
5184.80 2166
5185.48 2240
5186.16 2108
5186.84 2095
5187.52 2202
5188.20 2046
5188.88 1995
5189.56 2151
5190.24 2083
5190.92 2108
5191.60 2026
5192.28 1987
5192.96 1854
5193.64 1856
5194.32 1850
5195.00 1998
5195.68 2046
5196.36 1902
5197.03 1981
5197.71 2021
5198.39 2006
5199.07 2058
5199.75 1969
5200.44 1886
5201.12 2027
5201.80 2092
5202.48 2049
5203.16 2129
5203.84 2165
5204.52 2098
5205.20 2095
5205.88 2074
5206.56 2183
5207.24 2298
5207.92 2471
5208.60 2500
5209.28 2462
5209.96 2605
5210.64 2603
5211.32 2600
5212.00 2575
5212.68 2390
5213.37 2414
5214.05 2284
5214.73 2300
5215.41 2350
5216.09 2299
5216.77 2223
5217.45 2182
5218.13 2159
5218.81 2092
5219.50 2151
5220.18 2355
5220.86 2088
5221.54 2080
5222.22 1951
5222.90 2071
5223.59 2115
5224.27 2026
5224.95 2056
5225.63 2061
5226.31 1968
5226.99 2055
5227.68 2102
5228.36 2149
5229.04 2153
5229.72 1967
5230.40 1989
5231.09 2156
5231.77 2144
5232.45 1961
5233.13 1991
5233.81 1986
5234.50 1906
5235.18 2034
5235.86 2128
5236.54 2120
5237.23 2040
5237.91 2070
5238.59 2311
5239.27 2333
5239.96 2408
5240.64 2255
5241.32 2254
5242.01 2442
5242.69 2341
5243.37 2250
5244.05 2299
5244.74 2235
5245.42 2059
5246.10 2024
5246.79 1959
5247.47 2018
5248.15 2040
5248.84 2109
5249.52 2051
5250.20 2006
5250.89 1888
5251.57 1895
5252.25 1853
5252.94 1899
5253.62 1923
5254.30 1798
5254.99 1751
5255.67 1862
5256.36 1988
5257.04 1972
5257.72 1835
5258.41 1769
5259.09 1846
5259.78 1845
5260.46 1851
5261.14 1915
5261.83 2055
5262.51 1933
5263.20 1948
5263.88 1911
5264.56 1894
5265.25 2061
5265.93 1883
5266.62 2004
5267.30 2029
5267.99 2013
5268.67 2105
5269.36 2001
5270.04 2224
5270.73 2194
5271.41 2116
5272.09 2143
5272.78 2003
5273.46 2087
5274.15 2163
5274.83 2151
5275.52 2164
5276.20 2025
5276.89 2135
5277.57 2213
5278.26 2127
5278.94 2281
5279.63 2301
5280.32 2290
5281.00 2327
5281.69 2327
5282.37 2405
5283.06 2373
5283.74 2504
5284.43 2525
5285.11 2420
5285.80 2345
5286.49 2255
5287.17 2285
5287.86 2291
5288.54 2154
5289.23 2095
5289.91 2172
5290.60 2160
5291.29 2043
5291.97 1958
5292.66 1951
5293.35 1975
5294.03 2111
5294.72 2035
5295.40 2081
5296.09 2110
5296.78 1969
5297.46 1997
5298.15 1953
5298.84 1968
5299.52 2055
5300.21 2000
5300.90 1886
5301.58 1955
5302.27 2108
5302.96 2144
5303.64 2079
5304.33 1870
5305.02 2081
5305.70 2011
5306.39 1985
5307.08 1964
5307.77 1898
5308.45 1877
5309.14 1987
5309.83 1940
5310.51 1945
5311.20 2032
5311.89 2072
5312.58 2189
5313.26 2076
5313.95 2120
5314.64 2060
5315.33 1881
5316.01 1946
5316.70 2024
5317.39 2101
5318.08 2108
5318.77 2002
5319.45 1989
5320.14 2042
5320.83 1978
5321.52 1964
5322.20 2023
5322.89 2167
5323.58 2028
5324.27 1962
5324.96 1858
5325.65 1874
5326.33 1979
5327.02 2064
5327.71 2049
5328.40 2073
5329.09 2077
5329.78 1995
5330.46 1977
5331.15 1988
5331.84 2035
5332.53 2009
5333.22 2130
5333.91 2060
5334.60 2078
5335.29 1942
5335.98 1937
5336.66 1948
5337.35 2024
5338.04 1924
5338.73 1889
5339.42 1872
5340.11 1917
5340.80 1971
5341.49 1864
5342.18 1907
5342.87 1923
5343.56 2063
5344.25 2075
5344.94 2009
5345.62 1991
5346.31 1985
5347.00 2009
5347.69 2080
5348.38 2188
5349.07 2185
5349.76 2281
5350.45 2461
5351.14 2435
5351.83 2307
5352.52 2331
5353.21 2441
5353.90 2339
5354.59 2146
5355.28 2345
5355.97 2226
5356.66 2139
5357.35 1976
5358.04 1979
5358.74 1947
5359.43 1967
5360.12 2057
5360.81 2037
5361.50 1988
5362.19 2142
5362.88 2155
5363.57 1917
5364.26 1971
5364.95 2115
5365.64 2175
5366.33 2154
5367.02 2136
5367.71 1899
5368.41 2055
5369.10 1992
5369.79 1955
5370.48 2077
5371.17 1877
5371.86 1955
5372.55 2025
5373.24 2060
5373.94 2118
5374.63 2084
5375.32 1969
5376.01 2028
5376.70 2076
5377.39 2054
5378.08 2177
5378.78 2146
5379.47 2107
5380.16 2177
5380.85 2131
5381.54 2133
5382.24 2137
5382.93 2160
5383.62 2091
5384.31 2229
5385.00 2256
5385.70 2267
5386.39 2226
5387.08 2065
5387.77 2179
5388.47 2210
5389.16 2332
5389.85 2289
5390.54 2331
5391.23 2371
5391.93 2311
5392.62 2319
5393.31 2225
5394.01 2223
5394.70 2228
5395.39 2335
5396.08 2135
5396.78 2005
5397.47 1958
5398.16 1922
5398.86 1960
5399.55 1867
5400.24 1951
5400.93 1935
5401.63 1822
5402.32 1815
5403.01 1879
5403.71 1865
5404.40 1915
5405.09 1918
5405.79 1875
5406.48 1932
5407.17 2031
5407.87 1948
5408.56 1820
5409.26 2013
5409.95 2060
5410.64 1818
5411.34 1825
5412.03 1966
5412.72 1987
5413.42 1980
5414.11 1793
5414.81 1789
5415.50 1918
5416.19 1858
5416.89 1898
5417.58 1965
5418.28 1886
5418.97 1885
5419.67 2006
5420.36 1961
5421.05 2040
5421.75 1903
5422.44 2027
5423.14 1997
5423.83 1974
5424.53 2032
5425.22 2023
5425.92 1947
5426.61 1868
5427.31 1928
5428.00 1936
5428.70 1956
5429.39 1986
5430.09 1956
5430.78 1874
5431.48 2039
5432.17 1985
5432.87 1999
5433.56 1885
5434.26 1894
5434.95 1980
5435.65 2051
5436.34 1990
5437.04 1931
5437.73 1879
5438.43 2007
5439.13 1987
5439.82 2009
5440.52 1906
5441.21 1946
5441.91 2075
5442.60 2026
5443.30 1952
5444.00 1982
5444.69 1918
5445.39 1764
5446.08 2016
5446.78 2037
5447.48 2080
5448.17 2121
5448.87 2138
5449.56 2081
5450.26 2185
5450.96 2216
5451.65 2226
5452.35 2156
5453.05 2061
5453.74 2049
5454.44 2102
5455.14 2149
5455.83 2077
5456.53 1988
5457.23 2081
5457.92 2024
5458.62 1906
5459.32 1907
5460.01 1973
5460.71 1966
5461.41 2080
5462.11 2058
5462.80 2064
5463.50 1898
5464.20 1938
5464.89 1953
5465.59 1926
5466.29 2030
5466.99 2034
5467.68 1940
5468.38 1984
5469.08 2037
5469.78 2020
5470.47 1966
5471.17 1969
5471.87 1945
5472.57 2021
5473.26 2085
5473.96 2028
5474.66 2021
5475.36 1959
5476.06 2041
5476.75 2035
5477.45 1902
5478.15 2105
5478.85 1986
5479.55 2072
5480.24 2186
5480.94 2050
5481.64 2260
5482.34 2362
5483.04 2251
5483.74 2274
5484.43 2260
5485.13 2209
5485.83 2309
5486.53 2169
5487.23 2105
5487.93 2127
5488.63 2021
5489.33 2031
5490.02 1985
5490.72 2092
5491.42 2013
5492.12 2124
5492.82 2036
5493.52 2115
5494.22 2017
5494.92 1962
5495.62 2100
5496.32 1990
5497.01 2110
5497.71 2261
5498.41 2345
5499.11 2381
5499.81 2464
5500.51 2525
5501.21 2467
5501.91 2738
5502.61 2902
5503.31 3092
5504.01 3063
5504.71 2866
5505.41 2737
5506.11 2649
5506.81 2613
5507.51 2541
5508.21 2324
5508.91 2117
5509.61 2074
5510.31 2147
5511.01 2037
5511.71 2305
5512.41 2285
5513.11 2134
5513.81 2075
5514.51 2112
5515.21 2175
5515.91 1947
5516.61 1956
5517.31 2157
5518.01 2083
5518.72 2097
5519.42 2128
5520.12 1951
5520.82 2011
5521.52 2083
5522.22 1816
5522.92 1943
5523.62 2006
5524.32 2005
5525.02 1925
5525.72 1884
5526.43 1997
5527.13 1967
5527.83 1895
5528.53 1976
5529.23 2044
5529.93 1966
5530.63 1939
5531.33 2007
5532.04 1867
5532.74 1963
5533.44 1866
5534.14 1799
5534.84 1784
5535.54 1779
5536.25 1742
5536.95 1874
5537.65 1919
5538.35 1834
5539.05 1854
5539.76 1873
5540.46 1860
5541.16 1775
5541.86 1800
5542.56 1826
5543.27 1845
5543.97 1714
5544.67 1757
5545.37 1815
5546.08 1903
5546.78 1852
5547.48 1859
5548.18 1934
5548.89 1887
5549.59 2060
5550.29 1823
5550.99 1973
5551.70 1907
5552.40 1844
5553.10 1769
5553.81 1771
5554.51 1809
5555.21 1766
5555.91 1765
5556.62 1830
5557.32 1805
5558.02 1713
5558.73 1797
5559.43 1859
5560.13 2026
5560.84 1907
5561.54 1819
5562.24 1746
5562.95 1759
5563.65 1833
5564.35 1829
5565.06 1964
5565.76 1934
5566.47 1931
5567.17 1929
5567.87 1873
5568.58 1882
5569.28 1899
5569.98 1866
5570.69 1780
5571.39 1772
5572.10 1787
5572.80 1728
5573.50 1672
5574.21 1783
5574.91 1838
5575.62 1825
5576.32 1812
5577.03 1780
5577.73 1796
5578.44 1814
5579.14 1888
5579.84 1963
5580.55 1812
5581.25 1797
5581.96 1836
5582.66 1719
5583.37 1697
5584.07 1790
5584.78 1789
5585.48 1687
5586.19 1771
5586.89 1841
5587.60 1870
5588.30 1823
5589.01 1760
5589.71 1710
5590.42 1755
5591.12 1763
5591.83 1767
5592.53 1732
5593.24 1937
5593.94 1834
5594.65 1750
5595.36 1677
5596.06 1758
5596.77 1763
5597.47 1725
5598.18 1668
5598.88 1685
5599.59 1661
5600.30 1756
5601.00 1726
5601.71 1716
5602.41 1584
5603.12 1802
5603.83 1758
5604.53 1824
5605.24 1702
5605.94 1739
5606.65 1651
5607.36 1660
5608.06 1727
5608.77 1772
5609.48 1601
5610.18 1704
5610.89 1667
5611.60 1766
5612.30 1844
5613.01 1773
5613.72 1759
5614.42 1852
5615.13 1818
5615.84 1735
5616.54 1725
5617.25 1738
5617.96 1843
5618.66 1799
5619.37 1710
5620.08 1728
5620.78 1780
5621.49 1766
5622.20 1805
5622.91 1711
5623.61 1754
5624.32 1748
5625.03 1651
5625.74 1722
5626.44 1764
5627.15 1602
5627.86 1713
5628.57 1807
5629.27 1902
5629.98 1851
5630.69 1662
5631.40 1751
5632.11 1685
5632.81 1746
5633.52 1704
5634.23 1799
5634.94 1833
5635.65 1721
5636.35 1826
5637.06 1760
5637.77 1718
5638.48 1733
5639.19 1816
5639.89 1928
5640.60 1730
5641.31 1785
5642.02 1778
5642.73 1724
5643.44 1780
5644.15 1855
5644.85 1813
5645.56 1836
5646.27 2003
5646.98 1851
5647.69 1808
5648.40 1695
5649.11 1604
5649.82 1719
5650.53 1679
5651.23 1828
5651.94 1858
5652.65 1740
5653.36 1871
5654.07 1951
5654.78 1765
5655.49 1661
5656.20 1769
5656.91 1817
5657.62 1862
5658.33 1894
5659.04 1838
5659.75 1864
5660.46 1757
5661.17 1866
5661.88 1813
5662.59 1816
5663.30 1747
5664.00 1869
5664.71 1887
5665.42 1795
5666.13 1811
5666.84 1785
5667.55 1710
5668.27 1769
5668.98 1766
5669.69 1715
5670.40 1766
5671.11 1773
5671.82 1735
5672.53 1803
5673.24 1713
5673.95 1712
5674.66 1735
5675.37 1744
5676.08 1705
5676.79 1736
5677.50 1710
5678.21 1656
5678.92 1592
5679.63 1630
5680.34 1693
5681.06 1704
5681.77 1652
5682.48 1593
5683.19 1652
5683.90 1667
5684.61 1654
5685.32 1677
5686.03 1740
5686.74 1614
5687.46 1614
5688.17 1697
5688.88 1755
5689.59 1778
5690.30 1701
5691.01 1737
5691.72 1766
5692.44 1605
5693.15 1685
5693.86 1563
5694.57 1663
5695.28 1766
5696.00 1589
5696.71 1574
5697.42 1707
5698.13 1691
5698.84 1670
5699.56 1767
5700.27 1644
5700.98 1744
5701.69 1653
5702.40 1641
5703.12 1571
5703.83 1592
5704.54 1654
5705.25 1669
5705.97 1685
5706.68 1686
5707.39 1679
5708.10 1594
5708.82 1684
5709.53 1686
5710.24 1711
5710.95 1798
5711.67 1651
5712.38 1740
5713.09 1666
5713.81 1658
5714.52 1646
5715.23 1581
5715.95 1655
5716.66 1711
5717.37 1685
5718.09 1733
5718.80 1696
5719.51 1702
5720.23 1678
5720.94 1650
5721.65 1555
5722.37 1631
5723.08 1787
5723.79 1653
5724.51 1602
5725.22 1656
5725.93 1806
5726.65 1752
5727.36 1691
5728.08 1755
5728.79 1730
5729.50 1694
5730.22 1712
5730.93 1782
5731.65 1780
5732.36 1766
5733.07 1813
5733.79 1747
5734.50 1733
5735.22 1686
5735.93 1658
5736.65 1591
5737.36 1669
5738.07 1830
5738.79 1656
5739.50 1720
5740.22 1672
5740.93 1630
5741.65 1694
5742.36 1728
5743.08 1682
5743.79 1629
5744.51 1660
5745.22 1670
5745.94 1823
5746.65 1815
5747.37 1700
5748.08 1675
5748.80 1651
5749.51 1642
5750.23 1720
5750.94 1589
5751.66 1712
5752.37 1682
5753.09 1646
5753.80 1753
5754.52 1736
5755.24 1817
5755.95 1834
5756.67 1788
5757.38 1801
5758.10 1714
5758.81 1629
5759.53 1622
5760.25 1753
5760.96 1687
5761.68 1767
5762.39 1880
5763.11 1789
5763.83 1812
5764.54 1853
5765.26 1788
5765.97 1680
5766.69 1792
5767.41 1813
5768.12 1733
5768.84 1729
5769.56 1780
5770.27 1808
5770.99 1759
5771.71 1770
5772.42 1748
5773.14 1829
5773.86 1753
5774.57 1784
5775.29 1725
5776.01 1793
5776.72 1838
5777.44 1738
5778.16 1727
5778.88 1735
5779.59 1852
5780.31 1850
5781.03 1761
5781.74 1821
5782.46 1730
5783.18 1747
5783.90 1815
5784.61 1772
5785.33 1760
5786.05 1781
5786.77 1844
5787.48 1778
5788.20 1759
5788.92 1755
5789.64 1772
5790.35 1875
5791.07 1854
5791.79 1752
5792.51 1764
5793.23 1839
5793.94 1944
5794.66 1975
5795.38 1807
5796.10 1882
5796.82 2049
5797.53 1963
5798.25 1959
5798.97 2042
5799.69 2119
5800.41 2339
5801.13 2404
5801.84 2542
5802.56 2523
5803.28 2994
5804.00 3030
5804.72 2922
5805.44 2893
5806.16 2988
5806.87 2812
5807.59 2536
5808.31 2337
5809.03 2348
5809.75 2255
5810.47 2153
5811.19 2286
5811.91 2075
5812.63 2117
5813.35 2169
5814.07 2245
5814.78 2321
5815.50 2407
5816.22 2559
5816.94 2892
5817.66 3138
5818.38 3507
5819.10 3714
5819.82 3699
5820.54 3671
5821.26 3842
5821.98 3633
5822.70 3443
5823.42 3147
5824.14 2951
5824.86 2802
5825.58 2607
5826.30 2428
5827.02 2395
5827.74 2416
5828.46 2307
5829.18 2214
5829.90 2296
5830.62 2280
5831.34 2184
5832.06 2213
5832.78 2263
5833.50 2285
5834.22 2300
5834.94 2228
5835.66 2307
5836.38 2314
5837.10 2472
5837.82 2402
5838.55 2317
5839.27 2160
5839.99 2126
5840.71 2109
5841.43 2057
5842.15 2004
5842.87 2133
5843.59 2088
5844.31 2042
5845.03 1975
5845.76 1957
5846.48 1887
5847.20 1896
5847.92 1899
5848.64 1815
5849.36 1780
5850.08 1840
5850.81 1789
5851.53 1897
5852.25 1826
5852.97 1899
5853.69 1897
5854.41 1819
5855.14 1995
5855.86 1883
5856.58 1932
5857.30 1938
5858.02 1883
5858.74 2042
5859.47 1952
5860.19 1881
5860.91 1776
5861.63 1867
5862.36 1943
5863.08 1832
5863.80 1877
5864.52 1851
5865.24 1753
5865.97 1776
5866.69 1823
5867.41 1802
5868.13 1765
5868.86 1855
5869.58 1750
5870.30 1591
5871.03 1717
5871.75 1758
5872.47 1917
5873.19 1749
5873.92 1736
5874.64 1770
5875.36 1827
5876.09 1772
5876.81 1809
5877.53 1761
5878.26 1841
5878.98 1733
5879.70 1799
5880.43 1864
5881.15 1729
5881.87 1748
5882.60 1859
5883.32 1819
5884.04 1816
5884.77 1825
5885.49 1748
5886.21 1668
5886.94 1817
5887.66 1784
5888.39 1763
5889.11 1769
5889.83 1968
5890.56 1766
5891.28 1878
5892.01 1929
5892.73 1790
5893.45 1699
5894.18 1751
5894.90 1749
5895.63 1711
5896.35 1795
5897.07 1699
5897.80 1662
5898.52 1715
5899.25 1637
5899.97 1820
5900.70 1696
5901.42 1712
5902.15 1835
5902.87 1886
5903.60 1884
5904.32 1876
5905.05 1897
5905.77 1943
5906.50 1939
5907.22 1896
5907.95 1818
5908.67 1613
5909.40 1705
5910.12 1710
5910.85 1664
5911.57 1728
5912.30 1701
5913.02 1730
5913.75 1775
5914.47 1791
5915.20 1757
5915.92 1747
5916.65 1820
5917.38 1875
5918.10 1714
5918.83 1789
5919.55 1829
5920.28 1775
5921.00 1798
5921.73 1900
5922.46 1860
5923.18 1830
5923.91 1714
5924.63 1655
5925.36 1803
5926.09 1777
5926.81 1760
5927.54 1871
5928.26 1758
5928.99 1763
5929.72 1769
5930.44 1862
5931.17 1859
5931.90 1707
5932.62 1865
5933.35 1928
5934.08 1812
5934.80 1816
5935.53 1830
5936.26 1897
5936.98 1816
5937.71 1833
5938.44 1817
5939.16 1921
5939.89 2078
5940.62 1927
5941.35 1930
5942.07 1931
5942.80 2050
5943.53 2033
5944.25 2021
5944.98 1998
5945.71 2052
5946.44 2040
5947.16 2050
5947.89 2008
5948.62 2058
5949.35 2144
5950.07 1976
5950.80 2185
5951.53 2209
5952.26 2148
5952.99 2211
5953.71 2369
5954.44 2357
5955.17 2424
5955.90 2480
5956.62 2556
5957.35 2425
5958.08 2565
5958.81 2483
5959.54 2275
5960.27 2421
5960.99 2344
5961.72 2397
5962.45 2343
5963.18 2432
5963.91 2605
5964.64 2531
5965.36 2651
5966.09 2566
5966.82 2738
5967.55 2902
5968.28 3043
5969.01 3141
5969.74 3226
5970.47 3128
5971.19 3160
5971.92 3065
5972.65 3172
5973.38 3167
5974.11 2805
5974.84 2663
5975.57 2681
5976.30 2826
5977.03 2743
5977.76 2715
5978.49 2702
5979.22 2868
5979.95 2848
5980.67 2901
5981.40 2888
5982.13 3026
5982.86 3009
5983.59 3028
5984.32 3124
5985.05 3165
5985.78 3166
5986.51 3162
5987.24 3107
5987.97 3180
5988.70 3156
5989.43 3286
5990.16 3136
5990.89 3098
5991.62 2979
5992.35 3149
5993.08 3257
5993.81 3211
5994.54 3165
5995.27 3212
5996.00 3214
5996.73 3273
5997.47 3275
5998.20 3256
5998.93 3442
5999.66 3253
6000.39 3348
6001.12 3345
6001.85 3384
6002.58 3325
6003.31 3391
6004.04 3431
6004.77 3261
6005.50 3203
6006.24 3227
6006.97 3308
6007.70 3332
6008.43 3454
6009.16 3581
6009.89 3806
6010.62 4337
6011.35 4707
6012.09 5396
6012.82 6127
6013.55 7051
6014.28 7835
6015.01 8899
6015.74 9337
6016.47 9707
6017.21 9621
6017.94 9438
6018.67 9011
6019.40 8215
6020.13 7449
6020.87 6343
6021.60 5533
6022.33 4986
6023.06 4160
6023.79 3784
6024.53 3326
6025.26 3120
6025.99 2985
6026.72 2800
6027.46 2821
6028.19 2719
6028.92 2523
6029.65 2673
6030.39 2747
6031.12 2587
6031.85 2594
6032.58 2570
6033.32 2576
6034.05 2487
6034.78 2513
6035.51 2402
6036.25 2344
6036.98 2319
6037.71 2289
6038.45 2401
6039.18 2480
6039.91 2400
6040.65 2452
6041.38 2484
6042.11 2423
6042.85 2531
6043.58 2624
6044.31 2602
6045.05 2598
6045.78 2560
6046.51 2632
6047.25 2828
6047.98 2878
6048.71 2862
6049.45 2858
6050.18 3027
6050.91 3075
6051.65 3045
6052.38 3106
6053.12 3089
6053.85 3367
6054.58 3441
6055.32 3491
6056.05 3427
6056.79 3291
6057.52 3217
6058.25 3016
6058.99 3050
6059.72 2798
6060.46 2827
6061.19 2744
6061.93 2669
6062.66 2582
6063.40 2563
6064.13 2599
6064.86 2607
6065.60 2587
6066.33 2644
6067.07 2563
6067.80 2596
6068.54 2480
6069.27 2451
6070.01 2459
6070.74 2392
6071.48 2392
6072.21 2341
6072.95 2332
6073.68 2322
6074.42 2270
6075.15 2346
6075.89 2311
6076.63 2477
6077.36 2363
6078.10 2390
6078.83 2378
6079.57 2494
6080.30 2378
6081.04 2418
6081.77 2442
6082.51 2471
6083.25 2262
6083.98 2329
6084.72 2246
6085.45 2168
6086.19 2232
6086.92 2248
6087.66 2247
6088.40 2191
6089.13 2169
6089.87 2118
6090.61 2202
6091.34 2151
6092.08 2194
6092.81 2125
6093.55 2230
6094.29 2238
6095.02 2217
6095.76 2184
6096.50 2214
6097.23 2085
6097.97 2020
6098.71 2099
6099.44 2015
6100.18 2061
6100.92 2052
6101.65 2037
6102.39 2065
6103.13 2071
6103.86 1980
6104.60 2021
6105.34 1990
6106.08 2003
6106.81 2027
6107.55 2000
6108.29 1908
6109.02 1835
6109.76 1936
6110.50 1979
6111.24 1880
6111.97 1962
6112.71 1828
6113.45 1833
6114.19 1936
6114.92 2128
6115.66 1922
6116.40 1991
6117.14 2144
6117.88 2243
6118.61 2171
6119.35 2132
6120.09 2105
6120.83 2056
6121.57 2056
6122.30 2060
6123.04 2081
6123.78 2072
6124.52 1972
6125.26 2180
6126.00 2250
6126.73 2180
6127.47 2048
6128.21 2133
6128.95 2096
6129.69 1977
6130.43 2173
6131.16 2241
6131.90 2117
6132.64 2063
6133.38 2162
6134.12 2222
6134.86 2173
6135.60 2181
6136.34 2256
6137.08 2163
6137.81 2119
6138.55 2286
6139.29 2232
6140.03 2279
6140.77 2327
6141.51 2273
6142.25 2276
6142.99 2111
6143.73 2244
6144.47 2115
6145.21 2128
6145.95 2149
6146.69 2074
6147.43 2144
6148.17 2191
6148.91 2124
6149.65 2211
6150.39 2196
6151.13 2144
6151.86 2270
6152.60 2257
6153.34 2241
6154.08 2184
6154.83 2267
6155.57 2235
6156.31 2187
6157.05 2163
6157.79 2233
6158.53 2243
6159.27 2320
6160.01 2370
6160.75 2398
6161.49 2385
6162.23 2362
6162.97 2316
6163.71 2380
6164.45 2475
6165.19 2627
6165.93 2685
6166.67 2747
6167.41 2899
6168.15 2919
6168.89 3026
6169.64 3115
6170.38 3034
6171.12 3133
6171.86 3249
6172.60 3203
6173.34 3132
6174.08 3149
6174.82 3064
6175.57 2997
6176.31 2891
6177.05 2764
6177.79 2744
6178.53 2674
6179.27 2740
6180.01 2813
6180.76 2726
6181.50 2723
6182.24 2683
6182.98 2849
6183.72 2822
6184.46 2697
6185.21 2772
6185.95 2812
6186.69 2753
6187.43 2753
6188.17 2858
6188.92 2895
6189.66 2921
6190.40 2994
6191.14 2981
6191.89 3218
6192.63 3248
6193.37 3211
6194.11 3299
6194.86 3418
6195.60 3348
6196.34 3225
6197.08 3505
6197.83 3490
6198.57 3454
6199.31 3340
6200.05 3442
6200.80 3456
6201.54 3452
6202.28 3499
6203.03 3529
6203.77 3693
6204.51 3988
6205.26 4518
6206.00 5023
6206.74 5610
6207.48 6739
6208.23 8152
6208.97 9724
6209.71 11755
6210.46 13689
6211.20 14907
6211.95 16077
6212.69 16321
6213.43 16182
6214.18 15044
6214.92 13213
6215.66 11488
6216.41 9689
6217.15 7986
6217.89 6741
6218.64 5811
6219.38 4958
6220.13 4334
6220.87 3952
6221.61 3551
6222.36 3482
6223.10 3148
6223.85 3052
6224.59 3199
6225.34 3167
6226.08 3019
6226.82 3123
6227.57 3208
6228.31 3180
6229.06 2894
6229.80 2833
6230.55 2734
6231.29 2433
6232.04 2498
6232.78 2600
6233.53 2428
6234.27 2392
6235.02 2348
6235.76 2261
6236.51 2312
6237.25 2376
6238.00 2422
6238.74 2434
6239.49 2575
6240.23 2565
6240.98 2465
6241.72 2464
6242.47 2506
6243.21 2456
6243.96 2551
6244.70 2670
6245.45 2658
6246.20 2642
6246.94 2666
6247.69 2824
6248.43 3201
6249.18 3453
6249.92 3442
6250.67 3460
6251.42 3678
6252.16 3450
6252.91 3112
6253.65 3162
6254.40 2976
6255.15 2854
6255.89 2756
6256.64 2662
6257.38 2618
6258.13 2585
6258.88 2377
6259.62 2476
6260.37 2486
6261.12 2518
6261.86 2507
6262.61 2442
6263.36 2454
6264.10 2459
6264.85 2466
6265.60 2329
6266.34 2362
6267.09 2526
6267.84 2509
6268.58 2445
6269.33 2393
6270.08 2551
6270.82 2448
6271.57 2428
6272.32 2388
6273.07 2284
6273.81 2380
6274.56 2427
6275.31 2395
6276.05 2554
6276.80 2298
6277.55 2614
6278.30 2628
6279.04 2506
6279.79 2463
6280.54 2466
6281.29 2511
6282.03 2536
6282.78 2383
6283.53 2426
6284.28 2310
6285.03 2358
6285.77 2365
6286.52 2370
6287.27 2365
6288.02 2511
6288.77 2490
6289.51 2566
6290.26 2648
6291.01 2748
6291.76 2758
6292.51 2581
6293.26 2522
6294.00 2634
6294.75 2467
6295.50 2449
6296.25 2306
6297.00 2304
6297.75 2205
6298.50 2216
6299.24 2240
6299.99 2098
6300.74 2124
6301.49 2064
6302.24 2148
6302.99 2189
6303.74 2138
6304.49 2013
6305.24 2062
6305.99 2041
6306.73 2066
6307.48 2316
6308.23 2198
6308.98 2354
6309.73 2313
6310.48 2335
6311.23 2143
6311.98 2114
6312.73 2143
6313.48 2147
6314.23 2028
6314.98 1979
6315.73 2004
6316.48 1980
6317.23 2018
6317.98 2042
6318.73 2122
6319.48 2041
6320.23 2018
6320.98 1857
6321.73 1980
6322.48 2062
6323.23 2054
6323.98 1875
6324.73 1995
6325.48 2007
6326.23 1855
6326.98 1845
6327.73 1930
6328.48 2040
6329.23 2032
6329.98 1990
6330.73 2099
6331.48 1987
6332.23 1962
6332.98 1969
6333.73 1900
6334.49 1894
6335.24 2023
6335.99 2007
6336.74 1957
6337.49 1985
6338.24 2172
6338.99 2074
6339.74 1904
6340.49 1930
6341.25 1948
6342.00 1953
6342.75 1971
6343.50 1895
6344.25 2010
6345.00 1872
6345.75 1917
6346.51 1989
6347.26 2061
6348.01 1963
6348.76 2039
6349.51 2042
6350.26 2089
6351.02 2113
6351.77 2145
6352.52 2288
6353.27 2303
6354.02 2401
6354.78 2521
6355.53 2590
6356.28 2608
6357.03 2454
6357.78 2497
6358.54 2349
6359.29 2348
6360.04 2316
6360.79 2213
6361.55 2191
6362.30 2155
6363.05 2270
6363.80 2041
6364.56 1916
6365.31 2087
6366.06 1984
6366.81 1979
6367.57 1950
6368.32 2039
6369.07 2021
6369.83 2001
6370.58 2067
6371.33 1912
6372.08 1971
6372.84 1962
6373.59 1975
6374.34 1975
6375.10 2039
6375.85 2075
6376.60 2143
6377.36 1976
6378.11 1948
6378.86 1975
6379.62 1954
6380.37 2052
6381.12 2130
6381.88 2076
6382.63 2102
6383.39 2035
6384.14 2012
6384.89 2079
6385.65 1863
6386.40 1979
6387.16 2057
6387.91 2016
6388.66 1970
6389.42 1869
6390.17 1823
6390.93 1893
6391.68 1910
6392.43 1823
6393.19 1790
6393.94 1715
6394.70 1731
6395.45 1817
6396.21 1942
6396.96 1779
6397.72 1786
6398.47 1723
6399.22 1753
6399.98 1735
6400.73 1668
6401.49 1788
6402.24 1906
6403.00 1774
6403.75 1750
6404.51 1785
6405.26 1830
6406.02 1746
6406.77 1775
6407.53 1750
6408.28 1804
6409.04 1711
6409.79 1590
6410.55 1783
6411.31 1735
6412.06 1675
6412.82 1704
6413.57 1831
6414.33 1795
6415.08 1706
6415.84 1733
6416.59 1714
6417.35 1765
6418.11 1718
6418.86 1568
6419.62 1665
6420.37 1707
6421.13 1792
6421.89 1871
6422.64 1754
6423.40 1730
6424.15 1740
6424.91 1776
6425.67 1838
6426.42 1815
6427.18 1861
6427.94 1799
6428.69 1785
6429.45 1781
6430.20 1739
6430.96 1722
6431.72 1772
6432.47 1689
6433.23 1668
6433.99 1736
6434.74 1773
6435.50 1813
6436.26 1790
6437.02 1742
6437.77 1819
6438.53 1887
6439.29 1745
6440.04 1788
6440.80 1853
6441.56 1763
6442.32 1862
6443.07 1901
6443.83 1740
6444.59 1886
6445.34 1922
6446.10 1934
6446.86 1780
6447.62 1795
6448.37 1721
6449.13 1796
6449.89 1728
6450.65 1865
6451.41 1818
6452.16 1851
6452.92 1920
6453.68 1831
6454.44 1830
6455.19 1935
6455.95 1910
6456.71 1881
6457.47 1910
6458.23 2007
6458.99 1976
6459.74 1952
6460.50 2003
6461.26 1966
6462.02 1900
6462.78 1954
6463.54 1960
6464.29 1969
6465.05 2009
6465.81 1957
6466.57 2025
6467.33 2054
6468.09 2035
6468.85 1958
6469.60 1886
6470.36 1887
6471.12 1999
6471.88 1990
6472.64 1890
6473.40 1894
6474.16 1973
6474.92 2047
6475.68 2071
6476.44 2087
6477.20 2164
6477.95 2166
6478.71 2140
6479.47 2042
6480.23 2054
6480.99 2147
6481.75 2215
6482.51 2309
6483.27 2294
6484.03 2240
6484.79 2224
6485.55 2316
6486.31 2341
6487.07 2374
6487.83 2491
6488.59 2460
6489.35 2537
6490.11 2609
6490.87 2577
6491.63 2655
6492.39 2621
6493.15 2614
6493.91 2794
6494.67 2731
6495.43 2840
6496.19 2881
6496.95 2926
6497.71 3042
6498.47 3181
6499.23 3094
6499.99 3128
6500.76 3077
6501.52 3032
6502.28 2905
6503.04 3048
6503.80 3141
6504.56 3017
6505.32 2955
6506.08 2922
6506.84 3093
6507.60 2992
6508.36 3093
6509.13 3139
6509.89 3154
6510.65 3236
6511.41 3430
6512.17 3443
6512.93 3626
6513.69 3497
6514.45 3493
6515.22 3575
6515.98 3458
6516.74 3470
6517.50 3427
6518.26 3525
6519.02 3387
6519.79 3360
6520.55 3570
6521.31 3745
6522.07 3762
6522.83 3843
6523.60 4002
6524.36 4307
6525.12 4688
6525.88 5136
6526.64 5514
6527.41 6202
6528.17 6899
6528.93 7408
6529.69 7913
6530.46 8277
6531.22 8270
6531.98 8379
6532.74 8341
6533.51 7876
6534.27 7540
6535.03 7465
6535.79 7888
6536.56 8273
6537.32 8742
6538.08 9349
6538.85 9978
6539.61 10376
6540.37 10063
6541.13 9501
6541.90 8609
6542.66 7744
6543.42 6912
6544.19 6004
6544.95 5244
6545.71 4742
6546.48 4150
6547.24 3822
6548.00 3489
6548.77 3341
6549.53 3236
6550.29 3026
6551.06 3098
6551.82 3128
6552.58 3151
6553.35 3247
6554.11 3088
6554.88 3148
6555.64 3145
6556.40 3103
6557.17 3009
6557.93 2871
6558.70 2960
6559.46 2919
6560.22 2868
6560.99 2889
6561.75 3033
6562.52 3182
6563.28 3333
6564.05 3387
6564.81 3570
6565.57 3616
6566.34 3647
6567.10 3813
6567.87 3796
6568.63 3955
6569.40 3767
6570.16 3938
6570.93 3726
6571.69 3551
6572.46 3486
6573.22 3424
6573.99 3523
6574.75 3626
6575.52 3572
6576.28 3658
6577.05 3802
6577.81 3795
6578.58 3761
6579.34 3798
6580.11 3844
6580.87 3818
6581.64 3878
6582.40 3945
6583.17 3993
6583.93 4230
6584.70 4190
6585.47 4510
6586.23 4449
6587.00 4511
6587.76 4303
6588.53 4311
6589.29 4322
6590.06 4194
6590.83 4153
6591.59 4250
6592.36 4307
6593.12 4675
6593.89 4757
6594.66 5357
6595.42 5492
6596.19 5942
6596.96 6280
6597.72 6547
6598.49 6684
6599.25 6388
6600.02 6179
6600.79 5821
6601.55 5214
6602.32 4759
6603.09 4479
6603.85 4289
6604.62 4037
6605.39 3808
6606.15 3691
6606.92 3596
6607.69 3466
6608.46 3434
6609.22 3361
6609.99 3367
6610.76 3376
6611.52 3498
6612.29 3514
6613.06 3364
6613.83 3383
6614.59 3434
6615.36 3203
6616.13 3191
6616.89 3125
6617.66 3113
6618.43 3011
6619.20 2914
6619.96 2904
6620.73 2932
6621.50 2908
6622.27 3057
6623.04 3060
6623.80 3078
6624.57 3302
6625.34 3208
6626.11 3286
6626.88 3162
6627.64 3147
6628.41 3214
6629.18 3132
6629.95 3186
6630.72 3101
6631.48 3156
6632.25 3412
6633.02 3414
6633.79 3478
6634.56 3616
6635.33 4009
6636.10 4165
6636.86 4329
6637.63 4251
6638.40 4139
6639.17 4119
6639.94 3894
6640.71 3561
6641.48 3364
6642.25 3321
6643.01 2995
6643.78 2870
6644.55 2887
6645.32 2785
6646.09 2600
6646.86 2649
6647.63 2686
6648.40 2837
6649.17 2701
6649.94 2737
6650.71 2799
6651.48 2731
6652.25 2839
6653.01 2935
6653.78 2820
6654.55 2819
6655.32 2823
6656.09 2681
6656.86 2670
6657.63 2590
6658.40 2595
6659.17 2661
6659.94 2678
6660.71 2567
6661.48 2590
6662.25 2720
6663.02 2636
6663.79 2787
6664.56 2790
6665.33 2755
6666.10 2876
6666.87 2966
6667.64 3062
6668.42 3018
6669.19 2953
6669.96 3038
6670.73 2876
6671.50 2843
6672.27 2793
6673.04 2706
6673.81 2704
6674.58 2666
6675.35 2705
6676.12 2725
6676.89 2613
6677.66 2573
6678.44 2503
6679.21 2446
6679.98 2390
6680.75 2560
6681.52 2559
6682.29 2465
6683.06 2483
6683.83 2529
6684.60 2694
6685.38 2737
6686.15 2892
6686.92 2800
6687.69 2862
6688.46 2917
6689.23 3053
6690.01 2815
6690.78 2695
6691.55 2650
6692.32 2607
6693.09 2512
6693.86 2287
6694.64 2327
6695.41 2291
6696.18 2321
6696.95 2318
6697.73 2363
6698.50 2316
6699.27 2307
6700.04 2359
6700.81 2384
6701.59 2366
6702.36 2373
6703.13 2279
6703.90 2138
6704.68 2332
6705.45 2382
6706.22 2278
6706.99 2204
6707.77 2125
6708.54 2267
6709.31 2263
6710.09 2208
6710.86 2255
6711.63 2230
6712.40 2149
6713.18 2134
6713.95 2150
6714.72 2152
6715.50 2082
6716.27 2010
6717.04 2016
6717.82 2211
6718.59 2152
6719.36 2006
6720.14 2032
6720.91 1941
6721.68 2050
6722.46 2222
6723.23 2001
6724.00 1976
6724.78 2034
6725.55 2151
6726.33 2101
6727.10 2058
6727.87 2016
6728.65 1995
6729.42 2003
6730.20 1923
6730.97 2009
6731.74 1960
6732.52 1977
6733.29 1995
6734.07 2148
6734.84 2150
6735.61 2146
6736.39 2069
6737.16 2071
6737.94 2162
6738.71 2018
6739.49 2028
6740.26 2111
6741.04 2048
6741.81 2063
6742.59 2038
6743.36 2176
6744.13 2104
6744.91 2033
6745.68 2043
6746.46 2105
6747.23 2015
6748.01 2057
6748.78 2000
6749.56 2123
6750.33 2128
6751.11 2182
6751.89 2301
6752.66 2299
6753.44 2272
6754.21 2319
6754.99 2371
6755.76 2358
6756.54 2314
6757.31 2340
6758.09 2231
6758.86 2220
6759.64 2161
6760.42 2100
6761.19 2085
6761.97 2036
6762.74 2040
6763.52 2040
6764.30 2069
6765.07 2037
6765.85 2008
6766.62 2080
6767.40 2041
6768.18 2060
6768.95 2159
6769.73 2044
6770.51 1971
6771.28 1933
6772.06 1988
6772.83 2046
6773.61 2181
6774.39 2085
6775.16 2025
6775.94 1997
6776.72 2146
6777.49 2192
6778.27 2299
6779.05 2397
6779.82 2435
6780.60 2507
6781.38 2629
6782.16 2529
6782.93 2546
6783.71 2427
6784.49 2217
6785.26 2242
6786.04 2092
6786.82 2146
6787.60 2169
6788.37 1932
6789.15 1879
6789.93 2016
6790.71 1936
6791.48 1984
6792.26 1900
6793.04 1779
6793.82 1733
6794.59 1761
6795.37 1731
6796.15 1772
6796.93 1649
6797.70 1671
6798.48 1781
6799.26 1702
6800.04 1697
6800.82 1776
6801.60 1756
6802.37 1828
6803.15 1807
6803.93 1853
6804.71 1813
6805.49 1839
6806.26 1731
6807.04 1660
6807.82 1729
6808.60 1762
6809.38 1660
6810.16 1689
6810.94 1785
6811.71 1771
6812.49 1626
6813.27 1696
6814.05 1697
6814.83 1707
6815.61 1680
6816.39 1683
6817.17 1713
6817.95 1692
6818.73 1646
6819.50 1670
6820.28 1655
6821.06 1811
6821.84 1714
6822.62 1776
6823.40 1656
6824.18 1799
6824.96 1801
6825.74 1781
6826.52 1702
6827.30 1774
6828.08 1758
6828.86 1754
6829.64 1748
6830.42 1680
6831.20 1707
6831.98 1698
6832.76 1650
6833.54 1759
6834.32 1787
6835.10 1637
6835.88 1752
6836.66 1727
6837.44 1673
6838.22 1666
6839.00 1685
6839.78 1741
6840.56 1645
6841.34 1634
6842.12 1781
6842.90 1685
6843.68 1774
6844.46 1654
6845.24 1565
6846.02 1719
6846.80 1784
6847.58 1705
6848.36 1850
6849.14 2006
6849.93 2022
6850.71 2342
6851.49 2551
6852.27 2529
6853.05 2764
6853.83 2906
6854.61 2940
6855.39 2876
6856.17 2811
6856.96 2736
6857.74 2425
6858.52 2190
6859.30 2073
6860.08 2070
6860.86 1889
6861.64 1789
6862.43 1798
6863.21 1810
6863.99 1724
6864.77 1708
6865.55 1776
6866.33 1764
6867.12 1756
6867.90 1704
6868.68 1821
6869.46 1853
6870.24 1742
6871.03 1844
6871.81 1770
6872.59 1670
6873.37 1716
6874.16 1854
6874.94 1840
6875.72 1935
6876.50 1929
6877.28 1786
6878.07 1778
6878.85 1875
6879.63 1882
6880.42 1798
6881.20 1833
6881.98 1888
6882.76 1984
6883.55 1973
6884.33 2100
6885.11 2130
6885.89 2173
6886.68 2231
6887.46 2216
6888.24 2478
6889.03 2591
6889.81 2734
6890.59 2774
6891.38 2893
6892.16 2735
6892.94 2648
6893.73 2451
6894.51 2304
6895.29 2023
6896.08 1867
6896.86 2055
6897.64 1974
6898.43 2012
6899.21 1936
6900.00 1853
6900.78 1921
6901.56 1937
6902.35 1914
6903.13 1947
6903.91 1857
6904.70 1908
6905.48 1968
6906.27 1985
6907.05 1983
6907.84 1903
6908.62 1965
6909.40 1986
6910.19 1912
6910.97 1934
6911.76 1856
6912.54 1811
6913.33 1794
6914.11 1859
6914.90 1752
6915.68 1729
6916.46 1752
6917.25 1751
6918.03 1759
6918.82 1881
6919.60 1840
6920.39 2022
6921.17 1996
6921.96 1944
6922.74 2086
6923.53 2185
6924.31 2222
6925.10 2294
6925.88 2300
6926.67 2161
6927.45 2257
6928.24 2160
6929.03 1963
6929.81 1847
6930.60 1754
6931.38 1788
6932.17 1838
6932.95 1892
6933.74 1859
6934.52 1857
6935.31 1804
6936.10 1838
6936.88 1752
6937.67 1688
6938.45 1735
6939.24 1663
6940.03 1857
6940.81 1777
6941.60 1819
6942.38 1848
6943.17 1820
6943.96 1979
6944.74 1986
6945.53 1894
6946.32 1909
6947.10 1920
6947.89 2018
6948.68 1949
6949.46 1967
6950.25 1985
6951.03 1959
6951.82 1989
6952.61 2145
6953.40 2144
6954.18 2071
6954.97 2047
6955.76 2038
6956.54 2046
6957.33 2129
6958.12 2126
6958.90 2148
6959.69 2204
6960.48 2317
6961.27 2280
6962.05 2309
6962.84 2273
6963.63 2157
6964.41 2114
6965.20 2192
6965.99 2224
6966.78 2331
6967.56 2328
6968.35 2528
6969.14 2391
6969.93 2375
6970.72 2460
6971.50 2444
6972.29 2523
6973.08 2412
6973.87 2452
6974.66 2417
6975.44 2565
6976.23 2551
6977.02 2603
6977.81 2580
6978.60 2698
6979.38 2805
6980.17 2800
6980.96 2846
6981.75 3147
6982.54 3260
6983.33 3381
6984.11 3749
6984.90 4261
6985.69 4777
6986.48 5473
6987.27 5830
6988.06 6463
6988.85 6782
6989.64 6487
6990.42 6216
6991.21 5996
6992.00 5471
6992.79 4761
6993.58 4202
6994.37 3923
6995.16 3595
6995.95 3381
6996.74 3466
6997.53 3762
6998.32 3966
6999.10 4364
6999.89 5153
7000.68 5661
7001.47 6302
7002.26 6764
7003.05 7054
7003.84 7194
7004.63 6882
7005.42 6070
7006.21 5416
7007.00 4676
7007.79 4074
7008.58 3607
7009.37 3245
7010.16 2905
7010.95 2559
7011.74 2343
7012.53 2423
7013.32 2494
7014.11 2530
7014.90 2355
7015.69 2402
7016.48 2407
7017.27 2370
7018.06 2407
7018.85 2382
7019.64 2303
7020.43 2328
7021.23 2271
7022.02 2130
7022.81 2207
7023.60 2276
7024.39 2237
7025.18 2142
7025.97 2327
7026.76 2309
7027.55 2288
7028.34 2432
7029.13 2341
7029.93 2206
7030.72 2336
7031.51 2297
7032.30 2327
7033.09 2242
7033.88 2146
7034.67 2139
7035.46 2116
7036.26 2220
7037.05 2173
7037.84 2169
7038.63 2193
7039.42 2334
7040.21 2339
7041.01 2343
7041.80 2361
7042.59 2340
7043.38 2360
7044.17 2315
7044.97 2407
7045.76 2417
7046.55 2403
7047.34 2480
7048.13 2491
7048.93 2569
7049.72 2619
7050.51 2626
7051.30 2803
7052.09 2919
7052.89 2961
7053.68 2907
7054.47 2948
7055.26 2825
7056.06 2660
7056.85 2369
7057.64 2283
7058.44 2123
7059.23 2169
7060.02 2118
7060.81 2103
7061.61 2169
7062.40 2119
7063.19 2091
7063.99 2080
7064.78 2086
7065.57 2074
7066.37 2107
7067.16 2119
7067.95 2097
7068.74 2052
7069.54 2064
7070.33 1993
7071.13 2057
7071.92 2051
7072.71 1976
7073.51 1878
7074.30 1869
7075.09 1990
7075.89 2007
7076.68 1950
7077.47 1982
7078.27 1969
7079.06 2067
7079.86 2089
7080.65 2085
7081.44 1932
7082.24 1928
7083.03 2013
7083.83 1986
7084.62 1813
7085.41 1912
7086.21 1860
7087.00 1754
7087.80 1707
7088.59 1791
7089.39 1651
7090.18 1766
7090.98 1653
7091.77 1750
7092.56 1733
7093.36 1755
7094.15 1727
7094.95 1799
7095.74 1805
7096.54 1767
7097.33 1756
7098.13 1748
7098.92 1674
7099.72 1641
7100.51 1680
7101.31 1632
7102.10 1721
7102.90 1624
7103.69 1630
7104.49 1698
7105.29 1657
7106.08 1620
7106.88 1631
7107.67 1611
7108.47 1659
7109.26 1678
7110.06 1539
7110.85 1634
7111.65 1576
7112.45 1608
7113.24 1530
7114.04 1608
7114.83 1617
7115.63 1634
7116.42 1609
7117.22 1661
7118.02 1600
7118.81 1617
7119.61 1736
7120.41 1660
7121.20 1582
7122.00 1544
7122.79 1562
7123.59 1632
7124.39 1678
7125.18 1559
7125.98 1618
7126.78 1681
7127.57 1645
7128.37 1534
7129.17 1548
7129.96 1638
7130.76 1581
7131.56 1567
7132.35 1552
7133.15 1615
7133.95 1611
7134.74 1583
7135.54 1565
7136.34 1621
7137.14 1518
7137.93 1612
7138.73 1585
7139.53 1621
7140.33 1605
7141.12 1620
7141.92 1649
7142.72 1548
7143.51 1592
7144.31 1610
7145.11 1624
7145.91 1678
7146.71 1680
7147.50 1671
7148.30 1701
7149.10 1625
7149.90 1472
7150.69 1567
7151.49 1628
7152.29 1568
7153.09 1583
7153.89 1604
7154.68 1543
7155.48 1622
7156.28 1500
7157.08 1553
7157.88 1544
7158.68 1571
7159.47 1582
7160.27 1573
7161.07 1484
7161.87 1528
7162.67 1492
7163.47 1586
7164.27 1632
7165.06 1493
7165.86 1407
7166.66 1617
7167.46 1633
7168.26 1552
7169.06 1503
7169.86 1599
7170.66 1578
7171.46 1627
7172.25 1661
7173.05 1686
7173.85 1710
7174.65 1526
7175.45 1662
7176.25 1615
7177.05 1597
7177.85 1543
7178.65 1615
7179.45 1632
7180.25 1476
7181.05 1500
7181.85 1533
7182.65 1614
7183.45 1623
7184.25 1570
7185.05 1633
7185.85 1639
7186.65 1752
7187.45 1697
7188.25 1665
7189.05 1607
7189.85 1616
7190.65 1602
7191.45 1492
7192.25 1428
7193.05 1490
7193.85 1447
7194.65 1443
7195.45 1460
7196.25 1360
7197.05 1353
7197.85 1449
7198.65 1434
7199.45 1430
7200.25 1364
7201.05 1307
7201.85 1398
7202.65 1421
7203.46 1516
7204.26 1528
7205.06 1393
7205.86 1405
7206.66 1404
7207.46 1453
7208.26 1513
7209.06 1523
7209.86 1476
7210.66 1417
7211.47 1464
7212.27 1351
7213.07 1432
7213.87 1466
7214.67 1443
7215.47 1439
7216.27 1468
7217.08 1382
7217.88 1399
7218.68 1419
7219.48 1400
7220.28 1514
7221.09 1442
7221.89 1466
7222.69 1467
7223.49 1502
7224.29 1447
7225.10 1481
7225.90 1489
7226.70 1606
7227.50 1473
7228.30 1480
7229.11 1465
7229.91 1519
7230.71 1468
7231.51 1522
7232.32 1503
7233.12 1466
7233.92 1395
7234.72 1262
7235.53 1357
7236.33 1420
7237.13 1544
7237.93 1573
7238.74 1621
7239.54 1604
7240.34 1702
7241.15 1692
7241.95 1597
7242.75 1809
7243.55 1673
7244.36 1626
7245.16 1633
7245.96 1512
7246.77 1498
7247.57 1556
7248.37 1551
7249.18 1581
7249.98 1497
7250.78 1536
7251.59 1577
7252.39 1598
7253.20 1505
7254.00 1538
7254.80 1478
7255.61 1527
7256.41 1522
7257.21 1500
7258.02 1506
7258.82 1492
7259.63 1417
7260.43 1539
7261.23 1529
7262.04 1418
7262.84 1456
7263.65 1461
7264.45 1443
7265.26 1485
7266.06 1508
7266.86 1510
7267.67 1443
7268.47 1450
7269.28 1449
7270.08 1440
7270.89 1494
7271.69 1536
7272.50 1566
7273.30 1501
7274.11 1609
7274.91 1598
7275.71 1464
7276.52 1478
7277.32 1495
7278.13 1562
7278.93 1476
7279.74 1553
7280.55 1628
7281.35 1667
7282.16 1663
7282.96 1799
7283.77 1971
7284.57 2009
7285.38 2157
7286.18 2192
7286.99 2433
7287.79 2430
7288.60 2462
7289.40 2282
7290.21 2291
7291.02 2160
7291.82 1845
7292.63 1776
7293.43 1740
7294.24 1830
7295.05 1818
7295.85 1722
7296.66 1731
7297.46 1716
7298.27 1700
7299.08 1755
7299.88 1733
7300.69 1725
7301.49 1778
7302.30 1734
7303.11 1735
7303.91 1717
7304.72 1849
7305.53 1805
7306.33 1954
7307.14 1861
7307.95 1873
7308.75 1876
7309.56 1996
7310.37 2023
7311.17 2012
7311.98 2091
7312.79 2265
7313.59 2254
7314.40 2233
7315.21 2293
7316.02 2264
7316.82 2142
7317.63 2181
7318.44 2300
7319.24 2267
7320.05 2530
7320.86 2487
7321.67 2723
7322.47 2783
7323.28 2798
7324.09 2863
7324.90 2890
7325.70 2687
7326.51 2606
7327.32 2455
7328.13 2463
7328.94 2385
7329.74 1998
7330.55 1852
7331.36 1761
7332.17 1890
7332.98 1777
7333.78 1664
7334.59 1687
7335.40 1708
7336.21 1693
7337.02 1676
7337.82 1680
7338.63 1744
7339.44 1700
7340.25 1667
7341.06 1646
7341.87 1635
7342.68 1570
7343.48 1662
7344.29 1612
7345.10 1535
7345.91 1654
7346.72 1607
7347.53 1701
7348.34 1716
7349.15 1628
7349.95 1694
7350.76 1763
7351.57 1762
7352.38 1659
7353.19 1608
7354.00 1553
7354.81 1489
7355.62 1552
7356.43 1601
7357.24 1526
7358.05 1575
7358.86 1630
7359.67 1660
7360.48 1733
7361.29 1679
7362.09 1655
7362.90 1684
7363.71 1589
7364.52 1642
7365.33 1735
7366.14 1753
7366.95 1654
7367.76 1673
7368.57 1733
7369.38 1697
7370.19 1700
7371.00 1683
7371.81 1755
7372.62 1711
7373.43 1656
7374.25 1629
7375.06 1680
7375.87 1756
7376.68 1751
7377.49 1663
7378.30 1724
7379.11 1747
7379.92 1892
7380.73 1994
7381.54 2016
7382.35 2266
7383.16 2153
7383.97 2331
7384.78 2413
7385.59 2296
7386.41 2319
7387.22 2243
7388.03 2014
7388.84 1898
7389.65 1781
7390.46 1693
7391.27 1725
7392.08 1668
7392.89 1613
7393.71 1572
7394.52 1647
7395.33 1611
7396.14 1610
7396.95 1583
7397.76 1611
7398.58 1609
7399.39 1680
7400.20 1748
7401.01 1769
7401.82 1818
7402.63 1964
7403.45 2041
7404.26 2148
7405.07 2110
7405.88 2010
7406.69 1996
7407.51 1969
7408.32 1920
7409.13 1875
7409.94 1776
7410.76 1792
7411.57 1731
7412.38 1708
7413.19 1655
7414.01 1483
7414.82 1502
7415.63 1562
7416.44 1564
7417.26 1569
7418.07 1465
7418.88 1443
7419.69 1510
7420.51 1455
7421.32 1478
7422.13 1446
7422.95 1491
7423.76 1453
7424.57 1422
7425.39 1433
7426.20 1419
7427.01 1454
7427.83 1386
7428.64 1373
7429.45 1370
7430.27 1392
7431.08 1464
7431.89 1450
7432.71 1429
7433.52 1356
7434.33 1337
7435.15 1435
7435.96 1410
7436.77 1424
7437.59 1418
7438.40 1397
7439.22 1467
7440.03 1520
7440.84 1533
7441.66 1558
7442.47 1518
7443.29 1564
7444.10 1457
7444.91 1430
7445.73 1402
7446.54 1469
7447.36 1454
7448.17 1360
7448.99 1480
7449.80 1442
7450.62 1470
7451.43 1399
7452.24 1300
7453.06 1360
7453.87 1308
7454.69 1274
7455.50 1454
7456.32 1381
7457.13 1441
7457.95 1467
7458.76 1504
7459.58 1421
7460.39 1403
7461.21 1412
7462.02 1392
7462.84 1433
7463.65 1440
7464.47 1408
7465.28 1455
7466.10 1539
7466.92 1518
7467.73 1321
7468.55 1446
7469.36 1476
7470.18 1490
7470.99 1502
7471.81 1456
7472.62 1452
7473.44 1427
7474.26 1400
7475.07 1354
7475.89 1355
7476.70 1313
7477.52 1377
7478.34 1329
7479.15 1355
7479.97 1367
7480.78 1327
7481.60 1326
7482.42 1255
7483.23 1360
7484.05 1371
7484.87 1362
7485.68 1328
7486.50 1429
7487.32 1349
7488.13 1311
7488.95 1352
7489.76 1342
7490.58 1475
7491.40 1409
7492.22 1417
7493.03 1325
7493.85 1320
7494.67 1337
7495.48 1391
7496.30 1305
7497.12 1294
7497.93 1360
7498.75 1377
7499.57 1437
7500.39 1351
7501.20 1304
7502.02 1252
7502.84 1281
7503.66 1423
7504.47 1417
7505.29 1360
7506.11 1378
7506.93 1351
7507.74 1333
7508.56 1291
7509.38 1361
7510.20 1412
7511.01 1414
7511.83 1406
7512.65 1387
7513.47 1387
7514.29 1317
7515.10 1314
7515.92 1358
7516.74 1310
7517.56 1210
7518.38 1269
7519.19 1305
7520.01 1370
7520.83 1400
7521.65 1306
7522.47 1364
7523.29 1349
7524.11 1314
7524.92 1337
7525.74 1334
7526.56 1400
7527.38 1334
7528.20 1368
7529.02 1363
7529.84 1356
7530.66 1371
7531.47 1248
7532.29 1291
7533.11 1303
7533.93 1369
7534.75 1272
7535.57 1300
7536.39 1251
7537.21 1385
7538.03 1347
7538.85 1341
7539.67 1454
7540.49 1399
7541.31 1395
7542.12 1415
7542.94 1374
7543.76 1361
7544.58 1503
7545.40 1338
7546.22 1373
7547.04 1394
7547.86 1321
7548.68 1347
7549.50 1381
7550.32 1422
7551.14 1377
7551.96 1361
7552.78 1498
7553.60 1391
7554.42 1345
7555.24 1391
7556.06 1343
7556.88 1458
7557.70 1365
7558.52 1419
7559.35 1450
7560.17 1605
7560.99 1522
7561.81 1585
7562.63 1583
7563.45 1530
7564.27 1575
7565.09 1553
7565.91 1490
7566.73 1410
7567.55 1442
7568.37 1424
7569.19 1459
7570.02 1498
7570.84 1487
7571.66 1523
7572.48 1577
7573.30 1509
7574.12 1551
7574.94 1484
7575.76 1498
7576.59 1489
7577.41 1493
7578.23 1476
7579.05 1427
7579.87 1537
7580.69 1514
7581.51 1454
7582.34 1428
7583.16 1434
7583.98 1528
7584.80 1572
7585.62 1553
7586.45 1606
7587.27 1651
7588.09 1646
7588.91 1702
7589.73 1842
7590.56 1793
7591.38 1807
7592.20 1809
7593.02 1769
7593.85 1854
7594.67 1780
7595.49 1677
7596.31 1592
7597.14 1663
7597.96 1695
7598.78 1703
7599.60 1729
7600.43 1781
7601.25 1712
7602.07 1815
7602.89 1984
7603.72 2042
7604.54 2190
7605.36 2484
7606.19 2587
7607.01 2629
7607.83 2650
7608.66 2575
7609.48 2608
7610.30 2488
7611.12 2390
7611.95 2168
7612.77 2188
7613.59 2058
7614.42 2017
7615.24 1946
7616.07 1806
7616.89 1820
7617.71 1854
7618.54 1988
7619.36 1955
7620.18 1953
7621.01 1930
7621.83 1880
7622.66 2013
7623.48 2039
7624.30 2000
7625.13 1857
7625.95 1931
7626.78 2063
7627.60 2077
7628.42 2083
7629.25 2162
7630.07 2358
7630.90 2484
7631.72 2692
7632.55 3010
7633.37 3288
7634.19 3435
7635.02 3520
7635.84 3416
7636.67 3186
7637.49 2934
7638.32 2699
7639.14 2515
7639.97 2167
7640.79 2015
7641.62 1981
7642.44 1719
7643.27 1770
7644.09 1607
7644.92 1715
7645.74 1580
7646.57 1566
7647.39 1651
7648.22 1633
7649.04 1581
7649.87 1606
7650.70 1668
7651.52 1537
7652.35 1572
7653.17 1612
7654.00 1575
7654.82 1586
7655.65 1560
7656.47 1543
7657.30 1520
7658.13 1466
7658.95 1534
7659.78 1456
7660.60 1535
7661.43 1519
7662.26 1595
7663.08 1554
7663.91 1556
7664.73 1518
7665.56 1499
7666.39 1474
7667.21 1581
7668.04 1462
7668.87 1558
7669.69 1608
7670.52 1530
7671.35 1596
7672.17 1618
7673.00 1700
7673.83 1594
7674.65 1478
7675.48 1486
7676.31 1496
7677.13 1441
7677.96 1439
7678.79 1390
7679.61 1442
7680.44 1370
7681.27 1365
7682.09 1355
7682.92 1335
7683.75 1379
7684.58 1456
7685.40 1439
7686.23 1338
7687.06 1369
7687.89 1381
7688.71 1493
7689.54 1454
7690.37 1406
7691.20 1294
7692.02 1353
7692.85 1367
7693.68 1451
7694.51 1412
7695.33 1323
7696.16 1280
7696.99 1300
7697.82 1401
7698.65 1480
7699.47 1438
7700.30 1369
7701.13 1422
7701.96 1549
7702.79 1472
7703.62 1407
7704.44 1387
7705.27 1342
7706.10 1388
7706.93 1329
7707.76 1350
7708.59 1398
7709.41 1395
7710.24 1403
7711.07 1424
7711.90 1343
7712.73 1349
7713.56 1298
7714.39 1280
7715.22 1338
7716.05 1328
7716.87 1288
7717.70 1240
7718.53 1302
7719.36 1345
7720.19 1214
7721.02 1230
7721.85 1291
7722.68 1286
7723.51 1245
7724.34 1293
7725.17 1300
7726.00 1258
7726.83 1254
7727.66 1323
7728.48 1254
7729.31 1244
7730.14 1283
7730.97 1329
7731.80 1302
7732.63 1279
7733.46 1249
7734.29 1213
7735.12 1249
7735.95 1264
7736.78 1332
7737.61 1273
7738.44 1244
7739.27 1220
7740.10 1371
7740.93 1326
7741.77 1273
7742.60 1428
7743.43 1312
7744.26 1326
7745.09 1344
7745.92 1358
7746.75 1441
7747.58 1512
7748.41 1525
7749.24 1704
7750.07 1740
7750.90 1694
7751.73 1695
7752.56 1618
7753.39 1525
7754.23 1500
7755.06 1485
7755.89 1445
7756.72 1373
7757.55 1351
7758.38 1332
7759.21 1246
7760.04 1318
7760.88 1242
7761.71 1245
7762.54 1261
7763.37 1292
7764.20 1219
7765.03 1269
7765.86 1262
7766.70 1204
7767.53 1235
7768.36 1262
7769.19 1208
7770.02 1241
7770.86 1175
7771.69 1198
7772.52 1205
7773.35 1213
7774.18 1241
7775.02 1244
7775.85 1205
7776.68 1250
7777.51 1278
7778.34 1281
7779.18 1233
7780.01 1329
7780.84 1311
7781.67 1338
7782.51 1332
7783.34 1267
7784.17 1320
7785.00 1266
7785.84 1313
7786.67 1298
7787.50 1313
7788.34 1249
7789.17 1300
7790.00 1333
7790.83 1289
7791.67 1291
7792.50 1373
7793.33 1365
7794.17 1334
7795.00 1317
7795.83 1213
7796.67 1269
7797.50 1201
7798.33 1135
7799.17 1152
7800.00 1242
7800.83 1168
7801.67 1213
7802.50 1189
7803.33 1203
7804.17 1221
7805.00 1227
7805.84 1284
7806.67 1169
7807.50 1187
7808.34 1215
7809.17 1250
7810.01 1285
7810.84 1245
7811.67 1195
7812.51 1248
7813.34 1347
7814.18 1427
7815.01 1321
7815.84 1312
7816.68 1381
7817.51 1301
7818.35 1437
7819.18 1427
7820.02 1473
7820.85 1393
7821.69 1350
7822.52 1291
7823.36 1272
7824.19 1329
7825.03 1342
7825.86 1285
7826.69 1329
7827.53 1284
7828.36 1313
7829.20 1320
7830.03 1390
7830.87 1330
7831.71 1242
7832.54 1300
7833.38 1202
7834.21 1244
7835.05 1221
7835.88 1192
7836.72 1161
7837.55 1220
7838.39 1238
7839.22 1278
7840.06 1224
7840.90 1290
7841.73 1255
7842.57 1210
7843.40 1343
7844.24 1327
7845.07 1281
7845.91 1255
7846.75 1245
7847.58 1256
7848.42 1335
7849.25 1322
7850.09 1298
7850.93 1265
7851.76 1201
7852.60 1283
7853.44 1292
7854.27 1312
7855.11 1309
7855.94 1318
7856.78 1391
7857.62 1363
7858.45 1257
7859.29 1364
7860.13 1387
7860.96 1472
7861.80 1545
7862.64 1484
7863.47 1397
7864.31 1414
7865.15 1362
7865.99 1367
7866.82 1268
7867.66 1261
7868.50 1270
7869.33 1263
7870.17 1194
7871.01 1288
7871.85 1284
7872.68 1198
7873.52 1261
7874.36 1288
7875.20 1386
7876.03 1330
7876.87 1315
7877.71 1260
7878.55 1241
7879.38 1290
7880.22 1322
7881.06 1280
7881.90 1276
7882.74 1256
7883.57 1144
7884.41 1216
7885.25 1121
7886.09 1240
7886.93 1261
7887.76 1261
7888.60 1196
7889.44 1219
7890.28 1191
7891.12 1281
7891.96 1232
7892.79 1157
7893.63 1239
7894.47 1235
7895.31 1294
7896.15 1227
7896.99 1138
7897.83 1223
7898.66 1262
7899.50 1148
7900.34 1278
7901.18 1386
7902.02 1376
7902.86 1367
7903.70 1360
7904.54 1282
7905.38 1285
7906.21 1338
7907.05 1296
7907.89 1250
7908.73 1272
7909.57 1218
7910.41 1183
7911.25 1234
7912.09 1246
7912.93 1227
7913.77 1138
7914.61 1253
7915.45 1213
7916.29 1251
7917.13 1266
7917.97 1367
7918.81 1418
7919.65 1345
7920.49 1357
7921.33 1349
7922.17 1433
7923.01 1395
7923.85 1339
7924.69 1213
7925.53 1237
7926.37 1130
7927.21 1129
7928.05 1257
7928.89 1180
7929.73 1201
7930.57 1173
7931.41 1187
7932.25 1207
7933.09 1191
7933.93 1152
7934.77 1276
7935.61 1279
7936.45 1176
7937.29 1082
7938.14 1152
7938.98 1095
7939.82 1133
7940.66 1170
7941.50 1095
7942.34 1150
7943.18 1169
7944.02 1073
7944.86 1195
7945.70 1197
7946.55 1130
7947.39 1149
7948.23 1192
7949.07 1174
7949.91 1146
7950.75 1120
7951.59 1103
7952.44 1214
7953.28 1214
7954.12 1189
7954.96 1147
7955.80 1235
7956.65 1186
7957.49 1175
7958.33 1125
7959.17 1168
7960.01 1157
7960.86 1166
7961.70 1175
7962.54 1150
7963.38 1158
7964.22 1172
7965.07 1155
7965.91 1149
7966.75 1176
7967.59 1169
7968.44 1153
7969.28 1282
7970.12 1371
7970.96 1339
7971.81 1254
7972.65 1159
7973.49 1205
7974.33 1219
7975.18 1161
7976.02 1179
7976.86 1180
7977.71 1150
7978.55 1115
7979.39 1142
7980.23 1144
7981.08 1129
7981.92 1118
7982.76 1164
7983.61 1268
7984.45 1200
7985.29 1122
7986.14 1124
7986.98 1159
7987.82 1197
7988.67 1267
7989.51 1156
7990.36 1165
7991.20 1110
7992.04 1117
7992.89 1112
7993.73 1153
7994.57 1158
7995.42 1152
7996.26 1011
7997.11 1084
7997.95 1135
7998.79 1129
7999.64 1093
8000.48 1025
8001.33 1019
8002.17 1034
8003.01 1072
8003.86 1060
8004.70 1113
8005.55 1014
8006.39 1110
8007.24 1134
8008.08 1115
8008.93 1102
8009.77 1049
8010.62 1017
8011.46 1073
8012.30 1112
8013.15 1046
8013.99 1030
8014.84 1092
8015.68 1013
8016.53 993
8017.37 1091
8018.22 1017
8019.06 1067
8019.91 1123
8020.76 1100
8021.60 1065
8022.45 1142
8023.29 1089
8024.14 1099
8024.98 1133
8025.83 1180
8026.67 1149
8027.52 1065
8028.36 1011
8029.21 1091
8030.06 1032
8030.90 1074
8031.75 1182
8032.59 1040
8033.44 1036
8034.28 1030
8035.13 1067
8035.98 1081
8036.82 1083
8037.67 1061
8038.52 1015
8039.36 1128
8040.21 1142
8041.05 1051
8041.90 1033
8042.75 1122
8043.59 1106
8044.44 992
8045.29 1010
8046.13 1077
8046.98 1101
8047.83 1038
8048.67 1050
8049.52 1034
8050.37 1099
8051.21 1071
8052.06 1070
8052.91 1088
8053.75 1040
8054.60 1056
8055.45 1053
8056.30 1084
8057.14 1080
8057.99 1081
8058.84 1077
8059.68 1059
8060.53 1071
8061.38 1036
8062.23 1053
8063.07 1043
8063.92 1080
8064.77 1100
8065.62 1094
8066.46 1168
8067.31 1077
8068.16 1100
8069.01 1076
8069.85 1101
8070.70 1062
8071.55 1103
8072.40 1055
8073.25 976
8074.09 993
8074.94 1107
8075.79 1096
8076.64 1036
8077.49 1009
8078.34 1004
8079.18 969
8080.03 962
8080.88 1002
8081.73 1093
8082.58 1060
8083.43 1010
8084.27 1040
8085.12 1077
8085.97 1001
8086.82 982
8087.67 1029
8088.52 1044
8089.37 1066
8090.22 1080
8091.06 1052
8091.91 1039
8092.76 1079
8093.61 1057
8094.46 1102
8095.31 1053
8096.16 1079
8097.01 1077
8097.86 1062
8098.71 1101
8099.56 1094
8100.41 1092
8101.26 1075
8102.11 1099
8102.95 1108
8103.80 1085
8104.65 1052
8105.50 1081
8106.35 1187
8107.20 1074
8108.05 1004
8108.90 1042
8109.75 1038
8110.60 1089
8111.45 1051
8112.30 1018
8113.15 1047
8114.00 1016
8114.85 1066
8115.70 1022
8116.55 1082
8117.40 993
8118.25 1097
8119.10 1093
8119.96 1125
8120.81 1123
8121.66 1105
8122.51 1119
8123.36 1105
8124.21 1143
8125.06 1067
8125.91 1117
8126.76 1068
8127.61 1209
8128.46 1109
8129.31 1014
8130.16 1193
8131.02 1184
8131.87 1132
8132.72 1161
8133.57 1197
8134.42 1233
8135.27 1237
8136.12 1230
8136.97 1122
8137.83 1137
8138.68 1317
8139.53 1289
8140.38 1147
8141.23 1185
8142.08 1330
8142.93 1353
8143.79 1320
8144.64 1296
8145.49 1307
8146.34 1360
8147.19 1262
8148.05 1362
8148.90 1375
8149.75 1472
8150.60 1429
8151.45 1342
8152.31 1367
8153.16 1325
8154.01 1362
8154.86 1280
8155.71 1442
8156.57 1505
8157.42 1582
8158.27 1664
8159.12 1626
8159.98 1570
8160.83 1468
8161.68 1381
8162.54 1355
8163.39 1399
8164.24 1340
8165.09 1277
8165.95 1270
8166.80 1315
8167.65 1296
8168.51 1233
8169.36 1165
8170.21 1217
8171.06 1254
8171.92 1156
8172.77 1285
8173.62 1221
8174.48 1217
8175.33 1297
8176.18 1229
8177.04 1160
8177.89 1138
8178.74 1172
8179.60 1176
8180.45 1106
8181.31 1153
8182.16 1080
8183.01 1130
8183.87 1120
8184.72 1101
8185.57 1156
8186.43 1225
8187.28 1138
8188.14 1100
8188.99 1130
8189.84 1094
8190.70 1062
8191.55 1144
8192.41 1140
8193.26 1095
8194.12 1079
8194.97 1097
8195.83 1053
8196.68 1034
8197.53 1172
8198.39 1157
8199.24 1139
8200.10 1130
8200.95 1115
8201.81 1053
8202.66 1087
8203.52 1064
8204.37 1117
8205.23 1048
8206.08 994
8206.94 1026
8207.79 1133
8208.65 1066
8209.50 1104
8210.36 1115
8211.21 1129
8212.07 1167
8212.92 1022
8213.78 1079
8214.63 1078
8215.49 1118
8216.34 1049
8217.20 1065
8218.06 1121
8218.91 1109
8219.77 1104
8220.62 1146
8221.48 1018
8222.33 1102
8223.19 1062
8224.05 1055
8224.90 1070
8225.76 1104
8226.61 1117
8227.47 1141
8228.33 1093
8229.18 1046
8230.04 1099
8230.90 1085
8231.75 1133
8232.61 1110
8233.46 1048
8234.32 1096
8235.18 1040
8236.03 1095
8236.89 1026
8237.75 1046
8238.60 1070
8239.46 1099
8240.32 1068
8241.17 1066
8242.03 1034
8242.89 1087
8243.74 1083
8244.60 1098
8245.46 1173
8246.32 1147
8247.17 1124
8248.03 1109
8248.89 1091
8249.74 1065
8250.60 974
8251.46 1056
8252.32 1134
8253.17 1164
8254.03 1103
8254.89 1030
8255.75 1057
8256.60 1055
8257.46 1030
8258.32 1030
8259.18 1086
8260.04 1098
8260.89 1100
8261.75 1119
8262.61 1133
8263.47 1053
8264.32 1067
8265.18 1127
8266.04 1101
8266.90 1037
8267.76 1089
8268.62 1116
8269.47 1049
8270.33 1043
8271.19 986
8272.05 1051
8272.91 1067
8273.77 1101
8274.62 1106
8275.48 1050
8276.34 1082
8277.20 1145
8278.06 1191
8278.92 1148
8279.78 1126
8280.64 1086
8281.49 1061
8282.35 1042
8283.21 1022
8284.07 1182
8284.93 1083
8285.79 1148
8286.65 1145
8287.51 1163
8288.37 1049
8289.23 1174
8290.09 1111
8290.95 1135
8291.80 1086
8292.66 1097
8293.52 1044
8294.38 1114
8295.24 1139
8296.10 1101
8296.96 1180
8297.82 1095
8298.68 1082
8299.54 1097
8300.40 1180
8301.26 1306
8302.12 1234
8302.98 1274
8303.84 1211
8304.70 1349
8305.56 1354
8306.42 1429
8307.28 1331
8308.14 1220
8309.00 1281
8309.86 1331
8310.72 1225
8311.58 1231
8312.44 1256
8313.31 1230
8314.17 1297
8315.03 1354
8315.89 1367
8316.75 1435
8317.61 1562
8318.47 1633
8319.33 1722
8320.19 1671
8321.05 1671
8321.91 1581
8322.77 1492
8323.64 1373
8324.50 1291
8325.36 1247
8326.22 1252
8327.08 1239
8327.94 1143
8328.80 1154
8329.66 1147
8330.53 1160
8331.39 1103
8332.25 1118
8333.11 1234
8333.97 1154
8334.83 1180
8335.70 1195
8336.56 1140
8337.42 1175
8338.28 1132
8339.14 1126
8340.00 1062
8340.87 1122
8341.73 1129
8342.59 1105
8343.45 1217
8344.32 1274
8345.18 1265
8346.04 1390
8346.90 1434
8347.76 1388
8348.63 1337
8349.49 1272
8350.35 1243
8351.21 1302
8352.08 1225
8352.94 1192
8353.80 1184
8354.66 1211
8355.53 1153
8356.39 1170
8357.25 1217
8358.12 1219
8358.98 1097
8359.84 1135
8360.71 1182
8361.57 1177
8362.43 1167
8363.29 1181
8364.16 1190
8365.02 1265
8365.88 1188
8366.75 1161
8367.61 1122
8368.47 1078
8369.34 1080
8370.20 1133
8371.06 1099
8371.93 1172
8372.79 1143
8373.66 1174
8374.52 1200
8375.38 1195
8376.25 1164
8377.11 1244
8377.97 1124
8378.84 1155
8379.70 1154
8380.57 1191
8381.43 1210
8382.30 1184
8383.16 1194
8384.02 1120
8384.89 1134
8385.75 1139
8386.62 1278
8387.48 1164
8388.35 1226
8389.21 1178
8390.07 1125
8390.94 1149
8391.80 1225
8392.67 1229
8393.53 1204
8394.40 1165
8395.26 1239
8396.13 1193
8396.99 1096
8397.86 1238
8398.72 1232
8399.59 1213
8400.45 1186
8401.32 1214
8402.18 1224
8403.05 1212
8403.91 1185
8404.78 1199
8405.64 1214
8406.51 1197
8407.37 1209
8408.24 1209
8409.11 1220
8409.97 1264
8410.84 1286
8411.70 1232
8412.57 1287
8413.43 1232
8414.30 1284
8415.17 1232
8416.03 1277
8416.90 1229
8417.76 1261
8418.63 1326
8419.50 1274
8420.36 1219
8421.23 1238
8422.09 1291
8422.96 1297
8423.83 1330
8424.69 1226
8425.56 1223
8426.43 1339
8427.29 1293
8428.16 1337
8429.02 1362
8429.89 1392
8430.76 1498
8431.62 1472
8432.49 1390
8433.36 1341
8434.23 1377
8435.09 1323
8435.96 1356
8436.83 1373
8437.69 1404
8438.56 1449
8439.43 1436
8440.29 1535
8441.16 1517
8442.03 1587
8442.90 1597
8443.76 1676
8444.63 1660
8445.50 1636
8446.37 1636
8447.23 1638
8448.10 1581
8448.97 1593
8449.84 1545
8450.70 1590
8451.57 1718
8452.44 1672
8453.31 1656
8454.17 1826
8455.04 2078
8455.91 2281
8456.78 2511
8457.65 2991
8458.51 3205
8459.38 3580
8460.25 3676
8461.12 3507
8461.99 3432
8462.86 3101
8463.72 2804
8464.59 2510
8465.46 2359
8466.33 2189
8467.20 2094
8468.07 2039
8468.93 2136
8469.80 2319
8470.67 2502
8471.54 2775
8472.41 3144
8473.28 3357
8474.15 3419
8475.02 3129
8475.89 3003
8476.75 2897
8477.62 2555
8478.49 2260
8479.36 2171
8480.23 2149
8481.10 2036
8481.97 2038
8482.84 1943
8483.71 1768
8484.58 1768
8485.45 1704
8486.32 1687
8487.19 1612
8488.06 1654
8488.92 1699
8489.79 1576
8490.66 1623
8491.53 1490
8492.40 1440
8493.27 1631
8494.14 1549
8495.01 1542
8495.88 1542
8496.75 1598
8497.62 1685
8498.49 1665
8499.36 1541
8500.23 1584
8501.10 1559
8501.97 1641
8502.85 1576
8503.72 1510
8504.59 1529
8505.46 1509
8506.33 1601
8507.20 1585
8508.07 1667
8508.94 1724
8509.81 1775
8510.68 1785
8511.55 1751
8512.42 1833
8513.29 1650
8514.16 1703
8515.03 1645
8515.91 1617
8516.78 1637
8517.65 1631
8518.52 1561
8519.39 1584
8520.26 1566
8521.13 1495
8522.00 1622
8522.88 1584
8523.75 1611
8524.62 1618
8525.49 1571
8526.36 1543
8527.23 1694
8528.10 1635
8528.98 1562
8529.85 1598
8530.72 1494
8531.59 1488
8532.46 1602
8533.34 1615
8534.21 1665
8535.08 1765
8535.95 1721
8536.82 1746
8537.70 1784
8538.57 1790
8539.44 1813
8540.31 1762
8541.18 1816
8542.06 1797
8542.93 1706
8543.80 1734
8544.67 1715
8545.55 1645
8546.42 1598
8547.29 1680
8548.17 1677
8549.04 1697
8549.91 1738
8550.78 1669
8551.66 1826
8552.53 1892
8553.40 2095
8554.28 2402
8555.15 2858
8556.02 3104
8556.89 3234
8557.77 3315
8558.64 3319
8559.51 3164
8560.39 2777
8561.26 2603
8562.13 2276
8563.01 2070
8563.88 1827
8564.75 1703
8565.63 1572
8566.50 1522
8567.38 1548
8568.25 1457
8569.12 1446
8570.00 1486
8570.87 1486
8571.74 1443
8572.62 1496
8573.49 1434
8574.37 1395
8575.24 1376
8576.11 1414
8576.99 1433
8577.86 1389
8578.74 1369
8579.61 1353
8580.49 1310
8581.36 1402
8582.23 1400
8583.11 1435
8583.98 1393
8584.86 1474
8585.73 1413
8586.61 1403
8587.48 1417
8588.36 1438
8589.23 1494
8590.11 1402
8590.98 1383
8591.86 1374
8592.73 1364
8593.61 1322
8594.48 1341
8595.36 1410
8596.23 1481
8597.11 1364
8597.98 1390
8598.86 1319
8599.73 1344
8600.61 1407
8601.48 1416
8602.36 1403
8603.23 1286
8604.11 1266
8604.99 1255
8605.86 1265
8606.74 1209
8607.61 1268
8608.49 1255
8609.36 1209
8610.24 1323
8611.12 1333
8611.99 1325
8612.87 1327
8613.74 1349
8614.62 1327
8615.50 1273
8616.37 1271
8617.25 1336
8618.12 1312
8619.00 1352
8619.88 1309
8620.75 1399
8621.63 1445
8622.51 1323
8623.38 1300
8624.26 1227
8625.14 1248
8626.01 1283
8626.89 1369
8627.77 1373
8628.64 1370
8629.52 1413
8630.40 1418
8631.27 1410
8632.15 1423
8633.03 1468
8633.90 1364
8634.78 1396
8635.66 1355
8636.54 1312
8637.41 1364
8638.29 1425
8639.17 1474
8640.05 1446
8640.92 1439
8641.80 1484
8642.68 1556
8643.55 1490
8644.43 1545
8645.31 1599
8646.19 1527
8647.07 1516
8647.94 1520
8648.82 1374
8649.70 1415
8650.58 1392
8651.45 1460
8652.33 1516
8653.21 1465
8654.09 1464
8654.97 1503
8655.85 1488
8656.72 1415
8657.60 1382
8658.48 1387
8659.36 1376
8660.24 1462
8661.12 1437
8661.99 1396
8662.87 1432
8663.75 1450
8664.63 1430
8665.51 1434
8666.39 1447
8667.27 1378
8668.14 1476
8669.02 1531
8669.90 1484
8670.78 1484
8671.66 1520
8672.54 1579
8673.42 1661
8674.30 1771
8675.18 1735
8676.06 1727
8676.94 1812
8677.81 1904
8678.69 1888
8679.57 1892
8680.45 1961
8681.33 1824
8682.21 1710
8683.09 1547
8683.97 1591
8684.85 1680
8685.73 1634
8686.61 1514
8687.49 1579
8688.37 1648
8689.25 1653
8690.13 1837
8691.01 1905
8691.89 2262
8692.77 2692
8693.65 3163
8694.53 3321
8695.41 3478
8696.29 3688
8697.17 3654
8698.05 3396
8698.93 3025
8699.81 2633
8700.69 2322
8701.57 1982
8702.45 1783
8703.33 1642
8704.21 1499
8705.09 1447
8705.98 1449
8706.86 1368
8707.74 1396
8708.62 1310
8709.50 1339
8710.38 1334
8711.26 1330
8712.14 1243
8713.02 1287
8713.90 1217
8714.79 1247
8715.67 1261
8716.55 1241
8717.43 1216
8718.31 1263
8719.19 1248
8720.07 1197
8720.95 1141
8721.84 1145
8722.72 1246
8723.60 1227
8724.48 1242
8725.36 1256
8726.24 1295
8727.13 1233
8728.01 1187
8728.89 1249
8729.77 1261
8730.65 1326
8731.54 1287
8732.42 1443
8733.30 1398
8734.18 1370
8735.06 1484
8735.95 1364
8736.83 1312
8737.71 1235
8738.59 1188
8739.48 1160
8740.36 1195
8741.24 1181
8742.12 1178
8743.01 1152
8743.89 1157
8744.77 1184
8745.65 1108
8746.54 1140
8747.42 1266
8748.30 1132
8749.19 1189
8750.07 1163
8750.95 1108
8751.83 1125
8752.72 1182
8753.60 1166
8754.48 1088
8755.37 1149
8756.25 1220
8757.13 1204
8758.02 1318
8758.90 1248
8759.78 1314
8760.67 1297
8761.55 1336
8762.43 1309
8763.32 1258
8764.20 1295
8765.09 1333
8765.97 1300
8766.85 1298
8767.74 1338
8768.62 1275
8769.51 1245
8770.39 1304
8771.27 1333
8772.16 1346
8773.04 1261
8773.93 1239
8774.81 1208
8775.69 1157
8776.58 1167
8777.46 1135
8778.35 1201
8779.23 1132
8780.12 1068
8781.00 1137
8781.89 1178
8782.77 1125
8783.65 1105
8784.54 1050
8785.42 1140
8786.31 1185
8787.19 1066
8788.08 1037
8788.96 1055
8789.85 1052
8790.73 1118
8791.62 1061
8792.50 1074
8793.39 1109
8794.27 1039
8795.16 1026
8796.04 959
8796.93 954
8797.82 1118
8798.70 1128
8799.59 1085
8800.47 1088
8801.36 1138
8802.24 1069
8803.13 1052
8804.01 1091
8804.90 1112
8805.79 1030
8806.67 1041
8807.56 961
8808.44 1074
8809.33 1128
8810.22 1084
8811.10 1133
8811.99 994
8812.87 1071
8813.76 1026
8814.65 1043
8815.53 984
8816.42 926
8817.30 958
8818.19 938
8819.08 1013
8819.96 968
8820.85 971
8821.74 1032
8822.62 958
8823.51 1021
8824.40 983
8825.28 969
8826.17 971
8827.06 1008
8827.94 1033
8828.83 939
8829.72 957
8830.61 1031
8831.49 1051
8832.38 1034
8833.27 1008
8834.15 1011
8835.04 1074
8835.93 1114
8836.82 1062
8837.70 1044
8838.59 1043
8839.48 1049
8840.37 963
8841.25 967
8842.14 1007
8843.03 965
8843.92 986
8844.80 1040
8845.69 1025
8846.58 1017
8847.47 996
8848.36 939
8849.24 926
8850.13 946
8851.02 930
8851.91 918
8852.80 978
8853.68 1028
8854.57 990
8855.46 889
8856.35 865
8857.24 976
8858.13 964
8859.01 1000
8859.90 931
8860.79 920
8861.68 947
8862.57 952
8863.46 941
8864.35 925
8865.23 905
8866.12 1032
8867.01 965
8867.90 895
8868.79 868
8869.68 874
8870.57 924
8871.46 918
8872.35 892
8873.24 925
8874.12 917
8875.01 897
8875.90 866
8876.79 864
8877.68 932
8878.57 920
8879.46 975
8880.35 942
8881.24 903
8882.13 917
8883.02 924
8883.91 931
8884.80 926
8885.69 869
8886.58 821
8887.47 890
8888.36 807
8889.25 866
8890.14 901
8891.03 900
8891.92 873
8892.81 830
8893.70 835
8894.59 890
8895.48 814
8896.37 835
8897.26 772
8898.15 845
8899.04 887
8899.93 843
8900.82 832
8901.71 812
8902.60 845
8903.49 820
8904.38 861
8905.28 861
8906.17 889
8907.06 843
8907.95 826
8908.84 802
8909.73 840
8910.62 845
8911.51 847
8912.40 859
8913.29 946
8914.19 857
8915.08 844
8915.97 909
8916.86 950
8917.75 890
8918.64 889
8919.53 873
8920.43 831
8921.32 794
8922.21 857
8923.10 882
8923.99 903
8924.88 867
8925.78 837
8926.67 826
8927.56 797
8928.45 774
8929.34 794
8930.24 842
8931.13 931
8932.02 792
8932.91 867
8933.80 833
8934.70 807
8935.59 826
8936.48 860
8937.37 861
8938.27 827
8939.16 795
8940.05 847
8940.94 814
8941.84 837
8942.73 792
8943.62 811
8944.51 812
8945.41 875
8946.30 873
8947.19 834
8948.09 831
8948.98 822
8949.87 860
8950.77 824
8951.66 838
8952.55 796
8953.44 828
8954.34 793
8955.23 803
8956.12 790
8957.02 829
8957.91 861
8958.80 865
8959.70 832
8960.59 818
8961.49 800
8962.38 835
8963.27 864
8964.17 855
8965.06 867
8965.95 929
8966.85 838
8967.74 911
8968.64 837
8969.53 837
8970.42 905
8971.32 820
8972.21 897
8973.11 887
8974.00 904
8974.90 824
8975.79 880
8976.68 818
8977.58 782
8978.47 773
8979.37 829
8980.26 885
8981.16 876
8982.05 820
8982.95 789
8983.84 767
8984.74 888
8985.63 738
8986.52 777
8987.42 813
8988.31 728
8989.21 749
8990.10 755
8991.00 756
8991.89 821
8992.79 826
8993.69 915
8994.58 854
8995.48 822
8996.37 902
8997.27 800
8998.16 770
8999.06 796
8999.95 769
9000.85 841
9001.74 781
9002.64 807
9003.54 749
9004.43 775
9005.33 809
9006.22 807
9007.12 802
9008.01 824
9008.91 823
9009.81 794
9010.70 791
9011.60 809
9012.50 748
9013.39 824
9014.29 788
9015.18 769
9016.08 743
9016.98 692
9017.87 782
9018.77 748
9019.67 815
9020.56 800
9021.46 755
9022.36 693
9023.25 790
9024.15 791
9025.05 783
9025.94 789
9026.84 818
9027.74 811
9028.63 743
9029.53 785
9030.43 781
9031.32 805
9032.22 757
9033.12 715
9034.02 780
9034.91 789
9035.81 800
9036.71 760
9037.61 788
9038.50 788
9039.40 780
9040.30 757
9041.20 768
9042.09 717
9042.99 771
9043.89 849
9044.79 829
9045.68 808
9046.58 782
9047.48 878
9048.38 821
9049.28 778
9050.17 760
9051.07 747
9051.97 796
9052.87 751
9053.77 809
9054.66 830
9055.56 823
9056.46 820
9057.36 805
9058.26 817
9059.16 760
9060.06 829
9060.95 832
9061.85 786
9062.75 789
9063.65 800
9064.55 788
9065.45 806
9066.35 824
9067.25 841
9068.14 827
9069.04 801
9069.94 783
9070.84 855
9071.74 786
9072.64 757
9073.54 810
9074.44 706
9075.34 724
9076.24 764
9077.14 770
9078.04 756
9078.93 738
9079.83 785
9080.73 798
9081.63 728
9082.53 727
9083.43 718
9084.33 782
9085.23 858
9086.13 774
9087.03 725
9087.93 774
9088.83 735
9089.73 756
9090.63 764
9091.53 699
9092.43 797
9093.33 853
9094.23 819
9095.13 788
9096.03 811
9096.93 846
9097.83 825
9098.73 713
9099.63 747
9100.54 725
9101.44 802
9102.34 775
9103.24 779
9104.14 722
9105.04 759
9105.94 769
9106.84 799
9107.74 696
9108.64 714
9109.54 775
9110.44 701
9111.35 815
9112.25 814
9113.15 771
9114.05 816
9114.95 831
9115.85 784
9116.75 778
9117.65 745
9118.56 767
9119.46 809
9120.36 748
9121.26 828
9122.16 808
9123.06 875
9123.97 779
9124.87 787
9125.77 790
9126.67 806
9127.57 826
9128.47 786
9129.38 736
9130.28 755
9131.18 841
9132.08 799
9132.98 788
9133.89 767
9134.79 686
9135.69 760
9136.59 821
9137.50 714
9138.40 713
9139.30 732
9140.20 767
9141.11 744
9142.01 743
9142.91 741
9143.81 767
9144.72 807
9145.62 767
9146.52 754
9147.42 740
9148.33 719
9149.23 711
9150.13 724
9151.04 761
9151.94 755
9152.84 759
9153.75 755
9154.65 714
9155.55 733
9156.46 690
9157.36 739
9158.26 722
9159.17 744
9160.07 698
9160.97 734
9161.88 718
9162.78 742
9163.68 701
9164.59 724
9165.49 744
9166.40 813
9167.30 814
9168.20 761
9169.11 767
9170.01 794
9170.92 787
9171.82 772
9172.72 729
9173.63 698
9174.53 726
9175.44 754
9176.34 706
9177.24 755
9178.15 787
9179.05 797
9179.96 747
9180.86 828
9181.77 727
9182.67 775
9183.58 780
9184.48 770
9185.39 776
9186.29 785
9187.20 747
9188.10 747
9189.01 787
9189.91 723
9190.82 707
9191.72 815
9192.63 765
9193.53 764
9194.44 779
9195.34 755
9196.25 766
9197.15 830
9198.06 842
9198.96 825
9199.87 812
9200.77 833
9201.68 888
9202.58 956
9203.49 892
9204.40 952
9205.30 883
9206.21 849
9207.11 846
9208.02 816
9208.92 761
9209.83 752
9210.74 753
9211.64 779
9212.55 736
9213.45 662
9214.36 733
9215.27 705
9216.17 660
9217.08 731
9217.99 722
9218.89 808
9219.80 764
9220.71 758
9221.61 762
9222.52 768
9223.43 793
9224.33 771
9225.24 716
9226.15 735
9227.05 722
9227.96 703
9228.87 759
9229.77 643
9230.68 700
9231.59 762
9232.49 752
9233.40 700
9234.31 686
9235.22 766
9236.12 761
9237.03 752
9237.94 741
9238.84 751
9239.75 646
9240.66 726
9241.57 764
9242.47 733
9243.38 682
9244.29 722
9245.20 725
9246.11 714
9247.01 716
9247.92 779
9248.83 720
9249.74 708
9250.64 720
9251.55 726
9252.46 718
9253.37 692
9254.28 686
9255.19 701
9256.09 745
9257.00 737
9257.91 736
9258.82 739
9259.73 778
9260.64 769
9261.54 764
9262.45 767
9263.36 758
9264.27 702
9265.18 756
9266.09 752
9267.00 738
9267.90 705
9268.81 757
9269.72 721
9270.63 813
9271.54 757
9272.45 733
9273.36 748
9274.27 712
9275.18 778
9276.09 762
9277.00 738
9277.90 741
9278.81 712
9279.72 744
9280.63 688
9281.54 763
9282.45 759
9283.36 776
9284.27 756
9285.18 733
9286.09 706
9287.00 731
9287.91 779
9288.82 749
9289.73 701
9290.64 651
9291.55 740
9292.46 711
9293.37 767
9294.28 747
9295.19 793
9296.10 722
9297.01 767
9297.92 771
9298.83 773
9299.74 709
9300.65 779
9301.56 804
9302.47 828
9303.38 789
9304.29 794
9305.20 763
9306.12 756
9307.03 782
9307.94 753
9308.85 745
9309.76 793
9310.67 742
9311.58 760
9312.49 782
9313.40 753
9314.31 783
9315.22 851
9316.14 875
9317.05 815
9317.96 746
9318.87 769
9319.78 720
9320.69 747
9321.60 757
9322.52 712
9323.43 714
9324.34 723
9325.25 752
9326.16 741
9327.07 717
9327.99 735
9328.90 794
9329.81 748
9330.72 765
9331.63 773
9332.54 782
9333.46 730
9334.37 699
9335.28 751
9336.19 741
9337.11 699
9338.02 736
9338.93 716
9339.84 696
9340.75 676
9341.67 742
9342.58 767
9343.49 758
9344.40 804
9345.32 780
9346.23 792
9347.14 797
9348.06 783
9348.97 805
9349.88 727
9350.79 822
9351.71 870
9352.62 739
9353.53 778
9354.45 804
9355.36 799
9356.27 762
9357.19 758
9358.10 743
9359.01 770
9359.93 718
9360.84 672
9361.75 730
9362.67 724
9363.58 778
9364.49 794
9365.41 723
9366.32 695
9367.23 672
9368.15 712
9369.06 761
9369.97 778
9370.89 762
9371.80 763
9372.72 766
9373.63 762
9374.54 696
9375.46 715
9376.37 704
9377.29 721
9378.20 676
9379.12 755
9380.03 745
9380.94 743
9381.86 738
9382.77 725
9383.69 755
9384.60 756
9385.52 695
9386.43 765
9387.35 768
9388.26 767
9389.18 868
9390.09 903
9391.01 854
9391.92 822
9392.84 851
9393.75 870
9394.67 874
9395.58 836
9396.50 825
9397.41 798
9398.33 804
9399.24 836
9400.16 832
9401.07 850
9401.99 848
9402.90 811
9403.82 815
9404.73 774
9405.65 755
9406.56 755
9407.48 772
9408.40 709
9409.31 757
9410.23 743
9411.14 760
9412.06 756
9412.98 751
9413.89 755
9414.81 789
9415.72 789
9416.64 739
9417.56 770
9418.47 754
9419.39 808
9420.30 842
9421.22 832
9422.14 758
9423.05 687
9423.97 781
9424.89 808
9425.80 741
9426.72 840
9427.64 849
9428.55 827
9429.47 763
9430.39 732
9431.30 756
9432.22 788
9433.14 789
9434.05 797
9434.97 841
9435.89 813
9436.80 768
9437.72 785
9438.64 827
9439.56 805
9440.47 854
9441.39 870
9442.31 865
9443.23 805
9444.14 791
9445.06 816
9445.98 829
9446.90 854
9447.81 804
9448.73 778
9449.65 813
9450.57 862
9451.48 915
9452.40 876
9453.32 971
9454.24 1115
9455.16 1170
9456.07 1251
9456.99 1266
9457.91 1243
9458.83 1188
9459.75 1120
9460.66 1031
9461.58 1006
9462.50 1015
9463.42 930
9464.34 893
9465.26 835
9466.18 770
9467.09 743
9468.01 835
9468.93 822
9469.85 868
9470.77 807
9471.69 781
9472.61 804
9473.53 827
9474.44 803
9475.36 777
9476.28 788
9477.20 836
9478.12 887
9479.04 855
9479.96 835
9480.88 846
9481.80 856
9482.72 846
9483.64 925
9484.56 921
9485.47 913
9486.39 937
9487.31 924
9488.23 843
9489.15 791
9490.07 831
9490.99 852
9491.91 847
9492.83 897
9493.75 876
9494.67 810
9495.59 847
9496.51 822
9497.43 785
9498.35 749
9499.27 761
9500.19 777
9501.11 786
9502.03 724
9502.95 754
9503.87 734
9504.79 797
9505.71 779
9506.63 755
9507.56 855
9508.48 835
9509.40 795
9510.32 801
9511.24 785
9512.16 750
9513.08 799
9514.00 791
9514.92 763
9515.84 721
9516.76 842
9517.68 862
9518.61 806
9519.53 720
9520.45 772
9521.37 833
9522.29 837
9523.21 833
9524.13 803
9525.05 725
9525.98 802
9526.90 859
9527.82 841
9528.74 817
9529.66 833
9530.58 840
9531.50 848
9532.43 890
9533.35 920
9534.27 986
9535.19 950
9536.11 991
9537.04 1014
9537.96 931
9538.88 950
9539.80 862
9540.72 841
9541.65 809
9542.57 775
9543.49 869
9544.41 902
9545.34 858
9546.26 798
9547.18 843
9548.10 844
9549.03 856
9549.95 809
9550.87 841
9551.79 859
9552.72 865
9553.64 846
9554.56 779
9555.48 838
9556.41 853
9557.33 825
9558.25 861
9559.18 872
9560.10 832
9561.02 848
9561.95 856
9562.87 865
9563.79 816
9564.72 868
9565.64 913
9566.56 898
9567.49 857
9568.41 810
9569.33 791
9570.26 857
9571.18 765
9572.10 822
9573.03 793
9573.95 823
9574.88 781
9575.80 818
9576.72 824
9577.65 816
9578.57 821
9579.49 818
9580.42 827
9581.34 784
9582.27 796
9583.19 740
9584.12 776
9585.04 792
9585.96 870
9586.89 879
9587.81 831
9588.74 890
9589.66 869
9590.59 903
9591.51 842
9592.44 830
9593.36 844
9594.29 769
9595.21 844
9596.14 878
9597.06 845
9597.98 870
9598.91 859
9599.83 851
9600.76 887
9601.68 889
9602.61 880
9603.54 893
9604.46 902
9605.39 909
9606.31 940
9607.24 939
9608.16 855
9609.09 949
9610.01 956
9610.94 886
9611.86 880
9612.79 899
9613.72 966
9614.64 977
9615.57 995
9616.49 1022
9617.42 997
9618.34 949
9619.27 1043
9620.20 1001
9621.12 1005
9622.05 998
9622.97 1008
9623.90 1072
9624.83 1041
9625.75 1074
9626.68 1068
9627.61 1086
9628.53 1077
9629.46 1154
9630.39 1162
9631.31 1220
9632.24 1163
9633.16 1155
9634.09 1224
9635.02 1238
9635.95 1241
9636.87 1352
9637.80 1412
9638.73 1386
9639.65 1443
9640.58 1516
9641.51 1599
9642.43 1554
9643.36 1427
9644.29 1457
9645.22 1545
9646.14 1474
9647.07 1536
9648.00 1514
9648.92 1655
9649.85 1765
9650.78 1928
9651.71 2053
9652.63 2032
9653.56 2097
9654.49 2077
9655.42 1910
9656.34 1773
9657.27 1654
9658.20 1654
9659.13 1494
9660.06 1461
9660.98 1398
9661.91 1376
9662.84 1377
9663.77 1348
9664.70 1303
9665.62 1404
9666.55 1427
9667.48 1414
9668.41 1357
9669.34 1358
9670.27 1358
9671.19 1373
9672.12 1412
9673.05 1444
9673.98 1427
9674.91 1459
9675.84 1466
9676.77 1509
9677.70 1496
9678.62 1512
9679.55 1561
9680.48 1532
9681.41 1537
9682.34 1470
9683.27 1480
9684.20 1519
9685.13 1517
9686.06 1549
9686.99 1542
9687.91 1533
9688.84 1582
9689.77 1570
9690.70 1719
9691.63 1744
9692.56 1751
9693.49 1859
9694.42 1872
9695.35 1885
9696.28 1826
9697.21 1813
9698.14 1824
9699.07 1950
9700.00 1987
9700.93 1927
9701.86 2013
9702.79 2009
9703.72 2051
9704.65 2107
9705.58 2066
9706.51 1940
9707.44 1776
9708.37 1730
9709.30 1615
9710.23 1545
9711.16 1587
9712.09 1612
9713.02 1640
9713.95 1554
9714.88 1602
9715.81 1550
9716.74 1608
9717.67 1640
9718.61 1655
9719.54 1639
9720.47 1571
9721.40 1656
9722.33 1570
9723.26 1394
9724.19 1440
9725.12 1421
9726.05 1400
9726.98 1406
9727.92 1327
9728.85 1350
9729.78 1322
9730.71 1405
9731.64 1360
9732.57 1380
9733.50 1350
9734.43 1335
9735.37 1271
9736.30 1278
9737.23 1377
9738.16 1281
9739.09 1282
9740.02 1279
9740.96 1267
9741.89 1308
9742.82 1318
9743.75 1302
9744.68 1235
9745.62 1182
9746.55 1224
9747.48 1230
9748.41 1280
9749.34 1220
9750.28 1228
9751.21 1224
9752.14 1256
9753.07 1222
9754.01 1223
9754.94 1231
9755.87 1293
9756.80 1250
9757.74 1257
9758.67 1142
9759.60 1202
9760.53 1337
9761.47 1262
9762.40 1299
9763.33 1263
9764.27 1270
9765.20 1311
9766.13 1241
9767.07 1307
9768.00 1340
9768.93 1417
9769.86 1379
9770.80 1386
9771.73 1348
9772.66 1276
9773.60 1382
9774.53 1363
9775.47 1310
9776.40 1248
9777.33 1343
9778.27 1425
9779.20 1425
9780.13 1495
9781.07 1494
9782.00 1588
9782.93 1702
9783.87 1752
9784.80 1763
9785.74 1854
9786.67 1843
9787.60 1852
9788.54 1901
9789.47 1922
9790.41 1807
9791.34 1723
9792.28 1695
9793.21 1527
9794.14 1534
9795.08 1525
9796.01 1478
9796.95 1430
9797.88 1569
9798.82 1581
9799.75 1694
9800.69 1805
9801.62 1830
9802.56 1831
9803.49 1747
9804.42 1648
9805.36 1649
9806.29 1468
9807.23 1376
9808.16 1284
9809.10 1198
9810.03 1175
9810.97 1175
9811.91 1107
9812.84 1106
9813.78 1191
9814.71 1151
9815.65 1078
9816.58 1062
9817.52 1123
9818.45 1126
9819.39 1116
9820.32 1056
9821.26 1046
9822.20 1058
9823.13 1066
9824.07 1053
9825.00 1118
9825.94 1074
9826.87 1050
9827.81 1081
9828.75 1056
9829.68 992
9830.62 1005
9831.55 1090
9832.49 1126
9833.43 1044
9834.36 1015
9835.30 1000
9836.24 1037
9837.17 971
9838.11 1020
9839.05 1080
9839.98 1049
9840.92 989
9841.86 1036
9842.79 987
9843.73 1028
9844.67 1052
9845.60 1052
9846.54 1040
9847.48 1036
9848.41 1083
9849.35 1053
9850.29 1035
9851.22 1052
9852.16 1064
9853.10 1022
9854.04 1060
9854.97 1059
9855.91 1038
9856.85 1033
9857.79 1035
9858.72 1049
9859.66 1061
9860.60 1027
9861.54 1071
9862.47 1080
9863.41 1108
9864.35 1102
9865.29 1037
9866.22 1083
9867.16 974
9868.10 1034
9869.04 1085
9869.98 1091
9870.91 1053
9871.85 1050
9872.79 1031
9873.73 1044
9874.67 1029
9875.60 1050
9876.54 1083
9877.48 1101
9878.42 1174
9879.36 1086
9880.30 1105
9881.24 1066
9882.17 1048
9883.11 1073
9884.05 1068
9884.99 1057
9885.93 1044
9886.87 1098
9887.81 1028
9888.74 978
9889.68 1032
9890.62 953
9891.56 1040
9892.50 1000
9893.44 1062
9894.38 1073
9895.32 1043
9896.26 1013
9897.20 1010
9898.14 968
9899.08 986
9900.01 1058
9900.95 1082
9901.89 1120
9902.83 1042
9903.77 1052
9904.71 1010
9905.65 998
9906.59 1035
9907.53 1079
9908.47 1118
9909.41 1186
9910.35 1162
9911.29 1189
9912.23 1181
9913.17 1200
9914.11 1132
9915.05 1168
9915.99 1201
9916.93 1150
9917.87 1123
9918.81 1124
9919.75 1095
9920.69 1169
9921.63 1243
9922.57 1208
9923.51 1216
9924.46 1324
9925.40 1612
9926.34 1904
9927.28 2224
9928.22 2601
9929.16 2801
9930.10 3029
9931.04 3065
9931.98 2816
9932.92 2690
9933.86 2380
9934.80 2066
9935.75 1858
9936.69 1595
9937.63 1476
9938.57 1338
9939.51 1297
9940.45 1250
9941.39 1140
9942.34 1146
9943.28 1145
9944.22 1093
9945.16 1117
9946.10 1156
9947.04 1122
9947.98 1203
9948.93 1135
9949.87 1127
9950.81 1098
9951.75 1107
9952.69 1072
9953.64 1079
9954.58 1029
9955.52 1068
9956.46 1131
9957.40 1084
9958.35 1111
9959.29 1095
9960.23 1084
9961.17 1026
9962.12 1066
9963.06 1079
9964.00 1133
9964.94 1023
9965.89 1186
9966.83 1105
9967.77 1090
9968.71 1194
9969.66 1192
9970.60 1253
9971.54 1330
9972.48 1442
9973.43 1527
9974.37 1549
9975.31 1422
9976.26 1337
9977.20 1246
9978.14 1209
9979.09 1110
9980.03 1055
9980.97 959
9981.92 1014
9982.86 985
9983.80 945
9984.75 980
9985.69 984
9986.63 953
9987.58 928
9988.52 940
9989.46 949
9990.41 949
9991.35 933
9992.30 929
9993.24 909
9994.18 926
9995.13 895
9996.07 968
9997.01 902
9997.96 874
9998.90 908
9999.85 903
10000.79 908
10001.74 926
10002.68 966
10003.62 1013
10004.57 980
10005.51 953
10006.46 943
10007.40 939
10008.35 915
10009.29 925
10010.24 968
10011.18 977
10012.13 973
10013.07 919
10014.01 934
10014.96 918
10015.90 887
10016.85 848
10017.79 877
10018.74 872
10019.68 790
10020.63 832
10021.58 880
10022.52 910
10023.47 830
10024.41 848
10025.36 768
10026.30 827
10027.25 852
10028.19 856
10029.14 825
10030.08 843
10031.03 836
10031.98 787
10032.92 805
10033.87 794
10034.81 786
10035.76 851
10036.70 866
10037.65 848
10038.60 839
10039.54 812
10040.49 799
10041.43 834
10042.38 806
10043.33 758
10044.27 793
10045.22 811
10046.17 773
10047.11 785
10048.06 818
10049.01 840
10049.95 794
10050.90 814
10051.84 824
10052.79 841
10053.74 814
10054.69 831
10055.63 784
10056.58 778
10057.53 901
10058.47 833
10059.42 888
10060.37 873
10061.31 848
10062.26 840
10063.21 895
10064.16 793
10065.10 815
10066.05 795
10067.00 790
10067.94 768
10068.89 789
10069.84 803
10070.79 784
10071.73 789
10072.68 848
10073.63 800
10074.58 832
10075.53 865
10076.47 834
10077.42 815
10078.37 815
10079.32 791
10080.26 739
10081.21 762
10082.16 734
10083.11 830
10084.06 833
10085.01 781
10085.95 800
10086.90 834
10087.85 824
10088.80 742
10089.75 787
10090.70 713
10091.64 722
10092.59 748
10093.54 773
10094.49 759
10095.44 773
10096.39 771
10097.34 800
10098.28 791
10099.23 836
10100.18 766
10101.13 743
10102.08 799
10103.03 769
10103.98 773
10104.93 799
10105.88 800
10106.83 690
10107.78 737
10108.72 736
10109.67 755
10110.62 734
10111.57 701
10112.52 730
10113.47 745
10114.42 688
10115.37 784
10116.32 854
10117.27 768
10118.22 804
10119.17 763
10120.12 791
10121.07 727
10122.02 688
10122.97 667
10123.92 715
10124.87 660
10125.82 668
10126.77 691
10127.72 707
10128.67 701
10129.62 711
10130.57 669
10131.52 744
10132.47 737
10133.42 755
10134.37 695
10135.32 672
10136.27 765
10137.22 704
10138.18 712
10139.13 660
10140.08 649
10141.03 681
10141.98 703
10142.93 644
10143.88 712
10144.83 762
10145.78 691
10146.73 704
10147.68 709
10148.64 629
10149.59 644
10150.54 691
10151.49 697
10152.44 719
10153.39 679
10154.34 666
10155.30 732
10156.25 715
10157.20 690
10158.15 715
10159.10 698
10160.05 650
10161.01 678
10161.96 721
10162.91 790
10163.86 679
10164.81 724
10165.76 689
10166.72 714
10167.67 681
10168.62 654
10169.57 722
10170.53 726
10171.48 729
10172.43 779
10173.38 730
10174.33 694
10175.29 735
10176.24 718
10177.19 726
10178.14 708
10179.10 733
10180.05 726
10181.00 742
10181.96 712
10182.91 712
10183.86 671
10184.81 756
10185.77 671
10186.72 730
10187.67 721
10188.63 706
10189.58 719
10190.53 695
10191.49 727
10192.44 782
10193.39 732
10194.35 721
10195.30 715
10196.25 742
10197.21 755
10198.16 712
10199.11 721
10200.07 670
10201.02 733
10201.97 662
10202.93 731
10203.88 734
10204.84 767
10205.79 727
10206.74 771
10207.70 839
10208.65 801
10209.60 817
10210.56 873
10211.51 820
10212.47 853
10213.42 921
10214.38 925
10215.33 814
10216.28 760
10217.24 745
10218.19 727
10219.15 803
10220.10 763
10221.06 762
10222.01 722
10222.97 679
10223.92 728
10224.88 726
10225.83 676
10226.79 685
10227.74 726
10228.70 699
10229.65 695
10230.61 681
10231.56 741
10232.52 685
10233.47 655
10234.43 637
10235.38 689
10236.34 742
10237.29 741
10238.25 717
10239.20 731
10240.16 799
10241.11 776
10242.07 776
10243.03 697
10243.98 729
10244.94 692
10245.89 718
10246.85 688
10247.80 751
10248.76 658
10249.72 665
10250.67 699
10251.63 642
10252.58 658
10253.54 655
10254.50 659
10255.45 678
10256.41 683
10257.36 676
10258.32 702
10259.28 695
10260.23 708
10261.19 702
10262.15 686
10263.10 668
10264.06 688
10265.02 634
10265.97 657
10266.93 646
10267.89 614
10268.84 675
10269.80 687
10270.76 663
10271.71 647
10272.67 632
10273.63 665
10274.59 680
10275.54 664
10276.50 676
10277.46 632
10278.41 663
10279.37 675
10280.33 724
10281.29 591
10282.24 607
10283.20 629
10284.16 628
10285.12 595
10286.07 611
10287.03 619
10287.99 633
10288.95 646
10289.91 592
10290.86 660
10291.82 668
10292.78 730
10293.74 699
10294.70 702
10295.65 695
10296.61 703
10297.57 769
10298.53 709
10299.49 666
10300.44 661
10301.40 732
10302.36 710
10303.32 719
10304.28 676
10305.24 707
10306.20 716
10307.15 668
10308.11 667
10309.07 652
10310.03 658
10310.99 622
10311.95 659
10312.91 689
10313.87 681
10314.82 664
10315.78 634
10316.74 657
10317.70 649
10318.66 651
10319.62 693
10320.58 649
10321.54 641
10322.50 654
10323.46 677
10324.42 649
10325.38 643
10326.34 579
10327.29 630
10328.25 616
10329.21 621
10330.17 626
10331.13 626
10332.09 622
10333.05 631
10334.01 661
10334.97 612
10335.93 629
10336.89 634
10337.85 666
10338.81 598
10339.77 593
10340.73 606
10341.69 623
10342.65 629
10343.61 675
10344.57 641
10345.54 659
10346.50 663
10347.46 588
10348.42 606
10349.38 648
10350.34 637
10351.30 627
10352.26 630
10353.22 588
10354.18 629
10355.14 614
10356.10 655
10357.06 585
10358.02 577
10358.99 591
10359.95 678
10360.91 675
10361.87 625
10362.83 686
10363.79 675
10364.75 626
10365.71 616
10366.68 620
10367.64 618
10368.60 564
10369.56 638
10370.52 668
10371.48 635
10372.44 590
10373.41 662
10374.37 642
10375.33 613
10376.29 629
10377.25 659
10378.22 667
10379.18 625
10380.14 646
10381.10 641
10382.06 630
10383.03 689
10383.99 691
10384.95 669
10385.91 660
10386.88 633
10387.84 634
10388.80 667
10389.76 724
10390.72 600
10391.69 641
10392.65 659
10393.61 695
10394.58 608
10395.54 645
10396.50 658
10397.46 659
10398.43 625
10399.39 671
10400.35 668
10401.32 682
10402.28 710
10403.24 691
10404.20 642
10405.17 685
10406.13 727
10407.09 684
10408.06 736
10409.02 720
10409.98 767
10410.95 736
10411.91 674
10412.88 658
10413.84 675
10414.80 714
10415.77 737
10416.73 770
10417.69 810
10418.66 949
10419.62 1093
10420.59 1149
10421.55 1178
10422.51 1289
10423.48 1254
10424.44 1156
10425.41 1103
10426.37 1023
10427.33 961
10428.30 893
10429.26 875
10430.23 790
10431.19 726
10432.16 709
10433.12 688
10434.08 663
10435.05 661
10436.01 640
10436.98 653
10437.94 671
10438.91 654
10439.87 633
10440.84 613
10441.80 608
10442.77 624
10443.73 628
10444.70 618
10445.66 668
10446.63 608
10447.59 615
10448.56 637
10449.52 666
10450.49 630
10451.45 650
10452.42 614
10453.38 570
10454.35 650
10455.32 755
10456.28 690
10457.25 617
10458.21 676
10459.18 681
10460.14 665
10461.11 656
10462.08 607
10463.04 614
10464.01 650
10464.97 626
10465.94 643
10466.90 621
10467.87 625
10468.84 571
10469.80 571
10470.77 615
10471.74 570
10472.70 520
10473.67 648
10474.63 613
10475.60 581
10476.57 593
10477.53 586
10478.50 576
10479.47 585
10480.43 579
10481.40 586
10482.37 624
10483.33 568
10484.30 544
10485.27 627
10486.24 617
10487.20 613
10488.17 636
10489.14 578
10490.10 618
10491.07 560
10492.04 626
10493.01 642
10493.97 620
10494.94 628
10495.91 589
10496.87 635
10497.84 615
10498.81 598
10499.78 604
10500.74 631
10501.71 609
10502.68 622
10503.65 594
10504.62 594
10505.58 571
10506.55 581
10507.52 621
10508.49 577
10509.46 576
10510.42 544
10511.39 631
10512.36 598
10513.33 568
10514.30 623
10515.26 583
10516.23 588
10517.20 558
10518.17 591
10519.14 559
10520.11 564
10521.08 593
10522.04 567
10523.01 567
10523.98 595
10524.95 544
10525.92 596
10526.89 541
10527.86 537
10528.83 547
10529.79 613
10530.76 577
10531.73 571
10532.70 583
10533.67 534
10534.64 523
10535.61 517
10536.58 549
10537.55 581
10538.52 546
10539.49 533
10540.46 533
10541.43 540
10542.39 549
10543.36 602
10544.33 553
10545.30 542
10546.27 554
10547.24 577
10548.21 558
10549.18 565
10550.15 549
10551.12 549
10552.09 599
10553.06 585
10554.03 587
10555.00 588
10555.97 565
10556.94 575
10557.91 596
10558.88 600
10559.85 595
10560.82 588
10561.80 584
10562.77 606
10563.74 615
10564.71 641
10565.68 672
10566.65 624
10567.62 642
10568.59 617
10569.56 609
10570.53 610
10571.50 553
10572.47 596
10573.44 571
10574.41 541
10575.39 511
10576.36 575
10577.33 555
10578.30 542
10579.27 586
10580.24 548
10581.21 528
10582.18 534
10583.16 566
10584.13 537
10585.10 560
10586.07 608
10587.04 599
10588.01 569
10588.99 607
10589.96 592
10590.93 593
10591.90 547
10592.87 541
10593.84 571
10594.82 569
10595.79 570
10596.76 565
10597.73 568
10598.70 554
10599.68 562
10600.65 578
10601.62 535
10602.59 570
10603.57 505
10604.54 546
10605.51 545
10606.48 521
10607.46 553
10608.43 527
10609.40 566
10610.37 583
10611.35 570
10612.32 577
10613.29 626
10614.27 576
10615.24 557
10616.21 574
10617.18 547
10618.16 560
10619.13 543
10620.10 545
10621.08 504
10622.05 529
10623.02 594
10624.00 574
10624.97 553
10625.94 627
10626.92 569
10627.89 577
10628.86 564
10629.84 567
10630.81 573
10631.78 567
10632.76 555
10633.73 525
10634.71 589
10635.68 576
10636.65 574
10637.63 535
10638.60 607
10639.58 585
10640.55 600
10641.52 605
10642.50 630
10643.47 589
10644.45 582
10645.42 608
10646.39 602
10647.37 569
10648.34 598
10649.32 601
10650.29 538
10651.27 512
10652.24 539
10653.22 523
10654.19 492
10655.17 506
10656.14 514
10657.12 514
10658.09 520
10659.07 500
10660.04 528
10661.01 525
10661.99 559
10662.97 603
10663.94 576
10664.92 625
10665.89 582
10666.87 518
10667.84 565
10668.82 554
10669.79 569
10670.77 564
10671.74 588
10672.72 524
10673.69 497
10674.67 496
10675.65 548
10676.62 551
10677.60 569
10678.57 566
10679.55 539
10680.52 508
10681.50 531
10682.48 546
10683.45 545
10684.43 613
10685.40 596
10686.38 591
10687.36 519
10688.33 548
10689.31 558
10690.29 537
10691.26 519
10692.24 577
10693.22 585
10694.19 537
10695.17 512
10696.14 571
10697.12 516
10698.10 522
10699.08 570
10700.05 530
10701.03 512
10702.01 530
10702.98 544
10703.96 516
10704.94 525
10705.91 529
10706.89 485
10707.87 548
10708.85 512
10709.82 530
10710.80 558
10711.78 570
10712.75 538
10713.73 541
10714.71 561
10715.69 536
10716.66 529
10717.64 518
10718.62 499
10719.60 509
10720.57 521
10721.55 544
10722.53 546
10723.51 497
10724.49 516
10725.46 530
10726.44 501
10727.42 501
10728.40 537
10729.38 511
10730.35 480
10731.33 485
10732.31 540
10733.29 558
10734.27 546
10735.25 509
10736.22 531
10737.20 565
10738.18 509
10739.16 485
10740.14 499
10741.12 516
10742.10 518
10743.08 502
10744.05 492
10745.03 489
10746.01 475
10746.99 509
10747.97 480
10748.95 458
10749.93 488
10750.91 539
10751.89 511
10752.87 512
10753.84 524
10754.82 532
10755.80 540
10756.78 509
10757.76 529
10758.74 501
10759.72 513
10760.70 492
10761.68 499
10762.66 477
10763.64 596
10764.62 589
10765.60 513
10766.58 494
10767.56 493
10768.54 473
10769.52 492
10770.50 529
10771.48 487
10772.46 523
10773.44 541
10774.42 517
10775.40 524
10776.38 499
10777.36 488
10778.34 508
10779.32 498
10780.30 519
10781.28 530
10782.26 527
10783.24 499
10784.22 515
10785.20 502
10786.19 535
10787.17 513
10788.15 460
10789.13 518
10790.11 524
10791.09 545
10792.07 489
10793.05 490
10794.03 517
10795.01 526
10796.00 504
10796.98 480
10797.96 484
10798.94 511
10799.92 505
10800.90 518
10801.88 469
10802.86 476
10803.85 548
10804.83 498
10805.81 456
10806.79 469
10807.77 547
10808.75 535
10809.74 445
10810.72 501
10811.70 497
10812.68 553
10813.66 577
10814.65 512
10815.63 477
10816.61 501
10817.59 509
10818.57 544
10819.56 536
10820.54 528
10821.52 511
10822.50 553
10823.49 550
10824.47 542
10825.45 472
10826.43 510
10827.42 519
10828.40 535
10829.38 513
10830.36 563
10831.35 564
10832.33 559
10833.31 523
10834.30 485
10835.28 457
10836.26 494
10837.25 527
10838.23 504
10839.21 507
10840.19 497
10841.18 554
10842.16 520
10843.14 526
10844.13 536
10845.11 513
10846.09 535
10847.08 519
10848.06 540
10849.05 533
10850.03 529
10851.01 551
10852.00 515
10852.98 510
10853.96 524
10854.95 546
10855.93 564
10856.92 528
10857.90 577
10858.88 501
10859.87 551
10860.85 570
10861.84 527
10862.82 524
10863.80 503
10864.79 555
10865.77 556
10866.76 480
10867.74 501
10868.73 523
10869.71 509
10870.70 516
10871.68 505
10872.67 542
10873.65 521
10874.63 527
10875.62 547
10876.60 577
10877.59 579
10878.57 535
10879.56 508
10880.54 522
10881.53 548
10882.51 506
10883.50 563
10884.48 590
10885.47 544
10886.46 588
10887.44 603
10888.43 568
10889.41 536
10890.40 564
10891.38 584
10892.37 608
10893.35 575
10894.34 565
10895.33 573
10896.31 582
10897.30 576
10898.28 597
10899.27 641
10900.25 518
10901.24 545
10902.23 609
10903.21 581
10904.20 611
10905.18 598
10906.17 564
10907.16 553
10908.14 594
10909.13 587
10910.12 569
10911.10 609
10912.09 559
10913.08 621
10914.06 654
10915.05 626
10916.04 603
10917.02 582
10918.01 557
10919.00 597
10919.98 588
10920.97 610
10921.96 614
10922.94 584
10923.93 552
10924.92 575
10925.90 566
10926.89 562
10927.88 600
10928.87 578
10929.85 621
10930.84 619
10931.83 615
10932.82 610
10933.80 629
10934.79 599
10935.78 583
10936.77 622
10937.75 605
10938.74 622
10939.73 630
10940.72 624
10941.70 605
10942.69 654
10943.68 711
10944.67 659
10945.66 644
10946.64 655
10947.63 673
10948.62 640
10949.61 689
10950.60 688
10951.58 696
10952.57 703
10953.56 770
10954.55 773
10955.54 771
10956.53 808
10957.52 831
10958.50 838
10959.49 888
10960.48 861
10961.47 875
10962.46 929
10963.45 896
10964.44 884
10965.42 903
10966.41 875
10967.40 836
10968.39 791
10969.38 733
10970.37 722
10971.36 712
10972.35 692
10973.34 700
10974.33 715
10975.32 805
10976.31 745
10977.29 761
10978.28 757
10979.27 780
10980.26 808
10981.25 743
10982.24 750
10983.23 755
10984.22 771
10985.21 810
10986.20 741
10987.19 763
10988.18 740
10989.17 731
10990.16 752
10991.15 791
10992.14 705
10993.13 734
10994.12 784
10995.11 793
10996.10 834
10997.09 791
10998.08 929
10999.07 1057
11000.06 1119
11001.05 1144
11002.05 1226
11003.04 1276
11004.03 1274
11005.02 1157
11006.01 1190
11007.00 1097
11007.99 1025
11008.98 980
11009.97 890
11010.96 889
11011.95 840
11012.94 823
11013.94 760
11014.93 672
11015.92 677
11016.91 730
11017.90 691
11018.89 674
11019.88 655
11020.87 712
11021.87 746
11022.86 672
11023.85 665
11024.84 750
11025.83 735
11026.82 716
11027.81 700
11028.81 667
11029.80 652
11030.79 687
11031.78 737
11032.77 656
11033.77 626
11034.76 599
11035.75 607
11036.74 626
11037.73 615
11038.73 630
11039.72 735
11040.71 726
11041.70 667
11042.70 695
11043.69 634
11044.68 643
11045.67 618
11046.67 680
11047.66 573
11048.65 582
11049.64 624
11050.64 599
11051.63 586
11052.62 583
11053.61 584
11054.61 628
11055.60 547
11056.59 606
11057.59 594
11058.58 625
11059.57 597
11060.57 587
11061.56 544
11062.55 566
11063.55 599
11064.54 581
11065.53 590
11066.53 570
11067.52 580
11068.51 585
11069.51 594
11070.50 551
11071.49 555
11072.49 585
11073.48 651
11074.48 634
11075.47 653
11076.46 581
11077.46 580
11078.45 615
11079.45 588
11080.44 594
11081.43 583
11082.43 626
11083.42 593
11084.42 573
11085.41 569
11086.40 566
11087.40 595
11088.39 549
11089.39 605
11090.38 563
11091.38 572
11092.37 550
11093.37 539
11094.36 544
11095.36 549
11096.35 566
11097.35 544
11098.34 551
11099.34 566
11100.33 559
11101.33 610
11102.32 580
11103.32 570
11104.31 625
11105.31 591
11106.30 586
11107.30 589
11108.29 587
11109.29 616
11110.28 604
11111.28 593
11112.27 542
11113.27 616
11114.26 643
11115.26 569
11116.26 611
11117.25 634
11118.25 623
11119.24 576
11120.24 614
11121.24 620
11122.23 642
11123.23 626
11124.22 619
11125.22 614
11126.22 592
11127.21 704
11128.21 707
11129.20 633
11130.20 670
11131.20 686
11132.19 662
11133.19 641
11134.19 635
11135.18 675
11136.18 579
11137.18 562
11138.17 590
11139.17 582
11140.17 529
11141.16 585
11142.16 613
11143.16 570
11144.15 568
11145.15 532
11146.15 589
11147.14 564
11148.14 551
11149.14 570
11150.14 561
11151.13 540
11152.13 608
11153.13 565
11154.13 557
11155.12 561
11156.12 555
11157.12 572
11158.12 569
11159.11 536
11160.11 555
11161.11 559
11162.11 565
11163.10 511
11164.10 500
11165.10 535
11166.10 534
11167.10 519
11168.09 510
11169.09 517
11170.09 534
11171.09 494
11172.09 590
11173.08 572
11174.08 533
11175.08 543
11176.08 555
11177.08 536
11178.08 508
11179.08 509
11180.07 515
11181.07 535
11182.07 514
11183.07 559
11184.07 517
11185.07 528
11186.07 481
11187.06 502
11188.06 536
11189.06 504
11190.06 507
11191.06 535
11192.06 513
11193.06 517
11194.06 504
11195.06 512
11196.06 526
11197.06 525
11198.06 494
11199.05 474
11200.05 473
11201.05 501
11202.05 548
11203.05 513
11204.05 496
11205.05 546
11206.05 508
11207.05 489
11208.05 515
11209.05 501
11210.05 484
11211.05 499
11212.05 498
11213.05 469
11214.05 474
11215.05 502
11216.05 516
11217.05 498
11218.05 493
11219.05 542
11220.05 481
11221.05 519
11222.05 531
11223.05 508
11224.05 514
11225.06 482
11226.06 491
11227.06 497
11228.06 461
11229.06 495
11230.06 476
11231.06 502
11232.06 512
11233.06 519
11234.06 536
11235.06 560
11236.06 486
11237.07 555
11238.07 502
11239.07 496
11240.07 488
11241.07 518
11242.07 496
11243.07 488
11244.07 512
11245.08 519
11246.08 495
11247.08 497
11248.08 498
11249.08 513
11250.08 552
11251.09 576
11252.09 549
11253.09 497
11254.09 483
11255.09 480
11256.10 487
11257.10 497
11258.10 503
11259.10 520
11260.10 502
11261.11 532
11262.11 527
11263.11 488
11264.11 545
11265.11 511
11266.12 485
11267.12 496
11268.12 508
11269.12 523
11270.13 503
11271.13 498
11272.13 505
11273.14 491
11274.14 533
11275.14 521
11276.14 504
11277.15 476
11278.15 504
11279.15 541
11280.16 564
11281.16 527
11282.16 539
11283.17 513
11284.17 525
11285.17 540
11286.17 585
11287.18 601
11288.18 537
11289.18 518
11290.19 551
11291.19 500
11292.20 481
11293.20 480
11294.20 492
11295.21 530
11296.21 517
11297.21 517
11298.22 520
11299.22 525
11300.23 513
11301.23 550
11302.23 545
11303.24 562
11304.24 480
11305.25 500
11306.25 527
11307.25 503
11308.26 507
11309.26 520
11310.27 538
11311.27 551
11312.28 514
11313.28 584
11314.29 560
11315.29 612
11316.29 602
11317.30 579
11318.30 552
11319.31 538
11320.31 590
11321.32 543
11322.32 526
11323.33 518
11324.33 537
11325.34 487
11326.34 437
11327.35 520
11328.35 496
11329.36 442
11330.36 485
11331.37 457
11332.38 482
11333.38 485
11334.39 449
11335.39 496
11336.40 512
11337.40 477
11338.41 409
11339.41 459
11340.42 524
11341.43 475
11342.43 515
11343.44 520
11344.44 511
11345.45 490
11346.46 470
11347.46 503
11348.47 509
11349.47 489
11350.48 521
11351.49 475
11352.49 515
11353.50 530
11354.50 494
11355.51 476
11356.52 464
11357.52 468
11358.53 480
11359.54 481
11360.54 469
11361.55 467
11362.56 533
11363.56 501
11364.57 490
11365.58 470
11366.58 495
11367.59 487
11368.60 486
11369.61 427
11370.61 441
11371.62 483
11372.63 484
11373.63 456
11374.64 459
11375.65 463
11376.66 447
11377.66 453
11378.67 456
11379.68 514
11380.69 513
11381.69 463
11382.70 420
11383.71 453
11384.72 492
11385.72 455
11386.73 455
11387.74 486
11388.75 458
11389.76 443
11390.76 498
11391.77 522
11392.78 466
11393.79 433
11394.80 496
11395.80 460
11396.81 484
11397.82 467
11398.83 467
11399.84 453
11400.85 452
11401.85 472
11402.86 502
11403.87 441
11404.88 465
11405.89 506
11406.90 470
11407.91 484
11408.91 539
11409.92 485
11410.93 450
11411.94 487
11412.95 460
11413.96 477
11414.97 460
11415.98 425
11416.99 532
11418.00 507
11419.00 455
11420.01 445
11421.02 494
11422.03 476
11423.04 483
11424.05 465
11425.06 472
11426.07 474
11427.08 495
11428.09 498
11429.10 482
11430.11 552
11431.12 541
11432.13 455
11433.14 443
11434.15 447
11435.16 473
11436.17 503
11437.18 494
11438.19 530
11439.20 486
11440.21 461
11441.22 502
11442.23 529
11443.24 480
11444.25 473
11445.26 481
11446.27 546
11447.28 504
11448.29 530
11449.30 478
11450.31 463
11451.32 531
11452.33 480
11453.34 482
11454.36 500
11455.37 496
11456.38 494
11457.39 482
11458.40 499
11459.41 463
11460.42 494
11461.43 520
11462.44 434
11463.45 488
11464.47 515
11465.48 495
11466.49 448
11467.50 495
11468.51 474
11469.52 481
11470.53 473
11471.55 495
11472.56 511
11473.57 498
11474.58 567
11475.59 511
11476.60 513
11477.62 478
11478.63 501
11479.64 531
11480.65 513
11481.66 535
11482.68 494
11483.69 535
11484.70 501
11485.71 501
11486.72 497
11487.74 534
11488.75 551
11489.76 473
11490.77 483
11491.79 531
11492.80 517
11493.81 511
11494.82 476
11495.84 534
11496.85 564
11497.86 505
11498.87 491
11499.89 535
11500.90 542
11501.91 522
11502.93 542
11503.94 497
11504.95 522
11505.96 544
11506.98 510
11507.99 500
11509.00 525
11510.02 595
11511.03 532
11512.04 516
11513.06 518
11514.07 523
11515.08 536
11516.10 532
11517.11 493
11518.13 528
11519.14 487
11520.15 552
11521.17 501
11522.18 521
11523.19 500
11524.21 473
11525.22 505
11526.24 498
11527.25 519
11528.26 565
11529.28 570
11530.29 531
11531.31 514
11532.32 521
11533.33 510
11534.35 520
11535.36 527
11536.38 472
11537.39 499
11538.41 533
11539.42 561
11540.44 557
11541.45 513
11542.47 550
11543.48 616
11544.49 516
11545.51 522
11546.52 529
11547.54 562
11548.55 590
11549.57 521
11550.58 550
11551.60 541
11552.61 561
11553.63 564
11554.64 573
11555.66 598
11556.68 578
11557.69 580
11558.71 602
11559.72 624
11560.74 621
11561.75 581
11562.77 607
11563.78 649
11564.80 583
11565.82 565
11566.83 564
11567.85 589
11568.86 589
11569.88 611
11570.89 609
11571.91 616
11572.93 642
11573.94 600
11574.96 621
11575.97 643
11576.99 673
11578.01 664
11579.02 648
11580.04 659
11581.06 748
11582.07 676
11583.09 723
11584.11 634
11585.12 725
11586.14 732
11587.16 820
11588.17 806
11589.19 768
11590.21 777
11591.22 798
11592.24 794
11593.26 821
11594.27 860
11595.29 908
11596.31 923
11597.32 918
11598.34 937
11599.36 957
11600.38 1104
11601.39 1135
11602.41 1193
11603.43 1235
11604.45 1325
11605.46 1498
11606.48 1517
11607.50 1526
11608.52 1510
11609.53 1429
11610.55 1297
11611.57 1266
11612.59 1170
11613.60 1105
11614.62 1075
11615.64 1090
11616.66 1040
11617.68 1004
11618.69 1018
11619.71 947
11620.73 989
11621.75 1040
11622.77 992
11623.78 1030
11624.80 1019
11625.82 995
11626.84 1084
11627.86 1118
11628.88 1118
11629.90 1163
11630.91 1312
11631.93 1376
11632.95 1539
11633.97 1682
11634.99 1817
11636.01 1871
11637.03 1909
11638.05 1887
11639.06 1817
11640.08 1699
11641.10 1496
11642.12 1441
11643.14 1364
11644.16 1189
11645.18 1061
11646.20 1035
11647.22 985
11648.24 949
11649.26 894
11650.28 856
11651.30 862
11652.31 822
11653.33 757
11654.35 749
11655.37 783
11656.39 759
11657.41 789
11658.43 720
11659.45 700
11660.47 674
11661.49 766
11662.51 735
11663.53 670
11664.55 697
11665.57 714
11666.59 684
11667.61 717
11668.63 739
11669.65 703
11670.67 710
11671.69 707
11672.71 710
11673.73 696
11674.76 696
11675.78 719
11676.80 746
11677.82 694
11678.84 682
11679.86 600
11680.88 625
11681.90 646
11682.92 607
11683.94 626
11684.96 663
11685.98 664
11687.00 635
11688.03 654
11689.05 622
11690.07 604
11691.09 633
11692.11 662
11693.13 643
11694.15 613
11695.17 617
11696.20 623
11697.22 637
11698.24 684
11699.26 648
11700.28 638
11701.30 615
11702.33 604
11703.35 687
11704.37 672
11705.39 665
11706.41 633
11707.44 625
11708.46 626
11709.48 623
11710.50 610
11711.52 620
11712.55 631
11713.57 673
11714.59 674
11715.61 655
11716.63 623
11717.66 620
11718.68 683
11719.70 676
11720.72 609
11721.75 659
11722.77 671
11723.79 607
11724.82 617
11725.84 600
11726.86 615
11727.88 619
11728.91 630
11729.93 613
11730.95 683
11731.98 622
11733.00 649
11734.02 617
11735.04 636
11736.07 601
11737.09 581
11738.11 611
11739.14 601
11740.16 572
11741.18 550
11742.21 622
11743.23 631
11744.25 585
11745.28 595
11746.30 603
11747.33 560
11748.35 590
11749.37 578
11750.40 600
11751.42 608
11752.44 587
11753.47 583
11754.49 535
11755.52 583
11756.54 546
11757.57 596
11758.59 545
11759.61 506
11760.64 500
11761.66 601
11762.69 553
11763.71 570
11764.74 554
11765.76 548
11766.78 582
11767.81 538
11768.83 547
11769.86 548
11770.88 520
11771.91 544
11772.93 546
11773.96 516
11774.98 514
11776.01 530
11777.03 615
11778.06 537
11779.08 523
11780.11 564
11781.13 539
11782.16 591
11783.18 554
11784.21 525
11785.23 547
11786.26 533
11787.28 538
11788.31 535
11789.34 516
11790.36 607
11791.39 541
11792.41 544
11793.44 512
11794.46 490
11795.49 550
11796.52 530
11797.54 537
11798.57 505
11799.59 491
11800.62 453
11801.65 481
11802.67 533
11803.70 500
11804.72 530
11805.75 578
11806.78 551
11807.80 491
11808.83 533
11809.86 527
11810.88 463
11811.91 503
11812.93 453
11813.96 456
11814.99 497
11816.01 510
11817.04 509
11818.07 473
11819.10 508
11820.12 509
11821.15 525
11822.18 544
11823.20 567
11824.23 506
11825.26 535
11826.28 520
11827.31 517
11828.34 545
11829.37 528
11830.39 508
11831.42 507
11832.45 521
11833.48 543
11834.50 536
11835.53 469
11836.56 504
11837.59 498
11838.61 517
11839.64 457
11840.67 498
11841.70 518
11842.72 532
11843.75 537
11844.78 475
11845.81 477
11846.84 497
11847.86 467
11848.89 462
11849.92 457
11850.95 497
11851.98 526
11853.01 519
11854.03 521
11855.06 483
11856.09 462
11857.12 518
11858.15 579
11859.18 534
11860.20 531
11861.23 526
11862.26 519
11863.29 534
11864.32 526
11865.35 489
11866.38 578
11867.41 582
11868.44 528
11869.46 500
11870.49 536
11871.52 503
11872.55 541
11873.58 541
11874.61 542
11875.64 543
11876.67 513
11877.70 543
11878.73 541
11879.76 468
11880.79 528
11881.82 532
11882.85 539
11883.88 499
11884.91 522
11885.93 548
11886.96 523
11887.99 478
11889.02 547
11890.05 537
11891.08 519
11892.11 542
11893.14 586
11894.17 555
11895.20 565
11896.23 533
11897.26 571
11898.30 656
11899.33 602
11900.36 572
11901.39 582
11902.42 647
11903.45 619
11904.48 684
11905.51 652
11906.54 691
11907.57 691
11908.60 651
11909.63 635
11910.66 616
11911.69 631
11912.72 638
11913.75 612
11914.79 578
11915.82 608
11916.85 578
11917.88 653
11918.91 672
11919.94 610
11920.97 554
11922.00 599
11923.04 586
11924.07 629
11925.10 624
11926.13 659
11927.16 706
11928.19 639
11929.22 710
11930.26 739
11931.29 813
11932.32 802
11933.35 827
11934.38 839
11935.41 836
11936.45 816
11937.48 837
11938.51 757
11939.54 770
11940.58 746
11941.61 722
11942.64 692
11943.67 613
11944.70 622
11945.74 557
11946.77 577
11947.80 548
11948.83 559
11949.87 584
11950.90 583
11951.93 536
11952.96 541
11954.00 563
11955.03 528
11956.06 517
11957.09 511
11958.13 477
11959.16 515
11960.19 519
11961.23 513
11962.26 539
11963.29 499
11964.33 482
11965.36 529
11966.39 519
11967.43 510
11968.46 540
11969.49 516
11970.53 528
11971.56 502
11972.59 528
11973.63 530
11974.66 511
11975.69 503
11976.73 518
11977.76 557
11978.79 513
11979.83 530
11980.86 512
11981.90 548
11982.93 470
11983.96 495
11985.00 463
11986.03 546
11987.07 473
11988.10 519
11989.13 515
11990.17 510
11991.20 537
11992.24 516
11993.27 537
11994.31 501
11995.34 526
11996.38 521
11997.41 519
11998.44 447
11999.48 491
12000.51 494
12001.55 489
12002.58 503
12003.62 521
12004.65 509
12005.69 519
12006.72 534
12007.76 505
12008.79 522
12009.83 541
12010.86 523
12011.90 565
12012.93 545
12013.97 495
12015.00 553
12016.04 547
12017.08 487
12018.11 494
12019.15 577
12020.18 522
12021.22 536
12022.25 525
12023.29 532
12024.32 576
12025.36 544
12026.40 517
12027.43 513
12028.47 544
12029.50 555
12030.54 589
12031.58 531
12032.61 490
12033.65 506
12034.68 565
12035.72 538
12036.76 578
12037.79 542
12038.83 563
12039.87 558
12040.90 550
12041.94 559
12042.98 513
12044.01 532
12045.05 535
12046.09 550
12047.12 512
12048.16 520
12049.20 509
12050.23 534
12051.27 544
12052.31 541
12053.34 509
12054.38 557
12055.42 571
12056.45 547
12057.49 506
12058.53 546
12059.57 540
12060.60 539
12061.64 571
12062.68 569
12063.72 567
12064.75 539
12065.79 540
12066.83 526
12067.87 564
12068.90 551
12069.94 553
12070.98 521
12072.02 546
12073.06 617
12074.09 536
12075.13 600
12076.17 571
12077.21 566
12078.24 529
12079.28 560
12080.32 565
12081.36 606
12082.40 582
12083.44 519
12084.47 582
12085.51 611
12086.55 561
12087.59 598
12088.63 599
12089.67 650
12090.71 635
12091.74 583
12092.78 607
12093.82 633
12094.86 642
12095.90 654
12096.94 640
12097.98 619
12099.02 694
12100.05 690
12101.09 660
12102.13 694
12103.17 662
12104.21 705
12105.25 769
12106.29 774
12107.33 715
12108.37 708
12109.41 724
12110.45 752
12111.49 676
12112.53 618
12113.57 659
12114.61 648
12115.65 542
12116.69 600
12117.72 565
12118.76 570
12119.80 584
12120.84 530
12121.88 507
12122.92 528
12123.96 536
12125.00 504
12126.04 522
12127.08 514
12128.12 532
12129.17 556
12130.21 497
12131.25 499
12132.29 513
12133.33 521
12134.37 533
12135.41 501
12136.45 469
12137.49 514
12138.53 528
12139.57 504
12140.61 557
12141.65 516
12142.69 473
12143.73 497
12144.77 511
12145.82 506
12146.86 470
12147.90 533
12148.94 528
12149.98 500
12151.02 481
12152.06 452
12153.10 440
12154.15 474
12155.19 486
12156.23 502
12157.27 472
12158.31 503
12159.35 486
12160.39 471
12161.44 475
12162.48 474
12163.52 445
12164.56 474
12165.60 500
12166.64 488
12167.69 512
12168.73 466
12169.77 487
12170.81 522
12171.85 476
12172.90 467
12173.94 474
12174.98 476
12176.02 465
12177.07 496
12178.11 473
12179.15 501
12180.19 498
12181.24 497
12182.28 487
12183.32 486
12184.36 470
12185.41 505
12186.45 514
12187.49 508
12188.53 492
12189.58 497
12190.62 467
12191.66 475
12192.71 481
12193.75 484
12194.79 478
12195.84 481
12196.88 453
12197.92 445
12198.97 482
12200.01 453
12201.05 440
12202.10 436
12203.14 476
12204.18 498
12205.23 481
12206.27 476
12207.31 452
12208.36 471
12209.40 451
12210.44 474
12211.49 467
12212.53 446
12213.58 473
12214.62 438
12215.66 459
12216.71 467
12217.75 452
12218.80 471
12219.84 439
12220.88 462
12221.93 455
12222.97 446
12224.02 466
12225.06 413
12226.11 435
12227.15 461
12228.19 440
12229.24 424
12230.28 443
12231.33 476
12232.37 499
12233.42 491
12234.46 496
12235.51 475
12236.55 461
12237.60 458
12238.64 515
12239.69 495
12240.73 489
12241.78 495
12242.82 460
12243.87 444
12244.91 447
12245.96 488
12247.00 572
12248.05 507
12249.09 512
12250.14 504
12251.19 499
12252.23 492
12253.28 534
12254.32 516
12255.37 497
12256.41 499
12257.46 463
12258.51 445
12259.55 457
12260.60 450
12261.64 435
12262.69 455
12263.74 420
12264.78 434
12265.83 421
12266.87 478
12267.92 486
12268.97 427
12270.01 497
12271.06 491
12272.11 468
12273.15 421
12274.20 407
12275.24 427
12276.29 451
12277.34 462
12278.38 416
12279.43 435
12280.48 406
12281.52 442
12282.57 394
12283.62 414
12284.67 403
12285.71 440
12286.76 468
12287.81 458
12288.85 435
12289.90 432
12290.95 450
12292.00 447
12293.04 442
12294.09 413
12295.14 435
12296.18 412
12297.23 397
12298.28 414
12299.33 429
12300.38 407
12301.42 407
12302.47 387
12303.52 374
12304.57 436
12305.61 399
12306.66 417
12307.71 402
12308.76 463
12309.81 441
12310.85 443
12311.90 470
12312.95 471
12314.00 412
12315.05 425
12316.09 407
12317.14 460
12318.19 442
12319.24 398
12320.29 457
12321.34 437
12322.39 395
12323.43 400
12324.48 388
12325.53 426
12326.58 411
12327.63 405
12328.68 441
12329.73 403
12330.78 411
12331.82 422
12332.87 445
12333.92 428
12334.97 407
12336.02 405
12337.07 426
12338.12 384
12339.17 361
12340.22 406
12341.27 400
12342.32 398
12343.37 384
12344.42 409
12345.46 445
12346.51 430
12347.56 398
12348.61 370
12349.66 405
12350.71 454
12351.76 426
12352.81 399
12353.86 406
12354.91 417
12355.96 429
12357.01 395
12358.06 397
12359.11 416
12360.16 383
12361.21 366
12362.26 374
12363.31 391
12364.36 433
12365.41 389
12366.47 434
12367.52 384
12368.57 381
12369.62 395
12370.67 432
12371.72 419
12372.77 368
12373.82 407
12374.87 442
12375.92 444
12376.97 366
12378.02 372
12379.07 401
12380.12 406
12381.18 418
12382.23 407
12383.28 434
12384.33 377
12385.38 397
12386.43 429
12387.48 447
12388.53 420
12389.59 431
12390.64 421
12391.69 427
12392.74 394
12393.79 391
12394.84 400
12395.90 418
12396.95 402
12398.00 384
12399.05 408
12400.10 430
12401.15 399
12402.21 406
12403.26 392
12404.31 403
12405.36 431
12406.41 443
12407.47 470
12408.52 390
12409.57 386
12410.62 415
12411.68 433
12412.73 376
12413.78 418
12414.83 439
12415.89 396
12416.94 414
12417.99 445
12419.04 417
12420.10 384
12421.15 398
12422.20 399
12423.26 385
12424.31 388
12425.36 393
12426.41 417
12427.47 395
12428.52 392
12429.57 463
12430.63 447
12431.68 423
12432.73 394
12433.79 402
12434.84 445
12435.89 475
12436.95 453
12438.00 396
12439.05 405
12440.11 434
12441.16 446
12442.21 415
12443.27 404
12444.32 455
12445.38 463
12446.43 396
12447.48 389
12448.54 416
12449.59 445
12450.65 450
12451.70 464
12452.75 433
12453.81 417
12454.86 439
12455.92 450
12456.97 422
12458.02 408
12459.08 408
12460.13 407
12461.19 423
12462.24 438
12463.30 457
12464.35 389
12465.41 405
12466.46 401
12467.52 461
12468.57 474
12469.63 449
12470.68 448
12471.74 421
12472.79 411
12473.85 448
12474.90 447
12475.96 441
12477.01 425
12478.07 406
12479.12 451
12480.18 484
12481.23 501
12482.29 479
12483.34 452
12484.40 481
12485.45 524
12486.51 512
12487.56 491
12488.62 520
12489.68 522
12490.73 569
12491.79 605
12492.84 675
12493.90 694
12494.95 709
12496.01 762
12497.07 903
12498.12 867
12499.18 856
12500.23 868
12501.29 806
12502.35 736
12503.40 701
12504.46 652
12505.52 617
12506.57 575
12507.63 618
12508.69 584
12509.74 516
12510.80 478
12511.86 539
12512.91 506
12513.97 468
12515.03 489
12516.08 478
12517.14 471
12518.20 475
12519.25 489
12520.31 483
12521.37 482
12522.42 462
12523.48 478
12524.54 489
12525.60 487
12526.65 466
12527.71 448
12528.77 458
12529.82 482
12530.88 488
12531.94 468
12533.00 467
12534.05 447
12535.11 475
12536.17 469
12537.23 487
12538.29 462
12539.34 480
12540.40 484
12541.46 516
12542.52 498
12543.57 478
12544.63 472
12545.69 431
12546.75 432
12547.81 447
12548.87 474
12549.92 453
12550.98 494
12552.04 469
12553.10 453
12554.16 458
12555.22 431
12556.27 460
12557.33 458
12558.39 439
12559.45 551
12560.51 547
12561.57 516
12562.63 522
12563.68 532
12564.74 555
12565.80 538
12566.86 556
12567.92 551
12568.98 583
12570.04 638
12571.10 574
12572.16 634
12573.22 648
12574.28 685
12575.33 712
12576.39 747
12577.45 756
12578.51 786
12579.57 767
12580.63 746
12581.69 709
12582.75 652
12583.81 610
12584.87 639
12585.93 631
12586.99 569
12588.05 621
12589.11 606
12590.17 564
12591.23 478
12592.29 539
12593.35 495
12594.41 530
12595.47 515
12596.53 529
12597.59 495
12598.65 533
12599.71 503
12600.77 510
12601.83 524
12602.89 486
12603.95 501
12605.01 505
12606.07 506
12607.13 481
12608.20 464
12609.26 444
12610.32 465
12611.38 478
12612.44 493
12613.50 537
12614.56 518
12615.62 504
12616.68 524
12617.74 474
12618.81 455
12619.87 497
12620.93 509
12621.99 489
12623.05 466
12624.11 506
12625.17 500
12626.23 510
12627.30 466
12628.36 480
12629.42 454
12630.48 521
12631.54 477
12632.60 495
12633.67 461
12634.73 461
12635.79 439
12636.85 473
12637.91 514
12638.98 441
12640.04 466
12641.10 504
12642.16 518
12643.22 472
12644.29 479
12645.35 501
12646.41 495
12647.47 495
12648.54 474
12649.60 475
12650.66 543
12651.72 516
12652.79 502
12653.85 516
12654.91 527
12655.97 552
12657.04 574
12658.10 586
12659.16 542
12660.22 586
12661.29 593
12662.35 688
12663.41 572
12664.48 562
12665.54 607
12666.60 566
12667.67 560
12668.73 505
12669.79 531
12670.86 560
12671.92 555
12672.98 520
12674.05 545
12675.11 538
12676.17 529
12677.24 546
12678.30 525
12679.36 490
12680.43 542
12681.49 538
12682.56 504
12683.62 491
12684.68 501
12685.75 527
12686.81 557
12687.88 567
12688.94 545
12690.00 531
12691.07 503
12692.13 550
12693.20 539
12694.26 580
12695.33 579
12696.39 583
12697.45 595
12698.52 662
12699.58 569
12700.65 607
12701.71 647
12702.78 642
12703.84 638
12704.91 616
12705.97 654
12707.04 656
12708.10 733
12709.17 721
12710.23 678
12711.30 643
12712.36 643
12713.43 664
12714.49 614
12715.56 537
12716.62 560
12717.69 509
12718.75 587
12719.82 576
12720.88 529
12721.95 544
12723.02 521
12724.08 516
12725.15 579
12726.21 548
12727.28 533
12728.34 552
12729.41 496
12730.48 516
12731.54 522
12732.61 515
12733.67 506
12734.74 514
12735.81 528
12736.87 504
12737.94 476
12739.00 498
12740.07 546
12741.14 514
12742.20 519
12743.27 545
12744.34 535
12745.40 486
12746.47 497
12747.54 498
12748.60 490
12749.67 500
12750.74 513
12751.80 495
12752.87 461
12753.94 449
12755.00 461
12756.07 441
12757.14 457
12758.20 488
12759.27 461
12760.34 473
12761.40 447
12762.47 463
12763.54 471
12764.61 440
12765.67 428
12766.74 470
12767.81 478
12768.88 478
12769.94 471
12771.01 430
12772.08 434
12773.15 414
12774.21 430
12775.28 477
12776.35 445
12777.42 432
12778.49 404
12779.55 423
12780.62 424
12781.69 439
12782.76 454
12783.83 442
12784.89 449
12785.96 452
12787.03 415
12788.10 415
12789.17 444
12790.23 425
12791.30 394
12792.37 413
12793.44 398
12794.51 431
12795.58 437
12796.65 417
12797.71 405
12798.78 409
12799.85 440
12800.92 373
12801.99 422
12803.06 417
12804.13 436
12805.20 457
12806.27 439
12807.33 428
12808.40 431
12809.47 425
12810.54 444
12811.61 425
12812.68 391
12813.75 398
12814.82 361
12815.89 384
12816.96 434
12818.03 428
12819.10 447
12820.17 452
12821.24 495
12822.31 457
12823.38 407
12824.45 431
12825.52 434
12826.59 397
12827.66 441
12828.73 432
12829.80 438
12830.87 428
12831.94 416
12833.01 432
12834.08 418
12835.15 446
12836.22 418
12837.29 400
12838.36 443
12839.43 440
12840.50 402
12841.57 402
12842.64 429
12843.71 427
12844.78 410
12845.85 388
12846.92 400
12847.99 403
12849.06 401
12850.13 385
12851.21 439
12852.28 440
12853.35 401
12854.42 423
12855.49 414
12856.56 430
12857.63 447
12858.70 417
12859.77 416
12860.85 402
12861.92 401
12862.99 396
12864.06 349
12865.13 388
12866.20 408
12867.27 385
12868.35 374
12869.42 390
12870.49 371
12871.56 406
12872.63 394
12873.71 372
12874.78 416
12875.85 407
12876.92 393
12877.99 362
12879.07 339
12880.14 356
12881.21 375
12882.28 389
12883.35 359
12884.43 352
12885.50 359
12886.57 379
12887.64 377
12888.72 377
12889.79 356
12890.86 373
12891.93 366
12893.01 375
12894.08 362
12895.15 377
12896.22 396
12897.30 371
12898.37 404
12899.44 413
12900.52 382
12901.59 382
12902.66 336
12903.74 332
12904.81 365
12905.88 382
12906.96 422
12908.03 382
12909.10 364
12910.18 344
12911.25 357
12912.32 366
12913.40 345
12914.47 338
12915.54 410
12916.62 356
12917.69 342
12918.76 349
12919.84 350
12920.91 391
12921.99 361
12923.06 347
12924.13 354
12925.21 361
12926.28 387
12927.36 392
12928.43 391
12929.50 355
12930.58 374
12931.65 357
12932.73 351
12933.80 383
12934.88 369
12935.95 361
12937.02 340
12938.10 392
12939.17 364
12940.25 312
12941.32 389
12942.40 392
12943.47 404
12944.55 370
12945.62 340
12946.70 369
12947.77 355
12948.85 362
12949.92 371
12951.00 360
12952.07 373
12953.15 392
12954.22 352
12955.30 364
12956.37 404
12957.45 384
12958.52 382
12959.60 362
12960.68 339
12961.75 343
12962.83 364
12963.90 356
12964.98 354
12966.05 363
12967.13 370
12968.20 355
12969.28 383
12970.36 360
12971.43 369
12972.51 382
12973.58 368
12974.66 388
12975.74 384
12976.81 377
12977.89 361
12978.97 372
12980.04 407
12981.12 363
12982.19 362
12983.27 379
12984.35 372
12985.42 401
12986.50 375
12987.58 351
12988.65 322
12989.73 376
12990.81 369
12991.88 372
12992.96 415
12994.04 330
12995.11 428
12996.19 394
12997.27 358
12998.35 390
12999.42 380
13000.50 373
13001.58 393
13002.65 359
13003.73 348
13004.81 359
13005.89 376
13006.96 354
13008.04 337
13009.12 353
13010.20 381
13011.27 421
13012.35 364
13013.43 351
13014.51 393
13015.58 388
13016.66 362
13017.74 364
13018.82 391
13019.90 403
13020.97 389
13022.05 420
13023.13 359
13024.21 338
13025.29 387
13026.37 398
13027.44 415
13028.52 386
13029.60 394
13030.68 462
13031.76 402
13032.84 395
13033.91 390
13034.99 382
13036.07 348
13037.15 382
13038.23 378
13039.31 381
13040.39 414
13041.46 407
13042.54 383
13043.62 391
13044.70 410
13045.78 378
13046.86 392
13047.94 468
13049.02 466
13050.10 417
13051.18 421
13052.26 398
13053.34 410
13054.41 422
13055.49 402
13056.57 475
13057.65 486
13058.73 439
13059.81 430
13060.89 423
13061.97 433
13063.05 440
13064.13 401
13065.21 433
13066.29 390
13067.37 389
13068.45 369
13069.53 383
13070.61 415
13071.69 385
13072.77 357
13073.85 401
13074.93 351
13076.01 355
13077.09 359
13078.17 396
13079.25 362
13080.33 353
13081.41 412
13082.49 364
13083.58 323
13084.66 313
13085.74 344
13086.82 354
13087.90 345
13088.98 411
13090.06 358
13091.14 405
13092.22 387
13093.30 394
13094.38 421
13095.46 369
13096.55 370
13097.63 417
13098.71 392
13099.79 372
13100.87 403
13101.95 373
13103.03 362
13104.12 330
13105.20 342
13106.28 360
13107.36 391
13108.44 364
13109.52 357
13110.60 350
13111.69 353
13112.77 369
13113.85 338
13114.93 364
13116.01 359
13117.10 411
13118.18 408
13119.26 371
13120.34 364
13121.42 419
13122.51 375
13123.59 356
13124.67 356
13125.75 373
13126.84 395
13127.92 377
13129.00 345
13130.08 388
13131.17 362
13132.25 403
13133.33 378
13134.41 371
13135.50 342
13136.58 368
13137.66 420
13138.75 376
13139.83 333
13140.91 347
13141.99 387
13143.08 362
13144.16 364
13145.24 368
13146.33 336
13147.41 380
13148.49 376
13149.58 360
13150.66 331
13151.74 391
13152.83 381
13153.91 374
13154.99 392
13156.08 385
13157.16 365
13158.25 390
13159.33 366
13160.41 337
13161.50 374
13162.58 382
13163.66 431
13164.75 374
13165.83 354
13166.92 353
13168.00 387
13169.08 390
13170.17 377
13171.25 344
13172.34 326
13173.42 367
13174.51 339
13175.59 385
13176.67 419
13177.76 380
13178.84 339
13179.93 349
13181.01 335
13182.10 334
13183.18 374
13184.27 396
13185.35 388
13186.44 359
13187.52 366
13188.61 367
13189.69 394
13190.78 392
13191.86 334
13192.95 315
13194.03 355
13195.12 403
13196.20 334
13197.29 357
13198.37 350
13199.46 368
13200.54 346
13201.63 392
13202.72 378
13203.80 327
13204.89 372
13205.97 386
13207.06 370
13208.14 346
13209.23 374
13210.32 335
13211.40 373
13212.49 378
13213.57 344
13214.66 347
13215.75 353
13216.83 387
13217.92 363
13219.00 354
13220.09 352
13221.18 325
13222.26 345
13223.35 328
13224.44 334
13225.52 362
13226.61 389
13227.70 418
13228.78 373
13229.87 375
13230.96 403
13232.04 392
13233.13 385
13234.22 327
13235.30 340
13236.39 361
13237.48 333
13238.56 384
13239.65 374
13240.74 378
13241.82 355
13242.91 331
13244.00 359
13245.09 347
13246.17 351
13247.26 342
13248.35 353
13249.44 335
13250.52 359
13251.61 360
13252.70 362
13253.79 340
13254.87 370
13255.96 343
13257.05 360
13258.14 392
13259.23 354
13260.31 344
13261.40 342
13262.49 348
13263.58 398
13264.67 440
13265.75 402
13266.84 345
13267.93 378
13269.02 372
13270.11 402
13271.19 403
13272.28 397
13273.37 362
13274.46 378
13275.55 374
13276.64 391
13277.73 341
13278.81 373
13279.90 359
13280.99 326
13282.08 367
13283.17 356
13284.26 372
13285.35 384
13286.44 374
13287.53 371
13288.61 391
13289.70 397
13290.79 386
13291.88 376
13292.97 397
13294.06 418
13295.15 385
13296.24 372
13297.33 371
13298.42 376
13299.51 357
13300.60 354
13301.69 378
13302.78 380
13303.87 378
13304.96 464
13306.05 403
13307.14 405
13308.23 412
13309.32 431
13310.41 389
13311.50 384
13312.59 419
13313.68 394
13314.77 380
13315.86 403
13316.95 402
13318.04 441
13319.13 400
13320.22 383
13321.31 403
13322.40 398
13323.49 403
13324.58 439
13325.67 411
13326.76 408
13327.85 395
13328.94 429
13330.03 393
13331.12 475
13332.21 430
13333.31 397
13334.40 396
13335.49 437
13336.58 428
13337.67 412
13338.76 445
13339.85 439
13340.94 434
13342.03 392
13343.13 412
13344.22 377
13345.31 423
13346.40 415
13347.49 419
13348.58 409
13349.67 439
13350.77 436
13351.86 395
13352.95 423
13354.04 423
13355.13 436
13356.22 432
13357.32 426
13358.41 421
13359.50 428
13360.59 410
13361.68 423
13362.78 398
13363.87 435
13364.96 464
13366.05 478
13367.15 494
13368.24 479
13369.33 493
13370.42 491
13371.52 505
13372.61 475
13373.70 531
13374.79 498
13375.89 494
13376.98 452
13378.07 429
13379.16 442
13380.26 418
13381.35 424
13382.44 448
13383.54 391
13384.63 405
13385.72 405
13386.82 393
13387.91 370
13389.00 420
13390.09 413
13391.19 407
13392.28 378
13393.37 356
13394.47 419
13395.56 377
13396.66 407
13397.75 378
13398.84 378
13399.94 378
13401.03 378
13402.12 371
13403.22 378
13404.31 400
13405.40 413
13406.50 386
13407.59 404
13408.69 374
13409.78 332
13410.88 375
13411.97 379
13413.06 358
13414.16 343
13415.25 436
13416.35 415
13417.44 392
13418.53 406
13419.63 368
13420.72 344
13421.82 404
13422.91 367
13424.01 373
13425.10 386
13426.20 387
13427.29 386
13428.39 375
13429.48 363
13430.58 418
13431.67 412
13432.77 375
13433.86 398
13434.96 355
13436.05 348
13437.15 370
13438.24 385
13439.34 375
13440.43 372
13441.53 394
13442.62 396
13443.72 399
13444.81 423
13445.91 403
13447.01 418
13448.10 446
13449.20 457
13450.29 416
13451.39 407
13452.48 424
13453.58 416
13454.68 399
13455.77 397
13456.87 386
13457.96 404
13459.06 447
13460.16 415
13461.25 405
13462.35 465
13463.44 476
13464.54 453
13465.64 419
13466.73 461
13467.83 477
13468.93 436
13470.02 441
13471.12 424
13472.22 404
13473.31 394
13474.41 474
13475.51 459
13476.60 428
13477.70 431
13478.80 451
13479.89 478
13480.99 458
13482.09 414
13483.18 453
13484.28 449
13485.38 445
13486.48 432
13487.57 436
13488.67 458
13489.77 439
13490.87 450
13491.96 465
13493.06 497
13494.16 474
13495.26 480
13496.35 461
13497.45 467
13498.55 488
13499.65 475
13500.74 520
13501.84 571
13502.94 505
13504.04 477
13505.14 494
13506.23 491
13507.33 543
13508.43 499
13509.53 530
13510.63 538
13511.72 519
13512.82 529
13513.92 493
13515.02 457
13516.12 466
13517.22 447
13518.31 472
13519.41 421
13520.51 427
13521.61 434
13522.71 426
13523.81 428
13524.91 379
13526.01 421
13527.10 386
13528.20 373
13529.30 382
13530.40 420
13531.50 380
13532.60 396
13533.70 394
13534.80 376
13535.90 388
13537.00 366
13538.09 390
13539.19 360
13540.29 405
13541.39 386
13542.49 377
13543.59 351
13544.69 395
13545.79 397
13546.89 349
13547.99 390
13549.09 375
13550.19 336
13551.29 394
13552.39 382
13553.49 397
13554.59 380
13555.69 354
13556.79 363
13557.89 358
13558.99 412
13560.09 392
13561.19 359
13562.29 342
13563.39 380
13564.49 360
13565.59 413
13566.69 371
13567.79 364
13568.89 359
13569.99 366
13571.09 379
13572.20 356
13573.30 359
13574.40 371
13575.50 359
13576.60 360
13577.70 420
13578.80 356
13579.90 352
13581.00 356
13582.10 360
13583.20 343
13584.31 347
13585.41 334
13586.51 382
13587.61 353
13588.71 367
13589.81 373
13590.91 355
13592.02 391
13593.12 330
13594.22 367
13595.32 365
13596.42 373
13597.52 392
13598.63 357
13599.73 349
13600.83 400
13601.93 344
13603.03 386
13604.14 393
13605.24 369
13606.34 357
13607.44 376
13608.54 357
13609.65 370
13610.75 390
13611.85 345
13612.95 348
13614.06 333
13615.16 363
13616.26 386
13617.36 385
13618.47 369
13619.57 361
13620.67 397
13621.77 391
13622.88 377
13623.98 378
13625.08 387
13626.18 358
13627.29 342
13628.39 334
13629.49 345
13630.60 363
13631.70 336
13632.80 365
13633.91 353
13635.01 327
13636.11 343
13637.22 357
13638.32 362
13639.42 359
13640.53 352
13641.63 330
13642.73 358
13643.84 348
13644.94 352
13646.04 337
13647.15 348
13648.25 341
13649.36 366
13650.46 365
13651.56 356
13652.67 374
13653.77 340
13654.88 359
13655.98 358
13657.08 364
13658.19 362
13659.29 382
13660.40 338
13661.50 337
13662.60 392
13663.71 326
13664.81 358
13665.92 380
13667.02 336
13668.13 365
13669.23 341
13670.34 359
13671.44 328
13672.55 348
13673.65 351
13674.76 357
13675.86 344
13676.97 321
13678.07 351
13679.18 328
13680.28 327
13681.39 346
13682.49 353
13683.60 340
13684.70 357
13685.81 340
13686.91 329
13688.02 364
13689.12 327
13690.23 322
13691.33 341
13692.44 358
13693.55 365
13694.65 333
13695.76 340
13696.86 401
13697.97 385
13699.07 347
13700.18 340
13701.29 350
13702.39 349
13703.50 327
13704.60 338
13705.71 349
13706.82 337
13707.92 383
13709.03 364
13710.14 353
13711.24 320
13712.35 328
13713.45 380
13714.56 374
13715.67 344
13716.77 319
13717.88 356
13718.99 396
13720.09 363
13721.20 398
13722.31 371
13723.41 350
13724.52 347
13725.63 373
13726.74 348
13727.84 351
13728.95 371
13730.06 394
13731.16 391
13732.27 399
13733.38 410
13734.49 369
13735.59 364
13736.70 372
13737.81 390
13738.91 418
13740.02 399
13741.13 419
13742.24 387
13743.35 414
13744.45 342
13745.56 412
13746.67 401
13747.78 384
13748.88 345
13749.99 407
13751.10 419
13752.21 394
13753.32 387
13754.42 393
13755.53 406
13756.64 447
13757.75 464
13758.86 461
13759.97 458
13761.07 447
13762.18 409
13763.29 465
13764.40 468
13765.51 455
13766.62 496
13767.72 501
13768.83 490
13769.94 483
13771.05 558
13772.16 577
13773.27 560
13774.38 562
13775.49 633
13776.60 619
13777.70 670
13778.81 636
13779.92 576
13781.03 565
13782.14 567
13783.25 573
13784.36 519
13785.47 486
13786.58 507
13787.69 504
13788.80 421
13789.91 437
13791.02 437
13792.13 442
13793.24 403
13794.35 348
13795.45 382
13796.56 379
13797.67 398
13798.78 418
13799.89 430
13801.00 411
13802.11 413
13803.22 433
13804.33 418
13805.44 398
13806.55 357
13807.67 377
13808.78 415
13809.89 410
13811.00 385
13812.11 412
13813.22 426
13814.33 420
13815.44 373
13816.55 346
13817.66 364
13818.77 387
13819.88 380
13820.99 384
13822.10 367
13823.21 349
13824.32 356
13825.44 374
13826.55 366
13827.66 344
13828.77 364
13829.88 350
13830.99 350
13832.10 324
13833.21 370
13834.32 384
13835.44 355
13836.55 378
13837.66 346
13838.77 331
13839.88 324
13840.99 369
13842.10 361
13843.22 397
13844.33 394
13845.44 399
13846.55 331
13847.66 394
13848.78 367
13849.89 375
13851.00 363
13852.11 332
13853.22 368
13854.34 373
13855.45 330
13856.56 355
13857.67 361
13858.78 371
13859.90 373
13861.01 352
13862.12 341
13863.23 330
13864.35 376
13865.46 361
13866.57 339
13867.68 349
13868.80 370
13869.91 397
13871.02 355
13872.14 365
13873.25 351
13874.36 377
13875.47 382
13876.59 350
13877.70 382
13878.81 368
13879.93 339
13881.04 340
13882.15 329
13883.27 356
13884.38 331
13885.49 363
13886.61 321
13887.72 314
13888.83 363
13889.95 339
13891.06 379
13892.17 369
13893.29 385
13894.40 388
13895.52 351
13896.63 383
13897.74 347
13898.86 352
13899.97 380
13901.09 360
13902.20 360
13903.31 390
13904.43 395
13905.54 402
13906.66 387
13907.77 384
13908.89 402
13910.00 403
13911.11 367
13912.23 350
13913.34 359
13914.46 360
13915.57 325
13916.69 345
13917.80 370
13918.92 342
13920.03 426
13921.15 364
13922.26 333
13923.38 327
13924.49 339
13925.61 369
13926.72 350
13927.84 322
13928.95 341
13930.07 352
13931.18 346
13932.30 349
13933.41 380
13934.53 346
13935.64 322
13936.76 351
13937.87 324
13938.99 316
13940.10 336
13941.22 383
13942.34 388
13943.45 319
13944.57 318
13945.68 350
13946.80 316
13947.91 345
13949.03 367
13950.15 351
13951.26 299
13952.38 363
13953.49 323
13954.61 323
13955.73 341
13956.84 346
13957.96 323
13959.08 306
13960.19 342
13961.31 310
13962.43 299
13963.54 337
13964.66 322
13965.78 342
13966.89 371
13968.01 319
13969.13 329
13970.24 378
13971.36 350
13972.48 350
13973.59 342
13974.71 325
13975.83 336
13976.94 327
13978.06 324
13979.18 316
13980.30 299
13981.41 302
13982.53 342
13983.65 330
13984.76 339
13985.88 321
13987.00 333
13988.12 350
13989.23 347
13990.35 331
13991.47 350
13992.59 351
13993.71 333
13994.82 336
13995.94 321
13997.06 334
13998.18 340
13999.29 345
14000.41 353
14001.53 375
14002.65 337
14003.77 330
14004.88 334
14006.00 358
14007.12 357
14008.24 324
14009.36 320
14010.48 359
14011.59 335
14012.71 350
14013.83 347
14014.95 365
14016.07 311
14017.19 338
14018.31 372
14019.43 349
14020.54 345
14021.66 357
14022.78 382
14023.90 349
14025.02 372
14026.14 373
14027.26 357
14028.38 336
14029.50 348
14030.62 342
14031.73 325
14032.85 339
14033.97 347
14035.09 357
14036.21 358
14037.33 301
14038.45 322
14039.57 393
14040.69 354
14041.81 352
14042.93 339
14044.05 377
14045.17 352
14046.29 373
14047.41 349
14048.53 394
14049.65 395
14050.77 354
14051.89 350
14053.01 373
14054.13 424
14055.25 362
14056.37 356
14057.49 338
14058.61 426
14059.73 436
14060.85 406
14061.97 378
14063.09 391
14064.21 410
14065.33 425
14066.45 387
14067.57 380
14068.70 388
14069.82 435
14070.94 428
14072.06 440
14073.18 455
14074.30 447
14075.42 463
14076.54 393
14077.66 412
14078.78 439
14079.91 453
14081.03 469
14082.15 472
14083.27 524
14084.39 458
14085.51 454
14086.63 523
14087.75 467
14088.88 526
14090.00 539
14091.12 547
14092.24 563
14093.36 527
14094.48 528
14095.61 542
14096.73 577
14097.85 603
14098.97 591
14100.09 636
14101.22 631
14102.34 677
14103.46 631
14104.58 639
14105.71 618
14106.83 599
14107.95 563
14109.07 596
14110.19 529
14111.32 527
14112.44 489
14113.56 522
14114.68 459
14115.81 451
14116.93 470
14118.05 504
14119.18 438
14120.30 425
14121.42 426
14122.54 406
14123.67 410
14124.79 374
14125.91 415
14127.04 373
14128.16 415
14129.28 420
14130.41 417
14131.53 426
14132.65 387
14133.78 389
14134.90 390
14136.02 392
14137.15 385
14138.27 354
14139.39 433
14140.52 400
14141.64 392
14142.76 374
14143.89 382
14145.01 409
14146.13 381
14147.26 389
14148.38 380
14149.51 380
14150.63 399
14151.75 402
14152.88 389
14154.00 376
14155.13 335
14156.25 374
14157.38 345
14158.50 344
14159.62 371
14160.75 355
14161.87 356
14163.00 381
14164.12 379
14165.25 369
14166.37 351
14167.50 371
14168.62 390
14169.75 394
14170.87 337
14172.00 370
14173.12 345
14174.25 359
14175.37 353
14176.50 348
14177.62 378
14178.75 371
14179.87 362
14181.00 360
14182.12 375
14183.25 354
14184.37 332
14185.50 334
14186.62 355
14187.75 385
14188.87 325
14190.00 369
14191.13 328
14192.25 363
14193.38 335
14194.50 377
14195.63 406
14196.75 385
14197.88 370
14199.01 347
14200.13 348
14201.26 348
14202.38 371
14203.51 348
14204.64 331
14205.76 341
14206.89 348
14208.01 342
14209.14 375
14210.27 401
14211.39 371
14212.52 361
14213.65 368
14214.77 330
14215.90 374
14217.03 362
14218.15 352
14219.28 358
14220.41 330
14221.53 336
14222.66 370
14223.79 362
14224.91 349
14226.04 383
14227.17 333
14228.30 337
14229.42 337
14230.55 336
14231.68 335
14232.80 349
14233.93 336
14235.06 366
14236.19 320
14237.31 310
14238.44 325
14239.57 322
14240.70 358
14241.82 331
14242.95 352
14244.08 362
14245.21 313
14246.34 341
14247.46 292
14248.59 360
14249.72 340
14250.85 310
14251.98 333
14253.10 344
14254.23 330
14255.36 317
14256.49 295
14257.62 326
14258.74 328
14259.87 304
14261.00 301
14262.13 319
14263.26 303
14264.39 285
14265.52 323
14266.64 331
14267.77 317
14268.90 319
14270.03 310
14271.16 301
14272.29 323
14273.42 311
14274.55 307
14275.68 295
14276.80 331
14277.93 306
14279.06 317
14280.19 315
14281.32 287
14282.45 316
14283.58 324
14284.71 315
14285.84 355
14286.97 298
14288.10 330
14289.23 324
14290.36 302
14291.49 311
14292.62 274
14293.75 305
14294.87 307
14296.00 330
14297.13 326
14298.26 285
14299.39 308
14300.52 301
14301.65 309
14302.78 310
14303.91 306
14305.04 328
14306.17 292
14307.31 307
14308.44 318
14309.57 317
14310.70 322
14311.83 315
14312.96 320
14314.09 286
14315.22 298
14316.35 295
14317.48 327
14318.61 309
14319.74 319
14320.87 336
14322.00 310
14323.13 301
14324.26 344
14325.40 326
14326.53 296
14327.66 314
14328.79 314
14329.92 326
14331.05 302
14332.18 304
14333.31 296
14334.44 299
14335.58 310
14336.71 317
14337.84 313
14338.97 301
14340.10 305
14341.23 265
14342.37 292
14343.50 274
14344.63 323
14345.76 291
14346.89 283
14348.02 329
14349.16 299
14350.29 317
14351.42 289
14352.55 279
14353.68 292
14354.82 311
14355.95 283
14357.08 300
14358.21 316
14359.35 306
14360.48 275
14361.61 303
14362.74 285
14363.87 263
14365.01 282
14366.14 314
14367.27 284
14368.41 278
14369.54 265
14370.67 279
14371.80 314
14372.94 295
14374.07 337
14375.20 294
14376.34 268
14377.47 263
14378.60 296
14379.73 277
14380.87 286
14382.00 284
14383.13 276
14384.27 292
14385.40 292
14386.53 271
14387.67 293
14388.80 312
14389.93 279
14391.07 296
14392.20 293
14393.34 298
14394.47 277
14395.60 299
14396.74 276
14397.87 309
14399.00 319
14400.14 321
14401.27 286
14402.41 298
14403.54 294
14404.67 319
14405.81 314
14406.94 255
14408.08 283
14409.21 301
14410.35 301
14411.48 304
14412.61 275
14413.75 284
14414.88 325
14416.02 293
14417.15 322
14418.29 302
14419.42 328
14420.56 283
14421.69 293
14422.83 331
14423.96 310
14425.10 316
14426.23 301
14427.37 304
14428.50 324
14429.64 325
14430.77 276
14431.91 304
14433.04 331
14434.18 328
14435.31 318
14436.45 335
14437.58 322
14438.72 334
14439.85 333
14440.99 322
14442.13 315
14443.26 331
14444.40 355
14445.53 335
14446.67 330
14447.80 321
14448.94 349
14450.08 334
14451.21 322
14452.35 297
14453.48 309
14454.62 336
14455.76 347
14456.89 359
14458.03 312
14459.16 355
14460.30 366
14461.44 390
14462.57 358
14463.71 382
14464.85 371
14465.98 387
14467.12 375
14468.26 367
14469.39 350
14470.53 379
14471.67 403
14472.80 344
14473.94 380
14475.08 393
14476.21 416
14477.35 432
14478.49 399
14479.62 424
14480.76 427
14481.90 406
14483.04 448
14484.17 445
14485.31 420
14486.45 383
14487.59 412
14488.72 411
14489.86 401
14491.00 410
14492.14 376
14493.27 333
14494.41 325
14495.55 377
14496.69 360
14497.82 371
14498.96 354
14500.10 364
14501.24 345
14502.38 355
14503.51 342
14504.65 355
14505.79 318
14506.93 349
14508.07 349
14509.20 326
14510.34 328
14511.48 372
14512.62 332
14513.76 331
14514.90 353
14516.03 318
14517.17 331
14518.31 327
14519.45 354
14520.59 343
14521.73 328
14522.87 321
14524.01 337
14525.14 358
14526.28 334
14527.42 316
14528.56 309
14529.70 309
14530.84 316
14531.98 361
14533.12 324
14534.26 286
14535.40 274
14536.54 307
14537.67 279
14538.81 312
14539.95 299
14541.09 318
14542.23 290
14543.37 279
14544.51 300
14545.65 304
14546.79 299
14547.93 325
14549.07 300
14550.21 288
14551.35 302
14552.49 301
14553.63 315
14554.77 294
14555.91 328
14557.05 322
14558.19 328
14559.33 338
14560.47 292
14561.61 306
14562.75 301
14563.89 330
14565.03 311
14566.17 302
14567.31 282
14568.45 325
14569.60 331
14570.74 351
14571.88 317
14573.02 356
14574.16 351
14575.30 274
14576.44 310
14577.58 304
14578.72 305
14579.86 301
14581.00 302
14582.14 298
14583.29 305
14584.43 325
14585.57 337
14586.71 320
14587.85 334
14588.99 301
14590.13 317
14591.28 309
14592.42 320
14593.56 310
14594.70 350
14595.84 306
14596.98 325
14598.13 335
14599.27 346
14600.41 362
14601.55 289
14602.69 358
14603.83 349
14604.98 331
14606.12 327
14607.26 351
14608.40 357
14609.54 329
14610.69 368
14611.83 326
14612.97 340
14614.11 314
14615.26 381
14616.40 350
14617.54 333
14618.68 297
14619.83 297
14620.97 366
14622.11 376
14623.25 354
14624.40 360
14625.54 354
14626.68 352
14627.83 346
14628.97 359
14630.11 321
14631.25 350
14632.40 361
14633.54 348
14634.68 348
14635.83 368
14636.97 421
14638.11 415
14639.26 416
14640.40 379
14641.54 391
14642.69 382
14643.83 375
14644.97 370
14646.12 389
14647.26 353
14648.41 376
14649.55 321
14650.69 323
14651.84 379
14652.98 345
14654.13 354
14655.27 293
14656.41 331
14657.56 332
14658.70 341
14659.85 348
14660.99 349
14662.13 303
14663.28 370
14664.42 337
14665.57 289
14666.71 299
14667.86 335
14669.00 316
14670.14 311
14671.29 295
14672.43 318
14673.58 320
14674.72 294
14675.87 290
14677.01 312
14678.16 306
14679.30 286
14680.45 317
14681.59 255
14682.74 305
14683.88 265
14685.03 297
14686.17 299
14687.32 301
14688.46 338
14689.61 320
14690.75 287
14691.90 277
14693.05 301
14694.19 286
14695.34 285
14696.48 293
14697.63 303
14698.77 266
14699.92 263
14701.06 277
14702.21 292
14703.36 278
14704.50 263
14705.65 293
14706.79 290
14707.94 321
14709.09 280
14710.23 258
14711.38 272
14712.53 299
14713.67 266
14714.82 310
14715.96 320
14717.11 304
14718.26 277
14719.40 277
14720.55 271
14721.70 263
14722.84 319
14723.99 299
14725.14 278
14726.28 280
14727.43 292
14728.58 287
14729.72 285
14730.87 281
14732.02 320
14733.16 299
14734.31 275
14735.46 269
14736.61 316
14737.75 296
14738.90 297
14740.05 268
14741.20 288
14742.34 299
14743.49 288
14744.64 308
14745.79 285
14746.93 258
14748.08 273
14749.23 347
14750.38 327
14751.52 266
14752.67 293
14753.82 271
14754.97 256
14756.11 282
14757.26 290
14758.41 295
14759.56 286
14760.71 264
14761.86 248
14763.00 233
14764.15 275
14765.30 312
14766.45 297
14767.60 271
14768.74 284
14769.89 315
14771.04 322
14772.19 267
14773.34 275
14774.49 295
14775.64 298
14776.79 280
14777.93 265
14779.08 234
14780.23 255
14781.38 296
14782.53 252
14783.68 289
14784.83 218
14785.98 288
14787.13 278
14788.28 273
14789.42 260
14790.57 298
14791.72 297
14792.87 288
14794.02 271
14795.17 263
14796.32 285
14797.47 281
14798.62 263
14799.77 246
14800.92 299
14802.07 249
14803.22 260
14804.37 259
14805.52 256
14806.67 229
14807.82 265
14808.97 270
14810.12 279
14811.27 263
14812.42 270
14813.57 272
14814.72 246
14815.87 232
14817.02 247
14818.17 266
14819.32 259
14820.47 273
14821.62 253
14822.77 247
14823.92 253
14825.07 250
14826.22 298
14827.37 262
14828.52 265
14829.68 265
14830.83 248
14831.98 259
14833.13 271
14834.28 258
14835.43 280
14836.58 281
14837.73 264
14838.88 285
14840.03 252
14841.19 235
14842.34 236
14843.49 276
14844.64 261
14845.79 258
14846.94 279
14848.09 277
14849.25 274
14850.40 261
14851.55 266
14852.70 238
14853.85 259
14855.00 273
14856.16 269
14857.31 276
14858.46 262
14859.61 262
14860.76 277
14861.92 272
14863.07 239
14864.22 251
14865.37 258
14866.52 248
14867.68 230
14868.83 278
14869.98 240
14871.13 264
14872.29 247
14873.44 243
14874.59 271
14875.74 230
14876.90 244
14878.05 277
14879.20 251
14880.36 284
14881.51 274
14882.66 257
14883.81 256
14884.97 236
14886.12 245
14887.27 259
14888.43 265
14889.58 282
14890.73 264
14891.89 274
14893.04 270
14894.19 255
14895.35 232
14896.50 274
14897.65 212
14898.81 238
14899.96 261
14901.11 275
14902.27 278
14903.42 262
14904.57 277
14905.73 249
14906.88 261
14908.04 239
14909.19 240
14910.34 252
14911.50 279
14912.65 253
14913.81 214
14914.96 237
14916.11 267
14917.27 236
14918.42 238
14919.58 244
14920.73 243
14921.88 258
14923.04 242
14924.19 202
14925.35 226
14926.50 227
14927.66 262
14928.81 277
14929.97 233
14931.12 218
14932.28 240
14933.43 239
14934.59 235
14935.74 238
14936.90 241
14938.05 286
14939.21 266
14940.36 210
14941.52 217
14942.67 246
14943.83 222
14944.98 261
14946.14 232
14947.29 229
14948.45 259
14949.60 245
14950.76 237
14951.91 225
14953.07 193
14954.23 263
14955.38 275
14956.54 254
14957.69 223
14958.85 264
14960.00 243
14961.16 291
14962.32 239
14963.47 229
14964.63 255
14965.78 261
14966.94 249
14968.10 273
14969.25 220
14970.41 255
14971.57 269
14972.72 266
14973.88 287
14975.04 250
14976.19 230
14977.35 255
14978.50 229
14979.66 269
14980.82 250
14981.97 228
14983.13 216
14984.29 237
14985.45 240
14986.60 225
14987.76 245
14988.92 265
14990.07 225
14991.23 241
14992.39 229
14993.54 257
14994.70 261
14995.86 264
14997.02 248
14998.17 245
14999.33 237
15000.49 266
15001.65 221
15002.80 225
15003.96 256
15005.12 264
15006.28 280
15007.43 268
15008.59 246
15009.75 257
15010.91 269
15012.07 241
15013.22 228
15014.38 254
15015.54 259
15016.70 245
15017.86 248
15019.01 264
15020.17 241
15021.33 229
15022.49 201
15023.65 233
15024.81 243
15025.96 210
15027.12 224
15028.28 239
15029.44 264
15030.60 220
15031.76 249
15032.92 253
15034.07 243
15035.23 247
15036.39 260
15037.55 228
15038.71 254
15039.87 250
15041.03 236
15042.19 247
15043.35 227
15044.50 236
15045.66 265
15046.82 227
15047.98 215
15049.14 217
15050.30 248
15051.46 240
15052.62 237
15053.78 183
15054.94 237
15056.10 248
15057.26 238
15058.42 277
15059.58 260
15060.74 298
15061.90 279
15063.06 235
15064.22 243
15065.38 248
15066.54 241
15067.70 243
15068.86 258
15070.02 232
15071.18 209
15072.34 223
15073.50 225
15074.66 227
15075.82 234
15076.98 241
15078.14 226
15079.30 192
15080.46 258
15081.62 216
15082.78 229
15083.94 261
15085.10 245
15086.26 230
15087.42 224
15088.59 206
15089.75 246
15090.91 225
15092.07 244
15093.23 258
15094.39 265
15095.55 253
15096.71 248
15097.87 254
15099.04 261
15100.20 246
15101.36 233
15102.52 256
15103.68 286
15104.84 246
15106.00 271
15107.17 263
15108.33 248
15109.49 228
15110.65 243
15111.81 242
15112.97 208
15114.14 227
15115.30 248
15116.46 243
15117.62 232
15118.78 224
15119.95 259
15121.11 254
15122.27 249
15123.43 225
15124.59 226
15125.76 239
15126.92 269
15128.08 261
15129.24 252
15130.41 232
15131.57 236
15132.73 225
15133.89 256
15135.06 242
15136.22 247
15137.38 238
15138.54 252
15139.71 258
15140.87 250
15142.03 245
15143.20 261
15144.36 234
15145.52 226
15146.69 247
15147.85 238
15149.01 252
15150.17 233
15151.34 207
15152.50 223
15153.66 237
15154.83 253
15155.99 237
15157.16 207
15158.32 242
15159.48 243
15160.65 219
15161.81 262
15162.97 263
15164.14 252
15165.30 227
15166.46 233
15167.63 229
15168.79 241
15169.96 231
15171.12 251
15172.28 234
15173.45 273
15174.61 258
15175.78 230
15176.94 234
15178.11 262
15179.27 252
15180.43 257
15181.60 260
15182.76 213
15183.93 217
15185.09 227
15186.26 225
15187.42 228
15188.59 237
15189.75 260
15190.92 227
15192.08 223
15193.25 241
15194.41 267
15195.58 242
15196.74 234
15197.91 252
15199.07 251
15200.24 218
15201.40 219
15202.57 235
15203.73 256
15204.90 232
15206.06 253
15207.23 225
15208.39 241
15209.56 224
15210.72 220
15211.89 215
15213.06 251
15214.22 243
15215.39 209
15216.55 238
15217.72 249
15218.88 276
15220.05 262
15221.22 278
15222.38 268
15223.55 267
15224.71 248
15225.88 225
15227.05 249
15228.21 258
15229.38 264
15230.55 260
15231.71 257
15232.88 232
15234.05 215
15235.21 208
15236.38 251
15237.54 254
15238.71 254
15239.88 277
15241.04 295
15242.21 253
15243.38 234
15244.55 237
15245.71 237
15246.88 243
15248.05 230
15249.21 206
15250.38 255
15251.55 256
15252.71 226
15253.88 224
15255.05 246
15256.22 235
15257.38 247
15258.55 266
15259.72 264
15260.89 216
15262.05 205
15263.22 224
15264.39 254
15265.56 237
15266.72 232
15267.89 225
15269.06 241
15270.23 245
15271.40 262
15272.56 257
15273.73 239
15274.90 213
15276.07 238
15277.24 236
15278.40 246
15279.57 241
15280.74 232
15281.91 224
15283.08 219
15284.25 235
15285.41 200
15286.58 223
15287.75 246
15288.92 245
15290.09 231
15291.26 239
15292.43 223
15293.59 230
15294.76 231
15295.93 204
15297.10 235
15298.27 235
15299.44 212
15300.61 245
15301.78 217
15302.95 212
15304.12 216
15305.28 221
15306.45 251
15307.62 235
15308.79 240
15309.96 211
15311.13 231
15312.30 211
15313.47 200
15314.64 226
15315.81 243
15316.98 269
15318.15 235
15319.32 253
15320.49 243
15321.66 202
15322.83 212
15324.00 250
15325.17 234
15326.34 212
15327.51 209
15328.68 205
15329.85 223
15331.02 236
15332.19 228
15333.36 261
15334.53 234
15335.70 234
15336.87 206
15338.04 257
15339.21 197
15340.38 236
15341.55 239
15342.72 243
15343.89 208
15345.06 196
15346.23 228
15347.41 213
15348.58 224
15349.75 223
15350.92 237
15352.09 234
15353.26 245
15354.43 221
15355.60 220
15356.77 218
15357.94 219
15359.12 255
15360.29 216
15361.46 224
15362.63 243
15363.80 258
15364.97 224
15366.14 235
15367.32 215
15368.49 227
15369.66 270
15370.83 232
15372.00 227
15373.17 253
15374.35 217
15375.52 224
15376.69 244
15377.86 232
15379.03 253
15380.21 242
15381.38 226
15382.55 232
15383.72 216
15384.90 234
15386.07 258
15387.24 210
15388.41 208
15389.58 226
15390.76 239
15391.93 240
15393.10 228
15394.27 226
15395.45 224
15396.62 221
15397.79 228
15398.97 243
15400.14 241
15401.31 244
15402.48 228
15403.66 226
15404.83 198
15406.00 199
15407.18 194
15408.35 224
15409.52 230
15410.70 224
15411.87 232
15413.04 202
15414.22 216
15415.39 233
15416.56 235
15417.74 207
15418.91 228
15420.08 205
15421.26 254
15422.43 240
15423.60 202
15424.78 216
15425.95 261
15427.13 210
15428.30 217
15429.47 233
15430.65 247
15431.82 213
15433.00 222
15434.17 271
15435.34 225
15436.52 228
15437.69 230
15438.87 239
15440.04 211
15441.22 213
15442.39 224
15443.56 243
15444.74 224
15445.91 201
15447.09 248
15448.26 253
15449.44 226
15450.61 211
15451.79 233
15452.96 188
15454.14 183
15455.31 221
15456.49 230
15457.66 235
15458.84 227
15460.01 187
15461.19 202
15462.36 231
15463.54 194
15464.71 221
15465.89 235
15467.06 230
15468.24 228
15469.42 184
15470.59 213
15471.77 252
15472.94 212
15474.12 229
15475.29 223
15476.47 210
15477.64 237
15478.82 249
15480.00 224
15481.17 215
15482.35 214
15483.52 223
15484.70 211
15485.88 214
15487.05 206
15488.23 179
15489.41 205
15490.58 247
15491.76 260
15492.93 233
15494.11 238
15495.29 226
15496.46 222
15497.64 197
15498.82 231
15499.99 245
15501.17 225
15502.35 216
15503.52 198
15504.70 225
15505.88 223
15507.05 233
15508.23 231
15509.41 237
15510.59 231
15511.76 215
15512.94 227
15514.12 231
15515.29 206
15516.47 216
15517.65 246
15518.83 241
15520.00 221
15521.18 198
15522.36 249
15523.54 212
15524.71 243
15525.89 225
15527.07 221
15528.25 236
15529.42 248
15530.60 225
15531.78 208
15532.96 229
15534.14 237
15535.31 235
15536.49 231
15537.67 216
15538.85 243
15540.03 226
15541.20 217
15542.38 224
15543.56 255
15544.74 252
15545.92 243
15547.10 220
15548.27 221
15549.45 230
15550.63 217
15551.81 231
15552.99 222
15554.17 224
15555.35 258
15556.53 223
15557.70 258
15558.88 241
15560.06 235
15561.24 210
15562.42 230
15563.60 224
15564.78 227
15565.96 253
15567.14 214
15568.32 214
15569.50 239
15570.67 238
15571.85 229
15573.03 210
15574.21 241
15575.39 254
15576.57 201
15577.75 205
15578.93 233
15580.11 218
15581.29 205
15582.47 221
15583.65 250
15584.83 220
15586.01 220
15587.19 245
15588.37 231
15589.55 219
15590.73 207
15591.91 220
15593.09 262
15594.27 248
15595.45 212
15596.63 221
15597.81 268
15598.99 230
15600.17 202
15601.35 209
15602.53 242
15603.71 221
15604.90 241
15606.08 247
15607.26 248
15608.44 264
15609.62 249
15610.80 258
15611.98 236
15613.16 230
15614.34 234
15615.52 234
15616.70 232
15617.89 238
15619.07 243
15620.25 221
15621.43 276
15622.61 245
15623.79 250
15624.97 214
15626.15 223
15627.34 265
15628.52 235
15629.70 269
15630.88 242
15632.06 238
15633.24 231
15634.43 235
15635.61 222
15636.79 215
15637.97 212
15639.15 253
15640.34 261
15641.52 242
15642.70 241
15643.88 226
15645.06 256
15646.25 251
15647.43 242
15648.61 257
15649.79 287
15650.98 251
15652.16 265
15653.34 276
15654.52 310
15655.71 276
15656.89 262
15658.07 245
15659.25 281
15660.44 273
15661.62 254
15662.80 241
15663.98 273
15665.17 271
15666.35 248
15667.53 262
15668.72 258
15669.90 298
15671.08 269
15672.27 264
15673.45 274
15674.63 234
15675.82 281
15677.00 286
15678.18 254
15679.37 227
15680.55 290
15681.73 263
15682.92 248
15684.10 261
15685.28 286
15686.47 221
15687.65 233
15688.84 266
15690.02 291
15691.20 269
15692.39 300
15693.57 283
15694.76 273
15695.94 257
15697.12 296
15698.31 316
15699.49 275
15700.68 278
15701.86 293
15703.05 280
15704.23 261
15705.41 252
15706.60 275
15707.78 324
15708.97 304
15710.15 300
15711.34 303
15712.52 295
15713.71 284
15714.89 295
15716.08 321
15717.26 332
15718.45 315
15719.63 311
15720.82 312
15722.00 305
15723.19 292
15724.37 309
15725.56 350
15726.74 314
15727.93 313
15729.11 305
15730.30 318
15731.48 301
15732.67 294
15733.85 294
15735.04 280
15736.23 327
15737.41 298
15738.60 293
15739.78 255
15740.97 335
15742.15 293
15743.34 298
15744.53 248
15745.71 283
15746.90 279
15748.08 311
15749.27 312
15750.46 267
15751.64 295
15752.83 304
15754.02 286
15755.20 291
15756.39 266
15757.57 287
15758.76 310
15759.95 293
15761.13 285
15762.32 295
15763.51 290
15764.69 307
15765.88 278
15767.07 269
15768.25 258
15769.44 237
15770.63 253
15771.82 250
15773.00 259
15774.19 268
15775.38 292
15776.56 294
15777.75 252
15778.94 227
15780.13 248
15781.31 275
15782.50 253
15783.69 243
15784.88 261
15786.06 291
15787.25 280
15788.44 262
15789.63 255
15790.81 259
15792.00 234
15793.19 244
15794.38 269
15795.56 255
15796.75 243
15797.94 264
15799.13 265
15800.32 274
15801.50 243
15802.69 254
15803.88 252
15805.07 269
15806.26 241
15807.45 256
15808.63 229
15809.82 229
15811.01 218
15812.20 250
15813.39 273
15814.58 240
15815.77 221
15816.95 239
15818.14 227
15819.33 228
15820.52 225
15821.71 256
15822.90 232
15824.09 257
15825.28 262
15826.46 226
15827.65 232
15828.84 215
15830.03 233
15831.22 244
15832.41 255
15833.60 234
15834.79 229
15835.98 244
15837.17 243
15838.36 244
15839.55 218
15840.74 234
15841.93 239
15843.12 263
15844.31 249
15845.50 220
15846.69 228
15847.88 235
15849.07 236
15850.26 230
15851.45 249
15852.64 261
15853.83 216
15855.02 210
15856.21 240
15857.40 216
15858.59 235
15859.78 253
15860.97 235
15862.16 228
15863.35 235
15864.54 244
15865.73 238
15866.92 226
15868.11 234
15869.30 234
15870.49 274
15871.68 252
15872.87 242
15874.06 232
15875.25 236
15876.45 236
15877.64 234
15878.83 267
15880.02 271
15881.21 224
15882.40 236
15883.59 225
15884.78 237
15885.97 226
15887.17 253
15888.36 240
15889.55 242
15890.74 273
15891.93 230
15893.12 236
15894.31 251
15895.51 255
15896.70 255
15897.89 272
15899.08 257
15900.27 275
15901.46 196
15902.66 245
15903.85 274
15905.04 243
15906.23 261
15907.43 254
15908.62 261
15909.81 241
15911.00 242
15912.19 266
15913.39 245
15914.58 264
15915.77 246
15916.96 229
15918.16 237
15919.35 247
15920.54 239
15921.73 244
15922.93 250
15924.12 218
15925.31 226
15926.50 245
15927.70 273
15928.89 291
15930.08 270
15931.28 242
15932.47 246
15933.66 277
15934.86 273
15936.05 254
15937.24 286
15938.44 283
15939.63 236
15940.82 246
15942.02 251
15943.21 224
15944.40 252
15945.60 260
15946.79 235
15947.98 204
15949.18 253
15950.37 226
15951.56 231
15952.76 234
15953.95 222
15955.15 227
15956.34 252
15957.53 225
15958.73 234
15959.92 226
15961.12 222
15962.31 235
15963.50 233
15964.70 224
15965.89 240
15967.09 225
15968.28 208
15969.48 203
15970.67 223
15971.86 212
15973.06 230
15974.25 228
15975.45 223
15976.64 226
15977.84 242
15979.03 242
15980.23 218
15981.42 231
15982.62 220
15983.81 249
15985.01 248
15986.20 251
15987.40 254
15988.59 221
15989.79 229
15990.98 232
15992.18 261
15993.37 215
15994.57 229
15995.76 222
15996.96 207
15998.16 220
15999.35 232
16000.55 242
16001.74 247
16002.94 230
16004.13 213
16005.33 233
16006.53 224
16007.72 231
16008.92 214
16010.11 247
16011.31 223
16012.51 227
16013.70 236
16014.90 261
16016.09 246
16017.29 225
16018.49 185
16019.68 221
16020.88 223
16022.07 232
16023.27 199
16024.47 199
16025.66 212
16026.86 228
16028.06 217
16029.25 185
16030.45 202
16031.65 227
16032.84 228
16034.04 190
16035.24 218
16036.44 231
16037.63 261
16038.83 237
16040.03 200
16041.22 216
16042.42 233
16043.62 267
16044.82 224
16046.01 180
16047.21 205
16048.41 228
16049.60 232
16050.80 211
16052.00 190
16053.20 218
16054.39 218
16055.59 220
16056.79 218
16057.99 212
16059.19 226
16060.38 242
16061.58 214
16062.78 216
16063.98 223
16065.18 238
16066.37 224
16067.57 183
16068.77 193
16069.97 205
16071.17 233
16072.36 208
16073.56 201
16074.76 216
16075.96 241
16077.16 218
16078.36 208
16079.56 235
16080.75 231
16081.95 223
16083.15 201
16084.35 208
16085.55 211
16086.75 251
16087.95 226
16089.15 225
16090.34 189
16091.54 195
16092.74 230
16093.94 217
16095.14 198
16096.34 221
16097.54 222
16098.74 227
16099.94 202
16101.14 188
16102.34 231
16103.54 218
16104.74 228
16105.93 185
16107.13 229
16108.33 199
16109.53 243
16110.73 258
16111.93 224
16113.13 208
16114.33 264
16115.53 219
16116.73 203
16117.93 214
16119.13 208
16120.33 217
16121.53 221
16122.73 206
16123.93 203
16125.13 234
16126.33 218
16127.53 220
16128.73 189
16129.94 202
16131.14 224
16132.34 259
16133.54 177
16134.74 221
16135.94 228
16137.14 272
16138.34 259
16139.54 194
16140.74 234
16141.94 202
16143.14 213
16144.34 209
16145.55 234
16146.75 214
16147.95 213
16149.15 213
16150.35 224
16151.55 208
16152.75 215
16153.95 210
16155.15 216
16156.36 214
16157.56 216
16158.76 260
16159.96 231
16161.16 203
16162.36 170
16163.57 204
16164.77 226
16165.97 223
16167.17 205
16168.37 248
16169.58 211
16170.78 217
16171.98 196
16173.18 205
16174.38 199
16175.59 236
16176.79 228
16177.99 209
16179.19 237
16180.39 230
16181.60 241
16182.80 235
16184.00 241
16185.20 194
16186.41 205
16187.61 212
16188.81 229
16190.01 192
16191.22 193
16192.42 223
16193.62 189
16194.83 247
16196.03 204
16197.23 217
16198.43 213
16199.64 228
16200.84 223
16202.04 230
16203.25 214
16204.45 206
16205.65 239
16206.86 239
16208.06 227
16209.26 237
16210.47 232
16211.67 197
16212.87 199
16214.08 201
16215.28 203
16216.49 234
16217.69 262
16218.89 222
16220.10 230
16221.30 219
16222.50 242
16223.71 199
16224.91 203
16226.12 226
16227.32 262
16228.52 229
16229.73 221
16230.93 242
16232.14 238
16233.34 219
16234.55 224
16235.75 213
16236.95 215
16238.16 246
16239.36 224
16240.57 231
16241.77 226
16242.98 229
16244.18 217
16245.39 243
16246.59 251
16247.80 271
16249.00 227
16250.21 235
16251.41 214
16252.62 231
16253.82 243
16255.03 251
16256.23 262
16257.44 274
16258.64 260
16259.85 251
16261.05 264
16262.26 251
16263.46 267
16264.67 225
16265.87 260
16267.08 260
16268.29 246
16269.49 238
16270.70 251
16271.90 250
16273.11 266
16274.31 323
16275.52 288
16276.73 279
16277.93 300
16279.14 263
16280.34 278
16281.55 304
16282.76 245
16283.96 284
16285.17 262
16286.38 290
16287.58 289
16288.79 290
16289.99 265
16291.20 257
16292.41 284
16293.61 268
16294.82 305
16296.03 296
16297.23 288
16298.44 270
16299.65 292
16300.85 304
16302.06 321
16303.27 323
16304.47 316
16305.68 304
16306.89 316
16308.10 298
16309.30 297
16310.51 307
16311.72 296
16312.92 320
16314.13 274
16315.34 345
16316.55 310
16317.75 292
16318.96 326
16320.17 326
16321.38 322
16322.58 312
16323.79 282
16325.00 290
16326.21 278
16327.42 302
16328.62 296
16329.83 266
16331.04 316
16332.25 267
16333.46 298
16334.66 259
16335.87 266
16337.08 275
16338.29 275
16339.50 237
16340.70 242
16341.91 215
16343.12 263
16344.33 277
16345.54 254
16346.75 233
16347.96 271
16349.16 273
16350.37 247
16351.58 262
16352.79 232
16354.00 240
16355.21 239
16356.42 241
16357.63 229
16358.83 224
16360.04 223
16361.25 287
16362.46 232
16363.67 241
16364.88 219
16366.09 265
16367.30 247
16368.51 236
16369.72 248
16370.93 241
16372.14 235
16373.35 234
16374.56 241
16375.76 238
16376.97 252
16378.18 242
16379.39 236
16380.60 183
16381.81 213
16383.02 244
16384.23 253
16385.44 253
16386.65 236
16387.86 229
16389.07 196
16390.28 229
16391.49 249
16392.70 227
16393.91 204
16395.12 268
16396.33 235
16397.55 244
16398.76 184
16399.97 213
16401.18 199
16402.39 234
16403.60 222
16404.81 194
16406.02 238
16407.23 260
16408.44 250
16409.65 244
16410.86 214
16412.07 198
16413.28 258
16414.50 256
16415.71 238
16416.92 244
16418.13 242
16419.34 219
16420.55 260
16421.76 204
16422.97 208
16424.19 243
16425.40 214
16426.61 229
16427.82 212
16429.03 211
16430.24 211
16431.46 226
16432.67 204
16433.88 220
16435.09 225
16436.30 235
16437.51 215
16438.73 207
16439.94 212
16441.15 231
16442.36 226
16443.57 215
16444.79 193
16446.00 227
16447.21 228
16448.42 192
16449.64 214
16450.85 210
16452.06 242
16453.27 228
16454.49 229
16455.70 196
16456.91 214
16458.12 186
16459.34 218
16460.55 204
16461.76 201
16462.97 211
16464.19 219
16465.40 244
16466.61 190
16467.83 197
16469.04 225
16470.25 244
16471.47 211
16472.68 192
16473.89 206
16475.11 242
16476.32 217
16477.53 230
16478.75 208
16479.96 201
16481.17 207
16482.39 200
16483.60 226
16484.81 206
16486.03 216
16487.24 193
16488.45 184
16489.67 182
16490.88 208
16492.10 212
16493.31 202
16494.52 181
16495.74 214
16496.95 219
16498.17 202
16499.38 213
16500.59 214
16501.81 218
16503.02 200
16504.24 191
16505.45 186
16506.67 212
16507.88 197
16509.10 212
16510.31 198
16511.52 224
16512.74 195
16513.95 194
16515.17 184
16516.38 204
16517.60 211
16518.81 184
16520.03 186
16521.24 183
16522.46 196
16523.67 192
16524.89 193
16526.10 170
16527.32 176
16528.53 186
16529.75 188
16530.96 186
16532.18 187
16533.40 199
16534.61 207
16535.83 192
16537.04 197
16538.26 183
16539.47 238
16540.69 195
16541.91 211
16543.12 191
16544.34 166
16545.55 201
16546.77 195
16547.98 210
16549.20 173
16550.42 225
16551.63 178
16552.85 217
16554.07 189
16555.28 178
16556.50 178
16557.71 189
16558.93 205
16560.15 181
16561.36 191
16562.58 204
16563.80 206
16565.01 196
16566.23 186
16567.45 181
16568.66 224
16569.88 191
16571.10 191
16572.31 202
16573.53 209
16574.75 192
16575.96 202
16577.18 216
16578.40 164
16579.62 188
16580.83 178
16582.05 205
16583.27 182
16584.48 208
16585.70 206
16586.92 196
16588.14 180
16589.35 202
16590.57 198
16591.79 191
16593.01 189
16594.23 182
16595.44 195
16596.66 191
16597.88 199
16599.10 197
16600.31 199
16601.53 171
16602.75 194
16603.97 180
16605.19 215
16606.40 203
16607.62 182
16608.84 216
16610.06 189
16611.28 186
16612.50 180
16613.71 162
16614.93 176
16616.15 152
16617.37 187
16618.59 198
16619.81 186
16621.03 202
16622.24 205
16623.46 204
16624.68 193
16625.90 195
16627.12 207
16628.34 167
16629.56 160
16630.78 209
16632.00 216
16633.21 175
16634.43 209
16635.65 184
16636.87 201
16638.09 230
16639.31 203
16640.53 205
16641.75 199
16642.97 197
16644.19 169
16645.41 198
16646.63 179
16647.85 193
16649.07 205
16650.29 202
16651.51 195
16652.73 167
16653.95 170
16655.17 183
16656.39 207
16657.61 217
16658.83 209
16660.05 200
16661.27 203
16662.49 215
16663.71 196
16664.93 168
16666.15 180
16667.37 197
16668.59 179
16669.81 184
16671.03 177
16672.25 195
16673.47 180
16674.69 173
16675.91 165
16677.13 187
16678.35 194
16679.57 187
16680.80 165
16682.02 177
16683.24 190
16684.46 203
16685.68 176
16686.90 190
16688.12 192
16689.34 208
16690.56 202
16691.79 179
16693.01 188
16694.23 173
16695.45 182
16696.67 177
16697.89 177
16699.11 187
16700.34 204
16701.56 220
16702.78 210
16704.00 197
16705.22 187
16706.44 184
16707.67 178
16708.89 204
16710.11 193
16711.33 182
16712.55 187
16713.78 197
16715.00 217
16716.22 173
16717.44 176
16718.67 186
16719.89 186
16721.11 157
16722.33 213
16723.55 212
16724.78 188
16726.00 189
16727.22 202
16728.45 167
16729.67 184
16730.89 192
16732.11 202
16733.34 186
16734.56 174
16735.78 198
16737.00 215
16738.23 204
16739.45 200
16740.67 205
16741.90 190
16743.12 195
16744.34 188
16745.57 180
16746.79 181
16748.01 195
16749.24 185
16750.46 205
16751.68 198
16752.91 208
16754.13 198
16755.35 181
16756.58 211
16757.80 196
16759.03 191
16760.25 173
16761.47 161
16762.70 183
16763.92 212
16765.14 210
16766.37 187
16767.59 186
16768.82 210
16770.04 196
16771.27 217
16772.49 184
16773.71 203
16774.94 185
16776.16 213
16777.39 224
16778.61 181
16779.84 178
16781.06 196
16782.29 196
16783.51 187
16784.73 186
16785.96 211
16787.18 211
16788.41 189
16789.63 189
16790.86 201
16792.08 209
16793.31 200
16794.53 210
16795.76 181
16796.98 191
16798.21 209
16799.43 203
16800.66 178
16801.89 195
16803.11 179
16804.34 183
16805.56 224
16806.79 192
16808.01 164
16809.24 191
16810.46 191
16811.69 218
16812.91 202
16814.14 221
16815.37 162
16816.59 189
16817.82 190
16819.04 184
16820.27 188
16821.50 195
16822.72 204
16823.95 203
16825.17 204
16826.40 170
16827.63 183
16828.85 175
16830.08 163
16831.31 189
16832.53 184
16833.76 155
16834.99 187
16836.21 190
16837.44 186
16838.67 178
16839.89 209
16841.12 186
16842.35 192
16843.57 198
16844.80 183
16846.03 172
16847.25 189
16848.48 196
16849.71 200
16850.93 189
16852.16 192
16853.39 198
16854.62 186
16855.84 188
16857.07 176
16858.30 177
16859.53 166
16860.75 197
16861.98 192
16863.21 237
16864.44 229
16865.66 213
16866.89 201
16868.12 203
16869.35 193
16870.57 195
16871.80 183
16873.03 186
16874.26 192
16875.49 207
16876.71 209
16877.94 187
16879.17 178
16880.40 181
16881.63 207
16882.86 215
16884.08 219
16885.31 224
16886.54 208
16887.77 204
16889.00 210
16890.23 221
16891.45 192
16892.68 206
16893.91 233
16895.14 197
16896.37 202
16897.60 232
16898.83 204
16900.06 224
16901.29 201
16902.51 206
16903.74 186
16904.97 234
16906.20 252
16907.43 210
16908.66 188
16909.89 224
16911.12 212
16912.35 215
16913.58 198
16914.81 194
16916.04 230
16917.27 221
16918.50 194
16919.73 188
16920.95 200
16922.18 212
16923.41 215
16924.64 218
16925.87 188
16927.10 211
16928.33 236
16929.56 210
16930.79 199
16932.02 204
16933.25 212
16934.48 225
16935.71 193
16936.94 198
16938.18 222
16939.41 203
16940.64 191
16941.87 203
16943.10 237
16944.33 214
16945.56 171
16946.79 199
16948.02 213
16949.25 216
16950.48 197
16951.71 198
16952.94 231
16954.17 217
16955.40 196
16956.64 208
16957.87 183
16959.10 185
16960.33 235
16961.56 195
16962.79 212
16964.02 206
16965.25 214
16966.48 191
16967.72 222
16968.95 173
16970.18 205
16971.41 240
16972.64 210
16973.87 215
16975.11 231
16976.34 209
16977.57 195
16978.80 214
16980.03 225
16981.26 229
16982.50 231
16983.73 231
16984.96 192
16986.19 204
16987.42 193
16988.66 190
16989.89 202
16991.12 173
16992.35 186
16993.59 182
16994.82 229
16996.05 211
16997.28 182
16998.52 193
16999.75 180
17000.98 186
17002.21 201
17003.45 242
17004.68 210
17005.91 207
17007.14 207
17008.38 225
17009.61 222
17010.84 186
17012.08 193
17013.31 188
17014.54 184
17015.78 191
17017.01 195
17018.24 188
17019.47 173
17020.71 185
17021.94 156
17023.17 176
17024.41 187
17025.64 182
17026.88 200
17028.11 225
17029.34 169
17030.58 198
17031.81 208
17033.04 179
17034.28 180
17035.51 187
17036.75 185
17037.98 189
17039.21 189
17040.45 183
17041.68 193
17042.92 196
17044.15 195
17045.38 173
17046.62 176
17047.85 167
17049.09 170
17050.32 171
17051.56 181
17052.79 190
17054.02 207
17055.26 200
17056.49 195
17057.73 198
17058.96 160
17060.20 189
17061.43 168
17062.67 193
17063.90 207
17065.14 205
17066.37 166
17067.61 180
17068.84 179
17070.08 173
17071.31 192
17072.55 158
17073.78 174
17075.02 177
17076.25 176
17077.49 175
17078.72 176
17079.96 210
17081.20 185
17082.43 198
17083.67 213
17084.90 177
17086.14 183
17087.37 184
17088.61 165
17089.85 172
17091.08 177
17092.32 177
17093.55 173
17094.79 169
17096.03 132
17097.26 167
17098.50 180
17099.73 165
17100.97 181
17102.21 177
17103.44 169
17104.68 203
17105.92 178
17107.15 178
17108.39 187
17109.63 193
17110.86 191
17112.10 173
17113.34 174
17114.57 217
17115.81 189
17117.05 186
17118.28 174
17119.52 174
17120.76 188
17121.99 196
17123.23 171
17124.47 173
17125.70 174
17126.94 179
17128.18 185
17129.42 179
17130.65 194
17131.89 181
17133.13 190
17134.37 171
17135.60 169
17136.84 174
17138.08 172
17139.32 175
17140.55 195
17141.79 187
17143.03 175
17144.27 196
17145.50 171
17146.74 173
17147.98 187
17149.22 180
17150.46 185
17151.69 173
17152.93 201
17154.17 163
17155.41 195
17156.65 179
17157.89 175
17159.12 189
17160.36 175
17161.60 171
17162.84 188
17164.08 209
17165.32 193
17166.56 197
17167.79 182
17169.03 167
17170.27 150
17171.51 164
17172.75 180
17173.99 193
17175.23 183
17176.47 164
17177.70 173
17178.94 173
17180.18 186
17181.42 161
17182.66 172
17183.90 179
17185.14 174
17186.38 197
17187.62 175
17188.86 180
17190.10 191
17191.34 187
17192.58 173
17193.82 161
17195.06 215
17196.30 180
17197.54 164
17198.78 188
17200.01 170
17201.25 190
17202.49 196
17203.73 196
17204.97 183
17206.21 177
17207.45 187
17208.70 164
17209.94 139
17211.18 141
17212.42 171
17213.66 191
17214.90 191
17216.14 186
17217.38 170
17218.62 173
17219.86 195
17221.10 174
17222.34 183
17223.58 184
17224.82 171
17226.06 176
17227.30 176
17228.54 162
17229.78 191
17231.03 162
17232.27 165
17233.51 177
17234.75 187
17235.99 188
17237.23 179
17238.47 178
17239.71 169
17240.95 174
17242.20 156
17243.44 152
17244.68 159
17245.92 151
17247.16 179
17248.40 162
17249.65 170
17250.89 190
17252.13 170
17253.37 178
17254.61 148
17255.85 173
17257.10 168
17258.34 185
17259.58 172
17260.82 172
17262.06 164
17263.31 186
17264.55 179
17265.79 163
17267.03 168
17268.27 164
17269.52 198
17270.76 154
17272.00 151
17273.24 171
17274.49 178
17275.73 186
17276.97 205
17278.22 179
17279.46 166
17280.70 167
17281.94 167
17283.19 160
17284.43 189
17285.67 188
17286.91 173
17288.16 211
17289.40 180
17290.64 162
17291.89 176
17293.13 176
17294.37 201
17295.62 183
17296.86 188
17298.10 160
17299.35 170
17300.59 175
17301.83 166
17303.08 173
17304.32 147
17305.56 152
17306.81 159
17308.05 188
17309.30 159
17310.54 165
17311.78 188
17313.03 199
17314.27 180
17315.52 171
17316.76 183
17318.00 190
17319.25 183
17320.49 152
17321.74 167
17322.98 152
17324.23 161
17325.47 162
17326.71 174
17327.96 169
17329.20 180
17330.45 177
17331.69 176
17332.94 194
17334.18 188
17335.43 182
17336.67 175
17337.92 182
17339.16 175
17340.41 186
17341.65 187
17342.90 163
17344.14 172
17345.39 160
17346.63 167
17347.88 178
17349.12 151
17350.37 155
17351.61 162
17352.86 169
17354.10 146
17355.35 158
17356.59 164
17357.84 164
17359.08 169
17360.33 184
17361.58 164
17362.82 171
17364.07 182
17365.31 197
17366.56 180
17367.80 171
17369.05 180
17370.30 157
17371.54 170
17372.79 161
17374.03 170
17375.28 166
17376.53 168
17377.77 189
17379.02 147
17380.27 149
17381.51 191
17382.76 198
17384.01 162
17385.25 173
17386.50 169
17387.75 143
17388.99 185
17390.24 162
17391.49 182
17392.73 158
17393.98 166
17395.23 174
17396.47 169
17397.72 150
17398.97 159
17400.21 191
17401.46 196
17402.71 167
17403.96 175
17405.20 134
17406.45 166
17407.70 174
17408.94 190
17410.19 147
17411.44 149
17412.69 148
17413.93 167
17415.18 160
17416.43 151
17417.68 151
17418.93 170
17420.17 184
17421.42 124
17422.67 119
17423.92 193
17425.16 196
17426.41 150
17427.66 174
17428.91 151
17430.16 172
17431.41 169
17432.65 177
17433.90 150
17435.15 168
17436.40 185
17437.65 191
17438.90 154
17440.14 130
17441.39 178
17442.64 168
17443.89 186
17445.14 142
17446.39 179
17447.64 193
17448.88 207
17450.13 168
17451.38 178
17452.63 141
17453.88 168
17455.13 181
17456.38 166
17457.63 124
17458.88 155
17460.13 192
17461.38 167
17462.62 185
17463.87 161
17465.12 179
17466.37 169
17467.62 161
17468.87 147
17470.12 156
17471.37 156
17472.62 186
17473.87 177
17475.12 191
17476.37 184
17477.62 173
17478.87 166
17480.12 160
17481.37 162
17482.62 173
17483.87 189
17485.12 158
17486.37 175
17487.62 162
17488.87 186
17490.12 142
17491.37 172
17492.62 133
17493.87 151
17495.12 162
17496.37 153
17497.62 148
17498.87 148
17500.12 153
17501.38 164
17502.63 173
17503.88 146
17505.13 196
17506.38 167
17507.63 197
17508.88 140
17510.13 163
17511.38 169
17512.63 197
17513.89 163
17515.14 161
17516.39 152
17517.64 170
17518.89 159
17520.14 159
17521.39 153
17522.64 157
17523.90 162
17525.15 137
17526.40 178
17527.65 134
17528.90 154
17530.15 144
17531.41 179
17532.66 170
17533.91 198
17535.16 179
17536.41 158
17537.67 181
17538.92 185
17540.17 163
17541.42 193
17542.67 200
17543.93 176
17545.18 164
17546.43 154
17547.68 185
17548.94 167
17550.19 171
17551.44 166
17552.69 210
17553.95 161
17555.20 152
17556.45 161
17557.70 192
17558.96 161
17560.21 192
17561.46 178
17562.72 159
17563.97 212
17565.22 167
17566.47 162
17567.73 177
17568.98 199
17570.23 176
17571.49 181
17572.74 174
17573.99 162
17575.25 164
17576.50 191
17577.75 169
17579.01 165
17580.26 173
17581.51 172
17582.77 185
17584.02 154
17585.28 159
17586.53 154
17587.78 164
17589.04 155
17590.29 168
17591.54 154
17592.80 134
17594.05 157
17595.31 198
17596.56 182
17597.81 157
17599.07 177
17600.32 150
17601.58 177
17602.83 141
17604.09 166
17605.34 181
17606.60 178
17607.85 153
17609.10 191
17610.36 170
17611.61 159
17612.87 168
17614.12 183
17615.38 189
17616.63 168
17617.89 196
17619.14 175
17620.40 169
17621.65 158
17622.91 167
17624.16 177
17625.42 162
17626.67 144
17627.93 162
17629.18 161
17630.44 170
17631.69 144
17632.95 173
17634.21 193
17635.46 156
17636.72 159
17637.97 153
17639.23 178
17640.48 173
17641.74 167
17642.99 159
17644.25 169
17645.51 156
17646.76 190
17648.02 149
17649.27 141
17650.53 140
17651.79 162
17653.04 174
17654.30 148
17655.55 148
17656.81 161
17658.07 183
17659.32 146
17660.58 149
17661.84 161
17663.09 167
17664.35 156
17665.61 166
17666.86 174
17668.12 165
17669.38 164
17670.63 164
17671.89 155
17673.15 147
17674.40 160
17675.66 152
17676.92 176
17678.17 170
17679.43 163
17680.69 138
17681.95 156
17683.20 149
17684.46 191
17685.72 155
17686.98 158
17688.23 174
17689.49 162
17690.75 155
17692.01 183
17693.26 192
17694.52 194
17695.78 146
17697.04 139
17698.29 165
17699.55 178
17700.81 165
17702.07 167
17703.32 169
17704.58 146
17705.84 168
17707.10 180
17708.36 176
17709.62 140
17710.87 164
17712.13 157
17713.39 192
17714.65 135
17715.91 145
17717.17 187
17718.42 169
17719.68 187
17720.94 166
17722.20 172
17723.46 179
17724.72 191
17725.98 165
17727.23 182
17728.49 172
17729.75 193
17731.01 181
17732.27 159
17733.53 158
17734.79 153
17736.05 165
17737.31 150
17738.57 159
17739.82 161
17741.08 167
17742.34 165
17743.60 174
17744.86 160
17746.12 179
17747.38 155
17748.64 159
17749.90 185
17751.16 172
17752.42 169
17753.68 168
17754.94 177
17756.20 139
17757.46 146
17758.72 150
17759.98 182
17761.24 175
17762.50 119
17763.76 143
17765.02 177
17766.28 157
17767.54 162
17768.80 184
17770.06 161
17771.32 158
17772.58 187
17773.84 165
17775.10 182
17776.36 136
17777.62 159
17778.88 195
17780.14 176
17781.40 161
17782.67 153
17783.93 179
17785.19 159
17786.45 149
17787.71 171
17788.97 189
17790.23 170
17791.49 164
17792.75 168
17794.01 185
17795.28 163
17796.54 176
17797.80 162
17799.06 172
17800.32 174
17801.58 124
17802.84 171
17804.11 171
17805.37 166
17806.63 145
17807.89 158
17809.15 152
17810.41 149
17811.68 153
17812.94 169
17814.20 163
17815.46 153
17816.72 146
17817.99 170
17819.25 158
17820.51 140
17821.77 158
17823.03 143
17824.30 147
17825.56 147
17826.82 187
17828.08 151
17829.35 155
17830.61 168
17831.87 139
17833.13 143
17834.40 166
17835.66 152
17836.92 145
17838.18 162
17839.45 151
17840.71 178
17841.97 176
17843.24 176
17844.50 165
17845.76 196
17847.02 160
17848.29 143
17849.55 156
17850.81 159
17852.08 143
17853.34 157
17854.60 172
17855.87 168
17857.13 161
17858.39 152
17859.66 158
17860.92 148
17862.18 170
17863.45 145
17864.71 130
17865.98 134
17867.24 145
17868.50 169
17869.77 131
17871.03 148
17872.30 154
17873.56 144
17874.82 154
17876.09 152
17877.35 159
17878.62 175
17879.88 157
17881.14 158
17882.41 167
17883.67 155
17884.94 122
17886.20 140
17887.47 157
17888.73 125
17890.00 149
17891.26 160
17892.52 122
17893.79 160
17895.05 147
17896.32 149
17897.58 177
17898.85 158
17900.11 163
17901.38 136
17902.64 167
17903.91 134
17905.17 132
17906.44 166
17907.70 186
17908.97 130
17910.23 144
17911.50 128
17912.77 144
17914.03 141
17915.30 157
17916.56 187
17917.83 163
17919.09 171
17920.36 195
17921.62 161
17922.89 174
17924.16 172
17925.42 164
17926.69 144
17927.95 126
17929.22 140
17930.49 146
17931.75 168
17933.02 149
17934.28 147
17935.55 153
17936.82 135
17938.08 158
17939.35 173
17940.62 160
17941.88 158
17943.15 169
17944.42 155
17945.68 150
17946.95 142
17948.22 164
17949.48 173
17950.75 185
17952.02 143
17953.28 145
17954.55 132
17955.82 164
17957.08 162
17958.35 159
17959.62 160
17960.88 165
17962.15 161
17963.42 117
17964.69 141
17965.95 132
17967.22 124
17968.49 152
17969.76 154
17971.02 164
17972.29 147
17973.56 161
17974.83 147
17976.09 150
17977.36 165
17978.63 152
17979.90 164
17981.16 139
17982.43 129
17983.70 144
17984.97 145
17986.24 156
17987.50 114
17988.77 146
17990.04 159
17991.31 181
17992.58 158
17993.84 145
17995.11 177
17996.38 195
17997.65 130
17998.92 148
18000.19 150
18001.46 131
18002.72 140
18003.99 120
18005.26 136
18006.53 129
18007.80 160
18009.07 152
18010.34 155
18011.61 155
18012.87 161
18014.14 156
18015.41 154
18016.68 137
18017.95 129
18019.22 157
18020.49 149
18021.76 161
18023.03 163
18024.30 174
18025.57 139
18026.84 151
18028.11 157
18029.37 168
18030.64 155
18031.91 177
18033.18 153
18034.45 162
18035.72 134
18036.99 167
18038.26 144
18039.53 148
18040.80 131
18042.07 141
18043.34 169
18044.61 143
18045.88 125
18047.15 130
18048.42 152
18049.69 143
18050.96 168
18052.23 146
18053.50 174
18054.77 148
18056.05 168
18057.32 152
18058.59 157
18059.86 141
18061.13 136
18062.40 162
18063.67 127
18064.94 158
18066.21 175
18067.48 159
18068.75 160
18070.02 132
18071.29 167
18072.57 170
18073.84 157
18075.11 161
18076.38 136
18077.65 149
18078.92 165
18080.19 140
18081.46 154
18082.74 153
18084.01 158
18085.28 153
18086.55 161
18087.82 155
18089.09 154
18090.37 165
18091.64 166
18092.91 145
18094.18 144
18095.45 177
18096.72 183
18098.00 178
18099.27 153
18100.54 166
18101.81 166
18103.08 166
18104.36 160
18105.63 155
18106.90 149
18108.17 183
18109.45 148
18110.72 154
18111.99 170
18113.26 194
18114.54 150
18115.81 138
18117.08 125
18118.35 161
18119.63 156
18120.90 162
18122.17 146
18123.44 136
18124.72 142
18125.99 141
18127.26 171
18128.54 151
18129.81 146
18131.08 153
18132.36 191
18133.63 160
18134.90 151
18136.18 150
18137.45 160
18138.72 166
18140.00 134
18141.27 143
18142.54 140
18143.82 150
18145.09 165
18146.36 145
18147.64 144
18148.91 152
18150.19 169
18151.46 159
18152.73 131
18154.01 143
18155.28 121
18156.55 148
18157.83 158
18159.10 153
18160.38 147
18161.65 186
18162.93 193
18164.20 157
18165.47 138
18166.75 160
18168.02 180
18169.30 139
18170.57 137
18171.85 165
18173.12 165
18174.40 161
18175.67 134
18176.95 154
18178.22 154
18179.50 146
18180.77 165
18182.04 145
18183.32 148
18184.59 161
18185.87 172
18187.15 164
18188.42 159
18189.70 150
18190.97 157
18192.25 144
18193.52 150
18194.80 160
18196.07 139
18197.35 165
18198.62 149
18199.90 153
18201.17 129
18202.45 148
18203.73 155
18205.00 172
18206.28 157
18207.55 154
18208.83 160
18210.10 167
18211.38 167
18212.66 127
18213.93 133
18215.21 144
18216.48 161
18217.76 159
18219.04 148
18220.31 153
18221.59 162
18222.87 145
18224.14 137
18225.42 138
18226.70 124
18227.97 134
18229.25 137
18230.53 161
18231.80 152
18233.08 147
18234.36 151
18235.63 155
18236.91 155
18238.19 146
18239.46 155
18240.74 118
18242.02 154
18243.29 161
18244.57 138
18245.85 142
18247.13 153
18248.40 125
18249.68 141
18250.96 128
18252.24 168
18253.51 181
18254.79 147
18256.07 153
18257.35 135
18258.62 138
18259.90 158
18261.18 130
18262.46 124
18263.73 144
18265.01 159
18266.29 167
18267.57 127
18268.85 134
18270.12 148
18271.40 154
18272.68 174
18273.96 151
18275.24 165
18276.51 167
18277.79 163
18279.07 157
18280.35 153
18281.63 157
18282.91 176
18284.18 140
18285.46 125
18286.74 139
18288.02 136
18289.30 143
18290.58 153
18291.86 135
18293.14 140
18294.41 144
18295.69 140
18296.97 126
18298.25 130
18299.53 165
18300.81 154
18302.09 141
18303.37 156
18304.65 157
18305.93 146
18307.21 141
18308.49 143
18309.76 147
18311.04 155
18312.32 146
18313.60 136
18314.88 103
18316.16 121
18317.44 122
18318.72 143
18320.00 142
18321.28 133
18322.56 129
18323.84 138
18325.12 139
18326.40 148
18327.68 164
18328.96 151
18330.24 155
18331.52 127
18332.80 132
18334.08 148
18335.36 183
18336.64 135
18337.92 160
18339.20 154
18340.48 139
18341.76 159
18343.05 153
18344.33 132
18345.61 158
18346.89 161
18348.17 157
18349.45 145
18350.73 147
18352.01 154
18353.29 140
18354.57 131
18355.85 124
18357.13 156
18358.42 145
18359.70 142
18360.98 153
18362.26 149
18363.54 149
18364.82 146
18366.10 157
18367.38 155
18368.67 158
18369.95 143
18371.23 133
18372.51 150
18373.79 139
18375.07 131
18376.36 159
18377.64 147
18378.92 151
18380.20 130
18381.48 162
18382.77 130
18384.05 139
18385.33 146
18386.61 144
18387.89 155
18389.18 161
18390.46 178
18391.74 162
18393.02 133
18394.31 131
18395.59 168
18396.87 157
18398.15 161
18399.44 143
18400.72 149
18402.00 140
18403.28 168
18404.57 148
18405.85 138
18407.13 158
18408.41 155
18409.70 152
18410.98 135
18412.26 117
18413.55 135
18414.83 162
18416.11 133
18417.40 135
18418.68 143
18419.96 140
18421.25 116
18422.53 120
18423.81 148
18425.10 137
18426.38 149
18427.66 159
18428.95 133
18430.23 166
18431.51 140
18432.80 139
18434.08 127
18435.37 116
18436.65 153
18437.93 130
18439.22 176
18440.50 142
18441.79 146
18443.07 168
18444.35 158
18445.64 173
18446.92 140
18448.21 138
18449.49 152
18450.78 153
18452.06 144
18453.34 155
18454.63 145
18455.91 164
18457.20 136
18458.48 157
18459.77 152
18461.05 159
18462.34 144
18463.62 176
18464.91 172
18466.19 148
18467.48 135
18468.76 182
18470.05 135
18471.33 120
18472.62 138
18473.90 141
18475.19 139
18476.47 149
18477.76 150
18479.04 144
18480.33 156
18481.61 137
18482.90 151
18484.18 168
18485.47 163
18486.76 129
18488.04 138
18489.33 152
18490.61 120
18491.90 139
18493.18 136
18494.47 148
18495.76 147
18497.04 145
18498.33 136
18499.61 124
18500.90 151
18502.19 159
18503.47 147
18504.76 135
18506.05 137
18507.33 132
18508.62 153
18509.90 129
18511.19 147
18512.48 151
18513.76 157
18515.05 142
18516.34 142
18517.62 117
18518.91 157
18520.20 170
18521.48 182
18522.77 151
18524.06 151
18525.35 142
18526.63 145
18527.92 142
18529.21 109
18530.49 145
18531.78 169
18533.07 161
18534.36 154
18535.64 177
18536.93 137
18538.22 154
18539.50 141
18540.79 146
18542.08 131
18543.37 139
18544.66 139
18545.94 143
18547.23 155
18548.52 128
18549.81 183
18551.09 152
18552.38 162
18553.67 149
18554.96 158
18556.25 127
18557.53 145
18558.82 109
18560.11 164
18561.40 157
18562.69 185
18563.98 140
18565.26 155
18566.55 177
18567.84 144
18569.13 161
18570.42 127
18571.71 144
18572.99 169
18574.28 146
18575.57 127
18576.86 154
18578.15 137
18579.44 158
18580.73 148
18582.02 143
18583.31 145
18584.59 147
18585.88 150
18587.17 147
18588.46 163
18589.75 140
18591.04 151
18592.33 119
18593.62 129
18594.91 145
18596.20 171
18597.49 170
18598.78 151
18600.07 139
18601.36 128
18602.65 159
18603.94 172
18605.23 127
18606.52 145
18607.81 149
18609.09 138
18610.38 159
18611.67 113
18612.96 146
18614.25 139
18615.55 172
18616.84 158
18618.13 169
18619.42 149
18620.71 147
18622.00 145
18623.29 140
18624.58 144
18625.87 154
18627.16 173
18628.45 151
18629.74 175
18631.03 154
18632.32 149
18633.61 144
18634.90 159
18636.19 149
18637.48 156
18638.77 150
18640.07 166
18641.36 149
18642.65 156
18643.94 131
18645.23 120
18646.52 149
18647.81 139
18649.10 154
18650.40 122
18651.69 142
18652.98 132
18654.27 143
18655.56 114
18656.85 152
18658.14 128
18659.44 162
18660.73 126
18662.02 156
18663.31 145
18664.60 131
18665.89 134
18667.19 150
18668.48 148
18669.77 139
18671.06 150
18672.35 146
18673.65 176
18674.94 138
18676.23 167
18677.52 148
18678.82 165
18680.11 132
18681.40 139
18682.69 149
18683.99 155
18685.28 150
18686.57 126
18687.86 157
18689.16 126
18690.45 137
18691.74 137
18693.03 155
18694.33 143
18695.62 151
18696.91 141
18698.21 170
18699.50 151
18700.79 132
18702.09 121
18703.38 145
18704.67 156
18705.97 126
18707.26 138
18708.55 166
18709.85 154
18711.14 134
18712.43 134
18713.73 127
18715.02 148
18716.31 136
18717.61 119
18718.90 127
18720.19 135
18721.49 144
18722.78 152
18724.08 141
18725.37 150
18726.66 166
18727.96 155
18729.25 169
18730.55 141
18731.84 155
18733.13 142
18734.43 147
18735.72 134
18737.02 144
18738.31 111
18739.61 145
18740.90 155
18742.19 140
18743.49 130
18744.78 143
18746.08 165
18747.37 142
18748.67 133
18749.96 121
18751.26 126
18752.55 138
18753.85 157
18755.14 158
18756.44 151
18757.73 137
18759.03 162
18760.32 132
18761.62 121
18762.91 145
18764.21 144
18765.50 131
18766.80 128
18768.09 138
18769.39 121
18770.69 138
18771.98 126
18773.28 143
18774.57 129
18775.87 154
18777.16 145
18778.46 143
18779.76 137
18781.05 150
18782.35 136
18783.64 138
18784.94 152
18786.24 116
18787.53 155
18788.83 149
18790.12 148
18791.42 128
18792.72 171
18794.01 157
18795.31 164
18796.61 136
18797.90 141
18799.20 123
18800.49 157
18801.79 129
18803.09 151
18804.38 131
18805.68 133
18806.98 158
18808.28 139
18809.57 134
18810.87 122
18812.17 165
18813.46 110
18814.76 145
18816.06 141
18817.35 144
18818.65 119
18819.95 116
18821.25 137
18822.54 125
18823.84 171
18825.14 161
18826.44 119
18827.73 128
18829.03 125
18830.33 143
18831.63 138
18832.92 153
18834.22 145
18835.52 135
18836.82 165
18838.11 115
18839.41 140
18840.71 139
18842.01 160
18843.31 151
18844.60 137
18845.90 150
18847.20 138
18848.50 155
18849.80 136
18851.10 149
18852.39 151
18853.69 165
18854.99 119
18856.29 130
18857.59 141
18858.89 149
18860.18 116
18861.48 158
18862.78 163
18864.08 154
18865.38 153
18866.68 134
18867.98 125
18869.28 133
18870.58 141
18871.87 135
18873.17 160
18874.47 140
18875.77 160
18877.07 135
18878.37 152
18879.67 137
18880.97 167
18882.27 116
18883.57 130
18884.87 144
18886.17 141
18887.47 131
18888.77 128
18890.07 157
18891.36 155
18892.66 164
18893.96 131
18895.26 145
18896.56 132
18897.86 137
18899.16 132
18900.46 136
18901.76 138
18903.06 157
18904.36 145
18905.66 121
18906.96 152
18908.27 134
18909.57 133
18910.87 123
18912.17 114
18913.47 116
18914.77 157
18916.07 121
18917.37 139
18918.67 138
18919.97 126
18921.27 135
18922.57 159
18923.87 112
18925.17 124
18926.47 133
18927.77 125
18929.08 140
18930.38 137
18931.68 147
18932.98 123
18934.28 140
18935.58 125
18936.88 130
18938.18 118
18939.49 158
18940.79 151
18942.09 135
18943.39 117
18944.69 153
18945.99 144
18947.29 125
18948.60 148
18949.90 137
18951.20 149
18952.50 118
18953.80 156
18955.11 117
18956.41 125
18957.71 124
18959.01 161
18960.31 148
18961.62 131
18962.92 135
18964.22 138
18965.52 124
18966.82 141
18968.13 115
18969.43 106
18970.73 128
18972.03 134
18973.34 172
18974.64 136
18975.94 138
18977.24 118
18978.55 151
18979.85 153
18981.15 130
18982.46 132
18983.76 165
18985.06 133
18986.36 169
18987.67 162
18988.97 162
18990.27 145
18991.58 123
18992.88 155
18994.18 125
18995.49 118
18996.79 155
18998.09 148
18999.40 128
19000.70 161
19002.00 139
19003.31 129
19004.61 132
19005.91 156
19007.22 136
19008.52 159
19009.83 161
19011.13 139
19012.43 155
19013.74 127
19015.04 125
19016.34 137
19017.65 134
19018.95 141
19020.26 134
19021.56 124
19022.87 144
19024.17 121
19025.47 138
19026.78 158
19028.08 133
19029.39 124
19030.69 128
19032.00 130
19033.30 144
19034.61 132
19035.91 117
19037.22 144
19038.52 127
19039.82 137
19041.13 121
19042.43 138
19043.74 118
19045.04 140
19046.35 148
19047.65 140
19048.96 129
19050.26 115
19051.57 160
19052.88 140
19054.18 135
19055.49 141
19056.79 140
19058.10 133
19059.40 146
19060.71 151
19062.01 119
19063.32 131
19064.62 138
19065.93 131
19067.24 138
19068.54 131
19069.85 136
19071.15 140
19072.46 114
19073.77 128
19075.07 127
19076.38 150
19077.68 120
19078.99 142
19080.30 124
19081.60 156
19082.91 132
19084.22 136
19085.52 129
19086.83 127
19088.13 158
19089.44 140
19090.75 120
19092.05 149
19093.36 145
19094.67 139
19095.97 149
19097.28 120
19098.59 145
19099.90 152
19101.20 149
19102.51 134
19103.82 146
19105.12 130
19106.43 158
19107.74 111
19109.04 130
19110.35 135
19111.66 122
19112.97 133
19114.27 126
19115.58 124
19116.89 112
19118.20 140
19119.50 128
19120.81 120
19122.12 140
19123.43 124
19124.73 140
19126.04 140
19127.35 139
19128.66 131
19129.97 113
19131.27 130
19132.58 119
19133.89 135
19135.20 126
19136.51 108
19137.81 122
19139.12 124
19140.43 134
19141.74 116
19143.05 133
19144.36 130
19145.66 143
19146.97 121
19148.28 142
19149.59 133
19150.90 129
19152.21 128
19153.52 135
19154.83 145
19156.13 121
19157.44 138
19158.75 141
19160.06 144
19161.37 125
19162.68 124
19163.99 129
19165.30 153
19166.61 111
19167.92 107
19169.22 119
19170.53 155
19171.84 150
19173.15 123
19174.46 111
19175.77 122
19177.08 143
19178.39 129
19179.70 112
19181.01 118
19182.32 134
19183.63 129
19184.94 125
19186.25 109
19187.56 123
19188.87 128
19190.18 146
19191.49 112
19192.80 139
19194.11 128
19195.42 138
19196.73 128
19198.04 129
19199.35 124
19200.66 157
19201.97 159
19203.28 147
19204.59 125
19205.90 130
19207.21 160
19208.52 147
19209.83 168
19211.14 127
19212.46 136
19213.77 143
19215.08 143
19216.39 135
19217.70 126
19219.01 153
19220.32 136
19221.63 142
19222.94 118
19224.25 136
19225.57 139
19226.88 133
19228.19 119
19229.50 117
19230.81 135
19232.12 118
19233.43 120
19234.75 116
19236.06 127
19237.37 139
19238.68 138
19239.99 140
19241.30 130
19242.62 132
19243.93 138
19245.24 123
19246.55 137
19247.86 122
19249.18 147
19250.49 126
19251.80 127
19253.11 135
19254.42 127
19255.74 144
19257.05 116
19258.36 121
19259.67 147
19260.99 128
19262.30 121
19263.61 139
19264.92 132
19266.24 123
19267.55 139
19268.86 140
19270.17 141
19271.49 154
19272.80 144
19274.11 141
19275.42 142
19276.74 136
19278.05 128
19279.36 123
19280.68 135
19281.99 137
19283.30 119
19284.62 114
19285.93 133
19287.24 114
19288.56 128
19289.87 119
19291.18 141
19292.50 123
19293.81 136
19295.12 131
19296.44 139
19297.75 146
19299.06 123
19300.38 130
19301.69 122
19303.01 130
19304.32 134
19305.63 131
19306.95 123
19308.26 138
19309.58 129
19310.89 140
19312.20 111
19313.52 141
19314.83 144
19316.15 130
19317.46 117
19318.78 138
19320.09 121
19321.41 127
19322.72 145
19324.03 124
19325.35 133
19326.66 141
19327.98 119
19329.29 119
19330.61 115
19331.92 121
19333.24 126
19334.55 134
19335.87 92
19337.18 117
19338.50 126
19339.81 115
19341.13 135
19342.44 138
19343.76 135
19345.07 134
19346.39 134
19347.70 111
19349.02 120
19350.34 123
19351.65 119
19352.97 141
19354.28 135
19355.60 125
19356.91 129
19358.23 151
19359.54 155
19360.86 157
19362.18 126
19363.49 116
19364.81 138
19366.12 129
19367.44 152
19368.76 118
19370.07 117
19371.39 126
19372.71 125
19374.02 109
19375.34 154
19376.65 135
19377.97 106
19379.29 112
19380.60 120
19381.92 144
19383.24 141
19384.55 141
19385.87 111
19387.19 123
19388.50 125
19389.82 135
19391.14 130
19392.45 122
19393.77 121
19395.09 135
19396.41 147
19397.72 139
19399.04 111
19400.36 157
19401.67 147
19402.99 136
19404.31 120
19405.63 119
19406.94 148
19408.26 125
19409.58 130
19410.90 128
19412.21 141
19413.53 115
19414.85 107
19416.17 128
19417.48 136
19418.80 129
19420.12 119
19421.44 134
19422.76 128
19424.07 127
19425.39 147
19426.71 152
19428.03 120
19429.35 110
19430.66 110
19431.98 134
19433.30 139
19434.62 121
19435.94 150
19437.26 138
19438.57 131
19439.89 142
19441.21 142
19442.53 137
19443.85 122
19445.17 114
19446.49 154
19447.81 128
19449.12 114
19450.44 115
19451.76 120
19453.08 129
19454.40 135
19455.72 116
19457.04 111
19458.36 131
19459.68 135
19461.00 121
19462.32 133
19463.63 142
19464.95 118
19466.27 123
19467.59 108
19468.91 129
19470.23 129
19471.55 123
19472.87 123
19474.19 124
19475.51 131
19476.83 128
19478.15 120
19479.47 133
19480.79 127
19482.11 127
19483.43 137
19484.75 121
19486.07 139
19487.39 135
19488.71 105
19490.03 124
19491.35 145
19492.67 129
19493.99 148
19495.31 118
19496.63 128
19497.95 114
19499.27 135
19500.59 127
19501.91 147
19503.24 159
19504.56 158
19505.88 128
19507.20 130
19508.52 138
19509.84 145
19511.16 154
19512.48 129
19513.80 130
19515.12 132
19516.44 136
19517.77 133
19519.09 134
19520.41 138
19521.73 139
19523.05 155
19524.37 132
19525.69 128
19527.02 138
19528.34 125
19529.66 140
19530.98 156
19532.30 137
19533.62 116
19534.95 146
19536.27 132
19537.59 120
19538.91 109
19540.23 141
19541.56 138
19542.88 152
19544.20 114
19545.52 111
19546.84 126
19548.17 115
19549.49 127
19550.81 138
19552.13 147
19553.46 138
19554.78 133
19556.10 143
19557.42 131
19558.75 115
19560.07 131
19561.39 135
19562.71 140
19564.04 131
19565.36 120
19566.68 135
19568.00 127
19569.33 120
19570.65 151
19571.97 147
19573.30 125
19574.62 155
19575.94 159
19577.27 158
19578.59 138
19579.91 156
19581.24 124
19582.56 132
19583.88 134
19585.21 111
19586.53 144
19587.85 128
19589.18 114
19590.50 138
19591.82 125
19593.15 139
19594.47 126
19595.80 137
19597.12 121
19598.44 125
19599.77 129
19601.09 120
19602.42 143
19603.74 153
19605.06 130
19606.39 126
19607.71 125
19609.04 115
19610.36 148
19611.69 141
19613.01 140
19614.33 133
19615.66 122
19616.98 130
19618.31 151
19619.63 118
19620.96 111
19622.28 138
19623.61 112
19624.93 129
19626.26 135
19627.58 127
19628.91 110
19630.23 122
19631.56 115
19632.88 118
19634.21 117
19635.53 117
19636.86 127
19638.18 124
19639.51 133
19640.83 121
19642.16 138
19643.48 117
19644.81 108
19646.14 116
19647.46 153
19648.79 151
19650.11 146
19651.44 117
19652.76 134
19654.09 128
19655.42 133
19656.74 121
19658.07 113
19659.39 137
19660.72 127
19662.05 121
19663.37 116
19664.70 123
19666.02 103
19667.35 123
19668.68 114
19670.00 131
19671.33 133
19672.66 107
19673.98 120
19675.31 122
19676.64 112
19677.96 130
19679.29 135
19680.62 145
19681.94 146
19683.27 138
19684.60 148
19685.92 123
19687.25 116
19688.58 115
19689.90 105
19691.23 131
19692.56 126
19693.88 113
19695.21 130
19696.54 126
19697.87 129
19699.19 124
19700.52 130
19701.85 121
19703.18 106
19704.50 118
19705.83 144
19707.16 123
19708.49 118
19709.81 138
19711.14 129
19712.47 129
19713.80 113
19715.13 122
19716.45 118
19717.78 121
19719.11 144
19720.44 126
19721.77 119
19723.09 92
19724.42 122
19725.75 131
19727.08 130
19728.41 109
19729.74 122
19731.06 153
19732.39 136
19733.72 117
19735.05 124
19736.38 134
19737.71 143
19739.04 122
19740.36 103
19741.69 97
19743.02 136
19744.35 156
19745.68 101
19747.01 118
19748.34 127
19749.67 159
19751.00 120
19752.32 105
19753.65 120
19754.98 125
19756.31 117
19757.64 133
19758.97 122
19760.30 131
19761.63 112
19762.96 135
19764.29 116
19765.62 106
19766.95 131
19768.28 128
19769.61 128
19770.94 105
19772.27 108
19773.60 119
19774.93 139
19776.26 124
19777.59 116
19778.92 126
19780.25 115
19781.58 119
19782.91 125
19784.24 118
19785.57 150
19786.90 110
19788.23 119
19789.56 134
19790.89 128
19792.22 137
19793.55 136
19794.88 137
19796.21 115
19797.54 119
19798.87 116
19800.20 110
19801.53 127
19802.87 108
19804.20 125
19805.53 131
19806.86 147
19808.19 118
19809.52 124
19810.85 122
19812.18 120
19813.51 127
19814.85 120
19816.18 119
19817.51 133
19818.84 123
19820.17 115
19821.50 118
19822.83 120
19824.17 106
19825.50 105
19826.83 138
19828.16 136
19829.49 132
19830.82 126
19832.16 142
19833.49 114
19834.82 119
19836.15 114
19837.48 121
19838.82 115
19840.15 130
19841.48 111
19842.81 113
19844.14 112
19845.48 114
19846.81 134
19848.14 114
19849.47 106
19850.81 101
19852.14 126
19853.47 116
19854.80 120
19856.14 121
19857.47 128
19858.80 146
19860.14 137
19861.47 114
19862.80 144
19864.13 144
19865.47 145
19866.80 125
19868.13 90
19869.47 134
19870.80 123
19872.13 112
19873.47 126
19874.80 139
19876.13 131
19877.47 131
19878.80 119
19880.13 134
19881.47 113
19882.80 142
19884.13 132
19885.47 127
19886.80 114
19888.13 118
19889.47 129
19890.80 136
19892.14 124
19893.47 110
19894.80 125
19896.14 141
19897.47 124
19898.81 113
19900.14 129
19901.47 129
19902.81 132
19904.14 127
19905.48 119
19906.81 121
19908.15 113
19909.48 125
19910.81 140
19912.15 125
19913.48 123
19914.82 118
19916.15 115
19917.49 111
19918.82 124
19920.16 107
19921.49 111
19922.83 136
19924.16 125
19925.50 112
19926.83 120
19928.17 116
19929.50 118
19930.84 148
19932.17 144
19933.51 132
19934.84 133
19936.18 132
19937.51 120
19938.85 112
19940.18 127
19941.52 118
19942.86 114
19944.19 90
19945.53 103
19946.86 122
19948.20 127
19949.53 114
19950.87 131
19952.21 150
19953.54 114
19954.88 119
19956.21 128
19957.55 109
19958.89 95
19960.22 118
19961.56 126
19962.90 123
19964.23 111
19965.57 103
19966.90 121
19968.24 108
19969.58 135
19970.91 105
19972.25 115
19973.59 107
19974.92 131
19976.26 107
19977.60 108
19978.93 139
19980.27 111
19981.61 133
19982.94 118
19984.28 102
19985.62 96
19986.96 123
19988.29 104
19989.63 112
19990.97 138
19992.30 134
19993.64 123
19994.98 120
19996.32 126
19997.65 124
19998.99 120
20000.33 100
20001.67 110
20003.00 122
20004.34 136
20005.68 124
20007.02 110
20008.35 115
20009.69 131
20011.03 158
20012.37 127
20013.71 111
20015.04 131
20016.38 118
20017.72 135
20019.06 126
20020.40 120
20021.73 116
20023.07 129
20024.41 120
20025.75 139
20027.09 153
20028.43 122
20029.77 132
20031.10 132
20032.44 158
20033.78 125
20035.12 115
20036.46 132
20037.80 132
20039.14 118
20040.47 112
20041.81 125
20043.15 131
20044.49 100
20045.83 129
20047.17 140
20048.51 130
20049.85 91
20051.19 120
20052.53 117
20053.87 87
20055.21 129
20056.54 125
20057.88 116
20059.22 100
20060.56 129
20061.90 127
20063.24 111
20064.58 109
20065.92 92
20067.26 124
20068.60 129
20069.94 125
20071.28 137
20072.62 136
20073.96 115
20075.30 107
20076.64 118
20077.98 110
20079.32 114
20080.66 120
20082.00 131
20083.34 114
20084.68 115
20086.02 118
20087.36 135
20088.70 132
20090.04 110
20091.38 125
20092.73 120
20094.07 131
20095.41 110
20096.75 119
20098.09 122
20099.43 129
20100.77 130
20102.11 122
20103.45 116
20104.79 118
20106.13 117
20107.48 136
20108.82 122
20110.16 95
20111.50 131
20112.84 137
20114.18 133
20115.52 127
20116.86 133
20118.21 119
20119.55 152
20120.89 131
20122.23 116
20123.57 129
20124.91 139
20126.26 160
20127.60 122
20128.94 116
20130.28 118
20131.62 125
20132.96 138
20134.31 124
20135.65 137
