# Supplementary material for: MALDI-TOF MS typing enables the classification of brewing yeasts of the genus Saccharomyces to major beer styles
Source: PLoS One. 2017 Aug 9;12(8):e0181694. doi: 10.1371/journal.pone.0181694 (PMC5549903; doi:10.1371/journal.pone.0181694)
Supplement: S14 File — The directory includes 90 raw files and was zipped to “.zip”; the folder has three strains with 30 spectra per strain; S1 Text explains the raw files with an example and Table 1 represents the yeast strains used within the experiment. (ZIP) [file pone.0181694.s017.zip › 40-42/30636-508-OG-Ale-Ale-YPG-18h-E-E_2015-10-16__0_B7_1.dat]

2000.07 13973
2000.49 13677
2000.91 13850
2001.33 13993
2001.75 14228
2002.17 14121
2002.59 14102
2003.02 14085
2003.44 14231
2003.86 14593
2004.28 14846
2004.70 14813
2005.13 15062
2005.55 15144
2005.97 14976
2006.39 15023
2006.81 15212
2007.24 15141
2007.66 14977
2008.08 14910
2008.50 15092
2008.93 15126
2009.35 15354
2009.77 15239
2010.19 15302
2010.61 15496
2011.04 15065
2011.46 14762
2011.88 14306
2012.31 14525
2012.73 14481
2013.15 14036
2013.57 14018
2014.00 13100
2014.42 12960
2014.84 13097
2015.27 13039
2015.69 13088
2016.11 13127
2016.53 13338
2016.96 13351
2017.38 13602
2017.80 13803
2018.23 13887
2018.65 14089
2019.07 14475
2019.50 14452
2019.92 14329
2020.34 14568
2020.77 15020
2021.19 14984
2021.62 14641
2022.04 14465
2022.46 14559
2022.89 14266
2023.31 13881
2023.73 13789
2024.16 13759
2024.58 14099
2025.01 14038
2025.43 14012
2025.86 13898
2026.28 13743
2026.70 13441
2027.13 13255
2027.55 13159
2027.98 13246
2028.40 13202
2028.83 13334
2029.25 12853
2029.67 12920
2030.10 13227
2030.52 13495
2030.95 13557
2031.37 13580
2031.80 13847
2032.22 14206
2032.65 14516
2033.07 14885
2033.50 15141
2033.92 15456
2034.35 15465
2034.77 15381
2035.20 15490
2035.62 15125
2036.05 15119
2036.47 15143
2036.90 14539
2037.32 14613
2037.75 14387
2038.17 14264
2038.60 13677
2039.02 13731
2039.45 13755
2039.88 13991
2040.30 13427
2040.73 13699
2041.15 13784
2041.58 13383
2042.00 13460
2042.43 13909
2042.86 13339
2043.28 13233
2043.71 13317
2044.13 13114
2044.56 13330
2044.99 13432
2045.41 13201
2045.84 13506
2046.26 13472
2046.69 13815
2047.12 14006
2047.54 14275
2047.97 14726
2048.40 14871
2048.82 14755
2049.25 14741
2049.68 14886
2050.10 14643
2050.53 14640
2050.96 14405
2051.38 14121
2051.81 14704
2052.24 14228
2052.66 14003
2053.09 13909
2053.52 14078
2053.95 14081
2054.37 13719
2054.80 13568
2055.23 13911
2055.65 14028
2056.08 13523
2056.51 13325
2056.94 13496
2057.36 13628
2057.79 13236
2058.22 13159
2058.65 13077
2059.07 13218
2059.50 13471
2059.93 13404
2060.36 13410
2060.78 13556
2061.21 13628
2061.64 13978
2062.07 14046
2062.50 14439
2062.92 14876
2063.35 15468
2063.78 15397
2064.21 15387
2064.64 15743
2065.06 16245
2065.49 16329
2065.92 16062
2066.35 16408
2066.78 16312
2067.21 16045
2067.63 15834
2068.06 15324
2068.49 15431
2068.92 14989
2069.35 14707
2069.78 14264
2070.21 14042
2070.63 13896
2071.06 13896
2071.49 13719
2071.92 13613
2072.35 13508
2072.78 13435
2073.21 13798
2073.64 14077
2074.07 14341
2074.50 14366
2074.93 14779
2075.35 15515
2075.78 14959
2076.21 15074
2076.64 15478
2077.07 15458
2077.50 15289
2077.93 15466
2078.36 15386
2078.79 15224
2079.22 15041
2079.65 15082
2080.08 15189
2080.51 14956
2080.94 14870
2081.37 14513
2081.80 14697
2082.23 14643
2082.66 14487
2083.09 14205
2083.52 14044
2083.95 14092
2084.38 13793
2084.81 13511
2085.24 13695
2085.67 13738
2086.10 13603
2086.53 13642
2086.96 13313
2087.39 13682
2087.82 13954
2088.25 13762
2088.68 13869
2089.11 14116
2089.55 14142
2089.98 14311
2090.41 14638
2090.84 15236
2091.27 15136
2091.70 15641
2092.13 16149
2092.56 15836
2092.99 15911
2093.42 15746
2093.86 15627
2094.29 15284
2094.72 15452
2095.15 15170
2095.58 14743
2096.01 14526
2096.44 14436
2096.87 14089
2097.31 13750
2097.74 13891
2098.17 13978
2098.60 13606
2099.03 13542
2099.46 13285
2099.90 13110
2100.33 13486
2100.76 13509
2101.19 13003
2101.62 13193
2102.06 13300
2102.49 13173
2102.92 13414
2103.35 13310
2103.78 13390
2104.22 13620
2104.65 13603
2105.08 13893
2105.51 14193
2105.95 14084
2106.38 14127
2106.81 14369
2107.24 14739
2107.68 14655
2108.11 14790
2108.54 14750
2108.97 14652
2109.41 14705
2109.84 14598
2110.27 14453
2110.71 14411
2111.14 14575
2111.57 14324
2112.01 13997
2112.44 14152
2112.87 13851
2113.30 13665
2113.74 13417
2114.17 13378
2114.60 13309
2115.04 13343
2115.47 13305
2115.90 13474
2116.34 13379
2116.77 13112
2117.21 13005
2117.64 13122
2118.07 12991
2118.51 12946
2118.94 13053
2119.37 13258
2119.81 13416
2120.24 13528
2120.68 13500
2121.11 13394
2121.54 13536
2121.98 13718
2122.41 13859
2122.85 13517
2123.28 13628
2123.71 13592
2124.15 13553
2124.58 13660
2125.02 13476
2125.45 13551
2125.89 13290
2126.32 13383
2126.76 13588
2127.19 13317
2127.63 13131
2128.06 13014
2128.49 12717
2128.93 12752
2129.36 13392
2129.80 13515
2130.23 13561
2130.67 13567
2131.10 13821
2131.54 13880
2131.97 13616
2132.41 13824
2132.84 13961
2133.28 13664
2133.71 13581
2134.15 13709
2134.59 13923
2135.02 14240
2135.46 14012
2135.89 14289
2136.33 14531
2136.76 14425
2137.20 14806
2137.63 15028
2138.07 14802
2138.51 14533
2138.94 14521
2139.38 14624
2139.81 14264
2140.25 14082
2140.69 14093
2141.12 13929
2141.56 13343
2141.99 13334
2142.43 13085
2142.87 13316
2143.30 13262
2143.74 13086
2144.18 12940
2144.61 12801
2145.05 12821
2145.48 12967
2145.92 13055
2146.36 13172
2146.79 13120
2147.23 13330
2147.67 13599
2148.10 13948
2148.54 13869
2148.98 14150
2149.41 14334
2149.85 14184
2150.29 14500
2150.73 14569
2151.16 14363
2151.60 14441
2152.04 14580
2152.47 14560
2152.91 14341
2153.35 13947
2153.79 14069
2154.22 13964
2154.66 14189
2155.10 13855
2155.54 13618
2155.97 13637
2156.41 13676
2156.85 13518
2157.29 13487
2157.72 13532
2158.16 13669
2158.60 13774
2159.04 14199
2159.48 14187
2159.91 14921
2160.35 14794
2160.79 15001
2161.23 15522
2161.67 16311
2162.10 16245
2162.54 16184
2162.98 16323
2163.42 16162
2163.86 15836
2164.30 15622
2164.73 15304
2165.17 15203
2165.61 15014
2166.05 14751
2166.49 14489
2166.93 14303
2167.37 14177
2167.80 14107
2168.24 13741
2168.68 13408
2169.12 13522
2169.56 13848
2170.00 13636
2170.44 13368
2170.88 13310
2171.32 13622
2171.75 13395
2172.19 13493
2172.63 13495
2173.07 13463
2173.51 13219
2173.95 13258
2174.39 13470
2174.83 13433
2175.27 13441
2175.71 13594
2176.15 13368
2176.59 13317
2177.03 13399
2177.47 13633
2177.91 13738
2178.35 13263
2178.79 13189
2179.23 13771
2179.67 13821
2180.11 13250
2180.55 13494
2180.99 13617
2181.43 13626
2181.87 13465
2182.31 13546
2182.75 13307
2183.19 13397
2183.63 13299
2184.07 13296
2184.51 12904
2184.95 12988
2185.39 13160
2185.83 13035
2186.27 13102
2186.71 13062
2187.15 12902
2187.59 13369
2188.03 13523
2188.48 13608
2188.92 13778
2189.36 13945
2189.80 14001
2190.24 13896
2190.68 14183
2191.12 14203
2191.56 14226
2192.00 14489
2192.45 14445
2192.89 14286
2193.33 14187
2193.77 14283
2194.21 14015
2194.65 13894
2195.09 13921
2195.53 13943
2195.98 13780
2196.42 13948
2196.86 13983
2197.30 13899
2197.74 13549
2198.19 13432
2198.63 13471
2199.07 13202
2199.51 13185
2199.95 13026
2200.39 13194
2200.84 12983
2201.28 12919
2201.72 13082
2202.16 12953
2202.61 13140
2203.05 13363
2203.49 13814
2203.93 13730
2204.38 13738
2204.82 13842
2205.26 14018
2205.70 13891
2206.15 13976
2206.59 13876
2207.03 13915
2207.47 14009
2207.92 14108
2208.36 14464
2208.80 14103
2209.25 13828
2209.69 14053
2210.13 14000
2210.57 13779
2211.02 13810
2211.46 13701
2211.90 13849
2212.35 13717
2212.79 13669
2213.23 13879
2213.68 13685
2214.12 13652
2214.56 13499
2215.01 13389
2215.45 13287
2215.89 13076
2216.34 13306
2216.78 13006
2217.23 13126
2217.67 13052
2218.11 13251
2218.56 13104
2219.00 13160
2219.44 12984
2219.89 12921
2220.33 13049
2220.78 13497
2221.22 13274
2221.67 13460
2222.11 13619
2222.55 13530
2223.00 13841
2223.44 13964
2223.89 13669
2224.33 13783
2224.78 13986
2225.22 13782
2225.66 14187
2226.11 14075
2226.55 14250
2227.00 14229
2227.44 14021
2227.89 14191
2228.33 14205
2228.78 14240
2229.22 14382
2229.67 14186
2230.11 14371
2230.56 14512
2231.00 14485
2231.45 14845
2231.89 14697
2232.34 14709
2232.78 14948
2233.23 14765
2233.67 14676
2234.12 14695
2234.57 14592
2235.01 14319
2235.46 14453
2235.90 14278
2236.35 14033
2236.79 14130
2237.24 14162
2237.69 13797
2238.13 13665
2238.58 13569
2239.02 13661
2239.47 13673
2239.91 13186
2240.36 13284
2240.81 13468
2241.25 13033
2241.70 12975
2242.15 13117
2242.59 12939
2243.04 12699
2243.48 12780
2243.93 12861
2244.38 12945
2244.82 12839
2245.27 12959
2245.72 13103
2246.16 12959
2246.61 13322
2247.06 13190
2247.50 13190
2247.95 13211
2248.40 13099
2248.84 13071
2249.29 13215
2249.74 13207
2250.19 13146
2250.63 13001
2251.08 12940
2251.53 13076
2251.97 12958
2252.42 13078
2252.87 13012
2253.32 13053
2253.76 13101
2254.21 13245
2254.66 13010
2255.11 12958
2255.55 13122
2256.00 12875
2256.45 12978
2256.90 12913
2257.34 12873
2257.79 12817
2258.24 12854
2258.69 12840
2259.14 12891
2259.58 12795
2260.03 13400
2260.48 13371
2260.93 13656
2261.38 13814
2261.82 13965
2262.27 14349
2262.72 14603
2263.17 14901
2263.62 14969
2264.07 14959
2264.51 15486
2264.96 15039
2265.41 14807
2265.86 14880
2266.31 14701
2266.76 14576
2267.21 14347
2267.65 14043
2268.10 13740
2268.55 13396
2269.00 13482
2269.45 13693
2269.90 13677
2270.35 13846
2270.80 13645
2271.25 13448
2271.69 13895
2272.14 13662
2272.59 13660
2273.04 13977
2273.49 13973
2273.94 14094
2274.39 13944
2274.84 13808
2275.29 13597
2275.74 13607
2276.19 13740
2276.64 13576
2277.09 13457
2277.54 13479
2277.99 13221
2278.44 12959
2278.89 13008
2279.34 13011
2279.79 12896
2280.24 12772
2280.69 12647
2281.14 12567
2281.59 12922
2282.04 12829
2282.49 12529
2282.94 12626
2283.39 12687
2283.84 12540
2284.29 12405
2284.74 12884
2285.19 12614
2285.64 12926
2286.09 12874
2286.54 13048
2286.99 12995
2287.44 13240
2287.89 13716
2288.35 13930
2288.80 14285
2289.25 14663
2289.70 15733
2290.15 16840
2290.60 17753
2291.05 18266
2291.50 18648
2291.95 19486
2292.40 20033
2292.86 19508
2293.31 19303
2293.76 19321
2294.21 18406
2294.66 17878
2295.11 17161
2295.56 16820
2296.02 16082
2296.47 15562
2296.92 14901
2297.37 14555
2297.82 14141
2298.27 14044
2298.73 13912
2299.18 13733
2299.63 13589
2300.08 13372
2300.53 13198
2300.99 13069
2301.44 12907
2301.89 12679
2302.34 12853
2302.79 13147
2303.25 13018
2303.70 12885
2304.15 12884
2304.60 12749
2305.06 12552
2305.51 12725
2305.96 13095
2306.41 13198
2306.87 13232
2307.32 13213
2307.77 13531
2308.22 13957
2308.68 14202
2309.13 14268
2309.58 14565
2310.04 14714
2310.49 15034
2310.94 15110
2311.40 15097
2311.85 14645
2312.30 14727
2312.75 14742
2313.21 14606
2313.66 14589
2314.11 14129
2314.57 13945
2315.02 13401
2315.47 13360
2315.93 13282
2316.38 13312
2316.84 12980
2317.29 12990
2317.74 13114
2318.20 13278
2318.65 13386
2319.10 13501
2319.56 13446
2320.01 13484
2320.47 13749
2320.92 13676
2321.37 13483
2321.83 13828
2322.28 13798
2322.74 13602
2323.19 13044
2323.65 13281
2324.10 13377
2324.55 13270
2325.01 13050
2325.46 13152
2325.92 13046
2326.37 13012
2326.83 13206
2327.28 13110
2327.74 13339
2328.19 13517
2328.65 13528
2329.10 13670
2329.55 13972
2330.01 14158
2330.46 14560
2330.92 14860
2331.37 14742
2331.83 14874
2332.28 14349
2332.74 14732
2333.20 14599
2333.65 14792
2334.11 14614
2334.56 14856
2335.02 14812
2335.47 14097
2335.93 14095
2336.38 14236
2336.84 14145
2337.29 13906
2337.75 13826
2338.21 13592
2338.66 13751
2339.12 13623
2339.57 13655
2340.03 13471
2340.48 13417
2340.94 13663
2341.40 13224
2341.85 13386
2342.31 13364
2342.76 13264
2343.22 13155
2343.68 12981
2344.13 12958
2344.59 12993
2345.05 13033
2345.50 12942
2345.96 12786
2346.42 12799
2346.87 13107
2347.33 13372
2347.79 13571
2348.24 13715
2348.70 13608
2349.16 13490
2349.61 13641
2350.07 13969
2350.53 13701
2350.98 13456
2351.44 13492
2351.90 13665
2352.35 13487
2352.81 13343
2353.27 13186
2353.73 13274
2354.18 13455
2354.64 13340
2355.10 13401
2355.56 13384
2356.01 13285
2356.47 13139
2356.93 13061
2357.39 13231
2357.84 13250
2358.30 13095
2358.76 12845
2359.22 13203
2359.67 13536
2360.13 13281
2360.59 13212
2361.05 13386
2361.51 13626
2361.96 13623
2362.42 13509
2362.88 13598
2363.34 13800
2363.80 14062
2364.25 13945
2364.71 13924
2365.17 13905
2365.63 13911
2366.09 14158
2366.55 13763
2367.00 13861
2367.46 13813
2367.92 14137
2368.38 14012
2368.84 13774
2369.30 13643
2369.76 13468
2370.22 13447
2370.67 13376
2371.13 13378
2371.59 13602
2372.05 13968
2372.51 14116
2372.97 14430
2373.43 15257
2373.89 15534
2374.35 15870
2374.81 16407
2375.27 17124
2375.72 17140
2376.18 17332
2376.64 17774
2377.10 17598
2377.56 17424
2378.02 17276
2378.48 16986
2378.94 16710
2379.40 16998
2379.86 16778
2380.32 16383
2380.78 15982
2381.24 15805
2381.70 15573
2382.16 15237
2382.62 14893
2383.08 14538
2383.54 14704
2384.00 14331
2384.46 14005
2384.92 13862
2385.38 13778
2385.84 13648
2386.30 13732
2386.76 13720
2387.22 13587
2387.68 13611
2388.14 13701
2388.60 13547
2389.06 13315
2389.53 13802
2389.99 14096
2390.45 14029
2390.91 13870
2391.37 14288
2391.83 14421
2392.29 14296
2392.75 14687
2393.21 14734
2393.67 14617
2394.13 14375
2394.60 14480
2395.06 14476
2395.52 14287
2395.98 13767
2396.44 13762
2396.90 13629
2397.36 13339
2397.83 13175
2398.29 13146
2398.75 13005
2399.21 12972
2399.67 12821
2400.13 12830
2400.60 12973
2401.06 13041
2401.52 12615
2401.98 12707
2402.44 12955
2402.90 12833
2403.37 12849
2403.83 12765
2404.29 12742
2404.75 12904
2405.22 13514
2405.68 13603
2406.14 13602
2406.60 13884
2407.06 13760
2407.53 13943
2407.99 14153
2408.45 14046
2408.91 13896
2409.38 13740
2409.84 13499
2410.30 13422
2410.77 13571
2411.23 13362
2411.69 13093
2412.15 13113
2412.62 12964
2413.08 12841
2413.54 12880
2414.01 13254
2414.47 13313
2414.93 13133
2415.39 13276
2415.86 13487
2416.32 13985
2416.78 14485
2417.25 14603
2417.71 14783
2418.17 14851
2418.64 14603
2419.10 14847
2419.57 15220
2420.03 15169
2420.49 14844
2420.96 14851
2421.42 14635
2421.88 14518
2422.35 14125
2422.81 13986
2423.28 13660
2423.74 13549
2424.20 13649
2424.67 13265
2425.13 13432
2425.60 13290
2426.06 13129
2426.52 13127
2426.99 12798
2427.45 12954
2427.92 12778
2428.38 12693
2428.85 12587
2429.31 12451
2429.78 12592
2430.24 12865
2430.70 12522
2431.17 12456
2431.63 12415
2432.10 12515
2432.56 12664
2433.03 12992
2433.49 13211
2433.96 13155
2434.42 13316
2434.89 13233
2435.35 13240
2435.82 13075
2436.28 13170
2436.75 13186
2437.21 13057
2437.68 12691
2438.15 12861
2438.61 12759
2439.08 12693
2439.54 12575
2440.01 12522
2440.47 12818
2440.94 12909
2441.40 12941
2441.87 12900
2442.34 12956
2442.80 12907
2443.27 13153
2443.73 13203
2444.20 12836
2444.66 12732
2445.13 12930
2445.60 13256
2446.06 12931
2446.53 12858
2447.00 12871
2447.46 12720
2447.93 12823
2448.39 12740
2448.86 12486
2449.33 12517
2449.79 12551
2450.26 12779
2450.73 12505
2451.19 12321
2451.66 12400
2452.13 12643
2452.59 12534
2453.06 12671
2453.53 12775
2453.99 12920
2454.46 12709
2454.93 12337
2455.39 12582
2455.86 12223
2456.33 11725
2456.80 12012
2457.26 11910
2457.73 12051
2458.20 12044
2458.66 12111
2459.13 12170
2459.60 12254
2460.07 12135
2460.53 12027
2461.00 12225
2461.47 12286
2461.94 12236
2462.41 12370
2462.87 12261
2463.34 12517
2463.81 12580
2464.28 12712
2464.74 12810
2465.21 12472
2465.68 12884
2466.15 13083
2466.62 13099
2467.08 13220
2467.55 13196
2468.02 13226
2468.49 13186
2468.96 13220
2469.43 13325
2469.89 13102
2470.36 12690
2470.83 13126
2471.30 13078
2471.77 12668
2472.24 12712
2472.71 12217
2473.17 12190
2473.64 12155
2474.11 11963
2474.58 11854
2475.05 11834
2475.52 11932
2475.99 12250
2476.46 12029
2476.92 12432
2477.39 12291
2477.86 12415
2478.33 12193
2478.80 11959
2479.27 12265
2479.74 12267
2480.21 12393
2480.68 12257
2481.15 12032
2481.62 11836
2482.09 11794
2482.56 11883
2483.03 12023
2483.50 12075
2483.97 11888
2484.44 11841
2484.91 11984
2485.38 12280
2485.85 12560
2486.32 12477
2486.79 12498
2487.26 12789
2487.73 12821
2488.20 12748
2488.67 12725
2489.14 12719
2489.61 12819
2490.08 13104
2490.55 13083
2491.02 13090
2491.49 13244
2491.96 13274
2492.43 13285
2492.90 13439
2493.37 13465
2493.84 13812
2494.31 13662
2494.78 13554
2495.25 13875
2495.72 13847
2496.19 13998
2496.67 13837
2497.14 13895
2497.61 13576
2498.08 13559
2498.55 13355
2499.02 13196
2499.49 12799
2499.96 12681
2500.43 12405
2500.91 12461
2501.38 12119
2501.85 12216
2502.32 12490
2502.79 12641
2503.26 13055
2503.73 12866
2504.21 13065
2504.68 13395
2505.15 13485
2505.62 13872
2506.09 13586
2506.56 13088
2507.04 13097
2507.51 12779
2507.98 12790
2508.45 12695
2508.92 12462
2509.40 12484
2509.87 12638
2510.34 12639
2510.81 12475
2511.29 12535
2511.76 12997
2512.23 12868
2512.70 12975
2513.18 12969
2513.65 13382
2514.12 13199
2514.59 13439
2515.07 13331
2515.54 12883
2516.01 13134
2516.48 12877
2516.96 12824
2517.43 12716
2517.90 12757
2518.38 12891
2518.85 12809
2519.32 12584
2519.79 12776
2520.27 12900
2520.74 12641
2521.21 12659
2521.69 12889
2522.16 12699
2522.63 12776
2523.11 12854
2523.58 12743
2524.05 12337
2524.53 12163
2525.00 12440
2525.48 12759
2525.95 12488
2526.42 12753
2526.90 12643
2527.37 12659
2527.84 13097
2528.32 13383
2528.79 13327
2529.27 12859
2529.74 13330
2530.21 13442
2530.69 13064
2531.16 13196
2531.64 13165
2532.11 12839
2532.59 12883
2533.06 13158
2533.53 12789
2534.01 12646
2534.48 12613
2534.96 12290
2535.43 12302
2535.91 12530
2536.38 12548
2536.86 12655
2537.33 12408
2537.81 12633
2538.28 12565
2538.76 12578
2539.23 12631
2539.71 12696
2540.18 12693
2540.66 12999
2541.13 13051
2541.61 12919
2542.08 13104
2542.56 13200
2543.03 13184
2543.51 13401
2543.98 13253
2544.46 12977
2544.93 12631
2545.41 12731
2545.88 12581
2546.36 12432
2546.84 12366
2547.31 12566
2547.79 12417
2548.26 12567
2548.74 12864
2549.21 12595
2549.69 12813
2550.17 12735
2550.64 12545
2551.12 12732
2551.59 12762
2552.07 12820
2552.55 12712
2553.02 13062
2553.50 13060
2553.97 12809
2554.45 12908
2554.93 12971
2555.40 13074
2555.88 13079
2556.36 13057
2556.83 13276
2557.31 13236
2557.79 12883
2558.26 12644
2558.74 12788
2559.22 12524
2559.69 12573
2560.17 12365
2560.65 12199
2561.12 12148
2561.60 12063
2562.08 12102
2562.56 12377
2563.03 12407
2563.51 12572
2563.99 12374
2564.46 12597
2564.94 12590
2565.42 12591
2565.90 12707
2566.37 12685
2566.85 12788
2567.33 12638
2567.81 12369
2568.28 12295
2568.76 12255
2569.24 12169
2569.72 11973
2570.20 12038
2570.67 11881
2571.15 11665
2571.63 11531
2572.11 11542
2572.59 11737
2573.06 11459
2573.54 11310
2574.02 11381
2574.50 11538
2574.98 11642
2575.45 11365
2575.93 11346
2576.41 11379
2576.89 11306
2577.37 11467
2577.85 11373
2578.33 11356
2578.80 11586
2579.28 11736
2579.76 11636
2580.24 11612
2580.72 11848
2581.20 11832
2581.68 11963
2582.16 11908
2582.63 12291
2583.11 12271
2583.59 12219
2584.07 12565
2584.55 12458
2585.03 12481
2585.51 12485
2585.99 12617
2586.47 12436
2586.95 12749
2587.43 12376
2587.91 12390
2588.39 12598
2588.87 12271
2589.35 12390
2589.82 12582
2590.30 12508
2590.78 12329
2591.26 12449
2591.74 12509
2592.22 12592
2592.70 12649
2593.18 12718
2593.66 12463
2594.14 12600
2594.62 12593
2595.10 12402
2595.58 12640
2596.06 12339
2596.54 11970
2597.02 11924
2597.51 11910
2597.99 11779
2598.47 11740
2598.95 11853
2599.43 11920
2599.91 11882
2600.39 11808
2600.87 11896
2601.35 11847
2601.83 11980
2602.31 12186
2602.79 12116
2603.27 12375
2603.75 12073
2604.23 12273
2604.72 12306
2605.20 12285
2605.68 12264
2606.16 12291
2606.64 12218
2607.12 12203
2607.60 11731
2608.08 11797
2608.57 12219
2609.05 12184
2609.53 12121
2610.01 11957
2610.49 12113
2610.97 12016
2611.45 12048
2611.94 12091
2612.42 12017
2612.90 12050
2613.38 11938
2613.86 11965
2614.35 12407
2614.83 12353
2615.31 12668
2615.79 12507
2616.27 12482
2616.76 12960
2617.24 13096
2617.72 13075
2618.20 13239
2618.68 13158
2619.17 13387
2619.65 13559
2620.13 13330
2620.61 13716
2621.10 13423
2621.58 13037
2622.06 13100
2622.54 13065
2623.03 12874
2623.51 12971
2623.99 12705
2624.48 12617
2624.96 12642
2625.44 12571
2625.92 12818
2626.41 12869
2626.89 12465
2627.37 12567
2627.86 12626
2628.34 12646
2628.82 12372
2629.31 12217
2629.79 12507
2630.27 12818
2630.76 13207
2631.24 13141
2631.72 13291
2632.21 13666
2632.69 13623
2633.17 13773
2633.66 14124
2634.14 14153
2634.63 14073
2635.11 14418
2635.59 14248
2636.08 13841
2636.56 13815
2637.05 13438
2637.53 13056
2638.01 12658
2638.50 12618
2638.98 12410
2639.47 12283
2639.95 12377
2640.43 12026
2640.92 11862
2641.40 12244
2641.89 12408
2642.37 12108
2642.86 12098
2643.34 11788
2643.83 11771
2644.31 11658
2644.80 11654
2645.28 11858
2645.77 11771
2646.25 11848
2646.74 11706
2647.22 11735
2647.70 12034
2648.19 11920
2648.68 11741
2649.16 11801
2649.65 12001
2650.13 11855
2650.62 11964
2651.10 12135
2651.59 12033
2652.07 11766
2652.56 11833
2653.04 12142
2653.53 12056
2654.01 12038
2654.50 12290
2654.99 12067
2655.47 11964
2655.96 12133
2656.44 12237
2656.93 12084
2657.41 12093
2657.90 12141
2658.39 12248
2658.87 12458
2659.36 12229
2659.84 11920
2660.33 11787
2660.82 12010
2661.30 12025
2661.79 12098
2662.28 12186
2662.76 12098
2663.25 12039
2663.73 11850
2664.22 12156
2664.71 11990
2665.19 12014
2665.68 11981
2666.17 12007
2666.65 12227
2667.14 11991
2667.63 12250
2668.11 12105
2668.60 11734
2669.09 11995
2669.58 12347
2670.06 12645
2670.55 12811
2671.04 12746
2671.52 13114
2672.01 13077
2672.50 13382
2672.99 13429
2673.47 13406
2673.96 13735
2674.45 13875
2674.94 14004
2675.42 13980
2675.91 14296
2676.40 14617
2676.89 14392
2677.37 14591
2677.86 14551
2678.35 13984
2678.84 13559
2679.32 13208
2679.81 13251
2680.30 12769
2680.79 12705
2681.28 12512
2681.76 12085
2682.25 11913
2682.74 11966
2683.23 12112
2683.72 12316
2684.21 12344
2684.69 12102
2685.18 12151
2685.67 12264
2686.16 12072
2686.65 12147
2687.14 12081
2687.63 12096
2688.11 12311
2688.60 12074
2689.09 11995
2689.58 11801
2690.07 11740
2690.56 11786
2691.05 12133
2691.54 11964
2692.02 11789
2692.51 11936
2693.00 11917
2693.49 11971
2693.98 11981
2694.47 11953
2694.96 12021
2695.45 11912
2695.94 11834
2696.43 11883
2696.92 11765
2697.41 11892
2697.90 11699
2698.39 11721
2698.88 11914
2699.37 11955
2699.86 11788
2700.35 11778
2700.84 11836
2701.32 12041
2701.81 12385
2702.30 12460
2702.79 12359
2703.28 12424
2703.77 12482
2704.27 12384
2704.76 12711
2705.25 12602
2705.74 12477
2706.23 12473
2706.72 12381
2707.21 12267
2707.70 12224
2708.19 12288
2708.68 12225
2709.17 12013
2709.66 11919
2710.15 12041
2710.64 11709
2711.13 11993
2711.62 11839
2712.11 11757
2712.60 11980
2713.10 11869
2713.59 12037
2714.08 12235
2714.57 12131
2715.06 11738
2715.55 11972
2716.04 11706
2716.53 11745
2717.02 11535
2717.52 11727
2718.01 11464
2718.50 11245
2718.99 11096
2719.48 11241
2719.97 11173
2720.46 11479
2720.96 11565
2721.45 11841
2721.94 12195
2722.43 12329
2722.92 12280
2723.42 12454
2723.91 12687
2724.40 12921
2724.89 13191
2725.38 13184
2725.88 13077
2726.37 12884
2726.86 13013
2727.35 12779
2727.84 12541
2728.34 12071
2728.83 12024
2729.32 11945
2729.81 11826
2730.31 11969
2730.80 11818
2731.29 12090
2731.78 11876
2732.28 11652
2732.77 11940
2733.26 12249
2733.76 12195
2734.25 12575
2734.74 12553
2735.23 12605
2735.73 12513
2736.22 12540
2736.71 12540
2737.21 12709
2737.70 12571
2738.19 12751
2738.69 13186
2739.18 13404
2739.67 13538
2740.17 13790
2740.66 13941
2741.15 14550
2741.65 14774
2742.14 15087
2742.63 15382
2743.13 15106
2743.62 14889
2744.11 14816
2744.61 14581
2745.10 14346
2745.60 14227
2746.09 13783
2746.58 13491
2747.08 13140
2747.57 12613
2748.07 12519
2748.56 12552
2749.05 12133
2749.55 11806
2750.04 12009
2750.54 11877
2751.03 11812
2751.53 11569
2752.02 11231
2752.52 11344
2753.01 11585
2753.50 11631
2754.00 11718
2754.49 11809
2754.99 11931
2755.48 12217
2755.98 12345
2756.47 12480
2756.97 12247
2757.46 12362
2757.96 12208
2758.45 12232
2758.95 12231
2759.44 12476
2759.94 12228
2760.43 12044
2760.93 12090
2761.42 12211
2761.92 12456
2762.42 12524
2762.91 12414
2763.41 12646
2763.90 12380
2764.40 12715
2764.89 12939
2765.39 12452
2765.88 12424
2766.38 12287
2766.88 12036
2767.37 12455
2767.87 12596
2768.36 12511
2768.86 12439
2769.36 12812
2769.85 12827
2770.35 12817
2770.84 12960
2771.34 13241
2771.84 13045
2772.33 12711
2772.83 13032
2773.33 13133
2773.82 13211
2774.32 13324
2774.81 13471
2775.31 13816
2775.81 13837
2776.30 14341
2776.80 14395
2777.30 15219
2777.79 15104
2778.29 15315
2778.79 15246
2779.29 14966
2779.78 14678
2780.28 14140
2780.78 13772
2781.27 13398
2781.77 12969
2782.27 12946
2782.76 12565
2783.26 12393
2783.76 12509
2784.26 11947
2784.75 12131
2785.25 11884
2785.75 11637
2786.25 11605
2786.74 11908
2787.24 12018
2787.74 11745
2788.24 11415
2788.73 11525
2789.23 11347
2789.73 11397
2790.23 11802
2790.73 11820
2791.22 11699
2791.72 11873
2792.22 11739
2792.72 11674
2793.22 11734
2793.71 11949
2794.21 11840
2794.71 11540
2795.21 11600
2795.71 11854
2796.21 11647
2796.71 11393
2797.20 11482
2797.70 11776
2798.20 11757
2798.70 11966
2799.20 11965
2799.70 11779
2800.20 11774
2800.69 11728
2801.19 11832
2801.69 11984
2802.19 11796
2802.69 11610
2803.19 11415
2803.69 11458
2804.19 11313
2804.69 11598
2805.19 11526
2805.69 11711
2806.18 11545
2806.68 11712
2807.18 12052
2807.68 12196
2808.18 12328
2808.68 12563
2809.18 12659
2809.68 12767
2810.18 12862
2810.68 12873
2811.18 12807
2811.68 12713
2812.18 12521
2812.68 12134
2813.18 12493
2813.68 12464
2814.18 11980
2814.68 12124
2815.18 11995
2815.68 12168
2816.18 11954
2816.68 11869
2817.18 11698
2817.68 11849
2818.18 11856
2818.68 11150
2819.18 11284
2819.68 11314
2820.18 11407
2820.68 11219
2821.18 11023
2821.69 11001
2822.19 11048
2822.69 10959
2823.19 11130
2823.69 11122
2824.19 11132
2824.69 11028
2825.19 10968
2825.69 10997
2826.19 11197
2826.69 11110
2827.20 11146
2827.70 11437
2828.20 11267
2828.70 11283
2829.20 11335
2829.70 11171
2830.20 11454
2830.71 11440
2831.21 11158
2831.71 11269
2832.21 11422
2832.71 11310
2833.21 11222
2833.72 11394
2834.22 11135
2834.72 11330
2835.22 11594
2835.72 11506
2836.23 11934
2836.73 12173
2837.23 12410
2837.73 12658
2838.23 12689
2838.74 12767
2839.24 12620
2839.74 13021
2840.24 13166
2840.74 13170
2841.25 13031
2841.75 12753
2842.25 12778
2842.75 12582
2843.26 12535
2843.76 12169
2844.26 11872
2844.77 11924
2845.27 11922
2845.77 11983
2846.27 11487
2846.78 11347
2847.28 11765
2847.78 11938
2848.29 11646
2848.79 12088
2849.29 12185
2849.80 12127
2850.30 12148
2850.80 11980
2851.31 12168
2851.81 12194
2852.31 12124
2852.82 12211
2853.32 12318
2853.82 12043
2854.33 11953
2854.83 11625
2855.33 11606
2855.84 11443
2856.34 11631
2856.84 11711
2857.35 11559
2857.85 11587
2858.36 11279
2858.86 11358
2859.36 11662
2859.87 11670
2860.37 11618
2860.88 11352
2861.38 11499
2861.89 11753
2862.39 11838
2862.89 11704
2863.40 11722
2863.90 11702
2864.41 11671
2864.91 12020
2865.42 12265
2865.92 11799
2866.43 11959
2866.93 11580
2867.44 11678
2867.94 11583
2868.44 11737
2868.95 11678
2869.45 11876
2869.96 11869
2870.46 11654
2870.97 11893
2871.47 12290
2871.98 12496
2872.49 12410
2872.99 12839
2873.50 12972
2874.00 12766
2874.51 12591
2875.01 12962
2875.52 13477
2876.02 13278
2876.53 13531
2877.03 13347
2877.54 13404
2878.05 13018
2878.55 12885
2879.06 12772
2879.56 12878
2880.07 12730
2880.57 12750
2881.08 12730
2881.59 12459
2882.09 12205
2882.60 12115
2883.10 11999
2883.61 12101
2884.12 12214
2884.62 12276
2885.13 11992
2885.64 11991
2886.14 11829
2886.65 11800
2887.16 11789
2887.66 11826
2888.17 12130
2888.67 12095
2889.18 12027
2889.69 12109
2890.20 12316
2890.70 12218
2891.21 12434
2891.72 12385
2892.22 12986
2892.73 12870
2893.24 12632
2893.74 12794
2894.25 12877
2894.76 12585
2895.27 12668
2895.77 12686
2896.28 12599
2896.79 12492
2897.29 12637
2897.80 13154
2898.31 12837
2898.82 12933
2899.32 13141
2899.83 12744
2900.34 12743
2900.85 12917
2901.35 12921
2901.86 13052
2902.37 13194
2902.88 13329
2903.39 13338
2903.89 13526
2904.40 13600
2904.91 13488
2905.42 13492
2905.93 13139
2906.43 12939
2906.94 13170
2907.45 13162
2907.96 13188
2908.47 13070
2908.98 12972
2909.48 12658
2909.99 12654
2910.50 12426
2911.01 12201
2911.52 12119
2912.03 11926
2912.54 11762
2913.05 11676
2913.55 11743
2914.06 11485
2914.57 11426
2915.08 11591
2915.59 11904
2916.10 11919
2916.61 11704
2917.12 11653
2917.63 11740
2918.14 11677
2918.64 11559
2919.15 11474
2919.66 11918
2920.17 12172
2920.68 11835
2921.19 12217
2921.70 12211
2922.21 12068
2922.72 11916
2923.23 11961
2923.74 11836
2924.25 11961
2924.76 11971
2925.27 11969
2925.78 11785
2926.29 11551
2926.80 11789
2927.31 11875
2927.82 11778
2928.33 11607
2928.84 11502
2929.35 11496
2929.86 11531
2930.37 11337
2930.88 11370
2931.39 11305
2931.90 11317
2932.41 11423
2932.92 11331
2933.43 11174
2933.94 11375
2934.45 11910
2934.96 11777
2935.47 11405
2935.99 11750
2936.50 11739
2937.01 12034
2937.52 12322
2938.03 12261
2938.54 12427
2939.05 12289
2939.56 12566
2940.07 12668
2940.58 12557
2941.10 12713
2941.61 12906
2942.12 12686
2942.63 12657
2943.14 12652
2943.65 12353
2944.16 12050
2944.67 12258
2945.19 12345
2945.70 12208
2946.21 11835
2946.72 11869
2947.23 11679
2947.74 11798
2948.26 11764
2948.77 11682
2949.28 11481
2949.79 11766
2950.30 11516
2950.82 11589
2951.33 11504
2951.84 11412
2952.35 11439
2952.87 11272
2953.38 11205
2953.89 11259
2954.40 11276
2954.91 11182
2955.43 11337
2955.94 11507
2956.45 11512
2956.96 11510
2957.48 11603
2957.99 11832
2958.50 11895
2959.02 11886
2959.53 11807
2960.04 11840
2960.55 11717
2961.07 11949
2961.58 11816
2962.09 11862
2962.61 11743
2963.12 11610
2963.63 11650
2964.15 11887
2964.66 11821
2965.17 12013
2965.69 12019
2966.20 11909
2966.71 11923
2967.23 11934
2967.74 11831
2968.25 12036
2968.77 11714
2969.28 11700
2969.79 11900
2970.31 11822
2970.82 11569
2971.34 11621
2971.85 11635
2972.36 11203
2972.88 11291
2973.39 11038
2973.90 11050
2974.42 11150
2974.93 11144
2975.45 11261
2975.96 11238
2976.48 11506
2976.99 11589
2977.50 11614
2978.02 11845
2978.53 11672
2979.05 11709
2979.56 11671
2980.08 11839
2980.59 11913
2981.11 11796
2981.62 11832
2982.14 11760
2982.65 11459
2983.17 11531
2983.68 11268
2984.20 11162
2984.71 11119
2985.23 11425
2985.74 11549
2986.26 11275
2986.77 11281
2987.29 11389
2987.80 11653
2988.32 11669
2988.83 11587
2989.35 11632
2989.86 11376
2990.38 11598
2990.89 11325
2991.41 11413
2991.92 11310
2992.44 11243
2992.96 11396
2993.47 11539
2993.99 11433
2994.50 11756
2995.02 11871
2995.54 11981
2996.05 12078
2996.57 12354
2997.08 12367
2997.60 12343
2998.12 12681
2998.63 12676
2999.15 12743
2999.66 12838
3000.18 12768
3000.70 12831
3001.21 12919
3001.73 12788
3002.25 12370
3002.76 12396
3003.28 12555
3003.80 12500
3004.31 12718
3004.83 13136
3005.35 13076
3005.86 12869
3006.38 12777
3006.90 12756
3007.41 12614
3007.93 12408
3008.45 12511
3008.96 12490
3009.48 12096
3010.00 11757
3010.52 11707
3011.03 11416
3011.55 11171
3012.07 11448
3012.59 11424
3013.10 11207
3013.62 11184
3014.14 11408
3014.66 11456
3015.17 11622
3015.69 11998
3016.21 11861
3016.73 12253
3017.24 12432
3017.76 12835
3018.28 12690
3018.80 12638
3019.32 12588
3019.83 13050
3020.35 12963
3020.87 13092
3021.39 13054
3021.91 12697
3022.42 12576
3022.94 12552
3023.46 12722
3023.98 12429
3024.50 12400
3025.02 12077
3025.54 11826
3026.05 11392
3026.57 11317
3027.09 11661
3027.61 11444
3028.13 11490
3028.65 11609
3029.17 11320
3029.68 11241
3030.20 11335
3030.72 11620
3031.24 11793
3031.76 11510
3032.28 11434
3032.80 11629
3033.32 11884
3033.84 11814
3034.36 11654
3034.88 11637
3035.40 11978
3035.91 11506
3036.43 11851
3036.95 11782
3037.47 11610
3037.99 11739
3038.51 11996
3039.03 12036
3039.55 11949
3040.07 11567
3040.59 11490
3041.11 11758
3041.63 11280
3042.15 11235
3042.67 11298
3043.19 11135
3043.71 11281
3044.23 10996
3044.75 10946
3045.27 10779
3045.79 11160
3046.31 11193
3046.83 11127
3047.35 11076
3047.87 10990
3048.39 11191
3048.91 11176
3049.43 11415
3049.96 11436
3050.48 10999
3051.00 10957
3051.52 11050
3052.04 10980
3052.56 10900
3053.08 11181
3053.60 11187
3054.12 11188
3054.64 11108
3055.16 11005
3055.68 11037
3056.21 11148
3056.73 11135
3057.25 11197
3057.77 11002
3058.29 11412
3058.81 11333
3059.33 11230
3059.86 11098
3060.38 10997
3060.90 10826
3061.42 10789
3061.94 10777
3062.46 10959
3062.98 11062
3063.51 11004
3064.03 10900
3064.55 11087
3065.07 11207
3065.59 11457
3066.12 11508
3066.64 11525
3067.16 11552
3067.68 11405
3068.20 11234
3068.73 11428
3069.25 11652
3069.77 11467
3070.29 11119
3070.82 11219
3071.34 11095
3071.86 11159
3072.38 10983
3072.91 11071
3073.43 10925
3073.95 10857
3074.47 10911
3075.00 11053
3075.52 10873
3076.04 10915
3076.56 10892
3077.09 11049
3077.61 11407
3078.13 11552
3078.66 11527
3079.18 11769
3079.70 12006
3080.23 12312
3080.75 12231
3081.27 12374
3081.80 12425
3082.32 12503
3082.84 12425
3083.37 12417
3083.89 12459
3084.41 12383
3084.94 12006
3085.46 12000
3085.98 12151
3086.51 11819
3087.03 12002
3087.56 12472
3088.08 12346
3088.60 12268
3089.13 12406
3089.65 12302
3090.18 12355
3090.70 12317
3091.22 12143
3091.75 12164
3092.27 11979
3092.80 12064
3093.32 11911
3093.84 11780
3094.37 11838
3094.89 11961
3095.42 11532
3095.94 11571
3096.47 11722
3096.99 11421
3097.52 11378
3098.04 11501
3098.57 11578
3099.09 11568
3099.62 11639
3100.14 11301
3100.67 11253
3101.19 11606
3101.72 11875
3102.24 11915
3102.77 11927
3103.29 12257
3103.82 13074
3104.34 13137
3104.87 13283
3105.39 13443
3105.92 13641
3106.44 13659
3106.97 13221
3107.49 12887
3108.02 12465
3108.54 11997
3109.07 11763
3109.60 11402
3110.12 11214
3110.65 11025
3111.17 11098
3111.70 11148
3112.22 11115
3112.75 11046
3113.28 11098
3113.80 11160
3114.33 11153
3114.85 10890
3115.38 10636
3115.91 11113
3116.43 11124
3116.96 10967
3117.49 11257
3118.01 11168
3118.54 11020
3119.07 10824
3119.59 10707
3120.12 10964
3120.64 10791
3121.17 10674
3121.70 11135
3122.23 10945
3122.75 10804
3123.28 11086
3123.81 11149
3124.33 11183
3124.86 11543
3125.39 11664
3125.91 11706
3126.44 11686
3126.97 11651
3127.49 11858
3128.02 11965
3128.55 11584
3129.08 11675
3129.60 11565
3130.13 11239
3130.66 11087
3131.19 10962
3131.71 10879
3132.24 10858
3132.77 10759
3133.30 10627
3133.82 10637
3134.35 10706
3134.88 10541
3135.41 10600
3135.94 10398
3136.46 10201
3136.99 10409
3137.52 10376
3138.05 10080
3138.58 10077
3139.10 9978
3139.63 10199
3140.16 10232
3140.69 10303
3141.22 10304
3141.75 10513
3142.27 10527
3142.80 10583
3143.33 10230
3143.86 10216
3144.39 10308
3144.92 10461
3145.45 10607
3145.97 10763
3146.50 11014
3147.03 11410
3147.56 11515
3148.09 11527
3148.62 12003
3149.15 12289
3149.68 12619
3150.21 12613
3150.74 12666
3151.26 12880
3151.79 12849
3152.32 12637
3152.85 12699
3153.38 12161
3153.91 11797
3154.44 12161
3154.97 12169
3155.50 11699
3156.03 11499
3156.56 11406
3157.09 11477
3157.62 11482
3158.15 11456
3158.68 11439
3159.21 11618
3159.74 11727
3160.27 11678
3160.80 11780
3161.33 12056
3161.86 12004
3162.39 12454
3162.92 12479
3163.45 12626
3163.98 12328
3164.51 12131
3165.04 11991
3165.57 12270
3166.10 12347
3166.63 12172
3167.16 12152
3167.69 12447
3168.22 12231
3168.75 12252
3169.28 12200
3169.81 12447
3170.35 12360
3170.88 12433
3171.41 12585
3171.94 12517
3172.47 12383
3173.00 12289
3173.53 12738
3174.06 12368
3174.59 12464
3175.12 12609
3175.66 12417
3176.19 12192
3176.72 12307
3177.25 12297
3177.78 12281
3178.31 12138
3178.84 11978
3179.38 11987
3179.91 11965
3180.44 11850
3180.97 11612
3181.50 11796
3182.03 11697
3182.57 11630
3183.10 11680
3183.63 11339
3184.16 11281
3184.69 11355
3185.23 11010
3185.76 10968
3186.29 11038
3186.82 11158
3187.35 10873
3187.89 10872
3188.42 10785
3188.95 11151
3189.48 11086
3190.02 10935
3190.55 11269
3191.08 11103
3191.61 11055
3192.15 11281
3192.68 11154
3193.21 11242
3193.74 11269
3194.28 11587
3194.81 11376
3195.34 10858
3195.88 11145
3196.41 11049
3196.94 11095
3197.48 11099
3198.01 11054
3198.54 11121
3199.07 11166
3199.61 11029
3200.14 11017
3200.67 11025
3201.21 11594
3201.74 11385
3202.27 11682
3202.81 11639
3203.34 11708
3203.88 11560
3204.41 11686
3204.94 11574
3205.48 11540
3206.01 11234
3206.54 11292
3207.08 11101
3207.61 11041
3208.15 11187
3208.68 11184
3209.21 11336
3209.75 11546
3210.28 11658
3210.82 11706
3211.35 11786
3211.88 11762
3212.42 12103
3212.95 12117
3213.49 11979
3214.02 12222
3214.56 12340
3215.09 12134
3215.63 12104
3216.16 12011
3216.70 11916
3217.23 11679
3217.76 11551
3218.30 11476
3218.83 11578
3219.37 11473
3219.90 11644
3220.44 11596
3220.97 11797
3221.51 11847
3222.04 11904
3222.58 11862
3223.11 12009
3223.65 12088
3224.19 12338
3224.72 12473
3225.26 12682
3225.79 12623
3226.33 12756
3226.86 12692
3227.40 12808
3227.93 12601
3228.47 12720
3229.00 12392
3229.54 12317
3230.08 12106
3230.61 12217
3231.15 12044
3231.68 11950
3232.22 11762
3232.76 12062
3233.29 11694
3233.83 11761
3234.36 11820
3234.90 11718
3235.44 11903
3235.97 11852
3236.51 11979
3237.05 12183
3237.58 12752
3238.12 12955
3238.66 13107
3239.19 13748
3239.73 14453
3240.26 14831
3240.80 15324
3241.34 15402
3241.88 15764
3242.41 15640
3242.95 15516
3243.49 15205
3244.02 15018
3244.56 14266
3245.10 13747
3245.63 13378
3246.17 13107
3246.71 12354
3247.25 11950
3247.78 11904
3248.32 11714
3248.86 11751
3249.39 11677
3249.93 11528
3250.47 11632
3251.01 11889
3251.54 11758
3252.08 11624
3252.62 11870
3253.16 12001
3253.70 11927
3254.23 12000
3254.77 11897
3255.31 11834
3255.85 11705
3256.38 12001
3256.92 12331
3257.46 12368
3258.00 12699
3258.54 12872
3259.08 12976
3259.61 13214
3260.15 13524
3260.69 13447
3261.23 13349
3261.77 13601
3262.31 14064
3262.84 14514
3263.38 14670
3263.92 15025
3264.46 15181
3265.00 15038
3265.54 15269
3266.08 15297
3266.61 15132
3267.15 14792
3267.69 14680
3268.23 14385
3268.77 13831
3269.31 13355
3269.85 13056
3270.39 12690
3270.93 12862
3271.47 12765
3272.01 12553
3272.54 12461
3273.08 12605
3273.62 12714
3274.16 12792
3274.70 12837
3275.24 13263
3275.78 13637
3276.32 13953
3276.86 14409
3277.40 14834
3277.94 15206
3278.48 15317
3279.02 14918
3279.56 14834
3280.10 14987
3280.64 14612
3281.18 13897
3281.72 13359
3282.26 13503
3282.80 13245
3283.34 12836
3283.88 12562
3284.42 12532
3284.96 12314
3285.50 12513
3286.04 12890
3286.58 12589
3287.12 12596
3287.66 12976
3288.20 12869
3288.74 13237
3289.28 13206
3289.83 13134
3290.37 13311
3290.91 13363
3291.45 13216
3291.99 13328
3292.53 13756
3293.07 13849
3293.61 13910
3294.15 14069
3294.69 14389
3295.24 14292
3295.78 14178
3296.32 14311
3296.86 14375
3297.40 14150
3297.94 13596
3298.48 13413
3299.02 13112
3299.57 12753
3300.11 12257
3300.65 12399
3301.19 12354
3301.73 12206
3302.27 12126
3302.82 12095
3303.36 11886
3303.90 11764
3304.44 11841
3304.98 11766
3305.53 11779
3306.07 11512
3306.61 11419
3307.15 11522
3307.69 11655
3308.24 11600
3308.78 11856
3309.32 11877
3309.86 11851
3310.41 11908
3310.95 11977
3311.49 12211
3312.03 12130
3312.58 11928
3313.12 12148
3313.66 12313
3314.20 12452
3314.75 12281
3315.29 12420
3315.83 12606
3316.38 12417
3316.92 12446
3317.46 12586
3318.00 12632
3318.55 12689
3319.09 12552
3319.63 12558
3320.18 12287
3320.72 12134
3321.26 12375
3321.81 12221
3322.35 12396
3322.89 12230
3323.44 12066
3323.98 12144
3324.52 11741
3325.07 11641
3325.61 12021
3326.16 11849
3326.70 11686
3327.24 11536
3327.79 11622
3328.33 11823
3328.88 11532
3329.42 11518
3329.96 11344
3330.51 11300
3331.05 11273
3331.60 11452
3332.14 11321
3332.68 11352
3333.23 11311
3333.77 11053
3334.32 11172
3334.86 11037
3335.41 11175
3335.95 11502
3336.49 11254
3337.04 10991
3337.58 11076
3338.13 11317
3338.67 11377
3339.22 11362
3339.76 11609
3340.31 11586
3340.85 11662
3341.40 11671
3341.94 11570
3342.49 11671
3343.03 11748
3343.58 11877
3344.12 11909
3344.67 11869
3345.21 11867
3345.76 12064
3346.30 11902
3346.85 11812
3347.40 11669
3347.94 11493
3348.49 11830
3349.03 12030
3349.58 11955
3350.12 12073
3350.67 12030
3351.21 12147
3351.76 12229
3352.31 12285
3352.85 11980
3353.40 11707
3353.94 11734
3354.49 11569
3355.04 11573
3355.58 11334
3356.13 11200
3356.68 11140
3357.22 11103
3357.77 11117
3358.31 11097
3358.86 11355
3359.41 11008
3359.95 11046
3360.50 10852
3361.05 10931
3361.59 10881
3362.14 10605
3362.69 10904
3363.23 10774
3363.78 10926
3364.33 10831
3364.87 10465
3365.42 10890
3365.97 10920
3366.51 10683
3367.06 10951
3367.61 10800
3368.16 10738
3368.70 10846
3369.25 10970
3369.80 11202
3370.34 11349
3370.89 11088
3371.44 11048
3371.99 11199
3372.53 10758
3373.08 11104
3373.63 11149
3374.18 11073
3374.72 10695
3375.27 10852
3375.82 10550
3376.37 10509
3376.92 10552
3377.46 10155
3378.01 10215
3378.56 10281
3379.11 10353
3379.66 10422
3380.20 10285
3380.75 10234
3381.30 10184
3381.85 10295
3382.40 10303
3382.95 10469
3383.49 10320
3384.04 10281
3384.59 10281
3385.14 10187
3385.69 10381
3386.24 10575
3386.79 10898
3387.33 10630
3387.88 10529
3388.43 10605
3388.98 10748
3389.53 10913
3390.08 10948
3390.63 11119
3391.18 10978
3391.73 11215
3392.27 11233
3392.82 11149
3393.37 11139
3393.92 11007
3394.47 11155
3395.02 11038
3395.57 11039
3396.12 10898
3396.67 10620
3397.22 10795
3397.77 10558
3398.32 10577
3398.87 10536
3399.42 10478
3399.97 10377
3400.52 10365
3401.07 10505
3401.62 10581
3402.17 10774
3402.72 10713
3403.27 10646
3403.82 10833
3404.37 11119
3404.92 10865
3405.47 10884
3406.02 10855
3406.57 11015
3407.12 10585
3407.67 10529
3408.22 10547
3408.77 10564
3409.32 10527
3409.87 10421
3410.42 10430
3410.97 10309
3411.52 10608
3412.07 10518
3412.62 10657
3413.17 10565
3413.72 10581
3414.27 10906
3414.83 10658
3415.38 10473
3415.93 10605
3416.48 10747
3417.03 10817
3417.58 11025
3418.13 11007
3418.68 10819
3419.23 10853
3419.79 10960
3420.34 10815
3420.89 10827
3421.44 10975
3421.99 11147
3422.54 11106
3423.10 10780
3423.65 10688
3424.20 10844
3424.75 10732
3425.30 10563
3425.85 10367
3426.41 10272
3426.96 10306
3427.51 10441
3428.06 10205
3428.61 10178
3429.17 10282
3429.72 10481
3430.27 10565
3430.82 10551
3431.37 10488
3431.93 10599
3432.48 10837
3433.03 10826
3433.58 10950
3434.14 10991
3434.69 10776
3435.24 10804
3435.79 10898
3436.35 10840
3436.90 10872
3437.45 10840
3438.01 10837
3438.56 10848
3439.11 10748
3439.66 10949
3440.22 10967
3440.77 10827
3441.32 10901
3441.88 10858
3442.43 11064
3442.98 11230
3443.54 10919
3444.09 10857
3444.64 10895
3445.20 10562
3445.75 10431
3446.30 10411
3446.86 10345
3447.41 10394
3447.96 10545
3448.52 10691
3449.07 10275
3449.62 10473
3450.18 10332
3450.73 10520
3451.29 10523
3451.84 10747
3452.39 10699
3452.95 10648
3453.50 10900
3454.06 10738
3454.61 10734
3455.16 10861
3455.72 10992
3456.27 11077
3456.83 11286
3457.38 11323
3457.94 11369
3458.49 11410
3459.04 11349
3459.60 11723
3460.15 11754
3460.71 11799
3461.26 11822
3461.82 12096
3462.37 11897
3462.93 11682
3463.48 11638
3464.04 11486
3464.59 11289
3465.15 11146
3465.70 11020
3466.26 11225
3466.81 11259
3467.37 11001
3467.92 11185
3468.48 10760
3469.03 11047
3469.59 11051
3470.14 10923
3470.70 10999
3471.25 11277
3471.81 11326
3472.37 11280
3472.92 11004
3473.48 10973
3474.03 11102
3474.59 11139
3475.14 11133
3475.70 11064
3476.26 11348
3476.81 11082
3477.37 11289
3477.92 11331
3478.48 11290
3479.04 11315
3479.59 11384
3480.15 11655
3480.70 11827
3481.26 11906
3481.82 12102
3482.37 11760
3482.93 11526
3483.49 11419
3484.04 11319
3484.60 11151
3485.16 11223
3485.71 11647
3486.27 11930
3486.83 12134
3487.38 12607
3487.94 12771
3488.50 13174
3489.05 13330
3489.61 13911
3490.17 14316
3490.72 14854
3491.28 15056
3491.84 15274
3492.40 15928
3492.95 15679
3493.51 16066
3494.07 15733
3494.62 15515
3495.18 15336
3495.74 15073
3496.30 15203
3496.85 15100
3497.41 15074
3497.97 14994
3498.53 15123
3499.09 15478
3499.64 15832
3500.20 16695
3500.76 17847
3501.32 19462
3501.87 21480
3502.43 23863
3502.99 26881
3503.55 30650
3504.11 35109
3504.66 39737
3505.22 44166
3505.78 47471
3506.34 49698
3506.90 51222
3507.46 51887
3508.01 50948
3508.57 49392
3509.13 47331
3509.69 43847
3510.25 40134
3510.81 35758
3511.37 31737
3511.92 26915
3512.48 23339
3513.04 20502
3513.60 18613
3514.16 16921
3514.72 15460
3515.28 14784
3515.84 14122
3516.40 13737
3516.96 13353
3517.51 12967
3518.07 12665
3518.63 12690
3519.19 12256
3519.75 12037
3520.31 11891
3520.87 11801
3521.43 11437
3521.99 11337
3522.55 11417
3523.11 11346
3523.67 11201
3524.23 11171
3524.79 11359
3525.35 11138
3525.91 11300
3526.47 11610
3527.03 11513
3527.59 11446
3528.15 11748
3528.71 11687
3529.27 11919
3529.83 11968
3530.39 12172
3530.95 11897
3531.51 11995
3532.07 11956
3532.63 12068
3533.19 12281
3533.75 12330
3534.31 12365
3534.87 12476
3535.43 12299
3535.99 12747
3536.55 13004
3537.11 12592
3537.67 12586
3538.23 12812
3538.80 12674
3539.36 12521
3539.92 12591
3540.48 12525
3541.04 12722
3541.60 13161
3542.16 13258
3542.72 13208
3543.28 13406
3543.85 13945
3544.41 14039
3544.97 14496
3545.53 14345
3546.09 14351
3546.65 14230
3547.21 14046
3547.78 13564
3548.34 13137
3548.90 12864
3549.46 12414
3550.02 12200
3550.58 11742
3551.15 11567
3551.71 11567
3552.27 11512
3552.83 11241
3553.39 11452
3553.96 11573
3554.52 11298
3555.08 11019
3555.64 11073
3556.20 11167
3556.77 11137
3557.33 11481
3557.89 11053
3558.45 11069
3559.02 11114
3559.58 11429
3560.14 11772
3560.70 11342
3561.27 11381
3561.83 11737
3562.39 11894
3562.96 11819
3563.52 12044
3564.08 12100
3564.64 11966
3565.21 11781
3565.77 12009
3566.33 11881
3566.90 11965
3567.46 11597
3568.02 11551
3568.59 11451
3569.15 11449
3569.71 11287
3570.28 11176
3570.84 11113
3571.40 11102
3571.97 10911
3572.53 10928
3573.09 11257
3573.66 11157
3574.22 11118
3574.78 11119
3575.35 11314
3575.91 11375
3576.48 11515
3577.04 11542
3577.60 11644
3578.17 11725
3578.73 11862
3579.30 11934
3579.86 11984
3580.42 11834
3580.99 11729
3581.55 11643
3582.12 11369
3582.68 11536
3583.24 11319
3583.81 11358
3584.37 11119
3584.94 11178
3585.50 11049
3586.07 11014
3586.63 10945
3587.20 10937
3587.76 10800
3588.33 10757
3588.89 10737
3589.46 10656
3590.02 10534
3590.59 10622
3591.15 10906
3591.72 10726
3592.28 10534
3592.85 10471
3593.41 10613
3593.98 10701
3594.54 10568
3595.11 10357
3595.67 10535
3596.24 10612
3596.80 10935
3597.37 11160
3597.93 11190
3598.50 11107
3599.07 11218
3599.63 11259
3600.20 11218
3600.76 11139
3601.33 11286
3601.89 11177
3602.46 11034
3603.03 10940
3603.59 10846
3604.16 10695
3604.72 10874
3605.29 11003
3605.86 10815
3606.42 10621
3606.99 10427
3607.56 10892
3608.12 10829
3608.69 10636
3609.25 10500
3609.82 10523
3610.39 10418
3610.95 10286
3611.52 10571
3612.09 10445
3612.65 10375
3613.22 10373
3613.79 10257
3614.35 10207
3614.92 10558
3615.49 10519
3616.06 10657
3616.62 10830
3617.19 10995
3617.76 11592
3618.32 12005
3618.89 12220
3619.46 12305
3620.03 12855
3620.59 12607
3621.16 12606
3621.73 12795
3622.30 12445
3622.86 12126
3623.43 11920
3624.00 11383
3624.57 11150
3625.13 10998
3625.70 10911
3626.27 10607
3626.84 10399
3627.40 10501
3627.97 10358
3628.54 10353
3629.11 10657
3629.68 10468
3630.24 10745
3630.81 10901
3631.38 10997
3631.95 11309
3632.52 11854
3633.09 11991
3633.65 12481
3634.22 12808
3634.79 13116
3635.36 13156
3635.93 13272
3636.50 13363
3637.06 13072
3637.63 12805
3638.20 12958
3638.77 12687
3639.34 12250
3639.91 11711
3640.48 11343
3641.05 11291
3641.62 10882
3642.18 10965
3642.75 10614
3643.32 10594
3643.89 10489
3644.46 10369
3645.03 10563
3645.60 10565
3646.17 10454
3646.74 10541
3647.31 10512
3647.88 10649
3648.45 10730
3649.02 10679
3649.59 10543
3650.16 10697
3650.72 10723
3651.29 10565
3651.86 10471
3652.43 10760
3653.00 10701
3653.57 10719
3654.14 10713
3654.71 10656
3655.28 10478
3655.85 10651
3656.42 10397
3656.99 10502
3657.56 10511
3658.13 10399
3658.71 10372
3659.28 10407
3659.85 10427
3660.42 10400
3660.99 10139
3661.56 10213
3662.13 10426
3662.70 10349
3663.27 10311
3663.84 10475
3664.41 10620
3664.98 10912
3665.55 10762
3666.12 10606
3666.69 10554
3667.27 10382
3667.84 10285
3668.41 10143
3668.98 10239
3669.55 10525
3670.12 10472
3670.69 10082
3671.26 10047
3671.83 10065
3672.41 10219
3672.98 10359
3673.55 10388
3674.12 10215
3674.69 10392
3675.26 10517
3675.84 10538
3676.41 10614
3676.98 10472
3677.55 10243
3678.12 10348
3678.69 10506
3679.27 10206
3679.84 10063
3680.41 10101
3680.98 10014
3681.55 9942
3682.13 9794
3682.70 9628
3683.27 9667
3683.84 9769
3684.42 9718
3684.99 9754
3685.56 9897
3686.13 10092
3686.70 9985
3687.28 10351
3687.85 10150
3688.42 10408
3689.00 10759
3689.57 10824
3690.14 10776
3690.71 10730
3691.29 10596
3691.86 10591
3692.43 10554
3693.01 10486
3693.58 10218
3694.15 10252
3694.72 10143
3695.30 10074
3695.87 9714
3696.44 9710
3697.02 9671
3697.59 9519
3698.16 9519
3698.74 9788
3699.31 9515
3699.88 9554
3700.46 9709
3701.03 10014
3701.61 9880
3702.18 9909
3702.75 10057
3703.33 10102
3703.90 10206
3704.47 10118
3705.05 10197
3705.62 10242
3706.20 10183
3706.77 10213
3707.34 10163
3707.92 10450
3708.49 10178
3709.07 10117
3709.64 10353
3710.22 10596
3710.79 10322
3711.36 10148
3711.94 10338
3712.51 10225
3713.09 10216
3713.66 10148
3714.24 10276
3714.81 10050
3715.39 9835
3715.96 9639
3716.54 9647
3717.11 9752
3717.69 9641
3718.26 9666
3718.84 9290
3719.41 9454
3719.99 9599
3720.56 9574
3721.14 9504
3721.71 9273
3722.29 9466
3722.86 9524
3723.44 9572
3724.01 9617
3724.59 9536
3725.16 9571
3725.74 9532
3726.31 9788
3726.89 10006
3727.47 9831
3728.04 10113
3728.62 10295
3729.19 9895
3729.77 10181
3730.34 10393
3730.92 10427
3731.50 10176
3732.07 10471
3732.65 10614
3733.22 10796
3733.80 10648
3734.38 10517
3734.95 10287
3735.53 10243
3736.11 10134
3736.68 10152
3737.26 9773
3737.84 9648
3738.41 9770
3738.99 9723
3739.56 9796
3740.14 9671
3740.72 9348
3741.29 9445
3741.87 9654
3742.45 9612
3743.03 9422
3743.60 9481
3744.18 9573
3744.76 9640
3745.33 9821
3745.91 9708
3746.49 9647
3747.06 9789
3747.64 9811
3748.22 9860
3748.80 10008
3749.37 9924
3749.95 10081
3750.53 10025
3751.11 9860
3751.68 9939
3752.26 10130
3752.84 10238
3753.42 10336
3753.99 10220
3754.57 10274
3755.15 9989
3755.73 10122
3756.31 9866
3756.88 9877
3757.46 9773
3758.04 9954
3758.62 9868
3759.20 10017
3759.77 9869
3760.35 9810
3760.93 9831
3761.51 9688
3762.09 9731
3762.67 9922
3763.24 10028
3763.82 9721
3764.40 9831
3764.98 9865
3765.56 9821
3766.14 9879
3766.72 9587
3767.29 9645
3767.87 9911
3768.45 9761
3769.03 9687
3769.61 9709
3770.19 9586
3770.77 9842
3771.35 9904
3771.93 9693
3772.50 9830
3773.08 10048
3773.66 10121
3774.24 10044
3774.82 10005
3775.40 9879
3775.98 10055
3776.56 10261
3777.14 9928
3777.72 10003
3778.30 9711
3778.88 9821
3779.46 9721
3780.04 9512
3780.62 9835
3781.20 9501
3781.78 9828
3782.36 9802
3782.94 9701
3783.52 9802
3784.10 9948
3784.68 9796
3785.26 9982
3785.84 10003
3786.42 9906
3787.00 10092
3787.58 10111
3788.16 9947
3788.74 9988
3789.32 10007
3789.90 9982
3790.48 9996
3791.06 10014
3791.64 10101
3792.22 10299
3792.80 10153
3793.38 10252
3793.96 10301
3794.54 10528
3795.13 10438
3795.71 10716
3796.29 11174
3796.87 11566
3797.45 11301
3798.03 11383
3798.61 11762
3799.19 12134
3799.77 12507
3800.36 12759
3800.94 13219
3801.52 13370
3802.10 13779
3802.68 14384
3803.26 14641
3803.84 14733
3804.43 14651
3805.01 14152
3805.59 13887
3806.17 13622
3806.75 13426
3807.33 13028
3807.92 12756
3808.50 12551
3809.08 12646
3809.66 12531
3810.24 12783
3810.83 12744
3811.41 12756
3811.99 12783
3812.57 12720
3813.15 12475
3813.74 12589
3814.32 12861
3814.90 12692
3815.48 12597
3816.07 12987
3816.65 13172
3817.23 13175
3817.81 13277
3818.40 13222
3818.98 12884
3819.56 12351
3820.14 12053
3820.73 11686
3821.31 11232
3821.89 11112
3822.48 10685
3823.06 10454
3823.64 10391
3824.23 10403
3824.81 10367
3825.39 10248
3825.98 10095
3826.56 10255
3827.14 10444
3827.73 10359
3828.31 10522
3828.89 10385
3829.48 10342
3830.06 10444
3830.64 10429
3831.23 10403
3831.81 10451
3832.39 10261
3832.98 10262
3833.56 10190
3834.15 10055
3834.73 10304
3835.31 10135
3835.90 9782
3836.48 9902
3837.07 9973
3837.65 9983
3838.23 9876
3838.82 9737
3839.40 9866
3839.99 10021
3840.57 9823
3841.15 9618
3841.74 9661
3842.32 9544
3842.91 9442
3843.49 9484
3844.08 9442
3844.66 9480
3845.25 9440
3845.83 9508
3846.42 9642
3847.00 9198
3847.59 9583
3848.17 9545
3848.76 9885
3849.34 9802
3849.93 9768
3850.51 9966
3851.10 9711
3851.68 10094
3852.27 10185
3852.85 9940
3853.44 10074
3854.02 10138
3854.61 10163
3855.19 10073
3855.78 10031
3856.36 10103
3856.95 10149
3857.54 9849
3858.12 9813
3858.71 9815
3859.29 9828
3859.88 9573
3860.46 9438
3861.05 9380
3861.64 9474
3862.22 9409
3862.81 9452
3863.39 9420
3863.98 9201
3864.57 9252
3865.15 9374
3865.74 9553
3866.33 9446
3866.91 9352
3867.50 9366
3868.09 9403
3868.67 9474
3869.26 9151
3869.84 9130
3870.43 9287
3871.02 9180
3871.60 9191
3872.19 9283
3872.78 9466
3873.37 9668
3873.95 9491
3874.54 9349
3875.13 9569
3875.71 9645
3876.30 9796
3876.89 9710
3877.47 10175
3878.06 10169
3878.65 10229
3879.24 10375
3879.82 10136
3880.41 9811
3881.00 9645
3881.59 10089
3882.17 10056
3882.76 9828
3883.35 9296
3883.94 9530
3884.52 9441
3885.11 9501
3885.70 9340
3886.29 9150
3886.87 9055
3887.46 8929
3888.05 9018
3888.64 8791
3889.23 9051
3889.81 9103
3890.40 9109
3890.99 9363
3891.58 9334
3892.17 9373
3892.76 9201
3893.34 9421
3893.93 9802
3894.52 9618
3895.11 9628
3895.70 9804
3896.29 9826
3896.88 9787
3897.46 9727
3898.05 9603
3898.64 9522
3899.23 9287
3899.82 9410
3900.41 9495
3901.00 9762
3901.59 9858
3902.17 9917
3902.76 9973
3903.35 9798
3903.94 10046
3904.53 10173
3905.12 10249
3905.71 10200
3906.30 9899
3906.89 9856
3907.48 9977
3908.07 9692
3908.66 9162
3909.25 9102
3909.84 9236
3910.43 9430
3911.02 9005
3911.61 8760
3912.20 8743
3912.79 8630
3913.37 8764
3913.96 8726
3914.55 8701
3915.14 8774
3915.73 8891
3916.33 8711
3916.92 8762
3917.51 8928
3918.10 9138
3918.69 9058
3919.28 9199
3919.87 9130
3920.46 9109
3921.05 9210
3921.64 9302
3922.23 9288
3922.82 9135
3923.41 9335
3924.00 9153
3924.59 8991
3925.18 8891
3925.77 8936
3926.36 9045
3926.95 8957
3927.55 8872
3928.14 8782
3928.73 8748
3929.32 8666
3929.91 8637
3930.50 8476
3931.09 8442
3931.68 8498
3932.27 8401
3932.87 8444
3933.46 8616
3934.05 8468
3934.64 8511
3935.23 8475
3935.82 8630
3936.41 8634
3937.01 8590
3937.60 8867
3938.19 8849
3938.78 8892
3939.37 8667
3939.97 8968
3940.56 8864
3941.15 8871
3941.74 9076
3942.33 8941
3942.93 9109
3943.52 9271
3944.11 9203
3944.70 9274
3945.29 9224
3945.89 9428
3946.48 9549
3947.07 9624
3947.66 9606
3948.26 9609
3948.85 9487
3949.44 9496
3950.03 9440
3950.63 9429
3951.22 9456
3951.81 9500
3952.41 9663
3953.00 9375
3953.59 9250
3954.18 9289
3954.78 9261
3955.37 9289
3955.96 9488
3956.56 9612
3957.15 9781
3957.74 9931
3958.34 9958
3958.93 9833
3959.52 9916
3960.12 10078
3960.71 10021
3961.30 9863
3961.90 9663
3962.49 9489
3963.08 9329
3963.68 9245
3964.27 9109
3964.86 8999
3965.46 8883
3966.05 8969
3966.65 9008
3967.24 8976
3967.83 8851
3968.43 8968
3969.02 9227
3969.62 9048
3970.21 9249
3970.80 9096
3971.40 9029
3971.99 9106
3972.59 9134
3973.18 9079
3973.78 9009
3974.37 9031
3974.97 8871
3975.56 9048
3976.15 9032
3976.75 9130
3977.34 9022
3977.94 9401
3978.53 9452
3979.13 9232
3979.72 9302
3980.32 9129
3980.91 9184
3981.51 9493
3982.10 9346
3982.70 9200
3983.29 9241
3983.89 9398
3984.48 9293
3985.08 9544
3985.67 9487
3986.27 9472
3986.86 9446
3987.46 9527
3988.06 9494
3988.65 9512
3989.25 9279
3989.84 9241
3990.44 9375
3991.03 9488
3991.63 9463
3992.23 9273
3992.82 9303
3993.42 9611
3994.01 9898
3994.61 10076
3995.20 10232
3995.80 10053
3996.40 10029
3996.99 10108
3997.59 10285
3998.19 10477
3998.78 10028
3999.38 9852
3999.97 9789
4000.57 9543
4001.17 9629
4001.76 9589
4002.36 9457
4002.96 9229
4003.55 9244
4004.15 9267
4004.75 9184
4005.34 9305
4005.94 9156
4006.54 9144
4007.13 9289
4007.73 9395
4008.33 9421
4008.93 9299
4009.52 9537
4010.12 9459
4010.72 9283
4011.31 9460
4011.91 9540
4012.51 9287
4013.11 9521
4013.70 9586
4014.30 9488
4014.90 9526
4015.50 9728
4016.09 9796
4016.69 9895
4017.29 9979
4017.89 10195
4018.48 10222
4019.08 10193
4019.68 10112
4020.28 10076
4020.88 9993
4021.47 10012
4022.07 10105
4022.67 9903
4023.27 9657
4023.87 9980
4024.46 9961
4025.06 10056
4025.66 9980
4026.26 10416
4026.86 10588
4027.46 10945
4028.05 11259
4028.65 11709
4029.25 12166
4029.85 12014
4030.45 12463
4031.05 12809
4031.65 13011
4032.25 12805
4032.84 12478
4033.44 11843
4034.04 11573
4034.64 11162
4035.24 10536
4035.84 9940
4036.44 9621
4037.04 9556
4037.64 9516
4038.24 9272
4038.84 9475
4039.43 9364
4040.03 9247
4040.63 9028
4041.23 8879
4041.83 8973
4042.43 9019
4043.03 9267
4043.63 8939
4044.23 9021
4044.83 9157
4045.43 9336
4046.03 9464
4046.63 9298
4047.23 9281
4047.83 9394
4048.43 9604
4049.03 9751
4049.63 9730
4050.23 10030
4050.83 9717
4051.43 9565
4052.03 9743
4052.63 9840
4053.23 9855
4053.83 9680
4054.43 9686
4055.03 9634
4055.63 9713
4056.23 9620
4056.83 9648
4057.43 9423
4058.04 9420
4058.64 9560
4059.24 9364
4059.84 9582
4060.44 9333
4061.04 9426
4061.64 9553
4062.24 9273
4062.84 9229
4063.44 9381
4064.04 9461
4064.65 9806
4065.25 9771
4065.85 9502
4066.45 9746
4067.05 9609
4067.65 9347
4068.25 9506
4068.86 9654
4069.46 9566
4070.06 9439
4070.66 9131
4071.26 9322
4071.86 9028
4072.47 9000
4073.07 8816
4073.67 8773
4074.27 8872
4074.87 8727
4075.48 9024
4076.08 9107
4076.68 8938
4077.28 8975
4077.88 9136
4078.49 9322
4079.09 9151
4079.69 9150
4080.29 9284
4080.90 9225
4081.50 9144
4082.10 9188
4082.70 9199
4083.31 9170
4083.91 9191
4084.51 8986
4085.11 8851
4085.72 8897
4086.32 9058
4086.92 8860
4087.52 8767
4088.13 8804
4088.73 8649
4089.33 8651
4089.94 8587
4090.54 8793
4091.14 8915
4091.75 9024
4092.35 8943
4092.95 9109
4093.56 8941
4094.16 8810
4094.76 8734
4095.37 8926
4095.97 8997
4096.57 8764
4097.18 8892
4097.78 8704
4098.38 8929
4098.99 8870
4099.59 8855
4100.20 8882
4100.80 9292
4101.40 9726
4102.01 9848
4102.61 10108
4103.22 10549
4103.82 10965
4104.42 11232
4105.03 11479
4105.63 11803
4106.24 12363
4106.84 12208
4107.44 11763
4108.05 11777
4108.65 11599
4109.26 11061
4109.86 10490
4110.47 10304
4111.07 10249
4111.68 10003
4112.28 9749
4112.89 9563
4113.49 9415
4114.10 9350
4114.70 9364
4115.31 9164
4115.91 9224
4116.52 9215
4117.12 8965
4117.73 9180
4118.33 9643
4118.94 9792
4119.54 9841
4120.15 9732
4120.75 9829
4121.36 9845
4121.96 9836
4122.57 9731
4123.17 9887
4123.78 9619
4124.39 9263
4124.99 9263
4125.60 9279
4126.20 9088
4126.81 9067
4127.41 8870
4128.02 8711
4128.63 8816
4129.23 8906
4129.84 8809
4130.44 8999
4131.05 9141
4131.66 9081
4132.26 9508
4132.87 9370
4133.47 9354
4134.08 9553
4134.69 9699
4135.29 9544
4135.90 9551
4136.51 9922
4137.11 9709
4137.72 9709
4138.33 9988
4138.93 10097
4139.54 10156
4140.15 10149
4140.75 10605
4141.36 10813
4141.97 10851
4142.57 11198
4143.18 11556
4143.79 11853
4144.40 12043
4145.00 11903
4145.61 11673
4146.22 11659
4146.82 11344
4147.43 11085
4148.04 10804
4148.65 10409
4149.25 10225
4149.86 9821
4150.47 9434
4151.08 9433
4151.68 9073
4152.29 8834
4152.90 8700
4153.51 8765
4154.11 8731
4154.72 8646
4155.33 8779
4155.94 8699
4156.55 8767
4157.15 8937
4157.76 8812
4158.37 8741
4158.98 8712
4159.59 8660
4160.19 8753
4160.80 8793
4161.41 9079
4162.02 9147
4162.63 9015
4163.24 8980
4163.85 8969
4164.45 9190
4165.06 9545
4165.67 9512
4166.28 9519
4166.89 9382
4167.50 9628
4168.11 9645
4168.71 9312
4169.32 9450
4169.93 9718
4170.54 9645
4171.15 9579
4171.76 9910
4172.37 9962
4172.98 9793
4173.59 9603
4174.20 9711
4174.81 9978
4175.42 9862
4176.02 9816
4176.63 10010
4177.24 10162
4177.85 10320
4178.46 10197
4179.07 10313
4179.68 10303
4180.29 10208
4180.90 10245
4181.51 10051
4182.12 9804
4182.73 9619
4183.34 9441
4183.95 9413
4184.56 9259
4185.17 9055
4185.78 8946
4186.39 8905
4187.00 8785
4187.61 8914
4188.22 8933
4188.83 8852
4189.44 8912
4190.05 8655
4190.66 8870
4191.27 8842
4191.88 8920
4192.50 9013
4193.11 9154
4193.72 9343
4194.33 9647
4194.94 10007
4195.55 10195
4196.16 10411
4196.77 10507
4197.38 10532
4197.99 10648
4198.60 10313
4199.21 10284
4199.83 10059
4200.44 9756
4201.05 9587
4201.66 9190
4202.27 9158
4202.88 9017
4203.49 8994
4204.10 8963
4204.72 8780
4205.33 8931
4205.94 8714
4206.55 8589
4207.16 8595
4207.77 8585
4208.39 8616
4209.00 8672
4209.61 8586
4210.22 8630
4210.83 8600
4211.45 8590
4212.06 8665
4212.67 8698
4213.28 8480
4213.89 8610
4214.51 8737
4215.12 8711
4215.73 8727
4216.34 8883
4216.96 9029
4217.57 9156
4218.18 9671
4218.79 9777
4219.41 9787
4220.02 10080
4220.63 10336
4221.24 10430
4221.86 10536
4222.47 10552
4223.08 10538
4223.69 10326
4224.31 10121
4224.92 9713
4225.53 9648
4226.15 9276
4226.76 9424
4227.37 9410
4227.99 9364
4228.60 9440
4229.21 9265
4229.83 9327
4230.44 9331
4231.05 9599
4231.67 9660
4232.28 9615
4232.89 9884
4233.51 9911
4234.12 9992
4234.73 10285
4235.35 10350
4235.96 10695
4236.58 10886
4237.19 10666
4237.80 10834
4238.42 10969
4239.03 10874
4239.65 10699
4240.26 10406
4240.87 10139
4241.49 10039
4242.10 9747
4242.72 9887
4243.33 9528
4243.94 9479
4244.56 9399
4245.17 9702
4245.79 10136
4246.40 10232
4247.02 10599
4247.63 11128
4248.25 11789
4248.86 12102
4249.48 12223
4250.09 12520
4250.71 12481
4251.32 12261
4251.94 11853
4252.55 11566
4253.17 11291
4253.78 10598
4254.40 10403
4255.01 9942
4255.63 9665
4256.24 9467
4256.86 9326
4257.47 9230
4258.09 9351
4258.70 9195
4259.32 9215
4259.93 9190
4260.55 9062
4261.16 8885
4261.78 8851
4262.40 8990
4263.01 8881
4263.63 8781
4264.24 8923
4264.86 8945
4265.47 8792
4266.09 8764
4266.71 8900
4267.32 9014
4267.94 8855
4268.55 8961
4269.17 9023
4269.79 9009
4270.40 9306
4271.02 9554
4271.64 9479
4272.25 9434
4272.87 9248
4273.49 9281
4274.10 9397
4274.72 9306
4275.34 9360
4275.95 9464
4276.57 9470
4277.19 9592
4277.80 9983
4278.42 10322
4279.04 10501
4279.65 10594
4280.27 10573
4280.89 10168
4281.50 10013
4282.12 9866
4282.74 9626
4283.36 9601
4283.97 9117
4284.59 8752
4285.21 8943
4285.82 8864
4286.44 8930
4287.06 8979
4287.68 8980
4288.29 9029
4288.91 9283
4289.53 9177
4290.15 9281
4290.77 9232
4291.38 9308
4292.00 9292
4292.62 9432
4293.24 9276
4293.85 9058
4294.47 9160
4295.09 9176
4295.71 9027
4296.33 8968
4296.95 9030
4297.56 8762
4298.18 8643
4298.80 8814
4299.42 8879
4300.04 8855
4300.66 8804
4301.27 8787
4301.89 8781
4302.51 8672
4303.13 8854
4303.75 8736
4304.37 8683
4304.99 8697
4305.60 8798
4306.22 8840
4306.84 8690
4307.46 8821
4308.08 8731
4308.70 8680
4309.32 8618
4309.94 8441
4310.56 8350
4311.18 8441
4311.79 8475
4312.41 8174
4313.03 8178
4313.65 8049
4314.27 8053
4314.89 7814
4315.51 7880
4316.13 8038
4316.75 7925
4317.37 7692
4317.99 7700
4318.61 8017
4319.23 8195
4319.85 7762
4320.47 7727
4321.09 7809
4321.71 8108
4322.33 8148
4322.95 8053
4323.57 8226
4324.19 8173
4324.81 7985
4325.43 8036
4326.05 8473
4326.67 8378
4327.29 8487
4327.91 8396
4328.53 8492
4329.15 8567
4329.77 8330
4330.39 8355
4331.01 8377
4331.63 8251
4332.25 8451
4332.88 8127
4333.50 8131
4334.12 8351
4334.74 8320
4335.36 8093
4335.98 8050
4336.60 7972
4337.22 7873
4337.84 7938
4338.46 7782
4339.09 7876
4339.71 7892
4340.33 7971
4340.95 7825
4341.57 7909
4342.19 7932
4342.81 7963
4343.44 8405
4344.06 8357
4344.68 8506
4345.30 8563
4345.92 8774
4346.54 9095
4347.17 9306
4347.79 9442
4348.41 9576
4349.03 9767
4349.65 9912
4350.28 10159
4350.90 9773
4351.52 9670
4352.14 9313
4352.76 9169
4353.39 9058
4354.01 8847
4354.63 8923
4355.25 8718
4355.88 8556
4356.50 8490
4357.12 8398
4357.74 8341
4358.37 8417
4358.99 8852
4359.61 8636
4360.23 8728
4360.86 8757
4361.48 8625
4362.10 8504
4362.72 8537
4363.35 8511
4363.97 8261
4364.59 8279
4365.22 8129
4365.84 8250
4366.46 8139
4367.09 8205
4367.71 8107
4368.33 8251
4368.96 8192
4369.58 7993
4370.20 7914
4370.83 8056
4371.45 7908
4372.07 7840
4372.70 7810
4373.32 7823
4373.94 7801
4374.57 7922
4375.19 8048
4375.82 8036
4376.44 7987
4377.06 8038
4377.69 7953
4378.31 8188
4378.94 8248
4379.56 8220
4380.18 8552
4380.81 8598
4381.43 8738
4382.06 8679
4382.68 8798
4383.31 8962
4383.93 8673
4384.55 8842
4385.18 9107
4385.80 8633
4386.43 8525
4387.05 8533
4387.68 8352
4388.30 8327
4388.93 8199
4389.55 8250
4390.18 8133
4390.80 8026
4391.43 7838
4392.05 7851
4392.68 7970
4393.30 7922
4393.93 7958
4394.55 7906
4395.18 7739
4395.80 7839
4396.43 7923
4397.05 7825
4397.68 7900
4398.30 8177
4398.93 7981
4399.56 7885
4400.18 7922
4400.81 8030
4401.43 8112
4402.06 8291
4402.68 7954
4403.31 7997
4403.94 8103
4404.56 8219
4405.19 8196
4405.81 7958
4406.44 8038
4407.07 7941
4407.69 7957
4408.32 7899
4408.94 7978
4409.57 8024
4410.20 8063
4410.82 8052
4411.45 8150
4412.08 8189
4412.70 8080
4413.33 8255
4413.95 8123
4414.58 8313
4415.21 8197
4415.83 8282
4416.46 8374
4417.09 8256
4417.72 8250
4418.34 8234
4418.97 8293
4419.60 8520
4420.22 8348
4420.85 8281
4421.48 8105
4422.10 7919
4422.73 8012
4423.36 8033
4423.99 7874
4424.61 7822
4425.24 7971
4425.87 7792
4426.50 7869
4427.12 7872
4427.75 7828
4428.38 7842
4429.01 7693
4429.63 7816
4430.26 7729
4430.89 7670
4431.52 7838
4432.14 7824
4432.77 7949
4433.40 8060
4434.03 7973
4434.66 7973
4435.28 7996
4435.91 7673
4436.54 7904
4437.17 7867
4437.80 7943
4438.43 7717
4439.05 7688
4439.68 7725
4440.31 7626
4440.94 7613
4441.57 7592
4442.20 7626
4442.82 7744
4443.45 7646
4444.08 7650
4444.71 7962
4445.34 8220
4445.97 8245
4446.60 8324
4447.23 8471
4447.86 8715
4448.48 8903
4449.11 9135
4449.74 8959
4450.37 8932
4451.00 8849
4451.63 8858
4452.26 8672
4452.89 8501
4453.52 8208
4454.15 8035
4454.78 7973
4455.41 7747
4456.04 7956
4456.67 7903
4457.30 7802
4457.92 7968
4458.55 7816
4459.18 7678
4459.81 7876
4460.44 7736
4461.07 7748
4461.70 7567
4462.33 7551
4462.96 7531
4463.59 7453
4464.22 7372
4464.85 7326
4465.48 7249
4466.11 7096
4466.75 7089
4467.38 7178
4468.01 7118
4468.64 7087
4469.27 7279
4469.90 7320
4470.53 7276
4471.16 7431
4471.79 7465
4472.42 7369
4473.05 7484
4473.68 7590
4474.31 7594
4474.94 7709
4475.57 7522
4476.20 7651
4476.84 7549
4477.47 7385
4478.10 7338
4478.73 7448
4479.36 7333
4479.99 7258
4480.62 7328
4481.25 7354
4481.89 7192
4482.52 7240
4483.15 7428
4483.78 7390
4484.41 7147
4485.04 7397
4485.67 7300
4486.31 7242
4486.94 7495
4487.57 7474
4488.20 7569
4488.83 7478
4489.47 7646
4490.10 7528
4490.73 7314
4491.36 7516
4491.99 7550
4492.63 7365
4493.26 7390
4493.89 7583
4494.52 7350
4495.15 7434
4495.79 7574
4496.42 7408
4497.05 7410
4497.68 7762
4498.32 7793
4498.95 7679
4499.58 7767
4500.22 7597
4500.85 7875
4501.48 7848
4502.11 7908
4502.75 7942
4503.38 8043
4504.01 8113
4504.65 8137
4505.28 8171
4505.91 8120
4506.54 8009
4507.18 8144
4507.81 7868
4508.44 7882
4509.08 7957
4509.71 7828
4510.34 7543
4510.98 7735
4511.61 7776
4512.24 7775
4512.88 7910
4513.51 7717
4514.15 7682
4514.78 7733
4515.41 7869
4516.05 7984
4516.68 7977
4517.31 7946
4517.95 7927
4518.58 7864
4519.22 7799
4519.85 7665
4520.48 7591
4521.12 7845
4521.75 7864
4522.39 7876
4523.02 7898
4523.66 8063
4524.29 7989
4524.92 7963
4525.56 7973
4526.19 7806
4526.83 7847
4527.46 8020
4528.10 8092
4528.73 7952
4529.37 7907
4530.00 8140
4530.64 8248
4531.27 8376
4531.91 8641
4532.54 8539
4533.18 8637
4533.81 8535
4534.45 8576
4535.08 8244
4535.72 8309
4536.35 8416
4536.99 8248
4537.62 8165
4538.26 8027
4538.89 8012
4539.53 7960
4540.16 7939
4540.80 7928
4541.43 7951
4542.07 7857
4542.71 7869
4543.34 7947
4543.98 7808
4544.61 8025
4545.25 7770
4545.88 7811
4546.52 7999
4547.16 7638
4547.79 7804
4548.43 8024
4549.06 7912
4549.70 7839
4550.34 7679
4550.97 7766
4551.61 7668
4552.25 7604
4552.88 7558
4553.52 7665
4554.15 7784
4554.79 7662
4555.43 7637
4556.06 7580
4556.70 7550
4557.34 7504
4557.97 7557
4558.61 7536
4559.25 7595
4559.89 7577
4560.52 7414
4561.16 7386
4561.80 7810
4562.43 7706
4563.07 7624
4563.71 7496
4564.34 7395
4564.98 7389
4565.62 7345
4566.26 7517
4566.89 7668
4567.53 7572
4568.17 7429
4568.81 7205
4569.44 7323
4570.08 7402
4570.72 7461
4571.36 7277
4571.99 7288
4572.63 7216
4573.27 7234
4573.91 7381
4574.55 7366
4575.18 7354
4575.82 7437
4576.46 7269
4577.10 7448
4577.74 7503
4578.37 7322
4579.01 7425
4579.65 7372
4580.29 7648
4580.93 7697
4581.56 7724
4582.20 7632
4582.84 7481
4583.48 7289
4584.12 7570
4584.76 7678
4585.40 7724
4586.03 7410
4586.67 7569
4587.31 7654
4587.95 7397
4588.59 7443
4589.23 7506
4589.87 7534
4590.51 7712
4591.15 7797
4591.79 7730
4592.42 7862
4593.06 7941
4593.70 7846
4594.34 7878
4594.98 7831
4595.62 7849
4596.26 7836
4596.90 7811
4597.54 7945
4598.18 7805
4598.82 7739
4599.46 7909
4600.10 7823
4600.74 7916
4601.38 7986
4602.02 7911
4602.66 8149
4603.30 8290
4603.94 8441
4604.58 8641
4605.22 8963
4605.86 9044
4606.50 9025
4607.14 9070
4607.78 9149
4608.42 8864
4609.06 8734
4609.70 8654
4610.34 8615
4610.98 8599
4611.62 8261
4612.26 8444
4612.90 8423
4613.54 8147
4614.18 8212
4614.82 8230
4615.46 8218
4616.10 8145
4616.74 8224
4617.39 8315
4618.03 8440
4618.67 8237
4619.31 8127
4619.95 8282
4620.59 8270
4621.23 7928
4621.87 7789
4622.51 7724
4623.16 7472
4623.80 7433
4624.44 7535
4625.08 7529
4625.72 7397
4626.36 7429
4627.00 7421
4627.65 7501
4628.29 7676
4628.93 7575
4629.57 7548
4630.21 7635
4630.85 7728
4631.50 7629
4632.14 7753
4632.78 7979
4633.42 7843
4634.06 7572
4634.71 7658
4635.35 7628
4635.99 7698
4636.63 7605
4637.27 7503
4637.92 7568
4638.56 7564
4639.20 7476
4639.84 7395
4640.49 7453
4641.13 7364
4641.77 7498
4642.41 7556
4643.06 7468
4643.70 7668
4644.34 7873
4644.99 8045
4645.63 7846
4646.27 7855
4646.91 8189
4647.56 8089
4648.20 8054
4648.84 8017
4649.49 8151
4650.13 8145
4650.77 8054
4651.42 8003
4652.06 7956
4652.70 7966
4653.35 8095
4653.99 8085
4654.63 7882
4655.28 7980
4655.92 7892
4656.56 7967
4657.21 8273
4657.85 8160
4658.49 8289
4659.14 8178
4659.78 8326
4660.43 8608
4661.07 8932
4661.71 9196
4662.36 9310
4663.00 9463
4663.65 9628
4664.29 9797
4664.93 9569
4665.58 9391
4666.22 9233
4666.87 9176
4667.51 8812
4668.16 8495
4668.80 8588
4669.44 8729
4670.09 8539
4670.73 8388
4671.38 8615
4672.02 8613
4672.67 8770
4673.31 8856
4673.96 8817
4674.60 8763
4675.25 8915
4675.89 8721
4676.54 8852
4677.18 8672
4677.83 8729
4678.47 8592
4679.12 8617
4679.76 8603
4680.41 8845
4681.05 9222
4681.70 9303
4682.34 9489
4682.99 9561
4683.63 9699
4684.28 9565
4684.93 9511
4685.57 9210
4686.22 9002
4686.86 8913
4687.51 8515
4688.15 8267
4688.80 7963
4689.45 7754
4690.09 7956
4690.74 7905
4691.38 7643
4692.03 7457
4692.68 7517
4693.32 7535
4693.97 7462
4694.61 7543
4695.26 7660
4695.91 7694
4696.55 7648
4697.20 7810
4697.85 7645
4698.49 7669
4699.14 8008
4699.79 8150
4700.43 8021
4701.08 7969
4701.73 8146
4702.37 8281
4703.02 8284
4703.67 8303
4704.31 8431
4704.96 8582
4705.61 8396
4706.25 8501
4706.90 8443
4707.55 8749
4708.20 8957
4708.84 8984
4709.49 9080
4710.14 9159
4710.78 9103
4711.43 8919
4712.08 8825
4712.73 8678
4713.37 8617
4714.02 8442
4714.67 8399
4715.32 8203
4715.96 7933
4716.61 7998
4717.26 7971
4717.91 7955
4718.56 8137
4719.20 7942
4719.85 8038
4720.50 8079
4721.15 7909
4721.80 8041
4722.44 8007
4723.09 7969
4723.74 7918
4724.39 7966
4725.04 7879
4725.69 7573
4726.33 7662
4726.98 7671
4727.63 7732
4728.28 7739
4728.93 7803
4729.58 7789
4730.23 7766
4730.87 7875
4731.52 8054
4732.17 8046
4732.82 8078
4733.47 7954
4734.12 8102
4734.77 8244
4735.42 8355
4736.07 8311
4736.71 8300
4737.36 8536
4738.01 8628
4738.66 8725
4739.31 8577
4739.96 8877
4740.61 8682
4741.26 8629
4741.91 8686
4742.56 8544
4743.21 8828
4743.86 8602
4744.51 8602
4745.16 8481
4745.81 8313
4746.46 8527
4747.11 8721
4747.76 9077
4748.41 9512
4749.06 10021
4749.71 11025
4750.36 11736
4751.01 13120
4751.66 14487
4752.31 16338
4752.96 17680
4753.61 18956
4754.26 19827
4754.91 20013
4755.56 19328
4756.21 18550
4756.86 17671
4757.51 16288
4758.16 14532
4758.81 13054
4759.46 11816
4760.11 10643
4760.76 10020
4761.41 9360
4762.07 8715
4762.72 8692
4763.37 8324
4764.02 8425
4764.67 8247
4765.32 7966
4765.97 7842
4766.62 7886
4767.27 7658
4767.92 7868
4768.58 7771
4769.23 7687
4769.88 7568
4770.53 7537
4771.18 7364
4771.83 7316
4772.48 7407
4773.14 7336
4773.79 7427
4774.44 7518
4775.09 7472
4775.74 7569
4776.40 7688
4777.05 7785
4777.70 7861
4778.35 7918
4779.00 8052
4779.66 8090
4780.31 8224
4780.96 8212
4781.61 8349
4782.26 8136
4782.92 8269
4783.57 8351
4784.22 8340
4784.87 8181
4785.53 8051
4786.18 8033
4786.83 7913
4787.48 7990
4788.14 7897
4788.79 7922
4789.44 7984
4790.09 7994
4790.75 8294
4791.40 8342
4792.05 8226
4792.71 8194
4793.36 8378
4794.01 8377
4794.67 8251
4795.32 8120
4795.97 8135
4796.62 8037
4797.28 8047
4797.93 7819
4798.58 7418
4799.24 7422
4799.89 7388
4800.55 7194
4801.20 7135
4801.85 7225
4802.51 7082
4803.16 7159
4803.81 7210
4804.47 7130
4805.12 7143
4805.77 7312
4806.43 7545
4807.08 7354
4807.74 7293
4808.39 7332
4809.04 7321
4809.70 7100
4810.35 7182
4811.01 7131
4811.66 7331
4812.32 7330
4812.97 7214
4813.62 7453
4814.28 7403
4814.93 7441
4815.59 7568
4816.24 7489
4816.90 7511
4817.55 7729
4818.21 7765
4818.86 7715
4819.52 7638
4820.17 7738
4820.83 7499
4821.48 7584
4822.14 7606
4822.79 7567
4823.45 7715
4824.10 7857
4824.76 8042
4825.41 8002
4826.07 7972
4826.72 7963
4827.38 8171
4828.03 8141
4828.69 8299
4829.34 8118
4830.00 7995
4830.65 8364
4831.31 8208
4831.97 8193
4832.62 7823
4833.28 8009
4833.93 8016
4834.59 8227
4835.24 8212
4835.90 7978
4836.56 8163
4837.21 8278
4837.87 8268
4838.52 8155
4839.18 7974
4839.84 7681
4840.49 7703
4841.15 7741
4841.81 7625
4842.46 7633
4843.12 7582
4843.77 7807
4844.43 7858
4845.09 7460
4845.74 7462
4846.40 7521
4847.06 7576
4847.71 7359
4848.37 7496
4849.03 7533
4849.68 7632
4850.34 7673
4851.00 7586
4851.66 7605
4852.31 7646
4852.97 7399
4853.63 7526
4854.28 7348
4854.94 7415
4855.60 7524
4856.26 7541
4856.91 7344
4857.57 7318
4858.23 7355
4858.88 7567
4859.54 7617
4860.20 7650
4860.86 7700
4861.52 7909
4862.17 8046
4862.83 8094
4863.49 8178
4864.15 8502
4864.80 8547
4865.46 8965
4866.12 9043
4866.78 8841
4867.44 8950
4868.09 8954
4868.75 8657
4869.41 8559
4870.07 8384
4870.73 8195
4871.39 8149
4872.04 7974
4872.70 7689
4873.36 7781
4874.02 7874
4874.68 7887
4875.34 7762
4875.99 8037
4876.65 8069
4877.31 7602
4877.97 7544
4878.63 7508
4879.29 7550
4879.95 7460
4880.61 7276
4881.27 7372
4881.92 7279
4882.58 7016
4883.24 7359
4883.90 7394
4884.56 7300
4885.22 7287
4885.88 7494
4886.54 7420
4887.20 7426
4887.86 7250
4888.52 7290
4889.18 7366
4889.84 7615
4890.50 7783
4891.16 7914
4891.81 7969
4892.47 8152
4893.13 8251
4893.79 8519
4894.45 8551
4895.11 8721
4895.77 8721
4896.43 8737
4897.09 8732
4897.75 8659
4898.41 8544
4899.07 8551
4899.73 8712
4900.40 8856
4901.06 9003
4901.72 9235
4902.38 9425
4903.04 9212
4903.70 8993
4904.36 8701
4905.02 8527
4905.68 8386
4906.34 8165
4907.00 8138
4907.66 7965
4908.32 7980
4908.98 7928
4909.64 7843
4910.30 8037
4910.97 7782
4911.63 7797
4912.29 7946
4912.95 7994
4913.61 7891
4914.27 7901
4914.93 7987
4915.59 8146
4916.26 7975
4916.92 7936
4917.58 7687
4918.24 7397
4918.90 7362
4919.56 7355
4920.22 7329
4920.89 7310
4921.55 7149
4922.21 7340
4922.87 7218
4923.53 7178
4924.19 7092
4924.86 7254
4925.52 7234
4926.18 7261
4926.84 7307
4927.50 7126
4928.17 7147
4928.83 7131
4929.49 7383
4930.15 7188
4930.82 7180
4931.48 7424
4932.14 7414
4932.80 7435
4933.47 7443
4934.13 7274
4934.79 7311
4935.45 7505
4936.12 7437
4936.78 7188
4937.44 7216
4938.10 7387
4938.77 7255
4939.43 7201
4940.09 7070
4940.76 7062
4941.42 7097
4942.08 7113
4942.75 6980
4943.41 7253
4944.07 7342
4944.74 7281
4945.40 7129
4946.06 6887
4946.73 7046
4947.39 7000
4948.05 6968
4948.72 7140
4949.38 7197
4950.04 7298
4950.71 7264
4951.37 7092
4952.03 7034
4952.70 7188
4953.36 7239
4954.03 7221
4954.69 6965
4955.35 7034
4956.02 7101
4956.68 7190
4957.35 7096
4958.01 7169
4958.67 7118
4959.34 7165
4960.00 7343
4960.67 7300
4961.33 7361
4962.00 7368
4962.66 7450
4963.32 7760
4963.99 7601
4964.65 7878
4965.32 7922
4965.98 8223
4966.65 8445
4967.31 8149
4967.98 8215
4968.64 7982
4969.31 7960
4969.97 7973
4970.64 7681
4971.30 7803
4971.97 7804
4972.63 7855
4973.30 7668
4973.96 7800
4974.63 7852
4975.29 7703
4975.96 7742
4976.62 7857
4977.29 7684
4977.96 7723
4978.62 7581
4979.29 7507
4979.95 7305
4980.62 7248
4981.28 7202
4981.95 7183
4982.62 7237
4983.28 7329
4983.95 7198
4984.61 7294
4985.28 7134
4985.94 7289
4986.61 7467
4987.28 7430
4987.94 7397
4988.61 7674
4989.28 7714
4989.94 7731
4990.61 7697
4991.27 7660
4991.94 7652
4992.61 7918
4993.27 7812
4993.94 7929
4994.61 7954
4995.27 7990
4995.94 8101
4996.61 8352
4997.27 8252
4997.94 8250
4998.61 8204
4999.27 7976
4999.94 7869
5000.61 7785
5001.28 7661
5001.94 7531
5002.61 7627
5003.28 7511
5003.94 7212
5004.61 7126
5005.28 7245
5005.95 7191
5006.61 6920
5007.28 6761
5007.95 6928
5008.62 6814
5009.28 6839
5009.95 6800
5010.62 6735
5011.29 6747
5011.95 6685
5012.62 6846
5013.29 6829
5013.96 7046
5014.63 7057
5015.29 7132
5015.96 6961
5016.63 7040
5017.30 7166
5017.97 7143
5018.63 7200
5019.30 7422
5019.97 7367
5020.64 7221
5021.31 7248
5021.98 7255
5022.65 7440
5023.31 7558
5023.98 7633
5024.65 7753
5025.32 7727
5025.99 7893
5026.66 7978
5027.33 8246
5027.99 7905
5028.66 7725
5029.33 7790
5030.00 7724
5030.67 7528
5031.34 7530
5032.01 7557
5032.68 7522
5033.35 7440
5034.02 7308
5034.69 7139
5035.35 7085
5036.02 7150
5036.69 7069
5037.36 7030
5038.03 6853
5038.70 6837
5039.37 6879
5040.04 6849
5040.71 6848
5041.38 7030
5042.05 6873
5042.72 6868
5043.39 7166
5044.06 7176
5044.73 7372
5045.40 7420
5046.07 7267
5046.74 7290
5047.41 7289
5048.08 7302
5048.75 7321
5049.42 7311
5050.09 7369
5050.76 7250
5051.43 7090
5052.10 7136
5052.77 7018
5053.44 7182
5054.11 7117
5054.78 6945
5055.46 6966
5056.13 7161
5056.80 7126
5057.47 7230
5058.14 7123
5058.81 7105
5059.48 7215
5060.15 7209
5060.82 7078
5061.49 7070
5062.16 7029
5062.84 6996
5063.51 6922
5064.18 6942
5064.85 6997
5065.52 6888
5066.19 7065
5066.86 7045
5067.54 7160
5068.21 7104
5068.88 7060
5069.55 7133
5070.22 7086
5070.89 7223
5071.56 7195
5072.24 7248
5072.91 7011
5073.58 6823
5074.25 6656
5074.92 6782
5075.60 6686
5076.27 6591
5076.94 6888
5077.61 6906
5078.28 7146
5078.96 7009
5079.63 7127
5080.30 7181
5080.97 7422
5081.65 7511
5082.32 7347
5082.99 7380
5083.66 7390
5084.34 7370
5085.01 7350
5085.68 7242
5086.35 7116
5087.03 7145
5087.70 6955
5088.37 6979
5089.05 7086
5089.72 7340
5090.39 7414
5091.06 7339
5091.74 7609
5092.41 7582
5093.08 7839
5093.76 7894
5094.43 7932
5095.10 7742
5095.78 7456
5096.45 7358
5097.12 7442
5097.80 7286
5098.47 7079
5099.14 6977
5099.82 6969
5100.49 6739
5101.17 6824
5101.84 6696
5102.51 6719
5103.19 6685
5103.86 6751
5104.53 6648
5105.21 6677
5105.88 6597
5106.56 6719
5107.23 6920
5107.91 6775
5108.58 6793
5109.25 6718
5109.93 6703
5110.60 6708
5111.28 6533
5111.95 6595
5112.63 6826
5113.30 6768
5113.97 6707
5114.65 6918
5115.32 7025
5116.00 7028
5116.67 7018
5117.35 7143
5118.02 7009
5118.70 6953
5119.37 7029
5120.05 6876
5120.72 6903
5121.40 6762
5122.07 6828
5122.75 6871
5123.42 6750
5124.10 6890
5124.77 6827
5125.45 6792
5126.12 7036
5126.80 7075
5127.48 7105
5128.15 7004
5128.83 7031
5129.50 6956
5130.18 7122
5130.85 7226
5131.53 7048
5132.20 6997
5132.88 6822
5133.56 6628
5134.23 6561
5134.91 6788
5135.58 6789
5136.26 6793
5136.94 6841
5137.61 6911
5138.29 6635
5138.96 6760
5139.64 6946
5140.32 6846
5140.99 7071
5141.67 6947
5142.35 7209
5143.02 7138
5143.70 7067
5144.38 7002
5145.05 6909
5145.73 6921
5146.41 6793
5147.08 6661
5147.76 6645
5148.44 6665
5149.11 6638
5149.79 6682
5150.47 6738
5151.14 6484
5151.82 6659
5152.50 6490
5153.17 6470
5153.85 6493
5154.53 6648
5155.21 6807
5155.88 6825
5156.56 6711
5157.24 6532
5157.92 6690
5158.59 6536
5159.27 6547
5159.95 6525
5160.63 6411
5161.30 6373
5161.98 6438
5162.66 6392
5163.34 6541
5164.02 6468
5164.69 6275
5165.37 6385
5166.05 6392
5166.73 6406
5167.41 6545
5168.08 6673
5168.76 6754
5169.44 6816
5170.12 6614
5170.80 6772
5171.47 6917
5172.15 6669
5172.83 6762
5173.51 6790
5174.19 6726
5174.87 6773
5175.55 6709
5176.22 6859
5176.90 6941
5177.58 6916
5178.26 7067
5178.94 6943
5179.62 6946
5180.30 7289
5180.98 7352
5181.66 7354
5182.33 7334
5183.01 7362
5183.69 7598
5184.37 7628
5185.05 7680
5185.73 7414
5186.41 7436
5187.09 7360
5187.77 7311
5188.45 7052
5189.13 6965
5189.81 6722
5190.49 6652
5191.17 6808
5191.85 6669
5192.53 6654
5193.21 6510
5193.88 6466
5194.56 6445
5195.24 6445
5195.92 6382
5196.60 6306
5197.28 6395
5197.96 6300
5198.64 6338
5199.33 6389
5200.01 6462
5200.69 6506
5201.37 6326
5202.05 6284
5202.73 6535
5203.41 6421
5204.09 6482
5204.77 6538
5205.45 6644
5206.13 6545
5206.81 6588
5207.49 6669
5208.17 6836
5208.85 7082
5209.53 7238
5210.21 7263
5210.89 7153
5211.58 7195
5212.26 7299
5212.94 7431
5213.62 7150
5214.30 7171
5214.98 7018
5215.66 6872
5216.34 6740
5217.03 6743
5217.71 6662
5218.39 6515
5219.07 6501
5219.75 6513
5220.43 6682
5221.11 6523
5221.80 6267
5222.48 6383
5223.16 6427
5223.84 6383
5224.52 6368
5225.20 6366
5225.89 6448
5226.57 6499
5227.25 6515
5227.93 6374
5228.61 6521
5229.30 6533
5229.98 6511
5230.66 6434
5231.34 6433
5232.03 6412
5232.71 6453
5233.39 6386
5234.07 6463
5234.76 6457
5235.44 6467
5236.12 6632
5236.80 6451
5237.49 6499
5238.17 6568
5238.85 6799
5239.53 6718
5240.22 6865
5240.90 6959
5241.58 6948
5242.27 7109
5242.95 7084
5243.63 7091
5244.32 6822
5245.00 6896
5245.68 6775
5246.36 6502
5247.05 6538
5247.73 6648
5248.41 6427
5249.10 6356
5249.78 6215
5250.47 6192
5251.15 6355
5251.83 6331
5252.52 6443
5253.20 6294
5253.88 6290
5254.57 6440
5255.25 6512
5255.93 6451
5256.62 6337
5257.30 6396
5257.99 6262
5258.67 6200
5259.36 6172
5260.04 6211
5260.72 6324
5261.41 6117
5262.09 6422
5262.78 6552
5263.46 6348
5264.14 6443
5264.83 6569
5265.51 6641
5266.20 6530
5266.88 6682
5267.57 6754
5268.25 6573
5268.94 6642
5269.62 6619
5270.31 6655
5270.99 6654
5271.68 6513
5272.36 6363
5273.05 6516
5273.73 6521
5274.42 6516
5275.10 6489
5275.79 6587
5276.47 6417
5277.16 6409
5277.84 6448
5278.53 6726
5279.21 6575
5279.90 6688
5280.58 6631
5281.27 7009
5281.96 7198
5282.64 7313
5283.33 7587
5284.01 7512
5284.70 7503
5285.38 7518
5286.07 7292
5286.76 7085
5287.44 6904
5288.13 6761
5288.81 6649
5289.50 6428
5290.19 6416
5290.87 6590
5291.56 6522
5292.24 6371
5292.93 6362
5293.62 6342
5294.30 6230
5294.99 6373
5295.68 6293
5296.36 6409
5297.05 6165
5297.74 6239
5298.42 6180
5299.11 6247
5299.80 6269
5300.48 6332
5301.17 6378
5301.86 6461
5302.54 6520
5303.23 6401
5303.92 6437
5304.60 6439
5305.29 6503
5305.98 6253
5306.67 6278
5307.35 5980
5308.04 6135
5308.73 6320
5309.41 6256
5310.10 6237
5310.79 6277
5311.48 6374
5312.16 6389
5312.85 6293
5313.54 6335
5314.23 6518
5314.92 6312
5315.60 6236
5316.29 6216
5316.98 6174
5317.67 6242
5318.35 6233
5319.04 6121
5319.73 6116
5320.42 6124
5321.11 6161
5321.79 6062
5322.48 6196
5323.17 6101
5323.86 6001
5324.55 6030
5325.24 6075
5325.92 5827
5326.61 5923
5327.30 6135
5327.99 6063
5328.68 5878
5329.37 5774
5330.06 5972
5330.75 6068
5331.43 6149
5332.12 6050
5332.81 6021
5333.50 5967
5334.19 6015
5334.88 5914
5335.57 5899
5336.26 5938
5336.95 5828
5337.63 5995
5338.32 6000
5339.01 6154
5339.70 6098
5340.39 5972
5341.08 6030
5341.77 5950
5342.46 5979
5343.15 6168
5343.84 6190
5344.53 6151
5345.22 6143
5345.91 6099
5346.60 6290
5347.29 6348
5347.98 6362
5348.67 6411
5349.36 6416
5350.05 6350
5350.74 6577
5351.43 6514
5352.12 6568
5352.81 6684
5353.50 6555
5354.19 6391
5354.88 6448
5355.57 6372
5356.26 6388
5356.95 6067
5357.64 5994
5358.33 6092
5359.02 6043
5359.71 6091
5360.40 6118
5361.09 5988
5361.78 6000
5362.48 6023
5363.17 5913
5363.86 5974
5364.55 5935
5365.24 6019
5365.93 6133
5366.62 6045
5367.31 6013
5368.00 5971
5368.69 5986
5369.39 6010
5370.08 6055
5370.77 6007
5371.46 5942
5372.15 5916
5372.84 6225
5373.53 6130
5374.23 6185
5374.92 5975
5375.61 6140
5376.30 6235
5376.99 6068
5377.68 6056
5378.38 6059
5379.07 6115
5379.76 6165
5380.45 6121
5381.14 6056
5381.84 6069
5382.53 5996
5383.22 6132
5383.91 6157
5384.60 6282
5385.30 6210
5385.99 6248
5386.68 6184
5387.37 6236
5388.07 6392
5388.76 6517
5389.45 6629
5390.14 6475
5390.84 6521
5391.53 6636
5392.22 6657
5392.91 6542
5393.61 6559
5394.30 6468
5394.99 6397
5395.69 6257
5396.38 6168
5397.07 5960
5397.76 5906
5398.46 6046
5399.15 5881
5399.84 5744
5400.54 5826
5401.23 5840
5401.92 5797
5402.62 5872
5403.31 5782
5404.00 5844
5404.70 6080
5405.39 6127
5406.09 6094
5406.78 6032
5407.47 5980
5408.17 5975
5408.86 6004
5409.55 5972
5410.25 5962
5410.94 6129
5411.64 6082
5412.33 6125
5413.02 6080
5413.72 5993
5414.41 6021
5415.11 6188
5415.80 5934
5416.49 5846
5417.19 5937
5417.88 5979
5418.58 5858
5419.27 5963
5419.97 5941
5420.66 5770
5421.36 5929
5422.05 5824
5422.75 5629
5423.44 5749
5424.13 6046
5424.83 6002
5425.52 5839
5426.22 6026
5426.91 6103
5427.61 6233
5428.30 6179
5429.00 5942
5429.69 5984
5430.39 6106
5431.08 6157
5431.78 6176
5432.48 5891
5433.17 5819
5433.87 5830
5434.56 5859
5435.26 5809
5435.95 5950
5436.65 5697
5437.34 5737
5438.04 5771
5438.73 5850
5439.43 5848
5440.13 5784
5440.82 5926
5441.52 5900
5442.21 6020
5442.91 6086
5443.61 6012
5444.30 5938
5445.00 5844
5445.69 5947
5446.39 6046
5447.09 6005
5447.78 6032
5448.48 6010
5449.18 6102
5449.87 6149
5450.57 6190
5451.27 6166
5451.96 6198
5452.66 6061
5453.35 6279
5454.05 6344
5454.75 6321
5455.45 6208
5456.14 6100
5456.84 6119
5457.54 6002
5458.23 5837
5458.93 5909
5459.63 5908
5460.32 5932
5461.02 5840
5461.72 5790
5462.42 5747
5463.11 5791
5463.81 5995
5464.51 5945
5465.20 5909
5465.90 5840
5466.60 5857
5467.30 5891
5467.99 5856
5468.69 5826
5469.39 5898
5470.09 5922
5470.79 5978
5471.48 5943
5472.18 5941
5472.88 5889
5473.58 5919
5474.27 5829
5474.97 5873
5475.67 5843
5476.37 5639
5477.07 5599
5477.77 5654
5478.46 5912
5479.16 5940
5479.86 5833
5480.56 5846
5481.26 6080
5481.96 6054
5482.65 6075
5483.35 6139
5484.05 6122
5484.75 6308
5485.45 6130
5486.15 5906
5486.85 5972
5487.54 5983
5488.24 6122
5488.94 6057
5489.64 6188
5490.34 6291
5491.04 5982
5491.74 6048
5492.44 5949
5493.14 6296
5493.84 6148
5494.54 6173
5495.23 6334
5495.93 6283
5496.63 6362
5497.33 6235
5498.03 6163
5498.73 6022
5499.43 6352
5500.13 6355
5500.83 6396
5501.53 6433
5502.23 6547
5502.93 6628
5503.63 6664
5504.33 6680
5505.03 6832
5505.73 6739
5506.43 6441
5507.13 6372
5507.83 6282
5508.53 6034
5509.23 6004
5509.93 6086
5510.63 6108
5511.33 5931
5512.03 5898
5512.73 6004
5513.43 5988
5514.13 5762
5514.83 5826
5515.53 5914
5516.24 6053
5516.94 5956
5517.64 5974
5518.34 5939
5519.04 5916
5519.74 5871
5520.44 5828
5521.14 5861
5521.84 5798
5522.54 5785
5523.24 5720
5523.95 5891
5524.65 5939
5525.35 6089
5526.05 6099
5526.75 6180
5527.45 6242
5528.15 6202
5528.85 6383
5529.56 6361
5530.26 6339
5530.96 6363
5531.66 6425
5532.36 6231
5533.06 6036
5533.77 6008
5534.47 5860
5535.17 5906
5535.87 5788
5536.57 5796
5537.28 5775
5537.98 5645
5538.68 5758
5539.38 5557
5540.08 5646
5540.79 5523
5541.49 5636
5542.19 5537
5542.89 5632
5543.60 5664
5544.30 5642
5545.00 5467
5545.70 5516
5546.41 5554
5547.11 5502
5547.81 5692
5548.51 5593
5549.22 5495
5549.92 5572
5550.62 5663
5551.32 5631
5552.03 5705
5552.73 5826
5553.43 5931
5554.14 5746
5554.84 5828
5555.54 5701
5556.25 5533
5556.95 5620
5557.65 5577
5558.36 5522
5559.06 5671
5559.76 5576
5560.47 5601
5561.17 5572
5561.87 5620
5562.58 5559
5563.28 5789
5563.98 5996
5564.69 6107
5565.39 6219
5566.10 6300
5566.80 6327
5567.50 6312
5568.21 6215
5568.91 6200
5569.62 6031
5570.32 5871
5571.02 5916
5571.73 5795
5572.43 5582
5573.14 5797
5573.84 5621
5574.55 5610
5575.25 5586
5575.95 5713
5576.66 5827
5577.36 5817
5578.07 5782
5578.77 5766
5579.48 5847
5580.18 5864
5580.89 5705
5581.59 5696
5582.30 5663
5583.00 5572
5583.71 5568
5584.41 5634
5585.12 5685
5585.82 5867
5586.53 5852
5587.23 5816
5587.94 5947
5588.64 6002
5589.35 6134
5590.05 6174
5590.76 6083
5591.46 6110
5592.17 5885
5592.87 5856
5593.58 5845
5594.29 5991
5594.99 5994
5595.70 5835
5596.40 5693
5597.11 5877
5597.81 5981
5598.52 5753
5599.23 5669
5599.93 5740
5600.64 5793
5601.34 5744
5602.05 5769
5602.76 5708
5603.46 5617
5604.17 5567
5604.87 5509
5605.58 5549
5606.29 5493
5606.99 5479
5607.70 5524
5608.41 5527
5609.11 5473
5609.82 5480
5610.53 5553
5611.23 5690
5611.94 5660
5612.65 5796
5613.35 5767
5614.06 5750
5614.77 5885
5615.47 5759
5616.18 5844
5616.89 5822
5617.60 5801
5618.30 5801
5619.01 5760
5619.72 5706
5620.42 5622
5621.13 5458
5621.84 5559
5622.55 5458
5623.25 5650
5623.96 5562
5624.67 5571
5625.38 5600
5626.08 5494
5626.79 5533
5627.50 5584
5628.21 5619
5628.91 5681
5629.62 5821
5630.33 5794
5631.04 5728
5631.75 5697
5632.45 5816
5633.16 5895
5633.87 5911
5634.58 5768
5635.29 5846
5636.00 5749
5636.70 5634
5637.41 5706
5638.12 5803
5638.83 5827
5639.54 5993
5640.25 5893
5640.95 5854
5641.66 5826
5642.37 6205
5643.08 6332
5643.79 6191
5644.50 6198
5645.21 6349
5645.92 6188
5646.62 6059
5647.33 5941
5648.04 5897
5648.75 6057
5649.46 5851
5650.17 5783
5650.88 5777
5651.59 6027
5652.30 5949
5653.01 5834
5653.72 5705
5654.43 5743
5655.13 5759
5655.84 5638
5656.55 5603
5657.26 5688
5657.97 5725
5658.68 5657
5659.39 5471
5660.10 5581
5660.81 5644
5661.52 5754
5662.23 5732
5662.94 5685
5663.65 5572
5664.36 5643
5665.07 5544
5665.78 5351
5666.49 5327
5667.20 5497
5667.91 5514
5668.62 5404
5669.33 5438
5670.04 5145
5670.75 5384
5671.46 5412
5672.17 5367
5672.89 5399
5673.60 5328
5674.31 5582
5675.02 5635
5675.73 5516
5676.44 5372
5677.15 5305
5677.86 5456
5678.57 5328
5679.28 5374
5679.99 5434
5680.70 5251
5681.42 5211
5682.13 5358
5682.84 5417
5683.55 5436
5684.26 5529
5684.97 5561
5685.68 5609
5686.39 5731
5687.11 5724
5687.82 5763
5688.53 5652
5689.24 5759
5689.95 5695
5690.66 5700
5691.38 5647
5692.09 5652
5692.80 5624
5693.51 5623
5694.22 5685
5694.93 5621
5695.65 5509
5696.36 5405
5697.07 5330
5697.78 5330
5698.50 5210
5699.21 5153
5699.92 5270
5700.63 5344
5701.34 5368
5702.06 5328
5702.77 5318
5703.48 5267
5704.19 5331
5704.91 5291
5705.62 5396
5706.33 5352
5707.04 5528
5707.76 5491
5708.47 5332
5709.18 5390
5709.90 5505
5710.61 5539
5711.32 5431
5712.04 5396
5712.75 5374
5713.46 5322
5714.17 5474
5714.89 5349
5715.60 5322
5716.31 5399
5717.03 5298
5717.74 5290
5718.45 5349
5719.17 5385
5719.88 5404
5720.59 5324
5721.31 5405
5722.02 5174
5722.74 5284
5723.45 5312
5724.16 5364
5724.88 5324
5725.59 5516
5726.30 5556
5727.02 5629
5727.73 5653
5728.45 5762
5729.16 5928
5729.88 5989
5730.59 6011
5731.30 6247
5732.02 6346
5732.73 6533
5733.45 6281
5734.16 6178
5734.88 6114
5735.59 6141
5736.30 6034
5737.02 5907
5737.73 5876
5738.45 5724
5739.16 5639
5739.88 5501
5740.59 5513
5741.31 5374
5742.02 5601
5742.74 5363
5743.45 5081
5744.17 5066
5744.88 5114
5745.60 5131
5746.31 5226
5747.03 5202
5747.74 5141
5748.46 5144
5749.17 5248
5749.89 5139
5750.60 5177
5751.32 5257
5752.04 5192
5752.75 5254
5753.47 5206
5754.18 5374
5754.90 5522
5755.61 5556
5756.33 5684
5757.05 5718
5757.76 5684
5758.48 5650
5759.19 5750
5759.91 5723
5760.62 5589
5761.34 5545
5762.06 5509
5762.77 5471
5763.49 5345
5764.21 5427
5764.92 5496
5765.64 5351
5766.36 5293
5767.07 5227
5767.79 5342
5768.50 5263
5769.22 5330
5769.94 5180
5770.65 5224
5771.37 5387
5772.09 5287
5772.80 5391
5773.52 5300
5774.24 5205
5774.96 5179
5775.67 5219
5776.39 5209
5777.11 5240
5777.82 5429
5778.54 5433
5779.26 5439
5779.98 5369
5780.69 5282
5781.41 5396
5782.13 5260
5782.84 5371
5783.56 5282
5784.28 5298
5785.00 5190
5785.71 5164
5786.43 5166
5787.15 5060
5787.87 5073
5788.59 5157
5789.30 5105
5790.02 5266
5790.74 5324
5791.46 5094
5792.18 5004
5792.89 5209
5793.61 5188
5794.33 5239
5795.05 5175
5795.77 5172
5796.48 5189
5797.20 5174
5797.92 5404
5798.64 5307
5799.36 5284
5800.08 5348
5800.80 5196
5801.51 5255
5802.23 5399
5802.95 5230
5803.67 5407
5804.39 5523
5805.11 5628
5805.83 5546
5806.55 5495
5807.26 5510
5807.98 5676
5808.70 5406
5809.42 5385
5810.14 5434
5810.86 5319
5811.58 5314
5812.30 5227
5813.02 5269
5813.74 5443
5814.46 5509
5815.18 5481
5815.90 5368
5816.61 5413
5817.33 5508
5818.05 5684
5818.77 5874
5819.49 5987
5820.21 6174
5820.93 6043
5821.65 5958
5822.37 5736
5823.09 5969
5823.81 6046
5824.53 5949
5825.25 5929
5825.97 5814
5826.69 5729
5827.41 5694
5828.13 5704
5828.85 5745
5829.57 5753
5830.29 5713
5831.01 5662
5831.74 5630
5832.46 5664
5833.18 5454
5833.90 5386
5834.62 5538
5835.34 5467
5836.06 5583
5836.78 5481
5837.50 5291
5838.22 5371
5838.94 5492
5839.66 5665
5840.38 5630
5841.11 5587
5841.83 5566
5842.55 5657
5843.27 5747
5843.99 5732
5844.71 5680
5845.43 5698
5846.15 5725
5846.88 5773
5847.60 5897
5848.32 5863
5849.04 5844
5849.76 5607
5850.48 5436
5851.20 5400
5851.93 5433
5852.65 5310
5853.37 5266
5854.09 5254
5854.81 5270
5855.54 5366
5856.26 5489
5856.98 5580
5857.70 5428
5858.42 5526
5859.15 5541
5859.87 5568
5860.59 5512
5861.31 5489
5862.04 5603
5862.76 5511
5863.48 5320
5864.20 5332
5864.93 5452
5865.65 5358
5866.37 5272
5867.09 5264
5867.82 5140
5868.54 5059
5869.26 5055
5869.98 4991
5870.71 5070
5871.43 5027
5872.15 5049
5872.88 5177
5873.60 5275
5874.32 5238
5875.05 5129
5875.77 5076
5876.49 4984
5877.22 4970
5877.94 5170
5878.66 5125
5879.39 4992
5880.11 5083
5880.83 5206
5881.56 5249
5882.28 5257
5883.00 5136
5883.73 5282
5884.45 5279
5885.17 5222
5885.90 5324
5886.62 5128
5887.35 5061
5888.07 5194
5888.79 5286
5889.52 5271
5890.24 5073
5890.97 5091
5891.69 4982
5892.41 4844
5893.14 4869
5893.86 4983
5894.59 4938
5895.31 5012
5896.04 4998
5896.76 5072
5897.49 4885
5898.21 4708
5898.93 4894
5899.66 4732
5900.38 4898
5901.11 5035
5901.83 5021
5902.56 5138
5903.28 4988
5904.01 5068
5904.73 5233
5905.46 5146
5906.18 5300
5906.91 5347
5907.63 5220
5908.36 5180
5909.08 5022
5909.81 5149
5910.53 5099
5911.26 5173
5911.99 5265
5912.71 5192
5913.44 5096
5914.16 5254
5914.89 5330
5915.61 5341
5916.34 5417
5917.06 5388
5917.79 5094
5918.52 5324
5919.24 5505
5919.97 5674
5920.69 5719
5921.42 5741
5922.15 5490
5922.87 5410
5923.60 5318
5924.32 5375
5925.05 5356
5925.78 5297
5926.50 5221
5927.23 5060
5927.96 5055
5928.68 5107
5929.41 5063
5930.14 5105
5930.86 5059
5931.59 5071
5932.32 5108
5933.04 5027
5933.77 5122
5934.50 5073
5935.22 5034
5935.95 5123
5936.68 5178
5937.40 5201
5938.13 5468
5938.86 5439
5939.58 5447
5940.31 5471
5941.04 5418
5941.77 5570
5942.49 5401
5943.22 5306
5943.95 5368
5944.68 5297
5945.40 5280
5946.13 5170
5946.86 5081
5947.59 5029
5948.31 5187
5949.04 5080
5949.77 5096
5950.50 4968
5951.22 5014
5951.95 5163
5952.68 5276
5953.41 5346
5954.14 5298
5954.86 5394
5955.59 5438
5956.32 5313
5957.05 5287
5957.78 5434
5958.51 5534
5959.23 5447
5959.96 5283
5960.69 5370
5961.42 5397
5962.15 5341
5962.88 5241
5963.60 5402
5964.33 5502
5965.06 5509
5965.79 5670
5966.52 5691
5967.25 5527
5967.98 5553
5968.71 5638
5969.44 5627
5970.16 5790
5970.89 5837
5971.62 5712
5972.35 5808
5973.08 5640
5973.81 5497
5974.54 5691
5975.27 5707
5976.00 5497
5976.73 5594
5977.46 5558
5978.19 5685
5978.92 5658
5979.65 5641
5980.37 5659
5981.10 5783
5981.83 5860
5982.56 6012
5983.29 6088
5984.02 6329
5984.75 6599
5985.48 6499
5986.21 6670
5986.94 6689
5987.67 6681
5988.40 6500
5989.13 6436
5989.86 6497
5990.59 6448
5991.32 6321
5992.05 6263
5992.79 6128
5993.52 6153
5994.25 6232
5994.98 6219
5995.71 6001
5996.44 6045
5997.17 6132
5997.90 6031
5998.63 5890
5999.36 6130
6000.09 6057
6000.82 5966
6001.55 5955
6002.28 6062
6003.02 5797
6003.75 5927
6004.48 5813
6005.21 5781
6005.94 5725
6006.67 5845
6007.40 6046
6008.13 6062
6008.86 6113
6009.60 6296
6010.33 6569
6011.06 6785
6011.79 7160
6012.52 7672
6013.25 8166
6013.99 8503
6014.72 8548
6015.45 8470
6016.18 8494
6016.91 8441
6017.64 8050
6018.38 7672
6019.11 7454
6019.84 7095
6020.57 6672
6021.30 6475
6022.04 6256
6022.77 6019
6023.50 5919
6024.23 5666
6024.97 5746
6025.70 5611
6026.43 5710
6027.16 5650
6027.90 5437
6028.63 5684
6029.36 5530
6030.09 5501
6030.83 5648
6031.56 5499
6032.29 5460
6033.02 5423
6033.76 5437
6034.49 5373
6035.22 5384
6035.96 5343
6036.69 5479
6037.42 5514
6038.16 5373
6038.89 5333
6039.62 5383
6040.36 5559
6041.09 5664
6041.82 5617
6042.56 5607
6043.29 5706
6044.02 5750
6044.76 5677
6045.49 5710
6046.22 5770
6046.96 5827
6047.69 5829
6048.42 5722
6049.16 5597
6049.89 5710
6050.63 5683
6051.36 5661
6052.09 5823
6052.83 5902
6053.56 5756
6054.30 5694
6055.03 5803
6055.77 5723
6056.50 5510
6057.23 5505
6057.97 5455
6058.70 5439
6059.44 5514
6060.17 5326
6060.91 5401
6061.64 5303
6062.38 5294
6063.11 5282
6063.84 5202
6064.58 5228
6065.31 5189
6066.05 5294
6066.78 5131
6067.52 5162
6068.25 5331
6068.99 5154
6069.72 5114
6070.46 5292
6071.19 5308
6071.93 5150
6072.66 5149
6073.40 5256
6074.14 5307
6074.87 5298
6075.61 5266
6076.34 5360
6077.08 5490
6077.81 5317
6078.55 5318
6079.28 5286
6080.02 5402
6080.76 5487
6081.49 5462
6082.23 5383
6082.96 5372
6083.70 5438
6084.43 5580
6085.17 5461
6085.91 5303
6086.64 5208
6087.38 5375
6088.12 5199
6088.85 5215
6089.59 5217
6090.32 5073
6091.06 5058
6091.80 5070
6092.53 5006
6093.27 5021
6094.01 5029
6094.74 5015
6095.48 5032
6096.22 5007
6096.95 4996
6097.69 4968
6098.43 4996
6099.16 5156
6099.90 5141
6100.64 5209
6101.37 5221
6102.11 5105
6102.85 5150
6103.59 5114
6104.32 5094
6105.06 4965
6105.80 4898
6106.53 4936
6107.27 4922
6108.01 5065
6108.75 4909
6109.48 4972
6110.22 4924
6110.96 4914
6111.70 4769
6112.43 4852
6113.17 4827
6113.91 4970
6114.65 5053
6115.39 4955
6116.12 5081
6116.86 5064
6117.60 5238
6118.34 5151
6119.08 5180
6119.81 5120
6120.55 5200
6121.29 5099
6122.03 5028
6122.77 5124
6123.50 5110
6124.24 5025
6124.98 4957
6125.72 5114
6126.46 5256
6127.20 5081
6127.94 5084
6128.67 5202
6129.41 5157
6130.15 5077
6130.89 5151
6131.63 5091
6132.37 5164
6133.11 5168
6133.85 5005
6134.58 5146
6135.32 5128
6136.06 5177
6136.80 5277
6137.54 5289
6138.28 5269
6139.02 5287
6139.76 5401
6140.50 5416
6141.24 5417
6141.98 5379
6142.72 5442
6143.46 5339
6144.20 5371
6144.94 5401
6145.68 5317
6146.41 5307
6147.15 5240
6147.89 5267
6148.63 5186
6149.37 5192
6150.11 5126
6150.85 5196
6151.59 5084
6152.33 5064
6153.07 4983
6153.81 5046
6154.55 5053
6155.30 5025
6156.04 5090
6156.78 5046
6157.52 4958
6158.26 4933
6159.00 5064
6159.74 5040
6160.48 4913
6161.22 4964
6161.96 5014
6162.70 5182
6163.44 5105
6164.18 5012
6164.92 5150
6165.66 5253
6166.40 5339
6167.15 5363
6167.89 5279
6168.63 5645
6169.37 5713
6170.11 5632
6170.85 5795
6171.59 5821
6172.33 5977
6173.07 5882
6173.82 5847
6174.56 5718
6175.30 5569
6176.04 5563
6176.78 5505
6177.52 5474
6178.26 5362
6179.01 5402
6179.75 5333
6180.49 5250
6181.23 5347
6181.97 5411
6182.72 5452
6183.46 5392
6184.20 5342
6184.94 5284
6185.68 5384
6186.43 5357
6187.17 5390
6187.91 5425
6188.65 5576
6189.39 5480
6190.14 5433
6190.88 5498
6191.62 5561
6192.36 5678
6193.11 5771
6193.85 5808
6194.59 5759
6195.33 6123
6196.08 6073
6196.82 5905
6197.56 5997
6198.31 5920
6199.05 5792
6199.79 5780
6200.53 5757
6201.28 5827
6202.02 5855
6202.76 5770
6203.51 5764
6204.25 5862
6204.99 5810
6205.74 5962
6206.48 6185
6207.22 6755
6207.97 7302
6208.71 7959
6209.45 8772
6210.20 9841
6210.94 10726
6211.68 11618
6212.43 11863
6213.17 12080
6213.92 11727
6214.66 11086
6215.40 10526
6216.15 9767
6216.89 8900
6217.64 7977
6218.38 7369
6219.12 6887
6219.87 6275
6220.61 5970
6221.36 5883
6222.10 5560
6222.84 5471
6223.59 5422
6224.33 5437
6225.08 5330
6225.82 5372
6226.57 5430
6227.31 5332
6228.06 5478
6228.80 5255
6229.55 5228
6230.29 5241
6231.04 5174
6231.78 5194
6232.52 5186
6233.27 5154
6234.01 5089
6234.76 5106
6235.50 5230
6236.25 5171
6237.00 5020
6237.74 5072
6238.49 5218
6239.23 5268
6239.98 5122
6240.72 5052
6241.47 5036
6242.21 5039
6242.96 5023
6243.70 5126
6244.45 5187
6245.19 5074
6245.94 5029
6246.69 5108
6247.43 5240
6248.18 5200
6248.92 5407
6249.67 5658
6250.42 5630
6251.16 5807
6251.91 5669
6252.65 5648
6253.40 5774
6254.15 5694
6254.89 5602
6255.64 5396
6256.39 5311
6257.13 5186
6257.88 5095
6258.62 5185
6259.37 5129
6260.12 4977
6260.86 5110
6261.61 5075
6262.36 4966
6263.10 4991
6263.85 5118
6264.60 5213
6265.34 5094
6266.09 5039
6266.84 5001
6267.59 5094
6268.33 5191
6269.08 5135
6269.83 5021
6270.57 5126
6271.32 5073
6272.07 4983
6272.82 4961
6273.56 4967
6274.31 5216
6275.06 5104
6275.81 5116
6276.55 4981
6277.30 4928
6278.05 4915
6278.80 4980
6279.54 4878
6280.29 4976
6281.04 5030
6281.79 4998
6282.53 4983
6283.28 4841
6284.03 4865
6284.78 4857
6285.53 4952
6286.27 5019
6287.02 4930
6287.77 4761
6288.52 4939
6289.27 4936
6290.02 5053
6290.76 5093
6291.51 5147
6292.26 5173
6293.01 5043
6293.76 5015
6294.51 5067
6295.26 4997
6296.00 5210
6296.75 5222
6297.50 4996
6298.25 5194
6299.00 5154
6299.75 5092
6300.50 5139
6301.25 5164
6302.00 5111
6302.74 4994
6303.49 4844
6304.24 4833
6304.99 4860
6305.74 4736
6306.49 4997
6307.24 5040
6307.99 4999
6308.74 4950
6309.49 4975
6310.24 5027
6310.99 4912
6311.74 4831
6312.49 4769
6313.24 4805
6313.99 4802
6314.74 4821
6315.49 4830
6316.24 4929
6316.99 4710
6317.74 4860
6318.49 4865
6319.24 4795
6319.99 4813
6320.74 4787
6321.49 4663
6322.24 4686
6322.99 4627
6323.74 4602
6324.49 4594
6325.24 4661
6325.99 4566
6326.74 4627
6327.49 4611
6328.24 4524
6328.99 4524
6329.74 4661
6330.49 4479
6331.24 4576
6331.99 4565
6332.74 4700
6333.50 4560
6334.25 4547
6335.00 4647
6335.75 4628
6336.50 4450
6337.25 4627
6338.00 4548
6338.75 4621
6339.50 4546
6340.26 4731
6341.01 4598
6341.76 4506
6342.51 4610
6343.26 4676
6344.01 4642
6344.76 4633
6345.52 4771
6346.27 4706
6347.02 4540
6347.77 4530
6348.52 4555
6349.28 4552
6350.03 4571
6350.78 4542
6351.53 4638
6352.28 4747
6353.04 4688
6353.79 4687
6354.54 4825
6355.29 5001
6356.04 5041
6356.80 4916
6357.55 4978
6358.30 4851
6359.05 4840
6359.81 4782
6360.56 4881
6361.31 4779
6362.06 4643
6362.82 4606
6363.57 4731
6364.32 4678
6365.07 4676
6365.83 4657
6366.58 4696
6367.33 4616
6368.09 4684
6368.84 4716
6369.59 4897
6370.35 4880
6371.10 5101
6371.85 4948
6372.60 4939
6373.36 5017
6374.11 4930
6374.86 4855
6375.62 4833
6376.37 4847
6377.13 4821
6377.88 4799
6378.63 4650
6379.39 4743
6380.14 4656
6380.89 4704
6381.65 4854
6382.40 4812
6383.16 4826
6383.91 4716
6384.66 4614
6385.42 4684
6386.17 4573
6386.93 4473
6387.68 4572
6388.43 4708
6389.19 4643
6389.94 4537
6390.70 4644
6391.45 4466
6392.21 4420
6392.96 4494
6393.71 4523
6394.47 4511
6395.22 4488
6395.98 4376
6396.73 4580
6397.49 4519
6398.24 4674
6399.00 4730
6399.75 4684
6400.51 4800
6401.26 4683
6402.02 4587
6402.77 4676
6403.53 4650
6404.28 4656
6405.04 4755
6405.79 4700
6406.55 4674
6407.30 4647
6408.06 4688
6408.81 4702
6409.57 4668
6410.32 4600
6411.08 4629
6411.84 4680
6412.59 4637
6413.35 4616
6414.10 4766
6414.86 4683
6415.61 4518
6416.37 4573
6417.13 4603
6417.88 4513
6418.64 4506
6419.39 4499
6420.15 4487
6420.91 4449
6421.66 4404
6422.42 4476
6423.17 4407
6423.93 4426
6424.69 4389
6425.44 4445
6426.20 4389
6426.96 4356
6427.71 4472
6428.47 4457
6429.23 4470
6429.98 4462
6430.74 4401
6431.50 4591
6432.25 4528
6433.01 4621
6433.77 4595
6434.52 4655
6435.28 4647
6436.04 4640
6436.79 4668
6437.55 4660
6438.31 4632
6439.07 4691
6439.82 4859
6440.58 4765
6441.34 4630
6442.09 4744
6442.85 4785
6443.61 4855
6444.37 4900
6445.12 4866
6445.88 4965
6446.64 4748
6447.40 4827
6448.15 4994
6448.91 4950
6449.67 4929
6450.43 4878
6451.19 4851
6451.94 4819
6452.70 4883
6453.46 4820
6454.22 4806
6454.98 4730
6455.73 4890
6456.49 4938
6457.25 4935
6458.01 5066
6458.77 5223
6459.53 5419
6460.28 5509
6461.04 5617
6461.80 5750
6462.56 5843
6463.32 5732
6464.08 5579
6464.84 5473
6465.59 5396
6466.35 5157
6467.11 4981
6467.87 4873
6468.63 4861
6469.39 4863
6470.15 4843
6470.91 4680
6471.67 4714
6472.43 4663
6473.18 4813
6473.94 4763
6474.70 4777
6475.46 4761
6476.22 4764
6476.98 4848
6477.74 4852
6478.50 4819
6479.26 4770
6480.02 4722
6480.78 4666
6481.54 4674
6482.30 4780
6483.06 4835
6483.82 4793
6484.58 4918
6485.34 4928
6486.10 4789
6486.86 4903
6487.62 4954
6488.38 4972
6489.14 4826
6489.90 4961
6490.66 4964
6491.42 5023
6492.18 5048
6492.94 5054
6493.70 4899
6494.46 5025
6495.22 5065
6495.98 5103
6496.74 5119
6497.50 5140
6498.26 5145
6499.02 5174
6499.78 5252
6500.54 5148
6501.31 5204
6502.07 5166
6502.83 5100
6503.59 5072
6504.35 5075
6505.11 5155
6505.87 5190
6506.63 5221
6507.39 5166
6508.16 5314
6508.92 5459
6509.68 5443
6510.44 5375
6511.20 5357
6511.96 5425
6512.72 5435
6513.49 5506
6514.25 5450
6515.01 5381
6515.77 5204
6516.53 5259
6517.29 5298
6518.06 5240
6518.82 5143
6519.58 5163
6520.34 5162
6521.10 5362
6521.87 5459
6522.63 5397
6523.39 5647
6524.15 5726
6524.91 5885
6525.68 6262
6526.44 6516
6527.20 6658
6527.96 6837
6528.73 7010
6529.49 7128
6530.25 7186
6531.01 7048
6531.78 6982
6532.54 6792
6533.30 6730
6534.06 6581
6534.83 6429
6535.59 6278
6536.35 6293
6537.12 6277
6537.88 6210
6538.64 6449
6539.40 6313
6540.17 6341
6540.93 6281
6541.69 6004
6542.46 5891
6543.22 5851
6543.98 5579
6544.75 5398
6545.51 5318
6546.27 5166
6547.04 5082
6547.80 5056
6548.56 4976
6549.33 4989
6550.09 4823
6550.86 4988
6551.62 4967
6552.38 4958
6553.15 5039
6553.91 4958
6554.68 5050
6555.44 5001
6556.20 4988
6556.97 4872
6557.73 5033
6558.50 5061
6559.26 4992
6560.02 5008
6560.79 5134
6561.55 5077
6562.32 5141
6563.08 5227
6563.85 5107
6564.61 5209
6565.38 5156
6566.14 5322
6566.90 5478
6567.67 5526
6568.43 5503
6569.20 5474
6569.96 5511
6570.73 5319
6571.49 5341
6572.26 5517
6573.02 5390
6573.79 5343
6574.55 5372
6575.32 5370
6576.08 5437
6576.85 5292
6577.61 5413
6578.38 5406
6579.15 5473
6579.91 5612
6580.68 5666
6581.44 5652
6582.21 5743
6582.97 5964
6583.74 6091
6584.50 6199
6585.27 6314
6586.04 6451
6586.80 6523
6587.57 6455
6588.33 6331
6589.10 6248
6589.87 6177
6590.63 5994
6591.40 5919
6592.16 5924
6592.93 6132
6593.70 6129
6594.46 6122
6595.23 6153
6596.00 6333
6596.76 6498
6597.53 6471
6598.29 6392
6599.06 6384
6599.83 6122
6600.59 6059
6601.36 5886
6602.13 5699
6602.89 5694
6603.66 5548
6604.43 5544
6605.20 5549
6605.96 5488
6606.73 5350
6607.50 5416
6608.26 5507
6609.03 5524
6609.80 5498
6610.57 5507
6611.33 5665
6612.10 5626
6612.87 5638
6613.63 5636
6614.40 5686
6615.17 5741
6615.94 5599
6616.70 5448
6617.47 5497
6618.24 5380
6619.01 5343
6619.78 5369
6620.54 5443
6621.31 5567
6622.08 5709
6622.85 5829
6623.61 5849
6624.38 6160
6625.15 6087
6625.92 6197
6626.69 6218
6627.46 6105
6628.22 6084
6628.99 6027
6629.76 6004
6630.53 5802
6631.30 5723
6632.07 5491
6632.83 5393
6633.60 5639
6634.37 5722
6635.14 5649
6635.91 5804
6636.68 5944
6637.45 5938
6638.21 5810
6638.98 5805
6639.75 5913
6640.52 5920
6641.29 5724
6642.06 5572
6642.83 5445
6643.60 5457
6644.37 5369
6645.14 5239
6645.91 5156
6646.68 5243
6647.44 5150
6648.21 5157
6648.98 5251
6649.75 5301
6650.52 5245
6651.29 5360
6652.06 5284
6652.83 5408
6653.60 5533
6654.37 5517
6655.14 5488
6655.91 5251
6656.68 5289
6657.45 5513
6658.22 5391
6658.99 5192
6659.76 5306
6660.53 5312
6661.30 5266
6662.07 5159
6662.84 5148
6663.61 5206
6664.38 5120
6665.15 5107
6665.92 5112
6666.69 5130
6667.46 5103
6668.23 4988
6669.00 5026
6669.78 5005
6670.55 4975
6671.32 4799
6672.09 4900
6672.86 4928
6673.63 4811
6674.40 5072
6675.17 4949
6675.94 4921
6676.71 4970
6677.48 4995
6678.26 4974
6679.03 4900
6679.80 4838
6680.57 4763
6681.34 4720
6682.11 4857
6682.88 4945
6683.66 4858
6684.43 4836
6685.20 4966
6685.97 5110
6686.74 5210
6687.51 5319
6688.28 5632
6689.06 5802
6689.83 5949
6690.60 6020
6691.37 5841
6692.14 5814
6692.92 5670
6693.69 5372
6694.46 5318
6695.23 5103
6696.00 4993
6696.78 4815
6697.55 4837
6698.32 4763
6699.09 4639
6699.87 4677
6700.64 4695
6701.41 4917
6702.18 4851
6702.96 4763
6703.73 4798
6704.50 4779
6705.27 4725
6706.05 4702
6706.82 4684
6707.59 4690
6708.37 4537
6709.14 4496
6709.91 4580
6710.68 4539
6711.46 4636
6712.23 4646
6713.00 4620
6713.78 4513
6714.55 4640
6715.32 4737
6716.10 4710
6716.87 4807
6717.64 4737
6718.42 4721
6719.19 4763
6719.96 4875
6720.74 4751
6721.51 4680
6722.29 4714
6723.06 4592
6723.83 4684
6724.61 4661
6725.38 4819
6726.15 4695
6726.93 4733
6727.70 4572
6728.48 4578
6729.25 4645
6730.02 4630
6730.80 4501
6731.57 4449
6732.35 4408
6733.12 4536
6733.90 4562
6734.67 4432
6735.45 4405
6736.22 4301
6736.99 4255
6737.77 4437
6738.54 4361
6739.32 4323
6740.09 4455
6740.87 4410
6741.64 4364
6742.42 4413
6743.19 4348
6743.97 4396
6744.74 4423
6745.52 4541
6746.29 4483
6747.07 4434
6747.84 4313
6748.62 4464
6749.39 4505
6750.17 4290
6750.94 4316
6751.72 4353
6752.49 4419
6753.27 4431
6754.05 4435
6754.82 4383
6755.60 4225
6756.37 4265
6757.15 4286
6757.92 4316
6758.70 4250
6759.48 4183
6760.25 4189
6761.03 4239
6761.80 4278
6762.58 4204
6763.36 4251
6764.13 4336
6764.91 4410
6765.68 4242
6766.46 4345
6767.24 4484
6768.01 4508
6768.79 4338
6769.57 4353
6770.34 4438
6771.12 4272
6771.90 4217
6772.67 4128
6773.45 4352
6774.23 4238
6775.00 4291
6775.78 4237
6776.56 4392
6777.33 4304
6778.11 4479
6778.89 4642
6779.66 4722
6780.44 4794
6781.22 4881
6781.99 4956
6782.77 4882
6783.55 4867
6784.33 4807
6785.10 4863
6785.88 4831
6786.66 4641
6787.44 4537
6788.21 4532
6788.99 4409
6789.77 4294
6790.55 4162
6791.32 4032
6792.10 4084
6792.88 4169
6793.66 4085
6794.43 4076
6795.21 4093
6795.99 4085
6796.77 3964
6797.55 4061
6798.32 4162
6799.10 4056
6799.88 3977
6800.66 4061
6801.44 4096
6802.22 4040
6802.99 4145
6803.77 4065
6804.55 4155
6805.33 4202
6806.11 4168
6806.89 4198
6807.67 3999
6808.44 4074
6809.22 4081
6810.00 4225
6810.78 4077
6811.56 4166
6812.34 4254
6813.12 4281
6813.90 4180
6814.67 4121
6815.45 4117
6816.23 4289
6817.01 4200
6817.79 4239
6818.57 4359
6819.35 4388
6820.13 4329
6820.91 4260
6821.69 4181
6822.47 4153
6823.25 4160
6824.03 4120
6824.81 4158
6825.59 4198
6826.37 4130
6827.14 4052
6827.92 4155
6828.70 4240
6829.48 4142
6830.26 4380
6831.04 4257
6831.82 4112
6832.60 4294
6833.38 4273
6834.16 4254
6834.94 4202
6835.72 4006
6836.51 4112
6837.29 4169
6838.07 4059
6838.85 4059
6839.63 4126
6840.41 3949
6841.19 3991
6841.97 3971
6842.75 3999
6843.53 3906
6844.31 3899
6845.09 3897
6845.87 3839
6846.65 3792
6847.43 3778
6848.21 3901
6849.00 3895
6849.78 3956
6850.56 4142
6851.34 4206
6852.12 4388
6852.90 4478
6853.68 4427
6854.46 4479
6855.25 4552
6856.03 4500
6856.81 4425
6857.59 4477
6858.37 4342
6859.15 4263
6859.93 4187
6860.72 4178
6861.50 4178
6862.28 4290
6863.06 4230
6863.84 4088
6864.62 4121
6865.41 4006
6866.19 4022
6866.97 3940
6867.75 3846
6868.53 3846
6869.32 3922
6870.10 4010
6870.88 3830
6871.66 3880
6872.45 3907
6873.23 3805
6874.01 3838
6874.79 3922
6875.58 3930
6876.36 3993
6877.14 4015
6877.92 3834
6878.71 3921
6879.49 4044
6880.27 4097
6881.05 4124
6881.84 4206
6882.62 4208
6883.40 4125
6884.19 4085
6884.97 4050
6885.75 4106
6886.54 4173
6887.32 4158
6888.10 4167
6888.88 4220
6889.67 4239
6890.45 4256
6891.23 4220
6892.02 4220
6892.80 4145
6893.59 4087
6894.37 4078
6895.15 4010
6895.94 3996
6896.72 3955
6897.50 3881
6898.29 3860
6899.07 3878
6899.86 3984
6900.64 3965
6901.42 3808
6902.21 3853
6902.99 3918
6903.78 3963
6904.56 4006
6905.34 4088
6906.13 3968
6906.91 3916
6907.70 4068
6908.48 4140
6909.27 4207
6910.05 4394
6910.83 4421
6911.62 4429
6912.40 4437
6913.19 4283
6913.97 4265
6914.76 4265
6915.54 4021
6916.33 4043
6917.11 3976
6917.90 3994
6918.68 3921
6919.47 3972
6920.25 3939
6921.04 3972
6921.82 4024
6922.61 4103
6923.39 4087
6924.18 4289
6924.96 4291
6925.75 4251
6926.53 4316
6927.32 4246
6928.10 4299
6928.89 4242
6929.68 4101
6930.46 4075
6931.25 4072
6932.03 4081
6932.82 3959
6933.60 4014
6934.39 4014
6935.18 3991
6935.96 3957
6936.75 4014
6937.53 3991
6938.32 4044
6939.11 3974
6939.89 3912
6940.68 3917
6941.47 3892
6942.25 3873
6943.04 4158
6943.82 4079
6944.61 4147
6945.40 4152
6946.18 4135
6946.97 4248
6947.76 4237
6948.54 4198
6949.33 4240
6950.12 4239
6950.90 4290
6951.69 4253
6952.48 4306
6953.26 4298
6954.05 4364
6954.84 4359
6955.63 4258
6956.41 4318
6957.20 4243
6957.99 4303
6958.77 4281
6959.56 4281
6960.35 4364
6961.14 4366
6961.92 4530
6962.71 4412
6963.50 4306
6964.29 4279
6965.07 4287
6965.86 4290
6966.65 4411
6967.44 4319
6968.22 4307
6969.01 4395
6969.80 4432
6970.59 4467
6971.38 4520
6972.16 4546
6972.95 4467
6973.74 4627
6974.53 4628
6975.32 4641
6976.10 4766
6976.89 4718
6977.68 4658
6978.47 4739
6979.26 4863
6980.05 4918
6980.83 5021
6981.62 5112
6982.41 5187
6983.20 5309
6983.99 5382
6984.78 5781
6985.57 6151
6986.36 6458
6987.14 6694
6987.93 7250
6988.72 7850
6989.51 7656
6990.30 7539
6991.09 7502
6991.88 7035
6992.67 6539
6993.46 6327
6994.25 6009
6995.04 5783
6995.82 5622
6996.61 5411
6997.40 5317
6998.19 5315
6998.98 5679
6999.77 5969
7000.56 6383
7001.35 6950
7002.14 7412
7002.93 7981
7003.72 7975
7004.51 7946
7005.30 7769
7006.09 7384
7006.88 7028
7007.67 6524
7008.46 6283
7009.25 5782
7010.04 5394
7010.83 5090
7011.62 4897
7012.41 4859
7013.20 4817
7013.99 4760
7014.78 4591
7015.57 4733
7016.36 4809
7017.15 4803
7017.94 4815
7018.73 4695
7019.53 4673
7020.32 4595
7021.11 4501
7021.90 4288
7022.69 4331
7023.48 4315
7024.27 4230
7025.06 4217
7025.85 4303
7026.64 4227
7027.43 4386
7028.23 4499
7029.02 4545
7029.81 4481
7030.60 4406
7031.39 4568
7032.18 4543
7032.97 4438
7033.77 4405
7034.56 4433
7035.35 4315
7036.14 4272
7036.93 4258
7037.72 4197
7038.51 4240
7039.31 4129
7040.10 4209
7040.89 4198
7041.68 4179
7042.47 4276
7043.27 4355
7044.06 4318
7044.85 4090
7045.64 4181
7046.43 4219
7047.23 4191
7048.02 4176
7048.81 4101
7049.60 4095
7050.40 4139
7051.19 4148
7051.98 4148
7052.77 4129
7053.57 4260
7054.36 4260
7055.15 4276
7055.94 4239
7056.74 4188
7057.53 4158
7058.32 4097
7059.12 4048
7059.91 3947
7060.70 3983
7061.50 4021
7062.29 3975
7063.08 3857
7063.87 3972
7064.67 3979
7065.46 3984
7066.25 4057
7067.05 3998
7067.84 4034
7068.63 4057
7069.43 4005
7070.22 3949
7071.02 3924
7071.81 3955
7072.60 3869
7073.40 3858
7074.19 3837
7074.98 3890
7075.78 3847
7076.57 3924
7077.37 3973
7078.16 3849
7078.95 3820
7079.75 3888
7080.54 3984
7081.34 3885
7082.13 3828
7082.92 3940
7083.72 3953
7084.51 3984
7085.31 3973
7086.10 3955
7086.90 3922
7087.69 3838
7088.49 3904
7089.28 3746
7090.07 3720
7090.87 3703
7091.66 3724
7092.46 3770
7093.25 3663
7094.05 3704
7094.84 3806
7095.64 3700
7096.43 3682
7097.23 3697
7098.02 3719
7098.82 3790
7099.61 3747
7100.41 3719
7101.20 3641
7102.00 3672
7102.79 3716
7103.59 3822
7104.39 3729
7105.18 3699
7105.98 3686
7106.77 3663
7107.57 3714
7108.36 3729
7109.16 3645
7109.96 3534
7110.75 3682
7111.55 3658
7112.34 3549
7113.14 3538
7113.93 3520
7114.73 3579
7115.53 3602
7116.32 3724
7117.12 3653
7117.92 3635
7118.71 3718
7119.51 3690
7120.30 3569
7121.10 3567
7121.90 3472
7122.69 3554
7123.49 3631
7124.29 3633
7125.08 3641
7125.88 3693
7126.68 3661
7127.47 3750
7128.27 3608
7129.07 3643
7129.86 3634
7130.66 3755
7131.46 3684
7132.25 3629
7133.05 3570
7133.85 3540
7134.65 3576
7135.44 3597
7136.24 3514
7137.04 3558
7137.84 3595
7138.63 3530
7139.43 3675
7140.23 3546
7141.03 3541
7141.82 3618
7142.62 3569
7143.42 3443
7144.22 3575
7145.01 3616
7145.81 3668
7146.61 3615
7147.41 3503
7148.20 3464
7149.00 3578
7149.80 3649
7150.60 3650
7151.40 3587
7152.19 3530
7152.99 3522
7153.79 3585
7154.59 3454
7155.39 3448
7156.19 3479
7156.98 3538
7157.78 3409
7158.58 3441
7159.38 3383
7160.18 3487
7160.98 3556
7161.78 3404
7162.57 3370
7163.37 3426
7164.17 3526
7164.97 3409
7165.77 3424
7166.57 3505
7167.37 3473
7168.17 3481
7168.97 3406
7169.77 3510
7170.56 3595
7171.36 3539
7172.16 3603
7172.96 3530
7173.76 3627
7174.56 3607
7175.36 3473
7176.16 3389
7176.96 3452
7177.76 3503
7178.56 3460
7179.36 3414
7180.16 3441
7180.96 3396
7181.76 3429
7182.56 3404
7183.36 3441
7184.16 3444
7184.96 3357
7185.76 3384
7186.56 3441
7187.36 3467
7188.16 3471
7188.96 3475
7189.76 3399
7190.56 3428
7191.36 3348
7192.16 3317
7192.96 3290
7193.76 3313
7194.56 3143
7195.36 3317
7196.16 3311
7196.96 3384
7197.76 3366
7198.56 3357
7199.36 3503
7200.16 3514
7200.97 3451
7201.77 3483
7202.57 3534
7203.37 3418
7204.17 3378
7204.97 3470
7205.77 3546
7206.57 3382
7207.37 3447
7208.18 3614
7208.98 3604
7209.78 3617
7210.58 3571
7211.38 3593
7212.18 3641
7212.98 3635
7213.79 3562
7214.59 3542
7215.39 3636
7216.19 3624
7216.99 3623
7217.79 3558
7218.60 3525
7219.40 3466
7220.20 3480
7221.00 3626
7221.80 3693
7222.61 3599
7223.41 3640
7224.21 3749
7225.01 3689
7225.81 3564
7226.62 3650
7227.42 3626
7228.22 3592
7229.02 3584
7229.83 3539
7230.63 3556
7231.43 3513
7232.23 3538
7233.04 3326
7233.84 3365
7234.64 3474
7235.45 3518
7236.25 3467
7237.05 3434
7237.85 3416
7238.66 3486
7239.46 3514
7240.26 3561
7241.07 3547
7241.87 3495
7242.67 3579
7243.48 3608
7244.28 3566
7245.08 3636
7245.89 3561
7246.69 3434
7247.49 3391
7248.30 3413
7249.10 3406
7249.90 3344
7250.71 3333
7251.51 3354
7252.31 3398
7253.12 3422
7253.92 3345
7254.73 3392
7255.53 3404
7256.33 3421
7257.14 3407
7257.94 3461
7258.75 3422
7259.55 3536
7260.35 3427
7261.16 3446
7261.96 3545
7262.77 3487
7263.57 3445
7264.38 3453
7265.18 3475
7265.98 3400
7266.79 3481
7267.59 3516
7268.40 3396
7269.20 3353
7270.01 3409
7270.81 3418
7271.62 3466
7272.42 3387
7273.23 3252
7274.03 3356
7274.84 3505
7275.64 3338
7276.45 3369
7277.25 3377
7278.06 3455
7278.86 3537
7279.67 3398
7280.47 3558
7281.28 3618
7282.08 3579
7282.89 3500
7283.69 3595
7284.50 3478
7285.31 3452
7286.11 3524
7286.92 3583
7287.72 3560
7288.53 3636
7289.33 3522
7290.14 3501
7290.95 3427
7291.75 3451
7292.56 3429
7293.36 3419
7294.17 3374
7294.98 3471
7295.78 3408
7296.59 3408
7297.39 3374
7298.20 3433
7299.01 3454
7299.81 3333
7300.62 3360
7301.43 3410
7302.23 3300
7303.04 3366
7303.85 3351
7304.65 3357
7305.46 3345
7306.27 3308
7307.07 3302
7307.88 3292
7308.69 3323
7309.49 3298
7310.30 3229
7311.11 3306
7311.91 3418
7312.72 3405
7313.53 3445
7314.33 3411
7315.14 3372
7315.95 3429
7316.76 3564
7317.56 3383
7318.37 3333
7319.18 3356
7319.99 3359
7320.79 3346
7321.60 3318
7322.41 3369
7323.22 3381
7324.02 3325
7324.83 3280
7325.64 3370
7326.45 3442
7327.26 3413
7328.06 3418
7328.87 3369
7329.68 3386
7330.49 3333
7331.30 3342
7332.10 3441
7332.91 3438
7333.72 3320
7334.53 3429
7335.34 3578
7336.15 3439
7336.95 3315
7337.76 3224
7338.57 3330
7339.38 3407
7340.19 3336
7341.00 3242
7341.81 3331
7342.61 3199
7343.42 3220
7344.23 3243
7345.04 3235
7345.85 3223
7346.66 3235
7347.47 3308
7348.28 3297
7349.09 3349
7349.89 3431
7350.70 3465
7351.51 3422
7352.32 3272
7353.13 3309
7353.94 3235
7354.75 3314
7355.56 3297
7356.37 3202
7357.18 3261
7357.99 3142
7358.80 3249
7359.61 3216
7360.42 3172
7361.23 3193
7362.04 3175
7362.85 3132
7363.66 3140
7364.47 3165
7365.28 3217
7366.09 3181
7366.90 3177
7367.71 3161
7368.52 3273
7369.33 3233
7370.14 3290
7370.95 3191
7371.76 3176
7372.57 3125
7373.38 3215
7374.19 3117
7375.00 3145
7375.81 3211
7376.62 3252
7377.43 3183
7378.24 3128
7379.05 3193
7379.86 3230
7380.67 3210
7381.49 3255
7382.30 3330
7383.11 3241
7383.92 3193
7384.73 3237
7385.54 3210
7386.35 3191
7387.16 3184
7387.97 3206
7388.79 3189
7389.60 3201
7390.41 3176
7391.22 3166
7392.03 3140
7392.84 3099
7393.65 3243
7394.47 3208
7395.28 3205
7396.09 3208
7396.90 3154
7397.71 3155
7398.52 3130
7399.34 3215
7400.15 3253
7400.96 3328
7401.77 3331
7402.58 3372
7403.40 3334
7404.21 3401
7405.02 3428
7405.83 3422
7406.64 3520
7407.46 3483
7408.27 3581
7409.08 3411
7409.89 3443
7410.71 3499
7411.52 3357
7412.33 3417
7413.14 3338
7413.96 3250
7414.77 3303
7415.58 3241
7416.40 3058
7417.21 3097
7418.02 3133
7418.83 3221
7419.65 3239
7420.46 3195
7421.27 3242
7422.09 3206
7422.90 3182
7423.71 3262
7424.53 3216
7425.34 3267
7426.15 3221
7426.97 3258
7427.78 3254
7428.59 3226
7429.41 3344
7430.22 3257
7431.03 3337
7431.85 3374
7432.66 3235
7433.47 3138
7434.29 3248
7435.10 3272
7435.92 3172
7436.73 3079
7437.54 3133
7438.36 3084
7439.17 3151
7439.99 3245
7440.80 3201
7441.61 3114
7442.43 3188
7443.24 3244
7444.06 3134
7444.87 3164
7445.69 3204
7446.50 3129
7447.31 3259
7448.13 3277
7448.94 3134
7449.76 3188
7450.57 3312
7451.39 3194
7452.20 3196
7453.02 3105
7453.83 3091
7454.65 3027
7455.46 3097
7456.28 3081
7457.09 3078
7457.91 3028
7458.72 2990
7459.54 3008
7460.35 3120
7461.17 3100
7461.98 3103
7462.80 3099
7463.61 3197
7464.43 3130
7465.24 3124
7466.06 3167
7466.88 3085
7467.69 3203
7468.51 3269
7469.32 3288
7470.14 3225
7470.95 3169
7471.77 3328
7472.59 3263
7473.40 3191
7474.22 3115
7475.03 3204
7475.85 3147
7476.67 3136
7477.48 3183
7478.30 3175
7479.11 3132
7479.93 3227
7480.75 3175
7481.56 3293
7482.38 3282
7483.20 3269
7484.01 3351
7484.83 3233
7485.65 3122
7486.46 3267
7487.28 3288
7488.10 3303
7488.91 3329
7489.73 3299
7490.55 3240
7491.36 3208
7492.18 3254
7493.00 3305
7493.81 3315
7494.63 3239
7495.45 3279
7496.27 3291
7497.08 3270
7497.90 3343
7498.72 3236
7499.53 3294
7500.35 3303
7501.17 3278
7501.99 3279
7502.80 3307
7503.62 3343
7504.44 3406
7505.26 3380
7506.08 3550
7506.89 3602
7507.71 3777
7508.53 3885
7509.35 3911
7510.16 3871
7510.98 3899
7511.80 3796
7512.62 3761
7513.44 3678
7514.25 3525
7515.07 3540
7515.89 3466
7516.71 3427
7517.53 3303
7518.35 3329
7519.16 3380
7519.98 3446
7520.80 3420
7521.62 3425
7522.44 3421
7523.26 3446
7524.08 3457
7524.90 3400
7525.71 3509
7526.53 3436
7527.35 3384
7528.17 3435
7528.99 3358
7529.81 3470
7530.63 3488
7531.45 3457
7532.27 3583
7533.08 3439
7533.90 3390
7534.72 3463
7535.54 3502
7536.36 3626
7537.18 3565
7538.00 3731
7538.82 3682
7539.64 3712
7540.46 3622
7541.28 3709
7542.10 3661
7542.92 3670
7543.74 3831
7544.56 3727
7545.38 3648
7546.20 3776
7547.02 3700
7547.84 3718
7548.66 3818
7549.48 3749
7550.30 3671
7551.12 3772
7551.94 3701
7552.76 3635
7553.58 3733
7554.40 3780
7555.22 3838
7556.04 3791
7556.86 3816
7557.68 3939
7558.50 3848
7559.32 4096
7560.14 4181
7560.96 4126
7561.78 4180
7562.61 4112
7563.43 4188
7564.25 4281
7565.07 4331
7565.89 4309
7566.71 4172
7567.53 4199
7568.35 4317
7569.17 4327
7569.99 4180
7570.82 4095
7571.64 4115
7572.46 4089
7573.28 3995
7574.10 4122
7574.92 4116
7575.74 4109
7576.57 4093
7577.39 4130
7578.21 4182
7579.03 4150
7579.85 4089
7580.67 4234
7581.50 4278
7582.32 4111
7583.14 4057
7583.96 4027
7584.78 4172
7585.61 4336
7586.43 4377
7587.25 4470
7588.07 4351
7588.89 4420
7589.72 4561
7590.54 4668
7591.36 4764
7592.18 4959
7593.01 4823
7593.83 4823
7594.65 4910
7595.47 4995
7596.30 5054
7597.12 5042
7597.94 5010
7598.76 4898
7599.59 4921
7600.41 4983
7601.23 5015
7602.06 5056
7602.88 5099
7603.70 5348
7604.53 5680
7605.35 5887
7606.17 6146
7606.99 6412
7607.82 6525
7608.64 6688
7609.46 6875
7610.29 6606
7611.11 6429
7611.93 6139
7612.76 5792
7613.58 5560
7614.41 5413
7615.23 5296
7616.05 5188
7616.88 5148
7617.70 5153
7618.52 5121
7619.35 5153
7620.17 5000
7621.00 5144
7621.82 5112
7622.64 5045
7623.47 5107
7624.29 5154
7625.12 5201
7625.94 5128
7626.77 5085
7627.59 5002
7628.41 5136
7629.24 5394
7630.06 5715
7630.89 5849
7631.71 6081
7632.54 6643
7633.36 7142
7634.19 7600
7635.01 7901
7635.84 7970
7636.66 7802
7637.48 7614
7638.31 7250
7639.13 6961
7639.96 6377
7640.78 6044
7641.61 5605
7642.43 5158
7643.26 4964
7644.09 4783
7644.91 4662
7645.74 4403
7646.56 4354
7647.39 4231
7648.21 4132
7649.04 4081
7649.86 4051
7650.69 4065
7651.51 4174
7652.34 4028
7653.17 3845
7653.99 3886
7654.82 3955
7655.64 3912
7656.47 3830
7657.29 3888
7658.12 3947
7658.95 3903
7659.77 3831
7660.60 3966
7661.43 4039
7662.25 4076
7663.08 3953
7663.90 3853
7664.73 3936
7665.56 3886
7666.38 3864
7667.21 4000
7668.04 4172
7668.86 4157
7669.69 4274
7670.52 4471
7671.34 4372
7672.17 4239
7673.00 4250
7673.82 4295
7674.65 4228
7675.48 4157
7676.30 4046
7677.13 4006
7677.96 3849
7678.78 3834
7679.61 3874
7680.44 3766
7681.27 3669
7682.09 3655
7682.92 3692
7683.75 3721
7684.58 3647
7685.40 3712
7686.23 3673
7687.06 3676
7687.89 3727
7688.71 3698
7689.54 3684
7690.37 3720
7691.20 3657
7692.02 3678
7692.85 3481
7693.68 3491
7694.51 3624
7695.34 3632
7696.16 3566
7696.99 3542
7697.82 3559
7698.65 3670
7699.48 3574
7700.31 3645
7701.13 3704
7701.96 3734
7702.79 3647
7703.62 3560
7704.45 3569
7705.28 3642
7706.10 3631
7706.93 3565
7707.76 3604
7708.59 3570
7709.42 3623
7710.25 3542
7711.08 3467
7711.91 3428
7712.73 3448
7713.56 3424
7714.39 3415
7715.22 3352
7716.05 3372
7716.88 3287
7717.71 3242
7718.54 3311
7719.37 3256
7720.20 3298
7721.03 3284
7721.86 3224
7722.68 3231
7723.51 3241
7724.34 3184
7725.17 3237
7726.00 3293
7726.83 3384
7727.66 3328
7728.49 3343
7729.32 3243
7730.15 3181
7730.98 3195
7731.81 3266
7732.64 3317
7733.47 3304
7734.30 3308
7735.13 3230
7735.96 3320
7736.79 3364
7737.62 3289
7738.45 3382
7739.28 3409
7740.11 3450
7740.94 3451
7741.77 3409
7742.61 3457
7743.44 3514
7744.27 3395
7745.10 3448
7745.93 3413
7746.76 3326
7747.59 3425
7748.42 3362
7749.25 3356
7750.08 3302
7750.91 3341
7751.74 3355
7752.58 3373
7753.41 3373
7754.24 3343
7755.07 3283
7755.90 3319
7756.73 3253
7757.56 3320
7758.39 3213
7759.23 3121
7760.06 3158
7760.89 3054
7761.72 2952
7762.55 3064
7763.38 3008
7764.22 3001
7765.05 2991
7765.88 2937
7766.71 2936
7767.54 3118
7768.37 3091
7769.21 3045
7770.04 2939
7770.87 3040
7771.70 3038
7772.53 3007
7773.37 3060
7774.20 3109
7775.03 3008
7775.86 2996
7776.70 2879
7777.53 2966
7778.36 3058
7779.19 3050
7780.03 3067
7780.86 2903
7781.69 3071
7782.52 2969
7783.36 2954
7784.19 2965
7785.02 3016
7785.86 3052
7786.69 3026
7787.52 3017
7788.35 3039
7789.19 3019
7790.02 3068
7790.85 3147
7791.69 3083
7792.52 3128
7793.35 3068
7794.19 2973
7795.02 3018
7795.85 3085
7796.69 3087
7797.52 3046
7798.35 3037
7799.19 3100
7800.02 3068
7800.85 2989
7801.69 3001
7802.52 3159
7803.36 3111
7804.19 3026
7805.02 2995
7805.86 3052
7806.69 3019
7807.53 2987
7808.36 3029
7809.19 3093
7810.03 3245
7810.86 3210
7811.70 3113
7812.53 3099
7813.36 3236
7814.20 3210
7815.03 3333
7815.87 3236
7816.70 3312
7817.54 3219
7818.37 3221
7819.21 3305
7820.04 3273
7820.88 3249
7821.71 3212
7822.55 3221
7823.38 3181
7824.22 3123
7825.05 3148
7825.89 3148
7826.72 3121
7827.56 3206
7828.39 3119
7829.23 2984
7830.06 3187
7830.90 3193
7831.73 3181
7832.57 3160
7833.40 3107
7834.24 3119
7835.07 3117
7835.91 3048
7836.74 3083
7837.58 3078
7838.42 3114
7839.25 3107
7840.09 3149
7840.92 3213
7841.76 3166
7842.59 3227
7843.43 3114
7844.27 3173
7845.10 3188
7845.94 3198
7846.77 3244
7847.61 3223
7848.45 3186
7849.28 3271
7850.12 3471
7850.96 3348
7851.79 3333
7852.63 3314
7853.47 3294
7854.30 3358
7855.14 3352
7855.98 3402
7856.81 3424
7857.65 3397
7858.49 3400
7859.32 3505
7860.16 3689
7861.00 3724
7861.83 3766
7862.67 3765
7863.51 3770
7864.34 3737
7865.18 3645
7866.02 3469
7866.86 3454
7867.69 3381
7868.53 3269
7869.37 3246
7870.20 3216
7871.04 3335
7871.88 3252
7872.72 3250
7873.55 3272
7874.39 3304
7875.23 3283
7876.07 3432
7876.91 3499
7877.74 3520
7878.58 3439
7879.42 3463
7880.26 3696
7881.09 3617
7881.93 3605
7882.77 3594
7883.61 3668
7884.45 3399
7885.28 3362
7886.12 3343
7886.96 3232
7887.80 3149
7888.64 3173
7889.48 3197
7890.32 3267
7891.15 3103
7891.99 3090
7892.83 3175
7893.67 3270
7894.51 3358
7895.35 3321
7896.19 3206
7897.02 3274
7897.86 3359
7898.70 3191
7899.54 3215
7900.38 3106
7901.22 3155
7902.06 3179
7902.90 3286
7903.74 3346
7904.58 3215
7905.41 3245
7906.25 3186
7907.09 3201
7907.93 3202
7908.77 3084
7909.61 3015
7910.45 3075
7911.29 3066
7912.13 2962
7912.97 3028
7913.81 3029
7914.65 2956
7915.49 2998
7916.33 3043
7917.17 3102
7918.01 3059
7918.85 2989
7919.69 3005
7920.53 3047
7921.37 3034
7922.21 2941
7923.05 2980
7923.89 3056
7924.73 2870
7925.57 2852
7926.41 3001
7927.25 2955
7928.09 2892
7928.93 3021
7929.77 2987
7930.61 2971
7931.45 2877
7932.29 2907
7933.14 2986
7933.98 2862
7934.82 2999
7935.66 2927
7936.50 2972
7937.34 3020
7938.18 3049
7939.02 3183
7939.86 3153
7940.70 3251
7941.55 3388
7942.39 3261
7943.23 3299
7944.07 3318
7944.91 3234
7945.75 3206
7946.59 3154
7947.43 3138
7948.28 3174
7949.12 3104
7949.96 3172
7950.80 2978
7951.64 2978
7952.48 3043
7953.33 3065
7954.17 3073
7955.01 3152
7955.85 3192
7956.69 3210
7957.54 3281
7958.38 3265
7959.22 3251
7960.06 3165
7960.90 3109
7961.75 3057
7962.59 2985
7963.43 3013
7964.27 3001
7965.12 2917
7965.96 2903
7966.80 2892
7967.64 2894
7968.49 2886
7969.33 2973
7970.17 2999
7971.01 2957
7971.86 2979
7972.70 3030
7973.54 3083
7974.39 2994
7975.23 2963
7976.07 2967
7976.91 3038
7977.76 3055
7978.60 2985
7979.44 3008
7980.29 2972
7981.13 2921
7981.97 2920
7982.82 2861
7983.66 2907
7984.50 2941
7985.35 2871
7986.19 2827
7987.04 2851
7987.88 2996
7988.72 3010
7989.57 2954
7990.41 3017
7991.25 3018
7992.10 3017
7992.94 3002
7993.79 3021
7994.63 2965
7995.47 2952
7996.32 2874
7997.16 2878
7998.01 2820
7998.85 2889
7999.69 2798
8000.54 2809
8001.38 2820
8002.23 2830
8003.07 2841
8003.92 2767
8004.76 2719
8005.61 2769
8006.45 2774
8007.29 2908
8008.14 2870
8008.98 2894
8009.83 2913
8010.67 2833
8011.52 2787
8012.36 2658
8013.21 2627
8014.05 2670
8014.90 2703
8015.74 2654
8016.59 2740
8017.43 2714
8018.28 2703
8019.12 2632
8019.97 2648
8020.82 2679
8021.66 2707
8022.51 2782
8023.35 2775
8024.20 2720
8025.04 2779
8025.89 2796
8026.73 2859
8027.58 2839
8028.43 2786
8029.27 2791
8030.12 2860
8030.96 2795
8031.81 2690
8032.66 2682
8033.50 2692
8034.35 2703
8035.19 2772
8036.04 2803
8036.89 2728
8037.73 2748
8038.58 2713
8039.43 2681
8040.27 2671
8041.12 2696
8041.96 2652
8042.81 2693
8043.66 2730
8044.50 2705
8045.35 2675
8046.20 2653
8047.04 2773
8047.89 2712
8048.74 2715
8049.58 2628
8050.43 2684
8051.28 2687
8052.13 2677
8052.97 2732
8053.82 2724
8054.67 2735
8055.51 2840
8056.36 2801
8057.21 2694
8058.06 2665
8058.90 2686
8059.75 2727
8060.60 2646
8061.45 2567
8062.29 2593
8063.14 2706
8063.99 2692
8064.84 2613
8065.68 2690
8066.53 2649
8067.38 2582
8068.23 2699
8069.08 2670
8069.92 2671
8070.77 2696
8071.62 2602
8072.47 2612
8073.32 2625
8074.16 2623
8075.01 2562
8075.86 2580
8076.71 2587
8077.56 2650
8078.41 2588
8079.25 2546
8080.10 2535
8080.95 2550
8081.80 2520
8082.65 2574
8083.50 2590
8084.35 2636
8085.20 2584
8086.04 2598
8086.89 2555
8087.74 2662
8088.59 2587
8089.44 2636
8090.29 2684
8091.14 2611
8091.99 2609
8092.84 2615
8093.69 2599
8094.53 2603
8095.38 2672
8096.23 2597
8097.08 2596
8097.93 2597
8098.78 2635
8099.63 2727
8100.48 2638
8101.33 2623
8102.18 2604
8103.03 2704
8103.88 2786
8104.73 2697
8105.58 2676
8106.43 2680
8107.28 2649
8108.13 2609
8108.98 2608
8109.83 2542
8110.68 2554
8111.53 2563
8112.38 2552
8113.23 2625
8114.08 2698
8114.93 2590
8115.78 2616
8116.63 2635
8117.48 2598
8118.33 2655
8119.18 2644
8120.03 2623
8120.88 2619
8121.73 2585
8122.59 2628
8123.44 2575
8124.29 2550
8125.14 2511
8125.99 2548
8126.84 2567
8127.69 2576
8128.54 2635
8129.39 2606
8130.24 2606
8131.10 2666
8131.95 2645
8132.80 2708
8133.65 2671
8134.50 2609
8135.35 2662
8136.20 2782
8137.06 2657
8137.91 2631
8138.76 2650
8139.61 2687
8140.46 2598
8141.31 2622
8142.17 2724
8143.02 2701
8143.87 2668
8144.72 2677
8145.57 2673
8146.42 2693
8147.28 2636
8148.13 2693
8148.98 2662
8149.83 2686
8150.69 2743
8151.54 2733
8152.39 2777
8153.24 2742
8154.09 2744
8154.95 2798
8155.80 2832
8156.65 2944
8157.50 2980
8158.36 2997
8159.21 3155
8160.06 2980
8160.92 2866
8161.77 2883
8162.62 2912
8163.47 2956
8164.33 2989
8165.18 3030
8166.03 2859
8166.89 2775
8167.74 2813
8168.59 2767
8169.45 2817
8170.30 2797
8171.15 2858
8172.01 2868
8172.86 2852
8173.71 2811
8174.57 2853
8175.42 2764
8176.27 2805
8177.13 2762
8177.98 2650
8178.83 2669
8179.69 2712
8180.54 2711
8181.40 2663
8182.25 2629
8183.10 2668
8183.96 2642
8184.81 2642
8185.66 2596
8186.52 2605
8187.37 2578
8188.23 2591
8189.08 2592
8189.94 2601
8190.79 2594
8191.64 2604
8192.50 2529
8193.35 2587
8194.21 2518
8195.06 2543
8195.92 2565
8196.77 2636
8197.63 2718
8198.48 2715
8199.34 2769
8200.19 2697
8201.05 2679
8201.90 2774
8202.76 2742
8203.61 2664
8204.47 2724
8205.32 2727
8206.18 2658
8207.03 2643
8207.89 2552
8208.74 2631
8209.60 2536
8210.45 2564
8211.31 2624
8212.16 2550
8213.02 2574
8213.87 2619
8214.73 2564
8215.58 2555
8216.44 2549
8217.30 2615
8218.15 2575
8219.01 2573
8219.86 2618
8220.72 2536
8221.58 2643
8222.43 2617
8223.29 2674
8224.14 2652
8225.00 2612
8225.86 2614
8226.71 2611
8227.57 2566
8228.42 2537
8229.28 2540
8230.14 2523
8230.99 2618
8231.85 2608
8232.71 2478
8233.56 2512
8234.42 2442
8235.28 2469
8236.13 2516
8236.99 2445
8237.85 2475
8238.70 2485
8239.56 2488
8240.42 2533
8241.27 2544
8242.13 2592
8242.99 2738
8243.85 2663
8244.70 2662
8245.56 2677
8246.42 2686
8247.27 2627
8248.13 2595
8248.99 2619
8249.85 2534
8250.70 2527
8251.56 2593
8252.42 2552
8253.28 2495
8254.13 2517
8254.99 2529
8255.85 2458
8256.71 2425
8257.57 2507
8258.42 2527
8259.28 2536
8260.14 2576
8261.00 2623
8261.85 2653
8262.71 2682
8263.57 2658
8264.43 2645
8265.29 2590
8266.15 2564
8267.00 2632
8267.86 2621
8268.72 2515
8269.58 2565
8270.44 2607
8271.30 2554
8272.15 2507
8273.01 2541
8273.87 2508
8274.73 2585
8275.59 2544
8276.45 2462
8277.31 2493
8278.17 2494
8279.02 2556
8279.88 2593
8280.74 2538
8281.60 2486
8282.46 2606
8283.32 2569
8284.18 2516
8285.04 2499
8285.90 2615
8286.76 2554
8287.62 2545
8288.48 2533
8289.34 2540
8290.19 2492
8291.05 2464
8291.91 2455
8292.77 2463
8293.63 2428
8294.49 2381
8295.35 2483
8296.21 2419
8297.07 2392
8297.93 2543
8298.79 2525
8299.65 2500
8300.51 2503
8301.37 2518
8302.23 2444
8303.09 2342
8303.95 2343
8304.81 2460
8305.67 2465
8306.53 2372
8307.39 2461
8308.26 2443
8309.12 2451
8309.98 2446
8310.84 2381
8311.70 2338
8312.56 2443
8313.42 2483
8314.28 2389
8315.14 2393
8316.00 2453
8316.86 2518
8317.72 2518
8318.58 2475
8319.44 2451
8320.31 2560
8321.17 2547
8322.03 2569
8322.89 2538
8323.75 2535
8324.61 2447
8325.47 2642
8326.33 2586
8327.20 2575
8328.06 2532
8328.92 2666
8329.78 2709
8330.64 2562
8331.50 2563
8332.37 2586
8333.23 2548
8334.09 2599
8334.95 2492
8335.81 2462
8336.67 2452
8337.54 2499
8338.40 2523
8339.26 2507
8340.12 2478
8340.99 2466
8341.85 2441
8342.71 2487
8343.57 2426
8344.43 2448
8345.30 2453
8346.16 2490
8347.02 2487
8347.88 2507
8348.75 2556
8349.61 2615
8350.47 2634
8351.33 2514
8352.20 2506
8353.06 2579
8353.92 2613
8354.79 2535
8355.65 2495
8356.51 2517
8357.37 2546
8358.24 2536
8359.10 2465
8359.96 2505
8360.83 2537
8361.69 2523
8362.55 2492
8363.42 2470
8364.28 2438
8365.14 2470
8366.01 2444
8366.87 2505
8367.73 2457
8368.60 2535
8369.46 2478
8370.32 2582
8371.19 2753
8372.05 2827
8372.92 2922
8373.78 2933
8374.64 3007
8375.51 2954
8376.37 2879
8377.24 2831
8378.10 2757
8378.96 2745
8379.83 2677
8380.69 2596
8381.56 2589
8382.42 2483
8383.29 2479
8384.15 2417
8385.01 2441
8385.88 2399
8386.74 2501
8387.61 2501
8388.47 2450
8389.34 2455
8390.20 2428
8391.07 2459
8391.93 2487
8392.80 2526
8393.66 2440
8394.53 2423
8395.39 2490
8396.26 2481
8397.12 2459
8397.99 2480
8398.85 2500
8399.72 2433
8400.58 2493
8401.45 2505
8402.31 2550
8403.18 2500
8404.04 2462
8404.91 2416
8405.77 2436
8406.64 2509
8407.50 2462
8408.37 2519
8409.24 2549
8410.10 2553
8410.97 2532
8411.83 2476
8412.70 2536
8413.57 2547
8414.43 2527
8415.30 2464
8416.16 2505
8417.03 2477
8417.90 2471
8418.76 2463
8419.63 2482
8420.49 2475
8421.36 2445
8422.23 2466
8423.09 2524
8423.96 2521
8424.83 2461
8425.69 2525
8426.56 2586
8427.43 2555
8428.29 2501
8429.16 2514
8430.03 2547
8430.89 2586
8431.76 2574
8432.63 2620
8433.49 2637
8434.36 2696
8435.23 2663
8436.09 2695
8436.96 2678
8437.83 2587
8438.70 2643
8439.56 2630
8440.43 2720
8441.30 2699
8442.17 2727
8443.03 2766
8443.90 2785
8444.77 2808
8445.64 2941
8446.50 3011
8447.37 2959
8448.24 2920
8449.11 2881
8449.97 2864
8450.84 2877
8451.71 2787
8452.58 2820
8453.45 2866
8454.31 2864
8455.18 2958
8456.05 3061
8456.92 3070
8457.79 3384
8458.65 3631
8459.52 3700
8460.39 3851
8461.26 3931
8462.13 3920
8463.00 3985
8463.86 3838
8464.73 3706
8465.60 3615
8466.47 3591
8467.34 3399
8468.21 3304
8469.08 3239
8469.94 3228
8470.81 3212
8471.68 3348
8472.55 3384
8473.42 3486
8474.29 3607
8475.16 3686
8476.03 3657
8476.90 3538
8477.77 3499
8478.64 3384
8479.50 3107
8480.37 3093
8481.24 3084
8482.11 3145
8482.98 2991
8483.85 2955
8484.72 2874
8485.59 2880
8486.46 2890
8487.33 2810
8488.20 2755
8489.07 2843
8489.94 2845
8490.81 2787
8491.68 2717
8492.55 2696
8493.42 2770
8494.29 2809
8495.16 2876
8496.03 2793
8496.90 2778
8497.77 2849
8498.64 2741
8499.51 2757
8500.38 2780
8501.25 2900
8502.12 2869
8502.99 2785
8503.86 2837
8504.73 2865
8505.60 2737
8506.48 2756
8507.35 2723
8508.22 2800
8509.09 2817
8509.96 2812
8510.83 2956
8511.70 2901
8512.57 3012
8513.44 2826
8514.31 2895
8515.18 2889
8516.06 2853
8516.93 2848
8517.80 2895
8518.67 2927
8519.54 2859
8520.41 3051
8521.28 3019
8522.16 2989
8523.03 2955
8523.90 2878
8524.77 2833
8525.64 2839
8526.51 2823
8527.39 2805
8528.26 2866
8529.13 2847
8530.00 2871
8530.87 2878
8531.74 2869
8532.62 2974
8533.49 2950
8534.36 2963
8535.23 3044
8536.11 3040
8536.98 3056
8537.85 3092
8538.72 3152
8539.59 3226
8540.47 3337
8541.34 3242
8542.21 3172
8543.08 3129
8543.96 3189
8544.83 3151
8545.70 3069
8546.58 3168
8547.45 3090
8548.32 2966
8549.19 3042
8550.07 2966
8550.94 2971
8551.81 3078
8552.69 3310
8553.56 3488
8554.43 3612
8555.31 3959
8556.18 4444
8557.05 4755
8557.93 5029
8558.80 5148
8559.67 4996
8560.55 4996
8561.42 4722
8562.29 4464
8563.17 4185
8564.04 3993
8564.91 3631
8565.79 3459
8566.66 3287
8567.53 3158
8568.41 3061
8569.28 2987
8570.16 2972
8571.03 2925
8571.90 2884
8572.78 2842
8573.65 2818
8574.53 2718
8575.40 2716
8576.28 2773
8577.15 2703
8578.02 2786
8578.90 2641
8579.77 2677
8580.65 2799
8581.52 2803
8582.40 2836
8583.27 2775
8584.15 2723
8585.02 2806
8585.90 2906
8586.77 2921
8587.64 2775
8588.52 2777
8589.39 2750
8590.27 2643
8591.14 2755
8592.02 2763
8592.89 2704
8593.77 2684
8594.65 2721
8595.52 2719
8596.40 2680
8597.27 2713
8598.15 2752
8599.02 2780
8599.90 2722
8600.77 2681
8601.65 2702
8602.52 2706
8603.40 2636
8604.28 2641
8605.15 2679
8606.03 2651
8606.90 2639
8607.78 2592
8608.65 2698
8609.53 2631
8610.41 2641
8611.28 2684
8612.16 2653
8613.03 2631
8613.91 2659
8614.79 2598
8615.66 2546
8616.54 2615
8617.42 2733
8618.29 2797
8619.17 2727
8620.05 2693
8620.92 2689
8621.80 2718
8622.68 2709
8623.55 2649
8624.43 2676
8625.31 2680
8626.18 2712
8627.06 2613
8627.94 2613
8628.81 2637
8629.69 2566
8630.57 2563
8631.44 2583
8632.32 2537
8633.20 2603
8634.08 2593
8634.95 2610
8635.83 2608
8636.71 2562
8637.59 2604
8638.46 2496
8639.34 2434
8640.22 2483
8641.10 2533
8641.97 2532
8642.85 2558
8643.73 2641
8644.61 2665
8645.48 2583
8646.36 2614
8647.24 2567
8648.12 2688
8649.00 2564
8649.87 2528
8650.75 2509
8651.63 2620
8652.51 2651
8653.39 2612
8654.26 2690
8655.14 2656
8656.02 2608
8656.90 2554
8657.78 2563
8658.66 2592
8659.53 2638
8660.41 2705
8661.29 2710
8662.17 2715
8663.05 2665
8663.93 2723
8664.81 2667
8665.69 2646
8666.56 2678
8667.44 2713
8668.32 2572
8669.20 2575
8670.08 2668
8670.96 2585
8671.84 2572
8672.72 2609
8673.60 2493
8674.48 2649
8675.36 2607
8676.23 2626
8677.11 2660
8677.99 2662
8678.87 2723
8679.75 2742
8680.63 2715
8681.51 2715
8682.39 2672
8683.27 2665
8684.15 2768
8685.03 2721
8685.91 2672
8686.79 2667
8687.67 2733
8688.55 2693
8689.43 2763
8690.31 2747
8691.19 2824
8692.07 2962
8692.95 3115
8693.83 3355
8694.71 3545
8695.59 3760
8696.47 3864
8697.35 3911
8698.23 3804
8699.11 3850
8699.99 3653
8700.88 3549
8701.76 3303
8702.64 3148
8703.52 3051
8704.40 2898
8705.28 2846
8706.16 2718
8707.04 2582
8707.92 2610
8708.80 2591
8709.68 2561
8710.57 2509
8711.45 2563
8712.33 2526
8713.21 2474
8714.09 2539
8714.97 2449
8715.85 2488
8716.73 2482
8717.62 2438
8718.50 2472
8719.38 2479
8720.26 2484
8721.14 2559
8722.02 2564
8722.91 2554
8723.79 2537
8724.67 2596
8725.55 2576
8726.43 2565
8727.31 2731
8728.20 2566
8729.08 2436
8729.96 2616
8730.84 2546
8731.73 2478
8732.61 2532
8733.49 2582
8734.37 2558
8735.25 2526
8736.14 2519
8737.02 2472
8737.90 2440
8738.78 2467
8739.67 2461
8740.55 2522
8741.43 2413
8742.31 2384
8743.20 2410
8744.08 2366
8744.96 2437
8745.85 2404
8746.73 2476
8747.61 2529
8748.50 2585
8749.38 2598
8750.26 2667
8751.14 2632
8752.03 2563
8752.91 2471
8753.79 2527
8754.68 2487
8755.56 2596
8756.44 2610
8757.33 2641
8758.21 2689
8759.10 2765
8759.98 2825
8760.86 2852
8761.75 2821
8762.63 2883
8763.51 2893
8764.40 2788
8765.28 2738
8766.17 2708
8767.05 2740
8767.93 2726
8768.82 2578
8769.70 2623
8770.59 2657
8771.47 2545
8772.35 2575
8773.24 2478
8774.12 2471
8775.01 2450
8775.89 2543
8776.78 2488
8777.66 2422
8778.54 2454
8779.43 2406
8780.31 2436
8781.20 2402
8782.08 2343
8782.97 2294
8783.85 2338
8784.74 2293
8785.62 2299
8786.51 2270
8787.39 2250
8788.28 2281
8789.16 2346
8790.05 2302
8790.93 2218
8791.82 2213
8792.70 2160
8793.59 2193
8794.47 2264
8795.36 2264
8796.25 2177
8797.13 2165
8798.02 2232
8798.90 2192
8799.79 2129
8800.67 2175
8801.56 2204
8802.44 2207
8803.33 2261
8804.22 2271
8805.10 2254
8805.99 2226
8806.87 2330
8807.76 2310
8808.65 2241
8809.53 2256
8810.42 2280
8811.30 2230
8812.19 2198
8813.08 2235
8813.96 2219
8814.85 2167
8815.74 2159
8816.62 2152
8817.51 2099
8818.40 2133
8819.28 2206
8820.17 2147
8821.06 2097
8821.94 2041
8822.83 2080
8823.72 2101
8824.60 2098
8825.49 2169
8826.38 2125
8827.26 2188
8828.15 2139
8829.04 2105
8829.93 2159
8830.81 2228
8831.70 2161
8832.59 2106
8833.47 2152
8834.36 2196
8835.25 2270
8836.14 2196
8837.02 2140
8837.91 2045
8838.80 2145
8839.69 2115
8840.57 2104
8841.46 2124
8842.35 2154
8843.24 2108
8844.13 2079
8845.01 2086
8845.90 2020
8846.79 2122
8847.68 2135
8848.57 2153
8849.45 2111
8850.34 2115
8851.23 2113
8852.12 2165
8853.01 2093
8853.90 2069
8854.78 2067
8855.67 2141
8856.56 2158
8857.45 2151
8858.34 2132
8859.23 2127
8860.12 2182
8861.00 2108
8861.89 2065
8862.78 2001
8863.67 2066
8864.56 2056
8865.45 2047
8866.34 1928
8867.23 1944
8868.12 2039
8869.00 1992
8869.89 2033
8870.78 2000
8871.67 2046
8872.56 1970
8873.45 1992
8874.34 2017
8875.23 1989
8876.12 2048
8877.01 2123
8877.90 2163
8878.79 2159
8879.68 2116
8880.57 2207
8881.46 2053
8882.35 2001
8883.24 2013
8884.13 1964
8885.02 2055
8885.91 2070
8886.80 2089
8887.69 2017
8888.58 1988
8889.47 1977
8890.36 1981
8891.25 1920
8892.14 1965
8893.03 1952
8893.92 2026
8894.81 1960
8895.70 2060
8896.59 1961
8897.48 1949
8898.37 1964
8899.26 1951
8900.15 2024
8901.04 1991
8901.93 2027
8902.82 1922
8903.71 1979
8904.61 1934
8905.50 1992
8906.39 1971
8907.28 1977
8908.17 1953
8909.06 1930
8909.95 1889
8910.84 1875
8911.73 1942
8912.63 1894
8913.52 1887
8914.41 1918
8915.30 1937
8916.19 1953
8917.08 1990
8917.97 1918
8918.87 1947
8919.76 1918
8920.65 1913
8921.54 1929
8922.43 1872
8923.33 1851
8924.22 1869
8925.11 1868
8926.00 1865
8926.89 1855
8927.79 1833
8928.68 1808
8929.57 1847
8930.46 1946
8931.35 1865
8932.25 1923
8933.14 1838
8934.03 1858
8934.92 1857
8935.82 1878
8936.71 1863
8937.60 1819
8938.49 1843
8939.39 1808
8940.28 1861
8941.17 1905
8942.06 1857
8942.96 1826
8943.85 1868
8944.74 1828
8945.64 1950
8946.53 1887
8947.42 1839
8948.31 1872
8949.21 1876
8950.10 1920
8950.99 1932
8951.89 1825
8952.78 1890
8953.67 1861
8954.57 1868
8955.46 1894
8956.35 1813
8957.25 1790
8958.14 1817
8959.04 1860
8959.93 1877
8960.82 1866
8961.72 1897
8962.61 1880
8963.50 1838
8964.40 1822
8965.29 1772
8966.19 1844
8967.08 1886
8967.97 1847
8968.87 1887
8969.76 1930
8970.66 1904
8971.55 1910
8972.45 1859
8973.34 1778
8974.23 1827
8975.13 1884
8976.02 2000
8976.92 1886
8977.81 1871
8978.71 1912
8979.60 1894
8980.50 1891
8981.39 1852
8982.29 1897
8983.18 1815
8984.08 1878
8984.97 1845
8985.87 1844
8986.76 1800
8987.66 1909
8988.55 1855
8989.45 1916
8990.34 1887
8991.24 1812
8992.13 1903
8993.03 1954
8993.92 1882
8994.82 1831
8995.71 1917
8996.61 1889
8997.50 1827
8998.40 1835
8999.30 1858
9000.19 1897
9001.09 1906
9001.98 1973
9002.88 1980
9003.77 2035
9004.67 2038
9005.57 2086
9006.46 2113
9007.36 2145
9008.25 2119
9009.15 2145
9010.05 2176
9010.94 2108
9011.84 2005
9012.74 2002
9013.63 1937
9014.53 1974
9015.42 1950
9016.32 1884
9017.22 1928
9018.11 1905
9019.01 1846
9019.91 1793
9020.80 1886
9021.70 1907
9022.60 1834
9023.49 1852
9024.39 1844
9025.29 1775
9026.19 1791
9027.08 1825
9027.98 1783
9028.88 1773
9029.77 1758
9030.67 1831
9031.57 1819
9032.47 1789
9033.36 1841
9034.26 1946
9035.16 1932
9036.06 1903
9036.95 1942
9037.85 1856
9038.75 1844
9039.65 1876
9040.54 1856
9041.44 1845
9042.34 1815
9043.24 1870
9044.13 1818
9045.03 1806
9045.93 1845
9046.83 1835
9047.73 1863
9048.63 1820
9049.52 1815
9050.42 1785
9051.32 1875
9052.22 1841
9053.12 1830
9054.01 1830
9054.91 1810
9055.81 1833
9056.71 1875
9057.61 1821
9058.51 1798
9059.41 1856
9060.30 1844
9061.20 1876
9062.10 1980
9063.00 1916
9063.90 1836
9064.80 1883
9065.70 1965
9066.60 1895
9067.50 1888
9068.39 1903
9069.29 1895
9070.19 1845
9071.09 1800
9071.99 1823
9072.89 1852
9073.79 1891
9074.69 1918
9075.59 1835
9076.49 1819
9077.39 1897
9078.29 1891
9079.19 1882
9080.09 1897
9080.99 1848
9081.89 1796
9082.79 1832
9083.69 1884
9084.59 1865
9085.49 1841
9086.39 1815
9087.29 1835
9088.19 1913
9089.09 1969
9089.99 1967
9090.89 1966
9091.79 1940
9092.69 1972
9093.59 1970
9094.49 2015
9095.39 2005
9096.29 1947
9097.19 1928
9098.09 1913
9098.99 1852
9099.89 1834
9100.79 1862
9101.69 1848
9102.59 1821
9103.49 1828
9104.40 1802
9105.30 1810
9106.20 1832
9107.10 1839
9108.00 1754
9108.90 1740
9109.80 1778
9110.70 1730
9111.60 1710
9112.51 1839
9113.41 1820
9114.31 1812
9115.21 1765
9116.11 1791
9117.01 1777
9117.91 1813
9118.82 1800
9119.72 1766
9120.62 1772
9121.52 1819
9122.42 1845
9123.32 1753
9124.23 1776
9125.13 1701
9126.03 1810
9126.93 1873
9127.83 1755
9128.74 1739
9129.64 1767
9130.54 1786
9131.44 1843
9132.34 1780
9133.25 1810
9134.15 1912
9135.05 1899
9135.95 1922
9136.86 1857
9137.76 1866
9138.66 1843
9139.56 1862
9140.47 1770
9141.37 1808
9142.27 1868
9143.18 1751
9144.08 1813
9144.98 1756
9145.88 1755
9146.79 1675
9147.69 1784
9148.59 1779
9149.50 1785
9150.40 1789
9151.30 1788
9152.21 1794
9153.11 1739
9154.01 1754
9154.92 1784
9155.82 1752
9156.72 1779
9157.63 1816
9158.53 1744
9159.43 1773
9160.34 1784
9161.24 1861
9162.14 1801
9163.05 1742
9163.95 1762
9164.86 1733
9165.76 1722
9166.66 1667
9167.57 1697
9168.47 1756
9169.38 1742
9170.28 1669
9171.18 1660
9172.09 1701
9172.99 1793
9173.90 1766
9174.80 1676
9175.71 1688
9176.61 1739
9177.52 1738
9178.42 1710
9179.32 1735
9180.23 1692
9181.13 1771
9182.04 1764
9182.94 1715
9183.85 1703
9184.75 1728
9185.66 1725
9186.56 1714
9187.47 1716
9188.37 1759
9189.28 1728
9190.18 1772
9191.09 1754
9191.99 1807
9192.90 1749
9193.80 1757
9194.71 1809
9195.61 1775
9196.52 1751
9197.43 1709
9198.33 1738
9199.24 1763
9200.14 1784
9201.05 1771
9201.95 1785
9202.86 1803
9203.77 1825
9204.67 1800
9205.58 1829
9206.48 1757
9207.39 1760
9208.29 1781
9209.20 1854
9210.11 1757
9211.01 1748
9211.92 1769
9212.83 1775
9213.73 1751
9214.64 1716
9215.54 1710
9216.45 1766
9217.36 1752
9218.26 1725
9219.17 1778
9220.08 1750
9220.98 1720
9221.89 1765
9222.80 1687
9223.70 1714
9224.61 1734
9225.52 1753
9226.42 1777
9227.33 1777
9228.24 1746
9229.15 1809
9230.05 1773
9230.96 1770
9231.87 1741
9232.77 1710
9233.68 1779
9234.59 1725
9235.50 1669
9236.40 1668
9237.31 1678
9238.22 1708
9239.13 1683
9240.03 1659
9240.94 1678
9241.85 1656
9242.76 1739
9243.66 1713
9244.57 1705
9245.48 1743
9246.39 1785
9247.30 1755
9248.20 1725
9249.11 1696
9250.02 1685
9250.93 1758
9251.84 1722
9252.75 1749
9253.65 1754
9254.56 1744
9255.47 1732
9256.38 1764
9257.29 1724
9258.20 1782
9259.10 1721
9260.01 1758
9260.92 1869
9261.83 1902
9262.74 2020
9263.65 2050
9264.56 2071
9265.46 2093
9266.37 2030
9267.28 2058
9268.19 2092
9269.10 2002
9270.01 1967
9270.92 1862
9271.83 1850
9272.74 1858
9273.65 1840
9274.56 1784
9275.47 1687
9276.37 1732
9277.28 1763
9278.19 1692
9279.10 1676
9280.01 1763
9280.92 1767
9281.83 1750
9282.74 1713
9283.65 1725
9284.56 1678
9285.47 1702
9286.38 1721
9287.29 1752
9288.20 1752
9289.11 1696
9290.02 1718
9290.93 1759
9291.84 1694
9292.75 1776
9293.66 1829
9294.57 1717
9295.48 1738
9296.39 1704
9297.30 1790
9298.21 1796
9299.12 1756
9300.03 1754
9300.94 1762
9301.86 1776
9302.77 1792
9303.68 1797
9304.59 1800
9305.50 1817
9306.41 1836
9307.32 1826
9308.23 1754
9309.14 1771
9310.05 1724
9310.96 1715
9311.88 1767
9312.79 1831
9313.70 1754
9314.61 1741
9315.52 1845
9316.43 1800
9317.34 1816
9318.25 1813
9319.17 1838
9320.08 1832
9320.99 1824
9321.90 1806
9322.81 1802
9323.72 1796
9324.64 1892
9325.55 1794
9326.46 1814
9327.37 1727
9328.28 1799
9329.20 1773
9330.11 1734
9331.02 1757
9331.93 1745
9332.84 1776
9333.76 1806
9334.67 1814
9335.58 1742
9336.49 1790
9337.41 1718
9338.32 1747
9339.23 1763
9340.14 1741
9341.06 1715
9341.97 1697
9342.88 1711
9343.79 1775
9344.71 1746
9345.62 1788
9346.53 1745
9347.44 1746
9348.36 1824
9349.27 1734
9350.18 1753
9351.10 1761
9352.01 1820
9352.92 1752
9353.84 1773
9354.75 1740
9355.66 1717
9356.58 1684
9357.49 1729
9358.40 1683
9359.32 1654
9360.23 1722
9361.14 1699
9362.06 1717
9362.97 1702
9363.88 1726
9364.80 1681
9365.71 1721
9366.62 1674
9367.54 1672
9368.45 1620
9369.37 1652
9370.28 1684
9371.19 1710
9372.11 1679
9373.02 1668
9373.94 1661
9374.85 1642
9375.77 1635
9376.68 1746
9377.59 1675
9378.51 1668
9379.42 1727
9380.34 1679
9381.25 1700
9382.17 1668
9383.08 1684
9384.00 1663
9384.91 1741
9385.83 1746
9386.74 1657
9387.65 1691
9388.57 1714
9389.48 1701
9390.40 1739
9391.31 1721
9392.23 1691
9393.14 1739
9394.06 1697
9394.98 1833
9395.89 1823
9396.81 1825
9397.72 1747
9398.64 1802
9399.55 1765
9400.47 1747
9401.38 1726
9402.30 1717
9403.21 1715
9404.13 1706
9405.05 1726
9405.96 1668
9406.88 1727
9407.79 1695
9408.71 1700
9409.62 1731
9410.54 1769
9411.46 1661
9412.37 1635
9413.29 1618
9414.20 1679
9415.12 1723
9416.04 1668
9416.95 1665
9417.87 1646
9418.79 1631
9419.70 1651
9420.62 1636
9421.54 1637
9422.45 1628
9423.37 1610
9424.29 1675
9425.20 1593
9426.12 1652
9427.04 1601
9427.95 1675
9428.87 1652
9429.79 1633
9430.70 1566
9431.62 1572
9432.54 1579
9433.45 1597
9434.37 1600
9435.29 1686
9436.21 1721
9437.12 1613
9438.04 1678
9438.96 1600
9439.87 1577
9440.79 1640
9441.71 1650
9442.63 1619
9443.54 1628
9444.46 1646
9445.38 1623
9446.30 1560
9447.22 1605
9448.13 1600
9449.05 1514
9449.97 1510
9450.89 1545
9451.81 1589
9452.72 1576
9453.64 1607
9454.56 1558
9455.48 1633
9456.40 1710
9457.31 1677
9458.23 1673
9459.15 1705
9460.07 1573
9460.99 1574
9461.91 1601
9462.82 1660
9463.74 1659
9464.66 1608
9465.58 1621
9466.50 1600
9467.42 1616
9468.34 1579
9469.26 1538
9470.17 1621
9471.09 1661
9472.01 1585
9472.93 1568
9473.85 1596
9474.77 1604
9475.69 1551
9476.61 1508
9477.53 1608
9478.45 1616
9479.37 1624
9480.28 1559
9481.20 1601
9482.12 1581
9483.04 1609
9483.96 1615
9484.88 1640
9485.80 1650
9486.72 1633
9487.64 1640
9488.56 1647
9489.48 1567
9490.40 1652
9491.32 1631
9492.24 1657
9493.16 1660
9494.08 1587
9495.00 1586
9495.92 1537
9496.84 1603
9497.76 1522
9498.68 1560
9499.60 1622
9500.52 1584
9501.44 1524
9502.36 1606
9503.28 1622
9504.20 1555
9505.12 1651
9506.04 1587
9506.97 1595
9507.89 1541
9508.81 1605
9509.73 1586
9510.65 1561
9511.57 1595
9512.49 1601
9513.41 1622
9514.33 1604
9515.25 1544
9516.17 1613
9517.10 1604
9518.02 1531
9518.94 1584
9519.86 1633
9520.78 1608
9521.70 1613
9522.62 1573
9523.54 1611
9524.47 1588
9525.39 1519
9526.31 1586
9527.23 1585
9528.15 1606
9529.07 1530
9530.00 1533
9530.92 1561
9531.84 1603
9532.76 1580
9533.68 1600
9534.61 1517
9535.53 1607
9536.45 1602
9537.37 1556
9538.29 1531
9539.22 1563
9540.14 1640
9541.06 1624
9541.98 1605
9542.91 1517
9543.83 1550
9544.75 1600
9545.67 1537
9546.60 1593
9547.52 1510
9548.44 1618
9549.36 1684
9550.29 1603
9551.21 1606
9552.13 1590
9553.06 1622
9553.98 1641
9554.90 1592
9555.82 1589
9556.75 1654
9557.67 1614
9558.59 1578
9559.52 1609
9560.44 1599
9561.36 1610
9562.29 1591
9563.21 1570
9564.13 1579
9565.06 1604
9565.98 1583
9566.90 1530
9567.83 1559
9568.75 1545
9569.68 1612
9570.60 1549
9571.52 1546
9572.45 1532
9573.37 1588
9574.29 1564
9575.22 1559
9576.14 1531
9577.07 1512
9577.99 1552
9578.91 1526
9579.84 1539
9580.76 1524
9581.69 1549
9582.61 1532
9583.54 1558
9584.46 1546
9585.38 1555
9586.31 1528
9587.23 1569
9588.16 1602
9589.08 1665
9590.01 1695
9590.93 1706
9591.86 1709
9592.78 1780
9593.71 1763
9594.63 1703
9595.56 1761
9596.48 1737
9597.41 1749
9598.33 1709
9599.26 1754
9600.18 1707
9601.11 1667
9602.03 1679
9602.96 1628
9603.88 1634
9604.81 1651
9605.73 1628
9606.66 1707
9607.59 1645
9608.51 1565
9609.44 1652
9610.36 1673
9611.29 1690
9612.21 1684
9613.14 1682
9614.07 1632
9614.99 1620
9615.92 1660
9616.84 1623
9617.77 1682
9618.70 1606
9619.62 1632
9620.55 1639
9621.47 1603
9622.40 1666
9623.33 1654
9624.25 1687
9625.18 1723
9626.11 1694
9627.03 1662
9627.96 1722
9628.89 1780
9629.81 1762
9630.74 1773
9631.67 1756
9632.59 1739
9633.52 1797
9634.45 1829
9635.37 1824
9636.30 1794
9637.23 1868
9638.15 1896
9639.08 1929
9640.01 1945
9640.93 1934
9641.86 1994
9642.79 2048
9643.72 2070
9644.64 1977
9645.57 1990
9646.50 2002
9647.43 2071
9648.35 2018
9649.28 2018
9650.21 2059
9651.14 2073
9652.06 2107
9652.99 2161
9653.92 2055
9654.85 2063
9655.78 2051
9656.70 2078
9657.63 2121
9658.56 2047
9659.49 2020
9660.42 2006
9661.34 1896
9662.27 1927
9663.20 1892
9664.13 1957
9665.06 1818
9665.98 1763
9666.91 1883
9667.84 1945
9668.77 1930
9669.70 1919
9670.63 1846
9671.56 1849
9672.48 1859
9673.41 1944
9674.34 1898
9675.27 1936
9676.20 1934
9677.13 1940
9678.06 1895
9678.99 1892
9679.92 1895
9680.84 1976
9681.77 1970
9682.70 1931
9683.63 1955
9684.56 1835
9685.49 1850
9686.42 1817
9687.35 1918
9688.28 1841
9689.21 1902
9690.14 1911
9691.07 1936
9692.00 1954
9692.93 1962
9693.86 1936
9694.79 2004
9695.72 1984
9696.65 1975
9697.58 1980
9698.51 2001
9699.44 2048
9700.37 2023
9701.30 1974
9702.23 2000
9703.16 2051
9704.09 1970
9705.02 1963
9705.95 1996
9706.88 1969
9707.81 1926
9708.74 1950
9709.67 1952
9710.60 1914
9711.53 1920
9712.46 1908
9713.39 1887
9714.32 1837
9715.25 1896
9716.18 1947
9717.11 1929
9718.04 1924
9718.97 1910
9719.91 1891
9720.84 1857
9721.77 1892
9722.70 1955
9723.63 1891
9724.56 1896
9725.49 1908
9726.42 1872
9727.35 1880
9728.29 1913
9729.22 1897
9730.15 1904
9731.08 1896
9732.01 1902
9732.94 1899
9733.88 1959
9734.81 2022
9735.74 1960
9736.67 1949
9737.60 1972
9738.53 1917
9739.47 1950
9740.40 1918
9741.33 1981
9742.26 2010
9743.19 2027
9744.13 1952
9745.06 2012
9745.99 2048
9746.92 1969
9747.86 1933
9748.79 1948
9749.72 1909
9750.65 2042
9751.58 2045
9752.52 2035
9753.45 2055
9754.38 2032
9755.32 2092
9756.25 2085
9757.18 2103
9758.11 2110
9759.05 2180
9759.98 2087
9760.91 2119
9761.84 2111
9762.78 2064
9763.71 2082
9764.64 2115
9765.58 2149
9766.51 2155
9767.44 2270
9768.38 2301
9769.31 2220
9770.24 2157
9771.18 2185
9772.11 2328
9773.04 2352
9773.98 2248
9774.91 2293
9775.84 2276
9776.78 2343
9777.71 2347
9778.65 2357
9779.58 2397
9780.51 2418
9781.45 2462
9782.38 2446
9783.32 2505
9784.25 2433
9785.18 2617
9786.12 2726
9787.05 2792
9787.99 2827
9788.92 2899
9789.85 2910
9790.79 2906
9791.72 2936
9792.66 2817
9793.59 2742
9794.53 2654
9795.46 2646
9796.40 2548
9797.33 2485
9798.27 2476
9799.20 2529
9800.14 2717
9801.07 2792
9802.00 2862
9802.94 2991
9803.87 2930
9804.81 2881
9805.74 2948
9806.68 2817
9807.62 2617
9808.55 2575
9809.49 2492
9810.42 2386
9811.36 2289
9812.29 2231
9813.23 2203
9814.16 2157
9815.10 2059
9816.03 2041
9816.97 2012
9817.90 1966
9818.84 1973
9819.78 2003
9820.71 2067
9821.65 2012
9822.58 1991
9823.52 1936
9824.46 1910
9825.39 1962
9826.33 2025
9827.26 2015
9828.20 1986
9829.14 1963
9830.07 1964
9831.01 1995
9831.94 1899
9832.88 1945
9833.82 1960
9834.75 1890
9835.69 1889
9836.63 1868
9837.56 1862
9838.50 1893
9839.44 1922
9840.37 1829
9841.31 1880
9842.25 1984
9843.18 1916
9844.12 1884
9845.06 1880
9846.00 1902
9846.93 1921
9847.87 1840
9848.81 1872
9849.74 1879
9850.68 1907
9851.62 1802
9852.56 1872
9853.49 1877
9854.43 1914
9855.37 1933
9856.31 1930
9857.24 1866
9858.18 1883
9859.12 1897
9860.06 1893
9860.99 1942
9861.93 1892
9862.87 1875
9863.81 1860
9864.74 1869
9865.68 1912
9866.62 1939
9867.56 1871
9868.50 1856
9869.43 1908
9870.37 1890
9871.31 1825
9872.25 1879
9873.19 1867
9874.13 1886
9875.06 1940
9876.00 1901
9876.94 1941
9877.88 1949
9878.82 1968
9879.76 2010
9880.70 1991
9881.63 2003
9882.57 1995
9883.51 2012
9884.45 2012
9885.39 1987
9886.33 1949
9887.27 1982
9888.21 1897
9889.15 1908
9890.08 1869
9891.02 1867
9891.96 1877
9892.90 1919
9893.84 1890
9894.78 1903
9895.72 1930
9896.66 1918
9897.60 1894
9898.54 1891
9899.48 1954
9900.42 1921
9901.36 1947
9902.30 1916
9903.24 1859
9904.18 1905
9905.12 1941
9906.06 1897
9907.00 1863
9907.94 1874
9908.88 1894
9909.82 1883
9910.76 1879
9911.70 1908
9912.64 1859
9913.58 1926
9914.52 1929
9915.46 1894
9916.40 1921
9917.34 1922
9918.28 1873
9919.22 1916
9920.16 1905
9921.10 1933
9922.04 2014
9922.98 2017
9923.92 2034
9924.86 2086
9925.80 2246
9926.74 2230
9927.68 2412
9928.63 2618
9929.57 2850
9930.51 2933
9931.45 3018
9932.39 3108
9933.33 3051
9934.27 2982
9935.21 2922
9936.15 2814
9937.10 2631
9938.04 2485
9938.98 2405
9939.92 2296
9940.86 2176
9941.80 2143
9942.75 1982
9943.69 1980
9944.63 1858
9945.57 1862
9946.51 1838
9947.45 1854
9948.40 1810
9949.34 1795
9950.28 1829
9951.22 1846
9952.16 1818
9953.11 1860
9954.05 1826
9954.99 1818
9955.93 1854
9956.87 1885
9957.82 1866
9958.76 1893
9959.70 1861
9960.64 1888
9961.59 1900
9962.53 1947
9963.47 1892
9964.41 1914
9965.36 1862
9966.30 1878
9967.24 1836
9968.19 1852
9969.13 1878
9970.07 1860
9971.01 1952
9971.96 1941
9972.90 1935
9973.84 1997
9974.79 1982
9975.73 2026
9976.67 1984
9977.62 1936
9978.56 1928
9979.50 1958
9980.45 1883
9981.39 1827
9982.33 1789
9983.28 1794
9984.22 1756
9985.16 1739
9986.11 1753
9987.05 1702
9987.99 1752
9988.94 1655
9989.88 1680
9990.83 1641
9991.77 1659
9992.71 1681
9993.66 1663
9994.60 1622
9995.55 1649
9996.49 1669
9997.43 1662
9998.38 1687
9999.32 1661
10000.27 1694
10001.21 1677
10002.16 1636
10003.10 1757
10004.05 1725
10004.99 1744
10005.93 1688
10006.88 1720
10007.82 1763
10008.77 1696
10009.71 1699
10010.66 1619
10011.60 1637
10012.55 1672
10013.49 1690
10014.44 1668
10015.38 1723
10016.33 1691
10017.27 1619
10018.22 1604
10019.16 1573
10020.11 1602
10021.05 1657
10022.00 1640
10022.95 1577
10023.89 1602
10024.84 1627
10025.78 1585
10026.73 1505
10027.67 1551
10028.62 1579
10029.56 1599
10030.51 1564
10031.46 1620
10032.40 1570
10033.35 1599
10034.29 1602
10035.24 1586
10036.19 1533
10037.13 1498
10038.08 1527
10039.02 1502
10039.97 1525
10040.92 1455
10041.86 1537
10042.81 1495
10043.76 1494
10044.70 1466
10045.65 1423
10046.60 1479
10047.54 1532
10048.49 1549
10049.43 1536
10050.38 1524
10051.33 1467
10052.28 1496
10053.22 1559
10054.17 1484
10055.12 1480
10056.06 1464
10057.01 1495
10057.96 1497
10058.90 1474
10059.85 1519
10060.80 1466
10061.75 1473
10062.69 1474
10063.64 1494
10064.59 1493
10065.53 1466
10066.48 1597
10067.43 1527
10068.38 1538
10069.33 1483
10070.27 1537
10071.22 1505
10072.17 1468
10073.12 1473
10074.06 1532
10075.01 1547
10075.96 1534
10076.91 1487
10077.86 1419
10078.80 1458
10079.75 1429
10080.70 1430
10081.65 1513
10082.60 1470
10083.54 1479
10084.49 1439
10085.44 1432
10086.39 1440
10087.34 1476
10088.29 1416
10089.24 1437
10090.18 1421
10091.13 1442
10092.08 1455
10093.03 1469
10093.98 1471
10094.93 1495
10095.88 1472
10096.83 1470
10097.77 1514
10098.72 1499
10099.67 1454
10100.62 1451
10101.57 1507
10102.52 1527
10103.47 1473
10104.42 1455
10105.37 1495
10106.32 1417
10107.27 1407
10108.22 1443
10109.16 1411
10110.11 1397
10111.06 1377
10112.01 1407
10112.96 1376
10113.91 1409
10114.86 1444
10115.81 1429
10116.76 1411
10117.71 1371
10118.66 1431
10119.61 1429
10120.56 1424
10121.51 1433
10122.46 1411
10123.41 1407
10124.36 1392
10125.31 1391
10126.26 1380
10127.21 1421
10128.16 1383
10129.11 1391
10130.06 1384
10131.02 1373
10131.97 1392
10132.92 1375
10133.87 1426
10134.82 1375
10135.77 1404
10136.72 1399
10137.67 1448
10138.62 1377
10139.57 1347
10140.52 1331
10141.47 1358
10142.42 1367
10143.38 1377
10144.33 1385
10145.28 1386
10146.23 1387
10147.18 1364
10148.13 1429
10149.08 1482
10150.03 1385
10150.99 1424
10151.94 1365
10152.89 1349
10153.84 1396
10154.79 1498
10155.74 1441
10156.70 1425
10157.65 1409
10158.60 1425
10159.55 1478
10160.50 1361
10161.46 1310
10162.41 1442
10163.36 1512
10164.31 1458
10165.26 1423
10166.22 1398
10167.17 1445
10168.12 1404
10169.07 1414
10170.02 1424
10170.98 1429
10171.93 1458
10172.88 1470
10173.83 1468
10174.79 1457
10175.74 1447
10176.69 1463
10177.65 1470
10178.60 1394
10179.55 1392
10180.50 1417
10181.46 1459
10182.41 1463
10183.36 1483
10184.32 1462
10185.27 1441
10186.22 1450
10187.17 1444
10188.13 1490
10189.08 1472
10190.03 1482
10190.99 1471
10191.94 1505
10192.89 1413
10193.85 1440
10194.80 1451
10195.76 1561
10196.71 1481
10197.66 1430
10198.62 1475
10199.57 1442
10200.52 1479
10201.48 1562
10202.43 1569
10203.39 1532
10204.34 1517
10205.29 1510
10206.25 1551
10207.20 1592
10208.16 1663
10209.11 1735
10210.06 1838
10211.02 1856
10211.97 1865
10212.93 1873
10213.88 1955
10214.84 1965
10215.79 1867
10216.74 1826
10217.70 1833
10218.65 1731
10219.61 1670
10220.56 1583
10221.52 1603
10222.47 1603
10223.43 1617
10224.38 1517
10225.34 1463
10226.29 1553
10227.25 1535
10228.20 1497
10229.16 1506
10230.11 1512
10231.07 1506
10232.02 1510
10232.98 1464
10233.93 1467
10234.89 1463
10235.84 1446
10236.80 1469
10237.76 1458
10238.71 1505
10239.67 1497
10240.62 1469
10241.58 1452
10242.53 1448
10243.49 1479
10244.45 1496
10245.40 1415
10246.36 1395
10247.31 1398
10248.27 1383
10249.23 1438
10250.18 1425
10251.14 1364
10252.09 1399
10253.05 1465
10254.01 1377
10254.96 1390
10255.92 1416
10256.88 1367
10257.83 1397
10258.79 1359
10259.75 1342
10260.70 1331
10261.66 1383
10262.62 1429
10263.57 1369
10264.53 1326
10265.49 1393
10266.44 1390
10267.40 1343
10268.36 1291
10269.31 1396
10270.27 1356
10271.23 1381
10272.18 1341
10273.14 1356
10274.10 1320
10275.06 1374
10276.01 1378
10276.97 1360
10277.93 1357
10278.89 1382
10279.84 1409
10280.80 1348
10281.76 1395
10282.72 1392
10283.67 1396
10284.63 1394
10285.59 1372
10286.55 1364
10287.51 1334
10288.46 1352
10289.42 1330
10290.38 1407
10291.34 1359
10292.29 1397
10293.25 1393
10294.21 1408
10295.17 1355
10296.13 1373
10297.09 1409
10298.04 1414
10299.00 1378
10299.96 1368
10300.92 1432
10301.88 1402
10302.84 1325
10303.80 1372
10304.75 1410
10305.71 1330
10306.67 1357
10307.63 1329
10308.59 1381
10309.55 1354
10310.51 1323
10311.47 1358
10312.42 1393
10313.38 1388
10314.34 1372
10315.30 1318
10316.26 1330
10317.22 1329
10318.18 1256
10319.14 1304
10320.10 1325
10321.06 1321
10322.02 1310
10322.98 1391
10323.94 1343
10324.90 1347
10325.86 1326
10326.82 1283
10327.78 1326
10328.74 1311
10329.69 1313
10330.65 1337
10331.61 1311
10332.57 1294
10333.53 1314
10334.49 1335
10335.45 1304
10336.41 1250
10337.38 1287
10338.34 1289
10339.30 1237
10340.26 1229
10341.22 1268
10342.18 1244
10343.14 1302
10344.10 1319
10345.06 1337
10346.02 1295
10346.98 1328
10347.94 1309
10348.90 1284
10349.86 1291
10350.82 1360
10351.78 1386
10352.74 1329
10353.71 1283
10354.67 1278
10355.63 1341
10356.59 1337
10357.55 1293
10358.51 1257
10359.47 1267
10360.43 1262
10361.39 1332
10362.36 1303
10363.32 1256
10364.28 1246
10365.24 1331
10366.20 1328
10367.16 1299
10368.12 1330
10369.09 1275
10370.05 1337
10371.01 1328
10371.97 1330
10372.93 1346
10373.90 1363
10374.86 1276
10375.82 1281
10376.78 1319
10377.74 1297
10378.71 1282
10379.67 1317
10380.63 1322
10381.59 1324
10382.55 1360
10383.52 1363
10384.48 1308
10385.44 1321
10386.40 1291
10387.37 1303
10388.33 1336
10389.29 1321
10390.25 1417
10391.22 1340
10392.18 1396
10393.14 1363
10394.11 1372
10395.07 1317
10396.03 1399
10396.99 1345
10397.96 1331
10398.92 1355
10399.88 1335
10400.85 1355
10401.81 1385
10402.77 1363
10403.74 1294
10404.70 1375
10405.66 1425
10406.63 1387
10407.59 1370
10408.55 1383
10409.52 1401
10410.48 1428
10411.44 1401
10412.41 1443
10413.37 1363
10414.33 1383
10415.30 1449
10416.26 1362
10417.23 1493
10418.19 1461
10419.15 1576
10420.12 1626
10421.08 1664
10422.05 1847
10423.01 1850
10423.97 1865
10424.94 1906
10425.90 1852
10426.87 1799
10427.83 1754
10428.80 1754
10429.76 1631
10430.73 1631
10431.69 1572
10432.65 1500
10433.62 1369
10434.58 1415
10435.55 1451
10436.51 1343
10437.48 1321
10438.44 1368
10439.41 1392
10440.37 1350
10441.34 1287
10442.30 1353
10443.27 1325
10444.23 1320
10445.20 1341
10446.16 1338
10447.13 1290
10448.09 1287
10449.06 1285
10450.03 1285
10450.99 1322
10451.96 1342
10452.92 1283
10453.89 1308
10454.85 1311
10455.82 1318
10456.78 1287
10457.75 1312
10458.72 1323
10459.68 1249
10460.65 1259
10461.61 1312
10462.58 1350
10463.55 1237
10464.51 1285
10465.48 1259
10466.44 1310
10467.41 1287
10468.38 1305
10469.34 1261
10470.31 1222
10471.28 1246
10472.24 1320
10473.21 1297
10474.18 1246
10475.14 1280
10476.11 1231
10477.08 1298
10478.04 1211
10479.01 1232
10479.98 1241
10480.94 1227
10481.91 1236
10482.88 1242
10483.84 1214
10484.81 1301
10485.78 1280
10486.74 1285
10487.71 1276
10488.68 1231
10489.65 1250
10490.61 1244
10491.58 1307
10492.55 1331
10493.52 1297
10494.48 1286
10495.45 1280
10496.42 1303
10497.39 1281
10498.35 1262
10499.32 1280
10500.29 1272
10501.26 1327
10502.22 1344
10503.19 1314
10504.16 1308
10505.13 1290
10506.10 1291
10507.06 1263
10508.03 1300
10509.00 1312
10509.97 1274
10510.94 1241
10511.91 1305
10512.87 1281
10513.84 1285
10514.81 1263
10515.78 1268
10516.75 1250
10517.72 1224
10518.68 1238
10519.65 1244
10520.62 1261
10521.59 1304
10522.56 1262
10523.53 1277
10524.50 1228
10525.47 1190
10526.44 1255
10527.40 1254
10528.37 1226
10529.34 1212
10530.31 1204
10531.28 1242
10532.25 1243
10533.22 1251
10534.19 1226
10535.16 1270
10536.13 1232
10537.10 1209
10538.07 1215
10539.04 1219
10540.01 1210
10540.98 1235
10541.94 1182
10542.91 1248
10543.88 1265
10544.85 1283
10545.82 1262
10546.79 1211
10547.76 1235
10548.73 1209
10549.70 1176
10550.67 1269
10551.64 1209
10552.61 1233
10553.58 1253
10554.55 1215
10555.52 1231
10556.50 1242
10557.47 1251
10558.44 1236
10559.41 1299
10560.38 1320
10561.35 1320
10562.32 1343
10563.29 1324
10564.26 1302
10565.23 1316
10566.20 1415
10567.17 1408
10568.14 1332
10569.11 1311
10570.08 1327
10571.06 1358
10572.03 1260
10573.00 1284
10573.97 1270
10574.94 1260
10575.91 1228
10576.88 1245
10577.85 1255
10578.83 1199
10579.80 1225
10580.77 1229
10581.74 1192
10582.71 1196
10583.68 1203
10584.65 1190
10585.63 1154
10586.60 1198
10587.57 1188
10588.54 1238
10589.51 1208
10590.49 1248
10591.46 1178
10592.43 1252
10593.40 1247
10594.37 1217
10595.35 1249
10596.32 1188
10597.29 1199
10598.26 1234
10599.23 1210
10600.21 1219
10601.18 1196
10602.15 1186
10603.12 1189
10604.10 1174
10605.07 1184
10606.04 1188
10607.01 1200
10607.99 1197
10608.96 1164
10609.93 1190
10610.91 1188
10611.88 1164
10612.85 1173
10613.82 1159
10614.80 1210
10615.77 1162
10616.74 1149
10617.72 1129
10618.69 1177
10619.66 1134
10620.64 1172
10621.61 1134
10622.58 1157
10623.56 1134
10624.53 1144
10625.50 1140
10626.48 1163
10627.45 1170
10628.43 1169
10629.40 1209
10630.37 1188
10631.35 1135
10632.32 1162
10633.29 1160
10634.27 1149
10635.24 1166
10636.22 1144
10637.19 1114
10638.16 1143
10639.14 1207
10640.11 1154
10641.09 1205
10642.06 1192
10643.04 1180
10644.01 1182
10644.98 1158
10645.96 1149
10646.93 1153
10647.91 1192
10648.88 1200
10649.86 1183
10650.83 1123
10651.81 1120
10652.78 1181
10653.76 1190
10654.73 1105
10655.71 1150
10656.68 1213
10657.66 1176
10658.63 1117
10659.61 1122
10660.58 1120
10661.56 1169
10662.53 1158
10663.51 1151
10664.48 1173
10665.46 1141
10666.43 1122
10667.41 1167
10668.38 1143
10669.36 1161
10670.33 1140
10671.31 1158
10672.29 1141
10673.26 1136
10674.24 1076
10675.21 1128
10676.19 1123
10677.17 1161
10678.14 1183
10679.12 1170
10680.09 1097
10681.07 1096
10682.05 1166
10683.02 1154
10684.00 1115
10684.97 1094
10685.95 1114
10686.93 1133
10687.90 1152
10688.88 1162
10689.86 1179
10690.83 1168
10691.81 1100
10692.79 1066
10693.76 1132
10694.74 1107
10695.72 1074
10696.69 1091
10697.67 1158
10698.65 1127
10699.62 1094
10700.60 1103
10701.58 1131
10702.55 1099
10703.53 1119
10704.51 1164
10705.49 1122
10706.46 1150
10707.44 1132
10708.42 1065
10709.39 1126
10710.37 1072
10711.35 1074
10712.33 1100
10713.30 1096
10714.28 1108
10715.26 1064
10716.24 1070
10717.22 1074
10718.19 1125
10719.17 1160
10720.15 1027
10721.13 1087
10722.10 1089
10723.08 1051
10724.06 1065
10725.04 1095
10726.02 1123
10727.00 1083
10727.97 1099
10728.95 1110
10729.93 1128
10730.91 1143
10731.89 1109
10732.87 1100
10733.84 1143
10734.82 1105
10735.80 1167
10736.78 1144
10737.76 1103
10738.74 1112
10739.72 1107
10740.69 1152
10741.67 1123
10742.65 1069
10743.63 1080
10744.61 1089
10745.59 1095
10746.57 1096
10747.55 1132
10748.53 1201
10749.51 1117
10750.49 1156
10751.46 1070
10752.44 1081
10753.42 1103
10754.40 1120
10755.38 1120
10756.36 1105
10757.34 1093
10758.32 1105
10759.30 1161
10760.28 1088
10761.26 1114
10762.24 1127
10763.22 1142
10764.20 1082
10765.18 1113
10766.16 1141
10767.14 1111
10768.12 1077
10769.10 1065
10770.08 1044
10771.06 1050
10772.04 1093
10773.02 1098
10774.00 1119
10774.98 1089
10775.96 1108
10776.94 1068
10777.92 1071
10778.90 1097
10779.88 1101
10780.86 1100
10781.85 1096
10782.83 1090
10783.81 1079
10784.79 1136
10785.77 1150
10786.75 1113
10787.73 1080
10788.71 1090
10789.69 1101
10790.67 1160
10791.65 1124
10792.64 1128
10793.62 1115
10794.60 1125
10795.58 1109
10796.56 1112
10797.54 1115
10798.52 1146
10799.51 1135
10800.49 1095
10801.47 1071
10802.45 1068
10803.43 1052
10804.41 1074
10805.40 1114
10806.38 1110
10807.36 1136
10808.34 1152
10809.32 1118
10810.30 1092
10811.29 1084
10812.27 1123
10813.25 1137
10814.23 1121
10815.22 1157
10816.20 1203
10817.18 1151
10818.16 1137
10819.14 1196
10820.13 1150
10821.11 1156
10822.09 1183
10823.07 1168
10824.06 1206
10825.04 1307
10826.02 1299
10827.01 1284
10827.99 1311
10828.97 1256
10829.95 1243
10830.94 1245
10831.92 1274
10832.90 1280
10833.89 1176
10834.87 1182
10835.85 1202
10836.84 1235
10837.82 1147
10838.80 1173
10839.79 1157
10840.77 1172
10841.75 1141
10842.74 1174
10843.72 1164
10844.70 1172
10845.69 1136
10846.67 1120
10847.65 1179
10848.64 1219
10849.62 1184
10850.60 1137
10851.59 1099
10852.57 1129
10853.56 1100
10854.54 1140
10855.52 1147
10856.51 1152
10857.49 1129
10858.48 1174
10859.46 1168
10860.45 1167
10861.43 1184
10862.41 1192
10863.40 1205
10864.38 1177
10865.37 1176
10866.35 1194
10867.34 1200
10868.32 1216
10869.31 1179
10870.29 1177
10871.28 1104
10872.26 1171
10873.24 1181
10874.23 1133
10875.21 1129
10876.20 1124
10877.18 1109
10878.17 1050
10879.16 1139
10880.14 1180
10881.13 1158
10882.11 1193
10883.10 1142
10884.08 1100
10885.07 1194
10886.05 1168
10887.04 1155
10888.02 1201
10889.01 1151
10889.99 1140
10890.98 1200
10891.97 1168
10892.95 1138
10893.94 1177
10894.92 1175
10895.91 1222
10896.89 1180
10897.88 1170
10898.87 1177
10899.85 1168
10900.84 1182
10901.83 1177
10902.81 1216
10903.80 1215
10904.78 1184
10905.77 1201
10906.76 1228
10907.74 1158
10908.73 1174
10909.72 1196
10910.70 1227
10911.69 1198
10912.68 1199
10913.66 1195
10914.65 1237
10915.64 1209
10916.62 1141
10917.61 1166
10918.60 1182
10919.58 1207
10920.57 1228
10921.56 1271
10922.54 1183
10923.53 1197
10924.52 1245
10925.51 1229
10926.49 1223
10927.48 1210
10928.47 1224
10929.46 1262
10930.44 1243
10931.43 1238
10932.42 1244
10933.41 1225
10934.39 1164
10935.38 1193
10936.37 1231
10937.36 1259
10938.34 1286
10939.33 1265
10940.32 1242
10941.31 1197
10942.30 1269
10943.28 1278
10944.27 1283
10945.26 1240
10946.25 1289
10947.24 1283
10948.22 1281
10949.21 1261
10950.20 1238
10951.19 1279
10952.18 1268
10953.17 1311
10954.16 1236
10955.14 1315
10956.13 1308
10957.12 1267
10958.11 1342
10959.10 1345
10960.09 1375
10961.08 1317
10962.07 1357
10963.05 1347
10964.04 1359
10965.03 1368
10966.02 1401
10967.01 1407
10968.00 1381
10968.99 1392
10969.98 1337
10970.97 1333
10971.96 1355
10972.95 1368
10973.94 1268
10974.92 1305
10975.91 1308
10976.90 1296
10977.89 1319
10978.88 1239
10979.87 1308
10980.86 1301
10981.85 1351
10982.84 1302
10983.83 1301
10984.82 1325
10985.81 1319
10986.80 1332
10987.79 1360
10988.78 1318
10989.77 1313
10990.76 1299
10991.75 1385
10992.74 1334
10993.73 1369
10994.72 1363
10995.71 1374
10996.70 1369
10997.70 1313
10998.69 1387
10999.68 1421
11000.67 1436
11001.66 1450
11002.65 1493
11003.64 1559
11004.63 1524
11005.62 1567
11006.61 1604
11007.60 1544
11008.59 1500
11009.58 1499
11010.58 1531
11011.57 1446
11012.56 1463
11013.55 1384
11014.54 1399
11015.53 1389
11016.52 1348
11017.51 1354
11018.51 1358
11019.50 1392
11020.49 1320
11021.48 1286
11022.47 1280
11023.46 1287
11024.46 1296
11025.45 1227
11026.44 1303
11027.43 1292
11028.42 1285
11029.41 1301
11030.41 1306
11031.40 1330
11032.39 1332
11033.38 1377
11034.37 1341
11035.37 1310
11036.36 1386
11037.35 1404
11038.34 1307
11039.34 1320
11040.33 1325
11041.32 1309
11042.31 1292
11043.31 1313
11044.30 1242
11045.29 1264
11046.28 1282
11047.28 1208
11048.27 1256
11049.26 1288
11050.26 1227
11051.25 1221
11052.24 1262
11053.23 1247
11054.23 1240
11055.22 1277
11056.21 1270
11057.21 1258
11058.20 1186
11059.19 1212
11060.19 1226
11061.18 1224
11062.17 1221
11063.17 1246
11064.16 1212
11065.15 1162
11066.15 1130
11067.14 1215
11068.13 1220
11069.13 1216
11070.12 1228
11071.12 1168
11072.11 1183
11073.10 1248
11074.10 1202
11075.09 1228
11076.09 1210
11077.08 1229
11078.07 1267
11079.07 1226
11080.06 1213
11081.06 1223
11082.05 1278
11083.05 1232
11084.04 1237
11085.03 1245
11086.03 1200
11087.02 1221
11088.02 1249
11089.01 1253
11090.01 1202
11091.00 1213
11092.00 1222
11092.99 1231
11093.99 1202
11094.98 1246
11095.98 1272
11096.97 1247
11097.97 1219
11098.96 1280
11099.96 1240
11100.95 1218
11101.95 1260
11102.94 1268
11103.94 1313
11104.93 1274
11105.93 1301
11106.92 1228
11107.92 1307
11108.91 1259
11109.91 1316
11110.91 1298
11111.90 1310
11112.90 1282
11113.89 1255
11114.89 1318
11115.88 1311
11116.88 1361
11117.88 1319
11118.87 1380
11119.87 1323
11120.86 1290
11121.86 1393
11122.86 1404
11123.85 1386
11124.85 1408
11125.84 1472
11126.84 1513
11127.84 1528
11128.83 1581
11129.83 1605
11130.83 1615
11131.82 1658
11132.82 1681
11133.82 1667
11134.81 1661
11135.81 1601
11136.81 1544
11137.80 1509
11138.80 1535
11139.80 1525
11140.79 1375
11141.79 1354
11142.79 1386
11143.79 1371
11144.78 1299
11145.78 1281
11146.78 1339
11147.77 1288
11148.77 1288
11149.77 1248
11150.77 1300
11151.76 1298
11152.76 1301
11153.76 1295
11154.76 1277
11155.75 1244
11156.75 1250
11157.75 1223
11158.75 1236
11159.74 1188
11160.74 1223
11161.74 1183
11162.74 1240
11163.74 1246
11164.73 1217
11165.73 1169
11166.73 1228
11167.73 1173
11168.73 1199
11169.73 1208
11170.72 1193
11171.72 1218
11172.72 1178
11173.72 1200
11174.72 1210
11175.72 1205
11176.71 1145
11177.71 1192
11178.71 1171
11179.71 1204
11180.71 1181
11181.71 1234
11182.71 1178
11183.71 1132
11184.70 1175
11185.70 1147
11186.70 1160
11187.70 1135
11188.70 1181
11189.70 1154
11190.70 1097
11191.70 1115
11192.70 1143
11193.70 1128
11194.70 1085
11195.70 1089
11196.69 1110
11197.69 1084
11198.69 1087
11199.69 1149
11200.69 1113
11201.69 1089
11202.69 1089
11203.69 1140
11204.69 1069
11205.69 1138
11206.69 1139
11207.69 1108
11208.69 1117
11209.69 1091
11210.69 1078
11211.69 1099
11212.69 1101
11213.69 1090
11214.69 1128
11215.69 1109
11216.69 1158
11217.69 1091
11218.69 1082
11219.69 1096
11220.70 1107
11221.70 1130
11222.70 1092
11223.70 1116
11224.70 1076
11225.70 1108
11226.70 1115
11227.70 1101
11228.70 1100
11229.70 1153
11230.70 1196
11231.70 1120
11232.71 1080
11233.71 1120
11234.71 1091
11235.71 1112
11236.71 1123
11237.71 1118
11238.71 1118
11239.71 1100
11240.72 1125
11241.72 1120
11242.72 1110
11243.72 1099
11244.72 1131
11245.72 1154
11246.72 1116
11247.73 1127
11248.73 1157
11249.73 1209
11250.73 1148
11251.73 1129
11252.74 1159
11253.74 1144
11254.74 1109
11255.74 1157
11256.74 1144
11257.75 1126
11258.75 1175
11259.75 1108
11260.75 1163
11261.76 1195
11262.76 1195
11263.76 1156
11264.76 1173
11265.77 1149
11266.77 1150
11267.77 1146
11268.77 1171
11269.78 1196
11270.78 1202
11271.78 1233
11272.78 1248
11273.79 1197
11274.79 1192
11275.79 1161
11276.80 1164
11277.80 1192
11278.80 1227
11279.81 1327
11280.81 1286
11281.81 1367
11282.82 1352
11283.82 1364
11284.82 1420
11285.83 1412
11286.83 1465
11287.83 1372
11288.84 1342
11289.84 1383
11290.84 1313
11291.85 1229
11292.85 1261
11293.86 1225
11294.86 1220
11295.86 1190
11296.87 1219
11297.87 1179
11298.87 1141
11299.88 1160
11300.88 1159
11301.89 1104
11302.89 1164
11303.90 1132
11304.90 1138
11305.90 1148
11306.91 1133
11307.91 1076
11308.92 1115
11309.92 1073
11310.93 1097
11311.93 1143
11312.94 1131
11313.94 1171
11314.95 1108
11315.95 1093
11316.95 1166
11317.96 1127
11318.96 1165
11319.97 1154
11320.97 1121
11321.98 1106
11322.98 1120
11323.99 1171
11325.00 1159
11326.00 1054
11327.01 1122
11328.01 1123
11329.02 1082
11330.02 1096
11331.03 1055
11332.03 1088
11333.04 1090
11334.04 1091
11335.05 1050
11336.06 1101
11337.06 1120
11338.07 1132
11339.07 1109
11340.08 1100
11341.08 1061
11342.09 1084
11343.10 1106
11344.10 1076
11345.11 1102
11346.11 1151
11347.12 1114
11348.13 1164
11349.13 1109
11350.14 1118
11351.15 1178
11352.15 1133
11353.16 1146
11354.17 1081
11355.17 1053
11356.18 1104
11357.18 1076
11358.19 1069
11359.20 1071
11360.20 1117
11361.21 1108
11362.22 1110
11363.23 1058
11364.23 1045
11365.24 1059
11366.25 1094
11367.25 1081
11368.26 1085
11369.27 1085
11370.28 1056
11371.28 1077
11372.29 1020
11373.30 1059
11374.30 1073
11375.31 1066
11376.32 1053
11377.33 1059
11378.33 1049
11379.34 1045
11380.35 981
11381.36 1084
11382.37 1069
11383.37 1055
11384.38 1049
11385.39 1063
11386.40 1083
11387.40 1022
11388.41 1024
11389.42 1121
11390.43 1059
11391.44 1025
11392.44 1073
11393.45 1030
11394.46 1077
11395.47 1022
11396.48 972
11397.49 1017
11398.49 1038
11399.50 1013
11400.51 1048
11401.52 1028
11402.53 1009
11403.54 1018
11404.55 1032
11405.56 1045
11406.56 957
11407.57 1068
11408.58 1055
11409.59 990
11410.60 977
11411.61 974
11412.62 1036
11413.63 1046
11414.64 1054
11415.65 1001
11416.65 957
11417.66 970
11418.67 953
11419.68 999
11420.69 954
11421.70 941
11422.71 1010
11423.72 973
11424.73 949
11425.74 995
11426.75 949
11427.76 902
11428.77 957
11429.78 987
11430.79 951
11431.80 964
11432.81 917
11433.82 965
11434.83 989
11435.84 1013
11436.85 944
11437.86 997
11438.87 1025
11439.88 1015
11440.89 985
11441.90 1000
11442.91 938
11443.92 991
11444.93 999
11445.94 955
11446.95 937
11447.96 935
11448.98 1021
11449.99 1024
11451.00 1002
11452.01 938
11453.02 982
11454.03 994
11455.04 978
11456.05 953
11457.06 919
11458.07 991
11459.08 1009
11460.10 980
11461.11 962
11462.12 980
11463.13 1024
11464.14 1018
11465.15 981
11466.16 932
11467.18 943
11468.19 978
11469.20 951
11470.21 953
11471.22 975
11472.23 1024
11473.25 1000
11474.26 983
11475.27 947
11476.28 999
11477.29 1020
11478.30 973
11479.32 971
11480.33 980
11481.34 968
11482.35 972
11483.37 985
11484.38 939
11485.39 988
11486.40 974
11487.41 960
11488.43 958
11489.44 968
11490.45 944
11491.46 961
11492.48 978
11493.49 914
11494.50 963
11495.52 957
11496.53 889
11497.54 916
11498.55 968
11499.57 1002
11500.58 1025
11501.59 1043
11502.61 987
11503.62 947
11504.63 960
11505.65 918
11506.66 953
11507.67 987
11508.69 964
11509.70 1003
11510.71 973
11511.73 915
11512.74 969
11513.75 946
11514.77 1024
11515.78 937
11516.79 935
11517.81 1011
11518.82 1015
11519.84 1018
11520.85 976
11521.86 968
11522.88 966
11523.89 933
11524.91 909
11525.92 906
11526.93 917
11527.95 963
11528.96 977
11529.98 933
11530.99 919
11532.00 953
11533.02 983
11534.03 929
11535.05 920
11536.06 912
11537.08 972
11538.09 944
11539.11 918
11540.12 959
11541.14 964
11542.15 989
11543.17 980
11544.18 976
11545.20 943
11546.21 903
11547.23 898
11548.24 967
11549.26 925
11550.27 908
11551.29 950
11552.30 951
11553.32 925
11554.33 937
11555.35 940
11556.36 934
11557.38 928
11558.39 927
11559.41 939
11560.43 948
11561.44 901
11562.46 943
11563.47 897
11564.49 882
11565.50 940
11566.52 944
11567.54 915
11568.55 926
11569.57 944
11570.58 913
11571.60 943
11572.62 923
11573.63 916
11574.65 961
11575.67 917
11576.68 928
11577.70 921
11578.71 977
11579.73 929
11580.75 938
11581.76 951
11582.78 899
11583.80 902
11584.81 875
11585.83 974
11586.85 982
11587.86 975
11588.88 905
11589.90 941
11590.92 974
11591.93 971
11592.95 1022
11593.97 929
11594.98 967
11596.00 990
11597.02 1019
11598.04 960
11599.05 954
11600.07 978
11601.09 988
11602.10 983
11603.12 983
11604.14 1020
11605.16 1033
11606.18 996
11607.19 1009
11608.21 1025
11609.23 1030
11610.25 975
11611.26 963
11612.28 994
11613.30 1039
11614.32 988
11615.34 961
11616.35 986
11617.37 987
11618.39 1005
11619.41 995
11620.43 952
11621.45 956
11622.46 947
11623.48 950
11624.50 1000
11625.52 989
11626.54 992
11627.56 935
11628.57 942
11629.59 1000
11630.61 960
11631.63 993
11632.65 990
11633.67 987
11634.69 1034
11635.71 1036
11636.73 1037
11637.74 1052
11638.76 1002
11639.78 1036
11640.80 1009
11641.82 1064
11642.84 1073
11643.86 998
11644.88 1017
11645.90 1015
11646.92 1006
11647.94 962
11648.96 990
11649.98 966
11651.00 938
11652.02 915
11653.04 983
11654.06 948
11655.07 911
11656.09 935
11657.11 978
11658.13 965
11659.15 945
11660.17 938
11661.19 984
11662.21 968
11663.23 1010
11664.26 954
11665.28 971
11666.30 987
11667.32 912
11668.34 944
11669.36 952
11670.38 918
11671.40 930
11672.42 975
11673.44 964
11674.46 873
11675.48 889
11676.50 958
11677.52 962
11678.54 948
11679.56 899
11680.58 953
11681.61 986
11682.63 894
11683.65 915
11684.67 902
11685.69 881
11686.71 910
11687.73 950
11688.75 923
11689.77 922
11690.80 921
11691.82 962
11692.84 971
11693.86 908
11694.88 880
11695.90 943
11696.93 949
11697.95 969
11698.97 928
11699.99 960
11701.01 991
11702.03 911
11703.06 928
11704.08 937
11705.10 954
11706.12 918
11707.14 919
11708.17 898
11709.19 936
11710.21 902
11711.23 919
11712.25 981
11713.28 919
11714.30 903
11715.32 932
11716.34 952
11717.37 917
11718.39 923
11719.41 928
11720.43 967
11721.46 949
11722.48 997
11723.50 943
11724.53 952
11725.55 945
11726.57 965
11727.59 913
11728.62 944
11729.64 994
11730.66 1001
11731.69 953
11732.71 948
11733.73 905
11734.76 896
11735.78 928
11736.80 930
11737.83 923
11738.85 896
11739.87 928
11740.90 916
11741.92 949
11742.94 884
11743.97 920
11744.99 917
11746.02 937
11747.04 957
11748.06 899
11749.09 926
11750.11 895
11751.14 941
11752.16 903
11753.18 904
11754.21 889
11755.23 917
11756.26 926
11757.28 897
11758.30 932
11759.33 910
11760.35 905
11761.38 903
11762.40 905
11763.43 923
11764.45 919
11765.48 895
11766.50 939
11767.53 896
11768.55 904
11769.58 881
11770.60 948
11771.63 956
11772.65 935
11773.68 920
11774.70 873
11775.73 921
11776.75 909
11777.78 859
11778.80 927
11779.83 897
11780.85 920
11781.88 923
11782.90 914
11783.93 957
11784.95 958
11785.98 932
11787.00 899
11788.03 926
11789.06 964
11790.08 969
11791.11 963
11792.13 925
11793.16 934
11794.18 976
11795.21 1006
11796.24 982
11797.26 976
11798.29 949
11799.31 979
11800.34 980
11801.37 1049
11802.39 939
11803.42 916
11804.45 915
11805.47 969
11806.50 957
11807.52 917
11808.55 951
11809.58 982
11810.60 968
11811.63 963
11812.66 993
11813.68 987
11814.71 979
11815.74 990
11816.77 993
11817.79 933
11818.82 924
11819.85 987
11820.87 1026
11821.90 991
11822.93 1003
11823.95 1011
11824.98 989
11826.01 981
11827.04 956
11828.06 957
11829.09 997
11830.12 990
11831.15 972
11832.17 996
11833.20 944
11834.23 981
11835.26 1015
11836.28 1047
11837.31 995
11838.34 1045
11839.37 1032
11840.40 1035
11841.42 1008
11842.45 1034
11843.48 1026
11844.51 1062
11845.54 1052
11846.56 980
11847.59 1005
11848.62 951
11849.65 1017
11850.68 983
11851.71 939
11852.73 935
11853.76 988
11854.79 1019
11855.82 987
11856.85 944
11857.88 919
11858.91 993
11859.93 1007
11860.96 982
11861.99 948
11863.02 989
11864.05 950
11865.08 988
11866.11 997
11867.14 965
11868.17 998
11869.20 971
11870.22 950
11871.25 987
11872.28 982
11873.31 965
11874.34 983
11875.37 975
11876.40 991
11877.43 991
11878.46 1003
11879.49 976
11880.52 975
11881.55 962
11882.58 967
11883.61 971
11884.64 984
11885.67 979
11886.70 967
11887.73 987
11888.76 975
11889.79 1002
11890.82 982
11891.85 988
11892.88 990
11893.91 984
11894.94 947
11895.97 966
11897.00 1008
11898.03 1008
11899.06 997
11900.09 1047
11901.12 1000
11902.15 1059
11903.18 1007
11904.21 989
11905.24 1045
11906.27 1015
11907.31 1047
11908.34 1009
11909.37 1013
11910.40 966
11911.43 984
11912.46 1031
11913.49 1046
11914.52 1008
11915.55 1038
11916.58 1003
11917.62 1034
11918.65 1032
11919.68 1069
11920.71 1069
11921.74 1000
11922.77 1029
11923.80 1057
11924.84 1066
11925.87 1067
11926.90 1045
11927.93 1061
11928.96 1106
11929.99 1126
11931.03 1066
11932.06 1052
11933.09 1072
11934.12 1047
11935.15 1062
11936.19 1047
11937.22 1070
11938.25 1067
11939.28 1087
11940.32 1113
11941.35 1032
11942.38 1021
11943.41 1060
11944.44 1051
11945.48 1076
11946.51 1064
11947.54 1045
11948.58 1045
11949.61 1052
11950.64 1038
11951.67 1068
11952.71 1028
11953.74 1038
11954.77 1036
11955.80 1077
11956.84 1058
11957.87 1007
11958.90 1005
11959.94 987
11960.97 991
11962.00 1075
11963.04 1067
11964.07 1068
11965.10 1076
11966.14 1018
11967.17 1042
11968.20 1089
11969.24 1102
11970.27 1100
11971.30 1086
11972.34 1074
11973.37 1132
11974.40 1064
11975.44 1106
11976.47 1099
11977.51 1133
11978.54 1017
11979.57 1072
11980.61 1044
11981.64 1040
11982.68 1014
11983.71 1027
11984.74 1050
11985.78 1058
11986.81 1037
11987.85 1033
11988.88 1062
11989.92 1039
11990.95 992
11991.99 1021
11993.02 1008
11994.05 986
11995.09 1015
11996.12 1005
11997.16 1026
11998.19 1045
11999.23 997
12000.26 977
12001.30 1023
12002.33 1032
12003.37 1014
12004.40 1010
12005.44 1002
12006.47 926
12007.51 972
12008.54 1022
12009.58 973
12010.61 976
12011.65 1034
12012.68 1046
12013.72 1010
12014.76 1037
12015.79 1038
12016.83 1044
12017.86 1037
12018.90 1086
12019.93 1090
12020.97 1099
12022.00 1051
12023.04 1055
12024.08 1087
12025.11 1130
12026.15 1072
12027.18 1121
12028.22 1124
12029.26 1120
12030.29 1052
12031.33 1078
12032.37 1093
12033.40 1045
12034.44 1040
12035.47 1044
12036.51 1042
12037.55 1050
12038.58 987
12039.62 1011
12040.66 966
12041.69 980
12042.73 987
12043.77 1010
12044.80 997
12045.84 1029
12046.88 973
12047.91 1003
12048.95 997
12049.99 976
12051.03 1020
12052.06 1003
12053.10 1037
12054.14 1006
12055.17 949
12056.21 941
12057.25 967
12058.29 937
12059.32 943
12060.36 962
12061.40 970
12062.44 968
12063.47 899
12064.51 948
12065.55 984
12066.59 997
12067.62 962
12068.66 949
12069.70 966
12070.74 970
12071.78 966
12072.81 1030
12073.85 982
12074.89 929
12075.93 974
12076.97 982
12078.00 984
12079.04 998
12080.08 981
12081.12 923
12082.16 911
12083.20 914
12084.23 946
12085.27 910
12086.31 941
12087.35 907
12088.39 932
12089.43 913
12090.47 896
12091.50 902
12092.54 867
12093.58 885
12094.62 869
12095.66 843
12096.70 867
12097.74 910
12098.78 878
12099.82 864
12100.86 848
12101.90 883
12102.93 844
12103.97 878
12105.01 860
12106.05 864
12107.09 868
12108.13 876
12109.17 888
12110.21 827
12111.25 876
12112.29 878
12113.33 857
12114.37 831
12115.41 807
12116.45 833
12117.49 877
12118.53 854
12119.57 879
12120.61 871
12121.65 875
12122.69 867
12123.73 808
12124.77 891
12125.81 857
12126.85 839
12127.89 886
12128.93 904
12129.97 815
12131.01 838
12132.05 859
12133.09 834
12134.13 808
12135.17 850
12136.22 861
12137.26 840
12138.30 809
12139.34 805
12140.38 863
12141.42 829
12142.46 788
12143.50 758
12144.54 814
12145.58 834
12146.63 868
12147.67 816
12148.71 811
12149.75 805
12150.79 849
12151.83 794
12152.87 771
12153.91 799
12154.96 790
12156.00 866
12157.04 826
12158.08 841
12159.12 862
12160.16 847
12161.21 793
12162.25 842
12163.29 836
12164.33 853
12165.37 793
12166.42 817
12167.46 820
12168.50 790
12169.54 798
12170.58 821
12171.63 851
12172.67 832
12173.71 797
12174.75 814
12175.80 847
12176.84 820
12177.88 795
12178.92 820
12179.97 848
12181.01 830
12182.05 814
12183.09 809
12184.14 803
12185.18 815
12186.22 792
12187.27 786
12188.31 822
12189.35 759
12190.39 776
12191.44 767
12192.48 790
12193.52 808
12194.57 766
12195.61 803
12196.65 828
12197.70 790
12198.74 765
12199.78 785
12200.83 769
12201.87 782
12202.91 780
12203.96 805
12205.00 750
12206.05 817
12207.09 807
12208.13 803
12209.18 822
12210.22 793
12211.27 783
12212.31 784
12213.35 771
12214.40 769
12215.44 821
12216.49 801
12217.53 799
12218.57 839
12219.62 788
12220.66 787
12221.71 765
12222.75 782
12223.80 780
12224.84 808
12225.89 786
12226.93 778
12227.97 778
12229.02 816
12230.06 856
12231.11 815
12232.15 783
12233.20 771
12234.24 833
12235.29 760
12236.33 727
12237.38 771
12238.42 812
12239.47 772
12240.51 807
12241.56 831
12242.60 782
12243.65 783
12244.70 793
12245.74 799
12246.79 755
12247.83 747
12248.88 812
12249.92 790
12250.97 836
12252.01 795
12253.06 798
12254.11 877
12255.15 817
12256.20 774
12257.24 784
12258.29 817
12259.34 769
12260.38 759
12261.43 732
12262.47 763
12263.52 759
12264.57 778
12265.61 773
12266.66 751
12267.70 761
12268.75 757
12269.80 758
12270.84 734
12271.89 746
12272.94 728
12273.98 717
12275.03 693
12276.08 726
12277.12 769
12278.17 762
12279.22 729
12280.26 747
12281.31 750
12282.36 751
12283.41 749
12284.45 766
12285.50 742
12286.55 761
12287.59 789
12288.64 762
12289.69 786
12290.74 770
12291.78 751
12292.83 728
12293.88 728
12294.93 765
12295.97 701
12297.02 690
12298.07 718
12299.12 684
12300.16 714
12301.21 719
12302.26 693
12303.31 765
12304.36 745
12305.40 771
12306.45 715
12307.50 750
12308.55 734
12309.60 752
12310.64 745
12311.69 788
12312.74 776
12313.79 745
12314.84 727
12315.89 772
12316.93 741
12317.98 727
12319.03 722
12320.08 740
12321.13 720
12322.18 699
12323.23 732
12324.28 712
12325.32 702
12326.37 722
12327.42 770
12328.47 788
12329.52 731
12330.57 737
12331.62 790
12332.67 754
12333.72 724
12334.77 727
12335.81 716
12336.86 725
12337.91 723
12338.96 742
12340.01 780
12341.06 739
12342.11 702
12343.16 731
12344.21 751
12345.26 713
12346.31 737
12347.36 695
12348.41 701
12349.46 693
12350.51 680
12351.56 725
12352.61 714
12353.66 731
12354.71 717
12355.76 694
12356.81 717
12357.86 702
12358.91 729
12359.96 735
12361.01 700
12362.06 742
12363.11 724
12364.16 735
12365.21 706
12366.26 677
12367.31 688
12368.36 723
12369.42 686
12370.47 689
12371.52 740
12372.57 734
12373.62 758
12374.67 689
12375.72 714
12376.77 695
12377.82 718
12378.87 733
12379.93 747
12380.98 721
12382.03 699
12383.08 737
12384.13 751
12385.18 763
12386.23 743
12387.28 707
12388.34 725
12389.39 718
12390.44 672
12391.49 693
12392.54 745
12393.59 688
12394.65 736
12395.70 711
12396.75 679
12397.80 705
12398.85 733
12399.91 729
12400.96 668
12402.01 699
12403.06 749
12404.11 705
12405.17 672
12406.22 710
12407.27 760
12408.32 798
12409.38 741
12410.43 699
12411.48 731
12412.53 695
12413.59 715
12414.64 730
12415.69 710
12416.74 706
12417.80 721
12418.85 758
12419.90 714
12420.96 731
12422.01 756
12423.06 727
12424.11 704
12425.17 723
12426.22 732
12427.27 714
12428.33 752
12429.38 758
12430.43 715
12431.49 712
12432.54 764
12433.59 727
12434.65 687
12435.70 790
12436.75 733
12437.81 688
12438.86 720
12439.92 775
12440.97 763
12442.02 743
12443.08 741
12444.13 738
12445.18 777
12446.24 721
12447.29 717
12448.35 699
12449.40 722
12450.46 683
12451.51 684
12452.56 671
12453.62 692
12454.67 716
12455.73 692
12456.78 695
12457.84 723
12458.89 726
12459.94 725
12461.00 711
12462.05 743
12463.11 692
12464.16 694
12465.22 689
12466.27 748
12467.33 715
12468.38 727
12469.44 749
12470.49 733
12471.55 747
12472.60 672
12473.66 715
12474.71 726
12475.77 738
12476.82 725
12477.88 759
12478.93 767
12479.99 750
12481.05 734
12482.10 762
12483.16 768
12484.21 747
12485.27 776
12486.32 752
12487.38 727
12488.44 801
12489.49 825
12490.55 874
12491.60 814
12492.66 830
12493.71 885
12494.77 903
12495.83 860
12496.88 842
12497.94 913
12499.00 926
12500.05 945
12501.11 1026
12502.16 1046
12503.22 1023
12504.28 993
12505.33 992
12506.39 979
12507.45 938
12508.50 854
12509.56 918
12510.62 855
12511.67 846
12512.73 827
12513.79 807
12514.84 837
12515.90 808
12516.96 806
12518.02 788
12519.07 782
12520.13 771
12521.19 799
12522.24 732
12523.30 741
12524.36 766
12525.42 753
12526.47 772
12527.53 727
12528.59 739
12529.65 768
12530.70 766
12531.76 790
12532.82 775
12533.88 765
12534.93 745
12535.99 758
12537.05 764
12538.11 824
12539.17 767
12540.22 733
12541.28 769
12542.34 775
12543.40 715
12544.46 747
12545.51 735
12546.57 729
12547.63 755
12548.69 724
12549.75 741
12550.81 767
12551.86 735
12552.92 729
12553.98 726
12555.04 710
12556.10 756
12557.16 770
12558.22 767
12559.27 719
12560.33 709
12561.39 720
12562.45 731
12563.51 726
12564.57 713
12565.63 758
12566.69 754
12567.75 802
12568.81 720
12569.86 781
12570.92 783
12571.98 771
12573.04 795
12574.10 783
12575.16 791
12576.22 853
12577.28 832
12578.34 835
12579.40 825
12580.46 836
12581.52 818
12582.58 858
12583.64 839
12584.70 841
12585.76 864
12586.82 830
12587.88 800
12588.94 795
12590.00 839
12591.06 779
12592.12 828
12593.18 784
12594.24 769
12595.30 774
12596.36 734
12597.42 740
12598.48 726
12599.54 728
12600.60 775
12601.66 762
12602.72 759
12603.78 740
12604.84 779
12605.91 788
12606.97 741
12608.03 748
12609.09 744
12610.15 713
12611.21 719
12612.27 733
12613.33 736
12614.39 761
12615.45 761
12616.52 773
12617.58 760
12618.64 728
12619.70 755
12620.76 788
12621.82 733
12622.88 735
12623.95 756
12625.01 774
12626.07 808
12627.13 752
12628.19 706
12629.25 737
12630.32 744
12631.38 746
12632.44 684
12633.50 683
12634.56 733
12635.62 701
12636.69 722
12637.75 744
12638.81 711
12639.87 703
12640.94 710
12642.00 718
12643.06 705
12644.12 709
12645.18 740
12646.25 736
12647.31 697
12648.37 730
12649.43 729
12650.50 756
12651.56 770
12652.62 709
12653.69 751
12654.75 734
12655.81 750
12656.87 756
12657.94 779
12659.00 776
12660.06 757
12661.13 746
12662.19 739
12663.25 754
12664.32 789
12665.38 783
12666.44 708
12667.51 736
12668.57 768
12669.63 826
12670.70 751
12671.76 743
12672.82 796
12673.89 770
12674.95 790
12676.01 736
12677.08 710
12678.14 739
12679.21 747
12680.27 761
12681.33 766
12682.40 721
12683.46 761
12684.53 781
12685.59 761
12686.65 765
12687.72 796
12688.78 837
12689.85 845
12690.91 769
12691.98 779
12693.04 793
12694.10 799
12695.17 817
12696.23 780
12697.30 801
12698.36 806
12699.43 812
12700.49 776
12701.56 791
12702.62 839
12703.69 865
12704.75 869
12705.82 827
12706.88 812
12707.95 773
12709.01 895
12710.08 839
12711.14 852
12712.21 868
12713.27 880
12714.34 893
12715.40 857
12716.47 821
12717.53 846
12718.60 809
12719.67 849
12720.73 871
12721.80 828
12722.86 841
12723.93 813
12724.99 868
12726.06 799
12727.13 793
12728.19 798
12729.26 841
12730.32 821
12731.39 805
12732.46 840
12733.52 884
12734.59 868
12735.65 845
12736.72 883
12737.79 871
12738.85 879
12739.92 899
12740.99 886
12742.05 884
12743.12 905
12744.19 913
12745.25 964
12746.32 914
12747.39 877
12748.45 855
12749.52 889
12750.59 836
12751.65 804
12752.72 833
12753.79 806
12754.85 794
12755.92 779
12756.99 787
12758.06 768
12759.12 748
12760.19 741
12761.26 748
12762.32 741
12763.39 787
12764.46 750
12765.53 797
12766.59 711
12767.66 694
12768.73 741
12769.80 766
12770.86 743
12771.93 712
12773.00 713
12774.07 702
12775.14 735
12776.20 670
12777.27 697
12778.34 699
12779.41 749
12780.48 703
12781.54 669
12782.61 684
12783.68 672
12784.75 726
12785.82 732
12786.89 699
12787.95 704
12789.02 736
12790.09 703
12791.16 690
12792.23 694
12793.30 657
12794.37 687
12795.43 692
12796.50 663
12797.57 726
12798.64 653
12799.71 651
12800.78 708
12801.85 707
12802.92 663
12803.99 676
12805.05 745
12806.12 688
12807.19 665
12808.26 679
12809.33 682
12810.40 687
12811.47 675
12812.54 654
12813.61 656
12814.68 679
12815.75 723
12816.82 738
12817.89 706
12818.96 734
12820.03 715
12821.10 722
12822.17 717
12823.24 767
12824.31 730
12825.38 709
12826.45 708
12827.52 731
12828.59 694
12829.66 696
12830.73 679
12831.80 686
12832.87 695
12833.94 645
12835.01 651
12836.08 664
12837.15 676
12838.22 671
12839.29 669
12840.36 663
12841.43 705
12842.50 643
12843.57 706
12844.64 633
12845.72 690
12846.79 682
12847.86 679
12848.93 688
12850.00 691
12851.07 685
12852.14 635
12853.21 648
12854.28 632
12855.35 668
12856.43 624
12857.50 655
12858.57 646
12859.64 618
12860.71 656
12861.78 675
12862.85 671
12863.93 652
12865.00 632
12866.07 624
12867.14 635
12868.21 627
12869.29 638
12870.36 617
12871.43 643
12872.50 591
12873.57 639
12874.64 626
12875.72 667
12876.79 650
12877.86 628
12878.93 622
12880.01 637
12881.08 603
12882.15 647
12883.22 638
12884.30 637
12885.37 648
12886.44 627
12887.51 650
12888.59 591
12889.66 626
12890.73 619
12891.80 641
12892.88 617
12893.95 653
12895.02 633
12896.10 617
12897.17 645
12898.24 627
12899.31 571
12900.39 584
12901.46 651
12902.53 634
12903.61 555
12904.68 589
12905.75 597
12906.83 566
12907.90 591
12908.97 564
12910.05 608
12911.12 593
12912.20 622
12913.27 591
12914.34 569
12915.42 584
12916.49 544
12917.56 595
12918.64 595
12919.71 624
12920.79 578
12921.86 583
12922.93 577
12924.01 538
12925.08 569
12926.16 577
12927.23 635
12928.30 607
12929.38 580
12930.45 628
12931.53 615
12932.60 585
12933.68 636
12934.75 567
12935.83 553
12936.90 574
12937.98 609
12939.05 624
12940.12 560
12941.20 567
12942.27 587
12943.35 565
12944.42 595
12945.50 590
12946.57 586
12947.65 607
12948.72 576
12949.80 559
12950.88 577
12951.95 593
12953.03 609
12954.10 591
12955.18 538
12956.25 609
12957.33 560
12958.40 594
12959.48 556
12960.55 548
12961.63 553
12962.71 581
12963.78 569
12964.86 594
12965.93 592
12967.01 560
12968.09 580
12969.16 566
12970.24 549
12971.31 563
12972.39 588
12973.47 543
12974.54 555
12975.62 559
12976.69 563
12977.77 565
12978.85 589
12979.92 573
12981.00 553
12982.08 584
12983.15 582
12984.23 592
12985.31 554
12986.38 577
12987.46 566
12988.54 586
12989.61 566
12990.69 565
12991.77 557
12992.84 578
12993.92 601
12995.00 555
12996.08 559
12997.15 554
12998.23 574
12999.31 569
13000.38 588
13001.46 563
13002.54 619
13003.62 579
13004.69 564
13005.77 601
13006.85 533
13007.93 532
13009.00 543
13010.08 590
13011.16 552
13012.24 554
13013.32 566
13014.39 584
13015.47 570
13016.55 584
13017.63 561
13018.71 595
13019.78 541
13020.86 549
13021.94 551
13023.02 598
13024.10 556
13025.17 581
13026.25 558
13027.33 576
13028.41 555
13029.49 576
13030.57 608
13031.65 573
13032.72 565
13033.80 545
13034.88 569
13035.96 565
13037.04 553
13038.12 558
13039.20 598
13040.28 597
13041.36 592
13042.43 583
13043.51 582
13044.59 588
13045.67 569
13046.75 588
13047.83 560
13048.91 600
13049.99 606
13051.07 576
13052.15 537
13053.23 598
13054.31 572
13055.39 591
13056.47 533
13057.55 569
13058.63 577
13059.71 609
13060.78 548
13061.86 548
13062.94 537
13064.02 554
13065.10 583
13066.18 546
13067.26 515
13068.34 542
13069.42 596
13070.51 586
13071.59 599
13072.67 515
13073.75 568
13074.83 567
13075.91 578
13076.99 537
13078.07 534
13079.15 571
13080.23 560
13081.31 583
13082.39 567
13083.47 591
13084.55 573
13085.63 586
13086.71 603
13087.79 572
13088.88 566
13089.96 559
13091.04 571
13092.12 569
13093.20 528
13094.28 533
13095.36 548
13096.44 517
13097.53 558
13098.61 559
13099.69 544
13100.77 547
13101.85 538
13102.93 519
13104.01 552
13105.10 522
13106.18 609
13107.26 558
13108.34 512
13109.42 535
13110.50 571
13111.59 550
13112.67 515
13113.75 534
13114.83 529
13115.91 541
13117.00 554
13118.08 538
13119.16 534
13120.24 545
13121.33 542
13122.41 557
13123.49 533
13124.57 563
13125.66 534
13126.74 559
13127.82 552
13128.90 572
13129.99 542
13131.07 541
13132.15 572
13133.23 557
13134.32 534
13135.40 531
13136.48 597
13137.57 550
13138.65 559
13139.73 556
13140.82 552
13141.90 536
13142.98 532
13144.06 560
13145.15 539
13146.23 549
13147.31 548
13148.40 547
13149.48 549
13150.57 550
13151.65 522
13152.73 568
13153.82 542
13154.90 550
13155.98 572
13157.07 553
13158.15 572
13159.24 521
13160.32 536
13161.40 545
13162.49 534
13163.57 546
13164.66 573
13165.74 540
13166.82 559
13167.91 543
13168.99 596
13170.08 568
13171.16 538
13172.25 498
13173.33 581
13174.41 601
13175.50 526
13176.58 505
13177.67 530
13178.75 536
13179.84 513
13180.92 516
13182.01 531
13183.09 536
13184.18 520
13185.26 504
13186.35 504
13187.43 559
13188.52 562
13189.60 528
13190.69 524
13191.77 519
13192.86 523
13193.94 512
13195.03 510
13196.11 527
13197.20 534
13198.29 524
13199.37 522
13200.46 523
13201.54 569
13202.63 491
13203.71 524
13204.80 522
13205.88 558
13206.97 520
13208.06 570
13209.14 531
13210.23 527
13211.31 548
13212.40 551
13213.49 567
13214.57 558
13215.66 539
13216.75 528
13217.83 525
13218.92 534
13220.00 580
13221.09 521
13222.18 541
13223.26 523
13224.35 539
13225.44 527
13226.52 521
13227.61 524
13228.70 514
13229.78 537
13230.87 539
13231.96 590
13233.04 554
13234.13 554
13235.22 541
13236.31 560
13237.39 581
13238.48 543
13239.57 515
13240.65 568
13241.74 555
13242.83 571
13243.92 555
13245.00 576
13246.09 563
13247.18 565
13248.27 540
13249.35 493
13250.44 538
13251.53 498
13252.62 558
13253.71 530
13254.79 548
13255.88 509
13256.97 547
13258.06 527
13259.14 534
13260.23 566
13261.32 572
13262.41 553
13263.50 553
13264.59 514
13265.67 503
13266.76 546
13267.85 492
13268.94 533
13270.03 523
13271.12 562
13272.20 544
13273.29 545
13274.38 495
13275.47 520
13276.56 533
13277.65 555
13278.74 539
13279.83 515
13280.91 520
13282.00 525
13283.09 550
13284.18 497
13285.27 538
13286.36 554
13287.45 575
13288.54 545
13289.63 564
13290.72 546
13291.81 546
13292.90 537
13293.99 538
13295.07 560
13296.16 549
13297.25 517
13298.34 547
13299.43 583
13300.52 560
13301.61 577
13302.70 516
13303.79 543
13304.88 522
13305.97 530
13307.06 500
13308.15 516
13309.24 505
13310.33 552
13311.42 554
13312.51 561
13313.60 576
13314.69 555
13315.78 570
13316.87 514
13317.96 568
13319.05 533
13320.15 552
13321.24 490
13322.33 533
13323.42 509
13324.51 511
13325.60 500
13326.69 556
13327.78 514
13328.87 522
13329.96 536
13331.05 515
13332.14 522
13333.24 505
13334.33 564
13335.42 557
13336.51 536
13337.60 531
13338.69 550
13339.78 533
13340.87 539
13341.97 560
13343.06 546
13344.15 502
13345.24 546
13346.33 530
13347.42 519
13348.51 527
13349.61 503
13350.70 517
13351.79 502
13352.88 522
13353.97 525
13355.07 552
13356.16 506
13357.25 534
13358.34 522
13359.43 547
13360.53 552
13361.62 517
13362.71 532
13363.80 539
13364.90 538
13365.99 538
13367.08 546
13368.17 514
13369.27 545
13370.36 510
13371.45 565
13372.54 536
13373.64 526
13374.73 510
13375.82 590
13376.91 569
13378.01 543
13379.10 580
13380.19 533
13381.29 531
13382.38 501
13383.47 488
13384.57 463
13385.66 511
13386.75 531
13387.85 581
13388.94 492
13390.03 516
13391.13 534
13392.22 516
13393.31 451
13394.41 552
13395.50 530
13396.59 505
13397.69 528
13398.78 467
13399.87 506
13400.97 528
13402.06 508
13403.16 522
13404.25 537
13405.34 521
13406.44 508
13407.53 549
13408.63 532
13409.72 502
13410.82 489
13411.91 510
13413.00 490
13414.10 506
13415.19 477
13416.29 491
13417.38 510
13418.48 484
13419.57 502
13420.67 543
13421.76 487
13422.86 495
13423.95 476
13425.04 523
13426.14 484
13427.23 496
13428.33 478
13429.42 521
13430.52 500
13431.61 498
13432.71 533
13433.80 480
13434.90 504
13436.00 484
13437.09 533
13438.19 492
13439.28 529
13440.38 508
13441.47 525
13442.57 496
13443.66 506
13444.76 534
13445.85 522
13446.95 486
13448.05 494
13449.14 477
13450.24 469
13451.33 486
13452.43 452
13453.53 546
13454.62 515
13455.72 479
13456.81 508
13457.91 505
13459.01 492
13460.10 497
13461.20 492
13462.30 506
13463.39 505
13464.49 492
13465.58 515
13466.68 479
13467.78 516
13468.87 517
13469.97 528
13471.07 493
13472.16 512
13473.26 493
13474.36 526
13475.46 472
13476.55 477
13477.65 513
13478.75 507
13479.84 509
13480.94 484
13482.04 498
13483.13 512
13484.23 511
13485.33 519
13486.43 515
13487.52 472
13488.62 498
13489.72 499
13490.82 502
13491.91 485
13493.01 528
13494.11 516
13495.21 490
13496.30 469
13497.40 501
13498.50 488
13499.60 516
13500.70 496
13501.79 474
13502.89 513
13503.99 497
13505.09 509
13506.19 519
13507.28 475
13508.38 464
13509.48 501
13510.58 499
13511.68 458
13512.78 482
13513.87 500
13514.97 501
13516.07 499
13517.17 517
13518.27 525
13519.37 537
13520.47 483
13521.57 505
13522.66 500
13523.76 498
13524.86 507
13525.96 525
13527.06 515
13528.16 503
13529.26 474
13530.36 512
13531.46 477
13532.56 499
13533.65 513
13534.75 524
13535.85 516
13536.95 487
13538.05 516
13539.15 530
13540.25 500
13541.35 499
13542.45 514
13543.55 480
13544.65 498
13545.75 460
13546.85 490
13547.95 520
13549.05 504
13550.15 517
13551.25 464
13552.35 522
13553.45 471
13554.55 482
13555.65 495
13556.75 476
13557.85 465
13558.95 483
13560.05 487
13561.15 462
13562.25 460
13563.35 490
13564.45 490
13565.55 480
13566.65 476
13567.75 504
13568.86 509
13569.96 465
13571.06 492
13572.16 459
13573.26 513
13574.36 492
13575.46 489
13576.56 454
13577.66 457
13578.76 447
13579.86 524
13580.97 491
13582.07 503
13583.17 512
13584.27 479
13585.37 484
13586.47 460
13587.57 470
13588.68 448
13589.78 480
13590.88 500
13591.98 490
13593.08 484
13594.18 511
13595.29 482
13596.39 525
13597.49 534
13598.59 509
13599.69 461
13600.80 505
13601.90 524
13603.00 508
13604.10 456
13605.20 495
13606.31 531
13607.41 499
13608.51 518
13609.61 515
13610.72 534
13611.82 479
13612.92 498
13614.02 472
13615.13 465
13616.23 483
13617.33 502
13618.43 500
13619.54 467
13620.64 458
13621.74 458
13622.84 497
13623.95 477
13625.05 491
13626.15 505
13627.26 509
13628.36 507
13629.46 480
13630.57 510
13631.67 498
13632.77 469
13633.88 501
13634.98 478
13636.08 463
13637.19 520
13638.29 487
13639.39 499
13640.50 467
13641.60 453
13642.70 501
13643.81 486
13644.91 444
13646.02 475
13647.12 490
13648.22 459
13649.33 471
13650.43 467
13651.54 499
13652.64 480
13653.74 459
13654.85 426
13655.95 483
13657.06 486
13658.16 445
13659.27 452
13660.37 469
13661.47 444
13662.58 480
13663.68 472
13664.79 464
13665.89 484
13667.00 446
13668.10 501
13669.21 525
13670.31 507
13671.42 477
13672.52 500
13673.63 488
13674.73 450
13675.84 480
13676.94 454
13678.05 449
13679.15 474
13680.26 478
13681.36 471
13682.47 459
13683.57 482
13684.68 498
13685.78 472
13686.89 458
13688.00 490
13689.10 507
13690.21 486
13691.31 469
13692.42 486
13693.52 505
13694.63 466
13695.74 450
13696.84 467
13697.95 475
13699.05 460
13700.16 478
13701.27 480
13702.37 470
13703.48 462
13704.58 490
13705.69 488
13706.80 458
13707.90 462
13709.01 476
13710.12 509
13711.22 494
13712.33 469
13713.44 436
13714.54 436
13715.65 467
13716.76 478
13717.86 483
13718.97 485
13720.08 483
13721.18 506
13722.29 510
13723.40 509
13724.50 469
13725.61 482
13726.72 525
13727.83 464
13728.93 473
13730.04 470
13731.15 489
13732.25 466
13733.36 481
13734.47 486
13735.58 498
13736.68 519
13737.79 493
13738.90 488
13740.01 494
13741.11 494
13742.22 544
13743.33 512
13744.44 489
13745.55 485
13746.65 543
13747.76 508
13748.87 451
13749.98 502
13751.09 504
13752.19 461
13753.30 456
13754.41 496
13755.52 521
13756.63 502
13757.74 550
13758.84 510
13759.95 490
13761.06 459
13762.17 530
13763.28 542
13764.39 507
13765.50 523
13766.60 512
13767.71 530
13768.82 531
13769.93 512
13771.04 526
13772.15 553
13773.26 558
13774.37 539
13775.48 549
13776.58 567
13777.69 538
13778.80 565
13779.91 599
13781.02 542
13782.13 498
13783.24 532
13784.35 594
13785.46 539
13786.57 513
13787.68 567
13788.79 525
13789.90 560
13791.01 571
13792.12 559
13793.23 590
13794.34 540
13795.45 558
13796.56 576
13797.67 551
13798.78 552
13799.89 565
13801.00 576
13802.11 575
13803.22 525
13804.33 586
13805.44 568
13806.55 583
13807.66 547
13808.77 583
13809.88 640
13810.99 614
13812.10 606
13813.21 635
13814.32 648
13815.43 684
13816.54 696
13817.65 662
13818.77 677
13819.88 668
13820.99 721
13822.10 715
13823.21 693
13824.32 637
13825.43 654
13826.54 660
13827.65 652
13828.76 658
13829.88 647
13830.99 648
13832.10 601
13833.21 590
13834.32 583
13835.43 549
13836.54 566
13837.66 615
13838.77 573
13839.88 550
13840.99 495
13842.10 532
13843.22 575
13844.33 529
13845.44 497
13846.55 560
13847.66 535
13848.78 549
13849.89 508
13851.00 547
13852.11 559
13853.22 511
13854.34 558
13855.45 536
13856.56 518
13857.67 512
13858.79 530
13859.90 512
13861.01 509
13862.12 524
13863.24 529
13864.35 490
13865.46 507
13866.57 504
13867.69 522
13868.80 541
13869.91 526
13871.03 515
13872.14 508
13873.25 522
13874.36 516
13875.48 515
13876.59 519
13877.70 488
13878.82 526
13879.93 552
13881.04 531
13882.16 501
13883.27 497
13884.38 508
13885.50 539
13886.61 486
13887.73 514
13888.84 537
13889.95 490
13891.07 474
13892.18 507
13893.29 481
13894.41 477
13895.52 546
13896.64 542
13897.75 563
13898.86 529
13899.98 541
13901.09 562
13902.21 551
13903.32 534
13904.43 564
13905.55 534
13906.66 543
13907.78 556
13908.89 545
13910.01 565
13911.12 520
13912.24 536
13913.35 547
13914.47 499
13915.58 539
13916.70 563
13917.81 543
13918.92 548
13920.04 533
13921.15 522
13922.27 517
13923.38 505
13924.50 514
13925.62 557
13926.73 532
13927.85 510
13928.96 523
13930.08 508
13931.19 489
13932.31 484
13933.42 465
13934.54 494
13935.65 544
13936.77 484
13937.88 523
13939.00 514
13940.12 504
13941.23 512
13942.35 531
13943.46 534
13944.58 506
13945.70 510
13946.81 546
13947.93 556
13949.04 503
13950.16 523
13951.28 500
13952.39 481
13953.51 477
13954.62 503
13955.74 482
13956.86 486
13957.97 530
13959.09 527
13960.21 526
13961.32 525
13962.44 495
13963.56 474
13964.67 492
13965.79 471
13966.91 540
13968.02 516
13969.14 488
13970.26 462
13971.37 511
13972.49 460
13973.61 459
13974.73 452
13975.84 485
13976.96 449
13978.08 473
13979.19 474
13980.31 537
13981.43 493
13982.55 472
13983.66 481
13984.78 458
13985.90 462
13987.02 495
13988.13 513
13989.25 478
13990.37 453
13991.49 474
13992.61 488
13993.72 481
13994.84 474
13995.96 480
13997.08 508
13998.20 528
13999.31 451
14000.43 482
14001.55 500
14002.67 480
14003.79 483
14004.91 488
14006.02 487
14007.14 500
14008.26 470
14009.38 492
14010.50 444
14011.62 478
14012.73 505
14013.85 519
14014.97 469
14016.09 488
14017.21 521
14018.33 493
14019.45 485
14020.57 499
14021.69 479
14022.80 442
14023.92 508
14025.04 482
14026.16 459
14027.28 480
14028.40 438
14029.52 473
14030.64 514
14031.76 455
14032.88 460
14034.00 474
14035.12 454
14036.24 470
14037.36 445
14038.48 485
14039.60 491
14040.72 485
14041.84 468
14042.96 469
14044.08 449
14045.20 467
14046.32 465
14047.44 486
14048.56 484
14049.68 513
14050.80 526
14051.92 501
14053.04 486
14054.16 502
14055.28 502
14056.40 461
14057.52 461
14058.64 485
14059.76 507
14060.88 469
14062.00 489
14063.12 465
14064.24 496
14065.36 500
14066.48 493
14067.60 495
14068.72 502
14069.85 482
14070.97 481
14072.09 480
14073.21 479
14074.33 488
14075.45 547
14076.57 511
14077.69 471
14078.81 496
14079.94 497
14081.06 519
14082.18 493
14083.30 523
14084.42 518
14085.54 554
14086.66 512
14087.79 517
14088.91 523
14090.03 489
14091.15 500
14092.27 505
14093.40 522
14094.52 524
14095.64 566
14096.76 519
14097.88 545
14099.01 526
14100.13 561
14101.25 552
14102.37 543
14103.49 506
14104.62 546
14105.74 549
14106.86 512
14107.98 569
14109.11 551
14110.23 562
14111.35 533
14112.47 541
14113.60 541
14114.72 573
14115.84 550
14116.97 519
14118.09 501
14119.21 527
14120.33 497
14121.46 537
14122.58 495
14123.70 480
14124.83 527
14125.95 521
14127.07 522
14128.20 509
14129.32 523
14130.44 482
14131.57 517
14132.69 521
14133.81 559
14134.94 502
14136.06 464
14137.18 477
14138.31 486
14139.43 523
14140.55 509
14141.68 532
14142.80 483
14143.93 462
14145.05 470
14146.17 479
14147.30 511
14148.42 527
14149.55 502
14150.67 543
14151.79 507
14152.92 476
14154.04 485
14155.17 506
14156.29 497
14157.42 506
14158.54 520
14159.67 515
14160.79 503
14161.91 473
14163.04 526
14164.16 470
14165.29 477
14166.41 478
14167.54 544
14168.66 533
14169.79 518
14170.91 529
14172.04 529
14173.16 502
14174.29 476
14175.41 520
14176.54 531
14177.66 551
14178.79 533
14179.91 529
14181.04 533
14182.17 498
14183.29 472
14184.42 508
14185.54 478
14186.67 500
14187.79 500
14188.92 520
14190.04 525
14191.17 526
14192.30 511
14193.42 497
14194.55 532
14195.67 525
14196.80 523
14197.93 511
14199.05 505
14200.18 506
14201.30 532
14202.43 515
14203.56 521
14204.68 514
14205.81 507
14206.94 477
14208.06 482
14209.19 491
14210.32 460
14211.44 495
14212.57 488
14213.70 506
14214.82 461
14215.95 454
14217.08 484
14218.20 481
14219.33 475
14220.46 462
14221.58 448
14222.71 474
14223.84 455
14224.96 456
14226.09 482
14227.22 491
14228.35 494
14229.47 475
14230.60 474
14231.73 454
14232.86 455
14233.98 466
14235.11 473
14236.24 414
14237.37 466
14238.49 491
14239.62 457
14240.75 465
14241.88 466
14243.00 457
14244.13 442
14245.26 465
14246.39 471
14247.52 457
14248.64 464
14249.77 498
14250.90 475
14252.03 501
14253.16 498
14254.29 495
14255.41 471
14256.54 476
14257.67 452
14258.80 443
14259.93 482
14261.06 461
14262.19 428
14263.31 492
14264.44 487
14265.57 447
14266.70 445
14267.83 461
14268.96 463
14270.09 444
14271.22 450
14272.34 452
14273.47 457
14274.60 480
14275.73 460
14276.86 481
14277.99 455
14279.12 474
14280.25 444
14281.38 494
14282.51 467
14283.64 451
14284.77 468
14285.90 453
14287.03 452
14288.16 496
14289.29 478
14290.41 444
14291.54 441
14292.67 466
14293.80 486
14294.93 463
14296.06 457
14297.19 472
14298.32 497
14299.45 451
14300.58 446
14301.71 467
14302.84 457
14303.98 443
14305.11 470
14306.24 472
14307.37 433
14308.50 445
14309.63 452
14310.76 456
14311.89 446
14313.02 448
14314.15 481
14315.28 419
14316.41 448
14317.54 431
14318.67 457
14319.80 430
14320.93 452
14322.07 412
14323.20 439
14324.33 432
14325.46 410
14326.59 430
14327.72 421
14328.85 409
14329.98 453
14331.11 472
14332.25 464
14333.38 424
14334.51 453
14335.64 432
14336.77 442
14337.90 426
14339.04 455
14340.17 476
14341.30 462
14342.43 461
14343.56 457
14344.69 471
14345.83 461
14346.96 469
14348.09 477
14349.22 438
14350.35 437
14351.49 456
14352.62 432
14353.75 412
14354.88 441
14356.02 468
14357.15 464
14358.28 442
14359.41 438
14360.55 459
14361.68 446
14362.81 453
14363.94 460
14365.08 451
14366.21 445
14367.34 454
14368.47 444
14369.61 462
14370.74 413
14371.87 405
14373.01 478
14374.14 441
14375.27 453
14376.41 445
14377.54 442
14378.67 453
14379.81 466
14380.94 465
14382.07 444
14383.21 467
14384.34 473
14385.47 456
14386.61 465
14387.74 455
14388.87 449
14390.01 466
14391.14 470
14392.27 465
14393.41 444
14394.54 458
14395.68 456
14396.81 445
14397.94 460
14399.08 478
14400.21 455
14401.35 480
14402.48 490
14403.61 462
14404.75 458
14405.88 436
14407.02 441
14408.15 467
14409.29 439
14410.42 439
14411.55 499
14412.69 483
14413.82 518
14414.96 487
14416.09 495
14417.23 467
14418.36 462
14419.50 499
14420.63 464
14421.77 462
14422.90 464
14424.04 489
14425.17 489
14426.31 457
14427.44 457
14428.58 510
14429.71 492
14430.85 481
14431.98 496
14433.12 464
14434.25 484
14435.39 444
14436.53 453
14437.66 461
14438.80 486
14439.93 492
14441.07 512
14442.20 500
14443.34 462
14444.48 559
14445.61 492
14446.75 500
14447.88 496
14449.02 524
14450.16 530
14451.29 498
14452.43 505
14453.56 502
14454.70 513
14455.84 495
14456.97 524
14458.11 502
14459.25 468
14460.38 481
14461.52 506
14462.66 494
14463.79 461
14464.93 460
14466.07 506
14467.20 520
14468.34 458
14469.48 500
14470.61 499
14471.75 477
14472.89 519
14474.02 503
14475.16 499
14476.30 474
14477.43 487
14478.57 514
14479.71 461
14480.85 479
14481.98 457
14483.12 485
14484.26 483
14485.40 464
14486.53 494
14487.67 486
14488.81 483
14489.95 460
14491.08 469
14492.22 487
14493.36 491
14494.50 469
14495.63 483
14496.77 456
14497.91 437
14499.05 452
14500.19 491
14501.32 519
14502.46 474
14503.60 481
14504.74 517
14505.88 483
14507.02 510
14508.15 474
14509.29 490
14510.43 481
14511.57 464
14512.71 461
14513.85 501
14514.98 505
14516.12 484
14517.26 469
14518.40 465
14519.54 450
14520.68 473
14521.82 478
14522.96 446
14524.10 455
14525.23 427
14526.37 457
14527.51 502
14528.65 445
14529.79 444
14530.93 420
14532.07 449
14533.21 436
14534.35 464
14535.49 455
14536.63 388
14537.77 379
14538.91 440
14540.05 445
14541.19 433
14542.33 433
14543.46 417
14544.60 406
14545.74 432
14546.88 452
14548.02 436
14549.16 430
14550.30 450
14551.44 462
14552.58 435
14553.72 437
14554.86 393
14556.00 449
14557.15 463
14558.29 442
14559.43 444
14560.57 427
14561.71 478
14562.85 428
14563.99 392
14565.13 423
14566.27 409
14567.41 420
14568.55 463
14569.69 456
14570.83 435
14571.97 447
14573.11 432
14574.25 432
14575.40 419
14576.54 444
14577.68 432
14578.82 434
14579.96 399
14581.10 417
14582.24 400
14583.38 409
14584.53 415
14585.67 428
14586.81 408
14587.95 421
14589.09 402
14590.23 420
14591.37 399
14592.52 407
14593.66 455
14594.80 446
14595.94 399
14597.08 410
14598.22 439
14599.37 425
14600.51 395
14601.65 404
14602.79 434
14603.93 425
14605.08 433
14606.22 426
14607.36 420
14608.50 367
14609.65 390
14610.79 417
14611.93 409
14613.07 392
14614.22 426
14615.36 440
14616.50 414
14617.64 415
14618.79 430
14619.93 428
14621.07 385
14622.21 411
14623.36 382
14624.50 428
14625.64 399
14626.79 396
14627.93 415
14629.07 419
14630.22 408
14631.36 430
14632.50 429
14633.65 366
14634.79 404
14635.93 426
14637.08 449
14638.22 417
14639.36 429
14640.51 407
14641.65 396
14642.79 414
14643.94 426
14645.08 455
14646.22 422
14647.37 426
14648.51 411
14649.66 433
14650.80 375
14651.94 396
14653.09 411
14654.23 451
14655.38 418
14656.52 408
14657.66 353
14658.81 409
14659.95 392
14661.10 399
14662.24 377
14663.39 406
14664.53 424
14665.68 431
14666.82 425
14667.96 389
14669.11 353
14670.25 381
14671.40 413
14672.54 435
14673.69 396
14674.83 394
14675.98 410
14677.12 410
14678.27 407
14679.41 376
14680.56 416
14681.70 390
14682.85 432
14683.99 384
14685.14 378
14686.28 404
14687.43 401
14688.58 395
14689.72 385
14690.87 372
14692.01 378
14693.16 423
14694.30 370
14695.45 382
14696.60 372
14697.74 402
14698.89 385
14700.03 397
14701.18 363
14702.32 369
14703.47 383
14704.62 386
14705.76 385
14706.91 388
14708.05 390
14709.20 386
14710.35 399
14711.49 385
14712.64 390
14713.79 365
14714.93 395
14716.08 343
14717.23 393
14718.37 417
14719.52 368
14720.67 401
14721.81 366
14722.96 373
14724.11 366
14725.25 391
14726.40 384
14727.55 369
14728.69 380
14729.84 389
14730.99 354
14732.14 370
14733.28 379
14734.43 353
14735.58 393
14736.72 387
14737.87 383
14739.02 370
14740.17 405
14741.31 374
14742.46 422
14743.61 373
14744.76 375
14745.90 366
14747.05 400
14748.20 391
14749.35 382
14750.50 381
14751.64 399
14752.79 382
14753.94 378
14755.09 399
14756.24 369
14757.38 391
14758.53 384
14759.68 394
14760.83 366
14761.98 377
14763.13 348
14764.27 359
14765.42 320
14766.57 387
14767.72 348
14768.87 372
14770.02 374
14771.16 389
14772.31 363
14773.46 373
14774.61 373
14775.76 374
14776.91 357
14778.06 363
14779.21 355
14780.36 363
14781.50 372
14782.65 371
14783.80 376
14784.95 342
14786.10 371
14787.25 378
14788.40 408
14789.55 395
14790.70 374
14791.85 342
14793.00 378
14794.15 384
14795.30 367
14796.45 374
14797.60 377
14798.75 384
14799.90 388
14801.05 353
14802.20 365
14803.35 438
14804.50 373
14805.65 351
14806.80 363
14807.95 398
14809.10 358
14810.25 375
14811.40 360
14812.55 328
14813.70 341
14814.85 387
14816.00 345
14817.15 339
14818.30 371
14819.45 360
14820.60 372
14821.75 368
14822.90 350
14824.05 333
14825.20 351
14826.35 376
14827.50 379
14828.66 367
14829.81 396
14830.96 389
14832.11 341
14833.26 360
14834.41 357
14835.56 384
14836.71 384
14837.86 359
14839.02 328
14840.17 374
14841.32 369
14842.47 355
14843.62 334
14844.77 346
14845.92 371
14847.08 356
14848.23 367
14849.38 377
14850.53 380
14851.68 372
14852.83 385
14853.99 350
14855.14 353
14856.29 371
14857.44 387
14858.59 377
14859.75 377
14860.90 366
14862.05 399
14863.20 381
14864.36 352
14865.51 339
14866.66 347
14867.81 380
14868.97 367
14870.12 393
14871.27 355
14872.42 388
14873.58 403
14874.73 413
14875.88 377
14877.03 378
14878.19 359
14879.34 369
14880.49 350
14881.65 353
14882.80 354
14883.95 364
14885.10 365
14886.26 378
14887.41 408
14888.56 328
14889.72 347
14890.87 371
14892.02 419
14893.18 371
14894.33 352
14895.48 349
14896.64 340
14897.79 373
14898.95 382
14900.10 357
14901.25 352
14902.41 377
14903.56 355
14904.71 383
14905.87 345
14907.02 349
14908.18 366
14909.33 382
14910.48 323
14911.64 369
14912.79 382
14913.95 397
14915.10 363
14916.26 352
14917.41 332
14918.56 374
14919.72 373
14920.87 381
14922.03 366
14923.18 355
14924.34 345
14925.49 355
14926.65 388
14927.80 355
14928.96 354
14930.11 356
14931.27 349
14932.42 340
14933.58 356
14934.73 334
14935.89 323
14937.04 361
14938.20 370
14939.35 417
14940.51 380
14941.66 374
14942.82 358
14943.97 358
14945.13 323
14946.28 365
14947.44 358
14948.59 323
14949.75 353
14950.91 353
14952.06 344
14953.22 338
14954.37 339
14955.53 338
14956.68 345
14957.84 352
14959.00 383
14960.15 347
14961.31 361
14962.46 346
14963.62 388
14964.78 336
14965.93 344
14967.09 343
14968.25 385
14969.40 379
14970.56 381
14971.72 383
14972.87 354
14974.03 369
14975.19 334
14976.34 360
14977.50 354
14978.66 364
14979.81 353
14980.97 356
14982.13 368
14983.28 372
14984.44 328
14985.60 349
14986.75 374
14987.91 326
14989.07 354
14990.23 336
14991.38 375
14992.54 390
14993.70 372
14994.85 362
14996.01 359
14997.17 366
14998.33 349
14999.48 343
15000.64 335
15001.80 340
15002.96 399
15004.11 365
15005.27 331
15006.43 344
15007.59 368
15008.75 354
15009.90 357
15011.06 341
15012.22 363
15013.38 377
15014.54 362
15015.69 364
15016.85 355
15018.01 371
15019.17 358
15020.33 340
15021.49 364
15022.64 354
15023.80 352
15024.96 353
15026.12 370
15027.28 324
15028.44 360
15029.60 384
15030.76 349
15031.91 312
15033.07 344
15034.23 353
15035.39 345
15036.55 331
15037.71 358
15038.87 364
15040.03 351
15041.19 337
15042.35 380
15043.50 320
15044.66 336
15045.82 403
15046.98 348
15048.14 393
15049.30 342
15050.46 404
15051.62 359
15052.78 333
15053.94 348
15055.10 353
15056.26 361
15057.42 338
15058.58 307
15059.74 347
15060.90 382
15062.06 346
15063.22 365
15064.38 343
15065.54 357
15066.70 326
15067.86 360
15069.02 313
15070.18 319
15071.34 336
15072.50 335
15073.66 367
15074.82 370
15075.98 324
15077.14 351
15078.30 354
15079.46 345
15080.62 332
15081.79 340
15082.95 351
15084.11 306
15085.27 340
15086.43 326
15087.59 357
15088.75 329
15089.91 323
15091.07 374
15092.23 360
15093.39 364
15094.56 332
15095.72 328
15096.88 338
15098.04 343
15099.20 360
15100.36 348
15101.52 321
15102.69 337
15103.85 346
15105.01 345
15106.17 354
15107.33 359
15108.49 345
15109.66 333
15110.82 322
15111.98 314
15113.14 342
15114.30 351
15115.47 333
15116.63 337
15117.79 355
15118.95 337
15120.11 346
15121.28 339
15122.44 320
15123.60 322
15124.76 323
15125.93 337
15127.09 328
15128.25 341
15129.41 333
15130.58 334
15131.74 313
15132.90 343
15134.06 343
15135.23 334
15136.39 297
15137.55 318
15138.72 333
15139.88 317
15141.04 353
15142.21 336
15143.37 319
15144.53 310
15145.69 333
15146.86 334
15148.02 323
15149.18 366
15150.35 335
15151.51 337
15152.67 331
15153.84 349
15155.00 351
15156.17 352
15157.33 326
15158.49 343
15159.66 344
15160.82 334
15161.98 347
15163.15 351
15164.31 319
15165.48 307
15166.64 324
15167.80 339
15168.97 340
15170.13 335
15171.30 316
15172.46 363
15173.62 333
15174.79 316
15175.95 341
15177.12 359
15178.28 362
15179.45 307
15180.61 328
15181.78 354
15182.94 352
15184.11 352
15185.27 381
15186.44 365
15187.60 362
15188.76 331
15189.93 341
15191.09 333
15192.26 338
15193.42 330
15194.59 334
15195.75 306
15196.92 322
15198.09 349
15199.25 341
15200.42 326
15201.58 334
15202.75 349
15203.91 366
15205.08 336
15206.24 352
15207.41 353
15208.57 338
15209.74 344
15210.91 374
15212.07 337
15213.24 348
15214.40 344
15215.57 401
15216.73 361
15217.90 359
15219.07 384
15220.23 356
15221.40 357
15222.57 331
15223.73 344
15224.90 347
15226.06 353
15227.23 348
15228.40 355
15229.56 334
15230.73 342
15231.90 330
15233.06 329
15234.23 349
15235.40 313
15236.56 342
15237.73 357
15238.90 357
15240.06 371
15241.23 350
15242.40 335
15243.56 319
15244.73 352
15245.90 341
15247.07 360
15248.23 364
15249.40 314
15250.57 373
15251.73 319
15252.90 342
15254.07 330
15255.24 356
15256.40 346
15257.57 331
15258.74 321
15259.91 354
15261.07 372
15262.24 313
15263.41 321
15264.58 326
15265.75 356
15266.91 363
15268.08 354
15269.25 362
15270.42 338
15271.58 310
15272.75 340
15273.92 340
15275.09 322
15276.26 329
15277.43 337
15278.59 310
15279.76 327
15280.93 335
15282.10 329
15283.27 344
15284.44 312
15285.60 340
15286.77 329
15287.94 330
15289.11 361
15290.28 354
15291.45 311
15292.62 329
15293.79 322
15294.96 327
15296.12 330
15297.29 306
15298.46 282
15299.63 284
15300.80 321
15301.97 324
15303.14 329
15304.31 326
15305.48 318
15306.65 333
15307.82 316
15308.99 335
15310.16 337
15311.33 371
15312.49 345
15313.66 349
15314.83 325
15316.00 319
15317.17 344
15318.34 343
15319.51 333
15320.68 297
15321.85 336
15323.02 330
15324.19 306
15325.36 327
15326.53 333
15327.70 359
15328.87 335
15330.04 330
15331.21 328
15332.39 331
15333.56 333
15334.73 343
15335.90 317
15337.07 304
15338.24 304
15339.41 331
15340.58 342
15341.75 327
15342.92 330
15344.09 329
15345.26 347
15346.43 301
15347.60 302
15348.78 319
15349.95 375
15351.12 326
15352.29 338
15353.46 312
15354.63 313
15355.80 346
15356.97 361
15358.15 336
15359.32 297
15360.49 344
15361.66 347
15362.83 374
15364.00 297
15365.17 322
15366.35 346
15367.52 356
15368.69 327
15369.86 335
15371.03 327
15372.21 311
15373.38 318
15374.55 313
15375.72 304
15376.89 319
15378.07 360
15379.24 326
15380.41 304
15381.58 336
15382.75 340
15383.93 355
15385.10 368
15386.27 291
15387.44 319
15388.62 339
15389.79 327
15390.96 338
15392.13 321
15393.31 321
15394.48 295
15395.65 320
15396.83 337
15398.00 324
15399.17 322
15400.34 330
15401.52 329
15402.69 353
15403.86 295
15405.04 332
15406.21 322
15407.38 289
15408.56 299
15409.73 358
15410.90 338
15412.08 326
15413.25 339
15414.42 303
15415.60 308
15416.77 311
15417.94 346
15419.12 319
15420.29 325
15421.47 304
15422.64 324
15423.81 340
15424.99 357
15426.16 331
15427.34 321
15428.51 296
15429.68 353
15430.86 326
15432.03 307
15433.21 301
15434.38 335
15435.56 368
15436.73 339
15437.90 344
15439.08 320
15440.25 365
15441.43 345
15442.60 289
15443.78 343
15444.95 371
15446.13 355
15447.30 342
15448.48 329
15449.65 321
15450.83 358
15452.00 337
15453.18 337
15454.35 326
15455.53 327
15456.70 320
15457.88 363
15459.05 329
15460.23 327
15461.40 353
15462.58 350
15463.75 326
15464.93 337
15466.10 349
15467.28 321
15468.45 345
15469.63 344
15470.81 331
15471.98 323
15473.16 338
15474.33 327
15475.51 365
15476.69 325
15477.86 335
15479.04 333
15480.21 337
15481.39 317
15482.57 347
15483.74 361
15484.92 344
15486.09 345
15487.27 331
15488.45 358
15489.62 332
15490.80 364
15491.98 366
15493.15 352
15494.33 329
15495.51 335
15496.68 323
15497.86 344
15499.04 327
15500.21 322
15501.39 307
15502.57 329
15503.74 351
15504.92 323
15506.10 325
15507.27 360
15508.45 329
15509.63 350
15510.81 323
15511.98 340
15513.16 357
15514.34 352
15515.52 339
15516.69 294
15517.87 336
15519.05 346
15520.23 370
15521.40 372
15522.58 311
15523.76 341
15524.94 337
15526.11 359
15527.29 334
15528.47 354
15529.65 361
15530.83 369
15532.00 348
15533.18 351
15534.36 329
15535.54 340
15536.72 350
15537.89 361
15539.07 352
15540.25 336
15541.43 389
15542.61 373
15543.79 334
15544.96 328
15546.14 369
15547.32 334
15548.50 389
15549.68 351
15550.86 345
15552.04 339
15553.22 371
15554.39 345
15555.57 346
15556.75 336
15557.93 356
15559.11 386
15560.29 325
15561.47 331
15562.65 353
15563.83 378
15565.01 372
15566.19 355
15567.36 359
15568.54 364
15569.72 376
15570.90 362
15572.08 350
15573.26 347
15574.44 361
15575.62 370
15576.80 380
15577.98 325
15579.16 350
15580.34 376
15581.52 374
15582.70 348
15583.88 344
15585.06 347
15586.24 341
15587.42 360
15588.60 374
15589.78 345
15590.96 343
15592.14 358
15593.32 380
15594.50 358
15595.68 356
15596.86 370
15598.04 369
15599.22 367
15600.41 326
15601.59 386
15602.77 366
15603.95 414
15605.13 383
15606.31 389
15607.49 406
15608.67 374
15609.85 390
15611.03 366
15612.21 398
15613.40 368
15614.58 401
15615.76 392
15616.94 416
15618.12 400
15619.30 400
15620.48 361
15621.66 449
15622.85 415
15624.03 397
15625.21 425
15626.39 440
15627.57 394
15628.75 403
15629.94 401
15631.12 427
15632.30 418
15633.48 434
15634.66 444
15635.84 425
15637.03 401
15638.21 406
15639.39 434
15640.57 419
15641.76 429
15642.94 429
15644.12 423
15645.30 435
15646.48 393
15647.67 420
15648.85 436
15650.03 412
15651.21 423
15652.40 452
15653.58 458
15654.76 410
15655.95 466
15657.13 424
15658.31 442
15659.49 470
15660.68 432
15661.86 444
15663.04 448
15664.23 447
15665.41 431
15666.59 429
15667.77 428
15668.96 483
15670.14 459
15671.32 458
15672.51 451
15673.69 456
15674.87 475
15676.06 446
15677.24 453
15678.43 457
15679.61 485
15680.79 485
15681.98 474
15683.16 454
15684.34 470
15685.53 503
15686.71 471
15687.90 469
15689.08 468
15690.26 508
15691.45 515
15692.63 495
15693.82 456
15695.00 459
15696.18 492
15697.37 502
15698.55 471
15699.74 473
15700.92 493
15702.11 513
15703.29 478
15704.48 448
15705.66 476
15706.84 540
15708.03 507
15709.21 538
15710.40 550
15711.58 536
15712.77 572
15713.95 517
15715.14 540
15716.32 557
15717.51 570
15718.69 563
15719.88 589
15721.06 595
15722.25 576
15723.43 627
15724.62 585
15725.81 587
15726.99 586
15728.18 604
15729.36 630
15730.55 630
15731.73 589
15732.92 657
15734.10 661
15735.29 604
15736.48 560
15737.66 576
15738.85 576
15740.03 603
15741.22 571
15742.41 582
15743.59 526
15744.78 545
15745.96 581
15747.15 561
15748.34 537
15749.52 537
15750.71 578
15751.90 559
15753.08 526
15754.27 571
15755.45 573
15756.64 545
15757.83 576
15759.01 579
15760.20 551
15761.39 579
15762.57 552
15763.76 568
15764.95 539
15766.14 540
15767.32 572
15768.51 557
15769.70 533
15770.88 523
15772.07 566
15773.26 537
15774.44 553
15775.63 505
15776.82 524
15778.01 551
15779.19 509
15780.38 503
15781.57 483
15782.76 496
15783.94 506
15785.13 480
15786.32 484
15787.51 467
15788.69 475
15789.88 494
15791.07 506
15792.26 472
15793.45 502
15794.63 524
15795.82 498
15797.01 488
15798.20 488
15799.39 471
15800.58 436
15801.76 469
15802.95 472
15804.14 478
15805.33 463
15806.52 430
15807.71 479
15808.89 442
15810.08 410
15811.27 426
15812.46 429
15813.65 456
15814.84 427
15816.03 457
15817.21 417
15818.40 418
15819.59 435
15820.78 408
15821.97 427
15823.16 404
15824.35 427
15825.54 424
15826.73 458
15827.92 448
15829.11 462
15830.29 424
15831.48 436
15832.67 438
15833.86 465
15835.05 429
15836.24 380
15837.43 400
15838.62 410
15839.81 430
15841.00 434
15842.19 399
15843.38 396
15844.57 392
15845.76 445
15846.95 429
15848.14 443
15849.33 438
15850.52 409
15851.71 434
15852.90 435
15854.09 421
15855.28 390
15856.47 416
15857.66 420
15858.85 442
15860.04 430
15861.23 409
15862.42 426
15863.61 376
15864.80 418
15866.00 389
15867.19 418
15868.38 389
15869.57 431
15870.76 424
15871.95 389
15873.14 404
15874.33 434
15875.52 428
15876.71 428
15877.90 435
15879.10 406
15880.29 435
15881.48 415
15882.67 399
15883.86 424
15885.05 428
15886.24 412
15887.44 423
15888.63 405
15889.82 390
15891.01 422
15892.20 399
15893.39 431
15894.59 442
15895.78 391
15896.97 405
15898.16 403
15899.35 426
15900.54 391
15901.74 440
15902.93 388
15904.12 402
15905.31 428
15906.51 436
15907.70 409
15908.89 452
15910.08 423
15911.27 402
15912.47 392
15913.66 423
15914.85 426
15916.04 439
15917.24 389
15918.43 423
15919.62 437
15920.82 395
15922.01 411
15923.20 401
15924.39 423
15925.59 411
15926.78 443
15927.97 432
15929.17 398
15930.36 366
15931.55 395
15932.75 403
15933.94 389
15935.13 400
15936.33 372
15937.52 404
15938.71 407
15939.91 356
15941.10 368
15942.29 388
15943.49 375
15944.68 329
15945.87 360
15947.07 368
15948.26 355
15949.45 366
15950.65 373
15951.84 342
15953.04 332
15954.23 363
15955.42 353
15956.62 339
15957.81 331
15959.01 374
15960.20 371
15961.40 326
15962.59 331
15963.78 342
15964.98 348
15966.17 330
15967.37 316
15968.56 335
15969.76 324
15970.95 350
15972.15 368
15973.34 343
15974.54 342
15975.73 354
15976.92 350
15978.12 324
15979.31 336
15980.51 329
15981.70 359
15982.90 346
15984.09 302
15985.29 332
15986.49 328
15987.68 339
15988.88 321
15990.07 347
15991.27 345
15992.46 330
15993.66 313
15994.85 314
15996.05 321
15997.24 309
15998.44 333
15999.64 363
16000.83 310
16002.03 338
16003.22 342
16004.42 341
16005.61 356
16006.81 339
16008.01 337
16009.20 333
16010.40 336
16011.60 309
16012.79 355
16013.99 346
16015.18 331
16016.38 347
16017.58 319
16018.77 323
16019.97 322
16021.17 347
16022.36 349
16023.56 342
16024.76 362
16025.95 345
16027.15 329
16028.35 361
16029.54 346
16030.74 360
16031.94 331
16033.13 325
16034.33 323
16035.53 335
16036.72 332
16037.92 316
16039.12 307
16040.32 317
16041.51 348
16042.71 316
16043.91 318
16045.11 295
16046.30 321
16047.50 331
16048.70 329
16049.90 332
16051.09 336
16052.29 328
16053.49 345
16054.69 303
16055.88 331
16057.08 334
16058.28 327
16059.48 343
16060.68 313
16061.87 334
16063.07 338
16064.27 320
16065.47 301
16066.67 312
16067.87 306
16069.06 308
16070.26 309
16071.46 316
16072.66 314
16073.86 346
16075.06 349
16076.25 323
16077.45 312
16078.65 297
16079.85 338
16081.05 333
16082.25 307
16083.45 315
16084.65 334
16085.84 327
16087.04 288
16088.24 271
16089.44 311
16090.64 322
16091.84 325
16093.04 331
16094.24 317
16095.44 309
16096.64 303
16097.84 297
16099.04 287
16100.24 318
16101.43 308
16102.63 297
16103.83 268
16105.03 284
16106.23 307
16107.43 297
16108.63 292
16109.83 304
16111.03 296
16112.23 314
16113.43 287
16114.63 309
16115.83 320
16117.03 280
16118.23 288
16119.43 290
16120.63 268
16121.83 308
16123.03 302
16124.23 333
16125.43 320
16126.64 317
16127.84 312
16129.04 309
16130.24 320
16131.44 310
16132.64 299
16133.84 307
16135.04 296
16136.24 304
16137.44 282
16138.64 297
16139.84 286
16141.04 319
16142.25 301
16143.45 331
16144.65 321
16145.85 295
16147.05 280
16148.25 270
16149.45 295
16150.65 297
16151.86 270
16153.06 248
16154.26 302
16155.46 318
16156.66 295
16157.86 294
16159.06 310
16160.27 318
16161.47 335
16162.67 285
16163.87 283
16165.07 311
16166.28 320
16167.48 301
16168.68 281
16169.88 296
16171.08 306
16172.29 324
16173.49 286
16174.69 296
16175.89 307
16177.10 260
16178.30 307
16179.50 312
16180.70 292
16181.91 298
16183.11 279
16184.31 274
16185.51 255
16186.72 308
16187.92 299
16189.12 269
16190.32 283
16191.53 289
16192.73 326
16193.93 284
16195.14 299
16196.34 316
16197.54 313
16198.75 301
16199.95 319
16201.15 301
16202.35 286
16203.56 316
16204.76 304
16205.97 298
16207.17 307
16208.37 316
16209.58 281
16210.78 321
16211.98 316
16213.19 295
16214.39 286
16215.59 310
16216.80 296
16218.00 303
16219.21 292
16220.41 287
16221.61 294
16222.82 310
16224.02 296
16225.23 315
16226.43 335
16227.63 294
16228.84 300
16230.04 317
16231.25 337
16232.45 294
16233.66 330
16234.86 330
16236.07 346
16237.27 301
16238.47 342
16239.68 323
16240.88 331
16242.09 306
16243.29 331
16244.50 312
16245.70 321
16246.91 342
16248.11 306
16249.32 346
16250.52 313
16251.73 331
16252.93 326
16254.14 319
16255.34 298
16256.55 328
16257.76 331
16258.96 334
16260.17 322
16261.37 323
16262.58 340
16263.78 327
16264.99 322
16266.19 275
16267.40 321
16268.61 358
16269.81 356
16271.02 319
16272.22 323
16273.43 317
16274.63 329
16275.84 346
16277.05 332
16278.25 348
16279.46 339
16280.67 291
16281.87 305
16283.08 320
16284.28 340
16285.49 347
16286.70 322
16287.90 341
16289.11 318
16290.32 367
16291.52 351
16292.73 381
16293.94 362
16295.14 332
16296.35 374
16297.56 366
16298.76 329
16299.97 324
16301.18 352
16302.38 327
16303.59 337
16304.80 373
16306.01 372
16307.21 350
16308.42 358
16309.63 329
16310.84 361
16312.04 345
16313.25 371
16314.46 328
16315.67 341
16316.87 350
16318.08 370
16319.29 367
16320.50 347
16321.70 352
16322.91 351
16324.12 353
16325.33 339
16326.53 382
16327.74 340
16328.95 326
16330.16 368
16331.37 353
16332.58 332
16333.78 361
16334.99 333
16336.20 341
16337.41 316
16338.62 350
16339.82 338
16341.03 333
16342.24 346
16343.45 306
16344.66 354
16345.87 315
16347.08 355
16348.29 331
16349.49 306
16350.70 330
16351.91 344
16353.12 311
16354.33 322
16355.54 324
16356.75 318
16357.96 316
16359.17 295
16360.37 326
16361.58 323
16362.79 340
16364.00 302
16365.21 304
16366.42 308
16367.63 280
16368.84 309
16370.05 321
16371.26 290
16372.47 322
16373.68 303
16374.89 321
16376.10 326
16377.31 296
16378.52 314
16379.73 301
16380.94 297
16382.15 285
16383.36 338
16384.57 303
16385.78 310
16386.99 281
16388.20 279
16389.41 294
16390.62 305
16391.83 293
16393.04 268
16394.25 278
16395.46 294
16396.67 341
16397.88 277
16399.09 284
16400.30 272
16401.51 300
16402.72 284
16403.94 289
16405.15 322
16406.36 310
16407.57 274
16408.78 299
16409.99 287
16411.20 295
16412.41 285
16413.62 281
16414.83 287
16416.05 269
16417.26 314
16418.47 278
16419.68 302
16420.89 287
16422.10 315
16423.31 284
16424.53 279
16425.74 286
16426.95 288
16428.16 305
16429.37 304
16430.58 295
16431.80 316
16433.01 286
16434.22 286
16435.43 300
16436.64 281
16437.86 311
16439.07 302
16440.28 311
16441.49 263
16442.70 282
16443.92 271
16445.13 307
16446.34 266
16447.55 283
16448.77 257
16449.98 293
16451.19 277
16452.40 221
16453.62 294
16454.83 279
16456.04 302
16457.25 254
16458.47 274
16459.68 269
16460.89 277
16462.11 262
16463.32 269
16464.53 282
16465.75 282
16466.96 276
16468.17 289
16469.38 283
16470.60 264
16471.81 285
16473.02 297
16474.24 315
16475.45 241
16476.66 298
16477.88 295
16479.09 274
16480.31 251
16481.52 293
16482.73 296
16483.95 278
16485.16 267
16486.37 294
16487.59 282
16488.80 268
16490.02 268
16491.23 270
16492.44 271
16493.66 256
16494.87 279
16496.09 263
16497.30 287
16498.52 272
16499.73 275
16500.94 254
16502.16 280
16503.37 279
16504.59 280
16505.80 266
16507.02 268
16508.23 286
16509.45 275
16510.66 273
16511.88 263
16513.09 279
16514.31 245
16515.52 257
16516.74 259
16517.95 241
16519.17 275
16520.38 272
16521.60 296
16522.81 286
16524.03 271
16525.24 265
16526.46 262
16527.67 266
16528.89 273
16530.10 268
16531.32 306
16532.53 261
16533.75 242
16534.97 233
16536.18 274
16537.40 268
16538.61 261
16539.83 241
16541.04 274
16542.26 270
16543.48 261
16544.69 260
16545.91 247
16547.12 269
16548.34 264
16549.56 268
16550.77 256
16551.99 269
16553.21 258
16554.42 273
16555.64 254
16556.85 255
16558.07 244
16559.29 236
16560.50 233
16561.72 237
16562.94 245
16564.15 243
16565.37 259
16566.59 281
16567.80 283
16569.02 267
16570.24 247
16571.46 237
16572.67 283
16573.89 244
16575.11 238
16576.32 262
16577.54 266
16578.76 234
16579.98 241
16581.19 271
16582.41 254
16583.63 261
16584.85 259
16586.06 265
16587.28 236
16588.50 252
16589.72 268
16590.93 268
16592.15 244
16593.37 278
16594.59 265
16595.80 247
16597.02 261
16598.24 255
16599.46 261
16600.68 240
16601.89 257
16603.11 251
16604.33 255
16605.55 226
16606.77 256
16607.99 260
16609.20 234
16610.42 235
16611.64 272
16612.86 256
16614.08 275
16615.30 230
16616.52 262
16617.73 263
16618.95 272
16620.17 243
16621.39 256
16622.61 244
16623.83 263
16625.05 249
16626.27 238
16627.49 251
16628.70 239
16629.92 278
16631.14 259
16632.36 266
16633.58 246
16634.80 275
16636.02 262
16637.24 241
16638.46 240
16639.68 238
16640.90 282
16642.12 269
16643.34 270
16644.56 231
16645.78 236
16647.00 241
16648.22 241
16649.44 237
16650.66 237
16651.88 254
16653.10 300
16654.32 286
16655.54 219
16656.76 267
16657.98 274
16659.20 270
16660.42 271
16661.64 258
16662.86 251
16664.08 273
16665.30 259
16666.52 259
16667.74 236
16668.96 257
16670.18 251
16671.40 271
16672.62 241
16673.84 244
16675.06 263
16676.28 269
16677.51 252
16678.73 228
16679.95 267
16681.17 261
16682.39 244
16683.61 233
16684.83 258
16686.05 242
16687.27 232
16688.50 221
16689.72 241
16690.94 251
16692.16 255
16693.38 252
16694.60 273
16695.82 245
16697.05 259
16698.27 236
16699.49 235
16700.71 234
16701.93 221
16703.15 244
16704.38 236
16705.60 235
16706.82 233
16708.04 233
16709.26 234
16710.49 255
16711.71 254
16712.93 227
16714.15 259
16715.38 249
16716.60 251
16717.82 251
16719.04 242
16720.27 265
16721.49 232
16722.71 255
16723.93 239
16725.16 243
16726.38 240
16727.60 238
16728.82 257
16730.05 289
16731.27 266
16732.49 265
16733.72 219
16734.94 224
16736.16 251
16737.38 267
16738.61 215
16739.83 225
16741.05 249
16742.28 267
16743.50 267
16744.72 245
16745.95 251
16747.17 261
16748.39 254
16749.62 248
16750.84 225
16752.07 215
16753.29 260
16754.51 260
16755.74 240
16756.96 229
16758.18 262
16759.41 254
16760.63 236
16761.86 232
16763.08 237
16764.30 236
16765.53 257
16766.75 256
16767.98 248
16769.20 231
16770.43 244
16771.65 254
16772.87 246
16774.10 263
16775.32 247
16776.55 263
16777.77 234
16779.00 225
16780.22 240
16781.45 256
16782.67 244
16783.90 273
16785.12 278
16786.35 269
16787.57 241
16788.80 262
16790.02 250
16791.25 249
16792.47 259
16793.70 276
16794.92 255
16796.15 255
16797.37 269
16798.60 262
16799.82 290
16801.05 259
16802.27 248
16803.50 269
16804.72 247
16805.95 253
16807.18 242
16808.40 255
16809.63 264
16810.85 269
16812.08 254
16813.30 259
16814.53 241
16815.76 250
16816.98 262
16818.21 249
16819.43 277
16820.66 256
16821.89 269
16823.11 243
16824.34 231
16825.57 232
16826.79 274
16828.02 263
16829.25 263
16830.47 271
16831.70 282
16832.92 234
16834.15 287
16835.38 257
16836.61 255
16837.83 255
16839.06 267
16840.29 267
16841.51 265
16842.74 274
16843.97 246
16845.19 271
16846.42 270
16847.65 269
16848.87 240
16850.10 240
16851.33 269
16852.56 263
16853.78 258
16855.01 250
16856.24 268
16857.47 276
16858.69 270
16859.92 268
16861.15 272
16862.38 269
16863.60 252
16864.83 275
16866.06 281
16867.29 298
16868.52 308
16869.74 279
16870.97 298
16872.20 270
16873.43 289
16874.66 268
16875.88 290
16877.11 252
16878.34 275
16879.57 306
16880.80 266
16882.03 302
16883.25 278
16884.48 275
16885.71 269
16886.94 288
16888.17 303
16889.40 290
16890.63 284
16891.85 308
16893.08 276
16894.31 285
16895.54 300
16896.77 282
16898.00 290
16899.23 279
16900.46 289
16901.69 297
16902.92 292
16904.14 304
16905.37 305
16906.60 287
16907.83 291
16909.06 265
16910.29 287
16911.52 305
16912.75 281
16913.98 264
16915.21 266
16916.44 271
16917.67 258
16918.90 253
16920.13 266
16921.36 286
16922.59 256
16923.82 270
16925.05 254
16926.28 263
16927.51 276
16928.74 281
16929.97 274
16931.20 258
16932.43 288
16933.66 266
16934.89 303
16936.12 275
16937.35 267
16938.58 230
16939.81 254
16941.04 267
16942.27 260
16943.50 239
16944.73 264
16945.96 262
16947.20 265
16948.43 257
16949.66 242
16950.89 260
16952.12 270
16953.35 265
16954.58 266
16955.81 260
16957.04 266
16958.27 249
16959.51 243
16960.74 273
16961.97 243
16963.20 266
16964.43 229
16965.66 227
16966.89 251
16968.13 277
16969.36 256
16970.59 244
16971.82 252
16973.05 248
16974.28 266
16975.52 247
16976.75 274
16977.98 280
16979.21 290
16980.44 267
16981.68 263
16982.91 233
16984.14 247
16985.37 237
16986.60 267
16987.84 251
16989.07 246
16990.30 244
16991.53 261
16992.77 279
16994.00 254
16995.23 268
16996.46 255
16997.70 270
16998.93 247
17000.16 273
17001.39 234
17002.63 252
17003.86 261
17005.09 253
17006.33 270
17007.56 254
17008.79 242
17010.02 222
17011.26 243
17012.49 225
17013.72 240
17014.96 238
17016.19 253
17017.42 267
17018.66 269
17019.89 251
17021.12 256
17022.36 257
17023.59 240
17024.83 219
17026.06 210
17027.29 235
17028.53 232
17029.76 239
17030.99 228
17032.23 241
17033.46 251
17034.70 275
17035.93 239
17037.16 259
17038.40 213
17039.63 254
17040.87 249
17042.10 254
17043.33 239
17044.57 239
17045.80 222
17047.04 237
17048.27 243
17049.51 235
17050.74 225
17051.98 236
17053.21 251
17054.45 237
17055.68 240
17056.91 211
17058.15 252
17059.38 268
17060.62 237
17061.85 242
17063.09 231
17064.32 258
17065.56 258
17066.79 239
17068.03 226
17069.27 237
17070.50 247
17071.74 257
17072.97 246
17074.21 249
17075.44 223
17076.68 258
17077.91 248
17079.15 246
17080.38 233
17081.62 265
17082.86 259
17084.09 230
17085.33 242
17086.56 242
17087.80 236
17089.03 227
17090.27 240
17091.51 210
17092.74 267
17093.98 235
17095.22 253
17096.45 226
17097.69 238
17098.92 259
17100.16 257
17101.40 225
17102.63 247
17103.87 245
17105.11 239
17106.34 261
17107.58 250
17108.82 224
17110.05 240
17111.29 238
17112.53 230
17113.76 253
17115.00 239
17116.24 244
17117.47 237
17118.71 263
17119.95 235
17121.19 234
17122.42 244
17123.66 228
17124.90 219
17126.13 228
17127.37 251
17128.61 220
17129.85 234
17131.08 234
17132.32 288
17133.56 247
17134.80 256
17136.03 225
17137.27 240
17138.51 220
17139.75 239
17140.99 235
17142.22 243
17143.46 217
17144.70 230
17145.94 217
17147.18 239
17148.41 233
17149.65 212
17150.89 242
17152.13 220
17153.37 255
17154.60 252
17155.84 219
17157.08 211
17158.32 247
17159.56 216
17160.80 232
17162.04 198
17163.27 235
17164.51 254
17165.75 203
17166.99 226
17168.23 220
17169.47 231
17170.71 218
17171.95 231
17173.18 195
17174.42 227
17175.66 234
17176.90 234
17178.14 219
17179.38 220
17180.62 235
17181.86 207
17183.10 219
17184.34 219
17185.58 236
17186.82 229
17188.06 226
17189.30 212
17190.54 242
17191.78 229
17193.01 240
17194.25 214
17195.49 232
17196.73 225
17197.97 232
17199.21 206
17200.45 224
17201.69 237
17202.93 234
17204.17 221
17205.41 188
17206.65 244
17207.90 211
17209.14 239
17210.38 232
17211.62 245
17212.86 251
17214.10 244
17215.34 240
17216.58 245
17217.82 224
17219.06 227
17220.30 237
17221.54 209
17222.78 236
17224.02 239
17225.26 250
17226.50 201
17227.75 233
17228.99 202
17230.23 242
17231.47 190
17232.71 230
17233.95 225
17235.19 207
17236.43 208
17237.67 234
17238.92 232
17240.16 206
17241.40 237
17242.64 225
17243.88 242
17245.12 206
17246.37 211
17247.61 224
17248.85 214
17250.09 217
17251.33 223
17252.57 204
17253.82 241
17255.06 248
17256.30 190
17257.54 231
17258.78 210
17260.03 238
17261.27 217
17262.51 211
17263.75 239
17265.00 225
17266.24 224
17267.48 246
17268.72 216
17269.97 231
17271.21 216
17272.45 255
17273.69 210
17274.94 205
17276.18 225
17277.42 220
17278.66 217
17279.91 222
17281.15 229
17282.39 234
17283.64 229
17284.88 188
17286.12 200
17287.37 196
17288.61 257
17289.85 227
17291.09 192
17292.34 205
17293.58 241
17294.82 194
17296.07 212
17297.31 223
17298.56 219
17299.80 221
17301.04 206
17302.29 218
17303.53 196
17304.77 233
17306.02 220
17307.26 242
17308.51 225
17309.75 210
17310.99 217
17312.24 248
17313.48 215
17314.73 199
17315.97 237
17317.21 234
17318.46 240
17319.70 208
17320.95 234
17322.19 198
17323.44 222
17324.68 207
17325.92 245
17327.17 225
17328.41 249
17329.66 195
17330.90 216
17332.15 224
17333.39 202
17334.64 225
17335.88 235
17337.13 234
17338.37 215
17339.62 228
17340.86 200
17342.11 250
17343.35 217
17344.60 228
17345.84 198
17347.09 218
17348.33 210
17349.58 244
17350.82 237
17352.07 230
17353.32 219
17354.56 227
17355.81 227
17357.05 194
17358.30 214
17359.54 220
17360.79 226
17362.04 215
17363.28 221
17364.53 197
17365.77 207
17367.02 192
17368.27 211
17369.51 193
17370.76 200
17372.00 228
17373.25 203
17374.50 213
17375.74 217
17376.99 231
17378.24 207
17379.48 236
17380.73 206
17381.97 197
17383.22 191
17384.47 236
17385.71 245
17386.96 224
17388.21 228
17389.46 208
17390.70 221
17391.95 216
17393.20 221
17394.44 202
17395.69 218
17396.94 225
17398.18 218
17399.43 220
17400.68 246
17401.93 193
17403.17 194
17404.42 205
17405.67 228
17406.92 202
17408.16 212
17409.41 217
17410.66 235
17411.91 221
17413.15 215
17414.40 211
17415.65 248
17416.90 240
17418.14 196
17419.39 208
17420.64 164
17421.89 236
17423.14 237
17424.38 218
17425.63 198
17426.88 224
17428.13 212
17429.38 209
17430.63 199
17431.87 180
17433.12 201
17434.37 222
17435.62 216
17436.87 201
17438.12 220
17439.36 183
17440.61 225
17441.86 216
17443.11 216
17444.36 216
17445.61 215
17446.86 249
17448.11 207
17449.36 198
17450.60 225
17451.85 224
17453.10 218
17454.35 203
17455.60 218
17456.85 239
17458.10 201
17459.35 200
17460.60 197
17461.85 215
17463.10 218
17464.35 185
17465.60 206
17466.85 212
17468.10 217
17469.35 194
17470.59 228
17471.84 214
17473.09 210
17474.34 222
17475.59 218
17476.84 194
17478.09 208
17479.34 193
17480.59 231
17481.84 223
17483.09 210
17484.34 211
17485.60 228
17486.85 213
17488.10 204
17489.35 213
17490.60 210
17491.85 214
17493.10 208
17494.35 232
17495.60 219
17496.85 230
17498.10 194
17499.35 233
17500.60 212
17501.85 221
17503.10 211
17504.35 217
17505.61 202
17506.86 221
17508.11 221
17509.36 212
17510.61 213
17511.86 208
17513.11 205
17514.36 177
17515.62 194
17516.87 218
17518.12 236
17519.37 200
17520.62 215
17521.87 196
17523.12 201
17524.38 198
17525.63 220
17526.88 203
17528.13 222
17529.38 241
17530.64 222
17531.89 206
17533.14 197
17534.39 204
17535.64 210
17536.90 216
17538.15 177
17539.40 185
17540.65 207
17541.90 232
17543.16 238
17544.41 208
17545.66 188
17546.91 217
17548.17 226
17549.42 201
17550.67 215
17551.92 209
17553.18 226
17554.43 206
17555.68 194
17556.94 189
17558.19 227
17559.44 231
17560.69 246
17561.95 221
17563.20 215
17564.45 212
17565.71 207
17566.96 189
17568.21 184
17569.47 204
17570.72 206
17571.97 210
17573.23 196
17574.48 183
17575.73 205
17576.99 231
17578.24 215
17579.49 223
17580.75 228
17582.00 222
17583.26 233
17584.51 229
17585.76 232
17587.02 211
17588.27 231
17589.52 204
17590.78 219
17592.03 211
17593.29 211
17594.54 216
17595.80 200
17597.05 196
17598.30 220
17599.56 235
17600.81 225
17602.07 223
17603.32 216
17604.58 231
17605.83 204
17607.09 211
17608.34 229
17609.60 221
17610.85 202
17612.10 214
17613.36 218
17614.61 229
17615.87 205
17617.12 231
17618.38 244
17619.63 203
17620.89 223
17622.14 219
17623.40 205
17624.66 191
17625.91 244
17627.17 250
17628.42 259
17629.68 224
17630.93 222
17632.19 226
17633.44 184
17634.70 189
17635.95 210
17637.21 222
17638.47 197
17639.72 206
17640.98 224
17642.23 230
17643.49 202
17644.75 228
17646.00 210
17647.26 203
17648.51 202
17649.77 200
17651.03 207
17652.28 202
17653.54 177
17654.80 218
17656.05 215
17657.31 215
17658.56 224
17659.82 252
17661.08 212
17662.33 200
17663.59 223
17664.85 237
17666.10 239
17667.36 195
17668.62 202
17669.87 210
17671.13 232
17672.39 204
17673.65 226
17674.90 223
17676.16 212
17677.42 214
17678.67 206
17679.93 224
17681.19 216
17682.45 221
17683.70 233
17684.96 210
17686.22 203
17687.48 218
17688.73 230
17689.99 206
17691.25 221
17692.51 219
17693.76 225
17695.02 221
17696.28 211
17697.54 182
17698.80 220
17700.05 232
17701.31 223
17702.57 210
17703.83 215
17705.09 204
17706.34 213
17707.60 213
17708.86 230
17710.12 190
17711.38 204
17712.64 212
17713.89 214
17715.15 222
17716.41 194
17717.67 222
17718.93 197
17720.19 199
17721.45 195
17722.70 228
17723.96 204
17725.22 192
17726.48 197
17727.74 222
17729.00 210
17730.26 176
17731.52 169
17732.78 195
17734.04 222
17735.29 203
17736.55 191
17737.81 212
17739.07 196
17740.33 205
17741.59 204
17742.85 172
17744.11 213
17745.37 221
17746.63 202
17747.89 187
17749.15 204
17750.41 177
17751.67 189
17752.93 232
17754.19 206
17755.45 170
17756.71 189
17757.97 201
17759.23 171
17760.49 196
17761.75 187
17763.01 199
17764.27 228
17765.53 183
17766.79 214
17768.05 205
17769.31 223
17770.57 206
17771.83 217
17773.09 204
17774.35 174
17775.61 206
17776.87 223
17778.14 210
17779.40 186
17780.66 184
17781.92 190
17783.18 187
17784.44 192
17785.70 183
17786.96 205
17788.22 198
17789.48 197
17790.75 198
17792.01 189
17793.27 193
17794.53 181
17795.79 224
17797.05 182
17798.31 212
17799.57 185
17800.84 199
17802.10 193
17803.36 206
17804.62 205
17805.88 197
17807.14 188
17808.41 191
17809.67 210
17810.93 169
17812.19 182
17813.45 188
17814.72 205
17815.98 200
17817.24 174
17818.50 167
17819.77 193
17821.03 211
17822.29 205
17823.55 186
17824.81 203
17826.08 185
17827.34 227
17828.60 173
17829.86 183
17831.13 202
17832.39 238
17833.65 206
17834.92 178
17836.18 204
17837.44 203
17838.70 208
17839.97 163
17841.23 180
17842.49 182
17843.76 210
17845.02 193
17846.28 202
17847.55 189
17848.81 199
17850.07 205
17851.34 207
17852.60 193
17853.86 178
17855.13 200
17856.39 212
17857.65 204
17858.92 156
17860.18 209
17861.44 219
17862.71 209
17863.97 200
17865.24 221
17866.50 169
17867.76 185
17869.03 185
17870.29 209
17871.56 183
17872.82 201
17874.08 203
17875.35 231
17876.61 182
17877.88 176
17879.14 193
17880.40 200
17881.67 219
17882.93 168
17884.20 199
17885.46 221
17886.73 229
17887.99 188
17889.26 211
17890.52 201
17891.79 206
17893.05 187
17894.32 188
17895.58 191
17896.85 200
17898.11 215
17899.38 199
17900.64 203
17901.91 177
17903.17 189
17904.44 191
17905.70 173
17906.97 163
17908.23 216
17909.50 218
17910.76 209
17912.03 180
17913.29 169
17914.56 211
17915.83 182
17917.09 229
17918.36 186
17919.62 205
17920.89 189
17922.16 205
17923.42 189
17924.69 179
17925.95 187
17927.22 211
17928.49 222
17929.75 187
17931.02 171
17932.28 189
17933.55 233
17934.82 191
17936.08 188
17937.35 174
17938.62 204
17939.88 209
17941.15 198
17942.42 173
17943.68 187
17944.95 185
17946.22 207
17947.48 181
17948.75 194
17950.02 173
17951.28 207
17952.55 196
17953.82 159
17955.08 189
17956.35 216
17957.62 203
17958.88 185
17960.15 215
17961.42 174
17962.69 187
17963.95 198
17965.22 193
17966.49 183
17967.76 176
17969.02 191
17970.29 196
17971.56 153
17972.83 173
17974.09 215
17975.36 189
17976.63 188
17977.90 169
17979.17 191
17980.43 195
17981.70 196
17982.97 174
17984.24 195
17985.51 188
17986.77 197
17988.04 182
17989.31 203
17990.58 156
17991.85 185
17993.12 209
17994.38 183
17995.65 193
17996.92 197
17998.19 217
17999.46 185
18000.73 181
18002.00 179
18003.26 207
18004.53 200
18005.80 193
18007.07 185
18008.34 181
18009.61 187
18010.88 189
18012.15 190
18013.42 175
18014.69 191
18015.95 202
18017.22 194
18018.49 177
18019.76 164
18021.03 190
18022.30 204
18023.57 171
18024.84 179
18026.11 184
18027.38 243
18028.65 203
18029.92 177
18031.19 204
18032.46 204
18033.73 180
18035.00 188
18036.27 173
18037.54 175
18038.81 196
18040.08 193
18041.35 202
18042.62 202
18043.89 179
18045.16 195
18046.43 197
18047.70 184
18048.97 167
18050.24 195
18051.51 210
18052.78 193
18054.05 193
18055.32 196
18056.59 177
18057.86 197
18059.13 207
18060.40 186
18061.68 192
18062.95 212
18064.22 195
18065.49 178
18066.76 181
18068.03 171
18069.30 197
18070.57 195
18071.84 175
18073.11 196
18074.39 194
18075.66 205
18076.93 167
18078.20 159
18079.47 188
18080.74 197
18082.01 191
18083.29 163
18084.56 179
18085.83 156
18087.10 195
18088.37 193
18089.64 176
18090.92 145
18092.19 182
18093.46 191
18094.73 168
18096.00 159
18097.28 155
18098.55 203
18099.82 195
18101.09 173
18102.37 184
18103.64 184
18104.91 199
18106.18 187
18107.45 186
18108.73 174
18110.00 161
18111.27 198
18112.54 187
18113.82 158
18115.09 172
18116.36 193
18117.64 211
18118.91 168
18120.18 189
18121.45 176
18122.73 210
18124.00 164
18125.27 160
18126.55 176
18127.82 196
18129.09 178
18130.37 172
18131.64 173
18132.91 176
18134.19 202
18135.46 188
18136.73 201
18138.01 154
18139.28 174
18140.55 179
18141.83 189
18143.10 163
18144.37 158
18145.65 195
18146.92 183
18148.20 178
18149.47 171
18150.74 184
18152.02 206
18153.29 191
18154.57 181
18155.84 174
18157.11 179
18158.39 183
18159.66 170
18160.94 175
18162.21 165
18163.49 172
18164.76 172
18166.04 192
18167.31 164
18168.58 171
18169.86 178
18171.13 169
18172.41 195
18173.68 172
18174.96 200
18176.23 168
18177.51 185
18178.78 194
18180.06 188
18181.33 186
18182.61 171
18183.88 194
18185.16 209
18186.43 173
18187.71 193
18188.98 196
18190.26 174
18191.53 185
18192.81 188
18194.09 183
18195.36 172
18196.64 194
18197.91 203
18199.19 200
18200.46 176
18201.74 175
18203.02 179
18204.29 191
18205.57 179
18206.84 158
18208.12 174
18209.39 172
18210.67 177
18211.95 180
18213.22 169
18214.50 158
18215.78 178
18217.05 202
18218.33 212
18219.60 185
18220.88 178
18222.16 176
18223.43 182
18224.71 161
18225.99 181
18227.26 187
18228.54 198
18229.82 198
18231.09 186
18232.37 180
18233.65 195
18234.92 176
18236.20 172
18237.48 152
18238.76 178
18240.03 199
18241.31 171
18242.59 168
18243.86 173
18245.14 183
18246.42 176
18247.70 188
18248.97 161
18250.25 159
18251.53 181
18252.81 189
18254.08 183
18255.36 181
18256.64 186
18257.92 181
18259.19 177
18260.47 157
18261.75 165
18263.03 186
18264.31 175
18265.58 194
18266.86 161
18268.14 170
18269.42 189
18270.70 173
18271.98 169
18273.25 199
18274.53 177
18275.81 166
18277.09 163
18278.37 169
18279.65 181
18280.92 157
18282.20 178
18283.48 184
18284.76 156
18286.04 173
18287.32 151
18288.60 173
18289.88 182
18291.15 180
18292.43 176
18293.71 181
18294.99 184
18296.27 150
18297.55 193
18298.83 181
18300.11 182
18301.39 164
18302.67 183
18303.95 171
18305.23 159
18306.50 168
18307.78 185
18309.06 184
18310.34 171
18311.62 180
18312.90 174
18314.18 160
18315.46 186
18316.74 182
18318.02 154
18319.30 153
18320.58 186
18321.86 156
18323.14 150
18324.42 176
18325.70 144
18326.98 176
18328.26 189
18329.54 195
18330.82 176
18332.10 195
18333.38 194
18334.66 201
18335.94 197
18337.22 170
18338.51 185
18339.79 179
18341.07 173
18342.35 178
18343.63 191
18344.91 194
18346.19 182
18347.47 183
18348.75 173
18350.03 175
18351.31 178
18352.59 178
18353.88 192
18355.16 160
18356.44 151
18357.72 193
18359.00 193
18360.28 178
18361.56 151
18362.84 161
18364.13 166
18365.41 189
18366.69 171
18367.97 185
18369.25 185
18370.53 184
18371.82 184
18373.10 195
18374.38 151
18375.66 147
18376.94 202
18378.23 188
18379.51 170
18380.79 152
18382.07 192
18383.35 185
18384.64 190
18385.92 165
18387.20 167
18388.48 167
18389.76 161
18391.05 173
18392.33 169
18393.61 154
18394.89 170
18396.18 155
18397.46 194
18398.74 175
18400.03 177
18401.31 183
18402.59 189
18403.87 150
18405.16 155
18406.44 186
18407.72 178
18409.01 171
18410.29 160
18411.57 157
18412.86 168
18414.14 186
18415.42 186
18416.70 184
18417.99 176
18419.27 174
18420.56 171
18421.84 170
18423.12 187
18424.41 156
18425.69 169
18426.97 165
18428.26 170
18429.54 163
18430.82 185
18432.11 170
18433.39 165
18434.68 140
18435.96 170
18437.24 174
18438.53 166
18439.81 146
18441.10 152
18442.38 164
18443.66 175
18444.95 165
18446.23 158
18447.52 170
18448.80 181
18450.09 182
18451.37 173
18452.66 171
18453.94 171
18455.23 173
18456.51 193
18457.79 182
18459.08 181
18460.36 177
18461.65 191
18462.93 165
18464.22 147
18465.50 168
18466.79 168
18468.07 178
18469.36 163
18470.64 159
18471.93 179
18473.21 199
18474.50 174
18475.79 170
18477.07 164
18478.36 163
18479.64 177
18480.93 182
18482.21 169
18483.50 166
18484.78 193
18486.07 173
18487.36 169
18488.64 168
18489.93 184
18491.21 176
18492.50 170
18493.79 206
18495.07 181
18496.36 159
18497.64 168
18498.93 184
18500.22 169
18501.50 163
18502.79 164
18504.08 191
18505.36 167
18506.65 163
18507.93 177
18509.22 154
18510.51 162
18511.79 180
18513.08 198
18514.37 163
18515.65 171
18516.94 168
18518.23 201
18519.52 170
18520.80 184
18522.09 167
18523.38 173
18524.66 181
18525.95 190
18527.24 181
18528.52 164
18529.81 168
18531.10 164
18532.39 183
18533.67 160
18534.96 164
18536.25 157
18537.54 179
18538.82 168
18540.11 184
18541.40 179
18542.69 194
18543.98 199
18545.26 159
18546.55 163
18547.84 182
18549.13 175
18550.41 170
18551.70 190
18552.99 168
18554.28 191
18555.57 179
18556.86 171
18558.14 172
18559.43 199
18560.72 184
18562.01 191
18563.30 196
18564.59 178
18565.87 177
18567.16 174
18568.45 173
18569.74 163
18571.03 198
18572.32 177
18573.61 175
18574.89 164
18576.18 199
18577.47 181
18578.76 198
18580.05 192
18581.34 186
18582.63 178
18583.92 175
18585.21 176
18586.50 178
18587.79 172
18589.07 154
18590.36 194
18591.65 218
18592.94 179
18594.23 166
18595.52 184
18596.81 198
18598.10 186
18599.39 161
18600.68 163
18601.97 166
18603.26 181
18604.55 169
18605.84 177
18607.13 173
18608.42 185
18609.71 193
18611.00 189
18612.29 190
18613.58 164
18614.87 208
18616.16 179
18617.45 184
18618.74 164
18620.03 191
18621.32 180
18622.61 195
18623.90 184
18625.19 166
18626.49 167
18627.78 172
18629.07 194
18630.36 173
18631.65 190
18632.94 190
18634.23 212
18635.52 177
18636.81 182
18638.10 189
18639.39 195
18640.69 173
18641.98 176
18643.27 174
18644.56 185
18645.85 179
18647.14 185
18648.43 168
18649.72 171
18651.02 161
18652.31 186
18653.60 194
18654.89 172
18656.18 196
18657.47 179
18658.77 175
18660.06 146
18661.35 189
18662.64 192
18663.93 180
18665.23 171
18666.52 161
18667.81 188
18669.10 159
18670.39 167
18671.69 156
18672.98 179
18674.27 153
18675.56 186
18676.86 172
18678.15 147
18679.44 156
18680.73 159
18682.03 173
18683.32 181
18684.61 168
18685.90 161
18687.20 154
18688.49 187
18689.78 152
18691.07 164
18692.37 199
18693.66 154
18694.95 200
18696.25 149
18697.54 158
18698.83 168
18700.13 153
18701.42 180
18702.71 171
18704.01 176
18705.30 169
18706.59 155
18707.89 163
18709.18 171
18710.47 180
18711.77 186
18713.06 188
18714.35 159
18715.65 166
18716.94 171
18718.24 150
18719.53 161
18720.82 153
18722.12 173
18723.41 173
18724.71 181
18726.00 160
18727.29 145
18728.59 157
18729.88 174
18731.18 171
18732.47 163
18733.76 164
18735.06 179
18736.35 181
18737.65 171
18738.94 177
18740.24 159
18741.53 153
18742.83 159
18744.12 170
18745.42 178
18746.71 148
18748.01 134
18749.30 167
18750.60 168
18751.89 135
18753.19 188
18754.48 144
18755.78 185
18757.07 146
18758.37 175
18759.66 143
18760.96 156
18762.25 168
18763.55 153
18764.84 151
18766.14 183
18767.43 183
18768.73 190
18770.03 181
18771.32 161
18772.62 168
18773.91 179
18775.21 173
18776.50 150
18777.80 149
18779.10 160
18780.39 143
18781.69 147
18782.98 167
18784.28 189
18785.58 162
18786.87 157
18788.17 161
18789.47 170
18790.76 158
18792.06 179
18793.35 172
18794.65 172
18795.95 174
18797.24 160
18798.54 173
18799.84 149
18801.13 188
18802.43 175
18803.73 181
18805.02 177
18806.32 173
18807.62 159
18808.92 155
18810.21 182
18811.51 157
18812.81 149
18814.10 139
18815.40 176
18816.70 158
18818.00 136
18819.29 155
18820.59 151
18821.89 152
18823.18 137
18824.48 159
18825.78 154
18827.08 174
18828.38 185
18829.67 128
18830.97 150
18832.27 157
18833.57 188
18834.86 170
18836.16 149
18837.46 161
18838.76 157
18840.06 173
18841.35 158
18842.65 168
18843.95 168
18845.25 170
18846.55 161
18847.85 174
18849.14 132
18850.44 180
18851.74 180
18853.04 165
18854.34 179
18855.64 182
18856.93 215
18858.23 169
18859.53 160
18860.83 158
18862.13 146
18863.43 164
18864.73 154
18866.03 150
18867.33 165
18868.62 157
18869.92 163
18871.22 135
18872.52 142
18873.82 162
18875.12 187
18876.42 175
18877.72 166
18879.02 164
18880.32 159
18881.62 165
18882.92 143
18884.22 147
18885.52 132
18886.82 142
18888.12 153
18889.42 150
18890.72 134
18892.02 157
18893.31 162
18894.61 141
18895.91 153
18897.21 171
18898.51 157
18899.82 155
18901.12 152
18902.42 171
18903.72 169
18905.02 157
18906.32 164
18907.62 170
18908.92 179
18910.22 140
18911.52 149
18912.82 161
18914.12 172
18915.42 163
18916.72 168
18918.02 171
18919.32 182
18920.62 165
18921.92 163
18923.22 168
18924.53 184
18925.83 172
18927.13 166
18928.43 160
18929.73 169
18931.03 159
18932.33 173
18933.63 159
18934.94 166
18936.24 137
18937.54 160
18938.84 139
18940.14 165
18941.44 134
18942.74 151
18944.05 159
18945.35 169
18946.65 145
18947.95 137
18949.25 151
18950.55 142
18951.86 150
18953.16 158
18954.46 153
18955.76 160
18957.07 176
18958.37 181
18959.67 137
18960.97 166
18962.27 158
18963.58 143
18964.88 168
18966.18 144
18967.48 157
18968.79 162
18970.09 178
18971.39 162
18972.69 137
18974.00 170
18975.30 180
18976.60 162
18977.90 152
18979.21 173
18980.51 155
18981.81 158
18983.12 164
18984.42 165
18985.72 144
18987.03 133
18988.33 159
18989.63 152
18990.94 129
18992.24 141
18993.54 153
18994.85 158
18996.15 142
18997.45 151
18998.76 160
19000.06 156
19001.36 146
19002.67 158
19003.97 163
19005.27 150
19006.58 170
19007.88 154
19009.19 145
19010.49 156
19011.79 134
19013.10 174
19014.40 181
19015.71 150
19017.01 146
19018.31 159
19019.62 153
19020.92 145
19022.23 144
19023.53 164
19024.84 156
19026.14 141
19027.45 152
19028.75 141
19030.05 143
19031.36 165
19032.66 174
19033.97 164
19035.27 140
19036.58 153
19037.88 155
19039.19 141
19040.49 164
19041.80 154
19043.10 158
19044.41 160
19045.71 148
19047.02 151
19048.32 160
19049.63 178
19050.93 168
19052.24 169
19053.55 145
19054.85 142
19056.16 180
19057.46 166
19058.77 146
19060.07 164
19061.38 156
19062.68 183
19063.99 158
19065.30 153
19066.60 155
19067.91 164
19069.21 171
19070.52 156
19071.83 154
19073.13 155
19074.44 156
19075.74 150
19077.05 140
19078.36 147
19079.66 127
19080.97 148
19082.28 154
19083.58 131
19084.89 139
19086.20 157
19087.50 157
19088.81 150
19090.12 161
19091.42 162
19092.73 163
19094.04 145
19095.34 154
19096.65 146
19097.96 130
19099.26 154
19100.57 173
19101.88 158
19103.18 144
19104.49 143
19105.80 164
19107.11 149
19108.41 142
19109.72 151
19111.03 166
19112.34 149
19113.64 142
19114.95 140
19116.26 149
19117.57 137
19118.87 144
19120.18 178
19121.49 163
19122.80 186
19124.11 155
19125.41 191
19126.72 175
19128.03 124
19129.34 165
19130.65 158
19131.95 153
19133.26 135
19134.57 168
19135.88 140
19137.19 157
19138.49 152
19139.80 152
19141.11 144
19142.42 139
19143.73 152
19145.04 153
19146.35 166
19147.65 142
19148.96 155
19150.27 168
19151.58 149
19152.89 139
19154.20 173
19155.51 176
19156.82 147
19158.13 165
19159.43 152
19160.74 157
19162.05 134
19163.36 166
19164.67 172
19165.98 152
19167.29 150
19168.60 197
19169.91 161
19171.22 143
19172.53 144
19173.84 159
19175.15 164
19176.46 140
19177.77 146
19179.08 158
19180.39 131
19181.70 145
19183.01 163
19184.32 146
19185.63 156
19186.94 156
19188.25 160
19189.56 141
19190.87 128
19192.18 151
19193.49 156
19194.80 149
19196.11 156
19197.42 152
19198.73 186
19200.04 143
19201.35 128
19202.66 166
19203.97 150
19205.28 154
19206.59 140
19207.90 175
19209.21 159
19210.52 148
19211.83 139
19213.14 157
19214.46 131
19215.77 152
19217.08 166
19218.39 158
19219.70 143
19221.01 139
19222.32 149
19223.63 160
19224.95 151
19226.26 142
19227.57 146
19228.88 122
19230.19 141
19231.50 133
19232.81 139
19234.13 135
19235.44 167
19236.75 161
19238.06 150
19239.37 146
19240.68 154
19242.00 158
19243.31 152
19244.62 142
19245.93 146
19247.24 154
19248.56 131
19249.87 159
19251.18 120
19252.49 148
19253.81 150
19255.12 168
19256.43 150
19257.74 144
19259.06 124
19260.37 145
19261.68 164
19262.99 131
19264.31 134
19265.62 127
19266.93 137
19268.24 146
19269.56 131
19270.87 104
19272.18 159
19273.50 133
19274.81 162
19276.12 157
19277.43 147
19278.75 138
19280.06 158
19281.37 171
19282.69 152
19284.00 142
19285.31 144
19286.63 154
19287.94 130
19289.25 137
19290.57 136
19291.88 148
19293.20 135
19294.51 150
19295.82 138
19297.14 153
19298.45 144
19299.76 144
19301.08 165
19302.39 137
19303.71 127
19305.02 153
19306.33 154
19307.65 162
19308.96 167
19310.28 151
19311.59 160
19312.91 154
19314.22 155
19315.53 173
19316.85 150
19318.16 151
19319.48 155
19320.79 148
19322.11 145
19323.42 179
19324.74 161
19326.05 154
19327.37 144
19328.68 154
19330.00 146
19331.31 142
19332.63 147
19333.94 146
19335.26 138
19336.57 135
19337.89 144
19339.20 143
19340.52 143
19341.83 152
19343.15 138
19344.46 165
19345.78 151
19347.09 145
19348.41 150
19349.73 141
19351.04 160
19352.36 145
19353.67 157
19354.99 133
19356.30 139
19357.62 157
19358.94 172
19360.25 147
19361.57 139
19362.88 172
19364.20 170
19365.52 164
19366.83 146
19368.15 154
19369.46 147
19370.78 144
19372.10 150
19373.41 162
19374.73 137
19376.05 121
19377.36 145
19378.68 138
19380.00 126
19381.31 147
19382.63 175
19383.95 158
19385.26 136
19386.58 167
19387.90 162
19389.21 161
19390.53 159
19391.85 140
19393.17 158
19394.48 149
19395.80 173
19397.12 125
19398.43 141
19399.75 147
19401.07 151
19402.39 148
19403.70 125
19405.02 150
19406.34 155
19407.66 168
19408.97 140
19410.29 145
19411.61 145
19412.93 164
19414.24 155
19415.56 126
19416.88 154
19418.20 122
19419.52 142
19420.83 121
19422.15 150
19423.47 145
19424.79 158
19426.11 163
19427.42 151
19428.74 149
19430.06 139
19431.38 140
19432.70 155
19434.02 135
19435.34 132
19436.65 139
19437.97 163
19439.29 157
19440.61 139
19441.93 139
19443.25 147
19444.57 140
19445.88 135
19447.20 148
19448.52 132
19449.84 138
19451.16 147
19452.48 155
19453.80 121
19455.12 144
19456.44 142
19457.76 157
19459.08 153
19460.40 127
19461.71 154
19463.03 151
19464.35 129
19465.67 152
19466.99 143
19468.31 150
19469.63 169
19470.95 151
19472.27 121
19473.59 165
19474.91 141
19476.23 165
19477.55 136
19478.87 152
19480.19 157
19481.51 146
19482.83 160
19484.15 159
19485.47 176
19486.79 146
19488.11 141
19489.43 157
19490.75 132
19492.07 121
19493.39 125
19494.71 157
19496.04 146
19497.36 137
19498.68 119
19500.00 119
19501.32 148
19502.64 135
19503.96 132
19505.28 145
19506.60 155
19507.92 146
19509.24 162
19510.56 127
19511.89 124
19513.21 144
19514.53 187
19515.85 155
19517.17 130
19518.49 133
19519.81 172
19521.13 165
19522.46 144
19523.78 142
19525.10 149
19526.42 136
19527.74 147
19529.06 137
19530.39 140
19531.71 137
19533.03 157
19534.35 160
19535.67 133
19537.00 124
19538.32 152
19539.64 157
19540.96 130
19542.28 127
19543.61 142
19544.93 166
19546.25 147
19547.57 122
19548.90 144
19550.22 133
19551.54 141
19552.86 150
19554.19 126
19555.51 132
19556.83 139
19558.15 155
19559.48 159
19560.80 157
19562.12 149
19563.44 139
19564.77 159
19566.09 150
19567.41 141
19568.74 120
19570.06 136
19571.38 137
19572.71 142
19574.03 144
19575.35 150
19576.68 153
19578.00 135
19579.32 157
19580.65 133
19581.97 140
19583.29 145
19584.62 151
19585.94 120
19587.26 133
19588.59 158
19589.91 146
19591.24 143
19592.56 170
19593.88 185
19595.21 137
19596.53 146
19597.86 135
19599.18 139
19600.50 148
19601.83 137
19603.15 148
19604.48 162
19605.80 140
19607.12 136
19608.45 140
19609.77 143
19611.10 143
19612.42 147
19613.75 142
19615.07 137
19616.40 110
19617.72 118
19619.05 132
19620.37 120
19621.70 151
19623.02 150
19624.35 165
19625.67 163
19627.00 150
19628.32 153
19629.65 132
19630.97 139
19632.30 144
19633.62 143
19634.95 138
19636.27 144
19637.60 135
19638.92 143
19640.25 121
19641.57 146
19642.90 137
19644.23 167
19645.55 134
19646.88 138
19648.20 153
19649.53 139
19650.85 136
19652.18 171
19653.51 144
19654.83 137
19656.16 135
19657.48 158
19658.81 158
19660.14 144
19661.46 140
19662.79 147
19664.11 170
19665.44 143
19666.77 136
19668.09 145
19669.42 139
19670.75 145
19672.07 157
19673.40 150
19674.73 143
19676.05 140
19677.38 147
19678.71 148
19680.03 129
19681.36 130
19682.69 156
19684.01 149
19685.34 133
19686.67 139
19688.00 149
19689.32 145
19690.65 131
19691.98 146
19693.30 151
19694.63 148
19695.96 160
19697.29 145
19698.61 154
19699.94 129
19701.27 131
19702.60 136
19703.92 156
19705.25 138
19706.58 165
19707.91 132
19709.24 141
19710.56 128
19711.89 141
19713.22 132
19714.55 162
19715.88 136
19717.20 148
19718.53 138
19719.86 143
19721.19 134
19722.52 124
19723.84 141
19725.17 150
19726.50 125
19727.83 146
19729.16 141
19730.49 136
19731.82 128
19733.14 128
19734.47 146
19735.80 136
19737.13 149
19738.46 142
19739.79 136
19741.12 149
19742.45 124
19743.77 105
19745.10 121
19746.43 156
19747.76 139
19749.09 121
19750.42 108
19751.75 124
19753.08 123
19754.41 144
19755.74 143
19757.07 154
19758.40 146
19759.73 127
19761.06 125
19762.39 137
19763.71 145
19765.04 155
19766.37 147
19767.70 143
19769.03 132
19770.36 158
19771.69 160
19773.02 133
19774.35 149
19775.68 130
19777.01 143
19778.34 146
19779.67 127
19781.00 144
19782.33 137
19783.67 124
19785.00 147
19786.33 145
19787.66 136
19788.99 133
19790.32 122
19791.65 154
19792.98 153
19794.31 157
19795.64 146
19796.97 130
19798.30 144
19799.63 137
19800.96 150
19802.29 137
19803.63 142
19804.96 154
19806.29 148
19807.62 135
19808.95 148
19810.28 124
19811.61 153
19812.94 137
19814.28 140
19815.61 136
19816.94 146
19818.27 150
19819.60 140
19820.93 141
19822.26 146
19823.60 154
19824.93 134
19826.26 163
19827.59 154
19828.92 147
19830.26 160
19831.59 138
19832.92 147
19834.25 158
19835.58 152
19836.92 154
19838.25 147
19839.58 137
19840.91 154
19842.24 132
19843.58 133
19844.91 136
19846.24 149
19847.57 152
19848.91 121
19850.24 121
19851.57 135
19852.90 135
19854.24 149
19855.57 156
19856.90 144
19858.24 142
19859.57 130
19860.90 132
19862.23 139
19863.57 139
19864.90 143
19866.23 153
19867.57 150
19868.90 141
19870.23 113
19871.57 140
19872.90 151
19874.23 147
19875.57 131
19876.90 125
19878.23 146
19879.57 140
19880.90 148
19882.24 130
19883.57 142
19884.90 136
19886.24 124
19887.57 120
19888.90 134
19890.24 150
19891.57 138
19892.91 125
19894.24 131
19895.57 137
19896.91 150
19898.24 134
19899.58 122
19900.91 135
19902.25 146
19903.58 161
19904.91 141
19906.25 149
19907.58 152
19908.92 134
19910.25 118
19911.59 147
19912.92 133
19914.26 140
19915.59 125
19916.93 142
19918.26 123
19919.60 136
19920.93 135
19922.27 131
19923.60 142
19924.94 147
19926.27 129
19927.61 146
19928.94 143
19930.28 146
19931.61 157
19932.95 140
19934.28 134
19935.62 123
19936.95 119
19938.29 144
19939.63 135
19940.96 138
19942.30 126
19943.63 143
19944.97 148
19946.30 132
19947.64 142
19948.98 126
19950.31 156
19951.65 163
19952.98 139
19954.32 141
19955.66 132
19956.99 162
19958.33 154
19959.67 136
19961.00 118
19962.34 137
19963.67 142
19965.01 129
19966.35 122
19967.68 129
19969.02 145
19970.36 138
19971.69 151
19973.03 138
19974.37 148
19975.70 136
19977.04 151
19978.38 124
19979.71 127
19981.05 127
19982.39 153
19983.73 145
19985.06 132
19986.40 125
19987.74 120
19989.07 135
19990.41 136
19991.75 141
19993.09 163
19994.42 148
19995.76 132
19997.10 135
19998.44 139
19999.77 147
20001.11 152
20002.45 148
20003.79 130
20005.13 135
20006.46 133
20007.80 131
20009.14 150
20010.48 136
20011.81 151
20013.15 168
20014.49 136
20015.83 124
20017.17 132
20018.51 149
20019.84 137
20021.18 159
20022.52 169
20023.86 158
20025.20 151
20026.54 153
20027.87 132
20029.21 134
20030.55 172
20031.89 139
20033.23 141
20034.57 122
20035.91 122
20037.25 164
20038.59 130
20039.92 137
20041.26 132
20042.60 165
20043.94 126
20045.28 156
20046.62 147
20047.96 149
20049.30 135
20050.64 142
20051.98 156
20053.32 146
20054.66 150
20056.00 143
20057.33 141
20058.67 130
20060.01 145
20061.35 148
20062.69 141
20064.03 135
20065.37 142
20066.71 132
20068.05 136
20069.39 122
20070.73 142
20072.07 131
20073.41 156
20074.75 132
20076.09 130
20077.43 129
20078.77 135
20080.11 129
20081.45 137
20082.79 150
20084.14 129
20085.48 152
20086.82 121
20088.16 129
20089.50 125
20090.84 148
20092.18 141
20093.52 140
20094.86 114
20096.20 134
20097.54 149
20098.88 138
20100.22 119
20101.57 139
20102.91 129
20104.25 117
20105.59 138
20106.93 130
20108.27 145
20109.61 137
20110.95 135
20112.30 126
20113.64 137
20114.98 127
20116.32 129
20117.66 140
20119.00 137
20120.34 143
20121.69 139
20123.03 130
20124.37 118
20125.71 134
20127.05 128
20128.40 137
20129.74 123
20131.08 141
20132.42 142
20133.76 124
20135.11 125
20136.45 141
