# Supplementary material for: MALDI-TOF MS typing enables the classification of brewing yeasts of the genus Saccharomyces to major beer styles
Source: PLoS One. 2017 Aug 9;12(8):e0181694. doi: 10.1371/journal.pone.0181694 (PMC5549903; doi:10.1371/journal.pone.0181694)
Supplement: S14 File — The directory includes 90 raw files and was zipped to “.zip”; the folder has three strains with 30 spectra per strain; S1 Text explains the raw files with an example and Table 1 represents the yeast strains used within the experiment. (ZIP) [file pone.0181694.s017.zip › 40-42/30636-508-OG-Ale-Ale-YPG-18h-E-E_2015-10-16__0_B8_1.dat]

2000.07 15267
2000.49 15220
2000.91 15075
2001.33 15311
2001.75 15315
2002.17 15067
2002.59 15341
2003.02 15401
2003.44 15572
2003.86 15515
2004.28 15553
2004.70 15599
2005.13 15850
2005.55 15920
2005.97 15779
2006.39 15945
2006.81 16089
2007.24 16047
2007.66 16151
2008.08 15934
2008.50 15935
2008.93 15906
2009.35 15986
2009.77 15811
2010.19 15906
2010.61 15907
2011.04 16035
2011.46 15791
2011.88 15654
2012.31 15467
2012.73 15370
2013.15 15023
2013.57 14980
2014.00 14510
2014.42 14500
2014.84 14205
2015.27 13963
2015.69 14215
2016.11 14260
2016.53 14036
2016.96 14407
2017.38 14641
2017.80 14526
2018.23 14797
2018.65 14974
2019.07 15285
2019.50 15408
2019.92 15650
2020.34 15552
2020.77 15577
2021.19 15406
2021.62 15187
2022.04 15264
2022.46 15166
2022.89 15301
2023.31 15184
2023.73 15092
2024.16 14913
2024.58 14695
2025.01 14559
2025.43 14711
2025.86 14681
2026.28 14601
2026.70 14735
2027.13 14485
2027.55 14236
2027.98 14167
2028.40 14255
2028.83 14293
2029.25 14091
2029.67 14038
2030.10 14239
2030.52 14096
2030.95 14336
2031.37 14287
2031.80 14465
2032.22 14898
2032.65 15207
2033.07 15554
2033.50 16095
2033.92 16462
2034.35 16585
2034.77 16306
2035.20 16141
2035.62 15986
2036.05 16023
2036.47 16175
2036.90 15657
2037.32 15313
2037.75 15408
2038.17 15238
2038.60 14877
2039.02 14546
2039.45 14664
2039.88 14823
2040.30 14449
2040.73 14855
2041.15 14808
2041.58 14239
2042.00 14393
2042.43 14486
2042.86 14446
2043.28 14332
2043.71 14305
2044.13 14430
2044.56 14241
2044.99 14153
2045.41 14192
2045.84 14431
2046.26 14373
2046.69 14646
2047.12 14816
2047.54 14889
2047.97 15271
2048.40 15408
2048.82 15537
2049.25 15669
2049.68 15359
2050.10 15718
2050.53 15157
2050.96 15193
2051.38 15475
2051.81 15154
2052.24 15007
2052.66 15161
2053.09 14761
2053.52 14945
2053.95 15102
2054.37 14984
2054.80 15011
2055.23 14744
2055.65 14620
2056.08 14464
2056.51 14550
2056.94 14488
2057.36 14350
2057.79 14142
2058.22 14037
2058.65 14043
2059.07 14275
2059.50 14254
2059.93 14408
2060.36 14427
2060.78 14309
2061.21 14643
2061.64 14815
2062.07 15364
2062.50 15919
2062.92 15815
2063.35 16051
2063.78 15982
2064.21 16373
2064.64 16562
2065.06 16702
2065.49 16940
2065.92 16882
2066.35 16883
2066.78 16597
2067.21 16718
2067.63 16296
2068.06 16416
2068.49 15847
2068.92 15521
2069.35 15522
2069.78 15165
2070.21 14695
2070.63 14662
2071.06 14755
2071.49 14927
2071.92 14375
2072.35 14470
2072.78 14655
2073.21 15203
2073.64 15424
2074.07 15534
2074.50 15614
2074.93 15764
2075.35 16044
2075.78 16210
2076.21 16517
2076.64 16737
2077.07 17080
2077.50 16796
2077.93 16797
2078.36 16662
2078.79 16611
2079.22 15982
2079.65 15865
2080.08 15830
2080.51 15896
2080.94 15758
2081.37 15270
2081.80 15240
2082.23 15397
2082.66 15375
2083.09 15006
2083.52 15024
2083.95 14897
2084.38 14584
2084.81 14800
2085.24 14461
2085.67 14455
2086.10 14285
2086.53 14388
2086.96 14482
2087.39 14441
2087.82 14371
2088.25 14566
2088.68 15030
2089.11 15020
2089.55 15258
2089.98 15502
2090.41 15573
2090.84 16085
2091.27 16658
2091.70 16906
2092.13 16723
2092.56 16640
2092.99 16560
2093.42 16540
2093.86 16596
2094.29 16363
2094.72 16062
2095.15 16047
2095.58 15725
2096.01 15758
2096.44 15245
2096.87 15153
2097.31 15058
2097.74 14981
2098.17 14527
2098.60 14642
2099.03 14427
2099.46 14334
2099.90 14319
2100.33 14369
2100.76 14322
2101.19 14314
2101.62 14401
2102.06 14006
2102.49 13871
2102.92 14122
2103.35 14442
2103.78 14415
2104.22 14410
2104.65 14544
2105.08 14868
2105.51 15066
2105.95 15399
2106.38 15652
2106.81 15809
2107.24 15805
2107.68 15867
2108.11 16019
2108.54 15910
2108.97 15688
2109.41 15605
2109.84 15611
2110.27 15451
2110.71 15480
2111.14 15655
2111.57 15325
2112.01 15128
2112.44 14699
2112.87 14815
2113.30 14640
2113.74 14703
2114.17 14179
2114.60 14702
2115.04 14274
2115.47 14275
2115.90 14412
2116.34 14057
2116.77 13930
2117.21 14079
2117.64 14471
2118.07 13988
2118.51 13875
2118.94 13949
2119.37 13893
2119.81 14202
2120.24 14498
2120.68 14352
2121.11 14429
2121.54 14544
2121.98 14365
2122.41 14479
2122.85 14389
2123.28 14597
2123.71 14469
2124.15 14557
2124.58 14610
2125.02 14457
2125.45 14553
2125.89 14272
2126.32 14043
2126.76 13926
2127.19 14006
2127.63 14240
2128.06 14403
2128.49 14248
2128.93 13991
2129.36 14216
2129.80 14383
2130.23 14380
2130.67 14394
2131.10 14476
2131.54 14636
2131.97 14741
2132.41 14942
2132.84 14691
2133.28 14741
2133.71 15026
2134.15 14825
2134.59 15063
2135.02 15023
2135.46 15037
2135.89 15107
2136.33 15315
2136.76 15407
2137.20 15749
2137.63 15971
2138.07 15637
2138.51 15749
2138.94 15590
2139.38 15030
2139.81 14756
2140.25 14888
2140.69 14999
2141.12 14751
2141.56 14289
2141.99 14090
2142.43 13995
2142.87 13905
2143.30 13884
2143.74 13866
2144.18 14081
2144.61 13726
2145.05 13766
2145.48 13664
2145.92 13967
2146.36 13940
2146.79 13969
2147.23 14119
2147.67 14548
2148.10 14623
2148.54 14685
2148.98 14955
2149.41 15217
2149.85 15415
2150.29 15586
2150.73 15589
2151.16 15842
2151.60 15766
2152.04 15494
2152.47 15356
2152.91 15501
2153.35 15578
2153.79 15254
2154.22 15148
2154.66 14821
2155.10 14490
2155.54 14584
2155.97 14685
2156.41 14694
2156.85 14324
2157.29 14238
2157.72 14569
2158.16 14639
2158.60 14808
2159.04 15099
2159.48 15126
2159.91 15111
2160.35 15531
2160.79 16062
2161.23 16114
2161.67 16686
2162.10 16670
2162.54 16828
2162.98 16997
2163.42 16979
2163.86 16871
2164.30 16492
2164.73 16410
2165.17 16170
2165.61 15869
2166.05 15492
2166.49 14921
2166.93 14803
2167.37 14897
2167.80 14645
2168.24 14655
2168.68 14576
2169.12 14483
2169.56 14396
2170.00 14111
2170.44 14110
2170.88 14232
2171.32 14438
2171.75 14532
2172.19 14460
2172.63 14213
2173.07 14442
2173.51 14265
2173.95 13923
2174.39 13728
2174.83 13806
2175.27 14049
2175.71 14270
2176.15 13958
2176.59 14153
2177.03 14367
2177.47 14570
2177.91 14578
2178.35 14351
2178.79 14243
2179.23 14571
2179.67 14644
2180.11 14672
2180.55 14955
2180.99 14558
2181.43 14591
2181.87 14491
2182.31 14225
2182.75 14268
2183.19 14042
2183.63 14184
2184.07 14214
2184.51 14088
2184.95 14517
2185.39 14342
2185.83 14288
2186.27 14137
2186.71 13754
2187.15 14121
2187.59 14277
2188.03 14392
2188.48 14854
2188.92 14612
2189.36 14701
2189.80 14865
2190.24 15056
2190.68 15074
2191.12 15189
2191.56 15327
2192.00 15342
2192.45 15242
2192.89 15225
2193.33 15221
2193.77 15276
2194.21 14907
2194.65 14633
2195.09 14822
2195.53 14832
2195.98 14843
2196.42 15126
2196.86 14895
2197.30 14674
2197.74 14461
2198.19 14684
2198.63 14769
2199.07 14253
2199.51 14070
2199.95 14180
2200.39 14110
2200.84 14158
2201.28 13973
2201.72 13823
2202.16 14088
2202.61 14155
2203.05 14353
2203.49 14271
2203.93 14667
2204.38 14589
2204.82 14615
2205.26 14579
2205.70 15060
2206.15 15269
2206.59 14905
2207.03 14850
2207.47 15174
2207.92 15161
2208.36 15017
2208.80 15202
2209.25 15078
2209.69 15138
2210.13 15064
2210.57 14954
2211.02 15081
2211.46 14663
2211.90 14804
2212.35 14633
2212.79 14374
2213.23 14371
2213.68 14450
2214.12 14585
2214.56 14513
2215.01 14311
2215.45 14162
2215.89 14089
2216.34 13990
2216.78 13920
2217.23 13910
2217.67 13750
2218.11 13646
2218.56 13878
2219.00 13636
2219.44 13749
2219.89 13898
2220.33 14224
2220.78 14158
2221.22 14052
2221.67 14097
2222.11 14337
2222.55 14386
2223.00 14737
2223.44 14654
2223.89 14551
2224.33 15132
2224.78 14983
2225.22 14780
2225.66 14955
2226.11 15007
2226.55 14911
2227.00 14830
2227.44 14718
2227.89 15053
2228.33 15299
2228.78 14946
2229.22 15254
2229.67 15305
2230.11 15325
2230.56 15139
2231.00 15035
2231.45 15546
2231.89 15550
2232.34 15452
2232.78 15871
2233.23 15904
2233.67 15803
2234.12 15815
2234.57 15875
2235.01 15560
2235.46 15233
2235.90 15238
2236.35 15012
2236.79 14902
2237.24 14791
2237.69 14771
2238.13 14976
2238.58 14755
2239.02 14648
2239.47 14824
2239.91 14625
2240.36 14376
2240.81 14230
2241.25 14332
2241.70 14051
2242.15 14059
2242.59 14029
2243.04 13820
2243.48 13324
2243.93 13472
2244.38 13689
2244.82 13853
2245.27 13496
2245.72 13657
2246.16 13582
2246.61 13783
2247.06 14052
2247.50 13963
2247.95 13931
2248.40 13711
2248.84 13818
2249.29 13792
2249.74 13888
2250.19 14154
2250.63 14000
2251.08 14010
2251.53 13846
2251.97 13770
2252.42 13366
2252.87 13622
2253.32 13744
2253.76 13747
2254.21 13822
2254.66 13928
2255.11 13758
2255.55 13759
2256.00 13688
2256.45 13672
2256.90 13711
2257.34 13713
2257.79 13641
2258.24 13963
2258.69 14043
2259.14 13820
2259.58 13924
2260.03 13880
2260.48 14334
2260.93 14509
2261.38 14638
2261.82 14770
2262.27 15036
2262.72 15301
2263.17 15357
2263.62 15469
2264.07 15831
2264.51 16259
2264.96 15925
2265.41 15614
2265.86 15602
2266.31 15376
2266.76 15141
2267.21 15102
2267.65 14751
2268.10 14616
2268.55 14577
2269.00 14445
2269.45 14300
2269.90 14391
2270.35 14460
2270.80 14673
2271.25 14716
2271.69 14729
2272.14 14654
2272.59 14961
2273.04 14753
2273.49 14951
2273.94 15030
2274.39 14736
2274.84 14785
2275.29 14685
2275.74 14313
2276.19 14258
2276.64 14078
2277.09 14201
2277.54 13967
2277.99 14081
2278.44 14225
2278.89 14024
2279.34 13892
2279.79 13921
2280.24 13866
2280.69 13469
2281.14 13690
2281.59 13760
2282.04 13626
2282.49 13820
2282.94 13558
2283.39 13469
2283.84 13464
2284.29 13536
2284.74 13655
2285.19 13627
2285.64 13553
2286.09 13777
2286.54 13802
2286.99 14033
2287.44 14266
2287.89 14592
2288.35 15131
2288.80 15561
2289.25 15952
2289.70 16305
2290.15 17282
2290.60 18230
2291.05 18928
2291.50 19852
2291.95 20755
2292.40 20688
2292.86 20677
2293.31 20634
2293.76 20282
2294.21 19976
2294.66 18980
2295.11 17958
2295.56 17870
2296.02 17261
2296.47 16661
2296.92 15963
2297.37 15487
2297.82 15131
2298.27 14742
2298.73 14649
2299.18 14648
2299.63 14417
2300.08 14291
2300.53 13829
2300.99 13793
2301.44 13766
2301.89 13904
2302.34 13651
2302.79 13469
2303.25 13559
2303.70 13607
2304.15 13582
2304.60 13384
2305.06 13593
2305.51 14161
2305.96 14127
2306.41 14213
2306.87 14324
2307.32 14392
2307.77 14526
2308.22 14741
2308.68 14972
2309.13 15310
2309.58 15368
2310.04 15311
2310.49 15251
2310.94 15335
2311.40 15927
2311.85 15705
2312.30 15807
2312.75 15611
2313.21 15538
2313.66 15327
2314.11 14758
2314.57 14693
2315.02 14491
2315.47 14319
2315.93 14206
2316.38 14163
2316.84 14318
2317.29 14282
2317.74 14178
2318.20 14202
2318.65 14253
2319.10 14597
2319.56 14438
2320.01 14693
2320.47 15181
2320.92 14711
2321.37 14611
2321.83 14663
2322.28 14708
2322.74 14443
2323.19 14371
2323.65 14373
2324.10 14446
2324.55 14180
2325.01 14193
2325.46 14145
2325.92 14134
2326.37 14164
2326.83 14340
2327.28 14374
2327.74 14369
2328.19 14663
2328.65 14777
2329.10 15151
2329.55 14989
2330.01 15203
2330.46 14928
2330.92 15232
2331.37 15733
2331.83 15858
2332.28 15676
2332.74 15751
2333.20 15721
2333.65 15615
2334.11 15364
2334.56 15362
2335.02 15330
2335.47 14870
2335.93 15108
2336.38 15052
2336.84 14900
2337.29 14811
2337.75 14686
2338.21 14728
2338.66 14443
2339.12 14257
2339.57 14382
2340.03 14481
2340.48 14762
2340.94 14657
2341.40 14348
2341.85 14264
2342.31 14032
2342.76 14319
2343.22 14405
2343.68 14474
2344.13 14185
2344.59 13917
2345.05 14083
2345.50 14040
2345.96 13989
2346.42 14123
2346.87 14632
2347.33 14432
2347.79 14259
2348.24 14484
2348.70 14456
2349.16 14547
2349.61 14884
2350.07 14568
2350.53 14763
2350.98 14693
2351.44 14490
2351.90 14511
2352.35 14463
2352.81 14569
2353.27 14403
2353.73 14311
2354.18 14421
2354.64 14530
2355.10 14158
2355.56 14232
2356.01 14338
2356.47 14350
2356.93 14366
2357.39 14334
2357.84 13985
2358.30 14005
2358.76 14075
2359.22 14057
2359.67 13905
2360.13 14234
2360.59 14037
2361.05 14113
2361.51 14614
2361.96 14681
2362.42 14843
2362.88 14723
2363.34 14831
2363.80 14853
2364.25 14793
2364.71 14667
2365.17 14843
2365.63 14911
2366.09 14807
2366.55 14695
2367.00 14646
2367.46 14893
2367.92 14675
2368.38 14456
2368.84 14500
2369.30 14388
2369.76 14374
2370.22 14098
2370.67 14420
2371.13 14731
2371.59 14482
2372.05 14586
2372.51 14885
2372.97 15267
2373.43 15851
2373.89 15983
2374.35 16562
2374.81 17468
2375.27 17519
2375.72 17669
2376.18 17826
2376.64 18045
2377.10 18467
2377.56 18274
2378.02 18064
2378.48 18238
2378.94 18453
2379.40 18114
2379.86 17845
2380.32 17490
2380.78 17006
2381.24 17273
2381.70 16913
2382.16 16447
2382.62 16401
2383.08 16039
2383.54 15528
2384.00 15467
2384.46 15543
2384.92 15139
2385.38 14857
2385.84 14627
2386.30 14550
2386.76 14729
2387.22 14670
2387.68 14641
2388.14 14396
2388.60 14658
2389.06 14630
2389.53 14544
2389.99 14722
2390.45 15323
2390.91 14861
2391.37 15215
2391.83 15328
2392.29 15631
2392.75 15888
2393.21 15974
2393.67 15821
2394.13 15635
2394.60 15601
2395.06 15435
2395.52 15128
2395.98 14937
2396.44 14635
2396.90 14593
2397.36 14192
2397.83 14117
2398.29 14172
2398.75 13748
2399.21 13963
2399.67 13851
2400.13 13672
2400.60 13692
2401.06 13795
2401.52 13870
2401.98 13940
2402.44 14085
2402.90 14052
2403.37 14274
2403.83 14118
2404.29 13976
2404.75 14134
2405.22 14162
2405.68 14499
2406.14 14737
2406.60 14660
2407.06 14642
2407.53 14840
2407.99 14985
2408.45 15097
2408.91 15044
2409.38 14868
2409.84 14975
2410.30 14475
2410.77 14132
2411.23 14227
2411.69 13805
2412.15 13737
2412.62 13856
2413.08 13878
2413.54 13919
2414.01 13966
2414.47 14161
2414.93 14111
2415.39 14636
2415.86 15049
2416.32 14960
2416.78 15454
2417.25 15734
2417.71 15849
2418.17 15810
2418.64 15611
2419.10 15965
2419.57 15924
2420.03 15910
2420.49 15676
2420.96 15639
2421.42 15526
2421.88 15520
2422.35 15206
2422.81 14702
2423.28 14574
2423.74 14496
2424.20 14957
2424.67 14762
2425.13 14444
2425.60 14241
2426.06 14306
2426.52 14050
2426.99 14048
2427.45 13937
2427.92 13831
2428.38 13534
2428.85 13337
2429.31 13673
2429.78 13274
2430.24 13467
2430.70 13746
2431.17 13484
2431.63 13343
2432.10 13404
2432.56 13916
2433.03 13640
2433.49 13552
2433.96 13902
2434.42 14197
2434.89 14306
2435.35 14345
2435.82 14198
2436.28 14152
2436.75 13975
2437.21 13953
2437.68 13636
2438.15 13890
2438.61 13718
2439.08 13563
2439.54 13591
2440.01 13519
2440.47 14022
2440.94 14060
2441.40 13723
2441.87 13701
2442.34 13783
2442.80 13800
2443.27 13889
2443.73 13843
2444.20 13883
2444.66 13955
2445.13 13888
2445.60 13816
2446.06 13809
2446.53 13543
2447.00 13653
2447.46 13673
2447.93 13376
2448.39 13792
2448.86 13700
2449.33 13693
2449.79 13161
2450.26 13253
2450.73 13265
2451.19 13453
2451.66 13418
2452.13 13333
2452.59 13516
2453.06 13516
2453.53 13435
2453.99 13322
2454.46 13334
2454.93 13197
2455.39 13097
2455.86 13194
2456.33 13153
2456.80 13261
2457.26 13213
2457.73 13328
2458.20 13112
2458.66 13285
2459.13 13232
2459.60 12877
2460.07 13035
2460.53 13256
2461.00 13144
2461.47 13159
2461.94 13017
2462.41 12780
2462.87 13165
2463.34 13297
2463.81 13427
2464.28 13485
2464.74 13195
2465.21 13529
2465.68 13609
2466.15 13745
2466.62 13988
2467.08 13631
2467.55 13816
2468.02 13717
2468.49 14209
2468.96 14238
2469.43 14183
2469.89 13794
2470.36 13637
2470.83 13655
2471.30 13262
2471.77 13433
2472.24 13483
2472.71 13414
2473.17 13397
2473.64 13041
2474.11 13043
2474.58 12743
2475.05 12875
2475.52 12866
2475.99 12970
2476.46 13077
2476.92 13048
2477.39 12819
2477.86 13088
2478.33 13303
2478.80 13165
2479.27 13088
2479.74 12881
2480.21 12538
2480.68 12694
2481.15 12671
2481.62 12798
2482.09 12547
2482.56 12773
2483.03 12952
2483.50 12897
2483.97 12708
2484.44 12736
2484.91 12823
2485.38 12877
2485.85 12676
2486.32 13182
2486.79 13212
2487.26 13011
2487.73 13161
2488.20 13369
2488.67 13531
2489.14 13300
2489.61 13328
2490.08 13580
2490.55 13659
2491.02 13872
2491.49 14118
2491.96 14395
2492.43 14165
2492.90 13714
2493.37 13843
2493.84 14068
2494.31 14231
2494.78 14614
2495.25 14330
2495.72 14937
2496.19 15000
2496.67 14746
2497.14 14132
2497.61 14330
2498.08 14350
2498.55 13859
2499.02 13865
2499.49 13470
2499.96 13281
2500.43 13297
2500.91 13268
2501.38 13255
2501.85 13183
2502.32 13139
2502.79 13386
2503.26 13700
2503.73 13569
2504.21 13885
2504.68 14135
2505.15 14379
2505.62 14275
2506.09 14127
2506.56 14227
2507.04 14555
2507.51 14047
2507.98 13786
2508.45 13718
2508.92 13472
2509.40 13106
2509.87 13216
2510.34 13215
2510.81 13309
2511.29 13489
2511.76 13809
2512.23 13744
2512.70 13665
2513.18 14034
2513.65 14254
2514.12 14129
2514.59 14050
2515.07 14144
2515.54 14125
2516.01 13929
2516.48 13599
2516.96 13713
2517.43 13525
2517.90 13582
2518.38 13696
2518.85 14063
2519.32 13798
2519.79 13615
2520.27 13715
2520.74 13648
2521.21 13535
2521.69 13358
2522.16 13630
2522.63 13707
2523.11 13714
2523.58 13612
2524.05 13217
2524.53 13182
2525.00 13300
2525.48 13265
2525.95 13321
2526.42 13401
2526.90 13745
2527.37 13780
2527.84 13621
2528.32 13597
2528.79 14055
2529.27 14447
2529.74 14737
2530.21 14519
2530.69 14136
2531.16 14289
2531.64 14531
2532.11 14230
2532.59 13610
2533.06 13933
2533.53 13550
2534.01 13519
2534.48 13528
2534.96 13277
2535.43 13205
2535.91 13419
2536.38 13240
2536.86 13229
2537.33 13326
2537.81 13513
2538.28 13657
2538.76 13568
2539.23 13400
2539.71 13544
2540.18 13505
2540.66 13823
2541.13 13733
2541.61 13915
2542.08 14035
2542.56 13928
2543.03 13857
2543.51 13793
2543.98 13845
2544.46 13690
2544.93 13447
2545.41 13649
2545.88 13430
2546.36 13258
2546.84 13419
2547.31 13437
2547.79 13389
2548.26 13405
2548.74 13474
2549.21 13461
2549.69 13330
2550.17 13534
2550.64 13590
2551.12 13260
2551.59 13413
2552.07 13599
2552.55 13640
2553.02 13708
2553.50 13842
2553.97 13905
2554.45 13817
2554.93 13814
2555.40 13894
2555.88 13887
2556.36 13810
2556.83 13831
2557.31 13921
2557.79 13737
2558.26 13827
2558.74 13875
2559.22 13585
2559.69 13459
2560.17 13465
2560.65 13341
2561.12 13134
2561.60 13194
2562.08 13084
2562.56 13233
2563.03 13447
2563.51 13385
2563.99 13384
2564.46 13111
2564.94 13388
2565.42 13305
2565.90 13466
2566.37 13612
2566.85 13667
2567.33 13571
2567.81 13286
2568.28 13270
2568.76 13211
2569.24 13102
2569.72 12914
2570.20 12722
2570.67 12606
2571.15 12813
2571.63 12909
2572.11 12440
2572.59 12446
2573.06 12261
2573.54 12168
2574.02 12283
2574.50 12477
2574.98 12279
2575.45 12179
2575.93 12285
2576.41 12544
2576.89 12323
2577.37 12225
2577.85 12398
2578.33 12409
2578.80 12320
2579.28 12317
2579.76 12565
2580.24 12878
2580.72 12687
2581.20 12557
2581.68 12807
2582.16 13011
2582.63 12952
2583.11 12868
2583.59 12856
2584.07 13034
2584.55 13203
2585.03 13327
2585.51 13252
2585.99 13272
2586.47 13179
2586.95 13119
2587.43 12924
2587.91 12928
2588.39 13220
2588.87 13301
2589.35 13283
2589.82 13339
2590.30 13388
2590.78 13413
2591.26 13655
2591.74 13636
2592.22 13616
2592.70 13394
2593.18 13336
2593.66 13605
2594.14 13496
2594.62 13544
2595.10 13524
2595.58 13340
2596.06 13296
2596.54 13014
2597.02 12789
2597.51 12882
2597.99 12468
2598.47 12773
2598.95 12587
2599.43 12451
2599.91 12613
2600.39 12706
2600.87 12870
2601.35 12506
2601.83 12880
2602.31 12715
2602.79 12901
2603.27 12988
2603.75 13169
2604.23 13372
2604.72 13351
2605.20 13289
2605.68 13392
2606.16 13467
2606.64 13203
2607.12 13014
2607.60 13185
2608.08 13215
2608.57 12921
2609.05 13016
2609.53 13074
2610.01 13249
2610.49 13201
2610.97 12837
2611.45 12908
2611.94 12934
2612.42 12995
2612.90 12866
2613.38 12970
2613.86 13292
2614.35 13416
2614.83 13425
2615.31 13471
2615.79 13508
2616.27 13500
2616.76 14041
2617.24 14233
2617.72 14452
2618.20 14102
2618.68 14531
2619.17 14472
2619.65 14457
2620.13 14351
2620.61 14084
2621.10 14242
2621.58 13854
2622.06 13900
2622.54 13954
2623.03 13772
2623.51 13896
2623.99 13991
2624.48 13743
2624.96 13502
2625.44 13330
2625.92 13449
2626.41 13612
2626.89 13228
2627.37 13030
2627.86 13478
2628.34 13433
2628.82 13511
2629.31 13285
2629.79 13410
2630.27 13572
2630.76 13916
2631.24 13749
2631.72 13964
2632.21 14300
2632.69 14639
2633.17 15015
2633.66 15117
2634.14 15260
2634.63 15426
2635.11 15238
2635.59 14903
2636.08 14612
2636.56 14389
2637.05 14286
2637.53 13797
2638.01 13706
2638.50 13599
2638.98 13296
2639.47 13154
2639.95 13094
2640.43 13082
2640.92 12913
2641.40 12854
2641.89 13031
2642.37 12943
2642.86 13029
2643.34 12716
2643.83 12847
2644.31 12527
2644.80 12468
2645.28 12667
2645.77 12636
2646.25 12491
2646.74 13003
2647.22 12977
2647.70 12640
2648.19 12927
2648.68 12342
2649.16 12299
2649.65 12741
2650.13 12985
2650.62 12706
2651.10 12658
2651.59 12459
2652.07 12771
2652.56 12741
2653.04 12751
2653.53 12933
2654.01 12736
2654.50 12650
2654.99 12638
2655.47 13135
2655.96 13115
2656.44 13177
2656.93 12964
2657.41 12993
2657.90 13165
2658.39 13155
2658.87 13139
2659.36 13078
2659.84 12822
2660.33 12821
2660.82 13017
2661.30 12726
2661.79 12724
2662.28 12766
2662.76 12905
2663.25 12773
2663.73 12866
2664.22 13051
2664.71 13103
2665.19 12970
2665.68 12785
2666.17 12844
2666.65 12790
2667.14 12636
2667.63 13008
2668.11 13128
2668.60 13222
2669.09 13147
2669.58 12924
2670.06 13315
2670.55 13571
2671.04 13387
2671.52 13757
2672.01 14141
2672.50 14407
2672.99 14881
2673.47 14776
2673.96 14681
2674.45 14779
2674.94 14954
2675.42 14797
2675.91 15169
2676.40 15404
2676.89 15349
2677.37 15107
2677.86 15235
2678.35 15073
2678.84 14714
2679.32 14779
2679.81 14237
2680.30 13901
2680.79 13552
2681.28 13408
2681.76 12967
2682.25 13248
2682.74 13113
2683.23 12788
2683.72 12789
2684.21 12756
2684.69 13233
2685.18 13096
2685.67 12871
2686.16 12948
2686.65 13132
2687.14 12814
2687.63 12506
2688.11 12572
2688.60 12854
2689.09 12559
2689.58 12702
2690.07 12645
2690.56 12811
2691.05 12972
2691.54 12845
2692.02 12867
2692.51 12877
2693.00 12826
2693.49 13015
2693.98 13030
2694.47 13175
2694.96 12831
2695.45 12698
2695.94 12663
2696.43 12787
2696.92 12643
2697.41 12677
2697.90 12657
2698.39 12587
2698.88 12458
2699.37 12474
2699.86 12388
2700.35 12649
2700.84 13120
2701.32 13117
2701.81 13390
2702.30 13271
2702.79 13482
2703.28 13342
2703.77 13422
2704.27 13502
2704.76 13811
2705.25 13517
2705.74 13179
2706.23 13777
2706.72 13486
2707.21 13429
2707.70 13432
2708.19 13329
2708.68 12942
2709.17 12936
2709.66 12984
2710.15 12827
2710.64 12608
2711.13 12830
2711.62 12754
2712.11 12550
2712.60 12976
2713.10 13011
2713.59 12507
2714.08 12477
2714.57 12626
2715.06 12569
2715.55 12764
2716.04 12466
2716.53 12146
2717.02 12296
2717.52 12505
2718.01 12329
2718.50 12370
2718.99 12335
2719.48 12382
2719.97 12278
2720.46 12170
2720.96 12497
2721.45 12700
2721.94 12934
2722.43 13018
2722.92 13256
2723.42 13600
2723.91 13925
2724.40 14002
2724.89 14038
2725.38 14147
2725.88 14091
2726.37 14117
2726.86 14068
2727.35 14080
2727.84 13694
2728.34 13144
2728.83 13093
2729.32 12938
2729.81 12966
2730.31 12876
2730.80 12767
2731.29 12741
2731.78 12892
2732.28 12810
2732.77 12888
2733.26 12712
2733.76 12744
2734.25 12889
2734.74 13082
2735.23 13297
2735.73 13199
2736.22 13097
2736.71 13372
2737.21 13343
2737.70 13359
2738.19 13588
2738.69 13946
2739.18 14086
2739.67 14443
2740.17 14884
2740.66 15239
2741.15 15429
2741.65 15568
2742.14 15734
2742.63 15752
2743.13 16012
2743.62 16042
2744.11 16239
2744.61 15565
2745.10 15139
2745.60 15106
2746.09 14835
2746.58 14252
2747.08 13861
2747.57 13645
2748.07 13407
2748.56 13398
2749.05 13145
2749.55 12855
2750.04 12917
2750.54 12564
2751.03 12568
2751.53 12732
2752.02 12584
2752.52 12683
2753.01 12426
2753.50 12283
2754.00 12541
2754.49 12586
2754.99 12672
2755.48 12947
2755.98 12969
2756.47 12962
2756.97 13067
2757.46 13190
2757.96 13187
2758.45 12987
2758.95 13486
2759.44 13364
2759.94 13175
2760.43 13171
2760.93 13081
2761.42 13344
2761.92 13355
2762.42 13332
2762.91 13521
2763.41 13571
2763.90 13731
2764.40 13538
2764.89 13469
2765.39 13359
2765.88 13595
2766.38 13614
2766.88 13241
2767.37 13018
2767.87 13021
2768.36 13082
2768.86 13130
2769.36 13694
2769.85 13702
2770.35 13489
2770.84 13678
2771.34 13667
2771.84 13545
2772.33 13893
2772.83 13902
2773.33 13801
2773.82 13887
2774.32 13869
2774.81 14341
2775.31 14534
2775.81 14757
2776.30 14899
2776.80 15088
2777.30 15236
2777.79 15821
2778.29 16035
2778.79 16356
2779.29 16050
2779.78 15976
2780.28 15519
2780.78 15057
2781.27 14807
2781.77 14497
2782.27 13993
2782.76 13529
2783.26 13341
2783.76 13035
2784.26 13191
2784.75 12878
2785.25 12737
2785.75 12892
2786.25 12788
2786.74 12629
2787.24 12770
2787.74 12521
2788.24 12527
2788.73 12685
2789.23 12531
2789.73 12303
2790.23 12255
2790.73 12592
2791.22 12559
2791.72 12807
2792.22 12781
2792.72 12670
2793.22 12828
2793.71 12781
2794.21 12572
2794.71 12684
2795.21 12738
2795.71 12415
2796.21 12294
2796.71 12321
2797.20 12640
2797.70 12621
2798.20 12419
2798.70 12601
2799.20 12742
2799.70 12727
2800.20 12837
2800.69 12918
2801.19 12815
2801.69 12682
2802.19 12336
2802.69 12494
2803.19 12415
2803.69 12441
2804.19 12300
2804.69 12528
2805.19 12670
2805.69 12649
2806.18 12473
2806.68 12722
2807.18 12987
2807.68 13105
2808.18 13212
2808.68 13251
2809.18 13105
2809.68 13558
2810.18 13458
2810.68 13602
2811.18 13788
2811.68 13589
2812.18 13483
2812.68 13494
2813.18 13409
2813.68 13343
2814.18 13102
2814.68 12864
2815.18 12890
2815.68 13143
2816.18 12854
2816.68 12868
2817.18 12750
2817.68 12715
2818.18 12340
2818.68 12362
2819.18 12250
2819.68 12125
2820.18 11845
2820.68 11849
2821.18 12091
2821.69 12325
2822.19 12188
2822.69 12072
2823.19 12177
2823.69 11878
2824.19 11750
2824.69 11977
2825.19 11893
2825.69 11935
2826.19 11896
2826.69 12006
2827.20 12028
2827.70 12016
2828.20 12169
2828.70 12251
2829.20 12035
2829.70 12073
2830.20 12148
2830.71 11949
2831.21 11922
2831.71 12016
2832.21 12037
2832.71 12185
2833.21 12061
2833.72 12167
2834.22 12309
2834.72 12273
2835.22 12292
2835.72 12358
2836.23 12529
2836.73 12971
2837.23 12933
2837.73 13165
2838.23 13383
2838.74 13684
2839.24 13686
2839.74 13567
2840.24 13606
2840.74 13734
2841.25 13860
2841.75 13657
2842.25 13665
2842.75 13232
2843.26 13258
2843.76 13137
2844.26 13091
2844.77 13143
2845.27 12927
2845.77 12600
2846.27 12505
2846.78 12472
2847.28 12632
2847.78 12392
2848.29 12533
2848.79 12787
2849.29 13211
2849.80 13043
2850.30 13127
2850.80 13086
2851.31 13273
2851.81 13073
2852.31 12824
2852.82 12581
2853.32 12730
2853.82 12386
2854.33 12224
2854.83 12201
2855.33 12314
2855.84 12585
2856.34 12561
2856.84 12425
2857.35 12382
2857.85 12415
2858.36 12521
2858.86 12249
2859.36 12372
2859.87 12323
2860.37 12291
2860.88 12177
2861.38 12496
2861.89 12396
2862.39 12235
2862.89 12362
2863.40 12388
2863.90 12295
2864.41 12548
2864.91 12437
2865.42 12472
2865.92 12572
2866.43 12613
2866.93 12226
2867.44 12527
2867.94 12383
2868.44 12442
2868.95 12452
2869.45 12602
2869.96 12779
2870.46 13138
2870.97 13017
2871.47 12907
2871.98 13071
2872.49 13064
2872.99 13305
2873.50 13536
2874.00 13683
2874.51 13788
2875.01 13880
2875.52 14149
2876.02 14195
2876.53 13533
2877.03 13633
2877.54 14022
2878.05 14048
2878.55 14016
2879.06 13879
2879.56 13809
2880.07 13518
2880.57 13290
2881.08 13196
2881.59 13090
2882.09 13075
2882.60 13073
2883.10 13012
2883.61 12892
2884.12 12561
2884.62 12706
2885.13 12858
2885.64 12691
2886.14 12900
2886.65 12985
2887.16 12807
2887.66 13071
2888.17 12930
2888.67 12627
2889.18 12970
2889.69 13071
2890.20 13293
2890.70 13380
2891.21 13220
2891.72 13300
2892.22 13222
2892.73 13252
2893.24 13263
2893.74 13276
2894.25 13465
2894.76 13532
2895.27 13677
2895.77 13680
2896.28 13435
2896.79 13567
2897.29 13269
2897.80 13360
2898.31 13681
2898.82 13689
2899.32 13838
2899.83 13884
2900.34 13663
2900.85 13867
2901.35 13807
2901.86 13953
2902.37 13987
2902.88 14253
2903.39 14289
2903.89 14354
2904.40 14330
2904.91 13997
2905.42 14124
2905.93 14096
2906.43 14087
2906.94 14085
2907.45 13834
2907.96 13720
2908.47 13693
2908.98 13679
2909.48 13643
2909.99 13473
2910.50 13188
2911.01 13254
2911.52 12873
2912.03 12744
2912.54 12586
2913.05 12314
2913.55 12792
2914.06 12750
2914.57 12344
2915.08 12404
2915.59 12554
2916.10 12476
2916.61 12613
2917.12 12699
2917.63 12537
2918.14 12391
2918.64 12581
2919.15 12609
2919.66 12792
2920.17 12548
2920.68 12725
2921.19 12767
2921.70 12800
2922.21 12634
2922.72 12733
2923.23 12654
2923.74 12658
2924.25 12592
2924.76 12646
2925.27 12440
2925.78 12435
2926.29 12296
2926.80 12525
2927.31 12378
2927.82 12315
2928.33 12519
2928.84 12409
2929.35 12051
2929.86 12324
2930.37 12179
2930.88 12130
2931.39 11986
2931.90 11681
2932.41 11834
2932.92 12114
2933.43 11988
2933.94 11968
2934.45 12061
2934.96 12201
2935.47 12336
2935.99 12469
2936.50 12644
2937.01 12703
2937.52 12974
2938.03 12857
2938.54 13090
2939.05 13298
2939.56 13401
2940.07 13345
2940.58 13406
2941.10 13429
2941.61 13352
2942.12 13279
2942.63 13218
2943.14 13110
2943.65 12946
2944.16 12985
2944.67 12806
2945.19 12938
2945.70 12886
2946.21 12670
2946.72 12543
2947.23 12418
2947.74 12439
2948.26 12474
2948.77 12534
2949.28 12344
2949.79 12424
2950.30 12533
2950.82 12166
2951.33 12036
2951.84 12126
2952.35 12064
2952.87 12124
2953.38 11936
2953.89 11804
2954.40 11845
2954.91 12074
2955.43 11913
2955.94 11998
2956.45 11962
2956.96 12155
2957.48 12140
2957.99 12326
2958.50 12398
2959.02 12081
2959.53 12372
2960.04 12288
2960.55 12522
2961.07 12561
2961.58 12759
2962.09 12602
2962.61 12161
2963.12 12372
2963.63 12470
2964.15 12398
2964.66 12350
2965.17 12756
2965.69 12897
2966.20 12768
2966.71 12668
2967.23 12492
2967.74 12329
2968.25 12536
2968.77 12684
2969.28 12294
2969.79 12573
2970.31 12532
2970.82 12369
2971.34 12066
2971.85 11923
2972.36 12104
2972.88 11929
2973.39 12094
2973.90 12203
2974.42 12214
2974.93 12185
2975.45 12174
2975.96 12051
2976.48 11688
2976.99 11954
2977.50 11900
2978.02 12218
2978.53 12500
2979.05 12420
2979.56 12685
2980.08 12388
2980.59 12187
2981.11 12271
2981.62 12499
2982.14 12118
2982.65 12254
2983.17 12167
2983.68 12115
2984.20 11912
2984.71 11957
2985.23 11821
2985.74 12075
2986.26 12222
2986.77 12053
2987.29 12097
2987.80 12024
2988.32 11942
2988.83 12201
2989.35 11983
2989.86 11923
2990.38 11879
2990.89 12078
2991.41 11967
2991.92 12043
2992.44 12014
2992.96 12267
2993.47 12667
2993.99 12440
2994.50 12341
2995.02 12356
2995.54 12438
2996.05 12612
2996.57 12695
2997.08 12979
2997.60 13096
2998.12 13606
2998.63 13487
2999.15 13429
2999.66 13698
3000.18 13554
3000.70 13443
3001.21 13298
3001.73 13384
3002.25 13551
3002.76 13159
3003.28 13159
3003.80 13479
3004.31 13224
3004.83 13096
3005.35 13376
3005.86 13200
3006.38 12988
3006.90 13498
3007.41 13551
3007.93 13123
3008.45 12960
3008.96 12662
3009.48 12718
3010.00 12266
3010.52 12149
3011.03 11758
3011.55 11755
3012.07 12033
3012.59 12231
3013.10 12122
3013.62 12012
3014.14 12333
3014.66 12187
3015.17 12432
3015.69 12451
3016.21 12589
3016.73 12712
3017.24 13166
3017.76 13144
3018.28 13462
3018.80 13470
3019.32 13473
3019.83 13252
3020.35 13452
3020.87 13551
3021.39 13584
3021.91 13561
3022.42 13277
3022.94 13135
3023.46 13094
3023.98 13093
3024.50 13223
3025.02 12774
3025.54 12621
3026.05 12782
3026.57 12396
3027.09 12263
3027.61 12272
3028.13 12232
3028.65 12279
3029.17 12044
3029.68 12236
3030.20 11962
3030.72 12085
3031.24 12162
3031.76 12142
3032.28 12098
3032.80 12206
3033.32 12232
3033.84 12305
3034.36 12439
3034.88 12354
3035.40 12387
3035.91 12502
3036.43 12245
3036.95 12215
3037.47 12450
3037.99 12140
3038.51 12230
3039.03 12445
3039.55 12389
3040.07 12580
3040.59 12192
3041.11 12112
3041.63 12051
3042.15 11788
3042.67 11794
3043.19 11838
3043.71 11764
3044.23 11671
3044.75 11397
3045.27 11342
3045.79 11406
3046.31 11671
3046.83 11665
3047.35 11770
3047.87 11697
3048.39 11501
3048.91 11551
3049.43 11494
3049.96 11901
3050.48 11782
3051.00 11620
3051.52 11531
3052.04 11630
3052.56 11495
3053.08 11598
3053.60 11554
3054.12 11571
3054.64 11697
3055.16 11816
3055.68 11678
3056.21 11666
3056.73 11909
3057.25 11990
3057.77 11963
3058.29 11915
3058.81 11589
3059.33 11401
3059.86 11662
3060.38 11886
3060.90 11538
3061.42 11502
3061.94 11598
3062.46 11652
3062.98 11544
3063.51 11471
3064.03 11294
3064.55 11474
3065.07 11568
3065.59 11856
3066.12 12117
3066.64 11972
3067.16 12068
3067.68 12174
3068.20 12102
3068.73 11879
3069.25 11847
3069.77 12020
3070.29 11808
3070.82 11926
3071.34 11896
3071.86 11865
3072.38 11746
3072.91 11615
3073.43 11754
3073.95 11705
3074.47 11538
3075.00 11543
3075.52 11434
3076.04 11602
3076.56 11767
3077.09 11735
3077.61 11781
3078.13 12031
3078.66 12272
3079.18 12384
3079.70 12335
3080.23 12487
3080.75 12801
3081.27 12770
3081.80 12977
3082.32 13123
3082.84 12912
3083.37 12800
3083.89 13047
3084.41 13025
3084.94 12613
3085.46 12763
3085.98 12806
3086.51 12607
3087.03 12617
3087.56 12940
3088.08 13076
3088.60 12961
3089.13 13072
3089.65 13093
3090.18 13153
3090.70 13018
3091.22 12714
3091.75 12448
3092.27 12579
3092.80 12523
3093.32 12361
3093.84 12373
3094.37 12368
3094.89 12254
3095.42 12254
3095.94 12346
3096.47 12117
3096.99 12115
3097.52 12485
3098.04 12272
3098.57 12357
3099.09 12118
3099.62 11810
3100.14 11735
3100.67 11953
3101.19 12110
3101.72 11981
3102.24 12201
3102.77 12332
3103.29 12591
3103.82 12942
3104.34 13136
3104.87 13421
3105.39 13711
3105.92 13589
3106.44 13784
3106.97 13304
3107.49 13127
3108.02 12826
3108.54 12454
3109.07 12236
3109.60 11935
3110.12 11726
3110.65 11576
3111.17 11663
3111.70 11465
3112.22 11659
3112.75 11486
3113.28 11419
3113.80 11623
3114.33 11892
3114.85 11755
3115.38 11814
3115.91 11691
3116.43 11733
3116.96 11737
3117.49 11715
3118.01 11502
3118.54 11586
3119.07 11706
3119.59 11561
3120.12 11561
3120.64 11303
3121.17 11591
3121.70 11427
3122.23 11396
3122.75 11710
3123.28 11856
3123.81 11940
3124.33 11881
3124.86 11999
3125.39 12307
3125.91 12475
3126.44 12515
3126.97 12518
3127.49 12387
3128.02 12505
3128.55 12306
3129.08 12345
3129.60 12418
3130.13 12134
3130.66 11862
3131.19 11733
3131.71 11522
3132.24 11316
3132.77 11205
3133.30 11291
3133.82 11236
3134.35 11080
3134.88 10996
3135.41 10976
3135.94 11236
3136.46 11094
3136.99 11026
3137.52 11124
3138.05 10822
3138.58 10761
3139.10 10876
3139.63 10915
3140.16 10727
3140.69 10822
3141.22 10977
3141.75 10876
3142.27 10799
3142.80 10770
3143.33 10685
3143.86 10821
3144.39 10849
3144.92 10881
3145.45 11119
3145.97 11439
3146.50 11394
3147.03 11819
3147.56 12003
3148.09 12266
3148.62 12501
3149.15 12768
3149.68 12688
3150.21 12819
3150.74 13179
3151.26 13153
3151.79 12875
3152.32 13008
3152.85 12980
3153.38 12842
3153.91 12756
3154.44 12788
3154.97 12519
3155.50 12365
3156.03 12275
3156.56 12178
3157.09 12114
3157.62 12068
3158.15 12020
3158.68 11839
3159.21 11774
3159.74 11946
3160.27 12523
3160.80 12526
3161.33 12435
3161.86 12658
3162.39 12471
3162.92 12711
3163.45 12982
3163.98 13062
3164.51 12949
3165.04 12943
3165.57 12709
3166.10 12948
3166.63 12974
3167.16 12697
3167.69 12803
3168.22 12957
3168.75 12561
3169.28 12699
3169.81 12883
3170.35 12938
3170.88 12983
3171.41 13155
3171.94 13009
3172.47 13019
3173.00 13064
3173.53 12864
3174.06 12826
3174.59 12773
3175.12 12690
3175.66 13075
3176.19 13166
3176.72 13057
3177.25 12989
3177.78 12569
3178.31 12473
3178.84 12571
3179.38 12236
3179.91 12392
3180.44 12534
3180.97 12246
3181.50 12268
3182.03 12205
3182.57 12229
3183.10 12100
3183.63 11646
3184.16 11753
3184.69 11944
3185.23 11578
3185.76 11856
3186.29 11906
3186.82 11569
3187.35 11463
3187.89 11763
3188.42 11903
3188.95 11756
3189.48 11901
3190.02 11859
3190.55 11703
3191.08 11839
3191.61 11815
3192.15 11919
3192.68 11925
3193.21 11909
3193.74 11912
3194.28 11837
3194.81 11787
3195.34 11902
3195.88 11721
3196.41 11901
3196.94 11832
3197.48 11809
3198.01 11982
3198.54 11660
3199.07 12026
3199.61 11821
3200.14 11768
3200.67 12001
3201.21 12179
3201.74 12059
3202.27 12205
3202.81 12537
3203.34 12602
3203.88 12489
3204.41 12339
3204.94 12521
3205.48 12519
3206.01 12475
3206.54 12109
3207.08 11870
3207.61 11914
3208.15 12100
3208.68 12111
3209.21 12036
3209.75 12126
3210.28 12270
3210.82 12247
3211.35 12381
3211.88 12542
3212.42 12569
3212.95 12911
3213.49 13094
3214.02 12908
3214.56 12833
3215.09 12760
3215.63 12763
3216.16 12443
3216.70 12275
3217.23 12179
3217.76 12060
3218.30 12344
3218.83 12340
3219.37 12218
3219.90 12078
3220.44 12437
3220.97 12418
3221.51 12317
3222.04 12535
3222.58 12662
3223.11 12726
3223.65 13021
3224.19 13147
3224.72 13082
3225.26 13124
3225.79 13207
3226.33 13570
3226.86 13469
3227.40 13203
3227.93 13161
3228.47 13217
3229.00 12819
3229.54 12784
3230.08 12858
3230.61 12609
3231.15 12644
3231.68 12457
3232.22 12362
3232.76 12371
3233.29 12534
3233.83 12652
3234.36 12487
3234.90 12685
3235.44 12468
3235.97 12735
3236.51 12871
3237.05 12814
3237.58 12928
3238.12 13293
3238.66 13696
3239.19 14128
3239.73 14533
3240.26 15088
3240.80 15364
3241.34 15918
3241.88 15884
3242.41 16035
3242.95 16041
3243.49 16043
3244.02 15564
3244.56 15163
3245.10 14762
3245.63 14263
3246.17 13543
3246.71 12988
3247.25 12955
3247.78 12463
3248.32 12195
3248.86 12036
3249.39 12178
3249.93 11844
3250.47 12041
3251.01 12431
3251.54 12141
3252.08 12215
3252.62 12445
3253.16 12415
3253.70 12206
3254.23 12504
3254.77 12888
3255.31 12787
3255.85 12613
3256.38 12276
3256.92 12655
3257.46 12708
3258.00 12879
3258.54 13233
3259.08 13290
3259.61 13520
3260.15 13887
3260.69 14020
3261.23 14149
3261.77 14282
3262.31 14536
3262.84 14724
3263.38 14785
3263.92 15181
3264.46 15402
3265.00 15598
3265.54 15503
3266.08 15281
3266.61 15435
3267.15 15138
3267.69 14958
3268.23 14826
3268.77 14483
3269.31 13940
3269.85 13752
3270.39 13663
3270.93 13697
3271.47 13307
3272.01 13055
3272.54 13309
3273.08 13234
3273.62 13312
3274.16 13452
3274.70 13456
3275.24 14025
3275.78 14140
3276.32 14528
3276.86 14714
3277.40 14789
3277.94 15425
3278.48 15411
3279.02 15289
3279.56 15621
3280.10 15373
3280.64 15089
3281.18 14942
3281.72 14542
3282.26 14242
3282.80 13794
3283.34 13784
3283.88 13592
3284.42 13614
3284.96 13459
3285.50 13685
3286.04 13317
3286.58 13500
3287.12 13594
3287.66 13362
3288.20 13621
3288.74 13835
3289.28 13627
3289.83 13550
3290.37 13736
3290.91 13991
3291.45 13845
3291.99 13851
3292.53 14062
3293.07 14038
3293.61 14677
3294.15 14931
3294.69 14618
3295.24 14398
3295.78 14423
3296.32 14424
3296.86 14582
3297.40 14231
3297.94 13930
3298.48 13703
3299.02 13875
3299.57 13546
3300.11 12998
3300.65 12711
3301.19 13031
3301.73 12593
3302.27 12652
3302.82 12444
3303.36 12472
3303.90 12591
3304.44 12743
3304.98 12452
3305.53 12133
3306.07 12254
3306.61 12474
3307.15 12416
3307.69 12222
3308.24 12228
3308.78 12130
3309.32 12127
3309.86 12215
3310.41 12355
3310.95 12626
3311.49 12390
3312.03 12242
3312.58 12717
3313.12 12858
3313.66 12769
3314.20 12751
3314.75 12717
3315.29 12830
3315.83 12641
3316.38 12905
3316.92 13124
3317.46 13088
3318.00 12751
3318.55 12843
3319.09 12774
3319.63 12791
3320.18 12806
3320.72 12683
3321.26 12768
3321.81 12361
3322.35 12604
3322.89 12315
3323.44 12303
3323.98 12421
3324.52 12574
3325.07 12422
3325.61 12567
3326.16 12137
3326.70 12149
3327.24 12163
3327.79 12038
3328.33 11687
3328.88 11698
3329.42 12124
3329.96 12037
3330.51 11712
3331.05 11740
3331.60 11885
3332.14 11672
3332.68 11673
3333.23 11493
3333.77 11852
3334.32 11956
3334.86 11638
3335.41 11673
3335.95 11758
3336.49 11580
3337.04 11700
3337.58 11917
3338.13 11845
3338.67 11771
3339.22 11742
3339.76 11714
3340.31 12011
3340.85 11992
3341.40 12322
3341.94 12227
3342.49 12119
3343.03 11990
3343.58 12146
3344.12 12128
3344.67 12221
3345.21 12197
3345.76 12103
3346.30 12133
3346.85 12230
3347.40 12248
3347.94 12178
3348.49 12349
3349.03 12662
3349.58 12688
3350.12 12494
3350.67 12650
3351.21 12638
3351.76 12557
3352.31 12229
3352.85 12276
3353.40 12242
3353.94 11844
3354.49 11789
3355.04 11520
3355.58 11527
3356.13 11423
3356.68 11400
3357.22 11616
3357.77 11593
3358.31 11525
3358.86 11490
3359.41 11411
3359.95 11356
3360.50 11265
3361.05 11207
3361.59 11091
3362.14 11026
3362.69 11077
3363.23 10961
3363.78 10999
3364.33 11204
3364.87 11302
3365.42 11153
3365.97 11337
3366.51 10915
3367.06 10812
3367.61 11071
3368.16 11296
3368.70 11178
3369.25 11214
3369.80 11397
3370.34 11397
3370.89 11460
3371.44 11507
3371.99 11765
3372.53 11911
3373.08 11738
3373.63 11615
3374.18 11492
3374.72 11292
3375.27 11327
3375.82 11187
3376.37 11025
3376.92 10862
3377.46 10815
3378.01 10524
3378.56 10656
3379.11 10744
3379.66 10863
3380.20 10641
3380.75 10651
3381.30 10935
3381.85 10817
3382.40 10764
3382.95 10684
3383.49 10636
3384.04 10761
3384.59 11003
3385.14 10963
3385.69 10819
3386.24 10977
3386.79 10885
3387.33 11018
3387.88 11060
3388.43 11057
3388.98 11386
3389.53 11415
3390.08 11276
3390.63 11357
3391.18 11604
3391.73 11848
3392.27 11723
3392.82 11835
3393.37 11862
3393.92 11745
3394.47 11552
3395.02 11683
3395.57 11452
3396.12 11185
3396.67 11351
3397.22 10981
3397.77 11161
3398.32 11210
3398.87 10976
3399.42 11016
3399.97 11002
3400.52 10796
3401.07 10859
3401.62 11248
3402.17 11340
3402.72 11398
3403.27 11420
3403.82 11391
3404.37 11265
3404.92 11092
3405.47 11134
3406.02 11134
3406.57 11148
3407.12 11034
3407.67 10972
3408.22 10999
3408.77 11016
3409.32 11013
3409.87 10902
3410.42 11112
3410.97 10816
3411.52 10641
3412.07 10621
3412.62 10889
3413.17 10874
3413.72 11013
3414.27 10976
3414.83 10672
3415.38 11108
3415.93 11332
3416.48 11497
3417.03 11382
3417.58 11122
3418.13 11140
3418.68 11419
3419.23 11451
3419.79 11429
3420.34 11558
3420.89 11531
3421.44 11675
3421.99 11310
3422.54 11077
3423.10 11087
3423.65 10927
3424.20 10952
3424.75 11140
3425.30 10921
3425.85 10928
3426.41 11070
3426.96 11089
3427.51 10959
3428.06 10998
3428.61 10987
3429.17 10861
3429.72 10779
3430.27 10901
3430.82 10959
3431.37 11134
3431.93 11417
3432.48 11155
3433.03 11008
3433.58 10981
3434.14 11265
3434.69 11281
3435.24 11229
3435.79 11098
3436.35 11289
3436.90 11287
3437.45 11188
3438.01 11303
3438.56 11314
3439.11 11341
3439.66 11162
3440.22 11255
3440.77 11330
3441.32 11490
3441.88 11561
3442.43 11440
3442.98 11361
3443.54 10982
3444.09 11104
3444.64 11269
3445.20 11137
3445.75 11036
3446.30 10983
3446.86 10885
3447.41 11062
3447.96 11000
3448.52 10986
3449.07 10818
3449.62 10937
3450.18 11277
3450.73 11158
3451.29 11086
3451.84 11392
3452.39 11409
3452.95 11297
3453.50 11338
3454.06 11214
3454.61 11199
3455.16 11392
3455.72 11437
3456.27 11543
3456.83 11442
3457.38 11819
3457.94 11911
3458.49 12035
3459.04 11990
3459.60 12068
3460.15 12021
3460.71 12227
3461.26 12240
3461.82 12295
3462.37 12498
3462.93 12184
3463.48 12161
3464.04 11833
3464.59 11937
3465.15 12128
3465.70 11944
3466.26 11818
3466.81 12060
3467.37 12007
3467.92 11708
3468.48 11815
3469.03 11801
3469.59 11917
3470.14 11611
3470.70 11835
3471.25 11886
3471.81 12213
3472.37 12050
3472.92 11836
3473.48 11888
3474.03 12003
3474.59 12088
3475.14 12002
3475.70 11821
3476.26 11893
3476.81 11766
3477.37 11872
3477.92 11858
3478.48 11974
3479.04 12073
3479.59 12046
3480.15 12032
3480.70 12347
3481.26 12344
3481.82 12210
3482.37 12306
3482.93 12357
3483.49 12082
3484.04 12180
3484.60 12153
3485.16 12371
3485.71 12493
3486.27 12633
3486.83 12750
3487.38 12929
3487.94 13202
3488.50 13869
3489.05 14317
3489.61 14708
3490.17 15072
3490.72 15472
3491.28 15763
3491.84 16410
3492.40 16367
3492.95 16334
3493.51 16320
3494.07 16642
3494.62 16362
3495.18 16096
3495.74 16111
3496.30 16053
3496.85 15750
3497.41 15601
3497.97 15658
3498.53 15949
3499.09 16267
3499.64 16411
3500.20 17181
3500.76 18361
3501.32 19657
3501.87 21554
3502.43 24101
3502.99 26785
3503.55 30483
3504.11 34082
3504.66 38017
3505.22 41882
3505.78 44678
3506.34 47023
3506.90 49338
3507.46 50478
3508.01 50606
3508.57 49765
3509.13 47397
3509.69 44703
3510.25 41443
3510.81 36819
3511.37 32875
3511.92 28602
3512.48 25364
3513.04 22354
3513.60 19910
3514.16 17836
3514.72 16580
3515.28 15531
3515.84 14893
3516.40 14313
3516.96 14033
3517.51 13532
3518.07 13305
3518.63 13060
3519.19 13015
3519.75 12791
3520.31 12856
3520.87 12234
3521.43 11960
3521.99 12197
3522.55 11837
3523.11 11534
3523.67 11757
3524.23 11785
3524.79 11703
3525.35 11816
3525.91 11998
3526.47 12085
3527.03 12043
3527.59 12046
3528.15 12270
3528.71 12542
3529.27 12467
3529.83 12567
3530.39 12816
3530.95 12600
3531.51 12705
3532.07 12825
3532.63 12892
3533.19 12625
3533.75 12848
3534.31 12842
3534.87 12811
3535.43 12731
3535.99 13121
3536.55 13034
3537.11 13164
3537.67 13099
3538.23 13176
3538.80 13318
3539.36 13311
3539.92 13373
3540.48 13068
3541.04 13545
3541.60 13660
3542.16 13625
3542.72 13957
3543.28 14114
3543.85 14359
3544.41 14349
3544.97 14818
3545.53 14818
3546.09 14587
3546.65 14759
3547.21 14573
3547.78 14379
3548.34 13652
3548.90 13348
3549.46 13134
3550.02 12943
3550.58 12795
3551.15 12421
3551.71 12166
3552.27 11910
3552.83 12130
3553.39 11836
3553.96 11752
3554.52 11669
3555.08 11543
3555.64 11699
3556.20 11522
3556.77 11763
3557.33 11605
3557.89 11470
3558.45 11613
3559.02 11767
3559.58 11959
3560.14 12045
3560.70 11939
3561.27 12127
3561.83 12229
3562.39 12326
3562.96 12254
3563.52 12173
3564.08 12368
3564.64 12384
3565.21 12542
3565.77 12283
3566.33 12241
3566.90 11703
3567.46 12193
3568.02 12188
3568.59 11925
3569.15 11991
3569.71 11973
3570.28 11743
3570.84 11745
3571.40 11577
3571.97 11326
3572.53 11595
3573.09 11737
3573.66 11612
3574.22 11555
3574.78 11856
3575.35 11903
3575.91 11839
3576.48 11728
3577.04 11822
3577.60 11998
3578.17 12137
3578.73 12326
3579.30 12364
3579.86 12337
3580.42 12412
3580.99 12234
3581.55 12093
3582.12 12172
3582.68 12099
3583.24 11684
3583.81 11778
3584.37 11469
3584.94 11398
3585.50 11571
3586.07 11518
3586.63 11340
3587.20 11256
3587.76 11239
3588.33 10892
3588.89 11105
3589.46 11045
3590.02 10865
3590.59 10931
3591.15 11060
3591.72 10962
3592.28 11022
3592.85 10815
3593.41 10934
3593.98 11071
3594.54 10943
3595.11 11036
3595.67 10894
3596.24 11204
3596.80 11328
3597.37 11290
3597.93 11436
3598.50 11489
3599.07 11762
3599.63 11401
3600.20 11768
3600.76 11788
3601.33 11345
3601.89 11383
3602.46 11513
3603.03 11428
3603.59 11184
3604.16 11285
3604.72 11248
3605.29 11028
3605.86 11204
3606.42 10988
3606.99 11007
3607.56 10878
3608.12 10985
3608.69 10975
3609.25 10889
3609.82 11032
3610.39 10913
3610.95 10843
3611.52 10721
3612.09 10815
3612.65 10639
3613.22 10666
3613.79 10558
3614.35 10698
3614.92 10933
3615.49 10957
3616.06 11060
3616.62 11135
3617.19 11292
3617.76 11724
3618.32 11953
3618.89 12169
3619.46 12292
3620.03 12875
3620.59 13015
3621.16 12800
3621.73 12735
3622.30 12871
3622.86 12937
3623.43 12508
3624.00 12147
3624.57 11962
3625.13 11663
3625.70 11437
3626.27 11249
3626.84 11044
3627.40 10907
3627.97 10911
3628.54 10901
3629.11 10794
3629.68 10915
3630.24 11298
3630.81 11502
3631.38 11614
3631.95 11571
3632.52 11930
3633.09 12257
3633.65 12703
3634.22 12920
3634.79 13057
3635.36 13344
3635.93 13571
3636.50 13709
3637.06 13492
3637.63 13191
3638.20 12863
3638.77 13046
3639.34 12472
3639.91 12058
3640.48 12048
3641.05 11623
3641.62 11473
3642.18 11358
3642.75 11248
3643.32 11101
3643.89 10980
3644.46 10947
3645.03 10901
3645.60 10810
3646.17 10917
3646.74 10864
3647.31 10895
3647.88 11128
3648.45 10915
3649.02 10896
3649.59 10927
3650.16 10988
3650.72 10946
3651.29 11017
3651.86 11070
3652.43 11098
3653.00 11059
3653.57 11093
3654.14 11077
3654.71 10869
3655.28 10875
3655.85 10992
3656.42 10998
3656.99 10771
3657.56 10748
3658.13 10537
3658.71 10510
3659.28 10622
3659.85 10522
3660.42 10480
3660.99 10529
3661.56 10604
3662.13 10701
3662.70 10668
3663.27 10726
3663.84 10820
3664.41 10703
3664.98 10866
3665.55 10750
3666.12 10727
3666.69 10658
3667.27 10641
3667.84 10700
3668.41 10619
3668.98 10582
3669.55 10603
3670.12 10565
3670.69 10508
3671.26 10288
3671.83 10622
3672.41 10716
3672.98 10449
3673.55 10646
3674.12 10711
3674.69 10740
3675.26 10883
3675.84 10927
3676.41 10828
3676.98 10942
3677.55 10647
3678.12 10626
3678.69 10678
3679.27 10328
3679.84 10409
3680.41 10486
3680.98 10412
3681.55 10275
3682.13 10203
3682.70 9907
3683.27 10201
3683.84 10122
3684.42 10049
3684.99 10181
3685.56 10104
3686.13 10084
3686.70 10179
3687.28 10700
3687.85 10736
3688.42 10563
3689.00 10672
3689.57 10722
3690.14 10977
3690.71 11005
3691.29 11063
3691.86 11034
3692.43 10814
3693.01 10424
3693.58 10265
3694.15 10357
3694.72 10275
3695.30 10386
3695.87 10185
3696.44 9884
3697.02 9848
3697.59 9784
3698.16 9699
3698.74 9924
3699.31 9951
3699.88 9811
3700.46 9868
3701.03 9991
3701.61 9999
3702.18 9946
3702.75 10262
3703.33 10368
3703.90 10152
3704.47 10429
3705.05 10436
3705.62 10537
3706.20 10442
3706.77 10517
3707.34 10374
3707.92 10267
3708.49 10213
3709.07 10363
3709.64 10342
3710.22 10457
3710.79 10416
3711.36 10484
3711.94 10128
3712.51 10231
3713.09 10293
3713.66 10212
3714.24 10218
3714.81 10286
3715.39 10155
3715.96 10010
3716.54 9971
3717.11 10014
3717.69 9970
3718.26 9922
3718.84 9933
3719.41 9920
3719.99 10072
3720.56 10128
3721.14 9949
3721.71 9652
3722.29 9673
3722.86 9798
3723.44 9731
3724.01 9732
3724.59 9716
3725.16 9795
3725.74 9896
3726.31 9970
3726.89 9970
3727.47 10208
3728.04 10316
3728.62 10547
3729.19 10586
3729.77 10689
3730.34 10724
3730.92 10594
3731.50 10648
3732.07 10681
3732.65 10553
3733.22 10665
3733.80 10765
3734.38 10863
3734.95 10657
3735.53 10351
3736.11 10415
3736.68 10256
3737.26 10376
3737.84 10217
3738.41 9999
3738.99 9892
3739.56 10086
3740.14 9752
3740.72 9755
3741.29 9952
3741.87 9809
3742.45 9805
3743.03 9700
3743.60 9790
3744.18 9896
3744.76 10087
3745.33 10096
3745.91 9841
3746.49 9933
3747.06 9983
3747.64 10028
3748.22 10040
3748.80 10076
3749.37 9925
3749.95 9966
3750.53 10147
3751.11 10127
3751.68 10473
3752.26 10216
3752.84 10221
3753.42 10274
3753.99 10175
3754.57 10354
3755.15 10488
3755.73 10368
3756.31 10254
3756.88 10215
3757.46 10303
3758.04 9968
3758.62 10037
3759.20 9958
3759.77 10037
3760.35 9723
3760.93 10106
3761.51 10296
3762.09 10080
3762.67 10187
3763.24 10308
3763.82 10315
3764.40 10066
3764.98 10351
3765.56 10281
3766.14 10131
3766.72 10061
3767.29 10063
3767.87 9940
3768.45 9830
3769.03 9856
3769.61 10010
3770.19 9973
3770.77 10112
3771.35 9965
3771.93 10144
3772.50 10281
3773.08 10293
3773.66 10021
3774.24 10093
3774.82 10195
3775.40 10299
3775.98 10178
3776.56 10031
3777.14 10014
3777.72 10030
3778.30 9914
3778.88 9768
3779.46 9656
3780.04 9729
3780.62 9954
3781.20 9947
3781.78 9811
3782.36 9512
3782.94 9928
3783.52 10224
3784.10 10184
3784.68 10033
3785.26 10181
3785.84 10019
3786.42 9995
3787.00 10250
3787.58 10205
3788.16 10142
3788.74 10150
3789.32 10222
3789.90 10330
3790.48 10144
3791.06 10010
3791.64 10176
3792.22 10355
3792.80 10363
3793.38 10763
3793.96 10833
3794.54 10831
3795.13 10714
3795.71 11048
3796.29 11069
3796.87 11429
3797.45 11550
3798.03 11626
3798.61 12052
3799.19 12144
3799.77 12403
3800.36 12849
3800.94 13118
3801.52 13276
3802.10 13658
3802.68 13791
3803.26 13880
3803.84 14078
3804.43 14317
3805.01 14121
3805.59 14043
3806.17 13491
3806.75 13058
3807.33 12642
3807.92 12718
3808.50 12723
3809.08 12660
3809.66 12736
3810.24 12633
3810.83 12853
3811.41 12660
3811.99 12783
3812.57 12610
3813.15 12428
3813.74 12535
3814.32 12661
3814.90 12379
3815.48 12456
3816.07 12860
3816.65 12742
3817.23 12832
3817.81 12765
3818.40 12773
3818.98 12536
3819.56 12664
3820.14 12102
3820.73 11652
3821.31 11464
3821.89 11140
3822.48 10936
3823.06 10802
3823.64 10607
3824.23 10440
3824.81 10366
3825.39 10486
3825.98 10714
3826.56 10437
3827.14 10484
3827.73 10615
3828.31 10734
3828.89 10769
3829.48 10659
3830.06 10496
3830.64 10506
3831.23 10426
3831.81 10420
3832.39 10411
3832.98 10291
3833.56 10269
3834.15 10160
3834.73 10249
3835.31 10326
3835.90 10036
3836.48 10237
3837.07 10208
3837.65 10248
3838.23 10252
3838.82 10177
3839.40 10073
3839.99 10076
3840.57 10058
3841.15 9810
3841.74 9924
3842.32 9661
3842.91 9679
3843.49 9601
3844.08 9687
3844.66 9628
3845.25 9609
3845.83 9616
3846.42 9708
3847.00 9606
3847.59 9804
3848.17 9741
3848.76 9756
3849.34 9950
3849.93 10066
3850.51 10193
3851.10 10212
3851.68 9909
3852.27 9982
3852.85 10100
3853.44 10170
3854.02 10130
3854.61 10202
3855.19 10459
3855.78 10330
3856.36 10065
3856.95 9879
3857.54 9942
3858.12 9937
3858.71 9663
3859.29 9608
3859.88 9753
3860.46 9881
3861.05 9780
3861.64 9587
3862.22 9414
3862.81 9453
3863.39 9483
3863.98 9476
3864.57 9487
3865.15 9618
3865.74 9494
3866.33 9363
3866.91 9182
3867.50 9226
3868.09 9364
3868.67 9364
3869.26 9209
3869.84 9390
3870.43 9484
3871.02 9405
3871.60 9409
3872.19 9360
3872.78 9372
3873.37 9778
3873.95 9575
3874.54 9399
3875.13 9599
3875.71 9852
3876.30 10059
3876.89 10235
3877.47 10221
3878.06 10312
3878.65 10228
3879.24 10222
3879.82 10168
3880.41 10117
3881.00 10193
3881.59 10112
3882.17 10080
3882.76 10112
3883.35 9903
3883.94 9600
3884.52 9697
3885.11 9699
3885.70 9361
3886.29 9452
3886.87 9446
3887.46 9285
3888.05 9371
3888.64 9298
3889.23 9340
3889.81 9359
3890.40 9310
3890.99 9486
3891.58 9442
3892.17 9635
3892.76 9579
3893.34 9755
3893.93 9883
3894.52 9882
3895.11 9974
3895.70 9960
3896.29 9931
3896.88 10067
3897.46 9844
3898.05 9783
3898.64 9701
3899.23 9740
3899.82 9575
3900.41 9605
3901.00 9712
3901.59 9802
3902.17 9576
3902.76 9683
3903.35 9898
3903.94 9930
3904.53 9991
3905.12 9927
3905.71 9751
3906.30 9714
3906.89 9723
3907.48 9632
3908.07 9686
3908.66 9503
3909.25 9489
3909.84 9341
3910.43 9089
3911.02 8997
3911.61 8936
3912.20 8999
3912.79 8892
3913.37 9091
3913.96 8869
3914.55 9066
3915.14 8967
3915.73 8755
3916.33 8922
3916.92 8931
3917.51 9000
3918.10 9000
3918.69 9193
3919.28 9252
3919.87 9405
3920.46 9603
3921.05 9513
3921.64 9589
3922.23 9632
3922.82 9478
3923.41 9342
3924.00 9576
3924.59 9437
3925.18 9139
3925.77 8932
3926.36 9198
3926.95 9233
3927.55 9088
3928.14 9123
3928.73 9182
3929.32 9101
3929.91 9002
3930.50 8719
3931.09 8613
3931.68 8786
3932.27 8592
3932.87 8554
3933.46 8680
3934.05 8921
3934.64 8719
3935.23 8747
3935.82 8624
3936.41 8563
3937.01 8868
3937.60 8978
3938.19 8923
3938.78 9040
3939.37 8902
3939.97 9083
3940.56 9080
3941.15 8965
3941.74 9200
3942.33 9274
3942.93 9236
3943.52 9350
3944.11 9678
3944.70 9671
3945.29 9597
3945.89 9509
3946.48 9702
3947.07 9690
3947.66 9458
3948.26 9653
3948.85 9733
3949.44 9618
3950.03 9622
3950.63 9551
3951.22 9585
3951.81 9429
3952.41 9299
3953.00 9409
3953.59 9579
3954.18 9573
3954.78 9348
3955.37 9297
3955.96 9419
3956.56 9502
3957.15 9476
3957.74 9736
3958.34 9715
3958.93 9644
3959.52 9688
3960.12 9835
3960.71 9733
3961.30 9895
3961.90 9800
3962.49 9578
3963.08 9645
3963.68 9362
3964.27 9228
3964.86 9255
3965.46 9110
3966.05 9062
3966.65 8923
3967.24 9066
3967.83 9171
3968.43 9309
3969.02 9531
3969.62 9354
3970.21 9293
3970.80 9267
3971.40 9328
3971.99 9383
3972.59 9221
3973.18 9259
3973.78 9103
3974.37 9125
3974.97 9072
3975.56 9186
3976.15 9365
3976.75 9267
3977.34 9332
3977.94 9315
3978.53 9573
3979.13 9533
3979.72 9681
3980.32 9407
3980.91 9228
3981.51 9355
3982.10 9457
3982.70 9258
3983.29 9236
3983.89 9305
3984.48 9396
3985.08 9534
3985.67 9686
3986.27 9515
3986.86 9465
3987.46 9572
3988.06 9762
3988.65 9783
3989.25 9529
3989.84 9496
3990.44 9407
3991.03 9251
3991.63 9534
3992.23 9615
3992.82 9687
3993.42 9752
3994.01 9689
3994.61 9912
3995.20 10035
3995.80 10128
3996.40 10315
3996.99 10268
3997.59 10220
3998.19 10387
3998.78 10462
3999.38 10071
3999.97 9881
4000.57 9765
4001.17 9786
4001.76 9710
4002.36 9464
4002.96 9484
4003.55 9417
4004.15 9383
4004.75 9190
4005.34 9378
4005.94 9307
4006.54 9386
4007.13 9460
4007.73 9523
4008.33 9459
4008.93 9464
4009.52 9429
4010.12 9755
4010.72 9567
4011.31 9477
4011.91 9762
4012.51 9651
4013.11 9545
4013.70 9505
4014.30 9658
4014.90 9923
4015.50 9900
4016.09 10129
4016.69 10148
4017.29 10128
4017.89 9994
4018.48 9888
4019.08 10373
4019.68 10419
4020.28 10226
4020.88 10433
4021.47 10201
4022.07 9912
4022.67 10075
4023.27 10173
4023.87 10097
4024.46 10049
4025.06 10030
4025.66 10233
4026.26 10736
4026.86 10781
4027.46 11078
4028.05 11299
4028.65 11456
4029.25 11771
4029.85 12128
4030.45 12116
4031.05 12324
4031.65 12457
4032.25 12219
4032.84 11957
4033.44 11594
4034.04 11504
4034.64 11009
4035.24 10358
4035.84 10202
4036.44 9897
4037.04 9983
4037.64 9377
4038.24 9563
4038.84 9649
4039.43 9328
4040.03 9041
4040.63 9121
4041.23 8913
4041.83 9228
4042.43 9235
4043.03 9123
4043.63 9192
4044.23 9347
4044.83 9227
4045.43 9339
4046.03 9471
4046.63 9363
4047.23 9284
4047.83 9504
4048.43 9529
4049.03 9582
4049.63 9810
4050.23 9842
4050.83 9654
4051.43 9628
4052.03 9599
4052.63 9628
4053.23 9568
4053.83 9644
4054.43 10072
4055.03 9912
4055.63 9770
4056.23 9753
4056.83 9506
4057.43 9813
4058.04 9767
4058.64 9727
4059.24 9696
4059.84 9279
4060.44 9283
4061.04 9387
4061.64 9530
4062.24 9492
4062.84 9398
4063.44 9585
4064.04 9650
4064.65 9679
4065.25 9730
4065.85 9706
4066.45 9643
4067.05 9773
4067.65 9772
4068.25 9710
4068.86 9722
4069.46 9705
4070.06 9635
4070.66 9493
4071.26 9274
4071.86 9235
4072.47 9198
4073.07 9322
4073.67 9217
4074.27 9041
4074.87 8926
4075.48 8992
4076.08 8951
4076.68 8878
4077.28 9019
4077.88 9016
4078.49 9098
4079.09 9400
4079.69 9442
4080.29 9262
4080.90 9304
4081.50 9297
4082.10 8991
4082.70 9080
4083.31 9144
4083.91 9133
4084.51 9262
4085.11 9202
4085.72 8925
4086.32 9028
4086.92 9073
4087.52 8905
4088.13 9100
4088.73 9045
4089.33 9095
4089.94 9272
4090.54 9127
4091.14 9248
4091.75 9104
4092.35 8970
4092.95 9220
4093.56 9151
4094.16 9117
4094.76 8918
4095.37 8936
4095.97 9223
4096.57 9093
4097.18 9118
4097.78 9213
4098.38 9158
4098.99 8998
4099.59 8995
4100.20 9130
4100.80 9331
4101.40 9593
4102.01 9961
4102.61 10237
4103.22 10313
4103.82 10570
4104.42 11035
4105.03 11429
4105.63 11571
4106.24 11731
4106.84 11732
4107.44 11619
4108.05 11465
4108.65 11427
4109.26 11078
4109.86 10859
4110.47 10634
4111.07 9974
4111.68 9792
4112.28 9691
4112.89 9213
4113.49 9238
4114.10 9375
4114.70 9432
4115.31 9275
4115.91 9287
4116.52 9213
4117.12 9297
4117.73 9484
4118.33 9547
4118.94 9470
4119.54 9582
4120.15 9631
4120.75 9695
4121.36 9875
4121.96 9722
4122.57 9595
4123.17 9668
4123.78 9513
4124.39 9413
4124.99 9253
4125.60 9251
4126.20 9202
4126.81 9290
4127.41 9088
4128.02 9143
4128.63 9109
4129.23 9168
4129.84 9010
4130.44 8970
4131.05 9134
4131.66 9165
4132.26 9202
4132.87 9580
4133.47 9598
4134.08 9563
4134.69 9458
4135.29 9401
4135.90 9809
4136.51 9887
4137.11 9770
4137.72 10069
4138.33 10348
4138.93 10217
4139.54 10210
4140.15 10255
4140.75 10554
4141.36 10765
4141.97 10802
4142.57 11065
4143.18 11123
4143.79 11446
4144.40 11594
4145.00 11627
4145.61 11675
4146.22 11634
4146.82 11420
4147.43 11355
4148.04 10933
4148.65 10233
4149.25 10082
4149.86 10044
4150.47 9665
4151.08 9418
4151.68 9266
4152.29 9160
4152.90 9033
4153.51 8893
4154.11 8705
4154.72 8654
4155.33 8745
4155.94 8716
4156.55 8970
4157.15 8941
4157.76 8945
4158.37 8875
4158.98 8916
4159.59 8994
4160.19 9224
4160.80 9217
4161.41 9117
4162.02 9106
4162.63 9234
4163.24 9440
4163.85 9200
4164.45 9328
4165.06 9578
4165.67 9665
4166.28 9644
4166.89 9622
4167.50 9591
4168.11 9850
4168.71 9760
4169.32 9777
4169.93 9598
4170.54 9617
4171.15 9758
4171.76 9712
4172.37 9896
4172.98 9834
4173.59 9637
4174.20 9740
4174.81 9768
4175.42 9796
4176.02 9963
4176.63 10170
4177.24 10298
4177.85 10322
4178.46 10017
4179.07 10200
4179.68 10221
4180.29 10075
4180.90 9904
4181.51 9768
4182.12 9830
4182.73 9642
4183.34 9610
4183.95 9582
4184.56 9090
4185.17 8941
4185.78 9275
4186.39 9125
4187.00 9230
4187.61 9098
4188.22 8915
4188.83 8860
4189.44 8863
4190.05 9027
4190.66 8979
4191.27 8875
4191.88 8949
4192.50 8904
4193.11 9258
4193.72 9538
4194.33 9845
4194.94 9976
4195.55 10013
4196.16 10140
4196.77 10190
4197.38 10265
4197.99 9939
4198.60 10059
4199.21 10089
4199.83 9693
4200.44 9723
4201.05 9738
4201.66 9635
4202.27 9339
4202.88 9221
4203.49 8987
4204.10 9069
4204.72 8839
4205.33 8985
4205.94 8870
4206.55 8873
4207.16 8954
4207.77 8818
4208.39 8810
4209.00 8871
4209.61 8626
4210.22 8715
4210.83 8642
4211.45 8496
4212.06 8593
4212.67 8693
4213.28 8664
4213.89 8835
4214.51 8837
4215.12 8966
4215.73 9078
4216.34 9102
4216.96 9265
4217.57 9371
4218.18 9517
4218.79 9615
4219.41 9668
4220.02 9928
4220.63 10177
4221.24 10352
4221.86 10292
4222.47 10362
4223.08 10192
4223.69 9999
4224.31 9730
4224.92 9716
4225.53 9719
4226.15 9398
4226.76 9066
4227.37 8929
4227.99 9045
4228.60 9065
4229.21 9142
4229.83 9132
4230.44 9284
4231.05 9362
4231.67 9529
4232.28 9619
4232.89 10006
4233.51 9769
4234.12 9870
4234.73 9982
4235.35 10258
4235.96 10223
4236.58 10194
4237.19 10280
4237.80 10309
4238.42 10279
4239.03 10128
4239.65 10133
4240.26 10047
4240.87 9720
4241.49 9703
4242.10 9916
4242.72 9500
4243.33 9516
4243.94 9695
4244.56 9688
4245.17 9861
4245.79 10059
4246.40 10072
4247.02 10450
4247.63 10876
4248.25 11136
4248.86 11560
4249.48 11671
4250.09 11974
4250.71 12017
4251.32 11805
4251.94 11624
4252.55 11471
4253.17 11347
4253.78 10706
4254.40 10437
4255.01 9966
4255.63 10042
4256.24 9767
4256.86 9519
4257.47 9289
4258.09 9252
4258.70 9068
4259.32 8938
4259.93 9160
4260.55 9067
4261.16 8984
4261.78 8852
4262.40 9007
4263.01 8802
4263.63 8853
4264.24 9057
4264.86 9068
4265.47 8747
4266.09 8914
4266.71 8736
4267.32 8865
4267.94 9025
4268.55 9157
4269.17 8982
4269.79 9140
4270.40 9207
4271.02 9264
4271.64 9368
4272.25 9292
4272.87 9157
4273.49 9057
4274.10 9180
4274.72 9433
4275.34 9573
4275.95 9525
4276.57 9516
4277.19 9762
4277.80 9977
4278.42 9893
4279.04 9759
4279.65 10159
4280.27 10106
4280.89 10180
4281.50 9909
4282.12 9675
4282.74 9597
4283.36 9324
4283.97 9235
4284.59 9024
4285.21 8981
4285.82 9296
4286.44 9208
4287.06 9263
4287.68 9290
4288.29 9277
4288.91 9226
4289.53 9343
4290.15 9342
4290.77 9264
4291.38 9339
4292.00 9465
4292.62 9305
4293.24 9293
4293.85 9567
4294.47 9250
4295.09 9174
4295.71 9170
4296.33 9261
4296.95 8861
4297.56 8792
4298.18 8885
4298.80 8862
4299.42 8653
4300.04 8775
4300.66 8971
4301.27 8974
4301.89 8952
4302.51 8760
4303.13 8819
4303.75 8960
4304.37 8924
4304.99 8926
4305.60 9053
4306.22 8848
4306.84 8703
4307.46 8627
4308.08 8535
4308.70 8642
4309.32 8697
4309.94 8620
4310.56 8490
4311.18 8424
4311.79 8108
4312.41 8211
4313.03 8310
4313.65 8161
4314.27 8174
4314.89 8114
4315.51 7916
4316.13 8048
4316.75 8066
4317.37 7979
4317.99 8101
4318.61 7957
4319.23 8018
4319.85 8144
4320.47 8042
4321.09 7907
4321.71 7976
4322.33 8168
4322.95 8201
4323.57 7985
4324.19 7966
4324.81 8200
4325.43 8253
4326.05 8234
4326.67 8415
4327.29 8323
4327.91 8435
4328.53 8438
4329.15 8353
4329.77 8521
4330.39 8534
4331.01 8435
4331.63 8250
4332.25 8226
4332.88 8259
4333.50 8208
4334.12 8182
4334.74 8103
4335.36 7830
4335.98 7736
4336.60 7931
4337.22 8033
4337.84 7937
4338.46 7876
4339.09 8061
4339.71 8064
4340.33 8066
4340.95 8088
4341.57 8063
4342.19 7972
4342.81 8094
4343.44 8086
4344.06 8205
4344.68 8475
4345.30 8598
4345.92 8528
4346.54 8623
4347.17 8959
4347.79 9089
4348.41 9179
4349.03 9200
4349.65 9556
4350.28 9621
4350.90 9576
4351.52 9572
4352.14 9365
4352.76 9101
4353.39 8857
4354.01 8776
4354.63 8713
4355.25 8734
4355.88 8407
4356.50 8335
4357.12 8334
4357.74 8304
4358.37 8212
4358.99 8339
4359.61 8366
4360.23 8292
4360.86 8310
4361.48 8311
4362.10 8241
4362.72 8432
4363.35 8274
4363.97 8315
4364.59 8277
4365.22 8337
4365.84 8201
4366.46 8070
4367.09 8339
4367.71 8317
4368.33 8118
4368.96 8062
4369.58 8166
4370.20 8004
4370.83 8071
4371.45 8090
4372.07 7919
4372.70 7859
4373.32 7756
4373.94 7868
4374.57 7814
4375.19 7767
4375.82 7917
4376.44 7966
4377.06 7960
4377.69 8051
4378.31 7975
4378.94 7954
4379.56 8057
4380.18 8343
4380.81 8791
4381.43 8749
4382.06 8556
4382.68 8641
4383.31 8553
4383.93 8605
4384.55 8682
4385.18 8601
4385.80 8411
4386.43 8388
4387.05 8392
4387.68 8292
4388.30 8092
4388.93 8210
4389.55 8293
4390.18 8115
4390.80 8011
4391.43 7945
4392.05 7959
4392.68 7826
4393.30 7971
4393.93 7993
4394.55 7924
4395.18 7784
4395.80 7708
4396.43 7902
4397.05 8056
4397.68 7948
4398.30 7974
4398.93 7883
4399.56 7916
4400.18 7918
4400.81 7990
4401.43 7984
4402.06 7876
4402.68 7947
4403.31 7734
4403.94 8064
4404.56 8177
4405.19 8169
4405.81 7905
4406.44 7845
4407.07 7924
4407.69 8040
4408.32 7939
4408.94 7864
4409.57 8036
4410.20 7937
4410.82 7857
4411.45 7851
4412.08 7834
4412.70 7881
4413.33 7951
4413.95 8147
4414.58 7959
4415.21 8245
4415.83 8271
4416.46 8175
4417.09 8482
4417.72 8295
4418.34 8350
4418.97 8303
4419.60 8317
4420.22 8319
4420.85 8179
4421.48 8036
4422.10 8056
4422.73 7947
4423.36 7830
4423.99 7925
4424.61 7837
4425.24 7889
4425.87 7797
4426.50 7847
4427.12 7688
4427.75 7675
4428.38 7690
4429.01 7791
4429.63 7741
4430.26 7745
4430.89 7589
4431.52 7619
4432.14 7580
4432.77 7725
4433.40 7887
4434.03 8039
4434.66 7853
4435.28 8015
4435.91 7814
4436.54 7842
4437.17 7689
4437.80 7829
4438.43 7797
4439.05 7789
4439.68 7703
4440.31 7600
4440.94 7596
4441.57 7543
4442.20 7700
4442.82 7782
4443.45 7800
4444.08 7749
4444.71 7972
4445.34 7918
4445.97 8106
4446.60 8366
4447.23 8345
4447.86 8622
4448.48 8706
4449.11 8707
4449.74 8699
4450.37 8645
4451.00 8777
4451.63 8549
4452.26 8371
4452.89 8164
4453.52 8049
4454.15 7910
4454.78 7948
4455.41 7869
4456.04 7691
4456.67 7744
4457.30 7793
4457.92 7807
4458.55 7851
4459.18 7675
4459.81 7630
4460.44 7457
4461.07 7487
4461.70 7426
4462.33 7477
4462.96 7191
4463.59 7286
4464.22 7414
4464.85 7420
4465.48 7287
4466.11 7101
4466.75 7044
4467.38 7106
4468.01 7143
4468.64 7193
4469.27 7225
4469.90 7215
4470.53 7267
4471.16 7338
4471.79 7505
4472.42 7404
4473.05 7288
4473.68 7537
4474.31 7493
4474.94 7289
4475.57 7311
4476.20 7354
4476.84 7446
4477.47 7395
4478.10 7334
4478.73 7316
4479.36 7296
4479.99 7257
4480.62 7176
4481.25 7109
4481.89 7109
4482.52 7106
4483.15 7311
4483.78 7420
4484.41 7365
4485.04 7314
4485.67 7412
4486.31 7395
4486.94 7465
4487.57 7429
4488.20 7451
4488.83 7296
4489.47 7689
4490.10 7456
4490.73 7404
4491.36 7361
4491.99 7316
4492.63 7435
4493.26 7468
4493.89 7378
4494.52 7541
4495.15 7554
4495.79 7349
4496.42 7482
4497.05 7319
4497.68 7492
4498.32 7527
4498.95 7439
4499.58 7529
4500.22 7492
4500.85 7655
4501.48 7784
4502.11 7657
4502.75 7841
4503.38 7972
4504.01 8049
4504.65 8023
4505.28 8122
4505.91 7894
4506.54 7875
4507.18 8018
4507.81 7964
4508.44 7833
4509.08 7513
4509.71 7646
4510.34 7684
4510.98 7416
4511.61 7493
4512.24 7444
4512.88 7502
4513.51 7663
4514.15 7545
4514.78 7634
4515.41 7811
4516.05 7723
4516.68 7658
4517.31 7712
4517.95 7747
4518.58 7864
4519.22 7739
4519.85 7626
4520.48 7653
4521.12 7546
4521.75 7805
4522.39 7815
4523.02 7726
4523.66 7757
4524.29 7825
4524.92 7874
4525.56 7776
4526.19 7837
4526.83 7880
4527.46 7851
4528.10 7844
4528.73 7812
4529.37 8002
4530.00 8219
4530.64 8042
4531.27 7974
4531.91 8088
4532.54 8228
4533.18 8385
4533.81 8247
4534.45 8185
4535.08 8302
4535.72 8406
4536.35 8265
4536.99 8106
4537.62 7979
4538.26 7874
4538.89 7858
4539.53 7949
4540.16 7818
4540.80 7679
4541.43 7530
4542.07 7592
4542.71 7862
4543.34 7931
4543.98 7696
4544.61 7597
4545.25 7590
4545.88 7669
4546.52 7593
4547.16 7601
4547.79 7636
4548.43 7820
4549.06 7741
4549.70 7660
4550.34 7452
4550.97 7290
4551.61 7290
4552.25 7346
4552.88 7301
4553.52 7379
4554.15 7317
4554.79 7317
4555.43 7315
4556.06 7372
4556.70 7628
4557.34 7641
4557.97 7470
4558.61 7491
4559.25 7537
4559.89 7487
4560.52 7576
4561.16 7487
4561.80 7562
4562.43 7394
4563.07 7370
4563.71 7493
4564.34 7502
4564.98 7344
4565.62 7304
4566.26 7564
4566.89 7323
4567.53 7198
4568.17 7257
4568.81 7391
4569.44 7371
4570.08 7333
4570.72 7327
4571.36 7358
4571.99 7073
4572.63 7034
4573.27 7115
4573.91 7090
4574.55 7209
4575.18 7136
4575.82 7110
4576.46 7339
4577.10 7312
4577.74 7319
4578.37 7269
4579.01 7470
4579.65 7473
4580.29 7349
4580.93 7465
4581.56 7442
4582.20 7395
4582.84 7377
4583.48 7264
4584.12 7368
4584.76 7474
4585.40 7397
4586.03 7447
4586.67 7382
4587.31 7279
4587.95 7556
4588.59 7579
4589.23 7441
4589.87 7373
4590.51 7416
4591.15 7617
4591.79 7843
4592.42 7886
4593.06 7828
4593.70 7900
4594.34 7661
4594.98 7796
4595.62 7746
4596.26 7738
4596.90 7692
4597.54 7678
4598.18 7705
4598.82 7613
4599.46 7784
4600.10 7757
4600.74 7718
4601.38 7989
4602.02 8036
4602.66 7978
4603.30 8156
4603.94 8436
4604.58 8530
4605.22 8633
4605.86 8715
4606.50 8579
4607.14 8657
4607.78 8787
4608.42 8782
4609.06 8697
4609.70 8492
4610.34 8147
4610.98 8249
4611.62 8113
4612.26 7979
4612.90 7973
4613.54 7899
4614.18 7944
4614.82 8037
4615.46 7965
4616.10 7820
4616.74 8072
4617.39 8056
4618.03 8121
4618.67 8263
4619.31 8044
4619.95 8204
4620.59 7795
4621.23 7911
4621.87 7840
4622.51 7596
4623.16 7640
4623.80 7591
4624.44 7489
4625.08 7333
4625.72 7354
4626.36 7458
4627.00 7332
4627.65 7415
4628.29 7438
4628.93 7262
4629.57 7275
4630.21 7466
4630.85 7750
4631.50 7678
4632.14 7597
4632.78 7583
4633.42 7688
4634.06 7548
4634.71 7550
4635.35 7551
4635.99 7531
4636.63 7717
4637.27 7527
4637.92 7375
4638.56 7466
4639.20 7362
4639.84 7425
4640.49 7392
4641.13 7360
4641.77 7531
4642.41 7606
4643.06 7632
4643.70 7727
4644.34 7853
4644.99 7731
4645.63 7853
4646.27 7742
4646.91 7836
4647.56 8016
4648.20 8074
4648.84 8040
4649.49 8244
4650.13 8397
4650.77 8044
4651.42 7877
4652.06 7931
4652.70 7851
4653.35 7890
4653.99 7615
4654.63 7719
4655.28 7902
4655.92 7867
4656.56 7816
4657.21 8135
4657.85 8179
4658.49 8110
4659.14 8287
4659.78 8356
4660.43 8418
4661.07 8597
4661.71 8574
4662.36 8814
4663.00 9153
4663.65 9372
4664.29 9381
4664.93 9317
4665.58 9060
4666.22 8902
4666.87 8783
4667.51 8627
4668.16 8400
4668.80 8337
4669.44 8187
4670.09 8408
4670.73 8322
4671.38 8368
4672.02 8502
4672.67 8459
4673.31 8640
4673.96 8581
4674.60 8586
4675.25 8578
4675.89 8466
4676.54 8375
4677.18 8217
4677.83 8169
4678.47 8228
4679.12 8234
4679.76 8591
4680.41 8428
4681.05 8883
4681.70 8696
4682.34 8735
4682.99 9103
4683.63 9109
4684.28 9107
4684.93 9052
4685.57 9042
4686.22 8880
4686.86 8618
4687.51 8308
4688.15 8030
4688.80 7799
4689.45 7702
4690.09 7637
4690.74 7790
4691.38 7718
4692.03 7583
4692.68 7543
4693.32 7461
4693.97 7436
4694.61 7319
4695.26 7296
4695.91 7497
4696.55 7604
4697.20 7708
4697.85 7470
4698.49 7502
4699.14 7699
4699.79 7885
4700.43 7932
4701.08 7968
4701.73 7911
4702.37 8024
4703.02 8111
4703.67 8211
4704.31 8082
4704.96 8128
4705.61 8232
4706.25 8331
4706.90 8235
4707.55 8210
4708.20 8482
4708.84 8537
4709.49 8828
4710.14 8765
4710.78 8951
4711.43 9013
4712.08 8799
4712.73 8734
4713.37 8672
4714.02 8327
4714.67 8253
4715.32 8300
4715.96 8178
4716.61 8030
4717.26 7960
4717.91 7948
4718.56 7894
4719.20 8025
4719.85 7918
4720.50 7738
4721.15 7853
4721.80 7754
4722.44 7941
4723.09 7816
4723.74 7858
4724.39 7945
4725.04 7878
4725.69 7751
4726.33 7664
4726.98 7687
4727.63 7551
4728.28 7482
4728.93 7473
4729.58 7600
4730.23 7603
4730.87 7820
4731.52 7947
4732.17 7955
4732.82 7830
4733.47 7889
4734.12 8115
4734.77 8357
4735.42 8252
4736.07 8154
4736.71 8257
4737.36 8355
4738.01 8452
4738.66 8540
4739.31 8604
4739.96 8485
4740.61 8647
4741.26 8495
4741.91 8807
4742.56 8700
4743.21 8511
4743.86 8544
4744.51 8627
4745.16 8696
4745.81 8626
4746.46 8622
4747.11 8814
4747.76 9016
4748.41 9512
4749.06 10053
4749.71 10673
4750.36 11405
4751.01 12188
4751.66 13081
4752.31 14348
4752.96 15386
4753.61 16287
4754.26 17099
4754.91 17438
4755.56 17486
4756.21 16959
4756.86 16233
4757.51 15259
4758.16 14144
4758.81 13007
4759.46 11658
4760.11 10875
4760.76 9973
4761.41 9447
4762.07 9003
4762.72 8520
4763.37 8403
4764.02 8076
4764.67 7871
4765.32 7906
4765.97 7963
4766.62 7651
4767.27 7757
4767.92 7583
4768.58 7670
4769.23 7442
4769.88 7519
4770.53 7373
4771.18 7236
4771.83 7119
4772.48 7240
4773.14 7272
4773.79 7273
4774.44 7361
4775.09 7399
4775.74 7337
4776.40 7548
4777.05 7610
4777.70 7918
4778.35 7880
4779.00 7967
4779.66 7956
4780.31 7996
4780.96 8004
4781.61 8243
4782.26 8324
4782.92 8199
4783.57 8169
4784.22 8206
4784.87 8111
4785.53 7893
4786.18 7896
4786.83 7957
4787.48 7956
4788.14 7880
4788.79 7920
4789.44 8008
4790.09 8165
4790.75 8014
4791.40 8241
4792.05 8189
4792.71 8294
4793.36 8383
4794.01 8418
4794.67 8366
4795.32 8096
4795.97 8046
4796.62 7778
4797.28 7659
4797.93 7631
4798.58 7554
4799.24 7346
4799.89 7203
4800.55 7269
4801.20 7293
4801.85 7187
4802.51 7243
4803.16 7371
4803.81 7248
4804.47 7101
4805.12 7174
4805.77 7182
4806.43 7125
4807.08 7036
4807.74 7225
4808.39 7168
4809.04 7202
4809.70 7101
4810.35 7216
4811.01 7114
4811.66 7076
4812.32 7124
4812.97 7288
4813.62 7245
4814.28 7333
4814.93 7273
4815.59 7342
4816.24 7406
4816.90 7345
4817.55 7523
4818.21 7459
4818.86 7390
4819.52 7563
4820.17 7403
4820.83 7466
4821.48 7480
4822.14 7148
4822.79 7371
4823.45 7607
4824.10 7400
4824.76 7590
4825.41 7772
4826.07 7751
4826.72 7970
4827.38 7754
4828.03 7787
4828.69 7767
4829.34 7820
4830.00 7878
4830.65 7957
4831.31 7938
4831.97 7966
4832.62 8109
4833.28 7954
4833.93 7953
4834.59 7882
4835.24 8047
4835.90 8062
4836.56 7999
4837.21 8157
4837.87 7816
4838.52 7747
4839.18 7841
4839.84 7794
4840.49 7742
4841.15 7739
4841.81 7629
4842.46 7543
4843.12 7441
4843.77 7555
4844.43 7609
4845.09 7326
4845.74 7448
4846.40 7536
4847.06 7400
4847.71 7257
4848.37 7281
4849.03 7467
4849.68 7323
4850.34 7293
4851.00 7282
4851.66 7226
4852.31 7261
4852.97 7241
4853.63 7020
4854.28 7283
4854.94 7176
4855.60 7135
4856.26 7056
4856.91 7211
4857.57 7258
4858.23 7379
4858.88 7172
4859.54 7431
4860.20 7482
4860.86 7361
4861.52 7661
4862.17 7938
4862.83 7975
4863.49 7932
4864.15 7955
4864.80 8119
4865.46 8376
4866.12 8437
4866.78 8556
4867.44 8531
4868.09 8418
4868.75 8246
4869.41 8062
4870.07 8068
4870.73 7830
4871.39 7773
4872.04 7690
4872.70 7660
4873.36 7598
4874.02 7405
4874.68 7541
4875.34 7517
4875.99 7594
4876.65 7501
4877.31 7456
4877.97 7584
4878.63 7366
4879.29 7141
4879.95 7245
4880.61 7310
4881.27 7067
4881.92 7087
4882.58 7098
4883.24 6902
4883.90 6861
4884.56 6802
4885.22 7006
4885.88 7139
4886.54 7106
4887.20 7053
4887.86 7307
4888.52 7119
4889.18 7214
4889.84 7352
4890.50 7609
4891.16 7576
4891.81 7660
4892.47 7524
4893.13 7866
4893.79 7981
4894.45 7950
4895.11 7954
4895.77 8197
4896.43 8391
4897.09 8125
4897.75 8027
4898.41 8201
4899.07 8419
4899.73 8450
4900.40 8185
4901.06 8180
4901.72 8306
4902.38 8296
4903.04 8251
4903.70 8310
4904.36 8349
4905.02 8293
4905.68 7869
4906.34 7936
4907.00 7818
4907.66 7795
4908.32 7810
4908.98 7642
4909.64 7529
4910.30 7624
4910.97 7791
4911.63 7718
4912.29 7484
4912.95 7624
4913.61 7580
4914.27 7611
4914.93 7665
4915.59 7607
4916.26 7451
4916.92 7499
4917.58 7461
4918.24 7251
4918.90 7281
4919.56 7194
4920.22 7081
4920.89 7203
4921.55 6989
4922.21 6894
4922.87 6801
4923.53 6915
4924.19 7067
4924.86 7018
4925.52 7082
4926.18 7096
4926.84 7048
4927.50 7012
4928.17 7059
4928.83 7072
4929.49 7117
4930.15 6942
4930.82 6970
4931.48 6884
4932.14 6898
4932.80 7161
4933.47 7136
4934.13 7128
4934.79 7184
4935.45 7016
4936.12 6912
4936.78 7160
4937.44 7018
4938.10 7107
4938.77 6910
4939.43 6960
4940.09 6741
4940.76 6775
4941.42 6946
4942.08 6882
4942.75 6778
4943.41 6853
4944.07 6787
4944.74 6874
4945.40 6726
4946.06 6745
4946.73 6781
4947.39 6815
4948.05 6961
4948.72 6816
4949.38 6950
4950.04 6843
4950.71 6709
4951.37 6840
4952.03 6814
4952.70 6844
4953.36 6798
4954.03 6992
4954.69 6898
4955.35 6767
4956.02 6841
4956.68 6993
4957.35 6976
4958.01 7099
4958.67 7064
4959.34 7240
4960.00 7189
4960.67 6932
4961.33 7171
4962.00 7138
4962.66 7270
4963.32 7393
4963.99 7333
4964.65 7483
4965.32 7384
4965.98 7714
4966.65 7749
4967.31 7560
4967.98 7421
4968.64 7514
4969.31 7705
4969.97 7582
4970.64 7504
4971.30 7264
4971.97 7340
4972.63 7227
4973.30 7480
4973.96 7426
4974.63 7383
4975.29 7552
4975.96 7536
4976.62 7373
4977.29 7291
4977.96 7378
4978.62 7283
4979.29 7180
4979.95 7072
4980.62 7005
4981.28 6968
4981.95 7032
4982.62 7064
4983.28 7003
4983.95 6830
4984.61 6797
4985.28 6910
4985.94 7009
4986.61 7233
4987.28 7228
4987.94 7048
4988.61 7245
4989.28 7386
4989.94 7415
4990.61 7401
4991.27 7432
4991.94 7557
4992.61 7422
4993.27 7713
4993.94 7620
4994.61 7719
4995.27 7744
4995.94 7816
4996.61 8026
4997.27 7949
4997.94 7954
4998.61 7856
4999.27 7907
4999.94 7740
5000.61 7520
5001.28 7333
5001.94 7301
5002.61 7155
5003.28 7105
5003.94 6848
5004.61 6996
5005.28 6858
5005.95 6683
5006.61 6679
5007.28 6689
5007.95 6681
5008.62 6715
5009.28 6595
5009.95 6696
5010.62 6641
5011.29 6742
5011.95 6745
5012.62 6651
5013.29 6718
5013.96 6818
5014.63 7038
5015.29 6918
5015.96 6858
5016.63 6795
5017.30 6710
5017.97 6764
5018.63 6925
5019.30 6892
5019.97 6915
5020.64 6991
5021.31 7105
5021.98 7143
5022.65 7253
5023.31 7393
5023.98 7267
5024.65 7544
5025.32 7515
5025.99 7442
5026.66 7416
5027.33 7344
5027.99 7254
5028.66 7249
5029.33 7242
5030.00 7239
5030.67 7414
5031.34 7464
5032.01 7193
5032.68 7018
5033.35 7070
5034.02 6894
5034.69 6925
5035.35 6999
5036.02 6964
5036.69 7026
5037.36 6808
5038.03 6791
5038.70 6689
5039.37 6641
5040.04 6634
5040.71 6596
5041.38 6699
5042.05 6785
5042.72 6716
5043.39 6911
5044.06 6956
5044.73 7118
5045.40 7055
5046.07 6886
5046.74 7093
5047.41 7010
5048.08 6890
5048.75 6898
5049.42 7139
5050.09 6980
5050.76 6896
5051.43 6820
5052.10 6898
5052.77 6838
5053.44 6615
5054.11 6535
5054.78 6555
5055.46 6646
5056.13 6860
5056.80 6882
5057.47 6949
5058.14 6911
5058.81 6711
5059.48 6679
5060.15 6923
5060.82 6958
5061.49 6690
5062.16 6914
5062.84 6812
5063.51 6568
5064.18 6588
5064.85 6530
5065.52 6607
5066.19 6899
5066.86 6840
5067.54 6895
5068.21 6638
5068.88 6680
5069.55 6790
5070.22 6833
5070.89 6963
5071.56 6908
5072.24 6942
5072.91 6738
5073.58 6646
5074.25 6565
5074.92 6415
5075.60 6525
5076.27 6676
5076.94 6648
5077.61 6788
5078.28 6736
5078.96 6920
5079.63 6861
5080.30 6995
5080.97 7042
5081.65 7061
5082.32 7160
5082.99 7080
5083.66 7014
5084.34 6877
5085.01 7063
5085.68 6970
5086.35 6956
5087.03 6893
5087.70 6879
5088.37 6664
5089.05 6764
5089.72 6710
5090.39 6795
5091.06 6959
5091.74 7114
5092.41 7141
5093.08 7223
5093.76 7257
5094.43 7308
5095.10 7449
5095.78 7416
5096.45 7106
5097.12 6893
5097.80 6909
5098.47 6981
5099.14 6752
5099.82 6521
5100.49 6441
5101.17 6676
5101.84 6641
5102.51 6436
5103.19 6518
5103.86 6501
5104.53 6383
5105.21 6529
5105.88 6512
5106.56 6516
5107.23 6556
5107.91 6341
5108.58 6486
5109.25 6350
5109.93 6582
5110.60 6571
5111.28 6464
5111.95 6544
5112.63 6483
5113.30 6524
5113.97 6548
5114.65 6699
5115.32 6745
5116.00 6550
5116.67 6651
5117.35 6741
5118.02 6696
5118.70 6789
5119.37 6771
5120.05 6622
5120.72 6753
5121.40 6587
5122.07 6578
5122.75 6452
5123.42 6468
5124.10 6587
5124.77 6706
5125.45 6692
5126.12 6593
5126.80 6708
5127.48 6697
5128.15 6809
5128.83 6762
5129.50 6886
5130.18 6836
5130.85 6869
5131.53 6823
5132.20 6663
5132.88 6533
5133.56 6516
5134.23 6509
5134.91 6362
5135.58 6444
5136.26 6572
5136.94 6437
5137.61 6377
5138.29 6348
5138.96 6357
5139.64 6353
5140.32 6490
5140.99 6493
5141.67 6855
5142.35 6851
5143.02 6741
5143.70 6705
5144.38 6591
5145.05 6732
5145.73 6491
5146.41 6385
5147.08 6426
5147.76 6315
5148.44 6371
5149.11 6244
5149.79 6311
5150.47 6220
5151.14 6276
5151.82 6363
5152.50 6367
5153.17 6419
5153.85 6439
5154.53 6480
5155.21 6568
5155.88 6463
5156.56 6578
5157.24 6578
5157.92 6515
5158.59 6428
5159.27 6294
5159.95 6398
5160.63 6413
5161.30 6409
5161.98 6302
5162.66 6373
5163.34 6387
5164.02 6223
5164.69 6240
5165.37 6284
5166.05 6248
5166.73 6396
5167.41 6228
5168.08 6285
5168.76 6336
5169.44 6394
5170.12 6402
5170.80 6343
5171.47 6508
5172.15 6501
5172.83 6458
5173.51 6580
5174.19 6661
5174.87 6846
5175.55 6562
5176.22 6564
5176.90 6624
5177.58 6600
5178.26 6679
5178.94 6689
5179.62 6835
5180.30 6656
5180.98 6705
5181.66 6982
5182.33 7002
5183.01 7151
5183.69 7187
5184.37 7045
5185.05 6957
5185.73 7095
5186.41 7101
5187.09 6875
5187.77 6743
5188.45 6698
5189.13 6549
5189.81 6656
5190.49 6482
5191.17 6297
5191.85 6326
5192.53 6242
5193.21 6427
5193.88 6224
5194.56 6272
5195.24 6347
5195.92 6176
5196.60 6231
5197.28 6138
5197.96 6044
5198.64 6041
5199.33 6025
5200.01 6066
5200.69 6184
5201.37 6331
5202.05 6148
5202.73 6286
5203.41 6263
5204.09 6218
5204.77 6296
5205.45 6148
5206.13 6312
5206.81 6455
5207.49 6500
5208.17 6470
5208.85 6604
5209.53 6641
5210.21 6822
5210.89 6797
5211.58 6875
5212.26 6991
5212.94 6974
5213.62 6898
5214.30 6693
5214.98 6618
5215.66 6649
5216.34 6533
5217.03 6535
5217.71 6402
5218.39 6301
5219.07 6300
5219.75 6336
5220.43 6215
5221.11 6136
5221.80 6176
5222.48 6122
5223.16 6026
5223.84 5984
5224.52 5989
5225.20 6055
5225.89 6064
5226.57 6073
5227.25 6097
5227.93 6163
5228.61 6052
5229.30 6196
5229.98 6268
5230.66 6281
5231.34 6266
5232.03 6270
5232.71 6046
5233.39 6140
5234.07 6285
5234.76 6281
5235.44 6266
5236.12 6128
5236.80 6189
5237.49 6359
5238.17 6365
5238.85 6296
5239.53 6246
5240.22 6383
5240.90 6698
5241.58 6621
5242.27 6536
5242.95 6512
5243.63 6485
5244.32 6371
5245.00 6444
5245.68 6385
5246.36 6290
5247.05 6109
5247.73 6010
5248.41 6025
5249.10 6088
5249.78 6089
5250.47 6029
5251.15 6104
5251.83 6077
5252.52 5958
5253.20 6004
5253.88 5967
5254.57 6063
5255.25 6010
5255.93 6012
5256.62 6092
5257.30 6004
5257.99 5829
5258.67 5984
5259.36 6022
5260.04 5976
5260.72 5898
5261.41 5876
5262.09 5907
5262.78 6007
5263.46 6120
5264.14 6226
5264.83 6343
5265.51 6174
5266.20 6027
5266.88 6223
5267.57 6329
5268.25 6358
5268.94 6231
5269.62 6194
5270.31 6312
5270.99 6325
5271.68 6268
5272.36 6416
5273.05 6346
5273.73 6221
5274.42 6143
5275.10 6299
5275.79 6252
5276.47 6305
5277.16 6310
5277.84 6351
5278.53 6284
5279.21 6335
5279.90 6419
5280.58 6584
5281.27 6524
5281.96 6506
5282.64 6748
5283.33 6943
5284.01 6955
5284.70 6761
5285.38 6948
5286.07 6816
5286.76 6633
5287.44 6544
5288.13 6353
5288.81 6274
5289.50 6184
5290.19 5989
5290.87 6000
5291.56 5999
5292.24 6012
5292.93 6129
5293.62 6038
5294.30 6199
5294.99 6008
5295.68 6009
5296.36 6026
5297.05 5959
5297.74 5933
5298.42 5937
5299.11 5998
5299.80 6015
5300.48 6128
5301.17 6166
5301.86 6099
5302.54 6338
5303.23 6229
5303.92 6218
5304.60 6139
5305.29 6034
5305.98 6033
5306.67 6079
5307.35 6108
5308.04 6082
5308.73 5998
5309.41 6118
5310.10 6142
5310.79 6082
5311.48 5778
5312.16 5887
5312.85 5936
5313.54 5997
5314.23 5879
5314.92 5862
5315.60 5847
5316.29 5932
5316.98 6004
5317.67 6072
5318.35 5814
5319.04 5759
5319.73 5945
5320.42 5917
5321.11 5937
5321.79 5617
5322.48 5756
5323.17 5841
5323.86 5700
5324.55 5764
5325.24 5770
5325.92 5932
5326.61 5810
5327.30 5657
5327.99 5614
5328.68 5741
5329.37 5718
5330.06 5727
5330.75 5856
5331.43 5803
5332.12 5624
5332.81 5628
5333.50 5637
5334.19 5685
5334.88 5624
5335.57 5532
5336.26 5600
5336.95 5631
5337.63 5690
5338.32 5634
5339.01 5751
5339.70 5784
5340.39 5700
5341.08 5917
5341.77 5815
5342.46 5736
5343.15 5922
5343.84 5887
5344.53 5915
5345.22 5988
5345.91 5976
5346.60 5836
5347.29 5924
5347.98 5854
5348.67 5987
5349.36 6120
5350.05 6138
5350.74 5937
5351.43 5944
5352.12 6121
5352.81 6051
5353.50 6052
5354.19 5954
5354.88 6005
5355.57 5984
5356.26 5944
5356.95 5726
5357.64 5754
5358.33 5771
5359.02 5730
5359.71 5853
5360.40 5692
5361.09 5842
5361.78 5591
5362.48 5623
5363.17 5696
5363.86 5765
5364.55 5624
5365.24 5723
5365.93 5936
5366.62 5697
5367.31 5699
5368.00 5748
5368.69 5668
5369.39 5782
5370.08 5926
5370.77 5780
5371.46 5689
5372.15 5711
5372.84 5815
5373.53 5790
5374.23 5729
5374.92 5560
5375.61 5704
5376.30 5698
5376.99 5716
5377.68 5641
5378.38 5719
5379.07 5880
5379.76 6014
5380.45 5931
5381.14 5997
5381.84 5907
5382.53 5750
5383.22 5731
5383.91 5985
5384.60 5874
5385.30 5858
5385.99 5913
5386.68 5847
5387.37 5952
5388.07 5933
5388.76 5989
5389.45 6156
5390.14 6153
5390.84 6119
5391.53 6242
5392.22 6243
5392.91 6101
5393.61 6168
5394.30 6046
5394.99 6091
5395.69 5915
5396.38 5836
5397.07 5746
5397.76 5794
5398.46 5740
5399.15 5830
5399.84 5616
5400.54 5525
5401.23 5588
5401.92 5599
5402.62 5578
5403.31 5667
5404.00 5502
5404.70 5666
5405.39 5670
5406.09 5625
5406.78 5540
5407.47 5544
5408.17 5692
5408.86 5668
5409.55 5815
5410.25 5876
5410.94 5761
5411.64 5836
5412.33 5827
5413.02 5648
5413.72 5649
5414.41 5752
5415.11 5765
5415.80 5667
5416.49 5546
5417.19 5599
5417.88 5537
5418.58 5536
5419.27 5636
5419.97 5710
5420.66 5452
5421.36 5577
5422.05 5775
5422.75 5704
5423.44 5444
5424.13 5644
5424.83 5571
5425.52 5491
5426.22 5643
5426.91 5664
5427.61 5841
5428.30 5731
5429.00 5706
5429.69 5579
5430.39 5685
5431.08 5724
5431.78 5854
5432.48 5663
5433.17 5710
5433.87 5642
5434.56 5605
5435.26 5590
5435.95 5415
5436.65 5546
5437.34 5505
5438.04 5610
5438.73 5404
5439.43 5460
5440.13 5529
5440.82 5536
5441.52 5558
5442.21 5561
5442.91 5546
5443.61 5635
5444.30 5513
5445.00 5535
5445.69 5732
5446.39 5597
5447.09 5534
5447.78 5648
5448.48 5683
5449.18 5572
5449.87 5733
5450.57 5750
5451.27 5796
5451.96 5787
5452.66 5945
5453.35 5936
5454.05 5892
5454.75 5893
5455.45 5693
5456.14 5649
5456.84 5614
5457.54 5682
5458.23 5594
5458.93 5598
5459.63 5531
5460.32 5592
5461.02 5536
5461.72 5533
5462.42 5426
5463.11 5492
5463.81 5532
5464.51 5554
5465.20 5452
5465.90 5585
5466.60 5585
5467.30 5492
5467.99 5519
5468.69 5688
5469.39 5644
5470.09 5454
5470.79 5543
5471.48 5546
5472.18 5517
5472.88 5489
5473.58 5529
5474.27 5435
5474.97 5534
5475.67 5512
5476.37 5416
5477.07 5424
5477.77 5560
5478.46 5584
5479.16 5572
5479.86 5526
5480.56 5491
5481.26 5467
5481.96 5538
5482.65 5633
5483.35 5679
5484.05 5743
5484.75 5644
5485.45 5642
5486.15 5712
5486.85 5783
5487.54 5689
5488.24 5632
5488.94 5423
5489.64 5540
5490.34 5673
5491.04 5795
5491.74 5791
5492.44 5578
5493.14 5729
5493.84 5714
5494.54 5858
5495.23 5822
5495.93 5833
5496.63 5719
5497.33 5761
5498.03 5809
5498.73 5752
5499.43 5844
5500.13 5831
5500.83 5995
5501.53 5958
5502.23 5965
5502.93 5794
5503.63 6021
5504.33 6121
5505.03 5907
5505.73 6000
5506.43 5865
5507.13 5799
5507.83 5854
5508.53 5720
5509.23 5788
5509.93 5718
5510.63 5611
5511.33 5777
5512.03 5649
5512.73 5505
5513.43 5316
5514.13 5440
5514.83 5609
5515.53 5593
5516.24 5535
5516.94 5653
5517.64 5684
5518.34 5448
5519.04 5481
5519.74 5581
5520.44 5447
5521.14 5608
5521.84 5570
5522.54 5434
5523.24 5558
5523.95 5597
5524.65 5745
5525.35 5732
5526.05 5778
5526.75 5758
5527.45 5981
5528.15 5999
5528.85 5839
5529.56 5743
5530.26 5901
5530.96 5928
5531.66 5764
5532.36 5743
5533.06 5657
5533.77 5535
5534.47 5489
5535.17 5529
5535.87 5384
5536.57 5331
5537.28 5454
5537.98 5417
5538.68 5295
5539.38 5385
5540.08 5246
5540.79 5257
5541.49 5272
5542.19 5253
5542.89 5344
5543.60 5403
5544.30 5238
5545.00 5399
5545.70 5384
5546.41 5153
5547.11 5185
5547.81 5179
5548.51 5365
5549.22 5381
5549.92 5257
5550.62 5401
5551.32 5419
5552.03 5331
5552.73 5421
5553.43 5295
5554.14 5345
5554.84 5308
5555.54 5219
5556.25 5287
5556.95 5346
5557.65 5326
5558.36 5441
5559.06 5553
5559.76 5382
5560.47 5309
5561.17 5448
5561.87 5409
5562.58 5371
5563.28 5358
5563.98 5483
5564.69 5450
5565.39 5646
5566.10 5802
5566.80 5731
5567.50 5759
5568.21 5717
5568.91 5751
5569.62 5766
5570.32 5787
5571.02 5573
5571.73 5510
5572.43 5478
5573.14 5574
5573.84 5503
5574.55 5507
5575.25 5345
5575.95 5466
5576.66 5404
5577.36 5322
5578.07 5426
5578.77 5355
5579.48 5496
5580.18 5460
5580.89 5314
5581.59 5330
5582.30 5263
5583.00 5332
5583.71 5286
5584.41 5296
5585.12 5343
5585.82 5301
5586.53 5422
5587.23 5526
5587.94 5463
5588.64 5421
5589.35 5482
5590.05 5513
5590.76 5550
5591.46 5573
5592.17 5534
5592.87 5480
5593.58 5550
5594.29 5526
5594.99 5487
5595.70 5372
5596.40 5368
5597.11 5338
5597.81 5338
5598.52 5360
5599.23 5257
5599.93 5407
5600.64 5375
5601.34 5366
5602.05 5313
5602.76 5207
5603.46 5306
5604.17 5377
5604.87 5376
5605.58 5444
5606.29 5425
5606.99 5293
5607.70 5273
5608.41 5183
5609.11 5160
5609.82 5301
5610.53 5284
5611.23 5295
5611.94 5260
5612.65 5284
5613.35 5459
5614.06 5543
5614.77 5440
5615.47 5510
5616.18 5439
5616.89 5570
5617.60 5447
5618.30 5459
5619.01 5437
5619.72 5336
5620.42 5158
5621.13 5198
5621.84 5229
5622.55 5321
5623.25 5211
5623.96 5251
5624.67 5216
5625.38 5290
5626.08 5216
5626.79 5152
5627.50 5140
5628.21 5280
5628.91 5283
5629.62 5407
5630.33 5245
5631.04 5244
5631.75 5331
5632.45 5365
5633.16 5439
5633.87 5385
5634.58 5246
5635.29 5359
5636.00 5430
5636.70 5519
5637.41 5281
5638.12 5243
5638.83 5371
5639.54 5428
5640.25 5474
5640.95 5587
5641.66 5625
5642.37 5600
5643.08 5722
5643.79 5741
5644.50 5717
5645.21 5717
5645.92 5826
5646.62 5645
5647.33 5521
5648.04 5427
5648.75 5532
5649.46 5560
5650.17 5354
5650.88 5463
5651.59 5394
5652.30 5427
5653.01 5428
5653.72 5558
5654.43 5453
5655.13 5464
5655.84 5397
5656.55 5315
5657.26 5210
5657.97 5305
5658.68 5306
5659.39 5257
5660.10 5210
5660.81 5356
5661.52 5460
5662.23 5408
5662.94 5380
5663.65 5229
5664.36 5278
5665.07 5355
5665.78 5305
5666.49 5290
5667.20 5246
5667.91 5323
5668.62 5231
5669.33 5206
5670.04 5146
5670.75 5085
5671.46 5286
5672.17 5294
5672.89 5116
5673.60 5134
5674.31 5116
5675.02 5198
5675.73 5294
5676.44 5100
5677.15 5056
5677.86 4972
5678.57 4856
5679.28 4942
5679.99 4950
5680.70 4921
5681.42 4923
5682.13 5108
5682.84 5070
5683.55 5081
5684.26 5167
5684.97 5114
5685.68 5207
5686.39 5166
5687.11 5315
5687.82 5314
5688.53 5266
5689.24 5211
5689.95 5202
5690.66 5352
5691.38 5281
5692.09 5095
5692.80 5165
5693.51 5295
5694.22 5226
5694.93 5180
5695.65 5104
5696.36 5109
5697.07 5135
5697.78 5243
5698.50 5144
5699.21 5130
5699.92 5229
5700.63 5121
5701.34 5056
5702.06 5096
5702.77 5019
5703.48 5051
5704.19 4924
5704.91 5123
5705.62 5188
5706.33 5120
5707.04 5200
5707.76 5054
5708.47 5135
5709.18 5016
5709.90 4906
5710.61 4978
5711.32 5065
5712.04 4928
5712.75 4864
5713.46 4946
5714.17 4963
5714.89 5063
5715.60 5053
5716.31 4968
5717.03 4996
5717.74 4899
5718.45 4949
5719.17 5003
5719.88 5005
5720.59 5028
5721.31 5071
5722.02 4832
5722.74 4825
5723.45 4977
5724.16 5067
5724.88 5184
5725.59 5169
5726.30 5134
5727.02 5263
5727.73 5316
5728.45 5433
5729.16 5444
5729.88 5483
5730.59 5460
5731.30 5560
5732.02 5736
5732.73 5908
5733.45 5904
5734.16 5607
5734.88 5629
5735.59 5606
5736.30 5548
5737.02 5382
5737.73 5350
5738.45 5329
5739.16 5316
5739.88 5212
5740.59 5063
5741.31 5055
5742.02 4961
5742.74 4826
5743.45 4965
5744.17 5024
5744.88 4871
5745.60 4894
5746.31 4871
5747.03 4658
5747.74 4716
5748.46 4932
5749.17 4955
5749.89 4785
5750.60 4763
5751.32 4866
5752.04 4859
5752.75 4944
5753.47 4892
5754.18 5102
5754.90 5161
5755.61 5053
5756.33 5014
5757.05 5109
5757.76 5042
5758.48 5258
5759.19 5439
5759.91 5351
5760.62 5213
5761.34 5386
5762.06 5163
5762.77 5073
5763.49 4993
5764.21 5067
5764.92 5185
5765.64 5095
5766.36 4987
5767.07 4969
5767.79 5024
5768.50 4998
5769.22 4858
5769.94 4921
5770.65 4838
5771.37 4790
5772.09 4861
5772.80 4867
5773.52 4899
5774.24 5000
5774.96 4873
5775.67 4938
5776.39 5022
5777.11 4915
5777.82 5027
5778.54 5031
5779.26 5130
5779.98 5179
5780.69 5123
5781.41 5033
5782.13 4985
5782.84 4988
5783.56 4931
5784.28 4874
5785.00 4851
5785.71 4811
5786.43 4827
5787.15 4761
5787.87 4671
5788.59 4701
5789.30 4856
5790.02 5021
5790.74 4863
5791.46 4849
5792.18 5000
5792.89 4850
5793.61 4830
5794.33 4986
5795.05 4934
5795.77 5021
5796.48 4958
5797.20 4928
5797.92 5046
5798.64 4916
5799.36 4856
5800.08 4944
5800.80 5020
5801.51 4960
5802.23 5039
5802.95 5043
5803.67 5039
5804.39 4989
5805.11 5179
5805.83 5067
5806.55 4904
5807.26 5063
5807.98 5074
5808.70 5017
5809.42 4978
5810.14 4994
5810.86 4936
5811.58 4961
5812.30 4879
5813.02 5001
5813.74 4993
5814.46 4900
5815.18 5037
5815.90 5065
5816.61 4988
5817.33 4961
5818.05 5124
5818.77 5336
5819.49 5497
5820.21 5510
5820.93 5597
5821.65 5630
5822.37 5555
5823.09 5531
5823.81 5561
5824.53 5346
5825.25 5322
5825.97 5319
5826.69 5371
5827.41 5313
5828.13 5264
5828.85 5096
5829.57 5175
5830.29 5102
5831.01 5116
5831.74 5060
5832.46 5086
5833.18 5121
5833.90 5033
5834.62 4979
5835.34 4929
5836.06 5111
5836.78 5123
5837.50 5156
5838.22 5114
5838.94 4962
5839.66 5068
5840.38 5073
5841.11 5038
5841.83 5129
5842.55 5414
5843.27 5410
5843.99 5335
5844.71 5308
5845.43 5358
5846.15 5354
5846.88 5446
5847.60 5346
5848.32 5274
5849.04 5041
5849.76 5218
5850.48 5176
5851.20 5136
5851.93 5115
5852.65 5078
5853.37 5002
5854.09 5039
5854.81 5060
5855.54 5096
5856.26 5146
5856.98 4994
5857.70 5017
5858.42 5125
5859.15 5161
5859.87 5205
5860.59 5138
5861.31 5062
5862.04 5170
5862.76 5178
5863.48 5135
5864.20 5213
5864.93 5151
5865.65 5040
5866.37 4996
5867.09 4995
5867.82 4940
5868.54 4814
5869.26 4943
5869.98 4830
5870.71 4671
5871.43 4759
5872.15 4804
5872.88 4867
5873.60 4870
5874.32 4813
5875.05 4835
5875.77 4825
5876.49 4911
5877.22 4677
5877.94 4813
5878.66 4794
5879.39 4777
5880.11 4810
5880.83 4799
5881.56 4784
5882.28 4846
5883.00 5013
5883.73 4882
5884.45 4994
5885.17 4938
5885.90 4963
5886.62 4869
5887.35 4734
5888.07 4812
5888.79 4897
5889.52 4851
5890.24 4738
5890.97 4760
5891.69 4731
5892.41 4670
5893.14 4569
5893.86 4665
5894.59 4683
5895.31 4769
5896.04 4748
5896.76 4618
5897.49 4556
5898.21 4528
5898.93 4479
5899.66 4683
5900.38 4792
5901.11 4673
5901.83 4625
5902.56 4754
5903.28 4784
5904.01 4773
5904.73 4762
5905.46 4864
5906.18 4941
5906.91 4859
5907.63 4741
5908.36 4790
5909.08 4730
5909.81 4655
5910.53 4736
5911.26 4896
5911.99 4870
5912.71 4835
5913.44 4761
5914.16 4845
5914.89 4826
5915.61 4868
5916.34 5028
5917.06 4991
5917.79 4932
5918.52 4861
5919.24 4912
5919.97 5146
5920.69 5150
5921.42 5210
5922.15 5173
5922.87 5106
5923.60 5040
5924.32 5040
5925.05 5067
5925.78 5050
5926.50 4806
5927.23 4760
5927.96 4756
5928.68 4743
5929.41 4711
5930.14 4860
5930.86 4807
5931.59 4736
5932.32 4767
5933.04 4774
5933.77 4855
5934.50 4961
5935.22 4995
5935.95 4872
5936.68 4944
5937.40 4884
5938.13 4946
5938.86 5047
5939.58 4909
5940.31 4884
5941.04 5032
5941.77 5014
5942.49 4984
5943.22 4878
5943.95 4916
5944.68 4890
5945.40 4941
5946.13 4895
5946.86 4763
5947.59 4821
5948.31 5027
5949.04 4807
5949.77 4730
5950.50 4821
5951.22 4812
5951.95 4883
5952.68 4896
5953.41 4926
5954.14 4975
5954.86 5079
5955.59 4939
5956.32 5083
5957.05 5045
5957.78 5096
5958.51 5158
5959.23 5174
5959.96 5272
5960.69 5159
5961.42 5049
5962.15 5124
5962.88 5007
5963.60 5119
5964.33 5260
5965.06 5168
5965.79 5009
5966.52 4984
5967.25 4928
5967.98 5150
5968.71 5204
5969.44 5287
5970.16 5426
5970.89 5243
5971.62 5256
5972.35 5307
5973.08 5271
5973.81 5448
5974.54 5319
5975.27 5248
5976.00 5202
5976.73 5111
5977.46 5145
5978.19 5238
5978.92 5334
5979.65 5365
5980.37 5308
5981.10 5327
5981.83 5384
5982.56 5453
5983.29 5661
5984.02 5830
5984.75 5856
5985.48 5944
5986.21 6062
5986.94 6202
5987.67 6193
5988.40 5936
5989.13 5951
5989.86 6015
5990.59 5971
5991.32 5836
5992.05 5826
5992.79 5766
5993.52 5669
5994.25 5640
5994.98 5606
5995.71 5658
5996.44 5774
5997.17 5616
5997.90 5543
5998.63 5543
5999.36 5639
6000.09 5592
6000.82 5614
6001.55 5542
6002.28 5594
6003.02 5583
6003.75 5460
6004.48 5464
6005.21 5517
6005.94 5475
6006.67 5594
6007.40 5711
6008.13 5576
6008.86 5632
6009.60 5957
6010.33 6097
6011.06 6382
6011.79 6638
6012.52 6839
6013.25 7114
6013.99 7278
6014.72 7466
6015.45 7634
6016.18 7438
6016.91 7403
6017.64 7116
6018.38 6806
6019.11 6722
6019.84 6493
6020.57 6261
6021.30 5990
6022.04 5950
6022.77 5788
6023.50 5588
6024.23 5290
6024.97 5242
6025.70 5184
6026.43 5122
6027.16 5249
6027.90 5085
6028.63 5065
6029.36 5024
6030.09 5049
6030.83 5147
6031.56 5254
6032.29 5123
6033.02 5052
6033.76 5103
6034.49 5069
6035.22 5044
6035.96 5035
6036.69 5055
6037.42 5112
6038.16 5155
6038.89 5050
6039.62 5029
6040.36 5002
6041.09 5216
6041.82 5190
6042.56 5234
6043.29 5337
6044.02 5287
6044.76 5207
6045.49 5203
6046.22 5289
6046.96 5294
6047.69 5218
6048.42 5374
6049.16 5259
6049.89 5292
6050.63 5332
6051.36 5343
6052.09 5324
6052.83 5273
6053.56 5419
6054.30 5249
6055.03 5116
6055.77 5172
6056.50 5093
6057.23 5079
6057.97 5046
6058.70 5096
6059.44 5137
6060.17 5246
6060.91 5019
6061.64 5141
6062.38 5080
6063.11 4868
6063.84 4983
6064.58 5190
6065.31 5020
6066.05 5088
6066.78 4962
6067.52 4936
6068.25 4886
6068.99 4856
6069.72 4813
6070.46 4928
6071.19 4817
6071.93 4835
6072.66 4893
6073.40 5038
6074.14 4916
6074.87 4904
6075.61 4853
6076.34 4841
6077.08 4843
6077.81 4898
6078.55 4954
6079.28 5039
6080.02 5056
6080.76 4842
6081.49 4914
6082.23 5148
6082.96 5028
6083.70 4978
6084.43 4873
6085.17 4953
6085.91 4958
6086.64 4987
6087.38 4846
6088.12 4844
6088.85 4944
6089.59 4844
6090.32 4735
6091.06 4750
6091.80 4600
6092.53 4744
6093.27 4934
6094.01 4808
6094.74 4802
6095.48 4774
6096.22 4623
6096.95 4651
6097.69 4643
6098.43 4717
6099.16 4708
6099.90 4650
6100.64 4774
6101.37 4730
6102.11 4753
6102.85 4725
6103.59 4674
6104.32 4585
6105.06 4676
6105.80 4735
6106.53 4598
6107.27 4555
6108.01 4625
6108.75 4655
6109.48 4682
6110.22 4630
6110.96 4583
6111.70 4402
6112.43 4620
6113.17 4490
6113.91 4626
6114.65 4628
6115.39 4671
6116.12 4626
6116.86 4736
6117.60 4735
6118.34 4618
6119.08 4568
6119.81 4567
6120.55 4682
6121.29 4725
6122.03 4717
6122.77 4736
6123.50 4752
6124.24 4622
6124.98 4762
6125.72 4797
6126.46 4803
6127.20 4727
6127.94 4760
6128.67 4674
6129.41 4642
6130.15 4768
6130.89 4714
6131.63 4582
6132.37 4641
6133.11 4746
6133.85 4812
6134.58 4830
6135.32 4836
6136.06 4873
6136.80 4909
6137.54 4925
6138.28 4998
6139.02 5013
6139.76 4981
6140.50 4911
6141.24 4888
6141.98 5084
6142.72 4935
6143.46 4923
6144.20 4846
6144.94 4913
6145.68 4848
6146.41 4922
6147.15 4858
6147.89 4819
6148.63 4850
6149.37 4848
6150.11 4899
6150.85 4892
6151.59 4833
6152.33 4694
6153.07 4846
6153.81 4853
6154.55 4777
6155.30 4631
6156.04 4650
6156.78 4709
6157.52 4760
6158.26 4666
6159.00 4665
6159.74 4649
6160.48 4675
6161.22 4812
6161.96 4812
6162.70 4843
6163.44 4747
6164.18 4684
6164.92 4884
6165.66 4988
6166.40 4870
6167.15 4837
6167.89 5018
6168.63 5238
6169.37 5216
6170.11 5504
6170.85 5397
6171.59 5269
6172.33 5298
6173.07 5337
6173.82 5303
6174.56 5196
6175.30 5183
6176.04 5209
6176.78 5125
6177.52 5078
6178.26 4998
6179.01 4993
6179.75 5073
6180.49 4943
6181.23 4990
6181.97 5009
6182.72 4953
6183.46 5091
6184.20 5069
6184.94 5133
6185.68 5182
6186.43 5130
6187.17 5008
6187.91 5006
6188.65 5005
6189.39 5117
6190.14 5333
6190.88 5182
6191.62 5197
6192.36 5266
6193.11 5365
6193.85 5477
6194.59 5553
6195.33 5594
6196.08 5554
6196.82 5621
6197.56 5423
6198.31 5567
6199.05 5562
6199.79 5552
6200.53 5588
6201.28 5452
6202.02 5542
6202.76 5388
6203.51 5588
6204.25 5554
6204.99 5710
6205.74 5944
6206.48 6038
6207.22 6318
6207.97 6886
6208.71 7412
6209.45 8050
6210.20 8758
6210.94 9412
6211.68 9995
6212.43 10193
6213.17 10233
6213.92 10080
6214.66 9744
6215.40 9225
6216.15 8578
6216.89 7997
6217.64 7475
6218.38 6711
6219.12 6248
6219.87 5954
6220.61 5566
6221.36 5403
6222.10 5165
6222.84 5326
6223.59 5186
6224.33 5109
6225.08 5097
6225.82 4960
6226.57 4907
6227.31 4985
6228.06 4862
6228.80 4962
6229.55 4868
6230.29 4781
6231.04 4748
6231.78 4697
6232.52 4736
6233.27 4710
6234.01 4686
6234.76 4622
6235.50 4811
6236.25 4824
6237.00 4750
6237.74 4637
6238.49 4766
6239.23 4792
6239.98 4717
6240.72 4802
6241.47 4596
6242.21 4607
6242.96 4726
6243.70 4784
6244.45 4674
6245.19 4796
6245.94 4887
6246.69 4800
6247.43 4811
6248.18 4915
6248.92 4949
6249.67 5021
6250.42 5113
6251.16 5279
6251.91 5232
6252.65 5185
6253.40 5182
6254.15 5122
6254.89 5117
6255.64 5001
6256.39 4975
6257.13 4869
6257.88 4769
6258.62 4731
6259.37 4731
6260.12 4705
6260.86 4734
6261.61 4772
6262.36 4777
6263.10 4753
6263.85 4711
6264.60 4706
6265.34 4641
6266.09 4690
6266.84 4645
6267.59 4736
6268.33 4639
6269.08 4639
6269.83 4604
6270.57 4652
6271.32 4607
6272.07 4598
6272.82 4611
6273.56 4583
6274.31 4774
6275.06 4661
6275.81 4579
6276.55 4648
6277.30 4522
6278.05 4651
6278.80 4525
6279.54 4604
6280.29 4434
6281.04 4513
6281.79 4497
6282.53 4465
6283.28 4446
6284.03 4434
6284.78 4459
6285.53 4471
6286.27 4453
6287.02 4408
6287.77 4521
6288.52 4511
6289.27 4636
6290.02 4615
6290.76 4623
6291.51 4609
6292.26 4588
6293.01 4653
6293.76 4686
6294.51 4572
6295.26 4497
6296.00 4701
6296.75 4672
6297.50 4712
6298.25 4762
6299.00 4862
6299.75 4837
6300.50 4736
6301.25 4761
6302.00 4642
6302.74 4528
6303.49 4517
6304.24 4545
6304.99 4550
6305.74 4484
6306.49 4492
6307.24 4503
6307.99 4469
6308.74 4540
6309.49 4562
6310.24 4482
6310.99 4377
6311.74 4373
6312.49 4463
6313.24 4430
6313.99 4258
6314.74 4304
6315.49 4362
6316.24 4342
6316.99 4355
6317.74 4376
6318.49 4416
6319.24 4379
6319.99 4283
6320.74 4259
6321.49 4317
6322.24 4306
6322.99 4271
6323.74 4189
6324.49 4178
6325.24 4215
6325.99 4422
6326.74 4182
6327.49 4093
6328.24 4172
6328.99 4168
6329.74 4237
6330.49 4251
6331.24 4245
6331.99 4296
6332.74 4296
6333.50 4195
6334.25 4210
6335.00 4289
6335.75 4283
6336.50 4216
6337.25 4205
6338.00 4108
6338.75 4229
6339.50 4195
6340.26 4184
6341.01 4063
6341.76 4149
6342.51 4235
6343.26 4325
6344.01 4407
6344.76 4351
6345.52 4263
6346.27 4260
6347.02 4214
6347.77 4221
6348.52 4217
6349.28 4314
6350.03 4215
6350.78 4101
6351.53 4178
6352.28 4167
6353.04 4375
6353.79 4287
6354.54 4318
6355.29 4373
6356.04 4400
6356.80 4601
6357.55 4474
6358.30 4484
6359.05 4427
6359.81 4430
6360.56 4402
6361.31 4356
6362.06 4136
6362.82 4289
6363.57 4296
6364.32 4345
6365.07 4270
6365.83 4343
6366.58 4202
6367.33 4280
6368.09 4320
6368.84 4261
6369.59 4408
6370.35 4553
6371.10 4640
6371.85 4614
6372.60 4488
6373.36 4442
6374.11 4375
6374.86 4444
6375.62 4465
6376.37 4399
6377.13 4378
6377.88 4286
6378.63 4368
6379.39 4358
6380.14 4257
6380.89 4413
6381.65 4441
6382.40 4299
6383.16 4304
6383.91 4323
6384.66 4335
6385.42 4187
6386.17 4415
6386.93 4292
6387.68 4188
6388.43 4310
6389.19 4189
6389.94 4199
6390.70 4227
6391.45 4141
6392.21 4219
6392.96 4182
6393.71 4084
6394.47 3992
6395.22 4144
6395.98 4221
6396.73 4141
6397.49 4107
6398.24 4227
6399.00 4166
6399.75 4160
6400.51 4251
6401.26 4308
6402.02 4303
6402.77 4238
6403.53 4097
6404.28 4293
6405.04 4189
6405.79 4231
6406.55 4186
6407.30 4108
6408.06 4208
6408.81 4296
6409.57 4267
6410.32 4130
6411.08 4150
6411.84 4209
6412.59 4290
6413.35 4298
6414.10 4185
6414.86 4267
6415.61 4169
6416.37 4158
6417.13 4181
6417.88 4085
6418.64 4061
6419.39 4068
6420.15 3969
6420.91 4001
6421.66 4084
6422.42 3972
6423.17 4102
6423.93 4084
6424.69 4042
6425.44 4042
6426.20 4068
6426.96 4096
6427.71 4168
6428.47 4118
6429.23 4246
6429.98 4168
6430.74 4090
6431.50 4210
6432.25 4094
6433.01 4120
6433.77 4173
6434.52 4231
6435.28 4215
6436.04 4117
6436.79 4222
6437.55 4278
6438.31 4225
6439.07 4335
6439.82 4396
6440.58 4477
6441.34 4341
6442.09 4372
6442.85 4477
6443.61 4505
6444.37 4469
6445.12 4359
6445.88 4369
6446.64 4492
6447.40 4450
6448.15 4423
6448.91 4389
6449.67 4394
6450.43 4386
6451.19 4353
6451.94 4370
6452.70 4394
6453.46 4385
6454.22 4293
6454.98 4480
6455.73 4435
6456.49 4414
6457.25 4590
6458.01 4716
6458.77 4777
6459.53 4808
6460.28 5073
6461.04 5184
6461.80 5194
6462.56 5084
6463.32 5113
6464.08 5106
6464.84 5003
6465.59 4946
6466.35 4725
6467.11 4611
6467.87 4636
6468.63 4451
6469.39 4426
6470.15 4343
6470.91 4375
6471.67 4338
6472.43 4411
6473.18 4429
6473.94 4332
6474.70 4387
6475.46 4429
6476.22 4460
6476.98 4433
6477.74 4387
6478.50 4365
6479.26 4483
6480.02 4421
6480.78 4350
6481.54 4370
6482.30 4425
6483.06 4368
6483.82 4441
6484.58 4532
6485.34 4433
6486.10 4379
6486.86 4424
6487.62 4544
6488.38 4519
6489.14 4581
6489.90 4606
6490.66 4544
6491.42 4574
6492.18 4740
6492.94 4601
6493.70 4606
6494.46 4538
6495.22 4616
6495.98 4596
6496.74 4717
6497.50 4704
6498.26 4816
6499.02 4854
6499.78 4817
6500.54 4849
6501.31 4819
6502.07 4804
6502.83 4843
6503.59 4903
6504.35 4857
6505.11 4840
6505.87 4762
6506.63 4941
6507.39 4790
6508.16 4877
6508.92 4924
6509.68 4955
6510.44 4955
6511.20 4852
6511.96 4842
6512.72 4911
6513.49 4870
6514.25 4910
6515.01 4930
6515.77 4848
6516.53 4934
6517.29 4901
6518.06 4855
6518.82 4852
6519.58 4944
6520.34 5009
6521.10 5185
6521.87 5102
6522.63 5163
6523.39 5156
6524.15 5171
6524.91 5447
6525.68 5644
6526.44 5874
6527.20 5901
6527.96 6002
6528.73 6156
6529.49 6400
6530.25 6376
6531.01 6376
6531.78 6274
6532.54 6201
6533.30 6143
6534.06 6034
6534.83 5953
6535.59 5865
6536.35 5809
6537.12 5865
6537.88 5868
6538.64 5880
6539.40 5810
6540.17 5818
6540.93 5685
6541.69 5679
6542.46 5569
6543.22 5412
6543.98 5324
6544.75 5073
6545.51 4996
6546.27 4886
6547.04 4721
6547.80 4808
6548.56 4633
6549.33 4607
6550.09 4728
6550.86 4697
6551.62 4716
6552.38 4628
6553.15 4717
6553.91 4720
6554.68 4689
6555.44 4601
6556.20 4720
6556.97 4713
6557.73 4747
6558.50 4776
6559.26 4694
6560.02 4737
6560.79 4817
6561.55 4739
6562.32 4781
6563.08 4861
6563.85 4753
6564.61 4678
6565.38 5026
6566.14 5095
6566.90 5078
6567.67 4997
6568.43 5027
6569.20 5086
6569.96 5132
6570.73 5144
6571.49 5055
6572.26 4954
6573.02 4926
6573.79 5096
6574.55 4993
6575.32 4988
6576.08 4879
6576.85 4876
6577.61 5017
6578.38 5039
6579.15 5089
6579.91 4980
6580.68 5020
6581.44 5398
6582.21 5450
6582.97 5402
6583.74 5342
6584.50 5459
6585.27 5663
6586.04 5661
6586.80 5762
6587.57 5603
6588.33 5580
6589.10 5527
6589.87 5590
6590.63 5511
6591.40 5467
6592.16 5513
6592.93 5462
6593.70 5613
6594.46 5691
6595.23 5623
6596.00 5709
6596.76 5610
6597.53 5598
6598.29 5646
6599.06 5548
6599.83 5523
6600.59 5478
6601.36 5330
6602.13 5138
6602.89 5138
6603.66 5059
6604.43 5061
6605.20 4949
6605.96 4991
6606.73 4897
6607.50 5025
6608.26 5033
6609.03 4952
6609.80 5059
6610.57 5128
6611.33 5035
6612.10 5165
6612.87 5117
6613.63 5055
6614.40 5033
6615.17 5075
6615.94 4948
6616.70 4936
6617.47 4970
6618.24 4944
6619.01 4816
6619.78 4926
6620.54 5042
6621.31 5159
6622.08 5015
6622.85 5084
6623.61 5283
6624.38 5412
6625.15 5421
6625.92 5504
6626.69 5461
6627.46 5323
6628.22 5378
6628.99 5367
6629.76 5283
6630.53 5189
6631.30 5184
6632.07 5068
6632.83 5061
6633.60 4889
6634.37 5105
6635.14 5042
6635.91 5216
6636.68 5210
6637.45 5165
6638.21 5142
6638.98 5165
6639.75 5098
6640.52 5114
6641.29 5009
6642.06 4956
6642.83 4893
6643.60 4722
6644.37 4675
6645.14 4681
6645.91 4696
6646.68 4585
6647.44 4522
6648.21 4527
6648.98 4682
6649.75 4638
6650.52 4762
6651.29 4873
6652.06 4799
6652.83 4692
6653.60 4686
6654.37 4791
6655.14 4606
6655.91 4632
6656.68 4593
6657.45 4654
6658.22 4763
6658.99 4760
6659.76 4705
6660.53 4720
6661.30 4625
6662.07 4547
6662.84 4600
6663.61 4531
6664.38 4499
6665.15 4549
6665.92 4588
6666.69 4495
6667.46 4489
6668.23 4547
6669.00 4484
6669.78 4385
6670.55 4376
6671.32 4509
6672.09 4523
6672.86 4430
6673.63 4576
6674.40 4496
6675.17 4547
6675.94 4356
6676.71 4343
6677.48 4410
6678.26 4336
6679.03 4381
6679.80 4304
6680.57 4225
6681.34 4395
6682.11 4411
6682.88 4408
6683.66 4385
6684.43 4474
6685.20 4419
6685.97 4438
6686.74 4754
6687.51 4749
6688.28 4797
6689.06 4836
6689.83 5067
6690.60 5054
6691.37 4921
6692.14 4910
6692.92 4941
6693.69 4730
6694.46 4593
6695.23 4510
6696.00 4413
6696.78 4402
6697.55 4461
6698.32 4381
6699.09 4329
6699.87 4273
6700.64 4246
6701.41 4200
6702.18 4217
6702.96 4336
6703.73 4352
6704.50 4215
6705.27 4217
6706.05 4260
6706.82 4108
6707.59 4171
6708.37 4174
6709.14 4193
6709.91 4111
6710.68 3990
6711.46 4146
6712.23 4213
6713.00 4225
6713.78 4164
6714.55 4108
6715.32 4288
6716.10 4207
6716.87 4184
6717.64 4175
6718.42 4106
6719.19 4124
6719.96 4202
6720.74 4244
6721.51 4111
6722.29 4076
6723.06 3998
6723.83 4050
6724.61 3976
6725.38 4106
6726.15 4109
6726.93 4171
6727.70 4041
6728.48 4110
6729.25 4043
6730.02 3991
6730.80 4031
6731.57 4082
6732.35 4043
6733.12 4082
6733.90 4015
6734.67 3911
6735.45 3928
6736.22 3913
6736.99 3957
6737.77 3966
6738.54 3922
6739.32 4009
6740.09 3984
6740.87 4050
6741.64 3943
6742.42 3937
6743.19 3890
6743.97 3981
6744.74 3884
6745.52 3897
6746.29 3978
6747.07 4039
6747.84 4035
6748.62 3948
6749.39 3918
6750.17 3912
6750.94 3845
6751.72 3812
6752.49 3757
6753.27 3809
6754.05 3850
6754.82 3945
6755.60 3840
6756.37 3786
6757.15 3824
6757.92 3836
6758.70 3741
6759.48 3767
6760.25 3877
6761.03 3855
6761.80 3802
6762.58 3877
6763.36 3799
6764.13 3845
6764.91 3896
6765.68 3929
6766.46 4010
6767.24 3891
6768.01 3837
6768.79 3895
6769.57 3813
6770.34 3805
6771.12 3839
6771.90 3767
6772.67 3776
6773.45 3858
6774.23 3793
6775.00 3818
6775.78 3903
6776.56 3911
6777.33 3894
6778.11 3986
6778.89 4007
6779.66 4144
6780.44 4224
6781.22 4312
6781.99 4243
6782.77 4238
6783.55 4165
6784.33 4166
6785.10 4190
6785.88 4135
6786.66 4086
6787.44 3986
6788.21 3967
6788.99 3956
6789.77 3873
6790.55 3822
6791.32 3865
6792.10 3728
6792.88 3725
6793.66 3722
6794.43 3631
6795.21 3532
6795.99 3578
6796.77 3549
6797.55 3651
6798.32 3529
6799.10 3594
6799.88 3646
6800.66 3576
6801.44 3560
6802.22 3632
6802.99 3741
6803.77 3662
6804.55 3726
6805.33 3678
6806.11 3762
6806.89 3731
6807.67 3760
6808.44 3846
6809.22 3885
6810.00 3737
6810.78 3592
6811.56 3792
6812.34 3812
6813.12 3738
6813.90 3711
6814.67 3779
6815.45 3740
6816.23 3751
6817.01 3817
6817.79 3955
6818.57 3899
6819.35 3943
6820.13 3845
6820.91 3869
6821.69 3965
6822.47 3861
6823.25 3745
6824.03 3775
6824.81 3791
6825.59 3812
6826.37 3770
6827.14 3699
6827.92 3756
6828.70 3831
6829.48 3872
6830.26 3838
6831.04 3777
6831.82 3724
6832.60 3733
6833.38 3728
6834.16 3557
6834.94 3598
6835.72 3573
6836.51 3533
6837.29 3655
6838.07 3616
6838.85 3489
6839.63 3536
6840.41 3471
6841.19 3518
6841.97 3572
6842.75 3516
6843.53 3422
6844.31 3484
6845.09 3546
6845.87 3559
6846.65 3459
6847.43 3596
6848.21 3584
6849.00 3539
6849.78 3548
6850.56 3743
6851.34 3862
6852.12 3841
6852.90 3863
6853.68 3957
6854.46 4030
6855.25 3935
6856.03 4023
6856.81 4014
6857.59 3937
6858.37 3872
6859.15 3801
6859.93 3801
6860.72 3708
6861.50 3710
6862.28 3680
6863.06 3627
6863.84 3718
6864.62 3665
6865.41 3570
6866.19 3543
6866.97 3522
6867.75 3437
6868.53 3453
6869.32 3477
6870.10 3553
6870.88 3555
6871.66 3497
6872.45 3537
6873.23 3401
6874.01 3361
6874.79 3450
6875.58 3421
6876.36 3487
6877.14 3570
6877.92 3532
6878.71 3587
6879.49 3632
6880.27 3622
6881.05 3636
6881.84 3604
6882.62 3750
6883.40 3685
6884.19 3601
6884.97 3658
6885.75 3689
6886.54 3881
6887.32 3783
6888.10 3734
6888.88 3769
6889.67 3783
6890.45 3753
6891.23 3737
6892.02 3762
6892.80 3850
6893.59 3755
6894.37 3745
6895.15 3732
6895.94 3620
6896.72 3711
6897.50 3574
6898.29 3512
6899.07 3528
6899.86 3487
6900.64 3448
6901.42 3488
6902.21 3596
6902.99 3601
6903.78 3600
6904.56 3527
6905.34 3580
6906.13 3635
6906.91 3605
6907.70 3750
6908.48 3777
6909.27 3819
6910.05 3849
6910.83 3859
6911.62 3982
6912.40 3972
6913.19 3858
6913.97 3690
6914.76 3675
6915.54 3745
6916.33 3589
6917.11 3593
6917.90 3575
6918.68 3585
6919.47 3593
6920.25 3599
6921.04 3628
6921.82 3695
6922.61 3706
6923.39 3695
6924.18 3813
6924.96 3757
6925.75 3780
6926.53 3730
6927.32 3888
6928.10 3828
6928.89 3805
6929.68 3757
6930.46 3626
6931.25 3711
6932.03 3606
6932.82 3647
6933.60 3648
6934.39 3645
6935.18 3677
6935.96 3664
6936.75 3640
6937.53 3551
6938.32 3559
6939.11 3630
6939.89 3696
6940.68 3589
6941.47 3622
6942.25 3672
6943.04 3627
6943.82 3706
6944.61 3877
6945.40 3808
6946.18 3939
6946.97 3729
6947.76 3944
6948.54 3940
6949.33 3861
6950.12 3929
6950.90 3884
6951.69 3863
6952.48 3863
6953.26 3812
6954.05 3767
6954.84 3890
6955.63 3854
6956.41 3893
6957.20 3912
6957.99 3896
6958.77 3865
6959.56 3909
6960.35 3838
6961.14 3812
6961.92 3854
6962.71 3929
6963.50 3924
6964.29 4027
6965.07 3954
6965.86 3852
6966.65 3902
6967.44 3985
6968.22 3909
6969.01 3945
6969.80 3997
6970.59 3972
6971.38 3943
6972.16 4096
6972.95 4210
6973.74 4267
6974.53 4178
6975.32 4317
6976.10 4351
6976.89 4305
6977.68 4348
6978.47 4427
6979.26 4444
6980.05 4633
6980.83 4599
6981.62 4538
6982.41 4798
6983.20 5003
6983.99 4947
6984.78 5171
6985.57 5489
6986.36 5855
6987.14 6189
6987.93 6381
6988.72 6425
6989.51 6531
6990.30 6286
6991.09 6186
6991.88 6087
6992.67 5734
6993.46 5495
6994.25 5315
6995.04 5164
6995.82 5016
6996.61 4875
6997.40 4899
6998.19 5046
6998.98 5247
6999.77 5401
7000.56 5679
7001.35 6135
7002.14 6500
7002.93 6504
7003.72 6513
7004.51 6595
7005.30 6472
7006.09 6114
7006.88 5817
7007.67 5558
7008.46 5221
7009.25 4925
7010.04 4687
7010.83 4620
7011.62 4500
7012.41 4343
7013.20 4390
7013.99 4245
7014.78 4225
7015.57 4310
7016.36 4271
7017.15 4229
7017.94 4299
7018.73 4255
7019.53 4191
7020.32 4139
7021.11 3937
7021.90 4012
7022.69 3813
7023.48 3833
7024.27 3996
7025.06 3902
7025.85 3835
7026.64 3894
7027.43 3875
7028.23 3873
7029.02 4054
7029.81 4050
7030.60 4043
7031.39 4127
7032.18 4068
7032.97 3876
7033.77 3843
7034.56 3851
7035.35 3752
7036.14 3828
7036.93 3809
7037.72 3824
7038.51 3799
7039.31 3825
7040.10 3767
7040.89 3802
7041.68 3768
7042.47 3804
7043.27 3841
7044.06 3872
7044.85 3844
7045.64 3786
7046.43 3746
7047.23 3697
7048.02 3675
7048.81 3637
7049.60 3703
7050.40 3624
7051.19 3563
7051.98 3738
7052.77 3723
7053.57 3844
7054.36 3779
7055.15 3709
7055.94 3757
7056.74 3700
7057.53 3720
7058.32 3594
7059.12 3604
7059.91 3543
7060.70 3503
7061.50 3532
7062.29 3509
7063.08 3442
7063.87 3533
7064.67 3607
7065.46 3595
7066.25 3633
7067.05 3592
7067.84 3538
7068.63 3575
7069.43 3470
7070.22 3571
7071.02 3577
7071.81 3503
7072.60 3504
7073.40 3478
7074.19 3373
7074.98 3336
7075.78 3455
7076.57 3366
7077.37 3386
7078.16 3414
7078.95 3414
7079.75 3464
7080.54 3475
7081.34 3435
7082.13 3389
7082.92 3431
7083.72 3448
7084.51 3442
7085.31 3476
7086.10 3440
7086.90 3341
7087.69 3433
7088.49 3388
7089.28 3342
7090.07 3298
7090.87 3367
7091.66 3409
7092.46 3333
7093.25 3310
7094.05 3311
7094.84 3323
7095.64 3336
7096.43 3254
7097.23 3277
7098.02 3331
7098.82 3297
7099.61 3340
7100.41 3343
7101.20 3421
7102.00 3323
7102.79 3300
7103.59 3345
7104.39 3304
7105.18 3282
7105.98 3344
7106.77 3358
7107.57 3229
7108.36 3206
7109.16 3193
7109.96 3277
7110.75 3213
7111.55 3140
7112.34 3163
7113.14 3167
7113.93 3183
7114.73 3084
7115.53 3269
7116.32 3213
7117.12 3174
7117.92 3229
7118.71 3243
7119.51 3251
7120.30 3239
7121.10 3177
7121.90 3219
7122.69 3170
7123.49 3140
7124.29 3201
7125.08 3223
7125.88 3289
7126.68 3258
7127.47 3265
7128.27 3257
7129.07 3248
7129.86 3256
7130.66 3240
7131.46 3132
7132.25 3145
7133.05 3213
7133.85 3189
7134.65 3155
7135.44 3124
7136.24 3255
7137.04 3042
7137.84 3114
7138.63 3131
7139.43 3148
7140.23 3119
7141.03 3097
7141.82 3077
7142.62 3144
7143.42 3152
7144.22 3157
7145.01 3254
7145.81 3254
7146.61 3219
7147.41 3193
7148.20 3201
7149.00 3191
7149.80 3152
7150.60 3107
7151.40 3110
7152.19 3080
7152.99 3044
7153.79 3147
7154.59 3075
7155.39 3066
7156.19 3070
7156.98 3102
7157.78 3077
7158.58 3114
7159.38 3142
7160.18 3229
7160.98 3139
7161.78 3133
7162.57 3164
7163.37 3087
7164.17 3060
7164.97 3073
7165.77 3150
7166.57 3049
7167.37 3076
7168.17 3061
7168.97 3054
7169.77 3080
7170.56 3056
7171.36 3035
7172.16 3072
7172.96 3081
7173.76 3054
7174.56 3085
7175.36 3020
7176.16 2994
7176.96 2952
7177.76 2989
7178.56 2997
7179.36 2985
7180.16 3000
7180.96 3030
7181.76 3079
7182.56 3082
7183.36 3002
7184.16 3035
7184.96 3028
7185.76 2927
7186.56 3133
7187.36 3046
7188.16 3104
7188.96 3168
7189.76 3022
7190.56 3004
7191.36 3025
7192.16 3087
7192.96 3047
7193.76 2981
7194.56 3042
7195.36 2926
7196.16 3018
7196.96 3019
7197.76 3007
7198.56 3097
7199.36 2992
7200.16 3069
7200.97 3109
7201.77 3168
7202.57 3099
7203.37 3024
7204.17 3025
7204.97 3023
7205.77 3101
7206.57 3124
7207.37 3108
7208.18 3092
7208.98 3140
7209.78 3143
7210.58 3144
7211.38 3235
7212.18 3136
7212.98 3118
7213.79 3179
7214.59 3240
7215.39 3161
7216.19 3120
7216.99 3136
7217.79 3092
7218.60 3148
7219.40 3144
7220.20 3237
7221.00 3146
7221.80 3089
7222.61 3125
7223.41 3129
7224.21 3145
7225.01 3280
7225.81 3229
7226.62 3269
7227.42 3269
7228.22 3191
7229.02 3144
7229.83 3166
7230.63 3102
7231.43 3068
7232.23 3107
7233.04 3300
7233.84 3167
7234.64 3156
7235.45 3069
7236.25 3137
7237.05 3194
7237.85 3101
7238.66 3136
7239.46 3116
7240.26 3183
7241.07 3153
7241.87 3242
7242.67 3182
7243.48 3124
7244.28 3142
7245.08 3092
7245.89 3021
7246.69 3071
7247.49 3054
7248.30 3044
7249.10 2940
7249.90 3000
7250.71 3063
7251.51 3053
7252.31 3102
7253.12 3025
7253.92 2876
7254.73 2996
7255.53 3051
7256.33 3131
7257.14 3015
7257.94 3068
7258.75 3021
7259.55 3057
7260.35 3139
7261.16 3116
7261.96 3150
7262.77 3216
7263.57 3230
7264.38 3121
7265.18 3109
7265.98 3126
7266.79 3111
7267.59 3030
7268.40 3021
7269.20 2973
7270.01 3040
7270.81 3024
7271.62 2917
7272.42 2960
7273.23 3057
7274.03 2961
7274.84 3010
7275.64 2969
7276.45 2933
7277.25 2994
7278.06 2988
7278.86 2959
7279.67 3069
7280.47 3028
7281.28 3125
7282.08 3162
7282.89 3136
7283.69 3017
7284.50 2977
7285.31 3052
7286.11 3074
7286.92 3075
7287.72 2977
7288.53 3030
7289.33 3085
7290.14 3012
7290.95 3043
7291.75 3024
7292.56 3032
7293.36 3013
7294.17 2959
7294.98 2990
7295.78 3078
7296.59 3061
7297.39 3040
7298.20 3018
7299.01 2989
7299.81 3043
7300.62 2919
7301.43 2938
7302.23 2964
7303.04 2965
7303.85 2924
7304.65 3002
7305.46 2943
7306.27 2856
7307.07 2862
7307.88 2930
7308.69 2969
7309.49 2994
7310.30 3021
7311.11 2950
7311.91 2954
7312.72 2932
7313.53 2914
7314.33 3069
7315.14 3026
7315.95 2970
7316.76 2911
7317.56 2957
7318.37 2949
7319.18 3023
7319.99 2993
7320.79 2969
7321.60 3021
7322.41 3008
7323.22 3020
7324.02 3043
7324.83 2983
7325.64 2907
7326.45 3011
7327.26 3076
7328.06 3004
7328.87 3015
7329.68 3074
7330.49 2996
7331.30 2998
7332.10 2995
7332.91 3124
7333.72 3054
7334.53 3010
7335.34 3062
7336.15 2930
7336.95 2925
7337.76 2911
7338.57 2903
7339.38 2851
7340.19 2897
7341.00 2946
7341.81 2982
7342.61 2893
7343.42 2780
7344.23 2768
7345.04 2792
7345.85 2803
7346.66 2835
7347.47 2923
7348.28 2918
7349.09 2930
7349.89 2880
7350.70 2943
7351.51 2908
7352.32 2976
7353.13 2923
7353.94 3070
7354.75 2932
7355.56 2842
7356.37 2853
7357.18 2818
7357.99 2826
7358.80 2855
7359.61 2961
7360.42 2846
7361.23 2753
7362.04 2810
7362.85 2820
7363.66 2792
7364.47 2849
7365.28 2726
7366.09 2806
7366.90 2811
7367.71 2828
7368.52 2829
7369.33 2840
7370.14 2879
7370.95 2942
7371.76 2944
7372.57 2804
7373.38 2813
7374.19 2894
7375.00 2918
7375.81 2903
7376.62 2831
7377.43 2798
7378.24 2835
7379.05 2759
7379.86 2787
7380.67 2785
7381.49 2767
7382.30 2783
7383.11 2726
7383.92 2818
7384.73 2828
7385.54 2789
7386.35 2865
7387.16 2920
7387.97 2821
7388.79 2789
7389.60 2849
7390.41 2832
7391.22 2754
7392.03 2756
7392.84 2765
7393.65 2755
7394.47 2833
7395.28 2771
7396.09 2727
7396.90 2808
7397.71 2766
7398.52 2788
7399.34 2828
7400.15 2822
7400.96 2874
7401.77 2865
7402.58 2909
7403.40 2973
7404.21 3089
7405.02 3005
7405.83 2946
7406.64 3071
7407.46 2991
7408.27 2989
7409.08 2992
7409.89 3049
7410.71 2953
7411.52 2893
7412.33 2936
7413.14 2894
7413.96 2970
7414.77 2881
7415.58 2852
7416.40 2912
7417.21 2905
7418.02 2925
7418.83 2868
7419.65 2874
7420.46 2763
7421.27 2809
7422.09 2841
7422.90 2832
7423.71 2775
7424.53 2847
7425.34 2886
7426.15 2936
7426.97 2841
7427.78 2948
7428.59 2944
7429.41 2859
7430.22 2935
7431.03 2894
7431.85 2856
7432.66 2790
7433.47 2844
7434.29 2923
7435.10 2936
7435.92 2873
7436.73 2785
7437.54 2827
7438.36 2873
7439.17 2941
7439.99 2782
7440.80 2752
7441.61 2789
7442.43 2829
7443.24 2852
7444.06 2930
7444.87 2815
7445.69 2820
7446.50 2872
7447.31 2859
7448.13 2825
7448.94 2772
7449.76 2802
7450.57 2811
7451.39 2755
7452.20 2807
7453.02 2919
7453.83 2895
7454.65 2916
7455.46 2788
7456.28 2815
7457.09 2761
7457.91 2803
7458.72 2787
7459.54 2725
7460.35 2868
7461.17 2813
7461.98 2872
7462.80 2821
7463.61 2776
7464.43 2814
7465.24 2849
7466.06 2791
7466.88 2884
7467.69 2933
7468.51 2909
7469.32 2807
7470.14 2900
7470.95 2942
7471.77 2794
7472.59 2807
7473.40 2946
7474.22 2884
7475.03 2819
7475.85 2841
7476.67 2902
7477.48 2945
7478.30 2881
7479.11 2902
7479.93 2894
7480.75 3011
7481.56 2982
7482.38 2897
7483.20 2914
7484.01 2776
7484.83 2860
7485.65 2930
7486.46 3034
7487.28 2961
7488.10 2973
7488.91 2924
7489.73 2935
7490.55 2945
7491.36 3010
7492.18 2960
7493.00 2989
7493.81 2922
7494.63 2928
7495.45 3023
7496.27 3042
7497.08 2982
7497.90 3019
7498.72 2936
7499.53 2858
7500.35 2957
7501.17 2990
7501.99 2971
7502.80 2958
7503.62 2967
7504.44 3061
7505.26 3075
7506.08 3200
7506.89 3270
7507.71 3307
7508.53 3369
7509.35 3333
7510.16 3368
7510.98 3376
7511.80 3340
7512.62 3218
7513.44 3228
7514.25 3175
7515.07 3120
7515.89 3017
7516.71 2983
7517.53 3036
7518.35 3063
7519.16 3043
7519.98 3072
7520.80 3075
7521.62 3080
7522.44 3103
7523.26 3056
7524.08 3135
7524.90 3133
7525.71 3139
7526.53 3106
7527.35 3096
7528.17 3021
7528.99 3067
7529.81 3157
7530.63 3160
7531.45 3176
7532.27 3182
7533.08 3161
7533.90 3162
7534.72 3024
7535.54 3088
7536.36 3226
7537.18 3300
7538.00 3297
7538.82 3434
7539.64 3350
7540.46 3433
7541.28 3514
7542.10 3471
7542.92 3294
7543.74 3289
7544.56 3369
7545.38 3399
7546.20 3342
7547.02 3356
7547.84 3351
7548.66 3318
7549.48 3401
7550.30 3367
7551.12 3471
7551.94 3332
7552.76 3405
7553.58 3453
7554.40 3519
7555.22 3500
7556.04 3524
7556.86 3447
7557.68 3606
7558.50 3758
7559.32 3686
7560.14 3700
7560.96 3732
7561.78 3720
7562.61 3802
7563.43 3845
7564.25 3785
7565.07 3855
7565.89 3838
7566.71 3771
7567.53 3889
7568.35 3811
7569.17 3740
7569.99 3743
7570.82 3796
7571.64 3697
7572.46 3656
7573.28 3583
7574.10 3583
7574.92 3665
7575.74 3717
7576.57 3717
7577.39 3762
7578.21 3813
7579.03 3749
7579.85 3718
7580.67 3647
7581.50 3585
7582.32 3657
7583.14 3842
7583.96 3776
7584.78 3827
7585.61 3847
7586.43 3890
7587.25 3827
7588.07 3900
7588.89 4028
7589.72 4110
7590.54 4201
7591.36 4284
7592.18 4296
7593.01 4270
7593.83 4351
7594.65 4305
7595.47 4279
7596.30 4402
7597.12 4287
7597.94 4321
7598.76 4427
7599.59 4398
7600.41 4378
7601.23 4440
7602.06 4514
7602.88 4555
7603.70 4687
7604.53 4953
7605.35 5134
7606.17 5165
7606.99 5426
7607.82 5494
7608.64 5570
7609.46 5574
7610.29 5494
7611.11 5435
7611.93 5160
7612.76 5013
7613.58 4806
7614.41 4750
7615.23 4677
7616.05 4540
7616.88 4555
7617.70 4476
7618.52 4429
7619.35 4482
7620.17 4409
7621.00 4440
7621.82 4434
7622.64 4511
7623.47 4460
7624.29 4381
7625.12 4359
7625.94 4401
7626.77 4541
7627.59 4462
7628.41 4518
7629.24 4670
7630.06 4774
7630.89 4886
7631.71 5293
7632.54 5686
7633.36 6041
7634.19 6130
7635.01 6378
7635.84 6418
7636.66 6237
7637.48 6154
7638.31 5924
7639.13 5528
7639.96 5204
7640.78 4875
7641.61 4737
7642.43 4562
7643.26 4307
7644.09 4169
7644.91 4043
7645.74 3905
7646.56 3782
7647.39 3826
7648.21 3722
7649.04 3686
7649.86 3630
7650.69 3676
7651.51 3675
7652.34 3632
7653.17 3603
7653.99 3446
7654.82 3508
7655.64 3471
7656.47 3418
7657.29 3486
7658.12 3508
7658.95 3360
7659.77 3428
7660.60 3424
7661.43 3417
7662.25 3531
7663.08 3589
7663.90 3457
7664.73 3460
7665.56 3512
7666.38 3531
7667.21 3587
7668.04 3651
7668.86 3669
7669.69 3631
7670.52 3743
7671.34 3811
7672.17 3810
7673.00 3859
7673.82 3700
7674.65 3692
7675.48 3616
7676.30 3621
7677.13 3543
7677.96 3348
7678.78 3343
7679.61 3409
7680.44 3397
7681.27 3240
7682.09 3234
7682.92 3295
7683.75 3237
7684.58 3165
7685.40 3274
7686.23 3233
7687.06 3162
7687.89 3252
7688.71 3316
7689.54 3240
7690.37 3239
7691.20 3219
7692.02 3212
7692.85 3104
7693.68 3177
7694.51 3224
7695.34 3120
7696.16 3141
7696.99 3191
7697.82 3251
7698.65 3218
7699.48 3159
7700.31 3219
7701.13 3290
7701.96 3274
7702.79 3138
7703.62 3131
7704.45 3125
7705.28 3066
7706.10 3124
7706.93 3072
7707.76 3082
7708.59 3149
7709.42 3050
7710.25 3062
7711.08 3077
7711.91 2983
7712.73 3093
7713.56 3042
7714.39 2942
7715.22 2963
7716.05 2985
7716.88 2951
7717.71 2986
7718.54 2998
7719.37 2784
7720.20 2809
7721.03 2810
7721.86 2905
7722.68 2924
7723.51 2919
7724.34 2946
7725.17 2965
7726.00 2894
7726.83 2876
7727.66 2851
7728.49 2838
7729.32 2855
7730.15 2829
7730.98 2888
7731.81 2846
7732.64 2855
7733.47 2826
7734.30 2904
7735.13 2896
7735.96 2862
7736.79 2834
7737.62 2901
7738.45 2964
7739.28 2958
7740.11 2952
7740.94 3038
7741.77 3142
7742.61 3039
7743.44 3016
7744.27 3087
7745.10 2943
7745.93 3044
7746.76 2912
7747.59 2814
7748.42 2846
7749.25 2801
7750.08 2859
7750.91 2918
7751.74 2795
7752.58 2845
7753.41 2893
7754.24 2855
7755.07 2772
7755.90 2752
7756.73 2804
7757.56 2686
7758.39 2712
7759.23 2835
7760.06 2731
7760.89 2706
7761.72 2665
7762.55 2615
7763.38 2588
7764.22 2580
7765.05 2688
7765.88 2656
7766.71 2737
7767.54 2632
7768.37 2655
7769.21 2655
7770.04 2704
7770.87 2631
7771.70 2689
7772.53 2730
7773.37 2674
7774.20 2589
7775.03 2594
7775.86 2617
7776.70 2589
7777.53 2569
7778.36 2654
7779.19 2627
7780.03 2660
7780.86 2581
7781.69 2598
7782.52 2681
7783.36 2666
7784.19 2603
7785.02 2610
7785.86 2572
7786.69 2656
7787.52 2672
7788.35 2713
7789.19 2709
7790.02 2683
7790.85 2663
7791.69 2606
7792.52 2675
7793.35 2649
7794.19 2678
7795.02 2722
7795.85 2692
7796.69 2637
7797.52 2586
7798.35 2699
7799.19 2646
7800.02 2555
7800.85 2622
7801.69 2570
7802.52 2661
7803.36 2643
7804.19 2665
7805.02 2662
7805.86 2525
7806.69 2563
7807.53 2583
7808.36 2633
7809.19 2672
7810.03 2710
7810.86 2752
7811.70 2739
7812.53 2736
7813.36 2815
7814.20 2852
7815.03 2771
7815.87 2816
7816.70 2793
7817.54 2783
7818.37 2765
7819.21 2750
7820.04 2761
7820.88 2821
7821.71 2724
7822.55 2717
7823.38 2707
7824.22 2638
7825.05 2675
7825.89 2684
7826.72 2723
7827.56 2748
7828.39 2657
7829.23 2697
7830.06 2710
7830.90 2792
7831.73 2675
7832.57 2627
7833.40 2751
7834.24 2714
7835.07 2704
7835.91 2707
7836.74 2677
7837.58 2676
7838.42 2614
7839.25 2599
7840.09 2654
7840.92 2725
7841.76 2746
7842.59 2684
7843.43 2664
7844.27 2709
7845.10 2749
7845.94 2678
7846.77 2784
7847.61 2798
7848.45 2826
7849.28 2796
7850.12 2799
7850.96 2794
7851.79 2741
7852.63 2782
7853.47 2826
7854.30 2831
7855.14 2763
7855.98 2807
7856.81 2937
7857.65 2908
7858.49 2909
7859.32 2965
7860.16 3062
7861.00 3020
7861.83 3033
7862.67 3052
7863.51 3156
7864.34 3045
7865.18 2970
7866.02 2948
7866.86 3023
7867.69 2932
7868.53 2905
7869.37 2954
7870.20 2828
7871.04 2783
7871.88 2794
7872.72 2797
7873.55 2818
7874.39 2761
7875.23 2791
7876.07 2845
7876.91 2879
7877.74 2847
7878.58 2941
7879.42 2972
7880.26 3092
7881.09 3077
7881.93 2986
7882.77 2936
7883.61 2894
7884.45 2994
7885.28 2856
7886.12 2776
7886.96 2757
7887.80 2714
7888.64 2672
7889.48 2723
7890.32 2696
7891.15 2629
7891.99 2708
7892.83 2795
7893.67 2827
7894.51 2763
7895.35 2807
7896.19 2847
7897.02 2804
7897.86 2807
7898.70 2768
7899.54 2726
7900.38 2742
7901.22 2803
7902.06 2744
7902.90 2748
7903.74 2815
7904.58 2767
7905.41 2786
7906.25 2706
7907.09 2738
7907.93 2717
7908.77 2734
7909.61 2655
7910.45 2677
7911.29 2657
7912.13 2605
7912.97 2644
7913.81 2607
7914.65 2590
7915.49 2600
7916.33 2561
7917.17 2613
7918.01 2621
7918.85 2530
7919.69 2609
7920.53 2541
7921.37 2545
7922.21 2584
7923.05 2542
7923.89 2541
7924.73 2495
7925.57 2561
7926.41 2569
7927.25 2490
7928.09 2512
7928.93 2490
7929.77 2546
7930.61 2496
7931.45 2461
7932.29 2527
7933.14 2571
7933.98 2554
7934.82 2552
7935.66 2548
7936.50 2537
7937.34 2578
7938.18 2679
7939.02 2826
7939.86 2743
7940.70 2738
7941.55 2821
7942.39 2729
7943.23 2726
7944.07 2737
7944.91 2669
7945.75 2733
7946.59 2640
7947.43 2609
7948.28 2651
7949.12 2668
7949.96 2594
7950.80 2604
7951.64 2480
7952.48 2544
7953.33 2555
7954.17 2589
7955.01 2551
7955.85 2641
7956.69 2707
7957.54 2715
7958.38 2706
7959.22 2693
7960.06 2704
7960.90 2705
7961.75 2638
7962.59 2663
7963.43 2634
7964.27 2546
7965.12 2546
7965.96 2575
7966.80 2527
7967.64 2525
7968.49 2563
7969.33 2550
7970.17 2668
7971.01 2633
7971.86 2683
7972.70 2566
7973.54 2589
7974.39 2611
7975.23 2515
7976.07 2531
7976.91 2639
7977.76 2577
7978.60 2448
7979.44 2530
7980.29 2550
7981.13 2492
7981.97 2455
7982.82 2466
7983.66 2432
7984.50 2474
7985.35 2498
7986.19 2525
7987.04 2517
7987.88 2481
7988.72 2520
7989.57 2628
7990.41 2594
7991.25 2567
7992.10 2485
7992.94 2503
7993.79 2612
7994.63 2542
7995.47 2450
7996.32 2526
7997.16 2525
7998.01 2506
7998.85 2481
7999.69 2451
8000.54 2362
8001.38 2432
8002.23 2379
8003.07 2461
8003.92 2433
8004.76 2414
8005.61 2428
8006.45 2479
8007.29 2462
8008.14 2427
8008.98 2376
8009.83 2388
8010.67 2427
8011.52 2413
8012.36 2422
8013.21 2494
8014.05 2375
8014.90 2430
8015.74 2436
8016.59 2396
8017.43 2359
8018.28 2282
8019.12 2315
8019.97 2349
8020.82 2354
8021.66 2369
8022.51 2367
8023.35 2397
8024.20 2436
8025.04 2405
8025.89 2406
8026.73 2365
8027.58 2408
8028.43 2399
8029.27 2438
8030.12 2443
8030.96 2392
8031.81 2407
8032.66 2345
8033.50 2354
8034.35 2298
8035.19 2363
8036.04 2371
8036.89 2428
8037.73 2402
8038.58 2363
8039.43 2335
8040.27 2331
8041.12 2264
8041.96 2217
8042.81 2327
8043.66 2381
8044.50 2398
8045.35 2281
8046.20 2348
8047.04 2387
8047.89 2374
8048.74 2265
8049.58 2288
8050.43 2393
8051.28 2330
8052.13 2338
8052.97 2402
8053.82 2438
8054.67 2354
8055.51 2324
8056.36 2375
8057.21 2325
8058.06 2306
8058.90 2333
8059.75 2329
8060.60 2378
8061.45 2348
8062.29 2347
8063.14 2282
8063.99 2247
8064.84 2332
8065.68 2386
8066.53 2278
8067.38 2382
8068.23 2380
8069.08 2303
8069.92 2284
8070.77 2345
8071.62 2384
8072.47 2298
8073.32 2335
8074.16 2320
8075.01 2396
8075.86 2219
8076.71 2223
8077.56 2142
8078.41 2206
8079.25 2200
8080.10 2197
8080.95 2180
8081.80 2219
8082.65 2249
8083.50 2203
8084.35 2213
8085.20 2194
8086.04 2272
8086.89 2236
8087.74 2281
8088.59 2302
8089.44 2285
8090.29 2305
8091.14 2225
8091.99 2244
8092.84 2203
8093.69 2257
8094.53 2243
8095.38 2196
8096.23 2261
8097.08 2328
8097.93 2307
8098.78 2233
8099.63 2259
8100.48 2282
8101.33 2291
8102.18 2237
8103.03 2261
8103.88 2307
8104.73 2285
8105.58 2343
8106.43 2168
8107.28 2272
8108.13 2261
8108.98 2213
8109.83 2209
8110.68 2174
8111.53 2151
8112.38 2225
8113.23 2196
8114.08 2220
8114.93 2317
8115.78 2286
8116.63 2294
8117.48 2174
8118.33 2219
8119.18 2250
8120.03 2199
8120.88 2181
8121.73 2183
8122.59 2260
8123.44 2216
8124.29 2182
8125.14 2232
8125.99 2244
8126.84 2245
8127.69 2165
8128.54 2309
8129.39 2195
8130.24 2140
8131.10 2213
8131.95 2312
8132.80 2367
8133.65 2294
8134.50 2315
8135.35 2260
8136.20 2337
8137.06 2273
8137.91 2297
8138.76 2222
8139.61 2214
8140.46 2336
8141.31 2284
8142.17 2263
8143.02 2230
8143.87 2249
8144.72 2278
8145.57 2257
8146.42 2268
8147.28 2295
8148.13 2274
8148.98 2262
8149.83 2282
8150.69 2273
8151.54 2310
8152.39 2374
8153.24 2380
8154.09 2302
8154.95 2386
8155.80 2439
8156.65 2490
8157.50 2543
8158.36 2638
8159.21 2570
8160.06 2517
8160.92 2556
8161.77 2502
8162.62 2509
8163.47 2536
8164.33 2399
8165.18 2442
8166.03 2388
8166.89 2486
8167.74 2435
8168.59 2387
8169.45 2459
8170.30 2376
8171.15 2406
8172.01 2397
8172.86 2432
8173.71 2376
8174.57 2364
8175.42 2332
8176.27 2391
8177.13 2328
8177.98 2288
8178.83 2354
8179.69 2312
8180.54 2272
8181.40 2196
8182.25 2222
8183.10 2213
8183.96 2222
8184.81 2160
8185.66 2221
8186.52 2246
8187.37 2206
8188.23 2181
8189.08 2118
8189.94 2200
8190.79 2265
8191.64 2189
8192.50 2247
8193.35 2234
8194.21 2256
8195.06 2236
8195.92 2213
8196.77 2280
8197.63 2340
8198.48 2316
8199.34 2261
8200.19 2251
8201.05 2327
8201.90 2349
8202.76 2318
8203.61 2319
8204.47 2304
8205.32 2258
8206.18 2363
8207.03 2319
8207.89 2245
8208.74 2303
8209.60 2364
8210.45 2209
8211.31 2212
8212.16 2159
8213.02 2224
8213.87 2191
8214.73 2239
8215.58 2155
8216.44 2172
8217.30 2208
8218.15 2241
8219.01 2172
8219.86 2228
8220.72 2280
8221.58 2244
8222.43 2226
8223.29 2230
8224.14 2233
8225.00 2192
8225.86 2203
8226.71 2250
8227.57 2325
8228.42 2271
8229.28 2253
8230.14 2205
8230.99 2208
8231.85 2177
8232.71 2087
8233.56 2159
8234.42 2153
8235.28 2187
8236.13 2165
8236.99 2104
8237.85 2148
8238.70 2209
8239.56 2255
8240.42 2209
8241.27 2192
8242.13 2293
8242.99 2299
8243.85 2311
8244.70 2285
8245.56 2296
8246.42 2269
8247.27 2275
8248.13 2247
8248.99 2258
8249.85 2241
8250.70 2160
8251.56 2181
8252.42 2223
8253.28 2173
8254.13 2115
8254.99 2147
8255.85 2084
8256.71 2123
8257.57 2089
8258.42 2114
8259.28 2219
8260.14 2248
8261.00 2225
8261.85 2213
8262.71 2241
8263.57 2197
8264.43 2185
8265.29 2236
8266.15 2263
8267.00 2230
8267.86 2192
8268.72 2148
8269.58 2115
8270.44 2173
8271.30 2198
8272.15 2136
8273.01 2157
8273.87 2097
8274.73 2171
8275.59 2186
8276.45 2153
8277.31 2180
8278.17 2171
8279.02 2241
8279.88 2215
8280.74 2269
8281.60 2194
8282.46 2198
8283.32 2181
8284.18 2137
8285.04 2078
8285.90 2209
8286.76 2140
8287.62 2111
8288.48 2110
8289.34 2114
8290.19 2059
8291.05 2137
8291.91 2127
8292.77 2158
8293.63 2152
8294.49 2073
8295.35 2064
8296.21 2108
8297.07 2019
8297.93 2056
8298.79 1989
8299.65 2010
8300.51 2112
8301.37 2109
8302.23 2071
8303.09 2046
8303.95 2066
8304.81 2156
8305.67 2176
8306.53 2149
8307.39 2162
8308.26 2080
8309.12 2099
8309.98 2116
8310.84 2093
8311.70 2093
8312.56 2153
8313.42 2142
8314.28 2044
8315.14 2087
8316.00 2093
8316.86 2108
8317.72 2164
8318.58 2176
8319.44 2156
8320.31 2133
8321.17 2185
8322.03 2160
8322.89 2102
8323.75 2131
8324.61 2140
8325.47 2183
8326.33 2136
8327.20 2137
8328.06 2173
8328.92 2224
8329.78 2190
8330.64 2210
8331.50 2176
8332.37 2183
8333.23 2240
8334.09 2168
8334.95 2143
8335.81 2183
8336.67 2216
8337.54 2157
8338.40 2211
8339.26 2226
8340.12 2165
8340.99 2190
8341.85 2127
8342.71 2093
8343.57 2127
8344.43 2078
8345.30 2124
8346.16 2186
8347.02 2205
8347.88 2208
8348.75 2205
8349.61 2103
8350.47 2137
8351.33 2086
8352.20 2117
8353.06 2112
8353.92 2099
8354.79 2059
8355.65 2112
8356.51 2175
8357.37 2127
8358.24 2136
8359.10 2040
8359.96 2102
8360.83 2118
8361.69 2108
8362.55 2111
8363.42 2077
8364.28 2058
8365.14 2134
8366.01 2108
8366.87 2126
8367.73 2180
8368.60 2177
8369.46 2248
8370.32 2295
8371.19 2295
8372.05 2375
8372.92 2351
8373.78 2343
8374.64 2418
8375.51 2314
8376.37 2363
8377.24 2310
8378.10 2231
8378.96 2171
8379.83 2161
8380.69 2186
8381.56 2149
8382.42 2163
8383.29 2115
8384.15 2110
8385.01 2113
8385.88 2079
8386.74 2068
8387.61 2107
8388.47 2094
8389.34 2112
8390.20 2064
8391.07 2157
8391.93 2191
8392.80 2108
8393.66 2102
8394.53 2091
8395.39 2110
8396.26 2013
8397.12 2129
8397.99 2135
8398.85 2101
8399.72 2158
8400.58 2156
8401.45 2183
8402.31 2164
8403.18 2117
8404.04 2138
8404.91 2107
8405.77 2119
8406.64 2106
8407.50 2104
8408.37 2109
8409.24 2141
8410.10 2216
8410.97 2156
8411.83 2225
8412.70 2202
8413.57 2204
8414.43 2138
8415.30 2152
8416.16 2111
8417.03 2139
8417.90 2108
8418.76 2082
8419.63 2127
8420.49 2143
8421.36 2139
8422.23 2116
8423.09 2101
8423.96 2140
8424.83 2188
8425.69 2113
8426.56 2119
8427.43 2131
8428.29 2195
8429.16 2204
8430.03 2170
8430.89 2223
8431.76 2255
8432.63 2288
8433.49 2217
8434.36 2253
8435.23 2313
8436.09 2251
8436.96 2236
8437.83 2254
8438.70 2300
8439.56 2282
8440.43 2290
8441.30 2279
8442.17 2336
8443.03 2343
8443.90 2275
8444.77 2378
8445.64 2469
8446.50 2503
8447.37 2406
8448.24 2398
8449.11 2449
8449.97 2377
8450.84 2450
8451.71 2487
8452.58 2503
8453.45 2501
8454.31 2503
8455.18 2458
8456.05 2533
8456.92 2701
8457.79 2767
8458.65 2908
8459.52 2967
8460.39 3001
8461.26 3002
8462.13 3044
8463.00 3093
8463.86 3037
8464.73 2958
8465.60 2880
8466.47 2862
8467.34 2762
8468.21 2663
8469.08 2634
8469.94 2692
8470.81 2722
8471.68 2800
8472.55 2878
8473.42 2725
8474.29 2778
8475.16 2820
8476.03 2866
8476.90 2804
8477.77 2736
8478.64 2754
8479.50 2715
8480.37 2592
8481.24 2504
8482.11 2444
8482.98 2418
8483.85 2469
8484.72 2430
8485.59 2346
8486.46 2388
8487.33 2407
8488.20 2396
8489.07 2434
8489.94 2339
8490.81 2387
8491.68 2328
8492.55 2383
8493.42 2374
8494.29 2359
8495.16 2379
8496.03 2342
8496.90 2305
8497.77 2339
8498.64 2431
8499.51 2443
8500.38 2427
8501.25 2466
8502.12 2442
8502.99 2419
8503.86 2305
8504.73 2418
8505.60 2402
8506.48 2322
8507.35 2379
8508.22 2464
8509.09 2426
8509.96 2459
8510.83 2467
8511.70 2521
8512.57 2596
8513.44 2537
8514.31 2512
8515.18 2624
8516.06 2645
8516.93 2652
8517.80 2509
8518.67 2644
8519.54 2567
8520.41 2522
8521.28 2516
8522.16 2569
8523.03 2519
8523.90 2434
8524.77 2526
8525.64 2449
8526.51 2456
8527.39 2525
8528.26 2513
8529.13 2531
8530.00 2428
8530.87 2425
8531.74 2417
8532.62 2502
8533.49 2584
8534.36 2586
8535.23 2720
8536.11 2667
8536.98 2622
8537.85 2735
8538.72 2751
8539.59 2739
8540.47 2784
8541.34 2697
8542.21 2800
8543.08 2781
8543.96 2712
8544.83 2808
8545.70 2760
8546.58 2735
8547.45 2667
8548.32 2582
8549.19 2506
8550.07 2559
8550.94 2619
8551.81 2700
8552.69 2853
8553.56 2946
8554.43 3326
8555.31 3558
8556.18 3687
8557.05 3932
8557.93 4196
8558.80 4149
8559.67 4093
8560.55 4010
8561.42 3848
8562.29 3683
8563.17 3445
8564.04 3341
8564.91 3092
8565.79 2931
8566.66 2819
8567.53 2707
8568.41 2703
8569.28 2671
8570.16 2523
8571.03 2554
8571.90 2551
8572.78 2476
8573.65 2425
8574.53 2400
8575.40 2403
8576.28 2381
8577.15 2355
8578.02 2346
8578.90 2411
8579.77 2464
8580.65 2333
8581.52 2346
8582.40 2305
8583.27 2330
8584.15 2434
8585.02 2382
8585.90 2397
8586.77 2379
8587.64 2369
8588.52 2423
8589.39 2378
8590.27 2351
8591.14 2337
8592.02 2361
8592.89 2327
8593.77 2357
8594.65 2332
8595.52 2394
8596.40 2471
8597.27 2419
8598.15 2313
8599.02 2377
8599.90 2319
8600.77 2336
8601.65 2291
8602.52 2294
8603.40 2293
8604.28 2294
8605.15 2319
8606.03 2288
8606.90 2249
8607.78 2358
8608.65 2286
8609.53 2261
8610.41 2320
8611.28 2300
8612.16 2365
8613.03 2301
8613.91 2351
8614.79 2355
8615.66 2350
8616.54 2296
8617.42 2440
8618.29 2364
8619.17 2320
8620.05 2408
8620.92 2339
8621.80 2392
8622.68 2400
8623.55 2424
8624.43 2321
8625.31 2316
8626.18 2358
8627.06 2366
8627.94 2328
8628.81 2415
8629.69 2306
8630.57 2301
8631.44 2307
8632.32 2316
8633.20 2173
8634.08 2233
8634.95 2205
8635.83 2241
8636.71 2222
8637.59 2217
8638.46 2180
8639.34 2218
8640.22 2248
8641.10 2206
8641.97 2188
8642.85 2163
8643.73 2264
8644.61 2203
8645.48 2141
8646.36 2171
8647.24 2233
8648.12 2167
8649.00 2189
8649.87 2238
8650.75 2211
8651.63 2278
8652.51 2256
8653.39 2276
8654.26 2169
8655.14 2235
8656.02 2218
8656.90 2256
8657.78 2311
8658.66 2321
8659.53 2322
8660.41 2281
8661.29 2281
8662.17 2307
8663.05 2350
8663.93 2249
8664.81 2248
8665.69 2270
8666.56 2290
8667.44 2219
8668.32 2202
8669.20 2215
8670.08 2278
8670.96 2308
8671.84 2255
8672.72 2262
8673.60 2212
8674.48 2269
8675.36 2265
8676.23 2291
8677.11 2290
8677.99 2263
8678.87 2343
8679.75 2330
8680.63 2325
8681.51 2298
8682.39 2320
8683.27 2306
8684.15 2325
8685.03 2271
8685.91 2250
8686.79 2307
8687.67 2300
8688.55 2307
8689.43 2312
8690.31 2331
8691.19 2396
8692.07 2560
8692.95 2626
8693.83 2743
8694.71 2870
8695.59 2939
8696.47 2946
8697.35 3040
8698.23 2965
8699.11 2935
8699.99 2917
8700.88 2759
8701.76 2651
8702.64 2543
8703.52 2404
8704.40 2456
8705.28 2334
8706.16 2287
8707.04 2274
8707.92 2139
8708.80 2113
8709.68 2090
8710.57 2155
8711.45 2165
8712.33 2108
8713.21 2104
8714.09 2114
8714.97 2104
8715.85 2096
8716.73 2057
8717.62 2044
8718.50 2058
8719.38 2048
8720.26 2102
8721.14 2158
8722.02 2177
8722.91 2145
8723.79 2111
8724.67 2179
8725.55 2264
8726.43 2247
8727.31 2176
8728.20 2187
8729.08 2173
8729.96 2126
8730.84 2168
8731.73 2128
8732.61 2151
8733.49 2165
8734.37 2170
8735.25 2112
8736.14 2107
8737.02 2112
8737.90 2095
8738.78 2074
8739.67 2044
8740.55 2016
8741.43 2088
8742.31 2028
8743.20 2058
8744.08 2074
8744.96 2119
8745.85 2099
8746.73 2124
8747.61 2126
8748.50 2153
8749.38 2228
8750.26 2163
8751.14 2152
8752.03 2089
8752.91 2131
8753.79 2108
8754.68 2137
8755.56 2201
8756.44 2122
8757.33 2100
8758.21 2219
8759.10 2266
8759.98 2312
8760.86 2395
8761.75 2420
8762.63 2392
8763.51 2375
8764.40 2365
8765.28 2298
8766.17 2201
8767.05 2236
8767.93 2234
8768.82 2222
8769.70 2157
8770.59 2076
8771.47 2117
8772.35 2114
8773.24 2115
8774.12 2073
8775.01 2126
8775.89 2128
8776.78 2118
8777.66 2107
8778.54 2064
8779.43 2001
8780.31 1980
8781.20 1965
8782.08 1940
8782.97 1957
8783.85 1977
8784.74 1893
8785.62 1960
8786.51 1900
8787.39 1966
8788.28 1986
8789.16 1949
8790.05 2000
8790.93 1896
8791.82 1865
8792.70 1895
8793.59 1915
8794.47 1899
8795.36 1871
8796.25 1888
8797.13 1875
8798.02 1910
8798.90 1932
8799.79 1897
8800.67 1861
8801.56 1806
8802.44 1896
8803.33 1851
8804.22 1914
8805.10 1860
8805.99 1858
8806.87 1864
8807.76 1834
8808.65 1839
8809.53 1808
8810.42 1868
8811.30 1885
8812.19 1910
8813.08 1812
8813.96 1753
8814.85 1797
8815.74 1787
8816.62 1781
8817.51 1846
8818.40 1786
8819.28 1766
8820.17 1826
8821.06 1773
8821.94 1719
8822.83 1708
8823.72 1794
8824.60 1774
8825.49 1752
8826.38 1736
8827.26 1799
8828.15 1767
8829.04 1764
8829.93 1853
8830.81 1777
8831.70 1834
8832.59 1760
8833.47 1856
8834.36 1889
8835.25 1802
8836.14 1789
8837.02 1749
8837.91 1802
8838.80 1811
8839.69 1817
8840.57 1836
8841.46 1760
8842.35 1785
8843.24 1754
8844.13 1799
8845.01 1775
8845.90 1745
8846.79 1738
8847.68 1722
8848.57 1740
8849.45 1719
8850.34 1776
8851.23 1823
8852.12 1777
8853.01 1789
8853.90 1755
8854.78 1775
8855.67 1750
8856.56 1707
8857.45 1704
8858.34 1714
8859.23 1748
8860.12 1789
8861.00 1823
8861.89 1739
8862.78 1668
8863.67 1653
8864.56 1691
8865.45 1663
8866.34 1712
8867.23 1715
8868.12 1774
8869.00 1736
8869.89 1641
8870.78 1710
8871.67 1753
8872.56 1706
8873.45 1725
8874.34 1738
8875.23 1746
8876.12 1799
8877.01 1720
8877.90 1777
8878.79 1712
8879.68 1725
8880.57 1733
8881.46 1836
8882.35 1752
8883.24 1699
8884.13 1715
8885.02 1702
8885.91 1695
8886.80 1694
8887.69 1618
8888.58 1656
8889.47 1702
8890.36 1617
8891.25 1628
8892.14 1600
8893.03 1644
8893.92 1645
8894.81 1684
8895.70 1651
8896.59 1630
8897.48 1614
8898.37 1659
8899.26 1651
8900.15 1674
8901.04 1682
8901.93 1678
8902.82 1687
8903.71 1617
8904.61 1632
8905.50 1659
8906.39 1671
8907.28 1646
8908.17 1634
8909.06 1636
8909.95 1575
8910.84 1636
8911.73 1703
8912.63 1687
8913.52 1654
8914.41 1625
8915.30 1590
8916.19 1668
8917.08 1602
8917.97 1663
8918.87 1608
8919.76 1608
8920.65 1606
8921.54 1633
8922.43 1638
8923.33 1585
8924.22 1587
8925.11 1576
8926.00 1581
8926.89 1579
8927.79 1548
8928.68 1561
8929.57 1516
8930.46 1530
8931.35 1516
8932.25 1490
8933.14 1542
8934.03 1579
8934.92 1580
8935.82 1541
8936.71 1489
8937.60 1517
8938.49 1515
8939.39 1546
8940.28 1594
8941.17 1507
8942.06 1528
8942.96 1551
8943.85 1524
8944.74 1553
8945.64 1544
8946.53 1583
8947.42 1583
8948.31 1566
8949.21 1530
8950.10 1648
8950.99 1598
8951.89 1567
8952.78 1605
8953.67 1559
8954.57 1553
8955.46 1532
8956.35 1542
8957.25 1560
8958.14 1558
8959.04 1591
8959.93 1628
8960.82 1600
8961.72 1567
8962.61 1588
8963.50 1577
8964.40 1552
8965.29 1562
8966.19 1495
8967.08 1553
8967.97 1557
8968.87 1608
8969.76 1534
8970.66 1531
8971.55 1540
8972.45 1607
8973.34 1508
8974.23 1500
8975.13 1626
8976.02 1592
8976.92 1564
8977.81 1517
8978.71 1632
8979.60 1550
8980.50 1571
8981.39 1559
8982.29 1587
8983.18 1608
8984.08 1500
8984.97 1513
8985.87 1563
8986.76 1539
8987.66 1597
8988.55 1553
8989.45 1552
8990.34 1541
8991.24 1517
8992.13 1507
8993.03 1536
8993.92 1515
8994.82 1546
8995.71 1601
8996.61 1584
8997.50 1577
8998.40 1537
8999.30 1554
9000.19 1619
9001.09 1593
9001.98 1619
9002.88 1626
9003.77 1701
9004.67 1669
9005.57 1732
9006.46 1691
9007.36 1743
9008.25 1717
9009.15 1736
9010.05 1696
9010.94 1691
9011.84 1683
9012.74 1592
9013.63 1594
9014.53 1552
9015.42 1589
9016.32 1620
9017.22 1606
9018.11 1532
9019.01 1612
9019.91 1566
9020.80 1518
9021.70 1531
9022.60 1562
9023.49 1566
9024.39 1510
9025.29 1554
9026.19 1557
9027.08 1507
9027.98 1447
9028.88 1513
9029.77 1562
9030.67 1559
9031.57 1564
9032.47 1560
9033.36 1585
9034.26 1587
9035.16 1568
9036.06 1639
9036.95 1587
9037.85 1568
9038.75 1532
9039.65 1561
9040.54 1580
9041.44 1529
9042.34 1573
9043.24 1618
9044.13 1596
9045.03 1476
9045.93 1518
9046.83 1515
9047.73 1505
9048.63 1516
9049.52 1539
9050.42 1511
9051.32 1474
9052.22 1506
9053.12 1553
9054.01 1525
9054.91 1549
9055.81 1529
9056.71 1522
9057.61 1508
9058.51 1584
9059.41 1540
9060.30 1594
9061.20 1548
9062.10 1542
9063.00 1581
9063.90 1543
9064.80 1520
9065.70 1572
9066.60 1588
9067.50 1518
9068.39 1525
9069.29 1626
9070.19 1556
9071.09 1571
9071.99 1594
9072.89 1599
9073.79 1533
9074.69 1497
9075.59 1576
9076.49 1560
9077.39 1549
9078.29 1564
9079.19 1509
9080.09 1533
9080.99 1536
9081.89 1558
9082.79 1563
9083.69 1523
9084.59 1561
9085.49 1561
9086.39 1521
9087.29 1536
9088.19 1488
9089.09 1595
9089.99 1570
9090.89 1601
9091.79 1628
9092.69 1628
9093.59 1669
9094.49 1605
9095.39 1537
9096.29 1618
9097.19 1588
9098.09 1628
9098.99 1526
9099.89 1518
9100.79 1596
9101.69 1569
9102.59 1532
9103.49 1568
9104.40 1559
9105.30 1551
9106.20 1526
9107.10 1556
9108.00 1494
9108.90 1480
9109.80 1494
9110.70 1504
9111.60 1478
9112.51 1513
9113.41 1526
9114.31 1533
9115.21 1502
9116.11 1470
9117.01 1514
9117.91 1537
9118.82 1504
9119.72 1431
9120.62 1520
9121.52 1509
9122.42 1516
9123.32 1507
9124.23 1509
9125.13 1502
9126.03 1463
9126.93 1553
9127.83 1458
9128.74 1455
9129.64 1484
9130.54 1530
9131.44 1507
9132.34 1517
9133.25 1523
9134.15 1585
9135.05 1533
9135.95 1516
9136.86 1466
9137.76 1527
9138.66 1484
9139.56 1467
9140.47 1465
9141.37 1463
9142.27 1468
9143.18 1437
9144.08 1467
9144.98 1454
9145.88 1449
9146.79 1459
9147.69 1462
9148.59 1452
9149.50 1451
9150.40 1492
9151.30 1526
9152.21 1452
9153.11 1457
9154.01 1470
9154.92 1490
9155.82 1507
9156.72 1461
9157.63 1407
9158.53 1495
9159.43 1478
9160.34 1449
9161.24 1456
9162.14 1480
9163.05 1493
9163.95 1483
9164.86 1428
9165.76 1414
9166.66 1414
9167.57 1482
9168.47 1435
9169.38 1377
9170.28 1439
9171.18 1465
9172.09 1472
9172.99 1462
9173.90 1430
9174.80 1468
9175.71 1392
9176.61 1455
9177.52 1479
9178.42 1443
9179.32 1477
9180.23 1405
9181.13 1466
9182.04 1456
9182.94 1374
9183.85 1443
9184.75 1539
9185.66 1502
9186.56 1422
9187.47 1457
9188.37 1413
9189.28 1456
9190.18 1513
9191.09 1522
9191.99 1434
9192.90 1438
9193.80 1475
9194.71 1466
9195.61 1432
9196.52 1473
9197.43 1506
9198.33 1511
9199.24 1491
9200.14 1534
9201.05 1443
9201.95 1480
9202.86 1463
9203.77 1395
9204.67 1522
9205.58 1560
9206.48 1480
9207.39 1505
9208.29 1467
9209.20 1494
9210.11 1516
9211.01 1437
9211.92 1457
9212.83 1403
9213.73 1419
9214.64 1423
9215.54 1463
9216.45 1461
9217.36 1405
9218.26 1431
9219.17 1430
9220.08 1385
9220.98 1450
9221.89 1427
9222.80 1422
9223.70 1418
9224.61 1412
9225.52 1428
9226.42 1427
9227.33 1405
9228.24 1370
9229.15 1427
9230.05 1423
9230.96 1435
9231.87 1443
9232.77 1440
9233.68 1485
9234.59 1487
9235.50 1469
9236.40 1511
9237.31 1503
9238.22 1430
9239.13 1463
9240.03 1402
9240.94 1439
9241.85 1434
9242.76 1444
9243.66 1504
9244.57 1481
9245.48 1462
9246.39 1511
9247.30 1490
9248.20 1555
9249.11 1513
9250.02 1476
9250.93 1464
9251.84 1409
9252.75 1430
9253.65 1430
9254.56 1478
9255.47 1499
9256.38 1441
9257.29 1521
9258.20 1480
9259.10 1478
9260.01 1484
9260.92 1524
9261.83 1589
9262.74 1672
9263.65 1707
9264.56 1766
9265.46 1771
9266.37 1664
9267.28 1712
9268.19 1736
9269.10 1657
9270.01 1561
9270.92 1515
9271.83 1525
9272.74 1519
9273.65 1486
9274.56 1501
9275.47 1493
9276.37 1457
9277.28 1491
9278.19 1477
9279.10 1481
9280.01 1471
9280.92 1366
9281.83 1435
9282.74 1456
9283.65 1479
9284.56 1406
9285.47 1480
9286.38 1490
9287.29 1449
9288.20 1486
9289.11 1515
9290.02 1545
9290.93 1513
9291.84 1468
9292.75 1453
9293.66 1498
9294.57 1502
9295.48 1447
9296.39 1419
9297.30 1482
9298.21 1457
9299.12 1468
9300.03 1452
9300.94 1474
9301.86 1474
9302.77 1480
9303.68 1484
9304.59 1553
9305.50 1479
9306.41 1464
9307.32 1465
9308.23 1487
9309.14 1436
9310.05 1485
9310.96 1505
9311.88 1492
9312.79 1505
9313.70 1532
9314.61 1589
9315.52 1545
9316.43 1479
9317.34 1474
9318.25 1514
9319.17 1487
9320.08 1463
9320.99 1492
9321.90 1465
9322.81 1480
9323.72 1482
9324.64 1468
9325.55 1468
9326.46 1491
9327.37 1487
9328.28 1491
9329.20 1514
9330.11 1524
9331.02 1499
9331.93 1512
9332.84 1469
9333.76 1464
9334.67 1428
9335.58 1447
9336.49 1449
9337.41 1452
9338.32 1529
9339.23 1473
9340.14 1490
9341.06 1447
9341.97 1380
9342.88 1432
9343.79 1469
9344.71 1446
9345.62 1446
9346.53 1455
9347.44 1429
9348.36 1406
9349.27 1425
9350.18 1417
9351.10 1405
9352.01 1429
9352.92 1402
9353.84 1427
9354.75 1394
9355.66 1456
9356.58 1431
9357.49 1406
9358.40 1367
9359.32 1408
9360.23 1443
9361.14 1393
9362.06 1358
9362.97 1388
9363.88 1385
9364.80 1396
9365.71 1432
9366.62 1390
9367.54 1387
9368.45 1351
9369.37 1350
9370.28 1395
9371.19 1436
9372.11 1366
9373.02 1366
9373.94 1385
9374.85 1328
9375.77 1317
9376.68 1391
9377.59 1433
9378.51 1400
9379.42 1369
9380.34 1377
9381.25 1383
9382.17 1382
9383.08 1345
9384.00 1411
9384.91 1372
9385.83 1404
9386.74 1335
9387.65 1381
9388.57 1449
9389.48 1446
9390.40 1425
9391.31 1445
9392.23 1467
9393.14 1390
9394.06 1452
9394.98 1514
9395.89 1418
9396.81 1347
9397.72 1410
9398.64 1476
9399.55 1417
9400.47 1455
9401.38 1453
9402.30 1448
9403.21 1424
9404.13 1436
9405.05 1428
9405.96 1457
9406.88 1432
9407.79 1458
9408.71 1494
9409.62 1365
9410.54 1390
9411.46 1360
9412.37 1400
9413.29 1382
9414.20 1375
9415.12 1327
9416.04 1341
9416.95 1357
9417.87 1370
9418.79 1351
9419.70 1351
9420.62 1383
9421.54 1369
9422.45 1401
9423.37 1331
9424.29 1291
9425.20 1329
9426.12 1357
9427.04 1385
9427.95 1326
9428.87 1321
9429.79 1279
9430.70 1323
9431.62 1284
9432.54 1307
9433.45 1288
9434.37 1358
9435.29 1372
9436.21 1365
9437.12 1369
9438.04 1321
9438.96 1363
9439.87 1351
9440.79 1338
9441.71 1295
9442.63 1281
9443.54 1303
9444.46 1354
9445.38 1348
9446.30 1292
9447.22 1308
9448.13 1332
9449.05 1319
9449.97 1301
9450.89 1293
9451.81 1328
9452.72 1290
9453.64 1352
9454.56 1332
9455.48 1337
9456.40 1349
9457.31 1355
9458.23 1337
9459.15 1284
9460.07 1271
9460.99 1333
9461.91 1334
9462.82 1298
9463.74 1242
9464.66 1321
9465.58 1399
9466.50 1341
9467.42 1304
9468.34 1302
9469.26 1357
9470.17 1353
9471.09 1315
9472.01 1362
9472.93 1324
9473.85 1345
9474.77 1350
9475.69 1287
9476.61 1300
9477.53 1352
9478.45 1382
9479.37 1351
9480.28 1353
9481.20 1351
9482.12 1334
9483.04 1401
9483.96 1405
9484.88 1377
9485.80 1346
9486.72 1331
9487.64 1356
9488.56 1392
9489.48 1338
9490.40 1340
9491.32 1310
9492.24 1325
9493.16 1254
9494.08 1305
9495.00 1337
9495.92 1336
9496.84 1310
9497.76 1317
9498.68 1343
9499.60 1285
9500.52 1316
9501.44 1332
9502.36 1304
9503.28 1304
9504.20 1315
9505.12 1350
9506.04 1325
9506.97 1285
9507.89 1310
9508.81 1301
9509.73 1332
9510.65 1295
9511.57 1320
9512.49 1318
9513.41 1335
9514.33 1402
9515.25 1365
9516.17 1250
9517.10 1276
9518.02 1323
9518.94 1357
9519.86 1299
9520.78 1295
9521.70 1324
9522.62 1276
9523.54 1330
9524.47 1340
9525.39 1325
9526.31 1240
9527.23 1315
9528.15 1379
9529.07 1329
9530.00 1263
9530.92 1291
9531.84 1307
9532.76 1266
9533.68 1282
9534.61 1272
9535.53 1321
9536.45 1330
9537.37 1296
9538.29 1280
9539.22 1345
9540.14 1302
9541.06 1313
9541.98 1320
9542.91 1332
9543.83 1325
9544.75 1301
9545.67 1354
9546.60 1318
9547.52 1305
9548.44 1347
9549.36 1305
9550.29 1290
9551.21 1308
9552.13 1300
9553.06 1331
9553.98 1320
9554.90 1302
9555.82 1304
9556.75 1320
9557.67 1337
9558.59 1329
9559.52 1320
9560.44 1380
9561.36 1327
9562.29 1285
9563.21 1270
9564.13 1301
9565.06 1273
9565.98 1241
9566.90 1290
9567.83 1315
9568.75 1279
9569.68 1294
9570.60 1396
9571.52 1302
9572.45 1319
9573.37 1371
9574.29 1342
9575.22 1336
9576.14 1294
9577.07 1288
9577.99 1295
9578.91 1327
9579.84 1321
9580.76 1307
9581.69 1330
9582.61 1288
9583.54 1325
9584.46 1313
9585.38 1284
9586.31 1348
9587.23 1388
9588.16 1380
9589.08 1361
9590.01 1349
9590.93 1375
9591.86 1385
9592.78 1428
9593.71 1433
9594.63 1484
9595.56 1380
9596.48 1448
9597.41 1432
9598.33 1458
9599.26 1448
9600.18 1430
9601.11 1420
9602.03 1368
9602.96 1365
9603.88 1388
9604.81 1357
9605.73 1343
9606.66 1393
9607.59 1387
9608.51 1408
9609.44 1309
9610.36 1394
9611.29 1387
9612.21 1396
9613.14 1416
9614.07 1439
9614.99 1433
9615.92 1405
9616.84 1383
9617.77 1393
9618.70 1391
9619.62 1374
9620.55 1411
9621.47 1422
9622.40 1464
9623.33 1395
9624.25 1378
9625.18 1447
9626.11 1433
9627.03 1445
9627.96 1496
9628.89 1431
9629.81 1451
9630.74 1453
9631.67 1451
9632.59 1511
9633.52 1475
9634.45 1546
9635.37 1605
9636.30 1656
9637.23 1586
9638.15 1614
9639.08 1696
9640.01 1704
9640.93 1666
9641.86 1708
9642.79 1729
9643.72 1761
9644.64 1699
9645.57 1645
9646.50 1621
9647.43 1700
9648.35 1738
9649.28 1718
9650.21 1686
9651.14 1725
9652.06 1768
9652.99 1799
9653.92 1801
9654.85 1813
9655.78 1773
9656.70 1793
9657.63 1814
9658.56 1717
9659.49 1686
9660.42 1714
9661.34 1626
9662.27 1617
9663.20 1602
9664.13 1595
9665.06 1622
9665.98 1635
9666.91 1596
9667.84 1591
9668.77 1583
9669.70 1655
9670.63 1658
9671.56 1610
9672.48 1529
9673.41 1593
9674.34 1634
9675.27 1689
9676.20 1616
9677.13 1607
9678.06 1588
9678.99 1645
9679.92 1631
9680.84 1621
9681.77 1637
9682.70 1651
9683.63 1658
9684.56 1600
9685.49 1602
9686.42 1589
9687.35 1596
9688.28 1581
9689.21 1607
9690.14 1646
9691.07 1621
9692.00 1664
9692.93 1729
9693.86 1667
9694.79 1689
9695.72 1689
9696.65 1660
9697.58 1700
9698.51 1733
9699.44 1743
9700.37 1733
9701.30 1652
9702.23 1693
9703.16 1701
9704.09 1652
9705.02 1665
9705.95 1717
9706.88 1676
9707.81 1690
9708.74 1615
9709.67 1642
9710.60 1623
9711.53 1659
9712.46 1585
9713.39 1632
9714.32 1623
9715.25 1648
9716.18 1595
9717.11 1716
9718.04 1680
9718.97 1650
9719.91 1672
9720.84 1649
9721.77 1676
9722.70 1658
9723.63 1670
9724.56 1643
9725.49 1621
9726.42 1559
9727.35 1625
9728.29 1643
9729.22 1627
9730.15 1640
9731.08 1581
9732.01 1681
9732.94 1693
9733.88 1678
9734.81 1699
9735.74 1669
9736.67 1616
9737.60 1600
9738.53 1630
9739.47 1697
9740.40 1681
9741.33 1682
9742.26 1641
9743.19 1745
9744.13 1702
9745.06 1711
9745.99 1735
9746.92 1740
9747.86 1695
9748.79 1734
9749.72 1793
9750.65 1773
9751.58 1776
9752.52 1669
9753.45 1744
9754.38 1800
9755.32 1810
9756.25 1821
9757.18 1838
9758.11 1786
9759.05 1747
9759.98 1761
9760.91 1763
9761.84 1780
9762.78 1747
9763.71 1757
9764.64 1786
9765.58 1832
9766.51 1809
9767.44 1854
9768.38 1861
9769.31 1887
9770.24 1862
9771.18 1917
9772.11 1842
9773.04 1889
9773.98 1866
9774.91 1996
9775.84 2005
9776.78 1928
9777.71 1951
9778.65 1925
9779.58 1885
9780.51 1920
9781.45 1971
9782.38 2018
9783.32 2008
9784.25 2087
9785.18 2164
9786.12 2208
9787.05 2356
9787.99 2395
9788.92 2269
9789.85 2272
9790.79 2353
9791.72 2331
9792.66 2176
9793.59 2176
9794.53 2067
9795.46 2094
9796.40 2074
9797.33 2084
9798.27 2056
9799.20 2149
9800.14 2198
9801.07 2270
9802.00 2265
9802.94 2294
9803.87 2326
9804.81 2403
9805.74 2298
9806.68 2162
9807.62 2119
9808.55 2076
9809.49 2064
9810.42 1946
9811.36 1863
9812.29 1760
9813.23 1771
9814.16 1769
9815.10 1747
9816.03 1722
9816.97 1694
9817.90 1747
9818.84 1662
9819.78 1749
9820.71 1717
9821.65 1700
9822.58 1616
9823.52 1668
9824.46 1576
9825.39 1633
9826.33 1700
9827.26 1653
9828.20 1649
9829.14 1622
9830.07 1628
9831.01 1659
9831.94 1655
9832.88 1621
9833.82 1575
9834.75 1629
9835.69 1620
9836.63 1613
9837.56 1590
9838.50 1620
9839.44 1617
9840.37 1562
9841.31 1630
9842.25 1625
9843.18 1609
9844.12 1560
9845.06 1624
9846.00 1624
9846.93 1564
9847.87 1591
9848.81 1598
9849.74 1593
9850.68 1654
9851.62 1627
9852.56 1615
9853.49 1615
9854.43 1662
9855.37 1629
9856.31 1568
9857.24 1563
9858.18 1628
9859.12 1573
9860.06 1520
9860.99 1545
9861.93 1613
9862.87 1584
9863.81 1640
9864.74 1575
9865.68 1630
9866.62 1635
9867.56 1629
9868.50 1615
9869.43 1590
9870.37 1558
9871.31 1626
9872.25 1579
9873.19 1616
9874.13 1617
9875.06 1604
9876.00 1598
9876.94 1651
9877.88 1691
9878.82 1614
9879.76 1671
9880.70 1664
9881.63 1706
9882.57 1636
9883.51 1608
9884.45 1649
9885.39 1638
9886.33 1651
9887.27 1648
9888.21 1646
9889.15 1634
9890.08 1703
9891.02 1639
9891.96 1577
9892.90 1569
9893.84 1586
9894.78 1573
9895.72 1598
9896.66 1589
9897.60 1565
9898.54 1586
9899.48 1601
9900.42 1600
9901.36 1567
9902.30 1542
9903.24 1615
9904.18 1627
9905.12 1602
9906.06 1584
9907.00 1550
9907.94 1575
9908.88 1581
9909.82 1621
9910.76 1509
9911.70 1511
9912.64 1570
9913.58 1630
9914.52 1630
9915.46 1575
9916.40 1631
9917.34 1637
9918.28 1585
9919.22 1592
9920.16 1644
9921.10 1627
9922.04 1640
9922.98 1582
9923.92 1661
9924.86 1717
9925.80 1840
9926.74 1959
9927.68 2048
9928.63 2202
9929.57 2266
9930.51 2377
9931.45 2484
9932.39 2435
9933.33 2372
9934.27 2346
9935.21 2281
9936.15 2201
9937.10 2046
9938.04 1985
9938.98 1893
9939.92 1850
9940.86 1703
9941.80 1654
9942.75 1680
9943.69 1680
9944.63 1612
9945.57 1569
9946.51 1625
9947.45 1595
9948.40 1538
9949.34 1488
9950.28 1551
9951.22 1532
9952.16 1509
9953.11 1558
9954.05 1526
9954.99 1498
9955.93 1534
9956.87 1456
9957.82 1546
9958.76 1509
9959.70 1459
9960.64 1514
9961.59 1532
9962.53 1525
9963.47 1505
9964.41 1541
9965.36 1532
9966.30 1570
9967.24 1525
9968.19 1473
9969.13 1491
9970.07 1617
9971.01 1636
9971.96 1560
9972.90 1531
9973.84 1614
9974.79 1636
9975.73 1633
9976.67 1638
9977.62 1654
9978.56 1626
9979.50 1518
9980.45 1561
9981.39 1510
9982.33 1516
9983.28 1497
9984.22 1480
9985.16 1437
9986.11 1429
9987.05 1397
9987.99 1421
9988.94 1375
9989.88 1382
9990.83 1372
9991.77 1322
9992.71 1323
9993.66 1333
9994.60 1371
9995.55 1311
9996.49 1375
9997.43 1332
9998.38 1412
9999.32 1390
10000.27 1359
10001.21 1344
10002.16 1373
10003.10 1392
10004.05 1431
10004.99 1465
10005.93 1443
10006.88 1428
10007.82 1330
10008.77 1395
10009.71 1404
10010.66 1384
10011.60 1349
10012.55 1385
10013.49 1369
10014.44 1369
10015.38 1425
10016.33 1336
10017.27 1343
10018.22 1327
10019.16 1361
10020.11 1350
10021.05 1379
10022.00 1328
10022.95 1323
10023.89 1329
10024.84 1272
10025.78 1266
10026.73 1344
10027.67 1249
10028.62 1290
10029.56 1312
10030.51 1341
10031.46 1321
10032.40 1274
10033.35 1285
10034.29 1303
10035.24 1271
10036.19 1266
10037.13 1289
10038.08 1264
10039.02 1289
10039.97 1239
10040.92 1244
10041.86 1260
10042.81 1269
10043.76 1318
10044.70 1289
10045.65 1222
10046.60 1195
10047.54 1250
10048.49 1226
10049.43 1256
10050.38 1200
10051.33 1280
10052.28 1221
10053.22 1216
10054.17 1257
10055.12 1300
10056.06 1226
10057.01 1220
10057.96 1245
10058.90 1286
10059.85 1270
10060.80 1250
10061.75 1308
10062.69 1225
10063.64 1265
10064.59 1208
10065.53 1259
10066.48 1349
10067.43 1313
10068.38 1257
10069.33 1247
10070.27 1197
10071.22 1248
10072.17 1241
10073.12 1200
10074.06 1235
10075.01 1234
10075.96 1256
10076.91 1199
10077.86 1240
10078.80 1234
10079.75 1266
10080.70 1201
10081.65 1250
10082.60 1196
10083.54 1217
10084.49 1168
10085.44 1182
10086.39 1229
10087.34 1262
10088.29 1232
10089.24 1197
10090.18 1194
10091.13 1113
10092.08 1191
10093.03 1218
10093.98 1212
10094.93 1187
10095.88 1194
10096.83 1284
10097.77 1249
10098.72 1216
10099.67 1228
10100.62 1189
10101.57 1232
10102.52 1202
10103.47 1232
10104.42 1261
10105.37 1197
10106.32 1243
10107.27 1191
10108.22 1132
10109.16 1085
10110.11 1166
10111.06 1096
10112.01 1167
10112.96 1146
10113.91 1169
10114.86 1147
10115.81 1159
10116.76 1110
10117.71 1151
10118.66 1136
10119.61 1116
10120.56 1182
10121.51 1138
10122.46 1167
10123.41 1210
10124.36 1178
10125.31 1154
10126.26 1168
10127.21 1131
10128.16 1160
10129.11 1166
10130.06 1170
10131.02 1182
10131.97 1172
10132.92 1162
10133.87 1102
10134.82 1103
10135.77 1102
10136.72 1073
10137.67 1126
10138.62 1164
10139.57 1112
10140.52 1132
10141.47 1085
10142.42 1099
10143.38 1129
10144.33 1147
10145.28 1144
10146.23 1168
10147.18 1172
10148.13 1199
10149.08 1178
10150.03 1143
10150.99 1182
10151.94 1121
10152.89 1108
10153.84 1109
10154.79 1138
10155.74 1093
10156.70 1129
10157.65 1131
10158.60 1174
10159.55 1133
10160.50 1212
10161.46 1160
10162.41 1178
10163.36 1146
10164.31 1161
10165.26 1174
10166.22 1134
10167.17 1138
10168.12 1123
10169.07 1183
10170.02 1160
10170.98 1221
10171.93 1201
10172.88 1215
10173.83 1146
10174.79 1208
10175.74 1191
10176.69 1180
10177.65 1181
10178.60 1196
10179.55 1188
10180.50 1150
10181.46 1194
10182.41 1184
10183.36 1191
10184.32 1144
10185.27 1216
10186.22 1176
10187.17 1197
10188.13 1155
10189.08 1225
10190.03 1149
10190.99 1130
10191.94 1181
10192.89 1240
10193.85 1228
10194.80 1162
10195.76 1254
10196.71 1220
10197.66 1237
10198.62 1149
10199.57 1230
10200.52 1162
10201.48 1196
10202.43 1189
10203.39 1156
10204.34 1270
10205.29 1260
10206.25 1333
10207.20 1287
10208.16 1311
10209.11 1358
10210.06 1388
10211.02 1357
10211.97 1406
10212.93 1423
10213.88 1533
10214.84 1486
10215.79 1451
10216.74 1404
10217.70 1350
10218.65 1307
10219.61 1295
10220.56 1275
10221.52 1252
10222.47 1281
10223.43 1221
10224.38 1221
10225.34 1200
10226.29 1225
10227.25 1199
10228.20 1271
10229.16 1193
10230.11 1205
10231.07 1167
10232.02 1216
10232.98 1185
10233.93 1197
10234.89 1173
10235.84 1194
10236.80 1228
10237.76 1149
10238.71 1174
10239.67 1204
10240.62 1224
10241.58 1208
10242.53 1259
10243.49 1158
10244.45 1152
10245.40 1188
10246.36 1159
10247.31 1134
10248.27 1148
10249.23 1112
10250.18 1158
10251.14 1128
10252.09 1146
10253.05 1148
10254.01 1125
10254.96 1157
10255.92 1112
10256.88 1152
10257.83 1094
10258.79 1093
10259.75 1136
10260.70 1099
10261.66 1104
10262.62 1141
10263.57 1096
10264.53 1066
10265.49 1094
10266.44 1100
10267.40 1104
10268.36 1098
10269.31 1103
10270.27 1118
10271.23 1120
10272.18 1111
10273.14 1096
10274.10 1064
10275.06 1099
10276.01 1074
10276.97 1118
10277.93 1128
10278.89 1098
10279.84 1080
10280.80 1093
10281.76 1083
10282.72 1104
10283.67 1123
10284.63 1104
10285.59 1122
10286.55 1076
10287.51 1117
10288.46 1063
10289.42 1078
10290.38 1076
10291.34 1073
10292.29 1107
10293.25 1087
10294.21 1118
10295.17 1098
10296.13 1131
10297.09 1146
10298.04 1148
10299.00 1119
10299.96 1168
10300.92 1100
10301.88 1091
10302.84 1094
10303.80 1083
10304.75 1060
10305.71 1066
10306.67 1078
10307.63 1114
10308.59 1086
10309.55 1134
10310.51 1096
10311.47 1043
10312.42 1013
10313.38 1055
10314.34 1064
10315.30 1022
10316.26 1046
10317.22 1027
10318.18 1053
10319.14 1025
10320.10 1026
10321.06 1048
10322.02 1062
10322.98 1045
10323.94 1032
10324.90 1067
10325.86 1080
10326.82 1118
10327.78 1063
10328.74 1055
10329.69 1020
10330.65 1043
10331.61 1047
10332.57 1037
10333.53 1026
10334.49 1021
10335.45 1029
10336.41 1023
10337.38 1050
10338.34 1054
10339.30 1035
10340.26 1045
10341.22 1030
10342.18 1041
10343.14 1014
10344.10 990
10345.06 1029
10346.02 1074
10346.98 1081
10347.94 1065
10348.90 1107
10349.86 1096
10350.82 1099
10351.78 1081
10352.74 1061
10353.71 1081
10354.67 1103
10355.63 1106
10356.59 1070
10357.55 1070
10358.51 1048
10359.47 1068
10360.43 1008
10361.39 1020
10362.36 1050
10363.32 1071
10364.28 1078
10365.24 1076
10366.20 1026
10367.16 1052
10368.12 1035
10369.09 1027
10370.05 1075
10371.01 1031
10371.97 1051
10372.93 1080
10373.90 1106
10374.86 1037
10375.82 1036
10376.78 1148
10377.74 1061
10378.71 1047
10379.67 1091
10380.63 1054
10381.59 1068
10382.55 1084
10383.52 1165
10384.48 1102
10385.44 1072
10386.40 1060
10387.37 1071
10388.33 1108
10389.29 1062
10390.25 1055
10391.22 1025
10392.18 1093
10393.14 1099
10394.11 1093
10395.07 1084
10396.03 1100
10396.99 1127
10397.96 1100
10398.92 1119
10399.88 1111
10400.85 1141
10401.81 1087
10402.77 1131
10403.74 1114
10404.70 1111
10405.66 1102
10406.63 1145
10407.59 1139
10408.55 1148
10409.52 1132
10410.48 1076
10411.44 1170
10412.41 1200
10413.37 1122
10414.33 1127
10415.30 1160
10416.26 1165
10417.23 1159
10418.19 1196
10419.15 1340
10420.12 1347
10421.08 1460
10422.05 1436
10423.01 1451
10423.97 1524
10424.94 1487
10425.90 1464
10426.87 1408
10427.83 1335
10428.80 1370
10429.76 1302
10430.73 1237
10431.69 1207
10432.65 1189
10433.62 1181
10434.58 1150
10435.55 1130
10436.51 1068
10437.48 1122
10438.44 1117
10439.41 1119
10440.37 1028
10441.34 1076
10442.30 1114
10443.27 1094
10444.23 1051
10445.20 1013
10446.16 1059
10447.13 1068
10448.09 1052
10449.06 1112
10450.03 1115
10450.99 997
10451.96 1024
10452.92 1057
10453.89 1046
10454.85 1037
10455.82 1017
10456.78 1066
10457.75 1042
10458.72 1057
10459.68 1050
10460.65 1027
10461.61 1020
10462.58 1065
10463.55 1073
10464.51 1019
10465.48 1054
10466.44 1011
10467.41 1032
10468.38 997
10469.34 1055
10470.31 1006
10471.28 1018
10472.24 1057
10473.21 1027
10474.18 979
10475.14 1011
10476.11 1023
10477.08 977
10478.04 960
10479.01 1009
10479.98 1011
10480.94 1008
10481.91 1005
10482.88 1068
10483.84 989
10484.81 1019
10485.78 1029
10486.74 984
10487.71 1079
10488.68 1113
10489.65 1071
10490.61 1045
10491.58 1028
10492.55 998
10493.52 1009
10494.48 1026
10495.45 1020
10496.42 1021
10497.39 1028
10498.35 1028
10499.32 1052
10500.29 1078
10501.26 1017
10502.22 1103
10503.19 1054
10504.16 1043
10505.13 1063
10506.10 1026
10507.06 1052
10508.03 1061
10509.00 1088
10509.97 1038
10510.94 1000
10511.91 1059
10512.87 1046
10513.84 1002
10514.81 999
10515.78 976
10516.75 978
10517.72 1015
10518.68 1000
10519.65 1009
10520.62 1071
10521.59 1021
10522.56 1004
10523.53 966
10524.50 1038
10525.47 1018
10526.44 995
10527.40 1025
10528.37 956
10529.34 965
10530.31 1008
10531.28 996
10532.25 974
10533.22 959
10534.19 998
10535.16 997
10536.13 970
10537.10 992
10538.07 977
10539.04 1001
10540.01 1037
10540.98 1032
10541.94 1022
10542.91 1025
10543.88 994
10544.85 1007
10545.82 998
10546.79 999
10547.76 942
10548.73 993
10549.70 996
10550.67 950
10551.64 985
10552.61 988
10553.58 1002
10554.55 1042
10555.52 1038
10556.50 1024
10557.47 1007
10558.44 994
10559.41 1059
10560.38 1058
10561.35 1054
10562.32 1026
10563.29 1038
10564.26 1084
10565.23 1089
10566.20 1064
10567.17 1051
10568.14 1061
10569.11 1012
10570.08 1056
10571.06 1068
10572.03 992
10573.00 999
10573.97 1035
10574.94 1013
10575.91 1018
10576.88 1001
10577.85 970
10578.83 969
10579.80 910
10580.77 1015
10581.74 947
10582.71 919
10583.68 919
10584.65 918
10585.63 952
10586.60 922
10587.57 980
10588.54 978
10589.51 927
10590.49 882
10591.46 960
10592.43 978
10593.40 1009
10594.37 942
10595.35 958
10596.32 955
10597.29 984
10598.26 987
10599.23 968
10600.21 983
10601.18 1006
10602.15 931
10603.12 969
10604.10 921
10605.07 989
10606.04 1001
10607.01 956
10607.99 885
10608.96 930
10609.93 935
10610.91 946
10611.88 954
10612.85 930
10613.82 942
10614.80 938
10615.77 950
10616.74 906
10617.72 917
10618.69 976
10619.66 917
10620.64 946
10621.61 900
10622.58 959
10623.56 903
10624.53 933
10625.50 926
10626.48 981
10627.45 945
10628.43 947
10629.40 928
10630.37 940
10631.35 903
10632.32 933
10633.29 923
10634.27 943
10635.24 947
10636.22 890
10637.19 933
10638.16 964
10639.14 964
10640.11 962
10641.09 956
10642.06 959
10643.04 960
10644.01 956
10644.98 974
10645.96 970
10646.93 974
10647.91 934
10648.88 958
10649.86 952
10650.83 926
10651.81 883
10652.78 888
10653.76 944
10654.73 899
10655.71 904
10656.68 918
10657.66 937
10658.63 923
10659.61 907
10660.58 947
10661.56 883
10662.53 904
10663.51 900
10664.48 940
10665.46 936
10666.43 953
10667.41 886
10668.38 880
10669.36 911
10670.33 924
10671.31 948
10672.29 914
10673.26 900
10674.24 933
10675.21 846
10676.19 928
10677.17 913
10678.14 862
10679.12 890
10680.09 889
10681.07 892
10682.05 874
10683.02 896
10684.00 884
10684.97 928
10685.95 894
10686.93 898
10687.90 936
10688.88 913
10689.86 919
10690.83 890
10691.81 893
10692.79 890
10693.76 930
10694.74 878
10695.72 857
10696.69 910
10697.67 894
10698.65 920
10699.62 908
10700.60 904
10701.58 871
10702.55 879
10703.53 891
10704.51 887
10705.49 901
10706.46 854
10707.44 868
10708.42 919
10709.39 898
10710.37 893
10711.35 890
10712.33 897
10713.30 903
10714.28 887
10715.26 890
10716.24 858
10717.22 811
10718.19 839
10719.17 878
10720.15 888
10721.13 917
10722.10 887
10723.08 857
10724.06 871
10725.04 837
10726.02 902
10727.00 893
10727.97 851
10728.95 887
10729.93 865
10730.91 853
10731.89 880
10732.87 903
10733.84 897
10734.82 884
10735.80 877
10736.78 858
10737.76 881
10738.74 881
10739.72 878
10740.69 928
10741.67 878
10742.65 880
10743.63 884
10744.61 854
10745.59 837
10746.57 835
10747.55 902
10748.53 894
10749.51 889
10750.49 892
10751.46 871
10752.44 896
10753.42 881
10754.40 931
10755.38 954
10756.36 879
10757.34 866
10758.32 852
10759.30 881
10760.28 860
10761.26 898
10762.24 879
10763.22 866
10764.20 870
10765.18 883
10766.16 922
10767.14 889
10768.12 906
10769.10 876
10770.08 909
10771.06 900
10772.04 877
10773.02 852
10774.00 879
10774.98 880
10775.96 820
10776.94 890
10777.92 887
10778.90 881
10779.88 849
10780.86 892
10781.85 842
10782.83 931
10783.81 917
10784.79 892
10785.77 883
10786.75 891
10787.73 901
10788.71 834
10789.69 890
10790.67 932
10791.65 944
10792.64 864
10793.62 926
10794.60 836
10795.58 907
10796.56 868
10797.54 847
10798.52 832
10799.51 881
10800.49 879
10801.47 886
10802.45 900
10803.43 906
10804.41 878
10805.40 895
10806.38 903
10807.36 922
10808.34 874
10809.32 887
10810.30 937
10811.29 877
10812.27 900
10813.25 929
10814.23 883
10815.22 877
10816.20 948
10817.18 923
10818.16 904
10819.14 933
10820.13 942
10821.11 983
10822.09 952
10823.07 921
10824.06 924
10825.04 971
10826.02 944
10827.01 951
10827.99 978
10828.97 932
10829.95 974
10830.94 987
10831.92 935
10832.90 940
10833.89 963
10834.87 954
10835.85 932
10836.84 968
10837.82 947
10838.80 941
10839.79 952
10840.77 888
10841.75 931
10842.74 924
10843.72 959
10844.70 970
10845.69 921
10846.67 887
10847.65 912
10848.64 937
10849.62 959
10850.60 970
10851.59 907
10852.57 948
10853.56 959
10854.54 953
10855.52 960
10856.51 946
10857.49 937
10858.48 927
10859.46 877
10860.45 935
10861.43 920
10862.41 885
10863.40 927
10864.38 975
10865.37 943
10866.35 985
10867.34 1006
10868.32 912
10869.31 980
10870.29 914
10871.28 913
10872.26 872
10873.24 879
10874.23 889
10875.21 920
10876.20 881
10877.18 901
10878.17 879
10879.16 883
10880.14 911
10881.13 979
10882.11 910
10883.10 907
10884.08 913
10885.07 858
10886.05 906
10887.04 921
10888.02 891
10889.01 914
10889.99 921
10890.98 919
10891.97 985
10892.95 926
10893.94 960
10894.92 954
10895.91 938
10896.89 916
10897.88 940
10898.87 978
10899.85 948
10900.84 909
10901.83 917
10902.81 961
10903.80 953
10904.78 978
10905.77 937
10906.76 988
10907.74 954
10908.73 945
10909.72 933
10910.70 953
10911.69 968
10912.68 958
10913.66 892
10914.65 875
10915.64 958
10916.62 943
10917.61 918
10918.60 929
10919.58 936
10920.57 888
10921.56 921
10922.54 977
10923.53 989
10924.52 1016
10925.51 971
10926.49 983
10927.48 975
10928.47 989
10929.46 923
10930.44 925
10931.43 952
10932.42 983
10933.41 958
10934.39 964
10935.38 980
10936.37 918
10937.36 934
10938.34 989
10939.33 954
10940.32 924
10941.31 932
10942.30 948
10943.28 961
10944.27 952
10945.26 965
10946.25 978
10947.24 1011
10948.22 946
10949.21 972
10950.20 945
10951.19 962
10952.18 975
10953.17 1061
10954.16 969
10955.14 1003
10956.13 999
10957.12 1018
10958.11 1033
10959.10 1035
10960.09 1028
10961.08 1045
10962.07 1071
10963.05 1002
10964.04 997
10965.03 1005
10966.02 1088
10967.01 1052
10968.00 1063
10968.99 1055
10969.98 1038
10970.97 1032
10971.96 1030
10972.95 1003
10973.94 997
10974.92 1072
10975.91 1059
10976.90 1026
10977.89 985
10978.88 1071
10979.87 1073
10980.86 999
10981.85 979
10982.84 1013
10983.83 1026
10984.82 1013
10985.81 1034
10986.80 1047
10987.79 1092
10988.78 1064
10989.77 1062
10990.76 1051
10991.75 1027
10992.74 1059
10993.73 1079
10994.72 1052
10995.71 1038
10996.70 1092
10997.70 1064
10998.69 1070
10999.68 1088
11000.67 1135
11001.66 1153
11002.65 1168
11003.64 1182
11004.63 1136
11005.62 1228
11006.61 1203
11007.60 1173
11008.59 1181
11009.58 1164
11010.58 1107
11011.57 1133
11012.56 1108
11013.55 1059
11014.54 1079
11015.53 1042
11016.52 1073
11017.51 1020
11018.51 986
11019.50 1040
11020.49 1017
11021.48 1094
11022.47 1040
11023.46 1026
11024.46 1034
11025.45 1044
11026.44 991
11027.43 1058
11028.42 1083
11029.41 1049
11030.41 1002
11031.40 1029
11032.39 1117
11033.38 1108
11034.37 1045
11035.37 1037
11036.36 1032
11037.35 1036
11038.34 1010
11039.34 1008
11040.33 1028
11041.32 1023
11042.31 1002
11043.31 1045
11044.30 1026
11045.29 990
11046.28 969
11047.28 949
11048.27 987
11049.26 985
11050.26 982
11051.25 982
11052.24 1008
11053.23 991
11054.23 989
11055.22 994
11056.21 969
11057.21 991
11058.20 952
11059.19 942
11060.19 940
11061.18 980
11062.17 988
11063.17 967
11064.16 912
11065.15 955
11066.15 941
11067.14 942
11068.13 988
11069.13 914
11070.12 957
11071.12 964
11072.11 985
11073.10 936
11074.10 928
11075.09 989
11076.09 958
11077.08 974
11078.07 956
11079.07 914
11080.06 946
11081.06 932
11082.05 978
11083.05 910
11084.04 902
11085.03 950
11086.03 944
11087.02 969
11088.02 1019
11089.01 1013
11090.01 987
11091.00 983
11092.00 955
11092.99 941
11093.99 980
11094.98 1049
11095.98 976
11096.97 938
11097.97 952
11098.96 957
11099.96 1028
11100.95 939
11101.95 975
11102.94 958
11103.94 1015
11104.93 986
11105.93 964
11106.92 1013
11107.92 1039
11108.91 1077
11109.91 1061
11110.91 997
11111.90 1031
11112.90 1027
11113.89 1059
11114.89 1008
11115.88 1021
11116.88 1085
11117.88 1028
11118.87 1048
11119.87 980
11120.86 1029
11121.86 1022
11122.86 1074
11123.85 1097
11124.85 1089
11125.84 1118
11126.84 1219
11127.84 1229
11128.83 1219
11129.83 1265
11130.83 1312
11131.82 1324
11132.82 1234
11133.82 1238
11134.81 1206
11135.81 1186
11136.81 1198
11137.80 1197
11138.80 1120
11139.80 1045
11140.79 1067
11141.79 1083
11142.79 1052
11143.79 1011
11144.78 1027
11145.78 1044
11146.78 1055
11147.77 989
11148.77 1036
11149.77 990
11150.77 1014
11151.76 952
11152.76 942
11153.76 953
11154.76 1000
11155.75 987
11156.75 972
11157.75 991
11158.75 936
11159.74 942
11160.74 999
11161.74 1005
11162.74 961
11163.74 976
11164.73 948
11165.73 965
11166.73 900
11167.73 928
11168.73 952
11169.73 971
11170.72 940
11171.72 923
11172.72 957
11173.72 899
11174.72 969
11175.72 944
11176.71 944
11177.71 901
11178.71 965
11179.71 954
11180.71 907
11181.71 903
11182.71 929
11183.71 896
11184.70 904
11185.70 875
11186.70 891
11187.70 872
11188.70 869
11189.70 878
11190.70 910
11191.70 933
11192.70 900
11193.70 884
11194.70 910
11195.70 915
11196.69 877
11197.69 873
11198.69 896
11199.69 875
11200.69 880
11201.69 889
11202.69 878
11203.69 874
11204.69 889
11205.69 853
11206.69 846
11207.69 845
11208.69 916
11209.69 872
11210.69 886
11211.69 886
11212.69 887
11213.69 904
11214.69 935
11215.69 857
11216.69 836
11217.69 921
11218.69 888
11219.69 917
11220.70 874
11221.70 873
11222.70 893
11223.70 862
11224.70 897
11225.70 939
11226.70 884
11227.70 903
11228.70 885
11229.70 867
11230.70 889
11231.70 906
11232.71 940
11233.71 895
11234.71 841
11235.71 888
11236.71 903
11237.71 900
11238.71 943
11239.71 885
11240.72 861
11241.72 923
11242.72 916
11243.72 858
11244.72 829
11245.72 851
11246.72 911
11247.73 953
11248.73 898
11249.73 886
11250.73 906
11251.73 905
11252.74 878
11253.74 863
11254.74 860
11255.74 928
11256.74 892
11257.75 871
11258.75 825
11259.75 920
11260.75 900
11261.76 886
11262.76 877
11263.76 929
11264.76 885
11265.77 944
11266.77 924
11267.77 906
11268.77 901
11269.78 920
11270.78 960
11271.78 920
11272.78 905
11273.79 948
11274.79 932
11275.79 915
11276.80 983
11277.80 951
11278.80 959
11279.81 988
11280.81 998
11281.81 1040
11282.82 1095
11283.82 1061
11284.82 1103
11285.83 1119
11286.83 1062
11287.83 1082
11288.84 1059
11289.84 1019
11290.84 982
11291.85 938
11292.85 957
11293.86 962
11294.86 870
11295.86 927
11296.87 902
11297.87 909
11298.87 867
11299.88 856
11300.88 879
11301.89 903
11302.89 924
11303.90 844
11304.90 816
11305.90 841
11306.91 874
11307.91 872
11308.92 881
11309.92 858
11310.93 865
11311.93 861
11312.94 858
11313.94 807
11314.95 835
11315.95 894
11316.95 890
11317.96 896
11318.96 822
11319.97 873
11320.97 866
11321.98 916
11322.98 928
11323.99 880
11325.00 819
11326.00 872
11327.01 855
11328.01 860
11329.02 836
11330.02 826
11331.03 847
11332.03 844
11333.04 874
11334.04 835
11335.05 834
11336.06 803
11337.06 872
11338.07 876
11339.07 852
11340.08 810
11341.08 851
11342.09 881
11343.10 885
11344.10 852
11345.11 817
11346.11 876
11347.12 929
11348.13 895
11349.13 870
11350.14 871
11351.15 855
11352.15 886
11353.16 847
11354.17 850
11355.17 834
11356.18 838
11357.18 822
11358.19 827
11359.20 813
11360.20 845
11361.21 873
11362.22 794
11363.23 868
11364.23 834
11365.24 835
11366.25 827
11367.25 810
11368.26 823
11369.27 841
11370.28 821
11371.28 814
11372.29 807
11373.30 783
11374.30 813
11375.31 798
11376.32 836
11377.33 836
11378.33 823
11379.34 835
11380.35 826
11381.36 759
11382.37 826
11383.37 802
11384.38 812
11385.39 801
11386.40 810
11387.40 786
11388.41 782
11389.42 832
11390.43 797
11391.44 800
11392.44 878
11393.45 839
11394.46 790
11395.47 824
11396.48 774
11397.49 771
11398.49 832
11399.50 803
11400.51 782
11401.52 822
11402.53 821
11403.54 828
11404.55 773
11405.56 772
11406.56 816
11407.57 815
11408.58 808
11409.59 755
11410.60 808
11411.61 832
11412.62 799
11413.63 736
11414.64 795
11415.65 764
11416.65 808
11417.66 748
11418.67 748
11419.68 725
11420.69 728
11421.70 776
11422.71 798
11423.72 764
11424.73 764
11425.74 759
11426.75 708
11427.76 694
11428.77 701
11429.78 757
11430.79 806
11431.80 781
11432.81 748
11433.82 778
11434.83 775
11435.84 770
11436.85 822
11437.86 762
11438.87 712
11439.88 736
11440.89 766
11441.90 743
11442.91 794
11443.92 792
11444.93 769
11445.94 782
11446.95 775
11447.96 725
11448.98 752
11449.99 782
11451.00 721
11452.01 753
11453.02 725
11454.03 761
11455.04 739
11456.05 782
11457.06 733
11458.07 723
11459.08 766
11460.10 790
11461.11 774
11462.12 786
11463.13 782
11464.14 786
11465.15 782
11466.16 767
11467.18 759
11468.19 780
11469.20 764
11470.21 752
11471.22 759
11472.23 737
11473.25 764
11474.26 766
11475.27 743
11476.28 769
11477.29 773
11478.30 734
11479.32 780
11480.33 791
11481.34 758
11482.35 743
11483.37 750
11484.38 734
11485.39 757
11486.40 751
11487.41 720
11488.43 759
11489.44 737
11490.45 736
11491.46 712
11492.48 734
11493.49 720
11494.50 713
11495.52 774
11496.53 742
11497.54 716
11498.55 758
11499.57 771
11500.58 749
11501.59 741
11502.61 732
11503.62 739
11504.63 771
11505.65 747
11506.66 726
11507.67 773
11508.69 773
11509.70 731
11510.71 739
11511.73 683
11512.74 751
11513.75 758
11514.77 778
11515.78 759
11516.79 795
11517.81 748
11518.82 684
11519.84 710
11520.85 754
11521.86 743
11522.88 718
11523.89 733
11524.91 753
11525.92 753
11526.93 768
11527.95 742
11528.96 759
11529.98 776
11530.99 736
11532.00 689
11533.02 720
11534.03 725
11535.05 767
11536.06 747
11537.08 709
11538.09 738
11539.11 770
11540.12 735
11541.14 750
11542.15 766
11543.17 756
11544.18 723
11545.20 786
11546.21 713
11547.23 715
11548.24 752
11549.26 760
11550.27 755
11551.29 680
11552.30 682
11553.32 716
11554.33 743
11555.35 720
11556.36 674
11557.38 682
11558.39 728
11559.41 725
11560.43 674
11561.44 661
11562.46 732
11563.47 738
11564.49 765
11565.50 728
11566.52 750
11567.54 710
11568.55 723
11569.57 716
11570.58 736
11571.60 763
11572.62 707
11573.63 735
11574.65 728
11575.67 768
11576.68 722
11577.70 722
11578.71 748
11579.73 764
11580.75 709
11581.76 753
11582.78 715
11583.80 739
11584.81 721
11585.83 732
11586.85 758
11587.86 723
11588.88 758
11589.90 709
11590.92 704
11591.93 728
11592.95 778
11593.97 743
11594.98 740
11596.00 719
11597.02 733
11598.04 741
11599.05 789
11600.07 777
11601.09 771
11602.10 739
11603.12 721
11604.14 775
11605.16 750
11606.18 765
11607.19 732
11608.21 754
11609.23 737
11610.25 777
11611.26 761
11612.28 756
11613.30 741
11614.32 795
11615.34 794
11616.35 748
11617.37 760
11618.39 729
11619.41 697
11620.43 772
11621.45 786
11622.46 737
11623.48 747
11624.50 740
11625.52 764
11626.54 751
11627.56 770
11628.57 718
11629.59 758
11630.61 738
11631.63 731
11632.65 768
11633.67 765
11634.69 757
11635.71 738
11636.73 790
11637.74 788
11638.76 771
11639.78 790
11640.80 837
11641.82 792
11642.84 819
11643.86 773
11644.88 812
11645.90 777
11646.92 752
11647.94 746
11648.96 757
11649.98 760
11651.00 742
11652.02 738
11653.04 673
11654.06 682
11655.07 707
11656.09 703
11657.11 670
11658.13 702
11659.15 715
11660.17 739
11661.19 755
11662.21 728
11663.23 748
11664.26 760
11665.28 754
11666.30 716
11667.32 698
11668.34 718
11669.36 715
11670.38 700
11671.40 730
11672.42 674
11673.44 700
11674.46 719
11675.48 699
11676.50 689
11677.52 705
11678.54 731
11679.56 698
11680.58 748
11681.61 729
11682.63 736
11683.65 718
11684.67 721
11685.69 705
11686.71 729
11687.73 746
11688.75 746
11689.77 692
11690.80 679
11691.82 682
11692.84 688
11693.86 720
11694.88 720
11695.90 698
11696.93 721
11697.95 760
11698.97 742
11699.99 711
11701.01 722
11702.03 736
11703.06 740
11704.08 757
11705.10 707
11706.12 713
11707.14 696
11708.17 687
11709.19 732
11710.21 654
11711.23 697
11712.25 735
11713.28 726
11714.30 726
11715.32 732
11716.34 725
11717.37 749
11718.39 661
11719.41 711
11720.43 714
11721.46 730
11722.48 734
11723.50 685
11724.53 696
11725.55 675
11726.57 737
11727.59 734
11728.62 717
11729.64 743
11730.66 709
11731.69 718
11732.71 733
11733.73 709
11734.76 700
11735.78 713
11736.80 701
11737.83 670
11738.85 695
11739.87 715
11740.90 739
11741.92 739
11742.94 744
11743.97 731
11744.99 715
11746.02 707
11747.04 738
11748.06 709
11749.09 698
11750.11 698
11751.14 679
11752.16 731
11753.18 728
11754.21 695
11755.23 687
11756.26 717
11757.28 743
11758.30 681
11759.33 742
11760.35 743
11761.38 698
11762.40 707
11763.43 732
11764.45 750
11765.48 705
11766.50 731
11767.53 696
11768.55 696
11769.58 680
11770.60 716
11771.63 739
11772.65 704
11773.68 680
11774.70 703
11775.73 690
11776.75 724
11777.78 716
11778.80 702
11779.83 737
11780.85 751
11781.88 705
11782.90 689
11783.93 718
11784.95 727
11785.98 700
11787.00 728
11788.03 712
11789.06 706
11790.08 772
11791.11 760
11792.13 723
11793.16 722
11794.18 748
11795.21 694
11796.24 723
11797.26 730
11798.29 747
11799.31 743
11800.34 764
11801.37 734
11802.39 750
11803.42 763
11804.45 689
11805.47 717
11806.50 713
11807.52 762
11808.55 738
11809.58 750
11810.60 704
11811.63 723
11812.66 697
11813.68 760
11814.71 748
11815.74 781
11816.77 734
11817.79 748
11818.82 787
11819.85 737
11820.87 744
11821.90 754
11822.93 765
11823.95 743
11824.98 785
11826.01 775
11827.04 783
11828.06 767
11829.09 809
11830.12 784
11831.15 737
11832.17 731
11833.20 745
11834.23 809
11835.26 781
11836.28 805
11837.31 785
11838.34 771
11839.37 813
11840.40 812
11841.42 778
11842.45 798
11843.48 802
11844.51 867
11845.54 820
11846.56 802
11847.59 804
11848.62 805
11849.65 785
11850.68 770
11851.71 799
11852.73 779
11853.76 744
11854.79 770
11855.82 786
11856.85 726
11857.88 807
11858.91 784
11859.93 775
11860.96 725
11861.99 731
11863.02 759
11864.05 772
11865.08 730
11866.11 755
11867.14 813
11868.17 731
11869.20 776
11870.22 757
11871.25 760
11872.28 772
11873.31 812
11874.34 803
11875.37 758
11876.40 734
11877.43 735
11878.46 752
11879.49 788
11880.52 754
11881.55 751
11882.58 739
11883.61 753
11884.64 798
11885.67 724
11886.70 772
11887.73 767
11888.76 752
11889.79 746
11890.82 769
11891.85 777
11892.88 758
11893.91 734
11894.94 747
11895.97 750
11897.00 715
11898.03 757
11899.06 741
11900.09 793
11901.12 742
11902.15 731
11903.18 720
11904.21 777
11905.24 767
11906.27 797
11907.31 751
11908.34 793
11909.37 727
11910.40 741
11911.43 787
11912.46 780
11913.49 749
11914.52 738
11915.55 809
11916.58 762
11917.62 802
11918.65 772
11919.68 803
11920.71 793
11921.74 811
11922.77 765
11923.80 819
11924.84 809
11925.87 839
11926.90 818
11927.93 816
11928.96 819
11929.99 801
11931.03 781
11932.06 763
11933.09 821
11934.12 832
11935.15 834
11936.19 786
11937.22 822
11938.25 830
11939.28 807
11940.32 824
11941.35 784
11942.38 774
11943.41 806
11944.44 785
11945.48 782
11946.51 756
11947.54 781
11948.58 818
11949.61 759
11950.64 778
11951.67 791
11952.71 812
11953.74 830
11954.77 810
11955.80 812
11956.84 825
11957.87 821
11958.90 842
11959.94 797
11960.97 801
11962.00 793
11963.04 802
11964.07 792
11965.10 777
11966.14 825
11967.17 868
11968.20 824
11969.24 820
11970.27 800
11971.30 811
11972.34 821
11973.37 844
11974.40 826
11975.44 797
11976.47 812
11977.51 824
11978.54 840
11979.57 801
11980.61 827
11981.64 838
11982.68 808
11983.71 784
11984.74 795
11985.78 816
11986.81 763
11987.85 796
11988.88 820
11989.92 784
11990.95 802
11991.99 798
11993.02 795
11994.05 776
11995.09 759
11996.12 765
11997.16 766
11998.19 787
11999.23 741
12000.26 731
12001.30 774
12002.33 778
12003.37 786
12004.40 719
12005.44 715
12006.47 763
12007.51 758
12008.54 761
12009.58 770
12010.61 755
12011.65 773
12012.68 826
12013.72 795
12014.76 799
12015.79 773
12016.83 806
12017.86 805
12018.90 784
12019.93 778
12020.97 781
12022.00 795
12023.04 808
12024.08 811
12025.11 790
12026.15 769
12027.18 799
12028.22 839
12029.26 817
12030.29 832
12031.33 778
12032.37 803
12033.40 804
12034.44 801
12035.47 808
12036.51 798
12037.55 805
12038.58 803
12039.62 765
12040.66 798
12041.69 776
12042.73 780
12043.77 772
12044.80 744
12045.84 709
12046.88 743
12047.91 759
12048.95 767
12049.99 776
12051.03 743
12052.06 704
12053.10 709
12054.14 746
12055.17 723
12056.21 691
12057.25 777
12058.29 733
12059.32 770
12060.36 815
12061.40 785
12062.44 749
12063.47 749
12064.51 740
12065.55 728
12066.59 727
12067.62 740
12068.66 780
12069.70 805
12070.74 738
12071.78 768
12072.81 771
12073.85 735
12074.89 732
12075.93 726
12076.97 731
12078.00 756
12079.04 767
12080.08 709
12081.12 673
12082.16 713
12083.20 744
12084.23 715
12085.27 693
12086.31 702
12087.35 708
12088.39 708
12089.43 664
12090.47 681
12091.50 666
12092.54 697
12093.58 666
12094.62 692
12095.66 678
12096.70 693
12097.74 700
12098.78 696
12099.82 684
12100.86 657
12101.90 693
12102.93 699
12103.97 659
12105.01 604
12106.05 638
12107.09 720
12108.13 703
12109.17 661
12110.21 661
12111.25 677
12112.29 682
12113.33 660
12114.37 632
12115.41 672
12116.45 639
12117.49 677
12118.53 642
12119.57 630
12120.61 643
12121.65 668
12122.69 671
12123.73 639
12124.77 621
12125.81 615
12126.85 640
12127.89 628
12128.93 577
12129.97 596
12131.01 610
12132.05 648
12133.09 635
12134.13 657
12135.17 629
12136.22 639
12137.26 637
12138.30 640
12139.34 622
12140.38 627
12141.42 621
12142.46 616
12143.50 606
12144.54 634
12145.58 677
12146.63 644
12147.67 614
12148.71 605
12149.75 631
12150.79 658
12151.83 634
12152.87 666
12153.91 608
12154.96 621
12156.00 633
12157.04 636
12158.08 662
12159.12 681
12160.16 628
12161.21 655
12162.25 623
12163.29 611
12164.33 643
12165.37 615
12166.42 618
12167.46 596
12168.50 614
12169.54 634
12170.58 652
12171.63 643
12172.67 646
12173.71 629
12174.75 637
12175.80 654
12176.84 612
12177.88 650
12178.92 560
12179.97 603
12181.01 606
12182.05 606
12183.09 631
12184.14 628
12185.18 603
12186.22 655
12187.27 647
12188.31 592
12189.35 581
12190.39 602
12191.44 603
12192.48 580
12193.52 592
12194.57 567
12195.61 580
12196.65 605
12197.70 600
12198.74 568
12199.78 594
12200.83 596
12201.87 620
12202.91 595
12203.96 600
12205.00 616
12206.05 571
12207.09 596
12208.13 600
12209.18 601
12210.22 567
12211.27 563
12212.31 574
12213.35 593
12214.40 569
12215.44 605
12216.49 581
12217.53 609
12218.57 578
12219.62 579
12220.66 645
12221.71 606
12222.75 600
12223.80 629
12224.84 603
12225.89 593
12226.93 617
12227.97 575
12229.02 598
12230.06 629
12231.11 621
12232.15 595
12233.20 577
12234.24 571
12235.29 612
12236.33 612
12237.38 581
12238.42 614
12239.47 657
12240.51 619
12241.56 614
12242.60 607
12243.65 533
12244.70 603
12245.74 593
12246.79 630
12247.83 599
12248.88 606
12249.92 681
12250.97 568
12252.01 627
12253.06 631
12254.11 596
12255.15 614
12256.20 591
12257.24 569
12258.29 591
12259.34 626
12260.38 584
12261.43 604
12262.47 580
12263.52 573
12264.57 578
12265.61 586
12266.66 566
12267.70 559
12268.75 555
12269.80 546
12270.84 540
12271.89 561
12272.94 577
12273.98 532
12275.03 558
12276.08 587
12277.12 562
12278.17 547
12279.22 542
12280.26 582
12281.31 580
12282.36 547
12283.41 542
12284.45 549
12285.50 555
12286.55 563
12287.59 529
12288.64 507
12289.69 548
12290.74 552
12291.78 553
12292.83 501
12293.88 579
12294.93 594
12295.97 543
12297.02 533
12298.07 530
12299.12 529
12300.16 530
12301.21 519
12302.26 554
12303.31 547
12304.36 538
12305.40 511
12306.45 550
12307.50 579
12308.55 562
12309.60 534
12310.64 496
12311.69 565
12312.74 534
12313.79 555
12314.84 519
12315.89 556
12316.93 555
12317.98 556
12319.03 533
12320.08 552
12321.13 543
12322.18 553
12323.23 590
12324.28 559
12325.32 513
12326.37 552
12327.42 589
12328.47 562
12329.52 546
12330.57 549
12331.62 552
12332.67 548
12333.72 533
12334.77 529
12335.81 561
12336.86 588
12337.91 577
12338.96 576
12340.01 498
12341.06 542
12342.11 506
12343.16 537
12344.21 529
12345.26 519
12346.31 539
12347.36 532
12348.41 533
12349.46 533
12350.51 511
12351.56 509
12352.61 553
12353.66 523
12354.71 514
12355.76 499
12356.81 539
12357.86 546
12358.91 575
12359.96 544
12361.01 523
12362.06 536
12363.11 511
12364.16 530
12365.21 519
12366.26 502
12367.31 551
12368.36 577
12369.42 564
12370.47 515
12371.52 534
12372.57 543
12373.62 521
12374.67 563
12375.72 543
12376.77 526
12377.82 577
12378.87 559
12379.93 505
12380.98 518
12382.03 536
12383.08 576
12384.13 526
12385.18 530
12386.23 524
12387.28 524
12388.34 564
12389.39 568
12390.44 570
12391.49 527
12392.54 582
12393.59 556
12394.65 507
12395.70 510
12396.75 537
12397.80 543
12398.85 538
12399.91 547
12400.96 519
12402.01 528
12403.06 545
12404.11 546
12405.17 516
12406.22 530
12407.27 544
12408.32 513
12409.38 556
12410.43 541
12411.48 523
12412.53 565
12413.59 547
12414.64 552
12415.69 556
12416.74 521
12417.80 550
12418.85 546
12419.90 549
12420.96 511
12422.01 537
12423.06 513
12424.11 567
12425.17 521
12426.22 515
12427.27 528
12428.33 533
12429.38 564
12430.43 527
12431.49 524
12432.54 505
12433.59 558
12434.65 516
12435.70 528
12436.75 547
12437.81 529
12438.86 545
12439.92 506
12440.97 510
12442.02 535
12443.08 546
12444.13 572
12445.18 559
12446.24 530
12447.29 529
12448.35 524
12449.40 532
12450.46 515
12451.51 518
12452.56 521
12453.62 541
12454.67 583
12455.73 526
12456.78 512
12457.84 533
12458.89 550
12459.94 515
12461.00 533
12462.05 520
12463.11 538
12464.16 547
12465.22 559
12466.27 516
12467.33 519
12468.38 541
12469.44 581
12470.49 576
12471.55 556
12472.60 596
12473.66 560
12474.71 534
12475.77 537
12476.82 565
12477.88 576
12478.93 599
12479.99 562
12481.05 550
12482.10 579
12483.16 543
12484.21 547
12485.27 547
12486.32 574
12487.38 569
12488.44 569
12489.49 588
12490.55 595
12491.60 604
12492.66 627
12493.71 639
12494.77 634
12495.83 591
12496.88 627
12497.94 658
12499.00 693
12500.05 649
12501.11 705
12502.16 682
12503.22 672
12504.28 687
12505.33 655
12506.39 621
12507.45 657
12508.50 685
12509.56 683
12510.62 627
12511.67 635
12512.73 543
12513.79 592
12514.84 556
12515.90 558
12516.96 551
12518.02 553
12519.07 588
12520.13 534
12521.19 531
12522.24 522
12523.30 527
12524.36 558
12525.42 576
12526.47 555
12527.53 534
12528.59 560
12529.65 547
12530.70 604
12531.76 578
12532.82 587
12533.88 567
12534.93 561
12535.99 557
12537.05 560
12538.11 556
12539.17 562
12540.22 557
12541.28 569
12542.34 549
12543.40 545
12544.46 545
12545.51 559
12546.57 525
12547.63 536
12548.69 525
12549.75 528
12550.81 486
12551.86 532
12552.92 516
12553.98 555
12555.04 529
12556.10 532
12557.16 532
12558.22 595
12559.27 537
12560.33 550
12561.39 576
12562.45 514
12563.51 575
12564.57 565
12565.63 531
12566.69 537
12567.75 587
12568.81 577
12569.86 534
12570.92 567
12571.98 567
12573.04 592
12574.10 623
12575.16 556
12576.22 570
12577.28 564
12578.34 571
12579.40 592
12580.46 597
12581.52 622
12582.58 613
12583.64 612
12584.70 622
12585.76 600
12586.82 572
12587.88 572
12588.94 572
12590.00 586
12591.06 567
12592.12 556
12593.18 578
12594.24 575
12595.30 559
12596.36 578
12597.42 564
12598.48 537
12599.54 505
12600.60 533
12601.66 548
12602.72 541
12603.78 554
12604.84 547
12605.91 553
12606.97 517
12608.03 532
12609.09 531
12610.15 543
12611.21 551
12612.27 562
12613.33 560
12614.39 555
12615.45 546
12616.52 518
12617.58 512
12618.64 518
12619.70 540
12620.76 523
12621.82 542
12622.88 539
12623.95 502
12625.01 523
12626.07 541
12627.13 556
12628.19 521
12629.25 501
12630.32 500
12631.38 548
12632.44 544
12633.50 537
12634.56 528
12635.62 529
12636.69 507
12637.75 533
12638.81 540
12639.87 506
12640.94 503
12642.00 539
12643.06 514
12644.12 537
12645.18 534
12646.25 547
12647.31 581
12648.37 542
12649.43 540
12650.50 541
12651.56 543
12652.62 577
12653.69 560
12654.75 555
12655.81 526
12656.87 542
12657.94 572
12659.00 587
12660.06 555
12661.13 566
12662.19 564
12663.25 564
12664.32 562
12665.38 553
12666.44 520
12667.51 575
12668.57 562
12669.63 561
12670.70 563
12671.76 588
12672.82 580
12673.89 583
12674.95 524
12676.01 536
12677.08 536
12678.14 573
12679.21 541
12680.27 583
12681.33 586
12682.40 577
12683.46 566
12684.53 555
12685.59 605
12686.65 611
12687.72 597
12688.78 569
12689.85 629
12690.91 601
12691.98 617
12693.04 604
12694.10 633
12695.17 574
12696.23 579
12697.30 586
12698.36 616
12699.43 593
12700.49 616
12701.56 616
12702.62 555
12703.69 576
12704.75 618
12705.82 644
12706.88 625
12707.95 630
12709.01 613
12710.08 580
12711.14 637
12712.21 661
12713.27 674
12714.34 642
12715.40 652
12716.47 639
12717.53 632
12718.60 603
12719.67 594
12720.73 588
12721.80 623
12722.86 613
12723.93 605
12724.99 575
12726.06 597
12727.13 566
12728.19 604
12729.26 621
12730.32 607
12731.39 648
12732.46 664
12733.52 631
12734.59 629
12735.65 627
12736.72 644
12737.79 673
12738.85 643
12739.92 652
12740.99 707
12742.05 673
12743.12 647
12744.19 705
12745.25 676
12746.32 641
12747.39 672
12748.45 630
12749.52 645
12750.59 617
12751.65 610
12752.72 600
12753.79 594
12754.85 565
12755.92 597
12756.99 566
12758.06 568
12759.12 582
12760.19 588
12761.26 545
12762.32 503
12763.39 548
12764.46 539
12765.53 531
12766.59 545
12767.66 540
12768.73 566
12769.80 554
12770.86 533
12771.93 537
12773.00 489
12774.07 515
12775.14 489
12776.20 497
12777.27 505
12778.34 518
12779.41 554
12780.48 539
12781.54 536
12782.61 505
12783.68 515
12784.75 507
12785.82 523
12786.89 520
12787.95 570
12789.02 541
12790.09 538
12791.16 541
12792.23 487
12793.30 528
12794.37 526
12795.43 537
12796.50 510
12797.57 506
12798.64 495
12799.71 492
12800.78 502
12801.85 519
12802.92 491
12803.99 513
12805.05 500
12806.12 459
12807.19 512
12808.26 537
12809.33 507
12810.40 503
12811.47 460
12812.54 478
12813.61 458
12814.68 463
12815.75 483
12816.82 486
12817.89 512
12818.96 515
12820.03 529
12821.10 508
12822.17 512
12823.24 528
12824.31 525
12825.38 520
12826.45 526
12827.52 534
12828.59 470
12829.66 483
12830.73 503
12831.80 521
12832.87 489
12833.94 487
12835.01 468
12836.08 489
12837.15 506
12838.22 482
12839.29 472
12840.36 499
12841.43 515
12842.50 531
12843.57 511
12844.64 527
12845.72 521
12846.79 535
12847.86 523
12848.93 492
12850.00 520
12851.07 518
12852.14 530
12853.21 460
12854.28 463
12855.35 455
12856.43 496
12857.50 504
12858.57 483
12859.64 509
12860.71 509
12861.78 453
12862.85 426
12863.93 429
12865.00 437
12866.07 463
12867.14 455
12868.21 482
12869.29 425
12870.36 465
12871.43 468
12872.50 471
12873.57 453
12874.64 427
12875.72 458
12876.79 468
12877.86 473
12878.93 401
12880.01 452
12881.08 431
12882.15 471
12883.22 452
12884.30 447
12885.37 430
12886.44 446
12887.51 444
12888.59 460
12889.66 454
12890.73 447
12891.80 444
12892.88 455
12893.95 429
12895.02 448
12896.10 469
12897.17 428
12898.24 451
12899.31 409
12900.39 475
12901.46 447
12902.53 452
12903.61 453
12904.68 427
12905.75 420
12906.83 460
12907.90 436
12908.97 420
12910.05 454
12911.12 486
12912.20 455
12913.27 426
12914.34 440
12915.42 414
12916.49 426
12917.56 429
12918.64 431
12919.71 391
12920.79 416
12921.86 414
12922.93 458
12924.01 478
12925.08 427
12926.16 411
12927.23 440
12928.30 426
12929.38 422
12930.45 439
12931.53 430
12932.60 476
12933.68 463
12934.75 450
12935.83 401
12936.90 411
12937.98 411
12939.05 396
12940.12 416
12941.20 436
12942.27 433
12943.35 446
12944.42 446
12945.50 407
12946.57 402
12947.65 424
12948.72 448
12949.80 423
12950.88 384
12951.95 406
12953.03 403
12954.10 411
12955.18 428
12956.25 420
12957.33 432
12958.40 409
12959.48 440
12960.55 437
12961.63 400
12962.71 443
12963.78 422
12964.86 434
12965.93 426
12967.01 462
12968.09 441
12969.16 432
12970.24 424
12971.31 437
12972.39 430
12973.47 422
12974.54 413
12975.62 426
12976.69 426
12977.77 421
12978.85 424
12979.92 443
12981.00 485
12982.08 473
12983.15 420
12984.23 429
12985.31 443
12986.38 380
12987.46 410
12988.54 400
12989.61 436
12990.69 402
12991.77 407
12992.84 425
12993.92 432
12995.00 458
12996.08 402
12997.15 370
12998.23 383
12999.31 410
13000.38 396
13001.46 398
13002.54 423
13003.62 411
13004.69 402
13005.77 449
13006.85 430
13007.93 399
13009.00 400
13010.08 391
13011.16 404
13012.24 441
13013.32 427
13014.39 431
13015.47 435
13016.55 408
13017.63 442
13018.71 383
13019.78 429
13020.86 383
13021.94 388
13023.02 384
13024.10 409
13025.17 410
13026.25 409
13027.33 409
13028.41 418
13029.49 429
13030.57 413
13031.65 393
13032.72 390
13033.80 430
13034.88 417
13035.96 444
13037.04 435
13038.12 423
13039.20 415
13040.28 408
13041.36 404
13042.43 399
13043.51 443
13044.59 441
13045.67 412
13046.75 416
13047.83 423
13048.91 417
13049.99 432
13051.07 409
13052.15 405
13053.23 407
13054.31 398
13055.39 415
13056.47 423
13057.55 424
13058.63 409
13059.71 430
13060.78 427
13061.86 383
13062.94 449
13064.02 447
13065.10 414
13066.18 409
13067.26 401
13068.34 415
13069.42 411
13070.51 404
13071.59 392
13072.67 394
13073.75 397
13074.83 410
13075.91 414
13076.99 419
13078.07 393
13079.15 373
13080.23 371
13081.31 367
13082.39 430
13083.47 412
13084.55 403
13085.63 393
13086.71 378
13087.79 399
13088.88 413
13089.96 415
13091.04 402
13092.12 424
13093.20 429
13094.28 395
13095.36 406
13096.44 397
13097.53 395
13098.61 426
13099.69 393
13100.77 424
13101.85 387
13102.93 394
13104.01 429
13105.10 383
13106.18 391
13107.26 346
13108.34 380
13109.42 374
13110.50 397
13111.59 404
13112.67 377
13113.75 400
13114.83 399
13115.91 398
13117.00 428
13118.08 385
13119.16 374
13120.24 412
13121.33 364
13122.41 394
13123.49 364
13124.57 391
13125.66 419
13126.74 394
13127.82 383
13128.90 400
13129.99 378
13131.07 403
13132.15 393
13133.23 386
13134.32 408
13135.40 373
13136.48 401
13137.57 441
13138.65 397
13139.73 385
13140.82 410
13141.90 399
13142.98 410
13144.06 404
13145.15 396
13146.23 431
13147.31 427
13148.40 371
13149.48 405
13150.57 379
13151.65 374
13152.73 387
13153.82 399
13154.90 403
13155.98 399
13157.07 444
13158.15 411
13159.24 387
13160.32 354
13161.40 379
13162.49 360
13163.57 409
13164.66 404
13165.74 392
13166.82 420
13167.91 380
13168.99 352
13170.08 389
13171.16 382
13172.25 390
13173.33 380
13174.41 384
13175.50 376
13176.58 383
13177.67 381
13178.75 380
13179.84 382
13180.92 387
13182.01 405
13183.09 412
13184.18 386
13185.26 376
13186.35 399
13187.43 399
13188.52 407
13189.60 380
13190.69 392
13191.77 407
13192.86 392
13193.94 375
13195.03 372
13196.11 380
13197.20 389
13198.29 402
13199.37 381
13200.46 382
13201.54 420
13202.63 417
13203.71 392
13204.80 386
13205.88 364
13206.97 412
13208.06 373
13209.14 363
13210.23 372
13211.31 402
13212.40 410
13213.49 399
13214.57 425
13215.66 391
13216.75 367
13217.83 397
13218.92 398
13220.00 355
13221.09 363
13222.18 379
13223.26 368
13224.35 373
13225.44 383
13226.52 411
13227.61 406
13228.70 401
13229.78 371
13230.87 382
13231.96 399
13233.04 376
13234.13 414
13235.22 366
13236.31 386
13237.39 365
13238.48 400
13239.57 391
13240.65 402
13241.74 380
13242.83 372
13243.92 369
13245.00 389
13246.09 388
13247.18 393
13248.27 375
13249.35 383
13250.44 392
13251.53 394
13252.62 322
13253.71 378
13254.79 399
13255.88 354
13256.97 373
13258.06 389
13259.14 370
13260.23 385
13261.32 375
13262.41 383
13263.50 375
13264.59 336
13265.67 347
13266.76 381
13267.85 361
13268.94 354
13270.03 385
13271.12 395
13272.20 422
13273.29 379
13274.38 343
13275.47 385
13276.56 407
13277.65 399
13278.74 390
13279.83 400
13280.91 392
13282.00 403
13283.09 365
13284.18 407
13285.27 394
13286.36 424
13287.45 434
13288.54 412
13289.63 387
13290.72 389
13291.81 386
13292.90 401
13293.99 389
13295.07 390
13296.16 394
13297.25 391
13298.34 357
13299.43 367
13300.52 381
13301.61 385
13302.70 394
13303.79 405
13304.88 384
13305.97 389
13307.06 355
13308.15 421
13309.24 370
13310.33 374
13311.42 389
13312.51 410
13313.60 428
13314.69 394
13315.78 392
13316.87 379
13317.96 376
13319.05 404
13320.15 367
13321.24 354
13322.33 386
13323.42 406
13324.51 411
13325.60 375
13326.69 369
13327.78 399
13328.87 407
13329.96 389
13331.05 378
13332.14 373
13333.24 364
13334.33 358
13335.42 365
13336.51 340
13337.60 356
13338.69 380
13339.78 352
13340.87 365
13341.97 330
13343.06 348
13344.15 374
13345.24 386
13346.33 357
13347.42 362
13348.51 361
13349.61 370
13350.70 383
13351.79 379
13352.88 384
13353.97 381
13355.07 368
13356.16 358
13357.25 359
13358.34 379
13359.43 394
13360.53 364
13361.62 349
13362.71 378
13363.80 346
13364.90 367
13365.99 389
13367.08 371
13368.17 403
13369.27 402
13370.36 376
13371.45 404
13372.54 378
13373.64 367
13374.73 385
13375.82 352
13376.91 365
13378.01 403
13379.10 363
13380.19 354
13381.29 357
13382.38 332
13383.47 348
13384.57 361
13385.66 349
13386.75 346
13387.85 359
13388.94 369
13390.03 374
13391.13 387
13392.22 393
13393.31 353
13394.41 349
13395.50 370
13396.59 350
13397.69 365
13398.78 373
13399.87 353
13400.97 374
13402.06 357
13403.16 362
13404.25 376
13405.34 355
13406.44 340
13407.53 351
13408.63 383
13409.72 365
13410.82 356
13411.91 352
13413.00 368
13414.10 384
13415.19 370
13416.29 358
13417.38 345
13418.48 335
13419.57 356
13420.67 386
13421.76 344
13422.86 344
13423.95 384
13425.04 360
13426.14 362
13427.23 377
13428.33 362
13429.42 331
13430.52 351
13431.61 370
13432.71 376
13433.80 380
13434.90 370
13436.00 400
13437.09 361
13438.19 373
13439.28 343
13440.38 326
13441.47 360
13442.57 356
13443.66 351
13444.76 348
13445.85 349
13446.95 379
13448.05 351
13449.14 341
13450.24 344
13451.33 350
13452.43 350
13453.53 357
13454.62 340
13455.72 342
13456.81 347
13457.91 350
13459.01 358
13460.10 342
13461.20 365
13462.30 339
13463.39 349
13464.49 341
13465.58 341
13466.68 359
13467.78 355
13468.87 368
13469.97 373
13471.07 331
13472.16 379
13473.26 384
13474.36 353
13475.46 335
13476.55 327
13477.65 343
13478.75 384
13479.84 347
13480.94 333
13482.04 373
13483.13 375
13484.23 345
13485.33 368
13486.43 372
13487.52 361
13488.62 351
13489.72 335
13490.82 356
13491.91 366
13493.01 373
13494.11 353
13495.21 366
13496.30 354
13497.40 341
13498.50 336
13499.60 334
13500.70 344
13501.79 369
13502.89 363
13503.99 350
13505.09 345
13506.19 335
13507.28 344
13508.38 350
13509.48 341
13510.58 323
13511.68 340
13512.78 356
13513.87 348
13514.97 322
13516.07 296
13517.17 309
13518.27 351
13519.37 336
13520.47 323
13521.57 333
13522.66 334
13523.76 342
13524.86 360
13525.96 338
13527.06 355
13528.16 363
13529.26 360
13530.36 375
13531.46 321
13532.56 332
13533.65 348
13534.75 340
13535.85 314
13536.95 326
13538.05 333
13539.15 353
13540.25 331
13541.35 328
13542.45 358
13543.55 376
13544.65 365
13545.75 312
13546.85 374
13547.95 346
13549.05 339
13550.15 343
13551.25 366
13552.35 346
13553.45 336
13554.55 331
13555.65 350
13556.75 341
13557.85 357
13558.95 325
13560.05 329
13561.15 347
13562.25 339
13563.35 378
13564.45 341
13565.55 338
13566.65 337
13567.75 352
13568.86 353
13569.96 317
13571.06 362
13572.16 338
13573.26 330
13574.36 328
13575.46 344
13576.56 344
13577.66 328
13578.76 311
13579.86 347
13580.97 331
13582.07 316
13583.17 339
13584.27 355
13585.37 335
13586.47 328
13587.57 352
13588.68 365
13589.78 330
13590.88 370
13591.98 372
13593.08 376
13594.18 377
13595.29 338
13596.39 349
13597.49 333
13598.59 381
13599.69 369
13600.80 342
13601.90 328
13603.00 336
13604.10 337
13605.20 339
13606.31 310
13607.41 321
13608.51 376
13609.61 393
13610.72 371
13611.82 324
13612.92 325
13614.02 319
13615.13 344
13616.23 335
13617.33 336
13618.43 350
13619.54 370
13620.64 361
13621.74 352
13622.84 338
13623.95 348
13625.05 348
13626.15 331
13627.26 352
13628.36 340
13629.46 355
13630.57 338
13631.67 352
13632.77 373
13633.88 337
13634.98 344
13636.08 356
13637.19 347
13638.29 324
13639.39 315
13640.50 316
13641.60 349
13642.70 323
13643.81 322
13644.91 327
13646.02 352
13647.12 338
13648.22 315
13649.33 342
13650.43 364
13651.54 372
13652.64 368
13653.74 320
13654.85 345
13655.95 319
13657.06 338
13658.16 366
13659.27 335
13660.37 329
13661.47 386
13662.58 397
13663.68 332
13664.79 336
13665.89 367
13667.00 358
13668.10 322
13669.21 353
13670.31 330
13671.42 339
13672.52 352
13673.63 313
13674.73 310
13675.84 341
13676.94 352
13678.05 356
13679.15 298
13680.26 323
13681.36 333
13682.47 396
13683.57 333
13684.68 329
13685.78 330
13686.89 345
13688.00 380
13689.10 340
13690.21 348
13691.31 349
13692.42 353
13693.52 333
13694.63 328
13695.74 329
13696.84 317
13697.95 330
13699.05 328
13700.16 313
13701.27 283
13702.37 347
13703.48 352
13704.58 322
13705.69 307
13706.80 360
13707.90 368
13709.01 329
13710.12 338
13711.22 336
13712.33 321
13713.44 355
13714.54 361
13715.65 306
13716.76 322
13717.86 347
13718.97 370
13720.08 331
13721.18 328
13722.29 328
13723.40 336
13724.50 324
13725.61 347
13726.72 307
13727.83 356
13728.93 344
13730.04 334
13731.15 342
13732.25 325
13733.36 316
13734.47 325
13735.58 342
13736.68 355
13737.79 359
13738.90 352
13740.01 335
13741.11 346
13742.22 348
13743.33 363
13744.44 377
13745.55 383
13746.65 361
13747.76 350
13748.87 358
13749.98 314
13751.09 345
13752.19 364
13753.30 343
13754.41 347
13755.52 347
13756.63 345
13757.74 353
13758.84 378
13759.95 352
13761.06 355
13762.17 343
13763.28 369
13764.39 390
13765.50 375
13766.60 367
13767.71 377
13768.82 385
13769.93 381
13771.04 385
13772.15 418
13773.26 357
13774.37 344
13775.48 385
13776.58 395
13777.69 369
13778.80 363
13779.91 382
13781.02 390
13782.13 376
13783.24 381
13784.35 427
13785.46 360
13786.57 406
13787.68 390
13788.79 427
13789.90 381
13791.01 361
13792.12 364
13793.23 383
13794.34 372
13795.45 395
13796.56 403
13797.67 369
13798.78 401
13799.89 414
13801.00 410
13802.11 403
13803.22 405
13804.33 402
13805.44 398
13806.55 403
13807.66 427
13808.77 440
13809.88 468
13810.99 416
13812.10 417
13813.21 456
13814.32 426
13815.43 415
13816.54 451
13817.65 484
13818.77 488
13819.88 473
13820.99 469
13822.10 476
13823.21 467
13824.32 459
13825.43 473
13826.54 456
13827.65 439
13828.76 399
13829.88 416
13830.99 404
13832.10 407
13833.21 416
13834.32 400
13835.43 402
13836.54 397
13837.66 373
13838.77 377
13839.88 392
13840.99 350
13842.10 367
13843.22 386
13844.33 385
13845.44 374
13846.55 390
13847.66 390
13848.78 385
13849.89 383
13851.00 391
13852.11 392
13853.22 396
13854.34 379
13855.45 353
13856.56 337
13857.67 364
13858.79 382
13859.90 375
13861.01 372
13862.12 386
13863.24 383
13864.35 383
13865.46 358
13866.57 348
13867.69 361
13868.80 344
13869.91 342
13871.03 359
13872.14 367
13873.25 348
13874.36 358
13875.48 402
13876.59 346
13877.70 337
13878.82 350
13879.93 360
13881.04 356
13882.16 359
13883.27 348
13884.38 388
13885.50 373
13886.61 346
13887.73 388
13888.84 367
13889.95 347
13891.07 372
13892.18 399
13893.29 374
13894.41 335
13895.52 346
13896.64 350
13897.75 340
13898.86 363
13899.98 371
13901.09 375
13902.21 346
13903.32 376
13904.43 377
13905.55 354
13906.66 331
13907.78 360
13908.89 359
13910.01 340
13911.12 360
13912.24 378
13913.35 386
13914.47 331
13915.58 319
13916.70 325
13917.81 358
13918.92 342
13920.04 333
13921.15 361
13922.27 343
13923.38 379
13924.50 351
13925.62 344
13926.73 357
13927.85 371
13928.96 376
13930.08 372
13931.19 380
13932.31 368
13933.42 340
13934.54 353
13935.65 349
13936.77 422
13937.88 360
13939.00 343
13940.12 327
13941.23 313
13942.35 338
13943.46 370
13944.58 363
13945.70 348
13946.81 365
13947.93 331
13949.04 345
13950.16 362
13951.28 335
13952.39 314
13953.51 354
13954.62 350
13955.74 345
13956.86 340
13957.97 347
13959.09 356
13960.21 345
13961.32 306
13962.44 345
13963.56 333
13964.67 400
13965.79 347
13966.91 368
13968.02 337
13969.14 354
13970.26 357
13971.37 337
13972.49 338
13973.61 331
13974.73 356
13975.84 388
13976.96 343
13978.08 322
13979.19 335
13980.31 320
13981.43 345
13982.55 363
13983.66 318
13984.78 342
13985.90 331
13987.02 352
13988.13 348
13989.25 345
13990.37 318
13991.49 356
13992.61 344
13993.72 321
13994.84 305
13995.96 335
13997.08 337
13998.20 351
13999.31 360
14000.43 325
14001.55 322
14002.67 316
14003.79 358
14004.91 320
14006.02 302
14007.14 335
14008.26 348
14009.38 317
14010.50 324
14011.62 320
14012.73 341
14013.85 336
14014.97 351
14016.09 320
14017.21 323
14018.33 345
14019.45 314
14020.57 302
14021.69 363
14022.80 366
14023.92 378
14025.04 371
14026.16 341
14027.28 328
14028.40 335
14029.52 344
14030.64 326
14031.76 328
14032.88 326
14034.00 309
14035.12 340
14036.24 309
14037.36 311
14038.48 336
14039.60 372
14040.72 352
14041.84 348
14042.96 336
14044.08 341
14045.20 303
14046.32 338
14047.44 311
14048.56 339
14049.68 373
14050.80 346
14051.92 316
14053.04 322
14054.16 349
14055.28 341
14056.40 341
14057.52 337
14058.64 351
14059.76 325
14060.88 344
14062.00 360
14063.12 329
14064.24 315
14065.36 313
14066.48 331
14067.60 326
14068.72 311
14069.85 337
14070.97 341
14072.09 344
14073.21 330
14074.33 377
14075.45 373
14076.57 352
14077.69 367
14078.81 348
14079.94 345
14081.06 346
14082.18 353
14083.30 354
14084.42 392
14085.54 351
14086.66 326
14087.79 329
14088.91 326
14090.03 370
14091.15 342
14092.27 353
14093.40 374
14094.52 350
14095.64 358
14096.76 362
14097.88 329
14099.01 392
14100.13 373
14101.25 353
14102.37 405
14103.49 407
14104.62 387
14105.74 367
14106.86 367
14107.98 378
14109.11 380
14110.23 367
14111.35 347
14112.47 379
14113.60 370
14114.72 348
14115.84 354
14116.97 338
14118.09 341
14119.21 357
14120.33 364
14121.46 357
14122.58 344
14123.70 340
14124.83 347
14125.95 363
14127.07 353
14128.20 355
14129.32 338
14130.44 366
14131.57 351
14132.69 374
14133.81 330
14134.94 323
14136.06 370
14137.18 372
14138.31 341
14139.43 342
14140.55 363
14141.68 373
14142.80 382
14143.93 348
14145.05 335
14146.17 357
14147.30 359
14148.42 362
14149.55 367
14150.67 368
14151.79 344
14152.92 352
14154.04 354
14155.17 326
14156.29 348
14157.42 347
14158.54 350
14159.67 347
14160.79 333
14161.91 328
14163.04 345
14164.16 369
14165.29 338
14166.41 356
14167.54 342
14168.66 342
14169.79 356
14170.91 371
14172.04 342
14173.16 352
14174.29 367
14175.41 332
14176.54 352
14177.66 350
14178.79 331
14179.91 344
14181.04 334
14182.17 331
14183.29 362
14184.42 366
14185.54 350
14186.67 358
14187.79 344
14188.92 318
14190.04 345
14191.17 356
14192.30 351
14193.42 339
14194.55 354
14195.67 364
14196.80 353
14197.93 354
14199.05 339
14200.18 351
14201.30 333
14202.43 327
14203.56 338
14204.68 335
14205.81 319
14206.94 346
14208.06 313
14209.19 328
14210.32 322
14211.44 327
14212.57 317
14213.70 327
14214.82 314
14215.95 335
14217.08 347
14218.20 364
14219.33 346
14220.46 343
14221.58 320
14222.71 367
14223.84 321
14224.96 332
14226.09 363
14227.22 324
14228.35 332
14229.47 308
14230.60 328
14231.73 342
14232.86 346
14233.98 334
14235.11 336
14236.24 333
14237.37 316
14238.49 345
14239.62 348
14240.75 321
14241.88 339
14243.00 334
14244.13 337
14245.26 313
14246.39 327
14247.52 325
14248.64 350
14249.77 320
14250.90 299
14252.03 328
14253.16 342
14254.29 363
14255.41 331
14256.54 338
14257.67 338
14258.80 342
14259.93 326
14261.06 316
14262.19 298
14263.31 302
14264.44 332
14265.57 333
14266.70 329
14267.83 314
14268.96 332
14270.09 310
14271.22 282
14272.34 321
14273.47 351
14274.60 310
14275.73 326
14276.86 346
14277.99 329
14279.12 326
14280.25 329
14281.38 324
14282.51 310
14283.64 310
14284.77 344
14285.90 371
14287.03 325
14288.16 328
14289.29 321
14290.41 324
14291.54 330
14292.67 316
14293.80 337
14294.93 328
14296.06 312
14297.19 297
14298.32 343
14299.45 309
14300.58 323
14301.71 296
14302.84 331
14303.98 326
14305.11 354
14306.24 350
14307.37 302
14308.50 315
14309.63 335
14310.76 320
14311.89 314
14313.02 296
14314.15 299
14315.28 363
14316.41 317
14317.54 312
14318.67 310
14319.80 342
14320.93 323
14322.07 316
14323.20 323
14324.33 336
14325.46 316
14326.59 319
14327.72 276
14328.85 307
14329.98 297
14331.11 342
14332.25 372
14333.38 309
14334.51 269
14335.64 292
14336.77 354
14337.90 338
14339.04 318
14340.17 313
14341.30 321
14342.43 320
14343.56 294
14344.69 309
14345.83 316
14346.96 304
14348.09 321
14349.22 341
14350.35 290
14351.49 296
14352.62 326
14353.75 366
14354.88 302
14356.02 306
14357.15 332
14358.28 326
14359.41 304
14360.55 315
14361.68 327
14362.81 320
14363.94 354
14365.08 342
14366.21 326
14367.34 287
14368.47 302
14369.61 316
14370.74 325
14371.87 320
14373.01 286
14374.14 302
14375.27 334
14376.41 335
14377.54 337
14378.67 329
14379.81 334
14380.94 334
14382.07 311
14383.21 306
14384.34 301
14385.47 346
14386.61 339
14387.74 301
14388.87 303
14390.01 316
14391.14 337
14392.27 322
14393.41 299
14394.54 338
14395.68 332
14396.81 364
14397.94 336
14399.08 339
14400.21 350
14401.35 337
14402.48 341
14403.61 337
14404.75 321
14405.88 306
14407.02 341
14408.15 323
14409.29 320
14410.42 319
14411.55 352
14412.69 334
14413.82 331
14414.96 319
14416.09 336
14417.23 359
14418.36 353
14419.50 360
14420.63 328
14421.77 373
14422.90 338
14424.04 376
14425.17 319
14426.31 328
14427.44 320
14428.58 337
14429.71 343
14430.85 350
14431.98 353
14433.12 363
14434.25 382
14435.39 318
14436.53 322
14437.66 347
14438.80 372
14439.93 338
14441.07 359
14442.20 329
14443.34 357
14444.48 344
14445.61 357
14446.75 335
14447.88 330
14449.02 339
14450.16 357
14451.29 353
14452.43 311
14453.56 343
14454.70 343
14455.84 331
14456.97 326
14458.11 323
14459.25 324
14460.38 319
14461.52 364
14462.66 334
14463.79 344
14464.93 340
14466.07 326
14467.20 320
14468.34 325
14469.48 316
14470.61 318
14471.75 357
14472.89 338
14474.02 357
14475.16 323
14476.30 355
14477.43 352
14478.57 309
14479.71 363
14480.85 328
14481.98 318
14483.12 311
14484.26 345
14485.40 354
14486.53 367
14487.67 320
14488.81 331
14489.95 340
14491.08 330
14492.22 360
14493.36 322
14494.50 338
14495.63 312
14496.77 359
14497.91 350
14499.05 340
14500.19 336
14501.32 341
14502.46 325
14503.60 302
14504.74 300
14505.88 328
14507.02 307
14508.15 327
14509.29 357
14510.43 337
14511.57 298
14512.71 310
14513.85 335
14514.98 330
14516.12 343
14517.26 310
14518.40 347
14519.54 318
14520.68 325
14521.82 296
14522.96 305
14524.10 301
14525.23 319
14526.37 312
14527.51 318
14528.65 298
14529.79 292
14530.93 330
14532.07 313
14533.21 292
14534.35 282
14535.49 300
14536.63 294
14537.77 308
14538.91 299
14540.05 309
14541.19 299
14542.33 285
14543.46 298
14544.60 300
14545.74 298
14546.88 303
14548.02 309
14549.16 266
14550.30 280
14551.44 277
14552.58 299
14553.72 292
14554.86 319
14556.00 281
14557.15 316
14558.29 316
14559.43 287
14560.57 302
14561.71 310
14562.85 288
14563.99 275
14565.13 303
14566.27 307
14567.41 293
14568.55 299
14569.69 312
14570.83 294
14571.97 299
14573.11 297
14574.25 281
14575.40 263
14576.54 294
14577.68 295
14578.82 281
14579.96 274
14581.10 303
14582.24 318
14583.38 296
14584.53 310
14585.67 291
14586.81 330
14587.95 334
14589.09 288
14590.23 265
14591.37 310
14592.52 298
14593.66 271
14594.80 298
14595.94 291
14597.08 305
14598.22 302
14599.37 297
14600.51 286
14601.65 311
14602.79 309
14603.93 300
14605.08 289
14606.22 278
14607.36 308
14608.50 306
14609.65 270
14610.79 271
14611.93 281
14613.07 296
14614.22 272
14615.36 286
14616.50 300
14617.64 316
14618.79 279
14619.93 287
14621.07 282
14622.21 282
14623.36 307
14624.50 287
14625.64 308
14626.79 282
14627.93 290
14629.07 296
14630.22 318
14631.36 289
14632.50 275
14633.65 301
14634.79 299
14635.93 318
14637.08 278
14638.22 290
14639.36 253
14640.51 314
14641.65 268
14642.79 272
14643.94 267
14645.08 312
14646.22 300
14647.37 278
14648.51 276
14649.66 284
14650.80 325
14651.94 293
14653.09 290
14654.23 270
14655.38 320
14656.52 294
14657.66 273
14658.81 256
14659.95 265
14661.10 268
14662.24 278
14663.39 270
14664.53 274
14665.68 255
14666.82 290
14667.96 298
14669.11 285
14670.25 234
14671.40 280
14672.54 308
14673.69 278
14674.83 277
14675.98 277
14677.12 285
14678.27 275
14679.41 258
14680.56 254
14681.70 274
14682.85 278
14683.99 278
14685.14 291
14686.28 288
14687.43 255
14688.58 271
14689.72 296
14690.87 273
14692.01 255
14693.16 256
14694.30 256
14695.45 279
14696.60 283
14697.74 282
14698.89 309
14700.03 281
14701.18 285
14702.32 250
14703.47 239
14704.62 251
14705.76 263
14706.91 276
14708.05 287
14709.20 273
14710.35 266
14711.49 313
14712.64 258
14713.79 231
14714.93 264
14716.08 270
14717.23 277
14718.37 248
14719.52 266
14720.67 258
14721.81 257
14722.96 275
14724.11 236
14725.25 224
14726.40 267
14727.55 273
14728.69 249
14729.84 250
14730.99 252
14732.14 286
14733.28 266
14734.43 236
14735.58 275
14736.72 270
14737.87 270
14739.02 250
14740.17 281
14741.31 276
14742.46 261
14743.61 294
14744.76 288
14745.90 259
14747.05 252
14748.20 262
14749.35 262
14750.50 257
14751.64 229
14752.79 258
14753.94 253
14755.09 262
14756.24 265
14757.38 265
14758.53 265
14759.68 252
14760.83 267
14761.98 246
14763.13 274
14764.27 244
14765.42 241
14766.57 267
14767.72 257
14768.87 259
14770.02 276
14771.16 278
14772.31 264
14773.46 272
14774.61 281
14775.76 253
14776.91 237
14778.06 269
14779.21 239
14780.36 268
14781.50 228
14782.65 230
14783.80 240
14784.95 265
14786.10 246
14787.25 253
14788.40 257
14789.55 238
14790.70 259
14791.85 260
14793.00 261
14794.15 237
14795.30 273
14796.45 258
14797.60 257
14798.75 264
14799.90 248
14801.05 226
14802.20 239
14803.35 235
14804.50 278
14805.65 259
14806.80 273
14807.95 255
14809.10 243
14810.25 264
14811.40 255
14812.55 290
14813.70 256
14814.85 287
14816.00 258
14817.15 263
14818.30 251
14819.45 288
14820.60 258
14821.75 257
14822.90 268
14824.05 261
14825.20 284
14826.35 256
14827.50 270
14828.66 253
14829.81 276
14830.96 289
14832.11 258
14833.26 224
14834.41 263
14835.56 261
14836.71 274
14837.86 241
14839.02 263
14840.17 266
14841.32 247
14842.47 264
14843.62 255
14844.77 246
14845.92 263
14847.08 249
14848.23 235
14849.38 249
14850.53 265
14851.68 297
14852.83 261
14853.99 233
14855.14 231
14856.29 247
14857.44 265
14858.59 269
14859.75 237
14860.90 240
14862.05 253
14863.20 266
14864.36 243
14865.51 226
14866.66 241
14867.81 239
14868.97 245
14870.12 242
14871.27 256
14872.42 237
14873.58 260
14874.73 277
14875.88 244
14877.03 261
14878.19 272
14879.34 241
14880.49 268
14881.65 228
14882.80 244
14883.95 256
14885.10 249
14886.26 234
14887.41 226
14888.56 237
14889.72 262
14890.87 261
14892.02 246
14893.18 251
14894.33 252
14895.48 246
14896.64 240
14897.79 255
14898.95 283
14900.10 238
14901.25 230
14902.41 256
14903.56 248
14904.71 226
14905.87 239
14907.02 197
14908.18 230
14909.33 232
14910.48 235
14911.64 226
14912.79 234
14913.95 247
14915.10 243
14916.26 254
14917.41 247
14918.56 234
14919.72 215
14920.87 262
14922.03 238
14923.18 220
14924.34 225
14925.49 251
14926.65 233
14927.80 211
14928.96 218
14930.11 238
14931.27 236
14932.42 237
14933.58 227
14934.73 258
14935.89 246
14937.04 243
14938.20 254
14939.35 256
14940.51 253
14941.66 239
14942.82 244
14943.97 247
14945.13 264
14946.28 259
14947.44 254
14948.59 237
14949.75 218
14950.91 251
14952.06 233
14953.22 265
14954.37 262
14955.53 250
14956.68 274
14957.84 269
14959.00 249
14960.15 262
14961.31 227
14962.46 265
14963.62 252
14964.78 263
14965.93 249
14967.09 253
14968.25 252
14969.40 268
14970.56 230
14971.72 253
14972.87 276
14974.03 262
14975.19 239
14976.34 228
14977.50 256
14978.66 265
14979.81 270
14980.97 238
14982.13 245
14983.28 252
14984.44 247
14985.60 265
14986.75 245
14987.91 281
14989.07 259
14990.23 244
14991.38 239
14992.54 237
14993.70 257
14994.85 239
14996.01 243
14997.17 232
14998.33 238
14999.48 250
15000.64 282
15001.80 266
15002.96 251
15004.11 250
15005.27 260
15006.43 256
15007.59 235
15008.75 212
15009.90 243
15011.06 225
15012.22 250
15013.38 241
15014.54 264
15015.69 237
15016.85 236
15018.01 225
15019.17 215
15020.33 226
15021.49 255
15022.64 280
15023.80 235
15024.96 234
15026.12 239
15027.28 240
15028.44 232
15029.60 219
15030.76 229
15031.91 239
15033.07 220
15034.23 263
15035.39 252
15036.55 248
15037.71 250
15038.87 252
15040.03 254
15041.19 231
15042.35 215
15043.50 240
15044.66 248
15045.82 243
15046.98 247
15048.14 261
15049.30 229
15050.46 242
15051.62 223
15052.78 228
15053.94 233
15055.10 238
15056.26 252
15057.42 224
15058.58 236
15059.74 248
15060.90 239
15062.06 249
15063.22 231
15064.38 237
15065.54 263
15066.70 235
15067.86 234
15069.02 249
15070.18 245
15071.34 231
15072.50 215
15073.66 244
15074.82 261
15075.98 234
15077.14 265
15078.30 257
15079.46 245
15080.62 224
15081.79 248
15082.95 237
15084.11 219
15085.27 213
15086.43 237
15087.59 233
15088.75 215
15089.91 228
15091.07 229
15092.23 250
15093.39 240
15094.56 241
15095.72 241
15096.88 254
15098.04 234
15099.20 227
15100.36 248
15101.52 246
15102.69 254
15103.85 259
15105.01 229
15106.17 232
15107.33 252
15108.49 238
15109.66 230
15110.82 195
15111.98 213
15113.14 243
15114.30 261
15115.47 257
15116.63 216
15117.79 230
15118.95 253
15120.11 251
15121.28 214
15122.44 216
15123.60 222
15124.76 252
15125.93 230
15127.09 230
15128.25 198
15129.41 236
15130.58 241
15131.74 256
15132.90 257
15134.06 259
15135.23 240
15136.39 244
15137.55 234
15138.72 226
15139.88 231
15141.04 230
15142.21 246
15143.37 248
15144.53 236
15145.69 212
15146.86 228
15148.02 203
15149.18 219
15150.35 236
15151.51 252
15152.67 239
15153.84 230
15155.00 225
15156.17 243
15157.33 235
15158.49 221
15159.66 244
15160.82 248
15161.98 241
15163.15 242
15164.31 253
15165.48 243
15166.64 207
15167.80 227
15168.97 275
15170.13 281
15171.30 257
15172.46 244
15173.62 226
15174.79 250
15175.95 243
15177.12 238
15178.28 254
15179.45 274
15180.61 250
15181.78 255
15182.94 227
15184.11 232
15185.27 231
15186.44 269
15187.60 229
15188.76 225
15189.93 218
15191.09 233
15192.26 261
15193.42 236
15194.59 241
15195.75 244
15196.92 231
15198.09 214
15199.25 232
15200.42 250
15201.58 262
15202.75 266
15203.91 246
15205.08 209
15206.24 232
15207.41 238
15208.57 266
15209.74 250
15210.91 236
15212.07 228
15213.24 213
15214.40 231
15215.57 227
15216.73 251
15217.90 250
15219.07 232
15220.23 241
15221.40 253
15222.57 242
15223.73 252
15224.90 252
15226.06 219
15227.23 214
15228.40 251
15229.56 258
15230.73 207
15231.90 248
15233.06 229
15234.23 239
15235.40 211
15236.56 239
15237.73 224
15238.90 234
15240.06 218
15241.23 239
15242.40 234
15243.56 231
15244.73 247
15245.90 245
15247.07 208
15248.23 234
15249.40 236
15250.57 241
15251.73 246
15252.90 235
15254.07 233
15255.24 225
15256.40 229
15257.57 229
15258.74 219
15259.91 254
15261.07 242
15262.24 214
15263.41 220
15264.58 238
15265.75 211
15266.91 236
15268.08 236
15269.25 216
15270.42 213
15271.58 234
15272.75 240
15273.92 236
15275.09 215
15276.26 231
15277.43 237
15278.59 226
15279.76 219
15280.93 243
15282.10 230
15283.27 244
15284.44 231
15285.60 248
15286.77 259
15287.94 224
15289.11 237
15290.28 225
15291.45 252
15292.62 230
15293.79 237
15294.96 234
15296.12 229
15297.29 221
15298.46 212
15299.63 244
15300.80 232
15301.97 242
15303.14 221
15304.31 234
15305.48 222
15306.65 233
15307.82 225
15308.99 229
15310.16 228
15311.33 230
15312.49 227
15313.66 209
15314.83 219
15316.00 225
15317.17 228
15318.34 214
15319.51 202
15320.68 208
15321.85 241
15323.02 222
15324.19 223
15325.36 217
15326.53 238
15327.70 234
15328.87 238
15330.04 223
15331.21 224
15332.39 205
15333.56 240
15334.73 234
15335.90 214
15337.07 220
15338.24 215
15339.41 236
15340.58 209
15341.75 226
15342.92 221
15344.09 231
15345.26 200
15346.43 216
15347.60 211
15348.78 222
15349.95 209
15351.12 232
15352.29 231
15353.46 236
15354.63 231
15355.80 230
15356.97 206
15358.15 224
15359.32 222
15360.49 247
15361.66 222
15362.83 239
15364.00 239
15365.17 234
15366.35 218
15367.52 212
15368.69 222
15369.86 233
15371.03 219
15372.21 240
15373.38 212
15374.55 233
15375.72 218
15376.89 262
15378.07 227
15379.24 217
15380.41 208
15381.58 227
15382.75 255
15383.93 216
15385.10 233
15386.27 226
15387.44 245
15388.62 232
15389.79 240
15390.96 225
15392.13 230
15393.31 229
15394.48 227
15395.65 192
15396.83 244
15398.00 225
15399.17 235
15400.34 213
15401.52 257
15402.69 258
15403.86 238
15405.04 203
15406.21 239
15407.38 237
15408.56 226
15409.73 243
15410.90 223
15412.08 272
15413.25 236
15414.42 276
15415.60 247
15416.77 239
15417.94 211
15419.12 241
15420.29 255
15421.47 241
15422.64 224
15423.81 224
15424.99 231
15426.16 204
15427.34 210
15428.51 207
15429.68 225
15430.86 225
15432.03 261
15433.21 214
15434.38 229
15435.56 214
15436.73 205
15437.90 238
15439.08 220
15440.25 217
15441.43 233
15442.60 220
15443.78 217
15444.95 216
15446.13 246
15447.30 230
15448.48 210
15449.65 253
15450.83 240
15452.00 263
15453.18 219
15454.35 231
15455.53 206
15456.70 225
15457.88 212
15459.05 260
15460.23 232
15461.40 212
15462.58 192
15463.75 217
15464.93 237
15466.10 211
15467.28 251
15468.45 235
15469.63 244
15470.81 212
15471.98 229
15473.16 222
15474.33 248
15475.51 241
15476.69 262
15477.86 255
15479.04 243
15480.21 228
15481.39 242
15482.57 233
15483.74 220
15484.92 244
15486.09 254
15487.27 252
15488.45 247
15489.62 244
15490.80 225
15491.98 225
15493.15 216
15494.33 253
15495.51 241
15496.68 210
15497.86 232
15499.04 252
15500.21 267
15501.39 235
15502.57 248
15503.74 239
15504.92 222
15506.10 220
15507.27 234
15508.45 217
15509.63 217
15510.81 203
15511.98 246
15513.16 263
15514.34 254
15515.52 209
15516.69 237
15517.87 234
15519.05 212
15520.23 251
15521.40 246
15522.58 239
15523.76 211
15524.94 258
15526.11 238
15527.29 220
15528.47 240
15529.65 263
15530.83 244
15532.00 236
15533.18 239
15534.36 232
15535.54 232
15536.72 211
15537.89 264
15539.07 248
15540.25 231
15541.43 222
15542.61 248
15543.79 238
15544.96 227
15546.14 244
15547.32 257
15548.50 229
15549.68 242
15550.86 218
15552.04 225
15553.22 249
15554.39 236
15555.57 246
15556.75 251
15557.93 241
15559.11 240
15560.29 258
15561.47 235
15562.65 248
15563.83 239
15565.01 264
15566.19 232
15567.36 231
15568.54 245
15569.72 254
15570.90 226
15572.08 212
15573.26 269
15574.44 263
15575.62 270
15576.80 261
15577.98 268
15579.16 242
15580.34 247
15581.52 254
15582.70 258
15583.88 219
15585.06 258
15586.24 238
15587.42 257
15588.60 246
15589.78 227
15590.96 261
15592.14 272
15593.32 269
15594.50 275
15595.68 250
15596.86 258
15598.04 250
15599.22 247
15600.41 288
15601.59 242
15602.77 256
15603.95 259
15605.13 292
15606.31 259
15607.49 249
15608.67 270
15609.85 286
15611.03 254
15612.21 257
15613.40 285
15614.58 246
15615.76 290
15616.94 275
15618.12 255
15619.30 248
15620.48 251
15621.66 271
15622.85 290
15624.03 277
15625.21 274
15626.39 280
15627.57 266
15628.75 262
15629.94 267
15631.12 282
15632.30 268
15633.48 254
15634.66 280
15635.84 278
15637.03 265
15638.21 275
15639.39 261
15640.57 300
15641.76 280
15642.94 291
15644.12 278
15645.30 294
15646.48 284
15647.67 302
15648.85 285
15650.03 268
15651.21 302
15652.40 320
15653.58 308
15654.76 271
15655.95 269
15657.13 290
15658.31 332
15659.49 301
15660.68 290
15661.86 300
15663.04 276
15664.23 296
15665.41 315
15666.59 307
15667.77 311
15668.96 327
15670.14 299
15671.32 290
15672.51 283
15673.69 323
15674.87 325
15676.06 316
15677.24 275
15678.43 313
15679.61 296
15680.79 320
15681.98 298
15683.16 319
15684.34 323
15685.53 324
15686.71 340
15687.90 358
15689.08 353
15690.26 332
15691.45 349
15692.63 342
15693.82 302
15695.00 295
15696.18 332
15697.37 329
15698.55 330
15699.74 294
15700.92 344
15702.11 335
15703.29 356
15704.48 331
15705.66 354
15706.84 367
15708.03 372
15709.21 391
15710.40 343
15711.58 349
15712.77 358
15713.95 371
15715.14 365
15716.32 354
15717.51 372
15718.69 405
15719.88 399
15721.06 386
15722.25 343
15723.43 402
15724.62 426
15725.81 369
15726.99 414
15728.18 382
15729.36 401
15730.55 382
15731.73 385
15732.92 404
15734.10 386
15735.29 398
15736.48 406
15737.66 369
15738.85 400
15740.03 381
15741.22 392
15742.41 380
15743.59 361
15744.78 341
15745.96 365
15747.15 376
15748.34 360
15749.52 372
15750.71 357
15751.90 376
15753.08 339
15754.27 395
15755.45 364
15756.64 360
15757.83 356
15759.01 393
15760.20 394
15761.39 378
15762.57 373
15763.76 386
15764.95 429
15766.14 391
15767.32 343
15768.51 351
15769.70 329
15770.88 330
15772.07 368
15773.26 377
15774.44 345
15775.63 339
15776.82 327
15778.01 340
15779.19 335
15780.38 346
15781.57 354
15782.76 342
15783.94 354
15785.13 366
15786.32 312
15787.51 338
15788.69 300
15789.88 329
15791.07 308
15792.26 319
15793.45 312
15794.63 333
15795.82 332
15797.01 312
15798.20 326
15799.39 293
15800.58 332
15801.76 338
15802.95 335
15804.14 302
15805.33 329
15806.52 303
15807.71 329
15808.89 296
15810.08 286
15811.27 309
15812.46 289
15813.65 340
15814.84 323
15816.03 292
15817.21 296
15818.40 292
15819.59 295
15820.78 314
15821.97 310
15823.16 297
15824.35 309
15825.54 315
15826.73 296
15827.92 296
15829.11 290
15830.29 312
15831.48 292
15832.67 314
15833.86 306
15835.05 305
15836.24 293
15837.43 278
15838.62 299
15839.81 307
15841.00 291
15842.19 291
15843.38 325
15844.57 279
15845.76 287
15846.95 287
15848.14 277
15849.33 294
15850.52 276
15851.71 287
15852.90 287
15854.09 266
15855.28 265
15856.47 283
15857.66 274
15858.85 307
15860.04 275
15861.23 280
15862.42 273
15863.61 275
15864.80 247
15866.00 269
15867.19 299
15868.38 282
15869.57 266
15870.76 277
15871.95 267
15873.14 303
15874.33 314
15875.52 249
15876.71 269
15877.90 300
15879.10 322
15880.29 242
15881.48 272
15882.67 264
15883.86 282
15885.05 280
15886.24 290
15887.44 245
15888.63 267
15889.82 301
15891.01 278
15892.20 264
15893.39 277
15894.59 297
15895.78 272
15896.97 285
15898.16 302
15899.35 274
15900.54 275
15901.74 274
15902.93 255
15904.12 282
15905.31 281
15906.51 282
15907.70 290
15908.89 290
15910.08 292
15911.27 297
15912.47 326
15913.66 283
15914.85 283
15916.04 293
15917.24 296
15918.43 261
15919.62 286
15920.82 271
15922.01 276
15923.20 259
15924.39 305
15925.59 293
15926.78 254
15927.97 244
15929.17 275
15930.36 257
15931.55 245
15932.75 252
15933.94 272
15935.13 277
15936.33 224
15937.52 245
15938.71 272
15939.91 258
15941.10 259
15942.29 267
15943.49 262
15944.68 253
15945.87 242
15947.07 227
15948.26 261
15949.45 255
15950.65 258
15951.84 234
15953.04 236
15954.23 237
15955.42 248
15956.62 219
15957.81 229
15959.01 229
15960.20 245
15961.40 237
15962.59 233
15963.78 265
15964.98 241
15966.17 249
15967.37 234
15968.56 256
15969.76 251
15970.95 264
15972.15 253
15973.34 213
15974.54 243
15975.73 213
15976.92 246
15978.12 229
15979.31 210
15980.51 231
15981.70 237
15982.90 247
15984.09 228
15985.29 241
15986.49 238
15987.68 228
15988.88 235
15990.07 228
15991.27 249
15992.46 241
15993.66 243
15994.85 241
15996.05 237
15997.24 244
15998.44 234
15999.64 229
16000.83 232
16002.03 207
16003.22 248
16004.42 255
16005.61 227
16006.81 219
16008.01 220
16009.20 249
16010.40 255
16011.60 242
16012.79 218
16013.99 233
16015.18 198
16016.38 224
16017.58 228
16018.77 240
16019.97 217
16021.17 244
16022.36 231
16023.56 200
16024.76 226
16025.95 208
16027.15 242
16028.35 202
16029.54 233
16030.74 241
16031.94 235
16033.13 204
16034.33 224
16035.53 242
16036.72 247
16037.92 213
16039.12 238
16040.32 229
16041.51 230
16042.71 237
16043.91 221
16045.11 236
16046.30 224
16047.50 225
16048.70 225
16049.90 263
16051.09 238
16052.29 231
16053.49 225
16054.69 223
16055.88 217
16057.08 244
16058.28 241
16059.48 185
16060.68 187
16061.87 207
16063.07 237
16064.27 202
16065.47 212
16066.67 220
16067.87 249
16069.06 189
16070.26 214
16071.46 216
16072.66 217
16073.86 198
16075.06 217
16076.25 197
16077.45 194
16078.65 219
16079.85 213
16081.05 226
16082.25 213
16083.45 204
16084.65 226
16085.84 208
16087.04 184
16088.24 220
16089.44 234
16090.64 212
16091.84 220
16093.04 198
16094.24 205
16095.44 217
16096.64 235
16097.84 214
16099.04 181
16100.24 185
16101.43 211
16102.63 180
16103.83 198
16105.03 197
16106.23 211
16107.43 202
16108.63 210
16109.83 186
16111.03 219
16112.23 190
16113.43 197
16114.63 211
16115.83 193
16117.03 200
16118.23 202
16119.43 200
16120.63 206
16121.83 181
16123.03 178
16124.23 209
16125.43 196
16126.64 186
16127.84 205
16129.04 225
16130.24 227
16131.44 209
16132.64 233
16133.84 218
16135.04 215
16136.24 191
16137.44 203
16138.64 202
16139.84 224
16141.04 202
16142.25 248
16143.45 202
16144.65 213
16145.85 183
16147.05 217
16148.25 207
16149.45 213
16150.65 194
16151.86 225
16153.06 208
16154.26 184
16155.46 226
16156.66 198
16157.86 212
16159.06 214
16160.27 235
16161.47 187
16162.67 208
16163.87 247
16165.07 239
16166.28 197
16167.48 194
16168.68 197
16169.88 223
16171.08 191
16172.29 207
16173.49 221
16174.69 208
16175.89 199
16177.10 217
16178.30 213
16179.50 200
16180.70 209
16181.91 172
16183.11 206
16184.31 207
16185.51 222
16186.72 219
16187.92 220
16189.12 192
16190.32 202
16191.53 223
16192.73 178
16193.93 219
16195.14 188
16196.34 187
16197.54 200
16198.75 221
16199.95 209
16201.15 203
16202.35 220
16203.56 202
16204.76 208
16205.97 213
16207.17 192
16208.37 225
16209.58 253
16210.78 214
16211.98 209
16213.19 215
16214.39 216
16215.59 211
16216.80 218
16218.00 199
16219.21 229
16220.41 238
16221.61 222
16222.82 223
16224.02 209
16225.23 225
16226.43 220
16227.63 241
16228.84 222
16230.04 212
16231.25 199
16232.45 243
16233.66 188
16234.86 221
16236.07 225
16237.27 242
16238.47 223
16239.68 219
16240.88 213
16242.09 224
16243.29 224
16244.50 212
16245.70 184
16246.91 189
16248.11 238
16249.32 213
16250.52 226
16251.73 202
16252.93 229
16254.14 217
16255.34 239
16256.55 191
16257.76 221
16258.96 207
16260.17 230
16261.37 195
16262.58 221
16263.78 207
16264.99 230
16266.19 234
16267.40 247
16268.61 234
16269.81 189
16271.02 233
16272.22 227
16273.43 237
16274.63 211
16275.84 238
16277.05 250
16278.25 255
16279.46 233
16280.67 224
16281.87 252
16283.08 242
16284.28 250
16285.49 242
16286.70 261
16287.90 229
16289.11 232
16290.32 215
16291.52 242
16292.73 215
16293.94 248
16295.14 225
16296.35 244
16297.56 226
16298.76 211
16299.97 268
16301.18 244
16302.38 261
16303.59 270
16304.80 267
16306.01 232
16307.21 237
16308.42 229
16309.63 237
16310.84 252
16312.04 270
16313.25 260
16314.46 240
16315.67 234
16316.87 233
16318.08 241
16319.29 252
16320.50 222
16321.70 238
16322.91 234
16324.12 244
16325.33 244
16326.53 204
16327.74 227
16328.95 245
16330.16 238
16331.37 241
16332.58 210
16333.78 218
16334.99 235
16336.20 201
16337.41 219
16338.62 240
16339.82 231
16341.03 230
16342.24 215
16343.45 238
16344.66 205
16345.87 255
16347.08 213
16348.29 219
16349.49 216
16350.70 228
16351.91 222
16353.12 219
16354.33 222
16355.54 226
16356.75 226
16357.96 231
16359.17 188
16360.37 208
16361.58 225
16362.79 209
16364.00 214
16365.21 229
16366.42 224
16367.63 232
16368.84 205
16370.05 198
16371.26 212
16372.47 199
16373.68 204
16374.89 223
16376.10 213
16377.31 220
16378.52 206
16379.73 204
16380.94 178
16382.15 197
16383.36 208
16384.57 221
16385.78 198
16386.99 209
16388.20 205
16389.41 235
16390.62 188
16391.83 194
16393.04 180
16394.25 197
16395.46 181
16396.67 189
16397.88 187
16399.09 174
16400.30 202
16401.51 191
16402.72 216
16403.94 211
16405.15 189
16406.36 191
16407.57 214
16408.78 198
16409.99 196
16411.20 189
16412.41 213
16413.62 234
16414.83 192
16416.05 190
16417.26 191
16418.47 177
16419.68 188
16420.89 194
16422.10 195
16423.31 204
16424.53 200
16425.74 211
16426.95 208
16428.16 208
16429.37 199
16430.58 204
16431.80 208
16433.01 195
16434.22 219
16435.43 202
16436.64 180
16437.86 191
16439.07 210
16440.28 205
16441.49 207
16442.70 188
16443.92 205
16445.13 175
16446.34 205
16447.55 193
16448.77 190
16449.98 210
16451.19 197
16452.40 197
16453.62 205
16454.83 194
16456.04 212
16457.25 214
16458.47 196
16459.68 168
16460.89 167
16462.11 194
16463.32 197
16464.53 183
16465.75 182
16466.96 186
16468.17 197
16469.38 196
16470.60 191
16471.81 188
16473.02 169
16474.24 192
16475.45 200
16476.66 185
16477.88 172
16479.09 202
16480.31 201
16481.52 187
16482.73 199
16483.95 203
16485.16 182
16486.37 190
16487.59 181
16488.80 174
16490.02 177
16491.23 184
16492.44 185
16493.66 192
16494.87 176
16496.09 193
16497.30 187
16498.52 194
16499.73 176
16500.94 196
16502.16 202
16503.37 185
16504.59 186
16505.80 159
16507.02 171
16508.23 192
16509.45 180
16510.66 206
16511.88 191
16513.09 176
16514.31 177
16515.52 168
16516.74 215
16517.95 189
16519.17 161
16520.38 173
16521.60 169
16522.81 178
16524.03 176
16525.24 176
16526.46 179
16527.67 154
16528.89 179
16530.10 175
16531.32 213
16532.53 182
16533.75 183
16534.97 173
16536.18 149
16537.40 182
16538.61 173
16539.83 209
16541.04 171
16542.26 197
16543.48 186
16544.69 181
16545.91 168
16547.12 172
16548.34 205
16549.56 188
16550.77 182
16551.99 181
16553.21 195
16554.42 187
16555.64 172
16556.85 174
16558.07 198
16559.29 177
16560.50 169
16561.72 190
16562.94 183
16564.15 169
16565.37 193
16566.59 169
16567.80 185
16569.02 161
16570.24 180
16571.46 177
16572.67 197
16573.89 204
16575.11 188
16576.32 176
16577.54 166
16578.76 171
16579.98 178
16581.19 210
16582.41 172
16583.63 171
16584.85 183
16586.06 189
16587.28 178
16588.50 205
16589.72 175
16590.93 174
16592.15 188
16593.37 187
16594.59 186
16595.80 161
16597.02 168
16598.24 174
16599.46 176
16600.68 165
16601.89 216
16603.11 202
16604.33 162
16605.55 172
16606.77 186
16607.99 171
16609.20 159
16610.42 195
16611.64 166
16612.86 166
16614.08 168
16615.30 179
16616.52 180
16617.73 184
16618.95 171
16620.17 201
16621.39 184
16622.61 151
16623.83 175
16625.05 180
16626.27 173
16627.49 154
16628.70 176
16629.92 190
16631.14 184
16632.36 158
16633.58 152
16634.80 172
16636.02 193
16637.24 178
16638.46 201
16639.68 175
16640.90 161
16642.12 165
16643.34 210
16644.56 174
16645.78 162
16647.00 171
16648.22 189
16649.44 180
16650.66 167
16651.88 201
16653.10 194
16654.32 185
16655.54 163
16656.76 167
16657.98 186
16659.20 154
16660.42 166
16661.64 175
16662.86 180
16664.08 173
16665.30 143
16666.52 172
16667.74 144
16668.96 166
16670.18 182
16671.40 187
16672.62 154
16673.84 153
16675.06 180
16676.28 197
16677.51 148
16678.73 179
16679.95 175
16681.17 171
16682.39 154
16683.61 179
16684.83 190
16686.05 158
16687.27 158
16688.50 176
16689.72 197
16690.94 187
16692.16 154
16693.38 201
16694.60 183
16695.82 167
16697.05 178
16698.27 174
16699.49 179
16700.71 166
16701.93 173
16703.15 182
16704.38 149
16705.60 169
16706.82 163
16708.04 178
16709.26 159
16710.49 160
16711.71 173
16712.93 176
16714.15 185
16715.38 167
16716.60 162
16717.82 176
16719.04 174
16720.27 176
16721.49 169
16722.71 148
16723.93 162
16725.16 163
16726.38 167
16727.60 161
16728.82 177
16730.05 213
16731.27 187
16732.49 158
16733.72 160
16734.94 177
16736.16 179
16737.38 156
16738.61 173
16739.83 189
16741.05 156
16742.28 166
16743.50 180
16744.72 162
16745.95 161
16747.17 161
16748.39 178
16749.62 149
16750.84 141
16752.07 175
16753.29 211
16754.51 162
16755.74 182
16756.96 171
16758.18 203
16759.41 166
16760.63 180
16761.86 168
16763.08 165
16764.30 162
16765.53 167
16766.75 184
16767.98 168
16769.20 164
16770.43 155
16771.65 185
16772.87 193
16774.10 154
16775.32 179
16776.55 174
16777.77 148
16779.00 172
16780.22 168
16781.45 156
16782.67 142
16783.90 157
16785.12 198
16786.35 179
16787.57 158
16788.80 171
16790.02 194
16791.25 177
16792.47 154
16793.70 161
16794.92 184
16796.15 173
16797.37 181
16798.60 186
16799.82 178
16801.05 179
16802.27 187
16803.50 182
16804.72 161
16805.95 151
16807.18 169
16808.40 179
16809.63 182
16810.85 160
16812.08 171
16813.30 193
16814.53 167
16815.76 158
16816.98 164
16818.21 177
16819.43 184
16820.66 179
16821.89 164
16823.11 160
16824.34 175
16825.57 165
16826.79 184
16828.02 153
16829.25 183
16830.47 165
16831.70 162
16832.92 165
16834.15 170
16835.38 187
16836.61 183
16837.83 171
16839.06 160
16840.29 170
16841.51 182
16842.74 180
16843.97 196
16845.19 187
16846.42 159
16847.65 170
16848.87 203
16850.10 184
16851.33 171
16852.56 188
16853.78 172
16855.01 199
16856.24 184
16857.47 198
16858.69 180
16859.92 174
16861.15 178
16862.38 186
16863.60 196
16864.83 195
16866.06 165
16867.29 163
16868.52 180
16869.74 171
16870.97 178
16872.20 182
16873.43 170
16874.66 168
16875.88 181
16877.11 181
16878.34 184
16879.57 182
16880.80 192
16882.03 182
16883.25 172
16884.48 184
16885.71 184
16886.94 181
16888.17 165
16889.40 184
16890.63 195
16891.85 177
16893.08 189
16894.31 198
16895.54 197
16896.77 191
16898.00 178
16899.23 198
16900.46 217
16901.69 185
16902.92 180
16904.14 189
16905.37 217
16906.60 168
16907.83 175
16909.06 190
16910.29 179
16911.52 168
16912.75 173
16913.98 183
16915.21 175
16916.44 184
16917.67 225
16918.90 192
16920.13 170
16921.36 187
16922.59 208
16923.82 186
16925.05 158
16926.28 164
16927.51 176
16928.74 175
16929.97 172
16931.20 187
16932.43 197
16933.66 191
16934.89 194
16936.12 198
16937.35 169
16938.58 161
16939.81 152
16941.04 160
16942.27 162
16943.50 158
16944.73 155
16945.96 153
16947.20 202
16948.43 197
16949.66 153
16950.89 170
16952.12 168
16953.35 177
16954.58 181
16955.81 158
16957.04 179
16958.27 174
16959.51 172
16960.74 160
16961.97 182
16963.20 187
16964.43 182
16965.66 147
16966.89 159
16968.13 174
16969.36 164
16970.59 160
16971.82 157
16973.05 171
16974.28 163
16975.52 178
16976.75 153
16977.98 179
16979.21 191
16980.44 180
16981.68 178
16982.91 181
16984.14 161
16985.37 176
16986.60 178
16987.84 189
16989.07 160
16990.30 185
16991.53 189
16992.77 184
16994.00 179
16995.23 167
16996.46 188
16997.70 180
16998.93 175
17000.16 166
17001.39 189
17002.63 181
17003.86 165
17005.09 169
17006.33 178
17007.56 188
17008.79 153
17010.02 163
17011.26 149
17012.49 183
17013.72 184
17014.96 171
17016.19 170
17017.42 157
17018.66 181
17019.89 188
17021.12 181
17022.36 148
17023.59 136
17024.83 172
17026.06 186
17027.29 162
17028.53 178
17029.76 169
17030.99 189
17032.23 178
17033.46 160
17034.70 148
17035.93 184
17037.16 164
17038.40 199
17039.63 162
17040.87 160
17042.10 166
17043.33 183
17044.57 170
17045.80 143
17047.04 186
17048.27 184
17049.51 181
17050.74 160
17051.98 167
17053.21 188
17054.45 160
17055.68 171
17056.91 166
17058.15 156
17059.38 151
17060.62 156
17061.85 158
17063.09 155
17064.32 170
17065.56 178
17066.79 151
17068.03 149
17069.27 140
17070.50 148
17071.74 189
17072.97 147
17074.21 160
17075.44 141
17076.68 181
17077.91 206
17079.15 161
17080.38 159
17081.62 165
17082.86 155
17084.09 149
17085.33 159
17086.56 161
17087.80 165
17089.03 172
17090.27 161
17091.51 162
17092.74 159
17093.98 154
17095.22 189
17096.45 161
17097.69 158
17098.92 160
17100.16 152
17101.40 165
17102.63 186
17103.87 157
17105.11 172
17106.34 183
17107.58 163
17108.82 162
17110.05 156
17111.29 144
17112.53 171
17113.76 177
17115.00 160
17116.24 153
17117.47 168
17118.71 154
17119.95 155
17121.19 149
17122.42 145
17123.66 140
17124.90 164
17126.13 150
17127.37 145
17128.61 141
17129.85 159
17131.08 170
17132.32 134
17133.56 143
17134.80 146
17136.03 152
17137.27 163
17138.51 177
17139.75 170
17140.99 156
17142.22 159
17143.46 154
17144.70 156
17145.94 159
17147.18 164
17148.41 182
17149.65 156
17150.89 166
17152.13 138
17153.37 151
17154.60 172
17155.84 148
17157.08 157
17158.32 173
17159.56 184
17160.80 148
17162.04 149
17163.27 159
17164.51 156
17165.75 149
17166.99 159
17168.23 174
17169.47 162
17170.71 166
17171.95 167
17173.18 176
17174.42 137
17175.66 152
17176.90 180
17178.14 162
17179.38 152
17180.62 169
17181.86 186
17183.10 149
17184.34 128
17185.58 150
17186.82 172
17188.06 174
17189.30 155
17190.54 147
17191.78 162
17193.01 155
17194.25 161
17195.49 159
17196.73 151
17197.97 154
17199.21 149
17200.45 158
17201.69 147
17202.93 145
17204.17 163
17205.41 157
17206.65 168
17207.90 148
17209.14 131
17210.38 154
17211.62 144
17212.86 121
17214.10 164
17215.34 164
17216.58 156
17217.82 143
17219.06 162
17220.30 162
17221.54 148
17222.78 154
17224.02 157
17225.26 151
17226.50 156
17227.75 150
17228.99 150
17230.23 174
17231.47 134
17232.71 135
17233.95 152
17235.19 160
17236.43 187
17237.67 158
17238.92 144
17240.16 140
17241.40 160
17242.64 187
17243.88 149
17245.12 153
17246.37 156
17247.61 149
17248.85 160
17250.09 155
17251.33 153
17252.57 135
17253.82 143
17255.06 167
17256.30 152
17257.54 162
17258.78 137
17260.03 145
17261.27 151
17262.51 142
17263.75 162
17265.00 152
17266.24 179
17267.48 161
17268.72 145
17269.97 171
17271.21 150
17272.45 161
17273.69 150
17274.94 133
17276.18 134
17277.42 158
17278.66 191
17279.91 167
17281.15 161
17282.39 152
17283.64 165
17284.88 177
17286.12 172
17287.37 164
17288.61 148
17289.85 168
17291.09 149
17292.34 148
17293.58 136
17294.82 177
17296.07 185
17297.31 169
17298.56 157
17299.80 148
17301.04 171
17302.29 164
17303.53 155
17304.77 157
17306.02 167
17307.26 180
17308.51 145
17309.75 142
17310.99 149
17312.24 153
17313.48 162
17314.73 131
17315.97 166
17317.21 135
17318.46 144
17319.70 159
17320.95 162
17322.19 168
17323.44 147
17324.68 156
17325.92 165
17327.17 158
17328.41 157
17329.66 153
17330.90 140
17332.15 142
17333.39 139
17334.64 157
17335.88 165
17337.13 145
17338.37 151
17339.62 150
17340.86 131
17342.11 131
17343.35 151
17344.60 145
17345.84 155
17347.09 139
17348.33 133
17349.58 138
17350.82 149
17352.07 154
17353.32 157
17354.56 155
17355.81 156
17357.05 155
17358.30 157
17359.54 130
17360.79 136
17362.04 129
17363.28 161
17364.53 142
17365.77 153
17367.02 162
17368.27 174
17369.51 149
17370.76 153
17372.00 165
17373.25 163
17374.50 148
17375.74 156
17376.99 143
17378.24 152
17379.48 132
17380.73 137
17381.97 168
17383.22 139
17384.47 151
17385.71 163
17386.96 140
17388.21 122
17389.46 137
17390.70 152
17391.95 148
17393.20 146
17394.44 173
17395.69 173
17396.94 145
17398.18 147
17399.43 142
17400.68 158
17401.93 124
17403.17 114
17404.42 151
17405.67 139
17406.92 146
17408.16 141
17409.41 146
17410.66 152
17411.91 155
17413.15 159
17414.40 135
17415.65 137
17416.90 128
17418.14 164
17419.39 151
17420.64 139
17421.89 153
17423.14 177
17424.38 153
17425.63 155
17426.88 137
17428.13 151
17429.38 166
17430.63 155
17431.87 165
17433.12 163
17434.37 132
17435.62 131
17436.87 147
17438.12 158
17439.36 165
17440.61 145
17441.86 139
17443.11 157
17444.36 148
17445.61 165
17446.86 158
17448.11 157
17449.36 119
17450.60 155
17451.85 149
17453.10 159
17454.35 141
17455.60 164
17456.85 166
17458.10 162
17459.35 131
17460.60 155
17461.85 173
17463.10 170
17464.35 133
17465.60 142
17466.85 144
17468.10 152
17469.35 157
17470.59 144
17471.84 143
17473.09 142
17474.34 153
17475.59 149
17476.84 156
17478.09 148
17479.34 155
17480.59 144
17481.84 143
17483.09 143
17484.34 147
17485.60 166
17486.85 142
17488.10 116
17489.35 143
17490.60 151
17491.85 144
17493.10 132
17494.35 137
17495.60 136
17496.85 133
17498.10 148
17499.35 142
17500.60 133
17501.85 145
17503.10 160
17504.35 143
17505.61 154
17506.86 148
17508.11 148
17509.36 141
17510.61 146
17511.86 147
17513.11 164
17514.36 145
17515.62 125
17516.87 142
17518.12 146
17519.37 146
17520.62 147
17521.87 150
17523.12 153
17524.38 134
17525.63 145
17526.88 132
17528.13 137
17529.38 147
17530.64 166
17531.89 156
17533.14 142
17534.39 133
17535.64 139
17536.90 138
17538.15 157
17539.40 145
17540.65 148
17541.90 152
17543.16 124
17544.41 155
17545.66 124
17546.91 151
17548.17 146
17549.42 137
17550.67 141
17551.92 153
17553.18 156
17554.43 168
17555.68 144
17556.94 140
17558.19 164
17559.44 126
17560.69 148
17561.95 136
17563.20 140
17564.45 156
17565.71 149
17566.96 142
17568.21 157
17569.47 142
17570.72 125
17571.97 122
17573.23 133
17574.48 138
17575.73 146
17576.99 161
17578.24 147
17579.49 138
17580.75 127
17582.00 135
17583.26 139
17584.51 141
17585.76 115
17587.02 156
17588.27 150
17589.52 140
17590.78 140
17592.03 147
17593.29 146
17594.54 147
17595.80 157
17597.05 147
17598.30 143
17599.56 144
17600.81 152
17602.07 160
17603.32 134
17604.58 136
17605.83 142
17607.09 158
17608.34 142
17609.60 140
17610.85 124
17612.10 141
17613.36 133
17614.61 139
17615.87 148
17617.12 160
17618.38 153
17619.63 145
17620.89 140
17622.14 140
17623.40 148
17624.66 157
17625.91 143
17627.17 138
17628.42 136
17629.68 140
17630.93 146
17632.19 127
17633.44 136
17634.70 131
17635.95 140
17637.21 135
17638.47 158
17639.72 150
17640.98 141
17642.23 128
17643.49 155
17644.75 156
17646.00 162
17647.26 134
17648.51 156
17649.77 150
17651.03 125
17652.28 135
17653.54 127
17654.80 148
17656.05 150
17657.31 128
17658.56 127
17659.82 137
17661.08 135
17662.33 141
17663.59 119
17664.85 148
17666.10 140
17667.36 141
17668.62 141
17669.87 151
17671.13 138
17672.39 131
17673.65 154
17674.90 131
17676.16 139
17677.42 140
17678.67 165
17679.93 119
17681.19 160
17682.45 137
17683.70 149
17684.96 132
17686.22 147
17687.48 120
17688.73 138
17689.99 129
17691.25 135
17692.51 154
17693.76 150
17695.02 125
17696.28 147
17697.54 150
17698.80 142
17700.05 146
17701.31 134
17702.57 143
17703.83 141
17705.09 146
17706.34 124
17707.60 138
17708.86 131
17710.12 158
17711.38 148
17712.64 130
17713.89 127
17715.15 135
17716.41 137
17717.67 134
17718.93 159
17720.19 124
17721.45 163
17722.70 148
17723.96 149
17725.22 125
17726.48 126
17727.74 137
17729.00 157
17730.26 135
17731.52 118
17732.78 120
17734.04 143
17735.29 129
17736.55 112
17737.81 102
17739.07 139
17740.33 130
17741.59 124
17742.85 123
17744.11 133
17745.37 147
17746.63 128
17747.89 137
17749.15 134
17750.41 145
17751.67 136
17752.93 167
17754.19 126
17755.45 126
17756.71 147
17757.97 159
17759.23 154
17760.49 118
17761.75 129
17763.01 155
17764.27 159
17765.53 115
17766.79 142
17768.05 154
17769.31 138
17770.57 156
17771.83 147
17773.09 115
17774.35 128
17775.61 133
17776.87 143
17778.14 143
17779.40 118
17780.66 126
17781.92 147
17783.18 140
17784.44 133
17785.70 147
17786.96 135
17788.22 133
17789.48 124
17790.75 144
17792.01 112
17793.27 142
17794.53 129
17795.79 148
17797.05 149
17798.31 134
17799.57 160
17800.84 131
17802.10 122
17803.36 131
17804.62 138
17805.88 127
17807.14 145
17808.41 129
17809.67 135
17810.93 141
17812.19 135
17813.45 138
17814.72 127
17815.98 133
17817.24 116
17818.50 151
17819.77 160
17821.03 160
17822.29 138
17823.55 142
17824.81 127
17826.08 124
17827.34 114
17828.60 123
17829.86 132
17831.13 126
17832.39 133
17833.65 134
17834.92 136
17836.18 111
17837.44 138
17838.70 113
17839.97 125
17841.23 124
17842.49 133
17843.76 129
17845.02 127
17846.28 105
17847.55 147
17848.81 135
17850.07 119
17851.34 141
17852.60 125
17853.86 139
17855.13 125
17856.39 138
17857.65 138
17858.92 150
17860.18 137
17861.44 155
17862.71 137
17863.97 135
17865.24 128
17866.50 140
17867.76 122
17869.03 137
17870.29 141
17871.56 129
17872.82 137
17874.08 118
17875.35 145
17876.61 136
17877.88 132
17879.14 133
17880.40 143
17881.67 129
17882.93 144
17884.20 129
17885.46 138
17886.73 126
17887.99 125
17889.26 139
17890.52 127
17891.79 138
17893.05 130
17894.32 143
17895.58 138
17896.85 124
17898.11 143
17899.38 153
17900.64 128
17901.91 158
17903.17 135
17904.44 155
17905.70 134
17906.97 121
17908.23 136
17909.50 149
17910.76 166
17912.03 116
17913.29 115
17914.56 118
17915.83 143
17917.09 120
17918.36 127
17919.62 127
17920.89 117
17922.16 137
17923.42 148
17924.69 112
17925.95 143
17927.22 139
17928.49 155
17929.75 155
17931.02 120
17932.28 130
17933.55 126
17934.82 159
17936.08 116
17937.35 135
17938.62 135
17939.88 142
17941.15 113
17942.42 150
17943.68 137
17944.95 133
17946.22 151
17947.48 119
17948.75 117
17950.02 132
17951.28 151
17952.55 133
17953.82 115
17955.08 131
17956.35 130
17957.62 124
17958.88 140
17960.15 106
17961.42 120
17962.69 135
17963.95 126
17965.22 132
17966.49 161
17967.76 126
17969.02 124
17970.29 144
17971.56 118
17972.83 124
17974.09 104
17975.36 135
17976.63 130
17977.90 138
17979.17 122
17980.43 120
17981.70 120
17982.97 137
17984.24 128
17985.51 128
17986.77 121
17988.04 106
17989.31 127
17990.58 131
17991.85 126
17993.12 144
17994.38 153
17995.65 134
17996.92 147
17998.19 119
17999.46 136
18000.73 132
18002.00 124
18003.26 117
18004.53 110
18005.80 112
18007.07 119
18008.34 153
18009.61 123
18010.88 133
18012.15 134
18013.42 136
18014.69 133
18015.95 121
18017.22 108
18018.49 118
18019.76 111
18021.03 138
18022.30 134
18023.57 126
18024.84 121
18026.11 130
18027.38 144
18028.65 160
18029.92 131
18031.19 128
18032.46 146
18033.73 110
18035.00 131
18036.27 115
18037.54 126
18038.81 131
18040.08 135
18041.35 141
18042.62 125
18043.89 102
18045.16 134
18046.43 142
18047.70 116
18048.97 121
18050.24 115
18051.51 152
18052.78 129
18054.05 143
18055.32 133
18056.59 114
18057.86 131
18059.13 131
18060.40 118
18061.68 117
18062.95 133
18064.22 103
18065.49 133
18066.76 122
18068.03 108
18069.30 125
18070.57 119
18071.84 132
18073.11 124
18074.39 119
18075.66 126
18076.93 125
18078.20 121
18079.47 125
18080.74 144
18082.01 130
18083.29 125
18084.56 143
18085.83 131
18087.10 123
18088.37 130
18089.64 127
18090.92 117
18092.19 117
18093.46 107
18094.73 115
18096.00 112
18097.28 112
18098.55 105
18099.82 121
18101.09 110
18102.37 117
18103.64 111
18104.91 120
18106.18 113
18107.45 128
18108.73 113
18110.00 114
18111.27 118
18112.54 117
18113.82 130
18115.09 139
18116.36 124
18117.64 130
18118.91 120
18120.18 122
18121.45 133
18122.73 130
18124.00 141
18125.27 124
18126.55 120
18127.82 125
18129.09 124
18130.37 131
18131.64 144
18132.91 125
18134.19 131
18135.46 114
18136.73 127
18138.01 118
18139.28 119
18140.55 125
18141.83 140
18143.10 130
18144.37 125
18145.65 108
18146.92 118
18148.20 119
18149.47 122
18150.74 135
18152.02 122
18153.29 113
18154.57 120
18155.84 139
18157.11 120
18158.39 128
18159.66 125
18160.94 132
18162.21 130
18163.49 102
18164.76 110
18166.04 124
18167.31 155
18168.58 117
18169.86 114
18171.13 149
18172.41 116
18173.68 120
18174.96 121
18176.23 123
18177.51 128
18178.78 121
18180.06 155
18181.33 138
18182.61 119
18183.88 113
18185.16 128
18186.43 118
18187.71 116
18188.98 122
18190.26 124
18191.53 137
18192.81 117
18194.09 140
18195.36 107
18196.64 136
18197.91 126
18199.19 143
18200.46 116
18201.74 119
18203.02 113
18204.29 122
18205.57 122
18206.84 125
18208.12 107
18209.39 131
18210.67 129
18211.95 102
18213.22 125
18214.50 120
18215.78 132
18217.05 109
18218.33 150
18219.60 123
18220.88 106
18222.16 130
18223.43 115
18224.71 101
18225.99 105
18227.26 144
18228.54 111
18229.82 117
18231.09 105
18232.37 124
18233.65 122
18234.92 128
18236.20 107
18237.48 124
18238.76 121
18240.03 121
18241.31 117
18242.59 127
18243.86 126
18245.14 125
18246.42 123
18247.70 129
18248.97 115
18250.25 121
18251.53 122
18252.81 125
18254.08 109
18255.36 121
18256.64 136
18257.92 128
18259.19 125
18260.47 133
18261.75 144
18263.03 126
18264.31 126
18265.58 124
18266.86 132
18268.14 104
18269.42 130
18270.70 120
18271.98 115
18273.25 117
18274.53 118
18275.81 133
18277.09 105
18278.37 118
18279.65 108
18280.92 145
18282.20 105
18283.48 108
18284.76 138
18286.04 123
18287.32 108
18288.60 117
18289.88 135
18291.15 103
18292.43 112
18293.71 117
18294.99 140
18296.27 132
18297.55 134
18298.83 123
18300.11 137
18301.39 102
18302.67 120
18303.95 122
18305.23 140
18306.50 124
18307.78 102
18309.06 127
18310.34 108
18311.62 110
18312.90 117
18314.18 134
18315.46 114
18316.74 121
18318.02 115
18319.30 137
18320.58 117
18321.86 129
18323.14 112
18324.42 128
18325.70 118
18326.98 108
18328.26 105
18329.54 114
18330.82 104
18332.10 126
18333.38 152
18334.66 97
18335.94 99
18337.22 118
18338.51 116
18339.79 105
18341.07 105
18342.35 124
18343.63 120
18344.91 113
18346.19 120
18347.47 130
18348.75 129
18350.03 104
18351.31 140
18352.59 126
18353.88 117
18355.16 139
18356.44 145
18357.72 131
18359.00 98
18360.28 102
18361.56 93
18362.84 123
18364.13 94
18365.41 112
18366.69 126
18367.97 131
18369.25 128
18370.53 103
18371.82 105
18373.10 95
18374.38 100
18375.66 104
18376.94 135
18378.23 104
18379.51 105
18380.79 108
18382.07 91
18383.35 97
18384.64 117
18385.92 123
18387.20 102
18388.48 98
18389.76 117
18391.05 124
18392.33 117
18393.61 127
18394.89 129
18396.18 123
18397.46 106
18398.74 96
18400.03 117
18401.31 123
18402.59 105
18403.87 129
18405.16 134
18406.44 119
18407.72 98
18409.01 113
18410.29 122
18411.57 98
18412.86 104
18414.14 112
18415.42 128
18416.70 108
18417.99 132
18419.27 124
18420.56 116
18421.84 117
18423.12 142
18424.41 116
18425.69 103
18426.97 118
18428.26 127
18429.54 109
18430.82 117
18432.11 124
18433.39 119
18434.68 137
18435.96 117
18437.24 131
18438.53 111
18439.81 126
18441.10 110
18442.38 132
18443.66 106
18444.95 108
18446.23 100
18447.52 131
18448.80 140
18450.09 115
18451.37 136
18452.66 132
18453.94 125
18455.23 111
18456.51 140
18457.79 114
18459.08 128
18460.36 109
18461.65 131
18462.93 112
18464.22 106
18465.50 108
18466.79 129
18468.07 110
18469.36 116
18470.64 128
18471.93 116
18473.21 105
18474.50 105
18475.79 108
18477.07 101
18478.36 125
18479.64 119
18480.93 150
18482.21 111
18483.50 116
18484.78 107
18486.07 150
18487.36 140
18488.64 122
18489.93 111
18491.21 123
18492.50 111
18493.79 96
18495.07 136
18496.36 117
18497.64 134
18498.93 112
18500.22 126
18501.50 113
18502.79 117
18504.08 118
18505.36 131
18506.65 126
18507.93 107
18509.22 132
18510.51 100
18511.79 109
18513.08 106
18514.37 143
18515.65 117
18516.94 120
18518.23 105
18519.52 124
18520.80 87
18522.09 84
18523.38 105
18524.66 155
18525.95 109
18527.24 124
18528.52 108
18529.81 119
18531.10 102
18532.39 103
18533.67 116
18534.96 103
18536.25 124
18537.54 100
18538.82 108
18540.11 98
18541.40 113
18542.69 124
18543.98 109
18545.26 132
18546.55 131
18547.84 135
18549.13 120
18550.41 120
18551.70 105
18552.99 111
18554.28 113
18555.57 125
18556.86 103
18558.14 135
18559.43 96
18560.72 102
18562.01 97
18563.30 131
18564.59 97
18565.87 111
18567.16 120
18568.45 118
18569.74 128
18571.03 120
18572.32 112
18573.61 100
18574.89 134
18576.18 102
18577.47 130
18578.76 106
18580.05 110
18581.34 111
18582.63 122
18583.92 122
18585.21 123
18586.50 147
18587.79 142
18589.07 109
18590.36 118
18591.65 121
18592.94 118
18594.23 125
18595.52 99
18596.81 132
18598.10 115
18599.39 111
18600.68 109
18601.97 136
18603.26 130
18604.55 122
18605.84 123
18607.13 107
18608.42 145
18609.71 133
18611.00 161
18612.29 119
18613.58 125
18614.87 109
18616.16 133
18617.45 118
18618.74 127
18620.03 150
18621.32 150
18622.61 131
18623.90 127
18625.19 131
18626.49 127
18627.78 126
18629.07 128
18630.36 144
18631.65 121
18632.94 131
18634.23 118
18635.52 129
18636.81 112
18638.10 118
18639.39 133
18640.69 128
18641.98 127
18643.27 113
18644.56 114
18645.85 130
18647.14 108
18648.43 125
18649.72 139
18651.02 130
18652.31 111
18653.60 117
18654.89 123
18656.18 93
18657.47 140
18658.77 112
18660.06 105
18661.35 104
18662.64 131
18663.93 118
18665.23 112
18666.52 98
18667.81 111
18669.10 109
18670.39 133
18671.69 106
18672.98 123
18674.27 135
18675.56 119
18676.86 110
18678.15 85
18679.44 115
18680.73 134
18682.03 130
18683.32 99
18684.61 111
18685.90 102
18687.20 115
18688.49 110
18689.78 135
18691.07 108
18692.37 118
18693.66 123
18694.95 95
18696.25 111
18697.54 110
18698.83 119
18700.13 91
18701.42 101
18702.71 94
18704.01 125
18705.30 115
18706.59 113
18707.89 118
18709.18 103
18710.47 112
18711.77 122
18713.06 122
18714.35 117
18715.65 113
18716.94 103
18718.24 126
18719.53 124
18720.82 132
18722.12 126
18723.41 129
18724.71 102
18726.00 109
18727.29 117
18728.59 124
18729.88 113
18731.18 118
18732.47 122
18733.76 117
18735.06 116
18736.35 118
18737.65 105
18738.94 114
18740.24 115
18741.53 124
18742.83 120
18744.12 98
18745.42 117
18746.71 110
18748.01 111
18749.30 95
18750.60 113
18751.89 122
18753.19 118
18754.48 110
18755.78 121
18757.07 106
18758.37 134
18759.66 111
18760.96 101
18762.25 139
18763.55 113
18764.84 102
18766.14 96
18767.43 111
18768.73 113
18770.03 123
18771.32 133
18772.62 122
18773.91 112
18775.21 119
18776.50 112
18777.80 120
18779.10 109
18780.39 119
18781.69 125
18782.98 115
18784.28 107
18785.58 118
18786.87 126
18788.17 112
18789.47 117
18790.76 109
18792.06 114
18793.35 106
18794.65 99
18795.95 102
18797.24 102
18798.54 98
18799.84 122
18801.13 111
18802.43 86
18803.73 104
18805.02 92
18806.32 121
18807.62 85
18808.92 108
18810.21 97
18811.51 118
18812.81 84
18814.10 96
18815.40 101
18816.70 119
18818.00 106
18819.29 110
18820.59 108
18821.89 116
18823.18 88
18824.48 95
18825.78 113
18827.08 104
18828.38 120
18829.67 90
18830.97 120
18832.27 100
18833.57 110
18834.86 114
18836.16 135
18837.46 113
18838.76 109
18840.06 128
18841.35 107
18842.65 117
18843.95 106
18845.25 100
18846.55 105
18847.85 85
18849.14 109
18850.44 92
18851.74 103
18853.04 98
18854.34 103
18855.64 122
18856.93 140
18858.23 123
18859.53 119
18860.83 95
18862.13 82
18863.43 102
18864.73 136
18866.03 92
18867.33 124
18868.62 126
18869.92 107
18871.22 105
18872.52 88
18873.82 122
18875.12 108
18876.42 112
18877.72 100
18879.02 118
18880.32 118
18881.62 99
18882.92 105
18884.22 104
18885.52 101
18886.82 128
18888.12 124
18889.42 120
18890.72 122
18892.02 120
18893.31 116
18894.61 116
18895.91 104
18897.21 110
18898.51 120
18899.82 104
18901.12 105
18902.42 117
18903.72 99
18905.02 94
18906.32 101
18907.62 111
18908.92 117
18910.22 95
18911.52 117
18912.82 102
18914.12 122
18915.42 108
18916.72 119
18918.02 105
18919.32 96
18920.62 103
18921.92 127
18923.22 119
18924.53 115
18925.83 118
18927.13 107
18928.43 116
18929.73 106
18931.03 93
18932.33 102
18933.63 106
18934.94 101
18936.24 98
18937.54 102
18938.84 108
18940.14 97
18941.44 136
18942.74 101
18944.05 105
18945.35 100
18946.65 116
18947.95 107
18949.25 101
18950.55 118
18951.86 96
18953.16 95
18954.46 117
18955.76 121
18957.07 120
18958.37 111
18959.67 82
18960.97 107
18962.27 95
18963.58 112
18964.88 93
18966.18 108
18967.48 121
18968.79 101
18970.09 106
18971.39 88
18972.69 97
18974.00 110
18975.30 102
18976.60 88
18977.90 89
18979.21 95
18980.51 120
18981.81 88
18983.12 123
18984.42 101
18985.72 104
18987.03 102
18988.33 111
18989.63 90
18990.94 110
18992.24 131
18993.54 118
18994.85 112
18996.15 92
18997.45 106
18998.76 104
19000.06 124
19001.36 91
19002.67 94
19003.97 93
19005.27 122
19006.58 101
19007.88 89
19009.19 102
19010.49 115
19011.79 103
19013.10 98
19014.40 106
19015.71 103
19017.01 115
19018.31 114
19019.62 111
19020.92 94
19022.23 110
19023.53 110
19024.84 98
19026.14 111
19027.45 98
19028.75 116
19030.05 99
19031.36 110
19032.66 104
19033.97 97
19035.27 96
19036.58 117
19037.88 98
19039.19 107
19040.49 101
19041.80 114
19043.10 103
19044.41 104
19045.71 97
19047.02 95
19048.32 108
19049.63 94
19050.93 100
19052.24 105
19053.55 103
19054.85 94
19056.16 103
19057.46 101
19058.77 122
19060.07 90
19061.38 114
19062.68 93
19063.99 123
19065.30 86
19066.60 109
19067.91 111
19069.21 93
19070.52 122
19071.83 108
19073.13 106
19074.44 92
19075.74 117
19077.05 99
19078.36 97
19079.66 101
19080.97 119
19082.28 103
19083.58 113
19084.89 109
19086.20 111
19087.50 110
19088.81 112
19090.12 103
19091.42 120
19092.73 100
19094.04 99
19095.34 114
19096.65 111
19097.96 120
19099.26 95
19100.57 108
19101.88 97
19103.18 108
19104.49 91
19105.80 98
19107.11 96
19108.41 109
19109.72 100
19111.03 108
19112.34 97
19113.64 106
19114.95 138
19116.26 95
19117.57 94
19118.87 86
19120.18 120
19121.49 114
19122.80 119
19124.11 83
19125.41 107
19126.72 94
19128.03 110
19129.34 99
19130.65 92
19131.95 101
19133.26 112
19134.57 112
19135.88 106
19137.19 105
19138.49 96
19139.80 113
19141.11 102
19142.42 109
19143.73 102
19145.04 129
19146.35 115
19147.65 108
19148.96 84
19150.27 114
19151.58 114
19152.89 107
19154.20 114
19155.51 100
19156.82 119
19158.13 89
19159.43 106
19160.74 95
19162.05 103
19163.36 123
19164.67 109
19165.98 102
19167.29 107
19168.60 102
19169.91 120
19171.22 84
19172.53 95
19173.84 103
19175.15 99
19176.46 113
19177.77 95
19179.08 114
19180.39 83
19181.70 115
19183.01 101
19184.32 96
19185.63 105
19186.94 123
19188.25 111
19189.56 97
19190.87 99
19192.18 101
19193.49 107
19194.80 85
19196.11 123
19197.42 92
19198.73 122
19200.04 99
19201.35 104
19202.66 103
19203.97 118
19205.28 78
19206.59 95
19207.90 103
19209.21 110
19210.52 97
19211.83 114
19213.14 107
19214.46 115
19215.77 112
19217.08 107
19218.39 113
19219.70 115
19221.01 106
19222.32 107
19223.63 116
19224.95 103
19226.26 128
19227.57 105
19228.88 111
19230.19 104
19231.50 116
19232.81 112
19234.13 97
19235.44 120
19236.75 94
19238.06 105
19239.37 109
19240.68 128
19242.00 90
19243.31 81
19244.62 111
19245.93 127
19247.24 110
19248.56 98
19249.87 100
19251.18 114
19252.49 120
19253.81 111
19255.12 105
19256.43 100
19257.74 107
19259.06 99
19260.37 85
19261.68 83
19262.99 105
19264.31 111
19265.62 115
19266.93 102
19268.24 99
19269.56 109
19270.87 117
19272.18 99
19273.50 89
19274.81 83
19276.12 120
19277.43 124
19278.75 105
19280.06 98
19281.37 102
19282.69 115
19284.00 102
19285.31 111
19286.63 72
19287.94 100
19289.25 112
19290.57 137
19291.88 87
19293.20 86
19294.51 114
19295.82 109
19297.14 89
19298.45 94
19299.76 114
19301.08 102
19302.39 110
19303.71 94
19305.02 105
19306.33 95
19307.65 116
19308.96 86
19310.28 109
19311.59 99
19312.91 86
19314.22 101
19315.53 120
19316.85 107
19318.16 101
19319.48 92
19320.79 110
19322.11 100
19323.42 104
19324.74 112
19326.05 102
19327.37 96
19328.68 92
19330.00 97
19331.31 90
19332.63 82
19333.94 108
19335.26 103
19336.57 93
19337.89 100
19339.20 96
19340.52 114
19341.83 109
19343.15 94
19344.46 117
19345.78 96
19347.09 121
19348.41 112
19349.73 114
19351.04 99
19352.36 105
19353.67 107
19354.99 109
19356.30 88
19357.62 104
19358.94 104
19360.25 132
19361.57 103
19362.88 80
19364.20 104
19365.52 98
19366.83 105
19368.15 80
19369.46 112
19370.78 97
19372.10 111
19373.41 100
19374.73 105
19376.05 117
19377.36 101
19378.68 91
19380.00 122
19381.31 83
19382.63 110
19383.95 104
19385.26 103
19386.58 98
19387.90 101
19389.21 104
19390.53 85
19391.85 102
19393.17 76
19394.48 113
19395.80 88
19397.12 98
19398.43 87
19399.75 101
19401.07 108
19402.39 105
19403.70 93
19405.02 92
19406.34 103
19407.66 105
19408.97 99
19410.29 101
19411.61 98
19412.93 86
19414.24 100
19415.56 84
19416.88 109
19418.20 103
19419.52 86
19420.83 116
19422.15 98
19423.47 105
19424.79 90
19426.11 112
19427.42 116
19428.74 114
19430.06 101
19431.38 111
19432.70 87
19434.02 102
19435.34 100
19436.65 96
19437.97 83
19439.29 95
19440.61 109
19441.93 117
19443.25 97
19444.57 126
19445.88 112
19447.20 122
19448.52 108
19449.84 78
19451.16 112
19452.48 121
19453.80 118
19455.12 92
19456.44 96
19457.76 104
19459.08 114
19460.40 115
19461.71 99
19463.03 97
19464.35 91
19465.67 88
19466.99 92
19468.31 97
19469.63 87
19470.95 83
19472.27 98
19473.59 88
19474.91 87
19476.23 97
19477.55 116
19478.87 93
19480.19 77
19481.51 77
19482.83 87
19484.15 109
19485.47 87
19486.79 78
19488.11 113
19489.43 100
19490.75 113
19492.07 91
19493.39 111
19494.71 93
19496.04 113
19497.36 84
19498.68 97
19500.00 89
19501.32 112
19502.64 114
19503.96 103
19505.28 86
19506.60 81
19507.92 111
19509.24 93
19510.56 102
19511.89 106
19513.21 86
19514.53 89
19515.85 89
19517.17 80
19518.49 89
19519.81 98
19521.13 98
19522.46 100
19523.78 101
19525.10 112
19526.42 93
19527.74 105
19529.06 96
19530.39 104
19531.71 88
19533.03 96
19534.35 95
19535.67 101
19537.00 96
19538.32 99
19539.64 93
19540.96 136
19542.28 117
19543.61 89
19544.93 81
19546.25 100
19547.57 105
19548.90 107
19550.22 96
19551.54 94
19552.86 89
19554.19 108
19555.51 96
19556.83 80
19558.15 100
19559.48 99
19560.80 116
19562.12 77
19563.44 80
19564.77 86
19566.09 109
19567.41 106
19568.74 94
19570.06 88
19571.38 109
19572.71 105
19574.03 88
19575.35 100
19576.68 106
19578.00 117
19579.32 108
19580.65 100
19581.97 106
19583.29 99
19584.62 102
19585.94 125
19587.26 87
19588.59 80
19589.91 85
19591.24 114
19592.56 99
19593.88 100
19595.21 110
19596.53 96
19597.86 93
19599.18 100
19600.50 99
19601.83 84
19603.15 101
19604.48 94
19605.80 87
19607.12 84
19608.45 90
19609.77 110
19611.10 120
19612.42 104
19613.75 90
19615.07 106
19616.40 100
19617.72 95
19619.05 94
19620.37 103
19621.70 100
19623.02 95
19624.35 84
19625.67 105
19627.00 110
19628.32 102
19629.65 88
19630.97 85
19632.30 86
19633.62 110
19634.95 100
19636.27 103
19637.60 92
19638.92 98
19640.25 111
19641.57 101
19642.90 83
19644.23 90
19645.55 110
19646.88 92
19648.20 90
19649.53 92
19650.85 98
19652.18 78
19653.51 96
19654.83 114
19656.16 96
19657.48 98
19658.81 99
19660.14 106
19661.46 102
19662.79 79
19664.11 100
19665.44 106
19666.77 92
19668.09 112
19669.42 110
19670.75 119
19672.07 93
19673.40 108
19674.73 98
19676.05 91
19677.38 121
19678.71 105
19680.03 107
19681.36 102
19682.69 91
19684.01 78
19685.34 108
19686.67 118
19688.00 111
19689.32 92
19690.65 94
19691.98 107
19693.30 105
19694.63 97
19695.96 95
19697.29 100
19698.61 107
19699.94 106
19701.27 95
19702.60 103
19703.92 94
19705.25 130
19706.58 107
19707.91 105
19709.24 79
19710.56 113
19711.89 104
19713.22 104
19714.55 102
19715.88 106
19717.20 108
19718.53 98
19719.86 108
19721.19 99
19722.52 101
19723.84 104
19725.17 104
19726.50 105
19727.83 79
19729.16 106
19730.49 120
19731.82 91
19733.14 107
19734.47 95
19735.80 106
19737.13 93
19738.46 102
19739.79 98
19741.12 106
19742.45 103
19743.77 104
19745.10 125
19746.43 94
19747.76 98
19749.09 86
19750.42 136
19751.75 116
19753.08 96
19754.41 112
19755.74 141
19757.07 99
19758.40 89
19759.73 91
19761.06 117
19762.39 97
19763.71 86
19765.04 119
19766.37 108
19767.70 89
19769.03 92
19770.36 114
19771.69 96
19773.02 99
19774.35 96
19775.68 102
19777.01 93
19778.34 87
19779.67 88
19781.00 93
19782.33 82
19783.67 95
19785.00 103
19786.33 89
19787.66 88
19788.99 91
19790.32 118
19791.65 95
19792.98 117
19794.31 106
19795.64 86
19796.97 76
19798.30 101
19799.63 122
19800.96 107
19802.29 86
19803.63 99
19804.96 108
19806.29 101
19807.62 89
19808.95 93
19810.28 101
19811.61 97
19812.94 98
19814.28 85
19815.61 101
19816.94 96
19818.27 131
19819.60 101
19820.93 91
19822.26 79
19823.60 90
19824.93 107
19826.26 106
19827.59 77
19828.92 83
19830.26 105
19831.59 105
19832.92 85
19834.25 78
19835.58 98
19836.92 110
19838.25 100
19839.58 91
19840.91 85
19842.24 85
19843.58 108
19844.91 83
19846.24 92
19847.57 82
19848.91 100
19850.24 109
19851.57 92
19852.90 87
19854.24 94
19855.57 123
19856.90 103
19858.24 98
19859.57 93
19860.90 89
19862.23 100
19863.57 99
19864.90 97
19866.23 105
19867.57 98
19868.90 108
19870.23 100
19871.57 81
19872.90 96
19874.23 105
19875.57 107
19876.90 87
19878.23 91
19879.57 87
19880.90 93
19882.24 81
19883.57 95
19884.90 108
19886.24 118
19887.57 102
19888.90 104
19890.24 92
19891.57 86
19892.91 88
19894.24 90
19895.57 94
19896.91 81
19898.24 95
19899.58 122
19900.91 98
19902.25 85
19903.58 104
19904.91 108
19906.25 108
19907.58 91
19908.92 95
19910.25 95
19911.59 110
19912.92 95
19914.26 101
19915.59 92
19916.93 91
19918.26 98
19919.60 101
19920.93 91
19922.27 80
19923.60 93
19924.94 97
19926.27 101
19927.61 110
19928.94 106
19930.28 97
19931.61 89
19932.95 94
19934.28 107
19935.62 110
19936.95 114
19938.29 95
19939.63 98
19940.96 84
19942.30 94
19943.63 96
19944.97 80
19946.30 94
19947.64 88
19948.98 99
19950.31 91
19951.65 89
19952.98 90
19954.32 88
19955.66 115
19956.99 95
19958.33 101
19959.67 99
19961.00 104
19962.34 84
19963.67 92
19965.01 99
19966.35 92
19967.68 100
19969.02 120
19970.36 93
19971.69 104
19973.03 107
19974.37 102
19975.70 93
19977.04 101
19978.38 109
19979.71 101
19981.05 86
19982.39 73
19983.73 94
19985.06 99
19986.40 102
19987.74 89
19989.07 103
19990.41 92
19991.75 102
19993.09 103
19994.42 107
19995.76 90
19997.10 99
19998.44 101
19999.77 96
20001.11 98
20002.45 108
20003.79 107
20005.13 93
20006.46 108
20007.80 96
20009.14 120
20010.48 90
20011.81 97
20013.15 102
20014.49 100
20015.83 86
20017.17 106
20018.51 104
20019.84 109
20021.18 89
20022.52 93
20023.86 95
20025.20 85
20026.54 88
20027.87 88
20029.21 75
20030.55 101
20031.89 107
20033.23 100
20034.57 96
20035.91 102
20037.25 100
20038.59 87
20039.92 103
20041.26 93
20042.60 95
20043.94 100
20045.28 82
20046.62 106
20047.96 89
20049.30 104
20050.64 92
20051.98 94
20053.32 95
20054.66 118
20056.00 95
20057.33 107
20058.67 85
20060.01 111
20061.35 98
20062.69 96
20064.03 109
20065.37 94
20066.71 107
20068.05 92
20069.39 105
20070.73 83
20072.07 100
20073.41 111
20074.75 118
20076.09 97
20077.43 102
20078.77 98
20080.11 128
20081.45 101
20082.79 89
20084.14 96
20085.48 102
20086.82 102
20088.16 79
20089.50 101
20090.84 90
20092.18 109
20093.52 81
20094.86 91
20096.20 106
20097.54 108
20098.88 92
20100.22 104
20101.57 106
20102.91 94
20104.25 104
20105.59 113
20106.93 99
20108.27 91
20109.61 90
20110.95 93
20112.30 94
20113.64 98
20114.98 96
20116.32 89
20117.66 96
20119.00 94
20120.34 89
20121.69 112
20123.03 92
20124.37 77
20125.71 83
20127.05 91
20128.40 89
20129.74 78
20131.08 101
20132.42 83
20133.76 88
20135.11 87
20136.45 111
