# Supplementary material for: MALDI-TOF MS typing enables the classification of brewing yeasts of the genus Saccharomyces to major beer styles
Source: PLoS One. 2017 Aug 9;12(8):e0181694. doi: 10.1371/journal.pone.0181694 (PMC5549903; doi:10.1371/journal.pone.0181694)
Supplement: S14 File — The directory includes 90 raw files and was zipped to “.zip”; the folder has three strains with 30 spectra per strain; S1 Text explains the raw files with an example and Table 1 represents the yeast strains used within the experiment. (ZIP) [file pone.0181694.s017.zip › 40-42/30636-508-OG-Ale-Ale-YPG-18h-E-E_2015-10-16__0_B9_1.dat]

2000.07 14588
2000.49 14321
2000.91 14238
2001.33 14474
2001.75 14902
2002.17 14793
2002.59 14779
2003.02 15072
2003.44 14732
2003.86 14755
2004.28 14916
2004.70 15046
2005.13 15183
2005.55 14955
2005.97 14905
2006.39 14829
2006.81 15115
2007.24 15291
2007.66 15464
2008.08 15462
2008.50 15208
2008.93 15412
2009.35 15226
2009.77 15163
2010.19 15403
2010.61 15640
2011.04 15306
2011.46 15636
2011.88 15180
2012.31 15202
2012.73 15059
2013.15 14480
2013.57 14316
2014.00 14302
2014.42 13917
2014.84 13548
2015.27 13680
2015.69 13654
2016.11 13285
2016.53 13482
2016.96 13560
2017.38 13550
2017.80 13796
2018.23 13972
2018.65 14119
2019.07 13986
2019.50 14468
2019.92 14740
2020.34 14622
2020.77 14601
2021.19 14802
2021.62 14847
2022.04 14662
2022.46 14560
2022.89 14702
2023.31 14922
2023.73 14596
2024.16 14239
2024.58 14357
2025.01 14106
2025.43 14162
2025.86 13816
2026.28 13710
2026.70 13749
2027.13 13623
2027.55 13798
2027.98 13844
2028.40 13865
2028.83 13345
2029.25 13341
2029.67 13352
2030.10 13286
2030.52 13272
2030.95 13408
2031.37 13739
2031.80 13681
2032.22 13843
2032.65 13853
2033.07 14116
2033.50 14734
2033.92 14988
2034.35 15339
2034.77 15532
2035.20 15412
2035.62 15586
2036.05 15440
2036.47 15012
2036.90 14760
2037.32 14425
2037.75 14560
2038.17 14383
2038.60 14243
2039.02 14037
2039.45 13940
2039.88 14045
2040.30 14186
2040.73 14431
2041.15 14400
2041.58 14016
2042.00 13767
2042.43 13727
2042.86 13489
2043.28 13551
2043.71 13471
2044.13 13639
2044.56 13548
2044.99 13366
2045.41 13599
2045.84 13511
2046.26 13686
2046.69 14175
2047.12 14154
2047.54 14535
2047.97 14749
2048.40 14905
2048.82 15122
2049.25 15100
2049.68 15072
2050.10 15612
2050.53 15299
2050.96 14963
2051.38 14682
2051.81 14424
2052.24 14500
2052.66 14147
2053.09 14510
2053.52 14217
2053.95 14241
2054.37 13769
2054.80 13747
2055.23 13807
2055.65 13962
2056.08 13904
2056.51 13581
2056.94 13663
2057.36 13752
2057.79 13861
2058.22 13708
2058.65 13567
2059.07 13583
2059.50 13795
2059.93 13626
2060.36 13746
2060.78 13882
2061.21 14137
2061.64 14179
2062.07 14480
2062.50 14581
2062.92 14686
2063.35 14845
2063.78 15333
2064.21 15293
2064.64 15850
2065.06 16457
2065.49 16312
2065.92 16391
2066.35 16632
2066.78 16603
2067.21 16681
2067.63 16532
2068.06 16366
2068.49 16206
2068.92 15764
2069.35 15234
2069.78 14980
2070.21 14300
2070.63 13943
2071.06 14193
2071.49 14150
2071.92 14022
2072.35 13911
2072.78 14038
2073.21 14279
2073.64 14074
2074.07 14259
2074.50 14593
2074.93 14818
2075.35 15190
2075.78 15391
2076.21 15505
2076.64 15397
2077.07 15606
2077.50 15755
2077.93 15884
2078.36 15654
2078.79 15449
2079.22 15352
2079.65 15259
2080.08 14866
2080.51 14761
2080.94 14543
2081.37 14677
2081.80 14697
2082.23 14493
2082.66 14686
2083.09 14515
2083.52 14465
2083.95 14335
2084.38 14123
2084.81 14440
2085.24 14420
2085.67 13864
2086.10 13674
2086.53 13969
2086.96 13882
2087.39 13858
2087.82 13852
2088.25 13896
2088.68 13931
2089.11 14134
2089.55 14122
2089.98 14522
2090.41 15065
2090.84 15110
2091.27 14689
2091.70 15175
2092.13 15560
2092.56 15628
2092.99 15803
2093.42 15817
2093.86 15341
2094.29 15423
2094.72 15304
2095.15 14835
2095.58 14536
2096.01 14296
2096.44 14457
2096.87 14510
2097.31 14222
2097.74 13865
2098.17 13956
2098.60 14293
2099.03 14207
2099.46 13670
2099.90 13579
2100.33 13450
2100.76 13472
2101.19 13649
2101.62 13438
2102.06 13408
2102.49 13277
2102.92 13364
2103.35 13708
2103.78 13706
2104.22 13777
2104.65 13920
2105.08 13875
2105.51 14075
2105.95 14149
2106.38 14407
2106.81 14687
2107.24 14938
2107.68 14867
2108.11 14845
2108.54 15352
2108.97 15377
2109.41 15358
2109.84 15188
2110.27 14892
2110.71 14970
2111.14 14813
2111.57 14275
2112.01 14107
2112.44 14309
2112.87 14252
2113.30 14212
2113.74 14049
2114.17 13858
2114.60 13545
2115.04 13493
2115.47 13717
2115.90 13627
2116.34 13539
2116.77 13262
2117.21 13418
2117.64 13225
2118.07 13624
2118.51 13701
2118.94 13173
2119.37 13055
2119.81 13290
2120.24 13645
2120.68 13920
2121.11 13864
2121.54 13501
2121.98 13712
2122.41 13778
2122.85 13849
2123.28 13736
2123.71 13819
2124.15 13851
2124.58 13787
2125.02 13638
2125.45 13744
2125.89 13577
2126.32 13840
2126.76 13731
2127.19 13758
2127.63 13703
2128.06 13646
2128.49 13451
2128.93 13371
2129.36 13459
2129.80 13729
2130.23 13533
2130.67 13701
2131.10 13834
2131.54 13746
2131.97 13940
2132.41 13982
2132.84 14066
2133.28 14055
2133.71 13932
2134.15 13787
2134.59 13887
2135.02 14157
2135.46 14208
2135.89 14127
2136.33 14379
2136.76 14417
2137.20 14458
2137.63 14629
2138.07 14789
2138.51 15158
2138.94 14804
2139.38 14388
2139.81 14147
2140.25 14342
2140.69 14330
2141.12 14033
2141.56 14159
2141.99 14004
2142.43 13778
2142.87 13905
2143.30 13400
2143.74 12879
2144.18 13125
2144.61 13299
2145.05 13129
2145.48 13318
2145.92 13123
2146.36 12975
2146.79 13565
2147.23 13550
2147.67 13659
2148.10 13715
2148.54 14079
2148.98 14037
2149.41 14039
2149.85 14231
2150.29 14353
2150.73 14377
2151.16 14920
2151.60 14846
2152.04 14277
2152.47 14344
2152.91 14528
2153.35 14286
2153.79 13761
2154.22 13659
2154.66 13816
2155.10 14012
2155.54 13864
2155.97 13913
2156.41 13810
2156.85 13611
2157.29 13473
2157.72 13306
2158.16 13478
2158.60 13511
2159.04 13835
2159.48 14258
2159.91 14589
2160.35 14664
2160.79 15013
2161.23 15165
2161.67 15448
2162.10 15482
2162.54 15771
2162.98 15793
2163.42 16110
2163.86 16089
2164.30 15669
2164.73 15568
2165.17 15486
2165.61 15452
2166.05 14714
2166.49 14490
2166.93 14119
2167.37 13893
2167.80 13734
2168.24 13545
2168.68 13694
2169.12 13597
2169.56 13298
2170.00 13318
2170.44 13397
2170.88 13601
2171.32 13560
2171.75 13609
2172.19 13448
2172.63 13251
2173.07 13187
2173.51 13219
2173.95 13426
2174.39 13625
2174.83 13652
2175.27 13559
2175.71 13468
2176.15 13383
2176.59 13463
2177.03 13332
2177.47 13481
2177.91 13765
2178.35 13614
2178.79 13414
2179.23 13319
2179.67 13269
2180.11 13658
2180.55 13792
2180.99 13666
2181.43 13678
2181.87 13670
2182.31 13487
2182.75 13384
2183.19 13633
2183.63 13490
2184.07 13091
2184.51 13421
2184.95 13200
2185.39 13315
2185.83 13211
2186.27 13014
2186.71 13102
2187.15 13209
2187.59 13031
2188.03 12929
2188.48 13021
2188.92 13131
2189.36 13554
2189.80 14078
2190.24 14012
2190.68 13835
2191.12 14166
2191.56 14156
2192.00 14444
2192.45 14179
2192.89 13992
2193.33 14187
2193.77 13979
2194.21 14205
2194.65 14051
2195.09 13846
2195.53 14069
2195.98 13703
2196.42 13713
2196.86 13770
2197.30 14119
2197.74 13666
2198.19 13584
2198.63 13493
2199.07 13695
2199.51 13296
2199.95 13219
2200.39 13122
2200.84 13188
2201.28 13066
2201.72 13038
2202.16 12907
2202.61 12919
2203.05 13216
2203.49 13391
2203.93 13465
2204.38 13132
2204.82 13594
2205.26 13802
2205.70 13962
2206.15 14164
2206.59 14062
2207.03 13884
2207.47 13676
2207.92 13591
2208.36 13641
2208.80 13789
2209.25 13850
2209.69 13885
2210.13 13738
2210.57 13581
2211.02 13778
2211.46 13527
2211.90 13544
2212.35 13468
2212.79 13367
2213.23 13543
2213.68 13779
2214.12 13566
2214.56 13010
2215.01 13326
2215.45 13572
2215.89 13505
2216.34 13612
2216.78 13238
2217.23 13231
2217.67 12992
2218.11 12674
2218.56 12871
2219.00 12973
2219.44 13120
2219.89 13082
2220.33 13187
2220.78 12890
2221.22 12985
2221.67 13339
2222.11 13370
2222.55 13565
2223.00 13677
2223.44 13828
2223.89 13684
2224.33 13942
2224.78 13910
2225.22 13739
2225.66 14091
2226.11 13927
2226.55 13715
2227.00 13802
2227.44 14078
2227.89 14262
2228.33 14130
2228.78 14379
2229.22 14206
2229.67 14175
2230.11 14130
2230.56 13902
2231.00 14021
2231.45 14294
2231.89 14281
2232.34 14397
2232.78 14440
2233.23 14354
2233.67 14281
2234.12 14461
2234.57 14496
2235.01 14085
2235.46 13978
2235.90 14094
2236.35 14330
2236.79 13938
2237.24 13775
2237.69 13487
2238.13 13652
2238.58 13612
2239.02 13365
2239.47 13255
2239.91 13308
2240.36 13235
2240.81 13138
2241.25 13074
2241.70 13025
2242.15 13110
2242.59 13004
2243.04 12691
2243.48 12722
2243.93 12694
2244.38 12529
2244.82 12474
2245.27 12692
2245.72 12895
2246.16 12952
2246.61 12788
2247.06 13052
2247.50 12975
2247.95 12718
2248.40 12294
2248.84 12462
2249.29 12778
2249.74 12607
2250.19 12677
2250.63 12900
2251.08 12818
2251.53 13054
2251.97 13097
2252.42 13385
2252.87 13064
2253.32 12806
2253.76 12957
2254.21 12837
2254.66 12863
2255.11 12847
2255.55 12614
2256.00 13056
2256.45 12863
2256.90 12695
2257.34 12680
2257.79 12675
2258.24 12629
2258.69 12554
2259.14 12766
2259.58 12953
2260.03 13091
2260.48 13155
2260.93 13275
2261.38 13379
2261.82 13316
2262.27 13601
2262.72 14222
2263.17 14414
2263.62 14529
2264.07 14587
2264.51 14928
2264.96 15067
2265.41 14865
2265.86 14598
2266.31 14102
2266.76 14465
2267.21 14300
2267.65 13956
2268.10 13678
2268.55 13621
2269.00 13173
2269.45 13318
2269.90 13020
2270.35 13400
2270.80 13591
2271.25 13590
2271.69 13357
2272.14 13252
2272.59 13623
2273.04 13621
2273.49 13624
2273.94 13407
2274.39 13761
2274.84 13471
2275.29 13653
2275.74 13446
2276.19 13041
2276.64 13075
2277.09 13183
2277.54 13118
2277.99 13055
2278.44 13116
2278.89 13010
2279.34 12734
2279.79 12811
2280.24 12766
2280.69 12504
2281.14 12722
2281.59 12588
2282.04 12634
2282.49 12454
2282.94 12325
2283.39 12221
2283.84 12310
2284.29 12487
2284.74 12439
2285.19 12318
2285.64 12459
2286.09 12509
2286.54 12489
2286.99 12451
2287.44 12759
2287.89 12902
2288.35 13202
2288.80 13503
2289.25 13680
2289.70 14389
2290.15 14801
2290.60 15411
2291.05 15980
2291.50 16438
2291.95 17153
2292.40 17657
2292.86 17611
2293.31 17672
2293.76 17647
2294.21 17011
2294.66 16727
2295.11 16477
2295.56 16101
2296.02 15397
2296.47 14907
2296.92 14506
2297.37 14441
2297.82 13964
2298.27 13804
2298.73 13526
2299.18 13294
2299.63 13300
2300.08 13161
2300.53 13169
2300.99 13145
2301.44 13150
2301.89 12993
2302.34 12408
2302.79 12471
2303.25 12558
2303.70 12516
2304.15 12321
2304.60 12133
2305.06 12417
2305.51 12659
2305.96 12832
2306.41 12709
2306.87 12846
2307.32 12738
2307.77 12941
2308.22 13231
2308.68 13459
2309.13 13948
2309.58 14305
2310.04 14222
2310.49 14287
2310.94 14510
2311.40 14631
2311.85 14836
2312.30 14770
2312.75 14653
2313.21 14513
2313.66 14149
2314.11 13779
2314.57 13533
2315.02 13461
2315.47 13218
2315.93 13147
2316.38 13164
2316.84 12861
2317.29 12893
2317.74 12955
2318.20 12969
2318.65 12956
2319.10 13357
2319.56 13385
2320.01 13299
2320.47 13542
2320.92 13083
2321.37 12978
2321.83 13342
2322.28 13497
2322.74 13507
2323.19 13345
2323.65 13231
2324.10 13165
2324.55 13044
2325.01 12758
2325.46 12527
2325.92 12356
2326.37 12706
2326.83 12734
2327.28 12627
2327.74 12904
2328.19 13095
2328.65 13068
2329.10 13501
2329.55 13520
2330.01 13497
2330.46 13819
2330.92 14041
2331.37 14205
2331.83 14149
2332.28 14072
2332.74 14298
2333.20 14246
2333.65 14314
2334.11 14317
2334.56 14310
2335.02 14030
2335.47 13766
2335.93 13827
2336.38 14055
2336.84 13684
2337.29 13756
2337.75 13898
2338.21 13454
2338.66 13566
2339.12 13766
2339.57 13296
2340.03 13277
2340.48 13337
2340.94 13348
2341.40 13186
2341.85 13019
2342.31 13034
2342.76 12884
2343.22 12682
2343.68 12682
2344.13 12697
2344.59 12652
2345.05 12595
2345.50 12727
2345.96 12756
2346.42 12697
2346.87 12440
2347.33 12652
2347.79 12837
2348.24 12780
2348.70 12947
2349.16 13332
2349.61 13376
2350.07 13235
2350.53 13461
2350.98 13794
2351.44 13631
2351.90 13236
2352.35 13329
2352.81 13608
2353.27 13393
2353.73 12957
2354.18 13236
2354.64 13400
2355.10 13236
2355.56 13216
2356.01 13131
2356.47 13343
2356.93 13008
2357.39 12866
2357.84 12810
2358.30 12865
2358.76 12806
2359.22 12970
2359.67 12982
2360.13 12810
2360.59 12771
2361.05 12928
2361.51 13000
2361.96 13196
2362.42 13398
2362.88 13403
2363.34 13784
2363.80 13748
2364.25 13276
2364.71 13099
2365.17 13170
2365.63 13424
2366.09 13294
2366.55 13071
2367.00 13188
2367.46 13498
2367.92 13085
2368.38 13608
2368.84 13251
2369.30 13218
2369.76 13311
2370.22 13333
2370.67 13353
2371.13 13290
2371.59 13363
2372.05 13790
2372.51 13833
2372.97 14115
2373.43 14484
2373.89 14686
2374.35 14980
2374.81 15526
2375.27 16100
2375.72 16230
2376.18 15922
2376.64 15817
2377.10 16198
2377.56 16143
2378.02 16631
2378.48 16496
2378.94 16329
2379.40 16442
2379.86 15945
2380.32 15754
2380.78 15449
2381.24 15246
2381.70 15023
2382.16 14891
2382.62 14523
2383.08 14260
2383.54 14166
2384.00 14008
2384.46 13925
2384.92 13641
2385.38 13299
2385.84 13354
2386.30 13481
2386.76 13295
2387.22 13291
2387.68 13342
2388.14 13429
2388.60 13419
2389.06 13561
2389.53 13352
2389.99 13312
2390.45 13177
2390.91 13647
2391.37 13502
2391.83 13782
2392.29 13896
2392.75 13805
2393.21 14036
2393.67 14258
2394.13 14526
2394.60 14177
2395.06 14132
2395.52 13993
2395.98 13581
2396.44 13411
2396.90 13083
2397.36 12919
2397.83 12937
2398.29 12870
2398.75 12617
2399.21 12573
2399.67 12528
2400.13 12771
2400.60 12891
2401.06 12781
2401.52 12681
2401.98 12477
2402.44 12315
2402.90 12248
2403.37 12264
2403.83 12307
2404.29 12430
2404.75 12482
2405.22 12648
2405.68 12865
2406.14 12669
2406.60 12785
2407.06 12820
2407.53 12787
2407.99 12911
2408.45 13183
2408.91 13212
2409.38 13198
2409.84 13119
2410.30 13348
2410.77 12760
2411.23 12408
2411.69 12480
2412.15 12384
2412.62 12582
2413.08 12712
2413.54 12724
2414.01 12650
2414.47 12765
2414.93 12721
2415.39 12954
2415.86 12910
2416.32 13063
2416.78 13620
2417.25 13726
2417.71 13758
2418.17 13677
2418.64 13869
2419.10 14095
2419.57 14062
2420.03 14192
2420.49 14076
2420.96 14170
2421.42 13965
2421.88 13678
2422.35 13895
2422.81 13742
2423.28 13424
2423.74 13481
2424.20 13205
2424.67 13093
2425.13 13162
2425.60 12902
2426.06 12800
2426.52 12860
2426.99 12713
2427.45 12597
2427.92 12639
2428.38 12435
2428.85 12228
2429.31 11879
2429.78 12349
2430.24 12212
2430.70 12092
2431.17 12202
2431.63 12248
2432.10 12159
2432.56 12414
2433.03 12442
2433.49 12402
2433.96 12194
2434.42 12595
2434.89 12565
2435.35 12708
2435.82 12689
2436.28 12661
2436.75 12737
2437.21 12800
2437.68 12491
2438.15 12405
2438.61 12315
2439.08 12444
2439.54 12447
2440.01 12499
2440.47 12298
2440.94 12291
2441.40 12598
2441.87 12759
2442.34 12487
2442.80 12659
2443.27 12672
2443.73 12406
2444.20 12391
2444.66 12568
2445.13 12732
2445.60 12400
2446.06 12321
2446.53 12354
2447.00 12286
2447.46 12378
2447.93 12266
2448.39 12158
2448.86 12256
2449.33 12595
2449.79 11951
2450.26 12012
2450.73 11994
2451.19 11953
2451.66 12149
2452.13 12194
2452.59 12123
2453.06 11890
2453.53 12058
2453.99 12277
2454.46 12254
2454.93 12030
2455.39 12020
2455.86 12041
2456.33 11839
2456.80 11789
2457.26 11904
2457.73 11875
2458.20 11895
2458.66 11877
2459.13 11627
2459.60 12045
2460.07 11888
2460.53 11953
2461.00 11807
2461.47 11872
2461.94 11894
2462.41 11948
2462.87 12053
2463.34 11850
2463.81 12120
2464.28 12231
2464.74 12409
2465.21 12485
2465.68 12200
2466.15 12620
2466.62 12501
2467.08 12745
2467.55 12640
2468.02 12940
2468.49 12944
2468.96 12865
2469.43 12762
2469.89 12911
2470.36 12724
2470.83 12463
2471.30 12545
2471.77 12370
2472.24 12290
2472.71 12109
2473.17 12140
2473.64 11892
2474.11 11931
2474.58 11930
2475.05 11749
2475.52 12043
2475.99 11850
2476.46 11765
2476.92 11786
2477.39 11966
2477.86 12027
2478.33 11936
2478.80 12209
2479.27 11747
2479.74 11722
2480.21 11891
2480.68 11857
2481.15 11627
2481.62 11629
2482.09 11971
2482.56 11750
2483.03 11731
2483.50 11842
2483.97 11494
2484.44 11477
2484.91 11904
2485.38 11803
2485.85 11791
2486.32 11898
2486.79 11828
2487.26 11881
2487.73 12059
2488.20 12029
2488.67 12164
2489.14 12504
2489.61 12440
2490.08 12416
2490.55 12545
2491.02 12630
2491.49 12770
2491.96 12690
2492.43 12927
2492.90 12518
2493.37 12653
2493.84 13132
2494.31 13078
2494.78 13133
2495.25 13333
2495.72 13346
2496.19 13318
2496.67 13433
2497.14 13362
2497.61 13191
2498.08 12930
2498.55 12878
2499.02 12708
2499.49 12417
2499.96 12140
2500.43 12127
2500.91 11675
2501.38 11619
2501.85 12012
2502.32 11978
2502.79 11944
2503.26 12453
2503.73 12320
2504.21 12352
2504.68 12332
2505.15 12718
2505.62 12827
2506.09 12894
2506.56 12583
2507.04 12653
2507.51 12446
2507.98 12227
2508.45 12294
2508.92 12009
2509.40 11932
2509.87 11894
2510.34 11870
2510.81 12179
2511.29 12271
2511.76 12414
2512.23 12231
2512.70 12251
2513.18 12464
2513.65 11993
2514.12 12202
2514.59 12510
2515.07 12262
2515.54 12545
2516.01 12315
2516.48 12196
2516.96 12148
2517.43 12266
2517.90 12158
2518.38 12072
2518.85 12149
2519.32 12441
2519.79 12447
2520.27 12257
2520.74 12355
2521.21 12450
2521.69 12199
2522.16 12136
2522.63 12163
2523.11 11956
2523.58 11983
2524.05 11784
2524.53 11702
2525.00 12019
2525.48 12295
2525.95 12257
2526.42 12055
2526.90 12019
2527.37 12305
2527.84 12210
2528.32 12316
2528.79 12471
2529.27 12411
2529.74 12761
2530.21 12827
2530.69 12537
2531.16 12298
2531.64 12880
2532.11 12772
2532.59 12466
2533.06 12272
2533.53 12219
2534.01 12376
2534.48 12457
2534.96 12155
2535.43 12019
2535.91 11818
2536.38 11894
2536.86 11979
2537.33 12046
2537.81 12131
2538.28 11935
2538.76 12190
2539.23 12035
2539.71 12057
2540.18 12244
2540.66 12457
2541.13 12517
2541.61 12636
2542.08 12501
2542.56 12700
2543.03 12999
2543.51 13051
2543.98 12814
2544.46 12729
2544.93 12637
2545.41 12205
2545.88 12163
2546.36 12063
2546.84 11749
2547.31 11731
2547.79 11856
2548.26 11766
2548.74 11827
2549.21 12057
2549.69 12002
2550.17 12264
2550.64 12103
2551.12 12249
2551.59 12023
2552.07 11847
2552.55 11934
2553.02 12313
2553.50 12227
2553.97 12278
2554.45 12440
2554.93 12413
2555.40 12389
2555.88 12352
2556.36 12346
2556.83 12619
2557.31 12229
2557.79 12430
2558.26 12397
2558.74 12376
2559.22 12414
2559.69 12301
2560.17 12238
2560.65 12149
2561.12 11807
2561.60 11622
2562.08 11668
2562.56 11725
2563.03 11654
2563.51 11769
2563.99 11782
2564.46 11677
2564.94 12011
2565.42 11879
2565.90 12076
2566.37 11711
2566.85 11846
2567.33 11883
2567.81 12051
2568.28 11916
2568.76 11873
2569.24 11744
2569.72 11558
2570.20 11594
2570.67 11533
2571.15 11329
2571.63 10976
2572.11 11057
2572.59 11264
2573.06 11138
2573.54 10939
2574.02 11054
2574.50 11169
2574.98 11156
2575.45 11196
2575.93 11168
2576.41 10990
2576.89 10946
2577.37 11023
2577.85 11278
2578.33 11252
2578.80 11066
2579.28 11247
2579.76 11164
2580.24 11098
2580.72 11271
2581.20 11444
2581.68 11568
2582.16 11498
2582.63 11642
2583.11 11582
2583.59 11582
2584.07 11662
2584.55 11596
2585.03 11480
2585.51 11768
2585.99 11811
2586.47 11679
2586.95 11549
2587.43 11640
2587.91 11818
2588.39 11754
2588.87 11914
2589.35 11761
2589.82 11657
2590.30 11776
2590.78 11848
2591.26 11818
2591.74 11909
2592.22 11996
2592.70 12038
2593.18 11859
2593.66 11789
2594.14 12066
2594.62 12270
2595.10 12124
2595.58 11952
2596.06 11816
2596.54 11668
2597.02 11530
2597.51 11580
2597.99 11617
2598.47 11376
2598.95 11301
2599.43 11268
2599.91 11177
2600.39 11231
2600.87 11258
2601.35 11294
2601.83 11315
2602.31 11220
2602.79 11459
2603.27 11368
2603.75 11665
2604.23 11415
2604.72 11480
2605.20 11981
2605.68 11743
2606.16 11862
2606.64 11868
2607.12 11716
2607.60 11432
2608.08 11650
2608.57 11540
2609.05 11341
2609.53 11600
2610.01 11341
2610.49 11310
2610.97 11360
2611.45 11196
2611.94 11304
2612.42 11426
2612.90 11313
2613.38 11636
2613.86 11546
2614.35 11645
2614.83 11718
2615.31 11636
2615.79 12016
2616.27 11926
2616.76 12036
2617.24 12162
2617.72 12302
2618.20 12322
2618.68 12268
2619.17 12347
2619.65 12742
2620.13 12724
2620.61 12731
2621.10 12638
2621.58 12537
2622.06 12061
2622.54 12068
2623.03 12261
2623.51 12134
2623.99 12002
2624.48 12198
2624.96 11782
2625.44 11686
2625.92 11824
2626.41 11675
2626.89 11663
2627.37 11660
2627.86 11590
2628.34 11418
2628.82 11485
2629.31 11703
2629.79 11571
2630.27 11660
2630.76 11649
2631.24 11683
2631.72 12116
2632.21 12366
2632.69 12590
2633.17 12807
2633.66 12656
2634.14 12578
2634.63 12813
2635.11 13046
2635.59 12798
2636.08 12385
2636.56 12378
2637.05 12565
2637.53 12243
2638.01 11617
2638.50 11646
2638.98 11491
2639.47 11414
2639.95 11615
2640.43 11493
2640.92 11522
2641.40 11634
2641.89 11580
2642.37 11511
2642.86 11637
2643.34 11452
2643.83 11449
2644.31 11577
2644.80 11589
2645.28 11622
2645.77 11423
2646.25 11222
2646.74 11148
2647.22 11151
2647.70 11102
2648.19 11148
2648.68 11225
2649.16 11216
2649.65 11160
2650.13 11477
2650.62 11605
2651.10 11422
2651.59 11329
2652.07 11178
2652.56 11145
2653.04 11308
2653.53 11663
2654.01 11469
2654.50 11253
2654.99 11582
2655.47 11638
2655.96 11437
2656.44 11315
2656.93 11497
2657.41 11540
2657.90 11454
2658.39 11449
2658.87 11575
2659.36 11463
2659.84 11158
2660.33 11133
2660.82 11212
2661.30 11254
2661.79 11240
2662.28 11379
2662.76 11501
2663.25 11657
2663.73 11524
2664.22 11423
2664.71 11519
2665.19 11672
2665.68 11258
2666.17 11267
2666.65 11218
2667.14 11320
2667.63 11384
2668.11 11130
2668.60 11262
2669.09 11482
2669.58 11406
2670.06 11201
2670.55 11399
2671.04 11814
2671.52 11817
2672.01 11905
2672.50 12195
2672.99 12334
2673.47 12316
2673.96 12706
2674.45 12472
2674.94 12751
2675.42 12968
2675.91 13155
2676.40 13195
2676.89 13260
2677.37 13061
2677.86 12857
2678.35 12828
2678.84 12515
2679.32 12470
2679.81 12249
2680.30 11978
2680.79 11859
2681.28 11722
2681.76 11441
2682.25 11456
2682.74 11575
2683.23 11405
2683.72 11203
2684.21 11205
2684.69 11517
2685.18 11769
2685.67 11691
2686.16 11780
2686.65 11566
2687.14 11405
2687.63 11521
2688.11 11465
2688.60 11446
2689.09 11427
2689.58 11489
2690.07 11489
2690.56 11136
2691.05 11390
2691.54 11362
2692.02 11468
2692.51 11665
2693.00 11290
2693.49 11322
2693.98 11293
2694.47 11246
2694.96 11035
2695.45 10974
2695.94 11253
2696.43 11172
2696.92 10956
2697.41 11072
2697.90 11125
2698.39 10973
2698.88 11225
2699.37 11314
2699.86 11246
2700.35 11104
2700.84 11459
2701.32 11427
2701.81 11466
2702.30 11454
2702.79 11421
2703.28 11778
2703.77 11944
2704.27 11865
2704.76 11638
2705.25 11635
2705.74 11485
2706.23 11534
2706.72 11707
2707.21 11789
2707.70 11490
2708.19 11504
2708.68 11326
2709.17 11316
2709.66 11291
2710.15 11229
2710.64 11268
2711.13 11142
2711.62 11410
2712.11 11025
2712.60 10978
2713.10 10995
2713.59 11216
2714.08 11203
2714.57 11014
2715.06 11118
2715.55 11328
2716.04 11320
2716.53 11149
2717.02 11368
2717.52 11040
2718.01 11201
2718.50 10921
2718.99 10648
2719.48 10680
2719.97 10476
2720.46 10320
2720.96 10583
2721.45 10890
2721.94 11150
2722.43 10932
2722.92 11059
2723.42 11393
2723.91 11839
2724.40 11986
2724.89 11810
2725.38 12013
2725.88 12085
2726.37 12119
2726.86 12317
2727.35 11944
2727.84 11741
2728.34 11710
2728.83 11533
2729.32 11230
2729.81 10945
2730.31 10960
2730.80 10889
2731.29 10943
2731.78 11189
2732.28 11157
2732.77 11095
2733.26 11207
2733.76 11355
2734.25 11593
2734.74 11603
2735.23 11446
2735.73 11255
2736.22 11447
2736.71 11338
2737.21 11611
2737.70 11485
2738.19 11350
2738.69 11452
2739.18 11762
2739.67 11853
2740.17 12159
2740.66 12259
2741.15 12566
2741.65 13113
2742.14 13507
2742.63 13633
2743.13 13801
2743.62 13649
2744.11 13525
2744.61 13363
2745.10 13169
2745.60 12868
2746.09 12413
2746.58 12512
2747.08 12159
2747.57 11858
2748.07 11807
2748.56 11440
2749.05 11402
2749.55 11685
2750.04 11192
2750.54 11055
2751.03 10862
2751.53 10956
2752.02 10939
2752.52 10667
2753.01 10767
2753.50 10761
2754.00 10432
2754.49 10621
2754.99 11013
2755.48 10993
2755.98 11136
2756.47 11177
2756.97 11193
2757.46 11245
2757.96 11377
2758.45 11534
2758.95 11299
2759.44 11390
2759.94 11641
2760.43 11749
2760.93 11471
2761.42 11692
2761.92 11549
2762.42 11400
2762.91 11698
2763.41 11665
2763.90 11843
2764.40 11821
2764.89 11576
2765.39 11500
2765.88 11488
2766.38 11583
2766.88 11674
2767.37 11605
2767.87 11393
2768.36 11252
2768.86 11355
2769.36 11531
2769.85 11593
2770.35 11828
2770.84 11668
2771.34 11786
2771.84 11915
2772.33 11527
2772.83 11692
2773.33 11804
2773.82 11644
2774.32 12108
2774.81 12034
2775.31 12054
2775.81 12368
2776.30 12675
2776.80 12728
2777.30 12863
2777.79 13281
2778.29 13203
2778.79 13379
2779.29 13564
2779.78 13359
2780.28 13458
2780.78 12958
2781.27 12410
2781.77 12395
2782.27 12308
2782.76 11830
2783.26 11576
2783.76 11723
2784.26 11489
2784.75 11249
2785.25 11125
2785.75 11323
2786.25 11404
2786.74 11162
2787.24 10964
2787.74 10886
2788.24 11011
2788.73 11095
2789.23 10821
2789.73 10696
2790.23 10963
2790.73 10557
2791.22 10557
2791.72 10852
2792.22 10843
2792.72 10792
2793.22 11124
2793.71 10945
2794.21 11195
2794.71 11192
2795.21 11018
2795.71 10851
2796.21 10882
2796.71 10812
2797.20 10797
2797.70 10923
2798.20 10887
2798.70 10884
2799.20 11035
2799.70 10970
2800.20 10987
2800.69 11088
2801.19 11299
2801.69 11040
2802.19 10978
2802.69 10891
2803.19 11135
2803.69 10824
2804.19 11012
2804.69 10887
2805.19 10775
2805.69 10851
2806.18 10786
2806.68 11009
2807.18 11235
2807.68 11284
2808.18 11335
2808.68 11313
2809.18 11641
2809.68 11761
2810.18 12070
2810.68 12167
2811.18 12360
2811.68 12198
2812.18 12226
2812.68 12039
2813.18 11761
2813.68 11781
2814.18 11775
2814.68 11753
2815.18 11676
2815.68 11401
2816.18 11361
2816.68 11308
2817.18 11154
2817.68 11232
2818.18 10906
2818.68 10780
2819.18 11014
2819.68 10883
2820.18 10557
2820.68 10516
2821.18 10420
2821.69 10483
2822.19 10513
2822.69 10713
2823.19 10415
2823.69 10223
2824.19 10256
2824.69 10454
2825.19 10839
2825.69 10583
2826.19 10655
2826.69 10458
2827.20 10529
2827.70 10625
2828.20 10487
2828.70 10519
2829.20 10623
2829.70 10515
2830.20 10245
2830.71 10578
2831.21 10664
2831.71 10720
2832.21 10631
2832.71 10617
2833.21 10509
2833.72 10463
2834.22 10428
2834.72 10714
2835.22 10585
2835.72 10725
2836.23 10714
2836.73 10920
2837.23 11064
2837.73 11211
2838.23 11299
2838.74 11407
2839.24 11913
2839.74 11920
2840.24 12019
2840.74 12105
2841.25 12050
2841.75 12180
2842.25 11685
2842.75 11723
2843.26 11907
2843.76 11647
2844.26 11635
2844.77 11546
2845.27 11454
2845.77 11466
2846.27 11367
2846.78 10872
2847.28 10746
2847.78 11096
2848.29 11294
2848.79 11398
2849.29 11228
2849.80 11079
2850.30 11344
2850.80 11443
2851.31 11589
2851.81 11483
2852.31 11423
2852.82 11522
2853.32 11551
2853.82 11362
2854.33 11007
2854.83 11101
2855.33 10811
2855.84 10751
2856.34 10953
2856.84 10876
2857.35 10801
2857.85 10573
2858.36 10495
2858.86 10713
2859.36 10628
2859.87 10474
2860.37 10884
2860.88 10672
2861.38 10566
2861.89 10936
2862.39 10993
2862.89 10938
2863.40 10968
2863.90 10994
2864.41 10908
2864.91 11170
2865.42 11035
2865.92 10947
2866.43 11132
2866.93 11017
2867.44 10961
2867.94 10862
2868.44 10852
2868.95 10655
2869.45 10773
2869.96 10952
2870.46 11107
2870.97 11119
2871.47 11092
2871.98 11285
2872.49 11504
2872.99 11645
2873.50 11622
2874.00 11747
2874.51 11890
2875.01 11828
2875.52 12122
2876.02 12001
2876.53 12007
2877.03 11969
2877.54 12337
2878.05 12328
2878.55 12006
2879.06 11804
2879.56 11731
2880.07 11674
2880.57 11419
2881.08 11358
2881.59 11444
2882.09 11281
2882.60 11071
2883.10 11195
2883.61 11353
2884.12 11117
2884.62 11097
2885.13 10876
2885.64 10814
2886.14 10967
2886.65 11116
2887.16 10938
2887.66 10939
2888.17 11062
2888.67 11345
2889.18 11542
2889.69 11323
2890.20 11553
2890.70 11652
2891.21 11323
2891.72 11092
2892.22 11419
2892.73 11665
2893.24 11785
2893.74 11499
2894.25 11552
2894.76 11855
2895.27 11610
2895.77 11480
2896.28 11428
2896.79 11579
2897.29 11858
2897.80 11659
2898.31 11731
2898.82 11806
2899.32 11655
2899.83 11640
2900.34 11601
2900.85 11716
2901.35 11911
2901.86 12058
2902.37 11904
2902.88 11885
2903.39 12026
2903.89 11965
2904.40 12368
2904.91 12289
2905.42 12226
2905.93 12195
2906.43 12234
2906.94 12156
2907.45 12135
2907.96 12049
2908.47 11686
2908.98 11622
2909.48 11461
2909.99 11821
2910.50 11806
2911.01 11511
2911.52 11065
2912.03 10798
2912.54 10939
2913.05 11031
2913.55 10978
2914.06 10884
2914.57 10672
2915.08 10863
2915.59 10734
2916.10 11063
2916.61 11016
2917.12 10861
2917.63 10843
2918.14 11180
2918.64 10932
2919.15 10783
2919.66 10970
2920.17 10772
2920.68 10825
2921.19 10972
2921.70 11168
2922.21 11072
2922.72 11150
2923.23 11041
2923.74 11112
2924.25 10940
2924.76 10951
2925.27 10921
2925.78 10709
2926.29 10959
2926.80 11087
2927.31 11023
2927.82 10856
2928.33 10915
2928.84 10846
2929.35 10872
2929.86 10763
2930.37 10745
2930.88 10938
2931.39 10845
2931.90 10584
2932.41 10445
2932.92 10583
2933.43 10420
2933.94 10232
2934.45 10505
2934.96 10706
2935.47 10841
2935.99 10647
2936.50 10675
2937.01 10767
2937.52 10820
2938.03 11598
2938.54 11396
2939.05 11411
2939.56 11435
2940.07 11551
2940.58 11531
2941.10 11248
2941.61 11530
2942.12 11503
2942.63 11495
2943.14 11414
2943.65 11463
2944.16 11306
2944.67 11180
2945.19 11180
2945.70 11184
2946.21 11135
2946.72 11141
2947.23 11094
2947.74 11162
2948.26 10964
2948.77 10864
2949.28 10587
2949.79 10828
2950.30 10602
2950.82 10628
2951.33 10466
2951.84 10517
2952.35 10627
2952.87 10494
2953.38 10544
2953.89 10505
2954.40 10637
2954.91 10868
2955.43 10573
2955.94 10792
2956.45 10902
2956.96 11079
2957.48 10986
2957.99 10913
2958.50 10864
2959.02 10811
2959.53 10644
2960.04 10833
2960.55 11085
2961.07 11197
2961.58 10926
2962.09 11028
2962.61 10880
2963.12 10761
2963.63 11080
2964.15 10889
2964.66 10764
2965.17 10870
2965.69 11058
2966.20 10980
2966.71 10813
2967.23 11033
2967.74 11007
2968.25 10999
2968.77 10805
2969.28 10877
2969.79 10893
2970.31 11110
2970.82 10941
2971.34 10668
2971.85 10374
2972.36 10065
2972.88 10440
2973.39 10585
2973.90 10460
2974.42 10523
2974.93 10263
2975.45 10112
2975.96 10343
2976.48 10160
2976.99 10552
2977.50 10496
2978.02 10452
2978.53 10913
2979.05 10539
2979.56 10799
2980.08 10775
2980.59 10625
2981.11 10658
2981.62 10856
2982.14 10634
2982.65 11009
2983.17 10666
2983.68 10366
2984.20 10429
2984.71 10398
2985.23 10493
2985.74 10479
2986.26 10469
2986.77 10430
2987.29 10538
2987.80 10499
2988.32 10626
2988.83 10379
2989.35 10452
2989.86 10461
2990.38 10563
2990.89 10584
2991.41 10633
2991.92 10580
2992.44 10738
2992.96 10489
2993.47 10433
2993.99 10380
2994.50 10602
2995.02 10836
2995.54 11029
2996.05 10929
2996.57 10911
2997.08 11281
2997.60 11479
2998.12 11563
2998.63 11460
2999.15 11584
2999.66 11905
3000.18 11697
3000.70 11436
3001.21 11648
3001.73 11607
3002.25 11496
3002.76 11654
3003.28 11786
3003.80 11728
3004.31 11515
3004.83 11708
3005.35 11805
3005.86 11655
3006.38 11967
3006.90 11764
3007.41 11827
3007.93 11625
3008.45 11404
3008.96 11463
3009.48 11357
3010.00 11105
3010.52 10851
3011.03 10527
3011.55 10591
3012.07 10572
3012.59 10422
3013.10 10382
3013.62 10673
3014.14 10523
3014.66 10690
3015.17 10801
3015.69 10886
3016.21 10871
3016.73 11193
3017.24 11127
3017.76 11234
3018.28 11679
3018.80 11865
3019.32 11723
3019.83 11657
3020.35 11864
3020.87 11805
3021.39 11639
3021.91 11827
3022.42 11679
3022.94 11578
3023.46 11633
3023.98 11606
3024.50 11631
3025.02 11431
3025.54 11062
3026.05 11157
3026.57 10900
3027.09 11072
3027.61 10967
3028.13 10831
3028.65 10411
3029.17 10430
3029.68 10661
3030.20 10805
3030.72 10449
3031.24 10374
3031.76 10149
3032.28 10441
3032.80 10578
3033.32 10654
3033.84 10792
3034.36 10764
3034.88 10759
3035.40 10689
3035.91 10820
3036.43 11028
3036.95 10869
3037.47 10555
3037.99 10725
3038.51 10705
3039.03 10690
3039.55 10871
3040.07 10719
3040.59 10540
3041.11 10809
3041.63 10692
3042.15 10452
3042.67 10235
3043.19 10290
3043.71 10325
3044.23 10322
3044.75 10337
3045.27 10161
3045.79 10092
3046.31 10160
3046.83 10341
3047.35 10333
3047.87 10372
3048.39 10174
3048.91 10099
3049.43 10058
3049.96 9993
3050.48 10028
3051.00 10150
3051.52 10157
3052.04 10251
3052.56 10225
3053.08 10047
3053.60 10002
3054.12 10202
3054.64 10388
3055.16 10030
3055.68 10234
3056.21 9980
3056.73 10288
3057.25 10481
3057.77 10292
3058.29 10318
3058.81 10145
3059.33 10296
3059.86 10294
3060.38 10081
3060.90 10117
3061.42 10074
3061.94 10105
3062.46 10147
3062.98 10037
3063.51 10110
3064.03 10055
3064.55 10329
3065.07 10317
3065.59 10128
3066.12 10411
3066.64 10482
3067.16 10450
3067.68 10601
3068.20 10774
3068.73 10873
3069.25 10980
3069.77 10963
3070.29 10877
3070.82 10530
3071.34 10274
3071.86 10373
3072.38 10524
3072.91 10426
3073.43 10434
3073.95 10019
3074.47 9983
3075.00 10052
3075.52 10140
3076.04 10209
3076.56 10300
3077.09 10106
3077.61 10403
3078.13 10524
3078.66 10560
3079.18 10626
3079.70 10522
3080.23 10589
3080.75 10737
3081.27 10829
3081.80 10891
3082.32 11080
3082.84 11014
3083.37 10814
3083.89 11124
3084.41 11118
3084.94 11035
3085.46 11417
3085.98 11213
3086.51 11082
3087.03 11316
3087.56 11350
3088.08 11293
3088.60 11277
3089.13 11180
3089.65 11009
3090.18 10909
3090.70 10969
3091.22 10895
3091.75 10963
3092.27 10740
3092.80 10877
3093.32 10868
3093.84 10735
3094.37 10565
3094.89 10600
3095.42 10854
3095.94 10788
3096.47 10627
3096.99 10446
3097.52 10514
3098.04 10720
3098.57 10485
3099.09 10439
3099.62 10329
3100.14 10407
3100.67 10177
3101.19 10678
3101.72 10735
3102.24 10828
3102.77 10872
3103.29 11279
3103.82 11475
3104.34 11786
3104.87 12092
3105.39 12494
3105.92 12479
3106.44 12213
3106.97 11912
3107.49 11910
3108.02 11728
3108.54 11362
3109.07 10925
3109.60 10850
3110.12 10681
3110.65 10456
3111.17 10327
3111.70 10351
3112.22 10307
3112.75 10247
3113.28 10288
3113.80 10183
3114.33 10049
3114.85 10122
3115.38 10070
3115.91 10064
3116.43 10256
3116.96 10391
3117.49 10145
3118.01 10234
3118.54 10374
3119.07 10115
3119.59 10236
3120.12 10091
3120.64 10122
3121.17 10212
3121.70 10220
3122.23 9918
3122.75 10043
3123.28 10048
3123.81 10203
3124.33 10485
3124.86 10629
3125.39 10695
3125.91 10714
3126.44 10780
3126.97 10671
3127.49 10715
3128.02 10680
3128.55 10840
3129.08 11017
3129.60 10643
3130.13 10635
3130.66 10432
3131.19 10518
3131.71 10374
3132.24 10382
3132.77 10186
3133.30 9766
3133.82 9774
3134.35 9745
3134.88 9708
3135.41 9709
3135.94 9696
3136.46 9718
3136.99 9679
3137.52 9468
3138.05 9497
3138.58 9454
3139.10 9485
3139.63 9636
3140.16 9593
3140.69 9480
3141.22 9549
3141.75 9656
3142.27 9703
3142.80 9694
3143.33 9617
3143.86 9581
3144.39 9660
3144.92 9468
3145.45 9554
3145.97 9960
3146.50 9929
3147.03 10073
3147.56 10447
3148.09 10511
3148.62 10744
3149.15 10787
3149.68 11094
3150.21 11200
3150.74 11391
3151.26 11600
3151.79 11523
3152.32 11383
3152.85 11217
3153.38 10852
3153.91 11209
3154.44 11450
3154.97 11143
3155.50 10762
3156.03 10721
3156.56 10760
3157.09 10794
3157.62 10653
3158.15 10405
3158.68 10591
3159.21 10458
3159.74 10547
3160.27 10469
3160.80 10705
3161.33 10789
3161.86 10948
3162.39 10853
3162.92 11011
3163.45 11188
3163.98 11042
3164.51 10984
3165.04 11235
3165.57 11298
3166.10 11001
3166.63 10901
3167.16 10889
3167.69 10658
3168.22 10705
3168.75 10822
3169.28 11073
3169.81 11260
3170.35 11358
3170.88 10913
3171.41 11039
3171.94 11280
3172.47 11363
3173.00 11115
3173.53 11124
3174.06 11016
3174.59 11413
3175.12 11203
3175.66 11192
3176.19 11200
3176.72 11202
3177.25 11276
3177.78 11075
3178.31 10786
3178.84 11003
3179.38 10824
3179.91 10797
3180.44 10685
3180.97 10547
3181.50 10524
3182.03 10797
3182.57 10763
3183.10 10447
3183.63 10402
3184.16 10638
3184.69 10483
3185.23 10326
3185.76 10124
3186.29 10218
3186.82 10385
3187.35 10041
3187.89 9914
3188.42 9950
3188.95 10242
3189.48 10113
3190.02 10165
3190.55 10256
3191.08 10279
3191.61 10354
3192.15 10384
3192.68 10387
3193.21 10035
3193.74 10268
3194.28 10235
3194.81 10130
3195.34 10122
3195.88 10083
3196.41 9984
3196.94 10126
3197.48 10187
3198.01 10226
3198.54 10087
3199.07 10099
3199.61 10047
3200.14 9974
3200.67 10122
3201.21 10101
3201.74 10436
3202.27 10693
3202.81 10814
3203.34 10372
3203.88 10562
3204.41 10732
3204.94 10662
3205.48 11032
3206.01 10721
3206.54 10592
3207.08 10358
3207.61 10258
3208.15 10314
3208.68 10042
3209.21 10117
3209.75 10443
3210.28 10396
3210.82 10554
3211.35 10489
3211.88 10480
3212.42 10620
3212.95 10838
3213.49 11033
3214.02 11347
3214.56 11143
3215.09 10855
3215.63 10856
3216.16 10973
3216.70 10873
3217.23 10843
3217.76 10917
3218.30 10887
3218.83 10326
3219.37 10529
3219.90 10683
3220.44 10495
3220.97 10410
3221.51 10640
3222.04 10758
3222.58 11005
3223.11 10980
3223.65 10829
3224.19 11159
3224.72 11208
3225.26 11105
3225.79 11213
3226.33 11385
3226.86 11675
3227.40 11563
3227.93 11228
3228.47 11335
3229.00 11163
3229.54 10976
3230.08 10779
3230.61 11025
3231.15 10912
3231.68 10959
3232.22 10699
3232.76 10704
3233.29 10944
3233.83 10818
3234.36 10794
3234.90 10644
3235.44 10872
3235.97 10848
3236.51 10643
3237.05 10473
3237.58 11052
3238.12 11254
3238.66 11470
3239.19 11492
3239.73 11852
3240.26 12239
3240.80 12392
3241.34 12791
3241.88 12989
3242.41 13273
3242.95 13345
3243.49 13198
3244.02 13414
3244.56 13060
3245.10 12651
3245.63 12117
3246.17 11977
3246.71 11638
3247.25 11293
3247.78 10864
3248.32 10640
3248.86 10600
3249.39 10607
3249.93 10382
3250.47 10522
3251.01 10460
3251.54 10344
3252.08 10540
3252.62 10703
3253.16 10775
3253.70 10845
3254.23 10756
3254.77 10765
3255.31 10677
3255.85 10702
3256.38 10629
3256.92 10700
3257.46 10755
3258.00 11101
3258.54 11377
3259.08 11449
3259.61 11357
3260.15 11833
3260.69 12138
3261.23 12050
3261.77 11976
3262.31 12139
3262.84 12500
3263.38 12946
3263.92 13387
3264.46 13104
3265.00 13086
3265.54 13413
3266.08 13406
3266.61 13342
3267.15 13417
3267.69 13447
3268.23 12823
3268.77 12374
3269.31 12164
3269.85 11976
3270.39 11869
3270.93 11383
3271.47 11354
3272.01 11124
3272.54 11185
3273.08 11171
3273.62 11172
3274.16 11192
3274.70 11357
3275.24 11648
3275.78 11838
3276.32 12210
3276.86 12474
3277.40 12601
3277.94 12945
3278.48 13169
3279.02 13283
3279.56 13510
3280.10 13291
3280.64 13039
3281.18 12901
3281.72 12569
3282.26 12150
3282.80 11758
3283.34 11786
3283.88 11596
3284.42 11394
3284.96 11397
3285.50 11674
3286.04 11472
3286.58 11326
3287.12 11789
3287.66 11876
3288.20 11893
3288.74 11990
3289.28 11947
3289.83 12213
3290.37 12275
3290.91 12136
3291.45 12069
3291.99 12222
3292.53 12283
3293.07 11984
3293.61 12426
3294.15 12624
3294.69 12720
3295.24 12713
3295.78 12653
3296.32 12749
3296.86 12615
3297.40 12528
3297.94 12423
3298.48 12392
3299.02 11862
3299.57 11579
3300.11 11358
3300.65 11469
3301.19 11314
3301.73 11284
3302.27 11105
3302.82 10940
3303.36 11096
3303.90 11005
3304.44 10845
3304.98 10785
3305.53 10706
3306.07 10899
3306.61 10779
3307.15 10409
3307.69 10372
3308.24 10586
3308.78 10767
3309.32 10712
3309.86 10593
3310.41 10924
3310.95 10834
3311.49 10747
3312.03 10923
3312.58 10888
3313.12 11077
3313.66 11102
3314.20 11399
3314.75 11142
3315.29 11386
3315.83 11409
3316.38 11694
3316.92 11285
3317.46 11277
3318.00 11336
3318.55 11336
3319.09 11194
3319.63 11302
3320.18 11200
3320.72 10974
3321.26 10973
3321.81 11124
3322.35 11028
3322.89 11158
3323.44 10788
3323.98 10766
3324.52 10923
3325.07 10601
3325.61 10600
3326.16 10715
3326.70 10643
3327.24 10357
3327.79 10660
3328.33 10881
3328.88 10554
3329.42 10450
3329.96 10377
3330.51 10480
3331.05 10374
3331.60 10253
3332.14 10464
3332.68 10594
3333.23 10327
3333.77 10495
3334.32 10343
3334.86 10378
3335.41 10160
3335.95 10370
3336.49 10225
3337.04 10039
3337.58 10416
3338.13 10268
3338.67 10065
3339.22 10287
3339.76 10522
3340.31 10231
3340.85 10521
3341.40 10563
3341.94 10557
3342.49 10735
3343.03 10643
3343.58 10836
3344.12 10814
3344.67 10680
3345.21 10614
3345.76 10778
3346.30 10520
3346.85 10466
3347.40 10511
3347.94 10746
3348.49 10948
3349.03 10391
3349.58 10813
3350.12 10737
3350.67 10746
3351.21 10993
3351.76 10636
3352.31 10813
3352.85 10832
3353.40 10739
3353.94 10671
3354.49 10394
3355.04 10463
3355.58 10369
3356.13 9926
3356.68 10053
3357.22 10173
3357.77 10062
3358.31 10107
3358.86 10116
3359.41 9959
3359.95 9672
3360.50 9580
3361.05 9603
3361.59 9550
3362.14 9669
3362.69 9656
3363.23 9539
3363.78 9532
3364.33 9611
3364.87 9770
3365.42 9751
3365.97 9767
3366.51 9592
3367.06 9857
3367.61 9856
3368.16 9772
3368.70 9784
3369.25 9620
3369.80 9937
3370.34 10234
3370.89 10199
3371.44 10165
3371.99 10198
3372.53 10220
3373.08 10322
3373.63 10132
3374.18 9814
3374.72 9857
3375.27 9915
3375.82 9845
3376.37 9723
3376.92 9652
3377.46 9682
3378.01 9594
3378.56 9598
3379.11 9384
3379.66 9248
3380.20 9255
3380.75 9405
3381.30 9234
3381.85 9413
3382.40 9438
3382.95 9415
3383.49 9404
3384.04 9448
3384.59 9315
3385.14 9298
3385.69 9434
3386.24 9534
3386.79 9454
3387.33 9670
3387.88 9611
3388.43 9623
3388.98 9646
3389.53 9883
3390.08 9919
3390.63 9763
3391.18 9714
3391.73 9990
3392.27 9935
3392.82 10111
3393.37 10137
3393.92 10138
3394.47 9882
3395.02 9877
3395.57 9899
3396.12 10008
3396.67 9764
3397.22 9521
3397.77 9465
3398.32 9741
3398.87 9543
3399.42 9361
3399.97 9550
3400.52 9342
3401.07 9402
3401.62 9301
3402.17 9558
3402.72 9642
3403.27 9678
3403.82 9725
3404.37 9605
3404.92 9766
3405.47 9914
3406.02 9910
3406.57 9692
3407.12 9687
3407.67 9606
3408.22 9433
3408.77 9672
3409.32 9569
3409.87 9499
3410.42 9430
3410.97 9332
3411.52 9412
3412.07 9319
3412.62 9255
3413.17 9322
3413.72 9528
3414.27 9727
3414.83 9434
3415.38 9366
3415.93 9707
3416.48 9817
3417.03 9735
3417.58 9754
3418.13 9841
3418.68 9888
3419.23 9961
3419.79 9834
3420.34 9945
3420.89 9915
3421.44 9709
3421.99 9531
3422.54 9564
3423.10 9388
3423.65 9708
3424.20 9956
3424.75 9793
3425.30 9722
3425.85 9533
3426.41 9651
3426.96 9554
3427.51 9526
3428.06 9501
3428.61 9550
3429.17 9644
3429.72 9599
3430.27 9332
3430.82 9434
3431.37 9555
3431.93 9555
3432.48 9569
3433.03 9763
3433.58 9835
3434.14 9817
3434.69 9843
3435.24 9850
3435.79 9550
3436.35 9668
3436.90 9604
3437.45 9486
3438.01 9521
3438.56 9706
3439.11 9778
3439.66 9605
3440.22 9895
3440.77 9727
3441.32 9823
3441.88 9864
3442.43 9943
3442.98 9654
3443.54 9573
3444.09 9744
3444.64 9669
3445.20 9569
3445.75 9581
3446.30 9350
3446.86 9492
3447.41 9523
3447.96 9484
3448.52 9631
3449.07 9569
3449.62 9433
3450.18 9578
3450.73 9585
3451.29 9540
3451.84 9332
3452.39 9321
3452.95 9594
3453.50 9743
3454.06 9453
3454.61 9238
3455.16 9379
3455.72 9613
3456.27 9713
3456.83 9719
3457.38 9886
3457.94 10000
3458.49 10104
3459.04 10110
3459.60 10374
3460.15 10248
3460.71 10465
3461.26 10495
3461.82 10465
3462.37 10312
3462.93 10190
3463.48 10170
3464.04 10182
3464.59 10171
3465.15 10081
3465.70 9848
3466.26 9825
3466.81 9681
3467.37 9862
3467.92 9825
3468.48 9620
3469.03 9971
3469.59 10043
3470.14 10213
3470.70 10057
3471.25 10208
3471.81 10166
3472.37 10096
3472.92 9886
3473.48 9829
3474.03 10171
3474.59 10169
3475.14 10175
3475.70 10284
3476.26 10088
3476.81 9993
3477.37 9973
3477.92 9915
3478.48 10066
3479.04 10154
3479.59 10115
3480.15 9909
3480.70 10291
3481.26 10466
3481.82 10499
3482.37 10505
3482.93 10452
3483.49 10461
3484.04 10492
3484.60 10209
3485.16 10053
3485.71 10038
3486.27 10240
3486.83 10305
3487.38 10438
3487.94 10590
3488.50 10845
3489.05 11144
3489.61 11520
3490.17 11961
3490.72 12462
3491.28 12693
3491.84 13020
3492.40 13006
3492.95 13404
3493.51 13394
3494.07 13455
3494.62 13482
3495.18 13500
3495.74 13350
3496.30 13303
3496.85 13043
3497.41 13063
3497.97 12924
3498.53 13069
3499.09 13261
3499.64 13236
3500.20 13687
3500.76 14298
3501.32 15334
3501.87 16208
3502.43 17685
3502.99 19230
3503.55 21387
3504.11 23848
3504.66 26224
3505.22 29281
3505.78 33341
3506.34 36585
3506.90 39617
3507.46 41317
3508.01 41974
3508.57 41875
3509.13 40872
3509.69 39158
3510.25 36429
3510.81 32457
3511.37 28799
3511.92 25836
3512.48 22805
3513.04 19795
3513.60 17477
3514.16 15786
3514.72 14612
3515.28 13757
3515.84 13015
3516.40 12453
3516.96 12036
3517.51 11932
3518.07 11453
3518.63 11440
3519.19 11433
3519.75 10989
3520.31 11056
3520.87 10694
3521.43 10442
3521.99 10303
3522.55 10437
3523.11 10111
3523.67 10044
3524.23 10053
3524.79 10093
3525.35 9982
3525.91 10393
3526.47 10253
3527.03 10200
3527.59 10476
3528.15 10474
3528.71 10627
3529.27 10565
3529.83 10933
3530.39 10918
3530.95 10690
3531.51 10521
3532.07 10454
3532.63 10483
3533.19 10478
3533.75 10493
3534.31 10761
3534.87 10792
3535.43 10796
3535.99 10974
3536.55 11067
3537.11 10970
3537.67 11026
3538.23 11268
3538.80 11218
3539.36 11104
3539.92 11182
3540.48 11108
3541.04 10886
3541.60 10970
3542.16 11199
3542.72 11750
3543.28 11772
3543.85 11983
3544.41 12541
3544.97 12766
3545.53 13158
3546.09 12965
3546.65 12755
3547.21 12699
3547.78 12548
3548.34 12207
3548.90 11960
3549.46 11529
3550.02 11124
3550.58 10939
3551.15 10811
3551.71 10479
3552.27 10399
3552.83 10196
3553.39 10111
3553.96 10108
3554.52 9891
3555.08 9903
3555.64 9886
3556.20 9797
3556.77 9965
3557.33 10217
3557.89 10023
3558.45 9947
3559.02 9886
3559.58 9933
3560.14 10184
3560.70 10156
3561.27 10224
3561.83 10351
3562.39 10520
3562.96 10466
3563.52 10441
3564.08 10684
3564.64 10433
3565.21 10450
3565.77 10646
3566.33 10649
3566.90 10507
3567.46 10452
3568.02 10747
3568.59 10216
3569.15 10136
3569.71 10287
3570.28 10054
3570.84 9849
3571.40 9851
3571.97 9602
3572.53 9833
3573.09 10069
3573.66 10056
3574.22 9973
3574.78 10015
3575.35 9925
3575.91 10016
3576.48 10269
3577.04 10093
3577.60 10159
3578.17 10134
3578.73 10403
3579.30 10472
3579.86 10437
3580.42 10550
3580.99 10727
3581.55 10543
3582.12 10490
3582.68 10304
3583.24 10204
3583.81 10437
3584.37 10316
3584.94 10190
3585.50 10113
3586.07 9976
3586.63 10187
3587.20 9985
3587.76 9690
3588.33 9730
3588.89 9529
3589.46 9775
3590.02 9824
3590.59 9450
3591.15 9502
3591.72 9512
3592.28 9595
3592.85 9294
3593.41 9334
3593.98 9395
3594.54 9514
3595.11 9585
3595.67 9493
3596.24 9463
3596.80 9650
3597.37 9626
3597.93 9794
3598.50 9718
3599.07 9752
3599.63 9833
3600.20 10034
3600.76 10111
3601.33 9804
3601.89 10012
3602.46 9897
3603.03 9997
3603.59 9933
3604.16 10039
3604.72 9737
3605.29 9689
3605.86 9691
3606.42 9768
3606.99 9522
3607.56 9417
3608.12 9429
3608.69 9547
3609.25 9193
3609.82 9363
3610.39 9353
3610.95 9367
3611.52 9506
3612.09 9404
3612.65 9119
3613.22 9082
3613.79 9150
3614.35 9145
3614.92 9148
3615.49 9314
3616.06 9279
3616.62 9663
3617.19 9713
3617.76 9812
3618.32 10056
3618.89 10319
3619.46 10696
3620.03 10737
3620.59 11041
3621.16 11051
3621.73 11350
3622.30 11285
3622.86 10946
3623.43 10841
3624.00 10691
3624.57 10320
3625.13 10162
3625.70 9968
3626.27 9780
3626.84 9429
3627.40 9095
3627.97 9260
3628.54 9368
3629.11 9680
3629.68 9392
3630.24 9446
3630.81 9573
3631.38 9755
3631.95 9847
3632.52 10169
3633.09 10475
3633.65 10440
3634.22 11163
3634.79 11319
3635.36 11601
3635.93 12060
3636.50 12125
3637.06 11819
3637.63 11893
3638.20 11778
3638.77 11600
3639.34 11043
3639.91 10901
3640.48 10942
3641.05 10503
3641.62 10037
3642.18 9795
3642.75 9773
3643.32 9652
3643.89 9453
3644.46 9576
3645.03 9482
3645.60 9664
3646.17 9507
3646.74 9508
3647.31 9466
3647.88 9616
3648.45 9043
3649.02 9183
3649.59 9547
3650.16 9590
3650.72 9585
3651.29 9266
3651.86 9280
3652.43 9418
3653.00 9470
3653.57 9537
3654.14 9647
3654.71 9449
3655.28 9514
3655.85 9341
3656.42 9374
3656.99 9471
3657.56 9625
3658.13 9455
3658.71 9175
3659.28 9131
3659.85 9181
3660.42 9238
3660.99 9269
3661.56 9297
3662.13 9522
3662.70 9507
3663.27 9238
3663.84 9325
3664.41 9473
3664.98 9423
3665.55 9486
3666.12 9556
3666.69 9462
3667.27 9491
3667.84 9390
3668.41 9326
3668.98 9326
3669.55 9262
3670.12 9326
3670.69 9457
3671.26 9449
3671.83 9359
3672.41 9162
3672.98 9212
3673.55 9216
3674.12 9149
3674.69 9717
3675.26 9569
3675.84 9481
3676.41 9483
3676.98 9506
3677.55 9490
3678.12 9450
3678.69 9380
3679.27 9395
3679.84 9458
3680.41 9281
3680.98 9046
3681.55 8881
3682.13 8917
3682.70 9008
3683.27 8792
3683.84 8809
3684.42 8760
3684.99 8848
3685.56 8745
3686.13 8795
3686.70 8658
3687.28 8552
3687.85 9024
3688.42 9204
3689.00 9243
3689.57 9264
3690.14 9442
3690.71 9350
3691.29 9499
3691.86 9374
3692.43 9328
3693.01 9405
3693.58 9368
3694.15 9150
3694.72 9061
3695.30 8738
3695.87 8753
3696.44 8765
3697.02 8797
3697.59 8656
3698.16 8457
3698.74 8602
3699.31 8747
3699.88 8691
3700.46 8598
3701.03 8612
3701.61 8734
3702.18 8757
3702.75 8702
3703.33 8803
3703.90 8657
3704.47 8849
3705.05 8962
3705.62 9242
3706.20 9183
3706.77 9006
3707.34 9003
3707.92 8935
3708.49 9170
3709.07 9073
3709.64 9123
3710.22 9285
3710.79 8782
3711.36 8784
3711.94 9273
3712.51 9122
3713.09 9082
3713.66 8919
3714.24 8840
3714.81 8934
3715.39 8840
3715.96 8622
3716.54 8858
3717.11 8817
3717.69 8678
3718.26 8884
3718.84 8764
3719.41 8667
3719.99 8543
3720.56 8549
3721.14 8408
3721.71 8430
3722.29 8375
3722.86 8524
3723.44 8471
3724.01 8265
3724.59 8218
3725.16 8502
3725.74 8481
3726.31 8432
3726.89 8529
3727.47 8582
3728.04 8973
3728.62 9050
3729.19 8966
3729.77 8854
3730.34 8858
3730.92 8857
3731.50 9300
3732.07 9395
3732.65 9189
3733.22 9234
3733.80 9229
3734.38 9244
3734.95 8983
3735.53 8951
3736.11 9060
3736.68 8845
3737.26 8702
3737.84 8788
3738.41 8626
3738.99 8837
3739.56 8700
3740.14 8619
3740.72 8559
3741.29 8520
3741.87 8502
3742.45 8321
3743.03 8467
3743.60 8489
3744.18 8363
3744.76 8575
3745.33 8618
3745.91 8730
3746.49 8638
3747.06 8604
3747.64 8878
3748.22 8811
3748.80 8587
3749.37 8599
3749.95 8663
3750.53 8480
3751.11 8817
3751.68 8675
3752.26 8727
3752.84 8889
3753.42 9046
3753.99 8929
3754.57 8951
3755.15 8850
3755.73 8948
3756.31 9091
3756.88 8981
3757.46 8784
3758.04 8840
3758.62 8812
3759.20 8585
3759.77 8555
3760.35 8600
3760.93 8724
3761.51 8737
3762.09 8835
3762.67 8786
3763.24 8862
3763.82 8875
3764.40 9079
3764.98 8944
3765.56 8840
3766.14 8658
3766.72 8550
3767.29 8628
3767.87 8446
3768.45 8649
3769.03 8649
3769.61 8695
3770.19 8815
3770.77 8600
3771.35 8791
3771.93 8588
3772.50 8981
3773.08 9006
3773.66 8920
3774.24 8860
3774.82 8795
3775.40 8735
3775.98 8803
3776.56 8644
3777.14 8613
3777.72 8671
3778.30 8752
3778.88 8559
3779.46 8406
3780.04 8566
3780.62 8608
3781.20 8591
3781.78 8798
3782.36 8603
3782.94 8690
3783.52 8626
3784.10 8573
3784.68 8636
3785.26 8719
3785.84 8682
3786.42 8777
3787.00 8842
3787.58 8799
3788.16 8710
3788.74 9064
3789.32 8890
3789.90 8908
3790.48 8802
3791.06 8657
3791.64 8614
3792.22 8857
3792.80 8912
3793.38 9047
3793.96 8987
3794.54 9054
3795.13 9214
3795.71 9482
3796.29 9438
3796.87 9725
3797.45 9956
3798.03 9929
3798.61 10195
3799.19 10468
3799.77 10466
3800.36 10863
3800.94 11300
3801.52 11269
3802.10 11592
3802.68 12003
3803.26 12347
3803.84 12574
3804.43 12519
3805.01 12640
3805.59 12491
3806.17 11948
3806.75 11459
3807.33 11237
3807.92 10906
3808.50 10784
3809.08 10705
3809.66 10672
3810.24 10913
3810.83 10713
3811.41 10873
3811.99 10926
3812.57 11204
3813.15 11022
3813.74 11111
3814.32 11388
3814.90 11027
3815.48 11184
3816.07 11029
3816.65 11136
3817.23 11648
3817.81 11805
3818.40 11660
3818.98 11432
3819.56 11328
3820.14 11046
3820.73 10507
3821.31 10319
3821.89 9866
3822.48 10013
3823.06 9559
3823.64 9235
3824.23 9462
3824.81 9385
3825.39 9002
3825.98 9270
3826.56 9406
3827.14 9240
3827.73 9344
3828.31 9628
3828.89 9456
3829.48 9379
3830.06 9660
3830.64 9334
3831.23 9274
3831.81 9225
3832.39 9384
3832.98 9037
3833.56 8920
3834.15 9128
3834.73 9115
3835.31 9074
3835.90 8948
3836.48 9096
3837.07 8946
3837.65 8990
3838.23 9034
3838.82 8859
3839.40 8855
3839.99 8831
3840.57 8643
3841.15 8743
3841.74 8920
3842.32 8719
3842.91 8731
3843.49 8476
3844.08 8477
3844.66 8486
3845.25 8312
3845.83 8553
3846.42 8426
3847.00 8568
3847.59 8536
3848.17 8514
3848.76 8567
3849.34 8668
3849.93 8843
3850.51 8980
3851.10 8832
3851.68 8780
3852.27 8747
3852.85 8776
3853.44 8848
3854.02 8870
3854.61 8903
3855.19 9093
3855.78 9062
3856.36 9231
3856.95 9009
3857.54 8956
3858.12 8775
3858.71 8747
3859.29 8742
3859.88 8533
3860.46 8724
3861.05 8645
3861.64 8312
3862.22 8378
3862.81 8202
3863.39 8329
3863.98 8342
3864.57 8356
3865.15 8503
3865.74 8390
3866.33 8363
3866.91 8217
3867.50 8409
3868.09 8344
3868.67 8380
3869.26 8417
3869.84 8453
3870.43 8471
3871.02 8258
3871.60 8555
3872.19 8250
3872.78 8194
3873.37 8524
3873.95 8492
3874.54 8308
3875.13 8367
3875.71 8558
3876.30 8551
3876.89 8481
3877.47 8505
3878.06 8549
3878.65 8819
3879.24 9065
3879.82 8847
3880.41 8868
3881.00 8858
3881.59 8903
3882.17 9003
3882.76 8859
3883.35 8649
3883.94 8510
3884.52 8371
3885.11 8424
3885.70 8093
3886.29 8348
3886.87 8097
3887.46 8003
3888.05 8130
3888.64 8109
3889.23 8057
3889.81 8022
3890.40 8098
3890.99 8216
3891.58 8219
3892.17 8463
3892.76 8197
3893.34 8362
3893.93 8263
3894.52 8564
3895.11 8654
3895.70 8529
3896.29 8492
3896.88 8575
3897.46 8517
3898.05 8571
3898.64 8689
3899.23 8362
3899.82 8369
3900.41 8517
3901.00 8443
3901.59 8515
3902.17 8657
3902.76 8437
3903.35 8524
3903.94 8763
3904.53 8718
3905.12 8741
3905.71 8782
3906.30 8667
3906.89 8623
3907.48 8660
3908.07 8416
3908.66 8393
3909.25 8335
3909.84 8273
3910.43 8110
3911.02 8145
3911.61 8117
3912.20 8063
3912.79 7873
3913.37 7859
3913.96 7652
3914.55 7763
3915.14 7650
3915.73 7747
3916.33 7865
3916.92 7987
3917.51 7930
3918.10 7893
3918.69 8036
3919.28 7927
3919.87 8127
3920.46 8154
3921.05 8183
3921.64 8244
3922.23 8130
3922.82 8263
3923.41 8088
3924.00 8087
3924.59 8133
3925.18 8059
3925.77 8096
3926.36 8048
3926.95 7867
3927.55 7838
3928.14 7738
3928.73 7706
3929.32 7989
3929.91 7783
3930.50 7665
3931.09 7619
3931.68 7758
3932.27 7774
3932.87 7617
3933.46 7452
3934.05 7547
3934.64 7555
3935.23 7629
3935.82 7660
3936.41 7523
3937.01 7426
3937.60 7766
3938.19 7733
3938.78 7847
3939.37 7908
3939.97 7960
3940.56 7893
3941.15 7815
3941.74 7738
3942.33 8054
3942.93 8178
3943.52 8107
3944.11 8116
3944.70 8330
3945.29 8218
3945.89 8152
3946.48 8468
3947.07 8409
3947.66 8315
3948.26 8531
3948.85 8481
3949.44 8496
3950.03 8332
3950.63 8374
3951.22 8569
3951.81 8450
3952.41 8461
3953.00 8491
3953.59 8321
3954.18 8227
3954.78 8139
3955.37 8106
3955.96 8167
3956.56 8154
3957.15 8175
3957.74 8199
3958.34 8413
3958.93 8595
3959.52 8523
3960.12 8599
3960.71 8565
3961.30 8547
3961.90 8538
3962.49 8276
3963.08 8447
3963.68 8324
3964.27 8272
3964.86 8174
3965.46 8209
3966.05 7762
3966.65 7856
3967.24 7921
3967.83 7998
3968.43 7949
3969.02 7779
3969.62 7896
3970.21 7960
3970.80 8028
3971.40 7925
3971.99 8092
3972.59 8021
3973.18 8067
3973.78 8059
3974.37 7965
3974.97 7874
3975.56 8003
3976.15 7788
3976.75 8098
3977.34 8111
3977.94 8272
3978.53 8238
3979.13 8047
3979.72 8104
3980.32 7929
3980.91 8094
3981.51 8030
3982.10 7915
3982.70 7913
3983.29 8030
3983.89 7952
3984.48 8166
3985.08 8140
3985.67 8136
3986.27 8234
3986.86 8117
3987.46 8074
3988.06 8220
3988.65 8235
3989.25 8588
3989.84 8514
3990.44 8194
3991.03 8181
3991.63 8522
3992.23 8445
3992.82 8298
3993.42 8189
3994.01 8290
3994.61 8271
3995.20 8367
3995.80 8544
3996.40 8975
3996.99 8891
3997.59 9027
3998.19 8933
3998.78 8919
3999.38 8951
3999.97 8749
4000.57 8736
4001.17 8614
4001.76 8307
4002.36 8109
4002.96 8086
4003.55 8194
4004.15 8196
4004.75 8202
4005.34 8173
4005.94 8221
4006.54 8120
4007.13 8018
4007.73 8210
4008.33 8145
4008.93 8104
4009.52 8296
4010.12 8140
4010.72 8260
4011.31 8299
4011.91 8297
4012.51 8500
4013.11 8497
4013.70 8396
4014.30 8480
4014.90 8520
4015.50 8452
4016.09 8403
4016.69 8732
4017.29 8757
4017.89 8747
4018.48 8804
4019.08 8739
4019.68 8808
4020.28 8835
4020.88 8874
4021.47 8752
4022.07 8743
4022.67 8644
4023.27 8630
4023.87 8427
4024.46 8584
4025.06 8607
4025.66 8517
4026.26 8786
4026.86 8903
4027.46 9097
4028.05 9309
4028.65 9616
4029.25 9958
4029.85 10192
4030.45 10662
4031.05 10845
4031.65 11239
4032.25 11067
4032.84 10722
4033.44 10434
4034.04 10291
4034.64 9905
4035.24 9644
4035.84 9126
4036.44 8890
4037.04 8657
4037.64 8505
4038.24 8477
4038.84 8282
4039.43 8136
4040.03 7960
4040.63 7838
4041.23 7989
4041.83 7965
4042.43 7822
4043.03 7847
4043.63 8150
4044.23 7848
4044.83 7948
4045.43 7914
4046.03 7979
4046.63 7983
4047.23 7911
4047.83 8038
4048.43 8351
4049.03 8436
4049.63 8199
4050.23 8339
4050.83 8431
4051.43 8279
4052.03 8252
4052.63 8296
4053.23 8408
4053.83 8540
4054.43 8634
4055.03 8630
4055.63 8317
4056.23 8276
4056.83 8496
4057.43 8219
4058.04 8325
4058.64 8255
4059.24 8232
4059.84 8245
4060.44 8130
4061.04 8158
4061.64 8139
4062.24 8066
4062.84 8209
4063.44 8031
4064.04 8248
4064.65 8214
4065.25 8284
4065.85 8451
4066.45 8482
4067.05 8361
4067.65 8348
4068.25 8452
4068.86 8332
4069.46 8226
4070.06 8199
4070.66 8229
4071.26 8170
4071.86 7960
4072.47 8063
4073.07 7786
4073.67 7736
4074.27 7701
4074.87 7789
4075.48 7902
4076.08 7851
4076.68 7867
4077.28 7890
4077.88 7896
4078.49 7872
4079.09 8072
4079.69 8123
4080.29 8211
4080.90 8137
4081.50 8362
4082.10 8234
4082.70 8070
4083.31 8015
4083.91 8004
4084.51 7916
4085.11 8070
4085.72 7868
4086.32 7759
4086.92 7711
4087.52 7922
4088.13 7575
4088.73 7790
4089.33 7861
4089.94 7854
4090.54 7916
4091.14 7846
4091.75 7842
4092.35 7855
4092.95 8029
4093.56 7789
4094.16 7995
4094.76 7945
4095.37 7981
4095.97 7732
4096.57 7770
4097.18 8027
4097.78 7760
4098.38 7675
4098.99 7774
4099.59 7926
4100.20 7891
4100.80 7991
4101.40 8042
4102.01 8204
4102.61 8473
4103.22 8733
4103.82 8960
4104.42 9099
4105.03 9541
4105.63 9703
4106.24 9953
4106.84 9986
4107.44 10140
4108.05 10075
4108.65 9908
4109.26 9578
4109.86 9545
4110.47 9184
4111.07 9062
4111.68 8936
4112.28 8567
4112.89 8428
4113.49 8347
4114.10 8008
4114.70 8011
4115.31 7881
4115.91 7703
4116.52 7774
4117.12 7717
4117.73 8061
4118.33 7972
4118.94 7991
4119.54 8200
4120.15 8276
4120.75 8245
4121.36 8471
4121.96 8577
4122.57 8589
4123.17 8426
4123.78 8376
4124.39 8180
4124.99 8145
4125.60 8009
4126.20 7895
4126.81 7853
4127.41 7787
4128.02 7897
4128.63 7825
4129.23 7628
4129.84 7674
4130.44 7648
4131.05 7657
4131.66 7767
4132.26 7856
4132.87 8030
4133.47 8096
4134.08 8171
4134.69 8186
4135.29 8315
4135.90 8340
4136.51 8263
4137.11 8413
4137.72 8610
4138.33 8591
4138.93 9025
4139.54 8830
4140.15 8673
4140.75 8965
4141.36 9147
4141.97 9269
4142.57 9438
4143.18 9622
4143.79 9660
4144.40 9968
4145.00 9893
4145.61 10065
4146.22 10219
4146.82 9866
4147.43 9534
4148.04 9512
4148.65 9126
4149.25 8927
4149.86 8561
4150.47 8335
4151.08 8366
4151.68 8035
4152.29 7815
4152.90 7743
4153.51 7722
4154.11 7601
4154.72 7690
4155.33 7712
4155.94 7622
4156.55 7701
4157.15 7535
4157.76 7681
4158.37 7630
4158.98 7496
4159.59 7541
4160.19 7616
4160.80 7760
4161.41 7895
4162.02 7850
4162.63 7895
4163.24 7882
4163.85 7835
4164.45 7968
4165.06 8116
4165.67 8041
4166.28 8094
4166.89 8135
4167.50 8210
4168.11 8143
4168.71 8329
4169.32 8400
4169.93 8402
4170.54 8166
4171.15 8334
4171.76 8224
4172.37 8340
4172.98 8299
4173.59 8341
4174.20 8311
4174.81 8400
4175.42 8512
4176.02 8457
4176.63 8412
4177.24 8760
4177.85 8759
4178.46 8790
4179.07 8675
4179.68 8707
4180.29 8908
4180.90 8880
4181.51 8634
4182.12 8608
4182.73 8602
4183.34 8669
4183.95 8459
4184.56 8129
4185.17 8158
4185.78 8074
4186.39 8099
4187.00 8168
4187.61 8045
4188.22 7729
4188.83 7865
4189.44 7728
4190.05 7588
4190.66 7614
4191.27 7555
4191.88 7653
4192.50 7862
4193.11 7954
4193.72 8009
4194.33 7965
4194.94 8210
4195.55 8539
4196.16 8571
4196.77 8774
4197.38 8746
4197.99 8491
4198.60 8534
4199.21 8506
4199.83 8600
4200.44 8550
4201.05 8339
4201.66 8279
4202.27 8084
4202.88 7972
4203.49 7877
4204.10 7769
4204.72 7867
4205.33 7808
4205.94 7728
4206.55 7450
4207.16 7585
4207.77 7684
4208.39 7610
4209.00 7414
4209.61 7521
4210.22 7403
4210.83 7424
4211.45 7515
4212.06 7463
4212.67 7423
4213.28 7641
4213.89 7570
4214.51 7556
4215.12 7569
4215.73 7556
4216.34 7508
4216.96 7804
4217.57 8012
4218.18 7919
4218.79 8023
4219.41 8241
4220.02 8453
4220.63 8658
4221.24 8922
4221.86 8966
4222.47 8817
4223.08 8794
4223.69 8879
4224.31 8601
4224.92 8639
4225.53 8241
4226.15 8193
4226.76 8142
4227.37 7991
4227.99 7987
4228.60 7934
4229.21 7914
4229.83 7844
4230.44 7871
4231.05 8063
4231.67 8163
4232.28 8054
4232.89 8313
4233.51 8437
4234.12 8395
4234.73 8653
4235.35 8607
4235.96 8757
4236.58 8752
4237.19 8853
4237.80 8897
4238.42 9082
4239.03 9008
4239.65 9022
4240.26 8903
4240.87 9071
4241.49 8825
4242.10 8463
4242.72 8253
4243.33 8203
4243.94 8133
4244.56 8199
4245.17 8165
4245.79 8085
4246.40 8450
4247.02 8892
4247.63 9099
4248.25 9471
4248.86 9458
4249.48 9722
4250.09 10254
4250.71 10491
4251.32 10314
4251.94 10373
4252.55 10062
4253.17 9716
4253.78 9274
4254.40 9092
4255.01 8952
4255.63 8643
4256.24 8617
4256.86 8349
4257.47 8007
4258.09 7900
4258.70 8212
4259.32 7977
4259.93 7920
4260.55 8142
4261.16 7859
4261.78 7800
4262.40 7705
4263.01 7627
4263.63 7629
4264.24 7621
4264.86 7640
4265.47 7578
4266.09 7623
4266.71 7688
4267.32 7555
4267.94 7854
4268.55 7787
4269.17 7850
4269.79 7783
4270.40 7840
4271.02 8138
4271.64 7937
4272.25 7968
4272.87 7901
4273.49 7967
4274.10 8008
4274.72 7935
4275.34 8218
4275.95 8155
4276.57 8278
4277.19 8362
4277.80 8535
4278.42 8671
4279.04 9031
4279.65 9221
4280.27 9305
4280.89 9201
4281.50 9017
4282.12 9141
4282.74 8859
4283.36 8648
4283.97 8365
4284.59 8210
4285.21 7994
4285.82 7933
4286.44 7800
4287.06 7912
4287.68 7821
4288.29 7964
4288.91 7877
4289.53 7879
4290.15 8076
4290.77 8141
4291.38 8046
4292.00 8174
4292.62 8133
4293.24 8173
4293.85 8252
4294.47 8003
4295.09 8008
4295.71 7982
4296.33 7737
4296.95 7927
4297.56 7690
4298.18 7697
4298.80 7753
4299.42 7629
4300.04 7668
4300.66 7658
4301.27 7718
4301.89 7885
4302.51 7525
4303.13 7512
4303.75 7681
4304.37 7615
4304.99 7623
4305.60 7428
4306.22 7463
4306.84 7664
4307.46 7736
4308.08 7556
4308.70 7483
4309.32 7619
4309.94 7446
4310.56 7351
4311.18 7284
4311.79 7404
4312.41 7311
4313.03 7187
4313.65 7173
4314.27 7306
4314.89 7092
4315.51 7243
4316.13 7131
4316.75 7030
4317.37 7204
4317.99 7144
4318.61 7104
4319.23 7096
4319.85 7008
4320.47 7273
4321.09 7056
4321.71 6956
4322.33 6984
4322.95 7100
4323.57 7107
4324.19 7013
4324.81 7156
4325.43 7235
4326.05 7250
4326.67 7261
4327.29 7260
4327.91 7185
4328.53 7243
4329.15 7334
4329.77 7386
4330.39 7285
4331.01 7383
4331.63 7486
4332.25 7341
4332.88 7361
4333.50 7482
4334.12 7121
4334.74 6985
4335.36 7029
4335.98 6871
4336.60 6997
4337.22 7063
4337.84 7146
4338.46 6810
4339.09 6819
4339.71 6974
4340.33 7018
4340.95 6839
4341.57 6832
4342.19 6988
4342.81 7080
4343.44 7085
4344.06 7141
4344.68 7217
4345.30 7438
4345.92 7467
4346.54 7743
4347.17 7815
4347.79 7754
4348.41 8187
4349.03 8222
4349.65 8190
4350.28 8368
4350.90 8320
4351.52 8395
4352.14 8029
4352.76 8084
4353.39 7911
4354.01 7706
4354.63 7606
4355.25 7441
4355.88 7568
4356.50 7448
4357.12 7304
4357.74 7342
4358.37 7441
4358.99 7443
4359.61 7470
4360.23 7442
4360.86 7417
4361.48 7529
4362.10 7244
4362.72 7258
4363.35 7394
4363.97 7439
4364.59 7219
4365.22 7238
4365.84 7084
4366.46 7133
4367.09 7019
4367.71 7091
4368.33 7134
4368.96 7120
4369.58 6918
4370.20 6878
4370.83 7157
4371.45 7024
4372.07 6975
4372.70 6943
4373.32 6800
4373.94 6782
4374.57 6794
4375.19 6737
4375.82 6886
4376.44 6978
4377.06 6944
4377.69 7052
4378.31 7140
4378.94 7327
4379.56 7396
4380.18 7408
4380.81 7377
4381.43 7469
4382.06 7492
4382.68 7590
4383.31 7391
4383.93 7443
4384.55 7644
4385.18 7357
4385.80 7460
4386.43 7619
4387.05 7431
4387.68 7320
4388.30 7475
4388.93 7179
4389.55 7163
4390.18 7122
4390.80 7115
4391.43 7015
4392.05 7007
4392.68 7210
4393.30 6982
4393.93 6784
4394.55 6684
4395.18 6708
4395.80 6819
4396.43 6904
4397.05 6858
4397.68 6779
4398.30 6862
4398.93 6852
4399.56 6888
4400.18 6898
4400.81 6745
4401.43 6737
4402.06 6774
4402.68 7037
4403.31 7008
4403.94 7191
4404.56 7202
4405.19 7183
4405.81 6955
4406.44 6925
4407.07 6916
4407.69 6878
4408.32 6697
4408.94 6835
4409.57 6958
4410.20 6945
4410.82 6815
4411.45 6781
4412.08 6906
4412.70 6864
4413.33 7037
4413.95 7090
4414.58 6939
4415.21 7278
4415.83 7091
4416.46 7074
4417.09 6917
4417.72 6915
4418.34 7081
4418.97 7048
4419.60 7071
4420.22 7155
4420.85 7117
4421.48 7115
4422.10 6911
4422.73 7041
4423.36 6970
4423.99 6863
4424.61 6792
4425.24 6876
4425.87 6834
4426.50 6878
4427.12 6699
4427.75 6794
4428.38 6732
4429.01 6622
4429.63 6524
4430.26 6648
4430.89 6743
4431.52 6759
4432.14 6851
4432.77 6774
4433.40 6670
4434.03 6665
4434.66 6762
4435.28 6817
4435.91 6901
4436.54 6843
4437.17 6734
4437.80 6696
4438.43 6803
4439.05 6873
4439.68 6738
4440.31 6575
4440.94 6472
4441.57 6600
4442.20 6755
4442.82 6756
4443.45 6614
4444.08 6454
4444.71 6787
4445.34 6852
4445.97 6631
4446.60 6945
4447.23 7161
4447.86 7146
4448.48 7386
4449.11 7494
4449.74 7453
4450.37 7561
4451.00 7532
4451.63 7564
4452.26 7380
4452.89 7446
4453.52 7196
4454.15 7155
4454.78 6964
4455.41 7007
4456.04 6981
4456.67 6876
4457.30 6746
4457.92 6784
4458.55 6759
4459.18 6785
4459.81 6625
4460.44 6485
4461.07 6619
4461.70 6552
4462.33 6432
4462.96 6443
4463.59 6264
4464.22 6264
4464.85 6321
4465.48 6315
4466.11 6405
4466.75 6319
4467.38 6371
4468.01 6219
4468.64 6333
4469.27 6292
4469.90 6381
4470.53 6219
4471.16 6282
4471.79 6245
4472.42 6260
4473.05 6312
4473.68 6362
4474.31 6339
4474.94 6365
4475.57 6462
4476.20 6448
4476.84 6424
4477.47 6251
4478.10 6459
4478.73 6402
4479.36 6386
4479.99 6327
4480.62 6357
4481.25 6297
4481.89 6402
4482.52 6457
4483.15 6272
4483.78 6299
4484.41 6328
4485.04 6417
4485.67 6544
4486.31 6420
4486.94 6519
4487.57 6458
4488.20 6437
4488.83 6602
4489.47 6632
4490.10 6546
4490.73 6557
4491.36 6320
4491.99 6369
4492.63 6352
4493.26 6526
4493.89 6660
4494.52 6597
4495.15 6413
4495.79 6464
4496.42 6674
4497.05 6486
4497.68 6544
4498.32 6684
4498.95 6861
4499.58 6587
4500.22 6652
4500.85 6538
4501.48 6578
4502.11 6776
4502.75 6850
4503.38 6712
4504.01 6710
4504.65 6840
4505.28 6686
4505.91 6780
4506.54 6843
4507.18 6679
4507.81 6771
4508.44 6836
4509.08 6644
4509.71 6497
4510.34 6817
4510.98 6835
4511.61 6706
4512.24 6551
4512.88 6607
4513.51 6562
4514.15 6594
4514.78 6581
4515.41 6519
4516.05 6551
4516.68 6759
4517.31 6639
4517.95 6730
4518.58 6695
4519.22 6446
4519.85 6634
4520.48 6717
4521.12 6742
4521.75 6725
4522.39 6786
4523.02 6777
4523.66 6745
4524.29 6623
4524.92 6650
4525.56 6720
4526.19 6689
4526.83 6525
4527.46 6686
4528.10 6652
4528.73 6550
4529.37 6691
4530.00 6942
4530.64 7007
4531.27 6961
4531.91 7061
4532.54 7118
4533.18 7178
4533.81 7198
4534.45 7276
4535.08 7358
4535.72 7342
4536.35 7058
4536.99 7165
4537.62 7036
4538.26 6879
4538.89 6875
4539.53 6608
4540.16 6574
4540.80 6695
4541.43 6652
4542.07 6770
4542.71 6715
4543.34 6760
4543.98 6789
4544.61 6849
4545.25 6827
4545.88 6753
4546.52 6745
4547.16 7059
4547.79 6727
4548.43 6602
4549.06 6843
4549.70 6574
4550.34 6683
4550.97 6613
4551.61 6453
4552.25 6481
4552.88 6461
4553.52 6648
4554.15 6609
4554.79 6403
4555.43 6465
4556.06 6495
4556.70 6479
4557.34 6462
4557.97 6569
4558.61 6463
4559.25 6451
4559.89 6580
4560.52 6618
4561.16 6520
4561.80 6482
4562.43 6385
4563.07 6537
4563.71 6465
4564.34 6565
4564.98 6439
4565.62 6395
4566.26 6276
4566.89 6436
4567.53 6564
4568.17 6528
4568.81 6523
4569.44 6366
4570.08 6451
4570.72 6295
4571.36 6243
4571.99 6331
4572.63 6289
4573.27 6290
4573.91 6196
4574.55 6211
4575.18 6212
4575.82 6176
4576.46 6408
4577.10 6554
4577.74 6508
4578.37 6425
4579.01 6490
4579.65 6558
4580.29 6486
4580.93 6316
4581.56 6424
4582.20 6304
4582.84 6376
4583.48 6351
4584.12 6396
4584.76 6356
4585.40 6397
4586.03 6454
4586.67 6514
4587.31 6387
4587.95 6439
4588.59 6358
4589.23 6449
4589.87 6481
4590.51 6427
4591.15 6688
4591.79 6561
4592.42 6569
4593.06 6530
4593.70 6552
4594.34 6798
4594.98 6738
4595.62 6589
4596.26 6755
4596.90 6679
4597.54 6626
4598.18 6467
4598.82 6698
4599.46 6665
4600.10 6759
4600.74 6713
4601.38 6671
4602.02 6888
4602.66 6984
4603.30 6874
4603.94 6995
4604.58 7134
4605.22 7381
4605.86 7594
4606.50 7591
4607.14 7561
4607.78 7484
4608.42 7728
4609.06 7565
4609.70 7646
4610.34 7431
4610.98 7471
4611.62 7217
4612.26 7090
4612.90 7062
4613.54 6915
4614.18 7006
4614.82 7004
4615.46 6879
4616.10 6917
4616.74 6930
4617.39 6926
4618.03 6956
4618.67 7072
4619.31 7089
4619.95 6891
4620.59 6846
4621.23 6929
4621.87 6701
4622.51 6634
4623.16 6787
4623.80 6700
4624.44 6567
4625.08 6394
4625.72 6461
4626.36 6317
4627.00 6318
4627.65 6240
4628.29 6293
4628.93 6358
4629.57 6345
4630.21 6453
4630.85 6532
4631.50 6527
4632.14 6529
4632.78 6796
4633.42 6817
4634.06 6761
4634.71 6818
4635.35 6450
4635.99 6552
4636.63 6655
4637.27 6582
4637.92 6577
4638.56 6387
4639.20 6413
4639.84 6504
4640.49 6280
4641.13 6402
4641.77 6460
4642.41 6249
4643.06 6375
4643.70 6401
4644.34 6519
4644.99 6475
4645.63 6848
4646.27 6760
4646.91 6835
4647.56 7070
4648.20 7052
4648.84 6966
4649.49 6773
4650.13 6784
4650.77 6704
4651.42 6950
4652.06 6955
4652.70 6845
4653.35 6762
4653.99 6654
4654.63 6745
4655.28 6607
4655.92 6653
4656.56 6744
4657.21 6555
4657.85 6759
4658.49 6934
4659.14 6849
4659.78 6877
4660.43 7098
4661.07 7071
4661.71 7220
4662.36 7383
4663.00 7469
4663.65 7520
4664.29 7667
4664.93 7761
4665.58 7763
4666.22 7687
4666.87 7773
4667.51 7540
4668.16 7362
4668.80 7338
4669.44 7211
4670.09 7164
4670.73 6992
4671.38 6942
4672.02 7185
4672.67 7369
4673.31 7341
4673.96 7263
4674.60 7342
4675.25 7408
4675.89 7452
4676.54 7394
4677.18 7362
4677.83 7169
4678.47 7147
4679.12 7354
4679.76 7259
4680.41 7233
4681.05 7319
4681.70 7511
4682.34 7635
4682.99 7706
4683.63 7649
4684.28 7836
4684.93 8009
4685.57 8194
4686.22 8133
4686.86 7763
4687.51 7621
4688.15 7330
4688.80 7229
4689.45 7119
4690.09 6868
4690.74 6917
4691.38 6720
4692.03 6521
4692.68 6650
4693.32 6524
4693.97 6533
4694.61 6576
4695.26 6374
4695.91 6329
4696.55 6413
4697.20 6590
4697.85 6661
4698.49 6409
4699.14 6705
4699.79 6650
4700.43 6680
4701.08 6882
4701.73 6915
4702.37 6872
4703.02 6946
4703.67 7012
4704.31 6859
4704.96 7033
4705.61 7088
4706.25 6956
4706.90 6957
4707.55 7038
4708.20 6997
4708.84 7239
4709.49 7228
4710.14 7182
4710.78 7254
4711.43 7324
4712.08 7578
4712.73 7430
4713.37 7284
4714.02 7193
4714.67 7248
4715.32 7031
4715.96 6949
4716.61 6909
4717.26 6683
4717.91 6770
4718.56 6695
4719.20 6691
4719.85 6638
4720.50 6720
4721.15 6936
4721.80 6836
4722.44 6762
4723.09 6913
4723.74 6688
4724.39 6688
4725.04 6723
4725.69 6613
4726.33 6581
4726.98 6477
4727.63 6539
4728.28 6496
4728.93 6645
4729.58 6622
4730.23 6778
4730.87 6845
4731.52 6707
4732.17 6724
4732.82 6660
4733.47 6836
4734.12 6835
4734.77 6936
4735.42 7091
4736.07 6948
4736.71 6981
4737.36 7027
4738.01 7097
4738.66 7109
4739.31 7203
4739.96 7261
4740.61 7251
4741.26 7285
4741.91 7056
4742.56 7054
4743.21 7112
4743.86 7205
4744.51 7332
4745.16 7322
4745.81 7335
4746.46 7257
4747.11 7298
4747.76 7540
4748.41 7890
4749.06 8168
4749.71 8567
4750.36 9024
4751.01 9555
4751.66 10359
4752.31 11372
4752.96 12448
4753.61 13397
4754.26 14406
4754.91 15240
4755.56 15344
4756.21 15181
4756.86 14905
4757.51 14076
4758.16 13199
4758.81 12292
4759.46 11278
4760.11 10288
4760.76 9490
4761.41 8635
4762.07 8177
4762.72 7687
4763.37 7405
4764.02 7232
4764.67 7129
4765.32 6770
4765.97 6690
4766.62 6944
4767.27 6863
4767.92 6620
4768.58 6600
4769.23 6437
4769.88 6472
4770.53 6354
4771.18 6277
4771.83 6409
4772.48 6463
4773.14 6403
4773.79 6326
4774.44 6327
4775.09 6382
4775.74 6360
4776.40 6619
4777.05 6563
4777.70 6419
4778.35 6659
4779.00 6587
4779.66 6557
4780.31 6747
4780.96 6765
4781.61 6920
4782.26 6939
4782.92 6990
4783.57 7100
4784.22 7180
4784.87 7088
4785.53 6991
4786.18 6709
4786.83 6796
4787.48 7045
4788.14 6872
4788.79 6668
4789.44 6745
4790.09 6843
4790.75 7066
4791.40 7033
4792.05 7214
4792.71 7034
4793.36 6952
4794.01 6946
4794.67 7184
4795.32 7116
4795.97 7009
4796.62 6929
4797.28 6737
4797.93 6530
4798.58 6582
4799.24 6365
4799.89 6226
4800.55 6240
4801.20 6276
4801.85 6316
4802.51 6220
4803.16 6299
4803.81 6132
4804.47 6102
4805.12 6198
4805.77 6217
4806.43 6159
4807.08 6205
4807.74 6253
4808.39 6272
4809.04 6259
4809.70 6244
4810.35 6341
4811.01 6244
4811.66 6170
4812.32 6297
4812.97 6229
4813.62 6407
4814.28 6463
4814.93 6335
4815.59 6334
4816.24 6432
4816.90 6412
4817.55 6228
4818.21 6175
4818.86 6436
4819.52 6393
4820.17 6509
4820.83 6569
4821.48 6495
4822.14 6464
4822.79 6600
4823.45 6711
4824.10 6600
4824.76 6640
4825.41 6596
4826.07 6565
4826.72 6745
4827.38 6830
4828.03 6969
4828.69 6924
4829.34 6856
4830.00 7053
4830.65 7127
4831.31 7069
4831.97 7217
4832.62 7132
4833.28 7030
4833.93 6708
4834.59 6720
4835.24 6810
4835.90 7047
4836.56 7081
4837.21 6830
4837.87 6784
4838.52 6773
4839.18 6810
4839.84 6836
4840.49 6724
4841.15 6595
4841.81 6595
4842.46 6558
4843.12 6549
4843.77 6581
4844.43 6414
4845.09 6542
4845.74 6411
4846.40 6336
4847.06 6410
4847.71 6301
4848.37 6425
4849.03 6386
4849.68 6388
4850.34 6421
4851.00 6400
4851.66 6259
4852.31 6418
4852.97 6511
4853.63 6420
4854.28 6328
4854.94 6393
4855.60 6515
4856.26 6287
4856.91 6386
4857.57 6363
4858.23 6229
4858.88 6137
4859.54 6152
4860.20 6336
4860.86 6410
4861.52 6469
4862.17 6589
4862.83 6721
4863.49 6705
4864.15 7021
4864.80 6946
4865.46 7103
4866.12 7462
4866.78 7322
4867.44 7516
4868.09 7520
4868.75 7355
4869.41 7087
4870.07 7090
4870.73 7093
4871.39 6960
4872.04 6724
4872.70 6796
4873.36 6752
4874.02 6672
4874.68 6653
4875.34 6577
4875.99 6545
4876.65 6472
4877.31 6751
4877.97 6674
4878.63 6423
4879.29 6428
4879.95 6395
4880.61 6334
4881.27 6240
4881.92 6126
4882.58 6140
4883.24 6219
4883.90 6182
4884.56 6026
4885.22 6081
4885.88 6190
4886.54 6155
4887.20 6479
4887.86 6298
4888.52 6260
4889.18 6353
4889.84 6486
4890.50 6573
4891.16 6497
4891.81 6571
4892.47 6890
4893.13 6941
4893.79 7140
4894.45 7287
4895.11 7249
4895.77 7341
4896.43 7382
4897.09 7509
4897.75 7255
4898.41 7213
4899.07 7340
4899.73 7394
4900.40 7347
4901.06 7505
4901.72 7653
4902.38 7880
4903.04 7762
4903.70 7749
4904.36 7744
4905.02 7625
4905.68 7579
4906.34 7241
4907.00 7017
4907.66 7043
4908.32 6981
4908.98 6720
4909.64 6779
4910.30 6580
4910.97 6507
4911.63 6613
4912.29 6789
4912.95 6799
4913.61 6696
4914.27 6576
4914.93 6754
4915.59 6670
4916.26 6783
4916.92 6609
4917.58 6572
4918.24 6564
4918.90 6587
4919.56 6503
4920.22 6297
4920.89 6195
4921.55 6101
4922.21 6347
4922.87 6347
4923.53 6292
4924.19 6150
4924.86 6249
4925.52 6198
4926.18 6025
4926.84 6086
4927.50 6110
4928.17 6047
4928.83 6098
4929.49 6100
4930.15 6131
4930.82 6225
4931.48 6305
4932.14 6251
4932.80 6368
4933.47 6185
4934.13 6164
4934.79 6146
4935.45 6144
4936.12 6086
4936.78 6192
4937.44 6248
4938.10 6137
4938.77 6174
4939.43 6066
4940.09 6024
4940.76 6036
4941.42 6146
4942.08 6060
4942.75 6027
4943.41 5931
4944.07 5931
4944.74 6124
4945.40 6000
4946.06 6040
4946.73 6212
4947.39 6117
4948.05 5995
4948.72 5895
4949.38 5997
4950.04 5941
4950.71 5968
4951.37 5987
4952.03 6295
4952.70 6159
4953.36 6018
4954.03 6019
4954.69 5933
4955.35 5846
4956.02 5946
4956.68 6037
4957.35 6069
4958.01 6030
4958.67 6112
4959.34 6104
4960.00 6137
4960.67 6148
4961.33 6278
4962.00 6500
4962.66 6396
4963.32 6477
4963.99 6578
4964.65 6536
4965.32 6696
4965.98 6902
4966.65 6843
4967.31 6863
4967.98 7109
4968.64 6866
4969.31 6937
4969.97 6778
4970.64 6634
4971.30 6760
4971.97 6599
4972.63 6516
4973.30 6479
4973.96 6500
4974.63 6423
4975.29 6497
4975.96 6760
4976.62 6676
4977.29 6541
4977.96 6600
4978.62 6525
4979.29 6557
4979.95 6394
4980.62 6322
4981.28 6475
4981.95 6365
4982.62 6191
4983.28 6170
4983.95 6144
4984.61 6078
4985.28 6227
4985.94 6343
4986.61 6370
4987.28 6196
4987.94 6268
4988.61 6310
4989.28 6514
4989.94 6664
4990.61 6650
4991.27 6680
4991.94 6701
4992.61 6622
4993.27 6671
4993.94 6532
4994.61 6563
4995.27 6716
4995.94 6760
4996.61 6924
4997.27 6956
4997.94 7055
4998.61 6971
4999.27 6851
4999.94 6686
5000.61 6658
5001.28 6678
5001.94 6646
5002.61 6526
5003.28 6483
5003.94 6301
5004.61 6082
5005.28 6061
5005.95 5991
5006.61 5861
5007.28 5800
5007.95 5772
5008.62 5772
5009.28 5895
5009.95 5865
5010.62 5638
5011.29 5780
5011.95 5938
5012.62 5955
5013.29 5900
5013.96 5839
5014.63 5806
5015.29 5993
5015.96 5989
5016.63 6009
5017.30 5976
5017.97 5835
5018.63 6044
5019.30 6246
5019.97 6041
5020.64 6007
5021.31 6071
5021.98 6159
5022.65 6199
5023.31 6229
5023.98 6130
5024.65 6399
5025.32 6433
5025.99 6477
5026.66 6498
5027.33 6511
5027.99 6543
5028.66 6580
5029.33 6596
5030.00 6577
5030.67 6481
5031.34 6352
5032.01 6285
5032.68 6263
5033.35 6172
5034.02 6084
5034.69 6014
5035.35 6010
5036.02 6151
5036.69 6126
5037.36 5968
5038.03 5834
5038.70 5759
5039.37 5820
5040.04 5813
5040.71 5712
5041.38 5828
5042.05 5752
5042.72 5801
5043.39 6076
5044.06 6077
5044.73 5966
5045.40 6049
5046.07 6039
5046.74 5989
5047.41 5928
5048.08 6040
5048.75 6111
5049.42 6223
5050.09 6173
5050.76 6231
5051.43 5955
5052.10 5820
5052.77 5903
5053.44 5874
5054.11 5877
5054.78 5909
5055.46 5882
5056.13 5910
5056.80 5987
5057.47 5780
5058.14 5805
5058.81 6005
5059.48 5955
5060.15 6034
5060.82 5997
5061.49 5804
5062.16 5995
5062.84 5931
5063.51 5869
5064.18 5914
5064.85 5951
5065.52 6010
5066.19 5912
5066.86 5946
5067.54 6050
5068.21 5875
5068.88 5826
5069.55 5798
5070.22 5885
5070.89 5919
5071.56 5932
5072.24 5936
5072.91 6006
5073.58 5758
5074.25 5677
5074.92 5804
5075.60 5727
5076.27 5728
5076.94 5759
5077.61 5892
5078.28 5723
5078.96 5735
5079.63 5858
5080.30 5933
5080.97 5927
5081.65 6008
5082.32 6089
5082.99 5995
5083.66 6057
5084.34 6091
5085.01 6044
5085.68 6085
5086.35 6096
5087.03 6001
5087.70 5976
5088.37 5931
5089.05 6058
5089.72 5956
5090.39 5939
5091.06 5931
5091.74 6081
5092.41 6185
5093.08 6145
5093.76 6355
5094.43 6529
5095.10 6383
5095.78 6299
5096.45 6380
5097.12 6354
5097.80 6191
5098.47 6208
5099.14 5958
5099.82 5742
5100.49 5647
5101.17 5561
5101.84 5619
5102.51 5697
5103.19 5628
5103.86 5553
5104.53 5621
5105.21 5583
5105.88 5477
5106.56 5520
5107.23 5629
5107.91 5650
5108.58 5655
5109.25 5569
5109.93 5472
5110.60 5621
5111.28 5703
5111.95 5670
5112.63 5723
5113.30 5804
5113.97 5846
5114.65 5596
5115.32 5693
5116.00 5828
5116.67 5858
5117.35 5957
5118.02 5854
5118.70 5730
5119.37 5758
5120.05 5831
5120.72 5836
5121.40 5712
5122.07 5699
5122.75 5705
5123.42 5731
5124.10 5816
5124.77 5912
5125.45 5671
5126.12 5701
5126.80 5750
5127.48 5747
5128.15 5741
5128.83 5697
5129.50 5840
5130.18 5836
5130.85 5964
5131.53 6044
5132.20 5791
5132.88 5891
5133.56 5739
5134.23 5732
5134.91 5524
5135.58 5620
5136.26 5674
5136.94 5844
5137.61 5808
5138.29 5752
5138.96 5510
5139.64 5684
5140.32 5590
5140.99 5765
5141.67 5870
5142.35 5664
5143.02 5851
5143.70 5804
5144.38 5747
5145.05 5817
5145.73 5867
5146.41 5845
5147.08 5601
5147.76 5544
5148.44 5531
5149.11 5331
5149.79 5426
5150.47 5408
5151.14 5438
5151.82 5456
5152.50 5564
5153.17 5601
5153.85 5554
5154.53 5692
5155.21 5579
5155.88 5674
5156.56 5708
5157.24 5752
5157.92 5731
5158.59 5650
5159.27 5525
5159.95 5490
5160.63 5272
5161.30 5328
5161.98 5424
5162.66 5400
5163.34 5406
5164.02 5341
5164.69 5442
5165.37 5418
5166.05 5489
5166.73 5467
5167.41 5371
5168.08 5463
5168.76 5625
5169.44 5430
5170.12 5613
5170.80 5595
5171.47 5341
5172.15 5363
5172.83 5492
5173.51 5664
5174.19 5622
5174.87 5685
5175.55 5658
5176.22 5775
5176.90 5575
5177.58 5647
5178.26 5612
5178.94 5754
5179.62 5898
5180.30 6050
5180.98 5979
5181.66 5936
5182.33 5921
5183.01 6095
5183.69 6332
5184.37 6353
5185.05 6291
5185.73 6285
5186.41 6120
5187.09 5915
5187.77 5901
5188.45 6033
5189.13 6094
5189.81 5941
5190.49 5750
5191.17 5762
5191.85 5715
5192.53 5631
5193.21 5481
5193.88 5504
5194.56 5237
5195.24 5368
5195.92 5461
5196.60 5488
5197.28 5203
5197.96 5138
5198.64 5227
5199.33 5313
5200.01 5369
5200.69 5344
5201.37 5256
5202.05 5346
5202.73 5396
5203.41 5401
5204.09 5309
5204.77 5471
5205.45 5395
5206.13 5450
5206.81 5515
5207.49 5557
5208.17 5733
5208.85 5798
5209.53 5771
5210.21 5815
5210.89 5883
5211.58 6017
5212.26 6058
5212.94 6115
5213.62 6077
5214.30 6116
5214.98 6040
5215.66 5933
5216.34 5798
5217.03 5695
5217.71 5599
5218.39 5657
5219.07 5556
5219.75 5436
5220.43 5383
5221.11 5414
5221.80 5317
5222.48 5407
5223.16 5341
5223.84 5299
5224.52 5324
5225.20 5251
5225.89 5327
5226.57 5389
5227.25 5409
5227.93 5428
5228.61 5317
5229.30 5365
5229.98 5295
5230.66 5336
5231.34 5401
5232.03 5402
5232.71 5376
5233.39 5334
5234.07 5293
5234.76 5361
5235.44 5368
5236.12 5381
5236.80 5372
5237.49 5272
5238.17 5276
5238.85 5334
5239.53 5386
5240.22 5526
5240.90 5555
5241.58 5654
5242.27 5670
5242.95 5776
5243.63 5841
5244.32 5829
5245.00 5662
5245.68 5642
5246.36 5585
5247.05 5492
5247.73 5603
5248.41 5492
5249.10 5368
5249.78 5220
5250.47 5220
5251.15 5296
5251.83 5341
5252.52 5315
5253.20 5286
5253.88 5247
5254.57 5331
5255.25 5433
5255.93 5311
5256.62 5296
5257.30 5197
5257.99 5217
5258.67 5087
5259.36 5097
5260.04 5229
5260.72 5315
5261.41 5270
5262.09 5225
5262.78 5375
5263.46 5311
5264.14 5485
5264.83 5458
5265.51 5519
5266.20 5477
5266.88 5456
5267.57 5621
5268.25 5581
5268.94 5526
5269.62 5490
5270.31 5587
5270.99 5645
5271.68 5587
5272.36 5552
5273.05 5396
5273.73 5507
5274.42 5576
5275.10 5310
5275.79 5231
5276.47 5396
5277.16 5535
5277.84 5522
5278.53 5267
5279.21 5618
5279.90 5582
5280.58 5565
5281.27 5722
5281.96 5743
5282.64 5831
5283.33 5944
5284.01 6063
5284.70 6087
5285.38 6045
5286.07 6245
5286.76 6242
5287.44 6108
5288.13 5887
5288.81 5605
5289.50 5419
5290.19 5539
5290.87 5462
5291.56 5380
5292.24 5360
5292.93 5245
5293.62 5313
5294.30 5293
5294.99 5258
5295.68 5162
5296.36 5241
5297.05 5148
5297.74 5025
5298.42 5214
5299.11 5342
5299.80 5387
5300.48 5302
5301.17 5347
5301.86 5415
5302.54 5475
5303.23 5439
5303.92 5419
5304.60 5392
5305.29 5608
5305.98 5247
5306.67 5274
5307.35 5360
5308.04 5263
5308.73 5255
5309.41 5289
5310.10 5231
5310.79 5175
5311.48 5278
5312.16 5243
5312.85 5213
5313.54 5271
5314.23 5404
5314.92 5383
5315.60 5340
5316.29 5321
5316.98 5144
5317.67 5246
5318.35 5085
5319.04 5046
5319.73 4996
5320.42 5029
5321.11 4956
5321.79 4984
5322.48 4924
5323.17 5082
5323.86 5143
5324.55 5151
5325.24 5115
5325.92 5150
5326.61 5182
5327.30 4969
5327.99 5099
5328.68 5001
5329.37 5010
5330.06 5111
5330.75 5062
5331.43 5063
5332.12 5055
5332.81 5038
5333.50 5122
5334.19 5036
5334.88 4949
5335.57 4910
5336.26 4848
5336.95 4927
5337.63 4970
5338.32 4997
5339.01 5075
5339.70 4948
5340.39 4835
5341.08 4888
5341.77 4981
5342.46 4859
5343.15 4826
5343.84 5009
5344.53 4975
5345.22 4938
5345.91 5010
5346.60 5186
5347.29 5148
5347.98 5105
5348.67 5122
5349.36 5201
5350.05 5336
5350.74 5319
5351.43 5192
5352.12 5334
5352.81 5347
5353.50 5254
5354.19 5251
5354.88 5384
5355.57 5335
5356.26 5206
5356.95 5191
5357.64 5143
5358.33 5305
5359.02 5192
5359.71 5130
5360.40 5114
5361.09 4999
5361.78 5064
5362.48 5024
5363.17 4869
5363.86 4858
5364.55 5092
5365.24 5014
5365.93 4947
5366.62 4960
5367.31 4986
5368.00 4820
5368.69 4772
5369.39 4907
5370.08 4943
5370.77 4965
5371.46 5083
5372.15 5068
5372.84 5021
5373.53 4906
5374.23 4921
5374.92 5215
5375.61 5086
5376.30 5083
5376.99 5178
5377.68 5205
5378.38 5086
5379.07 5028
5379.76 5010
5380.45 5010
5381.14 5034
5381.84 4913
5382.53 5033
5383.22 5100
5383.91 5015
5384.60 5087
5385.30 5033
5385.99 5080
5386.68 5016
5387.37 5108
5388.07 5198
5388.76 5134
5389.45 5306
5390.14 5343
5390.84 5380
5391.53 5421
5392.22 5523
5392.91 5352
5393.61 5325
5394.30 5422
5394.99 5394
5395.69 5168
5396.38 5007
5397.07 5123
5397.76 4979
5398.46 4837
5399.15 4848
5399.84 4788
5400.54 4891
5401.23 4857
5401.92 4825
5402.62 4773
5403.31 4747
5404.00 4803
5404.70 4715
5405.39 4881
5406.09 4916
5406.78 4921
5407.47 4803
5408.17 4887
5408.86 5049
5409.55 4977
5410.25 5078
5410.94 4964
5411.64 4841
5412.33 4873
5413.02 5026
5413.72 4919
5414.41 5028
5415.11 5068
5415.80 5058
5416.49 5064
5417.19 4981
5417.88 4844
5418.58 4776
5419.27 4767
5419.97 4765
5420.66 4835
5421.36 4831
5422.05 4841
5422.75 4762
5423.44 5031
5424.13 5038
5424.83 4898
5425.52 4944
5426.22 4765
5426.91 4873
5427.61 4915
5428.30 4931
5429.00 5153
5429.69 5118
5430.39 5078
5431.08 4934
5431.78 4978
5432.48 5019
5433.17 5098
5433.87 5018
5434.56 4995
5435.26 4972
5435.95 4838
5436.65 4809
5437.34 4943
5438.04 4948
5438.73 4997
5439.43 4901
5440.13 4875
5440.82 4925
5441.52 4979
5442.21 4807
5442.91 4854
5443.61 5049
5444.30 4924
5445.00 4874
5445.69 4941
5446.39 4973
5447.09 5064
5447.78 4966
5448.48 4876
5449.18 4932
5449.87 4937
5450.57 4944
5451.27 4940
5451.96 5177
5452.66 5077
5453.35 5154
5454.05 5117
5454.75 5163
5455.45 5171
5456.14 4979
5456.84 4925
5457.54 4998
5458.23 4921
5458.93 4859
5459.63 4800
5460.32 4780
5461.02 4913
5461.72 4821
5462.42 4774
5463.11 4833
5463.81 4855
5464.51 4795
5465.20 4671
5465.90 4711
5466.60 4701
5467.30 4726
5467.99 4896
5468.69 4884
5469.39 4931
5470.09 4921
5470.79 4884
5471.48 4797
5472.18 4854
5472.88 4860
5473.58 4920
5474.27 4869
5474.97 4706
5475.67 4840
5476.37 4868
5477.07 4851
5477.77 4944
5478.46 4802
5479.16 4759
5479.86 4830
5480.56 4869
5481.26 4919
5481.96 5006
5482.65 4911
5483.35 4914
5484.05 4959
5484.75 5106
5485.45 4971
5486.15 5066
5486.85 4961
5487.54 4973
5488.24 4976
5488.94 5010
5489.64 4982
5490.34 4960
5491.04 4907
5491.74 4979
5492.44 5090
5493.14 4977
5493.84 5009
5494.54 5038
5495.23 5043
5495.93 5092
5496.63 5013
5497.33 5012
5498.03 5209
5498.73 5128
5499.43 5058
5500.13 5176
5500.83 5107
5501.53 5159
5502.23 5267
5502.93 5281
5503.63 5251
5504.33 5376
5505.03 5325
5505.73 5286
5506.43 5217
5507.13 5073
5507.83 5065
5508.53 5109
5509.23 5091
5509.93 4981
5510.63 4898
5511.33 4932
5512.03 4916
5512.73 4959
5513.43 4799
5514.13 4783
5514.83 4977
5515.53 4829
5516.24 4807
5516.94 4808
5517.64 4958
5518.34 4821
5519.04 4753
5519.74 4742
5520.44 4883
5521.14 4894
5521.84 4893
5522.54 4950
5523.24 4796
5523.95 4780
5524.65 4893
5525.35 4881
5526.05 5032
5526.75 5082
5527.45 4927
5528.15 5119
5528.85 5220
5529.56 5118
5530.26 5104
5530.96 5054
5531.66 4996
5532.36 5029
5533.06 5056
5533.77 4921
5534.47 4864
5535.17 4803
5535.87 4833
5536.57 4784
5537.28 4822
5537.98 4751
5538.68 4635
5539.38 4636
5540.08 4579
5540.79 4453
5541.49 4545
5542.19 4405
5542.89 4409
5543.60 4511
5544.30 4527
5545.00 4581
5545.70 4542
5546.41 4417
5547.11 4507
5547.81 4687
5548.51 4608
5549.22 4727
5549.92 4665
5550.62 4671
5551.32 4579
5552.03 4570
5552.73 4692
5553.43 4746
5554.14 4686
5554.84 4702
5555.54 4651
5556.25 4731
5556.95 4878
5557.65 4814
5558.36 4774
5559.06 4704
5559.76 4667
5560.47 4656
5561.17 4692
5561.87 4643
5562.58 4608
5563.28 4765
5563.98 4829
5564.69 4945
5565.39 5023
5566.10 5209
5566.80 5127
5567.50 5298
5568.21 5216
5568.91 5101
5569.62 4951
5570.32 5013
5571.02 4950
5571.73 4942
5572.43 4907
5573.14 4848
5573.84 4627
5574.55 4672
5575.25 4649
5575.95 4558
5576.66 4564
5577.36 4527
5578.07 4699
5578.77 4774
5579.48 4889
5580.18 4864
5580.89 4637
5581.59 4749
5582.30 4734
5583.00 4690
5583.71 4663
5584.41 4753
5585.12 4732
5585.82 4666
5586.53 4758
5587.23 4803
5587.94 4833
5588.64 4886
5589.35 4922
5590.05 5014
5590.76 4968
5591.46 4811
5592.17 4903
5592.87 4798
5593.58 4965
5594.29 4945
5594.99 4850
5595.70 4793
5596.40 4727
5597.11 4635
5597.81 4649
5598.52 4557
5599.23 4685
5599.93 4812
5600.64 4671
5601.34 4698
5602.05 4682
5602.76 4655
5603.46 4708
5604.17 4703
5604.87 4524
5605.58 4472
5606.29 4635
5606.99 4488
5607.70 4414
5608.41 4530
5609.11 4562
5609.82 4550
5610.53 4458
5611.23 4546
5611.94 4528
5612.65 4645
5613.35 4657
5614.06 4677
5614.77 4725
5615.47 4740
5616.18 4808
5616.89 4873
5617.60 4813
5618.30 4876
5619.01 4690
5619.72 4727
5620.42 4649
5621.13 4533
5621.84 4587
5622.55 4488
5623.25 4550
5623.96 4466
5624.67 4535
5625.38 4567
5626.08 4502
5626.79 4504
5627.50 4644
5628.21 4625
5628.91 4750
5629.62 4513
5630.33 4427
5631.04 4467
5631.75 4596
5632.45 4578
5633.16 4582
5633.87 4603
5634.58 4652
5635.29 4686
5636.00 4556
5636.70 4651
5637.41 4800
5638.12 4764
5638.83 4770
5639.54 4718
5640.25 4781
5640.95 4738
5641.66 4828
5642.37 4882
5643.08 5103
5643.79 5183
5644.50 5304
5645.21 5169
5645.92 5030
5646.62 4965
5647.33 5059
5648.04 5001
5648.75 4819
5649.46 4831
5650.17 4734
5650.88 4887
5651.59 4801
5652.30 4728
5653.01 4806
5653.72 4792
5654.43 4743
5655.13 4599
5655.84 4712
5656.55 4721
5657.26 4601
5657.97 4574
5658.68 4647
5659.39 4676
5660.10 4595
5660.81 4596
5661.52 4747
5662.23 4687
5662.94 4630
5663.65 4553
5664.36 4648
5665.07 4741
5665.78 4660
5666.49 4506
5667.20 4453
5667.91 4553
5668.62 4550
5669.33 4494
5670.04 4392
5670.75 4505
5671.46 4436
5672.17 4527
5672.89 4616
5673.60 4542
5674.31 4341
5675.02 4484
5675.73 4454
5676.44 4522
5677.15 4411
5677.86 4415
5678.57 4388
5679.28 4343
5679.99 4316
5680.70 4448
5681.42 4439
5682.13 4342
5682.84 4306
5683.55 4431
5684.26 4497
5684.97 4562
5685.68 4589
5686.39 4624
5687.11 4640
5687.82 4652
5688.53 4581
5689.24 4528
5689.95 4526
5690.66 4598
5691.38 4606
5692.09 4725
5692.80 4534
5693.51 4552
5694.22 4541
5694.93 4522
5695.65 4560
5696.36 4611
5697.07 4509
5697.78 4350
5698.50 4375
5699.21 4306
5699.92 4360
5700.63 4377
5701.34 4272
5702.06 4298
5702.77 4417
5703.48 4430
5704.19 4362
5704.91 4353
5705.62 4424
5706.33 4406
5707.04 4371
5707.76 4339
5708.47 4391
5709.18 4432
5709.90 4331
5710.61 4350
5711.32 4224
5712.04 4311
5712.75 4274
5713.46 4320
5714.17 4380
5714.89 4271
5715.60 4408
5716.31 4303
5717.03 4283
5717.74 4399
5718.45 4391
5719.17 4395
5719.88 4439
5720.59 4352
5721.31 4430
5722.02 4427
5722.74 4413
5723.45 4420
5724.16 4431
5724.88 4399
5725.59 4354
5726.30 4291
5727.02 4420
5727.73 4566
5728.45 4543
5729.16 4443
5729.88 4625
5730.59 4850
5731.30 4900
5732.02 4720
5732.73 4795
5733.45 4946
5734.16 4876
5734.88 4860
5735.59 4842
5736.30 4868
5737.02 4761
5737.73 4822
5738.45 4789
5739.16 4666
5739.88 4514
5740.59 4422
5741.31 4364
5742.02 4324
5742.74 4257
5743.45 4365
5744.17 4330
5744.88 4257
5745.60 4199
5746.31 4263
5747.03 4287
5747.74 4242
5748.46 4136
5749.17 4096
5749.89 4150
5750.60 4113
5751.32 4068
5752.04 4090
5752.75 4237
5753.47 4379
5754.18 4183
5754.90 4171
5755.61 4246
5756.33 4306
5757.05 4380
5757.76 4424
5758.48 4387
5759.19 4462
5759.91 4377
5760.62 4478
5761.34 4499
5762.06 4409
5762.77 4422
5763.49 4383
5764.21 4335
5764.92 4361
5765.64 4278
5766.36 4265
5767.07 4295
5767.79 4251
5768.50 4304
5769.22 4337
5769.94 4553
5770.65 4355
5771.37 4301
5772.09 4264
5772.80 4342
5773.52 4298
5774.24 4351
5774.96 4282
5775.67 4321
5776.39 4197
5777.11 4392
5777.82 4375
5778.54 4472
5779.26 4430
5779.98 4311
5780.69 4478
5781.41 4422
5782.13 4333
5782.84 4422
5783.56 4420
5784.28 4392
5785.00 4385
5785.71 4295
5786.43 4428
5787.15 4446
5787.87 4274
5788.59 4191
5789.30 4123
5790.02 4292
5790.74 4243
5791.46 4404
5792.18 4335
5792.89 4314
5793.61 4217
5794.33 4205
5795.05 4278
5795.77 4274
5796.48 4298
5797.20 4269
5797.92 4220
5798.64 4261
5799.36 4129
5800.08 4208
5800.80 4268
5801.51 4343
5802.23 4367
5802.95 4369
5803.67 4323
5804.39 4333
5805.11 4452
5805.83 4491
5806.55 4559
5807.26 4673
5807.98 4471
5808.70 4564
5809.42 4534
5810.14 4372
5810.86 4338
5811.58 4333
5812.30 4430
5813.02 4194
5813.74 4239
5814.46 4265
5815.18 4294
5815.90 4403
5816.61 4409
5817.33 4461
5818.05 4567
5818.77 4696
5819.49 4749
5820.21 4848
5820.93 4783
5821.65 4831
5822.37 4774
5823.09 4801
5823.81 4924
5824.53 4912
5825.25 4821
5825.97 4952
5826.69 4801
5827.41 4640
5828.13 4681
5828.85 4750
5829.57 4773
5830.29 4696
5831.01 4549
5831.74 4435
5832.46 4594
5833.18 4449
5833.90 4397
5834.62 4509
5835.34 4539
5836.06 4434
5836.78 4443
5837.50 4486
5838.22 4485
5838.94 4512
5839.66 4517
5840.38 4394
5841.11 4632
5841.83 4541
5842.55 4523
5843.27 4409
5843.99 4482
5844.71 4545
5845.43 4619
5846.15 4715
5846.88 4642
5847.60 4689
5848.32 4612
5849.04 4456
5849.76 4577
5850.48 4453
5851.20 4408
5851.93 4410
5852.65 4400
5853.37 4312
5854.09 4411
5854.81 4437
5855.54 4413
5856.26 4385
5856.98 4458
5857.70 4541
5858.42 4553
5859.15 4461
5859.87 4417
5860.59 4462
5861.31 4468
5862.04 4497
5862.76 4477
5863.48 4549
5864.20 4429
5864.93 4505
5865.65 4340
5866.37 4383
5867.09 4273
5867.82 4284
5868.54 4132
5869.26 4148
5869.98 4222
5870.71 4335
5871.43 4224
5872.15 4181
5872.88 4193
5873.60 4240
5874.32 4401
5875.05 4373
5875.77 4364
5876.49 4211
5877.22 4164
5877.94 4078
5878.66 4164
5879.39 4179
5880.11 4180
5880.83 4229
5881.56 4143
5882.28 4170
5883.00 4212
5883.73 4230
5884.45 4231
5885.17 4289
5885.90 4224
5886.62 4208
5887.35 4289
5888.07 4252
5888.79 4178
5889.52 4184
5890.24 4115
5890.97 4132
5891.69 4140
5892.41 4245
5893.14 4125
5893.86 4112
5894.59 4206
5895.31 3981
5896.04 4033
5896.76 4035
5897.49 4072
5898.21 4036
5898.93 4155
5899.66 3993
5900.38 4015
5901.11 4015
5901.83 4092
5902.56 4138
5903.28 4147
5904.01 4267
5904.73 4252
5905.46 4237
5906.18 4290
5906.91 4184
5907.63 4203
5908.36 4333
5909.08 4316
5909.81 4133
5910.53 4066
5911.26 4230
5911.99 4138
5912.71 4328
5913.44 4196
5914.16 4202
5914.89 4189
5915.61 4191
5916.34 4276
5917.06 4106
5917.79 4165
5918.52 4377
5919.24 4399
5919.97 4402
5920.69 4505
5921.42 4609
5922.15 4761
5922.87 4490
5923.60 4514
5924.32 4419
5925.05 4405
5925.78 4322
5926.50 4261
5927.23 4057
5927.96 4121
5928.68 4195
5929.41 4138
5930.14 4229
5930.86 4137
5931.59 4191
5932.32 4032
5933.04 4080
5933.77 4105
5934.50 4252
5935.22 4151
5935.95 4203
5936.68 4135
5937.40 4201
5938.13 4250
5938.86 4218
5939.58 4235
5940.31 4327
5941.04 4320
5941.77 4221
5942.49 4315
5943.22 4286
5943.95 4286
5944.68 4224
5945.40 4219
5946.13 4144
5946.86 4178
5947.59 4117
5948.31 4085
5949.04 4072
5949.77 4041
5950.50 4177
5951.22 4301
5951.95 4277
5952.68 4205
5953.41 4091
5954.14 4256
5954.86 4446
5955.59 4370
5956.32 4351
5957.05 4350
5957.78 4407
5958.51 4264
5959.23 4362
5959.96 4482
5960.69 4312
5961.42 4276
5962.15 4301
5962.88 4329
5963.60 4363
5964.33 4368
5965.06 4399
5965.79 4458
5966.52 4477
5967.25 4409
5967.98 4612
5968.71 4627
5969.44 4393
5970.16 4367
5970.89 4491
5971.62 4456
5972.35 4436
5973.08 4486
5973.81 4572
5974.54 4508
5975.27 4433
5976.00 4384
5976.73 4576
5977.46 4466
5978.19 4397
5978.92 4349
5979.65 4554
5980.37 4536
5981.10 4672
5981.83 4683
5982.56 4818
5983.29 4833
5984.02 4732
5984.75 4851
5985.48 4943
5986.21 5046
5986.94 5043
5987.67 5150
5988.40 5255
5989.13 5171
5989.86 5249
5990.59 5259
5991.32 5136
5992.05 4972
5992.79 4897
5993.52 4953
5994.25 5021
5994.98 4920
5995.71 4871
5996.44 4716
5997.17 4795
5997.90 4818
5998.63 4667
5999.36 4756
6000.09 4635
6000.82 4639
6001.55 4862
6002.28 4742
6003.02 4651
6003.75 4721
6004.48 4646
6005.21 4649
6005.94 4589
6006.67 4654
6007.40 4736
6008.13 4782
6008.86 4774
6009.60 4812
6010.33 5128
6011.06 5023
6011.79 5202
6012.52 5564
6013.25 5707
6013.99 5876
6014.72 6020
6015.45 6259
6016.18 6337
6016.91 6455
6017.64 6187
6018.38 6210
6019.11 5929
6019.84 5921
6020.57 5710
6021.30 5367
6022.04 5202
6022.77 5162
6023.50 4898
6024.23 4707
6024.97 4751
6025.70 4614
6026.43 4504
6027.16 4548
6027.90 4569
6028.63 4554
6029.36 4425
6030.09 4541
6030.83 4368
6031.56 4374
6032.29 4308
6033.02 4321
6033.76 4398
6034.49 4370
6035.22 4400
6035.96 4478
6036.69 4306
6037.42 4296
6038.16 4328
6038.89 4306
6039.62 4369
6040.36 4514
6041.09 4425
6041.82 4406
6042.56 4336
6043.29 4453
6044.02 4480
6044.76 4381
6045.49 4428
6046.22 4486
6046.96 4566
6047.69 4615
6048.42 4576
6049.16 4712
6049.89 4621
6050.63 4525
6051.36 4602
6052.09 4479
6052.83 4538
6053.56 4517
6054.30 4526
6055.03 4518
6055.77 4503
6056.50 4473
6057.23 4489
6057.97 4528
6058.70 4344
6059.44 4255
6060.17 4182
6060.91 4322
6061.64 4261
6062.38 4250
6063.11 4208
6063.84 4302
6064.58 4228
6065.31 4239
6066.05 4323
6066.78 4301
6067.52 4297
6068.25 4230
6068.99 4097
6069.72 4108
6070.46 4036
6071.19 4104
6071.93 4088
6072.66 4173
6073.40 4266
6074.14 4297
6074.87 4275
6075.61 4232
6076.34 4215
6077.08 4272
6077.81 4281
6078.55 4261
6079.28 4340
6080.02 4231
6080.76 4249
6081.49 4364
6082.23 4421
6082.96 4360
6083.70 4319
6084.43 4547
6085.17 4338
6085.91 4238
6086.64 4339
6087.38 4248
6088.12 4298
6088.85 4236
6089.59 4139
6090.32 4239
6091.06 4198
6091.80 4106
6092.53 4221
6093.27 4142
6094.01 4071
6094.74 4040
6095.48 4155
6096.22 4141
6096.95 4146
6097.69 4108
6098.43 4082
6099.16 4150
6099.90 4132
6100.64 4078
6101.37 4087
6102.11 4011
6102.85 4021
6103.59 4041
6104.32 4033
6105.06 4133
6105.80 4075
6106.53 4115
6107.27 4009
6108.01 4066
6108.75 4055
6109.48 4011
6110.22 3985
6110.96 3946
6111.70 3982
6112.43 3862
6113.17 3899
6113.91 3869
6114.65 3969
6115.39 4000
6116.12 4101
6116.86 4003
6117.60 3959
6118.34 4076
6119.08 4039
6119.81 3983
6120.55 4094
6121.29 4164
6122.03 4086
6122.77 4010
6123.50 4120
6124.24 4124
6124.98 4131
6125.72 4103
6126.46 4194
6127.20 4092
6127.94 4078
6128.67 4163
6129.41 4113
6130.15 4115
6130.89 3974
6131.63 3942
6132.37 3966
6133.11 4065
6133.85 4060
6134.58 4053
6135.32 4129
6136.06 4307
6136.80 4142
6137.54 4201
6138.28 4248
6139.02 4245
6139.76 4301
6140.50 4365
6141.24 4393
6141.98 4379
6142.72 4277
6143.46 4378
6144.20 4290
6144.94 4247
6145.68 4265
6146.41 4219
6147.15 4175
6147.89 4134
6148.63 4184
6149.37 4230
6150.11 4176
6150.85 4201
6151.59 4153
6152.33 4175
6153.07 4145
6153.81 4020
6154.55 4192
6155.30 4222
6156.04 4105
6156.78 3986
6157.52 4006
6158.26 3996
6159.00 4156
6159.74 4076
6160.48 4122
6161.22 4079
6161.96 4177
6162.70 4068
6163.44 4005
6164.18 4032
6164.92 4075
6165.66 4069
6166.40 4140
6167.15 4175
6167.89 4232
6168.63 4297
6169.37 4320
6170.11 4419
6170.85 4565
6171.59 4563
6172.33 4673
6173.07 4650
6173.82 4583
6174.56 4463
6175.30 4449
6176.04 4337
6176.78 4332
6177.52 4417
6178.26 4286
6179.01 4442
6179.75 4362
6180.49 4302
6181.23 4270
6181.97 4275
6182.72 4268
6183.46 4283
6184.20 4327
6184.94 4409
6185.68 4344
6186.43 4313
6187.17 4265
6187.91 4230
6188.65 4293
6189.39 4303
6190.14 4289
6190.88 4399
6191.62 4323
6192.36 4342
6193.11 4415
6193.85 4531
6194.59 4496
6195.33 4533
6196.08 4511
6196.82 4562
6197.56 4575
6198.31 4616
6199.05 4532
6199.79 4499
6200.53 4581
6201.28 4538
6202.02 4432
6202.76 4490
6203.51 4522
6204.25 4523
6204.99 4644
6205.74 4559
6206.48 4740
6207.22 4905
6207.97 5277
6208.71 5520
6209.45 5970
6210.20 6600
6210.94 7320
6211.68 7898
6212.43 8486
6213.17 8892
6213.92 8935
6214.66 8807
6215.40 8460
6216.15 7905
6216.89 7444
6217.64 6998
6218.38 6490
6219.12 5958
6219.87 5600
6220.61 5425
6221.36 5047
6222.10 4798
6222.84 4627
6223.59 4466
6224.33 4515
6225.08 4481
6225.82 4358
6226.57 4270
6227.31 4286
6228.06 4313
6228.80 4368
6229.55 4288
6230.29 4146
6231.04 4171
6231.78 4178
6232.52 4094
6233.27 4046
6234.01 4091
6234.76 4146
6235.50 4084
6236.25 4063
6237.00 4112
6237.74 4050
6238.49 4115
6239.23 4191
6239.98 4104
6240.72 4097
6241.47 4105
6242.21 4173
6242.96 4209
6243.70 4217
6244.45 4142
6245.19 4015
6245.94 4042
6246.69 4099
6247.43 4149
6248.18 4145
6248.92 4274
6249.67 4388
6250.42 4415
6251.16 4325
6251.91 4533
6252.65 4674
6253.40 4538
6254.15 4623
6254.89 4552
6255.64 4565
6256.39 4333
6257.13 4233
6257.88 4192
6258.62 4144
6259.37 4016
6260.12 4121
6260.86 4169
6261.61 4073
6262.36 3977
6263.10 4028
6263.85 4096
6264.60 3983
6265.34 3930
6266.09 4028
6266.84 4136
6267.59 4053
6268.33 3996
6269.08 3975
6269.83 4067
6270.57 4097
6271.32 4028
6272.07 4106
6272.82 4079
6273.56 4034
6274.31 3989
6275.06 3971
6275.81 3950
6276.55 3946
6277.30 4040
6278.05 3991
6278.80 3935
6279.54 3933
6280.29 3930
6281.04 3915
6281.79 3987
6282.53 3948
6283.28 3946
6284.03 3880
6284.78 3827
6285.53 3835
6286.27 3818
6287.02 3865
6287.77 4037
6288.52 4060
6289.27 3958
6290.02 3859
6290.76 3969
6291.51 4029
6292.26 4039
6293.01 4052
6293.76 3902
6294.51 3989
6295.26 3938
6296.00 3950
6296.75 3946
6297.50 4005
6298.25 3922
6299.00 4054
6299.75 4161
6300.50 4168
6301.25 4084
6302.00 4186
6302.74 4074
6303.49 3889
6304.24 3900
6304.99 3868
6305.74 3879
6306.49 3881
6307.24 3869
6307.99 3867
6308.74 3854
6309.49 3829
6310.24 3938
6310.99 3930
6311.74 3928
6312.49 3902
6313.24 3836
6313.99 3784
6314.74 3919
6315.49 3759
6316.24 3784
6316.99 3749
6317.74 3793
6318.49 3807
6319.24 3802
6319.99 3854
6320.74 3776
6321.49 3818
6322.24 3712
6322.99 3727
6323.74 3710
6324.49 3699
6325.24 3846
6325.99 3828
6326.74 3693
6327.49 3705
6328.24 3734
6328.99 3730
6329.74 3667
6330.49 3660
6331.24 3581
6331.99 3577
6332.74 3613
6333.50 3579
6334.25 3621
6335.00 3651
6335.75 3675
6336.50 3757
6337.25 3636
6338.00 3710
6338.75 3728
6339.50 3716
6340.26 3641
6341.01 3682
6341.76 3801
6342.51 3702
6343.26 3666
6344.01 3818
6344.76 3682
6345.52 3634
6346.27 3690
6347.02 3532
6347.77 3513
6348.52 3558
6349.28 3647
6350.03 3745
6350.78 3645
6351.53 3712
6352.28 3672
6353.04 3689
6353.79 3720
6354.54 3760
6355.29 3779
6356.04 3808
6356.80 3880
6357.55 3940
6358.30 3901
6359.05 3751
6359.81 3807
6360.56 3786
6361.31 3700
6362.06 3801
6362.82 3817
6363.57 3688
6364.32 3648
6365.07 3646
6365.83 3616
6366.58 3706
6367.33 3711
6368.09 3740
6368.84 3764
6369.59 3903
6370.35 3849
6371.10 3869
6371.85 3975
6372.60 3932
6373.36 3757
6374.11 3866
6374.86 4022
6375.62 3995
6376.37 3940
6377.13 3761
6377.88 3928
6378.63 3872
6379.39 3739
6380.14 3761
6380.89 3796
6381.65 3694
6382.40 3772
6383.16 3686
6383.91 3746
6384.66 3731
6385.42 3699
6386.17 3762
6386.93 3760
6387.68 3738
6388.43 3563
6389.19 3623
6389.94 3552
6390.70 3539
6391.45 3585
6392.21 3617
6392.96 3624
6393.71 3511
6394.47 3482
6395.22 3648
6395.98 3792
6396.73 3665
6397.49 3599
6398.24 3650
6399.00 3596
6399.75 3655
6400.51 3626
6401.26 3596
6402.02 3601
6402.77 3546
6403.53 3678
6404.28 3589
6405.04 3689
6405.79 3549
6406.55 3551
6407.30 3678
6408.06 3679
6408.81 3575
6409.57 3553
6410.32 3624
6411.08 3698
6411.84 3651
6412.59 3609
6413.35 3591
6414.10 3626
6414.86 3581
6415.61 3594
6416.37 3690
6417.13 3602
6417.88 3606
6418.64 3586
6419.39 3589
6420.15 3536
6420.91 3547
6421.66 3657
6422.42 3606
6423.17 3557
6423.93 3451
6424.69 3430
6425.44 3387
6426.20 3390
6426.96 3381
6427.71 3371
6428.47 3567
6429.23 3545
6429.98 3533
6430.74 3490
6431.50 3549
6432.25 3589
6433.01 3565
6433.77 3582
6434.52 3590
6435.28 3612
6436.04 3617
6436.79 3618
6437.55 3578
6438.31 3575
6439.07 3684
6439.82 3731
6440.58 3725
6441.34 3602
6442.09 3666
6442.85 3647
6443.61 3668
6444.37 3748
6445.12 3780
6445.88 3804
6446.64 3735
6447.40 3766
6448.15 3682
6448.91 3802
6449.67 3698
6450.43 3625
6451.19 3711
6451.94 3716
6452.70 3718
6453.46 3806
6454.22 3769
6454.98 3636
6455.73 3659
6456.49 3590
6457.25 3756
6458.01 3784
6458.77 3965
6459.53 4013
6460.28 4050
6461.04 4241
6461.80 4266
6462.56 4215
6463.32 4312
6464.08 4239
6464.84 4257
6465.59 4297
6466.35 4068
6467.11 4015
6467.87 4022
6468.63 3925
6469.39 3756
6470.15 3664
6470.91 3784
6471.67 3685
6472.43 3703
6473.18 3639
6473.94 3566
6474.70 3617
6475.46 3643
6476.22 3670
6476.98 3781
6477.74 3635
6478.50 3545
6479.26 3738
6480.02 3736
6480.78 3724
6481.54 3724
6482.30 3763
6483.06 3616
6483.82 3574
6484.58 3824
6485.34 3658
6486.10 3668
6486.86 3672
6487.62 3792
6488.38 3880
6489.14 3789
6489.90 3865
6490.66 3881
6491.42 3837
6492.18 3935
6492.94 4027
6493.70 3902
6494.46 3911
6495.22 3839
6495.98 3810
6496.74 3943
6497.50 4060
6498.26 3945
6499.02 4126
6499.78 4061
6500.54 4145
6501.31 4095
6502.07 4079
6502.83 4123
6503.59 4036
6504.35 4016
6505.11 4200
6505.87 4080
6506.63 4000
6507.39 4009
6508.16 4056
6508.92 4092
6509.68 4013
6510.44 3997
6511.20 4085
6511.96 4061
6512.72 3969
6513.49 4070
6514.25 4014
6515.01 3924
6515.77 4116
6516.53 4145
6517.29 4139
6518.06 4146
6518.82 4148
6519.58 3993
6520.34 4012
6521.10 4018
6521.87 4091
6522.63 4171
6523.39 4235
6524.15 4421
6524.91 4558
6525.68 4620
6526.44 4664
6527.20 4679
6527.96 4914
6528.73 5119
6529.49 5244
6530.25 5274
6531.01 5381
6531.78 5425
6532.54 5496
6533.30 5439
6534.06 5228
6534.83 5132
6535.59 5060
6536.35 4986
6537.12 4950
6537.88 4885
6538.64 4858
6539.40 4839
6540.17 4803
6540.93 4830
6541.69 4778
6542.46 4581
6543.22 4487
6543.98 4488
6544.75 4418
6545.51 4286
6546.27 4198
6547.04 4131
6547.80 4138
6548.56 3977
6549.33 3965
6550.09 3892
6550.86 3869
6551.62 3835
6552.38 3913
6553.15 3842
6553.91 3870
6554.68 3806
6555.44 3998
6556.20 3859
6556.97 3887
6557.73 3948
6558.50 3921
6559.26 3995
6560.02 3930
6560.79 3925
6561.55 4102
6562.32 4031
6563.08 3934
6563.85 4156
6564.61 4083
6565.38 4107
6566.14 4236
6566.90 4247
6567.67 4281
6568.43 4352
6569.20 4352
6569.96 4199
6570.73 4128
6571.49 4117
6572.26 4217
6573.02 4177
6573.79 4119
6574.55 4070
6575.32 4047
6576.08 4140
6576.85 4220
6577.61 4115
6578.38 4243
6579.15 4147
6579.91 4220
6580.68 4243
6581.44 4299
6582.21 4352
6582.97 4374
6583.74 4498
6584.50 4573
6585.27 4742
6586.04 4815
6586.80 4844
6587.57 4829
6588.33 4701
6589.10 4670
6589.87 4679
6590.63 4669
6591.40 4711
6592.16 4679
6592.93 4548
6593.70 4647
6594.46 4715
6595.23 4706
6596.00 4725
6596.76 4709
6597.53 4745
6598.29 4772
6599.06 4839
6599.83 4789
6600.59 4792
6601.36 4819
6602.13 4560
6602.89 4529
6603.66 4489
6604.43 4395
6605.20 4405
6605.96 4220
6606.73 4305
6607.50 4280
6608.26 4172
6609.03 4280
6609.80 4290
6610.57 4194
6611.33 4266
6612.10 4350
6612.87 4323
6613.63 4399
6614.40 4281
6615.17 4276
6615.94 4229
6616.70 4218
6617.47 4180
6618.24 4135
6619.01 4122
6619.78 4190
6620.54 4147
6621.31 4155
6622.08 4197
6622.85 4249
6623.61 4361
6624.38 4554
6625.15 4520
6625.92 4697
6626.69 4824
6627.46 4669
6628.22 4533
6628.99 4576
6629.76 4668
6630.53 4595
6631.30 4445
6632.07 4449
6632.83 4496
6633.60 4247
6634.37 4242
6635.14 4339
6635.91 4259
6636.68 4447
6637.45 4457
6638.21 4553
6638.98 4643
6639.75 4685
6640.52 4628
6641.29 4409
6642.06 4414
6642.83 4290
6643.60 4291
6644.37 4203
6645.14 4102
6645.91 3963
6646.68 3894
6647.44 4011
6648.21 4100
6648.98 4002
6649.75 4033
6650.52 4131
6651.29 4030
6652.06 4030
6652.83 4018
6653.60 4060
6654.37 4094
6655.14 4052
6655.91 4097
6656.68 4057
6657.45 4059
6658.22 4083
6658.99 4074
6659.76 4055
6660.53 4019
6661.30 4013
6662.07 3928
6662.84 3952
6663.61 3905
6664.38 3810
6665.15 3909
6665.92 4007
6666.69 3925
6667.46 3806
6668.23 3809
6669.00 3762
6669.78 3824
6670.55 3810
6671.32 3761
6672.09 3773
6672.86 3842
6673.63 3768
6674.40 3685
6675.17 3716
6675.94 3786
6676.71 3817
6677.48 3875
6678.26 3761
6679.03 3747
6679.80 3764
6680.57 3775
6681.34 3704
6682.11 3665
6682.88 3611
6683.66 3686
6684.43 3678
6685.20 3712
6685.97 3799
6686.74 3786
6687.51 3850
6688.28 4078
6689.06 4096
6689.83 4304
6690.60 4270
6691.37 4315
6692.14 4310
6692.92 4137
6693.69 3997
6694.46 4054
6695.23 3995
6696.00 3788
6696.78 3698
6697.55 3757
6698.32 3714
6699.09 3597
6699.87 3669
6700.64 3694
6701.41 3747
6702.18 3743
6702.96 3681
6703.73 3715
6704.50 3630
6705.27 3695
6706.05 3630
6706.82 3549
6707.59 3575
6708.37 3467
6709.14 3592
6709.91 3655
6710.68 3560
6711.46 3429
6712.23 3449
6713.00 3497
6713.78 3624
6714.55 3619
6715.32 3539
6716.10 3518
6716.87 3735
6717.64 3772
6718.42 3646
6719.19 3593
6719.96 3612
6720.74 3564
6721.51 3535
6722.29 3535
6723.06 3522
6723.83 3537
6724.61 3591
6725.38 3596
6726.15 3637
6726.93 3510
6727.70 3582
6728.48 3632
6729.25 3640
6730.02 3464
6730.80 3509
6731.57 3493
6732.35 3444
6733.12 3435
6733.90 3454
6734.67 3492
6735.45 3452
6736.22 3363
6736.99 3329
6737.77 3367
6738.54 3278
6739.32 3296
6740.09 3370
6740.87 3501
6741.64 3412
6742.42 3321
6743.19 3423
6743.97 3393
6744.74 3344
6745.52 3388
6746.29 3366
6747.07 3497
6747.84 3406
6748.62 3409
6749.39 3352
6750.17 3411
6750.94 3499
6751.72 3311
6752.49 3275
6753.27 3295
6754.05 3309
6754.82 3214
6755.60 3331
6756.37 3215
6757.15 3312
6757.92 3284
6758.70 3264
6759.48 3252
6760.25 3250
6761.03 3273
6761.80 3169
6762.58 3109
6763.36 3161
6764.13 3299
6764.91 3210
6765.68 3254
6766.46 3392
6767.24 3288
6768.01 3195
6768.79 3327
6769.57 3351
6770.34 3217
6771.12 3243
6771.90 3242
6772.67 3257
6773.45 3228
6774.23 3228
6775.00 3232
6775.78 3300
6776.56 3295
6777.33 3330
6778.11 3352
6778.89 3399
6779.66 3538
6780.44 3449
6781.22 3583
6781.99 3676
6782.77 3735
6783.55 3660
6784.33 3595
6785.10 3488
6785.88 3445
6786.66 3494
6787.44 3397
6788.21 3466
6788.99 3386
6789.77 3428
6790.55 3479
6791.32 3299
6792.10 3122
6792.88 3116
6793.66 3135
6794.43 3158
6795.21 3175
6795.99 3223
6796.77 3036
6797.55 3019
6798.32 3158
6799.10 3164
6799.88 3051
6800.66 3164
6801.44 3270
6802.22 3169
6802.99 3148
6803.77 3035
6804.55 3001
6805.33 3138
6806.11 3149
6806.89 3240
6807.67 3245
6808.44 3177
6809.22 3244
6810.00 3159
6810.78 3118
6811.56 3125
6812.34 3258
6813.12 3196
6813.90 3211
6814.67 3221
6815.45 3211
6816.23 3145
6817.01 3278
6817.79 3249
6818.57 3287
6819.35 3394
6820.13 3327
6820.91 3373
6821.69 3362
6822.47 3323
6823.25 3263
6824.03 3336
6824.81 3299
6825.59 3341
6826.37 3238
6827.14 3207
6827.92 3250
6828.70 3187
6829.48 3210
6830.26 3115
6831.04 3160
6831.82 3172
6832.60 3237
6833.38 3250
6834.16 3244
6834.94 3145
6835.72 3292
6836.51 3204
6837.29 3255
6838.07 3283
6838.85 3218
6839.63 3135
6840.41 3112
6841.19 3088
6841.97 3162
6842.75 3098
6843.53 3070
6844.31 3105
6845.09 3028
6845.87 3068
6846.65 2986
6847.43 3052
6848.21 3021
6849.00 3063
6849.78 3095
6850.56 3185
6851.34 3072
6852.12 3229
6852.90 3250
6853.68 3402
6854.46 3418
6855.25 3408
6856.03 3493
6856.81 3457
6857.59 3564
6858.37 3443
6859.15 3394
6859.93 3350
6860.72 3250
6861.50 3294
6862.28 3216
6863.06 3141
6863.84 3199
6864.62 3163
6865.41 3045
6866.19 3096
6866.97 2999
6867.75 2919
6868.53 3041
6869.32 3188
6870.10 3069
6870.88 3048
6871.66 2990
6872.45 3003
6873.23 3005
6874.01 3016
6874.79 3040
6875.58 3098
6876.36 3047
6877.14 3067
6877.92 3064
6878.71 2979
6879.49 3077
6880.27 3147
6881.05 3189
6881.84 3157
6882.62 3099
6883.40 3194
6884.19 3187
6884.97 3151
6885.75 3238
6886.54 3241
6887.32 3288
6888.10 3231
6888.88 3243
6889.67 3243
6890.45 3297
6891.23 3354
6892.02 3291
6892.80 3087
6893.59 3124
6894.37 3154
6895.15 3173
6895.94 3155
6896.72 3074
6897.50 3040
6898.29 3110
6899.07 3000
6899.86 2986
6900.64 2959
6901.42 2949
6902.21 3003
6902.99 3117
6903.78 3057
6904.56 3019
6905.34 3044
6906.13 3100
6906.91 3141
6907.70 3081
6908.48 3139
6909.27 3245
6910.05 3175
6910.83 3194
6911.62 3215
6912.40 3229
6913.19 3301
6913.97 3314
6914.76 3183
6915.54 3177
6916.33 3223
6917.11 3152
6917.90 3144
6918.68 3059
6919.47 3057
6920.25 3091
6921.04 3088
6921.82 3033
6922.61 3152
6923.39 3118
6924.18 3112
6924.96 3161
6925.75 3192
6926.53 3189
6927.32 3160
6928.10 3179
6928.89 3186
6929.68 3187
6930.46 3168
6931.25 3250
6932.03 3111
6932.82 3020
6933.60 3010
6934.39 3071
6935.18 3102
6935.96 3125
6936.75 3028
6937.53 3037
6938.32 3015
6939.11 3135
6939.89 3233
6940.68 3074
6941.47 2988
6942.25 3116
6943.04 3186
6943.82 3208
6944.61 3219
6945.40 3205
6946.18 3188
6946.97 3133
6947.76 3264
6948.54 3306
6949.33 3334
6950.12 3321
6950.90 3446
6951.69 3394
6952.48 3377
6953.26 3330
6954.05 3468
6954.84 3335
6955.63 3301
6956.41 3172
6957.20 3228
6957.99 3295
6958.77 3137
6959.56 3261
6960.35 3262
6961.14 3287
6961.92 3395
6962.71 3367
6963.50 3358
6964.29 3364
6965.07 3433
6965.86 3393
6966.65 3250
6967.44 3320
6968.22 3404
6969.01 3359
6969.80 3393
6970.59 3446
6971.38 3452
6972.16 3516
6972.95 3474
6973.74 3573
6974.53 3529
6975.32 3479
6976.10 3487
6976.89 3579
6977.68 3626
6978.47 3687
6979.26 3719
6980.05 3742
6980.83 3843
6981.62 3851
6982.41 3926
6983.20 4159
6983.99 4224
6984.78 4284
6985.57 4386
6986.36 4644
6987.14 4804
6987.93 5088
6988.72 5479
6989.51 5491
6990.30 5588
6991.09 5485
6991.88 5505
6992.67 5333
6993.46 5035
6994.25 4834
6995.04 4703
6995.82 4460
6996.61 4345
6997.40 4189
6998.19 4189
6998.98 4177
6999.77 4324
7000.56 4594
7001.35 4813
7002.14 5244
7002.93 5540
7003.72 5766
7004.51 5890
7005.30 5703
7006.09 5724
7006.88 5683
7007.67 5261
7008.46 5057
7009.25 4820
7010.04 4571
7010.83 4397
7011.62 4139
7012.41 4045
7013.20 3994
7013.99 3813
7014.78 3692
7015.57 3656
7016.36 3652
7017.15 3728
7017.94 3820
7018.73 3758
7019.53 3688
7020.32 3729
7021.11 3736
7021.90 3610
7022.69 3542
7023.48 3586
7024.27 3471
7025.06 3478
7025.85 3402
7026.64 3335
7027.43 3394
7028.23 3480
7029.02 3560
7029.81 3583
7030.60 3463
7031.39 3508
7032.18 3599
7032.97 3497
7033.77 3500
7034.56 3441
7035.35 3544
7036.14 3497
7036.93 3367
7037.72 3250
7038.51 3241
7039.31 3421
7040.10 3440
7040.89 3347
7041.68 3375
7042.47 3307
7043.27 3353
7044.06 3305
7044.85 3401
7045.64 3341
7046.43 3364
7047.23 3355
7048.02 3369
7048.81 3332
7049.60 3264
7050.40 3170
7051.19 3313
7051.98 3295
7052.77 3311
7053.57 3209
7054.36 3336
7055.15 3325
7055.94 3294
7056.74 3241
7057.53 3230
7058.32 3255
7059.12 3236
7059.91 3118
7060.70 3197
7061.50 3319
7062.29 3340
7063.08 3148
7063.87 3149
7064.67 3072
7065.46 3086
7066.25 3163
7067.05 3161
7067.84 3079
7068.63 3038
7069.43 3106
7070.22 3150
7071.02 3089
7071.81 3145
7072.60 3107
7073.40 3064
7074.19 3079
7074.98 3148
7075.78 2984
7076.57 3009
7077.37 3129
7078.16 3008
7078.95 3055
7079.75 3056
7080.54 3128
7081.34 3163
7082.13 3097
7082.92 3092
7083.72 3133
7084.51 3154
7085.31 3053
7086.10 3033
7086.90 2953
7087.69 3024
7088.49 3100
7089.28 2980
7090.07 2994
7090.87 2986
7091.66 3063
7092.46 2832
7093.25 2802
7094.05 2835
7094.84 2945
7095.64 2823
7096.43 2838
7097.23 2957
7098.02 2930
7098.82 2910
7099.61 2856
7100.41 2965
7101.20 2914
7102.00 2897
7102.79 2919
7103.59 2949
7104.39 2876
7105.18 2924
7105.98 2949
7106.77 2985
7107.57 2859
7108.36 2766
7109.16 2948
7109.96 2831
7110.75 2743
7111.55 2862
7112.34 2902
7113.14 2845
7113.93 2935
7114.73 2865
7115.53 2814
7116.32 2803
7117.12 2826
7117.92 2738
7118.71 2870
7119.51 2840
7120.30 2848
7121.10 2849
7121.90 2816
7122.69 2833
7123.49 2768
7124.29 2790
7125.08 2842
7125.88 2833
7126.68 2843
7127.47 2779
7128.27 2815
7129.07 2889
7129.86 2826
7130.66 2805
7131.46 2818
7132.25 2794
7133.05 2820
7133.85 2821
7134.65 2754
7135.44 2809
7136.24 2832
7137.04 2800
7137.84 2806
7138.63 2777
7139.43 2880
7140.23 2870
7141.03 2806
7141.82 2805
7142.62 2797
7143.42 2888
7144.22 2858
7145.01 2958
7145.81 2886
7146.61 2754
7147.41 2810
7148.20 2929
7149.00 2905
7149.80 2820
7150.60 2798
7151.40 2782
7152.19 2738
7152.99 2810
7153.79 2776
7154.59 2877
7155.39 2862
7156.19 2824
7156.98 2779
7157.78 2727
7158.58 2701
7159.38 2793
7160.18 2729
7160.98 2745
7161.78 2768
7162.57 2692
7163.37 2665
7164.17 2703
7164.97 2753
7165.77 2709
7166.57 2784
7167.37 2732
7168.17 2748
7168.97 2699
7169.77 2654
7170.56 2703
7171.36 2663
7172.16 2726
7172.96 2826
7173.76 2813
7174.56 2764
7175.36 2840
7176.16 2805
7176.96 2780
7177.76 2735
7178.56 2719
7179.36 2760
7180.16 2723
7180.96 2741
7181.76 2753
7182.56 2686
7183.36 2708
7184.16 2549
7184.96 2576
7185.76 2663
7186.56 2710
7187.36 2786
7188.16 2727
7188.96 2706
7189.76 2693
7190.56 2753
7191.36 2748
7192.16 2721
7192.96 2699
7193.76 2645
7194.56 2731
7195.36 2747
7196.16 2595
7196.96 2582
7197.76 2621
7198.56 2731
7199.36 2637
7200.16 2715
7200.97 2759
7201.77 2829
7202.57 2651
7203.37 2681
7204.17 2739
7204.97 2796
7205.77 2770
7206.57 2810
7207.37 2833
7208.18 2880
7208.98 2779
7209.78 2797
7210.58 2707
7211.38 2728
7212.18 2857
7212.98 2828
7213.79 2767
7214.59 2820
7215.39 2721
7216.19 2769
7216.99 2798
7217.79 2791
7218.60 2833
7219.40 2734
7220.20 2693
7221.00 2774
7221.80 2830
7222.61 2808
7223.41 2820
7224.21 2869
7225.01 2881
7225.81 2827
7226.62 2851
7227.42 2790
7228.22 2762
7229.02 2751
7229.83 2879
7230.63 2779
7231.43 2842
7232.23 2776
7233.04 2672
7233.84 2799
7234.64 2706
7235.45 2716
7236.25 2712
7237.05 2759
7237.85 2698
7238.66 2699
7239.46 2708
7240.26 2773
7241.07 2787
7241.87 2752
7242.67 2754
7243.48 2786
7244.28 2766
7245.08 2812
7245.89 2848
7246.69 2737
7247.49 2717
7248.30 2772
7249.10 2825
7249.90 2749
7250.71 2675
7251.51 2598
7252.31 2623
7253.12 2591
7253.92 2578
7254.73 2642
7255.53 2689
7256.33 2563
7257.14 2594
7257.94 2574
7258.75 2538
7259.55 2579
7260.35 2749
7261.16 2754
7261.96 2705
7262.77 2750
7263.57 2693
7264.38 2742
7265.18 2654
7265.98 2741
7266.79 2729
7267.59 2683
7268.40 2752
7269.20 2645
7270.01 2732
7270.81 2612
7271.62 2654
7272.42 2670
7273.23 2661
7274.03 2694
7274.84 2642
7275.64 2581
7276.45 2559
7277.25 2604
7278.06 2667
7278.86 2700
7279.67 2666
7280.47 2739
7281.28 2711
7282.08 2722
7282.89 2713
7283.69 2605
7284.50 2682
7285.31 2740
7286.11 2669
7286.92 2763
7287.72 2647
7288.53 2613
7289.33 2606
7290.14 2818
7290.95 2712
7291.75 2595
7292.56 2585
7293.36 2640
7294.17 2644
7294.98 2578
7295.78 2595
7296.59 2586
7297.39 2588
7298.20 2594
7299.01 2609
7299.81 2641
7300.62 2692
7301.43 2662
7302.23 2578
7303.04 2590
7303.85 2575
7304.65 2674
7305.46 2618
7306.27 2607
7307.07 2643
7307.88 2603
7308.69 2578
7309.49 2505
7310.30 2568
7311.11 2655
7311.91 2587
7312.72 2583
7313.53 2630
7314.33 2654
7315.14 2623
7315.95 2586
7316.76 2702
7317.56 2627
7318.37 2634
7319.18 2620
7319.99 2631
7320.79 2632
7321.60 2673
7322.41 2685
7323.22 2704
7324.02 2666
7324.83 2637
7325.64 2627
7326.45 2687
7327.26 2578
7328.06 2515
7328.87 2545
7329.68 2672
7330.49 2560
7331.30 2679
7332.10 2658
7332.91 2674
7333.72 2690
7334.53 2676
7335.34 2645
7336.15 2706
7336.95 2665
7337.76 2662
7338.57 2611
7339.38 2583
7340.19 2637
7341.00 2596
7341.81 2588
7342.61 2529
7343.42 2522
7344.23 2463
7345.04 2526
7345.85 2544
7346.66 2542
7347.47 2503
7348.28 2605
7349.09 2653
7349.89 2607
7350.70 2606
7351.51 2577
7352.32 2604
7353.13 2584
7353.94 2463
7354.75 2543
7355.56 2566
7356.37 2467
7357.18 2497
7357.99 2480
7358.80 2523
7359.61 2568
7360.42 2549
7361.23 2505
7362.04 2449
7362.85 2543
7363.66 2561
7364.47 2480
7365.28 2488
7366.09 2523
7366.90 2487
7367.71 2487
7368.52 2470
7369.33 2514
7370.14 2461
7370.95 2481
7371.76 2493
7372.57 2439
7373.38 2503
7374.19 2529
7375.00 2544
7375.81 2428
7376.62 2487
7377.43 2539
7378.24 2503
7379.05 2540
7379.86 2569
7380.67 2521
7381.49 2527
7382.30 2400
7383.11 2368
7383.92 2462
7384.73 2490
7385.54 2459
7386.35 2482
7387.16 2480
7387.97 2467
7388.79 2497
7389.60 2424
7390.41 2474
7391.22 2507
7392.03 2582
7392.84 2483
7393.65 2505
7394.47 2415
7395.28 2477
7396.09 2490
7396.90 2455
7397.71 2375
7398.52 2411
7399.34 2406
7400.15 2425
7400.96 2428
7401.77 2585
7402.58 2562
7403.40 2483
7404.21 2614
7405.02 2583
7405.83 2727
7406.64 2650
7407.46 2648
7408.27 2601
7409.08 2590
7409.89 2669
7410.71 2595
7411.52 2584
7412.33 2572
7413.14 2543
7413.96 2524
7414.77 2496
7415.58 2563
7416.40 2587
7417.21 2513
7418.02 2514
7418.83 2465
7419.65 2442
7420.46 2400
7421.27 2455
7422.09 2434
7422.90 2491
7423.71 2482
7424.53 2487
7425.34 2477
7426.15 2499
7426.97 2450
7427.78 2500
7428.59 2519
7429.41 2506
7430.22 2497
7431.03 2484
7431.85 2529
7432.66 2546
7433.47 2467
7434.29 2482
7435.10 2454
7435.92 2466
7436.73 2488
7437.54 2413
7438.36 2421
7439.17 2386
7439.99 2414
7440.80 2433
7441.61 2424
7442.43 2414
7443.24 2451
7444.06 2462
7444.87 2514
7445.69 2421
7446.50 2474
7447.31 2403
7448.13 2427
7448.94 2437
7449.76 2474
7450.57 2460
7451.39 2393
7452.20 2411
7453.02 2448
7453.83 2447
7454.65 2497
7455.46 2502
7456.28 2455
7457.09 2390
7457.91 2410
7458.72 2384
7459.54 2399
7460.35 2425
7461.17 2390
7461.98 2379
7462.80 2427
7463.61 2422
7464.43 2424
7465.24 2393
7466.06 2400
7466.88 2491
7467.69 2485
7468.51 2487
7469.32 2503
7470.14 2460
7470.95 2483
7471.77 2469
7472.59 2476
7473.40 2527
7474.22 2552
7475.03 2590
7475.85 2570
7476.67 2503
7477.48 2542
7478.30 2503
7479.11 2563
7479.93 2548
7480.75 2573
7481.56 2545
7482.38 2504
7483.20 2566
7484.01 2565
7484.83 2547
7485.65 2445
7486.46 2554
7487.28 2542
7488.10 2561
7488.91 2482
7489.73 2473
7490.55 2481
7491.36 2422
7492.18 2438
7493.00 2515
7493.81 2554
7494.63 2503
7495.45 2598
7496.27 2566
7497.08 2514
7497.90 2616
7498.72 2541
7499.53 2525
7500.35 2560
7501.17 2593
7501.99 2582
7502.80 2590
7503.62 2600
7504.44 2563
7505.26 2588
7506.08 2632
7506.89 2634
7507.71 2731
7508.53 2717
7509.35 2799
7510.16 2799
7510.98 2843
7511.80 2863
7512.62 2869
7513.44 2747
7514.25 2762
7515.07 2748
7515.89 2631
7516.71 2682
7517.53 2743
7518.35 2701
7519.16 2635
7519.98 2712
7520.80 2757
7521.62 2615
7522.44 2567
7523.26 2533
7524.08 2648
7524.90 2614
7525.71 2648
7526.53 2632
7527.35 2624
7528.17 2666
7528.99 2644
7529.81 2593
7530.63 2666
7531.45 2725
7532.27 2675
7533.08 2588
7533.90 2587
7534.72 2615
7535.54 2592
7536.36 2685
7537.18 2633
7538.00 2748
7538.82 2725
7539.64 2798
7540.46 2748
7541.28 2735
7542.10 2860
7542.92 2887
7543.74 2797
7544.56 2864
7545.38 2886
7546.20 2739
7547.02 2765
7547.84 2812
7548.66 2906
7549.48 2867
7550.30 2851
7551.12 2849
7551.94 2881
7552.76 2777
7553.58 2803
7554.40 2836
7555.22 2790
7556.04 2900
7556.86 2875
7557.68 2866
7558.50 2898
7559.32 2928
7560.14 3018
7560.96 2974
7561.78 3021
7562.61 3147
7563.43 3090
7564.25 3142
7565.07 3130
7565.89 3224
7566.71 3153
7567.53 3169
7568.35 3182
7569.17 3080
7569.99 3028
7570.82 3158
7571.64 3079
7572.46 2981
7573.28 3031
7574.10 3074
7574.92 3034
7575.74 3018
7576.57 2953
7577.39 2992
7578.21 2988
7579.03 3076
7579.85 3100
7580.67 3035
7581.50 3113
7582.32 3092
7583.14 3092
7583.96 3007
7584.78 3057
7585.61 3026
7586.43 3159
7587.25 3234
7588.07 3297
7588.89 3183
7589.72 3262
7590.54 3315
7591.36 3336
7592.18 3440
7593.01 3466
7593.83 3514
7594.65 3522
7595.47 3607
7596.30 3541
7597.12 3594
7597.94 3639
7598.76 3643
7599.59 3619
7600.41 3614
7601.23 3684
7602.06 3753
7602.88 3792
7603.70 3753
7604.53 3981
7605.35 4085
7606.17 4261
7606.99 4469
7607.82 4652
7608.64 4670
7609.46 4638
7610.29 4597
7611.11 4636
7611.93 4498
7612.76 4417
7613.58 4225
7614.41 4153
7615.23 3972
7616.05 3874
7616.88 3825
7617.70 3738
7618.52 3769
7619.35 3686
7620.17 3737
7621.00 3808
7621.82 3753
7622.64 3645
7623.47 3707
7624.29 3696
7625.12 3600
7625.94 3755
7626.77 3613
7627.59 3721
7628.41 3817
7629.24 3868
7630.06 3931
7630.89 4013
7631.71 4365
7632.54 4595
7633.36 4738
7634.19 5155
7635.01 5491
7635.84 5672
7636.66 5610
7637.48 5621
7638.31 5463
7639.13 5243
7639.96 4874
7640.78 4534
7641.61 4449
7642.43 4136
7643.26 3924
7644.09 3833
7644.91 3723
7645.74 3486
7646.56 3408
7647.39 3328
7648.21 3257
7649.04 3359
7649.86 3361
7650.69 3225
7651.51 3232
7652.34 3145
7653.17 3087
7653.99 3060
7654.82 3093
7655.64 3055
7656.47 3030
7657.29 3060
7658.12 3035
7658.95 3004
7659.77 3020
7660.60 3046
7661.43 3036
7662.25 3099
7663.08 3064
7663.90 3050
7664.73 3037
7665.56 3155
7666.38 3093
7667.21 3060
7668.04 3080
7668.86 3136
7669.69 3199
7670.52 3257
7671.34 3350
7672.17 3409
7673.00 3331
7673.82 3352
7674.65 3433
7675.48 3190
7676.30 3183
7677.13 3191
7677.96 3126
7678.78 3132
7679.61 2949
7680.44 2965
7681.27 2931
7682.09 2863
7682.92 2902
7683.75 2855
7684.58 2819
7685.40 2869
7686.23 2864
7687.06 2882
7687.89 2861
7688.71 2775
7689.54 2818
7690.37 2840
7691.20 2731
7692.02 2777
7692.85 2754
7693.68 2746
7694.51 2835
7695.34 2754
7696.16 2791
7696.99 2778
7697.82 2796
7698.65 2814
7699.48 2809
7700.31 2729
7701.13 2751
7701.96 2748
7702.79 2816
7703.62 2778
7704.45 2738
7705.28 2726
7706.10 2707
7706.93 2805
7707.76 2770
7708.59 2776
7709.42 2708
7710.25 2659
7711.08 2724
7711.91 2712
7712.73 2700
7713.56 2686
7714.39 2693
7715.22 2717
7716.05 2589
7716.88 2546
7717.71 2547
7718.54 2571
7719.37 2529
7720.20 2470
7721.03 2545
7721.86 2624
7722.68 2616
7723.51 2567
7724.34 2599
7725.17 2674
7726.00 2526
7726.83 2575
7727.66 2578
7728.49 2593
7729.32 2630
7730.15 2632
7730.98 2516
7731.81 2417
7732.64 2530
7733.47 2568
7734.30 2535
7735.13 2576
7735.96 2479
7736.79 2473
7737.62 2459
7738.45 2508
7739.28 2543
7740.11 2591
7740.94 2740
7741.77 2738
7742.61 2720
7743.44 2664
7744.27 2553
7745.10 2556
7745.93 2633
7746.76 2571
7747.59 2538
7748.42 2506
7749.25 2548
7750.08 2524
7750.91 2517
7751.74 2590
7752.58 2513
7753.41 2599
7754.24 2560
7755.07 2557
7755.90 2581
7756.73 2548
7757.56 2503
7758.39 2490
7759.23 2434
7760.06 2438
7760.89 2359
7761.72 2423
7762.55 2396
7763.38 2361
7764.22 2271
7765.05 2294
7765.88 2259
7766.71 2381
7767.54 2381
7768.37 2267
7769.21 2316
7770.04 2321
7770.87 2466
7771.70 2386
7772.53 2377
7773.37 2340
7774.20 2366
7775.03 2279
7775.86 2291
7776.70 2338
7777.53 2411
7778.36 2338
7779.19 2372
7780.03 2282
7780.86 2397
7781.69 2449
7782.52 2360
7783.36 2402
7784.19 2317
7785.02 2336
7785.86 2289
7786.69 2309
7787.52 2321
7788.35 2265
7789.19 2287
7790.02 2315
7790.85 2391
7791.69 2418
7792.52 2401
7793.35 2337
7794.19 2266
7795.02 2284
7795.85 2340
7796.69 2379
7797.52 2403
7798.35 2323
7799.19 2334
7800.02 2336
7800.85 2257
7801.69 2250
7802.52 2276
7803.36 2345
7804.19 2311
7805.02 2301
7805.86 2291
7806.69 2306
7807.53 2256
7808.36 2214
7809.19 2387
7810.03 2349
7810.86 2297
7811.70 2332
7812.53 2391
7813.36 2415
7814.20 2430
7815.03 2515
7815.87 2520
7816.70 2430
7817.54 2479
7818.37 2569
7819.21 2558
7820.04 2534
7820.88 2456
7821.71 2385
7822.55 2426
7823.38 2425
7824.22 2492
7825.05 2391
7825.89 2325
7826.72 2278
7827.56 2336
7828.39 2342
7829.23 2369
7830.06 2347
7830.90 2378
7831.73 2375
7832.57 2409
7833.40 2405
7834.24 2353
7835.07 2368
7835.91 2396
7836.74 2302
7837.58 2243
7838.42 2364
7839.25 2344
7840.09 2352
7840.92 2355
7841.76 2361
7842.59 2350
7843.43 2436
7844.27 2388
7845.10 2457
7845.94 2442
7846.77 2432
7847.61 2518
7848.45 2434
7849.28 2361
7850.12 2441
7850.96 2440
7851.79 2486
7852.63 2464
7853.47 2427
7854.30 2466
7855.14 2473
7855.98 2574
7856.81 2558
7857.65 2562
7858.49 2598
7859.32 2690
7860.16 2753
7861.00 2718
7861.83 2832
7862.67 2789
7863.51 2839
7864.34 2830
7865.18 2800
7866.02 2731
7866.86 2663
7867.69 2674
7868.53 2575
7869.37 2585
7870.20 2506
7871.04 2522
7871.88 2464
7872.72 2370
7873.55 2392
7874.39 2436
7875.23 2496
7876.07 2585
7876.91 2458
7877.74 2584
7878.58 2608
7879.42 2590
7880.26 2654
7881.09 2652
7881.93 2666
7882.77 2632
7883.61 2577
7884.45 2615
7885.28 2567
7886.12 2511
7886.96 2507
7887.80 2441
7888.64 2484
7889.48 2416
7890.32 2420
7891.15 2447
7891.99 2474
7892.83 2450
7893.67 2486
7894.51 2403
7895.35 2457
7896.19 2496
7897.02 2463
7897.86 2458
7898.70 2442
7899.54 2421
7900.38 2386
7901.22 2361
7902.06 2360
7902.90 2352
7903.74 2426
7904.58 2439
7905.41 2386
7906.25 2485
7907.09 2472
7907.93 2460
7908.77 2338
7909.61 2367
7910.45 2311
7911.29 2393
7912.13 2309
7912.97 2231
7913.81 2305
7914.65 2239
7915.49 2241
7916.33 2305
7917.17 2299
7918.01 2282
7918.85 2291
7919.69 2251
7920.53 2255
7921.37 2288
7922.21 2281
7923.05 2233
7923.89 2272
7924.73 2238
7925.57 2183
7926.41 2157
7927.25 2242
7928.09 2189
7928.93 2164
7929.77 2254
7930.61 2197
7931.45 2216
7932.29 2138
7933.14 2172
7933.98 2254
7934.82 2185
7935.66 2229
7936.50 2310
7937.34 2218
7938.18 2278
7939.02 2334
7939.86 2428
7940.70 2359
7941.55 2461
7942.39 2479
7943.23 2362
7944.07 2403
7944.91 2446
7945.75 2416
7946.59 2348
7947.43 2313
7948.28 2340
7949.12 2356
7949.96 2300
7950.80 2186
7951.64 2255
7952.48 2306
7953.33 2253
7954.17 2316
7955.01 2403
7955.85 2290
7956.69 2276
7957.54 2320
7958.38 2324
7959.22 2351
7960.06 2247
7960.90 2340
7961.75 2344
7962.59 2405
7963.43 2312
7964.27 2239
7965.12 2129
7965.96 2149
7966.80 2166
7967.64 2282
7968.49 2214
7969.33 2142
7970.17 2164
7971.01 2229
7971.86 2166
7972.70 2273
7973.54 2267
7974.39 2234
7975.23 2211
7976.07 2232
7976.91 2188
7977.76 2292
7978.60 2258
7979.44 2188
7980.29 2206
7981.13 2232
7981.97 2175
7982.82 2204
7983.66 2188
7984.50 2147
7985.35 2180
7986.19 2205
7987.04 2219
7987.88 2235
7988.72 2226
7989.57 2203
7990.41 2236
7991.25 2282
7992.10 2288
7992.94 2304
7993.79 2362
7994.63 2323
7995.47 2253
7996.32 2212
7997.16 2237
7998.01 2231
7998.85 2237
7999.69 2099
8000.54 2086
8001.38 2136
8002.23 2074
8003.07 2128
8003.92 2097
8004.76 2070
8005.61 2063
8006.45 2222
8007.29 2134
8008.14 2144
8008.98 2127
8009.83 2092
8010.67 2166
8011.52 2091
8012.36 2227
8013.21 2079
8014.05 2091
8014.90 2028
8015.74 2093
8016.59 2091
8017.43 2083
8018.28 2102
8019.12 2083
8019.97 2141
8020.82 2053
8021.66 2063
8022.51 2008
8023.35 2075
8024.20 2056
8025.04 2124
8025.89 2194
8026.73 2085
8027.58 2135
8028.43 2165
8029.27 2090
8030.12 2070
8030.96 2136
8031.81 2082
8032.66 2122
8033.50 2139
8034.35 2045
8035.19 2036
8036.04 2067
8036.89 2125
8037.73 2098
8038.58 2173
8039.43 2128
8040.27 2027
8041.12 2084
8041.96 2068
8042.81 2082
8043.66 2084
8044.50 2069
8045.35 1973
8046.20 1991
8047.04 1963
8047.89 1981
8048.74 2063
8049.58 2075
8050.43 2033
8051.28 2105
8052.13 2059
8052.97 2063
8053.82 2061
8054.67 2082
8055.51 2133
8056.36 2115
8057.21 2064
8058.06 1996
8058.90 2058
8059.75 2025
8060.60 1953
8061.45 1911
8062.29 1959
8063.14 1970
8063.99 2029
8064.84 2019
8065.68 2173
8066.53 1983
8067.38 2026
8068.23 2001
8069.08 2030
8069.92 2119
8070.77 2078
8071.62 2062
8072.47 2084
8073.32 2028
8074.16 2013
8075.01 2040
8075.86 2085
8076.71 2069
8077.56 2114
8078.41 1929
8079.25 1960
8080.10 1912
8080.95 1992
8081.80 1969
8082.65 2005
8083.50 2022
8084.35 2037
8085.20 2012
8086.04 1958
8086.89 1960
8087.74 1948
8088.59 1955
8089.44 1922
8090.29 1959
8091.14 1953
8091.99 2098
8092.84 2062
8093.69 1996
8094.53 1939
8095.38 1978
8096.23 2003
8097.08 1966
8097.93 2056
8098.78 2058
8099.63 2029
8100.48 2043
8101.33 2066
8102.18 2091
8103.03 2051
8103.88 2048
8104.73 2019
8105.58 1944
8106.43 1952
8107.28 2019
8108.13 1993
8108.98 1980
8109.83 2019
8110.68 1999
8111.53 1959
8112.38 2000
8113.23 2066
8114.08 1919
8114.93 1985
8115.78 1980
8116.63 1972
8117.48 2020
8118.33 1972
8119.18 1936
8120.03 1973
8120.88 1984
8121.73 2027
8122.59 2035
8123.44 1987
8124.29 1913
8125.14 1937
8125.99 1946
8126.84 1941
8127.69 1963
8128.54 1951
8129.39 1898
8130.24 1971
8131.10 1948
8131.95 1987
8132.80 2018
8133.65 1916
8134.50 1934
8135.35 2002
8136.20 2019
8137.06 2045
8137.91 1999
8138.76 1997
8139.61 2043
8140.46 2037
8141.31 2002
8142.17 2084
8143.02 2083
8143.87 2109
8144.72 2067
8145.57 2074
8146.42 2087
8147.28 2114
8148.13 2081
8148.98 2064
8149.83 2082
8150.69 2053
8151.54 2110
8152.39 2136
8153.24 2022
8154.09 2138
8154.95 2157
8155.80 2112
8156.65 2182
8157.50 2155
8158.36 2229
8159.21 2338
8160.06 2304
8160.92 2264
8161.77 2218
8162.62 2234
8163.47 2276
8164.33 2158
8165.18 2178
8166.03 2240
8166.89 2243
8167.74 2183
8168.59 2197
8169.45 2159
8170.30 2175
8171.15 2093
8172.01 2090
8172.86 2181
8173.71 2146
8174.57 2131
8175.42 2161
8176.27 2049
8177.13 2121
8177.98 2115
8178.83 2146
8179.69 2139
8180.54 2114
8181.40 2115
8182.25 2069
8183.10 2015
8183.96 2020
8184.81 2042
8185.66 2005
8186.52 1951
8187.37 1952
8188.23 1918
8189.08 1926
8189.94 1985
8190.79 1933
8191.64 1922
8192.50 1953
8193.35 1867
8194.21 1929
8195.06 1993
8195.92 1983
8196.77 1954
8197.63 2026
8198.48 1997
8199.34 1989
8200.19 2051
8201.05 2075
8201.90 2033
8202.76 2030
8203.61 1983
8204.47 1991
8205.32 2079
8206.18 2046
8207.03 2032
8207.89 1981
8208.74 1987
8209.60 1989
8210.45 1990
8211.31 1953
8212.16 1949
8213.02 1885
8213.87 1905
8214.73 1938
8215.58 1944
8216.44 1983
8217.30 1981
8218.15 1887
8219.01 1942
8219.86 1994
8220.72 2008
8221.58 1938
8222.43 1943
8223.29 1985
8224.14 2020
8225.00 1960
8225.86 1994
8226.71 2035
8227.57 1935
8228.42 1899
8229.28 1864
8230.14 1938
8230.99 1927
8231.85 1916
8232.71 1878
8233.56 1866
8234.42 1855
8235.28 1886
8236.13 1864
8236.99 1892
8237.85 1928
8238.70 1819
8239.56 1887
8240.42 1891
8241.27 1941
8242.13 1955
8242.99 2034
8243.85 2074
8244.70 2014
8245.56 2095
8246.42 2058
8247.27 1934
8248.13 1948
8248.99 1978
8249.85 1936
8250.70 1910
8251.56 1977
8252.42 1902
8253.28 1875
8254.13 1883
8254.99 1923
8255.85 1878
8256.71 1840
8257.57 1838
8258.42 1899
8259.28 1940
8260.14 1950
8261.00 1953
8261.85 1949
8262.71 1922
8263.57 1871
8264.43 1944
8265.29 1969
8266.15 1960
8267.00 1937
8267.86 1921
8268.72 1954
8269.58 1901
8270.44 1849
8271.30 1930
8272.15 1891
8273.01 1952
8273.87 1934
8274.73 1925
8275.59 1879
8276.45 1812
8277.31 1794
8278.17 1883
8279.02 1879
8279.88 1946
8280.74 1923
8281.60 1910
8282.46 1944
8283.32 1939
8284.18 1887
8285.04 1917
8285.90 1972
8286.76 1967
8287.62 1869
8288.48 1857
8289.34 1885
8290.19 1891
8291.05 1854
8291.91 1940
8292.77 1875
8293.63 1840
8294.49 1930
8295.35 1842
8296.21 1819
8297.07 1811
8297.93 1809
8298.79 1844
8299.65 1900
8300.51 1897
8301.37 1831
8302.23 1875
8303.09 1932
8303.95 1891
8304.81 1759
8305.67 1817
8306.53 1888
8307.39 1921
8308.26 1922
8309.12 1896
8309.98 1867
8310.84 1815
8311.70 1825
8312.56 1872
8313.42 1869
8314.28 1867
8315.14 1787
8316.00 1840
8316.86 1817
8317.72 1886
8318.58 1889
8319.44 1926
8320.31 1915
8321.17 1920
8322.03 1943
8322.89 1949
8323.75 1849
8324.61 1965
8325.47 2001
8326.33 1852
8327.20 1957
8328.06 1925
8328.92 1959
8329.78 1839
8330.64 1938
8331.50 1907
8332.37 1954
8333.23 1956
8334.09 2001
8334.95 1936
8335.81 1856
8336.67 1918
8337.54 1950
8338.40 1902
8339.26 1881
8340.12 1910
8340.99 1881
8341.85 1867
8342.71 1841
8343.57 1808
8344.43 1930
8345.30 1905
8346.16 1930
8347.02 1904
8347.88 1903
8348.75 1932
8349.61 1958
8350.47 1918
8351.33 1920
8352.20 1831
8353.06 1847
8353.92 1936
8354.79 1857
8355.65 1903
8356.51 1873
8357.37 1918
8358.24 1906
8359.10 1929
8359.96 1884
8360.83 1860
8361.69 1904
8362.55 1926
8363.42 1887
8364.28 1857
8365.14 1907
8366.01 1877
8366.87 1922
8367.73 1896
8368.60 1948
8369.46 1950
8370.32 1962
8371.19 2007
8372.05 2023
8372.92 2060
8373.78 2085
8374.64 2080
8375.51 2093
8376.37 2147
8377.24 2100
8378.10 2004
8378.96 2091
8379.83 2052
8380.69 2040
8381.56 1976
8382.42 1939
8383.29 1898
8384.15 1922
8385.01 1887
8385.88 1829
8386.74 1827
8387.61 1899
8388.47 1901
8389.34 1834
8390.20 1851
8391.07 1898
8391.93 1875
8392.80 1828
8393.66 1850
8394.53 1905
8395.39 1815
8396.26 1851
8397.12 1937
8397.99 1861
8398.85 1831
8399.72 1889
8400.58 1935
8401.45 1852
8402.31 1843
8403.18 1853
8404.04 1849
8404.91 1845
8405.77 1885
8406.64 1866
8407.50 1896
8408.37 1849
8409.24 1848
8410.10 1813
8410.97 1807
8411.83 1780
8412.70 1883
8413.57 1890
8414.43 1859
8415.30 1892
8416.16 1920
8417.03 1877
8417.90 1852
8418.76 1903
8419.63 1855
8420.49 1864
8421.36 1813
8422.23 1785
8423.09 1866
8423.96 1867
8424.83 1895
8425.69 1880
8426.56 1847
8427.43 1828
8428.29 1819
8429.16 1869
8430.03 1920
8430.89 1971
8431.76 1930
8432.63 1994
8433.49 1972
8434.36 1964
8435.23 1881
8436.09 1879
8436.96 1947
8437.83 1999
8438.70 2026
8439.56 1994
8440.43 1987
8441.30 1994
8442.17 2015
8443.03 1991
8443.90 2082
8444.77 2037
8445.64 2120
8446.50 2182
8447.37 2096
8448.24 2068
8449.11 2013
8449.97 2072
8450.84 2078
8451.71 2099
8452.58 2041
8453.45 2070
8454.31 2123
8455.18 2155
8456.05 2148
8456.92 2248
8457.79 2289
8458.65 2344
8459.52 2441
8460.39 2507
8461.26 2612
8462.13 2657
8463.00 2666
8463.86 2609
8464.73 2572
8465.60 2507
8466.47 2466
8467.34 2409
8468.21 2342
8469.08 2282
8469.94 2369
8470.81 2323
8471.68 2329
8472.55 2438
8473.42 2417
8474.29 2419
8475.16 2507
8476.03 2439
8476.90 2414
8477.77 2403
8478.64 2328
8479.50 2346
8480.37 2322
8481.24 2350
8482.11 2252
8482.98 2192
8483.85 2164
8484.72 2090
8485.59 2124
8486.46 2140
8487.33 2105
8488.20 2023
8489.07 2040
8489.94 2060
8490.81 2021
8491.68 2101
8492.55 2026
8493.42 2041
8494.29 2007
8495.16 2028
8496.03 2072
8496.90 2140
8497.77 2049
8498.64 1994
8499.51 2062
8500.38 2133
8501.25 2121
8502.12 2098
8502.99 2117
8503.86 2066
8504.73 2015
8505.60 2108
8506.48 2165
8507.35 2046
8508.22 2061
8509.09 2095
8509.96 2139
8510.83 2115
8511.70 2131
8512.57 2141
8513.44 2155
8514.31 2179
8515.18 2169
8516.06 2211
8516.93 2241
8517.80 2268
8518.67 2218
8519.54 2166
8520.41 2200
8521.28 2125
8522.16 2198
8523.03 2210
8523.90 2158
8524.77 2155
8525.64 2198
8526.51 2174
8527.39 2099
8528.26 2114
8529.13 2083
8530.00 2090
8530.87 2126
8531.74 2165
8532.62 2189
8533.49 2174
8534.36 2160
8535.23 2172
8536.11 2307
8536.98 2219
8537.85 2254
8538.72 2323
8539.59 2378
8540.47 2427
8541.34 2368
8542.21 2416
8543.08 2334
8543.96 2369
8544.83 2366
8545.70 2307
8546.58 2297
8547.45 2348
8548.32 2319
8549.19 2275
8550.07 2320
8550.94 2307
8551.81 2310
8552.69 2401
8553.56 2523
8554.43 2678
8555.31 2858
8556.18 3129
8557.05 3336
8557.93 3537
8558.80 3649
8559.67 3744
8560.55 3883
8561.42 3611
8562.29 3464
8563.17 3347
8564.04 3227
8564.91 2995
8565.79 2800
8566.66 2674
8567.53 2682
8568.41 2535
8569.28 2417
8570.16 2336
8571.03 2247
8571.90 2223
8572.78 2222
8573.65 2193
8574.53 2163
8575.40 2104
8576.28 2174
8577.15 2092
8578.02 2082
8578.90 2098
8579.77 2021
8580.65 2080
8581.52 2155
8582.40 2081
8583.27 2047
8584.15 2063
8585.02 2179
8585.90 2147
8586.77 2101
8587.64 2118
8588.52 2146
8589.39 2171
8590.27 2182
8591.14 2099
8592.02 2162
8592.89 2071
8593.77 2113
8594.65 2060
8595.52 2104
8596.40 2084
8597.27 2047
8598.15 2093
8599.02 2132
8599.90 2113
8600.77 2104
8601.65 2075
8602.52 2046
8603.40 2041
8604.28 2047
8605.15 2094
8606.03 2057
8606.90 1985
8607.78 1969
8608.65 2007
8609.53 1997
8610.41 1908
8611.28 1952
8612.16 1916
8613.03 1921
8613.91 1990
8614.79 2024
8615.66 2017
8616.54 2003
8617.42 2035
8618.29 2066
8619.17 2123
8620.05 2116
8620.92 2076
8621.80 2061
8622.68 2040
8623.55 1966
8624.43 1983
8625.31 2017
8626.18 2034
8627.06 1978
8627.94 1982
8628.81 1958
8629.69 2010
8630.57 1982
8631.44 1996
8632.32 1942
8633.20 1931
8634.08 1969
8634.95 1993
8635.83 1955
8636.71 1909
8637.59 1953
8638.46 2008
8639.34 1955
8640.22 1920
8641.10 1973
8641.97 1939
8642.85 1947
8643.73 2009
8644.61 1876
8645.48 1889
8646.36 1982
8647.24 1924
8648.12 1901
8649.00 1888
8649.87 1901
8650.75 1940
8651.63 1967
8652.51 1889
8653.39 1940
8654.26 1885
8655.14 1894
8656.02 1955
8656.90 1926
8657.78 1913
8658.66 1935
8659.53 1937
8660.41 2020
8661.29 1983
8662.17 1999
8663.05 1996
8663.93 1891
8664.81 1941
8665.69 1929
8666.56 1908
8667.44 1892
8668.32 1962
8669.20 1907
8670.08 1910
8670.96 1947
8671.84 1848
8672.72 1915
8673.60 1947
8674.48 1945
8675.36 1978
8676.23 1916
8677.11 1939
8677.99 1971
8678.87 2042
8679.75 2011
8680.63 1988
8681.51 1966
8682.39 1965
8683.27 1974
8684.15 1959
8685.03 1884
8685.91 1911
8686.79 1953
8687.67 1981
8688.55 1968
8689.43 1994
8690.31 1956
8691.19 1967
8692.07 2121
8692.95 2245
8693.83 2190
8694.71 2369
8695.59 2415
8696.47 2560
8697.35 2684
8698.23 2639
8699.11 2641
8699.99 2616
8700.88 2462
8701.76 2415
8702.64 2350
8703.52 2300
8704.40 2191
8705.28 2108
8706.16 2089
8707.04 2031
8707.92 2059
8708.80 2053
8709.68 1961
8710.57 1857
8711.45 1818
8712.33 1918
8713.21 1870
8714.09 1821
8714.97 1901
8715.85 1972
8716.73 1945
8717.62 1887
8718.50 1838
8719.38 1908
8720.26 1900
8721.14 1879
8722.02 1835
8722.91 1827
8723.79 1976
8724.67 1951
8725.55 1903
8726.43 1968
8727.31 1939
8728.20 1976
8729.08 1891
8729.96 1897
8730.84 1895
8731.73 1926
8732.61 1894
8733.49 1902
8734.37 1935
8735.25 1931
8736.14 1911
8737.02 1935
8737.90 1884
8738.78 1830
8739.67 1812
8740.55 1914
8741.43 1893
8742.31 1734
8743.20 1745
8744.08 1797
8744.96 1846
8745.85 1811
8746.73 1840
8747.61 1877
8748.50 1875
8749.38 1870
8750.26 1868
8751.14 1911
8752.03 1901
8752.91 1905
8753.79 1860
8754.68 1884
8755.56 1894
8756.44 1818
8757.33 1863
8758.21 1877
8759.10 1948
8759.98 1941
8760.86 2013
8761.75 2090
8762.63 2093
8763.51 2133
8764.40 2150
8765.28 2067
8766.17 2078
8767.05 2003
8767.93 1960
8768.82 2040
8769.70 1993
8770.59 1953
8771.47 2023
8772.35 1963
8773.24 1856
8774.12 1925
8775.01 1871
8775.89 1843
8776.78 1887
8777.66 1905
8778.54 1850
8779.43 1886
8780.31 1802
8781.20 1757
8782.08 1751
8782.97 1752
8783.85 1716
8784.74 1690
8785.62 1743
8786.51 1763
8787.39 1811
8788.28 1769
8789.16 1742
8790.05 1703
8790.93 1711
8791.82 1685
8792.70 1715
8793.59 1737
8794.47 1705
8795.36 1707
8796.25 1689
8797.13 1707
8798.02 1636
8798.90 1692
8799.79 1695
8800.67 1760
8801.56 1720
8802.44 1684
8803.33 1657
8804.22 1651
8805.10 1698
8805.99 1724
8806.87 1706
8807.76 1655
8808.65 1692
8809.53 1732
8810.42 1741
8811.30 1691
8812.19 1655
8813.08 1638
8813.96 1653
8814.85 1692
8815.74 1611
8816.62 1589
8817.51 1575
8818.40 1585
8819.28 1683
8820.17 1589
8821.06 1556
8821.94 1576
8822.83 1612
8823.72 1614
8824.60 1571
8825.49 1509
8826.38 1555
8827.26 1577
8828.15 1577
8829.04 1605
8829.93 1611
8830.81 1617
8831.70 1591
8832.59 1626
8833.47 1588
8834.36 1613
8835.25 1634
8836.14 1674
8837.02 1654
8837.91 1632
8838.80 1582
8839.69 1590
8840.57 1625
8841.46 1609
8842.35 1617
8843.24 1544
8844.13 1592
8845.01 1595
8845.90 1618
8846.79 1619
8847.68 1653
8848.57 1644
8849.45 1589
8850.34 1563
8851.23 1551
8852.12 1530
8853.01 1540
8853.90 1533
8854.78 1514
8855.67 1585
8856.56 1583
8857.45 1582
8858.34 1600
8859.23 1565
8860.12 1603
8861.00 1531
8861.89 1508
8862.78 1530
8863.67 1549
8864.56 1543
8865.45 1539
8866.34 1557
8867.23 1581
8868.12 1595
8869.00 1557
8869.89 1472
8870.78 1469
8871.67 1552
8872.56 1550
8873.45 1562
8874.34 1494
8875.23 1585
8876.12 1672
8877.01 1601
8877.90 1593
8878.79 1624
8879.68 1605
8880.57 1566
8881.46 1543
8882.35 1556
8883.24 1549
8884.13 1578
8885.02 1552
8885.91 1523
8886.80 1495
8887.69 1489
8888.58 1514
8889.47 1499
8890.36 1529
8891.25 1498
8892.14 1394
8893.03 1416
8893.92 1417
8894.81 1439
8895.70 1412
8896.59 1467
8897.48 1477
8898.37 1478
8899.26 1519
8900.15 1450
8901.04 1421
8901.93 1435
8902.82 1436
8903.71 1475
8904.61 1510
8905.50 1476
8906.39 1417
8907.28 1469
8908.17 1488
8909.06 1464
8909.95 1405
8910.84 1445
8911.73 1423
8912.63 1451
8913.52 1443
8914.41 1465
8915.30 1494
8916.19 1495
8917.08 1489
8917.97 1444
8918.87 1488
8919.76 1527
8920.65 1459
8921.54 1458
8922.43 1436
8923.33 1433
8924.22 1412
8925.11 1380
8926.00 1409
8926.89 1413
8927.79 1361
8928.68 1426
8929.57 1455
8930.46 1387
8931.35 1406
8932.25 1416
8933.14 1403
8934.03 1424
8934.92 1393
8935.82 1449
8936.71 1351
8937.60 1483
8938.49 1463
8939.39 1411
8940.28 1419
8941.17 1411
8942.06 1448
8942.96 1405
8943.85 1332
8944.74 1372
8945.64 1391
8946.53 1427
8947.42 1389
8948.31 1414
8949.21 1428
8950.10 1469
8950.99 1450
8951.89 1404
8952.78 1430
8953.67 1430
8954.57 1457
8955.46 1399
8956.35 1330
8957.25 1426
8958.14 1437
8959.04 1471
8959.93 1398
8960.82 1412
8961.72 1381
8962.61 1448
8963.50 1450
8964.40 1371
8965.29 1367
8966.19 1438
8967.08 1418
8967.97 1337
8968.87 1352
8969.76 1390
8970.66 1408
8971.55 1395
8972.45 1454
8973.34 1398
8974.23 1361
8975.13 1404
8976.02 1454
8976.92 1417
8977.81 1383
8978.71 1335
8979.60 1381
8980.50 1408
8981.39 1339
8982.29 1446
8983.18 1403
8984.08 1362
8984.97 1407
8985.87 1336
8986.76 1338
8987.66 1388
8988.55 1425
8989.45 1380
8990.34 1406
8991.24 1439
8992.13 1408
8993.03 1369
8993.92 1363
8994.82 1444
8995.71 1456
8996.61 1447
8997.50 1406
8998.40 1403
8999.30 1427
9000.19 1445
9001.09 1442
9001.98 1469
9002.88 1419
9003.77 1480
9004.67 1545
9005.57 1660
9006.46 1615
9007.36 1608
9008.25 1598
9009.15 1555
9010.05 1558
9010.94 1548
9011.84 1466
9012.74 1541
9013.63 1512
9014.53 1441
9015.42 1449
9016.32 1426
9017.22 1432
9018.11 1422
9019.01 1458
9019.91 1510
9020.80 1412
9021.70 1350
9022.60 1353
9023.49 1361
9024.39 1427
9025.29 1375
9026.19 1472
9027.08 1398
9027.98 1329
9028.88 1399
9029.77 1396
9030.67 1426
9031.57 1366
9032.47 1401
9033.36 1396
9034.26 1426
9035.16 1438
9036.06 1424
9036.95 1422
9037.85 1393
9038.75 1383
9039.65 1342
9040.54 1360
9041.44 1376
9042.34 1432
9043.24 1424
9044.13 1407
9045.03 1411
9045.93 1420
9046.83 1365
9047.73 1383
9048.63 1333
9049.52 1384
9050.42 1366
9051.32 1326
9052.22 1339
9053.12 1381
9054.01 1378
9054.91 1400
9055.81 1373
9056.71 1362
9057.61 1364
9058.51 1368
9059.41 1343
9060.30 1474
9061.20 1456
9062.10 1421
9063.00 1354
9063.90 1387
9064.80 1391
9065.70 1374
9066.60 1413
9067.50 1393
9068.39 1332
9069.29 1360
9070.19 1358
9071.09 1341
9071.99 1363
9072.89 1367
9073.79 1434
9074.69 1346
9075.59 1373
9076.49 1416
9077.39 1384
9078.29 1391
9079.19 1386
9080.09 1341
9080.99 1370
9081.89 1372
9082.79 1360
9083.69 1388
9084.59 1350
9085.49 1381
9086.39 1361
9087.29 1405
9088.19 1402
9089.09 1431
9089.99 1477
9090.89 1438
9091.79 1397
9092.69 1432
9093.59 1500
9094.49 1461
9095.39 1465
9096.29 1433
9097.19 1386
9098.09 1440
9098.99 1401
9099.89 1405
9100.79 1358
9101.69 1353
9102.59 1348
9103.49 1398
9104.40 1361
9105.30 1380
9106.20 1392
9107.10 1390
9108.00 1369
9108.90 1325
9109.80 1296
9110.70 1285
9111.60 1353
9112.51 1367
9113.41 1404
9114.31 1368
9115.21 1307
9116.11 1315
9117.01 1325
9117.91 1307
9118.82 1340
9119.72 1300
9120.62 1285
9121.52 1327
9122.42 1395
9123.32 1363
9124.23 1371
9125.13 1306
9126.03 1301
9126.93 1322
9127.83 1346
9128.74 1316
9129.64 1343
9130.54 1399
9131.44 1389
9132.34 1334
9133.25 1345
9134.15 1401
9135.05 1371
9135.95 1290
9136.86 1323
9137.76 1348
9138.66 1358
9139.56 1321
9140.47 1378
9141.37 1283
9142.27 1296
9143.18 1346
9144.08 1315
9144.98 1340
9145.88 1293
9146.79 1307
9147.69 1325
9148.59 1325
9149.50 1300
9150.40 1319
9151.30 1341
9152.21 1309
9153.11 1312
9154.01 1371
9154.92 1355
9155.82 1345
9156.72 1376
9157.63 1261
9158.53 1321
9159.43 1327
9160.34 1269
9161.24 1296
9162.14 1301
9163.05 1308
9163.95 1274
9164.86 1284
9165.76 1292
9166.66 1293
9167.57 1280
9168.47 1242
9169.38 1286
9170.28 1302
9171.18 1253
9172.09 1267
9172.99 1305
9173.90 1270
9174.80 1293
9175.71 1343
9176.61 1318
9177.52 1321
9178.42 1334
9179.32 1253
9180.23 1308
9181.13 1318
9182.04 1253
9182.94 1293
9183.85 1291
9184.75 1304
9185.66 1336
9186.56 1317
9187.47 1344
9188.37 1338
9189.28 1285
9190.18 1285
9191.09 1256
9191.99 1276
9192.90 1298
9193.80 1268
9194.71 1304
9195.61 1357
9196.52 1370
9197.43 1278
9198.33 1248
9199.24 1267
9200.14 1298
9201.05 1288
9201.95 1277
9202.86 1336
9203.77 1301
9204.67 1288
9205.58 1378
9206.48 1348
9207.39 1369
9208.29 1299
9209.20 1278
9210.11 1345
9211.01 1333
9211.92 1313
9212.83 1309
9213.73 1341
9214.64 1355
9215.54 1342
9216.45 1287
9217.36 1283
9218.26 1290
9219.17 1325
9220.08 1343
9220.98 1331
9221.89 1317
9222.80 1275
9223.70 1296
9224.61 1253
9225.52 1276
9226.42 1298
9227.33 1291
9228.24 1293
9229.15 1293
9230.05 1288
9230.96 1262
9231.87 1326
9232.77 1321
9233.68 1313
9234.59 1322
9235.50 1289
9236.40 1268
9237.31 1287
9238.22 1344
9239.13 1274
9240.03 1317
9240.94 1270
9241.85 1262
9242.76 1292
9243.66 1271
9244.57 1302
9245.48 1240
9246.39 1272
9247.30 1311
9248.20 1352
9249.11 1282
9250.02 1290
9250.93 1292
9251.84 1287
9252.75 1339
9253.65 1340
9254.56 1327
9255.47 1340
9256.38 1293
9257.29 1337
9258.20 1368
9259.10 1292
9260.01 1318
9260.92 1308
9261.83 1378
9262.74 1451
9263.65 1465
9264.56 1491
9265.46 1534
9266.37 1497
9267.28 1567
9268.19 1480
9269.10 1489
9270.01 1491
9270.92 1464
9271.83 1437
9272.74 1369
9273.65 1352
9274.56 1337
9275.47 1377
9276.37 1308
9277.28 1287
9278.19 1249
9279.10 1331
9280.01 1266
9280.92 1301
9281.83 1291
9282.74 1273
9283.65 1255
9284.56 1269
9285.47 1267
9286.38 1265
9287.29 1337
9288.20 1292
9289.11 1293
9290.02 1288
9290.93 1329
9291.84 1278
9292.75 1221
9293.66 1314
9294.57 1280
9295.48 1273
9296.39 1293
9297.30 1312
9298.21 1365
9299.12 1300
9300.03 1313
9300.94 1308
9301.86 1345
9302.77 1377
9303.68 1343
9304.59 1301
9305.50 1311
9306.41 1341
9307.32 1317
9308.23 1350
9309.14 1302
9310.05 1318
9310.96 1355
9311.88 1391
9312.79 1332
9313.70 1293
9314.61 1381
9315.52 1377
9316.43 1386
9317.34 1285
9318.25 1306
9319.17 1342
9320.08 1345
9320.99 1312
9321.90 1297
9322.81 1336
9323.72 1314
9324.64 1285
9325.55 1278
9326.46 1326
9327.37 1340
9328.28 1395
9329.20 1287
9330.11 1273
9331.02 1239
9331.93 1287
9332.84 1293
9333.76 1320
9334.67 1281
9335.58 1294
9336.49 1238
9337.41 1267
9338.32 1199
9339.23 1222
9340.14 1317
9341.06 1289
9341.97 1311
9342.88 1346
9343.79 1299
9344.71 1321
9345.62 1309
9346.53 1302
9347.44 1278
9348.36 1353
9349.27 1337
9350.18 1315
9351.10 1254
9352.01 1291
9352.92 1284
9353.84 1219
9354.75 1261
9355.66 1283
9356.58 1327
9357.49 1259
9358.40 1242
9359.32 1233
9360.23 1246
9361.14 1278
9362.06 1228
9362.97 1297
9363.88 1341
9364.80 1283
9365.71 1228
9366.62 1276
9367.54 1269
9368.45 1216
9369.37 1230
9370.28 1245
9371.19 1200
9372.11 1186
9373.02 1245
9373.94 1225
9374.85 1255
9375.77 1268
9376.68 1255
9377.59 1229
9378.51 1214
9379.42 1235
9380.34 1198
9381.25 1246
9382.17 1222
9383.08 1202
9384.00 1167
9384.91 1227
9385.83 1249
9386.74 1242
9387.65 1221
9388.57 1244
9389.48 1240
9390.40 1244
9391.31 1253
9392.23 1241
9393.14 1209
9394.06 1256
9394.98 1271
9395.89 1277
9396.81 1300
9397.72 1290
9398.64 1207
9399.55 1295
9400.47 1272
9401.38 1304
9402.30 1308
9403.21 1285
9404.13 1286
9405.05 1292
9405.96 1225
9406.88 1224
9407.79 1238
9408.71 1217
9409.62 1174
9410.54 1207
9411.46 1230
9412.37 1167
9413.29 1192
9414.20 1215
9415.12 1249
9416.04 1183
9416.95 1197
9417.87 1250
9418.79 1182
9419.70 1199
9420.62 1219
9421.54 1217
9422.45 1202
9423.37 1215
9424.29 1205
9425.20 1151
9426.12 1167
9427.04 1216
9427.95 1202
9428.87 1214
9429.79 1200
9430.70 1192
9431.62 1233
9432.54 1151
9433.45 1227
9434.37 1213
9435.29 1194
9436.21 1184
9437.12 1176
9438.04 1210
9438.96 1206
9439.87 1188
9440.79 1174
9441.71 1192
9442.63 1185
9443.54 1204
9444.46 1246
9445.38 1161
9446.30 1155
9447.22 1207
9448.13 1250
9449.05 1228
9449.97 1162
9450.89 1149
9451.81 1186
9452.72 1229
9453.64 1256
9454.56 1214
9455.48 1237
9456.40 1172
9457.31 1206
9458.23 1206
9459.15 1255
9460.07 1243
9460.99 1285
9461.91 1318
9462.82 1203
9463.74 1182
9464.66 1144
9465.58 1210
9466.50 1180
9467.42 1180
9468.34 1240
9469.26 1196
9470.17 1196
9471.09 1203
9472.01 1152
9472.93 1142
9473.85 1213
9474.77 1185
9475.69 1201
9476.61 1199
9477.53 1161
9478.45 1165
9479.37 1151
9480.28 1181
9481.20 1190
9482.12 1131
9483.04 1180
9483.96 1237
9484.88 1176
9485.80 1147
9486.72 1176
9487.64 1212
9488.56 1198
9489.48 1212
9490.40 1206
9491.32 1182
9492.24 1266
9493.16 1203
9494.08 1142
9495.00 1156
9495.92 1170
9496.84 1230
9497.76 1172
9498.68 1156
9499.60 1157
9500.52 1161
9501.44 1149
9502.36 1188
9503.28 1165
9504.20 1121
9505.12 1124
9506.04 1169
9506.97 1125
9507.89 1141
9508.81 1145
9509.73 1140
9510.65 1170
9511.57 1126
9512.49 1118
9513.41 1183
9514.33 1166
9515.25 1195
9516.17 1190
9517.10 1204
9518.02 1136
9518.94 1173
9519.86 1213
9520.78 1216
9521.70 1133
9522.62 1172
9523.54 1216
9524.47 1164
9525.39 1127
9526.31 1143
9527.23 1195
9528.15 1160
9529.07 1195
9530.00 1205
9530.92 1191
9531.84 1157
9532.76 1167
9533.68 1178
9534.61 1219
9535.53 1225
9536.45 1192
9537.37 1184
9538.29 1178
9539.22 1166
9540.14 1208
9541.06 1155
9541.98 1148
9542.91 1148
9543.83 1185
9544.75 1126
9545.67 1151
9546.60 1133
9547.52 1170
9548.44 1153
9549.36 1152
9550.29 1197
9551.21 1216
9552.13 1213
9553.06 1164
9553.98 1172
9554.90 1211
9555.82 1172
9556.75 1141
9557.67 1213
9558.59 1193
9559.52 1206
9560.44 1170
9561.36 1194
9562.29 1218
9563.21 1194
9564.13 1144
9565.06 1115
9565.98 1131
9566.90 1215
9567.83 1205
9568.75 1149
9569.68 1128
9570.60 1144
9571.52 1112
9572.45 1093
9573.37 1144
9574.29 1136
9575.22 1204
9576.14 1203
9577.07 1178
9577.99 1142
9578.91 1172
9579.84 1162
9580.76 1114
9581.69 1124
9582.61 1165
9583.54 1169
9584.46 1263
9585.38 1195
9586.31 1168
9587.23 1136
9588.16 1147
9589.08 1233
9590.01 1177
9590.93 1189
9591.86 1304
9592.78 1308
9593.71 1316
9594.63 1272
9595.56 1231
9596.48 1234
9597.41 1253
9598.33 1246
9599.26 1236
9600.18 1223
9601.11 1216
9602.03 1199
9602.96 1250
9603.88 1250
9604.81 1210
9605.73 1186
9606.66 1219
9607.59 1169
9608.51 1214
9609.44 1207
9610.36 1237
9611.29 1180
9612.21 1155
9613.14 1221
9614.07 1215
9614.99 1241
9615.92 1272
9616.84 1220
9617.77 1232
9618.70 1206
9619.62 1261
9620.55 1215
9621.47 1223
9622.40 1198
9623.33 1259
9624.25 1211
9625.18 1213
9626.11 1255
9627.03 1269
9627.96 1289
9628.89 1315
9629.81 1276
9630.74 1314
9631.67 1283
9632.59 1303
9633.52 1308
9634.45 1282
9635.37 1274
9636.30 1307
9637.23 1358
9638.15 1396
9639.08 1416
9640.01 1437
9640.93 1460
9641.86 1414
9642.79 1410
9643.72 1423
9644.64 1464
9645.57 1425
9646.50 1423
9647.43 1456
9648.35 1468
9649.28 1442
9650.21 1443
9651.14 1452
9652.06 1556
9652.99 1514
9653.92 1526
9654.85 1535
9655.78 1569
9656.70 1524
9657.63 1505
9658.56 1481
9659.49 1511
9660.42 1477
9661.34 1488
9662.27 1434
9663.20 1386
9664.13 1411
9665.06 1418
9665.98 1409
9666.91 1390
9667.84 1393
9668.77 1341
9669.70 1347
9670.63 1371
9671.56 1353
9672.48 1403
9673.41 1402
9674.34 1370
9675.27 1328
9676.20 1399
9677.13 1404
9678.06 1370
9678.99 1422
9679.92 1368
9680.84 1361
9681.77 1455
9682.70 1460
9683.63 1384
9684.56 1420
9685.49 1393
9686.42 1360
9687.35 1342
9688.28 1375
9689.21 1361
9690.14 1440
9691.07 1421
9692.00 1381
9692.93 1441
9693.86 1480
9694.79 1491
9695.72 1475
9696.65 1510
9697.58 1502
9698.51 1420
9699.44 1450
9700.37 1485
9701.30 1421
9702.23 1454
9703.16 1447
9704.09 1458
9705.02 1390
9705.95 1449
9706.88 1448
9707.81 1479
9708.74 1427
9709.67 1385
9710.60 1430
9711.53 1400
9712.46 1362
9713.39 1358
9714.32 1382
9715.25 1366
9716.18 1368
9717.11 1381
9718.04 1365
9718.97 1427
9719.91 1392
9720.84 1368
9721.77 1409
9722.70 1386
9723.63 1401
9724.56 1391
9725.49 1443
9726.42 1403
9727.35 1402
9728.29 1418
9729.22 1462
9730.15 1383
9731.08 1369
9732.01 1404
9732.94 1363
9733.88 1401
9734.81 1380
9735.74 1402
9736.67 1382
9737.60 1415
9738.53 1456
9739.47 1411
9740.40 1449
9741.33 1415
9742.26 1374
9743.19 1428
9744.13 1455
9745.06 1446
9745.99 1411
9746.92 1470
9747.86 1489
9748.79 1418
9749.72 1397
9750.65 1439
9751.58 1403
9752.52 1456
9753.45 1458
9754.38 1458
9755.32 1576
9756.25 1569
9757.18 1588
9758.11 1531
9759.05 1511
9759.98 1530
9760.91 1572
9761.84 1564
9762.78 1542
9763.71 1564
9764.64 1555
9765.58 1536
9766.51 1542
9767.44 1553
9768.38 1667
9769.31 1685
9770.24 1682
9771.18 1634
9772.11 1618
9773.04 1664
9773.98 1690
9774.91 1621
9775.84 1674
9776.78 1665
9777.71 1696
9778.65 1703
9779.58 1742
9780.51 1727
9781.45 1681
9782.38 1691
9783.32 1804
9784.25 1804
9785.18 1892
9786.12 1966
9787.05 2004
9787.99 2005
9788.92 2046
9789.85 2059
9790.79 2018
9791.72 2085
9792.66 2058
9793.59 2003
9794.53 1985
9795.46 1886
9796.40 1864
9797.33 1903
9798.27 1834
9799.20 1908
9800.14 1912
9801.07 2035
9802.00 2098
9802.94 2113
9803.87 2080
9804.81 2104
9805.74 2144
9806.68 2063
9807.62 2062
9808.55 1994
9809.49 1890
9810.42 1880
9811.36 1744
9812.29 1702
9813.23 1647
9814.16 1624
9815.10 1566
9816.03 1562
9816.97 1542
9817.90 1553
9818.84 1507
9819.78 1552
9820.71 1555
9821.65 1518
9822.58 1512
9823.52 1485
9824.46 1475
9825.39 1482
9826.33 1493
9827.26 1500
9828.20 1453
9829.14 1417
9830.07 1457
9831.01 1512
9831.94 1539
9832.88 1518
9833.82 1482
9834.75 1485
9835.69 1436
9836.63 1435
9837.56 1452
9838.50 1467
9839.44 1476
9840.37 1400
9841.31 1439
9842.25 1420
9843.18 1463
9844.12 1433
9845.06 1420
9846.00 1406
9846.93 1390
9847.87 1417
9848.81 1396
9849.74 1410
9850.68 1392
9851.62 1452
9852.56 1382
9853.49 1402
9854.43 1353
9855.37 1394
9856.31 1337
9857.24 1346
9858.18 1343
9859.12 1379
9860.06 1349
9860.99 1376
9861.93 1424
9862.87 1418
9863.81 1386
9864.74 1425
9865.68 1479
9866.62 1458
9867.56 1467
9868.50 1448
9869.43 1385
9870.37 1409
9871.31 1408
9872.25 1390
9873.19 1368
9874.13 1427
9875.06 1472
9876.00 1405
9876.94 1374
9877.88 1349
9878.82 1353
9879.76 1365
9880.70 1413
9881.63 1427
9882.57 1444
9883.51 1519
9884.45 1533
9885.39 1440
9886.33 1409
9887.27 1425
9888.21 1497
9889.15 1499
9890.08 1382
9891.02 1411
9891.96 1416
9892.90 1438
9893.84 1410
9894.78 1356
9895.72 1407
9896.66 1389
9897.60 1440
9898.54 1420
9899.48 1373
9900.42 1370
9901.36 1368
9902.30 1390
9903.24 1394
9904.18 1413
9905.12 1438
9906.06 1401
9907.00 1403
9907.94 1362
9908.88 1371
9909.82 1457
9910.76 1396
9911.70 1428
9912.64 1377
9913.58 1451
9914.52 1418
9915.46 1441
9916.40 1376
9917.34 1446
9918.28 1443
9919.22 1436
9920.16 1437
9921.10 1446
9922.04 1428
9922.98 1464
9923.92 1549
9924.86 1542
9925.80 1550
9926.74 1654
9927.68 1770
9928.63 1826
9929.57 1905
9930.51 2010
9931.45 2149
9932.39 2182
9933.33 2195
9934.27 2195
9935.21 2174
9936.15 2146
9937.10 2054
9938.04 1957
9938.98 1825
9939.92 1812
9940.86 1729
9941.80 1616
9942.75 1596
9943.69 1553
9944.63 1454
9945.57 1557
9946.51 1467
9947.45 1431
9948.40 1402
9949.34 1380
9950.28 1424
9951.22 1419
9952.16 1423
9953.11 1356
9954.05 1298
9954.99 1367
9955.93 1419
9956.87 1320
9957.82 1401
9958.76 1421
9959.70 1405
9960.64 1356
9961.59 1395
9962.53 1400
9963.47 1427
9964.41 1424
9965.36 1439
9966.30 1404
9967.24 1358
9968.19 1384
9969.13 1418
9970.07 1435
9971.01 1454
9971.96 1488
9972.90 1453
9973.84 1504
9974.79 1520
9975.73 1533
9976.67 1541
9977.62 1505
9978.56 1452
9979.50 1431
9980.45 1445
9981.39 1378
9982.33 1394
9983.28 1302
9984.22 1366
9985.16 1309
9986.11 1269
9987.05 1254
9987.99 1308
9988.94 1202
9989.88 1262
9990.83 1252
9991.77 1273
9992.71 1233
9993.66 1243
9994.60 1265
9995.55 1253
9996.49 1198
9997.43 1208
9998.38 1227
9999.32 1220
10000.27 1258
10001.21 1268
10002.16 1278
10003.10 1237
10004.05 1232
10004.99 1252
10005.93 1270
10006.88 1228
10007.82 1277
10008.77 1292
10009.71 1261
10010.66 1228
10011.60 1264
10012.55 1199
10013.49 1246
10014.44 1247
10015.38 1250
10016.33 1249
10017.27 1218
10018.22 1212
10019.16 1250
10020.11 1222
10021.05 1180
10022.00 1192
10022.95 1235
10023.89 1256
10024.84 1232
10025.78 1173
10026.73 1235
10027.67 1175
10028.62 1152
10029.56 1090
10030.51 1142
10031.46 1155
10032.40 1153
10033.35 1175
10034.29 1202
10035.24 1140
10036.19 1140
10037.13 1178
10038.08 1159
10039.02 1123
10039.97 1128
10040.92 1143
10041.86 1106
10042.81 1116
10043.76 1168
10044.70 1187
10045.65 1139
10046.60 1114
10047.54 1133
10048.49 1146
10049.43 1181
10050.38 1190
10051.33 1158
10052.28 1126
10053.22 1113
10054.17 1152
10055.12 1149
10056.06 1098
10057.01 1105
10057.96 1140
10058.90 1154
10059.85 1104
10060.80 1208
10061.75 1132
10062.69 1103
10063.64 1094
10064.59 1134
10065.53 1141
10066.48 1107
10067.43 1103
10068.38 1120
10069.33 1184
10070.27 1127
10071.22 1093
10072.17 1094
10073.12 1113
10074.06 1078
10075.01 1124
10075.96 1135
10076.91 1074
10077.86 1042
10078.80 1094
10079.75 1136
10080.70 1062
10081.65 1094
10082.60 1070
10083.54 1093
10084.49 1123
10085.44 1104
10086.39 1088
10087.34 1125
10088.29 1117
10089.24 1096
10090.18 1091
10091.13 1144
10092.08 1123
10093.03 1132
10093.98 1153
10094.93 1124
10095.88 1094
10096.83 1115
10097.77 1130
10098.72 1127
10099.67 1097
10100.62 1128
10101.57 1151
10102.52 1059
10103.47 1061
10104.42 1105
10105.37 1081
10106.32 1120
10107.27 1076
10108.22 1091
10109.16 1056
10110.11 1055
10111.06 1052
10112.01 1055
10112.96 1085
10113.91 1091
10114.86 1064
10115.81 1053
10116.76 1014
10117.71 1028
10118.66 1047
10119.61 1064
10120.56 1042
10121.51 1052
10122.46 1052
10123.41 1050
10124.36 1050
10125.31 1044
10126.26 1082
10127.21 1029
10128.16 1056
10129.11 1065
10130.06 1087
10131.02 1065
10131.97 1119
10132.92 1073
10133.87 1012
10134.82 1064
10135.77 1061
10136.72 1006
10137.67 1080
10138.62 1042
10139.57 1026
10140.52 1004
10141.47 1018
10142.42 1032
10143.38 1056
10144.33 1127
10145.28 1035
10146.23 1039
10147.18 1048
10148.13 1076
10149.08 1058
10150.03 1044
10150.99 1012
10151.94 1073
10152.89 1027
10153.84 1006
10154.79 1017
10155.74 993
10156.70 1012
10157.65 1048
10158.60 1043
10159.55 998
10160.50 972
10161.46 992
10162.41 991
10163.36 1060
10164.31 1090
10165.26 1033
10166.22 1050
10167.17 1031
10168.12 1027
10169.07 1105
10170.02 1058
10170.98 1073
10171.93 1069
10172.88 1102
10173.83 1034
10174.79 1107
10175.74 1142
10176.69 1063
10177.65 1045
10178.60 1088
10179.55 1013
10180.50 991
10181.46 978
10182.41 1041
10183.36 1041
10184.32 1064
10185.27 1055
10186.22 1061
10187.17 1058
10188.13 1061
10189.08 1102
10190.03 1099
10190.99 1145
10191.94 1060
10192.89 1032
10193.85 1033
10194.80 1061
10195.76 1122
10196.71 1108
10197.66 1108
10198.62 1086
10199.57 1113
10200.52 1047
10201.48 1048
10202.43 1093
10203.39 1128
10204.34 1098
10205.29 1125
10206.25 1119
10207.20 1165
10208.16 1130
10209.11 1132
10210.06 1220
10211.02 1279
10211.97 1289
10212.93 1260
10213.88 1335
10214.84 1319
10215.79 1268
10216.74 1246
10217.70 1242
10218.65 1274
10219.61 1282
10220.56 1214
10221.52 1158
10222.47 1096
10223.43 1125
10224.38 1123
10225.34 1114
10226.29 1094
10227.25 1042
10228.20 1079
10229.16 1098
10230.11 1135
10231.07 1114
10232.02 1101
10232.98 1054
10233.93 1069
10234.89 1053
10235.84 1067
10236.80 1125
10237.76 1115
10238.71 1099
10239.67 1101
10240.62 1082
10241.58 1078
10242.53 1064
10243.49 1110
10244.45 1079
10245.40 1080
10246.36 1089
10247.31 1085
10248.27 1054
10249.23 1039
10250.18 1060
10251.14 1017
10252.09 1032
10253.05 1010
10254.01 1009
10254.96 958
10255.92 980
10256.88 1039
10257.83 1068
10258.79 1020
10259.75 1035
10260.70 1036
10261.66 973
10262.62 1030
10263.57 1043
10264.53 1013
10265.49 982
10266.44 1021
10267.40 1014
10268.36 1002
10269.31 1052
10270.27 1047
10271.23 1046
10272.18 966
10273.14 993
10274.10 1005
10275.06 980
10276.01 992
10276.97 1013
10277.93 1041
10278.89 1055
10279.84 1019
10280.80 995
10281.76 1011
10282.72 1032
10283.67 1026
10284.63 1001
10285.59 995
10286.55 927
10287.51 927
10288.46 986
10289.42 1052
10290.38 1033
10291.34 1029
10292.29 1000
10293.25 1001
10294.21 937
10295.17 1011
10296.13 1001
10297.09 1002
10298.04 974
10299.00 983
10299.96 980
10300.92 993
10301.88 1011
10302.84 993
10303.80 1064
10304.75 1037
10305.71 1017
10306.67 990
10307.63 983
10308.59 976
10309.55 1018
10310.51 994
10311.47 940
10312.42 1006
10313.38 983
10314.34 985
10315.30 990
10316.26 942
10317.22 1018
10318.18 1003
10319.14 961
10320.10 990
10321.06 955
10322.02 913
10322.98 944
10323.94 987
10324.90 954
10325.86 914
10326.82 972
10327.78 945
10328.74 934
10329.69 904
10330.65 945
10331.61 937
10332.57 930
10333.53 924
10334.49 945
10335.45 999
10336.41 971
10337.38 941
10338.34 984
10339.30 983
10340.26 1007
10341.22 959
10342.18 1020
10343.14 1030
10344.10 999
10345.06 1034
10346.02 996
10346.98 970
10347.94 945
10348.90 976
10349.86 958
10350.82 975
10351.78 958
10352.74 996
10353.71 963
10354.67 969
10355.63 945
10356.59 970
10357.55 981
10358.51 959
10359.47 965
10360.43 950
10361.39 1010
10362.36 960
10363.32 973
10364.28 999
10365.24 1040
10366.20 999
10367.16 978
10368.12 1016
10369.09 994
10370.05 980
10371.01 940
10371.97 917
10372.93 914
10373.90 959
10374.86 969
10375.82 941
10376.78 902
10377.74 998
10378.71 974
10379.67 1018
10380.63 1015
10381.59 942
10382.55 917
10383.52 982
10384.48 989
10385.44 945
10386.40 969
10387.37 951
10388.33 982
10389.29 953
10390.25 971
10391.22 1030
10392.18 986
10393.14 951
10394.11 1003
10395.07 963
10396.03 996
10396.99 965
10397.96 999
10398.92 976
10399.88 982
10400.85 971
10401.81 1006
10402.77 1019
10403.74 997
10404.70 1007
10405.66 1015
10406.63 1015
10407.59 1027
10408.55 1082
10409.52 1033
10410.48 1034
10411.44 980
10412.41 993
10413.37 1060
10414.33 1091
10415.30 1059
10416.26 1051
10417.23 1066
10418.19 1091
10419.15 1140
10420.12 1185
10421.08 1251
10422.05 1243
10423.01 1317
10423.97 1333
10424.94 1347
10425.90 1326
10426.87 1333
10427.83 1275
10428.80 1288
10429.76 1300
10430.73 1202
10431.69 1133
10432.65 1098
10433.62 1051
10434.58 1076
10435.55 1036
10436.51 1041
10437.48 1019
10438.44 1074
10439.41 1063
10440.37 1007
10441.34 967
10442.30 953
10443.27 983
10444.23 957
10445.20 1033
10446.16 964
10447.13 968
10448.09 1012
10449.06 926
10450.03 992
10450.99 903
10451.96 959
10452.92 966
10453.89 1034
10454.85 940
10455.82 943
10456.78 1045
10457.75 1023
10458.72 953
10459.68 924
10460.65 1026
10461.61 1040
10462.58 1024
10463.55 958
10464.51 998
10465.48 961
10466.44 984
10467.41 947
10468.38 923
10469.34 945
10470.31 923
10471.28 972
10472.24 987
10473.21 944
10474.18 923
10475.14 918
10476.11 955
10477.08 932
10478.04 929
10479.01 916
10479.98 922
10480.94 973
10481.91 1018
10482.88 964
10483.84 923
10484.81 976
10485.78 969
10486.74 996
10487.71 952
10488.68 915
10489.65 953
10490.61 901
10491.58 927
10492.55 969
10493.52 963
10494.48 979
10495.45 925
10496.42 941
10497.39 967
10498.35 947
10499.32 978
10500.29 976
10501.26 940
10502.22 926
10503.19 960
10504.16 934
10505.13 941
10506.10 921
10507.06 950
10508.03 997
10509.00 972
10509.97 948
10510.94 933
10511.91 980
10512.87 979
10513.84 973
10514.81 888
10515.78 939
10516.75 938
10517.72 900
10518.68 858
10519.65 865
10520.62 937
10521.59 889
10522.56 886
10523.53 882
10524.50 890
10525.47 929
10526.44 947
10527.40 890
10528.37 895
10529.34 900
10530.31 909
10531.28 920
10532.25 925
10533.22 925
10534.19 926
10535.16 890
10536.13 891
10537.10 924
10538.07 912
10539.04 918
10540.01 956
10540.98 921
10541.94 865
10542.91 855
10543.88 898
10544.85 910
10545.82 908
10546.79 941
10547.76 949
10548.73 906
10549.70 943
10550.67 901
10551.64 899
10552.61 909
10553.58 951
10554.55 944
10555.52 960
10556.50 931
10557.47 932
10558.44 946
10559.41 948
10560.38 948
10561.35 973
10562.32 976
10563.29 942
10564.26 944
10565.23 936
10566.20 928
10567.17 976
10568.14 978
10569.11 949
10570.08 945
10571.06 1025
10572.03 980
10573.00 942
10573.97 938
10574.94 969
10575.91 917
10576.88 905
10577.85 924
10578.83 893
10579.80 890
10580.77 883
10581.74 881
10582.71 898
10583.68 898
10584.65 966
10585.63 911
10586.60 922
10587.57 887
10588.54 934
10589.51 909
10590.49 876
10591.46 940
10592.43 890
10593.40 876
10594.37 891
10595.35 885
10596.32 889
10597.29 959
10598.26 919
10599.23 919
10600.21 874
10601.18 884
10602.15 907
10603.12 874
10604.10 884
10605.07 873
10606.04 847
10607.01 857
10607.99 857
10608.96 842
10609.93 890
10610.91 897
10611.88 878
10612.85 873
10613.82 875
10614.80 831
10615.77 913
10616.74 880
10617.72 835
10618.69 825
10619.66 845
10620.64 861
10621.61 836
10622.58 868
10623.56 911
10624.53 895
10625.50 845
10626.48 864
10627.45 851
10628.43 824
10629.40 904
10630.37 881
10631.35 895
10632.32 892
10633.29 871
10634.27 876
10635.24 840
10636.22 855
10637.19 881
10638.16 810
10639.14 884
10640.11 893
10641.09 862
10642.06 904
10643.04 885
10644.01 824
10644.98 854
10645.96 899
10646.93 879
10647.91 871
10648.88 924
10649.86 913
10650.83 876
10651.81 894
10652.78 880
10653.76 874
10654.73 844
10655.71 884
10656.68 820
10657.66 797
10658.63 818
10659.61 843
10660.58 870
10661.56 801
10662.53 857
10663.51 845
10664.48 836
10665.46 849
10666.43 851
10667.41 889
10668.38 893
10669.36 822
10670.33 834
10671.31 812
10672.29 851
10673.26 844
10674.24 831
10675.21 821
10676.19 813
10677.17 820
10678.14 821
10679.12 852
10680.09 829
10681.07 850
10682.05 849
10683.02 865
10684.00 787
10684.97 827
10685.95 818
10686.93 836
10687.90 835
10688.88 840
10689.86 867
10690.83 851
10691.81 849
10692.79 830
10693.76 884
10694.74 842
10695.72 792
10696.69 826
10697.67 798
10698.65 790
10699.62 863
10700.60 874
10701.58 818
10702.55 854
10703.53 875
10704.51 812
10705.49 790
10706.46 795
10707.44 848
10708.42 844
10709.39 889
10710.37 884
10711.35 845
10712.33 856
10713.30 813
10714.28 821
10715.26 821
10716.24 811
10717.22 817
10718.19 794
10719.17 802
10720.15 813
10721.13 834
10722.10 863
10723.08 859
10724.06 824
10725.04 833
10726.02 794
10727.00 838
10727.97 803
10728.95 854
10729.93 802
10730.91 822
10731.89 803
10732.87 782
10733.84 818
10734.82 815
10735.80 833
10736.78 820
10737.76 813
10738.74 799
10739.72 840
10740.69 801
10741.67 838
10742.65 808
10743.63 815
10744.61 831
10745.59 817
10746.57 846
10747.55 837
10748.53 813
10749.51 835
10750.49 864
10751.46 865
10752.44 827
10753.42 847
10754.40 859
10755.38 806
10756.36 783
10757.34 790
10758.32 865
10759.30 852
10760.28 853
10761.26 828
10762.24 833
10763.22 838
10764.20 873
10765.18 814
10766.16 812
10767.14 832
10768.12 793
10769.10 797
10770.08 771
10771.06 772
10772.04 798
10773.02 823
10774.00 789
10774.98 794
10775.96 785
10776.94 823
10777.92 786
10778.90 835
10779.88 806
10780.86 870
10781.85 869
10782.83 816
10783.81 866
10784.79 784
10785.77 834
10786.75 862
10787.73 875
10788.71 817
10789.69 797
10790.67 835
10791.65 831
10792.64 818
10793.62 826
10794.60 793
10795.58 758
10796.56 760
10797.54 815
10798.52 824
10799.51 839
10800.49 818
10801.47 837
10802.45 903
10803.43 863
10804.41 878
10805.40 842
10806.38 869
10807.36 877
10808.34 828
10809.32 777
10810.30 845
10811.29 831
10812.27 856
10813.25 894
10814.23 827
10815.22 831
10816.20 874
10817.18 888
10818.16 842
10819.14 903
10820.13 906
10821.11 909
10822.09 827
10823.07 906
10824.06 957
10825.04 950
10826.02 916
10827.01 848
10827.99 927
10828.97 905
10829.95 922
10830.94 910
10831.92 923
10832.90 890
10833.89 916
10834.87 937
10835.85 894
10836.84 810
10837.82 838
10838.80 864
10839.79 863
10840.77 820
10841.75 824
10842.74 819
10843.72 828
10844.70 784
10845.69 830
10846.67 901
10847.65 867
10848.64 841
10849.62 855
10850.60 842
10851.59 796
10852.57 891
10853.56 844
10854.54 841
10855.52 811
10856.51 813
10857.49 887
10858.48 833
10859.46 833
10860.45 815
10861.43 859
10862.41 829
10863.40 864
10864.38 822
10865.37 844
10866.35 864
10867.34 890
10868.32 852
10869.31 844
10870.29 817
10871.28 818
10872.26 838
10873.24 823
10874.23 842
10875.21 860
10876.20 844
10877.18 791
10878.17 828
10879.16 862
10880.14 848
10881.13 817
10882.11 841
10883.10 809
10884.08 899
10885.07 819
10886.05 825
10887.04 840
10888.02 837
10889.01 866
10889.99 873
10890.98 889
10891.97 857
10892.95 864
10893.94 862
10894.92 860
10895.91 876
10896.89 892
10897.88 848
10898.87 905
10899.85 892
10900.84 850
10901.83 842
10902.81 851
10903.80 875
10904.78 880
10905.77 845
10906.76 915
10907.74 895
10908.73 881
10909.72 891
10910.70 857
10911.69 880
10912.68 885
10913.66 897
10914.65 877
10915.64 860
10916.62 842
10917.61 854
10918.60 856
10919.58 844
10920.57 921
10921.56 851
10922.54 856
10923.53 860
10924.52 850
10925.51 841
10926.49 890
10927.48 903
10928.47 885
10929.46 848
10930.44 874
10931.43 842
10932.42 822
10933.41 868
10934.39 881
10935.38 856
10936.37 874
10937.36 866
10938.34 857
10939.33 852
10940.32 826
10941.31 871
10942.30 921
10943.28 890
10944.27 863
10945.26 877
10946.25 906
10947.24 913
10948.22 882
10949.21 906
10950.20 848
10951.19 885
10952.18 893
10953.17 877
10954.16 909
10955.14 879
10956.13 933
10957.12 938
10958.11 944
10959.10 872
10960.09 953
10961.08 935
10962.07 965
10963.05 893
10964.04 966
10965.03 967
10966.02 998
10967.01 976
10968.00 991
10968.99 963
10969.98 900
10970.97 887
10971.96 946
10972.95 1002
10973.94 954
10974.92 913
10975.91 898
10976.90 950
10977.89 899
10978.88 886
10979.87 896
10980.86 947
10981.85 928
10982.84 914
10983.83 926
10984.82 931
10985.81 888
10986.80 965
10987.79 978
10988.78 960
10989.77 958
10990.76 951
10991.75 967
10992.74 955
10993.73 949
10994.72 919
10995.71 966
10996.70 924
10997.70 967
10998.69 955
10999.68 943
11000.67 959
11001.66 984
11002.65 1065
11003.64 1005
11004.63 1045
11005.62 1054
11006.61 1075
11007.60 1112
11008.59 1057
11009.58 1007
11010.58 961
11011.57 947
11012.56 996
11013.55 992
11014.54 1006
11015.53 937
11016.52 944
11017.51 1020
11018.51 957
11019.50 942
11020.49 924
11021.48 966
11022.47 930
11023.46 975
11024.46 971
11025.45 955
11026.44 928
11027.43 978
11028.42 929
11029.41 956
11030.41 986
11031.40 944
11032.39 978
11033.38 952
11034.37 942
11035.37 940
11036.36 954
11037.35 919
11038.34 936
11039.34 902
11040.33 928
11041.32 920
11042.31 971
11043.31 888
11044.30 930
11045.29 938
11046.28 906
11047.28 922
11048.27 920
11049.26 891
11050.26 862
11051.25 912
11052.24 894
11053.23 928
11054.23 931
11055.22 903
11056.21 898
11057.21 898
11058.20 871
11059.19 867
11060.19 869
11061.18 880
11062.17 870
11063.17 875
11064.16 892
11065.15 904
11066.15 900
11067.14 856
11068.13 900
11069.13 849
11070.12 890
11071.12 867
11072.11 911
11073.10 902
11074.10 849
11075.09 899
11076.09 921
11077.08 880
11078.07 891
11079.07 895
11080.06 879
11081.06 906
11082.05 843
11083.05 872
11084.04 925
11085.03 884
11086.03 875
11087.02 890
11088.02 860
11089.01 915
11090.01 850
11091.00 933
11092.00 902
11092.99 880
11093.99 872
11094.98 895
11095.98 927
11096.97 826
11097.97 869
11098.96 911
11099.96 932
11100.95 889
11101.95 941
11102.94 948
11103.94 965
11104.93 906
11105.93 916
11106.92 930
11107.92 951
11108.91 955
11109.91 912
11110.91 911
11111.90 919
11112.90 946
11113.89 942
11114.89 916
11115.88 881
11116.88 950
11117.88 949
11118.87 958
11119.87 897
11120.86 927
11121.86 927
11122.86 996
11123.85 986
11124.85 980
11125.84 1039
11126.84 1046
11127.84 1095
11128.83 1073
11129.83 1079
11130.83 1083
11131.82 1156
11132.82 1186
11133.82 1197
11134.81 1171
11135.81 1192
11136.81 1141
11137.80 1135
11138.80 1073
11139.80 1096
11140.79 1074
11141.79 1054
11142.79 1028
11143.79 982
11144.78 972
11145.78 954
11146.78 967
11147.77 959
11148.77 947
11149.77 934
11150.77 979
11151.76 905
11152.76 917
11153.76 895
11154.76 933
11155.75 939
11156.75 902
11157.75 904
11158.75 933
11159.74 920
11160.74 905
11161.74 930
11162.74 902
11163.74 904
11164.73 890
11165.73 912
11166.73 859
11167.73 864
11168.73 893
11169.73 874
11170.72 877
11171.72 895
11172.72 889
11173.72 926
11174.72 884
11175.72 875
11176.71 912
11177.71 878
11178.71 901
11179.71 853
11180.71 896
11181.71 856
11182.71 866
11183.71 824
11184.70 841
11185.70 903
11186.70 837
11187.70 828
11188.70 836
11189.70 834
11190.70 811
11191.70 847
11192.70 841
11193.70 835
11194.70 843
11195.70 884
11196.69 831
11197.69 870
11198.69 795
11199.69 874
11200.69 853
11201.69 836
11202.69 842
11203.69 850
11204.69 848
11205.69 822
11206.69 873
11207.69 802
11208.69 829
11209.69 803
11210.69 846
11211.69 850
11212.69 878
11213.69 857
11214.69 894
11215.69 850
11216.69 807
11217.69 835
11218.69 842
11219.69 832
11220.70 827
11221.70 836
11222.70 807
11223.70 843
11224.70 812
11225.70 827
11226.70 801
11227.70 823
11228.70 848
11229.70 837
11230.70 823
11231.70 814
11232.71 811
11233.71 863
11234.71 829
11235.71 839
11236.71 804
11237.71 829
11238.71 864
11239.71 806
11240.72 851
11241.72 788
11242.72 848
11243.72 795
11244.72 845
11245.72 868
11246.72 839
11247.73 871
11248.73 821
11249.73 816
11250.73 847
11251.73 810
11252.74 825
11253.74 860
11254.74 815
11255.74 811
11256.74 815
11257.75 884
11258.75 835
11259.75 831
11260.75 812
11261.76 850
11262.76 838
11263.76 844
11264.76 808
11265.77 869
11266.77 859
11267.77 847
11268.77 859
11269.78 859
11270.78 854
11271.78 850
11272.78 850
11273.79 865
11274.79 881
11275.79 838
11276.80 913
11277.80 914
11278.80 908
11279.81 936
11280.81 926
11281.81 937
11282.82 958
11283.82 990
11284.82 997
11285.83 1010
11286.83 967
11287.83 997
11288.84 978
11289.84 983
11290.84 977
11291.85 975
11292.85 911
11293.86 875
11294.86 865
11295.86 890
11296.87 882
11297.87 882
11298.87 910
11299.88 850
11300.88 862
11301.89 854
11302.89 850
11303.90 839
11304.90 853
11305.90 810
11306.91 852
11307.91 815
11308.92 811
11309.92 829
11310.93 856
11311.93 842
11312.94 872
11313.94 843
11314.95 810
11315.95 824
11316.95 843
11317.96 887
11318.96 859
11319.97 833
11320.97 831
11321.98 847
11322.98 830
11323.99 848
11325.00 816
11326.00 838
11327.01 833
11328.01 833
11329.02 815
11330.02 773
11331.03 799
11332.03 790
11333.04 786
11334.04 754
11335.05 743
11336.06 838
11337.06 815
11338.07 761
11339.07 825
11340.08 806
11341.08 826
11342.09 820
11343.10 846
11344.10 772
11345.11 808
11346.11 828
11347.12 854
11348.13 871
11349.13 813
11350.14 851
11351.15 820
11352.15 844
11353.16 818
11354.17 810
11355.17 791
11356.18 837
11357.18 800
11358.19 809
11359.20 788
11360.20 815
11361.21 814
11362.22 814
11363.23 819
11364.23 807
11365.24 774
11366.25 786
11367.25 830
11368.26 778
11369.27 816
11370.28 786
11371.28 797
11372.29 797
11373.30 785
11374.30 800
11375.31 800
11376.32 749
11377.33 769
11378.33 842
11379.34 788
11380.35 764
11381.36 741
11382.37 766
11383.37 747
11384.38 791
11385.39 750
11386.40 754
11387.40 775
11388.41 759
11389.42 761
11390.43 756
11391.44 777
11392.44 804
11393.45 781
11394.46 786
11395.47 762
11396.48 744
11397.49 777
11398.49 739
11399.50 790
11400.51 772
11401.52 772
11402.53 756
11403.54 793
11404.55 720
11405.56 723
11406.56 742
11407.57 757
11408.58 771
11409.59 746
11410.60 772
11411.61 777
11412.62 741
11413.63 745
11414.64 789
11415.65 760
11416.65 758
11417.66 704
11418.67 729
11419.68 745
11420.69 756
11421.70 744
11422.71 758
11423.72 703
11424.73 723
11425.74 709
11426.75 717
11427.76 727
11428.77 717
11429.78 770
11430.79 757
11431.80 789
11432.81 714
11433.82 766
11434.83 770
11435.84 721
11436.85 736
11437.86 746
11438.87 771
11439.88 773
11440.89 751
11441.90 748
11442.91 774
11443.92 731
11444.93 771
11445.94 723
11446.95 714
11447.96 764
11448.98 760
11449.99 700
11451.00 725
11452.01 722
11453.02 722
11454.03 745
11455.04 716
11456.05 713
11457.06 710
11458.07 743
11459.08 756
11460.10 711
11461.11 717
11462.12 718
11463.13 725
11464.14 733
11465.15 680
11466.16 744
11467.18 705
11468.19 755
11469.20 756
11470.21 699
11471.22 729
11472.23 721
11473.25 711
11474.26 728
11475.27 767
11476.28 738
11477.29 717
11478.30 682
11479.32 728
11480.33 732
11481.34 746
11482.35 737
11483.37 777
11484.38 770
11485.39 731
11486.40 719
11487.41 708
11488.43 719
11489.44 755
11490.45 733
11491.46 727
11492.48 765
11493.49 756
11494.50 741
11495.52 738
11496.53 741
11497.54 718
11498.55 742
11499.57 752
11500.58 744
11501.59 723
11502.61 743
11503.62 722
11504.63 735
11505.65 729
11506.66 724
11507.67 720
11508.69 737
11509.70 770
11510.71 718
11511.73 751
11512.74 755
11513.75 717
11514.77 679
11515.78 722
11516.79 723
11517.81 760
11518.82 703
11519.84 724
11520.85 758
11521.86 738
11522.88 708
11523.89 725
11524.91 722
11525.92 686
11526.93 725
11527.95 715
11528.96 756
11529.98 725
11530.99 721
11532.00 745
11533.02 749
11534.03 722
11535.05 739
11536.06 752
11537.08 734
11538.09 751
11539.11 721
11540.12 750
11541.14 739
11542.15 723
11543.17 723
11544.18 745
11545.20 740
11546.21 721
11547.23 736
11548.24 714
11549.26 766
11550.27 704
11551.29 702
11552.30 727
11553.32 712
11554.33 732
11555.35 705
11556.36 726
11557.38 704
11558.39 700
11559.41 710
11560.43 750
11561.44 728
11562.46 710
11563.47 736
11564.49 716
11565.50 755
11566.52 746
11567.54 727
11568.55 683
11569.57 715
11570.58 707
11571.60 766
11572.62 711
11573.63 704
11574.65 738
11575.67 707
11576.68 713
11577.70 733
11578.71 690
11579.73 738
11580.75 700
11581.76 762
11582.78 763
11583.80 709
11584.81 733
11585.83 726
11586.85 712
11587.86 701
11588.88 742
11589.90 800
11590.92 722
11591.93 744
11592.95 765
11593.97 743
11594.98 729
11596.00 753
11597.02 727
11598.04 755
11599.05 709
11600.07 731
11601.09 769
11602.10 721
11603.12 750
11604.14 726
11605.16 728
11606.18 787
11607.19 780
11608.21 809
11609.23 733
11610.25 747
11611.26 792
11612.28 802
11613.30 742
11614.32 754
11615.34 764
11616.35 788
11617.37 720
11618.39 731
11619.41 782
11620.43 763
11621.45 740
11622.46 744
11623.48 734
11624.50 764
11625.52 747
11626.54 773
11627.56 752
11628.57 772
11629.59 755
11630.61 753
11631.63 767
11632.65 747
11633.67 796
11634.69 757
11635.71 772
11636.73 791
11637.74 810
11638.76 785
11639.78 794
11640.80 839
11641.82 839
11642.84 808
11643.86 789
11644.88 769
11645.90 749
11646.92 767
11647.94 760
11648.96 766
11649.98 738
11651.00 745
11652.02 751
11653.04 713
11654.06 760
11655.07 714
11656.09 707
11657.11 748
11658.13 737
11659.15 730
11660.17 698
11661.19 728
11662.21 765
11663.23 723
11664.26 689
11665.28 714
11666.30 700
11667.32 730
11668.34 706
11669.36 704
11670.38 702
11671.40 716
11672.42 736
11673.44 701
11674.46 685
11675.48 714
11676.50 698
11677.52 725
11678.54 702
11679.56 705
11680.58 750
11681.61 721
11682.63 747
11683.65 748
11684.67 711
11685.69 711
11686.71 750
11687.73 723
11688.75 717
11689.77 723
11690.80 751
11691.82 697
11692.84 700
11693.86 713
11694.88 716
11695.90 755
11696.93 697
11697.95 702
11698.97 731
11699.99 714
11701.01 740
11702.03 711
11703.06 674
11704.08 733
11705.10 735
11706.12 681
11707.14 665
11708.17 708
11709.19 696
11710.21 740
11711.23 733
11712.25 684
11713.28 697
11714.30 729
11715.32 699
11716.34 706
11717.37 728
11718.39 724
11719.41 742
11720.43 714
11721.46 729
11722.48 700
11723.50 681
11724.53 706
11725.55 708
11726.57 741
11727.59 692
11728.62 756
11729.64 737
11730.66 731
11731.69 703
11732.71 754
11733.73 693
11734.76 719
11735.78 729
11736.80 713
11737.83 718
11738.85 747
11739.87 711
11740.90 708
11741.92 724
11742.94 692
11743.97 743
11744.99 751
11746.02 696
11747.04 655
11748.06 730
11749.09 709
11750.11 670
11751.14 645
11752.16 706
11753.18 706
11754.21 766
11755.23 696
11756.26 691
11757.28 721
11758.30 725
11759.33 737
11760.35 702
11761.38 709
11762.40 686
11763.43 738
11764.45 711
11765.48 704
11766.50 678
11767.53 720
11768.55 735
11769.58 683
11770.60 674
11771.63 733
11772.65 690
11773.68 709
11774.70 720
11775.73 731
11776.75 679
11777.78 670
11778.80 711
11779.83 709
11780.85 691
11781.88 675
11782.90 656
11783.93 704
11784.95 699
11785.98 701
11787.00 688
11788.03 678
11789.06 653
11790.08 752
11791.11 714
11792.13 694
11793.16 667
11794.18 755
11795.21 715
11796.24 719
11797.26 727
11798.29 731
11799.31 660
11800.34 685
11801.37 716
11802.39 717
11803.42 747
11804.45 744
11805.47 744
11806.50 723
11807.52 714
11808.55 729
11809.58 703
11810.60 739
11811.63 727
11812.66 728
11813.68 741
11814.71 718
11815.74 708
11816.77 707
11817.79 720
11818.82 691
11819.85 723
11820.87 779
11821.90 750
11822.93 779
11823.95 739
11824.98 747
11826.01 692
11827.04 714
11828.06 705
11829.09 746
11830.12 702
11831.15 740
11832.17 761
11833.20 784
11834.23 786
11835.26 733
11836.28 762
11837.31 791
11838.34 764
11839.37 765
11840.40 847
11841.42 765
11842.45 766
11843.48 801
11844.51 784
11845.54 717
11846.56 749
11847.59 741
11848.62 755
11849.65 784
11850.68 797
11851.71 778
11852.73 758
11853.76 747
11854.79 715
11855.82 745
11856.85 775
11857.88 751
11858.91 738
11859.93 768
11860.96 723
11861.99 740
11863.02 743
11864.05 734
11865.08 724
11866.11 716
11867.14 768
11868.17 762
11869.20 731
11870.22 696
11871.25 758
11872.28 797
11873.31 729
11874.34 705
11875.37 753
11876.40 728
11877.43 730
11878.46 711
11879.49 792
11880.52 717
11881.55 729
11882.58 774
11883.61 735
11884.64 740
11885.67 765
11886.70 747
11887.73 763
11888.76 675
11889.79 727
11890.82 789
11891.85 768
11892.88 739
11893.91 673
11894.94 741
11895.97 718
11897.00 768
11898.03 722
11899.06 729
11900.09 741
11901.12 773
11902.15 733
11903.18 684
11904.21 720
11905.24 742
11906.27 721
11907.31 716
11908.34 676
11909.37 707
11910.40 761
11911.43 731
11912.46 727
11913.49 772
11914.52 737
11915.55 732
11916.58 727
11917.62 727
11918.65 738
11919.68 782
11920.71 812
11921.74 778
11922.77 700
11923.80 717
11924.84 731
11925.87 750
11926.90 722
11927.93 732
11928.96 785
11929.99 767
11931.03 742
11932.06 803
11933.09 824
11934.12 812
11935.15 774
11936.19 726
11937.22 735
11938.25 756
11939.28 727
11940.32 731
11941.35 741
11942.38 771
11943.41 786
11944.44 790
11945.48 768
11946.51 716
11947.54 731
11948.58 767
11949.61 768
11950.64 783
11951.67 742
11952.71 764
11953.74 722
11954.77 735
11955.80 720
11956.84 722
11957.87 758
11958.90 777
11959.94 743
11960.97 787
11962.00 779
11963.04 728
11964.07 741
11965.10 767
11966.14 764
11967.17 793
11968.20 798
11969.24 734
11970.27 743
11971.30 757
11972.34 780
11973.37 800
11974.40 808
11975.44 785
11976.47 799
11977.51 809
11978.54 740
11979.57 744
11980.61 764
11981.64 804
11982.68 758
11983.71 747
11984.74 728
11985.78 723
11986.81 742
11987.85 786
11988.88 728
11989.92 718
11990.95 742
11991.99 736
11993.02 723
11994.05 747
11995.09 735
11996.12 743
11997.16 724
11998.19 722
11999.23 749
12000.26 718
12001.30 693
12002.33 709
12003.37 721
12004.40 713
12005.44 743
12006.47 708
12007.51 682
12008.54 713
12009.58 687
12010.61 715
12011.65 739
12012.68 692
12013.72 723
12014.76 773
12015.79 752
12016.83 780
12017.86 746
12018.90 753
12019.93 763
12020.97 748
12022.00 751
12023.04 769
12024.08 765
12025.11 750
12026.15 748
12027.18 726
12028.22 743
12029.26 717
12030.29 770
12031.33 783
12032.37 690
12033.40 711
12034.44 725
12035.47 738
12036.51 743
12037.55 729
12038.58 682
12039.62 718
12040.66 697
12041.69 717
12042.73 689
12043.77 674
12044.80 651
12045.84 684
12046.88 704
12047.91 709
12048.95 689
12049.99 705
12051.03 665
12052.06 682
12053.10 671
12054.14 688
12055.17 681
12056.21 699
12057.25 724
12058.29 692
12059.32 686
12060.36 648
12061.40 738
12062.44 690
12063.47 699
12064.51 705
12065.55 721
12066.59 704
12067.62 712
12068.66 698
12069.70 722
12070.74 676
12071.78 672
12072.81 717
12073.85 667
12074.89 679
12075.93 648
12076.97 667
12078.00 676
12079.04 656
12080.08 706
12081.12 689
12082.16 652
12083.20 638
12084.23 679
12085.27 664
12086.31 696
12087.35 700
12088.39 637
12089.43 634
12090.47 675
12091.50 630
12092.54 636
12093.58 660
12094.62 630
12095.66 648
12096.70 688
12097.74 653
12098.78 661
12099.82 618
12100.86 625
12101.90 641
12102.93 649
12103.97 610
12105.01 593
12106.05 632
12107.09 618
12108.13 624
12109.17 662
12110.21 591
12111.25 612
12112.29 647
12113.33 613
12114.37 627
12115.41 632
12116.45 673
12117.49 629
12118.53 644
12119.57 616
12120.61 593
12121.65 615
12122.69 625
12123.73 631
12124.77 618
12125.81 637
12126.85 612
12127.89 620
12128.93 630
12129.97 593
12131.01 592
12132.05 640
12133.09 607
12134.13 582
12135.17 629
12136.22 613
12137.26 623
12138.30 623
12139.34 629
12140.38 638
12141.42 614
12142.46 602
12143.50 597
12144.54 590
12145.58 609
12146.63 562
12147.67 595
12148.71 587
12149.75 591
12150.79 590
12151.83 592
12152.87 634
12153.91 657
12154.96 582
12156.00 572
12157.04 623
12158.08 614
12159.12 624
12160.16 572
12161.21 623
12162.25 621
12163.29 623
12164.33 617
12165.37 632
12166.42 583
12167.46 597
12168.50 597
12169.54 578
12170.58 568
12171.63 605
12172.67 589
12173.71 580
12174.75 609
12175.80 588
12176.84 582
12177.88 598
12178.92 598
12179.97 575
12181.01 580
12182.05 584
12183.09 554
12184.14 548
12185.18 536
12186.22 570
12187.27 590
12188.31 598
12189.35 582
12190.39 549
12191.44 554
12192.48 603
12193.52 599
12194.57 554
12195.61 585
12196.65 574
12197.70 575
12198.74 564
12199.78 538
12200.83 603
12201.87 584
12202.91 585
12203.96 542
12205.00 595
12206.05 585
12207.09 559
12208.13 558
12209.18 559
12210.22 562
12211.27 548
12212.31 563
12213.35 604
12214.40 585
12215.44 571
12216.49 599
12217.53 599
12218.57 575
12219.62 578
12220.66 592
12221.71 566
12222.75 587
12223.80 562
12224.84 586
12225.89 559
12226.93 581
12227.97 626
12229.02 582
12230.06 611
12231.11 616
12232.15 593
12233.20 593
12234.24 592
12235.29 591
12236.33 611
12237.38 558
12238.42 580
12239.47 582
12240.51 565
12241.56 561
12242.60 576
12243.65 576
12244.70 597
12245.74 595
12246.79 573
12247.83 579
12248.88 575
12249.92 581
12250.97 596
12252.01 606
12253.06 584
12254.11 603
12255.15 591
12256.20 580
12257.24 564
12258.29 564
12259.34 575
12260.38 613
12261.43 567
12262.47 551
12263.52 571
12264.57 547
12265.61 565
12266.66 547
12267.70 539
12268.75 522
12269.80 582
12270.84 551
12271.89 536
12272.94 554
12273.98 549
12275.03 522
12276.08 519
12277.12 532
12278.17 578
12279.22 564
12280.26 561
12281.31 505
12282.36 511
12283.41 546
12284.45 493
12285.50 504
12286.55 537
12287.59 521
12288.64 528
12289.69 534
12290.74 502
12291.78 520
12292.83 487
12293.88 501
12294.93 500
12295.97 485
12297.02 520
12298.07 496
12299.12 503
12300.16 489
12301.21 514
12302.26 556
12303.31 528
12304.36 519
12305.40 532
12306.45 536
12307.50 516
12308.55 511
12309.60 496
12310.64 534
12311.69 522
12312.74 510
12313.79 515
12314.84 507
12315.89 519
12316.93 527
12317.98 496
12319.03 557
12320.08 517
12321.13 526
12322.18 523
12323.23 529
12324.28 541
12325.32 501
12326.37 482
12327.42 539
12328.47 506
12329.52 541
12330.57 540
12331.62 516
12332.67 545
12333.72 531
12334.77 545
12335.81 528
12336.86 522
12337.91 537
12338.96 501
12340.01 522
12341.06 529
12342.11 514
12343.16 524
12344.21 523
12345.26 495
12346.31 513
12347.36 508
12348.41 515
12349.46 502
12350.51 502
12351.56 505
12352.61 540
12353.66 508
12354.71 539
12355.76 509
12356.81 516
12357.86 515
12358.91 529
12359.96 527
12361.01 519
12362.06 508
12363.11 500
12364.16 519
12365.21 495
12366.26 514
12367.31 490
12368.36 546
12369.42 532
12370.47 486
12371.52 532
12372.57 521
12373.62 540
12374.67 514
12375.72 512
12376.77 529
12377.82 487
12378.87 514
12379.93 477
12380.98 482
12382.03 499
12383.08 530
12384.13 530
12385.18 519
12386.23 496
12387.28 496
12388.34 519
12389.39 491
12390.44 491
12391.49 506
12392.54 522
12393.59 501
12394.65 494
12395.70 488
12396.75 495
12397.80 535
12398.85 485
12399.91 505
12400.96 503
12402.01 483
12403.06 462
12404.11 481
12405.17 474
12406.22 505
12407.27 518
12408.32 513
12409.38 521
12410.43 530
12411.48 532
12412.53 473
12413.59 483
12414.64 463
12415.69 530
12416.74 489
12417.80 514
12418.85 533
12419.90 522
12420.96 510
12422.01 480
12423.06 523
12424.11 514
12425.17 479
12426.22 487
12427.27 508
12428.33 491
12429.38 494
12430.43 489
12431.49 513
12432.54 477
12433.59 532
12434.65 530
12435.70 529
12436.75 501
12437.81 474
12438.86 488
12439.92 502
12440.97 499
12442.02 510
12443.08 502
12444.13 467
12445.18 492
12446.24 515
12447.29 466
12448.35 479
12449.40 475
12450.46 469
12451.51 512
12452.56 490
12453.62 496
12454.67 488
12455.73 505
12456.78 494
12457.84 496
12458.89 486
12459.94 494
12461.00 504
12462.05 513
12463.11 481
12464.16 472
12465.22 509
12466.27 502
12467.33 499
12468.38 480
12469.44 469
12470.49 490
12471.55 501
12472.60 493
12473.66 494
12474.71 496
12475.77 534
12476.82 551
12477.88 571
12478.93 533
12479.99 492
12481.05 530
12482.10 498
12483.16 497
12484.21 513
12485.27 495
12486.32 504
12487.38 533
12488.44 522
12489.49 539
12490.55 550
12491.60 550
12492.66 526
12493.71 534
12494.77 554
12495.83 551
12496.88 551
12497.94 599
12499.00 608
12500.05 607
12501.11 606
12502.16 619
12503.22 577
12504.28 553
12505.33 594
12506.39 602
12507.45 587
12508.50 597
12509.56 579
12510.62 564
12511.67 516
12512.73 558
12513.79 575
12514.84 567
12515.90 562
12516.96 522
12518.02 533
12519.07 550
12520.13 525
12521.19 503
12522.24 509
12523.30 522
12524.36 505
12525.42 513
12526.47 480
12527.53 485
12528.59 539
12529.65 540
12530.70 529
12531.76 500
12532.82 503
12533.88 505
12534.93 541
12535.99 480
12537.05 519
12538.11 516
12539.17 560
12540.22 538
12541.28 524
12542.34 515
12543.40 490
12544.46 507
12545.51 514
12546.57 473
12547.63 505
12548.69 503
12549.75 495
12550.81 489
12551.86 508
12552.92 502
12553.98 486
12555.04 514
12556.10 498
12557.16 480
12558.22 484
12559.27 480
12560.33 533
12561.39 529
12562.45 489
12563.51 494
12564.57 561
12565.63 523
12566.69 528
12567.75 492
12568.81 533
12569.86 530
12570.92 539
12571.98 508
12573.04 507
12574.10 477
12575.16 533
12576.22 518
12577.28 540
12578.34 546
12579.40 543
12580.46 535
12581.52 549
12582.58 544
12583.64 549
12584.70 553
12585.76 517
12586.82 506
12587.88 548
12588.94 554
12590.00 515
12591.06 537
12592.12 503
12593.18 509
12594.24 487
12595.30 503
12596.36 529
12597.42 490
12598.48 505
12599.54 501
12600.60 518
12601.66 541
12602.72 518
12603.78 496
12604.84 562
12605.91 487
12606.97 501
12608.03 482
12609.09 471
12610.15 483
12611.21 455
12612.27 497
12613.33 481
12614.39 497
12615.45 500
12616.52 499
12617.58 502
12618.64 483
12619.70 526
12620.76 493
12621.82 459
12622.88 482
12623.95 484
12625.01 477
12626.07 470
12627.13 497
12628.19 520
12629.25 490
12630.32 456
12631.38 435
12632.44 482
12633.50 487
12634.56 511
12635.62 450
12636.69 491
12637.75 469
12638.81 476
12639.87 498
12640.94 466
12642.00 430
12643.06 504
12644.12 519
12645.18 482
12646.25 463
12647.31 490
12648.37 547
12649.43 493
12650.50 501
12651.56 474
12652.62 492
12653.69 493
12654.75 503
12655.81 493
12656.87 477
12657.94 458
12659.00 495
12660.06 461
12661.13 457
12662.19 493
12663.25 488
12664.32 505
12665.38 467
12666.44 506
12667.51 489
12668.57 509
12669.63 503
12670.70 487
12671.76 479
12672.82 514
12673.89 505
12674.95 482
12676.01 460
12677.08 460
12678.14 473
12679.21 485
12680.27 515
12681.33 462
12682.40 544
12683.46 532
12684.53 531
12685.59 491
12686.65 511
12687.72 518
12688.78 528
12689.85 521
12690.91 513
12691.98 502
12693.04 479
12694.10 493
12695.17 519
12696.23 526
12697.30 515
12698.36 531
12699.43 547
12700.49 558
12701.56 503
12702.62 521
12703.69 555
12704.75 579
12705.82 546
12706.88 545
12707.95 540
12709.01 574
12710.08 555
12711.14 573
12712.21 591
12713.27 582
12714.34 565
12715.40 566
12716.47 566
12717.53 526
12718.60 555
12719.67 523
12720.73 556
12721.80 530
12722.86 541
12723.93 524
12724.99 531
12726.06 540
12727.13 549
12728.19 526
12729.26 512
12730.32 566
12731.39 547
12732.46 580
12733.52 528
12734.59 582
12735.65 610
12736.72 573
12737.79 590
12738.85 607
12739.92 595
12740.99 614
12742.05 626
12743.12 593
12744.19 602
12745.25 578
12746.32 601
12747.39 555
12748.45 581
12749.52 562
12750.59 553
12751.65 541
12752.72 555
12753.79 571
12754.85 523
12755.92 523
12756.99 522
12758.06 516
12759.12 571
12760.19 554
12761.26 491
12762.32 532
12763.39 490
12764.46 497
12765.53 497
12766.59 492
12767.66 508
12768.73 488
12769.80 519
12770.86 492
12771.93 484
12773.00 520
12774.07 480
12775.14 493
12776.20 458
12777.27 477
12778.34 483
12779.41 459
12780.48 483
12781.54 463
12782.61 513
12783.68 491
12784.75 484
12785.82 444
12786.89 452
12787.95 448
12789.02 461
12790.09 502
12791.16 493
12792.23 450
12793.30 453
12794.37 474
12795.43 450
12796.50 435
12797.57 452
12798.64 461
12799.71 446
12800.78 435
12801.85 430
12802.92 465
12803.99 423
12805.05 482
12806.12 431
12807.19 468
12808.26 461
12809.33 438
12810.40 472
12811.47 428
12812.54 474
12813.61 488
12814.68 473
12815.75 465
12816.82 459
12817.89 425
12818.96 477
12820.03 449
12821.10 475
12822.17 483
12823.24 472
12824.31 433
12825.38 445
12826.45 453
12827.52 489
12828.59 504
12829.66 467
12830.73 485
12831.80 475
12832.87 474
12833.94 452
12835.01 462
12836.08 452
12837.15 486
12838.22 461
12839.29 479
12840.36 471
12841.43 424
12842.50 434
12843.57 419
12844.64 417
12845.72 436
12846.79 441
12847.86 434
12848.93 454
12850.00 431
12851.07 478
12852.14 461
12853.21 431
12854.28 436
12855.35 436
12856.43 456
12857.50 452
12858.57 454
12859.64 453
12860.71 494
12861.78 447
12862.85 442
12863.93 407
12865.00 412
12866.07 403
12867.14 442
12868.21 409
12869.29 434
12870.36 413
12871.43 447
12872.50 436
12873.57 467
12874.64 431
12875.72 398
12876.79 432
12877.86 441
12878.93 422
12880.01 438
12881.08 437
12882.15 403
12883.22 390
12884.30 415
12885.37 435
12886.44 420
12887.51 384
12888.59 434
12889.66 416
12890.73 404
12891.80 405
12892.88 421
12893.95 418
12895.02 429
12896.10 439
12897.17 439
12898.24 420
12899.31 435
12900.39 441
12901.46 410
12902.53 375
12903.61 409
12904.68 401
12905.75 424
12906.83 420
12907.90 409
12908.97 382
12910.05 412
12911.12 436
12912.20 457
12913.27 433
12914.34 434
12915.42 424
12916.49 390
12917.56 426
12918.64 381
12919.71 391
12920.79 393
12921.86 419
12922.93 427
12924.01 403
12925.08 409
12926.16 416
12927.23 386
12928.30 402
12929.38 388
12930.45 390
12931.53 416
12932.60 443
12933.68 403
12934.75 411
12935.83 387
12936.90 382
12937.98 396
12939.05 392
12940.12 393
12941.20 384
12942.27 407
12943.35 399
12944.42 399
12945.50 387
12946.57 387
12947.65 421
12948.72 432
12949.80 388
12950.88 363
12951.95 413
12953.03 379
12954.10 400
12955.18 374
12956.25 410
12957.33 415
12958.40 394
12959.48 412
12960.55 393
12961.63 424
12962.71 400
12963.78 402
12964.86 384
12965.93 386
12967.01 428
12968.09 399
12969.16 408
12970.24 398
12971.31 363
12972.39 395
12973.47 387
12974.54 373
12975.62 356
12976.69 390
12977.77 386
12978.85 407
12979.92 397
12981.00 377
12982.08 409
12983.15 384
12984.23 386
12985.31 391
12986.38 382
12987.46 368
12988.54 388
12989.61 399
12990.69 385
12991.77 385
12992.84 383
12993.92 416
12995.00 391
12996.08 426
12997.15 421
12998.23 402
12999.31 419
13000.38 398
13001.46 387
13002.54 391
13003.62 389
13004.69 390
13005.77 359
13006.85 374
13007.93 391
13009.00 405
13010.08 414
13011.16 372
13012.24 363
13013.32 408
13014.39 391
13015.47 388
13016.55 366
13017.63 376
13018.71 380
13019.78 370
13020.86 410
13021.94 395
13023.02 360
13024.10 382
13025.17 409
13026.25 387
13027.33 368
13028.41 365
13029.49 397
13030.57 376
13031.65 394
13032.72 379
13033.80 362
13034.88 423
13035.96 424
13037.04 393
13038.12 399
13039.20 408
13040.28 421
13041.36 394
13042.43 381
13043.51 387
13044.59 413
13045.67 399
13046.75 371
13047.83 361
13048.91 391
13049.99 409
13051.07 388
13052.15 370
13053.23 358
13054.31 402
13055.39 413
13056.47 446
13057.55 395
13058.63 360
13059.71 376
13060.78 414
13061.86 381
13062.94 414
13064.02 388
13065.10 380
13066.18 383
13067.26 377
13068.34 347
13069.42 397
13070.51 401
13071.59 412
13072.67 406
13073.75 363
13074.83 397
13075.91 394
13076.99 374
13078.07 374
13079.15 375
13080.23 399
13081.31 389
13082.39 369
13083.47 376
13084.55 378
13085.63 388
13086.71 413
13087.79 404
13088.88 403
13089.96 404
13091.04 371
13092.12 372
13093.20 362
13094.28 392
13095.36 389
13096.44 396
13097.53 383
13098.61 377
13099.69 357
13100.77 387
13101.85 388
13102.93 398
13104.01 405
13105.10 404
13106.18 385
13107.26 390
13108.34 367
13109.42 401
13110.50 382
13111.59 406
13112.67 400
13113.75 359
13114.83 402
13115.91 367
13117.00 371
13118.08 350
13119.16 361
13120.24 371
13121.33 382
13122.41 399
13123.49 359
13124.57 349
13125.66 354
13126.74 370
13127.82 382
13128.90 368
13129.99 382
13131.07 381
13132.15 375
13133.23 386
13134.32 392
13135.40 389
13136.48 389
13137.57 399
13138.65 402
13139.73 369
13140.82 379
13141.90 389
13142.98 399
13144.06 389
13145.15 362
13146.23 379
13147.31 403
13148.40 387
13149.48 397
13150.57 376
13151.65 370
13152.73 379
13153.82 370
13154.90 355
13155.98 370
13157.07 384
13158.15 389
13159.24 384
13160.32 380
13161.40 368
13162.49 378
13163.57 399
13164.66 363
13165.74 372
13166.82 346
13167.91 393
13168.99 407
13170.08 405
13171.16 358
13172.25 348
13173.33 367
13174.41 378
13175.50 365
13176.58 354
13177.67 343
13178.75 368
13179.84 389
13180.92 369
13182.01 375
13183.09 359
13184.18 382
13185.26 423
13186.35 359
13187.43 378
13188.52 372
13189.60 382
13190.69 358
13191.77 357
13192.86 366
13193.94 369
13195.03 349
13196.11 377
13197.20 378
13198.29 375
13199.37 382
13200.46 371
13201.54 376
13202.63 365
13203.71 400
13204.80 389
13205.88 378
13206.97 351
13208.06 337
13209.14 361
13210.23 352
13211.31 367
13212.40 348
13213.49 349
13214.57 353
13215.66 355
13216.75 378
13217.83 383
13218.92 349
13220.00 337
13221.09 359
13222.18 349
13223.26 345
13224.35 355
13225.44 380
13226.52 344
13227.61 368
13228.70 366
13229.78 366
13230.87 390
13231.96 354
13233.04 372
13234.13 362
13235.22 362
13236.31 378
13237.39 388
13238.48 371
13239.57 335
13240.65 387
13241.74 387
13242.83 363
13243.92 340
13245.00 402
13246.09 397
13247.18 376
13248.27 329
13249.35 351
13250.44 339
13251.53 349
13252.62 378
13253.71 352
13254.79 347
13255.88 366
13256.97 333
13258.06 333
13259.14 349
13260.23 348
13261.32 370
13262.41 357
13263.50 342
13264.59 334
13265.67 367
13266.76 352
13267.85 343
13268.94 329
13270.03 362
13271.12 395
13272.20 361
13273.29 349
13274.38 354
13275.47 345
13276.56 381
13277.65 393
13278.74 346
13279.83 366
13280.91 363
13282.00 349
13283.09 345
13284.18 365
13285.27 381
13286.36 337
13287.45 363
13288.54 379
13289.63 376
13290.72 350
13291.81 357
13292.90 353
13293.99 375
13295.07 392
13296.16 401
13297.25 337
13298.34 380
13299.43 368
13300.52 362
13301.61 368
13302.70 347
13303.79 339
13304.88 389
13305.97 382
13307.06 363
13308.15 350
13309.24 355
13310.33 380
13311.42 350
13312.51 346
13313.60 344
13314.69 391
13315.78 367
13316.87 351
13317.96 352
13319.05 358
13320.15 361
13321.24 324
13322.33 351
13323.42 343
13324.51 356
13325.60 404
13326.69 379
13327.78 362
13328.87 343
13329.96 359
13331.05 417
13332.14 365
13333.24 352
13334.33 371
13335.42 338
13336.51 329
13337.60 352
13338.69 374
13339.78 354
13340.87 359
13341.97 356
13343.06 349
13344.15 326
13345.24 331
13346.33 374
13347.42 400
13348.51 326
13349.61 326
13350.70 408
13351.79 361
13352.88 331
13353.97 357
13355.07 374
13356.16 383
13357.25 347
13358.34 340
13359.43 348
13360.53 349
13361.62 341
13362.71 364
13363.80 348
13364.90 339
13365.99 354
13367.08 363
13368.17 348
13369.27 372
13370.36 368
13371.45 367
13372.54 360
13373.64 360
13374.73 334
13375.82 377
13376.91 359
13378.01 358
13379.10 358
13380.19 362
13381.29 330
13382.38 334
13383.47 352
13384.57 351
13385.66 350
13386.75 339
13387.85 383
13388.94 343
13390.03 366
13391.13 359
13392.22 364
13393.31 346
13394.41 330
13395.50 340
13396.59 363
13397.69 372
13398.78 331
13399.87 350
13400.97 323
13402.06 367
13403.16 352
13404.25 355
13405.34 334
13406.44 330
13407.53 338
13408.63 369
13409.72 339
13410.82 336
13411.91 315
13413.00 332
13414.10 328
13415.19 339
13416.29 366
13417.38 330
13418.48 364
13419.57 351
13420.67 360
13421.76 314
13422.86 338
13423.95 348
13425.04 351
13426.14 349
13427.23 318
13428.33 323
13429.42 333
13430.52 313
13431.61 349
13432.71 343
13433.80 346
13434.90 317
13436.00 349
13437.09 334
13438.19 316
13439.28 334
13440.38 356
13441.47 356
13442.57 330
13443.66 331
13444.76 350
13445.85 366
13446.95 360
13448.05 325
13449.14 338
13450.24 316
13451.33 346
13452.43 322
13453.53 343
13454.62 332
13455.72 348
13456.81 343
13457.91 370
13459.01 314
13460.10 295
13461.20 366
13462.30 339
13463.39 340
13464.49 328
13465.58 302
13466.68 272
13467.78 335
13468.87 369
13469.97 361
13471.07 363
13472.16 354
13473.26 361
13474.36 341
13475.46 323
13476.55 342
13477.65 366
13478.75 364
13479.84 309
13480.94 346
13482.04 371
13483.13 334
13484.23 336
13485.33 342
13486.43 313
13487.52 309
13488.62 349
13489.72 334
13490.82 349
13491.91 320
13493.01 330
13494.11 356
13495.21 314
13496.30 305
13497.40 353
13498.50 336
13499.60 325
13500.70 357
13501.79 308
13502.89 341
13503.99 317
13505.09 338
13506.19 322
13507.28 334
13508.38 342
13509.48 361
13510.58 355
13511.68 339
13512.78 341
13513.87 342
13514.97 344
13516.07 351
13517.17 353
13518.27 331
13519.37 343
13520.47 333
13521.57 315
13522.66 346
13523.76 370
13524.86 358
13525.96 355
13527.06 341
13528.16 369
13529.26 343
13530.36 338
13531.46 336
13532.56 347
13533.65 359
13534.75 309
13535.85 336
13536.95 309
13538.05 317
13539.15 304
13540.25 375
13541.35 349
13542.45 336
13543.55 320
13544.65 327
13545.75 341
13546.85 350
13547.95 339
13549.05 325
13550.15 318
13551.25 321
13552.35 335
13553.45 319
13554.55 329
13555.65 319
13556.75 329
13557.85 308
13558.95 338
13560.05 336
13561.15 316
13562.25 318
13563.35 337
13564.45 306
13565.55 294
13566.65 292
13567.75 363
13568.86 360
13569.96 372
13571.06 297
13572.16 328
13573.26 335
13574.36 365
13575.46 340
13576.56 317
13577.66 319
13578.76 325
13579.86 366
13580.97 328
13582.07 336
13583.17 345
13584.27 347
13585.37 353
13586.47 345
13587.57 325
13588.68 325
13589.78 338
13590.88 331
13591.98 345
13593.08 361
13594.18 362
13595.29 324
13596.39 320
13597.49 317
13598.59 338
13599.69 324
13600.80 329
13601.90 376
13603.00 297
13604.10 335
13605.20 324
13606.31 303
13607.41 312
13608.51 325
13609.61 344
13610.72 347
13611.82 300
13612.92 296
13614.02 310
13615.13 325
13616.23 354
13617.33 348
13618.43 339
13619.54 372
13620.64 329
13621.74 329
13622.84 313
13623.95 302
13625.05 335
13626.15 340
13627.26 379
13628.36 313
13629.46 317
13630.57 320
13631.67 366
13632.77 321
13633.88 315
13634.98 333
13636.08 304
13637.19 338
13638.29 322
13639.39 302
13640.50 280
13641.60 335
13642.70 310
13643.81 295
13644.91 313
13646.02 327
13647.12 314
13648.22 313
13649.33 305
13650.43 311
13651.54 342
13652.64 331
13653.74 343
13654.85 299
13655.95 305
13657.06 314
13658.16 299
13659.27 323
13660.37 286
13661.47 327
13662.58 344
13663.68 318
13664.79 295
13665.89 307
13667.00 314
13668.10 323
13669.21 329
13670.31 321
13671.42 336
13672.52 329
13673.63 332
13674.73 306
13675.84 327
13676.94 334
13678.05 341
13679.15 339
13680.26 345
13681.36 356
13682.47 309
13683.57 331
13684.68 335
13685.78 305
13686.89 312
13688.00 309
13689.10 330
13690.21 299
13691.31 308
13692.42 329
13693.52 319
13694.63 357
13695.74 367
13696.84 325
13697.95 301
13699.05 314
13700.16 314
13701.27 321
13702.37 297
13703.48 309
13704.58 341
13705.69 295
13706.80 312
13707.90 301
13709.01 310
13710.12 339
13711.22 300
13712.33 336
13713.44 292
13714.54 308
13715.65 322
13716.76 304
13717.86 288
13718.97 322
13720.08 345
13721.18 340
13722.29 331
13723.40 304
13724.50 341
13725.61 341
13726.72 330
13727.83 327
13728.93 324
13730.04 305
13731.15 324
13732.25 343
13733.36 302
13734.47 306
13735.58 326
13736.68 348
13737.79 332
13738.90 303
13740.01 297
13741.11 320
13742.22 352
13743.33 323
13744.44 301
13745.55 340
13746.65 326
13747.76 334
13748.87 301
13749.98 318
13751.09 339
13752.19 316
13753.30 341
13754.41 304
13755.52 336
13756.63 314
13757.74 350
13758.84 336
13759.95 343
13761.06 336
13762.17 377
13763.28 327
13764.39 323
13765.50 327
13766.60 324
13767.71 339
13768.82 335
13769.93 332
13771.04 316
13772.15 347
13773.26 355
13774.37 336
13775.48 331
13776.58 371
13777.69 352
13778.80 369
13779.91 360
13781.02 334
13782.13 299
13783.24 367
13784.35 374
13785.46 358
13786.57 340
13787.68 350
13788.79 333
13789.90 359
13791.01 382
13792.12 357
13793.23 346
13794.34 319
13795.45 361
13796.56 374
13797.67 347
13798.78 347
13799.89 360
13801.00 323
13802.11 303
13803.22 360
13804.33 342
13805.44 319
13806.55 377
13807.66 357
13808.77 367
13809.88 333
13810.99 361
13812.10 364
13813.21 349
13814.32 377
13815.43 387
13816.54 389
13817.65 378
13818.77 382
13819.88 367
13820.99 366
13822.10 410
13823.21 409
13824.32 393
13825.43 407
13826.54 370
13827.65 402
13828.76 408
13829.88 436
13830.99 371
13832.10 412
13833.21 333
13834.32 345
13835.43 346
13836.54 383
13837.66 339
13838.77 347
13839.88 350
13840.99 357
13842.10 363
13843.22 347
13844.33 344
13845.44 284
13846.55 311
13847.66 329
13848.78 326
13849.89 334
13851.00 330
13852.11 310
13853.22 359
13854.34 331
13855.45 323
13856.56 297
13857.67 336
13858.79 327
13859.90 344
13861.01 306
13862.12 302
13863.24 354
13864.35 330
13865.46 306
13866.57 325
13867.69 333
13868.80 316
13869.91 323
13871.03 293
13872.14 323
13873.25 329
13874.36 369
13875.48 322
13876.59 331
13877.70 317
13878.82 313
13879.93 299
13881.04 297
13882.16 322
13883.27 304
13884.38 322
13885.50 314
13886.61 322
13887.73 364
13888.84 366
13889.95 333
13891.07 328
13892.18 317
13893.29 325
13894.41 332
13895.52 330
13896.64 314
13897.75 340
13898.86 354
13899.98 340
13901.09 341
13902.21 338
13903.32 355
13904.43 354
13905.55 340
13906.66 333
13907.78 339
13908.89 330
13910.01 375
13911.12 331
13912.24 338
13913.35 333
13914.47 332
13915.58 339
13916.70 317
13917.81 332
13918.92 326
13920.04 331
13921.15 330
13922.27 313
13923.38 292
13924.50 321
13925.62 334
13926.73 305
13927.85 286
13928.96 316
13930.08 326
13931.19 306
13932.31 340
13933.42 322
13934.54 321
13935.65 322
13936.77 338
13937.88 319
13939.00 319
13940.12 318
13941.23 315
13942.35 335
13943.46 328
13944.58 335
13945.70 318
13946.81 302
13947.93 307
13949.04 314
13950.16 286
13951.28 304
13952.39 298
13953.51 324
13954.62 315
13955.74 340
13956.86 297
13957.97 314
13959.09 321
13960.21 340
13961.32 300
13962.44 310
13963.56 335
13964.67 324
13965.79 336
13966.91 346
13968.02 337
13969.14 319
13970.26 306
13971.37 309
13972.49 290
13973.61 299
13974.73 296
13975.84 314
13976.96 316
13978.08 294
13979.19 322
13980.31 338
13981.43 356
13982.55 301
13983.66 302
13984.78 296
13985.90 314
13987.02 336
13988.13 322
13989.25 319
13990.37 304
13991.49 317
13992.61 313
13993.72 300
13994.84 288
13995.96 322
13997.08 316
13998.20 301
13999.31 290
14000.43 303
14001.55 316
14002.67 302
14003.79 307
14004.91 314
14006.02 313
14007.14 320
14008.26 327
14009.38 296
14010.50 287
14011.62 315
14012.73 326
14013.85 300
14014.97 316
14016.09 292
14017.21 321
14018.33 311
14019.45 292
14020.57 326
14021.69 312
14022.80 309
14023.92 286
14025.04 314
14026.16 319
14027.28 313
14028.40 307
14029.52 348
14030.64 300
14031.76 295
14032.88 322
14034.00 333
14035.12 338
14036.24 309
14037.36 297
14038.48 321
14039.60 324
14040.72 289
14041.84 312
14042.96 346
14044.08 307
14045.20 306
14046.32 302
14047.44 310
14048.56 306
14049.68 293
14050.80 321
14051.92 320
14053.04 286
14054.16 319
14055.28 306
14056.40 334
14057.52 286
14058.64 317
14059.76 313
14060.88 291
14062.00 313
14063.12 282
14064.24 306
14065.36 355
14066.48 315
14067.60 294
14068.72 296
14069.85 310
14070.97 316
14072.09 331
14073.21 330
14074.33 322
14075.45 320
14076.57 345
14077.69 330
14078.81 323
14079.94 302
14081.06 318
14082.18 320
14083.30 307
14084.42 317
14085.54 302
14086.66 304
14087.79 327
14088.91 362
14090.03 355
14091.15 304
14092.27 323
14093.40 335
14094.52 352
14095.64 331
14096.76 330
14097.88 308
14099.01 321
14100.13 327
14101.25 315
14102.37 341
14103.49 341
14104.62 322
14105.74 314
14106.86 377
14107.98 372
14109.11 359
14110.23 339
14111.35 330
14112.47 329
14113.60 353
14114.72 342
14115.84 324
14116.97 335
14118.09 354
14119.21 337
14120.33 355
14121.46 337
14122.58 325
14123.70 325
14124.83 329
14125.95 354
14127.07 370
14128.20 319
14129.32 324
14130.44 347
14131.57 325
14132.69 310
14133.81 321
14134.94 338
14136.06 359
14137.18 323
14138.31 323
14139.43 331
14140.55 324
14141.68 319
14142.80 363
14143.93 311
14145.05 301
14146.17 328
14147.30 324
14148.42 329
14149.55 311
14150.67 321
14151.79 316
14152.92 334
14154.04 340
14155.17 311
14156.29 333
14157.42 341
14158.54 339
14159.67 348
14160.79 319
14161.91 318
14163.04 337
14164.16 322
14165.29 330
14166.41 323
14167.54 311
14168.66 327
14169.79 327
14170.91 345
14172.04 368
14173.16 350
14174.29 336
14175.41 344
14176.54 347
14177.66 313
14178.79 307
14179.91 340
14181.04 360
14182.17 356
14183.29 340
14184.42 329
14185.54 307
14186.67 349
14187.79 339
14188.92 348
14190.04 321
14191.17 332
14192.30 322
14193.42 330
14194.55 301
14195.67 327
14196.80 344
14197.93 339
14199.05 356
14200.18 323
14201.30 300
14202.43 319
14203.56 313
14204.68 307
14205.81 324
14206.94 324
14208.06 328
14209.19 302
14210.32 335
14211.44 344
14212.57 343
14213.70 307
14214.82 294
14215.95 332
14217.08 313
14218.20 303
14219.33 332
14220.46 306
14221.58 299
14222.71 300
14223.84 300
14224.96 337
14226.09 307
14227.22 316
14228.35 298
14229.47 317
14230.60 326
14231.73 352
14232.86 332
14233.98 309
14235.11 305
14236.24 310
14237.37 300
14238.49 318
14239.62 295
14240.75 333
14241.88 351
14243.00 307
14244.13 305
14245.26 306
14246.39 309
14247.52 294
14248.64 318
14249.77 325
14250.90 330
14252.03 311
14253.16 318
14254.29 319
14255.41 285
14256.54 327
14257.67 303
14258.80 341
14259.93 329
14261.06 304
14262.19 315
14263.31 310
14264.44 322
14265.57 351
14266.70 302
14267.83 303
14268.96 304
14270.09 331
14271.22 324
14272.34 338
14273.47 309
14274.60 318
14275.73 317
14276.86 303
14277.99 311
14279.12 302
14280.25 323
14281.38 304
14282.51 283
14283.64 280
14284.77 294
14285.90 324
14287.03 319
14288.16 304
14289.29 323
14290.41 338
14291.54 306
14292.67 294
14293.80 282
14294.93 328
14296.06 331
14297.19 320
14298.32 301
14299.45 334
14300.58 288
14301.71 307
14302.84 308
14303.98 310
14305.11 295
14306.24 312
14307.37 282
14308.50 279
14309.63 273
14310.76 284
14311.89 299
14313.02 288
14314.15 302
14315.28 304
14316.41 285
14317.54 344
14318.67 302
14319.80 276
14320.93 282
14322.07 296
14323.20 313
14324.33 317
14325.46 284
14326.59 278
14327.72 290
14328.85 302
14329.98 274
14331.11 277
14332.25 302
14333.38 310
14334.51 308
14335.64 291
14336.77 314
14337.90 358
14339.04 284
14340.17 324
14341.30 287
14342.43 292
14343.56 319
14344.69 297
14345.83 319
14346.96 292
14348.09 292
14349.22 300
14350.35 307
14351.49 287
14352.62 300
14353.75 310
14354.88 311
14356.02 323
14357.15 298
14358.28 332
14359.41 320
14360.55 281
14361.68 303
14362.81 299
14363.94 305
14365.08 289
14366.21 287
14367.34 290
14368.47 285
14369.61 318
14370.74 304
14371.87 348
14373.01 296
14374.14 308
14375.27 294
14376.41 304
14377.54 301
14378.67 304
14379.81 306
14380.94 293
14382.07 319
14383.21 274
14384.34 296
14385.47 289
14386.61 289
14387.74 257
14388.87 288
14390.01 299
14391.14 304
14392.27 311
14393.41 305
14394.54 306
14395.68 286
14396.81 324
14397.94 299
14399.08 307
14400.21 285
14401.35 314
14402.48 319
14403.61 330
14404.75 302
14405.88 345
14407.02 298
14408.15 321
14409.29 280
14410.42 314
14411.55 318
14412.69 281
14413.82 300
14414.96 296
14416.09 322
14417.23 325
14418.36 302
14419.50 299
14420.63 300
14421.77 330
14422.90 335
14424.04 315
14425.17 291
14426.31 316
14427.44 344
14428.58 352
14429.71 295
14430.85 318
14431.98 303
14433.12 302
14434.25 301
14435.39 311
14436.53 313
14437.66 309
14438.80 311
14439.93 301
14441.07 290
14442.20 349
14443.34 324
14444.48 298
14445.61 311
14446.75 331
14447.88 327
14449.02 308
14450.16 300
14451.29 308
14452.43 319
14453.56 319
14454.70 311
14455.84 320
14456.97 348
14458.11 319
14459.25 297
14460.38 290
14461.52 346
14462.66 332
14463.79 293
14464.93 285
14466.07 296
14467.20 318
14468.34 312
14469.48 311
14470.61 305
14471.75 324
14472.89 338
14474.02 330
14475.16 281
14476.30 301
14477.43 308
14478.57 332
14479.71 329
14480.85 271
14481.98 299
14483.12 304
14484.26 304
14485.40 293
14486.53 307
14487.67 309
14488.81 335
14489.95 315
14491.08 309
14492.22 289
14493.36 308
14494.50 325
14495.63 321
14496.77 305
14497.91 281
14499.05 329
14500.19 358
14501.32 331
14502.46 304
14503.60 284
14504.74 340
14505.88 318
14507.02 304
14508.15 308
14509.29 310
14510.43 323
14511.57 298
14512.71 292
14513.85 301
14514.98 328
14516.12 289
14517.26 288
14518.40 307
14519.54 301
14520.68 332
14521.82 301
14522.96 294
14524.10 294
14525.23 324
14526.37 312
14527.51 321
14528.65 274
14529.79 294
14530.93 288
14532.07 295
14533.21 296
14534.35 284
14535.49 281
14536.63 286
14537.77 300
14538.91 276
14540.05 297
14541.19 292
14542.33 296
14543.46 288
14544.60 299
14545.74 271
14546.88 297
14548.02 299
14549.16 288
14550.30 309
14551.44 332
14552.58 286
14553.72 282
14554.86 289
14556.00 263
14557.15 268
14558.29 274
14559.43 282
14560.57 287
14561.71 290
14562.85 312
14563.99 291
14565.13 305
14566.27 285
14567.41 309
14568.55 304
14569.69 293
14570.83 284
14571.97 295
14573.11 275
14574.25 281
14575.40 272
14576.54 281
14577.68 267
14578.82 275
14579.96 283
14581.10 285
14582.24 275
14583.38 284
14584.53 282
14585.67 293
14586.81 276
14587.95 259
14589.09 303
14590.23 284
14591.37 276
14592.52 251
14593.66 274
14594.80 287
14595.94 255
14597.08 267
14598.22 303
14599.37 279
14600.51 263
14601.65 269
14602.79 281
14603.93 270
14605.08 263
14606.22 285
14607.36 267
14608.50 269
14609.65 262
14610.79 267
14611.93 269
14613.07 280
14614.22 276
14615.36 262
14616.50 261
14617.64 291
14618.79 263
14619.93 280
14621.07 267
14622.21 279
14623.36 297
14624.50 270
14625.64 275
14626.79 272
14627.93 321
14629.07 309
14630.22 274
14631.36 271
14632.50 314
14633.65 294
14634.79 309
14635.93 299
14637.08 306
14638.22 296
14639.36 301
14640.51 304
14641.65 305
14642.79 260
14643.94 273
14645.08 265
14646.22 277
14647.37 280
14648.51 277
14649.66 268
14650.80 250
14651.94 250
14653.09 268
14654.23 264
14655.38 269
14656.52 274
14657.66 252
14658.81 243
14659.95 240
14661.10 264
14662.24 260
14663.39 255
14664.53 269
14665.68 284
14666.82 300
14667.96 287
14669.11 290
14670.25 276
14671.40 267
14672.54 255
14673.69 267
14674.83 283
14675.98 270
14677.12 274
14678.27 287
14679.41 265
14680.56 267
14681.70 250
14682.85 252
14683.99 268
14685.14 265
14686.28 255
14687.43 269
14688.58 257
14689.72 262
14690.87 282
14692.01 234
14693.16 253
14694.30 278
14695.45 279
14696.60 294
14697.74 235
14698.89 271
14700.03 294
14701.18 266
14702.32 255
14703.47 253
14704.62 248
14705.76 289
14706.91 276
14708.05 267
14709.20 281
14710.35 279
14711.49 265
14712.64 254
14713.79 250
14714.93 251
14716.08 249
14717.23 274
14718.37 267
14719.52 256
14720.67 302
14721.81 267
14722.96 287
14724.11 255
14725.25 273
14726.40 277
14727.55 288
14728.69 262
14729.84 270
14730.99 260
14732.14 269
14733.28 244
14734.43 240
14735.58 257
14736.72 254
14737.87 254
14739.02 253
14740.17 278
14741.31 254
14742.46 286
14743.61 279
14744.76 260
14745.90 240
14747.05 258
14748.20 296
14749.35 257
14750.50 244
14751.64 237
14752.79 261
14753.94 241
14755.09 233
14756.24 252
14757.38 268
14758.53 271
14759.68 273
14760.83 263
14761.98 244
14763.13 259
14764.27 254
14765.42 241
14766.57 236
14767.72 256
14768.87 250
14770.02 250
14771.16 239
14772.31 256
14773.46 265
14774.61 253
14775.76 226
14776.91 257
14778.06 234
14779.21 263
14780.36 276
14781.50 252
14782.65 276
14783.80 239
14784.95 242
14786.10 237
14787.25 263
14788.40 251
14789.55 256
14790.70 267
14791.85 216
14793.00 228
14794.15 225
14795.30 283
14796.45 253
14797.60 253
14798.75 261
14799.90 269
14801.05 276
14802.20 239
14803.35 233
14804.50 230
14805.65 238
14806.80 273
14807.95 251
14809.10 245
14810.25 238
14811.40 262
14812.55 247
14813.70 224
14814.85 252
14816.00 251
14817.15 240
14818.30 248
14819.45 219
14820.60 236
14821.75 240
14822.90 237
14824.05 275
14825.20 259
14826.35 230
14827.50 243
14828.66 255
14829.81 238
14830.96 268
14832.11 254
14833.26 269
14834.41 254
14835.56 242
14836.71 250
14837.86 270
14839.02 269
14840.17 255
14841.32 263
14842.47 272
14843.62 250
14844.77 251
14845.92 263
14847.08 235
14848.23 240
14849.38 240
14850.53 250
14851.68 256
14852.83 239
14853.99 238
14855.14 272
14856.29 251
14857.44 244
14858.59 242
14859.75 259
14860.90 247
14862.05 250
14863.20 255
14864.36 251
14865.51 240
14866.66 234
14867.81 286
14868.97 246
14870.12 240
14871.27 270
14872.42 269
14873.58 256
14874.73 241
14875.88 248
14877.03 244
14878.19 244
14879.34 250
14880.49 247
14881.65 240
14882.80 249
14883.95 248
14885.10 266
14886.26 227
14887.41 240
14888.56 255
14889.72 270
14890.87 259
14892.02 238
14893.18 264
14894.33 230
14895.48 236
14896.64 240
14897.79 279
14898.95 222
14900.10 236
14901.25 241
14902.41 274
14903.56 236
14904.71 248
14905.87 259
14907.02 248
14908.18 227
14909.33 263
14910.48 253
14911.64 242
14912.79 256
14913.95 255
14915.10 264
14916.26 246
14917.41 263
14918.56 254
14919.72 262
14920.87 226
14922.03 250
14923.18 258
14924.34 238
14925.49 230
14926.65 271
14927.80 256
14928.96 240
14930.11 233
14931.27 229
14932.42 239
14933.58 246
14934.73 226
14935.89 254
14937.04 238
14938.20 241
14939.35 263
14940.51 240
14941.66 242
14942.82 233
14943.97 244
14945.13 232
14946.28 251
14947.44 220
14948.59 234
14949.75 238
14950.91 262
14952.06 231
14953.22 214
14954.37 218
14955.53 211
14956.68 238
14957.84 244
14959.00 240
14960.15 216
14961.31 243
14962.46 229
14963.62 236
14964.78 200
14965.93 240
14967.09 264
14968.25 237
14969.40 232
14970.56 212
14971.72 242
14972.87 218
14974.03 231
14975.19 229
14976.34 236
14977.50 228
14978.66 235
14979.81 261
14980.97 255
14982.13 242
14983.28 235
14984.44 251
14985.60 226
14986.75 254
14987.91 240
14989.07 227
14990.23 237
14991.38 224
14992.54 228
14993.70 232
14994.85 229
14996.01 226
14997.17 219
14998.33 243
14999.48 256
15000.64 227
15001.80 218
15002.96 216
15004.11 228
15005.27 228
15006.43 265
15007.59 239
15008.75 225
15009.90 235
15011.06 227
15012.22 248
15013.38 233
15014.54 240
15015.69 241
15016.85 227
15018.01 228
15019.17 250
15020.33 228
15021.49 210
15022.64 238
15023.80 228
15024.96 225
15026.12 189
15027.28 221
15028.44 230
15029.60 210
15030.76 226
15031.91 243
15033.07 251
15034.23 248
15035.39 213
15036.55 234
15037.71 243
15038.87 246
15040.03 269
15041.19 255
15042.35 229
15043.50 219
15044.66 231
15045.82 261
15046.98 230
15048.14 222
15049.30 244
15050.46 262
15051.62 244
15052.78 247
15053.94 237
15055.10 234
15056.26 209
15057.42 213
15058.58 233
15059.74 216
15060.90 227
15062.06 245
15063.22 220
15064.38 242
15065.54 261
15066.70 231
15067.86 228
15069.02 190
15070.18 202
15071.34 232
15072.50 229
15073.66 229
15074.82 253
15075.98 256
15077.14 243
15078.30 236
15079.46 225
15080.62 243
15081.79 244
15082.95 244
15084.11 219
15085.27 231
15086.43 234
15087.59 248
15088.75 215
15089.91 234
15091.07 245
15092.23 250
15093.39 233
15094.56 239
15095.72 232
15096.88 234
15098.04 226
15099.20 229
15100.36 223
15101.52 218
15102.69 254
15103.85 238
15105.01 231
15106.17 209
15107.33 226
15108.49 234
15109.66 211
15110.82 259
15111.98 202
15113.14 216
15114.30 237
15115.47 254
15116.63 232
15117.79 233
15118.95 247
15120.11 256
15121.28 219
15122.44 215
15123.60 227
15124.76 241
15125.93 247
15127.09 225
15128.25 238
15129.41 258
15130.58 215
15131.74 232
15132.90 248
15134.06 253
15135.23 243
15136.39 239
15137.55 221
15138.72 214
15139.88 241
15141.04 228
15142.21 231
15143.37 231
15144.53 247
15145.69 237
15146.86 232
15148.02 205
15149.18 228
15150.35 206
15151.51 208
15152.67 249
15153.84 234
15155.00 215
15156.17 199
15157.33 254
15158.49 222
15159.66 218
15160.82 219
15161.98 229
15163.15 263
15164.31 229
15165.48 213
15166.64 226
15167.80 216
15168.97 217
15170.13 204
15171.30 207
15172.46 230
15173.62 227
15174.79 226
15175.95 190
15177.12 216
15178.28 218
15179.45 226
15180.61 229
15181.78 218
15182.94 249
15184.11 266
15185.27 227
15186.44 215
15187.60 222
15188.76 211
15189.93 236
15191.09 229
15192.26 231
15193.42 238
15194.59 227
15195.75 232
15196.92 223
15198.09 223
15199.25 236
15200.42 220
15201.58 211
15202.75 239
15203.91 221
15205.08 215
15206.24 231
15207.41 214
15208.57 226
15209.74 246
15210.91 232
15212.07 239
15213.24 224
15214.40 237
15215.57 229
15216.73 221
15217.90 213
15219.07 242
15220.23 215
15221.40 208
15222.57 231
15223.73 203
15224.90 206
15226.06 191
15227.23 239
15228.40 242
15229.56 226
15230.73 211
15231.90 236
15233.06 235
15234.23 234
15235.40 228
15236.56 226
15237.73 226
15238.90 219
15240.06 227
15241.23 217
15242.40 235
15243.56 245
15244.73 245
15245.90 215
15247.07 224
15248.23 225
15249.40 226
15250.57 227
15251.73 191
15252.90 219
15254.07 221
15255.24 211
15256.40 221
15257.57 228
15258.74 246
15259.91 216
15261.07 213
15262.24 218
15263.41 235
15264.58 237
15265.75 215
15266.91 246
15268.08 220
15269.25 216
15270.42 224
15271.58 242
15272.75 243
15273.92 201
15275.09 240
15276.26 223
15277.43 232
15278.59 221
15279.76 258
15280.93 257
15282.10 230
15283.27 233
15284.44 247
15285.60 238
15286.77 224
15287.94 234
15289.11 241
15290.28 210
15291.45 207
15292.62 215
15293.79 225
15294.96 206
15296.12 221
15297.29 192
15298.46 212
15299.63 206
15300.80 203
15301.97 208
15303.14 198
15304.31 236
15305.48 225
15306.65 230
15307.82 232
15308.99 220
15310.16 236
15311.33 228
15312.49 219
15313.66 201
15314.83 218
15316.00 227
15317.17 230
15318.34 230
15319.51 233
15320.68 230
15321.85 225
15323.02 224
15324.19 212
15325.36 227
15326.53 215
15327.70 207
15328.87 216
15330.04 203
15331.21 210
15332.39 234
15333.56 221
15334.73 211
15335.90 174
15337.07 217
15338.24 221
15339.41 232
15340.58 212
15341.75 205
15342.92 204
15344.09 209
15345.26 208
15346.43 231
15347.60 219
15348.78 211
15349.95 216
15351.12 231
15352.29 192
15353.46 212
15354.63 228
15355.80 242
15356.97 225
15358.15 208
15359.32 228
15360.49 226
15361.66 219
15362.83 232
15364.00 210
15365.17 195
15366.35 229
15367.52 229
15368.69 207
15369.86 223
15371.03 216
15372.21 217
15373.38 221
15374.55 226
15375.72 229
15376.89 219
15378.07 202
15379.24 219
15380.41 209
15381.58 243
15382.75 223
15383.93 215
15385.10 218
15386.27 207
15387.44 224
15388.62 229
15389.79 239
15390.96 206
15392.13 204
15393.31 196
15394.48 228
15395.65 222
15396.83 200
15398.00 218
15399.17 228
15400.34 225
15401.52 211
15402.69 202
15403.86 216
15405.04 229
15406.21 220
15407.38 185
15408.56 217
15409.73 214
15410.90 250
15412.08 214
15413.25 211
15414.42 201
15415.60 210
15416.77 200
15417.94 224
15419.12 202
15420.29 212
15421.47 195
15422.64 237
15423.81 221
15424.99 197
15426.16 218
15427.34 245
15428.51 231
15429.68 229
15430.86 201
15432.03 216
15433.21 227
15434.38 196
15435.56 236
15436.73 229
15437.90 222
15439.08 217
15440.25 211
15441.43 221
15442.60 211
15443.78 255
15444.95 236
15446.13 235
15447.30 217
15448.48 215
15449.65 223
15450.83 239
15452.00 235
15453.18 176
15454.35 228
15455.53 224
15456.70 215
15457.88 241
15459.05 222
15460.23 240
15461.40 235
15462.58 237
15463.75 202
15464.93 244
15466.10 223
15467.28 235
15468.45 220
15469.63 216
15470.81 228
15471.98 213
15473.16 203
15474.33 212
15475.51 199
15476.69 223
15477.86 230
15479.04 220
15480.21 207
15481.39 210
15482.57 250
15483.74 236
15484.92 197
15486.09 212
15487.27 237
15488.45 225
15489.62 203
15490.80 204
15491.98 218
15493.15 219
15494.33 198
15495.51 216
15496.68 208
15497.86 213
15499.04 231
15500.21 207
15501.39 199
15502.57 204
15503.74 227
15504.92 275
15506.10 228
15507.27 241
15508.45 241
15509.63 236
15510.81 217
15511.98 215
15513.16 207
15514.34 247
15515.52 225
15516.69 236
15517.87 245
15519.05 233
15520.23 206
15521.40 208
15522.58 209
15523.76 234
15524.94 225
15526.11 240
15527.29 216
15528.47 203
15529.65 194
15530.83 185
15532.00 231
15533.18 213
15534.36 202
15535.54 222
15536.72 217
15537.89 215
15539.07 223
15540.25 251
15541.43 225
15542.61 212
15543.79 225
15544.96 207
15546.14 227
15547.32 232
15548.50 239
15549.68 216
15550.86 228
15552.04 233
15553.22 215
15554.39 211
15555.57 210
15556.75 248
15557.93 250
15559.11 227
15560.29 245
15561.47 244
15562.65 252
15563.83 237
15565.01 217
15566.19 197
15567.36 212
15568.54 231
15569.72 247
15570.90 219
15572.08 196
15573.26 218
15574.44 228
15575.62 255
15576.80 258
15577.98 255
15579.16 233
15580.34 225
15581.52 239
15582.70 236
15583.88 223
15585.06 235
15586.24 234
15587.42 236
15588.60 224
15589.78 205
15590.96 223
15592.14 208
15593.32 247
15594.50 227
15595.68 223
15596.86 230
15598.04 237
15599.22 248
15600.41 217
15601.59 200
15602.77 218
15603.95 251
15605.13 280
15606.31 235
15607.49 227
15608.67 236
15609.85 234
15611.03 231
15612.21 222
15613.40 217
15614.58 230
15615.76 252
15616.94 236
15618.12 207
15619.30 222
15620.48 247
15621.66 257
15622.85 235
15624.03 258
15625.21 233
15626.39 262
15627.57 256
15628.75 255
15629.94 236
15631.12 263
15632.30 276
15633.48 275
15634.66 251
15635.84 265
15637.03 273
15638.21 252
15639.39 245
15640.57 237
15641.76 266
15642.94 278
15644.12 240
15645.30 247
15646.48 238
15647.67 215
15648.85 242
15650.03 224
15651.21 259
15652.40 267
15653.58 260
15654.76 235
15655.95 244
15657.13 281
15658.31 319
15659.49 292
15660.68 273
15661.86 257
15663.04 250
15664.23 245
15665.41 254
15666.59 254
15667.77 270
15668.96 317
15670.14 263
15671.32 275
15672.51 265
15673.69 298
15674.87 286
15676.06 293
15677.24 291
15678.43 279
15679.61 283
15680.79 276
15681.98 281
15683.16 274
15684.34 286
15685.53 269
15686.71 305
15687.90 314
15689.08 314
15690.26 293
15691.45 303
15692.63 299
15693.82 302
15695.00 322
15696.18 271
15697.37 296
15698.55 297
15699.74 331
15700.92 284
15702.11 313
15703.29 320
15704.48 328
15705.66 321
15706.84 306
15708.03 335
15709.21 311
15710.40 330
15711.58 336
15712.77 338
15713.95 301
15715.14 327
15716.32 351
15717.51 352
15718.69 313
15719.88 314
15721.06 335
15722.25 368
15723.43 321
15724.62 352
15725.81 360
15726.99 388
15728.18 351
15729.36 372
15730.55 359
15731.73 339
15732.92 351
15734.10 359
15735.29 375
15736.48 334
15737.66 378
15738.85 333
15740.03 343
15741.22 353
15742.41 360
15743.59 344
15744.78 365
15745.96 339
15747.15 326
15748.34 340
15749.52 319
15750.71 341
15751.90 353
15753.08 338
15754.27 335
15755.45 369
15756.64 358
15757.83 343
15759.01 312
15760.20 346
15761.39 344
15762.57 386
15763.76 313
15764.95 338
15766.14 357
15767.32 312
15768.51 315
15769.70 327
15770.88 321
15772.07 320
15773.26 342
15774.44 294
15775.63 308
15776.82 294
15778.01 316
15779.19 325
15780.38 312
15781.57 330
15782.76 316
15783.94 286
15785.13 300
15786.32 281
15787.51 302
15788.69 311
15789.88 299
15791.07 288
15792.26 305
15793.45 302
15794.63 297
15795.82 308
15797.01 288
15798.20 324
15799.39 304
15800.58 320
15801.76 295
15802.95 275
15804.14 289
15805.33 286
15806.52 290
15807.71 273
15808.89 287
15810.08 269
15811.27 281
15812.46 269
15813.65 285
15814.84 287
15816.03 310
15817.21 274
15818.40 277
15819.59 263
15820.78 256
15821.97 228
15823.16 308
15824.35 307
15825.54 254
15826.73 251
15827.92 237
15829.11 253
15830.29 267
15831.48 262
15832.67 245
15833.86 258
15835.05 259
15836.24 278
15837.43 260
15838.62 257
15839.81 244
15841.00 288
15842.19 271
15843.38 244
15844.57 241
15845.76 268
15846.95 280
15848.14 247
15849.33 256
15850.52 252
15851.71 280
15852.90 257
15854.09 242
15855.28 237
15856.47 244
15857.66 248
15858.85 279
15860.04 271
15861.23 253
15862.42 286
15863.61 254
15864.80 262
15866.00 241
15867.19 272
15868.38 272
15869.57 267
15870.76 251
15871.95 256
15873.14 268
15874.33 267
15875.52 262
15876.71 278
15877.90 257
15879.10 255
15880.29 267
15881.48 262
15882.67 249
15883.86 257
15885.05 279
15886.24 279
15887.44 249
15888.63 242
15889.82 278
15891.01 257
15892.20 261
15893.39 234
15894.59 248
15895.78 254
15896.97 255
15898.16 269
15899.35 264
15900.54 251
15901.74 243
15902.93 268
15904.12 250
15905.31 248
15906.51 231
15907.70 259
15908.89 263
15910.08 267
15911.27 244
15912.47 255
15913.66 237
15914.85 267
15916.04 280
15917.24 243
15918.43 212
15919.62 238
15920.82 250
15922.01 241
15923.20 269
15924.39 278
15925.59 240
15926.78 213
15927.97 221
15929.17 246
15930.36 249
15931.55 252
15932.75 258
15933.94 257
15935.13 272
15936.33 253
15937.52 253
15938.71 241
15939.91 236
15941.10 239
15942.29 249
15943.49 270
15944.68 236
15945.87 237
15947.07 256
15948.26 249
15949.45 223
15950.65 249
15951.84 210
15953.04 246
15954.23 214
15955.42 228
15956.62 221
15957.81 228
15959.01 211
15960.20 225
15961.40 229
15962.59 194
15963.78 228
15964.98 233
15966.17 231
15967.37 207
15968.56 221
15969.76 207
15970.95 212
15972.15 187
15973.34 231
15974.54 229
15975.73 209
15976.92 218
15978.12 237
15979.31 240
15980.51 213
15981.70 204
15982.90 222
15984.09 227
15985.29 207
15986.49 221
15987.68 205
15988.88 227
15990.07 212
15991.27 251
15992.46 239
15993.66 223
15994.85 243
15996.05 234
15997.24 232
15998.44 217
15999.64 216
16000.83 204
16002.03 245
16003.22 193
16004.42 218
16005.61 205
16006.81 243
16008.01 204
16009.20 223
16010.40 214
16011.60 213
16012.79 233
16013.99 219
16015.18 223
16016.38 221
16017.58 241
16018.77 224
16019.97 219
16021.17 218
16022.36 215
16023.56 223
16024.76 234
16025.95 220
16027.15 217
16028.35 233
16029.54 254
16030.74 188
16031.94 227
16033.13 212
16034.33 207
16035.53 208
16036.72 202
16037.92 226
16039.12 199
16040.32 232
16041.51 224
16042.71 222
16043.91 190
16045.11 237
16046.30 222
16047.50 226
16048.70 209
16049.90 214
16051.09 211
16052.29 210
16053.49 213
16054.69 199
16055.88 242
16057.08 225
16058.28 201
16059.48 210
16060.68 193
16061.87 198
16063.07 210
16064.27 201
16065.47 239
16066.67 223
16067.87 208
16069.06 193
16070.26 203
16071.46 215
16072.66 222
16073.86 212
16075.06 212
16076.25 214
16077.45 227
16078.65 235
16079.85 197
16081.05 199
16082.25 203
16083.45 222
16084.65 190
16085.84 219
16087.04 207
16088.24 228
16089.44 232
16090.64 206
16091.84 186
16093.04 195
16094.24 231
16095.44 201
16096.64 212
16097.84 165
16099.04 216
16100.24 200
16101.43 211
16102.63 173
16103.83 197
16105.03 206
16106.23 224
16107.43 204
16108.63 199
16109.83 210
16111.03 203
16112.23 226
16113.43 207
16114.63 203
16115.83 193
16117.03 206
16118.23 220
16119.43 206
16120.63 190
16121.83 230
16123.03 207
16124.23 217
16125.43 191
16126.64 209
16127.84 209
16129.04 230
16130.24 214
16131.44 183
16132.64 191
16133.84 201
16135.04 220
16136.24 205
16137.44 184
16138.64 212
16139.84 231
16141.04 206
16142.25 220
16143.45 213
16144.65 214
16145.85 207
16147.05 217
16148.25 195
16149.45 172
16150.65 247
16151.86 224
16153.06 220
16154.26 217
16155.46 215
16156.66 189
16157.86 191
16159.06 157
16160.27 218
16161.47 186
16162.67 194
16163.87 206
16165.07 213
16166.28 230
16167.48 205
16168.68 221
16169.88 191
16171.08 171
16172.29 185
16173.49 204
16174.69 200
16175.89 194
16177.10 168
16178.30 188
16179.50 212
16180.70 214
16181.91 198
16183.11 209
16184.31 214
16185.51 222
16186.72 208
16187.92 222
16189.12 199
16190.32 204
16191.53 197
16192.73 189
16193.93 201
16195.14 175
16196.34 211
16197.54 202
16198.75 208
16199.95 169
16201.15 214
16202.35 206
16203.56 202
16204.76 206
16205.97 186
16207.17 200
16208.37 198
16209.58 223
16210.78 182
16211.98 208
16213.19 185
16214.39 202
16215.59 176
16216.80 217
16218.00 218
16219.21 207
16220.41 206
16221.61 215
16222.82 201
16224.02 235
16225.23 209
16226.43 214
16227.63 192
16228.84 187
16230.04 210
16231.25 224
16232.45 215
16233.66 192
16234.86 204
16236.07 174
16237.27 225
16238.47 181
16239.68 235
16240.88 217
16242.09 236
16243.29 219
16244.50 183
16245.70 208
16246.91 217
16248.11 213
16249.32 213
16250.52 210
16251.73 204
16252.93 231
16254.14 215
16255.34 203
16256.55 204
16257.76 218
16258.96 203
16260.17 214
16261.37 170
16262.58 223
16263.78 216
16264.99 220
16266.19 200
16267.40 195
16268.61 228
16269.81 226
16271.02 237
16272.22 193
16273.43 210
16274.63 200
16275.84 241
16277.05 197
16278.25 228
16279.46 220
16280.67 212
16281.87 213
16283.08 196
16284.28 197
16285.49 218
16286.70 220
16287.90 220
16289.11 207
16290.32 226
16291.52 247
16292.73 254
16293.94 247
16295.14 237
16296.35 228
16297.56 221
16298.76 236
16299.97 210
16301.18 221
16302.38 239
16303.59 228
16304.80 237
16306.01 226
16307.21 255
16308.42 253
16309.63 247
16310.84 221
16312.04 246
16313.25 244
16314.46 254
16315.67 229
16316.87 268
16318.08 237
16319.29 237
16320.50 252
16321.70 216
16322.91 230
16324.12 224
16325.33 239
16326.53 219
16327.74 247
16328.95 229
16330.16 257
16331.37 261
16332.58 250
16333.78 223
16334.99 225
16336.20 208
16337.41 206
16338.62 207
16339.82 230
16341.03 244
16342.24 230
16343.45 229
16344.66 224
16345.87 223
16347.08 230
16348.29 218
16349.49 215
16350.70 236
16351.91 226
16353.12 236
16354.33 186
16355.54 217
16356.75 240
16357.96 226
16359.17 196
16360.37 198
16361.58 238
16362.79 214
16364.00 199
16365.21 188
16366.42 227
16367.63 197
16368.84 210
16370.05 187
16371.26 187
16372.47 190
16373.68 213
16374.89 217
16376.10 211
16377.31 201
16378.52 202
16379.73 211
16380.94 183
16382.15 215
16383.36 189
16384.57 210
16385.78 229
16386.99 215
16388.20 208
16389.41 247
16390.62 203
16391.83 208
16393.04 186
16394.25 190
16395.46 205
16396.67 206
16397.88 205
16399.09 198
16400.30 181
16401.51 193
16402.72 217
16403.94 203
16405.15 205
16406.36 193
16407.57 227
16408.78 183
16409.99 196
16411.20 189
16412.41 192
16413.62 202
16414.83 222
16416.05 230
16417.26 212
16418.47 199
16419.68 184
16420.89 217
16422.10 179
16423.31 198
16424.53 171
16425.74 204
16426.95 182
16428.16 188
16429.37 201
16430.58 219
16431.80 186
16433.01 195
16434.22 222
16435.43 179
16436.64 206
16437.86 199
16439.07 200
16440.28 190
16441.49 212
16442.70 207
16443.92 217
16445.13 197
16446.34 212
16447.55 202
16448.77 193
16449.98 178
16451.19 181
16452.40 219
16453.62 178
16454.83 179
16456.04 197
16457.25 187
16458.47 178
16459.68 197
16460.89 176
16462.11 192
16463.32 173
16464.53 191
16465.75 183
16466.96 202
16468.17 178
16469.38 191
16470.60 198
16471.81 179
16473.02 167
16474.24 175
16475.45 200
16476.66 197
16477.88 212
16479.09 181
16480.31 185
16481.52 187
16482.73 191
16483.95 187
16485.16 179
16486.37 195
16487.59 181
16488.80 192
16490.02 170
16491.23 171
16492.44 183
16493.66 204
16494.87 187
16496.09 169
16497.30 186
16498.52 192
16499.73 179
16500.94 194
16502.16 203
16503.37 192
16504.59 193
16505.80 192
16507.02 188
16508.23 187
16509.45 187
16510.66 192
16511.88 193
16513.09 168
16514.31 191
16515.52 167
16516.74 186
16517.95 183
16519.17 167
16520.38 198
16521.60 212
16522.81 198
16524.03 154
16525.24 175
16526.46 183
16527.67 206
16528.89 172
16530.10 171
16531.32 194
16532.53 228
16533.75 203
16534.97 163
16536.18 152
16537.40 179
16538.61 196
16539.83 201
16541.04 177
16542.26 167
16543.48 168
16544.69 170
16545.91 164
16547.12 163
16548.34 177
16549.56 192
16550.77 172
16551.99 174
16553.21 181
16554.42 178
16555.64 174
16556.85 177
16558.07 189
16559.29 174
16560.50 179
16561.72 176
16562.94 164
16564.15 152
16565.37 177
16566.59 170
16567.80 185
16569.02 190
16570.24 186
16571.46 200
16572.67 187
16573.89 180
16575.11 157
16576.32 165
16577.54 177
16578.76 187
16579.98 186
16581.19 183
16582.41 184
16583.63 178
16584.85 168
16586.06 178
16587.28 189
16588.50 191
16589.72 184
16590.93 179
16592.15 181
16593.37 179
16594.59 189
16595.80 169
16597.02 168
16598.24 168
16599.46 179
16600.68 158
16601.89 159
16603.11 202
16604.33 174
16605.55 167
16606.77 160
16607.99 165
16609.20 156
16610.42 164
16611.64 179
16612.86 181
16614.08 170
16615.30 180
16616.52 183
16617.73 202
16618.95 153
16620.17 191
16621.39 184
16622.61 162
16623.83 187
16625.05 172
16626.27 176
16627.49 151
16628.70 191
16629.92 181
16631.14 179
16632.36 168
16633.58 167
16634.80 172
16636.02 181
16637.24 188
16638.46 155
16639.68 163
16640.90 173
16642.12 167
16643.34 174
16644.56 166
16645.78 171
16647.00 171
16648.22 174
16649.44 145
16650.66 169
16651.88 172
16653.10 149
16654.32 186
16655.54 152
16656.76 175
16657.98 159
16659.20 167
16660.42 169
16661.64 160
16662.86 179
16664.08 166
16665.30 175
16666.52 193
16667.74 184
16668.96 161
16670.18 168
16671.40 171
16672.62 192
16673.84 204
16675.06 180
16676.28 165
16677.51 158
16678.73 176
16679.95 160
16681.17 165
16682.39 158
16683.61 162
16684.83 199
16686.05 163
16687.27 177
16688.50 182
16689.72 190
16690.94 183
16692.16 174
16693.38 166
16694.60 182
16695.82 171
16697.05 204
16698.27 179
16699.49 172
16700.71 165
16701.93 194
16703.15 200
16704.38 157
16705.60 162
16706.82 159
16708.04 165
16709.26 188
16710.49 147
16711.71 169
16712.93 168
16714.15 168
16715.38 159
16716.60 164
16717.82 185
16719.04 165
16720.27 168
16721.49 164
16722.71 163
16723.93 168
16725.16 182
16726.38 162
16727.60 164
16728.82 175
16730.05 168
16731.27 179
16732.49 136
16733.72 154
16734.94 173
16736.16 182
16737.38 188
16738.61 175
16739.83 158
16741.05 150
16742.28 161
16743.50 172
16744.72 161
16745.95 174
16747.17 177
16748.39 195
16749.62 173
16750.84 168
16752.07 166
16753.29 176
16754.51 168
16755.74 154
16756.96 182
16758.18 184
16759.41 192
16760.63 179
16761.86 162
16763.08 142
16764.30 168
16765.53 197
16766.75 186
16767.98 160
16769.20 156
16770.43 185
16771.65 177
16772.87 149
16774.10 145
16775.32 161
16776.55 204
16777.77 156
16779.00 179
16780.22 182
16781.45 191
16782.67 192
16783.90 160
16785.12 167
16786.35 168
16787.57 182
16788.80 170
16790.02 163
16791.25 143
16792.47 155
16793.70 164
16794.92 153
16796.15 159
16797.37 156
16798.60 176
16799.82 172
16801.05 188
16802.27 166
16803.50 160
16804.72 178
16805.95 187
16807.18 178
16808.40 171
16809.63 178
16810.85 185
16812.08 171
16813.30 181
16814.53 141
16815.76 172
16816.98 167
16818.21 159
16819.43 159
16820.66 177
16821.89 165
16823.11 178
16824.34 185
16825.57 181
16826.79 168
16828.02 145
16829.25 190
16830.47 181
16831.70 185
16832.92 152
16834.15 195
16835.38 187
16836.61 172
16837.83 173
16839.06 164
16840.29 167
16841.51 164
16842.74 179
16843.97 171
16845.19 158
16846.42 188
16847.65 195
16848.87 180
16850.10 146
16851.33 171
16852.56 189
16853.78 174
16855.01 155
16856.24 169
16857.47 167
16858.69 202
16859.92 176
16861.15 167
16862.38 170
16863.60 189
16864.83 181
16866.06 186
16867.29 166
16868.52 186
16869.74 173
16870.97 199
16872.20 169
16873.43 181
16874.66 179
16875.88 195
16877.11 194
16878.34 178
16879.57 184
16880.80 177
16882.03 202
16883.25 170
16884.48 182
16885.71 174
16886.94 197
16888.17 200
16889.40 213
16890.63 189
16891.85 187
16893.08 199
16894.31 200
16895.54 184
16896.77 170
16898.00 174
16899.23 171
16900.46 185
16901.69 188
16902.92 185
16904.14 202
16905.37 195
16906.60 155
16907.83 195
16909.06 175
16910.29 169
16911.52 179
16912.75 190
16913.98 164
16915.21 169
16916.44 187
16917.67 177
16918.90 168
16920.13 156
16921.36 164
16922.59 180
16923.82 155
16925.05 153
16926.28 173
16927.51 170
16928.74 175
16929.97 177
16931.20 168
16932.43 177
16933.66 165
16934.89 178
16936.12 196
16937.35 185
16938.58 176
16939.81 196
16941.04 157
16942.27 164
16943.50 176
16944.73 163
16945.96 173
16947.20 177
16948.43 180
16949.66 146
16950.89 158
16952.12 181
16953.35 161
16954.58 188
16955.81 165
16957.04 178
16958.27 175
16959.51 173
16960.74 153
16961.97 157
16963.20 164
16964.43 155
16965.66 175
16966.89 161
16968.13 146
16969.36 171
16970.59 183
16971.82 165
16973.05 186
16974.28 156
16975.52 183
16976.75 148
16977.98 162
16979.21 157
16980.44 179
16981.68 193
16982.91 155
16984.14 158
16985.37 174
16986.60 155
16987.84 173
16989.07 192
16990.30 155
16991.53 174
16992.77 182
16994.00 149
16995.23 149
16996.46 149
16997.70 167
16998.93 158
17000.16 157
17001.39 174
17002.63 169
17003.86 171
17005.09 189
17006.33 172
17007.56 164
17008.79 159
17010.02 147
17011.26 176
17012.49 172
17013.72 157
17014.96 174
17016.19 173
17017.42 153
17018.66 181
17019.89 156
17021.12 179
17022.36 170
17023.59 158
17024.83 153
17026.06 176
17027.29 145
17028.53 172
17029.76 159
17030.99 166
17032.23 169
17033.46 161
17034.70 167
17035.93 159
17037.16 155
17038.40 187
17039.63 180
17040.87 173
17042.10 158
17043.33 151
17044.57 174
17045.80 172
17047.04 198
17048.27 181
17049.51 176
17050.74 158
17051.98 164
17053.21 148
17054.45 151
17055.68 151
17056.91 152
17058.15 151
17059.38 143
17060.62 168
17061.85 151
17063.09 173
17064.32 159
17065.56 140
17066.79 161
17068.03 166
17069.27 157
17070.50 142
17071.74 163
17072.97 161
17074.21 174
17075.44 152
17076.68 141
17077.91 154
17079.15 141
17080.38 163
17081.62 159
17082.86 166
17084.09 154
17085.33 159
17086.56 164
17087.80 160
17089.03 161
17090.27 174
17091.51 169
17092.74 148
17093.98 149
17095.22 147
17096.45 158
17097.69 150
17098.92 178
17100.16 147
17101.40 165
17102.63 158
17103.87 172
17105.11 164
17106.34 156
17107.58 184
17108.82 183
17110.05 176
17111.29 143
17112.53 145
17113.76 186
17115.00 156
17116.24 152
17117.47 154
17118.71 149
17119.95 168
17121.19 166
17122.42 153
17123.66 152
17124.90 149
17126.13 175
17127.37 172
17128.61 151
17129.85 153
17131.08 148
17132.32 148
17133.56 168
17134.80 174
17136.03 150
17137.27 137
17138.51 175
17139.75 167
17140.99 149
17142.22 174
17143.46 172
17144.70 153
17145.94 179
17147.18 156
17148.41 160
17149.65 163
17150.89 152
17152.13 146
17153.37 149
17154.60 162
17155.84 160
17157.08 159
17158.32 175
17159.56 170
17160.80 158
17162.04 162
17163.27 169
17164.51 171
17165.75 158
17166.99 155
17168.23 163
17169.47 167
17170.71 157
17171.95 167
17173.18 175
17174.42 162
17175.66 163
17176.90 172
17178.14 155
17179.38 169
17180.62 173
17181.86 160
17183.10 164
17184.34 172
17185.58 175
17186.82 157
17188.06 147
17189.30 144
17190.54 142
17191.78 152
17193.01 161
17194.25 172
17195.49 163
17196.73 152
17197.97 162
17199.21 148
17200.45 151
17201.69 171
17202.93 141
17204.17 158
17205.41 159
17206.65 149
17207.90 157
17209.14 139
17210.38 160
17211.62 136
17212.86 154
17214.10 168
17215.34 158
17216.58 148
17217.82 153
17219.06 160
17220.30 182
17221.54 167
17222.78 173
17224.02 170
17225.26 158
17226.50 141
17227.75 146
17228.99 149
17230.23 161
17231.47 158
17232.71 173
17233.95 157
17235.19 165
17236.43 152
17237.67 150
17238.92 155
17240.16 141
17241.40 158
17242.64 163
17243.88 161
17245.12 132
17246.37 145
17247.61 145
17248.85 168
17250.09 148
17251.33 142
17252.57 161
17253.82 181
17255.06 156
17256.30 144
17257.54 139
17258.78 160
17260.03 171
17261.27 145
17262.51 141
17263.75 155
17265.00 167
17266.24 163
17267.48 144
17268.72 159
17269.97 168
17271.21 168
17272.45 138
17273.69 138
17274.94 169
17276.18 153
17277.42 146
17278.66 146
17279.91 149
17281.15 171
17282.39 173
17283.64 141
17284.88 137
17286.12 156
17287.37 143
17288.61 146
17289.85 139
17291.09 138
17292.34 160
17293.58 157
17294.82 143
17296.07 148
17297.31 176
17298.56 153
17299.80 145
17301.04 151
17302.29 147
17303.53 156
17304.77 139
17306.02 159
17307.26 152
17308.51 135
17309.75 149
17310.99 164
17312.24 139
17313.48 135
17314.73 135
17315.97 152
17317.21 152
17318.46 150
17319.70 135
17320.95 137
17322.19 142
17323.44 135
17324.68 149
17325.92 149
17327.17 133
17328.41 144
17329.66 135
17330.90 132
17332.15 158
17333.39 134
17334.64 166
17335.88 159
17337.13 167
17338.37 156
17339.62 160
17340.86 132
17342.11 141
17343.35 148
17344.60 156
17345.84 138
17347.09 140
17348.33 142
17349.58 163
17350.82 138
17352.07 134
17353.32 152
17354.56 179
17355.81 153
17357.05 141
17358.30 165
17359.54 161
17360.79 176
17362.04 141
17363.28 145
17364.53 147
17365.77 149
17367.02 162
17368.27 148
17369.51 141
17370.76 148
17372.00 166
17373.25 151
17374.50 155
17375.74 136
17376.99 144
17378.24 159
17379.48 131
17380.73 157
17381.97 147
17383.22 169
17384.47 158
17385.71 124
17386.96 133
17388.21 161
17389.46 159
17390.70 137
17391.95 142
17393.20 130
17394.44 143
17395.69 148
17396.94 135
17398.18 137
17399.43 148
17400.68 165
17401.93 138
17403.17 130
17404.42 152
17405.67 149
17406.92 140
17408.16 126
17409.41 136
17410.66 127
17411.91 124
17413.15 106
17414.40 149
17415.65 136
17416.90 146
17418.14 150
17419.39 153
17420.64 140
17421.89 147
17423.14 138
17424.38 139
17425.63 141
17426.88 137
17428.13 139
17429.38 147
17430.63 157
17431.87 145
17433.12 135
17434.37 122
17435.62 134
17436.87 154
17438.12 179
17439.36 165
17440.61 152
17441.86 155
17443.11 157
17444.36 144
17445.61 141
17446.86 139
17448.11 151
17449.36 126
17450.60 154
17451.85 125
17453.10 137
17454.35 155
17455.60 162
17456.85 151
17458.10 120
17459.35 130
17460.60 161
17461.85 168
17463.10 140
17464.35 142
17465.60 136
17466.85 159
17468.10 126
17469.35 125
17470.59 133
17471.84 132
17473.09 140
17474.34 156
17475.59 171
17476.84 109
17478.09 153
17479.34 160
17480.59 164
17481.84 124
17483.09 134
17484.34 169
17485.60 145
17486.85 118
17488.10 150
17489.35 148
17490.60 148
17491.85 148
17493.10 136
17494.35 136
17495.60 146
17496.85 139
17498.10 137
17499.35 148
17500.60 158
17501.85 150
17503.10 145
17504.35 124
17505.61 130
17506.86 149
17508.11 140
17509.36 144
17510.61 134
17511.86 144
17513.11 165
17514.36 148
17515.62 154
17516.87 141
17518.12 149
17519.37 138
17520.62 129
17521.87 113
17523.12 141
17524.38 124
17525.63 148
17526.88 158
17528.13 119
17529.38 154
17530.64 133
17531.89 154
17533.14 152
17534.39 161
17535.64 158
17536.90 146
17538.15 140
17539.40 137
17540.65 158
17541.90 149
17543.16 144
17544.41 149
17545.66 133
17546.91 136
17548.17 134
17549.42 134
17550.67 141
17551.92 128
17553.18 145
17554.43 142
17555.68 150
17556.94 123
17558.19 139
17559.44 147
17560.69 152
17561.95 135
17563.20 132
17564.45 137
17565.71 121
17566.96 142
17568.21 148
17569.47 154
17570.72 147
17571.97 153
17573.23 158
17574.48 154
17575.73 121
17576.99 154
17578.24 152
17579.49 140
17580.75 139
17582.00 151
17583.26 159
17584.51 158
17585.76 159
17587.02 165
17588.27 130
17589.52 119
17590.78 128
17592.03 144
17593.29 161
17594.54 133
17595.80 147
17597.05 160
17598.30 135
17599.56 152
17600.81 147
17602.07 152
17603.32 148
17604.58 153
17605.83 115
17607.09 138
17608.34 134
17609.60 143
17610.85 126
17612.10 146
17613.36 146
17614.61 154
17615.87 150
17617.12 139
17618.38 141
17619.63 161
17620.89 148
17622.14 142
17623.40 145
17624.66 134
17625.91 153
17627.17 135
17628.42 165
17629.68 132
17630.93 130
17632.19 126
17633.44 128
17634.70 141
17635.95 154
17637.21 149
17638.47 154
17639.72 150
17640.98 140
17642.23 135
17643.49 158
17644.75 171
17646.00 122
17647.26 149
17648.51 151
17649.77 142
17651.03 133
17652.28 124
17653.54 153
17654.80 155
17656.05 136
17657.31 138
17658.56 154
17659.82 138
17661.08 162
17662.33 158
17663.59 144
17664.85 112
17666.10 153
17667.36 146
17668.62 128
17669.87 140
17671.13 128
17672.39 135
17673.65 150
17674.90 149
17676.16 140
17677.42 152
17678.67 137
17679.93 137
17681.19 148
17682.45 135
17683.70 141
17684.96 154
17686.22 151
17687.48 133
17688.73 123
17689.99 122
17691.25 132
17692.51 132
17693.76 140
17695.02 146
17696.28 147
17697.54 143
17698.80 151
17700.05 105
17701.31 142
17702.57 142
17703.83 156
17705.09 167
17706.34 119
17707.60 135
17708.86 142
17710.12 142
17711.38 150
17712.64 131
17713.89 134
17715.15 150
17716.41 122
17717.67 139
17718.93 144
17720.19 116
17721.45 127
17722.70 159
17723.96 138
17725.22 149
17726.48 129
17727.74 162
17729.00 161
17730.26 151
17731.52 147
17732.78 142
17734.04 135
17735.29 147
17736.55 145
17737.81 129
17739.07 138
17740.33 159
17741.59 163
17742.85 134
17744.11 120
17745.37 158
17746.63 152
17747.89 142
17749.15 125
17750.41 158
17751.67 129
17752.93 121
17754.19 131
17755.45 150
17756.71 148
17757.97 136
17759.23 145
17760.49 132
17761.75 135
17763.01 145
17764.27 128
17765.53 138
17766.79 144
17768.05 140
17769.31 131
17770.57 152
17771.83 130
17773.09 136
17774.35 153
17775.61 143
17776.87 138
17778.14 129
17779.40 114
17780.66 136
17781.92 137
17783.18 130
17784.44 136
17785.70 140
17786.96 157
17788.22 145
17789.48 147
17790.75 145
17792.01 152
17793.27 166
17794.53 141
17795.79 149
17797.05 137
17798.31 146
17799.57 143
17800.84 133
17802.10 134
17803.36 150
17804.62 153
17805.88 152
17807.14 159
17808.41 152
17809.67 123
17810.93 146
17812.19 143
17813.45 135
17814.72 126
17815.98 127
17817.24 140
17818.50 130
17819.77 147
17821.03 151
17822.29 173
17823.55 134
17824.81 136
17826.08 144
17827.34 140
17828.60 135
17829.86 132
17831.13 130
17832.39 159
17833.65 149
17834.92 145
17836.18 149
17837.44 124
17838.70 134
17839.97 156
17841.23 162
17842.49 140
17843.76 142
17845.02 157
17846.28 136
17847.55 136
17848.81 148
17850.07 139
17851.34 154
17852.60 150
17853.86 133
17855.13 142
17856.39 144
17857.65 131
17858.92 132
17860.18 129
17861.44 127
17862.71 129
17863.97 137
17865.24 148
17866.50 123
17867.76 140
17869.03 139
17870.29 155
17871.56 134
17872.82 112
17874.08 121
17875.35 137
17876.61 147
17877.88 139
17879.14 142
17880.40 143
17881.67 132
17882.93 130
17884.20 148
17885.46 108
17886.73 139
17887.99 123
17889.26 133
17890.52 140
17891.79 137
17893.05 144
17894.32 138
17895.58 133
17896.85 123
17898.11 141
17899.38 119
17900.64 128
17901.91 149
17903.17 131
17904.44 136
17905.70 139
17906.97 126
17908.23 124
17909.50 130
17910.76 139
17912.03 134
17913.29 111
17914.56 113
17915.83 127
17917.09 152
17918.36 135
17919.62 121
17920.89 135
17922.16 132
17923.42 129
17924.69 138
17925.95 131
17927.22 124
17928.49 142
17929.75 124
17931.02 125
17932.28 127
17933.55 135
17934.82 139
17936.08 125
17937.35 128
17938.62 127
17939.88 132
17941.15 154
17942.42 126
17943.68 128
17944.95 124
17946.22 151
17947.48 115
17948.75 117
17950.02 120
17951.28 137
17952.55 132
17953.82 125
17955.08 141
17956.35 115
17957.62 128
17958.88 139
17960.15 125
17961.42 131
17962.69 119
17963.95 147
17965.22 134
17966.49 116
17967.76 123
17969.02 122
17970.29 144
17971.56 159
17972.83 115
17974.09 113
17975.36 111
17976.63 121
17977.90 127
17979.17 115
17980.43 106
17981.70 130
17982.97 136
17984.24 130
17985.51 145
17986.77 150
17988.04 129
17989.31 133
17990.58 136
17991.85 122
17993.12 146
17994.38 138
17995.65 130
17996.92 131
17998.19 126
17999.46 130
18000.73 146
18002.00 137
18003.26 102
18004.53 117
18005.80 131
18007.07 135
18008.34 137
18009.61 134
18010.88 130
18012.15 118
18013.42 132
18014.69 145
18015.95 163
18017.22 131
18018.49 110
18019.76 144
18021.03 153
18022.30 119
18023.57 139
18024.84 119
18026.11 138
18027.38 120
18028.65 140
18029.92 113
18031.19 139
18032.46 142
18033.73 134
18035.00 123
18036.27 126
18037.54 137
18038.81 131
18040.08 135
18041.35 115
18042.62 122
18043.89 121
18045.16 155
18046.43 156
18047.70 152
18048.97 121
18050.24 133
18051.51 140
18052.78 126
18054.05 131
18055.32 121
18056.59 130
18057.86 145
18059.13 137
18060.40 139
18061.68 139
18062.95 128
18064.22 117
18065.49 110
18066.76 128
18068.03 146
18069.30 114
18070.57 142
18071.84 130
18073.11 123
18074.39 143
18075.66 123
18076.93 149
18078.20 127
18079.47 139
18080.74 141
18082.01 129
18083.29 142
18084.56 141
18085.83 134
18087.10 128
18088.37 127
18089.64 119
18090.92 121
18092.19 110
18093.46 132
18094.73 129
18096.00 118
18097.28 111
18098.55 139
18099.82 143
18101.09 140
18102.37 140
18103.64 109
18104.91 140
18106.18 131
18107.45 146
18108.73 122
18110.00 105
18111.27 127
18112.54 120
18113.82 122
18115.09 124
18116.36 105
18117.64 111
18118.91 120
18120.18 116
18121.45 111
18122.73 108
18124.00 142
18125.27 133
18126.55 118
18127.82 111
18129.09 120
18130.37 130
18131.64 128
18132.91 110
18134.19 118
18135.46 133
18136.73 123
18138.01 130
18139.28 116
18140.55 119
18141.83 120
18143.10 126
18144.37 114
18145.65 137
18146.92 143
18148.20 132
18149.47 109
18150.74 114
18152.02 136
18153.29 129
18154.57 122
18155.84 122
18157.11 126
18158.39 125
18159.66 157
18160.94 133
18162.21 135
18163.49 103
18164.76 115
18166.04 129
18167.31 135
18168.58 125
18169.86 110
18171.13 138
18172.41 132
18173.68 132
18174.96 136
18176.23 150
18177.51 115
18178.78 121
18180.06 119
18181.33 119
18182.61 118
18183.88 120
18185.16 133
18186.43 138
18187.71 134
18188.98 118
18190.26 142
18191.53 116
18192.81 123
18194.09 107
18195.36 133
18196.64 126
18197.91 132
18199.19 130
18200.46 133
18201.74 140
18203.02 147
18204.29 131
18205.57 118
18206.84 115
18208.12 123
18209.39 141
18210.67 116
18211.95 114
18213.22 109
18214.50 136
18215.78 100
18217.05 120
18218.33 119
18219.60 147
18220.88 125
18222.16 138
18223.43 112
18224.71 119
18225.99 113
18227.26 130
18228.54 153
18229.82 134
18231.09 123
18232.37 111
18233.65 129
18234.92 124
18236.20 107
18237.48 113
18238.76 153
18240.03 128
18241.31 106
18242.59 123
18243.86 149
18245.14 130
18246.42 113
18247.70 123
18248.97 131
18250.25 128
18251.53 121
18252.81 117
18254.08 116
18255.36 131
18256.64 128
18257.92 147
18259.19 108
18260.47 119
18261.75 124
18263.03 123
18264.31 106
18265.58 121
18266.86 122
18268.14 111
18269.42 123
18270.70 99
18271.98 136
18273.25 138
18274.53 137
18275.81 113
18277.09 129
18278.37 107
18279.65 122
18280.92 134
18282.20 115
18283.48 129
18284.76 115
18286.04 141
18287.32 107
18288.60 111
18289.88 119
18291.15 133
18292.43 132
18293.71 136
18294.99 105
18296.27 114
18297.55 130
18298.83 140
18300.11 107
18301.39 124
18302.67 125
18303.95 131
18305.23 131
18306.50 104
18307.78 115
18309.06 139
18310.34 156
18311.62 118
18312.90 105
18314.18 105
18315.46 132
18316.74 107
18318.02 122
18319.30 128
18320.58 121
18321.86 118
18323.14 129
18324.42 126
18325.70 130
18326.98 110
18328.26 108
18329.54 115
18330.82 113
18332.10 118
18333.38 115
18334.66 134
18335.94 122
18337.22 110
18338.51 119
18339.79 134
18341.07 106
18342.35 113
18343.63 125
18344.91 112
18346.19 103
18347.47 126
18348.75 133
18350.03 124
18351.31 121
18352.59 122
18353.88 137
18355.16 100
18356.44 108
18357.72 112
18359.00 133
18360.28 134
18361.56 121
18362.84 129
18364.13 126
18365.41 133
18366.69 134
18367.97 136
18369.25 133
18370.53 131
18371.82 130
18373.10 128
18374.38 129
18375.66 139
18376.94 124
18378.23 120
18379.51 99
18380.79 107
18382.07 117
18383.35 102
18384.64 135
18385.92 122
18387.20 113
18388.48 99
18389.76 115
18391.05 127
18392.33 139
18393.61 107
18394.89 124
18396.18 109
18397.46 120
18398.74 116
18400.03 137
18401.31 95
18402.59 122
18403.87 102
18405.16 119
18406.44 101
18407.72 132
18409.01 138
18410.29 122
18411.57 123
18412.86 96
18414.14 123
18415.42 102
18416.70 119
18417.99 121
18419.27 120
18420.56 108
18421.84 122
18423.12 99
18424.41 120
18425.69 123
18426.97 125
18428.26 114
18429.54 125
18430.82 126
18432.11 111
18433.39 120
18434.68 130
18435.96 156
18437.24 121
18438.53 126
18439.81 132
18441.10 149
18442.38 116
18443.66 141
18444.95 109
18446.23 109
18447.52 133
18448.80 134
18450.09 127
18451.37 113
18452.66 134
18453.94 113
18455.23 120
18456.51 116
18457.79 133
18459.08 121
18460.36 131
18461.65 116
18462.93 127
18464.22 124
18465.50 126
18466.79 136
18468.07 114
18469.36 120
18470.64 120
18471.93 138
18473.21 122
18474.50 127
18475.79 125
18477.07 131
18478.36 120
18479.64 130
18480.93 127
18482.21 122
18483.50 111
18484.78 153
18486.07 121
18487.36 119
18488.64 119
18489.93 116
18491.21 120
18492.50 130
18493.79 118
18495.07 131
18496.36 127
18497.64 128
18498.93 147
18500.22 132
18501.50 141
18502.79 115
18504.08 126
18505.36 109
18506.65 105
18507.93 124
18509.22 120
18510.51 126
18511.79 117
18513.08 110
18514.37 106
18515.65 136
18516.94 121
18518.23 118
18519.52 100
18520.80 120
18522.09 109
18523.38 135
18524.66 120
18525.95 116
18527.24 134
18528.52 129
18529.81 105
18531.10 116
18532.39 127
18533.67 106
18534.96 107
18536.25 142
18537.54 143
18538.82 110
18540.11 134
18541.40 121
18542.69 117
18543.98 90
18545.26 107
18546.55 99
18547.84 115
18549.13 130
18550.41 124
18551.70 134
18552.99 126
18554.28 129
18555.57 99
18556.86 134
18558.14 116
18559.43 118
18560.72 113
18562.01 120
18563.30 111
18564.59 107
18565.87 133
18567.16 119
18568.45 131
18569.74 115
18571.03 126
18572.32 139
18573.61 126
18574.89 118
18576.18 130
18577.47 128
18578.76 119
18580.05 116
18581.34 125
18582.63 117
18583.92 130
18585.21 119
18586.50 112
18587.79 95
18589.07 107
18590.36 129
18591.65 137
18592.94 119
18594.23 123
18595.52 137
18596.81 119
18598.10 130
18599.39 131
18600.68 127
18601.97 114
18603.26 134
18604.55 132
18605.84 116
18607.13 125
18608.42 119
18609.71 138
18611.00 131
18612.29 117
18613.58 135
18614.87 150
18616.16 133
18617.45 151
18618.74 116
18620.03 140
18621.32 122
18622.61 127
18623.90 116
18625.19 128
18626.49 132
18627.78 124
18629.07 127
18630.36 112
18631.65 124
18632.94 127
18634.23 138
18635.52 117
18636.81 106
18638.10 111
18639.39 141
18640.69 148
18641.98 122
18643.27 117
18644.56 123
18645.85 114
18647.14 121
18648.43 120
18649.72 123
18651.02 121
18652.31 131
18653.60 129
18654.89 124
18656.18 122
18657.47 137
18658.77 120
18660.06 124
18661.35 109
18662.64 134
18663.93 124
18665.23 123
18666.52 99
18667.81 104
18669.10 122
18670.39 125
18671.69 126
18672.98 115
18674.27 105
18675.56 114
18676.86 126
18678.15 140
18679.44 112
18680.73 119
18682.03 119
18683.32 128
18684.61 120
18685.90 128
18687.20 112
18688.49 112
18689.78 139
18691.07 99
18692.37 115
18693.66 97
18694.95 129
18696.25 124
18697.54 138
18698.83 115
18700.13 100
18701.42 135
18702.71 114
18704.01 109
18705.30 122
18706.59 108
18707.89 134
18709.18 124
18710.47 96
18711.77 83
18713.06 115
18714.35 120
18715.65 105
18716.94 117
18718.24 111
18719.53 116
18720.82 107
18722.12 118
18723.41 86
18724.71 114
18726.00 106
18727.29 123
18728.59 112
18729.88 101
18731.18 116
18732.47 131
18733.76 125
18735.06 111
18736.35 106
18737.65 118
18738.94 125
18740.24 106
18741.53 122
18742.83 114
18744.12 137
18745.42 129
18746.71 129
18748.01 111
18749.30 105
18750.60 111
18751.89 114
18753.19 125
18754.48 130
18755.78 127
18757.07 116
18758.37 123
18759.66 100
18760.96 105
18762.25 132
18763.55 117
18764.84 118
18766.14 85
18767.43 123
18768.73 122
18770.03 128
18771.32 126
18772.62 119
18773.91 110
18775.21 123
18776.50 124
18777.80 123
18779.10 124
18780.39 103
18781.69 87
18782.98 94
18784.28 104
18785.58 120
18786.87 153
18788.17 127
18789.47 117
18790.76 123
18792.06 90
18793.35 115
18794.65 100
18795.95 107
18797.24 112
18798.54 115
18799.84 107
18801.13 120
18802.43 108
18803.73 109
18805.02 109
18806.32 107
18807.62 110
18808.92 107
18810.21 124
18811.51 123
18812.81 105
18814.10 102
18815.40 112
18816.70 114
18818.00 120
18819.29 126
18820.59 101
18821.89 116
18823.18 131
18824.48 115
18825.78 116
18827.08 117
18828.38 127
18829.67 110
18830.97 119
18832.27 119
18833.57 100
18834.86 133
18836.16 106
18837.46 121
18838.76 133
18840.06 120
18841.35 127
18842.65 105
18843.95 130
18845.25 112
18846.55 106
18847.85 111
18849.14 103
18850.44 92
18851.74 110
18853.04 112
18854.34 106
18855.64 108
18856.93 93
18858.23 110
18859.53 106
18860.83 124
18862.13 125
18863.43 109
18864.73 117
18866.03 129
18867.33 120
18868.62 114
18869.92 123
18871.22 104
18872.52 132
18873.82 118
18875.12 95
18876.42 99
18877.72 84
18879.02 115
18880.32 123
18881.62 104
18882.92 122
18884.22 109
18885.52 83
18886.82 107
18888.12 105
18889.42 125
18890.72 123
18892.02 87
18893.31 92
18894.61 105
18895.91 106
18897.21 100
18898.51 110
18899.82 131
18901.12 119
18902.42 135
18903.72 118
18905.02 94
18906.32 85
18907.62 109
18908.92 125
18910.22 114
18911.52 111
18912.82 115
18914.12 108
18915.42 112
18916.72 102
18918.02 117
18919.32 117
18920.62 122
18921.92 104
18923.22 131
18924.53 112
18925.83 119
18927.13 118
18928.43 122
18929.73 124
18931.03 116
18932.33 131
18933.63 124
18934.94 105
18936.24 102
18937.54 132
18938.84 118
18940.14 104
18941.44 111
18942.74 91
18944.05 98
18945.35 105
18946.65 117
18947.95 111
18949.25 114
18950.55 109
18951.86 119
18953.16 123
18954.46 125
18955.76 108
18957.07 132
18958.37 122
18959.67 110
18960.97 120
18962.27 125
18963.58 107
18964.88 112
18966.18 108
18967.48 105
18968.79 122
18970.09 118
18971.39 104
18972.69 93
18974.00 116
18975.30 110
18976.60 115
18977.90 110
18979.21 102
18980.51 119
18981.81 105
18983.12 101
18984.42 104
18985.72 105
18987.03 113
18988.33 109
18989.63 124
18990.94 112
18992.24 108
18993.54 115
18994.85 110
18996.15 107
18997.45 113
18998.76 108
19000.06 107
19001.36 107
19002.67 120
19003.97 129
19005.27 115
19006.58 104
19007.88 105
19009.19 141
19010.49 120
19011.79 110
19013.10 123
19014.40 114
19015.71 127
19017.01 115
19018.31 111
19019.62 97
19020.92 114
19022.23 125
19023.53 128
19024.84 121
19026.14 110
19027.45 103
19028.75 102
19030.05 110
19031.36 122
19032.66 126
19033.97 105
19035.27 136
19036.58 108
19037.88 139
19039.19 97
19040.49 113
19041.80 116
19043.10 131
19044.41 119
19045.71 110
19047.02 137
19048.32 127
19049.63 134
19050.93 122
19052.24 118
19053.55 101
19054.85 137
19056.16 132
19057.46 110
19058.77 119
19060.07 125
19061.38 116
19062.68 112
19063.99 123
19065.30 105
19066.60 121
19067.91 115
19069.21 128
19070.52 118
19071.83 109
19073.13 117
19074.44 123
19075.74 104
19077.05 104
19078.36 108
19079.66 106
19080.97 127
19082.28 128
19083.58 112
19084.89 127
19086.20 118
19087.50 119
19088.81 100
19090.12 103
19091.42 106
19092.73 110
19094.04 118
19095.34 102
19096.65 144
19097.96 114
19099.26 118
19100.57 107
19101.88 114
19103.18 105
19104.49 111
19105.80 111
19107.11 112
19108.41 119
19109.72 114
19111.03 110
19112.34 109
19113.64 121
19114.95 111
19116.26 103
19117.57 112
19118.87 120
19120.18 112
19121.49 101
19122.80 102
19124.11 106
19125.41 121
19126.72 116
19128.03 101
19129.34 110
19130.65 120
19131.95 117
19133.26 137
19134.57 108
19135.88 107
19137.19 114
19138.49 110
19139.80 100
19141.11 119
19142.42 123
19143.73 127
19145.04 98
19146.35 117
19147.65 118
19148.96 115
19150.27 135
19151.58 100
19152.89 123
19154.20 119
19155.51 127
19156.82 123
19158.13 134
19159.43 122
19160.74 123
19162.05 111
19163.36 128
19164.67 104
19165.98 112
19167.29 109
19168.60 115
19169.91 121
19171.22 99
19172.53 103
19173.84 103
19175.15 113
19176.46 122
19177.77 126
19179.08 102
19180.39 103
19181.70 101
19183.01 120
19184.32 97
19185.63 116
19186.94 101
19188.25 106
19189.56 123
19190.87 118
19192.18 120
19193.49 116
19194.80 112
19196.11 109
19197.42 115
19198.73 120
19200.04 104
19201.35 102
19202.66 114
19203.97 98
19205.28 104
19206.59 90
19207.90 119
19209.21 107
19210.52 103
19211.83 114
19213.14 118
19214.46 121
19215.77 117
19217.08 98
19218.39 113
19219.70 114
19221.01 119
19222.32 117
19223.63 101
19224.95 111
19226.26 125
19227.57 102
19228.88 100
19230.19 102
19231.50 114
19232.81 86
19234.13 118
19235.44 104
19236.75 98
19238.06 89
19239.37 113
19240.68 110
19242.00 120
19243.31 116
19244.62 97
19245.93 109
19247.24 106
19248.56 99
19249.87 109
19251.18 98
19252.49 121
19253.81 106
19255.12 105
19256.43 121
19257.74 123
19259.06 96
19260.37 126
19261.68 112
19262.99 108
19264.31 106
19265.62 121
19266.93 108
19268.24 87
19269.56 102
19270.87 127
19272.18 99
19273.50 115
19274.81 96
19276.12 122
19277.43 92
19278.75 110
19280.06 101
19281.37 108
19282.69 113
19284.00 115
19285.31 131
19286.63 83
19287.94 100
19289.25 110
19290.57 114
19291.88 108
19293.20 104
19294.51 90
19295.82 114
19297.14 102
19298.45 89
19299.76 100
19301.08 112
19302.39 109
19303.71 116
19305.02 105
19306.33 103
19307.65 102
19308.96 123
19310.28 106
19311.59 98
19312.91 89
19314.22 111
19315.53 103
19316.85 96
19318.16 102
19319.48 97
19320.79 110
19322.11 121
19323.42 120
19324.74 110
19326.05 107
19327.37 91
19328.68 121
19330.00 97
19331.31 94
19332.63 100
19333.94 100
19335.26 96
19336.57 130
19337.89 94
19339.20 97
19340.52 106
19341.83 111
19343.15 119
19344.46 106
19345.78 99
19347.09 105
19348.41 112
19349.73 89
19351.04 102
19352.36 109
19353.67 114
19354.99 126
19356.30 103
19357.62 115
19358.94 109
19360.25 108
19361.57 106
19362.88 108
19364.20 107
19365.52 105
19366.83 113
19368.15 102
19369.46 112
19370.78 109
19372.10 104
19373.41 101
19374.73 113
19376.05 105
19377.36 101
19378.68 87
19380.00 97
19381.31 103
19382.63 117
19383.95 102
19385.26 115
19386.58 124
19387.90 129
19389.21 109
19390.53 112
19391.85 112
19393.17 124
19394.48 93
19395.80 115
19397.12 110
19398.43 113
19399.75 95
19401.07 86
19402.39 107
19403.70 94
19405.02 119
19406.34 105
19407.66 96
19408.97 79
19410.29 108
19411.61 112
19412.93 92
19414.24 102
19415.56 96
19416.88 106
19418.20 90
19419.52 109
19420.83 114
19422.15 107
19423.47 114
19424.79 109
19426.11 107
19427.42 121
19428.74 108
19430.06 104
19431.38 108
19432.70 111
19434.02 107
19435.34 121
19436.65 106
19437.97 101
19439.29 116
19440.61 104
19441.93 114
19443.25 97
19444.57 102
19445.88 114
19447.20 112
19448.52 98
19449.84 105
19451.16 105
19452.48 106
19453.80 103
19455.12 126
19456.44 112
19457.76 110
19459.08 80
19460.40 90
19461.71 119
19463.03 99
19464.35 92
19465.67 92
19466.99 109
19468.31 127
19469.63 122
19470.95 110
19472.27 109
19473.59 100
19474.91 101
19476.23 105
19477.55 101
19478.87 96
19480.19 107
19481.51 119
19482.83 99
19484.15 108
19485.47 112
19486.79 95
19488.11 111
19489.43 123
19490.75 130
19492.07 109
19493.39 101
19494.71 97
19496.04 102
19497.36 115
19498.68 103
19500.00 97
19501.32 120
19502.64 112
19503.96 123
19505.28 107
19506.60 113
19507.92 108
19509.24 102
19510.56 110
19511.89 109
19513.21 127
19514.53 107
19515.85 105
19517.17 117
19518.49 93
19519.81 122
19521.13 101
19522.46 103
19523.78 102
19525.10 119
19526.42 101
19527.74 84
19529.06 118
19530.39 116
19531.71 111
19533.03 120
19534.35 108
19535.67 84
19537.00 111
19538.32 117
19539.64 113
19540.96 97
19542.28 104
19543.61 108
19544.93 105
19546.25 115
19547.57 95
19548.90 94
19550.22 102
19551.54 117
19552.86 112
19554.19 96
19555.51 97
19556.83 90
19558.15 97
19559.48 109
19560.80 103
19562.12 105
19563.44 99
19564.77 107
19566.09 103
19567.41 89
19568.74 108
19570.06 83
19571.38 88
19572.71 96
19574.03 91
19575.35 112
19576.68 117
19578.00 118
19579.32 101
19580.65 105
19581.97 93
19583.29 110
19584.62 104
19585.94 103
19587.26 94
19588.59 94
19589.91 107
19591.24 113
19592.56 106
19593.88 113
19595.21 114
19596.53 97
19597.86 87
19599.18 110
19600.50 104
19601.83 107
19603.15 113
19604.48 115
19605.80 97
19607.12 98
19608.45 114
19609.77 103
19611.10 102
19612.42 88
19613.75 96
19615.07 107
19616.40 94
19617.72 94
19619.05 102
19620.37 100
19621.70 110
19623.02 118
19624.35 90
19625.67 108
19627.00 121
19628.32 94
19629.65 99
19630.97 101
19632.30 124
19633.62 113
19634.95 113
19636.27 93
19637.60 99
19638.92 138
19640.25 123
19641.57 111
19642.90 88
19644.23 102
19645.55 104
19646.88 105
19648.20 99
19649.53 109
19650.85 118
19652.18 105
19653.51 109
19654.83 97
19656.16 100
19657.48 107
19658.81 112
19660.14 106
19661.46 97
19662.79 101
19664.11 102
19665.44 110
19666.77 105
19668.09 98
19669.42 121
19670.75 110
19672.07 106
19673.40 89
19674.73 106
19676.05 104
19677.38 109
19678.71 110
19680.03 99
19681.36 96
19682.69 99
19684.01 131
19685.34 108
19686.67 110
19688.00 104
19689.32 122
19690.65 111
19691.98 95
19693.30 113
19694.63 110
19695.96 115
19697.29 93
19698.61 109
19699.94 112
19701.27 99
19702.60 105
19703.92 100
19705.25 101
19706.58 100
19707.91 90
19709.24 96
19710.56 101
19711.89 85
19713.22 110
19714.55 121
19715.88 92
19717.20 105
19718.53 84
19719.86 106
19721.19 101
19722.52 94
19723.84 111
19725.17 103
19726.50 91
19727.83 87
19729.16 113
19730.49 113
19731.82 102
19733.14 102
19734.47 116
19735.80 106
19737.13 114
19738.46 92
19739.79 119
19741.12 100
19742.45 81
19743.77 92
19745.10 100
19746.43 121
19747.76 105
19749.09 80
19750.42 109
19751.75 98
19753.08 86
19754.41 81
19755.74 95
19757.07 97
19758.40 106
19759.73 108
19761.06 85
19762.39 93
19763.71 96
19765.04 115
19766.37 115
19767.70 98
19769.03 106
19770.36 100
19771.69 112
19773.02 90
19774.35 103
19775.68 127
19777.01 99
19778.34 94
19779.67 108
19781.00 99
19782.33 110
19783.67 112
19785.00 109
19786.33 114
19787.66 106
19788.99 98
19790.32 110
19791.65 105
19792.98 112
19794.31 104
19795.64 134
19796.97 116
19798.30 91
19799.63 121
19800.96 126
19802.29 114
19803.63 106
19804.96 108
19806.29 131
19807.62 114
19808.95 121
19810.28 120
19811.61 105
19812.94 109
19814.28 113
19815.61 108
19816.94 88
19818.27 102
19819.60 120
19820.93 123
19822.26 103
19823.60 117
19824.93 125
19826.26 127
19827.59 113
19828.92 110
19830.26 113
19831.59 115
19832.92 127
19834.25 127
19835.58 105
19836.92 108
19838.25 111
19839.58 104
19840.91 112
19842.24 97
19843.58 118
19844.91 112
19846.24 96
19847.57 99
19848.91 105
19850.24 100
19851.57 99
19852.90 101
19854.24 113
19855.57 94
19856.90 113
19858.24 101
19859.57 110
19860.90 112
19862.23 102
19863.57 110
19864.90 103
19866.23 106
19867.57 94
19868.90 113
19870.23 94
19871.57 111
19872.90 94
19874.23 94
19875.57 91
19876.90 94
19878.23 106
19879.57 98
19880.90 106
19882.24 85
19883.57 105
19884.90 113
19886.24 102
19887.57 88
19888.90 119
19890.24 97
19891.57 96
19892.91 110
19894.24 95
19895.57 107
19896.91 100
19898.24 107
19899.58 108
19900.91 83
19902.25 121
19903.58 108
19904.91 93
19906.25 107
19907.58 99
19908.92 119
19910.25 95
19911.59 106
19912.92 85
19914.26 125
19915.59 102
19916.93 92
19918.26 96
19919.60 99
19920.93 109
19922.27 94
19923.60 112
19924.94 97
19926.27 88
19927.61 106
19928.94 123
19930.28 95
19931.61 90
19932.95 85
19934.28 123
19935.62 100
19936.95 101
19938.29 102
19939.63 123
19940.96 117
19942.30 104
19943.63 103
19944.97 107
19946.30 105
19947.64 100
19948.98 129
19950.31 97
19951.65 104
19952.98 97
19954.32 122
19955.66 103
19956.99 89
19958.33 98
19959.67 116
19961.00 108
19962.34 110
19963.67 124
19965.01 97
19966.35 104
19967.68 109
19969.02 105
19970.36 84
19971.69 93
19973.03 94
19974.37 104
19975.70 97
19977.04 107
19978.38 116
19979.71 103
19981.05 106
19982.39 125
19983.73 128
19985.06 103
19986.40 105
19987.74 106
19989.07 112
19990.41 86
19991.75 129
19993.09 106
19994.42 117
19995.76 85
19997.10 99
19998.44 95
19999.77 109
20001.11 95
20002.45 107
20003.79 109
20005.13 94
20006.46 103
20007.80 115
20009.14 129
20010.48 105
20011.81 100
20013.15 109
20014.49 95
20015.83 94
20017.17 106
20018.51 102
20019.84 92
20021.18 101
20022.52 100
20023.86 109
20025.20 101
20026.54 89
20027.87 98
20029.21 93
20030.55 84
20031.89 98
20033.23 83
20034.57 89
20035.91 84
20037.25 100
20038.59 88
20039.92 106
20041.26 98
20042.60 94
20043.94 102
20045.28 90
20046.62 109
20047.96 101
20049.30 105
20050.64 87
20051.98 110
20053.32 102
20054.66 106
20056.00 97
20057.33 99
20058.67 105
20060.01 108
20061.35 93
20062.69 88
20064.03 102
20065.37 100
20066.71 106
20068.05 92
20069.39 112
20070.73 105
20072.07 121
20073.41 96
20074.75 112
20076.09 83
20077.43 98
20078.77 109
20080.11 99
20081.45 93
20082.79 109
20084.14 107
20085.48 110
20086.82 92
20088.16 98
20089.50 98
20090.84 105
20092.18 111
20093.52 102
20094.86 103
20096.20 91
20097.54 119
20098.88 102
20100.22 111
20101.57 94
20102.91 89
20104.25 111
20105.59 113
20106.93 90
20108.27 85
20109.61 88
20110.95 89
20112.30 95
20113.64 101
20114.98 102
20116.32 84
20117.66 99
20119.00 85
20120.34 79
20121.69 91
20123.03 100
20124.37 101
20125.71 103
20127.05 93
20128.40 102
20129.74 96
20131.08 92
20132.42 107
20133.76 84
20135.11 96
20136.45 99
