# Supplementary material for: MALDI-TOF MS typing enables the classification of brewing yeasts of the genus Saccharomyces to major beer styles
Source: PLoS One. 2017 Aug 9;12(8):e0181694. doi: 10.1371/journal.pone.0181694 (PMC5549903; doi:10.1371/journal.pone.0181694)
Supplement: S14 File — The directory includes 90 raw files and was zipped to “.zip”; the folder has three strains with 30 spectra per strain; S1 Text explains the raw files with an example and Table 1 represents the yeast strains used within the experiment. (ZIP) [file pone.0181694.s017.zip › 40-42/30636-508-OG-Ale-Ale-YPG-18h-E-E_2015-10-20__0_B7_1.dat]

1999.81 11299
2000.23 11184
2000.65 11253
2001.07 11413
2001.50 11297
2001.92 11354
2002.34 11615
2002.76 11637
2003.18 11418
2003.60 11171
2004.03 11514
2004.45 11552
2004.87 11356
2005.29 11488
2005.71 11645
2006.14 11660
2006.56 11405
2006.98 11087
2007.40 10889
2007.83 11107
2008.25 11045
2008.67 11074
2009.09 11201
2009.52 11076
2009.94 11095
2010.36 11395
2010.78 11012
2011.21 11138
2011.63 10569
2012.05 10684
2012.48 10595
2012.90 10401
2013.32 10217
2013.74 9937
2014.17 10030
2014.59 9950
2015.01 10103
2015.44 10098
2015.86 10286
2016.28 10051
2016.71 10569
2017.13 10612
2017.55 10829
2017.98 10894
2018.40 11046
2018.82 11275
2019.25 10877
2019.67 11230
2020.09 10854
2020.52 10760
2020.94 10449
2021.37 10558
2021.79 10854
2022.21 10682
2022.64 10223
2023.06 10440
2023.48 10262
2023.91 10126
2024.33 9867
2024.76 10017
2025.18 9993
2025.61 9980
2026.03 9766
2026.45 9601
2026.88 9678
2027.30 9757
2027.73 9598
2028.15 9800
2028.58 9902
2029.00 9694
2029.43 9569
2029.85 9628
2030.28 9864
2030.70 9814
2031.12 10012
2031.55 10098
2031.97 10086
2032.40 10192
2032.82 10555
2033.25 10675
2033.67 10538
2034.10 10589
2034.52 10405
2034.95 10700
2035.38 10719
2035.80 10071
2036.23 10028
2036.65 9983
2037.08 10054
2037.50 9913
2037.93 10121
2038.35 9951
2038.78 9802
2039.20 10105
2039.63 10152
2040.06 10171
2040.48 9851
2040.91 10043
2041.33 10053
2041.76 9805
2042.19 9942
2042.61 9970
2043.04 9838
2043.46 9808
2043.89 9658
2044.32 9652
2044.74 9766
2045.17 10041
2045.59 10272
2046.02 10732
2046.45 10586
2046.87 10603
2047.30 10815
2047.73 10951
2048.15 10712
2048.58 10697
2049.01 10530
2049.43 10671
2049.86 10634
2050.29 10419
2050.71 10299
2051.14 10489
2051.57 10317
2051.99 10121
2052.42 10190
2052.85 10632
2053.28 10405
2053.70 10253
2054.13 10233
2054.56 10282
2054.99 10685
2055.41 10442
2055.84 10228
2056.27 10252
2056.69 10459
2057.12 10311
2057.55 10444
2057.98 10290
2058.41 10331
2058.83 10229
2059.26 10035
2059.69 10032
2060.12 10081
2060.54 10189
2060.97 10547
2061.40 10617
2061.83 10756
2062.26 11200
2062.68 11078
2063.11 11241
2063.54 10992
2063.97 11262
2064.40 11688
2064.83 11931
2065.25 12268
2065.68 12225
2066.11 12009
2066.54 11919
2066.97 12009
2067.40 11453
2067.82 11016
2068.25 10770
2068.68 10357
2069.11 10134
2069.54 10207
2069.97 9816
2070.40 9836
2070.83 10159
2071.26 10181
2071.68 9802
2072.11 10204
2072.54 10458
2072.97 10394
2073.40 10260
2073.83 10531
2074.26 10585
2074.69 10356
2075.12 10662
2075.55 10671
2075.98 11067
2076.41 11184
2076.84 11257
2077.27 11270
2077.70 11186
2078.13 10879
2078.55 10702
2078.98 10850
2079.41 10743
2079.84 10598
2080.27 10532
2080.70 10563
2081.13 10634
2081.56 10274
2081.99 10054
2082.42 10077
2082.85 10294
2083.29 10070
2083.72 9923
2084.15 10200
2084.58 9905
2085.01 9517
2085.44 9770
2085.87 9927
2086.30 9757
2086.73 9444
2087.16 9708
2087.59 9759
2088.02 9852
2088.45 9968
2088.88 10374
2089.31 10402
2089.74 10318
2090.17 10645
2090.61 10698
2091.04 11067
2091.47 11021
2091.90 11336
2092.33 11482
2092.76 11227
2093.19 11152
2093.62 11328
2094.06 11012
2094.49 10756
2094.92 10458
2095.35 10557
2095.78 10284
2096.21 9905
2096.64 10087
2097.08 10003
2097.51 9862
2097.94 9929
2098.37 9813
2098.80 9970
2099.24 9800
2099.67 9548
2100.10 9379
2100.53 9602
2100.96 9555
2101.40 9768
2101.83 9697
2102.26 9576
2102.69 9732
2103.12 9721
2103.56 9613
2103.99 9853
2104.42 10238
2104.85 10175
2105.29 10110
2105.72 10519
2106.15 10392
2106.58 10605
2107.02 10508
2107.45 10625
2107.88 10739
2108.31 10362
2108.75 10397
2109.18 10585
2109.61 10293
2110.05 9961
2110.48 10139
2110.91 9994
2111.35 10177
2111.78 10144
2112.21 9535
2112.65 9754
2113.08 9867
2113.51 9535
2113.95 9453
2114.38 9276
2114.81 9556
2115.25 9630
2115.68 9553
2116.11 9497
2116.55 9154
2116.98 9392
2117.41 9537
2117.85 9224
2118.28 9225
2118.72 9321
2119.15 9216
2119.58 9655
2120.02 9610
2120.45 9553
2120.89 9587
2121.32 9923
2121.75 9952
2122.19 10172
2122.62 10338
2123.06 9997
2123.49 9857
2123.93 9707
2124.36 9621
2124.79 9589
2125.23 9726
2125.66 9546
2126.10 9551
2126.53 9676
2126.97 9716
2127.40 9752
2127.84 9556
2128.27 9395
2128.71 9649
2129.14 9633
2129.58 9890
2130.01 9684
2130.45 9736
2130.88 9784
2131.32 9878
2131.75 10025
2132.19 9840
2132.62 9888
2133.06 10011
2133.49 9852
2133.93 9880
2134.37 10116
2134.80 10027
2135.24 10426
2135.67 10581
2136.11 10264
2136.54 10404
2136.98 10103
2137.41 10357
2137.85 10102
2138.29 10100
2138.72 10367
2139.16 10001
2139.59 9940
2140.03 9942
2140.47 9928
2140.90 9555
2141.34 9335
2141.78 9574
2142.21 9435
2142.65 9250
2143.08 9272
2143.52 9458
2143.96 9389
2144.39 9302
2144.83 9289
2145.27 9079
2145.70 9066
2146.14 9262
2146.58 9766
2147.01 9710
2147.45 9436
2147.89 9453
2148.32 9647
2148.76 9667
2149.20 9890
2149.64 10103
2150.07 9838
2150.51 9890
2150.95 10053
2151.38 10008
2151.82 10041
2152.26 10103
2152.70 9814
2153.13 9968
2153.57 9908
2154.01 9874
2154.45 9818
2154.88 9677
2155.32 9889
2155.76 9677
2156.20 9458
2156.63 9485
2157.07 9276
2157.51 9121
2157.95 9620
2158.39 9668
2158.82 9754
2159.26 9837
2159.70 9517
2160.14 9544
2160.58 9804
2161.01 9919
2161.45 9739
2161.89 9717
2162.33 10108
2162.77 9805
2163.21 9707
2163.64 9333
2164.08 9354
2164.52 9270
2164.96 9365
2165.40 9733
2165.84 9647
2166.28 9485
2166.71 9578
2167.15 9136
2167.59 9531
2168.03 9536
2168.47 9530
2168.91 9320
2169.35 9409
2169.79 9375
2170.23 9263
2170.67 9214
2171.10 9523
2171.54 9467
2171.98 9337
2172.42 9274
2172.86 9344
2173.30 9361
2173.74 9420
2174.18 9477
2174.62 9646
2175.06 9760
2175.50 9647
2175.94 9578
2176.38 9522
2176.82 9594
2177.26 9191
2177.70 9431
2178.14 9832
2178.58 9619
2179.02 9645
2179.46 9677
2179.90 9500
2180.34 9462
2180.78 9326
2181.22 9207
2181.66 9134
2182.10 9087
2182.54 9166
2182.98 9507
2183.42 9102
2183.86 9150
2184.30 9095
2184.74 9167
2185.18 9145
2185.62 8743
2186.06 9009
2186.51 9201
2186.95 9308
2187.39 9300
2187.83 9252
2188.27 9601
2188.71 9774
2189.15 9638
2189.59 9630
2190.03 9919
2190.47 10088
2190.92 9484
2191.36 9442
2191.80 9467
2192.24 9782
2192.68 9811
2193.12 9783
2193.56 10312
2194.01 10166
2194.45 10055
2194.89 9813
2195.33 10199
2195.77 9945
2196.21 9835
2196.66 9986
2197.10 9866
2197.54 9504
2197.98 9394
2198.42 9118
2198.87 9306
2199.31 9413
2199.75 9525
2200.19 9469
2200.63 9191
2201.08 9091
2201.52 9630
2201.96 9754
2202.40 9936
2202.85 9874
2203.29 10082
2203.73 9934
2204.17 10134
2204.62 10395
2205.06 10438
2205.50 10007
2205.94 9748
2206.39 9934
2206.83 9861
2207.27 9930
2207.71 9808
2208.16 10050
2208.60 9862
2209.04 9529
2209.49 9754
2209.93 9634
2210.37 9742
2210.82 9554
2211.26 9469
2211.70 9532
2212.15 9195
2212.59 9106
2213.03 9186
2213.48 9188
2213.92 9502
2214.36 9199
2214.81 9522
2215.25 9582
2215.69 9446
2216.14 9153
2216.58 9210
2217.03 9126
2217.47 9116
2217.91 9199
2218.36 9184
2218.80 9411
2219.25 9499
2219.69 9570
2220.13 9609
2220.58 9536
2221.02 9600
2221.47 9611
2221.91 9829
2222.36 9618
2222.80 9629
2223.24 9890
2223.69 9695
2224.13 9721
2224.58 9815
2225.02 9841
2225.47 9946
2225.91 10055
2226.36 9987
2226.80 9875
2227.25 10104
2227.69 9716
2228.14 9786
2228.58 10002
2229.03 10116
2229.47 10023
2229.92 10208
2230.36 10071
2230.81 9947
2231.25 9968
2231.70 10099
2232.14 9948
2232.59 10206
2233.03 9934
2233.48 10244
2233.93 10223
2234.37 9932
2234.82 9595
2235.26 9660
2235.71 9559
2236.15 9678
2236.60 9982
2237.05 9672
2237.49 9505
2237.94 9623
2238.38 9283
2238.83 9258
2239.28 9337
2239.72 9385
2240.17 9442
2240.61 9252
2241.06 9080
2241.51 9190
2241.95 9176
2242.40 8882
2242.85 8987
2243.29 9099
2243.74 9261
2244.19 9077
2244.63 8898
2245.08 8975
2245.52 8874
2245.97 9203
2246.42 9087
2246.87 8865
2247.31 8839
2247.76 8966
2248.21 9138
2248.65 8746
2249.10 8710
2249.55 8608
2249.99 8672
2250.44 8613
2250.89 8667
2251.34 8754
2251.78 8726
2252.23 8883
2252.68 8796
2253.13 8885
2253.57 9039
2254.02 8815
2254.47 9008
2254.92 8896
2255.36 8738
2255.81 8926
2256.26 9074
2256.71 8911
2257.15 9087
2257.60 8852
2258.05 8900
2258.50 9073
2258.95 8853
2259.39 8964
2259.84 9201
2260.29 9160
2260.74 9448
2261.19 9719
2261.64 9650
2262.08 9662
2262.53 9797
2262.98 9713
2263.43 9853
2263.88 9929
2264.33 9882
2264.77 9925
2265.22 9577
2265.67 9559
2266.12 9601
2266.57 9252
2267.02 9319
2267.47 9170
2267.92 9247
2268.37 9502
2268.81 9641
2269.26 9376
2269.71 9671
2270.16 9588
2270.61 9379
2271.06 9465
2271.51 9611
2271.96 9461
2272.41 9383
2272.86 9254
2273.31 9713
2273.76 9439
2274.21 9261
2274.66 9270
2275.11 9595
2275.55 9617
2276.00 9230
2276.45 9216
2276.90 9325
2277.35 9267
2277.80 9156
2278.25 9094
2278.70 9033
2279.15 9096
2279.60 8990
2280.05 9116
2280.50 9129
2280.95 8831
2281.40 9278
2281.85 9422
2282.31 9272
2282.76 9466
2283.21 9244
2283.66 9231
2284.11 9228
2284.56 9131
2285.01 9226
2285.46 9019
2285.91 9125
2286.36 9085
2286.81 8930
2287.26 9057
2287.71 9431
2288.16 9611
2288.61 9476
2289.07 10198
2289.52 10606
2289.97 11057
2290.42 11654
2290.87 12090
2291.32 12496
2291.77 12952
2292.22 13267
2292.68 12507
2293.13 12440
2293.58 12185
2294.03 12025
2294.48 11556
2294.93 10803
2295.38 10626
2295.84 10632
2296.29 10233
2296.74 10139
2297.19 9757
2297.64 9420
2298.10 9647
2298.55 9610
2299.00 9187
2299.45 9272
2299.90 9084
2300.36 9045
2300.81 8772
2301.26 8938
2301.71 8854
2302.16 8900
2302.62 8631
2303.07 8855
2303.52 8934
2303.97 8646
2304.43 8788
2304.88 8616
2305.33 8831
2305.78 8855
2306.24 9083
2306.69 9393
2307.14 9446
2307.60 9300
2308.05 9821
2308.50 9604
2308.95 9671
2309.41 9866
2309.86 9578
2310.31 10134
2310.77 10074
2311.22 9949
2311.67 10093
2312.13 10089
2312.58 9804
2313.03 9786
2313.49 9412
2313.94 9394
2314.39 9289
2314.85 9164
2315.30 9231
2315.75 9143
2316.21 8819
2316.66 8870
2317.11 8843
2317.57 9042
2318.02 9030
2318.48 9206
2318.93 9041
2319.38 9024
2319.84 9197
2320.29 9358
2320.75 9257
2321.20 9422
2321.66 9426
2322.11 9489
2322.56 9285
2323.02 9083
2323.47 9154
2323.93 9249
2324.38 9271
2324.84 9083
2325.29 9233
2325.74 9378
2326.20 9473
2326.65 9509
2327.11 9789
2327.56 9493
2328.02 9595
2328.47 9982
2328.93 9790
2329.38 10013
2329.84 10480
2330.29 10177
2330.75 10230
2331.20 9925
2331.66 10117
2332.11 9929
2332.57 9887
2333.02 9923
2333.48 9725
2333.94 9633
2334.39 9688
2334.85 9657
2335.30 9852
2335.76 9838
2336.21 9482
2336.67 9424
2337.12 9414
2337.58 9347
2338.04 9671
2338.49 9704
2338.95 9525
2339.40 9353
2339.86 9555
2340.32 9581
2340.77 9570
2341.23 9023
2341.68 9103
2342.14 8866
2342.60 9253
2343.05 9076
2343.51 9015
2343.97 9101
2344.42 9034
2344.88 9000
2345.34 9343
2345.79 9424
2346.25 9492
2346.71 9522
2347.16 9781
2347.62 9878
2348.08 9673
2348.53 9748
2348.99 9604
2349.45 9657
2349.90 9553
2350.36 9191
2350.82 9114
2351.27 9415
2351.73 9481
2352.19 9447
2352.65 9417
2353.10 9278
2353.56 9199
2354.02 9098
2354.48 9121
2354.93 9386
2355.39 9218
2355.85 9242
2356.31 9263
2356.76 9198
2357.22 9021
2357.68 9187
2358.14 9101
2358.59 8867
2359.05 9037
2359.51 8788
2359.97 8819
2360.43 9069
2360.88 9174
2361.34 8960
2361.80 9074
2362.26 9263
2362.72 9161
2363.17 9133
2363.63 9371
2364.09 9266
2364.55 9184
2365.01 9340
2365.47 9681
2365.92 9578
2366.38 9544
2366.84 9841
2367.30 9777
2367.76 9599
2368.22 9237
2368.68 9596
2369.14 9440
2369.59 9476
2370.05 9517
2370.51 9359
2370.97 9394
2371.43 9719
2371.89 9681
2372.35 9724
2372.81 10083
2373.27 10067
2373.73 10207
2374.19 10185
2374.65 10463
2375.10 10663
2375.56 10662
2376.02 10851
2376.48 11043
2376.94 11071
2377.40 10862
2377.86 10625
2378.32 10814
2378.78 10786
2379.24 10971
2379.70 11180
2380.16 10808
2380.62 10594
2381.08 10666
2381.54 10296
2382.00 10191
2382.46 10224
2382.92 10375
2383.38 10295
2383.84 9978
2384.30 9806
2384.76 9728
2385.22 9486
2385.68 9240
2386.14 9215
2386.60 9046
2387.07 9276
2387.53 9327
2387.99 9283
2388.45 9445
2388.91 9207
2389.37 9269
2389.83 9649
2390.29 9450
2390.75 9708
2391.21 9796
2391.67 9749
2392.13 9724
2392.60 9883
2393.06 9832
2393.52 9879
2393.98 9748
2394.44 9453
2394.90 9570
2395.36 9263
2395.82 9072
2396.29 9235
2396.75 8857
2397.21 9058
2397.67 8979
2398.13 8749
2398.59 9154
2399.06 9038
2399.52 8827
2399.98 8843
2400.44 8797
2400.90 8909
2401.37 9032
2401.83 8698
2402.29 8777
2402.75 8949
2403.21 8708
2403.68 8985
2404.14 8939
2404.60 9036
2405.06 9085
2405.52 9357
2405.99 9234
2406.45 9351
2406.91 9295
2407.37 9280
2407.84 9459
2408.30 9460
2408.76 9240
2409.22 9011
2409.69 9190
2410.15 9060
2410.61 8985
2411.08 9004
2411.54 8809
2412.00 8779
2412.47 8785
2412.93 8988
2413.39 9277
2413.85 9223
2414.32 9465
2414.78 9237
2415.24 9384
2415.71 9340
2416.17 9629
2416.63 9631
2417.10 9509
2417.56 9621
2418.02 9788
2418.49 9936
2418.95 9786
2419.42 9958
2419.88 9895
2420.34 9651
2420.81 9552
2421.27 9399
2421.73 9427
2422.20 9411
2422.66 9481
2423.13 9365
2423.59 9188
2424.06 9013
2424.52 9148
2424.98 9294
2425.45 9224
2425.91 9052
2426.38 8901
2426.84 9072
2427.31 8970
2427.77 8873
2428.23 9335
2428.70 9292
2429.16 9264
2429.63 9303
2430.09 9572
2430.56 9446
2431.02 9645
2431.49 9498
2431.95 9138
2432.42 9293
2432.88 9410
2433.35 9492
2433.81 9407
2434.28 9619
2434.74 9581
2435.21 9477
2435.67 9441
2436.14 9205
2436.60 9063
2437.07 8988
2437.53 8856
2438.00 8815
2438.47 8852
2438.93 8779
2439.40 9339
2439.86 9462
2440.33 9484
2440.79 9398
2441.26 9343
2441.73 9388
2442.19 9232
2442.66 9401
2443.12 9179
2443.59 9194
2444.05 9428
2444.52 8991
2444.99 8819
2445.45 8857
2445.92 8865
2446.39 8831
2446.85 8802
2447.32 8764
2447.78 8725
2448.25 8744
2448.72 8633
2449.18 8576
2449.65 8897
2450.12 8976
2450.58 8625
2451.05 8793
2451.52 8990
2451.98 8839
2452.45 8805
2452.92 8933
2453.39 8566
2453.85 8470
2454.32 8632
2454.79 8268
2455.25 8544
2455.72 8585
2456.19 8648
2456.65 8612
2457.12 8387
2457.59 8672
2458.06 8569
2458.52 8468
2458.99 8526
2459.46 8873
2459.93 8891
2460.39 8689
2460.86 8535
2461.33 8695
2461.80 8857
2462.27 8828
2462.73 8889
2463.20 9045
2463.67 9023
2464.14 9057
2464.60 9232
2465.07 8875
2465.54 9031
2466.01 9359
2466.48 9408
2466.95 9520
2467.41 9692
2467.88 9532
2468.35 9761
2468.82 9408
2469.29 9256
2469.76 9210
2470.22 9269
2470.69 9111
2471.16 8885
2471.63 8851
2472.10 8551
2472.57 8494
2473.04 8389
2473.51 8213
2473.97 8506
2474.44 8360
2474.91 8199
2475.38 8386
2475.85 8520
2476.32 8464
2476.79 8538
2477.26 8610
2477.73 8714
2478.20 8480
2478.67 8609
2479.13 8856
2479.60 8573
2480.07 8582
2480.54 8320
2481.01 8200
2481.48 8123
2481.95 8773
2482.42 8545
2482.89 8566
2483.36 8498
2483.83 8515
2484.30 8551
2484.77 8661
2485.24 8535
2485.71 8657
2486.18 8730
2486.65 8860
2487.12 8798
2487.59 8656
2488.06 8843
2488.53 9089
2489.00 9007
2489.47 8848
2489.94 9106
2490.41 9110
2490.88 9068
2491.35 9411
2491.83 9624
2492.30 9597
2492.77 9423
2493.24 9629
2493.71 9523
2494.18 9653
2494.65 9937
2495.12 9918
2495.59 9781
2496.06 9661
2496.53 9461
2497.00 9356
2497.48 9237
2497.95 9072
2498.42 9065
2498.89 8610
2499.36 8384
2499.83 8540
2500.30 8721
2500.77 8490
2501.25 8555
2501.72 8745
2502.19 8809
2502.66 8771
2503.13 8959
2503.60 8983
2504.08 9107
2504.55 9274
2505.02 8922
2505.49 9008
2505.96 9146
2506.44 9079
2506.91 9387
2507.38 9275
2507.85 9065
2508.32 9207
2508.80 8979
2509.27 8802
2509.74 8847
2510.21 9023
2510.68 8948
2511.16 8788
2511.63 9234
2512.10 9016
2512.57 9091
2513.05 9316
2513.52 9278
2513.99 9318
2514.47 9034
2514.94 8746
2515.41 8977
2515.88 8737
2516.36 8728
2516.83 8774
2517.30 8582
2517.78 8890
2518.25 9204
2518.72 9116
2519.19 8632
2519.67 9081
2520.14 8973
2520.61 9086
2521.09 9078
2521.56 9104
2522.03 9018
2522.51 8907
2522.98 8771
2523.46 8803
2523.93 8988
2524.40 8589
2524.88 8930
2525.35 8799
2525.82 8899
2526.30 9075
2526.77 9195
2527.25 9051
2527.72 8863
2528.19 8938
2528.67 9232
2529.14 9116
2529.62 9040
2530.09 8883
2530.56 8766
2531.04 9118
2531.51 8908
2531.99 9109
2532.46 8861
2532.94 8847
2533.41 8603
2533.89 8526
2534.36 8661
2534.83 8580
2535.31 8539
2535.78 8450
2536.26 8275
2536.73 8631
2537.21 8455
2537.68 8464
2538.16 8674
2538.63 8840
2539.11 8756
2539.58 8896
2540.06 8907
2540.53 9126
2541.01 8775
2541.48 8800
2541.96 8666
2542.43 8821
2542.91 8819
2543.39 9093
2543.86 8932
2544.34 8362
2544.81 8508
2545.29 8414
2545.76 8348
2546.24 8384
2546.71 8456
2547.19 8649
2547.67 8468
2548.14 8660
2548.62 8629
2549.09 8879
2549.57 8882
2550.05 8776
2550.52 8977
2551.00 8938
2551.47 8888
2551.95 8976
2552.43 8968
2552.90 9024
2553.38 9092
2553.86 9169
2554.33 9378
2554.81 9160
2555.29 9335
2555.76 9538
2556.24 9208
2556.72 9087
2557.19 9174
2557.67 9461
2558.15 8982
2558.62 8763
2559.10 9038
2559.58 8906
2560.05 8699
2560.53 8676
2561.01 8599
2561.48 8668
2561.96 8464
2562.44 8689
2562.92 8640
2563.39 8444
2563.87 8373
2564.35 8662
2564.83 8818
2565.30 8585
2565.78 8885
2566.26 8658
2566.74 8627
2567.21 8655
2567.69 8641
2568.17 8584
2568.65 8571
2569.12 8549
2569.60 8300
2570.08 8314
2570.56 8217
2571.04 8171
2571.51 8242
2571.99 8289
2572.47 8159
2572.95 8240
2573.43 8007
2573.91 7959
2574.38 8151
2574.86 8376
2575.34 8418
2575.82 8206
2576.30 8263
2576.78 8252
2577.25 7958
2577.73 8147
2578.21 8117
2578.69 8244
2579.17 8070
2579.65 8089
2580.13 8266
2580.61 8050
2581.09 8269
2581.56 8174
2582.04 8075
2582.52 8151
2583.00 8097
2583.48 8320
2583.96 8167
2584.44 8506
2584.92 8342
2585.40 8307
2585.88 8228
2586.36 8356
2586.84 8041
2587.32 8064
2587.79 8286
2588.27 8341
2588.75 8513
2589.23 8588
2589.71 8624
2590.19 8585
2590.67 8565
2591.15 8682
2591.63 8703
2592.11 8676
2592.59 8608
2593.07 8662
2593.55 8892
2594.03 8867
2594.51 8725
2594.99 8724
2595.47 8674
2595.95 8624
2596.43 8620
2596.92 8496
2597.40 8469
2597.88 8381
2598.36 8115
2598.84 8164
2599.32 8300
2599.80 8366
2600.28 8347
2600.76 8193
2601.24 8358
2601.72 8247
2602.20 8003
2602.68 8225
2603.16 8657
2603.65 8288
2604.13 8450
2604.61 8065
2605.09 8286
2605.57 8179
2606.05 8279
2606.53 8218
2607.01 8098
2607.50 8231
2607.98 8227
2608.46 8256
2608.94 8081
2609.42 8021
2609.90 8157
2610.38 8181
2610.87 8517
2611.35 8440
2611.83 8186
2612.31 8326
2612.79 8349
2613.28 8577
2613.76 8415
2614.24 8252
2614.72 8483
2615.20 8718
2615.69 8648
2616.17 8773
2616.65 8629
2617.13 8706
2617.62 8876
2618.10 8998
2618.58 8730
2619.06 8541
2619.54 8605
2620.03 8819
2620.51 9005
2620.99 8725
2621.48 8436
2621.96 8455
2622.44 8454
2622.92 8498
2623.41 8488
2623.89 8208
2624.37 8052
2624.86 7879
2625.34 8022
2625.82 8053
2626.30 8057
2626.79 8296
2627.27 8397
2627.75 8165
2628.24 8094
2628.72 8287
2629.20 8560
2629.69 8542
2630.17 8327
2630.65 8397
2631.14 8652
2631.62 8723
2632.11 8981
2632.59 9242
2633.07 9260
2633.56 9228
2634.04 9273
2634.52 9747
2635.01 9513
2635.49 9325
2635.98 9429
2636.46 9481
2636.94 9272
2637.43 9238
2637.91 8709
2638.40 8575
2638.88 8577
2639.37 8575
2639.85 8525
2640.33 8348
2640.82 8463
2641.30 8227
2641.79 8236
2642.27 8434
2642.76 8163
2643.24 8336
2643.73 8429
2644.21 8563
2644.70 8305
2645.18 8315
2645.67 8480
2646.15 8254
2646.64 8422
2647.12 8245
2647.61 8278
2648.09 8441
2648.58 8564
2649.06 8410
2649.55 8423
2650.03 8508
2650.52 8253
2651.00 8262
2651.49 8311
2651.97 8610
2652.46 8687
2652.95 8523
2653.43 8537
2653.92 8750
2654.40 8719
2654.89 8699
2655.37 8989
2655.86 8706
2656.35 8604
2656.83 8786
2657.32 8820
2657.80 8656
2658.29 8304
2658.78 8430
2659.26 8330
2659.75 8098
2660.23 8129
2660.72 8117
2661.21 8189
2661.69 8236
2662.18 8300
2662.67 8047
2663.15 8040
2663.64 8331
2664.13 8289
2664.61 8221
2665.10 8280
2665.59 8228
2666.07 8374
2666.56 8420
2667.05 8132
2667.53 8420
2668.02 8499
2668.51 8723
2668.99 8578
2669.48 8611
2669.97 8439
2670.46 8708
2670.94 8924
2671.43 9079
2671.92 8976
2672.40 8801
2672.89 9171
2673.38 8913
2673.87 9174
2674.35 9455
2674.84 10005
2675.33 10088
2675.82 10198
2676.31 10298
2676.79 9721
2677.28 9804
2677.77 9576
2678.26 9991
2678.74 9597
2679.23 9015
2679.72 8689
2680.21 8544
2680.70 8664
2681.18 8748
2681.67 8893
2682.16 8753
2682.65 8706
2683.14 8610
2683.63 8884
2684.11 8744
2684.60 8410
2685.09 8428
2685.58 8681
2686.07 8975
2686.56 8675
2687.05 8597
2687.53 8366
2688.02 8190
2688.51 8057
2689.00 8228
2689.49 8118
2689.98 8506
2690.47 8470
2690.96 8277
2691.45 8214
2691.94 8312
2692.42 8104
2692.91 8291
2693.40 8325
2693.89 8181
2694.38 8214
2694.87 8293
2695.36 8093
2695.85 8254
2696.34 8171
2696.83 8065
2697.32 8235
2697.81 8251
2698.30 8035
2698.79 8232
2699.28 8215
2699.77 8260
2700.26 8276
2700.75 8376
2701.24 8527
2701.73 8755
2702.22 8578
2702.71 8560
2703.20 8454
2703.69 8337
2704.18 8416
2704.67 8684
2705.16 8525
2705.65 8576
2706.14 8349
2706.63 8332
2707.12 8555
2707.61 8535
2708.10 7915
2708.59 8288
2709.08 8213
2709.57 8153
2710.06 7992
2710.56 8334
2711.05 8292
2711.54 8166
2712.03 8158
2712.52 8012
2713.01 8448
2713.50 8380
2713.99 8282
2714.48 8411
2714.98 8359
2715.47 8222
2715.96 8130
2716.45 7882
2716.94 8126
2717.43 8023
2717.92 7793
2718.42 7731
2718.91 8012
2719.40 7843
2719.89 7833
2720.38 8062
2720.87 8006
2721.37 8087
2721.86 8326
2722.35 8573
2722.84 8637
2723.33 8960
2723.82 8845
2724.32 8929
2724.81 8894
2725.30 8812
2725.79 8695
2726.29 8680
2726.78 8612
2727.27 8197
2727.76 8346
2728.26 8280
2728.75 8191
2729.24 8019
2729.73 8327
2730.23 8308
2730.72 8187
2731.21 8062
2731.70 8131
2732.20 8133
2732.69 8265
2733.18 8236
2733.67 8091
2734.17 8518
2734.66 8935
2735.15 8357
2735.65 8638
2736.14 8539
2736.63 8496
2737.13 8734
2737.62 8602
2738.11 8768
2738.61 8710
2739.10 8672
2739.59 8835
2740.09 8899
2740.58 9043
2741.07 8640
2741.57 8963
2742.06 9031
2742.55 9027
2743.05 9077
2743.54 8850
2744.04 8716
2744.53 8892
2745.02 8572
2745.52 8326
2746.01 8406
2746.51 8149
2747.00 7897
2747.49 7785
2747.99 8078
2748.48 8051
2748.98 7817
2749.47 7891
2749.97 7838
2750.46 7870
2750.96 7629
2751.45 7623
2751.94 7785
2752.44 8033
2752.93 7820
2753.43 8021
2753.92 8174
2754.42 8190
2754.91 8455
2755.41 8453
2755.90 8466
2756.40 8702
2756.89 8545
2757.39 8403
2757.88 8535
2758.38 8262
2758.87 8221
2759.37 8485
2759.86 8359
2760.36 8134
2760.85 8322
2761.35 8230
2761.84 8051
2762.34 8406
2762.84 8569
2763.33 8285
2763.83 8342
2764.32 8267
2764.82 8252
2765.31 8521
2765.81 8505
2766.31 8274
2766.80 8296
2767.30 8449
2767.79 8557
2768.29 8417
2768.79 8473
2769.28 8376
2769.78 8118
2770.27 8429
2770.77 8567
2771.27 8268
2771.76 8256
2772.26 8323
2772.76 8402
2773.25 8568
2773.75 8559
2774.25 8640
2774.74 9027
2775.24 8959
2775.74 9057
2776.23 9349
2776.73 9524
2777.23 9635
2777.72 9778
2778.22 9694
2778.72 9521
2779.21 9299
2779.71 9279
2780.21 9096
2780.71 8932
2781.20 8859
2781.70 8500
2782.20 8174
2782.69 8440
2783.19 8395
2783.69 8311
2784.19 8216
2784.68 8171
2785.18 8292
2785.68 8028
2786.18 7969
2786.67 7950
2787.17 8226
2787.67 8108
2788.17 8028
2788.67 7687
2789.16 7768
2789.66 7819
2790.16 8066
2790.66 7926
2791.16 7704
2791.65 7959
2792.15 8081
2792.65 8013
2793.15 8037
2793.65 7918
2794.14 7931
2794.64 7914
2795.14 7919
2795.64 8282
2796.14 8311
2796.64 8442
2797.14 8591
2797.63 8929
2798.13 8936
2798.63 8994
2799.13 8717
2799.63 8641
2800.13 8659
2800.63 8479
2801.13 8359
2801.63 8339
2802.12 8374
2802.62 8038
2803.12 8029
2803.62 7959
2804.12 7892
2804.62 8199
2805.12 8213
2805.62 8285
2806.12 8211
2806.62 8481
2807.12 8728
2807.62 8787
2808.12 8917
2808.62 8948
2809.12 9157
2809.62 9654
2810.12 9321
2810.62 8978
2811.12 8738
2811.61 8743
2812.11 9025
2812.61 9047
2813.11 8797
2813.62 8767
2814.12 8417
2814.62 8602
2815.12 8498
2815.62 8484
2816.12 8431
2816.62 8124
2817.12 8110
2817.62 8132
2818.12 8115
2818.62 7735
2819.12 7737
2819.62 7636
2820.12 7681
2820.62 7443
2821.12 7462
2821.62 7378
2822.12 7440
2822.62 7459
2823.13 7520
2823.63 7581
2824.13 7605
2824.63 7665
2825.13 7852
2825.63 7509
2826.13 7669
2826.63 7895
2827.13 7845
2827.64 7723
2828.14 7797
2828.64 7871
2829.14 7747
2829.64 7916
2830.14 8125
2830.64 7864
2831.15 7746
2831.65 7569
2832.15 7474
2832.65 7844
2833.15 7774
2833.65 7682
2834.16 7882
2834.66 7775
2835.16 7819
2835.66 8279
2836.16 8380
2836.67 8226
2837.17 8625
2837.67 8781
2838.17 8651
2838.68 8532
2839.18 8653
2839.68 8784
2840.18 8416
2840.69 8144
2841.19 8101
2841.69 8250
2842.19 8215
2842.70 8071
2843.20 7929
2843.70 7762
2844.20 7738
2844.71 7853
2845.21 7857
2845.71 7816
2846.22 7833
2846.72 7811
2847.22 7904
2847.73 8285
2848.23 8376
2848.73 8397
2849.23 8452
2849.74 8510
2850.24 8633
2850.74 8247
2851.25 8236
2851.75 8180
2852.26 7925
2852.76 7933
2853.26 8090
2853.77 8213
2854.27 8061
2854.77 7831
2855.28 7745
2855.78 7723
2856.28 7854
2856.79 7448
2857.29 7467
2857.80 7544
2858.30 7855
2858.80 7643
2859.31 7793
2859.81 7868
2860.32 8043
2860.82 8020
2861.33 7883
2861.83 7943
2862.33 8036
2862.84 8083
2863.34 7804
2863.85 7968
2864.35 7976
2864.86 7905
2865.36 7880
2865.87 7850
2866.37 7635
2866.88 7523
2867.38 7535
2867.89 7601
2868.39 7657
2868.90 7381
2869.40 7522
2869.91 7815
2870.41 7919
2870.92 7737
2871.42 8042
2871.93 8003
2872.43 7857
2872.94 7808
2873.44 8041
2873.95 8180
2874.45 8280
2874.96 8121
2875.46 8014
2875.97 8439
2876.48 8398
2876.98 8793
2877.49 8817
2877.99 8434
2878.50 8230
2879.00 8274
2879.51 8299
2880.02 8060
2880.52 7966
2881.03 8134
2881.53 8246
2882.04 8147
2882.55 7901
2883.05 7974
2883.56 8208
2884.07 8085
2884.57 8235
2885.08 7996
2885.59 7894
2886.09 8221
2886.60 8172
2887.10 7949
2887.61 7957
2888.12 8270
2888.62 8318
2889.13 8108
2889.64 8073
2890.15 8115
2890.65 8129
2891.16 8038
2891.67 7832
2892.17 8051
2892.68 8000
2893.19 7910
2893.69 8091
2894.20 8047
2894.71 7936
2895.22 8075
2895.72 8251
2896.23 7905
2896.74 7829
2897.25 8181
2897.75 8277
2898.26 8740
2898.77 8531
2899.28 8401
2899.78 8576
2900.29 8625
2900.80 8865
2901.31 9102
2901.81 8957
2902.32 9062
2902.83 9301
2903.34 9287
2903.85 8980
2904.35 8963
2904.86 9098
2905.37 8919
2905.88 9030
2906.39 8706
2906.90 8579
2907.40 8426
2907.91 8354
2908.42 8235
2908.93 8297
2909.44 8100
2909.95 8160
2910.46 8083
2910.96 7907
2911.47 7846
2911.98 7587
2912.49 7582
2913.00 7617
2913.51 7675
2914.02 7860
2914.53 7878
2915.04 7824
2915.54 8159
2916.05 8101
2916.56 7989
2917.07 7687
2917.58 7817
2918.09 7901
2918.60 7664
2919.11 7860
2919.62 7740
2920.13 7835
2920.64 7835
2921.15 7742
2921.66 8066
2922.17 8121
2922.68 8028
2923.19 8402
2923.70 8320
2924.21 8467
2924.72 8730
2925.23 8663
2925.74 8617
2926.25 8837
2926.76 8650
2927.27 8951
2927.78 9147
2928.29 8571
2928.80 8672
2929.31 8505
2929.82 8229
2930.33 8005
2930.84 7705
2931.35 7587
2931.86 7771
2932.37 7836
2932.88 7514
2933.39 7458
2933.90 7558
2934.41 7385
2934.92 7733
2935.43 7758
2935.94 7936
2936.45 8090
2936.97 8071
2937.48 7988
2937.99 8197
2938.50 8228
2939.01 8418
2939.52 8381
2940.03 8802
2940.54 8650
2941.05 8720
2941.57 8577
2942.08 8475
2942.59 8448
2943.10 8385
2943.61 8170
2944.12 8177
2944.63 8287
2945.15 8035
2945.66 8315
2946.17 8362
2946.68 8373
2947.19 7975
2947.71 8207
2948.22 8250
2948.73 8308
2949.24 8277
2949.75 8123
2950.27 7929
2950.78 7925
2951.29 8127
2951.80 7821
2952.31 7785
2952.83 7575
2953.34 7764
2953.85 7825
2954.36 7717
2954.88 7546
2955.39 7532
2955.90 7631
2956.41 7778
2956.93 7637
2957.44 7711
2957.95 7658
2958.47 7878
2958.98 7831
2959.49 7936
2960.00 7853
2960.52 7836
2961.03 7795
2961.54 7885
2962.06 7932
2962.57 7880
2963.08 8071
2963.60 8281
2964.11 8135
2964.62 8261
2965.14 8066
2965.65 8247
2966.16 7910
2966.68 7985
2967.19 7692
2967.70 7596
2968.22 7762
2968.73 7935
2969.24 8279
2969.76 7843
2970.27 7734
2970.79 7657
2971.30 7695
2971.81 7720
2972.33 7892
2972.84 7625
2973.36 7705
2973.87 7635
2974.38 7286
2974.90 7402
2975.41 7568
2975.93 7578
2976.44 7709
2976.96 7642
2977.47 7648
2977.99 7710
2978.50 8008
2979.01 7859
2979.53 7465
2980.04 7613
2980.56 7797
2981.07 7791
2981.59 7619
2982.10 7429
2982.62 7451
2983.13 7446
2983.65 7369
2984.16 7409
2984.68 7634
2985.19 7379
2985.71 7889
2986.22 7785
2986.74 7643
2987.25 7700
2987.77 7743
2988.28 7615
2988.80 7861
2989.32 7681
2989.83 7790
2990.35 7443
2990.86 7529
2991.38 8014
2991.89 7797
2992.41 7650
2992.92 7667
2993.44 7572
2993.96 7729
2994.47 8098
2994.99 8189
2995.50 8299
2996.02 8284
2996.54 8220
2997.05 8307
2997.57 8176
2998.09 8396
2998.60 8294
2999.12 8562
2999.63 8377
3000.15 8441
3000.67 8389
3001.18 8390
3001.70 8287
3002.22 8256
3002.73 8247
3003.25 8172
3003.77 8169
3004.28 8276
3004.80 8326
3005.32 8169
3005.83 8231
3006.35 8300
3006.87 8490
3007.39 8508
3007.90 8043
3008.42 8022
3008.94 8024
3009.45 7755
3009.97 7560
3010.49 7447
3011.01 7731
3011.52 7560
3012.04 7396
3012.56 7624
3013.08 7838
3013.59 7871
3014.11 7742
3014.63 8061
3015.15 8154
3015.66 8191
3016.18 8292
3016.70 8145
3017.22 8184
3017.74 8427
3018.25 8355
3018.77 8568
3019.29 8618
3019.81 8482
3020.33 8595
3020.84 8517
3021.36 8359
3021.88 8450
3022.40 8476
3022.92 8471
3023.44 8461
3023.95 8427
3024.47 8325
3024.99 8002
3025.51 8053
3026.03 8061
3026.55 8144
3027.07 8007
3027.58 7955
3028.10 8157
3028.62 7903
3029.14 7794
3029.66 7515
3030.18 7745
3030.70 7708
3031.22 7722
3031.74 7648
3032.26 7628
3032.77 7497
3033.29 7644
3033.81 7434
3034.33 7577
3034.85 8115
3035.37 8041
3035.89 7952
3036.41 7973
3036.93 7934
3037.45 7923
3037.97 7772
3038.49 7596
3039.01 7620
3039.53 7511
3040.05 7358
3040.57 7251
3041.09 7326
3041.61 7157
3042.13 7154
3042.65 7186
3043.17 7141
3043.69 7308
3044.21 7147
3044.73 7220
3045.25 7216
3045.77 7112
3046.29 7187
3046.81 7110
3047.33 7118
3047.85 7242
3048.37 7269
3048.89 7472
3049.41 7433
3049.93 7192
3050.45 7095
3050.98 7128
3051.50 7303
3052.02 7113
3052.54 7132
3053.06 7114
3053.58 7203
3054.10 7219
3054.62 6947
3055.14 7156
3055.66 7174
3056.19 7395
3056.71 7477
3057.23 7454
3057.75 7329
3058.27 7249
3058.79 7220
3059.31 7372
3059.84 7365
3060.36 7213
3060.88 7181
3061.40 7083
3061.92 6966
3062.44 7001
3062.97 6902
3063.49 7090
3064.01 7519
3064.53 7305
3065.05 7373
3065.58 7381
3066.10 7202
3066.62 7295
3067.14 7635
3067.66 7696
3068.19 7699
3068.71 7838
3069.23 7813
3069.75 7685
3070.28 7589
3070.80 7745
3071.32 7419
3071.84 7341
3072.37 7326
3072.89 7173
3073.41 7214
3073.93 7227
3074.46 7447
3074.98 7318
3075.50 7248
3076.03 7252
3076.55 7423
3077.07 7366
3077.59 7527
3078.12 7471
3078.64 7496
3079.16 7652
3079.69 7579
3080.21 7693
3080.73 7724
3081.26 7716
3081.78 7775
3082.30 7822
3082.83 7734
3083.35 7683
3083.87 7755
3084.40 7601
3084.92 7654
3085.45 7937
3085.97 7872
3086.49 7715
3087.02 7639
3087.54 7850
3088.06 7956
3088.59 7862
3089.11 7920
3089.64 7503
3090.16 7630
3090.68 7824
3091.21 7722
3091.73 7692
3092.26 7597
3092.78 7457
3093.31 7474
3093.83 7403
3094.36 7234
3094.88 7272
3095.40 7443
3095.93 7539
3096.45 7270
3096.98 7513
3097.50 7671
3098.03 7616
3098.55 7504
3099.08 7602
3099.60 7522
3100.13 7583
3100.65 8065
3101.18 7989
3101.70 8046
3102.23 8071
3102.75 8350
3103.28 8969
3103.80 9392
3104.33 9428
3104.85 9551
3105.38 9579
3105.90 9352
3106.43 9302
3106.96 8791
3107.48 8533
3108.01 8167
3108.53 7872
3109.06 7831
3109.58 7650
3110.11 7876
3110.64 7703
3111.16 7844
3111.69 7750
3112.21 7497
3112.74 7609
3113.27 7799
3113.79 7628
3114.32 7713
3114.84 7560
3115.37 7483
3115.90 7397
3116.42 7331
3116.95 7289
3117.48 7208
3118.00 7279
3118.53 7049
3119.06 6980
3119.58 7053
3120.11 7346
3120.64 7055
3121.16 7079
3121.69 6968
3122.22 6988
3122.74 7109
3123.27 7387
3123.80 7493
3124.32 7247
3124.85 7435
3125.38 7604
3125.90 7614
3126.43 7422
3126.96 7362
3127.49 7456
3128.01 7124
3128.54 7579
3129.07 7661
3129.60 7379
3130.12 7323
3130.65 7327
3131.18 7284
3131.71 7186
3132.23 6975
3132.76 6865
3133.29 7118
3133.82 7009
3134.35 6830
3134.87 6854
3135.40 6869
3135.93 6933
3136.46 6984
3136.99 6836
3137.51 6605
3138.04 6980
3138.57 7013
3139.10 7224
3139.63 6897
3140.15 7011
3140.68 6953
3141.21 6965
3141.74 6933
3142.27 6696
3142.80 6825
3143.33 6899
3143.85 7147
3144.38 6954
3144.91 6977
3145.44 7182
3145.97 7573
3146.50 7711
3147.03 7728
3147.56 8125
3148.08 8254
3148.61 8229
3149.14 8333
3149.67 8321
3150.20 8445
3150.73 8031
3151.26 8305
3151.79 8303
3152.32 8126
3152.85 8001
3153.38 7940
3153.91 7600
3154.44 7646
3154.97 7635
3155.50 7485
3156.03 7513
3156.56 7528
3157.08 7481
3157.61 7316
3158.14 7317
3158.67 7415
3159.20 7531
3159.73 7547
3160.26 7456
3160.79 7561
3161.32 7544
3161.85 7548
3162.39 7593
3162.92 7742
3163.45 7759
3163.98 7767
3164.51 7868
3165.04 7659
3165.57 7639
3166.10 7665
3166.63 7306
3167.16 7258
3167.69 7146
3168.22 7258
3168.75 7123
3169.28 7212
3169.81 7307
3170.34 7274
3170.87 7024
3171.41 7150
3171.94 7108
3172.47 6922
3173.00 7197
3173.53 7210
3174.06 7167
3174.59 7397
3175.12 7379
3175.65 7256
3176.19 7552
3176.72 7513
3177.25 7351
3177.78 7343
3178.31 7286
3178.84 7293
3179.38 7493
3179.91 7383
3180.44 7391
3180.97 7362
3181.50 7407
3182.03 7470
3182.57 7432
3183.10 7269
3183.63 7357
3184.16 7423
3184.69 7133
3185.23 7303
3185.76 7258
3186.29 7124
3186.82 7116
3187.36 7235
3187.89 7045
3188.42 6757
3188.95 7151
3189.49 7070
3190.02 6987
3190.55 7273
3191.08 7304
3191.62 7111
3192.15 7144
3192.68 6887
3193.21 7063
3193.75 7283
3194.28 7120
3194.81 6954
3195.35 6946
3195.88 7074
3196.41 7074
3196.94 6874
3197.48 7005
3198.01 7193
3198.54 7208
3199.08 7140
3199.61 7504
3200.14 7515
3200.68 7410
3201.21 7294
3201.74 7428
3202.28 7482
3202.81 7709
3203.35 7604
3203.88 7745
3204.41 7713
3204.95 7647
3205.48 7342
3206.01 7495
3206.55 7573
3207.08 7361
3207.62 7468
3208.15 7508
3208.68 7388
3209.22 7490
3209.75 7590
3210.29 7733
3210.82 7721
3211.36 7894
3211.89 7849
3212.42 8072
3212.96 7930
3213.49 8240
3214.03 8146
3214.56 7735
3215.10 7616
3215.63 7581
3216.17 7476
3216.70 7502
3217.24 7494
3217.77 7382
3218.31 7371
3218.84 7163
3219.38 7147
3219.91 7244
3220.45 7342
3220.98 7675
3221.52 7546
3222.05 7780
3222.59 7919
3223.12 7794
3223.66 7783
3224.19 8131
3224.73 8134
3225.26 8161
3225.80 8310
3226.33 8034
3226.87 8245
3227.41 7897
3227.94 7654
3228.48 7707
3229.01 7706
3229.55 7547
3230.08 7522
3230.62 7592
3231.16 7673
3231.69 7613
3232.23 7522
3232.76 7420
3233.30 7565
3233.84 7560
3234.37 7466
3234.91 7423
3235.45 7524
3235.98 7435
3236.52 7437
3237.05 7918
3237.59 7973
3238.13 7977
3238.66 8005
3239.20 8141
3239.74 8292
3240.27 8396
3240.81 8624
3241.35 8426
3241.88 8691
3242.42 8444
3242.96 8334
3243.50 8079
3244.03 7756
3244.57 7652
3245.11 7529
3245.64 7411
3246.18 7315
3246.72 7176
3247.26 7130
3247.79 7177
3248.33 6951
3248.87 7182
3249.40 7520
3249.94 7241
3250.48 7215
3251.02 7190
3251.56 7214
3252.09 7218
3252.63 7311
3253.17 7576
3253.71 7503
3254.24 7549
3254.78 7712
3255.32 7855
3255.86 7634
3256.40 8044
3256.93 8210
3257.47 8318
3258.01 8404
3258.55 8299
3259.09 8530
3259.63 8549
3260.16 8877
3260.70 8751
3261.24 8795
3261.78 8675
3262.32 8916
3262.86 8869
3263.39 9152
3263.93 8990
3264.47 9088
3265.01 9280
3265.55 9400
3266.09 9464
3266.63 9644
3267.17 9729
3267.71 9635
3268.24 9688
3268.78 9859
3269.32 9624
3269.86 9281
3270.40 9005
3270.94 8461
3271.48 8283
3272.02 8295
3272.56 8161
3273.10 8232
3273.64 7899
3274.18 7668
3274.72 7859
3275.26 7844
3275.80 7910
3276.34 8019
3276.87 8042
3277.41 8057
3277.95 8042
3278.49 8076
3279.03 7884
3279.57 8111
3280.11 8104
3280.65 8214
3281.19 8381
3281.73 8265
3282.27 8126
3282.81 8261
3283.36 8120
3283.90 8208
3284.44 8195
3284.98 8288
3285.52 8229
3286.06 8433
3286.60 8574
3287.14 8506
3287.68 8418
3288.22 8350
3288.76 8313
3289.30 8177
3289.84 8434
3290.38 8438
3290.92 8190
3291.46 8061
3292.01 8069
3292.55 8335
3293.09 8486
3293.63 8760
3294.17 8892
3294.71 9131
3295.25 9241
3295.79 9494
3296.34 9566
3296.88 9154
3297.42 9397
3297.96 9381
3298.50 9090
3299.04 8892
3299.58 8692
3300.13 8392
3300.67 8174
3301.21 8179
3301.75 8187
3302.29 8268
3302.83 8125
3303.38 8077
3303.92 8069
3304.46 8332
3305.00 7925
3305.54 7610
3306.09 7643
3306.63 7794
3307.17 7719
3307.71 7507
3308.26 7498
3308.80 7467
3309.34 7309
3309.88 7416
3310.43 7589
3310.97 7559
3311.51 7824
3312.05 7705
3312.60 7705
3313.14 7907
3313.68 7846
3314.22 7836
3314.77 8239
3315.31 8214
3315.85 7845
3316.40 8091
3316.94 8194
3317.48 8114
3318.03 7893
3318.57 8352
3319.11 8174
3319.65 8030
3320.20 7858
3320.74 7845
3321.28 7704
3321.83 7830
3322.37 7827
3322.92 7973
3323.46 7847
3324.00 8023
3324.55 7839
3325.09 7908
3325.63 8098
3326.18 8035
3326.72 7643
3327.27 7524
3327.81 7673
3328.35 7504
3328.90 7447
3329.44 7428
3329.99 7543
3330.53 7417
3331.07 7532
3331.62 7590
3332.16 7467
3332.71 7599
3333.25 7453
3333.80 7653
3334.34 7645
3334.88 7549
3335.43 7504
3335.97 7444
3336.52 7569
3337.06 7506
3337.61 7210
3338.15 7347
3338.70 7415
3339.24 7180
3339.79 7287
3340.33 7462
3340.88 7605
3341.42 7370
3341.97 7402
3342.51 7344
3343.06 7337
3343.60 7357
3344.15 7215
3344.69 7400
3345.24 7274
3345.78 7342
3346.33 7458
3346.87 7345
3347.42 7215
3347.97 7107
3348.51 7583
3349.06 7776
3349.60 7527
3350.15 7475
3350.69 7368
3351.24 7292
3351.79 7356
3352.33 7413
3352.88 7360
3353.42 7501
3353.97 7177
3354.52 7178
3355.06 7298
3355.61 7329
3356.15 7161
3356.70 7237
3357.25 7610
3357.79 7365
3358.34 7138
3358.89 7216
3359.43 7034
3359.98 6933
3360.53 6872
3361.07 6754
3361.62 6694
3362.17 6703
3362.71 6944
3363.26 6773
3363.81 6857
3364.35 6868
3364.90 6576
3365.45 6797
3365.99 6751
3366.54 6981
3367.09 7016
3367.64 6808
3368.18 6501
3368.73 6678
3369.28 6926
3369.82 7117
3370.37 6887
3370.92 6972
3371.47 7026
3372.01 6920
3372.56 6862
3373.11 6651
3373.66 6703
3374.21 6831
3374.75 6570
3375.30 6823
3375.85 6508
3376.40 6525
3376.94 6466
3377.49 6804
3378.04 6583
3378.59 6439
3379.14 6293
3379.68 6394
3380.23 6593
3380.78 6450
3381.33 6409
3381.88 6685
3382.43 6713
3382.97 6560
3383.52 6384
3384.07 6568
3384.62 6580
3385.17 6821
3385.72 6565
3386.27 6807
3386.81 6535
3387.36 6665
3387.91 6756
3388.46 7097
3389.01 7197
3389.56 6716
3390.11 7085
3390.66 7220
3391.21 7126
3391.76 7043
3392.30 7260
3392.85 6929
3393.40 6987
3393.95 6867
3394.50 6795
3395.05 6628
3395.60 6960
3396.15 7093
3396.70 6589
3397.25 6665
3397.80 6746
3398.35 6493
3398.90 6619
3399.45 6477
3400.00 6455
3400.55 6499
3401.10 6655
3401.65 6436
3402.20 6627
3402.75 6722
3403.30 6997
3403.85 6733
3404.40 6667
3404.95 6827
3405.50 6852
3406.05 6699
3406.60 6945
3407.15 6649
3407.70 6643
3408.25 6788
3408.80 6654
3409.35 6579
3409.90 6433
3410.45 6411
3411.00 6119
3411.55 6314
3412.10 6517
3412.66 6341
3413.21 6337
3413.76 6385
3414.31 6405
3414.86 6482
3415.41 6421
3415.96 6460
3416.51 6663
3417.06 6723
3417.61 6636
3418.17 6744
3418.72 6675
3419.27 6721
3419.82 6555
3420.37 6493
3420.92 6473
3421.47 6677
3422.03 6760
3422.58 6857
3423.13 6795
3423.68 6685
3424.23 6828
3424.78 6566
3425.34 6518
3425.89 6682
3426.44 6625
3426.99 6505
3427.54 6232
3428.10 6322
3428.65 6540
3429.20 6417
3429.75 6465
3430.31 6642
3430.86 6829
3431.41 6745
3431.96 6637
3432.51 6645
3433.07 6700
3433.62 6793
3434.17 6681
3434.72 6512
3435.28 6342
3435.83 6377
3436.38 6578
3436.94 6513
3437.49 6531
3438.04 6434
3438.59 6409
3439.15 6483
3439.70 6859
3440.25 6471
3440.81 6528
3441.36 6578
3441.91 6460
3442.47 6397
3443.02 6730
3443.57 6644
3444.13 6455
3444.68 6402
3445.23 6516
3445.79 6705
3446.34 6337
3446.89 6432
3447.45 6352
3448.00 6336
3448.55 6517
3449.11 6427
3449.66 6742
3450.22 6936
3450.77 6669
3451.32 6738
3451.88 6675
3452.43 6704
3452.99 6721
3453.54 6493
3454.09 6543
3454.65 6635
3455.20 6577
3455.76 6545
3456.31 6544
3456.87 6637
3457.42 6729
3457.97 6744
3458.53 6786
3459.08 7000
3459.64 7058
3460.19 7048
3460.75 7021
3461.30 7005
3461.86 6955
3462.41 6957
3462.97 7082
3463.52 7010
3464.08 7000
3464.63 7036
3465.19 7164
3465.74 7290
3466.30 7136
3466.85 7081
3467.41 7186
3467.96 7330
3468.52 6995
3469.07 6886
3469.63 7071
3470.18 6845
3470.74 6841
3471.30 6984
3471.85 6773
3472.41 6840
3472.96 7173
3473.52 7038
3474.07 7023
3474.63 6646
3475.19 6815
3475.74 6837
3476.30 6786
3476.85 6876
3477.41 6856
3477.97 6855
3478.52 7103
3479.08 7045
3479.63 6849
3480.19 7118
3480.75 7082
3481.30 7102
3481.86 6963
3482.42 7158
3482.97 7081
3483.53 7044
3484.08 7158
3484.64 6945
3485.20 7247
3485.75 7199
3486.31 7459
3486.87 7437
3487.43 7638
3487.98 7794
3488.54 8278
3489.10 8459
3489.65 8472
3490.21 8869
3490.77 8883
3491.32 9054
3491.88 9052
3492.44 9322
3493.00 9180
3493.55 9250
3494.11 8974
3494.67 8654
3495.23 8600
3495.78 8643
3496.34 8870
3496.90 8555
3497.46 8692
3498.01 8767
3498.57 8860
3499.13 8974
3499.69 9681
3500.24 10215
3500.80 11316
3501.36 12475
3501.92 14016
3502.48 15504
3503.03 17463
3503.59 19977
3504.15 22597
3504.71 25478
3505.27 28093
3505.83 29387
3506.38 31545
3506.94 32123
3507.50 32310
3508.06 30634
3508.62 28389
3509.18 25242
3509.74 22446
3510.29 19155
3510.85 16792
3511.41 14463
3511.97 12534
3512.53 11088
3513.09 9812
3513.65 9122
3514.21 8693
3514.76 8210
3515.32 8110
3515.88 7749
3516.44 7619
3517.00 7550
3517.56 7425
3518.12 7390
3518.68 7326
3519.24 7364
3519.80 7319
3520.36 7150
3520.92 7129
3521.48 7129
3522.04 7068
3522.60 7112
3523.16 7073
3523.71 7112
3524.27 7172
3524.83 7195
3525.39 7215
3525.95 7495
3526.51 7478
3527.07 7441
3527.63 7651
3528.19 7744
3528.75 7630
3529.31 7606
3529.87 7549
3530.44 7498
3531.00 7621
3531.56 7651
3532.12 7826
3532.68 7831
3533.24 7867
3533.80 7998
3534.36 8205
3534.92 8119
3535.48 8244
3536.04 8315
3536.60 8278
3537.16 8149
3537.72 8010
3538.28 8278
3538.84 8463
3539.41 8392
3539.97 8484
3540.53 8636
3541.09 8808
3541.65 8935
3542.21 9244
3542.77 9598
3543.33 9950
3543.89 10078
3544.46 10145
3545.02 10421
3545.58 10409
3546.14 10323
3546.70 9808
3547.26 9429
3547.83 9011
3548.39 8430
3548.95 7988
3549.51 7980
3550.07 7413
3550.63 7406
3551.20 7208
3551.76 7280
3552.32 7079
3552.88 7205
3553.44 7152
3554.01 7334
3554.57 7208
3555.13 6972
3555.69 7210
3556.26 7134
3556.82 7043
3557.38 6945
3557.94 6977
3558.50 7070
3559.07 7118
3559.63 7087
3560.19 7345
3560.76 7588
3561.32 7706
3561.88 7633
3562.44 7839
3563.01 7942
3563.57 7974
3564.13 8115
3564.70 8078
3565.26 8020
3565.82 7853
3566.38 7650
3566.95 7540
3567.51 7314
3568.07 7382
3568.64 7035
3569.20 6924
3569.76 6895
3570.33 6692
3570.89 6671
3571.45 6802
3572.02 6836
3572.58 6841
3573.15 6843
3573.71 6566
3574.27 6758
3574.84 6836
3575.40 6930
3575.96 6891
3576.53 7045
3577.09 7024
3577.66 7199
3578.22 7220
3578.78 7254
3579.35 7293
3579.91 7493
3580.48 7487
3581.04 7475
3581.61 7407
3582.17 7589
3582.73 7633
3583.30 7733
3583.86 7699
3584.43 7423
3584.99 7559
3585.56 7439
3586.12 7348
3586.69 7435
3587.25 7162
3587.82 7035
3588.38 7103
3588.95 7085
3589.51 6972
3590.08 6817
3590.64 6622
3591.21 6624
3591.77 6745
3592.34 6583
3592.90 6738
3593.47 6644
3594.03 6689
3594.60 6922
3595.16 6874
3595.73 7044
3596.29 6908
3596.86 6901
3597.42 7215
3597.99 7403
3598.56 7358
3599.12 7326
3599.69 7158
3600.25 7477
3600.82 7578
3601.38 7513
3601.95 7340
3602.52 7120
3603.08 7053
3603.65 7106
3604.21 6975
3604.78 6920
3605.35 6802
3605.91 6917
3606.48 6687
3607.05 6810
3607.61 6937
3608.18 6773
3608.74 6755
3609.31 6683
3609.88 6683
3610.44 6728
3611.01 6570
3611.58 6619
3612.14 6753
3612.71 6505
3613.28 6738
3613.84 6936
3614.41 6952
3614.98 7230
3615.55 7723
3616.11 8421
3616.68 8691
3617.25 9463
3617.81 9858
3618.38 10339
3618.95 10885
3619.52 11324
3620.08 11903
3620.65 11467
3621.22 10816
3621.79 10460
3622.35 10025
3622.92 9588
3623.49 8727
3624.06 7939
3624.62 7753
3625.19 7459
3625.76 7212
3626.33 7040
3626.89 6779
3627.46 6866
3628.03 6802
3628.60 6729
3629.17 6505
3629.73 6679
3630.30 6600
3630.87 6877
3631.44 6866
3632.01 6720
3632.58 7223
3633.14 7228
3633.71 7515
3634.28 7542
3634.85 8019
3635.42 7904
3635.99 7987
3636.56 7879
3637.12 7833
3637.69 7600
3638.26 7346
3638.83 7159
3639.40 7278
3639.97 7082
3640.54 6891
3641.11 6694
3641.67 6624
3642.24 6845
3642.81 6950
3643.38 6769
3643.95 6841
3644.52 6697
3645.09 6701
3645.66 6859
3646.23 7286
3646.80 7211
3647.37 7159
3647.94 6857
3648.51 7011
3649.08 7009
3649.65 7054
3650.22 7107
3650.79 7057
3651.36 6871
3651.93 6824
3652.50 6969
3653.06 6955
3653.63 6839
3654.20 6646
3654.77 6873
3655.35 7204
3655.92 7030
3656.49 7096
3657.06 7214
3657.63 7270
3658.20 7213
3658.77 7271
3659.34 7111
3659.91 7086
3660.48 6947
3661.05 7057
3661.62 7148
3662.19 6859
3662.76 6690
3663.33 6757
3663.90 6428
3664.47 6272
3665.04 6537
3665.61 6528
3666.19 6502
3666.76 6473
3667.33 6261
3667.90 6261
3668.47 6385
3669.04 6246
3669.61 6107
3670.18 6199
3670.75 6511
3671.33 6530
3671.90 6467
3672.47 6472
3673.04 6471
3673.61 6439
3674.18 6510
3674.76 6478
3675.33 6585
3675.90 6594
3676.47 6425
3677.04 6564
3677.61 6485
3678.19 6413
3678.76 6435
3679.33 6329
3679.90 6125
3680.47 6082
3681.05 6073
3681.62 5930
3682.19 5952
3682.76 5986
3683.33 5956
3683.91 6027
3684.48 5884
3685.05 5974
3685.62 6184
3686.20 6141
3686.77 5968
3687.34 6124
3687.91 6353
3688.49 6377
3689.06 6403
3689.63 6408
3690.21 6571
3690.78 6667
3691.35 6745
3691.92 6671
3692.50 6613
3693.07 6531
3693.64 6349
3694.22 6208
3694.79 6347
3695.36 6287
3695.94 6181
3696.51 6111
3697.08 6312
3697.66 6132
3698.23 6129
3698.80 5918
3699.38 5847
3699.95 5936
3700.52 5942
3701.10 6102
3701.67 6074
3702.24 6066
3702.82 6036
3703.39 6047
3703.97 6008
3704.54 6086
3705.11 6217
3705.69 6204
3706.26 6012
3706.84 5816
3707.41 6134
3707.98 6304
3708.56 6384
3709.13 6071
3709.71 6202
3710.28 6191
3710.86 6296
3711.43 6232
3712.01 6181
3712.58 6063
3713.15 6046
3713.73 6089
3714.30 6325
3714.88 6313
3715.45 6111
3716.03 6016
3716.60 6092
3717.18 6183
3717.75 6158
3718.33 6279
3718.90 6231
3719.48 6124
3720.05 5985
3720.63 6032
3721.20 6202
3721.78 6036
3722.35 5810
3722.93 5819
3723.51 5926
3724.08 5901
3724.66 5772
3725.23 5991
3725.81 5912
3726.38 6217
3726.96 6370
3727.53 6363
3728.11 6294
3728.69 6429
3729.26 6503
3729.84 6469
3730.41 6712
3730.99 6786
3731.57 6702
3732.14 6715
3732.72 6846
3733.29 6946
3733.87 7077
3734.45 6700
3735.02 6450
3735.60 6642
3736.18 6744
3736.75 6727
3737.33 6418
3737.90 6518
3738.48 6435
3739.06 6259
3739.63 6303
3740.21 6340
3740.79 6118
3741.36 6343
3741.94 6311
3742.52 6169
3743.10 5860
3743.67 5940
3744.25 6119
3744.83 6115
3745.40 5950
3745.98 5967
3746.56 6178
3747.13 6304
3747.71 6404
3748.29 6187
3748.87 6168
3749.44 6228
3750.02 6369
3750.60 6296
3751.18 6150
3751.75 6152
3752.33 6197
3752.91 6237
3753.49 6235
3754.06 6238
3754.64 6214
3755.22 6091
3755.80 6115
3756.38 6196
3756.95 6016
3757.53 5789
3758.11 5796
3758.69 5802
3759.27 5653
3759.84 5879
3760.42 5967
3761.00 6078
3761.58 6128
3762.16 6224
3762.74 6319
3763.32 6417
3763.89 6044
3764.47 6071
3765.05 6172
3765.63 5957
3766.21 6033
3766.79 5996
3767.37 5890
3767.94 6217
3768.52 6081
3769.10 6204
3769.68 6023
3770.26 6157
3770.84 6099
3771.42 6072
3772.00 5973
3772.58 6288
3773.16 6248
3773.74 6086
3774.31 6216
3774.89 6152
3775.47 6204
3776.05 6136
3776.63 6098
3777.21 6109
3777.79 6040
3778.37 5965
3778.95 5830
3779.53 5726
3780.11 5725
3780.69 5708
3781.27 5700
3781.85 5992
3782.43 5797
3783.01 5845
3783.59 5988
3784.17 5936
3784.75 5787
3785.33 5875
3785.91 5943
3786.49 5913
3787.07 5845
3787.65 5851
3788.23 5990
3788.81 5852
3789.39 5757
3789.97 5770
3790.55 5757
3791.13 5684
3791.71 5856
3792.30 6099
3792.88 5979
3793.46 6202
3794.04 6075
3794.62 6036
3795.20 6323
3795.78 6100
3796.36 5951
3796.94 6224
3797.52 6382
3798.10 6231
3798.69 6281
3799.27 6732
3799.85 6586
3800.43 6724
3801.01 6760
3801.59 6802
3802.17 6915
3802.76 7005
3803.34 7043
3803.92 7059
3804.50 7052
3805.08 6828
3805.66 6727
3806.25 6777
3806.83 6804
3807.41 6661
3807.99 6724
3808.57 6638
3809.16 6640
3809.74 6551
3810.32 6632
3810.90 6567
3811.48 6588
3812.07 6630
3812.65 6879
3813.23 6912
3813.81 6908
3814.39 6751
3814.98 7018
3815.56 7062
3816.14 6804
3816.72 6918
3817.31 6963
3817.89 6825
3818.47 6834
3819.06 6524
3819.64 6224
3820.22 6016
3820.80 6185
3821.39 6034
3821.97 5925
3822.55 5833
3823.14 5668
3823.72 5657
3824.30 5821
3824.89 5885
3825.47 5807
3826.05 6044
3826.64 5890
3827.22 5977
3827.80 6079
3828.39 5980
3828.97 5954
3829.55 6183
3830.14 5881
3830.72 5831
3831.30 5768
3831.89 5768
3832.47 5687
3833.05 5750
3833.64 5896
3834.22 5751
3834.81 5718
3835.39 5838
3835.97 5810
3836.56 5838
3837.14 6042
3837.73 5893
3838.31 5963
3838.90 5614
3839.48 5759
3840.06 5725
3840.65 5727
3841.23 5660
3841.82 5392
3842.40 5587
3842.99 5695
3843.57 5663
3844.16 5625
3844.74 5594
3845.33 5642
3845.91 5825
3846.50 5733
3847.08 5720
3847.66 5737
3848.25 5943
3848.83 5945
3849.42 5932
3850.00 5806
3850.59 5980
3851.18 5973
3851.76 5854
3852.35 5999
3852.93 6072
3853.52 6239
3854.10 6310
3854.69 6301
3855.27 6343
3855.86 6331
3856.44 6098
3857.03 6054
3857.62 6139
3858.20 6149
3858.79 6162
3859.37 6403
3859.96 6473
3860.54 6678
3861.13 6904
3861.72 6862
3862.30 7116
3862.89 7188
3863.47 7275
3864.06 7103
3864.65 7259
3865.23 7123
3865.82 6927
3866.41 6831
3866.99 6573
3867.58 6457
3868.17 6398
3868.75 6324
3869.34 5922
3869.93 5874
3870.51 5809
3871.10 5901
3871.69 5866
3872.27 5861
3872.86 5987
3873.45 5965
3874.03 5883
3874.62 5930
3875.21 6030
3875.79 6183
3876.38 6143
3876.97 6166
3877.56 6335
3878.14 6451
3878.73 6482
3879.32 6545
3879.90 6359
3880.49 6319
3881.08 6409
3881.67 6259
3882.25 6181
3882.84 5870
3883.43 5590
3884.02 5821
3884.61 5671
3885.19 5636
3885.78 5654
3886.37 5432
3886.96 5650
3887.54 5637
3888.13 5651
3888.72 5598
3889.31 5666
3889.90 5709
3890.48 5646
3891.07 5758
3891.66 5854
3892.25 6027
3892.84 6050
3893.43 6186
3894.01 6118
3894.60 5962
3895.19 5671
3895.78 5743
3896.37 5606
3896.96 5672
3897.55 5805
3898.14 5889
3898.72 5879
3899.31 5963
3899.90 5898
3900.49 5872
3901.08 5703
3901.67 5935
3902.26 5690
3902.85 5714
3903.44 5835
3904.03 5842
3904.61 5751
3905.20 5612
3905.79 5817
3906.38 5653
3906.97 5519
3907.56 5615
3908.15 5579
3908.74 5563
3909.33 5377
3909.92 5471
3910.51 5417
3911.10 5387
3911.69 5225
3912.28 5409
3912.87 5265
3913.46 5288
3914.05 5399
3914.64 5314
3915.23 5338
3915.82 5342
3916.41 5393
3917.00 5410
3917.59 5366
3918.18 5575
3918.77 5694
3919.36 5463
3919.95 5533
3920.54 5574
3921.13 5619
3921.72 5714
3922.31 5487
3922.90 5469
3923.49 5543
3924.08 5497
3924.68 5386
3925.27 5429
3925.86 5434
3926.45 5288
3927.04 5254
3927.63 5195
3928.22 5192
3928.81 5244
3929.40 5095
3929.99 5177
3930.59 5177
3931.18 5098
3931.77 5062
3932.36 5167
3932.95 5224
3933.54 5214
3934.13 5185
3934.73 5206
3935.32 5094
3935.91 5276
3936.50 5088
3937.09 5380
3937.68 5447
3938.28 5234
3938.87 5264
3939.46 5167
3940.05 5191
3940.64 5441
3941.23 5305
3941.83 5415
3942.42 5414
3943.01 5374
3943.60 5442
3944.20 5417
3944.79 5354
3945.38 5255
3945.97 5350
3946.56 5305
3947.16 5248
3947.75 5363
3948.34 5269
3948.94 5260
3949.53 5276
3950.12 5243
3950.71 5289
3951.31 5344
3951.90 5367
3952.49 5427
3953.08 5204
3953.68 5172
3954.27 5481
3954.86 5385
3955.46 5317
3956.05 5692
3956.64 5662
3957.24 5447
3957.83 5445
3958.42 5749
3959.02 5708
3959.61 5597
3960.20 5579
3960.80 5599
3961.39 5665
3961.98 5636
3962.58 5453
3963.17 5208
3963.76 5313
3964.36 5386
3964.95 5338
3965.55 5309
3966.14 5196
3966.73 5286
3967.33 5454
3967.92 5373
3968.52 5271
3969.11 5120
3969.70 5162
3970.30 5104
3970.89 5153
3971.49 5247
3972.08 5339
3972.68 5225
3973.27 5135
3973.86 5245
3974.46 5033
3975.05 5074
3975.65 5245
3976.24 5225
3976.84 5144
3977.43 5120
3978.03 5225
3978.62 5203
3979.22 5228
3979.81 5029
3980.41 5175
3981.00 5235
3981.60 5217
3982.19 5165
3982.79 5236
3983.38 5139
3983.98 5229
3984.57 5196
3985.17 5503
3985.76 5410
3986.36 5328
3986.95 5357
3987.55 5423
3988.14 5587
3988.74 5333
3989.34 5288
3989.93 5291
3990.53 5367
3991.12 5346
3991.72 5326
3992.31 5371
3992.91 5644
3993.51 5657
3994.10 5614
3994.70 5761
3995.29 5906
3995.89 5791
3996.49 5950
3997.08 6024
3997.68 6015
3998.28 6101
3998.87 5858
3999.47 5879
4000.06 5616
4000.66 5510
4001.26 5498
4001.85 5475
4002.45 5446
4003.05 5527
4003.64 5536
4004.24 5477
4004.84 5596
4005.43 5484
4006.03 5420
4006.63 5804
4007.22 5787
4007.82 5745
4008.42 5705
4009.02 5719
4009.61 5722
4010.21 5714
4010.81 5528
4011.40 5570
4012.00 5754
4012.60 5639
4013.20 5572
4013.79 5530
4014.39 5398
4014.99 5434
4015.59 5603
4016.18 5738
4016.78 5771
4017.38 5811
4017.98 5645
4018.58 5635
4019.17 5861
4019.77 5684
4020.37 5699
4020.97 5717
4021.56 5773
4022.16 5738
4022.76 5627
4023.36 5666
4023.96 5837
4024.56 5929
4025.15 5913
4025.75 5984
4026.35 6076
4026.95 6301
4027.55 6346
4028.15 6457
4028.74 6623
4029.34 6921
4029.94 7168
4030.54 7135
4031.14 6954
4031.74 6892
4032.34 6870
4032.94 6516
4033.53 6287
4034.13 6192
4034.73 5973
4035.33 5809
4035.93 5864
4036.53 5585
4037.13 5489
4037.73 5494
4038.33 5428
4038.93 5272
4039.53 5184
4040.13 5153
4040.72 5200
4041.32 5202
4041.92 5397
4042.52 5351
4043.12 5114
4043.72 5382
4044.32 5210
4044.92 5174
4045.52 5303
4046.12 5446
4046.72 5590
4047.32 5725
4047.92 5724
4048.52 5585
4049.12 5613
4049.72 5769
4050.32 5928
4050.92 5556
4051.52 5624
4052.12 5785
4052.72 5756
4053.32 5859
4053.92 5638
4054.52 5544
4055.13 5653
4055.73 5744
4056.33 5606
4056.93 5545
4057.53 5533
4058.13 5493
4058.73 5362
4059.33 5395
4059.93 5322
4060.53 5279
4061.13 5299
4061.73 5238
4062.33 5344
4062.94 5370
4063.54 5491
4064.14 5380
4064.74 5269
4065.34 5196
4065.94 5353
4066.54 5587
4067.14 5425
4067.75 5460
4068.35 5599
4068.95 5542
4069.55 5562
4070.15 5472
4070.75 5486
4071.36 5277
4071.96 5091
4072.56 5103
4073.16 5113
4073.76 5172
4074.36 5174
4074.97 5163
4075.57 5113
4076.17 5151
4076.77 5128
4077.38 5195
4077.98 5224
4078.58 5019
4079.18 5091
4079.78 5184
4080.39 5293
4080.99 5394
4081.59 5302
4082.19 5228
4082.80 5130
4083.40 5108
4084.00 5160
4084.60 5305
4085.21 5174
4085.81 5024
4086.41 5094
4087.02 5138
4087.62 5013
4088.22 5224
4088.82 5123
4089.43 5087
4090.03 5169
4090.63 5288
4091.24 5288
4091.84 5267
4092.44 5085
4093.05 4954
4093.65 5067
4094.25 5124
4094.86 5119
4095.46 5168
4096.06 5136
4096.67 5300
4097.27 5237
4097.88 5228
4098.48 5049
4099.08 5250
4099.69 5274
4100.29 5248
4100.89 5252
4101.50 5165
4102.10 5365
4102.71 5136
4103.31 5265
4103.91 5336
4104.52 5481
4105.12 5599
4105.73 5533
4106.33 5425
4106.94 5648
4107.54 5755
4108.14 5455
4108.75 5441
4109.35 5518
4109.96 5557
4110.56 5403
4111.17 5142
4111.77 5042
4112.38 5219
4112.98 5228
4113.59 5080
4114.19 5233
4114.80 5259
4115.40 5177
4116.01 5067
4116.61 5261
4117.22 5208
4117.82 5208
4118.43 5254
4119.03 5599
4119.64 5571
4120.24 5522
4120.85 5545
4121.45 5576
4122.06 5718
4122.66 5779
4123.27 5485
4123.88 5456
4124.48 5459
4125.09 5393
4125.69 5366
4126.30 5301
4126.90 5412
4127.51 5377
4128.12 5261
4128.72 5149
4129.33 5152
4129.93 5248
4130.54 5224
4131.15 5196
4131.75 5216
4132.36 5364
4132.96 5566
4133.57 5526
4134.18 5535
4134.78 5430
4135.39 5737
4136.00 5622
4136.60 5503
4137.21 5469
4137.82 5711
4138.42 5702
4139.03 5644
4139.64 5563
4140.24 5916
4140.85 5985
4141.46 6045
4142.06 6195
4142.67 6008
4143.28 6203
4143.89 6259
4144.49 6246
4145.10 6179
4145.71 6019
4146.31 5843
4146.92 5698
4147.53 5831
4148.14 5535
4148.74 5293
4149.35 5196
4149.96 5338
4150.57 5445
4151.17 5101
4151.78 5141
4152.39 5233
4153.00 4996
4153.60 5060
4154.21 5090
4154.82 5051
4155.43 5166
4156.04 5034
4156.64 4971
4157.25 4971
4157.86 5107
4158.47 5137
4159.08 4984
4159.68 5044
4160.29 5052
4160.90 5194
4161.51 5186
4162.12 5097
4162.73 5041
4163.33 5076
4163.94 5135
4164.55 5187
4165.16 5317
4165.77 5187
4166.38 5465
4166.99 5556
4167.60 5540
4168.20 5399
4168.81 5470
4169.42 5517
4170.03 5302
4170.64 5214
4171.25 5430
4171.86 5358
4172.47 5276
4173.08 5726
4173.69 5560
4174.29 5396
4174.90 5208
4175.51 5379
4176.12 5659
4176.73 5705
4177.34 5685
4177.95 5688
4178.56 5881
4179.17 5828
4179.78 5486
4180.39 5545
4181.00 5706
4181.61 5464
4182.22 5403
4182.83 5301
4183.44 5083
4184.05 5245
4184.66 5266
4185.27 5198
4185.88 5207
4186.49 5136
4187.10 5064
4187.71 5188
4188.32 4994
4188.93 4863
4189.54 4844
4190.15 4852
4190.76 4908
4191.37 5098
4191.98 5115
4192.59 5287
4193.20 5298
4193.82 5205
4194.43 5665
4195.04 5517
4195.65 5749
4196.26 5959
4196.87 5955
4197.48 5766
4198.09 5801
4198.70 5765
4199.31 5645
4199.93 5482
4200.54 5282
4201.15 5123
4201.76 5073
4202.37 5082
4202.98 5066
4203.59 4953
4204.20 4944
4204.82 4952
4205.43 4908
4206.04 4789
4206.65 4895
4207.26 4869
4207.87 5085
4208.49 5204
4209.10 5107
4209.71 4948
4210.32 4891
4210.93 4973
4211.55 4905
4212.16 5014
4212.77 4994
4213.38 4854
4213.99 4968
4214.61 4798
4215.22 4963
4215.83 5130
4216.44 5065
4217.06 5197
4217.67 5253
4218.28 5130
4218.89 5221
4219.51 5447
4220.12 5554
4220.73 5586
4221.34 5766
4221.96 5894
4222.57 5749
4223.18 5816
4223.80 5686
4224.41 5669
4225.02 5413
4225.63 5669
4226.25 5777
4226.86 5550
4227.47 5246
4228.09 5408
4228.70 5496
4229.31 5634
4229.93 5583
4230.54 5550
4231.15 5680
4231.77 5630
4232.38 5574
4232.99 5747
4233.61 5594
4234.22 5568
4234.83 5663
4235.45 5425
4236.06 5473
4236.68 5625
4237.29 5632
4237.90 5811
4238.52 5487
4239.13 5631
4239.75 5494
4240.36 5456
4240.97 5187
4241.59 5184
4242.20 5145
4242.82 5247
4243.43 5244
4244.05 5359
4244.66 5410
4245.27 5671
4245.89 5786
4246.50 5947
4247.12 6263
4247.73 6465
4248.35 6823
4248.96 7083
4249.58 7058
4250.19 7088
4250.81 6889
4251.42 6912
4252.04 6731
4252.65 6457
4253.27 6308
4253.88 6229
4254.50 6063
4255.11 5896
4255.73 5689
4256.34 5516
4256.96 5554
4257.57 5628
4258.19 5506
4258.80 5491
4259.42 5473
4260.03 5453
4260.65 5388
4261.27 5113
4261.88 4960
4262.50 5024
4263.11 4998
4263.73 5079
4264.34 5116
4264.96 5240
4265.58 5201
4266.19 5036
4266.81 5066
4267.42 5222
4268.04 5001
4268.66 5046
4269.27 5185
4269.89 5112
4270.51 5194
4271.12 5289
4271.74 5175
4272.35 5059
4272.97 5172
4273.59 5438
4274.20 5298
4274.82 5235
4275.44 5499
4276.05 5773
4276.67 5655
4277.29 5824
4277.90 5941
4278.52 6004
4279.14 6163
4279.76 6060
4280.37 5885
4280.99 5922
4281.61 5762
4282.22 5736
4282.84 5340
4283.46 5160
4284.07 5404
4284.69 5555
4285.31 5303
4285.93 5211
4286.54 5367
4287.16 5267
4287.78 5212
4288.40 5226
4289.01 5140
4289.63 5088
4290.25 5065
4290.87 5138
4291.49 5043
4292.10 4987
4292.72 5011
4293.34 4950
4293.96 5037
4294.58 5040
4295.19 5110
4295.81 5098
4296.43 5027
4297.05 5035
4297.67 5029
4298.28 5002
4298.90 4949
4299.52 4957
4300.14 5004
4300.76 4941
4301.38 4961
4301.99 5221
4302.61 5165
4303.23 5046
4303.85 5072
4304.47 5144
4305.09 4929
4305.71 4966
4306.33 5043
4306.94 5094
4307.56 5076
4308.18 4971
4308.80 5036
4309.42 5006
4310.04 4790
4310.66 4702
4311.28 4700
4311.90 4682
4312.52 4861
4313.14 4758
4313.76 4589
4314.38 4549
4314.99 4767
4315.61 4748
4316.23 4638
4316.85 4540
4317.47 4544
4318.09 4628
4318.71 4573
4319.33 4764
4319.95 4694
4320.57 4667
4321.19 4740
4321.81 4773
4322.43 4646
4323.05 4625
4323.67 4708
4324.29 4805
4324.91 4729
4325.53 4792
4326.15 4841
4326.77 4821
4327.39 4697
4328.01 4806
4328.63 4862
4329.26 4860
4329.88 4899
4330.50 4782
4331.12 4606
4331.74 4641
4332.36 4632
4332.98 4569
4333.60 4652
4334.22 4707
4334.84 4706
4335.46 4543
4336.08 4551
4336.70 4586
4337.33 4645
4337.95 4602
4338.57 4369
4339.19 4512
4339.81 4486
4340.43 4574
4341.05 4695
4341.67 4728
4342.30 4708
4342.92 4654
4343.54 4695
4344.16 4782
4344.78 4906
4345.40 4791
4346.03 4750
4346.65 4963
4347.27 4951
4347.89 4957
4348.51 5072
4349.14 4957
4349.76 4999
4350.38 5017
4351.00 4926
4351.62 4812
4352.25 4787
4352.87 4549
4353.49 4521
4354.11 4578
4354.73 4566
4355.36 4622
4355.98 4765
4356.60 4756
4357.22 4597
4357.85 4487
4358.47 4648
4359.09 4683
4359.71 4489
4360.34 4447
4360.96 4593
4361.58 4650
4362.21 4614
4362.83 4499
4363.45 4532
4364.07 4364
4364.70 4466
4365.32 4567
4365.94 4528
4366.57 4382
4367.19 4536
4367.81 4445
4368.44 4536
4369.06 4513
4369.68 4392
4370.31 4305
4370.93 4394
4371.55 4337
4372.18 4255
4372.80 4242
4373.43 4444
4374.05 4551
4374.67 4531
4375.30 4451
4375.92 4414
4376.54 4367
4377.17 4510
4377.79 4566
4378.42 4601
4379.04 4866
4379.66 4766
4380.29 4692
4380.91 4724
4381.54 4672
4382.16 4602
4382.79 4559
4383.41 4479
4384.03 4617
4384.66 4602
4385.28 4378
4385.91 4525
4386.53 4469
4387.16 4404
4387.78 4515
4388.41 4706
4389.03 4457
4389.66 4433
4390.28 4259
4390.91 4269
4391.53 4343
4392.16 4414
4392.78 4363
4393.41 4296
4394.03 4348
4394.66 4403
4395.28 4191
4395.91 4345
4396.53 4380
4397.16 4323
4397.78 4431
4398.41 4375
4399.03 4222
4399.66 4459
4400.29 4354
4400.91 4330
4401.54 4392
4402.16 4375
4402.79 4461
4403.41 4346
4404.04 4418
4404.67 4386
4405.29 4507
4405.92 4489
4406.54 4505
4407.17 4560
4407.80 4452
4408.42 4512
4409.05 4498
4409.67 4372
4410.30 4426
4410.93 4335
4411.55 4279
4412.18 4342
4412.81 4261
4413.43 4323
4414.06 4412
4414.69 4611
4415.31 4447
4415.94 4292
4416.57 4405
4417.19 4512
4417.82 4487
4418.45 4444
4419.07 4386
4419.70 4484
4420.33 4449
4420.95 4420
4421.58 4322
4422.21 4344
4422.84 4244
4423.46 4324
4424.09 4283
4424.72 4209
4425.35 4223
4425.97 4180
4426.60 4143
4427.23 4212
4427.86 3983
4428.48 4060
4429.11 4240
4429.74 4212
4430.37 4197
4430.99 4178
4431.62 4221
4432.25 4195
4432.88 4230
4433.51 4318
4434.13 4266
4434.76 4137
4435.39 4417
4436.02 4482
4436.65 4410
4437.27 4363
4437.90 4245
4438.53 4207
4439.16 4325
4439.79 4270
4440.42 4436
4441.04 4376
4441.67 4297
4442.30 4446
4442.93 4277
4443.56 4396
4444.19 4368
4444.82 4369
4445.44 4414
4446.07 4510
4446.70 4597
4447.33 4556
4447.96 4732
4448.59 4881
4449.22 4630
4449.85 4707
4450.48 4618
4451.11 4593
4451.74 4557
4452.36 4562
4452.99 4575
4453.62 4577
4454.25 4182
4454.88 4180
4455.51 4261
4456.14 4265
4456.77 4193
4457.40 4155
4458.03 4301
4458.66 4336
4459.29 4098
4459.92 4061
4460.55 4061
4461.18 4121
4461.81 4269
4462.44 4061
4463.07 3970
4463.70 4088
4464.33 4026
4464.96 4059
4465.59 3901
4466.22 3990
4466.85 3918
4467.48 4001
4468.11 3913
4468.74 4076
4469.37 3782
4470.00 4001
4470.63 4170
4471.26 4236
4471.89 4150
4472.53 4170
4473.16 4073
4473.79 4216
4474.42 4151
4475.05 4011
4475.68 3987
4476.31 4078
4476.94 4035
4477.57 4154
4478.20 4119
4478.83 4112
4479.47 3978
4480.10 4121
4480.73 4290
4481.36 4150
4481.99 4224
4482.62 4213
4483.25 4111
4483.89 4117
4484.52 3955
4485.15 3989
4485.78 4130
4486.41 4193
4487.04 4155
4487.68 4158
4488.31 4256
4488.94 4338
4489.57 4193
4490.20 4247
4490.84 3997
4491.47 4077
4492.10 4177
4492.73 4238
4493.36 4118
4494.00 4093
4494.63 4154
4495.26 4048
4495.89 4214
4496.53 4286
4497.16 4218
4497.79 4332
4498.42 4193
4499.06 4103
4499.69 4120
4500.32 4200
4500.95 4280
4501.59 4324
4502.22 4302
4502.85 4236
4503.48 4240
4504.12 4185
4504.75 4128
4505.38 4181
4506.02 4332
4506.65 4500
4507.28 4276
4507.92 4268
4508.55 4168
4509.18 3966
4509.82 4043
4510.45 4119
4511.08 4076
4511.72 4253
4512.35 4099
4512.98 3943
4513.62 4223
4514.25 4190
4514.88 4146
4515.52 4176
4516.15 4174
4516.79 4226
4517.42 4218
4518.05 4197
4518.69 4253
4519.32 4219
4519.96 4249
4520.59 4151
4521.22 4068
4521.86 4117
4522.49 4236
4523.13 4166
4523.76 4456
4524.40 4363
4525.03 4387
4525.66 4467
4526.30 4553
4526.93 4472
4527.57 4646
4528.20 4786
4528.84 4794
4529.47 5166
4530.11 5329
4530.74 5735
4531.38 5892
4532.01 5931
4532.65 6233
4533.28 6510
4533.92 6307
4534.55 6332
4535.19 6220
4535.82 5924
4536.46 5618
4537.09 5295
4537.73 5167
4538.36 4776
4539.00 4599
4539.63 4452
4540.27 4399
4540.90 4279
4541.54 4149
4542.18 4118
4542.81 4105
4543.45 4109
4544.08 4275
4544.72 4298
4545.35 4359
4545.99 4235
4546.63 4137
4547.26 4197
4547.90 4174
4548.53 4213
4549.17 4146
4549.81 4276
4550.44 4102
4551.08 4006
4551.72 3965
4552.35 4042
4552.99 4058
4553.62 4157
4554.26 4133
4554.90 4172
4555.53 4286
4556.17 4244
4556.81 4354
4557.44 4097
4558.08 4101
4558.72 3989
4559.35 4082
4559.99 4157
4560.63 4175
4561.26 4272
4561.90 4233
4562.54 4272
4563.18 4204
4563.81 4219
4564.45 4098
4565.09 4296
4565.72 4326
4566.36 4148
4567.00 4122
4567.64 4260
4568.27 4332
4568.91 4183
4569.55 4261
4570.19 4249
4570.82 4383
4571.46 4404
4572.10 4367
4572.74 4380
4573.38 4385
4574.01 4240
4574.65 4372
4575.29 4328
4575.93 4380
4576.56 4438
4577.20 4182
4577.84 4107
4578.48 4247
4579.12 4186
4579.76 4101
4580.39 4144
4581.03 4193
4581.67 4114
4582.31 4095
4582.95 4030
4583.59 4070
4584.22 4141
4584.86 4234
4585.50 4217
4586.14 4099
4586.78 4003
4587.42 4042
4588.06 4197
4588.70 4089
4589.33 4238
4589.97 4163
4590.61 4201
4591.25 4175
4591.89 4141
4592.53 4282
4593.17 4230
4593.81 4220
4594.45 4388
4595.09 4033
4595.73 4081
4596.37 4181
4597.00 4098
4597.64 4118
4598.28 4109
4598.92 4066
4599.56 4107
4600.20 4082
4600.84 4051
4601.48 4187
4602.12 4301
4602.76 4307
4603.40 4520
4604.04 4524
4604.68 4510
4605.32 4404
4605.96 4506
4606.60 4689
4607.24 4621
4607.88 4604
4608.52 4535
4609.16 4514
4609.80 4488
4610.44 4390
4611.08 4209
4611.72 4315
4612.36 4359
4613.01 4341
4613.65 4321
4614.29 4253
4614.93 4198
4615.57 4524
4616.21 4221
4616.85 4159
4617.49 4336
4618.13 4199
4618.77 4156
4619.41 4273
4620.05 4046
4620.70 4031
4621.34 4111
4621.98 4153
4622.62 4135
4623.26 4006
4623.90 3995
4624.54 3858
4625.18 3951
4625.83 3961
4626.47 3874
4627.11 3964
4627.75 4073
4628.39 4018
4629.03 3928
4629.68 4170
4630.32 4206
4630.96 4122
4631.60 4253
4632.24 4038
4632.88 3945
4633.53 3837
4634.17 3984
4634.81 4010
4635.45 4211
4636.10 4207
4636.74 4124
4637.38 4206
4638.02 4320
4638.66 4263
4639.31 4104
4639.95 4064
4640.59 4061
4641.23 4152
4641.88 4223
4642.52 4175
4643.16 4115
4643.80 3974
4644.45 4120
4645.09 4108
4645.73 4201
4646.38 4012
4647.02 4056
4647.66 4254
4648.30 4421
4648.95 4157
4649.59 4216
4650.23 4222
4650.88 4230
4651.52 4199
4652.16 4339
4652.81 4343
4653.45 4219
4654.09 4298
4654.74 4395
4655.38 4417
4656.02 4276
4656.67 4431
4657.31 4275
4657.96 4251
4658.60 4595
4659.24 4419
4659.89 4376
4660.53 4411
4661.17 4607
4661.82 4585
4662.46 4553
4663.11 4689
4663.75 4756
4664.39 4673
4665.04 4708
4665.68 4668
4666.33 4670
4666.97 4412
4667.62 4278
4668.26 4348
4668.90 4327
4669.55 4299
4670.19 4322
4670.84 4136
4671.48 4206
4672.13 4338
4672.77 4272
4673.42 4361
4674.06 4215
4674.71 4341
4675.35 4314
4676.00 4086
4676.64 4036
4677.29 4076
4677.93 4089
4678.58 4119
4679.22 4301
4679.87 4409
4680.51 4576
4681.16 4585
4681.80 4676
4682.45 4700
4683.09 4737
4683.74 4906
4684.38 4829
4685.03 4687
4685.68 4774
4686.32 4627
4686.97 4461
4687.61 4255
4688.26 4224
4688.90 4196
4689.55 4109
4690.20 4262
4690.84 4104
4691.49 4060
4692.13 4112
4692.78 4182
4693.43 4003
4694.07 3833
4694.72 3966
4695.36 4093
4696.01 4046
4696.66 4093
4697.30 4018
4697.95 4187
4698.60 4129
4699.24 4271
4699.89 4285
4700.54 4504
4701.18 4254
4701.83 4058
4702.48 4265
4703.12 4293
4703.77 4204
4704.42 4198
4705.06 4142
4705.71 4244
4706.36 4330
4707.00 4244
4707.65 4246
4708.30 4372
4708.95 4408
4709.59 4418
4710.24 4396
4710.89 4449
4711.54 4402
4712.18 4327
4712.83 4331
4713.48 4389
4714.13 4416
4714.77 4448
4715.42 4271
4716.07 4190
4716.72 4144
4717.36 4237
4718.01 4017
4718.66 4186
4719.31 4225
4719.96 4165
4720.60 4068
4721.25 4056
4721.90 4135
4722.55 4207
4723.20 4179
4723.84 4155
4724.49 4251
4725.14 4150
4725.79 4135
4726.44 4017
4727.09 4067
4727.73 4128
4728.38 4064
4729.03 4040
4729.68 4207
4730.33 4107
4730.98 4010
4731.63 4078
4732.27 4093
4732.92 4118
4733.57 3968
4734.22 4039
4734.87 4204
4735.52 4136
4736.17 4076
4736.82 4140
4737.47 4241
4738.12 4179
4738.77 4309
4739.41 4391
4740.06 4309
4740.71 4283
4741.36 4189
4742.01 4274
4742.66 4245
4743.31 4276
4743.96 4300
4744.61 4198
4745.26 4159
4745.91 4342
4746.56 4423
4747.21 4492
4747.86 4617
4748.51 4688
4749.16 4922
4749.81 5279
4750.46 5581
4751.11 5932
4751.76 6154
4752.41 6507
4753.06 6856
4753.71 7063
4754.36 6977
4755.01 6881
4755.66 6523
4756.31 6278
4756.96 5942
4757.61 5598
4758.26 5247
4758.91 4835
4759.56 4670
4760.22 4515
4760.87 4581
4761.52 4330
4762.17 4153
4762.82 4147
4763.47 4162
4764.12 4034
4764.77 3977
4765.42 3981
4766.07 4004
4766.72 3896
4767.38 3895
4768.03 3745
4768.68 3794
4769.33 3942
4769.98 3878
4770.63 3862
4771.28 3900
4771.94 3871
4772.59 3821
4773.24 3853
4773.89 3837
4774.54 3929
4775.19 3903
4775.85 4008
4776.50 4030
4777.15 4015
4777.80 4021
4778.45 4050
4779.11 3979
4779.76 4067
4780.41 4047
4781.06 4098
4781.71 4053
4782.37 4121
4783.02 4214
4783.67 4188
4784.32 4164
4784.98 4267
4785.63 4216
4786.28 4103
4786.93 4066
4787.59 4203
4788.24 4219
4788.89 4109
4789.54 4133
4790.20 4135
4790.85 4245
4791.50 4334
4792.15 4116
4792.81 4198
4793.46 4224
4794.11 4251
4794.77 4242
4795.42 4226
4796.07 3914
4796.73 3957
4797.38 3933
4798.03 4054
4798.69 4003
4799.34 3842
4799.99 3840
4800.65 3847
4801.30 3826
4801.95 3783
4802.61 3814
4803.26 3809
4803.91 3746
4804.57 3804
4805.22 3684
4805.88 3870
4806.53 3905
4807.18 3845
4807.84 3694
4808.49 3724
4809.15 3767
4809.80 3826
4810.45 3757
4811.11 3791
4811.76 3936
4812.42 3766
4813.07 3605
4813.73 3753
4814.38 3812
4815.03 3788
4815.69 3748
4816.34 3836
4817.00 3965
4817.65 3935
4818.31 3879
4818.96 3982
4819.62 4101
4820.27 4161
4820.93 4144
4821.58 4266
4822.24 4256
4822.89 4182
4823.55 4284
4824.20 4291
4824.86 4361
4825.51 4430
4826.17 4541
4826.82 4576
4827.48 4543
4828.13 4633
4828.79 4694
4829.44 4439
4830.10 4478
4830.75 4508
4831.41 4381
4832.07 4361
4832.72 4313
4833.38 4426
4834.03 4382
4834.69 4307
4835.34 4376
4836.00 4261
4836.66 4374
4837.31 4615
4837.97 4678
4838.62 4648
4839.28 4719
4839.94 4735
4840.59 4525
4841.25 4715
4841.91 4518
4842.56 4446
4843.22 4443
4843.87 4390
4844.53 4273
4845.19 4339
4845.84 4407
4846.50 4356
4847.16 4267
4847.81 4403
4848.47 4297
4849.13 4260
4849.78 4244
4850.44 4278
4851.10 4305
4851.75 4235
4852.41 4281
4853.07 4174
4853.73 4046
4854.38 4104
4855.04 4101
4855.70 4141
4856.35 4233
4857.01 4218
4857.67 4285
4858.33 4325
4858.98 4420
4859.64 4484
4860.30 4284
4860.96 4428
4861.61 4674
4862.27 4613
4862.93 4843
4863.59 5038
4864.25 5087
4864.90 5168
4865.56 5167
4866.22 5280
4866.88 5436
4867.54 5415
4868.19 5456
4868.85 5326
4869.51 5288
4870.17 5197
4870.83 4958
4871.48 4621
4872.14 4595
4872.80 4515
4873.46 4486
4874.12 4511
4874.78 4449
4875.43 4454
4876.09 4339
4876.75 4398
4877.41 4263
4878.07 4134
4878.73 4066
4879.39 4278
4880.05 4194
4880.70 4055
4881.36 4168
4882.02 4163
4882.68 3913
4883.34 3957
4884.00 4008
4884.66 3905
4885.32 3714
4885.98 3830
4886.64 4020
4887.30 3799
4887.96 3799
4888.62 3962
4889.27 3994
4889.93 4145
4890.59 4013
4891.25 4213
4891.91 4295
4892.57 4375
4893.23 4390
4893.89 4364
4894.55 4414
4895.21 4378
4895.87 4313
4896.53 4318
4897.19 4597
4897.85 4498
4898.51 4557
4899.17 4659
4899.83 4676
4900.49 4480
4901.15 4474
4901.81 4862
4902.47 4762
4903.13 4649
4903.79 4556
4904.46 4510
4905.12 4444
4905.78 4310
4906.44 4182
4907.10 4117
4907.76 4086
4908.42 4243
4909.08 4311
4909.74 4251
4910.40 4261
4911.06 4294
4911.72 4229
4912.38 4266
4913.05 4244
4913.71 3970
4914.37 3953
4915.03 4079
4915.69 3995
4916.35 4039
4917.01 3916
4917.67 3982
4918.34 3941
4919.00 3785
4919.66 3805
4920.32 3862
4920.98 3800
4921.64 3805
4922.31 3707
4922.97 3822
4923.63 3802
4924.29 3685
4924.95 3645
4925.62 3688
4926.28 3741
4926.94 3825
4927.60 3888
4928.26 3617
4928.93 3688
4929.59 3713
4930.25 3813
4930.91 3799
4931.57 3782
4932.24 3862
4932.90 3820
4933.56 3832
4934.22 4008
4934.89 3748
4935.55 3893
4936.21 3799
4936.88 3711
4937.54 3851
4938.20 3734
4938.86 3761
4939.53 3912
4940.19 3822
4940.85 3665
4941.52 3693
4942.18 3681
4942.84 3775
4943.50 3831
4944.17 3701
4944.83 3749
4945.49 3708
4946.16 3798
4946.82 3850
4947.48 3684
4948.15 3656
4948.81 3775
4949.47 3686
4950.14 3769
4950.80 3703
4951.47 3748
4952.13 3829
4952.79 3700
4953.46 3762
4954.12 3724
4954.78 3743
4955.45 3592
4956.11 3561
4956.78 3598
4957.44 3686
4958.10 3680
4958.77 3793
4959.43 3660
4960.10 3567
4960.76 3736
4961.43 3928
4962.09 3955
4962.76 3656
4963.42 3952
4964.08 3930
4964.75 3936
4965.41 4026
4966.08 3973
4966.74 4023
4967.41 4162
4968.07 4158
4968.74 4068
4969.40 4097
4970.07 3860
4970.73 3957
4971.40 3891
4972.06 3918
4972.73 3985
4973.39 4113
4974.06 4087
4974.72 3895
4975.39 4004
4976.05 4071
4976.72 3982
4977.38 4076
4978.05 3926
4978.71 3891
4979.38 4155
4980.05 4150
4980.71 4036
4981.38 3939
4982.04 3919
4982.71 4044
4983.37 4082
4984.04 4019
4984.71 4253
4985.37 4260
4986.04 4351
4986.70 4683
4987.37 4925
4988.04 5150
4988.70 5562
4989.37 5918
4990.04 6401
4990.70 6477
4991.37 6449
4992.03 6497
4992.70 6486
4993.37 6198
4994.03 5983
4994.70 5612
4995.37 5194
4996.03 4910
4996.70 4682
4997.37 4527
4998.03 4312
4998.70 4383
4999.37 4169
5000.03 4083
5000.70 4031
5001.37 3924
5002.04 3780
5002.70 3763
5003.37 3713
5004.04 3827
5004.70 3794
5005.37 3782
5006.04 3870
5006.71 3827
5007.37 3808
5008.04 3823
5008.71 3670
5009.38 3715
5010.04 3807
5010.71 3746
5011.38 3684
5012.05 3732
5012.71 3893
5013.38 3825
5014.05 3865
5014.72 4008
5015.39 3999
5016.05 3942
5016.72 4045
5017.39 4175
5018.06 4029
5018.73 4078
5019.39 4316
5020.06 4311
5020.73 4468
5021.40 4504
5022.07 4579
5022.74 4739
5023.41 4698
5024.07 4657
5024.74 4621
5025.41 4676
5026.08 4897
5026.75 4748
5027.42 4761
5028.09 4616
5028.75 4577
5029.42 4587
5030.09 4340
5030.76 4269
5031.43 4264
5032.10 4279
5032.77 4248
5033.44 4030
5034.11 3890
5034.78 3894
5035.45 3903
5036.12 3899
5036.78 3791
5037.45 3716
5038.12 3768
5038.79 3865
5039.46 3829
5040.13 3767
5040.80 3954
5041.47 3761
5042.14 3583
5042.81 3772
5043.48 3876
5044.15 3858
5044.82 3835
5045.49 3784
5046.16 3804
5046.83 3917
5047.50 3964
5048.17 3820
5048.84 3852
5049.51 3894
5050.18 4023
5050.85 4112
5051.52 4141
5052.19 4260
5052.86 4266
5053.53 4279
5054.20 4288
5054.87 4268
5055.55 4403
5056.22 4323
5056.89 4300
5057.56 4076
5058.23 3899
5058.90 3922
5059.57 3917
5060.24 3968
5060.91 3974
5061.58 3925
5062.25 4026
5062.93 3720
5063.60 3746
5064.27 3765
5064.94 3802
5065.61 3746
5066.28 3653
5066.95 3755
5067.62 3754
5068.30 3709
5068.97 3739
5069.64 3783
5070.31 3811
5070.98 3722
5071.65 3603
5072.33 3638
5073.00 3679
5073.67 3634
5074.34 3490
5075.01 3493
5075.68 3500
5076.36 3483
5077.03 3421
5077.70 3467
5078.37 3474
5079.05 3436
5079.72 3417
5080.39 3541
5081.06 3713
5081.73 3773
5082.41 3669
5083.08 3656
5083.75 3691
5084.42 3746
5085.10 3659
5085.77 3660
5086.44 3454
5087.12 3539
5087.79 3549
5088.46 3539
5089.13 3648
5089.81 3680
5090.48 3662
5091.15 3694
5091.83 3665
5092.50 3794
5093.17 3840
5093.84 3774
5094.52 3757
5095.19 3539
5095.86 3694
5096.54 3657
5097.21 3589
5097.88 3468
5098.56 3585
5099.23 3436
5099.91 3386
5100.58 3555
5101.25 3475
5101.93 3472
5102.60 3456
5103.27 3529
5103.95 3463
5104.62 3417
5105.30 3616
5105.97 3656
5106.64 3576
5107.32 3686
5107.99 3471
5108.67 3545
5109.34 3618
5110.01 3661
5110.69 3533
5111.36 3500
5112.04 3548
5112.71 3541
5113.39 3358
5114.06 3415
5114.74 3399
5115.41 3368
5116.08 3370
5116.76 3425
5117.43 3458
5118.11 3428
5118.78 3386
5119.46 3547
5120.13 3455
5120.81 3335
5121.48 3366
5122.16 3372
5122.83 3383
5123.51 3407
5124.18 3356
5124.86 3482
5125.53 3355
5126.21 3404
5126.88 3414
5127.56 3489
5128.24 3476
5128.91 3438
5129.59 3364
5130.26 3448
5130.94 3362
5131.61 3349
5132.29 3367
5132.96 3413
5133.64 3406
5134.32 3447
5134.99 3447
5135.67 3368
5136.34 3449
5137.02 3384
5137.70 3469
5138.37 3354
5139.05 3293
5139.72 3443
5140.40 3527
5141.08 3582
5141.75 3689
5142.43 3722
5143.11 3641
5143.78 3568
5144.46 3671
5145.14 3577
5145.81 3436
5146.49 3398
5147.17 3332
5147.84 3421
5148.52 3284
5149.20 3194
5149.87 3279
5150.55 3371
5151.23 3318
5151.90 3381
5152.58 3464
5153.26 3406
5153.94 3389
5154.61 3221
5155.29 3249
5155.97 3306
5156.64 3210
5157.32 3269
5158.00 3255
5158.68 3198
5159.35 3258
5160.03 3278
5160.71 3278
5161.39 3197
5162.06 3286
5162.74 3278
5163.42 3282
5164.10 3168
5164.78 3101
5165.45 3193
5166.13 3301
5166.81 3324
5167.49 3171
5168.17 3223
5168.84 3293
5169.52 3304
5170.20 3364
5170.88 3272
5171.56 3270
5172.23 3361
5172.91 3314
5173.59 3138
5174.27 3170
5174.95 3217
5175.63 3288
5176.31 3330
5176.98 3333
5177.66 3302
5178.34 3358
5179.02 3466
5179.70 3596
5180.38 3675
5181.06 3558
5181.74 3452
5182.42 3518
5183.09 3494
5183.77 3513
5184.45 3402
5185.13 3422
5185.81 3466
5186.49 3410
5187.17 3287
5187.85 3222
5188.53 3348
5189.21 3260
5189.89 3159
5190.57 3227
5191.25 3243
5191.93 3244
5192.61 3353
5193.29 3162
5193.97 3172
5194.64 3188
5195.32 3176
5196.00 3212
5196.68 3225
5197.36 3128
5198.04 3119
5198.72 3149
5199.40 3120
5200.08 3189
5200.77 3249
5201.45 3230
5202.13 3108
5202.81 3300
5203.49 3367
5204.17 3348
5204.85 3279
5205.53 3385
5206.21 3462
5206.89 3535
5207.57 3592
5208.25 3766
5208.93 3677
5209.61 3588
5210.29 3687
5210.97 3724
5211.65 3688
5212.34 3709
5213.02 3782
5213.70 3535
5214.38 3385
5215.06 3445
5215.74 3341
5216.42 3318
5217.10 3251
5217.78 3087
5218.47 3231
5219.15 3254
5219.83 3218
5220.51 3121
5221.19 3174
5221.87 3184
5222.56 3217
5223.24 3183
5223.92 3194
5224.60 3343
5225.28 3261
5225.96 3240
5226.65 3242
5227.33 3180
5228.01 3231
5228.69 3225
5229.37 3304
5230.06 3180
5230.74 3087
5231.42 3229
5232.10 3308
5232.79 3213
5233.47 3147
5234.15 3106
5234.83 3156
5235.51 3393
5236.20 3234
5236.88 3096
5237.56 3252
5238.25 3307
5238.93 3314
5239.61 3322
5240.29 3282
5240.98 3501
5241.66 3444
5242.34 3403
5243.03 3367
5243.71 3299
5244.39 3268
5245.07 3257
5245.76 3215
5246.44 3130
5247.12 3194
5247.81 3097
5248.49 3015
5249.17 3088
5249.86 3197
5250.54 3290
5251.22 3078
5251.91 3239
5252.59 3019
5253.28 3071
5253.96 3060
5254.64 3102
5255.33 3149
5256.01 3131
5256.69 3124
5257.38 2962
5258.06 3108
5258.75 3238
5259.43 3185
5260.11 3088
5260.80 3177
5261.48 3118
5262.17 2982
5262.85 3055
5263.53 3168
5264.22 3093
5264.90 3044
5265.59 3105
5266.27 3155
5266.96 3155
5267.64 3151
5268.33 3310
5269.01 3164
5269.70 3198
5270.38 3241
5271.07 3373
5271.75 3249
5272.44 3262
5273.12 3221
5273.80 3210
5274.49 3215
5275.18 3284
5275.86 3388
5276.55 3319
5277.23 3285
5277.92 3269
5278.60 3351
5279.29 3383
5279.97 3463
5280.66 3314
5281.34 3412
5282.03 3345
5282.71 3475
5283.40 3386
5284.08 3360
5284.77 3477
5285.46 3504
5286.14 3392
5286.83 3303
5287.51 3234
5288.20 3123
5288.89 3150
5289.57 2980
5290.26 3027
5290.94 2968
5291.63 3087
5292.32 3248
5293.00 3151
5293.69 3077
5294.38 2811
5295.06 2938
5295.75 2920
5296.43 3093
5297.12 3083
5297.81 3208
5298.49 3240
5299.18 3076
5299.87 3192
5300.55 3238
5301.24 3255
5301.93 3296
5302.61 3461
5303.30 3445
5303.99 3339
5304.68 3309
5305.36 3328
5306.05 3349
5306.74 3232
5307.42 3202
5308.11 3246
5308.80 3147
5309.49 3120
5310.17 3137
5310.86 3209
5311.55 3140
5312.23 3058
5312.92 3163
5313.61 3178
5314.30 3180
5314.99 3096
5315.67 3028
5316.36 2993
5317.05 3070
5317.74 3135
5318.42 3098
5319.11 3193
5319.80 2997
5320.49 3030
5321.18 2985
5321.86 3054
5322.55 3139
5323.24 3061
5323.93 3032
5324.62 3107
5325.31 3207
5325.99 3110
5326.68 3045
5327.37 3134
5328.06 3260
5328.75 3130
5329.44 3131
5330.12 3089
5330.81 3246
5331.50 3262
5332.19 3248
5332.88 3204
5333.57 3264
5334.26 3292
5334.95 3253
5335.64 3211
5336.32 3368
5337.01 3232
5337.70 3213
5338.39 3164
5339.08 3182
5339.77 3172
5340.46 2995
5341.15 3130
5341.84 3077
5342.53 3115
5343.22 3092
5343.91 3053
5344.60 3233
5345.29 3111
5345.98 3180
5346.67 3123
5347.36 3256
5348.04 3333
5348.73 3426
5349.42 3423
5350.11 3425
5350.80 3613
5351.49 3571
5352.18 3537
5352.87 3637
5353.56 3619
5354.25 3596
5354.95 3511
5355.64 3349
5356.33 3394
5357.02 3199
5357.71 3277
5358.40 3185
5359.09 3219
5359.78 3163
5360.47 3085
5361.16 3144
5361.85 3081
5362.54 3134
5363.23 3151
5363.92 3041
5364.61 3155
5365.30 3099
5365.99 3026
5366.69 3099
5367.38 3195
5368.07 3095
5368.76 3010
5369.45 3133
5370.14 3137
5370.83 3151
5371.52 3055
5372.22 3062
5372.91 3129
5373.60 3211
5374.29 3172
5374.98 3409
5375.67 3293
5376.36 3298
5377.06 3309
5377.75 3266
5378.44 3382
5379.13 3447
5379.82 3296
5380.52 3372
5381.21 3490
5381.90 3451
5382.59 3584
5383.28 3602
5383.98 3470
5384.67 3542
5385.36 3490
5386.05 3366
5386.74 3310
5387.44 3282
5388.13 3334
5388.82 3189
5389.51 3279
5390.21 3342
5390.90 3346
5391.59 3246
5392.28 3281
5392.98 3276
5393.67 3257
5394.36 3358
5395.06 3192
5395.75 2994
5396.44 3041
5397.13 3110
5397.83 2987
5398.52 2932
5399.21 2809
5399.91 2942
5400.60 2890
5401.29 2870
5401.99 2880
5402.68 2883
5403.37 2956
5404.07 2966
5404.76 2852
5405.45 2883
5406.15 3003
5406.84 2934
5407.53 2982
5408.23 3003
5408.92 3003
5409.61 3063
5410.31 3029
5411.00 3055
5411.70 2989
5412.39 2980
5413.08 3068
5413.78 2989
5414.47 2971
5415.17 2893
5415.86 3053
5416.55 3093
5417.25 3154
5417.94 3099
5418.64 3073
5419.33 3229
5420.03 3159
5420.72 3028
5421.42 2872
5422.11 3031
5422.80 2960
5423.50 3105
5424.19 3004
5424.89 2925
5425.58 2990
5426.28 3044
5426.97 3090
5427.67 2865
5428.36 2992
5429.06 3090
5429.75 3042
5430.45 2864
5431.14 2969
5431.84 2974
5432.53 2919
5433.23 2890
5433.92 2945
5434.62 2955
5435.31 2897
5436.01 2964
5436.71 2757
5437.40 2828
5438.10 2866
5438.79 2815
5439.49 2780
5440.18 2819
5440.88 2835
5441.58 2868
5442.27 2775
5442.97 2774
5443.66 2812
5444.36 2864
5445.06 2805
5445.75 2915
5446.45 3024
5447.14 2846
5447.84 2921
5448.54 2985
5449.23 2986
5449.93 2975
5450.63 2937
5451.32 2903
5452.02 3040
5452.71 2859
5453.41 2980
5454.11 2832
5454.80 2811
5455.50 2660
5456.20 2736
5456.89 2862
5457.59 2834
5458.29 2833
5458.99 2962
5459.68 2930
5460.38 2857
5461.08 2775
5461.77 2773
5462.47 2778
5463.17 2834
5463.86 2886
5464.56 2839
5465.26 2802
5465.96 2780
5466.65 2724
5467.35 2706
5468.05 2741
5468.75 2648
5469.44 2822
5470.14 2819
5470.84 2810
5471.54 2720
5472.24 2735
5472.93 2727
5473.63 2808
5474.33 2866
5475.03 2771
5475.72 2715
5476.42 2719
5477.12 2751
5477.82 2734
5478.52 2721
5479.22 2756
5479.91 2819
5480.61 2758
5481.31 2705
5482.01 2938
5482.71 2909
5483.41 2791
5484.10 2843
5484.80 2824
5485.50 2755
5486.20 2768
5486.90 2802
5487.60 2808
5488.30 2837
5488.99 2839
5489.69 2920
5490.39 2826
5491.09 2892
5491.79 2915
5492.49 2823
5493.19 2664
5493.89 2710
5494.59 2796
5495.29 2757
5495.99 2724
5496.69 2789
5497.38 2670
5498.08 2765
5498.78 2902
5499.48 2817
5500.18 2668
5500.88 2791
5501.58 2780
5502.28 2859
5502.98 2896
5503.68 3007
5504.38 2945
5505.08 2923
5505.78 2870
5506.48 2793
5507.18 2803
5507.88 2814
5508.58 2736
5509.28 2699
5509.98 2675
5510.68 2762
5511.38 2708
5512.08 2793
5512.78 2674
5513.48 2672
5514.18 2650
5514.88 2763
5515.58 2695
5516.28 2692
5516.98 2652
5517.69 2673
5518.39 2702
5519.09 2785
5519.79 2659
5520.49 2529
5521.19 2557
5521.89 2592
5522.59 2603
5523.29 2708
5523.99 2766
5524.69 2820
5525.40 2822
5526.10 2762
5526.80 2812
5527.50 2731
5528.20 2752
5528.90 2791
5529.60 2747
5530.31 2685
5531.01 2785
5531.71 2651
5532.41 2684
5533.11 2716
5533.81 2681
5534.51 2619
5535.22 2606
5535.92 2653
5536.62 2653
5537.32 2656
5538.02 2642
5538.73 2636
5539.43 2670
5540.13 2612
5540.83 2607
5541.53 2678
5542.24 2587
5542.94 2595
5543.64 2592
5544.34 2590
5545.05 2623
5545.75 2571
5546.45 2766
5547.15 2643
5547.86 2581
5548.56 2674
5549.26 2695
5549.96 2669
5550.67 2733
5551.37 2682
5552.07 2586
5552.78 2615
5553.48 2607
5554.18 2609
5554.88 2629
5555.59 2610
5556.29 2604
5556.99 2611
5557.70 2507
5558.40 2542
5559.10 2596
5559.81 2582
5560.51 2560
5561.21 2591
5561.92 2616
5562.62 2616
5563.32 2608
5564.03 2662
5564.73 2673
5565.44 2584
5566.14 2630
5566.84 2588
5567.55 2487
5568.25 2501
5568.95 2374
5569.66 2476
5570.36 2387
5571.07 2456
5571.77 2502
5572.47 2518
5573.18 2581
5573.88 2594
5574.59 2583
5575.29 2626
5576.00 2655
5576.70 2637
5577.40 2707
5578.11 2674
5578.81 2662
5579.52 2611
5580.22 2589
5580.93 2573
5581.63 2589
5582.34 2607
5583.04 2632
5583.75 2618
5584.45 2542
5585.16 2533
5585.86 2492
5586.57 2471
5587.27 2659
5587.98 2603
5588.68 2662
5589.39 2650
5590.09 2691
5590.80 2692
5591.50 2654
5592.21 2666
5592.91 2662
5593.62 2697
5594.33 2562
5595.03 2591
5595.74 2492
5596.44 2540
5597.15 2498
5597.85 2487
5598.56 2505
5599.27 2528
5599.97 2656
5600.68 2683
5601.38 2671
5602.09 2537
5602.79 2481
5603.50 2669
5604.21 2590
5604.91 2527
5605.62 2538
5606.33 2490
5607.03 2532
5607.74 2648
5608.45 2554
5609.15 2682
5609.86 2532
5610.56 2443
5611.27 2563
5611.98 2633
5612.68 2567
5613.39 2625
5614.10 2623
5614.80 2593
5615.51 2572
5616.22 2509
5616.93 2609
5617.63 2672
5618.34 2581
5619.05 2480
5619.75 2558
5620.46 2569
5621.17 2556
5621.88 2504
5622.58 2499
5623.29 2510
5624.00 2495
5624.70 2388
5625.41 2450
5626.12 2538
5626.83 2603
5627.54 2608
5628.24 2487
5628.95 2545
5629.66 2543
5630.37 2600
5631.07 2508
5631.78 2444
5632.49 2555
5633.20 2561
5633.91 2370
5634.61 2443
5635.32 2397
5636.03 2531
5636.74 2587
5637.45 2426
5638.15 2561
5638.86 2639
5639.57 2567
5640.28 2585
5640.99 2454
5641.70 2563
5642.41 2502
5643.11 2527
5643.82 2557
5644.53 2530
5645.24 2582
5645.95 2507
5646.66 2557
5647.37 2595
5648.08 2496
5648.78 2577
5649.49 2710
5650.20 2642
5650.91 2620
5651.62 2596
5652.33 2551
5653.04 2586
5653.75 2547
5654.46 2670
5655.17 2747
5655.88 2545
5656.59 2490
5657.30 2638
5658.00 2618
5658.71 2590
5659.42 2520
5660.13 2601
5660.84 2593
5661.55 2571
5662.26 2677
5662.97 2601
5663.68 2730
5664.39 2727
5665.10 2671
5665.81 2598
5666.52 2619
5667.23 2588
5667.94 2706
5668.65 2618
5669.36 2550
5670.07 2475
5670.78 2506
5671.49 2558
5672.20 2585
5672.92 2526
5673.63 2389
5674.34 2496
5675.05 2430
5675.76 2463
5676.47 2509
5677.18 2460
5677.89 2472
5678.60 2485
5679.31 2412
5680.02 2461
5680.73 2466
5681.44 2515
5682.16 2445
5682.87 2525
5683.58 2467
5684.29 2505
5685.00 2626
5685.71 2640
5686.42 2587
5687.13 2526
5687.85 2458
5688.56 2448
5689.27 2422
5689.98 2590
5690.69 2661
5691.40 2467
5692.11 2460
5692.83 2586
5693.54 2650
5694.25 2606
5694.96 2496
5695.67 2543
5696.39 2459
5697.10 2472
5697.81 2411
5698.52 2505
5699.23 2436
5699.95 2494
5700.66 2495
5701.37 2459
5702.08 2525
5702.80 2580
5703.51 2517
5704.22 2576
5704.93 2509
5705.64 2401
5706.36 2417
5707.07 2439
5707.78 2534
5708.50 2492
5709.21 2381
5709.92 2368
5710.63 2442
5711.35 2388
5712.06 2414
5712.77 2455
5713.49 2425
5714.20 2336
5714.91 2295
5715.62 2385
5716.34 2359
5717.05 2516
5717.76 2485
5718.48 2388
5719.19 2270
5719.90 2379
5720.62 2333
5721.33 2399
5722.05 2391
5722.76 2451
5723.47 2382
5724.19 2333
5724.90 2462
5725.61 2470
5726.33 2450
5727.04 2445
5727.76 2481
5728.47 2538
5729.18 2546
5729.90 2517
5730.61 2546
5731.33 2611
5732.04 2507
5732.75 2481
5733.47 2501
5734.18 2434
5734.90 2508
5735.61 2537
5736.33 2434
5737.04 2445
5737.75 2346
5738.47 2428
5739.18 2435
5739.90 2405
5740.61 2463
5741.33 2452
5742.04 2330
5742.76 2431
5743.47 2503
5744.19 2454
5744.90 2310
5745.62 2404
5746.33 2473
5747.05 2357
5747.76 2424
5748.48 2447
5749.19 2418
5749.91 2434
5750.62 2364
5751.34 2469
5752.05 2369
5752.77 2452
5753.49 2533
5754.20 2428
5754.92 2546
5755.63 2568
5756.35 2433
5757.06 2447
5757.78 2488
5758.50 2528
5759.21 2529
5759.93 2506
5760.64 2537
5761.36 2561
5762.07 2447
5762.79 2367
5763.51 2413
5764.22 2443
5764.94 2488
5765.66 2485
5766.37 2453
5767.09 2422
5767.80 2322
5768.52 2424
5769.24 2583
5769.95 2543
5770.67 2491
5771.39 2473
5772.10 2513
5772.82 2538
5773.54 2570
5774.25 2615
5774.97 2706
5775.69 2490
5776.41 2525
5777.12 2538
5777.84 2557
5778.56 2690
5779.27 2617
5779.99 2552
5780.71 2656
5781.42 2625
5782.14 2594
5782.86 2632
5783.58 2508
5784.29 2500
5785.01 2539
5785.73 2604
5786.45 2509
5787.16 2638
5787.88 2632
5788.60 2614
5789.32 2557
5790.04 2660
5790.75 2645
5791.47 2542
5792.19 2616
5792.91 2573
5793.62 2614
5794.34 2634
5795.06 2699
5795.78 2709
5796.50 2738
5797.22 2808
5797.93 2856
5798.65 2793
5799.37 3013
5800.09 3024
5800.81 3057
5801.53 3162
5802.24 3196
5802.96 3259
5803.68 3387
5804.40 3553
5805.12 3494
5805.84 3574
5806.56 3507
5807.28 3306
5807.99 3142
5808.71 3022
5809.43 3058
5810.15 3102
5810.87 3022
5811.59 3050
5812.31 2959
5813.03 2976
5813.75 2985
5814.47 2900
5815.19 3109
5815.90 3467
5816.62 3511
5817.34 3624
5818.06 3775
5818.78 3918
5819.50 4006
5820.22 4082
5820.94 4102
5821.66 4047
5822.38 3892
5823.10 3803
5823.82 3508
5824.54 3354
5825.26 3428
5825.98 3410
5826.70 3302
5827.42 3238
5828.14 3167
5828.86 3042
5829.58 3062
5830.30 3102
5831.02 3117
5831.74 3008
5832.46 2972
5833.18 2953
5833.90 2983
5834.62 3001
5835.35 3077
5836.07 2869
5836.79 2970
5837.51 3050
5838.23 3084
5838.95 3042
5839.67 3051
5840.39 3107
5841.11 3002
5841.83 2856
5842.55 2842
5843.27 2875
5844.00 2726
5844.72 2703
5845.44 2761
5846.16 2652
5846.88 2631
5847.60 2590
5848.32 2656
5849.04 2675
5849.77 2678
5850.49 2603
5851.21 2652
5851.93 2684
5852.65 2710
5853.37 2632
5854.10 2547
5854.82 2678
5855.54 2775
5856.26 2828
5856.98 2691
5857.71 2750
5858.43 2680
5859.15 2700
5859.87 2723
5860.59 2649
5861.32 2713
5862.04 2720
5862.76 2634
5863.48 2653
5864.21 2561
5864.93 2549
5865.65 2565
5866.37 2559
5867.10 2555
5867.82 2542
5868.54 2455
5869.26 2478
5869.99 2499
5870.71 2529
5871.43 2521
5872.15 2489
5872.88 2568
5873.60 2648
5874.32 2621
5875.05 2563
5875.77 2638
5876.49 2561
5877.22 2533
5877.94 2628
5878.66 2619
5879.39 2647
5880.11 2473
5880.83 2515
5881.56 2682
5882.28 2608
5883.00 2586
5883.73 2633
5884.45 2629
5885.17 2581
5885.90 2525
5886.62 2566
5887.34 2665
5888.07 2674
5888.79 2516
5889.52 2439
5890.24 2437
5890.96 2432
5891.69 2579
5892.41 2668
5893.14 2562
5893.86 2537
5894.58 2552
5895.31 2500
5896.03 2408
5896.76 2467
5897.48 2472
5898.21 2402
5898.93 2519
5899.66 2583
5900.38 2607
5901.11 2528
5901.83 2639
5902.55 2635
5903.28 2779
5904.00 2758
5904.73 2758
5905.45 2822
5906.18 2822
5906.90 2705
5907.63 2589
5908.35 2633
5909.08 2613
5909.80 2582
5910.53 2425
5911.25 2508
5911.98 2476
5912.71 2545
5913.43 2478
5914.16 2496
5914.88 2409
5915.61 2378
5916.33 2554
5917.06 2560
5917.78 2512
5918.51 2493
5919.24 2478
5919.96 2510
5920.69 2397
5921.41 2510
5922.14 2607
5922.87 2446
5923.59 2530
5924.32 2535
5925.04 2640
5925.77 2646
5926.50 2542
5927.22 2541
5927.95 2467
5928.67 2554
5929.40 2479
5930.13 2539
5930.85 2484
5931.58 2554
5932.31 2523
5933.03 2508
5933.76 2587
5934.49 2539
5935.21 2557
5935.94 2652
5936.67 2702
5937.39 2716
5938.12 2749
5938.85 2665
5939.58 2731
5940.30 2757
5941.03 2636
5941.76 2587
5942.48 2602
5943.21 2577
5943.94 2590
5944.67 2676
5945.39 2615
5946.12 2711
5946.85 2592
5947.58 2543
5948.30 2557
5949.03 2578
5949.76 2530
5950.49 2585
5951.21 2620
5951.94 2618
5952.67 2623
5953.40 2663
5954.12 2550
5954.85 2657
5955.58 2633
5956.31 2619
5957.04 2571
5957.76 2647
5958.49 2759
5959.22 2626
5959.95 2649
5960.68 2670
5961.41 2662
5962.13 2706
5962.86 2691
5963.59 2684
5964.32 2775
5965.05 2690
5965.78 2758
5966.51 2814
5967.23 2874
5967.96 2873
5968.69 2742
5969.42 2826
5970.15 2830
5970.88 2799
5971.61 2759
5972.34 2959
5973.07 2787
5973.79 2642
5974.52 2676
5975.25 2697
5975.98 2774
5976.71 2730
5977.44 2687
5978.17 2584
5978.90 2777
5979.63 2811
5980.36 2822
5981.09 2791
5981.82 2772
5982.55 2787
5983.28 2854
5984.01 2931
5984.74 2971
5985.47 2907
5986.20 2926
5986.93 2931
5987.66 2996
5988.39 2939
5989.12 2834
5989.85 2866
5990.58 2839
5991.31 2804
5992.04 2865
5992.77 2887
5993.50 2888
5994.23 2890
5994.96 2792
5995.69 2790
5996.42 2853
5997.15 2944
5997.88 2997
5998.61 2900
5999.34 2917
6000.07 2834
6000.80 2862
6001.53 2873
6002.26 2897
6003.00 2740
6003.73 2780
6004.46 2794
6005.19 2875
6005.92 2763
6006.65 2814
6007.38 2886
6008.11 2830
6008.84 2945
6009.58 2989
6010.31 3212
6011.04 3286
6011.77 3419
6012.50 3604
6013.23 3759
6013.96 3840
6014.70 3962
6015.43 3869
6016.16 3831
6016.89 3770
6017.62 3646
6018.35 3488
6019.09 3383
6019.82 3140
6020.55 3128
6021.28 2959
6022.01 2846
6022.75 2823
6023.48 2773
6024.21 2622
6024.94 2701
6025.67 2709
6026.41 2643
6027.14 2650
6027.87 2465
6028.60 2611
6029.34 2602
6030.07 2559
6030.80 2504
6031.53 2494
6032.27 2582
6033.00 2616
6033.73 2495
6034.47 2596
6035.20 2605
6035.93 2608
6036.66 2621
6037.40 2637
6038.13 2590
6038.86 2594
6039.60 2629
6040.33 2605
6041.06 2642
6041.80 2584
6042.53 2639
6043.26 2650
6044.00 2623
6044.73 2667
6045.46 2798
6046.20 2764
6046.93 2916
6047.66 2882
6048.40 2987
6049.13 2964
6049.86 2935
6050.60 2894
6051.33 2766
6052.07 2770
6052.80 2707
6053.53 2740
6054.27 2749
6055.00 2774
6055.74 2742
6056.47 2762
6057.20 2737
6057.94 2692
6058.67 2644
6059.41 2576
6060.14 2617
6060.88 2520
6061.61 2630
6062.34 2556
6063.08 2590
6063.81 2601
6064.55 2676
6065.28 2588
6066.02 2612
6066.75 2598
6067.49 2595
6068.22 2603
6068.96 2597
6069.69 2527
6070.43 2555
6071.16 2519
6071.90 2515
6072.63 2568
6073.37 2534
6074.10 2499
6074.84 2573
6075.57 2644
6076.31 2638
6077.04 2462
6077.78 2426
6078.52 2450
6079.25 2416
6079.99 2481
6080.72 2489
6081.46 2598
6082.19 2591
6082.93 2577
6083.66 2611
6084.40 2529
6085.14 2455
6085.87 2579
6086.61 2464
6087.34 2418
6088.08 2506
6088.82 2471
6089.55 2517
6090.29 2401
6091.02 2427
6091.76 2479
6092.50 2541
6093.23 2549
6093.97 2434
6094.71 2486
6095.44 2458
6096.18 2492
6096.92 2523
6097.65 2471
6098.39 2472
6099.13 2457
6099.86 2441
6100.60 2560
6101.34 2552
6102.07 2406
6102.81 2363
6103.55 2369
6104.28 2415
6105.02 2232
6105.76 2278
6106.50 2350
6107.23 2439
6107.97 2346
6108.71 2509
6109.45 2413
6110.18 2485
6110.92 2354
6111.66 2431
6112.40 2301
6113.13 2394
6113.87 2441
6114.61 2409
6115.35 2410
6116.08 2380
6116.82 2351
6117.56 2337
6118.30 2532
6119.03 2509
6119.77 2482
6120.51 2513
6121.25 2451
6121.99 2509
6122.73 2558
6123.46 2476
6124.20 2442
6124.94 2482
6125.68 2449
6126.42 2353
6127.15 2290
6127.89 2324
6128.63 2408
6129.37 2487
6130.11 2522
6130.85 2504
6131.59 2492
6132.33 2609
6133.06 2581
6133.80 2513
6134.54 2525
6135.28 2591
6136.02 2559
6136.76 2595
6137.50 2582
6138.24 2499
6138.98 2623
6139.71 2544
6140.45 2482
6141.19 2591
6141.93 2540
6142.67 2611
6143.41 2721
6144.15 2613
6144.89 2587
6145.63 2656
6146.37 2533
6147.11 2491
6147.85 2329
6148.59 2451
6149.33 2543
6150.07 2538
6150.81 2498
6151.55 2440
6152.29 2507
6153.03 2436
6153.77 2551
6154.51 2481
6155.25 2600
6155.99 2598
6156.73 2594
6157.47 2524
6158.21 2578
6158.95 2485
6159.69 2490
6160.43 2448
6161.17 2594
6161.91 2542
6162.65 2528
6163.39 2571
6164.13 2598
6164.87 2500
6165.61 2690
6166.35 2706
6167.10 2800
6167.84 2804
6168.58 2793
6169.32 2838
6170.06 2959
6170.80 2893
6171.54 2947
6172.28 2939
6173.02 2767
6173.77 2734
6174.51 2790
6175.25 2674
6175.99 2690
6176.73 2722
6177.47 2701
6178.21 2664
6178.96 2671
6179.70 2713
6180.44 2617
6181.18 2626
6181.92 2616
6182.66 2651
6183.41 2803
6184.15 2725
6184.89 2757
6185.63 2696
6186.37 2643
6187.11 2694
6187.86 2857
6188.60 2891
6189.34 2886
6190.08 2882
6190.83 2830
6191.57 2823
6192.31 2788
6193.05 2762
6193.80 2861
6194.54 2963
6195.28 2877
6196.02 2908
6196.77 2960
6197.51 2910
6198.25 2971
6198.99 2947
6199.74 2980
6200.48 3104
6201.22 3008
6201.96 2871
6202.71 3035
6203.45 3098
6204.19 3078
6204.94 3171
6205.68 3377
6206.42 3663
6207.17 3904
6207.91 4308
6208.65 4805
6209.40 5411
6210.14 6070
6210.88 6309
6211.63 6537
6212.37 6586
6213.11 6585
6213.86 6144
6214.60 5645
6215.34 5012
6216.09 4515
6216.83 4148
6217.58 3565
6218.32 3401
6219.06 3181
6219.81 3041
6220.55 2926
6221.30 2800
6222.04 2712
6222.78 2622
6223.53 2544
6224.27 2610
6225.02 2605
6225.76 2654
6226.51 2572
6227.25 2589
6228.00 2506
6228.74 2514
6229.48 2518
6230.23 2441
6230.97 2379
6231.72 2433
6232.46 2392
6233.21 2364
6233.95 2369
6234.70 2473
6235.44 2481
6236.19 2472
6236.93 2534
6237.68 2456
6238.42 2538
6239.17 2594
6239.91 2527
6240.66 2508
6241.40 2413
6242.15 2402
6242.89 2431
6243.64 2461
6244.38 2431
6245.13 2589
6245.88 2681
6246.62 2617
6247.37 2723
6248.11 2684
6248.86 2740
6249.60 2805
6250.35 2867
6251.10 2850
6251.84 2775
6252.59 2792
6253.33 2747
6254.08 2655
6254.83 2533
6255.57 2537
6256.32 2444
6257.06 2458
6257.81 2458
6258.56 2453
6259.30 2454
6260.05 2568
6260.80 2478
6261.54 2427
6262.29 2437
6263.04 2441
6263.78 2459
6264.53 2435
6265.28 2445
6266.02 2453
6266.77 2557
6267.52 2651
6268.26 2521
6269.01 2455
6269.76 2485
6270.50 2411
6271.25 2384
6272.00 2412
6272.75 2485
6273.49 2404
6274.24 2549
6274.99 2648
6275.73 2543
6276.48 2446
6277.23 2421
6277.98 2532
6278.72 2655
6279.47 2530
6280.22 2427
6280.97 2374
6281.71 2424
6282.46 2461
6283.21 2465
6283.96 2429
6284.71 2449
6285.45 2400
6286.20 2418
6286.95 2383
6287.70 2435
6288.45 2438
6289.19 2480
6289.94 2415
6290.69 2372
6291.44 2354
6292.19 2285
6292.94 2216
6293.68 2177
6294.43 2260
6295.18 2336
6295.93 2257
6296.68 2258
6297.43 2258
6298.18 2273
6298.92 2213
6299.67 2234
6300.42 2311
6301.17 2192
6301.92 2193
6302.67 2166
6303.42 2200
6304.17 2310
6304.92 2396
6305.66 2343
6306.41 2468
6307.16 2338
6307.91 2273
6308.66 2222
6309.41 2310
6310.16 2442
6310.91 2360
6311.66 2301
6312.41 2355
6313.16 2271
6313.91 2305
6314.66 2329
6315.41 2343
6316.16 2276
6316.91 2239
6317.66 2188
6318.41 2153
6319.16 2144
6319.91 2156
6320.66 2177
6321.41 2139
6322.16 2157
6322.91 2189
6323.66 2116
6324.41 2176
6325.16 2089
6325.91 2060
6326.66 2105
6327.41 2206
6328.16 2110
6328.91 2048
6329.66 2108
6330.41 2164
6331.16 2200
6331.91 2188
6332.66 2086
6333.41 2204
6334.16 2153
6334.91 2187
6335.67 2151
6336.42 2186
6337.17 2220
6337.92 2143
6338.67 2145
6339.42 2177
6340.17 2104
6340.92 2059
6341.67 2078
6342.43 2189
6343.18 2109
6343.93 2108
6344.68 2065
6345.43 2136
6346.18 2105
6346.93 2102
6347.69 2132
6348.44 2174
6349.19 2109
6349.94 2021
6350.69 2094
6351.45 2161
6352.20 2138
6352.95 2171
6353.70 2196
6354.45 2169
6355.20 2178
6355.96 2128
6356.71 2202
6357.46 2160
6358.21 2098
6358.97 2109
6359.72 2045
6360.47 2100
6361.22 2178
6361.98 2120
6362.73 2044
6363.48 2114
6364.23 2102
6364.99 2148
6365.74 2168
6366.49 2138
6367.24 2064
6368.00 2113
6368.75 2025
6369.50 2097
6370.26 2105
6371.01 2137
6371.76 2134
6372.51 2145
6373.27 2213
6374.02 2197
6374.77 2157
6375.53 2137
6376.28 2097
6377.03 2104
6377.79 2136
6378.54 2160
6379.29 2240
6380.05 2219
6380.80 2154
6381.56 2197
6382.31 2122
6383.06 2016
6383.82 2107
6384.57 2182
6385.32 2064
6386.08 2050
6386.83 2129
6387.59 2035
6388.34 2058
6389.09 2101
6389.85 2018
6390.60 2022
6391.36 2174
6392.11 2168
6392.86 2059
6393.62 2092
6394.37 2126
6395.13 2104
6395.88 2061
6396.64 1984
6397.39 1961
6398.15 1983
6398.90 1966
6399.66 1995
6400.41 2078
6401.16 1976
6401.92 2022
6402.67 1980
6403.43 2022
6404.18 1944
6404.94 2018
6405.69 2042
6406.45 2011
6407.20 2004
6407.96 1955
6408.72 1983
6409.47 2042
6410.23 2054
6410.98 1972
6411.74 2024
6412.49 2035
6413.25 1999
6414.00 1949
6414.76 2026
6415.51 1975
6416.27 1941
6417.03 2015
6417.78 2039
6418.54 1940
6419.29 2083
6420.05 2098
6420.80 2071
6421.56 2038
6422.32 1994
6423.07 1941
6423.83 1959
6424.59 1974
6425.34 2054
6426.10 1955
6426.85 1933
6427.61 2042
6428.37 2028
6429.12 2088
6429.88 1992
6430.64 1982
6431.39 1956
6432.15 2081
6432.91 2056
6433.66 2064
6434.42 2043
6435.18 1969
6435.93 1932
6436.69 1991
6437.45 1971
6438.20 2090
6438.96 2049
6439.72 2110
6440.47 2099
6441.23 2032
6441.99 1969
6442.75 1982
6443.50 2065
6444.26 2054
6445.02 2130
6445.78 2115
6446.53 2079
6447.29 2141
6448.05 2131
6448.81 2019
6449.56 1992
6450.32 2068
6451.08 2014
6451.84 1986
6452.59 1975
6453.35 1979
6454.11 2121
6454.87 2124
6455.63 2105
6456.38 2125
6457.14 2125
6457.90 2184
6458.66 2324
6459.42 2349
6460.17 2332
6460.93 2398
6461.69 2449
6462.45 2392
6463.21 2365
6463.97 2289
6464.73 2369
6465.48 2211
6466.24 2202
6467.00 2211
6467.76 2189
6468.52 2218
6469.28 2149
6470.04 2128
6470.80 2134
6471.55 2087
6472.31 2190
6473.07 2085
6473.83 2142
6474.59 2202
6475.35 2188
6476.11 2261
6476.87 2228
6477.63 2215
6478.39 2375
6479.15 2410
6479.91 2168
6480.66 2250
6481.42 2409
6482.18 2377
6482.94 2306
6483.70 2343
6484.46 2242
6485.22 2315
6485.98 2322
6486.74 2335
6487.50 2473
6488.26 2455
6489.02 2293
6489.78 2349
6490.54 2532
6491.30 2565
6492.06 2380
6492.82 2465
6493.58 2453
6494.34 2438
6495.10 2586
6495.86 2668
6496.62 2667
6497.38 2567
6498.14 2635
6498.91 2739
6499.67 2688
6500.43 2700
6501.19 2763
6501.95 2804
6502.71 2705
6503.47 2550
6504.23 2529
6504.99 2635
6505.75 2631
6506.51 2677
6507.27 2566
6508.04 2762
6508.80 2794
6509.56 2648
6510.32 2735
6511.08 2708
6511.84 2653
6512.60 2753
6513.36 2728
6514.13 2753
6514.89 2574
6515.65 2770
6516.41 2665
6517.17 2711
6517.93 2799
6518.69 2695
6519.46 2755
6520.22 2883
6520.98 2869
6521.74 2794
6522.50 2907
6523.27 3000
6524.03 3040
6524.79 3172
6525.55 3249
6526.31 3270
6527.08 3299
6527.84 3461
6528.60 3433
6529.36 3431
6530.13 3495
6530.89 3493
6531.65 3371
6532.41 3450
6533.18 3418
6533.94 3568
6534.70 3929
6535.46 4003
6536.23 4398
6536.99 4750
6537.75 5133
6538.51 5619
6539.28 5577
6540.04 5458
6540.80 5207
6541.57 4975
6542.33 4566
6543.09 4223
6543.86 3817
6544.62 3521
6545.38 3188
6546.15 3080
6546.91 2908
6547.67 2766
6548.44 2727
6549.20 2680
6549.96 2732
6550.73 2724
6551.49 2698
6552.25 2604
6553.02 2652
6553.78 2637
6554.54 2583
6555.31 2530
6556.07 2617
6556.84 2643
6557.60 2720
6558.36 2651
6559.13 2561
6559.89 2573
6560.66 2647
6561.42 2627
6562.18 2674
6562.95 2742
6563.71 2880
6564.48 2880
6565.24 2921
6566.01 2965
6566.77 3092
6567.54 3128
6568.30 3073
6569.06 3015
6569.83 3058
6570.59 3013
6571.36 3090
6572.12 3109
6572.89 2999
6573.65 3100
6574.42 3150
6575.18 3186
6575.95 3408
6576.71 3349
6577.48 3352
6578.24 3376
6579.01 3438
6579.77 3309
6580.54 3393
6581.31 3397
6582.07 3481
6582.84 3546
6583.60 3544
6584.37 3587
6585.13 3735
6585.90 3845
6586.66 3644
6587.43 3587
6588.20 3493
6588.96 3563
6589.73 3445
6590.49 3447
6591.26 3389
6592.02 3457
6592.79 3484
6593.56 3533
6594.32 3564
6595.09 3576
6595.86 3650
6596.62 3676
6597.39 3619
6598.15 3430
6598.92 3618
6599.69 3567
6600.45 3365
6601.22 3428
6601.99 3369
6602.75 3341
6603.52 3240
6604.29 3280
6605.05 3265
6605.82 3220
6606.59 3165
6607.35 3213
6608.12 3129
6608.89 3080
6609.65 3160
6610.42 3376
6611.19 3305
6611.96 3339
6612.72 3420
6613.49 3344
6614.26 3177
6615.02 3277
6615.79 3205
6616.56 3078
6617.33 2999
6618.09 2989
6618.86 2951
6619.63 2944
6620.40 2947
6621.16 3037
6621.93 3103
6622.70 3127
6623.47 3060
6624.24 3078
6625.00 3250
6625.77 3332
6626.54 3438
6627.31 3309
6628.08 3276
6628.84 3313
6629.61 3254
6630.38 3203
6631.15 3120
6631.92 3002
6632.68 3110
6633.45 3221
6634.22 3291
6634.99 3321
6635.76 3415
6636.53 3467
6637.30 3477
6638.06 3571
6638.83 3523
6639.60 3392
6640.37 3428
6641.14 3230
6641.91 3130
6642.68 2967
6643.45 2964
6644.22 2840
6644.98 2727
6645.75 2858
6646.52 2804
6647.29 2872
6648.06 2811
6648.83 2755
6649.60 2814
6650.37 2798
6651.14 2965
6651.91 2939
6652.68 2961
6653.45 2899
6654.22 2875
6654.99 2916
6655.76 2837
6656.53 2878
6657.30 2907
6658.06 2777
6658.83 2732
6659.60 2734
6660.37 2714
6661.14 2805
6661.91 2785
6662.68 2795
6663.45 2711
6664.22 2943
6665.00 3179
6665.77 3152
6666.54 3311
6667.31 3279
6668.08 3169
6668.85 3110
6669.62 3098
6670.39 3084
6671.16 2960
6671.93 2783
6672.70 2743
6673.47 2689
6674.24 2726
6675.01 2577
6675.78 2626
6676.55 2514
6677.32 2553
6678.10 2577
6678.87 2516
6679.64 2462
6680.41 2453
6681.18 2430
6681.95 2427
6682.72 2441
6683.49 2450
6684.26 2525
6685.04 2666
6685.81 2698
6686.58 2693
6687.35 2708
6688.12 2716
6688.89 2781
6689.67 2779
6690.44 2743
6691.21 2734
6691.98 2746
6692.75 2656
6693.52 2535
6694.30 2507
6695.07 2426
6695.84 2402
6696.61 2408
6697.38 2355
6698.16 2400
6698.93 2363
6699.70 2325
6700.47 2384
6701.25 2320
6702.02 2485
6702.79 2445
6703.56 2288
6704.33 2338
6705.11 2278
6705.88 2345
6706.65 2309
6707.43 2356
6708.20 2387
6708.97 2401
6709.74 2360
6710.52 2360
6711.29 2348
6712.06 2475
6712.84 2333
6713.61 2334
6714.38 2401
6715.15 2351
6715.93 2239
6716.70 2344
6717.47 2384
6718.25 2348
6719.02 2397
6719.79 2342
6720.57 2339
6721.34 2394
6722.11 2318
6722.89 2308
6723.66 2197
6724.43 2267
6725.21 2280
6725.98 2313
6726.76 2226
6727.53 2284
6728.30 2253
6729.08 2326
6729.85 2207
6730.63 2170
6731.40 2187
6732.17 2173
6732.95 2149
6733.72 2151
6734.50 2105
6735.27 2105
6736.04 2153
6736.82 2146
6737.59 2071
6738.37 2116
6739.14 2124
6739.92 2125
6740.69 2134
6741.47 2079
6742.24 2077
6743.02 2123
6743.79 1984
6744.57 2107
6745.34 2184
6746.12 2109
6746.89 2014
6747.66 1978
6748.44 2009
6749.22 2078
6749.99 2094
6750.77 2089
6751.54 2129
6752.32 2034
6753.09 1993
6753.87 2049
6754.64 1980
6755.42 1991
6756.19 2099
6756.97 2089
6757.74 2020
6758.52 1944
6759.29 2014
6760.07 2026
6760.85 1921
6761.62 1955
6762.40 2084
6763.17 2085
6763.95 2068
6764.73 2019
6765.50 2098
6766.28 2050
6767.05 2058
6767.83 2055
6768.61 2066
6769.38 2054
6770.16 2032
6770.94 1922
6771.71 1949
6772.49 2084
6773.26 2074
6774.04 1978
6774.82 2095
6775.59 2086
6776.37 2081
6777.15 2016
6777.92 2012
6778.70 2064
6779.48 2110
6780.25 2136
6781.03 2226
6781.81 2164
6782.59 2092
6783.36 2012
6784.14 2131
6784.92 2191
6785.69 2187
6786.47 2030
6787.25 1974
6788.03 1986
6788.80 2006
6789.58 1931
6790.36 1969
6791.13 1929
6791.91 1940
6792.69 1974
6793.47 1931
6794.25 1955
6795.02 1860
6795.80 1868
6796.58 1823
6797.36 1805
6798.13 1843
6798.91 1975
6799.69 1895
6800.47 1885
6801.25 1863
6802.02 1795
6802.80 1911
6803.58 1831
6804.36 1739
6805.14 1727
6805.92 1804
6806.69 1788
6807.47 1837
6808.25 1803
6809.03 1851
6809.81 1847
6810.59 1852
6811.36 1945
6812.14 1900
6812.92 1794
6813.70 1769
6814.48 1842
6815.26 1831
6816.04 1815
6816.82 1854
6817.60 1876
6818.37 1911
6819.15 1931
6819.93 1843
6820.71 1985
6821.49 1866
6822.27 1883
6823.05 1873
6823.83 1889
6824.61 1859
6825.39 1822
6826.17 1820
6826.95 1777
6827.73 1763
6828.51 1803
6829.29 1876
6830.07 1822
6830.85 1776
6831.63 1748
6832.40 1779
6833.18 1813
6833.96 1836
6834.74 1874
6835.52 1836
6836.30 1825
6837.08 1798
6837.87 1808
6838.65 1818
6839.43 1876
6840.21 1744
6840.99 1728
6841.77 1671
6842.55 1793
6843.33 1785
6844.11 1815
6844.89 1810
6845.67 1827
6846.45 1748
6847.23 1781
6848.01 1805
6848.79 1773
6849.57 1826
6850.35 1866
6851.13 1953
6851.92 1971
6852.70 1969
6853.48 1945
6854.26 2018
6855.04 1988
6855.82 1968
6856.60 2005
6857.38 1941
6858.16 1873
6858.95 1864
6859.73 1790
6860.51 1801
6861.29 1900
6862.07 1816
6862.85 1824
6863.64 1737
6864.42 1841
6865.20 1782
6865.98 1716
6866.76 1769
6867.54 1839
6868.33 1716
6869.11 1691
6869.89 1756
6870.67 1799
6871.45 1724
6872.24 1658
6873.02 1703
6873.80 1761
6874.58 1758
6875.36 1840
6876.15 1737
6876.93 1743
6877.71 1756
6878.49 1771
6879.28 1739
6880.06 1846
6880.84 1787
6881.62 1919
6882.41 1913
6883.19 1875
6883.97 1903
6884.76 1917
6885.54 1896
6886.32 1926
6887.10 2037
6887.89 2040
6888.67 1929
6889.45 1925
6890.24 1965
6891.02 2000
6891.80 1966
6892.59 2035
6893.37 1974
6894.15 1914
6894.94 1862
6895.72 1858
6896.50 1925
6897.29 1849
6898.07 1828
6898.85 1757
6899.64 1765
6900.42 1809
6901.21 1886
6901.99 1787
6902.77 1800
6903.56 1796
6904.34 1730
6905.12 1850
6905.91 1863
6906.69 1898
6907.48 1777
6908.26 1755
6909.05 1783
6909.83 1847
6910.61 1744
6911.40 1748
6912.18 1754
6912.97 1718
6913.75 1743
6914.54 1783
6915.32 1732
6916.11 1825
6916.89 1824
6917.67 1719
6918.46 1664
6919.24 1826
6920.03 1942
6920.81 1895
6921.60 1900
6922.38 1953
6923.17 2135
6923.95 2096
6924.74 1983
6925.52 2097
6926.31 2061
6927.09 2056
6927.88 2002
6928.67 1907
6929.45 1847
6930.24 1809
6931.02 1766
6931.81 1776
6932.59 1832
6933.38 1755
6934.16 1709
6934.95 1741
6935.74 1738
6936.52 1766
6937.31 1734
6938.09 1672
6938.88 1644
6939.66 1688
6940.45 1765
6941.24 1722
6942.02 1681
6942.81 1743
6943.59 1827
6944.38 1795
6945.17 1754
6945.95 1850
6946.74 1778
6947.53 1945
6948.31 1851
6949.10 1834
6949.89 1839
6950.67 1797
6951.46 1879
6952.25 1868
6953.03 1859
6953.82 1831
6954.61 1813
6955.39 1805
6956.18 1829
6956.97 1841
6957.75 1877
6958.54 1789
6959.33 1839
6960.11 1887
6960.90 1864
6961.69 1801
6962.48 1891
6963.26 1899
6964.05 1921
6964.84 1843
6965.63 1918
6966.41 1972
6967.20 1837
6967.99 1825
6968.78 1899
6969.56 1901
6970.35 1910
6971.14 1920
6971.93 1940
6972.71 1907
6973.50 1913
6974.29 1957
6975.08 1978
6975.87 1968
6976.65 1911
6977.44 2025
6978.23 2024
6979.02 1953
6979.81 1997
6980.60 2036
6981.38 2032
6982.17 2196
6982.96 2199
6983.75 2233
6984.54 2172
6985.33 2280
6986.11 2448
6986.90 2616
6987.69 2711
6988.48 2801
6989.27 2640
6990.06 2659
6990.85 2675
6991.64 2437
6992.42 2345
6993.21 2310
6994.00 2128
6994.79 2072
6995.58 1983
6996.37 1953
6997.16 1989
6997.95 1928
6998.74 2140
6999.53 2183
7000.32 2298
7001.11 2496
7001.90 2630
7002.68 2575
7003.47 2598
7004.26 2445
7005.05 2351
7005.84 2276
7006.63 2267
7007.42 2179
7008.21 2023
7009.00 2060
7009.79 1968
7010.58 1934
7011.37 1931
7012.16 1860
7012.95 1860
7013.74 1872
7014.53 1855
7015.32 1779
7016.11 1834
7016.90 1803
7017.69 1787
7018.48 1783
7019.27 1754
7020.07 1818
7020.86 1773
7021.65 1736
7022.44 1726
7023.23 1773
7024.02 1822
7024.81 1816
7025.60 1885
7026.39 1936
7027.18 1897
7027.97 1914
7028.76 1875
7029.55 1772
7030.35 1826
7031.14 1903
7031.93 1899
7032.72 1814
7033.51 1891
7034.30 1894
7035.09 1801
7035.88 1792
7036.68 1781
7037.47 1817
7038.26 1733
7039.05 1777
7039.84 1801
7040.63 1894
7041.43 1938
7042.22 1865
7043.01 1876
7043.80 1862
7044.59 1815
7045.38 1889
7046.18 1883
7046.97 1891
7047.76 1903
7048.55 1886
7049.35 1862
7050.14 1811
7050.93 1829
7051.72 1860
7052.51 1952
7053.31 1990
7054.10 1945
7054.89 1870
7055.68 1867
7056.48 1859
7057.27 1796
7058.06 1764
7058.85 1806
7059.65 1821
7060.44 1838
7061.23 1812
7062.03 1821
7062.82 1784
7063.61 1753
7064.40 1716
7065.20 1736
7065.99 1770
7066.78 1728
7067.58 1604
7068.37 1639
7069.16 1755
7069.96 1721
7070.75 1672
7071.54 1701
7072.34 1642
7073.13 1659
7073.92 1735
7074.72 1750
7075.51 1719
7076.30 1660
7077.10 1617
7077.89 1593
7078.69 1605
7079.48 1677
7080.27 1626
7081.07 1650
7081.86 1759
7082.66 1725
7083.45 1738
7084.24 1753
7085.04 1680
7085.83 1784
7086.63 1831
7087.42 1697
7088.21 1690
7089.01 1664
7089.80 1651
7090.60 1687
7091.39 1702
7092.19 1693
7092.98 1738
7093.78 1647
7094.57 1686
7095.37 1599
7096.16 1649
7096.96 1673
7097.75 1601
7098.55 1631
7099.34 1619
7100.14 1677
7100.93 1591
7101.73 1556
7102.52 1550
7103.32 1618
7104.11 1619
7104.91 1616
7105.70 1596
7106.50 1615
7107.29 1520
7108.09 1487
7108.88 1583
7109.68 1514
7110.47 1569
7111.27 1524
7112.07 1606
7112.86 1579
7113.66 1509
7114.45 1493
7115.25 1605
7116.04 1598
7116.84 1505
7117.64 1519
7118.43 1528
7119.23 1576
7120.02 1639
7120.82 1641
7121.62 1631
7122.41 1540
7123.21 1627
7124.01 1636
7124.80 1583
7125.60 1660
7126.40 1576
7127.19 1624
7127.99 1649
7128.79 1674
7129.58 1647
7130.38 1572
7131.18 1481
7131.97 1528
7132.77 1581
7133.57 1556
7134.36 1576
7135.16 1597
7135.96 1553
7136.75 1483
7137.55 1576
7138.35 1667
7139.14 1617
7139.94 1496
7140.74 1569
7141.54 1557
7142.33 1577
7143.13 1567
7143.93 1617
7144.73 1504
7145.52 1571
7146.32 1626
7147.12 1594
7147.92 1539
7148.71 1523
7149.51 1600
7150.31 1566
7151.11 1517
7151.91 1472
7152.70 1474
7153.50 1477
7154.30 1516
7155.10 1515
7155.90 1493
7156.69 1463
7157.49 1506
7158.29 1541
7159.09 1524
7159.89 1491
7160.69 1569
7161.48 1547
7162.28 1531
7163.08 1599
7163.88 1678
7164.68 1584
7165.48 1579
7166.28 1590
7167.07 1693
7167.87 1509
7168.67 1520
7169.47 1598
7170.27 1538
7171.07 1546
7171.87 1589
7172.67 1588
7173.47 1594
7174.27 1573
7175.06 1585
7175.86 1490
7176.66 1575
7177.46 1532
7178.26 1417
7179.06 1465
7179.86 1529
7180.66 1548
7181.46 1538
7182.26 1526
7183.06 1643
7183.86 1641
7184.66 1596
7185.46 1593
7186.26 1573
7187.06 1587
7187.86 1633
7188.66 1602
7189.46 1581
7190.26 1530
7191.06 1535
7191.86 1568
7192.66 1562
7193.46 1540
7194.26 1511
7195.06 1540
7195.86 1514
7196.66 1526
7197.46 1472
7198.26 1521
7199.06 1569
7199.86 1523
7200.66 1464
7201.46 1497
7202.26 1517
7203.06 1506
7203.87 1502
7204.67 1504
7205.47 1491
7206.27 1475
7207.07 1399
7207.87 1473
7208.67 1402
7209.47 1486
7210.27 1529
7211.07 1605
7211.88 1520
7212.68 1486
7213.48 1538
7214.28 1590
7215.08 1483
7215.88 1474
7216.68 1429
7217.49 1478
7218.29 1521
7219.09 1489
7219.89 1407
7220.69 1467
7221.49 1536
7222.30 1444
7223.10 1457
7223.90 1528
7224.70 1501
7225.50 1512
7226.31 1532
7227.11 1503
7227.91 1525
7228.71 1522
7229.51 1504
7230.32 1565
7231.12 1542
7231.92 1510
7232.72 1451
7233.53 1448
7234.33 1435
7235.13 1478
7235.93 1500
7236.74 1457
7237.54 1377
7238.34 1522
7239.14 1466
7239.95 1494
7240.75 1505
7241.55 1525
7242.36 1562
7243.16 1596
7243.96 1579
7244.77 1627
7245.57 1640
7246.37 1500
7247.17 1423
7247.98 1521
7248.78 1483
7249.58 1415
7250.39 1554
7251.19 1557
7251.99 1544
7252.80 1457
7253.60 1481
7254.41 1518
7255.21 1511
7256.01 1555
7256.82 1566
7257.62 1448
7258.42 1483
7259.23 1507
7260.03 1532
7260.84 1496
7261.64 1492
7262.44 1568
7263.25 1540
7264.05 1541
7264.86 1488
7265.66 1439
7266.46 1416
7267.27 1422
7268.07 1428
7268.88 1516
7269.68 1434
7270.49 1535
7271.29 1570
7272.10 1512
7272.90 1490
7273.71 1529
7274.51 1559
7275.31 1550
7276.12 1522
7276.92 1515
7277.73 1505
7278.53 1549
7279.34 1505
7280.14 1498
7280.95 1524
7281.75 1523
7282.56 1608
7283.37 1605
7284.17 1568
7284.98 1570
7285.78 1680
7286.59 1623
7287.39 1646
7288.20 1728
7289.00 1650
7289.81 1604
7290.61 1684
7291.42 1600
7292.23 1553
7293.03 1464
7293.84 1523
7294.64 1552
7295.45 1566
7296.25 1559
7297.06 1492
7297.87 1452
7298.67 1486
7299.48 1557
7300.28 1594
7301.09 1605
7301.90 1657
7302.70 1538
7303.51 1578
7304.32 1663
7305.12 1662
7305.93 1639
7306.74 1611
7307.54 1580
7308.35 1613
7309.16 1577
7309.96 1615
7310.77 1603
7311.58 1653
7312.38 1648
7313.19 1705
7314.00 1662
7314.80 1670
7315.61 1626
7316.42 1608
7317.22 1579
7318.03 1647
7318.84 1717
7319.65 1680
7320.45 1747
7321.26 1724
7322.07 1813
7322.88 1815
7323.68 1791
7324.49 1803
7325.30 1841
7326.11 1793
7326.91 1854
7327.72 1724
7328.53 1627
7329.34 1709
7330.14 1683
7330.95 1615
7331.76 1562
7332.57 1552
7333.38 1573
7334.18 1476
7334.99 1526
7335.80 1585
7336.61 1573
7337.42 1575
7338.22 1615
7339.03 1632
7339.84 1552
7340.65 1521
7341.46 1565
7342.27 1599
7343.07 1624
7343.88 1467
7344.69 1486
7345.50 1529
7346.31 1609
7347.12 1534
7347.93 1494
7348.74 1493
7349.54 1479
7350.35 1549
7351.16 1570
7351.97 1534
7352.78 1476
7353.59 1523
7354.40 1498
7355.21 1547
7356.02 1541
7356.83 1457
7357.64 1509
7358.45 1501
7359.25 1527
7360.06 1551
7360.87 1509
7361.68 1544
7362.49 1525
7363.30 1553
7364.11 1445
7364.92 1569
7365.73 1536
7366.54 1411
7367.35 1474
7368.16 1467
7368.97 1516
7369.78 1539
7370.59 1531
7371.40 1606
7372.21 1541
7373.02 1563
7373.83 1516
7374.64 1540
7375.45 1524
7376.26 1502
7377.07 1621
7377.88 1552
7378.69 1554
7379.50 1566
7380.31 1514
7381.13 1594
7381.94 1710
7382.75 1678
7383.56 1700
7384.37 1683
7385.18 1695
7385.99 1677
7386.80 1552
7387.61 1604
7388.42 1558
7389.23 1554
7390.05 1563
7390.86 1571
7391.67 1521
7392.48 1559
7393.29 1527
7394.10 1477
7394.91 1413
7395.72 1383
7396.54 1448
7397.35 1476
7398.16 1484
7398.97 1438
7399.78 1502
7400.59 1546
7401.41 1599
7402.22 1581
7403.03 1627
7403.84 1685
7404.65 1723
7405.46 1732
7406.28 1659
7407.09 1586
7407.90 1601
7408.71 1535
7409.52 1509
7410.34 1549
7411.15 1505
7411.96 1485
7412.77 1509
7413.59 1446
7414.40 1397
7415.21 1380
7416.02 1488
7416.84 1486
7417.65 1511
7418.46 1418
7419.27 1462
7420.09 1403
7420.90 1415
7421.71 1411
7422.53 1426
7423.34 1435
7424.15 1410
7424.96 1382
7425.78 1428
7426.59 1447
7427.40 1433
7428.22 1387
7429.03 1375
7429.84 1396
7430.66 1426
7431.47 1357
7432.28 1384
7433.10 1445
7433.91 1513
7434.72 1487
7435.54 1406
7436.35 1388
7437.17 1392
7437.98 1474
7438.79 1496
7439.61 1474
7440.42 1457
7441.23 1419
7442.05 1417
7442.86 1362
7443.68 1365
7444.49 1350
7445.30 1331
7446.12 1385
7446.93 1444
7447.75 1393
7448.56 1322
7449.38 1363
7450.19 1447
7451.00 1433
7451.82 1361
7452.63 1378
7453.45 1338
7454.26 1286
7455.08 1389
7455.89 1338
7456.71 1351
7457.52 1321
7458.34 1345
7459.15 1360
7459.97 1394
7460.78 1418
7461.60 1426
7462.41 1439
7463.23 1321
7464.04 1413
7464.86 1379
7465.67 1485
7466.49 1414
7467.30 1400
7468.12 1487
7468.93 1456
7469.75 1469
7470.56 1463
7471.38 1381
7472.20 1533
7473.01 1454
7473.83 1520
7474.64 1502
7475.46 1396
7476.27 1431
7477.09 1451
7477.91 1393
7478.72 1356
7479.54 1386
7480.35 1417
7481.17 1360
7481.99 1345
7482.80 1389
7483.62 1311
7484.44 1336
7485.25 1415
7486.07 1402
7486.88 1386
7487.70 1429
7488.52 1382
7489.33 1374
7490.15 1406
7490.97 1383
7491.78 1374
7492.60 1448
7493.42 1396
7494.23 1395
7495.05 1407
7495.87 1374
7496.69 1376
7497.50 1422
7498.32 1393
7499.14 1372
7499.95 1394
7500.77 1432
7501.59 1370
7502.40 1387
7503.22 1429
7504.04 1395
7504.86 1352
7505.67 1434
7506.49 1466
7507.31 1468
7508.13 1512
7508.94 1415
7509.76 1366
7510.58 1383
7511.40 1400
7512.22 1340
7513.03 1437
7513.85 1381
7514.67 1348
7515.49 1374
7516.31 1377
7517.12 1340
7517.94 1432
7518.76 1392
7519.58 1407
7520.40 1408
7521.21 1377
7522.03 1376
7522.85 1369
7523.67 1434
7524.49 1339
7525.31 1367
7526.12 1340
7526.94 1369
7527.76 1361
7528.58 1360
7529.40 1386
7530.22 1306
7531.04 1347
7531.86 1314
7532.67 1348
7533.49 1361
7534.31 1369
7535.13 1381
7535.95 1343
7536.77 1413
7537.59 1373
7538.41 1343
7539.23 1359
7540.05 1360
7540.87 1431
7541.69 1499
7542.51 1404
7543.32 1389
7544.14 1376
7544.96 1413
7545.78 1439
7546.60 1369
7547.42 1435
7548.24 1426
7549.06 1368
7549.88 1424
7550.70 1414
7551.52 1401
7552.34 1493
7553.16 1493
7553.98 1395
7554.80 1424
7555.62 1440
7556.44 1425
7557.26 1378
7558.08 1479
7558.90 1443
7559.72 1410
7560.54 1485
7561.36 1438
7562.19 1393
7563.01 1521
7563.83 1459
7564.65 1527
7565.47 1517
7566.29 1444
7567.11 1496
7567.93 1471
7568.75 1512
7569.57 1437
7570.39 1529
7571.21 1583
7572.03 1554
7572.86 1545
7573.68 1574
7574.50 1468
7575.32 1495
7576.14 1522
7576.96 1470
7577.78 1508
7578.60 1502
7579.43 1509
7580.25 1457
7581.07 1467
7581.89 1539
7582.71 1562
7583.53 1551
7584.36 1513
7585.18 1540
7586.00 1501
7586.82 1506
7587.64 1557
7588.47 1629
7589.29 1555
7590.11 1666
7590.93 1640
7591.75 1524
7592.58 1599
7593.40 1600
7594.22 1620
7595.04 1685
7595.86 1561
7596.69 1621
7597.51 1639
7598.33 1685
7599.15 1571
7599.98 1605
7600.80 1681
7601.62 1668
7602.45 1658
7603.27 1693
7604.09 1808
7604.91 1922
7605.74 1879
7606.56 1920
7607.38 1902
7608.21 1928
7609.03 1903
7609.85 1855
7610.67 1809
7611.50 1829
7612.32 1799
7613.14 1727
7613.97 1695
7614.79 1693
7615.61 1661
7616.44 1736
7617.26 1668
7618.08 1601
7618.91 1623
7619.73 1672
7620.56 1731
7621.38 1647
7622.20 1579
7623.03 1678
7623.85 1750
7624.67 1641
7625.50 1671
7626.32 1710
7627.15 1783
7627.97 1757
7628.80 1695
7629.62 1843
7630.44 1925
7631.27 2045
7632.09 2255
7632.92 2217
7633.74 2339
7634.57 2398
7635.39 2300
7636.21 2173
7637.04 2155
7637.86 2050
7638.69 1970
7639.51 1904
7640.34 1735
7641.16 1707
7641.99 1712
7642.81 1597
7643.64 1616
7644.46 1504
7645.29 1492
7646.11 1561
7646.94 1516
7647.76 1529
7648.59 1532
7649.41 1518
7650.24 1529
7651.06 1458
7651.89 1445
7652.71 1481
7653.54 1529
7654.37 1539
7655.19 1454
7656.02 1352
7656.84 1421
7657.67 1425
7658.49 1490
7659.32 1469
7660.14 1485
7660.97 1413
7661.80 1501
7662.62 1547
7663.45 1409
7664.27 1391
7665.10 1442
7665.93 1527
7666.75 1437
7667.58 1462
7668.41 1433
7669.23 1442
7670.06 1456
7670.88 1497
7671.71 1462
7672.54 1472
7673.36 1472
7674.19 1498
7675.02 1473
7675.84 1524
7676.67 1472
7677.50 1475
7678.32 1385
7679.15 1458
7679.98 1458
7680.81 1364
7681.63 1404
7682.46 1402
7683.29 1428
7684.11 1395
7684.94 1389
7685.77 1395
7686.59 1372
7687.42 1388
7688.25 1495
7689.08 1482
7689.90 1335
7690.73 1377
7691.56 1441
7692.39 1382
7693.21 1431
7694.04 1402
7694.87 1414
7695.70 1377
7696.53 1400
7697.35 1438
7698.18 1413
7699.01 1450
7699.84 1458
7700.66 1397
7701.49 1421
7702.32 1410
7703.15 1403
7703.98 1360
7704.81 1398
7705.63 1388
7706.46 1436
7707.29 1442
7708.12 1409
7708.95 1366
7709.78 1312
7710.60 1368
7711.43 1397
7712.26 1389
7713.09 1318
7713.92 1354
7714.75 1391
7715.58 1363
7716.41 1299
7717.23 1328
7718.06 1307
7718.89 1281
7719.72 1323
7720.55 1297
7721.38 1256
7722.21 1299
7723.04 1317
7723.87 1314
7724.70 1316
7725.53 1258
7726.36 1334
7727.18 1328
7728.01 1286
7728.84 1279
7729.67 1288
7730.50 1382
7731.33 1301
7732.16 1247
7732.99 1270
7733.82 1267
7734.65 1329
7735.48 1228
7736.31 1263
7737.14 1268
7737.97 1265
7738.80 1200
7739.63 1266
7740.46 1302
7741.29 1296
7742.12 1343
7742.95 1344
7743.78 1267
7744.61 1253
7745.44 1261
7746.27 1261
7747.10 1315
7747.94 1377
7748.77 1451
7749.60 1413
7750.43 1359
7751.26 1421
7752.09 1379
7752.92 1402
7753.75 1330
7754.58 1369
7755.41 1341
7756.24 1295
7757.07 1289
7757.91 1238
7758.74 1239
7759.57 1262
7760.40 1249
7761.23 1249
7762.06 1246
7762.89 1239
7763.72 1192
7764.56 1249
7765.39 1251
7766.22 1174
7767.05 1204
7767.88 1256
7768.71 1216
7769.55 1187
7770.38 1190
7771.21 1165
7772.04 1216
7772.87 1160
7773.70 1184
7774.54 1278
7775.37 1260
7776.20 1211
7777.03 1187
7777.86 1242
7778.70 1276
7779.53 1230
7780.36 1246
7781.19 1245
7782.03 1235
7782.86 1148
7783.69 1210
7784.52 1215
7785.36 1259
7786.19 1290
7787.02 1319
7787.85 1270
7788.69 1356
7789.52 1265
7790.35 1317
7791.19 1290
7792.02 1342
7792.85 1268
7793.68 1192
7794.52 1260
7795.35 1186
7796.18 1195
7797.02 1191
7797.85 1192
7798.68 1246
7799.52 1166
7800.35 1248
7801.18 1255
7802.02 1214
7802.85 1172
7803.68 1230
7804.52 1205
7805.35 1223
7806.18 1272
7807.02 1227
7807.85 1216
7808.69 1206
7809.52 1164
7810.35 1164
7811.19 1177
7812.02 1318
7812.86 1248
7813.69 1222
7814.52 1336
7815.36 1278
7816.19 1267
7817.03 1228
7817.86 1309
7818.70 1336
7819.53 1276
7820.36 1242
7821.20 1250
7822.03 1290
7822.87 1250
7823.70 1263
7824.54 1242
7825.37 1245
7826.21 1232
7827.04 1214
7827.88 1211
7828.71 1274
7829.55 1246
7830.38 1161
7831.22 1229
7832.05 1269
7832.89 1213
7833.72 1261
7834.56 1224
7835.39 1195
7836.23 1181
7837.06 1193
7837.90 1289
7838.73 1197
7839.57 1155
7840.40 1195
7841.24 1202
7842.07 1308
7842.91 1281
7843.75 1304
7844.58 1251
7845.42 1337
7846.25 1285
7847.09 1240
7847.93 1242
7848.76 1321
7849.60 1260
7850.43 1274
7851.27 1244
7852.11 1260
7852.94 1294
7853.78 1380
7854.61 1274
7855.45 1283
7856.29 1287
7857.12 1232
7857.96 1301
7858.80 1333
7859.63 1388
7860.47 1318
7861.31 1425
7862.14 1457
7862.98 1312
7863.82 1313
7864.65 1322
7865.49 1353
7866.33 1358
7867.16 1335
7868.00 1194
7868.84 1227
7869.67 1213
7870.51 1258
7871.35 1174
7872.19 1256
7873.02 1191
7873.86 1196
7874.70 1214
7875.53 1140
7876.37 1224
7877.21 1214
7878.05 1237
7878.88 1277
7879.72 1258
7880.56 1251
7881.40 1264
7882.24 1231
7883.07 1204
7883.91 1157
7884.75 1228
7885.59 1226
7886.42 1146
7887.26 1160
7888.10 1213
7888.94 1263
7889.78 1249
7890.62 1224
7891.45 1201
7892.29 1232
7893.13 1218
7893.97 1246
7894.81 1149
7895.65 1215
7896.48 1206
7897.32 1155
7898.16 1206
7899.00 1167
7899.84 1173
7900.68 1190
7901.52 1210
7902.35 1251
7903.19 1298
7904.03 1268
7904.87 1258
7905.71 1233
7906.55 1280
7907.39 1277
7908.23 1190
7909.07 1133
7909.91 1196
7910.75 1135
7911.58 1177
7912.42 1172
7913.26 1195
7914.10 1173
7914.94 1196
7915.78 1246
7916.62 1237
7917.46 1338
7918.30 1327
7919.14 1282
7919.98 1275
7920.82 1305
7921.66 1212
7922.50 1279
7923.34 1266
7924.18 1286
7925.02 1289
7925.86 1265
7926.70 1196
7927.54 1177
7928.38 1123
7929.22 1188
7930.06 1160
7930.90 1215
7931.74 1257
7932.58 1142
7933.42 1115
7934.26 1160
7935.10 1146
7935.94 1100
7936.78 1196
7937.62 1147
7938.47 1189
7939.31 1129
7940.15 1182
7940.99 1129
7941.83 1110
7942.67 1149
7943.51 1163
7944.35 1121
7945.19 1173
7946.03 1132
7946.88 1059
7947.72 1042
7948.56 1109
7949.40 1077
7950.24 1105
7951.08 1188
7951.92 1225
7952.76 1173
7953.61 1139
7954.45 1144
7955.29 1143
7956.13 1223
7956.97 1170
7957.81 1103
7958.66 1096
7959.50 1067
7960.34 1092
7961.18 1108
7962.02 1120
7962.87 1047
7963.71 1080
7964.55 1092
7965.39 1026
7966.23 1165
7967.08 1070
7967.92 1036
7968.76 1044
7969.60 1062
7970.45 1142
7971.29 1154
7972.13 1128
7972.97 1145
7973.82 1185
7974.66 1182
7975.50 1128
7976.34 1081
7977.19 1077
7978.03 1079
7978.87 1099
7979.72 1124
7980.56 1114
7981.40 1146
7982.24 1109
7983.09 1104
7983.93 1091
7984.77 1109
7985.62 1036
7986.46 1073
7987.30 1083
7988.15 1070
7988.99 1091
7989.83 1118
7990.68 1093
7991.52 1087
7992.36 1085
7993.21 1020
7994.05 1096
7994.90 1040
7995.74 1022
7996.58 1044
7997.43 1081
7998.27 1025
7999.11 1064
7999.96 1086
8000.80 1085
8001.65 1130
8002.49 1107
8003.34 1146
8004.18 1092
8005.02 1063
8005.87 1060
8006.71 1058
8007.56 1086
8008.40 1066
8009.25 1042
8010.09 1051
8010.93 1088
8011.78 1045
8012.62 1045
8013.47 1107
8014.31 1036
8015.16 1037
8016.00 1098
8016.85 1064
8017.69 1083
8018.54 1048
8019.38 998
8020.23 1038
8021.07 1005
8021.92 1075
8022.76 1083
8023.61 1047
8024.45 1073
8025.30 1092
8026.14 1091
8026.99 1120
8027.83 1086
8028.68 1086
8029.53 1076
8030.37 1053
8031.22 1049
8032.06 1069
8032.91 1045
8033.75 987
8034.60 1008
8035.45 1012
8036.29 1105
8037.14 1066
8037.98 1025
8038.83 1056
8039.68 1078
8040.52 1114
8041.37 1059
8042.21 1053
8043.06 1052
8043.91 1077
8044.75 1128
8045.60 1083
8046.45 1061
8047.29 1003
8048.14 1032
8048.99 1038
8049.83 1038
8050.68 1064
8051.53 1043
8052.37 1052
8053.22 1087
8054.07 1044
8054.91 1019
8055.76 1046
8056.61 970
8057.45 1035
8058.30 1054
8059.15 1031
8060.00 1022
8060.84 1077
8061.69 1004
8062.54 958
8063.38 1074
8064.23 1065
8065.08 1026
8065.93 967
8066.77 973
8067.62 989
8068.47 1051
8069.32 1013
8070.16 1034
8071.01 1077
8071.86 980
8072.71 1001
8073.56 955
8074.40 957
8075.25 971
8076.10 1001
8076.95 998
8077.80 988
8078.64 1016
8079.49 1014
8080.34 1038
8081.19 1064
8082.04 1059
8082.89 1019
8083.73 955
8084.58 967
8085.43 1037
8086.28 991
8087.13 1008
8087.98 974
8088.82 1037
8089.67 1055
8090.52 904
8091.37 950
8092.22 1006
8093.07 962
8093.92 991
8094.77 971
8095.62 910
8096.46 1008
8097.31 1065
8098.16 1024
8099.01 1022
8099.86 1001
8100.71 1019
8101.56 1023
8102.41 1014
8103.26 963
8104.11 1073
8104.96 1002
8105.81 1012
8106.66 1005
8107.51 969
8108.36 994
8109.21 1005
8110.06 1043
8110.91 984
8111.76 1027
8112.61 1119
8113.46 1077
8114.31 1029
8115.16 1045
8116.01 1013
8116.86 1094
8117.71 1029
8118.56 952
8119.41 983
8120.26 1005
8121.11 1014
8121.96 1036
8122.81 1074
8123.66 977
8124.51 1010
8125.36 1008
8126.21 1003
8127.06 1053
8127.91 1065
8128.76 1039
8129.61 993
8130.46 1026
8131.31 1039
8132.17 1045
8133.02 1017
8133.87 1014
8134.72 1058
8135.57 1071
8136.42 1015
8137.27 1028
8138.12 1044
8138.97 1058
8139.83 1155
8140.68 1135
8141.53 1065
8142.38 1015
8143.23 1083
8144.08 1131
8144.94 1143
8145.79 1140
8146.64 1104
8147.49 1048
8148.34 1014
8149.19 1077
8150.05 1017
8150.90 1012
8151.75 1027
8152.60 1089
8153.45 1062
8154.31 1081
8155.16 1044
8156.01 1077
8156.86 1060
8157.71 1120
8158.57 1215
8159.42 1160
8160.27 1185
8161.12 1088
8161.98 1053
8162.83 1026
8163.68 1020
8164.53 1024
8165.39 1071
8166.24 1101
8167.09 1065
8167.95 1021
8168.80 1079
8169.65 1026
8170.50 982
8171.36 1019
8172.21 1030
8173.06 1071
8173.92 1065
8174.77 1028
8175.62 1037
8176.48 1003
8177.33 1007
8178.18 1082
8179.04 1086
8179.89 1008
8180.74 914
8181.60 1004
8182.45 1095
8183.30 1078
8184.16 1002
8185.01 1000
8185.86 1043
8186.72 1090
8187.57 1045
8188.43 1026
8189.28 994
8190.13 997
8190.99 1025
8191.84 1007
8192.70 1005
8193.55 1032
8194.40 1010
8195.26 1000
8196.11 1001
8196.97 998
8197.82 1048
8198.68 1068
8199.53 989
8200.39 968
8201.24 996
8202.09 1074
8202.95 1026
8203.80 996
8204.66 981
8205.51 999
8206.37 1032
8207.22 973
8208.08 963
8208.93 983
8209.79 939
8210.64 965
8211.50 927
8212.35 916
8213.21 972
8214.06 1011
8214.92 1013
8215.77 990
8216.63 977
8217.49 943
8218.34 941
8219.20 1034
8220.05 982
8220.91 1025
8221.76 1031
8222.62 1094
8223.47 1087
8224.33 934
8225.19 1052
8226.04 1052
8226.90 1004
8227.75 977
8228.61 990
8229.47 1010
8230.32 1007
8231.18 1004
8232.03 945
8232.89 975
8233.75 992
8234.60 1070
8235.46 992
8236.32 953
8237.17 899
8238.03 896
8238.88 936
8239.74 952
8240.60 1003
8241.45 1000
8242.31 979
8243.17 987
8244.02 1004
8244.88 1005
8245.74 990
8246.60 1000
8247.45 1034
8248.31 1040
8249.17 1000
8250.02 967
8250.88 993
8251.74 984
8252.59 1036
8253.45 983
8254.31 1016
8255.17 1050
8256.02 1005
8256.88 956
8257.74 1048
8258.60 1012
8259.45 1065
8260.31 995
8261.17 945
8262.03 978
8262.89 1025
8263.74 1023
8264.60 996
8265.46 963
8266.32 1001
8267.17 976
8268.03 941
8268.89 972
8269.75 979
8270.61 976
8271.47 1011
8272.32 937
8273.18 967
8274.04 1023
8274.90 1049
8275.76 992
8276.62 1005
8277.47 995
8278.33 1022
8279.19 972
8280.05 980
8280.91 973
8281.77 1006
8282.63 1027
8283.48 1035
8284.34 975
8285.20 960
8286.06 1067
8286.92 1040
8287.78 1004
8288.64 934
8289.50 1026
8290.36 1040
8291.22 963
8292.08 983
8292.94 992
8293.79 1007
8294.65 1075
8295.51 1095
8296.37 1021
8297.23 1006
8298.09 1071
8298.95 1065
8299.81 1063
8300.67 994
8301.53 1021
8302.39 1027
8303.25 1067
8304.11 1131
8304.97 1109
8305.83 1118
8306.69 1116
8307.55 1135
8308.41 1076
8309.27 1031
8310.13 1036
8310.99 1102
8311.85 1114
8312.71 1070
8313.57 1087
8314.43 1102
8315.29 1120
8316.15 1090
8317.01 1102
8317.88 1157
8318.74 1232
8319.60 1130
8320.46 1090
8321.32 1121
8322.18 1145
8323.04 1088
8323.90 1093
8324.76 1041
8325.62 1001
8326.48 1044
8327.34 1098
8328.21 1073
8329.07 998
8329.93 1010
8330.79 997
8331.65 988
8332.51 1059
8333.37 1053
8334.24 1095
8335.10 1029
8335.96 1034
8336.82 1048
8337.68 1103
8338.54 1007
8339.41 1052
8340.27 1039
8341.13 1061
8341.99 1034
8342.85 1069
8343.71 1076
8344.58 1115
8345.44 1082
8346.30 1105
8347.16 1129
8348.02 1160
8348.89 1102
8349.75 1165
8350.61 1081
8351.47 1032
8352.34 1048
8353.20 1050
8354.06 1060
8354.92 1077
8355.79 1084
8356.65 1110
8357.51 1099
8358.37 1028
8359.24 1038
8360.10 1064
8360.96 1093
8361.83 1099
8362.69 1081
8363.55 1038
8364.41 1040
8365.28 1031
8366.14 974
8367.00 1026
8367.87 992
8368.73 953
8369.59 1019
8370.46 1122
8371.32 1080
8372.18 1050
8373.05 1052
8373.91 1027
8374.77 1084
8375.64 982
8376.50 1029
8377.37 1040
8378.23 1045
8379.09 1081
8379.96 1060
8380.82 1077
8381.68 1071
8382.55 1087
8383.41 1081
8384.28 1052
8385.14 1063
8386.01 1093
8386.87 1137
8387.73 1079
8388.60 1063
8389.46 1108
8390.33 1010
8391.19 993
8392.06 1038
8392.92 998
8393.78 1070
8394.65 1072
8395.51 1095
8396.38 1073
8397.24 1021
8398.11 1094
8398.97 1060
8399.84 1063
8400.70 1076
8401.57 1071
8402.43 1060
8403.30 1028
8404.16 995
8405.03 1063
8405.89 1050
8406.76 1116
8407.62 1118
8408.49 1027
8409.35 1074
8410.22 1062
8411.08 1087
8411.95 969
8412.82 1084
8413.68 1029
8414.55 1053
8415.41 1089
8416.28 1002
8417.14 1020
8418.01 1038
8418.88 1018
8419.74 1028
8420.61 1103
8421.47 1038
8422.34 1052
8423.21 1055
8424.07 1022
8424.94 1044
8425.80 1087
8426.67 1114
8427.54 1121
8428.40 1117
8429.27 1063
8430.14 1070
8431.00 1169
8431.87 1156
8432.74 1093
8433.60 1072
8434.47 1120
8435.34 1067
8436.20 1029
8437.07 1023
8437.94 1106
8438.80 1132
8439.67 1155
8440.54 1183
8441.40 1126
8442.27 1136
8443.14 1221
8444.00 1132
8444.87 1216
8445.74 1291
8446.61 1278
8447.47 1268
8448.34 1165
8449.21 1157
8450.08 1164
8450.94 1202
8451.81 1267
8452.68 1165
8453.55 1249
8454.41 1251
8455.28 1340
8456.15 1393
8457.02 1476
8457.88 1540
8458.75 1585
8459.62 1674
8460.49 1714
8461.36 1623
8462.22 1525
8463.09 1516
8463.96 1436
8464.83 1485
8465.70 1361
8466.57 1405
8467.43 1283
8468.30 1308
8469.17 1307
8470.04 1276
8470.91 1349
8471.78 1425
8472.65 1488
8473.51 1494
8474.38 1433
8475.25 1349
8476.12 1359
8476.99 1384
8477.86 1354
8478.73 1368
8479.60 1214
8480.46 1293
8481.33 1233
8482.20 1250
8483.07 1204
8483.94 1148
8484.81 1220
8485.68 1223
8486.55 1217
8487.42 1209
8488.29 1230
8489.16 1253
8490.03 1157
8490.90 1130
8491.77 1221
8492.64 1217
8493.51 1209
8494.37 1192
8495.24 1218
8496.11 1213
8496.98 1262
8497.85 1281
8498.72 1230
8499.59 1271
8500.46 1230
8501.33 1257
8502.20 1275
8503.07 1225
8503.94 1182
8504.82 1237
8505.69 1238
8506.56 1223
8507.43 1318
8508.30 1317
8509.17 1324
8510.04 1273
8510.91 1276
8511.78 1349
8512.65 1338
8513.52 1343
8514.39 1309
8515.26 1376
8516.13 1351
8517.00 1312
8517.87 1335
8518.75 1381
8519.62 1285
8520.49 1263
8521.36 1318
8522.23 1287
8523.10 1288
8523.97 1297
8524.84 1240
8525.71 1258
8526.59 1261
8527.46 1286
8528.33 1322
8529.20 1334
8530.07 1309
8530.94 1266
8531.82 1303
8532.69 1300
8533.56 1375
8534.43 1420
8535.30 1422
8536.17 1422
8537.05 1439
8537.92 1417
8538.79 1468
8539.66 1510
8540.53 1465
8541.41 1471
8542.28 1466
8543.15 1413
8544.02 1326
8544.90 1387
8545.77 1320
8546.64 1291
8547.51 1388
8548.39 1445
8549.26 1448
8550.13 1413
8551.00 1392
8551.88 1460
8552.75 1612
8553.62 1768
8554.49 1995
8555.37 2142
8556.24 2270
8557.11 2422
8557.99 2347
8558.86 2185
8559.73 2077
8560.60 1915
8561.48 1764
8562.35 1565
8563.22 1598
8564.10 1414
8564.97 1365
8565.84 1368
8566.72 1270
8567.59 1215
8568.46 1258
8569.34 1221
8570.21 1165
8571.09 1176
8571.96 1161
8572.83 1213
8573.71 1167
8574.58 1222
8575.45 1167
8576.33 1169
8577.20 1129
8578.08 1134
8578.95 1212
8579.82 1164
8580.70 1156
8581.57 1219
8582.45 1182
8583.32 1246
8584.20 1221
8585.07 1172
8585.94 1189
8586.82 1238
8587.69 1247
8588.57 1206
8589.44 1247
8590.32 1192
8591.19 1212
8592.07 1216
8592.94 1229
8593.82 1235
8594.69 1265
8595.57 1232
8596.44 1238
8597.32 1213
8598.19 1132
8599.07 1152
8599.94 1250
8600.82 1193
8601.69 1122
8602.57 1119
8603.44 1138
8604.32 1075
8605.19 1136
8606.07 1137
8606.94 1071
8607.82 1091
8608.69 1124
8609.57 1148
8610.45 1153
8611.32 1139
8612.20 1167
8613.07 1240
8613.95 1178
8614.82 1190
8615.70 1147
8616.58 1065
8617.45 1158
8618.33 1174
8619.21 1159
8620.08 1122
8620.96 1181
8621.83 1132
8622.71 1167
8623.59 1172
8624.46 1166
8625.34 1184
8626.22 1133
8627.09 1187
8627.97 1125
8628.85 1153
8629.72 1147
8630.60 1207
8631.48 1152
8632.35 1194
8633.23 1165
8634.11 1175
8634.98 1169
8635.86 1144
8636.74 1089
8637.61 1094
8638.49 1187
8639.37 1154
8640.24 1140
8641.12 1121
8642.00 1096
8642.88 1124
8643.75 1133
8644.63 1078
8645.51 1100
8646.39 1083
8647.26 1067
8648.14 1064
8649.02 979
8649.90 992
8650.77 1080
8651.65 1113
8652.53 1078
8653.41 1012
8654.29 1000
8655.16 1043
8656.04 1060
8656.92 1055
8657.80 1088
8658.68 1058
8659.55 1020
8660.43 1069
8661.31 1067
8662.19 1031
8663.07 980
8663.95 1029
8664.82 1040
8665.70 1023
8666.58 1010
8667.46 1048
8668.34 1058
8669.22 1045
8670.10 1071
8670.97 1069
8671.85 1060
8672.73 1122
8673.61 1095
8674.49 1069
8675.37 1127
8676.25 1056
8677.13 1032
8678.01 1015
8678.88 1030
8679.76 1007
8680.64 1004
8681.52 1036
8682.40 992
8683.28 975
8684.16 1090
8685.04 1083
8685.92 1006
8686.80 978
8687.68 978
8688.56 985
8689.44 1006
8690.32 1065
8691.20 1093
8692.08 1069
8692.96 1136
8693.84 1123
8694.72 1211
8695.60 1169
8696.48 1185
8697.36 1182
8698.24 1087
8699.12 1107
8700.00 1112
8700.88 999
8701.76 1013
8702.64 1053
8703.52 1000
8704.40 958
8705.28 948
8706.16 933
8707.04 967
8707.92 1004
8708.80 946
8709.68 987
8710.56 954
8711.44 918
8712.33 924
8713.21 963
8714.09 958
8714.97 955
8715.85 903
8716.73 934
8717.61 932
8718.49 939
8719.37 961
8720.25 991
8721.14 907
8722.02 893
8722.90 909
8723.78 915
8724.66 986
8725.54 939
8726.42 952
8727.31 991
8728.19 979
8729.07 980
8729.95 992
8730.83 1008
8731.72 996
8732.60 971
8733.48 1014
8734.36 931
8735.24 925
8736.12 916
8737.01 895
8737.89 935
8738.77 956
8739.65 968
8740.54 938
8741.42 924
8742.30 876
8743.18 913
8744.07 974
8744.95 922
8745.83 845
8746.71 926
8747.60 893
8748.48 912
8749.36 928
8750.24 887
8751.13 880
8752.01 989
8752.89 896
8753.77 848
8754.66 905
8755.54 892
8756.42 913
8757.31 886
8758.19 924
8759.07 981
8759.96 974
8760.84 998
8761.72 1070
8762.61 1012
8763.49 942
8764.37 979
8765.26 924
8766.14 926
8767.02 999
8767.91 903
8768.79 916
8769.68 998
8770.56 969
8771.44 925
8772.33 874
8773.21 877
8774.09 876
8774.98 895
8775.86 896
8776.75 909
8777.63 904
8778.52 874
8779.40 874
8780.28 886
8781.17 894
8782.05 856
8782.94 931
8783.82 894
8784.71 820
8785.59 833
8786.47 864
8787.36 854
8788.24 851
8789.13 867
8790.01 876
8790.90 934
8791.78 940
8792.67 848
8793.55 835
8794.44 870
8795.32 874
8796.21 861
8797.09 843
8797.98 884
8798.86 865
8799.75 859
8800.63 816
8801.52 808
8802.41 898
8803.29 927
8804.18 880
8805.06 869
8805.95 899
8806.83 900
8807.72 883
8808.60 897
8809.49 847
8810.38 778
8811.26 836
8812.15 821
8813.03 793
8813.92 785
8814.81 862
8815.69 890
8816.58 858
8817.46 794
8818.35 794
8819.24 795
8820.12 869
8821.01 874
8821.89 839
8822.78 860
8823.67 844
8824.55 849
8825.44 786
8826.33 780
8827.21 810
8828.10 855
8828.99 826
8829.87 827
8830.76 894
8831.65 849
8832.53 857
8833.42 822
8834.31 838
8835.20 851
8836.08 872
8836.97 815
8837.86 816
8838.74 785
8839.63 794
8840.52 787
8841.41 817
8842.29 805
8843.18 783
8844.07 783
8844.96 806
8845.84 838
8846.73 819
8847.62 800
8848.51 807
8849.39 848
8850.28 836
8851.17 818
8852.06 822
8852.95 799
8853.83 819
8854.72 807
8855.61 798
8856.50 801
8857.39 819
8858.27 795
8859.16 803
8860.05 799
8860.94 804
8861.83 798
8862.72 810
8863.60 764
8864.49 739
8865.38 750
8866.27 803
8867.16 785
8868.05 786
8868.94 758
8869.83 801
8870.71 805
8871.60 821
8872.49 774
8873.38 821
8874.27 821
8875.16 843
8876.05 812
8876.94 793
8877.83 754
8878.72 795
8879.60 775
8880.49 771
8881.38 794
8882.27 787
8883.16 794
8884.05 782
8884.94 767
8885.83 704
8886.72 683
8887.61 757
8888.50 754
8889.39 731
8890.28 741
8891.17 804
8892.06 775
8892.95 737
8893.84 772
8894.73 792
8895.62 794
8896.51 772
8897.40 757
8898.29 753
8899.18 739
8900.07 787
8900.96 741
8901.85 703
8902.74 748
8903.63 739
8904.52 714
8905.41 732
8906.30 741
8907.19 710
8908.08 770
8908.98 763
8909.87 766
8910.76 775
8911.65 753
8912.54 753
8913.43 795
8914.32 732
8915.21 734
8916.10 784
8916.99 777
8917.89 717
8918.78 741
8919.67 769
8920.56 809
8921.45 757
8922.34 715
8923.23 719
8924.13 767
8925.02 744
8925.91 698
8926.80 738
8927.69 758
8928.58 796
8929.48 733
8930.37 697
8931.26 734
8932.15 777
8933.04 771
8933.93 694
8934.83 705
8935.72 713
8936.61 709
8937.50 712
8938.40 743
8939.29 743
8940.18 771
8941.07 720
8941.96 726
8942.86 805
8943.75 770
8944.64 730
8945.53 723
8946.43 726
8947.32 794
8948.21 708
8949.11 763
8950.00 730
8950.89 694
8951.78 714
8952.68 778
8953.57 820
8954.46 731
8955.36 701
8956.25 745
8957.14 753
8958.04 679
8958.93 732
8959.82 721
8960.72 762
8961.61 735
8962.50 741
8963.40 721
8964.29 704
8965.18 745
8966.08 658
8966.97 683
8967.86 671
8968.76 710
8969.65 761
8970.54 711
8971.44 711
8972.33 706
8973.23 728
8974.12 686
8975.01 735
8975.91 710
8976.80 709
8977.70 684
8978.59 720
8979.49 739
8980.38 699
8981.27 692
8982.17 688
8983.06 720
8983.96 706
8984.85 676
8985.75 696
8986.64 692
8987.54 734
8988.43 738
8989.33 701
8990.22 742
8991.12 732
8992.01 733
8992.90 703
8993.80 712
8994.69 719
8995.59 707
8996.49 635
8997.38 670
8998.28 702
8999.17 765
9000.07 702
9000.96 715
9001.86 726
9002.75 692
9003.65 712
9004.54 736
9005.44 671
9006.33 758
9007.23 726
9008.13 713
9009.02 733
9009.92 747
9010.81 680
9011.71 674
9012.60 675
9013.50 748
9014.40 706
9015.29 680
9016.19 670
9017.09 665
9017.98 687
9018.88 732
9019.77 754
9020.67 742
9021.57 727
9022.46 757
9023.36 713
9024.26 704
9025.15 677
9026.05 645
9026.95 683
9027.84 709
9028.74 702
9029.64 704
9030.53 685
9031.43 688
9032.33 687
9033.22 719
9034.12 724
9035.02 662
9035.91 659
9036.81 644
9037.71 690
9038.61 716
9039.50 707
9040.40 725
9041.30 689
9042.20 730
9043.09 726
9043.99 729
9044.89 675
9045.79 700
9046.68 755
9047.58 774
9048.48 698
9049.38 706
9050.27 697
9051.17 659
9052.07 639
9052.97 675
9053.87 635
9054.76 659
9055.66 678
9056.56 717
9057.46 695
9058.36 709
9059.25 706
9060.15 697
9061.05 717
9061.95 703
9062.85 747
9063.75 697
9064.64 731
9065.54 683
9066.44 686
9067.34 667
9068.24 655
9069.14 725
9070.04 695
9070.94 682
9071.83 695
9072.73 718
9073.63 714
9074.53 697
9075.43 675
9076.33 690
9077.23 722
9078.13 713
9079.03 707
9079.93 724
9080.83 704
9081.72 651
9082.62 717
9083.52 698
9084.42 695
9085.32 722
9086.22 747
9087.12 716
9088.02 690
9088.92 713
9089.82 703
9090.72 717
9091.62 681
9092.52 707
9093.42 733
9094.32 708
9095.22 713
9096.12 708
9097.02 719
9097.92 686
9098.82 688
9099.72 704
9100.62 637
9101.52 683
9102.42 707
9103.32 728
9104.22 699
9105.12 708
9106.02 674
9106.92 666
9107.83 664
9108.73 685
9109.63 650
9110.53 663
9111.43 612
9112.33 668
9113.23 692
9114.13 705
9115.03 700
9115.93 610
9116.83 625
9117.74 673
9118.64 681
9119.54 695
9120.44 683
9121.34 594
9122.24 649
9123.14 700
9124.04 637
9124.95 668
9125.85 673
9126.75 678
9127.65 664
9128.55 666
9129.45 651
9130.36 656
9131.26 684
9132.16 645
9133.06 661
9133.96 670
9134.87 667
9135.77 655
9136.67 679
9137.57 669
9138.47 580
9139.38 632
9140.28 656
9141.18 696
9142.08 656
9142.99 640
9143.89 673
9144.79 692
9145.69 718
9146.60 635
9147.50 687
9148.40 675
9149.30 702
9150.21 665
9151.11 694
9152.01 632
9152.92 698
9153.82 692
9154.72 606
9155.62 613
9156.53 608
9157.43 617
9158.33 668
9159.24 660
9160.14 626
9161.04 652
9161.95 674
9162.85 622
9163.75 641
9164.66 630
9165.56 662
9166.46 705
9167.37 666
9168.27 664
9169.17 684
9170.08 630
9170.98 612
9171.89 656
9172.79 705
9173.69 650
9174.60 621
9175.50 608
9176.41 679
9177.31 657
9178.21 656
9179.12 593
9180.02 649
9180.93 687
9181.83 678
9182.74 679
9183.64 702
9184.54 658
9185.45 616
9186.35 676
9187.26 689
9188.16 672
9189.07 645
9189.97 630
9190.88 672
9191.78 708
9192.69 681
9193.59 668
9194.50 700
9195.40 695
9196.31 677
9197.21 653
9198.12 666
9199.02 709
9199.93 731
9200.83 741
9201.74 714
9202.64 717
9203.55 792
9204.45 737
9205.36 766
9206.26 697
9207.17 700
9208.08 689
9208.98 679
9209.89 680
9210.79 627
9211.70 612
9212.60 633
9213.51 689
9214.42 676
9215.32 696
9216.23 653
9217.13 636
9218.04 650
9218.95 687
9219.85 620
9220.76 626
9221.66 651
9222.57 625
9223.48 556
9224.38 606
9225.29 662
9226.20 642
9227.10 665
9228.01 697
9228.92 670
9229.82 589
9230.73 597
9231.64 620
9232.54 725
9233.45 674
9234.36 604
9235.26 617
9236.17 660
9237.08 653
9237.99 625
9238.89 600
9239.80 656
9240.71 641
9241.61 640
9242.52 644
9243.43 693
9244.34 642
9245.24 648
9246.15 673
9247.06 684
9247.97 628
9248.87 636
9249.78 711
9250.69 649
9251.60 660
9252.50 665
9253.41 679
9254.32 664
9255.23 648
9256.14 655
9257.04 675
9257.95 646
9258.86 662
9259.77 693
9260.68 667
9261.59 645
9262.49 650
9263.40 705
9264.31 690
9265.22 645
9266.13 637
9267.04 676
9267.94 653
9268.85 636
9269.76 614
9270.67 609
9271.58 652
9272.49 644
9273.40 670
9274.31 580
9275.21 632
9276.12 648
9277.03 615
9277.94 634
9278.85 603
9279.76 630
9280.67 631
9281.58 634
9282.49 591
9283.40 659
9284.31 622
9285.22 654
9286.12 628
9287.03 630
9287.94 594
9288.85 609
9289.76 656
9290.67 607
9291.58 592
9292.49 626
9293.40 640
9294.31 668
9295.22 685
9296.13 596
9297.04 627
9297.95 691
9298.86 641
9299.77 651
9300.68 655
9301.59 645
9302.50 637
9303.41 621
9304.32 607
9305.23 605
9306.14 629
9307.05 637
9307.96 671
9308.88 686
9309.79 619
9310.70 625
9311.61 617
9312.52 622
9313.43 651
9314.34 686
9315.25 676
9316.16 650
9317.07 636
9317.98 639
9318.89 638
9319.81 593
9320.72 566
9321.63 624
9322.54 630
9323.45 656
9324.36 666
9325.27 634
9326.18 683
9327.10 674
9328.01 684
9328.92 670
9329.83 649
9330.74 628
9331.65 690
9332.57 652
9333.48 695
9334.39 592
9335.30 671
9336.21 689
9337.12 606
9338.04 599
9338.95 600
9339.86 599
9340.77 593
9341.69 629
9342.60 669
9343.51 651
9344.42 610
9345.33 641
9346.25 625
9347.16 641
9348.07 650
9348.98 636
9349.90 598
9350.81 654
9351.72 642
9352.63 647
9353.55 653
9354.46 596
9355.37 622
9356.29 636
9357.20 616
9358.11 619
9359.02 604
9359.94 630
9360.85 622
9361.76 640
9362.68 621
9363.59 598
9364.50 641
9365.42 675
9366.33 695
9367.24 646
9368.16 642
9369.07 646
9369.98 617
9370.90 640
9371.81 662
9372.73 718
9373.64 627
9374.55 613
9375.47 623
9376.38 642
9377.29 688
9378.21 640
9379.12 630
9380.04 642
9380.95 687
9381.86 626
9382.78 640
9383.69 577
9384.61 608
9385.52 647
9386.44 632
9387.35 618
9388.26 679
9389.18 689
9390.09 660
9391.01 679
9391.92 687
9392.84 656
9393.75 692
9394.67 674
9395.58 663
9396.50 658
9397.41 698
9398.33 647
9399.24 615
9400.16 641
9401.07 587
9401.99 650
9402.90 628
9403.82 642
9404.73 656
9405.65 653
9406.56 636
9407.48 606
9408.39 626
9409.31 662
9410.22 662
9411.14 638
9412.06 618
9412.97 662
9413.89 677
9414.80 608
9415.72 603
9416.63 586
9417.55 606
9418.47 605
9419.38 631
9420.30 635
9421.21 661
9422.13 629
9423.05 604
9423.96 598
9424.88 605
9425.80 659
9426.71 640
9427.63 647
9428.54 587
9429.46 576
9430.38 589
9431.29 575
9432.21 614
9433.13 627
9434.04 639
9434.96 622
9435.88 661
9436.79 665
9437.71 632
9438.63 649
9439.55 665
9440.46 613
9441.38 619
9442.30 613
9443.21 637
9444.13 579
9445.05 673
9445.96 699
9446.88 726
9447.80 713
9448.72 651
9449.63 629
9450.55 633
9451.47 668
9452.39 697
9453.30 683
9454.22 682
9455.14 666
9456.06 642
9456.98 692
9457.89 665
9458.81 652
9459.73 642
9460.65 631
9461.57 656
9462.48 661
9463.40 633
9464.32 613
9465.24 644
9466.16 652
9467.07 655
9467.99 605
9468.91 594
9469.83 584
9470.75 657
9471.67 636
9472.58 629
9473.50 652
9474.42 659
9475.34 616
9476.26 629
9477.18 654
9478.10 646
9479.02 645
9479.93 650
9480.85 682
9481.77 638
9482.69 652
9483.61 670
9484.53 691
9485.45 658
9486.37 634
9487.29 683
9488.21 681
9489.13 690
9490.05 691
9490.97 662
9491.88 662
9492.80 674
9493.72 673
9494.64 667
9495.56 660
9496.48 652
9497.40 597
9498.32 601
9499.24 585
9500.16 622
9501.08 587
9502.00 645
9502.92 634
9503.84 645
9504.76 604
9505.68 572
9506.60 617
9507.52 630
9508.44 636
9509.36 595
9510.28 642
9511.20 636
9512.12 618
9513.05 628
9513.97 640
9514.89 663
9515.81 655
9516.73 680
9517.65 629
9518.57 653
9519.49 681
9520.41 647
9521.33 639
9522.25 642
9523.17 642
9524.09 666
9525.02 618
9525.94 636
9526.86 629
9527.78 658
9528.70 708
9529.62 702
9530.54 654
9531.46 667
9532.39 648
9533.31 671
9534.23 708
9535.15 692
9536.07 703
9536.99 713
9537.92 697
9538.84 673
9539.76 714
9540.68 682
9541.60 675
9542.53 681
9543.45 657
9544.37 647
9545.29 637
9546.21 630
9547.14 648
9548.06 638
9548.98 644
9549.90 700
9550.82 660
9551.75 678
9552.67 662
9553.59 653
9554.51 665
9555.44 660
9556.36 662
9557.28 633
9558.21 654
9559.13 680
9560.05 660
9560.97 664
9561.90 706
9562.82 711
9563.74 677
9564.67 667
9565.59 698
9566.51 709
9567.43 680
9568.36 610
9569.28 618
9570.20 608
9571.13 599
9572.05 621
9572.97 673
9573.90 646
9574.82 627
9575.74 615
9576.67 645
9577.59 645
9578.52 642
9579.44 652
9580.36 684
9581.29 695
9582.21 686
9583.13 653
9584.06 669
9584.98 659
9585.91 670
9586.83 652
9587.76 700
9588.68 739
9589.60 662
9590.53 699
9591.45 701
9592.38 692
9593.30 666
9594.23 688
9595.15 681
9596.07 704
9597.00 794
9597.92 723
9598.85 728
9599.77 729
9600.70 720
9601.62 699
9602.55 673
9603.47 644
9604.40 703
9605.32 690
9606.25 713
9607.17 684
9608.10 723
9609.02 750
9609.95 720
9610.87 693
9611.80 709
9612.72 742
9613.65 746
9614.57 733
9615.50 704
9616.43 739
9617.35 753
9618.28 754
9619.20 751
9620.13 744
9621.05 784
9621.98 814
9622.91 770
9623.83 721
9624.76 793
9625.68 834
9626.61 796
9627.54 799
9628.46 807
9629.39 826
9630.31 866
9631.24 843
9632.17 832
9633.09 849
9634.02 843
9634.95 859
9635.87 910
9636.80 983
9637.72 938
9638.65 1033
9639.58 1021
9640.50 945
9641.43 964
9642.36 1039
9643.28 1010
9644.21 920
9645.14 934
9646.07 935
9646.99 959
9647.92 994
9648.85 1000
9649.77 1069
9650.70 1081
9651.63 1156
9652.56 1144
9653.48 1010
9654.41 1048
9655.34 1036
9656.26 1007
9657.19 978
9658.12 988
9659.05 939
9659.98 949
9660.90 848
9661.83 824
9662.76 845
9663.69 901
9664.61 884
9665.54 895
9666.47 868
9667.40 867
9668.33 928
9669.25 956
9670.18 904
9671.11 905
9672.04 881
9672.97 880
9673.89 859
9674.82 887
9675.75 975
9676.68 961
9677.61 1023
9678.54 967
9679.47 947
9680.39 946
9681.32 951
9682.25 906
9683.18 909
9684.11 899
9685.04 919
9685.97 974
9686.90 924
9687.82 938
9688.75 976
9689.68 993
9690.61 1018
9691.54 1017
9692.47 1052
9693.40 1016
9694.33 1057
9695.26 1023
9696.19 984
9697.12 939
9698.05 984
9698.98 989
9699.90 962
9700.83 904
9701.76 925
9702.69 898
9703.62 897
9704.55 903
9705.48 896
9706.41 845
9707.34 886
9708.27 888
9709.20 881
9710.13 941
9711.06 862
9711.99 907
9712.92 899
9713.85 900
9714.78 867
9715.71 885
9716.64 888
9717.57 858
9718.50 860
9719.44 869
9720.37 855
9721.30 883
9722.23 903
9723.16 862
9724.09 886
9725.02 890
9725.95 889
9726.88 825
9727.81 861
9728.74 856
9729.67 871
9730.60 863
9731.54 833
9732.47 858
9733.40 860
9734.33 895
9735.26 845
9736.19 872
9737.12 803
9738.05 821
9738.99 881
9739.92 852
9740.85 860
9741.78 829
9742.71 821
9743.64 863
9744.57 829
9745.51 908
9746.44 912
9747.37 862
9748.30 865
9749.23 833
9750.17 877
9751.10 843
9752.03 861
9752.96 873
9753.89 923
9754.83 858
9755.76 884
9756.69 887
9757.62 863
9758.56 858
9759.49 854
9760.42 868
9761.35 864
9762.29 828
9763.22 839
9764.15 898
9765.08 904
9766.02 935
9766.95 868
9767.88 929
9768.81 956
9769.75 946
9770.68 975
9771.61 866
9772.55 904
9773.48 916
9774.41 922
9775.35 889
9776.28 951
9777.21 936
9778.14 934
9779.08 981
9780.01 974
9780.94 992
9781.88 965
9782.81 936
9783.75 928
9784.68 961
9785.61 976
9786.55 1016
9787.48 1006
9788.41 1030
9789.35 1038
9790.28 979
9791.22 998
9792.15 957
9793.08 931
9794.02 898
9794.95 886
9795.89 928
9796.82 987
9797.75 991
9798.69 989
9799.62 1085
9800.56 1090
9801.49 1078
9802.43 1067
9803.36 1052
9804.29 999
9805.23 963
9806.16 913
9807.10 862
9808.03 872
9808.97 768
9809.90 786
9810.84 801
9811.77 806
9812.71 796
9813.64 790
9814.58 737
9815.51 752
9816.45 763
9817.38 797
9818.32 810
9819.25 764
9820.19 781
9821.12 764
9822.06 813
9822.99 753
9823.93 787
9824.87 780
9825.80 763
9826.74 772
9827.67 822
9828.61 791
9829.54 767
9830.48 818
9831.42 760
9832.35 732
9833.29 733
9834.22 733
9835.16 733
9836.10 773
9837.03 752
9837.97 768
9838.90 763
9839.84 785
9840.78 758
9841.71 809
9842.65 744
9843.59 750
9844.52 751
9845.46 806
9846.40 784
9847.33 711
9848.27 775
9849.20 741
9850.14 741
9851.08 741
9852.02 771
9852.95 746
9853.89 756
9854.83 765
9855.76 776
9856.70 753
9857.64 724
9858.57 756
9859.51 790
9860.45 745
9861.39 718
9862.32 725
9863.26 722
9864.20 775
9865.14 802
9866.07 741
9867.01 731
9867.95 696
9868.89 783
9869.82 822
9870.76 749
9871.70 757
9872.64 757
9873.57 772
9874.51 749
9875.45 772
9876.39 765
9877.33 771
9878.26 812
9879.20 783
9880.14 818
9881.08 765
9882.02 751
9882.96 749
9883.89 800
9884.83 740
9885.77 733
9886.71 758
9887.65 721
9888.59 732
9889.52 717
9890.46 752
9891.40 770
9892.34 758
9893.28 741
9894.22 715
9895.16 683
9896.10 747
9897.03 766
9897.97 735
9898.91 722
9899.85 764
9900.79 750
9901.73 720
9902.67 736
9903.61 691
9904.55 702
9905.49 702
9906.43 754
9907.37 756
9908.31 741
9909.25 789
9910.18 739
9911.12 742
9912.06 752
9913.00 807
9913.94 772
9914.88 771
9915.82 771
9916.76 759
9917.70 707
9918.64 719
9919.58 735
9920.52 754
9921.46 727
9922.40 751
9923.34 775
9924.28 877
9925.22 919
9926.16 961
9927.10 994
9928.05 1111
9928.99 1140
9929.93 1090
9930.87 1085
9931.81 1036
9932.75 986
9933.69 931
9934.63 924
9935.57 843
9936.51 796
9937.45 761
9938.39 787
9939.33 761
9940.27 744
9941.22 752
9942.16 734
9943.10 695
9944.04 688
9944.98 692
9945.92 675
9946.86 690
9947.80 687
9948.75 773
9949.69 717
9950.63 684
9951.57 725
9952.51 705
9953.45 673
9954.40 649
9955.34 699
9956.28 737
9957.22 733
9958.16 715
9959.10 676
9960.05 667
9960.99 681
9961.93 686
9962.87 656
9963.81 705
9964.76 722
9965.70 686
9966.64 739
9967.58 732
9968.53 700
9969.47 699
9970.41 752
9971.35 745
9972.30 777
9973.24 764
9974.18 727
9975.12 725
9976.07 710
9977.01 773
9977.95 656
9978.89 631
9979.84 648
9980.78 693
9981.72 617
9982.67 647
9983.61 633
9984.55 619
9985.50 642
9986.44 619
9987.38 619
9988.33 610
9989.27 630
9990.21 626
9991.16 620
9992.10 671
9993.04 598
9993.99 616
9994.93 673
9995.87 667
9996.82 623
9997.76 635
9998.70 617
9999.65 599
10000.59 655
10001.54 677
10002.48 650
10003.42 691
10004.37 709
10005.31 637
10006.26 690
10007.20 657
10008.14 660
10009.09 633
10010.03 654
10010.98 670
10011.92 623
10012.87 654
10013.81 649
10014.76 658
10015.70 600
10016.64 634
10017.59 614
10018.53 568
10019.48 627
10020.42 647
10021.37 633
10022.31 625
10023.26 702
10024.20 642
10025.15 572
10026.09 592
10027.04 596
10027.98 622
10028.93 620
10029.87 618
10030.82 611
10031.76 586
10032.71 615
10033.66 650
10034.60 628
10035.55 611
10036.49 616
10037.44 612
10038.38 542
10039.33 556
10040.27 562
10041.22 596
10042.17 613
10043.11 600
10044.06 614
10045.00 577
10045.95 589
10046.90 605
10047.84 593
10048.79 601
10049.73 574
10050.68 624
10051.63 613
10052.57 596
10053.52 601
10054.47 527
10055.41 593
10056.36 586
10057.31 576
10058.25 623
10059.20 584
10060.15 584
10061.09 608
10062.04 601
10062.99 590
10063.93 635
10064.88 581
10065.83 564
10066.77 544
10067.72 572
10068.67 549
10069.61 617
10070.56 572
10071.51 559
10072.46 541
10073.40 559
10074.35 599
10075.30 569
10076.25 584
10077.19 546
10078.14 544
10079.09 554
10080.04 591
10080.98 529
10081.93 542
10082.88 542
10083.83 608
10084.77 555
10085.72 570
10086.67 580
10087.62 578
10088.57 562
10089.51 564
10090.46 558
10091.41 568
10092.36 564
10093.31 638
10094.26 574
10095.20 569
10096.15 566
10097.10 507
10098.05 567
10099.00 579
10099.95 571
10100.89 590
10101.84 542
10102.79 556
10103.74 563
10104.69 587
10105.64 544
10106.59 535
10107.54 542
10108.49 583
10109.43 537
10110.38 548
10111.33 535
10112.28 578
10113.23 574
10114.18 544
10115.13 533
10116.08 588
10117.03 560
10117.98 559
10118.93 563
10119.88 533
10120.83 544
10121.78 569
10122.72 540
10123.67 531
10124.62 542
10125.57 578
10126.52 566
10127.47 550
10128.42 528
10129.37 531
10130.32 568
10131.27 546
10132.22 545
10133.17 506
10134.12 558
10135.07 540
10136.02 540
10136.97 545
10137.92 556
10138.88 568
10139.83 558
10140.78 548
10141.73 588
10142.68 568
10143.63 575
10144.58 536
10145.53 476
10146.48 523
10147.43 552
10148.38 569
10149.33 534
10150.28 550
10151.23 549
10152.19 553
10153.14 593
10154.09 528
10155.04 526
10155.99 531
10156.94 543
10157.89 550
10158.84 542
10159.80 521
10160.75 585
10161.70 538
10162.65 551
10163.60 532
10164.55 555
10165.50 498
10166.46 533
10167.41 523
10168.36 508
10169.31 516
10170.26 525
10171.21 566
10172.17 526
10173.12 551
10174.07 566
10175.02 535
10175.98 536
10176.93 592
10177.88 635
10178.83 566
10179.78 540
10180.74 579
10181.69 561
10182.64 555
10183.59 581
10184.55 563
10185.50 550
10186.45 559
10187.40 567
10188.36 548
10189.31 501
10190.26 565
10191.22 543
10192.17 518
10193.12 552
10194.07 510
10195.03 539
10195.98 558
10196.93 547
10197.89 567
10198.84 576
10199.79 589
10200.75 572
10201.70 518
10202.65 545
10203.61 590
10204.56 600
10205.51 626
10206.47 610
10207.42 675
10208.37 669
10209.33 703
10210.28 654
10211.24 650
10212.19 661
10213.14 646
10214.10 624
10215.05 592
10216.00 568
10216.96 607
10217.91 578
10218.87 572
10219.82 555
10220.78 509
10221.73 555
10222.68 565
10223.64 524
10224.59 499
10225.55 498
10226.50 534
10227.46 526
10228.41 530
10229.37 572
10230.32 503
10231.27 565
10232.23 557
10233.18 541
10234.14 545
10235.09 538
10236.05 592
10237.00 578
10237.96 527
10238.91 528
10239.87 530
10240.82 569
10241.78 549
10242.73 547
10243.69 568
10244.65 588
10245.60 550
10246.56 542
10247.51 545
10248.47 538
10249.42 553
10250.38 556
10251.33 529
10252.29 565
10253.25 540
10254.20 506
10255.16 490
10256.11 487
10257.07 505
10258.02 513
10258.98 500
10259.94 516
10260.89 526
10261.85 504
10262.81 538
10263.76 509
10264.72 534
10265.67 541
10266.63 515
10267.59 553
10268.54 554
10269.50 520
10270.46 530
10271.41 499
10272.37 513
10273.33 530
10274.28 454
10275.24 507
10276.20 526
10277.15 497
10278.11 489
10279.07 475
10280.02 495
10280.98 498
10281.94 509
10282.90 481
10283.85 481
10284.81 513
10285.77 535
10286.72 511
10287.68 497
10288.64 510
10289.60 495
10290.55 512
10291.51 516
10292.47 515
10293.43 543
10294.38 568
10295.34 507
10296.30 504
10297.26 492
10298.22 520
10299.17 515
10300.13 492
10301.09 499
10302.05 500
10303.01 526
10303.96 500
10304.92 538
10305.88 552
10306.84 541
10307.80 538
10308.75 514
10309.71 487
10310.67 498
10311.63 541
10312.59 533
10313.55 518
10314.51 512
10315.46 478
10316.42 514
10317.38 508
10318.34 505
10319.30 538
10320.26 509
10321.22 486
10322.18 479
10323.14 517
10324.09 505
10325.05 491
10326.01 496
10326.97 511
10327.93 520
10328.89 535
10329.85 521
10330.81 491
10331.77 468
10332.73 511
10333.69 510
10334.65 572
10335.61 543
10336.57 513
10337.53 546
10338.49 522
10339.45 501
10340.40 468
10341.36 485
10342.32 509
10343.28 544
10344.24 555
10345.20 552
10346.16 579
10347.12 545
10348.08 515
10349.05 498
10350.01 571
10350.97 536
10351.93 490
10352.89 491
10353.85 516
10354.81 521
10355.77 520
10356.73 517
10357.69 505
10358.65 494
10359.61 519
10360.57 533
10361.53 534
10362.49 523
10363.45 507
10364.41 507
10365.38 517
10366.34 524
10367.30 515
10368.26 516
10369.22 521
10370.18 531
10371.14 509
10372.10 511
10373.06 558
10374.03 554
10374.99 526
10375.95 519
10376.91 545
10377.87 564
10378.83 511
10379.80 491
10380.76 495
10381.72 577
10382.68 529
10383.64 509
10384.60 473
10385.57 498
10386.53 546
10387.49 564
10388.45 506
10389.41 562
10390.38 518
10391.34 545
10392.30 508
10393.26 488
10394.23 526
10395.19 574
10396.15 561
10397.11 483
10398.07 511
10399.04 537
10400.00 546
10400.96 594
10401.93 556
10402.89 557
10403.85 559
10404.81 592
10405.78 607
10406.74 565
10407.70 563
10408.67 609
10409.63 586
10410.59 581
10411.55 585
10412.52 614
10413.48 628
10414.44 609
10415.41 658
10416.37 663
10417.33 713
10418.30 766
10419.26 809
10420.22 842
10421.19 898
10422.15 859
10423.12 853
10424.08 843
10425.04 737
10426.01 731
10426.97 684
10427.93 607
10428.90 636
10429.86 591
10430.83 576
10431.79 561
10432.75 542
10433.72 561
10434.68 482
10435.65 532
10436.61 526
10437.58 539
10438.54 544
10439.50 543
10440.47 578
10441.43 549
10442.40 574
10443.36 550
10444.33 548
10445.29 511
10446.26 521
10447.22 539
10448.19 526
10449.15 517
10450.12 567
10451.08 569
10452.05 538
10453.01 510
10453.98 527
10454.94 526
10455.91 520
10456.87 486
10457.84 531
10458.80 547
10459.77 585
10460.73 576
10461.70 540
10462.66 542
10463.63 576
10464.59 528
10465.56 524
10466.53 478
10467.49 486
10468.46 526
10469.42 504
10470.39 528
10471.35 521
10472.32 501
10473.29 543
10474.25 510
10475.22 543
10476.18 513
10477.15 497
10478.12 491
10479.08 530
10480.05 558
10481.02 484
10481.98 483
10482.95 493
10483.91 515
10484.88 477
10485.85 512
10486.81 560
10487.78 485
10488.75 456
10489.71 512
10490.68 546
10491.65 507
10492.61 505
10493.58 559
10494.55 530
10495.52 533
10496.48 518
10497.45 482
10498.42 497
10499.38 502
10500.35 555
10501.32 576
10502.29 507
10503.25 545
10504.22 545
10505.19 512
10506.16 490
10507.12 475
10508.09 528
10509.06 562
10510.03 515
10510.99 517
10511.96 524
10512.93 537
10513.90 514
10514.87 495
10515.83 530
10516.80 506
10517.77 534
10518.74 513
10519.71 512
10520.67 517
10521.64 493
10522.61 526
10523.58 500
10524.55 455
10525.51 509
10526.48 499
10527.45 488
10528.42 496
10529.39 498
10530.36 483
10531.33 472
10532.29 481
10533.26 496
10534.23 497
10535.20 542
10536.17 514
10537.14 438
10538.11 493
10539.08 471
10540.05 524
10541.01 471
10541.98 455
10542.95 500
10543.92 482
10544.89 487
10545.86 469
10546.83 520
10547.80 508
10548.77 481
10549.74 437
10550.71 452
10551.68 472
10552.65 468
10553.62 500
10554.59 488
10555.56 461
10556.53 457
10557.50 443
10558.47 478
10559.44 458
10560.41 482
10561.38 451
10562.35 465
10563.32 454
10564.29 467
10565.26 480
10566.23 470
10567.20 465
10568.17 437
10569.14 488
10570.11 462
10571.08 472
10572.05 411
10573.02 453
10573.99 449
10574.96 452
10575.93 469
10576.90 534
10577.87 484
10578.84 462
10579.82 457
10580.79 420
10581.76 425
10582.73 483
10583.70 490
10584.67 459
10585.64 438
10586.61 493
10587.58 480
10588.56 419
10589.53 451
10590.50 449
10591.47 446
10592.44 457
10593.41 451
10594.38 460
10595.36 485
10596.33 442
10597.30 470
10598.27 432
10599.24 481
10600.21 466
10601.19 435
10602.16 459
10603.13 427
10604.10 478
10605.07 497
10606.05 467
10607.02 420
10607.99 401
10608.96 454
10609.93 456
10610.91 435
10611.88 443
10612.85 473
10613.82 455
10614.80 492
10615.77 457
10616.74 460
10617.71 448
10618.69 437
10619.66 448
10620.63 431
10621.61 387
10622.58 459
10623.55 459
10624.52 417
10625.50 436
10626.47 430
10627.44 465
10628.42 427
10629.39 437
10630.36 423
10631.34 446
10632.31 428
10633.28 441
10634.26 456
10635.23 470
10636.20 462
10637.18 431
10638.15 441
10639.12 449
10640.10 438
10641.07 457
10642.04 435
10643.02 424
10643.99 428
10644.97 438
10645.94 434
10646.91 413
10647.89 420
10648.86 431
10649.84 413
10650.81 459
10651.78 470
10652.76 443
10653.73 416
10654.71 405
10655.68 404
10656.66 443
10657.63 390
10658.60 414
10659.58 459
10660.55 437
10661.53 423
10662.50 413
10663.48 430
10664.45 438
10665.43 434
10666.40 458
10667.38 419
10668.35 439
10669.33 407
10670.30 462
10671.28 443
10672.25 426
10673.23 470
10674.20 472
10675.18 448
10676.15 411
10677.13 446
10678.10 421
10679.08 447
10680.05 443
10681.03 441
10682.01 420
10682.98 419
10683.96 388
10684.93 374
10685.91 404
10686.88 400
10687.86 401
10688.84 439
10689.81 416
10690.79 461
10691.76 460
10692.74 413
10693.72 404
10694.69 436
10695.67 406
10696.64 413
10697.62 414
10698.60 409
10699.57 411
10700.55 404
10701.53 400
10702.50 408
10703.48 425
10704.46 432
10705.43 422
10706.41 460
10707.39 463
10708.36 401
10709.34 404
10710.32 408
10711.29 439
10712.27 416
10713.25 417
10714.22 420
10715.20 450
10716.18 410
10717.16 396
10718.13 436
10719.11 413
10720.09 406
10721.07 413
10722.04 454
10723.02 411
10724.00 398
10724.98 425
10725.95 393
10726.93 426
10727.91 423
10728.89 397
10729.86 425
10730.84 398
10731.82 399
10732.80 383
10733.78 431
10734.75 381
10735.73 396
10736.71 439
10737.69 402
10738.67 397
10739.64 411
10740.62 442
10741.60 448
10742.58 401
10743.56 389
10744.54 414
10745.51 421
10746.49 465
10747.47 380
10748.45 409
10749.43 411
10750.41 444
10751.39 417
10752.36 419
10753.34 414
10754.32 408
10755.30 389
10756.28 418
10757.26 386
10758.24 435
10759.22 401
10760.20 373
10761.18 379
10762.15 418
10763.13 458
10764.11 389
10765.09 424
10766.07 397
10767.05 409
10768.03 393
10769.01 441
10769.99 413
10770.97 425
10771.95 399
10772.93 421
10773.91 396
10774.89 371
10775.87 421
10776.85 401
10777.83 406
10778.81 374
10779.79 409
10780.77 401
10781.75 406
10782.73 384
10783.71 436
10784.69 395
10785.67 383
10786.65 420
10787.63 415
10788.61 398
10789.59 444
10790.57 405
10791.55 354
10792.53 418
10793.51 371
10794.49 402
10795.47 350
10796.46 392
10797.44 367
10798.42 407
10799.40 386
10800.38 399
10801.36 395
10802.34 414
10803.32 402
10804.30 396
10805.28 418
10806.27 391
10807.25 415
10808.23 411
10809.21 435
10810.19 423
10811.17 426
10812.15 410
10813.14 395
10814.12 400
10815.10 420
10816.08 415
10817.06 394
10818.04 430
10819.03 439
10820.01 401
10820.99 404
10821.97 423
10822.95 410
10823.94 396
10824.92 411
10825.90 422
10826.88 404
10827.86 423
10828.85 426
10829.83 442
10830.81 423
10831.79 447
10832.78 476
10833.76 399
10834.74 376
10835.72 407
10836.71 454
10837.69 399
10838.67 392
10839.65 445
10840.64 424
10841.62 425
10842.60 441
10843.59 348
10844.57 379
10845.55 437
10846.54 452
10847.52 406
10848.50 440
10849.48 391
10850.47 428
10851.45 408
10852.43 407
10853.42 399
10854.40 373
10855.39 418
10856.37 360
10857.35 426
10858.34 416
10859.32 432
10860.30 420
10861.29 409
10862.27 402
10863.25 412
10864.24 423
10865.22 430
10866.21 364
10867.19 391
10868.17 420
10869.16 395
10870.14 411
10871.13 415
10872.11 411
10873.10 434
10874.08 426
10875.06 354
10876.05 409
10877.03 414
10878.02 428
10879.00 403
10879.99 401
10880.97 416
10881.96 393
10882.94 430
10883.93 408
10884.91 447
10885.89 418
10886.88 426
10887.86 427
10888.85 393
10889.83 407
10890.82 397
10891.80 458
10892.79 432
10893.78 414
10894.76 414
10895.75 416
10896.73 417
10897.72 426
10898.70 437
10899.69 448
10900.67 386
10901.66 390
10902.64 397
10903.63 418
10904.62 422
10905.60 427
10906.59 393
10907.57 399
10908.56 435
10909.54 435
10910.53 418
10911.52 360
10912.50 413
10913.49 423
10914.48 422
10915.46 422
10916.45 402
10917.43 364
10918.42 447
10919.41 412
10920.39 399
10921.38 441
10922.37 447
10923.35 380
10924.34 406
10925.33 403
10926.31 382
10927.30 406
10928.29 402
10929.27 384
10930.26 380
10931.25 416
10932.23 404
10933.22 366
10934.21 399
10935.19 416
10936.18 374
10937.17 377
10938.16 357
10939.14 396
10940.13 414
10941.12 456
10942.11 471
10943.09 418
10944.08 415
10945.07 423
10946.06 482
10947.04 489
10948.03 419
10949.02 443
10950.01 452
10950.99 391
10951.98 438
10952.97 437
10953.96 454
10954.95 439
10955.93 408
10956.92 414
10957.91 407
10958.90 459
10959.89 434
10960.87 439
10961.86 415
10962.85 414
10963.84 453
10964.83 469
10965.82 443
10966.81 379
10967.79 405
10968.78 433
10969.77 414
10970.76 427
10971.75 419
10972.74 422
10973.73 405
10974.71 423
10975.70 450
10976.69 413
10977.68 423
10978.67 416
10979.66 427
10980.65 425
10981.64 424
10982.63 470
10983.62 451
10984.61 419
10985.60 414
10986.58 419
10987.57 438
10988.56 455
10989.55 445
10990.54 463
10991.53 465
10992.52 441
10993.51 415
10994.50 408
10995.49 441
10996.48 425
10997.47 439
10998.46 476
10999.45 469
11000.44 477
11001.43 503
11002.42 456
11003.41 501
11004.40 511
11005.39 493
11006.38 443
11007.37 490
11008.36 484
11009.35 426
11010.34 414
11011.33 422
11012.33 443
11013.32 449
11014.31 435
11015.30 436
11016.29 445
11017.28 436
11018.27 439
11019.26 443
11020.25 450
11021.24 446
11022.23 448
11023.22 416
11024.22 450
11025.21 454
11026.20 502
11027.19 447
11028.18 466
11029.17 424
11030.16 449
11031.15 502
11032.15 432
11033.14 457
11034.13 408
11035.12 420
11036.11 432
11037.10 458
11038.10 437
11039.09 428
11040.08 414
11041.07 395
11042.06 421
11043.06 430
11044.05 388
11045.04 400
11046.03 424
11047.02 387
11048.02 385
11049.01 391
11050.00 431
11050.99 407
11051.98 443
11052.98 422
11053.97 408
11054.96 437
11055.95 437
11056.95 405
11057.94 425
11058.93 422
11059.93 398
11060.92 440
11061.91 387
11062.90 402
11063.90 418
11064.89 449
11065.88 373
11066.88 400
11067.87 402
11068.86 444
11069.86 414
11070.85 451
11071.84 451
11072.83 400
11073.83 432
11074.82 444
11075.82 449
11076.81 452
11077.80 401
11078.80 424
11079.79 377
11080.78 400
11081.78 452
11082.77 406
11083.76 416
11084.76 419
11085.75 449
11086.75 421
11087.74 402
11088.73 385
11089.73 393
11090.72 387
11091.72 403
11092.71 442
11093.70 409
11094.70 397
11095.69 420
11096.69 422
11097.68 413
11098.68 420
11099.67 454
11100.67 434
11101.66 455
11102.65 450
11103.65 401
11104.64 430
11105.64 402
11106.63 407
11107.63 450
11108.62 446
11109.62 397
11110.61 402
11111.61 446
11112.60 432
11113.60 417
11114.59 428
11115.59 447
11116.58 438
11117.58 404
11118.57 400
11119.57 437
11120.57 423
11121.56 460
11122.56 471
11123.55 477
11124.55 417
11125.54 425
11126.54 447
11127.54 438
11128.53 461
11129.53 454
11130.52 499
11131.52 493
11132.51 438
11133.51 465
11134.51 447
11135.50 415
11136.50 438
11137.50 433
11138.49 437
11139.49 398
11140.48 429
11141.48 441
11142.48 436
11143.47 415
11144.47 426
11145.47 406
11146.46 453
11147.46 416
11148.46 439
11149.45 424
11150.45 404
11151.45 420
11152.44 402
11153.44 420
11154.44 446
11155.43 432
11156.43 412
11157.43 413
11158.43 422
11159.42 437
11160.42 440
11161.42 402
11162.41 395
11163.41 432
11164.41 425
11165.41 418
11166.40 413
11167.40 420
11168.40 395
11169.40 411
11170.39 416
11171.39 417
11172.39 408
11173.39 421
11174.39 415
11175.38 396
11176.38 393
11177.38 382
11178.38 417
11179.38 377
11180.37 382
11181.37 420
11182.37 390
11183.37 422
11184.37 404
11185.37 417
11186.36 418
11187.36 406
11188.36 416
11189.36 418
11190.36 360
11191.36 426
11192.35 437
11193.35 404
11194.35 374
11195.35 364
11196.35 441
11197.35 390
11198.35 415
11199.35 413
11200.35 421
11201.34 413
11202.34 406
11203.34 410
11204.34 423
11205.34 428
11206.34 371
11207.34 402
11208.34 448
11209.34 392
11210.34 397
11211.34 391
11212.34 406
11213.34 392
11214.34 430
11215.34 425
11216.34 424
11217.34 409
11218.34 420
11219.34 403
11220.34 399
11221.34 434
11222.34 409
11223.34 381
11224.34 395
11225.34 414
11226.34 430
11227.34 436
11228.34 431
11229.34 412
11230.34 420
11231.34 410
11232.34 415
11233.34 435
11234.34 404
11235.34 405
11236.34 457
11237.34 410
11238.34 429
11239.34 417
11240.34 440
11241.34 430
11242.34 443
11243.35 433
11244.35 410
11245.35 390
11246.35 402
11247.35 421
11248.35 401
11249.35 359
11250.35 391
11251.35 414
11252.36 418
11253.36 446
11254.36 388
11255.36 415
11256.36 415
11257.36 383
11258.37 371
11259.37 384
11260.37 424
11261.37 397
11262.37 377
11263.37 420
11264.38 416
11265.38 386
11266.38 411
11267.38 413
11268.38 403
11269.39 394
11270.39 436
11271.39 425
11272.39 408
11273.39 358
11274.40 417
11275.40 396
11276.40 388
11277.40 412
11278.41 393
11279.41 410
11280.41 418
11281.41 414
11282.42 453
11283.42 458
11284.42 399
11285.43 402
11286.43 386
11287.43 394
11288.43 388
11289.44 422
11290.44 392
11291.44 396
11292.45 412
11293.45 430
11294.45 409
11295.46 391
11296.46 405
11297.46 401
11298.47 423
11299.47 398
11300.47 427
11301.48 395
11302.48 402
11303.48 382
11304.49 372
11305.49 380
11306.49 390
11307.50 382
11308.50 423
11309.51 445
11310.51 421
11311.51 402
11312.52 362
11313.52 411
11314.53 428
11315.53 374
11316.53 416
11317.54 399
11318.54 406
11319.55 435
11320.55 403
11321.56 412
11322.56 381
11323.57 399
11324.57 372
11325.57 392
11326.58 396
11327.58 424
11328.59 395
11329.59 360
11330.60 368
11331.60 394
11332.61 353
11333.61 378
11334.62 416
11335.62 379
11336.63 404
11337.63 358
11338.64 364
11339.64 357
11340.65 389
11341.65 409
11342.66 377
11343.66 392
11344.67 423
11345.68 459
11346.68 403
11347.69 387
11348.69 379
11349.70 442
11350.70 385
11351.71 415
11352.72 452
11353.72 414
11354.73 400
11355.73 393
11356.74 377
11357.75 415
11358.75 407
11359.76 439
11360.76 389
11361.77 362
11362.78 334
11363.78 377
11364.79 397
11365.80 366
11366.80 386
11367.81 374
11368.81 407
11369.82 370
11370.83 422
11371.83 400
11372.84 403
11373.85 402
11374.85 381
11375.86 405
11376.87 451
11377.88 408
11378.88 393
11379.89 431
11380.90 395
11381.90 359
11382.91 393
11383.92 366
11384.92 355
11385.93 366
11386.94 386
11387.95 398
11388.95 346
11389.96 381
11390.97 405
11391.98 389
11392.98 400
11393.99 362
11395.00 389
11396.01 374
11397.02 404
11398.02 398
11399.03 386
11400.04 385
11401.05 401
11402.05 395
11403.06 402
11404.07 358
11405.08 399
11406.09 412
11407.10 401
11408.10 375
11409.11 404
11410.12 396
11411.13 349
11412.14 373
11413.15 376
11414.15 413
11415.16 391
11416.17 377
11417.18 380
11418.19 383
11419.20 391
11420.21 414
11421.22 395
11422.22 380
11423.23 382
11424.24 386
11425.25 408
11426.26 386
11427.27 419
11428.28 400
11429.29 397
11430.30 393
11431.31 406
11432.32 361
11433.32 381
11434.33 379
11435.34 412
11436.35 417
11437.36 438
11438.37 428
11439.38 459
11440.39 436
11441.40 373
11442.41 412
11443.42 395
11444.43 381
11445.44 374
11446.45 386
11447.46 395
11448.47 359
11449.48 380
11450.49 404
11451.50 407
11452.51 393
11453.52 424
11454.53 383
11455.54 416
11456.55 409
11457.56 412
11458.57 408
11459.58 416
11460.59 432
11461.61 446
11462.62 381
11463.63 397
11464.64 406
11465.65 425
11466.66 436
11467.67 431
11468.68 394
11469.69 427
11470.70 434
11471.71 436
11472.73 398
11473.74 407
11474.75 430
11475.76 434
11476.77 453
11477.78 419
11478.79 456
11479.80 411
11480.82 412
11481.83 430
11482.84 401
11483.85 421
11484.86 451
11485.87 490
11486.89 438
11487.90 426
11488.91 423
11489.92 423
11490.93 425
11491.95 481
11492.96 433
11493.97 453
11494.98 422
11495.99 407
11497.01 432
11498.02 450
11499.03 433
11500.04 456
11501.05 432
11502.07 447
11503.08 428
11504.09 462
11505.10 491
11506.12 469
11507.13 443
11508.14 434
11509.16 500
11510.17 417
11511.18 433
11512.19 469
11513.21 458
11514.22 419
11515.23 425
11516.25 455
11517.26 456
11518.27 476
11519.29 468
11520.30 449
11521.31 459
11522.33 474
11523.34 434
11524.35 508
11525.37 425
11526.38 430
11527.39 418
11528.41 472
11529.42 428
11530.43 416
11531.45 445
11532.46 440
11533.47 459
11534.49 440
11535.50 423
11536.52 389
11537.53 452
11538.54 470
11539.56 459
11540.57 460
11541.59 471
11542.60 450
11543.61 455
11544.63 463
11545.64 444
11546.66 465
11547.67 488
11548.69 445
11549.70 476
11550.72 480
11551.73 468
11552.75 475
11553.76 462
11554.77 541
11555.79 437
11556.80 452
11557.82 467
11558.83 483
11559.85 471
11560.86 503
11561.88 484
11562.89 496
11563.91 502
11564.92 507
11565.94 517
11566.95 509
11567.97 480
11568.99 502
11570.00 550
11571.02 535
11572.03 547
11573.05 523
11574.06 474
11575.08 455
11576.09 506
11577.11 503
11578.13 540
11579.14 525
11580.16 551
11581.17 532
11582.19 519
11583.21 515
11584.22 547
11585.24 575
11586.25 526
11587.27 563
11588.29 591
11589.30 614
11590.32 600
11591.33 626
11592.35 628
11593.37 591
11594.38 558
11595.40 656
11596.42 637
11597.43 650
11598.45 705
11599.47 750
11600.48 719
11601.50 760
11602.52 861
11603.53 816
11604.55 846
11605.57 888
11606.59 946
11607.60 871
11608.62 931
11609.64 851
11610.65 837
11611.67 761
11612.69 682
11613.71 730
11614.72 715
11615.74 743
11616.76 616
11617.78 638
11618.79 641
11619.81 684
11620.83 689
11621.85 695
11622.86 682
11623.88 644
11624.90 682
11625.92 741
11626.94 694
11627.95 719
11628.97 753
11629.99 808
11631.01 896
11632.03 885
11633.04 949
11634.06 954
11635.08 1054
11636.10 1043
11637.12 1059
11638.14 1043
11639.15 964
11640.17 892
11641.19 813
11642.21 800
11643.23 742
11644.25 684
11645.27 665
11646.28 658
11647.30 604
11648.32 637
11649.34 612
11650.36 611
11651.38 550
11652.40 576
11653.42 570
11654.44 576
11655.45 545
11656.47 538
11657.49 500
11658.51 536
11659.53 536
11660.55 562
11661.57 554
11662.59 514
11663.61 574
11664.63 578
11665.65 600
11666.67 561
11667.69 585
11668.71 595
11669.73 577
11670.75 523
11671.77 594
11672.79 608
11673.81 587
11674.83 590
11675.85 565
11676.87 569
11677.89 564
11678.91 575
11679.93 553
11680.95 586
11681.97 540
11682.99 550
11684.01 515
11685.03 537
11686.05 516
11687.07 572
11688.09 511
11689.11 555
11690.13 487
11691.15 482
11692.17 507
11693.20 523
11694.22 532
11695.24 545
11696.26 528
11697.28 577
11698.30 571
11699.32 534
11700.34 536
11701.36 541
11702.38 539
11703.41 501
11704.43 502
11705.45 486
11706.47 572
11707.49 539
11708.51 584
11709.53 531
11710.56 533
11711.58 575
11712.60 536
11713.62 535
11714.64 487
11715.66 486
11716.69 541
11717.71 576
11718.73 530
11719.75 478
11720.77 478
11721.80 540
11722.82 512
11723.84 473
11724.86 502
11725.88 479
11726.91 492
11727.93 475
11728.95 493
11729.97 484
11731.00 523
11732.02 503
11733.04 492
11734.06 468
11735.09 479
11736.11 521
11737.13 506
11738.16 470
11739.18 488
11740.20 511
11741.22 526
11742.25 448
11743.27 444
11744.29 463
11745.32 427
11746.34 489
11747.36 498
11748.39 492
11749.41 464
11750.43 422
11751.46 451
11752.48 448
11753.50 426
11754.53 418
11755.55 434
11756.57 403
11757.60 481
11758.62 469
11759.64 443
11760.67 436
11761.69 474
11762.72 442
11763.74 436
11764.76 418
11765.79 443
11766.81 434
11767.84 426
11768.86 438
11769.88 416
11770.91 415
11771.93 436
11772.96 388
11773.98 406
11775.01 441
11776.03 424
11777.05 448
11778.08 405
11779.10 442
11780.13 427
11781.15 473
11782.18 458
11783.20 425
11784.23 432
11785.25 456
11786.28 408
11787.30 406
11788.33 399
11789.35 451
11790.38 445
11791.40 426
11792.43 412
11793.45 422
11794.48 440
11795.50 435
11796.53 437
11797.55 426
11798.58 427
11799.60 383
11800.63 438
11801.65 409
11802.68 385
11803.71 408
11804.73 408
11805.76 409
11806.78 394
11807.81 399
11808.84 421
11809.86 396
11810.89 390
11811.91 373
11812.94 385
11813.97 442
11814.99 440
11816.02 435
11817.04 361
11818.07 368
11819.10 383
11820.12 406
11821.15 402
11822.18 381
11823.20 367
11824.23 357
11825.25 368
11826.28 356
11827.31 422
11828.33 380
11829.36 425
11830.39 400
11831.42 426
11832.44 410
11833.47 370
11834.50 392
11835.52 435
11836.55 396
11837.58 407
11838.60 397
11839.63 401
11840.66 386
11841.69 399
11842.71 412
11843.74 384
11844.77 378
11845.80 371
11846.82 401
11847.85 379
11848.88 392
11849.91 418
11850.93 371
11851.96 364
11852.99 381
11854.02 394
11855.05 418
11856.07 412
11857.10 393
11858.13 391
11859.16 348
11860.19 349
11861.21 397
11862.24 375
11863.27 368
11864.30 351
11865.33 356
11866.35 356
11867.38 344
11868.41 370
11869.44 380
11870.47 361
11871.50 370
11872.53 388
11873.55 378
11874.58 369
11875.61 344
11876.64 363
11877.67 381
11878.70 381
11879.73 363
11880.76 353
11881.79 363
11882.81 355
11883.84 370
11884.87 361
11885.90 378
11886.93 382
11887.96 353
11888.99 364
11890.02 369
11891.05 352
11892.08 389
11893.11 373
11894.14 369
11895.17 384
11896.20 386
11897.23 431
11898.26 396
11899.29 382
11900.32 370
11901.35 340
11902.38 358
11903.41 366
11904.44 394
11905.47 411
11906.50 389
11907.53 364
11908.56 389
11909.59 356
11910.62 364
11911.65 362
11912.68 372
11913.71 361
11914.74 358
11915.77 379
11916.80 375
11917.83 373
11918.86 361
11919.89 348
11920.92 371
11921.95 367
11922.98 354
11924.01 363
11925.05 344
11926.08 347
11927.11 371
11928.14 395
11929.17 377
11930.20 334
11931.23 401
11932.26 403
11933.29 370
11934.33 389
11935.36 366
11936.39 367
11937.42 370
11938.45 378
11939.48 393
11940.51 364
11941.55 370
11942.58 355
11943.61 355
11944.64 367
11945.67 341
11946.70 359
11947.74 354
11948.77 330
11949.80 360
11950.83 328
11951.86 380
11952.90 382
11953.93 392
11954.96 355
11955.99 336
11957.03 379
11958.06 387
11959.09 381
11960.12 350
11961.16 373
11962.19 331
11963.22 319
11964.25 352
11965.29 383
11966.32 400
11967.35 375
11968.38 333
11969.42 334
11970.45 338
11971.48 338
11972.52 347
11973.55 329
11974.58 345
11975.61 345
11976.65 361
11977.68 352
11978.71 359
11979.75 337
11980.78 344
11981.81 346
11982.85 369
11983.88 370
11984.91 340
11985.95 368
11986.98 346
11988.02 355
11989.05 349
11990.08 309
11991.12 352
11992.15 351
11993.18 347
11994.22 363
11995.25 347
11996.29 360
11997.32 342
11998.35 383
11999.39 344
12000.42 364
12001.46 349
12002.49 359
12003.53 336
12004.56 340
12005.59 338
12006.63 354
12007.66 363
12008.70 354
12009.73 355
12010.77 362
12011.80 370
12012.84 336
12013.87 327
12014.91 375
12015.94 391
12016.98 307
12018.01 352
12019.05 338
12020.08 374
12021.12 377
12022.15 373
12023.19 382
12024.22 391
12025.26 360
12026.29 325
12027.33 377
12028.36 356
12029.40 352
12030.43 356
12031.47 332
12032.50 325
12033.54 311
12034.58 339
12035.61 321
12036.65 291
12037.68 316
12038.72 306
12039.75 312
12040.79 345
12041.83 304
12042.86 286
12043.90 339
12044.93 311
12045.97 332
12047.01 383
12048.04 353
12049.08 343
12050.12 336
12051.15 316
12052.19 345
12053.22 346
12054.26 362
12055.30 325
12056.33 328
12057.37 311
12058.41 324
12059.44 341
12060.48 331
12061.52 349
12062.55 396
12063.59 363
12064.63 362
12065.67 356
12066.70 339
12067.74 343
12068.78 334
12069.81 333
12070.85 310
12071.89 360
12072.93 373
12073.96 320
12075.00 301
12076.04 339
12077.08 354
12078.11 346
12079.15 325
12080.19 322
12081.23 337
12082.26 337
12083.30 317
12084.34 319
12085.38 355
12086.41 339
12087.45 330
12088.49 315
12089.53 329
12090.57 320
12091.60 334
12092.64 341
12093.68 339
12094.72 302
12095.76 358
12096.80 343
12097.83 345
12098.87 355
12099.91 340
12100.95 334
12101.99 364
12103.03 317
12104.07 307
12105.10 336
12106.14 365
12107.18 362
12108.22 301
12109.26 323
12110.30 338
12111.34 331
12112.38 332
12113.42 295
12114.45 351
12115.49 360
12116.53 317
12117.57 303
12118.61 313
12119.65 310
12120.69 350
12121.73 342
12122.77 341
12123.81 319
12124.85 330
12125.89 343
12126.93 373
12127.97 331
12129.01 364
12130.05 346
12131.09 348
12132.13 363
12133.17 324
12134.21 293
12135.25 332
12136.29 344
12137.33 305
12138.37 311
12139.41 349
12140.45 366
12141.49 325
12142.53 319
12143.57 335
12144.61 322
12145.65 324
12146.69 347
12147.73 349
12148.77 312
12149.81 308
12150.85 294
12151.89 316
12152.93 319
12153.97 327
12155.01 333
12156.05 338
12157.10 343
12158.14 329
12159.18 317
12160.22 302
12161.26 312
12162.30 360
12163.34 379
12164.38 334
12165.42 292
12166.47 308
12167.51 320
12168.55 321
12169.59 341
12170.63 301
12171.67 333
12172.71 336
12173.76 295
12174.80 311
12175.84 275
12176.88 274
12177.92 300
12178.96 328
12180.01 323
12181.05 281
12182.09 302
12183.13 326
12184.17 337
12185.22 262
12186.26 319
12187.30 303
12188.34 313
12189.39 362
12190.43 341
12191.47 327
12192.51 319
12193.56 341
12194.60 311
12195.64 287
12196.68 324
12197.73 338
12198.77 336
12199.81 299
12200.85 336
12201.90 325
12202.94 329
12203.98 303
12205.03 291
12206.07 310
12207.11 309
12208.16 310
12209.20 310
12210.24 277
12211.28 260
12212.33 279
12213.37 313
12214.41 328
12215.46 301
12216.50 286
12217.55 322
12218.59 288
12219.63 306
12220.68 309
12221.72 314
12222.76 291
12223.81 315
12224.85 282
12225.89 273
12226.94 283
12227.98 306
12229.03 311
12230.07 306
12231.11 293
12232.16 269
12233.20 331
12234.25 318
12235.29 301
12236.34 293
12237.38 315
12238.42 302
12239.47 308
12240.51 315
12241.56 310
12242.60 293
12243.65 307
12244.69 304
12245.74 303
12246.78 278
12247.83 292
12248.87 302
12249.92 313
12250.96 247
12252.01 287
12253.05 332
12254.10 286
12255.14 311
12256.19 295
12257.23 250
12258.28 301
12259.32 250
12260.37 250
12261.41 276
12262.46 308
12263.50 312
12264.55 272
12265.59 274
12266.64 260
12267.69 260
12268.73 311
12269.78 277
12270.82 283
12271.87 254
12272.92 284
12273.96 256
12275.01 267
12276.05 275
12277.10 296
12278.15 271
12279.19 256
12280.24 267
12281.28 280
12282.33 270
12283.38 265
12284.42 289
12285.47 240
12286.52 293
12287.56 290
12288.61 290
12289.66 296
12290.70 262
12291.75 242
12292.80 285
12293.84 285
12294.89 265
12295.94 273
12296.98 290
12298.03 299
12299.08 265
12300.12 258
12301.17 255
12302.22 274
12303.27 267
12304.31 296
12305.36 255
12306.41 337
12307.45 323
12308.50 303
12309.55 259
12310.60 280
12311.64 300
12312.69 286
12313.74 264
12314.79 245
12315.83 247
12316.88 289
12317.93 286
12318.98 280
12320.03 257
12321.07 266
12322.12 276
12323.17 279
12324.22 279
12325.27 274
12326.31 265
12327.36 306
12328.41 296
12329.46 253
12330.51 259
12331.56 297
12332.60 273
12333.65 267
12334.70 279
12335.75 294
12336.80 268
12337.85 280
12338.90 296
12339.94 311
12340.99 295
12342.04 279
12343.09 284
12344.14 265
12345.19 287
12346.24 265
12347.29 315
12348.34 293
12349.38 272
12350.43 252
12351.48 274
12352.53 277
12353.58 298
12354.63 299
12355.68 273
12356.73 230
12357.78 249
12358.83 279
12359.88 274
12360.93 272
12361.98 262
12363.03 246
12364.08 259
12365.13 263
12366.18 301
12367.23 267
12368.28 286
12369.33 284
12370.38 264
12371.43 260
12372.48 228
12373.53 265
12374.58 280
12375.63 262
12376.68 259
12377.73 279
12378.78 233
12379.83 248
12380.88 258
12381.93 237
12382.98 247
12384.03 262
12385.08 308
12386.13 261
12387.18 269
12388.23 237
12389.29 294
12390.34 259
12391.39 264
12392.44 264
12393.49 280
12394.54 255
12395.59 239
12396.64 243
12397.69 272
12398.74 249
12399.80 236
12400.85 267
12401.90 266
12402.95 261
12404.00 258
12405.05 288
12406.10 266
12407.16 263
12408.21 263
12409.26 259
12410.31 233
12411.36 280
12412.42 265
12413.47 287
12414.52 270
12415.57 273
12416.62 296
12417.67 267
12418.73 270
12419.78 234
12420.83 265
12421.88 261
12422.94 252
12423.99 243
12425.04 266
12426.09 298
12427.15 249
12428.20 253
12429.25 278
12430.30 234
12431.36 217
12432.41 252
12433.46 270
12434.51 278
12435.57 258
12436.62 248
12437.67 242
12438.73 267
12439.78 259
12440.83 264
12441.88 222
12442.94 240
12443.99 240
12445.04 240
12446.10 243
12447.15 219
12448.20 251
12449.26 237
12450.31 269
12451.36 228
12452.42 270
12453.47 245
12454.52 262
12455.58 246
12456.63 254
12457.69 259
12458.74 262
12459.79 244
12460.85 254
12461.90 278
12462.96 270
12464.01 270
12465.06 250
12466.12 258
12467.17 256
12468.23 294
12469.28 249
12470.33 273
12471.39 237
12472.44 294
12473.50 288
12474.55 268
12475.61 247
12476.66 252
12477.72 252
12478.77 238
12479.82 252
12480.88 243
12481.93 283
12482.99 268
12484.04 247
12485.10 248
12486.15 259
12487.21 259
12488.26 265
12489.32 261
12490.37 278
12491.43 268
12492.48 275
12493.54 257
12494.59 262
12495.65 289
12496.71 287
12497.76 304
12498.82 293
12499.87 254
12500.93 269
12501.98 257
12503.04 263
12504.09 257
12505.15 233
12506.21 235
12507.26 268
12508.32 271
12509.37 241
12510.43 235
12511.49 246
12512.54 262
12513.60 245
12514.65 210
12515.71 252
12516.77 244
12517.82 252
12518.88 246
12519.94 253
12520.99 198
12522.05 232
12523.11 228
12524.16 243
12525.22 224
12526.27 253
12527.33 253
12528.39 237
12529.45 250
12530.50 297
12531.56 287
12532.62 242
12533.67 236
12534.73 262
12535.79 295
12536.84 252
12537.90 245
12538.96 208
12540.02 207
12541.07 241
12542.13 241
12543.19 257
12544.24 255
12545.30 244
12546.36 243
12547.42 264
12548.47 259
12549.53 241
12550.59 256
12551.65 256
12552.71 239
12553.76 262
12554.82 240
12555.88 219
12556.94 237
12558.00 239
12559.05 245
12560.11 237
12561.17 251
12562.23 249
12563.29 272
12564.34 249
12565.40 253
12566.46 241
12567.52 255
12568.58 235
12569.64 236
12570.69 236
12571.75 248
12572.81 279
12573.87 262
12574.93 255
12575.99 265
12577.05 276
12578.11 276
12579.16 262
12580.22 244
12581.28 268
12582.34 282
12583.40 269
12584.46 247
12585.52 247
12586.58 229
12587.64 253
12588.70 233
12589.76 248
12590.81 229
12591.87 265
12592.93 292
12593.99 268
12595.05 220
12596.11 227
12597.17 238
12598.23 251
12599.29 239
12600.35 201
12601.41 226
12602.47 247
12603.53 241
12604.59 228
12605.65 245
12606.71 223
12607.77 247
12608.83 228
12609.89 221
12610.95 293
12612.01 246
12613.07 225
12614.13 260
12615.19 275
12616.25 230
12617.31 265
12618.37 232
12619.43 243
12620.50 229
12621.56 249
12622.62 214
12623.68 217
12624.74 238
12625.80 225
12626.86 243
12627.92 279
12628.98 265
12630.04 209
12631.10 238
12632.17 256
12633.23 262
12634.29 245
12635.35 218
12636.41 230
12637.47 264
12638.53 262
12639.59 258
12640.66 242
12641.72 268
12642.78 248
12643.84 266
12644.90 284
12645.96 256
12647.03 259
12648.09 242
12649.15 256
12650.21 219
12651.27 241
12652.34 230
12653.40 219
12654.46 258
12655.52 225
12656.58 220
12657.65 224
12658.71 259
12659.77 244
12660.83 236
12661.89 250
12662.96 275
12664.02 226
12665.08 239
12666.14 184
12667.21 219
12668.27 248
12669.33 271
12670.40 236
12671.46 227
12672.52 248
12673.58 255
12674.65 229
12675.71 239
12676.77 242
12677.84 242
12678.90 269
12679.96 233
12681.02 251
12682.09 230
12683.15 270
12684.21 268
12685.28 244
12686.34 245
12687.40 233
12688.47 244
12689.53 258
12690.60 227
12691.66 261
12692.72 294
12693.79 273
12694.85 277
12695.91 251
12696.98 289
12698.04 242
12699.11 258
12700.17 264
12701.23 254
12702.30 255
12703.36 277
12704.43 270
12705.49 242
12706.55 264
12707.62 288
12708.68 250
12709.75 252
12710.81 292
12711.88 247
12712.94 276
12714.01 281
12715.07 257
12716.13 256
12717.20 247
12718.26 252
12719.33 248
12720.39 231
12721.46 261
12722.52 233
12723.59 267
12724.65 253
12725.72 249
12726.78 272
12727.85 257
12728.91 248
12729.98 238
12731.04 256
12732.11 229
12733.18 266
12734.24 256
12735.31 244
12736.37 249
12737.44 245
12738.50 253
12739.57 245
12740.63 226
12741.70 262
12742.77 263
12743.83 259
12744.90 253
12745.96 229
12747.03 260
12748.09 254
12749.16 242
12750.23 234
12751.29 265
12752.36 264
12753.43 237
12754.49 232
12755.56 271
12756.62 252
12757.69 236
12758.76 247
12759.82 242
12760.89 258
12761.96 234
12763.02 256
12764.09 215
12765.16 251
12766.22 212
12767.29 250
12768.36 251
12769.42 237
12770.49 243
12771.56 274
12772.62 255
12773.69 231
12774.76 259
12775.83 248
12776.89 237
12777.96 249
12779.03 270
12780.10 245
12781.16 249
12782.23 221
12783.30 229
12784.37 256
12785.43 243
12786.50 224
12787.57 241
12788.64 253
12789.70 270
12790.77 275
12791.84 246
12792.91 232
12793.97 251
12795.04 259
12796.11 234
12797.18 219
12798.25 233
12799.31 261
12800.38 239
12801.45 241
12802.52 258
12803.59 234
12804.66 240
12805.72 248
12806.79 261
12807.86 239
12808.93 251
12810.00 254
12811.07 250
12812.14 240
12813.20 237
12814.27 260
12815.34 235
12816.41 233
12817.48 210
12818.55 247
12819.62 247
12820.69 238
12821.76 233
12822.83 230
12823.89 219
12824.96 250
12826.03 265
12827.10 252
12828.17 237
12829.24 213
12830.31 240
12831.38 265
12832.45 229
12833.52 219
12834.59 248
12835.66 222
12836.73 253
12837.80 254
12838.87 244
12839.94 237
12841.01 271
12842.08 248
12843.15 229
12844.22 215
12845.29 242
12846.36 231
12847.43 223
12848.50 184
12849.57 209
12850.64 214
12851.71 218
12852.78 220
12853.85 220
12854.92 215
12855.99 204
12857.06 230
12858.13 206
12859.20 238
12860.27 233
12861.34 226
12862.41 230
12863.48 221
12864.56 230
12865.63 244
12866.70 206
12867.77 215
12868.84 228
12869.91 230
12870.98 194
12872.05 199
12873.12 242
12874.20 217
12875.27 219
12876.34 223
12877.41 223
12878.48 217
12879.55 231
12880.62 223
12881.70 243
12882.77 211
12883.84 214
12884.91 214
12885.98 214
12887.05 227
12888.13 222
12889.20 225
12890.27 222
12891.34 218
12892.41 197
12893.49 207
12894.56 206
12895.63 205
12896.70 200
12897.77 225
12898.85 230
12899.92 220
12900.99 230
12902.06 208
12903.14 234
12904.21 221
12905.28 223
12906.35 195
12907.43 222
12908.50 218
12909.57 223
12910.64 218
12911.72 236
12912.79 211
12913.86 228
12914.94 237
12916.01 218
12917.08 228
12918.16 225
12919.23 239
12920.30 188
12921.37 222
12922.45 189
12923.52 210
12924.59 227
12925.67 200
12926.74 196
12927.82 200
12928.89 235
12929.96 217
12931.04 195
12932.11 211
12933.18 246
12934.26 188
12935.33 212
12936.40 188
12937.48 222
12938.55 233
12939.63 225
12940.70 232
12941.77 194
12942.85 209
12943.92 243
12945.00 208
12946.07 199
12947.15 193
12948.22 231
12949.29 226
12950.37 192
12951.44 189
12952.52 207
12953.59 228
12954.67 219
12955.74 213
12956.82 201
12957.89 231
12958.97 231
12960.04 220
12961.12 213
12962.19 221
12963.27 247
12964.34 234
12965.42 221
12966.49 185
12967.57 245
12968.64 233
12969.72 218
12970.79 211
12971.87 216
12972.94 201
12974.02 215
12975.09 205
12976.17 220
12977.24 217
12978.32 206
12979.40 201
12980.47 221
12981.55 217
12982.62 205
12983.70 183
12984.77 189
12985.85 233
12986.93 249
12988.00 252
12989.08 225
12990.15 219
12991.23 222
12992.31 213
12993.38 200
12994.46 195
12995.54 217
12996.61 230
12997.69 238
12998.76 225
12999.84 206
13000.92 212
13001.99 217
13003.07 186
13004.15 200
13005.22 220
13006.30 205
13007.38 230
13008.45 207
13009.53 204
13010.61 216
13011.69 220
13012.76 218
13013.84 195
13014.92 214
13015.99 221
13017.07 212
13018.15 248
13019.23 211
13020.30 231
13021.38 224
13022.46 219
13023.54 198
13024.61 215
13025.69 204
13026.77 210
13027.85 227
13028.92 220
13030.00 237
13031.08 220
13032.16 215
13033.23 184
13034.31 207
13035.39 192
13036.47 212
13037.55 220
13038.62 239
13039.70 199
13040.78 197
13041.86 193
13042.94 182
13044.02 213
13045.09 213
13046.17 209
13047.25 204
13048.33 206
13049.41 193
13050.49 169
13051.57 218
13052.64 254
13053.72 197
13054.80 197
13055.88 195
13056.96 204
13058.04 227
13059.12 217
13060.20 184
13061.27 206
13062.35 210
13063.43 200
13064.51 235
13065.59 231
13066.67 211
13067.75 203
13068.83 195
13069.91 207
13070.99 227
13072.07 236
13073.15 237
13074.23 194
13075.31 205
13076.39 194
13077.47 228
13078.55 224
13079.63 199
13080.71 252
13081.79 225
13082.86 214
13083.94 202
13085.02 216
13086.11 210
13087.19 213
13088.27 193
13089.35 242
13090.43 200
13091.51 205
13092.59 257
13093.67 214
13094.75 247
13095.83 192
13096.91 218
13097.99 223
13099.07 227
13100.15 217
13101.23 213
13102.31 194
13103.39 213
13104.47 214
13105.55 224
13106.63 183
13107.72 208
13108.80 208
13109.88 208
13110.96 198
13112.04 222
13113.12 203
13114.20 212
13115.28 214
13116.37 190
13117.45 232
13118.53 216
13119.61 221
13120.69 242
13121.77 233
13122.85 248
13123.94 192
13125.02 237
13126.10 231
13127.18 206
13128.26 209
13129.34 203
13130.43 184
13131.51 201
13132.59 220
13133.67 222
13134.75 204
13135.84 205
13136.92 198
13138.00 218
13139.08 196
13140.17 220
13141.25 204
13142.33 228
13143.41 237
13144.49 207
13145.58 226
13146.66 174
13147.74 200
13148.83 193
13149.91 215
13150.99 186
13152.07 174
13153.16 194
13154.24 224
13155.32 205
13156.41 223
13157.49 218
13158.57 213
13159.65 221
13160.74 201
13161.82 196
13162.90 190
13163.99 202
13165.07 210
13166.15 211
13167.24 185
13168.32 202
13169.40 197
13170.49 200
13171.57 205
13172.66 216
13173.74 226
13174.82 211
13175.91 201
13176.99 165
13178.07 187
13179.16 179
13180.24 235
13181.33 198
13182.41 191
13183.49 176
13184.58 209
13185.66 200
13186.75 220
13187.83 224
13188.91 234
13190.00 220
13191.08 192
13192.17 182
13193.25 205
13194.34 230
13195.42 197
13196.51 198
13197.59 181
13198.68 202
13199.76 202
13200.85 206
13201.93 189
13203.02 188
13204.10 192
13205.19 213
13206.27 190
13207.36 180
13208.44 218
13209.53 213
13210.61 203
13211.70 220
13212.78 200
13213.87 197
13214.95 201
13216.04 215
13217.12 206
13218.21 218
13219.29 194
13220.38 193
13221.47 204
13222.55 199
13223.64 194
13224.72 214
13225.81 228
13226.89 213
13227.98 197
13229.07 215
13230.15 200
13231.24 214
13232.32 190
13233.41 216
13234.50 194
13235.58 171
13236.67 177
13237.76 227
13238.84 220
13239.93 192
13241.01 217
13242.10 205
13243.19 201
13244.27 197
13245.36 238
13246.45 206
13247.53 186
13248.62 206
13249.71 224
13250.79 193
13251.88 203
13252.97 182
13254.06 244
13255.14 222
13256.23 182
13257.32 201
13258.40 211
13259.49 189
13260.58 197
13261.67 209
13262.75 178
13263.84 195
13264.93 176
13266.02 203
13267.10 207
13268.19 191
13269.28 198
13270.37 197
13271.45 203
13272.54 198
13273.63 208
13274.72 215
13275.80 214
13276.89 211
13277.98 205
13279.07 198
13280.16 212
13281.24 218
13282.33 213
13283.42 193
13284.51 187
13285.60 202
13286.69 231
13287.77 225
13288.86 196
13289.95 199
13291.04 174
13292.13 204
13293.22 199
13294.31 226
13295.39 211
13296.48 199
13297.57 176
13298.66 227
13299.75 204
13300.84 197
13301.93 196
13303.02 202
13304.11 187
13305.19 185
13306.28 175
13307.37 194
13308.46 194
13309.55 161
13310.64 210
13311.73 208
13312.82 218
13313.91 209
13315.00 247
13316.09 190
13317.18 225
13318.27 200
13319.36 183
13320.45 195
13321.54 218
13322.63 211
13323.72 202
13324.81 191
13325.90 206
13326.99 231
13328.08 208
13329.17 223
13330.26 199
13331.35 200
13332.44 200
13333.53 209
13334.62 196
13335.71 197
13336.80 206
13337.89 228
13338.98 222
13340.07 199
13341.16 194
13342.25 196
13343.34 210
13344.43 185
13345.52 212
13346.61 205
13347.70 198
13348.79 190
13349.89 204
13350.98 189
13352.07 189
13353.16 202
13354.25 199
13355.34 204
13356.43 181
13357.52 200
13358.61 209
13359.71 214
13360.80 189
13361.89 189
13362.98 213
13364.07 214
13365.16 197
13366.26 182
13367.35 238
13368.44 256
13369.53 199
13370.62 219
13371.71 189
13372.81 217
13373.90 237
13374.99 248
13376.08 204
13377.17 195
13378.27 234
13379.36 205
13380.45 211
13381.54 209
13382.63 206
13383.73 200
13384.82 207
13385.91 201
13387.00 203
13388.10 164
13389.19 197
13390.28 207
13391.37 207
13392.47 190
13393.56 202
13394.65 259
13395.75 191
13396.84 188
13397.93 194
13399.02 201
13400.12 230
13401.21 199
13402.30 183
13403.40 216
13404.49 214
13405.58 208
13406.68 186
13407.77 210
13408.86 187
13409.96 190
13411.05 212
13412.14 159
13413.24 215
13414.33 193
13415.42 195
13416.52 205
13417.61 189
13418.70 181
13419.80 194
13420.89 190
13421.99 188
13423.08 209
13424.17 216
13425.27 219
13426.36 194
13427.46 173
13428.55 175
13429.64 227
13430.74 200
13431.83 213
13432.93 202
13434.02 192
13435.12 201
13436.21 164
13437.30 176
13438.40 197
13439.49 178
13440.59 184
13441.68 197
13442.78 197
13443.87 207
13444.97 190
13446.06 202
13447.16 199
13448.25 188
13449.35 201
13450.44 228
13451.54 166
13452.63 217
13453.73 178
13454.82 200
13455.92 184
13457.01 212
13458.11 208
13459.20 169
13460.30 208
13461.39 189
13462.49 213
13463.59 198
13464.68 205
13465.78 201
13466.87 224
13467.97 202
13469.06 211
13470.16 192
13471.26 225
13472.35 214
13473.45 224
13474.54 229
13475.64 203
13476.74 200
13477.83 185
13478.93 185
13480.03 189
13481.12 198
13482.22 181
13483.31 211
13484.41 176
13485.51 212
13486.60 187
13487.70 215
13488.80 190
13489.89 181
13490.99 196
13492.09 193
13493.18 211
13494.28 202
13495.38 224
13496.47 191
13497.57 205
13498.67 182
13499.77 210
13500.86 188
13501.96 202
13503.06 183
13504.15 188
13505.25 196
13506.35 206
13507.45 203
13508.54 209
13509.64 194
13510.74 190
13511.84 199
13512.93 178
13514.03 212
13515.13 197
13516.23 218
13517.32 167
13518.42 205
13519.52 205
13520.62 200
13521.72 196
13522.81 215
13523.91 197
13525.01 207
13526.11 202
13527.21 192
13528.30 203
13529.40 195
13530.50 196
13531.60 213
13532.70 213
13533.80 172
13534.89 200
13535.99 172
13537.09 192
13538.19 179
13539.29 204
13540.39 207
13541.49 178
13542.58 198
13543.68 186
13544.78 185
13545.88 177
13546.98 186
13548.08 188
13549.18 202
13550.28 185
13551.38 219
13552.48 152
13553.58 203
13554.67 214
13555.77 218
13556.87 191
13557.97 172
13559.07 201
13560.17 203
13561.27 193
13562.37 170
13563.47 170
13564.57 169
13565.67 199
13566.77 189
13567.87 218
13568.97 190
13570.07 216
13571.17 196
13572.27 198
13573.37 185
13574.47 187
13575.57 210
13576.67 214
13577.77 177
13578.87 198
13579.97 221
13581.07 189
13582.17 196
13583.27 171
13584.37 201
13585.47 164
13586.57 219
13587.67 163
13588.77 165
13589.88 195
13590.98 179
13592.08 180
13593.18 179
13594.28 183
13595.38 204
13596.48 177
13597.58 204
13598.68 217
13599.78 172
13600.88 222
13601.99 197
13603.09 147
13604.19 160
13605.29 188
13606.39 185
13607.49 188
13608.59 203
13609.70 206
13610.80 203
13611.90 211
13613.00 183
13614.10 195
13615.20 190
13616.31 170
13617.41 192
13618.51 185
13619.61 180
13620.71 174
13621.82 189
13622.92 191
13624.02 177
13625.12 185
13626.22 187
13627.33 171
13628.43 196
13629.53 165
13630.63 156
13631.74 168
13632.84 180
13633.94 209
13635.04 171
13636.15 169
13637.25 191
13638.35 196
13639.45 164
13640.56 191
13641.66 185
13642.76 164
13643.87 183
13644.97 177
13646.07 185
13647.17 183
13648.28 184
13649.38 180
13650.48 203
13651.59 191
13652.69 200
13653.79 182
13654.90 194
13656.00 173
13657.10 186
13658.21 196
13659.31 175
13660.41 180
13661.52 205
13662.62 202
13663.72 198
13664.83 181
13665.93 195
13667.04 193
13668.14 199
13669.24 198
13670.35 196
13671.45 191
13672.56 172
13673.66 176
13674.76 192
13675.87 200
13676.97 201
13678.08 186
13679.18 194
13680.29 162
13681.39 214
13682.49 205
13683.60 212
13684.70 164
13685.81 168
13686.91 177
13688.02 178
13689.12 186
13690.23 208
13691.33 182
13692.44 184
13693.54 182
13694.65 174
13695.75 169
13696.86 178
13697.96 169
13699.07 194
13700.17 222
13701.28 179
13702.38 181
13703.49 184
13704.59 193
13705.70 191
13706.80 186
13707.91 176
13709.02 214
13710.12 193
13711.23 207
13712.33 199
13713.44 205
13714.54 208
13715.65 192
13716.76 199
13717.86 194
13718.97 193
13720.07 188
13721.18 190
13722.29 168
13723.39 185
13724.50 184
13725.60 180
13726.71 187
13727.82 221
13728.92 194
13730.03 186
13731.14 196
13732.24 209
13733.35 227
13734.46 202
13735.56 187
13736.67 192
13737.78 202
13738.88 183
13739.99 174
13741.10 180
13742.20 199
13743.31 190
13744.42 183
13745.52 192
13746.63 170
13747.74 163
13748.84 199
13749.95 215
13751.06 187
13752.17 184
13753.27 187
13754.38 202
13755.49 218
13756.60 208
13757.70 210
13758.81 223
13759.92 198
13761.03 204
13762.13 173
13763.24 198
13764.35 214
13765.46 218
13766.57 190
13767.67 167
13768.78 219
13769.89 187
13771.00 161
13772.11 179
13773.21 204
13774.32 188
13775.43 204
13776.54 169
13777.65 177
13778.75 220
13779.86 237
13780.97 215
13782.08 169
13783.19 185
13784.30 185
13785.41 202
13786.51 181
13787.62 190
13788.73 204
13789.84 200
13790.95 192
13792.06 188
13793.17 194
13794.28 179
13795.39 204
13796.49 175
13797.60 185
13798.71 191
13799.82 200
13800.93 175
13802.04 199
13803.15 194
13804.26 165
13805.37 184
13806.48 204
13807.59 199
13808.70 175
13809.81 181
13810.92 177
13812.03 173
13813.14 199
13814.25 187
13815.36 219
13816.47 168
13817.58 172
13818.69 166
13819.80 197
13820.91 178
13822.02 179
13823.13 203
13824.24 164
13825.35 206
13826.46 191
13827.57 171
13828.68 193
13829.79 164
13830.90 188
13832.01 169
13833.12 192
13834.23 172
13835.34 168
13836.45 165
13837.56 178
13838.67 208
13839.78 193
13840.89 174
13842.01 167
13843.12 152
13844.23 166
13845.34 164
13846.45 181
13847.56 173
13848.67 187
13849.78 160
13850.89 174
13852.01 186
13853.12 171
13854.23 182
13855.34 182
13856.45 182
13857.56 177
13858.67 193
13859.79 204
13860.90 165
13862.01 166
13863.12 157
13864.23 202
13865.34 204
13866.46 179
13867.57 173
13868.68 192
13869.79 167
13870.90 165
13872.02 181
13873.13 187
13874.24 167
13875.35 182
13876.47 171
13877.58 163
13878.69 187
13879.80 185
13880.92 163
13882.03 165
13883.14 182
13884.25 157
13885.37 176
13886.48 181
13887.59 186
13888.70 211
13889.82 183
13890.93 207
13892.04 189
13893.16 164
13894.27 151
13895.38 164
13896.49 176
13897.61 168
13898.72 177
13899.83 180
13900.95 208
13902.06 175
13903.17 181
13904.29 174
13905.40 185
13906.51 152
13907.63 145
13908.74 187
13909.85 192
13910.97 178
13912.08 163
13913.20 193
13914.31 206
13915.42 166
13916.54 165
13917.65 181
13918.77 185
13919.88 153
13920.99 136
13922.11 171
13923.22 171
13924.34 174
13925.45 184
13926.56 179
13927.68 160
13928.79 205
13929.91 183
13931.02 172
13932.14 170
13933.25 173
13934.37 209
13935.48 175
13936.60 195
13937.71 169
13938.83 158
13939.94 157
13941.05 172
13942.17 180
13943.28 169
13944.40 154
13945.51 180
13946.63 149
13947.75 174
13948.86 164
13949.98 169
13951.09 167
13952.21 160
13953.32 153
13954.44 188
13955.55 175
13956.67 177
13957.78 173
13958.90 171
13960.01 167
13961.13 187
13962.25 187
13963.36 177
13964.48 181
13965.59 158
13966.71 180
13967.83 157
13968.94 136
13970.06 168
13971.17 180
13972.29 170
13973.41 173
13974.52 141
13975.64 157
13976.75 166
13977.87 178
13978.99 170
13980.10 189
13981.22 172
13982.34 163
13983.45 189
13984.57 197
13985.69 179
13986.80 183
13987.92 204
13989.04 182
13990.15 165
13991.27 188
13992.39 200
13993.50 200
13994.62 185
13995.74 164
13996.86 167
13997.97 171
13999.09 178
14000.21 162
14001.33 185
14002.44 173
14003.56 165
14004.68 195
14005.79 173
14006.91 173
14008.03 166
14009.15 187
14010.27 171
14011.38 170
14012.50 177
14013.62 164
14014.74 188
14015.85 195
14016.97 172
14018.09 184
14019.21 191
14020.33 160
14021.44 170
14022.56 167
14023.68 186
14024.80 210
14025.92 201
14027.04 176
14028.15 172
14029.27 192
14030.39 184
14031.51 177
14032.63 148
14033.75 175
14034.86 175
14035.98 162
14037.10 197
14038.22 165
14039.34 175
14040.46 191
14041.58 165
14042.70 182
14043.82 173
14044.93 166
14046.05 197
14047.17 193
14048.29 184
14049.41 214
14050.53 205
14051.65 195
14052.77 170
14053.89 191
14055.01 204
14056.13 172
14057.25 188
14058.37 173
14059.49 206
14060.61 193
14061.73 187
14062.85 171
14063.97 178
14065.09 209
14066.20 205
14067.32 188
14068.44 185
14069.56 220
14070.68 202
14071.81 193
14072.93 216
14074.05 213
14075.17 217
14076.29 203
14077.41 192
14078.53 190
14079.65 176
14080.77 191
14081.89 191
14083.01 212
14084.13 229
14085.25 225
14086.37 201
14087.49 187
14088.61 177
14089.73 170
14090.85 226
14091.97 218
14093.10 199
14094.22 160
14095.34 202
14096.46 233
14097.58 218
14098.70 179
14099.82 207
14100.94 206
14102.07 210
14103.19 217
14104.31 181
14105.43 237
14106.55 229
14107.67 237
14108.79 190
14109.92 192
14111.04 182
14112.16 194
14113.28 207
14114.40 200
14115.52 166
14116.65 168
14117.77 176
14118.89 166
14120.01 184
14121.13 206
14122.26 207
14123.38 194
14124.50 194
14125.62 186
14126.75 189
14127.87 189
14128.99 180
14130.11 172
14131.24 226
14132.36 207
14133.48 211
14134.60 207
14135.73 180
14136.85 192
14137.97 180
14139.09 186
14140.22 187
14141.34 173
14142.46 152
14143.59 194
14144.71 193
14145.83 166
14146.95 168
14148.08 182
14149.20 181
14150.32 164
14151.45 181
14152.57 217
14153.69 175
14154.82 188
14155.94 192
14157.06 213
14158.19 156
14159.31 194
14160.44 186
14161.56 194
14162.68 191
14163.81 181
14164.93 157
14166.05 166
14167.18 173
14168.30 183
14169.43 200
14170.55 180
14171.67 172
14172.80 193
14173.92 204
14175.05 178
14176.17 173
14177.30 204
14178.42 172
14179.54 166
14180.67 167
14181.79 188
14182.92 186
14184.04 174
14185.17 184
14186.29 185
14187.42 194
14188.54 197
14189.67 198
14190.79 180
14191.92 160
14193.04 188
14194.17 173
14195.29 189
14196.42 165
14197.54 170
14198.67 167
14199.79 178
14200.92 160
14202.04 180
14203.17 171
14204.29 156
14205.42 192
14206.54 187
14207.67 170
14208.79 154
14209.92 184
14211.05 191
14212.17 168
14213.30 220
14214.42 198
14215.55 176
14216.67 204
14217.80 191
14218.93 193
14220.05 160
14221.18 168
14222.30 151
14223.43 180
14224.56 149
14225.68 140
14226.81 167
14227.94 179
14229.06 143
14230.19 143
14231.32 187
14232.44 169
14233.57 164
14234.70 166
14235.82 170
14236.95 196
14238.08 169
14239.20 179
14240.33 190
14241.46 175
14242.58 160
14243.71 149
14244.84 156
14245.96 127
14247.09 152
14248.22 169
14249.34 169
14250.47 161
14251.60 170
14252.73 165
14253.85 147
14254.98 160
14256.11 160
14257.24 152
14258.36 158
14259.49 175
14260.62 162
14261.75 142
14262.87 157
14264.00 182
14265.13 153
14266.26 156
14267.39 151
14268.51 159
14269.64 192
14270.77 192
14271.90 161
14273.03 178
14274.15 159
14275.28 158
14276.41 168
14277.54 181
14278.67 202
14279.80 194
14280.92 159
14282.05 150
14283.18 187
14284.31 186
14285.44 147
14286.57 166
14287.70 145
14288.82 155
14289.95 182
14291.08 180
14292.21 153
14293.34 151
14294.47 186
14295.60 198
14296.73 174
14297.86 177
14298.99 163
14300.11 190
14301.24 183
14302.37 139
14303.50 181
14304.63 160
14305.76 191
14306.89 157
14308.02 185
14309.15 145
14310.28 183
14311.41 186
14312.54 183
14313.67 177
14314.80 193
14315.93 171
14317.06 169
14318.19 170
14319.32 139
14320.45 169
14321.58 163
14322.71 174
14323.84 155
14324.97 158
14326.10 157
14327.23 181
14328.36 169
14329.49 170
14330.62 154
14331.75 159
14332.88 174
14334.01 169
14335.14 166
14336.27 165
14337.40 159
14338.53 191
14339.66 191
14340.79 149
14341.93 158
14343.06 172
14344.19 170
14345.32 184
14346.45 177
14347.58 159
14348.71 191
14349.84 174
14350.97 189
14352.11 172
14353.24 162
14354.37 164
14355.50 152
14356.63 157
14357.76 166
14358.89 161
14360.03 167
14361.16 172
14362.29 176
14363.42 169
14364.55 162
14365.68 171
14366.82 160
14367.95 175
14369.08 145
14370.21 193
14371.34 183
14372.48 162
14373.61 168
14374.74 150
14375.87 156
14377.00 173
14378.14 151
14379.27 175
14380.40 154
14381.53 160
14382.67 173
14383.80 163
14384.93 170
14386.06 177
14387.20 179
14388.33 157
14389.46 158
14390.59 152
14391.73 149
14392.86 166
14393.99 152
14395.13 163
14396.26 181
14397.39 170
14398.53 171
14399.66 167
14400.79 168
14401.92 200
14403.06 180
14404.19 182
14405.32 170
14406.46 160
14407.59 192
14408.72 163
14409.86 185
14410.99 165
14412.13 187
14413.26 193
14414.39 188
14415.53 159
14416.66 181
14417.79 175
14418.93 161
14420.06 193
14421.20 180
14422.33 186
14423.46 173
14424.60 185
14425.73 158
14426.87 169
14428.00 164
14429.14 191
14430.27 163
14431.40 166
14432.54 214
14433.67 211
14434.81 174
14435.94 152
14437.08 169
14438.21 190
14439.35 184
14440.48 182
14441.62 175
14442.75 177
14443.88 157
14445.02 183
14446.15 160
14447.29 154
14448.42 178
14449.56 154
14450.70 172
14451.83 165
14452.97 187
14454.10 183
14455.24 158
14456.37 184
14457.51 168
14458.64 177
14459.78 154
14460.91 184
14462.05 158
14463.18 176
14464.32 202
14465.46 160
14466.59 163
14467.73 158
14468.86 149
14470.00 164
14471.14 179
14472.27 189
14473.41 174
14474.54 183
14475.68 196
14476.82 236
14477.95 198
14479.09 213
14480.22 193
14481.36 193
14482.50 208
14483.63 195
14484.77 204
14485.91 160
14487.04 190
14488.18 188
14489.32 191
14490.45 210
14491.59 174
14492.73 189
14493.86 184
14495.00 194
14496.14 205
14497.27 208
14498.41 187
14499.55 152
14500.69 171
14501.82 216
14502.96 164
14504.10 146
14505.23 195
14506.37 157
14507.51 172
14508.65 212
14509.78 195
14510.92 180
14512.06 187
14513.20 160
14514.33 175
14515.47 163
14516.61 189
14517.75 181
14518.89 173
14520.02 167
14521.16 168
14522.30 173
14523.44 166
14524.57 167
14525.71 175
14526.85 150
14527.99 172
14529.13 161
14530.27 151
14531.40 154
14532.54 162
14533.68 172
14534.82 162
14535.96 179
14537.10 160
14538.23 129
14539.37 155
14540.51 141
14541.65 170
14542.79 142
14543.93 156
14545.07 163
14546.21 166
14547.35 171
14548.48 172
14549.62 186
14550.76 168
14551.90 214
14553.04 178
14554.18 145
14555.32 155
14556.46 182
14557.60 151
14558.74 170
14559.88 164
14561.02 156
14562.16 157
14563.30 163
14564.43 188
14565.57 170
14566.71 164
14567.85 177
14568.99 186
14570.13 179
14571.27 176
14572.41 148
14573.55 169
14574.69 155
14575.83 146
14576.97 174
14578.11 148
14579.25 148
14580.39 172
14581.53 144
14582.67 164
14583.81 157
14584.96 177
14586.10 191
14587.24 145
14588.38 149
14589.52 145
14590.66 148
14591.80 167
14592.94 171
14594.08 152
14595.22 146
14596.36 185
14597.50 190
14598.64 184
14599.78 183
14600.93 174
14602.07 152
14603.21 160
14604.35 164
14605.49 179
14606.63 167
14607.77 171
14608.91 173
14610.06 189
14611.20 169
14612.34 172
14613.48 172
14614.62 168
14615.76 163
14616.91 161
14618.05 184
14619.19 176
14620.33 163
14621.47 158
14622.61 154
14623.76 172
14624.90 166
14626.04 179
14627.18 156
14628.32 179
14629.47 169
14630.61 166
14631.75 166
14632.89 153
14634.04 148
14635.18 193
14636.32 191
14637.46 157
14638.61 176
14639.75 166
14640.89 179
14642.03 156
14643.18 160
14644.32 179
14645.46 186
14646.60 166
14647.75 182
14648.89 159
14650.03 156
14651.18 167
14652.32 170
14653.46 160
14654.61 151
14655.75 151
14656.89 171
14658.03 167
14659.18 148
14660.32 170
14661.46 170
14662.61 182
14663.75 189
14664.90 199
14666.04 165
14667.18 183
14668.33 170
14669.47 163
14670.61 170
14671.76 133
14672.90 154
14674.05 152
14675.19 159
14676.33 139
14677.48 173
14678.62 152
14679.77 137
14680.91 155
14682.05 180
14683.20 157
14684.34 160
14685.49 137
14686.63 150
14687.78 149
14688.92 146
14690.06 171
14691.21 149
14692.35 141
14693.50 167
14694.64 193
14695.79 169
14696.93 159
14698.08 156
14699.22 142
14700.37 157
14701.51 147
14702.66 140
14703.80 157
14704.95 160
14706.09 176
14707.24 148
14708.38 139
14709.53 133
14710.67 166
14711.82 183
14712.96 167
14714.11 168
14715.26 154
14716.40 189
14717.55 141
14718.69 155
14719.84 156
14720.98 173
14722.13 155
14723.28 144
14724.42 133
14725.57 140
14726.71 149
14727.86 126
14729.01 153
14730.15 161
14731.30 158
14732.44 138
14733.59 185
14734.74 153
14735.88 143
14737.03 159
14738.18 155
14739.32 155
14740.47 135
14741.61 146
14742.76 158
14743.91 142
14745.05 146
14746.20 155
14747.35 173
14748.49 175
14749.64 139
14750.79 166
14751.94 134
14753.08 153
14754.23 167
14755.38 168
14756.52 150
14757.67 145
14758.82 157
14759.97 145
14761.11 147
14762.26 155
14763.41 159
14764.55 135
14765.70 134
14766.85 140
14768.00 174
14769.15 158
14770.29 166
14771.44 149
14772.59 150
14773.74 152
14774.88 143
14776.03 150
14777.18 136
14778.33 148
14779.48 154
14780.62 164
14781.77 128
14782.92 148
14784.07 156
14785.22 151
14786.36 136
14787.51 124
14788.66 157
14789.81 154
14790.96 171
14792.11 139
14793.26 142
14794.40 146
14795.55 131
14796.70 148
14797.85 161
14799.00 155
14800.15 143
14801.30 144
14802.45 163
14803.59 144
14804.74 133
14805.89 148
14807.04 131
14808.19 143
14809.34 128
14810.49 148
14811.64 137
14812.79 161
14813.94 155
14815.09 161
14816.24 133
14817.39 147
14818.53 141
14819.68 164
14820.83 173
14821.98 146
14823.13 155
14824.28 151
14825.43 137
14826.58 153
14827.73 145
14828.88 147
14830.03 150
14831.18 158
14832.33 142
14833.48 157
14834.63 131
14835.78 152
14836.93 129
14838.08 131
14839.23 149
14840.38 154
14841.53 169
14842.69 134
14843.84 138
14844.99 151
14846.14 167
14847.29 141
14848.44 150
14849.59 156
14850.74 153
14851.89 148
14853.04 148
14854.19 146
14855.34 144
14856.49 160
14857.65 143
14858.80 139
14859.95 144
14861.10 141
14862.25 147
14863.40 139
14864.55 118
14865.70 155
14866.86 163
14868.01 130
14869.16 164
14870.31 151
14871.46 174
14872.61 156
14873.77 141
14874.92 146
14876.07 148
14877.22 159
14878.37 150
14879.52 148
14880.68 114
14881.83 147
14882.98 139
14884.13 140
14885.28 131
14886.44 132
14887.59 153
14888.74 142
14889.89 136
14891.05 110
14892.20 128
14893.35 161
14894.50 179
14895.66 136
14896.81 123
14897.96 140
14899.11 147
14900.27 149
14901.42 138
14902.57 124
14903.72 137
14904.88 168
14906.03 141
14907.18 148
14908.34 162
14909.49 146
14910.64 150
14911.80 149
14912.95 155
14914.10 158
14915.26 148
14916.41 151
14917.56 138
14918.72 130
14919.87 146
14921.02 158
14922.18 144
14923.33 119
14924.48 142
14925.64 169
14926.79 165
14927.94 139
14929.10 131
14930.25 148
14931.41 153
14932.56 143
14933.71 145
14934.87 131
14936.02 130
14937.18 161
14938.33 160
14939.48 141
14940.64 160
14941.79 143
14942.95 147
14944.10 143
14945.26 125
14946.41 140
14947.57 171
14948.72 162
14949.87 138
14951.03 123
14952.18 146
14953.34 152
14954.49 134
14955.65 135
14956.80 151
14957.96 150
14959.11 154
14960.27 122
14961.42 147
14962.58 127
14963.73 153
14964.89 152
14966.04 154
14967.20 138
14968.36 146
14969.51 169
14970.67 140
14971.82 148
14972.98 140
14974.13 151
14975.29 145
14976.44 135
14977.60 141
14978.76 147
14979.91 138
14981.07 134
14982.22 122
14983.38 137
14984.53 138
14985.69 139
14986.85 149
14988.00 134
14989.16 136
14990.32 127
14991.47 129
14992.63 122
14993.78 116
14994.94 125
14996.10 148
14997.25 158
14998.41 141
14999.57 149
15000.72 142
15001.88 138
15003.04 147
15004.19 141
15005.35 124
15006.51 116
15007.66 151
15008.82 164
15009.98 144
15011.13 129
15012.29 115
15013.45 137
15014.61 142
15015.76 154
15016.92 186
15018.08 148
15019.23 144
15020.39 154
15021.55 128
15022.71 135
15023.86 149
15025.02 136
15026.18 115
15027.34 123
15028.49 141
15029.65 150
15030.81 151
15031.97 129
15033.13 140
15034.28 147
15035.44 154
15036.60 140
15037.76 141
15038.92 132
15040.07 130
15041.23 152
15042.39 118
15043.55 120
15044.71 121
15045.87 129
15047.02 154
15048.18 147
15049.34 126
15050.50 116
15051.66 137
15052.82 141
15053.98 137
15055.13 138
15056.29 148
15057.45 132
15058.61 128
15059.77 136
15060.93 135
15062.09 132
15063.25 131
15064.40 149
15065.56 140
15066.72 155
15067.88 131
15069.04 127
15070.20 119
15071.36 123
15072.52 137
15073.68 130
15074.84 132
15076.00 143
15077.16 156
15078.32 138
15079.48 132
15080.64 156
15081.80 159
15082.96 148
15084.12 139
15085.28 110
15086.44 120
15087.60 132
15088.76 113
15089.92 133
15091.08 131
15092.24 124
15093.40 144
15094.56 140
15095.72 135
15096.88 124
15098.04 138
15099.20 149
15100.36 135
15101.52 135
15102.68 156
15103.84 143
15105.00 132
15106.16 126
15107.32 135
15108.48 143
15109.64 138
15110.80 144
15111.96 136
15113.13 136
15114.29 129
15115.45 137
15116.61 130
15117.77 132
15118.93 135
15120.09 135
15121.25 144
15122.42 141
15123.58 139
15124.74 128
15125.90 154
15127.06 134
15128.22 151
15129.38 126
15130.55 119
15131.71 125
15132.87 143
15134.03 131
15135.19 122
15136.35 136
15137.52 155
15138.68 141
15139.84 135
15141.00 137
15142.16 139
15143.33 144
15144.49 131
15145.65 131
15146.81 142
15147.97 129
15149.14 152
15150.30 158
15151.46 144
15152.62 135
15153.79 142
15154.95 182
15156.11 128
15157.27 102
15158.44 133
15159.60 152
15160.76 132
15161.93 127
15163.09 143
15164.25 128
15165.41 131
15166.58 130
15167.74 136
15168.90 120
15170.07 131
15171.23 136
15172.39 122
15173.56 125
15174.72 144
15175.88 138
15177.05 121
15178.21 129
15179.37 135
15180.54 125
15181.70 124
15182.86 122
15184.03 119
15185.19 120
15186.36 130
15187.52 122
15188.68 135
15189.85 163
15191.01 145
15192.17 131
15193.34 129
15194.50 132
15195.67 133
15196.83 151
15198.00 146
15199.16 135
15200.32 131
15201.49 133
15202.65 159
15203.82 121
15204.98 144
15206.15 158
15207.31 129
15208.48 142
15209.64 144
15210.80 115
15211.97 134
15213.13 136
15214.30 132
15215.46 147
15216.63 132
15217.79 133
15218.96 146
15220.12 128
15221.29 127
15222.45 123
15223.62 122
15224.78 134
15225.95 138
15227.11 122
15228.28 117
15229.45 145
15230.61 148
15231.78 137
15232.94 146
15234.11 142
15235.27 109
15236.44 125
15237.60 143
15238.77 143
15239.94 146
15241.10 125
15242.27 133
15243.43 136
15244.60 137
15245.77 124
15246.93 110
15248.10 127
15249.26 134
15250.43 130
15251.60 123
15252.76 126
15253.93 138
15255.10 141
15256.26 132
15257.43 130
15258.60 125
15259.76 128
15260.93 129
15262.10 132
15263.26 122
15264.43 136
15265.60 137
15266.76 122
15267.93 118
15269.10 108
15270.26 131
15271.43 142
15272.60 130
15273.76 140
15274.93 119
15276.10 129
15277.27 130
15278.43 124
15279.60 138
15280.77 131
15281.94 137
15283.10 134
15284.27 134
15285.44 123
15286.61 140
15287.77 131
15288.94 106
15290.11 109
15291.28 121
15292.44 146
15293.61 129
15294.78 118
15295.95 179
15297.12 143
15298.28 136
15299.45 126
15300.62 125
15301.79 127
15302.96 130
15304.12 111
15305.29 126
15306.46 126
15307.63 137
15308.80 127
15309.97 113
15311.14 112
15312.30 128
15313.47 126
15314.64 126
15315.81 119
15316.98 129
15318.15 118
15319.32 129
15320.49 117
15321.65 134
15322.82 133
15323.99 128
15325.16 102
15326.33 133
15327.50 128
15328.67 169
15329.84 146
15331.01 131
15332.18 134
15333.35 129
15334.52 152
15335.69 165
15336.85 142
15338.02 126
15339.19 146
15340.36 131
15341.53 120
15342.70 112
15343.87 142
15345.04 117
15346.21 131
15347.38 125
15348.55 116
15349.72 158
15350.89 155
15352.06 164
15353.23 119
15354.40 144
15355.57 161
15356.74 144
15357.91 124
15359.08 128
15360.25 118
15361.43 150
15362.60 136
15363.77 120
15364.94 152
15366.11 150
15367.28 127
15368.45 140
15369.62 116
15370.79 122
15371.96 129
15373.13 157
15374.30 113
15375.47 151
15376.65 152
15377.82 121
15378.99 149
15380.16 138
15381.33 145
15382.50 114
15383.67 125
15384.84 123
15386.02 135
15387.19 121
15388.36 140
15389.53 142
15390.70 161
15391.87 145
15393.04 116
15394.22 151
15395.39 135
15396.56 152
15397.73 134
15398.90 134
15400.08 155
15401.25 149
15402.42 119
15403.59 139
15404.76 138
15405.94 130
15407.11 122
15408.28 131
15409.45 124
15410.63 137
15411.80 154
15412.97 122
15414.14 134
15415.31 125
15416.49 128
15417.66 140
15418.83 133
15420.01 122
15421.18 117
15422.35 121
15423.52 136
15424.70 126
15425.87 102
15427.04 120
15428.22 118
15429.39 127
15430.56 114
15431.73 127
15432.91 112
15434.08 136
15435.25 120
15436.43 126
15437.60 121
15438.77 125
15439.95 141
15441.12 110
15442.30 126
15443.47 138
15444.64 144
15445.82 125
15446.99 131
15448.16 108
15449.34 116
15450.51 139
15451.69 140
15452.86 127
15454.03 150
15455.21 136
15456.38 117
15457.56 134
15458.73 135
15459.90 127
15461.08 126
15462.25 128
15463.43 125
15464.60 113
15465.78 120
15466.95 132
15468.12 132
15469.30 144
15470.47 122
15471.65 125
15472.82 128
15474.00 123
15475.17 121
15476.35 137
15477.52 124
15478.70 121
15479.87 120
15481.05 134
15482.22 138
15483.40 140
15484.57 143
15485.75 123
15486.92 114
15488.10 125
15489.27 123
15490.45 143
15491.62 120
15492.80 138
15493.98 128
15495.15 132
15496.33 132
15497.50 120
15498.68 130
15499.85 109
15501.03 128
15502.21 125
15503.38 115
15504.56 99
15505.73 124
15506.91 120
15508.09 119
15509.26 107
15510.44 100
15511.61 120
15512.79 119
15513.97 127
15515.14 124
15516.32 118
15517.50 123
15518.67 122
15519.85 135
15521.02 148
15522.20 144
15523.38 135
15524.55 116
15525.73 133
15526.91 128
15528.09 118
15529.26 135
15530.44 128
15531.62 148
15532.79 122
15533.97 147
15535.15 148
15536.32 136
15537.50 135
15538.68 130
15539.86 115
15541.03 131
15542.21 134
15543.39 137
15544.57 120
15545.74 110
15546.92 113
15548.10 143
15549.28 146
15550.45 114
15551.63 126
15552.81 153
15553.99 145
15555.16 142
15556.34 116
15557.52 154
15558.70 135
15559.88 126
15561.05 138
15562.23 124
15563.41 121
15564.59 131
15565.77 143
15566.95 137
15568.12 112
15569.30 137
15570.48 135
15571.66 125
15572.84 140
15574.02 141
15575.19 152
15576.37 146
15577.55 142
15578.73 121
15579.91 122
15581.09 121
15582.27 153
15583.45 135
15584.62 108
15585.80 122
15586.98 130
15588.16 121
15589.34 121
15590.52 132
15591.70 135
15592.88 142
15594.06 144
15595.24 116
15596.42 128
15597.60 127
15598.78 151
15599.96 141
15601.14 115
15602.31 106
15603.49 121
15604.67 138
15605.85 112
15607.03 119
15608.21 143
15609.39 159
15610.57 133
15611.75 133
15612.93 108
15614.11 130
15615.29 138
15616.47 135
15617.65 110
15618.83 120
15620.01 147
15621.19 142
15622.38 137
15623.56 117
15624.74 142
15625.92 142
15627.10 152
15628.28 125
15629.46 130
15630.64 132
15631.82 120
15633.00 147
15634.18 133
15635.36 127
15636.54 149
15637.72 151
15638.91 126
15640.09 135
15641.27 152
15642.45 153
15643.63 157
15644.81 143
15645.99 132
15647.17 137
15648.36 139
15649.54 128
15650.72 142
15651.90 146
15653.08 139
15654.26 145
15655.44 142
15656.63 113
15657.81 146
15658.99 161
15660.17 167
15661.35 146
15662.54 150
15663.72 161
15664.90 152
15666.08 145
15667.26 133
15668.45 142
15669.63 168
15670.81 149
15671.99 142
15673.17 121
15674.36 146
15675.54 168
15676.72 161
15677.90 155
15679.09 144
15680.27 131
15681.45 173
15682.63 165
15683.82 142
15685.00 143
15686.18 148
15687.37 158
15688.55 186
15689.73 161
15690.91 134
15692.10 137
15693.28 161
15694.46 181
15695.65 144
15696.83 146
15698.01 167
15699.20 160
15700.38 166
15701.56 154
15702.75 167
15703.93 167
15705.11 172
15706.30 158
15707.48 176
15708.66 167
15709.85 175
15711.03 180
15712.22 194
15713.40 165
15714.58 188
15715.77 185
15716.95 176
15718.14 184
15719.32 171
15720.50 168
15721.69 150
15722.87 167
15724.06 166
15725.24 169
15726.43 157
15727.61 166
15728.79 143
15729.98 165
15731.16 176
15732.35 166
15733.53 165
15734.72 157
15735.90 156
15737.09 149
15738.27 161
15739.46 142
15740.64 140
15741.83 163
15743.01 169
15744.20 143
15745.38 143
15746.57 162
15747.75 166
15748.94 157
15750.12 155
15751.31 134
15752.49 130
15753.68 146
15754.86 150
15756.05 140
15757.23 153
15758.42 143
15759.60 168
15760.79 169
15761.98 130
15763.16 150
15764.35 125
15765.53 128
15766.72 134
15767.90 123
15769.09 143
15770.28 159
15771.46 159
15772.65 118
15773.83 125
15775.02 176
15776.21 162
15777.39 139
15778.58 157
15779.77 142
15780.95 153
15782.14 160
15783.33 160
15784.51 132
15785.70 173
15786.89 142
15788.07 136
15789.26 142
15790.45 160
15791.63 164
15792.82 126
15794.01 119
15795.19 122
15796.38 129
15797.57 151
15798.75 154
15799.94 155
15801.13 136
15802.32 115
15803.50 126
15804.69 149
15805.88 130
15807.06 159
15808.25 152
15809.44 137
15810.63 125
15811.81 109
15813.00 138
15814.19 128
15815.38 140
15816.57 115
15817.75 135
15818.94 126
15820.13 111
15821.32 135
15822.50 128
15823.69 138
15824.88 124
15826.07 125
15827.26 133
15828.44 123
15829.63 133
15830.82 124
15832.01 150
15833.20 146
15834.39 146
15835.57 137
15836.76 145
15837.95 179
15839.14 142
15840.33 125
15841.52 128
15842.71 136
15843.90 127
15845.08 135
15846.27 179
15847.46 122
15848.65 139
15849.84 117
15851.03 140
15852.22 147
15853.41 121
15854.60 138
15855.79 144
15856.97 157
15858.16 153
15859.35 135
15860.54 140
15861.73 129
15862.92 133
15864.11 144
15865.30 128
15866.49 140
15867.68 123
15868.87 133
15870.06 140
15871.25 113
15872.44 128
15873.63 132
15874.82 134
15876.01 116
15877.20 115
15878.39 124
15879.58 147
15880.77 151
15881.96 139
15883.15 120
15884.34 113
15885.53 141
15886.72 149
15887.91 149
15889.10 123
15890.29 131
15891.48 138
15892.67 142
15893.86 147
15895.05 132
15896.24 135
15897.44 132
15898.63 134
15899.82 131
15901.01 127
15902.20 127
15903.39 147
15904.58 156
15905.77 143
15906.96 128
15908.15 129
15909.35 147
15910.54 145
15911.73 120
15912.92 150
15914.11 136
15915.30 137
15916.49 134
15917.69 138
15918.88 153
15920.07 127
15921.26 143
15922.45 127
15923.64 116
15924.84 142
15926.03 173
15927.22 125
15928.41 100
15929.60 124
15930.80 126
15931.99 113
15933.18 125
15934.37 130
15935.56 137
15936.76 142
15937.95 142
15939.14 136
15940.33 130
15941.53 124
15942.72 130
15943.91 118
15945.10 126
15946.30 115
15947.49 128
15948.68 126
15949.87 123
15951.07 114
15952.26 109
15953.45 142
15954.65 118
15955.84 109
15957.03 111
15958.22 140
15959.42 147
15960.61 145
15961.80 143
15963.00 142
15964.19 122
15965.38 130
15966.58 137
15967.77 123
15968.96 110
15970.16 123
15971.35 123
15972.54 116
15973.74 112
15974.93 132
15976.13 134
15977.32 121
15978.51 122
15979.71 117
15980.90 122
15982.09 120
15983.29 121
15984.48 113
15985.68 108
15986.87 130
15988.06 104
15989.26 103
15990.45 115
15991.65 109
15992.84 129
15994.04 128
15995.23 118
15996.43 128
15997.62 128
15998.81 119
16000.01 123
16001.20 119
16002.40 137
16003.59 123
16004.79 116
16005.98 131
16007.18 117
16008.37 105
16009.57 126
16010.76 147
16011.96 136
16013.15 124
16014.35 115
16015.54 129
16016.74 116
16017.93 100
16019.13 136
16020.32 132
16021.52 124
16022.72 123
16023.91 118
16025.11 110
16026.30 140
16027.50 129
16028.69 125
16029.89 95
16031.08 113
16032.28 99
16033.48 122
16034.67 134
16035.87 114
16037.06 129
16038.26 153
16039.46 116
16040.65 133
16041.85 108
16043.05 114
16044.24 101
16045.44 124
16046.63 127
16047.83 108
16049.03 114
16050.22 110
16051.42 118
16052.62 105
16053.81 132
16055.01 120
16056.21 124
16057.40 114
16058.60 119
16059.80 110
16060.99 143
16062.19 85
16063.39 110
16064.58 123
16065.78 128
16066.98 124
16068.18 123
16069.37 126
16070.57 126
16071.77 128
16072.97 126
16074.16 114
16075.36 108
16076.56 122
16077.76 120
16078.95 125
16080.15 100
16081.35 116
16082.55 148
16083.74 138
16084.94 119
16086.14 112
16087.34 131
16088.53 114
16089.73 114
16090.93 95
16092.13 112
16093.33 120
16094.53 135
16095.72 119
16096.92 122
16098.12 126
16099.32 107
16100.52 121
16101.72 100
16102.91 102
16104.11 99
16105.31 110
16106.51 104
16107.71 118
16108.91 112
16110.11 128
16111.30 134
16112.50 125
16113.70 103
16114.90 121
16116.10 134
16117.30 126
16118.50 119
16119.70 113
16120.90 127
16122.10 113
16123.29 134
16124.49 92
16125.69 110
16126.89 102
16128.09 125
16129.29 120
16130.49 122
16131.69 129
16132.89 111
16134.09 101
16135.29 114
16136.49 137
16137.69 114
16138.89 114
16140.09 86
16141.29 93
16142.49 136
16143.69 123
16144.89 127
16146.09 130
16147.29 111
16148.49 129
16149.69 105
16150.89 106
16152.09 115
16153.29 110
16154.49 110
16155.69 100
16156.89 124
16158.09 111
16159.29 137
16160.49 119
16161.69 103
16162.89 100
16164.09 102
16165.30 102
16166.50 112
16167.70 146
16168.90 115
16170.10 117
16171.30 131
16172.50 108
16173.70 98
16174.90 90
16176.10 124
16177.31 119
16178.51 110
16179.71 122
16180.91 113
16182.11 134
16183.31 118
16184.51 129
16185.72 104
16186.92 104
16188.12 107
16189.32 128
16190.52 103
16191.72 114
16192.93 126
16194.13 109
16195.33 115
16196.53 114
16197.73 121
16198.94 122
16200.14 125
16201.34 125
16202.54 122
16203.74 132
16204.95 111
16206.15 112
16207.35 115
16208.55 128
16209.76 91
16210.96 105
16212.16 102
16213.36 123
16214.57 109
16215.77 111
16216.97 92
16218.17 123
16219.38 119
16220.58 97
16221.78 110
16222.99 115
16224.19 111
16225.39 117
16226.59 132
16227.80 110
16229.00 118
16230.20 126
16231.41 153
16232.61 135
16233.81 118
16235.02 116
16236.22 93
16237.42 114
16238.63 94
16239.83 98
16241.04 106
16242.24 122
16243.44 134
16244.65 129
16245.85 111
16247.05 125
16248.26 105
16249.46 135
16250.67 120
16251.87 144
16253.07 129
16254.28 118
16255.48 124
16256.69 121
16257.89 115
16259.09 114
16260.30 122
16261.50 103
16262.71 107
16263.91 125
16265.12 113
16266.32 126
16267.53 117
16268.73 108
16269.94 142
16271.14 126
16272.34 160
16273.55 156
16274.75 139
16275.96 119
16277.16 137
16278.37 127
16279.57 122
16280.78 126
16281.98 102
16283.19 138
16284.39 123
16285.60 115
16286.81 114
16288.01 116
16289.22 105
16290.42 127
16291.63 105
16292.83 128
16294.04 132
16295.24 117
16296.45 110
16297.66 110
16298.86 118
16300.07 111
16301.27 123
16302.48 127
16303.68 120
16304.89 114
16306.10 103
16307.30 114
16308.51 101
16309.71 121
16310.92 128
16312.13 124
16313.33 110
16314.54 113
16315.75 130
16316.95 119
16318.16 113
16319.37 115
16320.57 107
16321.78 116
16322.99 120
16324.19 113
16325.40 111
16326.61 106
16327.81 117
16329.02 132
16330.23 115
16331.43 115
16332.64 109
16333.85 115
16335.05 144
16336.26 116
16337.47 98
16338.68 136
16339.88 106
16341.09 120
16342.30 112
16343.51 109
16344.71 123
16345.92 110
16347.13 101
16348.34 110
16349.54 115
16350.75 120
16351.96 118
16353.17 102
16354.37 101
16355.58 117
16356.79 121
16358.00 108
16359.21 113
16360.41 113
16361.62 101
16362.83 106
16364.04 112
16365.25 116
16366.45 110
16367.66 108
16368.87 103
16370.08 95
16371.29 109
16372.50 116
16373.71 118
16374.91 96
16376.12 102
16377.33 111
16378.54 116
16379.75 110
16380.96 111
16382.17 106
16383.38 130
16384.58 127
16385.79 107
16387.00 109
16388.21 112
16389.42 119
16390.63 100
16391.84 105
16393.05 123
16394.26 118
16395.47 100
16396.68 130
16397.89 114
16399.09 121
16400.30 104
16401.51 112
16402.72 119
16403.93 94
16405.14 102
16406.35 119
16407.56 105
16408.77 114
16409.98 111
16411.19 124
16412.40 99
16413.61 107
16414.82 109
16416.03 115
16417.24 115
16418.45 97
16419.66 124
16420.87 96
16422.08 107
16423.29 116
16424.50 117
16425.71 101
16426.92 115
16428.14 133
16429.35 113
16430.56 111
16431.77 125
16432.98 98
16434.19 114
16435.40 103
16436.61 95
16437.82 100
16439.03 109
16440.24 107
16441.45 128
16442.67 107
16443.88 93
16445.09 92
16446.30 99
16447.51 117
16448.72 114
16449.93 94
16451.14 86
16452.36 131
16453.57 123
16454.78 112
16455.99 103
16457.20 105
16458.41 117
16459.63 122
16460.84 109
16462.05 109
16463.26 110
16464.47 116
16465.68 110
16466.90 109
16468.11 95
16469.32 108
16470.53 118
16471.74 107
16472.96 94
16474.17 117
16475.38 111
16476.59 115
16477.81 105
16479.02 98
16480.23 111
16481.44 109
16482.66 113
16483.87 106
16485.08 113
16486.29 121
16487.51 107
16488.72 93
16489.93 105
16491.15 117
16492.36 92
16493.57 114
16494.78 102
16496.00 103
16497.21 85
16498.42 111
16499.64 129
16500.85 104
16502.06 86
16503.28 111
16504.49 109
16505.70 111
16506.92 113
16508.13 119
16509.34 98
16510.56 130
16511.77 106
16512.98 119
16514.20 107
16515.41 116
16516.63 103
16517.84 108
16519.05 110
16520.27 114
16521.48 113
16522.70 121
16523.91 101
16525.12 105
16526.34 97
16527.55 120
16528.77 127
16529.98 108
16531.20 112
16532.41 97
16533.62 96
16534.84 94
16536.05 120
16537.27 105
16538.48 106
16539.70 105
16540.91 96
16542.13 98
16543.34 93
16544.56 111
16545.77 107
16546.99 108
16548.20 94
16549.42 80
16550.63 97
16551.85 110
16553.06 87
16554.28 101
16555.49 101
16556.71 105
16557.92 98
16559.14 102
16560.35 101
16561.57 105
16562.78 107
16564.00 104
16565.21 118
16566.43 98
16567.65 87
16568.86 98
16570.08 88
16571.29 95
16572.51 110
16573.73 95
16574.94 102
16576.16 82
16577.37 78
16578.59 97
16579.81 110
16581.02 120
16582.24 83
16583.45 90
16584.67 89
16585.89 101
16587.10 110
16588.32 115
16589.54 102
16590.75 106
16591.97 121
16593.19 95
16594.40 108
16595.62 99
16596.84 96
16598.05 95
16599.27 115
16600.49 104
16601.70 98
16602.92 86
16604.14 93
16605.35 109
16606.57 127
16607.79 103
16609.01 123
16610.22 104
16611.44 90
16612.66 90
16613.88 82
16615.09 86
16616.31 94
16617.53 98
16618.75 109
16619.96 91
16621.18 98
16622.40 94
16623.62 102
16624.83 104
16626.05 99
16627.27 101
16628.49 107
16629.71 112
16630.92 92
16632.14 108
16633.36 97
16634.58 97
16635.80 84
16637.01 119
16638.23 104
16639.45 102
16640.67 99
16641.89 93
16643.11 105
16644.32 116
16645.54 107
16646.76 96
16647.98 116
16649.20 99
16650.42 97
16651.64 95
16652.86 78
16654.07 98
16655.29 125
16656.51 124
16657.73 89
16658.95 94
16660.17 96
16661.39 101
16662.61 98
16663.83 116
16665.05 90
16666.27 87
16667.48 93
16668.70 90
16669.92 88
16671.14 103
16672.36 96
16673.58 109
16674.80 107
16676.02 109
16677.24 105
16678.46 82
16679.68 96
16680.90 91
16682.12 103
16683.34 110
16684.56 113
16685.78 110
16687.00 90
16688.22 93
16689.44 109
16690.66 98
16691.88 105
16693.10 90
16694.32 103
16695.54 92
16696.76 124
16697.98 98
16699.20 111
16700.42 103
16701.64 115
16702.87 123
16704.09 105
16705.31 106
16706.53 103
16707.75 97
16708.97 83
16710.19 101
16711.41 90
16712.63 95
16713.85 99
16715.07 105
16716.30 99
16717.52 89
16718.74 108
16719.96 118
16721.18 98
16722.40 128
16723.62 121
16724.85 108
16726.07 102
16727.29 114
16728.51 119
16729.73 106
16730.95 97
16732.17 97
16733.40 108
16734.62 113
16735.84 85
16737.06 90
16738.28 107
16739.51 118
16740.73 106
16741.95 97
16743.17 103
16744.39 107
16745.62 119
16746.84 103
16748.06 87
16749.28 111
16750.51 109
16751.73 113
16752.95 98
16754.17 97
16755.40 116
16756.62 109
16757.84 112
16759.06 107
16760.29 98
16761.51 110
16762.73 110
16763.96 92
16765.18 89
16766.40 101
16767.62 108
16768.85 106
16770.07 95
16771.29 102
16772.52 84
16773.74 104
16774.96 107
16776.19 84
16777.41 110
16778.63 97
16779.86 114
16781.08 108
16782.30 92
16783.53 108
16784.75 101
16785.97 106
16787.20 90
16788.42 105
16789.65 80
16790.87 100
16792.09 99
16793.32 123
16794.54 80
16795.77 81
16796.99 107
16798.21 109
16799.44 109
16800.66 84
16801.89 110
16803.11 110
16804.34 86
16805.56 96
16806.78 102
16808.01 89
16809.23 83
16810.46 89
16811.68 78
16812.91 93
16814.13 105
16815.36 101
16816.58 120
16817.81 95
16819.03 86
16820.26 118
16821.48 101
16822.71 88
16823.93 94
16825.16 103
16826.38 111
16827.61 102
16828.83 95
16830.06 90
16831.28 117
16832.51 113
16833.73 105
16834.96 95
16836.19 83
16837.41 87
16838.64 118
16839.86 105
16841.09 82
16842.31 91
16843.54 89
16844.76 92
16845.99 100
16847.22 99
16848.44 97
16849.67 77
16850.89 100
16852.12 86
16853.35 108
16854.57 82
16855.80 93
16857.03 101
16858.25 92
16859.48 104
16860.71 106
16861.93 104
16863.16 97
16864.38 93
16865.61 88
16866.84 114
16868.06 95
16869.29 114
16870.52 90
16871.74 92
16872.97 76
16874.20 88
16875.43 112
16876.65 79
16877.88 89
16879.11 101
16880.33 120
16881.56 78
16882.79 83
16884.02 105
16885.24 99
16886.47 82
16887.70 103
16888.93 124
16890.15 120
16891.38 88
16892.61 95
16893.84 119
16895.06 103
16896.29 94
16897.52 90
16898.75 89
16899.97 100
16901.20 82
16902.43 102
16903.66 114
16904.89 103
16906.11 100
16907.34 83
16908.57 88
16909.80 94
16911.03 108
16912.26 91
16913.48 87
16914.71 97
16915.94 111
16917.17 94
16918.40 92
16919.63 92
16920.85 105
16922.08 122
16923.31 87
16924.54 102
16925.77 103
16927.00 94
16928.23 93
16929.46 110
16930.69 95
16931.91 107
16933.14 94
16934.37 97
16935.60 97
16936.83 92
16938.06 101
16939.29 96
16940.52 107
16941.75 97
16942.98 97
16944.21 95
16945.44 109
16946.67 81
16947.90 102
16949.13 113
16950.35 124
16951.58 103
16952.81 100
16954.04 104
16955.27 99
16956.50 106
16957.73 100
16958.96 102
16960.19 85
16961.42 100
16962.65 104
16963.88 100
16965.11 97
16966.34 82
16967.58 90
16968.81 109
16970.04 80
16971.27 93
16972.50 97
16973.73 115
16974.96 88
16976.19 106
16977.42 94
16978.65 111
16979.88 128
16981.11 94
16982.34 119
16983.57 98
16984.80 101
16986.04 98
16987.27 96
16988.50 94
16989.73 86
16990.96 103
16992.19 97
16993.42 101
16994.65 117
16995.88 103
16997.12 123
16998.35 89
16999.58 85
17000.81 119
17002.04 88
17003.27 118
17004.51 96
17005.74 105
17006.97 89
17008.20 109
17009.43 92
17010.66 91
17011.90 103
17013.13 124
17014.36 117
17015.59 120
17016.82 102
17018.06 94
17019.29 86
17020.52 98
17021.75 88
17022.99 113
17024.22 109
17025.45 80
17026.68 96
17027.92 104
17029.15 96
17030.38 106
17031.61 100
17032.85 94
17034.08 100
17035.31 97
17036.54 89
17037.78 98
17039.01 103
17040.24 118
17041.48 95
17042.71 108
17043.94 79
17045.18 123
17046.41 90
17047.64 93
17048.88 92
17050.11 108
17051.34 99
17052.58 104
17053.81 101
17055.04 82
17056.28 102
17057.51 82
17058.74 87
17059.98 90
17061.21 119
17062.44 85
17063.68 105
17064.91 103
17066.15 89
17067.38 113
17068.61 107
17069.85 94
17071.08 92
17072.32 104
17073.55 112
17074.78 88
17076.02 93
17077.25 94
17078.49 95
17079.72 115
17080.96 95
17082.19 100
17083.42 79
17084.66 95
17085.89 86
17087.13 101
17088.36 92
17089.60 89
17090.83 103
17092.07 103
17093.30 99
17094.54 90
17095.77 87
17097.01 76
17098.24 110
17099.48 98
17100.71 116
17101.95 87
17103.18 94
17104.42 91
17105.65 88
17106.89 88
17108.12 93
17109.36 106
17110.60 92
17111.83 109
17113.07 90
17114.30 98
17115.54 104
17116.77 107
17118.01 99
17119.25 111
17120.48 76
17121.72 99
17122.95 88
17124.19 89
17125.43 92
17126.66 89
17127.90 106
17129.13 108
17130.37 88
17131.61 83
17132.84 94
17134.08 102
17135.32 101
17136.55 68
17137.79 101
17139.02 96
17140.26 109
17141.50 103
17142.73 94
17143.97 98
17145.21 101
17146.44 91
17147.68 103
17148.92 86
17150.16 82
17151.39 91
17152.63 95
17153.87 93
17155.10 85
17156.34 103
17157.58 76
17158.82 102
17160.05 90
17161.29 102
17162.53 88
17163.76 99
17165.00 84
17166.24 99
17167.48 95
17168.72 90
17169.95 81
17171.19 102
17172.43 108
17173.67 99
17174.90 93
17176.14 73
17177.38 92
17178.62 97
17179.86 102
17181.09 99
17182.33 102
17183.57 79
17184.81 86
17186.05 99
17187.28 68
17188.52 83
17189.76 101
17191.00 100
17192.24 90
17193.48 80
17194.72 74
17195.95 132
17197.19 86
17198.43 84
17199.67 78
17200.91 84
17202.15 96
17203.39 83
17204.63 81
17205.86 94
17207.10 84
17208.34 95
17209.58 89
17210.82 81
17212.06 89
17213.30 91
17214.54 112
17215.78 94
17217.02 108
17218.26 96
17219.50 128
17220.74 95
17221.97 93
17223.21 90
17224.45 117
17225.69 109
17226.93 107
17228.17 93
17229.41 93
17230.65 100
17231.89 86
17233.13 83
17234.37 79
17235.61 93
17236.85 95
17238.09 105
17239.33 107
17240.57 98
17241.81 104
17243.05 99
17244.29 82
17245.53 82
17246.77 91
17248.02 97
17249.26 100
17250.50 66
17251.74 85
17252.98 82
17254.22 96
17255.46 91
17256.70 89
17257.94 95
17259.18 103
17260.42 109
17261.66 95
17262.90 97
17264.15 94
17265.39 91
17266.63 93
17267.87 89
17269.11 94
17270.35 101
17271.59 87
17272.83 107
17274.08 105
17275.32 89
17276.56 83
17277.80 110
17279.04 101
17280.28 88
17281.52 77
17282.77 89
17284.01 106
17285.25 97
17286.49 93
17287.73 82
17288.98 95
17290.22 101
17291.46 95
17292.70 66
17293.94 110
17295.19 88
17296.43 99
17297.67 79
17298.91 102
17300.16 95
17301.40 118
17302.64 114
17303.88 103
17305.13 103
17306.37 96
17307.61 110
17308.85 86
17310.10 94
17311.34 85
17312.58 106
17313.82 99
17315.07 98
17316.31 82
17317.55 80
17318.80 75
17320.04 83
17321.28 106
17322.53 96
17323.77 117
17325.01 114
17326.26 90
17327.50 81
17328.74 98
17329.99 99
17331.23 102
17332.47 90
17333.72 98
17334.96 107
17336.20 110
17337.45 109
17338.69 88
17339.93 102
17341.18 109
17342.42 89
17343.67 89
17344.91 107
17346.15 94
17347.40 111
17348.64 104
17349.89 105
17351.13 102
17352.37 102
17353.62 83
17354.86 101
17356.11 87
17357.35 121
17358.60 87
17359.84 84
17361.09 99
17362.33 102
17363.57 91
17364.82 84
17366.06 95
17367.31 95
17368.55 105
17369.80 99
17371.04 103
17372.29 82
17373.53 100
17374.78 100
17376.02 131
17377.27 102
17378.51 89
17379.76 83
17381.00 88
17382.25 92
17383.50 67
17384.74 92
17385.99 93
17387.23 103
17388.48 90
17389.72 99
17390.97 88
17392.21 91
17393.46 82
17394.71 85
17395.95 74
17397.20 83
17398.44 87
17399.69 86
17400.93 94
17402.18 78
17403.43 93
17404.67 87
17405.92 113
17407.17 86
17408.41 107
17409.66 93
17410.90 86
17412.15 70
17413.40 76
17414.64 74
17415.89 70
17417.14 77
17418.38 79
17419.63 81
17420.88 84
17422.12 74
17423.37 91
17424.62 99
17425.86 91
17427.11 96
17428.36 76
17429.60 84
17430.85 83
17432.10 82
17433.35 85
17434.59 75
17435.84 87
17437.09 82
17438.33 80
17439.58 87
17440.83 78
17442.08 75
17443.32 91
17444.57 88
17445.82 95
17447.07 90
17448.32 102
17449.56 84
17450.81 72
17452.06 96
17453.31 92
17454.55 71
17455.80 97
17457.05 66
17458.30 104
17459.55 76
17460.79 65
17462.04 81
17463.29 86
17464.54 107
17465.79 65
17467.04 88
17468.28 84
17469.53 94
17470.78 89
17472.03 75
17473.28 88
17474.53 91
17475.78 73
17477.02 83
17478.27 73
17479.52 82
17480.77 94
17482.02 90
17483.27 83
17484.52 75
17485.77 76
17487.02 76
17488.26 97
17489.51 92
17490.76 80
17492.01 90
17493.26 113
17494.51 84
17495.76 75
17497.01 74
17498.26 97
17499.51 89
17500.76 99
17502.01 82
17503.26 88
17504.51 90
17505.76 76
17507.01 84
17508.26 78
17509.51 82
17510.76 75
17512.01 99
17513.26 69
17514.51 89
17515.76 109
17517.01 85
17518.26 85
17519.51 85
17520.76 81
17522.01 84
17523.26 85
17524.51 63
17525.76 66
17527.01 69
17528.26 78
17529.51 83
17530.76 89
17532.01 71
17533.26 86
17534.51 80
17535.76 77
17537.01 85
17538.27 87
17539.52 91
17540.77 110
17542.02 89
17543.27 72
17544.52 79
17545.77 80
17547.02 114
17548.27 80
17549.53 97
17550.78 99
17552.03 96
17553.28 87
17554.53 91
17555.78 83
17557.03 92
17558.29 97
17559.54 89
17560.79 86
17562.04 88
17563.29 83
17564.54 100
17565.80 109
17567.05 86
17568.30 89
17569.55 95
17570.80 106
17572.06 95
17573.31 78
17574.56 75
17575.81 102
17577.07 98
17578.32 84
17579.57 71
17580.82 69
17582.08 83
17583.33 99
17584.58 116
17585.83 80
17587.09 103
17588.34 99
17589.59 90
17590.84 83
17592.10 104
17593.35 88
17594.60 101
17595.86 95
17597.11 96
17598.36 71
17599.61 88
17600.87 110
17602.12 85
17603.37 88
17604.63 84
17605.88 104
17607.13 79
17608.39 87
17609.64 75
17610.89 84
17612.15 90
17613.40 76
17614.66 74
17615.91 97
17617.16 86
17618.42 92
17619.67 80
17620.92 79
17622.18 100
17623.43 86
17624.69 86
17625.94 84
17627.19 96
17628.45 93
17629.70 69
17630.96 96
17632.21 106
17633.47 84
17634.72 79
17635.97 74
17637.23 65
17638.48 75
17639.74 98
17640.99 99
17642.25 72
17643.50 78
17644.76 84
17646.01 121
17647.27 91
17648.52 63
17649.78 68
17651.03 94
17652.28 76
17653.54 75
17654.80 87
17656.05 77
17657.31 81
17658.56 88
17659.82 88
17661.07 79
17662.33 104
17663.58 75
17664.84 88
17666.09 74
17667.35 81
17668.60 80
17669.86 102
17671.11 93
17672.37 88
17673.63 63
17674.88 66
17676.14 72
17677.39 81
17678.65 82
17679.91 98
17681.16 81
17682.42 84
17683.67 86
17684.93 90
17686.19 95
17687.44 73
17688.70 98
17689.95 82
17691.21 87
17692.47 89
17693.72 89
17694.98 73
17696.24 78
17697.49 82
17698.75 103
17700.01 84
17701.26 91
17702.52 84
17703.78 69
17705.03 83
17706.29 84
17707.55 78
17708.81 82
17710.06 90
17711.32 81
17712.58 77
17713.83 85
17715.09 92
17716.35 74
17717.61 69
17718.86 67
17720.12 71
17721.38 89
17722.63 76
17723.89 71
17725.15 84
17726.41 78
17727.67 80
17728.92 75
17730.18 92
17731.44 94
17732.70 74
17733.95 72
17735.21 67
17736.47 77
17737.73 72
17738.99 89
17740.24 85
17741.50 80
17742.76 72
17744.02 76
17745.28 89
17746.54 88
17747.79 86
17749.05 89
17750.31 82
17751.57 86
17752.83 69
17754.09 76
17755.35 89
17756.60 75
17757.86 63
17759.12 81
17760.38 88
17761.64 63
17762.90 76
17764.16 96
17765.42 73
17766.67 86
17767.93 70
17769.19 85
17770.45 66
17771.71 98
17772.97 104
17774.23 67
17775.49 71
17776.75 78
17778.01 70
17779.27 75
17780.53 81
17781.79 80
17783.05 99
17784.31 84
17785.57 88
17786.83 66
17788.09 78
17789.35 89
17790.61 83
17791.87 65
17793.13 79
17794.39 87
17795.65 100
17796.91 73
17798.17 79
17799.43 77
17800.69 71
17801.95 86
17803.21 69
17804.47 82
17805.73 91
17806.99 91
17808.25 94
17809.51 107
17810.77 86
17812.03 83
17813.29 76
17814.55 85
17815.81 65
17817.07 95
17818.33 79
17819.60 92
17820.86 94
17822.12 93
17823.38 76
17824.64 79
17825.90 95
17827.16 72
17828.42 83
17829.68 87
17830.95 96
17832.21 74
17833.47 81
17834.73 66
17835.99 82
17837.25 76
17838.51 86
17839.78 85
17841.04 67
17842.30 93
17843.56 79
17844.82 80
17846.08 86
17847.35 83
17848.61 82
17849.87 87
17851.13 80
17852.39 74
17853.66 86
17854.92 100
17856.18 84
17857.44 91
17858.71 96
17859.97 80
17861.23 79
17862.49 100
17863.76 70
17865.02 70
17866.28 88
17867.54 99
17868.81 95
17870.07 94
17871.33 89
17872.59 87
17873.86 102
17875.12 76
17876.38 73
17877.65 97
17878.91 76
17880.17 86
17881.44 81
17882.70 70
17883.96 81
17885.22 84
17886.49 90
17887.75 98
17889.01 84
17890.28 79
17891.54 78
17892.81 84
17894.07 77
17895.33 74
17896.60 93
17897.86 88
17899.12 74
17900.39 72
17901.65 102
17902.92 79
17904.18 110
17905.44 84
17906.71 80
17907.97 60
17909.24 90
17910.50 88
17911.76 82
17913.03 100
17914.29 76
17915.56 90
17916.82 87
17918.09 79
17919.35 70
17920.61 81
17921.88 98
17923.14 77
17924.41 90
17925.67 102
17926.94 64
17928.20 91
17929.47 85
17930.73 85
17932.00 69
17933.26 77
17934.53 109
17935.79 92
17937.06 79
17938.32 78
17939.59 64
17940.85 89
17942.12 90
17943.38 86
17944.65 101
17945.91 72
17947.18 85
17948.44 78
17949.71 79
17950.98 78
17952.24 87
17953.51 102
17954.77 102
17956.04 70
17957.30 83
17958.57 86
17959.84 86
17961.10 74
17962.37 86
17963.63 77
17964.90 80
17966.17 93
17967.43 99
17968.70 98
17969.96 88
17971.23 105
17972.50 70
17973.76 77
17975.03 72
17976.30 119
17977.56 107
17978.83 93
17980.10 78
17981.36 79
17982.63 86
17983.90 82
17985.16 100
17986.43 83
17987.70 87
17988.96 81
17990.23 73
17991.50 77
17992.76 76
17994.03 86
17995.30 87
17996.57 76
17997.83 69
17999.10 79
18000.37 89
18001.64 78
18002.90 84
18004.17 72
18005.44 90
18006.71 92
18007.97 70
18009.24 82
18010.51 96
18011.78 93
18013.04 78
18014.31 70
18015.58 77
18016.85 85
18018.12 79
18019.38 88
18020.65 78
18021.92 66
18023.19 86
18024.46 83
18025.72 72
18026.99 70
18028.26 93
18029.53 87
18030.80 89
18032.07 83
18033.33 72
18034.60 73
18035.87 84
18037.14 96
18038.41 92
18039.68 77
18040.95 67
18042.22 84
18043.48 77
18044.75 69
18046.02 72
18047.29 89
18048.56 78
18049.83 73
18051.10 64
18052.37 103
18053.64 86
18054.91 76
18056.17 63
18057.44 89
18058.71 95
18059.98 78
18061.25 74
18062.52 71
18063.79 63
18065.06 87
18066.33 66
18067.60 79
18068.87 81
18070.14 96
18071.41 94
18072.68 71
18073.95 88
18075.22 80
18076.49 92
18077.76 64
18079.03 93
18080.30 65
18081.57 67
18082.84 72
18084.11 83
18085.38 79
18086.65 75
18087.92 89
18089.19 72
18090.46 92
18091.73 91
18093.00 71
18094.27 81
18095.55 87
18096.82 92
18098.09 63
18099.36 88
18100.63 85
18101.90 94
18103.17 64
18104.44 64
18105.71 90
18106.98 88
18108.25 68
18109.53 83
18110.80 71
18112.07 69
18113.34 83
18114.61 88
18115.88 78
18117.15 77
18118.43 75
18119.70 59
18120.97 76
18122.24 67
18123.51 84
18124.78 94
18126.05 77
18127.33 64
18128.60 88
18129.87 72
18131.14 81
18132.41 79
18133.69 94
18134.96 83
18136.23 89
18137.50 81
18138.77 77
18140.05 77
18141.32 91
18142.59 78
18143.86 91
18145.14 88
18146.41 76
18147.68 81
18148.95 87
18150.23 74
18151.50 65
18152.77 77
18154.04 76
18155.32 92
18156.59 100
18157.86 84
18159.14 74
18160.41 74
18161.68 83
18162.96 84
18164.23 76
18165.50 66
18166.77 81
18168.05 71
18169.32 59
18170.59 61
18171.87 89
18173.14 79
18174.41 82
18175.69 76
18176.96 77
18178.24 78
18179.51 76
18180.78 82
18182.06 73
18183.33 72
18184.60 64
18185.88 70
18187.15 78
18188.43 70
18189.70 70
18190.97 63
18192.25 75
18193.52 82
18194.80 83
18196.07 87
18197.34 83
18198.62 83
18199.89 64
18201.17 78
18202.44 88
18203.72 103
18204.99 76
18206.27 44
18207.54 72
18208.82 72
18210.09 82
18211.36 85
18212.64 71
18213.91 85
18215.19 58
18216.46 74
18217.74 83
18219.01 72
18220.29 88
18221.56 89
18222.84 91
18224.11 68
18225.39 74
18226.67 75
18227.94 85
18229.22 87
18230.49 74
18231.77 84
18233.04 67
18234.32 74
18235.59 69
18236.87 80
18238.14 75
18239.42 78
18240.70 77
18241.97 62
18243.25 72
18244.52 77
18245.80 81
18247.08 74
18248.35 83
18249.63 88
18250.90 73
18252.18 69
18253.46 90
18254.73 60
18256.01 69
18257.29 76
18258.56 67
18259.84 80
18261.11 94
18262.39 98
18263.67 65
18264.94 76
18266.22 78
18267.50 80
18268.77 97
18270.05 81
18271.33 66
18272.61 61
18273.88 73
18275.16 76
18276.44 75
18277.71 74
18278.99 65
18280.27 57
18281.54 75
18282.82 66
18284.10 60
18285.38 95
18286.65 86
18287.93 66
18289.21 71
18290.49 74
18291.76 91
18293.04 94
18294.32 72
18295.60 68
18296.88 71
18298.15 78
18299.43 60
18300.71 66
18301.99 74
18303.26 68
18304.54 80
18305.82 69
18307.10 74
18308.38 76
18309.66 81
18310.93 85
18312.21 83
18313.49 88
18314.77 69
18316.05 72
18317.33 83
18318.60 70
18319.88 71
18321.16 74
18322.44 75
18323.72 76
18325.00 89
18326.28 67
18327.55 68
18328.83 70
18330.11 88
18331.39 72
18332.67 92
18333.95 78
18335.23 71
18336.51 77
18337.79 79
18339.07 83
18340.35 89
18341.62 77
18342.90 71
18344.18 76
18345.46 73
18346.74 65
18348.02 75
18349.30 80
18350.58 79
18351.86 88
18353.14 66
18354.42 71
18355.70 78
18356.98 79
18358.26 75
18359.54 76
18360.82 66
18362.10 80
18363.38 95
18364.66 68
18365.94 67
18367.22 79
18368.50 71
18369.78 68
18371.06 68
18372.34 70
18373.62 84
18374.90 78
18376.18 64
18377.46 73
18378.74 71
18380.03 70
18381.31 65
18382.59 78
18383.87 83
18385.15 88
18386.43 75
18387.71 75
18388.99 78
18390.27 85
18391.55 76
18392.83 82
18394.12 78
18395.40 83
18396.68 76
18397.96 67
18399.24 77
18400.52 62
18401.80 84
18403.08 80
18404.37 75
18405.65 73
18406.93 77
18408.21 87
18409.49 98
18410.77 79
18412.06 61
18413.34 79
18414.62 79
18415.90 62
18417.18 78
18418.47 81
18419.75 79
18421.03 85
18422.31 85
18423.59 72
18424.88 71
18426.16 53
18427.44 86
18428.72 74
18430.01 66
18431.29 60
18432.57 74
18433.85 78
18435.14 85
18436.42 84
18437.70 68
18438.98 64
18440.27 80
18441.55 77
18442.83 72
18444.12 81
18445.40 68
18446.68 72
18447.96 72
18449.25 92
18450.53 76
18451.81 94
18453.10 65
18454.38 64
18455.66 82
18456.95 83
18458.23 65
18459.51 78
18460.80 59
18462.08 59
18463.36 71
18464.65 85
18465.93 68
18467.22 63
18468.50 70
18469.78 76
18471.07 73
18472.35 75
18473.63 81
18474.92 72
18476.20 82
18477.49 69
18478.77 94
18480.05 64
18481.34 75
18482.62 92
18483.91 72
18485.19 81
18486.48 83
18487.76 82
18489.04 65
18490.33 84
18491.61 79
18492.90 72
18494.18 76
18495.47 81
18496.75 67
18498.04 80
18499.32 67
18500.61 76
18501.89 79
18503.18 82
18504.46 73
18505.75 74
18507.03 72
18508.32 94
18509.60 83
18510.89 80
18512.17 60
18513.46 79
18514.74 66
18516.03 57
18517.31 76
18518.60 67
18519.89 87
18521.17 70
18522.46 69
18523.74 81
18525.03 80
18526.31 72
18527.60 71
18528.89 66
18530.17 71
18531.46 84
18532.74 75
18534.03 71
18535.32 62
18536.60 67
18537.89 62
18539.17 80
18540.46 72
18541.75 76
18543.03 67
18544.32 74
18545.61 74
18546.89 70
18548.18 75
18549.47 60
18550.75 73
18552.04 79
18553.33 73
18554.61 63
18555.90 76
18557.19 97
18558.47 90
18559.76 77
18561.05 76
18562.33 74
18563.62 84
18564.91 87
18566.19 83
18567.48 73
18568.77 84
18570.06 112
18571.34 90
18572.63 54
18573.92 68
18575.21 75
18576.49 64
18577.78 77
18579.07 73
18580.36 75
18581.64 86
18582.93 81
18584.22 68
18585.51 64
18586.80 62
18588.08 67
18589.37 79
18590.66 67
18591.95 69
18593.24 67
18594.52 80
18595.81 68
18597.10 71
18598.39 63
18599.68 71
18600.96 74
18602.25 78
18603.54 67
18604.83 73
18606.12 67
18607.41 67
18608.70 65
18609.98 55
18611.27 74
18612.56 81
18613.85 81
18615.14 71
18616.43 87
18617.72 88
18619.01 87
18620.30 80
18621.58 83
18622.87 76
18624.16 81
18625.45 57
18626.74 75
18628.03 96
18629.32 74
18630.61 93
18631.90 66
18633.19 73
18634.48 64
18635.77 71
18637.06 55
18638.35 74
18639.64 66
18640.93 76
18642.22 83
18643.51 57
18644.80 87
18646.09 69
18647.38 77
18648.67 80
18649.96 67
18651.25 69
18652.54 58
18653.83 58
18655.12 62
18656.41 64
18657.70 77
18658.99 72
18660.28 80
18661.57 61
18662.86 74
18664.15 78
18665.44 73
18666.73 84
18668.02 88
18669.31 71
18670.60 71
18671.89 82
18673.18 63
18674.48 74
18675.77 67
18677.06 82
18678.35 86
18679.64 76
18680.93 84
18682.22 64
18683.51 79
18684.80 66
18686.10 65
18687.39 76
18688.68 63
18689.97 78
18691.26 73
18692.55 57
18693.84 71
18695.14 70
18696.43 85
18697.72 70
18699.01 76
18700.30 77
18701.60 74
18702.89 76
18704.18 69
18705.47 92
18706.76 100
18708.06 77
18709.35 69
18710.64 63
18711.93 53
18713.22 69
18714.52 77
18715.81 89
18717.10 72
18718.39 70
18719.69 83
18720.98 81
18722.27 74
18723.56 77
18724.86 64
18726.15 83
18727.44 67
18728.73 68
18730.03 65
18731.32 70
18732.61 81
18733.91 76
18735.20 79
18736.49 66
18737.79 67
18739.08 78
18740.37 90
18741.66 83
18742.96 62
18744.25 78
18745.54 85
18746.84 71
18748.13 66
18749.43 50
18750.72 78
18752.01 87
18753.31 79
18754.60 69
18755.89 71
18757.19 69
18758.48 94
18759.77 100
18761.07 63
18762.36 63
18763.66 93
18764.95 95
18766.24 80
18767.54 73
18768.83 80
18770.13 89
18771.42 104
18772.72 72
18774.01 77
18775.30 53
18776.60 91
18777.89 70
18779.19 68
18780.48 81
18781.78 79
18783.07 79
18784.37 76
18785.66 72
18786.96 73
18788.25 69
18789.55 75
18790.84 68
18792.14 84
18793.43 68
18794.73 76
18796.02 79
18797.32 74
18798.61 64
18799.91 70
18801.20 87
18802.50 80
18803.79 95
18805.09 78
18806.38 69
18807.68 53
18808.97 72
18810.27 80
18811.57 71
18812.86 88
18814.16 72
18815.45 81
18816.75 73
18818.05 70
18819.34 71
18820.64 86
18821.93 64
18823.23 59
18824.53 73
18825.82 92
18827.12 74
18828.41 90
18829.71 81
18831.01 78
18832.30 60
18833.60 61
18834.90 73
18836.19 89
18837.49 87
18838.79 78
18840.08 71
18841.38 64
18842.68 79
18843.97 62
18845.27 90
18846.57 81
18847.86 60
18849.16 86
18850.46 89
18851.75 77
18853.05 67
18854.35 67
18855.65 86
18856.94 72
18858.24 75
18859.54 71
18860.83 62
18862.13 80
18863.43 71
18864.73 99
18866.02 73
18867.32 50
18868.62 75
18869.92 73
18871.21 59
18872.51 57
18873.81 72
18875.11 75
18876.41 69
18877.70 81
18879.00 76
18880.30 71
18881.60 78
18882.90 86
18884.19 70
18885.49 71
18886.79 71
18888.09 80
18889.39 69
18890.69 68
18891.98 58
18893.28 65
18894.58 65
18895.88 88
18897.18 61
18898.48 65
18899.78 64
18901.07 72
18902.37 69
18903.67 71
18904.97 65
18906.27 68
18907.57 78
18908.87 77
18910.17 58
18911.47 64
18912.77 81
18914.06 81
18915.36 82
18916.66 84
18917.96 78
18919.26 82
18920.56 85
18921.86 67
18923.16 72
18924.46 66
18925.76 78
18927.06 70
18928.36 73
18929.66 77
18930.96 81
18932.26 84
18933.56 73
18934.86 79
18936.16 77
18937.46 89
18938.76 67
18940.06 69
18941.36 72
18942.66 79
18943.96 71
18945.26 63
18946.56 76
18947.86 86
18949.16 52
18950.46 88
18951.76 84
18953.06 81
18954.36 99
18955.66 85
18956.96 75
18958.26 78
18959.56 70
18960.87 62
18962.17 71
18963.47 73
18964.77 66
18966.07 75
18967.37 67
18968.67 78
18969.97 62
18971.27 70
18972.57 74
18973.88 68
18975.18 61
18976.48 81
18977.78 64
18979.08 80
18980.38 66
18981.68 81
18982.99 64
18984.29 63
18985.59 65
18986.89 69
18988.19 69
18989.49 80
18990.80 60
18992.10 75
18993.40 67
18994.70 57
18996.00 86
18997.31 67
18998.61 67
18999.91 68
19001.21 86
19002.51 65
19003.82 64
19005.12 51
19006.42 63
19007.72 69
19009.03 66
19010.33 56
19011.63 61
19012.93 70
19014.24 89
19015.54 69
19016.84 70
19018.15 69
19019.45 77
19020.75 73
19022.05 61
19023.36 67
19024.66 67
19025.96 86
19027.27 63
19028.57 62
19029.87 60
19031.18 70
19032.48 77
19033.78 62
19035.09 56
19036.39 76
19037.69 84
19039.00 91
19040.30 64
19041.60 62
19042.91 71
19044.21 85
19045.51 101
19046.82 69
19048.12 79
19049.43 79
19050.73 83
19052.03 65
19053.34 62
19054.64 61
19055.95 70
19057.25 75
19058.55 80
19059.86 81
19061.16 78
19062.47 89
19063.77 87
19065.08 74
19066.38 66
19067.68 75
19068.99 78
19070.29 72
19071.60 58
19072.90 62
19074.21 93
19075.51 89
19076.82 82
19078.12 56
19079.43 62
19080.73 80
19082.04 96
19083.34 70
19084.65 79
19085.95 71
19087.26 73
19088.56 83
19089.87 62
19091.17 58
19092.48 80
19093.78 75
19095.09 74
19096.39 59
19097.70 66
19099.00 81
19100.31 91
19101.62 73
19102.92 62
19104.23 76
19105.53 94
19106.84 72
19108.14 72
19109.45 63
19110.76 92
19112.06 77
19113.37 86
19114.67 82
19115.98 71
19117.29 65
19118.59 66
19119.90 77
19121.21 75
19122.51 69
19123.82 69
19125.13 73
19126.43 81
19127.74 48
19129.04 78
19130.35 82
19131.66 77
19132.96 68
19134.27 58
19135.58 70
19136.89 67
19138.19 75
19139.50 69
19140.81 72
19142.11 64
19143.42 62
19144.73 61
19146.03 60
19147.34 62
19148.65 67
19149.96 61
19151.26 69
19152.57 55
19153.88 52
19155.19 64
19156.49 65
19157.80 65
19159.11 74
19160.42 59
19161.72 62
19163.03 86
19164.34 78
19165.65 72
19166.96 57
19168.26 58
19169.57 81
19170.88 72
19172.19 77
19173.50 78
19174.80 107
19176.11 100
19177.42 70
19178.73 64
19180.04 64
19181.34 59
19182.65 52
19183.96 70
19185.27 66
19186.58 73
19187.89 75
19189.20 63
19190.50 70
19191.81 63
19193.12 56
19194.43 58
19195.74 77
19197.05 69
19198.36 50
19199.67 62
19200.98 64
19202.28 83
19203.59 64
19204.90 83
19206.21 93
19207.52 83
19208.83 57
19210.14 69
19211.45 65
19212.76 63
19214.07 76
19215.38 58
19216.69 59
19218.00 68
19219.31 66
19220.62 72
19221.93 59
19223.24 71
19224.55 60
19225.86 68
19227.17 74
19228.48 69
19229.79 66
19231.10 53
19232.41 73
19233.72 59
19235.03 64
19236.34 63
19237.65 78
19238.96 59
19240.27 65
19241.58 88
19242.89 68
19244.20 71
19245.51 63
19246.82 62
19248.13 61
19249.44 65
19250.75 52
19252.06 75
19253.37 71
19254.69 53
19256.00 63
19257.31 56
19258.62 62
19259.93 75
19261.24 76
19262.55 64
19263.86 58
19265.17 71
19266.49 65
19267.80 69
19269.11 51
19270.42 85
19271.73 83
19273.04 63
19274.35 55
19275.67 72
19276.98 76
19278.29 68
19279.60 57
19280.91 61
19282.22 42
19283.54 64
19284.85 70
19286.16 69
19287.47 57
19288.78 73
19290.10 79
19291.41 65
19292.72 77
19294.03 74
19295.34 74
19296.66 62
19297.97 65
19299.28 63
19300.59 72
19301.91 68
19303.22 68
19304.53 68
19305.84 76
19307.16 57
19308.47 70
19309.78 56
19311.10 78
19312.41 75
19313.72 60
19315.03 67
19316.35 65
19317.66 70
19318.97 61
19320.29 70
19321.60 57
19322.91 58
19324.23 69
19325.54 82
19326.85 69
19328.17 62
19329.48 85
19330.79 87
19332.11 74
19333.42 77
19334.73 81
19336.05 75
19337.36 77
19338.67 73
19339.99 87
19341.30 55
19342.62 63
19343.93 82
19345.24 68
19346.56 65
19347.87 76
19349.19 65
19350.50 64
19351.81 69
19353.13 61
19354.44 64
19355.76 72
19357.07 51
19358.39 60
19359.70 60
19361.02 74
19362.33 63
19363.64 51
19364.96 75
19366.27 63
19367.59 60
19368.90 80
19370.22 74
19371.53 70
19372.85 66
19374.16 49
19375.48 75
19376.79 58
19378.11 66
19379.42 60
19380.74 62
19382.05 73
19383.37 63
19384.68 55
19386.00 75
19387.31 55
19388.63 61
19389.95 70
19391.26 57
19392.58 60
19393.89 60
19395.21 75
19396.52 60
19397.84 54
19399.16 68
19400.47 70
19401.79 63
19403.10 62
19404.42 66
19405.73 49
19407.05 69
19408.37 74
19409.68 69
19411.00 64
19412.32 69
19413.63 57
19414.95 53
19416.26 54
19417.58 59
19418.90 64
19420.21 57
19421.53 54
19422.85 58
19424.16 40
19425.48 68
19426.80 60
19428.11 58
19429.43 67
19430.75 61
19432.06 59
19433.38 70
19434.70 66
19436.02 75
19437.33 52
19438.65 56
19439.97 61
19441.28 64
19442.60 72
19443.92 55
19445.24 64
19446.55 68
19447.87 56
19449.19 72
19450.51 65
19451.82 59
19453.14 59
19454.46 65
19455.78 56
19457.09 65
19458.41 68
19459.73 71
19461.05 62
19462.37 65
19463.68 53
19465.00 68
19466.32 79
19467.64 52
19468.96 64
19470.28 54
19471.59 66
19472.91 68
19474.23 68
19475.55 46
19476.87 55
19478.19 71
19479.50 76
19480.82 62
19482.14 76
19483.46 56
19484.78 57
19486.10 62
19487.42 64
19488.73 61
19490.05 61
19491.37 87
19492.69 64
19494.01 62
19495.33 57
19496.65 76
19497.97 60
19499.29 76
19500.61 62
19501.93 76
19503.25 65
19504.56 70
19505.88 72
19507.20 58
19508.52 55
19509.84 73
19511.16 64
19512.48 47
19513.80 51
19515.12 63
19516.44 60
19517.76 67
19519.08 61
19520.40 53
19521.72 88
19523.04 70
19524.36 57
19525.68 62
19527.00 62
19528.32 78
19529.64 59
19530.96 62
19532.28 57
19533.60 61
19534.92 74
19536.24 85
19537.56 61
19538.88 62
19540.20 62
19541.53 73
19542.85 51
19544.17 63
19545.49 62
19546.81 72
19548.13 64
19549.45 55
19550.77 52
19552.09 46
19553.41 72
19554.73 78
19556.06 66
19557.38 50
19558.70 57
19560.02 63
19561.34 62
19562.66 61
19563.98 69
19565.30 88
19566.63 65
19567.95 61
19569.27 60
19570.59 57
19571.91 75
19573.23 71
19574.56 66
19575.88 69
19577.20 61
19578.52 69
19579.84 72
19581.17 67
19582.49 78
19583.81 72
19585.13 82
19586.45 59
19587.78 68
19589.10 64
19590.42 57
19591.74 58
19593.07 57
19594.39 61
19595.71 65
19597.03 70
19598.36 50
19599.68 56
19601.00 59
19602.32 61
19603.65 75
19604.97 78
19606.29 59
19607.61 64
19608.94 59
19610.26 72
19611.58 61
19612.91 57
19614.23 71
19615.55 80
19616.88 75
19618.20 56
19619.52 64
19620.85 68
19622.17 62
19623.49 64
19624.82 71
19626.14 53
19627.46 61
19628.79 65
19630.11 81
19631.43 69
19632.76 85
19634.08 64
19635.41 71
19636.73 59
19638.05 63
19639.38 63
19640.70 51
19642.03 67
19643.35 75
19644.67 62
19646.00 55
19647.32 51
19648.65 69
19649.97 59
19651.29 69
19652.62 72
19653.94 62
19655.27 65
19656.59 67
19657.92 76
19659.24 52
19660.57 67
19661.89 65
19663.22 73
19664.54 66
19665.87 52
19667.19 66
19668.52 67
19669.84 74
19671.17 67
19672.49 63
19673.82 70
19675.14 57
19676.47 72
19677.79 60
19679.12 74
19680.44 69
19681.77 63
19683.09 50
19684.42 67
19685.74 68
19687.07 70
19688.39 61
19689.72 66
19691.05 81
19692.37 57
19693.70 69
19695.02 62
19696.35 64
19697.68 62
19699.00 64
19700.33 75
19701.65 62
19702.98 64
19704.31 80
19705.63 73
19706.96 60
19708.28 54
19709.61 74
19710.94 73
19712.26 75
19713.59 67
19714.92 51
19716.24 61
19717.57 76
19718.90 67
19720.22 56
19721.55 65
19722.88 83
19724.20 83
19725.53 53
19726.86 81
19728.18 76
19729.51 66
19730.84 76
19732.16 68
19733.49 69
19734.82 80
19736.15 59
19737.47 52
19738.80 60
19740.13 60
19741.46 59
19742.78 63
19744.11 62
19745.44 68
19746.77 72
19748.09 66
19749.42 73
19750.75 54
19752.08 41
19753.40 70
19754.73 68
19756.06 79
19757.39 68
19758.72 65
19760.04 81
19761.37 52
19762.70 60
19764.03 56
19765.36 74
19766.68 68
19768.01 55
19769.34 67
19770.67 57
19772.00 67
19773.33 79
19774.66 78
19775.98 75
19777.31 73
19778.64 71
19779.97 66
19781.30 68
19782.63 66
19783.96 68
19785.29 69
19786.61 65
19787.94 65
19789.27 46
19790.60 65
19791.93 52
19793.26 66
19794.59 58
19795.92 44
19797.25 49
19798.58 55
19799.91 54
19801.24 60
19802.56 52
19803.89 74
19805.22 73
19806.55 72
19807.88 60
19809.21 74
19810.54 79
19811.87 68
19813.20 57
19814.53 77
19815.86 68
19817.19 63
19818.52 61
19819.85 64
19821.18 70
19822.51 68
19823.84 95
19825.17 64
19826.50 72
19827.83 52
19829.16 66
19830.49 82
19831.82 72
19833.15 68
19834.49 53
19835.82 65
19837.15 79
19838.48 55
19839.81 69
19841.14 81
19842.47 81
19843.80 75
19845.13 70
19846.46 75
19847.79 70
19849.12 64
19850.46 61
19851.79 71
19853.12 78
19854.45 57
19855.78 77
19857.11 65
19858.44 72
19859.77 65
19861.11 66
19862.44 64
19863.77 66
19865.10 68
19866.43 70
19867.76 69
19869.09 57
19870.43 76
19871.76 73
19873.09 70
19874.42 82
19875.75 43
19877.09 55
19878.42 64
19879.75 61
19881.08 69
19882.41 63
19883.75 51
19885.08 69
19886.41 62
19887.74 57
19889.08 72
19890.41 71
19891.74 74
19893.07 66
19894.41 58
19895.74 60
19897.07 65
19898.40 61
19899.74 58
19901.07 62
19902.40 61
19903.73 73
19905.07 51
19906.40 58
19907.73 61
19909.07 56
19910.40 50
19911.73 63
19913.07 54
19914.40 59
19915.73 74
19917.07 66
19918.40 63
19919.73 59
19921.07 67
19922.40 68
19923.73 65
19925.07 64
19926.40 66
19927.73 68
19929.07 68
19930.40 64
19931.74 66
19933.07 64
19934.40 59
19935.74 57
19937.07 84
19938.40 75
19939.74 72
19941.07 66
19942.41 67
19943.74 73
19945.08 62
19946.41 53
19947.74 79
19949.08 67
19950.41 55
19951.75 62
19953.08 71
19954.42 61
19955.75 83
19957.09 75
19958.42 56
19959.76 81
19961.09 58
19962.42 49
19963.76 64
19965.09 59
19966.43 73
19967.76 71
19969.10 61
19970.43 56
19971.77 63
19973.11 58
19974.44 57
19975.78 58
19977.11 56
19978.45 66
19979.78 73
19981.12 73
19982.45 76
19983.79 61
19985.12 66
19986.46 54
19987.80 64
19989.13 71
19990.47 72
19991.80 72
19993.14 73
19994.47 78
19995.81 90
19997.15 80
19998.48 72
19999.82 71
20001.15 77
20002.49 88
20003.83 64
20005.16 44
20006.50 70
20007.84 60
20009.17 51
20010.51 64
20011.85 78
20013.18 72
20014.52 56
20015.85 62
20017.19 66
20018.53 73
20019.87 79
20021.20 64
20022.54 62
20023.88 72
20025.21 88
20026.55 68
20027.89 54
20029.22 70
20030.56 75
20031.90 67
20033.24 53
20034.57 56
20035.91 51
20037.25 76
20038.58 54
20039.92 58
20041.26 62
20042.60 62
20043.93 61
20045.27 55
20046.61 51
20047.95 62
20049.29 60
20050.62 78
20051.96 72
20053.30 78
20054.64 70
20055.97 72
20057.31 64
20058.65 68
20059.99 62
20061.33 67
20062.66 58
20064.00 73
20065.34 77
20066.68 58
20068.02 65
20069.36 61
20070.70 71
20072.03 66
20073.37 50
20074.71 66
20076.05 44
20077.39 55
20078.73 77
20080.07 70
20081.40 63
20082.74 69
20084.08 65
20085.42 64
20086.76 53
20088.10 70
20089.44 62
20090.78 58
20092.12 71
20093.46 49
20094.80 56
20096.13 59
20097.47 58
20098.81 57
20100.15 85
20101.49 79
20102.83 82
20104.17 65
20105.51 58
20106.85 67
20108.19 67
20109.53 54
20110.87 49
20112.21 54
20113.55 59
20114.89 73
20116.23 56
20117.57 69
20118.91 67
20120.25 65
20121.59 54
20122.93 62
20124.27 67
