# Supplementary material for: MALDI-TOF MS typing enables the classification of brewing yeasts of the genus Saccharomyces to major beer styles
Source: PLoS One. 2017 Aug 9;12(8):e0181694. doi: 10.1371/journal.pone.0181694 (PMC5549903; doi:10.1371/journal.pone.0181694)
Supplement: S14 File — The directory includes 90 raw files and was zipped to “.zip”; the folder has three strains with 30 spectra per strain; S1 Text explains the raw files with an example and Table 1 represents the yeast strains used within the experiment. (ZIP) [file pone.0181694.s017.zip › 40-42/30636-508-OG-Ale-Ale-YPG-18h-E-E_2015-10-20__0_B8_1.dat]

1999.81 10132
2000.23 10338
2000.65 10333
2001.07 10525
2001.50 10274
2001.92 10658
2002.34 10805
2002.76 10742
2003.18 10714
2003.60 10599
2004.03 10640
2004.45 10367
2004.87 10403
2005.29 10555
2005.71 10509
2006.14 10317
2006.56 10325
2006.98 10431
2007.40 10456
2007.83 10480
2008.25 10125
2008.67 10331
2009.09 10269
2009.52 10340
2009.94 10256
2010.36 10120
2010.78 10026
2011.21 9911
2011.63 9563
2012.05 9613
2012.48 9733
2012.90 9691
2013.32 9418
2013.74 9001
2014.17 8919
2014.59 9117
2015.01 9245
2015.44 9348
2015.86 9281
2016.28 9338
2016.71 9555
2017.13 9700
2017.55 9681
2017.98 9946
2018.40 10119
2018.82 10124
2019.25 10274
2019.67 10081
2020.09 10072
2020.52 10295
2020.94 10018
2021.37 10113
2021.79 9911
2022.21 9883
2022.64 9732
2023.06 9209
2023.48 9147
2023.91 9226
2024.33 9121
2024.76 9125
2025.18 9111
2025.61 8800
2026.03 8900
2026.45 8949
2026.88 9112
2027.30 8846
2027.73 9058
2028.15 8903
2028.58 8863
2029.00 8853
2029.43 9070
2029.85 8972
2030.28 9013
2030.70 8889
2031.12 9024
2031.55 9087
2031.97 9328
2032.40 9452
2032.82 9512
2033.25 9723
2033.67 9665
2034.10 9816
2034.52 9525
2034.95 9562
2035.38 9574
2035.80 9641
2036.23 9140
2036.65 9149
2037.08 9186
2037.50 9253
2037.93 9377
2038.35 9347
2038.78 9294
2039.20 9333
2039.63 9217
2040.06 9370
2040.48 9481
2040.91 9342
2041.33 9405
2041.76 9433
2042.19 9302
2042.61 9292
2043.04 9351
2043.46 9263
2043.89 9447
2044.32 9423
2044.74 9352
2045.17 9460
2045.59 9461
2046.02 9704
2046.45 9741
2046.87 9810
2047.30 9960
2047.73 10014
2048.15 10042
2048.58 9745
2049.01 9784
2049.43 9916
2049.86 9765
2050.29 9483
2050.71 9464
2051.14 9579
2051.57 9540
2051.99 9677
2052.42 9538
2052.85 9468
2053.28 9513
2053.70 9565
2054.13 9623
2054.56 9485
2054.99 9711
2055.41 9548
2055.84 9484
2056.27 9589
2056.69 9248
2057.12 9213
2057.55 9044
2057.98 9394
2058.41 9462
2058.83 9197
2059.26 9090
2059.69 9191
2060.12 9425
2060.54 9341
2060.97 9450
2061.40 9357
2061.83 9629
2062.26 9904
2062.68 9973
2063.11 10281
2063.54 10527
2063.97 10442
2064.40 10531
2064.83 10808
2065.25 11310
2065.68 11024
2066.11 11352
2066.54 11233
2066.97 10714
2067.40 10064
2067.82 10329
2068.25 10411
2068.68 9873
2069.11 9587
2069.54 9285
2069.97 9232
2070.40 9101
2070.83 9110
2071.26 9067
2071.68 8947
2072.11 9184
2072.54 9525
2072.97 9720
2073.40 9513
2073.83 9351
2074.26 9232
2074.69 9687
2075.12 9969
2075.55 10055
2075.98 10420
2076.41 10422
2076.84 10210
2077.27 9836
2077.70 10043
2078.13 10161
2078.55 9943
2078.98 9982
2079.41 9836
2079.84 9728
2080.27 9786
2080.70 9916
2081.13 9531
2081.56 9331
2081.99 9259
2082.42 9049
2082.85 9153
2083.29 9126
2083.72 8983
2084.15 8786
2084.58 8876
2085.01 9147
2085.44 9107
2085.87 9119
2086.30 8933
2086.73 8952
2087.16 9091
2087.59 9080
2088.02 9273
2088.45 9118
2088.88 9378
2089.31 9527
2089.74 9627
2090.17 10006
2090.61 9831
2091.04 10082
2091.47 10278
2091.90 10137
2092.33 10548
2092.76 10613
2093.19 10167
2093.62 10039
2094.06 10210
2094.49 9747
2094.92 9463
2095.35 9265
2095.78 9319
2096.21 9091
2096.64 9099
2097.08 9090
2097.51 8754
2097.94 9015
2098.37 8966
2098.80 8668
2099.24 8777
2099.67 9075
2100.10 9108
2100.53 9061
2100.96 8991
2101.40 8787
2101.83 8749
2102.26 9070
2102.69 8972
2103.12 8568
2103.56 8862
2103.99 9066
2104.42 9287
2104.85 9632
2105.29 9242
2105.72 9604
2106.15 9632
2106.58 9647
2107.02 9777
2107.45 9640
2107.88 9540
2108.31 9795
2108.75 9849
2109.18 9802
2109.61 9511
2110.05 9646
2110.48 9503
2110.91 9378
2111.35 9055
2111.78 9137
2112.21 8932
2112.65 8588
2113.08 8799
2113.51 8866
2113.95 8747
2114.38 8564
2114.81 8793
2115.25 8873
2115.68 8639
2116.11 8516
2116.55 8302
2116.98 8232
2117.41 8281
2117.85 8595
2118.28 8496
2118.72 8571
2119.15 8794
2119.58 8898
2120.02 9045
2120.45 8779
2120.89 8977
2121.32 9207
2121.75 9226
2122.19 9012
2122.62 8763
2123.06 8891
2123.49 8788
2123.93 9220
2124.36 9020
2124.79 8732
2125.23 8958
2125.66 8579
2126.10 8659
2126.53 8597
2126.97 8555
2127.40 8963
2127.84 8964
2128.27 8824
2128.71 8968
2129.14 8938
2129.58 8977
2130.01 9003
2130.45 9107
2130.88 8984
2131.32 8958
2131.75 8691
2132.19 8861
2132.62 9126
2133.06 9098
2133.49 9002
2133.93 9082
2134.37 9297
2134.80 9533
2135.24 9460
2135.67 9351
2136.11 9259
2136.54 9500
2136.98 9344
2137.41 9458
2137.85 9381
2138.29 9350
2138.72 9270
2139.16 9129
2139.59 9054
2140.03 9041
2140.47 8867
2140.90 9054
2141.34 8840
2141.78 8777
2142.21 8562
2142.65 8960
2143.08 8858
2143.52 8892
2143.96 8824
2144.39 8601
2144.83 8425
2145.27 8558
2145.70 8749
2146.14 8684
2146.58 8686
2147.01 8425
2147.45 8817
2147.89 8844
2148.32 8818
2148.76 8760
2149.20 8835
2149.64 8772
2150.07 9018
2150.51 9160
2150.95 9278
2151.38 9361
2151.82 9111
2152.26 9154
2152.70 9197
2153.13 9216
2153.57 8968
2154.01 8765
2154.45 8761
2154.88 8875
2155.32 8745
2155.76 8903
2156.20 8749
2156.63 8673
2157.07 8509
2157.51 8483
2157.95 8674
2158.39 8779
2158.82 8921
2159.26 9102
2159.70 8973
2160.14 8868
2160.58 8866
2161.01 8669
2161.45 8745
2161.89 8929
2162.33 8698
2162.77 9018
2163.21 8676
2163.64 8663
2164.08 8741
2164.52 8753
2164.96 8870
2165.40 8806
2165.84 8868
2166.28 8803
2166.71 8689
2167.15 8651
2167.59 8829
2168.03 8819
2168.47 8853
2168.91 8924
2169.35 8861
2169.79 8795
2170.23 8907
2170.67 8809
2171.10 8874
2171.54 8952
2171.98 8796
2172.42 8506
2172.86 8717
2173.30 8890
2173.74 8503
2174.18 8734
2174.62 8668
2175.06 8645
2175.50 8872
2175.94 8938
2176.38 8953
2176.82 8688
2177.26 8668
2177.70 9031
2178.14 8779
2178.58 8932
2179.02 8794
2179.46 8800
2179.90 8772
2180.34 8646
2180.78 8656
2181.22 8625
2181.66 8515
2182.10 8349
2182.54 8437
2182.98 8527
2183.42 8500
2183.86 8381
2184.30 8338
2184.74 8273
2185.18 8081
2185.62 8259
2186.06 8506
2186.51 8576
2186.95 8749
2187.39 8586
2187.83 8461
2188.27 8732
2188.71 8503
2189.15 8656
2189.59 9143
2190.03 8842
2190.47 8832
2190.92 8966
2191.36 8822
2191.80 8940
2192.24 9113
2192.68 9317
2193.12 9238
2193.56 8844
2194.01 9147
2194.45 9334
2194.89 9136
2195.33 9081
2195.77 9051
2196.21 8896
2196.66 8845
2197.10 9097
2197.54 8869
2197.98 8774
2198.42 8828
2198.87 8680
2199.31 8587
2199.75 8488
2200.19 8335
2200.63 8335
2201.08 8318
2201.52 8698
2201.96 8734
2202.40 8854
2202.85 8937
2203.29 9114
2203.73 9399
2204.17 9177
2204.62 9175
2205.06 9249
2205.50 8884
2205.94 9251
2206.39 9041
2206.83 8970
2207.27 8699
2207.71 8619
2208.16 9074
2208.60 9205
2209.04 9205
2209.49 9124
2209.93 8886
2210.37 8980
2210.82 8752
2211.26 8837
2211.70 8736
2212.15 8735
2212.59 8731
2213.03 8794
2213.48 8675
2213.92 8472
2214.36 8524
2214.81 8355
2215.25 8660
2215.69 8404
2216.14 8207
2216.58 8523
2217.03 8261
2217.47 8550
2217.91 8623
2218.36 8327
2218.80 8232
2219.25 8371
2219.69 8538
2220.13 8605
2220.58 8995
2221.02 8909
2221.47 8730
2221.91 8942
2222.36 8976
2222.80 8916
2223.24 8972
2223.69 8970
2224.13 8888
2224.58 8987
2225.02 9269
2225.47 9345
2225.91 9127
2226.36 9165
2226.80 9042
2227.25 9288
2227.69 9403
2228.14 9289
2228.58 9048
2229.03 8796
2229.47 8925
2229.92 9007
2230.36 8864
2230.81 9009
2231.25 9157
2231.70 8988
2232.14 9298
2232.59 9221
2233.03 9294
2233.48 9197
2233.93 9230
2234.37 9212
2234.82 9159
2235.26 9280
2235.71 9129
2236.15 9003
2236.60 8822
2237.05 8820
2237.49 8783
2237.94 8721
2238.38 8574
2238.83 8381
2239.28 8453
2239.72 8433
2240.17 8462
2240.61 8420
2241.06 8420
2241.51 8234
2241.95 8138
2242.40 8106
2242.85 7981
2243.29 8090
2243.74 8416
2244.19 8069
2244.63 8059
2245.08 8283
2245.52 8175
2245.97 8234
2246.42 8258
2246.87 8240
2247.31 8088
2247.76 8190
2248.21 8199
2248.65 8288
2249.10 8010
2249.55 7812
2249.99 8051
2250.44 7995
2250.89 8500
2251.34 8258
2251.78 8192
2252.23 8114
2252.68 8033
2253.13 8061
2253.57 8121
2254.02 8235
2254.47 8284
2254.92 8427
2255.36 8183
2255.81 8077
2256.26 7989
2256.71 8243
2257.15 8126
2257.60 8073
2258.05 8113
2258.50 8073
2258.95 8262
2259.39 8364
2259.84 8379
2260.29 8230
2260.74 8641
2261.19 8725
2261.64 8911
2262.08 8728
2262.53 9093
2262.98 8772
2263.43 9031
2263.88 8813
2264.33 8885
2264.77 9075
2265.22 8776
2265.67 8869
2266.12 8637
2266.57 8660
2267.02 8608
2267.47 8690
2267.92 8553
2268.37 8274
2268.81 8435
2269.26 8614
2269.71 8612
2270.16 8401
2270.61 8330
2271.06 8641
2271.51 8524
2271.96 8403
2272.41 8561
2272.86 8278
2273.31 8557
2273.76 8717
2274.21 8451
2274.66 8362
2275.11 8308
2275.55 8557
2276.00 8569
2276.45 8379
2276.90 8224
2277.35 8196
2277.80 8202
2278.25 8264
2278.70 8328
2279.15 8161
2279.60 8113
2280.05 8262
2280.50 8336
2280.95 8323
2281.40 8373
2281.85 8240
2282.31 8315
2282.76 8274
2283.21 8167
2283.66 8318
2284.11 8452
2284.56 8186
2285.01 8218
2285.46 8392
2285.91 8435
2286.36 8317
2286.81 8400
2287.26 8542
2287.71 8962
2288.16 8894
2288.61 9326
2289.07 9695
2289.52 10094
2289.97 10437
2290.42 10908
2290.87 11528
2291.32 11698
2291.77 11813
2292.22 11756
2292.68 11778
2293.13 11596
2293.58 11052
2294.03 10739
2294.48 10548
2294.93 10222
2295.38 9795
2295.84 9625
2296.29 9236
2296.74 8934
2297.19 8841
2297.64 8831
2298.10 8870
2298.55 8675
2299.00 8655
2299.45 8538
2299.90 8440
2300.36 8038
2300.81 7951
2301.26 7933
2301.71 8176
2302.16 8237
2302.62 8013
2303.07 8018
2303.52 7888
2303.97 7835
2304.43 7834
2304.88 7923
2305.33 8106
2305.78 8116
2306.24 7939
2306.69 8513
2307.14 8594
2307.60 8749
2308.05 8739
2308.50 8855
2308.95 9237
2309.41 9234
2309.86 9125
2310.31 9092
2310.77 9150
2311.22 9412
2311.67 9337
2312.13 9398
2312.58 8856
2313.03 8595
2313.49 8742
2313.94 8484
2314.39 8445
2314.85 8091
2315.30 8161
2315.75 8129
2316.21 8152
2316.66 8188
2317.11 8475
2317.57 8561
2318.02 8579
2318.48 8289
2318.93 8231
2319.38 8676
2319.84 8662
2320.29 8679
2320.75 8540
2321.20 8516
2321.66 8428
2322.11 8363
2322.56 8528
2323.02 8584
2323.47 8391
2323.93 8236
2324.38 8102
2324.84 8398
2325.29 8248
2325.74 8536
2326.20 8819
2326.65 8816
2327.11 8636
2327.56 8790
2328.02 9058
2328.47 8994
2328.93 9049
2329.38 9104
2329.84 8810
2330.29 9002
2330.75 8756
2331.20 8891
2331.66 9154
2332.11 9270
2332.57 9089
2333.02 8830
2333.48 8536
2333.94 8650
2334.39 9001
2334.85 8728
2335.30 8863
2335.76 8813
2336.21 8741
2336.67 8671
2337.12 8723
2337.58 8690
2338.04 8892
2338.49 8785
2338.95 8726
2339.40 8897
2339.86 8503
2340.32 8581
2340.77 8819
2341.23 8651
2341.68 8272
2342.14 8229
2342.60 8148
2343.05 8398
2343.51 8299
2343.97 8409
2344.42 8309
2344.88 8015
2345.34 8218
2345.79 8429
2346.25 8480
2346.71 8554
2347.16 8516
2347.62 8748
2348.08 8635
2348.53 8736
2348.99 8452
2349.45 8439
2349.90 8633
2350.36 8545
2350.82 8691
2351.27 8691
2351.73 8540
2352.19 8486
2352.65 8383
2353.10 8267
2353.56 8305
2354.02 8450
2354.48 8571
2354.93 8310
2355.39 8537
2355.85 8669
2356.31 8212
2356.76 7988
2357.22 7888
2357.68 8063
2358.14 8168
2358.59 8224
2359.05 8512
2359.51 8112
2359.97 8461
2360.43 8100
2360.88 8256
2361.34 8615
2361.80 8493
2362.26 8369
2362.72 8397
2363.17 8518
2363.63 8521
2364.09 8472
2364.55 8460
2365.01 8454
2365.47 8510
2365.92 8585
2366.38 8906
2366.84 8814
2367.30 8782
2367.76 8593
2368.22 8328
2368.68 8577
2369.14 8541
2369.59 8489
2370.05 8668
2370.51 8476
2370.97 8270
2371.43 8636
2371.89 8838
2372.35 9004
2372.81 9206
2373.27 9439
2373.73 9329
2374.19 9488
2374.65 9558
2375.10 9343
2375.56 9770
2376.02 9819
2376.48 9627
2376.94 9750
2377.40 9954
2377.86 9860
2378.32 10042
2378.78 10109
2379.24 10028
2379.70 10043
2380.16 10050
2380.62 10026
2381.08 9829
2381.54 9710
2382.00 9469
2382.46 9168
2382.92 8981
2383.38 9047
2383.84 8642
2384.30 8633
2384.76 8457
2385.22 8487
2385.68 8235
2386.14 8450
2386.60 8500
2387.07 8260
2387.53 8210
2387.99 8469
2388.45 8765
2388.91 8670
2389.37 8670
2389.83 8501
2390.29 8542
2390.75 9035
2391.21 9022
2391.67 9003
2392.13 8869
2392.60 9079
2393.06 8933
2393.52 8826
2393.98 8518
2394.44 8398
2394.90 8421
2395.36 8290
2395.82 8236
2396.29 8180
2396.75 8142
2397.21 8222
2397.67 7934
2398.13 7940
2398.59 7967
2399.06 8283
2399.52 8201
2399.98 8119
2400.44 8166
2400.90 8302
2401.37 8220
2401.83 8109
2402.29 8223
2402.75 8138
2403.21 7841
2403.68 7973
2404.14 8164
2404.60 7961
2405.06 8305
2405.52 8742
2405.99 8530
2406.45 8577
2406.91 8803
2407.37 8654
2407.84 8608
2408.30 8803
2408.76 8691
2409.22 8366
2409.69 8245
2410.15 8074
2410.61 8289
2411.08 8187
2411.54 8198
2412.00 8497
2412.47 8065
2412.93 8055
2413.39 8279
2413.85 8694
2414.32 8329
2414.78 8386
2415.24 8725
2415.71 8969
2416.17 9030
2416.63 8834
2417.10 8769
2417.56 9186
2418.02 8969
2418.49 9196
2418.95 8939
2419.42 9002
2419.88 8827
2420.34 8860
2420.81 8748
2421.27 8759
2421.73 8749
2422.20 9071
2422.66 8813
2423.13 8573
2423.59 8420
2424.06 8658
2424.52 8367
2424.98 8257
2425.45 8503
2425.91 8484
2426.38 8533
2426.84 8543
2427.31 8676
2427.77 8510
2428.23 8443
2428.70 8345
2429.16 8523
2429.63 8851
2430.09 8557
2430.56 8374
2431.02 8742
2431.49 8708
2431.95 8582
2432.42 8812
2432.88 8793
2433.35 8594
2433.81 8516
2434.28 8690
2434.74 8821
2435.21 8950
2435.67 8656
2436.14 8222
2436.60 8050
2437.07 8280
2437.53 8242
2438.00 8373
2438.47 8345
2438.93 8318
2439.40 8496
2439.86 8428
2440.33 8697
2440.79 8739
2441.26 8571
2441.73 8494
2442.19 8376
2442.66 8223
2443.12 8383
2443.59 8493
2444.05 8224
2444.52 8408
2444.99 8249
2445.45 8186
2445.92 8291
2446.39 8006
2446.85 7752
2447.32 7955
2447.78 7927
2448.25 8103
2448.72 7941
2449.18 7873
2449.65 7864
2450.12 7829
2450.58 7956
2451.05 7987
2451.52 7946
2451.98 7904
2452.45 7944
2452.92 7859
2453.39 7972
2453.85 7940
2454.32 7908
2454.79 7889
2455.25 8314
2455.72 8084
2456.19 7580
2456.65 7903
2457.12 7891
2457.59 7873
2458.06 7857
2458.52 7843
2458.99 7935
2459.46 7839
2459.93 7763
2460.39 7813
2460.86 7554
2461.33 7686
2461.80 7908
2462.27 7937
2462.73 8055
2463.20 8097
2463.67 8200
2464.14 8066
2464.60 8324
2465.07 8220
2465.54 8763
2466.01 8694
2466.48 8765
2466.95 8622
2467.41 8587
2467.88 8521
2468.35 8630
2468.82 8403
2469.29 8592
2469.76 8356
2470.22 8375
2470.69 8273
2471.16 7960
2471.63 7991
2472.10 7877
2472.57 7861
2473.04 7793
2473.51 7671
2473.97 7566
2474.44 7621
2474.91 7440
2475.38 7361
2475.85 7413
2476.32 7599
2476.79 7673
2477.26 7594
2477.73 7953
2478.20 7744
2478.67 7930
2479.13 7976
2479.60 7581
2480.07 7571
2480.54 7444
2481.01 7768
2481.48 7780
2481.95 7739
2482.42 7714
2482.89 7836
2483.36 7797
2483.83 7503
2484.30 7788
2484.77 7664
2485.24 7648
2485.71 7701
2486.18 7635
2486.65 7853
2487.12 7953
2487.59 7660
2488.06 7821
2488.53 8176
2489.00 8146
2489.47 8291
2489.94 8159
2490.41 8196
2490.88 8594
2491.35 8570
2491.83 8626
2492.30 8659
2492.77 8779
2493.24 8754
2493.71 8927
2494.18 8860
2494.65 8835
2495.12 9104
2495.59 9254
2496.06 8882
2496.53 8421
2497.00 8121
2497.48 8052
2497.95 8195
2498.42 7972
2498.89 8213
2499.36 8079
2499.83 7827
2500.30 7774
2500.77 7707
2501.25 7717
2501.72 8122
2502.19 7926
2502.66 8141
2503.13 8327
2503.60 8315
2504.08 8175
2504.55 8332
2505.02 8575
2505.49 8463
2505.96 8229
2506.44 8105
2506.91 8001
2507.38 8277
2507.85 8036
2508.32 8024
2508.80 8455
2509.27 8205
2509.74 8040
2510.21 8243
2510.68 8556
2511.16 8205
2511.63 8426
2512.10 8641
2512.57 8117
2513.05 8172
2513.52 8266
2513.99 8226
2514.47 8158
2514.94 8711
2515.41 8021
2515.88 7936
2516.36 7973
2516.83 7950
2517.30 7931
2517.78 7901
2518.25 8076
2518.72 8103
2519.19 8036
2519.67 8115
2520.14 8046
2520.61 8100
2521.09 7922
2521.56 8080
2522.03 8040
2522.51 7852
2522.98 7903
2523.46 8129
2523.93 8027
2524.40 8079
2524.88 7853
2525.35 7991
2525.82 7933
2526.30 8040
2526.77 8202
2527.25 8014
2527.72 8098
2528.19 8220
2528.67 8158
2529.14 8208
2529.62 8157
2530.09 8079
2530.56 8013
2531.04 7883
2531.51 8069
2531.99 7868
2532.46 7741
2532.94 7784
2533.41 7803
2533.89 7715
2534.36 7702
2534.83 7791
2535.31 7835
2535.78 7919
2536.26 7856
2536.73 7867
2537.21 7649
2537.68 7804
2538.16 8092
2538.63 8090
2539.11 8049
2539.58 8074
2540.06 8107
2540.53 7859
2541.01 7706
2541.48 7604
2541.96 7683
2542.43 7762
2542.91 7675
2543.39 7751
2543.86 7786
2544.34 7930
2544.81 7854
2545.29 7683
2545.76 7675
2546.24 7685
2546.71 7554
2547.19 7702
2547.67 7725
2548.14 7589
2548.62 7860
2549.09 7931
2549.57 8038
2550.05 7983
2550.52 8024
2551.00 8054
2551.47 8147
2551.95 8177
2552.43 8048
2552.90 8155
2553.38 8146
2553.86 8273
2554.33 8567
2554.81 8521
2555.29 8482
2555.76 8653
2556.24 8497
2556.72 8269
2557.19 8209
2557.67 8365
2558.15 8077
2558.62 7948
2559.10 7653
2559.58 7833
2560.05 7850
2560.53 7884
2561.01 7909
2561.48 7691
2561.96 7880
2562.44 7902
2562.92 8018
2563.39 8090
2563.87 7714
2564.35 7578
2564.83 7922
2565.30 7573
2565.78 7974
2566.26 7735
2566.74 7956
2567.21 7747
2567.69 7611
2568.17 7466
2568.65 7493
2569.12 7631
2569.60 7717
2570.08 7571
2570.56 7558
2571.04 7264
2571.51 7350
2571.99 7352
2572.47 7313
2572.95 7341
2573.43 7248
2573.91 7347
2574.38 7098
2574.86 7375
2575.34 7301
2575.82 7094
2576.30 7267
2576.78 7213
2577.25 7232
2577.73 7493
2578.21 7184
2578.69 7313
2579.17 7538
2579.65 7365
2580.13 7318
2580.61 7238
2581.09 7289
2581.56 7381
2582.04 7478
2582.52 7511
2583.00 7794
2583.48 7942
2583.96 7597
2584.44 7680
2584.92 7320
2585.40 7420
2585.88 7496
2586.36 7532
2586.84 7568
2587.32 7517
2587.79 7626
2588.27 7833
2588.75 7373
2589.23 7346
2589.71 7706
2590.19 7557
2590.67 7463
2591.15 7876
2591.63 7621
2592.11 7875
2592.59 7712
2593.07 8051
2593.55 7973
2594.03 7658
2594.51 8034
2594.99 7832
2595.47 7623
2595.95 7735
2596.43 7786
2596.92 7619
2597.40 7561
2597.88 7586
2598.36 7457
2598.84 7330
2599.32 7546
2599.80 7715
2600.28 7756
2600.76 7541
2601.24 7408
2601.72 7527
2602.20 7624
2602.68 7310
2603.16 7282
2603.65 7466
2604.13 7377
2604.61 7596
2605.09 7166
2605.57 7467
2606.05 7443
2606.53 7466
2607.01 7496
2607.50 7512
2607.98 7641
2608.46 7324
2608.94 7592
2609.42 7476
2609.90 7660
2610.38 7590
2610.87 7457
2611.35 7336
2611.83 7540
2612.31 7541
2612.79 7706
2613.28 7653
2613.76 7649
2614.24 7791
2614.72 7639
2615.20 7622
2615.69 7795
2616.17 7937
2616.65 7696
2617.13 7954
2617.62 7914
2618.10 7911
2618.58 7726
2619.06 7746
2619.54 7886
2620.03 7822
2620.51 7832
2620.99 7473
2621.48 7483
2621.96 7475
2622.44 7412
2622.92 7539
2623.41 7402
2623.89 7304
2624.37 7400
2624.86 7389
2625.34 7241
2625.82 7276
2626.30 7367
2626.79 7345
2627.27 7679
2627.75 7478
2628.24 7303
2628.72 7312
2629.20 7524
2629.69 7676
2630.17 7619
2630.65 7932
2631.14 7618
2631.62 7972
2632.11 8307
2632.59 8384
2633.07 8278
2633.56 8256
2634.04 8676
2634.52 8868
2635.01 8696
2635.49 8685
2635.98 8684
2636.46 8395
2636.94 8227
2637.43 8282
2637.91 8100
2638.40 8110
2638.88 7865
2639.37 7890
2639.85 7910
2640.33 7714
2640.82 7535
2641.30 7803
2641.79 7797
2642.27 7799
2642.76 7537
2643.24 7449
2643.73 7719
2644.21 7579
2644.70 7517
2645.18 7452
2645.67 7407
2646.15 7553
2646.64 7450
2647.12 7804
2647.61 7468
2648.09 7513
2648.58 7308
2649.06 7496
2649.55 7793
2650.03 7837
2650.52 7805
2651.00 7715
2651.49 7695
2651.97 7723
2652.46 7741
2652.95 7588
2653.43 7756
2653.92 7898
2654.40 7742
2654.89 7719
2655.37 7524
2655.86 7583
2656.35 7638
2656.83 7501
2657.32 7696
2657.80 7547
2658.29 7616
2658.78 7416
2659.26 7306
2659.75 7179
2660.23 7244
2660.72 7220
2661.21 7497
2661.69 7380
2662.18 7369
2662.67 7295
2663.15 7463
2663.64 7581
2664.13 7571
2664.61 7544
2665.10 7604
2665.59 7748
2666.07 7604
2666.56 7631
2667.05 7485
2667.53 7541
2668.02 7738
2668.51 7805
2668.99 7559
2669.48 7668
2669.97 7638
2670.46 7767
2670.94 7838
2671.43 7663
2671.92 7851
2672.40 7931
2672.89 8029
2673.38 8125
2673.87 8670
2674.35 8741
2674.84 8922
2675.33 8859
2675.82 8680
2676.31 8857
2676.79 8966
2677.28 8721
2677.77 8613
2678.26 8600
2678.74 8300
2679.23 8243
2679.72 8138
2680.21 8025
2680.70 7503
2681.18 7766
2681.67 7917
2682.16 7727
2682.65 7906
2683.14 7978
2683.63 7961
2684.11 7859
2684.60 8091
2685.09 7965
2685.58 7826
2686.07 7933
2686.56 7940
2687.05 7983
2687.53 7793
2688.02 7452
2688.51 7407
2689.00 7728
2689.49 7573
2689.98 7536
2690.47 7284
2690.96 7230
2691.45 7311
2691.94 7478
2692.42 7491
2692.91 7297
2693.40 7282
2693.89 7337
2694.38 7366
2694.87 7286
2695.36 7341
2695.85 7026
2696.34 7095
2696.83 7075
2697.32 7540
2697.81 7136
2698.30 7225
2698.79 7317
2699.28 7311
2699.77 7416
2700.26 7681
2700.75 7870
2701.24 7680
2701.73 7485
2702.22 7872
2702.71 8082
2703.20 7934
2703.69 7924
2704.18 7643
2704.67 7425
2705.16 7586
2705.65 7630
2706.14 7554
2706.63 7715
2707.12 7467
2707.61 7406
2708.10 7273
2708.59 7372
2709.08 7323
2709.57 7440
2710.06 7343
2710.56 7091
2711.05 7433
2711.54 7589
2712.03 7481
2712.52 7424
2713.01 7332
2713.50 7385
2713.99 7333
2714.48 7323
2714.98 7539
2715.47 7293
2715.96 7364
2716.45 7124
2716.94 7011
2717.43 7040
2717.92 6899
2718.42 6981
2718.91 6937
2719.40 6891
2719.89 6910
2720.38 7178
2720.87 7261
2721.37 7361
2721.86 7737
2722.35 7725
2722.84 8042
2723.33 8152
2723.82 7797
2724.32 7949
2724.81 8272
2725.30 7974
2725.79 7963
2726.29 7516
2726.78 7669
2727.27 7791
2727.76 7564
2728.26 7512
2728.75 7495
2729.24 7338
2729.73 7475
2730.23 7327
2730.72 7255
2731.21 7347
2731.70 7539
2732.20 7363
2732.69 7217
2733.18 7178
2733.67 7264
2734.17 7338
2734.66 7540
2735.15 7722
2735.65 8137
2736.14 7856
2736.63 7650
2737.13 7866
2737.62 7979
2738.11 7907
2738.61 7797
2739.10 7894
2739.59 8154
2740.09 8329
2740.58 8239
2741.07 8273
2741.57 8178
2742.06 8072
2742.55 7966
2743.05 7964
2743.54 7970
2744.04 7929
2744.53 7753
2745.02 7537
2745.52 7698
2746.01 7413
2746.51 7361
2747.00 7441
2747.49 7211
2747.99 7146
2748.48 7305
2748.98 7320
2749.47 7178
2749.97 7129
2750.46 7106
2750.96 7010
2751.45 7134
2751.94 7302
2752.44 7217
2752.93 7200
2753.43 7298
2753.92 7464
2754.42 7631
2754.91 7471
2755.41 7670
2755.90 7794
2756.40 7490
2756.89 7782
2757.39 7791
2757.88 7740
2758.38 7473
2758.87 7524
2759.37 7607
2759.86 7617
2760.36 7370
2760.85 7395
2761.35 7605
2761.84 7604
2762.34 7518
2762.84 7343
2763.33 7397
2763.83 7305
2764.32 7500
2764.82 7518
2765.31 7574
2765.81 7715
2766.31 7622
2766.80 7576
2767.30 7649
2767.79 7444
2768.29 7673
2768.79 7667
2769.28 7511
2769.78 7719
2770.27 7705
2770.77 7854
2771.27 7615
2771.76 7802
2772.26 7680
2772.76 7584
2773.25 7736
2773.75 7901
2774.25 7913
2774.74 8113
2775.24 8192
2775.74 8102
2776.23 8524
2776.73 8680
2777.23 8887
2777.72 8680
2778.22 8712
2778.72 8448
2779.21 8209
2779.71 8248
2780.21 8011
2780.71 7955
2781.20 8013
2781.70 7721
2782.20 7704
2782.69 7326
2783.19 7408
2783.69 7475
2784.19 7373
2784.68 7550
2785.18 7493
2785.68 7464
2786.18 7334
2786.67 7146
2787.17 7116
2787.67 7199
2788.17 7154
2788.67 7190
2789.16 7106
2789.66 7063
2790.16 7054
2790.66 7281
2791.16 7014
2791.65 7148
2792.15 7147
2792.65 7116
2793.15 7434
2793.65 7335
2794.14 7450
2794.64 7212
2795.14 7241
2795.64 7385
2796.14 7591
2796.64 7875
2797.14 7976
2797.63 8005
2798.13 7925
2798.63 7657
2799.13 7734
2799.63 7832
2800.13 7887
2800.63 7751
2801.13 7427
2801.63 7373
2802.12 7454
2802.62 7337
2803.12 7068
2803.62 7291
2804.12 7332
2804.62 7386
2805.12 7544
2805.62 7253
2806.12 7346
2806.62 7535
2807.12 7745
2807.62 8055
2808.12 8108
2808.62 8358
2809.12 8084
2809.62 7958
2810.12 8114
2810.62 8184
2811.12 8251
2811.61 8041
2812.11 8005
2812.61 7995
2813.11 7821
2813.62 7804
2814.12 7550
2814.62 7599
2815.12 7516
2815.62 7560
2816.12 7295
2816.62 7182
2817.12 7437
2817.62 7107
2818.12 6908
2818.62 6947
2819.12 6902
2819.62 6876
2820.12 6783
2820.62 6746
2821.12 6899
2821.62 6737
2822.12 6875
2822.62 7099
2823.13 7192
2823.63 6858
2824.13 6960
2824.63 6960
2825.13 6741
2825.63 6706
2826.13 6993
2826.63 7151
2827.13 6843
2827.64 6881
2828.14 7137
2828.64 7024
2829.14 6897
2829.64 7014
2830.14 6915
2830.64 7070
2831.15 6881
2831.65 6858
2832.15 6785
2832.65 6946
2833.15 7073
2833.65 6925
2834.16 6947
2834.66 7153
2835.16 7131
2835.66 7163
2836.16 7369
2836.67 7440
2837.17 7420
2837.67 7541
2838.17 7369
2838.68 7577
2839.18 7600
2839.68 7727
2840.18 7796
2840.69 7575
2841.19 7691
2841.69 7491
2842.19 7241
2842.70 7043
2843.20 7102
2843.70 6833
2844.20 7021
2844.71 6849
2845.21 7115
2845.71 7211
2846.22 7217
2846.72 7188
2847.22 7174
2847.73 7514
2848.23 7428
2848.73 7512
2849.23 7684
2849.74 7651
2850.24 7707
2850.74 7505
2851.25 7448
2851.75 7359
2852.26 7419
2852.76 7183
2853.26 7036
2853.77 7049
2854.27 6767
2854.77 6957
2855.28 6983
2855.78 7222
2856.28 6871
2856.79 6804
2857.29 6899
2857.80 6900
2858.30 6819
2858.80 7099
2859.31 7089
2859.81 7119
2860.32 7140
2860.82 6903
2861.33 6877
2861.83 7119
2862.33 7449
2862.84 7315
2863.34 7174
2863.85 6928
2864.35 6967
2864.86 7067
2865.36 6908
2865.87 6864
2866.37 6953
2866.88 7006
2867.38 7018
2867.89 7035
2868.39 6832
2868.90 6823
2869.40 6870
2869.91 6846
2870.41 6931
2870.92 7006
2871.42 7005
2871.93 7304
2872.43 7253
2872.94 7052
2873.44 7324
2873.95 7542
2874.45 7436
2874.96 7388
2875.46 7191
2875.97 7367
2876.48 7466
2876.98 7664
2877.49 7490
2877.99 7376
2878.50 7480
2879.00 7293
2879.51 7334
2880.02 7182
2880.52 7279
2881.03 7188
2881.53 7154
2882.04 7151
2882.55 7176
2883.05 6999
2883.56 6982
2884.07 7098
2884.57 7132
2885.08 7114
2885.59 6958
2886.09 6965
2886.60 7061
2887.10 7256
2887.61 7127
2888.12 6999
2888.62 7236
2889.13 7154
2889.64 7326
2890.15 7237
2890.65 7183
2891.16 6945
2891.67 7329
2892.17 7228
2892.68 7173
2893.19 7307
2893.69 7321
2894.20 7067
2894.71 6803
2895.22 7225
2895.72 7417
2896.23 7321
2896.74 7308
2897.25 7285
2897.75 7189
2898.26 7417
2898.77 7436
2899.28 7798
2899.78 7966
2900.29 8019
2900.80 8079
2901.31 8189
2901.81 8321
2902.32 8571
2902.83 8595
2903.34 8595
2903.85 8573
2904.35 8435
2904.86 8275
2905.37 8127
2905.88 7927
2906.39 7655
2906.90 7625
2907.40 7364
2907.91 7456
2908.42 7438
2908.93 7232
2909.44 7389
2909.95 7314
2910.46 6964
2910.96 7025
2911.47 6753
2911.98 6943
2912.49 7029
2913.00 6951
2913.51 6960
2914.02 7036
2914.53 6867
2915.04 7104
2915.54 7190
2916.05 7056
2916.56 7218
2917.07 7023
2917.58 6810
2918.09 6829
2918.60 7049
2919.11 7148
2919.62 7060
2920.13 6986
2920.64 7254
2921.15 7349
2921.66 7250
2922.17 6928
2922.68 7316
2923.19 7603
2923.70 7578
2924.21 7928
2924.72 7799
2925.23 7859
2925.74 7914
2926.25 8028
2926.76 8073
2927.27 7933
2927.78 7915
2928.29 7914
2928.80 7742
2929.31 7699
2929.82 7275
2930.33 7255
2930.84 7029
2931.35 7139
2931.86 7076
2932.37 6804
2932.88 6801
2933.39 6740
2933.90 6893
2934.41 6828
2934.92 6932
2935.43 7124
2935.94 6930
2936.45 7099
2936.97 6986
2937.48 7182
2937.99 7450
2938.50 7783
2939.01 7723
2939.52 7692
2940.03 7820
2940.54 7883
2941.05 7622
2941.57 7720
2942.08 7596
2942.59 7623
2943.10 7556
2943.61 7421
2944.12 7399
2944.63 7402
2945.15 7354
2945.66 7381
2946.17 7259
2946.68 7420
2947.19 7480
2947.71 7372
2948.22 7433
2948.73 7153
2949.24 7059
2949.75 7324
2950.27 7228
2950.78 6969
2951.29 6978
2951.80 7067
2952.31 7023
2952.83 6845
2953.34 6796
2953.85 6916
2954.36 6922
2954.88 6838
2955.39 6832
2955.90 6770
2956.41 6983
2956.93 7158
2957.44 7004
2957.95 6859
2958.47 6940
2958.98 6939
2959.49 6792
2960.00 6879
2960.52 7420
2961.03 7181
2961.54 7068
2962.06 6982
2962.57 7222
2963.08 7159
2963.60 7237
2964.11 7455
2964.62 7430
2965.14 7231
2965.65 7116
2966.16 7013
2966.68 7101
2967.19 6947
2967.70 7324
2968.22 7050
2968.73 6961
2969.24 7035
2969.76 6976
2970.27 6717
2970.79 6667
2971.30 6795
2971.81 6865
2972.33 6830
2972.84 6881
2973.36 6785
2973.87 6823
2974.38 6663
2974.90 6762
2975.41 6931
2975.93 7001
2976.44 6680
2976.96 6624
2977.47 6948
2977.99 7062
2978.50 6874
2979.01 6922
2979.53 6896
2980.04 6761
2980.56 6858
2981.07 6727
2981.59 6800
2982.10 6826
2982.62 6856
2983.13 6860
2983.65 6689
2984.16 6706
2984.68 6636
2985.19 6739
2985.71 6776
2986.22 6994
2986.74 7022
2987.25 7023
2987.77 6898
2988.28 6935
2988.80 7099
2989.32 6856
2989.83 6855
2990.35 6837
2990.86 6699
2991.38 6835
2991.89 6505
2992.41 6751
2992.92 6873
2993.44 6917
2993.96 6972
2994.47 7009
2994.99 7130
2995.50 6941
2996.02 7060
2996.54 7293
2997.05 7341
2997.57 7340
2998.09 7283
2998.60 7572
2999.12 7546
2999.63 7454
3000.15 7584
3000.67 7403
3001.18 7226
3001.70 7310
3002.22 7556
3002.73 7453
3003.25 7216
3003.77 7028
3004.28 7229
3004.80 7196
3005.32 7266
3005.83 7389
3006.35 7451
3006.87 7311
3007.39 6975
3007.90 7161
3008.42 7062
3008.94 7040
3009.45 6859
3009.97 6806
3010.49 6564
3011.01 6609
3011.52 6696
3012.04 6857
3012.56 6805
3013.08 6721
3013.59 6783
3014.11 6955
3014.63 7079
3015.15 7134
3015.66 7265
3016.18 7379
3016.70 7315
3017.22 7612
3017.74 7514
3018.25 7531
3018.77 7514
3019.29 7584
3019.81 7438
3020.33 7640
3020.84 7627
3021.36 7637
3021.88 7747
3022.40 7722
3022.92 7373
3023.44 7240
3023.95 7328
3024.47 7236
3024.99 7105
3025.51 7198
3026.03 7191
3026.55 7270
3027.07 7007
3027.58 6931
3028.10 6783
3028.62 6771
3029.14 7000
3029.66 6978
3030.18 7027
3030.70 6655
3031.22 6715
3031.74 6740
3032.26 6667
3032.77 6737
3033.29 6708
3033.81 6800
3034.33 6557
3034.85 6832
3035.37 6903
3035.89 6946
3036.41 6979
3036.93 7149
3037.45 6970
3037.97 6907
3038.49 6872
3039.01 6711
3039.53 6559
3040.05 6700
3040.57 6678
3041.09 6556
3041.61 6378
3042.13 6597
3042.65 6366
3043.17 6434
3043.69 6370
3044.21 6368
3044.73 6427
3045.25 6416
3045.77 6640
3046.29 6394
3046.81 6501
3047.33 6650
3047.85 6656
3048.37 6500
3048.89 6447
3049.41 6446
3049.93 6517
3050.45 6317
3050.98 6381
3051.50 6367
3052.02 6512
3052.54 6295
3053.06 6243
3053.58 6313
3054.10 6661
3054.62 6457
3055.14 6491
3055.66 6432
3056.19 6474
3056.71 6460
3057.23 6372
3057.75 6491
3058.27 6260
3058.79 6261
3059.31 6498
3059.84 6395
3060.36 6259
3060.88 6503
3061.40 6483
3061.92 6257
3062.44 6421
3062.97 6458
3063.49 6475
3064.01 6559
3064.53 6531
3065.05 6731
3065.58 6810
3066.10 6530
3066.62 6747
3067.14 6866
3067.66 6683
3068.19 6894
3068.71 6571
3069.23 6588
3069.75 6713
3070.28 6583
3070.80 6356
3071.32 6565
3071.84 6574
3072.37 6492
3072.89 6795
3073.41 6616
3073.93 6276
3074.46 6401
3074.98 6457
3075.50 6399
3076.03 6390
3076.55 6670
3077.07 6658
3077.59 6604
3078.12 6694
3078.64 6857
3079.16 6753
3079.69 7076
3080.21 6922
3080.73 6816
3081.26 6839
3081.78 6860
3082.30 7017
3082.83 7091
3083.35 7173
3083.87 6968
3084.40 6996
3084.92 7021
3085.45 6950
3085.97 7112
3086.49 7030
3087.02 7009
3087.54 7074
3088.06 6990
3088.59 6802
3089.11 7022
3089.64 6842
3090.16 6705
3090.68 6860
3091.21 6754
3091.73 6711
3092.26 6496
3092.78 6635
3093.31 6637
3093.83 6530
3094.36 6864
3094.88 6689
3095.40 6630
3095.93 6643
3096.45 6879
3096.98 6799
3097.50 6731
3098.03 6429
3098.55 6602
3099.08 6576
3099.60 6801
3100.13 6829
3100.65 6925
3101.18 7138
3101.70 7063
3102.23 7327
3102.75 7815
3103.28 8128
3103.80 8263
3104.33 8508
3104.85 8272
3105.38 8346
3105.90 8194
3106.43 7881
3106.96 7743
3107.48 7412
3108.01 7053
3108.53 7216
3109.06 6893
3109.58 6505
3110.11 6515
3110.64 6599
3111.16 6704
3111.69 6702
3112.21 6761
3112.74 6876
3113.27 6692
3113.79 6498
3114.32 6624
3114.84 6598
3115.37 6716
3115.90 6823
3116.42 6497
3116.95 6541
3117.48 6376
3118.00 6336
3118.53 6363
3119.06 6144
3119.58 6188
3120.11 6183
3120.64 6317
3121.16 5996
3121.69 5965
3122.22 5970
3122.74 6298
3123.27 6565
3123.80 6619
3124.32 6584
3124.85 6523
3125.38 6658
3125.90 6719
3126.43 6558
3126.96 6517
3127.49 6530
3128.01 6448
3128.54 6677
3129.07 6590
3129.60 6503
3130.12 6389
3130.65 6583
3131.18 6475
3131.71 6294
3132.23 6412
3132.76 6357
3133.29 6211
3133.82 5950
3134.35 6069
3134.87 6010
3135.40 6232
3135.93 6239
3136.46 6121
3136.99 6220
3137.51 6165
3138.04 6235
3138.57 6172
3139.10 6189
3139.63 6222
3140.15 6101
3140.68 6057
3141.21 6173
3141.74 6228
3142.27 6151
3142.80 6242
3143.33 6307
3143.85 6230
3144.38 6214
3144.91 6597
3145.44 6591
3145.97 6716
3146.50 6658
3147.03 7094
3147.56 7144
3148.08 7229
3148.61 7348
3149.14 7495
3149.67 7310
3150.20 7526
3150.73 7751
3151.26 7335
3151.79 7173
3152.32 7163
3152.85 7067
3153.38 6998
3153.91 6690
3154.44 6602
3154.97 6773
3155.50 6694
3156.03 6796
3156.56 6572
3157.08 6480
3157.61 6627
3158.14 6473
3158.67 6320
3159.20 6631
3159.73 6602
3160.26 6596
3160.79 6457
3161.32 6648
3161.85 6952
3162.39 6593
3162.92 6346
3163.45 6613
3163.98 6553
3164.51 6464
3165.04 6759
3165.57 6574
3166.10 6430
3166.63 6297
3167.16 6312
3167.69 6537
3168.22 6444
3168.75 6387
3169.28 6384
3169.81 6560
3170.34 6340
3170.87 6280
3171.41 6274
3171.94 6389
3172.47 6419
3173.00 6517
3173.53 6317
3174.06 6486
3174.59 6511
3175.12 6561
3175.65 6730
3176.19 6567
3176.72 6513
3177.25 6721
3177.78 6604
3178.31 6734
3178.84 6666
3179.38 6304
3179.91 6781
3180.44 6738
3180.97 6700
3181.50 6371
3182.03 6629
3182.57 6531
3183.10 6373
3183.63 6285
3184.16 6404
3184.69 6618
3185.23 6475
3185.76 6444
3186.29 6271
3186.82 6129
3187.36 6148
3187.89 6255
3188.42 6236
3188.95 6273
3189.49 6155
3190.02 6191
3190.55 6117
3191.08 6434
3191.62 6451
3192.15 6492
3192.68 6227
3193.21 6100
3193.75 6319
3194.28 6317
3194.81 6314
3195.35 6221
3195.88 6441
3196.41 6297
3196.94 6384
3197.48 6426
3198.01 6500
3198.54 6555
3199.08 6512
3199.61 6598
3200.14 6535
3200.68 6602
3201.21 6659
3201.74 6741
3202.28 6946
3202.81 6871
3203.35 6430
3203.88 6692
3204.41 6724
3204.95 6563
3205.48 6567
3206.01 6614
3206.55 6672
3207.08 6667
3207.62 6540
3208.15 6452
3208.68 6495
3209.22 6612
3209.75 6646
3210.29 6931
3210.82 6920
3211.36 6964
3211.89 7127
3212.42 7052
3212.96 7140
3213.49 7110
3214.03 7161
3214.56 7059
3215.10 7034
3215.63 6848
3216.17 6589
3216.70 6784
3217.24 6719
3217.77 6633
3218.31 6558
3218.84 6618
3219.38 6648
3219.91 6704
3220.45 6606
3220.98 6645
3221.52 6916
3222.05 6873
3222.59 6865
3223.12 7011
3223.66 7142
3224.19 7354
3224.73 7144
3225.26 7247
3225.80 7173
3226.33 6993
3226.87 7010
3227.41 7030
3227.94 6881
3228.48 6917
3229.01 7025
3229.55 6708
3230.08 6684
3230.62 6692
3231.16 6441
3231.69 6524
3232.23 6611
3232.76 6700
3233.30 6739
3233.84 6616
3234.37 6474
3234.91 6525
3235.45 6278
3235.98 6771
3236.52 6811
3237.05 7006
3237.59 7009
3238.13 7326
3238.66 7211
3239.20 7457
3239.74 7263
3240.27 7515
3240.81 7489
3241.35 7526
3241.88 7637
3242.42 7453
3242.96 7226
3243.50 7060
3244.03 6913
3244.57 6993
3245.11 6653
3245.64 6660
3246.18 6462
3246.72 6433
3247.26 6283
3247.79 6397
3248.33 6426
3248.87 6311
3249.40 6548
3249.94 6590
3250.48 6390
3251.02 6299
3251.56 6595
3252.09 6561
3252.63 6472
3253.17 6620
3253.71 6665
3254.24 6862
3254.78 6961
3255.32 6737
3255.86 7077
3256.40 7120
3256.93 7179
3257.47 7387
3258.01 7428
3258.55 7355
3259.09 7401
3259.63 7720
3260.16 7782
3260.70 7760
3261.24 7384
3261.78 7464
3262.32 7589
3262.86 7783
3263.39 7927
3263.93 8196
3264.47 8355
3265.01 8238
3265.55 8327
3266.09 8173
3266.63 8154
3267.17 8302
3267.71 8362
3268.24 8227
3268.78 8111
3269.32 8100
3269.86 7814
3270.40 7911
3270.94 7646
3271.48 7200
3272.02 7091
3272.56 7032
3273.10 6976
3273.64 7005
3274.18 7180
3274.72 6887
3275.26 7082
3275.80 7130
3276.34 7145
3276.87 7353
3277.41 7522
3277.95 7214
3278.49 7135
3279.03 7386
3279.57 7353
3280.11 7368
3280.65 7231
3281.19 7082
3281.73 7018
3282.27 7363
3282.81 7155
3283.36 7184
3283.90 7235
3284.44 7221
3284.98 7219
3285.52 7556
3286.06 7616
3286.60 7398
3287.14 7600
3287.68 7426
3288.22 7191
3288.76 7129
3289.30 7177
3289.84 6981
3290.38 7304
3290.92 7312
3291.46 7282
3292.01 7419
3292.55 7545
3293.09 7572
3293.63 7772
3294.17 7922
3294.71 7902
3295.25 7860
3295.79 8050
3296.34 8150
3296.88 7860
3297.42 7842
3297.96 7777
3298.50 7708
3299.04 7743
3299.58 7570
3300.13 7220
3300.67 7015
3301.21 6976
3301.75 7176
3302.29 7262
3302.83 6972
3303.38 6959
3303.92 6854
3304.46 7173
3305.00 7030
3305.54 6935
3306.09 6711
3306.63 6831
3307.17 6706
3307.71 6667
3308.26 6740
3308.80 6702
3309.34 6654
3309.88 6487
3310.43 6701
3310.97 6579
3311.51 6547
3312.05 6767
3312.60 7088
3313.14 7012
3313.68 6912
3314.22 7092
3314.77 7060
3315.31 7117
3315.85 6983
3316.40 7020
3316.94 7168
3317.48 7022
3318.03 6965
3318.57 6928
3319.11 7070
3319.65 7011
3320.20 7044
3320.74 6788
3321.28 6843
3321.83 7033
3322.37 6985
3322.92 7027
3323.46 7064
3324.00 7007
3324.55 6763
3325.09 6683
3325.63 6629
3326.18 6816
3326.72 6693
3327.27 6831
3327.81 6659
3328.35 6517
3328.90 6502
3329.44 6404
3329.99 6467
3330.53 6669
3331.07 6550
3331.62 6618
3332.16 6723
3332.71 6700
3333.25 6479
3333.80 6668
3334.34 6703
3334.88 6684
3335.43 6683
3335.97 6768
3336.52 6705
3337.06 6746
3337.61 6669
3338.15 6638
3338.70 6547
3339.24 6544
3339.79 6493
3340.33 6603
3340.88 6451
3341.42 6347
3341.97 6187
3342.51 6499
3343.06 6477
3343.60 6481
3344.15 6431
3344.69 6606
3345.24 6463
3345.78 6328
3346.33 6421
3346.87 6395
3347.42 6552
3347.97 6528
3348.51 6512
3349.06 6507
3349.60 6496
3350.15 6653
3350.69 6412
3351.24 6337
3351.79 6267
3352.33 6366
3352.88 6677
3353.42 6619
3353.97 6323
3354.52 6429
3355.06 6270
3355.61 6487
3356.15 6751
3356.70 6850
3357.25 6567
3357.79 6525
3358.34 6372
3358.89 6253
3359.43 6233
3359.98 6271
3360.53 6224
3361.07 6357
3361.62 6332
3362.17 6129
3362.71 5910
3363.26 6193
3363.81 6147
3364.35 6075
3364.90 5917
3365.45 6311
3365.99 6250
3366.54 6036
3367.09 6059
3367.64 6189
3368.18 5976
3368.73 6113
3369.28 6138
3369.82 6242
3370.37 6222
3370.92 5880
3371.47 6047
3372.01 6057
3372.56 5904
3373.11 6068
3373.66 6100
3374.21 5942
3374.75 6077
3375.30 5889
3375.85 5844
3376.40 5964
3376.94 5813
3377.49 5738
3378.04 5753
3378.59 5880
3379.14 6112
3379.68 6113
3380.23 5874
3380.78 5722
3381.33 5681
3381.88 5730
3382.43 5836
3382.97 5986
3383.52 5666
3384.07 5740
3384.62 5768
3385.17 5909
3385.72 5694
3386.27 5791
3386.81 5965
3387.36 6166
3387.91 6051
3388.46 6106
3389.01 6319
3389.56 6178
3390.11 6200
3390.66 6213
3391.21 6156
3391.76 6142
3392.30 6291
3392.85 6338
3393.40 6251
3393.95 6295
3394.50 6199
3395.05 6310
3395.60 6090
3396.15 6019
3396.70 5950
3397.25 5972
3397.80 5903
3398.35 5886
3398.90 5688
3399.45 5643
3400.00 5773
3400.55 5806
3401.10 5943
3401.65 5733
3402.20 5727
3402.75 5932
3403.30 5898
3403.85 6122
3404.40 5865
3404.95 5933
3405.50 5966
3406.05 5849
3406.60 5926
3407.15 5805
3407.70 5777
3408.25 5816
3408.80 5764
3409.35 5662
3409.90 5595
3410.45 5751
3411.00 5742
3411.55 5713
3412.10 5545
3412.66 5510
3413.21 5827
3413.76 5740
3414.31 5586
3414.86 5692
3415.41 5612
3415.96 5529
3416.51 5744
3417.06 5780
3417.61 5623
3418.17 5867
3418.72 5890
3419.27 5759
3419.82 5754
3420.37 5834
3420.92 5720
3421.47 5740
3422.03 5970
3422.58 5949
3423.13 5872
3423.68 6009
3424.23 5981
3424.78 5738
3425.34 5663
3425.89 5630
3426.44 5752
3426.99 5893
3427.54 5762
3428.10 5583
3428.65 5584
3429.20 5796
3429.75 6139
3430.31 5775
3430.86 5660
3431.41 5938
3431.96 5875
3432.51 5834
3433.07 5921
3433.62 5958
3434.17 6001
3434.72 5893
3435.28 5898
3435.83 5801
3436.38 5767
3436.94 5784
3437.49 5813
3438.04 5919
3438.59 5878
3439.15 5881
3439.70 5798
3440.25 5856
3440.81 5895
3441.36 5744
3441.91 5806
3442.47 5814
3443.02 5899
3443.57 5697
3444.13 5739
3444.68 5793
3445.23 5907
3445.79 5968
3446.34 5962
3446.89 5888
3447.45 5779
3448.00 5929
3448.55 5985
3449.11 6003
3449.66 5832
3450.22 5940
3450.77 6012
3451.32 6138
3451.88 5929
3452.43 6031
3452.99 5874
3453.54 5944
3454.09 5885
3454.65 5832
3455.20 5980
3455.76 5798
3456.31 5856
3456.87 5949
3457.42 6134
3457.97 5976
3458.53 6269
3459.08 6184
3459.64 6208
3460.19 6423
3460.75 6354
3461.30 6300
3461.86 6381
3462.41 6266
3462.97 6380
3463.52 6545
3464.08 6475
3464.63 6418
3465.19 6260
3465.74 6438
3466.30 6392
3466.85 6257
3467.41 6271
3467.96 6260
3468.52 6297
3469.07 6564
3469.63 6411
3470.18 6348
3470.74 6267
3471.30 6264
3471.85 6339
3472.41 6250
3472.96 6387
3473.52 6295
3474.07 6332
3474.63 6399
3475.19 6396
3475.74 6330
3476.30 6388
3476.85 6190
3477.41 6287
3477.97 6242
3478.52 6217
3479.08 6330
3479.63 6326
3480.19 6471
3480.75 6295
3481.30 6376
3481.86 6397
3482.42 6412
3482.97 6281
3483.53 6394
3484.08 6280
3484.64 6443
3485.20 6588
3485.75 6768
3486.31 6680
3486.87 7023
3487.43 7084
3487.98 7217
3488.54 7321
3489.10 7805
3489.65 8051
3490.21 8221
3490.77 8621
3491.32 8489
3491.88 8510
3492.44 8576
3493.00 8357
3493.55 8383
3494.11 8283
3494.67 7819
3495.23 8035
3495.78 8141
3496.34 7892
3496.90 8038
3497.46 8116
3498.01 8189
3498.57 8417
3499.13 8640
3499.69 9040
3500.24 9724
3500.80 10658
3501.36 12106
3501.92 13870
3502.48 15623
3503.03 17524
3503.59 19506
3504.15 22050
3504.71 24872
3505.27 26961
3505.83 28490
3506.38 30195
3506.94 30008
3507.50 30280
3508.06 28454
3508.62 26582
3509.18 23702
3509.74 20675
3510.29 18050
3510.85 15276
3511.41 13261
3511.97 11748
3512.53 10204
3513.09 9071
3513.65 8333
3514.21 7762
3514.76 7380
3515.32 7212
3515.88 6886
3516.44 6797
3517.00 6816
3517.56 6638
3518.12 6808
3518.68 6790
3519.24 6941
3519.80 6837
3520.36 6564
3520.92 6468
3521.48 6697
3522.04 6411
3522.60 6498
3523.16 6438
3523.71 6633
3524.27 6618
3524.83 6678
3525.39 6859
3525.95 6898
3526.51 6932
3527.07 6939
3527.63 6988
3528.19 6885
3528.75 6931
3529.31 6685
3529.87 6645
3530.44 6950
3531.00 7001
3531.56 6840
3532.12 7069
3532.68 7385
3533.24 7242
3533.80 7180
3534.36 7364
3534.92 7444
3535.48 7621
3536.04 7635
3536.60 7426
3537.16 7118
3537.72 7512
3538.28 7626
3538.84 7414
3539.41 7454
3539.97 7735
3540.53 7848
3541.09 7915
3541.65 7918
3542.21 8273
3542.77 8582
3543.33 8682
3543.89 8792
3544.46 9038
3545.02 9513
3545.58 9013
3546.14 8878
3546.70 8480
3547.26 8105
3547.83 7869
3548.39 7613
3548.95 7354
3549.51 7089
3550.07 6901
3550.63 6856
3551.20 6709
3551.76 6449
3552.32 6454
3552.88 6407
3553.44 6307
3554.01 6446
3554.57 6349
3555.13 6312
3555.69 6271
3556.26 6394
3556.82 6342
3557.38 6433
3557.94 6331
3558.50 6294
3559.07 6436
3559.63 6415
3560.19 6745
3560.76 6927
3561.32 7029
3561.88 7099
3562.44 6893
3563.01 7232
3563.57 7239
3564.13 7240
3564.70 6910
3565.26 6815
3565.82 6841
3566.38 6920
3566.95 6495
3567.51 6203
3568.07 6115
3568.64 6140
3569.20 6130
3569.76 6001
3570.33 6175
3570.89 6041
3571.45 6080
3572.02 6177
3572.58 6025
3573.15 6260
3573.71 6257
3574.27 6119
3574.84 6064
3575.40 6179
3575.96 6375
3576.53 6528
3577.09 6386
3577.66 6613
3578.22 6492
3578.78 6611
3579.35 6484
3579.91 6506
3580.48 6802
3581.04 6899
3581.61 6815
3582.17 6702
3582.73 6651
3583.30 6852
3583.86 6823
3584.43 6791
3584.99 6721
3585.56 6408
3586.12 6577
3586.69 6436
3587.25 6302
3587.82 6335
3588.38 6179
3588.95 6012
3589.51 6051
3590.08 5992
3590.64 6042
3591.21 6013
3591.77 6169
3592.34 5887
3592.90 5749
3593.47 5841
3594.03 5940
3594.60 6040
3595.16 5852
3595.73 6110
3596.29 6128
3596.86 6195
3597.42 6443
3597.99 6485
3598.56 6502
3599.12 6471
3599.69 6447
3600.25 6381
3600.82 6502
3601.38 6453
3601.95 6366
3602.52 6119
3603.08 6205
3603.65 6175
3604.21 6158
3604.78 6131
3605.35 6285
3605.91 6326
3606.48 6106
3607.05 6110
3607.61 6054
3608.18 6210
3608.74 6015
3609.31 6003
3609.88 5976
3610.44 5991
3611.01 5871
3611.58 5748
3612.14 5741
3612.71 6130
3613.28 6141
3613.84 6174
3614.41 6419
3614.98 6645
3615.55 6696
3616.11 7133
3616.68 7847
3617.25 8397
3617.81 8712
3618.38 9021
3618.95 9497
3619.52 9963
3620.08 9860
3620.65 10077
3621.22 9863
3621.79 9369
3622.35 8919
3622.92 8510
3623.49 7673
3624.06 7033
3624.62 6741
3625.19 6586
3625.76 6383
3626.33 6191
3626.89 6087
3627.46 5988
3628.03 5863
3628.60 6096
3629.17 5992
3629.73 6113
3630.30 6262
3630.87 6037
3631.44 6381
3632.01 6480
3632.58 6766
3633.14 7061
3633.71 7359
3634.28 7267
3634.85 7220
3635.42 7407
3635.99 7011
3636.56 6878
3637.12 7206
3637.69 6751
3638.26 6577
3638.83 6676
3639.40 6334
3639.97 6249
3640.54 6162
3641.11 6146
3641.67 6096
3642.24 5970
3642.81 6154
3643.38 6145
3643.95 5910
3644.52 6042
3645.09 6030
3645.66 6247
3646.23 6313
3646.80 6338
3647.37 6327
3647.94 6381
3648.51 6418
3649.08 6333
3649.65 6370
3650.22 6405
3650.79 6151
3651.36 6112
3651.93 6129
3652.50 6136
3653.06 6044
3653.63 6286
3654.20 6255
3654.77 6220
3655.35 6320
3655.92 6364
3656.49 6463
3657.06 6580
3657.63 6383
3658.20 6273
3658.77 6299
3659.34 6288
3659.91 6226
3660.48 6243
3661.05 6167
3661.62 6209
3662.19 5933
3662.76 5907
3663.33 5777
3663.90 5689
3664.47 5640
3665.04 5662
3665.61 5827
3666.19 5889
3666.76 5570
3667.33 5601
3667.90 5570
3668.47 5598
3669.04 5524
3669.61 5458
3670.18 5428
3670.75 5465
3671.33 5572
3671.90 5361
3672.47 5663
3673.04 5555
3673.61 5603
3674.18 5636
3674.76 5809
3675.33 5835
3675.90 5706
3676.47 5852
3677.04 5811
3677.61 6010
3678.19 5772
3678.76 5577
3679.33 5614
3679.90 5526
3680.47 5364
3681.05 5357
3681.62 5258
3682.19 5150
3682.76 5085
3683.33 5217
3683.91 5318
3684.48 5432
3685.05 5291
3685.62 5467
3686.20 5437
3686.77 5350
3687.34 5675
3687.91 5625
3688.49 5497
3689.06 5650
3689.63 5755
3690.21 5912
3690.78 5899
3691.35 6028
3691.92 5940
3692.50 5842
3693.07 5848
3693.64 5809
3694.22 5678
3694.79 5747
3695.36 5446
3695.94 5484
3696.51 5285
3697.08 5266
3697.66 5172
3698.23 5231
3698.80 5237
3699.38 5294
3699.95 5501
3700.52 5254
3701.10 5196
3701.67 5324
3702.24 5252
3702.82 5384
3703.39 5452
3703.97 5495
3704.54 5418
3705.11 5252
3705.69 5575
3706.26 5482
3706.84 5281
3707.41 5512
3707.98 5537
3708.56 5467
3709.13 5690
3709.71 5568
3710.28 5255
3710.86 5504
3711.43 5525
3712.01 5597
3712.58 5384
3713.15 5393
3713.73 5507
3714.30 5576
3714.88 5573
3715.45 5285
3716.03 5515
3716.60 5542
3717.18 5346
3717.75 5460
3718.33 5511
3718.90 5412
3719.48 5374
3720.05 5408
3720.63 5214
3721.20 5435
3721.78 5263
3722.35 5319
3722.93 5381
3723.51 5245
3724.08 5238
3724.66 5339
3725.23 5145
3725.81 5329
3726.38 5330
3726.96 5474
3727.53 5618
3728.11 5593
3728.69 5613
3729.26 5860
3729.84 5767
3730.41 5933
3730.99 6157
3731.57 6036
3732.14 5996
3732.72 5994
3733.29 6142
3733.87 6090
3734.45 5993
3735.02 6021
3735.60 5924
3736.18 6045
3736.75 6098
3737.33 5968
3737.90 5548
3738.48 5539
3739.06 5505
3739.63 5527
3740.21 5316
3740.79 5324
3741.36 5290
3741.94 5238
3742.52 5333
3743.10 5326
3743.67 5288
3744.25 5403
3744.83 5569
3745.40 5410
3745.98 5453
3746.56 5519
3747.13 5462
3747.71 5452
3748.29 5351
3748.87 5331
3749.44 5558
3750.02 5589
3750.60 5585
3751.18 5615
3751.75 5498
3752.33 5666
3752.91 5701
3753.49 5559
3754.06 5495
3754.64 5443
3755.22 5291
3755.80 5332
3756.38 5341
3756.95 5274
3757.53 5291
3758.11 5326
3758.69 5174
3759.27 5026
3759.84 5285
3760.42 5397
3761.00 5362
3761.58 5209
3762.16 5215
3762.74 5434
3763.32 5448
3763.89 5435
3764.47 5506
3765.05 5404
3765.63 5551
3766.21 5150
3766.79 5092
3767.37 5334
3767.94 5444
3768.52 5285
3769.10 5465
3769.68 5403
3770.26 5332
3770.84 5487
3771.42 5367
3772.00 5627
3772.58 5686
3773.16 5637
3773.74 5408
3774.31 5310
3774.89 5323
3775.47 5329
3776.05 5227
3776.63 5314
3777.21 5175
3777.79 5163
3778.37 5065
3778.95 4982
3779.53 5027
3780.11 5051
3780.69 5262
3781.27 5406
3781.85 5148
3782.43 5038
3783.01 5080
3783.59 5188
3784.17 5140
3784.75 4964
3785.33 5124
3785.91 5270
3786.49 5111
3787.07 5269
3787.65 5121
3788.23 5225
3788.81 5173
3789.39 5117
3789.97 5096
3790.55 5201
3791.13 5122
3791.71 5162
3792.30 5368
3792.88 5412
3793.46 5213
3794.04 5285
3794.62 5437
3795.20 5439
3795.78 5249
3796.36 5327
3796.94 5468
3797.52 5476
3798.10 5476
3798.69 5775
3799.27 5834
3799.85 5830
3800.43 6130
3801.01 5988
3801.59 5890
3802.17 5890
3802.76 6055
3803.34 6253
3803.92 6292
3804.50 6321
3805.08 6162
3805.66 5823
3806.25 5995
3806.83 6231
3807.41 6083
3807.99 6047
3808.57 5661
3809.16 5730
3809.74 5760
3810.32 5923
3810.90 5737
3811.48 6166
3812.07 5815
3812.65 5597
3813.23 5947
3813.81 6058
3814.39 6038
3814.98 6091
3815.56 6099
3816.14 6004
3816.72 6080
3817.31 6067
3817.89 6297
3818.47 5828
3819.06 5556
3819.64 5666
3820.22 5519
3820.80 5413
3821.39 5463
3821.97 5270
3822.55 5314
3823.14 5130
3823.72 5129
3824.30 5100
3824.89 4967
3825.47 5125
3826.05 4998
3826.64 5032
3827.22 5073
3827.80 5104
3828.39 4979
3828.97 5191
3829.55 5147
3830.14 5168
3830.72 5159
3831.30 5070
3831.89 5117
3832.47 5174
3833.05 5097
3833.64 5142
3834.22 4998
3834.81 5012
3835.39 5006
3835.97 5135
3836.56 4895
3837.14 4971
3837.73 5042
3838.31 5012
3838.90 5163
3839.48 5186
3840.06 4903
3840.65 5013
3841.23 5105
3841.82 4959
3842.40 4966
3842.99 4889
3843.57 4783
3844.16 4769
3844.74 4905
3845.33 4943
3845.91 4925
3846.50 5050
3847.08 4822
3847.66 4781
3848.25 5154
3848.83 5045
3849.42 5376
3850.00 5166
3850.59 5247
3851.18 4970
3851.76 5125
3852.35 5321
3852.93 5557
3853.52 5408
3854.10 5482
3854.69 5495
3855.27 5484
3855.86 5356
3856.44 5380
3857.03 5250
3857.62 5298
3858.20 5360
3858.79 5346
3859.37 5645
3859.96 5866
3860.54 5868
3861.13 5970
3861.72 6025
3862.30 6316
3862.89 6321
3863.47 6244
3864.06 6471
3864.65 6489
3865.23 6163
3865.82 6184
3866.41 5829
3866.99 5696
3867.58 5438
3868.17 5402
3868.75 5274
3869.34 5225
3869.93 5125
3870.51 5055
3871.10 5069
3871.69 5000
3872.27 5022
3872.86 5061
3873.45 4989
3874.03 5185
3874.62 5297
3875.21 5224
3875.79 5385
3876.38 5412
3876.97 5447
3877.56 5394
3878.14 5511
3878.73 5588
3879.32 5746
3879.90 5556
3880.49 5388
3881.08 5530
3881.67 5511
3882.25 5396
3882.84 5152
3883.43 5147
3884.02 4931
3884.61 4653
3885.19 4855
3885.78 4834
3886.37 4724
3886.96 4919
3887.54 4904
3888.13 4877
3888.72 4946
3889.31 5020
3889.90 5007
3890.48 5091
3891.07 5176
3891.66 5166
3892.25 5144
3892.84 5231
3893.43 5444
3894.01 5309
3894.60 5300
3895.19 5095
3895.78 5330
3896.37 5288
3896.96 5252
3897.55 5259
3898.14 4985
3898.72 5185
3899.31 5369
3899.90 5148
3900.49 5235
3901.08 5215
3901.67 5257
3902.26 5175
3902.85 5390
3903.44 5280
3904.03 5040
3904.61 5257
3905.20 5045
3905.79 4861
3906.38 4953
3906.97 5096
3907.56 4885
3908.15 4759
3908.74 4599
3909.33 4553
3909.92 4694
3910.51 4692
3911.10 4699
3911.69 4712
3912.28 4642
3912.87 4695
3913.46 4716
3914.05 4488
3914.64 4317
3915.23 4450
3915.82 4755
3916.41 4826
3917.00 4854
3917.59 4931
3918.18 4917
3918.77 4925
3919.36 4918
3919.95 4656
3920.54 4749
3921.13 4942
3921.72 4899
3922.31 4858
3922.90 4787
3923.49 4760
3924.08 4776
3924.68 4715
3925.27 4599
3925.86 4592
3926.45 4690
3927.04 4641
3927.63 4519
3928.22 4526
3928.81 4494
3929.40 4523
3929.99 4594
3930.59 4595
3931.18 4474
3931.77 4508
3932.36 4292
3932.95 4466
3933.54 4626
3934.13 4420
3934.73 4524
3935.32 4745
3935.91 4649
3936.50 4599
3937.09 4682
3937.68 4634
3938.28 4610
3938.87 4617
3939.46 4576
3940.05 4643
3940.64 4720
3941.23 4597
3941.83 4619
3942.42 4632
3943.01 4776
3943.60 4703
3944.20 4645
3944.79 4538
3945.38 4672
3945.97 4642
3946.56 4607
3947.16 4545
3947.75 4727
3948.34 4535
3948.94 4767
3949.53 4854
3950.12 4687
3950.71 4523
3951.31 4692
3951.90 4517
3952.49 4665
3953.08 4668
3953.68 4538
3954.27 4479
3954.86 4775
3955.46 4716
3956.05 4968
3956.64 4782
3957.24 4753
3957.83 4769
3958.42 4811
3959.02 4923
3959.61 4931
3960.20 4900
3960.80 4880
3961.39 5040
3961.98 4834
3962.58 4726
3963.17 4742
3963.76 4670
3964.36 4600
3964.95 4637
3965.55 4582
3966.14 4644
3966.73 4720
3967.33 4567
3967.92 4600
3968.52 4540
3969.11 4469
3969.70 4585
3970.30 4522
3970.89 4539
3971.49 4519
3972.08 4400
3972.68 4322
3973.27 4346
3973.86 4407
3974.46 4249
3975.05 4476
3975.65 4600
3976.24 4656
3976.84 4592
3977.43 4526
3978.03 4688
3978.62 4656
3979.22 4631
3979.81 4567
3980.41 4654
3981.00 4845
3981.60 4610
3982.19 4557
3982.79 4724
3983.38 4587
3983.98 4907
3984.57 4766
3985.17 4596
3985.76 4786
3986.36 4798
3986.95 4659
3987.55 4637
3988.14 4777
3988.74 4541
3989.34 4531
3989.93 4606
3990.53 4781
3991.12 4699
3991.72 4702
3992.31 4851
3992.91 4862
3993.51 5179
3994.10 5164
3994.70 4937
3995.29 5150
3995.89 5227
3996.49 5337
3997.08 5409
3997.68 5444
3998.28 5154
3998.87 5103
3999.47 4976
4000.06 4879
4000.66 4788
4001.26 4856
4001.85 4761
4002.45 4623
4003.05 4608
4003.64 4783
4004.24 4747
4004.84 4690
4005.43 4795
4006.03 4807
4006.63 4902
4007.22 4984
4007.82 5081
4008.42 5093
4009.02 5033
4009.61 5036
4010.21 5095
4010.81 5142
4011.40 5092
4012.00 5002
4012.60 4868
4013.20 5047
4013.79 4869
4014.39 4823
4014.99 4966
4015.59 5044
4016.18 4955
4016.78 4739
4017.38 4860
4017.98 4895
4018.58 5092
4019.17 4853
4019.77 4915
4020.37 5028
4020.97 5102
4021.56 4886
4022.16 4892
4022.76 5038
4023.36 5078
4023.96 5027
4024.56 5081
4025.15 5147
4025.75 5368
4026.35 5407
4026.95 5427
4027.55 5534
4028.15 5547
4028.74 5640
4029.34 5862
4029.94 5976
4030.54 6095
4031.14 6086
4031.74 6057
4032.34 5745
4032.94 5482
4033.53 5441
4034.13 5336
4034.73 5199
4035.33 5171
4035.93 4947
4036.53 4990
4037.13 4954
4037.73 5088
4038.33 4849
4038.93 4705
4039.53 4626
4040.13 4559
4040.72 4519
4041.32 4541
4041.92 4670
4042.52 4696
4043.12 4621
4043.72 4604
4044.32 4687
4044.92 4759
4045.52 4783
4046.12 4794
4046.72 5162
4047.32 5054
4047.92 4976
4048.52 4983
4049.12 4930
4049.72 4916
4050.32 4940
4050.92 4882
4051.52 5084
4052.12 5088
4052.72 5061
4053.32 5071
4053.92 4920
4054.52 4883
4055.13 4909
4055.73 5089
4056.33 4943
4056.93 4818
4057.53 4617
4058.13 4823
4058.73 4709
4059.33 4533
4059.93 4642
4060.53 4647
4061.13 4722
4061.73 4586
4062.33 4651
4062.94 4605
4063.54 4540
4064.14 4540
4064.74 4505
4065.34 4597
4065.94 4658
4066.54 4746
4067.14 4462
4067.75 4736
4068.35 4589
4068.95 4573
4069.55 4663
4070.15 4754
4070.75 4668
4071.36 4674
4071.96 4613
4072.56 4661
4073.16 4574
4073.76 4549
4074.36 4509
4074.97 4320
4075.57 4440
4076.17 4440
4076.77 4554
4077.38 4396
4077.98 4431
4078.58 4443
4079.18 4394
4079.78 4486
4080.39 4389
4080.99 4551
4081.59 4523
4082.19 4371
4082.80 4569
4083.40 4595
4084.00 4767
4084.60 4651
4085.21 4771
4085.81 4567
4086.41 4502
4087.02 4382
4087.62 4466
4088.22 4468
4088.82 4461
4089.43 4421
4090.03 4467
4090.63 4439
4091.24 4469
4091.84 4585
4092.44 4527
4093.05 4531
4093.65 4527
4094.25 4670
4094.86 4631
4095.46 4537
4096.06 4521
4096.67 4479
4097.27 4556
4097.88 4574
4098.48 4553
4099.08 4491
4099.69 4590
4100.29 4640
4100.89 4650
4101.50 4691
4102.10 4660
4102.71 4689
4103.31 4817
4103.91 4736
4104.52 4812
4105.12 5105
4105.73 4939
4106.33 4899
4106.94 4955
4107.54 4950
4108.14 4783
4108.75 4789
4109.35 4842
4109.96 4773
4110.56 4677
4111.17 4690
4111.77 4585
4112.38 4572
4112.98 4509
4113.59 4380
4114.19 4450
4114.80 4430
4115.40 4528
4116.01 4426
4116.61 4382
4117.22 4837
4117.82 4831
4118.43 4928
4119.03 4966
4119.64 5103
4120.24 5140
4120.85 5066
4121.45 5114
4122.06 4759
4122.66 4877
4123.27 4975
4123.88 4747
4124.48 4819
4125.09 4591
4125.69 4682
4126.30 4584
4126.90 4661
4127.51 4671
4128.12 4574
4128.72 4615
4129.33 4568
4129.93 4738
4130.54 4691
4131.15 4591
4131.75 4595
4132.36 4638
4132.96 4612
4133.57 4438
4134.18 4912
4134.78 4874
4135.39 4703
4136.00 4832
4136.60 4870
4137.21 4809
4137.82 4903
4138.42 4908
4139.03 5007
4139.64 4987
4140.24 4924
4140.85 5093
4141.46 5233
4142.06 5366
4142.67 5652
4143.28 5551
4143.89 5650
4144.49 5510
4145.10 5578
4145.71 5707
4146.31 5500
4146.92 5115
4147.53 4837
4148.14 4965
4148.74 4818
4149.35 4673
4149.96 4725
4150.57 4687
4151.17 4594
4151.78 4362
4152.39 4546
4153.00 4468
4153.60 4356
4154.21 4401
4154.82 4563
4155.43 4406
4156.04 4496
4156.64 4333
4157.25 4518
4157.86 4454
4158.47 4430
4159.08 4499
4159.68 4480
4160.29 4456
4160.90 4453
4161.51 4476
4162.12 4374
4162.73 4398
4163.33 4401
4163.94 4439
4164.55 4537
4165.16 4675
4165.77 4670
4166.38 4656
4166.99 4821
4167.60 4815
4168.20 4724
4168.81 4692
4169.42 4676
4170.03 4615
4170.64 4594
4171.25 4634
4171.86 4666
4172.47 4591
4173.08 4577
4173.69 4669
4174.29 4857
4174.90 4882
4175.51 4819
4176.12 4869
4176.73 5063
4177.34 4970
4177.95 4967
4178.56 5071
4179.17 5098
4179.78 5205
4180.39 5043
4181.00 4858
4181.61 4888
4182.22 4696
4182.83 4753
4183.44 4694
4184.05 4678
4184.66 4723
4185.27 4470
4185.88 4273
4186.49 4304
4187.10 4244
4187.71 4349
4188.32 4385
4188.93 4292
4189.54 4461
4190.15 4487
4190.76 4406
4191.37 4498
4191.98 4617
4192.59 4747
4193.20 4633
4193.82 4795
4194.43 4918
4195.04 4913
4195.65 5178
4196.26 5096
4196.87 5114
4197.48 5253
4198.09 5043
4198.70 4933
4199.31 4899
4199.93 4787
4200.54 4779
4201.15 4632
4201.76 4463
4202.37 4443
4202.98 4478
4203.59 4294
4204.20 4223
4204.82 4087
4205.43 4137
4206.04 4270
4206.65 4333
4207.26 4273
4207.87 4333
4208.49 4220
4209.10 4412
4209.71 4386
4210.32 4392
4210.93 4457
4211.55 4341
4212.16 4374
4212.77 4213
4213.38 4139
4213.99 4228
4214.61 4226
4215.22 4229
4215.83 4365
4216.44 4481
4217.06 4722
4217.67 4605
4218.28 4792
4218.89 4679
4219.51 4682
4220.12 4781
4220.73 4985
4221.34 4953
4221.96 5031
4222.57 4937
4223.18 4983
4223.80 5081
4224.41 5135
4225.02 4966
4225.63 4861
4226.25 4894
4226.86 4855
4227.47 4728
4228.09 4982
4228.70 4877
4229.31 4842
4229.93 4744
4230.54 4785
4231.15 4837
4231.77 5016
4232.38 4943
4232.99 4827
4233.61 4838
4234.22 4818
4234.83 5060
4235.45 5072
4236.06 4942
4236.68 4756
4237.29 4803
4237.90 4878
4238.52 4840
4239.13 4803
4239.75 4859
4240.36 4801
4240.97 4676
4241.59 4627
4242.20 4490
4242.82 4632
4243.43 4570
4244.05 4780
4244.66 4890
4245.27 5056
4245.89 4998
4246.50 5218
4247.12 5553
4247.73 5568
4248.35 5908
4248.96 6141
4249.58 6196
4250.19 6257
4250.81 6148
4251.42 6048
4252.04 5892
4252.65 5669
4253.27 5465
4253.88 5010
4254.50 5090
4255.11 5236
4255.73 5032
4256.34 5088
4256.96 4957
4257.57 4996
4258.19 4929
4258.80 4854
4259.42 4707
4260.03 4563
4260.65 4642
4261.27 4613
4261.88 4801
4262.50 4515
4263.11 4399
4263.73 4521
4264.34 4497
4264.96 4620
4265.58 4443
4266.19 4474
4266.81 4389
4267.42 4544
4268.04 4485
4268.66 4526
4269.27 4575
4269.89 4584
4270.51 4660
4271.12 4537
4271.74 4556
4272.35 4735
4272.97 4732
4273.59 4873
4274.20 4659
4274.82 4951
4275.44 4783
4276.05 4798
4276.67 5067
4277.29 5297
4277.90 5275
4278.52 5261
4279.14 5377
4279.76 5192
4280.37 5030
4280.99 5051
4281.61 4886
4282.22 4691
4282.84 4789
4283.46 4849
4284.07 4572
4284.69 4497
4285.31 4531
4285.93 4613
4286.54 4467
4287.16 4360
4287.78 4446
4288.40 4392
4289.01 4438
4289.63 4543
4290.25 4498
4290.87 4464
4291.49 4438
4292.10 4382
4292.72 4404
4293.34 4562
4293.96 4355
4294.58 4401
4295.19 4439
4295.81 4259
4296.43 4383
4297.05 4214
4297.67 4424
4298.28 4258
4298.90 4288
4299.52 4284
4300.14 4251
4300.76 4376
4301.38 4341
4301.99 4460
4302.61 4479
4303.23 4570
4303.85 4418
4304.47 4374
4305.09 4197
4305.71 4239
4306.33 4317
4306.94 4460
4307.56 4294
4308.18 4309
4308.80 4324
4309.42 4367
4310.04 4202
4310.66 4127
4311.28 4146
4311.90 4292
4312.52 4181
4313.14 3998
4313.76 4039
4314.38 3954
4314.99 4147
4315.61 4183
4316.23 4278
4316.85 4169
4317.47 4046
4318.09 4123
4318.71 4015
4319.33 4087
4319.95 4230
4320.57 4214
4321.19 4163
4321.81 4249
4322.43 4108
4323.05 4102
4323.67 4146
4324.29 4006
4324.91 3992
4325.53 4239
4326.15 4217
4326.77 4243
4327.39 4019
4328.01 4176
4328.63 4133
4329.26 4289
4329.88 4025
4330.50 4113
4331.12 4427
4331.74 4068
4332.36 4045
4332.98 4030
4333.60 3916
4334.22 3936
4334.84 3963
4335.46 3933
4336.08 4046
4336.70 3953
4337.33 3802
4337.95 3732
4338.57 3834
4339.19 3915
4339.81 3904
4340.43 3835
4341.05 3818
4341.67 3985
4342.30 4132
4342.92 4070
4343.54 4088
4344.16 4102
4344.78 4108
4345.40 4199
4346.03 4178
4346.65 4267
4347.27 4269
4347.89 4336
4348.51 4358
4349.14 4369
4349.76 4313
4350.38 4203
4351.00 4192
4351.62 4210
4352.25 4234
4352.87 4063
4353.49 3964
4354.11 4119
4354.73 4197
4355.36 4160
4355.98 3871
4356.60 3891
4357.22 4072
4357.85 4087
4358.47 4109
4359.09 4193
4359.71 4135
4360.34 4014
4360.96 3933
4361.58 3899
4362.21 3866
4362.83 3768
4363.45 3781
4364.07 3963
4364.70 3965
4365.32 3962
4365.94 3810
4366.57 3663
4367.19 3804
4367.81 3963
4368.44 3800
4369.06 3755
4369.68 3845
4370.31 3783
4370.93 3741
4371.55 3758
4372.18 3928
4372.80 4012
4373.43 3903
4374.05 3865
4374.67 3830
4375.30 3937
4375.92 3981
4376.54 3900
4377.17 3888
4377.79 3880
4378.42 4051
4379.04 4020
4379.66 4086
4380.29 4032
4380.91 4010
4381.54 4062
4382.16 4057
4382.79 4032
4383.41 4026
4384.03 4082
4384.66 4092
4385.28 3852
4385.91 3818
4386.53 3785
4387.16 4004
4387.78 3910
4388.41 3730
4389.03 3789
4389.66 3869
4390.28 3714
4390.91 3699
4391.53 3765
4392.16 3884
4392.78 3885
4393.41 3900
4394.03 3809
4394.66 3821
4395.28 3877
4395.91 3719
4396.53 3706
4397.16 3691
4397.78 3656
4398.41 3599
4399.03 3680
4399.66 3792
4400.29 3716
4400.91 3706
4401.54 3668
4402.16 3851
4402.79 3902
4403.41 3943
4404.04 3939
4404.67 3815
4405.29 3782
4405.92 3897
4406.54 3767
4407.17 3801
4407.80 3886
4408.42 3991
4409.05 3860
4409.67 3879
4410.30 3753
4410.93 3768
4411.55 3755
4412.18 3703
4412.81 3790
4413.43 3684
4414.06 3727
4414.69 3773
4415.31 4002
4415.94 3951
4416.57 3842
4417.19 3729
4417.82 3862
4418.45 3744
4419.07 3821
4419.70 3905
4420.33 3806
4420.95 3842
4421.58 3695
4422.21 3679
4422.84 3769
4423.46 3637
4424.09 3533
4424.72 3593
4425.35 3724
4425.97 3557
4426.60 3512
4427.23 3636
4427.86 3698
4428.48 3665
4429.11 3537
4429.74 3635
4430.37 3464
4430.99 3568
4431.62 3690
4432.25 3634
4432.88 3723
4433.51 3690
4434.13 3549
4434.76 3748
4435.39 3732
4436.02 3691
4436.65 3716
4437.27 3654
4437.90 3870
4438.53 3820
4439.16 3699
4439.79 3476
4440.42 3621
4441.04 3824
4441.67 3705
4442.30 3586
4442.93 3556
4443.56 3732
4444.19 3737
4444.82 3652
4445.44 3872
4446.07 3922
4446.70 3737
4447.33 3965
4447.96 3996
4448.59 4000
4449.22 3977
4449.85 3974
4450.48 4120
4451.11 3977
4451.74 3883
4452.36 3910
4452.99 3999
4453.62 3874
4454.25 3727
4454.88 3711
4455.51 3532
4456.14 3722
4456.77 3626
4457.40 3736
4458.03 3652
4458.66 3686
4459.29 3722
4459.92 3570
4460.55 3514
4461.18 3647
4461.81 3607
4462.44 3498
4463.07 3547
4463.70 3318
4464.33 3299
4464.96 3532
4465.59 3510
4466.22 3432
4466.85 3425
4467.48 3599
4468.11 3629
4468.74 3367
4469.37 3623
4470.00 3698
4470.63 3690
4471.26 3701
4471.89 3686
4472.53 3617
4473.16 3635
4473.79 3646
4474.42 3616
4475.05 3616
4475.68 3660
4476.31 3635
4476.94 3533
4477.57 3464
4478.20 3507
4478.83 3639
4479.47 3527
4480.10 3552
4480.73 3538
4481.36 3585
4481.99 3737
4482.62 3591
4483.25 3711
4483.89 3703
4484.52 3555
4485.15 3599
4485.78 3671
4486.41 3572
4487.04 3526
4487.68 3723
4488.31 3752
4488.94 3449
4489.57 3471
4490.20 3448
4490.84 3533
4491.47 3485
4492.10 3507
4492.73 3448
4493.36 3357
4494.00 3491
4494.63 3653
4495.26 3661
4495.89 3660
4496.53 3747
4497.16 3633
4497.79 3616
4498.42 3529
4499.06 3445
4499.69 3597
4500.32 3591
4500.95 3628
4501.59 3661
4502.22 3646
4502.85 3561
4503.48 3618
4504.12 3690
4504.75 3655
4505.38 3706
4506.02 3708
4506.65 3666
4507.28 3536
4507.92 3657
4508.55 3425
4509.18 3459
4509.82 3552
4510.45 3533
4511.08 3494
4511.72 3777
4512.35 3753
4512.98 3628
4513.62 3623
4514.25 3534
4514.88 3630
4515.52 3801
4516.15 3660
4516.79 3689
4517.42 3627
4518.05 3532
4518.69 3672
4519.32 3683
4519.96 3621
4520.59 3643
4521.22 3668
4521.86 3708
4522.49 3712
4523.13 3730
4523.76 3692
4524.40 3769
4525.03 3689
4525.66 3657
4526.30 3764
4526.93 4023
4527.57 3997
4528.20 4058
4528.84 4360
4529.47 4301
4530.11 4634
4530.74 4861
4531.38 4921
4532.01 5087
4532.65 5243
4533.28 5371
4533.92 5245
4534.55 5106
4535.19 5317
4535.82 5115
4536.46 4579
4537.09 4454
4537.73 4271
4538.36 4237
4539.00 3886
4539.63 3845
4540.27 3772
4540.90 3829
4541.54 3802
4542.18 3617
4542.81 3589
4543.45 3502
4544.08 3665
4544.72 3511
4545.35 3646
4545.99 3797
4546.63 3825
4547.26 3789
4547.90 3694
4548.53 3595
4549.17 3602
4549.81 3613
4550.44 3533
4551.08 3536
4551.72 3610
4552.35 3620
4552.99 3586
4553.62 3498
4554.26 3470
4554.90 3594
4555.53 3572
4556.17 3531
4556.81 3640
4557.44 3563
4558.08 3598
4558.72 3738
4559.35 3669
4559.99 3639
4560.63 3620
4561.26 3576
4561.90 3581
4562.54 3479
4563.18 3682
4563.81 3670
4564.45 3616
4565.09 3640
4565.72 3716
4566.36 3772
4567.00 3749
4567.64 3783
4568.27 3711
4568.91 3834
4569.55 3825
4570.19 3831
4570.82 3705
4571.46 3661
4572.10 3739
4572.74 3897
4573.38 3658
4574.01 3634
4574.65 3636
4575.29 3675
4575.93 3541
4576.56 3541
4577.20 3681
4577.84 3610
4578.48 3566
4579.12 3500
4579.76 3598
4580.39 3712
4581.03 3570
4581.67 3778
4582.31 3827
4582.95 3614
4583.59 3640
4584.22 3636
4584.86 3609
4585.50 3613
4586.14 3732
4586.78 3611
4587.42 3511
4588.06 3647
4588.70 3491
4589.33 3546
4589.97 3586
4590.61 3644
4591.25 3651
4591.89 3635
4592.53 3647
4593.17 3792
4593.81 3616
4594.45 3660
4595.09 3653
4595.73 3439
4596.37 3419
4597.00 3316
4597.64 3370
4598.28 3364
4598.92 3382
4599.56 3541
4600.20 3520
4600.84 3704
4601.48 3727
4602.12 3747
4602.76 3830
4603.40 4007
4604.04 4000
4604.68 4029
4605.32 4053
4605.96 3977
4606.60 3976
4607.24 4033
4607.88 3892
4608.52 3902
4609.16 3920
4609.80 3695
4610.44 3668
4611.08 3787
4611.72 3853
4612.36 3767
4613.01 3881
4613.65 3879
4614.29 3899
4614.93 3795
4615.57 3700
4616.21 3663
4616.85 3707
4617.49 3737
4618.13 3814
4618.77 3669
4619.41 3516
4620.05 3595
4620.70 3838
4621.34 3617
4621.98 3467
4622.62 3538
4623.26 3490
4623.90 3477
4624.54 3286
4625.18 3344
4625.83 3327
4626.47 3514
4627.11 3403
4627.75 3349
4628.39 3467
4629.03 3427
4629.68 3463
4630.32 3473
4630.96 3349
4631.60 3333
4632.24 3513
4632.88 3625
4633.53 3500
4634.17 3422
4634.81 3547
4635.45 3611
4636.10 3552
4636.74 3583
4637.38 3629
4638.02 3614
4638.66 3622
4639.31 3455
4639.95 3612
4640.59 3521
4641.23 3491
4641.88 3554
4642.52 3644
4643.16 3523
4643.80 3509
4644.45 3599
4645.09 3640
4645.73 3476
4646.38 3554
4647.02 3588
4647.66 3714
4648.30 3761
4648.95 3711
4649.59 3654
4650.23 3720
4650.88 3662
4651.52 3740
4652.16 3873
4652.81 3727
4653.45 3611
4654.09 3703
4654.74 3836
4655.38 3863
4656.02 3783
4656.67 3689
4657.31 3625
4657.96 3731
4658.60 3725
4659.24 3849
4659.89 3828
4660.53 3853
4661.17 3973
4661.82 3980
4662.46 4024
4663.11 3987
4663.75 3953
4664.39 4131
4665.04 4049
4665.68 4075
4666.33 3962
4666.97 3879
4667.62 3715
4668.26 3777
4668.90 3948
4669.55 3884
4670.19 3891
4670.84 3695
4671.48 3576
4672.13 3712
4672.77 3675
4673.42 3653
4674.06 3613
4674.71 3643
4675.35 3697
4676.00 3628
4676.64 3752
4677.29 3728
4677.93 3565
4678.58 3642
4679.22 3701
4679.87 3865
4680.51 4040
4681.16 4036
4681.80 4037
4682.45 4164
4683.09 4275
4683.74 4252
4684.38 4347
4685.03 4231
4685.68 3966
4686.32 3914
4686.97 3815
4687.61 3804
4688.26 3558
4688.90 3491
4689.55 3482
4690.20 3516
4690.84 3450
4691.49 3489
4692.13 3607
4692.78 3456
4693.43 3539
4694.07 3460
4694.72 3534
4695.36 3566
4696.01 3502
4696.66 3436
4697.30 3424
4697.95 3595
4698.60 3486
4699.24 3580
4699.89 3754
4700.54 3871
4701.18 3799
4701.83 3705
4702.48 3799
4703.12 3720
4703.77 3586
4704.42 3660
4705.06 3668
4705.71 3730
4706.36 3692
4707.00 3686
4707.65 3631
4708.30 3637
4708.95 3616
4709.59 3781
4710.24 3749
4710.89 3742
4711.54 3832
4712.18 3892
4712.83 3792
4713.48 3767
4714.13 3795
4714.77 3859
4715.42 3718
4716.07 3615
4716.72 3574
4717.36 3607
4718.01 3590
4718.66 3690
4719.31 3682
4719.96 3799
4720.60 3750
4721.25 3647
4721.90 3722
4722.55 3698
4723.20 3576
4723.84 3569
4724.49 3538
4725.14 3518
4725.79 3551
4726.44 3520
4727.09 3491
4727.73 3601
4728.38 3585
4729.03 3469
4729.68 3456
4730.33 3504
4730.98 3538
4731.63 3651
4732.27 3528
4732.92 3449
4733.57 3418
4734.22 3498
4734.87 3623
4735.52 3608
4736.17 3641
4736.82 3743
4737.47 3729
4738.12 3618
4738.77 3711
4739.41 3708
4740.06 3545
4740.71 3681
4741.36 3666
4742.01 3659
4742.66 3758
4743.31 3807
4743.96 3678
4744.61 3738
4745.26 3735
4745.91 3744
4746.56 3799
4747.21 3988
4747.86 4056
4748.51 4136
4749.16 4413
4749.81 4774
4750.46 5119
4751.11 5320
4751.76 5637
4752.41 5876
4753.06 6139
4753.71 6136
4754.36 6112
4755.01 5985
4755.66 5971
4756.31 5658
4756.96 5177
4757.61 4783
4758.26 4453
4758.91 4356
4759.56 4095
4760.22 3838
4760.87 3746
4761.52 3648
4762.17 3595
4762.82 3535
4763.47 3472
4764.12 3530
4764.77 3473
4765.42 3389
4766.07 3470
4766.72 3463
4767.38 3464
4768.03 3469
4768.68 3551
4769.33 3376
4769.98 3370
4770.63 3288
4771.28 3293
4771.94 3281
4772.59 3392
4773.24 3371
4773.89 3190
4774.54 3393
4775.19 3501
4775.85 3478
4776.50 3418
4777.15 3391
4777.80 3429
4778.45 3374
4779.11 3411
4779.76 3550
4780.41 3562
4781.06 3682
4781.71 3783
4782.37 3637
4783.02 3596
4783.67 3616
4784.32 3616
4784.98 3614
4785.63 3558
4786.28 3557
4786.93 3601
4787.59 3576
4788.24 3489
4788.89 3563
4789.54 3704
4790.20 3632
4790.85 3696
4791.50 3700
4792.15 3534
4792.81 3521
4793.46 3594
4794.11 3657
4794.77 3535
4795.42 3508
4796.07 3486
4796.73 3456
4797.38 3487
4798.03 3509
4798.69 3426
4799.34 3399
4799.99 3421
4800.65 3355
4801.30 3366
4801.95 3236
4802.61 3305
4803.26 3197
4803.91 3375
4804.57 3285
4805.22 3273
4805.88 3278
4806.53 3328
4807.18 3292
4807.84 3344
4808.49 3328
4809.15 3438
4809.80 3313
4810.45 3399
4811.11 3477
4811.76 3306
4812.42 3249
4813.07 3224
4813.73 3289
4814.38 3463
4815.03 3571
4815.69 3501
4816.34 3526
4817.00 3435
4817.65 3452
4818.31 3537
4818.96 3376
4819.62 3616
4820.27 3554
4820.93 3442
4821.58 3387
4822.24 3436
4822.89 3663
4823.55 3807
4824.20 3854
4824.86 3887
4825.51 3958
4826.17 3785
4826.82 3827
4827.48 3779
4828.13 3982
4828.79 3919
4829.44 3885
4830.10 3679
4830.75 3772
4831.41 3612
4832.07 3620
4832.72 3671
4833.38 3698
4834.03 3659
4834.69 3675
4835.34 3643
4836.00 3848
4836.66 3844
4837.31 3994
4837.97 4151
4838.62 4030
4839.28 3974
4839.94 4028
4840.59 3957
4841.25 3971
4841.91 3957
4842.56 3914
4843.22 3890
4843.87 3856
4844.53 3672
4845.19 3730
4845.84 3629
4846.50 3667
4847.16 3706
4847.81 3625
4848.47 3682
4849.13 3643
4849.78 3661
4850.44 3741
4851.10 3734
4851.75 3769
4852.41 3831
4853.07 3628
4853.73 3663
4854.38 3550
4855.04 3801
4855.70 3664
4856.35 3544
4857.01 3591
4857.67 3573
4858.33 3696
4858.98 3864
4859.64 3760
4860.30 4010
4860.96 3925
4861.61 3981
4862.27 4055
4862.93 4153
4863.59 4336
4864.25 4491
4864.90 4668
4865.56 4633
4866.22 4651
4866.88 4636
4867.54 4687
4868.19 4609
4868.85 4502
4869.51 4498
4870.17 4387
4870.83 4107
4871.48 4075
4872.14 4129
4872.80 3832
4873.46 3856
4874.12 3759
4874.78 3675
4875.43 3700
4876.09 3725
4876.75 3711
4877.41 3627
4878.07 3783
4878.73 3657
4879.39 3629
4880.05 3552
4880.70 3412
4881.36 3461
4882.02 3487
4882.68 3499
4883.34 3581
4884.00 3416
4884.66 3390
4885.32 3346
4885.98 3375
4886.64 3513
4887.30 3413
4887.96 3621
4888.62 3666
4889.27 3600
4889.93 3712
4890.59 3584
4891.25 3672
4891.91 3710
4892.57 3717
4893.23 3718
4893.89 3948
4894.55 3988
4895.21 3929
4895.87 3845
4896.53 3794
4897.19 3910
4897.85 3967
4898.51 4096
4899.17 3990
4899.83 3998
4900.49 4114
4901.15 4054
4901.81 4161
4902.47 4049
4903.13 4101
4903.79 3890
4904.46 3898
4905.12 3939
4905.78 3838
4906.44 3784
4907.10 3568
4907.76 3621
4908.42 3642
4909.08 3576
4909.74 3521
4910.40 3643
4911.06 3720
4911.72 3623
4912.38 3479
4913.05 3473
4913.71 3481
4914.37 3320
4915.03 3379
4915.69 3475
4916.35 3611
4917.01 3499
4917.67 3460
4918.34 3312
4919.00 3326
4919.66 3364
4920.32 3290
4920.98 3189
4921.64 3266
4922.31 3336
4922.97 3255
4923.63 3201
4924.29 3203
4924.95 3288
4925.62 3295
4926.28 3281
4926.94 3314
4927.60 3322
4928.26 3355
4928.93 3373
4929.59 3383
4930.25 3279
4930.91 3253
4931.57 3113
4932.24 3248
4932.90 3282
4933.56 3284
4934.22 3274
4934.89 3294
4935.55 3383
4936.21 3315
4936.88 3287
4937.54 3336
4938.20 3204
4938.86 3197
4939.53 3355
4940.19 3322
4940.85 3353
4941.52 3435
4942.18 3326
4942.84 3207
4943.50 3456
4944.17 3404
4944.83 3362
4945.49 3383
4946.16 3355
4946.82 3411
4947.48 3224
4948.15 3236
4948.81 3216
4949.47 3258
4950.14 3361
4950.80 3355
4951.47 3269
4952.13 3165
4952.79 3218
4953.46 3258
4954.12 3149
4954.78 3136
4955.45 3125
4956.11 3135
4956.78 3183
4957.44 3160
4958.10 3194
4958.77 3243
4959.43 3155
4960.10 3164
4960.76 3357
4961.43 3334
4962.09 3353
4962.76 3356
4963.42 3348
4964.08 3406
4964.75 3395
4965.41 3561
4966.08 3397
4966.74 3485
4967.41 3520
4968.07 3472
4968.74 3428
4969.40 3551
4970.07 3532
4970.73 3350
4971.40 3344
4972.06 3277
4972.73 3249
4973.39 3531
4974.06 3449
4974.72 3412
4975.39 3601
4976.05 3637
4976.72 3495
4977.38 3413
4978.05 3583
4978.71 3486
4979.38 3554
4980.05 3451
4980.71 3584
4981.38 3621
4982.04 3587
4982.71 3482
4983.37 3525
4984.04 3599
4984.71 3561
4985.37 3754
4986.04 3892
4986.70 3977
4987.37 4314
4988.04 4457
4988.70 4720
4989.37 5075
4990.04 5307
4990.70 5186
4991.37 5408
4992.03 5295
4992.70 5191
4993.37 5040
4994.03 5040
4994.70 4908
4995.37 4514
4996.03 4041
4996.70 4037
4997.37 3912
4998.03 3794
4998.70 3660
4999.37 3629
5000.03 3525
5000.70 3418
5001.37 3338
5002.04 3202
5002.70 3228
5003.37 3283
5004.04 3335
5004.70 3058
5005.37 3060
5006.04 3130
5006.71 3067
5007.37 3075
5008.04 3224
5008.71 3194
5009.38 3291
5010.04 3207
5010.71 3203
5011.38 3210
5012.05 3293
5012.71 3348
5013.38 3190
5014.05 3293
5014.72 3403
5015.39 3378
5016.05 3420
5016.72 3531
5017.39 3461
5018.06 3343
5018.73 3471
5019.39 3635
5020.06 3575
5020.73 3709
5021.40 3730
5022.07 3881
5022.74 3997
5023.41 3843
5024.07 3971
5024.74 4034
5025.41 4094
5026.08 4081
5026.75 4031
5027.42 3951
5028.09 3975
5028.75 3880
5029.42 3801
5030.09 3879
5030.76 3575
5031.43 3752
5032.10 3586
5032.77 3455
5033.44 3405
5034.11 3471
5034.78 3417
5035.45 3402
5036.12 3297
5036.78 3170
5037.45 3315
5038.12 3297
5038.79 3238
5039.46 3303
5040.13 3264
5040.80 3275
5041.47 3318
5042.14 3293
5042.81 3359
5043.48 3271
5044.15 3420
5044.82 3375
5045.49 3299
5046.16 3194
5046.83 3351
5047.50 3391
5048.17 3512
5048.84 3487
5049.51 3415
5050.18 3403
5050.85 3390
5051.52 3499
5052.19 3485
5052.86 3580
5053.53 3793
5054.20 3719
5054.87 3709
5055.55 3631
5056.22 3653
5056.89 3569
5057.56 3439
5058.23 3596
5058.90 3418
5059.57 3457
5060.24 3264
5060.91 3328
5061.58 3300
5062.25 3263
5062.93 3298
5063.60 3132
5064.27 3280
5064.94 3223
5065.61 3288
5066.28 3282
5066.95 3266
5067.62 3317
5068.30 3429
5068.97 3230
5069.64 3287
5070.31 3246
5070.98 3158
5071.65 3061
5072.33 3050
5073.00 3020
5073.67 2933
5074.34 3111
5075.01 3063
5075.68 3028
5076.36 3225
5077.03 3081
5077.70 3020
5078.37 3027
5079.05 3145
5079.72 3093
5080.39 3204
5081.06 3133
5081.73 3181
5082.41 3225
5083.08 3181
5083.75 3048
5084.42 3156
5085.10 3096
5085.77 3106
5086.44 2960
5087.12 3075
5087.79 3067
5088.46 3083
5089.13 3142
5089.81 3083
5090.48 2991
5091.15 3142
5091.83 3121
5092.50 3192
5093.17 3017
5093.84 3086
5094.52 3068
5095.19 2990
5095.86 3068
5096.54 3164
5097.21 3156
5097.88 3045
5098.56 3233
5099.23 3038
5099.91 3030
5100.58 3079
5101.25 3043
5101.93 3152
5102.60 3051
5103.27 2993
5103.95 3118
5104.62 3138
5105.30 3243
5105.97 3167
5106.64 3123
5107.32 3104
5107.99 2912
5108.67 3000
5109.34 2943
5110.01 3005
5110.69 2989
5111.36 3056
5112.04 2922
5112.71 3035
5113.39 2977
5114.06 2965
5114.74 2915
5115.41 2930
5116.08 2957
5116.76 2919
5117.43 2985
5118.11 2918
5118.78 2872
5119.46 2955
5120.13 3075
5120.81 2883
5121.48 2903
5122.16 2974
5122.83 2886
5123.51 2929
5124.18 3019
5124.86 2921
5125.53 2939
5126.21 2920
5126.88 3002
5127.56 3050
5128.24 2985
5128.91 3083
5129.59 3013
5130.26 2928
5130.94 2992
5131.61 2856
5132.29 3034
5132.96 3052
5133.64 2943
5134.32 2919
5134.99 2958
5135.67 2996
5136.34 2938
5137.02 2973
5137.70 2973
5138.37 2951
5139.05 3054
5139.72 2954
5140.40 2908
5141.08 3011
5141.75 3067
5142.43 3045
5143.11 3048
5143.78 3120
5144.46 2981
5145.14 2995
5145.81 3002
5146.49 2871
5147.17 2900
5147.84 2957
5148.52 2921
5149.20 2948
5149.87 2892
5150.55 2850
5151.23 2833
5151.90 2764
5152.58 2787
5153.26 2893
5153.94 2920
5154.61 2836
5155.29 2788
5155.97 2809
5156.64 2932
5157.32 2871
5158.00 2892
5158.68 2810
5159.35 2784
5160.03 2822
5160.71 2785
5161.39 2777
5162.06 2755
5162.74 2769
5163.42 2804
5164.10 2817
5164.78 2904
5165.45 2858
5166.13 2833
5166.81 2797
5167.49 2800
5168.17 2736
5168.84 2707
5169.52 2791
5170.20 2793
5170.88 2838
5171.56 2816
5172.23 2865
5172.91 2756
5173.59 2789
5174.27 2723
5174.95 2702
5175.63 2676
5176.31 2935
5176.98 3000
5177.66 2834
5178.34 2936
5179.02 2810
5179.70 2843
5180.38 2964
5181.06 2990
5181.74 3076
5182.42 3061
5183.09 2898
5183.77 2851
5184.45 2960
5185.13 2934
5185.81 2931
5186.49 2838
5187.17 2869
5187.85 2795
5188.53 2858
5189.21 2850
5189.89 2706
5190.57 2714
5191.25 2652
5191.93 2701
5192.61 2593
5193.29 2662
5193.97 2645
5194.64 2645
5195.32 2632
5196.00 2662
5196.68 2606
5197.36 2711
5198.04 2674
5198.72 2707
5199.40 2653
5200.08 2762
5200.77 2661
5201.45 2683
5202.13 2890
5202.81 2892
5203.49 2854
5204.17 2813
5204.85 2977
5205.53 2843
5206.21 2883
5206.89 3070
5207.57 3087
5208.25 3111
5208.93 3244
5209.61 3029
5210.29 3199
5210.97 3237
5211.65 3197
5212.34 3136
5213.02 3118
5213.70 2984
5214.38 2950
5215.06 2832
5215.74 2913
5216.42 3087
5217.10 2891
5217.78 2724
5218.47 2761
5219.15 2850
5219.83 2814
5220.51 2815
5221.19 2722
5221.87 2846
5222.56 2737
5223.24 2827
5223.92 2843
5224.60 2821
5225.28 2648
5225.96 2612
5226.65 2657
5227.33 2731
5228.01 2801
5228.69 2728
5229.37 2789
5230.06 2857
5230.74 2850
5231.42 2689
5232.10 2684
5232.79 2796
5233.47 2804
5234.15 2811
5234.83 2789
5235.51 2624
5236.20 2677
5236.88 2798
5237.56 2886
5238.25 2784
5238.93 2719
5239.61 2931
5240.29 2896
5240.98 2887
5241.66 2819
5242.34 2902
5243.03 2951
5243.71 2915
5244.39 2740
5245.07 2730
5245.76 2734
5246.44 2741
5247.12 2787
5247.81 2727
5248.49 2610
5249.17 2504
5249.86 2696
5250.54 2699
5251.22 2628
5251.91 2629
5252.59 2574
5253.28 2599
5253.96 2721
5254.64 2665
5255.33 2625
5256.01 2590
5256.69 2607
5257.38 2626
5258.06 2545
5258.75 2539
5259.43 2659
5260.11 2656
5260.80 2628
5261.48 2650
5262.17 2650
5262.85 2745
5263.53 2763
5264.22 2634
5264.90 2721
5265.59 2629
5266.27 2575
5266.96 2653
5267.64 2734
5268.33 2663
5269.01 2655
5269.70 2698
5270.38 2677
5271.07 2616
5271.75 2711
5272.44 2787
5273.12 2788
5273.80 2745
5274.49 2857
5275.18 2776
5275.86 2955
5276.55 3047
5277.23 2820
5277.92 2720
5278.60 2828
5279.29 2843
5279.97 2741
5280.66 2865
5281.34 2919
5282.03 2809
5282.71 2816
5283.40 2920
5284.08 2938
5284.77 3029
5285.46 2876
5286.14 2856
5286.83 2773
5287.51 2741
5288.20 2677
5288.89 2654
5289.57 2606
5290.26 2626
5290.94 2641
5291.63 2709
5292.32 2631
5293.00 2706
5293.69 2640
5294.38 2534
5295.06 2549
5295.75 2569
5296.43 2612
5297.12 2553
5297.81 2637
5298.49 2705
5299.18 2719
5299.87 2714
5300.55 2816
5301.24 2852
5301.93 2921
5302.61 2861
5303.30 2723
5303.99 2699
5304.68 2960
5305.36 2913
5306.05 2848
5306.74 2753
5307.42 2633
5308.11 2613
5308.80 2789
5309.49 2628
5310.17 2564
5310.86 2631
5311.55 2619
5312.23 2668
5312.92 2551
5313.61 2612
5314.30 2692
5314.99 2677
5315.67 2669
5316.36 2740
5317.05 2632
5317.74 2483
5318.42 2552
5319.11 2748
5319.80 2740
5320.49 2648
5321.18 2687
5321.86 2588
5322.55 2688
5323.24 2611
5323.93 2681
5324.62 2577
5325.31 2603
5325.99 2725
5326.68 2693
5327.37 2687
5328.06 2620
5328.75 2688
5329.44 2710
5330.12 2711
5330.81 2717
5331.50 2664
5332.19 2694
5332.88 2742
5333.57 2635
5334.26 2702
5334.95 2750
5335.64 2712
5336.32 2631
5337.01 2620
5337.70 2554
5338.39 2530
5339.08 2648
5339.77 2690
5340.46 2606
5341.15 2587
5341.84 2778
5342.53 2799
5343.22 2625
5343.91 2651
5344.60 2641
5345.29 2685
5345.98 2763
5346.67 2825
5347.36 2806
5348.04 2820
5348.73 2873
5349.42 2932
5350.11 3061
5350.80 3068
5351.49 3112
5352.18 3186
5352.87 3165
5353.56 3050
5354.25 3110
5354.95 3037
5355.64 3051
5356.33 2885
5357.02 2832
5357.71 2745
5358.40 2795
5359.09 2852
5359.78 2693
5360.47 2650
5361.16 2697
5361.85 2591
5362.54 2660
5363.23 2742
5363.92 2746
5364.61 2626
5365.30 2594
5365.99 2584
5366.69 2652
5367.38 2705
5368.07 2691
5368.76 2722
5369.45 2770
5370.14 2693
5370.83 2726
5371.52 2703
5372.22 2659
5372.91 2579
5373.60 2806
5374.29 2738
5374.98 2759
5375.67 2817
5376.36 2877
5377.06 2908
5377.75 2748
5378.44 2741
5379.13 2988
5379.82 2780
5380.52 2766
5381.21 2868
5381.90 3048
5382.59 2935
5383.28 2923
5383.98 3056
5384.67 3041
5385.36 2865
5386.05 2877
5386.74 2861
5387.44 2909
5388.13 2911
5388.82 2923
5389.51 2874
5390.21 2758
5390.90 2834
5391.59 2883
5392.28 2875
5392.98 2893
5393.67 2780
5394.36 2790
5395.06 2765
5395.75 2827
5396.44 2714
5397.13 2556
5397.83 2558
5398.52 2607
5399.21 2614
5399.91 2537
5400.60 2593
5401.29 2611
5401.99 2545
5402.68 2454
5403.37 2511
5404.07 2568
5404.76 2546
5405.45 2425
5406.15 2391
5406.84 2582
5407.53 2565
5408.23 2572
5408.92 2476
5409.61 2567
5410.31 2567
5411.00 2524
5411.70 2528
5412.39 2486
5413.08 2529
5413.78 2440
5414.47 2532
5415.17 2439
5415.86 2575
5416.55 2460
5417.25 2450
5417.94 2382
5418.64 2564
5419.33 2646
5420.03 2599
5420.72 2470
5421.42 2550
5422.11 2567
5422.80 2570
5423.50 2672
5424.19 2544
5424.89 2564
5425.58 2549
5426.28 2444
5426.97 2512
5427.67 2569
5428.36 2504
5429.06 2523
5429.75 2461
5430.45 2486
5431.14 2531
5431.84 2531
5432.53 2476
5433.23 2518
5433.92 2508
5434.62 2470
5435.31 2502
5436.01 2501
5436.71 2412
5437.40 2464
5438.10 2419
5438.79 2418
5439.49 2388
5440.18 2457
5440.88 2361
5441.58 2312
5442.27 2388
5442.97 2316
5443.66 2441
5444.36 2498
5445.06 2443
5445.75 2483
5446.45 2389
5447.14 2338
5447.84 2465
5448.54 2401
5449.23 2361
5449.93 2489
5450.63 2547
5451.32 2590
5452.02 2529
5452.71 2504
5453.41 2511
5454.11 2450
5454.80 2406
5455.50 2331
5456.20 2314
5456.89 2322
5457.59 2320
5458.29 2383
5458.99 2361
5459.68 2317
5460.38 2304
5461.08 2414
5461.77 2393
5462.47 2323
5463.17 2371
5463.86 2303
5464.56 2377
5465.26 2352
5465.96 2284
5466.65 2344
5467.35 2442
5468.05 2495
5468.75 2438
5469.44 2428
5470.14 2304
5470.84 2363
5471.54 2487
5472.24 2360
5472.93 2198
5473.63 2300
5474.33 2276
5475.03 2210
5475.72 2256
5476.42 2279
5477.12 2377
5477.82 2363
5478.52 2275
5479.22 2321
5479.91 2408
5480.61 2275
5481.31 2318
5482.01 2333
5482.71 2344
5483.41 2452
5484.10 2416
5484.80 2405
5485.50 2374
5486.20 2370
5486.90 2328
5487.60 2374
5488.30 2536
5488.99 2500
5489.69 2330
5490.39 2389
5491.09 2445
5491.79 2465
5492.49 2573
5493.19 2395
5493.89 2270
5494.59 2354
5495.29 2454
5495.99 2384
5496.69 2379
5497.38 2415
5498.08 2432
5498.78 2337
5499.48 2397
5500.18 2448
5500.88 2455
5501.58 2416
5502.28 2349
5502.98 2396
5503.68 2474
5504.38 2392
5505.08 2407
5505.78 2452
5506.48 2486
5507.18 2275
5507.88 2405
5508.58 2308
5509.28 2307
5509.98 2309
5510.68 2330
5511.38 2344
5512.08 2309
5512.78 2378
5513.48 2363
5514.18 2417
5514.88 2267
5515.58 2237
5516.28 2200
5516.98 2238
5517.69 2264
5518.39 2373
5519.09 2328
5519.79 2194
5520.49 2289
5521.19 2346
5521.89 2398
5522.59 2382
5523.29 2419
5523.99 2466
5524.69 2389
5525.40 2265
5526.10 2335
5526.80 2325
5527.50 2340
5528.20 2394
5528.90 2390
5529.60 2333
5530.31 2259
5531.01 2245
5531.71 2167
5532.41 2302
5533.11 2356
5533.81 2303
5534.51 2265
5535.22 2283
5535.92 2234
5536.62 2243
5537.32 2266
5538.02 2249
5538.73 2281
5539.43 2302
5540.13 2283
5540.83 2282
5541.53 2185
5542.24 2189
5542.94 2082
5543.64 2121
5544.34 2231
5545.05 2310
5545.75 2305
5546.45 2287
5547.15 2329
5547.86 2335
5548.56 2311
5549.26 2319
5549.96 2279
5550.67 2314
5551.37 2241
5552.07 2257
5552.78 2203
5553.48 2226
5554.18 2163
5554.88 2187
5555.59 2225
5556.29 2253
5556.99 2290
5557.70 2334
5558.40 2199
5559.10 2133
5559.81 2130
5560.51 2111
5561.21 2185
5561.92 2169
5562.62 2191
5563.32 2138
5564.03 2175
5564.73 2281
5565.44 2222
5566.14 2237
5566.84 2261
5567.55 2311
5568.25 2265
5568.95 2423
5569.66 2254
5570.36 2192
5571.07 2187
5571.77 2033
5572.47 2155
5573.18 2157
5573.88 2087
5574.59 2153
5575.29 2273
5576.00 2232
5576.70 2242
5577.40 2235
5578.11 2126
5578.81 2223
5579.52 2161
5580.22 2159
5580.93 2374
5581.63 2434
5582.34 2320
5583.04 2309
5583.75 2273
5584.45 2282
5585.16 2280
5585.86 2366
5586.57 2326
5587.27 2228
5587.98 2127
5588.68 2123
5589.39 2216
5590.09 2266
5590.80 2210
5591.50 2182
5592.21 2152
5592.91 2158
5593.62 2188
5594.33 2133
5595.03 2162
5595.74 2169
5596.44 2171
5597.15 2183
5597.85 2180
5598.56 2326
5599.27 2219
5599.97 2321
5600.68 2280
5601.38 2190
5602.09 2239
5602.79 2211
5603.50 2198
5604.21 2204
5604.91 2167
5605.62 2074
5606.33 2213
5607.03 2147
5607.74 2259
5608.45 2230
5609.15 2226
5609.86 2227
5610.56 2254
5611.27 2176
5611.98 2159
5612.68 2328
5613.39 2321
5614.10 2301
5614.80 2254
5615.51 2212
5616.22 2144
5616.93 2247
5617.63 2325
5618.34 2262
5619.05 2172
5619.75 2163
5620.46 2174
5621.17 2133
5621.88 2088
5622.58 2188
5623.29 2260
5624.00 2097
5624.70 2052
5625.41 2071
5626.12 2244
5626.83 2208
5627.54 2220
5628.24 2104
5628.95 2141
5629.66 2125
5630.37 2127
5631.07 2155
5631.78 2187
5632.49 2172
5633.20 2202
5633.91 2121
5634.61 2110
5635.32 2123
5636.03 2209
5636.74 2255
5637.45 2267
5638.15 2182
5638.86 2223
5639.57 2246
5640.28 2279
5640.99 2183
5641.70 2245
5642.41 2238
5643.11 2294
5643.82 2236
5644.53 2257
5645.24 2195
5645.95 2249
5646.66 2289
5647.37 2304
5648.08 2300
5648.78 2217
5649.49 2252
5650.20 2188
5650.91 2296
5651.62 2226
5652.33 2342
5653.04 2360
5653.75 2215
5654.46 2231
5655.17 2263
5655.88 2261
5656.59 2249
5657.30 2236
5658.00 2178
5658.71 2127
5659.42 2214
5660.13 2269
5660.84 2225
5661.55 2192
5662.26 2332
5662.97 2270
5663.68 2269
5664.39 2358
5665.10 2243
5665.81 2286
5666.52 2299
5667.23 2196
5667.94 2140
5668.65 2234
5669.36 2152
5670.07 2097
5670.78 2169
5671.49 2165
5672.20 2151
5672.92 2065
5673.63 2144
5674.34 2119
5675.05 2136
5675.76 2211
5676.47 2219
5677.18 2010
5677.89 2100
5678.60 2199
5679.31 2149
5680.02 2204
5680.73 2204
5681.44 2152
5682.16 2191
5682.87 2214
5683.58 2172
5684.29 2171
5685.00 2129
5685.71 2192
5686.42 2175
5687.13 2170
5687.85 2119
5688.56 2133
5689.27 2215
5689.98 2176
5690.69 2203
5691.40 2109
5692.11 2080
5692.83 2150
5693.54 2025
5694.25 2021
5694.96 2089
5695.67 2195
5696.39 2125
5697.10 2069
5697.81 2154
5698.52 2074
5699.23 2137
5699.95 2138
5700.66 2083
5701.37 2119
5702.08 2098
5702.80 2109
5703.51 2042
5704.22 2041
5704.93 2141
5705.64 2083
5706.36 2127
5707.07 2253
5707.78 2078
5708.50 2109
5709.21 2087
5709.92 2098
5710.63 2074
5711.35 2135
5712.06 2041
5712.77 2072
5713.49 2105
5714.20 2100
5714.91 2141
5715.62 2131
5716.34 2091
5717.05 2129
5717.76 2037
5718.48 2029
5719.19 2009
5719.90 2079
5720.62 2167
5721.33 2047
5722.05 2084
5722.76 2047
5723.47 2038
5724.19 2097
5724.90 2133
5725.61 2120
5726.33 2144
5727.04 2110
5727.76 2148
5728.47 2055
5729.18 2120
5729.90 2089
5730.61 2134
5731.33 2104
5732.04 2151
5732.75 2078
5733.47 2015
5734.18 2061
5734.90 2113
5735.61 2111
5736.33 2111
5737.04 1974
5737.75 1959
5738.47 2013
5739.18 1977
5739.90 2032
5740.61 2072
5741.33 2080
5742.04 2101
5742.76 2116
5743.47 2023
5744.19 1972
5744.90 2039
5745.62 2119
5746.33 2134
5747.05 2052
5747.76 1919
5748.48 1991
5749.19 1946
5749.91 1993
5750.62 2032
5751.34 2114
5752.05 2071
5752.77 2080
5753.49 2037
5754.20 2168
5754.92 2195
5755.63 2125
5756.35 2071
5757.06 2097
5757.78 2206
5758.50 2085
5759.21 2089
5759.93 2258
5760.64 2095
5761.36 2024
5762.07 2095
5762.79 2076
5763.51 2086
5764.22 2088
5764.94 2176
5765.66 2126
5766.37 2167
5767.09 2119
5767.80 2133
5768.52 2133
5769.24 2243
5769.95 2109
5770.67 2170
5771.39 2166
5772.10 2088
5772.82 2114
5773.54 2179
5774.25 2208
5774.97 2197
5775.69 2177
5776.41 2126
5777.12 2207
5777.84 2187
5778.56 2263
5779.27 2349
5779.99 2268
5780.71 2253
5781.42 2190
5782.14 2253
5782.86 2194
5783.58 2135
5784.29 2128
5785.01 2184
5785.73 2151
5786.45 2171
5787.16 2193
5787.88 2169
5788.60 2099
5789.32 2080
5790.04 2067
5790.75 2216
5791.47 2222
5792.19 2075
5792.91 2160
5793.62 2217
5794.34 2327
5795.06 2291
5795.78 2381
5796.50 2375
5797.22 2408
5797.93 2328
5798.65 2419
5799.37 2474
5800.09 2511
5800.81 2636
5801.53 2625
5802.24 2708
5802.96 2771
5803.68 2687
5804.40 2842
5805.12 2869
5805.84 2812
5806.56 2671
5807.28 2782
5807.99 2618
5808.71 2737
5809.43 2596
5810.15 2521
5810.87 2544
5811.59 2492
5812.31 2437
5813.03 2458
5813.75 2619
5814.47 2747
5815.19 2775
5815.90 2742
5816.62 2828
5817.34 2991
5818.06 3194
5818.78 3410
5819.50 3449
5820.22 3436
5820.94 3269
5821.66 3330
5822.38 3213
5823.10 3183
5823.82 2971
5824.54 2905
5825.26 2821
5825.98 2641
5826.70 2689
5827.42 2668
5828.14 2627
5828.86 2561
5829.58 2494
5830.30 2532
5831.02 2639
5831.74 2551
5832.46 2555
5833.18 2594
5833.90 2506
5834.62 2594
5835.35 2569
5836.07 2504
5836.79 2482
5837.51 2415
5838.23 2410
5838.95 2335
5839.67 2428
5840.39 2485
5841.11 2282
5841.83 2342
5842.55 2436
5843.27 2373
5844.00 2274
5844.72 2326
5845.44 2283
5846.16 2350
5846.88 2303
5847.60 2189
5848.32 2252
5849.04 2226
5849.77 2209
5850.49 2141
5851.21 2195
5851.93 2239
5852.65 2290
5853.37 2297
5854.10 2200
5854.82 2312
5855.54 2180
5856.26 2252
5856.98 2294
5857.71 2269
5858.43 2347
5859.15 2411
5859.87 2390
5860.59 2261
5861.32 2289
5862.04 2385
5862.76 2222
5863.48 2199
5864.21 2189
5864.93 2299
5865.65 2239
5866.37 2106
5867.10 2119
5867.82 2007
5868.54 2157
5869.26 2205
5869.99 2060
5870.71 2061
5871.43 2143
5872.15 2239
5872.88 2229
5873.60 2263
5874.32 2193
5875.05 2134
5875.77 2235
5876.49 2197
5877.22 2275
5877.94 2114
5878.66 2151
5879.39 2222
5880.11 2214
5880.83 2120
5881.56 2173
5882.28 2139
5883.00 2181
5883.73 2228
5884.45 2266
5885.17 2248
5885.90 2212
5886.62 2289
5887.34 2214
5888.07 2264
5888.79 2248
5889.52 2121
5890.24 2224
5890.96 2224
5891.69 2261
5892.41 2215
5893.14 2091
5893.86 2072
5894.58 2163
5895.31 2276
5896.03 2145
5896.76 2116
5897.48 2124
5898.21 2235
5898.93 2115
5899.66 2214
5900.38 2276
5901.11 2265
5901.83 2334
5902.55 2245
5903.28 2315
5904.00 2262
5904.73 2381
5905.45 2379
5906.18 2442
5906.90 2315
5907.63 2265
5908.35 2239
5909.08 2237
5909.80 2196
5910.53 2157
5911.25 2160
5911.98 2268
5912.71 2160
5913.43 2126
5914.16 2123
5914.88 2134
5915.61 2020
5916.33 2058
5917.06 2108
5917.78 2215
5918.51 2232
5919.24 2185
5919.96 2155
5920.69 2139
5921.41 2189
5922.14 2032
5922.87 2177
5923.59 2138
5924.32 2218
5925.04 2069
5925.77 2116
5926.50 2227
5927.22 2170
5927.95 2141
5928.67 2290
5929.40 2230
5930.13 2138
5930.85 2209
5931.58 2154
5932.31 2182
5933.03 2176
5933.76 2180
5934.49 2247
5935.21 2278
5935.94 2223
5936.67 2298
5937.39 2303
5938.12 2208
5938.85 2251
5939.58 2366
5940.30 2241
5941.03 2217
5941.76 2267
5942.48 2335
5943.21 2214
5943.94 2201
5944.67 2315
5945.39 2274
5946.12 2152
5946.85 2118
5947.58 2196
5948.30 2211
5949.03 2265
5949.76 2238
5950.49 2171
5951.21 2263
5951.94 2207
5952.67 2156
5953.40 2289
5954.12 2230
5954.85 2173
5955.58 2256
5956.31 2321
5957.04 2234
5957.76 2166
5958.49 2199
5959.22 2254
5959.95 2274
5960.68 2299
5961.41 2277
5962.13 2265
5962.86 2335
5963.59 2337
5964.32 2340
5965.05 2292
5965.78 2313
5966.51 2296
5967.23 2563
5967.96 2490
5968.69 2315
5969.42 2327
5970.15 2369
5970.88 2284
5971.61 2242
5972.34 2348
5973.07 2380
5973.79 2380
5974.52 2464
5975.25 2380
5975.98 2276
5976.71 2283
5977.44 2309
5978.17 2321
5978.90 2246
5979.63 2393
5980.36 2337
5981.09 2307
5981.82 2331
5982.55 2435
5983.28 2405
5984.01 2380
5984.74 2428
5985.47 2472
5986.20 2549
5986.93 2511
5987.66 2456
5988.39 2448
5989.12 2503
5989.85 2524
5990.58 2421
5991.31 2404
5992.04 2376
5992.77 2405
5993.50 2445
5994.23 2293
5994.96 2306
5995.69 2317
5996.42 2429
5997.15 2431
5997.88 2472
5998.61 2348
5999.34 2175
6000.07 2191
6000.80 2374
6001.53 2340
6002.26 2361
6003.00 2272
6003.73 2346
6004.46 2260
6005.19 2190
6005.92 2253
6006.65 2308
6007.38 2341
6008.11 2341
6008.84 2435
6009.58 2548
6010.31 2649
6011.04 2776
6011.77 2817
6012.50 2875
6013.23 2844
6013.96 2956
6014.70 3076
6015.43 3174
6016.16 2934
6016.89 2869
6017.62 2804
6018.35 2759
6019.09 2670
6019.82 2482
6020.55 2404
6021.28 2295
6022.01 2279
6022.75 2241
6023.48 2169
6024.21 2224
6024.94 2305
6025.67 2281
6026.41 2272
6027.14 2209
6027.87 2250
6028.60 2246
6029.34 2175
6030.07 2237
6030.80 2281
6031.53 2179
6032.27 2168
6033.00 2082
6033.73 2099
6034.47 2209
6035.20 2271
6035.93 2197
6036.66 2143
6037.40 2310
6038.13 2223
6038.86 2164
6039.60 2159
6040.33 2185
6041.06 2203
6041.80 2210
6042.53 2220
6043.26 2306
6044.00 2370
6044.73 2355
6045.46 2356
6046.20 2351
6046.93 2376
6047.66 2390
6048.40 2290
6049.13 2346
6049.86 2403
6050.60 2452
6051.33 2497
6052.07 2362
6052.80 2320
6053.53 2364
6054.27 2336
6055.00 2279
6055.74 2256
6056.47 2313
6057.20 2360
6057.94 2248
6058.67 2184
6059.41 2176
6060.14 2162
6060.88 2201
6061.61 2115
6062.34 2115
6063.08 2107
6063.81 2069
6064.55 2128
6065.28 2130
6066.02 2163
6066.75 2133
6067.49 2165
6068.22 2107
6068.96 2182
6069.69 2242
6070.43 2143
6071.16 2151
6071.90 2107
6072.63 2133
6073.37 2140
6074.10 2095
6074.84 2010
6075.57 2068
6076.31 2228
6077.04 2079
6077.78 2048
6078.52 2063
6079.25 2014
6079.99 2076
6080.72 2022
6081.46 2093
6082.19 2144
6082.93 2096
6083.66 2091
6084.40 2014
6085.14 2022
6085.87 2113
6086.61 2107
6087.34 2064
6088.08 2091
6088.82 2183
6089.55 2088
6090.29 2128
6091.02 2022
6091.76 2015
6092.50 1992
6093.23 2083
6093.97 2072
6094.71 2145
6095.44 2082
6096.18 2099
6096.92 2047
6097.65 2035
6098.39 2089
6099.13 2068
6099.86 2062
6100.60 2186
6101.34 2136
6102.07 2089
6102.81 2036
6103.55 2027
6104.28 2036
6105.02 2047
6105.76 1988
6106.50 2046
6107.23 2082
6107.97 1992
6108.71 2033
6109.45 1981
6110.18 2028
6110.92 2032
6111.66 1977
6112.40 2189
6113.13 1999
6113.87 2062
6114.61 2147
6115.35 2143
6116.08 2081
6116.82 2028
6117.56 2095
6118.30 2087
6119.03 2095
6119.77 2242
6120.51 2194
6121.25 2050
6121.99 2005
6122.73 2038
6123.46 2058
6124.20 2156
6124.94 2074
6125.68 2091
6126.42 2133
6127.15 2090
6127.89 2132
6128.63 2047
6129.37 2093
6130.11 2173
6130.85 2204
6131.59 2048
6132.33 2158
6133.06 2194
6133.80 2205
6134.54 2222
6135.28 2204
6136.02 2225
6136.76 2333
6137.50 2230
6138.24 2171
6138.98 2236
6139.71 2221
6140.45 2217
6141.19 2125
6141.93 2247
6142.67 2144
6143.41 2094
6144.15 2150
6144.89 2240
6145.63 2176
6146.37 2196
6147.11 2149
6147.85 2128
6148.59 2035
6149.33 2072
6150.07 2035
6150.81 2089
6151.55 2156
6152.29 2006
6153.03 2062
6153.77 2135
6154.51 2112
6155.25 2196
6155.99 2130
6156.73 2097
6157.47 2205
6158.21 2152
6158.95 2277
6159.69 2244
6160.43 2165
6161.17 2143
6161.91 2182
6162.65 2206
6163.39 2117
6164.13 2188
6164.87 2260
6165.61 2245
6166.35 2252
6167.10 2326
6167.84 2425
6168.58 2342
6169.32 2469
6170.06 2478
6170.80 2458
6171.54 2478
6172.28 2510
6173.02 2408
6173.77 2538
6174.51 2487
6175.25 2500
6175.99 2361
6176.73 2247
6177.47 2269
6178.21 2181
6178.96 2319
6179.70 2423
6180.44 2278
6181.18 2194
6181.92 2260
6182.66 2267
6183.41 2364
6184.15 2387
6184.89 2349
6185.63 2292
6186.37 2326
6187.11 2359
6187.86 2346
6188.60 2290
6189.34 2322
6190.08 2411
6190.83 2419
6191.57 2497
6192.31 2433
6193.05 2336
6193.80 2449
6194.54 2557
6195.28 2543
6196.02 2589
6196.77 2573
6197.51 2573
6198.25 2553
6198.99 2556
6199.74 2595
6200.48 2650
6201.22 2447
6201.96 2523
6202.71 2625
6203.45 2699
6204.19 2782
6204.94 2958
6205.68 2958
6206.42 3186
6207.17 3474
6207.91 3842
6208.65 4311
6209.40 4556
6210.14 5179
6210.88 5332
6211.63 5547
6212.37 5574
6213.11 5482
6213.86 5123
6214.60 4779
6215.34 4270
6216.09 3856
6216.83 3365
6217.58 3073
6218.32 2898
6219.06 2558
6219.81 2335
6220.55 2257
6221.30 2299
6222.04 2225
6222.78 2231
6223.53 2261
6224.27 2231
6225.02 2242
6225.76 2101
6226.51 2119
6227.25 2229
6228.00 2176
6228.74 2157
6229.48 2112
6230.23 2112
6230.97 2060
6231.72 2030
6232.46 2045
6233.21 2019
6233.95 2101
6234.70 2064
6235.44 2123
6236.19 2128
6236.93 2198
6237.68 2090
6238.42 2063
6239.17 2022
6239.91 2080
6240.66 2077
6241.40 2073
6242.15 2104
6242.89 2030
6243.64 2064
6244.38 2084
6245.13 2108
6245.88 2127
6246.62 2221
6247.37 2295
6248.11 2301
6248.86 2327
6249.60 2411
6250.35 2473
6251.10 2414
6251.84 2347
6252.59 2349
6253.33 2276
6254.08 2213
6254.83 2226
6255.57 2266
6256.32 2055
6257.06 2110
6257.81 2129
6258.56 2091
6259.30 2052
6260.05 1997
6260.80 2104
6261.54 2042
6262.29 2136
6263.04 2122
6263.78 2189
6264.53 2129
6265.28 2162
6266.02 2085
6266.77 2208
6267.52 2065
6268.26 1930
6269.01 2086
6269.76 2135
6270.50 2133
6271.25 2104
6272.00 2048
6272.75 2054
6273.49 2089
6274.24 2066
6274.99 2132
6275.73 2126
6276.48 2102
6277.23 2158
6277.98 2130
6278.72 2059
6279.47 2037
6280.22 1968
6280.97 1977
6281.71 2052
6282.46 2129
6283.21 2113
6283.96 1994
6284.71 1916
6285.45 1989
6286.20 2117
6286.95 2054
6287.70 1951
6288.45 1967
6289.19 1828
6289.94 1846
6290.69 1959
6291.44 2064
6292.19 2049
6292.94 2064
6293.68 1984
6294.43 1978
6295.18 1944
6295.93 1939
6296.68 1835
6297.43 1791
6298.18 1885
6298.92 1829
6299.67 1924
6300.42 1891
6301.17 1845
6301.92 1936
6302.67 1925
6303.42 1939
6304.17 1977
6304.92 1943
6305.66 1895
6306.41 1929
6307.16 1994
6307.91 1903
6308.66 1983
6309.41 2129
6310.16 2100
6310.91 1967
6311.66 1884
6312.41 1904
6313.16 1990
6313.91 1906
6314.66 1856
6315.41 1861
6316.16 1887
6316.91 1957
6317.66 1932
6318.41 1883
6319.16 1818
6319.91 1864
6320.66 1798
6321.41 1857
6322.16 1801
6322.91 1804
6323.66 1795
6324.41 1770
6325.16 1822
6325.91 1838
6326.66 1851
6327.41 1848
6328.16 1819
6328.91 1806
6329.66 1699
6330.41 1800
6331.16 1765
6331.91 1765
6332.66 1815
6333.41 1777
6334.16 1869
6334.91 1811
6335.67 1781
6336.42 1827
6337.17 1899
6337.92 1817
6338.67 1908
6339.42 1840
6340.17 1733
6340.92 1698
6341.67 1816
6342.43 1868
6343.18 1782
6343.93 1784
6344.68 1766
6345.43 1695
6346.18 1759
6346.93 1798
6347.69 1799
6348.44 1792
6349.19 1811
6349.94 1701
6350.69 1824
6351.45 1802
6352.20 1802
6352.95 1823
6353.70 1876
6354.45 1829
6355.20 1766
6355.96 1756
6356.71 1746
6357.46 1762
6358.21 1787
6358.97 1793
6359.72 1826
6360.47 1878
6361.22 1767
6361.98 1852
6362.73 1877
6363.48 1854
6364.23 1818
6364.99 1826
6365.74 1825
6366.49 1739
6367.24 1752
6368.00 1738
6368.75 1769
6369.50 1827
6370.26 1829
6371.01 1768
6371.76 1850
6372.51 1801
6373.27 1788
6374.02 1773
6374.77 1694
6375.53 1763
6376.28 1649
6377.03 1683
6377.79 1787
6378.54 1820
6379.29 1771
6380.05 1752
6380.80 1739
6381.56 1764
6382.31 1753
6383.06 1835
6383.82 1817
6384.57 1855
6385.32 1861
6386.08 1821
6386.83 1785
6387.59 1765
6388.34 1739
6389.09 1689
6389.85 1816
6390.60 1718
6391.36 1751
6392.11 1679
6392.86 1654
6393.62 1767
6394.37 1750
6395.13 1717
6395.88 1653
6396.64 1647
6397.39 1761
6398.15 1787
6398.90 1663
6399.66 1688
6400.41 1679
6401.16 1559
6401.92 1667
6402.67 1722
6403.43 1667
6404.18 1661
6404.94 1751
6405.69 1752
6406.45 1816
6407.20 1773
6407.96 1722
6408.72 1736
6409.47 1763
6410.23 1793
6410.98 1756
6411.74 1855
6412.49 1770
6413.25 1715
6414.00 1586
6414.76 1687
6415.51 1727
6416.27 1753
6417.03 1676
6417.78 1723
6418.54 1753
6419.29 1710
6420.05 1622
6420.80 1673
6421.56 1708
6422.32 1671
6423.07 1667
6423.83 1659
6424.59 1676
6425.34 1702
6426.10 1643
6426.85 1687
6427.61 1749
6428.37 1729
6429.12 1669
6429.88 1704
6430.64 1720
6431.39 1664
6432.15 1692
6432.91 1730
6433.66 1668
6434.42 1658
6435.18 1694
6435.93 1775
6436.69 1737
6437.45 1755
6438.20 1783
6438.96 1691
6439.72 1756
6440.47 1767
6441.23 1779
6441.99 1742
6442.75 1817
6443.50 1804
6444.26 1823
6445.02 1786
6445.78 1777
6446.53 1703
6447.29 1734
6448.05 1757
6448.81 1806
6449.56 1762
6450.32 1805
6451.08 1760
6451.84 1837
6452.59 1759
6453.35 1814
6454.11 1760
6454.87 1773
6455.63 1795
6456.38 1745
6457.14 1879
6457.90 1955
6458.66 1997
6459.42 1964
6460.17 2084
6460.93 2146
6461.69 2081
6462.45 2118
6463.21 2092
6463.97 1996
6464.73 1953
6465.48 1921
6466.24 1949
6467.00 1897
6467.76 1795
6468.52 1904
6469.28 1872
6470.04 1855
6470.80 1897
6471.55 1836
6472.31 1776
6473.07 1882
6473.83 1906
6474.59 1905
6475.35 1883
6476.11 1923
6476.87 1910
6477.63 1907
6478.39 1863
6479.15 1903
6479.91 1943
6480.66 1932
6481.42 1974
6482.18 2019
6482.94 1911
6483.70 1934
6484.46 2031
6485.22 1971
6485.98 1898
6486.74 2003
6487.50 1909
6488.26 2055
6489.02 2044
6489.78 2033
6490.54 2036
6491.30 2043
6492.06 2005
6492.82 2147
6493.58 2198
6494.34 2178
6495.10 2063
6495.86 2153
6496.62 2268
6497.38 2341
6498.14 2399
6498.91 2340
6499.67 2241
6500.43 2307
6501.19 2121
6501.95 2187
6502.71 2153
6503.47 2211
6504.23 2228
6504.99 2166
6505.75 2102
6506.51 2179
6507.27 2240
6508.04 2223
6508.80 2233
6509.56 2299
6510.32 2325
6511.08 2334
6511.84 2426
6512.60 2367
6513.36 2337
6514.13 2387
6514.89 2292
6515.65 2323
6516.41 2366
6517.17 2294
6517.93 2249
6518.69 2393
6519.46 2443
6520.22 2451
6520.98 2325
6521.74 2424
6522.50 2440
6523.27 2513
6524.03 2638
6524.79 2687
6525.55 2692
6526.31 2812
6527.08 2822
6527.84 2749
6528.60 2770
6529.36 2777
6530.13 2657
6530.89 2647
6531.65 2685
6532.41 2751
6533.18 2901
6533.94 2953
6534.70 3069
6535.46 3319
6536.23 3465
6536.99 3860
6537.75 4058
6538.51 4389
6539.28 4363
6540.04 4269
6540.80 4097
6541.57 3903
6542.33 3601
6543.09 3265
6543.86 3106
6544.62 2861
6545.38 2581
6546.15 2561
6546.91 2399
6547.67 2305
6548.44 2287
6549.20 2207
6549.96 2195
6550.73 2223
6551.49 2233
6552.25 2239
6553.02 2212
6553.78 2168
6554.54 2192
6555.31 2324
6556.07 2216
6556.84 2279
6557.60 2285
6558.36 2265
6559.13 2167
6559.89 2309
6560.66 2342
6561.42 2224
6562.18 2296
6562.95 2418
6563.71 2460
6564.48 2562
6565.24 2471
6566.01 2522
6566.77 2562
6567.54 2601
6568.30 2603
6569.06 2597
6569.83 2486
6570.59 2496
6571.36 2614
6572.12 2634
6572.89 2482
6573.65 2484
6574.42 2580
6575.18 2671
6575.95 2646
6576.71 2715
6577.48 2762
6578.24 2735
6579.01 2802
6579.77 2717
6580.54 2734
6581.31 2866
6582.07 2941
6582.84 2891
6583.60 2954
6584.37 2971
6585.13 3139
6585.90 3131
6586.66 3014
6587.43 3154
6588.20 3099
6588.96 2934
6589.73 2901
6590.49 2850
6591.26 2782
6592.02 2879
6592.79 2867
6593.56 2967
6594.32 2905
6595.09 2959
6595.86 3037
6596.62 2982
6597.39 2982
6598.15 2984
6598.92 2869
6599.69 2852
6600.45 2797
6601.22 2688
6601.99 2655
6602.75 2691
6603.52 2787
6604.29 2731
6605.05 2646
6605.82 2636
6606.59 2645
6607.35 2718
6608.12 2605
6608.89 2686
6609.65 2786
6610.42 2766
6611.19 2862
6611.96 2826
6612.72 2845
6613.49 2785
6614.26 2717
6615.02 2715
6615.79 2584
6616.56 2615
6617.33 2492
6618.09 2557
6618.86 2647
6619.63 2597
6620.40 2452
6621.16 2614
6621.93 2599
6622.70 2771
6623.47 2734
6624.24 2633
6625.00 2740
6625.77 2799
6626.54 2777
6627.31 2835
6628.08 2759
6628.84 2708
6629.61 2756
6630.38 2602
6631.15 2586
6631.92 2608
6632.68 2630
6633.45 2685
6634.22 2662
6634.99 2890
6635.76 2824
6636.53 2841
6637.30 2877
6638.06 2909
6638.83 2754
6639.60 2702
6640.37 2693
6641.14 2577
6641.91 2650
6642.68 2606
6643.45 2564
6644.22 2303
6644.98 2337
6645.75 2425
6646.52 2433
6647.29 2403
6648.06 2377
6648.83 2379
6649.60 2428
6650.37 2386
6651.14 2423
6651.91 2464
6652.68 2544
6653.45 2623
6654.22 2487
6654.99 2475
6655.76 2427
6656.53 2303
6657.30 2367
6658.06 2303
6658.83 2288
6659.60 2345
6660.37 2294
6661.14 2310
6661.91 2296
6662.68 2373
6663.45 2402
6664.22 2526
6665.00 2588
6665.77 2633
6666.54 2583
6667.31 2515
6668.08 2522
6668.85 2570
6669.62 2583
6670.39 2518
6671.16 2571
6671.93 2455
6672.70 2388
6673.47 2270
6674.24 2235
6675.01 2169
6675.78 2166
6676.55 2124
6677.32 2112
6678.10 2080
6678.87 2126
6679.64 2206
6680.41 2140
6681.18 2198
6681.95 2185
6682.72 2142
6683.49 2165
6684.26 2132
6685.04 2091
6685.81 2251
6686.58 2224
6687.35 2271
6688.12 2375
6688.89 2425
6689.67 2301
6690.44 2266
6691.21 2277
6691.98 2158
6692.75 2115
6693.52 2100
6694.30 2101
6695.07 2130
6695.84 2040
6696.61 2006
6697.38 2052
6698.16 1970
6698.93 2087
6699.70 2102
6700.47 2005
6701.25 1922
6702.02 1956
6702.79 1983
6703.56 2131
6704.33 2028
6705.11 2013
6705.88 2048
6706.65 2087
6707.43 2089
6708.20 2010
6708.97 1999
6709.74 2045
6710.52 1956
6711.29 1991
6712.06 1903
6712.84 1991
6713.61 1928
6714.38 1941
6715.15 1965
6715.93 1975
6716.70 1951
6717.47 2032
6718.25 2051
6719.02 2024
6719.79 1991
6720.57 1992
6721.34 2030
6722.11 2077
6722.89 2099
6723.66 2000
6724.43 2060
6725.21 2005
6725.98 1895
6726.76 1933
6727.53 1914
6728.30 1899
6729.08 2013
6729.85 1941
6730.63 1930
6731.40 1898
6732.17 1894
6732.95 1826
6733.72 1793
6734.50 1792
6735.27 1783
6736.04 1782
6736.82 1835
6737.59 1757
6738.37 1757
6739.14 1799
6739.92 1830
6740.69 1885
6741.47 1805
6742.24 1744
6743.02 1730
6743.79 1726
6744.57 1708
6745.34 1777
6746.12 1721
6746.89 1707
6747.66 1759
6748.44 1742
6749.22 1699
6749.99 1704
6750.77 1659
6751.54 1713
6752.32 1755
6753.09 1789
6753.87 1761
6754.64 1739
6755.42 1730
6756.19 1740
6756.97 1743
6757.74 1751
6758.52 1738
6759.29 1764
6760.07 1741
6760.85 1680
6761.62 1811
6762.40 1732
6763.17 1790
6763.95 1754
6764.73 1709
6765.50 1740
6766.28 1778
6767.05 1790
6767.83 1747
6768.61 1704
6769.38 1848
6770.16 1721
6770.94 1707
6771.71 1711
6772.49 1746
6773.26 1704
6774.04 1696
6774.82 1669
6775.59 1796
6776.37 1747
6777.15 1723
6777.92 1755
6778.70 1759
6779.48 1792
6780.25 1867
6781.03 1920
6781.81 1818
6782.59 1803
6783.36 1777
6784.14 1777
6784.92 1766
6785.69 1724
6786.47 1649
6787.25 1635
6788.03 1641
6788.80 1615
6789.58 1664
6790.36 1676
6791.13 1642
6791.91 1575
6792.69 1624
6793.47 1652
6794.25 1562
6795.02 1569
6795.80 1549
6796.58 1437
6797.36 1532
6798.13 1586
6798.91 1535
6799.69 1539
6800.47 1488
6801.25 1564
6802.02 1498
6802.80 1582
6803.58 1550
6804.36 1554
6805.14 1534
6805.92 1562
6806.69 1510
6807.47 1616
6808.25 1592
6809.03 1580
6809.81 1491
6810.59 1479
6811.36 1570
6812.14 1590
6812.92 1637
6813.70 1567
6814.48 1549
6815.26 1511
6816.04 1579
6816.82 1580
6817.60 1567
6818.37 1629
6819.15 1688
6819.93 1649
6820.71 1628
6821.49 1524
6822.27 1547
6823.05 1446
6823.83 1537
6824.61 1579
6825.39 1460
6826.17 1456
6826.95 1535
6827.73 1498
6828.51 1508
6829.29 1442
6830.07 1468
6830.85 1572
6831.63 1517
6832.40 1519
6833.18 1461
6833.96 1474
6834.74 1534
6835.52 1411
6836.30 1412
6837.08 1471
6837.87 1512
6838.65 1480
6839.43 1517
6840.21 1481
6840.99 1456
6841.77 1457
6842.55 1511
6843.33 1456
6844.11 1425
6844.89 1439
6845.67 1451
6846.45 1563
6847.23 1514
6848.01 1622
6848.79 1508
6849.57 1584
6850.35 1594
6851.13 1553
6851.92 1575
6852.70 1674
6853.48 1698
6854.26 1666
6855.04 1669
6855.82 1595
6856.60 1612
6857.38 1650
6858.16 1627
6858.95 1515
6859.73 1514
6860.51 1551
6861.29 1524
6862.07 1467
6862.85 1438
6863.64 1428
6864.42 1526
6865.20 1565
6865.98 1472
6866.76 1419
6867.54 1422
6868.33 1551
6869.11 1515
6869.89 1506
6870.67 1490
6871.45 1561
6872.24 1504
6873.02 1439
6873.80 1458
6874.58 1436
6875.36 1481
6876.15 1439
6876.93 1480
6877.71 1466
6878.49 1489
6879.28 1511
6880.06 1509
6880.84 1587
6881.62 1561
6882.41 1572
6883.19 1617
6883.97 1592
6884.76 1564
6885.54 1602
6886.32 1608
6887.10 1630
6887.89 1565
6888.67 1649
6889.45 1617
6890.24 1606
6891.02 1659
6891.80 1614
6892.59 1593
6893.37 1572
6894.15 1601
6894.94 1531
6895.72 1517
6896.50 1555
6897.29 1519
6898.07 1584
6898.85 1510
6899.64 1495
6900.42 1509
6901.21 1505
6901.99 1446
6902.77 1548
6903.56 1485
6904.34 1454
6905.12 1499
6905.91 1469
6906.69 1487
6907.48 1512
6908.26 1495
6909.05 1529
6909.83 1548
6910.61 1526
6911.40 1593
6912.18 1516
6912.97 1511
6913.75 1509
6914.54 1506
6915.32 1515
6916.11 1471
6916.89 1451
6917.67 1508
6918.46 1519
6919.24 1462
6920.03 1544
6920.81 1605
6921.60 1620
6922.38 1655
6923.17 1656
6923.95 1759
6924.74 1848
6925.52 1789
6926.31 1719
6927.09 1683
6927.88 1685
6928.67 1658
6929.45 1603
6930.24 1551
6931.02 1468
6931.81 1469
6932.59 1408
6933.38 1560
6934.16 1498
6934.95 1518
6935.74 1490
6936.52 1450
6937.31 1510
6938.09 1534
6938.88 1454
6939.66 1554
6940.45 1553
6941.24 1448
6942.02 1443
6942.81 1500
6943.59 1530
6944.38 1598
6945.17 1564
6945.95 1586
6946.74 1465
6947.53 1447
6948.31 1532
6949.10 1456
6949.89 1449
6950.67 1511
6951.46 1578
6952.25 1606
6953.03 1592
6953.82 1603
6954.61 1578
6955.39 1516
6956.18 1500
6956.97 1527
6957.75 1543
6958.54 1519
6959.33 1581
6960.11 1598
6960.90 1558
6961.69 1580
6962.48 1555
6963.26 1540
6964.05 1582
6964.84 1562
6965.63 1555
6966.41 1482
6967.20 1572
6967.99 1619
6968.78 1614
6969.56 1668
6970.35 1627
6971.14 1686
6971.93 1673
6972.71 1697
6973.50 1691
6974.29 1770
6975.08 1661
6975.87 1702
6976.65 1766
6977.44 1792
6978.23 1674
6979.02 1789
6979.81 1781
6980.60 1820
6981.38 1943
6982.17 1999
6982.96 1973
6983.75 2053
6984.54 2026
6985.33 2149
6986.11 2286
6986.90 2344
6987.69 2377
6988.48 2292
6989.27 2239
6990.06 2233
6990.85 2195
6991.64 2134
6992.42 1968
6993.21 1953
6994.00 1833
6994.79 1773
6995.58 1773
6996.37 1792
6997.16 1779
6997.95 1782
6998.74 1949
6999.53 1959
7000.32 2060
7001.11 2162
7001.90 2198
7002.68 2150
7003.47 2125
7004.26 2123
7005.05 2090
7005.84 1950
7006.63 1770
7007.42 1770
7008.21 1720
7009.00 1743
7009.79 1572
7010.58 1577
7011.37 1583
7012.16 1532
7012.95 1525
7013.74 1546
7014.53 1578
7015.32 1553
7016.11 1538
7016.90 1532
7017.69 1520
7018.48 1609
7019.27 1579
7020.07 1553
7020.86 1486
7021.65 1493
7022.44 1519
7023.23 1605
7024.02 1593
7024.81 1557
7025.60 1574
7026.39 1594
7027.18 1630
7027.97 1577
7028.76 1589
7029.55 1542
7030.35 1495
7031.14 1553
7031.93 1517
7032.72 1502
7033.51 1531
7034.30 1527
7035.09 1575
7035.88 1587
7036.68 1463
7037.47 1494
7038.26 1521
7039.05 1553
7039.84 1508
7040.63 1494
7041.43 1471
7042.22 1461
7043.01 1541
7043.80 1522
7044.59 1639
7045.38 1669
7046.18 1591
7046.97 1571
7047.76 1544
7048.55 1601
7049.35 1555
7050.14 1603
7050.93 1689
7051.72 1674
7052.51 1565
7053.31 1559
7054.10 1475
7054.89 1560
7055.68 1491
7056.48 1473
7057.27 1456
7058.06 1541
7058.85 1511
7059.65 1406
7060.44 1436
7061.23 1538
7062.03 1490
7062.82 1533
7063.61 1452
7064.40 1472
7065.20 1502
7065.99 1422
7066.78 1392
7067.58 1369
7068.37 1384
7069.16 1369
7069.96 1405
7070.75 1354
7071.54 1390
7072.34 1434
7073.13 1446
7073.92 1454
7074.72 1398
7075.51 1471
7076.30 1495
7077.10 1446
7077.89 1434
7078.69 1488
7079.48 1489
7080.27 1466
7081.07 1432
7081.86 1400
7082.66 1381
7083.45 1469
7084.24 1544
7085.04 1547
7085.83 1448
7086.63 1414
7087.42 1536
7088.21 1467
7089.01 1359
7089.80 1351
7090.60 1347
7091.39 1405
7092.19 1354
7092.98 1393
7093.78 1449
7094.57 1301
7095.37 1374
7096.16 1363
7096.96 1323
7097.75 1289
7098.55 1292
7099.34 1330
7100.14 1239
7100.93 1384
7101.73 1351
7102.52 1371
7103.32 1416
7104.11 1353
7104.91 1354
7105.70 1330
7106.50 1326
7107.29 1325
7108.09 1286
7108.88 1258
7109.68 1267
7110.47 1325
7111.27 1378
7112.07 1324
7112.86 1347
7113.66 1283
7114.45 1323
7115.25 1261
7116.04 1256
7116.84 1319
7117.64 1346
7118.43 1365
7119.23 1356
7120.02 1354
7120.82 1343
7121.62 1316
7122.41 1383
7123.21 1375
7124.01 1339
7124.80 1339
7125.60 1342
7126.40 1402
7127.19 1395
7127.99 1277
7128.79 1327
7129.58 1325
7130.38 1321
7131.18 1340
7131.97 1339
7132.77 1197
7133.57 1320
7134.36 1278
7135.16 1231
7135.96 1301
7136.75 1408
7137.55 1317
7138.35 1270
7139.14 1280
7139.94 1367
7140.74 1219
7141.54 1282
7142.33 1258
7143.13 1292
7143.93 1311
7144.73 1290
7145.52 1289
7146.32 1259
7147.12 1259
7147.92 1265
7148.71 1342
7149.51 1340
7150.31 1297
7151.11 1266
7151.91 1239
7152.70 1229
7153.50 1250
7154.30 1284
7155.10 1267
7155.90 1264
7156.69 1217
7157.49 1273
7158.29 1195
7159.09 1276
7159.89 1328
7160.69 1288
7161.48 1292
7162.28 1314
7163.08 1284
7163.88 1333
7164.68 1247
7165.48 1219
7166.28 1294
7167.07 1397
7167.87 1298
7168.67 1268
7169.47 1254
7170.27 1287
7171.07 1335
7171.87 1288
7172.67 1309
7173.47 1329
7174.27 1242
7175.06 1300
7175.86 1305
7176.66 1304
7177.46 1342
7178.26 1275
7179.06 1298
7179.86 1254
7180.66 1266
7181.46 1285
7182.26 1298
7183.06 1322
7183.86 1253
7184.66 1196
7185.46 1248
7186.26 1256
7187.06 1325
7187.86 1310
7188.66 1281
7189.46 1301
7190.26 1237
7191.06 1203
7191.86 1198
7192.66 1260
7193.46 1176
7194.26 1190
7195.06 1284
7195.86 1215
7196.66 1224
7197.46 1218
7198.26 1214
7199.06 1235
7199.86 1288
7200.66 1218
7201.46 1234
7202.26 1223
7203.06 1174
7203.87 1151
7204.67 1212
7205.47 1238
7206.27 1211
7207.07 1260
7207.87 1185
7208.67 1213
7209.47 1244
7210.27 1270
7211.07 1305
7211.88 1279
7212.68 1262
7213.48 1352
7214.28 1241
7215.08 1281
7215.88 1204
7216.68 1216
7217.49 1285
7218.29 1266
7219.09 1230
7219.89 1249
7220.69 1298
7221.49 1232
7222.30 1246
7223.10 1229
7223.90 1216
7224.70 1255
7225.50 1300
7226.31 1311
7227.11 1287
7227.91 1253
7228.71 1277
7229.51 1316
7230.32 1267
7231.12 1224
7231.92 1206
7232.72 1246
7233.53 1272
7234.33 1229
7235.13 1243
7235.93 1210
7236.74 1193
7237.54 1263
7238.34 1293
7239.14 1264
7239.95 1281
7240.75 1311
7241.55 1289
7242.36 1247
7243.16 1307
7243.96 1280
7244.77 1260
7245.57 1241
7246.37 1204
7247.17 1211
7247.98 1213
7248.78 1201
7249.58 1176
7250.39 1158
7251.19 1219
7251.99 1253
7252.80 1283
7253.60 1247
7254.41 1266
7255.21 1270
7256.01 1213
7256.82 1236
7257.62 1288
7258.42 1272
7259.23 1279
7260.03 1274
7260.84 1230
7261.64 1183
7262.44 1196
7263.25 1186
7264.05 1232
7264.86 1189
7265.66 1230
7266.46 1195
7267.27 1203
7268.07 1236
7268.88 1185
7269.68 1233
7270.49 1293
7271.29 1247
7272.10 1283
7272.90 1257
7273.71 1241
7274.51 1226
7275.31 1216
7276.12 1155
7276.92 1208
7277.73 1222
7278.53 1212
7279.34 1206
7280.14 1319
7280.95 1305
7281.75 1304
7282.56 1288
7283.37 1296
7284.17 1331
7284.98 1319
7285.78 1315
7286.59 1357
7287.39 1330
7288.20 1323
7289.00 1355
7289.81 1265
7290.61 1271
7291.42 1275
7292.23 1297
7293.03 1229
7293.84 1245
7294.64 1256
7295.45 1294
7296.25 1272
7297.06 1274
7297.87 1304
7298.67 1239
7299.48 1311
7300.28 1329
7301.09 1341
7301.90 1384
7302.70 1344
7303.51 1287
7304.32 1326
7305.12 1349
7305.93 1376
7306.74 1294
7307.54 1309
7308.35 1312
7309.16 1332
7309.96 1443
7310.77 1390
7311.58 1371
7312.38 1348
7313.19 1366
7314.00 1406
7314.80 1359
7315.61 1370
7316.42 1416
7317.22 1347
7318.03 1320
7318.84 1376
7319.65 1358
7320.45 1335
7321.26 1397
7322.07 1425
7322.88 1470
7323.68 1469
7324.49 1453
7325.30 1444
7326.11 1456
7326.91 1425
7327.72 1372
7328.53 1343
7329.34 1379
7330.14 1394
7330.95 1299
7331.76 1278
7332.57 1282
7333.38 1346
7334.18 1331
7334.99 1278
7335.80 1241
7336.61 1243
7337.42 1284
7338.22 1308
7339.03 1251
7339.84 1216
7340.65 1271
7341.46 1258
7342.27 1325
7343.07 1240
7343.88 1172
7344.69 1183
7345.50 1208
7346.31 1271
7347.12 1218
7347.93 1301
7348.74 1291
7349.54 1334
7350.35 1327
7351.16 1340
7351.97 1317
7352.78 1333
7353.59 1217
7354.40 1253
7355.21 1249
7356.02 1288
7356.83 1285
7357.64 1305
7358.45 1297
7359.25 1272
7360.06 1329
7360.87 1258
7361.68 1279
7362.49 1235
7363.30 1232
7364.11 1234
7364.92 1252
7365.73 1224
7366.54 1233
7367.35 1217
7368.16 1265
7368.97 1194
7369.78 1286
7370.59 1269
7371.40 1194
7372.21 1217
7373.02 1206
7373.83 1238
7374.64 1233
7375.45 1247
7376.26 1274
7377.07 1318
7377.88 1289
7378.69 1314
7379.50 1303
7380.31 1371
7381.13 1441
7381.94 1350
7382.75 1308
7383.56 1371
7384.37 1419
7385.18 1328
7385.99 1343
7386.80 1293
7387.61 1272
7388.42 1258
7389.23 1251
7390.05 1217
7390.86 1261
7391.67 1238
7392.48 1192
7393.29 1107
7394.10 1221
7394.91 1258
7395.72 1211
7396.54 1156
7397.35 1183
7398.16 1230
7398.97 1240
7399.78 1270
7400.59 1282
7401.41 1256
7402.22 1288
7403.03 1342
7403.84 1357
7404.65 1309
7405.46 1255
7406.28 1341
7407.09 1281
7407.90 1289
7408.71 1316
7409.52 1353
7410.34 1381
7411.15 1301
7411.96 1246
7412.77 1268
7413.59 1312
7414.40 1216
7415.21 1118
7416.02 1175
7416.84 1126
7417.65 1199
7418.46 1136
7419.27 1121
7420.09 1123
7420.90 1157
7421.71 1178
7422.53 1251
7423.34 1187
7424.15 1184
7424.96 1196
7425.78 1220
7426.59 1167
7427.40 1222
7428.22 1218
7429.03 1139
7429.84 1176
7430.66 1229
7431.47 1169
7432.28 1140
7433.10 1143
7433.91 1155
7434.72 1145
7435.54 1099
7436.35 1128
7437.17 1176
7437.98 1139
7438.79 1127
7439.61 1181
7440.42 1209
7441.23 1222
7442.05 1142
7442.86 1138
7443.68 1186
7444.49 1137
7445.30 1155
7446.12 1181
7446.93 1191
7447.75 1156
7448.56 1188
7449.38 1179
7450.19 1124
7451.00 1144
7451.82 1170
7452.63 1171
7453.45 1140
7454.26 1071
7455.08 1077
7455.89 1145
7456.71 1131
7457.52 1143
7458.34 1174
7459.15 1133
7459.97 1101
7460.78 1221
7461.60 1208
7462.41 1204
7463.23 1169
7464.04 1150
7464.86 1115
7465.67 1113
7466.49 1204
7467.30 1141
7468.12 1151
7468.93 1173
7469.75 1224
7470.56 1170
7471.38 1172
7472.20 1224
7473.01 1218
7473.83 1130
7474.64 1150
7475.46 1073
7476.27 1131
7477.09 1135
7477.91 1117
7478.72 1152
7479.54 1109
7480.35 1138
7481.17 1084
7481.99 1070
7482.80 1128
7483.62 1195
7484.44 1174
7485.25 1187
7486.07 1212
7486.88 1143
7487.70 1090
7488.52 1114
7489.33 1174
7490.15 1165
7490.97 1133
7491.78 1182
7492.60 1182
7493.42 1175
7494.23 1171
7495.05 1164
7495.87 1196
7496.69 1196
7497.50 1132
7498.32 1130
7499.14 1127
7499.95 1149
7500.77 1191
7501.59 1155
7502.40 1136
7503.22 1160
7504.04 1125
7504.86 1170
7505.67 1199
7506.49 1173
7507.31 1175
7508.13 1150
7508.94 1225
7509.76 1208
7510.58 1187
7511.40 1175
7512.22 1191
7513.03 1167
7513.85 1080
7514.67 1090
7515.49 1104
7516.31 1181
7517.12 1128
7517.94 1152
7518.76 1140
7519.58 1099
7520.40 1115
7521.21 1123
7522.03 1185
7522.85 1172
7523.67 1195
7524.49 1146
7525.31 1161
7526.12 1101
7526.94 1088
7527.76 1151
7528.58 1203
7529.40 1173
7530.22 1156
7531.04 1125
7531.86 1104
7532.67 1152
7533.49 1123
7534.31 1092
7535.13 1105
7535.95 1137
7536.77 1102
7537.59 1116
7538.41 1088
7539.23 1148
7540.05 1199
7540.87 1130
7541.69 1116
7542.51 1096
7543.32 1214
7544.14 1262
7544.96 1277
7545.78 1207
7546.60 1212
7547.42 1111
7548.24 1190
7549.06 1250
7549.88 1227
7550.70 1170
7551.52 1179
7552.34 1182
7553.16 1204
7553.98 1213
7554.80 1211
7555.62 1191
7556.44 1267
7557.26 1201
7558.08 1197
7558.90 1242
7559.72 1264
7560.54 1293
7561.36 1206
7562.19 1245
7563.01 1292
7563.83 1244
7564.65 1215
7565.47 1259
7566.29 1279
7567.11 1222
7567.93 1195
7568.75 1244
7569.57 1250
7570.39 1185
7571.21 1252
7572.03 1303
7572.86 1262
7573.68 1247
7574.50 1274
7575.32 1279
7576.14 1245
7576.96 1266
7577.78 1312
7578.60 1322
7579.43 1298
7580.25 1232
7581.07 1325
7581.89 1334
7582.71 1313
7583.53 1327
7584.36 1298
7585.18 1294
7586.00 1235
7586.82 1264
7587.64 1363
7588.47 1336
7589.29 1365
7590.11 1346
7590.93 1468
7591.75 1362
7592.58 1352
7593.40 1378
7594.22 1447
7595.04 1357
7595.86 1309
7596.69 1286
7597.51 1334
7598.33 1356
7599.15 1359
7599.98 1372
7600.80 1440
7601.62 1465
7602.45 1440
7603.27 1410
7604.09 1461
7604.91 1540
7605.74 1536
7606.56 1641
7607.38 1700
7608.21 1624
7609.03 1591
7609.85 1590
7610.67 1550
7611.50 1473
7612.32 1443
7613.14 1467
7613.97 1424
7614.79 1379
7615.61 1377
7616.44 1425
7617.26 1437
7618.08 1447
7618.91 1319
7619.73 1434
7620.56 1429
7621.38 1436
7622.20 1369
7623.03 1376
7623.85 1426
7624.67 1415
7625.50 1375
7626.32 1389
7627.15 1401
7627.97 1474
7628.80 1590
7629.62 1631
7630.44 1662
7631.27 1742
7632.09 1848
7632.92 1950
7633.74 1915
7634.57 1930
7635.39 1848
7636.21 1885
7637.04 1816
7637.86 1707
7638.69 1571
7639.51 1518
7640.34 1419
7641.16 1401
7641.99 1327
7642.81 1241
7643.64 1280
7644.46 1343
7645.29 1266
7646.11 1231
7646.94 1268
7647.76 1273
7648.59 1257
7649.41 1209
7650.24 1251
7651.06 1208
7651.89 1225
7652.71 1238
7653.54 1173
7654.37 1077
7655.19 1184
7656.02 1242
7656.84 1174
7657.67 1169
7658.49 1185
7659.32 1183
7660.14 1180
7660.97 1182
7661.80 1174
7662.62 1138
7663.45 1199
7664.27 1166
7665.10 1115
7665.93 1097
7666.75 1242
7667.58 1276
7668.41 1222
7669.23 1175
7670.06 1237
7670.88 1206
7671.71 1276
7672.54 1245
7673.36 1282
7674.19 1240
7675.02 1224
7675.84 1229
7676.67 1170
7677.50 1097
7678.32 1129
7679.15 1142
7679.98 1212
7680.81 1069
7681.63 1076
7682.46 1152
7683.29 1119
7684.11 1115
7684.94 1101
7685.77 1202
7686.59 1196
7687.42 1221
7688.25 1150
7689.08 1117
7689.90 1120
7690.73 1091
7691.56 1121
7692.39 1122
7693.21 1127
7694.04 1107
7694.87 1103
7695.70 1123
7696.53 1101
7697.35 1110
7698.18 1216
7699.01 1169
7699.84 1220
7700.66 1171
7701.49 1151
7702.32 1173
7703.15 1128
7703.98 1106
7704.81 1178
7705.63 1081
7706.46 1105
7707.29 1175
7708.12 1131
7708.95 1135
7709.78 1150
7710.60 1163
7711.43 1105
7712.26 1167
7713.09 1104
7713.92 1131
7714.75 1098
7715.58 1086
7716.41 1119
7717.23 1143
7718.06 1143
7718.89 1110
7719.72 1087
7720.55 1156
7721.38 1157
7722.21 1045
7723.04 1028
7723.87 1111
7724.70 1050
7725.53 1061
7726.36 1032
7727.18 1051
7728.01 996
7728.84 1011
7729.67 1063
7730.50 1057
7731.33 1038
7732.16 1066
7732.99 1091
7733.82 1083
7734.65 1094
7735.48 1064
7736.31 1015
7737.14 1075
7737.97 1084
7738.80 1066
7739.63 1141
7740.46 1072
7741.29 1023
7742.12 1105
7742.95 1072
7743.78 1068
7744.61 1059
7745.44 1082
7746.27 1111
7747.10 1074
7747.94 1143
7748.77 1177
7749.60 1200
7750.43 1150
7751.26 1090
7752.09 1128
7752.92 1120
7753.75 1037
7754.58 992
7755.41 1033
7756.24 1036
7757.07 977
7757.91 968
7758.74 1011
7759.57 988
7760.40 893
7761.23 1025
7762.06 994
7762.89 920
7763.72 918
7764.56 958
7765.39 994
7766.22 978
7767.05 981
7767.88 973
7768.71 1021
7769.55 1010
7770.38 1003
7771.21 1025
7772.04 969
7772.87 932
7773.70 1047
7774.54 1058
7775.37 980
7776.20 1019
7777.03 949
7777.86 984
7778.70 994
7779.53 974
7780.36 1013
7781.19 1028
7782.03 1018
7782.86 954
7783.69 936
7784.52 978
7785.36 1031
7786.19 1048
7787.02 1039
7787.85 1102
7788.69 1126
7789.52 1063
7790.35 1058
7791.19 1070
7792.02 1042
7792.85 1011
7793.68 993
7794.52 1017
7795.35 1025
7796.18 952
7797.02 1022
7797.85 974
7798.68 992
7799.52 1007
7800.35 1007
7801.18 987
7802.02 952
7802.85 939
7803.68 918
7804.52 950
7805.35 990
7806.18 970
7807.02 1102
7807.85 1024
7808.69 967
7809.52 949
7810.35 998
7811.19 1031
7812.02 1035
7812.86 981
7813.69 987
7814.52 1019
7815.36 1031
7816.19 1066
7817.03 1045
7817.86 1046
7818.70 1063
7819.53 1056
7820.36 1010
7821.20 1010
7822.03 1081
7822.87 1083
7823.70 1008
7824.54 1017
7825.37 1033
7826.21 1038
7827.04 985
7827.88 955
7828.71 910
7829.55 991
7830.38 978
7831.22 1006
7832.05 1014
7832.89 1050
7833.72 1036
7834.56 1040
7835.39 984
7836.23 937
7837.06 928
7837.90 960
7838.73 941
7839.57 956
7840.40 990
7841.24 1034
7842.07 999
7842.91 1017
7843.75 991
7844.58 1044
7845.42 962
7846.25 994
7847.09 1084
7847.93 1022
7848.76 1041
7849.60 1042
7850.43 1027
7851.27 995
7852.11 980
7852.94 999
7853.78 982
7854.61 1089
7855.45 1096
7856.29 1083
7857.12 1110
7857.96 1103
7858.80 1150
7859.63 1151
7860.47 1170
7861.31 1173
7862.14 1152
7862.98 1148
7863.82 1143
7864.65 1119
7865.49 1168
7866.33 1075
7867.16 1047
7868.00 1078
7868.84 1038
7869.67 1007
7870.51 983
7871.35 1029
7872.19 1043
7873.02 1109
7873.86 1053
7874.70 1034
7875.53 1022
7876.37 1019
7877.21 1010
7878.05 995
7878.88 1066
7879.72 1092
7880.56 992
7881.40 1006
7882.24 1030
7883.07 958
7883.91 999
7884.75 991
7885.59 989
7886.42 1014
7887.26 954
7888.10 1012
7888.94 1008
7889.78 978
7890.62 989
7891.45 1016
7892.29 1071
7893.13 991
7893.97 982
7894.81 1011
7895.65 989
7896.48 985
7897.32 1041
7898.16 962
7899.00 988
7899.84 1068
7900.68 1045
7901.52 1112
7902.35 1063
7903.19 1046
7904.03 1084
7904.87 1008
7905.71 938
7906.55 996
7907.39 1055
7908.23 977
7909.07 911
7909.91 933
7910.75 969
7911.58 944
7912.42 933
7913.26 991
7914.10 1043
7914.94 1014
7915.78 1012
7916.62 1063
7917.46 1062
7918.30 1107
7919.14 1152
7919.98 1124
7920.82 1084
7921.66 1030
7922.50 992
7923.34 966
7924.18 943
7925.02 1045
7925.86 1045
7926.70 975
7927.54 977
7928.38 929
7929.22 907
7930.06 888
7930.90 949
7931.74 986
7932.58 911
7933.42 986
7934.26 992
7935.10 905
7935.94 873
7936.78 927
7937.62 932
7938.47 931
7939.31 887
7940.15 921
7940.99 921
7941.83 902
7942.67 970
7943.51 951
7944.35 911
7945.19 942
7946.03 947
7946.88 1035
7947.72 988
7948.56 975
7949.40 914
7950.24 913
7951.08 977
7951.92 944
7952.76 909
7953.61 966
7954.45 920
7955.29 873
7956.13 887
7956.97 911
7957.81 886
7958.66 905
7959.50 885
7960.34 915
7961.18 871
7962.02 895
7962.87 850
7963.71 876
7964.55 843
7965.39 929
7966.23 900
7967.08 951
7967.92 897
7968.76 882
7969.60 932
7970.45 955
7971.29 925
7972.13 857
7972.97 902
7973.82 921
7974.66 924
7975.50 849
7976.34 834
7977.19 901
7978.03 944
7978.87 867
7979.72 867
7980.56 901
7981.40 942
7982.24 950
7983.09 945
7983.93 923
7984.77 958
7985.62 966
7986.46 882
7987.30 874
7988.15 891
7988.99 871
7989.83 863
7990.68 902
7991.52 865
7992.36 855
7993.21 938
7994.05 936
7994.90 871
7995.74 900
7996.58 921
7997.43 912
7998.27 896
7999.11 898
7999.96 861
8000.80 858
8001.65 854
8002.49 867
8003.34 873
8004.18 817
8005.02 840
8005.87 904
8006.71 912
8007.56 872
8008.40 847
8009.25 876
8010.09 897
8010.93 902
8011.78 839
8012.62 893
8013.47 863
8014.31 887
8015.16 907
8016.00 895
8016.85 827
8017.69 830
8018.54 895
8019.38 877
8020.23 894
8021.07 895
8021.92 916
8022.76 905
8023.61 906
8024.45 905
8025.30 848
8026.14 895
8026.99 946
8027.83 900
8028.68 858
8029.53 861
8030.37 843
8031.22 888
8032.06 880
8032.91 840
8033.75 876
8034.60 858
8035.45 881
8036.29 859
8037.14 881
8037.98 853
8038.83 800
8039.68 864
8040.52 858
8041.37 812
8042.21 799
8043.06 865
8043.91 903
8044.75 822
8045.60 793
8046.45 841
8047.29 826
8048.14 853
8048.99 830
8049.83 844
8050.68 855
8051.53 817
8052.37 808
8053.22 862
8054.07 818
8054.91 841
8055.76 810
8056.61 824
8057.45 824
8058.30 832
8059.15 852
8060.00 852
8060.84 821
8061.69 837
8062.54 889
8063.38 887
8064.23 798
8065.08 842
8065.93 830
8066.77 882
8067.62 866
8068.47 878
8069.32 864
8070.16 833
8071.01 848
8071.86 866
8072.71 867
8073.56 846
8074.40 841
8075.25 791
8076.10 803
8076.95 840
8077.80 841
8078.64 850
8079.49 849
8080.34 827
8081.19 819
8082.04 893
8082.89 807
8083.73 874
8084.58 855
8085.43 805
8086.28 756
8087.13 850
8087.98 791
8088.82 776
8089.67 803
8090.52 798
8091.37 816
8092.22 765
8093.07 784
8093.92 820
8094.77 846
8095.62 813
8096.46 820
8097.31 823
8098.16 794
8099.01 807
8099.86 796
8100.71 825
8101.56 879
8102.41 811
8103.26 860
8104.11 822
8104.96 805
8105.81 779
8106.66 745
8107.51 818
8108.36 825
8109.21 846
8110.06 820
8110.91 805
8111.76 756
8112.61 829
8113.46 799
8114.31 839
8115.16 832
8116.01 898
8116.86 849
8117.71 843
8118.56 843
8119.41 895
8120.26 852
8121.11 830
8121.96 809
8122.81 883
8123.66 854
8124.51 813
8125.36 840
8126.21 866
8127.06 850
8127.91 876
8128.76 867
8129.61 844
8130.46 860
8131.31 815
8132.17 828
8133.02 844
8133.87 899
8134.72 889
8135.57 957
8136.42 895
8137.27 882
8138.12 841
8138.97 883
8139.83 881
8140.68 845
8141.53 853
8142.38 950
8143.23 941
8144.08 897
8144.94 851
8145.79 923
8146.64 864
8147.49 938
8148.34 976
8149.19 831
8150.05 836
8150.90 865
8151.75 886
8152.60 883
8153.45 819
8154.31 862
8155.16 852
8156.01 883
8156.86 892
8157.71 898
8158.57 891
8159.42 942
8160.27 901
8161.12 857
8161.98 805
8162.83 843
8163.68 870
8164.53 830
8165.39 841
8166.24 875
8167.09 844
8167.95 887
8168.80 931
8169.65 861
8170.50 835
8171.36 893
8172.21 855
8173.06 831
8173.92 851
8174.77 828
8175.62 773
8176.48 814
8177.33 741
8178.18 843
8179.04 859
8179.89 908
8180.74 923
8181.60 843
8182.45 879
8183.30 928
8184.16 873
8185.01 834
8185.86 818
8186.72 803
8187.57 805
8188.43 866
8189.28 839
8190.13 819
8190.99 795
8191.84 788
8192.70 813
8193.55 840
8194.40 852
8195.26 794
8196.11 757
8196.97 786
8197.82 800
8198.68 782
8199.53 776
8200.39 808
8201.24 807
8202.09 771
8202.95 788
8203.80 772
8204.66 864
8205.51 872
8206.37 838
8207.22 844
8208.08 820
8208.93 828
8209.79 797
8210.64 720
8211.50 769
8212.35 779
8213.21 784
8214.06 863
8214.92 818
8215.77 836
8216.63 794
8217.49 844
8218.34 781
8219.20 795
8220.05 825
8220.91 842
8221.76 838
8222.62 828
8223.47 792
8224.33 787
8225.19 780
8226.04 793
8226.90 762
8227.75 802
8228.61 805
8229.47 740
8230.32 764
8231.18 801
8232.03 821
8232.89 813
8233.75 837
8234.60 834
8235.46 835
8236.32 855
8237.17 814
8238.03 715
8238.88 805
8239.74 843
8240.60 796
8241.45 774
8242.31 785
8243.17 844
8244.02 806
8244.88 769
8245.74 862
8246.60 810
8247.45 816
8248.31 798
8249.17 782
8250.02 848
8250.88 740
8251.74 745
8252.59 862
8253.45 856
8254.31 816
8255.17 844
8256.02 758
8256.88 807
8257.74 809
8258.60 808
8259.45 871
8260.31 869
8261.17 809
8262.03 809
8262.89 839
8263.74 816
8264.60 805
8265.46 807
8266.32 751
8267.17 818
8268.03 763
8268.89 819
8269.75 767
8270.61 795
8271.47 841
8272.32 815
8273.18 788
8274.04 815
8274.90 822
8275.76 808
8276.62 763
8277.47 797
8278.33 850
8279.19 825
8280.05 801
8280.91 811
8281.77 816
8282.63 769
8283.48 814
8284.34 826
8285.20 805
8286.06 794
8286.92 831
8287.78 857
8288.64 809
8289.50 768
8290.36 798
8291.22 803
8292.08 790
8292.94 840
8293.79 800
8294.65 786
8295.51 816
8296.37 843
8297.23 868
8298.09 788
8298.95 773
8299.81 841
8300.67 837
8301.53 851
8302.39 848
8303.25 850
8304.11 883
8304.97 857
8305.83 875
8306.69 878
8307.55 899
8308.41 879
8309.27 847
8310.13 902
8310.99 836
8311.85 795
8312.71 847
8313.57 876
8314.43 835
8315.29 841
8316.15 909
8317.01 881
8317.88 941
8318.74 951
8319.60 979
8320.46 956
8321.32 1002
8322.18 961
8323.04 887
8323.90 862
8324.76 855
8325.62 873
8326.48 867
8327.34 815
8328.21 822
8329.07 840
8329.93 848
8330.79 843
8331.65 808
8332.51 844
8333.37 857
8334.24 852
8335.10 852
8335.96 848
8336.82 838
8337.68 797
8338.54 794
8339.41 827
8340.27 927
8341.13 844
8341.99 824
8342.85 856
8343.71 822
8344.58 821
8345.44 935
8346.30 911
8347.16 882
8348.02 931
8348.89 960
8349.75 887
8350.61 900
8351.47 842
8352.34 852
8353.20 861
8354.06 855
8354.92 878
8355.79 825
8356.65 856
8357.51 870
8358.37 888
8359.24 825
8360.10 856
8360.96 869
8361.83 828
8362.69 829
8363.55 755
8364.41 823
8365.28 845
8366.14 843
8367.00 831
8367.87 846
8368.73 821
8369.59 785
8370.46 781
8371.32 783
8372.18 835
8373.05 814
8373.91 842
8374.77 855
8375.64 836
8376.50 876
8377.37 825
8378.23 866
8379.09 850
8379.96 800
8380.82 837
8381.68 872
8382.55 839
8383.41 817
8384.28 840
8385.14 838
8386.01 806
8386.87 786
8387.73 823
8388.60 819
8389.46 795
8390.33 859
8391.19 849
8392.06 889
8392.92 875
8393.78 873
8394.65 852
8395.51 817
8396.38 833
8397.24 805
8398.11 831
8398.97 841
8399.84 847
8400.70 855
8401.57 804
8402.43 840
8403.30 918
8404.16 793
8405.03 849
8405.89 808
8406.76 836
8407.62 848
8408.49 861
8409.35 918
8410.22 887
8411.08 851
8411.95 837
8412.82 850
8413.68 831
8414.55 848
8415.41 876
8416.28 904
8417.14 835
8418.01 866
8418.88 881
8419.74 844
8420.61 911
8421.47 909
8422.34 862
8423.21 883
8424.07 882
8424.94 937
8425.80 907
8426.67 863
8427.54 843
8428.40 911
8429.27 915
8430.14 944
8431.00 964
8431.87 871
8432.74 917
8433.60 879
8434.47 908
8435.34 886
8436.20 893
8437.07 899
8437.94 861
8438.80 861
8439.67 881
8440.54 917
8441.40 960
8442.27 979
8443.14 962
8444.00 958
8444.87 978
8445.74 937
8446.61 925
8447.47 972
8448.34 926
8449.21 971
8450.08 890
8450.94 950
8451.81 849
8452.68 912
8453.55 962
8454.41 1071
8455.28 1130
8456.15 1133
8457.02 1229
8457.88 1196
8458.75 1223
8459.62 1251
8460.49 1296
8461.36 1299
8462.22 1258
8463.09 1200
8463.96 1205
8464.83 1073
8465.70 1096
8466.57 1103
8467.43 1041
8468.30 1067
8469.17 1048
8470.04 1046
8470.91 1084
8471.78 1204
8472.65 1189
8473.51 1194
8474.38 1189
8475.25 1117
8476.12 1096
8476.99 1044
8477.86 1074
8478.73 1040
8479.60 1040
8480.46 1106
8481.33 1045
8482.20 970
8483.07 1036
8483.94 998
8484.81 1013
8485.68 1015
8486.55 975
8487.42 971
8488.29 946
8489.16 996
8490.03 995
8490.90 1004
8491.77 999
8492.64 952
8493.51 913
8494.37 1068
8495.24 1122
8496.11 1035
8496.98 1017
8497.85 1059
8498.72 1037
8499.59 980
8500.46 1014
8501.33 998
8502.20 1002
8503.07 1052
8503.94 1017
8504.82 1016
8505.69 1011
8506.56 1019
8507.43 1042
8508.30 1072
8509.17 1056
8510.04 1052
8510.91 1074
8511.78 1073
8512.65 1045
8513.52 1055
8514.39 1055
8515.26 1004
8516.13 1040
8517.00 1058
8517.87 1073
8518.75 1103
8519.62 1096
8520.49 1044
8521.36 1047
8522.23 981
8523.10 1050
8523.97 1067
8524.84 1135
8525.71 1096
8526.59 1083
8527.46 1078
8528.33 1086
8529.20 1067
8530.07 1075
8530.94 1081
8531.82 1116
8532.69 1161
8533.56 1179
8534.43 1177
8535.30 1186
8536.17 1244
8537.05 1182
8537.92 1284
8538.79 1218
8539.66 1172
8540.53 1228
8541.41 1173
8542.28 1155
8543.15 1160
8544.02 1159
8544.90 1133
8545.77 1143
8546.64 1085
8547.51 1089
8548.39 1132
8549.26 1141
8550.13 1113
8551.00 1190
8551.88 1277
8552.75 1417
8553.62 1522
8554.49 1652
8555.37 1793
8556.24 1766
8557.11 1884
8557.99 1889
8558.86 1825
8559.73 1716
8560.60 1587
8561.48 1442
8562.35 1329
8563.22 1226
8564.10 1183
8564.97 1114
8565.84 1052
8566.72 1041
8567.59 1008
8568.46 1016
8569.34 1023
8570.21 1006
8571.09 962
8571.96 957
8572.83 967
8573.71 996
8574.58 967
8575.45 998
8576.33 981
8577.20 912
8578.08 911
8578.95 929
8579.82 956
8580.70 971
8581.57 956
8582.45 944
8583.32 954
8584.20 999
8585.07 1012
8585.94 1025
8586.82 986
8587.69 1035
8588.57 973
8589.44 950
8590.32 957
8591.19 1068
8592.07 1070
8592.94 949
8593.82 1018
8594.69 1080
8595.57 1054
8596.44 957
8597.32 961
8598.19 983
8599.07 999
8599.94 1011
8600.82 1015
8601.69 949
8602.57 943
8603.44 928
8604.32 927
8605.19 895
8606.07 909
8606.94 883
8607.82 957
8608.69 933
8609.57 914
8610.45 849
8611.32 874
8612.20 988
8613.07 1028
8613.95 970
8614.82 934
8615.70 907
8616.58 897
8617.45 943
8618.33 961
8619.21 933
8620.08 939
8620.96 919
8621.83 943
8622.71 961
8623.59 898
8624.46 930
8625.34 962
8626.22 896
8627.09 922
8627.97 968
8628.85 937
8629.72 911
8630.60 960
8631.48 937
8632.35 857
8633.23 929
8634.11 921
8634.98 886
8635.86 840
8636.74 880
8637.61 887
8638.49 876
8639.37 929
8640.24 864
8641.12 870
8642.00 890
8642.88 892
8643.75 872
8644.63 887
8645.51 925
8646.39 890
8647.26 843
8648.14 858
8649.02 814
8649.90 857
8650.77 824
8651.65 873
8652.53 854
8653.41 863
8654.29 870
8655.16 925
8656.04 860
8656.92 826
8657.80 847
8658.68 783
8659.55 848
8660.43 864
8661.31 891
8662.19 806
8663.07 815
8663.95 843
8664.82 846
8665.70 808
8666.58 810
8667.46 853
8668.34 804
8669.22 858
8670.10 789
8670.97 858
8671.85 873
8672.73 854
8673.61 858
8674.49 835
8675.37 792
8676.25 865
8677.13 862
8678.01 817
8678.88 875
8679.76 811
8680.64 824
8681.52 785
8682.40 802
8683.28 823
8684.16 899
8685.04 874
8685.92 821
8686.80 848
8687.68 810
8688.56 762
8689.44 785
8690.32 822
8691.20 862
8692.08 848
8692.96 887
8693.84 918
8694.72 936
8695.60 990
8696.48 934
8697.36 866
8698.24 841
8699.12 847
8700.00 817
8700.88 806
8701.76 821
8702.64 859
8703.52 814
8704.40 808
8705.28 771
8706.16 745
8707.04 809
8707.92 791
8708.80 753
8709.68 780
8710.56 741
8711.44 746
8712.33 753
8713.21 738
8714.09 724
8714.97 724
8715.85 759
8716.73 758
8717.61 759
8718.49 733
8719.37 724
8720.25 778
8721.14 739
8722.02 742
8722.90 804
8723.78 711
8724.66 702
8725.54 772
8726.42 750
8727.31 799
8728.19 829
8729.07 837
8729.95 856
8730.83 838
8731.72 853
8732.60 855
8733.48 843
8734.36 819
8735.24 853
8736.12 841
8737.01 843
8737.89 806
8738.77 777
8739.65 777
8740.54 777
8741.42 695
8742.30 728
8743.18 770
8744.07 824
8744.95 742
8745.83 713
8746.71 763
8747.60 785
8748.48 769
8749.36 693
8750.24 716
8751.13 742
8752.01 725
8752.89 759
8753.77 729
8754.66 720
8755.54 765
8756.42 798
8757.31 803
8758.19 771
8759.07 764
8759.96 784
8760.84 795
8761.72 822
8762.61 793
8763.49 767
8764.37 765
8765.26 761
8766.14 732
8767.02 770
8767.91 721
8768.79 799
8769.68 762
8770.56 787
8771.44 736
8772.33 792
8773.21 770
8774.09 720
8774.98 724
8775.86 708
8776.75 705
8777.63 732
8778.52 681
8779.40 687
8780.28 698
8781.17 687
8782.05 693
8782.94 704
8783.82 649
8784.71 709
8785.59 734
8786.47 691
8787.36 670
8788.24 637
8789.13 673
8790.01 684
8790.90 724
8791.78 680
8792.67 682
8793.55 710
8794.44 686
8795.32 677
8796.21 691
8797.09 697
8797.98 758
8798.86 720
8799.75 690
8800.63 684
8801.52 686
8802.41 750
8803.29 663
8804.18 636
8805.06 725
8805.95 705
8806.83 724
8807.72 674
8808.60 718
8809.49 712
8810.38 704
8811.26 662
8812.15 677
8813.03 671
8813.92 646
8814.81 590
8815.69 637
8816.58 694
8817.46 701
8818.35 697
8819.24 690
8820.12 699
8821.01 653
8821.89 703
8822.78 686
8823.67 636
8824.55 608
8825.44 642
8826.33 658
8827.21 645
8828.10 636
8828.99 642
8829.87 653
8830.76 722
8831.65 651
8832.53 631
8833.42 647
8834.31 641
8835.20 692
8836.08 688
8836.97 646
8837.86 588
8838.74 670
8839.63 703
8840.52 608
8841.41 680
8842.29 703
8843.18 716
8844.07 659
8844.96 661
8845.84 637
8846.73 652
8847.62 626
8848.51 609
8849.39 652
8850.28 611
8851.17 648
8852.06 633
8852.95 642
8853.83 637
8854.72 581
8855.61 604
8856.50 628
8857.39 643
8858.27 631
8859.16 639
8860.05 660
8860.94 595
8861.83 621
8862.72 634
8863.60 589
8864.49 597
8865.38 660
8866.27 640
8867.16 613
8868.05 568
8868.94 591
8869.83 651
8870.71 612
8871.60 662
8872.49 637
8873.38 645
8874.27 578
8875.16 614
8876.05 648
8876.94 609
8877.83 626
8878.72 640
8879.60 612
8880.49 608
8881.38 566
8882.27 590
8883.16 591
8884.05 589
8884.94 592
8885.83 600
8886.72 620
8887.61 616
8888.50 605
8889.39 592
8890.28 593
8891.17 632
8892.06 610
8892.95 584
8893.84 561
8894.73 624
8895.62 608
8896.51 604
8897.40 570
8898.29 645
8899.18 650
8900.07 641
8900.96 574
8901.85 615
8902.74 577
8903.63 594
8904.52 608
8905.41 577
8906.30 570
8907.19 590
8908.08 584
8908.98 617
8909.87 555
8910.76 567
8911.65 574
8912.54 615
8913.43 620
8914.32 595
8915.21 607
8916.10 592
8916.99 645
8917.89 636
8918.78 634
8919.67 552
8920.56 628
8921.45 586
8922.34 633
8923.23 593
8924.13 627
8925.02 575
8925.91 576
8926.80 588
8927.69 620
8928.58 593
8929.48 561
8930.37 565
8931.26 550
8932.15 575
8933.04 559
8933.93 568
8934.83 567
8935.72 594
8936.61 589
8937.50 585
8938.40 565
8939.29 608
8940.18 593
8941.07 541
8941.96 561
8942.86 545
8943.75 585
8944.64 625
8945.53 628
8946.43 559
8947.32 617
8948.21 593
8949.11 575
8950.00 551
8950.89 579
8951.78 567
8952.68 558
8953.57 562
8954.46 585
8955.36 577
8956.25 589
8957.14 625
8958.04 590
8958.93 581
8959.82 610
8960.72 610
8961.61 585
8962.50 572
8963.40 608
8964.29 594
8965.18 606
8966.08 597
8966.97 570
8967.86 603
8968.76 566
8969.65 620
8970.54 544
8971.44 569
8972.33 565
8973.23 606
8974.12 536
8975.01 548
8975.91 603
8976.80 580
8977.70 639
8978.59 592
8979.49 567
8980.38 547
8981.27 550
8982.17 599
8983.06 556
8983.96 568
8984.85 549
8985.75 520
8986.64 601
8987.54 625
8988.43 579
8989.33 586
8990.22 595
8991.12 606
8992.01 549
8992.90 565
8993.80 543
8994.69 579
8995.59 590
8996.49 524
8997.38 525
8998.28 557
8999.17 573
9000.07 608
9000.96 586
9001.86 566
9002.75 599
9003.65 595
9004.54 566
9005.44 524
9006.33 566
9007.23 579
9008.13 567
9009.02 558
9009.92 578
9010.81 605
9011.71 552
9012.60 592
9013.50 566
9014.40 573
9015.29 546
9016.19 519
9017.09 509
9017.98 539
9018.88 589
9019.77 599
9020.67 567
9021.57 559
9022.46 568
9023.36 538
9024.26 491
9025.15 544
9026.05 577
9026.95 545
9027.84 517
9028.74 537
9029.64 591
9030.53 542
9031.43 580
9032.33 539
9033.22 553
9034.12 509
9035.02 569
9035.91 548
9036.81 568
9037.71 581
9038.61 549
9039.50 577
9040.40 549
9041.30 614
9042.20 542
9043.09 528
9043.99 543
9044.89 598
9045.79 608
9046.68 607
9047.58 612
9048.48 546
9049.38 526
9050.27 581
9051.17 583
9052.07 541
9052.97 555
9053.87 542
9054.76 596
9055.66 592
9056.56 605
9057.46 594
9058.36 594
9059.25 581
9060.15 608
9061.05 594
9061.95 555
9062.85 589
9063.75 544
9064.64 548
9065.54 510
9066.44 548
9067.34 517
9068.24 547
9069.14 558
9070.04 551
9070.94 538
9071.83 569
9072.73 545
9073.63 546
9074.53 524
9075.43 532
9076.33 527
9077.23 582
9078.13 519
9079.03 494
9079.93 550
9080.83 554
9081.72 520
9082.62 524
9083.52 496
9084.42 491
9085.32 494
9086.22 533
9087.12 588
9088.02 481
9088.92 538
9089.82 540
9090.72 545
9091.62 566
9092.52 537
9093.42 544
9094.32 542
9095.22 524
9096.12 523
9097.02 541
9097.92 535
9098.82 589
9099.72 550
9100.62 491
9101.52 494
9102.42 609
9103.32 530
9104.22 500
9105.12 569
9106.02 522
9106.92 501
9107.83 493
9108.73 563
9109.63 576
9110.53 511
9111.43 533
9112.33 543
9113.23 497
9114.13 549
9115.03 538
9115.93 538
9116.83 522
9117.74 553
9118.64 569
9119.54 550
9120.44 517
9121.34 528
9122.24 577
9123.14 555
9124.04 550
9124.95 508
9125.85 504
9126.75 560
9127.65 562
9128.55 513
9129.45 535
9130.36 568
9131.26 560
9132.16 556
9133.06 585
9133.96 536
9134.87 473
9135.77 575
9136.67 534
9137.57 549
9138.47 536
9139.38 527
9140.28 558
9141.18 517
9142.08 590
9142.99 495
9143.89 530
9144.79 571
9145.69 531
9146.60 562
9147.50 556
9148.40 554
9149.30 575
9150.21 517
9151.11 547
9152.01 498
9152.92 467
9153.82 521
9154.72 539
9155.62 547
9156.53 531
9157.43 547
9158.33 530
9159.24 544
9160.14 538
9161.04 548
9161.95 456
9162.85 543
9163.75 535
9164.66 563
9165.56 458
9166.46 476
9167.37 513
9168.27 510
9169.17 495
9170.08 517
9170.98 509
9171.89 538
9172.79 532
9173.69 542
9174.60 491
9175.50 540
9176.41 528
9177.31 558
9178.21 553
9179.12 571
9180.02 548
9180.93 543
9181.83 542
9182.74 484
9183.64 486
9184.54 525
9185.45 592
9186.35 524
9187.26 538
9188.16 520
9189.07 512
9189.97 518
9190.88 487
9191.78 496
9192.69 446
9193.59 491
9194.50 479
9195.40 512
9196.31 554
9197.21 523
9198.12 558
9199.02 596
9199.93 587
9200.83 554
9201.74 540
9202.64 520
9203.55 548
9204.45 612
9205.36 584
9206.26 599
9207.17 567
9208.08 504
9208.98 493
9209.89 517
9210.79 555
9211.70 523
9212.60 554
9213.51 529
9214.42 502
9215.32 478
9216.23 509
9217.13 477
9218.04 518
9218.95 527
9219.85 487
9220.76 501
9221.66 511
9222.57 545
9223.48 506
9224.38 538
9225.29 502
9226.20 500
9227.10 518
9228.01 506
9228.92 507
9229.82 455
9230.73 536
9231.64 486
9232.54 515
9233.45 495
9234.36 497
9235.26 440
9236.17 453
9237.08 482
9237.99 502
9238.89 523
9239.80 517
9240.71 501
9241.61 557
9242.52 538
9243.43 527
9244.34 497
9245.24 516
9246.15 528
9247.06 506
9247.97 516
9248.87 507
9249.78 509
9250.69 507
9251.60 533
9252.50 524
9253.41 535
9254.32 559
9255.23 496
9256.14 471
9257.04 553
9257.95 486
9258.86 495
9259.77 511
9260.68 481
9261.59 495
9262.49 527
9263.40 510
9264.31 536
9265.22 545
9266.13 524
9267.04 505
9267.94 558
9268.85 540
9269.76 517
9270.67 531
9271.58 525
9272.49 505
9273.40 526
9274.31 526
9275.21 523
9276.12 518
9277.03 503
9277.94 482
9278.85 481
9279.76 511
9280.67 552
9281.58 516
9282.49 506
9283.40 539
9284.31 565
9285.22 524
9286.12 520
9287.03 517
9287.94 537
9288.85 559
9289.76 523
9290.67 509
9291.58 503
9292.49 487
9293.40 503
9294.31 518
9295.22 538
9296.13 494
9297.04 476
9297.95 462
9298.86 494
9299.77 531
9300.68 525
9301.59 535
9302.50 532
9303.41 529
9304.32 532
9305.23 512
9306.14 521
9307.05 558
9307.96 510
9308.88 489
9309.79 512
9310.70 502
9311.61 532
9312.52 487
9313.43 497
9314.34 506
9315.25 481
9316.16 558
9317.07 524
9317.98 554
9318.89 476
9319.81 476
9320.72 487
9321.63 483
9322.54 459
9323.45 486
9324.36 504
9325.27 533
9326.18 505
9327.10 568
9328.01 514
9328.92 522
9329.83 483
9330.74 455
9331.65 528
9332.57 478
9333.48 491
9334.39 550
9335.30 499
9336.21 497
9337.12 502
9338.04 546
9338.95 532
9339.86 513
9340.77 542
9341.69 534
9342.60 531
9343.51 514
9344.42 489
9345.33 498
9346.25 525
9347.16 506
9348.07 467
9348.98 504
9349.90 539
9350.81 520
9351.72 516
9352.63 524
9353.55 495
9354.46 496
9355.37 474
9356.29 481
9357.20 494
9358.11 559
9359.02 513
9359.94 595
9360.85 540
9361.76 508
9362.68 569
9363.59 532
9364.50 499
9365.42 550
9366.33 567
9367.24 553
9368.16 542
9369.07 558
9369.98 531
9370.90 510
9371.81 495
9372.73 503
9373.64 501
9374.55 529
9375.47 507
9376.38 501
9377.29 481
9378.21 488
9379.12 524
9380.04 490
9380.95 528
9381.86 453
9382.78 469
9383.69 484
9384.61 502
9385.52 522
9386.44 479
9387.35 524
9388.26 523
9389.18 540
9390.09 538
9391.01 544
9391.92 539
9392.84 524
9393.75 562
9394.67 573
9395.58 543
9396.50 524
9397.41 545
9398.33 528
9399.24 517
9400.16 519
9401.07 511
9401.99 508
9402.90 505
9403.82 527
9404.73 510
9405.65 470
9406.56 505
9407.48 549
9408.39 528
9409.31 482
9410.22 503
9411.14 520
9412.06 503
9412.97 547
9413.89 491
9414.80 490
9415.72 492
9416.63 455
9417.55 526
9418.47 495
9419.38 514
9420.30 511
9421.21 514
9422.13 503
9423.05 490
9423.96 463
9424.88 489
9425.80 480
9426.71 505
9427.63 505
9428.54 550
9429.46 506
9430.38 576
9431.29 513
9432.21 517
9433.13 543
9434.04 507
9434.96 485
9435.88 528
9436.79 550
9437.71 540
9438.63 544
9439.55 549
9440.46 498
9441.38 489
9442.30 530
9443.21 563
9444.13 507
9445.05 503
9445.96 495
9446.88 514
9447.80 518
9448.72 534
9449.63 495
9450.55 497
9451.47 522
9452.39 533
9453.30 512
9454.22 528
9455.14 517
9456.06 555
9456.98 532
9457.89 523
9458.81 553
9459.73 560
9460.65 604
9461.57 497
9462.48 538
9463.40 506
9464.32 548
9465.24 564
9466.16 519
9467.07 542
9467.99 501
9468.91 521
9469.83 547
9470.75 499
9471.67 517
9472.58 496
9473.50 560
9474.42 554
9475.34 548
9476.26 511
9477.18 517
9478.10 510
9479.02 535
9479.93 477
9480.85 503
9481.77 509
9482.69 508
9483.61 522
9484.53 540
9485.45 533
9486.37 504
9487.29 528
9488.21 486
9489.13 478
9490.05 524
9490.97 519
9491.88 521
9492.80 553
9493.72 557
9494.64 489
9495.56 555
9496.48 484
9497.40 482
9498.32 549
9499.24 512
9500.16 481
9501.08 466
9502.00 463
9502.92 522
9503.84 500
9504.76 492
9505.68 473
9506.60 503
9507.52 456
9508.44 451
9509.36 494
9510.28 443
9511.20 529
9512.12 498
9513.05 480
9513.97 529
9514.89 541
9515.81 520
9516.73 472
9517.65 525
9518.57 518
9519.49 513
9520.41 482
9521.33 529
9522.25 533
9523.17 518
9524.09 495
9525.02 516
9525.94 501
9526.86 522
9527.78 528
9528.70 508
9529.62 558
9530.54 526
9531.46 508
9532.39 550
9533.31 527
9534.23 529
9535.15 564
9536.07 613
9536.99 562
9537.92 512
9538.84 500
9539.76 558
9540.68 559
9541.60 520
9542.53 535
9543.45 536
9544.37 519
9545.29 551
9546.21 541
9547.14 510
9548.06 515
9548.98 551
9549.90 517
9550.82 513
9551.75 555
9552.67 564
9553.59 513
9554.51 512
9555.44 502
9556.36 497
9557.28 548
9558.21 518
9559.13 554
9560.05 597
9560.97 559
9561.90 540
9562.82 542
9563.74 576
9564.67 545
9565.59 531
9566.51 556
9567.43 517
9568.36 504
9569.28 534
9570.20 532
9571.13 533
9572.05 557
9572.97 497
9573.90 544
9574.82 543
9575.74 523
9576.67 500
9577.59 510
9578.52 495
9579.44 530
9580.36 527
9581.29 499
9582.21 535
9583.13 567
9584.06 541
9584.98 531
9585.91 570
9586.83 540
9587.76 565
9588.68 526
9589.60 569
9590.53 519
9591.45 542
9592.38 550
9593.30 563
9594.23 529
9595.15 576
9596.07 551
9597.00 587
9597.92 567
9598.85 587
9599.77 594
9600.70 623
9601.62 607
9602.55 614
9603.47 599
9604.40 552
9605.32 559
9606.25 574
9607.17 556
9608.10 610
9609.02 561
9609.95 581
9610.87 597
9611.80 606
9612.72 565
9613.65 619
9614.57 608
9615.50 594
9616.43 616
9617.35 594
9618.28 644
9619.20 614
9620.13 650
9621.05 639
9621.98 629
9622.91 648
9623.83 623
9624.76 686
9625.68 689
9626.61 668
9627.54 629
9628.46 614
9629.39 616
9630.31 633
9631.24 661
9632.17 681
9633.09 677
9634.02 672
9634.95 751
9635.87 727
9636.80 759
9637.72 731
9638.65 761
9639.58 766
9640.50 808
9641.43 793
9642.36 843
9643.28 788
9644.21 717
9645.14 745
9646.07 773
9646.99 785
9647.92 792
9648.85 836
9649.77 895
9650.70 862
9651.63 906
9652.56 903
9653.48 847
9654.41 837
9655.34 848
9656.26 833
9657.19 781
9658.12 726
9659.05 771
9659.98 708
9660.90 719
9661.83 683
9662.76 729
9663.69 778
9664.61 744
9665.54 772
9666.47 662
9667.40 698
9668.33 710
9669.25 693
9670.18 686
9671.11 727
9672.04 747
9672.97 736
9673.89 685
9674.82 719
9675.75 735
9676.68 767
9677.61 740
9678.54 770
9679.47 715
9680.39 769
9681.32 717
9682.25 786
9683.18 719
9684.11 749
9685.04 729
9685.97 711
9686.90 727
9687.82 756
9688.75 730
9689.68 749
9690.61 772
9691.54 855
9692.47 821
9693.40 826
9694.33 813
9695.26 827
9696.19 810
9697.12 740
9698.05 773
9698.98 747
9699.90 738
9700.83 718
9701.76 735
9702.69 734
9703.62 748
9704.55 727
9705.48 703
9706.41 711
9707.34 707
9708.27 692
9709.20 681
9710.13 690
9711.06 691
9711.99 702
9712.92 694
9713.85 709
9714.78 726
9715.71 671
9716.64 696
9717.57 700
9718.50 749
9719.44 698
9720.37 717
9721.30 690
9722.23 655
9723.16 698
9724.09 714
9725.02 722
9725.95 686
9726.88 640
9727.81 677
9728.74 698
9729.67 650
9730.60 619
9731.54 690
9732.47 653
9733.40 729
9734.33 736
9735.26 693
9736.19 654
9737.12 643
9738.05 633
9738.99 638
9739.92 668
9740.85 634
9741.78 667
9742.71 658
9743.64 669
9744.57 667
9745.51 649
9746.44 736
9747.37 719
9748.30 641
9749.23 610
9750.17 647
9751.10 698
9752.03 678
9752.96 649
9753.89 677
9754.83 699
9755.76 715
9756.69 702
9757.62 711
9758.56 736
9759.49 728
9760.42 669
9761.35 685
9762.29 707
9763.22 735
9764.15 702
9765.08 744
9766.02 680
9766.95 688
9767.88 694
9768.81 756
9769.75 754
9770.68 685
9771.61 696
9772.55 741
9773.48 734
9774.41 672
9775.35 703
9776.28 726
9777.21 759
9778.14 731
9779.08 691
9780.01 750
9780.94 802
9781.88 763
9782.81 745
9783.75 790
9784.68 801
9785.61 880
9786.55 831
9787.48 823
9788.41 765
9789.35 794
9790.28 787
9791.22 748
9792.15 724
9793.08 720
9794.02 754
9794.95 764
9795.89 765
9796.82 764
9797.75 723
9798.69 751
9799.62 792
9800.56 801
9801.49 805
9802.43 790
9803.36 775
9804.29 763
9805.23 767
9806.16 709
9807.10 689
9808.03 700
9808.97 674
9809.90 651
9810.84 662
9811.77 607
9812.71 592
9813.64 623
9814.58 612
9815.51 618
9816.45 633
9817.38 646
9818.32 680
9819.25 645
9820.19 661
9821.12 647
9822.06 633
9822.99 698
9823.93 652
9824.87 650
9825.80 646
9826.74 610
9827.67 619
9828.61 623
9829.54 649
9830.48 635
9831.42 635
9832.35 582
9833.29 635
9834.22 626
9835.16 607
9836.10 626
9837.03 660
9837.97 632
9838.90 586
9839.84 625
9840.78 668
9841.71 620
9842.65 628
9843.59 674
9844.52 665
9845.46 593
9846.40 592
9847.33 596
9848.27 605
9849.20 649
9850.14 620
9851.08 572
9852.02 565
9852.95 579
9853.89 573
9854.83 568
9855.76 592
9856.70 567
9857.64 633
9858.57 584
9859.51 589
9860.45 587
9861.39 591
9862.32 616
9863.26 641
9864.20 576
9865.14 630
9866.07 654
9867.01 627
9867.95 629
9868.89 615
9869.82 606
9870.76 560
9871.70 587
9872.64 589
9873.57 609
9874.51 651
9875.45 659
9876.39 620
9877.33 593
9878.26 640
9879.20 643
9880.14 659
9881.08 598
9882.02 610
9882.96 625
9883.89 589
9884.83 596
9885.77 615
9886.71 580
9887.65 622
9888.59 573
9889.52 580
9890.46 571
9891.40 599
9892.34 542
9893.28 551
9894.22 531
9895.16 604
9896.10 576
9897.03 550
9897.97 541
9898.91 543
9899.85 528
9900.79 585
9901.73 570
9902.67 580
9903.61 612
9904.55 600
9905.49 613
9906.43 605
9907.37 591
9908.31 613
9909.25 620
9910.18 611
9911.12 562
9912.06 573
9913.00 603
9913.94 645
9914.88 626
9915.82 598
9916.76 603
9917.70 623
9918.64 575
9919.58 599
9920.52 615
9921.46 601
9922.40 623
9923.34 598
9924.28 667
9925.22 732
9926.16 775
9927.10 797
9928.05 872
9928.99 911
9929.93 905
9930.87 869
9931.81 824
9932.75 744
9933.69 748
9934.63 685
9935.57 680
9936.51 617
9937.45 605
9938.39 618
9939.33 592
9940.27 582
9941.22 555
9942.16 540
9943.10 570
9944.04 595
9944.98 539
9945.92 564
9946.86 526
9947.80 521
9948.75 523
9949.69 626
9950.63 566
9951.57 537
9952.51 513
9953.45 537
9954.40 585
9955.34 511
9956.28 527
9957.22 543
9958.16 531
9959.10 541
9960.05 553
9960.99 519
9961.93 534
9962.87 565
9963.81 581
9964.76 589
9965.70 511
9966.64 549
9967.58 538
9968.53 572
9969.47 551
9970.41 542
9971.35 545
9972.30 594
9973.24 546
9974.18 588
9975.12 533
9976.07 520
9977.01 552
9977.95 555
9978.89 530
9979.84 487
9980.78 552
9981.72 568
9982.67 523
9983.61 476
9984.55 534
9985.50 501
9986.44 466
9987.38 494
9988.33 512
9989.27 558
9990.21 534
9991.16 493
9992.10 547
9993.04 468
9993.99 470
9994.93 493
9995.87 510
9996.82 553
9997.76 537
9998.70 498
9999.65 524
10000.59 561
10001.54 514
10002.48 520
10003.42 508
10004.37 493
10005.31 489
10006.26 521
10007.20 562
10008.14 540
10009.09 536
10010.03 554
10010.98 515
10011.92 517
10012.87 501
10013.81 536
10014.76 491
10015.70 467
10016.64 516
10017.59 506
10018.53 488
10019.48 536
10020.42 526
10021.37 516
10022.31 515
10023.26 525
10024.20 504
10025.15 484
10026.09 501
10027.04 492
10027.98 476
10028.93 469
10029.87 465
10030.82 466
10031.76 446
10032.71 462
10033.66 461
10034.60 467
10035.55 428
10036.49 498
10037.44 486
10038.38 503
10039.33 521
10040.27 481
10041.22 431
10042.17 468
10043.11 465
10044.06 482
10045.00 475
10045.95 456
10046.90 502
10047.84 495
10048.79 528
10049.73 476
10050.68 495
10051.63 479
10052.57 478
10053.52 443
10054.47 452
10055.41 472
10056.36 481
10057.31 461
10058.25 482
10059.20 515
10060.15 510
10061.09 515
10062.04 520
10062.99 471
10063.93 439
10064.88 442
10065.83 481
10066.77 485
10067.72 464
10068.67 429
10069.61 471
10070.56 475
10071.51 452
10072.46 441
10073.40 413
10074.35 445
10075.30 472
10076.25 449
10077.19 415
10078.14 426
10079.09 442
10080.04 429
10080.98 478
10081.93 456
10082.88 450
10083.83 469
10084.77 441
10085.72 444
10086.67 426
10087.62 425
10088.57 435
10089.51 438
10090.46 439
10091.41 461
10092.36 468
10093.31 462
10094.26 473
10095.20 428
10096.15 427
10097.10 419
10098.05 441
10099.00 445
10099.95 420
10100.89 457
10101.84 447
10102.79 409
10103.74 446
10104.69 429
10105.64 429
10106.59 430
10107.54 384
10108.49 414
10109.43 424
10110.38 412
10111.33 428
10112.28 437
10113.23 438
10114.18 445
10115.13 457
10116.08 470
10117.03 408
10117.98 410
10118.93 436
10119.88 463
10120.83 423
10121.78 408
10122.72 418
10123.67 397
10124.62 427
10125.57 424
10126.52 407
10127.47 451
10128.42 491
10129.37 420
10130.32 423
10131.27 406
10132.22 468
10133.17 437
10134.12 421
10135.07 418
10136.02 433
10136.97 433
10137.92 402
10138.88 423
10139.83 380
10140.78 407
10141.73 442
10142.68 371
10143.63 455
10144.58 418
10145.53 433
10146.48 474
10147.43 426
10148.38 421
10149.33 392
10150.28 472
10151.23 461
10152.19 468
10153.14 447
10154.09 443
10155.04 425
10155.99 430
10156.94 443
10157.89 423
10158.84 439
10159.80 454
10160.75 431
10161.70 464
10162.65 451
10163.60 414
10164.55 451
10165.50 399
10166.46 425
10167.41 433
10168.36 421
10169.31 436
10170.26 393
10171.21 429
10172.17 450
10173.12 454
10174.07 415
10175.02 430
10175.98 423
10176.93 475
10177.88 432
10178.83 455
10179.78 422
10180.74 440
10181.69 432
10182.64 428
10183.59 458
10184.55 450
10185.50 449
10186.45 429
10187.40 443
10188.36 443
10189.31 455
10190.26 431
10191.22 433
10192.17 445
10193.12 406
10194.07 438
10195.03 462
10195.98 471
10196.93 455
10197.89 410
10198.84 447
10199.79 430
10200.75 433
10201.70 451
10202.65 441
10203.61 448
10204.56 449
10205.51 451
10206.47 458
10207.42 488
10208.37 470
10209.33 521
10210.28 531
10211.24 567
10212.19 550
10213.14 501
10214.10 497
10215.05 488
10216.00 515
10216.96 499
10217.91 468
10218.87 415
10219.82 428
10220.78 407
10221.73 425
10222.68 439
10223.64 446
10224.59 436
10225.55 427
10226.50 391
10227.46 420
10228.41 479
10229.37 394
10230.32 415
10231.27 436
10232.23 474
10233.18 450
10234.14 440
10235.09 442
10236.05 479
10237.00 392
10237.96 408
10238.91 405
10239.87 415
10240.82 399
10241.78 459
10242.73 469
10243.69 430
10244.65 457
10245.60 423
10246.56 433
10247.51 422
10248.47 429
10249.42 377
10250.38 433
10251.33 416
10252.29 391
10253.25 420
10254.20 436
10255.16 441
10256.11 418
10257.07 440
10258.02 454
10258.98 407
10259.94 399
10260.89 395
10261.85 390
10262.81 395
10263.76 424
10264.72 441
10265.67 419
10266.63 447
10267.59 483
10268.54 478
10269.50 367
10270.46 417
10271.41 406
10272.37 440
10273.33 457
10274.28 437
10275.24 426
10276.20 423
10277.15 394
10278.11 394
10279.07 413
10280.02 399
10280.98 432
10281.94 402
10282.90 423
10283.85 398
10284.81 442
10285.77 452
10286.72 420
10287.68 397
10288.64 399
10289.60 464
10290.55 421
10291.51 437
10292.47 403
10293.43 402
10294.38 390
10295.34 438
10296.30 421
10297.26 405
10298.22 436
10299.17 445
10300.13 407
10301.09 430
10302.05 429
10303.01 415
10303.96 442
10304.92 437
10305.88 421
10306.84 376
10307.80 407
10308.75 368
10309.71 380
10310.67 394
10311.63 381
10312.59 400
10313.55 415
10314.51 410
10315.46 405
10316.42 416
10317.38 412
10318.34 445
10319.30 398
10320.26 414
10321.22 389
10322.18 427
10323.14 413
10324.09 487
10325.05 413
10326.01 411
10326.97 377
10327.93 360
10328.89 405
10329.85 401
10330.81 390
10331.77 392
10332.73 428
10333.69 386
10334.65 374
10335.61 369
10336.57 385
10337.53 366
10338.49 377
10339.45 359
10340.40 408
10341.36 432
10342.32 414
10343.28 375
10344.24 368
10345.20 384
10346.16 394
10347.12 405
10348.08 418
10349.05 392
10350.01 412
10350.97 381
10351.93 395
10352.89 455
10353.85 410
10354.81 450
10355.77 447
10356.73 414
10357.69 400
10358.65 421
10359.61 375
10360.57 419
10361.53 396
10362.49 388
10363.45 396
10364.41 414
10365.38 398
10366.34 385
10367.30 419
10368.26 378
10369.22 415
10370.18 420
10371.14 398
10372.10 356
10373.06 375
10374.03 397
10374.99 400
10375.95 408
10376.91 408
10377.87 399
10378.83 414
10379.80 443
10380.76 405
10381.72 411
10382.68 395
10383.64 392
10384.60 380
10385.57 404
10386.53 400
10387.49 417
10388.45 447
10389.41 472
10390.38 446
10391.34 407
10392.30 444
10393.26 484
10394.23 453
10395.19 426
10396.15 431
10397.11 433
10398.07 443
10399.04 453
10400.00 443
10400.96 441
10401.93 470
10402.89 471
10403.85 421
10404.81 423
10405.78 488
10406.74 467
10407.70 479
10408.67 449
10409.63 466
10410.59 466
10411.55 450
10412.52 504
10413.48 514
10414.44 497
10415.41 516
10416.37 564
10417.33 549
10418.30 582
10419.26 643
10420.22 719
10421.19 705
10422.15 707
10423.12 661
10424.08 623
10425.04 552
10426.01 514
10426.97 514
10427.93 545
10428.90 500
10429.86 455
10430.83 435
10431.79 431
10432.75 447
10433.72 425
10434.68 448
10435.65 445
10436.61 440
10437.58 448
10438.54 400
10439.50 382
10440.47 382
10441.43 452
10442.40 430
10443.36 394
10444.33 383
10445.29 444
10446.26 371
10447.22 406
10448.19 401
10449.15 427
10450.12 415
10451.08 413
10452.05 446
10453.01 390
10453.98 425
10454.94 428
10455.91 425
10456.87 411
10457.84 497
10458.80 459
10459.77 466
10460.73 441
10461.70 391
10462.66 418
10463.63 450
10464.59 417
10465.56 422
10466.53 392
10467.49 405
10468.46 417
10469.42 402
10470.39 417
10471.35 383
10472.32 400
10473.29 384
10474.25 386
10475.22 364
10476.18 352
10477.15 412
10478.12 422
10479.08 376
10480.05 394
10481.02 405
10481.98 381
10482.95 394
10483.91 382
10484.88 404
10485.85 404
10486.81 384
10487.78 394
10488.75 395
10489.71 384
10490.68 385
10491.65 440
10492.61 470
10493.58 372
10494.55 421
10495.52 410
10496.48 434
10497.45 451
10498.42 409
10499.38 415
10500.35 374
10501.32 411
10502.29 427
10503.25 430
10504.22 362
10505.19 406
10506.16 395
10507.12 426
10508.09 395
10509.06 380
10510.03 419
10510.99 401
10511.96 373
10512.93 361
10513.90 407
10514.87 383
10515.83 415
10516.80 429
10517.77 421
10518.74 368
10519.71 392
10520.67 392
10521.64 376
10522.61 373
10523.58 393
10524.55 367
10525.51 370
10526.48 377
10527.45 359
10528.42 391
10529.39 380
10530.36 356
10531.33 339
10532.29 365
10533.26 378
10534.23 391
10535.20 358
10536.17 361
10537.14 350
10538.11 393
10539.08 341
10540.05 365
10541.01 377
10541.98 359
10542.95 329
10543.92 354
10544.89 370
10545.86 380
10546.83 371
10547.80 355
10548.77 372
10549.74 365
10550.71 398
10551.68 402
10552.65 404
10553.62 350
10554.59 345
10555.56 368
10556.53 354
10557.50 403
10558.47 355
10559.44 348
10560.41 362
10561.38 386
10562.35 358
10563.32 352
10564.29 368
10565.26 397
10566.23 369
10567.20 336
10568.17 402
10569.14 384
10570.11 376
10571.08 356
10572.05 377
10573.02 374
10573.99 341
10574.96 355
10575.93 341
10576.90 342
10577.87 364
10578.84 314
10579.82 378
10580.79 353
10581.76 377
10582.73 363
10583.70 345
10584.67 323
10585.64 356
10586.61 378
10587.58 336
10588.56 324
10589.53 371
10590.50 389
10591.47 346
10592.44 349
10593.41 330
10594.38 360
10595.36 377
10596.33 384
10597.30 350
10598.27 346
10599.24 384
10600.21 382
10601.19 359
10602.16 355
10603.13 318
10604.10 369
10605.07 370
10606.05 345
10607.02 326
10607.99 367
10608.96 370
10609.93 354
10610.91 357
10611.88 336
10612.85 374
10613.82 355
10614.80 363
10615.77 317
10616.74 340
10617.71 345
10618.69 370
10619.66 349
10620.63 345
10621.61 328
10622.58 366
10623.55 356
10624.52 302
10625.50 311
10626.47 349
10627.44 358
10628.42 339
10629.39 333
10630.36 355
10631.34 334
10632.31 331
10633.28 397
10634.26 357
10635.23 324
10636.20 378
10637.18 340
10638.15 355
10639.12 361
10640.10 340
10641.07 334
10642.04 335
10643.02 306
10643.99 326
10644.97 358
10645.94 342
10646.91 352
10647.89 358
10648.86 315
10649.84 343
10650.81 348
10651.78 354
10652.76 371
10653.73 346
10654.71 341
10655.68 319
10656.66 333
10657.63 325
10658.60 347
10659.58 283
10660.55 364
10661.53 322
10662.50 305
10663.48 331
10664.45 343
10665.43 312
10666.40 318
10667.38 372
10668.35 365
10669.33 352
10670.30 292
10671.28 335
10672.25 330
10673.23 359
10674.20 370
10675.18 337
10676.15 350
10677.13 342
10678.10 337
10679.08 352
10680.05 355
10681.03 348
10682.01 354
10682.98 348
10683.96 334
10684.93 336
10685.91 353
10686.88 345
10687.86 359
10688.84 307
10689.81 313
10690.79 320
10691.76 346
10692.74 361
10693.72 358
10694.69 353
10695.67 327
10696.64 325
10697.62 341
10698.60 347
10699.57 320
10700.55 329
10701.53 352
10702.50 321
10703.48 321
10704.46 342
10705.43 326
10706.41 334
10707.39 318
10708.36 308
10709.34 319
10710.32 363
10711.29 337
10712.27 334
10713.25 341
10714.22 300
10715.20 324
10716.18 349
10717.16 330
10718.13 345
10719.11 338
10720.09 328
10721.07 311
10722.04 283
10723.02 381
10724.00 332
10724.98 309
10725.95 318
10726.93 358
10727.91 306
10728.89 341
10729.86 333
10730.84 358
10731.82 326
10732.80 335
10733.78 331
10734.75 325
10735.73 346
10736.71 332
10737.69 340
10738.67 353
10739.64 329
10740.62 352
10741.60 318
10742.58 308
10743.56 295
10744.54 285
10745.51 298
10746.49 282
10747.47 324
10748.45 364
10749.43 327
10750.41 328
10751.39 329
10752.36 360
10753.34 341
10754.32 319
10755.30 309
10756.28 321
10757.26 320
10758.24 313
10759.22 330
10760.20 307
10761.18 309
10762.15 333
10763.13 341
10764.11 301
10765.09 249
10766.07 285
10767.05 311
10768.03 308
10769.01 282
10769.99 291
10770.97 302
10771.95 326
10772.93 319
10773.91 297
10774.89 303
10775.87 320
10776.85 352
10777.83 333
10778.81 292
10779.79 339
10780.77 327
10781.75 326
10782.73 295
10783.71 302
10784.69 313
10785.67 336
10786.65 327
10787.63 284
10788.61 319
10789.59 303
10790.57 307
10791.55 336
10792.53 304
10793.51 328
10794.49 337
10795.47 281
10796.46 302
10797.44 314
10798.42 327
10799.40 320
10800.38 296
10801.36 306
10802.34 329
10803.32 319
10804.30 381
10805.28 325
10806.27 325
10807.25 335
10808.23 378
10809.21 315
10810.19 294
10811.17 291
10812.15 323
10813.14 365
10814.12 347
10815.10 334
10816.08 319
10817.06 332
10818.04 336
10819.03 330
10820.01 308
10820.99 332
10821.97 339
10822.95 335
10823.94 369
10824.92 309
10825.90 316
10826.88 327
10827.86 304
10828.85 309
10829.83 295
10830.81 323
10831.79 333
10832.78 357
10833.76 332
10834.74 263
10835.72 307
10836.71 347
10837.69 362
10838.67 305
10839.65 316
10840.64 357
10841.62 339
10842.60 316
10843.59 325
10844.57 324
10845.55 317
10846.54 354
10847.52 332
10848.50 321
10849.48 332
10850.47 353
10851.45 348
10852.43 312
10853.42 311
10854.40 354
10855.39 339
10856.37 354
10857.35 364
10858.34 340
10859.32 329
10860.30 342
10861.29 337
10862.27 306
10863.25 363
10864.24 317
10865.22 333
10866.21 323
10867.19 312
10868.17 311
10869.16 338
10870.14 300
10871.13 331
10872.11 315
10873.10 333
10874.08 346
10875.06 327
10876.05 302
10877.03 319
10878.02 351
10879.00 334
10879.99 303
10880.97 282
10881.96 336
10882.94 307
10883.93 361
10884.91 312
10885.89 324
10886.88 373
10887.86 391
10888.85 330
10889.83 326
10890.82 311
10891.80 320
10892.79 306
10893.78 327
10894.76 341
10895.75 343
10896.73 315
10897.72 321
10898.70 315
10899.69 329
10900.67 323
10901.66 319
10902.64 314
10903.63 346
10904.62 344
10905.60 314
10906.59 352
10907.57 354
10908.56 323
10909.54 315
10910.53 332
10911.52 349
10912.50 356
10913.49 350
10914.48 340
10915.46 347
10916.45 332
10917.43 346
10918.42 299
10919.41 310
10920.39 326
10921.38 309
10922.37 336
10923.35 273
10924.34 302
10925.33 314
10926.31 369
10927.30 318
10928.29 328
10929.27 323
10930.26 321
10931.25 302
10932.23 338
10933.22 313
10934.21 316
10935.19 306
10936.18 320
10937.17 355
10938.16 339
10939.14 359
10940.13 331
10941.12 339
10942.11 331
10943.09 378
10944.08 354
10945.07 334
10946.06 335
10947.04 323
10948.03 325
10949.02 345
10950.01 345
10950.99 339
10951.98 303
10952.97 327
10953.96 332
10954.95 318
10955.93 341
10956.92 327
10957.91 315
10958.90 323
10959.89 359
10960.87 373
10961.86 325
10962.85 368
10963.84 373
10964.83 361
10965.82 351
10966.81 321
10967.79 337
10968.78 386
10969.77 318
10970.76 328
10971.75 354
10972.74 336
10973.73 356
10974.71 342
10975.70 321
10976.69 358
10977.68 351
10978.67 354
10979.66 361
10980.65 294
10981.64 318
10982.63 317
10983.62 331
10984.61 312
10985.60 332
10986.58 358
10987.57 364
10988.56 293
10989.55 338
10990.54 318
10991.53 345
10992.52 323
10993.51 317
10994.50 332
10995.49 348
10996.48 371
10997.47 329
10998.46 353
10999.45 340
11000.44 380
11001.43 364
11002.42 383
11003.41 364
11004.40 392
11005.39 329
11006.38 326
11007.37 320
11008.36 359
11009.35 339
11010.34 329
11011.33 342
11012.33 308
11013.32 331
11014.31 329
11015.30 322
11016.29 341
11017.28 362
11018.27 353
11019.26 357
11020.25 346
11021.24 320
11022.23 319
11023.22 318
11024.22 300
11025.21 345
11026.20 338
11027.19 335
11028.18 328
11029.17 316
11030.16 311
11031.15 323
11032.15 329
11033.14 315
11034.13 313
11035.12 345
11036.11 319
11037.10 315
11038.10 316
11039.09 319
11040.08 362
11041.07 370
11042.06 343
11043.06 342
11044.05 329
11045.04 355
11046.03 304
11047.02 331
11048.02 325
11049.01 337
11050.00 326
11050.99 314
11051.98 305
11052.98 343
11053.97 345
11054.96 349
11055.95 311
11056.95 313
11057.94 292
11058.93 316
11059.93 317
11060.92 347
11061.91 327
11062.90 349
11063.90 352
11064.89 317
11065.88 332
11066.88 345
11067.87 318
11068.86 301
11069.86 326
11070.85 322
11071.84 279
11072.83 323
11073.83 313
11074.82 326
11075.82 371
11076.81 366
11077.80 281
11078.80 299
11079.79 294
11080.78 316
11081.78 347
11082.77 344
11083.76 329
11084.76 309
11085.75 268
11086.75 301
11087.74 326
11088.73 291
11089.73 322
11090.72 322
11091.72 301
11092.71 355
11093.70 362
11094.70 309
11095.69 347
11096.69 358
11097.68 321
11098.68 348
11099.67 340
11100.67 335
11101.66 338
11102.65 302
11103.65 351
11104.64 325
11105.64 323
11106.63 341
11107.63 344
11108.62 355
11109.62 305
11110.61 335
11111.61 346
11112.60 314
11113.60 358
11114.59 331
11115.59 326
11116.58 345
11117.58 311
11118.57 298
11119.57 329
11120.57 315
11121.56 308
11122.56 355
11123.55 369
11124.55 341
11125.54 372
11126.54 357
11127.54 366
11128.53 367
11129.53 368
11130.52 366
11131.52 341
11132.51 354
11133.51 367
11134.51 384
11135.50 339
11136.50 339
11137.50 340
11138.49 343
11139.49 329
11140.48 281
11141.48 301
11142.48 349
11143.47 323
11144.47 301
11145.47 292
11146.46 326
11147.46 339
11148.46 356
11149.45 357
11150.45 329
11151.45 370
11152.44 305
11153.44 343
11154.44 344
11155.43 347
11156.43 329
11157.43 334
11158.43 366
11159.42 349
11160.42 329
11161.42 357
11162.41 357
11163.41 386
11164.41 342
11165.41 331
11166.40 344
11167.40 301
11168.40 301
11169.40 305
11170.39 309
11171.39 313
11172.39 347
11173.39 329
11174.39 345
11175.38 344
11176.38 326
11177.38 299
11178.38 279
11179.38 303
11180.37 309
11181.37 323
11182.37 308
11183.37 312
11184.37 288
11185.37 316
11186.36 323
11187.36 317
11188.36 335
11189.36 338
11190.36 278
11191.36 330
11192.35 300
11193.35 334
11194.35 340
11195.35 295
11196.35 283
11197.35 318
11198.35 300
11199.35 310
11200.35 317
11201.34 289
11202.34 314
11203.34 338
11204.34 297
11205.34 304
11206.34 303
11207.34 302
11208.34 292
11209.34 321
11210.34 328
11211.34 332
11212.34 346
11213.34 304
11214.34 345
11215.34 323
11216.34 314
11217.34 315
11218.34 301
11219.34 323
11220.34 315
11221.34 303
11222.34 317
11223.34 324
11224.34 309
11225.34 337
11226.34 301
11227.34 288
11228.34 312
11229.34 313
11230.34 282
11231.34 304
11232.34 331
11233.34 316
11234.34 323
11235.34 311
11236.34 311
11237.34 318
11238.34 291
11239.34 315
11240.34 315
11241.34 353
11242.34 322
11243.35 318
11244.35 293
11245.35 313
11246.35 303
11247.35 304
11248.35 314
11249.35 342
11250.35 316
11251.35 307
11252.36 310
11253.36 342
11254.36 300
11255.36 332
11256.36 287
11257.36 292
11258.37 328
11259.37 333
11260.37 314
11261.37 333
11262.37 331
11263.37 318
11264.38 329
11265.38 316
11266.38 322
11267.38 311
11268.38 333
11269.39 320
11270.39 332
11271.39 307
11272.39 315
11273.39 288
11274.40 281
11275.40 317
11276.40 283
11277.40 353
11278.41 348
11279.41 336
11280.41 314
11281.41 369
11282.42 332
11283.42 377
11284.42 325
11285.43 293
11286.43 348
11287.43 367
11288.43 296
11289.44 327
11290.44 310
11291.44 316
11292.45 288
11293.45 303
11294.45 279
11295.46 296
11296.46 337
11297.46 279
11298.47 284
11299.47 303
11300.47 292
11301.48 312
11302.48 294
11303.48 295
11304.49 298
11305.49 320
11306.49 341
11307.50 326
11308.50 314
11309.51 341
11310.51 300
11311.51 336
11312.52 311
11313.52 318
11314.53 310
11315.53 341
11316.53 356
11317.54 303
11318.54 299
11319.55 329
11320.55 299
11321.56 318
11322.56 330
11323.57 345
11324.57 349
11325.57 315
11326.58 307
11327.58 275
11328.59 287
11329.59 312
11330.60 313
11331.60 283
11332.61 272
11333.61 315
11334.62 326
11335.62 319
11336.63 334
11337.63 321
11338.64 304
11339.64 332
11340.65 290
11341.65 267
11342.66 280
11343.66 282
11344.67 317
11345.68 309
11346.68 297
11347.69 275
11348.69 314
11349.70 358
11350.70 321
11351.71 303
11352.72 323
11353.72 297
11354.73 295
11355.73 293
11356.74 302
11357.75 280
11358.75 299
11359.76 324
11360.76 298
11361.77 307
11362.78 317
11363.78 291
11364.79 333
11365.80 293
11366.80 285
11367.81 325
11368.81 307
11369.82 316
11370.83 282
11371.83 305
11372.84 323
11373.85 285
11374.85 326
11375.86 291
11376.87 305
11377.88 270
11378.88 302
11379.89 296
11380.90 296
11381.90 305
11382.91 346
11383.92 313
11384.92 276
11385.93 274
11386.94 305
11387.95 290
11388.95 272
11389.96 267
11390.97 312
11391.98 327
11392.98 305
11393.99 308
11395.00 310
11396.01 309
11397.02 330
11398.02 303
11399.03 311
11400.04 313
11401.05 292
11402.05 284
11403.06 264
11404.07 257
11405.08 305
11406.09 333
11407.10 316
11408.10 301
11409.11 279
11410.12 335
11411.13 304
11412.14 288
11413.15 302
11414.15 318
11415.16 320
11416.17 292
11417.18 308
11418.19 273
11419.20 302
11420.21 303
11421.22 306
11422.22 325
11423.23 291
11424.24 289
11425.25 320
11426.26 274
11427.27 305
11428.28 294
11429.29 336
11430.30 317
11431.31 271
11432.32 301
11433.32 321
11434.33 285
11435.34 287
11436.35 270
11437.36 300
11438.37 355
11439.38 351
11440.39 299
11441.40 298
11442.41 307
11443.42 305
11444.43 292
11445.44 318
11446.45 329
11447.46 340
11448.47 355
11449.48 327
11450.49 331
11451.50 352
11452.51 337
11453.52 304
11454.53 320
11455.54 319
11456.55 327
11457.56 274
11458.57 313
11459.58 304
11460.59 308
11461.61 320
11462.62 324
11463.63 292
11464.64 294
11465.65 319
11466.66 317
11467.67 349
11468.68 322
11469.69 304
11470.70 321
11471.71 297
11472.73 328
11473.74 335
11474.75 350
11475.76 333
11476.77 341
11477.78 355
11478.79 281
11479.80 312
11480.82 346
11481.83 340
11482.84 335
11483.85 317
11484.86 312
11485.87 342
11486.89 327
11487.90 307
11488.91 342
11489.92 341
11490.93 362
11491.95 330
11492.96 300
11493.97 304
11494.98 332
11495.99 327
11497.01 349
11498.02 302
11499.03 319
11500.04 350
11501.05 385
11502.07 343
11503.08 282
11504.09 344
11505.10 306
11506.12 337
11507.13 354
11508.14 319
11509.16 317
11510.17 366
11511.18 346
11512.19 317
11513.21 319
11514.22 343
11515.23 353
11516.25 321
11517.26 340
11518.27 340
11519.29 347
11520.30 334
11521.31 349
11522.33 313
11523.34 340
11524.35 351
11525.37 324
11526.38 338
11527.39 324
11528.41 319
11529.42 355
11530.43 357
11531.45 341
11532.46 311
11533.47 336
11534.49 369
11535.50 346
11536.52 301
11537.53 308
11538.54 343
11539.56 353
11540.57 356
11541.59 356
11542.60 354
11543.61 340
11544.63 339
11545.64 355
11546.66 352
11547.67 382
11548.69 338
11549.70 338
11550.72 373
11551.73 390
11552.75 359
11553.76 377
11554.77 363
11555.79 368
11556.80 400
11557.82 392
11558.83 317
11559.85 358
11560.86 351
11561.88 396
11562.89 351
11563.91 346
11564.92 387
11565.94 380
11566.95 410
11567.97 383
11568.99 404
11570.00 411
11571.02 423
11572.03 397
11573.05 388
11574.06 393
11575.08 407
11576.09 385
11577.11 384
11578.13 381
11579.14 409
11580.16 438
11581.17 434
11582.19 432
11583.21 415
11584.22 434
11585.24 432
11586.25 451
11587.27 450
11588.29 466
11589.30 480
11590.32 490
11591.33 476
11592.35 470
11593.37 460
11594.38 482
11595.40 486
11596.42 471
11597.43 519
11598.45 561
11599.47 578
11600.48 567
11601.50 610
11602.52 635
11603.53 677
11604.55 695
11605.57 680
11606.59 629
11607.60 636
11608.62 615
11609.64 632
11610.65 630
11611.67 566
11612.69 508
11613.71 514
11614.72 540
11615.74 523
11616.76 472
11617.78 473
11618.79 519
11619.81 517
11620.83 511
11621.85 496
11622.86 507
11623.88 533
11624.90 521
11625.92 489
11626.94 522
11627.95 571
11628.97 573
11629.99 594
11631.01 613
11632.03 673
11633.04 700
11634.06 749
11635.08 809
11636.10 728
11637.12 726
11638.14 710
11639.15 645
11640.17 593
11641.19 572
11642.21 510
11643.23 557
11644.25 506
11645.27 484
11646.28 454
11647.30 435
11648.32 435
11649.34 420
11650.36 425
11651.38 407
11652.40 411
11653.42 427
11654.44 426
11655.45 369
11656.47 393
11657.49 422
11658.51 441
11659.53 402
11660.55 392
11661.57 417
11662.59 400
11663.61 394
11664.63 454
11665.65 402
11666.67 424
11667.69 470
11668.71 435
11669.73 421
11670.75 444
11671.77 475
11672.79 425
11673.81 425
11674.83 433
11675.85 435
11676.87 463
11677.89 456
11678.91 427
11679.93 426
11680.95 413
11681.97 423
11682.99 390
11684.01 425
11685.03 446
11686.05 452
11687.07 397
11688.09 404
11689.11 402
11690.13 381
11691.15 380
11692.17 382
11693.20 419
11694.22 397
11695.24 381
11696.26 366
11697.28 369
11698.30 395
11699.32 378
11700.34 403
11701.36 381
11702.38 366
11703.41 383
11704.43 381
11705.45 349
11706.47 370
11707.49 374
11708.51 408
11709.53 399
11710.56 405
11711.58 353
11712.60 421
11713.62 394
11714.64 429
11715.66 399
11716.69 366
11717.71 408
11718.73 370
11719.75 393
11720.77 385
11721.80 436
11722.82 413
11723.84 420
11724.86 399
11725.88 379
11726.91 371
11727.93 408
11728.95 348
11729.97 365
11731.00 345
11732.02 381
11733.04 382
11734.06 388
11735.09 346
11736.11 396
11737.13 355
11738.16 341
11739.18 361
11740.20 351
11741.22 343
11742.25 343
11743.27 322
11744.29 325
11745.32 343
11746.34 319
11747.36 354
11748.39 353
11749.41 335
11750.43 341
11751.46 355
11752.48 377
11753.50 318
11754.53 307
11755.55 335
11756.57 341
11757.60 304
11758.62 343
11759.64 299
11760.67 324
11761.69 382
11762.72 326
11763.74 331
11764.76 342
11765.79 338
11766.81 323
11767.84 327
11768.86 333
11769.88 332
11770.91 319
11771.93 366
11772.96 343
11773.98 342
11775.01 344
11776.03 344
11777.05 310
11778.08 339
11779.10 344
11780.13 322
11781.15 299
11782.18 302
11783.20 289
11784.23 309
11785.25 330
11786.28 304
11787.30 327
11788.33 345
11789.35 307
11790.38 310
11791.40 340
11792.43 345
11793.45 328
11794.48 334
11795.50 336
11796.53 332
11797.55 322
11798.58 311
11799.60 349
11800.63 346
11801.65 326
11802.68 318
11803.71 309
11804.73 327
11805.76 323
11806.78 301
11807.81 280
11808.84 288
11809.86 341
11810.89 331
11811.91 338
11812.94 305
11813.97 299
11814.99 281
11816.02 326
11817.04 309
11818.07 285
11819.10 270
11820.12 315
11821.15 274
11822.18 309
11823.20 287
11824.23 269
11825.25 311
11826.28 274
11827.31 294
11828.33 296
11829.36 282
11830.39 292
11831.42 303
11832.44 270
11833.47 329
11834.50 283
11835.52 305
11836.55 271
11837.58 310
11838.60 336
11839.63 305
11840.66 309
11841.69 319
11842.71 306
11843.74 296
11844.77 288
11845.80 266
11846.82 286
11847.85 299
11848.88 341
11849.91 287
11850.93 285
11851.96 258
11852.99 286
11854.02 272
11855.05 260
11856.07 273
11857.10 278
11858.13 310
11859.16 282
11860.19 254
11861.21 324
11862.24 266
11863.27 267
11864.30 293
11865.33 264
11866.35 293
11867.38 287
11868.41 279
11869.44 297
11870.47 310
11871.50 278
11872.53 266
11873.55 297
11874.58 317
11875.61 283
11876.64 290
11877.67 281
11878.70 276
11879.73 290
11880.76 275
11881.79 272
11882.81 251
11883.84 268
11884.87 282
11885.90 265
11886.93 252
11887.96 285
11888.99 318
11890.02 315
11891.05 282
11892.08 262
11893.11 326
11894.14 309
11895.17 289
11896.20 309
11897.23 312
11898.26 295
11899.29 280
11900.32 256
11901.35 258
11902.38 255
11903.41 263
11904.44 264
11905.47 291
11906.50 307
11907.53 290
11908.56 270
11909.59 271
11910.62 282
11911.65 289
11912.68 283
11913.71 272
11914.74 293
11915.77 279
11916.80 273
11917.83 303
11918.86 291
11919.89 269
11920.92 303
11921.95 297
11922.98 291
11924.01 297
11925.05 278
11926.08 301
11927.11 287
11928.14 284
11929.17 259
11930.20 275
11931.23 312
11932.26 282
11933.29 264
11934.33 262
11935.36 298
11936.39 314
11937.42 271
11938.45 305
11939.48 266
11940.51 275
11941.55 241
11942.58 237
11943.61 252
11944.64 268
11945.67 268
11946.70 273
11947.74 269
11948.77 255
11949.80 238
11950.83 264
11951.86 291
11952.90 304
11953.93 290
11954.96 242
11955.99 244
11957.03 303
11958.06 262
11959.09 277
11960.12 283
11961.16 286
11962.19 271
11963.22 275
11964.25 253
11965.29 268
11966.32 280
11967.35 260
11968.38 244
11969.42 234
11970.45 253
11971.48 260
11972.52 274
11973.55 256
11974.58 277
11975.61 261
11976.65 273
11977.68 254
11978.71 281
11979.75 266
11980.78 294
11981.81 285
11982.85 304
11983.88 272
11984.91 273
11985.95 284
11986.98 279
11988.02 257
11989.05 257
11990.08 297
11991.12 298
11992.15 278
11993.18 249
11994.22 266
11995.25 265
11996.29 263
11997.32 242
11998.35 244
11999.39 279
12000.42 296
12001.46 274
12002.49 257
12003.53 282
12004.56 275
12005.59 297
12006.63 278
12007.66 298
12008.70 297
12009.73 297
12010.77 278
12011.80 232
12012.84 278
12013.87 268
12014.91 268
12015.94 254
12016.98 255
12018.01 278
12019.05 262
12020.08 294
12021.12 278
12022.15 261
12023.19 239
12024.22 277
12025.26 307
12026.29 274
12027.33 286
12028.36 280
12029.40 285
12030.43 285
12031.47 285
12032.50 264
12033.54 258
12034.58 287
12035.61 265
12036.65 277
12037.68 239
12038.72 294
12039.75 298
12040.79 262
12041.83 259
12042.86 278
12043.90 274
12044.93 257
12045.97 280
12047.01 292
12048.04 223
12049.08 267
12050.12 269
12051.15 252
12052.19 278
12053.22 266
12054.26 264
12055.30 246
12056.33 240
12057.37 253
12058.41 285
12059.44 239
12060.48 280
12061.52 268
12062.55 283
12063.59 273
12064.63 242
12065.67 272
12066.70 265
12067.74 273
12068.78 258
12069.81 272
12070.85 273
12071.89 269
12072.93 255
12073.96 258
12075.00 242
12076.04 243
12077.08 255
12078.11 272
12079.15 292
12080.19 275
12081.23 277
12082.26 255
12083.30 254
12084.34 247
12085.38 264
12086.41 259
12087.45 236
12088.49 257
12089.53 254
12090.57 245
12091.60 242
12092.64 257
12093.68 285
12094.72 268
12095.76 266
12096.80 245
12097.83 270
12098.87 253
12099.91 267
12100.95 262
12101.99 257
12103.03 246
12104.07 254
12105.10 240
12106.14 234
12107.18 241
12108.22 254
12109.26 246
12110.30 259
12111.34 265
12112.38 229
12113.42 264
12114.45 243
12115.49 256
12116.53 254
12117.57 243
12118.61 239
12119.65 272
12120.69 263
12121.73 236
12122.77 256
12123.81 263
12124.85 266
12125.89 228
12126.93 231
12127.97 242
12129.01 254
12130.05 258
12131.09 250
12132.13 232
12133.17 244
12134.21 257
12135.25 253
12136.29 279
12137.33 259
12138.37 242
12139.41 244
12140.45 269
12141.49 267
12142.53 253
12143.57 228
12144.61 241
12145.65 227
12146.69 234
12147.73 239
12148.77 246
12149.81 235
12150.85 223
12151.89 219
12152.93 223
12153.97 230
12155.01 252
12156.05 227
12157.10 241
12158.14 241
12159.18 228
12160.22 241
12161.26 237
12162.30 207
12163.34 210
12164.38 226
12165.42 230
12166.47 248
12167.51 207
12168.55 216
12169.59 259
12170.63 252
12171.67 230
12172.71 227
12173.76 210
12174.80 221
12175.84 226
12176.88 252
12177.92 260
12178.96 250
12180.01 254
12181.05 212
12182.09 216
12183.13 249
12184.17 224
12185.22 221
12186.26 218
12187.30 217
12188.34 249
12189.39 248
12190.43 234
12191.47 227
12192.51 243
12193.56 240
12194.60 231
12195.64 237
12196.68 227
12197.73 228
12198.77 221
12199.81 235
12200.85 222
12201.90 218
12202.94 239
12203.98 213
12205.03 225
12206.07 233
12207.11 223
12208.16 221
12209.20 269
12210.24 239
12211.28 214
12212.33 225
12213.37 264
12214.41 255
12215.46 249
12216.50 233
12217.55 219
12218.59 211
12219.63 247
12220.68 249
12221.72 236
12222.76 231
12223.81 229
12224.85 240
12225.89 254
12226.94 233
12227.98 215
12229.03 228
12230.07 215
12231.11 229
12232.16 237
12233.20 221
12234.25 208
12235.29 241
12236.34 228
12237.38 233
12238.42 240
12239.47 233
12240.51 224
12241.56 254
12242.60 218
12243.65 202
12244.69 227
12245.74 234
12246.78 253
12247.83 208
12248.87 228
12249.92 235
12250.96 252
12252.01 251
12253.05 234
12254.10 231
12255.14 233
12256.19 241
12257.23 231
12258.28 230
12259.32 213
12260.37 222
12261.41 207
12262.46 222
12263.50 229
12264.55 215
12265.59 214
12266.64 236
12267.69 211
12268.73 219
12269.78 219
12270.82 218
12271.87 197
12272.92 218
12273.96 225
12275.01 203
12276.05 210
12277.10 208
12278.15 235
12279.19 235
12280.24 232
12281.28 220
12282.33 225
12283.38 186
12284.42 207
12285.47 212
12286.52 228
12287.56 242
12288.61 238
12289.66 222
12290.70 228
12291.75 230
12292.80 213
12293.84 204
12294.89 204
12295.94 207
12296.98 205
12298.03 216
12299.08 211
12300.12 218
12301.17 225
12302.22 226
12303.27 238
12304.31 202
12305.36 211
12306.41 215
12307.45 204
12308.50 201
12309.55 206
12310.60 246
12311.64 220
12312.69 213
12313.74 208
12314.79 205
12315.83 206
12316.88 198
12317.93 212
12318.98 207
12320.03 239
12321.07 214
12322.12 199
12323.17 225
12324.22 197
12325.27 220
12326.31 202
12327.36 210
12328.41 212
12329.46 218
12330.51 205
12331.56 220
12332.60 203
12333.65 216
12334.70 240
12335.75 257
12336.80 217
12337.85 197
12338.90 235
12339.94 253
12340.99 241
12342.04 206
12343.09 187
12344.14 210
12345.19 223
12346.24 202
12347.29 192
12348.34 228
12349.38 234
12350.43 206
12351.48 218
12352.53 198
12353.58 241
12354.63 224
12355.68 216
12356.73 220
12357.78 193
12358.83 196
12359.88 217
12360.93 199
12361.98 197
12363.03 236
12364.08 217
12365.13 196
12366.18 203
12367.23 195
12368.28 176
12369.33 188
12370.38 221
12371.43 221
12372.48 232
12373.53 201
12374.58 187
12375.63 190
12376.68 211
12377.73 197
12378.78 195
12379.83 264
12380.88 227
12381.93 204
12382.98 195
12384.03 192
12385.08 207
12386.13 184
12387.18 206
12388.23 173
12389.29 200
12390.34 224
12391.39 225
12392.44 215
12393.49 184
12394.54 208
12395.59 209
12396.64 217
12397.69 234
12398.74 187
12399.80 214
12400.85 196
12401.90 175
12402.95 181
12404.00 164
12405.05 160
12406.10 179
12407.16 196
12408.21 157
12409.26 185
12410.31 197
12411.36 210
12412.42 174
12413.47 169
12414.52 185
12415.57 179
12416.62 210
12417.67 199
12418.73 208
12419.78 205
12420.83 225
12421.88 183
12422.94 181
12423.99 193
12425.04 235
12426.09 234
12427.15 231
12428.20 192
12429.25 190
12430.30 199
12431.36 198
12432.41 201
12433.46 208
12434.51 206
12435.57 197
12436.62 199
12437.67 169
12438.73 176
12439.78 197
12440.83 181
12441.88 168
12442.94 180
12443.99 187
12445.04 187
12446.10 230
12447.15 184
12448.20 176
12449.26 182
12450.31 225
12451.36 205
12452.42 200
12453.47 216
12454.52 229
12455.58 215
12456.63 201
12457.69 178
12458.74 196
12459.79 229
12460.85 191
12461.90 183
12462.96 178
12464.01 198
12465.06 185
12466.12 179
12467.17 184
12468.23 207
12469.28 211
12470.33 208
12471.39 193
12472.44 215
12473.50 193
12474.55 227
12475.61 194
12476.66 201
12477.72 187
12478.77 182
12479.82 212
12480.88 227
12481.93 216
12482.99 191
12484.04 188
12485.10 213
12486.15 209
12487.21 195
12488.26 186
12489.32 205
12490.37 229
12491.43 202
12492.48 193
12493.54 222
12494.59 252
12495.65 259
12496.71 218
12497.76 221
12498.82 205
12499.87 212
12500.93 208
12501.98 195
12503.04 179
12504.09 211
12505.15 200
12506.21 192
12507.26 210
12508.32 185
12509.37 182
12510.43 208
12511.49 212
12512.54 181
12513.60 187
12514.65 173
12515.71 207
12516.77 210
12517.82 234
12518.88 196
12519.94 232
12520.99 201
12522.05 190
12523.11 182
12524.16 182
12525.22 199
12526.27 208
12527.33 228
12528.39 199
12529.45 185
12530.50 218
12531.56 214
12532.62 201
12533.67 167
12534.73 218
12535.79 238
12536.84 205
12537.90 186
12538.96 179
12540.02 200
12541.07 186
12542.13 186
12543.19 192
12544.24 237
12545.30 241
12546.36 199
12547.42 204
12548.47 219
12549.53 210
12550.59 196
12551.65 193
12552.71 157
12553.76 191
12554.82 201
12555.88 193
12556.94 213
12558.00 202
12559.05 200
12560.11 196
12561.17 191
12562.23 197
12563.29 180
12564.34 188
12565.40 201
12566.46 165
12567.52 183
12568.58 211
12569.64 187
12570.69 187
12571.75 183
12572.81 179
12573.87 176
12574.93 200
12575.99 195
12577.05 191
12578.11 193
12579.16 213
12580.22 191
12581.28 202
12582.34 204
12583.40 209
12584.46 188
12585.52 196
12586.58 165
12587.64 193
12588.70 223
12589.76 207
12590.81 186
12591.87 209
12592.93 210
12593.99 195
12595.05 229
12596.11 195
12597.17 171
12598.23 203
12599.29 194
12600.35 161
12601.41 178
12602.47 177
12603.53 194
12604.59 198
12605.65 199
12606.71 180
12607.77 194
12608.83 177
12609.89 161
12610.95 171
12612.01 179
12613.07 194
12614.13 202
12615.19 179
12616.25 159
12617.31 170
12618.37 171
12619.43 236
12620.50 219
12621.56 197
12622.62 185
12623.68 177
12624.74 209
12625.80 201
12626.86 210
12627.92 203
12628.98 181
12630.04 167
12631.10 170
12632.17 183
12633.23 179
12634.29 190
12635.35 214
12636.41 180
12637.47 180
12638.53 184
12639.59 203
12640.66 187
12641.72 199
12642.78 207
12643.84 203
12644.90 205
12645.96 199
12647.03 205
12648.09 205
12649.15 216
12650.21 184
12651.27 189
12652.34 203
12653.40 206
12654.46 199
12655.52 159
12656.58 167
12657.65 174
12658.71 217
12659.77 210
12660.83 190
12661.89 227
12662.96 210
12664.02 206
12665.08 208
12666.14 194
12667.21 178
12668.27 185
12669.33 187
12670.40 171
12671.46 200
12672.52 191
12673.58 211
12674.65 233
12675.71 187
12676.77 193
12677.84 197
12678.90 219
12679.96 196
12681.02 183
12682.09 207
12683.15 212
12684.21 175
12685.28 204
12686.34 205
12687.40 215
12688.47 192
12689.53 230
12690.60 205
12691.66 197
12692.72 199
12693.79 167
12694.85 198
12695.91 200
12696.98 203
12698.04 197
12699.11 201
12700.17 167
12701.23 203
12702.30 198
12703.36 198
12704.43 221
12705.49 183
12706.55 224
12707.62 206
12708.68 247
12709.75 175
12710.81 202
12711.88 217
12712.94 198
12714.01 218
12715.07 185
12716.13 213
12717.20 205
12718.26 172
12719.33 198
12720.39 176
12721.46 205
12722.52 191
12723.59 196
12724.65 211
12725.72 190
12726.78 216
12727.85 227
12728.91 199
12729.98 192
12731.04 185
12732.11 174
12733.18 183
12734.24 205
12735.31 203
12736.37 200
12737.44 181
12738.50 197
12739.57 187
12740.63 203
12741.70 196
12742.77 187
12743.83 179
12744.90 190
12745.96 198
12747.03 174
12748.09 217
12749.16 210
12750.23 175
12751.29 199
12752.36 187
12753.43 175
12754.49 173
12755.56 190
12756.62 185
12757.69 177
12758.76 203
12759.82 175
12760.89 164
12761.96 138
12763.02 162
12764.09 161
12765.16 212
12766.22 185
12767.29 178
12768.36 171
12769.42 168
12770.49 187
12771.56 196
12772.62 198
12773.69 186
12774.76 217
12775.83 200
12776.89 187
12777.96 195
12779.03 220
12780.10 268
12781.16 203
12782.23 175
12783.30 182
12784.37 194
12785.43 186
12786.50 170
12787.57 167
12788.64 189
12789.70 193
12790.77 194
12791.84 192
12792.91 182
12793.97 179
12795.04 204
12796.11 187
12797.18 196
12798.25 182
12799.31 152
12800.38 204
12801.45 209
12802.52 158
12803.59 161
12804.66 170
12805.72 179
12806.79 176
12807.86 178
12808.93 215
12810.00 193
12811.07 194
12812.14 195
12813.20 168
12814.27 171
12815.34 211
12816.41 167
12817.48 163
12818.55 215
12819.62 182
12820.69 178
12821.76 173
12822.83 155
12823.89 204
12824.96 174
12826.03 186
12827.10 205
12828.17 219
12829.24 195
12830.31 171
12831.38 150
12832.45 173
12833.52 194
12834.59 185
12835.66 211
12836.73 184
12837.80 193
12838.87 194
12839.94 178
12841.01 163
12842.08 174
12843.15 192
12844.22 194
12845.29 167
12846.36 171
12847.43 177
12848.50 174
12849.57 169
12850.64 160
12851.71 161
12852.78 173
12853.85 157
12854.92 172
12855.99 158
12857.06 172
12858.13 157
12859.20 181
12860.27 171
12861.34 170
12862.41 184
12863.48 179
12864.56 171
12865.63 148
12866.70 165
12867.77 187
12868.84 196
12869.91 192
12870.98 191
12872.05 198
12873.12 213
12874.20 175
12875.27 206
12876.34 190
12877.41 186
12878.48 167
12879.55 177
12880.62 175
12881.70 191
12882.77 170
12883.84 179
12884.91 195
12885.98 161
12887.05 161
12888.13 201
12889.20 214
12890.27 178
12891.34 172
12892.41 166
12893.49 184
12894.56 200
12895.63 188
12896.70 196
12897.77 160
12898.85 169
12899.92 156
12900.99 196
12902.06 178
12903.14 165
12904.21 162
12905.28 152
12906.35 181
12907.43 180
12908.50 177
12909.57 176
12910.64 173
12911.72 158
12912.79 179
12913.86 169
12914.94 167
12916.01 171
12917.08 183
12918.16 165
12919.23 160
12920.30 181
12921.37 155
12922.45 183
12923.52 160
12924.59 154
12925.67 172
12926.74 187
12927.82 152
12928.89 183
12929.96 152
12931.04 191
12932.11 195
12933.18 182
12934.26 200
12935.33 177
12936.40 185
12937.48 143
12938.55 165
12939.63 161
12940.70 169
12941.77 167
12942.85 155
12943.92 142
12945.00 159
12946.07 182
12947.15 161
12948.22 179
12949.29 177
12950.37 167
12951.44 172
12952.52 194
12953.59 188
12954.67 172
12955.74 156
12956.82 161
12957.89 178
12958.97 162
12960.04 167
12961.12 180
12962.19 162
12963.27 156
12964.34 145
12965.42 185
12966.49 170
12967.57 163
12968.64 153
12969.72 177
12970.79 173
12971.87 163
12972.94 180
12974.02 167
12975.09 158
12976.17 171
12977.24 183
12978.32 168
12979.40 200
12980.47 160
12981.55 175
12982.62 157
12983.70 167
12984.77 170
12985.85 173
12986.93 190
12988.00 189
12989.08 160
12990.15 198
12991.23 157
12992.31 165
12993.38 162
12994.46 181
12995.54 161
12996.61 145
12997.69 179
12998.76 182
12999.84 174
13000.92 170
13001.99 166
13003.07 175
13004.15 155
13005.22 173
13006.30 166
13007.38 165
13008.45 157
13009.53 134
13010.61 164
13011.69 181
13012.76 163
13013.84 145
13014.92 166
13015.99 175
13017.07 169
13018.15 154
13019.23 151
13020.30 154
13021.38 159
13022.46 176
13023.54 157
13024.61 139
13025.69 181
13026.77 201
13027.85 170
13028.92 182
13030.00 166
13031.08 190
13032.16 176
13033.23 136
13034.31 135
13035.39 130
13036.47 175
13037.55 156
13038.62 135
13039.70 156
13040.78 175
13041.86 181
13042.94 171
13044.02 158
13045.09 178
13046.17 179
13047.25 165
13048.33 160
13049.41 158
13050.49 159
13051.57 175
13052.64 166
13053.72 164
13054.80 144
13055.88 156
13056.96 180
13058.04 153
13059.12 140
13060.20 170
13061.27 160
13062.35 189
13063.43 181
13064.51 140
13065.59 160
13066.67 163
13067.75 164
13068.83 151
13069.91 143
13070.99 183
13072.07 178
13073.15 186
13074.23 208
13075.31 187
13076.39 160
13077.47 199
13078.55 150
13079.63 149
13080.71 154
13081.79 177
13082.86 157
13083.94 159
13085.02 163
13086.11 166
13087.19 174
13088.27 191
13089.35 160
13090.43 164
13091.51 182
13092.59 172
13093.67 152
13094.75 175
13095.83 133
13096.91 172
13097.99 163
13099.07 171
13100.15 183
13101.23 160
13102.31 172
13103.39 169
13104.47 164
13105.55 147
13106.63 151
13107.72 168
13108.80 159
13109.88 165
13110.96 161
13112.04 175
13113.12 166
13114.20 148
13115.28 145
13116.37 148
13117.45 193
13118.53 160
13119.61 181
13120.69 177
13121.77 161
13122.85 152
13123.94 143
13125.02 155
13126.10 181
13127.18 179
13128.26 168
13129.34 178
13130.43 185
13131.51 165
13132.59 148
13133.67 164
13134.75 147
13135.84 158
13136.92 157
13138.00 185
13139.08 164
13140.17 158
13141.25 162
13142.33 163
13143.41 184
13144.49 193
13145.58 189
13146.66 161
13147.74 135
13148.83 177
13149.91 194
13150.99 167
13152.07 153
13153.16 137
13154.24 144
13155.32 144
13156.41 159
13157.49 139
13158.57 163
13159.65 183
13160.74 163
13161.82 156
13162.90 166
13163.99 166
13165.07 136
13166.15 171
13167.24 147
13168.32 177
13169.40 163
13170.49 174
13171.57 156
13172.66 163
13173.74 146
13174.82 147
13175.91 172
13176.99 165
13178.07 168
13179.16 162
13180.24 175
13181.33 159
13182.41 165
13183.49 175
13184.58 159
13185.66 169
13186.75 179
13187.83 184
13188.91 175
13190.00 184
13191.08 174
13192.17 166
13193.25 165
13194.34 129
13195.42 147
13196.51 160
13197.59 184
13198.68 168
13199.76 119
13200.85 135
13201.93 134
13203.02 167
13204.10 140
13205.19 161
13206.27 142
13207.36 148
13208.44 196
13209.53 184
13210.61 168
13211.70 136
13212.78 173
13213.87 166
13214.95 170
13216.04 165
13217.12 173
13218.21 165
13219.29 182
13220.38 156
13221.47 160
13222.55 157
13223.64 185
13224.72 129
13225.81 149
13226.89 192
13227.98 188
13229.07 166
13230.15 158
13231.24 172
13232.32 162
13233.41 185
13234.50 156
13235.58 165
13236.67 145
13237.76 153
13238.84 166
13239.93 186
13241.01 143
13242.10 156
13243.19 134
13244.27 163
13245.36 189
13246.45 172
13247.53 166
13248.62 186
13249.71 173
13250.79 169
13251.88 178
13252.97 176
13254.06 171
13255.14 166
13256.23 195
13257.32 149
13258.40 181
13259.49 194
13260.58 160
13261.67 159
13262.75 172
13263.84 165
13264.93 162
13266.02 168
13267.10 145
13268.19 149
13269.28 163
13270.37 184
13271.45 156
13272.54 162
13273.63 164
13274.72 169
13275.80 171
13276.89 177
13277.98 154
13279.07 153
13280.16 168
13281.24 167
13282.33 142
13283.42 145
13284.51 138
13285.60 171
13286.69 167
13287.77 151
13288.86 162
13289.95 151
13291.04 163
13292.13 170
13293.22 154
13294.31 158
13295.39 147
13296.48 157
13297.57 155
13298.66 170
13299.75 167
13300.84 140
13301.93 140
13303.02 144
13304.11 131
13305.19 167
13306.28 154
13307.37 159
13308.46 151
13309.55 160
13310.64 145
13311.73 169
13312.82 157
13313.91 135
13315.00 167
13316.09 159
13317.18 176
13318.27 154
13319.36 159
13320.45 140
13321.54 147
13322.63 174
13323.72 170
13324.81 160
13325.90 162
13326.99 174
13328.08 157
13329.17 156
13330.26 150
13331.35 169
13332.44 148
13333.53 160
13334.62 151
13335.71 166
13336.80 168
13337.89 176
13338.98 176
13340.07 180
13341.16 149
13342.25 178
13343.34 198
13344.43 187
13345.52 131
13346.61 174
13347.70 170
13348.79 184
13349.89 163
13350.98 174
13352.07 159
13353.16 179
13354.25 181
13355.34 145
13356.43 160
13357.52 155
13358.61 167
13359.71 161
13360.80 155
13361.89 150
13362.98 188
13364.07 172
13365.16 153
13366.26 144
13367.35 162
13368.44 169
13369.53 191
13370.62 169
13371.71 167
13372.81 166
13373.90 165
13374.99 183
13376.08 144
13377.17 138
13378.27 149
13379.36 176
13380.45 161
13381.54 187
13382.63 164
13383.73 156
13384.82 169
13385.91 183
13387.00 146
13388.10 131
13389.19 165
13390.28 188
13391.37 145
13392.47 145
13393.56 149
13394.65 176
13395.75 177
13396.84 152
13397.93 173
13399.02 156
13400.12 172
13401.21 151
13402.30 144
13403.40 165
13404.49 163
13405.58 187
13406.68 160
13407.77 146
13408.86 181
13409.96 174
13411.05 172
13412.14 174
13413.24 165
13414.33 180
13415.42 159
13416.52 144
13417.61 146
13418.70 156
13419.80 198
13420.89 184
13421.99 174
13423.08 165
13424.17 148
13425.27 161
13426.36 181
13427.46 162
13428.55 153
13429.64 174
13430.74 201
13431.83 141
13432.93 145
13434.02 139
13435.12 152
13436.21 158
13437.30 182
13438.40 161
13439.49 157
13440.59 187
13441.68 179
13442.78 173
13443.87 170
13444.97 177
13446.06 158
13447.16 180
13448.25 136
13449.35 136
13450.44 152
13451.54 174
13452.63 147
13453.73 159
13454.82 148
13455.92 145
13457.01 153
13458.11 144
13459.20 176
13460.30 142
13461.39 176
13462.49 158
13463.59 167
13464.68 151
13465.78 170
13466.87 165
13467.97 151
13469.06 154
13470.16 136
13471.26 157
13472.35 158
13473.45 166
13474.54 154
13475.64 151
13476.74 161
13477.83 171
13478.93 152
13480.03 161
13481.12 143
13482.22 163
13483.31 162
13484.41 151
13485.51 142
13486.60 165
13487.70 165
13488.80 182
13489.89 185
13490.99 164
13492.09 166
13493.18 130
13494.28 158
13495.38 126
13496.47 153
13497.57 159
13498.67 179
13499.77 183
13500.86 139
13501.96 145
13503.06 150
13504.15 179
13505.25 174
13506.35 175
13507.45 152
13508.54 163
13509.64 167
13510.74 181
13511.84 135
13512.93 145
13514.03 141
13515.13 142
13516.23 149
13517.32 164
13518.42 150
13519.52 168
13520.62 156
13521.72 166
13522.81 161
13523.91 158
13525.01 191
13526.11 154
13527.21 151
13528.30 129
13529.40 159
13530.50 128
13531.60 140
13532.70 156
13533.80 156
13534.89 166
13535.99 150
13537.09 125
13538.19 156
13539.29 130
13540.39 137
13541.49 155
13542.58 150
13543.68 193
13544.78 156
13545.88 203
13546.98 136
13548.08 175
13549.18 142
13550.28 140
13551.38 163
13552.48 138
13553.58 164
13554.67 151
13555.77 158
13556.87 164
13557.97 143
13559.07 136
13560.17 175
13561.27 138
13562.37 125
13563.47 134
13564.57 160
13565.67 146
13566.77 155
13567.87 151
13568.97 153
13570.07 162
13571.17 146
13572.27 161
13573.37 142
13574.47 165
13575.57 179
13576.67 161
13577.77 137
13578.87 173
13579.97 145
13581.07 140
13582.17 142
13583.27 156
13584.37 130
13585.47 160
13586.57 137
13587.67 139
13588.77 160
13589.88 122
13590.98 135
13592.08 156
13593.18 158
13594.28 135
13595.38 165
13596.48 148
13597.58 169
13598.68 166
13599.78 152
13600.88 154
13601.99 160
13603.09 131
13604.19 144
13605.29 151
13606.39 152
13607.49 163
13608.59 156
13609.70 132
13610.80 119
13611.90 144
13613.00 148
13614.10 176
13615.20 158
13616.31 176
13617.41 149
13618.51 144
13619.61 142
13620.71 173
13621.82 158
13622.92 153
13624.02 179
13625.12 134
13626.22 172
13627.33 151
13628.43 142
13629.53 117
13630.63 146
13631.74 129
13632.84 177
13633.94 151
13635.04 165
13636.15 159
13637.25 159
13638.35 147
13639.45 127
13640.56 134
13641.66 148
13642.76 152
13643.87 134
13644.97 153
13646.07 140
13647.17 156
13648.28 157
13649.38 160
13650.48 147
13651.59 142
13652.69 151
13653.79 150
13654.90 156
13656.00 161
13657.10 149
13658.21 153
13659.31 145
13660.41 158
13661.52 189
13662.62 156
13663.72 154
13664.83 139
13665.93 151
13667.04 146
13668.14 154
13669.24 166
13670.35 155
13671.45 148
13672.56 171
13673.66 169
13674.76 127
13675.87 154
13676.97 164
13678.08 171
13679.18 142
13680.29 134
13681.39 127
13682.49 143
13683.60 151
13684.70 135
13685.81 141
13686.91 129
13688.02 135
13689.12 152
13690.23 161
13691.33 144
13692.44 144
13693.54 157
13694.65 158
13695.75 139
13696.86 169
13697.96 162
13699.07 147
13700.17 127
13701.28 164
13702.38 142
13703.49 148
13704.59 162
13705.70 161
13706.80 125
13707.91 156
13709.02 145
13710.12 128
13711.23 162
13712.33 144
13713.44 137
13714.54 148
13715.65 137
13716.76 144
13717.86 146
13718.97 153
13720.07 150
13721.18 150
13722.29 161
13723.39 158
13724.50 147
13725.60 148
13726.71 149
13727.82 184
13728.92 150
13730.03 154
13731.14 151
13732.24 149
13733.35 171
13734.46 162
13735.56 157
13736.67 154
13737.78 134
13738.88 149
13739.99 137
13741.10 151
13742.20 151
13743.31 149
13744.42 165
13745.52 122
13746.63 132
13747.74 116
13748.84 163
13749.95 173
13751.06 161
13752.17 143
13753.27 164
13754.38 165
13755.49 130
13756.60 133
13757.70 148
13758.81 137
13759.92 147
13761.03 139
13762.13 166
13763.24 188
13764.35 163
13765.46 152
13766.57 142
13767.67 155
13768.78 175
13769.89 139
13771.00 136
13772.11 162
13773.21 173
13774.32 196
13775.43 204
13776.54 172
13777.65 145
13778.75 158
13779.86 180
13780.97 166
13782.08 157
13783.19 150
13784.30 177
13785.41 156
13786.51 140
13787.62 140
13788.73 127
13789.84 151
13790.95 154
13792.06 136
13793.17 140
13794.28 144
13795.39 165
13796.49 134
13797.60 117
13798.71 150
13799.82 142
13800.93 179
13802.04 136
13803.15 160
13804.26 142
13805.37 186
13806.48 152
13807.59 139
13808.70 141
13809.81 126
13810.92 165
13812.03 147
13813.14 156
13814.25 139
13815.36 157
13816.47 160
13817.58 150
13818.69 138
13819.80 146
13820.91 142
13822.02 141
13823.13 139
13824.24 130
13825.35 150
13826.46 169
13827.57 165
13828.68 164
13829.79 152
13830.90 152
13832.01 160
13833.12 158
13834.23 139
13835.34 125
13836.45 145
13837.56 136
13838.67 160
13839.78 118
13840.89 165
13842.01 162
13843.12 156
13844.23 145
13845.34 138
13846.45 140
13847.56 159
13848.67 129
13849.78 137
13850.89 173
13852.01 142
13853.12 125
13854.23 153
13855.34 159
13856.45 160
13857.56 135
13858.67 131
13859.79 147
13860.90 132
13862.01 172
13863.12 147
13864.23 131
13865.34 126
13866.46 150
13867.57 139
13868.68 150
13869.79 117
13870.90 135
13872.02 146
13873.13 143
13874.24 176
13875.35 156
13876.47 166
13877.58 135
13878.69 115
13879.80 133
13880.92 146
13882.03 144
13883.14 137
13884.25 150
13885.37 129
13886.48 141
13887.59 148
13888.70 158
13889.82 128
13890.93 169
13892.04 143
13893.16 137
13894.27 136
13895.38 138
13896.49 157
13897.61 145
13898.72 165
13899.83 160
13900.95 138
13902.06 146
13903.17 159
13904.29 144
13905.40 138
13906.51 135
13907.63 158
13908.74 163
13909.85 155
13910.97 115
13912.08 141
13913.20 152
13914.31 159
13915.42 135
13916.54 139
13917.65 147
13918.77 146
13919.88 138
13920.99 126
13922.11 162
13923.22 141
13924.34 156
13925.45 132
13926.56 152
13927.68 158
13928.79 140
13929.91 141
13931.02 149
13932.14 140
13933.25 128
13934.37 155
13935.48 144
13936.60 135
13937.71 151
13938.83 157
13939.94 146
13941.05 149
13942.17 130
13943.28 142
13944.40 138
13945.51 153
13946.63 145
13947.75 146
13948.86 138
13949.98 166
13951.09 167
13952.21 118
13953.32 126
13954.44 133
13955.55 148
13956.67 141
13957.78 144
13958.90 136
13960.01 128
13961.13 149
13962.25 145
13963.36 113
13964.48 134
13965.59 148
13966.71 164
13967.83 171
13968.94 160
13970.06 148
13971.17 125
13972.29 132
13973.41 133
13974.52 139
13975.64 139
13976.75 166
13977.87 127
13978.99 116
13980.10 143
13981.22 148
13982.34 151
13983.45 148
13984.57 166
13985.69 133
13986.80 170
13987.92 140
13989.04 143
13990.15 145
13991.27 160
13992.39 154
13993.50 154
13994.62 145
13995.74 176
13996.86 140
13997.97 142
13999.09 153
14000.21 175
14001.33 137
14002.44 146
14003.56 137
14004.68 133
14005.79 162
14006.91 159
14008.03 134
14009.15 151
14010.27 128
14011.38 137
14012.50 154
14013.62 152
14014.74 146
14015.85 136
14016.97 154
14018.09 131
14019.21 104
14020.33 125
14021.44 127
14022.56 144
14023.68 145
14024.80 175
14025.92 153
14027.04 147
14028.15 122
14029.27 145
14030.39 130
14031.51 154
14032.63 159
14033.75 144
14034.86 137
14035.98 133
14037.10 145
14038.22 136
14039.34 145
14040.46 141
14041.58 133
14042.70 124
14043.82 147
14044.93 131
14046.05 144
14047.17 151
14048.29 157
14049.41 169
14050.53 155
14051.65 129
14052.77 133
14053.89 159
14055.01 132
14056.13 142
14057.25 140
14058.37 139
14059.49 158
14060.61 139
14061.73 140
14062.85 162
14063.97 156
14065.09 173
14066.20 160
14067.32 167
14068.44 180
14069.56 150
14070.68 154
14071.81 153
14072.93 155
14074.05 136
14075.17 159
14076.29 128
14077.41 139
14078.53 147
14079.65 135
14080.77 154
14081.89 137
14083.01 169
14084.13 148
14085.25 164
14086.37 145
14087.49 133
14088.61 151
14089.73 164
14090.85 163
14091.97 169
14093.10 162
14094.22 144
14095.34 182
14096.46 166
14097.58 145
14098.70 126
14099.82 163
14100.94 187
14102.07 158
14103.19 113
14104.31 167
14105.43 157
14106.55 163
14107.67 151
14108.79 135
14109.92 155
14111.04 173
14112.16 162
14113.28 156
14114.40 141
14115.52 165
14116.65 152
14117.77 137
14118.89 137
14120.01 150
14121.13 150
14122.26 147
14123.38 165
14124.50 159
14125.62 147
14126.75 161
14127.87 143
14128.99 145
14130.11 143
14131.24 166
14132.36 145
14133.48 142
14134.60 140
14135.73 136
14136.85 159
14137.97 131
14139.09 118
14140.22 157
14141.34 181
14142.46 148
14143.59 146
14144.71 141
14145.83 144
14146.95 131
14148.08 138
14149.20 140
14150.32 140
14151.45 141
14152.57 146
14153.69 163
14154.82 142
14155.94 157
14157.06 161
14158.19 160
14159.31 114
14160.44 134
14161.56 173
14162.68 155
14163.81 149
14164.93 157
14166.05 123
14167.18 164
14168.30 183
14169.43 146
14170.55 121
14171.67 168
14172.80 168
14173.92 166
14175.05 146
14176.17 142
14177.30 150
14178.42 167
14179.54 150
14180.67 127
14181.79 155
14182.92 143
14184.04 128
14185.17 157
14186.29 146
14187.42 132
14188.54 151
14189.67 150
14190.79 141
14191.92 121
14193.04 153
14194.17 151
14195.29 174
14196.42 135
14197.54 136
14198.67 138
14199.79 154
14200.92 142
14202.04 143
14203.17 150
14204.29 144
14205.42 171
14206.54 137
14207.67 135
14208.79 130
14209.92 141
14211.05 161
14212.17 152
14213.30 110
14214.42 141
14215.55 157
14216.67 159
14217.80 139
14218.93 139
14220.05 163
14221.18 145
14222.30 152
14223.43 118
14224.56 130
14225.68 134
14226.81 134
14227.94 140
14229.06 120
14230.19 101
14231.32 157
14232.44 160
14233.57 146
14234.70 109
14235.82 125
14236.95 133
14238.08 160
14239.20 142
14240.33 119
14241.46 133
14242.58 124
14243.71 143
14244.84 125
14245.96 125
14247.09 112
14248.22 140
14249.34 132
14250.47 116
14251.60 121
14252.73 135
14253.85 135
14254.98 143
14256.11 123
14257.24 149
14258.36 157
14259.49 133
14260.62 136
14261.75 134
14262.87 143
14264.00 154
14265.13 140
14266.26 163
14267.39 142
14268.51 135
14269.64 145
14270.77 137
14271.90 144
14273.03 148
14274.15 123
14275.28 154
14276.41 150
14277.54 127
14278.67 156
14279.80 157
14280.92 114
14282.05 130
14283.18 140
14284.31 161
14285.44 120
14286.57 152
14287.70 158
14288.82 151
14289.95 128
14291.08 145
14292.21 131
14293.34 157
14294.47 151
14295.60 126
14296.73 137
14297.86 121
14298.99 115
14300.11 121
14301.24 122
14302.37 141
14303.50 131
14304.63 138
14305.76 140
14306.89 128
14308.02 134
14309.15 139
14310.28 167
14311.41 138
14312.54 148
14313.67 118
14314.80 135
14315.93 144
14317.06 151
14318.19 168
14319.32 153
14320.45 125
14321.58 124
14322.71 132
14323.84 96
14324.97 130
14326.10 131
14327.23 146
14328.36 122
14329.49 135
14330.62 124
14331.75 125
14332.88 147
14334.01 128
14335.14 126
14336.27 112
14337.40 131
14338.53 140
14339.66 131
14340.79 148
14341.93 135
14343.06 142
14344.19 142
14345.32 113
14346.45 141
14347.58 122
14348.71 151
14349.84 142
14350.97 120
14352.11 122
14353.24 147
14354.37 116
14355.50 141
14356.63 127
14357.76 143
14358.89 125
14360.03 134
14361.16 131
14362.29 122
14363.42 124
14364.55 148
14365.68 136
14366.82 114
14367.95 141
14369.08 129
14370.21 165
14371.34 144
14372.48 115
14373.61 109
14374.74 122
14375.87 131
14377.00 128
14378.14 121
14379.27 100
14380.40 146
14381.53 138
14382.67 154
14383.80 120
14384.93 134
14386.06 159
14387.20 140
14388.33 146
14389.46 125
14390.59 132
14391.73 126
14392.86 119
14393.99 115
14395.13 123
14396.26 134
14397.39 133
14398.53 133
14399.66 116
14400.79 128
14401.92 138
14403.06 130
14404.19 106
14405.32 113
14406.46 139
14407.59 147
14408.72 143
14409.86 141
14410.99 119
14412.13 150
14413.26 158
14414.39 129
14415.53 117
14416.66 124
14417.79 149
14418.93 142
14420.06 148
14421.20 130
14422.33 124
14423.46 158
14424.60 147
14425.73 128
14426.87 134
14428.00 143
14429.14 165
14430.27 147
14431.40 134
14432.54 138
14433.67 151
14434.81 146
14435.94 140
14437.08 128
14438.21 115
14439.35 124
14440.48 149
14441.62 141
14442.75 145
14443.88 148
14445.02 147
14446.15 127
14447.29 127
14448.42 123
14449.56 140
14450.70 128
14451.83 143
14452.97 142
14454.10 155
14455.24 138
14456.37 149
14457.51 169
14458.64 134
14459.78 155
14460.91 154
14462.05 136
14463.18 127
14464.32 160
14465.46 142
14466.59 138
14467.73 146
14468.86 120
14470.00 136
14471.14 148
14472.27 152
14473.41 154
14474.54 162
14475.68 133
14476.82 139
14477.95 154
14479.09 130
14480.22 125
14481.36 125
14482.50 150
14483.63 149
14484.77 121
14485.91 137
14487.04 166
14488.18 135
14489.32 132
14490.45 155
14491.59 132
14492.73 117
14493.86 128
14495.00 140
14496.14 132
14497.27 155
14498.41 149
14499.55 137
14500.69 139
14501.82 137
14502.96 124
14504.10 168
14505.23 155
14506.37 123
14507.51 151
14508.65 154
14509.78 130
14510.92 130
14512.06 122
14513.20 114
14514.33 115
14515.47 119
14516.61 133
14517.75 117
14518.89 138
14520.02 142
14521.16 147
14522.30 124
14523.44 137
14524.57 152
14525.71 132
14526.85 132
14527.99 119
14529.13 116
14530.27 133
14531.40 126
14532.54 129
14533.68 133
14534.82 143
14535.96 153
14537.10 134
14538.23 115
14539.37 136
14540.51 158
14541.65 145
14542.79 158
14543.93 127
14545.07 119
14546.21 125
14547.35 127
14548.48 145
14549.62 121
14550.76 139
14551.90 151
14553.04 140
14554.18 140
14555.32 130
14556.46 135
14557.60 137
14558.74 151
14559.88 129
14561.02 130
14562.16 119
14563.30 139
14564.43 132
14565.57 139
14566.71 133
14567.85 140
14568.99 142
14570.13 131
14571.27 140
14572.41 141
14573.55 147
14574.69 144
14575.83 137
14576.97 136
14578.11 107
14579.25 136
14580.39 137
14581.53 134
14582.67 133
14583.81 132
14584.96 118
14586.10 121
14587.24 127
14588.38 129
14589.52 109
14590.66 114
14591.80 138
14592.94 128
14594.08 137
14595.22 136
14596.36 128
14597.50 134
14598.64 113
14599.78 112
14600.93 131
14602.07 136
14603.21 152
14604.35 122
14605.49 126
14606.63 114
14607.77 124
14608.91 141
14610.06 137
14611.20 133
14612.34 129
14613.48 137
14614.62 149
14615.76 124
14616.91 125
14618.05 132
14619.19 136
14620.33 152
14621.47 124
14622.61 151
14623.76 127
14624.90 143
14626.04 132
14627.18 140
14628.32 121
14629.47 126
14630.61 138
14631.75 126
14632.89 150
14634.04 124
14635.18 150
14636.32 138
14637.46 152
14638.61 123
14639.75 132
14640.89 132
14642.03 133
14643.18 117
14644.32 130
14645.46 98
14646.60 132
14647.75 112
14648.89 123
14650.03 106
14651.18 141
14652.32 129
14653.46 127
14654.61 130
14655.75 121
14656.89 125
14658.03 132
14659.18 129
14660.32 114
14661.46 107
14662.61 128
14663.75 140
14664.90 112
14666.04 137
14667.18 133
14668.33 125
14669.47 116
14670.61 113
14671.76 131
14672.90 123
14674.05 132
14675.19 121
14676.33 111
14677.48 138
14678.62 129
14679.77 97
14680.91 121
14682.05 135
14683.20 156
14684.34 133
14685.49 129
14686.63 118
14687.78 124
14688.92 131
14690.06 122
14691.21 130
14692.35 111
14693.50 112
14694.64 102
14695.79 97
14696.93 101
14698.08 129
14699.22 131
14700.37 114
14701.51 121
14702.66 102
14703.80 123
14704.95 112
14706.09 102
14707.24 89
14708.38 131
14709.53 126
14710.67 122
14711.82 108
14712.96 118
14714.11 116
14715.26 141
14716.40 126
14717.55 107
14718.69 126
14719.84 108
14720.98 126
14722.13 124
14723.28 108
14724.42 112
14725.57 146
14726.71 130
14727.86 126
14729.01 94
14730.15 115
14731.30 144
14732.44 131
14733.59 112
14734.74 111
14735.88 120
14737.03 127
14738.18 128
14739.32 111
14740.47 111
14741.61 112
14742.76 146
14743.91 117
14745.05 113
14746.20 83
14747.35 116
14748.49 120
14749.64 121
14750.79 123
14751.94 122
14753.08 130
14754.23 121
14755.38 131
14756.52 107
14757.67 100
14758.82 114
14759.97 131
14761.11 122
14762.26 127
14763.41 116
14764.55 138
14765.70 120
14766.85 130
14768.00 107
14769.15 132
14770.29 113
14771.44 124
14772.59 102
14773.74 133
14774.88 123
14776.03 111
14777.18 96
14778.33 110
14779.48 121
14780.62 129
14781.77 115
14782.92 135
14784.07 126
14785.22 124
14786.36 123
14787.51 113
14788.66 107
14789.81 116
14790.96 116
14792.11 125
14793.26 130
14794.40 107
14795.55 128
14796.70 173
14797.85 107
14799.00 128
14800.15 128
14801.30 136
14802.45 113
14803.59 114
14804.74 96
14805.89 107
14807.04 136
14808.19 122
14809.34 115
14810.49 114
14811.64 111
14812.79 108
14813.94 138
14815.09 113
14816.24 108
14817.39 107
14818.53 119
14819.68 140
14820.83 123
14821.98 118
14823.13 123
14824.28 107
14825.43 135
14826.58 107
14827.73 114
14828.88 118
14830.03 110
14831.18 111
14832.33 95
14833.48 145
14834.63 122
14835.78 114
14836.93 118
14838.08 100
14839.23 105
14840.38 110
14841.53 115
14842.69 112
14843.84 108
14844.99 128
14846.14 107
14847.29 89
14848.44 107
14849.59 94
14850.74 138
14851.89 124
14853.04 120
14854.19 113
14855.34 112
14856.49 88
14857.65 112
14858.80 105
14859.95 121
14861.10 112
14862.25 101
14863.40 103
14864.55 92
14865.70 130
14866.86 119
14868.01 138
14869.16 109
14870.31 106
14871.46 117
14872.61 136
14873.77 140
14874.92 105
14876.07 110
14877.22 120
14878.37 117
14879.52 117
14880.68 101
14881.83 99
14882.98 100
14884.13 112
14885.28 108
14886.44 112
14887.59 116
14888.74 112
14889.89 111
14891.05 101
14892.20 142
14893.35 137
14894.50 116
14895.66 110
14896.81 95
14897.96 129
14899.11 126
14900.27 120
14901.42 109
14902.57 96
14903.72 96
14904.88 106
14906.03 123
14907.18 113
14908.34 119
14909.49 108
14910.64 116
14911.80 117
14912.95 110
14914.10 99
14915.26 110
14916.41 128
14917.56 126
14918.72 138
14919.87 116
14921.02 114
14922.18 130
14923.33 133
14924.48 140
14925.64 104
14926.79 123
14927.94 124
14929.10 115
14930.25 125
14931.41 103
14932.56 115
14933.71 134
14934.87 129
14936.02 117
14937.18 139
14938.33 120
14939.48 133
14940.64 120
14941.79 108
14942.95 112
14944.10 118
14945.26 115
14946.41 114
14947.57 107
14948.72 123
14949.87 140
14951.03 117
14952.18 111
14953.34 111
14954.49 117
14955.65 106
14956.80 100
14957.96 124
14959.11 144
14960.27 113
14961.42 113
14962.58 142
14963.73 107
14964.89 119
14966.04 123
14967.20 131
14968.36 105
14969.51 110
14970.67 126
14971.82 111
14972.98 117
14974.13 100
14975.29 121
14976.44 119
14977.60 112
14978.76 114
14979.91 122
14981.07 123
14982.22 125
14983.38 102
14984.53 99
14985.69 111
14986.85 114
14988.00 118
14989.16 106
14990.32 113
14991.47 111
14992.63 110
14993.78 112
14994.94 102
14996.10 107
14997.25 119
14998.41 99
14999.57 100
15000.72 110
15001.88 108
15003.04 114
15004.19 116
15005.35 113
15006.51 103
15007.66 127
15008.82 121
15009.98 118
15011.13 122
15012.29 96
15013.45 95
15014.61 112
15015.76 96
15016.92 95
15018.08 101
15019.23 115
15020.39 87
15021.55 94
15022.71 103
15023.86 101
15025.02 86
15026.18 108
15027.34 114
15028.49 117
15029.65 104
15030.81 82
15031.97 106
15033.13 104
15034.28 119
15035.44 118
15036.60 103
15037.76 94
15038.92 96
15040.07 118
15041.23 110
15042.39 92
15043.55 110
15044.71 107
15045.87 87
15047.02 103
15048.18 121
15049.34 124
15050.50 100
15051.66 108
15052.82 96
15053.98 133
15055.13 132
15056.29 94
15057.45 101
15058.61 85
15059.77 120
15060.93 123
15062.09 110
15063.25 123
15064.40 112
15065.56 106
15066.72 92
15067.88 105
15069.04 98
15070.20 115
15071.36 126
15072.52 95
15073.68 86
15074.84 109
15076.00 104
15077.16 121
15078.32 113
15079.48 115
15080.64 125
15081.80 99
15082.96 102
15084.12 90
15085.28 97
15086.44 101
15087.60 118
15088.76 96
15089.92 100
15091.08 104
15092.24 105
15093.40 88
15094.56 94
15095.72 122
15096.88 114
15098.04 90
15099.20 103
15100.36 106
15101.52 110
15102.68 108
15103.84 116
15105.00 121
15106.16 117
15107.32 103
15108.48 107
15109.64 107
15110.80 113
15111.96 99
15113.13 105
15114.29 111
15115.45 123
15116.61 112
15117.77 90
15118.93 122
15120.09 112
15121.25 106
15122.42 103
15123.58 106
15124.74 96
15125.90 100
15127.06 100
15128.22 107
15129.38 114
15130.55 117
15131.71 90
15132.87 116
15134.03 118
15135.19 99
15136.35 115
15137.52 89
15138.68 119
15139.84 119
15141.00 124
15142.16 126
15143.33 105
15144.49 98
15145.65 105
15146.81 111
15147.97 121
15149.14 129
15150.30 97
15151.46 117
15152.62 116
15153.79 110
15154.95 93
15156.11 121
15157.27 107
15158.44 123
15159.60 116
15160.76 100
15161.93 88
15163.09 102
15164.25 95
15165.41 105
15166.58 109
15167.74 104
15168.90 97
15170.07 92
15171.23 100
15172.39 158
15173.56 121
15174.72 113
15175.88 99
15177.05 112
15178.21 108
15179.37 99
15180.54 93
15181.70 104
15182.86 103
15184.03 114
15185.19 109
15186.36 99
15187.52 91
15188.68 96
15189.85 107
15191.01 112
15192.17 112
15193.34 113
15194.50 109
15195.67 127
15196.83 92
15198.00 96
15199.16 102
15200.32 117
15201.49 106
15202.65 97
15203.82 90
15204.98 94
15206.15 97
15207.31 93
15208.48 132
15209.64 120
15210.80 101
15211.97 104
15213.13 104
15214.30 105
15215.46 101
15216.63 123
15217.79 124
15218.96 115
15220.12 109
15221.29 107
15222.45 111
15223.62 110
15224.78 116
15225.95 109
15227.11 118
15228.28 129
15229.45 119
15230.61 118
15231.78 109
15232.94 127
15234.11 87
15235.27 115
15236.44 105
15237.60 99
15238.77 107
15239.94 122
15241.10 110
15242.27 99
15243.43 113
15244.60 100
15245.77 125
15246.93 102
15248.10 111
15249.26 108
15250.43 107
15251.60 84
15252.76 104
15253.93 121
15255.10 113
15256.26 112
15257.43 96
15258.60 90
15259.76 115
15260.93 111
15262.10 125
15263.26 116
15264.43 104
15265.60 109
15266.76 107
15267.93 107
15269.10 119
15270.26 120
15271.43 123
15272.60 113
15273.76 97
15274.93 99
15276.10 102
15277.27 100
15278.43 101
15279.60 100
15280.77 117
15281.94 116
15283.10 111
15284.27 93
15285.44 111
15286.61 93
15287.77 118
15288.94 102
15290.11 125
15291.28 94
15292.44 95
15293.61 94
15294.78 91
15295.95 94
15297.12 90
15298.28 104
15299.45 113
15300.62 88
15301.79 120
15302.96 123
15304.12 108
15305.29 91
15306.46 95
15307.63 122
15308.80 94
15309.97 102
15311.14 96
15312.30 96
15313.47 114
15314.64 110
15315.81 109
15316.98 117
15318.15 113
15319.32 106
15320.49 131
15321.65 112
15322.82 100
15323.99 102
15325.16 99
15326.33 92
15327.50 122
15328.67 106
15329.84 95
15331.01 102
15332.18 93
15333.35 108
15334.52 95
15335.69 101
15336.85 108
15338.02 108
15339.19 101
15340.36 94
15341.53 91
15342.70 102
15343.87 113
15345.04 104
15346.21 98
15347.38 118
15348.55 93
15349.72 96
15350.89 116
15352.06 100
15353.23 105
15354.40 127
15355.57 105
15356.74 128
15357.91 114
15359.08 101
15360.25 117
15361.43 105
15362.60 83
15363.77 96
15364.94 107
15366.11 108
15367.28 117
15368.45 113
15369.62 100
15370.79 120
15371.96 122
15373.13 108
15374.30 95
15375.47 120
15376.65 123
15377.82 118
15378.99 85
15380.16 96
15381.33 104
15382.50 96
15383.67 76
15384.84 98
15386.02 81
15387.19 90
15388.36 95
15389.53 100
15390.70 96
15391.87 86
15393.04 120
15394.22 95
15395.39 112
15396.56 96
15397.73 115
15398.90 104
15400.08 85
15401.25 123
15402.42 106
15403.59 123
15404.76 113
15405.94 103
15407.11 104
15408.28 114
15409.45 105
15410.63 96
15411.80 108
15412.97 107
15414.14 99
15415.31 102
15416.49 99
15417.66 109
15418.83 95
15420.01 121
15421.18 101
15422.35 111
15423.52 84
15424.70 100
15425.87 90
15427.04 92
15428.22 107
15429.39 106
15430.56 91
15431.73 122
15432.91 98
15434.08 90
15435.25 116
15436.43 105
15437.60 128
15438.77 109
15439.95 91
15441.12 92
15442.30 126
15443.47 108
15444.64 119
15445.82 98
15446.99 92
15448.16 94
15449.34 100
15450.51 110
15451.69 79
15452.86 95
15454.03 109
15455.21 112
15456.38 87
15457.56 110
15458.73 100
15459.90 100
15461.08 88
15462.25 107
15463.43 126
15464.60 110
15465.78 112
15466.95 100
15468.12 90
15469.30 86
15470.47 101
15471.65 118
15472.82 112
15474.00 86
15475.17 120
15476.35 113
15477.52 104
15478.70 100
15479.87 79
15481.05 108
15482.22 98
15483.40 92
15484.57 117
15485.75 111
15486.92 114
15488.10 103
15489.27 103
15490.45 101
15491.62 94
15492.80 116
15493.98 117
15495.15 107
15496.33 84
15497.50 117
15498.68 92
15499.85 83
15501.03 74
15502.21 98
15503.38 129
15504.56 104
15505.73 90
15506.91 106
15508.09 108
15509.26 110
15510.44 112
15511.61 99
15512.79 110
15513.97 94
15515.14 100
15516.32 96
15517.50 83
15518.67 100
15519.85 83
15521.02 90
15522.20 90
15523.38 92
15524.55 87
15525.73 93
15526.91 101
15528.09 112
15529.26 115
15530.44 99
15531.62 93
15532.79 96
15533.97 102
15535.15 105
15536.32 98
15537.50 103
15538.68 115
15539.86 108
15541.03 120
15542.21 113
15543.39 122
15544.57 90
15545.74 90
15546.92 100
15548.10 87
15549.28 99
15550.45 102
15551.63 109
15552.81 106
15553.99 106
15555.16 121
15556.34 113
15557.52 111
15558.70 94
15559.88 110
15561.05 109
15562.23 106
15563.41 125
15564.59 111
15565.77 110
15566.95 116
15568.12 113
15569.30 117
15570.48 114
15571.66 93
15572.84 112
15574.02 114
15575.19 96
15576.37 85
15577.55 106
15578.73 99
15579.91 85
15581.09 119
15582.27 131
15583.45 119
15584.62 129
15585.80 113
15586.98 91
15588.16 96
15589.34 105
15590.52 130
15591.70 95
15592.88 114
15594.06 87
15595.24 110
15596.42 102
15597.60 98
15598.78 116
15599.96 110
15601.14 89
15602.31 95
15603.49 94
15604.67 109
15605.85 126
15607.03 96
15608.21 112
15609.39 125
15610.57 128
15611.75 76
15612.93 96
15614.11 101
15615.29 128
15616.47 105
15617.65 108
15618.83 105
15620.01 103
15621.19 98
15622.38 106
15623.56 96
15624.74 90
15625.92 100
15627.10 89
15628.28 121
15629.46 108
15630.64 94
15631.82 112
15633.00 104
15634.18 93
15635.36 104
15636.54 109
15637.72 91
15638.91 107
15640.09 110
15641.27 116
15642.45 101
15643.63 132
15644.81 110
15645.99 106
15647.17 106
15648.36 99
15649.54 107
15650.72 115
15651.90 96
15653.08 119
15654.26 123
15655.44 104
15656.63 100
15657.81 113
15658.99 121
15660.17 130
15661.35 137
15662.54 117
15663.72 121
15664.90 115
15666.08 121
15667.26 91
15668.45 109
15669.63 98
15670.81 113
15671.99 113
15673.17 88
15674.36 111
15675.54 117
15676.72 141
15677.90 127
15679.09 120
15680.27 112
15681.45 117
15682.63 114
15683.82 121
15685.00 134
15686.18 115
15687.37 109
15688.55 109
15689.73 114
15690.91 104
15692.10 110
15693.28 121
15694.46 150
15695.65 122
15696.83 133
15698.01 118
15699.20 130
15700.38 110
15701.56 133
15702.75 129
15703.93 126
15705.11 146
15706.30 130
15707.48 117
15708.66 129
15709.85 141
15711.03 124
15712.22 137
15713.40 133
15714.58 143
15715.77 136
15716.95 140
15718.14 121
15719.32 138
15720.50 110
15721.69 137
15722.87 126
15724.06 141
15725.24 103
15726.43 127
15727.61 144
15728.79 128
15729.98 110
15731.16 115
15732.35 118
15733.53 109
15734.72 119
15735.90 105
15737.09 136
15738.27 115
15739.46 147
15740.64 121
15741.83 116
15743.01 118
15744.20 137
15745.38 112
15746.57 109
15747.75 104
15748.94 138
15750.12 145
15751.31 129
15752.49 133
15753.68 124
15754.86 140
15756.05 102
15757.23 133
15758.42 145
15759.60 131
15760.79 113
15761.98 118
15763.16 107
15764.35 130
15765.53 115
15766.72 124
15767.90 112
15769.09 114
15770.28 133
15771.46 116
15772.65 125
15773.83 100
15775.02 112
15776.21 111
15777.39 129
15778.58 103
15779.77 108
15780.95 146
15782.14 103
15783.33 118
15784.51 123
15785.70 135
15786.89 117
15788.07 89
15789.26 96
15790.45 107
15791.63 109
15792.82 124
15794.01 109
15795.19 106
15796.38 106
15797.57 105
15798.75 95
15799.94 116
15801.13 110
15802.32 100
15803.50 127
15804.69 99
15805.88 103
15807.06 109
15808.25 103
15809.44 82
15810.63 110
15811.81 91
15813.00 109
15814.19 97
15815.38 94
15816.57 107
15817.75 107
15818.94 108
15820.13 119
15821.32 116
15822.50 100
15823.69 103
15824.88 95
15826.07 112
15827.26 90
15828.44 126
15829.63 129
15830.82 125
15832.01 96
15833.20 103
15834.39 112
15835.57 109
15836.76 96
15837.95 112
15839.14 106
15840.33 113
15841.52 107
15842.71 84
15843.90 90
15845.08 107
15846.27 116
15847.46 113
15848.65 105
15849.84 96
15851.03 125
15852.22 102
15853.41 100
15854.60 116
15855.79 126
15856.97 96
15858.16 111
15859.35 113
15860.54 97
15861.73 107
15862.92 115
15864.11 93
15865.30 111
15866.49 118
15867.68 117
15868.87 96
15870.06 84
15871.25 89
15872.44 112
15873.63 121
15874.82 106
15876.01 82
15877.20 95
15878.39 103
15879.58 118
15880.77 98
15881.96 113
15883.15 90
15884.34 107
15885.53 97
15886.72 110
15887.91 113
15889.10 111
15890.29 113
15891.48 113
15892.67 99
15893.86 107
15895.05 92
15896.24 94
15897.44 117
15898.63 96
15899.82 106
15901.01 103
15902.20 118
15903.39 87
15904.58 100
15905.77 96
15906.96 107
15908.15 111
15909.35 109
15910.54 94
15911.73 94
15912.92 110
15914.11 93
15915.30 89
15916.49 86
15917.69 106
15918.88 101
15920.07 129
15921.26 79
15922.45 86
15923.64 90
15924.84 100
15926.03 105
15927.22 109
15928.41 106
15929.60 103
15930.80 111
15931.99 136
15933.18 98
15934.37 92
15935.56 120
15936.76 112
15937.95 104
15939.14 93
15940.33 106
15941.53 114
15942.72 82
15943.91 90
15945.10 109
15946.30 119
15947.49 109
15948.68 106
15949.87 92
15951.07 104
15952.26 102
15953.45 105
15954.65 99
15955.84 98
15957.03 95
15958.22 125
15959.42 89
15960.61 104
15961.80 110
15963.00 112
15964.19 92
15965.38 114
15966.58 121
15967.77 112
15968.96 106
15970.16 77
15971.35 99
15972.54 86
15973.74 102
15974.93 87
15976.13 98
15977.32 88
15978.51 81
15979.71 95
15980.90 90
15982.09 85
15983.29 89
15984.48 112
15985.68 93
15986.87 102
15988.06 98
15989.26 100
15990.45 78
15991.65 90
15992.84 85
15994.04 110
15995.23 96
15996.43 111
15997.62 96
15998.81 119
16000.01 95
16001.20 97
16002.40 87
16003.59 101
16004.79 80
16005.98 95
16007.18 94
16008.37 102
16009.57 92
16010.76 84
16011.96 99
16013.15 83
16014.35 94
16015.54 107
16016.74 102
16017.93 75
16019.13 83
16020.32 88
16021.52 98
16022.72 120
16023.91 109
16025.11 83
16026.30 88
16027.50 102
16028.69 85
16029.89 99
16031.08 116
16032.28 110
16033.48 82
16034.67 93
16035.87 75
16037.06 93
16038.26 102
16039.46 111
16040.65 103
16041.85 91
16043.05 98
16044.24 95
16045.44 88
16046.63 78
16047.83 91
16049.03 86
16050.22 96
16051.42 96
16052.62 105
16053.81 85
16055.01 89
16056.21 111
16057.40 89
16058.60 92
16059.80 102
16060.99 93
16062.19 67
16063.39 90
16064.58 102
16065.78 97
16066.98 87
16068.18 92
16069.37 83
16070.57 106
16071.77 91
16072.97 104
16074.16 86
16075.36 80
16076.56 90
16077.76 93
16078.95 89
16080.15 85
16081.35 87
16082.55 82
16083.74 101
16084.94 75
16086.14 96
16087.34 89
16088.53 93
16089.73 110
16090.93 108
16092.13 85
16093.33 101
16094.53 105
16095.72 87
16096.92 80
16098.12 83
16099.32 91
16100.52 89
16101.72 73
16102.91 82
16104.11 89
16105.31 105
16106.51 95
16107.71 79
16108.91 92
16110.11 96
16111.30 99
16112.50 74
16113.70 93
16114.90 102
16116.10 87
16117.30 103
16118.50 82
16119.70 86
16120.90 88
16122.10 104
16123.29 95
16124.49 76
16125.69 80
16126.89 88
16128.09 77
16129.29 82
16130.49 98
16131.69 86
16132.89 107
16134.09 122
16135.29 107
16136.49 84
16137.69 74
16138.89 99
16140.09 105
16141.29 91
16142.49 79
16143.69 104
16144.89 86
16146.09 76
16147.29 92
16148.49 92
16149.69 90
16150.89 107
16152.09 101
16153.29 84
16154.49 109
16155.69 103
16156.89 108
16158.09 104
16159.29 83
16160.49 104
16161.69 85
16162.89 115
16164.09 93
16165.30 89
16166.50 92
16167.70 93
16168.90 92
16170.10 76
16171.30 91
16172.50 88
16173.70 92
16174.90 63
16176.10 92
16177.31 78
16178.51 102
16179.71 92
16180.91 116
16182.11 104
16183.31 90
16184.51 107
16185.72 72
16186.92 90
16188.12 98
16189.32 87
16190.52 71
16191.72 103
16192.93 89
16194.13 85
16195.33 88
16196.53 96
16197.73 88
16198.94 91
16200.14 101
16201.34 105
16202.54 76
16203.74 91
16204.95 100
16206.15 81
16207.35 82
16208.55 86
16209.76 99
16210.96 89
16212.16 102
16213.36 86
16214.57 108
16215.77 88
16216.97 88
16218.17 104
16219.38 102
16220.58 105
16221.78 80
16222.99 96
16224.19 90
16225.39 106
16226.59 106
16227.80 96
16229.00 78
16230.20 109
16231.41 94
16232.61 87
16233.81 104
16235.02 90
16236.22 90
16237.42 91
16238.63 87
16239.83 102
16241.04 99
16242.24 92
16243.44 97
16244.65 101
16245.85 100
16247.05 86
16248.26 102
16249.46 85
16250.67 110
16251.87 92
16253.07 77
16254.28 97
16255.48 93
16256.69 93
16257.89 74
16259.09 91
16260.30 96
16261.50 98
16262.71 116
16263.91 106
16265.12 88
16266.32 81
16267.53 74
16268.73 111
16269.94 90
16271.14 104
16272.34 92
16273.55 106
16274.75 84
16275.96 81
16277.16 77
16278.37 83
16279.57 94
16280.78 86
16281.98 96
16283.19 92
16284.39 89
16285.60 92
16286.81 100
16288.01 84
16289.22 108
16290.42 103
16291.63 87
16292.83 69
16294.04 105
16295.24 96
16296.45 100
16297.66 106
16298.86 93
16300.07 84
16301.27 73
16302.48 85
16303.68 70
16304.89 80
16306.10 84
16307.30 101
16308.51 100
16309.71 103
16310.92 89
16312.13 90
16313.33 112
16314.54 107
16315.75 82
16316.95 116
16318.16 95
16319.37 96
16320.57 110
16321.78 88
16322.99 92
16324.19 90
16325.40 113
16326.61 96
16327.81 83
16329.02 82
16330.23 74
16331.43 100
16332.64 100
16333.85 96
16335.05 88
16336.26 89
16337.47 75
16338.68 90
16339.88 77
16341.09 98
16342.30 75
16343.51 121
16344.71 83
16345.92 70
16347.13 102
16348.34 109
16349.54 92
16350.75 88
16351.96 90
16353.17 91
16354.37 112
16355.58 86
16356.79 85
16358.00 94
16359.21 100
16360.41 85
16361.62 86
16362.83 90
16364.04 79
16365.25 90
16366.45 102
16367.66 79
16368.87 102
16370.08 89
16371.29 98
16372.50 82
16373.71 86
16374.91 104
16376.12 114
16377.33 97
16378.54 84
16379.75 87
16380.96 94
16382.17 97
16383.38 95
16384.58 78
16385.79 104
16387.00 109
16388.21 92
16389.42 113
16390.63 82
16391.84 83
16393.05 98
16394.26 101
16395.47 98
16396.68 91
16397.89 96
16399.09 82
16400.30 92
16401.51 77
16402.72 101
16403.93 107
16405.14 103
16406.35 91
16407.56 97
16408.77 88
16409.98 80
16411.19 99
16412.40 88
16413.61 89
16414.82 78
16416.03 103
16417.24 78
16418.45 67
16419.66 88
16420.87 85
16422.08 71
16423.29 87
16424.50 89
16425.71 91
16426.92 82
16428.14 66
16429.35 79
16430.56 120
16431.77 84
16432.98 96
16434.19 105
16435.40 79
16436.61 82
16437.82 77
16439.03 77
16440.24 84
16441.45 98
16442.67 89
16443.88 85
16445.09 80
16446.30 70
16447.51 91
16448.72 99
16449.93 86
16451.14 92
16452.36 88
16453.57 101
16454.78 99
16455.99 89
16457.20 89
16458.41 76
16459.63 75
16460.84 90
16462.05 89
16463.26 96
16464.47 88
16465.68 123
16466.90 84
16468.11 74
16469.32 78
16470.53 109
16471.74 87
16472.96 92
16474.17 88
16475.38 94
16476.59 88
16477.81 84
16479.02 77
16480.23 92
16481.44 73
16482.66 58
16483.87 92
16485.08 86
16486.29 79
16487.51 80
16488.72 80
16489.93 76
16491.15 83
16492.36 71
16493.57 83
16494.78 97
16496.00 92
16497.21 74
16498.42 84
16499.64 93
16500.85 83
16502.06 96
16503.28 76
16504.49 68
16505.70 89
16506.92 86
16508.13 83
16509.34 73
16510.56 79
16511.77 109
16512.98 94
16514.20 85
16515.41 89
16516.63 99
16517.84 115
16519.05 97
16520.27 89
16521.48 72
16522.70 95
16523.91 94
16525.12 109
16526.34 101
16527.55 77
16528.77 93
16529.98 86
16531.20 87
16532.41 77
16533.62 84
16534.84 102
16536.05 96
16537.27 79
16538.48 73
16539.70 91
16540.91 86
16542.13 90
16543.34 119
16544.56 92
16545.77 86
16546.99 84
16548.20 74
16549.42 54
16550.63 85
16551.85 83
16553.06 89
16554.28 88
16555.49 98
16556.71 95
16557.92 79
16559.14 91
16560.35 89
16561.57 97
16562.78 81
16564.00 99
16565.21 78
16566.43 93
16567.65 78
16568.86 92
16570.08 92
16571.29 86
16572.51 98
16573.73 86
16574.94 85
16576.16 76
16577.37 73
16578.59 83
16579.81 99
16581.02 71
16582.24 75
16583.45 78
16584.67 96
16585.89 82
16587.10 76
16588.32 76
16589.54 93
16590.75 93
16591.97 80
16593.19 78
16594.40 94
16595.62 94
16596.84 89
16598.05 77
16599.27 80
16600.49 86
16601.70 78
16602.92 86
16604.14 78
16605.35 79
16606.57 75
16607.79 77
16609.01 100
16610.22 88
16611.44 67
16612.66 86
16613.88 75
16615.09 72
16616.31 65
16617.53 83
16618.75 79
16619.96 69
16621.18 71
16622.40 86
16623.62 80
16624.83 84
16626.05 75
16627.27 76
16628.49 80
16629.71 71
16630.92 77
16632.14 68
16633.36 76
16634.58 53
16635.80 85
16637.01 95
16638.23 80
16639.45 103
16640.67 78
16641.89 95
16643.11 77
16644.32 99
16645.54 94
16646.76 76
16647.98 83
16649.20 78
16650.42 78
16651.64 86
16652.86 72
16654.07 85
16655.29 81
16656.51 94
16657.73 79
16658.95 83
16660.17 75
16661.39 75
16662.61 79
16663.83 77
16665.05 73
16666.27 66
16667.48 85
16668.70 88
16669.92 94
16671.14 92
16672.36 90
16673.58 83
16674.80 58
16676.02 72
16677.24 72
16678.46 88
16679.68 58
16680.90 64
16682.12 71
16683.34 63
16684.56 83
16685.78 65
16687.00 63
16688.22 76
16689.44 96
16690.66 87
16691.88 82
16693.10 73
16694.32 86
16695.54 72
16696.76 67
16697.98 69
16699.20 85
16700.42 74
16701.64 65
16702.87 92
16704.09 88
16705.31 85
16706.53 107
16707.75 87
16708.97 84
16710.19 65
16711.41 68
16712.63 82
16713.85 68
16715.07 88
16716.30 111
16717.52 104
16718.74 85
16719.96 83
16721.18 75
16722.40 74
16723.62 92
16724.85 84
16726.07 73
16727.29 90
16728.51 83
16729.73 85
16730.95 73
16732.17 69
16733.40 94
16734.62 102
16735.84 73
16737.06 104
16738.28 88
16739.51 101
16740.73 98
16741.95 75
16743.17 93
16744.39 73
16745.62 95
16746.84 91
16748.06 100
16749.28 72
16750.51 80
16751.73 88
16752.95 93
16754.17 82
16755.40 67
16756.62 89
16757.84 92
16759.06 89
16760.29 73
16761.51 97
16762.73 115
16763.96 79
16765.18 70
16766.40 91
16767.62 88
16768.85 85
16770.07 81
16771.29 84
16772.52 86
16773.74 74
16774.96 90
16776.19 85
16777.41 71
16778.63 77
16779.86 99
16781.08 72
16782.30 81
16783.53 84
16784.75 88
16785.97 94
16787.20 81
16788.42 64
16789.65 73
16790.87 77
16792.09 115
16793.32 82
16794.54 91
16795.77 62
16796.99 71
16798.21 83
16799.44 89
16800.66 109
16801.89 74
16803.11 83
16804.34 109
16805.56 66
16806.78 69
16808.01 68
16809.23 84
16810.46 75
16811.68 78
16812.91 88
16814.13 64
16815.36 66
16816.58 77
16817.81 76
16819.03 87
16820.26 97
16821.48 89
16822.71 64
16823.93 74
16825.16 63
16826.38 95
16827.61 125
16828.83 83
16830.06 71
16831.28 84
16832.51 77
16833.73 89
16834.96 79
16836.19 98
16837.41 91
16838.64 85
16839.86 63
16841.09 55
16842.31 95
16843.54 74
16844.76 74
16845.99 78
16847.22 86
16848.44 77
16849.67 76
16850.89 55
16852.12 63
16853.35 86
16854.57 90
16855.80 64
16857.03 82
16858.25 83
16859.48 73
16860.71 91
16861.93 58
16863.16 70
16864.38 83
16865.61 80
16866.84 85
16868.06 76
16869.29 86
16870.52 87
16871.74 94
16872.97 91
16874.20 68
16875.43 79
16876.65 97
16877.88 79
16879.11 81
16880.33 83
16881.56 97
16882.79 73
16884.02 79
16885.24 94
16886.47 79
16887.70 81
16888.93 93
16890.15 86
16891.38 85
16892.61 87
16893.84 93
16895.06 96
16896.29 81
16897.52 78
16898.75 91
16899.97 81
16901.20 78
16902.43 90
16903.66 71
16904.89 72
16906.11 74
16907.34 44
16908.57 64
16909.80 59
16911.03 70
16912.26 115
16913.48 87
16914.71 75
16915.94 79
16917.17 93
16918.40 81
16919.63 88
16920.85 103
16922.08 87
16923.31 104
16924.54 70
16925.77 68
16927.00 87
16928.23 76
16929.46 80
16930.69 92
16931.91 89
16933.14 88
16934.37 73
16935.60 69
16936.83 78
16938.06 81
16939.29 93
16940.52 94
16941.75 67
16942.98 83
16944.21 80
16945.44 90
16946.67 82
16947.90 68
16949.13 97
16950.35 83
16951.58 75
16952.81 68
16954.04 81
16955.27 110
16956.50 67
16957.73 62
16958.96 74
16960.19 91
16961.42 89
16962.65 88
16963.88 73
16965.11 75
16966.34 95
16967.58 110
16968.81 75
16970.04 72
16971.27 69
16972.50 86
16973.73 93
16974.96 91
16976.19 73
16977.42 80
16978.65 77
16979.88 82
16981.11 82
16982.34 66
16983.57 59
16984.80 72
16986.04 110
16987.27 84
16988.50 75
16989.73 84
16990.96 82
16992.19 71
16993.42 86
16994.65 79
16995.88 70
16997.12 85
16998.35 74
16999.58 70
17000.81 100
17002.04 103
17003.27 95
17004.51 83
17005.74 83
17006.97 80
17008.20 76
17009.43 84
17010.66 77
17011.90 81
17013.13 95
17014.36 81
17015.59 67
17016.82 68
17018.06 63
17019.29 62
17020.52 80
17021.75 79
17022.99 94
17024.22 74
17025.45 75
17026.68 94
17027.92 88
17029.15 78
17030.38 104
17031.61 98
17032.85 89
17034.08 94
17035.31 84
17036.54 72
17037.78 81
17039.01 82
17040.24 71
17041.48 85
17042.71 64
17043.94 74
17045.18 72
17046.41 70
17047.64 77
17048.88 74
17050.11 88
17051.34 76
17052.58 70
17053.81 87
17055.04 79
17056.28 87
17057.51 84
17058.74 85
17059.98 69
17061.21 73
17062.44 84
17063.68 65
17064.91 80
17066.15 62
17067.38 73
17068.61 73
17069.85 74
17071.08 62
17072.32 69
17073.55 95
17074.78 70
17076.02 83
17077.25 81
17078.49 81
17079.72 59
17080.96 72
17082.19 58
17083.42 70
17084.66 91
17085.89 84
17087.13 72
17088.36 73
17089.60 60
17090.83 68
17092.07 74
17093.30 83
17094.54 78
17095.77 85
17097.01 99
17098.24 82
17099.48 77
17100.71 68
17101.95 68
17103.18 78
17104.42 71
17105.65 79
17106.89 93
17108.12 77
17109.36 78
17110.60 78
17111.83 69
17113.07 67
17114.30 70
17115.54 71
17116.77 82
17118.01 76
17119.25 65
17120.48 79
17121.72 105
17122.95 83
17124.19 73
17125.43 107
17126.66 83
17127.90 81
17129.13 92
17130.37 79
17131.61 82
17132.84 83
17134.08 73
17135.32 78
17136.55 86
17137.79 83
17139.02 83
17140.26 82
17141.50 82
17142.73 70
17143.97 74
17145.21 69
17146.44 84
17147.68 90
17148.92 68
17150.16 65
17151.39 67
17152.63 62
17153.87 70
17155.10 66
17156.34 77
17157.58 83
17158.82 80
17160.05 97
17161.29 91
17162.53 63
17163.76 67
17165.00 71
17166.24 80
17167.48 57
17168.72 75
17169.95 78
17171.19 89
17172.43 72
17173.67 73
17174.90 72
17176.14 71
17177.38 89
17178.62 84
17179.86 71
17181.09 59
17182.33 84
17183.57 88
17184.81 86
17186.05 74
17187.28 82
17188.52 85
17189.76 91
17191.00 84
17192.24 63
17193.48 89
17194.72 91
17195.95 66
17197.19 83
17198.43 81
17199.67 94
17200.91 98
17202.15 84
17203.39 72
17204.63 69
17205.86 91
17207.10 69
17208.34 93
17209.58 105
17210.82 83
17212.06 72
17213.30 73
17214.54 81
17215.78 100
17217.02 94
17218.26 99
17219.50 86
17220.74 83
17221.97 67
17223.21 73
17224.45 84
17225.69 91
17226.93 75
17228.17 78
17229.41 75
17230.65 93
17231.89 81
17233.13 70
17234.37 70
17235.61 64
17236.85 84
17238.09 78
17239.33 76
17240.57 72
17241.81 66
17243.05 90
17244.29 95
17245.53 81
17246.77 65
17248.02 93
17249.26 92
17250.50 86
17251.74 61
17252.98 68
17254.22 80
17255.46 92
17256.70 91
17257.94 71
17259.18 79
17260.42 94
17261.66 89
17262.90 84
17264.15 69
17265.39 80
17266.63 100
17267.87 93
17269.11 75
17270.35 78
17271.59 80
17272.83 90
17274.08 69
17275.32 72
17276.56 65
17277.80 76
17279.04 76
17280.28 74
17281.52 84
17282.77 64
17284.01 78
17285.25 67
17286.49 60
17287.73 69
17288.98 68
17290.22 74
17291.46 81
17292.70 91
17293.94 56
17295.19 77
17296.43 82
17297.67 70
17298.91 74
17300.16 95
17301.40 54
17302.64 75
17303.88 71
17305.13 74
17306.37 84
17307.61 105
17308.85 72
17310.10 85
17311.34 88
17312.58 87
17313.82 67
17315.07 57
17316.31 72
17317.55 66
17318.80 68
17320.04 74
17321.28 61
17322.53 98
17323.77 81
17325.01 70
17326.26 56
17327.50 76
17328.74 86
17329.99 74
17331.23 62
17332.47 78
17333.72 78
17334.96 71
17336.20 80
17337.45 66
17338.69 54
17339.93 75
17341.18 78
17342.42 85
17343.67 73
17344.91 77
17346.15 76
17347.40 75
17348.64 69
17349.89 68
17351.13 73
17352.37 75
17353.62 58
17354.86 56
17356.11 80
17357.35 76
17358.60 81
17359.84 87
17361.09 77
17362.33 75
17363.57 71
17364.82 62
17366.06 72
17367.31 88
17368.55 81
17369.80 81
17371.04 95
17372.29 69
17373.53 87
17374.78 81
17376.02 93
17377.27 63
17378.51 76
17379.76 65
17381.00 79
17382.25 77
17383.50 62
17384.74 69
17385.99 68
17387.23 76
17388.48 69
17389.72 69
17390.97 89
17392.21 78
17393.46 78
17394.71 56
17395.95 79
17397.20 103
17398.44 78
17399.69 79
17400.93 63
17402.18 55
17403.43 75
17404.67 70
17405.92 58
17407.17 102
17408.41 59
17409.66 70
17410.90 70
17412.15 60
17413.40 78
17414.64 71
17415.89 84
17417.14 67
17418.38 80
17419.63 72
17420.88 78
17422.12 65
17423.37 87
17424.62 85
17425.86 86
17427.11 65
17428.36 84
17429.60 74
17430.85 70
17432.10 63
17433.35 84
17434.59 81
17435.84 87
17437.09 100
17438.33 79
17439.58 74
17440.83 70
17442.08 73
17443.32 71
17444.57 77
17445.82 67
17447.07 83
17448.32 69
17449.56 65
17450.81 83
17452.06 71
17453.31 70
17454.55 76
17455.80 81
17457.05 86
17458.30 74
17459.55 88
17460.79 77
17462.04 81
17463.29 72
17464.54 64
17465.79 67
17467.04 77
17468.28 56
17469.53 65
17470.78 77
17472.03 84
17473.28 67
17474.53 83
17475.78 92
17477.02 71
17478.27 75
17479.52 62
17480.77 77
17482.02 64
17483.27 68
17484.52 73
17485.77 82
17487.02 88
17488.26 86
17489.51 65
17490.76 63
17492.01 79
17493.26 83
17494.51 67
17495.76 70
17497.01 66
17498.26 94
17499.51 76
17500.76 75
17502.01 73
17503.26 70
17504.51 86
17505.76 68
17507.01 79
17508.26 82
17509.51 91
17510.76 58
17512.01 83
17513.26 74
17514.51 61
17515.76 96
17517.01 77
17518.26 70
17519.51 67
17520.76 63
17522.01 55
17523.26 84
17524.51 98
17525.76 79
17527.01 76
17528.26 67
17529.51 77
17530.76 51
17532.01 58
17533.26 78
17534.51 81
17535.76 84
17537.01 74
17538.27 75
17539.52 80
17540.77 71
17542.02 70
17543.27 75
17544.52 82
17545.77 90
17547.02 81
17548.27 71
17549.53 84
17550.78 80
17552.03 88
17553.28 79
17554.53 100
17555.78 81
17557.03 85
17558.29 71
17559.54 80
17560.79 79
17562.04 90
17563.29 74
17564.54 81
17565.80 75
17567.05 66
17568.30 70
17569.55 67
17570.80 81
17572.06 85
17573.31 80
17574.56 83
17575.81 71
17577.07 67
17578.32 83
17579.57 70
17580.82 76
17582.08 82
17583.33 75
17584.58 81
17585.83 70
17587.09 83
17588.34 92
17589.59 76
17590.84 78
17592.10 78
17593.35 83
17594.60 87
17595.86 73
17597.11 67
17598.36 76
17599.61 76
17600.87 94
17602.12 76
17603.37 64
17604.63 86
17605.88 69
17607.13 71
17608.39 70
17609.64 63
17610.89 77
17612.15 85
17613.40 63
17614.66 56
17615.91 78
17617.16 58
17618.42 76
17619.67 81
17620.92 53
17622.18 71
17623.43 74
17624.69 77
17625.94 76
17627.19 65
17628.45 82
17629.70 101
17630.96 84
17632.21 78
17633.47 77
17634.72 74
17635.97 53
17637.23 65
17638.48 84
17639.74 90
17640.99 82
17642.25 81
17643.50 58
17644.76 64
17646.01 73
17647.27 73
17648.52 74
17649.78 60
17651.03 77
17652.28 92
17653.54 81
17654.80 73
17656.05 87
17657.31 62
17658.56 74
17659.82 67
17661.07 71
17662.33 87
17663.58 84
17664.84 77
17666.09 80
17667.35 61
17668.60 49
17669.86 79
17671.11 71
17672.37 67
17673.63 52
17674.88 66
17676.14 86
17677.39 60
17678.65 56
17679.91 73
17681.16 84
17682.42 74
17683.67 69
17684.93 64
17686.19 66
17687.44 68
17688.70 84
17689.95 63
17691.21 85
17692.47 76
17693.72 78
17694.98 68
17696.24 95
17697.49 69
17698.75 69
17700.01 77
17701.26 78
17702.52 63
17703.78 59
17705.03 88
17706.29 63
17707.55 80
17708.81 79
17710.06 70
17711.32 68
17712.58 65
17713.83 78
17715.09 72
17716.35 66
17717.61 74
17718.86 70
17720.12 96
17721.38 80
17722.63 73
17723.89 60
17725.15 55
17726.41 71
17727.67 72
17728.92 65
17730.18 67
17731.44 78
17732.70 79
17733.95 72
17735.21 67
17736.47 74
17737.73 65
17738.99 81
17740.24 75
17741.50 58
17742.76 67
17744.02 75
17745.28 84
17746.54 62
17747.79 67
17749.05 69
17750.31 59
17751.57 60
17752.83 66
17754.09 57
17755.35 69
17756.60 63
17757.86 71
17759.12 70
17760.38 69
17761.64 65
17762.90 59
17764.16 66
17765.42 68
17766.67 66
17767.93 69
17769.19 73
17770.45 72
17771.71 63
17772.97 73
17774.23 82
17775.49 59
17776.75 80
17778.01 51
17779.27 84
17780.53 72
17781.79 72
17783.05 65
17784.31 64
17785.57 55
17786.83 64
17788.09 62
17789.35 67
17790.61 67
17791.87 76
17793.13 77
17794.39 67
17795.65 72
17796.91 64
17798.17 71
17799.43 80
17800.69 54
17801.95 67
17803.21 52
17804.47 76
17805.73 77
17806.99 66
17808.25 68
17809.51 57
17810.77 64
17812.03 66
17813.29 58
17814.55 75
17815.81 65
17817.07 73
17818.33 45
17819.60 63
17820.86 86
17822.12 93
17823.38 72
17824.64 55
17825.90 58
17827.16 70
17828.42 71
17829.68 64
17830.95 73
17832.21 60
17833.47 77
17834.73 83
17835.99 62
17837.25 69
17838.51 69
17839.78 94
17841.04 74
17842.30 66
17843.56 79
17844.82 98
17846.08 95
17847.35 61
17848.61 72
17849.87 70
17851.13 72
17852.39 75
17853.66 60
17854.92 69
17856.18 72
17857.44 89
17858.71 75
17859.97 52
17861.23 57
17862.49 67
17863.76 75
17865.02 69
17866.28 47
17867.54 39
17868.81 64
17870.07 82
17871.33 77
17872.59 49
17873.86 77
17875.12 79
17876.38 59
17877.65 60
17878.91 69
17880.17 62
17881.44 57
17882.70 43
17883.96 65
17885.22 76
17886.49 80
17887.75 100
17889.01 59
17890.28 55
17891.54 60
17892.81 77
17894.07 73
17895.33 66
17896.60 67
17897.86 74
17899.12 69
17900.39 63
17901.65 60
17902.92 51
17904.18 68
17905.44 71
17906.71 72
17907.97 61
17909.24 75
17910.50 49
17911.76 58
17913.03 76
17914.29 57
17915.56 88
17916.82 80
17918.09 71
17919.35 47
17920.61 59
17921.88 60
17923.14 63
17924.41 65
17925.67 71
17926.94 66
17928.20 65
17929.47 55
17930.73 50
17932.00 66
17933.26 64
17934.53 71
17935.79 73
17937.06 66
17938.32 50
17939.59 59
17940.85 66
17942.12 71
17943.38 59
17944.65 49
17945.91 58
17947.18 57
17948.44 82
17949.71 56
17950.98 53
17952.24 65
17953.51 69
17954.77 73
17956.04 55
17957.30 62
17958.57 65
17959.84 63
17961.10 66
17962.37 41
17963.63 71
17964.90 77
17966.17 77
17967.43 61
17968.70 54
17969.96 60
17971.23 72
17972.50 68
17973.76 50
17975.03 75
17976.30 76
17977.56 69
17978.83 60
17980.10 59
17981.36 51
17982.63 57
17983.90 71
17985.16 79
17986.43 63
17987.70 65
17988.96 70
17990.23 76
17991.50 57
17992.76 64
17994.03 63
17995.30 74
17996.57 78
17997.83 81
17999.10 64
18000.37 61
18001.64 73
18002.90 66
18004.17 71
18005.44 73
18006.71 82
18007.97 53
18009.24 68
18010.51 70
18011.78 75
18013.04 62
18014.31 55
18015.58 63
18016.85 57
18018.12 68
18019.38 71
18020.65 61
18021.92 62
18023.19 62
18024.46 67
18025.72 66
18026.99 58
18028.26 59
18029.53 75
18030.80 75
18032.07 65
18033.33 72
18034.60 59
18035.87 82
18037.14 70
18038.41 82
18039.68 82
18040.95 81
18042.22 103
18043.48 70
18044.75 67
18046.02 67
18047.29 58
18048.56 73
18049.83 70
18051.10 89
18052.37 86
18053.64 71
18054.91 64
18056.17 80
18057.44 80
18058.71 62
18059.98 67
18061.25 73
18062.52 72
18063.79 53
18065.06 58
18066.33 68
18067.60 76
18068.87 71
18070.14 64
18071.41 61
18072.68 80
18073.95 80
18075.22 69
18076.49 64
18077.76 88
18079.03 92
18080.30 68
18081.57 55
18082.84 65
18084.11 81
18085.38 75
18086.65 60
18087.92 81
18089.19 57
18090.46 75
18091.73 79
18093.00 61
18094.27 51
18095.55 61
18096.82 75
18098.09 69
18099.36 63
18100.63 77
18101.90 76
18103.17 67
18104.44 63
18105.71 58
18106.98 71
18108.25 64
18109.53 74
18110.80 70
18112.07 57
18113.34 65
18114.61 67
18115.88 64
18117.15 73
18118.43 91
18119.70 67
18120.97 64
18122.24 57
18123.51 52
18124.78 75
18126.05 78
18127.33 68
18128.60 75
18129.87 72
18131.14 71
18132.41 63
18133.69 72
18134.96 58
18136.23 65
18137.50 73
18138.77 66
18140.05 66
18141.32 68
18142.59 66
18143.86 69
18145.14 57
18146.41 48
18147.68 61
18148.95 62
18150.23 61
18151.50 70
18152.77 64
18154.04 66
18155.32 67
18156.59 69
18157.86 60
18159.14 75
18160.41 74
18161.68 61
18162.96 60
18164.23 69
18165.50 63
18166.77 66
18168.05 70
18169.32 61
18170.59 57
18171.87 63
18173.14 58
18174.41 61
18175.69 82
18176.96 61
18178.24 60
18179.51 87
18180.78 62
18182.06 72
18183.33 57
18184.60 58
18185.88 55
18187.15 64
18188.43 83
18189.70 67
18190.97 56
18192.25 57
18193.52 77
18194.80 73
18196.07 49
18197.34 54
18198.62 57
18199.89 65
18201.17 69
18202.44 67
18203.72 61
18204.99 60
18206.27 67
18207.54 66
18208.82 47
18210.09 53
18211.36 61
18212.64 71
18213.91 59
18215.19 50
18216.46 63
18217.74 69
18219.01 75
18220.29 77
18221.56 73
18222.84 51
18224.11 63
18225.39 70
18226.67 67
18227.94 67
18229.22 68
18230.49 79
18231.77 78
18233.04 54
18234.32 63
18235.59 75
18236.87 73
18238.14 68
18239.42 60
18240.70 69
18241.97 76
18243.25 74
18244.52 80
18245.80 61
18247.08 73
18248.35 78
18249.63 74
18250.90 62
18252.18 71
18253.46 63
18254.73 85
18256.01 69
18257.29 66
18258.56 73
18259.84 69
18261.11 81
18262.39 56
18263.67 67
18264.94 74
18266.22 65
18267.50 68
18268.77 57
18270.05 57
18271.33 67
18272.61 73
18273.88 79
18275.16 77
18276.44 76
18277.71 70
18278.99 77
18280.27 65
18281.54 62
18282.82 63
18284.10 53
18285.38 64
18286.65 80
18287.93 86
18289.21 69
18290.49 81
18291.76 66
18293.04 62
18294.32 66
18295.60 64
18296.88 71
18298.15 63
18299.43 68
18300.71 62
18301.99 65
18303.26 65
18304.54 72
18305.82 76
18307.10 54
18308.38 48
18309.66 67
18310.93 61
18312.21 64
18313.49 63
18314.77 66
18316.05 66
18317.33 76
18318.60 75
18319.88 57
18321.16 63
18322.44 75
18323.72 51
18325.00 64
18326.28 60
18327.55 55
18328.83 70
18330.11 53
18331.39 59
18332.67 53
18333.95 61
18335.23 59
18336.51 45
18337.79 48
18339.07 76
18340.35 75
18341.62 65
18342.90 67
18344.18 79
18345.46 79
18346.74 51
18348.02 53
18349.30 58
18350.58 79
18351.86 58
18353.14 63
18354.42 64
18355.70 56
18356.98 67
18358.26 56
18359.54 53
18360.82 58
18362.10 67
18363.38 61
18364.66 63
18365.94 56
18367.22 56
18368.50 59
18369.78 49
18371.06 50
18372.34 64
18373.62 59
18374.90 78
18376.18 62
18377.46 61
18378.74 51
18380.03 64
18381.31 76
18382.59 54
18383.87 62
18385.15 60
18386.43 75
18387.71 54
18388.99 50
18390.27 49
18391.55 74
18392.83 64
18394.12 56
18395.40 50
18396.68 64
18397.96 58
18399.24 57
18400.52 65
18401.80 65
18403.08 54
18404.37 74
18405.65 81
18406.93 57
18408.21 50
18409.49 71
18410.77 71
18412.06 58
18413.34 57
18414.62 54
18415.90 58
18417.18 58
18418.47 58
18419.75 105
18421.03 88
18422.31 63
18423.59 49
18424.88 83
18426.16 64
18427.44 61
18428.72 63
18430.01 66
18431.29 58
18432.57 58
18433.85 61
18435.14 75
18436.42 70
18437.70 73
18438.98 65
18440.27 63
18441.55 65
18442.83 62
18444.12 67
18445.40 58
18446.68 52
18447.96 55
18449.25 70
18450.53 68
18451.81 80
18453.10 80
18454.38 64
18455.66 50
18456.95 76
18458.23 69
18459.51 64
18460.80 55
18462.08 71
18463.36 85
18464.65 77
18465.93 64
18467.22 56
18468.50 62
18469.78 57
18471.07 49
18472.35 58
18473.63 61
18474.92 85
18476.20 62
18477.49 57
18478.77 59
18480.05 55
18481.34 48
18482.62 48
18483.91 62
18485.19 70
18486.48 78
18487.76 61
18489.04 57
18490.33 71
18491.61 58
18492.90 54
18494.18 60
18495.47 59
18496.75 63
18498.04 59
18499.32 51
18500.61 62
18501.89 66
18503.18 53
18504.46 65
18505.75 56
18507.03 73
18508.32 79
18509.60 72
18510.89 55
18512.17 68
18513.46 62
18514.74 60
18516.03 66
18517.31 70
18518.60 49
18519.89 60
18521.17 72
18522.46 50
18523.74 62
18525.03 63
18526.31 63
18527.60 58
18528.89 58
18530.17 73
18531.46 57
18532.74 69
18534.03 66
18535.32 54
18536.60 59
18537.89 53
18539.17 55
18540.46 58
18541.75 48
18543.03 59
18544.32 75
18545.61 88
18546.89 46
18548.18 51
18549.47 57
18550.75 65
18552.04 72
18553.33 60
18554.61 65
18555.90 80
18557.19 62
18558.47 60
18559.76 46
18561.05 44
18562.33 73
18563.62 74
18564.91 58
18566.19 42
18567.48 55
18568.77 70
18570.06 69
18571.34 74
18572.63 61
18573.92 52
18575.21 68
18576.49 70
18577.78 53
18579.07 56
18580.36 62
18581.64 79
18582.93 63
18584.22 42
18585.51 59
18586.80 91
18588.08 77
18589.37 66
18590.66 62
18591.95 62
18593.24 64
18594.52 51
18595.81 72
18597.10 56
18598.39 70
18599.68 70
18600.96 71
18602.25 81
18603.54 49
18604.83 51
18606.12 58
18607.41 75
18608.70 65
18609.98 65
18611.27 92
18612.56 92
18613.85 61
18615.14 60
18616.43 50
18617.72 66
18619.01 64
18620.30 50
18621.58 77
18622.87 61
18624.16 62
18625.45 64
18626.74 47
18628.03 65
18629.32 65
18630.61 70
18631.90 57
18633.19 51
18634.48 64
18635.77 54
18637.06 67
18638.35 80
18639.64 68
18640.93 74
18642.22 66
18643.51 70
18644.80 65
18646.09 61
18647.38 56
18648.67 72
18649.96 59
18651.25 51
18652.54 55
18653.83 80
18655.12 68
18656.41 70
18657.70 54
18658.99 54
18660.28 55
18661.57 68
18662.86 68
18664.15 64
18665.44 53
18666.73 82
18668.02 97
18669.31 70
18670.60 64
18671.89 53
18673.18 54
18674.48 62
18675.77 60
18677.06 60
18678.35 72
18679.64 54
18680.93 60
18682.22 69
18683.51 60
18684.80 74
18686.10 71
18687.39 74
18688.68 63
18689.97 73
18691.26 59
18692.55 71
18693.84 66
18695.14 83
18696.43 78
18697.72 81
18699.01 48
18700.30 54
18701.60 59
18702.89 65
18704.18 67
18705.47 77
18706.76 78
18708.06 57
18709.35 54
18710.64 68
18711.93 57
18713.22 58
18714.52 48
18715.81 65
18717.10 48
18718.39 56
18719.69 78
18720.98 57
18722.27 71
18723.56 56
18724.86 54
18726.15 56
18727.44 48
18728.73 58
18730.03 63
18731.32 73
18732.61 56
18733.91 78
18735.20 72
18736.49 65
18737.79 60
18739.08 63
18740.37 64
18741.66 63
18742.96 59
18744.25 55
18745.54 64
18746.84 78
18748.13 59
18749.43 50
18750.72 60
18752.01 78
18753.31 60
18754.60 61
18755.89 51
18757.19 61
18758.48 60
18759.77 64
18761.07 70
18762.36 66
18763.66 57
18764.95 63
18766.24 62
18767.54 65
18768.83 49
18770.13 60
18771.42 55
18772.72 56
18774.01 55
18775.30 50
18776.60 72
18777.89 60
18779.19 48
18780.48 48
18781.78 42
18783.07 50
18784.37 55
18785.66 53
18786.96 70
18788.25 49
18789.55 80
18790.84 76
18792.14 69
18793.43 67
18794.73 61
18796.02 42
18797.32 49
18798.61 59
18799.91 64
18801.20 78
18802.50 60
18803.79 67
18805.09 45
18806.38 55
18807.68 52
18808.97 49
18810.27 57
18811.57 45
18812.86 78
18814.16 61
18815.45 75
18816.75 55
18818.05 49
18819.34 69
18820.64 63
18821.93 50
18823.23 60
18824.53 58
18825.82 60
18827.12 50
18828.41 63
18829.71 50
18831.01 49
18832.30 52
18833.60 57
18834.90 63
18836.19 61
18837.49 60
18838.79 71
18840.08 54
18841.38 48
18842.68 50
18843.97 57
18845.27 49
18846.57 70
18847.86 50
18849.16 47
18850.46 52
18851.75 47
18853.05 47
18854.35 60
18855.65 68
18856.94 49
18858.24 68
18859.54 44
18860.83 63
18862.13 65
18863.43 67
18864.73 62
18866.02 70
18867.32 68
18868.62 80
18869.92 55
18871.21 32
18872.51 44
18873.81 76
18875.11 72
18876.41 74
18877.70 81
18879.00 58
18880.30 71
18881.60 84
18882.90 66
18884.19 64
18885.49 74
18886.79 68
18888.09 55
18889.39 60
18890.69 59
18891.98 76
18893.28 67
18894.58 52
18895.88 59
18897.18 47
18898.48 45
18899.78 62
18901.07 48
18902.37 56
18903.67 62
18904.97 68
18906.27 62
18907.57 64
18908.87 67
18910.17 66
18911.47 62
18912.77 60
18914.06 63
18915.36 53
18916.66 61
18917.96 55
18919.26 60
18920.56 54
18921.86 58
18923.16 64
18924.46 61
18925.76 67
18927.06 70
18928.36 78
18929.66 56
18930.96 66
18932.26 70
18933.56 60
18934.86 55
18936.16 74
18937.46 58
18938.76 51
18940.06 43
18941.36 55
18942.66 53
18943.96 80
18945.26 69
18946.56 63
18947.86 57
18949.16 89
18950.46 55
18951.76 61
18953.06 59
18954.36 55
18955.66 67
18956.96 53
18958.26 74
18959.56 68
18960.87 74
18962.17 62
18963.47 66
18964.77 67
18966.07 65
18967.37 64
18968.67 71
18969.97 47
18971.27 56
18972.57 66
18973.88 63
18975.18 81
18976.48 71
18977.78 62
18979.08 50
18980.38 72
18981.68 52
18982.99 58
18984.29 71
18985.59 70
18986.89 57
18988.19 56
18989.49 76
18990.80 59
18992.10 58
18993.40 49
18994.70 75
18996.00 82
18997.31 68
18998.61 59
18999.91 46
19001.21 51
19002.51 60
19003.82 70
19005.12 61
19006.42 65
19007.72 70
19009.03 66
19010.33 53
19011.63 63
19012.93 50
19014.24 77
19015.54 55
19016.84 56
19018.15 54
19019.45 58
19020.75 60
19022.05 71
19023.36 52
19024.66 52
19025.96 70
19027.27 68
19028.57 66
19029.87 74
19031.18 56
19032.48 58
19033.78 67
19035.09 36
19036.39 51
19037.69 52
19039.00 53
19040.30 57
19041.60 64
19042.91 57
19044.21 62
19045.51 65
19046.82 47
19048.12 49
19049.43 53
19050.73 76
19052.03 61
19053.34 67
19054.64 60
19055.95 58
19057.25 63
19058.55 63
19059.86 56
19061.16 67
19062.47 53
19063.77 57
19065.08 53
19066.38 59
19067.68 63
19068.99 89
19070.29 71
19071.60 68
19072.90 82
19074.21 53
19075.51 58
19076.82 50
19078.12 86
19079.43 58
19080.73 63
19082.04 62
19083.34 77
19084.65 56
19085.95 58
19087.26 56
19088.56 56
19089.87 49
19091.17 70
19092.48 72
19093.78 70
19095.09 75
19096.39 50
19097.70 62
19099.00 57
19100.31 65
19101.62 68
19102.92 56
19104.23 61
19105.53 55
19106.84 57
19108.14 56
19109.45 68
19110.76 68
19112.06 58
19113.37 53
19114.67 60
19115.98 63
19117.29 56
19118.59 55
19119.90 74
19121.21 73
19122.51 52
19123.82 39
19125.13 72
19126.43 51
19127.74 64
19129.04 53
19130.35 67
19131.66 61
19132.96 58
19134.27 71
19135.58 69
19136.89 74
19138.19 62
19139.50 50
19140.81 46
19142.11 65
19143.42 41
19144.73 63
19146.03 57
19147.34 63
19148.65 51
19149.96 55
19151.26 55
19152.57 51
19153.88 74
19155.19 49
19156.49 56
19157.80 72
19159.11 61
19160.42 61
19161.72 71
19163.03 78
19164.34 82
19165.65 57
19166.96 72
19168.26 61
19169.57 70
19170.88 55
19172.19 52
19173.50 55
19174.80 68
19176.11 68
19177.42 58
19178.73 64
19180.04 57
19181.34 70
19182.65 55
19183.96 59
19185.27 49
19186.58 53
19187.89 82
19189.20 63
19190.50 60
19191.81 68
19193.12 66
19194.43 75
19195.74 70
19197.05 60
19198.36 65
19199.67 64
19200.98 67
19202.28 51
19203.59 57
19204.90 67
19206.21 58
19207.52 50
19208.83 64
19210.14 44
19211.45 48
19212.76 69
19214.07 62
19215.38 57
19216.69 69
19218.00 57
19219.31 51
19220.62 59
19221.93 57
19223.24 61
19224.55 74
19225.86 69
19227.17 53
19228.48 60
19229.79 63
19231.10 62
19232.41 74
19233.72 60
19235.03 56
19236.34 73
19237.65 77
19238.96 59
19240.27 45
19241.58 57
19242.89 77
19244.20 56
19245.51 54
19246.82 51
19248.13 62
19249.44 63
19250.75 54
19252.06 56
19253.37 55
19254.69 60
19256.00 67
19257.31 70
19258.62 47
19259.93 64
19261.24 59
19262.55 52
19263.86 71
19265.17 61
19266.49 44
19267.80 57
19269.11 65
19270.42 54
19271.73 56
19273.04 51
19274.35 62
19275.67 71
19276.98 51
19278.29 62
19279.60 65
19280.91 48
19282.22 59
19283.54 45
19284.85 57
19286.16 61
19287.47 67
19288.78 48
19290.10 55
19291.41 67
19292.72 65
19294.03 63
19295.34 56
19296.66 63
19297.97 75
19299.28 59
19300.59 53
19301.91 44
19303.22 57
19304.53 56
19305.84 49
19307.16 57
19308.47 61
19309.78 63
19311.10 52
19312.41 54
19313.72 58
19315.03 67
19316.35 53
19317.66 61
19318.97 63
19320.29 57
19321.60 66
19322.91 55
19324.23 84
19325.54 58
19326.85 49
19328.17 49
19329.48 67
19330.79 61
19332.11 53
19333.42 58
19334.73 72
19336.05 66
19337.36 62
19338.67 52
19339.99 67
19341.30 63
19342.62 45
19343.93 64
19345.24 54
19346.56 68
19347.87 54
19349.19 39
19350.50 65
19351.81 59
19353.13 63
19354.44 65
19355.76 67
19357.07 53
19358.39 66
19359.70 73
19361.02 64
19362.33 59
19363.64 54
19364.96 64
19366.27 53
19367.59 55
19368.90 59
19370.22 51
19371.53 71
19372.85 49
19374.16 68
19375.48 52
19376.79 63
19378.11 54
19379.42 61
19380.74 85
19382.05 59
19383.37 50
19384.68 49
19386.00 44
19387.31 62
19388.63 59
19389.95 75
19391.26 60
19392.58 55
19393.89 62
19395.21 62
19396.52 78
19397.84 73
19399.16 68
19400.47 69
19401.79 53
19403.10 51
19404.42 85
19405.73 71
19407.05 36
19408.37 63
19409.68 51
19411.00 69
19412.32 63
19413.63 55
19414.95 64
19416.26 64
19417.58 59
19418.90 48
19420.21 42
19421.53 62
19422.85 53
19424.16 47
19425.48 43
19426.80 61
19428.11 55
19429.43 58
19430.75 68
19432.06 48
19433.38 45
19434.70 40
19436.02 65
19437.33 62
19438.65 56
19439.97 57
19441.28 55
19442.60 58
19443.92 35
19445.24 55
19446.55 55
19447.87 59
19449.19 46
19450.51 46
19451.82 58
19453.14 58
19454.46 50
19455.78 56
19457.09 48
19458.41 62
19459.73 57
19461.05 64
19462.37 43
19463.68 73
19465.00 80
19466.32 65
19467.64 38
19468.96 53
19470.28 71
19471.59 68
19472.91 67
19474.23 43
19475.55 59
19476.87 54
19478.19 67
19479.50 57
19480.82 53
19482.14 57
19483.46 63
19484.78 60
19486.10 59
19487.42 48
19488.73 52
19490.05 65
19491.37 62
19492.69 65
19494.01 50
19495.33 51
19496.65 54
19497.97 47
19499.29 61
19500.61 57
19501.93 61
19503.25 71
19504.56 65
19505.88 57
19507.20 65
19508.52 57
19509.84 56
19511.16 48
19512.48 70
19513.80 58
19515.12 52
19516.44 52
19517.76 53
19519.08 52
19520.40 50
19521.72 68
19523.04 56
19524.36 62
19525.68 55
19527.00 53
19528.32 50
19529.64 57
19530.96 58
19532.28 50
19533.60 55
19534.92 56
19536.24 55
19537.56 45
19538.88 40
19540.20 67
19541.53 66
19542.85 60
19544.17 60
19545.49 64
19546.81 44
19548.13 63
19549.45 64
19550.77 63
19552.09 42
19553.41 41
19554.73 62
19556.06 46
19557.38 61
19558.70 52
19560.02 55
19561.34 78
19562.66 52
19563.98 41
19565.30 51
19566.63 49
19567.95 51
19569.27 47
19570.59 55
19571.91 54
19573.23 59
19574.56 53
19575.88 52
19577.20 45
19578.52 61
19579.84 70
19581.17 56
19582.49 51
19583.81 51
19585.13 51
19586.45 52
19587.78 50
19589.10 62
19590.42 60
19591.74 67
19593.07 48
19594.39 46
19595.71 45
19597.03 52
19598.36 66
19599.68 71
19601.00 60
19602.32 53
19603.65 66
19604.97 60
19606.29 41
19607.61 43
19608.94 47
19610.26 66
19611.58 54
19612.91 41
19614.23 56
19615.55 66
19616.88 58
19618.20 58
19619.52 54
19620.85 44
19622.17 58
19623.49 57
19624.82 47
19626.14 40
19627.46 77
19628.79 58
19630.11 58
19631.43 48
19632.76 56
19634.08 52
19635.41 65
19636.73 72
19638.05 66
19639.38 51
19640.70 47
19642.03 65
19643.35 40
19644.67 58
19646.00 69
19647.32 88
19648.65 45
19649.97 53
19651.29 63
19652.62 61
19653.94 55
19655.27 37
19656.59 57
19657.92 61
19659.24 52
19660.57 42
19661.89 41
19663.22 71
19664.54 67
19665.87 44
19667.19 52
19668.52 71
19669.84 62
19671.17 47
19672.49 52
19673.82 49
19675.14 61
19676.47 52
19677.79 47
19679.12 52
19680.44 38
19681.77 63
19683.09 48
19684.42 56
19685.74 51
19687.07 59
19688.39 53
19689.72 61
19691.05 65
19692.37 50
19693.70 61
19695.02 56
19696.35 57
19697.68 57
19699.00 53
19700.33 57
19701.65 51
19702.98 46
19704.31 69
19705.63 57
19706.96 47
19708.28 60
19709.61 53
19710.94 52
19712.26 67
19713.59 62
19714.92 64
19716.24 58
19717.57 62
19718.90 46
19720.22 39
19721.55 37
19722.88 45
19724.20 52
19725.53 66
19726.86 57
19728.18 65
19729.51 60
19730.84 62
19732.16 51
19733.49 55
19734.82 58
19736.15 57
19737.47 55
19738.80 53
19740.13 42
19741.46 52
19742.78 50
19744.11 39
19745.44 48
19746.77 64
19748.09 46
19749.42 57
19750.75 44
19752.08 59
19753.40 58
19754.73 65
19756.06 45
19757.39 45
19758.72 59
19760.04 45
19761.37 58
19762.70 58
19764.03 69
19765.36 47
19766.68 49
19768.01 57
19769.34 51
19770.67 56
19772.00 53
19773.33 45
19774.66 52
19775.98 49
19777.31 54
19778.64 53
19779.97 48
19781.30 56
19782.63 49
19783.96 53
19785.29 44
19786.61 49
19787.94 60
19789.27 94
19790.60 62
19791.93 50
19793.26 44
19794.59 52
19795.92 56
19797.25 47
19798.58 65
19799.91 59
19801.24 47
19802.56 51
19803.89 56
19805.22 52
19806.55 49
19807.88 69
19809.21 47
19810.54 57
19811.87 54
19813.20 66
19814.53 49
19815.86 49
19817.19 50
19818.52 38
19819.85 71
19821.18 55
19822.51 64
19823.84 46
19825.17 69
19826.50 59
19827.83 43
19829.16 50
19830.49 54
19831.82 70
19833.15 40
19834.49 49
19835.82 62
19837.15 52
19838.48 62
19839.81 56
19841.14 48
19842.47 53
19843.80 53
19845.13 67
19846.46 63
19847.79 60
19849.12 48
19850.46 53
19851.79 54
19853.12 45
19854.45 68
19855.78 61
19857.11 63
19858.44 56
19859.77 51
19861.11 52
19862.44 58
19863.77 57
19865.10 55
19866.43 67
19867.76 68
19869.09 56
19870.43 65
19871.76 58
19873.09 59
19874.42 64
19875.75 60
19877.09 68
19878.42 62
19879.75 53
19881.08 45
19882.41 55
19883.75 51
19885.08 46
19886.41 57
19887.74 59
19889.08 60
19890.41 58
19891.74 65
19893.07 48
19894.41 56
19895.74 64
19897.07 48
19898.40 48
19899.74 43
19901.07 49
19902.40 58
19903.73 52
19905.07 47
19906.40 56
19907.73 47
19909.07 52
19910.40 48
19911.73 54
19913.07 58
19914.40 55
19915.73 57
19917.07 53
19918.40 50
19919.73 48
19921.07 57
19922.40 58
19923.73 63
19925.07 60
19926.40 48
19927.73 43
19929.07 58
19930.40 61
19931.74 31
19933.07 55
19934.40 60
19935.74 51
19937.07 51
19938.40 47
19939.74 59
19941.07 58
19942.41 45
19943.74 62
19945.08 52
19946.41 54
19947.74 55
19949.08 64
19950.41 62
19951.75 52
19953.08 60
19954.42 38
19955.75 49
19957.09 45
19958.42 55
19959.76 65
19961.09 46
19962.42 50
19963.76 54
19965.09 52
19966.43 58
19967.76 63
19969.10 52
19970.43 60
19971.77 53
19973.11 46
19974.44 53
19975.78 56
19977.11 54
19978.45 62
19979.78 38
19981.12 46
19982.45 57
19983.79 43
19985.12 53
19986.46 51
19987.80 65
19989.13 54
19990.47 44
19991.80 63
19993.14 46
19994.47 48
19995.81 56
19997.15 58
19998.48 62
19999.82 41
20001.15 43
20002.49 43
20003.83 48
20005.16 58
20006.50 58
20007.84 55
20009.17 49
20010.51 51
20011.85 58
20013.18 64
20014.52 54
20015.85 63
20017.19 64
20018.53 60
20019.87 57
20021.20 56
20022.54 56
20023.88 62
20025.21 60
20026.55 62
20027.89 46
20029.22 52
20030.56 58
20031.90 56
20033.24 52
20034.57 56
20035.91 53
20037.25 52
20038.58 50
20039.92 54
20041.26 50
20042.60 69
20043.93 57
20045.27 62
20046.61 53
20047.95 47
20049.29 42
20050.62 46
20051.96 56
20053.30 55
20054.64 66
20055.97 51
20057.31 65
20058.65 59
20059.99 51
20061.33 52
20062.66 52
20064.00 54
20065.34 53
20066.68 58
20068.02 53
20069.36 46
20070.70 55
20072.03 53
20073.37 62
20074.71 62
20076.05 66
20077.39 61
20078.73 48
20080.07 42
20081.40 50
20082.74 57
20084.08 60
20085.42 44
20086.76 51
20088.10 52
20089.44 58
20090.78 65
20092.12 46
20093.46 43
20094.80 52
20096.13 55
20097.47 62
20098.81 51
20100.15 64
20101.49 61
20102.83 58
20104.17 63
20105.51 52
20106.85 54
20108.19 55
20109.53 62
20110.87 74
20112.21 65
20113.55 60
20114.89 52
20116.23 37
20117.57 53
20118.91 42
20120.25 42
20121.59 51
20122.93 42
20124.27 47
