# Supplementary material for: MALDI-TOF MS typing enables the classification of brewing yeasts of the genus Saccharomyces to major beer styles
Source: PLoS One. 2017 Aug 9;12(8):e0181694. doi: 10.1371/journal.pone.0181694 (PMC5549903; doi:10.1371/journal.pone.0181694)
Supplement: S14 File — The directory includes 90 raw files and was zipped to “.zip”; the folder has three strains with 30 spectra per strain; S1 Text explains the raw files with an example and Table 1 represents the yeast strains used within the experiment. (ZIP) [file pone.0181694.s017.zip › 40-42/30636-508-OG-Ale-Ale-YPG-18h-E-E_2015-10-20__0_B9_1.dat]

1999.81 11225
2000.23 11652
2000.65 11795
2001.07 12082
2001.50 12028
2001.92 11947
2002.34 11820
2002.76 11733
2003.18 11882
2003.60 11691
2004.03 11255
2004.45 11927
2004.87 11653
2005.29 11497
2005.71 11835
2006.14 11764
2006.56 11842
2006.98 11099
2007.40 11397
2007.83 11654
2008.25 11133
2008.67 11094
2009.09 11220
2009.52 11288
2009.94 10870
2010.36 10872
2010.78 11416
2011.21 11246
2011.63 11261
2012.05 10750
2012.48 10318
2012.90 10278
2013.32 10122
2013.74 10186
2014.17 10319
2014.59 10197
2015.01 10425
2015.44 10267
2015.86 10258
2016.28 10314
2016.71 10563
2017.13 10408
2017.55 10627
2017.98 10676
2018.40 10859
2018.82 10880
2019.25 11393
2019.67 11280
2020.09 11182
2020.52 11140
2020.94 11017
2021.37 10858
2021.79 10862
2022.21 10795
2022.64 10585
2023.06 10672
2023.48 10601
2023.91 10561
2024.33 10297
2024.76 10217
2025.18 10233
2025.61 10145
2026.03 10417
2026.45 9956
2026.88 10216
2027.30 10093
2027.73 9812
2028.15 10038
2028.58 10009
2029.00 9585
2029.43 9838
2029.85 10070
2030.28 10048
2030.70 10066
2031.12 10223
2031.55 10494
2031.97 10277
2032.40 10662
2032.82 10697
2033.25 10791
2033.67 10987
2034.10 10875
2034.52 10630
2034.95 10706
2035.38 10381
2035.80 10055
2036.23 10199
2036.65 10304
2037.08 10257
2037.50 10497
2037.93 10409
2038.35 10429
2038.78 10476
2039.20 10023
2039.63 10279
2040.06 10577
2040.48 10227
2040.91 10508
2041.33 10392
2041.76 10482
2042.19 10421
2042.61 10088
2043.04 10095
2043.46 9924
2043.89 10054
2044.32 9986
2044.74 10312
2045.17 10459
2045.59 10758
2046.02 10725
2046.45 10611
2046.87 10804
2047.30 11194
2047.73 11405
2048.15 11102
2048.58 11300
2049.01 11415
2049.43 10903
2049.86 10801
2050.29 10684
2050.71 10726
2051.14 10820
2051.57 10624
2051.99 10568
2052.42 10645
2052.85 10764
2053.28 10593
2053.70 10528
2054.13 10918
2054.56 10815
2054.99 10732
2055.41 10548
2055.84 10520
2056.27 10571
2056.69 10642
2057.12 10547
2057.55 10409
2057.98 10584
2058.41 10235
2058.83 10430
2059.26 10332
2059.69 10290
2060.12 10711
2060.54 10596
2060.97 10384
2061.40 10392
2061.83 10678
2062.26 10783
2062.68 11231
2063.11 11355
2063.54 11266
2063.97 11717
2064.40 11837
2064.83 12130
2065.25 12241
2065.68 12366
2066.11 12416
2066.54 12369
2066.97 12183
2067.40 12153
2067.82 11910
2068.25 11366
2068.68 10943
2069.11 10531
2069.54 10491
2069.97 10354
2070.40 10426
2070.83 10244
2071.26 10068
2071.68 10279
2072.11 10973
2072.54 10837
2072.97 10554
2073.40 10772
2073.83 10907
2074.26 11045
2074.69 11253
2075.12 11366
2075.55 11388
2075.98 11599
2076.41 11286
2076.84 11119
2077.27 11395
2077.70 11443
2078.13 11381
2078.55 11394
2078.98 11204
2079.41 11069
2079.84 10745
2080.27 10426
2080.70 10809
2081.13 11136
2081.56 10756
2081.99 10385
2082.42 10462
2082.85 10406
2083.29 10199
2083.72 10156
2084.15 10033
2084.58 10078
2085.01 9997
2085.44 10236
2085.87 10131
2086.30 10120
2086.73 10179
2087.16 10108
2087.59 10302
2088.02 10400
2088.45 10430
2088.88 10488
2089.31 10428
2089.74 10408
2090.17 10705
2090.61 10984
2091.04 11488
2091.47 11400
2091.90 11386
2092.33 11389
2092.76 11645
2093.19 11104
2093.62 10955
2094.06 11124
2094.49 10966
2094.92 10696
2095.35 10575
2095.78 10146
2096.21 9665
2096.64 10076
2097.08 9938
2097.51 10105
2097.94 9904
2098.37 9943
2098.80 9846
2099.24 9944
2099.67 9814
2100.10 9916
2100.53 9803
2100.96 9851
2101.40 9874
2101.83 9623
2102.26 9781
2102.69 10178
2103.12 10169
2103.56 10120
2103.99 9937
2104.42 10222
2104.85 10387
2105.29 10656
2105.72 10767
2106.15 10816
2106.58 10800
2107.02 10678
2107.45 10994
2107.88 10843
2108.31 10640
2108.75 10994
2109.18 11011
2109.61 10800
2110.05 10514
2110.48 10337
2110.91 10475
2111.35 10241
2111.78 10331
2112.21 10023
2112.65 10395
2113.08 10354
2113.51 10184
2113.95 10108
2114.38 10151
2114.81 9841
2115.25 9662
2115.68 9532
2116.11 9656
2116.55 9569
2116.98 9658
2117.41 9510
2117.85 9484
2118.28 9590
2118.72 9569
2119.15 9826
2119.58 9848
2120.02 9598
2120.45 9702
2120.89 10045
2121.32 10078
2121.75 10320
2122.19 10247
2122.62 9947
2123.06 10021
2123.49 10112
2123.93 10194
2124.36 9858
2124.79 9687
2125.23 10016
2125.66 9949
2126.10 10035
2126.53 9783
2126.97 9972
2127.40 9658
2127.84 9748
2128.27 9760
2128.71 9672
2129.14 9759
2129.58 9964
2130.01 9981
2130.45 10023
2130.88 9788
2131.32 10073
2131.75 10012
2132.19 10290
2132.62 10169
2133.06 10148
2133.49 10180
2133.93 10413
2134.37 10415
2134.80 10012
2135.24 10001
2135.67 10327
2136.11 10383
2136.54 10633
2136.98 10781
2137.41 10703
2137.85 10462
2138.29 10204
2138.72 10275
2139.16 10204
2139.59 10168
2140.03 10139
2140.47 9838
2140.90 9941
2141.34 9691
2141.78 9734
2142.21 9911
2142.65 9727
2143.08 9638
2143.52 9469
2143.96 9660
2144.39 9929
2144.83 9748
2145.27 9549
2145.70 9549
2146.14 9599
2146.58 9725
2147.01 9829
2147.45 9592
2147.89 9690
2148.32 9969
2148.76 9844
2149.20 9913
2149.64 10262
2150.07 10307
2150.51 10278
2150.95 10388
2151.38 10522
2151.82 10554
2152.26 10466
2152.70 10096
2153.13 10018
2153.57 9851
2154.01 9799
2154.45 9734
2154.88 10036
2155.32 10053
2155.76 9923
2156.20 9870
2156.63 9616
2157.07 9618
2157.51 9426
2157.95 9576
2158.39 9791
2158.82 9955
2159.26 9880
2159.70 9991
2160.14 9985
2160.58 9772
2161.01 10033
2161.45 9825
2161.89 9936
2162.33 10180
2162.77 9554
2163.21 9527
2163.64 9499
2164.08 10016
2164.52 9973
2164.96 9996
2165.40 9553
2165.84 9503
2166.28 9713
2166.71 9582
2167.15 9466
2167.59 9520
2168.03 9433
2168.47 9561
2168.91 9506
2169.35 9609
2169.79 9722
2170.23 10116
2170.67 9757
2171.10 9757
2171.54 9615
2171.98 9555
2172.42 9788
2172.86 9509
2173.30 9547
2173.74 9794
2174.18 9763
2174.62 9784
2175.06 9679
2175.50 9698
2175.94 9721
2176.38 9593
2176.82 9561
2177.26 9736
2177.70 9845
2178.14 9400
2178.58 9554
2179.02 9800
2179.46 9643
2179.90 9853
2180.34 9854
2180.78 9680
2181.22 9742
2181.66 9615
2182.10 9473
2182.54 9529
2182.98 9366
2183.42 9050
2183.86 9210
2184.30 9488
2184.74 9618
2185.18 9287
2185.62 9249
2186.06 9579
2186.51 9662
2186.95 9483
2187.39 9679
2187.83 9674
2188.27 10013
2188.71 10049
2189.15 9973
2189.59 10160
2190.03 10294
2190.47 10071
2190.92 10054
2191.36 10131
2191.80 10065
2192.24 10241
2192.68 10252
2193.12 10334
2193.56 10320
2194.01 10153
2194.45 10397
2194.89 9958
2195.33 10141
2195.77 9874
2196.21 9743
2196.66 9666
2197.10 9571
2197.54 9933
2197.98 9771
2198.42 9476
2198.87 9482
2199.31 9566
2199.75 9635
2200.19 9689
2200.63 9696
2201.08 9744
2201.52 9864
2201.96 9821
2202.40 9816
2202.85 10025
2203.29 10254
2203.73 10235
2204.17 10097
2204.62 10299
2205.06 10312
2205.50 10176
2205.94 9936
2206.39 10017
2206.83 10204
2207.27 10116
2207.71 10111
2208.16 9924
2208.60 9841
2209.04 10068
2209.49 10341
2209.93 9976
2210.37 9563
2210.82 9751
2211.26 9644
2211.70 9467
2212.15 9788
2212.59 9574
2213.03 9515
2213.48 9435
2213.92 9408
2214.36 9218
2214.81 9316
2215.25 9548
2215.69 9245
2216.14 9266
2216.58 9470
2217.03 9535
2217.47 9202
2217.91 9409
2218.36 9023
2218.80 9146
2219.25 9488
2219.69 9726
2220.13 9534
2220.58 9414
2221.02 9646
2221.47 9926
2221.91 9783
2222.36 9753
2222.80 9682
2223.24 9655
2223.69 9726
2224.13 9907
2224.58 10016
2225.02 9919
2225.47 9846
2225.91 9958
2226.36 10065
2226.80 10087
2227.25 9968
2227.69 10038
2228.14 10199
2228.58 10280
2229.03 10196
2229.47 10121
2229.92 10286
2230.36 10351
2230.81 10242
2231.25 10114
2231.70 10538
2232.14 10309
2232.59 10193
2233.03 10305
2233.48 10496
2233.93 10410
2234.37 10167
2234.82 10469
2235.26 10252
2235.71 9993
2236.15 10015
2236.60 9933
2237.05 9616
2237.49 9766
2237.94 9783
2238.38 9448
2238.83 9589
2239.28 9460
2239.72 9365
2240.17 9357
2240.61 9369
2241.06 9501
2241.51 9360
2241.95 9393
2242.40 9327
2242.85 9640
2243.29 9242
2243.74 9216
2244.19 9456
2244.63 9141
2245.08 9268
2245.52 9104
2245.97 8809
2246.42 9100
2246.87 9223
2247.31 9353
2247.76 9014
2248.21 9109
2248.65 8913
2249.10 9100
2249.55 9133
2249.99 9075
2250.44 9019
2250.89 9285
2251.34 9270
2251.78 9215
2252.23 9090
2252.68 9256
2253.13 9367
2253.57 8976
2254.02 9104
2254.47 8880
2254.92 8801
2255.36 9090
2255.81 8744
2256.26 8944
2256.71 8769
2257.15 8791
2257.60 9038
2258.05 9168
2258.50 9057
2258.95 9253
2259.39 9186
2259.84 9395
2260.29 9582
2260.74 9973
2261.19 9826
2261.64 9634
2262.08 9532
2262.53 9877
2262.98 9932
2263.43 10015
2263.88 10284
2264.33 10209
2264.77 9806
2265.22 9856
2265.67 9819
2266.12 9609
2266.57 9896
2267.02 9782
2267.47 9572
2267.92 9639
2268.37 9520
2268.81 9525
2269.26 9304
2269.71 9232
2270.16 9731
2270.61 9581
2271.06 9365
2271.51 9393
2271.96 9498
2272.41 9598
2272.86 9598
2273.31 9793
2273.76 9615
2274.21 9650
2274.66 9285
2275.11 9428
2275.55 9318
2276.00 9346
2276.45 9461
2276.90 9199
2277.35 9302
2277.80 9477
2278.25 9467
2278.70 9415
2279.15 9267
2279.60 9259
2280.05 9409
2280.50 9376
2280.95 9338
2281.40 8942
2281.85 9046
2282.31 8795
2282.76 8879
2283.21 8893
2283.66 9199
2284.11 9002
2284.56 9234
2285.01 8991
2285.46 9081
2285.91 9267
2286.36 9112
2286.81 9259
2287.26 9544
2287.71 9782
2288.16 9956
2288.61 10537
2289.07 10711
2289.52 10952
2289.97 11190
2290.42 11800
2290.87 12476
2291.32 12700
2291.77 12943
2292.22 13130
2292.68 13123
2293.13 12795
2293.58 12562
2294.03 12137
2294.48 11619
2294.93 11072
2295.38 10929
2295.84 10657
2296.29 10261
2296.74 10201
2297.19 9959
2297.64 9656
2298.10 9557
2298.55 9707
2299.00 9758
2299.45 9596
2299.90 9450
2300.36 9591
2300.81 9155
2301.26 9088
2301.71 9065
2302.16 8946
2302.62 9131
2303.07 8989
2303.52 8909
2303.97 8798
2304.43 8899
2304.88 8910
2305.33 9287
2305.78 9381
2306.24 9455
2306.69 9376
2307.14 9838
2307.60 9756
2308.05 9941
2308.50 9755
2308.95 9941
2309.41 10138
2309.86 10228
2310.31 10320
2310.77 10325
2311.22 10310
2311.67 10268
2312.13 10323
2312.58 10289
2313.03 9761
2313.49 9557
2313.94 9550
2314.39 9295
2314.85 9255
2315.30 9182
2315.75 9309
2316.21 9478
2316.66 9187
2317.11 9334
2317.57 9212
2318.02 9192
2318.48 9262
2318.93 9551
2319.38 9600
2319.84 9308
2320.29 9567
2320.75 9608
2321.20 9697
2321.66 9811
2322.11 9541
2322.56 9522
2323.02 9470
2323.47 9422
2323.93 9324
2324.38 9297
2324.84 9230
2325.29 9350
2325.74 9569
2326.20 9502
2326.65 9685
2327.11 9516
2327.56 9764
2328.02 9784
2328.47 10172
2328.93 10254
2329.38 10187
2329.84 10424
2330.29 10190
2330.75 10168
2331.20 10347
2331.66 10297
2332.11 10160
2332.57 9912
2333.02 9985
2333.48 9953
2333.94 9596
2334.39 9959
2334.85 9813
2335.30 9940
2335.76 9782
2336.21 9690
2336.67 9934
2337.12 9884
2337.58 9832
2338.04 9720
2338.49 9781
2338.95 9884
2339.40 9827
2339.86 9911
2340.32 9774
2340.77 9532
2341.23 9559
2341.68 9444
2342.14 9329
2342.60 9480
2343.05 9549
2343.51 9445
2343.97 9394
2344.42 9481
2344.88 9553
2345.34 9448
2345.79 9538
2346.25 9470
2346.71 9356
2347.16 9620
2347.62 9970
2348.08 10035
2348.53 9909
2348.99 9619
2349.45 9461
2349.90 9556
2350.36 9664
2350.82 9649
2351.27 9601
2351.73 9528
2352.19 9554
2352.65 9475
2353.10 9438
2353.56 9322
2354.02 9519
2354.48 9396
2354.93 9523
2355.39 9631
2355.85 9379
2356.31 9551
2356.76 9179
2357.22 9452
2357.68 9453
2358.14 9638
2358.59 9279
2359.05 9344
2359.51 9001
2359.97 9372
2360.43 9392
2360.88 9412
2361.34 9225
2361.80 9387
2362.26 9539
2362.72 9463
2363.17 9476
2363.63 9422
2364.09 9635
2364.55 9639
2365.01 10010
2365.47 9792
2365.92 9852
2366.38 9789
2366.84 9925
2367.30 9824
2367.76 9915
2368.22 9948
2368.68 9918
2369.14 9692
2369.59 9407
2370.05 9439
2370.51 9654
2370.97 9555
2371.43 9499
2371.89 9562
2372.35 9835
2372.81 9879
2373.27 10205
2373.73 10468
2374.19 10599
2374.65 10907
2375.10 11030
2375.56 11074
2376.02 11410
2376.48 11198
2376.94 11201
2377.40 11096
2377.86 11221
2378.32 11339
2378.78 11134
2379.24 11007
2379.70 11462
2380.16 11270
2380.62 11102
2381.08 10945
2381.54 10601
2382.00 10684
2382.46 10559
2382.92 10298
2383.38 10094
2383.84 10042
2384.30 9892
2384.76 9880
2385.22 9391
2385.68 9481
2386.14 9541
2386.60 9348
2387.07 9142
2387.53 9160
2387.99 9270
2388.45 9460
2388.91 9533
2389.37 9622
2389.83 9690
2390.29 9904
2390.75 9850
2391.21 9795
2391.67 10022
2392.13 9882
2392.60 9925
2393.06 10085
2393.52 9868
2393.98 9888
2394.44 9842
2394.90 9515
2395.36 9677
2395.82 9732
2396.29 9381
2396.75 9238
2397.21 9346
2397.67 9364
2398.13 9149
2398.59 9261
2399.06 9273
2399.52 9025
2399.98 9079
2400.44 8956
2400.90 8858
2401.37 9036
2401.83 9327
2402.29 8987
2402.75 9014
2403.21 9342
2403.68 9388
2404.14 9266
2404.60 9289
2405.06 9582
2405.52 9396
2405.99 9537
2406.45 9796
2406.91 9812
2407.37 9455
2407.84 9451
2408.30 9685
2408.76 9741
2409.22 9664
2409.69 9654
2410.15 9528
2410.61 9460
2411.08 9373
2411.54 9164
2412.00 9099
2412.47 9250
2412.93 9344
2413.39 9192
2413.85 9528
2414.32 9880
2414.78 9506
2415.24 9672
2415.71 9598
2416.17 10202
2416.63 9816
2417.10 9737
2417.56 10111
2418.02 10136
2418.49 10150
2418.95 9888
2419.42 9881
2419.88 9768
2420.34 9710
2420.81 9721
2421.27 9511
2421.73 9773
2422.20 9740
2422.66 9484
2423.13 9322
2423.59 9304
2424.06 9277
2424.52 9367
2424.98 9400
2425.45 9051
2425.91 9381
2426.38 9311
2426.84 9192
2427.31 9335
2427.77 9380
2428.23 9488
2428.70 9512
2429.16 9552
2429.63 9670
2430.09 9455
2430.56 9626
2431.02 9536
2431.49 9411
2431.95 9511
2432.42 9485
2432.88 9560
2433.35 9649
2433.81 9760
2434.28 9381
2434.74 9471
2435.21 9335
2435.67 9415
2436.14 9454
2436.60 9471
2437.07 9230
2437.53 9208
2438.00 9101
2438.47 9231
2438.93 9065
2439.40 9018
2439.86 9092
2440.33 9129
2440.79 9539
2441.26 9703
2441.73 9800
2442.19 9519
2442.66 9503
2443.12 9353
2443.59 8987
2444.05 9356
2444.52 9534
2444.99 9204
2445.45 8938
2445.92 9082
2446.39 9130
2446.85 8610
2447.32 8696
2447.78 8734
2448.25 8740
2448.72 8744
2449.18 8657
2449.65 9104
2450.12 8987
2450.58 8749
2451.05 8828
2451.52 8730
2451.98 8703
2452.45 8795
2452.92 8854
2453.39 8912
2453.85 8627
2454.32 8667
2454.79 8835
2455.25 8752
2455.72 8841
2456.19 8772
2456.65 8726
2457.12 8497
2457.59 8482
2458.06 8648
2458.52 8512
2458.99 8347
2459.46 8530
2459.93 8742
2460.39 8774
2460.86 8867
2461.33 9044
2461.80 8982
2462.27 8861
2462.73 8828
2463.20 9107
2463.67 9043
2464.14 8899
2464.60 8964
2465.07 9418
2465.54 9460
2466.01 9690
2466.48 9445
2466.95 9319
2467.41 9454
2467.88 9736
2468.35 9698
2468.82 9579
2469.29 9497
2469.76 9340
2470.22 9414
2470.69 9209
2471.16 8898
2471.63 8868
2472.10 8708
2472.57 8905
2473.04 8969
2473.51 8726
2473.97 8511
2474.44 8438
2474.91 8486
2475.38 8416
2475.85 8591
2476.32 8598
2476.79 8909
2477.26 8847
2477.73 8864
2478.20 8953
2478.67 8744
2479.13 8840
2479.60 8922
2480.07 8698
2480.54 8664
2481.01 8734
2481.48 8615
2481.95 8768
2482.42 8672
2482.89 8542
2483.36 8451
2483.83 8653
2484.30 8790
2484.77 8597
2485.24 8784
2485.71 8719
2486.18 8808
2486.65 8923
2487.12 8847
2487.59 9019
2488.06 9122
2488.53 9005
2489.00 9320
2489.47 9335
2489.94 9226
2490.41 9273
2490.88 9327
2491.35 9718
2491.83 9556
2492.30 9632
2492.77 9705
2493.24 9721
2493.71 9829
2494.18 10073
2494.65 9946
2495.12 9702
2495.59 9662
2496.06 9871
2496.53 9843
2497.00 9628
2497.48 9468
2497.95 9203
2498.42 9147
2498.89 9055
2499.36 8703
2499.83 8593
2500.30 8672
2500.77 8691
2501.25 8934
2501.72 8821
2502.19 9020
2502.66 9040
2503.13 9160
2503.60 9232
2504.08 8988
2504.55 9102
2505.02 9489
2505.49 9793
2505.96 9549
2506.44 9301
2506.91 9394
2507.38 9002
2507.85 9081
2508.32 9026
2508.80 9042
2509.27 9306
2509.74 9092
2510.21 9116
2510.68 9216
2511.16 9039
2511.63 9271
2512.10 9308
2512.57 9573
2513.05 9725
2513.52 9801
2513.99 9313
2514.47 9342
2514.94 9095
2515.41 8906
2515.88 9072
2516.36 9176
2516.83 9020
2517.30 8944
2517.78 8912
2518.25 9080
2518.72 8971
2519.19 8680
2519.67 9027
2520.14 9098
2520.61 8896
2521.09 9125
2521.56 8993
2522.03 8933
2522.51 8830
2522.98 8941
2523.46 8824
2523.93 9021
2524.40 8896
2524.88 8855
2525.35 9105
2525.82 9046
2526.30 8950
2526.77 9098
2527.25 8832
2527.72 9039
2528.19 9300
2528.67 8872
2529.14 9045
2529.62 9247
2530.09 8836
2530.56 8759
2531.04 8855
2531.51 8870
2531.99 8795
2532.46 8748
2532.94 8672
2533.41 8446
2533.89 8640
2534.36 8737
2534.83 8823
2535.31 8470
2535.78 8484
2536.26 8628
2536.73 8907
2537.21 8834
2537.68 8702
2538.16 8723
2538.63 8990
2539.11 8868
2539.58 9029
2540.06 8976
2540.53 8874
2541.01 9004
2541.48 8887
2541.96 8859
2542.43 9289
2542.91 8748
2543.39 8883
2543.86 8797
2544.34 8781
2544.81 8703
2545.29 8622
2545.76 8528
2546.24 8606
2546.71 8459
2547.19 8601
2547.67 8833
2548.14 8661
2548.62 8617
2549.09 8774
2549.57 8935
2550.05 9252
2550.52 8733
2551.00 8880
2551.47 9074
2551.95 8959
2552.43 9191
2552.90 9636
2553.38 9474
2553.86 9257
2554.33 9286
2554.81 9373
2555.29 9560
2555.76 9394
2556.24 9394
2556.72 9311
2557.19 9498
2557.67 9242
2558.15 9356
2558.62 9213
2559.10 9088
2559.58 9292
2560.05 9183
2560.53 8694
2561.01 8756
2561.48 8631
2561.96 8608
2562.44 8695
2562.92 8725
2563.39 8895
2563.87 9180
2564.35 8846
2564.83 8899
2565.30 8955
2565.78 8791
2566.26 8886
2566.74 8808
2567.21 8768
2567.69 8799
2568.17 8841
2568.65 8446
2569.12 8300
2569.60 8551
2570.08 8540
2570.56 8754
2571.04 8566
2571.51 8426
2571.99 8359
2572.47 8422
2572.95 8496
2573.43 8414
2573.91 8354
2574.38 8347
2574.86 8227
2575.34 8177
2575.82 8239
2576.30 8203
2576.78 8445
2577.25 8136
2577.73 8156
2578.21 8155
2578.69 8323
2579.17 8356
2579.65 8469
2580.13 8229
2580.61 8491
2581.09 8465
2581.56 8156
2582.04 8291
2582.52 8554
2583.00 8385
2583.48 8217
2583.96 8524
2584.44 8528
2584.92 8420
2585.40 8380
2585.88 8520
2586.36 8484
2586.84 8154
2587.32 8296
2587.79 8444
2588.27 8554
2588.75 8378
2589.23 8438
2589.71 8633
2590.19 8588
2590.67 8312
2591.15 8662
2591.63 8700
2592.11 8669
2592.59 8588
2593.07 8936
2593.55 8608
2594.03 8571
2594.51 9033
2594.99 8895
2595.47 8863
2595.95 8647
2596.43 8540
2596.92 8559
2597.40 8313
2597.88 8388
2598.36 8270
2598.84 8365
2599.32 8314
2599.80 8281
2600.28 8294
2600.76 8502
2601.24 8503
2601.72 8380
2602.20 8118
2602.68 8195
2603.16 8452
2603.65 8410
2604.13 8786
2604.61 8570
2605.09 8688
2605.57 8622
2606.05 8372
2606.53 8407
2607.01 8291
2607.50 8551
2607.98 8439
2608.46 8311
2608.94 8037
2609.42 8135
2609.90 8435
2610.38 8186
2610.87 8461
2611.35 8506
2611.83 8405
2612.31 8434
2612.79 8363
2613.28 8561
2613.76 8530
2614.24 8856
2614.72 8618
2615.20 8425
2615.69 8872
2616.17 8675
2616.65 8836
2617.13 8775
2617.62 9073
2618.10 9043
2618.58 9186
2619.06 8774
2619.54 8558
2620.03 8885
2620.51 8891
2620.99 8782
2621.48 8765
2621.96 8537
2622.44 8530
2622.92 8422
2623.41 8261
2623.89 8393
2624.37 8415
2624.86 8375
2625.34 8291
2625.82 8285
2626.30 8252
2626.79 8360
2627.27 8111
2627.75 8384
2628.24 8315
2628.72 8439
2629.20 8660
2629.69 8869
2630.17 8567
2630.65 8929
2631.14 9067
2631.62 9035
2632.11 9224
2632.59 9495
2633.07 9605
2633.56 9425
2634.04 9653
2634.52 9507
2635.01 9663
2635.49 9697
2635.98 9522
2636.46 9660
2636.94 9771
2637.43 9241
2637.91 8824
2638.40 8783
2638.88 8985
2639.37 8449
2639.85 8219
2640.33 8428
2640.82 8721
2641.30 8705
2641.79 8502
2642.27 8444
2642.76 8417
2643.24 8327
2643.73 8382
2644.21 8275
2644.70 8314
2645.18 8468
2645.67 8568
2646.15 8455
2646.64 8375
2647.12 8325
2647.61 8177
2648.09 8481
2648.58 8641
2649.06 8499
2649.55 8544
2650.03 8572
2650.52 8525
2651.00 8687
2651.49 8528
2651.97 8651
2652.46 8546
2652.95 8763
2653.43 8741
2653.92 8795
2654.40 8794
2654.89 8703
2655.37 8662
2655.86 8710
2656.35 8709
2656.83 8829
2657.32 8806
2657.80 8563
2658.29 8528
2658.78 8247
2659.26 8395
2659.75 8536
2660.23 8238
2660.72 8228
2661.21 8079
2661.69 8312
2662.18 8388
2662.67 8447
2663.15 8370
2663.64 8528
2664.13 8473
2664.61 8462
2665.10 8612
2665.59 8417
2666.07 8134
2666.56 8449
2667.05 8544
2667.53 8617
2668.02 8735
2668.51 8564
2668.99 8468
2669.48 8824
2669.97 8581
2670.46 8658
2670.94 8829
2671.43 8754
2671.92 8575
2672.40 9145
2672.89 9148
2673.38 9154
2673.87 9229
2674.35 9741
2674.84 10120
2675.33 9990
2675.82 10242
2676.31 10284
2676.79 10394
2677.28 10290
2677.77 10105
2678.26 9832
2678.74 9515
2679.23 9178
2679.72 9191
2680.21 8989
2680.70 8858
2681.18 8794
2681.67 9009
2682.16 8782
2682.65 8466
2683.14 8683
2683.63 8596
2684.11 8864
2684.60 8851
2685.09 9032
2685.58 8993
2686.07 8922
2686.56 9124
2687.05 8940
2687.53 8880
2688.02 8584
2688.51 8598
2689.00 8508
2689.49 8332
2689.98 8293
2690.47 8188
2690.96 7929
2691.45 8096
2691.94 8327
2692.42 8543
2692.91 8577
2693.40 8368
2693.89 8375
2694.38 8092
2694.87 8081
2695.36 8256
2695.85 8265
2696.34 8215
2696.83 8396
2697.32 8229
2697.81 8322
2698.30 8012
2698.79 8113
2699.28 8375
2699.77 8330
2700.26 8429
2700.75 8537
2701.24 8643
2701.73 8620
2702.22 9008
2702.71 8794
2703.20 8577
2703.69 8790
2704.18 8877
2704.67 8618
2705.16 8699
2705.65 8901
2706.14 8554
2706.63 8281
2707.12 8349
2707.61 8357
2708.10 8411
2708.59 8228
2709.08 8143
2709.57 8009
2710.06 8093
2710.56 8427
2711.05 8528
2711.54 8442
2712.03 8425
2712.52 8492
2713.01 8381
2713.50 8539
2713.99 8408
2714.48 8190
2714.98 8124
2715.47 8126
2715.96 8291
2716.45 8213
2716.94 8045
2717.43 8137
2717.92 7966
2718.42 7789
2718.91 8038
2719.40 8232
2719.89 8241
2720.38 7981
2720.87 8225
2721.37 8369
2721.86 8577
2722.35 8660
2722.84 8817
2723.33 8927
2723.82 8635
2724.32 8934
2724.81 9138
2725.30 9146
2725.79 9070
2726.29 9131
2726.78 8644
2727.27 8590
2727.76 8241
2728.26 8338
2728.75 8262
2729.24 8138
2729.73 8133
2730.23 8158
2730.72 8259
2731.21 8333
2731.70 8299
2732.20 8269
2732.69 8362
2733.18 8652
2733.67 8570
2734.17 8582
2734.66 8682
2735.15 8513
2735.65 8754
2736.14 8634
2736.63 8905
2737.13 8829
2737.62 8736
2738.11 9088
2738.61 8963
2739.10 9014
2739.59 9269
2740.09 9178
2740.58 9011
2741.07 9024
2741.57 9048
2742.06 8919
2742.55 9148
2743.05 9125
2743.54 9025
2744.04 9161
2744.53 8774
2745.02 8459
2745.52 8280
2746.01 8442
2746.51 8233
2747.00 8311
2747.49 8170
2747.99 8087
2748.48 8097
2748.98 8143
2749.47 7860
2749.97 7829
2750.46 8000
2750.96 7978
2751.45 7643
2751.94 8123
2752.44 8099
2752.93 8046
2753.43 8011
2753.92 8006
2754.42 8286
2754.91 8362
2755.41 8295
2755.90 8638
2756.40 8648
2756.89 8745
2757.39 8567
2757.88 8359
2758.38 8278
2758.87 8738
2759.37 8495
2759.86 8353
2760.36 8374
2760.85 8355
2761.35 8132
2761.84 8339
2762.34 8346
2762.84 8290
2763.33 8357
2763.83 8282
2764.32 8255
2764.82 8318
2765.31 8307
2765.81 8424
2766.31 8605
2766.80 8431
2767.30 8295
2767.79 8345
2768.29 8582
2768.79 8623
2769.28 8666
2769.78 8408
2770.27 8436
2770.77 8594
2771.27 8442
2771.76 8680
2772.26 8836
2772.76 8770
2773.25 8970
2773.75 9156
2774.25 9072
2774.74 8978
2775.24 8902
2775.74 9323
2776.23 9380
2776.73 9435
2777.23 9573
2777.72 9590
2778.22 9565
2778.72 9517
2779.21 9500
2779.71 9281
2780.21 9002
2780.71 8907
2781.20 8725
2781.70 8672
2782.20 8771
2782.69 8614
2783.19 8554
2783.69 8296
2784.19 8475
2784.68 8379
2785.18 8193
2785.68 8169
2786.18 8024
2786.67 8109
2787.17 8019
2787.67 8121
2788.17 8065
2788.67 7983
2789.16 8211
2789.66 7791
2790.16 7861
2790.66 8109
2791.16 8268
2791.65 7938
2792.15 7819
2792.65 8286
2793.15 8203
2793.65 8246
2794.14 8272
2794.64 8418
2795.14 8430
2795.64 8112
2796.14 8389
2796.64 8791
2797.14 8587
2797.63 8446
2798.13 8808
2798.63 8843
2799.13 8810
2799.63 8696
2800.13 8626
2800.63 8865
2801.13 8457
2801.63 8263
2802.12 8252
2802.62 8044
2803.12 8111
2803.62 8275
2804.12 8114
2804.62 8085
2805.12 8320
2805.62 8432
2806.12 8533
2806.62 8599
2807.12 8760
2807.62 8876
2808.12 8946
2808.62 9275
2809.12 9387
2809.62 9640
2810.12 9538
2810.62 9432
2811.12 9210
2811.61 9023
2812.11 9074
2812.61 8912
2813.11 8708
2813.62 8772
2814.12 8411
2814.62 8351
2815.12 8618
2815.62 8462
2816.12 8300
2816.62 8098
2817.12 8033
2817.62 8198
2818.12 7938
2818.62 8126
2819.12 8215
2819.62 7923
2820.12 7670
2820.62 7734
2821.12 7989
2821.62 7928
2822.12 7937
2822.62 7729
2823.13 7596
2823.63 7652
2824.13 7760
2824.63 7840
2825.13 7808
2825.63 8006
2826.13 7899
2826.63 7983
2827.13 7789
2827.64 7804
2828.14 7963
2828.64 7929
2829.14 7815
2829.64 7759
2830.14 7801
2830.64 7823
2831.15 7975
2831.65 7672
2832.15 7916
2832.65 7829
2833.15 7783
2833.65 7638
2834.16 7658
2834.66 7908
2835.16 8173
2835.66 8060
2836.16 8125
2836.67 8407
2837.17 8505
2837.67 8710
2838.17 8722
2838.68 8833
2839.18 8696
2839.68 8678
2840.18 8801
2840.69 8489
2841.19 8370
2841.69 8537
2842.19 8003
2842.70 7992
2843.20 7960
2843.70 7912
2844.20 7987
2844.71 7667
2845.21 7712
2845.71 7770
2846.22 8007
2846.72 8356
2847.22 8050
2847.73 8330
2848.23 8374
2848.73 8674
2849.23 8472
2849.74 8373
2850.24 8362
2850.74 8493
2851.25 8403
2851.75 8314
2852.26 8187
2852.76 8236
2853.26 8039
2853.77 7788
2854.27 7800
2854.77 7727
2855.28 7709
2855.78 7596
2856.28 7580
2856.79 7807
2857.29 7682
2857.80 7829
2858.30 7792
2858.80 7760
2859.31 7879
2859.81 8074
2860.32 7905
2860.82 7665
2861.33 7836
2861.83 7928
2862.33 8145
2862.84 8162
2863.34 8242
2863.85 8341
2864.35 7985
2864.86 7912
2865.36 7865
2865.87 7655
2866.37 7745
2866.88 7732
2867.38 7682
2867.89 7632
2868.39 7814
2868.90 7959
2869.40 7810
2869.91 7667
2870.41 7695
2870.92 8043
2871.42 7838
2871.93 7763
2872.43 7940
2872.94 8102
2873.44 8078
2873.95 8188
2874.45 8340
2874.96 8214
2875.46 8133
2875.97 8307
2876.48 8365
2876.98 8665
2877.49 8689
2877.99 8858
2878.50 8407
2879.00 8231
2879.51 8269
2880.02 8277
2880.52 8004
2881.03 8096
2881.53 7933
2882.04 8222
2882.55 8073
2883.05 8045
2883.56 8060
2884.07 7968
2884.57 7841
2885.08 8027
2885.59 8273
2886.09 8072
2886.60 8189
2887.10 8359
2887.61 8146
2888.12 8297
2888.62 8166
2889.13 8196
2889.64 7915
2890.15 7994
2890.65 8136
2891.16 8039
2891.67 7994
2892.17 8002
2892.68 8049
2893.19 8096
2893.69 8290
2894.20 8175
2894.71 8165
2895.22 8310
2895.72 8030
2896.23 8121
2896.74 8178
2897.25 8052
2897.75 8544
2898.26 8347
2898.77 8385
2899.28 8703
2899.78 8694
2900.29 8967
2900.80 8990
2901.31 9221
2901.81 9269
2902.32 9285
2902.83 9333
2903.34 9449
2903.85 9411
2904.35 9135
2904.86 9376
2905.37 9254
2905.88 9031
2906.39 9013
2906.90 8774
2907.40 8747
2907.91 8634
2908.42 8418
2908.93 8224
2909.44 8303
2909.95 8146
2910.46 7931
2910.96 7975
2911.47 7907
2911.98 7982
2912.49 7853
2913.00 7915
2913.51 7923
2914.02 7843
2914.53 7979
2915.04 7939
2915.54 7891
2916.05 7951
2916.56 8089
2917.07 7874
2917.58 7830
2918.09 7700
2918.60 7893
2919.11 7837
2919.62 8065
2920.13 8164
2920.64 8027
2921.15 8086
2921.66 7924
2922.17 8017
2922.68 8119
2923.19 8178
2923.70 8405
2924.21 8486
2924.72 8597
2925.23 8638
2925.74 8996
2926.25 9067
2926.76 9127
2927.27 9209
2927.78 9136
2928.29 8818
2928.80 8518
2929.31 8290
2929.82 8360
2930.33 8149
2930.84 8071
2931.35 8154
2931.86 7877
2932.37 7763
2932.88 7853
2933.39 7658
2933.90 7505
2934.41 7777
2934.92 7854
2935.43 7771
2935.94 7914
2936.45 7924
2936.97 7914
2937.48 8275
2937.99 8023
2938.50 8125
2939.01 8178
2939.52 8609
2940.03 8743
2940.54 8870
2941.05 8832
2941.57 8637
2942.08 8448
2942.59 8540
2943.10 8296
2943.61 8125
2944.12 8135
2944.63 8245
2945.15 8183
2945.66 8236
2946.17 8460
2946.68 8485
2947.19 8330
2947.71 8348
2948.22 8378
2948.73 8308
2949.24 8246
2949.75 7943
2950.27 8145
2950.78 8131
2951.29 8012
2951.80 7888
2952.31 7953
2952.83 7934
2953.34 7852
2953.85 7708
2954.36 7649
2954.88 7761
2955.39 7687
2955.90 7833
2956.41 7884
2956.93 7918
2957.44 7829
2957.95 7853
2958.47 7988
2958.98 8200
2959.49 7932
2960.00 7827
2960.52 8100
2961.03 8066
2961.54 8029
2962.06 8160
2962.57 8126
2963.08 8445
2963.60 8361
2964.11 8369
2964.62 8652
2965.14 8595
2965.65 8316
2966.16 8080
2966.68 8112
2967.19 8180
2967.70 8249
2968.22 8029
2968.73 8056
2969.24 7860
2969.76 7945
2970.27 7963
2970.79 7850
2971.30 7844
2971.81 7633
2972.33 7588
2972.84 7546
2973.36 7685
2973.87 7836
2974.38 7773
2974.90 7629
2975.41 7679
2975.93 7891
2976.44 7902
2976.96 7771
2977.47 7804
2977.99 7898
2978.50 7691
2979.01 7871
2979.53 7719
2980.04 7609
2980.56 7559
2981.07 7671
2981.59 7708
2982.10 7793
2982.62 8069
2983.13 7952
2983.65 7725
2984.16 7720
2984.68 7776
2985.19 7674
2985.71 7840
2986.22 7896
2986.74 7596
2987.25 8039
2987.77 8109
2988.28 7844
2988.80 7944
2989.32 7773
2989.83 7810
2990.35 7736
2990.86 7882
2991.38 7797
2991.89 7736
2992.41 7625
2992.92 7597
2993.44 7756
2993.96 7936
2994.47 7986
2994.99 8107
2995.50 8087
2996.02 8220
2996.54 8182
2997.05 8556
2997.57 8494
2998.09 8589
2998.60 8639
2999.12 8642
2999.63 8753
3000.15 8503
3000.67 8455
3001.18 8495
3001.70 8428
3002.22 8333
3002.73 8282
3003.25 8158
3003.77 7955
3004.28 8159
3004.80 8448
3005.32 8296
3005.83 8336
3006.35 8471
3006.87 8223
3007.39 8026
3007.90 7988
3008.42 8104
3008.94 8057
3009.45 7883
3009.97 7694
3010.49 7782
3011.01 7748
3011.52 7556
3012.04 7691
3012.56 7872
3013.08 7735
3013.59 7704
3014.11 7913
3014.63 8320
3015.15 8304
3015.66 8150
3016.18 8051
3016.70 8094
3017.22 8034
3017.74 8318
3018.25 8741
3018.77 8568
3019.29 8658
3019.81 8461
3020.33 8335
3020.84 8584
3021.36 8762
3021.88 8572
3022.40 8289
3022.92 8400
3023.44 8316
3023.95 8066
3024.47 8141
3024.99 8269
3025.51 8070
3026.03 7647
3026.55 8016
3027.07 8210
3027.58 7808
3028.10 7689
3028.62 7527
3029.14 7776
3029.66 7864
3030.18 7649
3030.70 7588
3031.22 7758
3031.74 7842
3032.26 7947
3032.77 7731
3033.29 7818
3033.81 7548
3034.33 7772
3034.85 7776
3035.37 7766
3035.89 7869
3036.41 7892
3036.93 8018
3037.45 8020
3037.97 7771
3038.49 7576
3039.01 7493
3039.53 7391
3040.05 7435
3040.57 7611
3041.09 7523
3041.61 7220
3042.13 7246
3042.65 7065
3043.17 7094
3043.69 7059
3044.21 7321
3044.73 7490
3045.25 7401
3045.77 7245
3046.29 7122
3046.81 7256
3047.33 7279
3047.85 7303
3048.37 7379
3048.89 7275
3049.41 7211
3049.93 7149
3050.45 6995
3050.98 7086
3051.50 7308
3052.02 7276
3052.54 7380
3053.06 7108
3053.58 7546
3054.10 7490
3054.62 7207
3055.14 7137
3055.66 7167
3056.19 7074
3056.71 7280
3057.23 7183
3057.75 7299
3058.27 7217
3058.79 7419
3059.31 7428
3059.84 7245
3060.36 7002
3060.88 6876
3061.40 7174
3061.92 7106
3062.44 7017
3062.97 7247
3063.49 6978
3064.01 7327
3064.53 7445
3065.05 7359
3065.58 7348
3066.10 7360
3066.62 7571
3067.14 7532
3067.66 7414
3068.19 7837
3068.71 7741
3069.23 7653
3069.75 7210
3070.28 7430
3070.80 7427
3071.32 7492
3071.84 7392
3072.37 7443
3072.89 7278
3073.41 7376
3073.93 7306
3074.46 7136
3074.98 7493
3075.50 7536
3076.03 7247
3076.55 7133
3077.07 7158
3077.59 7262
3078.12 7511
3078.64 7473
3079.16 7434
3079.69 7589
3080.21 7624
3080.73 7742
3081.26 7733
3081.78 7775
3082.30 8155
3082.83 8213
3083.35 8035
3083.87 7965
3084.40 7966
3084.92 7854
3085.45 7823
3085.97 7840
3086.49 7807
3087.02 7851
3087.54 7791
3088.06 8005
3088.59 7948
3089.11 7955
3089.64 7866
3090.16 7869
3090.68 7801
3091.21 7708
3091.73 7494
3092.26 7670
3092.78 7837
3093.31 7627
3093.83 7567
3094.36 7614
3094.88 7532
3095.40 7440
3095.93 7663
3096.45 7569
3096.98 7446
3097.50 7608
3098.03 7602
3098.55 7635
3099.08 7742
3099.60 7585
3100.13 7792
3100.65 7958
3101.18 7943
3101.70 8436
3102.23 8441
3102.75 8520
3103.28 8818
3103.80 9331
3104.33 9666
3104.85 9627
3105.38 9370
3105.90 9236
3106.43 8833
3106.96 8688
3107.48 8257
3108.01 8247
3108.53 7714
3109.06 7653
3109.58 7656
3110.11 7691
3110.64 7540
3111.16 7784
3111.69 7664
3112.21 7593
3112.74 7678
3113.27 7588
3113.79 7746
3114.32 7504
3114.84 7447
3115.37 7547
3115.90 7511
3116.42 7355
3116.95 7212
3117.48 7226
3118.00 7204
3118.53 7145
3119.06 7204
3119.58 7054
3120.11 6984
3120.64 7331
3121.16 7341
3121.69 7275
3122.22 7159
3122.74 7254
3123.27 7459
3123.80 7453
3124.32 7533
3124.85 7601
3125.38 7489
3125.90 7562
3126.43 7566
3126.96 7322
3127.49 7228
3128.01 7431
3128.54 7350
3129.07 7187
3129.60 7480
3130.12 7534
3130.65 7270
3131.18 7284
3131.71 7105
3132.23 7129
3132.76 6882
3133.29 6861
3133.82 7085
3134.35 7139
3134.87 7006
3135.40 6813
3135.93 7033
3136.46 6899
3136.99 7054
3137.51 6897
3138.04 6896
3138.57 6865
3139.10 7117
3139.63 6966
3140.15 6815
3140.68 6836
3141.21 6923
3141.74 6906
3142.27 6830
3142.80 6875
3143.33 6978
3143.85 6908
3144.38 7098
3144.91 7309
3145.44 7456
3145.97 7473
3146.50 7481
3147.03 7696
3147.56 7852
3148.08 8172
3148.61 8289
3149.14 8213
3149.67 8298
3150.20 8473
3150.73 8468
3151.26 8554
3151.79 8446
3152.32 8066
3152.85 8211
3153.38 8329
3153.91 8039
3154.44 7634
3154.97 7587
3155.50 7528
3156.03 7538
3156.56 7333
3157.08 7535
3157.61 7436
3158.14 7432
3158.67 7253
3159.20 7542
3159.73 7409
3160.26 7422
3160.79 7651
3161.32 7674
3161.85 7539
3162.39 7632
3162.92 7535
3163.45 7461
3163.98 7646
3164.51 7369
3165.04 7452
3165.57 7603
3166.10 7439
3166.63 7534
3167.16 7490
3167.69 7614
3168.22 7482
3168.75 7572
3169.28 7366
3169.81 7232
3170.34 7302
3170.87 7304
3171.41 7171
3171.94 7379
3172.47 7360
3173.00 7283
3173.53 7374
3174.06 7354
3174.59 7482
3175.12 7477
3175.65 7795
3176.19 7992
3176.72 7533
3177.25 7403
3177.78 7481
3178.31 7647
3178.84 7616
3179.38 7575
3179.91 7618
3180.44 7571
3180.97 7706
3181.50 7643
3182.03 7404
3182.57 7607
3183.10 7588
3183.63 7644
3184.16 7301
3184.69 7212
3185.23 7436
3185.76 7368
3186.29 7197
3186.82 7166
3187.36 7347
3187.89 7122
3188.42 7061
3188.95 7007
3189.49 7134
3190.02 7208
3190.55 7086
3191.08 7045
3191.62 7090
3192.15 7216
3192.68 7105
3193.21 7064
3193.75 6928
3194.28 7077
3194.81 6920
3195.35 6929
3195.88 6963
3196.41 6983
3196.94 7301
3197.48 7273
3198.01 7152
3198.54 7159
3199.08 7229
3199.61 7218
3200.14 7431
3200.68 7400
3201.21 7442
3201.74 7549
3202.28 7824
3202.81 7579
3203.35 7620
3203.88 7639
3204.41 7619
3204.95 7791
3205.48 7555
3206.01 7355
3206.55 7444
3207.08 7638
3207.62 7559
3208.15 7444
3208.68 7431
3209.22 7415
3209.75 7627
3210.29 7739
3210.82 7748
3211.36 8033
3211.89 8121
3212.42 8031
3212.96 8083
3213.49 7979
3214.03 8171
3214.56 8244
3215.10 8086
3215.63 8039
3216.17 7875
3216.70 7512
3217.24 7412
3217.77 7485
3218.31 7317
3218.84 7190
3219.38 7534
3219.91 7699
3220.45 7630
3220.98 7738
3221.52 7891
3222.05 7992
3222.59 7860
3223.12 8004
3223.66 8135
3224.19 8142
3224.73 8360
3225.26 8159
3225.80 8247
3226.33 8171
3226.87 8081
3227.41 8171
3227.94 8065
3228.48 7885
3229.01 7798
3229.55 7694
3230.08 7855
3230.62 7789
3231.16 7545
3231.69 7340
3232.23 7589
3232.76 7683
3233.30 7619
3233.84 7546
3234.37 7469
3234.91 7350
3235.45 7450
3235.98 7508
3236.52 7446
3237.05 7631
3237.59 7620
3238.13 8147
3238.66 7968
3239.20 8070
3239.74 8127
3240.27 8135
3240.81 8742
3241.35 8588
3241.88 8610
3242.42 8651
3242.96 8497
3243.50 8364
3244.03 8078
3244.57 7771
3245.11 7697
3245.64 7296
3246.18 7313
3246.72 7277
3247.26 7161
3247.79 7109
3248.33 7224
3248.87 7313
3249.40 7295
3249.94 7541
3250.48 7390
3251.02 7467
3251.56 7374
3252.09 7341
3252.63 7415
3253.17 7763
3253.71 7794
3254.24 7937
3254.78 7903
3255.32 7937
3255.86 7857
3256.40 7970
3256.93 8234
3257.47 8175
3258.01 8415
3258.55 8414
3259.09 8439
3259.63 8702
3260.16 8605
3260.70 8769
3261.24 8872
3261.78 8940
3262.32 8906
3262.86 8965
3263.39 9118
3263.93 9059
3264.47 9271
3265.01 9586
3265.55 9775
3266.09 9714
3266.63 9752
3267.17 9880
3267.71 9900
3268.24 9873
3268.78 9769
3269.32 9526
3269.86 9427
3270.40 9249
3270.94 8917
3271.48 8554
3272.02 8295
3272.56 8183
3273.10 8289
3273.64 8123
3274.18 7847
3274.72 7887
3275.26 8003
3275.80 8136
3276.34 8262
3276.87 8126
3277.41 8414
3277.95 8413
3278.49 8386
3279.03 8626
3279.57 8775
3280.11 8532
3280.65 8258
3281.19 8441
3281.73 8372
3282.27 8320
3282.81 8045
3283.36 8217
3283.90 8419
3284.44 8265
3284.98 8200
3285.52 8181
3286.06 8481
3286.60 8471
3287.14 8366
3287.68 8473
3288.22 8626
3288.76 8655
3289.30 8389
3289.84 8190
3290.38 8612
3290.92 8738
3291.46 8700
3292.01 8399
3292.55 8248
3293.09 8572
3293.63 8800
3294.17 8839
3294.71 8804
3295.25 8993
3295.79 9187
3296.34 9083
3296.88 9239
3297.42 9101
3297.96 9077
3298.50 8874
3299.04 8638
3299.58 8293
3300.13 8182
3300.67 8313
3301.21 8264
3301.75 8328
3302.29 8518
3302.83 8230
3303.38 8068
3303.92 8002
3304.46 7995
3305.00 7794
3305.54 7850
3306.09 7738
3306.63 7508
3307.17 7590
3307.71 7702
3308.26 7777
3308.80 7655
3309.34 7599
3309.88 7574
3310.43 7660
3310.97 7739
3311.51 7781
3312.05 7930
3312.60 7675
3313.14 7626
3313.68 7791
3314.22 7820
3314.77 8041
3315.31 8115
3315.85 8341
3316.40 8070
3316.94 8180
3317.48 8184
3318.03 7724
3318.57 8016
3319.11 8042
3319.65 8141
3320.20 8029
3320.74 7798
3321.28 7652
3321.83 7604
3322.37 7813
3322.92 7814
3323.46 7896
3324.00 7919
3324.55 8102
3325.09 8030
3325.63 7866
3326.18 7726
3326.72 7642
3327.27 7588
3327.81 7405
3328.35 7558
3328.90 7484
3329.44 7437
3329.99 7662
3330.53 7422
3331.07 7402
3331.62 7374
3332.16 7384
3332.71 7544
3333.25 7206
3333.80 7386
3334.34 7469
3334.88 7631
3335.43 7458
3335.97 7418
3336.52 7566
3337.06 7336
3337.61 7230
3338.15 7394
3338.70 7463
3339.24 7420
3339.79 7521
3340.33 7416
3340.88 7318
3341.42 7213
3341.97 7268
3342.51 7524
3343.06 7527
3343.60 7054
3344.15 7406
3344.69 7472
3345.24 7287
3345.78 7389
3346.33 7418
3346.87 7498
3347.42 7269
3347.97 7377
3348.51 7692
3349.06 7493
3349.60 7387
3350.15 7412
3350.69 7479
3351.24 7596
3351.79 7432
3352.33 7479
3352.88 7457
3353.42 7616
3353.97 7308
3354.52 7284
3355.06 7441
3355.61 7259
3356.15 7281
3356.70 7222
3357.25 7384
3357.79 7448
3358.34 7231
3358.89 7191
3359.43 7287
3359.98 7099
3360.53 7123
3361.07 6900
3361.62 7074
3362.17 7160
3362.71 6936
3363.26 6955
3363.81 6648
3364.35 6521
3364.90 6602
3365.45 6682
3365.99 6844
3366.54 6562
3367.09 6707
3367.64 7049
3368.18 7067
3368.73 6932
3369.28 6902
3369.82 7195
3370.37 7182
3370.92 7009
3371.47 7024
3372.01 7061
3372.56 6882
3373.11 6990
3373.66 7014
3374.21 6757
3374.75 6825
3375.30 6771
3375.85 6794
3376.40 6873
3376.94 6412
3377.49 6511
3378.04 6582
3378.59 6604
3379.14 6746
3379.68 6883
3380.23 6858
3380.78 6582
3381.33 6715
3381.88 6789
3382.43 6624
3382.97 6519
3383.52 6593
3384.07 6723
3384.62 6739
3385.17 6835
3385.72 6745
3386.27 6687
3386.81 6764
3387.36 6693
3387.91 6880
3388.46 6961
3389.01 7145
3389.56 7003
3390.11 6915
3390.66 6976
3391.21 6950
3391.76 7238
3392.30 7246
3392.85 6959
3393.40 7088
3393.95 7192
3394.50 7000
3395.05 6981
3395.60 6796
3396.15 6799
3396.70 6826
3397.25 6934
3397.80 6779
3398.35 6706
3398.90 6601
3399.45 6503
3400.00 6430
3400.55 6540
3401.10 6292
3401.65 6468
3402.20 6810
3402.75 6505
3403.30 6655
3403.85 6735
3404.40 6778
3404.95 6929
3405.50 6924
3406.05 6872
3406.60 6864
3407.15 6789
3407.70 6816
3408.25 6780
3408.80 6635
3409.35 6438
3409.90 6658
3410.45 6547
3411.00 6474
3411.55 6624
3412.10 6564
3412.66 6359
3413.21 6271
3413.76 6232
3414.31 6336
3414.86 6318
3415.41 6486
3415.96 6527
3416.51 6360
3417.06 6591
3417.61 6830
3418.17 6828
3418.72 6712
3419.27 6750
3419.82 6761
3420.37 6681
3420.92 6865
3421.47 6738
3422.03 6715
3422.58 6797
3423.13 6824
3423.68 6755
3424.23 6845
3424.78 6560
3425.34 6570
3425.89 6593
3426.44 6482
3426.99 6511
3427.54 6662
3428.10 6804
3428.65 6659
3429.20 6522
3429.75 6533
3430.31 6613
3430.86 6865
3431.41 6815
3431.96 6412
3432.51 6544
3433.07 6628
3433.62 6727
3434.17 6683
3434.72 6498
3435.28 6591
3435.83 6606
3436.38 6498
3436.94 6512
3437.49 6738
3438.04 6483
3438.59 6595
3439.15 6779
3439.70 6592
3440.25 6683
3440.81 6725
3441.36 6677
3441.91 6924
3442.47 6616
3443.02 6577
3443.57 6500
3444.13 6629
3444.68 6675
3445.23 6693
3445.79 6403
3446.34 6459
3446.89 6469
3447.45 6590
3448.00 6704
3448.55 6666
3449.11 6729
3449.66 6951
3450.22 6826
3450.77 6732
3451.32 6646
3451.88 6775
3452.43 6905
3452.99 6729
3453.54 6758
3454.09 6671
3454.65 6789
3455.20 6945
3455.76 6879
3456.31 6907
3456.87 6922
3457.42 6585
3457.97 7066
3458.53 6917
3459.08 6783
3459.64 6901
3460.19 7235
3460.75 7019
3461.30 7165
3461.86 7224
3462.41 7111
3462.97 7300
3463.52 7157
3464.08 7439
3464.63 7157
3465.19 7285
3465.74 7296
3466.30 7061
3466.85 7196
3467.41 7281
3467.96 7273
3468.52 7360
3469.07 7222
3469.63 7223
3470.18 7031
3470.74 7089
3471.30 7250
3471.85 7272
3472.41 7115
3472.96 7041
3473.52 7000
3474.07 6977
3474.63 6926
3475.19 7077
3475.74 7189
3476.30 7382
3476.85 7165
3477.41 7211
3477.97 7237
3478.52 6918
3479.08 7080
3479.63 7271
3480.19 7232
3480.75 7280
3481.30 7195
3481.86 7221
3482.42 7218
3482.97 7293
3483.53 7086
3484.08 7367
3484.64 7335
3485.20 7380
3485.75 7698
3486.31 7610
3486.87 7923
3487.43 8098
3487.98 8483
3488.54 8871
3489.10 9198
3489.65 9407
3490.21 9325
3490.77 9592
3491.32 9612
3491.88 9741
3492.44 9889
3493.00 10211
3493.55 9921
3494.11 9529
3494.67 9208
3495.23 9474
3495.78 9246
3496.34 9120
3496.90 9167
3497.46 9380
3498.01 9493
3498.57 9735
3499.13 9795
3499.69 10275
3500.24 10994
3500.80 12317
3501.36 13889
3501.92 15279
3502.48 17523
3503.03 19465
3503.59 22339
3504.15 25136
3504.71 27970
3505.27 30735
3505.83 33466
3506.38 35394
3506.94 36078
3507.50 35966
3508.06 34447
3508.62 32138
3509.18 29238
3509.74 25697
3510.29 22351
3510.85 19122
3511.41 16286
3511.97 14417
3512.53 12320
3513.09 10887
3513.65 9769
3514.21 9004
3514.76 8576
3515.32 8404
3515.88 8113
3516.44 8151
3517.00 7931
3517.56 7702
3518.12 7447
3518.68 7635
3519.24 7605
3519.80 7593
3520.36 7612
3520.92 7539
3521.48 7304
3522.04 7349
3522.60 7258
3523.16 7394
3523.71 7429
3524.27 7658
3524.83 7815
3525.39 7630
3525.95 7841
3526.51 8165
3527.07 8048
3527.63 7961
3528.19 7904
3528.75 8078
3529.31 8490
3529.87 8118
3530.44 8200
3531.00 8085
3531.56 7939
3532.12 8273
3532.68 8496
3533.24 8534
3533.80 8360
3534.36 8443
3534.92 8545
3535.48 8875
3536.04 8907
3536.60 8863
3537.16 9089
3537.72 8815
3538.28 8569
3538.84 8506
3539.41 8391
3539.97 8568
3540.53 8629
3541.09 8893
3541.65 8988
3542.21 9430
3542.77 9534
3543.33 9840
3543.89 10372
3544.46 10468
3545.02 10663
3545.58 10394
3546.14 9970
3546.70 9833
3547.26 9537
3547.83 9568
3548.39 9026
3548.95 8419
3549.51 8036
3550.07 7934
3550.63 7830
3551.20 7385
3551.76 7545
3552.32 7577
3552.88 7480
3553.44 7215
3554.01 7373
3554.57 7388
3555.13 7205
3555.69 7143
3556.26 7187
3556.82 7229
3557.38 7356
3557.94 7313
3558.50 7332
3559.07 7261
3559.63 7484
3560.19 7482
3560.76 7685
3561.32 7948
3561.88 8098
3562.44 8183
3563.01 8034
3563.57 8114
3564.13 8296
3564.70 8425
3565.26 7910
3565.82 7871
3566.38 8032
3566.95 7814
3567.51 7685
3568.07 7676
3568.64 7491
3569.20 7585
3569.76 7118
3570.33 7047
3570.89 7021
3571.45 7094
3572.02 6960
3572.58 6898
3573.15 7099
3573.71 7230
3574.27 6899
3574.84 7042
3575.40 7289
3575.96 7241
3576.53 7203
3577.09 7159
3577.66 7393
3578.22 7414
3578.78 7385
3579.35 7680
3579.91 7827
3580.48 7505
3581.04 7631
3581.61 7919
3582.17 7943
3582.73 7925
3583.30 7605
3583.86 7574
3584.43 7823
3584.99 7674
3585.56 7575
3586.12 7279
3586.69 7290
3587.25 7115
3587.82 7008
3588.38 6731
3588.95 6965
3589.51 7114
3590.08 7164
3590.64 6996
3591.21 6926
3591.77 6836
3592.34 6728
3592.90 6860
3593.47 7016
3594.03 6949
3594.60 6980
3595.16 7180
3595.73 7322
3596.29 7400
3596.86 7152
3597.42 7240
3597.99 6998
3598.56 7203
3599.12 7489
3599.69 7404
3600.25 7419
3600.82 7326
3601.38 7507
3601.95 7245
3602.52 7364
3603.08 7468
3603.65 7177
3604.21 7310
3604.78 7108
3605.35 7004
3605.91 7030
3606.48 7034
3607.05 7038
3607.61 6923
3608.18 6882
3608.74 7042
3609.31 6841
3609.88 6607
3610.44 6868
3611.01 6650
3611.58 6819
3612.14 6908
3612.71 6987
3613.28 6769
3613.84 7067
3614.41 7207
3614.98 7750
3615.55 7939
3616.11 8325
3616.68 8693
3617.25 9214
3617.81 9888
3618.38 10393
3618.95 10750
3619.52 11194
3620.08 11434
3620.65 11362
3621.22 11018
3621.79 10742
3622.35 10272
3622.92 9882
3623.49 9148
3624.06 8568
3624.62 7897
3625.19 7302
3625.76 7385
3626.33 7217
3626.89 7077
3627.46 6919
3628.03 6980
3628.60 7068
3629.17 6836
3629.73 6902
3630.30 7086
3630.87 7109
3631.44 7458
3632.01 7558
3632.58 7706
3633.14 7981
3633.71 8169
3634.28 8292
3634.85 8521
3635.42 8427
3635.99 8471
3636.56 8529
3637.12 8375
3637.69 7943
3638.26 7925
3638.83 7900
3639.40 7473
3639.97 7448
3640.54 7226
3641.11 7033
3641.67 7033
3642.24 6967
3642.81 6939
3643.38 6989
3643.95 7161
3644.52 7221
3645.09 6980
3645.66 6986
3646.23 7040
3646.80 7120
3647.37 7132
3647.94 7166
3648.51 7151
3649.08 6923
3649.65 6974
3650.22 7086
3650.79 6654
3651.36 7033
3651.93 7270
3652.50 7165
3653.06 7233
3653.63 7281
3654.20 7406
3654.77 7046
3655.35 7079
3655.92 7086
3656.49 7330
3657.06 7421
3657.63 7262
3658.20 7292
3658.77 6977
3659.34 7058
3659.91 7275
3660.48 6975
3661.05 6940
3661.62 7007
3662.19 6966
3662.76 6780
3663.33 6684
3663.90 6524
3664.47 6516
3665.04 6516
3665.61 6508
3666.19 6415
3666.76 6319
3667.33 6326
3667.90 6351
3668.47 6275
3669.04 6405
3669.61 6504
3670.18 6421
3670.75 6245
3671.33 6266
3671.90 6381
3672.47 6584
3673.04 6760
3673.61 6723
3674.18 6833
3674.76 6751
3675.33 6558
3675.90 6584
3676.47 6648
3677.04 6676
3677.61 6643
3678.19 6724
3678.76 6568
3679.33 6581
3679.90 6272
3680.47 6259
3681.05 6050
3681.62 6055
3682.19 6084
3682.76 6007
3683.33 6259
3683.91 6070
3684.48 6298
3685.05 6180
3685.62 5986
3686.20 6132
3686.77 6299
3687.34 6169
3687.91 6434
3688.49 6163
3689.06 6444
3689.63 6672
3690.21 6704
3690.78 6692
3691.35 6692
3691.92 6642
3692.50 6611
3693.07 6621
3693.64 6473
3694.22 6517
3694.79 6397
3695.36 6270
3695.94 6270
3696.51 6172
3697.08 6181
3697.66 6137
3698.23 6362
3698.80 6195
3699.38 6253
3699.95 6175
3700.52 5892
3701.10 6009
3701.67 6096
3702.24 6199
3702.82 5980
3703.39 6210
3703.97 6353
3704.54 6257
3705.11 6192
3705.69 6240
3706.26 5930
3706.84 5982
3707.41 6016
3707.98 6207
3708.56 6191
3709.13 6129
3709.71 6141
3710.28 6056
3710.86 6139
3711.43 6252
3712.01 6525
3712.58 6489
3713.15 6344
3713.73 6269
3714.30 6213
3714.88 6508
3715.45 6174
3716.03 6144
3716.60 6165
3717.18 6139
3717.75 6232
3718.33 6262
3718.90 6262
3719.48 6020
3720.05 6079
3720.63 6146
3721.20 6073
3721.78 5783
3722.35 5859
3722.93 6095
3723.51 5907
3724.08 5928
3724.66 5946
3725.23 6261
3725.81 6100
3726.38 6012
3726.96 6029
3727.53 6006
3728.11 6235
3728.69 6406
3729.26 6574
3729.84 6555
3730.41 6484
3730.99 6569
3731.57 6827
3732.14 6765
3732.72 6822
3733.29 7108
3733.87 7005
3734.45 6793
3735.02 6783
3735.60 6858
3736.18 6906
3736.75 6481
3737.33 6292
3737.90 6575
3738.48 6526
3739.06 6190
3739.63 6382
3740.21 6101
3740.79 6211
3741.36 6358
3741.94 6391
3742.52 6297
3743.10 6190
3743.67 6184
3744.25 5996
3744.83 6174
3745.40 6073
3745.98 6244
3746.56 6356
3747.13 6395
3747.71 6283
3748.29 6068
3748.87 6333
3749.44 6356
3750.02 6358
3750.60 6296
3751.18 6303
3751.75 6569
3752.33 6632
3752.91 6303
3753.49 6267
3754.06 6276
3754.64 6227
3755.22 6273
3755.80 6045
3756.38 5975
3756.95 5986
3757.53 5914
3758.11 6070
3758.69 5941
3759.27 5968
3759.84 6030
3760.42 6042
3761.00 5907
3761.58 5930
3762.16 6189
3762.74 6265
3763.32 6583
3763.89 6382
3764.47 6043
3765.05 6077
3765.63 6094
3766.21 6152
3766.79 6210
3767.37 6121
3767.94 6009
3768.52 6141
3769.10 6233
3769.68 6250
3770.26 6183
3770.84 6122
3771.42 6117
3772.00 6169
3772.58 6202
3773.16 6314
3773.74 6377
3774.31 6228
3774.89 6371
3775.47 6143
3776.05 6204
3776.63 6224
3777.21 6105
3777.79 6153
3778.37 6186
3778.95 5946
3779.53 5687
3780.11 5803
3780.69 5976
3781.27 5842
3781.85 5937
3782.43 6162
3783.01 6070
3783.59 5853
3784.17 5803
3784.75 5910
3785.33 5934
3785.91 5746
3786.49 5866
3787.07 5991
3787.65 6044
3788.23 5910
3788.81 5977
3789.39 5968
3789.97 5746
3790.55 5959
3791.13 6134
3791.71 5772
3792.30 5853
3792.88 5971
3793.46 5992
3794.04 6228
3794.62 6168
3795.20 6295
3795.78 6472
3796.36 6395
3796.94 6465
3797.52 6397
3798.10 6267
3798.69 6675
3799.27 6569
3799.85 6569
3800.43 6705
3801.01 6574
3801.59 6797
3802.17 7073
3802.76 7161
3803.34 7022
3803.92 6735
3804.50 6855
3805.08 7086
3805.66 7044
3806.25 7158
3806.83 6730
3807.41 6812
3807.99 6824
3808.57 6873
3809.16 6801
3809.74 6958
3810.32 6935
3810.90 6551
3811.48 6633
3812.07 6756
3812.65 6624
3813.23 6792
3813.81 6729
3814.39 6820
3814.98 6882
3815.56 6937
3816.14 7172
3816.72 7305
3817.31 7302
3817.89 7170
3818.47 6885
3819.06 6827
3819.64 6911
3820.22 6543
3820.80 6402
3821.39 6133
3821.97 6087
3822.55 6140
3823.14 5958
3823.72 5917
3824.30 6043
3824.89 5986
3825.47 5938
3826.05 5971
3826.64 6001
3827.22 6010
3827.80 6112
3828.39 6382
3828.97 6063
3829.55 6008
3830.14 5840
3830.72 6053
3831.30 6139
3831.89 5863
3832.47 5694
3833.05 5690
3833.64 5853
3834.22 5854
3834.81 5828
3835.39 5928
3835.97 5873
3836.56 5808
3837.14 5810
3837.73 5849
3838.31 6071
3838.90 5886
3839.48 5949
3840.06 6047
3840.65 5982
3841.23 5856
3841.82 5658
3842.40 5630
3842.99 5593
3843.57 5540
3844.16 5728
3844.74 5677
3845.33 5461
3845.91 5577
3846.50 5663
3847.08 5810
3847.66 5871
3848.25 5876
3848.83 5713
3849.42 5841
3850.00 5772
3850.59 5864
3851.18 5922
3851.76 6083
3852.35 6127
3852.93 6182
3853.52 6108
3854.10 6039
3854.69 6157
3855.27 6223
3855.86 6362
3856.44 6108
3857.03 6185
3857.62 6186
3858.20 6260
3858.79 6160
3859.37 6246
3859.96 6204
3860.54 6359
3861.13 6795
3861.72 6942
3862.30 7015
3862.89 7233
3863.47 7152
3864.06 7346
3864.65 7302
3865.23 7080
3865.82 6950
3866.41 6855
3866.99 6478
3867.58 6372
3868.17 6416
3868.75 6210
3869.34 6121
3869.93 6110
3870.51 6163
3871.10 5845
3871.69 5737
3872.27 5854
3872.86 5910
3873.45 6052
3874.03 5888
3874.62 5886
3875.21 6117
3875.79 6211
3876.38 6406
3876.97 6543
3877.56 6402
3878.14 6436
3878.73 6465
3879.32 6641
3879.90 6619
3880.49 6212
3881.08 6469
3881.67 6145
3882.25 6040
3882.84 5963
3883.43 5925
3884.02 5829
3884.61 5845
3885.19 5706
3885.78 5493
3886.37 5466
3886.96 5603
3887.54 5421
3888.13 5457
3888.72 5633
3889.31 5456
3889.90 5705
3890.48 5883
3891.07 5869
3891.66 5709
3892.25 5961
3892.84 5950
3893.43 6128
3894.01 6067
3894.60 5875
3895.19 5775
3895.78 5775
3896.37 6170
3896.96 6065
3897.55 5839
3898.14 5961
3898.72 5818
3899.31 5752
3899.90 5982
3900.49 5967
3901.08 5942
3901.67 5894
3902.26 6213
3902.85 6054
3903.44 5925
3904.03 5934
3904.61 5753
3905.20 5585
3905.79 5610
3906.38 5913
3906.97 5642
3907.56 5336
3908.15 5423
3908.74 5502
3909.33 5370
3909.92 5501
3910.51 5529
3911.10 5393
3911.69 5259
3912.28 5228
3912.87 5292
3913.46 5314
3914.05 5353
3914.64 5380
3915.23 5318
3915.82 5230
3916.41 5248
3917.00 5163
3917.59 5180
3918.18 5213
3918.77 5287
3919.36 5431
3919.95 5648
3920.54 5698
3921.13 5545
3921.72 5379
3922.31 5472
3922.90 5511
3923.49 5294
3924.08 5149
3924.68 5405
3925.27 5241
3925.86 5427
3926.45 5448
3927.04 5179
3927.63 5092
3928.22 5190
3928.81 5230
3929.40 5202
3929.99 5118
3930.59 5348
3931.18 5223
3931.77 5038
3932.36 5057
3932.95 5055
3933.54 5058
3934.13 5038
3934.73 5090
3935.32 5064
3935.91 5156
3936.50 5261
3937.09 5202
3937.68 5316
3938.28 5412
3938.87 5283
3939.46 5026
3940.05 5354
3940.64 5560
3941.23 5455
3941.83 5262
3942.42 5406
3943.01 5467
3943.60 5492
3944.20 5529
3944.79 5448
3945.38 5372
3945.97 5403
3946.56 5370
3947.16 5418
3947.75 5433
3948.34 5216
3948.94 5155
3949.53 5190
3950.12 5294
3950.71 5340
3951.31 5303
3951.90 5357
3952.49 5391
3953.08 5438
3953.68 5517
3954.27 5382
3954.86 5236
3955.46 5405
3956.05 5531
3956.64 5505
3957.24 5390
3957.83 5543
3958.42 5572
3959.02 5534
3959.61 5593
3960.20 5608
3960.80 5804
3961.39 5696
3961.98 5624
3962.58 5344
3963.17 5401
3963.76 5467
3964.36 5246
3964.95 5231
3965.55 5206
3966.14 5334
3966.73 5335
3967.33 5411
3967.92 5454
3968.52 5403
3969.11 5202
3969.70 5214
3970.30 5356
3970.89 5318
3971.49 5207
3972.08 5167
3972.68 5385
3973.27 5143
3973.86 5080
3974.46 5365
3975.05 5287
3975.65 5218
3976.24 5171
3976.84 5108
3977.43 5320
3978.03 5306
3978.62 5070
3979.22 5227
3979.81 5311
3980.41 5406
3981.00 5402
3981.60 5175
3982.19 5152
3982.79 5248
3983.38 5487
3983.98 5403
3984.57 5173
3985.17 5226
3985.76 5382
3986.36 5268
3986.95 5515
3987.55 5385
3988.14 5468
3988.74 5287
3989.34 5282
3989.93 5351
3990.53 5392
3991.12 5480
3991.72 5483
3992.31 5429
3992.91 5569
3993.51 5564
3994.10 5662
3994.70 5777
3995.29 5883
3995.89 6183
3996.49 6062
3997.08 5969
3997.68 5988
3998.28 6000
3998.87 6025
3999.47 5831
4000.06 5845
4000.66 5791
4001.26 5541
4001.85 5471
4002.45 5555
4003.05 5546
4003.64 5472
4004.24 5323
4004.84 5473
4005.43 5390
4006.03 5600
4006.63 5496
4007.22 5541
4007.82 5601
4008.42 5637
4009.02 5824
4009.61 5818
4010.21 5682
4010.81 5753
4011.40 5643
4012.00 5762
4012.60 5700
4013.20 5717
4013.79 5576
4014.39 5621
4014.99 5661
4015.59 5667
4016.18 5786
4016.78 5712
4017.38 5804
4017.98 5688
4018.58 5824
4019.17 5834
4019.77 5653
4020.37 5596
4020.97 5678
4021.56 5724
4022.16 5701
4022.76 5750
4023.36 5626
4023.96 5791
4024.56 5636
4025.15 5929
4025.75 5822
4026.35 5829
4026.95 6310
4027.55 6259
4028.15 6382
4028.74 6548
4029.34 6765
4029.94 7000
4030.54 6976
4031.14 6924
4031.74 6837
4032.34 6776
4032.94 6468
4033.53 6461
4034.13 6148
4034.73 5943
4035.33 6013
4035.93 5885
4036.53 5556
4037.13 5693
4037.73 5481
4038.33 5467
4038.93 5353
4039.53 5240
4040.13 5401
4040.72 5251
4041.32 5312
4041.92 5283
4042.52 5144
4043.12 5307
4043.72 5341
4044.32 5314
4044.92 5549
4045.52 5494
4046.12 5497
4046.72 5537
4047.32 5739
4047.92 5672
4048.52 5703
4049.12 5954
4049.72 5845
4050.32 5655
4050.92 5770
4051.52 5761
4052.12 5777
4052.72 5841
4053.32 5741
4053.92 5886
4054.52 5836
4055.13 5961
4055.73 5659
4056.33 5653
4056.93 5473
4057.53 5579
4058.13 5633
4058.73 5553
4059.33 5500
4059.93 5328
4060.53 5210
4061.13 5367
4061.73 5339
4062.33 5325
4062.94 5271
4063.54 5383
4064.14 5392
4064.74 5299
4065.34 5330
4065.94 5363
4066.54 5408
4067.14 5194
4067.75 5378
4068.35 5387
4068.95 5223
4069.55 5303
4070.15 5390
4070.75 5364
4071.36 5390
4071.96 5425
4072.56 5277
4073.16 5275
4073.76 5323
4074.36 5140
4074.97 5139
4075.57 5054
4076.17 4865
4076.77 4895
4077.38 4952
4077.98 4930
4078.58 5194
4079.18 5097
4079.78 5129
4080.39 5103
4080.99 5325
4081.59 5333
4082.19 5164
4082.80 5138
4083.40 5131
4084.00 5150
4084.60 5293
4085.21 5088
4085.81 5084
4086.41 5293
4087.02 5233
4087.62 5086
4088.22 5111
4088.82 5071
4089.43 5067
4090.03 5161
4090.63 5286
4091.24 5203
4091.84 5214
4092.44 5110
4093.05 5109
4093.65 5216
4094.25 5183
4094.86 5019
4095.46 5112
4096.06 5292
4096.67 5311
4097.27 5193
4097.88 5249
4098.48 5066
4099.08 5260
4099.69 5314
4100.29 5335
4100.89 5297
4101.50 5315
4102.10 5238
4102.71 5290
4103.31 5473
4103.91 5342
4104.52 5371
4105.12 5512
4105.73 5550
4106.33 5636
4106.94 5713
4107.54 5652
4108.14 5683
4108.75 5616
4109.35 5641
4109.96 5376
4110.56 5430
4111.17 5322
4111.77 5231
4112.38 5014
4112.98 5196
4113.59 4982
4114.19 5076
4114.80 5229
4115.40 5240
4116.01 5178
4116.61 5158
4117.22 5192
4117.82 5371
4118.43 5529
4119.03 5542
4119.64 5711
4120.24 5691
4120.85 5589
4121.45 5504
4122.06 5593
4122.66 5626
4123.27 5644
4123.88 5659
4124.48 5452
4125.09 5296
4125.69 5348
4126.30 5326
4126.90 5289
4127.51 5241
4128.12 5326
4128.72 5284
4129.33 5364
4129.93 5279
4130.54 5176
4131.15 5093
4131.75 5229
4132.36 5381
4132.96 5372
4133.57 5376
4134.18 5315
4134.78 5475
4135.39 5541
4136.00 5396
4136.60 5541
4137.21 5436
4137.82 5670
4138.42 5680
4139.03 5806
4139.64 5880
4140.24 5977
4140.85 5875
4141.46 6154
4142.06 6349
4142.67 6371
4143.28 6303
4143.89 6496
4144.49 6538
4145.10 6460
4145.71 6484
4146.31 6248
4146.92 5966
4147.53 5991
4148.14 5882
4148.74 5504
4149.35 5431
4149.96 5450
4150.57 5287
4151.17 5160
4151.78 4978
4152.39 5067
4153.00 5189
4153.60 4905
4154.21 5019
4154.82 5143
4155.43 4914
4156.04 4898
4156.64 4908
4157.25 5099
4157.86 5093
4158.47 5075
4159.08 4958
4159.68 4931
4160.29 5042
4160.90 5019
4161.51 5166
4162.12 5158
4162.73 5061
4163.33 5160
4163.94 5072
4164.55 5080
4165.16 5462
4165.77 5369
4166.38 5319
4166.99 5495
4167.60 5417
4168.20 5418
4168.81 5480
4169.42 5393
4170.03 5431
4170.64 5469
4171.25 5306
4171.86 5356
4172.47 5365
4173.08 5188
4173.69 5272
4174.29 5499
4174.90 5335
4175.51 5578
4176.12 5610
4176.73 5642
4177.34 5843
4177.95 5845
4178.56 5760
4179.17 5811
4179.78 5792
4180.39 5817
4181.00 5710
4181.61 5673
4182.22 5599
4182.83 5484
4183.44 5421
4184.05 5315
4184.66 5384
4185.27 5195
4185.88 5102
4186.49 5083
4187.10 4896
4187.71 4979
4188.32 5089
4188.93 4970
4189.54 5015
4190.15 4909
4190.76 5071
4191.37 5195
4191.98 5130
4192.59 5229
4193.20 5168
4193.82 5427
4194.43 5663
4195.04 5701
4195.65 5753
4196.26 6099
4196.87 6089
4197.48 6063
4198.09 5813
4198.70 5658
4199.31 5569
4199.93 5525
4200.54 5325
4201.15 5336
4201.76 5317
4202.37 4952
4202.98 4911
4203.59 5059
4204.20 5065
4204.82 5050
4205.43 5224
4206.04 5040
4206.65 5009
4207.26 4890
4207.87 4859
4208.49 4865
4209.10 4916
4209.71 4877
4210.32 4821
4210.93 5001
4211.55 4940
4212.16 4885
4212.77 5006
4213.38 4931
4213.99 4882
4214.61 5001
4215.22 4920
4215.83 4872
4216.44 5117
4217.06 5193
4217.67 5155
4218.28 5338
4218.89 5323
4219.51 5420
4220.12 5499
4220.73 5448
4221.34 5488
4221.96 5719
4222.57 5736
4223.18 5832
4223.80 5812
4224.41 5596
4225.02 5557
4225.63 5649
4226.25 5578
4226.86 5618
4227.47 5713
4228.09 5569
4228.70 5631
4229.31 5610
4229.93 5667
4230.54 5465
4231.15 5538
4231.77 5647
4232.38 5545
4232.99 5651
4233.61 5733
4234.22 5794
4234.83 5883
4235.45 5877
4236.06 5759
4236.68 5869
4237.29 5669
4237.90 5700
4238.52 5604
4239.13 5556
4239.75 5525
4240.36 5482
4240.97 5324
4241.59 5272
4242.20 5197
4242.82 5283
4243.43 5401
4244.05 5312
4244.66 5450
4245.27 5725
4245.89 5966
4246.50 6067
4247.12 6200
4247.73 6566
4248.35 6643
4248.96 7060
4249.58 7147
4250.19 7197
4250.81 7127
4251.42 7092
4252.04 6875
4252.65 6575
4253.27 6499
4253.88 6307
4254.50 6340
4255.11 6131
4255.73 5752
4256.34 5761
4256.96 5636
4257.57 5645
4258.19 5491
4258.80 5568
4259.42 5477
4260.03 5376
4260.65 5225
4261.27 5117
4261.88 5201
4262.50 5354
4263.11 5300
4263.73 5247
4264.34 5138
4264.96 5200
4265.58 5176
4266.19 5306
4266.81 5174
4267.42 5368
4268.04 5240
4268.66 5138
4269.27 5273
4269.89 5298
4270.51 5526
4271.12 5305
4271.74 5330
4272.35 5363
4272.97 5336
4273.59 5646
4274.20 5664
4274.82 5559
4275.44 5682
4276.05 5766
4276.67 6025
4277.29 6202
4277.90 6089
4278.52 6281
4279.14 6039
4279.76 6133
4280.37 6162
4280.99 6165
4281.61 5966
4282.22 5722
4282.84 5343
4283.46 5357
4284.07 5398
4284.69 5369
4285.31 5107
4285.93 5179
4286.54 5112
4287.16 5212
4287.78 5469
4288.40 5312
4289.01 5120
4289.63 5086
4290.25 5168
4290.87 5107
4291.49 5271
4292.10 5351
4292.72 5258
4293.34 5087
4293.96 5026
4294.58 5065
4295.19 5000
4295.81 5164
4296.43 5063
4297.05 4941
4297.67 5076
4298.28 5164
4298.90 5203
4299.52 5190
4300.14 5033
4300.76 4935
4301.38 5044
4301.99 5280
4302.61 5050
4303.23 5138
4303.85 5066
4304.47 4896
4305.09 5037
4305.71 5130
4306.33 5005
4306.94 5053
4307.56 5103
4308.18 5064
4308.80 5003
4309.42 4942
4310.04 4895
4310.66 4831
4311.28 4729
4311.90 4699
4312.52 4648
4313.14 4637
4313.76 4718
4314.38 4667
4314.99 4587
4315.61 4754
4316.23 4766
4316.85 4663
4317.47 4502
4318.09 4534
4318.71 4505
4319.33 4512
4319.95 4439
4320.57 4761
4321.19 4656
4321.81 4488
4322.43 4519
4323.05 4606
4323.67 4727
4324.29 4683
4324.91 4632
4325.53 4638
4326.15 4588
4326.77 4651
4327.39 4806
4328.01 4842
4328.63 5000
4329.26 5007
4329.88 5136
4330.50 4936
4331.12 4647
4331.74 4549
4332.36 4704
4332.98 4642
4333.60 4651
4334.22 4601
4334.84 4545
4335.46 4544
4336.08 4477
4336.70 4558
4337.33 4448
4337.95 4376
4338.57 4436
4339.19 4421
4339.81 4487
4340.43 4459
4341.05 4525
4341.67 4440
4342.30 4609
4342.92 4746
4343.54 4682
4344.16 4804
4344.78 4846
4345.40 4887
4346.03 4941
4346.65 4810
4347.27 4744
4347.89 4981
4348.51 5097
4349.14 4936
4349.76 5043
4350.38 5106
4351.00 5082
4351.62 4922
4352.25 5005
4352.87 4916
4353.49 4918
4354.11 4921
4354.73 4668
4355.36 4781
4355.98 4562
4356.60 4657
4357.22 4614
4357.85 4626
4358.47 4415
4359.09 4449
4359.71 4586
4360.34 4588
4360.96 4704
4361.58 4483
4362.21 4443
4362.83 4520
4363.45 4456
4364.07 4510
4364.70 4503
4365.32 4465
4365.94 4499
4366.57 4582
4367.19 4483
4367.81 4433
4368.44 4616
4369.06 4542
4369.68 4459
4370.31 4539
4370.93 4542
4371.55 4436
4372.18 4432
4372.80 4402
4373.43 4378
4374.05 4431
4374.67 4389
4375.30 4474
4375.92 4402
4376.54 4438
4377.17 4506
4377.79 4557
4378.42 4610
4379.04 4624
4379.66 4770
4380.29 4751
4380.91 4762
4381.54 4629
4382.16 4811
4382.79 4805
4383.41 4898
4384.03 4772
4384.66 4659
4385.28 4646
4385.91 4543
4386.53 4546
4387.16 4420
4387.78 4387
4388.41 4363
4389.03 4328
4389.66 4361
4390.28 4455
4390.91 4255
4391.53 4393
4392.16 4386
4392.78 4301
4393.41 4404
4394.03 4347
4394.66 4320
4395.28 4299
4395.91 4239
4396.53 4396
4397.16 4308
4397.78 4247
4398.41 4296
4399.03 4405
4399.66 4200
4400.29 4173
4400.91 4281
4401.54 4401
4402.16 4595
4402.79 4512
4403.41 4398
4404.04 4412
4404.67 4553
4405.29 4378
4405.92 4521
4406.54 4535
4407.17 4594
4407.80 4639
4408.42 4587
4409.05 4436
4409.67 4440
4410.30 4329
4410.93 4530
4411.55 4612
4412.18 4573
4412.81 4421
4413.43 4376
4414.06 4298
4414.69 4211
4415.31 4346
4415.94 4434
4416.57 4329
4417.19 4250
4417.82 4257
4418.45 4214
4419.07 4338
4419.70 4346
4420.33 4348
4420.95 4527
4421.58 4281
4422.21 4166
4422.84 4268
4423.46 4256
4424.09 4222
4424.72 4126
4425.35 4272
4425.97 4243
4426.60 4113
4427.23 4107
4427.86 4161
4428.48 4141
4429.11 3961
4429.74 4114
4430.37 4201
4430.99 4278
4431.62 4054
4432.25 4156
4432.88 4314
4433.51 4334
4434.13 4264
4434.76 4379
4435.39 4411
4436.02 4294
4436.65 4198
4437.27 4341
4437.90 4313
4438.53 4334
4439.16 4311
4439.79 4254
4440.42 4181
4441.04 4178
4441.67 4191
4442.30 4066
4442.93 4190
4443.56 4241
4444.19 4186
4444.82 4163
4445.44 4336
4446.07 4328
4446.70 4367
4447.33 4426
4447.96 4699
4448.59 4707
4449.22 4581
4449.85 4578
4450.48 4606
4451.11 4618
4451.74 4491
4452.36 4446
4452.99 4381
4453.62 4422
4454.25 4347
4454.88 4336
4455.51 4319
4456.14 4316
4456.77 4284
4457.40 4132
4458.03 4178
4458.66 4269
4459.29 4193
4459.92 4099
4460.55 4080
4461.18 4082
4461.81 4236
4462.44 3981
4463.07 4022
4463.70 4072
4464.33 3999
4464.96 4093
4465.59 3795
4466.22 3913
4466.85 3850
4467.48 3966
4468.11 3931
4468.74 3954
4469.37 4022
4470.00 4041
4470.63 4024
4471.26 4096
4471.89 4126
4472.53 4053
4473.16 3943
4473.79 3998
4474.42 3936
4475.05 3912
4475.68 3910
4476.31 3944
4476.94 4023
4477.57 4049
4478.20 4164
4478.83 4230
4479.47 4117
4480.10 3964
4480.73 4023
4481.36 4122
4481.99 4083
4482.62 4151
4483.25 4031
4483.89 4090
4484.52 4071
4485.15 4079
4485.78 4145
4486.41 4116
4487.04 4073
4487.68 4106
4488.31 4156
4488.94 4137
4489.57 3968
4490.20 4091
4490.84 4109
4491.47 4232
4492.10 4160
4492.73 4100
4493.36 4232
4494.00 4078
4494.63 4121
4495.26 4115
4495.89 4086
4496.53 4140
4497.16 4122
4497.79 4120
4498.42 4170
4499.06 4272
4499.69 4380
4500.32 4200
4500.95 3979
4501.59 4182
4502.22 4205
4502.85 4254
4503.48 4247
4504.12 4290
4504.75 4160
4505.38 4141
4506.02 4338
4506.65 4182
4507.28 4314
4507.92 4311
4508.55 4237
4509.18 4184
4509.82 4105
4510.45 4062
4511.08 3962
4511.72 4017
4512.35 4128
4512.98 4177
4513.62 4294
4514.25 4263
4514.88 4269
4515.52 4144
4516.15 4227
4516.79 4210
4517.42 4106
4518.05 4155
4518.69 4133
4519.32 4290
4519.96 4108
4520.59 4137
4521.22 4127
4521.86 4265
4522.49 4203
4523.13 4291
4523.76 4370
4524.40 4322
4525.03 4280
4525.66 4363
4526.30 4497
4526.93 4423
4527.57 4676
4528.20 4808
4528.84 4860
4529.47 4994
4530.11 5275
4530.74 5546
4531.38 5751
4532.01 5882
4532.65 6042
4533.28 6008
4533.92 6074
4534.55 6127
4535.19 5991
4535.82 5806
4536.46 5636
4537.09 5415
4537.73 4898
4538.36 4880
4539.00 4550
4539.63 4356
4540.27 4215
4540.90 4314
4541.54 4302
4542.18 4170
4542.81 4136
4543.45 4174
4544.08 4258
4544.72 4210
4545.35 4169
4545.99 4146
4546.63 4056
4547.26 4119
4547.90 4135
4548.53 4061
4549.17 3938
4549.81 4161
4550.44 3880
4551.08 3967
4551.72 4157
4552.35 4196
4552.99 4029
4553.62 3935
4554.26 4198
4554.90 4306
4555.53 4285
4556.17 4259
4556.81 4235
4557.44 4077
4558.08 4249
4558.72 4226
4559.35 4236
4559.99 4218
4560.63 4296
4561.26 4370
4561.90 4277
4562.54 4242
4563.18 4233
4563.81 4185
4564.45 4304
4565.09 4395
4565.72 4354
4566.36 4324
4567.00 4178
4567.64 4156
4568.27 4153
4568.91 4306
4569.55 4408
4570.19 4417
4570.82 4487
4571.46 4330
4572.10 4240
4572.74 4247
4573.38 4368
4574.01 4412
4574.65 4253
4575.29 4118
4575.93 3968
4576.56 4127
4577.20 4229
4577.84 4243
4578.48 4147
4579.12 4194
4579.76 4033
4580.39 4062
4581.03 4125
4581.67 4072
4582.31 4123
4582.95 4143
4583.59 4181
4584.22 4102
4584.86 4085
4585.50 4161
4586.14 4156
4586.78 4276
4587.42 4279
4588.06 4160
4588.70 4112
4589.33 3992
4589.97 4029
4590.61 4161
4591.25 4140
4591.89 4128
4592.53 4286
4593.17 4270
4593.81 4287
4594.45 4372
4595.09 4214
4595.73 4237
4596.37 4188
4597.00 4032
4597.64 4065
4598.28 4067
4598.92 3996
4599.56 4005
4600.20 4008
4600.84 4182
4601.48 4289
4602.12 4303
4602.76 4289
4603.40 4360
4604.04 4534
4604.68 4478
4605.32 4489
4605.96 4588
4606.60 4518
4607.24 4639
4607.88 4467
4608.52 4629
4609.16 4619
4609.80 4449
4610.44 4354
4611.08 4406
4611.72 4348
4612.36 4286
4613.01 4157
4613.65 4406
4614.29 4406
4614.93 4261
4615.57 4139
4616.21 4189
4616.85 4305
4617.49 4246
4618.13 4213
4618.77 4181
4619.41 4267
4620.05 4234
4620.70 4235
4621.34 4156
4621.98 4083
4622.62 4156
4623.26 4064
4623.90 3934
4624.54 4004
4625.18 4099
4625.83 4188
4626.47 3989
4627.11 3943
4627.75 4125
4628.39 4070
4629.03 4031
4629.68 4069
4630.32 4165
4630.96 4015
4631.60 4077
4632.24 4217
4632.88 4115
4633.53 4178
4634.17 4049
4634.81 4106
4635.45 4116
4636.10 4092
4636.74 4034
4637.38 4306
4638.02 4259
4638.66 4022
4639.31 3916
4639.95 3962
4640.59 4189
4641.23 4311
4641.88 4269
4642.52 4190
4643.16 4109
4643.80 4141
4644.45 4236
4645.09 4173
4645.73 4146
4646.38 4228
4647.02 3965
4647.66 4133
4648.30 4101
4648.95 4246
4649.59 4190
4650.23 4164
4650.88 4290
4651.52 4291
4652.16 4177
4652.81 4158
4653.45 4313
4654.09 4221
4654.74 4189
4655.38 4205
4656.02 4334
4656.67 4355
4657.31 4281
4657.96 4402
4658.60 4494
4659.24 4445
4659.89 4311
4660.53 4505
4661.17 4515
4661.82 4614
4662.46 4759
4663.11 4946
4663.75 4720
4664.39 4786
4665.04 4722
4665.68 4644
4666.33 4614
4666.97 4612
4667.62 4442
4668.26 4359
4668.90 4350
4669.55 4503
4670.19 4370
4670.84 4249
4671.48 4098
4672.13 4283
4672.77 4237
4673.42 4111
4674.06 4224
4674.71 4165
4675.35 4062
4676.00 4228
4676.64 4303
4677.29 4365
4677.93 4265
4678.58 4470
4679.22 4376
4679.87 4353
4680.51 4416
4681.16 4571
4681.80 4777
4682.45 4739
4683.09 4742
4683.74 4920
4684.38 4727
4685.03 4764
4685.68 4690
4686.32 4548
4686.97 4387
4687.61 4347
4688.26 4272
4688.90 4313
4689.55 4125
4690.20 3858
4690.84 3933
4691.49 4023
4692.13 3964
4692.78 3928
4693.43 4020
4694.07 4009
4694.72 3970
4695.36 4102
4696.01 4010
4696.66 3948
4697.30 4049
4697.95 4135
4698.60 4137
4699.24 4148
4699.89 4157
4700.54 4429
4701.18 4480
4701.83 4192
4702.48 4316
4703.12 4345
4703.77 4376
4704.42 4227
4705.06 4167
4705.71 4207
4706.36 4312
4707.00 4454
4707.65 4452
4708.30 4544
4708.95 4494
4709.59 4490
4710.24 4529
4710.89 4193
4711.54 4399
4712.18 4410
4712.83 4522
4713.48 4506
4714.13 4331
4714.77 4239
4715.42 4422
4716.07 4216
4716.72 4183
4717.36 4201
4718.01 4278
4718.66 4420
4719.31 4338
4719.96 4189
4720.60 4094
4721.25 4035
4721.90 4172
4722.55 4349
4723.20 4175
4723.84 4148
4724.49 4256
4725.14 4161
4725.79 4221
4726.44 4117
4727.09 4087
4727.73 3957
4728.38 4135
4729.03 4127
4729.68 4063
4730.33 4034
4730.98 4098
4731.63 4157
4732.27 3971
4732.92 4070
4733.57 4314
4734.22 4227
4734.87 4287
4735.52 4302
4736.17 4312
4736.82 4303
4737.47 4257
4738.12 4295
4738.77 4255
4739.41 4407
4740.06 4234
4740.71 4318
4741.36 4153
4742.01 4081
4742.66 4253
4743.31 4291
4743.96 4366
4744.61 4224
4745.26 4246
4745.91 4550
4746.56 4579
4747.21 4629
4747.86 4709
4748.51 4852
4749.16 5108
4749.81 5510
4750.46 6043
4751.11 6288
4751.76 6480
4752.41 6729
4753.06 7048
4753.71 7290
4754.36 7091
4755.01 7006
4755.66 6901
4756.31 6626
4756.96 6187
4757.61 5870
4758.26 5430
4758.91 5063
4759.56 4963
4760.22 4735
4760.87 4517
4761.52 4374
4762.17 4222
4762.82 4081
4763.47 4110
4764.12 4214
4764.77 4013
4765.42 3947
4766.07 3893
4766.72 3947
4767.38 3897
4768.03 4040
4768.68 4055
4769.33 3870
4769.98 3961
4770.63 4041
4771.28 3926
4771.94 3852
4772.59 3868
4773.24 3978
4773.89 4056
4774.54 3864
4775.19 3894
4775.85 3913
4776.50 3953
4777.15 3964
4777.80 4034
4778.45 4079
4779.11 4102
4779.76 4195
4780.41 4184
4781.06 4158
4781.71 4283
4782.37 4152
4783.02 4207
4783.67 4084
4784.32 3934
4784.98 3978
4785.63 4120
4786.28 4142
4786.93 4257
4787.59 4207
4788.24 4063
4788.89 4234
4789.54 4047
4790.20 4180
4790.85 4189
4791.50 4234
4792.15 4223
4792.81 4135
4793.46 4252
4794.11 4143
4794.77 3962
4795.42 4058
4796.07 4132
4796.73 3998
4797.38 4048
4798.03 4058
4798.69 4013
4799.34 3845
4799.99 3832
4800.65 3904
4801.30 3978
4801.95 3923
4802.61 3991
4803.26 3859
4803.91 3806
4804.57 3900
4805.22 3777
4805.88 3776
4806.53 3897
4807.18 3794
4807.84 3650
4808.49 3758
4809.15 3710
4809.80 3743
4810.45 3910
4811.11 3908
4811.76 3993
4812.42 3790
4813.07 3957
4813.73 3922
4814.38 3919
4815.03 3955
4815.69 3803
4816.34 3816
4817.00 3949
4817.65 3881
4818.31 3922
4818.96 4048
4819.62 4039
4820.27 4107
4820.93 4175
4821.58 4022
4822.24 4084
4822.89 4271
4823.55 4352
4824.20 4358
4824.86 4499
4825.51 4556
4826.17 4418
4826.82 4307
4827.48 4311
4828.13 4392
4828.79 4556
4829.44 4445
4830.10 4383
4830.75 4488
4831.41 4448
4832.07 4284
4832.72 4204
4833.38 4309
4834.03 4274
4834.69 4385
4835.34 4256
4836.00 4492
4836.66 4396
4837.31 4420
4837.97 4669
4838.62 4807
4839.28 4643
4839.94 4611
4840.59 4608
4841.25 4704
4841.91 4616
4842.56 4556
4843.22 4387
4843.87 4429
4844.53 4346
4845.19 4219
4845.84 4197
4846.50 4213
4847.16 4035
4847.81 4129
4848.47 4179
4849.13 4313
4849.78 4231
4850.44 4410
4851.10 4361
4851.75 4295
4852.41 4267
4853.07 4206
4853.73 4332
4854.38 4338
4855.04 4210
4855.70 4364
4856.35 4288
4857.01 4258
4857.67 4457
4858.33 4503
4858.98 4445
4859.64 4455
4860.30 4604
4860.96 4474
4861.61 4691
4862.27 4761
4862.93 4868
4863.59 5110
4864.25 5033
4864.90 5155
4865.56 5430
4866.22 5403
4866.88 5345
4867.54 5431
4868.19 5241
4868.85 5218
4869.51 5183
4870.17 4997
4870.83 4965
4871.48 4781
4872.14 4696
4872.80 4513
4873.46 4427
4874.12 4320
4874.78 4546
4875.43 4510
4876.09 4431
4876.75 4367
4877.41 4397
4878.07 4203
4878.73 4098
4879.39 4118
4880.05 4241
4880.70 4135
4881.36 4106
4882.02 4010
4882.68 4103
4883.34 4008
4884.00 3926
4884.66 3964
4885.32 3909
4885.98 3938
4886.64 3974
4887.30 4121
4887.96 4056
4888.62 4070
4889.27 4289
4889.93 4232
4890.59 4319
4891.25 4346
4891.91 4218
4892.57 4440
4893.23 4422
4893.89 4526
4894.55 4584
4895.21 4596
4895.87 4529
4896.53 4609
4897.19 4664
4897.85 4578
4898.51 4584
4899.17 4641
4899.83 4518
4900.49 4643
4901.15 4620
4901.81 4747
4902.47 4815
4903.13 4568
4903.79 4697
4904.46 4711
4905.12 4627
4905.78 4405
4906.44 4400
4907.10 4202
4907.76 4143
4908.42 4176
4909.08 4072
4909.74 4113
4910.40 4176
4911.06 4219
4911.72 4178
4912.38 4297
4913.05 4310
4913.71 4205
4914.37 4166
4915.03 4110
4915.69 4004
4916.35 3893
4917.01 3882
4917.67 3880
4918.34 3840
4919.00 3899
4919.66 3882
4920.32 4023
4920.98 3742
4921.64 3705
4922.31 3776
4922.97 3804
4923.63 3947
4924.29 4098
4924.95 3852
4925.62 3907
4926.28 3742
4926.94 3762
4927.60 3870
4928.26 3850
4928.93 3867
4929.59 3875
4930.25 3696
4930.91 3916
4931.57 3966
4932.24 3845
4932.90 3899
4933.56 3856
4934.22 3685
4934.89 3700
4935.55 3890
4936.21 3759
4936.88 3765
4937.54 3831
4938.20 3861
4938.86 3808
4939.53 3717
4940.19 3794
4940.85 3894
4941.52 3787
4942.18 3598
4942.84 3539
4943.50 3926
4944.17 3816
4944.83 3789
4945.49 3806
4946.16 3705
4946.82 3784
4947.48 3784
4948.15 3821
4948.81 3704
4949.47 3683
4950.14 3725
4950.80 3628
4951.47 3632
4952.13 3732
4952.79 3815
4953.46 3782
4954.12 3680
4954.78 3786
4955.45 3889
4956.11 3877
4956.78 3743
4957.44 3686
4958.10 3763
4958.77 3765
4959.43 3662
4960.10 3796
4960.76 3926
4961.43 3935
4962.09 3763
4962.76 3823
4963.42 3954
4964.08 3901
4964.75 4000
4965.41 4076
4966.08 3992
4966.74 4184
4967.41 4090
4968.07 3963
4968.74 3855
4969.40 3862
4970.07 3822
4970.73 3965
4971.40 3992
4972.06 3901
4972.73 3940
4973.39 4049
4974.06 4021
4974.72 3940
4975.39 3881
4976.05 4013
4976.72 4051
4977.38 4097
4978.05 4136
4978.71 4095
4979.38 4087
4980.05 4053
4980.71 3988
4981.38 3884
4982.04 3759
4982.71 3951
4983.37 4023
4984.04 4056
4984.71 4137
4985.37 4251
4986.04 4438
4986.70 4530
4987.37 4783
4988.04 5258
4988.70 5439
4989.37 5741
4990.04 6113
4990.70 6316
4991.37 6390
4992.03 6588
4992.70 6327
4993.37 6065
4994.03 5769
4994.70 5612
4995.37 5267
4996.03 4922
4996.70 4754
4997.37 4596
4998.03 4466
4998.70 4360
4999.37 4168
5000.03 4073
5000.70 4039
5001.37 4028
5002.04 3887
5002.70 3840
5003.37 3853
5004.04 3739
5004.70 3743
5005.37 3709
5006.04 3673
5006.71 3764
5007.37 3686
5008.04 3591
5008.71 3770
5009.38 3722
5010.04 3855
5010.71 3712
5011.38 3667
5012.05 3754
5012.71 3629
5013.38 3707
5014.05 3704
5014.72 3902
5015.39 4019
5016.05 3972
5016.72 3905
5017.39 3855
5018.06 3994
5018.73 4017
5019.39 4201
5020.06 4227
5020.73 4232
5021.40 4526
5022.07 4598
5022.74 4478
5023.41 4542
5024.07 4505
5024.74 4506
5025.41 4659
5026.08 4742
5026.75 4509
5027.42 4615
5028.09 4765
5028.75 4544
5029.42 4432
5030.09 4441
5030.76 4354
5031.43 4177
5032.10 4265
5032.77 4050
5033.44 3987
5034.11 3914
5034.78 3798
5035.45 3839
5036.12 3995
5036.78 3777
5037.45 3714
5038.12 3713
5038.79 3826
5039.46 3719
5040.13 3709
5040.80 3817
5041.47 3795
5042.14 3799
5042.81 3798
5043.48 3914
5044.15 3821
5044.82 3665
5045.49 3789
5046.16 3765
5046.83 3818
5047.50 3806
5048.17 3770
5048.84 3850
5049.51 3917
5050.18 4023
5050.85 3890
5051.52 4208
5052.19 4133
5052.86 4127
5053.53 4215
5054.20 4239
5054.87 4234
5055.55 4262
5056.22 4166
5056.89 4252
5057.56 4223
5058.23 4143
5058.90 4120
5059.57 4037
5060.24 3790
5060.91 3810
5061.58 3738
5062.25 3756
5062.93 3729
5063.60 3711
5064.27 3594
5064.94 3565
5065.61 3682
5066.28 3752
5066.95 3827
5067.62 3952
5068.30 3822
5068.97 3755
5069.64 3630
5070.31 3651
5070.98 3637
5071.65 3776
5072.33 3608
5073.00 3505
5073.67 3551
5074.34 3516
5075.01 3403
5075.68 3535
5076.36 3512
5077.03 3564
5077.70 3595
5078.37 3746
5079.05 3806
5079.72 3621
5080.39 3670
5081.06 3697
5081.73 3500
5082.41 3629
5083.08 3744
5083.75 3782
5084.42 3760
5085.10 3519
5085.77 3560
5086.44 3687
5087.12 3567
5087.79 3714
5088.46 3621
5089.13 3410
5089.81 3618
5090.48 3497
5091.15 3608
5091.83 3748
5092.50 3879
5093.17 3648
5093.84 3559
5094.52 3558
5095.19 3611
5095.86 3641
5096.54 3527
5097.21 3539
5097.88 3522
5098.56 3504
5099.23 3515
5099.91 3507
5100.58 3509
5101.25 3586
5101.93 3398
5102.60 3427
5103.27 3515
5103.95 3553
5104.62 3684
5105.30 3397
5105.97 3606
5106.64 3617
5107.32 3627
5107.99 3710
5108.67 3627
5109.34 3644
5110.01 3688
5110.69 3602
5111.36 3508
5112.04 3638
5112.71 3677
5113.39 3503
5114.06 3609
5114.74 3656
5115.41 3460
5116.08 3548
5116.76 3443
5117.43 3382
5118.11 3496
5118.78 3489
5119.46 3417
5120.13 3346
5120.81 3382
5121.48 3442
5122.16 3448
5122.83 3382
5123.51 3354
5124.18 3315
5124.86 3553
5125.53 3456
5126.21 3510
5126.88 3448
5127.56 3505
5128.24 3497
5128.91 3329
5129.59 3536
5130.26 3478
5130.94 3432
5131.61 3316
5132.29 3368
5132.96 3432
5133.64 3276
5134.32 3346
5134.99 3348
5135.67 3394
5136.34 3401
5137.02 3438
5137.70 3322
5138.37 3410
5139.05 3492
5139.72 3522
5140.40 3602
5141.08 3695
5141.75 3764
5142.43 3644
5143.11 3597
5143.78 3627
5144.46 3527
5145.14 3403
5145.81 3227
5146.49 3269
5147.17 3301
5147.84 3323
5148.52 3293
5149.20 3246
5149.87 3283
5150.55 3305
5151.23 3287
5151.90 3250
5152.58 3410
5153.26 3425
5153.94 3482
5154.61 3382
5155.29 3309
5155.97 3320
5156.64 3426
5157.32 3210
5158.00 3166
5158.68 3176
5159.35 3126
5160.03 3261
5160.71 3289
5161.39 3251
5162.06 3207
5162.74 3239
5163.42 3378
5164.10 3238
5164.78 3210
5165.45 3190
5166.13 3241
5166.81 3232
5167.49 3328
5168.17 3320
5168.84 3312
5169.52 3350
5170.20 3320
5170.88 3254
5171.56 3321
5172.23 3233
5172.91 3246
5173.59 3332
5174.27 3178
5174.95 3249
5175.63 3222
5176.31 3279
5176.98 3339
5177.66 3224
5178.34 3361
5179.02 3305
5179.70 3418
5180.38 3521
5181.06 3512
5181.74 3590
5182.42 3515
5183.09 3531
5183.77 3360
5184.45 3377
5185.13 3332
5185.81 3363
5186.49 3256
5187.17 3262
5187.85 3171
5188.53 3320
5189.21 3227
5189.89 3306
5190.57 3265
5191.25 3307
5191.93 3256
5192.61 3167
5193.29 3013
5193.97 3045
5194.64 3208
5195.32 3200
5196.00 3215
5196.68 3239
5197.36 3165
5198.04 3205
5198.72 3232
5199.40 3155
5200.08 3210
5200.77 3207
5201.45 3246
5202.13 3209
5202.81 3251
5203.49 3329
5204.17 3416
5204.85 3469
5205.53 3534
5206.21 3540
5206.89 3479
5207.57 3528
5208.25 3527
5208.93 3704
5209.61 3508
5210.29 3697
5210.97 3801
5211.65 3880
5212.34 3975
5213.02 3749
5213.70 3648
5214.38 3673
5215.06 3666
5215.74 3517
5216.42 3357
5217.10 3443
5217.78 3360
5218.47 3388
5219.15 3342
5219.83 3335
5220.51 3219
5221.19 3283
5221.87 3278
5222.56 3266
5223.24 3308
5223.92 3257
5224.60 3190
5225.28 3175
5225.96 3166
5226.65 3221
5227.33 3198
5228.01 3238
5228.69 3176
5229.37 3301
5230.06 3254
5230.74 3164
5231.42 3244
5232.10 3196
5232.79 3132
5233.47 3191
5234.15 3212
5234.83 3211
5235.51 3176
5236.20 3100
5236.88 3187
5237.56 3284
5238.25 3319
5238.93 3252
5239.61 3320
5240.29 3376
5240.98 3394
5241.66 3451
5242.34 3504
5243.03 3400
5243.71 3205
5244.39 3247
5245.07 3348
5245.76 3354
5246.44 3301
5247.12 3230
5247.81 3141
5248.49 3178
5249.17 3181
5249.86 3129
5250.54 3161
5251.22 3147
5251.91 3046
5252.59 3005
5253.28 2965
5253.96 3050
5254.64 2966
5255.33 3137
5256.01 3070
5256.69 2998
5257.38 3074
5258.06 3084
5258.75 2980
5259.43 2900
5260.11 2872
5260.80 3013
5261.48 2895
5262.17 3032
5262.85 3073
5263.53 3157
5264.22 3151
5264.90 3072
5265.59 3163
5266.27 3205
5266.96 3170
5267.64 3230
5268.33 3196
5269.01 3253
5269.70 3237
5270.38 3158
5271.07 3194
5271.75 3140
5272.44 3282
5273.12 3272
5273.80 3180
5274.49 3294
5275.18 3387
5275.86 3334
5276.55 3260
5277.23 3301
5277.92 3334
5278.60 3398
5279.29 3325
5279.97 3501
5280.66 3635
5281.34 3654
5282.03 3608
5282.71 3559
5283.40 3596
5284.08 3591
5284.77 3420
5285.46 3280
5286.14 3236
5286.83 3287
5287.51 3264
5288.20 3240
5288.89 3277
5289.57 3096
5290.26 2951
5290.94 3039
5291.63 3156
5292.32 3068
5293.00 2949
5293.69 3072
5294.38 3009
5295.06 3070
5295.75 3037
5296.43 3033
5297.12 3081
5297.81 3144
5298.49 3210
5299.18 3228
5299.87 3132
5300.55 3134
5301.24 3347
5301.93 3221
5302.61 3231
5303.30 3230
5303.99 3258
5304.68 3285
5305.36 3193
5306.05 3267
5306.74 3244
5307.42 3183
5308.11 3174
5308.80 3162
5309.49 3142
5310.17 3108
5310.86 3104
5311.55 3016
5312.23 3039
5312.92 3159
5313.61 3086
5314.30 3128
5314.99 3096
5315.67 3102
5316.36 3132
5317.05 3104
5317.74 3092
5318.42 3050
5319.11 3080
5319.80 3027
5320.49 3125
5321.18 3036
5321.86 2967
5322.55 2964
5323.24 2983
5323.93 3119
5324.62 3051
5325.31 3060
5325.99 3050
5326.68 2975
5327.37 3185
5328.06 3085
5328.75 3141
5329.44 3130
5330.12 3182
5330.81 3097
5331.50 3064
5332.19 3275
5332.88 3196
5333.57 3114
5334.26 3056
5334.95 3204
5335.64 3178
5336.32 3198
5337.01 3198
5337.70 3136
5338.39 3151
5339.08 3257
5339.77 3173
5340.46 3078
5341.15 2851
5341.84 2911
5342.53 3169
5343.22 3112
5343.91 3146
5344.60 3130
5345.29 3167
5345.98 3274
5346.67 3277
5347.36 3291
5348.04 3221
5348.73 3435
5349.42 3539
5350.11 3556
5350.80 3507
5351.49 3519
5352.18 3669
5352.87 3705
5353.56 3647
5354.25 3593
5354.95 3468
5355.64 3360
5356.33 3358
5357.02 3288
5357.71 3229
5358.40 3255
5359.09 3302
5359.78 3168
5360.47 3142
5361.16 3059
5361.85 3137
5362.54 3235
5363.23 3184
5363.92 3077
5364.61 3062
5365.30 3143
5365.99 3033
5366.69 3082
5367.38 3077
5368.07 3026
5368.76 3005
5369.45 2962
5370.14 2955
5370.83 3041
5371.52 3057
5372.22 3130
5372.91 3177
5373.60 3246
5374.29 3074
5374.98 3300
5375.67 3285
5376.36 3305
5377.06 3283
5377.75 3275
5378.44 3388
5379.13 3197
5379.82 3280
5380.52 3385
5381.21 3316
5381.90 3393
5382.59 3487
5383.28 3312
5383.98 3423
5384.67 3342
5385.36 3323
5386.05 3344
5386.74 3491
5387.44 3430
5388.13 3350
5388.82 3334
5389.51 3424
5390.21 3400
5390.90 3269
5391.59 3181
5392.28 3112
5392.98 3170
5393.67 3257
5394.36 3194
5395.06 3102
5395.75 3093
5396.44 3082
5397.13 3016
5397.83 2961
5398.52 2987
5399.21 2977
5399.91 2870
5400.60 2957
5401.29 2874
5401.99 2838
5402.68 3010
5403.37 3081
5404.07 3014
5404.76 2955
5405.45 3093
5406.15 3105
5406.84 2914
5407.53 2836
5408.23 2929
5408.92 2910
5409.61 3018
5410.31 2992
5411.00 3028
5411.70 3063
5412.39 2883
5413.08 2994
5413.78 2786
5414.47 2851
5415.17 2839
5415.86 2909
5416.55 2829
5417.25 2907
5417.94 2982
5418.64 3002
5419.33 2876
5420.03 2809
5420.72 2918
5421.42 2865
5422.11 2883
5422.80 2990
5423.50 3002
5424.19 2928
5424.89 3086
5425.58 3057
5426.28 2853
5426.97 2912
5427.67 2975
5428.36 2936
5429.06 2931
5429.75 2969
5430.45 2989
5431.14 2938
5431.84 2897
5432.53 2879
5433.23 2810
5433.92 2885
5434.62 2945
5435.31 2788
5436.01 2951
5436.71 2991
5437.40 2916
5438.10 2807
5438.79 2823
5439.49 2781
5440.18 2771
5440.88 2835
5441.58 2787
5442.27 2980
5442.97 2788
5443.66 2744
5444.36 2880
5445.06 2957
5445.75 2854
5446.45 2898
5447.14 2858
5447.84 2793
5448.54 2898
5449.23 2952
5449.93 2900
5450.63 2894
5451.32 2961
5452.02 2976
5452.71 3000
5453.41 2920
5454.11 2786
5454.80 2735
5455.50 2742
5456.20 2736
5456.89 2743
5457.59 2773
5458.29 2798
5458.99 2759
5459.68 2782
5460.38 2878
5461.08 2764
5461.77 2700
5462.47 2758
5463.17 2772
5463.86 2812
5464.56 2756
5465.26 2725
5465.96 2731
5466.65 2721
5467.35 2819
5468.05 2784
5468.75 2730
5469.44 2676
5470.14 2693
5470.84 2799
5471.54 2754
5472.24 2790
5472.93 2823
5473.63 2873
5474.33 2791
5475.03 2754
5475.72 2789
5476.42 2707
5477.12 2712
5477.82 2835
5478.52 2747
5479.22 2834
5479.91 2774
5480.61 2709
5481.31 2866
5482.01 2806
5482.71 2778
5483.41 2728
5484.10 2772
5484.80 2667
5485.50 2707
5486.20 2800
5486.90 2743
5487.60 2706
5488.30 2844
5488.99 2752
5489.69 2892
5490.39 2895
5491.09 2834
5491.79 2736
5492.49 2889
5493.19 2940
5493.89 2857
5494.59 2862
5495.29 2722
5495.99 2818
5496.69 2787
5497.38 2662
5498.08 2623
5498.78 2825
5499.48 2903
5500.18 2693
5500.88 2837
5501.58 2847
5502.28 2878
5502.98 2996
5503.68 3002
5504.38 2995
5505.08 2944
5505.78 2874
5506.48 2776
5507.18 2750
5507.88 2759
5508.58 2860
5509.28 2819
5509.98 2821
5510.68 2735
5511.38 2766
5512.08 2741
5512.78 2656
5513.48 2754
5514.18 2638
5514.88 2623
5515.58 2629
5516.28 2591
5516.98 2616
5517.69 2611
5518.39 2587
5519.09 2629
5519.79 2759
5520.49 2582
5521.19 2650
5521.89 2726
5522.59 2763
5523.29 2727
5523.99 2695
5524.69 2763
5525.40 2708
5526.10 2777
5526.80 2822
5527.50 2924
5528.20 2761
5528.90 2885
5529.60 2815
5530.31 2779
5531.01 2642
5531.71 2649
5532.41 2749
5533.11 2741
5533.81 2693
5534.51 2676
5535.22 2641
5535.92 2688
5536.62 2686
5537.32 2603
5538.02 2585
5538.73 2717
5539.43 2612
5540.13 2619
5540.83 2565
5541.53 2660
5542.24 2636
5542.94 2642
5543.64 2619
5544.34 2611
5545.05 2606
5545.75 2601
5546.45 2587
5547.15 2741
5547.86 2765
5548.56 2658
5549.26 2607
5549.96 2686
5550.67 2598
5551.37 2711
5552.07 2616
5552.78 2584
5553.48 2647
5554.18 2722
5554.88 2681
5555.59 2601
5556.29 2639
5556.99 2543
5557.70 2556
5558.40 2569
5559.10 2603
5559.81 2639
5560.51 2431
5561.21 2489
5561.92 2484
5562.62 2573
5563.32 2587
5564.03 2524
5564.73 2491
5565.44 2590
5566.14 2738
5566.84 2634
5567.55 2696
5568.25 2792
5568.95 2634
5569.66 2453
5570.36 2476
5571.07 2558
5571.77 2504
5572.47 2624
5573.18 2560
5573.88 2627
5574.59 2582
5575.29 2605
5576.00 2664
5576.70 2578
5577.40 2564
5578.11 2452
5578.81 2576
5579.52 2527
5580.22 2576
5580.93 2593
5581.63 2534
5582.34 2523
5583.04 2468
5583.75 2563
5584.45 2765
5585.16 2655
5585.86 2501
5586.57 2628
5587.27 2655
5587.98 2569
5588.68 2683
5589.39 2703
5590.09 2720
5590.80 2694
5591.50 2552
5592.21 2523
5592.91 2516
5593.62 2640
5594.33 2620
5595.03 2494
5595.74 2580
5596.44 2772
5597.15 2575
5597.85 2508
5598.56 2504
5599.27 2541
5599.97 2513
5600.68 2590
5601.38 2578
5602.09 2598
5602.79 2546
5603.50 2648
5604.21 2556
5604.91 2511
5605.62 2638
5606.33 2674
5607.03 2602
5607.74 2548
5608.45 2575
5609.15 2542
5609.86 2533
5610.56 2466
5611.27 2528
5611.98 2638
5612.68 2695
5613.39 2625
5614.10 2581
5614.80 2553
5615.51 2490
5616.22 2593
5616.93 2516
5617.63 2415
5618.34 2553
5619.05 2547
5619.75 2558
5620.46 2536
5621.17 2574
5621.88 2521
5622.58 2623
5623.29 2600
5624.00 2544
5624.70 2548
5625.41 2446
5626.12 2524
5626.83 2496
5627.54 2450
5628.24 2490
5628.95 2602
5629.66 2733
5630.37 2581
5631.07 2534
5631.78 2545
5632.49 2503
5633.20 2589
5633.91 2492
5634.61 2509
5635.32 2454
5636.03 2696
5636.74 2638
5637.45 2467
5638.15 2446
5638.86 2505
5639.57 2584
5640.28 2601
5640.99 2572
5641.70 2450
5642.41 2604
5643.11 2621
5643.82 2633
5644.53 2600
5645.24 2560
5645.95 2624
5646.66 2545
5647.37 2548
5648.08 2688
5648.78 2596
5649.49 2536
5650.20 2561
5650.91 2681
5651.62 2639
5652.33 2621
5653.04 2674
5653.75 2656
5654.46 2509
5655.17 2565
5655.88 2523
5656.59 2549
5657.30 2540
5658.00 2548
5658.71 2594
5659.42 2648
5660.13 2546
5660.84 2616
5661.55 2606
5662.26 2543
5662.97 2587
5663.68 2630
5664.39 2526
5665.10 2683
5665.81 2662
5666.52 2641
5667.23 2606
5667.94 2507
5668.65 2473
5669.36 2490
5670.07 2498
5670.78 2464
5671.49 2511
5672.20 2446
5672.92 2458
5673.63 2547
5674.34 2504
5675.05 2512
5675.76 2415
5676.47 2413
5677.18 2499
5677.89 2388
5678.60 2321
5679.31 2441
5680.02 2428
5680.73 2502
5681.44 2448
5682.16 2472
5682.87 2436
5683.58 2468
5684.29 2449
5685.00 2587
5685.71 2487
5686.42 2548
5687.13 2554
5687.85 2508
5688.56 2532
5689.27 2583
5689.98 2488
5690.69 2547
5691.40 2519
5692.11 2446
5692.83 2377
5693.54 2389
5694.25 2483
5694.96 2491
5695.67 2372
5696.39 2419
5697.10 2422
5697.81 2400
5698.52 2450
5699.23 2392
5699.95 2354
5700.66 2412
5701.37 2565
5702.08 2451
5702.80 2447
5703.51 2459
5704.22 2444
5704.93 2513
5705.64 2527
5706.36 2449
5707.07 2418
5707.78 2497
5708.50 2413
5709.21 2406
5709.92 2335
5710.63 2536
5711.35 2526
5712.06 2370
5712.77 2476
5713.49 2460
5714.20 2424
5714.91 2584
5715.62 2454
5716.34 2416
5717.05 2368
5717.76 2409
5718.48 2388
5719.19 2330
5719.90 2332
5720.62 2391
5721.33 2376
5722.05 2454
5722.76 2367
5723.47 2370
5724.19 2369
5724.90 2326
5725.61 2427
5726.33 2476
5727.04 2552
5727.76 2562
5728.47 2504
5729.18 2460
5729.90 2526
5730.61 2517
5731.33 2573
5732.04 2511
5732.75 2469
5733.47 2658
5734.18 2462
5734.90 2543
5735.61 2475
5736.33 2427
5737.04 2551
5737.75 2519
5738.47 2476
5739.18 2516
5739.90 2564
5740.61 2507
5741.33 2332
5742.04 2326
5742.76 2460
5743.47 2433
5744.19 2444
5744.90 2391
5745.62 2403
5746.33 2389
5747.05 2398
5747.76 2465
5748.48 2380
5749.19 2453
5749.91 2507
5750.62 2453
5751.34 2556
5752.05 2491
5752.77 2502
5753.49 2507
5754.20 2559
5754.92 2481
5755.63 2454
5756.35 2564
5757.06 2566
5757.78 2454
5758.50 2574
5759.21 2512
5759.93 2525
5760.64 2530
5761.36 2474
5762.07 2501
5762.79 2544
5763.51 2525
5764.22 2408
5764.94 2519
5765.66 2441
5766.37 2463
5767.09 2378
5767.80 2500
5768.52 2416
5769.24 2376
5769.95 2369
5770.67 2441
5771.39 2480
5772.10 2584
5772.82 2463
5773.54 2549
5774.25 2653
5774.97 2555
5775.69 2533
5776.41 2596
5777.12 2508
5777.84 2565
5778.56 2504
5779.27 2431
5779.99 2507
5780.71 2588
5781.42 2559
5782.14 2545
5782.86 2502
5783.58 2487
5784.29 2582
5785.01 2496
5785.73 2513
5786.45 2645
5787.16 2500
5787.88 2494
5788.60 2460
5789.32 2423
5790.04 2511
5790.75 2551
5791.47 2448
5792.19 2418
5792.91 2528
5793.62 2607
5794.34 2688
5795.06 2716
5795.78 2648
5796.50 2619
5797.22 2814
5797.93 2802
5798.65 2781
5799.37 2772
5800.09 2815
5800.81 3061
5801.53 3059
5802.24 3050
5802.96 3227
5803.68 3275
5804.40 3211
5805.12 3233
5805.84 3267
5806.56 3193
5807.28 3367
5807.99 3245
5808.71 3174
5809.43 3018
5810.15 3028
5810.87 2895
5811.59 2892
5812.31 2874
5813.03 2878
5813.75 3033
5814.47 3013
5815.19 3052
5815.90 3150
5816.62 3191
5817.34 3265
5818.06 3455
5818.78 3579
5819.50 3748
5820.22 3802
5820.94 4044
5821.66 3934
5822.38 3717
5823.10 3476
5823.82 3302
5824.54 3236
5825.26 3237
5825.98 3189
5826.70 3189
5827.42 3023
5828.14 3097
5828.86 3094
5829.58 3042
5830.30 3028
5831.02 2946
5831.74 3025
5832.46 2927
5833.18 3012
5833.90 2971
5834.62 2987
5835.35 2914
5836.07 2831
5836.79 2696
5837.51 2972
5838.23 3058
5838.95 2892
5839.67 2886
5840.39 2947
5841.11 2947
5841.83 2708
5842.55 2722
5843.27 2802
5844.00 2670
5844.72 2790
5845.44 2809
5846.16 2726
5846.88 2582
5847.60 2607
5848.32 2632
5849.04 2632
5849.77 2620
5850.49 2571
5851.21 2531
5851.93 2470
5852.65 2527
5853.37 2726
5854.10 2699
5854.82 2716
5855.54 2618
5856.26 2680
5856.98 2882
5857.71 2713
5858.43 2644
5859.15 2689
5859.87 2687
5860.59 2718
5861.32 2594
5862.04 2592
5862.76 2511
5863.48 2575
5864.21 2694
5864.93 2619
5865.65 2580
5866.37 2532
5867.10 2527
5867.82 2563
5868.54 2457
5869.26 2300
5869.99 2438
5870.71 2470
5871.43 2439
5872.15 2579
5872.88 2583
5873.60 2535
5874.32 2388
5875.05 2453
5875.77 2453
5876.49 2417
5877.22 2454
5877.94 2575
5878.66 2432
5879.39 2521
5880.11 2495
5880.83 2459
5881.56 2549
5882.28 2546
5883.00 2557
5883.73 2632
5884.45 2577
5885.17 2567
5885.90 2587
5886.62 2543
5887.34 2584
5888.07 2594
5888.79 2565
5889.52 2551
5890.24 2512
5890.96 2542
5891.69 2544
5892.41 2396
5893.14 2449
5893.86 2456
5894.58 2484
5895.31 2403
5896.03 2355
5896.76 2511
5897.48 2445
5898.21 2552
5898.93 2456
5899.66 2457
5900.38 2561
5901.11 2561
5901.83 2642
5902.55 2488
5903.28 2549
5904.00 2646
5904.73 2640
5905.45 2678
5906.18 2663
5906.90 2696
5907.63 2591
5908.35 2630
5909.08 2611
5909.80 2526
5910.53 2626
5911.25 2482
5911.98 2386
5912.71 2453
5913.43 2414
5914.16 2475
5914.88 2497
5915.61 2522
5916.33 2402
5917.06 2399
5917.78 2508
5918.51 2445
5919.24 2590
5919.96 2474
5920.69 2464
5921.41 2407
5922.14 2387
5922.87 2466
5923.59 2629
5924.32 2586
5925.04 2516
5925.77 2443
5926.50 2426
5927.22 2512
5927.95 2459
5928.67 2402
5929.40 2487
5930.13 2485
5930.85 2511
5931.58 2590
5932.31 2598
5933.03 2546
5933.76 2467
5934.49 2517
5935.21 2512
5935.94 2547
5936.67 2580
5937.39 2659
5938.12 2599
5938.85 2641
5939.58 2710
5940.30 2629
5941.03 2537
5941.76 2713
5942.48 2657
5943.21 2530
5943.94 2528
5944.67 2609
5945.39 2524
5946.12 2504
5946.85 2602
5947.58 2594
5948.30 2525
5949.03 2530
5949.76 2607
5950.49 2643
5951.21 2529
5951.94 2537
5952.67 2540
5953.40 2681
5954.12 2697
5954.85 2681
5955.58 2640
5956.31 2592
5957.04 2534
5957.76 2649
5958.49 2610
5959.22 2663
5959.95 2625
5960.68 2540
5961.41 2578
5962.13 2556
5962.86 2512
5963.59 2616
5964.32 2755
5965.05 2770
5965.78 2767
5966.51 2726
5967.23 2835
5967.96 2724
5968.69 2687
5969.42 2716
5970.15 2771
5970.88 2701
5971.61 2783
5972.34 2825
5973.07 2788
5973.79 2644
5974.52 2621
5975.25 2682
5975.98 2741
5976.71 2662
5977.44 2647
5978.17 2697
5978.90 2678
5979.63 2795
5980.36 2610
5981.09 2667
5981.82 2741
5982.55 2844
5983.28 2824
5984.01 2812
5984.74 2846
5985.47 2942
5986.20 2872
5986.93 2803
5987.66 2880
5988.39 2849
5989.12 2873
5989.85 2909
5990.58 2891
5991.31 2791
5992.04 2789
5992.77 2872
5993.50 2888
5994.23 2835
5994.96 2835
5995.69 2744
5996.42 2821
5997.15 2800
5997.88 2798
5998.61 2790
5999.34 2770
6000.07 2819
6000.80 2739
6001.53 2764
6002.26 2801
6003.00 2703
6003.73 2661
6004.46 2712
6005.19 2581
6005.92 2656
6006.65 2622
6007.38 2777
6008.11 2904
6008.84 2761
6009.58 2847
6010.31 3032
6011.04 3120
6011.77 3146
6012.50 3291
6013.23 3383
6013.96 3417
6014.70 3605
6015.43 3637
6016.16 3588
6016.89 3493
6017.62 3343
6018.35 3284
6019.09 3235
6019.82 3050
6020.55 2918
6021.28 2729
6022.01 2663
6022.75 2609
6023.48 2567
6024.21 2564
6024.94 2576
6025.67 2471
6026.41 2575
6027.14 2589
6027.87 2614
6028.60 2619
6029.34 2573
6030.07 2488
6030.80 2499
6031.53 2500
6032.27 2532
6033.00 2614
6033.73 2523
6034.47 2504
6035.20 2448
6035.93 2417
6036.66 2409
6037.40 2459
6038.13 2475
6038.86 2554
6039.60 2609
6040.33 2532
6041.06 2590
6041.80 2543
6042.53 2560
6043.26 2760
6044.00 2813
6044.73 2744
6045.46 2785
6046.20 2696
6046.93 2703
6047.66 2846
6048.40 2772
6049.13 2729
6049.86 2796
6050.60 2796
6051.33 2838
6052.07 2737
6052.80 2694
6053.53 2748
6054.27 2702
6055.00 2615
6055.74 2659
6056.47 2657
6057.20 2620
6057.94 2556
6058.67 2526
6059.41 2599
6060.14 2496
6060.88 2556
6061.61 2487
6062.34 2463
6063.08 2542
6063.81 2588
6064.55 2571
6065.28 2586
6066.02 2562
6066.75 2600
6067.49 2561
6068.22 2415
6068.96 2511
6069.69 2408
6070.43 2426
6071.16 2438
6071.90 2476
6072.63 2513
6073.37 2442
6074.10 2412
6074.84 2451
6075.57 2494
6076.31 2506
6077.04 2405
6077.78 2468
6078.52 2436
6079.25 2392
6079.99 2512
6080.72 2523
6081.46 2422
6082.19 2424
6082.93 2468
6083.66 2431
6084.40 2441
6085.14 2475
6085.87 2336
6086.61 2440
6087.34 2460
6088.08 2368
6088.82 2355
6089.55 2431
6090.29 2457
6091.02 2536
6091.76 2517
6092.50 2502
6093.23 2370
6093.97 2309
6094.71 2279
6095.44 2319
6096.18 2454
6096.92 2486
6097.65 2490
6098.39 2347
6099.13 2502
6099.86 2500
6100.60 2402
6101.34 2346
6102.07 2517
6102.81 2468
6103.55 2353
6104.28 2312
6105.02 2312
6105.76 2333
6106.50 2377
6107.23 2355
6107.97 2297
6108.71 2345
6109.45 2259
6110.18 2336
6110.92 2368
6111.66 2228
6112.40 2344
6113.13 2197
6113.87 2339
6114.61 2360
6115.35 2415
6116.08 2494
6116.82 2346
6117.56 2430
6118.30 2462
6119.03 2448
6119.77 2393
6120.51 2427
6121.25 2385
6121.99 2383
6122.73 2395
6123.46 2383
6124.20 2398
6124.94 2410
6125.68 2514
6126.42 2404
6127.15 2489
6127.89 2472
6128.63 2490
6129.37 2406
6130.11 2394
6130.85 2512
6131.59 2398
6132.33 2441
6133.06 2488
6133.80 2541
6134.54 2535
6135.28 2447
6136.02 2405
6136.76 2466
6137.50 2551
6138.24 2383
6138.98 2460
6139.71 2610
6140.45 2493
6141.19 2537
6141.93 2611
6142.67 2534
6143.41 2410
6144.15 2473
6144.89 2452
6145.63 2495
6146.37 2526
6147.11 2496
6147.85 2456
6148.59 2507
6149.33 2412
6150.07 2500
6150.81 2550
6151.55 2605
6152.29 2571
6153.03 2564
6153.77 2576
6154.51 2517
6155.25 2486
6155.99 2430
6156.73 2425
6157.47 2498
6158.21 2473
6158.95 2578
6159.69 2504
6160.43 2634
6161.17 2516
6161.91 2402
6162.65 2430
6163.39 2536
6164.13 2562
6164.87 2577
6165.61 2564
6166.35 2720
6167.10 2810
6167.84 2837
6168.58 2706
6169.32 2728
6170.06 2849
6170.80 2898
6171.54 2760
6172.28 2725
6173.02 2772
6173.77 2781
6174.51 2806
6175.25 2812
6175.99 2831
6176.73 2777
6177.47 2694
6178.21 2593
6178.96 2736
6179.70 2553
6180.44 2552
6181.18 2649
6181.92 2736
6182.66 2677
6183.41 2600
6184.15 2707
6184.89 2630
6185.63 2707
6186.37 2757
6187.11 2804
6187.86 2783
6188.60 2757
6189.34 2745
6190.08 2864
6190.83 2847
6191.57 2814
6192.31 2884
6193.05 2948
6193.80 2911
6194.54 2843
6195.28 2912
6196.02 2892
6196.77 2833
6197.51 3010
6198.25 2984
6198.99 2963
6199.74 3143
6200.48 2951
6201.22 2987
6201.96 2895
6202.71 2891
6203.45 2933
6204.19 3023
6204.94 3184
6205.68 3293
6206.42 3673
6207.17 4087
6207.91 4469
6208.65 4688
6209.40 5247
6210.14 5688
6210.88 5981
6211.63 6199
6212.37 6369
6213.11 6222
6213.86 5921
6214.60 5282
6215.34 4809
6216.09 4342
6216.83 3988
6217.58 3588
6218.32 3334
6219.06 2989
6219.81 2919
6220.55 2734
6221.30 2681
6222.04 2586
6222.78 2603
6223.53 2599
6224.27 2597
6225.02 2522
6225.76 2548
6226.51 2445
6227.25 2528
6228.00 2452
6228.74 2414
6229.48 2509
6230.23 2558
6230.97 2557
6231.72 2474
6232.46 2459
6233.21 2445
6233.95 2341
6234.70 2374
6235.44 2379
6236.19 2433
6236.93 2431
6237.68 2371
6238.42 2415
6239.17 2369
6239.91 2410
6240.66 2435
6241.40 2373
6242.15 2369
6242.89 2415
6243.64 2464
6244.38 2460
6245.13 2557
6245.88 2535
6246.62 2639
6247.37 2674
6248.11 2678
6248.86 2674
6249.60 2769
6250.35 2768
6251.10 2715
6251.84 2691
6252.59 2721
6253.33 2671
6254.08 2699
6254.83 2587
6255.57 2568
6256.32 2508
6257.06 2453
6257.81 2540
6258.56 2482
6259.30 2537
6260.05 2426
6260.80 2448
6261.54 2399
6262.29 2324
6263.04 2344
6263.78 2486
6264.53 2444
6265.28 2510
6266.02 2468
6266.77 2363
6267.52 2457
6268.26 2487
6269.01 2437
6269.76 2464
6270.50 2437
6271.25 2395
6272.00 2447
6272.75 2458
6273.49 2496
6274.24 2509
6274.99 2469
6275.73 2476
6276.48 2555
6277.23 2442
6277.98 2482
6278.72 2514
6279.47 2457
6280.22 2426
6280.97 2412
6281.71 2449
6282.46 2426
6283.21 2329
6283.96 2370
6284.71 2324
6285.45 2346
6286.20 2355
6286.95 2301
6287.70 2255
6288.45 2264
6289.19 2301
6289.94 2399
6290.69 2302
6291.44 2222
6292.19 2187
6292.94 2238
6293.68 2197
6294.43 2226
6295.18 2248
6295.93 2295
6296.68 2188
6297.43 2200
6298.18 2280
6298.92 2302
6299.67 2256
6300.42 2179
6301.17 2214
6301.92 2182
6302.67 2221
6303.42 2289
6304.17 2335
6304.92 2485
6305.66 2348
6306.41 2354
6307.16 2369
6307.91 2400
6308.66 2364
6309.41 2268
6310.16 2208
6310.91 2243
6311.66 2337
6312.41 2232
6313.16 2263
6313.91 2253
6314.66 2204
6315.41 2205
6316.16 2082
6316.91 2176
6317.66 2132
6318.41 2176
6319.16 2132
6319.91 2150
6320.66 2192
6321.41 2269
6322.16 2219
6322.91 2196
6323.66 2201
6324.41 2091
6325.16 2067
6325.91 2086
6326.66 1995
6327.41 2079
6328.16 2119
6328.91 2165
6329.66 2081
6330.41 2092
6331.16 2118
6331.91 2107
6332.66 2122
6333.41 2140
6334.16 2155
6334.91 2146
6335.67 2084
6336.42 1986
6337.17 2043
6337.92 2066
6338.67 2068
6339.42 2034
6340.17 2024
6340.92 2140
6341.67 2177
6342.43 2106
6343.18 2119
6343.93 2042
6344.68 2120
6345.43 2090
6346.18 2088
6346.93 2083
6347.69 2054
6348.44 2049
6349.19 2046
6349.94 2004
6350.69 1999
6351.45 2030
6352.20 2073
6352.95 2022
6353.70 2163
6354.45 2118
6355.20 2104
6355.96 2143
6356.71 2048
6357.46 2177
6358.21 2069
6358.97 2030
6359.72 2067
6360.47 2150
6361.22 2049
6361.98 1959
6362.73 2075
6363.48 2091
6364.23 2099
6364.99 2068
6365.74 2153
6366.49 2088
6367.24 2068
6368.00 2120
6368.75 2060
6369.50 2180
6370.26 2115
6371.01 2181
6371.76 2155
6372.51 2115
6373.27 2084
6374.02 2095
6374.77 2203
6375.53 2088
6376.28 2031
6377.03 2109
6377.79 2043
6378.54 2122
6379.29 2116
6380.05 2116
6380.80 2065
6381.56 2065
6382.31 2114
6383.06 1967
6383.82 2061
6384.57 2073
6385.32 2036
6386.08 2044
6386.83 2043
6387.59 2066
6388.34 1967
6389.09 1963
6389.85 1950
6390.60 1920
6391.36 1997
6392.11 1975
6392.86 2003
6393.62 2019
6394.37 2009
6395.13 1931
6395.88 1995
6396.64 1982
6397.39 1978
6398.15 2099
6398.90 2101
6399.66 2121
6400.41 1976
6401.16 2008
6401.92 2036
6402.67 2007
6403.43 2009
6404.18 1956
6404.94 1940
6405.69 1970
6406.45 2106
6407.20 2003
6407.96 1940
6408.72 1952
6409.47 2008
6410.23 1990
6410.98 2106
6411.74 2116
6412.49 2126
6413.25 2018
6414.00 2011
6414.76 2029
6415.51 1977
6416.27 1995
6417.03 1949
6417.78 2002
6418.54 1962
6419.29 2001
6420.05 2028
6420.80 1944
6421.56 1961
6422.32 1995
6423.07 1983
6423.83 2068
6424.59 1949
6425.34 1926
6426.10 1960
6426.85 1972
6427.61 2061
6428.37 2054
6429.12 2024
6429.88 2090
6430.64 2019
6431.39 1985
6432.15 1957
6432.91 1981
6433.66 2012
6434.42 2004
6435.18 1980
6435.93 2055
6436.69 2068
6437.45 2002
6438.20 1998
6438.96 2032
6439.72 2091
6440.47 2131
6441.23 2077
6441.99 2074
6442.75 2067
6443.50 2083
6444.26 2122
6445.02 2233
6445.78 2210
6446.53 2082
6447.29 2058
6448.05 2086
6448.81 2070
6449.56 2101
6450.32 2055
6451.08 2020
6451.84 2027
6452.59 2024
6453.35 2024
6454.11 2084
6454.87 2125
6455.63 2098
6456.38 2126
6457.14 2260
6457.90 2161
6458.66 2304
6459.42 2489
6460.17 2431
6460.93 2351
6461.69 2363
6462.45 2303
6463.21 2306
6463.97 2327
6464.73 2371
6465.48 2140
6466.24 2141
6467.00 2241
6467.76 2212
6468.52 2290
6469.28 2289
6470.04 2198
6470.80 2139
6471.55 2233
6472.31 2268
6473.07 2107
6473.83 2139
6474.59 2270
6475.35 2211
6476.11 2204
6476.87 2213
6477.63 2297
6478.39 2345
6479.15 2291
6479.91 2214
6480.66 2196
6481.42 2241
6482.18 2253
6482.94 2294
6483.70 2249
6484.46 2230
6485.22 2252
6485.98 2383
6486.74 2320
6487.50 2333
6488.26 2330
6489.02 2322
6489.78 2407
6490.54 2423
6491.30 2386
6492.06 2418
6492.82 2446
6493.58 2539
6494.34 2515
6495.10 2605
6495.86 2721
6496.62 2686
6497.38 2706
6498.14 2686
6498.91 2690
6499.67 2683
6500.43 2590
6501.19 2586
6501.95 2680
6502.71 2628
6503.47 2591
6504.23 2596
6504.99 2647
6505.75 2580
6506.51 2650
6507.27 2656
6508.04 2677
6508.80 2660
6509.56 2688
6510.32 2727
6511.08 2690
6511.84 2815
6512.60 2815
6513.36 2791
6514.13 2841
6514.89 2799
6515.65 2815
6516.41 2775
6517.17 2821
6517.93 2852
6518.69 2767
6519.46 2852
6520.22 3026
6520.98 2936
6521.74 2879
6522.50 3118
6523.27 3014
6524.03 3017
6524.79 3134
6525.55 3274
6526.31 3345
6527.08 3384
6527.84 3394
6528.60 3256
6529.36 3318
6530.13 3245
6530.89 3349
6531.65 3316
6532.41 3510
6533.18 3562
6533.94 3745
6534.70 3857
6535.46 4152
6536.23 4583
6536.99 4805
6537.75 5054
6538.51 5427
6539.28 5494
6540.04 5661
6540.80 5372
6541.57 4771
6542.33 4565
6543.09 4114
6543.86 3843
6544.62 3547
6545.38 3302
6546.15 3104
6546.91 2946
6547.67 2872
6548.44 2740
6549.20 2801
6549.96 2723
6550.73 2654
6551.49 2625
6552.25 2633
6553.02 2718
6553.78 2827
6554.54 2707
6555.31 2724
6556.07 2637
6556.84 2694
6557.60 2753
6558.36 2694
6559.13 2687
6559.89 2750
6560.66 2779
6561.42 2760
6562.18 2893
6562.95 2895
6563.71 2795
6564.48 2854
6565.24 2957
6566.01 3106
6566.77 3076
6567.54 3181
6568.30 3176
6569.06 3081
6569.83 3164
6570.59 3070
6571.36 3098
6572.12 3008
6572.89 3051
6573.65 3172
6574.42 3160
6575.18 3212
6575.95 3266
6576.71 3308
6577.48 3219
6578.24 3338
6579.01 3355
6579.77 3327
6580.54 3452
6581.31 3522
6582.07 3439
6582.84 3595
6583.60 3674
6584.37 3723
6585.13 3807
6585.90 3740
6586.66 3712
6587.43 3542
6588.20 3508
6588.96 3471
6589.73 3363
6590.49 3421
6591.26 3391
6592.02 3323
6592.79 3486
6593.56 3482
6594.32 3520
6595.09 3575
6595.86 3488
6596.62 3600
6597.39 3568
6598.15 3548
6598.92 3417
6599.69 3396
6600.45 3374
6601.22 3175
6601.99 3321
6602.75 3345
6603.52 3236
6604.29 3250
6605.05 3142
6605.82 3059
6606.59 2973
6607.35 3080
6608.12 3191
6608.89 3102
6609.65 3260
6610.42 3316
6611.19 3364
6611.96 3399
6612.72 3251
6613.49 3268
6614.26 3216
6615.02 3202
6615.79 3058
6616.56 3020
6617.33 2975
6618.09 2853
6618.86 2907
6619.63 2906
6620.40 2816
6621.16 2962
6621.93 3012
6622.70 3102
6623.47 3113
6624.24 3187
6625.00 3250
6625.77 3303
6626.54 3319
6627.31 3444
6628.08 3322
6628.84 3145
6629.61 3271
6630.38 3152
6631.15 3121
6631.92 3087
6632.68 3074
6633.45 3139
6634.22 3110
6634.99 3186
6635.76 3259
6636.53 3294
6637.30 3425
6638.06 3464
6638.83 3292
6639.60 3162
6640.37 3172
6641.14 3259
6641.91 3071
6642.68 2945
6643.45 2887
6644.22 2868
6644.98 2831
6645.75 2822
6646.52 2786
6647.29 2839
6648.06 2805
6648.83 2834
6649.60 2790
6650.37 2887
6651.14 2903
6651.91 2984
6652.68 2945
6653.45 2799
6654.22 2889
6654.99 2873
6655.76 2874
6656.53 2946
6657.30 2821
6658.06 2712
6658.83 2750
6659.60 2717
6660.37 2724
6661.14 2746
6661.91 2864
6662.68 2927
6663.45 2875
6664.22 2838
6665.00 2852
6665.77 3000
6666.54 3047
6667.31 3027
6668.08 3144
6668.85 2964
6669.62 3062
6670.39 2921
6671.16 2837
6671.93 2924
6672.70 2853
6673.47 2633
6674.24 2617
6675.01 2632
6675.78 2541
6676.55 2563
6677.32 2569
6678.10 2500
6678.87 2579
6679.64 2525
6680.41 2532
6681.18 2442
6681.95 2442
6682.72 2526
6683.49 2487
6684.26 2588
6685.04 2633
6685.81 2700
6686.58 2720
6687.35 2781
6688.12 2805
6688.89 2817
6689.67 2871
6690.44 2773
6691.21 2744
6691.98 2604
6692.75 2584
6693.52 2563
6694.30 2535
6695.07 2533
6695.84 2384
6696.61 2343
6697.38 2405
6698.16 2339
6698.93 2385
6699.70 2222
6700.47 2233
6701.25 2270
6702.02 2316
6702.79 2339
6703.56 2271
6704.33 2319
6705.11 2249
6705.88 2323
6706.65 2368
6707.43 2327
6708.20 2240
6708.97 2260
6709.74 2304
6710.52 2376
6711.29 2277
6712.06 2290
6712.84 2315
6713.61 2356
6714.38 2400
6715.15 2375
6715.93 2221
6716.70 2291
6717.47 2383
6718.25 2397
6719.02 2218
6719.79 2333
6720.57 2251
6721.34 2380
6722.11 2305
6722.89 2243
6723.66 2283
6724.43 2296
6725.21 2209
6725.98 2211
6726.76 2191
6727.53 2188
6728.30 2247
6729.08 2166
6729.85 2133
6730.63 2174
6731.40 2228
6732.17 2170
6732.95 2165
6733.72 2142
6734.50 2078
6735.27 2112
6736.04 2109
6736.82 2097
6737.59 2149
6738.37 2178
6739.14 2140
6739.92 2129
6740.69 2137
6741.47 2176
6742.24 2107
6743.02 2022
6743.79 2034
6744.57 2115
6745.34 2089
6746.12 2045
6746.89 2091
6747.66 1990
6748.44 2048
6749.22 2002
6749.99 1949
6750.77 2004
6751.54 2007
6752.32 1985
6753.09 2064
6753.87 2013
6754.64 2020
6755.42 2135
6756.19 2111
6756.97 2050
6757.74 1986
6758.52 1947
6759.29 2052
6760.07 2111
6760.85 2070
6761.62 2069
6762.40 2018
6763.17 2145
6763.95 2123
6764.73 2045
6765.50 2035
6766.28 2010
6767.05 1953
6767.83 2011
6768.61 1971
6769.38 1973
6770.16 1983
6770.94 2026
6771.71 2010
6772.49 1978
6773.26 1982
6774.04 1954
6774.82 1995
6775.59 2002
6776.37 1974
6777.15 1963
6777.92 2033
6778.70 2087
6779.48 2188
6780.25 2136
6781.03 2205
6781.81 2113
6782.59 2162
6783.36 2050
6784.14 2044
6784.92 2011
6785.69 1979
6786.47 1953
6787.25 1927
6788.03 1899
6788.80 1974
6789.58 1947
6790.36 1992
6791.13 1925
6791.91 1825
6792.69 1769
6793.47 1932
6794.25 1873
6795.02 1819
6795.80 1837
6796.58 1808
6797.36 1806
6798.13 1857
6798.91 1951
6799.69 1885
6800.47 1816
6801.25 1851
6802.02 1847
6802.80 1828
6803.58 1910
6804.36 1816
6805.14 1736
6805.92 1765
6806.69 1821
6807.47 1724
6808.25 1715
6809.03 1839
6809.81 1853
6810.59 1867
6811.36 1821
6812.14 1853
6812.92 1851
6813.70 1788
6814.48 1788
6815.26 1805
6816.04 1896
6816.82 1953
6817.60 1876
6818.37 1895
6819.15 1889
6819.93 1816
6820.71 1846
6821.49 1858
6822.27 1898
6823.05 1847
6823.83 1798
6824.61 1881
6825.39 1815
6826.17 1795
6826.95 1817
6827.73 1852
6828.51 1837
6829.29 1809
6830.07 1754
6830.85 1810
6831.63 1831
6832.40 1814
6833.18 1806
6833.96 1797
6834.74 1701
6835.52 1770
6836.30 1722
6837.08 1774
6837.87 1851
6838.65 1773
6839.43 1718
6840.21 1746
6840.99 1814
6841.77 1741
6842.55 1828
6843.33 1713
6844.11 1685
6844.89 1661
6845.67 1682
6846.45 1695
6847.23 1644
6848.01 1671
6848.79 1797
6849.57 1811
6850.35 1841
6851.13 1846
6851.92 1888
6852.70 1921
6853.48 2014
6854.26 2018
6855.04 1923
6855.82 1923
6856.60 1927
6857.38 1852
6858.16 1823
6858.95 1813
6859.73 1782
6860.51 1758
6861.29 1860
6862.07 1872
6862.85 1801
6863.64 1701
6864.42 1727
6865.20 1750
6865.98 1666
6866.76 1702
6867.54 1830
6868.33 1675
6869.11 1790
6869.89 1803
6870.67 1741
6871.45 1809
6872.24 1849
6873.02 1832
6873.80 1759
6874.58 1692
6875.36 1726
6876.15 1782
6876.93 1816
6877.71 1781
6878.49 1783
6879.28 1762
6880.06 1813
6880.84 1893
6881.62 1835
6882.41 1874
6883.19 1930
6883.97 1854
6884.76 1847
6885.54 1942
6886.32 1916
6887.10 1932
6887.89 1959
6888.67 1932
6889.45 1895
6890.24 1912
6891.02 2012
6891.80 1899
6892.59 1859
6893.37 1883
6894.15 1824
6894.94 1854
6895.72 1852
6896.50 1779
6897.29 1741
6898.07 1780
6898.85 1843
6899.64 1840
6900.42 1785
6901.21 1788
6901.99 1785
6902.77 1826
6903.56 1766
6904.34 1804
6905.12 1801
6905.91 1850
6906.69 1827
6907.48 1825
6908.26 1848
6909.05 1813
6909.83 1875
6910.61 1917
6911.40 1878
6912.18 1779
6912.97 1775
6913.75 1825
6914.54 1777
6915.32 1754
6916.11 1735
6916.89 1742
6917.67 1755
6918.46 1858
6919.24 1821
6920.03 1829
6920.81 1941
6921.60 2002
6922.38 2029
6923.17 2022
6923.95 2100
6924.74 2138
6925.52 2084
6926.31 2060
6927.09 2089
6927.88 2077
6928.67 1974
6929.45 1925
6930.24 1791
6931.02 1731
6931.81 1744
6932.59 1820
6933.38 1742
6934.16 1733
6934.95 1741
6935.74 1697
6936.52 1722
6937.31 1720
6938.09 1633
6938.88 1676
6939.66 1706
6940.45 1748
6941.24 1758
6942.02 1769
6942.81 1758
6943.59 1747
6944.38 1877
6945.17 1855
6945.95 1813
6946.74 1733
6947.53 1837
6948.31 1789
6949.10 1833
6949.89 1868
6950.67 1902
6951.46 1868
6952.25 1858
6953.03 1803
6953.82 1836
6954.61 1845
6955.39 1818
6956.18 1881
6956.97 1949
6957.75 1858
6958.54 1885
6959.33 1880
6960.11 1839
6960.90 1908
6961.69 1837
6962.48 1909
6963.26 1950
6964.05 1904
6964.84 2015
6965.63 2020
6966.41 1985
6967.20 1875
6967.99 1892
6968.78 1937
6969.56 1913
6970.35 1962
6971.14 2003
6971.93 1915
6972.71 1890
6973.50 2052
6974.29 2005
6975.08 2070
6975.87 2011
6976.65 2055
6977.44 2141
6978.23 2083
6979.02 2003
6979.81 2155
6980.60 2142
6981.38 2203
6982.17 2191
6982.96 2320
6983.75 2402
6984.54 2361
6985.33 2606
6986.11 2706
6986.90 2817
6987.69 2656
6988.48 2770
6989.27 2894
6990.06 2843
6990.85 2665
6991.64 2530
6992.42 2424
6993.21 2328
6994.00 2254
6994.79 2169
6995.58 2162
6996.37 2097
6997.16 2088
6997.95 2087
6998.74 2172
6999.53 2268
7000.32 2438
7001.11 2458
7001.90 2592
7002.68 2674
7003.47 2613
7004.26 2608
7005.05 2492
7005.84 2413
7006.63 2251
7007.42 2219
7008.21 2065
7009.00 2031
7009.79 1941
7010.58 1866
7011.37 1823
7012.16 1822
7012.95 1957
7013.74 1866
7014.53 1812
7015.32 1911
7016.11 1864
7016.90 1873
7017.69 1724
7018.48 1749
7019.27 1784
7020.07 1672
7020.86 1731
7021.65 1692
7022.44 1759
7023.23 1814
7024.02 1842
7024.81 1827
7025.60 1797
7026.39 1855
7027.18 1844
7027.97 1982
7028.76 1858
7029.55 1835
7030.35 1822
7031.14 1932
7031.93 1844
7032.72 1834
7033.51 1805
7034.30 1835
7035.09 1813
7035.88 1809
7036.68 1777
7037.47 1850
7038.26 1899
7039.05 1834
7039.84 1919
7040.63 1869
7041.43 1799
7042.22 1941
7043.01 1958
7043.80 1896
7044.59 1846
7045.38 1765
7046.18 1828
7046.97 1840
7047.76 1801
7048.55 1799
7049.35 1911
7050.14 1890
7050.93 1908
7051.72 1968
7052.51 1901
7053.31 1940
7054.10 1846
7054.89 1851
7055.68 1768
7056.48 1750
7057.27 1754
7058.06 1838
7058.85 1796
7059.65 1704
7060.44 1730
7061.23 1785
7062.03 1815
7062.82 1735
7063.61 1804
7064.40 1816
7065.20 1726
7065.99 1736
7066.78 1731
7067.58 1786
7068.37 1659
7069.16 1649
7069.96 1660
7070.75 1704
7071.54 1667
7072.34 1712
7073.13 1734
7073.92 1635
7074.72 1712
7075.51 1752
7076.30 1656
7077.10 1703
7077.89 1694
7078.69 1783
7079.48 1797
7080.27 1690
7081.07 1717
7081.86 1674
7082.66 1715
7083.45 1830
7084.24 1723
7085.04 1617
7085.83 1685
7086.63 1722
7087.42 1772
7088.21 1698
7089.01 1661
7089.80 1671
7090.60 1609
7091.39 1657
7092.19 1570
7092.98 1606
7093.78 1582
7094.57 1696
7095.37 1635
7096.16 1617
7096.96 1650
7097.75 1641
7098.55 1631
7099.34 1613
7100.14 1641
7100.93 1542
7101.73 1648
7102.52 1568
7103.32 1530
7104.11 1607
7104.91 1529
7105.70 1552
7106.50 1586
7107.29 1486
7108.09 1533
7108.88 1533
7109.68 1470
7110.47 1595
7111.27 1639
7112.07 1613
7112.86 1590
7113.66 1504
7114.45 1567
7115.25 1561
7116.04 1610
7116.84 1527
7117.64 1541
7118.43 1651
7119.23 1653
7120.02 1524
7120.82 1532
7121.62 1566
7122.41 1575
7123.21 1526
7124.01 1546
7124.80 1600
7125.60 1557
7126.40 1463
7127.19 1524
7127.99 1573
7128.79 1524
7129.58 1604
7130.38 1629
7131.18 1537
7131.97 1554
7132.77 1516
7133.57 1590
7134.36 1550
7135.16 1472
7135.96 1462
7136.75 1469
7137.55 1447
7138.35 1514
7139.14 1460
7139.94 1440
7140.74 1516
7141.54 1498
7142.33 1561
7143.13 1519
7143.93 1524
7144.73 1602
7145.52 1511
7146.32 1454
7147.12 1526
7147.92 1532
7148.71 1562
7149.51 1644
7150.31 1549
7151.11 1464
7151.91 1554
7152.70 1522
7153.50 1525
7154.30 1524
7155.10 1497
7155.90 1527
7156.69 1464
7157.49 1469
7158.29 1489
7159.09 1527
7159.89 1594
7160.69 1502
7161.48 1430
7162.28 1502
7163.08 1551
7163.88 1571
7164.68 1459
7165.48 1433
7166.28 1509
7167.07 1577
7167.87 1517
7168.67 1534
7169.47 1533
7170.27 1498
7171.07 1560
7171.87 1552
7172.67 1554
7173.47 1566
7174.27 1547
7175.06 1491
7175.86 1485
7176.66 1502
7177.46 1536
7178.26 1513
7179.06 1555
7179.86 1535
7180.66 1534
7181.46 1478
7182.26 1540
7183.06 1580
7183.86 1569
7184.66 1516
7185.46 1575
7186.26 1569
7187.06 1610
7187.86 1591
7188.66 1609
7189.46 1524
7190.26 1589
7191.06 1582
7191.86 1459
7192.66 1458
7193.46 1462
7194.26 1408
7195.06 1441
7195.86 1453
7196.66 1501
7197.46 1492
7198.26 1490
7199.06 1500
7199.86 1501
7200.66 1412
7201.46 1377
7202.26 1411
7203.06 1439
7203.87 1418
7204.67 1449
7205.47 1490
7206.27 1498
7207.07 1484
7207.87 1434
7208.67 1405
7209.47 1405
7210.27 1423
7211.07 1417
7211.88 1451
7212.68 1529
7213.48 1528
7214.28 1455
7215.08 1474
7215.88 1391
7216.68 1491
7217.49 1483
7218.29 1423
7219.09 1427
7219.89 1431
7220.69 1444
7221.49 1424
7222.30 1384
7223.10 1481
7223.90 1481
7224.70 1464
7225.50 1504
7226.31 1467
7227.11 1483
7227.91 1417
7228.71 1440
7229.51 1411
7230.32 1485
7231.12 1464
7231.92 1441
7232.72 1460
7233.53 1461
7234.33 1365
7235.13 1375
7235.93 1398
7236.74 1383
7237.54 1481
7238.34 1445
7239.14 1438
7239.95 1449
7240.75 1474
7241.55 1490
7242.36 1568
7243.16 1543
7243.96 1442
7244.77 1503
7245.57 1505
7246.37 1513
7247.17 1451
7247.98 1484
7248.78 1492
7249.58 1501
7250.39 1429
7251.19 1453
7251.99 1510
7252.80 1438
7253.60 1451
7254.41 1432
7255.21 1453
7256.01 1511
7256.82 1603
7257.62 1540
7258.42 1370
7259.23 1443
7260.03 1531
7260.84 1441
7261.64 1519
7262.44 1510
7263.25 1477
7264.05 1465
7264.86 1519
7265.66 1520
7266.46 1486
7267.27 1443
7268.07 1368
7268.88 1433
7269.68 1442
7270.49 1466
7271.29 1421
7272.10 1485
7272.90 1463
7273.71 1436
7274.51 1487
7275.31 1414
7276.12 1431
7276.92 1384
7277.73 1433
7278.53 1471
7279.34 1516
7280.14 1523
7280.95 1460
7281.75 1481
7282.56 1488
7283.37 1521
7284.17 1531
7284.98 1490
7285.78 1584
7286.59 1633
7287.39 1577
7288.20 1593
7289.00 1597
7289.81 1612
7290.61 1623
7291.42 1563
7292.23 1502
7293.03 1497
7293.84 1528
7294.64 1550
7295.45 1592
7296.25 1559
7297.06 1409
7297.87 1528
7298.67 1595
7299.48 1559
7300.28 1554
7301.09 1520
7301.90 1550
7302.70 1580
7303.51 1629
7304.32 1587
7305.12 1584
7305.93 1565
7306.74 1532
7307.54 1544
7308.35 1612
7309.16 1549
7309.96 1502
7310.77 1597
7311.58 1619
7312.38 1617
7313.19 1539
7314.00 1554
7314.80 1587
7315.61 1548
7316.42 1609
7317.22 1579
7318.03 1525
7318.84 1545
7319.65 1579
7320.45 1636
7321.26 1643
7322.07 1664
7322.88 1696
7323.68 1735
7324.49 1762
7325.30 1729
7326.11 1746
7326.91 1613
7327.72 1627
7328.53 1530
7329.34 1497
7330.14 1503
7330.95 1492
7331.76 1528
7332.57 1555
7333.38 1503
7334.18 1483
7334.99 1522
7335.80 1629
7336.61 1498
7337.42 1526
7338.22 1533
7339.03 1561
7339.84 1565
7340.65 1505
7341.46 1470
7342.27 1433
7343.07 1458
7343.88 1433
7344.69 1463
7345.50 1532
7346.31 1531
7347.12 1547
7347.93 1625
7348.74 1455
7349.54 1501
7350.35 1535
7351.16 1468
7351.97 1555
7352.78 1444
7353.59 1434
7354.40 1427
7355.21 1481
7356.02 1422
7356.83 1474
7357.64 1502
7358.45 1498
7359.25 1425
7360.06 1492
7360.87 1435
7361.68 1531
7362.49 1526
7363.30 1467
7364.11 1483
7364.92 1504
7365.73 1490
7366.54 1491
7367.35 1483
7368.16 1408
7368.97 1440
7369.78 1421
7370.59 1494
7371.40 1468
7372.21 1515
7373.02 1543
7373.83 1486
7374.64 1455
7375.45 1476
7376.26 1461
7377.07 1459
7377.88 1493
7378.69 1492
7379.50 1440
7380.31 1468
7381.13 1547
7381.94 1609
7382.75 1588
7383.56 1631
7384.37 1620
7385.18 1676
7385.99 1613
7386.80 1539
7387.61 1490
7388.42 1564
7389.23 1488
7390.05 1512
7390.86 1488
7391.67 1438
7392.48 1350
7393.29 1437
7394.10 1379
7394.91 1383
7395.72 1408
7396.54 1493
7397.35 1379
7398.16 1372
7398.97 1399
7399.78 1462
7400.59 1538
7401.41 1560
7402.22 1622
7403.03 1639
7403.84 1661
7404.65 1679
7405.46 1660
7406.28 1655
7407.09 1548
7407.90 1487
7408.71 1492
7409.52 1421
7410.34 1478
7411.15 1478
7411.96 1529
7412.77 1485
7413.59 1428
7414.40 1397
7415.21 1358
7416.02 1320
7416.84 1333
7417.65 1372
7418.46 1332
7419.27 1333
7420.09 1342
7420.90 1356
7421.71 1353
7422.53 1325
7423.34 1389
7424.15 1410
7424.96 1365
7425.78 1324
7426.59 1333
7427.40 1288
7428.22 1302
7429.03 1401
7429.84 1413
7430.66 1348
7431.47 1368
7432.28 1421
7433.10 1464
7433.91 1452
7434.72 1467
7435.54 1429
7436.35 1348
7437.17 1350
7437.98 1368
7438.79 1288
7439.61 1291
7440.42 1347
7441.23 1378
7442.05 1400
7442.86 1406
7443.68 1344
7444.49 1404
7445.30 1384
7446.12 1377
7446.93 1411
7447.75 1403
7448.56 1351
7449.38 1397
7450.19 1338
7451.00 1297
7451.82 1360
7452.63 1359
7453.45 1366
7454.26 1339
7455.08 1399
7455.89 1321
7456.71 1304
7457.52 1363
7458.34 1365
7459.15 1361
7459.97 1322
7460.78 1413
7461.60 1350
7462.41 1388
7463.23 1361
7464.04 1397
7464.86 1415
7465.67 1363
7466.49 1311
7467.30 1453
7468.12 1382
7468.93 1393
7469.75 1380
7470.56 1348
7471.38 1351
7472.20 1379
7473.01 1384
7473.83 1362
7474.64 1408
7475.46 1360
7476.27 1396
7477.09 1424
7477.91 1380
7478.72 1319
7479.54 1385
7480.35 1388
7481.17 1344
7481.99 1331
7482.80 1366
7483.62 1381
7484.44 1351
7485.25 1342
7486.07 1401
7486.88 1406
7487.70 1440
7488.52 1386
7489.33 1368
7490.15 1350
7490.97 1407
7491.78 1361
7492.60 1338
7493.42 1412
7494.23 1369
7495.05 1385
7495.87 1324
7496.69 1387
7497.50 1346
7498.32 1354
7499.14 1306
7499.95 1333
7500.77 1409
7501.59 1311
7502.40 1386
7503.22 1354
7504.04 1409
7504.86 1320
7505.67 1319
7506.49 1380
7507.31 1374
7508.13 1414
7508.94 1409
7509.76 1417
7510.58 1450
7511.40 1430
7512.22 1411
7513.03 1396
7513.85 1376
7514.67 1351
7515.49 1325
7516.31 1371
7517.12 1351
7517.94 1330
7518.76 1410
7519.58 1399
7520.40 1449
7521.21 1301
7522.03 1358
7522.85 1383
7523.67 1431
7524.49 1384
7525.31 1414
7526.12 1397
7526.94 1480
7527.76 1360
7528.58 1397
7529.40 1444
7530.22 1391
7531.04 1412
7531.86 1433
7532.67 1381
7533.49 1374
7534.31 1402
7535.13 1406
7535.95 1406
7536.77 1412
7537.59 1411
7538.41 1414
7539.23 1498
7540.05 1469
7540.87 1454
7541.69 1486
7542.51 1418
7543.32 1436
7544.14 1475
7544.96 1458
7545.78 1514
7546.60 1468
7547.42 1409
7548.24 1346
7549.06 1344
7549.88 1404
7550.70 1411
7551.52 1421
7552.34 1451
7553.16 1476
7553.98 1457
7554.80 1466
7555.62 1509
7556.44 1527
7557.26 1461
7558.08 1473
7558.90 1522
7559.72 1546
7560.54 1540
7561.36 1487
7562.19 1558
7563.01 1638
7563.83 1626
7564.65 1579
7565.47 1567
7566.29 1533
7567.11 1506
7567.93 1561
7568.75 1518
7569.57 1508
7570.39 1515
7571.21 1536
7572.03 1515
7572.86 1521
7573.68 1574
7574.50 1504
7575.32 1508
7576.14 1535
7576.96 1463
7577.78 1550
7578.60 1504
7579.43 1546
7580.25 1514
7581.07 1506
7581.89 1495
7582.71 1510
7583.53 1571
7584.36 1567
7585.18 1594
7586.00 1642
7586.82 1661
7587.64 1657
7588.47 1707
7589.29 1736
7590.11 1803
7590.93 1743
7591.75 1792
7592.58 1746
7593.40 1763
7594.22 1743
7595.04 1722
7595.86 1730
7596.69 1681
7597.51 1652
7598.33 1649
7599.15 1768
7599.98 1624
7600.80 1668
7601.62 1774
7602.45 1782
7603.27 1715
7604.09 1890
7604.91 1891
7605.74 1970
7606.56 1952
7607.38 2081
7608.21 2118
7609.03 2054
7609.85 1981
7610.67 1930
7611.50 1855
7612.32 1815
7613.14 1832
7613.97 1755
7614.79 1818
7615.61 1792
7616.44 1824
7617.26 1705
7618.08 1858
7618.91 1786
7619.73 1821
7620.56 1756
7621.38 1774
7622.20 1686
7623.03 1732
7623.85 1760
7624.67 1706
7625.50 1797
7626.32 1840
7627.15 1902
7627.97 1858
7628.80 1855
7629.62 1900
7630.44 1992
7631.27 2135
7632.09 2272
7632.92 2323
7633.74 2452
7634.57 2615
7635.39 2533
7636.21 2416
7637.04 2350
7637.86 2104
7638.69 1996
7639.51 1860
7640.34 1774
7641.16 1708
7641.99 1654
7642.81 1606
7643.64 1655
7644.46 1598
7645.29 1523
7646.11 1470
7646.94 1503
7647.76 1632
7648.59 1534
7649.41 1498
7650.24 1497
7651.06 1546
7651.89 1555
7652.71 1477
7653.54 1509
7654.37 1482
7655.19 1499
7656.02 1493
7656.84 1522
7657.67 1494
7658.49 1440
7659.32 1438
7660.14 1485
7660.97 1515
7661.80 1476
7662.62 1426
7663.45 1489
7664.27 1444
7665.10 1400
7665.93 1445
7666.75 1487
7667.58 1499
7668.41 1448
7669.23 1534
7670.06 1530
7670.88 1488
7671.71 1529
7672.54 1519
7673.36 1479
7674.19 1410
7675.02 1415
7675.84 1502
7676.67 1489
7677.50 1451
7678.32 1397
7679.15 1479
7679.98 1451
7680.81 1360
7681.63 1417
7682.46 1404
7683.29 1340
7684.11 1401
7684.94 1464
7685.77 1451
7686.59 1412
7687.42 1434
7688.25 1420
7689.08 1465
7689.90 1417
7690.73 1362
7691.56 1354
7692.39 1473
7693.21 1416
7694.04 1343
7694.87 1417
7695.70 1440
7696.53 1361
7697.35 1372
7698.18 1393
7699.01 1421
7699.84 1361
7700.66 1427
7701.49 1439
7702.32 1399
7703.15 1359
7703.98 1378
7704.81 1376
7705.63 1421
7706.46 1428
7707.29 1344
7708.12 1300
7708.95 1264
7709.78 1388
7710.60 1392
7711.43 1388
7712.26 1317
7713.09 1306
7713.92 1274
7714.75 1190
7715.58 1216
7716.41 1314
7717.23 1284
7718.06 1344
7718.89 1271
7719.72 1335
7720.55 1374
7721.38 1343
7722.21 1312
7723.04 1326
7723.87 1290
7724.70 1271
7725.53 1283
7726.36 1268
7727.18 1197
7728.01 1268
7728.84 1286
7729.67 1230
7730.50 1220
7731.33 1311
7732.16 1315
7732.99 1312
7733.82 1283
7734.65 1262
7735.48 1263
7736.31 1286
7737.14 1205
7737.97 1232
7738.80 1198
7739.63 1238
7740.46 1237
7741.29 1276
7742.12 1225
7742.95 1230
7743.78 1279
7744.61 1312
7745.44 1288
7746.27 1246
7747.10 1303
7747.94 1358
7748.77 1389
7749.60 1357
7750.43 1409
7751.26 1396
7752.09 1350
7752.92 1273
7753.75 1230
7754.58 1268
7755.41 1214
7756.24 1325
7757.07 1249
7757.91 1254
7758.74 1230
7759.57 1173
7760.40 1231
7761.23 1226
7762.06 1214
7762.89 1241
7763.72 1201
7764.56 1160
7765.39 1141
7766.22 1180
7767.05 1172
7767.88 1203
7768.71 1173
7769.55 1170
7770.38 1164
7771.21 1197
7772.04 1163
7772.87 1171
7773.70 1229
7774.54 1248
7775.37 1225
7776.20 1247
7777.03 1247
7777.86 1196
7778.70 1206
7779.53 1221
7780.36 1197
7781.19 1182
7782.03 1152
7782.86 1172
7783.69 1179
7784.52 1186
7785.36 1219
7786.19 1268
7787.02 1231
7787.85 1270
7788.69 1239
7789.52 1309
7790.35 1245
7791.19 1226
7792.02 1287
7792.85 1267
7793.68 1199
7794.52 1194
7795.35 1243
7796.18 1198
7797.02 1227
7797.85 1151
7798.68 1225
7799.52 1185
7800.35 1169
7801.18 1232
7802.02 1138
7802.85 1237
7803.68 1126
7804.52 1154
7805.35 1213
7806.18 1223
7807.02 1241
7807.85 1175
7808.69 1240
7809.52 1219
7810.35 1197
7811.19 1165
7812.02 1180
7812.86 1236
7813.69 1258
7814.52 1237
7815.36 1260
7816.19 1273
7817.03 1233
7817.86 1264
7818.70 1318
7819.53 1294
7820.36 1266
7821.20 1261
7822.03 1226
7822.87 1174
7823.70 1189
7824.54 1167
7825.37 1177
7826.21 1182
7827.04 1211
7827.88 1191
7828.71 1223
7829.55 1203
7830.38 1199
7831.22 1198
7832.05 1150
7832.89 1068
7833.72 1180
7834.56 1226
7835.39 1246
7836.23 1206
7837.06 1191
7837.90 1191
7838.73 1186
7839.57 1221
7840.40 1161
7841.24 1273
7842.07 1303
7842.91 1275
7843.75 1229
7844.58 1211
7845.42 1228
7846.25 1157
7847.09 1232
7847.93 1239
7848.76 1279
7849.60 1268
7850.43 1268
7851.27 1285
7852.11 1220
7852.94 1225
7853.78 1224
7854.61 1174
7855.45 1206
7856.29 1187
7857.12 1247
7857.96 1370
7858.80 1332
7859.63 1347
7860.47 1383
7861.31 1421
7862.14 1419
7862.98 1434
7863.82 1288
7864.65 1252
7865.49 1272
7866.33 1191
7867.16 1130
7868.00 1191
7868.84 1169
7869.67 1197
7870.51 1160
7871.35 1234
7872.19 1197
7873.02 1238
7873.86 1281
7874.70 1228
7875.53 1281
7876.37 1293
7877.21 1283
7878.05 1220
7878.88 1293
7879.72 1310
7880.56 1348
7881.40 1288
7882.24 1199
7883.07 1190
7883.91 1216
7884.75 1197
7885.59 1190
7886.42 1176
7887.26 1208
7888.10 1219
7888.94 1208
7889.78 1179
7890.62 1217
7891.45 1196
7892.29 1229
7893.13 1242
7893.97 1178
7894.81 1194
7895.65 1199
7896.48 1220
7897.32 1221
7898.16 1182
7899.00 1215
7899.84 1179
7900.68 1193
7901.52 1215
7902.35 1308
7903.19 1299
7904.03 1202
7904.87 1188
7905.71 1234
7906.55 1180
7907.39 1180
7908.23 1185
7909.07 1165
7909.91 1208
7910.75 1158
7911.58 1077
7912.42 1092
7913.26 1125
7914.10 1200
7914.94 1112
7915.78 1145
7916.62 1159
7917.46 1234
7918.30 1221
7919.14 1261
7919.98 1248
7920.82 1228
7921.66 1317
7922.50 1301
7923.34 1229
7924.18 1139
7925.02 1165
7925.86 1158
7926.70 1140
7927.54 1178
7928.38 1123
7929.22 1112
7930.06 1198
7930.90 1165
7931.74 1135
7932.58 1159
7933.42 1116
7934.26 1167
7935.10 1134
7935.94 1138
7936.78 1119
7937.62 1131
7938.47 1133
7939.31 1126
7940.15 1076
7940.99 1050
7941.83 1080
7942.67 1104
7943.51 1162
7944.35 1123
7945.19 1150
7946.03 1168
7946.88 1129
7947.72 1120
7948.56 1098
7949.40 1105
7950.24 1147
7951.08 1124
7951.92 1113
7952.76 1127
7953.61 1032
7954.45 1104
7955.29 1174
7956.13 1150
7956.97 1155
7957.81 1066
7958.66 1164
7959.50 1098
7960.34 1098
7961.18 1123
7962.02 1127
7962.87 1094
7963.71 1073
7964.55 1057
7965.39 1077
7966.23 1052
7967.08 1080
7967.92 1116
7968.76 1046
7969.60 1009
7970.45 1070
7971.29 1086
7972.13 1118
7972.97 1144
7973.82 1071
7974.66 1070
7975.50 1075
7976.34 1070
7977.19 1049
7978.03 1058
7978.87 1112
7979.72 1036
7980.56 1039
7981.40 1076
7982.24 1067
7983.09 1056
7983.93 1115
7984.77 1117
7985.62 1060
7986.46 1049
7987.30 1058
7988.15 1086
7988.99 1076
7989.83 1052
7990.68 1045
7991.52 1036
7992.36 1022
7993.21 1000
7994.05 1039
7994.90 1023
7995.74 1007
7996.58 988
7997.43 999
7998.27 988
7999.11 1041
7999.96 1048
8000.80 1022
8001.65 972
8002.49 1009
8003.34 989
8004.18 941
8005.02 884
8005.87 1055
8006.71 1071
8007.56 1031
8008.40 1044
8009.25 979
8010.09 1062
8010.93 1018
8011.78 1036
8012.62 1035
8013.47 1070
8014.31 1070
8015.16 1062
8016.00 1032
8016.85 999
8017.69 941
8018.54 1009
8019.38 1022
8020.23 1044
8021.07 1022
8021.92 1096
8022.76 1090
8023.61 1052
8024.45 1019
8025.30 1092
8026.14 1088
8026.99 1014
8027.83 994
8028.68 1034
8029.53 1028
8030.37 1019
8031.22 957
8032.06 998
8032.91 968
8033.75 1019
8034.60 999
8035.45 992
8036.29 1005
8037.14 982
8037.98 972
8038.83 974
8039.68 1070
8040.52 1002
8041.37 1027
8042.21 1038
8043.06 1011
8043.91 1003
8044.75 957
8045.60 939
8046.45 1037
8047.29 1085
8048.14 971
8048.99 963
8049.83 1050
8050.68 979
8051.53 979
8052.37 1002
8053.22 1047
8054.07 1091
8054.91 1026
8055.76 976
8056.61 1004
8057.45 976
8058.30 1033
8059.15 914
8060.00 1012
8060.84 963
8061.69 947
8062.54 1037
8063.38 1011
8064.23 1047
8065.08 968
8065.93 1044
8066.77 1025
8067.62 924
8068.47 950
8069.32 981
8070.16 993
8071.01 933
8071.86 940
8072.71 970
8073.56 1004
8074.40 961
8075.25 936
8076.10 967
8076.95 939
8077.80 941
8078.64 989
8079.49 971
8080.34 954
8081.19 979
8082.04 939
8082.89 999
8083.73 998
8084.58 943
8085.43 1019
8086.28 1042
8087.13 992
8087.98 962
8088.82 951
8089.67 916
8090.52 928
8091.37 916
8092.22 942
8093.07 942
8093.92 918
8094.77 962
8095.62 952
8096.46 931
8097.31 945
8098.16 994
8099.01 960
8099.86 956
8100.71 992
8101.56 1006
8102.41 987
8103.26 1013
8104.11 977
8104.96 942
8105.81 963
8106.66 980
8107.51 935
8108.36 927
8109.21 1024
8110.06 1006
8110.91 940
8111.76 938
8112.61 972
8113.46 982
8114.31 947
8115.16 942
8116.01 1002
8116.86 939
8117.71 985
8118.56 1012
8119.41 1064
8120.26 1017
8121.11 1032
8121.96 1005
8122.81 1018
8123.66 979
8124.51 965
8125.36 986
8126.21 947
8127.06 983
8127.91 960
8128.76 1040
8129.61 1033
8130.46 969
8131.31 956
8132.17 985
8133.02 997
8133.87 998
8134.72 1023
8135.57 1025
8136.42 998
8137.27 1056
8138.12 1015
8138.97 1042
8139.83 1022
8140.68 1013
8141.53 1023
8142.38 1080
8143.23 1096
8144.08 1063
8144.94 1120
8145.79 1087
8146.64 1063
8147.49 1006
8148.34 1065
8149.19 1093
8150.05 986
8150.90 1022
8151.75 1064
8152.60 1040
8153.45 1059
8154.31 1024
8155.16 1003
8156.01 995
8156.86 1002
8157.71 1061
8158.57 1074
8159.42 1057
8160.27 1005
8161.12 1074
8161.98 1056
8162.83 1003
8163.68 1040
8164.53 979
8165.39 1020
8166.24 974
8167.09 959
8167.95 905
8168.80 944
8169.65 1055
8170.50 970
8171.36 997
8172.21 1015
8173.06 1035
8173.92 1022
8174.77 973
8175.62 995
8176.48 954
8177.33 1026
8178.18 983
8179.04 1049
8179.89 967
8180.74 974
8181.60 1009
8182.45 1047
8183.30 1045
8184.16 1005
8185.01 1021
8185.86 971
8186.72 974
8187.57 913
8188.43 970
8189.28 1029
8190.13 1027
8190.99 953
8191.84 971
8192.70 947
8193.55 878
8194.40 910
8195.26 976
8196.11 930
8196.97 927
8197.82 976
8198.68 964
8199.53 952
8200.39 977
8201.24 956
8202.09 964
8202.95 954
8203.80 972
8204.66 945
8205.51 905
8206.37 914
8207.22 970
8208.08 960
8208.93 1009
8209.79 985
8210.64 987
8211.50 967
8212.35 988
8213.21 943
8214.06 942
8214.92 1011
8215.77 1010
8216.63 1013
8217.49 938
8218.34 957
8219.20 979
8220.05 986
8220.91 895
8221.76 923
8222.62 975
8223.47 968
8224.33 917
8225.19 980
8226.04 920
8226.90 927
8227.75 903
8228.61 1023
8229.47 983
8230.32 902
8231.18 938
8232.03 935
8232.89 962
8233.75 964
8234.60 925
8235.46 918
8236.32 1026
8237.17 1010
8238.03 949
8238.88 952
8239.74 1005
8240.60 1007
8241.45 985
8242.31 1018
8243.17 1025
8244.02 983
8244.88 949
8245.74 951
8246.60 913
8247.45 908
8248.31 919
8249.17 944
8250.02 909
8250.88 954
8251.74 987
8252.59 1000
8253.45 1012
8254.31 1005
8255.17 968
8256.02 974
8256.88 965
8257.74 962
8258.60 963
8259.45 955
8260.31 927
8261.17 982
8262.03 971
8262.89 1026
8263.74 916
8264.60 942
8265.46 963
8266.32 938
8267.17 957
8268.03 921
8268.89 935
8269.75 926
8270.61 953
8271.47 968
8272.32 938
8273.18 938
8274.04 937
8274.90 914
8275.76 926
8276.62 964
8277.47 903
8278.33 887
8279.19 973
8280.05 986
8280.91 900
8281.77 957
8282.63 905
8283.48 967
8284.34 1009
8285.20 963
8286.06 996
8286.92 977
8287.78 908
8288.64 924
8289.50 945
8290.36 993
8291.22 934
8292.08 966
8292.94 983
8293.79 976
8294.65 987
8295.51 991
8296.37 974
8297.23 990
8298.09 1019
8298.95 974
8299.81 1013
8300.67 1012
8301.53 1000
8302.39 1024
8303.25 1051
8304.11 1059
8304.97 1004
8305.83 1069
8306.69 991
8307.55 1041
8308.41 1087
8309.27 980
8310.13 986
8310.99 979
8311.85 1040
8312.71 1100
8313.57 1067
8314.43 989
8315.29 1045
8316.15 1089
8317.01 1155
8317.88 1083
8318.74 1077
8319.60 1037
8320.46 1016
8321.32 1084
8322.18 1073
8323.04 1055
8323.90 1032
8324.76 1048
8325.62 998
8326.48 998
8327.34 956
8328.21 1062
8329.07 987
8329.93 995
8330.79 987
8331.65 974
8332.51 1002
8333.37 1064
8334.24 1012
8335.10 1034
8335.96 994
8336.82 1024
8337.68 982
8338.54 1011
8339.41 1008
8340.27 984
8341.13 998
8341.99 1012
8342.85 953
8343.71 972
8344.58 1020
8345.44 1009
8346.30 1090
8347.16 1102
8348.02 1077
8348.89 1026
8349.75 1051
8350.61 1009
8351.47 1002
8352.34 1021
8353.20 1047
8354.06 1015
8354.92 1022
8355.79 997
8356.65 998
8357.51 1004
8358.37 1002
8359.24 974
8360.10 995
8360.96 986
8361.83 1050
8362.69 1002
8363.55 952
8364.41 962
8365.28 983
8366.14 949
8367.00 966
8367.87 964
8368.73 928
8369.59 914
8370.46 977
8371.32 1012
8372.18 928
8373.05 1010
8373.91 1010
8374.77 933
8375.64 994
8376.50 956
8377.37 1006
8378.23 1009
8379.09 964
8379.96 1009
8380.82 1025
8381.68 974
8382.55 1006
8383.41 1012
8384.28 1031
8385.14 1015
8386.01 1039
8386.87 975
8387.73 970
8388.60 978
8389.46 979
8390.33 1012
8391.19 1004
8392.06 1026
8392.92 1034
8393.78 1052
8394.65 1068
8395.51 1014
8396.38 952
8397.24 993
8398.11 1008
8398.97 984
8399.84 1031
8400.70 1021
8401.57 1023
8402.43 1005
8403.30 937
8404.16 941
8405.03 917
8405.89 1029
8406.76 1047
8407.62 1027
8408.49 1001
8409.35 976
8410.22 989
8411.08 1008
8411.95 1040
8412.82 989
8413.68 1046
8414.55 1036
8415.41 1019
8416.28 992
8417.14 965
8418.01 1015
8418.88 1022
8419.74 983
8420.61 1020
8421.47 1017
8422.34 1051
8423.21 1060
8424.07 1080
8424.94 1071
8425.80 1075
8426.67 1059
8427.54 1088
8428.40 1133
8429.27 1163
8430.14 1051
8431.00 1086
8431.87 1107
8432.74 1059
8433.60 1106
8434.47 1065
8435.34 1066
8436.20 1033
8437.07 1072
8437.94 1111
8438.80 1128
8439.67 1119
8440.54 1182
8441.40 1182
8442.27 1141
8443.14 1161
8444.00 1188
8444.87 1208
8445.74 1255
8446.61 1225
8447.47 1161
8448.34 1155
8449.21 1220
8450.08 1231
8450.94 1282
8451.81 1177
8452.68 1258
8453.55 1205
8454.41 1284
8455.28 1299
8456.15 1352
8457.02 1440
8457.88 1433
8458.75 1555
8459.62 1584
8460.49 1510
8461.36 1525
8462.22 1466
8463.09 1457
8463.96 1451
8464.83 1376
8465.70 1336
8466.57 1237
8467.43 1175
8468.30 1223
8469.17 1282
8470.04 1244
8470.91 1305
8471.78 1378
8472.65 1363
8473.51 1398
8474.38 1376
8475.25 1350
8476.12 1371
8476.99 1345
8477.86 1357
8478.73 1338
8479.60 1259
8480.46 1187
8481.33 1222
8482.20 1246
8483.07 1175
8483.94 1260
8484.81 1193
8485.68 1195
8486.55 1147
8487.42 1191
8488.29 1147
8489.16 1204
8490.03 1170
8490.90 1158
8491.77 1133
8492.64 1210
8493.51 1172
8494.37 1189
8495.24 1295
8496.11 1234
8496.98 1199
8497.85 1159
8498.72 1236
8499.59 1215
8500.46 1132
8501.33 1174
8502.20 1198
8503.07 1132
8503.94 1143
8504.82 1152
8505.69 1228
8506.56 1267
8507.43 1266
8508.30 1273
8509.17 1314
8510.04 1366
8510.91 1412
8511.78 1393
8512.65 1396
8513.52 1372
8514.39 1346
8515.26 1354
8516.13 1406
8517.00 1364
8517.87 1343
8518.75 1357
8519.62 1341
8520.49 1325
8521.36 1308
8522.23 1347
8523.10 1307
8523.97 1338
8524.84 1351
8525.71 1288
8526.59 1302
8527.46 1352
8528.33 1404
8529.20 1330
8530.07 1367
8530.94 1351
8531.82 1408
8532.69 1421
8533.56 1435
8534.43 1425
8535.30 1398
8536.17 1470
8537.05 1487
8537.92 1548
8538.79 1590
8539.66 1563
8540.53 1546
8541.41 1493
8542.28 1437
8543.15 1453
8544.02 1404
8544.90 1500
8545.77 1456
8546.64 1405
8547.51 1391
8548.39 1333
8549.26 1338
8550.13 1411
8551.00 1589
8551.88 1695
8552.75 1702
8553.62 1822
8554.49 2036
8555.37 2204
8556.24 2402
8557.11 2484
8557.99 2422
8558.86 2385
8559.73 2352
8560.60 2070
8561.48 1839
8562.35 1674
8563.22 1593
8564.10 1438
8564.97 1410
8565.84 1403
8566.72 1330
8567.59 1262
8568.46 1236
8569.34 1229
8570.21 1203
8571.09 1203
8571.96 1235
8572.83 1248
8573.71 1210
8574.58 1206
8575.45 1242
8576.33 1174
8577.20 1160
8578.08 1159
8578.95 1153
8579.82 1248
8580.70 1215
8581.57 1152
8582.45 1187
8583.32 1278
8584.20 1324
8585.07 1334
8585.94 1290
8586.82 1265
8587.69 1272
8588.57 1245
8589.44 1219
8590.32 1265
8591.19 1197
8592.07 1208
8592.94 1272
8593.82 1284
8594.69 1268
8595.57 1288
8596.44 1299
8597.32 1238
8598.19 1228
8599.07 1236
8599.94 1268
8600.82 1227
8601.69 1161
8602.57 1170
8603.44 1150
8604.32 1136
8605.19 1114
8606.07 1180
8606.94 1101
8607.82 1048
8608.69 1118
8609.57 1088
8610.45 1099
8611.32 1115
8612.20 1144
8613.07 1121
8613.95 1101
8614.82 1165
8615.70 1194
8616.58 1116
8617.45 1154
8618.33 1143
8619.21 1174
8620.08 1258
8620.96 1197
8621.83 1189
8622.71 1177
8623.59 1164
8624.46 1115
8625.34 1186
8626.22 1164
8627.09 1106
8627.97 1133
8628.85 1218
8629.72 1209
8630.60 1130
8631.48 1128
8632.35 1130
8633.23 1119
8634.11 1125
8634.98 1128
8635.86 1124
8636.74 1135
8637.61 1115
8638.49 1100
8639.37 1124
8640.24 1107
8641.12 1076
8642.00 1082
8642.88 1085
8643.75 1082
8644.63 1118
8645.51 1047
8646.39 1095
8647.26 1095
8648.14 1080
8649.02 1056
8649.90 1035
8650.77 1090
8651.65 1092
8652.53 1052
8653.41 1065
8654.29 1045
8655.16 1075
8656.04 1091
8656.92 1048
8657.80 1058
8658.68 1113
8659.55 1144
8660.43 1005
8661.31 1023
8662.19 1020
8663.07 1043
8663.95 1018
8664.82 1015
8665.70 950
8666.58 975
8667.46 1071
8668.34 1051
8669.22 1030
8670.10 976
8670.97 988
8671.85 1006
8672.73 1028
8673.61 986
8674.49 995
8675.37 1037
8676.25 1030
8677.13 986
8678.01 991
8678.88 989
8679.76 995
8680.64 1009
8681.52 931
8682.40 992
8683.28 1015
8684.16 1034
8685.04 991
8685.92 1037
8686.80 990
8687.68 1022
8688.56 972
8689.44 1049
8690.32 1031
8691.20 1101
8692.08 1069
8692.96 1120
8693.84 1190
8694.72 1181
8695.60 1092
8696.48 1167
8697.36 1173
8698.24 1082
8699.12 1048
8700.00 996
8700.88 1094
8701.76 1035
8702.64 984
8703.52 974
8704.40 935
8705.28 902
8706.16 889
8707.04 912
8707.92 946
8708.80 927
8709.68 981
8710.56 880
8711.44 889
8712.33 909
8713.21 965
8714.09 912
8714.97 944
8715.85 947
8716.73 937
8717.61 947
8718.49 930
8719.37 897
8720.25 873
8721.14 927
8722.02 877
8722.90 939
8723.78 891
8724.66 876
8725.54 949
8726.42 959
8727.31 924
8728.19 899
8729.07 1007
8729.95 990
8730.83 1044
8731.72 947
8732.60 959
8733.48 950
8734.36 965
8735.24 968
8736.12 973
8737.01 966
8737.89 895
8738.77 921
8739.65 912
8740.54 924
8741.42 925
8742.30 933
8743.18 841
8744.07 885
8744.95 887
8745.83 892
8746.71 990
8747.60 978
8748.48 863
8749.36 830
8750.24 844
8751.13 851
8752.01 938
8752.89 890
8753.77 881
8754.66 859
8755.54 955
8756.42 948
8757.31 865
8758.19 918
8759.07 968
8759.96 971
8760.84 998
8761.72 969
8762.61 965
8763.49 972
8764.37 906
8765.26 914
8766.14 915
8767.02 891
8767.91 931
8768.79 904
8769.68 869
8770.56 864
8771.44 880
8772.33 863
8773.21 873
8774.09 893
8774.98 845
8775.86 906
8776.75 822
8777.63 831
8778.52 830
8779.40 825
8780.28 826
8781.17 786
8782.05 850
8782.94 812
8783.82 819
8784.71 876
8785.59 832
8786.47 791
8787.36 875
8788.24 875
8789.13 857
8790.01 780
8790.90 814
8791.78 893
8792.67 867
8793.55 871
8794.44 811
8795.32 809
8796.21 830
8797.09 853
8797.98 858
8798.86 793
8799.75 802
8800.63 770
8801.52 791
8802.41 787
8803.29 856
8804.18 808
8805.06 778
8805.95 773
8806.83 844
8807.72 829
8808.60 831
8809.49 818
8810.38 759
8811.26 770
8812.15 760
8813.03 749
8813.92 805
8814.81 791
8815.69 811
8816.58 789
8817.46 826
8818.35 809
8819.24 801
8820.12 790
8821.01 720
8821.89 781
8822.78 817
8823.67 824
8824.55 789
8825.44 796
8826.33 806
8827.21 848
8828.10 776
8828.99 767
8829.87 861
8830.76 876
8831.65 834
8832.53 763
8833.42 759
8834.31 785
8835.20 814
8836.08 803
8836.97 796
8837.86 778
8838.74 837
8839.63 787
8840.52 785
8841.41 738
8842.29 752
8843.18 837
8844.07 816
8844.96 739
8845.84 739
8846.73 753
8847.62 800
8848.51 737
8849.39 721
8850.28 746
8851.17 745
8852.06 723
8852.95 761
8853.83 721
8854.72 717
8855.61 763
8856.50 787
8857.39 768
8858.27 805
8859.16 770
8860.05 731
8860.94 728
8861.83 706
8862.72 729
8863.60 741
8864.49 736
8865.38 703
8866.27 718
8867.16 764
8868.05 715
8868.94 766
8869.83 748
8870.71 754
8871.60 747
8872.49 717
8873.38 736
8874.27 746
8875.16 697
8876.05 667
8876.94 735
8877.83 787
8878.72 700
8879.60 684
8880.49 763
8881.38 764
8882.27 733
8883.16 729
8884.05 720
8884.94 707
8885.83 690
8886.72 740
8887.61 732
8888.50 769
8889.39 705
8890.28 747
8891.17 706
8892.06 720
8892.95 744
8893.84 721
8894.73 722
8895.62 702
8896.51 743
8897.40 701
8898.29 738
8899.18 716
8900.07 706
8900.96 753
8901.85 698
8902.74 729
8903.63 768
8904.52 817
8905.41 724
8906.30 731
8907.19 737
8908.08 748
8908.98 736
8909.87 685
8910.76 759
8911.65 733
8912.54 737
8913.43 755
8914.32 801
8915.21 732
8916.10 717
8916.99 752
8917.89 759
8918.78 740
8919.67 707
8920.56 779
8921.45 745
8922.34 707
8923.23 716
8924.13 725
8925.02 666
8925.91 684
8926.80 690
8927.69 779
8928.58 760
8929.48 717
8930.37 740
8931.26 696
8932.15 677
8933.04 696
8933.93 664
8934.83 698
8935.72 714
8936.61 760
8937.50 734
8938.40 680
8939.29 676
8940.18 738
8941.07 716
8941.96 713
8942.86 658
8943.75 696
8944.64 668
8945.53 654
8946.43 715
8947.32 715
8948.21 665
8949.11 701
8950.00 704
8950.89 697
8951.78 688
8952.68 688
8953.57 651
8954.46 684
8955.36 650
8956.25 663
8957.14 750
8958.04 698
8958.93 654
8959.82 680
8960.72 716
8961.61 703
8962.50 677
8963.40 668
8964.29 707
8965.18 684
8966.08 713
8966.97 719
8967.86 699
8968.76 746
8969.65 699
8970.54 664
8971.44 674
8972.33 613
8973.23 622
8974.12 665
8975.01 669
8975.91 640
8976.80 666
8977.70 731
8978.59 679
8979.49 683
8980.38 694
8981.27 641
8982.17 679
8983.06 678
8983.96 684
8984.85 645
8985.75 649
8986.64 709
8987.54 674
8988.43 646
8989.33 660
8990.22 677
8991.12 724
8992.01 714
8992.90 708
8993.80 718
8994.69 693
8995.59 678
8996.49 676
8997.38 704
8998.28 682
8999.17 608
9000.07 658
9000.96 685
9001.86 649
9002.75 707
9003.65 709
9004.54 636
9005.44 650
9006.33 668
9007.23 692
9008.13 681
9009.02 699
9009.92 624
9010.81 673
9011.71 717
9012.60 713
9013.50 691
9014.40 678
9015.29 656
9016.19 605
9017.09 595
9017.98 655
9018.88 621
9019.77 669
9020.67 706
9021.57 664
9022.46 631
9023.36 637
9024.26 712
9025.15 698
9026.05 663
9026.95 685
9027.84 640
9028.74 685
9029.64 689
9030.53 658
9031.43 693
9032.33 667
9033.22 658
9034.12 686
9035.02 679
9035.91 651
9036.81 654
9037.71 692
9038.61 655
9039.50 631
9040.40 656
9041.30 685
9042.20 709
9043.09 666
9043.99 657
9044.89 673
9045.79 681
9046.68 688
9047.58 672
9048.48 662
9049.38 663
9050.27 709
9051.17 649
9052.07 575
9052.97 583
9053.87 659
9054.76 692
9055.66 668
9056.56 620
9057.46 629
9058.36 669
9059.25 672
9060.15 699
9061.05 622
9061.95 640
9062.85 676
9063.75 642
9064.64 640
9065.54 677
9066.44 687
9067.34 682
9068.24 652
9069.14 632
9070.04 668
9070.94 667
9071.83 652
9072.73 655
9073.63 655
9074.53 692
9075.43 655
9076.33 673
9077.23 638
9078.13 638
9079.03 596
9079.93 693
9080.83 731
9081.72 632
9082.62 663
9083.52 664
9084.42 659
9085.32 624
9086.22 665
9087.12 688
9088.02 660
9088.92 681
9089.82 672
9090.72 685
9091.62 654
9092.52 680
9093.42 716
9094.32 686
9095.22 681
9096.12 620
9097.02 621
9097.92 647
9098.82 678
9099.72 673
9100.62 677
9101.52 675
9102.42 684
9103.32 634
9104.22 607
9105.12 682
9106.02 665
9106.92 617
9107.83 682
9108.73 677
9109.63 679
9110.53 661
9111.43 604
9112.33 626
9113.23 641
9114.13 598
9115.03 648
9115.93 607
9116.83 652
9117.74 598
9118.64 613
9119.54 642
9120.44 605
9121.34 630
9122.24 641
9123.14 635
9124.04 629
9124.95 619
9125.85 603
9126.75 640
9127.65 661
9128.55 647
9129.45 621
9130.36 636
9131.26 654
9132.16 707
9133.06 661
9133.96 635
9134.87 634
9135.77 645
9136.67 678
9137.57 663
9138.47 653
9139.38 669
9140.28 688
9141.18 679
9142.08 647
9142.99 639
9143.89 642
9144.79 650
9145.69 678
9146.60 644
9147.50 675
9148.40 629
9149.30 629
9150.21 667
9151.11 619
9152.01 678
9152.92 641
9153.82 680
9154.72 639
9155.62 653
9156.53 568
9157.43 624
9158.33 601
9159.24 612
9160.14 648
9161.04 630
9161.95 617
9162.85 660
9163.75 698
9164.66 655
9165.56 650
9166.46 640
9167.37 663
9168.27 613
9169.17 621
9170.08 591
9170.98 668
9171.89 627
9172.79 605
9173.69 636
9174.60 622
9175.50 628
9176.41 593
9177.31 590
9178.21 609
9179.12 572
9180.02 568
9180.93 619
9181.83 614
9182.74 648
9183.64 602
9184.54 645
9185.45 644
9186.35 591
9187.26 665
9188.16 701
9189.07 643
9189.97 615
9190.88 638
9191.78 611
9192.69 606
9193.59 651
9194.50 649
9195.40 608
9196.31 615
9197.21 574
9198.12 622
9199.02 582
9199.93 648
9200.83 694
9201.74 671
9202.64 712
9203.55 694
9204.45 670
9205.36 649
9206.26 667
9207.17 672
9208.08 677
9208.98 702
9209.89 627
9210.79 622
9211.70 618
9212.60 639
9213.51 676
9214.42 691
9215.32 673
9216.23 663
9217.13 619
9218.04 612
9218.95 598
9219.85 640
9220.76 652
9221.66 638
9222.57 595
9223.48 571
9224.38 631
9225.29 646
9226.20 609
9227.10 579
9228.01 611
9228.92 638
9229.82 638
9230.73 614
9231.64 590
9232.54 572
9233.45 587
9234.36 585
9235.26 626
9236.17 613
9237.08 614
9237.99 659
9238.89 631
9239.80 624
9240.71 670
9241.61 627
9242.52 634
9243.43 614
9244.34 616
9245.24 614
9246.15 616
9247.06 622
9247.97 610
9248.87 641
9249.78 599
9250.69 629
9251.60 636
9252.50 569
9253.41 579
9254.32 549
9255.23 582
9256.14 621
9257.04 630
9257.95 608
9258.86 580
9259.77 618
9260.68 611
9261.59 662
9262.49 596
9263.40 628
9264.31 689
9265.22 666
9266.13 625
9267.04 566
9267.94 664
9268.85 635
9269.76 593
9270.67 580
9271.58 614
9272.49 635
9273.40 606
9274.31 604
9275.21 596
9276.12 628
9277.03 606
9277.94 625
9278.85 618
9279.76 642
9280.67 647
9281.58 655
9282.49 597
9283.40 571
9284.31 586
9285.22 664
9286.12 640
9287.03 622
9287.94 595
9288.85 612
9289.76 644
9290.67 613
9291.58 573
9292.49 577
9293.40 659
9294.31 678
9295.22 590
9296.13 618
9297.04 622
9297.95 621
9298.86 615
9299.77 590
9300.68 605
9301.59 587
9302.50 636
9303.41 634
9304.32 609
9305.23 620
9306.14 626
9307.05 624
9307.96 587
9308.88 577
9309.79 597
9310.70 616
9311.61 613
9312.52 584
9313.43 625
9314.34 666
9315.25 616
9316.16 633
9317.07 629
9317.98 586
9318.89 631
9319.81 613
9320.72 601
9321.63 607
9322.54 630
9323.45 597
9324.36 596
9325.27 665
9326.18 654
9327.10 632
9328.01 639
9328.92 677
9329.83 561
9330.74 569
9331.65 597
9332.57 623
9333.48 635
9334.39 642
9335.30 607
9336.21 616
9337.12 650
9338.04 612
9338.95 561
9339.86 610
9340.77 542
9341.69 633
9342.60 606
9343.51 627
9344.42 640
9345.33 669
9346.25 614
9347.16 619
9348.07 623
9348.98 620
9349.90 628
9350.81 633
9351.72 571
9352.63 590
9353.55 630
9354.46 602
9355.37 589
9356.29 604
9357.20 608
9358.11 609
9359.02 622
9359.94 615
9360.85 625
9361.76 587
9362.68 613
9363.59 628
9364.50 595
9365.42 570
9366.33 626
9367.24 614
9368.16 597
9369.07 589
9369.98 609
9370.90 622
9371.81 595
9372.73 609
9373.64 591
9374.55 631
9375.47 622
9376.38 596
9377.29 647
9378.21 603
9379.12 591
9380.04 619
9380.95 643
9381.86 551
9382.78 574
9383.69 638
9384.61 621
9385.52 588
9386.44 618
9387.35 590
9388.26 638
9389.18 650
9390.09 637
9391.01 601
9391.92 592
9392.84 629
9393.75 623
9394.67 635
9395.58 669
9396.50 616
9397.41 653
9398.33 616
9399.24 636
9400.16 609
9401.07 597
9401.99 588
9402.90 543
9403.82 546
9404.73 581
9405.65 544
9406.56 600
9407.48 617
9408.39 601
9409.31 607
9410.22 650
9411.14 530
9412.06 554
9412.97 635
9413.89 624
9414.80 591
9415.72 624
9416.63 657
9417.55 685
9418.47 643
9419.38 588
9420.30 611
9421.21 670
9422.13 641
9423.05 605
9423.96 604
9424.88 645
9425.80 643
9426.71 634
9427.63 668
9428.54 608
9429.46 595
9430.38 606
9431.29 620
9432.21 618
9433.13 612
9434.04 636
9434.96 603
9435.88 600
9436.79 587
9437.71 574
9438.63 617
9439.55 644
9440.46 647
9441.38 598
9442.30 676
9443.21 580
9444.13 563
9445.05 622
9445.96 626
9446.88 581
9447.80 546
9448.72 606
9449.63 589
9450.55 618
9451.47 651
9452.39 653
9453.30 651
9454.22 610
9455.14 658
9456.06 655
9456.98 664
9457.89 605
9458.81 608
9459.73 646
9460.65 605
9461.57 622
9462.48 591
9463.40 599
9464.32 615
9465.24 569
9466.16 593
9467.07 606
9467.99 605
9468.91 587
9469.83 578
9470.75 578
9471.67 602
9472.58 600
9473.50 624
9474.42 580
9475.34 611
9476.26 666
9477.18 674
9478.10 603
9479.02 611
9479.93 611
9480.85 571
9481.77 657
9482.69 683
9483.61 647
9484.53 620
9485.45 623
9486.37 628
9487.29 671
9488.21 578
9489.13 618
9490.05 643
9490.97 664
9491.88 633
9492.80 622
9493.72 633
9494.64 610
9495.56 646
9496.48 590
9497.40 585
9498.32 589
9499.24 576
9500.16 575
9501.08 632
9502.00 609
9502.92 625
9503.84 617
9504.76 573
9505.68 628
9506.60 589
9507.52 648
9508.44 626
9509.36 615
9510.28 597
9511.20 616
9512.12 619
9513.05 586
9513.97 589
9514.89 582
9515.81 591
9516.73 592
9517.65 610
9518.57 584
9519.49 629
9520.41 621
9521.33 669
9522.25 695
9523.17 634
9524.09 623
9525.02 620
9525.94 590
9526.86 617
9527.78 657
9528.70 724
9529.62 663
9530.54 625
9531.46 587
9532.39 565
9533.31 653
9534.23 686
9535.15 656
9536.07 671
9536.99 694
9537.92 669
9538.84 689
9539.76 573
9540.68 625
9541.60 606
9542.53 611
9543.45 621
9544.37 582
9545.29 604
9546.21 620
9547.14 612
9548.06 637
9548.98 602
9549.90 621
9550.82 676
9551.75 660
9552.67 616
9553.59 636
9554.51 638
9555.44 620
9556.36 625
9557.28 616
9558.21 594
9559.13 578
9560.05 613
9560.97 605
9561.90 629
9562.82 673
9563.74 704
9564.67 683
9565.59 628
9566.51 655
9567.43 628
9568.36 649
9569.28 625
9570.20 619
9571.13 609
9572.05 626
9572.97 592
9573.90 632
9574.82 616
9575.74 613
9576.67 655
9577.59 653
9578.52 674
9579.44 642
9580.36 676
9581.29 632
9582.21 613
9583.13 611
9584.06 616
9584.98 611
9585.91 646
9586.83 649
9587.76 636
9588.68 652
9589.60 700
9590.53 685
9591.45 674
9592.38 638
9593.30 652
9594.23 654
9595.15 673
9596.07 676
9597.00 660
9597.92 679
9598.85 678
9599.77 677
9600.70 674
9601.62 661
9602.55 692
9603.47 728
9604.40 712
9605.32 703
9606.25 710
9607.17 736
9608.10 686
9609.02 658
9609.95 699
9610.87 682
9611.80 721
9612.72 716
9613.65 741
9614.57 727
9615.50 732
9616.43 716
9617.35 739
9618.28 744
9619.20 782
9620.13 762
9621.05 730
9621.98 752
9622.91 800
9623.83 789
9624.76 777
9625.68 811
9626.61 743
9627.54 759
9628.46 746
9629.39 753
9630.31 845
9631.24 785
9632.17 793
9633.09 836
9634.02 820
9634.95 807
9635.87 860
9636.80 790
9637.72 877
9638.65 889
9639.58 946
9640.50 920
9641.43 948
9642.36 988
9643.28 979
9644.21 895
9645.14 893
9646.07 929
9646.99 943
9647.92 936
9648.85 966
9649.77 1044
9650.70 1031
9651.63 1015
9652.56 1051
9653.48 1067
9654.41 994
9655.34 1018
9656.26 985
9657.19 1002
9658.12 904
9659.05 891
9659.98 896
9660.90 852
9661.83 847
9662.76 849
9663.69 807
9664.61 803
9665.54 855
9666.47 811
9667.40 851
9668.33 878
9669.25 866
9670.18 839
9671.11 867
9672.04 893
9672.97 902
9673.89 907
9674.82 911
9675.75 888
9676.68 906
9677.61 917
9678.54 955
9679.47 934
9680.39 916
9681.32 881
9682.25 846
9683.18 882
9684.11 864
9685.04 915
9685.97 873
9686.90 923
9687.82 913
9688.75 891
9689.68 892
9690.61 920
9691.54 947
9692.47 992
9693.40 1023
9694.33 1053
9695.26 986
9696.19 953
9697.12 940
9698.05 935
9698.98 944
9699.90 927
9700.83 935
9701.76 894
9702.69 841
9703.62 878
9704.55 868
9705.48 871
9706.41 880
9707.34 906
9708.27 894
9709.20 895
9710.13 828
9711.06 881
9711.99 808
9712.92 858
9713.85 894
9714.78 889
9715.71 866
9716.64 836
9717.57 823
9718.50 843
9719.44 844
9720.37 860
9721.30 843
9722.23 832
9723.16 894
9724.09 912
9725.02 862
9725.95 824
9726.88 867
9727.81 816
9728.74 867
9729.67 875
9730.60 905
9731.54 878
9732.47 819
9733.40 819
9734.33 823
9735.26 822
9736.19 769
9737.12 827
9738.05 806
9738.99 799
9739.92 809
9740.85 830
9741.78 807
9742.71 853
9743.64 843
9744.57 868
9745.51 897
9746.44 840
9747.37 874
9748.30 913
9749.23 864
9750.17 854
9751.10 883
9752.03 875
9752.96 928
9753.89 886
9754.83 858
9755.76 950
9756.69 894
9757.62 837
9758.56 905
9759.49 882
9760.42 866
9761.35 892
9762.29 912
9763.22 903
9764.15 873
9765.08 938
9766.02 889
9766.95 906
9767.88 854
9768.81 906
9769.75 907
9770.68 962
9771.61 903
9772.55 891
9773.48 937
9774.41 931
9775.35 888
9776.28 922
9777.21 903
9778.14 972
9779.08 950
9780.01 911
9780.94 910
9781.88 918
9782.81 946
9783.75 958
9784.68 1066
9785.61 1055
9786.55 1081
9787.48 984
9788.41 1044
9789.35 1025
9790.28 1028
9791.22 969
9792.15 928
9793.08 918
9794.02 947
9794.95 904
9795.89 883
9796.82 948
9797.75 943
9798.69 989
9799.62 1051
9800.56 1006
9801.49 1015
9802.43 1049
9803.36 974
9804.29 990
9805.23 939
9806.16 887
9807.10 866
9808.03 844
9808.97 840
9809.90 774
9810.84 798
9811.77 794
9812.71 835
9813.64 813
9814.58 788
9815.51 746
9816.45 825
9817.38 776
9818.32 789
9819.25 785
9820.19 801
9821.12 793
9822.06 790
9822.99 788
9823.93 779
9824.87 807
9825.80 737
9826.74 750
9827.67 738
9828.61 755
9829.54 798
9830.48 784
9831.42 744
9832.35 792
9833.29 758
9834.22 790
9835.16 778
9836.10 760
9837.03 740
9837.97 744
9838.90 724
9839.84 769
9840.78 782
9841.71 746
9842.65 760
9843.59 777
9844.52 720
9845.46 763
9846.40 740
9847.33 709
9848.27 804
9849.20 761
9850.14 762
9851.08 762
9852.02 752
9852.95 786
9853.89 730
9854.83 731
9855.76 706
9856.70 736
9857.64 746
9858.57 739
9859.51 780
9860.45 809
9861.39 799
9862.32 783
9863.26 771
9864.20 732
9865.14 713
9866.07 713
9867.01 750
9867.95 753
9868.89 786
9869.82 754
9870.76 791
9871.70 732
9872.64 776
9873.57 737
9874.51 777
9875.45 724
9876.39 771
9877.33 742
9878.26 791
9879.20 770
9880.14 750
9881.08 820
9882.02 782
9882.96 749
9883.89 752
9884.83 772
9885.77 671
9886.71 673
9887.65 709
9888.59 763
9889.52 719
9890.46 685
9891.40 766
9892.34 759
9893.28 737
9894.22 715
9895.16 710
9896.10 728
9897.03 731
9897.97 734
9898.91 777
9899.85 724
9900.79 792
9901.73 684
9902.67 737
9903.61 717
9904.55 714
9905.49 736
9906.43 769
9907.37 748
9908.31 748
9909.25 792
9910.18 763
9911.12 764
9912.06 759
9913.00 751
9913.94 714
9914.88 743
9915.82 731
9916.76 747
9917.70 716
9918.64 760
9919.58 781
9920.52 748
9921.46 747
9922.40 765
9923.34 799
9924.28 827
9925.22 852
9926.16 897
9927.10 990
9928.05 1087
9928.99 1144
9929.93 1166
9930.87 1102
9931.81 1065
9932.75 1054
9933.69 936
9934.63 893
9935.57 854
9936.51 814
9937.45 796
9938.39 730
9939.33 708
9940.27 751
9941.22 700
9942.16 657
9943.10 711
9944.04 703
9944.98 722
9945.92 706
9946.86 740
9947.80 635
9948.75 671
9949.69 707
9950.63 717
9951.57 749
9952.51 637
9953.45 649
9954.40 712
9955.34 682
9956.28 647
9957.22 669
9958.16 698
9959.10 657
9960.05 661
9960.99 660
9961.93 683
9962.87 644
9963.81 696
9964.76 673
9965.70 636
9966.64 652
9967.58 676
9968.53 713
9969.47 722
9970.41 654
9971.35 678
9972.30 768
9973.24 790
9974.18 695
9975.12 749
9976.07 725
9977.01 694
9977.95 676
9978.89 688
9979.84 650
9980.78 664
9981.72 644
9982.67 629
9983.61 620
9984.55 638
9985.50 656
9986.44 584
9987.38 628
9988.33 637
9989.27 677
9990.21 658
9991.16 628
9992.10 610
9993.04 639
9993.99 689
9994.93 624
9995.87 588
9996.82 622
9997.76 604
9998.70 665
9999.65 650
10000.59 663
10001.54 651
10002.48 617
10003.42 691
10004.37 639
10005.31 584
10006.26 616
10007.20 673
10008.14 715
10009.09 687
10010.03 614
10010.98 598
10011.92 597
10012.87 625
10013.81 650
10014.76 610
10015.70 642
10016.64 656
10017.59 583
10018.53 585
10019.48 602
10020.42 599
10021.37 555
10022.31 605
10023.26 642
10024.20 584
10025.15 582
10026.09 600
10027.04 567
10027.98 539
10028.93 577
10029.87 547
10030.82 587
10031.76 622
10032.71 557
10033.66 577
10034.60 601
10035.55 635
10036.49 593
10037.44 532
10038.38 548
10039.33 574
10040.27 591
10041.22 587
10042.17 589
10043.11 589
10044.06 574
10045.00 595
10045.95 573
10046.90 564
10047.84 576
10048.79 582
10049.73 571
10050.68 538
10051.63 570
10052.57 582
10053.52 577
10054.47 566
10055.41 517
10056.36 556
10057.31 575
10058.25 594
10059.20 556
10060.15 534
10061.09 562
10062.04 569
10062.99 580
10063.93 543
10064.88 550
10065.83 576
10066.77 571
10067.72 586
10068.67 571
10069.61 551
10070.56 571
10071.51 559
10072.46 553
10073.40 567
10074.35 600
10075.30 560
10076.25 562
10077.19 598
10078.14 542
10079.09 536
10080.04 570
10080.98 536
10081.93 569
10082.88 557
10083.83 581
10084.77 505
10085.72 498
10086.67 511
10087.62 556
10088.57 529
10089.51 538
10090.46 519
10091.41 590
10092.36 604
10093.31 566
10094.26 540
10095.20 559
10096.15 564
10097.10 541
10098.05 557
10099.00 547
10099.95 573
10100.89 559
10101.84 597
10102.79 538
10103.74 598
10104.69 516
10105.64 517
10106.59 560
10107.54 594
10108.49 560
10109.43 556
10110.38 544
10111.33 536
10112.28 577
10113.23 586
10114.18 550
10115.13 534
10116.08 555
10117.03 592
10117.98 557
10118.93 526
10119.88 533
10120.83 551
10121.78 554
10122.72 569
10123.67 549
10124.62 546
10125.57 527
10126.52 510
10127.47 555
10128.42 511
10129.37 531
10130.32 552
10131.27 551
10132.22 548
10133.17 509
10134.12 493
10135.07 534
10136.02 544
10136.97 492
10137.92 527
10138.88 595
10139.83 556
10140.78 480
10141.73 474
10142.68 519
10143.63 560
10144.58 533
10145.53 551
10146.48 558
10147.43 533
10148.38 541
10149.33 504
10150.28 520
10151.23 527
10152.19 539
10153.14 540
10154.09 524
10155.04 530
10155.99 535
10156.94 529
10157.89 510
10158.84 474
10159.80 493
10160.75 513
10161.70 533
10162.65 521
10163.60 529
10164.55 524
10165.50 524
10166.46 539
10167.41 576
10168.36 524
10169.31 519
10170.26 557
10171.21 538
10172.17 549
10173.12 511
10174.07 516
10175.02 535
10175.98 540
10176.93 547
10177.88 553
10178.83 525
10179.78 533
10180.74 536
10181.69 525
10182.64 558
10183.59 535
10184.55 545
10185.50 527
10186.45 553
10187.40 564
10188.36 558
10189.31 564
10190.26 551
10191.22 518
10192.17 545
10193.12 542
10194.07 495
10195.03 543
10195.98 546
10196.93 506
10197.89 529
10198.84 558
10199.79 532
10200.75 513
10201.70 565
10202.65 548
10203.61 554
10204.56 591
10205.51 603
10206.47 587
10207.42 603
10208.37 594
10209.33 644
10210.28 669
10211.24 615
10212.19 689
10213.14 681
10214.10 649
10215.05 619
10216.00 605
10216.96 567
10217.91 497
10218.87 562
10219.82 564
10220.78 552
10221.73 559
10222.68 524
10223.64 516
10224.59 519
10225.55 527
10226.50 512
10227.46 500
10228.41 544
10229.37 510
10230.32 514
10231.27 582
10232.23 542
10233.18 555
10234.14 533
10235.09 535
10236.05 506
10237.00 520
10237.96 506
10238.91 536
10239.87 531
10240.82 535
10241.78 539
10242.73 534
10243.69 550
10244.65 572
10245.60 542
10246.56 514
10247.51 518
10248.47 509
10249.42 525
10250.38 547
10251.33 522
10252.29 532
10253.25 494
10254.20 510
10255.16 518
10256.11 468
10257.07 493
10258.02 509
10258.98 493
10259.94 535
10260.89 511
10261.85 493
10262.81 492
10263.76 517
10264.72 483
10265.67 537
10266.63 521
10267.59 511
10268.54 496
10269.50 526
10270.46 503
10271.41 505
10272.37 518
10273.33 550
10274.28 487
10275.24 504
10276.20 504
10277.15 498
10278.11 509
10279.07 549
10280.02 494
10280.98 493
10281.94 509
10282.90 504
10283.85 512
10284.81 517
10285.77 518
10286.72 502
10287.68 518
10288.64 501
10289.60 502
10290.55 498
10291.51 496
10292.47 507
10293.43 486
10294.38 511
10295.34 500
10296.30 470
10297.26 511
10298.22 488
10299.17 504
10300.13 483
10301.09 512
10302.05 505
10303.01 546
10303.96 496
10304.92 514
10305.88 500
10306.84 463
10307.80 463
10308.75 499
10309.71 520
10310.67 542
10311.63 502
10312.59 508
10313.55 513
10314.51 507
10315.46 496
10316.42 518
10317.38 483
10318.34 487
10319.30 522
10320.26 571
10321.22 494
10322.18 438
10323.14 465
10324.09 510
10325.05 498
10326.01 508
10326.97 498
10327.93 483
10328.89 457
10329.85 494
10330.81 507
10331.77 522
10332.73 552
10333.69 498
10334.65 478
10335.61 484
10336.57 431
10337.53 468
10338.49 513
10339.45 519
10340.40 468
10341.36 458
10342.32 468
10343.28 480
10344.24 485
10345.20 476
10346.16 484
10347.12 485
10348.08 504
10349.05 481
10350.01 482
10350.97 541
10351.93 483
10352.89 523
10353.85 520
10354.81 509
10355.77 508
10356.73 527
10357.69 464
10358.65 514
10359.61 495
10360.57 467
10361.53 465
10362.49 474
10363.45 523
10364.41 473
10365.38 491
10366.34 504
10367.30 431
10368.26 481
10369.22 489
10370.18 524
10371.14 476
10372.10 518
10373.06 522
10374.03 494
10374.99 486
10375.95 501
10376.91 506
10377.87 501
10378.83 486
10379.80 575
10380.76 581
10381.72 555
10382.68 490
10383.64 519
10384.60 516
10385.57 522
10386.53 501
10387.49 462
10388.45 515
10389.41 485
10390.38 474
10391.34 504
10392.30 568
10393.26 494
10394.23 500
10395.19 519
10396.15 517
10397.11 563
10398.07 504
10399.04 536
10400.00 545
10400.96 567
10401.93 567
10402.89 515
10403.85 531
10404.81 557
10405.78 516
10406.74 533
10407.70 572
10408.67 556
10409.63 596
10410.59 568
10411.55 575
10412.52 571
10413.48 577
10414.44 614
10415.41 618
10416.37 609
10417.33 625
10418.30 690
10419.26 774
10420.22 784
10421.19 830
10422.15 832
10423.12 830
10424.08 872
10425.04 711
10426.01 723
10426.97 648
10427.93 619
10428.90 631
10429.86 603
10430.83 504
10431.79 516
10432.75 524
10433.72 527
10434.68 493
10435.65 499
10436.61 493
10437.58 488
10438.54 481
10439.50 505
10440.47 528
10441.43 497
10442.40 509
10443.36 501
10444.33 477
10445.29 471
10446.26 508
10447.22 498
10448.19 495
10449.15 483
10450.12 516
10451.08 545
10452.05 459
10453.01 446
10453.98 467
10454.94 470
10455.91 495
10456.87 542
10457.84 490
10458.80 555
10459.77 563
10460.73 519
10461.70 508
10462.66 537
10463.63 503
10464.59 540
10465.56 553
10466.53 499
10467.49 518
10468.46 469
10469.42 470
10470.39 455
10471.35 467
10472.32 439
10473.29 475
10474.25 485
10475.22 465
10476.18 444
10477.15 489
10478.12 498
10479.08 464
10480.05 499
10481.02 516
10481.98 488
10482.95 467
10483.91 486
10484.88 467
10485.85 450
10486.81 461
10487.78 458
10488.75 473
10489.71 489
10490.68 412
10491.65 457
10492.61 489
10493.58 478
10494.55 477
10495.52 452
10496.48 446
10497.45 456
10498.42 488
10499.38 484
10500.35 506
10501.32 511
10502.29 498
10503.25 508
10504.22 485
10505.19 470
10506.16 535
10507.12 476
10508.09 466
10509.06 482
10510.03 533
10510.99 503
10511.96 466
10512.93 471
10513.90 455
10514.87 448
10515.83 463
10516.80 459
10517.77 427
10518.74 441
10519.71 475
10520.67 519
10521.64 474
10522.61 435
10523.58 399
10524.55 450
10525.51 448
10526.48 461
10527.45 420
10528.42 425
10529.39 499
10530.36 488
10531.33 461
10532.29 439
10533.26 449
10534.23 464
10535.20 412
10536.17 417
10537.14 431
10538.11 439
10539.08 510
10540.05 439
10541.01 459
10541.98 448
10542.95 448
10543.92 496
10544.89 459
10545.86 449
10546.83 482
10547.80 496
10548.77 445
10549.74 452
10550.71 422
10551.68 481
10552.65 483
10553.62 475
10554.59 454
10555.56 423
10556.53 429
10557.50 447
10558.47 452
10559.44 456
10560.41 482
10561.38 478
10562.35 501
10563.32 444
10564.29 454
10565.26 414
10566.23 438
10567.20 474
10568.17 459
10569.14 436
10570.11 453
10571.08 458
10572.05 488
10573.02 434
10573.99 425
10574.96 434
10575.93 428
10576.90 455
10577.87 455
10578.84 483
10579.82 439
10580.79 442
10581.76 412
10582.73 398
10583.70 385
10584.67 414
10585.64 437
10586.61 394
10587.58 391
10588.56 442
10589.53 434
10590.50 445
10591.47 434
10592.44 420
10593.41 442
10594.38 409
10595.36 400
10596.33 381
10597.30 396
10598.27 472
10599.24 448
10600.21 432
10601.19 425
10602.16 455
10603.13 443
10604.10 487
10605.07 426
10606.05 384
10607.02 408
10607.99 438
10608.96 458
10609.93 449
10610.91 394
10611.88 409
10612.85 452
10613.82 472
10614.80 411
10615.77 428
10616.74 444
10617.71 401
10618.69 405
10619.66 406
10620.63 425
10621.61 429
10622.58 440
10623.55 426
10624.52 400
10625.50 386
10626.47 443
10627.44 401
10628.42 431
10629.39 418
10630.36 424
10631.34 475
10632.31 451
10633.28 376
10634.26 382
10635.23 411
10636.20 382
10637.18 409
10638.15 434
10639.12 439
10640.10 491
10641.07 458
10642.04 382
10643.02 419
10643.99 469
10644.97 428
10645.94 418
10646.91 418
10647.89 442
10648.86 412
10649.84 380
10650.81 382
10651.78 382
10652.76 415
10653.73 405
10654.71 384
10655.68 380
10656.66 425
10657.63 420
10658.60 385
10659.58 383
10660.55 403
10661.53 429
10662.50 374
10663.48 379
10664.45 414
10665.43 404
10666.40 415
10667.38 413
10668.35 403
10669.33 423
10670.30 420
10671.28 372
10672.25 414
10673.23 387
10674.20 373
10675.18 360
10676.15 437
10677.13 385
10678.10 401
10679.08 418
10680.05 414
10681.03 383
10682.01 369
10682.98 393
10683.96 381
10684.93 364
10685.91 407
10686.88 408
10687.86 412
10688.84 419
10689.81 411
10690.79 376
10691.76 385
10692.74 377
10693.72 382
10694.69 402
10695.67 410
10696.64 381
10697.62 363
10698.60 400
10699.57 437
10700.55 421
10701.53 381
10702.50 363
10703.48 425
10704.46 433
10705.43 408
10706.41 415
10707.39 390
10708.36 391
10709.34 385
10710.32 393
10711.29 374
10712.27 409
10713.25 403
10714.22 386
10715.20 395
10716.18 362
10717.16 386
10718.13 380
10719.11 365
10720.09 408
10721.07 352
10722.04 398
10723.02 371
10724.00 442
10724.98 386
10725.95 380
10726.93 367
10727.91 362
10728.89 376
10729.86 388
10730.84 391
10731.82 377
10732.80 387
10733.78 382
10734.75 383
10735.73 363
10736.71 433
10737.69 402
10738.67 404
10739.64 395
10740.62 382
10741.60 420
10742.58 354
10743.56 360
10744.54 359
10745.51 395
10746.49 366
10747.47 352
10748.45 376
10749.43 391
10750.41 380
10751.39 372
10752.36 373
10753.34 414
10754.32 396
10755.30 397
10756.28 390
10757.26 350
10758.24 354
10759.22 365
10760.20 377
10761.18 363
10762.15 371
10763.13 386
10764.11 412
10765.09 357
10766.07 397
10767.05 407
10768.03 403
10769.01 386
10769.99 363
10770.97 408
10771.95 401
10772.93 386
10773.91 391
10774.89 364
10775.87 343
10776.85 357
10777.83 341
10778.81 362
10779.79 386
10780.77 426
10781.75 381
10782.73 349
10783.71 390
10784.69 387
10785.67 372
10786.65 371
10787.63 379
10788.61 385
10789.59 382
10790.57 385
10791.55 376
10792.53 386
10793.51 379
10794.49 369
10795.47 378
10796.46 360
10797.44 365
10798.42 383
10799.40 362
10800.38 362
10801.36 343
10802.34 385
10803.32 386
10804.30 406
10805.28 383
10806.27 399
10807.25 450
10808.23 376
10809.21 399
10810.19 404
10811.17 352
10812.15 334
10813.14 402
10814.12 406
10815.10 359
10816.08 365
10817.06 349
10818.04 395
10819.03 378
10820.01 396
10820.99 400
10821.97 399
10822.95 401
10823.94 392
10824.92 420
10825.90 372
10826.88 393
10827.86 377
10828.85 459
10829.83 390
10830.81 420
10831.79 369
10832.78 363
10833.76 411
10834.74 399
10835.72 393
10836.71 421
10837.69 403
10838.67 380
10839.65 383
10840.64 370
10841.62 390
10842.60 387
10843.59 348
10844.57 358
10845.55 373
10846.54 392
10847.52 379
10848.50 366
10849.48 406
10850.47 409
10851.45 420
10852.43 356
10853.42 367
10854.40 392
10855.39 424
10856.37 391
10857.35 381
10858.34 398
10859.32 391
10860.30 389
10861.29 400
10862.27 377
10863.25 402
10864.24 371
10865.22 366
10866.21 372
10867.19 400
10868.17 396
10869.16 377
10870.14 363
10871.13 392
10872.11 465
10873.10 397
10874.08 414
10875.06 376
10876.05 367
10877.03 375
10878.02 372
10879.00 365
10879.99 380
10880.97 391
10881.96 441
10882.94 387
10883.93 388
10884.91 391
10885.89 398
10886.88 374
10887.86 382
10888.85 353
10889.83 407
10890.82 399
10891.80 415
10892.79 364
10893.78 357
10894.76 391
10895.75 428
10896.73 398
10897.72 368
10898.70 369
10899.69 404
10900.67 400
10901.66 437
10902.64 421
10903.63 381
10904.62 358
10905.60 402
10906.59 413
10907.57 399
10908.56 404
10909.54 376
10910.53 393
10911.52 385
10912.50 392
10913.49 421
10914.48 366
10915.46 371
10916.45 402
10917.43 367
10918.42 379
10919.41 403
10920.39 409
10921.38 366
10922.37 422
10923.35 380
10924.34 384
10925.33 393
10926.31 444
10927.30 412
10928.29 396
10929.27 380
10930.26 387
10931.25 398
10932.23 406
10933.22 427
10934.21 414
10935.19 388
10936.18 406
10937.17 406
10938.16 379
10939.14 398
10940.13 400
10941.12 427
10942.11 405
10943.09 403
10944.08 399
10945.07 417
10946.06 409
10947.04 409
10948.03 425
10949.02 440
10950.01 421
10950.99 429
10951.98 455
10952.97 421
10953.96 446
10954.95 437
10955.93 446
10956.92 424
10957.91 455
10958.90 442
10959.89 433
10960.87 417
10961.86 440
10962.85 451
10963.84 452
10964.83 432
10965.82 372
10966.81 417
10967.79 433
10968.78 406
10969.77 399
10970.76 423
10971.75 437
10972.74 442
10973.73 470
10974.71 411
10975.70 399
10976.69 403
10977.68 423
10978.67 403
10979.66 403
10980.65 371
10981.64 408
10982.63 443
10983.62 434
10984.61 407
10985.60 425
10986.58 425
10987.57 429
10988.56 377
10989.55 375
10990.54 399
10991.53 435
10992.52 421
10993.51 397
10994.50 363
10995.49 363
10996.48 371
10997.47 430
10998.46 467
10999.45 434
11000.44 490
11001.43 465
11002.42 459
11003.41 433
11004.40 424
11005.39 442
11006.38 422
11007.37 405
11008.36 430
11009.35 400
11010.34 392
11011.33 460
11012.33 442
11013.32 478
11014.31 391
11015.30 409
11016.29 431
11017.28 436
11018.27 439
11019.26 400
11020.25 373
11021.24 399
11022.23 402
11023.22 394
11024.22 391
11025.21 402
11026.20 408
11027.19 384
11028.18 394
11029.17 480
11030.16 437
11031.15 410
11032.15 379
11033.14 409
11034.13 375
11035.12 391
11036.11 424
11037.10 409
11038.10 438
11039.09 424
11040.08 383
11041.07 370
11042.06 395
11043.06 437
11044.05 393
11045.04 422
11046.03 413
11047.02 416
11048.02 397
11049.01 409
11050.00 403
11050.99 369
11051.98 417
11052.98 381
11053.97 403
11054.96 418
11055.95 379
11056.95 377
11057.94 423
11058.93 430
11059.93 383
11060.92 387
11061.91 397
11062.90 407
11063.90 409
11064.89 399
11065.88 400
11066.88 401
11067.87 422
11068.86 398
11069.86 386
11070.85 401
11071.84 389
11072.83 414
11073.83 398
11074.82 381
11075.82 414
11076.81 429
11077.80 372
11078.80 394
11079.79 405
11080.78 411
11081.78 444
11082.77 378
11083.76 382
11084.76 394
11085.75 416
11086.75 411
11087.74 410
11088.73 381
11089.73 388
11090.72 401
11091.72 401
11092.71 374
11093.70 362
11094.70 399
11095.69 399
11096.69 383
11097.68 402
11098.68 406
11099.67 421
11100.67 385
11101.66 420
11102.65 410
11103.65 420
11104.64 453
11105.64 431
11106.63 431
11107.63 403
11108.62 380
11109.62 441
11110.61 402
11111.61 428
11112.60 436
11113.60 397
11114.59 392
11115.59 395
11116.58 430
11117.58 398
11118.57 380
11119.57 404
11120.57 382
11121.56 419
11122.56 453
11123.55 430
11124.55 459
11125.54 450
11126.54 406
11127.54 452
11128.53 454
11129.53 447
11130.52 426
11131.52 412
11132.51 449
11133.51 457
11134.51 437
11135.50 415
11136.50 395
11137.50 383
11138.49 391
11139.49 391
11140.48 454
11141.48 431
11142.48 408
11143.47 399
11144.47 416
11145.47 403
11146.46 400
11147.46 427
11148.46 390
11149.45 426
11150.45 426
11151.45 396
11152.44 421
11153.44 382
11154.44 386
11155.43 378
11156.43 403
11157.43 412
11158.43 382
11159.42 384
11160.42 393
11161.42 384
11162.41 381
11163.41 396
11164.41 432
11165.41 394
11166.40 394
11167.40 383
11168.40 403
11169.40 393
11170.39 391
11171.39 418
11172.39 454
11173.39 434
11174.39 439
11175.38 405
11176.38 383
11177.38 399
11178.38 422
11179.38 406
11180.37 385
11181.37 378
11182.37 377
11183.37 385
11184.37 420
11185.37 402
11186.36 403
11187.36 449
11188.36 403
11189.36 427
11190.36 370
11191.36 357
11192.35 384
11193.35 405
11194.35 395
11195.35 360
11196.35 362
11197.35 371
11198.35 379
11199.35 384
11200.35 393
11201.34 370
11202.34 410
11203.34 361
11204.34 360
11205.34 401
11206.34 400
11207.34 395
11208.34 391
11209.34 377
11210.34 392
11211.34 370
11212.34 377
11213.34 365
11214.34 378
11215.34 379
11216.34 392
11217.34 385
11218.34 407
11219.34 393
11220.34 384
11221.34 399
11222.34 413
11223.34 404
11224.34 334
11225.34 332
11226.34 363
11227.34 384
11228.34 384
11229.34 369
11230.34 398
11231.34 379
11232.34 377
11233.34 351
11234.34 357
11235.34 322
11236.34 389
11237.34 382
11238.34 370
11239.34 392
11240.34 392
11241.34 385
11242.34 406
11243.35 374
11244.35 358
11245.35 351
11246.35 379
11247.35 366
11248.35 386
11249.35 384
11250.35 402
11251.35 389
11252.36 388
11253.36 392
11254.36 383
11255.36 401
11256.36 405
11257.36 368
11258.37 383
11259.37 386
11260.37 373
11261.37 330
11262.37 380
11263.37 359
11264.38 400
11265.38 413
11266.38 388
11267.38 398
11268.38 423
11269.39 370
11270.39 399
11271.39 424
11272.39 389
11273.39 383
11274.40 398
11275.40 381
11276.40 395
11277.40 405
11278.41 438
11279.41 426
11280.41 404
11281.41 433
11282.42 408
11283.42 414
11284.42 403
11285.43 459
11286.43 407
11287.43 357
11288.43 419
11289.44 390
11290.44 390
11291.44 369
11292.45 372
11293.45 361
11294.45 380
11295.46 377
11296.46 404
11297.46 343
11298.47 351
11299.47 359
11300.47 359
11301.48 333
11302.48 378
11303.48 407
11304.49 401
11305.49 386
11306.49 396
11307.50 377
11308.50 358
11309.51 361
11310.51 371
11311.51 400
11312.52 421
11313.52 363
11314.53 369
11315.53 376
11316.53 391
11317.54 411
11318.54 399
11319.55 379
11320.55 388
11321.56 378
11322.56 326
11323.57 391
11324.57 391
11325.57 394
11326.58 384
11327.58 374
11328.59 364
11329.59 375
11330.60 359
11331.60 379
11332.61 357
11333.61 373
11334.62 426
11335.62 376
11336.63 345
11337.63 318
11338.64 344
11339.64 369
11340.65 384
11341.65 375
11342.66 399
11343.66 383
11344.67 393
11345.68 395
11346.68 353
11347.69 349
11348.69 388
11349.70 396
11350.70 384
11351.71 380
11352.72 357
11353.72 379
11354.73 372
11355.73 379
11356.74 378
11357.75 397
11358.75 381
11359.76 388
11360.76 378
11361.77 366
11362.78 366
11363.78 394
11364.79 378
11365.80 366
11366.80 394
11367.81 362
11368.81 352
11369.82 389
11370.83 355
11371.83 399
11372.84 389
11373.85 379
11374.85 384
11375.86 358
11376.87 372
11377.88 344
11378.88 358
11379.89 364
11380.90 377
11381.90 350
11382.91 347
11383.92 341
11384.92 324
11385.93 387
11386.94 401
11387.95 350
11388.95 360
11389.96 372
11390.97 336
11391.98 362
11392.98 322
11393.99 380
11395.00 355
11396.01 369
11397.02 408
11398.02 389
11399.03 330
11400.04 371
11401.05 378
11402.05 347
11403.06 425
11404.07 382
11405.08 378
11406.09 385
11407.10 352
11408.10 346
11409.11 389
11410.12 368
11411.13 351
11412.14 363
11413.15 370
11414.15 386
11415.16 376
11416.17 396
11417.18 352
11418.19 328
11419.20 347
11420.21 368
11421.22 334
11422.22 375
11423.23 378
11424.24 343
11425.25 393
11426.26 350
11427.27 376
11428.28 337
11429.29 332
11430.30 371
11431.31 411
11432.32 406
11433.32 398
11434.33 374
11435.34 373
11436.35 331
11437.36 352
11438.37 345
11439.38 377
11440.39 397
11441.40 377
11442.41 357
11443.42 356
11444.43 368
11445.44 367
11446.45 384
11447.46 352
11448.47 372
11449.48 325
11450.49 384
11451.50 355
11452.51 346
11453.52 396
11454.53 392
11455.54 371
11456.55 374
11457.56 363
11458.57 389
11459.58 414
11460.59 362
11461.61 367
11462.62 393
11463.63 382
11464.64 364
11465.65 380
11466.66 381
11467.67 397
11468.68 380
11469.69 390
11470.70 371
11471.71 388
11472.73 431
11473.74 439
11474.75 419
11475.76 420
11476.77 394
11477.78 408
11478.79 424
11479.80 402
11480.82 419
11481.83 389
11482.84 410
11483.85 368
11484.86 413
11485.87 385
11486.89 372
11487.90 388
11488.91 400
11489.92 383
11490.93 380
11491.95 384
11492.96 370
11493.97 368
11494.98 375
11495.99 428
11497.01 395
11498.02 362
11499.03 368
11500.04 400
11501.05 420
11502.07 403
11503.08 404
11504.09 395
11505.10 415
11506.12 403
11507.13 441
11508.14 415
11509.16 405
11510.17 430
11511.18 437
11512.19 430
11513.21 430
11514.22 399
11515.23 425
11516.25 416
11517.26 412
11518.27 432
11519.29 424
11520.30 452
11521.31 430
11522.33 413
11523.34 433
11524.35 422
11525.37 394
11526.38 397
11527.39 408
11528.41 436
11529.42 419
11530.43 408
11531.45 444
11532.46 432
11533.47 425
11534.49 435
11535.50 438
11536.52 399
11537.53 450
11538.54 464
11539.56 436
11540.57 427
11541.59 457
11542.60 447
11543.61 462
11544.63 422
11545.64 400
11546.66 423
11547.67 464
11548.69 433
11549.70 435
11550.72 429
11551.73 468
11552.75 429
11553.76 422
11554.77 432
11555.79 438
11556.80 462
11557.82 474
11558.83 490
11559.85 482
11560.86 448
11561.88 465
11562.89 500
11563.91 489
11564.92 507
11565.94 483
11566.95 511
11567.97 462
11568.99 485
11570.00 454
11571.02 466
11572.03 478
11573.05 454
11574.06 462
11575.08 446
11576.09 459
11577.11 501
11578.13 496
11579.14 481
11580.16 482
11581.17 449
11582.19 498
11583.21 531
11584.22 554
11585.24 533
11586.25 502
11587.27 541
11588.29 573
11589.30 599
11590.32 574
11591.33 588
11592.35 565
11593.37 588
11594.38 569
11595.40 600
11596.42 597
11597.43 614
11598.45 608
11599.47 605
11600.48 722
11601.50 730
11602.52 757
11603.53 714
11604.55 817
11605.57 825
11606.59 874
11607.60 797
11608.62 806
11609.64 783
11610.65 761
11611.67 668
11612.69 669
11613.71 626
11614.72 635
11615.74 618
11616.76 583
11617.78 611
11618.79 542
11619.81 581
11620.83 619
11621.85 654
11622.86 666
11623.88 689
11624.90 648
11625.92 600
11626.94 606
11627.95 665
11628.97 641
11629.99 717
11631.01 764
11632.03 808
11633.04 800
11634.06 910
11635.08 938
11636.10 907
11637.12 920
11638.14 870
11639.15 816
11640.17 712
11641.19 725
11642.21 714
11643.23 696
11644.25 634
11645.27 614
11646.28 582
11647.30 552
11648.32 497
11649.34 487
11650.36 500
11651.38 489
11652.40 520
11653.42 498
11654.44 521
11655.45 494
11656.47 544
11657.49 526
11658.51 532
11659.53 516
11660.55 554
11661.57 533
11662.59 504
11663.61 563
11664.63 541
11665.65 554
11666.67 570
11667.69 499
11668.71 481
11669.73 522
11670.75 520
11671.77 542
11672.79 504
11673.81 524
11674.83 493
11675.85 523
11676.87 512
11677.89 496
11678.91 512
11679.93 529
11680.95 448
11681.97 494
11682.99 523
11684.01 465
11685.03 540
11686.05 491
11687.07 498
11688.09 489
11689.11 512
11690.13 506
11691.15 434
11692.17 474
11693.20 480
11694.22 531
11695.24 506
11696.26 488
11697.28 502
11698.30 499
11699.32 475
11700.34 474
11701.36 484
11702.38 465
11703.41 490
11704.43 523
11705.45 497
11706.47 486
11707.49 471
11708.51 499
11709.53 462
11710.56 508
11711.58 497
11712.60 524
11713.62 516
11714.64 439
11715.66 467
11716.69 463
11717.71 473
11718.73 465
11719.75 491
11720.77 442
11721.80 441
11722.82 468
11723.84 468
11724.86 446
11725.88 416
11726.91 470
11727.93 485
11728.95 452
11729.97 429
11731.00 421
11732.02 401
11733.04 447
11734.06 411
11735.09 440
11736.11 404
11737.13 409
11738.16 406
11739.18 412
11740.20 449
11741.22 472
11742.25 402
11743.27 405
11744.29 389
11745.32 385
11746.34 414
11747.36 414
11748.39 431
11749.41 369
11750.43 420
11751.46 382
11752.48 416
11753.50 374
11754.53 390
11755.55 419
11756.57 389
11757.60 418
11758.62 413
11759.64 405
11760.67 412
11761.69 415
11762.72 413
11763.74 414
11764.76 368
11765.79 369
11766.81 352
11767.84 401
11768.86 388
11769.88 416
11770.91 411
11771.93 387
11772.96 364
11773.98 384
11775.01 366
11776.03 362
11777.05 412
11778.08 386
11779.10 351
11780.13 354
11781.15 408
11782.18 407
11783.20 403
11784.23 377
11785.25 460
11786.28 417
11787.30 370
11788.33 397
11789.35 378
11790.38 428
11791.40 388
11792.43 358
11793.45 415
11794.48 388
11795.50 363
11796.53 385
11797.55 404
11798.58 388
11799.60 347
11800.63 373
11801.65 368
11802.68 373
11803.71 373
11804.73 361
11805.76 389
11806.78 367
11807.81 370
11808.84 401
11809.86 385
11810.89 395
11811.91 418
11812.94 422
11813.97 374
11814.99 351
11816.02 341
11817.04 369
11818.07 399
11819.10 365
11820.12 362
11821.15 375
11822.18 385
11823.20 378
11824.23 369
11825.25 351
11826.28 371
11827.31 350
11828.33 350
11829.36 355
11830.39 353
11831.42 354
11832.44 379
11833.47 372
11834.50 355
11835.52 389
11836.55 390
11837.58 362
11838.60 369
11839.63 369
11840.66 383
11841.69 366
11842.71 334
11843.74 348
11844.77 369
11845.80 381
11846.82 350
11847.85 378
11848.88 348
11849.91 346
11850.93 393
11851.96 368
11852.99 324
11854.02 330
11855.05 381
11856.07 364
11857.10 380
11858.13 377
11859.16 355
11860.19 357
11861.21 325
11862.24 352
11863.27 348
11864.30 359
11865.33 356
11866.35 341
11867.38 356
11868.41 350
11869.44 353
11870.47 368
11871.50 401
11872.53 394
11873.55 377
11874.58 346
11875.61 356
11876.64 342
11877.67 372
11878.70 378
11879.73 362
11880.76 378
11881.79 355
11882.81 347
11883.84 344
11884.87 350
11885.90 366
11886.93 355
11887.96 337
11888.99 332
11890.02 312
11891.05 325
11892.08 356
11893.11 383
11894.14 376
11895.17 367
11896.20 329
11897.23 351
11898.26 358
11899.29 312
11900.32 334
11901.35 354
11902.38 363
11903.41 315
11904.44 349
11905.47 334
11906.50 322
11907.53 332
11908.56 351
11909.59 324
11910.62 339
11911.65 331
11912.68 351
11913.71 313
11914.74 284
11915.77 319
11916.80 319
11917.83 357
11918.86 322
11919.89 370
11920.92 326
11921.95 322
11922.98 363
11924.01 365
11925.05 303
11926.08 337
11927.11 360
11928.14 364
11929.17 371
11930.20 322
11931.23 363
11932.26 370
11933.29 369
11934.33 327
11935.36 355
11936.39 343
11937.42 323
11938.45 350
11939.48 334
11940.51 359
11941.55 359
11942.58 353
11943.61 374
11944.64 338
11945.67 353
11946.70 335
11947.74 361
11948.77 373
11949.80 317
11950.83 348
11951.86 343
11952.90 347
11953.93 352
11954.96 322
11955.99 325
11957.03 326
11958.06 336
11959.09 332
11960.12 317
11961.16 323
11962.19 316
11963.22 299
11964.25 331
11965.29 340
11966.32 332
11967.35 347
11968.38 347
11969.42 300
11970.45 329
11971.48 298
11972.52 315
11973.55 346
11974.58 353
11975.61 357
11976.65 322
11977.68 324
11978.71 346
11979.75 334
11980.78 341
11981.81 376
11982.85 327
11983.88 326
11984.91 382
11985.95 373
11986.98 342
11988.02 336
11989.05 351
11990.08 338
11991.12 342
11992.15 348
11993.18 336
11994.22 335
11995.25 328
11996.29 308
11997.32 337
11998.35 321
11999.39 297
12000.42 309
12001.46 302
12002.49 312
12003.53 328
12004.56 360
12005.59 270
12006.63 320
12007.66 342
12008.70 356
12009.73 345
12010.77 328
12011.80 306
12012.84 308
12013.87 347
12014.91 365
12015.94 331
12016.98 361
12018.01 329
12019.05 328
12020.08 341
12021.12 335
12022.15 355
12023.19 355
12024.22 347
12025.26 343
12026.29 326
12027.33 346
12028.36 336
12029.40 329
12030.43 320
12031.47 277
12032.50 345
12033.54 365
12034.58 306
12035.61 280
12036.65 299
12037.68 317
12038.72 280
12039.75 267
12040.79 310
12041.83 325
12042.86 311
12043.90 353
12044.93 300
12045.97 306
12047.01 306
12048.04 294
12049.08 307
12050.12 316
12051.15 320
12052.19 305
12053.22 307
12054.26 343
12055.30 320
12056.33 336
12057.37 331
12058.41 336
12059.44 304
12060.48 292
12061.52 332
12062.55 319
12063.59 300
12064.63 322
12065.67 346
12066.70 352
12067.74 308
12068.78 314
12069.81 316
12070.85 338
12071.89 306
12072.93 330
12073.96 305
12075.00 266
12076.04 287
12077.08 337
12078.11 306
12079.15 319
12080.19 345
12081.23 302
12082.26 315
12083.30 305
12084.34 278
12085.38 312
12086.41 341
12087.45 346
12088.49 313
12089.53 291
12090.57 302
12091.60 331
12092.64 334
12093.68 344
12094.72 367
12095.76 327
12096.80 312
12097.83 304
12098.87 292
12099.91 288
12100.95 306
12101.99 315
12103.03 289
12104.07 277
12105.10 311
12106.14 294
12107.18 334
12108.22 332
12109.26 327
12110.30 307
12111.34 339
12112.38 262
12113.42 309
12114.45 313
12115.49 272
12116.53 296
12117.57 309
12118.61 295
12119.65 312
12120.69 294
12121.73 300
12122.77 316
12123.81 304
12124.85 326
12125.89 342
12126.93 273
12127.97 279
12129.01 326
12130.05 313
12131.09 283
12132.13 320
12133.17 287
12134.21 272
12135.25 303
12136.29 288
12137.33 303
12138.37 297
12139.41 280
12140.45 285
12141.49 309
12142.53 321
12143.57 289
12144.61 247
12145.65 316
12146.69 287
12147.73 304
12148.77 287
12149.81 300
12150.85 312
12151.89 280
12152.93 321
12153.97 302
12155.01 306
12156.05 297
12157.10 267
12158.14 263
12159.18 282
12160.22 304
12161.26 309
12162.30 278
12163.34 288
12164.38 281
12165.42 305
12166.47 298
12167.51 307
12168.55 293
12169.59 282
12170.63 294
12171.67 271
12172.71 257
12173.76 275
12174.80 296
12175.84 291
12176.88 277
12177.92 309
12178.96 294
12180.01 303
12181.05 281
12182.09 272
12183.13 277
12184.17 300
12185.22 281
12186.26 283
12187.30 267
12188.34 264
12189.39 267
12190.43 285
12191.47 254
12192.51 263
12193.56 288
12194.60 310
12195.64 296
12196.68 265
12197.73 268
12198.77 277
12199.81 288
12200.85 282
12201.90 277
12202.94 266
12203.98 264
12205.03 281
12206.07 289
12207.11 245
12208.16 275
12209.20 300
12210.24 276
12211.28 245
12212.33 275
12213.37 297
12214.41 304
12215.46 296
12216.50 314
12217.55 296
12218.59 302
12219.63 275
12220.68 303
12221.72 294
12222.76 289
12223.81 270
12224.85 269
12225.89 255
12226.94 271
12227.98 274
12229.03 286
12230.07 288
12231.11 259
12232.16 258
12233.20 244
12234.25 257
12235.29 248
12236.34 289
12237.38 263
12238.42 271
12239.47 287
12240.51 276
12241.56 306
12242.60 272
12243.65 286
12244.69 281
12245.74 289
12246.78 286
12247.83 281
12248.87 297
12249.92 287
12250.96 254
12252.01 233
12253.05 254
12254.10 293
12255.14 251
12256.19 250
12257.23 279
12258.28 297
12259.32 309
12260.37 264
12261.41 271
12262.46 249
12263.50 254
12264.55 269
12265.59 273
12266.64 247
12267.69 250
12268.73 276
12269.78 276
12270.82 271
12271.87 262
12272.92 245
12273.96 237
12275.01 252
12276.05 278
12277.10 299
12278.15 290
12279.19 254
12280.24 233
12281.28 254
12282.33 252
12283.38 291
12284.42 285
12285.47 255
12286.52 281
12287.56 268
12288.61 289
12289.66 266
12290.70 272
12291.75 261
12292.80 251
12293.84 272
12294.89 256
12295.94 263
12296.98 279
12298.03 240
12299.08 263
12300.12 235
12301.17 255
12302.22 279
12303.27 264
12304.31 267
12305.36 261
12306.41 238
12307.45 247
12308.50 275
12309.55 256
12310.60 230
12311.64 284
12312.69 277
12313.74 255
12314.79 245
12315.83 223
12316.88 235
12317.93 250
12318.98 248
12320.03 239
12321.07 258
12322.12 267
12323.17 250
12324.22 242
12325.27 229
12326.31 234
12327.36 271
12328.41 271
12329.46 259
12330.51 300
12331.56 271
12332.60 247
12333.65 273
12334.70 256
12335.75 256
12336.80 230
12337.85 266
12338.90 249
12339.94 237
12340.99 248
12342.04 259
12343.09 291
12344.14 279
12345.19 242
12346.24 246
12347.29 277
12348.34 270
12349.38 273
12350.43 270
12351.48 296
12352.53 267
12353.58 279
12354.63 242
12355.68 250
12356.73 229
12357.78 235
12358.83 270
12359.88 254
12360.93 236
12361.98 266
12363.03 254
12364.08 244
12365.13 271
12366.18 242
12367.23 233
12368.28 266
12369.33 248
12370.38 241
12371.43 223
12372.48 232
12373.53 218
12374.58 239
12375.63 250
12376.68 276
12377.73 252
12378.78 237
12379.83 209
12380.88 248
12381.93 218
12382.98 271
12384.03 272
12385.08 245
12386.13 253
12387.18 223
12388.23 245
12389.29 252
12390.34 266
12391.39 264
12392.44 226
12393.49 246
12394.54 246
12395.59 230
12396.64 213
12397.69 262
12398.74 253
12399.80 275
12400.85 249
12401.90 254
12402.95 267
12404.00 213
12405.05 234
12406.10 239
12407.16 262
12408.21 255
12409.26 261
12410.31 236
12411.36 211
12412.42 234
12413.47 227
12414.52 248
12415.57 236
12416.62 245
12417.67 251
12418.73 243
12419.78 205
12420.83 228
12421.88 219
12422.94 228
12423.99 258
12425.04 267
12426.09 239
12427.15 222
12428.20 214
12429.25 220
12430.30 226
12431.36 231
12432.41 265
12433.46 253
12434.51 232
12435.57 253
12436.62 230
12437.67 249
12438.73 220
12439.78 194
12440.83 249
12441.88 252
12442.94 239
12443.99 231
12445.04 249
12446.10 242
12447.15 229
12448.20 230
12449.26 233
12450.31 216
12451.36 249
12452.42 231
12453.47 217
12454.52 261
12455.58 222
12456.63 233
12457.69 235
12458.74 237
12459.79 251
12460.85 240
12461.90 247
12462.96 251
12464.01 248
12465.06 283
12466.12 232
12467.17 233
12468.23 240
12469.28 267
12470.33 245
12471.39 252
12472.44 266
12473.50 229
12474.55 244
12475.61 231
12476.66 232
12477.72 227
12478.77 243
12479.82 225
12480.88 245
12481.93 249
12482.99 254
12484.04 266
12485.10 277
12486.15 278
12487.21 304
12488.26 239
12489.32 269
12490.37 250
12491.43 238
12492.48 253
12493.54 251
12494.59 272
12495.65 260
12496.71 245
12497.76 250
12498.82 248
12499.87 277
12500.93 229
12501.98 275
12503.04 278
12504.09 274
12505.15 266
12506.21 243
12507.26 235
12508.32 227
12509.37 239
12510.43 233
12511.49 234
12512.54 225
12513.60 225
12514.65 255
12515.71 246
12516.77 226
12517.82 242
12518.88 284
12519.94 272
12520.99 217
12522.05 211
12523.11 241
12524.16 235
12525.22 243
12526.27 254
12527.33 237
12528.39 236
12529.45 254
12530.50 245
12531.56 197
12532.62 222
12533.67 264
12534.73 262
12535.79 264
12536.84 231
12537.90 245
12538.96 210
12540.02 225
12541.07 240
12542.13 250
12543.19 254
12544.24 254
12545.30 244
12546.36 240
12547.42 221
12548.47 265
12549.53 254
12550.59 229
12551.65 247
12552.71 224
12553.76 226
12554.82 240
12555.88 235
12556.94 254
12558.00 249
12559.05 259
12560.11 270
12561.17 256
12562.23 261
12563.29 236
12564.34 215
12565.40 238
12566.46 238
12567.52 241
12568.58 239
12569.64 254
12570.69 253
12571.75 236
12572.81 276
12573.87 289
12574.93 242
12575.99 249
12577.05 263
12578.11 266
12579.16 246
12580.22 228
12581.28 241
12582.34 256
12583.40 242
12584.46 245
12585.52 240
12586.58 197
12587.64 237
12588.70 257
12589.76 226
12590.81 204
12591.87 253
12592.93 245
12593.99 226
12595.05 241
12596.11 236
12597.17 243
12598.23 226
12599.29 219
12600.35 231
12601.41 237
12602.47 240
12603.53 221
12604.59 213
12605.65 238
12606.71 230
12607.77 230
12608.83 234
12609.89 218
12610.95 230
12612.01 224
12613.07 234
12614.13 261
12615.19 227
12616.25 241
12617.31 241
12618.37 248
12619.43 218
12620.50 224
12621.56 247
12622.62 233
12623.68 240
12624.74 211
12625.80 247
12626.86 238
12627.92 233
12628.98 245
12630.04 214
12631.10 259
12632.17 224
12633.23 246
12634.29 203
12635.35 237
12636.41 237
12637.47 209
12638.53 230
12639.59 218
12640.66 208
12641.72 240
12642.78 244
12643.84 224
12644.90 222
12645.96 248
12647.03 220
12648.09 230
12649.15 236
12650.21 230
12651.27 214
12652.34 246
12653.40 267
12654.46 232
12655.52 202
12656.58 253
12657.65 248
12658.71 258
12659.77 235
12660.83 254
12661.89 234
12662.96 258
12664.02 255
12665.08 253
12666.14 234
12667.21 260
12668.27 238
12669.33 235
12670.40 267
12671.46 272
12672.52 260
12673.58 248
12674.65 271
12675.71 255
12676.77 244
12677.84 251
12678.90 256
12679.96 230
12681.02 218
12682.09 251
12683.15 271
12684.21 223
12685.28 228
12686.34 207
12687.40 244
12688.47 254
12689.53 263
12690.60 230
12691.66 221
12692.72 261
12693.79 259
12694.85 252
12695.91 252
12696.98 263
12698.04 244
12699.11 251
12700.17 287
12701.23 272
12702.30 242
12703.36 265
12704.43 255
12705.49 263
12706.55 253
12707.62 226
12708.68 254
12709.75 258
12710.81 257
12711.88 242
12712.94 243
12714.01 227
12715.07 245
12716.13 214
12717.20 240
12718.26 292
12719.33 247
12720.39 220
12721.46 223
12722.52 251
12723.59 243
12724.65 243
12725.72 265
12726.78 242
12727.85 242
12728.91 232
12729.98 235
12731.04 218
12732.11 260
12733.18 255
12734.24 233
12735.31 242
12736.37 243
12737.44 265
12738.50 248
12739.57 250
12740.63 242
12741.70 247
12742.77 242
12743.83 201
12744.90 254
12745.96 238
12747.03 221
12748.09 233
12749.16 229
12750.23 251
12751.29 247
12752.36 228
12753.43 250
12754.49 249
12755.56 229
12756.62 224
12757.69 207
12758.76 279
12759.82 235
12760.89 241
12761.96 228
12763.02 240
12764.09 219
12765.16 239
12766.22 237
12767.29 225
12768.36 221
12769.42 283
12770.49 253
12771.56 229
12772.62 183
12773.69 217
12774.76 245
12775.83 241
12776.89 261
12777.96 252
12779.03 243
12780.10 267
12781.16 220
12782.23 221
12783.30 214
12784.37 247
12785.43 231
12786.50 238
12787.57 198
12788.64 251
12789.70 213
12790.77 244
12791.84 258
12792.91 221
12793.97 237
12795.04 235
12796.11 237
12797.18 230
12798.25 215
12799.31 231
12800.38 218
12801.45 205
12802.52 222
12803.59 225
12804.66 227
12805.72 218
12806.79 235
12807.86 237
12808.93 241
12810.00 211
12811.07 227
12812.14 246
12813.20 232
12814.27 220
12815.34 231
12816.41 233
12817.48 238
12818.55 233
12819.62 223
12820.69 219
12821.76 231
12822.83 237
12823.89 207
12824.96 197
12826.03 232
12827.10 259
12828.17 233
12829.24 215
12830.31 221
12831.38 230
12832.45 231
12833.52 201
12834.59 221
12835.66 231
12836.73 232
12837.80 214
12838.87 207
12839.94 210
12841.01 243
12842.08 230
12843.15 241
12844.22 253
12845.29 212
12846.36 212
12847.43 187
12848.50 206
12849.57 228
12850.64 204
12851.71 236
12852.78 222
12853.85 207
12854.92 208
12855.99 198
12857.06 223
12858.13 212
12859.20 202
12860.27 206
12861.34 232
12862.41 194
12863.48 219
12864.56 210
12865.63 249
12866.70 196
12867.77 210
12868.84 224
12869.91 237
12870.98 241
12872.05 202
12873.12 207
12874.20 225
12875.27 215
12876.34 186
12877.41 205
12878.48 230
12879.55 192
12880.62 168
12881.70 195
12882.77 250
12883.84 220
12884.91 216
12885.98 203
12887.05 206
12888.13 231
12889.20 236
12890.27 207
12891.34 206
12892.41 208
12893.49 217
12894.56 220
12895.63 215
12896.70 177
12897.77 215
12898.85 223
12899.92 214
12900.99 194
12902.06 170
12903.14 236
12904.21 222
12905.28 186
12906.35 199
12907.43 208
12908.50 211
12909.57 220
12910.64 210
12911.72 175
12912.79 194
12913.86 227
12914.94 202
12916.01 185
12917.08 220
12918.16 192
12919.23 209
12920.30 187
12921.37 187
12922.45 175
12923.52 194
12924.59 209
12925.67 188
12926.74 219
12927.82 197
12928.89 195
12929.96 201
12931.04 184
12932.11 202
12933.18 173
12934.26 213
12935.33 212
12936.40 208
12937.48 208
12938.55 211
12939.63 211
12940.70 204
12941.77 203
12942.85 198
12943.92 210
12945.00 185
12946.07 195
12947.15 204
12948.22 202
12949.29 235
12950.37 228
12951.44 200
12952.52 203
12953.59 201
12954.67 222
12955.74 216
12956.82 218
12957.89 214
12958.97 222
12960.04 201
12961.12 188
12962.19 207
12963.27 200
12964.34 186
12965.42 194
12966.49 203
12967.57 226
12968.64 213
12969.72 212
12970.79 218
12971.87 174
12972.94 225
12974.02 218
12975.09 232
12976.17 204
12977.24 189
12978.32 184
12979.40 199
12980.47 209
12981.55 182
12982.62 203
12983.70 231
12984.77 201
12985.85 199
12986.93 173
12988.00 193
12989.08 201
12990.15 211
12991.23 208
12992.31 216
12993.38 222
12994.46 225
12995.54 236
12996.61 196
12997.69 198
12998.76 194
12999.84 210
13000.92 215
13001.99 214
13003.07 200
13004.15 175
13005.22 214
13006.30 200
13007.38 181
13008.45 206
13009.53 205
13010.61 214
13011.69 181
13012.76 189
13013.84 189
13014.92 202
13015.99 172
13017.07 199
13018.15 207
13019.23 198
13020.30 226
13021.38 235
13022.46 217
13023.54 201
13024.61 206
13025.69 226
13026.77 202
13027.85 172
13028.92 221
13030.00 209
13031.08 194
13032.16 200
13033.23 202
13034.31 198
13035.39 182
13036.47 197
13037.55 195
13038.62 188
13039.70 211
13040.78 205
13041.86 187
13042.94 193
13044.02 173
13045.09 200
13046.17 228
13047.25 210
13048.33 196
13049.41 172
13050.49 196
13051.57 230
13052.64 216
13053.72 215
13054.80 187
13055.88 215
13056.96 200
13058.04 205
13059.12 216
13060.20 183
13061.27 183
13062.35 200
13063.43 206
13064.51 193
13065.59 223
13066.67 189
13067.75 174
13068.83 186
13069.91 188
13070.99 203
13072.07 194
13073.15 198
13074.23 219
13075.31 235
13076.39 195
13077.47 202
13078.55 210
13079.63 193
13080.71 203
13081.79 208
13082.86 217
13083.94 218
13085.02 223
13086.11 215
13087.19 215
13088.27 206
13089.35 217
13090.43 208
13091.51 217
13092.59 199
13093.67 204
13094.75 210
13095.83 210
13096.91 213
13097.99 176
13099.07 197
13100.15 186
13101.23 174
13102.31 212
13103.39 186
13104.47 193
13105.55 154
13106.63 182
13107.72 224
13108.80 200
13109.88 210
13110.96 202
13112.04 174
13113.12 218
13114.20 222
13115.28 216
13116.37 187
13117.45 189
13118.53 208
13119.61 200
13120.69 237
13121.77 223
13122.85 179
13123.94 206
13125.02 195
13126.10 188
13127.18 191
13128.26 190
13129.34 220
13130.43 189
13131.51 178
13132.59 218
13133.67 210
13134.75 196
13135.84 160
13136.92 202
13138.00 194
13139.08 201
13140.17 190
13141.25 174
13142.33 194
13143.41 219
13144.49 207
13145.58 182
13146.66 171
13147.74 173
13148.83 216
13149.91 176
13150.99 188
13152.07 185
13153.16 209
13154.24 222
13155.32 229
13156.41 178
13157.49 188
13158.57 231
13159.65 239
13160.74 195
13161.82 206
13162.90 211
13163.99 219
13165.07 216
13166.15 182
13167.24 179
13168.32 217
13169.40 196
13170.49 203
13171.57 193
13172.66 186
13173.74 187
13174.82 184
13175.91 184
13176.99 191
13178.07 186
13179.16 187
13180.24 186
13181.33 187
13182.41 178
13183.49 177
13184.58 169
13185.66 194
13186.75 191
13187.83 196
13188.91 202
13190.00 221
13191.08 187
13192.17 181
13193.25 192
13194.34 218
13195.42 190
13196.51 192
13197.59 176
13198.68 174
13199.76 183
13200.85 176
13201.93 201
13203.02 192
13204.10 177
13205.19 188
13206.27 193
13207.36 209
13208.44 174
13209.53 162
13210.61 205
13211.70 207
13212.78 190
13213.87 199
13214.95 160
13216.04 186
13217.12 177
13218.21 213
13219.29 197
13220.38 199
13221.47 201
13222.55 200
13223.64 178
13224.72 195
13225.81 202
13226.89 208
13227.98 193
13229.07 157
13230.15 189
13231.24 192
13232.32 202
13233.41 215
13234.50 172
13235.58 206
13236.67 207
13237.76 227
13238.84 210
13239.93 200
13241.01 207
13242.10 189
13243.19 184
13244.27 191
13245.36 179
13246.45 198
13247.53 170
13248.62 180
13249.71 166
13250.79 177
13251.88 190
13252.97 203
13254.06 182
13255.14 172
13256.23 176
13257.32 188
13258.40 196
13259.49 219
13260.58 203
13261.67 205
13262.75 222
13263.84 200
13264.93 201
13266.02 194
13267.10 191
13268.19 192
13269.28 178
13270.37 190
13271.45 186
13272.54 179
13273.63 192
13274.72 203
13275.80 207
13276.89 193
13277.98 203
13279.07 202
13280.16 165
13281.24 202
13282.33 195
13283.42 206
13284.51 205
13285.60 201
13286.69 218
13287.77 202
13288.86 171
13289.95 175
13291.04 190
13292.13 189
13293.22 193
13294.31 172
13295.39 212
13296.48 181
13297.57 167
13298.66 194
13299.75 213
13300.84 210
13301.93 193
13303.02 191
13304.11 218
13305.19 180
13306.28 188
13307.37 204
13308.46 201
13309.55 224
13310.64 205
13311.73 226
13312.82 208
13313.91 179
13315.00 204
13316.09 224
13317.18 200
13318.27 185
13319.36 175
13320.45 204
13321.54 213
13322.63 215
13323.72 162
13324.81 193
13325.90 193
13326.99 170
13328.08 193
13329.17 199
13330.26 187
13331.35 182
13332.44 216
13333.53 246
13334.62 201
13335.71 204
13336.80 218
13337.89 191
13338.98 201
13340.07 171
13341.16 196
13342.25 176
13343.34 172
13344.43 192
13345.52 189
13346.61 202
13347.70 168
13348.79 176
13349.89 179
13350.98 192
13352.07 190
13353.16 180
13354.25 185
13355.34 207
13356.43 175
13357.52 224
13358.61 189
13359.71 201
13360.80 190
13361.89 189
13362.98 198
13364.07 214
13365.16 207
13366.26 201
13367.35 192
13368.44 208
13369.53 192
13370.62 168
13371.71 175
13372.81 186
13373.90 218
13374.99 185
13376.08 183
13377.17 196
13378.27 180
13379.36 210
13380.45 199
13381.54 188
13382.63 184
13383.73 200
13384.82 183
13385.91 156
13387.00 165
13388.10 189
13389.19 183
13390.28 171
13391.37 181
13392.47 187
13393.56 212
13394.65 198
13395.75 211
13396.84 193
13397.93 188
13399.02 208
13400.12 188
13401.21 179
13402.30 169
13403.40 181
13404.49 193
13405.58 191
13406.68 173
13407.77 183
13408.86 209
13409.96 228
13411.05 188
13412.14 182
13413.24 206
13414.33 213
13415.42 182
13416.52 176
13417.61 172
13418.70 208
13419.80 196
13420.89 189
13421.99 195
13423.08 184
13424.17 191
13425.27 200
13426.36 197
13427.46 214
13428.55 206
13429.64 191
13430.74 173
13431.83 197
13432.93 197
13434.02 188
13435.12 195
13436.21 192
13437.30 194
13438.40 194
13439.49 209
13440.59 188
13441.68 192
13442.78 196
13443.87 226
13444.97 191
13446.06 202
13447.16 186
13448.25 168
13449.35 191
13450.44 207
13451.54 185
13452.63 204
13453.73 211
13454.82 199
13455.92 190
13457.01 173
13458.11 172
13459.20 209
13460.30 212
13461.39 229
13462.49 211
13463.59 198
13464.68 185
13465.78 194
13466.87 181
13467.97 203
13469.06 205
13470.16 244
13471.26 199
13472.35 199
13473.45 170
13474.54 195
13475.64 188
13476.74 204
13477.83 199
13478.93 209
13480.03 219
13481.12 216
13482.22 196
13483.31 205
13484.41 190
13485.51 206
13486.60 233
13487.70 189
13488.80 190
13489.89 196
13490.99 218
13492.09 221
13493.18 201
13494.28 214
13495.38 213
13496.47 195
13497.57 177
13498.67 190
13499.77 216
13500.86 213
13501.96 188
13503.06 190
13504.15 216
13505.25 185
13506.35 184
13507.45 173
13508.54 205
13509.64 200
13510.74 175
13511.84 176
13512.93 211
13514.03 196
13515.13 203
13516.23 212
13517.32 172
13518.42 192
13519.52 182
13520.62 174
13521.72 180
13522.81 200
13523.91 194
13525.01 151
13526.11 156
13527.21 172
13528.30 194
13529.40 174
13530.50 172
13531.60 175
13532.70 163
13533.80 210
13534.89 177
13535.99 196
13537.09 197
13538.19 177
13539.29 180
13540.39 173
13541.49 178
13542.58 212
13543.68 183
13544.78 165
13545.88 168
13546.98 184
13548.08 168
13549.18 173
13550.28 190
13551.38 179
13552.48 194
13553.58 177
13554.67 180
13555.77 201
13556.87 200
13557.97 166
13559.07 171
13560.17 181
13561.27 192
13562.37 181
13563.47 206
13564.57 180
13565.67 201
13566.77 169
13567.87 184
13568.97 177
13570.07 195
13571.17 210
13572.27 166
13573.37 169
13574.47 182
13575.57 190
13576.67 180
13577.77 172
13578.87 187
13579.97 176
13581.07 187
13582.17 200
13583.27 167
13584.37 192
13585.47 175
13586.57 176
13587.67 147
13588.77 192
13589.88 213
13590.98 169
13592.08 157
13593.18 162
13594.28 165
13595.38 198
13596.48 197
13597.58 187
13598.68 196
13599.78 160
13600.88 173
13601.99 180
13603.09 172
13604.19 179
13605.29 178
13606.39 162
13607.49 173
13608.59 183
13609.70 193
13610.80 157
13611.90 187
13613.00 148
13614.10 159
13615.20 192
13616.31 184
13617.41 176
13618.51 178
13619.61 176
13620.71 158
13621.82 177
13622.92 173
13624.02 183
13625.12 226
13626.22 157
13627.33 182
13628.43 169
13629.53 180
13630.63 186
13631.74 166
13632.84 195
13633.94 173
13635.04 191
13636.15 180
13637.25 215
13638.35 186
13639.45 175
13640.56 209
13641.66 171
13642.76 173
13643.87 212
13644.97 166
13646.07 175
13647.17 188
13648.28 206
13649.38 177
13650.48 173
13651.59 158
13652.69 185
13653.79 174
13654.90 197
13656.00 171
13657.10 172
13658.21 195
13659.31 170
13660.41 152
13661.52 173
13662.62 154
13663.72 189
13664.83 172
13665.93 171
13667.04 174
13668.14 186
13669.24 207
13670.35 183
13671.45 151
13672.56 160
13673.66 185
13674.76 210
13675.87 184
13676.97 180
13678.08 189
13679.18 185
13680.29 191
13681.39 194
13682.49 187
13683.60 179
13684.70 212
13685.81 186
13686.91 152
13688.02 182
13689.12 191
13690.23 199
13691.33 171
13692.44 159
13693.54 181
13694.65 172
13695.75 195
13696.86 168
13697.96 169
13699.07 196
13700.17 182
13701.28 184
13702.38 184
13703.49 154
13704.59 176
13705.70 182
13706.80 213
13707.91 173
13709.02 201
13710.12 197
13711.23 196
13712.33 213
13713.44 204
13714.54 184
13715.65 210
13716.76 208
13717.86 199
13718.97 182
13720.07 159
13721.18 154
13722.29 176
13723.39 192
13724.50 178
13725.60 156
13726.71 168
13727.82 224
13728.92 165
13730.03 160
13731.14 177
13732.24 175
13733.35 195
13734.46 175
13735.56 152
13736.67 166
13737.78 197
13738.88 175
13739.99 186
13741.10 173
13742.20 175
13743.31 205
13744.42 182
13745.52 165
13746.63 161
13747.74 166
13748.84 190
13749.95 185
13751.06 175
13752.17 177
13753.27 228
13754.38 209
13755.49 176
13756.60 192
13757.70 175
13758.81 185
13759.92 182
13761.03 179
13762.13 172
13763.24 175
13764.35 220
13765.46 185
13766.57 169
13767.67 209
13768.78 222
13769.89 206
13771.00 194
13772.11 181
13773.21 203
13774.32 220
13775.43 215
13776.54 163
13777.65 183
13778.75 181
13779.86 212
13780.97 177
13782.08 185
13783.19 192
13784.30 204
13785.41 209
13786.51 197
13787.62 174
13788.73 187
13789.84 198
13790.95 206
13792.06 201
13793.17 175
13794.28 187
13795.39 205
13796.49 183
13797.60 179
13798.71 189
13799.82 154
13800.93 171
13802.04 167
13803.15 152
13804.26 156
13805.37 191
13806.48 180
13807.59 158
13808.70 160
13809.81 185
13810.92 193
13812.03 182
13813.14 173
13814.25 167
13815.36 182
13816.47 187
13817.58 190
13818.69 195
13819.80 175
13820.91 167
13822.02 201
13823.13 197
13824.24 172
13825.35 172
13826.46 183
13827.57 189
13828.68 152
13829.79 192
13830.90 172
13832.01 166
13833.12 159
13834.23 193
13835.34 197
13836.45 169
13837.56 173
13838.67 192
13839.78 185
13840.89 174
13842.01 155
13843.12 180
13844.23 197
13845.34 171
13846.45 200
13847.56 189
13848.67 169
13849.78 159
13850.89 201
13852.01 201
13853.12 180
13854.23 198
13855.34 195
13856.45 189
13857.56 185
13858.67 205
13859.79 184
13860.90 179
13862.01 174
13863.12 185
13864.23 184
13865.34 202
13866.46 185
13867.57 167
13868.68 182
13869.79 149
13870.90 186
13872.02 217
13873.13 209
13874.24 163
13875.35 159
13876.47 157
13877.58 169
13878.69 178
13879.80 178
13880.92 181
13882.03 171
13883.14 183
13884.25 183
13885.37 188
13886.48 206
13887.59 183
13888.70 190
13889.82 155
13890.93 184
13892.04 181
13893.16 182
13894.27 166
13895.38 157
13896.49 177
13897.61 161
13898.72 175
13899.83 144
13900.95 166
13902.06 213
13903.17 188
13904.29 191
13905.40 162
13906.51 163
13907.63 163
13908.74 183
13909.85 153
13910.97 194
13912.08 158
13913.20 201
13914.31 185
13915.42 154
13916.54 149
13917.65 200
13918.77 192
13919.88 175
13920.99 160
13922.11 185
13923.22 178
13924.34 185
13925.45 169
13926.56 165
13927.68 165
13928.79 193
13929.91 165
13931.02 185
13932.14 157
13933.25 169
13934.37 187
13935.48 171
13936.60 166
13937.71 144
13938.83 169
13939.94 158
13941.05 178
13942.17 176
13943.28 192
13944.40 174
13945.51 174
13946.63 154
13947.75 160
13948.86 157
13949.98 172
13951.09 172
13952.21 180
13953.32 161
13954.44 166
13955.55 163
13956.67 175
13957.78 148
13958.90 132
13960.01 153
13961.13 173
13962.25 181
13963.36 147
13964.48 164
13965.59 182
13966.71 159
13967.83 154
13968.94 177
13970.06 189
13971.17 173
13972.29 187
13973.41 160
13974.52 189
13975.64 190
13976.75 165
13977.87 177
13978.99 186
13980.10 185
13981.22 176
13982.34 177
13983.45 163
13984.57 179
13985.69 172
13986.80 171
13987.92 177
13989.04 169
13990.15 144
13991.27 178
13992.39 177
13993.50 192
13994.62 175
13995.74 185
13996.86 165
13997.97 172
13999.09 169
14000.21 178
14001.33 179
14002.44 183
14003.56 171
14004.68 144
14005.79 159
14006.91 171
14008.03 178
14009.15 167
14010.27 169
14011.38 168
14012.50 188
14013.62 191
14014.74 186
14015.85 173
14016.97 154
14018.09 193
14019.21 176
14020.33 171
14021.44 150
14022.56 183
14023.68 173
14024.80 179
14025.92 157
14027.04 161
14028.15 171
14029.27 191
14030.39 194
14031.51 203
14032.63 192
14033.75 158
14034.86 191
14035.98 191
14037.10 163
14038.22 169
14039.34 176
14040.46 184
14041.58 181
14042.70 156
14043.82 178
14044.93 178
14046.05 184
14047.17 177
14048.29 174
14049.41 171
14050.53 170
14051.65 169
14052.77 176
14053.89 190
14055.01 170
14056.13 191
14057.25 183
14058.37 155
14059.49 163
14060.61 164
14061.73 174
14062.85 181
14063.97 205
14065.09 165
14066.20 185
14067.32 191
14068.44 199
14069.56 196
14070.68 177
14071.81 188
14072.93 174
14074.05 206
14075.17 180
14076.29 177
14077.41 215
14078.53 191
14079.65 214
14080.77 194
14081.89 181
14083.01 193
14084.13 199
14085.25 191
14086.37 173
14087.49 179
14088.61 201
14089.73 202
14090.85 183
14091.97 176
14093.10 170
14094.22 197
14095.34 195
14096.46 174
14097.58 171
14098.70 204
14099.82 194
14100.94 209
14102.07 189
14103.19 202
14104.31 210
14105.43 166
14106.55 171
14107.67 160
14108.79 183
14109.92 191
14111.04 195
14112.16 174
14113.28 154
14114.40 179
14115.52 180
14116.65 162
14117.77 187
14118.89 190
14120.01 223
14121.13 204
14122.26 175
14123.38 160
14124.50 176
14125.62 222
14126.75 188
14127.87 165
14128.99 176
14130.11 203
14131.24 178
14132.36 165
14133.48 173
14134.60 201
14135.73 206
14136.85 188
14137.97 192
14139.09 163
14140.22 171
14141.34 190
14142.46 177
14143.59 201
14144.71 164
14145.83 205
14146.95 207
14148.08 173
14149.20 180
14150.32 193
14151.45 178
14152.57 168
14153.69 182
14154.82 170
14155.94 180
14157.06 159
14158.19 165
14159.31 174
14160.44 178
14161.56 201
14162.68 189
14163.81 156
14164.93 190
14166.05 170
14167.18 215
14168.30 224
14169.43 188
14170.55 166
14171.67 148
14172.80 193
14173.92 172
14175.05 181
14176.17 164
14177.30 144
14178.42 211
14179.54 187
14180.67 191
14181.79 224
14182.92 175
14184.04 169
14185.17 151
14186.29 201
14187.42 159
14188.54 179
14189.67 157
14190.79 158
14191.92 192
14193.04 187
14194.17 174
14195.29 165
14196.42 188
14197.54 161
14198.67 179
14199.79 164
14200.92 175
14202.04 193
14203.17 187
14204.29 161
14205.42 176
14206.54 145
14207.67 158
14208.79 175
14209.92 166
14211.05 172
14212.17 178
14213.30 193
14214.42 181
14215.55 161
14216.67 161
14217.80 172
14218.93 159
14220.05 170
14221.18 146
14222.30 164
14223.43 166
14224.56 157
14225.68 185
14226.81 158
14227.94 185
14229.06 180
14230.19 153
14231.32 147
14232.44 170
14233.57 160
14234.70 147
14235.82 166
14236.95 180
14238.08 181
14239.20 186
14240.33 178
14241.46 159
14242.58 182
14243.71 171
14244.84 196
14245.96 195
14247.09 185
14248.22 189
14249.34 163
14250.47 173
14251.60 179
14252.73 135
14253.85 165
14254.98 163
14256.11 178
14257.24 190
14258.36 150
14259.49 167
14260.62 188
14261.75 165
14262.87 166
14264.00 175
14265.13 167
14266.26 151
14267.39 168
14268.51 200
14269.64 132
14270.77 169
14271.90 151
14273.03 172
14274.15 167
14275.28 159
14276.41 137
14277.54 146
14278.67 161
14279.80 139
14280.92 169
14282.05 150
14283.18 166
14284.31 148
14285.44 170
14286.57 155
14287.70 187
14288.82 194
14289.95 200
14291.08 183
14292.21 150
14293.34 145
14294.47 164
14295.60 171
14296.73 163
14297.86 149
14298.99 173
14300.11 167
14301.24 163
14302.37 182
14303.50 162
14304.63 184
14305.76 180
14306.89 146
14308.02 150
14309.15 163
14310.28 150
14311.41 170
14312.54 169
14313.67 168
14314.80 157
14315.93 145
14317.06 165
14318.19 148
14319.32 171
14320.45 154
14321.58 172
14322.71 187
14323.84 185
14324.97 176
14326.10 167
14327.23 158
14328.36 164
14329.49 160
14330.62 169
14331.75 185
14332.88 212
14334.01 186
14335.14 151
14336.27 172
14337.40 160
14338.53 176
14339.66 165
14340.79 144
14341.93 144
14343.06 145
14344.19 158
14345.32 176
14346.45 158
14347.58 163
14348.71 180
14349.84 158
14350.97 154
14352.11 138
14353.24 158
14354.37 158
14355.50 170
14356.63 159
14357.76 140
14358.89 141
14360.03 168
14361.16 160
14362.29 169
14363.42 154
14364.55 164
14365.68 178
14366.82 130
14367.95 159
14369.08 175
14370.21 156
14371.34 161
14372.48 158
14373.61 151
14374.74 159
14375.87 164
14377.00 153
14378.14 138
14379.27 173
14380.40 175
14381.53 183
14382.67 144
14383.80 147
14384.93 152
14386.06 148
14387.20 163
14388.33 170
14389.46 170
14390.59 161
14391.73 168
14392.86 170
14393.99 139
14395.13 153
14396.26 170
14397.39 179
14398.53 171
14399.66 168
14400.79 165
14401.92 194
14403.06 160
14404.19 152
14405.32 125
14406.46 148
14407.59 184
14408.72 151
14409.86 149
14410.99 156
14412.13 154
14413.26 160
14414.39 147
14415.53 175
14416.66 192
14417.79 180
14418.93 192
14420.06 163
14421.20 176
14422.33 161
14423.46 167
14424.60 155
14425.73 138
14426.87 157
14428.00 160
14429.14 162
14430.27 196
14431.40 155
14432.54 165
14433.67 166
14434.81 144
14435.94 181
14437.08 189
14438.21 176
14439.35 168
14440.48 163
14441.62 157
14442.75 157
14443.88 173
14445.02 138
14446.15 144
14447.29 180
14448.42 177
14449.56 164
14450.70 160
14451.83 142
14452.97 172
14454.10 155
14455.24 150
14456.37 188
14457.51 166
14458.64 167
14459.78 133
14460.91 162
14462.05 147
14463.18 153
14464.32 173
14465.46 175
14466.59 161
14467.73 186
14468.86 161
14470.00 151
14471.14 158
14472.27 169
14473.41 200
14474.54 189
14475.68 172
14476.82 182
14477.95 177
14479.09 176
14480.22 180
14481.36 179
14482.50 176
14483.63 201
14484.77 174
14485.91 171
14487.04 175
14488.18 188
14489.32 198
14490.45 156
14491.59 208
14492.73 145
14493.86 157
14495.00 185
14496.14 171
14497.27 144
14498.41 190
14499.55 184
14500.69 195
14501.82 175
14502.96 174
14504.10 166
14505.23 162
14506.37 178
14507.51 175
14508.65 201
14509.78 177
14510.92 174
14512.06 169
14513.20 147
14514.33 149
14515.47 162
14516.61 163
14517.75 151
14518.89 157
14520.02 148
14521.16 157
14522.30 159
14523.44 165
14524.57 159
14525.71 156
14526.85 150
14527.99 167
14529.13 165
14530.27 152
14531.40 138
14532.54 170
14533.68 173
14534.82 150
14535.96 164
14537.10 161
14538.23 141
14539.37 149
14540.51 156
14541.65 168
14542.79 141
14543.93 151
14545.07 155
14546.21 147
14547.35 150
14548.48 129
14549.62 166
14550.76 158
14551.90 137
14553.04 146
14554.18 152
14555.32 158
14556.46 163
14557.60 158
14558.74 182
14559.88 152
14561.02 176
14562.16 165
14563.30 157
14564.43 155
14565.57 152
14566.71 150
14567.85 158
14568.99 152
14570.13 167
14571.27 175
14572.41 160
14573.55 140
14574.69 141
14575.83 142
14576.97 160
14578.11 152
14579.25 145
14580.39 167
14581.53 171
14582.67 136
14583.81 150
14584.96 150
14586.10 166
14587.24 170
14588.38 148
14589.52 157
14590.66 144
14591.80 154
14592.94 150
14594.08 137
14595.22 150
14596.36 160
14597.50 140
14598.64 137
14599.78 139
14600.93 166
14602.07 134
14603.21 160
14604.35 152
14605.49 145
14606.63 180
14607.77 168
14608.91 170
14610.06 174
14611.20 167
14612.34 173
14613.48 143
14614.62 156
14615.76 170
14616.91 141
14618.05 198
14619.19 196
14620.33 164
14621.47 139
14622.61 153
14623.76 158
14624.90 150
14626.04 180
14627.18 162
14628.32 172
14629.47 142
14630.61 146
14631.75 161
14632.89 164
14634.04 138
14635.18 156
14636.32 158
14637.46 174
14638.61 186
14639.75 148
14640.89 152
14642.03 166
14643.18 186
14644.32 132
14645.46 157
14646.60 155
14647.75 161
14648.89 166
14650.03 167
14651.18 134
14652.32 143
14653.46 162
14654.61 169
14655.75 159
14656.89 165
14658.03 158
14659.18 148
14660.32 148
14661.46 141
14662.61 135
14663.75 164
14664.90 182
14666.04 151
14667.18 153
14668.33 155
14669.47 151
14670.61 144
14671.76 150
14672.90 157
14674.05 176
14675.19 163
14676.33 131
14677.48 129
14678.62 113
14679.77 146
14680.91 132
14682.05 151
14683.20 153
14684.34 151
14685.49 141
14686.63 139
14687.78 139
14688.92 151
14690.06 165
14691.21 155
14692.35 126
14693.50 127
14694.64 133
14695.79 112
14696.93 153
14698.08 155
14699.22 152
14700.37 141
14701.51 157
14702.66 122
14703.80 122
14704.95 163
14706.09 162
14707.24 152
14708.38 138
14709.53 148
14710.67 150
14711.82 129
14712.96 123
14714.11 153
14715.26 148
14716.40 159
14717.55 162
14718.69 140
14719.84 99
14720.98 142
14722.13 112
14723.28 127
14724.42 123
14725.57 138
14726.71 156
14727.86 141
14729.01 118
14730.15 123
14731.30 155
14732.44 136
14733.59 132
14734.74 123
14735.88 130
14737.03 132
14738.18 115
14739.32 116
14740.47 146
14741.61 152
14742.76 158
14743.91 138
14745.05 119
14746.20 128
14747.35 139
14748.49 150
14749.64 133
14750.79 145
14751.94 120
14753.08 143
14754.23 140
14755.38 133
14756.52 120
14757.67 133
14758.82 159
14759.97 150
14761.11 139
14762.26 129
14763.41 152
14764.55 123
14765.70 138
14766.85 126
14768.00 140
14769.15 147
14770.29 157
14771.44 137
14772.59 165
14773.74 147
14774.88 149
14776.03 117
14777.18 135
14778.33 154
14779.48 142
14780.62 134
14781.77 137
14782.92 137
14784.07 127
14785.22 125
14786.36 116
14787.51 158
14788.66 141
14789.81 128
14790.96 133
14792.11 161
14793.26 121
14794.40 132
14795.55 145
14796.70 119
14797.85 149
14799.00 119
14800.15 150
14801.30 122
14802.45 159
14803.59 141
14804.74 151
14805.89 126
14807.04 143
14808.19 130
14809.34 154
14810.49 158
14811.64 159
14812.79 127
14813.94 144
14815.09 175
14816.24 131
14817.39 151
14818.53 134
14819.68 168
14820.83 144
14821.98 145
14823.13 116
14824.28 136
14825.43 127
14826.58 149
14827.73 129
14828.88 152
14830.03 141
14831.18 129
14832.33 149
14833.48 138
14834.63 141
14835.78 142
14836.93 150
14838.08 141
14839.23 141
14840.38 129
14841.53 146
14842.69 132
14843.84 137
14844.99 155
14846.14 150
14847.29 133
14848.44 153
14849.59 119
14850.74 140
14851.89 152
14853.04 148
14854.19 141
14855.34 124
14856.49 145
14857.65 134
14858.80 165
14859.95 125
14861.10 142
14862.25 132
14863.40 149
14864.55 128
14865.70 137
14866.86 128
14868.01 162
14869.16 139
14870.31 159
14871.46 157
14872.61 147
14873.77 139
14874.92 142
14876.07 155
14877.22 113
14878.37 147
14879.52 121
14880.68 142
14881.83 143
14882.98 148
14884.13 128
14885.28 134
14886.44 141
14887.59 124
14888.74 138
14889.89 144
14891.05 145
14892.20 146
14893.35 124
14894.50 123
14895.66 151
14896.81 122
14897.96 149
14899.11 112
14900.27 145
14901.42 149
14902.57 128
14903.72 154
14904.88 142
14906.03 135
14907.18 148
14908.34 149
14909.49 137
14910.64 136
14911.80 146
14912.95 155
14914.10 122
14915.26 130
14916.41 151
14917.56 146
14918.72 130
14919.87 142
14921.02 149
14922.18 129
14923.33 150
14924.48 114
14925.64 144
14926.79 149
14927.94 150
14929.10 147
14930.25 137
14931.41 123
14932.56 130
14933.71 153
14934.87 128
14936.02 130
14937.18 123
14938.33 119
14939.48 149
14940.64 141
14941.79 102
14942.95 132
14944.10 140
14945.26 146
14946.41 136
14947.57 138
14948.72 136
14949.87 139
14951.03 138
14952.18 135
14953.34 131
14954.49 146
14955.65 138
14956.80 130
14957.96 146
14959.11 132
14960.27 166
14961.42 141
14962.58 145
14963.73 143
14964.89 167
14966.04 128
14967.20 139
14968.36 124
14969.51 123
14970.67 130
14971.82 159
14972.98 130
14974.13 136
14975.29 129
14976.44 152
14977.60 150
14978.76 133
14979.91 123
14981.07 127
14982.22 134
14983.38 128
14984.53 118
14985.69 119
14986.85 157
14988.00 147
14989.16 128
14990.32 135
14991.47 163
14992.63 140
14993.78 155
14994.94 146
14996.10 142
14997.25 136
14998.41 116
14999.57 138
15000.72 135
15001.88 142
15003.04 120
15004.19 143
15005.35 129
15006.51 127
15007.66 137
15008.82 157
15009.98 146
15011.13 135
15012.29 143
15013.45 130
15014.61 129
15015.76 125
15016.92 121
15018.08 119
15019.23 118
15020.39 132
15021.55 157
15022.71 126
15023.86 129
15025.02 115
15026.18 142
15027.34 130
15028.49 146
15029.65 131
15030.81 113
15031.97 132
15033.13 127
15034.28 123
15035.44 127
15036.60 148
15037.76 118
15038.92 138
15040.07 137
15041.23 123
15042.39 128
15043.55 130
15044.71 128
15045.87 131
15047.02 132
15048.18 123
15049.34 124
15050.50 118
15051.66 128
15052.82 130
15053.98 169
15055.13 128
15056.29 124
15057.45 133
15058.61 117
15059.77 120
15060.93 136
15062.09 127
15063.25 131
15064.40 128
15065.56 147
15066.72 123
15067.88 124
15069.04 137
15070.20 115
15071.36 121
15072.52 129
15073.68 157
15074.84 135
15076.00 123
15077.16 126
15078.32 109
15079.48 120
15080.64 137
15081.80 118
15082.96 123
15084.12 134
15085.28 137
15086.44 129
15087.60 125
15088.76 124
15089.92 131
15091.08 144
15092.24 114
15093.40 140
15094.56 125
15095.72 146
15096.88 162
15098.04 140
15099.20 117
15100.36 112
15101.52 131
15102.68 137
15103.84 130
15105.00 118
15106.16 130
15107.32 150
15108.48 117
15109.64 118
15110.80 123
15111.96 124
15113.13 139
15114.29 133
15115.45 137
15116.61 120
15117.77 111
15118.93 126
15120.09 126
15121.25 119
15122.42 111
15123.58 128
15124.74 138
15125.90 136
15127.06 129
15128.22 107
15129.38 142
15130.55 127
15131.71 114
15132.87 124
15134.03 133
15135.19 111
15136.35 143
15137.52 122
15138.68 137
15139.84 123
15141.00 108
15142.16 115
15143.33 128
15144.49 118
15145.65 130
15146.81 152
15147.97 143
15149.14 127
15150.30 119
15151.46 108
15152.62 111
15153.79 133
15154.95 132
15156.11 112
15157.27 116
15158.44 112
15159.60 114
15160.76 140
15161.93 145
15163.09 134
15164.25 125
15165.41 131
15166.58 117
15167.74 105
15168.90 99
15170.07 129
15171.23 118
15172.39 105
15173.56 125
15174.72 137
15175.88 118
15177.05 127
15178.21 140
15179.37 108
15180.54 119
15181.70 109
15182.86 138
15184.03 119
15185.19 122
15186.36 112
15187.52 114
15188.68 103
15189.85 112
15191.01 141
15192.17 129
15193.34 137
15194.50 139
15195.67 164
15196.83 130
15198.00 153
15199.16 137
15200.32 141
15201.49 128
15202.65 134
15203.82 122
15204.98 108
15206.15 120
15207.31 129
15208.48 121
15209.64 125
15210.80 108
15211.97 126
15213.13 142
15214.30 122
15215.46 127
15216.63 136
15217.79 110
15218.96 105
15220.12 129
15221.29 126
15222.45 133
15223.62 139
15224.78 108
15225.95 139
15227.11 145
15228.28 114
15229.45 124
15230.61 118
15231.78 142
15232.94 156
15234.11 139
15235.27 136
15236.44 167
15237.60 140
15238.77 132
15239.94 121
15241.10 163
15242.27 130
15243.43 130
15244.60 125
15245.77 140
15246.93 121
15248.10 147
15249.26 127
15250.43 120
15251.60 134
15252.76 132
15253.93 131
15255.10 134
15256.26 138
15257.43 120
15258.60 110
15259.76 118
15260.93 102
15262.10 133
15263.26 129
15264.43 116
15265.60 122
15266.76 122
15267.93 117
15269.10 120
15270.26 129
15271.43 134
15272.60 134
15273.76 146
15274.93 134
15276.10 107
15277.27 109
15278.43 121
15279.60 107
15280.77 120
15281.94 122
15283.10 141
15284.27 147
15285.44 136
15286.61 123
15287.77 113
15288.94 122
15290.11 162
15291.28 157
15292.44 138
15293.61 142
15294.78 141
15295.95 130
15297.12 113
15298.28 124
15299.45 139
15300.62 152
15301.79 147
15302.96 132
15304.12 118
15305.29 154
15306.46 140
15307.63 125
15308.80 113
15309.97 109
15311.14 121
15312.30 134
15313.47 113
15314.64 112
15315.81 119
15316.98 120
15318.15 131
15319.32 114
15320.49 123
15321.65 126
15322.82 125
15323.99 111
15325.16 126
15326.33 148
15327.50 121
15328.67 111
15329.84 112
15331.01 119
15332.18 108
15333.35 118
15334.52 114
15335.69 140
15336.85 114
15338.02 127
15339.19 123
15340.36 118
15341.53 109
15342.70 134
15343.87 135
15345.04 111
15346.21 100
15347.38 110
15348.55 150
15349.72 163
15350.89 127
15352.06 99
15353.23 95
15354.40 139
15355.57 134
15356.74 107
15357.91 116
15359.08 113
15360.25 150
15361.43 138
15362.60 95
15363.77 132
15364.94 120
15366.11 112
15367.28 119
15368.45 121
15369.62 110
15370.79 139
15371.96 133
15373.13 140
15374.30 113
15375.47 132
15376.65 129
15377.82 143
15378.99 127
15380.16 125
15381.33 146
15382.50 140
15383.67 139
15384.84 112
15386.02 124
15387.19 142
15388.36 131
15389.53 115
15390.70 130
15391.87 152
15393.04 143
15394.22 114
15395.39 109
15396.56 128
15397.73 122
15398.90 139
15400.08 136
15401.25 120
15402.42 112
15403.59 126
15404.76 128
15405.94 123
15407.11 128
15408.28 150
15409.45 131
15410.63 132
15411.80 118
15412.97 110
15414.14 144
15415.31 135
15416.49 146
15417.66 116
15418.83 130
15420.01 145
15421.18 121
15422.35 116
15423.52 118
15424.70 128
15425.87 151
15427.04 135
15428.22 139
15429.39 131
15430.56 132
15431.73 134
15432.91 122
15434.08 143
15435.25 140
15436.43 147
15437.60 122
15438.77 122
15439.95 122
15441.12 119
15442.30 130
15443.47 132
15444.64 125
15445.82 139
15446.99 142
15448.16 137
15449.34 125
15450.51 133
15451.69 137
15452.86 134
15454.03 122
15455.21 113
15456.38 117
15457.56 121
15458.73 125
15459.90 118
15461.08 137
15462.25 153
15463.43 127
15464.60 140
15465.78 128
15466.95 143
15468.12 123
15469.30 126
15470.47 130
15471.65 136
15472.82 130
15474.00 99
15475.17 142
15476.35 125
15477.52 139
15478.70 103
15479.87 138
15481.05 155
15482.22 125
15483.40 111
15484.57 134
15485.75 141
15486.92 140
15488.10 118
15489.27 122
15490.45 103
15491.62 123
15492.80 146
15493.98 148
15495.15 134
15496.33 120
15497.50 123
15498.68 108
15499.85 101
15501.03 103
15502.21 118
15503.38 110
15504.56 129
15505.73 110
15506.91 112
15508.09 129
15509.26 154
15510.44 152
15511.61 113
15512.79 139
15513.97 119
15515.14 131
15516.32 129
15517.50 120
15518.67 142
15519.85 165
15521.02 124
15522.20 142
15523.38 141
15524.55 126
15525.73 124
15526.91 110
15528.09 122
15529.26 130
15530.44 138
15531.62 116
15532.79 115
15533.97 123
15535.15 129
15536.32 130
15537.50 147
15538.68 145
15539.86 145
15541.03 145
15542.21 129
15543.39 134
15544.57 133
15545.74 132
15546.92 138
15548.10 120
15549.28 119
15550.45 117
15551.63 143
15552.81 134
15553.99 130
15555.16 119
15556.34 113
15557.52 139
15558.70 146
15559.88 123
15561.05 104
15562.23 125
15563.41 154
15564.59 136
15565.77 102
15566.95 130
15568.12 130
15569.30 134
15570.48 149
15571.66 130
15572.84 113
15574.02 125
15575.19 132
15576.37 125
15577.55 132
15578.73 130
15579.91 147
15581.09 127
15582.27 144
15583.45 123
15584.62 120
15585.80 122
15586.98 140
15588.16 141
15589.34 117
15590.52 131
15591.70 123
15592.88 134
15594.06 126
15595.24 123
15596.42 116
15597.60 133
15598.78 130
15599.96 124
15601.14 111
15602.31 140
15603.49 110
15604.67 110
15605.85 129
15607.03 102
15608.21 134
15609.39 139
15610.57 128
15611.75 124
15612.93 133
15614.11 121
15615.29 141
15616.47 123
15617.65 131
15618.83 128
15620.01 150
15621.19 128
15622.38 142
15623.56 132
15624.74 133
15625.92 130
15627.10 124
15628.28 131
15629.46 126
15630.64 141
15631.82 133
15633.00 133
15634.18 148
15635.36 120
15636.54 107
15637.72 138
15638.91 115
15640.09 139
15641.27 124
15642.45 135
15643.63 124
15644.81 135
15645.99 147
15647.17 141
15648.36 126
15649.54 99
15650.72 153
15651.90 147
15653.08 153
15654.26 141
15655.44 120
15656.63 137
15657.81 134
15658.99 141
15660.17 128
15661.35 141
15662.54 146
15663.72 167
15664.90 137
15666.08 150
15667.26 153
15668.45 153
15669.63 129
15670.81 140
15671.99 168
15673.17 173
15674.36 131
15675.54 168
15676.72 137
15677.90 134
15679.09 132
15680.27 166
15681.45 138
15682.63 126
15683.82 139
15685.00 152
15686.18 169
15687.37 156
15688.55 154
15689.73 167
15690.91 156
15692.10 154
15693.28 142
15694.46 156
15695.65 168
15696.83 150
15698.01 152
15699.20 151
15700.38 151
15701.56 143
15702.75 182
15703.93 187
15705.11 158
15706.30 158
15707.48 160
15708.66 186
15709.85 172
15711.03 161
15712.22 163
15713.40 166
15714.58 149
15715.77 149
15716.95 198
15718.14 210
15719.32 174
15720.50 178
15721.69 175
15722.87 163
15724.06 183
15725.24 171
15726.43 208
15727.61 172
15728.79 153
15729.98 149
15731.16 153
15732.35 144
15733.53 146
15734.72 160
15735.90 166
15737.09 158
15738.27 152
15739.46 152
15740.64 133
15741.83 154
15743.01 147
15744.20 144
15745.38 151
15746.57 159
15747.75 160
15748.94 143
15750.12 153
15751.31 152
15752.49 147
15753.68 144
15754.86 160
15756.05 182
15757.23 150
15758.42 137
15759.60 158
15760.79 146
15761.98 143
15763.16 144
15764.35 139
15765.53 166
15766.72 153
15767.90 138
15769.09 141
15770.28 148
15771.46 151
15772.65 133
15773.83 163
15775.02 145
15776.21 146
15777.39 148
15778.58 127
15779.77 142
15780.95 132
15782.14 134
15783.33 145
15784.51 125
15785.70 138
15786.89 131
15788.07 137
15789.26 135
15790.45 143
15791.63 123
15792.82 135
15794.01 136
15795.19 155
15796.38 169
15797.57 166
15798.75 173
15799.94 154
15801.13 141
15802.32 145
15803.50 130
15804.69 152
15805.88 138
15807.06 132
15808.25 162
15809.44 140
15810.63 149
15811.81 144
15813.00 133
15814.19 125
15815.38 131
15816.57 138
15817.75 152
15818.94 145
15820.13 130
15821.32 120
15822.50 113
15823.69 128
15824.88 133
15826.07 123
15827.26 130
15828.44 155
15829.63 122
15830.82 138
15832.01 135
15833.20 135
15834.39 135
15835.57 123
15836.76 133
15837.95 138
15839.14 133
15840.33 122
15841.52 143
15842.71 139
15843.90 135
15845.08 155
15846.27 152
15847.46 117
15848.65 111
15849.84 131
15851.03 123
15852.22 138
15853.41 125
15854.60 122
15855.79 139
15856.97 150
15858.16 136
15859.35 137
15860.54 156
15861.73 140
15862.92 117
15864.11 117
15865.30 128
15866.49 147
15867.68 130
15868.87 144
15870.06 150
15871.25 146
15872.44 150
15873.63 141
15874.82 133
15876.01 144
15877.20 128
15878.39 138
15879.58 122
15880.77 137
15881.96 135
15883.15 138
15884.34 132
15885.53 142
15886.72 145
15887.91 127
15889.10 105
15890.29 115
15891.48 143
15892.67 127
15893.86 140
15895.05 144
15896.24 123
15897.44 132
15898.63 122
15899.82 128
15901.01 122
15902.20 133
15903.39 117
15904.58 120
15905.77 126
15906.96 108
15908.15 119
15909.35 143
15910.54 121
15911.73 130
15912.92 135
15914.11 112
15915.30 137
15916.49 110
15917.69 114
15918.88 133
15920.07 144
15921.26 118
15922.45 132
15923.64 115
15924.84 119
15926.03 136
15927.22 130
15928.41 126
15929.60 125
15930.80 152
15931.99 108
15933.18 115
15934.37 100
15935.56 124
15936.76 111
15937.95 104
15939.14 117
15940.33 135
15941.53 142
15942.72 136
15943.91 121
15945.10 132
15946.30 134
15947.49 160
15948.68 140
15949.87 132
15951.07 124
15952.26 116
15953.45 117
15954.65 112
15955.84 102
15957.03 116
15958.22 140
15959.42 108
15960.61 127
15961.80 103
15963.00 134
15964.19 115
15965.38 103
15966.58 130
15967.77 112
15968.96 115
15970.16 123
15971.35 111
15972.54 118
15973.74 113
15974.93 118
15976.13 133
15977.32 130
15978.51 112
15979.71 103
15980.90 126
15982.09 106
15983.29 137
15984.48 141
15985.68 110
15986.87 134
15988.06 124
15989.26 125
15990.45 134
15991.65 118
15992.84 118
15994.04 106
15995.23 122
15996.43 111
15997.62 117
15998.81 127
16000.01 98
16001.20 117
16002.40 127
16003.59 128
16004.79 120
16005.98 110
16007.18 128
16008.37 112
16009.57 102
16010.76 152
16011.96 149
16013.15 130
16014.35 127
16015.54 102
16016.74 140
16017.93 130
16019.13 127
16020.32 119
16021.52 148
16022.72 114
16023.91 127
16025.11 118
16026.30 100
16027.50 115
16028.69 134
16029.89 125
16031.08 139
16032.28 124
16033.48 115
16034.67 135
16035.87 114
16037.06 101
16038.26 110
16039.46 122
16040.65 146
16041.85 105
16043.05 109
16044.24 112
16045.44 116
16046.63 113
16047.83 151
16049.03 116
16050.22 114
16051.42 92
16052.62 138
16053.81 104
16055.01 110
16056.21 123
16057.40 120
16058.60 101
16059.80 111
16060.99 107
16062.19 119
16063.39 103
16064.58 117
16065.78 113
16066.98 116
16068.18 115
16069.37 109
16070.57 135
16071.77 112
16072.97 98
16074.16 114
16075.36 125
16076.56 122
16077.76 120
16078.95 110
16080.15 109
16081.35 112
16082.55 102
16083.74 97
16084.94 99
16086.14 118
16087.34 100
16088.53 112
16089.73 101
16090.93 100
16092.13 107
16093.33 109
16094.53 87
16095.72 116
16096.92 107
16098.12 102
16099.32 95
16100.52 106
16101.72 133
16102.91 105
16104.11 131
16105.31 128
16106.51 118
16107.71 101
16108.91 103
16110.11 98
16111.30 112
16112.50 91
16113.70 116
16114.90 109
16116.10 121
16117.30 119
16118.50 110
16119.70 109
16120.90 128
16122.10 121
16123.29 128
16124.49 119
16125.69 90
16126.89 115
16128.09 122
16129.29 106
16130.49 106
16131.69 116
16132.89 124
16134.09 94
16135.29 85
16136.49 98
16137.69 112
16138.89 111
16140.09 115
16141.29 103
16142.49 111
16143.69 112
16144.89 116
16146.09 108
16147.29 112
16148.49 120
16149.69 126
16150.89 111
16152.09 94
16153.29 102
16154.49 106
16155.69 127
16156.89 111
16158.09 115
16159.29 122
16160.49 127
16161.69 138
16162.89 129
16164.09 111
16165.30 82
16166.50 114
16167.70 134
16168.90 100
16170.10 116
16171.30 112
16172.50 94
16173.70 87
16174.90 77
16176.10 117
16177.31 113
16178.51 102
16179.71 113
16180.91 100
16182.11 86
16183.31 119
16184.51 109
16185.72 101
16186.92 89
16188.12 98
16189.32 115
16190.52 107
16191.72 111
16192.93 95
16194.13 106
16195.33 122
16196.53 106
16197.73 104
16198.94 89
16200.14 100
16201.34 129
16202.54 86
16203.74 113
16204.95 102
16206.15 105
16207.35 98
16208.55 105
16209.76 83
16210.96 110
16212.16 110
16213.36 99
16214.57 95
16215.77 101
16216.97 114
16218.17 106
16219.38 92
16220.58 92
16221.78 103
16222.99 113
16224.19 95
16225.39 115
16226.59 119
16227.80 109
16229.00 90
16230.20 131
16231.41 124
16232.61 116
16233.81 128
16235.02 118
16236.22 115
16237.42 120
16238.63 113
16239.83 123
16241.04 104
16242.24 92
16243.44 113
16244.65 110
16245.85 118
16247.05 92
16248.26 109
16249.46 114
16250.67 119
16251.87 94
16253.07 107
16254.28 122
16255.48 123
16256.69 115
16257.89 116
16259.09 108
16260.30 122
16261.50 114
16262.71 111
16263.91 98
16265.12 88
16266.32 111
16267.53 135
16268.73 94
16269.94 90
16271.14 92
16272.34 117
16273.55 117
16274.75 99
16275.96 113
16277.16 99
16278.37 98
16279.57 118
16280.78 125
16281.98 104
16283.19 94
16284.39 107
16285.60 124
16286.81 97
16288.01 95
16289.22 118
16290.42 128
16291.63 91
16292.83 106
16294.04 131
16295.24 137
16296.45 125
16297.66 105
16298.86 107
16300.07 101
16301.27 121
16302.48 108
16303.68 112
16304.89 103
16306.10 106
16307.30 102
16308.51 109
16309.71 93
16310.92 92
16312.13 109
16313.33 124
16314.54 107
16315.75 117
16316.95 109
16318.16 103
16319.37 132
16320.57 102
16321.78 94
16322.99 96
16324.19 116
16325.40 95
16326.61 104
16327.81 116
16329.02 107
16330.23 105
16331.43 107
16332.64 116
16333.85 109
16335.05 92
16336.26 107
16337.47 99
16338.68 99
16339.88 109
16341.09 98
16342.30 114
16343.51 117
16344.71 125
16345.92 111
16347.13 109
16348.34 121
16349.54 113
16350.75 118
16351.96 113
16353.17 121
16354.37 113
16355.58 137
16356.79 123
16358.00 91
16359.21 90
16360.41 112
16361.62 95
16362.83 103
16364.04 97
16365.25 92
16366.45 116
16367.66 112
16368.87 92
16370.08 98
16371.29 113
16372.50 129
16373.71 99
16374.91 104
16376.12 114
16377.33 113
16378.54 108
16379.75 114
16380.96 94
16382.17 111
16383.38 126
16384.58 105
16385.79 110
16387.00 109
16388.21 95
16389.42 98
16390.63 99
16391.84 95
16393.05 107
16394.26 101
16395.47 116
16396.68 112
16397.89 115
16399.09 120
16400.30 102
16401.51 112
16402.72 113
16403.93 94
16405.14 106
16406.35 107
16407.56 87
16408.77 99
16409.98 123
16411.19 124
16412.40 100
16413.61 99
16414.82 99
16416.03 101
16417.24 108
16418.45 76
16419.66 123
16420.87 97
16422.08 106
16423.29 99
16424.50 111
16425.71 99
16426.92 101
16428.14 117
16429.35 115
16430.56 110
16431.77 116
16432.98 103
16434.19 88
16435.40 109
16436.61 110
16437.82 111
16439.03 99
16440.24 107
16441.45 97
16442.67 106
16443.88 105
16445.09 86
16446.30 104
16447.51 96
16448.72 96
16449.93 122
16451.14 112
16452.36 97
16453.57 100
16454.78 99
16455.99 125
16457.20 102
16458.41 97
16459.63 95
16460.84 123
16462.05 95
16463.26 104
16464.47 101
16465.68 122
16466.90 111
16468.11 90
16469.32 124
16470.53 94
16471.74 112
16472.96 98
16474.17 93
16475.38 95
16476.59 113
16477.81 100
16479.02 74
16480.23 69
16481.44 99
16482.66 107
16483.87 118
16485.08 99
16486.29 92
16487.51 86
16488.72 109
16489.93 88
16491.15 84
16492.36 91
16493.57 99
16494.78 115
16496.00 100
16497.21 116
16498.42 91
16499.64 94
16500.85 92
16502.06 108
16503.28 93
16504.49 94
16505.70 97
16506.92 88
16508.13 97
16509.34 89
16510.56 100
16511.77 132
16512.98 126
16514.20 104
16515.41 107
16516.63 103
16517.84 108
16519.05 96
16520.27 115
16521.48 95
16522.70 94
16523.91 95
16525.12 90
16526.34 80
16527.55 105
16528.77 110
16529.98 102
16531.20 113
16532.41 87
16533.62 108
16534.84 104
16536.05 133
16537.27 102
16538.48 92
16539.70 105
16540.91 105
16542.13 88
16543.34 82
16544.56 94
16545.77 115
16546.99 105
16548.20 95
16549.42 83
16550.63 116
16551.85 107
16553.06 90
16554.28 100
16555.49 89
16556.71 106
16557.92 99
16559.14 93
16560.35 95
16561.57 89
16562.78 102
16564.00 106
16565.21 114
16566.43 112
16567.65 98
16568.86 113
16570.08 100
16571.29 83
16572.51 91
16573.73 75
16574.94 96
16576.16 104
16577.37 124
16578.59 94
16579.81 103
16581.02 101
16582.24 98
16583.45 91
16584.67 107
16585.89 87
16587.10 98
16588.32 104
16589.54 96
16590.75 81
16591.97 99
16593.19 108
16594.40 117
16595.62 90
16596.84 104
16598.05 97
16599.27 87
16600.49 105
16601.70 80
16602.92 103
16604.14 88
16605.35 97
16606.57 108
16607.79 104
16609.01 92
16610.22 94
16611.44 110
16612.66 98
16613.88 100
16615.09 103
16616.31 108
16617.53 108
16618.75 101
16619.96 73
16621.18 93
16622.40 100
16623.62 88
16624.83 116
16626.05 89
16627.27 95
16628.49 132
16629.71 118
16630.92 103
16632.14 88
16633.36 89
16634.58 111
16635.80 77
16637.01 79
16638.23 88
16639.45 89
16640.67 101
16641.89 102
16643.11 95
16644.32 74
16645.54 108
16646.76 96
16647.98 95
16649.20 77
16650.42 92
16651.64 102
16652.86 91
16654.07 85
16655.29 95
16656.51 99
16657.73 100
16658.95 92
16660.17 99
16661.39 105
16662.61 88
16663.83 88
16665.05 102
16666.27 94
16667.48 90
16668.70 109
16669.92 85
16671.14 89
16672.36 90
16673.58 114
16674.80 106
16676.02 112
16677.24 95
16678.46 113
16679.68 112
16680.90 103
16682.12 102
16683.34 96
16684.56 106
16685.78 111
16687.00 89
16688.22 102
16689.44 102
16690.66 95
16691.88 115
16693.10 86
16694.32 92
16695.54 105
16696.76 97
16697.98 98
16699.20 89
16700.42 90
16701.64 82
16702.87 97
16704.09 110
16705.31 92
16706.53 91
16707.75 87
16708.97 127
16710.19 113
16711.41 99
16712.63 105
16713.85 90
16715.07 119
16716.30 114
16717.52 96
16718.74 80
16719.96 92
16721.18 103
16722.40 95
16723.62 96
16724.85 72
16726.07 100
16727.29 92
16728.51 95
16729.73 90
16730.95 99
16732.17 75
16733.40 103
16734.62 86
16735.84 66
16737.06 93
16738.28 97
16739.51 106
16740.73 88
16741.95 67
16743.17 83
16744.39 87
16745.62 82
16746.84 91
16748.06 74
16749.28 82
16750.51 88
16751.73 99
16752.95 99
16754.17 92
16755.40 93
16756.62 113
16757.84 99
16759.06 112
16760.29 89
16761.51 78
16762.73 96
16763.96 76
16765.18 90
16766.40 96
16767.62 93
16768.85 93
16770.07 86
16771.29 88
16772.52 101
16773.74 82
16774.96 73
16776.19 76
16777.41 92
16778.63 80
16779.86 94
16781.08 74
16782.30 80
16783.53 97
16784.75 89
16785.97 85
16787.20 95
16788.42 107
16789.65 86
16790.87 96
16792.09 94
16793.32 98
16794.54 99
16795.77 88
16796.99 79
16798.21 80
16799.44 77
16800.66 66
16801.89 104
16803.11 115
16804.34 100
16805.56 88
16806.78 91
16808.01 87
16809.23 93
16810.46 90
16811.68 81
16812.91 101
16814.13 96
16815.36 98
16816.58 85
16817.81 85
16819.03 91
16820.26 92
16821.48 73
16822.71 104
16823.93 104
16825.16 93
16826.38 96
16827.61 103
16828.83 98
16830.06 106
16831.28 88
16832.51 96
16833.73 88
16834.96 99
16836.19 90
16837.41 80
16838.64 88
16839.86 92
16841.09 96
16842.31 87
16843.54 87
16844.76 77
16845.99 91
16847.22 100
16848.44 102
16849.67 91
16850.89 94
16852.12 95
16853.35 105
16854.57 91
16855.80 96
16857.03 93
16858.25 99
16859.48 106
16860.71 103
16861.93 94
16863.16 74
16864.38 100
16865.61 93
16866.84 81
16868.06 103
16869.29 101
16870.52 103
16871.74 89
16872.97 114
16874.20 136
16875.43 89
16876.65 119
16877.88 93
16879.11 86
16880.33 78
16881.56 87
16882.79 124
16884.02 78
16885.24 87
16886.47 83
16887.70 82
16888.93 89
16890.15 82
16891.38 91
16892.61 106
16893.84 121
16895.06 107
16896.29 89
16897.52 89
16898.75 102
16899.97 97
16901.20 92
16902.43 98
16903.66 88
16904.89 92
16906.11 98
16907.34 84
16908.57 74
16909.80 110
16911.03 116
16912.26 93
16913.48 87
16914.71 102
16915.94 106
16917.17 107
16918.40 93
16919.63 116
16920.85 86
16922.08 62
16923.31 90
16924.54 102
16925.77 72
16927.00 96
16928.23 116
16929.46 108
16930.69 77
16931.91 100
16933.14 121
16934.37 101
16935.60 95
16936.83 93
16938.06 99
16939.29 103
16940.52 74
16941.75 93
16942.98 101
16944.21 90
16945.44 84
16946.67 99
16947.90 89
16949.13 86
16950.35 99
16951.58 110
16952.81 83
16954.04 91
16955.27 115
16956.50 116
16957.73 86
16958.96 81
16960.19 89
16961.42 95
16962.65 77
16963.88 73
16965.11 98
16966.34 86
16967.58 85
16968.81 88
16970.04 82
16971.27 114
16972.50 98
16973.73 91
16974.96 84
16976.19 78
16977.42 92
16978.65 93
16979.88 95
16981.11 75
16982.34 103
16983.57 105
16984.80 95
16986.04 71
16987.27 91
16988.50 121
16989.73 90
16990.96 81
16992.19 87
16993.42 94
16994.65 102
16995.88 88
16997.12 84
16998.35 96
16999.58 81
17000.81 101
17002.04 97
17003.27 96
17004.51 71
17005.74 75
17006.97 96
17008.20 92
17009.43 85
17010.66 93
17011.90 94
17013.13 82
17014.36 92
17015.59 99
17016.82 90
17018.06 80
17019.29 94
17020.52 113
17021.75 107
17022.99 82
17024.22 79
17025.45 104
17026.68 114
17027.92 94
17029.15 90
17030.38 84
17031.61 89
17032.85 79
17034.08 102
17035.31 78
17036.54 114
17037.78 95
17039.01 120
17040.24 88
17041.48 75
17042.71 99
17043.94 115
17045.18 111
17046.41 96
17047.64 74
17048.88 87
17050.11 125
17051.34 131
17052.58 82
17053.81 75
17055.04 84
17056.28 88
17057.51 88
17058.74 81
17059.98 88
17061.21 110
17062.44 110
17063.68 87
17064.91 95
17066.15 90
17067.38 103
17068.61 97
17069.85 92
17071.08 97
17072.32 87
17073.55 87
17074.78 94
17076.02 73
17077.25 81
17078.49 84
17079.72 108
17080.96 87
17082.19 87
17083.42 110
17084.66 114
17085.89 113
17087.13 99
17088.36 94
17089.60 104
17090.83 110
17092.07 93
17093.30 76
17094.54 106
17095.77 101
17097.01 108
17098.24 87
17099.48 87
17100.71 82
17101.95 103
17103.18 107
17104.42 101
17105.65 105
17106.89 84
17108.12 73
17109.36 80
17110.60 84
17111.83 85
17113.07 113
17114.30 94
17115.54 86
17116.77 110
17118.01 84
17119.25 95
17120.48 92
17121.72 110
17122.95 71
17124.19 80
17125.43 80
17126.66 100
17127.90 111
17129.13 90
17130.37 98
17131.61 88
17132.84 93
17134.08 76
17135.32 97
17136.55 99
17137.79 82
17139.02 92
17140.26 95
17141.50 77
17142.73 91
17143.97 92
17145.21 86
17146.44 89
17147.68 80
17148.92 80
17150.16 106
17151.39 79
17152.63 76
17153.87 96
17155.10 93
17156.34 95
17157.58 109
17158.82 105
17160.05 111
17161.29 89
17162.53 85
17163.76 70
17165.00 90
17166.24 99
17167.48 88
17168.72 87
17169.95 88
17171.19 88
17172.43 87
17173.67 84
17174.90 97
17176.14 105
17177.38 95
17178.62 84
17179.86 89
17181.09 83
17182.33 74
17183.57 95
17184.81 95
17186.05 95
17187.28 87
17188.52 100
17189.76 81
17191.00 106
17192.24 75
17193.48 79
17194.72 102
17195.95 79
17197.19 85
17198.43 97
17199.67 73
17200.91 73
17202.15 88
17203.39 75
17204.63 72
17205.86 103
17207.10 103
17208.34 106
17209.58 95
17210.82 93
17212.06 98
17213.30 102
17214.54 92
17215.78 77
17217.02 87
17218.26 87
17219.50 79
17220.74 96
17221.97 87
17223.21 88
17224.45 87
17225.69 88
17226.93 108
17228.17 84
17229.41 104
17230.65 93
17231.89 90
17233.13 87
17234.37 70
17235.61 95
17236.85 82
17238.09 91
17239.33 97
17240.57 96
17241.81 89
17243.05 69
17244.29 82
17245.53 123
17246.77 85
17248.02 82
17249.26 93
17250.50 109
17251.74 99
17252.98 87
17254.22 83
17255.46 76
17256.70 85
17257.94 93
17259.18 85
17260.42 86
17261.66 92
17262.90 83
17264.15 87
17265.39 90
17266.63 88
17267.87 98
17269.11 100
17270.35 89
17271.59 90
17272.83 84
17274.08 66
17275.32 89
17276.56 81
17277.80 85
17279.04 94
17280.28 80
17281.52 88
17282.77 90
17284.01 94
17285.25 80
17286.49 79
17287.73 108
17288.98 98
17290.22 89
17291.46 76
17292.70 81
17293.94 76
17295.19 86
17296.43 94
17297.67 90
17298.91 96
17300.16 88
17301.40 86
17302.64 89
17303.88 70
17305.13 88
17306.37 87
17307.61 78
17308.85 65
17310.10 70
17311.34 76
17312.58 92
17313.82 75
17315.07 77
17316.31 93
17317.55 98
17318.80 97
17320.04 84
17321.28 97
17322.53 88
17323.77 81
17325.01 79
17326.26 88
17327.50 77
17328.74 90
17329.99 86
17331.23 87
17332.47 92
17333.72 68
17334.96 85
17336.20 80
17337.45 93
17338.69 88
17339.93 83
17341.18 75
17342.42 103
17343.67 105
17344.91 95
17346.15 92
17347.40 79
17348.64 80
17349.89 76
17351.13 84
17352.37 85
17353.62 96
17354.86 64
17356.11 90
17357.35 88
17358.60 82
17359.84 75
17361.09 89
17362.33 102
17363.57 80
17364.82 81
17366.06 101
17367.31 97
17368.55 87
17369.80 78
17371.04 85
17372.29 106
17373.53 86
17374.78 92
17376.02 67
17377.27 92
17378.51 97
17379.76 98
17381.00 88
17382.25 78
17383.50 82
17384.74 102
17385.99 81
17387.23 68
17388.48 69
17389.72 95
17390.97 79
17392.21 69
17393.46 78
17394.71 79
17395.95 126
17397.20 98
17398.44 88
17399.69 79
17400.93 73
17402.18 77
17403.43 77
17404.67 76
17405.92 72
17407.17 77
17408.41 75
17409.66 79
17410.90 73
17412.15 69
17413.40 73
17414.64 90
17415.89 106
17417.14 87
17418.38 96
17419.63 75
17420.88 85
17422.12 102
17423.37 79
17424.62 84
17425.86 102
17427.11 106
17428.36 77
17429.60 94
17430.85 94
17432.10 83
17433.35 86
17434.59 77
17435.84 92
17437.09 98
17438.33 80
17439.58 68
17440.83 70
17442.08 77
17443.32 71
17444.57 91
17445.82 81
17447.07 76
17448.32 75
17449.56 81
17450.81 63
17452.06 73
17453.31 93
17454.55 74
17455.80 95
17457.05 82
17458.30 94
17459.55 94
17460.79 74
17462.04 69
17463.29 91
17464.54 78
17465.79 77
17467.04 85
17468.28 72
17469.53 75
17470.78 88
17472.03 88
17473.28 74
17474.53 90
17475.78 100
17477.02 80
17478.27 95
17479.52 87
17480.77 78
17482.02 92
17483.27 77
17484.52 66
17485.77 63
17487.02 81
17488.26 73
17489.51 87
17490.76 73
17492.01 75
17493.26 83
17494.51 93
17495.76 73
17497.01 86
17498.26 76
17499.51 76
17500.76 93
17502.01 90
17503.26 89
17504.51 70
17505.76 73
17507.01 79
17508.26 79
17509.51 67
17510.76 84
17512.01 82
17513.26 70
17514.51 68
17515.76 74
17517.01 79
17518.26 78
17519.51 84
17520.76 66
17522.01 74
17523.26 80
17524.51 74
17525.76 81
17527.01 90
17528.26 69
17529.51 62
17530.76 76
17532.01 79
17533.26 65
17534.51 94
17535.76 96
17537.01 67
17538.27 78
17539.52 86
17540.77 71
17542.02 83
17543.27 77
17544.52 83
17545.77 86
17547.02 83
17548.27 98
17549.53 96
17550.78 94
17552.03 74
17553.28 84
17554.53 73
17555.78 58
17557.03 75
17558.29 83
17559.54 72
17560.79 72
17562.04 79
17563.29 78
17564.54 83
17565.80 77
17567.05 79
17568.30 83
17569.55 99
17570.80 82
17572.06 93
17573.31 84
17574.56 63
17575.81 87
17577.07 77
17578.32 95
17579.57 76
17580.82 65
17582.08 75
17583.33 84
17584.58 75
17585.83 89
17587.09 84
17588.34 99
17589.59 85
17590.84 79
17592.10 76
17593.35 69
17594.60 85
17595.86 75
17597.11 75
17598.36 88
17599.61 83
17600.87 88
17602.12 91
17603.37 79
17604.63 69
17605.88 90
17607.13 105
17608.39 82
17609.64 95
17610.89 88
17612.15 79
17613.40 69
17614.66 91
17615.91 82
17617.16 100
17618.42 82
17619.67 93
17620.92 73
17622.18 84
17623.43 107
17624.69 76
17625.94 82
17627.19 84
17628.45 94
17629.70 92
17630.96 63
17632.21 96
17633.47 83
17634.72 86
17635.97 73
17637.23 73
17638.48 74
17639.74 92
17640.99 76
17642.25 80
17643.50 82
17644.76 74
17646.01 80
17647.27 83
17648.52 74
17649.78 75
17651.03 83
17652.28 93
17653.54 62
17654.80 59
17656.05 75
17657.31 100
17658.56 81
17659.82 70
17661.07 91
17662.33 92
17663.58 92
17664.84 92
17666.09 73
17667.35 65
17668.60 87
17669.86 110
17671.11 78
17672.37 70
17673.63 84
17674.88 82
17676.14 92
17677.39 68
17678.65 78
17679.91 83
17681.16 82
17682.42 93
17683.67 73
17684.93 80
17686.19 74
17687.44 72
17688.70 90
17689.95 69
17691.21 82
17692.47 88
17693.72 76
17694.98 92
17696.24 100
17697.49 79
17698.75 75
17700.01 79
17701.26 78
17702.52 79
17703.78 77
17705.03 68
17706.29 69
17707.55 70
17708.81 78
17710.06 64
17711.32 73
17712.58 78
17713.83 78
17715.09 79
17716.35 82
17717.61 66
17718.86 88
17720.12 78
17721.38 106
17722.63 77
17723.89 88
17725.15 79
17726.41 76
17727.67 79
17728.92 68
17730.18 89
17731.44 112
17732.70 87
17733.95 70
17735.21 90
17736.47 95
17737.73 84
17738.99 84
17740.24 79
17741.50 69
17742.76 80
17744.02 96
17745.28 72
17746.54 69
17747.79 88
17749.05 86
17750.31 87
17751.57 86
17752.83 65
17754.09 78
17755.35 91
17756.60 66
17757.86 72
17759.12 91
17760.38 74
17761.64 60
17762.90 69
17764.16 78
17765.42 92
17766.67 83
17767.93 69
17769.19 78
17770.45 84
17771.71 73
17772.97 67
17774.23 71
17775.49 87
17776.75 90
17778.01 93
17779.27 72
17780.53 79
17781.79 73
17783.05 86
17784.31 70
17785.57 87
17786.83 97
17788.09 83
17789.35 74
17790.61 67
17791.87 85
17793.13 81
17794.39 74
17795.65 97
17796.91 75
17798.17 83
17799.43 75
17800.69 76
17801.95 82
17803.21 78
17804.47 70
17805.73 64
17806.99 64
17808.25 65
17809.51 72
17810.77 80
17812.03 88
17813.29 73
17814.55 77
17815.81 80
17817.07 79
17818.33 71
17819.60 71
17820.86 85
17822.12 64
17823.38 78
17824.64 95
17825.90 86
17827.16 83
17828.42 78
17829.68 73
17830.95 80
17832.21 84
17833.47 74
17834.73 78
17835.99 55
17837.25 77
17838.51 112
17839.78 81
17841.04 67
17842.30 69
17843.56 71
17844.82 74
17846.08 65
17847.35 49
17848.61 75
17849.87 72
17851.13 69
17852.39 61
17853.66 84
17854.92 62
17856.18 79
17857.44 73
17858.71 55
17859.97 77
17861.23 64
17862.49 87
17863.76 74
17865.02 64
17866.28 70
17867.54 84
17868.81 80
17870.07 73
17871.33 67
17872.59 75
17873.86 68
17875.12 79
17876.38 74
17877.65 83
17878.91 81
17880.17 79
17881.44 78
17882.70 66
17883.96 64
17885.22 77
17886.49 76
17887.75 72
17889.01 75
17890.28 70
17891.54 62
17892.81 73
17894.07 65
17895.33 73
17896.60 79
17897.86 80
17899.12 69
17900.39 71
17901.65 69
17902.92 70
17904.18 70
17905.44 82
17906.71 87
17907.97 74
17909.24 68
17910.50 91
17911.76 71
17913.03 82
17914.29 77
17915.56 60
17916.82 92
17918.09 85
17919.35 87
17920.61 78
17921.88 77
17923.14 96
17924.41 97
17925.67 96
17926.94 75
17928.20 79
17929.47 96
17930.73 88
17932.00 61
17933.26 57
17934.53 90
17935.79 81
17937.06 80
17938.32 90
17939.59 89
17940.85 86
17942.12 58
17943.38 74
17944.65 60
17945.91 95
17947.18 76
17948.44 81
17949.71 61
17950.98 71
17952.24 92
17953.51 69
17954.77 93
17956.04 91
17957.30 72
17958.57 82
17959.84 78
17961.10 83
17962.37 90
17963.63 81
17964.90 82
17966.17 78
17967.43 73
17968.70 58
17969.96 71
17971.23 70
17972.50 77
17973.76 68
17975.03 66
17976.30 78
17977.56 93
17978.83 73
17980.10 58
17981.36 66
17982.63 78
17983.90 100
17985.16 62
17986.43 106
17987.70 88
17988.96 92
17990.23 67
17991.50 69
17992.76 86
17994.03 81
17995.30 81
17996.57 72
17997.83 74
17999.10 75
18000.37 76
18001.64 75
18002.90 61
18004.17 73
18005.44 80
18006.71 74
18007.97 75
18009.24 56
18010.51 55
18011.78 63
18013.04 71
18014.31 73
18015.58 80
18016.85 68
18018.12 79
18019.38 77
18020.65 74
18021.92 82
18023.19 67
18024.46 67
18025.72 73
18026.99 74
18028.26 73
18029.53 92
18030.80 62
18032.07 75
18033.33 75
18034.60 86
18035.87 65
18037.14 76
18038.41 60
18039.68 58
18040.95 84
18042.22 69
18043.48 76
18044.75 60
18046.02 68
18047.29 80
18048.56 80
18049.83 77
18051.10 70
18052.37 77
18053.64 94
18054.91 74
18056.17 91
18057.44 84
18058.71 106
18059.98 88
18061.25 74
18062.52 71
18063.79 72
18065.06 77
18066.33 67
18067.60 78
18068.87 63
18070.14 72
18071.41 70
18072.68 92
18073.95 53
18075.22 74
18076.49 86
18077.76 111
18079.03 76
18080.30 83
18081.57 82
18082.84 78
18084.11 71
18085.38 62
18086.65 58
18087.92 80
18089.19 82
18090.46 79
18091.73 75
18093.00 65
18094.27 85
18095.55 77
18096.82 83
18098.09 60
18099.36 67
18100.63 81
18101.90 77
18103.17 77
18104.44 65
18105.71 59
18106.98 71
18108.25 87
18109.53 66
18110.80 78
18112.07 69
18113.34 74
18114.61 80
18115.88 65
18117.15 76
18118.43 78
18119.70 89
18120.97 74
18122.24 64
18123.51 72
18124.78 103
18126.05 73
18127.33 81
18128.60 80
18129.87 83
18131.14 77
18132.41 75
18133.69 85
18134.96 61
18136.23 72
18137.50 79
18138.77 85
18140.05 67
18141.32 81
18142.59 91
18143.86 122
18145.14 84
18146.41 77
18147.68 92
18148.95 94
18150.23 69
18151.50 83
18152.77 74
18154.04 64
18155.32 80
18156.59 77
18157.86 72
18159.14 91
18160.41 80
18161.68 85
18162.96 76
18164.23 75
18165.50 98
18166.77 81
18168.05 90
18169.32 69
18170.59 90
18171.87 82
18173.14 64
18174.41 76
18175.69 96
18176.96 89
18178.24 75
18179.51 76
18180.78 89
18182.06 96
18183.33 78
18184.60 86
18185.88 68
18187.15 69
18188.43 83
18189.70 86
18190.97 79
18192.25 72
18193.52 77
18194.80 70
18196.07 76
18197.34 84
18198.62 64
18199.89 68
18201.17 87
18202.44 67
18203.72 86
18204.99 84
18206.27 89
18207.54 82
18208.82 75
18210.09 88
18211.36 60
18212.64 77
18213.91 84
18215.19 86
18216.46 69
18217.74 71
18219.01 63
18220.29 64
18221.56 62
18222.84 60
18224.11 77
18225.39 111
18226.67 68
18227.94 79
18229.22 65
18230.49 65
18231.77 64
18233.04 68
18234.32 74
18235.59 76
18236.87 76
18238.14 68
18239.42 79
18240.70 77
18241.97 77
18243.25 69
18244.52 78
18245.80 59
18247.08 84
18248.35 90
18249.63 92
18250.90 54
18252.18 58
18253.46 73
18254.73 87
18256.01 68
18257.29 61
18258.56 76
18259.84 70
18261.11 66
18262.39 74
18263.67 76
18264.94 69
18266.22 87
18267.50 96
18268.77 62
18270.05 65
18271.33 78
18272.61 73
18273.88 74
18275.16 67
18276.44 65
18277.71 66
18278.99 67
18280.27 98
18281.54 78
18282.82 60
18284.10 78
18285.38 83
18286.65 89
18287.93 76
18289.21 68
18290.49 78
18291.76 80
18293.04 63
18294.32 67
18295.60 56
18296.88 89
18298.15 79
18299.43 78
18300.71 94
18301.99 66
18303.26 78
18304.54 76
18305.82 95
18307.10 90
18308.38 76
18309.66 88
18310.93 69
18312.21 77
18313.49 62
18314.77 87
18316.05 90
18317.33 78
18318.60 80
18319.88 81
18321.16 78
18322.44 82
18323.72 74
18325.00 59
18326.28 63
18327.55 75
18328.83 85
18330.11 85
18331.39 86
18332.67 76
18333.95 84
18335.23 77
18336.51 65
18337.79 81
18339.07 66
18340.35 73
18341.62 67
18342.90 75
18344.18 91
18345.46 70
18346.74 63
18348.02 78
18349.30 79
18350.58 71
18351.86 68
18353.14 72
18354.42 73
18355.70 74
18356.98 67
18358.26 71
18359.54 63
18360.82 72
18362.10 82
18363.38 69
18364.66 87
18365.94 85
18367.22 81
18368.50 70
18369.78 72
18371.06 81
18372.34 68
18373.62 79
18374.90 50
18376.18 76
18377.46 67
18378.74 90
18380.03 94
18381.31 69
18382.59 70
18383.87 72
18385.15 66
18386.43 68
18387.71 75
18388.99 71
18390.27 78
18391.55 68
18392.83 74
18394.12 70
18395.40 78
18396.68 103
18397.96 72
18399.24 52
18400.52 71
18401.80 80
18403.08 76
18404.37 70
18405.65 68
18406.93 69
18408.21 75
18409.49 75
18410.77 73
18412.06 82
18413.34 72
18414.62 70
18415.90 69
18417.18 54
18418.47 40
18419.75 85
18421.03 68
18422.31 54
18423.59 60
18424.88 70
18426.16 66
18427.44 67
18428.72 73
18430.01 80
18431.29 67
18432.57 69
18433.85 69
18435.14 62
18436.42 61
18437.70 65
18438.98 74
18440.27 64
18441.55 57
18442.83 57
18444.12 76
18445.40 66
18446.68 90
18447.96 75
18449.25 73
18450.53 78
18451.81 75
18453.10 77
18454.38 71
18455.66 60
18456.95 65
18458.23 67
18459.51 71
18460.80 57
18462.08 74
18463.36 80
18464.65 74
18465.93 71
18467.22 77
18468.50 85
18469.78 82
18471.07 63
18472.35 65
18473.63 60
18474.92 54
18476.20 67
18477.49 57
18478.77 58
18480.05 59
18481.34 70
18482.62 77
18483.91 82
18485.19 67
18486.48 70
18487.76 58
18489.04 67
18490.33 59
18491.61 71
18492.90 68
18494.18 75
18495.47 79
18496.75 76
18498.04 60
18499.32 57
18500.61 60
18501.89 76
18503.18 67
18504.46 70
18505.75 88
18507.03 87
18508.32 60
18509.60 55
18510.89 71
18512.17 66
18513.46 70
18514.74 62
18516.03 78
18517.31 74
18518.60 70
18519.89 56
18521.17 63
18522.46 57
18523.74 52
18525.03 69
18526.31 71
18527.60 70
18528.89 62
18530.17 95
18531.46 70
18532.74 69
18534.03 74
18535.32 76
18536.60 66
18537.89 62
18539.17 54
18540.46 58
18541.75 77
18543.03 76
18544.32 75
18545.61 75
18546.89 87
18548.18 68
18549.47 65
18550.75 73
18552.04 77
18553.33 69
18554.61 66
18555.90 60
18557.19 68
18558.47 63
18559.76 80
18561.05 71
18562.33 69
18563.62 77
18564.91 70
18566.19 90
18567.48 75
18568.77 90
18570.06 85
18571.34 64
18572.63 87
18573.92 81
18575.21 74
18576.49 84
18577.78 70
18579.07 67
18580.36 85
18581.64 80
18582.93 80
18584.22 64
18585.51 78
18586.80 64
18588.08 64
18589.37 62
18590.66 71
18591.95 98
18593.24 79
18594.52 53
18595.81 72
18597.10 64
18598.39 65
18599.68 72
18600.96 60
18602.25 73
18603.54 78
18604.83 75
18606.12 57
18607.41 76
18608.70 88
18609.98 79
18611.27 95
18612.56 71
18613.85 71
18615.14 77
18616.43 88
18617.72 76
18619.01 68
18620.30 64
18621.58 80
18622.87 83
18624.16 89
18625.45 60
18626.74 63
18628.03 87
18629.32 98
18630.61 68
18631.90 62
18633.19 67
18634.48 75
18635.77 83
18637.06 79
18638.35 61
18639.64 76
18640.93 95
18642.22 78
18643.51 91
18644.80 58
18646.09 75
18647.38 83
18648.67 96
18649.96 81
18651.25 69
18652.54 69
18653.83 85
18655.12 63
18656.41 67
18657.70 66
18658.99 77
18660.28 86
18661.57 89
18662.86 66
18664.15 70
18665.44 85
18666.73 85
18668.02 58
18669.31 64
18670.60 89
18671.89 85
18673.18 74
18674.48 65
18675.77 62
18677.06 83
18678.35 95
18679.64 74
18680.93 59
18682.22 63
18683.51 58
18684.80 81
18686.10 70
18687.39 62
18688.68 62
18689.97 85
18691.26 72
18692.55 78
18693.84 66
18695.14 64
18696.43 104
18697.72 99
18699.01 64
18700.30 61
18701.60 65
18702.89 76
18704.18 69
18705.47 67
18706.76 52
18708.06 56
18709.35 77
18710.64 65
18711.93 59
18713.22 61
18714.52 68
18715.81 80
18717.10 66
18718.39 63
18719.69 60
18720.98 83
18722.27 93
18723.56 73
18724.86 75
18726.15 82
18727.44 67
18728.73 72
18730.03 76
18731.32 72
18732.61 66
18733.91 55
18735.20 67
18736.49 68
18737.79 74
18739.08 68
18740.37 69
18741.66 76
18742.96 60
18744.25 69
18745.54 85
18746.84 64
18748.13 68
18749.43 66
18750.72 83
18752.01 93
18753.31 66
18754.60 53
18755.89 76
18757.19 85
18758.48 78
18759.77 72
18761.07 76
18762.36 61
18763.66 63
18764.95 99
18766.24 78
18767.54 81
18768.83 70
18770.13 80
18771.42 74
18772.72 68
18774.01 69
18775.30 66
18776.60 89
18777.89 88
18779.19 74
18780.48 60
18781.78 57
18783.07 68
18784.37 80
18785.66 71
18786.96 73
18788.25 71
18789.55 83
18790.84 80
18792.14 61
18793.43 54
18794.73 63
18796.02 72
18797.32 63
18798.61 87
18799.91 86
18801.20 70
18802.50 79
18803.79 77
18805.09 64
18806.38 72
18807.68 79
18808.97 78
18810.27 65
18811.57 61
18812.86 65
18814.16 81
18815.45 62
18816.75 72
18818.05 77
18819.34 72
18820.64 65
18821.93 63
18823.23 71
18824.53 67
18825.82 75
18827.12 82
18828.41 76
18829.71 60
18831.01 62
18832.30 65
18833.60 74
18834.90 69
18836.19 73
18837.49 76
18838.79 68
18840.08 61
18841.38 69
18842.68 78
18843.97 66
18845.27 66
18846.57 66
18847.86 76
18849.16 73
18850.46 59
18851.75 64
18853.05 74
18854.35 99
18855.65 77
18856.94 81
18858.24 72
18859.54 68
18860.83 61
18862.13 89
18863.43 74
18864.73 67
18866.02 80
18867.32 81
18868.62 68
18869.92 57
18871.21 63
18872.51 60
18873.81 56
18875.11 77
18876.41 79
18877.70 57
18879.00 65
18880.30 69
18881.60 71
18882.90 97
18884.19 67
18885.49 56
18886.79 67
18888.09 76
18889.39 65
18890.69 80
18891.98 63
18893.28 66
18894.58 62
18895.88 66
18897.18 50
18898.48 71
18899.78 74
18901.07 63
18902.37 51
18903.67 74
18904.97 75
18906.27 72
18907.57 61
18908.87 65
18910.17 76
18911.47 58
18912.77 62
18914.06 70
18915.36 94
18916.66 62
18917.96 63
18919.26 66
18920.56 72
18921.86 59
18923.16 60
18924.46 73
18925.76 73
18927.06 62
18928.36 73
18929.66 53
18930.96 60
18932.26 62
18933.56 72
18934.86 61
18936.16 59
18937.46 51
18938.76 55
18940.06 76
18941.36 65
18942.66 93
18943.96 67
18945.26 76
18946.56 73
18947.86 99
18949.16 64
18950.46 63
18951.76 69
18953.06 82
18954.36 67
18955.66 61
18956.96 79
18958.26 92
18959.56 90
18960.87 50
18962.17 74
18963.47 73
18964.77 70
18966.07 66
18967.37 85
18968.67 65
18969.97 64
18971.27 45
18972.57 75
18973.88 74
18975.18 54
18976.48 81
18977.78 77
18979.08 63
18980.38 55
18981.68 70
18982.99 84
18984.29 73
18985.59 57
18986.89 60
18988.19 80
18989.49 75
18990.80 74
18992.10 67
18993.40 71
18994.70 63
18996.00 81
18997.31 81
18998.61 68
18999.91 51
19001.21 57
19002.51 76
19003.82 45
19005.12 54
19006.42 52
19007.72 60
19009.03 66
19010.33 82
19011.63 66
19012.93 66
19014.24 75
19015.54 83
19016.84 48
19018.15 65
19019.45 85
19020.75 72
19022.05 75
19023.36 57
19024.66 54
19025.96 66
19027.27 67
19028.57 65
19029.87 67
19031.18 60
19032.48 58
19033.78 45
19035.09 55
19036.39 69
19037.69 69
19039.00 72
19040.30 71
19041.60 66
19042.91 76
19044.21 69
19045.51 82
19046.82 59
19048.12 63
19049.43 70
19050.73 60
19052.03 74
19053.34 58
19054.64 84
19055.95 68
19057.25 69
19058.55 61
19059.86 77
19061.16 70
19062.47 57
19063.77 72
19065.08 66
19066.38 74
19067.68 70
19068.99 73
19070.29 70
19071.60 76
19072.90 64
19074.21 61
19075.51 73
19076.82 61
19078.12 55
19079.43 75
19080.73 62
19082.04 67
19083.34 70
19084.65 79
19085.95 91
19087.26 65
19088.56 64
19089.87 67
19091.17 71
19092.48 59
19093.78 80
19095.09 73
19096.39 73
19097.70 68
19099.00 91
19100.31 79
19101.62 68
19102.92 76
19104.23 85
19105.53 70
19106.84 58
19108.14 73
19109.45 53
19110.76 63
19112.06 59
19113.37 58
19114.67 46
19115.98 81
19117.29 90
19118.59 66
19119.90 58
19121.21 60
19122.51 63
19123.82 69
19125.13 72
19126.43 71
19127.74 80
19129.04 76
19130.35 62
19131.66 57
19132.96 65
19134.27 64
19135.58 68
19136.89 48
19138.19 61
19139.50 51
19140.81 62
19142.11 56
19143.42 62
19144.73 62
19146.03 61
19147.34 58
19148.65 75
19149.96 68
19151.26 58
19152.57 60
19153.88 59
19155.19 69
19156.49 81
19157.80 77
19159.11 57
19160.42 46
19161.72 42
19163.03 74
19164.34 63
19165.65 44
19166.96 49
19168.26 53
19169.57 66
19170.88 78
19172.19 66
19173.50 61
19174.80 67
19176.11 55
19177.42 58
19178.73 56
19180.04 62
19181.34 74
19182.65 70
19183.96 85
19185.27 57
19186.58 78
19187.89 85
19189.20 72
19190.50 56
19191.81 73
19193.12 65
19194.43 80
19195.74 71
19197.05 62
19198.36 49
19199.67 63
19200.98 71
19202.28 70
19203.59 47
19204.90 63
19206.21 90
19207.52 85
19208.83 83
19210.14 62
19211.45 81
19212.76 68
19214.07 79
19215.38 56
19216.69 52
19218.00 63
19219.31 66
19220.62 61
19221.93 78
19223.24 65
19224.55 65
19225.86 60
19227.17 67
19228.48 62
19229.79 45
19231.10 75
19232.41 67
19233.72 53
19235.03 61
19236.34 74
19237.65 50
19238.96 62
19240.27 62
19241.58 64
19242.89 69
19244.20 65
19245.51 69
19246.82 59
19248.13 58
19249.44 59
19250.75 65
19252.06 65
19253.37 56
19254.69 66
19256.00 67
19257.31 67
19258.62 54
19259.93 76
19261.24 57
19262.55 50
19263.86 70
19265.17 59
19266.49 68
19267.80 66
19269.11 61
19270.42 57
19271.73 61
19273.04 52
19274.35 69
19275.67 62
19276.98 67
19278.29 75
19279.60 79
19280.91 77
19282.22 60
19283.54 60
19284.85 72
19286.16 64
19287.47 64
19288.78 67
19290.10 77
19291.41 69
19292.72 69
19294.03 75
19295.34 63
19296.66 69
19297.97 61
19299.28 72
19300.59 75
19301.91 64
19303.22 61
19304.53 63
19305.84 76
19307.16 64
19308.47 65
19309.78 67
19311.10 66
19312.41 70
19313.72 62
19315.03 84
19316.35 49
19317.66 59
19318.97 64
19320.29 71
19321.60 64
19322.91 61
19324.23 67
19325.54 50
19326.85 54
19328.17 62
19329.48 65
19330.79 57
19332.11 72
19333.42 56
19334.73 55
19336.05 58
19337.36 69
19338.67 82
19339.99 80
19341.30 66
19342.62 74
19343.93 64
19345.24 70
19346.56 69
19347.87 56
19349.19 55
19350.50 84
19351.81 80
19353.13 76
19354.44 64
19355.76 79
19357.07 58
19358.39 73
19359.70 73
19361.02 65
19362.33 51
19363.64 86
19364.96 81
19366.27 60
19367.59 63
19368.90 69
19370.22 110
19371.53 76
19372.85 67
19374.16 55
19375.48 63
19376.79 86
19378.11 68
19379.42 63
19380.74 72
19382.05 83
19383.37 67
19384.68 68
19386.00 50
19387.31 60
19388.63 92
19389.95 73
19391.26 49
19392.58 47
19393.89 90
19395.21 91
19396.52 77
19397.84 57
19399.16 61
19400.47 81
19401.79 73
19403.10 67
19404.42 65
19405.73 58
19407.05 75
19408.37 82
19409.68 59
19411.00 74
19412.32 74
19413.63 75
19414.95 78
19416.26 62
19417.58 56
19418.90 83
19420.21 81
19421.53 57
19422.85 54
19424.16 63
19425.48 86
19426.80 66
19428.11 73
19429.43 51
19430.75 74
19432.06 81
19433.38 77
19434.70 55
19436.02 65
19437.33 64
19438.65 70
19439.97 57
19441.28 54
19442.60 58
19443.92 77
19445.24 67
19446.55 67
19447.87 45
19449.19 48
19450.51 94
19451.82 67
19453.14 61
19454.46 67
19455.78 61
19457.09 67
19458.41 64
19459.73 69
19461.05 67
19462.37 58
19463.68 56
19465.00 85
19466.32 76
19467.64 63
19468.96 76
19470.28 78
19471.59 78
19472.91 60
19474.23 67
19475.55 70
19476.87 71
19478.19 65
19479.50 63
19480.82 62
19482.14 55
19483.46 56
19484.78 55
19486.10 84
19487.42 71
19488.73 60
19490.05 62
19491.37 48
19492.69 57
19494.01 73
19495.33 53
19496.65 55
19497.97 59
19499.29 65
19500.61 62
19501.93 68
19503.25 67
19504.56 62
19505.88 53
19507.20 77
19508.52 66
19509.84 62
19511.16 65
19512.48 93
19513.80 70
19515.12 71
19516.44 78
19517.76 67
19519.08 69
19520.40 83
19521.72 78
19523.04 58
19524.36 67
19525.68 84
19527.00 74
19528.32 57
19529.64 62
19530.96 61
19532.28 53
19533.60 73
19534.92 64
19536.24 52
19537.56 69
19538.88 62
19540.20 66
19541.53 61
19542.85 57
19544.17 78
19545.49 64
19546.81 58
19548.13 67
19549.45 67
19550.77 58
19552.09 68
19553.41 69
19554.73 75
19556.06 64
19557.38 82
19558.70 72
19560.02 55
19561.34 50
19562.66 84
19563.98 83
19565.30 65
19566.63 61
19567.95 66
19569.27 61
19570.59 47
19571.91 74
19573.23 71
19574.56 62
19575.88 55
19577.20 63
19578.52 79
19579.84 58
19581.17 63
19582.49 58
19583.81 70
19585.13 63
19586.45 80
19587.78 75
19589.10 54
19590.42 56
19591.74 56
19593.07 70
19594.39 74
19595.71 53
19597.03 64
19598.36 50
19599.68 58
19601.00 49
19602.32 63
19603.65 59
19604.97 69
19606.29 79
19607.61 48
19608.94 85
19610.26 62
19611.58 77
19612.91 80
19614.23 54
19615.55 62
19616.88 76
19618.20 70
19619.52 56
19620.85 58
19622.17 55
19623.49 59
19624.82 62
19626.14 72
19627.46 63
19628.79 73
19630.11 68
19631.43 63
19632.76 72
19634.08 58
19635.41 53
19636.73 75
19638.05 64
19639.38 45
19640.70 48
19642.03 63
19643.35 78
19644.67 51
19646.00 70
19647.32 71
19648.65 71
19649.97 54
19651.29 56
19652.62 56
19653.94 69
19655.27 55
19656.59 59
19657.92 41
19659.24 45
19660.57 52
19661.89 55
19663.22 69
19664.54 51
19665.87 67
19667.19 68
19668.52 76
19669.84 50
19671.17 50
19672.49 60
19673.82 66
19675.14 46
19676.47 65
19677.79 52
19679.12 61
19680.44 59
19681.77 62
19683.09 58
19684.42 65
19685.74 81
19687.07 52
19688.39 50
19689.72 52
19691.05 72
19692.37 70
19693.70 65
19695.02 58
19696.35 75
19697.68 57
19699.00 58
19700.33 71
19701.65 54
19702.98 72
19704.31 70
19705.63 57
19706.96 56
19708.28 65
19709.61 62
19710.94 86
19712.26 88
19713.59 66
19714.92 56
19716.24 74
19717.57 62
19718.90 61
19720.22 48
19721.55 73
19722.88 70
19724.20 63
19725.53 57
19726.86 67
19728.18 75
19729.51 72
19730.84 77
19732.16 53
19733.49 59
19734.82 63
19736.15 73
19737.47 64
19738.80 54
19740.13 51
19741.46 62
19742.78 57
19744.11 53
19745.44 70
19746.77 72
19748.09 62
19749.42 42
19750.75 57
19752.08 57
19753.40 72
19754.73 50
19756.06 52
19757.39 41
19758.72 72
19760.04 73
19761.37 70
19762.70 44
19764.03 51
19765.36 62
19766.68 55
19768.01 49
19769.34 52
19770.67 49
19772.00 53
19773.33 71
19774.66 38
19775.98 50
19777.31 49
19778.64 67
19779.97 56
19781.30 58
19782.63 56
19783.96 53
19785.29 79
19786.61 55
19787.94 63
19789.27 40
19790.60 51
19791.93 63
19793.26 58
19794.59 50
19795.92 69
19797.25 48
19798.58 71
19799.91 49
19801.24 51
19802.56 50
19803.89 54
19805.22 72
19806.55 55
19807.88 57
19809.21 51
19810.54 85
19811.87 64
19813.20 57
19814.53 57
19815.86 71
19817.19 65
19818.52 75
19819.85 81
19821.18 60
19822.51 59
19823.84 65
19825.17 58
19826.50 55
19827.83 55
19829.16 63
19830.49 64
19831.82 61
19833.15 61
19834.49 47
19835.82 70
19837.15 74
19838.48 61
19839.81 59
19841.14 62
19842.47 56
19843.80 56
19845.13 67
19846.46 52
19847.79 55
19849.12 59
19850.46 50
19851.79 54
19853.12 66
19854.45 52
19855.78 79
19857.11 40
19858.44 58
19859.77 62
19861.11 60
19862.44 51
19863.77 60
19865.10 57
19866.43 99
19867.76 73
19869.09 49
19870.43 66
19871.76 59
19873.09 99
19874.42 78
19875.75 64
19877.09 54
19878.42 65
19879.75 46
19881.08 56
19882.41 68
19883.75 60
19885.08 66
19886.41 66
19887.74 59
19889.08 60
19890.41 55
19891.74 64
19893.07 71
19894.41 64
19895.74 72
19897.07 50
19898.40 74
19899.74 65
19901.07 58
19902.40 65
19903.73 65
19905.07 73
19906.40 78
19907.73 64
19909.07 70
19910.40 64
19911.73 66
19913.07 56
19914.40 42
19915.73 63
19917.07 52
19918.40 72
19919.73 69
19921.07 55
19922.40 65
19923.73 60
19925.07 68
19926.40 71
19927.73 49
19929.07 46
19930.40 72
19931.74 65
19933.07 61
19934.40 51
19935.74 74
19937.07 71
19938.40 53
19939.74 48
19941.07 51
19942.41 38
19943.74 61
19945.08 62
19946.41 72
19947.74 66
19949.08 57
19950.41 65
19951.75 50
19953.08 62
19954.42 50
19955.75 61
19957.09 62
19958.42 94
19959.76 70
19961.09 62
19962.42 60
19963.76 62
19965.09 86
19966.43 61
19967.76 54
19969.10 68
19970.43 72
19971.77 64
19973.11 71
19974.44 48
19975.78 57
19977.11 63
19978.45 77
19979.78 51
19981.12 62
19982.45 64
19983.79 71
19985.12 68
19986.46 62
19987.80 49
19989.13 60
19990.47 53
19991.80 62
19993.14 57
19994.47 55
19995.81 68
19997.15 55
19998.48 68
19999.82 58
20001.15 64
20002.49 50
20003.83 73
20005.16 61
20006.50 50
20007.84 52
20009.17 64
20010.51 59
20011.85 56
20013.18 55
20014.52 45
20015.85 72
20017.19 55
20018.53 59
20019.87 56
20021.20 62
20022.54 64
20023.88 57
20025.21 67
20026.55 75
20027.89 63
20029.22 81
20030.56 72
20031.90 55
20033.24 62
20034.57 64
20035.91 76
20037.25 52
20038.58 43
20039.92 54
20041.26 63
20042.60 58
20043.93 63
20045.27 57
20046.61 77
20047.95 53
20049.29 54
20050.62 68
20051.96 68
20053.30 60
20054.64 64
20055.97 73
20057.31 58
20058.65 61
20059.99 65
20061.33 52
20062.66 52
20064.00 50
20065.34 56
20066.68 68
20068.02 63
20069.36 63
20070.70 67
20072.03 66
20073.37 57
20074.71 54
20076.05 56
20077.39 50
20078.73 74
20080.07 62
20081.40 77
20082.74 68
20084.08 51
20085.42 52
20086.76 49
20088.10 67
20089.44 78
20090.78 75
20092.12 69
20093.46 52
20094.80 65
20096.13 75
20097.47 60
20098.81 58
20100.15 60
20101.49 59
20102.83 63
20104.17 84
20105.51 55
20106.85 83
20108.19 62
20109.53 61
20110.87 55
20112.21 45
20113.55 68
20114.89 71
20116.23 59
20117.57 61
20118.91 75
20120.25 74
20121.59 65
20122.93 55
20124.27 67
