# Supplementary material for: MALDI-TOF MS typing enables the classification of brewing yeasts of the genus Saccharomyces to major beer styles
Source: PLoS One. 2017 Aug 9;12(8):e0181694. doi: 10.1371/journal.pone.0181694 (PMC5549903; doi:10.1371/journal.pone.0181694)
Supplement: S14 File — The directory includes 90 raw files and was zipped to “.zip”; the folder has three strains with 30 spectra per strain; S1 Text explains the raw files with an example and Table 1 represents the yeast strains used within the experiment. (ZIP) [file pone.0181694.s017.zip › 40-42/30636-508-OG-Ale-Ale-YPG-18h-E-E_2015-10-21__0_B7_1.dat]

1999.81 8740
2000.23 8512
2000.65 8437
2001.07 8386
2001.50 8558
2001.92 8833
2002.34 8869
2002.76 8973
2003.18 8828
2003.60 9058
2004.03 9285
2004.45 9424
2004.87 9094
2005.29 8986
2005.71 8838
2006.14 8733
2006.56 8541
2006.98 8984
2007.40 8966
2007.83 8692
2008.25 8750
2008.67 8729
2009.09 8587
2009.52 8637
2009.94 8596
2010.36 8527
2010.78 8300
2011.21 8437
2011.63 8160
2012.05 8101
2012.48 8059
2012.90 7992
2013.32 7719
2013.74 7727
2014.17 7863
2014.59 7408
2015.01 7588
2015.44 7828
2015.86 7823
2016.28 7883
2016.71 8125
2017.13 8281
2017.55 8271
2017.98 8606
2018.40 8799
2018.82 9129
2019.25 8969
2019.67 8990
2020.09 9208
2020.52 8993
2020.94 8833
2021.37 8755
2021.79 8413
2022.21 8452
2022.64 8291
2023.06 8146
2023.48 7948
2023.91 7910
2024.33 7695
2024.76 7506
2025.18 7887
2025.61 7712
2026.03 7635
2026.45 7788
2026.88 7473
2027.30 7685
2027.73 7553
2028.15 7376
2028.58 7442
2029.00 7411
2029.43 7446
2029.85 7598
2030.28 7769
2030.70 7635
2031.12 7609
2031.55 7827
2031.97 7866
2032.40 8304
2032.82 8054
2033.25 8549
2033.67 8542
2034.10 8584
2034.52 8666
2034.95 8452
2035.38 8559
2035.80 8503
2036.23 8305
2036.65 8103
2037.08 7965
2037.50 7853
2037.93 7767
2038.35 7835
2038.78 8090
2039.20 8063
2039.63 8206
2040.06 7936
2040.48 8135
2040.91 8104
2041.33 8020
2041.76 7984
2042.19 7948
2042.61 8066
2043.04 8068
2043.46 7876
2043.89 7509
2044.32 7907
2044.74 7950
2045.17 7951
2045.59 8173
2046.02 8104
2046.45 7995
2046.87 8230
2047.30 8721
2047.73 8590
2048.15 8123
2048.58 8486
2049.01 8370
2049.43 8515
2049.86 8540
2050.29 8212
2050.71 8187
2051.14 8341
2051.57 8074
2051.99 7850
2052.42 8533
2052.85 8443
2053.28 8131
2053.70 8153
2054.13 8219
2054.56 8124
2054.99 8295
2055.41 8466
2055.84 8265
2056.27 8206
2056.69 7959
2057.12 7976
2057.55 7992
2057.98 8040
2058.41 7835
2058.83 7824
2059.26 7743
2059.69 7999
2060.12 7918
2060.54 8088
2060.97 8158
2061.40 8512
2061.83 8689
2062.26 8675
2062.68 8746
2063.11 8850
2063.54 9275
2063.97 9397
2064.40 9626
2064.83 10045
2065.25 10128
2065.68 10096
2066.11 9990
2066.54 10107
2066.97 10085
2067.40 9688
2067.82 9520
2068.25 8895
2068.68 8796
2069.11 8299
2069.54 7879
2069.97 7816
2070.40 7602
2070.83 7859
2071.26 7705
2071.68 7617
2072.11 7602
2072.54 7743
2072.97 7848
2073.40 8249
2073.83 8103
2074.26 8311
2074.69 8223
2075.12 8555
2075.55 8545
2075.98 8535
2076.41 8641
2076.84 8939
2077.27 9088
2077.70 8943
2078.13 8876
2078.55 8420
2078.98 8509
2079.41 8645
2079.84 8386
2080.27 8367
2080.70 8475
2081.13 8271
2081.56 8202
2081.99 7893
2082.42 8136
2082.85 8100
2083.29 7952
2083.72 7789
2084.15 7938
2084.58 7765
2085.01 7629
2085.44 7574
2085.87 7745
2086.30 7921
2086.73 7905
2087.16 7732
2087.59 7689
2088.02 8092
2088.45 7941
2088.88 8165
2089.31 8320
2089.74 8314
2090.17 8346
2090.61 8697
2091.04 9080
2091.47 9167
2091.90 9320
2092.33 9093
2092.76 9104
2093.19 9261
2093.62 8813
2094.06 8727
2094.49 8448
2094.92 8614
2095.35 8354
2095.78 8213
2096.21 8066
2096.64 7935
2097.08 7752
2097.51 7749
2097.94 7891
2098.37 7578
2098.80 7451
2099.24 7510
2099.67 7405
2100.10 7470
2100.53 7526
2100.96 7272
2101.40 7512
2101.83 7547
2102.26 7247
2102.69 7688
2103.12 7701
2103.56 7492
2103.99 7621
2104.42 7731
2104.85 8094
2105.29 8392
2105.72 8097
2106.15 8127
2106.58 8788
2107.02 8413
2107.45 8167
2107.88 8188
2108.31 8058
2108.75 8502
2109.18 8311
2109.61 8318
2110.05 8321
2110.48 8105
2110.91 7970
2111.35 7736
2111.78 7707
2112.21 7588
2112.65 7718
2113.08 7712
2113.51 7457
2113.95 7238
2114.38 7352
2114.81 7306
2115.25 6957
2115.68 7125
2116.11 7647
2116.55 7239
2116.98 7240
2117.41 7197
2117.85 7038
2118.28 7256
2118.72 7191
2119.15 7189
2119.58 7067
2120.02 7340
2120.45 7375
2120.89 7475
2121.32 7529
2121.75 7730
2122.19 7611
2122.62 7525
2123.06 7756
2123.49 7668
2123.93 7839
2124.36 7938
2124.79 7502
2125.23 7342
2125.66 7674
2126.10 7430
2126.53 7579
2126.97 7576
2127.40 7522
2127.84 7705
2128.27 7646
2128.71 7935
2129.14 8006
2129.58 7894
2130.01 7857
2130.45 7795
2130.88 7981
2131.32 7720
2131.75 7883
2132.19 8094
2132.62 8050
2133.06 7998
2133.49 7858
2133.93 8012
2134.37 7940
2134.80 8005
2135.24 8177
2135.67 8089
2136.11 8270
2136.54 8125
2136.98 8304
2137.41 8196
2137.85 8074
2138.29 8289
2138.72 8291
2139.16 7787
2139.59 7950
2140.03 7807
2140.47 7702
2140.90 7872
2141.34 7626
2141.78 7630
2142.21 7622
2142.65 7828
2143.08 7583
2143.52 7188
2143.96 7394
2144.39 7496
2144.83 7524
2145.27 7591
2145.70 7404
2146.14 7255
2146.58 7448
2147.01 7438
2147.45 7472
2147.89 7489
2148.32 7844
2148.76 8011
2149.20 7908
2149.64 8075
2150.07 8422
2150.51 8613
2150.95 8433
2151.38 8503
2151.82 8577
2152.26 8414
2152.70 8507
2153.13 8141
2153.57 7796
2154.01 7766
2154.45 7790
2154.88 7891
2155.32 7603
2155.76 7638
2156.20 7519
2156.63 7416
2157.07 7352
2157.51 7304
2157.95 7415
2158.39 7340
2158.82 7378
2159.26 7220
2159.70 7435
2160.14 7607
2160.58 7673
2161.01 7467
2161.45 7417
2161.89 7666
2162.33 7825
2162.77 8010
2163.21 7987
2163.64 7812
2164.08 7953
2164.52 7659
2164.96 7672
2165.40 8047
2165.84 7747
2166.28 7747
2166.71 7828
2167.15 7476
2167.59 7328
2168.03 7517
2168.47 7688
2168.91 7583
2169.35 7619
2169.79 7685
2170.23 7831
2170.67 7932
2171.10 8038
2171.54 8204
2171.98 8019
2172.42 7806
2172.86 7844
2173.30 7533
2173.74 7512
2174.18 7392
2174.62 7658
2175.06 7425
2175.50 7674
2175.94 7743
2176.38 7774
2176.82 7804
2177.26 7642
2177.70 7623
2178.14 7646
2178.58 7669
2179.02 7635
2179.46 7538
2179.90 7511
2180.34 7520
2180.78 7760
2181.22 7705
2181.66 7648
2182.10 7573
2182.54 7507
2182.98 7162
2183.42 7273
2183.86 7176
2184.30 7403
2184.74 7348
2185.18 7088
2185.62 7230
2186.06 7331
2186.51 7481
2186.95 7565
2187.39 7471
2187.83 7548
2188.27 7648
2188.71 7918
2189.15 8245
2189.59 8157
2190.03 8038
2190.47 7952
2190.92 8139
2191.36 7812
2191.80 7910
2192.24 7897
2192.68 7790
2193.12 8226
2193.56 8037
2194.01 7679
2194.45 7825
2194.89 8086
2195.33 7997
2195.77 7701
2196.21 7941
2196.66 7815
2197.10 7747
2197.54 7510
2197.98 7721
2198.42 7389
2198.87 7291
2199.31 7316
2199.75 7407
2200.19 7453
2200.63 7377
2201.08 7437
2201.52 7461
2201.96 7661
2202.40 7586
2202.85 7747
2203.29 8020
2203.73 7998
2204.17 8133
2204.62 8103
2205.06 8233
2205.50 8386
2205.94 8543
2206.39 8089
2206.83 7993
2207.27 8051
2207.71 7991
2208.16 8004
2208.60 8205
2209.04 8267
2209.49 8230
2209.93 8295
2210.37 7997
2210.82 7934
2211.26 8113
2211.70 7998
2212.15 7622
2212.59 7463
2213.03 7579
2213.48 7753
2213.92 7807
2214.36 7629
2214.81 7594
2215.25 7408
2215.69 7285
2216.14 7134
2216.58 7324
2217.03 7125
2217.47 7125
2217.91 7081
2218.36 7159
2218.80 7319
2219.25 7069
2219.69 7289
2220.13 7158
2220.58 7280
2221.02 7407
2221.47 7478
2221.91 7610
2222.36 7572
2222.80 7750
2223.24 8119
2223.69 7733
2224.13 7851
2224.58 7825
2225.02 7936
2225.47 7850
2225.91 7844
2226.36 7923
2226.80 7990
2227.25 7971
2227.69 8083
2228.14 8136
2228.58 7982
2229.03 8012
2229.47 8124
2229.92 8243
2230.36 8410
2230.81 8461
2231.25 8560
2231.70 8502
2232.14 8871
2232.59 8690
2233.03 8824
2233.48 8659
2233.93 8644
2234.37 8624
2234.82 8697
2235.26 8526
2235.71 8300
2236.15 8419
2236.60 8261
2237.05 8094
2237.49 7685
2237.94 7658
2238.38 7492
2238.83 7459
2239.28 7390
2239.72 7295
2240.17 7462
2240.61 7567
2241.06 7300
2241.51 7264
2241.95 7270
2242.40 7229
2242.85 6881
2243.29 7066
2243.74 7240
2244.19 7155
2244.63 7185
2245.08 7136
2245.52 7129
2245.97 7175
2246.42 7108
2246.87 7278
2247.31 7246
2247.76 7035
2248.21 7086
2248.65 7087
2249.10 7207
2249.55 7078
2249.99 7197
2250.44 7342
2250.89 7439
2251.34 7419
2251.78 7381
2252.23 7245
2252.68 7173
2253.13 7385
2253.57 7429
2254.02 6968
2254.47 7074
2254.92 7062
2255.36 7058
2255.81 6996
2256.26 7001
2256.71 6907
2257.15 6847
2257.60 7094
2258.05 6976
2258.50 7105
2258.95 7245
2259.39 7187
2259.84 7225
2260.29 7339
2260.74 7655
2261.19 7711
2261.64 7638
2262.08 7671
2262.53 7676
2262.98 7916
2263.43 8079
2263.88 8094
2264.33 8171
2264.77 8178
2265.22 8115
2265.67 8037
2266.12 7755
2266.57 7734
2267.02 7625
2267.47 7497
2267.92 7645
2268.37 7791
2268.81 7612
2269.26 7667
2269.71 7877
2270.16 8187
2270.61 8036
2271.06 8050
2271.51 8030
2271.96 7975
2272.41 8092
2272.86 8018
2273.31 8392
2273.76 8176
2274.21 7811
2274.66 7928
2275.11 8000
2275.55 7816
2276.00 7559
2276.45 7717
2276.90 7613
2277.35 7495
2277.80 7564
2278.25 7493
2278.70 7489
2279.15 7451
2279.60 7300
2280.05 7141
2280.50 7219
2280.95 7144
2281.40 7294
2281.85 7227
2282.31 6990
2282.76 7072
2283.21 7545
2283.66 7314
2284.11 7141
2284.56 7247
2285.01 7122
2285.46 7388
2285.91 7316
2286.36 7234
2286.81 7387
2287.26 7692
2287.71 8158
2288.16 8582
2288.61 9546
2289.07 9900
2289.52 10227
2289.97 10957
2290.42 11864
2290.87 12155
2291.32 12260
2291.77 12489
2292.22 12559
2292.68 12312
2293.13 11820
2293.58 11492
2294.03 11279
2294.48 10675
2294.93 10027
2295.38 9530
2295.84 9074
2296.29 8723
2296.74 8604
2297.19 8200
2297.64 8014
2298.10 7870
2298.55 7894
2299.00 7830
2299.45 7651
2299.90 7528
2300.36 7287
2300.81 7191
2301.26 7169
2301.71 7301
2302.16 7084
2302.62 7003
2303.07 7264
2303.52 6821
2303.97 6808
2304.43 6710
2304.88 7022
2305.33 7168
2305.78 7174
2306.24 7275
2306.69 7199
2307.14 7615
2307.60 7875
2308.05 7850
2308.50 8115
2308.95 8701
2309.41 8676
2309.86 8564
2310.31 8613
2310.77 8808
2311.22 8702
2311.67 8746
2312.13 8447
2312.58 8663
2313.03 8293
2313.49 8213
2313.94 8027
2314.39 7707
2314.85 7743
2315.30 7553
2315.75 7239
2316.21 7501
2316.66 7580
2317.11 7406
2317.57 7472
2318.02 7445
2318.48 7840
2318.93 7919
2319.38 7800
2319.84 7691
2320.29 7862
2320.75 7989
2321.20 7890
2321.66 7826
2322.11 8123
2322.56 7897
2323.02 7555
2323.47 7518
2323.93 7713
2324.38 7621
2324.84 7675
2325.29 7694
2325.74 7474
2326.20 7473
2326.65 7634
2327.11 7660
2327.56 8183
2328.02 8294
2328.47 8268
2328.93 8290
2329.38 8446
2329.84 8558
2330.29 8737
2330.75 8637
2331.20 8658
2331.66 8223
2332.11 8355
2332.57 8190
2333.02 7954
2333.48 8020
2333.94 7906
2334.39 7818
2334.85 7969
2335.30 8094
2335.76 7674
2336.21 7680
2336.67 8067
2337.12 8142
2337.58 7763
2338.04 7694
2338.49 7742
2338.95 7891
2339.40 7873
2339.86 7820
2340.32 7715
2340.77 7945
2341.23 7638
2341.68 7208
2342.14 7572
2342.60 7582
2343.05 7745
2343.51 7317
2343.97 7436
2344.42 7442
2344.88 7484
2345.34 7546
2345.79 7909
2346.25 7720
2346.71 7971
2347.16 8324
2347.62 8158
2348.08 7873
2348.53 8267
2348.99 7989
2349.45 8165
2349.90 8044
2350.36 7951
2350.82 7650
2351.27 7463
2351.73 7797
2352.19 7430
2352.65 7533
2353.10 7414
2353.56 7492
2354.02 7296
2354.48 7454
2354.93 7444
2355.39 7380
2355.85 7576
2356.31 7472
2356.76 7368
2357.22 7592
2357.68 7633
2358.14 7588
2358.59 7498
2359.05 7734
2359.51 7690
2359.97 7786
2360.43 7849
2360.88 7622
2361.34 7503
2361.80 7653
2362.26 7732
2362.72 7660
2363.17 7754
2363.63 7788
2364.09 7739
2364.55 7739
2365.01 7544
2365.47 7753
2365.92 7982
2366.38 7832
2366.84 7794
2367.30 7806
2367.76 7864
2368.22 7499
2368.68 7543
2369.14 7677
2369.59 7601
2370.05 7478
2370.51 7461
2370.97 7506
2371.43 7501
2371.89 7441
2372.35 7526
2372.81 7703
2373.27 7953
2373.73 7942
2374.19 8240
2374.65 8093
2375.10 8282
2375.56 8651
2376.02 8605
2376.48 8697
2376.94 8899
2377.40 8517
2377.86 8536
2378.32 8825
2378.78 9007
2379.24 8994
2379.70 8762
2380.16 8847
2380.62 8658
2381.08 8576
2381.54 8376
2382.00 8300
2382.46 8346
2382.92 8354
2383.38 8183
2383.84 7968
2384.30 8040
2384.76 7945
2385.22 8036
2385.68 7808
2386.14 7552
2386.60 7320
2387.07 7331
2387.53 7647
2387.99 7344
2388.45 7773
2388.91 7587
2389.37 7723
2389.83 7808
2390.29 7689
2390.75 7912
2391.21 8002
2391.67 7933
2392.13 8221
2392.60 7911
2393.06 8171
2393.52 7907
2393.98 7910
2394.44 7731
2394.90 7671
2395.36 7681
2395.82 7451
2396.29 7693
2396.75 7399
2397.21 7333
2397.67 7155
2398.13 7121
2398.59 7219
2399.06 7160
2399.52 7221
2399.98 7449
2400.44 7430
2400.90 7214
2401.37 7200
2401.83 7012
2402.29 6895
2402.75 6937
2403.21 6975
2403.68 7203
2404.14 7208
2404.60 7085
2405.06 7172
2405.52 7261
2405.99 7407
2406.45 7406
2406.91 7575
2407.37 7522
2407.84 7244
2408.30 7355
2408.76 7410
2409.22 7234
2409.69 7023
2410.15 7117
2410.61 7106
2411.08 7292
2411.54 7236
2412.00 7121
2412.47 7219
2412.93 7491
2413.39 7357
2413.85 7034
2414.32 7392
2414.78 7391
2415.24 7409
2415.71 7483
2416.17 7808
2416.63 8152
2417.10 8258
2417.56 8261
2418.02 8127
2418.49 8259
2418.95 8389
2419.42 8091
2419.88 8268
2420.34 8208
2420.81 8105
2421.27 8141
2421.73 7899
2422.20 7857
2422.66 7662
2423.13 7550
2423.59 7580
2424.06 7220
2424.52 7522
2424.98 7514
2425.45 7495
2425.91 7473
2426.38 7373
2426.84 7662
2427.31 7408
2427.77 7693
2428.23 7611
2428.70 7447
2429.16 7452
2429.63 7620
2430.09 7824
2430.56 7453
2431.02 7765
2431.49 7618
2431.95 7696
2432.42 7620
2432.88 7766
2433.35 7577
2433.81 7446
2434.28 7415
2434.74 7624
2435.21 7677
2435.67 7765
2436.14 7623
2436.60 7651
2437.07 7593
2437.53 7357
2438.00 7380
2438.47 7400
2438.93 7626
2439.40 7612
2439.86 7475
2440.33 7763
2440.79 8011
2441.26 8119
2441.73 8315
2442.19 8184
2442.66 8142
2443.12 8169
2443.59 7624
2444.05 7695
2444.52 7512
2444.99 7137
2445.45 7154
2445.92 7076
2446.39 7168
2446.85 7284
2447.32 6958
2447.78 6997
2448.25 6851
2448.72 6832
2449.18 6815
2449.65 6784
2450.12 6918
2450.58 6805
2451.05 7018
2451.52 7194
2451.98 7157
2452.45 6967
2452.92 7031
2453.39 6968
2453.85 6691
2454.32 6848
2454.79 7019
2455.25 6970
2455.72 6910
2456.19 6929
2456.65 7123
2457.12 7326
2457.59 7121
2458.06 7186
2458.52 7039
2458.99 6960
2459.46 6633
2459.93 6925
2460.39 7026
2460.86 6920
2461.33 7063
2461.80 6860
2462.27 6889
2462.73 7169
2463.20 7031
2463.67 7058
2464.14 7372
2464.60 7446
2465.07 7382
2465.54 7272
2466.01 7552
2466.48 7386
2466.95 7312
2467.41 7535
2467.88 7441
2468.35 7721
2468.82 7521
2469.29 7315
2469.76 7480
2470.22 7228
2470.69 7150
2471.16 7162
2471.63 7041
2472.10 6685
2472.57 6883
2473.04 6849
2473.51 6549
2473.97 6641
2474.44 6792
2474.91 6882
2475.38 6533
2475.85 6403
2476.32 6658
2476.79 6859
2477.26 6819
2477.73 6888
2478.20 6930
2478.67 7000
2479.13 6753
2479.60 6645
2480.07 6864
2480.54 7034
2481.01 6863
2481.48 6897
2481.95 6924
2482.42 6788
2482.89 6883
2483.36 6732
2483.83 6978
2484.30 7149
2484.77 6800
2485.24 6825
2485.71 7086
2486.18 7150
2486.65 7036
2487.12 7161
2487.59 7084
2488.06 7178
2488.53 7218
2489.00 7188
2489.47 7343
2489.94 7442
2490.41 7431
2490.88 7490
2491.35 7541
2491.83 7444
2492.30 7834
2492.77 7994
2493.24 7917
2493.71 8227
2494.18 8245
2494.65 8338
2495.12 7943
2495.59 8089
2496.06 8236
2496.53 7881
2497.00 7757
2497.48 7988
2497.95 7864
2498.42 7452
2498.89 7236
2499.36 7206
2499.83 7078
2500.30 6917
2500.77 6958
2501.25 6889
2501.72 6832
2502.19 6727
2502.66 6925
2503.13 6881
2503.60 6958
2504.08 7008
2504.55 7175
2505.02 7122
2505.49 7138
2505.96 7365
2506.44 7209
2506.91 7347
2507.38 7457
2507.85 7166
2508.32 7153
2508.80 7212
2509.27 7608
2509.74 7525
2510.21 7459
2510.68 7183
2511.16 7527
2511.63 7535
2512.10 7527
2512.57 7529
2513.05 7571
2513.52 7620
2513.99 7776
2514.47 7566
2514.94 7458
2515.41 7370
2515.88 7087
2516.36 7186
2516.83 7174
2517.30 7005
2517.78 7381
2518.25 7193
2518.72 7276
2519.19 7394
2519.67 7111
2520.14 7390
2520.61 7326
2521.09 7438
2521.56 7330
2522.03 7175
2522.51 7395
2522.98 7362
2523.46 7104
2523.93 6969
2524.40 7153
2524.88 7136
2525.35 7278
2525.82 7237
2526.30 7388
2526.77 7575
2527.25 7411
2527.72 7593
2528.19 7680
2528.67 7734
2529.14 7535
2529.62 7644
2530.09 7852
2530.56 7522
2531.04 7318
2531.51 7245
2531.99 7240
2532.46 7112
2532.94 7164
2533.41 7157
2533.89 6996
2534.36 6959
2534.83 6863
2535.31 7008
2535.78 7108
2536.26 7051
2536.73 6897
2537.21 6997
2537.68 7172
2538.16 7087
2538.63 7337
2539.11 7125
2539.58 7168
2540.06 7335
2540.53 7258
2541.01 7136
2541.48 7178
2541.96 7151
2542.43 7095
2542.91 7008
2543.39 6982
2543.86 6842
2544.34 6715
2544.81 6875
2545.29 7002
2545.76 6943
2546.24 6808
2546.71 7171
2547.19 6998
2547.67 7178
2548.14 7014
2548.62 7191
2549.09 7491
2549.57 7382
2550.05 7207
2550.52 7201
2551.00 7139
2551.47 7370
2551.95 7338
2552.43 7386
2552.90 7427
2553.38 7613
2553.86 7514
2554.33 7582
2554.81 7712
2555.29 7514
2555.76 7877
2556.24 7868
2556.72 7818
2557.19 7946
2557.67 7867
2558.15 7721
2558.62 7395
2559.10 7285
2559.58 7304
2560.05 7371
2560.53 7316
2561.01 7184
2561.48 7280
2561.96 7223
2562.44 7050
2562.92 7133
2563.39 6913
2563.87 7019
2564.35 7037
2564.83 7307
2565.30 7054
2565.78 7335
2566.26 7068
2566.74 6958
2567.21 6957
2567.69 6833
2568.17 6711
2568.65 6587
2569.12 6583
2569.60 6618
2570.08 6453
2570.56 6360
2571.04 6273
2571.51 6594
2571.99 6466
2572.47 6501
2572.95 6597
2573.43 6597
2573.91 6749
2574.38 6767
2574.86 6761
2575.34 6752
2575.82 6656
2576.30 6565
2576.78 6694
2577.25 6719
2577.73 6640
2578.21 6557
2578.69 6438
2579.17 6507
2579.65 6338
2580.13 6377
2580.61 6454
2581.09 6568
2581.56 6449
2582.04 6657
2582.52 6702
2583.00 6815
2583.48 6829
2583.96 6911
2584.44 6748
2584.92 6566
2585.40 6497
2585.88 6890
2586.36 6922
2586.84 6586
2587.32 6689
2587.79 6691
2588.27 6615
2588.75 6832
2589.23 6743
2589.71 6671
2590.19 6713
2590.67 6432
2591.15 6834
2591.63 7092
2592.11 7133
2592.59 7410
2593.07 7394
2593.55 7237
2594.03 7213
2594.51 7191
2594.99 7053
2595.47 7171
2595.95 6959
2596.43 6853
2596.92 6764
2597.40 7027
2597.88 6728
2598.36 6502
2598.84 6438
2599.32 6696
2599.80 6428
2600.28 6450
2600.76 6477
2601.24 6711
2601.72 6637
2602.20 6477
2602.68 6450
2603.16 6482
2603.65 6459
2604.13 6326
2604.61 6657
2605.09 6588
2605.57 6677
2606.05 6606
2606.53 6475
2607.01 6459
2607.50 6523
2607.98 6442
2608.46 6728
2608.94 6764
2609.42 6677
2609.90 6486
2610.38 6560
2610.87 6627
2611.35 6887
2611.83 6727
2612.31 6705
2612.79 6554
2613.28 6561
2613.76 6696
2614.24 7021
2614.72 7120
2615.20 6988
2615.69 6915
2616.17 7170
2616.65 7082
2617.13 7244
2617.62 7118
2618.10 7098
2618.58 6827
2619.06 6945
2619.54 7097
2620.03 6859
2620.51 6737
2620.99 6707
2621.48 6620
2621.96 6674
2622.44 6807
2622.92 6620
2623.41 6561
2623.89 6269
2624.37 6370
2624.86 6568
2625.34 6846
2625.82 6593
2626.30 6754
2626.79 6708
2627.27 6851
2627.75 6853
2628.24 6567
2628.72 6967
2629.20 6882
2629.69 6917
2630.17 6952
2630.65 7089
2631.14 7485
2631.62 7484
2632.11 7462
2632.59 7446
2633.07 7499
2633.56 7735
2634.04 7687
2634.52 7705
2635.01 7825
2635.49 7600
2635.98 7461
2636.46 7182
2636.94 7053
2637.43 7169
2637.91 7076
2638.40 6858
2638.88 7033
2639.37 7100
2639.85 6893
2640.33 6841
2640.82 6985
2641.30 6978
2641.79 6839
2642.27 6834
2642.76 6778
2643.24 6620
2643.73 6712
2644.21 6591
2644.70 6840
2645.18 6802
2645.67 6542
2646.15 6725
2646.64 6697
2647.12 6733
2647.61 6858
2648.09 6810
2648.58 6939
2649.06 6770
2649.55 6912
2650.03 6718
2650.52 6829
2651.00 7022
2651.49 6951
2651.97 6778
2652.46 6719
2652.95 6652
2653.43 6755
2653.92 6589
2654.40 6555
2654.89 6657
2655.37 6960
2655.86 6739
2656.35 6580
2656.83 6709
2657.32 6589
2657.80 6552
2658.29 6574
2658.78 6864
2659.26 6713
2659.75 6461
2660.23 6434
2660.72 6301
2661.21 6248
2661.69 6460
2662.18 6464
2662.67 6436
2663.15 6422
2663.64 6298
2664.13 6575
2664.61 6560
2665.10 6651
2665.59 6534
2666.07 6667
2666.56 6700
2667.05 6720
2667.53 6621
2668.02 6503
2668.51 6338
2668.99 6527
2669.48 6488
2669.97 6522
2670.46 6776
2670.94 6688
2671.43 6929
2671.92 7219
2672.40 7403
2672.89 7754
2673.38 7945
2673.87 8122
2674.35 8489
2674.84 8370
2675.33 8452
2675.82 8798
2676.31 8809
2676.79 9080
2677.28 8923
2677.77 8779
2678.26 8456
2678.74 8067
2679.23 7866
2679.72 7560
2680.21 7423
2680.70 7325
2681.18 7065
2681.67 6934
2682.16 7012
2682.65 7009
2683.14 7173
2683.63 7224
2684.11 7093
2684.60 7302
2685.09 7404
2685.58 7207
2686.07 7275
2686.56 7135
2687.05 7230
2687.53 7097
2688.02 7091
2688.51 7001
2689.00 6538
2689.49 6413
2689.98 6724
2690.47 6656
2690.96 6621
2691.45 6824
2691.94 6589
2692.42 6616
2692.91 6582
2693.40 6695
2693.89 6527
2694.38 6346
2694.87 6218
2695.36 6340
2695.85 6379
2696.34 6343
2696.83 6222
2697.32 6307
2697.81 6363
2698.30 6114
2698.79 6303
2699.28 6497
2699.77 6671
2700.26 6684
2700.75 6707
2701.24 6913
2701.73 7158
2702.22 7199
2702.71 7132
2703.20 6990
2703.69 7248
2704.18 7046
2704.67 6994
2705.16 6929
2705.65 6815
2706.14 6965
2706.63 6763
2707.12 6840
2707.61 6550
2708.10 6536
2708.59 6706
2709.08 6614
2709.57 6573
2710.06 6544
2710.56 6455
2711.05 6614
2711.54 6593
2712.03 6467
2712.52 6625
2713.01 6592
2713.50 6604
2713.99 6694
2714.48 6502
2714.98 6351
2715.47 6561
2715.96 6754
2716.45 6587
2716.94 6291
2717.43 6221
2717.92 6165
2718.42 6128
2718.91 6002
2719.40 6008
2719.89 6362
2720.38 6681
2720.87 6478
2721.37 6640
2721.86 7014
2722.35 7080
2722.84 7072
2723.33 6977
2723.82 6854
2724.32 7153
2724.81 7250
2725.30 7223
2725.79 7258
2726.29 6990
2726.78 6990
2727.27 6831
2727.76 6740
2728.26 6800
2728.75 6764
2729.24 6551
2729.73 6408
2730.23 6504
2730.72 6609
2731.21 6732
2731.70 6778
2732.20 6535
2732.69 6908
2733.18 6842
2733.67 6932
2734.17 6849
2734.66 6743
2735.15 6925
2735.65 6999
2736.14 6873
2736.63 7008
2737.13 7024
2737.62 7098
2738.11 7345
2738.61 7265
2739.10 7203
2739.59 7087
2740.09 7142
2740.58 7289
2741.07 7137
2741.57 7110
2742.06 7238
2742.55 7031
2743.05 7228
2743.54 7119
2744.04 6936
2744.53 6793
2745.02 6543
2745.52 6725
2746.01 6774
2746.51 6431
2747.00 6545
2747.49 6612
2747.99 6471
2748.48 6611
2748.98 6330
2749.47 6417
2749.97 6466
2750.46 6438
2750.96 6137
2751.45 6167
2751.94 6190
2752.44 6309
2752.93 6362
2753.43 6363
2753.92 6353
2754.42 6586
2754.91 6816
2755.41 6768
2755.90 6989
2756.40 6928
2756.89 6787
2757.39 6791
2757.88 6816
2758.38 6828
2758.87 6851
2759.37 6786
2759.86 6728
2760.36 6638
2760.85 6634
2761.35 6641
2761.84 6614
2762.34 6590
2762.84 6602
2763.33 6717
2763.83 6624
2764.32 6535
2764.82 6474
2765.31 6391
2765.81 6601
2766.31 6512
2766.80 6649
2767.30 6724
2767.79 6876
2768.29 6928
2768.79 6913
2769.28 6743
2769.78 6878
2770.27 6951
2770.77 6768
2771.27 6796
2771.76 7025
2772.26 7236
2772.76 7084
2773.25 7161
2773.75 7257
2774.25 7469
2774.74 7411
2775.24 7608
2775.74 7802
2776.23 7978
2776.73 7922
2777.23 7908
2777.72 7935
2778.22 8150
2778.72 7708
2779.21 7634
2779.71 7625
2780.21 7555
2780.71 7488
2781.20 7197
2781.70 7002
2782.20 6973
2782.69 6724
2783.19 6954
2783.69 6699
2784.19 6661
2784.68 6671
2785.18 6465
2785.68 6521
2786.18 6759
2786.67 6546
2787.17 6575
2787.67 6494
2788.17 6494
2788.67 6403
2789.16 6646
2789.66 6564
2790.16 6204
2790.66 6330
2791.16 6423
2791.65 6356
2792.15 6405
2792.65 6504
2793.15 6425
2793.65 6646
2794.14 6740
2794.64 6655
2795.14 6858
2795.64 7023
2796.14 7125
2796.64 6983
2797.14 7375
2797.63 7602
2798.13 7418
2798.63 7513
2799.13 7573
2799.63 7207
2800.13 7117
2800.63 6846
2801.13 6949
2801.63 6799
2802.12 6582
2802.62 6255
2803.12 6539
2803.62 6410
2804.12 6468
2804.62 6681
2805.12 6886
2805.62 7032
2806.12 7173
2806.62 7122
2807.12 7344
2807.62 7514
2808.12 7995
2808.62 8328
2809.12 8264
2809.62 8011
2810.12 7962
2810.62 7877
2811.12 8102
2811.61 7933
2812.11 7899
2812.61 7221
2813.11 7320
2813.62 7264
2814.12 7300
2814.62 7116
2815.12 7010
2815.62 6915
2816.12 6946
2816.62 6715
2817.12 6693
2817.62 6576
2818.12 6476
2818.62 6566
2819.12 6431
2819.62 6320
2820.12 6179
2820.62 6263
2821.12 6244
2821.62 6354
2822.12 6167
2822.62 6233
2823.13 6233
2823.63 6446
2824.13 6232
2824.63 6366
2825.13 6179
2825.63 6296
2826.13 6291
2826.63 6263
2827.13 6258
2827.64 6290
2828.14 6311
2828.64 6284
2829.14 6235
2829.64 6084
2830.14 6050
2830.64 6069
2831.15 5999
2831.65 5964
2832.15 6263
2832.65 6007
2833.15 6024
2833.65 6201
2834.16 6196
2834.66 6100
2835.16 6262
2835.66 6606
2836.16 6528
2836.67 6543
2837.17 6823
2837.67 7109
2838.17 6938
2838.68 6929
2839.18 7068
2839.68 7053
2840.18 6717
2840.69 6637
2841.19 6654
2841.69 6674
2842.19 6532
2842.70 6456
2843.20 6553
2843.70 6557
2844.20 6523
2844.71 6472
2845.21 6387
2845.71 6535
2846.22 6551
2846.72 6628
2847.22 6688
2847.73 6695
2848.23 6877
2848.73 7048
2849.23 7036
2849.74 7055
2850.24 7129
2850.74 7025
2851.25 7027
2851.75 7067
2852.26 6864
2852.76 6875
2853.26 6712
2853.77 6480
2854.27 6493
2854.77 6510
2855.28 6641
2855.78 6752
2856.28 6539
2856.79 6341
2857.29 6574
2857.80 6520
2858.30 6379
2858.80 6586
2859.31 6638
2859.81 6648
2860.32 6704
2860.82 6384
2861.33 6885
2861.83 6680
2862.33 6614
2862.84 6757
2863.34 6627
2863.85 6468
2864.35 6574
2864.86 6498
2865.36 6512
2865.87 6399
2866.37 6462
2866.88 6365
2867.38 5986
2867.89 6080
2868.39 5985
2868.90 6214
2869.40 6168
2869.91 6072
2870.41 6083
2870.92 6240
2871.42 6222
2871.93 6335
2872.43 6526
2872.94 6576
2873.44 6812
2873.95 6723
2874.45 6770
2874.96 7071
2875.46 7042
2875.97 6895
2876.48 6703
2876.98 6706
2877.49 6704
2877.99 6727
2878.50 6743
2879.00 6321
2879.51 6627
2880.02 6630
2880.52 6562
2881.03 6823
2881.53 6474
2882.04 6516
2882.55 6549
2883.05 6772
2883.56 6790
2884.07 6767
2884.57 6655
2885.08 6717
2885.59 6353
2886.09 6617
2886.60 6508
2887.10 6397
2887.61 6659
2888.12 6802
2888.62 6834
2889.13 6761
2889.64 6648
2890.15 6681
2890.65 6771
2891.16 6667
2891.67 6831
2892.17 6535
2892.68 6517
2893.19 6874
2893.69 6676
2894.20 6699
2894.71 6707
2895.22 6823
2895.72 6954
2896.23 6999
2896.74 7036
2897.25 6849
2897.75 6971
2898.26 7115
2898.77 7147
2899.28 7471
2899.78 7833
2900.29 7739
2900.80 8213
2901.31 8554
2901.81 8567
2902.32 8431
2902.83 8545
2903.34 8708
2903.85 8693
2904.35 8310
2904.86 8190
2905.37 8435
2905.88 8320
2906.39 7724
2906.90 7616
2907.40 7804
2907.91 7776
2908.42 7270
2908.93 7005
2909.44 6932
2909.95 6928
2910.46 6580
2910.96 6517
2911.47 6552
2911.98 6657
2912.49 6493
2913.00 6292
2913.51 6266
2914.02 6373
2914.53 6561
2915.04 6613
2915.54 6387
2916.05 6467
2916.56 6542
2917.07 6507
2917.58 6504
2918.09 6535
2918.60 6512
2919.11 6366
2919.62 6313
2920.13 6380
2920.64 6396
2921.15 6286
2921.66 6460
2922.17 6599
2922.68 6661
2923.19 6654
2923.70 6922
2924.21 6946
2924.72 7266
2925.23 7533
2925.74 7569
2926.25 7855
2926.76 7861
2927.27 7530
2927.78 7531
2928.29 7499
2928.80 7478
2929.31 7254
2929.82 6708
2930.33 6627
2930.84 6716
2931.35 6516
2931.86 6233
2932.37 6063
2932.88 6090
2933.39 6328
2933.90 6270
2934.41 6321
2934.92 6427
2935.43 6788
2935.94 6567
2936.45 6478
2936.97 6590
2937.48 7022
2937.99 7003
2938.50 6865
2939.01 6955
2939.52 7145
2940.03 7165
2940.54 7222
2941.05 6959
2941.57 6993
2942.08 7023
2942.59 7278
2943.10 6904
2943.61 6809
2944.12 7055
2944.63 7164
2945.15 7278
2945.66 7350
2946.17 7379
2946.68 7541
2947.19 7438
2947.71 7311
2948.22 7383
2948.73 7403
2949.24 7237
2949.75 7051
2950.27 6628
2950.78 6617
2951.29 6645
2951.80 6472
2952.31 6466
2952.83 6367
2953.34 6167
2953.85 6068
2954.36 6145
2954.88 6179
2955.39 6218
2955.90 6219
2956.41 6407
2956.93 6572
2957.44 6258
2957.95 6406
2958.47 6298
2958.98 6395
2959.49 6410
2960.00 6415
2960.52 6641
2961.03 6822
2961.54 6904
2962.06 6831
2962.57 7038
2963.08 6878
2963.60 6782
2964.11 6931
2964.62 6992
2965.14 6728
2965.65 7029
2966.16 7074
2966.68 7039
2967.19 6788
2967.70 6879
2968.22 6493
2968.73 6360
2969.24 6260
2969.76 6250
2970.27 6287
2970.79 6272
2971.30 6239
2971.81 6269
2972.33 6061
2972.84 6151
2973.36 6255
2973.87 6128
2974.38 6213
2974.90 6115
2975.41 6252
2975.93 6156
2976.44 6065
2976.96 6351
2977.47 6254
2977.99 6340
2978.50 6094
2979.01 6136
2979.53 6093
2980.04 6111
2980.56 6328
2981.07 6150
2981.59 6107
2982.10 6158
2982.62 6065
2983.13 6232
2983.65 6252
2984.16 6429
2984.68 6477
2985.19 6480
2985.71 6578
2986.22 6449
2986.74 6453
2987.25 6483
2987.77 6553
2988.28 6331
2988.80 6199
2989.32 6380
2989.83 6193
2990.35 6228
2990.86 6146
2991.38 6306
2991.89 6024
2992.41 6034
2992.92 6187
2993.44 6261
2993.96 6685
2994.47 6375
2994.99 6425
2995.50 6512
2996.02 6775
2996.54 6871
2997.05 6819
2997.57 6987
2998.09 7082
2998.60 6756
2999.12 6715
2999.63 6906
3000.15 7030
3000.67 6945
3001.18 6840
3001.70 6790
3002.22 7122
3002.73 6852
3003.25 6699
3003.77 6876
3004.28 6711
3004.80 6844
3005.32 6868
3005.83 6896
3006.35 7016
3006.87 6838
3007.39 6643
3007.90 6432
3008.42 6474
3008.94 6408
3009.45 6086
3009.97 6219
3010.49 6335
3011.01 6174
3011.52 6161
3012.04 6249
3012.56 6220
3013.08 6165
3013.59 6252
3014.11 6419
3014.63 6626
3015.15 6526
3015.66 6637
3016.18 6942
3016.70 6930
3017.22 7249
3017.74 7357
3018.25 7190
3018.77 7232
3019.29 7411
3019.81 7203
3020.33 7510
3020.84 7504
3021.36 7173
3021.88 7152
3022.40 7276
3022.92 7482
3023.44 7239
3023.95 7024
3024.47 6971
3024.99 6803
3025.51 6886
3026.03 6763
3026.55 6867
3027.07 6612
3027.58 6483
3028.10 6848
3028.62 6684
3029.14 6399
3029.66 6527
3030.18 6316
3030.70 6831
3031.22 6673
3031.74 6652
3032.26 6708
3032.77 6636
3033.29 6795
3033.81 6673
3034.33 6736
3034.85 6571
3035.37 6769
3035.89 6761
3036.41 6521
3036.93 6504
3037.45 6472
3037.97 6485
3038.49 6481
3039.01 6158
3039.53 5998
3040.05 6173
3040.57 5932
3041.09 5942
3041.61 5820
3042.13 6045
3042.65 6097
3043.17 5972
3043.69 6184
3044.21 6123
3044.73 6088
3045.25 6323
3045.77 6041
3046.29 5985
3046.81 6011
3047.33 6059
3047.85 6027
3048.37 5970
3048.89 5937
3049.41 5857
3049.93 5860
3050.45 6091
3050.98 6041
3051.50 5849
3052.02 5871
3052.54 5946
3053.06 5918
3053.58 6102
3054.10 5811
3054.62 5890
3055.14 5851
3055.66 5972
3056.19 6153
3056.71 6071
3057.23 5847
3057.75 6117
3058.27 6073
3058.79 5981
3059.31 6092
3059.84 5927
3060.36 5897
3060.88 5702
3061.40 5929
3061.92 6025
3062.44 5868
3062.97 5879
3063.49 6076
3064.01 6188
3064.53 5970
3065.05 6087
3065.58 6315
3066.10 6392
3066.62 6258
3067.14 6268
3067.66 6469
3068.19 6589
3068.71 6541
3069.23 6483
3069.75 6614
3070.28 6683
3070.80 6536
3071.32 6387
3071.84 6173
3072.37 6052
3072.89 6285
3073.41 6268
3073.93 6265
3074.46 6147
3074.98 6213
3075.50 6209
3076.03 6250
3076.55 6224
3077.07 6408
3077.59 6490
3078.12 6749
3078.64 6700
3079.16 6778
3079.69 6817
3080.21 6905
3080.73 6950
3081.26 6712
3081.78 6892
3082.30 6919
3082.83 6831
3083.35 7175
3083.87 7201
3084.40 7003
3084.92 7003
3085.45 6896
3085.97 6877
3086.49 6814
3087.02 6822
3087.54 6805
3088.06 6872
3088.59 6906
3089.11 6760
3089.64 6592
3090.16 6361
3090.68 6460
3091.21 6340
3091.73 6229
3092.26 6278
3092.78 6339
3093.31 6253
3093.83 6014
3094.36 6132
3094.88 6163
3095.40 6211
3095.93 6257
3096.45 6453
3096.98 6641
3097.50 6612
3098.03 6434
3098.55 6447
3099.08 6597
3099.60 6579
3100.13 6828
3100.65 6913
3101.18 7333
3101.70 7633
3102.23 8098
3102.75 8600
3103.28 8865
3103.80 9356
3104.33 9578
3104.85 9567
3105.38 9365
3105.90 8825
3106.43 8516
3106.96 8231
3107.48 7764
3108.01 7229
3108.53 6934
3109.06 6812
3109.58 6727
3110.11 6242
3110.64 6191
3111.16 6302
3111.69 6387
3112.21 6413
3112.74 6395
3113.27 6436
3113.79 6384
3114.32 6604
3114.84 6088
3115.37 6284
3115.90 6126
3116.42 6115
3116.95 6199
3117.48 5875
3118.00 5927
3118.53 5943
3119.06 5944
3119.58 5910
3120.11 5919
3120.64 5913
3121.16 5879
3121.69 5987
3122.22 6023
3122.74 5952
3123.27 6156
3123.80 6210
3124.32 6014
3124.85 5942
3125.38 6077
3125.90 6172
3126.43 6150
3126.96 6022
3127.49 6159
3128.01 5920
3128.54 6008
3129.07 5870
3129.60 6040
3130.12 5907
3130.65 5748
3131.18 5721
3131.71 5780
3132.23 5909
3132.76 5666
3133.29 5783
3133.82 5612
3134.35 5752
3134.87 5787
3135.40 5539
3135.93 5433
3136.46 5423
3136.99 5518
3137.51 5657
3138.04 5591
3138.57 5696
3139.10 5603
3139.63 5797
3140.15 5763
3140.68 5554
3141.21 5632
3141.74 5598
3142.27 5611
3142.80 5805
3143.33 5823
3143.85 5789
3144.38 6043
3144.91 6170
3145.44 6111
3145.97 6373
3146.50 6460
3147.03 6745
3147.56 7129
3148.08 7151
3148.61 7311
3149.14 7440
3149.67 7611
3150.20 7698
3150.73 7600
3151.26 7561
3151.79 7366
3152.32 7189
3152.85 7058
3153.38 6873
3153.91 6830
3154.44 6636
3154.97 6556
3155.50 6280
3156.03 6305
3156.56 6279
3157.08 6289
3157.61 6371
3158.14 6376
3158.67 6262
3159.20 6500
3159.73 6510
3160.26 6558
3160.79 6510
3161.32 6467
3161.85 6574
3162.39 6558
3162.92 6455
3163.45 6430
3163.98 6244
3164.51 6321
3165.04 6253
3165.57 6255
3166.10 6196
3166.63 5969
3167.16 5932
3167.69 6024
3168.22 6121
3168.75 5997
3169.28 5857
3169.81 5897
3170.34 6061
3170.87 5911
3171.41 5974
3171.94 5866
3172.47 6022
3173.00 5919
3173.53 5937
3174.06 5995
3174.59 6144
3175.12 6222
3175.65 6142
3176.19 6249
3176.72 6369
3177.25 6360
3177.78 6453
3178.31 6415
3178.84 6802
3179.38 6602
3179.91 6301
3180.44 6507
3180.97 6397
3181.50 6315
3182.03 6205
3182.57 6340
3183.10 6224
3183.63 5995
3184.16 5793
3184.69 5856
3185.23 6142
3185.76 5998
3186.29 5894
3186.82 5747
3187.36 5796
3187.89 5780
3188.42 5774
3188.95 5716
3189.49 5807
3190.02 5747
3190.55 5748
3191.08 5681
3191.62 5772
3192.15 5949
3192.68 6024
3193.21 5820
3193.75 5818
3194.28 5621
3194.81 5680
3195.35 5846
3195.88 5902
3196.41 6011
3196.94 6085
3197.48 5838
3198.01 5872
3198.54 6056
3199.08 5944
3199.61 5891
3200.14 6052
3200.68 6337
3201.21 6494
3201.74 6608
3202.28 6548
3202.81 6576
3203.35 6930
3203.88 6672
3204.41 6672
3204.95 6674
3205.48 6700
3206.01 6342
3206.55 6289
3207.08 6321
3207.62 6201
3208.15 6374
3208.68 6317
3209.22 6244
3209.75 6592
3210.29 6858
3210.82 6793
3211.36 6818
3211.89 7047
3212.42 6982
3212.96 7018
3213.49 6749
3214.03 6985
3214.56 6873
3215.10 6807
3215.63 6358
3216.17 6235
3216.70 6221
3217.24 6239
3217.77 6203
3218.31 6158
3218.84 6216
3219.38 6445
3219.91 6419
3220.45 6452
3220.98 6550
3221.52 6353
3222.05 6473
3222.59 6808
3223.12 6571
3223.66 6601
3224.19 6941
3224.73 7022
3225.26 7062
3225.80 7046
3226.33 7093
3226.87 6883
3227.41 6755
3227.94 6882
3228.48 6559
3229.01 6412
3229.55 6283
3230.08 6421
3230.62 6227
3231.16 6318
3231.69 6366
3232.23 6253
3232.76 6258
3233.30 5992
3233.84 5968
3234.37 5962
3234.91 5978
3235.45 6143
3235.98 6201
3236.52 6264
3237.05 6214
3237.59 6486
3238.13 6681
3238.66 6803
3239.20 7065
3239.74 7096
3240.27 7161
3240.81 7258
3241.35 7317
3241.88 7086
3242.42 6830
3242.96 6748
3243.50 6510
3244.03 6775
3244.57 6613
3245.11 6129
3245.64 6130
3246.18 5893
3246.72 5697
3247.26 6016
3247.79 6056
3248.33 5900
3248.87 6086
3249.40 5950
3249.94 6173
3250.48 6047
3251.02 6015
3251.56 6040
3252.09 6036
3252.63 6282
3253.17 6180
3253.71 6309
3254.24 6414
3254.78 6564
3255.32 6389
3255.86 6432
3256.40 6671
3256.93 6722
3257.47 6732
3258.01 6873
3258.55 6885
3259.09 6958
3259.63 6767
3260.16 7192
3260.70 7266
3261.24 7120
3261.78 7267
3262.32 7182
3262.86 7665
3263.39 7751
3263.93 7613
3264.47 7701
3265.01 7987
3265.55 8085
3266.09 8145
3266.63 7992
3267.17 8183
3267.71 8213
3268.24 8178
3268.78 8029
3269.32 8010
3269.86 7768
3270.40 7540
3270.94 7484
3271.48 7156
3272.02 6991
3272.56 6694
3273.10 6469
3273.64 6452
3274.18 6548
3274.72 6460
3275.26 6532
3275.80 6493
3276.34 6433
3276.87 6646
3277.41 6826
3277.95 6708
3278.49 6914
3279.03 6749
3279.57 6631
3280.11 6763
3280.65 6821
3281.19 6658
3281.73 6699
3282.27 6946
3282.81 6763
3283.36 6706
3283.90 6671
3284.44 6834
3284.98 6589
3285.52 6961
3286.06 6790
3286.60 6635
3287.14 6615
3287.68 6581
3288.22 6661
3288.76 6942
3289.30 6978
3289.84 7043
3290.38 6791
3290.92 6719
3291.46 6643
3292.01 6731
3292.55 6860
3293.09 6959
3293.63 6983
3294.17 7409
3294.71 7463
3295.25 7565
3295.79 7563
3296.34 7581
3296.88 7514
3297.42 7518
3297.96 7413
3298.50 7537
3299.04 7315
3299.58 6895
3300.13 6942
3300.67 7109
3301.21 7172
3301.75 7134
3302.29 6888
3302.83 6901
3303.38 6976
3303.92 6757
3304.46 6860
3305.00 6875
3305.54 6980
3306.09 6849
3306.63 6754
3307.17 6399
3307.71 6391
3308.26 6337
3308.80 6311
3309.34 6315
3309.88 6403
3310.43 6338
3310.97 6200
3311.51 6505
3312.05 6389
3312.60 6543
3313.14 6598
3313.68 6828
3314.22 6619
3314.77 6771
3315.31 6828
3315.85 6938
3316.40 6939
3316.94 7097
3317.48 6862
3318.03 6969
3318.57 7211
3319.11 6838
3319.65 6627
3320.20 6969
3320.74 6738
3321.28 6610
3321.83 6848
3322.37 6770
3322.92 6480
3323.46 6572
3324.00 6576
3324.55 6844
3325.09 6855
3325.63 6708
3326.18 6672
3326.72 6679
3327.27 6499
3327.81 6364
3328.35 6437
3328.90 6472
3329.44 6354
3329.99 6123
3330.53 6028
3331.07 6298
3331.62 6190
3332.16 5985
3332.71 6096
3333.25 6057
3333.80 6172
3334.34 6045
3334.88 6128
3335.43 6237
3335.97 6295
3336.52 6232
3337.06 6082
3337.61 6036
3338.15 6121
3338.70 5885
3339.24 5860
3339.79 5893
3340.33 6105
3340.88 6196
3341.42 6197
3341.97 6445
3342.51 6269
3343.06 6172
3343.60 6176
3344.15 6254
3344.69 6060
3345.24 6275
3345.78 6259
3346.33 6164
3346.87 6058
3347.42 6152
3347.97 6181
3348.51 6339
3349.06 6331
3349.60 6411
3350.15 6362
3350.69 6335
3351.24 6410
3351.79 6214
3352.33 6109
3352.88 6427
3353.42 6648
3353.97 6448
3354.52 6497
3355.06 6473
3355.61 6402
3356.15 6494
3356.70 6635
3357.25 6521
3357.79 6753
3358.34 6363
3358.89 6300
3359.43 6064
3359.98 6002
3360.53 6200
3361.07 6057
3361.62 5992
3362.17 6060
3362.71 5656
3363.26 5761
3363.81 5793
3364.35 5732
3364.90 5922
3365.45 5676
3365.99 5721
3366.54 5539
3367.09 5903
3367.64 5973
3368.18 5982
3368.73 5818
3369.28 5721
3369.82 5768
3370.37 5826
3370.92 5971
3371.47 5818
3372.01 5645
3372.56 5584
3373.11 5307
3373.66 5297
3374.21 5536
3374.75 5511
3375.30 5418
3375.85 5203
3376.40 5246
3376.94 5416
3377.49 5115
3378.04 5212
3378.59 5139
3379.14 5501
3379.68 5500
3380.23 5447
3380.78 5404
3381.33 5378
3381.88 5224
3382.43 5192
3382.97 5174
3383.52 5130
3384.07 5153
3384.62 5354
3385.17 5387
3385.72 5423
3386.27 5165
3386.81 5361
3387.36 5619
3387.91 5805
3388.46 5689
3389.01 5553
3389.56 5616
3390.11 5734
3390.66 5653
3391.21 5832
3391.76 5738
3392.30 5863
3392.85 5969
3393.40 5852
3393.95 5675
3394.50 5476
3395.05 5565
3395.60 5778
3396.15 5526
3396.70 5608
3397.25 5513
3397.80 5437
3398.35 5446
3398.90 5457
3399.45 5389
3400.00 5213
3400.55 5380
3401.10 5629
3401.65 5554
3402.20 5438
3402.75 5429
3403.30 5671
3403.85 5569
3404.40 5727
3404.95 5444
3405.50 5199
3406.05 5270
3406.60 5242
3407.15 5295
3407.70 5411
3408.25 5490
3408.80 5315
3409.35 5344
3409.90 5252
3410.45 5248
3411.00 5330
3411.55 5185
3412.10 5241
3412.66 5124
3413.21 5129
3413.76 5138
3414.31 5230
3414.86 5124
3415.41 5152
3415.96 5159
3416.51 5105
3417.06 5245
3417.61 5367
3418.17 5356
3418.72 5330
3419.27 5418
3419.82 5395
3420.37 5366
3420.92 5319
3421.47 5215
3422.03 5115
3422.58 5347
3423.13 5207
3423.68 5521
3424.23 5554
3424.78 5580
3425.34 5561
3425.89 5530
3426.44 5281
3426.99 5204
3427.54 5425
3428.10 5714
3428.65 5537
3429.20 5343
3429.75 5611
3430.31 5336
3430.86 5448
3431.41 5498
3431.96 5609
3432.51 5625
3433.07 5537
3433.62 5540
3434.17 5400
3434.72 5280
3435.28 5305
3435.83 5348
3436.38 5386
3436.94 5484
3437.49 5550
3438.04 5645
3438.59 5719
3439.15 5450
3439.70 5592
3440.25 5843
3440.81 5697
3441.36 5712
3441.91 5536
3442.47 5465
3443.02 5472
3443.57 5476
3444.13 5369
3444.68 5385
3445.23 5403
3445.79 5364
3446.34 5417
3446.89 5426
3447.45 5230
3448.00 5195
3448.55 5484
3449.11 5338
3449.66 5332
3450.22 5374
3450.77 5351
3451.32 5172
3451.88 5311
3452.43 5253
3452.99 5263
3453.54 5013
3454.09 5164
3454.65 5412
3455.20 5195
3455.76 5111
3456.31 5121
3456.87 5429
3457.42 5410
3457.97 5424
3458.53 5730
3459.08 5758
3459.64 5805
3460.19 5823
3460.75 5831
3461.30 5928
3461.86 5946
3462.41 5834
3462.97 5948
3463.52 6010
3464.08 6052
3464.63 5838
3465.19 5986
3465.74 5681
3466.30 5412
3466.85 5604
3467.41 5736
3467.96 5747
3468.52 5730
3469.07 5740
3469.63 5850
3470.18 5932
3470.74 5930
3471.30 6009
3471.85 5990
3472.41 5927
3472.96 5953
3473.52 5849
3474.07 5657
3474.63 5912
3475.19 5710
3475.74 5876
3476.30 5854
3476.85 5877
3477.41 5949
3477.97 6016
3478.52 5918
3479.08 6120
3479.63 6326
3480.19 6333
3480.75 6299
3481.30 6379
3481.86 6148
3482.42 6139
3482.97 6177
3483.53 6078
3484.08 6059
3484.64 5832
3485.20 6187
3485.75 6400
3486.31 6419
3486.87 6672
3487.43 6830
3487.98 7106
3488.54 7463
3489.10 7774
3489.65 7810
3490.21 8042
3490.77 8308
3491.32 8349
3491.88 8511
3492.44 8760
3493.00 8650
3493.55 8818
3494.11 8856
3494.67 8581
3495.23 8554
3495.78 8123
3496.34 8141
3496.90 8410
3497.46 8323
3498.01 8571
3498.57 8466
3499.13 9008
3499.69 9928
3500.24 10527
3500.80 11612
3501.36 13063
3501.92 14711
3502.48 16746
3503.03 19246
3503.59 21823
3504.15 24518
3504.71 27231
3505.27 29179
3505.83 30962
3506.38 32054
3506.94 32624
3507.50 32736
3508.06 30574
3508.62 28125
3509.18 25310
3509.74 22361
3510.29 19622
3510.85 16518
3511.41 13817
3511.97 12174
3512.53 10783
3513.09 9437
3513.65 8501
3514.21 7971
3514.76 7635
3515.32 7324
3515.88 6751
3516.44 6872
3517.00 6602
3517.56 6341
3518.12 6483
3518.68 6513
3519.24 6462
3519.80 6144
3520.36 6128
3520.92 6488
3521.48 6262
3522.04 6106
3522.60 6011
3523.16 5814
3523.71 6173
3524.27 6212
3524.83 5936
3525.39 6087
3525.95 6434
3526.51 6172
3527.07 6213
3527.63 6211
3528.19 6300
3528.75 6356
3529.31 6228
3529.87 6405
3530.44 6445
3531.00 6745
3531.56 6746
3532.12 6938
3532.68 7107
3533.24 7269
3533.80 7657
3534.36 7840
3534.92 7819
3535.48 7884
3536.04 8155
3536.60 8045
3537.16 7856
3537.72 7571
3538.28 7591
3538.84 7445
3539.41 7366
3539.97 7299
3540.53 7321
3541.09 7370
3541.65 7454
3542.21 7658
3542.77 7583
3543.33 7692
3543.89 7720
3544.46 7731
3545.02 7819
3545.58 7691
3546.14 7506
3546.70 7242
3547.26 7216
3547.83 7207
3548.39 6933
3548.95 6519
3549.51 6272
3550.07 6268
3550.63 6303
3551.20 6214
3551.76 6257
3552.32 6092
3552.88 5959
3553.44 5961
3554.01 6147
3554.57 6137
3555.13 6035
3555.69 5823
3556.26 5793
3556.82 5719
3557.38 5607
3557.94 5724
3558.50 6135
3559.07 5949
3559.63 5953
3560.19 6211
3560.76 6265
3561.32 6278
3561.88 6328
3562.44 6305
3563.01 6721
3563.57 6684
3564.13 6672
3564.70 6587
3565.26 6646
3565.82 6294
3566.38 6206
3566.95 6162
3567.51 5722
3568.07 5868
3568.64 5931
3569.20 5756
3569.76 5722
3570.33 5673
3570.89 5692
3571.45 5523
3572.02 5343
3572.58 5550
3573.15 5713
3573.71 5784
3574.27 5761
3574.84 5600
3575.40 5569
3575.96 6011
3576.53 6018
3577.09 6058
3577.66 6198
3578.22 5908
3578.78 6203
3579.35 6110
3579.91 6264
3580.48 6262
3581.04 6174
3581.61 6069
3582.17 6169
3582.73 6136
3583.30 6163
3583.86 6015
3584.43 6047
3584.99 6196
3585.56 5926
3586.12 5902
3586.69 6005
3587.25 5733
3587.82 5874
3588.38 5843
3588.95 5559
3589.51 5569
3590.08 5783
3590.64 5596
3591.21 5547
3591.77 5657
3592.34 5513
3592.90 5606
3593.47 5454
3594.03 5763
3594.60 5718
3595.16 5584
3595.73 5752
3596.29 5696
3596.86 5735
3597.42 5734
3597.99 5811
3598.56 5802
3599.12 5875
3599.69 5736
3600.25 6046
3600.82 5816
3601.38 5724
3601.95 5632
3602.52 5589
3603.08 5607
3603.65 5754
3604.21 5640
3604.78 5489
3605.35 5635
3605.91 5652
3606.48 5431
3607.05 5208
3607.61 5492
3608.18 5302
3608.74 5259
3609.31 5060
3609.88 5220
3610.44 5359
3611.01 5283
3611.58 5264
3612.14 5359
3612.71 5489
3613.28 5457
3613.84 5753
3614.41 6005
3614.98 6069
3615.55 6287
3616.11 6656
3616.68 7123
3617.25 7739
3617.81 8355
3618.38 8790
3618.95 9099
3619.52 9324
3620.08 9606
3620.65 9856
3621.22 9619
3621.79 8749
3622.35 8281
3622.92 7844
3623.49 7399
3624.06 6859
3624.62 6603
3625.19 6063
3625.76 5811
3626.33 5624
3626.89 5614
3627.46 5533
3628.03 5649
3628.60 5618
3629.17 5658
3629.73 5722
3630.30 5612
3630.87 5838
3631.44 6087
3632.01 6264
3632.58 6470
3633.14 6659
3633.71 6803
3634.28 6855
3634.85 6954
3635.42 7036
3635.99 7025
3636.56 6610
3637.12 6267
3637.69 6357
3638.26 6342
3638.83 6145
3639.40 5923
3639.97 5743
3640.54 5610
3641.11 5660
3641.67 5497
3642.24 5512
3642.81 5388
3643.38 5491
3643.95 5558
3644.52 5736
3645.09 5606
3645.66 5418
3646.23 5449
3646.80 5763
3647.37 5803
3647.94 5714
3648.51 5765
3649.08 5712
3649.65 5811
3650.22 5704
3650.79 5884
3651.36 5937
3651.93 5709
3652.50 5561
3653.06 5587
3653.63 5572
3654.20 5405
3654.77 5535
3655.35 5821
3655.92 5918
3656.49 5595
3657.06 5700
3657.63 5882
3658.20 5642
3658.77 5520
3659.34 5552
3659.91 5604
3660.48 5651
3661.05 5591
3661.62 5800
3662.19 5719
3662.76 5553
3663.33 5514
3663.90 5239
3664.47 5331
3665.04 5352
3665.61 5231
3666.19 5089
3666.76 5152
3667.33 5156
3667.90 5077
3668.47 5166
3669.04 4846
3669.61 5067
3670.18 5206
3670.75 5099
3671.33 5109
3671.90 5212
3672.47 5266
3673.04 5319
3673.61 5346
3674.18 5498
3674.76 5605
3675.33 5399
3675.90 5570
3676.47 5465
3677.04 5553
3677.61 5535
3678.19 5491
3678.76 5412
3679.33 5191
3679.90 5310
3680.47 4959
3681.05 5008
3681.62 4986
3682.19 4888
3682.76 4718
3683.33 4672
3683.91 4770
3684.48 5011
3685.05 5062
3685.62 5063
3686.20 5005
3686.77 4998
3687.34 5073
3687.91 5052
3688.49 5254
3689.06 5212
3689.63 5501
3690.21 5413
3690.78 5317
3691.35 5358
3691.92 5605
3692.50 5614
3693.07 5682
3693.64 5324
3694.22 5482
3694.79 5345
3695.36 5056
3695.94 4927
3696.51 4970
3697.08 4934
3697.66 4822
3698.23 4892
3698.80 4934
3699.38 4884
3699.95 4888
3700.52 4989
3701.10 5074
3701.67 5075
3702.24 5067
3702.82 5117
3703.39 5024
3703.97 5104
3704.54 5169
3705.11 5077
3705.69 5171
3706.26 5067
3706.84 5094
3707.41 5273
3707.98 4980
3708.56 4803
3709.13 5143
3709.71 5135
3710.28 5128
3710.86 5131
3711.43 5291
3712.01 5041
3712.58 5212
3713.15 4894
3713.73 4970
3714.30 5106
3714.88 4958
3715.45 4907
3716.03 4919
3716.60 4972
3717.18 5033
3717.75 4873
3718.33 5002
3718.90 5154
3719.48 5021
3720.05 5157
3720.63 4859
3721.20 4787
3721.78 4776
3722.35 4998
3722.93 4969
3723.51 4922
3724.08 4798
3724.66 4899
3725.23 4975
3725.81 4939
3726.38 4779
3726.96 4891
3727.53 5057
3728.11 5155
3728.69 5018
3729.26 5237
3729.84 5412
3730.41 5371
3730.99 5748
3731.57 5767
3732.14 5864
3732.72 6315
3733.29 6195
3733.87 6060
3734.45 5932
3735.02 5747
3735.60 5873
3736.18 5725
3736.75 5321
3737.33 5549
3737.90 5533
3738.48 5331
3739.06 5054
3739.63 5125
3740.21 5226
3740.79 5017
3741.36 5121
3741.94 4969
3742.52 5009
3743.10 4936
3743.67 4934
3744.25 5023
3744.83 5163
3745.40 5135
3745.98 5069
3746.56 5194
3747.13 5254
3747.71 4937
3748.29 5122
3748.87 5262
3749.44 5071
3750.02 5226
3750.60 5216
3751.18 5223
3751.75 5242
3752.33 5180
3752.91 5135
3753.49 4964
3754.06 4828
3754.64 4864
3755.22 4879
3755.80 4852
3756.38 4831
3756.95 4588
3757.53 4713
3758.11 4664
3758.69 4621
3759.27 4820
3759.84 4966
3760.42 4899
3761.00 5110
3761.58 5031
3762.16 4891
3762.74 4883
3763.32 5001
3763.89 4968
3764.47 5127
3765.05 5031
3765.63 5064
3766.21 5095
3766.79 5100
3767.37 4838
3767.94 4738
3768.52 4948
3769.10 4938
3769.68 4980
3770.26 4684
3770.84 4544
3771.42 4639
3772.00 4704
3772.58 4931
3773.16 4938
3773.74 5122
3774.31 4994
3774.89 4800
3775.47 4750
3776.05 4619
3776.63 4855
3777.21 4616
3777.79 4630
3778.37 4639
3778.95 4593
3779.53 4740
3780.11 4512
3780.69 4630
3781.27 4692
3781.85 4481
3782.43 4606
3783.01 4555
3783.59 4483
3784.17 4519
3784.75 4768
3785.33 4814
3785.91 4764
3786.49 4619
3787.07 4656
3787.65 4560
3788.23 4667
3788.81 4655
3789.39 4655
3789.97 4669
3790.55 4693
3791.13 5011
3791.71 5050
3792.30 4731
3792.88 4670
3793.46 5002
3794.04 5088
3794.62 5120
3795.20 5062
3795.78 5330
3796.36 5255
3796.94 5263
3797.52 5064
3798.10 5017
3798.69 5233
3799.27 5345
3799.85 5553
3800.43 5614
3801.01 5589
3801.59 5502
3802.17 5755
3802.76 5828
3803.34 5762
3803.92 5612
3804.50 5869
3805.08 5806
3805.66 5567
3806.25 5662
3806.83 5838
3807.41 5707
3807.99 5651
3808.57 5700
3809.16 5732
3809.74 5819
3810.32 5685
3810.90 5747
3811.48 5811
3812.07 5697
3812.65 5882
3813.23 5914
3813.81 5898
3814.39 5903
3814.98 5994
3815.56 5909
3816.14 5844
3816.72 5941
3817.31 6167
3817.89 5839
3818.47 5677
3819.06 5582
3819.64 5329
3820.22 5276
3820.80 5229
3821.39 5146
3821.97 4865
3822.55 4856
3823.14 4866
3823.72 4579
3824.30 4679
3824.89 4799
3825.47 4880
3826.05 4696
3826.64 4644
3827.22 4741
3827.80 4946
3828.39 4762
3828.97 4593
3829.55 4789
3830.14 4866
3830.72 4778
3831.30 4651
3831.89 4684
3832.47 4673
3833.05 4684
3833.64 4984
3834.22 4691
3834.81 4676
3835.39 4689
3835.97 4801
3836.56 4799
3837.14 4677
3837.73 4741
3838.31 4710
3838.90 4582
3839.48 4539
3840.06 4543
3840.65 4428
3841.23 4584
3841.82 4333
3842.40 4468
3842.99 4548
3843.57 4449
3844.16 4526
3844.74 4403
3845.33 4486
3845.91 4602
3846.50 4568
3847.08 4528
3847.66 4625
3848.25 4684
3848.83 4838
3849.42 4773
3850.00 4666
3850.59 4796
3851.18 4885
3851.76 4707
3852.35 4863
3852.93 4936
3853.52 4874
3854.10 4958
3854.69 5056
3855.27 4912
3855.86 4960
3856.44 5004
3857.03 5020
3857.62 5046
3858.20 5214
3858.79 5234
3859.37 5230
3859.96 5352
3860.54 5410
3861.13 5620
3861.72 5812
3862.30 5850
3862.89 6189
3863.47 6173
3864.06 6042
3864.65 6068
3865.23 6213
3865.82 6018
3866.41 5667
3866.99 5581
3867.58 5328
3868.17 5219
3868.75 5174
3869.34 4945
3869.93 4812
3870.51 4897
3871.10 4787
3871.69 4784
3872.27 4988
3872.86 4728
3873.45 4839
3874.03 4954
3874.62 5150
3875.21 5200
3875.79 5225
3876.38 5248
3876.97 5345
3877.56 5473
3878.14 5419
3878.73 5533
3879.32 5307
3879.90 5335
3880.49 5215
3881.08 5126
3881.67 4888
3882.25 4976
3882.84 4825
3883.43 4450
3884.02 4565
3884.61 4495
3885.19 4564
3885.78 4596
3886.37 4507
3886.96 4483
3887.54 4330
3888.13 4367
3888.72 4361
3889.31 4440
3889.90 4471
3890.48 4443
3891.07 4468
3891.66 4696
3892.25 4722
3892.84 4739
3893.43 5002
3894.01 4806
3894.60 4804
3895.19 4861
3895.78 4739
3896.37 5014
3896.96 4932
3897.55 4683
3898.14 4730
3898.72 4680
3899.31 4655
3899.90 4813
3900.49 4778
3901.08 4902
3901.67 4989
3902.26 4706
3902.85 4629
3903.44 4781
3904.03 4629
3904.61 4585
3905.20 4531
3905.79 4597
3906.38 4560
3906.97 4519
3907.56 4406
3908.15 4371
3908.74 4265
3909.33 4285
3909.92 4381
3910.51 4294
3911.10 4070
3911.69 4171
3912.28 4131
3912.87 4039
3913.46 4056
3914.05 4199
3914.64 4123
3915.23 4145
3915.82 4143
3916.41 4211
3917.00 4251
3917.59 4297
3918.18 4392
3918.77 4449
3919.36 4213
3919.95 4402
3920.54 4486
3921.13 4268
3921.72 4342
3922.31 4363
3922.90 4386
3923.49 4243
3924.08 4436
3924.68 4328
3925.27 4369
3925.86 4219
3926.45 4165
3927.04 4290
3927.63 4214
3928.22 4127
3928.81 4103
3929.40 4061
3929.99 3963
3930.59 4124
3931.18 3938
3931.77 3905
3932.36 4075
3932.95 4154
3933.54 4018
3934.13 4088
3934.73 4175
3935.32 4092
3935.91 4044
3936.50 4186
3937.09 4074
3937.68 4150
3938.28 4288
3938.87 4186
3939.46 4243
3940.05 4322
3940.64 4307
3941.23 4441
3941.83 4482
3942.42 4318
3943.01 4258
3943.60 4272
3944.20 4235
3944.79 4396
3945.38 4494
3945.97 4339
3946.56 4407
3947.16 4208
3947.75 4038
3948.34 4215
3948.94 4276
3949.53 4095
3950.12 4231
3950.71 4114
3951.31 4281
3951.90 4413
3952.49 4161
3953.08 4224
3953.68 4260
3954.27 4192
3954.86 4211
3955.46 4202
3956.05 4174
3956.64 4382
3957.24 4473
3957.83 4317
3958.42 4405
3959.02 4292
3959.61 4488
3960.20 4531
3960.80 4473
3961.39 4397
3961.98 4217
3962.58 4245
3963.17 4485
3963.76 4263
3964.36 4225
3964.95 4282
3965.55 4275
3966.14 4086
3966.73 4168
3967.33 4146
3967.92 4297
3968.52 4223
3969.11 4138
3969.70 3999
3970.30 4057
3970.89 4207
3971.49 4148
3972.08 4027
3972.68 3859
3973.27 3846
3973.86 3995
3974.46 4047
3975.05 3847
3975.65 4009
3976.24 4050
3976.84 3820
3977.43 3994
3978.03 4175
3978.62 4160
3979.22 4418
3979.81 4360
3980.41 4260
3981.00 4281
3981.60 4112
3982.19 4279
3982.79 4239
3983.38 4325
3983.98 4273
3984.57 4282
3985.17 4368
3985.76 4340
3986.36 4203
3986.95 4153
3987.55 4285
3988.14 4412
3988.74 4358
3989.34 4311
3989.93 4311
3990.53 4229
3991.12 4260
3991.72 4348
3992.31 4484
3992.91 4476
3993.51 4478
3994.10 4680
3994.70 4912
3995.29 5004
3995.89 4942
3996.49 5035
3997.08 4880
3997.68 4881
3998.28 4824
3998.87 4784
3999.47 4825
4000.06 4754
4000.66 4616
4001.26 4410
4001.85 4437
4002.45 4447
4003.05 4433
4003.64 4167
4004.24 4322
4004.84 4354
4005.43 4501
4006.03 4539
4006.63 4471
4007.22 4501
4007.82 4681
4008.42 4809
4009.02 4574
4009.61 4607
4010.21 4713
4010.81 4645
4011.40 4677
4012.00 4618
4012.60 4535
4013.20 4467
4013.79 4438
4014.39 4455
4014.99 4421
4015.59 4261
4016.18 4429
4016.78 4612
4017.38 4535
4017.98 4753
4018.58 4605
4019.17 4545
4019.77 4582
4020.37 4531
4020.97 4504
4021.56 4414
4022.16 4520
4022.76 4567
4023.36 4599
4023.96 4669
4024.56 4738
4025.15 4737
4025.75 4669
4026.35 4981
4026.95 5062
4027.55 4932
4028.15 4924
4028.74 5078
4029.34 5339
4029.94 5315
4030.54 5348
4031.14 5151
4031.74 5145
4032.34 4841
4032.94 4852
4033.53 4808
4034.13 4675
4034.73 4692
4035.33 4500
4035.93 4519
4036.53 4441
4037.13 4383
4037.73 4378
4038.33 4299
4038.93 4161
4039.53 4156
4040.13 4220
4040.72 4137
4041.32 4043
4041.92 4124
4042.52 4146
4043.12 4152
4043.72 4183
4044.32 4289
4044.92 4526
4045.52 4489
4046.12 4344
4046.72 4467
4047.32 4555
4047.92 4499
4048.52 4704
4049.12 4704
4049.72 4750
4050.32 4894
4050.92 4803
4051.52 4727
4052.12 4795
4052.72 4641
4053.32 4572
4053.92 4557
4054.52 4689
4055.13 4506
4055.73 4601
4056.33 4599
4056.93 4434
4057.53 4275
4058.13 4323
4058.73 4503
4059.33 4502
4059.93 4417
4060.53 4346
4061.13 4272
4061.73 4275
4062.33 4112
4062.94 4193
4063.54 4147
4064.14 4133
4064.74 4232
4065.34 4185
4065.94 4291
4066.54 4033
4067.14 4153
4067.75 4019
4068.35 4183
4068.95 4077
4069.55 4249
4070.15 4122
4070.75 3962
4071.36 4168
4071.96 4226
4072.56 4181
4073.16 4204
4073.76 4216
4074.36 4115
4074.97 4011
4075.57 4111
4076.17 3929
4076.77 3999
4077.38 4040
4077.98 4363
4078.58 4210
4079.18 4086
4079.78 4117
4080.39 4040
4080.99 4086
4081.59 4155
4082.19 4096
4082.80 4093
4083.40 4064
4084.00 4050
4084.60 4121
4085.21 4180
4085.81 4036
4086.41 3950
4087.02 3973
4087.62 3971
4088.22 4025
4088.82 4144
4089.43 4257
4090.03 4094
4090.63 3997
4091.24 4116
4091.84 4172
4092.44 3995
4093.05 3900
4093.65 3911
4094.25 4066
4094.86 4114
4095.46 3988
4096.06 4085
4096.67 4196
4097.27 4168
4097.88 4045
4098.48 4091
4099.08 4206
4099.69 4262
4100.29 4162
4100.89 4074
4101.50 4142
4102.10 4213
4102.71 4197
4103.31 4292
4103.91 4441
4104.52 4448
4105.12 4276
4105.73 4331
4106.33 4447
4106.94 4346
4107.54 4295
4108.14 4280
4108.75 4296
4109.35 4391
4109.96 4342
4110.56 4219
4111.17 4140
4111.77 4093
4112.38 4206
4112.98 4228
4113.59 4247
4114.19 4175
4114.80 4122
4115.40 4224
4116.01 4039
4116.61 4105
4117.22 4437
4117.82 4260
4118.43 4185
4119.03 4352
4119.64 4499
4120.24 4486
4120.85 4516
4121.45 4614
4122.06 4505
4122.66 4462
4123.27 4469
4123.88 4648
4124.48 4510
4125.09 4407
4125.69 4446
4126.30 4359
4126.90 4250
4127.51 4368
4128.12 4590
4128.72 4427
4129.33 4196
4129.93 4270
4130.54 4341
4131.15 4332
4131.75 4674
4132.36 4434
4132.96 4286
4133.57 4498
4134.18 4452
4134.78 4683
4135.39 4661
4136.00 4602
4136.60 4716
4137.21 4743
4137.82 4930
4138.42 4803
4139.03 4779
4139.64 5010
4140.24 5081
4140.85 5034
4141.46 5189
4142.06 5383
4142.67 5387
4143.28 5454
4143.89 5372
4144.49 5235
4145.10 5065
4145.71 5069
4146.31 4937
4146.92 4881
4147.53 4648
4148.14 4564
4148.74 4509
4149.35 4355
4149.96 4142
4150.57 4093
4151.17 4166
4151.78 4115
4152.39 3992
4153.00 4050
4153.60 3949
4154.21 3978
4154.82 4017
4155.43 4004
4156.04 4131
4156.64 4101
4157.25 4068
4157.86 3924
4158.47 3976
4159.08 3906
4159.68 4154
4160.29 4228
4160.90 4182
4161.51 4307
4162.12 4213
4162.73 4270
4163.33 4120
4163.94 4301
4164.55 4434
4165.16 4523
4165.77 4642
4166.38 4499
4166.99 4569
4167.60 4496
4168.20 4668
4168.81 4639
4169.42 4559
4170.03 4625
4170.64 4697
4171.25 4501
4171.86 4404
4172.47 4372
4173.08 4634
4173.69 4497
4174.29 4444
4174.90 4595
4175.51 4689
4176.12 4674
4176.73 4530
4177.34 4597
4177.95 4547
4178.56 4609
4179.17 4735
4179.78 4494
4180.39 4724
4181.00 4515
4181.61 4324
4182.22 4293
4182.83 4324
4183.44 4343
4184.05 4147
4184.66 4294
4185.27 4217
4185.88 4136
4186.49 4210
4187.10 4222
4187.71 4092
4188.32 3970
4188.93 4052
4189.54 4178
4190.15 4068
4190.76 4150
4191.37 4445
4191.98 4403
4192.59 4518
4193.20 4460
4193.82 4617
4194.43 4728
4195.04 4892
4195.65 5109
4196.26 5192
4196.87 5074
4197.48 5145
4198.09 5000
4198.70 4799
4199.31 4885
4199.93 4881
4200.54 4632
4201.15 4306
4201.76 4309
4202.37 4367
4202.98 4249
4203.59 4176
4204.20 3906
4204.82 3922
4205.43 4060
4206.04 4194
4206.65 4141
4207.26 4032
4207.87 3919
4208.49 3818
4209.10 3840
4209.71 4096
4210.32 4088
4210.93 3922
4211.55 3813
4212.16 3885
4212.77 4024
4213.38 3959
4213.99 4053
4214.61 4032
4215.22 3969
4215.83 4004
4216.44 4046
4217.06 4125
4217.67 4469
4218.28 4350
4218.89 4412
4219.51 4591
4220.12 5022
4220.73 4909
4221.34 4775
4221.96 4873
4222.57 4912
4223.18 4965
4223.80 4966
4224.41 4886
4225.02 4969
4225.63 4840
4226.25 4821
4226.86 4913
4227.47 5020
4228.09 4864
4228.70 4861
4229.31 4786
4229.93 4641
4230.54 4777
4231.15 4648
4231.77 4622
4232.38 4823
4232.99 4839
4233.61 4876
4234.22 4819
4234.83 4939
4235.45 4954
4236.06 4914
4236.68 4818
4237.29 4788
4237.90 4786
4238.52 4571
4239.13 4329
4239.75 4534
4240.36 4478
4240.97 4356
4241.59 4315
4242.20 4310
4242.82 4367
4243.43 4289
4244.05 4324
4244.66 4419
4245.27 4643
4245.89 4771
4246.50 4841
4247.12 5001
4247.73 5271
4248.35 5610
4248.96 5635
4249.58 5646
4250.19 5765
4250.81 5931
4251.42 5635
4252.04 5528
4252.65 5578
4253.27 5312
4253.88 5209
4254.50 5052
4255.11 4955
4255.73 4968
4256.34 4961
4256.96 4958
4257.57 4792
4258.19 4724
4258.80 4788
4259.42 4366
4260.03 4385
4260.65 4466
4261.27 4439
4261.88 4431
4262.50 4295
4263.11 4208
4263.73 4311
4264.34 4232
4264.96 4247
4265.58 4332
4266.19 4331
4266.81 4195
4267.42 4171
4268.04 4166
4268.66 4155
4269.27 4217
4269.89 4391
4270.51 4176
4271.12 4259
4271.74 4243
4272.35 4206
4272.97 4211
4273.59 4312
4274.20 4438
4274.82 4556
4275.44 4490
4276.05 4568
4276.67 4590
4277.29 4650
4277.90 4780
4278.52 4987
4279.14 4935
4279.76 4881
4280.37 4579
4280.99 4552
4281.61 4431
4282.22 4385
4282.84 4235
4283.46 4234
4284.07 4077
4284.69 4103
4285.31 4088
4285.93 4103
4286.54 3988
4287.16 4101
4287.78 4067
4288.40 4062
4289.01 4256
4289.63 4297
4290.25 3977
4290.87 4004
4291.49 3932
4292.10 4004
4292.72 4142
4293.34 3959
4293.96 3891
4294.58 3858
4295.19 4017
4295.81 4128
4296.43 3876
4297.05 3949
4297.67 3892
4298.28 3994
4298.90 4053
4299.52 3911
4300.14 3963
4300.76 3994
4301.38 3999
4301.99 4052
4302.61 4124
4303.23 4028
4303.85 4017
4304.47 4119
4305.09 3954
4305.71 4162
4306.33 4105
4306.94 4105
4307.56 4145
4308.18 3994
4308.80 3865
4309.42 4031
4310.04 3863
4310.66 3835
4311.28 3799
4311.90 3936
4312.52 3855
4313.14 3805
4313.76 3754
4314.38 3841
4314.99 3713
4315.61 3719
4316.23 3803
4316.85 3652
4317.47 3645
4318.09 3759
4318.71 3642
4319.33 3703
4319.95 3743
4320.57 3820
4321.19 3888
4321.81 3775
4322.43 3680
4323.05 3583
4323.67 3793
4324.29 3713
4324.91 3636
4325.53 3748
4326.15 3769
4326.77 3815
4327.39 3826
4328.01 3765
4328.63 3652
4329.26 3810
4329.88 3934
4330.50 3712
4331.12 3851
4331.74 3870
4332.36 3834
4332.98 3659
4333.60 3709
4334.22 3767
4334.84 3603
4335.46 3698
4336.08 3742
4336.70 3736
4337.33 3711
4337.95 3647
4338.57 3634
4339.19 3697
4339.81 3788
4340.43 3715
4341.05 3740
4341.67 3869
4342.30 3814
4342.92 3766
4343.54 3905
4344.16 4037
4344.78 4044
4345.40 3993
4346.03 4312
4346.65 4268
4347.27 4153
4347.89 4171
4348.51 4357
4349.14 4366
4349.76 4178
4350.38 4092
4351.00 4111
4351.62 4035
4352.25 3926
4352.87 3946
4353.49 3784
4354.11 3839
4354.73 3697
4355.36 3712
4355.98 3724
4356.60 3721
4357.22 3687
4357.85 3720
4358.47 3749
4359.09 3678
4359.71 3796
4360.34 3608
4360.96 3750
4361.58 3774
4362.21 3691
4362.83 3546
4363.45 3445
4364.07 3554
4364.70 3569
4365.32 3516
4365.94 3513
4366.57 3377
4367.19 3384
4367.81 3494
4368.44 3502
4369.06 3461
4369.68 3465
4370.31 3309
4370.93 3365
4371.55 3402
4372.18 3340
4372.80 3431
4373.43 3538
4374.05 3412
4374.67 3381
4375.30 3456
4375.92 3289
4376.54 3356
4377.17 3546
4377.79 3463
4378.42 3425
4379.04 3439
4379.66 3544
4380.29 3783
4380.91 3749
4381.54 3666
4382.16 3696
4382.79 3566
4383.41 3492
4384.03 3781
4384.66 3649
4385.28 3527
4385.91 3594
4386.53 3461
4387.16 3531
4387.78 3585
4388.41 3592
4389.03 3614
4389.66 3429
4390.28 3431
4390.91 3308
4391.53 3336
4392.16 3361
4392.78 3542
4393.41 3294
4394.03 3348
4394.66 3250
4395.28 3322
4395.91 3521
4396.53 3612
4397.16 3563
4397.78 3468
4398.41 3493
4399.03 3330
4399.66 3529
4400.29 3637
4400.91 3533
4401.54 3558
4402.16 3572
4402.79 3677
4403.41 3728
4404.04 3622
4404.67 3740
4405.29 3671
4405.92 3503
4406.54 3479
4407.17 3497
4407.80 3565
4408.42 3711
4409.05 3769
4409.67 3522
4410.30 3423
4410.93 3506
4411.55 3498
4412.18 3502
4412.81 3444
4413.43 3503
4414.06 3605
4414.69 3524
4415.31 3437
4415.94 3266
4416.57 3369
4417.19 3321
4417.82 3462
4418.45 3543
4419.07 3374
4419.70 3452
4420.33 3465
4420.95 3603
4421.58 3513
4422.21 3506
4422.84 3433
4423.46 3267
4424.09 3384
4424.72 3296
4425.35 3315
4425.97 3279
4426.60 3250
4427.23 3268
4427.86 3104
4428.48 2977
4429.11 3063
4429.74 3113
4430.37 3314
4430.99 3246
4431.62 3303
4432.25 3247
4432.88 3257
4433.51 3347
4434.13 3394
4434.76 3371
4435.39 3331
4436.02 3509
4436.65 3458
4437.27 3404
4437.90 3442
4438.53 3398
4439.16 3266
4439.79 3343
4440.42 3269
4441.04 3352
4441.67 3424
4442.30 3295
4442.93 3319
4443.56 3198
4444.19 3243
4444.82 3434
4445.44 3384
4446.07 3395
4446.70 3643
4447.33 3711
4447.96 3498
4448.59 3639
4449.22 3623
4449.85 3808
4450.48 3829
4451.11 3709
4451.74 3705
4452.36 3701
4452.99 3596
4453.62 3543
4454.25 3565
4454.88 3350
4455.51 3261
4456.14 3423
4456.77 3423
4457.40 3259
4458.03 3244
4458.66 3263
4459.29 3214
4459.92 3135
4460.55 3333
4461.18 3309
4461.81 3136
4462.44 3103
4463.07 3126
4463.70 3189
4464.33 3242
4464.96 3159
4465.59 3162
4466.22 3175
4466.85 3304
4467.48 3283
4468.11 3225
4468.74 3288
4469.37 3188
4470.00 3056
4470.63 3154
4471.26 3168
4471.89 3113
4472.53 3143
4473.16 3292
4473.79 3063
4474.42 3206
4475.05 3180
4475.68 3210
4476.31 3300
4476.94 3201
4477.57 3214
4478.20 3170
4478.83 3265
4479.47 3220
4480.10 3204
4480.73 3319
4481.36 3303
4481.99 3293
4482.62 3203
4483.25 3239
4483.89 3215
4484.52 3235
4485.15 3375
4485.78 3556
4486.41 3405
4487.04 3216
4487.68 3304
4488.31 3394
4488.94 3221
4489.57 3329
4490.20 3330
4490.84 3134
4491.47 3205
4492.10 3391
4492.73 3325
4493.36 3338
4494.00 3244
4494.63 3318
4495.26 3428
4495.89 3327
4496.53 3500
4497.16 3297
4497.79 3255
4498.42 3471
4499.06 3435
4499.69 3550
4500.32 3583
4500.95 3603
4501.59 3538
4502.22 3557
4502.85 3597
4503.48 3541
4504.12 3450
4504.75 3363
4505.38 3567
4506.02 3513
4506.65 3350
4507.28 3384
4507.92 3323
4508.55 3330
4509.18 3231
4509.82 3337
4510.45 3354
4511.08 3424
4511.72 3300
4512.35 3332
4512.98 3573
4513.62 3479
4514.25 3469
4514.88 3436
4515.52 3452
4516.15 3370
4516.79 3257
4517.42 3510
4518.05 3445
4518.69 3367
4519.32 3405
4519.96 3248
4520.59 3268
4521.22 3318
4521.86 3210
4522.49 3346
4523.13 3458
4523.76 3453
4524.40 3402
4525.03 3367
4525.66 3364
4526.30 3674
4526.93 3885
4527.57 3932
4528.20 4260
4528.84 4456
4529.47 4732
4530.11 5083
4530.74 5402
4531.38 5586
4532.01 5822
4532.65 5991
4533.28 6231
4533.92 6240
4534.55 6073
4535.19 5933
4535.82 5546
4536.46 5328
4537.09 4850
4537.73 4531
4538.36 4203
4539.00 4117
4539.63 3832
4540.27 3781
4540.90 3531
4541.54 3483
4542.18 3528
4542.81 3397
4543.45 3345
4544.08 3468
4544.72 3496
4545.35 3418
4545.99 3337
4546.63 3350
4547.26 3253
4547.90 3176
4548.53 3246
4549.17 3258
4549.81 3195
4550.44 3268
4551.08 3270
4551.72 3290
4552.35 3144
4552.99 3180
4553.62 3290
4554.26 3430
4554.90 3403
4555.53 3365
4556.17 3260
4556.81 3268
4557.44 3315
4558.08 3375
4558.72 3313
4559.35 3194
4559.99 3315
4560.63 3316
4561.26 3260
4561.90 3240
4562.54 3498
4563.18 3372
4563.81 3415
4564.45 3253
4565.09 3415
4565.72 3309
4566.36 3322
4567.00 3266
4567.64 3370
4568.27 3516
4568.91 3585
4569.55 3398
4570.19 3542
4570.82 3498
4571.46 3388
4572.10 3496
4572.74 3489
4573.38 3369
4574.01 3308
4574.65 3295
4575.29 3372
4575.93 3405
4576.56 3375
4577.20 3416
4577.84 3396
4578.48 3400
4579.12 3251
4579.76 3253
4580.39 3279
4581.03 3206
4581.67 3226
4582.31 3236
4582.95 3222
4583.59 3331
4584.22 3400
4584.86 3307
4585.50 3188
4586.14 3401
4586.78 3413
4587.42 3344
4588.06 3497
4588.70 3324
4589.33 3259
4589.97 3445
4590.61 3388
4591.25 3461
4591.89 3512
4592.53 3466
4593.17 3384
4593.81 3520
4594.45 3273
4595.09 3226
4595.73 3143
4596.37 3185
4597.00 3153
4597.64 3127
4598.28 3301
4598.92 3249
4599.56 3161
4600.20 3300
4600.84 3267
4601.48 3225
4602.12 3387
4602.76 3390
4603.40 3499
4604.04 3527
4604.68 3614
4605.32 3564
4605.96 3658
4606.60 3727
4607.24 3718
4607.88 3653
4608.52 3721
4609.16 3713
4609.80 3606
4610.44 3609
4611.08 3531
4611.72 3465
4612.36 3346
4613.01 3478
4613.65 3422
4614.29 3357
4614.93 3407
4615.57 3302
4616.21 3363
4616.85 3298
4617.49 3332
4618.13 3312
4618.77 3267
4619.41 3312
4620.05 3334
4620.70 3236
4621.34 3175
4621.98 3197
4622.62 3317
4623.26 3163
4623.90 3081
4624.54 3075
4625.18 3106
4625.83 2959
4626.47 2984
4627.11 3048
4627.75 3165
4628.39 3097
4629.03 3245
4629.68 3140
4630.32 3060
4630.96 3094
4631.60 3170
4632.24 3236
4632.88 3136
4633.53 3076
4634.17 3132
4634.81 3206
4635.45 3310
4636.10 3247
4636.74 3259
4637.38 3250
4638.02 3233
4638.66 3237
4639.31 3329
4639.95 3171
4640.59 3114
4641.23 3258
4641.88 3320
4642.52 3240
4643.16 3207
4643.80 3145
4644.45 3173
4645.09 3245
4645.73 3102
4646.38 3103
4647.02 3151
4647.66 3269
4648.30 3189
4648.95 3207
4649.59 3282
4650.23 3322
4650.88 3284
4651.52 3210
4652.16 3175
4652.81 3296
4653.45 3365
4654.09 3327
4654.74 3438
4655.38 3439
4656.02 3464
4656.67 3413
4657.31 3229
4657.96 3315
4658.60 3371
4659.24 3341
4659.89 3265
4660.53 3200
4661.17 3302
4661.82 3442
4662.46 3456
4663.11 3386
4663.75 3399
4664.39 3383
4665.04 3423
4665.68 3305
4666.33 3214
4666.97 3301
4667.62 3377
4668.26 3317
4668.90 3257
4669.55 3205
4670.19 3223
4670.84 3267
4671.48 3234
4672.13 3303
4672.77 3271
4673.42 3107
4674.06 3283
4674.71 3323
4675.35 3311
4676.00 3160
4676.64 3189
4677.29 3147
4677.93 3137
4678.58 3598
4679.22 3544
4679.87 3507
4680.51 3599
4681.16 3798
4681.80 3730
4682.45 3820
4683.09 3673
4683.74 3835
4684.38 3626
4685.03 3594
4685.68 3702
4686.32 3484
4686.97 3378
4687.61 3371
4688.26 3283
4688.90 3166
4689.55 3167
4690.20 3028
4690.84 3179
4691.49 3099
4692.13 3008
4692.78 2990
4693.43 2970
4694.07 3053
4694.72 3299
4695.36 3122
4696.01 3103
4696.66 3136
4697.30 3232
4697.95 3140
4698.60 3102
4699.24 3321
4699.89 3291
4700.54 3401
4701.18 3303
4701.83 3457
4702.48 3338
4703.12 3249
4703.77 3224
4704.42 3174
4705.06 3177
4705.71 3182
4706.36 3332
4707.00 3371
4707.65 3357
4708.30 3468
4708.95 3452
4709.59 3450
4710.24 3309
4710.89 3431
4711.54 3615
4712.18 3391
4712.83 3525
4713.48 3396
4714.13 3270
4714.77 3366
4715.42 3355
4716.07 3270
4716.72 3158
4717.36 3314
4718.01 3222
4718.66 3190
4719.31 3344
4719.96 3264
4720.60 3135
4721.25 3323
4721.90 3255
4722.55 3341
4723.20 3399
4723.84 3295
4724.49 3259
4725.14 3215
4725.79 3273
4726.44 3216
4727.09 3262
4727.73 3392
4728.38 3263
4729.03 3144
4729.68 3360
4730.33 3385
4730.98 3327
4731.63 3283
4732.27 3295
4732.92 3285
4733.57 3132
4734.22 3145
4734.87 3292
4735.52 3262
4736.17 3216
4736.82 3348
4737.47 3468
4738.12 3537
4738.77 3436
4739.41 3523
4740.06 3452
4740.71 3413
4741.36 3352
4742.01 3486
4742.66 3561
4743.31 3557
4743.96 3456
4744.61 3447
4745.26 3473
4745.91 3528
4746.56 3528
4747.21 3545
4747.86 3946
4748.51 4006
4749.16 4161
4749.81 4592
4750.46 4611
4751.11 5104
4751.76 5379
4752.41 5625
4753.06 5670
4753.71 5728
4754.36 5847
4755.01 5707
4755.66 5275
4756.31 5126
4756.96 4946
4757.61 4509
4758.26 4141
4758.91 4032
4759.56 3753
4760.22 3581
4760.87 3376
4761.52 3306
4762.17 3263
4762.82 3221
4763.47 3236
4764.12 3204
4764.77 3336
4765.42 3171
4766.07 3158
4766.72 3220
4767.38 3130
4768.03 3115
4768.68 2938
4769.33 3050
4769.98 3018
4770.63 3213
4771.28 3042
4771.94 3001
4772.59 3032
4773.24 3102
4773.89 3030
4774.54 2941
4775.19 2865
4775.85 2937
4776.50 3004
4777.15 3075
4777.80 3072
4778.45 2996
4779.11 3073
4779.76 3195
4780.41 2988
4781.06 3174
4781.71 3204
4782.37 3163
4783.02 3154
4783.67 3220
4784.32 3265
4784.98 3142
4785.63 3021
4786.28 3068
4786.93 3135
4787.59 3092
4788.24 3159
4788.89 3269
4789.54 3262
4790.20 3085
4790.85 3228
4791.50 3287
4792.15 3427
4792.81 3166
4793.46 3246
4794.11 3138
4794.77 3125
4795.42 3091
4796.07 3144
4796.73 3055
4797.38 3077
4798.03 3131
4798.69 3117
4799.34 3004
4799.99 2955
4800.65 2929
4801.30 2915
4801.95 3052
4802.61 2971
4803.26 2943
4803.91 2902
4804.57 2931
4805.22 2861
4805.88 2898
4806.53 3063
4807.18 3061
4807.84 3027
4808.49 2848
4809.15 2970
4809.80 2945
4810.45 2924
4811.11 3012
4811.76 3080
4812.42 2914
4813.07 3064
4813.73 2959
4814.38 3153
4815.03 3086
4815.69 3148
4816.34 3139
4817.00 3118
4817.65 3120
4818.31 3058
4818.96 3141
4819.62 3260
4820.27 3338
4820.93 3292
4821.58 3196
4822.24 3347
4822.89 3383
4823.55 3413
4824.20 3460
4824.86 3539
4825.51 3500
4826.17 3546
4826.82 3739
4827.48 3653
4828.13 3588
4828.79 3544
4829.44 3576
4830.10 3478
4830.75 3411
4831.41 3302
4832.07 3222
4832.72 3404
4833.38 3399
4834.03 3475
4834.69 3545
4835.34 3464
4836.00 3646
4836.66 3771
4837.31 3700
4837.97 3672
4838.62 3817
4839.28 3919
4839.94 3849
4840.59 3753
4841.25 3752
4841.91 3546
4842.56 3438
4843.22 3515
4843.87 3521
4844.53 3375
4845.19 3351
4845.84 3245
4846.50 3243
4847.16 3419
4847.81 3386
4848.47 3313
4849.13 3355
4849.78 3437
4850.44 3325
4851.10 3266
4851.75 3256
4852.41 3381
4853.07 3150
4853.73 3234
4854.38 3183
4855.04 3395
4855.70 3275
4856.35 3244
4857.01 3330
4857.67 3254
4858.33 3207
4858.98 3413
4859.64 3519
4860.30 3552
4860.96 3526
4861.61 3715
4862.27 3776
4862.93 3960
4863.59 3913
4864.25 4058
4864.90 4257
4865.56 4130
4866.22 4230
4866.88 4149
4867.54 4341
4868.19 4151
4868.85 4020
4869.51 3952
4870.17 4012
4870.83 3977
4871.48 3820
4872.14 3632
4872.80 3570
4873.46 3455
4874.12 3424
4874.78 3501
4875.43 3462
4876.09 3435
4876.75 3380
4877.41 3194
4878.07 3290
4878.73 3331
4879.39 3084
4880.05 3049
4880.70 3100
4881.36 3066
4882.02 3089
4882.68 3032
4883.34 2930
4884.00 2865
4884.66 3036
4885.32 2987
4885.98 2970
4886.64 3065
4887.30 3099
4887.96 3099
4888.62 3173
4889.27 3335
4889.93 3145
4890.59 3196
4891.25 3296
4891.91 3454
4892.57 3448
4893.23 3375
4893.89 3502
4894.55 3493
4895.21 3468
4895.87 3508
4896.53 3584
4897.19 3609
4897.85 3606
4898.51 3697
4899.17 3813
4899.83 3781
4900.49 3786
4901.15 3890
4901.81 3742
4902.47 3750
4903.13 3848
4903.79 3752
4904.46 3758
4905.12 3620
4905.78 3514
4906.44 3305
4907.10 3131
4907.76 3145
4908.42 3297
4909.08 3315
4909.74 3321
4910.40 3242
4911.06 3175
4911.72 3125
4912.38 3108
4913.05 3081
4913.71 3099
4914.37 3188
4915.03 3241
4915.69 3137
4916.35 3045
4917.01 2987
4917.67 2931
4918.34 2879
4919.00 2966
4919.66 2902
4920.32 2937
4920.98 2837
4921.64 2761
4922.31 2871
4922.97 2908
4923.63 2790
4924.29 2795
4924.95 2944
4925.62 2922
4926.28 2860
4926.94 2860
4927.60 3038
4928.26 3105
4928.93 3043
4929.59 2993
4930.25 2974
4930.91 3024
4931.57 3004
4932.24 2895
4932.90 2860
4933.56 3030
4934.22 2928
4934.89 3026
4935.55 3037
4936.21 2992
4936.88 3097
4937.54 2892
4938.20 2894
4938.86 2902
4939.53 2930
4940.19 2932
4940.85 2997
4941.52 3074
4942.18 2959
4942.84 2963
4943.50 3054
4944.17 2923
4944.83 2826
4945.49 2903
4946.16 2888
4946.82 2769
4947.48 2850
4948.15 2807
4948.81 2771
4949.47 2832
4950.14 2748
4950.80 2853
4951.47 2892
4952.13 2778
4952.79 2785
4953.46 2886
4954.12 2912
4954.78 2868
4955.45 2899
4956.11 2986
4956.78 2933
4957.44 2976
4958.10 2977
4958.77 2967
4959.43 3059
4960.10 3044
4960.76 3025
4961.43 3234
4962.09 3208
4962.76 3248
4963.42 3328
4964.08 3098
4964.75 3135
4965.41 3130
4966.08 3160
4966.74 3163
4967.41 3256
4968.07 3208
4968.74 3127
4969.40 3252
4970.07 3158
4970.73 3330
4971.40 3190
4972.06 3390
4972.73 3203
4973.39 3224
4974.06 3424
4974.72 3243
4975.39 3257
4976.05 3485
4976.72 3247
4977.38 3114
4978.05 3226
4978.71 3275
4979.38 3225
4980.05 3291
4980.71 3275
4981.38 3259
4982.04 3191
4982.71 3177
4983.37 3258
4984.04 3444
4984.71 3537
4985.37 3656
4986.04 3982
4986.70 4076
4987.37 4242
4988.04 4497
4988.70 5044
4989.37 5308
4990.04 5530
4990.70 5658
4991.37 5796
4992.03 5733
4992.70 5606
4993.37 5217
4994.03 5134
4994.70 4637
4995.37 4244
4996.03 4000
4996.70 3707
4997.37 3669
4998.03 3465
4998.70 3387
4999.37 3388
5000.03 3308
5000.70 3291
5001.37 3263
5002.04 3084
5002.70 3051
5003.37 2946
5004.04 3014
5004.70 2965
5005.37 2812
5006.04 2908
5006.71 2811
5007.37 2889
5008.04 2845
5008.71 3005
5009.38 2900
5010.04 2899
5010.71 2930
5011.38 2890
5012.05 2794
5012.71 2936
5013.38 3069
5014.05 3113
5014.72 3039
5015.39 3088
5016.05 3027
5016.72 3103
5017.39 3150
5018.06 3235
5018.73 3206
5019.39 3308
5020.06 3425
5020.73 3322
5021.40 3531
5022.07 3731
5022.74 3716
5023.41 3797
5024.07 3943
5024.74 3940
5025.41 3745
5026.08 3720
5026.75 3828
5027.42 3546
5028.09 3625
5028.75 3623
5029.42 3610
5030.09 3523
5030.76 3266
5031.43 3351
5032.10 3327
5032.77 3374
5033.44 3110
5034.11 3045
5034.78 3151
5035.45 3146
5036.12 2948
5036.78 2940
5037.45 2993
5038.12 3007
5038.79 2973
5039.46 3145
5040.13 3136
5040.80 3110
5041.47 3040
5042.14 3094
5042.81 3154
5043.48 3083
5044.15 3088
5044.82 3059
5045.49 3148
5046.16 3104
5046.83 3165
5047.50 3077
5048.17 3136
5048.84 3241
5049.51 3353
5050.18 3390
5050.85 3421
5051.52 3525
5052.19 3289
5052.86 3498
5053.53 3610
5054.20 3629
5054.87 3401
5055.55 3453
5056.22 3445
5056.89 3355
5057.56 3399
5058.23 3221
5058.90 3126
5059.57 3097
5060.24 2983
5060.91 2927
5061.58 2950
5062.25 2967
5062.93 3015
5063.60 2919
5064.27 3015
5064.94 2848
5065.61 2823
5066.28 3008
5066.95 3028
5067.62 2871
5068.30 3049
5068.97 2972
5069.64 3034
5070.31 3019
5070.98 2827
5071.65 2779
5072.33 2723
5073.00 2727
5073.67 2911
5074.34 2827
5075.01 2842
5075.68 2803
5076.36 2818
5077.03 2804
5077.70 2869
5078.37 2860
5079.05 2947
5079.72 3051
5080.39 3077
5081.06 3196
5081.73 3049
5082.41 3142
5083.08 3000
5083.75 2986
5084.42 3092
5085.10 3074
5085.77 2968
5086.44 2876
5087.12 2909
5087.79 2966
5088.46 2835
5089.13 2864
5089.81 3071
5090.48 2987
5091.15 3036
5091.83 3183
5092.50 3080
5093.17 3039
5093.84 3020
5094.52 3101
5095.19 3030
5095.86 2941
5096.54 3031
5097.21 3032
5097.88 2867
5098.56 2804
5099.23 2804
5099.91 2801
5100.58 2830
5101.25 2947
5101.93 2869
5102.60 2866
5103.27 2904
5103.95 2789
5104.62 2777
5105.30 2850
5105.97 2998
5106.64 3128
5107.32 3013
5107.99 2835
5108.67 2960
5109.34 2804
5110.01 2702
5110.69 2689
5111.36 2709
5112.04 2677
5112.71 2709
5113.39 2791
5114.06 2880
5114.74 2691
5115.41 2741
5116.08 2714
5116.76 2682
5117.43 2658
5118.11 2745
5118.78 2772
5119.46 2753
5120.13 2845
5120.81 2685
5121.48 2601
5122.16 2756
5122.83 2787
5123.51 2663
5124.18 2615
5124.86 2815
5125.53 2688
5126.21 2832
5126.88 2727
5127.56 2848
5128.24 2693
5128.91 2825
5129.59 2805
5130.26 2687
5130.94 2678
5131.61 2781
5132.29 2913
5132.96 2876
5133.64 2829
5134.32 2744
5134.99 2697
5135.67 2710
5136.34 2799
5137.02 2830
5137.70 2910
5138.37 2769
5139.05 2812
5139.72 2967
5140.40 3054
5141.08 2945
5141.75 3038
5142.43 3068
5143.11 2926
5143.78 2929
5144.46 2900
5145.14 2960
5145.81 2725
5146.49 2633
5147.17 2672
5147.84 2529
5148.52 2489
5149.20 2503
5149.87 2599
5150.55 2689
5151.23 2703
5151.90 2616
5152.58 2641
5153.26 2783
5153.94 2671
5154.61 2692
5155.29 2606
5155.97 2642
5156.64 2693
5157.32 2677
5158.00 2659
5158.68 2662
5159.35 2651
5160.03 2552
5160.71 2627
5161.39 2625
5162.06 2496
5162.74 2564
5163.42 2417
5164.10 2529
5164.78 2444
5165.45 2507
5166.13 2536
5166.81 2405
5167.49 2496
5168.17 2599
5168.84 2421
5169.52 2592
5170.20 2755
5170.88 2602
5171.56 2377
5172.23 2447
5172.91 2580
5173.59 2637
5174.27 2580
5174.95 2492
5175.63 2517
5176.31 2463
5176.98 2642
5177.66 2673
5178.34 2683
5179.02 2652
5179.70 2605
5180.38 2657
5181.06 2669
5181.74 2696
5182.42 2819
5183.09 2753
5183.77 2713
5184.45 2834
5185.13 2646
5185.81 2671
5186.49 2575
5187.17 2604
5187.85 2517
5188.53 2542
5189.21 2545
5189.89 2604
5190.57 2612
5191.25 2506
5191.93 2442
5192.61 2549
5193.29 2531
5193.97 2421
5194.64 2549
5195.32 2562
5196.00 2602
5196.68 2453
5197.36 2465
5198.04 2438
5198.72 2404
5199.40 2414
5200.08 2480
5200.77 2586
5201.45 2448
5202.13 2489
5202.81 2595
5203.49 2590
5204.17 2679
5204.85 2699
5205.53 2618
5206.21 2762
5206.89 2820
5207.57 2917
5208.25 2999
5208.93 2886
5209.61 2826
5210.29 2931
5210.97 3057
5211.65 2875
5212.34 2883
5213.02 2922
5213.70 2827
5214.38 2759
5215.06 2729
5215.74 2606
5216.42 2545
5217.10 2569
5217.78 2487
5218.47 2398
5219.15 2422
5219.83 2436
5220.51 2462
5221.19 2471
5221.87 2478
5222.56 2463
5223.24 2458
5223.92 2437
5224.60 2461
5225.28 2533
5225.96 2365
5226.65 2454
5227.33 2506
5228.01 2471
5228.69 2503
5229.37 2482
5230.06 2482
5230.74 2560
5231.42 2485
5232.10 2600
5232.79 2497
5233.47 2512
5234.15 2502
5234.83 2584
5235.51 2604
5236.20 2590
5236.88 2680
5237.56 2543
5238.25 2583
5238.93 2618
5239.61 2604
5240.29 2644
5240.98 2710
5241.66 2851
5242.34 2652
5243.03 2640
5243.71 2528
5244.39 2502
5245.07 2538
5245.76 2498
5246.44 2570
5247.12 2458
5247.81 2388
5248.49 2328
5249.17 2380
5249.86 2547
5250.54 2379
5251.22 2339
5251.91 2376
5252.59 2268
5253.28 2448
5253.96 2339
5254.64 2331
5255.33 2320
5256.01 2300
5256.69 2317
5257.38 2340
5258.06 2277
5258.75 2357
5259.43 2283
5260.11 2298
5260.80 2366
5261.48 2419
5262.17 2416
5262.85 2467
5263.53 2423
5264.22 2485
5264.90 2492
5265.59 2495
5266.27 2591
5266.96 2583
5267.64 2542
5268.33 2531
5269.01 2633
5269.70 2618
5270.38 2533
5271.07 2606
5271.75 2567
5272.44 2412
5273.12 2560
5273.80 2519
5274.49 2451
5275.18 2538
5275.86 2446
5276.55 2628
5277.23 2579
5277.92 2643
5278.60 2635
5279.29 2687
5279.97 2729
5280.66 2696
5281.34 2728
5282.03 2692
5282.71 2849
5283.40 2855
5284.08 2744
5284.77 2734
5285.46 2784
5286.14 2617
5286.83 2588
5287.51 2413
5288.20 2505
5288.89 2420
5289.57 2389
5290.26 2468
5290.94 2480
5291.63 2345
5292.32 2404
5293.00 2301
5293.69 2289
5294.38 2386
5295.06 2420
5295.75 2288
5296.43 2317
5297.12 2348
5297.81 2357
5298.49 2287
5299.18 2396
5299.87 2486
5300.55 2464
5301.24 2477
5301.93 2516
5302.61 2437
5303.30 2604
5303.99 2634
5304.68 2435
5305.36 2586
5306.05 2558
5306.74 2505
5307.42 2516
5308.11 2463
5308.80 2392
5309.49 2437
5310.17 2511
5310.86 2405
5311.55 2403
5312.23 2462
5312.92 2375
5313.61 2396
5314.30 2356
5314.99 2459
5315.67 2394
5316.36 2350
5317.05 2368
5317.74 2262
5318.42 2368
5319.11 2426
5319.80 2389
5320.49 2446
5321.18 2481
5321.86 2499
5322.55 2300
5323.24 2334
5323.93 2311
5324.62 2457
5325.31 2477
5325.99 2433
5326.68 2457
5327.37 2550
5328.06 2455
5328.75 2413
5329.44 2475
5330.12 2455
5330.81 2538
5331.50 2520
5332.19 2658
5332.88 2523
5333.57 2594
5334.26 2673
5334.95 2775
5335.64 2735
5336.32 2629
5337.01 2518
5337.70 2488
5338.39 2477
5339.08 2531
5339.77 2420
5340.46 2499
5341.15 2513
5341.84 2390
5342.53 2541
5343.22 2422
5343.91 2375
5344.60 2471
5345.29 2529
5345.98 2644
5346.67 2728
5347.36 2856
5348.04 3136
5348.73 3122
5349.42 2997
5350.11 3172
5350.80 3136
5351.49 3241
5352.18 3280
5352.87 3163
5353.56 3169
5354.25 2980
5354.95 2943
5355.64 2867
5356.33 2781
5357.02 2744
5357.71 2701
5358.40 2680
5359.09 2616
5359.78 2565
5360.47 2511
5361.16 2502
5361.85 2528
5362.54 2596
5363.23 2621
5363.92 2464
5364.61 2467
5365.30 2591
5365.99 2569
5366.69 2512
5367.38 2457
5368.07 2539
5368.76 2511
5369.45 2494
5370.14 2423
5370.83 2547
5371.52 2628
5372.22 2690
5372.91 2558
5373.60 2714
5374.29 2633
5374.98 2519
5375.67 2580
5376.36 2662
5377.06 2733
5377.75 2797
5378.44 2794
5379.13 2797
5379.82 2887
5380.52 2917
5381.21 2901
5381.90 3099
5382.59 3126
5383.28 2898
5383.98 2970
5384.67 3091
5385.36 2994
5386.05 2974
5386.74 2913
5387.44 2850
5388.13 2861
5388.82 2792
5389.51 2845
5390.21 2716
5390.90 2827
5391.59 2923
5392.28 2740
5392.98 2634
5393.67 2714
5394.36 2625
5395.06 2586
5395.75 2580
5396.44 2353
5397.13 2439
5397.83 2298
5398.52 2415
5399.21 2310
5399.91 2328
5400.60 2273
5401.29 2317
5401.99 2289
5402.68 2307
5403.37 2348
5404.07 2256
5404.76 2257
5405.45 2379
5406.15 2334
5406.84 2369
5407.53 2440
5408.23 2303
5408.92 2426
5409.61 2432
5410.31 2422
5411.00 2411
5411.70 2450
5412.39 2420
5413.08 2354
5413.78 2386
5414.47 2305
5415.17 2433
5415.86 2412
5416.55 2363
5417.25 2454
5417.94 2392
5418.64 2372
5419.33 2379
5420.03 2340
5420.72 2412
5421.42 2513
5422.11 2504
5422.80 2405
5423.50 2562
5424.19 2430
5424.89 2279
5425.58 2270
5426.28 2357
5426.97 2387
5427.67 2311
5428.36 2328
5429.06 2380
5429.75 2271
5430.45 2266
5431.14 2287
5431.84 2210
5432.53 2294
5433.23 2293
5433.92 2264
5434.62 2283
5435.31 2221
5436.01 2337
5436.71 2324
5437.40 2284
5438.10 2349
5438.79 2319
5439.49 2263
5440.18 2277
5440.88 2287
5441.58 2297
5442.27 2352
5442.97 2248
5443.66 2349
5444.36 2431
5445.06 2461
5445.75 2376
5446.45 2470
5447.14 2415
5447.84 2399
5448.54 2405
5449.23 2432
5449.93 2470
5450.63 2384
5451.32 2318
5452.02 2224
5452.71 2388
5453.41 2337
5454.11 2327
5454.80 2139
5455.50 2147
5456.20 2121
5456.89 2110
5457.59 2169
5458.29 2196
5458.99 2065
5459.68 2125
5460.38 2210
5461.08 2261
5461.77 2156
5462.47 2187
5463.17 2342
5463.86 2268
5464.56 2203
5465.26 2205
5465.96 2206
5466.65 2198
5467.35 2268
5468.05 2171
5468.75 2158
5469.44 2241
5470.14 2225
5470.84 2206
5471.54 2273
5472.24 2207
5472.93 2215
5473.63 2173
5474.33 2186
5475.03 2194
5475.72 2181
5476.42 2174
5477.12 2221
5477.82 2221
5478.52 2287
5479.22 2266
5479.91 2393
5480.61 2305
5481.31 2399
5482.01 2289
5482.71 2372
5483.41 2318
5484.10 2388
5484.80 2209
5485.50 2182
5486.20 2294
5486.90 2250
5487.60 2208
5488.30 2345
5488.99 2352
5489.69 2292
5490.39 2353
5491.09 2278
5491.79 2358
5492.49 2246
5493.19 2193
5493.89 2229
5494.59 2120
5495.29 2108
5495.99 2129
5496.69 2243
5497.38 2296
5498.08 2291
5498.78 2385
5499.48 2375
5500.18 2369
5500.88 2535
5501.58 2584
5502.28 2621
5502.98 2622
5503.68 2550
5504.38 2532
5505.08 2574
5505.78 2467
5506.48 2396
5507.18 2345
5507.88 2259
5508.58 2244
5509.28 2231
5509.98 2314
5510.68 2313
5511.38 2197
5512.08 2273
5512.78 2295
5513.48 2154
5514.18 2180
5514.88 2149
5515.58 2210
5516.28 2149
5516.98 2198
5517.69 2285
5518.39 2273
5519.09 2273
5519.79 2310
5520.49 2276
5521.19 2229
5521.89 2178
5522.59 2287
5523.29 2311
5523.99 2210
5524.69 2320
5525.40 2394
5526.10 2212
5526.80 2249
5527.50 2333
5528.20 2316
5528.90 2178
5529.60 2218
5530.31 2251
5531.01 2231
5531.71 2272
5532.41 2291
5533.11 2173
5533.81 2156
5534.51 2216
5535.22 2126
5535.92 2146
5536.62 2074
5537.32 2152
5538.02 2159
5538.73 2104
5539.43 2020
5540.13 2070
5540.83 2206
5541.53 2145
5542.24 2159
5542.94 2219
5543.64 2161
5544.34 2141
5545.05 2166
5545.75 2117
5546.45 2138
5547.15 2143
5547.86 2126
5548.56 2140
5549.26 2159
5549.96 2096
5550.67 2079
5551.37 2237
5552.07 2144
5552.78 2089
5553.48 2190
5554.18 2133
5554.88 2074
5555.59 2042
5556.29 2082
5556.99 1995
5557.70 2068
5558.40 2139
5559.10 2071
5559.81 2014
5560.51 1918
5561.21 2042
5561.92 2073
5562.62 1975
5563.32 1901
5564.03 2037
5564.73 2103
5565.44 2012
5566.14 2093
5566.84 2109
5567.55 2026
5568.25 2103
5568.95 2083
5569.66 2050
5570.36 2049
5571.07 2059
5571.77 2128
5572.47 2053
5573.18 2025
5573.88 2088
5574.59 2064
5575.29 2036
5576.00 2039
5576.70 2008
5577.40 2046
5578.11 2233
5578.81 2294
5579.52 2149
5580.22 2117
5580.93 2063
5581.63 2070
5582.34 2050
5583.04 2107
5583.75 2126
5584.45 2049
5585.16 2091
5585.86 2064
5586.57 2021
5587.27 2153
5587.98 2141
5588.68 2185
5589.39 2122
5590.09 2105
5590.80 2119
5591.50 2097
5592.21 2031
5592.91 1928
5593.62 2042
5594.33 2105
5595.03 1998
5595.74 2102
5596.44 2102
5597.15 2055
5597.85 2013
5598.56 2025
5599.27 2115
5599.97 2077
5600.68 1990
5601.38 2004
5602.09 2010
5602.79 2150
5603.50 2078
5604.21 2040
5604.91 2139
5605.62 2016
5606.33 2039
5607.03 2151
5607.74 2051
5608.45 1995
5609.15 1984
5609.86 1934
5610.56 1957
5611.27 2009
5611.98 2009
5612.68 1970
5613.39 2129
5614.10 2124
5614.80 2150
5615.51 2036
5616.22 2118
5616.93 2086
5617.63 2016
5618.34 2165
5619.05 2091
5619.75 2080
5620.46 2081
5621.17 1914
5621.88 2040
5622.58 2076
5623.29 1999
5624.00 1999
5624.70 1994
5625.41 2075
5626.12 2043
5626.83 2030
5627.54 2038
5628.24 2091
5628.95 1945
5629.66 2026
5630.37 2039
5631.07 2053
5631.78 1925
5632.49 2020
5633.20 2005
5633.91 1961
5634.61 1952
5635.32 2020
5636.03 1973
5636.74 1837
5637.45 1880
5638.15 1995
5638.86 1956
5639.57 1976
5640.28 2024
5640.99 2183
5641.70 2105
5642.41 2016
5643.11 2028
5643.82 2114
5644.53 2022
5645.24 2011
5645.95 2065
5646.66 1969
5647.37 2051
5648.08 2129
5648.78 2110
5649.49 2063
5650.20 2083
5650.91 2084
5651.62 2135
5652.33 1988
5653.04 2038
5653.75 2055
5654.46 2089
5655.17 2050
5655.88 2072
5656.59 2114
5657.30 2105
5658.00 2091
5658.71 2173
5659.42 2098
5660.13 2144
5660.84 2109
5661.55 2155
5662.26 2214
5662.97 2166
5663.68 2164
5664.39 2079
5665.10 2060
5665.81 2222
5666.52 2071
5667.23 1929
5667.94 1972
5668.65 1952
5669.36 1908
5670.07 2072
5670.78 2094
5671.49 1938
5672.20 1955
5672.92 2059
5673.63 2002
5674.34 2016
5675.05 1946
5675.76 1982
5676.47 1956
5677.18 1908
5677.89 2015
5678.60 2016
5679.31 1899
5680.02 2001
5680.73 1937
5681.44 1897
5682.16 1967
5682.87 1975
5683.58 1909
5684.29 1891
5685.00 1892
5685.71 1974
5686.42 1977
5687.13 2081
5687.85 2009
5688.56 1856
5689.27 1918
5689.98 2048
5690.69 2079
5691.40 2111
5692.11 1951
5692.83 1930
5693.54 1978
5694.25 2037
5694.96 1983
5695.67 1908
5696.39 1880
5697.10 1867
5697.81 1879
5698.52 1928
5699.23 1921
5699.95 1922
5700.66 1982
5701.37 1983
5702.08 2066
5702.80 1970
5703.51 1951
5704.22 2003
5704.93 2036
5705.64 1889
5706.36 1886
5707.07 1822
5707.78 1957
5708.50 1918
5709.21 1866
5709.92 1907
5710.63 1977
5711.35 1866
5712.06 1896
5712.77 1796
5713.49 1892
5714.20 1817
5714.91 1847
5715.62 1930
5716.34 1904
5717.05 1817
5717.76 1895
5718.48 1951
5719.19 2027
5719.90 1890
5720.62 1922
5721.33 1933
5722.05 1876
5722.76 2006
5723.47 1914
5724.19 2052
5724.90 1953
5725.61 2014
5726.33 1984
5727.04 1959
5727.76 2164
5728.47 1994
5729.18 2069
5729.90 2148
5730.61 2166
5731.33 2103
5732.04 1967
5732.75 1933
5733.47 2047
5734.18 1937
5734.90 2014
5735.61 2003
5736.33 1961
5737.04 2148
5737.75 2031
5738.47 1933
5739.18 1882
5739.90 1882
5740.61 1853
5741.33 1814
5742.04 1922
5742.76 1943
5743.47 1887
5744.19 1804
5744.90 1836
5745.62 1958
5746.33 1910
5747.05 1998
5747.76 1963
5748.48 2004
5749.19 1840
5749.91 1913
5750.62 1948
5751.34 2045
5752.05 2009
5752.77 1996
5753.49 2055
5754.20 2178
5754.92 2113
5755.63 2062
5756.35 2119
5757.06 2158
5757.78 2091
5758.50 2104
5759.21 2105
5759.93 2184
5760.64 2118
5761.36 2065
5762.07 2075
5762.79 2114
5763.51 2145
5764.22 2037
5764.94 1996
5765.66 2006
5766.37 2030
5767.09 2082
5767.80 2012
5768.52 1976
5769.24 2027
5769.95 1902
5770.67 1971
5771.39 2069
5772.10 2112
5772.82 2072
5773.54 2139
5774.25 2173
5774.97 2084
5775.69 2023
5776.41 2174
5777.12 2288
5777.84 2310
5778.56 2045
5779.27 2165
5779.99 2118
5780.71 2122
5781.42 2033
5782.14 1945
5782.86 2090
5783.58 2045
5784.29 1993
5785.01 2102
5785.73 2111
5786.45 2022
5787.16 2112
5787.88 2126
5788.60 2158
5789.32 2065
5790.04 2194
5790.75 2272
5791.47 2217
5792.19 2235
5792.91 2248
5793.62 2269
5794.34 2311
5795.06 2222
5795.78 2321
5796.50 2355
5797.22 2517
5797.93 2476
5798.65 2391
5799.37 2531
5800.09 2688
5800.81 2854
5801.53 2870
5802.24 3084
5802.96 3066
5803.68 3183
5804.40 3271
5805.12 3247
5805.84 3041
5806.56 3121
5807.28 3008
5807.99 2836
5808.71 2574
5809.43 2623
5810.15 2567
5810.87 2337
5811.59 2508
5812.31 2580
5813.03 2591
5813.75 2559
5814.47 2814
5815.19 2945
5815.90 3230
5816.62 3271
5817.34 3413
5818.06 3828
5818.78 3980
5819.50 3897
5820.22 3917
5820.94 3876
5821.66 3745
5822.38 3515
5823.10 3365
5823.82 3232
5824.54 2933
5825.26 2972
5825.98 2857
5826.70 2718
5827.42 2693
5828.14 2703
5828.86 2497
5829.58 2654
5830.30 2575
5831.02 2662
5831.74 2658
5832.46 2510
5833.18 2503
5833.90 2527
5834.62 2610
5835.35 2652
5836.07 2681
5836.79 2562
5837.51 2397
5838.23 2420
5838.95 2422
5839.67 2391
5840.39 2280
5841.11 2344
5841.83 2290
5842.55 2280
5843.27 2326
5844.00 2295
5844.72 2253
5845.44 2188
5846.16 2196
5846.88 2204
5847.60 2216
5848.32 2242
5849.04 2194
5849.77 2173
5850.49 2210
5851.21 2297
5851.93 2238
5852.65 2264
5853.37 2156
5854.10 2127
5854.82 2112
5855.54 2220
5856.26 2209
5856.98 2244
5857.71 2237
5858.43 2230
5859.15 2150
5859.87 2111
5860.59 2207
5861.32 2233
5862.04 2186
5862.76 2199
5863.48 2208
5864.21 2126
5864.93 2161
5865.65 2132
5866.37 2146
5867.10 2068
5867.82 2020
5868.54 2033
5869.26 2163
5869.99 2141
5870.71 2033
5871.43 2022
5872.15 2100
5872.88 2075
5873.60 2016
5874.32 2024
5875.05 2179
5875.77 2175
5876.49 2048
5877.22 2121
5877.94 2170
5878.66 2144
5879.39 2101
5880.11 2002
5880.83 2053
5881.56 2100
5882.28 2162
5883.00 1979
5883.73 2048
5884.45 2265
5885.17 2187
5885.90 2076
5886.62 2092
5887.34 2108
5888.07 2092
5888.79 2186
5889.52 2232
5890.24 2146
5890.96 2117
5891.69 2141
5892.41 2106
5893.14 2057
5893.86 2069
5894.58 2107
5895.31 2129
5896.03 2042
5896.76 2036
5897.48 2084
5898.21 2136
5898.93 2171
5899.66 2147
5900.38 2193
5901.11 2319
5901.83 2328
5902.55 2219
5903.28 2256
5904.00 2244
5904.73 2211
5905.45 2202
5906.18 2215
5906.90 2271
5907.63 2307
5908.35 2146
5909.08 2121
5909.80 2155
5910.53 2175
5911.25 2081
5911.98 2079
5912.71 2036
5913.43 2026
5914.16 2092
5914.88 2129
5915.61 2127
5916.33 2000
5917.06 2061
5917.78 2042
5918.51 2073
5919.24 2102
5919.96 2093
5920.69 1986
5921.41 2025
5922.14 1995
5922.87 2099
5923.59 2115
5924.32 2010
5925.04 1956
5925.77 2072
5926.50 1974
5927.22 2067
5927.95 2039
5928.67 2024
5929.40 2120
5930.13 2058
5930.85 2008
5931.58 2098
5932.31 2082
5933.03 2251
5933.76 2327
5934.49 2227
5935.21 2232
5935.94 2326
5936.67 2315
5937.39 2313
5938.12 2344
5938.85 2337
5939.58 2324
5940.30 2283
5941.03 2316
5941.76 2210
5942.48 2211
5943.21 2134
5943.94 2220
5944.67 2210
5945.39 2253
5946.12 2216
5946.85 2239
5947.58 2328
5948.30 2244
5949.03 2175
5949.76 2272
5950.49 2266
5951.21 2302
5951.94 2203
5952.67 2341
5953.40 2343
5954.12 2270
5954.85 2372
5955.58 2473
5956.31 2313
5957.04 2291
5957.76 2334
5958.49 2296
5959.22 2281
5959.95 2288
5960.68 2404
5961.41 2365
5962.13 2413
5962.86 2438
5963.59 2340
5964.32 2313
5965.05 2388
5965.78 2488
5966.51 2549
5967.23 2619
5967.96 2717
5968.69 2733
5969.42 2758
5970.15 2631
5970.88 2440
5971.61 2432
5972.34 2614
5973.07 2489
5973.79 2405
5974.52 2387
5975.25 2278
5975.98 2364
5976.71 2403
5977.44 2435
5978.17 2484
5978.90 2521
5979.63 2533
5980.36 2542
5981.09 2394
5981.82 2339
5982.55 2494
5983.28 2641
5984.01 2562
5984.74 2477
5985.47 2646
5986.20 2629
5986.93 2642
5987.66 2599
5988.39 2697
5989.12 2765
5989.85 2731
5990.58 2790
5991.31 2616
5992.04 2665
5992.77 2652
5993.50 2690
5994.23 2696
5994.96 2678
5995.69 2584
5996.42 2640
5997.15 2580
5997.88 2558
5998.61 2594
5999.34 2605
6000.07 2675
6000.80 2601
6001.53 2505
6002.26 2550
6003.00 2521
6003.73 2376
6004.46 2525
6005.19 2533
6005.92 2430
6006.65 2469
6007.38 2618
6008.11 2773
6008.84 2904
6009.58 3115
6010.31 3331
6011.04 3371
6011.77 3633
6012.50 3527
6013.23 3709
6013.96 4019
6014.70 3928
6015.43 3677
6016.16 3542
6016.89 3452
6017.62 3170
6018.35 2917
6019.09 2854
6019.82 2652
6020.55 2551
6021.28 2506
6022.01 2448
6022.75 2412
6023.48 2313
6024.21 2341
6024.94 2299
6025.67 2200
6026.41 2203
6027.14 2230
6027.87 2355
6028.60 2285
6029.34 2360
6030.07 2268
6030.80 2286
6031.53 2217
6032.27 2344
6033.00 2269
6033.73 2164
6034.47 2193
6035.20 2233
6035.93 2188
6036.66 2198
6037.40 2289
6038.13 2272
6038.86 2185
6039.60 2230
6040.33 2190
6041.06 2259
6041.80 2273
6042.53 2392
6043.26 2379
6044.00 2363
6044.73 2353
6045.46 2475
6046.20 2502
6046.93 2591
6047.66 2568
6048.40 2593
6049.13 2616
6049.86 2656
6050.60 2510
6051.33 2568
6052.07 2565
6052.80 2563
6053.53 2655
6054.27 2525
6055.00 2516
6055.74 2496
6056.47 2534
6057.20 2588
6057.94 2415
6058.67 2386
6059.41 2470
6060.14 2344
6060.88 2330
6061.61 2365
6062.34 2291
6063.08 2288
6063.81 2270
6064.55 2200
6065.28 2300
6066.02 2214
6066.75 2316
6067.49 2229
6068.22 2112
6068.96 2222
6069.69 2257
6070.43 2187
6071.16 2295
6071.90 2277
6072.63 2227
6073.37 2275
6074.10 2252
6074.84 2202
6075.57 2314
6076.31 2302
6077.04 2360
6077.78 2372
6078.52 2297
6079.25 2287
6079.99 2175
6080.72 2143
6081.46 2263
6082.19 2293
6082.93 2374
6083.66 2325
6084.40 2217
6085.14 2269
6085.87 2263
6086.61 2140
6087.34 2203
6088.08 2132
6088.82 2185
6089.55 2114
6090.29 2160
6091.02 2166
6091.76 2107
6092.50 2155
6093.23 2150
6093.97 2195
6094.71 2155
6095.44 2264
6096.18 2219
6096.92 2265
6097.65 2229
6098.39 2246
6099.13 2303
6099.86 2243
6100.60 2288
6101.34 2298
6102.07 2227
6102.81 2183
6103.55 2228
6104.28 2187
6105.02 2266
6105.76 2331
6106.50 2211
6107.23 2176
6107.97 2294
6108.71 2282
6109.45 2214
6110.18 2260
6110.92 2179
6111.66 2148
6112.40 2224
6113.13 2252
6113.87 2223
6114.61 2270
6115.35 2366
6116.08 2321
6116.82 2291
6117.56 2341
6118.30 2441
6119.03 2456
6119.77 2322
6120.51 2239
6121.25 2298
6121.99 2395
6122.73 2321
6123.46 2245
6124.20 2280
6124.94 2349
6125.68 2428
6126.42 2420
6127.15 2471
6127.89 2367
6128.63 2478
6129.37 2487
6130.11 2413
6130.85 2486
6131.59 2484
6132.33 2592
6133.06 2537
6133.80 2520
6134.54 2631
6135.28 2681
6136.02 2808
6136.76 2809
6137.50 2701
6138.24 2673
6138.98 2822
6139.71 2685
6140.45 2775
6141.19 2749
6141.93 2690
6142.67 2689
6143.41 2604
6144.15 2584
6144.89 2654
6145.63 2527
6146.37 2498
6147.11 2484
6147.85 2490
6148.59 2430
6149.33 2418
6150.07 2494
6150.81 2425
6151.55 2443
6152.29 2429
6153.03 2503
6153.77 2482
6154.51 2384
6155.25 2396
6155.99 2401
6156.73 2426
6157.47 2463
6158.21 2459
6158.95 2594
6159.69 2448
6160.43 2499
6161.17 2686
6161.91 2653
6162.65 2632
6163.39 2621
6164.13 2789
6164.87 2780
6165.61 2846
6166.35 2889
6167.10 2962
6167.84 3120
6168.58 3245
6169.32 3284
6170.06 3259
6170.80 3271
6171.54 3175
6172.28 3160
6173.02 3091
6173.77 3107
6174.51 3112
6175.25 3003
6175.99 2995
6176.73 2879
6177.47 2803
6178.21 2856
6178.96 2847
6179.70 2897
6180.44 2902
6181.18 2905
6181.92 2878
6182.66 2894
6183.41 2973
6184.15 3059
6184.89 2952
6185.63 3012
6186.37 3026
6187.11 2972
6187.86 3087
6188.60 3049
6189.34 3064
6190.08 3027
6190.83 3138
6191.57 3101
6192.31 3214
6193.05 3249
6193.80 3412
6194.54 3515
6195.28 3454
6196.02 3443
6196.77 3530
6197.51 3477
6198.25 3601
6198.99 3632
6199.74 3550
6200.48 3443
6201.22 3360
6201.96 3417
6202.71 3669
6203.45 3681
6204.19 3914
6204.94 4174
6205.68 4787
6206.42 5540
6207.17 6317
6207.91 7344
6208.65 8514
6209.40 9470
6210.14 10509
6210.88 11357
6211.63 11521
6212.37 11396
6213.11 10682
6213.86 9589
6214.60 8780
6215.34 7787
6216.09 6658
6216.83 5558
6217.58 4740
6218.32 4076
6219.06 3610
6219.81 3313
6220.55 3264
6221.30 3083
6222.04 2928
6222.78 2862
6223.53 2828
6224.27 2757
6225.02 2778
6225.76 2780
6226.51 2845
6227.25 2722
6228.00 2660
6228.74 2633
6229.48 2620
6230.23 2507
6230.97 2463
6231.72 2539
6232.46 2504
6233.21 2548
6233.95 2431
6234.70 2457
6235.44 2540
6236.19 2537
6236.93 2498
6237.68 2489
6238.42 2430
6239.17 2451
6239.91 2511
6240.66 2541
6241.40 2443
6242.15 2300
6242.89 2415
6243.64 2606
6244.38 2496
6245.13 2460
6245.88 2639
6246.62 2685
6247.37 2686
6248.11 2802
6248.86 2933
6249.60 3024
6250.35 3001
6251.10 3101
6251.84 2965
6252.59 2775
6253.33 2890
6254.08 2827
6254.83 2752
6255.57 2731
6256.32 2584
6257.06 2558
6257.81 2597
6258.56 2518
6259.30 2600
6260.05 2485
6260.80 2502
6261.54 2562
6262.29 2563
6263.04 2617
6263.78 2536
6264.53 2474
6265.28 2480
6266.02 2523
6266.77 2612
6267.52 2425
6268.26 2541
6269.01 2629
6269.76 2510
6270.50 2426
6271.25 2494
6272.00 2663
6272.75 2569
6273.49 2583
6274.24 2559
6274.99 2593
6275.73 2570
6276.48 2539
6277.23 2533
6277.98 2563
6278.72 2541
6279.47 2538
6280.22 2550
6280.97 2537
6281.71 2426
6282.46 2370
6283.21 2388
6283.96 2325
6284.71 2343
6285.45 2381
6286.20 2367
6286.95 2251
6287.70 2258
6288.45 2325
6289.19 2270
6289.94 2210
6290.69 2309
6291.44 2292
6292.19 2356
6292.94 2210
6293.68 2217
6294.43 2176
6295.18 2222
6295.93 2200
6296.68 2141
6297.43 2137
6298.18 2145
6298.92 2093
6299.67 2114
6300.42 2218
6301.17 2178
6301.92 2296
6302.67 2143
6303.42 2076
6304.17 2153
6304.92 2213
6305.66 2277
6306.41 2261
6307.16 2218
6307.91 2346
6308.66 2308
6309.41 2205
6310.16 2240
6310.91 2238
6311.66 2176
6312.41 2175
6313.16 2289
6313.91 2223
6314.66 2218
6315.41 2206
6316.16 2226
6316.91 2075
6317.66 2124
6318.41 2161
6319.16 2066
6319.91 2042
6320.66 1995
6321.41 2010
6322.16 1985
6322.91 2051
6323.66 1962
6324.41 2002
6325.16 2001
6325.91 1942
6326.66 1928
6327.41 2018
6328.16 1996
6328.91 1990
6329.66 1954
6330.41 2000
6331.16 2063
6331.91 2002
6332.66 2038
6333.41 2002
6334.16 1991
6334.91 2015
6335.67 1926
6336.42 1940
6337.17 1947
6337.92 1980
6338.67 1968
6339.42 1912
6340.17 2046
6340.92 2055
6341.67 1931
6342.43 1999
6343.18 2021
6343.93 1907
6344.68 1863
6345.43 1999
6346.18 1924
6346.93 1999
6347.69 1972
6348.44 1987
6349.19 2038
6349.94 1977
6350.69 1951
6351.45 1991
6352.20 2023
6352.95 2102
6353.70 2105
6354.45 2163
6355.20 2130
6355.96 2164
6356.71 2123
6357.46 2153
6358.21 2042
6358.97 1969
6359.72 2029
6360.47 2002
6361.22 1984
6361.98 1945
6362.73 1947
6363.48 1939
6364.23 1947
6364.99 1950
6365.74 1843
6366.49 1879
6367.24 1882
6368.00 1886
6368.75 1872
6369.50 1928
6370.26 1928
6371.01 1938
6371.76 1903
6372.51 1951
6373.27 1883
6374.02 1913
6374.77 1913
6375.53 1888
6376.28 1876
6377.03 1877
6377.79 1817
6378.54 1821
6379.29 1974
6380.05 1924
6380.80 1880
6381.56 1963
6382.31 1896
6383.06 1900
6383.82 1936
6384.57 1901
6385.32 1907
6386.08 1889
6386.83 1793
6387.59 1859
6388.34 1842
6389.09 1889
6389.85 1863
6390.60 1838
6391.36 1832
6392.11 1857
6392.86 1928
6393.62 1889
6394.37 1735
6395.13 1695
6395.88 1762
6396.64 1764
6397.39 1804
6398.15 1807
6398.90 1752
6399.66 1831
6400.41 1831
6401.16 1781
6401.92 1830
6402.67 1805
6403.43 1799
6404.18 1819
6404.94 1943
6405.69 1866
6406.45 1906
6407.20 1876
6407.96 1798
6408.72 1859
6409.47 1841
6410.23 1886
6410.98 1897
6411.74 1879
6412.49 1920
6413.25 1848
6414.00 1812
6414.76 1951
6415.51 1743
6416.27 1724
6417.03 1823
6417.78 1752
6418.54 1811
6419.29 1782
6420.05 1795
6420.80 1775
6421.56 1847
6422.32 1698
6423.07 1838
6423.83 1814
6424.59 1812
6425.34 1832
6426.10 1859
6426.85 1825
6427.61 1837
6428.37 1828
6429.12 1780
6429.88 1840
6430.64 1802
6431.39 1797
6432.15 1861
6432.91 1811
6433.66 1810
6434.42 1797
6435.18 1907
6435.93 1926
6436.69 1796
6437.45 1819
6438.20 1834
6438.96 1891
6439.72 1885
6440.47 2019
6441.23 1945
6441.99 1925
6442.75 1900
6443.50 1851
6444.26 1886
6445.02 1936
6445.78 1943
6446.53 2024
6447.29 1927
6448.05 1922
6448.81 1906
6449.56 1882
6450.32 1895
6451.08 1944
6451.84 1827
6452.59 1776
6453.35 1828
6454.11 1909
6454.87 1960
6455.63 1965
6456.38 1880
6457.14 1955
6457.90 1985
6458.66 2028
6459.42 2056
6460.17 2139
6460.93 2193
6461.69 2138
6462.45 2005
6463.21 2071
6463.97 2113
6464.73 2052
6465.48 2139
6466.24 2108
6467.00 2071
6467.76 1985
6468.52 2025
6469.28 2019
6470.04 2053
6470.80 2110
6471.55 2097
6472.31 2149
6473.07 2173
6473.83 2049
6474.59 2042
6475.35 2220
6476.11 2189
6476.87 2140
6477.63 2201
6478.39 2239
6479.15 2266
6479.91 2178
6480.66 2206
6481.42 2192
6482.18 2225
6482.94 2247
6483.70 2258
6484.46 2273
6485.22 2234
6485.98 2303
6486.74 2334
6487.50 2324
6488.26 2316
6489.02 2299
6489.78 2386
6490.54 2432
6491.30 2371
6492.06 2377
6492.82 2508
6493.58 2551
6494.34 2634
6495.10 2715
6495.86 2769
6496.62 2733
6497.38 2735
6498.14 2747
6498.91 2737
6499.67 2626
6500.43 2737
6501.19 2599
6501.95 2746
6502.71 2817
6503.47 2689
6504.23 2727
6504.99 2725
6505.75 2710
6506.51 2841
6507.27 2861
6508.04 2754
6508.80 2809
6509.56 2852
6510.32 2915
6511.08 2978
6511.84 2960
6512.60 2955
6513.36 2984
6514.13 2831
6514.89 2907
6515.65 2893
6516.41 2869
6517.17 2927
6517.93 2964
6518.69 3075
6519.46 3079
6520.22 3159
6520.98 3231
6521.74 3220
6522.50 3379
6523.27 3530
6524.03 3655
6524.79 3840
6525.55 3892
6526.31 3985
6527.08 3985
6527.84 3854
6528.60 3856
6529.36 3800
6530.13 3823
6530.89 3857
6531.65 3973
6532.41 3909
6533.18 4085
6533.94 4456
6534.70 4918
6535.46 5564
6536.23 6319
6536.99 6981
6537.75 7254
6538.51 7482
6539.28 7655
6540.04 7265
6540.80 6857
6541.57 6153
6542.33 5799
6543.09 5007
6543.86 4278
6544.62 3897
6545.38 3566
6546.15 3240
6546.91 3029
6547.67 2979
6548.44 2810
6549.20 2983
6549.96 2851
6550.73 2782
6551.49 2718
6552.25 2718
6553.02 2760
6553.78 2819
6554.54 2763
6555.31 2894
6556.07 2827
6556.84 2755
6557.60 2764
6558.36 2693
6559.13 2718
6559.89 2674
6560.66 2672
6561.42 2741
6562.18 2861
6562.95 2925
6563.71 3008
6564.48 2949
6565.24 3024
6566.01 3089
6566.77 3147
6567.54 3223
6568.30 3150
6569.06 3182
6569.83 3196
6570.59 3094
6571.36 3078
6572.12 3082
6572.89 3066
6573.65 3218
6574.42 3273
6575.18 3315
6575.95 3304
6576.71 3398
6577.48 3434
6578.24 3438
6579.01 3511
6579.77 3642
6580.54 3661
6581.31 3750
6582.07 3814
6582.84 3968
6583.60 4002
6584.37 4146
6585.13 4195
6585.90 4290
6586.66 4192
6587.43 4250
6588.20 4181
6588.96 4079
6589.73 3964
6590.49 4034
6591.26 4137
6592.02 4237
6592.79 4234
6593.56 4315
6594.32 4399
6595.09 4359
6595.86 4282
6596.62 4390
6597.39 4045
6598.15 3958
6598.92 3846
6599.69 3710
6600.45 3605
6601.22 3537
6601.99 3433
6602.75 3413
6603.52 3486
6604.29 3448
6605.05 3398
6605.82 3455
6606.59 3517
6607.35 3397
6608.12 3396
6608.89 3477
6609.65 3551
6610.42 3498
6611.19 3609
6611.96 3717
6612.72 3606
6613.49 3491
6614.26 3396
6615.02 3463
6615.79 3249
6616.56 3141
6617.33 3170
6618.09 3131
6618.86 3065
6619.63 3115
6620.40 3029
6621.16 3305
6621.93 3336
6622.70 3383
6623.47 3540
6624.24 3592
6625.00 3573
6625.77 3567
6626.54 3492
6627.31 3725
6628.08 3448
6628.84 3520
6629.61 3337
6630.38 3463
6631.15 3452
6631.92 3388
6632.68 3476
6633.45 3680
6634.22 3766
6634.99 3908
6635.76 3991
6636.53 4238
6637.30 4098
6638.06 4115
6638.83 4066
6639.60 3891
6640.37 3506
6641.14 3564
6641.91 3468
6642.68 3228
6643.45 3159
6644.22 3026
6644.98 2924
6645.75 3022
6646.52 3110
6647.29 3137
6648.06 3135
6648.83 3204
6649.60 3255
6650.37 3306
6651.14 3343
6651.91 3303
6652.68 3476
6653.45 3425
6654.22 3372
6654.99 3364
6655.76 3310
6656.53 3246
6657.30 3170
6658.06 3076
6658.83 3021
6659.60 3115
6660.37 3146
6661.14 3133
6661.91 3197
6662.68 3211
6663.45 3259
6664.22 3308
6665.00 3462
6665.77 3541
6666.54 3587
6667.31 3649
6668.08 3685
6668.85 3646
6669.62 3438
6670.39 3368
6671.16 3238
6671.93 3110
6672.70 2969
6673.47 2967
6674.24 2812
6675.01 2781
6675.78 2706
6676.55 2678
6677.32 2566
6678.10 2646
6678.87 2652
6679.64 2601
6680.41 2680
6681.18 2604
6681.95 2651
6682.72 2603
6683.49 2617
6684.26 2885
6685.04 2942
6685.81 2991
6686.58 3008
6687.35 3193
6688.12 3249
6688.89 3193
6689.67 3227
6690.44 3228
6691.21 3080
6691.98 2977
6692.75 2935
6693.52 2890
6694.30 2611
6695.07 2696
6695.84 2639
6696.61 2552
6697.38 2507
6698.16 2595
6698.93 2617
6699.70 2609
6700.47 2556
6701.25 2590
6702.02 2540
6702.79 2558
6703.56 2568
6704.33 2492
6705.11 2613
6705.88 2458
6706.65 2451
6707.43 2473
6708.20 2511
6708.97 2502
6709.74 2452
6710.52 2523
6711.29 2479
6712.06 2502
6712.84 2516
6713.61 2630
6714.38 2618
6715.15 2636
6715.93 2758
6716.70 2691
6717.47 2705
6718.25 2755
6719.02 2847
6719.79 2812
6720.57 2800
6721.34 2826
6722.11 2786
6722.89 2788
6723.66 2768
6724.43 2753
6725.21 2647
6725.98 2658
6726.76 2590
6727.53 2496
6728.30 2455
6729.08 2382
6729.85 2292
6730.63 2305
6731.40 2251
6732.17 2193
6732.95 2250
6733.72 2260
6734.50 2155
6735.27 2126
6736.04 2119
6736.82 2178
6737.59 2270
6738.37 2131
6739.14 2152
6739.92 2108
6740.69 2195
6741.47 2183
6742.24 2135
6743.02 2151
6743.79 2122
6744.57 2218
6745.34 2257
6746.12 2138
6746.89 2121
6747.66 2157
6748.44 2127
6749.22 2118
6749.99 2136
6750.77 2224
6751.54 2180
6752.32 2163
6753.09 2159
6753.87 2232
6754.64 2153
6755.42 2098
6756.19 2118
6756.97 2144
6757.74 2154
6758.52 2037
6759.29 1985
6760.07 1964
6760.85 1974
6761.62 2018
6762.40 2036
6763.17 1988
6763.95 1942
6764.73 1920
6765.50 1984
6766.28 2063
6767.05 2060
6767.83 2098
6768.61 2058
6769.38 2048
6770.16 2005
6770.94 2049
6771.71 2040
6772.49 1986
6773.26 2001
6774.04 2060
6774.82 1992
6775.59 2032
6776.37 2084
6777.15 2176
6777.92 2163
6778.70 2191
6779.48 2263
6780.25 2258
6781.03 2359
6781.81 2197
6782.59 2256
6783.36 2270
6784.14 2180
6784.92 2012
6785.69 2098
6786.47 1982
6787.25 2029
6788.03 2042
6788.80 1978
6789.58 1976
6790.36 2066
6791.13 1939
6791.91 1916
6792.69 1893
6793.47 1849
6794.25 1891
6795.02 1859
6795.80 1859
6796.58 1763
6797.36 1731
6798.13 1804
6798.91 1818
6799.69 1756
6800.47 1844
6801.25 1809
6802.02 1750
6802.80 1766
6803.58 1851
6804.36 1836
6805.14 1807
6805.92 1756
6806.69 1767
6807.47 1817
6808.25 1749
6809.03 1757
6809.81 1691
6810.59 1687
6811.36 1836
6812.14 1839
6812.92 1738
6813.70 1795
6814.48 1871
6815.26 1904
6816.04 1951
6816.82 1869
6817.60 1855
6818.37 1885
6819.15 1906
6819.93 1753
6820.71 1734
6821.49 1823
6822.27 1875
6823.05 1788
6823.83 1802
6824.61 1835
6825.39 1766
6826.17 1830
6826.95 1897
6827.73 1820
6828.51 1722
6829.29 1781
6830.07 1799
6830.85 1722
6831.63 1696
6832.40 1722
6833.18 1804
6833.96 1793
6834.74 1815
6835.52 1823
6836.30 1841
6837.08 1819
6837.87 1686
6838.65 1770
6839.43 1813
6840.21 1696
6840.99 1727
6841.77 1748
6842.55 1738
6843.33 1768
6844.11 1703
6844.89 1703
6845.67 1723
6846.45 1707
6847.23 1813
6848.01 1734
6848.79 1875
6849.57 1958
6850.35 1981
6851.13 2149
6851.92 2336
6852.70 2343
6853.48 2345
6854.26 2365
6855.04 2263
6855.82 2263
6856.60 2168
6857.38 2130
6858.16 2052
6858.95 2017
6859.73 1934
6860.51 1904
6861.29 1848
6862.07 1809
6862.85 1773
6863.64 1766
6864.42 1783
6865.20 1753
6865.98 1776
6866.76 1704
6867.54 1697
6868.33 1729
6869.11 1690
6869.89 1752
6870.67 1760
6871.45 1713
6872.24 1684
6873.02 1713
6873.80 1685
6874.58 1724
6875.36 1716
6876.15 1668
6876.93 1612
6877.71 1741
6878.49 1846
6879.28 1768
6880.06 1772
6880.84 1800
6881.62 1831
6882.41 1814
6883.19 1854
6883.97 1922
6884.76 1908
6885.54 1931
6886.32 1906
6887.10 1965
6887.89 1877
6888.67 1966
6889.45 1938
6890.24 1959
6891.02 1946
6891.80 2005
6892.59 1984
6893.37 1823
6894.15 1795
6894.94 1750
6895.72 1762
6896.50 1877
6897.29 1938
6898.07 1876
6898.85 1807
6899.64 1796
6900.42 1759
6901.21 1809
6901.99 1795
6902.77 1866
6903.56 1796
6904.34 1860
6905.12 1769
6905.91 1841
6906.69 1887
6907.48 1851
6908.26 1809
6909.05 1863
6909.83 1847
6910.61 1778
6911.40 1779
6912.18 1770
6912.97 1783
6913.75 1814
6914.54 1769
6915.32 1797
6916.11 1816
6916.89 1786
6917.67 1809
6918.46 1846
6919.24 1876
6920.03 1954
6920.81 2017
6921.60 2084
6922.38 2046
6923.17 2308
6923.95 2398
6924.74 2310
6925.52 2247
6926.31 2302
6927.09 2278
6927.88 2192
6928.67 2055
6929.45 1982
6930.24 1959
6931.02 1764
6931.81 1774
6932.59 1830
6933.38 1776
6934.16 1733
6934.95 1724
6935.74 1651
6936.52 1745
6937.31 1747
6938.09 1817
6938.88 1777
6939.66 1803
6940.45 1837
6941.24 1882
6942.02 1889
6942.81 1966
6943.59 1990
6944.38 1938
6945.17 1949
6945.95 1951
6946.74 1864
6947.53 1945
6948.31 1843
6949.10 1818
6949.89 1917
6950.67 2105
6951.46 2032
6952.25 1929
6953.03 1957
6953.82 1940
6954.61 1992
6955.39 2055
6956.18 1974
6956.97 2051
6957.75 2094
6958.54 2093
6959.33 2077
6960.11 2071
6960.90 2128
6961.69 2095
6962.48 2028
6963.26 2113
6964.05 2107
6964.84 2163
6965.63 2137
6966.41 2057
6967.20 2107
6967.99 2091
6968.78 2210
6969.56 2267
6970.35 2249
6971.14 2248
6971.93 2232
6972.71 2349
6973.50 2332
6974.29 2310
6975.08 2320
6975.87 2404
6976.65 2439
6977.44 2478
6978.23 2530
6979.02 2546
6979.81 2563
6980.60 2636
6981.38 2666
6982.17 2890
6982.96 3123
6983.75 3329
6984.54 3741
6985.33 4001
6986.11 4204
6986.90 4803
6987.69 4916
6988.48 4841
6989.27 4717
6990.06 4476
6990.85 4133
6991.64 3768
6992.42 3472
6993.21 3195
6994.00 2965
6994.79 2765
6995.58 2675
6996.37 2732
6997.16 2909
6997.95 3193
6998.74 3278
6999.53 3667
7000.32 4015
7001.11 4117
7001.90 4246
7002.68 4388
7003.47 4242
7004.26 3946
7005.05 3713
7005.84 3422
7006.63 2971
7007.42 2728
7008.21 2518
7009.00 2431
7009.79 2190
7010.58 2073
7011.37 2112
7012.16 2117
7012.95 2022
7013.74 2003
7014.53 2115
7015.32 2065
7016.11 1985
7016.90 1975
7017.69 2036
7018.48 2085
7019.27 2009
7020.07 1954
7020.86 2042
7021.65 2037
7022.44 1904
7023.23 1890
7024.02 1865
7024.81 1966
7025.60 1895
7026.39 1996
7027.18 1958
7027.97 1929
7028.76 1912
7029.55 1987
7030.35 1939
7031.14 1923
7031.93 1899
7032.72 1844
7033.51 1846
7034.30 1791
7035.09 1789
7035.88 1890
7036.68 1857
7037.47 1879
7038.26 1993
7039.05 1946
7039.84 2026
7040.63 2094
7041.43 2085
7042.22 2008
7043.01 1951
7043.80 1961
7044.59 1908
7045.38 1927
7046.18 1870
7046.97 1818
7047.76 1765
7048.55 1861
7049.35 1996
7050.14 2054
7050.93 2071
7051.72 1999
7052.51 2058
7053.31 2105
7054.10 2021
7054.89 1954
7055.68 1926
7056.48 1858
7057.27 1767
7058.06 1815
7058.85 1789
7059.65 1756
7060.44 1747
7061.23 1753
7062.03 1800
7062.82 1774
7063.61 1769
7064.40 1817
7065.20 1775
7065.99 1769
7066.78 1727
7067.58 1719
7068.37 1746
7069.16 1706
7069.96 1668
7070.75 1734
7071.54 1717
7072.34 1680
7073.13 1644
7073.92 1663
7074.72 1595
7075.51 1577
7076.30 1677
7077.10 1695
7077.89 1702
7078.69 1656
7079.48 1656
7080.27 1747
7081.07 1754
7081.86 1681
7082.66 1701
7083.45 1711
7084.24 1698
7085.04 1635
7085.83 1684
7086.63 1583
7087.42 1621
7088.21 1716
7089.01 1618
7089.80 1579
7090.60 1602
7091.39 1593
7092.19 1620
7092.98 1663
7093.78 1617
7094.57 1617
7095.37 1552
7096.16 1586
7096.96 1532
7097.75 1582
7098.55 1617
7099.34 1598
7100.14 1527
7100.93 1531
7101.73 1436
7102.52 1471
7103.32 1596
7104.11 1551
7104.91 1511
7105.70 1452
7106.50 1529
7107.29 1471
7108.09 1512
7108.88 1487
7109.68 1523
7110.47 1524
7111.27 1392
7112.07 1373
7112.86 1428
7113.66 1390
7114.45 1459
7115.25 1429
7116.04 1487
7116.84 1532
7117.64 1452
7118.43 1500
7119.23 1479
7120.02 1532
7120.82 1542
7121.62 1542
7122.41 1456
7123.21 1541
7124.01 1510
7124.80 1585
7125.60 1578
7126.40 1520
7127.19 1507
7127.99 1507
7128.79 1522
7129.58 1442
7130.38 1526
7131.18 1552
7131.97 1522
7132.77 1511
7133.57 1506
7134.36 1493
7135.16 1445
7135.96 1495
7136.75 1456
7137.55 1410
7138.35 1499
7139.14 1490
7139.94 1532
7140.74 1487
7141.54 1569
7142.33 1448
7143.13 1513
7143.93 1515
7144.73 1500
7145.52 1531
7146.32 1503
7147.12 1481
7147.92 1447
7148.71 1411
7149.51 1398
7150.31 1427
7151.11 1460
7151.91 1442
7152.70 1530
7153.50 1456
7154.30 1370
7155.10 1430
7155.90 1344
7156.69 1347
7157.49 1368
7158.29 1379
7159.09 1408
7159.89 1406
7160.69 1497
7161.48 1460
7162.28 1403
7163.08 1335
7163.88 1384
7164.68 1449
7165.48 1351
7166.28 1369
7167.07 1362
7167.87 1393
7168.67 1451
7169.47 1417
7170.27 1546
7171.07 1550
7171.87 1472
7172.67 1505
7173.47 1451
7174.27 1415
7175.06 1508
7175.86 1557
7176.66 1454
7177.46 1385
7178.26 1384
7179.06 1405
7179.86 1497
7180.66 1462
7181.46 1470
7182.26 1403
7183.06 1420
7183.86 1450
7184.66 1459
7185.46 1514
7186.26 1526
7187.06 1577
7187.86 1565
7188.66 1391
7189.46 1430
7190.26 1441
7191.06 1518
7191.86 1442
7192.66 1294
7193.46 1320
7194.26 1299
7195.06 1308
7195.86 1343
7196.66 1388
7197.46 1309
7198.26 1412
7199.06 1368
7199.86 1431
7200.66 1319
7201.46 1453
7202.26 1443
7203.06 1406
7203.87 1344
7204.67 1371
7205.47 1389
7206.27 1382
7207.07 1318
7207.87 1385
7208.67 1376
7209.47 1254
7210.27 1314
7211.07 1355
7211.88 1309
7212.68 1256
7213.48 1373
7214.28 1460
7215.08 1397
7215.88 1427
7216.68 1464
7217.49 1417
7218.29 1322
7219.09 1234
7219.89 1292
7220.69 1363
7221.49 1326
7222.30 1430
7223.10 1357
7223.90 1350
7224.70 1315
7225.50 1278
7226.31 1332
7227.11 1321
7227.91 1371
7228.71 1354
7229.51 1366
7230.32 1265
7231.12 1345
7231.92 1363
7232.72 1415
7233.53 1373
7234.33 1321
7235.13 1372
7235.93 1386
7236.74 1400
7237.54 1399
7238.34 1470
7239.14 1413
7239.95 1437
7240.75 1500
7241.55 1475
7242.36 1424
7243.16 1459
7243.96 1493
7244.77 1440
7245.57 1400
7246.37 1402
7247.17 1422
7247.98 1293
7248.78 1312
7249.58 1351
7250.39 1351
7251.19 1338
7251.99 1332
7252.80 1387
7253.60 1380
7254.41 1331
7255.21 1318
7256.01 1314
7256.82 1374
7257.62 1359
7258.42 1366
7259.23 1410
7260.03 1424
7260.84 1350
7261.64 1332
7262.44 1347
7263.25 1346
7264.05 1318
7264.86 1320
7265.66 1389
7266.46 1435
7267.27 1434
7268.07 1407
7268.88 1357
7269.68 1291
7270.49 1338
7271.29 1449
7272.10 1368
7272.90 1389
7273.71 1424
7274.51 1469
7275.31 1532
7276.12 1482
7276.92 1474
7277.73 1454
7278.53 1495
7279.34 1414
7280.14 1505
7280.95 1497
7281.75 1439
7282.56 1613
7283.37 1676
7284.17 1747
7284.98 1824
7285.78 1876
7286.59 1818
7287.39 1851
7288.20 1866
7289.00 1893
7289.81 1788
7290.61 1588
7291.42 1586
7292.23 1542
7293.03 1551
7293.84 1540
7294.64 1533
7295.45 1589
7296.25 1547
7297.06 1546
7297.87 1528
7298.67 1509
7299.48 1491
7300.28 1547
7301.09 1645
7301.90 1662
7302.70 1690
7303.51 1676
7304.32 1703
7305.12 1729
7305.93 1635
7306.74 1676
7307.54 1680
7308.35 1752
7309.16 1799
7309.96 1767
7310.77 1811
7311.58 1794
7312.38 1824
7313.19 1846
7314.00 1881
7314.80 1818
7315.61 1825
7316.42 1783
7317.22 1716
7318.03 1789
7318.84 1868
7319.65 1917
7320.45 1992
7321.26 2016
7322.07 2110
7322.88 2096
7323.68 2174
7324.49 2010
7325.30 2042
7326.11 1976
7326.91 1969
7327.72 1791
7328.53 1719
7329.34 1649
7330.14 1668
7330.95 1576
7331.76 1620
7332.57 1680
7333.38 1559
7334.18 1577
7334.99 1618
7335.80 1544
7336.61 1447
7337.42 1470
7338.22 1508
7339.03 1525
7339.84 1551
7340.65 1521
7341.46 1508
7342.27 1436
7343.07 1507
7343.88 1541
7344.69 1552
7345.50 1507
7346.31 1537
7347.12 1572
7347.93 1603
7348.74 1624
7349.54 1607
7350.35 1614
7351.16 1562
7351.97 1618
7352.78 1655
7353.59 1560
7354.40 1474
7355.21 1496
7356.02 1445
7356.83 1467
7357.64 1571
7358.45 1561
7359.25 1550
7360.06 1580
7360.87 1535
7361.68 1622
7362.49 1613
7363.30 1596
7364.11 1569
7364.92 1650
7365.73 1603
7366.54 1568
7367.35 1532
7368.16 1582
7368.97 1530
7369.78 1540
7370.59 1630
7371.40 1680
7372.21 1641
7373.02 1596
7373.83 1616
7374.64 1643
7375.45 1692
7376.26 1608
7377.07 1663
7377.88 1657
7378.69 1775
7379.50 1897
7380.31 1984
7381.13 2001
7381.94 2182
7382.75 2185
7383.56 2018
7384.37 2076
7385.18 2106
7385.99 1874
7386.80 1920
7387.61 1761
7388.42 1656
7389.23 1606
7390.05 1583
7390.86 1541
7391.67 1504
7392.48 1578
7393.29 1516
7394.10 1460
7394.91 1476
7395.72 1460
7396.54 1502
7397.35 1509
7398.16 1600
7398.97 1549
7399.78 1555
7400.59 1554
7401.41 1726
7402.22 1716
7403.03 1845
7403.84 1807
7404.65 1852
7405.46 1719
7406.28 1670
7407.09 1686
7407.90 1681
7408.71 1754
7409.52 1687
7410.34 1649
7411.15 1573
7411.96 1636
7412.77 1557
7413.59 1520
7414.40 1441
7415.21 1382
7416.02 1408
7416.84 1362
7417.65 1391
7418.46 1385
7419.27 1322
7420.09 1347
7420.90 1423
7421.71 1362
7422.53 1283
7423.34 1327
7424.15 1332
7424.96 1320
7425.78 1452
7426.59 1376
7427.40 1378
7428.22 1326
7429.03 1273
7429.84 1325
7430.66 1358
7431.47 1451
7432.28 1359
7433.10 1309
7433.91 1443
7434.72 1303
7435.54 1326
7436.35 1403
7437.17 1369
7437.98 1328
7438.79 1328
7439.61 1350
7440.42 1374
7441.23 1357
7442.05 1355
7442.86 1338
7443.68 1325
7444.49 1332
7445.30 1327
7446.12 1306
7446.93 1271
7447.75 1346
7448.56 1380
7449.38 1404
7450.19 1306
7451.00 1324
7451.82 1289
7452.63 1313
7453.45 1320
7454.26 1368
7455.08 1312
7455.89 1283
7456.71 1290
7457.52 1365
7458.34 1344
7459.15 1308
7459.97 1290
7460.78 1300
7461.60 1285
7462.41 1313
7463.23 1265
7464.04 1334
7464.86 1368
7465.67 1334
7466.49 1298
7467.30 1379
7468.12 1415
7468.93 1407
7469.75 1359
7470.56 1354
7471.38 1373
7472.20 1303
7473.01 1346
7473.83 1418
7474.64 1312
7475.46 1309
7476.27 1298
7477.09 1256
7477.91 1145
7478.72 1211
7479.54 1266
7480.35 1338
7481.17 1300
7481.99 1283
7482.80 1253
7483.62 1240
7484.44 1278
7485.25 1251
7486.07 1368
7486.88 1274
7487.70 1233
7488.52 1235
7489.33 1174
7490.15 1297
7490.97 1330
7491.78 1288
7492.60 1355
7493.42 1265
7494.23 1299
7495.05 1319
7495.87 1252
7496.69 1273
7497.50 1248
7498.32 1194
7499.14 1237
7499.95 1223
7500.77 1225
7501.59 1222
7502.40 1233
7503.22 1194
7504.04 1252
7504.86 1322
7505.67 1301
7506.49 1297
7507.31 1219
7508.13 1286
7508.94 1298
7509.76 1271
7510.58 1276
7511.40 1308
7512.22 1237
7513.03 1269
7513.85 1217
7514.67 1209
7515.49 1225
7516.31 1245
7517.12 1299
7517.94 1269
7518.76 1205
7519.58 1202
7520.40 1182
7521.21 1246
7522.03 1235
7522.85 1304
7523.67 1327
7524.49 1250
7525.31 1188
7526.12 1231
7526.94 1299
7527.76 1249
7528.58 1201
7529.40 1202
7530.22 1226
7531.04 1251
7531.86 1266
7532.67 1320
7533.49 1285
7534.31 1327
7535.13 1341
7535.95 1272
7536.77 1279
7537.59 1268
7538.41 1266
7539.23 1329
7540.05 1322
7540.87 1309
7541.69 1311
7542.51 1240
7543.32 1277
7544.14 1275
7544.96 1278
7545.78 1318
7546.60 1368
7547.42 1356
7548.24 1362
7549.06 1374
7549.88 1284
7550.70 1345
7551.52 1321
7552.34 1324
7553.16 1364
7553.98 1330
7554.80 1312
7555.62 1407
7556.44 1413
7557.26 1427
7558.08 1349
7558.90 1461
7559.72 1515
7560.54 1473
7561.36 1441
7562.19 1439
7563.01 1409
7563.83 1418
7564.65 1469
7565.47 1507
7566.29 1364
7567.11 1356
7567.93 1411
7568.75 1424
7569.57 1438
7570.39 1427
7571.21 1368
7572.03 1475
7572.86 1439
7573.68 1503
7574.50 1429
7575.32 1453
7576.14 1438
7576.96 1399
7577.78 1477
7578.60 1471
7579.43 1496
7580.25 1486
7581.07 1473
7581.89 1469
7582.71 1485
7583.53 1466
7584.36 1531
7585.18 1482
7586.00 1538
7586.82 1558
7587.64 1602
7588.47 1623
7589.29 1610
7590.11 1698
7590.93 1641
7591.75 1666
7592.58 1735
7593.40 1660
7594.22 1601
7595.04 1647
7595.86 1648
7596.69 1702
7597.51 1645
7598.33 1574
7599.15 1695
7599.98 1637
7600.80 1734
7601.62 1832
7602.45 1827
7603.27 1869
7604.09 1968
7604.91 2044
7605.74 2237
7606.56 2291
7607.38 2252
7608.21 2156
7609.03 2051
7609.85 2080
7610.67 1967
7611.50 1887
7612.32 1826
7613.14 1736
7613.97 1838
7614.79 1861
7615.61 1824
7616.44 1862
7617.26 1762
7618.08 1837
7618.91 1818
7619.73 1753
7620.56 1745
7621.38 1712
7622.20 1737
7623.03 1683
7623.85 1743
7624.67 1821
7625.50 1754
7626.32 1823
7627.15 1934
7627.97 2004
7628.80 1992
7629.62 2137
7630.44 2394
7631.27 2526
7632.09 2698
7632.92 2852
7633.74 2928
7634.57 2869
7635.39 2754
7636.21 2540
7637.04 2398
7637.86 2182
7638.69 2000
7639.51 1833
7640.34 1740
7641.16 1633
7641.99 1633
7642.81 1577
7643.64 1543
7644.46 1470
7645.29 1433
7646.11 1447
7646.94 1436
7647.76 1509
7648.59 1383
7649.41 1423
7650.24 1414
7651.06 1451
7651.89 1438
7652.71 1407
7653.54 1455
7654.37 1320
7655.19 1435
7656.02 1394
7656.84 1422
7657.67 1353
7658.49 1336
7659.32 1357
7660.14 1418
7660.97 1338
7661.80 1323
7662.62 1300
7663.45 1387
7664.27 1398
7665.10 1376
7665.93 1335
7666.75 1390
7667.58 1448
7668.41 1393
7669.23 1366
7670.06 1371
7670.88 1355
7671.71 1371
7672.54 1348
7673.36 1337
7674.19 1460
7675.02 1299
7675.84 1366
7676.67 1301
7677.50 1309
7678.32 1319
7679.15 1379
7679.98 1251
7680.81 1321
7681.63 1265
7682.46 1326
7683.29 1293
7684.11 1180
7684.94 1305
7685.77 1331
7686.59 1277
7687.42 1272
7688.25 1312
7689.08 1257
7689.90 1296
7690.73 1252
7691.56 1262
7692.39 1252
7693.21 1340
7694.04 1357
7694.87 1342
7695.70 1251
7696.53 1286
7697.35 1247
7698.18 1289
7699.01 1284
7699.84 1265
7700.66 1276
7701.49 1184
7702.32 1236
7703.15 1209
7703.98 1285
7704.81 1323
7705.63 1294
7706.46 1245
7707.29 1361
7708.12 1338
7708.95 1236
7709.78 1227
7710.60 1238
7711.43 1281
7712.26 1289
7713.09 1217
7713.92 1180
7714.75 1268
7715.58 1208
7716.41 1236
7717.23 1236
7718.06 1198
7718.89 1220
7719.72 1150
7720.55 1165
7721.38 1210
7722.21 1125
7723.04 1131
7723.87 1146
7724.70 1161
7725.53 1192
7726.36 1205
7727.18 1105
7728.01 1167
7728.84 1178
7729.67 1170
7730.50 1127
7731.33 1099
7732.16 1179
7732.99 1162
7733.82 1168
7734.65 1259
7735.48 1221
7736.31 1237
7737.14 1184
7737.97 1185
7738.80 1139
7739.63 1208
7740.46 1190
7741.29 1191
7742.12 1184
7742.95 1185
7743.78 1341
7744.61 1223
7745.44 1278
7746.27 1370
7747.10 1357
7747.94 1449
7748.77 1530
7749.60 1532
7750.43 1582
7751.26 1538
7752.09 1499
7752.92 1386
7753.75 1347
7754.58 1250
7755.41 1222
7756.24 1182
7757.07 1183
7757.91 1171
7758.74 1144
7759.57 1173
7760.40 1089
7761.23 1071
7762.06 1122
7762.89 1126
7763.72 1103
7764.56 1110
7765.39 1106
7766.22 1116
7767.05 1154
7767.88 1148
7768.71 1103
7769.55 1140
7770.38 1046
7771.21 1036
7772.04 1166
7772.87 1121
7773.70 1041
7774.54 1030
7775.37 1142
7776.20 1139
7777.03 1094
7777.86 1112
7778.70 1130
7779.53 1134
7780.36 1184
7781.19 1163
7782.03 1102
7782.86 1088
7783.69 1207
7784.52 1114
7785.36 1056
7786.19 1151
7787.02 1164
7787.85 1209
7788.69 1193
7789.52 1275
7790.35 1312
7791.19 1263
7792.02 1218
7792.85 1231
7793.68 1200
7794.52 1159
7795.35 1149
7796.18 1119
7797.02 1061
7797.85 1080
7798.68 1079
7799.52 1124
7800.35 1087
7801.18 1061
7802.02 1053
7802.85 1115
7803.68 1095
7804.52 1023
7805.35 1105
7806.18 1128
7807.02 1083
7807.85 1101
7808.69 1077
7809.52 1130
7810.35 1199
7811.19 1156
7812.02 1103
7812.86 1211
7813.69 1196
7814.52 1309
7815.36 1303
7816.19 1322
7817.03 1330
7817.86 1310
7818.70 1252
7819.53 1259
7820.36 1240
7821.20 1290
7822.03 1228
7822.87 1148
7823.70 1035
7824.54 1109
7825.37 1098
7826.21 1016
7827.04 1125
7827.88 1112
7828.71 1135
7829.55 1108
7830.38 1131
7831.22 1115
7832.05 1114
7832.89 1064
7833.72 1149
7834.56 1104
7835.39 1090
7836.23 989
7837.06 1031
7837.90 1132
7838.73 1031
7839.57 1099
7840.40 1074
7841.24 1067
7842.07 1049
7842.91 1085
7843.75 1051
7844.58 1121
7845.42 1165
7846.25 1202
7847.09 1125
7847.93 1103
7848.76 1156
7849.60 1118
7850.43 1128
7851.27 1131
7852.11 1094
7852.94 1034
7853.78 1063
7854.61 1122
7855.45 1116
7856.29 1093
7857.12 1179
7857.96 1098
7858.80 1147
7859.63 1058
7860.47 1112
7861.31 1090
7862.14 1116
7862.98 1099
7863.82 1052
7864.65 1088
7865.49 1086
7866.33 1066
7867.16 1080
7868.00 1073
7868.84 1103
7869.67 1113
7870.51 1102
7871.35 1082
7872.19 1061
7873.02 1096
7873.86 1048
7874.70 1103
7875.53 1107
7876.37 1078
7877.21 1173
7878.05 1149
7878.88 1073
7879.72 1052
7880.56 1057
7881.40 1044
7882.24 1054
7883.07 958
7883.91 1051
7884.75 1019
7885.59 1035
7886.42 1070
7887.26 989
7888.10 1018
7888.94 1028
7889.78 1170
7890.62 1052
7891.45 1033
7892.29 1035
7893.13 1079
7893.97 1055
7894.81 1075
7895.65 1060
7896.48 1066
7897.32 1066
7898.16 1094
7899.00 978
7899.84 1006
7900.68 1050
7901.52 1043
7902.35 1091
7903.19 1161
7904.03 1101
7904.87 1095
7905.71 1081
7906.55 1035
7907.39 1011
7908.23 984
7909.07 1036
7909.91 1121
7910.75 1085
7911.58 1005
7912.42 1048
7913.26 1086
7914.10 1084
7914.94 1090
7915.78 1021
7916.62 1120
7917.46 1069
7918.30 1119
7919.14 1070
7919.98 1140
7920.82 1127
7921.66 1107
7922.50 1028
7923.34 1077
7924.18 1042
7925.02 1030
7925.86 956
7926.70 915
7927.54 904
7928.38 942
7929.22 979
7930.06 955
7930.90 1018
7931.74 1004
7932.58 993
7933.42 977
7934.26 949
7935.10 975
7935.94 1025
7936.78 1040
7937.62 932
7938.47 913
7939.31 935
7940.15 1014
7940.99 976
7941.83 921
7942.67 940
7943.51 967
7944.35 929
7945.19 968
7946.03 986
7946.88 981
7947.72 984
7948.56 1021
7949.40 1016
7950.24 995
7951.08 1069
7951.92 944
7952.76 1002
7953.61 965
7954.45 967
7955.29 951
7956.13 1025
7956.97 1002
7957.81 1043
7958.66 1060
7959.50 1026
7960.34 914
7961.18 1006
7962.02 998
7962.87 960
7963.71 980
7964.55 1001
7965.39 987
7966.23 964
7967.08 947
7967.92 988
7968.76 979
7969.60 936
7970.45 1010
7971.29 997
7972.13 985
7972.97 961
7973.82 975
7974.66 995
7975.50 1027
7976.34 993
7977.19 951
7978.03 946
7978.87 960
7979.72 939
7980.56 1026
7981.40 1041
7982.24 1011
7983.09 1011
7983.93 978
7984.77 943
7985.62 973
7986.46 1055
7987.30 1028
7988.15 984
7988.99 943
7989.83 984
7990.68 1013
7991.52 1008
7992.36 983
7993.21 913
7994.05 1000
7994.90 1095
7995.74 1022
7996.58 966
7997.43 945
7998.27 916
7999.11 933
7999.96 945
8000.80 938
8001.65 925
8002.49 967
8003.34 943
8004.18 917
8005.02 971
8005.87 954
8006.71 1024
8007.56 968
8008.40 939
8009.25 961
8010.09 933
8010.93 861
8011.78 889
8012.62 927
8013.47 975
8014.31 928
8015.16 857
8016.00 873
8016.85 921
8017.69 938
8018.54 909
8019.38 986
8020.23 952
8021.07 925
8021.92 949
8022.76 1019
8023.61 937
8024.45 957
8025.30 990
8026.14 983
8026.99 946
8027.83 957
8028.68 889
8029.53 880
8030.37 985
8031.22 946
8032.06 887
8032.91 942
8033.75 959
8034.60 914
8035.45 916
8036.29 952
8037.14 980
8037.98 982
8038.83 906
8039.68 927
8040.52 935
8041.37 942
8042.21 980
8043.06 967
8043.91 972
8044.75 957
8045.60 975
8046.45 984
8047.29 900
8048.14 905
8048.99 971
8049.83 965
8050.68 914
8051.53 894
8052.37 865
8053.22 895
8054.07 950
8054.91 918
8055.76 937
8056.61 932
8057.45 954
8058.30 865
8059.15 856
8060.00 896
8060.84 932
8061.69 895
8062.54 916
8063.38 969
8064.23 907
8065.08 948
8065.93 877
8066.77 853
8067.62 927
8068.47 917
8069.32 903
8070.16 916
8071.01 877
8071.86 908
8072.71 928
8073.56 916
8074.40 923
8075.25 903
8076.10 876
8076.95 946
8077.80 983
8078.64 985
8079.49 974
8080.34 951
8081.19 946
8082.04 944
8082.89 938
8083.73 950
8084.58 902
8085.43 927
8086.28 900
8087.13 849
8087.98 867
8088.82 952
8089.67 941
8090.52 922
8091.37 902
8092.22 863
8093.07 859
8093.92 917
8094.77 895
8095.62 907
8096.46 869
8097.31 961
8098.16 898
8099.01 884
8099.86 935
8100.71 919
8101.56 934
8102.41 877
8103.26 880
8104.11 899
8104.96 911
8105.81 957
8106.66 1011
8107.51 939
8108.36 854
8109.21 920
8110.06 917
8110.91 910
8111.76 953
8112.61 959
8113.46 914
8114.31 946
8115.16 907
8116.01 906
8116.86 926
8117.71 929
8118.56 981
8119.41 893
8120.26 952
8121.11 923
8121.96 985
8122.81 956
8123.66 921
8124.51 997
8125.36 967
8126.21 940
8127.06 962
8127.91 974
8128.76 968
8129.61 1038
8130.46 981
8131.31 915
8132.17 892
8133.02 979
8133.87 1005
8134.72 938
8135.57 957
8136.42 924
8137.27 983
8138.12 975
8138.97 939
8139.83 1044
8140.68 1092
8141.53 1094
8142.38 1103
8143.23 1112
8144.08 1138
8144.94 1126
8145.79 1114
8146.64 1093
8147.49 1066
8148.34 1099
8149.19 1062
8150.05 1090
8150.90 1022
8151.75 1008
8152.60 988
8153.45 1002
8154.31 1114
8155.16 991
8156.01 1059
8156.86 1151
8157.71 1110
8158.57 1059
8159.42 1053
8160.27 1003
8161.12 1005
8161.98 945
8162.83 1003
8163.68 1011
8164.53 922
8165.39 995
8166.24 947
8167.09 944
8167.95 973
8168.80 936
8169.65 975
8170.50 995
8171.36 1022
8172.21 1060
8173.06 1013
8173.92 1030
8174.77 1068
8175.62 992
8176.48 971
8177.33 1028
8178.18 982
8179.04 962
8179.89 996
8180.74 967
8181.60 968
8182.45 961
8183.30 947
8184.16 895
8185.01 922
8185.86 890
8186.72 903
8187.57 851
8188.43 850
8189.28 900
8190.13 954
8190.99 888
8191.84 905
8192.70 946
8193.55 956
8194.40 890
8195.26 912
8196.11 949
8196.97 937
8197.82 889
8198.68 899
8199.53 866
8200.39 873
8201.24 899
8202.09 905
8202.95 868
8203.80 859
8204.66 970
8205.51 933
8206.37 943
8207.22 912
8208.08 953
8208.93 908
8209.79 937
8210.64 883
8211.50 921
8212.35 914
8213.21 875
8214.06 941
8214.92 972
8215.77 971
8216.63 918
8217.49 927
8218.34 949
8219.20 953
8220.05 937
8220.91 926
8221.76 907
8222.62 916
8223.47 972
8224.33 947
8225.19 941
8226.04 897
8226.90 912
8227.75 949
8228.61 959
8229.47 910
8230.32 933
8231.18 918
8232.03 875
8232.89 878
8233.75 890
8234.60 903
8235.46 961
8236.32 991
8237.17 966
8238.03 951
8238.88 926
8239.74 1022
8240.60 939
8241.45 951
8242.31 897
8243.17 912
8244.02 949
8244.88 931
8245.74 958
8246.60 937
8247.45 935
8248.31 906
8249.17 945
8250.02 953
8250.88 950
8251.74 923
8252.59 956
8253.45 1008
8254.31 951
8255.17 951
8256.02 937
8256.88 986
8257.74 929
8258.60 958
8259.45 932
8260.31 966
8261.17 949
8262.03 927
8262.89 868
8263.74 892
8264.60 906
8265.46 1005
8266.32 898
8267.17 952
8268.03 892
8268.89 939
8269.75 893
8270.61 953
8271.47 960
8272.32 893
8273.18 893
8274.04 951
8274.90 937
8275.76 896
8276.62 926
8277.47 957
8278.33 913
8279.19 821
8280.05 853
8280.91 933
8281.77 983
8282.63 918
8283.48 924
8284.34 974
8285.20 1021
8286.06 954
8286.92 954
8287.78 942
8288.64 963
8289.50 1033
8290.36 1022
8291.22 977
8292.08 977
8292.94 952
8293.79 1003
8294.65 1050
8295.51 1001
8296.37 1014
8297.23 1019
8298.09 999
8298.95 1008
8299.81 1002
8300.67 1051
8301.53 1136
8302.39 1105
8303.25 1068
8304.11 1092
8304.97 1157
8305.83 1185
8306.69 1064
8307.55 1113
8308.41 1099
8309.27 1073
8310.13 1127
8310.99 1143
8311.85 1091
8312.71 1106
8313.57 1087
8314.43 1173
8315.29 1270
8316.15 1384
8317.01 1410
8317.88 1339
8318.74 1392
8319.60 1281
8320.46 1293
8321.32 1302
8322.18 1207
8323.04 1139
8323.90 1110
8324.76 1069
8325.62 1011
8326.48 1035
8327.34 1009
8328.21 1025
8329.07 1019
8329.93 1012
8330.79 1045
8331.65 1048
8332.51 1032
8333.37 1077
8334.24 1060
8335.10 1054
8335.96 1102
8336.82 1096
8337.68 1072
8338.54 1052
8339.41 985
8340.27 1033
8341.13 981
8341.99 1041
8342.85 1091
8343.71 1038
8344.58 1126
8345.44 1228
8346.30 1168
8347.16 1139
8348.02 1097
8348.89 1039
8349.75 1047
8350.61 1002
8351.47 1014
8352.34 966
8353.20 1040
8354.06 1094
8354.92 1089
8355.79 1006
8356.65 1017
8357.51 1020
8358.37 1066
8359.24 1073
8360.10 1040
8360.96 979
8361.83 1018
8362.69 961
8363.55 942
8364.41 967
8365.28 975
8366.14 958
8367.00 954
8367.87 986
8368.73 981
8369.59 987
8370.46 995
8371.32 1000
8372.18 1014
8373.05 1031
8373.91 1058
8374.77 1038
8375.64 990
8376.50 978
8377.37 961
8378.23 1020
8379.09 1002
8379.96 1096
8380.82 996
8381.68 1051
8382.55 1041
8383.41 1040
8384.28 1072
8385.14 1142
8386.01 1024
8386.87 1101
8387.73 1085
8388.60 1100
8389.46 1080
8390.33 1065
8391.19 1038
8392.06 1015
8392.92 1064
8393.78 1122
8394.65 1067
8395.51 1058
8396.38 1055
8397.24 1061
8398.11 1054
8398.97 1018
8399.84 1020
8400.70 1021
8401.57 1083
8402.43 1043
8403.30 1038
8404.16 1046
8405.03 1063
8405.89 1057
8406.76 1040
8407.62 1010
8408.49 1004
8409.35 1069
8410.22 1093
8411.08 1059
8411.95 1014
8412.82 1022
8413.68 1052
8414.55 1050
8415.41 1087
8416.28 1069
8417.14 1091
8418.01 1115
8418.88 1093
8419.74 1037
8420.61 1052
8421.47 1114
8422.34 1088
8423.21 1166
8424.07 1135
8424.94 1049
8425.80 1079
8426.67 1113
8427.54 1124
8428.40 1162
8429.27 1202
8430.14 1164
8431.00 1163
8431.87 1158
8432.74 1124
8433.60 1156
8434.47 1123
8435.34 1181
8436.20 1210
8437.07 1228
8437.94 1209
8438.80 1191
8439.67 1195
8440.54 1240
8441.40 1206
8442.27 1232
8443.14 1279
8444.00 1332
8444.87 1282
8445.74 1283
8446.61 1254
8447.47 1292
8448.34 1349
8449.21 1296
8450.08 1268
8450.94 1342
8451.81 1345
8452.68 1328
8453.55 1379
8454.41 1515
8455.28 1678
8456.15 1853
8457.02 2047
8457.88 2118
8458.75 2235
8459.62 2253
8460.49 2203
8461.36 2048
8462.22 1979
8463.09 1806
8463.96 1699
8464.83 1609
8465.70 1528
8466.57 1513
8467.43 1512
8468.30 1539
8469.17 1628
8470.04 1765
8470.91 1859
8471.78 1855
8472.65 1872
8473.51 1954
8474.38 1888
8475.25 1830
8476.12 1723
8476.99 1652
8477.86 1583
8478.73 1515
8479.60 1446
8480.46 1466
8481.33 1462
8482.20 1347
8483.07 1351
8483.94 1334
8484.81 1304
8485.68 1263
8486.55 1250
8487.42 1261
8488.29 1168
8489.16 1108
8490.03 1199
8490.90 1219
8491.77 1206
8492.64 1194
8493.51 1219
8494.37 1228
8495.24 1291
8496.11 1218
8496.98 1260
8497.85 1311
8498.72 1319
8499.59 1212
8500.46 1337
8501.33 1309
8502.20 1254
8503.07 1249
8503.94 1241
8504.82 1187
8505.69 1227
8506.56 1255
8507.43 1213
8508.30 1375
8509.17 1344
8510.04 1354
8510.91 1336
8511.78 1431
8512.65 1340
8513.52 1332
8514.39 1290
8515.26 1280
8516.13 1322
8517.00 1355
8517.87 1221
8518.75 1241
8519.62 1208
8520.49 1212
8521.36 1363
8522.23 1359
8523.10 1243
8523.97 1235
8524.84 1308
8525.71 1310
8526.59 1392
8527.46 1381
8528.33 1327
8529.20 1348
8530.07 1297
8530.94 1325
8531.82 1348
8532.69 1320
8533.56 1389
8534.43 1453
8535.30 1290
8536.17 1380
8537.05 1445
8537.92 1504
8538.79 1425
8539.66 1407
8540.53 1442
8541.41 1453
8542.28 1380
8543.15 1346
8544.02 1434
8544.90 1425
8545.77 1436
8546.64 1344
8547.51 1290
8548.39 1389
8549.26 1426
8550.13 1435
8551.00 1633
8551.88 1660
8552.75 1782
8553.62 2024
8554.49 2194
8555.37 2414
8556.24 2494
8557.11 2269
8557.99 2205
8558.86 2088
8559.73 1984
8560.60 1787
8561.48 1618
8562.35 1501
8563.22 1387
8564.10 1310
8564.97 1304
8565.84 1254
8566.72 1269
8567.59 1216
8568.46 1205
8569.34 1181
8570.21 1122
8571.09 1140
8571.96 1170
8572.83 1143
8573.71 1133
8574.58 1163
8575.45 1188
8576.33 1078
8577.20 1163
8578.08 1053
8578.95 1095
8579.82 1147
8580.70 1152
8581.57 1124
8582.45 1222
8583.32 1284
8584.20 1213
8585.07 1237
8585.94 1190
8586.82 1261
8587.69 1180
8588.57 1095
8589.44 1145
8590.32 1155
8591.19 1165
8592.07 1152
8592.94 1183
8593.82 1160
8594.69 1130
8595.57 1153
8596.44 1197
8597.32 1180
8598.19 1142
8599.07 1115
8599.94 1098
8600.82 1141
8601.69 1099
8602.57 1058
8603.44 1070
8604.32 1050
8605.19 1056
8606.07 1031
8606.94 1057
8607.82 1053
8608.69 1075
8609.57 1066
8610.45 1087
8611.32 1010
8612.20 1000
8613.07 1067
8613.95 1087
8614.82 1113
8615.70 1036
8616.58 1090
8617.45 1061
8618.33 1108
8619.21 1084
8620.08 1046
8620.96 1023
8621.83 979
8622.71 1059
8623.59 1093
8624.46 1114
8625.34 1113
8626.22 1157
8627.09 1101
8627.97 1069
8628.85 1085
8629.72 1054
8630.60 1048
8631.48 1050
8632.35 1123
8633.23 1121
8634.11 1072
8634.98 1021
8635.86 1080
8636.74 1042
8637.61 1025
8638.49 1053
8639.37 1116
8640.24 1066
8641.12 1019
8642.00 1122
8642.88 1127
8643.75 1067
8644.63 1051
8645.51 1156
8646.39 1111
8647.26 1075
8648.14 1086
8649.02 1078
8649.90 1128
8650.77 1083
8651.65 1060
8652.53 1065
8653.41 1093
8654.29 1089
8655.16 1075
8656.04 1106
8656.92 1036
8657.80 1069
8658.68 1082
8659.55 1076
8660.43 1007
8661.31 1052
8662.19 1017
8663.07 1078
8663.95 1023
8664.82 980
8665.70 1029
8666.58 995
8667.46 1030
8668.34 1075
8669.22 1055
8670.10 981
8670.97 1033
8671.85 1105
8672.73 1114
8673.61 1082
8674.49 1114
8675.37 1096
8676.25 1078
8677.13 1000
8678.01 1075
8678.88 1105
8679.76 1097
8680.64 1094
8681.52 1051
8682.40 1145
8683.28 1072
8684.16 1045
8685.04 993
8685.92 1064
8686.80 1009
8687.68 1080
8688.56 1100
8689.44 1168
8690.32 1175
8691.20 1373
8692.08 1499
8692.96 1503
8693.84 1530
8694.72 1573
8695.60 1587
8696.48 1523
8697.36 1449
8698.24 1339
8699.12 1264
8700.00 1169
8700.88 1125
8701.76 1140
8702.64 1039
8703.52 994
8704.40 959
8705.28 999
8706.16 945
8707.04 922
8707.92 920
8708.80 943
8709.68 864
8710.56 866
8711.44 895
8712.33 948
8713.21 912
8714.09 913
8714.97 857
8715.85 875
8716.73 907
8717.61 949
8718.49 952
8719.37 931
8720.25 898
8721.14 921
8722.02 916
8722.90 914
8723.78 901
8724.66 880
8725.54 865
8726.42 922
8727.31 978
8728.19 932
8729.07 975
8729.95 992
8730.83 1075
8731.72 1077
8732.60 1071
8733.48 993
8734.36 947
8735.24 958
8736.12 933
8737.01 939
8737.89 918
8738.77 890
8739.65 908
8740.54 953
8741.42 932
8742.30 883
8743.18 900
8744.07 930
8744.95 937
8745.83 914
8746.71 941
8747.60 879
8748.48 905
8749.36 906
8750.24 898
8751.13 874
8752.01 894
8752.89 937
8753.77 915
8754.66 890
8755.54 900
8756.42 976
8757.31 1042
8758.19 1024
8759.07 1019
8759.96 972
8760.84 1026
8761.72 1063
8762.61 1010
8763.49 980
8764.37 890
8765.26 959
8766.14 984
8767.02 965
8767.91 920
8768.79 899
8769.68 988
8770.56 1013
8771.44 929
8772.33 962
8773.21 1000
8774.09 886
8774.98 886
8775.86 829
8776.75 863
8777.63 905
8778.52 863
8779.40 787
8780.28 858
8781.17 832
8782.05 804
8782.94 880
8783.82 906
8784.71 797
8785.59 854
8786.47 925
8787.36 885
8788.24 852
8789.13 809
8790.01 793
8790.90 862
8791.78 906
8792.67 796
8793.55 831
8794.44 871
8795.32 796
8796.21 773
8797.09 806
8797.98 853
8798.86 821
8799.75 805
8800.63 850
8801.52 868
8802.41 831
8803.29 835
8804.18 841
8805.06 843
8805.95 847
8806.83 745
8807.72 790
8808.60 762
8809.49 768
8810.38 791
8811.26 835
8812.15 799
8813.03 789
8813.92 787
8814.81 746
8815.69 751
8816.58 724
8817.46 790
8818.35 770
8819.24 759
8820.12 826
8821.01 785
8821.89 726
8822.78 756
8823.67 764
8824.55 739
8825.44 784
8826.33 765
8827.21 811
8828.10 785
8828.99 731
8829.87 764
8830.76 739
8831.65 784
8832.53 765
8833.42 809
8834.31 768
8835.20 742
8836.08 751
8836.97 756
8837.86 804
8838.74 690
8839.63 711
8840.52 718
8841.41 767
8842.29 753
8843.18 760
8844.07 723
8844.96 760
8845.84 759
8846.73 738
8847.62 771
8848.51 756
8849.39 787
8850.28 727
8851.17 686
8852.06 769
8852.95 716
8853.83 786
8854.72 725
8855.61 695
8856.50 699
8857.39 713
8858.27 721
8859.16 686
8860.05 726
8860.94 714
8861.83 745
8862.72 721
8863.60 664
8864.49 703
8865.38 708
8866.27 737
8867.16 753
8868.05 678
8868.94 665
8869.83 707
8870.71 702
8871.60 794
8872.49 768
8873.38 703
8874.27 723
8875.16 696
8876.05 712
8876.94 694
8877.83 722
8878.72 683
8879.60 698
8880.49 718
8881.38 707
8882.27 661
8883.16 696
8884.05 704
8884.94 646
8885.83 649
8886.72 685
8887.61 712
8888.50 705
8889.39 683
8890.28 700
8891.17 669
8892.06 678
8892.95 704
8893.84 734
8894.73 652
8895.62 728
8896.51 711
8897.40 681
8898.29 649
8899.18 650
8900.07 673
8900.96 676
8901.85 679
8902.74 643
8903.63 638
8904.52 651
8905.41 663
8906.30 627
8907.19 596
8908.08 617
8908.98 702
8909.87 649
8910.76 650
8911.65 673
8912.54 730
8913.43 721
8914.32 659
8915.21 638
8916.10 710
8916.99 689
8917.89 716
8918.78 685
8919.67 681
8920.56 655
8921.45 689
8922.34 671
8923.23 667
8924.13 620
8925.02 652
8925.91 684
8926.80 636
8927.69 665
8928.58 623
8929.48 625
8930.37 663
8931.26 660
8932.15 628
8933.04 626
8933.93 640
8934.83 659
8935.72 624
8936.61 595
8937.50 717
8938.40 719
8939.29 727
8940.18 676
8941.07 614
8941.96 623
8942.86 637
8943.75 593
8944.64 629
8945.53 693
8946.43 701
8947.32 660
8948.21 644
8949.11 661
8950.00 704
8950.89 664
8951.78 613
8952.68 633
8953.57 646
8954.46 698
8955.36 658
8956.25 624
8957.14 628
8958.04 693
8958.93 640
8959.82 648
8960.72 619
8961.61 650
8962.50 675
8963.40 682
8964.29 656
8965.18 631
8966.08 732
8966.97 695
8967.86 680
8968.76 639
8969.65 638
8970.54 648
8971.44 659
8972.33 633
8973.23 602
8974.12 615
8975.01 640
8975.91 654
8976.80 660
8977.70 614
8978.59 615
8979.49 649
8980.38 633
8981.27 611
8982.17 642
8983.06 665
8983.96 558
8984.85 602
8985.75 644
8986.64 621
8987.54 631
8988.43 661
8989.33 642
8990.22 619
8991.12 627
8992.01 598
8992.90 644
8993.80 625
8994.69 639
8995.59 614
8996.49 590
8997.38 595
8998.28 652
8999.17 617
9000.07 662
9000.96 662
9001.86 662
9002.75 633
9003.65 651
9004.54 677
9005.44 674
9006.33 669
9007.23 618
9008.13 659
9009.02 642
9009.92 661
9010.81 610
9011.71 664
9012.60 572
9013.50 613
9014.40 619
9015.29 571
9016.19 589
9017.09 596
9017.98 572
9018.88 626
9019.77 672
9020.67 646
9021.57 677
9022.46 618
9023.36 607
9024.26 602
9025.15 624
9026.05 617
9026.95 609
9027.84 600
9028.74 595
9029.64 558
9030.53 625
9031.43 570
9032.33 557
9033.22 595
9034.12 600
9035.02 656
9035.91 636
9036.81 621
9037.71 609
9038.61 612
9039.50 625
9040.40 635
9041.30 613
9042.20 613
9043.09 592
9043.99 684
9044.89 614
9045.79 634
9046.68 612
9047.58 609
9048.48 628
9049.38 625
9050.27 649
9051.17 600
9052.07 632
9052.97 636
9053.87 593
9054.76 613
9055.66 618
9056.56 625
9057.46 648
9058.36 611
9059.25 598
9060.15 598
9061.05 660
9061.95 652
9062.85 599
9063.75 649
9064.64 665
9065.54 656
9066.44 617
9067.34 640
9068.24 598
9069.14 667
9070.04 598
9070.94 561
9071.83 601
9072.73 631
9073.63 600
9074.53 615
9075.43 645
9076.33 597
9077.23 648
9078.13 597
9079.03 557
9079.93 575
9080.83 625
9081.72 601
9082.62 627
9083.52 618
9084.42 655
9085.32 621
9086.22 616
9087.12 635
9088.02 669
9088.92 587
9089.82 571
9090.72 591
9091.62 634
9092.52 621
9093.42 571
9094.32 583
9095.22 600
9096.12 604
9097.02 625
9097.92 604
9098.82 575
9099.72 576
9100.62 537
9101.52 606
9102.42 662
9103.32 592
9104.22 618
9105.12 544
9106.02 585
9106.92 586
9107.83 599
9108.73 645
9109.63 620
9110.53 592
9111.43 570
9112.33 613
9113.23 596
9114.13 545
9115.03 596
9115.93 601
9116.83 575
9117.74 634
9118.64 613
9119.54 599
9120.44 578
9121.34 572
9122.24 579
9123.14 584
9124.04 575
9124.95 611
9125.85 580
9126.75 568
9127.65 588
9128.55 611
9129.45 565
9130.36 576
9131.26 580
9132.16 623
9133.06 619
9133.96 567
9134.87 536
9135.77 567
9136.67 603
9137.57 544
9138.47 568
9139.38 564
9140.28 597
9141.18 582
9142.08 555
9142.99 575
9143.89 565
9144.79 552
9145.69 587
9146.60 565
9147.50 582
9148.40 578
9149.30 598
9150.21 617
9151.11 584
9152.01 618
9152.92 614
9153.82 600
9154.72 558
9155.62 583
9156.53 591
9157.43 562
9158.33 572
9159.24 572
9160.14 587
9161.04 597
9161.95 578
9162.85 568
9163.75 582
9164.66 576
9165.56 599
9166.46 525
9167.37 556
9168.27 574
9169.17 577
9170.08 575
9170.98 575
9171.89 604
9172.79 591
9173.69 518
9174.60 595
9175.50 592
9176.41 600
9177.31 566
9178.21 557
9179.12 598
9180.02 621
9180.93 529
9181.83 553
9182.74 579
9183.64 564
9184.54 578
9185.45 573
9186.35 563
9187.26 557
9188.16 594
9189.07 564
9189.97 606
9190.88 549
9191.78 595
9192.69 602
9193.59 616
9194.50 636
9195.40 622
9196.31 606
9197.21 690
9198.12 671
9199.02 645
9199.93 640
9200.83 664
9201.74 761
9202.64 823
9203.55 820
9204.45 736
9205.36 754
9206.26 731
9207.17 656
9208.08 652
9208.98 640
9209.89 627
9210.79 617
9211.70 629
9212.60 590
9213.51 572
9214.42 559
9215.32 528
9216.23 570
9217.13 565
9218.04 547
9218.95 542
9219.85 588
9220.76 558
9221.66 534
9222.57 550
9223.48 632
9224.38 541
9225.29 570
9226.20 562
9227.10 527
9228.01 562
9228.92 557
9229.82 567
9230.73 582
9231.64 588
9232.54 494
9233.45 525
9234.36 559
9235.26 530
9236.17 564
9237.08 553
9237.99 528
9238.89 561
9239.80 616
9240.71 543
9241.61 591
9242.52 618
9243.43 549
9244.34 556
9245.24 610
9246.15 584
9247.06 542
9247.97 559
9248.87 549
9249.78 541
9250.69 563
9251.60 555
9252.50 578
9253.41 608
9254.32 563
9255.23 528
9256.14 576
9257.04 587
9257.95 549
9258.86 552
9259.77 574
9260.68 525
9261.59 568
9262.49 606
9263.40 543
9264.31 597
9265.22 539
9266.13 591
9267.04 583
9267.94 528
9268.85 560
9269.76 528
9270.67 560
9271.58 569
9272.49 592
9273.40 537
9274.31 545
9275.21 559
9276.12 590
9277.03 556
9277.94 546
9278.85 572
9279.76 580
9280.67 543
9281.58 533
9282.49 546
9283.40 570
9284.31 565
9285.22 563
9286.12 573
9287.03 527
9287.94 587
9288.85 561
9289.76 611
9290.67 549
9291.58 572
9292.49 564
9293.40 524
9294.31 532
9295.22 536
9296.13 503
9297.04 528
9297.95 528
9298.86 517
9299.77 538
9300.68 600
9301.59 603
9302.50 591
9303.41 552
9304.32 584
9305.23 534
9306.14 514
9307.05 577
9307.96 623
9308.88 600
9309.79 576
9310.70 568
9311.61 557
9312.52 556
9313.43 601
9314.34 584
9315.25 574
9316.16 550
9317.07 606
9317.98 578
9318.89 578
9319.81 588
9320.72 574
9321.63 547
9322.54 580
9323.45 503
9324.36 546
9325.27 526
9326.18 534
9327.10 546
9328.01 580
9328.92 566
9329.83 528
9330.74 584
9331.65 552
9332.57 540
9333.48 505
9334.39 585
9335.30 590
9336.21 598
9337.12 587
9338.04 586
9338.95 594
9339.86 576
9340.77 594
9341.69 590
9342.60 606
9343.51 594
9344.42 568
9345.33 526
9346.25 541
9347.16 523
9348.07 569
9348.98 565
9349.90 524
9350.81 555
9351.72 522
9352.63 574
9353.55 603
9354.46 606
9355.37 556
9356.29 470
9357.20 510
9358.11 602
9359.02 565
9359.94 519
9360.85 522
9361.76 552
9362.68 551
9363.59 584
9364.50 523
9365.42 574
9366.33 556
9367.24 562
9368.16 571
9369.07 608
9369.98 582
9370.90 557
9371.81 545
9372.73 564
9373.64 571
9374.55 617
9375.47 605
9376.38 575
9377.29 601
9378.21 618
9379.12 612
9380.04 567
9380.95 523
9381.86 576
9382.78 562
9383.69 544
9384.61 551
9385.52 537
9386.44 539
9387.35 563
9388.26 547
9389.18 573
9390.09 596
9391.01 647
9391.92 691
9392.84 665
9393.75 678
9394.67 655
9395.58 648
9396.50 645
9397.41 597
9398.33 612
9399.24 628
9400.16 643
9401.07 625
9401.99 580
9402.90 596
9403.82 581
9404.73 631
9405.65 610
9406.56 592
9407.48 583
9408.39 609
9409.31 599
9410.22 566
9411.14 539
9412.06 608
9412.97 621
9413.89 591
9414.80 541
9415.72 625
9416.63 603
9417.55 534
9418.47 540
9419.38 550
9420.30 607
9421.21 610
9422.13 578
9423.05 619
9423.96 601
9424.88 628
9425.80 541
9426.71 568
9427.63 579
9428.54 579
9429.46 603
9430.38 589
9431.29 574
9432.21 632
9433.13 605
9434.04 652
9434.96 601
9435.88 630
9436.79 673
9437.71 653
9438.63 645
9439.55 591
9440.46 607
9441.38 577
9442.30 629
9443.21 609
9444.13 629
9445.05 616
9445.96 638
9446.88 601
9447.80 606
9448.72 632
9449.63 690
9450.55 735
9451.47 723
9452.39 716
9453.30 822
9454.22 837
9455.14 829
9456.06 812
9456.98 776
9457.89 759
9458.81 720
9459.73 721
9460.65 682
9461.57 645
9462.48 693
9463.40 618
9464.32 596
9465.24 608
9466.16 587
9467.07 606
9467.99 579
9468.91 612
9469.83 602
9470.75 622
9471.67 589
9472.58 597
9473.50 607
9474.42 559
9475.34 588
9476.26 584
9477.18 642
9478.10 636
9479.02 595
9479.93 673
9480.85 654
9481.77 616
9482.69 637
9483.61 677
9484.53 668
9485.45 705
9486.37 661
9487.29 665
9488.21 597
9489.13 601
9490.05 617
9490.97 618
9491.88 606
9492.80 618
9493.72 620
9494.64 644
9495.56 615
9496.48 568
9497.40 598
9498.32 570
9499.24 556
9500.16 546
9501.08 553
9502.00 602
9502.92 573
9503.84 581
9504.76 618
9505.68 584
9506.60 556
9507.52 570
9508.44 596
9509.36 582
9510.28 587
9511.20 562
9512.12 596
9513.05 525
9513.97 565
9514.89 605
9515.81 608
9516.73 608
9517.65 614
9518.57 633
9519.49 627
9520.41 610
9521.33 653
9522.25 629
9523.17 624
9524.09 603
9525.02 586
9525.94 570
9526.86 607
9527.78 605
9528.70 575
9529.62 563
9530.54 560
9531.46 584
9532.39 640
9533.31 671
9534.23 610
9535.15 658
9536.07 649
9536.99 660
9537.92 635
9538.84 655
9539.76 612
9540.68 611
9541.60 603
9542.53 644
9543.45 590
9544.37 618
9545.29 617
9546.21 603
9547.14 600
9548.06 595
9548.98 574
9549.90 605
9550.82 615
9551.75 611
9552.67 599
9553.59 558
9554.51 642
9555.44 644
9556.36 623
9557.28 655
9558.21 589
9559.13 617
9560.05 617
9560.97 584
9561.90 606
9562.82 625
9563.74 646
9564.67 661
9565.59 607
9566.51 610
9567.43 584
9568.36 564
9569.28 575
9570.20 618
9571.13 564
9572.05 613
9572.97 598
9573.90 597
9574.82 594
9575.74 576
9576.67 598
9577.59 628
9578.52 598
9579.44 585
9580.36 632
9581.29 635
9582.21 661
9583.13 637
9584.06 612
9584.98 635
9585.91 610
9586.83 704
9587.76 642
9588.68 608
9589.60 615
9590.53 629
9591.45 622
9592.38 609
9593.30 646
9594.23 642
9595.15 663
9596.07 625
9597.00 646
9597.92 674
9598.85 617
9599.77 659
9600.70 651
9601.62 639
9602.55 665
9603.47 662
9604.40 691
9605.32 674
9606.25 662
9607.17 695
9608.10 696
9609.02 670
9609.95 689
9610.87 663
9611.80 671
9612.72 695
9613.65 663
9614.57 669
9615.50 714
9616.43 716
9617.35 755
9618.28 792
9619.20 722
9620.13 808
9621.05 786
9621.98 756
9622.91 738
9623.83 731
9624.76 769
9625.68 819
9626.61 797
9627.54 831
9628.46 831
9629.39 791
9630.31 846
9631.24 783
9632.17 875
9633.09 894
9634.02 946
9634.95 940
9635.87 987
9636.80 1040
9637.72 1057
9638.65 1082
9639.58 1086
9640.50 1086
9641.43 1062
9642.36 1046
9643.28 1005
9644.21 982
9645.14 1026
9646.07 1070
9646.99 1080
9647.92 1116
9648.85 1244
9649.77 1290
9650.70 1315
9651.63 1293
9652.56 1314
9653.48 1268
9654.41 1201
9655.34 1170
9656.26 1049
9657.19 1021
9658.12 1017
9659.05 962
9659.98 903
9660.90 900
9661.83 884
9662.76 869
9663.69 880
9664.61 841
9665.54 842
9666.47 879
9667.40 893
9668.33 907
9669.25 873
9670.18 900
9671.11 893
9672.04 919
9672.97 904
9673.89 927
9674.82 899
9675.75 914
9676.68 968
9677.61 996
9678.54 958
9679.47 985
9680.39 1004
9681.32 911
9682.25 883
9683.18 925
9684.11 918
9685.04 874
9685.97 905
9686.90 973
9687.82 988
9688.75 959
9689.68 975
9690.61 1065
9691.54 1107
9692.47 1093
9693.40 1089
9694.33 1122
9695.26 980
9696.19 1001
9697.12 1004
9698.05 998
9698.98 970
9699.90 935
9700.83 928
9701.76 962
9702.69 914
9703.62 917
9704.55 889
9705.48 904
9706.41 894
9707.34 883
9708.27 903
9709.20 841
9710.13 828
9711.06 908
9711.99 796
9712.92 825
9713.85 856
9714.78 862
9715.71 860
9716.64 804
9717.57 782
9718.50 856
9719.44 804
9720.37 835
9721.30 859
9722.23 834
9723.16 837
9724.09 814
9725.02 790
9725.95 812
9726.88 814
9727.81 859
9728.74 817
9729.67 851
9730.60 851
9731.54 853
9732.47 893
9733.40 836
9734.33 807
9735.26 766
9736.19 867
9737.12 884
9738.05 827
9738.99 744
9739.92 750
9740.85 832
9741.78 826
9742.71 807
9743.64 813
9744.57 763
9745.51 766
9746.44 783
9747.37 808
9748.30 803
9749.23 797
9750.17 817
9751.10 823
9752.03 773
9752.96 852
9753.89 834
9754.83 792
9755.76 815
9756.69 836
9757.62 794
9758.56 846
9759.49 841
9760.42 825
9761.35 874
9762.29 877
9763.22 976
9764.15 874
9765.08 864
9766.02 842
9766.95 921
9767.88 862
9768.81 863
9769.75 874
9770.68 877
9771.61 902
9772.55 825
9773.48 901
9774.41 868
9775.35 872
9776.28 857
9777.21 874
9778.14 897
9779.08 925
9780.01 930
9780.94 942
9781.88 955
9782.81 942
9783.75 1013
9784.68 1055
9785.61 1061
9786.55 1053
9787.48 979
9788.41 1046
9789.35 1080
9790.28 1012
9791.22 927
9792.15 896
9793.08 916
9794.02 946
9794.95 944
9795.89 975
9796.82 1029
9797.75 1072
9798.69 1102
9799.62 1106
9800.56 1043
9801.49 1059
9802.43 1046
9803.36 952
9804.29 880
9805.23 909
9806.16 882
9807.10 792
9808.03 826
9808.97 793
9809.90 776
9810.84 817
9811.77 814
9812.71 760
9813.64 659
9814.58 729
9815.51 722
9816.45 758
9817.38 752
9818.32 707
9819.25 767
9820.19 736
9821.12 747
9822.06 714
9822.99 716
9823.93 717
9824.87 800
9825.80 761
9826.74 761
9827.67 697
9828.61 705
9829.54 714
9830.48 718
9831.42 707
9832.35 682
9833.29 740
9834.22 713
9835.16 778
9836.10 708
9837.03 705
9837.97 733
9838.90 760
9839.84 746
9840.78 756
9841.71 806
9842.65 736
9843.59 756
9844.52 724
9845.46 726
9846.40 696
9847.33 750
9848.27 742
9849.20 725
9850.14 677
9851.08 676
9852.02 727
9852.95 709
9853.89 711
9854.83 736
9855.76 754
9856.70 728
9857.64 672
9858.57 656
9859.51 685
9860.45 703
9861.39 709
9862.32 742
9863.26 750
9864.20 719
9865.14 733
9866.07 723
9867.01 702
9867.95 708
9868.89 692
9869.82 668
9870.76 731
9871.70 708
9872.64 731
9873.57 701
9874.51 755
9875.45 733
9876.39 698
9877.33 733
9878.26 697
9879.20 710
9880.14 750
9881.08 764
9882.02 730
9882.96 770
9883.89 752
9884.83 739
9885.77 724
9886.71 779
9887.65 694
9888.59 734
9889.52 767
9890.46 754
9891.40 691
9892.34 754
9893.28 766
9894.22 676
9895.16 703
9896.10 667
9897.03 685
9897.97 660
9898.91 693
9899.85 697
9900.79 765
9901.73 692
9902.67 685
9903.61 727
9904.55 708
9905.49 697
9906.43 725
9907.37 753
9908.31 695
9909.25 760
9910.18 804
9911.12 763
9912.06 772
9913.00 785
9913.94 772
9914.88 775
9915.82 756
9916.76 783
9917.70 751
9918.64 782
9919.58 806
9920.52 770
9921.46 762
9922.40 829
9923.34 891
9924.28 929
9925.22 1016
9926.16 1180
9927.10 1292
9928.05 1378
9928.99 1370
9929.93 1391
9930.87 1339
9931.81 1169
9932.75 1087
9933.69 1006
9934.63 885
9935.57 828
9936.51 757
9937.45 702
9938.39 682
9939.33 741
9940.27 689
9941.22 744
9942.16 668
9943.10 688
9944.04 689
9944.98 682
9945.92 680
9946.86 689
9947.80 666
9948.75 655
9949.69 648
9950.63 619
9951.57 613
9952.51 625
9953.45 645
9954.40 654
9955.34 683
9956.28 673
9957.22 654
9958.16 643
9959.10 676
9960.05 695
9960.99 671
9961.93 651
9962.87 659
9963.81 669
9964.76 646
9965.70 725
9966.64 766
9967.58 734
9968.53 686
9969.47 690
9970.41 742
9971.35 772
9972.30 747
9973.24 780
9974.18 766
9975.12 770
9976.07 705
9977.01 650
9977.95 659
9978.89 683
9979.84 643
9980.78 598
9981.72 571
9982.67 635
9983.61 601
9984.55 629
9985.50 627
9986.44 586
9987.38 617
9988.33 644
9989.27 611
9990.21 569
9991.16 614
9992.10 655
9993.04 635
9993.99 620
9994.93 589
9995.87 639
9996.82 605
9997.76 621
9998.70 634
9999.65 601
10000.59 604
10001.54 665
10002.48 587
10003.42 656
10004.37 655
10005.31 650
10006.26 613
10007.20 614
10008.14 614
10009.09 638
10010.03 661
10010.98 635
10011.92 637
10012.87 643
10013.81 603
10014.76 564
10015.70 617
10016.64 582
10017.59 583
10018.53 585
10019.48 607
10020.42 585
10021.37 564
10022.31 566
10023.26 580
10024.20 588
10025.15 614
10026.09 565
10027.04 561
10027.98 549
10028.93 528
10029.87 569
10030.82 554
10031.76 563
10032.71 560
10033.66 596
10034.60 580
10035.55 564
10036.49 545
10037.44 582
10038.38 587
10039.33 564
10040.27 523
10041.22 552
10042.17 593
10043.11 568
10044.06 587
10045.00 540
10045.95 547
10046.90 570
10047.84 572
10048.79 568
10049.73 542
10050.68 498
10051.63 519
10052.57 582
10053.52 593
10054.47 577
10055.41 576
10056.36 606
10057.31 539
10058.25 574
10059.20 604
10060.15 549
10061.09 539
10062.04 582
10062.99 589
10063.93 555
10064.88 581
10065.83 557
10066.77 567
10067.72 552
10068.67 559
10069.61 614
10070.56 545
10071.51 555
10072.46 523
10073.40 554
10074.35 580
10075.30 551
10076.25 570
10077.19 565
10078.14 526
10079.09 541
10080.04 531
10080.98 531
10081.93 536
10082.88 529
10083.83 508
10084.77 577
10085.72 561
10086.67 534
10087.62 555
10088.57 500
10089.51 525
10090.46 519
10091.41 562
10092.36 547
10093.31 508
10094.26 521
10095.20 509
10096.15 519
10097.10 537
10098.05 562
10099.00 521
10099.95 469
10100.89 485
10101.84 549
10102.79 585
10103.74 535
10104.69 542
10105.64 522
10106.59 532
10107.54 514
10108.49 484
10109.43 501
10110.38 520
10111.33 492
10112.28 512
10113.23 484
10114.18 488
10115.13 471
10116.08 543
10117.03 501
10117.98 498
10118.93 497
10119.88 518
10120.83 522
10121.78 514
10122.72 468
10123.67 482
10124.62 470
10125.57 481
10126.52 499
10127.47 455
10128.42 491
10129.37 514
10130.32 488
10131.27 491
10132.22 471
10133.17 499
10134.12 527
10135.07 505
10136.02 495
10136.97 450
10137.92 468
10138.88 473
10139.83 473
10140.78 492
10141.73 445
10142.68 473
10143.63 455
10144.58 490
10145.53 446
10146.48 465
10147.43 522
10148.38 474
10149.33 470
10150.28 493
10151.23 504
10152.19 514
10153.14 507
10154.09 471
10155.04 474
10155.99 453
10156.94 464
10157.89 463
10158.84 497
10159.80 455
10160.75 491
10161.70 514
10162.65 468
10163.60 517
10164.55 495
10165.50 512
10166.46 521
10167.41 511
10168.36 502
10169.31 504
10170.26 487
10171.21 537
10172.17 513
10173.12 469
10174.07 487
10175.02 494
10175.98 487
10176.93 487
10177.88 456
10178.83 518
10179.78 513
10180.74 540
10181.69 504
10182.64 509
10183.59 506
10184.55 502
10185.50 507
10186.45 515
10187.40 501
10188.36 516
10189.31 556
10190.26 585
10191.22 507
10192.17 504
10193.12 502
10194.07 556
10195.03 545
10195.98 482
10196.93 507
10197.89 522
10198.84 508
10199.79 503
10200.75 482
10201.70 515
10202.65 520
10203.61 531
10204.56 525
10205.51 570
10206.47 628
10207.42 704
10208.37 730
10209.33 681
10210.28 706
10211.24 736
10212.19 698
10213.14 691
10214.10 586
10215.05 559
10216.00 598
10216.96 551
10217.91 479
10218.87 479
10219.82 486
10220.78 517
10221.73 531
10222.68 498
10223.64 480
10224.59 502
10225.55 487
10226.50 533
10227.46 471
10228.41 438
10229.37 484
10230.32 488
10231.27 462
10232.23 488
10233.18 494
10234.14 513
10235.09 505
10236.05 534
10237.00 533
10237.96 527
10238.91 476
10239.87 507
10240.82 469
10241.78 470
10242.73 494
10243.69 498
10244.65 451
10245.60 453
10246.56 473
10247.51 480
10248.47 469
10249.42 438
10250.38 512
10251.33 479
10252.29 490
10253.25 454
10254.20 486
10255.16 473
10256.11 473
10257.07 478
10258.02 511
10258.98 474
10259.94 480
10260.89 487
10261.85 474
10262.81 448
10263.76 488
10264.72 502
10265.67 471
10266.63 460
10267.59 447
10268.54 471
10269.50 485
10270.46 444
10271.41 456
10272.37 437
10273.33 435
10274.28 426
10275.24 487
10276.20 480
10277.15 447
10278.11 479
10279.07 461
10280.02 519
10280.98 500
10281.94 487
10282.90 475
10283.85 434
10284.81 500
10285.77 487
10286.72 476
10287.68 486
10288.64 471
10289.60 489
10290.55 446
10291.51 493
10292.47 487
10293.43 492
10294.38 451
10295.34 481
10296.30 452
10297.26 504
10298.22 465
10299.17 471
10300.13 469
10301.09 499
10302.05 479
10303.01 449
10303.96 408
10304.92 441
10305.88 510
10306.84 477
10307.80 489
10308.75 460
10309.71 453
10310.67 483
10311.63 497
10312.59 420
10313.55 464
10314.51 450
10315.46 434
10316.42 448
10317.38 449
10318.34 470
10319.30 459
10320.26 463
10321.22 459
10322.18 444
10323.14 428
10324.09 454
10325.05 479
10326.01 440
10326.97 451
10327.93 507
10328.89 467
10329.85 441
10330.81 417
10331.77 480
10332.73 472
10333.69 416
10334.65 457
10335.61 444
10336.57 446
10337.53 429
10338.49 450
10339.45 426
10340.40 457
10341.36 412
10342.32 416
10343.28 409
10344.24 436
10345.20 460
10346.16 464
10347.12 442
10348.08 428
10349.05 464
10350.01 410
10350.97 419
10351.93 404
10352.89 441
10353.85 437
10354.81 436
10355.77 437
10356.73 480
10357.69 452
10358.65 466
10359.61 441
10360.57 457
10361.53 447
10362.49 470
10363.45 476
10364.41 403
10365.38 471
10366.34 456
10367.30 479
10368.26 474
10369.22 432
10370.18 452
10371.14 468
10372.10 463
10373.06 436
10374.03 484
10374.99 470
10375.95 464
10376.91 435
10377.87 429
10378.83 449
10379.80 465
10380.76 408
10381.72 468
10382.68 466
10383.64 447
10384.60 439
10385.57 467
10386.53 485
10387.49 459
10388.45 445
10389.41 484
10390.38 485
10391.34 466
10392.30 453
10393.26 449
10394.23 495
10395.19 494
10396.15 477
10397.11 474
10398.07 519
10399.04 485
10400.00 532
10400.96 528
10401.93 538
10402.89 520
10403.85 511
10404.81 499
10405.78 510
10406.74 542
10407.70 533
10408.67 542
10409.63 533
10410.59 525
10411.55 541
10412.52 595
10413.48 657
10414.44 651
10415.41 714
10416.37 705
10417.33 809
10418.30 943
10419.26 877
10420.22 999
10421.19 966
10422.15 887
10423.12 873
10424.08 819
10425.04 739
10426.01 716
10426.97 600
10427.93 586
10428.90 559
10429.86 526
10430.83 501
10431.79 518
10432.75 488
10433.72 408
10434.68 508
10435.65 512
10436.61 484
10437.58 454
10438.54 476
10439.50 477
10440.47 437
10441.43 450
10442.40 484
10443.36 446
10444.33 476
10445.29 451
10446.26 475
10447.22 434
10448.19 431
10449.15 416
10450.12 474
10451.08 483
10452.05 487
10453.01 521
10453.98 482
10454.94 448
10455.91 486
10456.87 466
10457.84 486
10458.80 471
10459.77 444
10460.73 476
10461.70 458
10462.66 447
10463.63 449
10464.59 442
10465.56 444
10466.53 399
10467.49 430
10468.46 468
10469.42 436
10470.39 407
10471.35 420
10472.32 479
10473.29 450
10474.25 428
10475.22 409
10476.18 408
10477.15 439
10478.12 441
10479.08 448
10480.05 480
10481.02 455
10481.98 455
10482.95 425
10483.91 433
10484.88 421
10485.85 424
10486.81 486
10487.78 461
10488.75 458
10489.71 430
10490.68 437
10491.65 422
10492.61 464
10493.58 468
10494.55 475
10495.52 486
10496.48 507
10497.45 475
10498.42 455
10499.38 464
10500.35 476
10501.32 475
10502.29 445
10503.25 476
10504.22 418
10505.19 451
10506.16 443
10507.12 429
10508.09 424
10509.06 476
10510.03 436
10510.99 458
10511.96 412
10512.93 418
10513.90 441
10514.87 416
10515.83 402
10516.80 424
10517.77 406
10518.74 472
10519.71 478
10520.67 410
10521.64 388
10522.61 395
10523.58 441
10524.55 452
10525.51 424
10526.48 384
10527.45 415
10528.42 424
10529.39 429
10530.36 379
10531.33 439
10532.29 411
10533.26 392
10534.23 365
10535.20 411
10536.17 403
10537.14 402
10538.11 377
10539.08 387
10540.05 412
10541.01 426
10541.98 430
10542.95 429
10543.92 413
10544.89 396
10545.86 425
10546.83 401
10547.80 391
10548.77 380
10549.74 388
10550.71 413
10551.68 386
10552.65 367
10553.62 412
10554.59 409
10555.56 395
10556.53 379
10557.50 411
10558.47 454
10559.44 410
10560.41 415
10561.38 390
10562.35 390
10563.32 422
10564.29 453
10565.26 478
10566.23 414
10567.20 412
10568.17 427
10569.14 423
10570.11 416
10571.08 373
10572.05 393
10573.02 396
10573.99 357
10574.96 418
10575.93 411
10576.90 409
10577.87 407
10578.84 382
10579.82 370
10580.79 390
10581.76 397
10582.73 403
10583.70 375
10584.67 379
10585.64 406
10586.61 401
10587.58 390
10588.56 397
10589.53 409
10590.50 426
10591.47 424
10592.44 424
10593.41 388
10594.38 378
10595.36 410
10596.33 441
10597.30 403
10598.27 381
10599.24 367
10600.21 388
10601.19 361
10602.16 332
10603.13 381
10604.10 410
10605.07 395
10606.05 416
10607.02 358
10607.99 397
10608.96 407
10609.93 386
10610.91 350
10611.88 373
10612.85 369
10613.82 400
10614.80 412
10615.77 400
10616.74 384
10617.71 370
10618.69 366
10619.66 402
10620.63 371
10621.61 401
10622.58 424
10623.55 416
10624.52 377
10625.50 359
10626.47 371
10627.44 430
10628.42 395
10629.39 366
10630.36 374
10631.34 389
10632.31 401
10633.28 377
10634.26 362
10635.23 351
10636.20 368
10637.18 373
10638.15 379
10639.12 362
10640.10 373
10641.07 418
10642.04 435
10643.02 386
10643.99 379
10644.97 376
10645.94 399
10646.91 367
10647.89 356
10648.86 370
10649.84 339
10650.81 375
10651.78 365
10652.76 337
10653.73 374
10654.71 390
10655.68 330
10656.66 318
10657.63 338
10658.60 371
10659.58 355
10660.55 349
10661.53 374
10662.50 380
10663.48 381
10664.45 351
10665.43 357
10666.40 344
10667.38 369
10668.35 367
10669.33 342
10670.30 365
10671.28 412
10672.25 358
10673.23 401
10674.20 341
10675.18 331
10676.15 367
10677.13 395
10678.10 374
10679.08 363
10680.05 377
10681.03 363
10682.01 349
10682.98 382
10683.96 394
10684.93 359
10685.91 386
10686.88 372
10687.86 351
10688.84 344
10689.81 338
10690.79 365
10691.76 375
10692.74 361
10693.72 365
10694.69 409
10695.67 407
10696.64 350
10697.62 365
10698.60 369
10699.57 353
10700.55 342
10701.53 342
10702.50 356
10703.48 355
10704.46 409
10705.43 392
10706.41 367
10707.39 336
10708.36 363
10709.34 345
10710.32 329
10711.29 321
10712.27 338
10713.25 349
10714.22 352
10715.20 317
10716.18 346
10717.16 352
10718.13 360
10719.11 345
10720.09 365
10721.07 350
10722.04 330
10723.02 336
10724.00 317
10724.98 315
10725.95 342
10726.93 320
10727.91 358
10728.89 341
10729.86 321
10730.84 398
10731.82 337
10732.80 359
10733.78 346
10734.75 365
10735.73 329
10736.71 339
10737.69 348
10738.67 338
10739.64 386
10740.62 321
10741.60 389
10742.58 358
10743.56 371
10744.54 326
10745.51 358
10746.49 380
10747.47 383
10748.45 372
10749.43 358
10750.41 380
10751.39 367
10752.36 362
10753.34 336
10754.32 355
10755.30 371
10756.28 344
10757.26 369
10758.24 416
10759.22 348
10760.20 336
10761.18 330
10762.15 366
10763.13 337
10764.11 375
10765.09 346
10766.07 379
10767.05 370
10768.03 340
10769.01 310
10769.99 317
10770.97 325
10771.95 316
10772.93 337
10773.91 332
10774.89 341
10775.87 332
10776.85 353
10777.83 348
10778.81 374
10779.79 336
10780.77 352
10781.75 366
10782.73 369
10783.71 355
10784.69 346
10785.67 357
10786.65 358
10787.63 363
10788.61 348
10789.59 357
10790.57 339
10791.55 389
10792.53 340
10793.51 351
10794.49 335
10795.47 330
10796.46 348
10797.44 367
10798.42 359
10799.40 323
10800.38 347
10801.36 337
10802.34 369
10803.32 313
10804.30 348
10805.28 341
10806.27 356
10807.25 354
10808.23 370
10809.21 345
10810.19 320
10811.17 340
10812.15 343
10813.14 342
10814.12 327
10815.10 359
10816.08 377
10817.06 354
10818.04 336
10819.03 368
10820.01 353
10820.99 392
10821.97 363
10822.95 356
10823.94 332
10824.92 328
10825.90 328
10826.88 335
10827.86 338
10828.85 326
10829.83 350
10830.81 371
10831.79 365
10832.78 346
10833.76 371
10834.74 383
10835.72 398
10836.71 394
10837.69 364
10838.67 320
10839.65 331
10840.64 345
10841.62 339
10842.60 349
10843.59 357
10844.57 333
10845.55 333
10846.54 319
10847.52 332
10848.50 366
10849.48 383
10850.47 364
10851.45 356
10852.43 374
10853.42 379
10854.40 350
10855.39 337
10856.37 340
10857.35 376
10858.34 410
10859.32 334
10860.30 332
10861.29 354
10862.27 365
10863.25 383
10864.24 400
10865.22 352
10866.21 350
10867.19 364
10868.17 355
10869.16 376
10870.14 337
10871.13 352
10872.11 343
10873.10 396
10874.08 381
10875.06 379
10876.05 357
10877.03 346
10878.02 379
10879.00 380
10879.99 359
10880.97 360
10881.96 343
10882.94 352
10883.93 342
10884.91 344
10885.89 388
10886.88 383
10887.86 355
10888.85 368
10889.83 414
10890.82 372
10891.80 373
10892.79 378
10893.78 369
10894.76 406
10895.75 350
10896.73 350
10897.72 379
10898.70 370
10899.69 375
10900.67 381
10901.66 364
10902.64 393
10903.63 371
10904.62 360
10905.60 400
10906.59 380
10907.57 374
10908.56 354
10909.54 356
10910.53 344
10911.52 348
10912.50 386
10913.49 391
10914.48 373
10915.46 381
10916.45 384
10917.43 378
10918.42 355
10919.41 329
10920.39 359
10921.38 361
10922.37 376
10923.35 413
10924.34 400
10925.33 382
10926.31 427
10927.30 376
10928.29 420
10929.27 391
10930.26 386
10931.25 358
10932.23 423
10933.22 402
10934.21 417
10935.19 394
10936.18 370
10937.17 385
10938.16 396
10939.14 395
10940.13 445
10941.12 408
10942.11 385
10943.09 412
10944.08 402
10945.07 421
10946.06 402
10947.04 401
10948.03 399
10949.02 441
10950.01 462
10950.99 431
10951.98 412
10952.97 461
10953.96 484
10954.95 430
10955.93 459
10956.92 460
10957.91 451
10958.90 418
10959.89 455
10960.87 431
10961.86 494
10962.85 443
10963.84 471
10964.83 460
10965.82 458
10966.81 468
10967.79 396
10968.78 403
10969.77 404
10970.76 377
10971.75 424
10972.74 413
10973.73 398
10974.71 450
10975.70 404
10976.69 406
10977.68 405
10978.67 412
10979.66 417
10980.65 415
10981.64 439
10982.63 456
10983.62 441
10984.61 451
10985.60 443
10986.58 435
10987.57 456
10988.56 444
10989.55 485
10990.54 420
10991.53 448
10992.52 442
10993.51 463
10994.50 447
10995.49 463
10996.48 493
10997.47 499
10998.46 524
10999.45 531
11000.44 565
11001.43 539
11002.42 578
11003.41 554
11004.40 568
11005.39 493
11006.38 493
11007.37 522
11008.36 461
11009.35 457
11010.34 449
11011.33 447
11012.33 388
11013.32 400
11014.31 349
11015.30 366
11016.29 430
11017.28 422
11018.27 392
11019.26 407
11020.25 397
11021.24 375
11022.23 437
11023.22 376
11024.22 386
11025.21 394
11026.20 394
11027.19 392
11028.18 366
11029.17 425
11030.16 416
11031.15 376
11032.15 371
11033.14 327
11034.13 380
11035.12 373
11036.11 379
11037.10 374
11038.10 386
11039.09 369
11040.08 429
11041.07 401
11042.06 327
11043.06 396
11044.05 357
11045.04 409
11046.03 395
11047.02 389
11048.02 368
11049.01 411
11050.00 394
11050.99 391
11051.98 380
11052.98 401
11053.97 334
11054.96 364
11055.95 337
11056.95 356
11057.94 385
11058.93 390
11059.93 368
11060.92 342
11061.91 387
11062.90 333
11063.90 402
11064.89 366
11065.88 356
11066.88 410
11067.87 398
11068.86 378
11069.86 365
11070.85 363
11071.84 309
11072.83 370
11073.83 406
11074.82 384
11075.82 338
11076.81 372
11077.80 390
11078.80 375
11079.79 327
11080.78 343
11081.78 381
11082.77 399
11083.76 367
11084.76 365
11085.75 364
11086.75 370
11087.74 325
11088.73 346
11089.73 324
11090.72 329
11091.72 400
11092.71 359
11093.70 357
11094.70 332
11095.69 387
11096.69 385
11097.68 403
11098.68 380
11099.67 357
11100.67 334
11101.66 331
11102.65 379
11103.65 379
11104.64 382
11105.64 335
11106.63 337
11107.63 343
11108.62 375
11109.62 375
11110.61 386
11111.61 354
11112.60 366
11113.60 384
11114.59 388
11115.59 353
11116.58 369
11117.58 426
11118.57 441
11119.57 419
11120.57 377
11121.56 393
11122.56 391
11123.55 387
11124.55 349
11125.54 382
11126.54 378
11127.54 426
11128.53 404
11129.53 414
11130.52 381
11131.52 380
11132.51 429
11133.51 429
11134.51 403
11135.50 373
11136.50 377
11137.50 332
11138.49 348
11139.49 356
11140.48 399
11141.48 397
11142.48 372
11143.47 362
11144.47 381
11145.47 368
11146.46 357
11147.46 363
11148.46 356
11149.45 347
11150.45 386
11151.45 378
11152.44 328
11153.44 316
11154.44 331
11155.43 368
11156.43 366
11157.43 348
11158.43 343
11159.42 363
11160.42 324
11161.42 338
11162.41 348
11163.41 343
11164.41 320
11165.41 396
11166.40 412
11167.40 348
11168.40 338
11169.40 318
11170.39 354
11171.39 317
11172.39 313
11173.39 336
11174.39 345
11175.38 321
11176.38 337
11177.38 366
11178.38 359
11179.38 370
11180.37 342
11181.37 372
11182.37 348
11183.37 344
11184.37 341
11185.37 343
11186.36 333
11187.36 334
11188.36 334
11189.36 356
11190.36 329
11191.36 315
11192.35 313
11193.35 360
11194.35 359
11195.35 338
11196.35 366
11197.35 331
11198.35 313
11199.35 324
11200.35 321
11201.34 317
11202.34 318
11203.34 326
11204.34 341
11205.34 333
11206.34 367
11207.34 348
11208.34 364
11209.34 302
11210.34 340
11211.34 378
11212.34 353
11213.34 354
11214.34 329
11215.34 319
11216.34 345
11217.34 385
11218.34 364
11219.34 346
11220.34 321
11221.34 337
11222.34 317
11223.34 350
11224.34 360
11225.34 335
11226.34 371
11227.34 324
11228.34 323
11229.34 352
11230.34 314
11231.34 315
11232.34 371
11233.34 315
11234.34 351
11235.34 326
11236.34 381
11237.34 339
11238.34 321
11239.34 350
11240.34 331
11241.34 336
11242.34 318
11243.35 310
11244.35 306
11245.35 322
11246.35 332
11247.35 391
11248.35 394
11249.35 349
11250.35 337
11251.35 348
11252.36 357
11253.36 394
11254.36 340
11255.36 324
11256.36 364
11257.36 358
11258.37 346
11259.37 325
11260.37 327
11261.37 358
11262.37 354
11263.37 339
11264.38 308
11265.38 306
11266.38 358
11267.38 350
11268.38 327
11269.39 372
11270.39 374
11271.39 382
11272.39 386
11273.39 313
11274.40 341
11275.40 345
11276.40 353
11277.40 364
11278.41 359
11279.41 414
11280.41 383
11281.41 421
11282.42 386
11283.42 424
11284.42 402
11285.43 396
11286.43 413
11287.43 334
11288.43 354
11289.44 397
11290.44 348
11291.44 365
11292.45 309
11293.45 336
11294.45 355
11295.46 364
11296.46 355
11297.46 364
11298.47 332
11299.47 299
11300.47 365
11301.48 335
11302.48 344
11303.48 330
11304.49 362
11305.49 371
11306.49 355
11307.50 333
11308.50 343
11309.51 370
11310.51 371
11311.51 347
11312.52 347
11313.52 381
11314.53 411
11315.53 394
11316.53 363
11317.54 358
11318.54 353
11319.55 397
11320.55 354
11321.56 337
11322.56 382
11323.57 335
11324.57 368
11325.57 337
11326.58 359
11327.58 354
11328.59 338
11329.59 312
11330.60 337
11331.60 317
11332.61 347
11333.61 356
11334.62 337
11335.62 311
11336.63 347
11337.63 348
11338.64 334
11339.64 315
11340.65 327
11341.65 338
11342.66 310
11343.66 327
11344.67 325
11345.68 336
11346.68 338
11347.69 334
11348.69 355
11349.70 306
11350.70 315
11351.71 343
11352.72 345
11353.72 301
11354.73 298
11355.73 326
11356.74 352
11357.75 335
11358.75 315
11359.76 314
11360.76 310
11361.77 335
11362.78 360
11363.78 335
11364.79 293
11365.80 344
11366.80 325
11367.81 340
11368.81 329
11369.82 370
11370.83 360
11371.83 363
11372.84 365
11373.85 357
11374.85 361
11375.86 337
11376.87 309
11377.88 323
11378.88 323
11379.89 335
11380.90 314
11381.90 381
11382.91 322
11383.92 306
11384.92 343
11385.93 375
11386.94 362
11387.95 297
11388.95 342
11389.96 340
11390.97 344
11391.98 291
11392.98 349
11393.99 350
11395.00 349
11396.01 313
11397.02 336
11398.02 338
11399.03 332
11400.04 332
11401.05 319
11402.05 335
11403.06 315
11404.07 341
11405.08 344
11406.09 326
11407.10 319
11408.10 348
11409.11 365
11410.12 303
11411.13 311
11412.14 343
11413.15 391
11414.15 308
11415.16 293
11416.17 326
11417.18 320
11418.19 334
11419.20 322
11420.21 330
11421.22 317
11422.22 336
11423.23 350
11424.24 346
11425.25 365
11426.26 334
11427.27 362
11428.28 326
11429.29 348
11430.30 349
11431.31 360
11432.32 315
11433.32 332
11434.33 316
11435.34 330
11436.35 364
11437.36 312
11438.37 308
11439.38 312
11440.39 372
11441.40 364
11442.41 358
11443.42 335
11444.43 352
11445.44 353
11446.45 337
11447.46 367
11448.47 324
11449.48 338
11450.49 370
11451.50 312
11452.51 323
11453.52 332
11454.53 357
11455.54 359
11456.55 348
11457.56 350
11458.57 359
11459.58 376
11460.59 333
11461.61 330
11462.62 332
11463.63 349
11464.64 342
11465.65 360
11466.66 369
11467.67 353
11468.68 373
11469.69 356
11470.70 334
11471.71 379
11472.73 387
11473.74 347
11474.75 313
11475.76 353
11476.77 362
11477.78 345
11478.79 375
11479.80 381
11480.82 411
11481.83 401
11482.84 425
11483.85 394
11484.86 350
11485.87 373
11486.89 379
11487.90 341
11488.91 360
11489.92 395
11490.93 399
11491.95 436
11492.96 407
11493.97 345
11494.98 360
11495.99 418
11497.01 409
11498.02 410
11499.03 400
11500.04 370
11501.05 384
11502.07 390
11503.08 385
11504.09 417
11505.10 393
11506.12 390
11507.13 353
11508.14 371
11509.16 413
11510.17 407
11511.18 397
11512.19 396
11513.21 416
11514.22 396
11515.23 344
11516.25 365
11517.26 404
11518.27 433
11519.29 416
11520.30 353
11521.31 366
11522.33 375
11523.34 401
11524.35 421
11525.37 421
11526.38 393
11527.39 448
11528.41 488
11529.42 429
11530.43 400
11531.45 414
11532.46 469
11533.47 420
11534.49 373
11535.50 406
11536.52 413
11537.53 395
11538.54 417
11539.56 426
11540.57 440
11541.59 453
11542.60 479
11543.61 434
11544.63 422
11545.64 403
11546.66 426
11547.67 430
11548.69 420
11549.70 445
11550.72 459
11551.73 492
11552.75 434
11553.76 449
11554.77 456
11555.79 474
11556.80 423
11557.82 478
11558.83 506
11559.85 456
11560.86 491
11561.88 493
11562.89 485
11563.91 457
11564.92 494
11565.94 489
11566.95 530
11567.97 506
11568.99 545
11570.00 544
11571.02 551
11572.03 567
11573.05 553
11574.06 569
11575.08 584
11576.09 593
11577.11 596
11578.13 553
11579.14 567
11580.16 583
11581.17 581
11582.19 590
11583.21 629
11584.22 634
11585.24 669
11586.25 654
11587.27 673
11588.29 663
11589.30 739
11590.32 721
11591.33 757
11592.35 748
11593.37 761
11594.38 756
11595.40 759
11596.42 847
11597.43 874
11598.45 910
11599.47 978
11600.48 1095
11601.50 1170
11602.52 1180
11603.53 1269
11604.55 1297
11605.57 1271
11606.59 1193
11607.60 1254
11608.62 1128
11609.64 1062
11610.65 1008
11611.67 968
11612.69 917
11613.71 862
11614.72 800
11615.74 841
11616.76 817
11617.78 840
11618.79 838
11619.81 799
11620.83 779
11621.85 787
11622.86 804
11623.88 911
11624.90 855
11625.92 872
11626.94 933
11627.95 973
11628.97 1065
11629.99 1186
11631.01 1248
11632.03 1332
11633.04 1383
11634.06 1550
11635.08 1536
11636.10 1459
11637.12 1432
11638.14 1309
11639.15 1154
11640.17 1109
11641.19 970
11642.21 914
11643.23 843
11644.25 766
11645.27 707
11646.28 680
11647.30 665
11648.32 621
11649.34 618
11650.36 643
11651.38 628
11652.40 589
11653.42 613
11654.44 578
11655.45 487
11656.47 490
11657.49 512
11658.51 555
11659.53 527
11660.55 554
11661.57 617
11662.59 554
11663.61 542
11664.63 594
11665.65 608
11666.67 623
11667.69 594
11668.71 589
11669.73 592
11670.75 631
11671.77 600
11672.79 534
11673.81 574
11674.83 603
11675.85 595
11676.87 567
11677.89 591
11678.91 564
11679.93 569
11680.95 543
11681.97 514
11682.99 550
11684.01 539
11685.03 507
11686.05 502
11687.07 518
11688.09 510
11689.11 548
11690.13 520
11691.15 507
11692.17 538
11693.20 502
11694.22 526
11695.24 479
11696.26 488
11697.28 516
11698.30 524
11699.32 524
11700.34 530
11701.36 492
11702.38 529
11703.41 559
11704.43 528
11705.45 524
11706.47 496
11707.49 553
11708.51 541
11709.53 502
11710.56 546
11711.58 564
11712.60 544
11713.62 544
11714.64 522
11715.66 543
11716.69 545
11717.71 535
11718.73 516
11719.75 533
11720.77 551
11721.80 527
11722.82 525
11723.84 480
11724.86 478
11725.88 539
11726.91 490
11727.93 470
11728.95 476
11729.97 459
11731.00 472
11732.02 464
11733.04 476
11734.06 465
11735.09 461
11736.11 481
11737.13 487
11738.16 440
11739.18 428
11740.20 467
11741.22 456
11742.25 454
11743.27 434
11744.29 455
11745.32 439
11746.34 456
11747.36 464
11748.39 431
11749.41 423
11750.43 426
11751.46 406
11752.48 425
11753.50 429
11754.53 454
11755.55 401
11756.57 390
11757.60 408
11758.62 393
11759.64 414
11760.67 410
11761.69 407
11762.72 414
11763.74 384
11764.76 394
11765.79 389
11766.81 400
11767.84 385
11768.86 403
11769.88 414
11770.91 417
11771.93 384
11772.96 395
11773.98 383
11775.01 448
11776.03 389
11777.05 402
11778.08 389
11779.10 377
11780.13 389
11781.15 388
11782.18 406
11783.20 413
11784.23 394
11785.25 391
11786.28 394
11787.30 420
11788.33 365
11789.35 373
11790.38 379
11791.40 377
11792.43 391
11793.45 356
11794.48 363
11795.50 376
11796.53 381
11797.55 384
11798.58 349
11799.60 348
11800.63 365
11801.65 369
11802.68 339
11803.71 359
11804.73 383
11805.76 329
11806.78 388
11807.81 352
11808.84 399
11809.86 360
11810.89 343
11811.91 383
11812.94 366
11813.97 349
11814.99 397
11816.02 379
11817.04 388
11818.07 351
11819.10 361
11820.12 346
11821.15 361
11822.18 356
11823.20 373
11824.23 362
11825.25 382
11826.28 362
11827.31 365
11828.33 335
11829.36 316
11830.39 362
11831.42 365
11832.44 333
11833.47 297
11834.50 339
11835.52 312
11836.55 368
11837.58 339
11838.60 325
11839.63 320
11840.66 321
11841.69 335
11842.71 378
11843.74 341
11844.77 341
11845.80 366
11846.82 349
11847.85 336
11848.88 321
11849.91 331
11850.93 344
11851.96 363
11852.99 361
11854.02 339
11855.05 312
11856.07 319
11857.10 373
11858.13 376
11859.16 299
11860.19 336
11861.21 343
11862.24 319
11863.27 337
11864.30 352
11865.33 355
11866.35 323
11867.38 375
11868.41 347
11869.44 357
11870.47 313
11871.50 371
11872.53 370
11873.55 357
11874.58 323
11875.61 332
11876.64 380
11877.67 378
11878.70 339
11879.73 339
11880.76 333
11881.79 341
11882.81 354
11883.84 325
11884.87 333
11885.90 312
11886.93 350
11887.96 323
11888.99 317
11890.02 302
11891.05 341
11892.08 360
11893.11 353
11894.14 300
11895.17 319
11896.20 361
11897.23 372
11898.26 319
11899.29 324
11900.32 358
11901.35 343
11902.38 349
11903.41 391
11904.44 376
11905.47 337
11906.50 374
11907.53 353
11908.56 342
11909.59 358
11910.62 327
11911.65 339
11912.68 356
11913.71 320
11914.74 297
11915.77 343
11916.80 341
11917.83 352
11918.86 299
11919.89 335
11920.92 328
11921.95 311
11922.98 321
11924.01 325
11925.05 355
11926.08 358
11927.11 358
11928.14 333
11929.17 374
11930.20 370
11931.23 415
11932.26 381
11933.29 400
11934.33 393
11935.36 437
11936.39 398
11937.42 351
11938.45 382
11939.48 354
11940.51 323
11941.55 364
11942.58 357
11943.61 310
11944.64 324
11945.67 314
11946.70 304
11947.74 308
11948.77 352
11949.80 345
11950.83 344
11951.86 312
11952.90 322
11953.93 307
11954.96 340
11955.99 301
11957.03 315
11958.06 335
11959.09 312
11960.12 348
11961.16 314
11962.19 328
11963.22 309
11964.25 307
11965.29 302
11966.32 342
11967.35 314
11968.38 352
11969.42 360
11970.45 346
11971.48 342
11972.52 326
11973.55 315
11974.58 308
11975.61 321
11976.65 293
11977.68 315
11978.71 287
11979.75 317
11980.78 304
11981.81 296
11982.85 324
11983.88 326
11984.91 324
11985.95 326
11986.98 316
11988.02 341
11989.05 338
11990.08 322
11991.12 304
11992.15 302
11993.18 310
11994.22 337
11995.25 341
11996.29 307
11997.32 318
11998.35 313
11999.39 325
12000.42 334
12001.46 295
12002.49 320
12003.53 356
12004.56 351
12005.59 347
12006.63 301
12007.66 341
12008.70 347
12009.73 300
12010.77 328
12011.80 316
12012.84 336
12013.87 331
12014.91 333
12015.94 326
12016.98 342
12018.01 340
12019.05 394
12020.08 387
12021.12 358
12022.15 334
12023.19 343
12024.22 357
12025.26 326
12026.29 331
12027.33 338
12028.36 358
12029.40 282
12030.43 333
12031.47 315
12032.50 341
12033.54 314
12034.58 341
12035.61 355
12036.65 296
12037.68 318
12038.72 334
12039.75 318
12040.79 345
12041.83 336
12042.86 308
12043.90 333
12044.93 326
12045.97 331
12047.01 308
12048.04 326
12049.08 322
12050.12 319
12051.15 321
12052.19 322
12053.22 304
12054.26 332
12055.30 327
12056.33 305
12057.37 337
12058.41 347
12059.44 337
12060.48 305
12061.52 342
12062.55 311
12063.59 331
12064.63 325
12065.67 342
12066.70 301
12067.74 293
12068.78 297
12069.81 307
12070.85 292
12071.89 271
12072.93 316
12073.96 312
12075.00 284
12076.04 278
12077.08 336
12078.11 313
12079.15 315
12080.19 303
12081.23 322
12082.26 282
12083.30 298
12084.34 291
12085.38 326
12086.41 298
12087.45 322
12088.49 347
12089.53 304
12090.57 294
12091.60 302
12092.64 336
12093.68 291
12094.72 300
12095.76 308
12096.80 319
12097.83 321
12098.87 294
12099.91 314
12100.95 376
12101.99 363
12103.03 349
12104.07 300
12105.10 325
12106.14 332
12107.18 292
12108.22 296
12109.26 316
12110.30 293
12111.34 316
12112.38 336
12113.42 304
12114.45 269
12115.49 294
12116.53 316
12117.57 325
12118.61 293
12119.65 282
12120.69 298
12121.73 314
12122.77 314
12123.81 300
12124.85 276
12125.89 313
12126.93 288
12127.97 272
12129.01 263
12130.05 287
12131.09 302
12132.13 281
12133.17 278
12134.21 250
12135.25 291
12136.29 303
12137.33 263
12138.37 268
12139.41 301
12140.45 285
12141.49 303
12142.53 261
12143.57 286
12144.61 274
12145.65 312
12146.69 309
12147.73 265
12148.77 251
12149.81 263
12150.85 277
12151.89 296
12152.93 323
12153.97 304
12155.01 324
12156.05 292
12157.10 308
12158.14 301
12159.18 359
12160.22 290
12161.26 283
12162.30 239
12163.34 303
12164.38 297
12165.42 316
12166.47 283
12167.51 317
12168.55 304
12169.59 265
12170.63 292
12171.67 287
12172.71 296
12173.76 282
12174.80 305
12175.84 323
12176.88 298
12177.92 281
12178.96 284
12180.01 301
12181.05 281
12182.09 269
12183.13 261
12184.17 317
12185.22 294
12186.26 282
12187.30 259
12188.34 311
12189.39 293
12190.43 297
12191.47 272
12192.51 305
12193.56 260
12194.60 261
12195.64 258
12196.68 274
12197.73 287
12198.77 267
12199.81 282
12200.85 272
12201.90 316
12202.94 258
12203.98 270
12205.03 279
12206.07 281
12207.11 265
12208.16 309
12209.20 258
12210.24 244
12211.28 280
12212.33 281
12213.37 268
12214.41 281
12215.46 290
12216.50 293
12217.55 288
12218.59 299
12219.63 331
12220.68 316
12221.72 318
12222.76 272
12223.81 295
12224.85 258
12225.89 303
12226.94 283
12227.98 281
12229.03 276
12230.07 286
12231.11 287
12232.16 285
12233.20 266
12234.25 298
12235.29 293
12236.34 271
12237.38 301
12238.42 306
12239.47 299
12240.51 283
12241.56 302
12242.60 291
12243.65 296
12244.69 294
12245.74 274
12246.78 284
12247.83 278
12248.87 271
12249.92 329
12250.96 299
12252.01 264
12253.05 277
12254.10 283
12255.14 269
12256.19 274
12257.23 282
12258.28 301
12259.32 280
12260.37 248
12261.41 285
12262.46 261
12263.50 260
12264.55 260
12265.59 268
12266.64 272
12267.69 250
12268.73 286
12269.78 270
12270.82 275
12271.87 247
12272.92 260
12273.96 256
12275.01 265
12276.05 232
12277.10 242
12278.15 276
12279.19 265
12280.24 278
12281.28 309
12282.33 278
12283.38 271
12284.42 252
12285.47 289
12286.52 247
12287.56 235
12288.61 235
12289.66 234
12290.70 273
12291.75 266
12292.80 255
12293.84 289
12294.89 284
12295.94 250
12296.98 279
12298.03 265
12299.08 270
12300.12 265
12301.17 265
12302.22 254
12303.27 259
12304.31 252
12305.36 247
12306.41 243
12307.45 273
12308.50 285
12309.55 265
12310.60 273
12311.64 265
12312.69 271
12313.74 277
12314.79 260
12315.83 275
12316.88 248
12317.93 253
12318.98 261
12320.03 272
12321.07 258
12322.12 251
12323.17 259
12324.22 269
12325.27 271
12326.31 252
12327.36 267
12328.41 267
12329.46 248
12330.51 249
12331.56 282
12332.60 269
12333.65 268
12334.70 248
12335.75 270
12336.80 240
12337.85 252
12338.90 270
12339.94 260
12340.99 229
12342.04 249
12343.09 266
12344.14 295
12345.19 255
12346.24 248
12347.29 284
12348.34 243
12349.38 256
12350.43 220
12351.48 246
12352.53 257
12353.58 234
12354.63 228
12355.68 257
12356.73 265
12357.78 263
12358.83 247
12359.88 260
12360.93 241
12361.98 237
12363.03 278
12364.08 254
12365.13 218
12366.18 235
12367.23 251
12368.28 280
12369.33 250
12370.38 220
12371.43 268
12372.48 288
12373.53 281
12374.58 270
12375.63 247
12376.68 261
12377.73 259
12378.78 296
12379.83 261
12380.88 261
12381.93 244
12382.98 278
12384.03 279
12385.08 216
12386.13 222
12387.18 272
12388.23 260
12389.29 253
12390.34 246
12391.39 233
12392.44 245
12393.49 232
12394.54 263
12395.59 269
12396.64 233
12397.69 257
12398.74 267
12399.80 255
12400.85 237
12401.90 252
12402.95 284
12404.00 249
12405.05 231
12406.10 249
12407.16 258
12408.21 246
12409.26 261
12410.31 226
12411.36 259
12412.42 240
12413.47 270
12414.52 220
12415.57 255
12416.62 239
12417.67 244
12418.73 271
12419.78 263
12420.83 231
12421.88 248
12422.94 245
12423.99 237
12425.04 260
12426.09 228
12427.15 268
12428.20 237
12429.25 251
12430.30 250
12431.36 270
12432.41 247
12433.46 249
12434.51 240
12435.57 257
12436.62 237
12437.67 236
12438.73 265
12439.78 243
12440.83 270
12441.88 249
12442.94 279
12443.99 263
12445.04 274
12446.10 276
12447.15 249
12448.20 257
12449.26 274
12450.31 274
12451.36 261
12452.42 259
12453.47 274
12454.52 280
12455.58 251
12456.63 256
12457.69 255
12458.74 242
12459.79 235
12460.85 226
12461.90 225
12462.96 254
12464.01 238
12465.06 266
12466.12 263
12467.17 240
12468.23 244
12469.28 260
12470.33 276
12471.39 282
12472.44 287
12473.50 257
12474.55 285
12475.61 281
12476.66 272
12477.72 266
12478.77 283
12479.82 251
12480.88 291
12481.93 281
12482.99 277
12484.04 271
12485.10 273
12486.15 291
12487.21 295
12488.26 328
12489.32 321
12490.37 318
12491.43 327
12492.48 381
12493.54 377
12494.59 379
12495.65 359
12496.71 355
12497.76 345
12498.82 355
12499.87 350
12500.93 374
12501.98 358
12503.04 342
12504.09 301
12505.15 276
12506.21 268
12507.26 258
12508.32 265
12509.37 271
12510.43 263
12511.49 213
12512.54 219
12513.60 279
12514.65 270
12515.71 269
12516.77 262
12517.82 262
12518.88 291
12519.94 270
12520.99 250
12522.05 266
12523.11 234
12524.16 259
12525.22 257
12526.27 273
12527.33 262
12528.39 226
12529.45 244
12530.50 240
12531.56 275
12532.62 260
12533.67 277
12534.73 249
12535.79 249
12536.84 255
12537.90 282
12538.96 259
12540.02 225
12541.07 248
12542.13 255
12543.19 234
12544.24 230
12545.30 252
12546.36 241
12547.42 241
12548.47 269
12549.53 261
12550.59 265
12551.65 276
12552.71 270
12553.76 250
12554.82 245
12555.88 242
12556.94 280
12558.00 309
12559.05 261
12560.11 274
12561.17 270
12562.23 268
12563.29 279
12564.34 271
12565.40 235
12566.46 271
12567.52 304
12568.58 267
12569.64 266
12570.69 293
12571.75 305
12572.81 291
12573.87 299
12574.93 273
12575.99 321
12577.05 309
12578.11 319
12579.16 285
12580.22 303
12581.28 282
12582.34 274
12583.40 291
12584.46 270
12585.52 271
12586.58 262
12587.64 289
12588.70 279
12589.76 231
12590.81 254
12591.87 286
12592.93 280
12593.99 257
12595.05 260
12596.11 282
12597.17 269
12598.23 276
12599.29 244
12600.35 269
12601.41 257
12602.47 258
12603.53 262
12604.59 264
12605.65 275
12606.71 284
12607.77 284
12608.83 246
12609.89 249
12610.95 258
12612.01 259
12613.07 219
12614.13 237
12615.19 257
12616.25 264
12617.31 238
12618.37 221
12619.43 265
12620.50 243
12621.56 219
12622.62 271
12623.68 273
12624.74 231
12625.80 239
12626.86 217
12627.92 271
12628.98 235
12630.04 254
12631.10 249
12632.17 249
12633.23 233
12634.29 225
12635.35 240
12636.41 232
12637.47 265
12638.53 260
12639.59 265
12640.66 246
12641.72 249
12642.78 262
12643.84 258
12644.90 268
12645.96 264
12647.03 238
12648.09 246
12649.15 276
12650.21 282
12651.27 253
12652.34 287
12653.40 289
12654.46 268
12655.52 282
12656.58 244
12657.65 264
12658.71 279
12659.77 261
12660.83 247
12661.89 277
12662.96 253
12664.02 250
12665.08 252
12666.14 254
12667.21 249
12668.27 275
12669.33 238
12670.40 269
12671.46 267
12672.52 263
12673.58 260
12674.65 218
12675.71 259
12676.77 217
12677.84 245
12678.90 249
12679.96 246
12681.02 230
12682.09 267
12683.15 292
12684.21 259
12685.28 282
12686.34 250
12687.40 267
12688.47 244
12689.53 289
12690.60 274
12691.66 290
12692.72 268
12693.79 294
12694.85 298
12695.91 277
12696.98 249
12698.04 262
12699.11 277
12700.17 289
12701.23 242
12702.30 289
12703.36 298
12704.43 264
12705.49 232
12706.55 247
12707.62 262
12708.68 239
12709.75 266
12710.81 262
12711.88 254
12712.94 234
12714.01 250
12715.07 269
12716.13 243
12717.20 237
12718.26 248
12719.33 238
12720.39 263
12721.46 255
12722.52 268
12723.59 229
12724.65 258
12725.72 279
12726.78 246
12727.85 249
12728.91 239
12729.98 285
12731.04 244
12732.11 246
12733.18 237
12734.24 246
12735.31 296
12736.37 277
12737.44 259
12738.50 268
12739.57 258
12740.63 249
12741.70 233
12742.77 235
12743.83 242
12744.90 226
12745.96 228
12747.03 214
12748.09 227
12749.16 247
12750.23 234
12751.29 217
12752.36 219
12753.43 252
12754.49 247
12755.56 255
12756.62 216
12757.69 243
12758.76 229
12759.82 235
12760.89 236
12761.96 253
12763.02 224
12764.09 196
12765.16 232
12766.22 229
12767.29 233
12768.36 244
12769.42 215
12770.49 231
12771.56 239
12772.62 236
12773.69 230
12774.76 269
12775.83 258
12776.89 243
12777.96 231
12779.03 243
12780.10 215
12781.16 223
12782.23 246
12783.30 234
12784.37 230
12785.43 249
12786.50 232
12787.57 242
12788.64 255
12789.70 245
12790.77 242
12791.84 249
12792.91 212
12793.97 241
12795.04 211
12796.11 198
12797.18 240
12798.25 257
12799.31 234
12800.38 225
12801.45 246
12802.52 229
12803.59 222
12804.66 255
12805.72 243
12806.79 269
12807.86 254
12808.93 181
12810.00 219
12811.07 248
12812.14 212
12813.20 210
12814.27 238
12815.34 254
12816.41 258
12817.48 271
12818.55 223
12819.62 232
12820.69 251
12821.76 263
12822.83 245
12823.89 225
12824.96 216
12826.03 223
12827.10 247
12828.17 220
12829.24 225
12830.31 264
12831.38 250
12832.45 227
12833.52 216
12834.59 229
12835.66 222
12836.73 228
12837.80 247
12838.87 223
12839.94 197
12841.01 230
12842.08 240
12843.15 202
12844.22 221
12845.29 224
12846.36 257
12847.43 215
12848.50 220
12849.57 222
12850.64 232
12851.71 238
12852.78 227
12853.85 248
12854.92 205
12855.99 214
12857.06 216
12858.13 186
12859.20 204
12860.27 242
12861.34 222
12862.41 249
12863.48 241
12864.56 212
12865.63 217
12866.70 225
12867.77 212
12868.84 229
12869.91 210
12870.98 215
12872.05 237
12873.12 232
12874.20 225
12875.27 208
12876.34 206
12877.41 212
12878.48 218
12879.55 191
12880.62 210
12881.70 235
12882.77 254
12883.84 192
12884.91 187
12885.98 215
12887.05 209
12888.13 201
12889.20 205
12890.27 223
12891.34 204
12892.41 209
12893.49 223
12894.56 238
12895.63 215
12896.70 195
12897.77 214
12898.85 185
12899.92 180
12900.99 209
12902.06 237
12903.14 218
12904.21 192
12905.28 226
12906.35 215
12907.43 200
12908.50 211
12909.57 209
12910.64 201
12911.72 194
12912.79 198
12913.86 199
12914.94 213
12916.01 204
12917.08 235
12918.16 206
12919.23 219
12920.30 188
12921.37 250
12922.45 256
12923.52 187
12924.59 201
12925.67 233
12926.74 248
12927.82 224
12928.89 212
12929.96 197
12931.04 202
12932.11 214
12933.18 198
12934.26 194
12935.33 193
12936.40 211
12937.48 242
12938.55 199
12939.63 196
12940.70 203
12941.77 217
12942.85 231
12943.92 221
12945.00 204
12946.07 226
12947.15 200
12948.22 198
12949.29 185
12950.37 219
12951.44 204
12952.52 212
12953.59 221
12954.67 182
12955.74 196
12956.82 237
12957.89 218
12958.97 193
12960.04 183
12961.12 200
12962.19 217
12963.27 189
12964.34 219
12965.42 223
12966.49 229
12967.57 224
12968.64 216
12969.72 200
12970.79 193
12971.87 216
12972.94 230
12974.02 202
12975.09 201
12976.17 227
12977.24 227
12978.32 242
12979.40 202
12980.47 231
12981.55 224
12982.62 227
12983.70 186
12984.77 228
12985.85 238
12986.93 188
12988.00 213
12989.08 226
12990.15 225
12991.23 213
12992.31 226
12993.38 212
12994.46 211
12995.54 197
12996.61 206
12997.69 217
12998.76 210
12999.84 221
13000.92 267
13001.99 240
13003.07 212
13004.15 221
13005.22 228
13006.30 240
13007.38 228
13008.45 255
13009.53 232
13010.61 226
13011.69 208
13012.76 228
13013.84 236
13014.92 238
13015.99 270
13017.07 218
13018.15 199
13019.23 204
13020.30 229
13021.38 244
13022.46 228
13023.54 232
13024.61 190
13025.69 209
13026.77 238
13027.85 228
13028.92 223
13030.00 236
13031.08 243
13032.16 202
13033.23 237
13034.31 260
13035.39 193
13036.47 190
13037.55 191
13038.62 227
13039.70 200
13040.78 236
13041.86 205
13042.94 229
13044.02 229
13045.09 246
13046.17 204
13047.25 235
13048.33 243
13049.41 216
13050.49 246
13051.57 223
13052.64 222
13053.72 207
13054.80 199
13055.88 218
13056.96 218
13058.04 230
13059.12 220
13060.20 229
13061.27 223
13062.35 218
13063.43 199
13064.51 193
13065.59 231
13066.67 256
13067.75 229
13068.83 234
13069.91 232
13070.99 224
13072.07 195
13073.15 199
13074.23 202
13075.31 186
13076.39 190
13077.47 187
13078.55 214
13079.63 226
13080.71 225
13081.79 206
13082.86 191
13083.94 188
13085.02 210
13086.11 246
13087.19 211
13088.27 185
13089.35 228
13090.43 225
13091.51 215
13092.59 205
13093.67 211
13094.75 202
13095.83 226
13096.91 232
13097.99 211
13099.07 202
13100.15 181
13101.23 205
13102.31 179
13103.39 221
13104.47 234
13105.55 219
13106.63 203
13107.72 220
13108.80 205
13109.88 210
13110.96 212
13112.04 201
13113.12 198
13114.20 206
13115.28 220
13116.37 214
13117.45 178
13118.53 162
13119.61 180
13120.69 206
13121.77 213
13122.85 198
13123.94 222
13125.02 214
13126.10 210
13127.18 197
13128.26 200
13129.34 221
13130.43 231
13131.51 211
13132.59 192
13133.67 198
13134.75 235
13135.84 226
13136.92 202
13138.00 207
13139.08 226
13140.17 186
13141.25 207
13142.33 249
13143.41 228
13144.49 196
13145.58 209
13146.66 194
13147.74 205
13148.83 200
13149.91 166
13150.99 185
13152.07 183
13153.16 216
13154.24 208
13155.32 187
13156.41 215
13157.49 221
13158.57 220
13159.65 186
13160.74 187
13161.82 209
13162.90 218
13163.99 199
13165.07 184
13166.15 213
13167.24 195
13168.32 198
13169.40 209
13170.49 212
13171.57 214
13172.66 216
13173.74 218
13174.82 225
13175.91 193
13176.99 205
13178.07 219
13179.16 207
13180.24 199
13181.33 219
13182.41 214
13183.49 215
13184.58 190
13185.66 198
13186.75 198
13187.83 202
13188.91 215
13190.00 215
13191.08 207
13192.17 242
13193.25 225
13194.34 189
13195.42 202
13196.51 193
13197.59 197
13198.68 196
13199.76 193
13200.85 203
13201.93 236
13203.02 210
13204.10 187
13205.19 206
13206.27 204
13207.36 207
13208.44 214
13209.53 198
13210.61 210
13211.70 194
13212.78 203
13213.87 196
13214.95 195
13216.04 237
13217.12 181
13218.21 201
13219.29 179
13220.38 188
13221.47 183
13222.55 195
13223.64 213
13224.72 207
13225.81 199
13226.89 196
13227.98 184
13229.07 197
13230.15 194
13231.24 169
13232.32 194
13233.41 210
13234.50 208
13235.58 195
13236.67 180
13237.76 205
13238.84 226
13239.93 222
13241.01 217
13242.10 209
13243.19 195
13244.27 202
13245.36 215
13246.45 235
13247.53 171
13248.62 202
13249.71 210
13250.79 192
13251.88 187
13252.97 203
13254.06 191
13255.14 199
13256.23 193
13257.32 193
13258.40 197
13259.49 180
13260.58 196
13261.67 183
13262.75 167
13263.84 202
13264.93 203
13266.02 193
13267.10 164
13268.19 199
13269.28 196
13270.37 215
13271.45 200
13272.54 202
13273.63 220
13274.72 210
13275.80 210
13276.89 216
13277.98 208
13279.07 175
13280.16 217
13281.24 209
13282.33 204
13283.42 202
13284.51 218
13285.60 219
13286.69 203
13287.77 234
13288.86 208
13289.95 220
13291.04 225
13292.13 208
13293.22 176
13294.31 235
13295.39 212
13296.48 186
13297.57 216
13298.66 192
13299.75 228
13300.84 207
13301.93 182
13303.02 218
13304.11 210
13305.19 222
13306.28 232
13307.37 192
13308.46 207
13309.55 197
13310.64 218
13311.73 212
13312.82 200
13313.91 230
13315.00 213
13316.09 219
13317.18 222
13318.27 207
13319.36 215
13320.45 230
13321.54 197
13322.63 215
13323.72 222
13324.81 235
13325.90 240
13326.99 220
13328.08 234
13329.17 230
13330.26 217
13331.35 221
13332.44 196
13333.53 237
13334.62 214
13335.71 213
13336.80 202
13337.89 198
13338.98 183
13340.07 205
13341.16 200
13342.25 209
13343.34 218
13344.43 217
13345.52 217
13346.61 223
13347.70 208
13348.79 177
13349.89 225
13350.98 240
13352.07 256
13353.16 213
13354.25 204
13355.34 228
13356.43 212
13357.52 212
13358.61 192
13359.71 208
13360.80 235
13361.89 268
13362.98 233
13364.07 198
13365.16 223
13366.26 296
13367.35 275
13368.44 253
13369.53 256
13370.62 237
13371.71 233
13372.81 217
13373.90 200
13374.99 230
13376.08 206
13377.17 224
13378.27 222
13379.36 210
13380.45 189
13381.54 216
13382.63 254
13383.73 207
13384.82 215
13385.91 214
13387.00 200
13388.10 211
13389.19 209
13390.28 196
13391.37 212
13392.47 221
13393.56 205
13394.65 239
13395.75 202
13396.84 223
13397.93 218
13399.02 214
13400.12 207
13401.21 187
13402.30 215
13403.40 203
13404.49 198
13405.58 197
13406.68 239
13407.77 231
13408.86 216
13409.96 197
13411.05 204
13412.14 231
13413.24 223
13414.33 217
13415.42 193
13416.52 191
13417.61 189
13418.70 254
13419.80 218
13420.89 206
13421.99 211
13423.08 258
13424.17 227
13425.27 218
13426.36 178
13427.46 193
13428.55 215
13429.64 215
13430.74 209
13431.83 202
13432.93 219
13434.02 230
13435.12 193
13436.21 217
13437.30 216
13438.40 199
13439.49 237
13440.59 178
13441.68 239
13442.78 234
13443.87 222
13444.97 233
13446.06 198
13447.16 176
13448.25 180
13449.35 194
13450.44 212
13451.54 204
13452.63 218
13453.73 220
13454.82 211
13455.92 225
13457.01 222
13458.11 232
13459.20 215
13460.30 217
13461.39 218
13462.49 209
13463.59 207
13464.68 224
13465.78 203
13466.87 224
13467.97 210
13469.06 239
13470.16 223
13471.26 215
13472.35 221
13473.45 235
13474.54 252
13475.64 210
13476.74 208
13477.83 209
13478.93 207
13480.03 212
13481.12 224
13482.22 207
13483.31 232
13484.41 200
13485.51 242
13486.60 207
13487.70 223
13488.80 223
13489.89 216
13490.99 214
13492.09 250
13493.18 260
13494.28 230
13495.38 245
13496.47 235
13497.57 236
13498.67 226
13499.77 241
13500.86 246
13501.96 241
13503.06 234
13504.15 236
13505.25 233
13506.35 224
13507.45 194
13508.54 223
13509.64 251
13510.74 233
13511.84 209
13512.93 212
13514.03 223
13515.13 200
13516.23 196
13517.32 209
13518.42 204
13519.52 235
13520.62 228
13521.72 231
13522.81 221
13523.91 209
13525.01 212
13526.11 213
13527.21 215
13528.30 216
13529.40 188
13530.50 219
13531.60 196
13532.70 210
13533.80 173
13534.89 199
13535.99 177
13537.09 189
13538.19 212
13539.29 202
13540.39 216
13541.49 198
13542.58 208
13543.68 196
13544.78 197
13545.88 223
13546.98 217
13548.08 216
13549.18 214
13550.28 203
13551.38 216
13552.48 204
13553.58 180
13554.67 214
13555.77 184
13556.87 181
13557.97 214
13559.07 198
13560.17 179
13561.27 201
13562.37 197
13563.47 204
13564.57 201
13565.67 178
13566.77 230
13567.87 219
13568.97 189
13570.07 243
13571.17 253
13572.27 217
13573.37 199
13574.47 223
13575.57 202
13576.67 176
13577.77 192
13578.87 218
13579.97 216
13581.07 206
13582.17 226
13583.27 217
13584.37 220
13585.47 209
13586.57 201
13587.67 201
13588.77 236
13589.88 185
13590.98 204
13592.08 203
13593.18 229
13594.28 212
13595.38 207
13596.48 204
13597.58 210
13598.68 215
13599.78 193
13600.88 202
13601.99 197
13603.09 184
13604.19 189
13605.29 230
13606.39 213
13607.49 203
13608.59 217
13609.70 196
13610.80 203
13611.90 198
13613.00 204
13614.10 173
13615.20 200
13616.31 207
13617.41 222
13618.51 207
13619.61 221
13620.71 201
13621.82 218
13622.92 210
13624.02 173
13625.12 214
13626.22 210
13627.33 213
13628.43 173
13629.53 211
13630.63 181
13631.74 225
13632.84 225
13633.94 215
13635.04 194
13636.15 206
13637.25 197
13638.35 205
13639.45 199
13640.56 192
13641.66 219
13642.76 231
13643.87 210
13644.97 198
13646.07 203
13647.17 212
13648.28 227
13649.38 186
13650.48 198
13651.59 183
13652.69 219
13653.79 207
13654.90 201
13656.00 210
13657.10 214
13658.21 173
13659.31 169
13660.41 190
13661.52 187
13662.62 189
13663.72 203
13664.83 185
13665.93 203
13667.04 231
13668.14 204
13669.24 215
13670.35 200
13671.45 193
13672.56 192
13673.66 225
13674.76 196
13675.87 189
13676.97 184
13678.08 218
13679.18 215
13680.29 189
13681.39 202
13682.49 199
13683.60 168
13684.70 166
13685.81 188
13686.91 178
13688.02 198
13689.12 210
13690.23 207
13691.33 171
13692.44 192
13693.54 179
13694.65 192
13695.75 190
13696.86 161
13697.96 208
13699.07 192
13700.17 206
13701.28 178
13702.38 189
13703.49 178
13704.59 223
13705.70 182
13706.80 194
13707.91 181
13709.02 183
13710.12 200
13711.23 198
13712.33 185
13713.44 195
13714.54 201
13715.65 185
13716.76 188
13717.86 185
13718.97 196
13720.07 193
13721.18 213
13722.29 200
13723.39 187
13724.50 210
13725.60 183
13726.71 191
13727.82 182
13728.92 201
13730.03 175
13731.14 219
13732.24 222
13733.35 206
13734.46 208
13735.56 223
13736.67 197
13737.78 192
13738.88 196
13739.99 178
13741.10 186
13742.20 208
13743.31 189
13744.42 194
13745.52 219
13746.63 207
13747.74 221
13748.84 216
13749.95 192
13751.06 197
13752.17 214
13753.27 175
13754.38 179
13755.49 195
13756.60 227
13757.70 200
13758.81 195
13759.92 220
13761.03 226
13762.13 215
13763.24 198
13764.35 220
13765.46 202
13766.57 225
13767.67 218
13768.78 236
13769.89 203
13771.00 235
13772.11 245
13773.21 256
13774.32 208
13775.43 214
13776.54 218
13777.65 255
13778.75 202
13779.86 207
13780.97 204
13782.08 200
13783.19 253
13784.30 229
13785.41 189
13786.51 201
13787.62 197
13788.73 216
13789.84 207
13790.95 199
13792.06 201
13793.17 186
13794.28 219
13795.39 168
13796.49 192
13797.60 198
13798.71 189
13799.82 191
13800.93 186
13802.04 186
13803.15 207
13804.26 204
13805.37 214
13806.48 175
13807.59 198
13808.70 243
13809.81 242
13810.92 194
13812.03 207
13813.14 204
13814.25 215
13815.36 214
13816.47 217
13817.58 196
13818.69 207
13819.80 208
13820.91 216
13822.02 159
13823.13 185
13824.24 182
13825.35 192
13826.46 182
13827.57 178
13828.68 195
13829.79 209
13830.90 203
13832.01 170
13833.12 185
13834.23 166
13835.34 188
13836.45 147
13837.56 213
13838.67 202
13839.78 190
13840.89 185
13842.01 181
13843.12 185
13844.23 183
13845.34 194
13846.45 205
13847.56 194
13848.67 185
13849.78 181
13850.89 184
13852.01 185
13853.12 182
13854.23 191
13855.34 181
13856.45 190
13857.56 193
13858.67 210
13859.79 172
13860.90 191
13862.01 181
13863.12 208
13864.23 164
13865.34 191
13866.46 193
13867.57 175
13868.68 176
13869.79 178
13870.90 209
13872.02 206
13873.13 182
13874.24 197
13875.35 185
13876.47 176
13877.58 176
13878.69 186
13879.80 204
13880.92 181
13882.03 178
13883.14 215
13884.25 212
13885.37 191
13886.48 161
13887.59 190
13888.70 180
13889.82 185
13890.93 179
13892.04 219
13893.16 165
13894.27 227
13895.38 197
13896.49 205
13897.61 169
13898.72 172
13899.83 200
13900.95 180
13902.06 188
13903.17 193
13904.29 192
13905.40 172
13906.51 195
13907.63 179
13908.74 190
13909.85 174
13910.97 200
13912.08 190
13913.20 188
13914.31 171
13915.42 188
13916.54 201
13917.65 186
13918.77 187
13919.88 191
13920.99 202
13922.11 206
13923.22 186
13924.34 188
13925.45 171
13926.56 190
13927.68 198
13928.79 169
13929.91 193
13931.02 169
13932.14 175
13933.25 186
13934.37 183
13935.48 198
13936.60 179
13937.71 207
13938.83 211
13939.94 169
13941.05 173
13942.17 201
13943.28 184
13944.40 194
13945.51 158
13946.63 178
13947.75 168
13948.86 186
13949.98 169
13951.09 205
13952.21 188
13953.32 195
13954.44 214
13955.55 186
13956.67 173
13957.78 191
13958.90 198
13960.01 208
13961.13 213
13962.25 192
13963.36 183
13964.48 180
13965.59 202
13966.71 191
13967.83 164
13968.94 177
13970.06 209
13971.17 205
13972.29 169
13973.41 175
13974.52 188
13975.64 198
13976.75 158
13977.87 191
13978.99 181
13980.10 212
13981.22 174
13982.34 213
13983.45 199
13984.57 168
13985.69 162
13986.80 201
13987.92 192
13989.04 172
13990.15 202
13991.27 189
13992.39 190
13993.50 182
13994.62 178
13995.74 188
13996.86 159
13997.97 167
13999.09 190
14000.21 178
14001.33 135
14002.44 190
14003.56 191
14004.68 164
14005.79 203
14006.91 228
14008.03 221
14009.15 208
14010.27 178
14011.38 208
14012.50 210
14013.62 179
14014.74 160
14015.85 204
14016.97 186
14018.09 195
14019.21 183
14020.33 197
14021.44 204
14022.56 182
14023.68 182
14024.80 179
14025.92 162
14027.04 180
14028.15 207
14029.27 181
14030.39 167
14031.51 197
14032.63 196
14033.75 205
14034.86 195
14035.98 190
14037.10 205
14038.22 172
14039.34 155
14040.46 180
14041.58 186
14042.70 174
14043.82 212
14044.93 227
14046.05 181
14047.17 225
14048.29 215
14049.41 237
14050.53 220
14051.65 182
14052.77 211
14053.89 193
14055.01 197
14056.13 180
14057.25 200
14058.37 199
14059.49 196
14060.61 231
14061.73 200
14062.85 182
14063.97 208
14065.09 218
14066.20 224
14067.32 222
14068.44 221
14069.56 231
14070.68 229
14071.81 209
14072.93 206
14074.05 222
14075.17 213
14076.29 212
14077.41 206
14078.53 250
14079.65 204
14080.77 184
14081.89 210
14083.01 236
14084.13 202
14085.25 211
14086.37 214
14087.49 207
14088.61 229
14089.73 247
14090.85 243
14091.97 242
14093.10 216
14094.22 268
14095.34 254
14096.46 236
14097.58 246
14098.70 254
14099.82 253
14100.94 240
14102.07 227
14103.19 235
14104.31 233
14105.43 229
14106.55 203
14107.67 224
14108.79 196
14109.92 223
14111.04 209
14112.16 208
14113.28 208
14114.40 201
14115.52 207
14116.65 230
14117.77 212
14118.89 210
14120.01 195
14121.13 204
14122.26 176
14123.38 176
14124.50 229
14125.62 189
14126.75 160
14127.87 193
14128.99 178
14130.11 200
14131.24 208
14132.36 199
14133.48 219
14134.60 212
14135.73 205
14136.85 186
14137.97 168
14139.09 163
14140.22 186
14141.34 200
14142.46 206
14143.59 188
14144.71 196
14145.83 202
14146.95 179
14148.08 191
14149.20 195
14150.32 193
14151.45 175
14152.57 211
14153.69 212
14154.82 179
14155.94 207
14157.06 211
14158.19 199
14159.31 171
14160.44 212
14161.56 225
14162.68 184
14163.81 174
14164.93 204
14166.05 205
14167.18 177
14168.30 192
14169.43 198
14170.55 205
14171.67 190
14172.80 171
14173.92 222
14175.05 189
14176.17 170
14177.30 195
14178.42 220
14179.54 165
14180.67 170
14181.79 206
14182.92 214
14184.04 185
14185.17 185
14186.29 189
14187.42 172
14188.54 196
14189.67 158
14190.79 209
14191.92 173
14193.04 191
14194.17 175
14195.29 179
14196.42 185
14197.54 206
14198.67 180
14199.79 158
14200.92 189
14202.04 183
14203.17 208
14204.29 209
14205.42 190
14206.54 166
14207.67 204
14208.79 220
14209.92 181
14211.05 198
14212.17 186
14213.30 178
14214.42 203
14215.55 203
14216.67 186
14217.80 168
14218.93 177
14220.05 195
14221.18 175
14222.30 182
14223.43 169
14224.56 173
14225.68 183
14226.81 190
14227.94 184
14229.06 179
14230.19 167
14231.32 177
14232.44 190
14233.57 166
14234.70 184
14235.82 184
14236.95 179
14238.08 141
14239.20 171
14240.33 191
14241.46 203
14242.58 199
14243.71 173
14244.84 179
14245.96 186
14247.09 183
14248.22 194
14249.34 182
14250.47 180
14251.60 149
14252.73 177
14253.85 169
14254.98 183
14256.11 185
14257.24 178
14258.36 194
14259.49 162
14260.62 163
14261.75 176
14262.87 210
14264.00 144
14265.13 178
14266.26 173
14267.39 179
14268.51 168
14269.64 173
14270.77 162
14271.90 180
14273.03 211
14274.15 191
14275.28 180
14276.41 156
14277.54 160
14278.67 172
14279.80 168
14280.92 192
14282.05 168
14283.18 191
14284.31 140
14285.44 140
14286.57 171
14287.70 185
14288.82 159
14289.95 162
14291.08 202
14292.21 176
14293.34 183
14294.47 150
14295.60 167
14296.73 182
14297.86 186
14298.99 171
14300.11 166
14301.24 181
14302.37 176
14303.50 184
14304.63 183
14305.76 165
14306.89 162
14308.02 176
14309.15 173
14310.28 151
14311.41 162
14312.54 175
14313.67 188
14314.80 192
14315.93 158
14317.06 158
14318.19 152
14319.32 163
14320.45 162
14321.58 156
14322.71 148
14323.84 155
14324.97 170
14326.10 154
14327.23 150
14328.36 178
14329.49 182
14330.62 196
14331.75 167
14332.88 152
14334.01 186
14335.14 194
14336.27 162
14337.40 159
14338.53 148
14339.66 157
14340.79 158
14341.93 172
14343.06 164
14344.19 152
14345.32 166
14346.45 173
14347.58 175
14348.71 165
14349.84 176
14350.97 182
14352.11 151
14353.24 162
14354.37 141
14355.50 178
14356.63 153
14357.76 159
14358.89 159
14360.03 163
14361.16 178
14362.29 159
14363.42 169
14364.55 155
14365.68 153
14366.82 161
14367.95 162
14369.08 146
14370.21 149
14371.34 188
14372.48 148
14373.61 156
14374.74 157
14375.87 172
14377.00 158
14378.14 142
14379.27 164
14380.40 147
14381.53 146
14382.67 182
14383.80 185
14384.93 171
14386.06 148
14387.20 174
14388.33 191
14389.46 184
14390.59 149
14391.73 171
14392.86 173
14393.99 156
14395.13 173
14396.26 171
14397.39 162
14398.53 167
14399.66 156
14400.79 172
14401.92 171
14403.06 153
14404.19 170
14405.32 181
14406.46 170
14407.59 181
14408.72 150
14409.86 182
14410.99 173
14412.13 171
14413.26 159
14414.39 161
14415.53 161
14416.66 168
14417.79 148
14418.93 181
14420.06 158
14421.20 153
14422.33 157
14423.46 172
14424.60 169
14425.73 160
14426.87 175
14428.00 174
14429.14 183
14430.27 179
14431.40 200
14432.54 166
14433.67 184
14434.81 185
14435.94 170
14437.08 167
14438.21 152
14439.35 178
14440.48 178
14441.62 177
14442.75 172
14443.88 163
14445.02 159
14446.15 181
14447.29 177
14448.42 186
14449.56 188
14450.70 203
14451.83 161
14452.97 177
14454.10 169
14455.24 166
14456.37 161
14457.51 182
14458.64 167
14459.78 183
14460.91 190
14462.05 196
14463.18 219
14464.32 203
14465.46 186
14466.59 196
14467.73 213
14468.86 214
14470.00 192
14471.14 186
14472.27 182
14473.41 207
14474.54 215
14475.68 207
14476.82 209
14477.95 213
14479.09 219
14480.22 219
14481.36 210
14482.50 214
14483.63 200
14484.77 216
14485.91 210
14487.04 191
14488.18 172
14489.32 177
14490.45 164
14491.59 170
14492.73 169
14493.86 192
14495.00 205
14496.14 191
14497.27 174
14498.41 170
14499.55 196
14500.69 182
14501.82 189
14502.96 183
14504.10 188
14505.23 184
14506.37 221
14507.51 169
14508.65 183
14509.78 189
14510.92 186
14512.06 187
14513.20 167
14514.33 147
14515.47 191
14516.61 203
14517.75 170
14518.89 158
14520.02 167
14521.16 170
14522.30 157
14523.44 193
14524.57 185
14525.71 185
14526.85 192
14527.99 203
14529.13 158
14530.27 152
14531.40 173
14532.54 180
14533.68 166
14534.82 182
14535.96 189
14537.10 201
14538.23 171
14539.37 153
14540.51 189
14541.65 149
14542.79 179
14543.93 176
14545.07 147
14546.21 148
14547.35 178
14548.48 170
14549.62 181
14550.76 193
14551.90 150
14553.04 183
14554.18 156
14555.32 164
14556.46 152
14557.60 183
14558.74 177
14559.88 204
14561.02 171
14562.16 170
14563.30 151
14564.43 167
14565.57 153
14566.71 145
14567.85 175
14568.99 168
14570.13 185
14571.27 167
14572.41 178
14573.55 157
14574.69 189
14575.83 178
14576.97 161
14578.11 158
14579.25 188
14580.39 168
14581.53 179
14582.67 160
14583.81 159
14584.96 168
14586.10 183
14587.24 174
14588.38 137
14589.52 162
14590.66 167
14591.80 203
14592.94 145
14594.08 174
14595.22 170
14596.36 166
14597.50 158
14598.64 158
14599.78 151
14600.93 161
14602.07 162
14603.21 159
14604.35 151
14605.49 149
14606.63 163
14607.77 145
14608.91 173
14610.06 168
14611.20 188
14612.34 203
14613.48 172
14614.62 160
14615.76 174
14616.91 174
14618.05 172
14619.19 185
14620.33 187
14621.47 186
14622.61 147
14623.76 185
14624.90 158
14626.04 183
14627.18 177
14628.32 159
14629.47 179
14630.61 171
14631.75 185
14632.89 200
14634.04 180
14635.18 179
14636.32 166
14637.46 167
14638.61 173
14639.75 144
14640.89 166
14642.03 186
14643.18 196
14644.32 163
14645.46 165
14646.60 153
14647.75 140
14648.89 150
14650.03 185
14651.18 156
14652.32 164
14653.46 165
14654.61 144
14655.75 164
14656.89 171
14658.03 164
14659.18 162
14660.32 156
14661.46 148
14662.61 178
14663.75 147
14664.90 142
14666.04 153
14667.18 195
14668.33 176
14669.47 152
14670.61 140
14671.76 130
14672.90 185
14674.05 162
14675.19 146
14676.33 162
14677.48 164
14678.62 152
14679.77 157
14680.91 152
14682.05 163
14683.20 145
14684.34 161
14685.49 147
14686.63 172
14687.78 155
14688.92 153
14690.06 167
14691.21 148
14692.35 148
14693.50 143
14694.64 139
14695.79 148
14696.93 166
14698.08 159
14699.22 160
14700.37 169
14701.51 153
14702.66 123
14703.80 156
14704.95 172
14706.09 158
14707.24 151
14708.38 179
14709.53 160
14710.67 149
14711.82 148
14712.96 129
14714.11 163
14715.26 135
14716.40 156
14717.55 147
14718.69 164
14719.84 143
14720.98 157
14722.13 142
14723.28 144
14724.42 149
14725.57 157
14726.71 157
14727.86 133
14729.01 168
14730.15 168
14731.30 157
14732.44 154
14733.59 143
14734.74 148
14735.88 166
14737.03 130
14738.18 141
14739.32 147
14740.47 163
14741.61 157
14742.76 137
14743.91 152
14745.05 148
14746.20 160
14747.35 146
14748.49 160
14749.64 146
14750.79 149
14751.94 150
14753.08 125
14754.23 127
14755.38 122
14756.52 128
14757.67 155
14758.82 147
14759.97 144
14761.11 142
14762.26 147
14763.41 151
14764.55 139
14765.70 148
14766.85 129
14768.00 133
14769.15 149
14770.29 153
14771.44 146
14772.59 116
14773.74 150
14774.88 137
14776.03 156
14777.18 174
14778.33 145
14779.48 148
14780.62 136
14781.77 145
14782.92 141
14784.07 124
14785.22 150
14786.36 146
14787.51 148
14788.66 130
14789.81 135
14790.96 155
14792.11 161
14793.26 171
14794.40 149
14795.55 145
14796.70 157
14797.85 139
14799.00 139
14800.15 124
14801.30 122
14802.45 158
14803.59 156
14804.74 156
14805.89 142
14807.04 138
14808.19 149
14809.34 141
14810.49 151
14811.64 138
14812.79 180
14813.94 135
14815.09 121
14816.24 131
14817.39 116
14818.53 129
14819.68 124
14820.83 141
14821.98 148
14823.13 140
14824.28 149
14825.43 150
14826.58 159
14827.73 147
14828.88 150
14830.03 151
14831.18 143
14832.33 124
14833.48 153
14834.63 129
14835.78 142
14836.93 156
14838.08 138
14839.23 127
14840.38 112
14841.53 136
14842.69 133
14843.84 146
14844.99 147
14846.14 139
14847.29 140
14848.44 126
14849.59 128
14850.74 145
14851.89 139
14853.04 126
14854.19 136
14855.34 115
14856.49 123
14857.65 146
14858.80 128
14859.95 142
14861.10 140
14862.25 121
14863.40 146
14864.55 125
14865.70 119
14866.86 129
14868.01 128
14869.16 125
14870.31 146
14871.46 133
14872.61 136
14873.77 127
14874.92 145
14876.07 136
14877.22 173
14878.37 143
14879.52 132
14880.68 134
14881.83 127
14882.98 129
14884.13 121
14885.28 121
14886.44 143
14887.59 137
14888.74 155
14889.89 127
14891.05 122
14892.20 124
14893.35 153
14894.50 127
14895.66 155
14896.81 157
14897.96 153
14899.11 121
14900.27 134
14901.42 133
14902.57 131
14903.72 149
14904.88 137
14906.03 150
14907.18 155
14908.34 137
14909.49 139
14910.64 145
14911.80 156
14912.95 135
14914.10 123
14915.26 129
14916.41 127
14917.56 139
14918.72 123
14919.87 145
14921.02 130
14922.18 111
14923.33 159
14924.48 154
14925.64 123
14926.79 123
14927.94 123
14929.10 124
14930.25 139
14931.41 136
14932.56 125
14933.71 130
14934.87 149
14936.02 141
14937.18 118
14938.33 129
14939.48 127
14940.64 134
14941.79 134
14942.95 143
14944.10 155
14945.26 156
14946.41 131
14947.57 125
14948.72 146
14949.87 137
14951.03 129
14952.18 143
14953.34 112
14954.49 148
14955.65 123
14956.80 142
14957.96 136
14959.11 133
14960.27 136
14961.42 150
14962.58 145
14963.73 147
14964.89 125
14966.04 112
14967.20 147
14968.36 137
14969.51 147
14970.67 129
14971.82 150
14972.98 134
14974.13 136
14975.29 151
14976.44 149
14977.60 130
14978.76 136
14979.91 145
14981.07 136
14982.22 121
14983.38 114
14984.53 126
14985.69 123
14986.85 101
14988.00 106
14989.16 126
14990.32 135
14991.47 142
14992.63 124
14993.78 156
14994.94 134
14996.10 137
14997.25 139
14998.41 134
14999.57 136
15000.72 149
15001.88 149
15003.04 123
15004.19 136
15005.35 123
15006.51 121
15007.66 120
15008.82 118
15009.98 127
15011.13 116
15012.29 136
15013.45 133
15014.61 125
15015.76 127
15016.92 144
15018.08 133
15019.23 119
15020.39 132
15021.55 126
15022.71 123
15023.86 139
15025.02 134
15026.18 117
15027.34 137
15028.49 150
15029.65 130
15030.81 114
15031.97 129
15033.13 118
15034.28 138
15035.44 128
15036.60 146
15037.76 139
15038.92 139
15040.07 138
15041.23 137
15042.39 146
15043.55 136
15044.71 141
15045.87 136
15047.02 131
15048.18 124
15049.34 113
15050.50 134
15051.66 153
15052.82 135
15053.98 108
15055.13 121
15056.29 112
15057.45 138
15058.61 139
15059.77 117
15060.93 129
15062.09 119
15063.25 141
15064.40 111
15065.56 119
15066.72 130
15067.88 140
15069.04 130
15070.20 128
15071.36 116
15072.52 139
15073.68 111
15074.84 107
15076.00 131
15077.16 153
15078.32 152
15079.48 127
15080.64 118
15081.80 121
15082.96 112
15084.12 111
15085.28 130
15086.44 132
15087.60 141
15088.76 144
15089.92 119
15091.08 132
15092.24 126
15093.40 139
15094.56 137
15095.72 138
15096.88 140
15098.04 138
15099.20 137
15100.36 153
15101.52 132
15102.68 129
15103.84 131
15105.00 144
15106.16 116
15107.32 121
15108.48 108
15109.64 124
15110.80 122
15111.96 126
15113.13 112
15114.29 118
15115.45 128
15116.61 118
15117.77 126
15118.93 124
15120.09 121
15121.25 137
15122.42 137
15123.58 140
15124.74 131
15125.90 150
15127.06 125
15128.22 121
15129.38 136
15130.55 131
15131.71 127
15132.87 136
15134.03 105
15135.19 126
15136.35 141
15137.52 139
15138.68 141
15139.84 114
15141.00 126
15142.16 118
15143.33 127
15144.49 126
15145.65 120
15146.81 138
15147.97 139
15149.14 121
15150.30 144
15151.46 111
15152.62 138
15153.79 146
15154.95 132
15156.11 133
15157.27 118
15158.44 136
15159.60 110
15160.76 96
15161.93 132
15163.09 118
15164.25 124
15165.41 129
15166.58 114
15167.74 119
15168.90 131
15170.07 124
15171.23 115
15172.39 107
15173.56 120
15174.72 133
15175.88 109
15177.05 113
15178.21 108
15179.37 138
15180.54 140
15181.70 136
15182.86 149
15184.03 125
15185.19 137
15186.36 130
15187.52 112
15188.68 121
15189.85 164
15191.01 159
15192.17 130
15193.34 128
15194.50 143
15195.67 150
15196.83 138
15198.00 142
15199.16 117
15200.32 137
15201.49 125
15202.65 149
15203.82 130
15204.98 114
15206.15 128
15207.31 141
15208.48 151
15209.64 132
15210.80 119
15211.97 121
15213.13 119
15214.30 111
15215.46 139
15216.63 123
15217.79 129
15218.96 127
15220.12 126
15221.29 123
15222.45 138
15223.62 139
15224.78 147
15225.95 116
15227.11 122
15228.28 136
15229.45 150
15230.61 137
15231.78 115
15232.94 111
15234.11 145
15235.27 144
15236.44 135
15237.60 110
15238.77 122
15239.94 133
15241.10 119
15242.27 147
15243.43 121
15244.60 139
15245.77 140
15246.93 125
15248.10 114
15249.26 116
15250.43 109
15251.60 141
15252.76 124
15253.93 135
15255.10 110
15256.26 120
15257.43 124
15258.60 121
15259.76 124
15260.93 116
15262.10 113
15263.26 124
15264.43 123
15265.60 126
15266.76 131
15267.93 110
15269.10 130
15270.26 112
15271.43 104
15272.60 126
15273.76 129
15274.93 109
15276.10 117
15277.27 150
15278.43 106
15279.60 122
15280.77 106
15281.94 96
15283.10 106
15284.27 111
15285.44 127
15286.61 115
15287.77 142
15288.94 137
15290.11 149
15291.28 130
15292.44 112
15293.61 127
15294.78 148
15295.95 133
15297.12 126
15298.28 115
15299.45 122
15300.62 124
15301.79 138
15302.96 133
15304.12 121
15305.29 107
15306.46 112
15307.63 119
15308.80 109
15309.97 105
15311.14 127
15312.30 109
15313.47 100
15314.64 122
15315.81 115
15316.98 133
15318.15 105
15319.32 132
15320.49 121
15321.65 104
15322.82 125
15323.99 119
15325.16 126
15326.33 114
15327.50 115
15328.67 145
15329.84 137
15331.01 112
15332.18 117
15333.35 137
15334.52 115
15335.69 131
15336.85 143
15338.02 126
15339.19 117
15340.36 120
15341.53 118
15342.70 133
15343.87 120
15345.04 105
15346.21 136
15347.38 127
15348.55 116
15349.72 134
15350.89 127
15352.06 116
15353.23 135
15354.40 131
15355.57 135
15356.74 122
15357.91 124
15359.08 130
15360.25 119
15361.43 135
15362.60 114
15363.77 110
15364.94 126
15366.11 117
15367.28 121
15368.45 121
15369.62 112
15370.79 129
15371.96 120
15373.13 110
15374.30 111
15375.47 107
15376.65 124
15377.82 112
15378.99 130
15380.16 114
15381.33 114
15382.50 142
15383.67 129
15384.84 137
15386.02 114
15387.19 133
15388.36 140
15389.53 126
15390.70 121
15391.87 134
15393.04 118
15394.22 111
15395.39 135
15396.56 127
15397.73 133
15398.90 140
15400.08 119
15401.25 127
15402.42 115
15403.59 123
15404.76 116
15405.94 120
15407.11 122
15408.28 104
15409.45 113
15410.63 145
15411.80 146
15412.97 136
15414.14 137
15415.31 115
15416.49 113
15417.66 125
15418.83 119
15420.01 126
15421.18 134
15422.35 157
15423.52 142
15424.70 132
15425.87 121
15427.04 117
15428.22 125
15429.39 116
15430.56 125
15431.73 116
15432.91 124
15434.08 135
15435.25 120
15436.43 116
15437.60 125
15438.77 141
15439.95 110
15441.12 101
15442.30 120
15443.47 150
15444.64 162
15445.82 123
15446.99 142
15448.16 119
15449.34 144
15450.51 109
15451.69 115
15452.86 138
15454.03 127
15455.21 110
15456.38 124
15457.56 112
15458.73 126
15459.90 110
15461.08 122
15462.25 132
15463.43 110
15464.60 121
15465.78 119
15466.95 150
15468.12 104
15469.30 102
15470.47 120
15471.65 120
15472.82 110
15474.00 112
15475.17 127
15476.35 119
15477.52 107
15478.70 116
15479.87 115
15481.05 109
15482.22 122
15483.40 132
15484.57 126
15485.75 124
15486.92 129
15488.10 104
15489.27 113
15490.45 123
15491.62 128
15492.80 121
15493.98 134
15495.15 115
15496.33 122
15497.50 133
15498.68 102
15499.85 149
15501.03 132
15502.21 111
15503.38 101
15504.56 103
15505.73 102
15506.91 124
15508.09 121
15509.26 108
15510.44 126
15511.61 152
15512.79 124
15513.97 138
15515.14 115
15516.32 109
15517.50 145
15518.67 125
15519.85 126
15521.02 99
15522.20 137
15523.38 130
15524.55 116
15525.73 107
15526.91 128
15528.09 130
15529.26 115
15530.44 95
15531.62 123
15532.79 122
15533.97 142
15535.15 145
15536.32 101
15537.50 101
15538.68 105
15539.86 123
15541.03 126
15542.21 93
15543.39 110
15544.57 133
15545.74 154
15546.92 117
15548.10 116
15549.28 129
15550.45 154
15551.63 122
15552.81 130
15553.99 118
15555.16 123
15556.34 127
15557.52 118
15558.70 127
15559.88 133
15561.05 127
15562.23 134
15563.41 133
15564.59 99
15565.77 119
15566.95 138
15568.12 113
15569.30 97
15570.48 130
15571.66 128
15572.84 136
15574.02 102
15575.19 130
15576.37 118
15577.55 130
15578.73 112
15579.91 134
15581.09 111
15582.27 119
15583.45 153
15584.62 137
15585.80 122
15586.98 108
15588.16 128
15589.34 140
15590.52 127
15591.70 86
15592.88 120
15594.06 140
15595.24 136
15596.42 112
15597.60 146
15598.78 112
15599.96 107
15601.14 118
15602.31 133
15603.49 160
15604.67 105
15605.85 130
15607.03 137
15608.21 141
15609.39 125
15610.57 116
15611.75 118
15612.93 126
15614.11 102
15615.29 128
15616.47 113
15617.65 128
15618.83 124
15620.01 128
15621.19 105
15622.38 113
15623.56 133
15624.74 121
15625.92 107
15627.10 114
15628.28 116
15629.46 151
15630.64 148
15631.82 118
15633.00 149
15634.18 116
15635.36 144
15636.54 128
15637.72 130
15638.91 81
15640.09 113
15641.27 138
15642.45 126
15643.63 141
15644.81 126
15645.99 139
15647.17 108
15648.36 134
15649.54 115
15650.72 140
15651.90 146
15653.08 135
15654.26 127
15655.44 131
15656.63 108
15657.81 105
15658.99 142
15660.17 128
15661.35 128
15662.54 108
15663.72 138
15664.90 143
15666.08 134
15667.26 127
15668.45 117
15669.63 129
15670.81 118
15671.99 135
15673.17 136
15674.36 122
15675.54 157
15676.72 148
15677.90 129
15679.09 133
15680.27 129
15681.45 142
15682.63 131
15683.82 125
15685.00 130
15686.18 120
15687.37 125
15688.55 166
15689.73 122
15690.91 117
15692.10 110
15693.28 132
15694.46 151
15695.65 117
15696.83 117
15698.01 134
15699.20 141
15700.38 114
15701.56 115
15702.75 131
15703.93 156
15705.11 126
15706.30 140
15707.48 146
15708.66 131
15709.85 124
15711.03 120
15712.22 161
15713.40 145
15714.58 149
15715.77 115
15716.95 141
15718.14 125
15719.32 150
15720.50 140
15721.69 162
15722.87 137
15724.06 139
15725.24 118
15726.43 148
15727.61 142
15728.79 134
15729.98 153
15731.16 117
15732.35 130
15733.53 126
15734.72 146
15735.90 128
15737.09 150
15738.27 135
15739.46 143
15740.64 122
15741.83 116
15743.01 113
15744.20 135
15745.38 114
15746.57 118
15747.75 135
15748.94 135
15750.12 138
15751.31 123
15752.49 159
15753.68 115
15754.86 148
15756.05 160
15757.23 142
15758.42 116
15759.60 144
15760.79 140
15761.98 140
15763.16 120
15764.35 150
15765.53 133
15766.72 138
15767.90 147
15769.09 112
15770.28 118
15771.46 103
15772.65 122
15773.83 126
15775.02 144
15776.21 128
15777.39 127
15778.58 159
15779.77 125
15780.95 136
15782.14 114
15783.33 125
15784.51 110
15785.70 121
15786.89 113
15788.07 107
15789.26 103
15790.45 126
15791.63 138
15792.82 111
15794.01 113
15795.19 150
15796.38 136
15797.57 109
15798.75 121
15799.94 138
15801.13 117
15802.32 136
15803.50 116
15804.69 121
15805.88 132
15807.06 128
15808.25 140
15809.44 120
15810.63 111
15811.81 148
15813.00 138
15814.19 118
15815.38 127
15816.57 130
15817.75 124
15818.94 119
15820.13 121
15821.32 129
15822.50 132
15823.69 124
15824.88 127
15826.07 140
15827.26 143
15828.44 138
15829.63 123
15830.82 141
15832.01 129
15833.20 137
15834.39 140
15835.57 132
15836.76 131
15837.95 114
15839.14 113
15840.33 121
15841.52 133
15842.71 134
15843.90 107
15845.08 125
15846.27 115
15847.46 109
15848.65 124
15849.84 135
15851.03 157
15852.22 146
15853.41 125
15854.60 133
15855.79 129
15856.97 138
15858.16 141
15859.35 136
15860.54 95
15861.73 126
15862.92 111
15864.11 126
15865.30 109
15866.49 120
15867.68 120
15868.87 130
15870.06 124
15871.25 107
15872.44 113
15873.63 141
15874.82 128
15876.01 134
15877.20 123
15878.39 127
15879.58 117
15880.77 114
15881.96 130
15883.15 133
15884.34 132
15885.53 123
15886.72 142
15887.91 133
15889.10 114
15890.29 96
15891.48 97
15892.67 117
15893.86 79
15895.05 107
15896.24 101
15897.44 121
15898.63 131
15899.82 145
15901.01 137
15902.20 130
15903.39 124
15904.58 111
15905.77 120
15906.96 109
15908.15 139
15909.35 113
15910.54 138
15911.73 122
15912.92 114
15914.11 127
15915.30 145
15916.49 118
15917.69 131
15918.88 116
15920.07 119
15921.26 120
15922.45 130
15923.64 138
15924.84 139
15926.03 126
15927.22 122
15928.41 126
15929.60 126
15930.80 138
15931.99 133
15933.18 135
15934.37 114
15935.56 126
15936.76 126
15937.95 141
15939.14 118
15940.33 119
15941.53 112
15942.72 101
15943.91 127
15945.10 129
15946.30 130
15947.49 109
15948.68 104
15949.87 119
15951.07 101
15952.26 124
15953.45 118
15954.65 127
15955.84 106
15957.03 112
15958.22 118
15959.42 134
15960.61 141
15961.80 128
15963.00 113
15964.19 117
15965.38 115
15966.58 116
15967.77 111
15968.96 109
15970.16 95
15971.35 112
15972.54 105
15973.74 108
15974.93 99
15976.13 109
15977.32 124
15978.51 112
15979.71 126
15980.90 127
15982.09 121
15983.29 125
15984.48 114
15985.68 119
15986.87 85
15988.06 102
15989.26 107
15990.45 90
15991.65 112
15992.84 120
15994.04 107
15995.23 101
15996.43 102
15997.62 113
15998.81 111
16000.01 112
16001.20 104
16002.40 113
16003.59 108
16004.79 118
16005.98 118
16007.18 124
16008.37 90
16009.57 116
16010.76 109
16011.96 134
16013.15 102
16014.35 102
16015.54 115
16016.74 114
16017.93 122
16019.13 125
16020.32 108
16021.52 108
16022.72 103
16023.91 102
16025.11 121
16026.30 129
16027.50 99
16028.69 104
16029.89 123
16031.08 124
16032.28 109
16033.48 107
16034.67 124
16035.87 134
16037.06 117
16038.26 116
16039.46 124
16040.65 94
16041.85 113
16043.05 118
16044.24 133
16045.44 100
16046.63 114
16047.83 114
16049.03 118
16050.22 105
16051.42 92
16052.62 129
16053.81 103
16055.01 112
16056.21 103
16057.40 114
16058.60 117
16059.80 129
16060.99 121
16062.19 133
16063.39 130
16064.58 136
16065.78 110
16066.98 105
16068.18 124
16069.37 112
16070.57 117
16071.77 142
16072.97 132
16074.16 101
16075.36 124
16076.56 123
16077.76 121
16078.95 143
16080.15 105
16081.35 108
16082.55 93
16083.74 99
16084.94 110
16086.14 116
16087.34 107
16088.53 110
16089.73 112
16090.93 118
16092.13 122
16093.33 99
16094.53 106
16095.72 109
16096.92 100
16098.12 108
16099.32 121
16100.52 119
16101.72 106
16102.91 112
16104.11 128
16105.31 86
16106.51 122
16107.71 115
16108.91 116
16110.11 101
16111.30 105
16112.50 112
16113.70 117
16114.90 133
16116.10 101
16117.30 112
16118.50 99
16119.70 135
16120.90 106
16122.10 108
16123.29 100
16124.49 131
16125.69 86
16126.89 103
16128.09 94
16129.29 116
16130.49 106
16131.69 106
16132.89 111
16134.09 100
16135.29 112
16136.49 113
16137.69 96
16138.89 107
16140.09 97
16141.29 106
16142.49 131
16143.69 120
16144.89 108
16146.09 91
16147.29 116
16148.49 97
16149.69 103
16150.89 109
16152.09 119
16153.29 118
16154.49 123
16155.69 118
16156.89 106
16158.09 120
16159.29 97
16160.49 121
16161.69 94
16162.89 104
16164.09 109
16165.30 119
16166.50 93
16167.70 99
16168.90 125
16170.10 101
16171.30 94
16172.50 110
16173.70 123
16174.90 116
16176.10 127
16177.31 99
16178.51 106
16179.71 104
16180.91 119
16182.11 123
16183.31 104
16184.51 106
16185.72 112
16186.92 110
16188.12 96
16189.32 129
16190.52 93
16191.72 118
16192.93 103
16194.13 111
16195.33 109
16196.53 121
16197.73 124
16198.94 119
16200.14 124
16201.34 115
16202.54 105
16203.74 117
16204.95 124
16206.15 108
16207.35 110
16208.55 107
16209.76 103
16210.96 106
16212.16 103
16213.36 110
16214.57 123
16215.77 99
16216.97 108
16218.17 106
16219.38 132
16220.58 113
16221.78 108
16222.99 130
16224.19 103
16225.39 91
16226.59 114
16227.80 91
16229.00 114
16230.20 115
16231.41 112
16232.61 111
16233.81 83
16235.02 95
16236.22 110
16237.42 115
16238.63 105
16239.83 108
16241.04 129
16242.24 109
16243.44 80
16244.65 114
16245.85 105
16247.05 98
16248.26 90
16249.46 107
16250.67 123
16251.87 131
16253.07 130
16254.28 120
16255.48 114
16256.69 121
16257.89 118
16259.09 148
16260.30 101
16261.50 100
16262.71 111
16263.91 125
16265.12 104
16266.32 94
16267.53 100
16268.73 113
16269.94 111
16271.14 133
16272.34 111
16273.55 106
16274.75 111
16275.96 125
16277.16 131
16278.37 103
16279.57 108
16280.78 120
16281.98 117
16283.19 117
16284.39 128
16285.60 127
16286.81 134
16288.01 110
16289.22 128
16290.42 113
16291.63 114
16292.83 123
16294.04 110
16295.24 112
16296.45 110
16297.66 118
16298.86 111
16300.07 123
16301.27 97
16302.48 103
16303.68 114
16304.89 127
16306.10 117
16307.30 114
16308.51 116
16309.71 135
16310.92 122
16312.13 114
16313.33 109
16314.54 122
16315.75 142
16316.95 122
16318.16 113
16319.37 107
16320.57 138
16321.78 127
16322.99 135
16324.19 121
16325.40 122
16326.61 115
16327.81 102
16329.02 113
16330.23 111
16331.43 98
16332.64 123
16333.85 130
16335.05 103
16336.26 121
16337.47 121
16338.68 107
16339.88 88
16341.09 95
16342.30 103
16343.51 118
16344.71 117
16345.92 108
16347.13 102
16348.34 129
16349.54 132
16350.75 134
16351.96 113
16353.17 93
16354.37 102
16355.58 104
16356.79 106
16358.00 99
16359.21 97
16360.41 105
16361.62 109
16362.83 110
16364.04 116
16365.25 97
16366.45 123
16367.66 104
16368.87 98
16370.08 87
16371.29 123
16372.50 105
16373.71 95
16374.91 112
16376.12 92
16377.33 124
16378.54 108
16379.75 108
16380.96 103
16382.17 105
16383.38 105
16384.58 104
16385.79 103
16387.00 105
16388.21 107
16389.42 114
16390.63 93
16391.84 87
16393.05 87
16394.26 92
16395.47 130
16396.68 108
16397.89 105
16399.09 102
16400.30 109
16401.51 111
16402.72 101
16403.93 102
16405.14 119
16406.35 105
16407.56 107
16408.77 107
16409.98 99
16411.19 124
16412.40 93
16413.61 107
16414.82 85
16416.03 79
16417.24 110
16418.45 119
16419.66 118
16420.87 93
16422.08 114
16423.29 122
16424.50 120
16425.71 116
16426.92 107
16428.14 99
16429.35 89
16430.56 118
16431.77 98
16432.98 103
16434.19 118
16435.40 116
16436.61 109
16437.82 87
16439.03 103
16440.24 116
16441.45 96
16442.67 96
16443.88 96
16445.09 88
16446.30 107
16447.51 92
16448.72 101
16449.93 108
16451.14 98
16452.36 87
16453.57 90
16454.78 98
16455.99 99
16457.20 107
16458.41 91
16459.63 89
16460.84 89
16462.05 122
16463.26 91
16464.47 120
16465.68 99
16466.90 113
16468.11 105
16469.32 93
16470.53 104
16471.74 94
16472.96 96
16474.17 114
16475.38 104
16476.59 92
16477.81 121
16479.02 110
16480.23 108
16481.44 78
16482.66 93
16483.87 112
16485.08 106
16486.29 100
16487.51 85
16488.72 104
16489.93 102
16491.15 101
16492.36 95
16493.57 101
16494.78 104
16496.00 109
16497.21 87
16498.42 108
16499.64 90
16500.85 91
16502.06 81
16503.28 77
16504.49 99
16505.70 107
16506.92 98
16508.13 120
16509.34 91
16510.56 92
16511.77 115
16512.98 104
16514.20 93
16515.41 93
16516.63 87
16517.84 94
16519.05 89
16520.27 90
16521.48 98
16522.70 107
16523.91 82
16525.12 100
16526.34 94
16527.55 84
16528.77 95
16529.98 95
16531.20 94
16532.41 110
16533.62 93
16534.84 98
16536.05 99
16537.27 104
16538.48 86
16539.70 75
16540.91 92
16542.13 108
16543.34 98
16544.56 111
16545.77 104
16546.99 96
16548.20 95
16549.42 109
16550.63 122
16551.85 110
16553.06 121
16554.28 99
16555.49 99
16556.71 99
16557.92 116
16559.14 85
16560.35 112
16561.57 113
16562.78 111
16564.00 115
16565.21 113
16566.43 101
16567.65 98
16568.86 101
16570.08 100
16571.29 109
16572.51 90
16573.73 87
16574.94 98
16576.16 102
16577.37 105
16578.59 107
16579.81 89
16581.02 123
16582.24 121
16583.45 74
16584.67 83
16585.89 103
16587.10 104
16588.32 91
16589.54 101
16590.75 101
16591.97 128
16593.19 94
16594.40 97
16595.62 89
16596.84 94
16598.05 97
16599.27 101
16600.49 92
16601.70 106
16602.92 112
16604.14 106
16605.35 101
16606.57 82
16607.79 103
16609.01 114
16610.22 102
16611.44 104
16612.66 88
16613.88 106
16615.09 86
16616.31 89
16617.53 97
16618.75 94
16619.96 109
16621.18 109
16622.40 129
16623.62 98
16624.83 90
16626.05 117
16627.27 129
16628.49 93
16629.71 97
16630.92 97
16632.14 112
16633.36 112
16634.58 83
16635.80 118
16637.01 95
16638.23 103
16639.45 74
16640.67 96
16641.89 87
16643.11 78
16644.32 109
16645.54 87
16646.76 88
16647.98 98
16649.20 111
16650.42 106
16651.64 81
16652.86 103
16654.07 110
16655.29 113
16656.51 88
16657.73 91
16658.95 116
16660.17 113
16661.39 112
16662.61 104
16663.83 91
16665.05 80
16666.27 87
16667.48 103
16668.70 70
16669.92 84
16671.14 95
16672.36 113
16673.58 87
16674.80 75
16676.02 97
16677.24 119
16678.46 105
16679.68 90
16680.90 104
16682.12 103
16683.34 97
16684.56 95
16685.78 83
16687.00 97
16688.22 86
16689.44 89
16690.66 103
16691.88 86
16693.10 93
16694.32 84
16695.54 105
16696.76 88
16697.98 105
16699.20 127
16700.42 102
16701.64 99
16702.87 96
16704.09 97
16705.31 121
16706.53 90
16707.75 93
16708.97 87
16710.19 107
16711.41 87
16712.63 105
16713.85 114
16715.07 95
16716.30 100
16717.52 101
16718.74 108
16719.96 91
16721.18 84
16722.40 107
16723.62 86
16724.85 84
16726.07 94
16727.29 98
16728.51 93
16729.73 90
16730.95 90
16732.17 100
16733.40 76
16734.62 108
16735.84 82
16737.06 96
16738.28 96
16739.51 85
16740.73 75
16741.95 102
16743.17 110
16744.39 106
16745.62 104
16746.84 90
16748.06 93
16749.28 105
16750.51 113
16751.73 87
16752.95 96
16754.17 105
16755.40 118
16756.62 107
16757.84 104
16759.06 93
16760.29 99
16761.51 102
16762.73 84
16763.96 82
16765.18 91
16766.40 95
16767.62 96
16768.85 95
16770.07 72
16771.29 106
16772.52 94
16773.74 99
16774.96 90
16776.19 101
16777.41 116
16778.63 112
16779.86 101
16781.08 107
16782.30 97
16783.53 101
16784.75 106
16785.97 95
16787.20 140
16788.42 85
16789.65 83
16790.87 87
16792.09 96
16793.32 100
16794.54 101
16795.77 101
16796.99 77
16798.21 79
16799.44 126
16800.66 120
16801.89 81
16803.11 78
16804.34 88
16805.56 122
16806.78 82
16808.01 79
16809.23 92
16810.46 118
16811.68 79
16812.91 77
16814.13 101
16815.36 104
16816.58 104
16817.81 94
16819.03 92
16820.26 100
16821.48 91
16822.71 102
16823.93 88
16825.16 86
16826.38 83
16827.61 92
16828.83 116
16830.06 78
16831.28 101
16832.51 97
16833.73 107
16834.96 79
16836.19 80
16837.41 97
16838.64 99
16839.86 104
16841.09 85
16842.31 91
16843.54 87
16844.76 95
16845.99 106
16847.22 118
16848.44 88
16849.67 107
16850.89 95
16852.12 89
16853.35 77
16854.57 85
16855.80 83
16857.03 103
16858.25 93
16859.48 88
16860.71 86
16861.93 99
16863.16 96
16864.38 81
16865.61 74
16866.84 100
16868.06 95
16869.29 98
16870.52 93
16871.74 91
16872.97 95
16874.20 106
16875.43 124
16876.65 106
16877.88 95
16879.11 101
16880.33 90
16881.56 95
16882.79 88
16884.02 99
16885.24 102
16886.47 114
16887.70 96
16888.93 91
16890.15 87
16891.38 91
16892.61 121
16893.84 87
16895.06 105
16896.29 85
16897.52 96
16898.75 87
16899.97 87
16901.20 92
16902.43 92
16903.66 80
16904.89 80
16906.11 82
16907.34 99
16908.57 85
16909.80 92
16911.03 86
16912.26 93
16913.48 95
16914.71 106
16915.94 137
16917.17 89
16918.40 81
16919.63 94
16920.85 110
16922.08 70
16923.31 79
16924.54 93
16925.77 100
16927.00 96
16928.23 107
16929.46 89
16930.69 96
16931.91 101
16933.14 103
16934.37 80
16935.60 100
16936.83 103
16938.06 102
16939.29 100
16940.52 85
16941.75 82
16942.98 87
16944.21 90
16945.44 84
16946.67 92
16947.90 99
16949.13 87
16950.35 85
16951.58 103
16952.81 104
16954.04 99
16955.27 88
16956.50 94
16957.73 82
16958.96 91
16960.19 98
16961.42 89
16962.65 85
16963.88 75
16965.11 91
16966.34 96
16967.58 96
16968.81 107
16970.04 80
16971.27 115
16972.50 95
16973.73 98
16974.96 82
16976.19 97
16977.42 85
16978.65 81
16979.88 92
16981.11 102
16982.34 92
16983.57 98
16984.80 93
16986.04 88
16987.27 74
16988.50 76
16989.73 98
16990.96 99
16992.19 110
16993.42 100
16994.65 95
16995.88 89
16997.12 92
16998.35 102
16999.58 83
17000.81 90
17002.04 104
17003.27 111
17004.51 102
17005.74 105
17006.97 91
17008.20 100
17009.43 96
17010.66 85
17011.90 91
17013.13 86
17014.36 84
17015.59 76
17016.82 96
17018.06 82
17019.29 80
17020.52 93
17021.75 96
17022.99 83
17024.22 105
17025.45 111
17026.68 103
17027.92 95
17029.15 88
17030.38 92
17031.61 124
17032.85 81
17034.08 86
17035.31 106
17036.54 96
17037.78 96
17039.01 78
17040.24 87
17041.48 74
17042.71 95
17043.94 112
17045.18 81
17046.41 76
17047.64 85
17048.88 105
17050.11 98
17051.34 87
17052.58 101
17053.81 67
17055.04 84
17056.28 96
17057.51 102
17058.74 95
17059.98 92
17061.21 100
17062.44 122
17063.68 95
17064.91 86
17066.15 101
17067.38 93
17068.61 98
17069.85 103
17071.08 92
17072.32 89
17073.55 92
17074.78 95
17076.02 109
17077.25 116
17078.49 82
17079.72 112
17080.96 95
17082.19 89
17083.42 87
17084.66 94
17085.89 114
17087.13 119
17088.36 105
17089.60 102
17090.83 105
17092.07 87
17093.30 83
17094.54 124
17095.77 93
17097.01 81
17098.24 96
17099.48 102
17100.71 92
17101.95 87
17103.18 90
17104.42 98
17105.65 102
17106.89 67
17108.12 86
17109.36 116
17110.60 95
17111.83 81
17113.07 115
17114.30 97
17115.54 79
17116.77 79
17118.01 105
17119.25 92
17120.48 98
17121.72 102
17122.95 95
17124.19 103
17125.43 82
17126.66 106
17127.90 91
17129.13 86
17130.37 102
17131.61 96
17132.84 89
17134.08 87
17135.32 81
17136.55 110
17137.79 111
17139.02 88
17140.26 100
17141.50 108
17142.73 109
17143.97 79
17145.21 88
17146.44 92
17147.68 84
17148.92 94
17150.16 103
17151.39 110
17152.63 111
17153.87 83
17155.10 100
17156.34 89
17157.58 97
17158.82 90
17160.05 111
17161.29 87
17162.53 89
17163.76 101
17165.00 130
17166.24 85
17167.48 84
17168.72 94
17169.95 85
17171.19 93
17172.43 82
17173.67 88
17174.90 81
17176.14 107
17177.38 87
17178.62 101
17179.86 83
17181.09 79
17182.33 96
17183.57 85
17184.81 89
17186.05 67
17187.28 114
17188.52 87
17189.76 89
17191.00 100
17192.24 86
17193.48 84
17194.72 73
17195.95 103
17197.19 75
17198.43 93
17199.67 93
17200.91 95
17202.15 84
17203.39 92
17204.63 81
17205.86 80
17207.10 92
17208.34 70
17209.58 70
17210.82 104
17212.06 82
17213.30 76
17214.54 78
17215.78 86
17217.02 93
17218.26 86
17219.50 89
17220.74 108
17221.97 91
17223.21 84
17224.45 89
17225.69 79
17226.93 89
17228.17 98
17229.41 83
17230.65 103
17231.89 100
17233.13 101
17234.37 88
17235.61 88
17236.85 93
17238.09 87
17239.33 85
17240.57 79
17241.81 94
17243.05 78
17244.29 79
17245.53 93
17246.77 78
17248.02 86
17249.26 98
17250.50 84
17251.74 94
17252.98 81
17254.22 115
17255.46 98
17256.70 98
17257.94 94
17259.18 110
17260.42 101
17261.66 92
17262.90 90
17264.15 70
17265.39 89
17266.63 83
17267.87 81
17269.11 87
17270.35 86
17271.59 85
17272.83 81
17274.08 79
17275.32 80
17276.56 78
17277.80 88
17279.04 81
17280.28 70
17281.52 90
17282.77 87
17284.01 97
17285.25 97
17286.49 86
17287.73 95
17288.98 92
17290.22 92
17291.46 80
17292.70 76
17293.94 75
17295.19 75
17296.43 94
17297.67 79
17298.91 96
17300.16 95
17301.40 94
17302.64 88
17303.88 90
17305.13 89
17306.37 82
17307.61 79
17308.85 80
17310.10 94
17311.34 80
17312.58 84
17313.82 91
17315.07 82
17316.31 99
17317.55 78
17318.80 93
17320.04 88
17321.28 79
17322.53 99
17323.77 84
17325.01 79
17326.26 89
17327.50 88
17328.74 80
17329.99 93
17331.23 91
17332.47 88
17333.72 90
17334.96 74
17336.20 94
17337.45 84
17338.69 98
17339.93 90
17341.18 107
17342.42 94
17343.67 89
17344.91 92
17346.15 91
17347.40 80
17348.64 78
17349.89 76
17351.13 86
17352.37 78
17353.62 70
17354.86 75
17356.11 75
17357.35 87
17358.60 76
17359.84 81
17361.09 87
17362.33 90
17363.57 84
17364.82 90
17366.06 95
17367.31 78
17368.55 81
17369.80 67
17371.04 79
17372.29 68
17373.53 111
17374.78 69
17376.02 77
17377.27 73
17378.51 94
17379.76 83
17381.00 73
17382.25 66
17383.50 75
17384.74 78
17385.99 56
17387.23 70
17388.48 92
17389.72 90
17390.97 100
17392.21 94
17393.46 97
17394.71 86
17395.95 89
17397.20 93
17398.44 72
17399.69 71
17400.93 79
17402.18 88
17403.43 75
17404.67 81
17405.92 78
17407.17 76
17408.41 92
17409.66 80
17410.90 84
17412.15 88
17413.40 94
17414.64 89
17415.89 99
17417.14 81
17418.38 80
17419.63 84
17420.88 94
17422.12 93
17423.37 72
17424.62 86
17425.86 81
17427.11 83
17428.36 80
17429.60 92
17430.85 89
17432.10 84
17433.35 115
17434.59 95
17435.84 101
17437.09 97
17438.33 87
17439.58 79
17440.83 67
17442.08 103
17443.32 76
17444.57 85
17445.82 99
17447.07 85
17448.32 95
17449.56 83
17450.81 77
17452.06 83
17453.31 101
17454.55 101
17455.80 93
17457.05 97
17458.30 89
17459.55 96
17460.79 93
17462.04 74
17463.29 93
17464.54 99
17465.79 95
17467.04 107
17468.28 89
17469.53 78
17470.78 84
17472.03 91
17473.28 93
17474.53 92
17475.78 91
17477.02 79
17478.27 85
17479.52 83
17480.77 72
17482.02 92
17483.27 78
17484.52 86
17485.77 65
17487.02 97
17488.26 90
17489.51 93
17490.76 97
17492.01 60
17493.26 67
17494.51 88
17495.76 99
17497.01 91
17498.26 88
17499.51 84
17500.76 78
17502.01 104
17503.26 80
17504.51 83
17505.76 74
17507.01 84
17508.26 76
17509.51 80
17510.76 79
17512.01 86
17513.26 92
17514.51 82
17515.76 57
17517.01 89
17518.26 78
17519.51 72
17520.76 72
17522.01 82
17523.26 93
17524.51 90
17525.76 88
17527.01 71
17528.26 70
17529.51 83
17530.76 92
17532.01 74
17533.26 74
17534.51 91
17535.76 96
17537.01 103
17538.27 85
17539.52 77
17540.77 90
17542.02 104
17543.27 77
17544.52 64
17545.77 84
17547.02 93
17548.27 83
17549.53 93
17550.78 67
17552.03 84
17553.28 83
17554.53 83
17555.78 77
17557.03 75
17558.29 93
17559.54 76
17560.79 98
17562.04 79
17563.29 81
17564.54 88
17565.80 82
17567.05 83
17568.30 98
17569.55 78
17570.80 93
17572.06 79
17573.31 105
17574.56 90
17575.81 100
17577.07 98
17578.32 80
17579.57 77
17580.82 75
17582.08 75
17583.33 88
17584.58 79
17585.83 70
17587.09 79
17588.34 76
17589.59 94
17590.84 75
17592.10 81
17593.35 84
17594.60 104
17595.86 69
17597.11 88
17598.36 82
17599.61 85
17600.87 117
17602.12 98
17603.37 55
17604.63 57
17605.88 58
17607.13 67
17608.39 91
17609.64 92
17610.89 85
17612.15 78
17613.40 93
17614.66 87
17615.91 79
17617.16 78
17618.42 69
17619.67 75
17620.92 81
17622.18 84
17623.43 77
17624.69 84
17625.94 75
17627.19 76
17628.45 74
17629.70 76
17630.96 97
17632.21 95
17633.47 75
17634.72 62
17635.97 64
17637.23 79
17638.48 91
17639.74 86
17640.99 82
17642.25 95
17643.50 87
17644.76 75
17646.01 77
17647.27 81
17648.52 73
17649.78 91
17651.03 86
17652.28 90
17653.54 89
17654.80 83
17656.05 89
17657.31 85
17658.56 76
17659.82 95
17661.07 110
17662.33 75
17663.58 71
17664.84 72
17666.09 85
17667.35 79
17668.60 82
17669.86 86
17671.11 69
17672.37 80
17673.63 83
17674.88 70
17676.14 81
17677.39 90
17678.65 95
17679.91 86
17681.16 68
17682.42 79
17683.67 90
17684.93 83
17686.19 86
17687.44 91
17688.70 84
17689.95 82
17691.21 85
17692.47 84
17693.72 78
17694.98 79
17696.24 83
17697.49 101
17698.75 84
17700.01 72
17701.26 110
17702.52 84
17703.78 75
17705.03 68
17706.29 88
17707.55 83
17708.81 84
17710.06 80
17711.32 63
17712.58 69
17713.83 102
17715.09 82
17716.35 85
17717.61 84
17718.86 82
17720.12 65
17721.38 86
17722.63 74
17723.89 61
17725.15 90
17726.41 94
17727.67 78
17728.92 82
17730.18 66
17731.44 78
17732.70 85
17733.95 76
17735.21 84
17736.47 103
17737.73 85
17738.99 80
17740.24 79
17741.50 84
17742.76 79
17744.02 82
17745.28 97
17746.54 84
17747.79 84
17749.05 93
17750.31 91
17751.57 77
17752.83 108
17754.09 86
17755.35 86
17756.60 81
17757.86 84
17759.12 74
17760.38 66
17761.64 83
17762.90 89
17764.16 71
17765.42 74
17766.67 98
17767.93 86
17769.19 81
17770.45 62
17771.71 107
17772.97 117
17774.23 118
17775.49 84
17776.75 77
17778.01 81
17779.27 86
17780.53 91
17781.79 82
17783.05 87
17784.31 70
17785.57 86
17786.83 90
17788.09 86
17789.35 62
17790.61 73
17791.87 87
17793.13 67
17794.39 72
17795.65 82
17796.91 100
17798.17 84
17799.43 71
17800.69 97
17801.95 83
17803.21 101
17804.47 99
17805.73 95
17806.99 90
17808.25 84
17809.51 87
17810.77 87
17812.03 72
17813.29 69
17814.55 71
17815.81 83
17817.07 58
17818.33 64
17819.60 78
17820.86 76
17822.12 63
17823.38 82
17824.64 75
17825.90 75
17827.16 81
17828.42 86
17829.68 87
17830.95 84
17832.21 112
17833.47 77
17834.73 84
17835.99 81
17837.25 89
17838.51 90
17839.78 73
17841.04 77
17842.30 72
17843.56 80
17844.82 86
17846.08 58
17847.35 88
17848.61 107
17849.87 84
17851.13 86
17852.39 80
17853.66 87
17854.92 51
17856.18 73
17857.44 65
17858.71 64
17859.97 79
17861.23 89
17862.49 80
17863.76 84
17865.02 75
17866.28 78
17867.54 58
17868.81 58
17870.07 72
17871.33 87
17872.59 89
17873.86 79
17875.12 99
17876.38 107
17877.65 88
17878.91 78
17880.17 68
17881.44 77
17882.70 103
17883.96 65
17885.22 68
17886.49 74
17887.75 65
17889.01 79
17890.28 85
17891.54 67
17892.81 55
17894.07 78
17895.33 90
17896.60 62
17897.86 60
17899.12 69
17900.39 92
17901.65 79
17902.92 54
17904.18 75
17905.44 69
17906.71 84
17907.97 83
17909.24 92
17910.50 86
17911.76 79
17913.03 67
17914.29 104
17915.56 69
17916.82 60
17918.09 86
17919.35 73
17920.61 92
17921.88 69
17923.14 62
17924.41 80
17925.67 80
17926.94 60
17928.20 88
17929.47 117
17930.73 91
17932.00 80
17933.26 65
17934.53 74
17935.79 72
17937.06 89
17938.32 81
17939.59 88
17940.85 69
17942.12 93
17943.38 94
17944.65 67
17945.91 60
17947.18 80
17948.44 69
17949.71 75
17950.98 81
17952.24 74
17953.51 92
17954.77 76
17956.04 83
17957.30 61
17958.57 72
17959.84 66
17961.10 90
17962.37 91
17963.63 79
17964.90 74
17966.17 81
17967.43 71
17968.70 68
17969.96 101
17971.23 100
17972.50 64
17973.76 82
17975.03 81
17976.30 75
17977.56 77
17978.83 90
17980.10 87
17981.36 76
17982.63 78
17983.90 74
17985.16 74
17986.43 70
17987.70 65
17988.96 80
17990.23 90
17991.50 92
17992.76 89
17994.03 66
17995.30 79
17996.57 85
17997.83 77
17999.10 71
18000.37 75
18001.64 83
18002.90 69
18004.17 67
18005.44 70
18006.71 68
18007.97 69
18009.24 68
18010.51 67
18011.78 63
18013.04 93
18014.31 87
18015.58 70
18016.85 81
18018.12 82
18019.38 94
18020.65 70
18021.92 83
18023.19 79
18024.46 81
18025.72 75
18026.99 65
18028.26 60
18029.53 61
18030.80 76
18032.07 82
18033.33 72
18034.60 73
18035.87 91
18037.14 82
18038.41 74
18039.68 93
18040.95 91
18042.22 69
18043.48 74
18044.75 94
18046.02 62
18047.29 81
18048.56 91
18049.83 75
18051.10 77
18052.37 67
18053.64 75
18054.91 69
18056.17 89
18057.44 79
18058.71 74
18059.98 99
18061.25 96
18062.52 77
18063.79 73
18065.06 84
18066.33 78
18067.60 84
18068.87 71
18070.14 82
18071.41 86
18072.68 86
18073.95 76
18075.22 72
18076.49 85
18077.76 82
18079.03 61
18080.30 70
18081.57 81
18082.84 77
18084.11 91
18085.38 58
18086.65 99
18087.92 83
18089.19 80
18090.46 70
18091.73 67
18093.00 90
18094.27 76
18095.55 103
18096.82 69
18098.09 75
18099.36 56
18100.63 71
18101.90 80
18103.17 71
18104.44 100
18105.71 76
18106.98 66
18108.25 71
18109.53 79
18110.80 81
18112.07 67
18113.34 83
18114.61 78
18115.88 73
18117.15 83
18118.43 90
18119.70 62
18120.97 81
18122.24 63
18123.51 70
18124.78 70
18126.05 79
18127.33 67
18128.60 96
18129.87 96
18131.14 74
18132.41 81
18133.69 94
18134.96 87
18136.23 90
18137.50 88
18138.77 73
18140.05 72
18141.32 93
18142.59 76
18143.86 72
18145.14 79
18146.41 62
18147.68 82
18148.95 83
18150.23 76
18151.50 76
18152.77 67
18154.04 79
18155.32 80
18156.59 75
18157.86 70
18159.14 76
18160.41 79
18161.68 72
18162.96 68
18164.23 66
18165.50 95
18166.77 83
18168.05 81
18169.32 73
18170.59 69
18171.87 86
18173.14 73
18174.41 74
18175.69 84
18176.96 78
18178.24 75
18179.51 78
18180.78 61
18182.06 72
18183.33 76
18184.60 77
18185.88 76
18187.15 81
18188.43 68
18189.70 76
18190.97 93
18192.25 73
18193.52 73
18194.80 77
18196.07 85
18197.34 85
18198.62 72
18199.89 76
18201.17 83
18202.44 75
18203.72 90
18204.99 101
18206.27 75
18207.54 78
18208.82 84
18210.09 84
18211.36 75
18212.64 69
18213.91 78
18215.19 74
18216.46 84
18217.74 76
18219.01 82
18220.29 72
18221.56 66
18222.84 90
18224.11 68
18225.39 73
18226.67 56
18227.94 84
18229.22 76
18230.49 54
18231.77 93
18233.04 82
18234.32 105
18235.59 98
18236.87 86
18238.14 86
18239.42 77
18240.70 74
18241.97 57
18243.25 75
18244.52 71
18245.80 71
18247.08 70
18248.35 88
18249.63 74
18250.90 78
18252.18 76
18253.46 81
18254.73 79
18256.01 72
18257.29 72
18258.56 71
18259.84 74
18261.11 92
18262.39 77
18263.67 87
18264.94 73
18266.22 56
18267.50 82
18268.77 69
18270.05 56
18271.33 73
18272.61 84
18273.88 81
18275.16 73
18276.44 81
18277.71 69
18278.99 66
18280.27 70
18281.54 81
18282.82 85
18284.10 68
18285.38 78
18286.65 72
18287.93 60
18289.21 73
18290.49 85
18291.76 68
18293.04 74
18294.32 75
18295.60 72
18296.88 62
18298.15 61
18299.43 72
18300.71 70
18301.99 63
18303.26 82
18304.54 73
18305.82 70
18307.10 55
18308.38 71
18309.66 67
18310.93 62
18312.21 68
18313.49 80
18314.77 92
18316.05 85
18317.33 76
18318.60 70
18319.88 62
18321.16 85
18322.44 64
18323.72 82
18325.00 92
18326.28 73
18327.55 78
18328.83 79
18330.11 66
18331.39 69
18332.67 82
18333.95 69
18335.23 71
18336.51 69
18337.79 89
18339.07 96
18340.35 70
18341.62 65
18342.90 64
18344.18 86
18345.46 89
18346.74 66
18348.02 66
18349.30 69
18350.58 88
18351.86 77
18353.14 90
18354.42 84
18355.70 84
18356.98 86
18358.26 90
18359.54 77
18360.82 72
18362.10 75
18363.38 76
18364.66 72
18365.94 77
18367.22 68
18368.50 78
18369.78 69
18371.06 76
18372.34 79
18373.62 84
18374.90 82
18376.18 70
18377.46 66
18378.74 66
18380.03 75
18381.31 77
18382.59 97
18383.87 75
18385.15 63
18386.43 66
18387.71 72
18388.99 78
18390.27 78
18391.55 63
18392.83 82
18394.12 83
18395.40 80
18396.68 67
18397.96 67
18399.24 95
18400.52 74
18401.80 69
18403.08 69
18404.37 65
18405.65 82
18406.93 78
18408.21 68
18409.49 91
18410.77 76
18412.06 82
18413.34 103
18414.62 77
18415.90 60
18417.18 77
18418.47 71
18419.75 79
18421.03 70
18422.31 63
18423.59 73
18424.88 76
18426.16 65
18427.44 61
18428.72 83
18430.01 68
18431.29 66
18432.57 78
18433.85 83
18435.14 79
18436.42 78
18437.70 75
18438.98 64
18440.27 79
18441.55 72
18442.83 66
18444.12 73
18445.40 70
18446.68 82
18447.96 75
18449.25 57
18450.53 64
18451.81 72
18453.10 74
18454.38 63
18455.66 65
18456.95 76
18458.23 71
18459.51 80
18460.80 55
18462.08 68
18463.36 64
18464.65 66
18465.93 71
18467.22 90
18468.50 75
18469.78 59
18471.07 68
18472.35 64
18473.63 66
18474.92 78
18476.20 73
18477.49 69
18478.77 67
18480.05 61
18481.34 87
18482.62 88
18483.91 66
18485.19 75
18486.48 75
18487.76 88
18489.04 87
18490.33 84
18491.61 62
18492.90 103
18494.18 64
18495.47 87
18496.75 75
18498.04 72
18499.32 74
18500.61 91
18501.89 76
18503.18 71
18504.46 72
18505.75 63
18507.03 78
18508.32 61
18509.60 53
18510.89 68
18512.17 85
18513.46 80
18514.74 91
18516.03 73
18517.31 85
18518.60 68
18519.89 81
18521.17 78
18522.46 68
18523.74 71
18525.03 94
18526.31 68
18527.60 69
18528.89 71
18530.17 67
18531.46 77
18532.74 85
18534.03 74
18535.32 71
18536.60 77
18537.89 79
18539.17 82
18540.46 60
18541.75 80
18543.03 76
18544.32 89
18545.61 85
18546.89 91
18548.18 72
18549.47 73
18550.75 77
18552.04 59
18553.33 69
18554.61 63
18555.90 72
18557.19 63
18558.47 74
18559.76 73
18561.05 80
18562.33 77
18563.62 75
18564.91 66
18566.19 84
18567.48 83
18568.77 76
18570.06 86
18571.34 74
18572.63 68
18573.92 67
18575.21 87
18576.49 82
18577.78 92
18579.07 73
18580.36 67
18581.64 70
18582.93 61
18584.22 61
18585.51 69
18586.80 59
18588.08 70
18589.37 64
18590.66 55
18591.95 87
18593.24 85
18594.52 79
18595.81 58
18597.10 61
18598.39 86
18599.68 74
18600.96 71
18602.25 72
18603.54 83
18604.83 79
18606.12 72
18607.41 79
18608.70 72
18609.98 65
18611.27 72
18612.56 67
18613.85 70
18615.14 63
18616.43 76
18617.72 76
18619.01 80
18620.30 68
18621.58 82
18622.87 63
18624.16 63
18625.45 57
18626.74 71
18628.03 79
18629.32 61
18630.61 59
18631.90 63
18633.19 75
18634.48 79
18635.77 68
18637.06 70
18638.35 65
18639.64 69
18640.93 75
18642.22 59
18643.51 66
18644.80 73
18646.09 77
18647.38 68
18648.67 60
18649.96 71
18651.25 89
18652.54 77
18653.83 64
18655.12 47
18656.41 63
18657.70 80
18658.99 60
18660.28 75
18661.57 69
18662.86 88
18664.15 73
18665.44 72
18666.73 79
18668.02 73
18669.31 61
18670.60 79
18671.89 73
18673.18 62
18674.48 67
18675.77 88
18677.06 71
18678.35 58
18679.64 53
18680.93 77
18682.22 78
18683.51 74
18684.80 66
18686.10 78
18687.39 67
18688.68 65
18689.97 88
18691.26 73
18692.55 55
18693.84 69
18695.14 89
18696.43 86
18697.72 85
18699.01 81
18700.30 90
18701.60 66
18702.89 57
18704.18 60
18705.47 80
18706.76 64
18708.06 82
18709.35 70
18710.64 55
18711.93 60
18713.22 95
18714.52 70
18715.81 64
18717.10 67
18718.39 73
18719.69 69
18720.98 72
18722.27 66
18723.56 74
18724.86 82
18726.15 78
18727.44 59
18728.73 76
18730.03 85
18731.32 76
18732.61 73
18733.91 58
18735.20 59
18736.49 74
18737.79 79
18739.08 62
18740.37 62
18741.66 64
18742.96 74
18744.25 81
18745.54 82
18746.84 79
18748.13 80
18749.43 61
18750.72 60
18752.01 52
18753.31 50
18754.60 62
18755.89 78
18757.19 88
18758.48 63
18759.77 72
18761.07 73
18762.36 64
18763.66 73
18764.95 70
18766.24 74
18767.54 78
18768.83 74
18770.13 71
18771.42 76
18772.72 72
18774.01 78
18775.30 61
18776.60 75
18777.89 76
18779.19 60
18780.48 68
18781.78 64
18783.07 83
18784.37 72
18785.66 64
18786.96 68
18788.25 75
18789.55 74
18790.84 66
18792.14 81
18793.43 69
18794.73 87
18796.02 69
18797.32 62
18798.61 72
18799.91 67
18801.20 68
18802.50 77
18803.79 85
18805.09 67
18806.38 70
18807.68 71
18808.97 78
18810.27 64
18811.57 58
18812.86 65
18814.16 65
18815.45 69
18816.75 57
18818.05 65
18819.34 78
18820.64 98
18821.93 81
18823.23 65
18824.53 72
18825.82 81
18827.12 68
18828.41 60
18829.71 65
18831.01 78
18832.30 87
18833.60 51
18834.90 72
18836.19 60
18837.49 86
18838.79 81
18840.08 75
18841.38 95
18842.68 81
18843.97 72
18845.27 58
18846.57 64
18847.86 84
18849.16 71
18850.46 79
18851.75 61
18853.05 49
18854.35 56
18855.65 66
18856.94 81
18858.24 78
18859.54 52
18860.83 65
18862.13 78
18863.43 80
18864.73 70
18866.02 66
18867.32 73
18868.62 78
18869.92 64
18871.21 72
18872.51 76
18873.81 72
18875.11 76
18876.41 70
18877.70 67
18879.00 69
18880.30 73
18881.60 78
18882.90 65
18884.19 62
18885.49 58
18886.79 72
18888.09 75
18889.39 58
18890.69 62
18891.98 63
18893.28 71
18894.58 87
18895.88 79
18897.18 72
18898.48 54
18899.78 73
18901.07 71
18902.37 76
18903.67 53
18904.97 64
18906.27 59
18907.57 72
18908.87 72
18910.17 72
18911.47 73
18912.77 71
18914.06 75
18915.36 76
18916.66 55
18917.96 62
18919.26 79
18920.56 77
18921.86 76
18923.16 70
18924.46 78
18925.76 65
18927.06 92
18928.36 61
18929.66 71
18930.96 79
18932.26 80
18933.56 67
18934.86 71
18936.16 81
18937.46 80
18938.76 59
18940.06 60
18941.36 68
18942.66 77
18943.96 76
18945.26 76
18946.56 65
18947.86 70
18949.16 69
18950.46 72
18951.76 81
18953.06 67
18954.36 79
18955.66 77
18956.96 77
18958.26 71
18959.56 74
18960.87 73
18962.17 75
18963.47 78
18964.77 66
18966.07 55
18967.37 81
18968.67 73
18969.97 65
18971.27 69
18972.57 64
18973.88 73
18975.18 48
18976.48 80
18977.78 75
18979.08 78
18980.38 71
18981.68 78
18982.99 94
18984.29 53
18985.59 85
18986.89 81
18988.19 80
18989.49 83
18990.80 71
18992.10 67
18993.40 76
18994.70 76
18996.00 60
18997.31 65
18998.61 59
18999.91 58
19001.21 90
19002.51 70
19003.82 76
19005.12 60
19006.42 76
19007.72 74
19009.03 57
19010.33 75
19011.63 56
19012.93 53
19014.24 76
19015.54 64
19016.84 67
19018.15 78
19019.45 59
19020.75 59
19022.05 64
19023.36 71
19024.66 58
19025.96 71
19027.27 71
19028.57 60
19029.87 76
19031.18 69
19032.48 67
19033.78 51
19035.09 66
19036.39 82
19037.69 69
19039.00 81
19040.30 80
19041.60 82
19042.91 51
19044.21 76
19045.51 81
19046.82 65
19048.12 63
19049.43 74
19050.73 89
19052.03 56
19053.34 52
19054.64 75
19055.95 67
19057.25 67
19058.55 71
19059.86 67
19061.16 68
19062.47 70
19063.77 58
19065.08 59
19066.38 75
19067.68 60
19068.99 66
19070.29 71
19071.60 61
19072.90 64
19074.21 64
19075.51 85
19076.82 56
19078.12 56
19079.43 81
19080.73 71
19082.04 62
19083.34 68
19084.65 73
19085.95 79
19087.26 56
19088.56 85
19089.87 76
19091.17 52
19092.48 55
19093.78 65
19095.09 86
19096.39 75
19097.70 59
19099.00 71
19100.31 59
19101.62 58
19102.92 69
19104.23 68
19105.53 52
19106.84 70
19108.14 76
19109.45 67
19110.76 69
19112.06 66
19113.37 58
19114.67 51
19115.98 52
19117.29 66
19118.59 68
19119.90 50
19121.21 58
19122.51 65
19123.82 54
19125.13 64
19126.43 67
19127.74 73
19129.04 91
19130.35 69
19131.66 60
19132.96 76
19134.27 71
19135.58 79
19136.89 73
19138.19 72
19139.50 69
19140.81 58
19142.11 81
19143.42 72
19144.73 55
19146.03 59
19147.34 65
19148.65 63
19149.96 52
19151.26 61
19152.57 59
19153.88 63
19155.19 55
19156.49 62
19157.80 64
19159.11 75
19160.42 67
19161.72 70
19163.03 52
19164.34 68
19165.65 67
19166.96 64
19168.26 47
19169.57 55
19170.88 57
19172.19 71
19173.50 71
19174.80 62
19176.11 62
19177.42 53
19178.73 57
19180.04 67
19181.34 51
19182.65 57
19183.96 71
19185.27 83
19186.58 89
19187.89 40
19189.20 57
19190.50 71
19191.81 81
19193.12 80
19194.43 59
19195.74 70
19197.05 58
19198.36 64
19199.67 68
19200.98 80
19202.28 67
19203.59 84
19204.90 67
19206.21 63
19207.52 73
19208.83 74
19210.14 78
19211.45 74
19212.76 52
19214.07 66
19215.38 83
19216.69 86
19218.00 65
19219.31 68
19220.62 65
19221.93 70
19223.24 64
19224.55 71
19225.86 70
19227.17 66
19228.48 94
19229.79 86
19231.10 59
19232.41 67
19233.72 59
19235.03 71
19236.34 61
19237.65 48
19238.96 71
19240.27 67
19241.58 63
19242.89 58
19244.20 66
19245.51 57
19246.82 57
19248.13 66
19249.44 69
19250.75 75
19252.06 65
19253.37 67
19254.69 61
19256.00 68
19257.31 67
19258.62 58
19259.93 71
19261.24 73
19262.55 71
19263.86 80
19265.17 59
19266.49 57
19267.80 64
19269.11 59
19270.42 75
19271.73 55
19273.04 65
19274.35 67
19275.67 86
19276.98 64
19278.29 69
19279.60 80
19280.91 60
19282.22 72
19283.54 79
19284.85 70
19286.16 60
19287.47 74
19288.78 64
19290.10 66
19291.41 62
19292.72 63
19294.03 88
19295.34 68
19296.66 64
19297.97 68
19299.28 77
19300.59 59
19301.91 73
19303.22 68
19304.53 70
19305.84 67
19307.16 82
19308.47 73
19309.78 73
19311.10 69
19312.41 72
19313.72 70
19315.03 58
19316.35 82
19317.66 77
19318.97 83
19320.29 66
19321.60 76
19322.91 66
19324.23 57
19325.54 54
19326.85 74
19328.17 72
19329.48 65
19330.79 60
19332.11 77
19333.42 77
19334.73 72
19336.05 61
19337.36 82
19338.67 72
19339.99 64
19341.30 68
19342.62 63
19343.93 53
19345.24 68
19346.56 63
19347.87 61
19349.19 58
19350.50 61
19351.81 61
19353.13 59
19354.44 69
19355.76 62
19357.07 75
19358.39 57
19359.70 69
19361.02 75
19362.33 63
19363.64 60
19364.96 56
19366.27 68
19367.59 51
19368.90 58
19370.22 60
19371.53 58
19372.85 66
19374.16 69
19375.48 71
19376.79 82
19378.11 65
19379.42 64
19380.74 73
19382.05 70
19383.37 72
19384.68 75
19386.00 78
19387.31 82
19388.63 60
19389.95 61
19391.26 83
19392.58 57
19393.89 75
19395.21 56
19396.52 52
19397.84 69
19399.16 65
19400.47 67
19401.79 68
19403.10 59
19404.42 54
19405.73 71
19407.05 52
19408.37 61
19409.68 55
19411.00 67
19412.32 59
19413.63 58
19414.95 50
19416.26 78
19417.58 58
19418.90 66
19420.21 54
19421.53 64
19422.85 66
19424.16 59
19425.48 52
19426.80 80
19428.11 68
19429.43 57
19430.75 65
19432.06 61
19433.38 58
19434.70 79
19436.02 67
19437.33 45
19438.65 49
19439.97 58
19441.28 58
19442.60 53
19443.92 72
19445.24 63
19446.55 81
19447.87 75
19449.19 82
19450.51 71
19451.82 86
19453.14 87
19454.46 62
19455.78 72
19457.09 66
19458.41 70
19459.73 57
19461.05 55
19462.37 80
19463.68 65
19465.00 59
19466.32 61
19467.64 77
19468.96 54
19470.28 73
19471.59 74
19472.91 75
19474.23 74
19475.55 65
19476.87 80
19478.19 71
19479.50 93
19480.82 53
19482.14 77
19483.46 67
19484.78 69
19486.10 75
19487.42 69
19488.73 76
19490.05 56
19491.37 59
19492.69 71
19494.01 80
19495.33 81
19496.65 61
19497.97 63
19499.29 66
19500.61 102
19501.93 68
19503.25 52
19504.56 51
19505.88 57
19507.20 83
19508.52 66
19509.84 62
19511.16 65
19512.48 78
19513.80 70
19515.12 75
19516.44 51
19517.76 68
19519.08 66
19520.40 70
19521.72 52
19523.04 59
19524.36 60
19525.68 77
19527.00 70
19528.32 41
19529.64 73
19530.96 75
19532.28 70
19533.60 55
19534.92 65
19536.24 76
19537.56 90
19538.88 64
19540.20 64
19541.53 57
19542.85 73
19544.17 75
19545.49 69
19546.81 56
19548.13 77
19549.45 65
19550.77 76
19552.09 66
19553.41 71
19554.73 67
19556.06 84
19557.38 79
19558.70 76
19560.02 51
19561.34 80
19562.66 71
19563.98 62
19565.30 59
19566.63 62
19567.95 73
19569.27 58
19570.59 64
19571.91 56
19573.23 69
19574.56 67
19575.88 64
19577.20 61
19578.52 74
19579.84 59
19581.17 65
19582.49 58
19583.81 72
19585.13 58
19586.45 58
19587.78 71
19589.10 55
19590.42 58
19591.74 54
19593.07 54
19594.39 72
19595.71 68
19597.03 61
19598.36 80
19599.68 72
19601.00 64
19602.32 55
19603.65 58
19604.97 76
19606.29 53
19607.61 59
19608.94 84
19610.26 72
19611.58 45
19612.91 69
19614.23 60
19615.55 55
19616.88 55
19618.20 61
19619.52 76
19620.85 71
19622.17 61
19623.49 67
19624.82 79
19626.14 62
19627.46 73
19628.79 63
19630.11 58
19631.43 62
19632.76 78
19634.08 63
19635.41 50
19636.73 54
19638.05 68
19639.38 77
19640.70 47
19642.03 62
19643.35 63
19644.67 62
19646.00 54
19647.32 61
19648.65 67
19649.97 68
19651.29 54
19652.62 47
19653.94 62
19655.27 65
19656.59 50
19657.92 64
19659.24 61
19660.57 59
19661.89 57
19663.22 80
19664.54 58
19665.87 54
19667.19 83
19668.52 54
19669.84 65
19671.17 56
19672.49 58
19673.82 75
19675.14 66
19676.47 49
19677.79 62
19679.12 59
19680.44 66
19681.77 56
19683.09 63
19684.42 85
19685.74 63
19687.07 62
19688.39 56
19689.72 56
19691.05 54
19692.37 65
19693.70 61
19695.02 59
19696.35 40
19697.68 66
19699.00 81
19700.33 65
19701.65 45
19702.98 67
19704.31 65
19705.63 57
19706.96 65
19708.28 52
19709.61 55
19710.94 50
19712.26 73
19713.59 51
19714.92 54
19716.24 46
19717.57 73
19718.90 63
19720.22 70
19721.55 51
19722.88 70
19724.20 68
19725.53 67
19726.86 72
19728.18 76
19729.51 63
19730.84 48
19732.16 75
19733.49 64
19734.82 60
19736.15 45
19737.47 63
19738.80 61
19740.13 53
19741.46 69
19742.78 69
19744.11 74
19745.44 59
19746.77 69
19748.09 59
19749.42 53
19750.75 52
19752.08 63
19753.40 57
19754.73 67
19756.06 61
19757.39 97
19758.72 66
19760.04 60
19761.37 62
19762.70 72
19764.03 53
19765.36 33
19766.68 58
19768.01 59
19769.34 62
19770.67 60
19772.00 52
19773.33 57
19774.66 67
19775.98 58
19777.31 68
19778.64 57
19779.97 48
19781.30 57
19782.63 74
19783.96 69
19785.29 63
19786.61 61
19787.94 76
19789.27 63
19790.60 46
19791.93 69
19793.26 63
19794.59 56
19795.92 49
19797.25 58
19798.58 56
19799.91 61
19801.24 69
19802.56 73
19803.89 69
19805.22 68
19806.55 65
19807.88 76
19809.21 66
19810.54 54
19811.87 78
19813.20 83
19814.53 68
19815.86 55
19817.19 71
19818.52 75
19819.85 75
19821.18 65
19822.51 77
19823.84 58
19825.17 59
19826.50 62
19827.83 85
19829.16 54
19830.49 72
19831.82 59
19833.15 58
19834.49 60
19835.82 62
19837.15 75
19838.48 56
19839.81 63
19841.14 49
19842.47 63
19843.80 61
19845.13 70
19846.46 69
19847.79 61
19849.12 66
19850.46 74
19851.79 68
19853.12 63
19854.45 63
19855.78 59
19857.11 58
19858.44 73
19859.77 63
19861.11 60
19862.44 64
19863.77 68
19865.10 93
19866.43 60
19867.76 59
19869.09 55
19870.43 57
19871.76 72
19873.09 71
19874.42 59
19875.75 52
19877.09 65
19878.42 57
19879.75 55
19881.08 48
19882.41 66
19883.75 69
19885.08 71
19886.41 56
19887.74 58
19889.08 56
19890.41 65
19891.74 69
19893.07 58
19894.41 73
19895.74 66
19897.07 56
19898.40 56
19899.74 67
19901.07 51
19902.40 63
19903.73 42
19905.07 47
19906.40 70
19907.73 68
19909.07 60
19910.40 61
19911.73 62
19913.07 64
19914.40 40
19915.73 52
19917.07 51
19918.40 56
19919.73 85
19921.07 72
19922.40 60
19923.73 41
19925.07 61
19926.40 68
19927.73 80
19929.07 60
19930.40 47
19931.74 54
19933.07 65
19934.40 67
19935.74 48
19937.07 61
19938.40 76
19939.74 51
19941.07 73
19942.41 61
19943.74 56
19945.08 62
19946.41 63
19947.74 70
19949.08 61
19950.41 89
19951.75 67
19953.08 54
19954.42 76
19955.75 61
19957.09 69
19958.42 63
19959.76 61
19961.09 58
19962.42 67
19963.76 46
19965.09 57
19966.43 55
19967.76 65
19969.10 66
19970.43 69
19971.77 58
19973.11 58
19974.44 43
19975.78 53
19977.11 58
19978.45 53
19979.78 60
19981.12 64
19982.45 78
19983.79 50
19985.12 58
19986.46 60
19987.80 61
19989.13 66
19990.47 67
19991.80 72
19993.14 58
19994.47 42
19995.81 61
19997.15 56
19998.48 61
19999.82 86
20001.15 74
20002.49 57
20003.83 61
20005.16 75
20006.50 55
20007.84 76
20009.17 68
20010.51 62
20011.85 82
20013.18 54
20014.52 54
20015.85 74
20017.19 75
20018.53 61
20019.87 74
20021.20 72
20022.54 56
20023.88 46
20025.21 51
20026.55 43
20027.89 51
20029.22 57
20030.56 73
20031.90 62
20033.24 70
20034.57 43
20035.91 58
20037.25 56
20038.58 63
20039.92 64
20041.26 64
20042.60 64
20043.93 57
20045.27 61
20046.61 45
20047.95 56
20049.29 42
20050.62 70
20051.96 56
20053.30 62
20054.64 43
20055.97 55
20057.31 67
20058.65 46
20059.99 41
20061.33 57
20062.66 62
20064.00 59
20065.34 61
20066.68 59
20068.02 58
20069.36 60
20070.70 76
20072.03 56
20073.37 62
20074.71 53
20076.05 62
20077.39 56
20078.73 71
20080.07 49
20081.40 76
20082.74 75
20084.08 66
20085.42 56
20086.76 61
20088.10 86
20089.44 56
20090.78 63
20092.12 68
20093.46 60
20094.80 56
20096.13 69
20097.47 46
20098.81 69
20100.15 46
20101.49 57
20102.83 77
20104.17 67
20105.51 67
20106.85 64
20108.19 71
20109.53 65
20110.87 71
20112.21 63
20113.55 80
20114.89 53
20116.23 63
20117.57 72
20118.91 83
20120.25 65
20121.59 67
20122.93 55
20124.27 67
