# Supplementary material for: MALDI-TOF MS typing enables the classification of brewing yeasts of the genus Saccharomyces to major beer styles
Source: PLoS One. 2017 Aug 9;12(8):e0181694. doi: 10.1371/journal.pone.0181694 (PMC5549903; doi:10.1371/journal.pone.0181694)
Supplement: S14 File — The directory includes 90 raw files and was zipped to “.zip”; the folder has three strains with 30 spectra per strain; S1 Text explains the raw files with an example and Table 1 represents the yeast strains used within the experiment. (ZIP) [file pone.0181694.s017.zip › 40-42/30636-508-OG-Ale-Ale-YPG-18h-E-E_2015-10-21__0_B8_1.dat]

1999.81 6237
2000.23 6434
2000.65 6237
2001.07 6210
2001.50 6213
2001.92 6266
2002.34 6487
2002.76 6476
2003.18 6416
2003.60 6434
2004.03 6419
2004.45 6571
2004.87 6441
2005.29 6513
2005.71 6730
2006.14 6524
2006.56 6415
2006.98 6526
2007.40 6426
2007.83 6379
2008.25 6398
2008.67 6390
2009.09 6177
2009.52 6198
2009.94 6179
2010.36 6317
2010.78 5875
2011.21 6130
2011.63 6023
2012.05 5946
2012.48 5789
2012.90 5786
2013.32 5651
2013.74 5698
2014.17 5477
2014.59 5355
2015.01 5482
2015.44 5619
2015.86 5807
2016.28 5901
2016.71 5770
2017.13 5980
2017.55 6076
2017.98 6320
2018.40 6367
2018.82 6438
2019.25 6414
2019.67 6568
2020.09 6509
2020.52 6529
2020.94 6209
2021.37 6190
2021.79 6174
2022.21 6315
2022.64 6052
2023.06 6080
2023.48 5845
2023.91 5943
2024.33 5713
2024.76 5604
2025.18 5481
2025.61 5573
2026.03 5416
2026.45 5420
2026.88 5363
2027.30 5517
2027.73 5512
2028.15 5706
2028.58 5461
2029.00 5386
2029.43 5321
2029.85 5421
2030.28 5515
2030.70 5674
2031.12 5886
2031.55 5898
2031.97 5746
2032.40 6053
2032.82 6123
2033.25 6081
2033.67 6115
2034.10 6255
2034.52 6158
2034.95 6507
2035.38 6039
2035.80 5815
2036.23 5815
2036.65 5858
2037.08 6135
2037.50 6125
2037.93 5969
2038.35 6072
2038.78 6042
2039.20 5959
2039.63 5925
2040.06 6106
2040.48 6054
2040.91 6011
2041.33 6081
2041.76 5991
2042.19 5707
2042.61 5983
2043.04 5949
2043.46 5934
2043.89 5934
2044.32 5978
2044.74 5469
2045.17 5635
2045.59 5602
2046.02 5611
2046.45 5942
2046.87 5867
2047.30 5543
2047.73 5810
2048.15 5966
2048.58 6089
2049.01 6046
2049.43 5876
2049.86 5924
2050.29 6046
2050.71 6054
2051.14 5940
2051.57 6022
2051.99 6084
2052.42 6120
2052.85 5966
2053.28 5779
2053.70 5996
2054.13 6020
2054.56 5998
2054.99 5946
2055.41 6141
2055.84 6028
2056.27 5897
2056.69 5689
2057.12 5713
2057.55 5806
2057.98 5771
2058.41 5853
2058.83 6128
2059.26 5809
2059.69 5771
2060.12 5920
2060.54 5915
2060.97 5964
2061.40 6003
2061.83 6256
2062.26 6141
2062.68 6271
2063.11 6502
2063.54 6597
2063.97 6643
2064.40 6801
2064.83 7053
2065.25 7154
2065.68 7299
2066.11 7083
2066.54 7302
2066.97 7358
2067.40 7186
2067.82 6752
2068.25 6603
2068.68 6496
2069.11 5927
2069.54 5880
2069.97 6144
2070.40 5942
2070.83 5817
2071.26 5874
2071.68 5776
2072.11 5635
2072.54 5695
2072.97 5801
2073.40 5742
2073.83 5805
2074.26 5977
2074.69 6152
2075.12 6172
2075.55 6184
2075.98 6216
2076.41 6513
2076.84 6610
2077.27 6539
2077.70 6582
2078.13 6265
2078.55 6499
2078.98 6531
2079.41 6142
2079.84 6087
2080.27 6146
2080.70 5862
2081.13 5892
2081.56 5878
2081.99 5721
2082.42 5988
2082.85 5830
2083.29 5834
2083.72 5738
2084.15 5587
2084.58 5997
2085.01 5695
2085.44 5634
2085.87 5501
2086.30 5676
2086.73 5608
2087.16 5768
2087.59 5768
2088.02 5922
2088.45 6131
2088.88 6111
2089.31 6196
2089.74 6319
2090.17 6477
2090.61 6061
2091.04 6178
2091.47 6605
2091.90 6489
2092.33 6592
2092.76 6466
2093.19 6745
2093.62 6833
2094.06 6477
2094.49 6340
2094.92 6111
2095.35 6102
2095.78 5859
2096.21 5702
2096.64 5615
2097.08 5755
2097.51 5483
2097.94 5440
2098.37 5426
2098.80 5319
2099.24 5573
2099.67 5509
2100.10 5738
2100.53 5575
2100.96 5497
2101.40 5424
2101.83 5397
2102.26 5380
2102.69 5612
2103.12 5624
2103.56 5727
2103.99 5736
2104.42 5869
2104.85 5954
2105.29 5926
2105.72 5899
2106.15 6025
2106.58 5950
2107.02 6103
2107.45 6075
2107.88 6221
2108.31 6181
2108.75 6214
2109.18 6185
2109.61 5998
2110.05 5998
2110.48 5891
2110.91 5695
2111.35 5845
2111.78 5886
2112.21 5690
2112.65 5487
2113.08 5626
2113.51 5441
2113.95 5540
2114.38 5472
2114.81 5400
2115.25 5398
2115.68 5229
2116.11 5389
2116.55 5476
2116.98 5195
2117.41 5301
2117.85 5373
2118.28 5568
2118.72 5563
2119.15 5487
2119.58 5301
2120.02 5267
2120.45 5411
2120.89 5597
2121.32 5464
2121.75 5576
2122.19 5783
2122.62 5588
2123.06 5761
2123.49 5863
2123.93 5519
2124.36 5485
2124.79 5611
2125.23 5763
2125.66 5670
2126.10 5413
2126.53 5482
2126.97 5647
2127.40 5731
2127.84 5699
2128.27 5631
2128.71 5714
2129.14 5890
2129.58 5716
2130.01 5901
2130.45 5868
2130.88 6110
2131.32 5976
2131.75 6050
2132.19 6093
2132.62 6017
2133.06 5785
2133.49 5862
2133.93 6070
2134.37 6075
2134.80 5956
2135.24 6203
2135.67 6125
2136.11 6061
2136.54 6122
2136.98 6048
2137.41 6045
2137.85 6053
2138.29 6204
2138.72 6135
2139.16 5831
2139.59 5787
2140.03 5823
2140.47 5651
2140.90 5701
2141.34 5531
2141.78 5596
2142.21 5462
2142.65 5432
2143.08 5486
2143.52 5785
2143.96 5308
2144.39 5422
2144.83 5417
2145.27 5379
2145.70 5587
2146.14 5859
2146.58 5921
2147.01 5490
2147.45 5602
2147.89 5597
2148.32 5552
2148.76 5798
2149.20 5997
2149.64 5922
2150.07 6133
2150.51 6072
2150.95 6106
2151.38 6267
2151.82 6102
2152.26 6054
2152.70 6160
2153.13 6041
2153.57 6047
2154.01 6040
2154.45 5785
2154.88 5575
2155.32 5806
2155.76 5729
2156.20 5628
2156.63 5699
2157.07 5561
2157.51 5479
2157.95 5812
2158.39 5782
2158.82 5849
2159.26 5808
2159.70 5644
2160.14 5815
2160.58 5685
2161.01 5692
2161.45 5916
2161.89 5996
2162.33 5949
2162.77 5854
2163.21 5721
2163.64 5672
2164.08 5717
2164.52 5750
2164.96 5742
2165.40 5729
2165.84 5637
2166.28 5721
2166.71 5806
2167.15 5905
2167.59 5983
2168.03 5931
2168.47 5991
2168.91 5770
2169.35 5800
2169.79 5892
2170.23 5713
2170.67 5654
2171.10 5589
2171.54 5817
2171.98 5637
2172.42 5763
2172.86 5831
2173.30 5904
2173.74 6017
2174.18 5762
2174.62 5673
2175.06 5766
2175.50 6035
2175.94 5918
2176.38 5855
2176.82 5994
2177.26 5824
2177.70 5894
2178.14 5755
2178.58 6096
2179.02 6078
2179.46 5835
2179.90 5644
2180.34 5814
2180.78 5819
2181.22 5556
2181.66 5724
2182.10 5586
2182.54 5678
2182.98 5498
2183.42 5484
2183.86 5582
2184.30 5393
2184.74 5401
2185.18 5316
2185.62 5633
2186.06 5483
2186.51 5622
2186.95 5976
2187.39 5862
2187.83 5821
2188.27 6166
2188.71 6426
2189.15 6278
2189.59 6231
2190.03 6023
2190.47 6179
2190.92 6260
2191.36 6161
2191.80 6228
2192.24 5991
2192.68 6384
2193.12 6360
2193.56 6510
2194.01 6279
2194.45 6150
2194.89 6297
2195.33 6245
2195.77 6117
2196.21 6272
2196.66 6258
2197.10 6013
2197.54 6007
2197.98 6117
2198.42 5963
2198.87 5712
2199.31 5772
2199.75 5648
2200.19 5456
2200.63 5395
2201.08 5647
2201.52 5855
2201.96 5784
2202.40 5814
2202.85 5869
2203.29 5929
2203.73 5894
2204.17 5926
2204.62 6148
2205.06 6118
2205.50 5965
2205.94 5961
2206.39 5945
2206.83 5892
2207.27 5969
2207.71 6055
2208.16 6170
2208.60 6233
2209.04 6062
2209.49 5982
2209.93 5786
2210.37 5898
2210.82 5864
2211.26 5637
2211.70 5598
2212.15 5687
2212.59 5796
2213.03 5617
2213.48 5637
2213.92 5564
2214.36 5510
2214.81 5677
2215.25 5717
2215.69 5747
2216.14 5697
2216.58 5534
2217.03 5475
2217.47 5532
2217.91 5460
2218.36 5363
2218.80 5596
2219.25 5395
2219.69 5507
2220.13 5523
2220.58 5642
2221.02 5780
2221.47 5590
2221.91 5670
2222.36 5588
2222.80 5563
2223.24 5572
2223.69 5576
2224.13 5715
2224.58 5877
2225.02 5819
2225.47 6004
2225.91 5886
2226.36 6007
2226.80 6229
2227.25 6143
2227.69 6167
2228.14 6349
2228.58 5958
2229.03 6147
2229.47 6149
2229.92 6333
2230.36 6264
2230.81 6471
2231.25 6524
2231.70 6346
2232.14 6488
2232.59 6519
2233.03 6545
2233.48 6301
2233.93 6329
2234.37 6570
2234.82 6568
2235.26 6330
2235.71 6378
2236.15 6351
2236.60 6390
2237.05 6170
2237.49 5747
2237.94 5708
2238.38 5622
2238.83 5587
2239.28 5606
2239.72 5386
2240.17 5489
2240.61 5641
2241.06 5481
2241.51 5464
2241.95 5569
2242.40 5557
2242.85 5149
2243.29 5159
2243.74 5156
2244.19 5380
2244.63 5047
2245.08 5270
2245.52 5413
2245.97 5302
2246.42 5466
2246.87 5695
2247.31 5426
2247.76 5276
2248.21 5221
2248.65 5430
2249.10 5062
2249.55 5205
2249.99 5360
2250.44 5402
2250.89 5197
2251.34 5407
2251.78 5205
2252.23 5345
2252.68 5339
2253.13 5276
2253.57 5290
2254.02 5430
2254.47 5328
2254.92 5380
2255.36 5203
2255.81 5164
2256.26 5206
2256.71 5154
2257.15 5196
2257.60 5371
2258.05 5284
2258.50 5247
2258.95 5412
2259.39 5855
2259.84 5689
2260.29 5917
2260.74 5906
2261.19 5789
2261.64 5784
2262.08 5985
2262.53 6209
2262.98 6267
2263.43 6103
2263.88 6012
2264.33 6161
2264.77 6319
2265.22 6227
2265.67 6146
2266.12 6058
2266.57 6041
2267.02 5869
2267.47 5999
2267.92 5643
2268.37 5698
2268.81 5956
2269.26 5772
2269.71 5838
2270.16 5890
2270.61 5954
2271.06 6202
2271.51 6147
2271.96 6001
2272.41 6006
2272.86 5885
2273.31 5695
2273.76 5955
2274.21 5897
2274.66 5969
2275.11 5842
2275.55 5778
2276.00 5755
2276.45 5955
2276.90 5877
2277.35 5808
2277.80 5880
2278.25 5535
2278.70 5716
2279.15 5537
2279.60 5604
2280.05 5263
2280.50 5399
2280.95 5376
2281.40 5502
2281.85 5557
2282.31 5569
2282.76 5467
2283.21 5549
2283.66 5329
2284.11 5415
2284.56 5551
2285.01 5477
2285.46 5346
2285.91 5447
2286.36 5713
2286.81 5990
2287.26 5927
2287.71 6231
2288.16 6609
2288.61 7021
2289.07 7376
2289.52 7713
2289.97 8054
2290.42 8464
2290.87 8829
2291.32 9278
2291.77 9698
2292.22 9603
2292.68 9654
2293.13 9562
2293.58 9133
2294.03 8767
2294.48 8536
2294.93 7733
2295.38 7105
2295.84 7306
2296.29 7044
2296.74 6675
2297.19 6428
2297.64 6286
2298.10 6247
2298.55 5968
2299.00 5834
2299.45 5951
2299.90 6084
2300.36 5880
2300.81 5605
2301.26 5429
2301.71 5563
2302.16 5359
2302.62 5317
2303.07 5116
2303.52 5239
2303.97 5237
2304.43 5320
2304.88 5349
2305.33 5287
2305.78 5481
2306.24 5533
2306.69 5893
2307.14 5723
2307.60 5930
2308.05 6297
2308.50 6329
2308.95 6344
2309.41 6341
2309.86 6331
2310.31 6382
2310.77 6959
2311.22 6489
2311.67 6567
2312.13 6544
2312.58 6360
2313.03 6345
2313.49 6213
2313.94 6223
2314.39 6023
2314.85 6070
2315.30 5926
2315.75 5771
2316.21 5756
2316.66 5663
2317.11 5856
2317.57 5900
2318.02 5976
2318.48 5991
2318.93 6020
2319.38 6272
2319.84 6227
2320.29 6033
2320.75 5916
2321.20 5854
2321.66 6105
2322.11 6286
2322.56 5988
2323.02 6118
2323.47 5902
2323.93 5812
2324.38 6039
2324.84 6283
2325.29 6088
2325.74 6089
2326.20 6224
2326.65 6119
2327.11 5882
2327.56 6042
2328.02 6224
2328.47 6484
2328.93 7003
2329.38 6779
2329.84 6787
2330.29 6857
2330.75 6691
2331.20 6544
2331.66 6624
2332.11 6660
2332.57 6416
2333.02 6325
2333.48 6328
2333.94 6095
2334.39 5883
2334.85 5903
2335.30 5974
2335.76 5925
2336.21 5813
2336.67 5905
2337.12 5834
2337.58 5856
2338.04 5696
2338.49 5684
2338.95 5891
2339.40 5943
2339.86 5919
2340.32 5656
2340.77 5768
2341.23 5783
2341.68 5685
2342.14 5633
2342.60 5815
2343.05 5692
2343.51 5648
2343.97 5580
2344.42 5776
2344.88 5638
2345.34 5907
2345.79 5947
2346.25 5970
2346.71 6099
2347.16 6119
2347.62 6177
2348.08 6438
2348.53 6292
2348.99 6070
2349.45 6302
2349.90 6080
2350.36 6237
2350.82 6243
2351.27 5952
2351.73 5860
2352.19 5861
2352.65 5888
2353.10 5862
2353.56 5543
2354.02 5621
2354.48 5550
2354.93 5701
2355.39 5783
2355.85 5582
2356.31 5555
2356.76 5880
2357.22 5770
2357.68 5652
2358.14 5803
2358.59 5911
2359.05 6021
2359.51 5862
2359.97 5907
2360.43 5744
2360.88 5682
2361.34 5861
2361.80 5928
2362.26 5978
2362.72 5913
2363.17 6082
2363.63 5907
2364.09 5746
2364.55 5841
2365.01 6003
2365.47 5950
2365.92 6023
2366.38 6124
2366.84 6023
2367.30 5962
2367.76 6101
2368.22 6147
2368.68 6243
2369.14 6191
2369.59 5790
2370.05 5821
2370.51 5912
2370.97 5685
2371.43 5762
2371.89 5784
2372.35 5973
2372.81 6201
2373.27 5948
2373.73 6249
2374.19 6250
2374.65 6219
2375.10 6271
2375.56 6477
2376.02 6379
2376.48 6326
2376.94 6718
2377.40 6861
2377.86 6784
2378.32 6787
2378.78 6683
2379.24 6810
2379.70 6468
2380.16 6517
2380.62 6738
2381.08 6781
2381.54 6510
2382.00 6234
2382.46 6298
2382.92 6349
2383.38 6209
2383.84 6012
2384.30 5791
2384.76 5912
2385.22 5894
2385.68 6030
2386.14 5941
2386.60 5830
2387.07 5760
2387.53 5881
2387.99 6078
2388.45 5986
2388.91 5923
2389.37 6009
2389.83 6235
2390.29 6179
2390.75 5989
2391.21 5987
2391.67 6001
2392.13 6134
2392.60 6110
2393.06 6089
2393.52 6014
2393.98 5858
2394.44 5877
2394.90 5853
2395.36 5962
2395.82 5845
2396.29 5835
2396.75 5688
2397.21 5558
2397.67 5668
2398.13 5402
2398.59 5571
2399.06 5377
2399.52 5414
2399.98 5483
2400.44 5184
2400.90 5342
2401.37 5281
2401.83 5484
2402.29 5693
2402.75 5600
2403.21 5611
2403.68 5419
2404.14 5544
2404.60 5551
2405.06 5421
2405.52 5717
2405.99 5897
2406.45 5705
2406.91 5599
2407.37 5774
2407.84 5706
2408.30 5660
2408.76 5527
2409.22 5712
2409.69 5563
2410.15 5445
2410.61 5606
2411.08 5710
2411.54 5699
2412.00 5470
2412.47 5570
2412.93 5648
2413.39 5653
2413.85 5618
2414.32 5548
2414.78 5756
2415.24 5724
2415.71 5641
2416.17 5995
2416.63 6075
2417.10 6407
2417.56 6242
2418.02 5996
2418.49 6149
2418.95 6282
2419.42 6249
2419.88 6117
2420.34 6198
2420.81 6263
2421.27 6069
2421.73 5982
2422.20 5890
2422.66 5793
2423.13 5693
2423.59 5839
2424.06 5707
2424.52 5553
2424.98 5580
2425.45 5678
2425.91 5854
2426.38 5791
2426.84 5733
2427.31 5541
2427.77 5936
2428.23 5713
2428.70 5749
2429.16 5554
2429.63 5639
2430.09 5583
2430.56 5939
2431.02 5711
2431.49 5523
2431.95 5528
2432.42 5564
2432.88 5647
2433.35 5739
2433.81 5769
2434.28 5890
2434.74 5891
2435.21 5652
2435.67 5892
2436.14 5856
2436.60 5827
2437.07 5718
2437.53 5743
2438.00 5901
2438.47 5777
2438.93 5771
2439.40 6105
2439.86 6250
2440.33 6204
2440.79 6288
2441.26 6356
2441.73 6415
2442.19 6628
2442.66 6368
2443.12 6394
2443.59 6318
2444.05 5927
2444.52 6212
2444.99 6148
2445.45 5855
2445.92 5610
2446.39 5471
2446.85 5685
2447.32 5575
2447.78 5462
2448.25 5342
2448.72 5344
2449.18 5304
2449.65 5380
2450.12 5370
2450.58 5490
2451.05 5359
2451.52 5352
2451.98 5408
2452.45 5406
2452.92 5398
2453.39 5282
2453.85 5381
2454.32 5471
2454.79 5516
2455.25 5433
2455.72 5462
2456.19 5565
2456.65 5314
2457.12 5287
2457.59 5198
2458.06 5372
2458.52 5493
2458.99 5353
2459.46 5217
2459.93 5456
2460.39 5287
2460.86 5358
2461.33 5328
2461.80 5164
2462.27 5399
2462.73 5374
2463.20 5539
2463.67 5524
2464.14 5560
2464.60 5401
2465.07 5341
2465.54 5832
2466.01 5660
2466.48 5746
2466.95 5659
2467.41 5521
2467.88 5777
2468.35 5642
2468.82 5641
2469.29 5648
2469.76 5617
2470.22 5481
2470.69 5641
2471.16 5465
2471.63 5388
2472.10 5335
2472.57 5328
2473.04 5305
2473.51 5388
2473.97 5044
2474.44 4909
2474.91 5048
2475.38 5044
2475.85 5158
2476.32 4969
2476.79 5118
2477.26 5595
2477.73 5497
2478.20 5379
2478.67 5480
2479.13 5380
2479.60 5225
2480.07 5280
2480.54 5365
2481.01 5363
2481.48 5348
2481.95 5515
2482.42 5294
2482.89 5178
2483.36 5389
2483.83 5300
2484.30 5315
2484.77 5534
2485.24 5635
2485.71 5640
2486.18 5539
2486.65 5565
2487.12 5689
2487.59 5626
2488.06 5567
2488.53 5561
2489.00 5741
2489.47 5799
2489.94 5791
2490.41 5878
2490.88 5825
2491.35 6060
2491.83 6086
2492.30 6088
2492.77 6186
2493.24 6497
2493.71 6401
2494.18 6426
2494.65 6563
2495.12 6508
2495.59 6435
2496.06 6442
2496.53 6145
2497.00 6051
2497.48 5946
2497.95 5722
2498.42 5796
2498.89 5650
2499.36 5649
2499.83 5368
2500.30 5344
2500.77 5273
2501.25 5311
2501.72 5283
2502.19 5291
2502.66 5320
2503.13 5347
2503.60 5174
2504.08 5239
2504.55 5450
2505.02 5541
2505.49 5516
2505.96 5647
2506.44 5321
2506.91 5618
2507.38 5498
2507.85 5296
2508.32 5609
2508.80 5626
2509.27 5769
2509.74 5826
2510.21 5514
2510.68 5631
2511.16 5700
2511.63 5877
2512.10 6291
2512.57 6200
2513.05 5837
2513.52 5817
2513.99 5801
2514.47 5725
2514.94 5631
2515.41 5812
2515.88 5636
2516.36 5478
2516.83 5595
2517.30 5598
2517.78 5520
2518.25 5469
2518.72 5832
2519.19 5599
2519.67 5658
2520.14 5720
2520.61 5587
2521.09 5681
2521.56 5804
2522.03 5885
2522.51 5799
2522.98 5738
2523.46 5736
2523.93 5621
2524.40 5454
2524.88 5498
2525.35 5632
2525.82 5765
2526.30 5848
2526.77 5633
2527.25 5688
2527.72 5619
2528.19 5736
2528.67 5809
2529.14 5945
2529.62 5924
2530.09 5693
2530.56 5844
2531.04 5822
2531.51 5616
2531.99 5567
2532.46 5463
2532.94 5485
2533.41 5353
2533.89 5163
2534.36 5336
2534.83 5503
2535.31 5200
2535.78 5143
2536.26 5337
2536.73 5676
2537.21 5549
2537.68 5648
2538.16 5395
2538.63 5655
2539.11 5634
2539.58 5475
2540.06 5594
2540.53 5657
2541.01 5733
2541.48 5918
2541.96 5857
2542.43 5765
2542.91 5546
2543.39 5426
2543.86 5629
2544.34 5365
2544.81 5356
2545.29 5207
2545.76 5332
2546.24 5313
2546.71 5438
2547.19 5659
2547.67 5799
2548.14 5671
2548.62 5750
2549.09 5594
2549.57 5574
2550.05 5671
2550.52 5805
2551.00 5833
2551.47 5997
2551.95 5849
2552.43 5792
2552.90 5582
2553.38 5728
2553.86 5945
2554.33 5946
2554.81 5963
2555.29 5898
2555.76 6136
2556.24 6153
2556.72 5951
2557.19 5974
2557.67 6001
2558.15 5872
2558.62 6026
2559.10 5767
2559.58 5715
2560.05 5590
2560.53 5482
2561.01 5756
2561.48 5668
2561.96 5530
2562.44 5479
2562.92 5549
2563.39 5627
2563.87 5591
2564.35 5305
2564.83 5206
2565.30 5665
2565.78 5694
2566.26 5341
2566.74 5318
2567.21 5395
2567.69 5373
2568.17 5201
2568.65 5085
2569.12 5180
2569.60 5374
2570.08 5136
2570.56 5135
2571.04 5232
2571.51 5227
2571.99 5194
2572.47 5157
2572.95 5125
2573.43 5090
2573.91 5268
2574.38 5355
2574.86 5043
2575.34 5143
2575.82 5220
2576.30 5258
2576.78 5110
2577.25 4996
2577.73 5119
2578.21 4975
2578.69 5054
2579.17 5348
2579.65 5273
2580.13 5173
2580.61 5115
2581.09 5053
2581.56 5233
2582.04 5396
2582.52 5325
2583.00 5455
2583.48 5501
2583.96 5007
2584.44 5003
2584.92 5069
2585.40 5279
2585.88 5293
2586.36 5496
2586.84 5418
2587.32 5172
2587.79 5231
2588.27 5466
2588.75 5531
2589.23 5243
2589.71 5228
2590.19 5217
2590.67 5278
2591.15 5324
2591.63 5282
2592.11 5498
2592.59 5442
2593.07 5462
2593.55 5400
2594.03 5600
2594.51 5475
2594.99 5204
2595.47 5106
2595.95 5203
2596.43 5459
2596.92 5216
2597.40 5488
2597.88 5254
2598.36 5220
2598.84 5198
2599.32 5000
2599.80 5163
2600.28 5096
2600.76 4986
2601.24 5227
2601.72 5021
2602.20 4944
2602.68 5164
2603.16 5123
2603.65 4983
2604.13 5101
2604.61 5066
2605.09 5094
2605.57 4926
2606.05 4843
2606.53 5129
2607.01 5112
2607.50 4980
2607.98 5131
2608.46 4944
2608.94 4950
2609.42 5002
2609.90 5106
2610.38 5134
2610.87 5035
2611.35 5094
2611.83 5276
2612.31 5325
2612.79 5123
2613.28 5343
2613.76 5278
2614.24 5429
2614.72 5525
2615.20 5501
2615.69 5525
2616.17 5519
2616.65 5672
2617.13 5716
2617.62 5526
2618.10 5624
2618.58 5667
2619.06 5660
2619.54 5631
2620.03 5413
2620.51 5420
2620.99 5477
2621.48 5268
2621.96 5265
2622.44 5257
2622.92 5323
2623.41 5219
2623.89 5224
2624.37 5153
2624.86 5257
2625.34 5125
2625.82 5067
2626.30 4804
2626.79 4940
2627.27 5161
2627.75 5276
2628.24 5197
2628.72 5286
2629.20 5128
2629.69 5320
2630.17 5379
2630.65 5457
2631.14 5381
2631.62 5333
2632.11 5593
2632.59 5623
2633.07 5593
2633.56 5857
2634.04 5933
2634.52 5767
2635.01 5785
2635.49 5999
2635.98 5869
2636.46 5640
2636.94 5112
2637.43 5146
2637.91 5557
2638.40 5469
2638.88 5395
2639.37 5286
2639.85 5344
2640.33 5211
2640.82 5385
2641.30 5205
2641.79 5412
2642.27 5639
2642.76 5535
2643.24 5259
2643.73 5097
2644.21 5296
2644.70 5382
2645.18 5333
2645.67 5464
2646.15 5483
2646.64 5206
2647.12 5385
2647.61 5373
2648.09 5199
2648.58 5228
2649.06 5158
2649.55 5256
2650.03 5324
2650.52 5223
2651.00 5348
2651.49 5355
2651.97 5422
2652.46 5443
2652.95 5404
2653.43 5402
2653.92 5390
2654.40 5363
2654.89 5436
2655.37 5355
2655.86 5323
2656.35 5398
2656.83 5279
2657.32 5286
2657.80 5132
2658.29 5038
2658.78 5072
2659.26 5160
2659.75 4963
2660.23 4982
2660.72 5109
2661.21 4947
2661.69 4902
2662.18 4922
2662.67 4931
2663.15 5312
2663.64 5276
2664.13 5125
2664.61 5155
2665.10 5402
2665.59 4975
2666.07 5169
2666.56 5414
2667.05 5247
2667.53 5290
2668.02 5247
2668.51 5063
2668.99 5038
2669.48 4829
2669.97 5237
2670.46 5162
2670.94 5303
2671.43 5465
2671.92 5371
2672.40 5454
2672.89 5833
2673.38 5907
2673.87 5983
2674.35 6238
2674.84 6333
2675.33 6698
2675.82 6800
2676.31 6777
2676.79 6983
2677.28 6744
2677.77 6281
2678.26 6184
2678.74 5973
2679.23 5856
2679.72 5895
2680.21 5604
2680.70 5702
2681.18 5676
2681.67 5559
2682.16 5451
2682.65 5554
2683.14 5324
2683.63 5448
2684.11 5551
2684.60 5658
2685.09 5491
2685.58 5768
2686.07 5865
2686.56 5710
2687.05 5503
2687.53 5466
2688.02 5468
2688.51 5494
2689.00 5443
2689.49 5483
2689.98 5315
2690.47 5293
2690.96 5290
2691.45 5412
2691.94 5263
2692.42 5267
2692.91 5089
2693.40 5099
2693.89 5150
2694.38 4884
2694.87 5053
2695.36 4908
2695.85 4875
2696.34 4913
2696.83 4802
2697.32 4981
2697.81 5053
2698.30 5211
2698.79 5101
2699.28 5301
2699.77 5202
2700.26 5311
2700.75 5139
2701.24 5537
2701.73 5424
2702.22 5113
2702.71 5317
2703.20 5384
2703.69 5417
2704.18 5495
2704.67 5392
2705.16 5465
2705.65 5369
2706.14 5184
2706.63 4966
2707.12 5198
2707.61 5082
2708.10 4911
2708.59 5127
2709.08 5006
2709.57 4968
2710.06 5242
2710.56 5413
2711.05 5130
2711.54 5100
2712.03 5111
2712.52 5281
2713.01 5234
2713.50 4865
2713.99 5211
2714.48 5206
2714.98 5212
2715.47 5216
2715.96 4873
2716.45 4905
2716.94 5175
2717.43 5037
2717.92 5074
2718.42 5054
2718.91 4849
2719.40 4894
2719.89 4811
2720.38 4889
2720.87 5111
2721.37 5367
2721.86 5357
2722.35 5291
2722.84 5467
2723.33 5833
2723.82 5947
2724.32 5499
2724.81 5519
2725.30 5374
2725.79 5507
2726.29 5648
2726.78 5357
2727.27 5102
2727.76 5193
2728.26 5160
2728.75 4925
2729.24 4886
2729.73 5046
2730.23 4979
2730.72 5249
2731.21 5141
2731.70 5251
2732.20 5188
2732.69 5277
2733.18 5293
2733.67 5277
2734.17 5419
2734.66 5557
2735.15 5491
2735.65 5433
2736.14 5321
2736.63 5363
2737.13 5466
2737.62 5567
2738.11 5354
2738.61 5484
2739.10 5337
2739.59 5409
2740.09 5563
2740.58 5709
2741.07 5490
2741.57 5582
2742.06 5657
2742.55 5481
2743.05 5495
2743.54 5537
2744.04 5360
2744.53 5387
2745.02 5226
2745.52 5212
2746.01 5027
2746.51 5158
2747.00 5002
2747.49 4961
2747.99 5286
2748.48 5069
2748.98 4854
2749.47 4941
2749.97 4938
2750.46 5018
2750.96 5144
2751.45 4902
2751.94 4783
2752.44 4826
2752.93 4944
2753.43 5093
2753.92 5171
2754.42 5236
2754.91 5109
2755.41 5289
2755.90 5200
2756.40 5345
2756.89 5472
2757.39 5552
2757.88 5465
2758.38 5520
2758.87 5168
2759.37 5271
2759.86 5176
2760.36 5259
2760.85 5059
2761.35 5124
2761.84 5147
2762.34 5151
2762.84 4865
2763.33 5025
2763.83 5212
2764.32 4990
2764.82 5060
2765.31 5229
2765.81 5067
2766.31 5137
2766.80 5208
2767.30 5249
2767.79 5471
2768.29 5537
2768.79 5295
2769.28 5206
2769.78 5304
2770.27 5328
2770.77 5332
2771.27 5620
2771.76 5511
2772.26 5431
2772.76 5656
2773.25 5703
2773.75 5673
2774.25 5832
2774.74 5833
2775.24 5887
2775.74 5935
2776.23 5943
2776.73 6071
2777.23 6364
2777.72 6263
2778.22 6356
2778.72 6304
2779.21 6178
2779.71 6271
2780.21 6002
2780.71 6002
2781.20 5771
2781.70 5560
2782.20 5552
2782.69 5368
2783.19 5473
2783.69 5300
2784.19 5265
2784.68 5118
2785.18 5232
2785.68 5101
2786.18 5162
2786.67 5094
2787.17 4956
2787.67 5126
2788.17 5180
2788.67 5150
2789.16 5111
2789.66 5173
2790.16 5014
2790.66 5028
2791.16 4993
2791.65 5022
2792.15 5048
2792.65 5080
2793.15 5242
2793.65 4847
2794.14 4825
2794.64 5202
2795.14 5360
2795.64 5347
2796.14 5395
2796.64 5494
2797.14 5699
2797.63 5669
2798.13 5867
2798.63 5754
2799.13 5731
2799.63 5792
2800.13 5653
2800.63 5514
2801.13 5523
2801.63 5499
2802.12 5352
2802.62 5294
2803.12 5051
2803.62 5031
2804.12 5021
2804.62 5153
2805.12 5362
2805.62 5326
2806.12 5455
2806.62 5673
2807.12 5822
2807.62 6208
2808.12 6288
2808.62 6151
2809.12 6127
2809.62 6276
2810.12 6469
2810.62 6323
2811.12 6261
2811.61 6237
2812.11 6239
2812.61 6217
2813.11 5806
2813.62 5660
2814.12 5699
2814.62 5579
2815.12 5535
2815.62 5615
2816.12 5431
2816.62 5175
2817.12 5205
2817.62 5353
2818.12 5207
2818.62 5173
2819.12 5205
2819.62 5223
2820.12 4982
2820.62 4983
2821.12 5137
2821.62 5118
2822.12 5065
2822.62 5010
2823.13 5043
2823.63 4955
2824.13 4967
2824.63 4873
2825.13 4773
2825.63 4922
2826.13 4702
2826.63 4725
2827.13 4867
2827.64 4950
2828.14 4946
2828.64 5085
2829.14 5101
2829.64 4967
2830.14 4983
2830.64 5011
2831.15 4750
2831.65 4908
2832.15 4824
2832.65 4743
2833.15 4737
2833.65 4676
2834.16 4709
2834.66 4697
2835.16 4997
2835.66 4912
2836.16 4858
2836.67 5121
2837.17 5292
2837.67 5171
2838.17 5241
2838.68 5354
2839.18 5508
2839.68 5496
2840.18 5188
2840.69 5180
2841.19 5327
2841.69 5356
2842.19 5233
2842.70 5242
2843.20 5170
2843.70 5372
2844.20 5255
2844.71 5063
2845.21 5172
2845.71 5051
2846.22 5411
2846.72 5236
2847.22 5386
2847.73 5569
2848.23 5598
2848.73 5697
2849.23 5782
2849.74 5525
2850.24 5718
2850.74 5631
2851.25 5501
2851.75 5363
2852.26 5379
2852.76 5260
2853.26 5065
2853.77 5174
2854.27 5200
2854.77 5299
2855.28 5180
2855.78 5293
2856.28 5077
2856.79 4928
2857.29 4958
2857.80 5193
2858.30 4873
2858.80 4964
2859.31 5256
2859.81 5301
2860.32 5300
2860.82 5116
2861.33 5206
2861.83 5361
2862.33 5575
2862.84 5586
2863.34 5222
2863.85 5487
2864.35 5430
2864.86 5472
2865.36 5257
2865.87 4973
2866.37 4903
2866.88 4900
2867.38 4930
2867.89 4699
2868.39 4727
2868.90 4814
2869.40 4733
2869.91 5008
2870.41 4995
2870.92 5015
2871.42 5204
2871.93 5365
2872.43 5224
2872.94 5048
2873.44 5150
2873.95 5420
2874.45 5375
2874.96 5025
2875.46 5228
2875.97 5448
2876.48 5149
2876.98 5240
2877.49 5293
2877.99 5244
2878.50 4919
2879.00 5321
2879.51 5304
2880.02 5134
2880.52 5139
2881.03 4999
2881.53 5205
2882.04 5118
2882.55 5116
2883.05 4990
2883.56 5228
2884.07 5280
2884.57 5172
2885.08 5317
2885.59 5231
2886.09 5265
2886.60 5117
2887.10 5001
2887.61 5192
2888.12 5148
2888.62 5195
2889.13 5298
2889.64 5238
2890.15 5244
2890.65 5268
2891.16 5136
2891.67 5269
2892.17 5269
2892.68 5283
2893.19 5361
2893.69 5026
2894.20 5018
2894.71 5169
2895.22 5242
2895.72 5407
2896.23 5669
2896.74 5631
2897.25 5538
2897.75 5689
2898.26 5902
2898.77 6030
2899.28 6124
2899.78 6078
2900.29 6278
2900.80 6272
2901.31 6652
2901.81 6541
2902.32 6726
2902.83 6675
2903.34 6671
2903.85 6791
2904.35 6853
2904.86 6559
2905.37 6598
2905.88 6400
2906.39 6035
2906.90 5835
2907.40 5642
2907.91 5627
2908.42 5815
2908.93 5544
2909.44 5248
2909.95 5405
2910.46 5313
2910.96 5449
2911.47 5036
2911.98 5133
2912.49 5251
2913.00 5058
2913.51 5013
2914.02 4888
2914.53 4921
2915.04 5160
2915.54 4900
2916.05 5090
2916.56 5309
2917.07 5224
2917.58 5170
2918.09 5280
2918.60 5223
2919.11 4909
2919.62 4883
2920.13 4749
2920.64 4947
2921.15 5113
2921.66 5151
2922.17 5427
2922.68 5232
2923.19 5396
2923.70 5598
2924.21 5618
2924.72 5479
2925.23 5487
2925.74 5840
2926.25 5885
2926.76 5978
2927.27 5953
2927.78 5999
2928.29 5772
2928.80 5598
2929.31 5523
2929.82 5346
2930.33 5226
2930.84 5179
2931.35 5060
2931.86 4941
2932.37 4977
2932.88 4924
2933.39 4951
2933.90 4900
2934.41 4687
2934.92 4781
2935.43 5132
2935.94 5111
2936.45 5168
2936.97 5428
2937.48 5361
2937.99 5343
2938.50 5371
2939.01 5522
2939.52 5409
2940.03 5867
2940.54 5599
2941.05 5571
2941.57 5506
2942.08 5538
2942.59 5575
2943.10 5542
2943.61 5491
2944.12 5452
2944.63 5446
2945.15 5561
2945.66 5765
2946.17 5733
2946.68 5536
2947.19 5439
2947.71 5488
2948.22 5496
2948.73 5666
2949.24 5354
2949.75 5522
2950.27 5491
2950.78 5489
2951.29 5235
2951.80 5016
2952.31 5062
2952.83 5047
2953.34 5147
2953.85 5225
2954.36 5067
2954.88 4984
2955.39 4915
2955.90 5019
2956.41 4968
2956.93 5049
2957.44 5100
2957.95 5180
2958.47 5171
2958.98 5331
2959.49 5180
2960.00 5250
2960.52 5296
2961.03 5142
2961.54 5508
2962.06 5368
2962.57 5577
2963.08 5429
2963.60 5565
2964.11 5542
2964.62 5457
2965.14 5417
2965.65 5471
2966.16 5403
2966.68 5318
2967.19 5254
2967.70 5093
2968.22 4787
2968.73 4921
2969.24 4940
2969.76 4902
2970.27 4970
2970.79 4938
2971.30 4726
2971.81 4787
2972.33 4794
2972.84 4896
2973.36 4848
2973.87 4832
2974.38 4782
2974.90 4734
2975.41 4678
2975.93 4797
2976.44 4937
2976.96 4959
2977.47 5038
2977.99 4855
2978.50 4732
2979.01 4944
2979.53 5009
2980.04 5002
2980.56 5035
2981.07 4891
2981.59 4824
2982.10 4813
2982.62 4751
2983.13 4813
2983.65 4888
2984.16 4928
2984.68 5130
2985.19 4867
2985.71 4787
2986.22 5093
2986.74 5154
2987.25 5057
2987.77 4810
2988.28 4896
2988.80 5015
2989.32 4892
2989.83 5190
2990.35 4926
2990.86 4779
2991.38 4722
2991.89 4955
2992.41 4958
2992.92 4845
2993.44 4723
2993.96 4769
2994.47 4661
2994.99 4827
2995.50 5088
2996.02 5226
2996.54 5260
2997.05 5306
2997.57 5347
2998.09 5523
2998.60 5756
2999.12 5690
2999.63 5798
3000.15 5803
3000.67 5582
3001.18 5396
3001.70 5693
3002.22 5730
3002.73 5701
3003.25 5700
3003.77 5686
3004.28 5735
3004.80 5696
3005.32 5856
3005.83 5844
3006.35 5748
3006.87 5590
3007.39 5778
3007.90 5487
3008.42 5289
3008.94 5146
3009.45 5070
3009.97 5035
3010.49 4755
3011.01 5018
3011.52 4890
3012.04 4846
3012.56 4895
3013.08 4922
3013.59 4821
3014.11 5248
3014.63 5499
3015.15 5398
3015.66 5459
3016.18 5371
3016.70 5522
3017.22 5685
3017.74 5588
3018.25 5676
3018.77 5671
3019.29 5846
3019.81 5793
3020.33 5839
3020.84 5872
3021.36 6002
3021.88 6114
3022.40 5883
3022.92 5924
3023.44 5968
3023.95 5663
3024.47 5653
3024.99 5414
3025.51 5511
3026.03 5599
3026.55 5536
3027.07 5614
3027.58 5421
3028.10 5387
3028.62 5389
3029.14 5183
3029.66 5207
3030.18 5364
3030.70 5306
3031.22 5501
3031.74 5243
3032.26 5273
3032.77 5310
3033.29 5298
3033.81 5422
3034.33 5373
3034.85 5341
3035.37 5200
3035.89 5205
3036.41 5414
3036.93 5208
3037.45 5280
3037.97 5127
3038.49 5053
3039.01 5055
3039.53 4909
3040.05 4878
3040.57 4781
3041.09 4817
3041.61 4982
3042.13 4832
3042.65 4767
3043.17 4837
3043.69 4640
3044.21 4609
3044.73 4572
3045.25 4591
3045.77 4718
3046.29 4827
3046.81 4823
3047.33 4773
3047.85 4675
3048.37 4788
3048.89 4797
3049.41 4734
3049.93 4625
3050.45 4733
3050.98 4689
3051.50 4637
3052.02 4684
3052.54 4663
3053.06 4702
3053.58 4628
3054.10 4657
3054.62 4841
3055.14 4842
3055.66 4938
3056.19 4896
3056.71 4746
3057.23 4688
3057.75 4754
3058.27 4746
3058.79 4868
3059.31 4654
3059.84 4640
3060.36 4627
3060.88 4710
3061.40 4689
3061.92 4740
3062.44 4776
3062.97 4707
3063.49 4645
3064.01 5004
3064.53 5139
3065.05 5143
3065.58 5116
3066.10 5183
3066.62 5089
3067.14 5339
3067.66 5165
3068.19 5009
3068.71 5015
3069.23 5195
3069.75 5123
3070.28 5035
3070.80 4854
3071.32 4812
3071.84 4854
3072.37 4973
3072.89 5000
3073.41 4823
3073.93 4889
3074.46 4896
3074.98 4993
3075.50 4912
3076.03 4704
3076.55 4775
3077.07 4798
3077.59 5012
3078.12 5209
3078.64 5271
3079.16 5147
3079.69 5240
3080.21 5134
3080.73 5228
3081.26 5543
3081.78 5567
3082.30 5514
3082.83 5602
3083.35 5496
3083.87 5385
3084.40 5565
3084.92 5486
3085.45 5426
3085.97 5445
3086.49 5422
3087.02 5272
3087.54 5412
3088.06 5358
3088.59 5504
3089.11 5332
3089.64 5108
3090.16 5143
3090.68 5070
3091.21 5323
3091.73 5218
3092.26 4918
3092.78 5049
3093.31 5036
3093.83 4904
3094.36 4927
3094.88 5108
3095.40 5126
3095.93 4999
3096.45 5062
3096.98 5005
3097.50 5013
3098.03 5093
3098.55 5212
3099.08 5431
3099.60 5509
3100.13 5577
3100.65 5756
3101.18 6152
3101.70 6323
3102.23 6627
3102.75 7067
3103.28 7552
3103.80 7832
3104.33 8145
3104.85 7870
3105.38 7834
3105.90 7633
3106.43 7567
3106.96 7306
3107.48 6681
3108.01 6194
3108.53 6139
3109.06 5965
3109.58 5493
3110.11 5192
3110.64 5138
3111.16 5018
3111.69 4965
3112.21 4992
3112.74 5010
3113.27 5059
3113.79 5154
3114.32 5035
3114.84 4995
3115.37 4945
3115.90 5087
3116.42 4893
3116.95 4876
3117.48 4911
3118.00 4795
3118.53 4643
3119.06 4657
3119.58 4623
3120.11 4842
3120.64 4653
3121.16 4596
3121.69 4523
3122.22 4497
3122.74 4924
3123.27 4702
3123.80 4604
3124.32 5016
3124.85 4659
3125.38 4794
3125.90 4830
3126.43 4713
3126.96 4703
3127.49 4865
3128.01 4907
3128.54 4858
3129.07 4686
3129.60 4712
3130.12 4628
3130.65 4446
3131.18 4489
3131.71 4478
3132.23 4470
3132.76 4569
3133.29 4673
3133.82 4453
3134.35 4308
3134.87 4302
3135.40 4444
3135.93 4689
3136.46 4593
3136.99 4350
3137.51 4643
3138.04 4591
3138.57 4398
3139.10 4426
3139.63 4456
3140.15 4640
3140.68 4485
3141.21 4385
3141.74 4498
3142.27 4547
3142.80 4721
3143.33 4728
3143.85 4597
3144.38 4656
3144.91 4751
3145.44 4692
3145.97 5008
3146.50 5282
3147.03 5327
3147.56 5702
3148.08 5534
3148.61 5575
3149.14 5963
3149.67 6094
3150.20 6078
3150.73 6098
3151.26 6039
3151.79 5831
3152.32 5829
3152.85 5533
3153.38 5445
3153.91 5430
3154.44 5500
3154.97 5252
3155.50 5319
3156.03 5192
3156.56 5083
3157.08 5055
3157.61 4988
3158.14 5088
3158.67 4907
3159.20 4872
3159.73 5041
3160.26 5219
3160.79 5129
3161.32 5058
3161.85 5155
3162.39 5241
3162.92 5081
3163.45 4987
3163.98 4925
3164.51 5043
3165.04 4928
3165.57 5113
3166.10 4979
3166.63 5024
3167.16 5068
3167.69 4872
3168.22 4800
3168.75 4921
3169.28 4526
3169.81 4659
3170.34 4464
3170.87 4707
3171.41 4795
3171.94 4848
3172.47 4776
3173.00 4640
3173.53 4713
3174.06 4725
3174.59 4750
3175.12 5068
3175.65 4923
3176.19 4984
3176.72 5296
3177.25 5269
3177.78 5046
3178.31 5027
3178.84 5021
3179.38 5138
3179.91 5208
3180.44 5294
3180.97 5071
3181.50 5007
3182.03 4956
3182.57 5040
3183.10 5005
3183.63 5035
3184.16 4696
3184.69 4604
3185.23 4624
3185.76 4836
3186.29 4854
3186.82 5014
3187.36 4664
3187.89 4674
3188.42 4770
3188.95 4576
3189.49 4563
3190.02 4591
3190.55 4456
3191.08 4483
3191.62 4540
3192.15 4662
3192.68 4715
3193.21 4466
3193.75 4565
3194.28 4656
3194.81 4693
3195.35 4556
3195.88 4424
3196.41 4371
3196.94 4467
3197.48 4643
3198.01 4777
3198.54 4600
3199.08 4786
3199.61 4858
3200.14 4878
3200.68 5039
3201.21 4881
3201.74 5086
3202.28 5345
3202.81 5106
3203.35 5123
3203.88 5270
3204.41 5274
3204.95 5351
3205.48 5302
3206.01 5007
3206.55 4898
3207.08 5033
3207.62 4815
3208.15 4944
3208.68 4801
3209.22 4898
3209.75 4939
3210.29 5015
3210.82 5090
3211.36 5188
3211.89 5355
3212.42 5537
3212.96 5285
3213.49 5399
3214.03 5437
3214.56 5345
3215.10 5088
3215.63 5121
3216.17 4985
3216.70 5066
3217.24 5052
3217.77 4967
3218.31 4872
3218.84 4786
3219.38 4865
3219.91 4955
3220.45 5038
3220.98 5191
3221.52 5258
3222.05 5142
3222.59 5477
3223.12 5523
3223.66 5517
3224.19 5274
3224.73 5417
3225.26 5415
3225.80 5468
3226.33 5589
3226.87 5477
3227.41 5511
3227.94 5372
3228.48 5271
3229.01 5182
3229.55 5191
3230.08 5161
3230.62 4943
3231.16 4881
3231.69 4703
3232.23 4772
3232.76 4806
3233.30 4733
3233.84 4767
3234.37 4676
3234.91 4777
3235.45 4882
3235.98 4819
3236.52 4735
3237.05 5017
3237.59 5287
3238.13 5351
3238.66 5475
3239.20 5460
3239.74 5424
3240.27 5303
3240.81 5582
3241.35 5487
3241.88 5185
3242.42 5375
3242.96 5411
3243.50 5201
3244.03 5137
3244.57 5040
3245.11 4934
3245.64 4999
3246.18 4828
3246.72 4867
3247.26 4593
3247.79 4542
3248.33 4677
3248.87 4646
3249.40 4598
3249.94 4701
3250.48 4767
3251.02 4998
3251.56 4857
3252.09 4718
3252.63 4947
3253.17 5031
3253.71 5044
3254.24 4972
3254.78 5082
3255.32 5032
3255.86 5174
3256.40 5420
3256.93 5540
3257.47 5435
3258.01 5537
3258.55 5694
3259.09 5751
3259.63 5581
3260.16 5737
3260.70 5847
3261.24 5976
3261.78 6049
3262.32 6088
3262.86 6201
3263.39 6282
3263.93 6352
3264.47 6419
3265.01 6853
3265.55 6845
3266.09 6689
3266.63 6761
3267.17 6901
3267.71 6953
3268.24 6707
3268.78 6579
3269.32 6581
3269.86 6663
3270.40 6358
3270.94 5954
3271.48 5687
3272.02 5788
3272.56 5392
3273.10 5409
3273.64 5521
3274.18 5366
3274.72 5348
3275.26 5464
3275.80 5424
3276.34 5303
3276.87 5263
3277.41 5435
3277.95 5453
3278.49 5468
3279.03 5496
3279.57 5544
3280.11 5432
3280.65 5643
3281.19 5543
3281.73 5340
3282.27 5329
3282.81 5466
3283.36 5595
3283.90 5484
3284.44 5465
3284.98 5314
3285.52 5388
3286.06 5433
3286.60 5409
3287.14 5601
3287.68 5649
3288.22 5737
3288.76 5573
3289.30 5618
3289.84 5688
3290.38 5759
3290.92 5709
3291.46 5742
3292.01 5763
3292.55 5712
3293.09 5849
3293.63 5967
3294.17 6001
3294.71 6485
3295.25 6495
3295.79 6254
3296.34 6557
3296.88 6534
3297.42 6368
3297.96 6204
3298.50 6142
3299.04 5881
3299.58 5882
3300.13 5988
3300.67 5934
3301.21 5757
3301.75 5648
3302.29 5624
3302.83 5624
3303.38 5806
3303.92 5574
3304.46 5393
3305.00 5332
3305.54 5550
3306.09 5469
3306.63 5678
3307.17 5389
3307.71 5015
3308.26 5250
3308.80 5300
3309.34 5243
3309.88 5474
3310.43 5127
3310.97 5136
3311.51 5137
3312.05 5506
3312.60 5457
3313.14 5325
3313.68 5389
3314.22 5494
3314.77 5573
3315.31 5535
3315.85 5565
3316.40 5454
3316.94 5656
3317.48 5799
3318.03 5734
3318.57 5614
3319.11 5635
3319.65 5564
3320.20 5417
3320.74 5396
3321.28 5302
3321.83 5194
3322.37 5243
3322.92 5206
3323.46 5264
3324.00 5632
3324.55 5512
3325.09 5415
3325.63 5387
3326.18 5265
3326.72 5546
3327.27 5483
3327.81 5280
3328.35 5449
3328.90 5126
3329.44 5330
3329.99 4969
3330.53 4935
3331.07 5168
3331.62 5045
3332.16 5022
3332.71 5009
3333.25 5368
3333.80 5193
3334.34 4794
3334.88 4808
3335.43 4929
3335.97 4772
3336.52 4816
3337.06 4771
3337.61 4871
3338.15 4820
3338.70 4862
3339.24 4885
3339.79 5017
3340.33 5165
3340.88 5197
3341.42 5018
3341.97 5214
3342.51 5351
3343.06 4971
3343.60 5054
3344.15 5085
3344.69 5161
3345.24 4996
3345.78 4986
3346.33 5028
3346.87 5108
3347.42 5021
3347.97 5213
3348.51 5270
3349.06 5249
3349.60 5175
3350.15 4975
3350.69 5256
3351.24 5229
3351.79 5116
3352.33 5114
3352.88 5002
3353.42 5208
3353.97 5106
3354.52 5041
3355.06 4971
3355.61 5297
3356.15 5208
3356.70 5212
3357.25 5425
3357.79 5304
3358.34 5219
3358.89 5287
3359.43 5104
3359.98 5032
3360.53 5034
3361.07 5040
3361.62 4939
3362.17 4681
3362.71 4663
3363.26 4561
3363.81 4669
3364.35 4718
3364.90 4570
3365.45 4630
3365.99 4577
3366.54 4560
3367.09 4536
3367.64 4682
3368.18 5013
3368.73 4549
3369.28 4560
3369.82 4735
3370.37 4567
3370.92 4555
3371.47 4711
3372.01 4858
3372.56 4634
3373.11 4630
3373.66 4540
3374.21 4546
3374.75 4503
3375.30 4432
3375.85 4605
3376.40 4462
3376.94 4280
3377.49 4339
3378.04 4193
3378.59 4274
3379.14 4323
3379.68 4244
3380.23 4352
3380.78 4369
3381.33 4257
3381.88 4323
3382.43 4369
3382.97 4323
3383.52 4286
3384.07 4207
3384.62 4073
3385.17 4275
3385.72 4302
3386.27 4595
3386.81 4442
3387.36 4402
3387.91 4636
3388.46 4528
3389.01 4515
3389.56 4482
3390.11 4491
3390.66 4626
3391.21 4565
3391.76 4693
3392.30 4656
3392.85 4679
3393.40 4438
3393.95 4430
3394.50 4338
3395.05 4392
3395.60 4381
3396.15 4339
3396.70 4310
3397.25 4373
3397.80 4337
3398.35 4174
3398.90 4224
3399.45 4290
3400.00 4409
3400.55 4417
3401.10 4539
3401.65 4433
3402.20 4377
3402.75 4275
3403.30 4507
3403.85 4565
3404.40 4412
3404.95 4448
3405.50 4348
3406.05 4256
3406.60 4288
3407.15 4285
3407.70 4358
3408.25 4432
3408.80 4429
3409.35 4235
3409.90 4207
3410.45 4092
3411.00 4193
3411.55 4135
3412.10 4028
3412.66 4154
3413.21 4038
3413.76 4025
3414.31 4146
3414.86 4116
3415.41 4005
3415.96 4104
3416.51 4283
3417.06 4207
3417.61 4071
3418.17 3976
3418.72 4026
3419.27 4205
3419.82 4254
3420.37 4146
3420.92 4021
3421.47 4292
3422.03 4189
3422.58 4179
3423.13 4378
3423.68 4373
3424.23 4332
3424.78 4286
3425.34 4348
3425.89 4584
3426.44 4350
3426.99 4312
3427.54 4322
3428.10 4414
3428.65 4277
3429.20 4072
3429.75 4337
3430.31 4323
3430.86 4333
3431.41 4394
3431.96 4322
3432.51 4485
3433.07 4468
3433.62 4429
3434.17 4493
3434.72 4409
3435.28 4239
3435.83 4229
3436.38 4283
3436.94 4174
3437.49 4220
3438.04 4354
3438.59 4498
3439.15 4363
3439.70 4184
3440.25 4383
3440.81 4347
3441.36 4217
3441.91 4360
3442.47 4343
3443.02 4407
3443.57 4458
3444.13 4160
3444.68 4119
3445.23 4054
3445.79 4146
3446.34 4212
3446.89 4265
3447.45 4308
3448.00 4349
3448.55 4318
3449.11 4156
3449.66 4117
3450.22 4245
3450.77 4158
3451.32 4286
3451.88 4284
3452.43 4145
3452.99 4142
3453.54 4090
3454.09 4157
3454.65 4086
3455.20 4052
3455.76 4094
3456.31 4157
3456.87 4286
3457.42 4309
3457.97 4401
3458.53 4460
3459.08 4360
3459.64 4571
3460.19 4748
3460.75 4667
3461.30 4495
3461.86 4691
3462.41 4673
3462.97 4611
3463.52 4781
3464.08 4650
3464.63 4602
3465.19 4695
3465.74 4630
3466.30 4642
3466.85 4552
3467.41 4428
3467.96 4389
3468.52 4691
3469.07 4675
3469.63 4576
3470.18 4428
3470.74 4644
3471.30 4721
3471.85 4774
3472.41 4841
3472.96 4787
3473.52 4617
3474.07 4766
3474.63 4701
3475.19 4722
3475.74 4765
3476.30 4747
3476.85 4495
3477.41 4508
3477.97 4552
3478.52 4508
3479.08 4726
3479.63 4806
3480.19 4934
3480.75 4742
3481.30 4880
3481.86 4991
3482.42 5024
3482.97 5064
3483.53 4749
3484.08 4840
3484.64 5042
3485.20 5025
3485.75 5075
3486.31 5447
3486.87 5320
3487.43 5449
3487.98 5541
3488.54 5854
3489.10 6069
3489.65 6203
3490.21 6390
3490.77 6563
3491.32 6868
3491.88 7114
3492.44 6920
3493.00 6708
3493.55 7104
3494.11 7117
3494.67 6636
3495.23 6833
3495.78 6669
3496.34 6699
3496.90 6683
3497.46 6640
3498.01 6839
3498.57 6770
3499.13 7231
3499.69 8076
3500.24 8715
3500.80 9574
3501.36 10986
3501.92 12255
3502.48 13491
3503.03 15055
3503.59 16844
3504.15 18740
3504.71 20379
3505.27 22258
3505.83 23708
3506.38 24904
3506.94 25333
3507.50 25084
3508.06 24421
3508.62 22659
3509.18 20634
3509.74 18483
3510.29 16110
3510.85 13882
3511.41 12016
3511.97 10114
3512.53 8604
3513.09 7822
3513.65 7017
3514.21 6292
3514.76 6223
3515.32 5626
3515.88 5435
3516.44 5387
3517.00 5186
3517.56 5060
3518.12 5095
3518.68 5123
3519.24 5007
3519.80 4992
3520.36 4960
3520.92 4961
3521.48 4842
3522.04 4672
3522.60 4560
3523.16 4696
3523.71 4655
3524.27 4820
3524.83 4843
3525.39 4765
3525.95 4740
3526.51 4762
3527.07 4831
3527.63 4888
3528.19 4916
3528.75 4945
3529.31 4992
3529.87 4999
3530.44 5237
3531.00 5502
3531.56 5381
3532.12 5512
3532.68 5765
3533.24 5861
3533.80 6045
3534.36 6191
3534.92 6300
3535.48 6399
3536.04 6267
3536.60 6228
3537.16 6374
3537.72 6191
3538.28 6018
3538.84 5964
3539.41 5909
3539.97 5964
3540.53 5700
3541.09 5832
3541.65 5493
3542.21 5520
3542.77 5752
3543.33 5762
3543.89 5682
3544.46 5765
3545.02 5645
3545.58 5850
3546.14 5738
3546.70 5684
3547.26 5708
3547.83 5476
3548.39 5433
3548.95 5344
3549.51 5073
3550.07 5111
3550.63 5164
3551.20 4803
3551.76 4641
3552.32 4769
3552.88 4668
3553.44 4259
3554.01 4321
3554.57 4453
3555.13 4498
3555.69 4676
3556.26 4751
3556.82 4683
3557.38 4689
3557.94 4688
3558.50 4574
3559.07 4819
3559.63 4944
3560.19 4844
3560.76 4909
3561.32 4797
3561.88 5124
3562.44 5131
3563.01 5041
3563.57 5034
3564.13 5120
3564.70 5162
3565.26 5014
3565.82 4897
3566.38 5080
3566.95 4892
3567.51 4835
3568.07 4595
3568.64 4410
3569.20 4217
3569.76 4435
3570.33 4423
3570.89 4293
3571.45 4461
3572.02 4677
3572.58 4484
3573.15 4415
3573.71 4407
3574.27 4357
3574.84 4441
3575.40 4677
3575.96 4765
3576.53 4602
3577.09 4456
3577.66 4617
3578.22 4810
3578.78 4722
3579.35 4621
3579.91 4922
3580.48 4968
3581.04 4917
3581.61 4674
3582.17 4773
3582.73 4962
3583.30 4624
3583.86 4632
3584.43 4779
3584.99 4719
3585.56 4671
3586.12 4688
3586.69 4619
3587.25 4521
3587.82 4383
3588.38 4390
3588.95 4573
3589.51 4539
3590.08 4332
3590.64 4409
3591.21 4347
3591.77 4356
3592.34 4415
3592.90 4397
3593.47 4381
3594.03 4410
3594.60 4352
3595.16 4232
3595.73 4068
3596.29 4266
3596.86 4461
3597.42 4500
3597.99 4593
3598.56 4688
3599.12 4622
3599.69 4736
3600.25 4730
3600.82 4556
3601.38 4641
3601.95 4582
3602.52 4579
3603.08 4609
3603.65 4417
3604.21 4399
3604.78 4277
3605.35 4231
3605.91 4412
3606.48 4326
3607.05 4214
3607.61 4383
3608.18 4184
3608.74 4257
3609.31 4298
3609.88 4051
3610.44 4186
3611.01 4256
3611.58 4177
3612.14 4041
3612.71 4418
3613.28 4385
3613.84 4513
3614.41 4991
3614.98 5179
3615.55 5231
3616.11 5398
3616.68 5721
3617.25 6165
3617.81 6489
3618.38 6623
3618.95 7168
3619.52 7350
3620.08 7596
3620.65 7524
3621.22 7365
3621.79 7169
3622.35 6519
3622.92 6194
3623.49 6070
3624.06 5740
3624.62 5290
3625.19 4950
3625.76 4603
3626.33 4463
3626.89 4231
3627.46 4421
3628.03 4194
3628.60 4316
3629.17 4358
3629.73 4298
3630.30 4357
3630.87 4403
3631.44 4765
3632.01 5063
3632.58 4997
3633.14 4980
3633.71 5167
3634.28 5334
3634.85 5411
3635.42 5492
3635.99 5207
3636.56 5144
3637.12 5245
3637.69 5027
3638.26 4880
3638.83 4824
3639.40 4944
3639.97 4841
3640.54 4741
3641.11 4417
3641.67 4324
3642.24 4373
3642.81 4556
3643.38 4475
3643.95 4305
3644.52 4569
3645.09 4474
3645.66 4445
3646.23 4507
3646.80 4479
3647.37 4471
3647.94 4568
3648.51 4578
3649.08 4545
3649.65 4316
3650.22 4395
3650.79 4469
3651.36 4663
3651.93 4616
3652.50 4425
3653.06 4672
3653.63 4599
3654.20 4555
3654.77 4402
3655.35 4382
3655.92 4602
3656.49 4459
3657.06 4488
3657.63 4706
3658.20 4551
3658.77 4593
3659.34 4729
3659.91 4609
3660.48 4722
3661.05 4620
3661.62 4759
3662.19 4721
3662.76 4434
3663.33 4560
3663.90 4546
3664.47 4304
3665.04 4356
3665.61 4097
3666.19 4206
3666.76 4077
3667.33 4024
3667.90 4017
3668.47 4182
3669.04 3936
3669.61 3964
3670.18 4082
3670.75 4137
3671.33 4035
3671.90 4083
3672.47 4309
3673.04 4215
3673.61 4173
3674.18 4255
3674.76 4400
3675.33 4535
3675.90 4597
3676.47 4568
3677.04 4695
3677.61 4656
3678.19 4550
3678.76 4280
3679.33 4355
3679.90 4297
3680.47 4178
3681.05 4083
3681.62 4041
3682.19 4008
3682.76 3736
3683.33 3712
3683.91 3835
3684.48 3758
3685.05 3881
3685.62 4079
3686.20 4175
3686.77 4115
3687.34 4329
3687.91 4317
3688.49 4326
3689.06 4415
3689.63 4453
3690.21 4373
3690.78 4474
3691.35 4638
3691.92 4514
3692.50 4499
3693.07 4362
3693.64 4329
3694.22 4238
3694.79 4204
3695.36 4056
3695.94 4080
3696.51 4037
3697.08 3878
3697.66 3946
3698.23 3966
3698.80 4012
3699.38 3992
3699.95 4117
3700.52 3978
3701.10 3860
3701.67 3917
3702.24 4028
3702.82 4140
3703.39 4025
3703.97 4034
3704.54 3952
3705.11 4186
3705.69 4035
3706.26 4044
3706.84 4061
3707.41 3982
3707.98 3865
3708.56 3864
3709.13 4118
3709.71 4197
3710.28 4122
3710.86 3823
3711.43 3868
3712.01 3944
3712.58 4009
3713.15 4145
3713.73 4280
3714.30 4243
3714.88 3910
3715.45 3771
3716.03 3956
3716.60 4138
3717.18 3799
3717.75 3810
3718.33 4088
3718.90 3980
3719.48 3783
3720.05 3984
3720.63 3861
3721.20 3771
3721.78 3716
3722.35 3736
3722.93 3709
3723.51 3707
3724.08 3682
3724.66 3766
3725.23 3723
3725.81 3684
3726.38 3960
3726.96 4086
3727.53 3975
3728.11 3928
3728.69 3938
3729.26 4181
3729.84 4346
3730.41 4354
3730.99 4498
3731.57 4412
3732.14 4569
3732.72 4711
3733.29 4856
3733.87 4887
3734.45 4747
3735.02 4777
3735.60 4742
3736.18 4541
3736.75 4179
3737.33 4129
3737.90 4384
3738.48 4127
3739.06 4088
3739.63 4094
3740.21 4049
3740.79 4068
3741.36 3906
3741.94 4025
3742.52 3946
3743.10 4015
3743.67 3970
3744.25 4006
3744.83 4004
3745.40 4013
3745.98 4131
3746.56 4096
3747.13 4073
3747.71 3949
3748.29 3990
3748.87 4240
3749.44 4121
3750.02 4095
3750.60 3998
3751.18 3873
3751.75 3936
3752.33 3883
3752.91 3847
3753.49 3933
3754.06 3738
3754.64 3797
3755.22 3845
3755.80 3889
3756.38 3676
3756.95 3707
3757.53 3806
3758.11 3794
3758.69 3626
3759.27 3678
3759.84 3955
3760.42 3765
3761.00 3884
3761.58 3864
3762.16 4053
3762.74 4190
3763.32 4087
3763.89 3881
3764.47 3936
3765.05 3832
3765.63 3873
3766.21 3743
3766.79 3905
3767.37 4062
3767.94 3706
3768.52 3718
3769.10 4006
3769.68 4030
3770.26 3768
3770.84 3693
3771.42 3761
3772.00 3833
3772.58 3796
3773.16 3829
3773.74 3933
3774.31 3697
3774.89 3738
3775.47 3906
3776.05 3695
3776.63 3824
3777.21 3832
3777.79 3748
3778.37 3778
3778.95 3767
3779.53 3838
3780.11 3892
3780.69 3876
3781.27 3759
3781.85 3859
3782.43 3748
3783.01 3635
3783.59 3638
3784.17 3654
3784.75 3656
3785.33 3727
3785.91 3789
3786.49 3661
3787.07 3770
3787.65 3710
3788.23 3717
3788.81 3833
3789.39 3822
3789.97 3808
3790.55 3914
3791.13 3783
3791.71 3790
3792.30 3778
3792.88 3856
3793.46 3979
3794.04 4062
3794.62 4065
3795.20 4073
3795.78 4098
3796.36 4037
3796.94 4148
3797.52 4283
3798.10 4075
3798.69 4209
3799.27 4302
3799.85 4511
3800.43 4472
3801.01 4464
3801.59 4554
3802.17 4896
3802.76 4827
3803.34 4793
3803.92 4827
3804.50 4886
3805.08 4958
3805.66 4716
3806.25 4702
3806.83 4795
3807.41 4820
3807.99 4882
3808.57 4476
3809.16 4560
3809.74 4669
3810.32 4650
3810.90 4492
3811.48 4662
3812.07 4674
3812.65 4696
3813.23 4823
3813.81 5213
3814.39 5096
3814.98 5321
3815.56 5277
3816.14 5425
3816.72 5569
3817.31 5302
3817.89 5232
3818.47 5288
3819.06 4944
3819.64 4611
3820.22 4348
3820.80 4243
3821.39 4136
3821.97 3967
3822.55 4012
3823.14 3804
3823.72 3800
3824.30 3818
3824.89 3984
3825.47 3920
3826.05 3834
3826.64 3849
3827.22 3802
3827.80 3797
3828.39 3719
3828.97 3876
3829.55 3747
3830.14 3687
3830.72 3670
3831.30 3816
3831.89 3853
3832.47 3566
3833.05 3510
3833.64 3667
3834.22 4023
3834.81 3806
3835.39 3776
3835.97 3843
3836.56 3764
3837.14 3789
3837.73 3658
3838.31 3689
3838.90 3594
3839.48 3694
3840.06 3782
3840.65 3631
3841.23 3511
3841.82 3666
3842.40 3740
3842.99 3783
3843.57 3675
3844.16 3468
3844.74 3647
3845.33 3487
3845.91 3727
3846.50 3575
3847.08 3539
3847.66 3639
3848.25 3536
3848.83 3768
3849.42 3715
3850.00 3704
3850.59 3900
3851.18 3848
3851.76 3863
3852.35 3918
3852.93 4026
3853.52 3889
3854.10 3890
3854.69 4072
3855.27 4117
3855.86 4044
3856.44 4054
3857.03 4151
3857.62 4150
3858.20 4074
3858.79 4147
3859.37 4366
3859.96 4471
3860.54 4407
3861.13 4520
3861.72 4987
3862.30 4997
3862.89 4987
3863.47 5118
3864.06 5069
3864.65 5378
3865.23 4922
3865.82 4665
3866.41 4682
3866.99 4682
3867.58 4548
3868.17 4424
3868.75 4301
3869.34 4338
3869.93 4236
3870.51 4138
3871.10 4188
3871.69 4031
3872.27 3944
3872.86 4017
3873.45 4100
3874.03 4230
3874.62 4264
3875.21 4409
3875.79 4331
3876.38 4419
3876.97 4518
3877.56 4547
3878.14 4675
3878.73 4707
3879.32 4639
3879.90 4452
3880.49 4219
3881.08 3961
3881.67 3929
3882.25 3927
3882.84 3845
3883.43 3790
3884.02 3808
3884.61 3697
3885.19 3521
3885.78 3635
3886.37 3461
3886.96 3546
3887.54 3577
3888.13 3475
3888.72 3731
3889.31 3782
3889.90 3616
3890.48 3595
3891.07 3663
3891.66 3736
3892.25 3872
3892.84 3660
3893.43 3834
3894.01 3771
3894.60 3805
3895.19 3809
3895.78 3667
3896.37 3709
3896.96 3863
3897.55 3780
3898.14 3874
3898.72 3788
3899.31 3692
3899.90 3770
3900.49 3755
3901.08 3721
3901.67 3797
3902.26 3776
3902.85 3817
3903.44 3857
3904.03 3786
3904.61 3736
3905.20 3612
3905.79 3831
3906.38 3681
3906.97 3482
3907.56 3453
3908.15 3502
3908.74 3489
3909.33 3301
3909.92 3361
3910.51 3449
3911.10 3384
3911.69 3463
3912.28 3287
3912.87 3141
3913.46 3245
3914.05 3264
3914.64 3247
3915.23 3215
3915.82 3301
3916.41 3433
3917.00 3441
3917.59 3517
3918.18 3596
3918.77 3548
3919.36 3532
3919.95 3622
3920.54 3635
3921.13 3522
3921.72 3775
3922.31 3653
3922.90 3610
3923.49 3514
3924.08 3366
3924.68 3495
3925.27 3359
3925.86 3381
3926.45 3407
3927.04 3365
3927.63 3166
3928.22 3152
3928.81 3179
3929.40 3272
3929.99 3385
3930.59 3261
3931.18 3343
3931.77 3198
3932.36 3102
3932.95 3134
3933.54 3172
3934.13 3189
3934.73 3182
3935.32 3169
3935.91 3216
3936.50 3184
3937.09 3262
3937.68 3248
3938.28 3264
3938.87 3278
3939.46 3334
3940.05 3430
3940.64 3387
3941.23 3304
3941.83 3272
3942.42 3400
3943.01 3408
3943.60 3517
3944.20 3497
3944.79 3455
3945.38 3150
3945.97 3085
3946.56 3264
3947.16 3448
3947.75 3356
3948.34 3448
3948.94 3327
3949.53 3281
3950.12 3312
3950.71 3432
3951.31 3562
3951.90 3467
3952.49 3300
3953.08 3180
3953.68 3255
3954.27 3352
3954.86 3284
3955.46 3234
3956.05 3352
3956.64 3423
3957.24 3476
3957.83 3541
3958.42 3458
3959.02 3573
3959.61 3538
3960.20 3640
3960.80 3657
3961.39 3560
3961.98 3492
3962.58 3367
3963.17 3355
3963.76 3501
3964.36 3429
3964.95 3510
3965.55 3382
3966.14 3401
3966.73 3434
3967.33 3487
3967.92 3532
3968.52 3457
3969.11 3533
3969.70 3324
3970.30 3361
3970.89 3249
3971.49 3313
3972.08 3282
3972.68 3145
3973.27 3065
3973.86 3217
3974.46 3085
3975.05 3200
3975.65 3186
3976.24 3296
3976.84 3426
3977.43 3327
3978.03 3292
3978.62 3201
3979.22 3163
3979.81 3445
3980.41 3542
3981.00 3480
3981.60 3420
3982.19 3267
3982.79 3357
3983.38 3445
3983.98 3235
3984.57 3424
3985.17 3381
3985.76 3269
3986.36 3364
3986.95 3247
3987.55 3299
3988.14 3327
3988.74 3379
3989.34 3713
3989.93 3572
3990.53 3516
3991.12 3602
3991.72 3433
3992.31 3525
3992.91 3591
3993.51 3656
3994.10 3718
3994.70 3757
3995.29 3804
3995.89 3792
3996.49 3975
3997.08 3902
3997.68 3738
3998.28 3822
3998.87 3755
3999.47 3712
4000.06 3770
4000.66 3694
4001.26 3666
4001.85 3658
4002.45 3529
4003.05 3587
4003.64 3483
4004.24 3439
4004.84 3411
4005.43 3513
4006.03 3554
4006.63 3469
4007.22 3606
4007.82 3749
4008.42 3841
4009.02 3845
4009.61 3782
4010.21 3744
4010.81 3804
4011.40 3578
4012.00 3665
4012.60 3670
4013.20 3570
4013.79 3631
4014.39 3603
4014.99 3620
4015.59 3607
4016.18 3581
4016.78 3650
4017.38 3574
4017.98 3657
4018.58 3675
4019.17 3742
4019.77 3716
4020.37 3670
4020.97 3579
4021.56 3828
4022.16 3762
4022.76 3532
4023.36 3604
4023.96 3662
4024.56 3627
4025.15 3607
4025.75 3672
4026.35 3683
4026.95 3740
4027.55 3914
4028.15 4014
4028.74 3885
4029.34 4041
4029.94 4204
4030.54 4140
4031.14 4284
4031.74 4239
4032.34 3853
4032.94 3931
4033.53 3683
4034.13 3782
4034.73 3734
4035.33 3386
4035.93 3548
4036.53 3598
4037.13 3507
4037.73 3467
4038.33 3429
4038.93 3320
4039.53 3407
4040.13 3277
4040.72 3336
4041.32 3332
4041.92 3275
4042.52 3352
4043.12 3225
4043.72 3160
4044.32 3362
4044.92 3413
4045.52 3569
4046.12 3573
4046.72 3502
4047.32 3734
4047.92 3679
4048.52 3626
4049.12 3647
4049.72 3827
4050.32 3796
4050.92 3764
4051.52 4005
4052.12 3881
4052.72 3758
4053.32 3656
4053.92 3644
4054.52 3716
4055.13 3724
4055.73 3797
4056.33 3719
4056.93 3556
4057.53 3457
4058.13 3508
4058.73 3384
4059.33 3270
4059.93 3319
4060.53 3301
4061.13 3308
4061.73 3342
4062.33 3403
4062.94 3326
4063.54 3422
4064.14 3390
4064.74 3143
4065.34 3299
4065.94 3368
4066.54 3330
4067.14 3462
4067.75 3447
4068.35 3406
4068.95 3310
4069.55 3379
4070.15 3298
4070.75 3275
4071.36 3292
4071.96 3037
4072.56 3279
4073.16 3192
4073.76 3280
4074.36 3224
4074.97 3199
4075.57 3152
4076.17 3163
4076.77 3145
4077.38 3223
4077.98 3358
4078.58 3333
4079.18 3188
4079.78 3323
4080.39 3296
4080.99 3323
4081.59 3242
4082.19 3308
4082.80 3305
4083.40 3172
4084.00 3313
4084.60 3342
4085.21 3340
4085.81 3391
4086.41 3245
4087.02 3284
4087.62 3110
4088.22 3175
4088.82 3187
4089.43 3188
4090.03 3134
4090.63 3200
4091.24 3139
4091.84 3222
4092.44 3066
4093.05 3172
4093.65 3157
4094.25 3219
4094.86 3332
4095.46 3365
4096.06 3339
4096.67 3189
4097.27 3201
4097.88 3273
4098.48 3377
4099.08 3276
4099.69 3184
4100.29 3218
4100.89 3317
4101.50 3204
4102.10 3436
4102.71 3579
4103.31 3485
4103.91 3364
4104.52 3430
4105.12 3372
4105.73 3395
4106.33 3342
4106.94 3275
4107.54 3486
4108.14 3456
4108.75 3335
4109.35 3351
4109.96 3216
4110.56 3338
4111.17 3407
4111.77 3238
4112.38 3294
4112.98 3270
4113.59 3092
4114.19 3201
4114.80 3129
4115.40 3290
4116.01 3260
4116.61 3190
4117.22 3265
4117.82 3327
4118.43 3542
4119.03 3446
4119.64 3582
4120.24 3533
4120.85 3406
4121.45 3401
4122.06 3429
4122.66 3444
4123.27 3324
4123.88 3287
4124.48 3546
4125.09 3529
4125.69 3550
4126.30 3466
4126.90 3404
4127.51 3409
4128.12 3313
4128.72 3494
4129.33 3321
4129.93 3349
4130.54 3333
4131.15 3321
4131.75 3436
4132.36 3576
4132.96 3633
4133.57 3592
4134.18 3475
4134.78 3501
4135.39 3577
4136.00 3682
4136.60 3784
4137.21 3758
4137.82 3747
4138.42 3744
4139.03 3842
4139.64 3778
4140.24 3863
4140.85 3917
4141.46 3956
4142.06 4030
4142.67 4120
4143.28 4197
4143.89 4152
4144.49 4064
4145.10 4026
4145.71 3920
4146.31 3992
4146.92 3909
4147.53 3791
4148.14 3647
4148.74 3659
4149.35 3463
4149.96 3373
4150.57 3372
4151.17 3370
4151.78 3202
4152.39 3143
4153.00 3247
4153.60 3199
4154.21 3305
4154.82 3216
4155.43 3276
4156.04 3384
4156.64 3227
4157.25 3257
4157.86 3248
4158.47 3149
4159.08 3215
4159.68 3312
4160.29 3312
4160.90 3150
4161.51 3136
4162.12 3338
4162.73 3321
4163.33 3354
4163.94 3482
4164.55 3618
4165.16 3904
4165.77 3833
4166.38 3747
4166.99 3775
4167.60 3726
4168.20 3511
4168.81 3498
4169.42 3652
4170.03 3566
4170.64 3545
4171.25 3475
4171.86 3606
4172.47 3480
4173.08 3410
4173.69 3590
4174.29 3418
4174.90 3596
4175.51 3700
4176.12 3685
4176.73 3796
4177.34 3697
4177.95 3693
4178.56 3831
4179.17 3775
4179.78 3591
4180.39 3666
4181.00 3802
4181.61 3667
4182.22 3432
4182.83 3533
4183.44 3591
4184.05 3470
4184.66 3433
4185.27 3373
4185.88 3266
4186.49 3136
4187.10 3216
4187.71 3233
4188.32 3242
4188.93 3172
4189.54 3128
4190.15 3201
4190.76 3321
4191.37 3442
4191.98 3573
4192.59 3645
4193.20 3774
4193.82 3813
4194.43 3645
4195.04 3688
4195.65 3977
4196.26 3996
4196.87 4049
4197.48 4068
4198.09 4214
4198.70 4166
4199.31 3849
4199.93 3778
4200.54 3780
4201.15 3634
4201.76 3465
4202.37 3379
4202.98 3393
4203.59 3262
4204.20 3419
4204.82 3395
4205.43 3386
4206.04 3262
4206.65 3194
4207.26 3321
4207.87 3169
4208.49 3208
4209.10 3159
4209.71 3169
4210.32 3096
4210.93 3276
4211.55 3241
4212.16 3103
4212.77 3223
4213.38 3179
4213.99 3226
4214.61 3198
4215.22 3317
4215.83 3326
4216.44 3307
4217.06 3424
4217.67 3579
4218.28 3558
4218.89 3539
4219.51 3641
4220.12 3778
4220.73 3941
4221.34 3944
4221.96 4055
4222.57 4021
4223.18 4092
4223.80 3925
4224.41 4086
4225.02 4109
4225.63 4019
4226.25 3867
4226.86 3980
4227.47 4209
4228.09 4073
4228.70 4297
4229.31 4050
4229.93 4055
4230.54 4100
4231.15 4081
4231.77 4206
4232.38 4230
4232.99 4175
4233.61 4167
4234.22 4202
4234.83 4196
4235.45 4089
4236.06 4145
4236.68 4063
4237.29 4193
4237.90 4251
4238.52 4076
4239.13 3989
4239.75 3917
4240.36 3716
4240.97 3573
4241.59 3459
4242.20 3625
4242.82 3553
4243.43 3700
4244.05 3575
4244.66 3653
4245.27 3843
4245.89 3999
4246.50 4015
4247.12 4097
4247.73 4296
4248.35 4291
4248.96 4299
4249.58 4305
4250.19 4547
4250.81 4366
4251.42 4378
4252.04 4510
4252.65 4444
4253.27 4180
4253.88 4138
4254.50 4085
4255.11 3929
4255.73 4058
4256.34 4020
4256.96 3809
4257.57 3656
4258.19 3802
4258.80 3662
4259.42 3603
4260.03 3409
4260.65 3399
4261.27 3509
4261.88 3505
4262.50 3540
4263.11 3384
4263.73 3465
4264.34 3473
4264.96 3434
4265.58 3425
4266.19 3423
4266.81 3333
4267.42 3424
4268.04 3264
4268.66 3425
4269.27 3388
4269.89 3494
4270.51 3437
4271.12 3539
4271.74 3545
4272.35 3426
4272.97 3386
4273.59 3492
4274.20 3673
4274.82 3573
4275.44 3651
4276.05 3610
4276.67 3871
4277.29 3836
4277.90 3984
4278.52 3982
4279.14 3863
4279.76 3890
4280.37 3890
4280.99 3702
4281.61 3659
4282.22 3597
4282.84 3607
4283.46 3377
4284.07 3420
4284.69 3156
4285.31 3178
4285.93 3131
4286.54 3218
4287.16 3175
4287.78 3139
4288.40 3147
4289.01 3069
4289.63 3266
4290.25 3262
4290.87 3300
4291.49 3093
4292.10 3194
4292.72 3309
4293.34 3316
4293.96 3337
4294.58 3221
4295.19 3100
4295.81 3222
4296.43 3179
4297.05 3180
4297.67 3203
4298.28 3113
4298.90 3180
4299.52 3254
4300.14 3179
4300.76 3176
4301.38 3259
4301.99 3164
4302.61 3136
4303.23 3226
4303.85 3191
4304.47 3159
4305.09 3325
4305.71 3224
4306.33 3149
4306.94 3167
4307.56 3126
4308.18 3110
4308.80 3305
4309.42 3171
4310.04 3201
4310.66 3112
4311.28 3065
4311.90 3039
4312.52 3193
4313.14 3077
4313.76 3029
4314.38 3161
4314.99 3093
4315.61 3080
4316.23 3049
4316.85 2963
4317.47 3019
4318.09 3085
4318.71 2839
4319.33 2922
4319.95 2987
4320.57 2843
4321.19 2924
4321.81 2993
4322.43 3064
4323.05 3041
4323.67 3083
4324.29 3004
4324.91 2849
4325.53 2895
4326.15 2851
4326.77 3161
4327.39 3029
4328.01 3111
4328.63 3119
4329.26 2967
4329.88 2971
4330.50 3218
4331.12 3053
4331.74 2997
4332.36 3011
4332.98 3026
4333.60 2987
4334.22 2858
4334.84 2946
4335.46 2945
4336.08 3184
4336.70 3078
4337.33 3012
4337.95 2863
4338.57 3003
4339.19 3017
4339.81 3177
4340.43 3087
4341.05 3108
4341.67 3075
4342.30 3159
4342.92 3145
4343.54 3261
4344.16 3300
4344.78 3310
4345.40 3365
4346.03 3408
4346.65 3607
4347.27 3641
4347.89 3687
4348.51 3706
4349.14 3574
4349.76 3579
4350.38 3603
4351.00 3599
4351.62 3455
4352.25 3193
4352.87 3050
4353.49 3091
4354.11 3191
4354.73 3224
4355.36 2946
4355.98 2961
4356.60 2923
4357.22 3013
4357.85 2894
4358.47 2933
4359.09 2826
4359.71 2884
4360.34 3043
4360.96 2940
4361.58 2805
4362.21 2748
4362.83 2906
4363.45 2954
4364.07 2881
4364.70 2887
4365.32 2887
4365.94 2857
4366.57 2769
4367.19 2701
4367.81 2712
4368.44 2784
4369.06 2894
4369.68 2732
4370.31 2789
4370.93 2646
4371.55 2700
4372.18 2678
4372.80 2760
4373.43 2747
4374.05 2728
4374.67 2662
4375.30 2847
4375.92 2737
4376.54 2839
4377.17 2905
4377.79 2825
4378.42 3023
4379.04 3005
4379.66 2969
4380.29 2913
4380.91 2954
4381.54 2844
4382.16 2859
4382.79 2879
4383.41 2909
4384.03 2964
4384.66 2909
4385.28 2925
4385.91 2974
4386.53 2954
4387.16 2795
4387.78 2737
4388.41 2843
4389.03 2861
4389.66 2746
4390.28 2791
4390.91 2677
4391.53 2748
4392.16 2716
4392.78 2804
4393.41 2846
4394.03 2693
4394.66 2755
4395.28 2800
4395.91 2780
4396.53 2710
4397.16 2837
4397.78 2729
4398.41 2677
4399.03 2767
4399.66 2937
4400.29 2897
4400.91 2842
4401.54 2816
4402.16 2935
4402.79 2954
4403.41 2920
4404.04 2890
4404.67 2871
4405.29 2736
4405.92 2809
4406.54 2887
4407.17 2808
4407.80 2856
4408.42 2915
4409.05 2717
4409.67 2811
4410.30 2832
4410.93 2799
4411.55 2641
4412.18 2759
4412.81 2685
4413.43 2799
4414.06 2637
4414.69 2627
4415.31 2672
4415.94 2749
4416.57 2743
4417.19 2737
4417.82 2770
4418.45 2650
4419.07 2696
4419.70 2775
4420.33 2798
4420.95 2870
4421.58 2773
4422.21 2637
4422.84 2696
4423.46 2684
4424.09 2628
4424.72 2672
4425.35 2740
4425.97 2681
4426.60 2748
4427.23 2675
4427.86 2689
4428.48 2542
4429.11 2686
4429.74 2633
4430.37 2608
4430.99 2615
4431.62 2624
4432.25 2599
4432.88 2609
4433.51 2720
4434.13 2636
4434.76 2681
4435.39 2756
4436.02 2716
4436.65 2783
4437.27 2840
4437.90 2806
4438.53 2747
4439.16 2742
4439.79 2643
4440.42 2742
4441.04 2864
4441.67 2698
4442.30 2693
4442.93 2634
4443.56 2652
4444.19 2674
4444.82 2830
4445.44 2936
4446.07 2966
4446.70 3084
4447.33 3040
4447.96 2975
4448.59 2986
4449.22 3127
4449.85 3154
4450.48 2979
4451.11 2897
4451.74 2806
4452.36 2936
4452.99 2901
4453.62 2703
4454.25 2868
4454.88 3048
4455.51 2861
4456.14 2718
4456.77 2738
4457.40 2875
4458.03 2681
4458.66 2590
4459.29 2688
4459.92 2712
4460.55 2581
4461.18 2618
4461.81 2677
4462.44 2593
4463.07 2514
4463.70 2477
4464.33 2509
4464.96 2433
4465.59 2606
4466.22 2451
4466.85 2422
4467.48 2462
4468.11 2419
4468.74 2607
4469.37 2468
4470.00 2609
4470.63 2585
4471.26 2618
4471.89 2665
4472.53 2674
4473.16 2532
4473.79 2612
4474.42 2676
4475.05 2632
4475.68 2702
4476.31 2625
4476.94 2648
4477.57 2446
4478.20 2521
4478.83 2630
4479.47 2738
4480.10 2646
4480.73 2699
4481.36 2754
4481.99 2711
4482.62 2648
4483.25 2715
4483.89 2671
4484.52 2756
4485.15 2678
4485.78 2726
4486.41 2673
4487.04 2696
4487.68 2613
4488.31 2673
4488.94 2738
4489.57 2745
4490.20 2842
4490.84 2637
4491.47 2762
4492.10 2610
4492.73 2715
4493.36 2689
4494.00 2678
4494.63 2684
4495.26 2723
4495.89 2780
4496.53 2731
4497.16 2716
4497.79 2808
4498.42 2774
4499.06 2900
4499.69 2828
4500.32 2836
4500.95 2885
4501.59 2844
4502.22 2780
4502.85 2678
4503.48 2801
4504.12 2863
4504.75 2976
4505.38 2889
4506.02 2775
4506.65 2896
4507.28 2806
4507.92 2617
4508.55 2687
4509.18 2802
4509.82 2754
4510.45 2769
4511.08 2778
4511.72 2811
4512.35 2652
4512.98 2682
4513.62 2834
4514.25 2860
4514.88 2676
4515.52 2861
4516.15 2897
4516.79 2785
4517.42 2644
4518.05 2718
4518.69 2815
4519.32 2821
4519.96 2757
4520.59 2708
4521.22 2678
4521.86 2821
4522.49 2759
4523.13 2690
4523.76 2817
4524.40 2844
4525.03 2856
4525.66 2816
4526.30 2959
4526.93 3204
4527.57 3287
4528.20 3391
4528.84 3597
4529.47 3832
4530.11 4144
4530.74 4627
4531.38 4627
4532.01 4786
4532.65 4886
4533.28 5068
4533.92 4998
4534.55 5160
4535.19 4982
4535.82 4702
4536.46 4433
4537.09 4143
4537.73 3865
4538.36 3702
4539.00 3400
4539.63 3273
4540.27 3065
4540.90 2854
4541.54 2856
4542.18 2720
4542.81 2732
4543.45 2708
4544.08 2752
4544.72 2749
4545.35 2693
4545.99 2701
4546.63 2651
4547.26 2687
4547.90 2777
4548.53 2861
4549.17 2715
4549.81 2653
4550.44 2614
4551.08 2608
4551.72 2592
4552.35 2708
4552.99 2781
4553.62 2662
4554.26 2808
4554.90 2644
4555.53 2641
4556.17 2735
4556.81 2750
4557.44 2764
4558.08 2816
4558.72 2643
4559.35 2666
4559.99 2607
4560.63 2800
4561.26 2786
4561.90 2743
4562.54 2803
4563.18 2801
4563.81 2688
4564.45 2650
4565.09 2770
4565.72 2859
4566.36 2887
4567.00 2929
4567.64 2692
4568.27 2740
4568.91 2733
4569.55 2617
4570.19 2709
4570.82 2871
4571.46 2869
4572.10 2871
4572.74 2838
4573.38 2685
4574.01 2666
4574.65 2719
4575.29 2763
4575.93 2745
4576.56 2695
4577.20 2809
4577.84 2672
4578.48 2589
4579.12 2727
4579.76 2660
4580.39 2640
4581.03 2672
4581.67 2668
4582.31 2515
4582.95 2560
4583.59 2690
4584.22 2780
4584.86 2700
4585.50 2674
4586.14 2704
4586.78 2801
4587.42 2821
4588.06 2516
4588.70 2557
4589.33 2770
4589.97 2676
4590.61 2759
4591.25 2868
4591.89 2891
4592.53 2856
4593.17 2819
4593.81 2801
4594.45 2801
4595.09 2833
4595.73 2825
4596.37 2723
4597.00 2800
4597.64 2752
4598.28 2710
4598.92 2688
4599.56 2669
4600.20 2709
4600.84 2795
4601.48 2988
4602.12 2937
4602.76 2788
4603.40 3036
4604.04 3210
4604.68 3084
4605.32 3059
4605.96 3072
4606.60 3224
4607.24 3128
4607.88 3067
4608.52 3160
4609.16 3060
4609.80 3026
4610.44 3107
4611.08 3031
4611.72 3164
4612.36 3076
4613.01 2890
4613.65 2748
4614.29 2716
4614.93 2798
4615.57 2816
4616.21 2624
4616.85 2541
4617.49 2629
4618.13 2641
4618.77 2656
4619.41 2612
4620.05 2675
4620.70 2622
4621.34 2672
4621.98 2561
4622.62 2561
4623.26 2605
4623.90 2503
4624.54 2560
4625.18 2557
4625.83 2478
4626.47 2449
4627.11 2515
4627.75 2545
4628.39 2587
4629.03 2455
4629.68 2629
4630.32 2529
4630.96 2492
4631.60 2571
4632.24 2606
4632.88 2680
4633.53 2718
4634.17 2639
4634.81 2564
4635.45 2444
4636.10 2423
4636.74 2634
4637.38 2681
4638.02 2636
4638.66 2557
4639.31 2512
4639.95 2682
4640.59 2657
4641.23 2687
4641.88 2670
4642.52 2690
4643.16 2686
4643.80 2592
4644.45 2494
4645.09 2533
4645.73 2485
4646.38 2525
4647.02 2575
4647.66 2734
4648.30 2614
4648.95 2620
4649.59 2619
4650.23 2551
4650.88 2527
4651.52 2617
4652.16 2672
4652.81 2583
4653.45 2721
4654.09 2691
4654.74 2831
4655.38 2714
4656.02 2626
4656.67 2630
4657.31 2659
4657.96 2633
4658.60 2548
4659.24 2528
4659.89 2597
4660.53 2707
4661.17 2708
4661.82 2699
4662.46 2741
4663.11 2650
4663.75 2690
4664.39 2658
4665.04 2735
4665.68 2701
4666.33 2775
4666.97 2662
4667.62 2600
4668.26 2679
4668.90 2547
4669.55 2718
4670.19 2722
4670.84 2704
4671.48 2706
4672.13 2651
4672.77 2598
4673.42 2588
4674.06 2603
4674.71 2522
4675.35 2599
4676.00 2600
4676.64 2558
4677.29 2686
4677.93 2716
4678.58 2676
4679.22 2782
4679.87 2890
4680.51 2787
4681.16 2855
4681.80 3015
4682.45 3070
4683.09 3098
4683.74 2998
4684.38 3069
4685.03 3009
4685.68 2838
4686.32 2944
4686.97 2871
4687.61 2787
4688.26 2639
4688.90 2580
4689.55 2513
4690.20 2473
4690.84 2521
4691.49 2547
4692.13 2419
4692.78 2488
4693.43 2535
4694.07 2564
4694.72 2582
4695.36 2507
4696.01 2529
4696.66 2647
4697.30 2527
4697.95 2666
4698.60 2646
4699.24 2757
4699.89 2763
4700.54 2818
4701.18 2665
4701.83 2673
4702.48 2724
4703.12 2735
4703.77 2780
4704.42 2648
4705.06 2629
4705.71 2706
4706.36 2771
4707.00 2862
4707.65 2806
4708.30 2810
4708.95 2794
4709.59 2849
4710.24 2786
4710.89 2823
4711.54 2830
4712.18 2882
4712.83 2769
4713.48 2824
4714.13 2689
4714.77 2663
4715.42 2548
4716.07 2639
4716.72 2713
4717.36 2673
4718.01 2706
4718.66 2571
4719.31 2713
4719.96 2633
4720.60 2679
4721.25 2695
4721.90 2577
4722.55 2605
4723.20 2691
4723.84 2680
4724.49 2696
4725.14 2664
4725.79 2599
4726.44 2797
4727.09 2734
4727.73 2762
4728.38 2821
4729.03 2800
4729.68 2732
4730.33 2672
4730.98 2560
4731.63 2623
4732.27 2531
4732.92 2538
4733.57 2610
4734.22 2599
4734.87 2621
4735.52 2568
4736.17 2653
4736.82 2655
4737.47 2655
4738.12 2730
4738.77 2777
4739.41 2683
4740.06 2717
4740.71 2745
4741.36 2734
4742.01 2896
4742.66 2745
4743.31 2820
4743.96 2870
4744.61 2844
4745.26 2858
4745.91 2849
4746.56 2742
4747.21 2928
4747.86 3058
4748.51 3129
4749.16 3349
4749.81 3607
4750.46 3680
4751.11 3824
4751.76 3885
4752.41 4199
4753.06 4262
4753.71 4224
4754.36 4536
4755.01 4576
4755.66 4208
4756.31 4063
4756.96 3815
4757.61 3497
4758.26 3311
4758.91 3090
4759.56 3006
4760.22 2897
4760.87 2821
4761.52 2758
4762.17 2557
4762.82 2626
4763.47 2516
4764.12 2443
4764.77 2427
4765.42 2496
4766.07 2563
4766.72 2559
4767.38 2504
4768.03 2462
4768.68 2419
4769.33 2387
4769.98 2626
4770.63 2520
4771.28 2450
4771.94 2464
4772.59 2409
4773.24 2395
4773.89 2402
4774.54 2451
4775.19 2549
4775.85 2544
4776.50 2477
4777.15 2412
4777.80 2484
4778.45 2431
4779.11 2531
4779.76 2484
4780.41 2468
4781.06 2366
4781.71 2451
4782.37 2515
4783.02 2568
4783.67 2674
4784.32 2409
4784.98 2500
4785.63 2416
4786.28 2409
4786.93 2466
4787.59 2464
4788.24 2470
4788.89 2549
4789.54 2444
4790.20 2489
4790.85 2536
4791.50 2563
4792.15 2592
4792.81 2578
4793.46 2536
4794.11 2519
4794.77 2505
4795.42 2603
4796.07 2492
4796.73 2457
4797.38 2423
4798.03 2369
4798.69 2403
4799.34 2395
4799.99 2381
4800.65 2332
4801.30 2422
4801.95 2345
4802.61 2399
4803.26 2427
4803.91 2463
4804.57 2468
4805.22 2415
4805.88 2410
4806.53 2490
4807.18 2451
4807.84 2388
4808.49 2426
4809.15 2371
4809.80 2360
4810.45 2387
4811.11 2461
4811.76 2343
4812.42 2432
4813.07 2450
4813.73 2406
4814.38 2512
4815.03 2548
4815.69 2571
4816.34 2678
4817.00 2624
4817.65 2596
4818.31 2615
4818.96 2599
4819.62 2767
4820.27 2806
4820.93 2719
4821.58 2743
4822.24 2899
4822.89 2916
4823.55 3076
4824.20 3179
4824.86 3063
4825.51 2995
4826.17 3058
4826.82 3010
4827.48 2976
4828.13 2982
4828.79 3168
4829.44 3039
4830.10 3037
4830.75 2787
4831.41 2757
4832.07 2880
4832.72 2865
4833.38 2823
4834.03 2895
4834.69 2887
4835.34 3003
4836.00 3076
4836.66 3046
4837.31 3150
4837.97 3114
4838.62 3167
4839.28 3102
4839.94 2996
4840.59 2919
4841.25 2870
4841.91 2961
4842.56 2895
4843.22 2759
4843.87 2848
4844.53 2731
4845.19 2744
4845.84 2721
4846.50 2714
4847.16 2705
4847.81 2916
4848.47 2852
4849.13 2876
4849.78 2711
4850.44 2712
4851.10 2786
4851.75 2731
4852.41 2689
4853.07 2729
4853.73 2805
4854.38 2711
4855.04 2588
4855.70 2564
4856.35 2628
4857.01 2669
4857.67 2768
4858.33 2842
4858.98 2699
4859.64 2800
4860.30 2922
4860.96 2982
4861.61 2764
4862.27 2967
4862.93 3225
4863.59 3291
4864.25 3283
4864.90 3421
4865.56 3372
4866.22 3408
4866.88 3475
4867.54 3659
4868.19 3462
4868.85 3254
4869.51 3335
4870.17 3133
4870.83 3149
4871.48 3122
4872.14 2887
4872.80 2938
4873.46 2866
4874.12 2847
4874.78 2771
4875.43 2722
4876.09 2894
4876.75 2835
4877.41 2824
4878.07 2749
4878.73 2663
4879.39 2735
4880.05 2740
4880.70 2740
4881.36 2684
4882.02 2562
4882.68 2499
4883.34 2645
4884.00 2588
4884.66 2513
4885.32 2654
4885.98 2530
4886.64 2610
4887.30 2674
4887.96 2676
4888.62 2704
4889.27 2784
4889.93 2738
4890.59 2797
4891.25 2996
4891.91 3147
4892.57 3149
4893.23 3130
4893.89 3127
4894.55 3248
4895.21 3229
4895.87 3077
4896.53 3172
4897.19 3160
4897.85 3319
4898.51 3334
4899.17 3351
4899.83 3417
4900.49 3434
4901.15 3440
4901.81 3386
4902.47 3438
4903.13 3382
4903.79 3216
4904.46 3090
4905.12 3105
4905.78 3020
4906.44 2880
4907.10 2936
4907.76 2881
4908.42 2792
4909.08 2789
4909.74 2761
4910.40 2847
4911.06 2775
4911.72 2613
4912.38 2656
4913.05 2638
4913.71 2554
4914.37 2585
4915.03 2705
4915.69 2620
4916.35 2720
4917.01 2714
4917.67 2529
4918.34 2442
4919.00 2327
4919.66 2377
4920.32 2449
4920.98 2523
4921.64 2498
4922.31 2411
4922.97 2547
4923.63 2593
4924.29 2452
4924.95 2379
4925.62 2353
4926.28 2314
4926.94 2503
4927.60 2435
4928.26 2457
4928.93 2543
4929.59 2477
4930.25 2386
4930.91 2523
4931.57 2373
4932.24 2439
4932.90 2496
4933.56 2400
4934.22 2389
4934.89 2469
4935.55 2577
4936.21 2357
4936.88 2444
4937.54 2452
4938.20 2476
4938.86 2386
4939.53 2342
4940.19 2484
4940.85 2431
4941.52 2538
4942.18 2389
4942.84 2321
4943.50 2330
4944.17 2329
4944.83 2401
4945.49 2471
4946.16 2420
4946.82 2443
4947.48 2439
4948.15 2384
4948.81 2293
4949.47 2313
4950.14 2297
4950.80 2288
4951.47 2428
4952.13 2383
4952.79 2329
4953.46 2397
4954.12 2334
4954.78 2365
4955.45 2488
4956.11 2428
4956.78 2580
4957.44 2441
4958.10 2474
4958.77 2550
4959.43 2517
4960.10 2405
4960.76 2474
4961.43 2536
4962.09 2609
4962.76 2860
4963.42 2769
4964.08 2825
4964.75 2837
4965.41 2766
4966.08 2838
4966.74 2985
4967.41 2833
4968.07 2771
4968.74 2748
4969.40 2646
4970.07 2694
4970.73 2642
4971.40 2596
4972.06 2746
4972.73 2635
4973.39 2601
4974.06 2657
4974.72 2674
4975.39 2747
4976.05 2630
4976.72 2725
4977.38 2567
4978.05 2583
4978.71 2619
4979.38 2669
4980.05 2510
4980.71 2520
4981.38 2550
4982.04 2639
4982.71 2500
4983.37 2570
4984.04 2648
4984.71 2936
4985.37 3043
4986.04 3144
4986.70 3327
4987.37 3408
4988.04 3850
4988.70 4157
4989.37 4310
4990.04 4517
4990.70 4749
4991.37 4626
4992.03 4736
4992.70 4722
4993.37 4440
4994.03 4252
4994.70 4034
4995.37 3617
4996.03 3315
4996.70 3273
4997.37 3097
4998.03 3188
4998.70 2818
4999.37 2685
5000.03 2754
5000.70 2585
5001.37 2654
5002.04 2613
5002.70 2541
5003.37 2526
5004.04 2582
5004.70 2505
5005.37 2337
5006.04 2325
5006.71 2462
5007.37 2496
5008.04 2373
5008.71 2333
5009.38 2302
5010.04 2468
5010.71 2372
5011.38 2464
5012.05 2431
5012.71 2372
5013.38 2417
5014.05 2377
5014.72 2471
5015.39 2586
5016.05 2403
5016.72 2506
5017.39 2684
5018.06 2720
5018.73 2793
5019.39 2807
5020.06 2802
5020.73 2872
5021.40 2814
5022.07 2755
5022.74 2833
5023.41 2870
5024.07 3034
5024.74 3031
5025.41 3237
5026.08 3223
5026.75 2970
5027.42 2989
5028.09 3034
5028.75 2880
5029.42 2772
5030.09 3022
5030.76 2974
5031.43 2733
5032.10 2545
5032.77 2484
5033.44 2591
5034.11 2613
5034.78 2610
5035.45 2483
5036.12 2542
5036.78 2504
5037.45 2436
5038.12 2489
5038.79 2489
5039.46 2461
5040.13 2460
5040.80 2538
5041.47 2434
5042.14 2404
5042.81 2310
5043.48 2551
5044.15 2625
5044.82 2543
5045.49 2548
5046.16 2492
5046.83 2476
5047.50 2525
5048.17 2478
5048.84 2550
5049.51 2622
5050.18 2648
5050.85 2744
5051.52 2715
5052.19 2813
5052.86 2935
5053.53 2841
5054.20 2861
5054.87 2885
5055.55 2780
5056.22 2874
5056.89 2742
5057.56 2658
5058.23 2584
5058.90 2703
5059.57 2593
5060.24 2394
5060.91 2463
5061.58 2397
5062.25 2381
5062.93 2331
5063.60 2256
5064.27 2394
5064.94 2337
5065.61 2205
5066.28 2382
5066.95 2397
5067.62 2320
5068.30 2226
5068.97 2250
5069.64 2403
5070.31 2363
5070.98 2427
5071.65 2385
5072.33 2206
5073.00 2310
5073.67 2321
5074.34 2276
5075.01 2166
5075.68 2257
5076.36 2404
5077.03 2335
5077.70 2380
5078.37 2461
5079.05 2445
5079.72 2480
5080.39 2567
5081.06 2618
5081.73 2543
5082.41 2492
5083.08 2410
5083.75 2520
5084.42 2560
5085.10 2531
5085.77 2473
5086.44 2458
5087.12 2440
5087.79 2415
5088.46 2393
5089.13 2280
5089.81 2293
5090.48 2406
5091.15 2435
5091.83 2347
5092.50 2470
5093.17 2517
5093.84 2402
5094.52 2416
5095.19 2299
5095.86 2321
5096.54 2313
5097.21 2403
5097.88 2321
5098.56 2308
5099.23 2246
5099.91 2344
5100.58 2310
5101.25 2293
5101.93 2292
5102.60 2312
5103.27 2360
5103.95 2381
5104.62 2362
5105.30 2343
5105.97 2365
5106.64 2418
5107.32 2432
5107.99 2393
5108.67 2379
5109.34 2434
5110.01 2425
5110.69 2338
5111.36 2310
5112.04 2339
5112.71 2181
5113.39 2236
5114.06 2340
5114.74 2264
5115.41 2195
5116.08 2245
5116.76 2308
5117.43 2226
5118.11 2308
5118.78 2213
5119.46 2240
5120.13 2256
5120.81 2207
5121.48 2313
5122.16 2236
5122.83 2170
5123.51 2194
5124.18 2223
5124.86 2243
5125.53 2358
5126.21 2173
5126.88 2158
5127.56 2245
5128.24 2296
5128.91 2145
5129.59 2156
5130.26 2190
5130.94 2278
5131.61 2359
5132.29 2190
5132.96 2281
5133.64 2328
5134.32 2412
5134.99 2183
5135.67 2303
5136.34 2336
5137.02 2315
5137.70 2318
5138.37 2239
5139.05 2356
5139.72 2274
5140.40 2496
5141.08 2595
5141.75 2503
5142.43 2495
5143.11 2516
5143.78 2492
5144.46 2475
5145.14 2337
5145.81 2295
5146.49 2221
5147.17 2249
5147.84 2183
5148.52 2151
5149.20 2155
5149.87 2202
5150.55 2208
5151.23 2191
5151.90 2124
5152.58 2092
5153.26 2046
5153.94 2033
5154.61 2183
5155.29 2280
5155.97 2247
5156.64 2159
5157.32 2133
5158.00 2118
5158.68 2176
5159.35 2083
5160.03 2159
5160.71 2133
5161.39 2079
5162.06 2103
5162.74 2148
5163.42 2158
5164.10 2127
5164.78 2124
5165.45 2157
5166.13 2070
5166.81 2077
5167.49 2047
5168.17 2093
5168.84 2099
5169.52 2098
5170.20 2080
5170.88 2016
5171.56 2092
5172.23 2155
5172.91 2177
5173.59 2216
5174.27 2073
5174.95 2100
5175.63 2077
5176.31 2029
5176.98 2124
5177.66 2280
5178.34 2212
5179.02 2157
5179.70 2251
5180.38 2183
5181.06 2211
5181.74 2134
5182.42 2186
5183.09 2210
5183.77 2182
5184.45 2232
5185.13 2241
5185.81 2202
5186.49 2144
5187.17 2124
5187.85 2166
5188.53 2199
5189.21 2080
5189.89 1981
5190.57 2087
5191.25 2061
5191.93 2024
5192.61 1958
5193.29 1902
5193.97 1944
5194.64 2028
5195.32 2063
5196.00 1999
5196.68 1994
5197.36 2030
5198.04 2131
5198.72 2065
5199.40 2008
5200.08 2064
5200.77 2062
5201.45 2051
5202.13 2011
5202.81 2013
5203.49 2202
5204.17 2259
5204.85 2276
5205.53 2298
5206.21 2285
5206.89 2363
5207.57 2381
5208.25 2469
5208.93 2446
5209.61 2573
5210.29 2646
5210.97 2567
5211.65 2581
5212.34 2650
5213.02 2546
5213.70 2392
5214.38 2388
5215.06 2276
5215.74 2300
5216.42 2299
5217.10 2267
5217.78 2267
5218.47 2075
5219.15 2162
5219.83 2144
5220.51 2183
5221.19 2159
5221.87 2145
5222.56 1972
5223.24 1972
5223.92 2124
5224.60 1978
5225.28 1992
5225.96 2198
5226.65 2106
5227.33 2087
5228.01 2103
5228.69 2127
5229.37 2005
5230.06 2031
5230.74 2030
5231.42 2147
5232.10 2002
5232.79 2053
5233.47 1986
5234.15 1997
5234.83 2096
5235.51 2098
5236.20 2161
5236.88 2106
5237.56 2278
5238.25 2294
5238.93 2165
5239.61 2124
5240.29 2177
5240.98 2189
5241.66 2153
5242.34 2191
5243.03 2205
5243.71 2132
5244.39 2045
5245.07 2041
5245.76 2057
5246.44 2098
5247.12 1985
5247.81 1927
5248.49 1951
5249.17 2060
5249.86 1973
5250.54 1972
5251.22 2015
5251.91 1966
5252.59 1945
5253.28 1864
5253.96 1910
5254.64 2024
5255.33 2108
5256.01 1951
5256.69 1958
5257.38 1970
5258.06 2051
5258.75 1848
5259.43 1903
5260.11 1929
5260.80 2009
5261.48 2044
5262.17 1972
5262.85 2023
5263.53 1975
5264.22 1979
5264.90 2021
5265.59 2011
5266.27 2128
5266.96 2016
5267.64 2115
5268.33 2123
5269.01 2075
5269.70 2043
5270.38 2085
5271.07 2091
5271.75 2048
5272.44 2052
5273.12 2131
5273.80 2088
5274.49 1941
5275.18 2095
5275.86 2124
5276.55 2147
5277.23 2193
5277.92 2137
5278.60 2116
5279.29 2207
5279.97 2273
5280.66 2275
5281.34 2166
5282.03 2267
5282.71 2261
5283.40 2317
5284.08 2346
5284.77 2302
5285.46 2327
5286.14 2342
5286.83 2204
5287.51 2053
5288.20 2051
5288.89 2069
5289.57 1934
5290.26 1925
5290.94 1827
5291.63 1939
5292.32 1983
5293.00 2064
5293.69 1964
5294.38 1980
5295.06 1927
5295.75 1931
5296.43 2059
5297.12 1965
5297.81 1975
5298.49 2036
5299.18 1941
5299.87 1987
5300.55 2038
5301.24 2024
5301.93 1979
5302.61 2107
5303.30 2205
5303.99 2100
5304.68 2010
5305.36 2060
5306.05 2136
5306.74 2037
5307.42 2010
5308.11 2079
5308.80 2044
5309.49 2036
5310.17 2025
5310.86 1936
5311.55 1931
5312.23 1945
5312.92 2123
5313.61 1992
5314.30 2087
5314.99 2050
5315.67 2025
5316.36 1947
5317.05 1981
5317.74 1930
5318.42 1908
5319.11 1890
5319.80 2009
5320.49 2148
5321.18 2020
5321.86 1913
5322.55 1859
5323.24 2017
5323.93 2003
5324.62 1932
5325.31 1896
5325.99 1965
5326.68 2117
5327.37 2086
5328.06 2100
5328.75 2003
5329.44 2125
5330.12 2096
5330.81 2141
5331.50 2149
5332.19 2061
5332.88 2040
5333.57 2090
5334.26 2214
5334.95 2143
5335.64 2030
5336.32 2076
5337.01 2005
5337.70 2053
5338.39 2060
5339.08 1929
5339.77 1979
5340.46 1938
5341.15 2014
5341.84 2032
5342.53 2012
5343.22 2080
5343.91 1989
5344.60 1940
5345.29 2052
5345.98 2152
5346.67 2327
5347.36 2371
5348.04 2330
5348.73 2503
5349.42 2562
5350.11 2692
5350.80 2584
5351.49 2534
5352.18 2735
5352.87 2672
5353.56 2613
5354.25 2531
5354.95 2527
5355.64 2394
5356.33 2294
5357.02 2206
5357.71 2168
5358.40 2297
5359.09 2055
5359.78 2147
5360.47 2150
5361.16 2110
5361.85 2077
5362.54 2061
5363.23 2075
5363.92 2163
5364.61 2167
5365.30 2020
5365.99 2228
5366.69 2143
5367.38 2037
5368.07 1964
5368.76 1983
5369.45 2110
5370.14 2160
5370.83 2121
5371.52 2260
5372.22 2158
5372.91 2112
5373.60 2198
5374.29 2222
5374.98 2165
5375.67 2202
5376.36 2236
5377.06 2120
5377.75 2328
5378.44 2221
5379.13 2195
5379.82 2302
5380.52 2389
5381.21 2319
5381.90 2335
5382.59 2564
5383.28 2647
5383.98 2638
5384.67 2537
5385.36 2408
5386.05 2476
5386.74 2405
5387.44 2272
5388.13 2222
5388.82 2250
5389.51 2355
5390.21 2308
5390.90 2305
5391.59 2218
5392.28 2297
5392.98 2246
5393.67 2120
5394.36 2196
5395.06 2154
5395.75 2103
5396.44 2043
5397.13 2071
5397.83 1939
5398.52 1973
5399.21 1943
5399.91 1942
5400.60 1944
5401.29 1985
5401.99 1884
5402.68 1857
5403.37 1896
5404.07 1884
5404.76 1836
5405.45 1856
5406.15 2011
5406.84 2004
5407.53 2027
5408.23 2004
5408.92 1992
5409.61 2015
5410.31 1990
5411.00 1994
5411.70 1979
5412.39 2007
5413.08 1995
5413.78 1906
5414.47 1999
5415.17 1894
5415.86 1846
5416.55 1929
5417.25 1935
5417.94 1921
5418.64 1874
5419.33 1947
5420.03 1932
5420.72 1948
5421.42 1968
5422.11 2016
5422.80 1978
5423.50 1867
5424.19 1937
5424.89 1881
5425.58 2003
5426.28 1958
5426.97 1943
5427.67 1889
5428.36 1921
5429.06 1987
5429.75 2006
5430.45 1857
5431.14 1894
5431.84 1898
5432.53 1865
5433.23 1894
5433.92 1883
5434.62 1945
5435.31 1931
5436.01 2018
5436.71 1875
5437.40 1866
5438.10 1777
5438.79 1912
5439.49 1827
5440.18 1902
5440.88 1846
5441.58 1912
5442.27 1928
5442.97 1887
5443.66 1878
5444.36 1877
5445.06 1833
5445.75 1911
5446.45 1970
5447.14 1953
5447.84 1994
5448.54 1969
5449.23 1922
5449.93 1893
5450.63 1911
5451.32 1999
5452.02 2073
5452.71 2089
5453.41 1975
5454.11 1892
5454.80 1855
5455.50 1869
5456.20 1904
5456.89 1855
5457.59 1878
5458.29 1821
5458.99 1848
5459.68 1824
5460.38 1811
5461.08 1851
5461.77 1882
5462.47 1802
5463.17 1896
5463.86 1902
5464.56 1837
5465.26 1840
5465.96 1880
5466.65 1776
5467.35 1802
5468.05 1887
5468.75 1831
5469.44 1796
5470.14 1848
5470.84 1773
5471.54 1837
5472.24 1836
5472.93 1889
5473.63 1860
5474.33 1806
5475.03 1791
5475.72 1847
5476.42 1922
5477.12 1942
5477.82 2007
5478.52 1878
5479.22 1909
5479.91 1818
5480.61 1892
5481.31 1975
5482.01 2021
5482.71 1958
5483.41 2102
5484.10 2104
5484.80 1961
5485.50 1926
5486.20 2049
5486.90 2098
5487.60 1921
5488.30 1974
5488.99 1947
5489.69 1920
5490.39 2057
5491.09 2124
5491.79 1980
5492.49 1940
5493.19 1858
5493.89 1905
5494.59 1952
5495.29 1953
5495.99 2025
5496.69 1919
5497.38 2029
5498.08 2016
5498.78 2021
5499.48 2078
5500.18 2113
5500.88 2253
5501.58 2351
5502.28 2380
5502.98 2458
5503.68 2265
5504.38 2356
5505.08 2229
5505.78 2081
5506.48 1966
5507.18 2044
5507.88 1941
5508.58 1862
5509.28 1787
5509.98 1858
5510.68 1995
5511.38 1993
5512.08 2035
5512.78 1963
5513.48 1905
5514.18 1906
5514.88 1914
5515.58 1810
5516.28 1818
5516.98 1865
5517.69 1897
5518.39 1737
5519.09 1794
5519.79 1810
5520.49 1793
5521.19 1718
5521.89 1797
5522.59 1831
5523.29 1836
5523.99 1873
5524.69 1893
5525.40 1870
5526.10 1783
5526.80 1913
5527.50 1931
5528.20 1932
5528.90 1892
5529.60 1903
5530.31 1848
5531.01 1746
5531.71 1800
5532.41 1859
5533.11 1900
5533.81 1792
5534.51 1770
5535.22 1807
5535.92 1807
5536.62 1773
5537.32 1772
5538.02 1674
5538.73 1826
5539.43 1820
5540.13 1762
5540.83 1727
5541.53 1714
5542.24 1637
5542.94 1722
5543.64 1700
5544.34 1798
5545.05 1772
5545.75 1825
5546.45 1842
5547.15 1834
5547.86 1830
5548.56 1852
5549.26 1797
5549.96 1823
5550.67 1712
5551.37 1735
5552.07 1763
5552.78 1751
5553.48 1737
5554.18 1737
5554.88 1684
5555.59 1673
5556.29 1769
5556.99 1636
5557.70 1608
5558.40 1705
5559.10 1721
5559.81 1727
5560.51 1747
5561.21 1794
5561.92 1739
5562.62 1782
5563.32 1688
5564.03 1753
5564.73 1767
5565.44 1757
5566.14 1730
5566.84 1739
5567.55 1758
5568.25 1786
5568.95 1792
5569.66 1729
5570.36 1694
5571.07 1817
5571.77 1808
5572.47 1753
5573.18 1717
5573.88 1768
5574.59 1779
5575.29 1769
5576.00 1829
5576.70 1927
5577.40 1909
5578.11 1788
5578.81 1805
5579.52 1786
5580.22 1799
5580.93 1844
5581.63 1687
5582.34 1692
5583.04 1692
5583.75 1726
5584.45 1695
5585.16 1691
5585.86 1851
5586.57 1729
5587.27 1676
5587.98 1676
5588.68 1666
5589.39 1649
5590.09 1680
5590.80 1699
5591.50 1737
5592.21 1647
5592.91 1628
5593.62 1645
5594.33 1733
5595.03 1723
5595.74 1689
5596.44 1750
5597.15 1727
5597.85 1729
5598.56 1589
5599.27 1635
5599.97 1744
5600.68 1770
5601.38 1681
5602.09 1652
5602.79 1664
5603.50 1724
5604.21 1761
5604.91 1750
5605.62 1822
5606.33 1713
5607.03 1669
5607.74 1744
5608.45 1629
5609.15 1650
5609.86 1648
5610.56 1593
5611.27 1673
5611.98 1695
5612.68 1614
5613.39 1633
5614.10 1689
5614.80 1655
5615.51 1675
5616.22 1759
5616.93 1715
5617.63 1683
5618.34 1685
5619.05 1723
5619.75 1701
5620.46 1601
5621.17 1677
5621.88 1711
5622.58 1696
5623.29 1663
5624.00 1648
5624.70 1612
5625.41 1747
5626.12 1690
5626.83 1711
5627.54 1658
5628.24 1678
5628.95 1748
5629.66 1582
5630.37 1640
5631.07 1599
5631.78 1632
5632.49 1650
5633.20 1641
5633.91 1673
5634.61 1638
5635.32 1667
5636.03 1680
5636.74 1600
5637.45 1620
5638.15 1638
5638.86 1596
5639.57 1749
5640.28 1788
5640.99 1775
5641.70 1757
5642.41 1908
5643.11 1858
5643.82 1805
5644.53 1903
5645.24 1889
5645.95 1717
5646.66 1862
5647.37 1689
5648.08 1675
5648.78 1796
5649.49 1720
5650.20 1843
5650.91 1695
5651.62 1645
5652.33 1756
5653.04 1761
5653.75 1811
5654.46 1857
5655.17 1780
5655.88 1730
5656.59 1695
5657.30 1736
5658.00 1817
5658.71 1838
5659.42 1848
5660.13 1865
5660.84 1858
5661.55 1761
5662.26 1743
5662.97 1709
5663.68 1750
5664.39 1821
5665.10 1811
5665.81 1712
5666.52 1751
5667.23 1714
5667.94 1762
5668.65 1617
5669.36 1654
5670.07 1774
5670.78 1675
5671.49 1703
5672.20 1614
5672.92 1603
5673.63 1650
5674.34 1729
5675.05 1657
5675.76 1660
5676.47 1596
5677.18 1641
5677.89 1620
5678.60 1612
5679.31 1636
5680.02 1552
5680.73 1591
5681.44 1683
5682.16 1642
5682.87 1617
5683.58 1502
5684.29 1500
5685.00 1621
5685.71 1635
5686.42 1567
5687.13 1574
5687.85 1592
5688.56 1549
5689.27 1650
5689.98 1544
5690.69 1666
5691.40 1554
5692.11 1550
5692.83 1731
5693.54 1687
5694.25 1577
5694.96 1653
5695.67 1535
5696.39 1635
5697.10 1645
5697.81 1693
5698.52 1634
5699.23 1537
5699.95 1536
5700.66 1651
5701.37 1624
5702.08 1596
5702.80 1639
5703.51 1672
5704.22 1706
5704.93 1702
5705.64 1641
5706.36 1744
5707.07 1667
5707.78 1613
5708.50 1655
5709.21 1616
5709.92 1733
5710.63 1756
5711.35 1683
5712.06 1520
5712.77 1512
5713.49 1586
5714.20 1567
5714.91 1572
5715.62 1601
5716.34 1648
5717.05 1580
5717.76 1630
5718.48 1528
5719.19 1599
5719.90 1572
5720.62 1518
5721.33 1574
5722.05 1712
5722.76 1727
5723.47 1727
5724.19 1666
5724.90 1680
5725.61 1658
5726.33 1618
5727.04 1588
5727.76 1773
5728.47 1849
5729.18 1795
5729.90 1844
5730.61 1803
5731.33 1798
5732.04 1817
5732.75 1798
5733.47 1719
5734.18 1740
5734.90 1726
5735.61 1710
5736.33 1692
5737.04 1720
5737.75 1722
5738.47 1755
5739.18 1649
5739.90 1652
5740.61 1681
5741.33 1580
5742.04 1527
5742.76 1590
5743.47 1598
5744.19 1597
5744.90 1589
5745.62 1625
5746.33 1645
5747.05 1561
5747.76 1550
5748.48 1522
5749.19 1607
5749.91 1651
5750.62 1546
5751.34 1579
5752.05 1635
5752.77 1635
5753.49 1604
5754.20 1569
5754.92 1726
5755.63 1784
5756.35 1791
5757.06 1806
5757.78 1757
5758.50 1769
5759.21 1858
5759.93 1784
5760.64 1729
5761.36 1760
5762.07 1657
5762.79 1723
5763.51 1666
5764.22 1766
5764.94 1608
5765.66 1661
5766.37 1664
5767.09 1680
5767.80 1645
5768.52 1740
5769.24 1674
5769.95 1682
5770.67 1749
5771.39 1706
5772.10 1619
5772.82 1642
5773.54 1715
5774.25 1685
5774.97 1732
5775.69 1794
5776.41 1780
5777.12 1825
5777.84 1751
5778.56 1772
5779.27 1846
5779.99 1813
5780.71 1842
5781.42 1843
5782.14 1866
5782.86 1739
5783.58 1752
5784.29 1767
5785.01 1758
5785.73 1812
5786.45 1753
5787.16 1846
5787.88 1799
5788.60 1775
5789.32 1813
5790.04 1801
5790.75 1847
5791.47 1802
5792.19 1890
5792.91 1987
5793.62 2044
5794.34 1950
5795.06 2034
5795.78 2107
5796.50 1984
5797.22 2085
5797.93 2190
5798.65 2120
5799.37 2314
5800.09 2491
5800.81 2552
5801.53 2639
5802.24 2864
5802.96 3016
5803.68 3000
5804.40 3002
5805.12 3251
5805.84 3055
5806.56 2896
5807.28 2642
5807.99 2635
5808.71 2413
5809.43 2387
5810.15 2321
5810.87 2263
5811.59 2215
5812.31 2219
5813.03 2356
5813.75 2505
5814.47 2613
5815.19 2833
5815.90 2909
5816.62 2983
5817.34 3339
5818.06 3393
5818.78 3538
5819.50 3799
5820.22 3774
5820.94 3661
5821.66 3593
5822.38 3411
5823.10 3126
5823.82 2900
5824.54 2830
5825.26 2730
5825.98 2551
5826.70 2484
5827.42 2301
5828.14 2252
5828.86 2259
5829.58 2363
5830.30 2267
5831.02 2284
5831.74 2211
5832.46 2299
5833.18 2273
5833.90 2179
5834.62 2168
5835.35 2223
5836.07 2299
5836.79 2220
5837.51 2238
5838.23 2192
5838.95 2105
5839.67 2088
5840.39 2111
5841.11 1984
5841.83 1977
5842.55 1984
5843.27 1996
5844.00 1986
5844.72 1937
5845.44 1840
5846.16 1792
5846.88 1858
5847.60 1928
5848.32 1817
5849.04 1813
5849.77 1785
5850.49 1752
5851.21 1767
5851.93 1752
5852.65 1757
5853.37 1784
5854.10 1833
5854.82 1753
5855.54 1879
5856.26 1958
5856.98 1871
5857.71 1925
5858.43 1897
5859.15 1805
5859.87 1821
5860.59 1707
5861.32 1915
5862.04 1859
5862.76 1814
5863.48 1715
5864.21 1817
5864.93 1769
5865.65 1726
5866.37 1759
5867.10 1810
5867.82 1776
5868.54 1752
5869.26 1735
5869.99 1712
5870.71 1786
5871.43 1766
5872.15 1846
5872.88 1796
5873.60 1724
5874.32 1678
5875.05 1709
5875.77 1752
5876.49 1707
5877.22 1766
5877.94 1816
5878.66 1790
5879.39 1848
5880.11 1785
5880.83 1842
5881.56 1818
5882.28 1885
5883.00 1873
5883.73 1849
5884.45 1700
5885.17 1731
5885.90 1808
5886.62 1801
5887.34 1763
5888.07 1829
5888.79 1784
5889.52 1761
5890.24 1764
5890.96 1701
5891.69 1674
5892.41 1660
5893.14 1753
5893.86 1712
5894.58 1679
5895.31 1670
5896.03 1713
5896.76 1712
5897.48 1776
5898.21 1690
5898.93 1699
5899.66 1805
5900.38 1812
5901.11 1786
5901.83 1836
5902.55 1933
5903.28 1908
5904.00 1870
5904.73 1845
5905.45 1812
5906.18 1886
5906.90 1923
5907.63 1850
5908.35 1817
5909.08 1751
5909.80 1662
5910.53 1669
5911.25 1697
5911.98 1653
5912.71 1670
5913.43 1733
5914.16 1682
5914.88 1801
5915.61 1751
5916.33 1714
5917.06 1712
5917.78 1671
5918.51 1721
5919.24 1672
5919.96 1752
5920.69 1636
5921.41 1715
5922.14 1769
5922.87 1767
5923.59 1786
5924.32 1724
5925.04 1695
5925.77 1720
5926.50 1826
5927.22 1758
5927.95 1711
5928.67 1630
5929.40 1742
5930.13 1695
5930.85 1815
5931.58 1776
5932.31 1856
5933.03 1814
5933.76 1855
5934.49 1814
5935.21 1905
5935.94 1945
5936.67 1880
5937.39 1862
5938.12 1874
5938.85 1916
5939.58 2012
5940.30 1921
5941.03 1859
5941.76 1885
5942.48 1858
5943.21 1996
5943.94 1910
5944.67 1840
5945.39 1849
5946.12 1891
5946.85 1807
5947.58 1844
5948.30 1843
5949.03 2012
5949.76 1878
5950.49 2008
5951.21 1882
5951.94 1986
5952.67 1831
5953.40 1913
5954.12 1928
5954.85 1848
5955.58 1842
5956.31 1903
5957.04 1981
5957.76 2048
5958.49 1975
5959.22 1911
5959.95 1921
5960.68 1941
5961.41 1999
5962.13 1953
5962.86 1996
5963.59 2010
5964.32 2002
5965.05 2013
5965.78 2075
5966.51 2045
5967.23 2229
5967.96 2384
5968.69 2272
5969.42 2269
5970.15 2238
5970.88 2315
5971.61 2120
5972.34 2149
5973.07 2132
5973.79 2070
5974.52 2070
5975.25 2137
5975.98 2171
5976.71 2211
5977.44 2027
5978.17 1951
5978.90 2009
5979.63 2168
5980.36 2041
5981.09 2116
5981.82 2151
5982.55 2187
5983.28 2176
5984.01 2277
5984.74 2392
5985.47 2366
5986.20 2418
5986.93 2542
5987.66 2313
5988.39 2367
5989.12 2337
5989.85 2303
5990.58 2367
5991.31 2297
5992.04 2216
5992.77 2264
5993.50 2374
5994.23 2347
5994.96 2353
5995.69 2252
5996.42 2286
5997.15 2216
5997.88 2213
5998.61 2285
5999.34 2190
6000.07 2146
6000.80 2140
6001.53 2092
6002.26 2076
6003.00 2218
6003.73 2238
6004.46 2092
6005.19 2002
6005.92 2130
6006.65 2231
6007.38 2297
6008.11 2376
6008.84 2591
6009.58 2623
6010.31 2903
6011.04 3135
6011.77 3245
6012.50 3482
6013.23 3553
6013.96 3607
6014.70 3630
6015.43 3411
6016.16 3311
6016.89 3091
6017.62 2852
6018.35 2754
6019.09 2518
6019.82 2347
6020.55 2229
6021.28 2100
6022.01 2112
6022.75 2113
6023.48 1978
6024.21 1960
6024.94 1980
6025.67 1903
6026.41 1931
6027.14 1860
6027.87 1950
6028.60 1999
6029.34 1964
6030.07 1948
6030.80 1899
6031.53 1911
6032.27 1927
6033.00 1983
6033.73 1997
6034.47 1861
6035.20 1848
6035.93 1862
6036.66 1876
6037.40 1898
6038.13 1938
6038.86 1967
6039.60 1882
6040.33 1995
6041.06 1973
6041.80 2037
6042.53 2020
6043.26 2013
6044.00 2042
6044.73 2162
6045.46 2254
6046.20 2205
6046.93 2226
6047.66 2183
6048.40 2179
6049.13 2173
6049.86 2198
6050.60 2243
6051.33 2093
6052.07 2146
6052.80 2134
6053.53 2177
6054.27 2064
6055.00 2142
6055.74 2140
6056.47 2015
6057.20 2009
6057.94 2041
6058.67 2026
6059.41 1957
6060.14 1854
6060.88 1802
6061.61 1855
6062.34 1853
6063.08 2040
6063.81 1926
6064.55 1938
6065.28 1903
6066.02 1902
6066.75 1890
6067.49 1874
6068.22 1820
6068.96 1819
6069.69 1851
6070.43 1833
6071.16 1814
6071.90 1871
6072.63 1922
6073.37 1862
6074.10 1838
6074.84 1776
6075.57 1788
6076.31 1882
6077.04 1771
6077.78 1734
6078.52 1822
6079.25 1849
6079.99 1768
6080.72 1786
6081.46 1888
6082.19 1923
6082.93 1875
6083.66 1814
6084.40 1892
6085.14 1824
6085.87 1830
6086.61 1844
6087.34 1917
6088.08 1831
6088.82 1781
6089.55 1870
6090.29 1805
6091.02 1831
6091.76 1779
6092.50 1807
6093.23 1818
6093.97 1824
6094.71 1769
6095.44 1806
6096.18 1859
6096.92 1766
6097.65 1845
6098.39 1824
6099.13 1882
6099.86 1846
6100.60 1948
6101.34 1863
6102.07 1756
6102.81 1889
6103.55 1794
6104.28 1824
6105.02 1804
6105.76 1703
6106.50 1847
6107.23 1810
6107.97 1829
6108.71 1904
6109.45 1864
6110.18 1875
6110.92 1873
6111.66 1845
6112.40 1934
6113.13 1950
6113.87 1870
6114.61 1908
6115.35 1829
6116.08 1940
6116.82 1906
6117.56 1931
6118.30 1903
6119.03 1892
6119.77 1871
6120.51 1970
6121.25 1988
6121.99 1872
6122.73 1870
6123.46 1908
6124.20 1975
6124.94 1913
6125.68 2016
6126.42 1979
6127.15 1904
6127.89 1959
6128.63 2024
6129.37 1991
6130.11 2125
6130.85 2081
6131.59 2089
6132.33 2150
6133.06 2109
6133.80 2098
6134.54 2196
6135.28 2272
6136.02 2292
6136.76 2219
6137.50 2146
6138.24 2162
6138.98 2186
6139.71 2145
6140.45 2211
6141.19 2138
6141.93 2229
6142.67 2175
6143.41 2232
6144.15 2244
6144.89 2079
6145.63 2073
6146.37 2030
6147.11 2021
6147.85 2072
6148.59 1981
6149.33 1997
6150.07 1963
6150.81 1920
6151.55 1954
6152.29 1984
6153.03 1914
6153.77 1875
6154.51 1931
6155.25 1990
6155.99 2001
6156.73 2049
6157.47 1947
6158.21 1954
6158.95 2006
6159.69 2023
6160.43 2010
6161.17 1949
6161.91 2100
6162.65 2222
6163.39 2128
6164.13 2244
6164.87 2272
6165.61 2204
6166.35 2303
6167.10 2374
6167.84 2386
6168.58 2427
6169.32 2543
6170.06 2471
6170.80 2531
6171.54 2548
6172.28 2644
6173.02 2638
6173.77 2550
6174.51 2435
6175.25 2511
6175.99 2414
6176.73 2347
6177.47 2269
6178.21 2412
6178.96 2300
6179.70 2295
6180.44 2400
6181.18 2349
6181.92 2339
6182.66 2351
6183.41 2387
6184.15 2424
6184.89 2378
6185.63 2336
6186.37 2312
6187.11 2373
6187.86 2380
6188.60 2331
6189.34 2563
6190.08 2587
6190.83 2479
6191.57 2588
6192.31 2642
6193.05 2667
6193.80 2632
6194.54 2769
6195.28 2828
6196.02 2824
6196.77 2847
6197.51 2769
6198.25 2804
6198.99 2809
6199.74 2745
6200.48 2751
6201.22 2729
6201.96 2838
6202.71 2891
6203.45 2997
6204.19 3157
6204.94 3371
6205.68 3744
6206.42 4288
6207.17 5023
6207.91 5821
6208.65 6664
6209.40 7689
6210.14 8347
6210.88 9030
6211.63 9256
6212.37 9466
6213.11 9006
6213.86 8449
6214.60 7382
6215.34 6398
6216.09 5568
6216.83 4756
6217.58 3925
6218.32 3546
6219.06 3120
6219.81 2845
6220.55 2644
6221.30 2554
6222.04 2411
6222.78 2301
6223.53 2321
6224.27 2328
6225.02 2413
6225.76 2235
6226.51 2214
6227.25 2242
6228.00 2305
6228.74 2215
6229.48 2103
6230.23 2056
6230.97 1933
6231.72 1962
6232.46 1917
6233.21 2091
6233.95 2018
6234.70 1895
6235.44 1939
6236.19 1930
6236.93 1942
6237.68 1918
6238.42 2063
6239.17 2035
6239.91 1918
6240.66 1974
6241.40 1977
6242.15 2074
6242.89 2087
6243.64 2004
6244.38 2145
6245.13 2151
6245.88 2144
6246.62 2212
6247.37 2348
6248.11 2385
6248.86 2351
6249.60 2565
6250.35 2519
6251.10 2505
6251.84 2534
6252.59 2407
6253.33 2351
6254.08 2163
6254.83 2143
6255.57 2207
6256.32 2092
6257.06 2092
6257.81 2095
6258.56 2021
6259.30 2125
6260.05 2127
6260.80 2104
6261.54 2133
6262.29 2036
6263.04 2044
6263.78 2096
6264.53 2074
6265.28 2102
6266.02 1989
6266.77 2021
6267.52 2127
6268.26 2066
6269.01 2012
6269.76 2020
6270.50 2000
6271.25 2048
6272.00 2105
6272.75 1993
6273.49 1999
6274.24 2011
6274.99 2029
6275.73 2095
6276.48 1999
6277.23 2082
6277.98 2084
6278.72 2043
6279.47 2011
6280.22 2171
6280.97 2041
6281.71 1938
6282.46 1991
6283.21 2046
6283.96 2005
6284.71 1961
6285.45 1915
6286.20 1943
6286.95 1925
6287.70 1876
6288.45 1963
6289.19 1974
6289.94 1975
6290.69 1938
6291.44 1940
6292.19 1809
6292.94 1866
6293.68 1866
6294.43 1818
6295.18 1781
6295.93 1798
6296.68 1764
6297.43 1730
6298.18 1749
6298.92 1844
6299.67 1800
6300.42 1806
6301.17 1725
6301.92 1700
6302.67 1764
6303.42 1760
6304.17 1860
6304.92 1786
6305.66 1816
6306.41 1952
6307.16 1887
6307.91 1803
6308.66 1820
6309.41 1822
6310.16 1949
6310.91 1837
6311.66 1846
6312.41 1853
6313.16 1847
6313.91 1876
6314.66 1862
6315.41 1825
6316.16 1769
6316.91 1715
6317.66 1803
6318.41 1675
6319.16 1768
6319.91 1767
6320.66 1722
6321.41 1617
6322.16 1658
6322.91 1727
6323.66 1658
6324.41 1651
6325.16 1605
6325.91 1598
6326.66 1549
6327.41 1644
6328.16 1730
6328.91 1648
6329.66 1519
6330.41 1490
6331.16 1595
6331.91 1663
6332.66 1714
6333.41 1605
6334.16 1643
6334.91 1590
6335.67 1606
6336.42 1618
6337.17 1558
6337.92 1676
6338.67 1657
6339.42 1693
6340.17 1706
6340.92 1682
6341.67 1629
6342.43 1648
6343.18 1632
6343.93 1637
6344.68 1635
6345.43 1529
6346.18 1581
6346.93 1573
6347.69 1642
6348.44 1587
6349.19 1741
6349.94 1765
6350.69 1640
6351.45 1736
6352.20 1710
6352.95 1799
6353.70 1846
6354.45 1760
6355.20 1829
6355.96 1826
6356.71 1951
6357.46 1867
6358.21 1697
6358.97 1702
6359.72 1674
6360.47 1698
6361.22 1635
6361.98 1675
6362.73 1668
6363.48 1602
6364.23 1658
6364.99 1640
6365.74 1587
6366.49 1711
6367.24 1640
6368.00 1676
6368.75 1735
6369.50 1688
6370.26 1757
6371.01 1692
6371.76 1603
6372.51 1659
6373.27 1575
6374.02 1548
6374.77 1612
6375.53 1647
6376.28 1684
6377.03 1514
6377.79 1635
6378.54 1630
6379.29 1606
6380.05 1514
6380.80 1677
6381.56 1660
6382.31 1599
6383.06 1627
6383.82 1583
6384.57 1688
6385.32 1649
6386.08 1606
6386.83 1566
6387.59 1526
6388.34 1546
6389.09 1574
6389.85 1581
6390.60 1564
6391.36 1519
6392.11 1526
6392.86 1627
6393.62 1546
6394.37 1515
6395.13 1564
6395.88 1598
6396.64 1571
6397.39 1611
6398.15 1553
6398.90 1552
6399.66 1551
6400.41 1544
6401.16 1563
6401.92 1474
6402.67 1443
6403.43 1540
6404.18 1643
6404.94 1511
6405.69 1512
6406.45 1550
6407.20 1459
6407.96 1495
6408.72 1663
6409.47 1608
6410.23 1605
6410.98 1557
6411.74 1638
6412.49 1645
6413.25 1638
6414.00 1578
6414.76 1533
6415.51 1511
6416.27 1502
6417.03 1495
6417.78 1476
6418.54 1455
6419.29 1455
6420.05 1503
6420.80 1491
6421.56 1535
6422.32 1586
6423.07 1577
6423.83 1593
6424.59 1619
6425.34 1619
6426.10 1578
6426.85 1548
6427.61 1619
6428.37 1531
6429.12 1564
6429.88 1545
6430.64 1535
6431.39 1537
6432.15 1560
6432.91 1515
6433.66 1498
6434.42 1586
6435.18 1493
6435.93 1556
6436.69 1565
6437.45 1579
6438.20 1582
6438.96 1654
6439.72 1644
6440.47 1713
6441.23 1703
6441.99 1625
6442.75 1699
6443.50 1707
6444.26 1735
6445.02 1695
6445.78 1664
6446.53 1626
6447.29 1693
6448.05 1730
6448.81 1715
6449.56 1625
6450.32 1650
6451.08 1630
6451.84 1552
6452.59 1576
6453.35 1631
6454.11 1723
6454.87 1664
6455.63 1540
6456.38 1652
6457.14 1661
6457.90 1707
6458.66 1829
6459.42 1742
6460.17 1678
6460.93 1655
6461.69 1728
6462.45 1771
6463.21 1773
6463.97 1670
6464.73 1640
6465.48 1624
6466.24 1678
6467.00 1630
6467.76 1700
6468.52 1767
6469.28 1747
6470.04 1759
6470.80 1719
6471.55 1729
6472.31 1665
6473.07 1734
6473.83 1798
6474.59 1728
6475.35 1727
6476.11 1687
6476.87 1763
6477.63 1802
6478.39 1786
6479.15 1760
6479.91 1736
6480.66 1694
6481.42 1694
6482.18 1786
6482.94 1799
6483.70 1721
6484.46 1814
6485.22 1764
6485.98 1821
6486.74 1921
6487.50 1863
6488.26 1946
6489.02 1993
6489.78 1917
6490.54 1942
6491.30 1946
6492.06 2032
6492.82 2090
6493.58 2171
6494.34 2159
6495.10 2266
6495.86 2223
6496.62 2173
6497.38 2271
6498.14 2295
6498.91 2333
6499.67 2405
6500.43 2317
6501.19 2270
6501.95 2247
6502.71 2148
6503.47 2174
6504.23 2232
6504.99 2218
6505.75 2301
6506.51 2253
6507.27 2393
6508.04 2446
6508.80 2366
6509.56 2374
6510.32 2396
6511.08 2378
6511.84 2233
6512.60 2314
6513.36 2386
6514.13 2337
6514.89 2371
6515.65 2409
6516.41 2265
6517.17 2210
6517.93 2347
6518.69 2378
6519.46 2451
6520.22 2612
6520.98 2693
6521.74 2649
6522.50 2771
6523.27 2969
6524.03 2979
6524.79 3096
6525.55 3199
6526.31 3167
6527.08 3309
6527.84 3273
6528.60 3401
6529.36 3438
6530.13 3302
6530.89 3174
6531.65 3190
6532.41 3221
6533.18 3457
6533.94 3574
6534.70 3881
6535.46 4337
6536.23 4630
6536.99 5231
6537.75 5524
6538.51 5894
6539.28 6086
6540.04 5990
6540.80 5620
6541.57 5158
6542.33 4591
6543.09 4101
6543.86 3682
6544.62 3236
6545.38 3000
6546.15 2669
6546.91 2569
6547.67 2503
6548.44 2477
6549.20 2333
6549.96 2211
6550.73 2277
6551.49 2284
6552.25 2385
6553.02 2267
6553.78 2287
6554.54 2392
6555.31 2373
6556.07 2306
6556.84 2345
6557.60 2335
6558.36 2206
6559.13 2289
6559.89 2314
6560.66 2298
6561.42 2333
6562.18 2303
6562.95 2417
6563.71 2573
6564.48 2523
6565.24 2473
6566.01 2507
6566.77 2528
6567.54 2598
6568.30 2690
6569.06 2749
6569.83 2675
6570.59 2626
6571.36 2598
6572.12 2626
6572.89 2650
6573.65 2564
6574.42 2522
6575.18 2738
6575.95 2732
6576.71 2863
6577.48 3011
6578.24 3042
6579.01 2905
6579.77 3025
6580.54 3018
6581.31 3164
6582.07 3089
6582.84 3200
6583.60 3299
6584.37 3377
6585.13 3395
6585.90 3481
6586.66 3503
6587.43 3421
6588.20 3386
6588.96 3380
6589.73 3422
6590.49 3422
6591.26 3386
6592.02 3304
6592.79 3531
6593.56 3576
6594.32 3686
6595.09 3579
6595.86 3635
6596.62 3503
6597.39 3412
6598.15 3309
6598.92 3263
6599.69 3207
6600.45 3040
6601.22 3001
6601.99 2970
6602.75 3011
6603.52 2974
6604.29 2892
6605.05 2850
6605.82 2713
6606.59 2712
6607.35 2763
6608.12 2913
6608.89 2788
6609.65 2821
6610.42 2919
6611.19 2983
6611.96 3053
6612.72 3125
6613.49 3092
6614.26 2958
6615.02 2766
6615.79 2659
6616.56 2618
6617.33 2560
6618.09 2436
6618.86 2552
6619.63 2595
6620.40 2599
6621.16 2488
6621.93 2724
6622.70 2772
6623.47 2725
6624.24 2779
6625.00 2781
6625.77 2952
6626.54 2833
6627.31 2893
6628.08 2877
6628.84 2902
6629.61 2902
6630.38 2690
6631.15 2777
6631.92 2851
6632.68 2853
6633.45 2958
6634.22 3004
6634.99 3215
6635.76 3308
6636.53 3363
6637.30 3353
6638.06 3252
6638.83 3221
6639.60 3225
6640.37 3178
6641.14 2857
6641.91 2760
6642.68 2665
6643.45 2580
6644.22 2530
6644.98 2485
6645.75 2448
6646.52 2526
6647.29 2519
6648.06 2648
6648.83 2729
6649.60 2735
6650.37 2930
6651.14 2680
6651.91 2760
6652.68 2644
6653.45 2776
6654.22 2844
6654.99 2757
6655.76 2699
6656.53 2671
6657.30 2724
6658.06 2697
6658.83 2546
6659.60 2440
6660.37 2445
6661.14 2544
6661.91 2530
6662.68 2497
6663.45 2728
6664.22 2838
6665.00 2935
6665.77 3077
6666.54 3129
6667.31 3082
6668.08 3018
6668.85 2910
6669.62 2880
6670.39 2687
6671.16 2618
6671.93 2601
6672.70 2540
6673.47 2451
6674.24 2428
6675.01 2404
6675.78 2304
6676.55 2332
6677.32 2183
6678.10 2258
6678.87 2235
6679.64 2315
6680.41 2299
6681.18 2085
6681.95 2179
6682.72 2251
6683.49 2358
6684.26 2521
6685.04 2599
6685.81 2725
6686.58 2760
6687.35 2918
6688.12 2933
6688.89 3000
6689.67 3033
6690.44 2969
6691.21 2877
6691.98 2730
6692.75 2640
6693.52 2544
6694.30 2442
6695.07 2301
6695.84 2241
6696.61 2194
6697.38 2230
6698.16 2106
6698.93 2085
6699.70 2154
6700.47 2162
6701.25 2114
6702.02 2125
6702.79 2039
6703.56 2023
6704.33 2031
6705.11 2133
6705.88 2098
6706.65 2080
6707.43 1951
6708.20 2088
6708.97 2097
6709.74 2089
6710.52 2051
6711.29 2124
6712.06 2174
6712.84 2175
6713.61 2220
6714.38 2223
6715.15 2331
6715.93 2262
6716.70 2323
6717.47 2420
6718.25 2377
6719.02 2405
6719.79 2378
6720.57 2325
6721.34 2375
6722.11 2390
6722.89 2277
6723.66 2279
6724.43 2257
6725.21 2285
6725.98 2224
6726.76 2217
6727.53 2040
6728.30 2089
6729.08 2108
6729.85 1942
6730.63 1974
6731.40 1908
6732.17 1883
6732.95 1845
6733.72 1917
6734.50 1869
6735.27 1912
6736.04 1938
6736.82 1927
6737.59 1933
6738.37 1983
6739.14 1909
6739.92 1911
6740.69 1866
6741.47 1965
6742.24 1949
6743.02 1936
6743.79 1940
6744.57 1877
6745.34 1833
6746.12 1866
6746.89 1937
6747.66 1852
6748.44 1938
6749.22 1886
6749.99 1897
6750.77 1880
6751.54 1850
6752.32 1855
6753.09 1900
6753.87 1943
6754.64 1874
6755.42 1742
6756.19 1792
6756.97 1782
6757.74 1670
6758.52 1654
6759.29 1706
6760.07 1800
6760.85 1727
6761.62 1720
6762.40 1749
6763.17 1807
6763.95 1754
6764.73 1702
6765.50 1730
6766.28 1762
6767.05 1795
6767.83 1769
6768.61 1812
6769.38 1766
6770.16 1712
6770.94 1770
6771.71 1702
6772.49 1747
6773.26 1609
6774.04 1709
6774.82 1773
6775.59 1802
6776.37 1786
6777.15 1793
6777.92 1847
6778.70 1960
6779.48 1971
6780.25 1976
6781.03 2059
6781.81 2067
6782.59 2052
6783.36 1959
6784.14 1925
6784.92 1855
6785.69 1826
6786.47 1804
6787.25 1778
6788.03 1665
6788.80 1682
6789.58 1692
6790.36 1673
6791.13 1553
6791.91 1561
6792.69 1611
6793.47 1581
6794.25 1582
6795.02 1543
6795.80 1568
6796.58 1617
6797.36 1579
6798.13 1441
6798.91 1496
6799.69 1493
6800.47 1588
6801.25 1585
6802.02 1560
6802.80 1503
6803.58 1604
6804.36 1633
6805.14 1629
6805.92 1533
6806.69 1558
6807.47 1520
6808.25 1572
6809.03 1467
6809.81 1517
6810.59 1580
6811.36 1624
6812.14 1668
6812.92 1582
6813.70 1532
6814.48 1526
6815.26 1570
6816.04 1579
6816.82 1601
6817.60 1643
6818.37 1600
6819.15 1598
6819.93 1736
6820.71 1684
6821.49 1613
6822.27 1492
6823.05 1514
6823.83 1571
6824.61 1580
6825.39 1531
6826.17 1488
6826.95 1454
6827.73 1517
6828.51 1449
6829.29 1449
6830.07 1471
6830.85 1476
6831.63 1384
6832.40 1458
6833.18 1480
6833.96 1440
6834.74 1487
6835.52 1554
6836.30 1528
6837.08 1410
6837.87 1459
6838.65 1533
6839.43 1489
6840.21 1459
6840.99 1419
6841.77 1407
6842.55 1499
6843.33 1476
6844.11 1466
6844.89 1461
6845.67 1466
6846.45 1510
6847.23 1487
6848.01 1589
6848.79 1701
6849.57 1619
6850.35 1734
6851.13 1752
6851.92 1800
6852.70 1876
6853.48 1951
6854.26 1981
6855.04 1892
6855.82 1821
6856.60 1804
6857.38 1788
6858.16 1633
6858.95 1664
6859.73 1567
6860.51 1598
6861.29 1526
6862.07 1560
6862.85 1548
6863.64 1424
6864.42 1486
6865.20 1503
6865.98 1422
6866.76 1423
6867.54 1447
6868.33 1517
6869.11 1500
6869.89 1444
6870.67 1408
6871.45 1443
6872.24 1484
6873.02 1406
6873.80 1437
6874.58 1418
6875.36 1461
6876.15 1530
6876.93 1512
6877.71 1403
6878.49 1337
6879.28 1414
6880.06 1474
6880.84 1494
6881.62 1497
6882.41 1549
6883.19 1573
6883.97 1643
6884.76 1588
6885.54 1665
6886.32 1701
6887.10 1682
6887.89 1813
6888.67 1865
6889.45 1889
6890.24 1905
6891.02 1822
6891.80 1832
6892.59 1763
6893.37 1677
6894.15 1646
6894.94 1556
6895.72 1498
6896.50 1573
6897.29 1625
6898.07 1576
6898.85 1565
6899.64 1577
6900.42 1622
6901.21 1674
6901.99 1580
6902.77 1632
6903.56 1591
6904.34 1669
6905.12 1771
6905.91 1629
6906.69 1627
6907.48 1810
6908.26 1723
6909.05 1752
6909.83 1727
6910.61 1809
6911.40 1804
6912.18 1733
6912.97 1612
6913.75 1613
6914.54 1560
6915.32 1506
6916.11 1582
6916.89 1524
6917.67 1572
6918.46 1550
6919.24 1626
6920.03 1637
6920.81 1718
6921.60 1816
6922.38 1874
6923.17 2011
6923.95 2036
6924.74 2047
6925.52 2083
6926.31 1883
6927.09 1880
6927.88 1899
6928.67 1792
6929.45 1726
6930.24 1654
6931.02 1526
6931.81 1602
6932.59 1564
6933.38 1445
6934.16 1484
6934.95 1567
6935.74 1547
6936.52 1447
6937.31 1511
6938.09 1491
6938.88 1568
6939.66 1524
6940.45 1408
6941.24 1453
6942.02 1604
6942.81 1552
6943.59 1550
6944.38 1594
6945.17 1646
6945.95 1634
6946.74 1663
6947.53 1632
6948.31 1613
6949.10 1714
6949.89 1727
6950.67 1725
6951.46 1738
6952.25 1639
6953.03 1624
6953.82 1581
6954.61 1636
6955.39 1606
6956.18 1695
6956.97 1651
6957.75 1664
6958.54 1682
6959.33 1753
6960.11 1737
6960.90 1759
6961.69 1816
6962.48 1804
6963.26 1760
6964.05 1765
6964.84 1675
6965.63 1793
6966.41 1806
6967.20 1760
6967.99 1725
6968.78 1674
6969.56 1755
6970.35 1766
6971.14 1776
6971.93 1774
6972.71 1844
6973.50 1846
6974.29 1962
6975.08 2029
6975.87 2056
6976.65 2112
6977.44 2129
6978.23 2168
6979.02 2264
6979.81 2378
6980.60 2428
6981.38 2466
6982.17 2606
6982.96 2627
6983.75 2689
6984.54 2970
6985.33 3253
6986.11 3533
6986.90 3679
6987.69 3808
6988.48 3901
6989.27 3731
6990.06 3513
6990.85 3279
6991.64 3004
6992.42 2749
6993.21 2489
6994.00 2432
6994.79 2301
6995.58 2189
6996.37 2232
6997.16 2384
6997.95 2488
6998.74 2597
6999.53 2827
7000.32 3027
7001.11 3229
7001.90 3273
7002.68 3300
7003.47 3311
7004.26 3214
7005.05 3101
7005.84 2742
7006.63 2598
7007.42 2340
7008.21 2212
7009.00 2019
7009.79 1908
7010.58 1830
7011.37 1859
7012.16 1734
7012.95 1653
7013.74 1735
7014.53 1735
7015.32 1664
7016.11 1565
7016.90 1574
7017.69 1619
7018.48 1587
7019.27 1530
7020.07 1563
7020.86 1571
7021.65 1529
7022.44 1509
7023.23 1587
7024.02 1582
7024.81 1584
7025.60 1695
7026.39 1655
7027.18 1626
7027.97 1526
7028.76 1588
7029.55 1654
7030.35 1625
7031.14 1611
7031.93 1559
7032.72 1535
7033.51 1526
7034.30 1549
7035.09 1553
7035.88 1495
7036.68 1538
7037.47 1554
7038.26 1566
7039.05 1591
7039.84 1568
7040.63 1602
7041.43 1562
7042.22 1633
7043.01 1644
7043.80 1664
7044.59 1677
7045.38 1626
7046.18 1664
7046.97 1620
7047.76 1693
7048.55 1776
7049.35 1693
7050.14 1753
7050.93 1787
7051.72 1797
7052.51 1768
7053.31 1841
7054.10 1827
7054.89 1757
7055.68 1745
7056.48 1620
7057.27 1593
7058.06 1618
7058.85 1499
7059.65 1393
7060.44 1441
7061.23 1432
7062.03 1475
7062.82 1467
7063.61 1522
7064.40 1518
7065.20 1564
7065.99 1446
7066.78 1354
7067.58 1435
7068.37 1421
7069.16 1443
7069.96 1368
7070.75 1408
7071.54 1464
7072.34 1386
7073.13 1351
7073.92 1438
7074.72 1345
7075.51 1404
7076.30 1360
7077.10 1332
7077.89 1426
7078.69 1347
7079.48 1440
7080.27 1421
7081.07 1424
7081.86 1410
7082.66 1443
7083.45 1413
7084.24 1473
7085.04 1445
7085.83 1364
7086.63 1386
7087.42 1437
7088.21 1363
7089.01 1316
7089.80 1353
7090.60 1389
7091.39 1386
7092.19 1323
7092.98 1257
7093.78 1306
7094.57 1386
7095.37 1404
7096.16 1335
7096.96 1275
7097.75 1261
7098.55 1306
7099.34 1323
7100.14 1241
7100.93 1211
7101.73 1171
7102.52 1321
7103.32 1344
7104.11 1298
7104.91 1215
7105.70 1299
7106.50 1248
7107.29 1204
7108.09 1241
7108.88 1207
7109.68 1178
7110.47 1194
7111.27 1200
7112.07 1151
7112.86 1180
7113.66 1123
7114.45 1182
7115.25 1190
7116.04 1225
7116.84 1238
7117.64 1180
7118.43 1181
7119.23 1239
7120.02 1211
7120.82 1181
7121.62 1251
7122.41 1233
7123.21 1268
7124.01 1286
7124.80 1324
7125.60 1280
7126.40 1216
7127.19 1156
7127.99 1236
7128.79 1261
7129.58 1203
7130.38 1185
7131.18 1165
7131.97 1175
7132.77 1199
7133.57 1174
7134.36 1169
7135.16 1189
7135.96 1181
7136.75 1201
7137.55 1240
7138.35 1227
7139.14 1205
7139.94 1233
7140.74 1180
7141.54 1235
7142.33 1237
7143.13 1266
7143.93 1277
7144.73 1241
7145.52 1288
7146.32 1173
7147.12 1251
7147.92 1276
7148.71 1309
7149.51 1246
7150.31 1187
7151.11 1229
7151.91 1267
7152.70 1221
7153.50 1162
7154.30 1179
7155.10 1112
7155.90 1064
7156.69 1099
7157.49 1166
7158.29 1158
7159.09 1181
7159.89 1115
7160.69 1095
7161.48 1060
7162.28 1177
7163.08 1146
7163.88 1114
7164.68 1120
7165.48 1106
7166.28 1167
7167.07 1201
7167.87 1136
7168.67 1171
7169.47 1161
7170.27 1215
7171.07 1184
7171.87 1192
7172.67 1267
7173.47 1252
7174.27 1214
7175.06 1226
7175.86 1213
7176.66 1175
7177.46 1202
7178.26 1177
7179.06 1169
7179.86 1159
7180.66 1050
7181.46 1080
7182.26 1123
7183.06 1170
7183.86 1146
7184.66 1209
7185.46 1287
7186.26 1315
7187.06 1353
7187.86 1298
7188.66 1184
7189.46 1128
7190.26 1218
7191.06 1185
7191.86 1173
7192.66 1112
7193.46 1151
7194.26 1092
7195.06 1067
7195.86 1130
7196.66 1179
7197.46 1175
7198.26 1061
7199.06 1155
7199.86 1163
7200.66 1170
7201.46 1042
7202.26 1090
7203.06 1171
7203.87 1144
7204.67 1140
7205.47 1138
7206.27 1090
7207.07 1136
7207.87 1117
7208.67 1045
7209.47 1057
7210.27 1052
7211.07 1178
7211.88 1179
7212.68 1075
7213.48 1101
7214.28 1161
7215.08 1087
7215.88 1072
7216.68 1090
7217.49 1108
7218.29 1099
7219.09 1144
7219.89 1076
7220.69 1072
7221.49 1154
7222.30 1136
7223.10 1162
7223.90 1154
7224.70 1152
7225.50 1113
7226.31 1124
7227.11 1141
7227.91 1132
7228.71 1119
7229.51 1078
7230.32 1126
7231.12 1142
7231.92 1130
7232.72 1133
7233.53 1143
7234.33 1105
7235.13 1109
7235.93 1090
7236.74 1079
7237.54 1050
7238.34 1168
7239.14 1192
7239.95 1259
7240.75 1254
7241.55 1197
7242.36 1192
7243.16 1237
7243.96 1183
7244.77 1189
7245.57 1252
7246.37 1141
7247.17 1170
7247.98 1187
7248.78 1183
7249.58 1142
7250.39 1160
7251.19 1177
7251.99 1148
7252.80 1173
7253.60 1200
7254.41 1284
7255.21 1198
7256.01 1197
7256.82 1134
7257.62 1173
7258.42 1128
7259.23 1136
7260.03 1108
7260.84 1131
7261.64 1067
7262.44 1095
7263.25 1097
7264.05 1109
7264.86 1176
7265.66 1091
7266.46 1193
7267.27 1202
7268.07 1119
7268.88 1132
7269.68 1133
7270.49 1208
7271.29 1171
7272.10 1069
7272.90 1078
7273.71 1133
7274.51 1139
7275.31 1225
7276.12 1200
7276.92 1143
7277.73 1137
7278.53 1169
7279.34 1237
7280.14 1282
7280.95 1314
7281.75 1363
7282.56 1307
7283.37 1372
7284.17 1401
7284.98 1485
7285.78 1537
7286.59 1502
7287.39 1530
7288.20 1551
7289.00 1484
7289.81 1434
7290.61 1479
7291.42 1428
7292.23 1287
7293.03 1303
7293.84 1277
7294.64 1247
7295.45 1276
7296.25 1360
7297.06 1388
7297.87 1369
7298.67 1324
7299.48 1305
7300.28 1315
7301.09 1390
7301.90 1319
7302.70 1334
7303.51 1361
7304.32 1447
7305.12 1430
7305.93 1467
7306.74 1412
7307.54 1405
7308.35 1395
7309.16 1542
7309.96 1533
7310.77 1518
7311.58 1610
7312.38 1605
7313.19 1495
7314.00 1542
7314.80 1581
7315.61 1562
7316.42 1522
7317.22 1519
7318.03 1478
7318.84 1553
7319.65 1553
7320.45 1702
7321.26 1805
7322.07 1845
7322.88 1909
7323.68 1864
7324.49 1817
7325.30 1776
7326.11 1629
7326.91 1627
7327.72 1568
7328.53 1475
7329.34 1518
7330.14 1475
7330.95 1421
7331.76 1326
7332.57 1216
7333.38 1271
7334.18 1340
7334.99 1315
7335.80 1274
7336.61 1251
7337.42 1223
7338.22 1229
7339.03 1250
7339.84 1245
7340.65 1289
7341.46 1269
7342.27 1253
7343.07 1363
7343.88 1311
7344.69 1217
7345.50 1277
7346.31 1285
7347.12 1371
7347.93 1229
7348.74 1338
7349.54 1374
7350.35 1330
7351.16 1344
7351.97 1287
7352.78 1339
7353.59 1254
7354.40 1220
7355.21 1313
7356.02 1313
7356.83 1242
7357.64 1301
7358.45 1329
7359.25 1258
7360.06 1243
7360.87 1274
7361.68 1284
7362.49 1262
7363.30 1241
7364.11 1216
7364.92 1281
7365.73 1191
7366.54 1262
7367.35 1220
7368.16 1303
7368.97 1242
7369.78 1322
7370.59 1339
7371.40 1318
7372.21 1353
7373.02 1227
7373.83 1341
7374.64 1346
7375.45 1367
7376.26 1346
7377.07 1415
7377.88 1463
7378.69 1447
7379.50 1492
7380.31 1553
7381.13 1581
7381.94 1734
7382.75 1762
7383.56 1801
7384.37 1773
7385.18 1830
7385.99 1687
7386.80 1556
7387.61 1531
7388.42 1478
7389.23 1318
7390.05 1303
7390.86 1322
7391.67 1285
7392.48 1276
7393.29 1234
7394.10 1245
7394.91 1156
7395.72 1199
7396.54 1177
7397.35 1254
7398.16 1226
7398.97 1310
7399.78 1322
7400.59 1393
7401.41 1408
7402.22 1400
7403.03 1532
7403.84 1528
7404.65 1499
7405.46 1501
7406.28 1471
7407.09 1361
7407.90 1411
7408.71 1408
7409.52 1336
7410.34 1302
7411.15 1279
7411.96 1230
7412.77 1286
7413.59 1181
7414.40 1170
7415.21 1157
7416.02 1143
7416.84 1087
7417.65 1092
7418.46 1062
7419.27 1064
7420.09 1049
7420.90 1069
7421.71 1104
7422.53 1090
7423.34 1146
7424.15 1095
7424.96 1090
7425.78 1073
7426.59 1083
7427.40 1027
7428.22 1087
7429.03 1070
7429.84 1063
7430.66 1115
7431.47 1160
7432.28 1093
7433.10 1096
7433.91 1124
7434.72 1089
7435.54 1144
7436.35 1082
7437.17 1030
7437.98 1108
7438.79 1074
7439.61 1033
7440.42 1050
7441.23 1051
7442.05 1175
7442.86 1131
7443.68 1095
7444.49 1082
7445.30 1046
7446.12 1078
7446.93 1077
7447.75 1090
7448.56 1096
7449.38 1119
7450.19 1083
7451.00 1022
7451.82 1127
7452.63 1111
7453.45 1132
7454.26 1054
7455.08 1045
7455.89 1001
7456.71 1057
7457.52 1069
7458.34 1034
7459.15 1034
7459.97 1046
7460.78 1149
7461.60 1134
7462.41 1070
7463.23 1120
7464.04 1104
7464.86 1207
7465.67 1208
7466.49 1066
7467.30 1048
7468.12 1122
7468.93 1104
7469.75 1093
7470.56 1077
7471.38 1107
7472.20 1178
7473.01 1131
7473.83 1067
7474.64 1065
7475.46 1104
7476.27 1150
7477.09 1098
7477.91 1069
7478.72 1073
7479.54 1084
7480.35 1040
7481.17 1037
7481.99 1136
7482.80 1120
7483.62 1090
7484.44 1114
7485.25 1033
7486.07 1113
7486.88 1050
7487.70 1053
7488.52 1053
7489.33 1078
7490.15 1087
7490.97 1037
7491.78 1033
7492.60 1008
7493.42 1038
7494.23 978
7495.05 1030
7495.87 1005
7496.69 1015
7497.50 1032
7498.32 1001
7499.14 947
7499.95 1013
7500.77 1002
7501.59 1016
7502.40 1067
7503.22 1069
7504.04 1054
7504.86 1073
7505.67 1045
7506.49 1032
7507.31 1021
7508.13 1068
7508.94 1082
7509.76 1092
7510.58 1077
7511.40 1048
7512.22 1020
7513.03 1022
7513.85 1014
7514.67 1060
7515.49 1013
7516.31 943
7517.12 943
7517.94 1004
7518.76 995
7519.58 974
7520.40 1018
7521.21 990
7522.03 929
7522.85 1050
7523.67 986
7524.49 1062
7525.31 1092
7526.12 1055
7526.94 1073
7527.76 1052
7528.58 1048
7529.40 1007
7530.22 1011
7531.04 1025
7531.86 979
7532.67 977
7533.49 1012
7534.31 948
7535.13 1070
7535.95 1031
7536.77 1056
7537.59 1080
7538.41 1071
7539.23 1110
7540.05 1129
7540.87 1069
7541.69 1114
7542.51 1077
7543.32 1021
7544.14 1021
7544.96 1073
7545.78 1133
7546.60 1053
7547.42 1111
7548.24 1115
7549.06 1134
7549.88 1039
7550.70 1022
7551.52 1053
7552.34 1121
7553.16 1096
7553.98 1041
7554.80 1191
7555.62 1149
7556.44 1096
7557.26 1207
7558.08 1301
7558.90 1211
7559.72 1247
7560.54 1263
7561.36 1225
7562.19 1214
7563.01 1280
7563.83 1185
7564.65 1208
7565.47 1135
7566.29 1150
7567.11 1127
7567.93 1179
7568.75 1186
7569.57 1131
7570.39 1111
7571.21 1114
7572.03 1128
7572.86 1134
7573.68 1160
7574.50 1187
7575.32 1173
7576.14 1162
7576.96 1236
7577.78 1261
7578.60 1256
7579.43 1205
7580.25 1215
7581.07 1249
7581.89 1219
7582.71 1242
7583.53 1317
7584.36 1323
7585.18 1286
7586.00 1279
7586.82 1347
7587.64 1385
7588.47 1461
7589.29 1410
7590.11 1463
7590.93 1466
7591.75 1489
7592.58 1474
7593.40 1458
7594.22 1441
7595.04 1495
7595.86 1460
7596.69 1503
7597.51 1390
7598.33 1400
7599.15 1360
7599.98 1401
7600.80 1427
7601.62 1493
7602.45 1579
7603.27 1699
7604.09 1761
7604.91 1879
7605.74 1977
7606.56 2038
7607.38 2040
7608.21 2027
7609.03 1963
7609.85 1858
7610.67 1769
7611.50 1671
7612.32 1648
7613.14 1557
7613.97 1510
7614.79 1560
7615.61 1548
7616.44 1601
7617.26 1678
7618.08 1596
7618.91 1493
7619.73 1553
7620.56 1596
7621.38 1623
7622.20 1563
7623.03 1565
7623.85 1583
7624.67 1563
7625.50 1449
7626.32 1551
7627.15 1644
7627.97 1735
7628.80 1854
7629.62 1970
7630.44 2099
7631.27 2292
7632.09 2473
7632.92 2673
7633.74 2798
7634.57 2734
7635.39 2624
7636.21 2482
7637.04 2182
7637.86 2072
7638.69 1858
7639.51 1668
7640.34 1545
7641.16 1365
7641.99 1309
7642.81 1310
7643.64 1305
7644.46 1298
7645.29 1300
7646.11 1165
7646.94 1142
7647.76 1176
7648.59 1153
7649.41 1095
7650.24 1149
7651.06 1188
7651.89 1189
7652.71 1197
7653.54 1148
7654.37 1078
7655.19 1074
7656.02 1205
7656.84 1214
7657.67 1140
7658.49 1247
7659.32 1117
7660.14 1146
7660.97 1142
7661.80 1135
7662.62 1143
7663.45 1125
7664.27 1053
7665.10 1044
7665.93 1093
7666.75 1103
7667.58 1138
7668.41 1115
7669.23 1143
7670.06 1145
7670.88 1175
7671.71 1186
7672.54 1165
7673.36 1150
7674.19 1114
7675.02 1112
7675.84 1064
7676.67 1104
7677.50 1081
7678.32 1109
7679.15 1080
7679.98 1047
7680.81 1102
7681.63 1141
7682.46 1073
7683.29 1041
7684.11 1013
7684.94 1064
7685.77 1090
7686.59 1124
7687.42 1083
7688.25 1130
7689.08 1109
7689.90 1095
7690.73 1102
7691.56 1140
7692.39 1107
7693.21 1102
7694.04 1175
7694.87 1096
7695.70 1034
7696.53 1088
7697.35 1120
7698.18 1155
7699.01 1131
7699.84 1159
7700.66 1168
7701.49 1273
7702.32 1190
7703.15 1091
7703.98 1142
7704.81 1109
7705.63 1054
7706.46 1089
7707.29 1034
7708.12 1056
7708.95 1059
7709.78 1039
7710.60 1069
7711.43 1078
7712.26 1047
7713.09 1057
7713.92 1005
7714.75 1053
7715.58 1012
7716.41 1034
7717.23 1034
7718.06 1023
7718.89 1022
7719.72 1050
7720.55 1047
7721.38 1041
7722.21 967
7723.04 955
7723.87 946
7724.70 964
7725.53 917
7726.36 955
7727.18 961
7728.01 939
7728.84 923
7729.67 969
7730.50 942
7731.33 1011
7732.16 1010
7732.99 981
7733.82 947
7734.65 956
7735.48 1008
7736.31 1008
7737.14 958
7737.97 937
7738.80 955
7739.63 903
7740.46 955
7741.29 987
7742.12 1025
7742.95 1001
7743.78 1087
7744.61 1048
7745.44 1010
7746.27 1082
7747.10 1173
7747.94 1210
7748.77 1318
7749.60 1324
7750.43 1348
7751.26 1336
7752.09 1263
7752.92 1192
7753.75 1109
7754.58 1089
7755.41 1036
7756.24 1025
7757.07 888
7757.91 972
7758.74 979
7759.57 966
7760.40 926
7761.23 878
7762.06 954
7762.89 927
7763.72 946
7764.56 963
7765.39 980
7766.22 966
7767.05 970
7767.88 988
7768.71 928
7769.55 934
7770.38 920
7771.21 946
7772.04 944
7772.87 896
7773.70 913
7774.54 870
7775.37 876
7776.20 910
7777.03 925
7777.86 887
7778.70 906
7779.53 899
7780.36 930
7781.19 918
7782.03 999
7782.86 932
7783.69 939
7784.52 864
7785.36 916
7786.19 1004
7787.02 988
7787.85 1020
7788.69 979
7789.52 1050
7790.35 1099
7791.19 1032
7792.02 1072
7792.85 1073
7793.68 1086
7794.52 993
7795.35 982
7796.18 929
7797.02 953
7797.85 921
7798.68 946
7799.52 903
7800.35 930
7801.18 931
7802.02 965
7802.85 928
7803.68 855
7804.52 884
7805.35 939
7806.18 933
7807.02 974
7807.85 974
7808.69 913
7809.52 927
7810.35 961
7811.19 929
7812.02 972
7812.86 961
7813.69 1032
7814.52 1036
7815.36 1076
7816.19 1061
7817.03 1067
7817.86 1050
7818.70 1105
7819.53 1018
7820.36 985
7821.20 978
7822.03 1085
7822.87 999
7823.70 945
7824.54 1008
7825.37 994
7826.21 958
7827.04 1023
7827.88 1000
7828.71 976
7829.55 966
7830.38 922
7831.22 952
7832.05 852
7832.89 986
7833.72 943
7834.56 954
7835.39 953
7836.23 937
7837.06 900
7837.90 979
7838.73 958
7839.57 948
7840.40 920
7841.24 895
7842.07 875
7842.91 924
7843.75 916
7844.58 936
7845.42 952
7846.25 1022
7847.09 1000
7847.93 1002
7848.76 1007
7849.60 903
7850.43 952
7851.27 946
7852.11 883
7852.94 839
7853.78 902
7854.61 973
7855.45 986
7856.29 1012
7857.12 968
7857.96 1036
7858.80 1043
7859.63 1021
7860.47 1023
7861.31 1030
7862.14 1048
7862.98 1003
7863.82 1001
7864.65 957
7865.49 965
7866.33 1028
7867.16 951
7868.00 918
7868.84 969
7869.67 948
7870.51 951
7871.35 962
7872.19 947
7873.02 880
7873.86 975
7874.70 965
7875.53 972
7876.37 943
7877.21 978
7878.05 974
7878.88 1009
7879.72 1060
7880.56 1105
7881.40 1094
7882.24 1030
7883.07 986
7883.91 967
7884.75 934
7885.59 945
7886.42 994
7887.26 930
7888.10 929
7888.94 953
7889.78 950
7890.62 920
7891.45 821
7892.29 927
7893.13 964
7893.97 941
7894.81 906
7895.65 889
7896.48 937
7897.32 967
7898.16 973
7899.00 937
7899.84 924
7900.68 943
7901.52 931
7902.35 911
7903.19 907
7904.03 965
7904.87 984
7905.71 925
7906.55 928
7907.39 867
7908.23 899
7909.07 834
7909.91 869
7910.75 954
7911.58 945
7912.42 855
7913.26 844
7914.10 924
7914.94 935
7915.78 856
7916.62 812
7917.46 962
7918.30 904
7919.14 966
7919.98 981
7920.82 954
7921.66 945
7922.50 930
7923.34 924
7924.18 962
7925.02 860
7925.86 846
7926.70 875
7927.54 861
7928.38 774
7929.22 780
7930.06 797
7930.90 831
7931.74 859
7932.58 782
7933.42 777
7934.26 794
7935.10 840
7935.94 836
7936.78 874
7937.62 859
7938.47 840
7939.31 817
7940.15 791
7940.99 791
7941.83 831
7942.67 794
7943.51 848
7944.35 799
7945.19 771
7946.03 866
7946.88 905
7947.72 934
7948.56 896
7949.40 836
7950.24 866
7951.08 915
7951.92 925
7952.76 928
7953.61 834
7954.45 886
7955.29 914
7956.13 935
7956.97 920
7957.81 932
7958.66 884
7959.50 932
7960.34 863
7961.18 845
7962.02 821
7962.87 886
7963.71 888
7964.55 849
7965.39 822
7966.23 842
7967.08 913
7967.92 958
7968.76 953
7969.60 870
7970.45 879
7971.29 848
7972.13 829
7972.97 863
7973.82 875
7974.66 807
7975.50 885
7976.34 901
7977.19 855
7978.03 836
7978.87 820
7979.72 873
7980.56 842
7981.40 832
7982.24 848
7983.09 829
7983.93 879
7984.77 870
7985.62 805
7986.46 827
7987.30 878
7988.15 751
7988.99 823
7989.83 815
7990.68 771
7991.52 807
7992.36 844
7993.21 850
7994.05 804
7994.90 755
7995.74 792
7996.58 846
7997.43 778
7998.27 757
7999.11 797
7999.96 826
8000.80 723
8001.65 707
8002.49 794
8003.34 785
8004.18 753
8005.02 803
8005.87 810
8006.71 820
8007.56 794
8008.40 813
8009.25 839
8010.09 776
8010.93 831
8011.78 836
8012.62 807
8013.47 780
8014.31 790
8015.16 773
8016.00 745
8016.85 716
8017.69 783
8018.54 781
8019.38 767
8020.23 827
8021.07 825
8021.92 822
8022.76 882
8023.61 840
8024.45 797
8025.30 763
8026.14 811
8026.99 784
8027.83 783
8028.68 786
8029.53 849
8030.37 844
8031.22 815
8032.06 831
8032.91 769
8033.75 813
8034.60 837
8035.45 833
8036.29 779
8037.14 789
8037.98 723
8038.83 766
8039.68 826
8040.52 836
8041.37 819
8042.21 766
8043.06 698
8043.91 736
8044.75 730
8045.60 777
8046.45 791
8047.29 778
8048.14 742
8048.99 747
8049.83 763
8050.68 749
8051.53 729
8052.37 734
8053.22 769
8054.07 714
8054.91 700
8055.76 800
8056.61 762
8057.45 756
8058.30 679
8059.15 771
8060.00 748
8060.84 694
8061.69 717
8062.54 697
8063.38 767
8064.23 721
8065.08 741
8065.93 755
8066.77 768
8067.62 817
8068.47 801
8069.32 748
8070.16 706
8071.01 708
8071.86 704
8072.71 753
8073.56 738
8074.40 728
8075.25 745
8076.10 767
8076.95 767
8077.80 749
8078.64 741
8079.49 741
8080.34 690
8081.19 655
8082.04 717
8082.89 749
8083.73 781
8084.58 715
8085.43 750
8086.28 708
8087.13 667
8087.98 767
8088.82 698
8089.67 728
8090.52 702
8091.37 764
8092.22 774
8093.07 763
8093.92 782
8094.77 811
8095.62 716
8096.46 767
8097.31 699
8098.16 718
8099.01 727
8099.86 733
8100.71 743
8101.56 798
8102.41 825
8103.26 740
8104.11 772
8104.96 751
8105.81 765
8106.66 778
8107.51 811
8108.36 799
8109.21 762
8110.06 740
8110.91 742
8111.76 704
8112.61 714
8113.46 732
8114.31 719
8115.16 757
8116.01 695
8116.86 802
8117.71 818
8118.56 776
8119.41 831
8120.26 795
8121.11 826
8121.96 764
8122.81 748
8123.66 827
8124.51 801
8125.36 801
8126.21 825
8127.06 831
8127.91 823
8128.76 889
8129.61 826
8130.46 842
8131.31 777
8132.17 844
8133.02 909
8133.87 863
8134.72 774
8135.57 845
8136.42 846
8137.27 883
8138.12 837
8138.97 890
8139.83 884
8140.68 855
8141.53 855
8142.38 938
8143.23 979
8144.08 988
8144.94 996
8145.79 925
8146.64 923
8147.49 966
8148.34 923
8149.19 938
8150.05 874
8150.90 867
8151.75 818
8152.60 839
8153.45 838
8154.31 944
8155.16 935
8156.01 975
8156.86 985
8157.71 948
8158.57 944
8159.42 943
8160.27 933
8161.12 913
8161.98 900
8162.83 882
8163.68 851
8164.53 835
8165.39 850
8166.24 791
8167.09 755
8167.95 830
8168.80 862
8169.65 806
8170.50 810
8171.36 855
8172.21 820
8173.06 843
8173.92 747
8174.77 767
8175.62 797
8176.48 836
8177.33 727
8178.18 730
8179.04 783
8179.89 839
8180.74 793
8181.60 784
8182.45 761
8183.30 738
8184.16 810
8185.01 767
8185.86 758
8186.72 772
8187.57 747
8188.43 762
8189.28 726
8190.13 772
8190.99 733
8191.84 738
8192.70 744
8193.55 785
8194.40 753
8195.26 755
8196.11 785
8196.97 795
8197.82 766
8198.68 761
8199.53 771
8200.39 776
8201.24 815
8202.09 819
8202.95 718
8203.80 768
8204.66 818
8205.51 755
8206.37 736
8207.22 781
8208.08 857
8208.93 801
8209.79 709
8210.64 722
8211.50 772
8212.35 769
8213.21 813
8214.06 754
8214.92 782
8215.77 783
8216.63 727
8217.49 740
8218.34 702
8219.20 760
8220.05 832
8220.91 797
8221.76 736
8222.62 763
8223.47 761
8224.33 835
8225.19 826
8226.04 832
8226.90 777
8227.75 763
8228.61 725
8229.47 730
8230.32 801
8231.18 742
8232.03 733
8232.89 736
8233.75 749
8234.60 763
8235.46 822
8236.32 785
8237.17 854
8238.03 802
8238.88 755
8239.74 700
8240.60 764
8241.45 828
8242.31 803
8243.17 774
8244.02 703
8244.88 745
8245.74 790
8246.60 743
8247.45 746
8248.31 780
8249.17 764
8250.02 789
8250.88 772
8251.74 830
8252.59 794
8253.45 795
8254.31 727
8255.17 744
8256.02 759
8256.88 761
8257.74 796
8258.60 780
8259.45 701
8260.31 752
8261.17 743
8262.03 706
8262.89 734
8263.74 762
8264.60 764
8265.46 806
8266.32 756
8267.17 694
8268.03 742
8268.89 722
8269.75 793
8270.61 807
8271.47 771
8272.32 751
8273.18 753
8274.04 843
8274.90 849
8275.76 842
8276.62 818
8277.47 814
8278.33 729
8279.19 773
8280.05 850
8280.91 861
8281.77 806
8282.63 762
8283.48 730
8284.34 842
8285.20 796
8286.06 781
8286.92 815
8287.78 773
8288.64 783
8289.50 833
8290.36 852
8291.22 835
8292.08 871
8292.94 782
8293.79 783
8294.65 779
8295.51 792
8296.37 876
8297.23 835
8298.09 878
8298.95 867
8299.81 834
8300.67 836
8301.53 901
8302.39 834
8303.25 901
8304.11 911
8304.97 943
8305.83 920
8306.69 856
8307.55 898
8308.41 916
8309.27 906
8310.13 856
8310.99 910
8311.85 917
8312.71 851
8313.57 843
8314.43 905
8315.29 921
8316.15 1003
8317.01 1060
8317.88 1120
8318.74 1090
8319.60 1068
8320.46 1052
8321.32 1025
8322.18 955
8323.04 848
8323.90 800
8324.76 807
8325.62 830
8326.48 836
8327.34 862
8328.21 810
8329.07 789
8329.93 789
8330.79 809
8331.65 833
8332.51 825
8333.37 828
8334.24 888
8335.10 848
8335.96 864
8336.82 774
8337.68 782
8338.54 804
8339.41 768
8340.27 759
8341.13 801
8341.99 817
8342.85 870
8343.71 828
8344.58 896
8345.44 977
8346.30 983
8347.16 952
8348.02 923
8348.89 900
8349.75 848
8350.61 860
8351.47 851
8352.34 810
8353.20 843
8354.06 811
8354.92 853
8355.79 842
8356.65 780
8357.51 762
8358.37 819
8359.24 836
8360.10 830
8360.96 805
8361.83 803
8362.69 803
8363.55 824
8364.41 778
8365.28 753
8366.14 815
8367.00 851
8367.87 802
8368.73 722
8369.59 773
8370.46 844
8371.32 754
8372.18 808
8373.05 821
8373.91 812
8374.77 850
8375.64 823
8376.50 817
8377.37 751
8378.23 802
8379.09 853
8379.96 871
8380.82 839
8381.68 811
8382.55 877
8383.41 846
8384.28 853
8385.14 894
8386.01 838
8386.87 846
8387.73 803
8388.60 791
8389.46 789
8390.33 818
8391.19 810
8392.06 809
8392.92 792
8393.78 786
8394.65 820
8395.51 819
8396.38 853
8397.24 864
8398.11 805
8398.97 864
8399.84 816
8400.70 836
8401.57 878
8402.43 919
8403.30 883
8404.16 846
8405.03 823
8405.89 903
8406.76 895
8407.62 906
8408.49 928
8409.35 847
8410.22 898
8411.08 869
8411.95 853
8412.82 901
8413.68 876
8414.55 864
8415.41 948
8416.28 951
8417.14 902
8418.01 901
8418.88 879
8419.74 883
8420.61 874
8421.47 904
8422.34 884
8423.21 920
8424.07 896
8424.94 960
8425.80 879
8426.67 941
8427.54 952
8428.40 944
8429.27 921
8430.14 956
8431.00 964
8431.87 955
8432.74 926
8433.60 939
8434.47 1024
8435.34 982
8436.20 996
8437.07 982
8437.94 1049
8438.80 971
8439.67 1078
8440.54 1058
8441.40 1041
8442.27 1069
8443.14 1077
8444.00 1175
8444.87 1205
8445.74 1196
8446.61 1145
8447.47 1169
8448.34 1158
8449.21 1154
8450.08 1142
8450.94 1214
8451.81 1147
8452.68 1192
8453.55 1235
8454.41 1384
8455.28 1506
8456.15 1624
8457.02 1795
8457.88 1996
8458.75 2073
8459.62 2060
8460.49 2018
8461.36 1917
8462.22 1844
8463.09 1670
8463.96 1555
8464.83 1460
8465.70 1385
8466.57 1337
8467.43 1395
8468.30 1447
8469.17 1534
8470.04 1533
8470.91 1662
8471.78 1788
8472.65 1694
8473.51 1798
8474.38 1686
8475.25 1598
8476.12 1495
8476.99 1494
8477.86 1366
8478.73 1322
8479.60 1242
8480.46 1136
8481.33 1128
8482.20 1158
8483.07 1164
8483.94 1070
8484.81 1049
8485.68 1068
8486.55 1117
8487.42 1056
8488.29 1068
8489.16 1041
8490.03 1099
8490.90 1061
8491.77 1027
8492.64 1044
8493.51 992
8494.37 952
8495.24 1022
8496.11 1072
8496.98 1028
8497.85 1017
8498.72 1070
8499.59 1050
8500.46 975
8501.33 1001
8502.20 1032
8503.07 994
8503.94 974
8504.82 1033
8505.69 1047
8506.56 1012
8507.43 1055
8508.30 1093
8509.17 1112
8510.04 1092
8510.91 1019
8511.78 1122
8512.65 1091
8513.52 1078
8514.39 1071
8515.26 1055
8516.13 1090
8517.00 1073
8517.87 1102
8518.75 1070
8519.62 1133
8520.49 1074
8521.36 1069
8522.23 1064
8523.10 1075
8523.97 1061
8524.84 1042
8525.71 1091
8526.59 1154
8527.46 1145
8528.33 1133
8529.20 1111
8530.07 1023
8530.94 1074
8531.82 1158
8532.69 1076
8533.56 1068
8534.43 1108
8535.30 1197
8536.17 1239
8537.05 1150
8537.92 1176
8538.79 1180
8539.66 1149
8540.53 1158
8541.41 1170
8542.28 1158
8543.15 1135
8544.02 1126
8544.90 1108
8545.77 1062
8546.64 1090
8547.51 1111
8548.39 1088
8549.26 1073
8550.13 1154
8551.00 1290
8551.88 1318
8552.75 1418
8553.62 1593
8554.49 1748
8555.37 1923
8556.24 1954
8557.11 1988
8557.99 1945
8558.86 1772
8559.73 1722
8560.60 1596
8561.48 1393
8562.35 1269
8563.22 1091
8564.10 1065
8564.97 1013
8565.84 1014
8566.72 988
8567.59 1001
8568.46 960
8569.34 931
8570.21 958
8571.09 979
8571.96 969
8572.83 906
8573.71 930
8574.58 913
8575.45 933
8576.33 895
8577.20 921
8578.08 891
8578.95 910
8579.82 910
8580.70 874
8581.57 1034
8582.45 1001
8583.32 998
8584.20 960
8585.07 1000
8585.94 973
8586.82 958
8587.69 923
8588.57 941
8589.44 971
8590.32 926
8591.19 893
8592.07 897
8592.94 922
8593.82 933
8594.69 898
8595.57 948
8596.44 935
8597.32 879
8598.19 875
8599.07 908
8599.94 923
8600.82 844
8601.69 934
8602.57 908
8603.44 872
8604.32 865
8605.19 885
8606.07 868
8606.94 864
8607.82 872
8608.69 860
8609.57 900
8610.45 869
8611.32 860
8612.20 838
8613.07 863
8613.95 830
8614.82 871
8615.70 899
8616.58 921
8617.45 874
8618.33 899
8619.21 856
8620.08 869
8620.96 880
8621.83 915
8622.71 894
8623.59 855
8624.46 929
8625.34 904
8626.22 844
8627.09 881
8627.97 922
8628.85 863
8629.72 873
8630.60 857
8631.48 948
8632.35 908
8633.23 889
8634.11 949
8634.98 854
8635.86 849
8636.74 815
8637.61 880
8638.49 839
8639.37 878
8640.24 840
8641.12 841
8642.00 930
8642.88 927
8643.75 887
8644.63 928
8645.51 951
8646.39 872
8647.26 865
8648.14 889
8649.02 863
8649.90 827
8650.77 856
8651.65 884
8652.53 920
8653.41 877
8654.29 794
8655.16 880
8656.04 856
8656.92 821
8657.80 908
8658.68 887
8659.55 880
8660.43 842
8661.31 839
8662.19 853
8663.07 825
8663.95 771
8664.82 849
8665.70 897
8666.58 819
8667.46 799
8668.34 799
8669.22 817
8670.10 798
8670.97 825
8671.85 909
8672.73 881
8673.61 892
8674.49 857
8675.37 942
8676.25 926
8677.13 930
8678.01 842
8678.88 853
8679.76 825
8680.64 832
8681.52 827
8682.40 831
8683.28 854
8684.16 910
8685.04 856
8685.92 821
8686.80 914
8687.68 878
8688.56 961
8689.44 1044
8690.32 1051
8691.20 1111
8692.08 1332
8692.96 1350
8693.84 1343
8694.72 1392
8695.60 1355
8696.48 1347
8697.36 1257
8698.24 1240
8699.12 1087
8700.00 1004
8700.88 998
8701.76 898
8702.64 829
8703.52 819
8704.40 865
8705.28 802
8706.16 766
8707.04 808
8707.92 746
8708.80 763
8709.68 723
8710.56 703
8711.44 735
8712.33 701
8713.21 745
8714.09 769
8714.97 723
8715.85 706
8716.73 705
8717.61 738
8718.49 747
8719.37 680
8720.25 743
8721.14 730
8722.02 738
8722.90 685
8723.78 729
8724.66 775
8725.54 764
8726.42 751
8727.31 721
8728.19 710
8729.07 762
8729.95 790
8730.83 802
8731.72 819
8732.60 830
8733.48 828
8734.36 757
8735.24 785
8736.12 733
8737.01 767
8737.89 745
8738.77 731
8739.65 678
8740.54 710
8741.42 738
8742.30 696
8743.18 672
8744.07 678
8744.95 747
8745.83 734
8746.71 696
8747.60 681
8748.48 703
8749.36 717
8750.24 715
8751.13 688
8752.01 759
8752.89 698
8753.77 737
8754.66 721
8755.54 747
8756.42 795
8757.31 835
8758.19 865
8759.07 861
8759.96 883
8760.84 884
8761.72 866
8762.61 828
8763.49 844
8764.37 809
8765.26 769
8766.14 769
8767.02 814
8767.91 771
8768.79 763
8769.68 744
8770.56 775
8771.44 813
8772.33 784
8773.21 735
8774.09 721
8774.98 706
8775.86 694
8776.75 697
8777.63 659
8778.52 691
8779.40 668
8780.28 694
8781.17 728
8782.05 747
8782.94 691
8783.82 675
8784.71 744
8785.59 685
8786.47 691
8787.36 733
8788.24 660
8789.13 691
8790.01 702
8790.90 680
8791.78 706
8792.67 675
8793.55 656
8794.44 646
8795.32 703
8796.21 645
8797.09 652
8797.98 668
8798.86 683
8799.75 685
8800.63 713
8801.52 683
8802.41 637
8803.29 700
8804.18 647
8805.06 624
8805.95 649
8806.83 697
8807.72 724
8808.60 728
8809.49 665
8810.38 683
8811.26 680
8812.15 616
8813.03 657
8813.92 623
8814.81 625
8815.69 641
8816.58 650
8817.46 580
8818.35 620
8819.24 583
8820.12 639
8821.01 628
8821.89 606
8822.78 599
8823.67 598
8824.55 624
8825.44 639
8826.33 618
8827.21 664
8828.10 670
8828.99 675
8829.87 620
8830.76 571
8831.65 636
8832.53 681
8833.42 648
8834.31 577
8835.20 618
8836.08 645
8836.97 686
8837.86 611
8838.74 587
8839.63 607
8840.52 608
8841.41 626
8842.29 573
8843.18 609
8844.07 614
8844.96 576
8845.84 615
8846.73 548
8847.62 523
8848.51 544
8849.39 581
8850.28 596
8851.17 590
8852.06 533
8852.95 646
8853.83 604
8854.72 602
8855.61 566
8856.50 567
8857.39 584
8858.27 547
8859.16 570
8860.05 595
8860.94 597
8861.83 601
8862.72 586
8863.60 538
8864.49 558
8865.38 556
8866.27 545
8867.16 565
8868.05 559
8868.94 575
8869.83 590
8870.71 604
8871.60 636
8872.49 587
8873.38 598
8874.27 533
8875.16 583
8876.05 515
8876.94 568
8877.83 562
8878.72 603
8879.60 554
8880.49 584
8881.38 620
8882.27 583
8883.16 558
8884.05 545
8884.94 543
8885.83 499
8886.72 566
8887.61 530
8888.50 533
8889.39 547
8890.28 579
8891.17 555
8892.06 511
8892.95 512
8893.84 570
8894.73 527
8895.62 543
8896.51 538
8897.40 557
8898.29 574
8899.18 529
8900.07 548
8900.96 552
8901.85 546
8902.74 579
8903.63 573
8904.52 598
8905.41 536
8906.30 558
8907.19 587
8908.08 527
8908.98 568
8909.87 570
8910.76 547
8911.65 587
8912.54 548
8913.43 531
8914.32 596
8915.21 554
8916.10 534
8916.99 545
8917.89 538
8918.78 540
8919.67 542
8920.56 558
8921.45 529
8922.34 548
8923.23 520
8924.13 490
8925.02 492
8925.91 475
8926.80 494
8927.69 507
8928.58 491
8929.48 484
8930.37 523
8931.26 510
8932.15 511
8933.04 524
8933.93 535
8934.83 509
8935.72 535
8936.61 561
8937.50 509
8938.40 542
8939.29 532
8940.18 547
8941.07 574
8941.96 543
8942.86 507
8943.75 555
8944.64 530
8945.53 508
8946.43 524
8947.32 520
8948.21 479
8949.11 512
8950.00 544
8950.89 477
8951.78 505
8952.68 467
8953.57 472
8954.46 520
8955.36 483
8956.25 548
8957.14 523
8958.04 493
8958.93 503
8959.82 527
8960.72 497
8961.61 488
8962.50 526
8963.40 567
8964.29 519
8965.18 533
8966.08 519
8966.97 498
8967.86 512
8968.76 540
8969.65 534
8970.54 542
8971.44 484
8972.33 510
8973.23 516
8974.12 570
8975.01 533
8975.91 504
8976.80 509
8977.70 505
8978.59 490
8979.49 492
8980.38 461
8981.27 513
8982.17 523
8983.06 500
8983.96 500
8984.85 529
8985.75 501
8986.64 511
8987.54 515
8988.43 452
8989.33 498
8990.22 495
8991.12 531
8992.01 507
8992.90 532
8993.80 549
8994.69 513
8995.59 471
8996.49 467
8997.38 515
8998.28 489
8999.17 477
9000.07 459
9000.96 479
9001.86 456
9002.75 495
9003.65 527
9004.54 451
9005.44 484
9006.33 554
9007.23 507
9008.13 522
9009.02 425
9009.92 481
9010.81 542
9011.71 483
9012.60 503
9013.50 495
9014.40 517
9015.29 489
9016.19 523
9017.09 463
9017.98 475
9018.88 468
9019.77 467
9020.67 477
9021.57 507
9022.46 533
9023.36 502
9024.26 511
9025.15 491
9026.05 446
9026.95 519
9027.84 519
9028.74 493
9029.64 456
9030.53 515
9031.43 509
9032.33 480
9033.22 479
9034.12 486
9035.02 490
9035.91 514
9036.81 464
9037.71 491
9038.61 463
9039.50 463
9040.40 535
9041.30 468
9042.20 479
9043.09 500
9043.99 495
9044.89 529
9045.79 466
9046.68 474
9047.58 471
9048.48 517
9049.38 504
9050.27 468
9051.17 527
9052.07 526
9052.97 484
9053.87 487
9054.76 466
9055.66 472
9056.56 497
9057.46 542
9058.36 489
9059.25 482
9060.15 477
9061.05 526
9061.95 523
9062.85 506
9063.75 488
9064.64 465
9065.54 482
9066.44 529
9067.34 489
9068.24 498
9069.14 535
9070.04 487
9070.94 484
9071.83 491
9072.73 476
9073.63 466
9074.53 455
9075.43 466
9076.33 490
9077.23 474
9078.13 484
9079.03 485
9079.93 489
9080.83 445
9081.72 480
9082.62 489
9083.52 500
9084.42 456
9085.32 470
9086.22 535
9087.12 522
9088.02 554
9088.92 515
9089.82 487
9090.72 496
9091.62 500
9092.52 479
9093.42 479
9094.32 516
9095.22 505
9096.12 540
9097.02 499
9097.92 500
9098.82 492
9099.72 479
9100.62 531
9101.52 458
9102.42 499
9103.32 512
9104.22 506
9105.12 477
9106.02 443
9106.92 478
9107.83 467
9108.73 431
9109.63 450
9110.53 463
9111.43 445
9112.33 456
9113.23 465
9114.13 497
9115.03 499
9115.93 519
9116.83 477
9117.74 490
9118.64 482
9119.54 440
9120.44 448
9121.34 431
9122.24 443
9123.14 494
9124.04 471
9124.95 478
9125.85 460
9126.75 467
9127.65 449
9128.55 482
9129.45 463
9130.36 431
9131.26 450
9132.16 433
9133.06 417
9133.96 491
9134.87 436
9135.77 470
9136.67 463
9137.57 487
9138.47 496
9139.38 491
9140.28 450
9141.18 445
9142.08 463
9142.99 474
9143.89 425
9144.79 459
9145.69 486
9146.60 418
9147.50 460
9148.40 482
9149.30 478
9150.21 475
9151.11 489
9152.01 456
9152.92 476
9153.82 469
9154.72 469
9155.62 504
9156.53 488
9157.43 476
9158.33 459
9159.24 475
9160.14 447
9161.04 485
9161.95 431
9162.85 428
9163.75 439
9164.66 408
9165.56 426
9166.46 474
9167.37 437
9168.27 438
9169.17 437
9170.08 451
9170.98 450
9171.89 483
9172.79 467
9173.69 448
9174.60 472
9175.50 475
9176.41 449
9177.31 452
9178.21 474
9179.12 465
9180.02 449
9180.93 456
9181.83 433
9182.74 479
9183.64 449
9184.54 497
9185.45 476
9186.35 493
9187.26 503
9188.16 469
9189.07 424
9189.97 447
9190.88 472
9191.78 434
9192.69 487
9193.59 464
9194.50 452
9195.40 467
9196.31 437
9197.21 487
9198.12 533
9199.02 510
9199.93 581
9200.83 581
9201.74 663
9202.64 630
9203.55 585
9204.45 564
9205.36 540
9206.26 560
9207.17 512
9208.08 471
9208.98 473
9209.89 453
9210.79 475
9211.70 530
9212.60 476
9213.51 480
9214.42 428
9215.32 464
9216.23 466
9217.13 461
9218.04 487
9218.95 461
9219.85 500
9220.76 479
9221.66 414
9222.57 454
9223.48 427
9224.38 464
9225.29 463
9226.20 432
9227.10 460
9228.01 409
9228.92 434
9229.82 441
9230.73 473
9231.64 461
9232.54 426
9233.45 446
9234.36 447
9235.26 475
9236.17 421
9237.08 401
9237.99 440
9238.89 469
9239.80 460
9240.71 425
9241.61 405
9242.52 464
9243.43 461
9244.34 458
9245.24 437
9246.15 423
9247.06 434
9247.97 436
9248.87 482
9249.78 508
9250.69 432
9251.60 428
9252.50 394
9253.41 401
9254.32 454
9255.23 419
9256.14 438
9257.04 430
9257.95 432
9258.86 452
9259.77 462
9260.68 430
9261.59 433
9262.49 472
9263.40 467
9264.31 433
9265.22 448
9266.13 456
9267.04 443
9267.94 472
9268.85 473
9269.76 469
9270.67 472
9271.58 444
9272.49 425
9273.40 426
9274.31 415
9275.21 429
9276.12 436
9277.03 430
9277.94 435
9278.85 468
9279.76 436
9280.67 454
9281.58 437
9282.49 458
9283.40 478
9284.31 459
9285.22 403
9286.12 372
9287.03 427
9287.94 511
9288.85 504
9289.76 411
9290.67 399
9291.58 439
9292.49 439
9293.40 454
9294.31 451
9295.22 446
9296.13 436
9297.04 474
9297.95 440
9298.86 440
9299.77 458
9300.68 439
9301.59 469
9302.50 434
9303.41 436
9304.32 438
9305.23 452
9306.14 462
9307.05 449
9307.96 463
9308.88 550
9309.79 508
9310.70 456
9311.61 504
9312.52 469
9313.43 487
9314.34 472
9315.25 476
9316.16 466
9317.07 489
9317.98 463
9318.89 483
9319.81 484
9320.72 483
9321.63 454
9322.54 472
9323.45 448
9324.36 483
9325.27 480
9326.18 502
9327.10 518
9328.01 464
9328.92 487
9329.83 427
9330.74 418
9331.65 444
9332.57 436
9333.48 437
9334.39 438
9335.30 440
9336.21 416
9337.12 425
9338.04 478
9338.95 469
9339.86 471
9340.77 477
9341.69 451
9342.60 493
9343.51 422
9344.42 456
9345.33 485
9346.25 497
9347.16 469
9348.07 463
9348.98 481
9349.90 429
9350.81 481
9351.72 473
9352.63 482
9353.55 456
9354.46 465
9355.37 418
9356.29 447
9357.20 407
9358.11 447
9359.02 434
9359.94 410
9360.85 443
9361.76 431
9362.68 395
9363.59 449
9364.50 447
9365.42 478
9366.33 464
9367.24 436
9368.16 451
9369.07 438
9369.98 427
9370.90 410
9371.81 450
9372.73 446
9373.64 423
9374.55 457
9375.47 471
9376.38 429
9377.29 463
9378.21 446
9379.12 474
9380.04 493
9380.95 444
9381.86 460
9382.78 470
9383.69 458
9384.61 458
9385.52 409
9386.44 434
9387.35 464
9388.26 486
9389.18 491
9390.09 505
9391.01 508
9391.92 524
9392.84 491
9393.75 531
9394.67 503
9395.58 509
9396.50 540
9397.41 542
9398.33 472
9399.24 432
9400.16 492
9401.07 494
9401.99 463
9402.90 445
9403.82 469
9404.73 426
9405.65 472
9406.56 487
9407.48 506
9408.39 423
9409.31 472
9410.22 486
9411.14 449
9412.06 502
9412.97 519
9413.89 515
9414.80 465
9415.72 436
9416.63 459
9417.55 483
9418.47 453
9419.38 439
9420.30 469
9421.21 490
9422.13 471
9423.05 468
9423.96 437
9424.88 454
9425.80 479
9426.71 485
9427.63 480
9428.54 472
9429.46 446
9430.38 504
9431.29 496
9432.21 446
9433.13 419
9434.04 478
9434.96 512
9435.88 495
9436.79 501
9437.71 530
9438.63 466
9439.55 457
9440.46 480
9441.38 512
9442.30 516
9443.21 491
9444.13 476
9445.05 495
9445.96 542
9446.88 493
9447.80 515
9448.72 551
9449.63 522
9450.55 566
9451.47 530
9452.39 594
9453.30 649
9454.22 664
9455.14 693
9456.06 649
9456.98 673
9457.89 644
9458.81 549
9459.73 547
9460.65 571
9461.57 579
9462.48 514
9463.40 503
9464.32 521
9465.24 507
9466.16 509
9467.07 484
9467.99 442
9468.91 484
9469.83 532
9470.75 525
9471.67 496
9472.58 506
9473.50 447
9474.42 487
9475.34 488
9476.26 466
9477.18 491
9478.10 548
9479.02 564
9479.93 556
9480.85 542
9481.77 518
9482.69 529
9483.61 533
9484.53 514
9485.45 591
9486.37 598
9487.29 554
9488.21 485
9489.13 524
9490.05 501
9490.97 459
9491.88 474
9492.80 497
9493.72 456
9494.64 461
9495.56 471
9496.48 449
9497.40 420
9498.32 518
9499.24 468
9500.16 467
9501.08 466
9502.00 436
9502.92 485
9503.84 480
9504.76 420
9505.68 487
9506.60 504
9507.52 526
9508.44 480
9509.36 473
9510.28 424
9511.20 476
9512.12 440
9513.05 438
9513.97 446
9514.89 465
9515.81 494
9516.73 508
9517.65 493
9518.57 465
9519.49 475
9520.41 439
9521.33 442
9522.25 405
9523.17 468
9524.09 497
9525.02 485
9525.94 474
9526.86 464
9527.78 435
9528.70 444
9529.62 438
9530.54 474
9531.46 530
9532.39 515
9533.31 493
9534.23 478
9535.15 465
9536.07 496
9536.99 520
9537.92 492
9538.84 468
9539.76 441
9540.68 464
9541.60 482
9542.53 483
9543.45 463
9544.37 481
9545.29 460
9546.21 480
9547.14 451
9548.06 391
9548.98 437
9549.90 466
9550.82 474
9551.75 446
9552.67 450
9553.59 488
9554.51 494
9555.44 465
9556.36 491
9557.28 467
9558.21 500
9559.13 543
9560.05 480
9560.97 482
9561.90 457
9562.82 489
9563.74 504
9564.67 479
9565.59 478
9566.51 497
9567.43 447
9568.36 494
9569.28 483
9570.20 485
9571.13 448
9572.05 452
9572.97 460
9573.90 435
9574.82 444
9575.74 484
9576.67 457
9577.59 469
9578.52 459
9579.44 507
9580.36 505
9581.29 470
9582.21 472
9583.13 436
9584.06 481
9584.98 468
9585.91 467
9586.83 458
9587.76 462
9588.68 506
9589.60 498
9590.53 460
9591.45 488
9592.38 491
9593.30 473
9594.23 518
9595.15 501
9596.07 485
9597.00 473
9597.92 488
9598.85 467
9599.77 517
9600.70 473
9601.62 481
9602.55 490
9603.47 469
9604.40 464
9605.32 477
9606.25 499
9607.17 505
9608.10 509
9609.02 509
9609.95 549
9610.87 522
9611.80 553
9612.72 497
9613.65 520
9614.57 567
9615.50 542
9616.43 548
9617.35 572
9618.28 605
9619.20 610
9620.13 538
9621.05 547
9621.98 582
9622.91 584
9623.83 609
9624.76 609
9625.68 661
9626.61 645
9627.54 635
9628.46 664
9629.39 706
9630.31 667
9631.24 659
9632.17 699
9633.09 701
9634.02 697
9634.95 772
9635.87 810
9636.80 896
9637.72 861
9638.65 847
9639.58 857
9640.50 859
9641.43 887
9642.36 858
9643.28 819
9644.21 830
9645.14 859
9646.07 844
9646.99 960
9647.92 1002
9648.85 1005
9649.77 1075
9650.70 1115
9651.63 1082
9652.56 1038
9653.48 1014
9654.41 1063
9655.34 954
9656.26 872
9657.19 853
9658.12 834
9659.05 796
9659.98 700
9660.90 750
9661.83 722
9662.76 675
9663.69 664
9664.61 692
9665.54 717
9666.47 700
9667.40 716
9668.33 697
9669.25 723
9670.18 730
9671.11 681
9672.04 662
9672.97 737
9673.89 740
9674.82 809
9675.75 766
9676.68 815
9677.61 817
9678.54 757
9679.47 771
9680.39 755
9681.32 815
9682.25 771
9683.18 757
9684.11 750
9685.04 723
9685.97 709
9686.90 783
9687.82 738
9688.75 807
9689.68 854
9690.61 860
9691.54 909
9692.47 893
9693.40 811
9694.33 862
9695.26 852
9696.19 890
9697.12 811
9698.05 769
9698.98 804
9699.90 802
9700.83 785
9701.76 743
9702.69 769
9703.62 787
9704.55 770
9705.48 691
9706.41 679
9707.34 684
9708.27 706
9709.20 712
9710.13 640
9711.06 684
9711.99 683
9712.92 721
9713.85 701
9714.78 764
9715.71 686
9716.64 695
9717.57 729
9718.50 679
9719.44 660
9720.37 684
9721.30 664
9722.23 630
9723.16 615
9724.09 656
9725.02 652
9725.95 691
9726.88 649
9727.81 631
9728.74 634
9729.67 667
9730.60 654
9731.54 635
9732.47 702
9733.40 731
9734.33 680
9735.26 634
9736.19 661
9737.12 674
9738.05 628
9738.99 658
9739.92 623
9740.85 626
9741.78 631
9742.71 682
9743.64 668
9744.57 659
9745.51 685
9746.44 736
9747.37 670
9748.30 699
9749.23 663
9750.17 715
9751.10 711
9752.03 720
9752.96 715
9753.89 701
9754.83 725
9755.76 724
9756.69 732
9757.62 651
9758.56 658
9759.49 707
9760.42 706
9761.35 710
9762.29 796
9763.22 746
9764.15 742
9765.08 743
9766.02 766
9766.95 812
9767.88 825
9768.81 786
9769.75 814
9770.68 843
9771.61 780
9772.55 792
9773.48 784
9774.41 804
9775.35 780
9776.28 759
9777.21 771
9778.14 786
9779.08 864
9780.01 859
9780.94 897
9781.88 924
9782.81 974
9783.75 951
9784.68 1048
9785.61 1015
9786.55 1012
9787.48 1033
9788.41 1041
9789.35 906
9790.28 955
9791.22 874
9792.15 846
9793.08 826
9794.02 821
9794.95 842
9795.89 823
9796.82 901
9797.75 966
9798.69 1033
9799.62 991
9800.56 1065
9801.49 1125
9802.43 1006
9803.36 899
9804.29 881
9805.23 853
9806.16 811
9807.10 732
9808.03 743
9808.97 685
9809.90 649
9810.84 663
9811.77 612
9812.71 673
9813.64 593
9814.58 613
9815.51 630
9816.45 653
9817.38 614
9818.32 649
9819.25 643
9820.19 623
9821.12 603
9822.06 674
9822.99 639
9823.93 607
9824.87 573
9825.80 631
9826.74 661
9827.67 649
9828.61 613
9829.54 603
9830.48 620
9831.42 564
9832.35 566
9833.29 531
9834.22 631
9835.16 603
9836.10 654
9837.03 602
9837.97 590
9838.90 632
9839.84 616
9840.78 594
9841.71 574
9842.65 582
9843.59 638
9844.52 617
9845.46 578
9846.40 615
9847.33 571
9848.27 613
9849.20 596
9850.14 591
9851.08 600
9852.02 553
9852.95 580
9853.89 640
9854.83 674
9855.76 582
9856.70 564
9857.64 602
9858.57 644
9859.51 592
9860.45 581
9861.39 588
9862.32 583
9863.26 604
9864.20 584
9865.14 560
9866.07 611
9867.01 625
9867.95 613
9868.89 616
9869.82 615
9870.76 587
9871.70 632
9872.64 575
9873.57 566
9874.51 609
9875.45 666
9876.39 650
9877.33 619
9878.26 659
9879.20 603
9880.14 608
9881.08 623
9882.02 644
9882.96 647
9883.89 641
9884.83 626
9885.77 618
9886.71 620
9887.65 624
9888.59 621
9889.52 564
9890.46 560
9891.40 582
9892.34 577
9893.28 633
9894.22 652
9895.16 615
9896.10 566
9897.03 598
9897.97 587
9898.91 607
9899.85 580
9900.79 604
9901.73 563
9902.67 623
9903.61 635
9904.55 586
9905.49 576
9906.43 595
9907.37 597
9908.31 645
9909.25 634
9910.18 667
9911.12 667
9912.06 661
9913.00 644
9913.94 650
9914.88 618
9915.82 610
9916.76 643
9917.70 613
9918.64 609
9919.58 616
9920.52 647
9921.46 688
9922.40 678
9923.34 730
9924.28 830
9925.22 916
9926.16 1025
9927.10 1129
9928.05 1182
9928.99 1251
9929.93 1295
9930.87 1179
9931.81 1105
9932.75 1046
9933.69 888
9934.63 787
9935.57 736
9936.51 661
9937.45 629
9938.39 623
9939.33 617
9940.27 596
9941.22 594
9942.16 593
9943.10 544
9944.04 550
9944.98 568
9945.92 572
9946.86 582
9947.80 531
9948.75 556
9949.69 574
9950.63 540
9951.57 523
9952.51 537
9953.45 497
9954.40 500
9955.34 529
9956.28 609
9957.22 569
9958.16 564
9959.10 517
9960.05 487
9960.99 500
9961.93 491
9962.87 444
9963.81 534
9964.76 556
9965.70 521
9966.64 501
9967.58 561
9968.53 556
9969.47 577
9970.41 622
9971.35 591
9972.30 579
9973.24 615
9974.18 623
9975.12 626
9976.07 527
9977.01 500
9977.95 513
9978.89 564
9979.84 510
9980.78 511
9981.72 513
9982.67 488
9983.61 456
9984.55 474
9985.50 484
9986.44 489
9987.38 474
9988.33 534
9989.27 485
9990.21 465
9991.16 440
9992.10 477
9993.04 460
9993.99 465
9994.93 425
9995.87 461
9996.82 490
9997.76 498
9998.70 483
9999.65 490
10000.59 475
10001.54 482
10002.48 490
10003.42 491
10004.37 487
10005.31 525
10006.26 467
10007.20 452
10008.14 452
10009.09 498
10010.03 524
10010.98 500
10011.92 500
10012.87 475
10013.81 470
10014.76 469
10015.70 467
10016.64 478
10017.59 415
10018.53 413
10019.48 425
10020.42 483
10021.37 501
10022.31 447
10023.26 460
10024.20 460
10025.15 468
10026.09 402
10027.04 444
10027.98 435
10028.93 417
10029.87 409
10030.82 442
10031.76 438
10032.71 445
10033.66 438
10034.60 456
10035.55 404
10036.49 392
10037.44 413
10038.38 431
10039.33 432
10040.27 439
10041.22 472
10042.17 409
10043.11 383
10044.06 404
10045.00 415
10045.95 442
10046.90 437
10047.84 414
10048.79 401
10049.73 421
10050.68 419
10051.63 428
10052.57 418
10053.52 425
10054.47 432
10055.41 457
10056.36 424
10057.31 460
10058.25 463
10059.20 444
10060.15 452
10061.09 453
10062.04 465
10062.99 478
10063.93 431
10064.88 424
10065.83 439
10066.77 419
10067.72 407
10068.67 454
10069.61 457
10070.56 409
10071.51 398
10072.46 472
10073.40 422
10074.35 451
10075.30 447
10076.25 436
10077.19 401
10078.14 421
10079.09 406
10080.04 416
10080.98 367
10081.93 373
10082.88 402
10083.83 398
10084.77 423
10085.72 414
10086.67 401
10087.62 412
10088.57 411
10089.51 423
10090.46 384
10091.41 403
10092.36 403
10093.31 395
10094.26 415
10095.20 408
10096.15 396
10097.10 387
10098.05 427
10099.00 423
10099.95 387
10100.89 399
10101.84 396
10102.79 425
10103.74 400
10104.69 383
10105.64 441
10106.59 426
10107.54 366
10108.49 392
10109.43 382
10110.38 401
10111.33 413
10112.28 416
10113.23 377
10114.18 367
10115.13 412
10116.08 435
10117.03 379
10117.98 400
10118.93 389
10119.88 435
10120.83 400
10121.78 367
10122.72 375
10123.67 375
10124.62 356
10125.57 405
10126.52 413
10127.47 372
10128.42 394
10129.37 376
10130.32 386
10131.27 370
10132.22 374
10133.17 402
10134.12 433
10135.07 364
10136.02 368
10136.97 393
10137.92 465
10138.88 429
10139.83 404
10140.78 417
10141.73 421
10142.68 389
10143.63 390
10144.58 400
10145.53 404
10146.48 383
10147.43 396
10148.38 398
10149.33 410
10150.28 446
10151.23 424
10152.19 401
10153.14 382
10154.09 387
10155.04 398
10155.99 423
10156.94 368
10157.89 379
10158.84 394
10159.80 441
10160.75 415
10161.70 421
10162.65 425
10163.60 418
10164.55 483
10165.50 472
10166.46 427
10167.41 469
10168.36 450
10169.31 424
10170.26 412
10171.21 463
10172.17 482
10173.12 461
10174.07 398
10175.02 417
10175.98 438
10176.93 446
10177.88 449
10178.83 468
10179.78 413
10180.74 423
10181.69 438
10182.64 453
10183.59 453
10184.55 439
10185.50 436
10186.45 436
10187.40 412
10188.36 408
10189.31 443
10190.26 438
10191.22 491
10192.17 474
10193.12 480
10194.07 480
10195.03 428
10195.98 430
10196.93 454
10197.89 461
10198.84 462
10199.79 477
10200.75 488
10201.70 502
10202.65 481
10203.61 527
10204.56 527
10205.51 545
10206.47 639
10207.42 632
10208.37 658
10209.33 658
10210.28 673
10211.24 639
10212.19 617
10213.14 588
10214.10 537
10215.05 560
10216.00 529
10216.96 465
10217.91 507
10218.87 431
10219.82 432
10220.78 409
10221.73 434
10222.68 420
10223.64 386
10224.59 377
10225.55 452
10226.50 440
10227.46 408
10228.41 428
10229.37 402
10230.32 408
10231.27 400
10232.23 452
10233.18 446
10234.14 428
10235.09 409
10236.05 414
10237.00 425
10237.96 407
10238.91 456
10239.87 397
10240.82 414
10241.78 422
10242.73 388
10243.69 393
10244.65 373
10245.60 391
10246.56 386
10247.51 386
10248.47 371
10249.42 326
10250.38 400
10251.33 405
10252.29 383
10253.25 391
10254.20 394
10255.16 352
10256.11 366
10257.07 355
10258.02 351
10258.98 393
10259.94 410
10260.89 427
10261.85 378
10262.81 380
10263.76 419
10264.72 376
10265.67 361
10266.63 429
10267.59 389
10268.54 382
10269.50 371
10270.46 369
10271.41 376
10272.37 344
10273.33 355
10274.28 399
10275.24 406
10276.20 371
10277.15 389
10278.11 363
10279.07 367
10280.02 370
10280.98 381
10281.94 385
10282.90 358
10283.85 351
10284.81 340
10285.77 367
10286.72 360
10287.68 375
10288.64 388
10289.60 370
10290.55 357
10291.51 368
10292.47 375
10293.43 404
10294.38 385
10295.34 350
10296.30 389
10297.26 381
10298.22 398
10299.17 346
10300.13 352
10301.09 379
10302.05 401
10303.01 376
10303.96 326
10304.92 352
10305.88 349
10306.84 340
10307.80 358
10308.75 394
10309.71 399
10310.67 333
10311.63 349
10312.59 350
10313.55 334
10314.51 355
10315.46 367
10316.42 375
10317.38 350
10318.34 325
10319.30 355
10320.26 343
10321.22 332
10322.18 372
10323.14 355
10324.09 373
10325.05 313
10326.01 313
10326.97 346
10327.93 368
10328.89 376
10329.85 380
10330.81 362
10331.77 346
10332.73 328
10333.69 355
10334.65 360
10335.61 344
10336.57 348
10337.53 350
10338.49 370
10339.45 374
10340.40 368
10341.36 344
10342.32 356
10343.28 347
10344.24 357
10345.20 363
10346.16 333
10347.12 350
10348.08 331
10349.05 402
10350.01 389
10350.97 354
10351.93 349
10352.89 350
10353.85 355
10354.81 378
10355.77 371
10356.73 340
10357.69 334
10358.65 364
10359.61 376
10360.57 373
10361.53 353
10362.49 346
10363.45 362
10364.41 365
10365.38 358
10366.34 344
10367.30 378
10368.26 373
10369.22 350
10370.18 332
10371.14 384
10372.10 401
10373.06 376
10374.03 351
10374.99 363
10375.95 352
10376.91 327
10377.87 363
10378.83 357
10379.80 374
10380.76 402
10381.72 417
10382.68 380
10383.64 340
10384.60 363
10385.57 380
10386.53 362
10387.49 360
10388.45 376
10389.41 347
10390.38 372
10391.34 383
10392.30 377
10393.26 332
10394.23 380
10395.19 370
10396.15 390
10397.11 381
10398.07 443
10399.04 457
10400.00 440
10400.96 445
10401.93 424
10402.89 414
10403.85 445
10404.81 435
10405.78 450
10406.74 423
10407.70 434
10408.67 422
10409.63 465
10410.59 430
10411.55 460
10412.52 471
10413.48 468
10414.44 503
10415.41 558
10416.37 593
10417.33 641
10418.30 767
10419.26 782
10420.22 882
10421.19 906
10422.15 820
10423.12 762
10424.08 695
10425.04 630
10426.01 644
10426.97 576
10427.93 511
10428.90 463
10429.86 446
10430.83 450
10431.79 450
10432.75 382
10433.72 363
10434.68 402
10435.65 371
10436.61 363
10437.58 388
10438.54 363
10439.50 363
10440.47 384
10441.43 349
10442.40 369
10443.36 333
10444.33 366
10445.29 388
10446.26 351
10447.22 374
10448.19 361
10449.15 393
10450.12 381
10451.08 312
10452.05 376
10453.01 352
10453.98 390
10454.94 357
10455.91 323
10456.87 340
10457.84 394
10458.80 386
10459.77 376
10460.73 312
10461.70 312
10462.66 379
10463.63 343
10464.59 326
10465.56 351
10466.53 364
10467.49 361
10468.46 309
10469.42 300
10470.39 319
10471.35 363
10472.32 351
10473.29 342
10474.25 347
10475.22 338
10476.18 418
10477.15 369
10478.12 328
10479.08 278
10480.05 296
10481.02 320
10481.98 326
10482.95 361
10483.91 337
10484.88 352
10485.85 367
10486.81 311
10487.78 337
10488.75 368
10489.71 401
10490.68 341
10491.65 333
10492.61 344
10493.58 392
10494.55 375
10495.52 367
10496.48 405
10497.45 395
10498.42 419
10499.38 389
10500.35 354
10501.32 346
10502.29 377
10503.25 389
10504.22 318
10505.19 308
10506.16 342
10507.12 361
10508.09 343
10509.06 340
10510.03 356
10510.99 329
10511.96 326
10512.93 348
10513.90 371
10514.87 350
10515.83 335
10516.80 339
10517.77 300
10518.74 310
10519.71 349
10520.67 339
10521.64 349
10522.61 322
10523.58 308
10524.55 294
10525.51 323
10526.48 323
10527.45 325
10528.42 358
10529.39 320
10530.36 313
10531.33 345
10532.29 345
10533.26 300
10534.23 293
10535.20 334
10536.17 350
10537.14 320
10538.11 326
10539.08 304
10540.05 305
10541.01 306
10541.98 354
10542.95 330
10543.92 331
10544.89 370
10545.86 329
10546.83 309
10547.80 298
10548.77 282
10549.74 315
10550.71 306
10551.68 310
10552.65 299
10553.62 304
10554.59 307
10555.56 291
10556.53 335
10557.50 319
10558.47 319
10559.44 339
10560.41 368
10561.38 340
10562.35 360
10563.32 366
10564.29 360
10565.26 357
10566.23 346
10567.20 295
10568.17 302
10569.14 347
10570.11 334
10571.08 332
10572.05 344
10573.02 321
10573.99 323
10574.96 319
10575.93 300
10576.90 287
10577.87 298
10578.84 278
10579.82 307
10580.79 319
10581.76 312
10582.73 347
10583.70 280
10584.67 300
10585.64 308
10586.61 305
10587.58 294
10588.56 292
10589.53 327
10590.50 326
10591.47 350
10592.44 309
10593.41 306
10594.38 344
10595.36 301
10596.33 323
10597.30 323
10598.27 339
10599.24 294
10600.21 320
10601.19 320
10602.16 291
10603.13 267
10604.10 291
10605.07 296
10606.05 315
10607.02 342
10607.99 307
10608.96 298
10609.93 305
10610.91 288
10611.88 309
10612.85 295
10613.82 286
10614.80 306
10615.77 278
10616.74 288
10617.71 279
10618.69 285
10619.66 306
10620.63 305
10621.61 286
10622.58 294
10623.55 310
10624.52 272
10625.50 286
10626.47 304
10627.44 309
10628.42 284
10629.39 275
10630.36 265
10631.34 285
10632.31 268
10633.28 297
10634.26 268
10635.23 316
10636.20 276
10637.18 285
10638.15 292
10639.12 290
10640.10 338
10641.07 338
10642.04 339
10643.02 315
10643.99 321
10644.97 283
10645.94 292
10646.91 288
10647.89 297
10648.86 284
10649.84 264
10650.81 286
10651.78 328
10652.76 262
10653.73 279
10654.71 288
10655.68 301
10656.66 303
10657.63 290
10658.60 298
10659.58 282
10660.55 309
10661.53 303
10662.50 293
10663.48 255
10664.45 273
10665.43 285
10666.40 275
10667.38 251
10668.35 261
10669.33 284
10670.30 324
10671.28 309
10672.25 291
10673.23 261
10674.20 271
10675.18 291
10676.15 254
10677.13 298
10678.10 289
10679.08 317
10680.05 266
10681.03 272
10682.01 291
10682.98 297
10683.96 305
10684.93 289
10685.91 250
10686.88 261
10687.86 308
10688.84 290
10689.81 264
10690.79 283
10691.76 283
10692.74 255
10693.72 296
10694.69 266
10695.67 272
10696.64 267
10697.62 280
10698.60 303
10699.57 279
10700.55 256
10701.53 285
10702.50 284
10703.48 244
10704.46 273
10705.43 297
10706.41 289
10707.39 286
10708.36 288
10709.34 290
10710.32 285
10711.29 293
10712.27 300
10713.25 313
10714.22 271
10715.20 238
10716.18 284
10717.16 301
10718.13 296
10719.11 264
10720.09 252
10721.07 287
10722.04 238
10723.02 278
10724.00 292
10724.98 294
10725.95 262
10726.93 243
10727.91 263
10728.89 290
10729.86 295
10730.84 273
10731.82 251
10732.80 260
10733.78 252
10734.75 267
10735.73 302
10736.71 298
10737.69 288
10738.67 265
10739.64 299
10740.62 276
10741.60 280
10742.58 287
10743.56 293
10744.54 261
10745.51 269
10746.49 276
10747.47 283
10748.45 279
10749.43 288
10750.41 292
10751.39 231
10752.36 285
10753.34 280
10754.32 252
10755.30 252
10756.28 283
10757.26 279
10758.24 325
10759.22 287
10760.20 259
10761.18 296
10762.15 259
10763.13 266
10764.11 272
10765.09 281
10766.07 244
10767.05 235
10768.03 254
10769.01 258
10769.99 281
10770.97 275
10771.95 285
10772.93 237
10773.91 260
10774.89 289
10775.87 233
10776.85 249
10777.83 297
10778.81 297
10779.79 290
10780.77 283
10781.75 315
10782.73 284
10783.71 278
10784.69 270
10785.67 271
10786.65 276
10787.63 277
10788.61 274
10789.59 294
10790.57 304
10791.55 274
10792.53 256
10793.51 274
10794.49 253
10795.47 283
10796.46 263
10797.44 269
10798.42 292
10799.40 307
10800.38 279
10801.36 323
10802.34 254
10803.32 305
10804.30 290
10805.28 298
10806.27 320
10807.25 299
10808.23 296
10809.21 275
10810.19 293
10811.17 295
10812.15 290
10813.14 263
10814.12 243
10815.10 258
10816.08 274
10817.06 299
10818.04 300
10819.03 296
10820.01 305
10820.99 330
10821.97 278
10822.95 303
10823.94 281
10824.92 269
10825.90 288
10826.88 315
10827.86 282
10828.85 273
10829.83 291
10830.81 292
10831.79 293
10832.78 275
10833.76 282
10834.74 266
10835.72 261
10836.71 246
10837.69 276
10838.67 261
10839.65 292
10840.64 291
10841.62 296
10842.60 310
10843.59 283
10844.57 244
10845.55 282
10846.54 283
10847.52 267
10848.50 279
10849.48 299
10850.47 292
10851.45 276
10852.43 268
10853.42 290
10854.40 323
10855.39 306
10856.37 293
10857.35 298
10858.34 301
10859.32 263
10860.30 275
10861.29 284
10862.27 308
10863.25 349
10864.24 331
10865.22 265
10866.21 295
10867.19 310
10868.17 324
10869.16 269
10870.14 277
10871.13 291
10872.11 288
10873.10 286
10874.08 290
10875.06 339
10876.05 341
10877.03 286
10878.02 319
10879.00 292
10879.99 297
10880.97 321
10881.96 338
10882.94 318
10883.93 278
10884.91 302
10885.89 305
10886.88 318
10887.86 292
10888.85 295
10889.83 279
10890.82 310
10891.80 321
10892.79 287
10893.78 272
10894.76 303
10895.75 281
10896.73 266
10897.72 324
10898.70 292
10899.69 327
10900.67 307
10901.66 284
10902.64 265
10903.63 287
10904.62 289
10905.60 330
10906.59 338
10907.57 271
10908.56 275
10909.54 327
10910.53 318
10911.52 319
10912.50 328
10913.49 301
10914.48 323
10915.46 303
10916.45 307
10917.43 305
10918.42 315
10919.41 317
10920.39 357
10921.38 322
10922.37 306
10923.35 328
10924.34 331
10925.33 336
10926.31 302
10927.30 319
10928.29 343
10929.27 321
10930.26 315
10931.25 307
10932.23 343
10933.22 354
10934.21 362
10935.19 311
10936.18 314
10937.17 328
10938.16 298
10939.14 322
10940.13 334
10941.12 315
10942.11 306
10943.09 333
10944.08 336
10945.07 286
10946.06 343
10947.04 331
10948.03 351
10949.02 337
10950.01 305
10950.99 325
10951.98 342
10952.97 391
10953.96 358
10954.95 344
10955.93 382
10956.92 385
10957.91 387
10958.90 405
10959.89 393
10960.87 409
10961.86 425
10962.85 393
10963.84 364
10964.83 400
10965.82 393
10966.81 357
10967.79 371
10968.78 394
10969.77 367
10970.76 367
10971.75 337
10972.74 343
10973.73 385
10974.71 383
10975.70 387
10976.69 393
10977.68 381
10978.67 366
10979.66 361
10980.65 364
10981.64 346
10982.63 334
10983.62 391
10984.61 359
10985.60 350
10986.58 368
10987.57 376
10988.56 359
10989.55 351
10990.54 356
10991.53 393
10992.52 387
10993.51 394
10994.50 382
10995.49 441
10996.48 467
10997.47 478
10998.46 483
10999.45 445
11000.44 493
11001.43 530
11002.42 518
11003.41 509
11004.40 477
11005.39 438
11006.38 468
11007.37 415
11008.36 372
11009.35 341
11010.34 421
11011.33 356
11012.33 374
11013.32 354
11014.31 351
11015.30 344
11016.29 331
11017.28 317
11018.27 323
11019.26 309
11020.25 330
11021.24 324
11022.23 327
11023.22 341
11024.22 351
11025.21 329
11026.20 332
11027.19 365
11028.18 367
11029.17 356
11030.16 366
11031.15 348
11032.15 313
11033.14 314
11034.13 331
11035.12 304
11036.11 336
11037.10 334
11038.10 323
11039.09 336
11040.08 311
11041.07 309
11042.06 343
11043.06 339
11044.05 330
11045.04 300
11046.03 319
11047.02 303
11048.02 319
11049.01 288
11050.00 315
11050.99 304
11051.98 299
11052.98 309
11053.97 315
11054.96 339
11055.95 310
11056.95 272
11057.94 320
11058.93 307
11059.93 277
11060.92 319
11061.91 266
11062.90 297
11063.90 334
11064.89 331
11065.88 274
11066.88 284
11067.87 327
11068.86 339
11069.86 303
11070.85 284
11071.84 305
11072.83 305
11073.83 322
11074.82 312
11075.82 282
11076.81 308
11077.80 301
11078.80 307
11079.79 305
11080.78 299
11081.78 300
11082.77 291
11083.76 340
11084.76 328
11085.75 282
11086.75 284
11087.74 345
11088.73 334
11089.73 301
11090.72 309
11091.72 304
11092.71 272
11093.70 291
11094.70 325
11095.69 345
11096.69 306
11097.68 295
11098.68 313
11099.67 312
11100.67 314
11101.66 310
11102.65 307
11103.65 328
11104.64 294
11105.64 301
11106.63 291
11107.63 308
11108.62 315
11109.62 306
11110.61 276
11111.61 337
11112.60 320
11113.60 317
11114.59 272
11115.59 306
11116.58 291
11117.58 300
11118.57 290
11119.57 273
11120.57 310
11121.56 306
11122.56 313
11123.55 312
11124.55 318
11125.54 377
11126.54 380
11127.54 361
11128.53 373
11129.53 338
11130.52 366
11131.52 371
11132.51 333
11133.51 327
11134.51 301
11135.50 308
11136.50 283
11137.50 304
11138.49 304
11139.49 306
11140.48 295
11141.48 339
11142.48 332
11143.47 313
11144.47 364
11145.47 343
11146.46 351
11147.46 366
11148.46 331
11149.45 336
11150.45 350
11151.45 367
11152.44 345
11153.44 324
11154.44 316
11155.43 302
11156.43 286
11157.43 279
11158.43 312
11159.42 326
11160.42 305
11161.42 311
11162.41 303
11163.41 297
11164.41 253
11165.41 271
11166.40 283
11167.40 264
11168.40 299
11169.40 257
11170.39 286
11171.39 316
11172.39 320
11173.39 328
11174.39 292
11175.38 290
11176.38 321
11177.38 289
11178.38 279
11179.38 284
11180.37 283
11181.37 290
11182.37 276
11183.37 319
11184.37 287
11185.37 307
11186.36 291
11187.36 301
11188.36 324
11189.36 310
11190.36 308
11191.36 313
11192.35 311
11193.35 328
11194.35 277
11195.35 346
11196.35 323
11197.35 268
11198.35 307
11199.35 273
11200.35 280
11201.34 285
11202.34 291
11203.34 283
11204.34 292
11205.34 285
11206.34 286
11207.34 277
11208.34 268
11209.34 304
11210.34 298
11211.34 303
11212.34 261
11213.34 331
11214.34 273
11215.34 280
11216.34 255
11217.34 300
11218.34 295
11219.34 305
11220.34 294
11221.34 302
11222.34 302
11223.34 254
11224.34 301
11225.34 310
11226.34 305
11227.34 310
11228.34 324
11229.34 312
11230.34 279
11231.34 284
11232.34 309
11233.34 309
11234.34 287
11235.34 263
11236.34 291
11237.34 308
11238.34 292
11239.34 266
11240.34 300
11241.34 311
11242.34 303
11243.35 311
11244.35 280
11245.35 295
11246.35 292
11247.35 327
11248.35 324
11249.35 284
11250.35 273
11251.35 274
11252.36 278
11253.36 281
11254.36 242
11255.36 292
11256.36 284
11257.36 309
11258.37 299
11259.37 292
11260.37 320
11261.37 308
11262.37 310
11263.37 302
11264.38 318
11265.38 334
11266.38 339
11267.38 301
11268.38 333
11269.39 308
11270.39 291
11271.39 284
11272.39 295
11273.39 342
11274.40 293
11275.40 343
11276.40 347
11277.40 394
11278.41 405
11279.41 380
11280.41 385
11281.41 464
11282.42 424
11283.42 401
11284.42 381
11285.43 329
11286.43 328
11287.43 293
11288.43 277
11289.44 302
11290.44 329
11291.44 280
11292.45 303
11293.45 273
11294.45 252
11295.46 262
11296.46 346
11297.46 298
11298.47 284
11299.47 278
11300.47 249
11301.48 260
11302.48 296
11303.48 267
11304.49 258
11305.49 282
11306.49 302
11307.50 289
11308.50 234
11309.51 278
11310.51 291
11311.51 330
11312.52 284
11313.52 302
11314.53 286
11315.53 302
11316.53 297
11317.54 264
11318.54 299
11319.55 279
11320.55 313
11321.56 267
11322.56 295
11323.57 295
11324.57 287
11325.57 248
11326.58 249
11327.58 277
11328.59 270
11329.59 257
11330.60 253
11331.60 273
11332.61 283
11333.61 248
11334.62 294
11335.62 299
11336.63 259
11337.63 267
11338.64 245
11339.64 267
11340.65 265
11341.65 287
11342.66 265
11343.66 269
11344.67 242
11345.68 238
11346.68 267
11347.69 287
11348.69 300
11349.70 261
11350.70 278
11351.71 256
11352.72 277
11353.72 250
11354.73 263
11355.73 278
11356.74 245
11357.75 269
11358.75 243
11359.76 237
11360.76 235
11361.77 269
11362.78 278
11363.78 264
11364.79 267
11365.80 261
11366.80 267
11367.81 260
11368.81 300
11369.82 286
11370.83 287
11371.83 273
11372.84 268
11373.85 256
11374.85 283
11375.86 258
11376.87 243
11377.88 240
11378.88 284
11379.89 251
11380.90 283
11381.90 264
11382.91 278
11383.92 262
11384.92 276
11385.93 273
11386.94 278
11387.95 272
11388.95 265
11389.96 276
11390.97 251
11391.98 265
11392.98 254
11393.99 277
11395.00 297
11396.01 268
11397.02 267
11398.02 261
11399.03 253
11400.04 289
11401.05 250
11402.05 261
11403.06 271
11404.07 279
11405.08 282
11406.09 281
11407.10 233
11408.10 229
11409.11 255
11410.12 273
11411.13 286
11412.14 271
11413.15 279
11414.15 264
11415.16 313
11416.17 300
11417.18 264
11418.19 244
11419.20 230
11420.21 230
11421.22 234
11422.22 289
11423.23 272
11424.24 262
11425.25 280
11426.26 261
11427.27 292
11428.28 279
11429.29 277
11430.30 285
11431.31 246
11432.32 310
11433.32 270
11434.33 302
11435.34 300
11436.35 302
11437.36 256
11438.37 267
11439.38 297
11440.39 294
11441.40 260
11442.41 302
11443.42 277
11444.43 260
11445.44 288
11446.45 271
11447.46 288
11448.47 273
11449.48 290
11450.49 290
11451.50 266
11452.51 272
11453.52 301
11454.53 296
11455.54 271
11456.55 308
11457.56 254
11458.57 293
11459.58 267
11460.59 258
11461.61 288
11462.62 287
11463.63 266
11464.64 291
11465.65 271
11466.66 256
11467.67 265
11468.68 289
11469.69 272
11470.70 260
11471.71 267
11472.73 289
11473.74 293
11474.75 271
11475.76 290
11476.77 285
11477.78 281
11478.79 288
11479.80 311
11480.82 289
11481.83 301
11482.84 283
11483.85 325
11484.86 302
11485.87 304
11486.89 272
11487.90 283
11488.91 305
11489.92 267
11490.93 299
11491.95 274
11492.96 272
11493.97 307
11494.98 343
11495.99 343
11497.01 302
11498.02 272
11499.03 290
11500.04 288
11501.05 319
11502.07 308
11503.08 293
11504.09 299
11505.10 263
11506.12 265
11507.13 288
11508.14 299
11509.16 317
11510.17 293
11511.18 286
11512.19 327
11513.21 321
11514.22 303
11515.23 302
11516.25 316
11517.26 287
11518.27 312
11519.29 316
11520.30 284
11521.31 308
11522.33 296
11523.34 328
11524.35 350
11525.37 307
11526.38 326
11527.39 317
11528.41 354
11529.42 308
11530.43 306
11531.45 322
11532.46 356
11533.47 324
11534.49 315
11535.50 312
11536.52 315
11537.53 301
11538.54 335
11539.56 349
11540.57 342
11541.59 333
11542.60 372
11543.61 346
11544.63 345
11545.64 346
11546.66 351
11547.67 355
11548.69 342
11549.70 338
11550.72 329
11551.73 369
11552.75 357
11553.76 346
11554.77 377
11555.79 421
11556.80 375
11557.82 394
11558.83 374
11559.85 368
11560.86 402
11561.88 434
11562.89 394
11563.91 372
11564.92 381
11565.94 442
11566.95 424
11567.97 409
11568.99 430
11570.00 449
11571.02 482
11572.03 431
11573.05 413
11574.06 400
11575.08 456
11576.09 461
11577.11 479
11578.13 480
11579.14 474
11580.16 494
11581.17 454
11582.19 523
11583.21 496
11584.22 513
11585.24 546
11586.25 589
11587.27 541
11588.29 603
11589.30 579
11590.32 580
11591.33 597
11592.35 622
11593.37 633
11594.38 605
11595.40 634
11596.42 662
11597.43 731
11598.45 754
11599.47 870
11600.48 898
11601.50 976
11602.52 1013
11603.53 1148
11604.55 1118
11605.57 1108
11606.59 1077
11607.60 1048
11608.62 1000
11609.64 933
11610.65 872
11611.67 772
11612.69 755
11613.71 739
11614.72 693
11615.74 627
11616.76 655
11617.78 636
11618.79 649
11619.81 647
11620.83 608
11621.85 660
11622.86 674
11623.88 720
11624.90 705
11625.92 747
11626.94 800
11627.95 895
11628.97 927
11629.99 981
11631.01 1058
11632.03 1134
11633.04 1214
11634.06 1312
11635.08 1320
11636.10 1283
11637.12 1219
11638.14 1105
11639.15 1011
11640.17 917
11641.19 831
11642.21 767
11643.23 736
11644.25 606
11645.27 563
11646.28 531
11647.30 531
11648.32 534
11649.34 526
11650.36 469
11651.38 475
11652.40 503
11653.42 488
11654.44 507
11655.45 451
11656.47 477
11657.49 463
11658.51 441
11659.53 413
11660.55 437
11661.57 446
11662.59 457
11663.61 442
11664.63 444
11665.65 425
11666.67 454
11667.69 474
11668.71 459
11669.73 441
11670.75 423
11671.77 447
11672.79 445
11673.81 418
11674.83 410
11675.85 458
11676.87 455
11677.89 406
11678.91 435
11679.93 429
11680.95 378
11681.97 421
11682.99 450
11684.01 402
11685.03 443
11686.05 452
11687.07 426
11688.09 379
11689.11 400
11690.13 409
11691.15 444
11692.17 422
11693.20 449
11694.22 385
11695.24 416
11696.26 416
11697.28 403
11698.30 394
11699.32 411
11700.34 418
11701.36 386
11702.38 432
11703.41 398
11704.43 414
11705.45 428
11706.47 411
11707.49 397
11708.51 376
11709.53 428
11710.56 424
11711.58 426
11712.60 409
11713.62 429
11714.64 421
11715.66 399
11716.69 430
11717.71 430
11718.73 406
11719.75 407
11720.77 385
11721.80 408
11722.82 372
11723.84 363
11724.86 375
11725.88 382
11726.91 352
11727.93 337
11728.95 372
11729.97 386
11731.00 363
11732.02 360
11733.04 358
11734.06 376
11735.09 346
11736.11 316
11737.13 375
11738.16 345
11739.18 352
11740.20 366
11741.22 361
11742.25 342
11743.27 348
11744.29 340
11745.32 350
11746.34 314
11747.36 369
11748.39 345
11749.41 365
11750.43 380
11751.46 356
11752.48 349
11753.50 351
11754.53 345
11755.55 338
11756.57 356
11757.60 312
11758.62 315
11759.64 318
11760.67 341
11761.69 325
11762.72 316
11763.74 349
11764.76 315
11765.79 323
11766.81 287
11767.84 310
11768.86 333
11769.88 336
11770.91 312
11771.93 280
11772.96 295
11773.98 324
11775.01 317
11776.03 324
11777.05 294
11778.08 332
11779.10 307
11780.13 339
11781.15 351
11782.18 314
11783.20 323
11784.23 296
11785.25 308
11786.28 271
11787.30 302
11788.33 296
11789.35 309
11790.38 291
11791.40 310
11792.43 297
11793.45 282
11794.48 270
11795.50 283
11796.53 269
11797.55 301
11798.58 318
11799.60 314
11800.63 325
11801.65 306
11802.68 309
11803.71 255
11804.73 290
11805.76 282
11806.78 295
11807.81 295
11808.84 296
11809.86 299
11810.89 298
11811.91 331
11812.94 302
11813.97 295
11814.99 276
11816.02 283
11817.04 278
11818.07 286
11819.10 238
11820.12 283
11821.15 278
11822.18 319
11823.20 264
11824.23 254
11825.25 267
11826.28 247
11827.31 233
11828.33 280
11829.36 308
11830.39 272
11831.42 315
11832.44 285
11833.47 269
11834.50 249
11835.52 273
11836.55 297
11837.58 276
11838.60 259
11839.63 280
11840.66 286
11841.69 285
11842.71 271
11843.74 291
11844.77 280
11845.80 243
11846.82 293
11847.85 275
11848.88 256
11849.91 240
11850.93 258
11851.96 256
11852.99 278
11854.02 268
11855.05 260
11856.07 259
11857.10 258
11858.13 250
11859.16 274
11860.19 315
11861.21 288
11862.24 285
11863.27 274
11864.30 291
11865.33 262
11866.35 297
11867.38 259
11868.41 250
11869.44 229
11870.47 287
11871.50 273
11872.53 235
11873.55 249
11874.58 283
11875.61 300
11876.64 259
11877.67 266
11878.70 298
11879.73 286
11880.76 257
11881.79 256
11882.81 297
11883.84 275
11884.87 281
11885.90 307
11886.93 302
11887.96 291
11888.99 295
11890.02 245
11891.05 261
11892.08 264
11893.11 262
11894.14 264
11895.17 304
11896.20 270
11897.23 295
11898.26 241
11899.29 280
11900.32 305
11901.35 297
11902.38 281
11903.41 297
11904.44 296
11905.47 299
11906.50 312
11907.53 276
11908.56 275
11909.59 283
11910.62 292
11911.65 279
11912.68 280
11913.71 291
11914.74 301
11915.77 297
11916.80 323
11917.83 266
11918.86 290
11919.89 327
11920.92 324
11921.95 307
11922.98 288
11924.01 313
11925.05 303
11926.08 328
11927.11 329
11928.14 357
11929.17 340
11930.20 329
11931.23 310
11932.26 342
11933.29 361
11934.33 338
11935.36 353
11936.39 324
11937.42 320
11938.45 299
11939.48 316
11940.51 300
11941.55 304
11942.58 268
11943.61 277
11944.64 287
11945.67 282
11946.70 271
11947.74 239
11948.77 261
11949.80 272
11950.83 264
11951.86 275
11952.90 292
11953.93 284
11954.96 270
11955.99 293
11957.03 262
11958.06 228
11959.09 280
11960.12 275
11961.16 271
11962.19 241
11963.22 275
11964.25 262
11965.29 294
11966.32 289
11967.35 256
11968.38 266
11969.42 270
11970.45 283
11971.48 243
11972.52 258
11973.55 240
11974.58 263
11975.61 298
11976.65 275
11977.68 250
11978.71 291
11979.75 278
11980.78 285
11981.81 232
11982.85 256
11983.88 278
11984.91 258
11985.95 239
11986.98 263
11988.02 282
11989.05 282
11990.08 279
11991.12 265
11992.15 314
11993.18 278
11994.22 280
11995.25 295
11996.29 305
11997.32 268
11998.35 287
11999.39 269
12000.42 240
12001.46 257
12002.49 262
12003.53 286
12004.56 279
12005.59 249
12006.63 296
12007.66 342
12008.70 286
12009.73 272
12010.77 277
12011.80 287
12012.84 306
12013.87 316
12014.91 302
12015.94 341
12016.98 329
12018.01 314
12019.05 321
12020.08 310
12021.12 321
12022.15 305
12023.19 304
12024.22 311
12025.26 304
12026.29 329
12027.33 337
12028.36 304
12029.40 322
12030.43 294
12031.47 327
12032.50 317
12033.54 292
12034.58 286
12035.61 313
12036.65 344
12037.68 281
12038.72 250
12039.75 276
12040.79 288
12041.83 297
12042.86 294
12043.90 265
12044.93 267
12045.97 299
12047.01 259
12048.04 273
12049.08 274
12050.12 277
12051.15 278
12052.19 268
12053.22 284
12054.26 282
12055.30 325
12056.33 292
12057.37 268
12058.41 277
12059.44 259
12060.48 338
12061.52 322
12062.55 293
12063.59 271
12064.63 306
12065.67 266
12066.70 281
12067.74 281
12068.78 296
12069.81 321
12070.85 296
12071.89 302
12072.93 279
12073.96 267
12075.00 293
12076.04 294
12077.08 267
12078.11 265
12079.15 274
12080.19 299
12081.23 300
12082.26 271
12083.30 259
12084.34 279
12085.38 220
12086.41 233
12087.45 228
12088.49 270
12089.53 273
12090.57 229
12091.60 254
12092.64 254
12093.68 243
12094.72 277
12095.76 269
12096.80 251
12097.83 244
12098.87 294
12099.91 284
12100.95 265
12101.99 256
12103.03 267
12104.07 273
12105.10 276
12106.14 275
12107.18 286
12108.22 248
12109.26 244
12110.30 272
12111.34 248
12112.38 247
12113.42 221
12114.45 253
12115.49 259
12116.53 253
12117.57 247
12118.61 244
12119.65 257
12120.69 226
12121.73 242
12122.77 228
12123.81 264
12124.85 233
12125.89 207
12126.93 254
12127.97 231
12129.01 240
12130.05 240
12131.09 259
12132.13 232
12133.17 225
12134.21 212
12135.25 264
12136.29 213
12137.33 230
12138.37 235
12139.41 235
12140.45 264
12141.49 252
12142.53 255
12143.57 234
12144.61 228
12145.65 225
12146.69 244
12147.73 222
12148.77 249
12149.81 252
12150.85 225
12151.89 223
12152.93 235
12153.97 219
12155.01 235
12156.05 217
12157.10 248
12158.14 241
12159.18 243
12160.22 212
12161.26 223
12162.30 223
12163.34 218
12164.38 223
12165.42 206
12166.47 241
12167.51 236
12168.55 231
12169.59 247
12170.63 216
12171.67 205
12172.71 231
12173.76 266
12174.80 218
12175.84 215
12176.88 234
12177.92 224
12178.96 212
12180.01 234
12181.05 237
12182.09 237
12183.13 214
12184.17 232
12185.22 229
12186.26 263
12187.30 213
12188.34 236
12189.39 229
12190.43 219
12191.47 247
12192.51 252
12193.56 226
12194.60 219
12195.64 231
12196.68 210
12197.73 226
12198.77 202
12199.81 234
12200.85 299
12201.90 235
12202.94 219
12203.98 220
12205.03 212
12206.07 226
12207.11 221
12208.16 231
12209.20 255
12210.24 236
12211.28 213
12212.33 231
12213.37 223
12214.41 236
12215.46 230
12216.50 222
12217.55 202
12218.59 201
12219.63 219
12220.68 206
12221.72 239
12222.76 228
12223.81 224
12224.85 257
12225.89 225
12226.94 221
12227.98 258
12229.03 235
12230.07 228
12231.11 243
12232.16 203
12233.20 222
12234.25 246
12235.29 238
12236.34 245
12237.38 234
12238.42 190
12239.47 209
12240.51 244
12241.56 256
12242.60 263
12243.65 261
12244.69 266
12245.74 229
12246.78 231
12247.83 235
12248.87 238
12249.92 223
12250.96 240
12252.01 239
12253.05 223
12254.10 210
12255.14 232
12256.19 228
12257.23 202
12258.28 228
12259.32 213
12260.37 195
12261.41 195
12262.46 228
12263.50 190
12264.55 232
12265.59 220
12266.64 217
12267.69 206
12268.73 227
12269.78 225
12270.82 193
12271.87 217
12272.92 241
12273.96 221
12275.01 235
12276.05 211
12277.10 206
12278.15 217
12279.19 192
12280.24 236
12281.28 200
12282.33 186
12283.38 179
12284.42 220
12285.47 201
12286.52 206
12287.56 189
12288.61 206
12289.66 194
12290.70 233
12291.75 240
12292.80 231
12293.84 225
12294.89 184
12295.94 201
12296.98 222
12298.03 232
12299.08 193
12300.12 203
12301.17 199
12302.22 200
12303.27 220
12304.31 199
12305.36 191
12306.41 189
12307.45 191
12308.50 217
12309.55 233
12310.60 234
12311.64 227
12312.69 169
12313.74 201
12314.79 206
12315.83 193
12316.88 189
12317.93 228
12318.98 227
12320.03 243
12321.07 214
12322.12 213
12323.17 212
12324.22 215
12325.27 180
12326.31 186
12327.36 228
12328.41 200
12329.46 211
12330.51 194
12331.56 214
12332.60 186
12333.65 190
12334.70 207
12335.75 181
12336.80 197
12337.85 219
12338.90 207
12339.94 186
12340.99 194
12342.04 202
12343.09 204
12344.14 213
12345.19 222
12346.24 213
12347.29 216
12348.34 194
12349.38 200
12350.43 186
12351.48 209
12352.53 211
12353.58 185
12354.63 212
12355.68 192
12356.73 216
12357.78 238
12358.83 204
12359.88 190
12360.93 190
12361.98 218
12363.03 211
12364.08 180
12365.13 207
12366.18 217
12367.23 220
12368.28 209
12369.33 207
12370.38 173
12371.43 185
12372.48 230
12373.53 205
12374.58 198
12375.63 226
12376.68 217
12377.73 211
12378.78 199
12379.83 192
12380.88 205
12381.93 194
12382.98 197
12384.03 181
12385.08 200
12386.13 207
12387.18 230
12388.23 184
12389.29 183
12390.34 170
12391.39 221
12392.44 250
12393.49 215
12394.54 205
12395.59 177
12396.64 181
12397.69 214
12398.74 189
12399.80 191
12400.85 209
12401.90 197
12402.95 183
12404.00 172
12405.05 193
12406.10 200
12407.16 218
12408.21 229
12409.26 211
12410.31 209
12411.36 207
12412.42 218
12413.47 200
12414.52 174
12415.57 207
12416.62 227
12417.67 201
12418.73 209
12419.78 168
12420.83 205
12421.88 184
12422.94 177
12423.99 196
12425.04 179
12426.09 193
12427.15 194
12428.20 205
12429.25 189
12430.30 217
12431.36 209
12432.41 248
12433.46 210
12434.51 209
12435.57 232
12436.62 196
12437.67 223
12438.73 180
12439.78 204
12440.83 207
12441.88 232
12442.94 211
12443.99 218
12445.04 197
12446.10 235
12447.15 235
12448.20 219
12449.26 201
12450.31 213
12451.36 219
12452.42 213
12453.47 194
12454.52 206
12455.58 221
12456.63 199
12457.69 200
12458.74 189
12459.79 231
12460.85 217
12461.90 185
12462.96 205
12464.01 201
12465.06 176
12466.12 226
12467.17 222
12468.23 211
12469.28 205
12470.33 219
12471.39 222
12472.44 235
12473.50 215
12474.55 187
12475.61 217
12476.66 198
12477.72 209
12478.77 224
12479.82 213
12480.88 223
12481.93 208
12482.99 219
12484.04 217
12485.10 210
12486.15 232
12487.21 240
12488.26 247
12489.32 263
12490.37 285
12491.43 309
12492.48 315
12493.54 319
12494.59 307
12495.65 317
12496.71 309
12497.76 348
12498.82 309
12499.87 322
12500.93 280
12501.98 281
12503.04 272
12504.09 239
12505.15 270
12506.21 261
12507.26 236
12508.32 221
12509.37 205
12510.43 214
12511.49 198
12512.54 190
12513.60 216
12514.65 235
12515.71 195
12516.77 234
12517.82 218
12518.88 229
12519.94 236
12520.99 210
12522.05 206
12523.11 215
12524.16 194
12525.22 205
12526.27 220
12527.33 210
12528.39 177
12529.45 212
12530.50 222
12531.56 214
12532.62 192
12533.67 203
12534.73 232
12535.79 210
12536.84 205
12537.90 203
12538.96 211
12540.02 203
12541.07 212
12542.13 253
12543.19 218
12544.24 167
12545.30 214
12546.36 191
12547.42 208
12548.47 218
12549.53 197
12550.59 242
12551.65 230
12552.71 211
12553.76 191
12554.82 210
12555.88 213
12556.94 226
12558.00 221
12559.05 204
12560.11 187
12561.17 204
12562.23 247
12563.29 270
12564.34 204
12565.40 204
12566.46 207
12567.52 236
12568.58 198
12569.64 223
12570.69 257
12571.75 259
12572.81 279
12573.87 287
12574.93 322
12575.99 277
12577.05 301
12578.11 256
12579.16 271
12580.22 248
12581.28 260
12582.34 241
12583.40 239
12584.46 197
12585.52 213
12586.58 227
12587.64 226
12588.70 220
12589.76 209
12590.81 218
12591.87 245
12592.93 215
12593.99 215
12595.05 207
12596.11 185
12597.17 186
12598.23 215
12599.29 191
12600.35 176
12601.41 215
12602.47 212
12603.53 204
12604.59 217
12605.65 215
12606.71 209
12607.77 219
12608.83 193
12609.89 184
12610.95 188
12612.01 201
12613.07 200
12614.13 186
12615.19 201
12616.25 183
12617.31 190
12618.37 213
12619.43 188
12620.50 186
12621.56 227
12622.62 204
12623.68 223
12624.74 196
12625.80 220
12626.86 215
12627.92 206
12628.98 202
12630.04 208
12631.10 186
12632.17 179
12633.23 188
12634.29 211
12635.35 185
12636.41 253
12637.47 235
12638.53 254
12639.59 238
12640.66 218
12641.72 226
12642.78 210
12643.84 207
12644.90 224
12645.96 229
12647.03 195
12648.09 214
12649.15 233
12650.21 192
12651.27 224
12652.34 235
12653.40 252
12654.46 228
12655.52 214
12656.58 204
12657.65 218
12658.71 225
12659.77 204
12660.83 185
12661.89 226
12662.96 242
12664.02 219
12665.08 220
12666.14 199
12667.21 255
12668.27 228
12669.33 226
12670.40 217
12671.46 227
12672.52 222
12673.58 203
12674.65 219
12675.71 202
12676.77 199
12677.84 212
12678.90 190
12679.96 211
12681.02 236
12682.09 216
12683.15 234
12684.21 228
12685.28 219
12686.34 251
12687.40 217
12688.47 242
12689.53 225
12690.60 220
12691.66 242
12692.72 254
12693.79 234
12694.85 212
12695.91 217
12696.98 214
12698.04 240
12699.11 255
12700.17 263
12701.23 273
12702.30 286
12703.36 255
12704.43 236
12705.49 273
12706.55 257
12707.62 241
12708.68 246
12709.75 255
12710.81 261
12711.88 257
12712.94 229
12714.01 229
12715.07 240
12716.13 229
12717.20 242
12718.26 243
12719.33 217
12720.39 202
12721.46 206
12722.52 192
12723.59 213
12724.65 222
12725.72 229
12726.78 231
12727.85 223
12728.91 239
12729.98 244
12731.04 230
12732.11 222
12733.18 245
12734.24 238
12735.31 234
12736.37 245
12737.44 248
12738.50 274
12739.57 269
12740.63 228
12741.70 239
12742.77 229
12743.83 217
12744.90 242
12745.96 204
12747.03 200
12748.09 207
12749.16 226
12750.23 211
12751.29 186
12752.36 198
12753.43 199
12754.49 176
12755.56 192
12756.62 210
12757.69 204
12758.76 193
12759.82 183
12760.89 181
12761.96 221
12763.02 181
12764.09 199
12765.16 203
12766.22 202
12767.29 191
12768.36 196
12769.42 175
12770.49 182
12771.56 179
12772.62 193
12773.69 216
12774.76 163
12775.83 184
12776.89 199
12777.96 177
12779.03 184
12780.10 188
12781.16 220
12782.23 187
12783.30 199
12784.37 184
12785.43 195
12786.50 178
12787.57 202
12788.64 224
12789.70 212
12790.77 188
12791.84 199
12792.91 222
12793.97 192
12795.04 157
12796.11 173
12797.18 184
12798.25 198
12799.31 181
12800.38 196
12801.45 204
12802.52 180
12803.59 201
12804.66 173
12805.72 186
12806.79 196
12807.86 191
12808.93 191
12810.00 176
12811.07 185
12812.14 190
12813.20 201
12814.27 177
12815.34 193
12816.41 211
12817.48 205
12818.55 199
12819.62 186
12820.69 200
12821.76 208
12822.83 200
12823.89 181
12824.96 185
12826.03 239
12827.10 188
12828.17 203
12829.24 179
12830.31 210
12831.38 175
12832.45 222
12833.52 214
12834.59 207
12835.66 190
12836.73 205
12837.80 206
12838.87 178
12839.94 168
12841.01 169
12842.08 185
12843.15 182
12844.22 176
12845.29 172
12846.36 172
12847.43 173
12848.50 213
12849.57 167
12850.64 195
12851.71 209
12852.78 174
12853.85 170
12854.92 201
12855.99 175
12857.06 173
12858.13 190
12859.20 169
12860.27 181
12861.34 189
12862.41 211
12863.48 178
12864.56 173
12865.63 180
12866.70 172
12867.77 172
12868.84 169
12869.91 172
12870.98 209
12872.05 180
12873.12 179
12874.20 191
12875.27 164
12876.34 173
12877.41 174
12878.48 160
12879.55 180
12880.62 188
12881.70 200
12882.77 161
12883.84 157
12884.91 176
12885.98 161
12887.05 174
12888.13 187
12889.20 168
12890.27 181
12891.34 199
12892.41 180
12893.49 137
12894.56 164
12895.63 164
12896.70 206
12897.77 169
12898.85 158
12899.92 197
12900.99 187
12902.06 171
12903.14 158
12904.21 156
12905.28 146
12906.35 187
12907.43 162
12908.50 176
12909.57 158
12910.64 188
12911.72 157
12912.79 167
12913.86 173
12914.94 150
12916.01 169
12917.08 179
12918.16 173
12919.23 167
12920.30 180
12921.37 189
12922.45 174
12923.52 173
12924.59 144
12925.67 157
12926.74 178
12927.82 159
12928.89 168
12929.96 152
12931.04 172
12932.11 155
12933.18 163
12934.26 154
12935.33 151
12936.40 181
12937.48 158
12938.55 156
12939.63 175
12940.70 173
12941.77 193
12942.85 179
12943.92 164
12945.00 164
12946.07 159
12947.15 198
12948.22 161
12949.29 171
12950.37 181
12951.44 188
12952.52 186
12953.59 182
12954.67 161
12955.74 144
12956.82 186
12957.89 170
12958.97 184
12960.04 161
12961.12 217
12962.19 174
12963.27 161
12964.34 166
12965.42 188
12966.49 156
12967.57 190
12968.64 175
12969.72 204
12970.79 185
12971.87 162
12972.94 174
12974.02 160
12975.09 188
12976.17 167
12977.24 190
12978.32 159
12979.40 165
12980.47 165
12981.55 184
12982.62 210
12983.70 172
12984.77 168
12985.85 173
12986.93 182
12988.00 150
12989.08 167
12990.15 170
12991.23 177
12992.31 193
12993.38 185
12994.46 152
12995.54 166
12996.61 173
12997.69 202
12998.76 208
12999.84 178
13000.92 167
13001.99 187
13003.07 169
13004.15 160
13005.22 178
13006.30 172
13007.38 180
13008.45 188
13009.53 188
13010.61 156
13011.69 145
13012.76 169
13013.84 188
13014.92 176
13015.99 172
13017.07 153
13018.15 171
13019.23 178
13020.30 183
13021.38 157
13022.46 182
13023.54 188
13024.61 171
13025.69 183
13026.77 156
13027.85 160
13028.92 173
13030.00 181
13031.08 162
13032.16 150
13033.23 181
13034.31 160
13035.39 183
13036.47 178
13037.55 187
13038.62 168
13039.70 206
13040.78 160
13041.86 179
13042.94 152
13044.02 171
13045.09 174
13046.17 197
13047.25 194
13048.33 189
13049.41 211
13050.49 161
13051.57 151
13052.64 174
13053.72 163
13054.80 162
13055.88 186
13056.96 188
13058.04 166
13059.12 180
13060.20 176
13061.27 168
13062.35 147
13063.43 142
13064.51 165
13065.59 153
13066.67 169
13067.75 173
13068.83 161
13069.91 167
13070.99 162
13072.07 154
13073.15 148
13074.23 170
13075.31 168
13076.39 172
13077.47 146
13078.55 171
13079.63 161
13080.71 186
13081.79 148
13082.86 152
13083.94 167
13085.02 166
13086.11 164
13087.19 157
13088.27 185
13089.35 174
13090.43 170
13091.51 169
13092.59 197
13093.67 188
13094.75 176
13095.83 148
13096.91 154
13097.99 151
13099.07 169
13100.15 180
13101.23 201
13102.31 163
13103.39 155
13104.47 187
13105.55 180
13106.63 173
13107.72 176
13108.80 184
13109.88 172
13110.96 152
13112.04 164
13113.12 144
13114.20 165
13115.28 165
13116.37 159
13117.45 184
13118.53 179
13119.61 174
13120.69 193
13121.77 179
13122.85 172
13123.94 179
13125.02 188
13126.10 193
13127.18 164
13128.26 185
13129.34 169
13130.43 180
13131.51 174
13132.59 191
13133.67 181
13134.75 165
13135.84 155
13136.92 173
13138.00 177
13139.08 182
13140.17 222
13141.25 156
13142.33 169
13143.41 170
13144.49 169
13145.58 179
13146.66 174
13147.74 182
13148.83 160
13149.91 183
13150.99 164
13152.07 167
13153.16 181
13154.24 186
13155.32 156
13156.41 150
13157.49 195
13158.57 202
13159.65 140
13160.74 157
13161.82 171
13162.90 187
13163.99 167
13165.07 157
13166.15 157
13167.24 149
13168.32 171
13169.40 161
13170.49 165
13171.57 166
13172.66 154
13173.74 153
13174.82 149
13175.91 149
13176.99 139
13178.07 180
13179.16 169
13180.24 163
13181.33 152
13182.41 185
13183.49 167
13184.58 138
13185.66 144
13186.75 152
13187.83 179
13188.91 158
13190.00 179
13191.08 141
13192.17 154
13193.25 170
13194.34 155
13195.42 138
13196.51 164
13197.59 157
13198.68 156
13199.76 182
13200.85 153
13201.93 178
13203.02 193
13204.10 164
13205.19 146
13206.27 159
13207.36 162
13208.44 164
13209.53 179
13210.61 156
13211.70 170
13212.78 177
13213.87 163
13214.95 168
13216.04 180
13217.12 156
13218.21 168
13219.29 143
13220.38 154
13221.47 170
13222.55 157
13223.64 142
13224.72 158
13225.81 165
13226.89 152
13227.98 203
13229.07 196
13230.15 183
13231.24 166
13232.32 145
13233.41 173
13234.50 198
13235.58 169
13236.67 169
13237.76 187
13238.84 161
13239.93 172
13241.01 168
13242.10 154
13243.19 164
13244.27 167
13245.36 192
13246.45 174
13247.53 156
13248.62 191
13249.71 171
13250.79 162
13251.88 149
13252.97 168
13254.06 169
13255.14 185
13256.23 169
13257.32 171
13258.40 172
13259.49 195
13260.58 176
13261.67 160
13262.75 158
13263.84 175
13264.93 187
13266.02 184
13267.10 185
13268.19 182
13269.28 200
13270.37 193
13271.45 176
13272.54 156
13273.63 181
13274.72 173
13275.80 173
13276.89 187
13277.98 178
13279.07 181
13280.16 185
13281.24 194
13282.33 143
13283.42 164
13284.51 158
13285.60 176
13286.69 149
13287.77 172
13288.86 169
13289.95 171
13291.04 186
13292.13 148
13293.22 156
13294.31 168
13295.39 179
13296.48 176
13297.57 157
13298.66 163
13299.75 182
13300.84 175
13301.93 172
13303.02 167
13304.11 198
13305.19 195
13306.28 217
13307.37 162
13308.46 159
13309.55 178
13310.64 187
13311.73 212
13312.82 163
13313.91 185
13315.00 185
13316.09 172
13317.18 183
13318.27 179
13319.36 190
13320.45 222
13321.54 173
13322.63 171
13323.72 155
13324.81 189
13325.90 185
13326.99 168
13328.08 156
13329.17 162
13330.26 182
13331.35 180
13332.44 159
13333.53 148
13334.62 158
13335.71 181
13336.80 207
13337.89 156
13338.98 168
13340.07 170
13341.16 203
13342.25 168
13343.34 188
13344.43 183
13345.52 181
13346.61 192
13347.70 148
13348.79 201
13349.89 177
13350.98 189
13352.07 170
13353.16 171
13354.25 149
13355.34 181
13356.43 216
13357.52 169
13358.61 167
13359.71 189
13360.80 185
13361.89 190
13362.98 177
13364.07 181
13365.16 173
13366.26 173
13367.35 183
13368.44 165
13369.53 185
13370.62 195
13371.71 191
13372.81 184
13373.90 191
13374.99 187
13376.08 189
13377.17 190
13378.27 164
13379.36 148
13380.45 171
13381.54 195
13382.63 192
13383.73 178
13384.82 144
13385.91 177
13387.00 188
13388.10 195
13389.19 167
13390.28 164
13391.37 185
13392.47 189
13393.56 146
13394.65 143
13395.75 200
13396.84 185
13397.93 160
13399.02 156
13400.12 156
13401.21 145
13402.30 186
13403.40 149
13404.49 162
13405.58 175
13406.68 192
13407.77 163
13408.86 170
13409.96 159
13411.05 165
13412.14 193
13413.24 188
13414.33 168
13415.42 177
13416.52 188
13417.61 176
13418.70 164
13419.80 164
13420.89 153
13421.99 182
13423.08 179
13424.17 154
13425.27 142
13426.36 196
13427.46 177
13428.55 166
13429.64 192
13430.74 214
13431.83 182
13432.93 204
13434.02 195
13435.12 184
13436.21 173
13437.30 189
13438.40 186
13439.49 189
13440.59 156
13441.68 186
13442.78 177
13443.87 181
13444.97 185
13446.06 196
13447.16 216
13448.25 180
13449.35 200
13450.44 176
13451.54 180
13452.63 167
13453.73 175
13454.82 193
13455.92 168
13457.01 178
13458.11 197
13459.20 186
13460.30 192
13461.39 177
13462.49 178
13463.59 180
13464.68 194
13465.78 200
13466.87 189
13467.97 192
13469.06 174
13470.16 177
13471.26 197
13472.35 198
13473.45 198
13474.54 198
13475.64 196
13476.74 174
13477.83 165
13478.93 175
13480.03 159
13481.12 186
13482.22 203
13483.31 190
13484.41 199
13485.51 176
13486.60 184
13487.70 206
13488.80 185
13489.89 186
13490.99 181
13492.09 189
13493.18 193
13494.28 232
13495.38 208
13496.47 197
13497.57 195
13498.67 202
13499.77 220
13500.86 205
13501.96 207
13503.06 187
13504.15 195
13505.25 166
13506.35 175
13507.45 179
13508.54 166
13509.64 173
13510.74 171
13511.84 199
13512.93 188
13514.03 168
13515.13 186
13516.23 199
13517.32 192
13518.42 169
13519.52 211
13520.62 171
13521.72 166
13522.81 163
13523.91 195
13525.01 176
13526.11 184
13527.21 173
13528.30 162
13529.40 183
13530.50 156
13531.60 144
13532.70 140
13533.80 184
13534.89 172
13535.99 178
13537.09 168
13538.19 162
13539.29 164
13540.39 150
13541.49 140
13542.58 153
13543.68 150
13544.78 186
13545.88 195
13546.98 147
13548.08 156
13549.18 175
13550.28 189
13551.38 171
13552.48 179
13553.58 147
13554.67 187
13555.77 174
13556.87 183
13557.97 166
13559.07 190
13560.17 157
13561.27 156
13562.37 188
13563.47 152
13564.57 161
13565.67 176
13566.77 216
13567.87 177
13568.97 163
13570.07 190
13571.17 171
13572.27 190
13573.37 161
13574.47 200
13575.57 161
13576.67 169
13577.77 170
13578.87 176
13579.97 145
13581.07 160
13582.17 164
13583.27 206
13584.37 149
13585.47 180
13586.57 178
13587.67 170
13588.77 165
13589.88 189
13590.98 208
13592.08 203
13593.18 178
13594.28 170
13595.38 185
13596.48 184
13597.58 189
13598.68 186
13599.78 175
13600.88 185
13601.99 167
13603.09 182
13604.19 196
13605.29 152
13606.39 160
13607.49 167
13608.59 165
13609.70 169
13610.80 163
13611.90 179
13613.00 201
13614.10 178
13615.20 183
13616.31 191
13617.41 172
13618.51 220
13619.61 189
13620.71 192
13621.82 187
13622.92 174
13624.02 175
13625.12 172
13626.22 181
13627.33 209
13628.43 203
13629.53 188
13630.63 176
13631.74 191
13632.84 168
13633.94 154
13635.04 172
13636.15 194
13637.25 188
13638.35 152
13639.45 201
13640.56 184
13641.66 161
13642.76 163
13643.87 178
13644.97 176
13646.07 168
13647.17 167
13648.28 173
13649.38 182
13650.48 187
13651.59 183
13652.69 187
13653.79 138
13654.90 165
13656.00 182
13657.10 173
13658.21 164
13659.31 164
13660.41 172
13661.52 168
13662.62 153
13663.72 164
13664.83 170
13665.93 169
13667.04 174
13668.14 147
13669.24 153
13670.35 149
13671.45 187
13672.56 194
13673.66 181
13674.76 155
13675.87 171
13676.97 187
13678.08 200
13679.18 173
13680.29 229
13681.39 185
13682.49 172
13683.60 154
13684.70 166
13685.81 173
13686.91 192
13688.02 173
13689.12 145
13690.23 158
13691.33 147
13692.44 154
13693.54 159
13694.65 177
13695.75 159
13696.86 165
13697.96 160
13699.07 157
13700.17 140
13701.28 158
13702.38 178
13703.49 175
13704.59 150
13705.70 161
13706.80 177
13707.91 183
13709.02 182
13710.12 173
13711.23 204
13712.33 194
13713.44 173
13714.54 198
13715.65 173
13716.76 184
13717.86 175
13718.97 169
13720.07 162
13721.18 166
13722.29 181
13723.39 166
13724.50 148
13725.60 183
13726.71 207
13727.82 188
13728.92 182
13730.03 168
13731.14 166
13732.24 201
13733.35 202
13734.46 189
13735.56 182
13736.67 178
13737.78 159
13738.88 195
13739.99 196
13741.10 168
13742.20 188
13743.31 213
13744.42 193
13745.52 185
13746.63 188
13747.74 202
13748.84 217
13749.95 165
13751.06 166
13752.17 200
13753.27 195
13754.38 185
13755.49 200
13756.60 182
13757.70 178
13758.81 221
13759.92 213
13761.03 203
13762.13 197
13763.24 224
13764.35 221
13765.46 214
13766.57 212
13767.67 260
13768.78 250
13769.89 263
13771.00 237
13772.11 252
13773.21 264
13774.32 248
13775.43 221
13776.54 228
13777.65 234
13778.75 229
13779.86 220
13780.97 195
13782.08 197
13783.19 212
13784.30 241
13785.41 203
13786.51 225
13787.62 191
13788.73 190
13789.84 187
13790.95 183
13792.06 195
13793.17 206
13794.28 207
13795.39 221
13796.49 213
13797.60 166
13798.71 207
13799.82 202
13800.93 223
13802.04 207
13803.15 226
13804.26 217
13805.37 226
13806.48 220
13807.59 247
13808.70 258
13809.81 247
13810.92 243
13812.03 277
13813.14 258
13814.25 272
13815.36 229
13816.47 245
13817.58 252
13818.69 211
13819.80 235
13820.91 202
13822.02 246
13823.13 215
13824.24 216
13825.35 199
13826.46 202
13827.57 215
13828.68 226
13829.79 212
13830.90 168
13832.01 199
13833.12 202
13834.23 198
13835.34 166
13836.45 189
13837.56 172
13838.67 200
13839.78 168
13840.89 190
13842.01 168
13843.12 168
13844.23 180
13845.34 196
13846.45 197
13847.56 154
13848.67 164
13849.78 183
13850.89 195
13852.01 183
13853.12 203
13854.23 186
13855.34 183
13856.45 174
13857.56 163
13858.67 146
13859.79 160
13860.90 176
13862.01 199
13863.12 165
13864.23 129
13865.34 146
13866.46 149
13867.57 168
13868.68 155
13869.79 171
13870.90 175
13872.02 182
13873.13 178
13874.24 171
13875.35 154
13876.47 170
13877.58 164
13878.69 171
13879.80 164
13880.92 148
13882.03 180
13883.14 177
13884.25 184
13885.37 140
13886.48 176
13887.59 182
13888.70 177
13889.82 144
13890.93 167
13892.04 166
13893.16 186
13894.27 167
13895.38 171
13896.49 176
13897.61 196
13898.72 174
13899.83 157
13900.95 167
13902.06 161
13903.17 175
13904.29 163
13905.40 186
13906.51 179
13907.63 197
13908.74 142
13909.85 148
13910.97 168
13912.08 156
13913.20 159
13914.31 168
13915.42 180
13916.54 171
13917.65 165
13918.77 155
13919.88 202
13920.99 166
13922.11 187
13923.22 161
13924.34 180
13925.45 155
13926.56 187
13927.68 163
13928.79 188
13929.91 196
13931.02 175
13932.14 179
13933.25 154
13934.37 151
13935.48 164
13936.60 171
13937.71 180
13938.83 163
13939.94 167
13941.05 168
13942.17 164
13943.28 155
13944.40 168
13945.51 179
13946.63 171
13947.75 161
13948.86 138
13949.98 155
13951.09 150
13952.21 178
13953.32 175
13954.44 162
13955.55 167
13956.67 156
13957.78 150
13958.90 148
13960.01 150
13961.13 154
13962.25 188
13963.36 164
13964.48 189
13965.59 147
13966.71 144
13967.83 145
13968.94 146
13970.06 166
13971.17 120
13972.29 142
13973.41 152
13974.52 157
13975.64 144
13976.75 166
13977.87 143
13978.99 169
13980.10 181
13981.22 164
13982.34 158
13983.45 162
13984.57 165
13985.69 157
13986.80 160
13987.92 145
13989.04 155
13990.15 142
13991.27 162
13992.39 109
13993.50 128
13994.62 156
13995.74 162
13996.86 163
13997.97 167
13999.09 157
14000.21 156
14001.33 153
14002.44 150
14003.56 135
14004.68 131
14005.79 170
14006.91 151
14008.03 165
14009.15 140
14010.27 171
14011.38 157
14012.50 161
14013.62 147
14014.74 161
14015.85 169
14016.97 160
14018.09 166
14019.21 151
14020.33 144
14021.44 158
14022.56 163
14023.68 142
14024.80 138
14025.92 167
14027.04 173
14028.15 186
14029.27 163
14030.39 156
14031.51 215
14032.63 186
14033.75 190
14034.86 154
14035.98 162
14037.10 147
14038.22 148
14039.34 149
14040.46 154
14041.58 156
14042.70 189
14043.82 203
14044.93 162
14046.05 156
14047.17 176
14048.29 169
14049.41 167
14050.53 169
14051.65 172
14052.77 195
14053.89 196
14055.01 178
14056.13 161
14057.25 162
14058.37 160
14059.49 174
14060.61 180
14061.73 189
14062.85 240
14063.97 204
14065.09 208
14066.20 168
14067.32 182
14068.44 178
14069.56 192
14070.68 156
14071.81 163
14072.93 192
14074.05 182
14075.17 188
14076.29 196
14077.41 200
14078.53 200
14079.65 216
14080.77 190
14081.89 211
14083.01 205
14084.13 231
14085.25 198
14086.37 175
14087.49 207
14088.61 236
14089.73 223
14090.85 215
14091.97 176
14093.10 223
14094.22 188
14095.34 199
14096.46 238
14097.58 236
14098.70 225
14099.82 225
14100.94 219
14102.07 221
14103.19 231
14104.31 212
14105.43 199
14106.55 196
14107.67 207
14108.79 192
14109.92 178
14111.04 184
14112.16 219
14113.28 194
14114.40 190
14115.52 178
14116.65 154
14117.77 153
14118.89 160
14120.01 188
14121.13 172
14122.26 153
14123.38 174
14124.50 183
14125.62 163
14126.75 170
14127.87 166
14128.99 164
14130.11 150
14131.24 175
14132.36 185
14133.48 167
14134.60 187
14135.73 166
14136.85 166
14137.97 144
14139.09 178
14140.22 157
14141.34 200
14142.46 159
14143.59 165
14144.71 176
14145.83 172
14146.95 150
14148.08 168
14149.20 170
14150.32 162
14151.45 187
14152.57 160
14153.69 168
14154.82 165
14155.94 166
14157.06 186
14158.19 161
14159.31 142
14160.44 168
14161.56 158
14162.68 154
14163.81 164
14164.93 196
14166.05 196
14167.18 187
14168.30 183
14169.43 142
14170.55 164
14171.67 154
14172.80 166
14173.92 187
14175.05 185
14176.17 152
14177.30 170
14178.42 154
14179.54 164
14180.67 164
14181.79 162
14182.92 172
14184.04 172
14185.17 177
14186.29 170
14187.42 164
14188.54 144
14189.67 155
14190.79 141
14191.92 167
14193.04 180
14194.17 181
14195.29 166
14196.42 138
14197.54 153
14198.67 169
14199.79 163
14200.92 166
14202.04 157
14203.17 155
14204.29 149
14205.42 157
14206.54 177
14207.67 142
14208.79 166
14209.92 150
14211.05 169
14212.17 138
14213.30 148
14214.42 126
14215.55 155
14216.67 131
14217.80 149
14218.93 140
14220.05 141
14221.18 137
14222.30 151
14223.43 149
14224.56 147
14225.68 176
14226.81 151
14227.94 145
14229.06 117
14230.19 129
14231.32 148
14232.44 165
14233.57 163
14234.70 142
14235.82 139
14236.95 136
14238.08 140
14239.20 119
14240.33 139
14241.46 164
14242.58 154
14243.71 138
14244.84 148
14245.96 136
14247.09 155
14248.22 138
14249.34 131
14250.47 138
14251.60 184
14252.73 141
14253.85 127
14254.98 147
14256.11 126
14257.24 150
14258.36 137
14259.49 160
14260.62 138
14261.75 158
14262.87 148
14264.00 182
14265.13 148
14266.26 153
14267.39 164
14268.51 141
14269.64 149
14270.77 141
14271.90 144
14273.03 143
14274.15 147
14275.28 167
14276.41 121
14277.54 138
14278.67 168
14279.80 149
14280.92 143
14282.05 158
14283.18 183
14284.31 135
14285.44 150
14286.57 128
14287.70 126
14288.82 129
14289.95 124
14291.08 127
14292.21 152
14293.34 147
14294.47 127
14295.60 160
14296.73 167
14297.86 149
14298.99 153
14300.11 154
14301.24 130
14302.37 142
14303.50 135
14304.63 150
14305.76 157
14306.89 148
14308.02 166
14309.15 141
14310.28 142
14311.41 149
14312.54 142
14313.67 147
14314.80 134
14315.93 135
14317.06 150
14318.19 143
14319.32 143
14320.45 129
14321.58 152
14322.71 168
14323.84 133
14324.97 130
14326.10 134
14327.23 128
14328.36 133
14329.49 144
14330.62 129
14331.75 132
14332.88 159
14334.01 149
14335.14 138
14336.27 132
14337.40 159
14338.53 148
14339.66 145
14340.79 125
14341.93 147
14343.06 140
14344.19 136
14345.32 146
14346.45 128
14347.58 164
14348.71 150
14349.84 136
14350.97 135
14352.11 117
14353.24 152
14354.37 145
14355.50 124
14356.63 135
14357.76 123
14358.89 120
14360.03 138
14361.16 150
14362.29 132
14363.42 117
14364.55 125
14365.68 152
14366.82 132
14367.95 145
14369.08 148
14370.21 158
14371.34 164
14372.48 136
14373.61 122
14374.74 134
14375.87 122
14377.00 128
14378.14 134
14379.27 167
14380.40 145
14381.53 130
14382.67 139
14383.80 143
14384.93 133
14386.06 135
14387.20 135
14388.33 153
14389.46 140
14390.59 139
14391.73 138
14392.86 144
14393.99 143
14395.13 137
14396.26 124
14397.39 146
14398.53 123
14399.66 157
14400.79 145
14401.92 135
14403.06 123
14404.19 150
14405.32 149
14406.46 138
14407.59 143
14408.72 135
14409.86 144
14410.99 158
14412.13 161
14413.26 146
14414.39 153
14415.53 156
14416.66 138
14417.79 149
14418.93 153
14420.06 161
14421.20 140
14422.33 138
14423.46 140
14424.60 153
14425.73 150
14426.87 155
14428.00 161
14429.14 148
14430.27 154
14431.40 145
14432.54 146
14433.67 153
14434.81 161
14435.94 146
14437.08 149
14438.21 161
14439.35 124
14440.48 165
14441.62 157
14442.75 167
14443.88 140
14445.02 137
14446.15 150
14447.29 141
14448.42 142
14449.56 129
14450.70 133
14451.83 125
14452.97 130
14454.10 162
14455.24 146
14456.37 167
14457.51 155
14458.64 144
14459.78 182
14460.91 177
14462.05 180
14463.18 195
14464.32 179
14465.46 169
14466.59 167
14467.73 169
14468.86 183
14470.00 172
14471.14 162
14472.27 170
14473.41 192
14474.54 184
14475.68 198
14476.82 196
14477.95 175
14479.09 200
14480.22 163
14481.36 165
14482.50 205
14483.63 178
14484.77 150
14485.91 152
14487.04 192
14488.18 177
14489.32 161
14490.45 175
14491.59 152
14492.73 179
14493.86 159
14495.00 178
14496.14 187
14497.27 145
14498.41 164
14499.55 156
14500.69 188
14501.82 163
14502.96 153
14504.10 162
14505.23 157
14506.37 162
14507.51 154
14508.65 138
14509.78 156
14510.92 127
14512.06 124
14513.20 130
14514.33 123
14515.47 146
14516.61 149
14517.75 162
14518.89 159
14520.02 156
14521.16 141
14522.30 144
14523.44 150
14524.57 155
14525.71 143
14526.85 162
14527.99 143
14529.13 116
14530.27 146
14531.40 131
14532.54 137
14533.68 138
14534.82 140
14535.96 134
14537.10 139
14538.23 136
14539.37 133
14540.51 135
14541.65 131
14542.79 130
14543.93 111
14545.07 118
14546.21 149
14547.35 160
14548.48 156
14549.62 137
14550.76 109
14551.90 127
14553.04 139
14554.18 145
14555.32 144
14556.46 145
14557.60 137
14558.74 156
14559.88 152
14561.02 148
14562.16 149
14563.30 138
14564.43 157
14565.57 132
14566.71 127
14567.85 136
14568.99 149
14570.13 136
14571.27 133
14572.41 146
14573.55 169
14574.69 154
14575.83 146
14576.97 102
14578.11 141
14579.25 125
14580.39 127
14581.53 127
14582.67 148
14583.81 134
14584.96 151
14586.10 150
14587.24 119
14588.38 135
14589.52 135
14590.66 165
14591.80 154
14592.94 139
14594.08 127
14595.22 154
14596.36 125
14597.50 115
14598.64 123
14599.78 125
14600.93 161
14602.07 132
14603.21 150
14604.35 165
14605.49 144
14606.63 172
14607.77 165
14608.91 158
14610.06 114
14611.20 133
14612.34 158
14613.48 122
14614.62 132
14615.76 140
14616.91 154
14618.05 148
14619.19 132
14620.33 155
14621.47 132
14622.61 160
14623.76 162
14624.90 169
14626.04 151
14627.18 148
14628.32 134
14629.47 163
14630.61 149
14631.75 175
14632.89 165
14634.04 169
14635.18 132
14636.32 154
14637.46 143
14638.61 142
14639.75 143
14640.89 138
14642.03 163
14643.18 152
14644.32 125
14645.46 146
14646.60 149
14647.75 141
14648.89 159
14650.03 135
14651.18 154
14652.32 136
14653.46 157
14654.61 127
14655.75 135
14656.89 147
14658.03 139
14659.18 136
14660.32 124
14661.46 109
14662.61 140
14663.75 158
14664.90 110
14666.04 112
14667.18 151
14668.33 135
14669.47 117
14670.61 115
14671.76 123
14672.90 137
14674.05 131
14675.19 120
14676.33 130
14677.48 109
14678.62 119
14679.77 137
14680.91 159
14682.05 126
14683.20 141
14684.34 144
14685.49 139
14686.63 116
14687.78 123
14688.92 134
14690.06 134
14691.21 129
14692.35 144
14693.50 151
14694.64 146
14695.79 131
14696.93 146
14698.08 129
14699.22 121
14700.37 133
14701.51 125
14702.66 122
14703.80 125
14704.95 112
14706.09 122
14707.24 132
14708.38 113
14709.53 125
14710.67 142
14711.82 141
14712.96 124
14714.11 139
14715.26 145
14716.40 123
14717.55 128
14718.69 115
14719.84 127
14720.98 125
14722.13 120
14723.28 102
14724.42 137
14725.57 107
14726.71 128
14727.86 126
14729.01 117
14730.15 104
14731.30 134
14732.44 112
14733.59 124
14734.74 144
14735.88 121
14737.03 126
14738.18 92
14739.32 105
14740.47 117
14741.61 120
14742.76 102
14743.91 103
14745.05 117
14746.20 144
14747.35 146
14748.49 154
14749.64 110
14750.79 104
14751.94 110
14753.08 119
14754.23 135
14755.38 115
14756.52 106
14757.67 96
14758.82 125
14759.97 124
14761.11 125
14762.26 111
14763.41 138
14764.55 120
14765.70 119
14766.85 136
14768.00 111
14769.15 134
14770.29 122
14771.44 140
14772.59 130
14773.74 145
14774.88 124
14776.03 119
14777.18 111
14778.33 119
14779.48 122
14780.62 121
14781.77 122
14782.92 133
14784.07 113
14785.22 104
14786.36 112
14787.51 127
14788.66 108
14789.81 95
14790.96 123
14792.11 106
14793.26 104
14794.40 104
14795.55 126
14796.70 119
14797.85 129
14799.00 128
14800.15 120
14801.30 97
14802.45 122
14803.59 102
14804.74 137
14805.89 111
14807.04 99
14808.19 122
14809.34 123
14810.49 107
14811.64 112
14812.79 140
14813.94 125
14815.09 100
14816.24 103
14817.39 114
14818.53 119
14819.68 107
14820.83 137
14821.98 148
14823.13 121
14824.28 117
14825.43 124
14826.58 103
14827.73 106
14828.88 132
14830.03 142
14831.18 115
14832.33 98
14833.48 103
14834.63 131
14835.78 125
14836.93 146
14838.08 118
14839.23 96
14840.38 114
14841.53 109
14842.69 118
14843.84 95
14844.99 101
14846.14 121
14847.29 112
14848.44 108
14849.59 106
14850.74 113
14851.89 115
14853.04 115
14854.19 109
14855.34 122
14856.49 103
14857.65 111
14858.80 124
14859.95 104
14861.10 98
14862.25 119
14863.40 126
14864.55 116
14865.70 85
14866.86 107
14868.01 103
14869.16 129
14870.31 112
14871.46 118
14872.61 113
14873.77 116
14874.92 127
14876.07 133
14877.22 99
14878.37 84
14879.52 117
14880.68 100
14881.83 115
14882.98 104
14884.13 103
14885.28 113
14886.44 109
14887.59 116
14888.74 103
14889.89 106
14891.05 103
14892.20 107
14893.35 93
14894.50 112
14895.66 98
14896.81 117
14897.96 103
14899.11 114
14900.27 101
14901.42 94
14902.57 111
14903.72 114
14904.88 107
14906.03 108
14907.18 105
14908.34 101
14909.49 115
14910.64 117
14911.80 113
14912.95 76
14914.10 88
14915.26 100
14916.41 106
14917.56 92
14918.72 112
14919.87 107
14921.02 126
14922.18 112
14923.33 120
14924.48 112
14925.64 110
14926.79 107
14927.94 114
14929.10 112
14930.25 101
14931.41 118
14932.56 114
14933.71 98
14934.87 80
14936.02 113
14937.18 121
14938.33 111
14939.48 106
14940.64 105
14941.79 107
14942.95 130
14944.10 115
14945.26 101
14946.41 98
14947.57 103
14948.72 119
14949.87 96
14951.03 96
14952.18 99
14953.34 119
14954.49 105
14955.65 113
14956.80 83
14957.96 106
14959.11 102
14960.27 103
14961.42 103
14962.58 108
14963.73 100
14964.89 125
14966.04 127
14967.20 99
14968.36 99
14969.51 110
14970.67 123
14971.82 105
14972.98 109
14974.13 125
14975.29 102
14976.44 106
14977.60 114
14978.76 81
14979.91 110
14981.07 103
14982.22 101
14983.38 108
14984.53 120
14985.69 120
14986.85 108
14988.00 91
14989.16 82
14990.32 115
14991.47 104
14992.63 90
14993.78 108
14994.94 104
14996.10 106
14997.25 103
14998.41 95
14999.57 93
15000.72 123
15001.88 114
15003.04 120
15004.19 100
15005.35 116
15006.51 137
15007.66 116
15008.82 99
15009.98 99
15011.13 109
15012.29 120
15013.45 106
15014.61 79
15015.76 115
15016.92 110
15018.08 106
15019.23 120
15020.39 105
15021.55 99
15022.71 106
15023.86 118
15025.02 114
15026.18 85
15027.34 104
15028.49 107
15029.65 110
15030.81 96
15031.97 110
15033.13 105
15034.28 102
15035.44 119
15036.60 106
15037.76 86
15038.92 113
15040.07 125
15041.23 101
15042.39 105
15043.55 101
15044.71 110
15045.87 116
15047.02 112
15048.18 121
15049.34 108
15050.50 116
15051.66 143
15052.82 92
15053.98 79
15055.13 93
15056.29 118
15057.45 111
15058.61 103
15059.77 92
15060.93 97
15062.09 93
15063.25 114
15064.40 97
15065.56 81
15066.72 103
15067.88 123
15069.04 126
15070.20 85
15071.36 91
15072.52 120
15073.68 120
15074.84 98
15076.00 114
15077.16 133
15078.32 105
15079.48 132
15080.64 112
15081.80 98
15082.96 94
15084.12 120
15085.28 105
15086.44 107
15087.60 99
15088.76 96
15089.92 105
15091.08 109
15092.24 93
15093.40 100
15094.56 124
15095.72 117
15096.88 106
15098.04 124
15099.20 92
15100.36 98
15101.52 104
15102.68 94
15103.84 105
15105.00 107
15106.16 103
15107.32 101
15108.48 93
15109.64 91
15110.80 110
15111.96 126
15113.13 127
15114.29 130
15115.45 98
15116.61 104
15117.77 103
15118.93 101
15120.09 105
15121.25 112
15122.42 120
15123.58 91
15124.74 110
15125.90 102
15127.06 96
15128.22 126
15129.38 111
15130.55 123
15131.71 109
15132.87 98
15134.03 116
15135.19 87
15136.35 114
15137.52 104
15138.68 109
15139.84 90
15141.00 95
15142.16 106
15143.33 115
15144.49 95
15145.65 100
15146.81 116
15147.97 117
15149.14 111
15150.30 107
15151.46 90
15152.62 125
15153.79 114
15154.95 112
15156.11 111
15157.27 104
15158.44 91
15159.60 77
15160.76 90
15161.93 104
15163.09 111
15164.25 94
15165.41 107
15166.58 114
15167.74 107
15168.90 115
15170.07 100
15171.23 115
15172.39 115
15173.56 120
15174.72 119
15175.88 103
15177.05 104
15178.21 108
15179.37 86
15180.54 138
15181.70 122
15182.86 121
15184.03 133
15185.19 112
15186.36 96
15187.52 83
15188.68 103
15189.85 103
15191.01 102
15192.17 119
15193.34 108
15194.50 132
15195.67 99
15196.83 87
15198.00 109
15199.16 111
15200.32 131
15201.49 115
15202.65 110
15203.82 110
15204.98 100
15206.15 101
15207.31 109
15208.48 111
15209.64 91
15210.80 110
15211.97 109
15213.13 116
15214.30 116
15215.46 116
15216.63 118
15217.79 117
15218.96 114
15220.12 119
15221.29 121
15222.45 121
15223.62 121
15224.78 116
15225.95 121
15227.11 126
15228.28 111
15229.45 95
15230.61 102
15231.78 112
15232.94 118
15234.11 127
15235.27 118
15236.44 140
15237.60 111
15238.77 109
15239.94 94
15241.10 92
15242.27 126
15243.43 118
15244.60 97
15245.77 106
15246.93 106
15248.10 99
15249.26 102
15250.43 111
15251.60 103
15252.76 106
15253.93 106
15255.10 115
15256.26 98
15257.43 116
15258.60 100
15259.76 115
15260.93 107
15262.10 110
15263.26 113
15264.43 90
15265.60 114
15266.76 124
15267.93 105
15269.10 115
15270.26 115
15271.43 114
15272.60 99
15273.76 106
15274.93 104
15276.10 98
15277.27 89
15278.43 108
15279.60 105
15280.77 94
15281.94 87
15283.10 94
15284.27 94
15285.44 112
15286.61 83
15287.77 104
15288.94 119
15290.11 112
15291.28 99
15292.44 98
15293.61 111
15294.78 119
15295.95 103
15297.12 98
15298.28 106
15299.45 108
15300.62 99
15301.79 110
15302.96 83
15304.12 101
15305.29 116
15306.46 112
15307.63 116
15308.80 93
15309.97 91
15311.14 98
15312.30 87
15313.47 95
15314.64 95
15315.81 105
15316.98 127
15318.15 114
15319.32 105
15320.49 106
15321.65 122
15322.82 117
15323.99 96
15325.16 118
15326.33 113
15327.50 122
15328.67 109
15329.84 120
15331.01 111
15332.18 102
15333.35 101
15334.52 107
15335.69 85
15336.85 93
15338.02 87
15339.19 123
15340.36 113
15341.53 117
15342.70 103
15343.87 117
15345.04 86
15346.21 106
15347.38 109
15348.55 105
15349.72 109
15350.89 107
15352.06 117
15353.23 122
15354.40 109
15355.57 113
15356.74 105
15357.91 110
15359.08 107
15360.25 98
15361.43 96
15362.60 118
15363.77 121
15364.94 111
15366.11 81
15367.28 107
15368.45 102
15369.62 113
15370.79 118
15371.96 90
15373.13 122
15374.30 133
15375.47 125
15376.65 101
15377.82 109
15378.99 118
15380.16 108
15381.33 92
15382.50 106
15383.67 110
15384.84 117
15386.02 122
15387.19 95
15388.36 97
15389.53 104
15390.70 137
15391.87 114
15393.04 113
15394.22 104
15395.39 100
15396.56 123
15397.73 103
15398.90 115
15400.08 110
15401.25 120
15402.42 101
15403.59 102
15404.76 94
15405.94 107
15407.11 115
15408.28 120
15409.45 101
15410.63 127
15411.80 103
15412.97 82
15414.14 106
15415.31 131
15416.49 100
15417.66 96
15418.83 109
15420.01 97
15421.18 104
15422.35 108
15423.52 97
15424.70 87
15425.87 101
15427.04 123
15428.22 93
15429.39 98
15430.56 89
15431.73 105
15432.91 118
15434.08 97
15435.25 118
15436.43 95
15437.60 95
15438.77 116
15439.95 98
15441.12 80
15442.30 111
15443.47 109
15444.64 139
15445.82 89
15446.99 88
15448.16 109
15449.34 112
15450.51 96
15451.69 99
15452.86 109
15454.03 100
15455.21 101
15456.38 99
15457.56 91
15458.73 104
15459.90 105
15461.08 125
15462.25 120
15463.43 97
15464.60 124
15465.78 115
15466.95 131
15468.12 98
15469.30 94
15470.47 115
15471.65 116
15472.82 103
15474.00 97
15475.17 94
15476.35 82
15477.52 113
15478.70 100
15479.87 100
15481.05 93
15482.22 114
15483.40 139
15484.57 114
15485.75 113
15486.92 106
15488.10 120
15489.27 119
15490.45 94
15491.62 96
15492.80 102
15493.98 109
15495.15 116
15496.33 83
15497.50 91
15498.68 113
15499.85 119
15501.03 130
15502.21 83
15503.38 86
15504.56 108
15505.73 127
15506.91 91
15508.09 86
15509.26 94
15510.44 101
15511.61 109
15512.79 87
15513.97 89
15515.14 98
15516.32 102
15517.50 74
15518.67 103
15519.85 103
15521.02 110
15522.20 110
15523.38 94
15524.55 95
15525.73 90
15526.91 110
15528.09 81
15529.26 104
15530.44 122
15531.62 103
15532.79 99
15533.97 118
15535.15 103
15536.32 102
15537.50 115
15538.68 117
15539.86 107
15541.03 90
15542.21 104
15543.39 114
15544.57 119
15545.74 99
15546.92 114
15548.10 86
15549.28 109
15550.45 110
15551.63 114
15552.81 103
15553.99 105
15555.16 114
15556.34 124
15557.52 92
15558.70 117
15559.88 100
15561.05 101
15562.23 75
15563.41 84
15564.59 100
15565.77 115
15566.95 114
15568.12 98
15569.30 94
15570.48 110
15571.66 107
15572.84 105
15574.02 96
15575.19 110
15576.37 93
15577.55 131
15578.73 106
15579.91 116
15581.09 109
15582.27 142
15583.45 126
15584.62 108
15585.80 95
15586.98 84
15588.16 99
15589.34 109
15590.52 105
15591.70 91
15592.88 102
15594.06 108
15595.24 99
15596.42 77
15597.60 104
15598.78 107
15599.96 104
15601.14 84
15602.31 94
15603.49 89
15604.67 108
15605.85 107
15607.03 108
15608.21 91
15609.39 105
15610.57 97
15611.75 110
15612.93 103
15614.11 125
15615.29 131
15616.47 105
15617.65 142
15618.83 108
15620.01 117
15621.19 115
15622.38 108
15623.56 141
15624.74 109
15625.92 118
15627.10 104
15628.28 104
15629.46 111
15630.64 126
15631.82 114
15633.00 103
15634.18 118
15635.36 105
15636.54 110
15637.72 94
15638.91 125
15640.09 106
15641.27 136
15642.45 138
15643.63 144
15644.81 150
15645.99 109
15647.17 104
15648.36 123
15649.54 96
15650.72 106
15651.90 108
15653.08 153
15654.26 110
15655.44 119
15656.63 135
15657.81 119
15658.99 106
15660.17 106
15661.35 103
15662.54 100
15663.72 111
15664.90 107
15666.08 107
15667.26 109
15668.45 110
15669.63 121
15670.81 107
15671.99 131
15673.17 147
15674.36 118
15675.54 104
15676.72 106
15677.90 116
15679.09 113
15680.27 135
15681.45 131
15682.63 139
15683.82 112
15685.00 126
15686.18 125
15687.37 122
15688.55 116
15689.73 121
15690.91 119
15692.10 106
15693.28 130
15694.46 120
15695.65 142
15696.83 118
15698.01 123
15699.20 134
15700.38 137
15701.56 122
15702.75 112
15703.93 127
15705.11 127
15706.30 134
15707.48 103
15708.66 135
15709.85 143
15711.03 136
15712.22 130
15713.40 114
15714.58 151
15715.77 161
15716.95 107
15718.14 141
15719.32 140
15720.50 120
15721.69 110
15722.87 142
15724.06 156
15725.24 132
15726.43 143
15727.61 117
15728.79 124
15729.98 143
15731.16 119
15732.35 108
15733.53 110
15734.72 133
15735.90 153
15737.09 136
15738.27 132
15739.46 132
15740.64 123
15741.83 142
15743.01 123
15744.20 137
15745.38 111
15746.57 141
15747.75 150
15748.94 146
15750.12 152
15751.31 163
15752.49 130
15753.68 140
15754.86 137
15756.05 138
15757.23 116
15758.42 118
15759.60 133
15760.79 130
15761.98 137
15763.16 154
15764.35 140
15765.53 121
15766.72 128
15767.90 126
15769.09 105
15770.28 110
15771.46 124
15772.65 105
15773.83 123
15775.02 107
15776.21 103
15777.39 123
15778.58 135
15779.77 135
15780.95 126
15782.14 154
15783.33 117
15784.51 118
15785.70 131
15786.89 122
15788.07 121
15789.26 110
15790.45 124
15791.63 122
15792.82 130
15794.01 134
15795.19 127
15796.38 111
15797.57 106
15798.75 114
15799.94 125
15801.13 95
15802.32 117
15803.50 128
15804.69 106
15805.88 97
15807.06 106
15808.25 127
15809.44 119
15810.63 128
15811.81 119
15813.00 94
15814.19 92
15815.38 104
15816.57 96
15817.75 104
15818.94 115
15820.13 143
15821.32 121
15822.50 114
15823.69 88
15824.88 97
15826.07 104
15827.26 110
15828.44 102
15829.63 108
15830.82 122
15832.01 107
15833.20 109
15834.39 122
15835.57 124
15836.76 115
15837.95 94
15839.14 101
15840.33 101
15841.52 89
15842.71 95
15843.90 89
15845.08 91
15846.27 106
15847.46 122
15848.65 120
15849.84 106
15851.03 102
15852.22 117
15853.41 120
15854.60 103
15855.79 119
15856.97 112
15858.16 116
15859.35 127
15860.54 114
15861.73 97
15862.92 118
15864.11 119
15865.30 112
15866.49 110
15867.68 112
15868.87 113
15870.06 119
15871.25 111
15872.44 110
15873.63 113
15874.82 107
15876.01 110
15877.20 95
15878.39 90
15879.58 103
15880.77 106
15881.96 109
15883.15 106
15884.34 105
15885.53 87
15886.72 100
15887.91 108
15889.10 130
15890.29 98
15891.48 119
15892.67 102
15893.86 107
15895.05 108
15896.24 103
15897.44 100
15898.63 102
15899.82 115
15901.01 122
15902.20 126
15903.39 99
15904.58 107
15905.77 110
15906.96 117
15908.15 119
15909.35 124
15910.54 102
15911.73 126
15912.92 111
15914.11 103
15915.30 91
15916.49 102
15917.69 127
15918.88 94
15920.07 112
15921.26 94
15922.45 104
15923.64 127
15924.84 115
15926.03 113
15927.22 130
15928.41 125
15929.60 125
15930.80 111
15931.99 106
15933.18 99
15934.37 102
15935.56 116
15936.76 121
15937.95 108
15939.14 124
15940.33 131
15941.53 99
15942.72 97
15943.91 119
15945.10 102
15946.30 110
15947.49 87
15948.68 88
15949.87 91
15951.07 106
15952.26 87
15953.45 88
15954.65 87
15955.84 85
15957.03 104
15958.22 89
15959.42 89
15960.61 99
15961.80 116
15963.00 107
15964.19 99
15965.38 85
15966.58 91
15967.77 82
15968.96 87
15970.16 84
15971.35 109
15972.54 103
15973.74 95
15974.93 90
15976.13 86
15977.32 107
15978.51 108
15979.71 93
15980.90 115
15982.09 92
15983.29 108
15984.48 85
15985.68 101
15986.87 85
15988.06 94
15989.26 91
15990.45 96
15991.65 107
15992.84 99
15994.04 71
15995.23 81
15996.43 92
15997.62 88
15998.81 118
16000.01 113
16001.20 138
16002.40 102
16003.59 90
16004.79 94
16005.98 115
16007.18 116
16008.37 110
16009.57 109
16010.76 106
16011.96 91
16013.15 90
16014.35 84
16015.54 98
16016.74 108
16017.93 106
16019.13 91
16020.32 110
16021.52 91
16022.72 88
16023.91 91
16025.11 112
16026.30 107
16027.50 99
16028.69 90
16029.89 90
16031.08 109
16032.28 95
16033.48 96
16034.67 111
16035.87 111
16037.06 96
16038.26 81
16039.46 134
16040.65 83
16041.85 102
16043.05 80
16044.24 87
16045.44 97
16046.63 89
16047.83 81
16049.03 91
16050.22 105
16051.42 90
16052.62 111
16053.81 102
16055.01 118
16056.21 111
16057.40 139
16058.60 109
16059.80 99
16060.99 84
16062.19 101
16063.39 89
16064.58 76
16065.78 88
16066.98 101
16068.18 109
16069.37 84
16070.57 105
16071.77 96
16072.97 94
16074.16 91
16075.36 105
16076.56 72
16077.76 84
16078.95 79
16080.15 103
16081.35 105
16082.55 78
16083.74 84
16084.94 98
16086.14 91
16087.34 83
16088.53 116
16089.73 121
16090.93 111
16092.13 107
16093.33 104
16094.53 90
16095.72 101
16096.92 95
16098.12 84
16099.32 88
16100.52 95
16101.72 110
16102.91 115
16104.11 113
16105.31 91
16106.51 116
16107.71 74
16108.91 77
16110.11 81
16111.30 99
16112.50 96
16113.70 77
16114.90 78
16116.10 118
16117.30 87
16118.50 104
16119.70 83
16120.90 75
16122.10 78
16123.29 91
16124.49 89
16125.69 89
16126.89 77
16128.09 83
16129.29 88
16130.49 106
16131.69 85
16132.89 101
16134.09 103
16135.29 92
16136.49 110
16137.69 109
16138.89 89
16140.09 92
16141.29 86
16142.49 83
16143.69 109
16144.89 108
16146.09 101
16147.29 97
16148.49 99
16149.69 81
16150.89 87
16152.09 91
16153.29 64
16154.49 81
16155.69 114
16156.89 103
16158.09 80
16159.29 78
16160.49 87
16161.69 77
16162.89 92
16164.09 80
16165.30 83
16166.50 93
16167.70 83
16168.90 93
16170.10 107
16171.30 91
16172.50 97
16173.70 99
16174.90 103
16176.10 99
16177.31 85
16178.51 115
16179.71 102
16180.91 90
16182.11 71
16183.31 105
16184.51 105
16185.72 78
16186.92 82
16188.12 85
16189.32 85
16190.52 89
16191.72 87
16192.93 89
16194.13 97
16195.33 108
16196.53 96
16197.73 81
16198.94 79
16200.14 94
16201.34 100
16202.54 88
16203.74 84
16204.95 87
16206.15 114
16207.35 92
16208.55 107
16209.76 81
16210.96 86
16212.16 83
16213.36 88
16214.57 99
16215.77 78
16216.97 78
16218.17 69
16219.38 105
16220.58 73
16221.78 76
16222.99 92
16224.19 101
16225.39 83
16226.59 78
16227.80 74
16229.00 98
16230.20 99
16231.41 99
16232.61 99
16233.81 74
16235.02 79
16236.22 109
16237.42 128
16238.63 96
16239.83 93
16241.04 93
16242.24 106
16243.44 78
16244.65 94
16245.85 88
16247.05 87
16248.26 80
16249.46 101
16250.67 87
16251.87 90
16253.07 89
16254.28 113
16255.48 105
16256.69 88
16257.89 98
16259.09 86
16260.30 119
16261.50 88
16262.71 76
16263.91 89
16265.12 81
16266.32 72
16267.53 93
16268.73 98
16269.94 134
16271.14 96
16272.34 103
16273.55 106
16274.75 90
16275.96 94
16277.16 103
16278.37 95
16279.57 97
16280.78 102
16281.98 101
16283.19 119
16284.39 106
16285.60 114
16286.81 101
16288.01 101
16289.22 104
16290.42 104
16291.63 95
16292.83 102
16294.04 92
16295.24 81
16296.45 96
16297.66 99
16298.86 95
16300.07 99
16301.27 89
16302.48 88
16303.68 89
16304.89 89
16306.10 105
16307.30 106
16308.51 95
16309.71 108
16310.92 83
16312.13 85
16313.33 90
16314.54 98
16315.75 72
16316.95 86
16318.16 97
16319.37 96
16320.57 76
16321.78 97
16322.99 97
16324.19 98
16325.40 94
16326.61 94
16327.81 100
16329.02 88
16330.23 78
16331.43 80
16332.64 87
16333.85 76
16335.05 96
16336.26 98
16337.47 91
16338.68 69
16339.88 82
16341.09 82
16342.30 76
16343.51 98
16344.71 90
16345.92 87
16347.13 81
16348.34 95
16349.54 93
16350.75 86
16351.96 85
16353.17 112
16354.37 102
16355.58 91
16356.79 99
16358.00 94
16359.21 73
16360.41 102
16361.62 95
16362.83 116
16364.04 87
16365.25 90
16366.45 87
16367.66 85
16368.87 118
16370.08 96
16371.29 104
16372.50 84
16373.71 89
16374.91 81
16376.12 94
16377.33 95
16378.54 90
16379.75 86
16380.96 105
16382.17 88
16383.38 95
16384.58 78
16385.79 78
16387.00 86
16388.21 72
16389.42 92
16390.63 90
16391.84 90
16393.05 72
16394.26 71
16395.47 90
16396.68 82
16397.89 85
16399.09 63
16400.30 75
16401.51 80
16402.72 62
16403.93 82
16405.14 83
16406.35 81
16407.56 87
16408.77 78
16409.98 75
16411.19 74
16412.40 86
16413.61 86
16414.82 92
16416.03 95
16417.24 99
16418.45 93
16419.66 74
16420.87 102
16422.08 104
16423.29 103
16424.50 71
16425.71 67
16426.92 87
16428.14 88
16429.35 86
16430.56 81
16431.77 89
16432.98 94
16434.19 89
16435.40 94
16436.61 101
16437.82 85
16439.03 84
16440.24 82
16441.45 71
16442.67 75
16443.88 76
16445.09 96
16446.30 96
16447.51 87
16448.72 83
16449.93 72
16451.14 91
16452.36 89
16453.57 114
16454.78 86
16455.99 80
16457.20 78
16458.41 90
16459.63 76
16460.84 76
16462.05 80
16463.26 77
16464.47 90
16465.68 81
16466.90 76
16468.11 92
16469.32 84
16470.53 76
16471.74 67
16472.96 91
16474.17 86
16475.38 88
16476.59 89
16477.81 75
16479.02 81
16480.23 78
16481.44 94
16482.66 87
16483.87 84
16485.08 76
16486.29 61
16487.51 95
16488.72 103
16489.93 73
16491.15 86
16492.36 82
16493.57 88
16494.78 88
16496.00 87
16497.21 81
16498.42 62
16499.64 80
16500.85 72
16502.06 71
16503.28 86
16504.49 86
16505.70 83
16506.92 75
16508.13 69
16509.34 98
16510.56 87
16511.77 92
16512.98 82
16514.20 68
16515.41 73
16516.63 89
16517.84 81
16519.05 77
16520.27 92
16521.48 91
16522.70 78
16523.91 76
16525.12 75
16526.34 81
16527.55 84
16528.77 84
16529.98 92
16531.20 99
16532.41 89
16533.62 97
16534.84 95
16536.05 76
16537.27 75
16538.48 87
16539.70 89
16540.91 76
16542.13 75
16543.34 86
16544.56 87
16545.77 92
16546.99 97
16548.20 86
16549.42 86
16550.63 102
16551.85 65
16553.06 75
16554.28 70
16555.49 75
16556.71 85
16557.92 80
16559.14 76
16560.35 95
16561.57 88
16562.78 79
16564.00 85
16565.21 67
16566.43 88
16567.65 90
16568.86 84
16570.08 76
16571.29 66
16572.51 88
16573.73 103
16574.94 87
16576.16 74
16577.37 82
16578.59 82
16579.81 99
16581.02 74
16582.24 79
16583.45 90
16584.67 75
16585.89 75
16587.10 70
16588.32 77
16589.54 63
16590.75 76
16591.97 86
16593.19 89
16594.40 71
16595.62 82
16596.84 87
16598.05 87
16599.27 85
16600.49 80
16601.70 84
16602.92 96
16604.14 105
16605.35 101
16606.57 97
16607.79 90
16609.01 88
16610.22 89
16611.44 65
16612.66 85
16613.88 69
16615.09 100
16616.31 91
16617.53 75
16618.75 105
16619.96 76
16621.18 78
16622.40 67
16623.62 97
16624.83 80
16626.05 91
16627.27 61
16628.49 72
16629.71 60
16630.92 69
16632.14 72
16633.36 82
16634.58 71
16635.80 99
16637.01 112
16638.23 75
16639.45 96
16640.67 78
16641.89 80
16643.11 100
16644.32 84
16645.54 72
16646.76 73
16647.98 92
16649.20 73
16650.42 76
16651.64 66
16652.86 72
16654.07 74
16655.29 70
16656.51 72
16657.73 66
16658.95 83
16660.17 88
16661.39 73
16662.61 74
16663.83 77
16665.05 98
16666.27 70
16667.48 75
16668.70 62
16669.92 73
16671.14 93
16672.36 77
16673.58 73
16674.80 75
16676.02 78
16677.24 78
16678.46 83
16679.68 75
16680.90 82
16682.12 83
16683.34 77
16684.56 75
16685.78 81
16687.00 67
16688.22 73
16689.44 83
16690.66 77
16691.88 68
16693.10 87
16694.32 77
16695.54 86
16696.76 102
16697.98 69
16699.20 67
16700.42 76
16701.64 86
16702.87 82
16704.09 79
16705.31 91
16706.53 69
16707.75 82
16708.97 74
16710.19 91
16711.41 70
16712.63 104
16713.85 86
16715.07 88
16716.30 82
16717.52 64
16718.74 75
16719.96 75
16721.18 76
16722.40 91
16723.62 78
16724.85 78
16726.07 74
16727.29 74
16728.51 68
16729.73 72
16730.95 74
16732.17 77
16733.40 94
16734.62 84
16735.84 56
16737.06 64
16738.28 89
16739.51 87
16740.73 81
16741.95 58
16743.17 76
16744.39 77
16745.62 97
16746.84 69
16748.06 84
16749.28 87
16750.51 75
16751.73 84
16752.95 60
16754.17 85
16755.40 79
16756.62 88
16757.84 51
16759.06 59
16760.29 86
16761.51 84
16762.73 99
16763.96 68
16765.18 79
16766.40 84
16767.62 88
16768.85 84
16770.07 73
16771.29 67
16772.52 92
16773.74 93
16774.96 86
16776.19 75
16777.41 75
16778.63 83
16779.86 71
16781.08 73
16782.30 63
16783.53 72
16784.75 74
16785.97 73
16787.20 78
16788.42 61
16789.65 82
16790.87 90
16792.09 76
16793.32 63
16794.54 63
16795.77 75
16796.99 76
16798.21 86
16799.44 64
16800.66 65
16801.89 80
16803.11 86
16804.34 68
16805.56 58
16806.78 77
16808.01 81
16809.23 74
16810.46 73
16811.68 84
16812.91 73
16814.13 84
16815.36 76
16816.58 74
16817.81 75
16819.03 79
16820.26 84
16821.48 73
16822.71 76
16823.93 67
16825.16 83
16826.38 84
16827.61 74
16828.83 67
16830.06 93
16831.28 86
16832.51 76
16833.73 83
16834.96 54
16836.19 72
16837.41 76
16838.64 78
16839.86 66
16841.09 80
16842.31 98
16843.54 86
16844.76 81
16845.99 59
16847.22 69
16848.44 86
16849.67 79
16850.89 90
16852.12 91
16853.35 69
16854.57 73
16855.80 82
16857.03 68
16858.25 63
16859.48 80
16860.71 73
16861.93 73
16863.16 85
16864.38 82
16865.61 57
16866.84 83
16868.06 67
16869.29 61
16870.52 80
16871.74 73
16872.97 77
16874.20 88
16875.43 77
16876.65 74
16877.88 76
16879.11 63
16880.33 86
16881.56 99
16882.79 96
16884.02 88
16885.24 67
16886.47 75
16887.70 68
16888.93 73
16890.15 86
16891.38 82
16892.61 77
16893.84 73
16895.06 78
16896.29 78
16897.52 92
16898.75 83
16899.97 89
16901.20 90
16902.43 66
16903.66 75
16904.89 68
16906.11 79
16907.34 85
16908.57 81
16909.80 81
16911.03 82
16912.26 68
16913.48 81
16914.71 70
16915.94 74
16917.17 88
16918.40 83
16919.63 78
16920.85 87
16922.08 71
16923.31 89
16924.54 78
16925.77 69
16927.00 61
16928.23 85
16929.46 81
16930.69 79
16931.91 81
16933.14 84
16934.37 76
16935.60 78
16936.83 75
16938.06 97
16939.29 79
16940.52 72
16941.75 75
16942.98 66
16944.21 79
16945.44 67
16946.67 77
16947.90 81
16949.13 63
16950.35 77
16951.58 61
16952.81 78
16954.04 70
16955.27 68
16956.50 89
16957.73 80
16958.96 75
16960.19 59
16961.42 58
16962.65 69
16963.88 78
16965.11 88
16966.34 74
16967.58 80
16968.81 66
16970.04 67
16971.27 76
16972.50 69
16973.73 71
16974.96 69
16976.19 78
16977.42 81
16978.65 77
16979.88 63
16981.11 91
16982.34 89
16983.57 88
16984.80 63
16986.04 64
16987.27 75
16988.50 73
16989.73 66
16990.96 67
16992.19 77
16993.42 73
16994.65 76
16995.88 58
16997.12 69
16998.35 80
16999.58 81
17000.81 64
17002.04 67
17003.27 77
17004.51 72
17005.74 74
17006.97 73
17008.20 72
17009.43 80
17010.66 85
17011.90 66
17013.13 85
17014.36 81
17015.59 65
17016.82 69
17018.06 81
17019.29 65
17020.52 77
17021.75 87
17022.99 64
17024.22 63
17025.45 69
17026.68 88
17027.92 78
17029.15 67
17030.38 83
17031.61 74
17032.85 75
17034.08 77
17035.31 74
17036.54 62
17037.78 74
17039.01 95
17040.24 72
17041.48 76
17042.71 61
17043.94 71
17045.18 80
17046.41 79
17047.64 74
17048.88 83
17050.11 82
17051.34 69
17052.58 68
17053.81 76
17055.04 81
17056.28 100
17057.51 99
17058.74 72
17059.98 79
17061.21 55
17062.44 64
17063.68 67
17064.91 82
17066.15 53
17067.38 85
17068.61 93
17069.85 79
17071.08 77
17072.32 88
17073.55 67
17074.78 77
17076.02 99
17077.25 66
17078.49 59
17079.72 70
17080.96 64
17082.19 67
17083.42 82
17084.66 65
17085.89 81
17087.13 70
17088.36 65
17089.60 71
17090.83 78
17092.07 75
17093.30 80
17094.54 76
17095.77 66
17097.01 63
17098.24 70
17099.48 69
17100.71 61
17101.95 68
17103.18 73
17104.42 88
17105.65 74
17106.89 45
17108.12 86
17109.36 84
17110.60 72
17111.83 71
17113.07 62
17114.30 76
17115.54 85
17116.77 74
17118.01 75
17119.25 63
17120.48 61
17121.72 68
17122.95 91
17124.19 98
17125.43 70
17126.66 62
17127.90 78
17129.13 60
17130.37 54
17131.61 82
17132.84 82
17134.08 83
17135.32 71
17136.55 68
17137.79 70
17139.02 75
17140.26 72
17141.50 62
17142.73 76
17143.97 78
17145.21 92
17146.44 85
17147.68 86
17148.92 74
17150.16 68
17151.39 85
17152.63 94
17153.87 64
17155.10 66
17156.34 77
17157.58 75
17158.82 70
17160.05 79
17161.29 64
17162.53 100
17163.76 76
17165.00 60
17166.24 69
17167.48 61
17168.72 80
17169.95 78
17171.19 69
17172.43 61
17173.67 76
17174.90 78
17176.14 84
17177.38 81
17178.62 69
17179.86 73
17181.09 78
17182.33 69
17183.57 81
17184.81 62
17186.05 78
17187.28 85
17188.52 73
17189.76 83
17191.00 73
17192.24 65
17193.48 76
17194.72 77
17195.95 80
17197.19 74
17198.43 72
17199.67 80
17200.91 66
17202.15 85
17203.39 67
17204.63 74
17205.86 69
17207.10 69
17208.34 80
17209.58 76
17210.82 77
17212.06 58
17213.30 67
17214.54 55
17215.78 87
17217.02 70
17218.26 76
17219.50 83
17220.74 71
17221.97 79
17223.21 69
17224.45 63
17225.69 63
17226.93 77
17228.17 81
17229.41 77
17230.65 90
17231.89 80
17233.13 71
17234.37 75
17235.61 80
17236.85 79
17238.09 62
17239.33 76
17240.57 68
17241.81 89
17243.05 73
17244.29 79
17245.53 66
17246.77 90
17248.02 73
17249.26 70
17250.50 66
17251.74 59
17252.98 67
17254.22 75
17255.46 71
17256.70 74
17257.94 66
17259.18 60
17260.42 76
17261.66 57
17262.90 40
17264.15 55
17265.39 75
17266.63 69
17267.87 77
17269.11 76
17270.35 69
17271.59 83
17272.83 74
17274.08 67
17275.32 64
17276.56 70
17277.80 85
17279.04 78
17280.28 61
17281.52 60
17282.77 86
17284.01 82
17285.25 59
17286.49 74
17287.73 73
17288.98 81
17290.22 68
17291.46 62
17292.70 71
17293.94 62
17295.19 73
17296.43 58
17297.67 76
17298.91 67
17300.16 66
17301.40 80
17302.64 66
17303.88 51
17305.13 67
17306.37 62
17307.61 72
17308.85 79
17310.10 61
17311.34 77
17312.58 59
17313.82 68
17315.07 68
17316.31 56
17317.55 76
17318.80 57
17320.04 61
17321.28 69
17322.53 67
17323.77 81
17325.01 78
17326.26 61
17327.50 90
17328.74 70
17329.99 67
17331.23 49
17332.47 61
17333.72 83
17334.96 77
17336.20 60
17337.45 73
17338.69 71
17339.93 78
17341.18 74
17342.42 60
17343.67 83
17344.91 54
17346.15 66
17347.40 61
17348.64 64
17349.89 52
17351.13 54
17352.37 70
17353.62 85
17354.86 57
17356.11 74
17357.35 86
17358.60 91
17359.84 68
17361.09 66
17362.33 58
17363.57 70
17364.82 84
17366.06 67
17367.31 64
17368.55 58
17369.80 62
17371.04 70
17372.29 72
17373.53 61
17374.78 85
17376.02 73
17377.27 78
17378.51 62
17379.76 75
17381.00 119
17382.25 78
17383.50 78
17384.74 88
17385.99 75
17387.23 77
17388.48 78
17389.72 66
17390.97 62
17392.21 68
17393.46 66
17394.71 80
17395.95 75
17397.20 60
17398.44 71
17399.69 68
17400.93 69
17402.18 65
17403.43 68
17404.67 63
17405.92 74
17407.17 70
17408.41 69
17409.66 76
17410.90 77
17412.15 67
17413.40 58
17414.64 68
17415.89 59
17417.14 82
17418.38 60
17419.63 62
17420.88 71
17422.12 69
17423.37 81
17424.62 49
17425.86 57
17427.11 62
17428.36 71
17429.60 64
17430.85 59
17432.10 70
17433.35 57
17434.59 56
17435.84 63
17437.09 53
17438.33 68
17439.58 80
17440.83 88
17442.08 76
17443.32 59
17444.57 72
17445.82 70
17447.07 62
17448.32 65
17449.56 66
17450.81 86
17452.06 80
17453.31 58
17454.55 87
17455.80 70
17457.05 53
17458.30 65
17459.55 65
17460.79 78
17462.04 88
17463.29 86
17464.54 82
17465.79 66
17467.04 72
17468.28 58
17469.53 59
17470.78 49
17472.03 63
17473.28 72
17474.53 62
17475.78 69
17477.02 77
17478.27 74
17479.52 85
17480.77 82
17482.02 74
17483.27 54
17484.52 65
17485.77 82
17487.02 73
17488.26 79
17489.51 108
17490.76 77
17492.01 69
17493.26 58
17494.51 73
17495.76 89
17497.01 84
17498.26 61
17499.51 61
17500.76 64
17502.01 77
17503.26 81
17504.51 69
17505.76 68
17507.01 55
17508.26 61
17509.51 69
17510.76 66
17512.01 53
17513.26 50
17514.51 62
17515.76 74
17517.01 62
17518.26 77
17519.51 101
17520.76 70
17522.01 73
17523.26 72
17524.51 75
17525.76 74
17527.01 67
17528.26 62
17529.51 67
17530.76 54
17532.01 70
17533.26 135
17534.51 82
17535.76 64
17537.01 66
17538.27 66
17539.52 57
17540.77 49
17542.02 63
17543.27 74
17544.52 66
17545.77 79
17547.02 86
17548.27 82
17549.53 73
17550.78 67
17552.03 55
17553.28 62
17554.53 84
17555.78 71
17557.03 75
17558.29 106
17559.54 75
17560.79 66
17562.04 70
17563.29 59
17564.54 64
17565.80 74
17567.05 62
17568.30 60
17569.55 58
17570.80 70
17572.06 65
17573.31 64
17574.56 74
17575.81 69
17577.07 68
17578.32 64
17579.57 81
17580.82 74
17582.08 43
17583.33 63
17584.58 76
17585.83 80
17587.09 61
17588.34 61
17589.59 60
17590.84 66
17592.10 74
17593.35 61
17594.60 86
17595.86 69
17597.11 68
17598.36 74
17599.61 78
17600.87 66
17602.12 71
17603.37 80
17604.63 65
17605.88 56
17607.13 70
17608.39 68
17609.64 71
17610.89 61
17612.15 72
17613.40 70
17614.66 52
17615.91 71
17617.16 70
17618.42 57
17619.67 76
17620.92 73
17622.18 93
17623.43 78
17624.69 66
17625.94 51
17627.19 76
17628.45 61
17629.70 82
17630.96 79
17632.21 99
17633.47 54
17634.72 61
17635.97 63
17637.23 68
17638.48 49
17639.74 76
17640.99 69
17642.25 63
17643.50 65
17644.76 72
17646.01 71
17647.27 50
17648.52 66
17649.78 70
17651.03 83
17652.28 67
17653.54 66
17654.80 61
17656.05 75
17657.31 52
17658.56 57
17659.82 61
17661.07 90
17662.33 58
17663.58 67
17664.84 63
17666.09 73
17667.35 63
17668.60 71
17669.86 72
17671.11 73
17672.37 64
17673.63 78
17674.88 69
17676.14 64
17677.39 64
17678.65 74
17679.91 58
17681.16 60
17682.42 60
17683.67 65
17684.93 54
17686.19 74
17687.44 72
17688.70 75
17689.95 63
17691.21 83
17692.47 76
17693.72 77
17694.98 67
17696.24 68
17697.49 78
17698.75 58
17700.01 59
17701.26 72
17702.52 70
17703.78 57
17705.03 69
17706.29 58
17707.55 56
17708.81 62
17710.06 75
17711.32 83
17712.58 51
17713.83 60
17715.09 66
17716.35 65
17717.61 66
17718.86 64
17720.12 52
17721.38 72
17722.63 71
17723.89 68
17725.15 54
17726.41 69
17727.67 74
17728.92 86
17730.18 91
17731.44 102
17732.70 64
17733.95 74
17735.21 84
17736.47 45
17737.73 59
17738.99 57
17740.24 86
17741.50 67
17742.76 68
17744.02 85
17745.28 83
17746.54 71
17747.79 57
17749.05 62
17750.31 77
17751.57 76
17752.83 65
17754.09 58
17755.35 76
17756.60 68
17757.86 73
17759.12 61
17760.38 50
17761.64 78
17762.90 64
17764.16 79
17765.42 61
17766.67 72
17767.93 58
17769.19 80
17770.45 69
17771.71 68
17772.97 76
17774.23 59
17775.49 74
17776.75 63
17778.01 69
17779.27 76
17780.53 72
17781.79 62
17783.05 59
17784.31 66
17785.57 77
17786.83 82
17788.09 72
17789.35 52
17790.61 70
17791.87 63
17793.13 58
17794.39 62
17795.65 54
17796.91 60
17798.17 59
17799.43 65
17800.69 39
17801.95 71
17803.21 71
17804.47 67
17805.73 66
17806.99 80
17808.25 75
17809.51 63
17810.77 63
17812.03 59
17813.29 52
17814.55 57
17815.81 65
17817.07 67
17818.33 71
17819.60 60
17820.86 72
17822.12 69
17823.38 66
17824.64 64
17825.90 69
17827.16 62
17828.42 62
17829.68 57
17830.95 66
17832.21 55
17833.47 59
17834.73 58
17835.99 59
17837.25 62
17838.51 75
17839.78 64
17841.04 44
17842.30 62
17843.56 75
17844.82 75
17846.08 49
17847.35 74
17848.61 65
17849.87 63
17851.13 71
17852.39 56
17853.66 72
17854.92 72
17856.18 73
17857.44 62
17858.71 50
17859.97 59
17861.23 82
17862.49 77
17863.76 58
17865.02 50
17866.28 61
17867.54 85
17868.81 73
17870.07 44
17871.33 66
17872.59 61
17873.86 69
17875.12 70
17876.38 52
17877.65 57
17878.91 54
17880.17 80
17881.44 62
17882.70 68
17883.96 58
17885.22 76
17886.49 65
17887.75 60
17889.01 65
17890.28 62
17891.54 73
17892.81 95
17894.07 67
17895.33 57
17896.60 68
17897.86 63
17899.12 67
17900.39 50
17901.65 56
17902.92 56
17904.18 74
17905.44 60
17906.71 75
17907.97 57
17909.24 65
17910.50 75
17911.76 64
17913.03 56
17914.29 66
17915.56 81
17916.82 56
17918.09 67
17919.35 64
17920.61 59
17921.88 53
17923.14 72
17924.41 51
17925.67 57
17926.94 58
17928.20 69
17929.47 45
17930.73 64
17932.00 55
17933.26 78
17934.53 58
17935.79 57
17937.06 64
17938.32 50
17939.59 89
17940.85 89
17942.12 58
17943.38 51
17944.65 63
17945.91 81
17947.18 55
17948.44 47
17949.71 73
17950.98 57
17952.24 66
17953.51 51
17954.77 71
17956.04 70
17957.30 57
17958.57 58
17959.84 88
17961.10 74
17962.37 75
17963.63 72
17964.90 51
17966.17 60
17967.43 58
17968.70 53
17969.96 74
17971.23 66
17972.50 55
17973.76 54
17975.03 69
17976.30 64
17977.56 74
17978.83 78
17980.10 64
17981.36 65
17982.63 78
17983.90 58
17985.16 72
17986.43 64
17987.70 73
17988.96 85
17990.23 61
17991.50 45
17992.76 56
17994.03 91
17995.30 70
17996.57 54
17997.83 66
17999.10 75
18000.37 57
18001.64 74
18002.90 57
18004.17 83
18005.44 58
18006.71 64
18007.97 57
18009.24 57
18010.51 76
18011.78 73
18013.04 71
18014.31 58
18015.58 57
18016.85 66
18018.12 69
18019.38 52
18020.65 57
18021.92 65
18023.19 77
18024.46 75
18025.72 61
18026.99 70
18028.26 78
18029.53 76
18030.80 65
18032.07 66
18033.33 72
18034.60 68
18035.87 59
18037.14 71
18038.41 60
18039.68 73
18040.95 64
18042.22 69
18043.48 60
18044.75 62
18046.02 56
18047.29 66
18048.56 77
18049.83 57
18051.10 81
18052.37 67
18053.64 70
18054.91 68
18056.17 78
18057.44 51
18058.71 71
18059.98 62
18061.25 58
18062.52 56
18063.79 66
18065.06 75
18066.33 62
18067.60 47
18068.87 53
18070.14 68
18071.41 67
18072.68 64
18073.95 54
18075.22 69
18076.49 74
18077.76 76
18079.03 63
18080.30 52
18081.57 68
18082.84 58
18084.11 64
18085.38 82
18086.65 59
18087.92 71
18089.19 60
18090.46 73
18091.73 79
18093.00 56
18094.27 66
18095.55 68
18096.82 65
18098.09 63
18099.36 55
18100.63 65
18101.90 65
18103.17 55
18104.44 75
18105.71 56
18106.98 71
18108.25 67
18109.53 55
18110.80 82
18112.07 69
18113.34 54
18114.61 57
18115.88 70
18117.15 55
18118.43 64
18119.70 64
18120.97 75
18122.24 56
18123.51 64
18124.78 64
18126.05 67
18127.33 54
18128.60 75
18129.87 68
18131.14 53
18132.41 58
18133.69 63
18134.96 79
18136.23 65
18137.50 43
18138.77 49
18140.05 61
18141.32 58
18142.59 46
18143.86 71
18145.14 82
18146.41 86
18147.68 69
18148.95 69
18150.23 49
18151.50 51
18152.77 64
18154.04 54
18155.32 70
18156.59 46
18157.86 54
18159.14 67
18160.41 77
18161.68 68
18162.96 73
18164.23 58
18165.50 50
18166.77 67
18168.05 60
18169.32 64
18170.59 57
18171.87 71
18173.14 82
18174.41 57
18175.69 63
18176.96 64
18178.24 76
18179.51 60
18180.78 56
18182.06 61
18183.33 55
18184.60 53
18185.88 57
18187.15 73
18188.43 65
18189.70 69
18190.97 78
18192.25 61
18193.52 66
18194.80 61
18196.07 71
18197.34 76
18198.62 68
18199.89 68
18201.17 58
18202.44 54
18203.72 66
18204.99 62
18206.27 68
18207.54 47
18208.82 65
18210.09 67
18211.36 77
18212.64 67
18213.91 52
18215.19 75
18216.46 77
18217.74 57
18219.01 53
18220.29 76
18221.56 87
18222.84 68
18224.11 58
18225.39 71
18226.67 63
18227.94 70
18229.22 77
18230.49 75
18231.77 62
18233.04 62
18234.32 79
18235.59 61
18236.87 45
18238.14 61
18239.42 84
18240.70 66
18241.97 61
18243.25 44
18244.52 83
18245.80 60
18247.08 52
18248.35 57
18249.63 84
18250.90 65
18252.18 64
18253.46 72
18254.73 62
18256.01 68
18257.29 64
18258.56 76
18259.84 57
18261.11 47
18262.39 64
18263.67 73
18264.94 54
18266.22 42
18267.50 66
18268.77 62
18270.05 53
18271.33 57
18272.61 70
18273.88 67
18275.16 59
18276.44 65
18277.71 60
18278.99 49
18280.27 57
18281.54 73
18282.82 68
18284.10 46
18285.38 54
18286.65 59
18287.93 73
18289.21 57
18290.49 59
18291.76 71
18293.04 73
18294.32 56
18295.60 54
18296.88 71
18298.15 44
18299.43 66
18300.71 60
18301.99 63
18303.26 62
18304.54 51
18305.82 71
18307.10 55
18308.38 56
18309.66 53
18310.93 66
18312.21 51
18313.49 55
18314.77 57
18316.05 62
18317.33 63
18318.60 54
18319.88 56
18321.16 67
18322.44 49
18323.72 65
18325.00 82
18326.28 57
18327.55 48
18328.83 69
18330.11 68
18331.39 50
18332.67 74
18333.95 60
18335.23 57
18336.51 60
18337.79 60
18339.07 57
18340.35 68
18341.62 56
18342.90 55
18344.18 63
18345.46 50
18346.74 46
18348.02 78
18349.30 72
18350.58 46
18351.86 55
18353.14 62
18354.42 52
18355.70 44
18356.98 52
18358.26 70
18359.54 75
18360.82 45
18362.10 61
18363.38 56
18364.66 52
18365.94 43
18367.22 59
18368.50 50
18369.78 52
18371.06 52
18372.34 60
18373.62 61
18374.90 47
18376.18 64
18377.46 56
18378.74 67
18380.03 48
18381.31 68
18382.59 56
18383.87 80
18385.15 52
18386.43 65
18387.71 63
18388.99 63
18390.27 70
18391.55 68
18392.83 57
18394.12 55
18395.40 61
18396.68 62
18397.96 47
18399.24 42
18400.52 57
18401.80 68
18403.08 64
18404.37 48
18405.65 57
18406.93 64
18408.21 45
18409.49 61
18410.77 61
18412.06 75
18413.34 50
18414.62 54
18415.90 75
18417.18 55
18418.47 59
18419.75 65
18421.03 64
18422.31 62
18423.59 59
18424.88 86
18426.16 64
18427.44 51
18428.72 58
18430.01 60
18431.29 54
18432.57 64
18433.85 69
18435.14 63
18436.42 62
18437.70 48
18438.98 61
18440.27 65
18441.55 62
18442.83 57
18444.12 69
18445.40 61
18446.68 84
18447.96 69
18449.25 56
18450.53 55
18451.81 57
18453.10 80
18454.38 61
18455.66 64
18456.95 57
18458.23 86
18459.51 66
18460.80 69
18462.08 48
18463.36 64
18464.65 64
18465.93 62
18467.22 52
18468.50 60
18469.78 58
18471.07 64
18472.35 57
18473.63 50
18474.92 56
18476.20 54
18477.49 62
18478.77 57
18480.05 63
18481.34 50
18482.62 71
18483.91 70
18485.19 53
18486.48 55
18487.76 56
18489.04 62
18490.33 60
18491.61 53
18492.90 52
18494.18 63
18495.47 66
18496.75 64
18498.04 40
18499.32 69
18500.61 51
18501.89 62
18503.18 49
18504.46 59
18505.75 65
18507.03 77
18508.32 65
18509.60 57
18510.89 66
18512.17 62
18513.46 68
18514.74 63
18516.03 59
18517.31 60
18518.60 52
18519.89 50
18521.17 60
18522.46 41
18523.74 53
18525.03 63
18526.31 57
18527.60 59
18528.89 54
18530.17 62
18531.46 47
18532.74 64
18534.03 63
18535.32 82
18536.60 57
18537.89 57
18539.17 48
18540.46 59
18541.75 47
18543.03 60
18544.32 70
18545.61 62
18546.89 56
18548.18 49
18549.47 53
18550.75 50
18552.04 67
18553.33 64
18554.61 67
18555.90 61
18557.19 54
18558.47 58
18559.76 69
18561.05 39
18562.33 61
18563.62 62
18564.91 65
18566.19 62
18567.48 54
18568.77 63
18570.06 51
18571.34 67
18572.63 54
18573.92 45
18575.21 63
18576.49 65
18577.78 63
18579.07 67
18580.36 71
18581.64 81
18582.93 66
18584.22 75
18585.51 59
18586.80 69
18588.08 63
18589.37 66
18590.66 78
18591.95 52
18593.24 57
18594.52 50
18595.81 73
18597.10 64
18598.39 52
18599.68 51
18600.96 59
18602.25 60
18603.54 55
18604.83 62
18606.12 58
18607.41 72
18608.70 60
18609.98 72
18611.27 71
18612.56 82
18613.85 61
18615.14 66
18616.43 51
18617.72 80
18619.01 57
18620.30 69
18621.58 50
18622.87 51
18624.16 73
18625.45 61
18626.74 46
18628.03 46
18629.32 77
18630.61 70
18631.90 65
18633.19 72
18634.48 77
18635.77 58
18637.06 63
18638.35 59
18639.64 73
18640.93 55
18642.22 64
18643.51 58
18644.80 74
18646.09 67
18647.38 60
18648.67 65
18649.96 58
18651.25 62
18652.54 73
18653.83 71
18655.12 52
18656.41 64
18657.70 53
18658.99 65
18660.28 57
18661.57 65
18662.86 63
18664.15 57
18665.44 58
18666.73 66
18668.02 58
18669.31 50
18670.60 65
18671.89 58
18673.18 54
18674.48 55
18675.77 70
18677.06 55
18678.35 59
18679.64 53
18680.93 53
18682.22 55
18683.51 49
18684.80 66
18686.10 58
18687.39 60
18688.68 59
18689.97 65
18691.26 62
18692.55 52
18693.84 45
18695.14 64
18696.43 66
18697.72 64
18699.01 45
18700.30 56
18701.60 59
18702.89 68
18704.18 58
18705.47 43
18706.76 60
18708.06 63
18709.35 41
18710.64 43
18711.93 63
18713.22 64
18714.52 79
18715.81 55
18717.10 55
18718.39 57
18719.69 55
18720.98 55
18722.27 42
18723.56 54
18724.86 58
18726.15 74
18727.44 55
18728.73 46
18730.03 67
18731.32 42
18732.61 66
18733.91 59
18735.20 56
18736.49 56
18737.79 59
18739.08 68
18740.37 44
18741.66 35
18742.96 52
18744.25 65
18745.54 68
18746.84 48
18748.13 43
18749.43 54
18750.72 52
18752.01 54
18753.31 54
18754.60 63
18755.89 81
18757.19 57
18758.48 60
18759.77 52
18761.07 63
18762.36 77
18763.66 63
18764.95 42
18766.24 59
18767.54 53
18768.83 85
18770.13 67
18771.42 59
18772.72 66
18774.01 57
18775.30 62
18776.60 54
18777.89 70
18779.19 62
18780.48 78
18781.78 74
18783.07 54
18784.37 63
18785.66 68
18786.96 58
18788.25 53
18789.55 52
18790.84 54
18792.14 55
18793.43 73
18794.73 56
18796.02 54
18797.32 67
18798.61 58
18799.91 61
18801.20 53
18802.50 43
18803.79 67
18805.09 76
18806.38 62
18807.68 60
18808.97 64
18810.27 52
18811.57 57
18812.86 65
18814.16 53
18815.45 46
18816.75 70
18818.05 70
18819.34 81
18820.64 62
18821.93 59
18823.23 63
18824.53 57
18825.82 48
18827.12 60
18828.41 59
18829.71 64
18831.01 81
18832.30 56
18833.60 61
18834.90 56
18836.19 69
18837.49 58
18838.79 61
18840.08 57
18841.38 59
18842.68 87
18843.97 74
18845.27 58
18846.57 74
18847.86 54
18849.16 60
18850.46 74
18851.75 65
18853.05 63
18854.35 64
18855.65 91
18856.94 64
18858.24 53
18859.54 51
18860.83 61
18862.13 72
18863.43 65
18864.73 49
18866.02 72
18867.32 76
18868.62 51
18869.92 54
18871.21 49
18872.51 64
18873.81 69
18875.11 63
18876.41 58
18877.70 80
18879.00 76
18880.30 50
18881.60 58
18882.90 53
18884.19 57
18885.49 84
18886.79 44
18888.09 48
18889.39 57
18890.69 41
18891.98 73
18893.28 46
18894.58 62
18895.88 52
18897.18 47
18898.48 53
18899.78 50
18901.07 61
18902.37 60
18903.67 62
18904.97 69
18906.27 57
18907.57 53
18908.87 69
18910.17 60
18911.47 54
18912.77 48
18914.06 65
18915.36 63
18916.66 55
18917.96 42
18919.26 42
18920.56 59
18921.86 56
18923.16 67
18924.46 67
18925.76 63
18927.06 63
18928.36 65
18929.66 50
18930.96 60
18932.26 49
18933.56 62
18934.86 62
18936.16 59
18937.46 52
18938.76 58
18940.06 51
18941.36 49
18942.66 63
18943.96 54
18945.26 56
18946.56 59
18947.86 55
18949.16 52
18950.46 65
18951.76 54
18953.06 71
18954.36 51
18955.66 76
18956.96 77
18958.26 84
18959.56 55
18960.87 62
18962.17 70
18963.47 70
18964.77 45
18966.07 52
18967.37 67
18968.67 73
18969.97 79
18971.27 44
18972.57 59
18973.88 64
18975.18 60
18976.48 57
18977.78 52
18979.08 49
18980.38 66
18981.68 47
18982.99 53
18984.29 45
18985.59 48
18986.89 62
18988.19 49
18989.49 44
18990.80 54
18992.10 54
18993.40 54
18994.70 71
18996.00 53
18997.31 52
18998.61 67
18999.91 71
19001.21 55
19002.51 53
19003.82 55
19005.12 55
19006.42 70
19007.72 60
19009.03 54
19010.33 34
19011.63 61
19012.93 56
19014.24 66
19015.54 54
19016.84 48
19018.15 66
19019.45 57
19020.75 56
19022.05 52
19023.36 57
19024.66 50
19025.96 62
19027.27 54
19028.57 58
19029.87 48
19031.18 66
19032.48 77
19033.78 43
19035.09 54
19036.39 64
19037.69 54
19039.00 59
19040.30 52
19041.60 60
19042.91 67
19044.21 67
19045.51 60
19046.82 51
19048.12 50
19049.43 70
19050.73 57
19052.03 52
19053.34 51
19054.64 53
19055.95 53
19057.25 56
19058.55 59
19059.86 50
19061.16 63
19062.47 67
19063.77 59
19065.08 70
19066.38 47
19067.68 70
19068.99 58
19070.29 55
19071.60 40
19072.90 62
19074.21 51
19075.51 54
19076.82 42
19078.12 60
19079.43 69
19080.73 63
19082.04 48
19083.34 43
19084.65 75
19085.95 48
19087.26 66
19088.56 51
19089.87 45
19091.17 56
19092.48 53
19093.78 52
19095.09 51
19096.39 50
19097.70 68
19099.00 47
19100.31 65
19101.62 57
19102.92 78
19104.23 66
19105.53 48
19106.84 47
19108.14 53
19109.45 66
19110.76 54
19112.06 46
19113.37 55
19114.67 60
19115.98 60
19117.29 50
19118.59 56
19119.90 51
19121.21 63
19122.51 53
19123.82 67
19125.13 40
19126.43 56
19127.74 54
19129.04 72
19130.35 56
19131.66 49
19132.96 71
19134.27 59
19135.58 51
19136.89 59
19138.19 58
19139.50 61
19140.81 66
19142.11 50
19143.42 67
19144.73 48
19146.03 69
19147.34 59
19148.65 45
19149.96 56
19151.26 59
19152.57 51
19153.88 48
19155.19 42
19156.49 58
19157.80 56
19159.11 64
19160.42 69
19161.72 55
19163.03 60
19164.34 53
19165.65 74
19166.96 52
19168.26 63
19169.57 48
19170.88 55
19172.19 47
19173.50 51
19174.80 59
19176.11 60
19177.42 48
19178.73 55
19180.04 43
19181.34 46
19182.65 52
19183.96 47
19185.27 66
19186.58 61
19187.89 56
19189.20 66
19190.50 71
19191.81 53
19193.12 37
19194.43 54
19195.74 64
19197.05 45
19198.36 43
19199.67 52
19200.98 65
19202.28 58
19203.59 50
19204.90 49
19206.21 45
19207.52 58
19208.83 49
19210.14 48
19211.45 45
19212.76 49
19214.07 61
19215.38 49
19216.69 47
19218.00 42
19219.31 50
19220.62 42
19221.93 49
19223.24 57
19224.55 52
19225.86 53
19227.17 61
19228.48 54
19229.79 45
19231.10 42
19232.41 64
19233.72 60
19235.03 51
19236.34 38
19237.65 62
19238.96 59
19240.27 52
19241.58 34
19242.89 43
19244.20 77
19245.51 45
19246.82 54
19248.13 65
19249.44 50
19250.75 58
19252.06 63
19253.37 41
19254.69 48
19256.00 53
19257.31 55
19258.62 53
19259.93 72
19261.24 51
19262.55 64
19263.86 55
19265.17 64
19266.49 64
19267.80 66
19269.11 59
19270.42 35
19271.73 46
19273.04 56
19274.35 65
19275.67 48
19276.98 46
19278.29 42
19279.60 50
19280.91 52
19282.22 51
19283.54 61
19284.85 45
19286.16 56
19287.47 48
19288.78 43
19290.10 36
19291.41 52
19292.72 53
19294.03 59
19295.34 48
19296.66 38
19297.97 49
19299.28 49
19300.59 53
19301.91 48
19303.22 52
19304.53 49
19305.84 60
19307.16 60
19308.47 41
19309.78 51
19311.10 76
19312.41 41
19313.72 63
19315.03 39
19316.35 70
19317.66 53
19318.97 51
19320.29 53
19321.60 53
19322.91 50
19324.23 35
19325.54 60
19326.85 63
19328.17 50
19329.48 45
19330.79 63
19332.11 56
19333.42 57
19334.73 54
19336.05 65
19337.36 50
19338.67 51
19339.99 68
19341.30 57
19342.62 56
19343.93 49
19345.24 58
19346.56 57
19347.87 43
19349.19 39
19350.50 64
19351.81 55
19353.13 59
19354.44 59
19355.76 65
19357.07 52
19358.39 63
19359.70 49
19361.02 60
19362.33 63
19363.64 53
19364.96 55
19366.27 47
19367.59 58
19368.90 50
19370.22 67
19371.53 55
19372.85 46
19374.16 55
19375.48 60
19376.79 70
19378.11 52
19379.42 63
19380.74 68
19382.05 51
19383.37 55
19384.68 63
19386.00 62
19387.31 47
19388.63 55
19389.95 57
19391.26 54
19392.58 50
19393.89 57
19395.21 40
19396.52 43
19397.84 47
19399.16 46
19400.47 50
19401.79 44
19403.10 43
19404.42 58
19405.73 43
19407.05 38
19408.37 60
19409.68 67
19411.00 67
19412.32 54
19413.63 48
19414.95 53
19416.26 49
19417.58 28
19418.90 56
19420.21 54
19421.53 52
19422.85 48
19424.16 57
19425.48 53
19426.80 62
19428.11 65
19429.43 43
19430.75 56
19432.06 50
19433.38 51
19434.70 56
19436.02 60
19437.33 37
19438.65 51
19439.97 59
19441.28 72
19442.60 56
19443.92 57
19445.24 46
19446.55 42
19447.87 60
19449.19 62
19450.51 52
19451.82 53
19453.14 71
19454.46 53
19455.78 41
19457.09 36
19458.41 58
19459.73 61
19461.05 43
19462.37 40
19463.68 65
19465.00 57
19466.32 58
19467.64 53
19468.96 49
19470.28 61
19471.59 62
19472.91 60
19474.23 42
19475.55 39
19476.87 50
19478.19 65
19479.50 37
19480.82 50
19482.14 59
19483.46 60
19484.78 54
19486.10 52
19487.42 52
19488.73 61
19490.05 57
19491.37 48
19492.69 61
19494.01 63
19495.33 51
19496.65 50
19497.97 53
19499.29 68
19500.61 62
19501.93 52
19503.25 52
19504.56 55
19505.88 61
19507.20 60
19508.52 56
19509.84 63
19511.16 49
19512.48 55
19513.80 55
19515.12 63
19516.44 51
19517.76 82
19519.08 46
19520.40 52
19521.72 61
19523.04 88
19524.36 64
19525.68 51
19527.00 58
19528.32 74
19529.64 62
19530.96 55
19532.28 48
19533.60 51
19534.92 59
19536.24 50
19537.56 52
19538.88 41
19540.20 55
19541.53 60
19542.85 51
19544.17 47
19545.49 61
19546.81 63
19548.13 53
19549.45 55
19550.77 66
19552.09 59
19553.41 52
19554.73 57
19556.06 45
19557.38 43
19558.70 53
19560.02 66
19561.34 64
19562.66 45
19563.98 50
19565.30 50
19566.63 53
19567.95 42
19569.27 61
19570.59 61
19571.91 60
19573.23 48
19574.56 44
19575.88 45
19577.20 46
19578.52 56
19579.84 60
19581.17 55
19582.49 53
19583.81 43
19585.13 52
19586.45 57
19587.78 63
19589.10 57
19590.42 69
19591.74 60
19593.07 50
19594.39 44
19595.71 38
19597.03 47
19598.36 52
19599.68 67
19601.00 49
19602.32 65
19603.65 47
19604.97 70
19606.29 54
19607.61 62
19608.94 41
19610.26 41
19611.58 64
19612.91 53
19614.23 44
19615.55 49
19616.88 54
19618.20 53
19619.52 45
19620.85 47
19622.17 52
19623.49 48
19624.82 62
19626.14 42
19627.46 44
19628.79 41
19630.11 48
19631.43 49
19632.76 51
19634.08 45
19635.41 49
19636.73 54
19638.05 51
19639.38 54
19640.70 52
19642.03 53
19643.35 35
19644.67 53
19646.00 59
19647.32 40
19648.65 53
19649.97 59
19651.29 47
19652.62 50
19653.94 62
19655.27 51
19656.59 58
19657.92 42
19659.24 52
19660.57 47
19661.89 55
19663.22 46
19664.54 48
19665.87 61
19667.19 58
19668.52 54
19669.84 53
19671.17 54
19672.49 44
19673.82 52
19675.14 45
19676.47 69
19677.79 62
19679.12 72
19680.44 50
19681.77 39
19683.09 49
19684.42 49
19685.74 52
19687.07 54
19688.39 63
19689.72 49
19691.05 43
19692.37 49
19693.70 53
19695.02 57
19696.35 69
19697.68 41
19699.00 59
19700.33 50
19701.65 54
19702.98 38
19704.31 48
19705.63 61
19706.96 52
19708.28 58
19709.61 45
19710.94 47
19712.26 38
19713.59 53
19714.92 46
19716.24 50
19717.57 55
19718.90 50
19720.22 63
19721.55 66
19722.88 56
19724.20 63
19725.53 75
19726.86 56
19728.18 59
19729.51 75
19730.84 49
19732.16 58
19733.49 53
19734.82 70
19736.15 65
19737.47 57
19738.80 80
19740.13 50
19741.46 55
19742.78 44
19744.11 49
19745.44 52
19746.77 37
19748.09 45
19749.42 57
19750.75 53
19752.08 66
19753.40 48
19754.73 48
19756.06 52
19757.39 52
19758.72 71
19760.04 52
19761.37 57
19762.70 51
19764.03 66
19765.36 37
19766.68 46
19768.01 57
19769.34 55
19770.67 50
19772.00 51
19773.33 52
19774.66 43
19775.98 58
19777.31 46
19778.64 60
19779.97 63
19781.30 51
19782.63 39
19783.96 57
19785.29 42
19786.61 59
19787.94 48
19789.27 45
19790.60 54
19791.93 61
19793.26 57
19794.59 42
19795.92 50
19797.25 40
19798.58 70
19799.91 64
19801.24 58
19802.56 52
19803.89 63
19805.22 57
19806.55 62
19807.88 60
19809.21 51
19810.54 51
19811.87 57
19813.20 58
19814.53 49
19815.86 41
19817.19 54
19818.52 79
19819.85 57
19821.18 54
19822.51 56
19823.84 67
19825.17 53
19826.50 60
19827.83 38
19829.16 69
19830.49 74
19831.82 61
19833.15 59
19834.49 43
19835.82 51
19837.15 43
19838.48 65
19839.81 50
19841.14 47
19842.47 49
19843.80 51
19845.13 61
19846.46 51
19847.79 43
19849.12 47
19850.46 63
19851.79 65
19853.12 59
19854.45 52
19855.78 52
19857.11 42
19858.44 78
19859.77 46
19861.11 55
19862.44 49
19863.77 52
19865.10 54
19866.43 57
19867.76 47
19869.09 58
19870.43 47
19871.76 62
19873.09 43
19874.42 42
19875.75 69
19877.09 62
19878.42 64
19879.75 43
19881.08 51
19882.41 53
19883.75 66
19885.08 49
19886.41 66
19887.74 64
19889.08 58
19890.41 45
19891.74 53
19893.07 44
19894.41 50
19895.74 52
19897.07 50
19898.40 47
19899.74 53
19901.07 60
19902.40 53
19903.73 60
19905.07 42
19906.40 53
19907.73 45
19909.07 51
19910.40 51
19911.73 58
19913.07 58
19914.40 54
19915.73 59
19917.07 50
19918.40 47
19919.73 46
19921.07 46
19922.40 54
19923.73 62
19925.07 67
19926.40 83
19927.73 45
19929.07 49
19930.40 38
19931.74 40
19933.07 69
19934.40 42
19935.74 48
19937.07 49
19938.40 60
19939.74 42
19941.07 43
19942.41 45
19943.74 42
19945.08 49
19946.41 46
19947.74 53
19949.08 50
19950.41 56
19951.75 65
19953.08 47
19954.42 51
19955.75 50
19957.09 60
19958.42 61
19959.76 39
19961.09 40
19962.42 51
19963.76 60
19965.09 41
19966.43 43
19967.76 27
19969.10 62
19970.43 68
19971.77 47
19973.11 41
19974.44 43
19975.78 66
19977.11 70
19978.45 56
19979.78 50
19981.12 43
19982.45 55
19983.79 62
19985.12 57
19986.46 51
19987.80 49
19989.13 68
19990.47 54
19991.80 53
19993.14 52
19994.47 65
19995.81 53
19997.15 54
19998.48 44
19999.82 50
20001.15 65
20002.49 63
20003.83 56
20005.16 47
20006.50 64
20007.84 58
20009.17 57
20010.51 63
20011.85 56
20013.18 60
20014.52 70
20015.85 56
20017.19 59
20018.53 41
20019.87 55
20021.20 56
20022.54 58
20023.88 44
20025.21 51
20026.55 68
20027.89 59
20029.22 55
20030.56 43
20031.90 54
20033.24 66
20034.57 62
20035.91 53
20037.25 59
20038.58 75
20039.92 60
20041.26 42
20042.60 44
20043.93 47
20045.27 51
20046.61 57
20047.95 61
20049.29 55
20050.62 35
20051.96 73
20053.30 59
20054.64 39
20055.97 30
20057.31 57
20058.65 62
20059.99 57
20061.33 38
20062.66 55
20064.00 65
20065.34 47
20066.68 43
20068.02 49
20069.36 45
20070.70 43
20072.03 58
20073.37 43
20074.71 48
20076.05 48
20077.39 58
20078.73 57
20080.07 48
20081.40 59
20082.74 65
20084.08 57
20085.42 57
20086.76 52
20088.10 40
20089.44 48
20090.78 39
20092.12 58
20093.46 32
20094.80 58
20096.13 55
20097.47 58
20098.81 49
20100.15 30
20101.49 47
20102.83 58
20104.17 61
20105.51 43
20106.85 43
20108.19 57
20109.53 60
20110.87 55
20112.21 51
20113.55 56
20114.89 55
20116.23 45
20117.57 43
20118.91 39
20120.25 34
20121.59 37
20122.93 57
20124.27 54
