# Supplementary material for: MALDI-TOF MS typing enables the classification of brewing yeasts of the genus Saccharomyces to major beer styles
Source: PLoS One. 2017 Aug 9;12(8):e0181694. doi: 10.1371/journal.pone.0181694 (PMC5549903; doi:10.1371/journal.pone.0181694)
Supplement: S14 File — The directory includes 90 raw files and was zipped to “.zip”; the folder has three strains with 30 spectra per strain; S1 Text explains the raw files with an example and Table 1 represents the yeast strains used within the experiment. (ZIP) [file pone.0181694.s017.zip › 40-42/30636-508-OG-Ale-Ale-YPG-18h-E-E_2015-10-21__0_B9_1.dat]

1999.81 6232
2000.23 6166
2000.65 6373
2001.07 6231
2001.50 6488
2001.92 6504
2002.34 6580
2002.76 6709
2003.18 6638
2003.60 6684
2004.03 6514
2004.45 6712
2004.87 6765
2005.29 6754
2005.71 6802
2006.14 6613
2006.56 6674
2006.98 6757
2007.40 6744
2007.83 6772
2008.25 6655
2008.67 6812
2009.09 6953
2009.52 6789
2009.94 6728
2010.36 6593
2010.78 6507
2011.21 6210
2011.63 6087
2012.05 6070
2012.48 6084
2012.90 5960
2013.32 5816
2013.74 5883
2014.17 5778
2014.59 5591
2015.01 5724
2015.44 5812
2015.86 6129
2016.28 6098
2016.71 6240
2017.13 6249
2017.55 6441
2017.98 6623
2018.40 6740
2018.82 6856
2019.25 6766
2019.67 6661
2020.09 6838
2020.52 6465
2020.94 6598
2021.37 6623
2021.79 6234
2022.21 6278
2022.64 6199
2023.06 6134
2023.48 6124
2023.91 5918
2024.33 5809
2024.76 5742
2025.18 5941
2025.61 5687
2026.03 5753
2026.45 5842
2026.88 5766
2027.30 5668
2027.73 5771
2028.15 5961
2028.58 5921
2029.00 5550
2029.43 5477
2029.85 5777
2030.28 5568
2030.70 5884
2031.12 6037
2031.55 6109
2031.97 6108
2032.40 6004
2032.82 5982
2033.25 6171
2033.67 6215
2034.10 6405
2034.52 6524
2034.95 6238
2035.38 6468
2035.80 6093
2036.23 6318
2036.65 6131
2037.08 6133
2037.50 6102
2037.93 6017
2038.35 6322
2038.78 6058
2039.20 6164
2039.63 6147
2040.06 6241
2040.48 6309
2040.91 6439
2041.33 6686
2041.76 6119
2042.19 6047
2042.61 6071
2043.04 5939
2043.46 6194
2043.89 6128
2044.32 6174
2044.74 6106
2045.17 5878
2045.59 5855
2046.02 5845
2046.45 6144
2046.87 6069
2047.30 6186
2047.73 6178
2048.15 6174
2048.58 6116
2049.01 6092
2049.43 6117
2049.86 6184
2050.29 6201
2050.71 6317
2051.14 6173
2051.57 6198
2051.99 6064
2052.42 6242
2052.85 6354
2053.28 6335
2053.70 6387
2054.13 6187
2054.56 6115
2054.99 6157
2055.41 6078
2055.84 5936
2056.27 6002
2056.69 5967
2057.12 6070
2057.55 6040
2057.98 5951
2058.41 6024
2058.83 5916
2059.26 5933
2059.69 6062
2060.12 6166
2060.54 5763
2060.97 5989
2061.40 6363
2061.83 6183
2062.26 6561
2062.68 6385
2063.11 6868
2063.54 7122
2063.97 7159
2064.40 7351
2064.83 7352
2065.25 7526
2065.68 7599
2066.11 7417
2066.54 7519
2066.97 7238
2067.40 7085
2067.82 7017
2068.25 6866
2068.68 6409
2069.11 6264
2069.54 6147
2069.97 6031
2070.40 6227
2070.83 6033
2071.26 5784
2071.68 5811
2072.11 5686
2072.54 5864
2072.97 5924
2073.40 5850
2073.83 6094
2074.26 6318
2074.69 6218
2075.12 6251
2075.55 6339
2075.98 6466
2076.41 6492
2076.84 6409
2077.27 6619
2077.70 6412
2078.13 6268
2078.55 6449
2078.98 6171
2079.41 6174
2079.84 6479
2080.27 6005
2080.70 6031
2081.13 6416
2081.56 6283
2081.99 6325
2082.42 6245
2082.85 6153
2083.29 6394
2083.72 6201
2084.15 6253
2084.58 6132
2085.01 5835
2085.44 5818
2085.87 5968
2086.30 6200
2086.73 5945
2087.16 6254
2087.59 6399
2088.02 6110
2088.45 6293
2088.88 6463
2089.31 6352
2089.74 6430
2090.17 6735
2090.61 6704
2091.04 6918
2091.47 6883
2091.90 6942
2092.33 6839
2092.76 6542
2093.19 6782
2093.62 6985
2094.06 6554
2094.49 6774
2094.92 6607
2095.35 6305
2095.78 5995
2096.21 5984
2096.64 6030
2097.08 6040
2097.51 5805
2097.94 5890
2098.37 6010
2098.80 5729
2099.24 5885
2099.67 5927
2100.10 5779
2100.53 5649
2100.96 5769
2101.40 5614
2101.83 5577
2102.26 5718
2102.69 5767
2103.12 5840
2103.56 5926
2103.99 6053
2104.42 5844
2104.85 6201
2105.29 6099
2105.72 6035
2106.15 6088
2106.58 6042
2107.02 6332
2107.45 6377
2107.88 6214
2108.31 6018
2108.75 6398
2109.18 6300
2109.61 6296
2110.05 5930
2110.48 6104
2110.91 6071
2111.35 5785
2111.78 5813
2112.21 5904
2112.65 5659
2113.08 5822
2113.51 5939
2113.95 5911
2114.38 5492
2114.81 5528
2115.25 5839
2115.68 5903
2116.11 5849
2116.55 5666
2116.98 5578
2117.41 5818
2117.85 5653
2118.28 5530
2118.72 5632
2119.15 5747
2119.58 5782
2120.02 5737
2120.45 5686
2120.89 5746
2121.32 5888
2121.75 6006
2122.19 5944
2122.62 5931
2123.06 5874
2123.49 5934
2123.93 5846
2124.36 5802
2124.79 5928
2125.23 5851
2125.66 5645
2126.10 5964
2126.53 5772
2126.97 5743
2127.40 5651
2127.84 5710
2128.27 5810
2128.71 5831
2129.14 5829
2129.58 5909
2130.01 5839
2130.45 6300
2130.88 6324
2131.32 6398
2131.75 6192
2132.19 6019
2132.62 6191
2133.06 6318
2133.49 6100
2133.93 6164
2134.37 6293
2134.80 6180
2135.24 6519
2135.67 6561
2136.11 6734
2136.54 6514
2136.98 6709
2137.41 6746
2137.85 6341
2138.29 6494
2138.72 6426
2139.16 6180
2139.59 6190
2140.03 5941
2140.47 5897
2140.90 5858
2141.34 5622
2141.78 5612
2142.21 5801
2142.65 5783
2143.08 5571
2143.52 5854
2143.96 5880
2144.39 5659
2144.83 5676
2145.27 5718
2145.70 5766
2146.14 5807
2146.58 5590
2147.01 5871
2147.45 5824
2147.89 6080
2148.32 5981
2148.76 6167
2149.20 6417
2149.64 6391
2150.07 6409
2150.51 6154
2150.95 6356
2151.38 6450
2151.82 6411
2152.26 6452
2152.70 6492
2153.13 6243
2153.57 6137
2154.01 6003
2154.45 6157
2154.88 5763
2155.32 5720
2155.76 5873
2156.20 5681
2156.63 5660
2157.07 5666
2157.51 5799
2157.95 6038
2158.39 5808
2158.82 5792
2159.26 5856
2159.70 5895
2160.14 5753
2160.58 5814
2161.01 5935
2161.45 6155
2161.89 6174
2162.33 6143
2162.77 6036
2163.21 6179
2163.64 6262
2164.08 6199
2164.52 5904
2164.96 6013
2165.40 6270
2165.84 6088
2166.28 6142
2166.71 5924
2167.15 6054
2167.59 5966
2168.03 6120
2168.47 5853
2168.91 6071
2169.35 6209
2169.79 6349
2170.23 6344
2170.67 6094
2171.10 6020
2171.54 6227
2171.98 6349
2172.42 6184
2172.86 6026
2173.30 5877
2173.74 6100
2174.18 5966
2174.62 6077
2175.06 6043
2175.50 5976
2175.94 5906
2176.38 5819
2176.82 5822
2177.26 5640
2177.70 5674
2178.14 6049
2178.58 6239
2179.02 6068
2179.46 5866
2179.90 5958
2180.34 5933
2180.78 5916
2181.22 5895
2181.66 5831
2182.10 5886
2182.54 5821
2182.98 5944
2183.42 5762
2183.86 5823
2184.30 5969
2184.74 5735
2185.18 5941
2185.62 5915
2186.06 5683
2186.51 5924
2186.95 5930
2187.39 6018
2187.83 6245
2188.27 6321
2188.71 6264
2189.15 6473
2189.59 6347
2190.03 6278
2190.47 6606
2190.92 6529
2191.36 6456
2191.80 6497
2192.24 6511
2192.68 6353
2193.12 6297
2193.56 6220
2194.01 6537
2194.45 6440
2194.89 6353
2195.33 6456
2195.77 6389
2196.21 6210
2196.66 6132
2197.10 6408
2197.54 6345
2197.98 6302
2198.42 6140
2198.87 5745
2199.31 5839
2199.75 5837
2200.19 5711
2200.63 5843
2201.08 6136
2201.52 5937
2201.96 5991
2202.40 6100
2202.85 5911
2203.29 6234
2203.73 6491
2204.17 6501
2204.62 6412
2205.06 6549
2205.50 6775
2205.94 6730
2206.39 6583
2206.83 6708
2207.27 6864
2207.71 6726
2208.16 6542
2208.60 6414
2209.04 6730
2209.49 6513
2209.93 6411
2210.37 6338
2210.82 6212
2211.26 6233
2211.70 6533
2212.15 6240
2212.59 6369
2213.03 6007
2213.48 5906
2213.92 6035
2214.36 5968
2214.81 5898
2215.25 5852
2215.69 5782
2216.14 6027
2216.58 5882
2217.03 6023
2217.47 5837
2217.91 5930
2218.36 5777
2218.80 6002
2219.25 5744
2219.69 5871
2220.13 5845
2220.58 5930
2221.02 5980
2221.47 5979
2221.91 6010
2222.36 6107
2222.80 6134
2223.24 5694
2223.69 5785
2224.13 6125
2224.58 5888
2225.02 5934
2225.47 6306
2225.91 6442
2226.36 6543
2226.80 6258
2227.25 6391
2227.69 6396
2228.14 6390
2228.58 6414
2229.03 6641
2229.47 6583
2229.92 6739
2230.36 6820
2230.81 6621
2231.25 6833
2231.70 6885
2232.14 6745
2232.59 7061
2233.03 7000
2233.48 6974
2233.93 7017
2234.37 7119
2234.82 6981
2235.26 6707
2235.71 6898
2236.15 6418
2236.60 6458
2237.05 6787
2237.49 6896
2237.94 6573
2238.38 6212
2238.83 6218
2239.28 6253
2239.72 6216
2240.17 6175
2240.61 6018
2241.06 6073
2241.51 5862
2241.95 5552
2242.40 5784
2242.85 5684
2243.29 5566
2243.74 5816
2244.19 5620
2244.63 5485
2245.08 5582
2245.52 5496
2245.97 5666
2246.42 5718
2246.87 5525
2247.31 5614
2247.76 5596
2248.21 5677
2248.65 5777
2249.10 5873
2249.55 5785
2249.99 5614
2250.44 5618
2250.89 5621
2251.34 5481
2251.78 5688
2252.23 5514
2252.68 5465
2253.13 5508
2253.57 5672
2254.02 5808
2254.47 5666
2254.92 5498
2255.36 5512
2255.81 5383
2256.26 5541
2256.71 5769
2257.15 5928
2257.60 5736
2258.05 5750
2258.50 5830
2258.95 5714
2259.39 5802
2259.84 5948
2260.29 5944
2260.74 5876
2261.19 5909
2261.64 6105
2262.08 6500
2262.53 6597
2262.98 6758
2263.43 6499
2263.88 6553
2264.33 6528
2264.77 6149
2265.22 6121
2265.67 6517
2266.12 6478
2266.57 6225
2267.02 5972
2267.47 6051
2267.92 6007
2268.37 6021
2268.81 6001
2269.26 6144
2269.71 6355
2270.16 6187
2270.61 6305
2271.06 6325
2271.51 6387
2271.96 6561
2272.41 6482
2272.86 6321
2273.31 6224
2273.76 6538
2274.21 6594
2274.66 6262
2275.11 6010
2275.55 6015
2276.00 6015
2276.45 5984
2276.90 6019
2277.35 6127
2277.80 5875
2278.25 5796
2278.70 5912
2279.15 5717
2279.60 5797
2280.05 5642
2280.50 5865
2280.95 6035
2281.40 5832
2281.85 5896
2282.31 6044
2282.76 5866
2283.21 5995
2283.66 5948
2284.11 5932
2284.56 5697
2285.01 5976
2285.46 5998
2285.91 6246
2286.36 6228
2286.81 6409
2287.26 6698
2287.71 6957
2288.16 7341
2288.61 7792
2289.07 8256
2289.52 8894
2289.97 9433
2290.42 9819
2290.87 10352
2291.32 10983
2291.77 11241
2292.22 11251
2292.68 10795
2293.13 10702
2293.58 10321
2294.03 9848
2294.48 9367
2294.93 8690
2295.38 8259
2295.84 7890
2296.29 7394
2296.74 7415
2297.19 7520
2297.64 7058
2298.10 6738
2298.55 6420
2299.00 6488
2299.45 6284
2299.90 6265
2300.36 6159
2300.81 5850
2301.26 5779
2301.71 5641
2302.16 5517
2302.62 5619
2303.07 5672
2303.52 5730
2303.97 5445
2304.43 5562
2304.88 5671
2305.33 5629
2305.78 5858
2306.24 5768
2306.69 6028
2307.14 6192
2307.60 6458
2308.05 6503
2308.50 6974
2308.95 7089
2309.41 7016
2309.86 7179
2310.31 7300
2310.77 7298
2311.22 7541
2311.67 7348
2312.13 7176
2312.58 6939
2313.03 6605
2313.49 6816
2313.94 6693
2314.39 6510
2314.85 6452
2315.30 6522
2315.75 6311
2316.21 6317
2316.66 6270
2317.11 6290
2317.57 6176
2318.02 6176
2318.48 6424
2318.93 6423
2319.38 6386
2319.84 6602
2320.29 6462
2320.75 6230
2321.20 6426
2321.66 6654
2322.11 6564
2322.56 6481
2323.02 6392
2323.47 6442
2323.93 6440
2324.38 6534
2324.84 6371
2325.29 6430
2325.74 6263
2326.20 6556
2326.65 6927
2327.11 7012
2327.56 7023
2328.02 6982
2328.47 6942
2328.93 7284
2329.38 7406
2329.84 7244
2330.29 7254
2330.75 7121
2331.20 7148
2331.66 7220
2332.11 6969
2332.57 6715
2333.02 6688
2333.48 6386
2333.94 6368
2334.39 6044
2334.85 5953
2335.30 6196
2335.76 6250
2336.21 6548
2336.67 6250
2337.12 6163
2337.58 6212
2338.04 6255
2338.49 6080
2338.95 6433
2339.40 6152
2339.86 5903
2340.32 5741
2340.77 6169
2341.23 5872
2341.68 5879
2342.14 5856
2342.60 6019
2343.05 6074
2343.51 5740
2343.97 6042
2344.42 5988
2344.88 5917
2345.34 5979
2345.79 6335
2346.25 6314
2346.71 6442
2347.16 6237
2347.62 6417
2348.08 6489
2348.53 6544
2348.99 6841
2349.45 6681
2349.90 6576
2350.36 6573
2350.82 6394
2351.27 6178
2351.73 6403
2352.19 6349
2352.65 6261
2353.10 6257
2353.56 6333
2354.02 6099
2354.48 6056
2354.93 6154
2355.39 6280
2355.85 6158
2356.31 6180
2356.76 5968
2357.22 5991
2357.68 6029
2358.14 6085
2358.59 6134
2359.05 6041
2359.51 6044
2359.97 6304
2360.43 6350
2360.88 6324
2361.34 6357
2361.80 6406
2362.26 6374
2362.72 6452
2363.17 6433
2363.63 6284
2364.09 6304
2364.55 6353
2365.01 6407
2365.47 6433
2365.92 6338
2366.38 6524
2366.84 6601
2367.30 6448
2367.76 6441
2368.22 6144
2368.68 6346
2369.14 6131
2369.59 6140
2370.05 6163
2370.51 6206
2370.97 6170
2371.43 6173
2371.89 6592
2372.35 6376
2372.81 6362
2373.27 6392
2373.73 6396
2374.19 6552
2374.65 6792
2375.10 7042
2375.56 6926
2376.02 7067
2376.48 7308
2376.94 7257
2377.40 7409
2377.86 7281
2378.32 7104
2378.78 7017
2379.24 7300
2379.70 7406
2380.16 7274
2380.62 7095
2381.08 7192
2381.54 7039
2382.00 6913
2382.46 6899
2382.92 6859
2383.38 6499
2383.84 6439
2384.30 6401
2384.76 6455
2385.22 6344
2385.68 6395
2386.14 6439
2386.60 6348
2387.07 6304
2387.53 6378
2387.99 6351
2388.45 6335
2388.91 6098
2389.37 6382
2389.83 6501
2390.29 6491
2390.75 6757
2391.21 6750
2391.67 6545
2392.13 6592
2392.60 6481
2393.06 6253
2393.52 6564
2393.98 6496
2394.44 6188
2394.90 6202
2395.36 6370
2395.82 6101
2396.29 5901
2396.75 6060
2397.21 5842
2397.67 5908
2398.13 5982
2398.59 5957
2399.06 5864
2399.52 5898
2399.98 6108
2400.44 5926
2400.90 5955
2401.37 5662
2401.83 5558
2402.29 5642
2402.75 5647
2403.21 5672
2403.68 5964
2404.14 5930
2404.60 6041
2405.06 5930
2405.52 5922
2405.99 6118
2406.45 6272
2406.91 6122
2407.37 5831
2407.84 6092
2408.30 6254
2408.76 6087
2409.22 6180
2409.69 5999
2410.15 5995
2410.61 5835
2411.08 5755
2411.54 5778
2412.00 5958
2412.47 6088
2412.93 5832
2413.39 5861
2413.85 6050
2414.32 6108
2414.78 6155
2415.24 6297
2415.71 6608
2416.17 6469
2416.63 6589
2417.10 6619
2417.56 6727
2418.02 6800
2418.49 6688
2418.95 6708
2419.42 7033
2419.88 6792
2420.34 6791
2420.81 6754
2421.27 6562
2421.73 6640
2422.20 6172
2422.66 6285
2423.13 6184
2423.59 6049
2424.06 5941
2424.52 6167
2424.98 6130
2425.45 5955
2425.91 6158
2426.38 6142
2426.84 6225
2427.31 6093
2427.77 5994
2428.23 5962
2428.70 5988
2429.16 6113
2429.63 6241
2430.09 6128
2430.56 6166
2431.02 6167
2431.49 6244
2431.95 6133
2432.42 6112
2432.88 6194
2433.35 6217
2433.81 6320
2434.28 6223
2434.74 6237
2435.21 6287
2435.67 6317
2436.14 6129
2436.60 5936
2437.07 6023
2437.53 6302
2438.00 6292
2438.47 6193
2438.93 6267
2439.40 6352
2439.86 6587
2440.33 6499
2440.79 6636
2441.26 6358
2441.73 6456
2442.19 6478
2442.66 6563
2443.12 6515
2443.59 6266
2444.05 6504
2444.52 6624
2444.99 6372
2445.45 6001
2445.92 5992
2446.39 5663
2446.85 5569
2447.32 5786
2447.78 5911
2448.25 5757
2448.72 5745
2449.18 5821
2449.65 5676
2450.12 5394
2450.58 5450
2451.05 5520
2451.52 5648
2451.98 5801
2452.45 5598
2452.92 5532
2453.39 5847
2453.85 5806
2454.32 5759
2454.79 5728
2455.25 5694
2455.72 5798
2456.19 5781
2456.65 5747
2457.12 5598
2457.59 5440
2458.06 5352
2458.52 5587
2458.99 5637
2459.46 5352
2459.93 5620
2460.39 5685
2460.86 5527
2461.33 5754
2461.80 5606
2462.27 5689
2462.73 5762
2463.20 5755
2463.67 5724
2464.14 5693
2464.60 5940
2465.07 6006
2465.54 5787
2466.01 6072
2466.48 6185
2466.95 6144
2467.41 6053
2467.88 6212
2468.35 6019
2468.82 5999
2469.29 6133
2469.76 6175
2470.22 6047
2470.69 5896
2471.16 5790
2471.63 5517
2472.10 5449
2472.57 5429
2473.04 5379
2473.51 5601
2473.97 5494
2474.44 5507
2474.91 5668
2475.38 5690
2475.85 5591
2476.32 5805
2476.79 5741
2477.26 5524
2477.73 5743
2478.20 5891
2478.67 5951
2479.13 5612
2479.60 5368
2480.07 5625
2480.54 5728
2481.01 5731
2481.48 5757
2481.95 5580
2482.42 5351
2482.89 5420
2483.36 5521
2483.83 5366
2484.30 5495
2484.77 5524
2485.24 5682
2485.71 5650
2486.18 5680
2486.65 5721
2487.12 5890
2487.59 5831
2488.06 5643
2488.53 5885
2489.00 6031
2489.47 5987
2489.94 6175
2490.41 6062
2490.88 6145
2491.35 6256
2491.83 6543
2492.30 6634
2492.77 6526
2493.24 6671
2493.71 6585
2494.18 6758
2494.65 6753
2495.12 6759
2495.59 6942
2496.06 6661
2496.53 6838
2497.00 6632
2497.48 6336
2497.95 6147
2498.42 6294
2498.89 6080
2499.36 5816
2499.83 5967
2500.30 5900
2500.77 5786
2501.25 5802
2501.72 5831
2502.19 5702
2502.66 5579
2503.13 5720
2503.60 5720
2504.08 5701
2504.55 5839
2505.02 5852
2505.49 5840
2505.96 5873
2506.44 6145
2506.91 5731
2507.38 5917
2507.85 6253
2508.32 5916
2508.80 6215
2509.27 6189
2509.74 6320
2510.21 6407
2510.68 6202
2511.16 6103
2511.63 6439
2512.10 6476
2512.57 6436
2513.05 6439
2513.52 6404
2513.99 6228
2514.47 6130
2514.94 6223
2515.41 6275
2515.88 5992
2516.36 5993
2516.83 6299
2517.30 6128
2517.78 6124
2518.25 6086
2518.72 6186
2519.19 5912
2519.67 6158
2520.14 6452
2520.61 6211
2521.09 5947
2521.56 5673
2522.03 5934
2522.51 6026
2522.98 6029
2523.46 5833
2523.93 6058
2524.40 6096
2524.88 5931
2525.35 5879
2525.82 6069
2526.30 6025
2526.77 6237
2527.25 6065
2527.72 6058
2528.19 6030
2528.67 6088
2529.14 6433
2529.62 6349
2530.09 6201
2530.56 6122
2531.04 6251
2531.51 5952
2531.99 5808
2532.46 5930
2532.94 5868
2533.41 5913
2533.89 5927
2534.36 5685
2534.83 5869
2535.31 5871
2535.78 5848
2536.26 6234
2536.73 5957
2537.21 5967
2537.68 6015
2538.16 6040
2538.63 5953
2539.11 5921
2539.58 5865
2540.06 6081
2540.53 6221
2541.01 6342
2541.48 6336
2541.96 6129
2542.43 6085
2542.91 5636
2543.39 5768
2543.86 5789
2544.34 5775
2544.81 5670
2545.29 5637
2545.76 5755
2546.24 5860
2546.71 5866
2547.19 5643
2547.67 5795
2548.14 5974
2548.62 5970
2549.09 6189
2549.57 6274
2550.05 6071
2550.52 6401
2551.00 6449
2551.47 6286
2551.95 6109
2552.43 6281
2552.90 6508
2553.38 6369
2553.86 6260
2554.33 6178
2554.81 6437
2555.29 6410
2555.76 6555
2556.24 6811
2556.72 6495
2557.19 6359
2557.67 6399
2558.15 6190
2558.62 6183
2559.10 6178
2559.58 6250
2560.05 6161
2560.53 6103
2561.01 6027
2561.48 6106
2561.96 5981
2562.44 6128
2562.92 6293
2563.39 5758
2563.87 5986
2564.35 5993
2564.83 5869
2565.30 5967
2565.78 5797
2566.26 5757
2566.74 5925
2567.21 5800
2567.69 5742
2568.17 5601
2568.65 5329
2569.12 5640
2569.60 5756
2570.08 5533
2570.56 5519
2571.04 5559
2571.51 5367
2571.99 5443
2572.47 5401
2572.95 5549
2573.43 5737
2573.91 5704
2574.38 5555
2574.86 5382
2575.34 5424
2575.82 5365
2576.30 5419
2576.78 5430
2577.25 5451
2577.73 5679
2578.21 5420
2578.69 5350
2579.17 5190
2579.65 5288
2580.13 5367
2580.61 5538
2581.09 5761
2581.56 5677
2582.04 5522
2582.52 5453
2583.00 5447
2583.48 5554
2583.96 5934
2584.44 5819
2584.92 5606
2585.40 5414
2585.88 5481
2586.36 5379
2586.84 5613
2587.32 5736
2587.79 5715
2588.27 5562
2588.75 5661
2589.23 5577
2589.71 5653
2590.19 5725
2590.67 5769
2591.15 5969
2591.63 5904
2592.11 6153
2592.59 6178
2593.07 6087
2593.55 6098
2594.03 5973
2594.51 5977
2594.99 6110
2595.47 6064
2595.95 5750
2596.43 5769
2596.92 5816
2597.40 5575
2597.88 5481
2598.36 5537
2598.84 5645
2599.32 5656
2599.80 5466
2600.28 5538
2600.76 5556
2601.24 5577
2601.72 5791
2602.20 5594
2602.68 5678
2603.16 5612
2603.65 5474
2604.13 5702
2604.61 5557
2605.09 5608
2605.57 5597
2606.05 5554
2606.53 5428
2607.01 5447
2607.50 5320
2607.98 5385
2608.46 5572
2608.94 5574
2609.42 5912
2609.90 5858
2610.38 5755
2610.87 5671
2611.35 5682
2611.83 5493
2612.31 5842
2612.79 5746
2613.28 5882
2613.76 5793
2614.24 5828
2614.72 6069
2615.20 5900
2615.69 5888
2616.17 5977
2616.65 6024
2617.13 5863
2617.62 6143
2618.10 6093
2618.58 6084
2619.06 6085
2619.54 5910
2620.03 6064
2620.51 5695
2620.99 5663
2621.48 5741
2621.96 5669
2622.44 5560
2622.92 5562
2623.41 5618
2623.89 5517
2624.37 5441
2624.86 5565
2625.34 5590
2625.82 5379
2626.30 5435
2626.79 5622
2627.27 5535
2627.75 5772
2628.24 5887
2628.72 5763
2629.20 5836
2629.69 5785
2630.17 5578
2630.65 5740
2631.14 6220
2631.62 5795
2632.11 6150
2632.59 6220
2633.07 6382
2633.56 6482
2634.04 6251
2634.52 6501
2635.01 6284
2635.49 6236
2635.98 6139
2636.46 6260
2636.94 6145
2637.43 5841
2637.91 5717
2638.40 6045
2638.88 6124
2639.37 5977
2639.85 6085
2640.33 5995
2640.82 5872
2641.30 6043
2641.79 5938
2642.27 5729
2642.76 5741
2643.24 6033
2643.73 5875
2644.21 5906
2644.70 6101
2645.18 5742
2645.67 5619
2646.15 5552
2646.64 5514
2647.12 5630
2647.61 5974
2648.09 5936
2648.58 5902
2649.06 5952
2649.55 5891
2650.03 6046
2650.52 5876
2651.00 6046
2651.49 5891
2651.97 5793
2652.46 5785
2652.95 5918
2653.43 5816
2653.92 5684
2654.40 5825
2654.89 5764
2655.37 5906
2655.86 5822
2656.35 5916
2656.83 5540
2657.32 5894
2657.80 5779
2658.29 5619
2658.78 5653
2659.26 5749
2659.75 5579
2660.23 5557
2660.72 5558
2661.21 5544
2661.69 5330
2662.18 5576
2662.67 5646
2663.15 5485
2663.64 5695
2664.13 5861
2664.61 5610
2665.10 5746
2665.59 5934
2666.07 5811
2666.56 5514
2667.05 5468
2667.53 5575
2668.02 5519
2668.51 5612
2668.99 5481
2669.48 5553
2669.97 5393
2670.46 5590
2670.94 5903
2671.43 6009
2671.92 6085
2672.40 6057
2672.89 6271
2673.38 6309
2673.87 6654
2674.35 7024
2674.84 7196
2675.33 7248
2675.82 7279
2676.31 7372
2676.79 7263
2677.28 7341
2677.77 7224
2678.26 6941
2678.74 6805
2679.23 6948
2679.72 6537
2680.21 6474
2680.70 5908
2681.18 5793
2681.67 6006
2682.16 6178
2682.65 6129
2683.14 6288
2683.63 6116
2684.11 6040
2684.60 5998
2685.09 6085
2685.58 6093
2686.07 5943
2686.56 6108
2687.05 6055
2687.53 5985
2688.02 5699
2688.51 5903
2689.00 5810
2689.49 5781
2689.98 5634
2690.47 5848
2690.96 5697
2691.45 5609
2691.94 5887
2692.42 5727
2692.91 5768
2693.40 5654
2693.89 5667
2694.38 5783
2694.87 5576
2695.36 5519
2695.85 5538
2696.34 5343
2696.83 5591
2697.32 5690
2697.81 5514
2698.30 5459
2698.79 5586
2699.28 5668
2699.77 5866
2700.26 5800
2700.75 5958
2701.24 5968
2701.73 6077
2702.22 5992
2702.71 6209
2703.20 6158
2703.69 6104
2704.18 5964
2704.67 6135
2705.16 6162
2705.65 5959
2706.14 5910
2706.63 5969
2707.12 5970
2707.61 5548
2708.10 5630
2708.59 5575
2709.08 5526
2709.57 5486
2710.06 5700
2710.56 5710
2711.05 5736
2711.54 5709
2712.03 5576
2712.52 5577
2713.01 5501
2713.50 5489
2713.99 5428
2714.48 5379
2714.98 5736
2715.47 5689
2715.96 5638
2716.45 5371
2716.94 5508
2717.43 5339
2717.92 5241
2718.42 5171
2718.91 5121
2719.40 5267
2719.89 5543
2720.38 5602
2720.87 5855
2721.37 5714
2721.86 5816
2722.35 5850
2722.84 5855
2723.33 6126
2723.82 6190
2724.32 6259
2724.81 6231
2725.30 6159
2725.79 6462
2726.29 6415
2726.78 5964
2727.27 5517
2727.76 5736
2728.26 5808
2728.75 5811
2729.24 5483
2729.73 5708
2730.23 5692
2730.72 5679
2731.21 5668
2731.70 6014
2732.20 5954
2732.69 5940
2733.18 6099
2733.67 6116
2734.17 6024
2734.66 5980
2735.15 6017
2735.65 6066
2736.14 6165
2736.63 6099
2737.13 6197
2737.62 6226
2738.11 5987
2738.61 6132
2739.10 6235
2739.59 6251
2740.09 6172
2740.58 6083
2741.07 6276
2741.57 6031
2742.06 6059
2742.55 6050
2743.05 5909
2743.54 5792
2744.04 5617
2744.53 5672
2745.02 5603
2745.52 5826
2746.01 5915
2746.51 5646
2747.00 5680
2747.49 5897
2747.99 5890
2748.48 5812
2748.98 5696
2749.47 5481
2749.97 5711
2750.46 5750
2750.96 5449
2751.45 5306
2751.94 5396
2752.44 5564
2752.93 5629
2753.43 5608
2753.92 5588
2754.42 5724
2754.91 5623
2755.41 5577
2755.90 5716
2756.40 5904
2756.89 6093
2757.39 6006
2757.88 5940
2758.38 5926
2758.87 5679
2759.37 5694
2759.86 5875
2760.36 5766
2760.85 6051
2761.35 5932
2761.84 5906
2762.34 5800
2762.84 5906
2763.33 5951
2763.83 5907
2764.32 5717
2764.82 5743
2765.31 5848
2765.81 5743
2766.31 5879
2766.80 5966
2767.30 5793
2767.79 5738
2768.29 6271
2768.79 5947
2769.28 5955
2769.78 5899
2770.27 6062
2770.77 6219
2771.27 5898
2771.76 5846
2772.26 6007
2772.76 6213
2773.25 6272
2773.75 6136
2774.25 6585
2774.74 6833
2775.24 7004
2775.74 6803
2776.23 7033
2776.73 6753
2777.23 7188
2777.72 7378
2778.22 7158
2778.72 7330
2779.21 6916
2779.71 6756
2780.21 6567
2780.71 6304
2781.20 6080
2781.70 6182
2782.20 6120
2782.69 6104
2783.19 6019
2783.69 5735
2784.19 5813
2784.68 5742
2785.18 5697
2785.68 5708
2786.18 5799
2786.67 5930
2787.17 5834
2787.67 5473
2788.17 5438
2788.67 5655
2789.16 5714
2789.66 5558
2790.16 5318
2790.66 5429
2791.16 5410
2791.65 5292
2792.15 5420
2792.65 5633
2793.15 5792
2793.65 5597
2794.14 5699
2794.64 5719
2795.14 5814
2795.64 5832
2796.14 5854
2796.64 5912
2797.14 6105
2797.63 6329
2798.13 6342
2798.63 6320
2799.13 6247
2799.63 6292
2800.13 6309
2800.63 6340
2801.13 6163
2801.63 6147
2802.12 5839
2802.62 5715
2803.12 5828
2803.62 5949
2804.12 5849
2804.62 5768
2805.12 5810
2805.62 5993
2806.12 6049
2806.62 6094
2807.12 6225
2807.62 6450
2808.12 6676
2808.62 6723
2809.12 6823
2809.62 6795
2810.12 6812
2810.62 6988
2811.12 6777
2811.61 6730
2812.11 6648
2812.61 6474
2813.11 6316
2813.62 6249
2814.12 6164
2814.62 6110
2815.12 5920
2815.62 5843
2816.12 5950
2816.62 6008
2817.12 5668
2817.62 5666
2818.12 5781
2818.62 5686
2819.12 5671
2819.62 5463
2820.12 5401
2820.62 5694
2821.12 5465
2821.62 5718
2822.12 5247
2822.62 5256
2823.13 5441
2823.63 5368
2824.13 5361
2824.63 5377
2825.13 5618
2825.63 5628
2826.13 5445
2826.63 5384
2827.13 5381
2827.64 5416
2828.14 5570
2828.64 5653
2829.14 5407
2829.64 5377
2830.14 5385
2830.64 5369
2831.15 5476
2831.65 5518
2832.15 5355
2832.65 5194
2833.15 5307
2833.65 5442
2834.16 5572
2834.66 5558
2835.16 5416
2835.66 5649
2836.16 5727
2836.67 5627
2837.17 5715
2837.67 5715
2838.17 5979
2838.68 5738
2839.18 5967
2839.68 6071
2840.18 6204
2840.69 5908
2841.19 5770
2841.69 5805
2842.19 5719
2842.70 5521
2843.20 5426
2843.70 5482
2844.20 5641
2844.71 5582
2845.21 5658
2845.71 5727
2846.22 5761
2846.72 5699
2847.22 5875
2847.73 5910
2848.23 6099
2848.73 6519
2849.23 6667
2849.74 6269
2850.24 6131
2850.74 6258
2851.25 6131
2851.75 5841
2852.26 5742
2852.76 5827
2853.26 5784
2853.77 5620
2854.27 5739
2854.77 5605
2855.28 5661
2855.78 5786
2856.28 5825
2856.79 5904
2857.29 5751
2857.80 5757
2858.30 5746
2858.80 5870
2859.31 5918
2859.81 6021
2860.32 5947
2860.82 6009
2861.33 5878
2861.83 6137
2862.33 5929
2862.84 5960
2863.34 6003
2863.85 5964
2864.35 5874
2864.86 5875
2865.36 5721
2865.87 5636
2866.37 5592
2866.88 5303
2867.38 5465
2867.89 5395
2868.39 5519
2868.90 5566
2869.40 5137
2869.91 5315
2870.41 5631
2870.92 5453
2871.42 5669
2871.93 5580
2872.43 5835
2872.94 5894
2873.44 5768
2873.95 6002
2874.45 5813
2874.96 5899
2875.46 5902
2875.97 5975
2876.48 6095
2876.98 5946
2877.49 5827
2877.99 5893
2878.50 5787
2879.00 5915
2879.51 5747
2880.02 5540
2880.52 5736
2881.03 5913
2881.53 5777
2882.04 5766
2882.55 5781
2883.05 5540
2883.56 5889
2884.07 6085
2884.57 5839
2885.08 5856
2885.59 5910
2886.09 5842
2886.60 5783
2887.10 5843
2887.61 5766
2888.12 5926
2888.62 5869
2889.13 5761
2889.64 5797
2890.15 5752
2890.65 5911
2891.16 5735
2891.67 5816
2892.17 5618
2892.68 5751
2893.19 6113
2893.69 5878
2894.20 5703
2894.71 5773
2895.22 5965
2895.72 5937
2896.23 6271
2896.74 6139
2897.25 6150
2897.75 6467
2898.26 6616
2898.77 6672
2899.28 6890
2899.78 7088
2900.29 7182
2900.80 7100
2901.31 7288
2901.81 7682
2902.32 7736
2902.83 7534
2903.34 7386
2903.85 7550
2904.35 7554
2904.86 7486
2905.37 7547
2905.88 7203
2906.39 6799
2906.90 6955
2907.40 6905
2907.91 6738
2908.42 6423
2908.93 6148
2909.44 6267
2909.95 6103
2910.46 5931
2910.96 5914
2911.47 5372
2911.98 5482
2912.49 5537
2913.00 5345
2913.51 5343
2914.02 5532
2914.53 5583
2915.04 5711
2915.54 5624
2916.05 5747
2916.56 5735
2917.07 5615
2917.58 5620
2918.09 5544
2918.60 5497
2919.11 5636
2919.62 5323
2920.13 5665
2920.64 5680
2921.15 5412
2921.66 5493
2922.17 5796
2922.68 6025
2923.19 5687
2923.70 5787
2924.21 5958
2924.72 6007
2925.23 6252
2925.74 6045
2926.25 6350
2926.76 6534
2927.27 6354
2927.78 6267
2928.29 6173
2928.80 5993
2929.31 6048
2929.82 6142
2930.33 5583
2930.84 5625
2931.35 5692
2931.86 5490
2932.37 5360
2932.88 5432
2933.39 5606
2933.90 5594
2934.41 5638
2934.92 5674
2935.43 5865
2935.94 5753
2936.45 5725
2936.97 6011
2937.48 5848
2937.99 5976
2938.50 5977
2939.01 6180
2939.52 6063
2940.03 5999
2940.54 6099
2941.05 6031
2941.57 6320
2942.08 6180
2942.59 6218
2943.10 6385
2943.61 6176
2944.12 6083
2944.63 6147
2945.15 6274
2945.66 6485
2946.17 6392
2946.68 6538
2947.19 6392
2947.71 6458
2948.22 6382
2948.73 6591
2949.24 6197
2949.75 6032
2950.27 6008
2950.78 6051
2951.29 5831
2951.80 5699
2952.31 5772
2952.83 5609
2953.34 5599
2953.85 5694
2954.36 5696
2954.88 5424
2955.39 5518
2955.90 5660
2956.41 5489
2956.93 5617
2957.44 5853
2957.95 5826
2958.47 5608
2958.98 5659
2959.49 5841
2960.00 5896
2960.52 5934
2961.03 6140
2961.54 6261
2962.06 6364
2962.57 6196
2963.08 6139
2963.60 6113
2964.11 6221
2964.62 6142
2965.14 6262
2965.65 6030
2966.16 6063
2966.68 6029
2967.19 5954
2967.70 6039
2968.22 5989
2968.73 5772
2969.24 5807
2969.76 5868
2970.27 5868
2970.79 5538
2971.30 5499
2971.81 5481
2972.33 5614
2972.84 5619
2973.36 5492
2973.87 5356
2974.38 5356
2974.90 5572
2975.41 5569
2975.93 5559
2976.44 5509
2976.96 5605
2977.47 5537
2977.99 5411
2978.50 5423
2979.01 5727
2979.53 5616
2980.04 5481
2980.56 5375
2981.07 5626
2981.59 5722
2982.10 5609
2982.62 5657
2983.13 5480
2983.65 5389
2984.16 5467
2984.68 5545
2985.19 5628
2985.71 5543
2986.22 5562
2986.74 5858
2987.25 5732
2987.77 5528
2988.28 5720
2988.80 5875
2989.32 5750
2989.83 5622
2990.35 5493
2990.86 5550
2991.38 5535
2991.89 5464
2992.41 5498
2992.92 5303
2993.44 5454
2993.96 5479
2994.47 5664
2994.99 5548
2995.50 5641
2996.02 5863
2996.54 5916
2997.05 6134
2997.57 6003
2998.09 6214
2998.60 6161
2999.12 6239
2999.63 6273
3000.15 6136
3000.67 6182
3001.18 6352
3001.70 6129
3002.22 6371
3002.73 6158
3003.25 6118
3003.77 6022
3004.28 6296
3004.80 6472
3005.32 6325
3005.83 6465
3006.35 6450
3006.87 6153
3007.39 5995
3007.90 5895
3008.42 5832
3008.94 5580
3009.45 5655
3009.97 5519
3010.49 5475
3011.01 5484
3011.52 5602
3012.04 5541
3012.56 5527
3013.08 5656
3013.59 5619
3014.11 5749
3014.63 5833
3015.15 5935
3015.66 5850
3016.18 6089
3016.70 6028
3017.22 6231
3017.74 6349
3018.25 6527
3018.77 6478
3019.29 6660
3019.81 6372
3020.33 6464
3020.84 6479
3021.36 6559
3021.88 6542
3022.40 6432
3022.92 6428
3023.44 6198
3023.95 6084
3024.47 6015
3024.99 5905
3025.51 6112
3026.03 6067
3026.55 5970
3027.07 5868
3027.58 6043
3028.10 5875
3028.62 5906
3029.14 5747
3029.66 5671
3030.18 5818
3030.70 5926
3031.22 5871
3031.74 5816
3032.26 5920
3032.77 5688
3033.29 5889
3033.81 5875
3034.33 5923
3034.85 6143
3035.37 5751
3035.89 6059
3036.41 5872
3036.93 5891
3037.45 5928
3037.97 5743
3038.49 5600
3039.01 5595
3039.53 5561
3040.05 5362
3040.57 5458
3041.09 5261
3041.61 5239
3042.13 5357
3042.65 5323
3043.17 5331
3043.69 5212
3044.21 5029
3044.73 5172
3045.25 5476
3045.77 5414
3046.29 5245
3046.81 5408
3047.33 5183
3047.85 5383
3048.37 5376
3048.89 5269
3049.41 5393
3049.93 5143
3050.45 5338
3050.98 5041
3051.50 5072
3052.02 5257
3052.54 5441
3053.06 5299
3053.58 5164
3054.10 5183
3054.62 5221
3055.14 5174
3055.66 5321
3056.19 5412
3056.71 5408
3057.23 5250
3057.75 5216
3058.27 5264
3058.79 5098
3059.31 5375
3059.84 5479
3060.36 5267
3060.88 5361
3061.40 5472
3061.92 5382
3062.44 5552
3062.97 5559
3063.49 5420
3064.01 5495
3064.53 5662
3065.05 5611
3065.58 5780
3066.10 5778
3066.62 5898
3067.14 5872
3067.66 5742
3068.19 5824
3068.71 5594
3069.23 5893
3069.75 5809
3070.28 5616
3070.80 5630
3071.32 5438
3071.84 5272
3072.37 5357
3072.89 5633
3073.41 5703
3073.93 5591
3074.46 5438
3074.98 5376
3075.50 5582
3076.03 5680
3076.55 5749
3077.07 5587
3077.59 5672
3078.12 5534
3078.64 5639
3079.16 5720
3079.69 5915
3080.21 5988
3080.73 6191
3081.26 6037
3081.78 6192
3082.30 6143
3082.83 6038
3083.35 6126
3083.87 6021
3084.40 6225
3084.92 6166
3085.45 6153
3085.97 6212
3086.49 6076
3087.02 6218
3087.54 6167
3088.06 6006
3088.59 6177
3089.11 6040
3089.64 6195
3090.16 6064
3090.68 5702
3091.21 5682
3091.73 5595
3092.26 5726
3092.78 5653
3093.31 5652
3093.83 5537
3094.36 5606
3094.88 5608
3095.40 5481
3095.93 5804
3096.45 5884
3096.98 5884
3097.50 5798
3098.03 5675
3098.55 5990
3099.08 6099
3099.60 6360
3100.13 6389
3100.65 6862
3101.18 7455
3101.70 7841
3102.23 7968
3102.75 8701
3103.28 9148
3103.80 8980
3104.33 9127
3104.85 9107
3105.38 9110
3105.90 8745
3106.43 8412
3106.96 8034
3107.48 7392
3108.01 7219
3108.53 6896
3109.06 6367
3109.58 6125
3110.11 5826
3110.64 5901
3111.16 5729
3111.69 5703
3112.21 5798
3112.74 5999
3113.27 5976
3113.79 5623
3114.32 5745
3114.84 5623
3115.37 5615
3115.90 5504
3116.42 5528
3116.95 5272
3117.48 5279
3118.00 5321
3118.53 5248
3119.06 5111
3119.58 5272
3120.11 5088
3120.64 5240
3121.16 5091
3121.69 5169
3122.22 5180
3122.74 5325
3123.27 5204
3123.80 5353
3124.32 5321
3124.85 5539
3125.38 5348
3125.90 5386
3126.43 5415
3126.96 5324
3127.49 5349
3128.01 5300
3128.54 5363
3129.07 5228
3129.60 5369
3130.12 5248
3130.65 5256
3131.18 5207
3131.71 5195
3132.23 5128
3132.76 5105
3133.29 5134
3133.82 5268
3134.35 5204
3134.87 5142
3135.40 5102
3135.93 5060
3136.46 5027
3136.99 5015
3137.51 4972
3138.04 4752
3138.57 4952
3139.10 5119
3139.63 4965
3140.15 4875
3140.68 5026
3141.21 5099
3141.74 5033
3142.27 5015
3142.80 5079
3143.33 4996
3143.85 4983
3144.38 5299
3144.91 5813
3145.44 5595
3145.97 5627
3146.50 5704
3147.03 5867
3147.56 6375
3148.08 6412
3148.61 6574
3149.14 6724
3149.67 6606
3150.20 6814
3150.73 6856
3151.26 6740
3151.79 6616
3152.32 6667
3152.85 6391
3153.38 6273
3153.91 6017
3154.44 5825
3154.97 5759
3155.50 6072
3156.03 6054
3156.56 5859
3157.08 5686
3157.61 5749
3158.14 5835
3158.67 5696
3159.20 5647
3159.73 5678
3160.26 5796
3160.79 5780
3161.32 5703
3161.85 5616
3162.39 5670
3162.92 5894
3163.45 5766
3163.98 6036
3164.51 5707
3165.04 5428
3165.57 5455
3166.10 5384
3166.63 5535
3167.16 5443
3167.69 5453
3168.22 5618
3168.75 5357
3169.28 5319
3169.81 5362
3170.34 5345
3170.87 5236
3171.41 5218
3171.94 5220
3172.47 5268
3173.00 5405
3173.53 5469
3174.06 5731
3174.59 5456
3175.12 5619
3175.65 5570
3176.19 5893
3176.72 5931
3177.25 5868
3177.78 5656
3178.31 5634
3178.84 5690
3179.38 5724
3179.91 5852
3180.44 5747
3180.97 5847
3181.50 5789
3182.03 5786
3182.57 5670
3183.10 5882
3183.63 5772
3184.16 5478
3184.69 5498
3185.23 5386
3185.76 5296
3186.29 5467
3186.82 5336
3187.36 5379
3187.89 5397
3188.42 5322
3188.95 5226
3189.49 5320
3190.02 5329
3190.55 5330
3191.08 5315
3191.62 5307
3192.15 5399
3192.68 5072
3193.21 5198
3193.75 5179
3194.28 5454
3194.81 5303
3195.35 5154
3195.88 5123
3196.41 5142
3196.94 5163
3197.48 5162
3198.01 5409
3198.54 5323
3199.08 5196
3199.61 5310
3200.14 5468
3200.68 5608
3201.21 5902
3201.74 5925
3202.28 5809
3202.81 5901
3203.35 5784
3203.88 5882
3204.41 5821
3204.95 5930
3205.48 5878
3206.01 5660
3206.55 5391
3207.08 5274
3207.62 5393
3208.15 5470
3208.68 5769
3209.22 5831
3209.75 5801
3210.29 5816
3210.82 5927
3211.36 6004
3211.89 5785
3212.42 5932
3212.96 6077
3213.49 6189
3214.03 5964
3214.56 6102
3215.10 5983
3215.63 6227
3216.17 5933
3216.70 5996
3217.24 5655
3217.77 5744
3218.31 6004
3218.84 5850
3219.38 5888
3219.91 5861
3220.45 5956
3220.98 6023
3221.52 6052
3222.05 5997
3222.59 6219
3223.12 6376
3223.66 6240
3224.19 6320
3224.73 6163
3225.26 6351
3225.80 6456
3226.33 6288
3226.87 6276
3227.41 6273
3227.94 6385
3228.48 6311
3229.01 6026
3229.55 5886
3230.08 5737
3230.62 5823
3231.16 5567
3231.69 5587
3232.23 5615
3232.76 5318
3233.30 5272
3233.84 5376
3234.37 5635
3234.91 5696
3235.45 5651
3235.98 5624
3236.52 5796
3237.05 5780
3237.59 5831
3238.13 6021
3238.66 6004
3239.20 6390
3239.74 6187
3240.27 6188
3240.81 6376
3241.35 6263
3241.88 6235
3242.42 6217
3242.96 6136
3243.50 6254
3244.03 5959
3244.57 5874
3245.11 5573
3245.64 5302
3246.18 5405
3246.72 5334
3247.26 5240
3247.79 5391
3248.33 5522
3248.87 5573
3249.40 5556
3249.94 5446
3250.48 5639
3251.02 5566
3251.56 5534
3252.09 5669
3252.63 5684
3253.17 5839
3253.71 5636
3254.24 5868
3254.78 5942
3255.32 5902
3255.86 5949
3256.40 5751
3256.93 6127
3257.47 6054
3258.01 6211
3258.55 6467
3259.09 6849
3259.63 6991
3260.16 6700
3260.70 6888
3261.24 7022
3261.78 6983
3262.32 7131
3262.86 7094
3263.39 7114
3263.93 7213
3264.47 7598
3265.01 7922
3265.55 8083
3266.09 8068
3266.63 8092
3267.17 7893
3267.71 7991
3268.24 7870
3268.78 7715
3269.32 7696
3269.86 7406
3270.40 7147
3270.94 6891
3271.48 6629
3272.02 6843
3272.56 6302
3273.10 6169
3273.64 6307
3274.18 6299
3274.72 6118
3275.26 6054
3275.80 6335
3276.34 6366
3276.87 6196
3277.41 6370
3277.95 6288
3278.49 6610
3279.03 6432
3279.57 6163
3280.11 6349
3280.65 6394
3281.19 6180
3281.73 6298
3282.27 6339
3282.81 6208
3283.36 6413
3283.90 6269
3284.44 6176
3284.98 6435
3285.52 6230
3286.06 6399
3286.60 6191
3287.14 6459
3287.68 6455
3288.22 6800
3288.76 6547
3289.30 6548
3289.84 6517
3290.38 6500
3290.92 6423
3291.46 6484
3292.01 6298
3292.55 6438
3293.09 6718
3293.63 6934
3294.17 6768
3294.71 7134
3295.25 7321
3295.79 7505
3296.34 7465
3296.88 7310
3297.42 7082
3297.96 6950
3298.50 7057
3299.04 6948
3299.58 6841
3300.13 6446
3300.67 6474
3301.21 6456
3301.75 6548
3302.29 6542
3302.83 6327
3303.38 6335
3303.92 6360
3304.46 6586
3305.00 6471
3305.54 6350
3306.09 6329
3306.63 6214
3307.17 6190
3307.71 6007
3308.26 5939
3308.80 5841
3309.34 5949
3309.88 5772
3310.43 5811
3310.97 5861
3311.51 5969
3312.05 5832
3312.60 5990
3313.14 6210
3313.68 6216
3314.22 6233
3314.77 6513
3315.31 6629
3315.85 6559
3316.40 6582
3316.94 6841
3317.48 6678
3318.03 6374
3318.57 6389
3319.11 6244
3319.65 6212
3320.20 6214
3320.74 6262
3321.28 6136
3321.83 6099
3322.37 5964
3322.92 5999
3323.46 6222
3324.00 6357
3324.55 6258
3325.09 6230
3325.63 6277
3326.18 5865
3326.72 6021
3327.27 5922
3327.81 5708
3328.35 5747
3328.90 5748
3329.44 5656
3329.99 5983
3330.53 5722
3331.07 5756
3331.62 5679
3332.16 5727
3332.71 5479
3333.25 5763
3333.80 5748
3334.34 5701
3334.88 5577
3335.43 5572
3335.97 5526
3336.52 5605
3337.06 5543
3337.61 5497
3338.15 5461
3338.70 5505
3339.24 5445
3339.79 5482
3340.33 5735
3340.88 5911
3341.42 5988
3341.97 5995
3342.51 6280
3343.06 6345
3343.60 6095
3344.15 6093
3344.69 5883
3345.24 5860
3345.78 6057
3346.33 6121
3346.87 5845
3347.42 5688
3347.97 5675
3348.51 5917
3349.06 6080
3349.60 5878
3350.15 5853
3350.69 5805
3351.24 6044
3351.79 6108
3352.33 5971
3352.88 6132
3353.42 6007
3353.97 5938
3354.52 6080
3355.06 5893
3355.61 5638
3356.15 5955
3356.70 6176
3357.25 6204
3357.79 6269
3358.34 6150
3358.89 6198
3359.43 5959
3359.98 5930
3360.53 5541
3361.07 5667
3361.62 5474
3362.17 5342
3362.71 5366
3363.26 5269
3363.81 5270
3364.35 5396
3364.90 5218
3365.45 5350
3365.99 5340
3366.54 5154
3367.09 5577
3367.64 5464
3368.18 5286
3368.73 5480
3369.28 5294
3369.82 5254
3370.37 5268
3370.92 5558
3371.47 5363
3372.01 5189
3372.56 5294
3373.11 5500
3373.66 5305
3374.21 5144
3374.75 4892
3375.30 4866
3375.85 4849
3376.40 4844
3376.94 4890
3377.49 4877
3378.04 4791
3378.59 4966
3379.14 4927
3379.68 4923
3380.23 4798
3380.78 4879
3381.33 4848
3381.88 4597
3382.43 4702
3382.97 4834
3383.52 4733
3384.07 4890
3384.62 4869
3385.17 5048
3385.72 4981
3386.27 5057
3386.81 4988
3387.36 4894
3387.91 4975
3388.46 5047
3389.01 5380
3389.56 5582
3390.11 5319
3390.66 5202
3391.21 5389
3391.76 5562
3392.30 5466
3392.85 5496
3393.40 5570
3393.95 5191
3394.50 4951
3395.05 5154
3395.60 5042
3396.15 4927
3396.70 5041
3397.25 5080
3397.80 5033
3398.35 4855
3398.90 4665
3399.45 4920
3400.00 4918
3400.55 4872
3401.10 4954
3401.65 5047
3402.20 5076
3402.75 4839
3403.30 4881
3403.85 4938
3404.40 4914
3404.95 4919
3405.50 5068
3406.05 4979
3406.60 5004
3407.15 4950
3407.70 4793
3408.25 4784
3408.80 4733
3409.35 4902
3409.90 4684
3410.45 4626
3411.00 4613
3411.55 4560
3412.10 4765
3412.66 4932
3413.21 4943
3413.76 4659
3414.31 4804
3414.86 4793
3415.41 4731
3415.96 4645
3416.51 4793
3417.06 4723
3417.61 4744
3418.17 4576
3418.72 4543
3419.27 4739
3419.82 4834
3420.37 4895
3420.92 4825
3421.47 4874
3422.03 5075
3422.58 5065
3423.13 4983
3423.68 4895
3424.23 4838
3424.78 4992
3425.34 4979
3425.89 4725
3426.44 4899
3426.99 5069
3427.54 4768
3428.10 4694
3428.65 4955
3429.20 4863
3429.75 4933
3430.31 5001
3430.86 5059
3431.41 5297
3431.96 5057
3432.51 5103
3433.07 5244
3433.62 4977
3434.17 4892
3434.72 4871
3435.28 4933
3435.83 5009
3436.38 4962
3436.94 4959
3437.49 5131
3438.04 4898
3438.59 4952
3439.15 5085
3439.70 4893
3440.25 4964
3440.81 5178
3441.36 4904
3441.91 4949
3442.47 5021
3443.02 5197
3443.57 5018
3444.13 4529
3444.68 4829
3445.23 4849
3445.79 4772
3446.34 4900
3446.89 4953
3447.45 4886
3448.00 4727
3448.55 4940
3449.11 4803
3449.66 4732
3450.22 4793
3450.77 5035
3451.32 4780
3451.88 4907
3452.43 4713
3452.99 4926
3453.54 4799
3454.09 4787
3454.65 4796
3455.20 4915
3455.76 4926
3456.31 4747
3456.87 4946
3457.42 4969
3457.97 5047
3458.53 5118
3459.08 5091
3459.64 5259
3460.19 5346
3460.75 5291
3461.30 5390
3461.86 5386
3462.41 5435
3462.97 5639
3463.52 5469
3464.08 5132
3464.63 5281
3465.19 5550
3465.74 5369
3466.30 5425
3466.85 5338
3467.41 5411
3467.96 5359
3468.52 5323
3469.07 5423
3469.63 5428
3470.18 5283
3470.74 5311
3471.30 5205
3471.85 5378
3472.41 5690
3472.96 5624
3473.52 5400
3474.07 5535
3474.63 5547
3475.19 5484
3475.74 5414
3476.30 5461
3476.85 5496
3477.41 5383
3477.97 5384
3478.52 5613
3479.08 5571
3479.63 5573
3480.19 5578
3480.75 5659
3481.30 5337
3481.86 5354
3482.42 5406
3482.97 5598
3483.53 5507
3484.08 5447
3484.64 5548
3485.20 5551
3485.75 5868
3486.31 6147
3486.87 6106
3487.43 6443
3487.98 6697
3488.54 7106
3489.10 7666
3489.65 7798
3490.21 7950
3490.77 8202
3491.32 8450
3491.88 8895
3492.44 8872
3493.00 8734
3493.55 8941
3494.11 8581
3494.67 8469
3495.23 8408
3495.78 8189
3496.34 7924
3496.90 7807
3497.46 8136
3498.01 8394
3498.57 8657
3499.13 8959
3499.69 9364
3500.24 10518
3500.80 11704
3501.36 13449
3501.92 15323
3502.48 16870
3503.03 19005
3503.59 21617
3504.15 24281
3504.71 26706
3505.27 28314
3505.83 30100
3506.38 30937
3506.94 31559
3507.50 30704
3508.06 29500
3508.62 27221
3509.18 24684
3509.74 22026
3510.29 19166
3510.85 16484
3511.41 13674
3511.97 12170
3512.53 10507
3513.09 9041
3513.65 8074
3514.21 7405
3514.76 7008
3515.32 6499
3515.88 6397
3516.44 6267
3517.00 6020
3517.56 5752
3518.12 5772
3518.68 5753
3519.24 5704
3519.80 5908
3520.36 5623
3520.92 5521
3521.48 5737
3522.04 5476
3522.60 5264
3523.16 5215
3523.71 5374
3524.27 5370
3524.83 5484
3525.39 5642
3525.95 5810
3526.51 5758
3527.07 5790
3527.63 5665
3528.19 5727
3528.75 5848
3529.31 5840
3529.87 6082
3530.44 6190
3531.00 6368
3531.56 6535
3532.12 6638
3532.68 6662
3533.24 6707
3533.80 7080
3534.36 7442
3534.92 7452
3535.48 7597
3536.04 7497
3536.60 7884
3537.16 7452
3537.72 7506
3538.28 7323
3538.84 6903
3539.41 6992
3539.97 6768
3540.53 6522
3541.09 6379
3541.65 6415
3542.21 6249
3542.77 6329
3543.33 6352
3543.89 6365
3544.46 6438
3545.02 6441
3545.58 6527
3546.14 6467
3546.70 6487
3547.26 6434
3547.83 6306
3548.39 6047
3548.95 5798
3549.51 5728
3550.07 5613
3550.63 5541
3551.20 5790
3551.76 5625
3552.32 5546
3552.88 5337
3553.44 5380
3554.01 5357
3554.57 5406
3555.13 5308
3555.69 5390
3556.26 5325
3556.82 5190
3557.38 5375
3557.94 5426
3558.50 5488
3559.07 5613
3559.63 5546
3560.19 5509
3560.76 5651
3561.32 5458
3561.88 5866
3562.44 5853
3563.01 5730
3563.57 5941
3564.13 6040
3564.70 5751
3565.26 5669
3565.82 5685
3566.38 5601
3566.95 5365
3567.51 5223
3568.07 5258
3568.64 5203
3569.20 4973
3569.76 4918
3570.33 4971
3570.89 4933
3571.45 5100
3572.02 5244
3572.58 5208
3573.15 5323
3573.71 5315
3574.27 5354
3574.84 5429
3575.40 5512
3575.96 5287
3576.53 5456
3577.09 5641
3577.66 5652
3578.22 5647
3578.78 5619
3579.35 5532
3579.91 5751
3580.48 5506
3581.04 5395
3581.61 5329
3582.17 5374
3582.73 5523
3583.30 5438
3583.86 5408
3584.43 5440
3584.99 5286
3585.56 5307
3586.12 5155
3586.69 5083
3587.25 5188
3587.82 5071
3588.38 5261
3588.95 5177
3589.51 5268
3590.08 4967
3590.64 5169
3591.21 5079
3591.77 5064
3592.34 5047
3592.90 5078
3593.47 5211
3594.03 5181
3594.60 5199
3595.16 5103
3595.73 5226
3596.29 5142
3596.86 5107
3597.42 5262
3597.99 5234
3598.56 5173
3599.12 5179
3599.69 5227
3600.25 5305
3600.82 5265
3601.38 5118
3601.95 5160
3602.52 5304
3603.08 5133
3603.65 5030
3604.21 5192
3604.78 4876
3605.35 5143
3605.91 4907
3606.48 5181
3607.05 5142
3607.61 5085
3608.18 5112
3608.74 4972
3609.31 4851
3609.88 4792
3610.44 4718
3611.01 4656
3611.58 4756
3612.14 4828
3612.71 4754
3613.28 4865
3613.84 5382
3614.41 5722
3614.98 5891
3615.55 5969
3616.11 6326
3616.68 6832
3617.25 7315
3617.81 7849
3618.38 8310
3618.95 8574
3619.52 8546
3620.08 8309
3620.65 8177
3621.22 8348
3621.79 7948
3622.35 7619
3622.92 7172
3623.49 6806
3624.06 6423
3624.62 6107
3625.19 5616
3625.76 5523
3626.33 5332
3626.89 5187
3627.46 5036
3628.03 4909
3628.60 5098
3629.17 5204
3629.73 5272
3630.30 5430
3630.87 5678
3631.44 5998
3632.01 6158
3632.58 6276
3633.14 6506
3633.71 6757
3634.28 6752
3634.85 6903
3635.42 6820
3635.99 6887
3636.56 6830
3637.12 6574
3637.69 6483
3638.26 6089
3638.83 5822
3639.40 5576
3639.97 5657
3640.54 5478
3641.11 5370
3641.67 5250
3642.24 5099
3642.81 4998
3643.38 5187
3643.95 5283
3644.52 5273
3645.09 5250
3645.66 4879
3646.23 5012
3646.80 5213
3647.37 5226
3647.94 5190
3648.51 5164
3649.08 5200
3649.65 5281
3650.22 5264
3650.79 5065
3651.36 5221
3651.93 5191
3652.50 5086
3653.06 5154
3653.63 5218
3654.20 5242
3654.77 5066
3655.35 5115
3655.92 5252
3656.49 5118
3657.06 5154
3657.63 5260
3658.20 5454
3658.77 5508
3659.34 5488
3659.91 5230
3660.48 5188
3661.05 5159
3661.62 5213
3662.19 5221
3662.76 5248
3663.33 5045
3663.90 4970
3664.47 4890
3665.04 4914
3665.61 4978
3666.19 5051
3666.76 4800
3667.33 4668
3667.90 4857
3668.47 4835
3669.04 4750
3669.61 4692
3670.18 4687
3670.75 4575
3671.33 4610
3671.90 4522
3672.47 4682
3673.04 4721
3673.61 4802
3674.18 4873
3674.76 4903
3675.33 4918
3675.90 4985
3676.47 5210
3677.04 5194
3677.61 5044
3678.19 4817
3678.76 5122
3679.33 4824
3679.90 4785
3680.47 4803
3681.05 4805
3681.62 4760
3682.19 4681
3682.76 4634
3683.33 4709
3683.91 4387
3684.48 4489
3685.05 4540
3685.62 4387
3686.20 4676
3686.77 4686
3687.34 4583
3687.91 4784
3688.49 4958
3689.06 5020
3689.63 4930
3690.21 4897
3690.78 5020
3691.35 5057
3691.92 5153
3692.50 4937
3693.07 4913
3693.64 4904
3694.22 4915
3694.79 4871
3695.36 4648
3695.94 4485
3696.51 4526
3697.08 4279
3697.66 4511
3698.23 4701
3698.80 4514
3699.38 4520
3699.95 4594
3700.52 4626
3701.10 4606
3701.67 4595
3702.24 4626
3702.82 4622
3703.39 4807
3703.97 4831
3704.54 4531
3705.11 4472
3705.69 4643
3706.26 4714
3706.84 4733
3707.41 4705
3707.98 5025
3708.56 4638
3709.13 4807
3709.71 4812
3710.28 4652
3710.86 4773
3711.43 4885
3712.01 4868
3712.58 4529
3713.15 4759
3713.73 4666
3714.30 4733
3714.88 4525
3715.45 4407
3716.03 4466
3716.60 4630
3717.18 4520
3717.75 4548
3718.33 4448
3718.90 4635
3719.48 4461
3720.05 4308
3720.63 4322
3721.20 4530
3721.78 4366
3722.35 4372
3722.93 4402
3723.51 4373
3724.08 4287
3724.66 4501
3725.23 4411
3725.81 4356
3726.38 4252
3726.96 4369
3727.53 4439
3728.11 4696
3728.69 4689
3729.26 4888
3729.84 5076
3730.41 5277
3730.99 5188
3731.57 5154
3732.14 5128
3732.72 5363
3733.29 5407
3733.87 5329
3734.45 5361
3735.02 5581
3735.60 5412
3736.18 5185
3736.75 5108
3737.33 5037
3737.90 4835
3738.48 4971
3739.06 4936
3739.63 4818
3740.21 4677
3740.79 4574
3741.36 4569
3741.94 4415
3742.52 4714
3743.10 4693
3743.67 4612
3744.25 4622
3744.83 4665
3745.40 4718
3745.98 4713
3746.56 4644
3747.13 4857
3747.71 4832
3748.29 4728
3748.87 4866
3749.44 4808
3750.02 4816
3750.60 4629
3751.18 4726
3751.75 4615
3752.33 4401
3752.91 4493
3753.49 4267
3754.06 4405
3754.64 4413
3755.22 4458
3755.80 4561
3756.38 4397
3756.95 4321
3757.53 4301
3758.11 4350
3758.69 4324
3759.27 4433
3759.84 4629
3760.42 4564
3761.00 4669
3761.58 4772
3762.16 4570
3762.74 4442
3763.32 4598
3763.89 4410
3764.47 4563
3765.05 4493
3765.63 4463
3766.21 4520
3766.79 4484
3767.37 4355
3767.94 4377
3768.52 4361
3769.10 4291
3769.68 4414
3770.26 4308
3770.84 4371
3771.42 4569
3772.00 4593
3772.58 4456
3773.16 4338
3773.74 4485
3774.31 4517
3774.89 4282
3775.47 4532
3776.05 4455
3776.63 4345
3777.21 4292
3777.79 4269
3778.37 4407
3778.95 4300
3779.53 4243
3780.11 4294
3780.69 4216
3781.27 4350
3781.85 4234
3782.43 4255
3783.01 4204
3783.59 4218
3784.17 4184
3784.75 4216
3785.33 4342
3785.91 4339
3786.49 4289
3787.07 4289
3787.65 4502
3788.23 4329
3788.81 4280
3789.39 4388
3789.97 4201
3790.55 4314
3791.13 4461
3791.71 4528
3792.30 4617
3792.88 4534
3793.46 4754
3794.04 4605
3794.62 4656
3795.20 4692
3795.78 4687
3796.36 4881
3796.94 4922
3797.52 4889
3798.10 5183
3798.69 5101
3799.27 5308
3799.85 5363
3800.43 5360
3801.01 5307
3801.59 5355
3802.17 5443
3802.76 5542
3803.34 5591
3803.92 5644
3804.50 5803
3805.08 5846
3805.66 5602
3806.25 5473
3806.83 5523
3807.41 5434
3807.99 5444
3808.57 5505
3809.16 5554
3809.74 5520
3810.32 5497
3810.90 5650
3811.48 5661
3812.07 5737
3812.65 5693
3813.23 5921
3813.81 6099
3814.39 6211
3814.98 6278
3815.56 6304
3816.14 6408
3816.72 6398
3817.31 6352
3817.89 5989
3818.47 5972
3819.06 5756
3819.64 5411
3820.22 5008
3820.80 5121
3821.39 4803
3821.97 4784
3822.55 4637
3823.14 4463
3823.72 4394
3824.30 4439
3824.89 4510
3825.47 4392
3826.05 4375
3826.64 4506
3827.22 4581
3827.80 4530
3828.39 4380
3828.97 4425
3829.55 4527
3830.14 4281
3830.72 4229
3831.30 4383
3831.89 4368
3832.47 4344
3833.05 4393
3833.64 4323
3834.22 4241
3834.81 4368
3835.39 4368
3835.97 4320
3836.56 4290
3837.14 4239
3837.73 4228
3838.31 4305
3838.90 4299
3839.48 4174
3840.06 4023
3840.65 4177
3841.23 4189
3841.82 4273
3842.40 4220
3842.99 4242
3843.57 4315
3844.16 4148
3844.74 4047
3845.33 4263
3845.91 4129
3846.50 4254
3847.08 4374
3847.66 4287
3848.25 4337
3848.83 4257
3849.42 4358
3850.00 4307
3850.59 4331
3851.18 4337
3851.76 4376
3852.35 4294
3852.93 4236
3853.52 4385
3854.10 4432
3854.69 4588
3855.27 4586
3855.86 4838
3856.44 4716
3857.03 4786
3857.62 4631
3858.20 4631
3858.79 4703
3859.37 4947
3859.96 4793
3860.54 5075
3861.13 5264
3861.72 5310
3862.30 5437
3862.89 5577
3863.47 5478
3864.06 5659
3864.65 5588
3865.23 5589
3865.82 5514
3866.41 5466
3866.99 5200
3867.58 5212
3868.17 5263
3868.75 4950
3869.34 4635
3869.93 4624
3870.51 4470
3871.10 4443
3871.69 4587
3872.27 4540
3872.86 4626
3873.45 4655
3874.03 4949
3874.62 5080
3875.21 5057
3875.79 5114
3876.38 5144
3876.97 5235
3877.56 5136
3878.14 5297
3878.73 5506
3879.32 5209
3879.90 5216
3880.49 5076
3881.08 4950
3881.67 4583
3882.25 4569
3882.84 4300
3883.43 4194
3884.02 4125
3884.61 4294
3885.19 4068
3885.78 4133
3886.37 4097
3886.96 3915
3887.54 4115
3888.13 4133
3888.72 4162
3889.31 4021
3889.90 4097
3890.48 4122
3891.07 4253
3891.66 4337
3892.25 4526
3892.84 4296
3893.43 4335
3894.01 4340
3894.60 4381
3895.19 4378
3895.78 4574
3896.37 4609
3896.96 4649
3897.55 4589
3898.14 4456
3898.72 4432
3899.31 4326
3899.90 4314
3900.49 4637
3901.08 4435
3901.67 4479
3902.26 4423
3902.85 4290
3903.44 4418
3904.03 4238
3904.61 4436
3905.20 4204
3905.79 4168
3906.38 4060
3906.97 3994
3907.56 4019
3908.15 3929
3908.74 3991
3909.33 3932
3909.92 3940
3910.51 3976
3911.10 3886
3911.69 3749
3912.28 3864
3912.87 3753
3913.46 3813
3914.05 3888
3914.64 3777
3915.23 3651
3915.82 3717
3916.41 3945
3917.00 3786
3917.59 3855
3918.18 3837
3918.77 4027
3919.36 4134
3919.95 4039
3920.54 4066
3921.13 4104
3921.72 4008
3922.31 4092
3922.90 4033
3923.49 4014
3924.08 4002
3924.68 3992
3925.27 4060
3925.86 3867
3926.45 3741
3927.04 3927
3927.63 3794
3928.22 3866
3928.81 3816
3929.40 3826
3929.99 3832
3930.59 3788
3931.18 3766
3931.77 3830
3932.36 3804
3932.95 3760
3933.54 3599
3934.13 3499
3934.73 3657
3935.32 3824
3935.91 3780
3936.50 3678
3937.09 3886
3937.68 3987
3938.28 3875
3938.87 3802
3939.46 4003
3940.05 3826
3940.64 3800
3941.23 3731
3941.83 3742
3942.42 3942
3943.01 3857
3943.60 4077
3944.20 4086
3944.79 3956
3945.38 3951
3945.97 3961
3946.56 3819
3947.16 3957
3947.75 3839
3948.34 3890
3948.94 4064
3949.53 3928
3950.12 4028
3950.71 3702
3951.31 3747
3951.90 3765
3952.49 3913
3953.08 3921
3953.68 3843
3954.27 3977
3954.86 3901
3955.46 3877
3956.05 3862
3956.64 3987
3957.24 3958
3957.83 3904
3958.42 3975
3959.02 4106
3959.61 3914
3960.20 4080
3960.80 4041
3961.39 4015
3961.98 4129
3962.58 4027
3963.17 3947
3963.76 4023
3964.36 4081
3964.95 4167
3965.55 4079
3966.14 4074
3966.73 4150
3967.33 4036
3967.92 3965
3968.52 3935
3969.11 3908
3969.70 3893
3970.30 3662
3970.89 3652
3971.49 3732
3972.08 3595
3972.68 3679
3973.27 3648
3973.86 3734
3974.46 3825
3975.05 3776
3975.65 3782
3976.24 3853
3976.84 3800
3977.43 3864
3978.03 3994
3978.62 4085
3979.22 3956
3979.81 3964
3980.41 3991
3981.00 3897
3981.60 4018
3982.19 3977
3982.79 4024
3983.38 3980
3983.98 4115
3984.57 4001
3985.17 3935
3985.76 4004
3986.36 4188
3986.95 4132
3987.55 4025
3988.14 4015
3988.74 4014
3989.34 3814
3989.93 3958
3990.53 3900
3991.12 4060
3991.72 4204
3992.31 4162
3992.91 4288
3993.51 4388
3994.10 4689
3994.70 4441
3995.29 4370
3995.89 4563
3996.49 4576
3997.08 4445
3997.68 4480
3998.28 4346
3998.87 4240
3999.47 4372
4000.06 4093
4000.66 4099
4001.26 4106
4001.85 4339
4002.45 4004
4003.05 4071
4003.64 4077
4004.24 3971
4004.84 4010
4005.43 4008
4006.03 4251
4006.63 4297
4007.22 4203
4007.82 4247
4008.42 4458
4009.02 4329
4009.61 4543
4010.21 4440
4010.81 4560
4011.40 4411
4012.00 4324
4012.60 4242
4013.20 4184
4013.79 4214
4014.39 4248
4014.99 4295
4015.59 4015
4016.18 4326
4016.78 4061
4017.38 4188
4017.98 4182
4018.58 4102
4019.17 4116
4019.77 4229
4020.37 4180
4020.97 4182
4021.56 4322
4022.16 4273
4022.76 4332
4023.36 4242
4023.96 4103
4024.56 4184
4025.15 4301
4025.75 4470
4026.35 4531
4026.95 4686
4027.55 4592
4028.15 4634
4028.74 4430
4029.34 4695
4029.94 4680
4030.54 4708
4031.14 4880
4031.74 4518
4032.34 4682
4032.94 4547
4033.53 4295
4034.13 4286
4034.73 4407
4035.33 3959
4035.93 3970
4036.53 4000
4037.13 3922
4037.73 3724
4038.33 3739
4038.93 3974
4039.53 3908
4040.13 3776
4040.72 3766
4041.32 3692
4041.92 3809
4042.52 3946
4043.12 3898
4043.72 3868
4044.32 4106
4044.92 4041
4045.52 4138
4046.12 4178
4046.72 4185
4047.32 4285
4047.92 4180
4048.52 4227
4049.12 4350
4049.72 4197
4050.32 4483
4050.92 4539
4051.52 4236
4052.12 4301
4052.72 4485
4053.32 4402
4053.92 4409
4054.52 4379
4055.13 4335
4055.73 4185
4056.33 4037
4056.93 4216
4057.53 4091
4058.13 4026
4058.73 3834
4059.33 3708
4059.93 3889
4060.53 3889
4061.13 3920
4061.73 3652
4062.33 3803
4062.94 3814
4063.54 3730
4064.14 3722
4064.74 3670
4065.34 3837
4065.94 3864
4066.54 3845
4067.14 3732
4067.75 3763
4068.35 3791
4068.95 3891
4069.55 3829
4070.15 3657
4070.75 3634
4071.36 3944
4071.96 3997
4072.56 3812
4073.16 3857
4073.76 3741
4074.36 3852
4074.97 4069
4075.57 3784
4076.17 3776
4076.77 3839
4077.38 3922
4077.98 3802
4078.58 3819
4079.18 3848
4079.78 3741
4080.39 3751
4080.99 3822
4081.59 3860
4082.19 3925
4082.80 3908
4083.40 3902
4084.00 3927
4084.60 3680
4085.21 3623
4085.81 3742
4086.41 3845
4087.02 3689
4087.62 3700
4088.22 3619
4088.82 3672
4089.43 3700
4090.03 3560
4090.63 3668
4091.24 3632
4091.84 3688
4092.44 3642
4093.05 3549
4093.65 3744
4094.25 3704
4094.86 3803
4095.46 3508
4096.06 3706
4096.67 3796
4097.27 3621
4097.88 3785
4098.48 3714
4099.08 3661
4099.69 3778
4100.29 3872
4100.89 3867
4101.50 3935
4102.10 3907
4102.71 3929
4103.31 4057
4103.91 4127
4104.52 4002
4105.12 4103
4105.73 4109
4106.33 3976
4106.94 4029
4107.54 3898
4108.14 3973
4108.75 3969
4109.35 3997
4109.96 3943
4110.56 3824
4111.17 3794
4111.77 3760
4112.38 3823
4112.98 3696
4113.59 3710
4114.19 3937
4114.80 3818
4115.40 3778
4116.01 3801
4116.61 3870
4117.22 3887
4117.82 3922
4118.43 3941
4119.03 4128
4119.64 4048
4120.24 4172
4120.85 4235
4121.45 4081
4122.06 4120
4122.66 4138
4123.27 4227
4123.88 4068
4124.48 3915
4125.09 4124
4125.69 4011
4126.30 3993
4126.90 3804
4127.51 3964
4128.12 3880
4128.72 4030
4129.33 3964
4129.93 4017
4130.54 4047
4131.15 4008
4131.75 4095
4132.36 4074
4132.96 4133
4133.57 4179
4134.18 4107
4134.78 4235
4135.39 4267
4136.00 4311
4136.60 4376
4137.21 4460
4137.82 4257
4138.42 4413
4139.03 4582
4139.64 4702
4140.24 4593
4140.85 4658
4141.46 4520
4142.06 4924
4142.67 4961
4143.28 5104
4143.89 5124
4144.49 4962
4145.10 4884
4145.71 4723
4146.31 4711
4146.92 4505
4147.53 4392
4148.14 4194
4148.74 4114
4149.35 3944
4149.96 4035
4150.57 4050
4151.17 3807
4151.78 3869
4152.39 3903
4153.00 3923
4153.60 3789
4154.21 3885
4154.82 3870
4155.43 3785
4156.04 3786
4156.64 3658
4157.25 3651
4157.86 3688
4158.47 3690
4159.08 3684
4159.68 3725
4160.29 3874
4160.90 3778
4161.51 3823
4162.12 3850
4162.73 3909
4163.33 3948
4163.94 4085
4164.55 4151
4165.16 4330
4165.77 4367
4166.38 4347
4166.99 4325
4167.60 4413
4168.20 4224
4168.81 4252
4169.42 4318
4170.03 4398
4170.64 4258
4171.25 4143
4171.86 4246
4172.47 4508
4173.08 4397
4173.69 4331
4174.29 4202
4174.90 4247
4175.51 4237
4176.12 4241
4176.73 4572
4177.34 4587
4177.95 4646
4178.56 4495
4179.17 4344
4179.78 4283
4180.39 4189
4181.00 4141
4181.61 4072
4182.22 4272
4182.83 4076
4183.44 4130
4184.05 3956
4184.66 3903
4185.27 3824
4185.88 3715
4186.49 3719
4187.10 3955
4187.71 3790
4188.32 3654
4188.93 3618
4189.54 3694
4190.15 4007
4190.76 4077
4191.37 3932
4191.98 4176
4192.59 4288
4193.20 4494
4193.82 4645
4194.43 4877
4195.04 4753
4195.65 4953
4196.26 4983
4196.87 5122
4197.48 5099
4198.09 4948
4198.70 4843
4199.31 4818
4199.93 4516
4200.54 4281
4201.15 4122
4201.76 4156
4202.37 4112
4202.98 3843
4203.59 3776
4204.20 3770
4204.82 3732
4205.43 3767
4206.04 3806
4206.65 3985
4207.26 3968
4207.87 3912
4208.49 3862
4209.10 3584
4209.71 3668
4210.32 3740
4210.93 3586
4211.55 3581
4212.16 3651
4212.77 3749
4213.38 3654
4213.99 3720
4214.61 4002
4215.22 3890
4215.83 3890
4216.44 4197
4217.06 4193
4217.67 4072
4218.28 4350
4218.89 4430
4219.51 4599
4220.12 4691
4220.73 4844
4221.34 4756
4221.96 4953
4222.57 4945
4223.18 4885
4223.80 4839
4224.41 4900
4225.02 4879
4225.63 4718
4226.25 4746
4226.86 4977
4227.47 4905
4228.09 4849
4228.70 5121
4229.31 4976
4229.93 5026
4230.54 4974
4231.15 5011
4231.77 5063
4232.38 4971
4232.99 5062
4233.61 5124
4234.22 5110
4234.83 5094
4235.45 5034
4236.06 5075
4236.68 4877
4237.29 4785
4237.90 5028
4238.52 4939
4239.13 4865
4239.75 4648
4240.36 4527
4240.97 4409
4241.59 4223
4242.20 4110
4242.82 4003
4243.43 4215
4244.05 4251
4244.66 4178
4245.27 4375
4245.89 4714
4246.50 4868
4247.12 5058
4247.73 5118
4248.35 5506
4248.96 5506
4249.58 5443
4250.19 5507
4250.81 5437
4251.42 5342
4252.04 5054
4252.65 5083
4253.27 4907
4253.88 4864
4254.50 4905
4255.11 4626
4255.73 4608
4256.34 4591
4256.96 4478
4257.57 4424
4258.19 4431
4258.80 4438
4259.42 4180
4260.03 4074
4260.65 4085
4261.27 4020
4261.88 3910
4262.50 4061
4263.11 4172
4263.73 3970
4264.34 4004
4264.96 3916
4265.58 4031
4266.19 4053
4266.81 4006
4267.42 3863
4268.04 3939
4268.66 4160
4269.27 4211
4269.89 4003
4270.51 4035
4271.12 3974
4271.74 3856
4272.35 4105
4272.97 4099
4273.59 3968
4274.20 4073
4274.82 4159
4275.44 4249
4276.05 4349
4276.67 4554
4277.29 4654
4277.90 4775
4278.52 4763
4279.14 4693
4279.76 4615
4280.37 4371
4280.99 4156
4281.61 4095
4282.22 3973
4282.84 3852
4283.46 3884
4284.07 3698
4284.69 3637
4285.31 3739
4285.93 3980
4286.54 3774
4287.16 3579
4287.78 3671
4288.40 3739
4289.01 3781
4289.63 3633
4290.25 3801
4290.87 3779
4291.49 3869
4292.10 3778
4292.72 3697
4293.34 3804
4293.96 3768
4294.58 3779
4295.19 3777
4295.81 3623
4296.43 3887
4297.05 3703
4297.67 3728
4298.28 3944
4298.90 3754
4299.52 3767
4300.14 3690
4300.76 3658
4301.38 3874
4301.99 3958
4302.61 3741
4303.23 3712
4303.85 3776
4304.47 3905
4305.09 3731
4305.71 3810
4306.33 3822
4306.94 3583
4307.56 3727
4308.18 3773
4308.80 3649
4309.42 3610
4310.04 3470
4310.66 3545
4311.28 3679
4311.90 3632
4312.52 3455
4313.14 3432
4313.76 3514
4314.38 3551
4314.99 3517
4315.61 3580
4316.23 3517
4316.85 3562
4317.47 3479
4318.09 3461
4318.71 3402
4319.33 3457
4319.95 3409
4320.57 3563
4321.19 3447
4321.81 3502
4322.43 3516
4323.05 3429
4323.67 3468
4324.29 3507
4324.91 3311
4325.53 3448
4326.15 3525
4326.77 3451
4327.39 3573
4328.01 3715
4328.63 3668
4329.26 3585
4329.88 3499
4330.50 3559
4331.12 3615
4331.74 3637
4332.36 3545
4332.98 3442
4333.60 3396
4334.22 3195
4334.84 3334
4335.46 3392
4336.08 3233
4336.70 3389
4337.33 3571
4337.95 3533
4338.57 3469
4339.19 3486
4339.81 3666
4340.43 3471
4341.05 3470
4341.67 3491
4342.30 3479
4342.92 3626
4343.54 3729
4344.16 3859
4344.78 3921
4345.40 4043
4346.03 4181
4346.65 4477
4347.27 4423
4347.89 4611
4348.51 4460
4349.14 4345
4349.76 4395
4350.38 4388
4351.00 4172
4351.62 3925
4352.25 4012
4352.87 3812
4353.49 3658
4354.11 3769
4354.73 3518
4355.36 3563
4355.98 3609
4356.60 3562
4357.22 3533
4357.85 3311
4358.47 3312
4359.09 3377
4359.71 3463
4360.34 3563
4360.96 3502
4361.58 3438
4362.21 3422
4362.83 3540
4363.45 3374
4364.07 3445
4364.70 3332
4365.32 3416
4365.94 3441
4366.57 3424
4367.19 3250
4367.81 3342
4368.44 3210
4369.06 3095
4369.68 3253
4370.31 3174
4370.93 3059
4371.55 3149
4372.18 3188
4372.80 3243
4373.43 3139
4374.05 3077
4374.67 3185
4375.30 3375
4375.92 3352
4376.54 3394
4377.17 3475
4377.79 3435
4378.42 3467
4379.04 3500
4379.66 3530
4380.29 3328
4380.91 3390
4381.54 3500
4382.16 3465
4382.79 3541
4383.41 3438
4384.03 3383
4384.66 3470
4385.28 3558
4385.91 3408
4386.53 3212
4387.16 3170
4387.78 3359
4388.41 3408
4389.03 3224
4389.66 3319
4390.28 3226
4390.91 3272
4391.53 3228
4392.16 3057
4392.78 3205
4393.41 3233
4394.03 3220
4394.66 3070
4395.28 3011
4395.91 3113
4396.53 3170
4397.16 3302
4397.78 3203
4398.41 3099
4399.03 3312
4399.66 3211
4400.29 3231
4400.91 3435
4401.54 3436
4402.16 3406
4402.79 3239
4403.41 3263
4404.04 3217
4404.67 3391
4405.29 3419
4405.92 3390
4406.54 3377
4407.17 3297
4407.80 3323
4408.42 3141
4409.05 3230
4409.67 3244
4410.30 3192
4410.93 3275
4411.55 3464
4412.18 3344
4412.81 3195
4413.43 3115
4414.06 3160
4414.69 3085
4415.31 3217
4415.94 3361
4416.57 3171
4417.19 3257
4417.82 3284
4418.45 3221
4419.07 3222
4419.70 3230
4420.33 3220
4420.95 3294
4421.58 3219
4422.21 3190
4422.84 3118
4423.46 3133
4424.09 3072
4424.72 2893
4425.35 3014
4425.97 2985
4426.60 2897
4427.23 2995
4427.86 2799
4428.48 3026
4429.11 3030
4429.74 3042
4430.37 3040
4430.99 3067
4431.62 3174
4432.25 3026
4432.88 3037
4433.51 2985
4434.13 3130
4434.76 3151
4435.39 3146
4436.02 3046
4436.65 3129
4437.27 3154
4437.90 3225
4438.53 3093
4439.16 3145
4439.79 3217
4440.42 3158
4441.04 3136
4441.67 3277
4442.30 3391
4442.93 3072
4443.56 3280
4444.19 3327
4444.82 3435
4445.44 3357
4446.07 3329
4446.70 3519
4447.33 3605
4447.96 3502
4448.59 3358
4449.22 3494
4449.85 3544
4450.48 3596
4451.11 3564
4451.74 3551
4452.36 3423
4452.99 3390
4453.62 3169
4454.25 3133
4454.88 3241
4455.51 3064
4456.14 3095
4456.77 3255
4457.40 3286
4458.03 3112
4458.66 3162
4459.29 3030
4459.92 3108
4460.55 3089
4461.18 3073
4461.81 3104
4462.44 2958
4463.07 3088
4463.70 2842
4464.33 2885
4464.96 3103
4465.59 2908
4466.22 2878
4466.85 2918
4467.48 2980
4468.11 2927
4468.74 2995
4469.37 3146
4470.00 2983
4470.63 2835
4471.26 2947
4471.89 2982
4472.53 2858
4473.16 3092
4473.79 3047
4474.42 2917
4475.05 2926
4475.68 3013
4476.31 2959
4476.94 2956
4477.57 3099
4478.20 3002
4478.83 3008
4479.47 2909
4480.10 2828
4480.73 2855
4481.36 3064
4481.99 3019
4482.62 3096
4483.25 3161
4483.89 3255
4484.52 3333
4485.15 3133
4485.78 3242
4486.41 3136
4487.04 3244
4487.68 3194
4488.31 3252
4488.94 3164
4489.57 3007
4490.20 3023
4490.84 3070
4491.47 2962
4492.10 3035
4492.73 3220
4493.36 3082
4494.00 2987
4494.63 3124
4495.26 3149
4495.89 3065
4496.53 3233
4497.16 3130
4497.79 3226
4498.42 3242
4499.06 3269
4499.69 3286
4500.32 3194
4500.95 3229
4501.59 3219
4502.22 3337
4502.85 3439
4503.48 3381
4504.12 3245
4504.75 3230
4505.38 3128
4506.02 3333
4506.65 3129
4507.28 3200
4507.92 3155
4508.55 3152
4509.18 3146
4509.82 3120
4510.45 3080
4511.08 3280
4511.72 3156
4512.35 3279
4512.98 3208
4513.62 3139
4514.25 3131
4514.88 3011
4515.52 3187
4516.15 3237
4516.79 3303
4517.42 3300
4518.05 3195
4518.69 3133
4519.32 3114
4519.96 3179
4520.59 3245
4521.22 3223
4521.86 3159
4522.49 3185
4523.13 3195
4523.76 3350
4524.40 3381
4525.03 3355
4525.66 3339
4526.30 3625
4526.93 3732
4527.57 3967
4528.20 4005
4528.84 4270
4529.47 4648
4530.11 4631
4530.74 4885
4531.38 5262
4532.01 5135
4532.65 5510
4533.28 5568
4533.92 5663
4534.55 5822
4535.19 5525
4535.82 5202
4536.46 4915
4537.09 4362
4537.73 4120
4538.36 4102
4539.00 3752
4539.63 3730
4540.27 3599
4540.90 3420
4541.54 3271
4542.18 3299
4542.81 3242
4543.45 3245
4544.08 3241
4544.72 3205
4545.35 3123
4545.99 3161
4546.63 3172
4547.26 3298
4547.90 3187
4548.53 3132
4549.17 3160
4549.81 3081
4550.44 3302
4551.08 3165
4551.72 3095
4552.35 3168
4552.99 3297
4553.62 3243
4554.26 3221
4554.90 3128
4555.53 3154
4556.17 3156
4556.81 3165
4557.44 3111
4558.08 3211
4558.72 3309
4559.35 3070
4559.99 3148
4560.63 3152
4561.26 3216
4561.90 3248
4562.54 3280
4563.18 3245
4563.81 3254
4564.45 3143
4565.09 3254
4565.72 3062
4566.36 3154
4567.00 3143
4567.64 3156
4568.27 3288
4568.91 3147
4569.55 3090
4570.19 3216
4570.82 3168
4571.46 3230
4572.10 3167
4572.74 3092
4573.38 3133
4574.01 3181
4574.65 3172
4575.29 3052
4575.93 3148
4576.56 2976
4577.20 3013
4577.84 3087
4578.48 2912
4579.12 3032
4579.76 3074
4580.39 3068
4581.03 3135
4581.67 2960
4582.31 2975
4582.95 3109
4583.59 3231
4584.22 3269
4584.86 3146
4585.50 3261
4586.14 3134
4586.78 3073
4587.42 3075
4588.06 3203
4588.70 3100
4589.33 3183
4589.97 3225
4590.61 3202
4591.25 3422
4591.89 3593
4592.53 3415
4593.17 3535
4593.81 3405
4594.45 3189
4595.09 3197
4595.73 3098
4596.37 3151
4597.00 3210
4597.64 3117
4598.28 3046
4598.92 3082
4599.56 3197
4600.20 3270
4600.84 3208
4601.48 3392
4602.12 3355
4602.76 3555
4603.40 3612
4604.04 3616
4604.68 3664
4605.32 3681
4605.96 3805
4606.60 3715
4607.24 3557
4607.88 3451
4608.52 3541
4609.16 3482
4609.80 3280
4610.44 3381
4611.08 3431
4611.72 3369
4612.36 3379
4613.01 3253
4613.65 3174
4614.29 3264
4614.93 3173
4615.57 3176
4616.21 3122
4616.85 3092
4617.49 3073
4618.13 3150
4618.77 3127
4619.41 3141
4620.05 3044
4620.70 3064
4621.34 3072
4621.98 3076
4622.62 2971
4623.26 2978
4623.90 2750
4624.54 2961
4625.18 2854
4625.83 2766
4626.47 2786
4627.11 2814
4627.75 2962
4628.39 2961
4629.03 2881
4629.68 2952
4630.32 3037
4630.96 3032
4631.60 2979
4632.24 3035
4632.88 3025
4633.53 3077
4634.17 3018
4634.81 3056
4635.45 3092
4636.10 3048
4636.74 3128
4637.38 3090
4638.02 3108
4638.66 3165
4639.31 3104
4639.95 3236
4640.59 3202
4641.23 2995
4641.88 2909
4642.52 2872
4643.16 3045
4643.80 3075
4644.45 2954
4645.09 2829
4645.73 2919
4646.38 3069
4647.02 3026
4647.66 3110
4648.30 3082
4648.95 3211
4649.59 3195
4650.23 3221
4650.88 3214
4651.52 3260
4652.16 3171
4652.81 3074
4653.45 3121
4654.09 3006
4654.74 3051
4655.38 3283
4656.02 3235
4656.67 3110
4657.31 3038
4657.96 3219
4658.60 3251
4659.24 3251
4659.89 3223
4660.53 3199
4661.17 3291
4661.82 3335
4662.46 3256
4663.11 3195
4663.75 3153
4664.39 3352
4665.04 3179
4665.68 3150
4666.33 3150
4666.97 3143
4667.62 3224
4668.26 2996
4668.90 3087
4669.55 3118
4670.19 3117
4670.84 3147
4671.48 3040
4672.13 3056
4672.77 3104
4673.42 2996
4674.06 3036
4674.71 2932
4675.35 3194
4676.00 3099
4676.64 3017
4677.29 2987
4677.93 2982
4678.58 3119
4679.22 3066
4679.87 3151
4680.51 3337
4681.16 3441
4681.80 3562
4682.45 3570
4683.09 3616
4683.74 3457
4684.38 3497
4685.03 3559
4685.68 3465
4686.32 3415
4686.97 3427
4687.61 3284
4688.26 3239
4688.90 2926
4689.55 2866
4690.20 2873
4690.84 2833
4691.49 2929
4692.13 2892
4692.78 2895
4693.43 2928
4694.07 2951
4694.72 3139
4695.36 3214
4696.01 3093
4696.66 3160
4697.30 3318
4697.95 3315
4698.60 3284
4699.24 3139
4699.89 3107
4700.54 3249
4701.18 3137
4701.83 3033
4702.48 3218
4703.12 3465
4703.77 3272
4704.42 3142
4705.06 3052
4705.71 3055
4706.36 3258
4707.00 3279
4707.65 3234
4708.30 3240
4708.95 3258
4709.59 3254
4710.24 3305
4710.89 3247
4711.54 3294
4712.18 3339
4712.83 3247
4713.48 3082
4714.13 3143
4714.77 3274
4715.42 3138
4716.07 3110
4716.72 3195
4717.36 3152
4718.01 3135
4718.66 2990
4719.31 3106
4719.96 3098
4720.60 3158
4721.25 3058
4721.90 3068
4722.55 3188
4723.20 3191
4723.84 3119
4724.49 3079
4725.14 3037
4725.79 3131
4726.44 3202
4727.09 3287
4727.73 3269
4728.38 3106
4729.03 3060
4729.68 3097
4730.33 3188
4730.98 3152
4731.63 3080
4732.27 2997
4732.92 3028
4733.57 3304
4734.22 3194
4734.87 3160
4735.52 3065
4736.17 3210
4736.82 3227
4737.47 3240
4738.12 3394
4738.77 3176
4739.41 3263
4740.06 3188
4740.71 3251
4741.36 3257
4742.01 3191
4742.66 3241
4743.31 3200
4743.96 3176
4744.61 3180
4745.26 3279
4745.91 3376
4746.56 3356
4747.21 3732
4747.86 3754
4748.51 3974
4749.16 4019
4749.81 4362
4750.46 4532
4751.11 4660
4751.76 5020
4752.41 5311
4753.06 5292
4753.71 5346
4754.36 5413
4755.01 5298
4755.66 5112
4756.31 4890
4756.96 4460
4757.61 4082
4758.26 3800
4758.91 3665
4759.56 3548
4760.22 3258
4760.87 3232
4761.52 3274
4762.17 3136
4762.82 3005
4763.47 2920
4764.12 3036
4764.77 2992
4765.42 2798
4766.07 2974
4766.72 2871
4767.38 2610
4768.03 2675
4768.68 2827
4769.33 2779
4769.98 2775
4770.63 2723
4771.28 2898
4771.94 2816
4772.59 2774
4773.24 2844
4773.89 2685
4774.54 2711
4775.19 2902
4775.85 2853
4776.50 3014
4777.15 2966
4777.80 2934
4778.45 2937
4779.11 2967
4779.76 2893
4780.41 2939
4781.06 2896
4781.71 3025
4782.37 2980
4783.02 2860
4783.67 2956
4784.32 2994
4784.98 2907
4785.63 2964
4786.28 3084
4786.93 2998
4787.59 2913
4788.24 2889
4788.89 2950
4789.54 2920
4790.20 2935
4790.85 2981
4791.50 3034
4792.15 2912
4792.81 2921
4793.46 3021
4794.11 2919
4794.77 2974
4795.42 2955
4796.07 2782
4796.73 2811
4797.38 2807
4798.03 2833
4798.69 2852
4799.34 2930
4799.99 2895
4800.65 2855
4801.30 2811
4801.95 2798
4802.61 2640
4803.26 2665
4803.91 2760
4804.57 2810
4805.22 2841
4805.88 2846
4806.53 2838
4807.18 2867
4807.84 3014
4808.49 3035
4809.15 2875
4809.80 2915
4810.45 3005
4811.11 3059
4811.76 2944
4812.42 2858
4813.07 2944
4813.73 2985
4814.38 3013
4815.03 3014
4815.69 3038
4816.34 2984
4817.00 3038
4817.65 3002
4818.31 3111
4818.96 3187
4819.62 3256
4820.27 3250
4820.93 3258
4821.58 3298
4822.24 3332
4822.89 3638
4823.55 3496
4824.20 3461
4824.86 3631
4825.51 3704
4826.17 3704
4826.82 3695
4827.48 3608
4828.13 3680
4828.79 3461
4829.44 3408
4830.10 3431
4830.75 3390
4831.41 3270
4832.07 3255
4832.72 3251
4833.38 3188
4834.03 3472
4834.69 3650
4835.34 3587
4836.00 3523
4836.66 3790
4837.31 3737
4837.97 3690
4838.62 3783
4839.28 3722
4839.94 3581
4840.59 3612
4841.25 3485
4841.91 3448
4842.56 3419
4843.22 3355
4843.87 3333
4844.53 3291
4845.19 3156
4845.84 3224
4846.50 3354
4847.16 3362
4847.81 3321
4848.47 3507
4849.13 3336
4849.78 3469
4850.44 3325
4851.10 3251
4851.75 3321
4852.41 3200
4853.07 3272
4853.73 3264
4854.38 3213
4855.04 3298
4855.70 3293
4856.35 3257
4857.01 3290
4857.67 3287
4858.33 3371
4858.98 3389
4859.64 3340
4860.30 3461
4860.96 3550
4861.61 3617
4862.27 3715
4862.93 3755
4863.59 3964
4864.25 4115
4864.90 4126
4865.56 4192
4866.22 4198
4866.88 4160
4867.54 4184
4868.19 4065
4868.85 4095
4869.51 3879
4870.17 3876
4870.83 3921
4871.48 3727
4872.14 3662
4872.80 3553
4873.46 3594
4874.12 3554
4874.78 3397
4875.43 3403
4876.09 3393
4876.75 3350
4877.41 3405
4878.07 3362
4878.73 3346
4879.39 3224
4880.05 3194
4880.70 3147
4881.36 3052
4882.02 3099
4882.68 3069
4883.34 3068
4884.00 3036
4884.66 2995
4885.32 3102
4885.98 3100
4886.64 3130
4887.30 3069
4887.96 3158
4888.62 3308
4889.27 3341
4889.93 3337
4890.59 3485
4891.25 3607
4891.91 3644
4892.57 3595
4893.23 3646
4893.89 3742
4894.55 3715
4895.21 3714
4895.87 3741
4896.53 3818
4897.19 3783
4897.85 3854
4898.51 3982
4899.17 3911
4899.83 4103
4900.49 4035
4901.15 3940
4901.81 4111
4902.47 3992
4903.13 3928
4903.79 3705
4904.46 3667
4905.12 3657
4905.78 3520
4906.44 3271
4907.10 3281
4907.76 3267
4908.42 3268
4909.08 3210
4909.74 3271
4910.40 3230
4911.06 3074
4911.72 3065
4912.38 3044
4913.05 3186
4913.71 3128
4914.37 3056
4915.03 3173
4915.69 3052
4916.35 3226
4917.01 3053
4917.67 2993
4918.34 3068
4919.00 3061
4919.66 2995
4920.32 2799
4920.98 2854
4921.64 2939
4922.31 2903
4922.97 2807
4923.63 2746
4924.29 2735
4924.95 2805
4925.62 2856
4926.28 2848
4926.94 2700
4927.60 2840
4928.26 2824
4928.93 2833
4929.59 2867
4930.25 2943
4930.91 2874
4931.57 2981
4932.24 2975
4932.90 2872
4933.56 2875
4934.22 2823
4934.89 2810
4935.55 2704
4936.21 2867
4936.88 2954
4937.54 2833
4938.20 3167
4938.86 2986
4939.53 2883
4940.19 2811
4940.85 2807
4941.52 2792
4942.18 2787
4942.84 2803
4943.50 2841
4944.17 2777
4944.83 2764
4945.49 2647
4946.16 2643
4946.82 2696
4947.48 2846
4948.15 2745
4948.81 2595
4949.47 2624
4950.14 2680
4950.80 2686
4951.47 2731
4952.13 2649
4952.79 2739
4953.46 2709
4954.12 2798
4954.78 2865
4955.45 2836
4956.11 2908
4956.78 2831
4957.44 2812
4958.10 2933
4958.77 2946
4959.43 2932
4960.10 2958
4960.76 3024
4961.43 2927
4962.09 3005
4962.76 3075
4963.42 3217
4964.08 3370
4964.75 3348
4965.41 3229
4966.08 3257
4966.74 3382
4967.41 3355
4968.07 3241
4968.74 3080
4969.40 3131
4970.07 2905
4970.73 3059
4971.40 3293
4972.06 3257
4972.73 3171
4973.39 3115
4974.06 3100
4974.72 3275
4975.39 3228
4976.05 3192
4976.72 3297
4977.38 3206
4978.05 3078
4978.71 3178
4979.38 3282
4980.05 3161
4980.71 3200
4981.38 3066
4982.04 2943
4982.71 3090
4983.37 3122
4984.04 3304
4984.71 3406
4985.37 3521
4986.04 3664
4986.70 3888
4987.37 4004
4988.04 4260
4988.70 4648
4989.37 4978
4990.04 5154
4990.70 5226
4991.37 5438
4992.03 5308
4992.70 5093
4993.37 4914
4994.03 4551
4994.70 4347
4995.37 4090
4996.03 3976
4996.70 3807
4997.37 3446
4998.03 3311
4998.70 3199
4999.37 3016
5000.03 3156
5000.70 3029
5001.37 2991
5002.04 2935
5002.70 2857
5003.37 2770
5004.04 2867
5004.70 2816
5005.37 2885
5006.04 2868
5006.71 2769
5007.37 2771
5008.04 2688
5008.71 2602
5009.38 2776
5010.04 2964
5010.71 2835
5011.38 2738
5012.05 2798
5012.71 2798
5013.38 2880
5014.05 2852
5014.72 2806
5015.39 2861
5016.05 2833
5016.72 2897
5017.39 3064
5018.06 3090
5018.73 3081
5019.39 3161
5020.06 3081
5020.73 3308
5021.40 3329
5022.07 3456
5022.74 3443
5023.41 3386
5024.07 3582
5024.74 3520
5025.41 3565
5026.08 3598
5026.75 3472
5027.42 3440
5028.09 3538
5028.75 3461
5029.42 3252
5030.09 3175
5030.76 3233
5031.43 3150
5032.10 3187
5032.77 2963
5033.44 2967
5034.11 2942
5034.78 2906
5035.45 2980
5036.12 2981
5036.78 2901
5037.45 2859
5038.12 2792
5038.79 2904
5039.46 2904
5040.13 2913
5040.80 2982
5041.47 2902
5042.14 2881
5042.81 2821
5043.48 2788
5044.15 2978
5044.82 2957
5045.49 2995
5046.16 3017
5046.83 3039
5047.50 3054
5048.17 2916
5048.84 3090
5049.51 3093
5050.18 3206
5050.85 3302
5051.52 3409
5052.19 3286
5052.86 3343
5053.53 3268
5054.20 3309
5054.87 3286
5055.55 3224
5056.22 3090
5056.89 3116
5057.56 2953
5058.23 3148
5058.90 3087
5059.57 2946
5060.24 2828
5060.91 2835
5061.58 2846
5062.25 2760
5062.93 2733
5063.60 2755
5064.27 2791
5064.94 2751
5065.61 2951
5066.28 2877
5066.95 2858
5067.62 2837
5068.30 2775
5068.97 2689
5069.64 2709
5070.31 2812
5070.98 2708
5071.65 2656
5072.33 2634
5073.00 2763
5073.67 2794
5074.34 2763
5075.01 2632
5075.68 2726
5076.36 2758
5077.03 2856
5077.70 2856
5078.37 2991
5079.05 2994
5079.72 3054
5080.39 2997
5081.06 2989
5081.73 3053
5082.41 2970
5083.08 2896
5083.75 2969
5084.42 2943
5085.10 2991
5085.77 2975
5086.44 2828
5087.12 2883
5087.79 2776
5088.46 2715
5089.13 2670
5089.81 2781
5090.48 2861
5091.15 2907
5091.83 2896
5092.50 2827
5093.17 2906
5093.84 2965
5094.52 2882
5095.19 2839
5095.86 2761
5096.54 2739
5097.21 2711
5097.88 2808
5098.56 2638
5099.23 2558
5099.91 2702
5100.58 2732
5101.25 2715
5101.93 2797
5102.60 2845
5103.27 2876
5103.95 2873
5104.62 2962
5105.30 2972
5105.97 3036
5106.64 2997
5107.32 2945
5107.99 2959
5108.67 2998
5109.34 2823
5110.01 2783
5110.69 2676
5111.36 2578
5112.04 2699
5112.71 2715
5113.39 2522
5114.06 2579
5114.74 2710
5115.41 2605
5116.08 2696
5116.76 2650
5117.43 2625
5118.11 2587
5118.78 2670
5119.46 2644
5120.13 2599
5120.81 2636
5121.48 2592
5122.16 2627
5122.83 2679
5123.51 2553
5124.18 2601
5124.86 2682
5125.53 2678
5126.21 2732
5126.88 2796
5127.56 2811
5128.24 2813
5128.91 2715
5129.59 2587
5130.26 2606
5130.94 2618
5131.61 2665
5132.29 2728
5132.96 2756
5133.64 2636
5134.32 2575
5134.99 2754
5135.67 2687
5136.34 2669
5137.02 2729
5137.70 2796
5138.37 2756
5139.05 2799
5139.72 2921
5140.40 2884
5141.08 2688
5141.75 2746
5142.43 2825
5143.11 2793
5143.78 2876
5144.46 2729
5145.14 2672
5145.81 2650
5146.49 2604
5147.17 2644
5147.84 2519
5148.52 2557
5149.20 2538
5149.87 2447
5150.55 2375
5151.23 2416
5151.90 2496
5152.58 2518
5153.26 2600
5153.94 2545
5154.61 2575
5155.29 2569
5155.97 2542
5156.64 2453
5157.32 2443
5158.00 2441
5158.68 2468
5159.35 2508
5160.03 2406
5160.71 2557
5161.39 2456
5162.06 2432
5162.74 2398
5163.42 2391
5164.10 2472
5164.78 2467
5165.45 2569
5166.13 2525
5166.81 2557
5167.49 2525
5168.17 2590
5168.84 2623
5169.52 2563
5170.20 2479
5170.88 2428
5171.56 2602
5172.23 2544
5172.91 2561
5173.59 2539
5174.27 2546
5174.95 2559
5175.63 2529
5176.31 2443
5176.98 2469
5177.66 2585
5178.34 2531
5179.02 2525
5179.70 2571
5180.38 2562
5181.06 2600
5181.74 2617
5182.42 2542
5183.09 2588
5183.77 2641
5184.45 2497
5185.13 2489
5185.81 2563
5186.49 2504
5187.17 2450
5187.85 2456
5188.53 2450
5189.21 2469
5189.89 2392
5190.57 2388
5191.25 2366
5191.93 2298
5192.61 2424
5193.29 2424
5193.97 2290
5194.64 2415
5195.32 2405
5196.00 2450
5196.68 2330
5197.36 2380
5198.04 2270
5198.72 2314
5199.40 2324
5200.08 2410
5200.77 2377
5201.45 2426
5202.13 2454
5202.81 2478
5203.49 2459
5204.17 2493
5204.85 2535
5205.53 2719
5206.21 2705
5206.89 2753
5207.57 2841
5208.25 2823
5208.93 2941
5209.61 2975
5210.29 2993
5210.97 3073
5211.65 3122
5212.34 3067
5213.02 3020
5213.70 3063
5214.38 2775
5215.06 2808
5215.74 2652
5216.42 2635
5217.10 2650
5217.78 2590
5218.47 2554
5219.15 2452
5219.83 2455
5220.51 2457
5221.19 2463
5221.87 2583
5222.56 2558
5223.24 2445
5223.92 2438
5224.60 2317
5225.28 2467
5225.96 2742
5226.65 2632
5227.33 2595
5228.01 2488
5228.69 2511
5229.37 2486
5230.06 2516
5230.74 2480
5231.42 2448
5232.10 2487
5232.79 2515
5233.47 2456
5234.15 2474
5234.83 2527
5235.51 2455
5236.20 2533
5236.88 2450
5237.56 2492
5238.25 2610
5238.93 2731
5239.61 2644
5240.29 2645
5240.98 2577
5241.66 2562
5242.34 2565
5243.03 2486
5243.71 2555
5244.39 2574
5245.07 2488
5245.76 2257
5246.44 2361
5247.12 2404
5247.81 2383
5248.49 2411
5249.17 2340
5249.86 2343
5250.54 2343
5251.22 2256
5251.91 2387
5252.59 2394
5253.28 2337
5253.96 2377
5254.64 2392
5255.33 2370
5256.01 2288
5256.69 2250
5257.38 2355
5258.06 2178
5258.75 2110
5259.43 2296
5260.11 2264
5260.80 2286
5261.48 2279
5262.17 2224
5262.85 2357
5263.53 2314
5264.22 2354
5264.90 2485
5265.59 2425
5266.27 2529
5266.96 2551
5267.64 2438
5268.33 2409
5269.01 2463
5269.70 2459
5270.38 2462
5271.07 2427
5271.75 2460
5272.44 2528
5273.12 2590
5273.80 2469
5274.49 2384
5275.18 2473
5275.86 2428
5276.55 2433
5277.23 2436
5277.92 2443
5278.60 2504
5279.29 2627
5279.97 2598
5280.66 2620
5281.34 2685
5282.03 2712
5282.71 2791
5283.40 2742
5284.08 2668
5284.77 2720
5285.46 2650
5286.14 2524
5286.83 2409
5287.51 2344
5288.20 2308
5288.89 2424
5289.57 2229
5290.26 2214
5290.94 2241
5291.63 2324
5292.32 2352
5293.00 2322
5293.69 2245
5294.38 2364
5295.06 2294
5295.75 2332
5296.43 2220
5297.12 2226
5297.81 2313
5298.49 2247
5299.18 2338
5299.87 2438
5300.55 2316
5301.24 2367
5301.93 2389
5302.61 2486
5303.30 2529
5303.99 2525
5304.68 2551
5305.36 2555
5306.05 2486
5306.74 2465
5307.42 2511
5308.11 2511
5308.80 2295
5309.49 2356
5310.17 2274
5310.86 2391
5311.55 2290
5312.23 2347
5312.92 2258
5313.61 2284
5314.30 2271
5314.99 2330
5315.67 2572
5316.36 2410
5317.05 2366
5317.74 2291
5318.42 2303
5319.11 2374
5319.80 2380
5320.49 2239
5321.18 2336
5321.86 2296
5322.55 2221
5323.24 2251
5323.93 2269
5324.62 2247
5325.31 2224
5325.99 2388
5326.68 2391
5327.37 2194
5328.06 2212
5328.75 2313
5329.44 2472
5330.12 2502
5330.81 2446
5331.50 2582
5332.19 2542
5332.88 2644
5333.57 2463
5334.26 2469
5334.95 2399
5335.64 2570
5336.32 2477
5337.01 2397
5337.70 2357
5338.39 2369
5339.08 2244
5339.77 2382
5340.46 2305
5341.15 2395
5341.84 2410
5342.53 2332
5343.22 2496
5343.91 2480
5344.60 2389
5345.29 2557
5345.98 2726
5346.67 2764
5347.36 2876
5348.04 3013
5348.73 2983
5349.42 3043
5350.11 3164
5350.80 3100
5351.49 3071
5352.18 3092
5352.87 3138
5353.56 3033
5354.25 2881
5354.95 3014
5355.64 2874
5356.33 2738
5357.02 2647
5357.71 2653
5358.40 2610
5359.09 2499
5359.78 2372
5360.47 2337
5361.16 2397
5361.85 2468
5362.54 2435
5363.23 2419
5363.92 2507
5364.61 2426
5365.30 2383
5365.99 2416
5366.69 2365
5367.38 2276
5368.07 2318
5368.76 2431
5369.45 2336
5370.14 2371
5370.83 2384
5371.52 2460
5372.22 2379
5372.91 2420
5373.60 2550
5374.29 2563
5374.98 2573
5375.67 2545
5376.36 2561
5377.06 2509
5377.75 2624
5378.44 2674
5379.13 2686
5379.82 2769
5380.52 2745
5381.21 2780
5381.90 2879
5382.59 2953
5383.28 2875
5383.98 3009
5384.67 2842
5385.36 2776
5386.05 2739
5386.74 2744
5387.44 2620
5388.13 2606
5388.82 2675
5389.51 2647
5390.21 2645
5390.90 2682
5391.59 2698
5392.28 2617
5392.98 2599
5393.67 2659
5394.36 2616
5395.06 2488
5395.75 2331
5396.44 2476
5397.13 2368
5397.83 2280
5398.52 2155
5399.21 2173
5399.91 2267
5400.60 2334
5401.29 2248
5401.99 2286
5402.68 2319
5403.37 2319
5404.07 2232
5404.76 2281
5405.45 2276
5406.15 2460
5406.84 2355
5407.53 2302
5408.23 2406
5408.92 2428
5409.61 2354
5410.31 2435
5411.00 2380
5411.70 2285
5412.39 2301
5413.08 2276
5413.78 2294
5414.47 2390
5415.17 2318
5415.86 2247
5416.55 2308
5417.25 2381
5417.94 2254
5418.64 2249
5419.33 2329
5420.03 2356
5420.72 2384
5421.42 2362
5422.11 2365
5422.80 2272
5423.50 2169
5424.19 2356
5424.89 2312
5425.58 2178
5426.28 2305
5426.97 2336
5427.67 2360
5428.36 2303
5429.06 2235
5429.75 2203
5430.45 2161
5431.14 2183
5431.84 2125
5432.53 2116
5433.23 2190
5433.92 2230
5434.62 2196
5435.31 2183
5436.01 2073
5436.71 2116
5437.40 2152
5438.10 2323
5438.79 2235
5439.49 2190
5440.18 2208
5440.88 2278
5441.58 2299
5442.27 2244
5442.97 2255
5443.66 2239
5444.36 2256
5445.06 2326
5445.75 2411
5446.45 2310
5447.14 2379
5447.84 2376
5448.54 2250
5449.23 2315
5449.93 2308
5450.63 2245
5451.32 2296
5452.02 2302
5452.71 2257
5453.41 2164
5454.11 2274
5454.80 2186
5455.50 2246
5456.20 2247
5456.89 2163
5457.59 2130
5458.29 2182
5458.99 2165
5459.68 2260
5460.38 2213
5461.08 2078
5461.77 2143
5462.47 2175
5463.17 2278
5463.86 2144
5464.56 2161
5465.26 2250
5465.96 2231
5466.65 2169
5467.35 2183
5468.05 2194
5468.75 2136
5469.44 2168
5470.14 2262
5470.84 2220
5471.54 2206
5472.24 2116
5472.93 2047
5473.63 2103
5474.33 2189
5475.03 2131
5475.72 2119
5476.42 2219
5477.12 2343
5477.82 2250
5478.52 2284
5479.22 2319
5479.91 2347
5480.61 2544
5481.31 2349
5482.01 2292
5482.71 2323
5483.41 2304
5484.10 2454
5484.80 2417
5485.50 2324
5486.20 2333
5486.90 2377
5487.60 2373
5488.30 2385
5488.99 2348
5489.69 2203
5490.39 2390
5491.09 2284
5491.79 2241
5492.49 2349
5493.19 2439
5493.89 2348
5494.59 2428
5495.29 2367
5495.99 2466
5496.69 2391
5497.38 2326
5498.08 2467
5498.78 2416
5499.48 2554
5500.18 2714
5500.88 2889
5501.58 2845
5502.28 2877
5502.98 2817
5503.68 2731
5504.38 2872
5505.08 2748
5505.78 2586
5506.48 2507
5507.18 2422
5507.88 2352
5508.58 2421
5509.28 2312
5509.98 2213
5510.68 2277
5511.38 2196
5512.08 2139
5512.78 2142
5513.48 2210
5514.18 2216
5514.88 2140
5515.58 2209
5516.28 2224
5516.98 2217
5517.69 2119
5518.39 2130
5519.09 2093
5519.79 2086
5520.49 2065
5521.19 2130
5521.89 2165
5522.59 2238
5523.29 2224
5523.99 2157
5524.69 2087
5525.40 2199
5526.10 2319
5526.80 2217
5527.50 2285
5528.20 2262
5528.90 2101
5529.60 2175
5530.31 2048
5531.01 1979
5531.71 2080
5532.41 2111
5533.11 2134
5533.81 2121
5534.51 2136
5535.22 2054
5535.92 2106
5536.62 2043
5537.32 1987
5538.02 1985
5538.73 2023
5539.43 2121
5540.13 2034
5540.83 2088
5541.53 2154
5542.24 2053
5542.94 2001
5543.64 2131
5544.34 2113
5545.05 2185
5545.75 2061
5546.45 2080
5547.15 2164
5547.86 2133
5548.56 2156
5549.26 2118
5549.96 2130
5550.67 2096
5551.37 2149
5552.07 2169
5552.78 2045
5553.48 1906
5554.18 2138
5554.88 2099
5555.59 1955
5556.29 2039
5556.99 2006
5557.70 2054
5558.40 1993
5559.10 2063
5559.81 2008
5560.51 2037
5561.21 2079
5561.92 2191
5562.62 2144
5563.32 2051
5564.03 2010
5564.73 2171
5565.44 2152
5566.14 2112
5566.84 1996
5567.55 2040
5568.25 2083
5568.95 2029
5569.66 1959
5570.36 1941
5571.07 2053
5571.77 2052
5572.47 2065
5573.18 2068
5573.88 2083
5574.59 2148
5575.29 2136
5576.00 2129
5576.70 2167
5577.40 2120
5578.11 1977
5578.81 1972
5579.52 2051
5580.22 2112
5580.93 2136
5581.63 2040
5582.34 2002
5583.04 2028
5583.75 2011
5584.45 1987
5585.16 2015
5585.86 2083
5586.57 2056
5587.27 2146
5587.98 2170
5588.68 1978
5589.39 2015
5590.09 1992
5590.80 2121
5591.50 2045
5592.21 2004
5592.91 2039
5593.62 2026
5594.33 2110
5595.03 2102
5595.74 2144
5596.44 1956
5597.15 2034
5597.85 2043
5598.56 1987
5599.27 2074
5599.97 2004
5600.68 2033
5601.38 2079
5602.09 1967
5602.79 2141
5603.50 2120
5604.21 2079
5604.91 1994
5605.62 1990
5606.33 1996
5607.03 2113
5607.74 1974
5608.45 1941
5609.15 2051
5609.86 2031
5610.56 2070
5611.27 1997
5611.98 2048
5612.68 1955
5613.39 1915
5614.10 1936
5614.80 1976
5615.51 1981
5616.22 1976
5616.93 2008
5617.63 1979
5618.34 1865
5619.05 1947
5619.75 2035
5620.46 1993
5621.17 1965
5621.88 1894
5622.58 1997
5623.29 2031
5624.00 1937
5624.70 1999
5625.41 2006
5626.12 2106
5626.83 2085
5627.54 2010
5628.24 2061
5628.95 2006
5629.66 1978
5630.37 2005
5631.07 1914
5631.78 2034
5632.49 1901
5633.20 1973
5633.91 1971
5634.61 1875
5635.32 1911
5636.03 1993
5636.74 2089
5637.45 2149
5638.15 2204
5638.86 2249
5639.57 2225
5640.28 2177
5640.99 2264
5641.70 2281
5642.41 2366
5643.11 2335
5643.82 2416
5644.53 2387
5645.24 2176
5645.95 2136
5646.66 2123
5647.37 2115
5648.08 2083
5648.78 2144
5649.49 2005
5650.20 2056
5650.91 2018
5651.62 1962
5652.33 1985
5653.04 2052
5653.75 1999
5654.46 2102
5655.17 2071
5655.88 2057
5656.59 2199
5657.30 2156
5658.00 2286
5658.71 2237
5659.42 2196
5660.13 2212
5660.84 2249
5661.55 2279
5662.26 2111
5662.97 2284
5663.68 2156
5664.39 2176
5665.10 1999
5665.81 2006
5666.52 2093
5667.23 2053
5667.94 1963
5668.65 1934
5669.36 1954
5670.07 2019
5670.78 1936
5671.49 1932
5672.20 1830
5672.92 1889
5673.63 1994
5674.34 2042
5675.05 1894
5675.76 1922
5676.47 1903
5677.18 1964
5677.89 1924
5678.60 1827
5679.31 1838
5680.02 1943
5680.73 1881
5681.44 1812
5682.16 1907
5682.87 2011
5683.58 1918
5684.29 2004
5685.00 1978
5685.71 1808
5686.42 1877
5687.13 1894
5687.85 1885
5688.56 1862
5689.27 1862
5689.98 1896
5690.69 1888
5691.40 1862
5692.11 1889
5692.83 1782
5693.54 1870
5694.25 1853
5694.96 1870
5695.67 1873
5696.39 1891
5697.10 1892
5697.81 1949
5698.52 1846
5699.23 1839
5699.95 1846
5700.66 1901
5701.37 2024
5702.08 1993
5702.80 1864
5703.51 1896
5704.22 2059
5704.93 1992
5705.64 1967
5706.36 1976
5707.07 1864
5707.78 1928
5708.50 1994
5709.21 2067
5709.92 1891
5710.63 1873
5711.35 1990
5712.06 1898
5712.77 1858
5713.49 1754
5714.20 1874
5714.91 1948
5715.62 1951
5716.34 1903
5717.05 1934
5717.76 1939
5718.48 1895
5719.19 1967
5719.90 2015
5720.62 1935
5721.33 1936
5722.05 2069
5722.76 1990
5723.47 1914
5724.19 1988
5724.90 1946
5725.61 1994
5726.33 1978
5727.04 2115
5727.76 2162
5728.47 2167
5729.18 2214
5729.90 2210
5730.61 2361
5731.33 2282
5732.04 2342
5732.75 2190
5733.47 2107
5734.18 2123
5734.90 2046
5735.61 2066
5736.33 2079
5737.04 2140
5737.75 1928
5738.47 1935
5739.18 1910
5739.90 2018
5740.61 1990
5741.33 2056
5742.04 1962
5742.76 1849
5743.47 1828
5744.19 1882
5744.90 1849
5745.62 1879
5746.33 1990
5747.05 1917
5747.76 1955
5748.48 1942
5749.19 1958
5749.91 1936
5750.62 1961
5751.34 1890
5752.05 1913
5752.77 2021
5753.49 2141
5754.20 2225
5754.92 2220
5755.63 2249
5756.35 2301
5757.06 2199
5757.78 2154
5758.50 2125
5759.21 2075
5759.93 2017
5760.64 2029
5761.36 2066
5762.07 2003
5762.79 2115
5763.51 2134
5764.22 2011
5764.94 2002
5765.66 2028
5766.37 2063
5767.09 2001
5767.80 2017
5768.52 2079
5769.24 2039
5769.95 1962
5770.67 1990
5771.39 1989
5772.10 2067
5772.82 1981
5773.54 2098
5774.25 2069
5774.97 2039
5775.69 2112
5776.41 2185
5777.12 2024
5777.84 2059
5778.56 2158
5779.27 2275
5779.99 2176
5780.71 2132
5781.42 2056
5782.14 2111
5782.86 2126
5783.58 2143
5784.29 2152
5785.01 2034
5785.73 2027
5786.45 2155
5787.16 2195
5787.88 2143
5788.60 2150
5789.32 2269
5790.04 2183
5790.75 2196
5791.47 2170
5792.19 2171
5792.91 2313
5793.62 2368
5794.34 2324
5795.06 2230
5795.78 2383
5796.50 2492
5797.22 2613
5797.93 2633
5798.65 2748
5799.37 2783
5800.09 3050
5800.81 3187
5801.53 3180
5802.24 3427
5802.96 3644
5803.68 3745
5804.40 3777
5805.12 3712
5805.84 3552
5806.56 3174
5807.28 3227
5807.99 3078
5808.71 2777
5809.43 2801
5810.15 2727
5810.87 2746
5811.59 2638
5812.31 2747
5813.03 2937
5813.75 3073
5814.47 3178
5815.19 3411
5815.90 3621
5816.62 3711
5817.34 4146
5818.06 4300
5818.78 4573
5819.50 4659
5820.22 4539
5820.94 4216
5821.66 4063
5822.38 3765
5823.10 3495
5823.82 3180
5824.54 3204
5825.26 3067
5825.98 2852
5826.70 2805
5827.42 2855
5828.14 2702
5828.86 2703
5829.58 2730
5830.30 2659
5831.02 2615
5831.74 2618
5832.46 2648
5833.18 2629
5833.90 2670
5834.62 2582
5835.35 2562
5836.07 2455
5836.79 2518
5837.51 2393
5838.23 2443
5838.95 2443
5839.67 2553
5840.39 2416
5841.11 2358
5841.83 2300
5842.55 2243
5843.27 2365
5844.00 2357
5844.72 2407
5845.44 2267
5846.16 2235
5846.88 2221
5847.60 2268
5848.32 2092
5849.04 2165
5849.77 2072
5850.49 2131
5851.21 2103
5851.93 2137
5852.65 2206
5853.37 2200
5854.10 2194
5854.82 2404
5855.54 2358
5856.26 2310
5856.98 2275
5857.71 2267
5858.43 2223
5859.15 2238
5859.87 2243
5860.59 2150
5861.32 2112
5862.04 2167
5862.76 2153
5863.48 2047
5864.21 2080
5864.93 2122
5865.65 2062
5866.37 2049
5867.10 2089
5867.82 2066
5868.54 2058
5869.26 2136
5869.99 2083
5870.71 2075
5871.43 2034
5872.15 2018
5872.88 2011
5873.60 2022
5874.32 2128
5875.05 2110
5875.77 2129
5876.49 2175
5877.22 2252
5877.94 2034
5878.66 2146
5879.39 2176
5880.11 2102
5880.83 2123
5881.56 2190
5882.28 2119
5883.00 2131
5883.73 2224
5884.45 2151
5885.17 2165
5885.90 2258
5886.62 2199
5887.34 2162
5888.07 2196
5888.79 2161
5889.52 2120
5890.24 2047
5890.96 2128
5891.69 2137
5892.41 2132
5893.14 1963
5893.86 1946
5894.58 2022
5895.31 1982
5896.03 2022
5896.76 2092
5897.48 2050
5898.21 2066
5898.93 2034
5899.66 2207
5900.38 2168
5901.11 2125
5901.83 2264
5902.55 2208
5903.28 2220
5904.00 2252
5904.73 2260
5905.45 2304
5906.18 2264
5906.90 2181
5907.63 2064
5908.35 2150
5909.08 2170
5909.80 2083
5910.53 2039
5911.25 2123
5911.98 2031
5912.71 1956
5913.43 2018
5914.16 2052
5914.88 2026
5915.61 2063
5916.33 2096
5917.06 2058
5917.78 1905
5918.51 2099
5919.24 2007
5919.96 1980
5920.69 1968
5921.41 1982
5922.14 2146
5922.87 2028
5923.59 1988
5924.32 2003
5925.04 2032
5925.77 1921
5926.50 1945
5927.22 2064
5927.95 2109
5928.67 2048
5929.40 2016
5930.13 2104
5930.85 2086
5931.58 2071
5932.31 2124
5933.03 2101
5933.76 2227
5934.49 2220
5935.21 2178
5935.94 2177
5936.67 2206
5937.39 2224
5938.12 2201
5938.85 2315
5939.58 2323
5940.30 2372
5941.03 2250
5941.76 2284
5942.48 2281
5943.21 2259
5943.94 2069
5944.67 2212
5945.39 2295
5946.12 2228
5946.85 2278
5947.58 2194
5948.30 2342
5949.03 2225
5949.76 2155
5950.49 2379
5951.21 2385
5951.94 2265
5952.67 2391
5953.40 2307
5954.12 2349
5954.85 2332
5955.58 2354
5956.31 2403
5957.04 2457
5957.76 2331
5958.49 2467
5959.22 2429
5959.95 2443
5960.68 2463
5961.41 2344
5962.13 2349
5962.86 2411
5963.59 2452
5964.32 2545
5965.05 2582
5965.78 2561
5966.51 2745
5967.23 2736
5967.96 2959
5968.69 2920
5969.42 2849
5970.15 2813
5970.88 2698
5971.61 2630
5972.34 2713
5973.07 2673
5973.79 2610
5974.52 2518
5975.25 2461
5975.98 2480
5976.71 2527
5977.44 2517
5978.17 2542
5978.90 2555
5979.63 2608
5980.36 2629
5981.09 2519
5981.82 2634
5982.55 2804
5983.28 2732
5984.01 2837
5984.74 2846
5985.47 2900
5986.20 2854
5986.93 2937
5987.66 3018
5988.39 3020
5989.12 2996
5989.85 3007
5990.58 2920
5991.31 2833
5992.04 2850
5992.77 2833
5993.50 2868
5994.23 2806
5994.96 2805
5995.69 2640
5996.42 2597
5997.15 2588
5997.88 2577
5998.61 2601
5999.34 2589
6000.07 2705
6000.80 2632
6001.53 2631
6002.26 2578
6003.00 2503
6003.73 2584
6004.46 2720
6005.19 2702
6005.92 2717
6006.65 2833
6007.38 3026
6008.11 3018
6008.84 3297
6009.58 3549
6010.31 3883
6011.04 4195
6011.77 4346
6012.50 4499
6013.23 4595
6013.96 4544
6014.70 4380
6015.43 3955
6016.16 3894
6016.89 3771
6017.62 3373
6018.35 3079
6019.09 2982
6019.82 2769
6020.55 2659
6021.28 2622
6022.01 2494
6022.75 2434
6023.48 2384
6024.21 2342
6024.94 2369
6025.67 2368
6026.41 2383
6027.14 2333
6027.87 2372
6028.60 2392
6029.34 2344
6030.07 2328
6030.80 2515
6031.53 2499
6032.27 2511
6033.00 2503
6033.73 2328
6034.47 2356
6035.20 2374
6035.93 2390
6036.66 2368
6037.40 2392
6038.13 2424
6038.86 2268
6039.60 2288
6040.33 2465
6041.06 2490
6041.80 2417
6042.53 2364
6043.26 2383
6044.00 2458
6044.73 2487
6045.46 2490
6046.20 2430
6046.93 2518
6047.66 2684
6048.40 2598
6049.13 2651
6049.86 2610
6050.60 2578
6051.33 2522
6052.07 2523
6052.80 2533
6053.53 2516
6054.27 2439
6055.00 2338
6055.74 2399
6056.47 2458
6057.20 2398
6057.94 2326
6058.67 2406
6059.41 2390
6060.14 2317
6060.88 2394
6061.61 2254
6062.34 2361
6063.08 2409
6063.81 2300
6064.55 2272
6065.28 2291
6066.02 2250
6066.75 2315
6067.49 2278
6068.22 2202
6068.96 2194
6069.69 2161
6070.43 2371
6071.16 2267
6071.90 2128
6072.63 2164
6073.37 2156
6074.10 2241
6074.84 2262
6075.57 2241
6076.31 2225
6077.04 2264
6077.78 2205
6078.52 2213
6079.25 2205
6079.99 2182
6080.72 2198
6081.46 2176
6082.19 2172
6082.93 2173
6083.66 2220
6084.40 2185
6085.14 2235
6085.87 2223
6086.61 2215
6087.34 2283
6088.08 2260
6088.82 2149
6089.55 2222
6090.29 2158
6091.02 2178
6091.76 2190
6092.50 2205
6093.23 2348
6093.97 2300
6094.71 2283
6095.44 2238
6096.18 2213
6096.92 2166
6097.65 2147
6098.39 2164
6099.13 2132
6099.86 2144
6100.60 2122
6101.34 2145
6102.07 2207
6102.81 2174
6103.55 2151
6104.28 2115
6105.02 2142
6105.76 2136
6106.50 2143
6107.23 2163
6107.97 2232
6108.71 2218
6109.45 2153
6110.18 2238
6110.92 2246
6111.66 2316
6112.40 2280
6113.13 2244
6113.87 2321
6114.61 2396
6115.35 2411
6116.08 2343
6116.82 2269
6117.56 2281
6118.30 2350
6119.03 2352
6119.77 2288
6120.51 2297
6121.25 2388
6121.99 2352
6122.73 2386
6123.46 2352
6124.20 2307
6124.94 2508
6125.68 2439
6126.42 2397
6127.15 2406
6127.89 2373
6128.63 2389
6129.37 2486
6130.11 2497
6130.85 2485
6131.59 2460
6132.33 2537
6133.06 2573
6133.80 2654
6134.54 2737
6135.28 2729
6136.02 2752
6136.76 2753
6137.50 2643
6138.24 2759
6138.98 2865
6139.71 2620
6140.45 2562
6141.19 2558
6141.93 2606
6142.67 2532
6143.41 2441
6144.15 2558
6144.89 2428
6145.63 2432
6146.37 2423
6147.11 2460
6147.85 2356
6148.59 2256
6149.33 2352
6150.07 2396
6150.81 2281
6151.55 2269
6152.29 2332
6153.03 2378
6153.77 2285
6154.51 2254
6155.25 2389
6155.99 2426
6156.73 2310
6157.47 2263
6158.21 2271
6158.95 2351
6159.69 2428
6160.43 2431
6161.17 2450
6161.91 2530
6162.65 2573
6163.39 2580
6164.13 2631
6164.87 2730
6165.61 2767
6166.35 2760
6167.10 2960
6167.84 3042
6168.58 3038
6169.32 3076
6170.06 3060
6170.80 3168
6171.54 3193
6172.28 3215
6173.02 3192
6173.77 3022
6174.51 2922
6175.25 2926
6175.99 3049
6176.73 2933
6177.47 2832
6178.21 2734
6178.96 2830
6179.70 2816
6180.44 2916
6181.18 2926
6181.92 2756
6182.66 2809
6183.41 2812
6184.15 2869
6184.89 2872
6185.63 2883
6186.37 2889
6187.11 2973
6187.86 2925
6188.60 2905
6189.34 3017
6190.08 3173
6190.83 3036
6191.57 3041
6192.31 3183
6193.05 3158
6193.80 3353
6194.54 3311
6195.28 3374
6196.02 3316
6196.77 3508
6197.51 3516
6198.25 3387
6198.99 3331
6199.74 3443
6200.48 3412
6201.22 3476
6201.96 3535
6202.71 3577
6203.45 3727
6204.19 3990
6204.94 4465
6205.68 5044
6206.42 5735
6207.17 6713
6207.91 7787
6208.65 8944
6209.40 9744
6210.14 10574
6210.88 11201
6211.63 11419
6212.37 11291
6213.11 10333
6213.86 9226
6214.60 8328
6215.34 7191
6216.09 6200
6216.83 5221
6217.58 4600
6218.32 3904
6219.06 3455
6219.81 3171
6220.55 3040
6221.30 2840
6222.04 2818
6222.78 2723
6223.53 2762
6224.27 2764
6225.02 2667
6225.76 2661
6226.51 2581
6227.25 2526
6228.00 2567
6228.74 2560
6229.48 2522
6230.23 2375
6230.97 2368
6231.72 2284
6232.46 2333
6233.21 2287
6233.95 2217
6234.70 2274
6235.44 2316
6236.19 2272
6236.93 2363
6237.68 2280
6238.42 2358
6239.17 2315
6239.91 2336
6240.66 2340
6241.40 2403
6242.15 2322
6242.89 2389
6243.64 2496
6244.38 2439
6245.13 2433
6245.88 2539
6246.62 2627
6247.37 2775
6248.11 2849
6248.86 2880
6249.60 2916
6250.35 3039
6251.10 2955
6251.84 2868
6252.59 2902
6253.33 2723
6254.08 2604
6254.83 2468
6255.57 2483
6256.32 2469
6257.06 2490
6257.81 2401
6258.56 2429
6259.30 2461
6260.05 2399
6260.80 2376
6261.54 2507
6262.29 2555
6263.04 2609
6263.78 2681
6264.53 2451
6265.28 2553
6266.02 2625
6266.77 2552
6267.52 2476
6268.26 2436
6269.01 2534
6269.76 2422
6270.50 2460
6271.25 2544
6272.00 2402
6272.75 2473
6273.49 2535
6274.24 2476
6274.99 2547
6275.73 2387
6276.48 2358
6277.23 2315
6277.98 2434
6278.72 2472
6279.47 2417
6280.22 2477
6280.97 2481
6281.71 2346
6282.46 2223
6283.21 2331
6283.96 2291
6284.71 2222
6285.45 2263
6286.20 2298
6286.95 2213
6287.70 2252
6288.45 2408
6289.19 2347
6289.94 2292
6290.69 2335
6291.44 2298
6292.19 2302
6292.94 2279
6293.68 2205
6294.43 2212
6295.18 2202
6295.93 2159
6296.68 2104
6297.43 2199
6298.18 2083
6298.92 2085
6299.67 2161
6300.42 2017
6301.17 2141
6301.92 2066
6302.67 2093
6303.42 2132
6304.17 2153
6304.92 2133
6305.66 2258
6306.41 2181
6307.16 2178
6307.91 2229
6308.66 2265
6309.41 2300
6310.16 2275
6310.91 2240
6311.66 2306
6312.41 2261
6313.16 2214
6313.91 2098
6314.66 2085
6315.41 2137
6316.16 2037
6316.91 2095
6317.66 2120
6318.41 2193
6319.16 2176
6319.91 2044
6320.66 1942
6321.41 1979
6322.16 1955
6322.91 2072
6323.66 1974
6324.41 1946
6325.16 1973
6325.91 1925
6326.66 1990
6327.41 1959
6328.16 1908
6328.91 1935
6329.66 1915
6330.41 1861
6331.16 2001
6331.91 2027
6332.66 1855
6333.41 1975
6334.16 1932
6334.91 1903
6335.67 1969
6336.42 1931
6337.17 2056
6337.92 1926
6338.67 1943
6339.42 1844
6340.17 1998
6340.92 1930
6341.67 1937
6342.43 1987
6343.18 1847
6343.93 1878
6344.68 1966
6345.43 1925
6346.18 1940
6346.93 2025
6347.69 1923
6348.44 1965
6349.19 1898
6349.94 2044
6350.69 1965
6351.45 2041
6352.20 1984
6352.95 2053
6353.70 2050
6354.45 2113
6355.20 2172
6355.96 2186
6356.71 2176
6357.46 2076
6358.21 2070
6358.97 2053
6359.72 2017
6360.47 2038
6361.22 1879
6361.98 1930
6362.73 1938
6363.48 1864
6364.23 1904
6364.99 1866
6365.74 1986
6366.49 1964
6367.24 1937
6368.00 2090
6368.75 2058
6369.50 1977
6370.26 1972
6371.01 2046
6371.76 1977
6372.51 1859
6373.27 1930
6374.02 1943
6374.77 1964
6375.53 1943
6376.28 1932
6377.03 1969
6377.79 1907
6378.54 1937
6379.29 1972
6380.05 1971
6380.80 1872
6381.56 1829
6382.31 1932
6383.06 1889
6383.82 2054
6384.57 2007
6385.32 1944
6386.08 1939
6386.83 1774
6387.59 1883
6388.34 1860
6389.09 1676
6389.85 1730
6390.60 1863
6391.36 1836
6392.11 1865
6392.86 1666
6393.62 1750
6394.37 1762
6395.13 1796
6395.88 1879
6396.64 1952
6397.39 1870
6398.15 1822
6398.90 1765
6399.66 1817
6400.41 1738
6401.16 1809
6401.92 1773
6402.67 1832
6403.43 1844
6404.18 1726
6404.94 1715
6405.69 1714
6406.45 1853
6407.20 1834
6407.96 1764
6408.72 1865
6409.47 1846
6410.23 1856
6410.98 1917
6411.74 1872
6412.49 1831
6413.25 1935
6414.00 1865
6414.76 1829
6415.51 1852
6416.27 1792
6417.03 1769
6417.78 1879
6418.54 1846
6419.29 1850
6420.05 1768
6420.80 1706
6421.56 1765
6422.32 1772
6423.07 1817
6423.83 1904
6424.59 1877
6425.34 1763
6426.10 1806
6426.85 1902
6427.61 1808
6428.37 1838
6429.12 1819
6429.88 1855
6430.64 1853
6431.39 1794
6432.15 1755
6432.91 1811
6433.66 1918
6434.42 1850
6435.18 1862
6435.93 1884
6436.69 1922
6437.45 1926
6438.20 1906
6438.96 1940
6439.72 1967
6440.47 2044
6441.23 2133
6441.99 2271
6442.75 2162
6443.50 2150
6444.26 2136
6445.02 2158
6445.78 2159
6446.53 2048
6447.29 1983
6448.05 1964
6448.81 1905
6449.56 1979
6450.32 1993
6451.08 1907
6451.84 1905
6452.59 1967
6453.35 1937
6454.11 1987
6454.87 2087
6455.63 2055
6456.38 2035
6457.14 2070
6457.90 2060
6458.66 2048
6459.42 2110
6460.17 2000
6460.93 2120
6461.69 2146
6462.45 2038
6463.21 2105
6463.97 2042
6464.73 2065
6465.48 2069
6466.24 2092
6467.00 2047
6467.76 2068
6468.52 2120
6469.28 2040
6470.04 2075
6470.80 2078
6471.55 2054
6472.31 2075
6473.07 2122
6473.83 2115
6474.59 2072
6475.35 2045
6476.11 2157
6476.87 2209
6477.63 2178
6478.39 2129
6479.15 2179
6479.91 2190
6480.66 2234
6481.42 2184
6482.18 2118
6482.94 2167
6483.70 2200
6484.46 2150
6485.22 2288
6485.98 2318
6486.74 2304
6487.50 2289
6488.26 2323
6489.02 2171
6489.78 2382
6490.54 2387
6491.30 2412
6492.06 2520
6492.82 2594
6493.58 2608
6494.34 2705
6495.10 2798
6495.86 2800
6496.62 2776
6497.38 2732
6498.14 2750
6498.91 2715
6499.67 2883
6500.43 2743
6501.19 2746
6501.95 2673
6502.71 2691
6503.47 2564
6504.23 2692
6504.99 2698
6505.75 2814
6506.51 2824
6507.27 2750
6508.04 2810
6508.80 2917
6509.56 2862
6510.32 2938
6511.08 2955
6511.84 2851
6512.60 2938
6513.36 2949
6514.13 2879
6514.89 2914
6515.65 2997
6516.41 3013
6517.17 2949
6517.93 3079
6518.69 3009
6519.46 3129
6520.22 3266
6520.98 3390
6521.74 3357
6522.50 3643
6523.27 3714
6524.03 3668
6524.79 3828
6525.55 3976
6526.31 4136
6527.08 4040
6527.84 4023
6528.60 4009
6529.36 3986
6530.13 3823
6530.89 4027
6531.65 4040
6532.41 4207
6533.18 4353
6533.94 4597
6534.70 5158
6535.46 5728
6536.23 6352
6536.99 6809
6537.75 7256
6538.51 7562
6539.28 7594
6540.04 7250
6540.80 6810
6541.57 6230
6542.33 5495
6543.09 4853
6543.86 4300
6544.62 3935
6545.38 3521
6546.15 3240
6546.91 3059
6547.67 2896
6548.44 2857
6549.20 2810
6549.96 2746
6550.73 2827
6551.49 2849
6552.25 2759
6553.02 2771
6553.78 2859
6554.54 2851
6555.31 2736
6556.07 2687
6556.84 2650
6557.60 2719
6558.36 2706
6559.13 2688
6559.89 2805
6560.66 2866
6561.42 2887
6562.18 2943
6562.95 3076
6563.71 3081
6564.48 3043
6565.24 3136
6566.01 3365
6566.77 3165
6567.54 3221
6568.30 3289
6569.06 3257
6569.83 3146
6570.59 3203
6571.36 3178
6572.12 3218
6572.89 3194
6573.65 3197
6574.42 3155
6575.18 3299
6575.95 3333
6576.71 3248
6577.48 3369
6578.24 3496
6579.01 3696
6579.77 3692
6580.54 3728
6581.31 3862
6582.07 4034
6582.84 4047
6583.60 4178
6584.37 4352
6585.13 4326
6585.90 4464
6586.66 4494
6587.43 4390
6588.20 4222
6588.96 4246
6589.73 4157
6590.49 4140
6591.26 4190
6592.02 4310
6592.79 4423
6593.56 4361
6594.32 4427
6595.09 4423
6595.86 4299
6596.62 4303
6597.39 4082
6598.15 3947
6598.92 3776
6599.69 3727
6600.45 3629
6601.22 3585
6601.99 3510
6602.75 3431
6603.52 3346
6604.29 3435
6605.05 3430
6605.82 3434
6606.59 3443
6607.35 3505
6608.12 3590
6608.89 3518
6609.65 3746
6610.42 3804
6611.19 3823
6611.96 3856
6612.72 3728
6613.49 3580
6614.26 3437
6615.02 3386
6615.79 3204
6616.56 3183
6617.33 3178
6618.09 3045
6618.86 3075
6619.63 3117
6620.40 3195
6621.16 3181
6621.93 3349
6622.70 3386
6623.47 3458
6624.24 3504
6625.00 3545
6625.77 3501
6626.54 3690
6627.31 3653
6628.08 3442
6628.84 3418
6629.61 3372
6630.38 3365
6631.15 3370
6631.92 3446
6632.68 3548
6633.45 3763
6634.22 3908
6634.99 3973
6635.76 4012
6636.53 4084
6637.30 4104
6638.06 3990
6638.83 3763
6639.60 3675
6640.37 3721
6641.14 3546
6641.91 3226
6642.68 3156
6643.45 3089
6644.22 2968
6644.98 3014
6645.75 2974
6646.52 3088
6647.29 3068
6648.06 3183
6648.83 3184
6649.60 3254
6650.37 3309
6651.14 3285
6651.91 3343
6652.68 3400
6653.45 3434
6654.22 3431
6654.99 3402
6655.76 3383
6656.53 3448
6657.30 3146
6658.06 3149
6658.83 2979
6659.60 2929
6660.37 3002
6661.14 3084
6661.91 3032
6662.68 3049
6663.45 3379
6664.22 3496
6665.00 3468
6665.77 3554
6666.54 3558
6667.31 3643
6668.08 3683
6668.85 3584
6669.62 3619
6670.39 3433
6671.16 3223
6671.93 3087
6672.70 3036
6673.47 3084
6674.24 2955
6675.01 2786
6675.78 2832
6676.55 2828
6677.32 2808
6678.10 2772
6678.87 2849
6679.64 2880
6680.41 2752
6681.18 2747
6681.95 2765
6682.72 3053
6683.49 3089
6684.26 3239
6685.04 3488
6685.81 3817
6686.58 3968
6687.35 4011
6688.12 4176
6688.89 4103
6689.67 4052
6690.44 3943
6691.21 3691
6691.98 3602
6692.75 3334
6693.52 3136
6694.30 3000
6695.07 2806
6695.84 2757
6696.61 2726
6697.38 2729
6698.16 2653
6698.93 2501
6699.70 2546
6700.47 2533
6701.25 2525
6702.02 2532
6702.79 2677
6703.56 2639
6704.33 2514
6705.11 2534
6705.88 2547
6706.65 2590
6707.43 2566
6708.20 2541
6708.97 2609
6709.74 2634
6710.52 2686
6711.29 2703
6712.06 2752
6712.84 2776
6713.61 2795
6714.38 2925
6715.15 3048
6715.93 3017
6716.70 3012
6717.47 2989
6718.25 2866
6719.02 2885
6719.79 2989
6720.57 2895
6721.34 2853
6722.11 2911
6722.89 2846
6723.66 2600
6724.43 2682
6725.21 2715
6725.98 2687
6726.76 2641
6727.53 2506
6728.30 2507
6729.08 2450
6729.85 2411
6730.63 2486
6731.40 2411
6732.17 2331
6732.95 2429
6733.72 2335
6734.50 2301
6735.27 2424
6736.04 2389
6736.82 2330
6737.59 2247
6738.37 2301
6739.14 2389
6739.92 2363
6740.69 2310
6741.47 2355
6742.24 2321
6743.02 2284
6743.79 2307
6744.57 2304
6745.34 2233
6746.12 2315
6746.89 2248
6747.66 2294
6748.44 2384
6749.22 2392
6749.99 2397
6750.77 2296
6751.54 2362
6752.32 2427
6753.09 2286
6753.87 2263
6754.64 2310
6755.42 2331
6756.19 2245
6756.97 2227
6757.74 2199
6758.52 2108
6759.29 2100
6760.07 2116
6760.85 2188
6761.62 2190
6762.40 2111
6763.17 2142
6763.95 2270
6764.73 2205
6765.50 2190
6766.28 2291
6767.05 2278
6767.83 2189
6768.61 2196
6769.38 2211
6770.16 2243
6770.94 2121
6771.71 2144
6772.49 2208
6773.26 2224
6774.04 2182
6774.82 2192
6775.59 2242
6776.37 2140
6777.15 2276
6777.92 2368
6778.70 2406
6779.48 2508
6780.25 2395
6781.03 2464
6781.81 2513
6782.59 2520
6783.36 2358
6784.14 2233
6784.92 2237
6785.69 2332
6786.47 2191
6787.25 2056
6788.03 2013
6788.80 2017
6789.58 2067
6790.36 1906
6791.13 1904
6791.91 1977
6792.69 1919
6793.47 1910
6794.25 2006
6795.02 1936
6795.80 1817
6796.58 1808
6797.36 1791
6798.13 1869
6798.91 1899
6799.69 1848
6800.47 1964
6801.25 2093
6802.02 2018
6802.80 2022
6803.58 2015
6804.36 2032
6805.14 1979
6805.92 2010
6806.69 1993
6807.47 1992
6808.25 1961
6809.03 1940
6809.81 1927
6810.59 1855
6811.36 1935
6812.14 1955
6812.92 1939
6813.70 1898
6814.48 1920
6815.26 2056
6816.04 2007
6816.82 1949
6817.60 1859
6818.37 1921
6819.15 1923
6819.93 1879
6820.71 1972
6821.49 1887
6822.27 1781
6823.05 1795
6823.83 1833
6824.61 1877
6825.39 1803
6826.17 1798
6826.95 1798
6827.73 1794
6828.51 1783
6829.29 1818
6830.07 1877
6830.85 1845
6831.63 1821
6832.40 1711
6833.18 1818
6833.96 1847
6834.74 1922
6835.52 1760
6836.30 1866
6837.08 1834
6837.87 1719
6838.65 1728
6839.43 1796
6840.21 1727
6840.99 1761
6841.77 1758
6842.55 1773
6843.33 1785
6844.11 1694
6844.89 1704
6845.67 1758
6846.45 1753
6847.23 1798
6848.01 1838
6848.79 1869
6849.57 2011
6850.35 2077
6851.13 2138
6851.92 2219
6852.70 2198
6853.48 2280
6854.26 2291
6855.04 2227
6855.82 2092
6856.60 2173
6857.38 2068
6858.16 1943
6858.95 1948
6859.73 1961
6860.51 1836
6861.29 1858
6862.07 1809
6862.85 1824
6863.64 1782
6864.42 1824
6865.20 1743
6865.98 1766
6866.76 1770
6867.54 1787
6868.33 1784
6869.11 1807
6869.89 1771
6870.67 1717
6871.45 1745
6872.24 1802
6873.02 1794
6873.80 1783
6874.58 1769
6875.36 1712
6876.15 1705
6876.93 1728
6877.71 1868
6878.49 1855
6879.28 1849
6880.06 1938
6880.84 1915
6881.62 1889
6882.41 1923
6883.19 1986
6883.97 2018
6884.76 2058
6885.54 2074
6886.32 2235
6887.10 2320
6887.89 2346
6888.67 2319
6889.45 2270
6890.24 2283
6891.02 2366
6891.80 2228
6892.59 2086
6893.37 1995
6894.15 2013
6894.94 2000
6895.72 2007
6896.50 1936
6897.29 1853
6898.07 1920
6898.85 1957
6899.64 1951
6900.42 1915
6901.21 1983
6901.99 1997
6902.77 1976
6903.56 2025
6904.34 2090
6905.12 2176
6905.91 2186
6906.69 2251
6907.48 2284
6908.26 2366
6909.05 2359
6909.83 2284
6910.61 2274
6911.40 2228
6912.18 2099
6912.97 2000
6913.75 1991
6914.54 1952
6915.32 1879
6916.11 1911
6916.89 1981
6917.67 1957
6918.46 1986
6919.24 2084
6920.03 2109
6920.81 2198
6921.60 2270
6922.38 2266
6923.17 2453
6923.95 2562
6924.74 2627
6925.52 2458
6926.31 2397
6927.09 2399
6927.88 2298
6928.67 2162
6929.45 1974
6930.24 2013
6931.02 1905
6931.81 1908
6932.59 1857
6933.38 1792
6934.16 1743
6934.95 1840
6935.74 1845
6936.52 1883
6937.31 1847
6938.09 1771
6938.88 1900
6939.66 1902
6940.45 1858
6941.24 1813
6942.02 1867
6942.81 1919
6943.59 1956
6944.38 1955
6945.17 1954
6945.95 2038
6946.74 2115
6947.53 2083
6948.31 2055
6949.10 2087
6949.89 2154
6950.67 2157
6951.46 2031
6952.25 2104
6953.03 2103
6953.82 2150
6954.61 2128
6955.39 2030
6956.18 2060
6956.97 2176
6957.75 2146
6958.54 2178
6959.33 2116
6960.11 2146
6960.90 2160
6961.69 2171
6962.48 2138
6963.26 2146
6964.05 2192
6964.84 2139
6965.63 2120
6966.41 2230
6967.20 2222
6967.99 2162
6968.78 2336
6969.56 2255
6970.35 2310
6971.14 2339
6971.93 2378
6972.71 2273
6973.50 2409
6974.29 2573
6975.08 2507
6975.87 2557
6976.65 2607
6977.44 2686
6978.23 2847
6979.02 2963
6979.81 3131
6980.60 3269
6981.38 3181
6982.17 3440
6982.96 3588
6983.75 3743
6984.54 3920
6985.33 4315
6986.11 4466
6986.90 4749
6987.69 4888
6988.48 4850
6989.27 4712
6990.06 4469
6990.85 4187
6991.64 3749
6992.42 3388
6993.21 3127
6994.00 2942
6994.79 2831
6995.58 2819
6996.37 2743
6997.16 3011
6997.95 3311
6998.74 3550
6999.53 3693
7000.32 4116
7001.11 4287
7001.90 4516
7002.68 4412
7003.47 4163
7004.26 3915
7005.05 3568
7005.84 3359
7006.63 3052
7007.42 2797
7008.21 2561
7009.00 2416
7009.79 2311
7010.58 2169
7011.37 2078
7012.16 2102
7012.95 1923
7013.74 2045
7014.53 2000
7015.32 1958
7016.11 1959
7016.90 1919
7017.69 1939
7018.48 1952
7019.27 1822
7020.07 1810
7020.86 1868
7021.65 1790
7022.44 1791
7023.23 1855
7024.02 1978
7024.81 1892
7025.60 1849
7026.39 1855
7027.18 1913
7027.97 1854
7028.76 1979
7029.55 1964
7030.35 1975
7031.14 1985
7031.93 1984
7032.72 1899
7033.51 1930
7034.30 1845
7035.09 1818
7035.88 1810
7036.68 1896
7037.47 1909
7038.26 1925
7039.05 1860
7039.84 1928
7040.63 2001
7041.43 1994
7042.22 1963
7043.01 1966
7043.80 1882
7044.59 1989
7045.38 1940
7046.18 2040
7046.97 2104
7047.76 2165
7048.55 2112
7049.35 2110
7050.14 2250
7050.93 2253
7051.72 2218
7052.51 2180
7053.31 2170
7054.10 2089
7054.89 1937
7055.68 1890
7056.48 1883
7057.27 1849
7058.06 1749
7058.85 1636
7059.65 1744
7060.44 1741
7061.23 1761
7062.03 1732
7062.82 1749
7063.61 1799
7064.40 1708
7065.20 1763
7065.99 1732
7066.78 1785
7067.58 1677
7068.37 1774
7069.16 1747
7069.96 1745
7070.75 1709
7071.54 1744
7072.34 1690
7073.13 1642
7073.92 1627
7074.72 1653
7075.51 1646
7076.30 1594
7077.10 1603
7077.89 1643
7078.69 1722
7079.48 1664
7080.27 1642
7081.07 1721
7081.86 1655
7082.66 1634
7083.45 1685
7084.24 1669
7085.04 1629
7085.83 1646
7086.63 1716
7087.42 1617
7088.21 1578
7089.01 1641
7089.80 1669
7090.60 1618
7091.39 1567
7092.19 1635
7092.98 1530
7093.78 1538
7094.57 1581
7095.37 1610
7096.16 1537
7096.96 1581
7097.75 1568
7098.55 1520
7099.34 1562
7100.14 1461
7100.93 1476
7101.73 1513
7102.52 1403
7103.32 1385
7104.11 1469
7104.91 1354
7105.70 1380
7106.50 1455
7107.29 1510
7108.09 1426
7108.88 1327
7109.68 1411
7110.47 1406
7111.27 1289
7112.07 1323
7112.86 1361
7113.66 1409
7114.45 1351
7115.25 1438
7116.04 1460
7116.84 1481
7117.64 1465
7118.43 1491
7119.23 1478
7120.02 1455
7120.82 1390
7121.62 1455
7122.41 1345
7123.21 1438
7124.01 1411
7124.80 1491
7125.60 1451
7126.40 1412
7127.19 1415
7127.99 1491
7128.79 1411
7129.58 1358
7130.38 1295
7131.18 1450
7131.97 1484
7132.77 1425
7133.57 1445
7134.36 1436
7135.16 1440
7135.96 1438
7136.75 1409
7137.55 1498
7138.35 1422
7139.14 1414
7139.94 1411
7140.74 1428
7141.54 1470
7142.33 1476
7143.13 1496
7143.93 1493
7144.73 1459
7145.52 1425
7146.32 1517
7147.12 1518
7147.92 1472
7148.71 1404
7149.51 1388
7150.31 1401
7151.11 1399
7151.91 1391
7152.70 1345
7153.50 1337
7154.30 1332
7155.10 1326
7155.90 1358
7156.69 1351
7157.49 1372
7158.29 1310
7159.09 1396
7159.89 1393
7160.69 1400
7161.48 1365
7162.28 1395
7163.08 1384
7163.88 1427
7164.68 1357
7165.48 1407
7166.28 1417
7167.07 1416
7167.87 1297
7168.67 1398
7169.47 1396
7170.27 1436
7171.07 1388
7171.87 1401
7172.67 1433
7173.47 1425
7174.27 1427
7175.06 1446
7175.86 1407
7176.66 1426
7177.46 1402
7178.26 1399
7179.06 1260
7179.86 1327
7180.66 1364
7181.46 1340
7182.26 1369
7183.06 1382
7183.86 1487
7184.66 1519
7185.46 1603
7186.26 1507
7187.06 1495
7187.86 1428
7188.66 1439
7189.46 1485
7190.26 1384
7191.06 1400
7191.86 1297
7192.66 1308
7193.46 1278
7194.26 1235
7195.06 1299
7195.86 1268
7196.66 1257
7197.46 1333
7198.26 1330
7199.06 1321
7199.86 1391
7200.66 1406
7201.46 1314
7202.26 1346
7203.06 1347
7203.87 1386
7204.67 1323
7205.47 1410
7206.27 1404
7207.07 1317
7207.87 1317
7208.67 1312
7209.47 1329
7210.27 1321
7211.07 1338
7211.88 1333
7212.68 1362
7213.48 1289
7214.28 1330
7215.08 1427
7215.88 1375
7216.68 1438
7217.49 1392
7218.29 1366
7219.09 1389
7219.89 1375
7220.69 1343
7221.49 1353
7222.30 1355
7223.10 1419
7223.90 1384
7224.70 1362
7225.50 1379
7226.31 1377
7227.11 1273
7227.91 1273
7228.71 1330
7229.51 1286
7230.32 1266
7231.12 1280
7231.92 1212
7232.72 1287
7233.53 1256
7234.33 1306
7235.13 1360
7235.93 1356
7236.74 1393
7237.54 1390
7238.34 1419
7239.14 1490
7239.95 1552
7240.75 1449
7241.55 1483
7242.36 1482
7243.16 1574
7243.96 1488
7244.77 1346
7245.57 1489
7246.37 1444
7247.17 1361
7247.98 1321
7248.78 1270
7249.58 1301
7250.39 1301
7251.19 1332
7251.99 1429
7252.80 1345
7253.60 1429
7254.41 1365
7255.21 1338
7256.01 1298
7256.82 1335
7257.62 1309
7258.42 1328
7259.23 1398
7260.03 1277
7260.84 1326
7261.64 1289
7262.44 1298
7263.25 1205
7264.05 1252
7264.86 1333
7265.66 1375
7266.46 1429
7267.27 1312
7268.07 1328
7268.88 1421
7269.68 1446
7270.49 1425
7271.29 1400
7272.10 1344
7272.90 1376
7273.71 1443
7274.51 1464
7275.31 1427
7276.12 1357
7276.92 1492
7277.73 1445
7278.53 1449
7279.34 1515
7280.14 1597
7280.95 1582
7281.75 1601
7282.56 1640
7283.37 1668
7284.17 1774
7284.98 1775
7285.78 1940
7286.59 1971
7287.39 1918
7288.20 1988
7289.00 1880
7289.81 1743
7290.61 1704
7291.42 1671
7292.23 1509
7293.03 1526
7293.84 1536
7294.64 1516
7295.45 1439
7296.25 1532
7297.06 1536
7297.87 1567
7298.67 1518
7299.48 1532
7300.28 1617
7301.09 1598
7301.90 1693
7302.70 1681
7303.51 1695
7304.32 1655
7305.12 1663
7305.93 1651
7306.74 1661
7307.54 1729
7308.35 1802
7309.16 1790
7309.96 1780
7310.77 1717
7311.58 1805
7312.38 1846
7313.19 1768
7314.00 1889
7314.80 1855
7315.61 1747
7316.42 1803
7317.22 1812
7318.03 1867
7318.84 1869
7319.65 1996
7320.45 2073
7321.26 2095
7322.07 2191
7322.88 2206
7323.68 2086
7324.49 2035
7325.30 1958
7326.11 1791
7326.91 1811
7327.72 1732
7328.53 1613
7329.34 1605
7330.14 1567
7330.95 1560
7331.76 1629
7332.57 1590
7333.38 1613
7334.18 1574
7334.99 1571
7335.80 1566
7336.61 1570
7337.42 1564
7338.22 1503
7339.03 1487
7339.84 1474
7340.65 1522
7341.46 1494
7342.27 1552
7343.07 1445
7343.88 1359
7344.69 1407
7345.50 1414
7346.31 1479
7347.12 1498
7347.93 1606
7348.74 1584
7349.54 1528
7350.35 1545
7351.16 1532
7351.97 1597
7352.78 1531
7353.59 1559
7354.40 1533
7355.21 1495
7356.02 1409
7356.83 1446
7357.64 1460
7358.45 1411
7359.25 1506
7360.06 1385
7360.87 1494
7361.68 1444
7362.49 1441
7363.30 1512
7364.11 1509
7364.92 1534
7365.73 1506
7366.54 1537
7367.35 1512
7368.16 1578
7368.97 1591
7369.78 1570
7370.59 1616
7371.40 1615
7372.21 1601
7373.02 1542
7373.83 1552
7374.64 1609
7375.45 1635
7376.26 1641
7377.07 1667
7377.88 1773
7378.69 1811
7379.50 1829
7380.31 1870
7381.13 2103
7381.94 2082
7382.75 2138
7383.56 2189
7384.37 2123
7385.18 1991
7385.99 1921
7386.80 1826
7387.61 1768
7388.42 1700
7389.23 1598
7390.05 1548
7390.86 1504
7391.67 1532
7392.48 1441
7393.29 1407
7394.10 1387
7394.91 1379
7395.72 1469
7396.54 1424
7397.35 1454
7398.16 1499
7398.97 1506
7399.78 1680
7400.59 1748
7401.41 1758
7402.22 1796
7403.03 1690
7403.84 1766
7404.65 1812
7405.46 1860
7406.28 1773
7407.09 1686
7407.90 1705
7408.71 1635
7409.52 1673
7410.34 1709
7411.15 1545
7411.96 1511
7412.77 1503
7413.59 1415
7414.40 1347
7415.21 1376
7416.02 1330
7416.84 1324
7417.65 1198
7418.46 1320
7419.27 1378
7420.09 1361
7420.90 1332
7421.71 1322
7422.53 1282
7423.34 1276
7424.15 1338
7424.96 1309
7425.78 1236
7426.59 1304
7427.40 1219
7428.22 1220
7429.03 1273
7429.84 1316
7430.66 1337
7431.47 1237
7432.28 1312
7433.10 1273
7433.91 1292
7434.72 1373
7435.54 1379
7436.35 1337
7437.17 1244
7437.98 1201
7438.79 1190
7439.61 1318
7440.42 1263
7441.23 1272
7442.05 1338
7442.86 1356
7443.68 1227
7444.49 1257
7445.30 1278
7446.12 1247
7446.93 1271
7447.75 1301
7448.56 1274
7449.38 1281
7450.19 1225
7451.00 1205
7451.82 1206
7452.63 1263
7453.45 1281
7454.26 1244
7455.08 1258
7455.89 1279
7456.71 1267
7457.52 1231
7458.34 1219
7459.15 1269
7459.97 1244
7460.78 1237
7461.60 1227
7462.41 1249
7463.23 1306
7464.04 1394
7464.86 1378
7465.67 1350
7466.49 1317
7467.30 1296
7468.12 1277
7468.93 1323
7469.75 1356
7470.56 1313
7471.38 1326
7472.20 1295
7473.01 1339
7473.83 1349
7474.64 1293
7475.46 1304
7476.27 1259
7477.09 1288
7477.91 1217
7478.72 1252
7479.54 1217
7480.35 1206
7481.17 1252
7481.99 1221
7482.80 1210
7483.62 1198
7484.44 1244
7485.25 1204
7486.07 1194
7486.88 1274
7487.70 1295
7488.52 1246
7489.33 1230
7490.15 1270
7490.97 1219
7491.78 1219
7492.60 1284
7493.42 1252
7494.23 1211
7495.05 1265
7495.87 1198
7496.69 1197
7497.50 1231
7498.32 1193
7499.14 1242
7499.95 1139
7500.77 1243
7501.59 1273
7502.40 1233
7503.22 1219
7504.04 1233
7504.86 1224
7505.67 1300
7506.49 1336
7507.31 1301
7508.13 1302
7508.94 1163
7509.76 1167
7510.58 1181
7511.40 1210
7512.22 1191
7513.03 1062
7513.85 1133
7514.67 1179
7515.49 1174
7516.31 1183
7517.12 1194
7517.94 1165
7518.76 1175
7519.58 1259
7520.40 1261
7521.21 1201
7522.03 1292
7522.85 1183
7523.67 1207
7524.49 1215
7525.31 1230
7526.12 1313
7526.94 1305
7527.76 1315
7528.58 1248
7529.40 1212
7530.22 1293
7531.04 1294
7531.86 1231
7532.67 1249
7533.49 1206
7534.31 1253
7535.13 1267
7535.95 1260
7536.77 1322
7537.59 1307
7538.41 1283
7539.23 1332
7540.05 1223
7540.87 1268
7541.69 1296
7542.51 1296
7543.32 1307
7544.14 1314
7544.96 1316
7545.78 1263
7546.60 1285
7547.42 1333
7548.24 1368
7549.06 1350
7549.88 1349
7550.70 1298
7551.52 1353
7552.34 1333
7553.16 1344
7553.98 1352
7554.80 1414
7555.62 1480
7556.44 1395
7557.26 1394
7558.08 1442
7558.90 1439
7559.72 1439
7560.54 1464
7561.36 1532
7562.19 1524
7563.01 1480
7563.83 1531
7564.65 1523
7565.47 1538
7566.29 1521
7567.11 1497
7567.93 1449
7568.75 1546
7569.57 1511
7570.39 1501
7571.21 1484
7572.03 1517
7572.86 1579
7573.68 1498
7574.50 1474
7575.32 1485
7576.14 1568
7576.96 1551
7577.78 1527
7578.60 1534
7579.43 1521
7580.25 1472
7581.07 1480
7581.89 1398
7582.71 1487
7583.53 1510
7584.36 1558
7585.18 1662
7586.00 1683
7586.82 1802
7587.64 1728
7588.47 1670
7589.29 1762
7590.11 1823
7590.93 1868
7591.75 1920
7592.58 1807
7593.40 1938
7594.22 1771
7595.04 1768
7595.86 1757
7596.69 1727
7597.51 1764
7598.33 1789
7599.15 1814
7599.98 1794
7600.80 1851
7601.62 1911
7602.45 2052
7603.27 2180
7604.09 2298
7604.91 2470
7605.74 2502
7606.56 2568
7607.38 2568
7608.21 2364
7609.03 2387
7609.85 2270
7610.67 2188
7611.50 2182
7612.32 2049
7613.14 1985
7613.97 2007
7614.79 2134
7615.61 2186
7616.44 2052
7617.26 1975
7618.08 2026
7618.91 1982
7619.73 2033
7620.56 2006
7621.38 1953
7622.20 1984
7623.03 2018
7623.85 2034
7624.67 1870
7625.50 1983
7626.32 2019
7627.15 2092
7627.97 2246
7628.80 2424
7629.62 2657
7630.44 2950
7631.27 3120
7632.09 3362
7632.92 3357
7633.74 3478
7634.57 3331
7635.39 3183
7636.21 3029
7637.04 2630
7637.86 2433
7638.69 2250
7639.51 1886
7640.34 1833
7641.16 1740
7641.99 1668
7642.81 1628
7643.64 1501
7644.46 1514
7645.29 1506
7646.11 1403
7646.94 1357
7647.76 1364
7648.59 1357
7649.41 1411
7650.24 1324
7651.06 1362
7651.89 1335
7652.71 1363
7653.54 1471
7654.37 1408
7655.19 1421
7656.02 1368
7656.84 1336
7657.67 1313
7658.49 1309
7659.32 1402
7660.14 1363
7660.97 1347
7661.80 1359
7662.62 1376
7663.45 1293
7664.27 1345
7665.10 1363
7665.93 1387
7666.75 1362
7667.58 1341
7668.41 1335
7669.23 1455
7670.06 1396
7670.88 1379
7671.71 1492
7672.54 1439
7673.36 1368
7674.19 1338
7675.02 1354
7675.84 1274
7676.67 1282
7677.50 1308
7678.32 1302
7679.15 1339
7679.98 1269
7680.81 1304
7681.63 1351
7682.46 1386
7683.29 1340
7684.11 1304
7684.94 1321
7685.77 1365
7686.59 1407
7687.42 1327
7688.25 1355
7689.08 1373
7689.90 1349
7690.73 1334
7691.56 1306
7692.39 1350
7693.21 1402
7694.04 1312
7694.87 1255
7695.70 1307
7696.53 1404
7697.35 1430
7698.18 1360
7699.01 1419
7699.84 1420
7700.66 1369
7701.49 1381
7702.32 1346
7703.15 1343
7703.98 1314
7704.81 1274
7705.63 1334
7706.46 1349
7707.29 1344
7708.12 1308
7708.95 1205
7709.78 1213
7710.60 1172
7711.43 1200
7712.26 1233
7713.09 1189
7713.92 1175
7714.75 1174
7715.58 1190
7716.41 1170
7717.23 1140
7718.06 1134
7718.89 1170
7719.72 1128
7720.55 1190
7721.38 1195
7722.21 1184
7723.04 1139
7723.87 1130
7724.70 1168
7725.53 1145
7726.36 1201
7727.18 1196
7728.01 1146
7728.84 1137
7729.67 1198
7730.50 1221
7731.33 1238
7732.16 1181
7732.99 1097
7733.82 1153
7734.65 1148
7735.48 1073
7736.31 1107
7737.14 1166
7737.97 1099
7738.80 1135
7739.63 1148
7740.46 1243
7741.29 1281
7742.12 1200
7742.95 1156
7743.78 1131
7744.61 1174
7745.44 1232
7746.27 1270
7747.10 1383
7747.94 1478
7748.77 1514
7749.60 1625
7750.43 1603
7751.26 1489
7752.09 1434
7752.92 1339
7753.75 1308
7754.58 1285
7755.41 1245
7756.24 1201
7757.07 1136
7757.91 1201
7758.74 1174
7759.57 1039
7760.40 1092
7761.23 1027
7762.06 1017
7762.89 1102
7763.72 1127
7764.56 1148
7765.39 1160
7766.22 1172
7767.05 1085
7767.88 1079
7768.71 1042
7769.55 985
7770.38 1040
7771.21 1072
7772.04 1075
7772.87 1073
7773.70 1074
7774.54 1068
7775.37 1057
7776.20 1020
7777.03 1071
7777.86 1131
7778.70 1074
7779.53 1083
7780.36 1035
7781.19 1041
7782.03 1064
7782.86 1166
7783.69 1091
7784.52 1078
7785.36 1072
7786.19 1104
7787.02 1158
7787.85 1201
7788.69 1198
7789.52 1135
7790.35 1150
7791.19 1183
7792.02 1138
7792.85 1101
7793.68 1132
7794.52 1050
7795.35 1067
7796.18 1088
7797.02 1062
7797.85 1092
7798.68 1160
7799.52 1121
7800.35 1125
7801.18 1159
7802.02 1161
7802.85 1104
7803.68 1044
7804.52 1129
7805.35 1232
7806.18 1175
7807.02 1096
7807.85 1100
7808.69 1181
7809.52 1160
7810.35 1137
7811.19 1184
7812.02 1212
7812.86 1238
7813.69 1333
7814.52 1251
7815.36 1260
7816.19 1260
7817.03 1341
7817.86 1339
7818.70 1226
7819.53 1320
7820.36 1280
7821.20 1212
7822.03 1191
7822.87 1206
7823.70 1178
7824.54 1131
7825.37 1143
7826.21 1189
7827.04 1169
7827.88 1159
7828.71 1214
7829.55 1150
7830.38 1118
7831.22 1196
7832.05 1134
7832.89 1156
7833.72 1062
7834.56 1110
7835.39 1149
7836.23 1179
7837.06 1186
7837.90 1141
7838.73 1053
7839.57 1133
7840.40 1161
7841.24 1130
7842.07 1122
7842.91 1140
7843.75 1150
7844.58 1075
7845.42 1154
7846.25 1122
7847.09 1126
7847.93 1127
7848.76 1090
7849.60 1083
7850.43 1080
7851.27 1135
7852.11 1068
7852.94 1081
7853.78 1074
7854.61 1090
7855.45 1165
7856.29 1211
7857.12 1165
7857.96 1165
7858.80 1138
7859.63 1279
7860.47 1227
7861.31 1226
7862.14 1189
7862.98 1237
7863.82 1194
7864.65 1215
7865.49 1241
7866.33 1102
7867.16 1072
7868.00 1105
7868.84 1109
7869.67 1088
7870.51 1142
7871.35 1171
7872.19 1119
7873.02 1169
7873.86 1248
7874.70 1172
7875.53 1179
7876.37 1319
7877.21 1334
7878.05 1323
7878.88 1334
7879.72 1324
7880.56 1229
7881.40 1263
7882.24 1270
7883.07 1291
7883.91 1198
7884.75 1135
7885.59 1086
7886.42 1077
7887.26 996
7888.10 1030
7888.94 1151
7889.78 1132
7890.62 1045
7891.45 1120
7892.29 1101
7893.13 1116
7893.97 1184
7894.81 1160
7895.65 1084
7896.48 1077
7897.32 1063
7898.16 1059
7899.00 1113
7899.84 1082
7900.68 1149
7901.52 1138
7902.35 1084
7903.19 1114
7904.03 1062
7904.87 1088
7905.71 1139
7906.55 1132
7907.39 1057
7908.23 1088
7909.07 1059
7909.91 1063
7910.75 1015
7911.58 967
7912.42 956
7913.26 1053
7914.10 1037
7914.94 1088
7915.78 1048
7916.62 1121
7917.46 1125
7918.30 1134
7919.14 1118
7919.98 1119
7920.82 1048
7921.66 1063
7922.50 957
7923.34 932
7924.18 965
7925.02 946
7925.86 956
7926.70 965
7927.54 962
7928.38 938
7929.22 890
7930.06 943
7930.90 929
7931.74 1038
7932.58 964
7933.42 973
7934.26 1002
7935.10 984
7935.94 1015
7936.78 910
7937.62 931
7938.47 965
7939.31 952
7940.15 1011
7940.99 1016
7941.83 1014
7942.67 991
7943.51 986
7944.35 1009
7945.19 1003
7946.03 1075
7946.88 1064
7947.72 1090
7948.56 1075
7949.40 999
7950.24 1020
7951.08 1055
7951.92 1042
7952.76 1020
7953.61 1060
7954.45 1062
7955.29 1107
7956.13 1184
7956.97 1149
7957.81 1130
7958.66 1129
7959.50 1065
7960.34 993
7961.18 995
7962.02 1034
7962.87 1050
7963.71 998
7964.55 1092
7965.39 962
7966.23 972
7967.08 994
7967.92 1019
7968.76 1072
7969.60 1002
7970.45 1033
7971.29 1079
7972.13 1035
7972.97 1110
7973.82 1077
7974.66 968
7975.50 1022
7976.34 1059
7977.19 1007
7978.03 948
7978.87 963
7979.72 1033
7980.56 1064
7981.40 969
7982.24 1043
7983.09 1049
7983.93 927
7984.77 1021
7985.62 1003
7986.46 1032
7987.30 945
7988.15 961
7988.99 995
7989.83 962
7990.68 958
7991.52 944
7992.36 901
7993.21 959
7994.05 917
7994.90 876
7995.74 906
7996.58 943
7997.43 880
7998.27 867
7999.11 933
7999.96 977
8000.80 901
8001.65 890
8002.49 898
8003.34 917
8004.18 897
8005.02 882
8005.87 940
8006.71 929
8007.56 913
8008.40 923
8009.25 864
8010.09 913
8010.93 919
8011.78 904
8012.62 952
8013.47 947
8014.31 908
8015.16 976
8016.00 910
8016.85 922
8017.69 965
8018.54 944
8019.38 869
8020.23 937
8021.07 903
8021.92 990
8022.76 960
8023.61 955
8024.45 939
8025.30 952
8026.14 938
8026.99 936
8027.83 909
8028.68 950
8029.53 970
8030.37 954
8031.22 933
8032.06 952
8032.91 925
8033.75 909
8034.60 930
8035.45 931
8036.29 948
8037.14 960
8037.98 919
8038.83 922
8039.68 892
8040.52 928
8041.37 945
8042.21 888
8043.06 845
8043.91 884
8044.75 905
8045.60 927
8046.45 934
8047.29 963
8048.14 981
8048.99 949
8049.83 963
8050.68 874
8051.53 877
8052.37 885
8053.22 917
8054.07 913
8054.91 868
8055.76 873
8056.61 876
8057.45 922
8058.30 870
8059.15 811
8060.00 899
8060.84 866
8061.69 826
8062.54 874
8063.38 885
8064.23 888
8065.08 894
8065.93 860
8066.77 827
8067.62 851
8068.47 893
8069.32 874
8070.16 838
8071.01 814
8071.86 841
8072.71 913
8073.56 845
8074.40 845
8075.25 858
8076.10 900
8076.95 937
8077.80 870
8078.64 845
8079.49 886
8080.34 926
8081.19 926
8082.04 896
8082.89 868
8083.73 900
8084.58 922
8085.43 924
8086.28 868
8087.13 898
8087.98 897
8088.82 924
8089.67 901
8090.52 896
8091.37 861
8092.22 840
8093.07 856
8093.92 895
8094.77 846
8095.62 849
8096.46 876
8097.31 865
8098.16 894
8099.01 863
8099.86 919
8100.71 894
8101.56 900
8102.41 936
8103.26 909
8104.11 903
8104.96 874
8105.81 887
8106.66 885
8107.51 915
8108.36 930
8109.21 934
8110.06 849
8110.91 845
8111.76 900
8112.61 915
8113.46 888
8114.31 955
8115.16 837
8116.01 863
8116.86 926
8117.71 901
8118.56 871
8119.41 895
8120.26 964
8121.11 949
8121.96 930
8122.81 938
8123.66 961
8124.51 958
8125.36 979
8126.21 893
8127.06 940
8127.91 910
8128.76 917
8129.61 890
8130.46 934
8131.31 979
8132.17 983
8133.02 889
8133.87 985
8134.72 989
8135.57 978
8136.42 1033
8137.27 1044
8138.12 964
8138.97 955
8139.83 1001
8140.68 1062
8141.53 1122
8142.38 1056
8143.23 1089
8144.08 1066
8144.94 1108
8145.79 1042
8146.64 1059
8147.49 1020
8148.34 1078
8149.19 1082
8150.05 946
8150.90 1020
8151.75 1072
8152.60 1044
8153.45 1076
8154.31 1069
8155.16 1138
8156.01 1149
8156.86 1071
8157.71 1063
8158.57 1015
8159.42 1083
8160.27 1078
8161.12 956
8161.98 997
8162.83 1038
8163.68 971
8164.53 931
8165.39 925
8166.24 863
8167.09 894
8167.95 922
8168.80 973
8169.65 974
8170.50 1017
8171.36 971
8172.21 1026
8173.06 906
8173.92 913
8174.77 951
8175.62 967
8176.48 970
8177.33 944
8178.18 919
8179.04 910
8179.89 1004
8180.74 914
8181.60 891
8182.45 843
8183.30 834
8184.16 862
8185.01 923
8185.86 845
8186.72 913
8187.57 941
8188.43 880
8189.28 883
8190.13 873
8190.99 886
8191.84 803
8192.70 870
8193.55 880
8194.40 939
8195.26 908
8196.11 950
8196.97 961
8197.82 915
8198.68 858
8199.53 846
8200.39 910
8201.24 896
8202.09 830
8202.95 886
8203.80 898
8204.66 893
8205.51 891
8206.37 862
8207.22 903
8208.08 884
8208.93 903
8209.79 878
8210.64 920
8211.50 872
8212.35 891
8213.21 845
8214.06 916
8214.92 937
8215.77 907
8216.63 926
8217.49 901
8218.34 941
8219.20 953
8220.05 942
8220.91 904
8221.76 867
8222.62 930
8223.47 997
8224.33 878
8225.19 942
8226.04 901
8226.90 960
8227.75 974
8228.61 907
8229.47 911
8230.32 900
8231.18 965
8232.03 902
8232.89 908
8233.75 901
8234.60 955
8235.46 921
8236.32 899
8237.17 855
8238.03 890
8238.88 851
8239.74 834
8240.60 848
8241.45 846
8242.31 851
8243.17 917
8244.02 899
8244.88 869
8245.74 907
8246.60 874
8247.45 918
8248.31 869
8249.17 936
8250.02 892
8250.88 889
8251.74 944
8252.59 938
8253.45 913
8254.31 997
8255.17 945
8256.02 896
8256.88 895
8257.74 939
8258.60 842
8259.45 843
8260.31 877
8261.17 858
8262.03 894
8262.89 922
8263.74 902
8264.60 841
8265.46 914
8266.32 903
8267.17 894
8268.03 913
8268.89 882
8269.75 948
8270.61 1001
8271.47 969
8272.32 871
8273.18 917
8274.04 913
8274.90 971
8275.76 886
8276.62 940
8277.47 879
8278.33 910
8279.19 922
8280.05 942
8280.91 943
8281.77 966
8282.63 886
8283.48 838
8284.34 909
8285.20 892
8286.06 918
8286.92 928
8287.78 953
8288.64 912
8289.50 966
8290.36 866
8291.22 945
8292.08 959
8292.94 975
8293.79 1020
8294.65 1028
8295.51 998
8296.37 985
8297.23 1022
8298.09 1037
8298.95 1015
8299.81 1002
8300.67 1026
8301.53 1031
8302.39 1099
8303.25 1060
8304.11 1073
8304.97 1076
8305.83 1079
8306.69 1071
8307.55 1063
8308.41 1109
8309.27 1082
8310.13 1086
8310.99 1082
8311.85 1044
8312.71 1123
8313.57 1114
8314.43 1118
8315.29 1202
8316.15 1205
8317.01 1300
8317.88 1279
8318.74 1312
8319.60 1254
8320.46 1210
8321.32 1245
8322.18 1155
8323.04 1078
8323.90 1026
8324.76 997
8325.62 938
8326.48 964
8327.34 944
8328.21 974
8329.07 975
8329.93 959
8330.79 975
8331.65 978
8332.51 1018
8333.37 1016
8334.24 1011
8335.10 1049
8335.96 937
8336.82 913
8337.68 974
8338.54 950
8339.41 937
8340.27 1019
8341.13 1051
8341.99 994
8342.85 1043
8343.71 1033
8344.58 1093
8345.44 1117
8346.30 1116
8347.16 1119
8348.02 1120
8348.89 1081
8349.75 1026
8350.61 1043
8351.47 981
8352.34 1049
8353.20 995
8354.06 989
8354.92 938
8355.79 961
8356.65 931
8357.51 1011
8358.37 966
8359.24 964
8360.10 941
8360.96 1001
8361.83 961
8362.69 983
8363.55 902
8364.41 853
8365.28 929
8366.14 955
8367.00 958
8367.87 955
8368.73 965
8369.59 947
8370.46 953
8371.32 951
8372.18 942
8373.05 935
8373.91 983
8374.77 924
8375.64 958
8376.50 925
8377.37 921
8378.23 962
8379.09 1006
8379.96 1001
8380.82 1008
8381.68 1020
8382.55 980
8383.41 995
8384.28 951
8385.14 1081
8386.01 1015
8386.87 1080
8387.73 947
8388.60 1008
8389.46 978
8390.33 956
8391.19 1000
8392.06 1012
8392.92 1042
8393.78 1039
8394.65 1059
8395.51 1064
8396.38 1063
8397.24 1041
8398.11 997
8398.97 1067
8399.84 1067
8400.70 1046
8401.57 1082
8402.43 1013
8403.30 990
8404.16 1015
8405.03 1033
8405.89 1048
8406.76 998
8407.62 1050
8408.49 1017
8409.35 1008
8410.22 968
8411.08 995
8411.95 1065
8412.82 1094
8413.68 1119
8414.55 1085
8415.41 1084
8416.28 1085
8417.14 1102
8418.01 1107
8418.88 1026
8419.74 1026
8420.61 1076
8421.47 1093
8422.34 1111
8423.21 1105
8424.07 1070
8424.94 1120
8425.80 1200
8426.67 1165
8427.54 1178
8428.40 1130
8429.27 1178
8430.14 1226
8431.00 1194
8431.87 1176
8432.74 1152
8433.60 1169
8434.47 1273
8435.34 1223
8436.20 1219
8437.07 1252
8437.94 1255
8438.80 1242
8439.67 1218
8440.54 1370
8441.40 1349
8442.27 1351
8443.14 1424
8444.00 1473
8444.87 1379
8445.74 1408
8446.61 1492
8447.47 1478
8448.34 1449
8449.21 1371
8450.08 1442
8450.94 1460
8451.81 1551
8452.68 1634
8453.55 1761
8454.41 1897
8455.28 2062
8456.15 2350
8457.02 2531
8457.88 2678
8458.75 2851
8459.62 2825
8460.49 2833
8461.36 2616
8462.22 2291
8463.09 2106
8463.96 1922
8464.83 1812
8465.70 1792
8466.57 1742
8467.43 1779
8468.30 1859
8469.17 1962
8470.04 2097
8470.91 2214
8471.78 2236
8472.65 2173
8473.51 2167
8474.38 2127
8475.25 2029
8476.12 1806
8476.99 1763
8477.86 1629
8478.73 1540
8479.60 1442
8480.46 1468
8481.33 1466
8482.20 1339
8483.07 1309
8483.94 1295
8484.81 1330
8485.68 1269
8486.55 1231
8487.42 1271
8488.29 1228
8489.16 1285
8490.03 1198
8490.90 1268
8491.77 1285
8492.64 1251
8493.51 1221
8494.37 1258
8495.24 1335
8496.11 1255
8496.98 1238
8497.85 1274
8498.72 1285
8499.59 1324
8500.46 1250
8501.33 1198
8502.20 1172
8503.07 1210
8503.94 1277
8504.82 1173
8505.69 1170
8506.56 1205
8507.43 1220
8508.30 1305
8509.17 1326
8510.04 1306
8510.91 1284
8511.78 1312
8512.65 1262
8513.52 1291
8514.39 1310
8515.26 1294
8516.13 1255
8517.00 1248
8517.87 1322
8518.75 1362
8519.62 1220
8520.49 1176
8521.36 1253
8522.23 1276
8523.10 1186
8523.97 1227
8524.84 1242
8525.71 1270
8526.59 1188
8527.46 1261
8528.33 1338
8529.20 1339
8530.07 1352
8530.94 1359
8531.82 1328
8532.69 1339
8533.56 1396
8534.43 1413
8535.30 1440
8536.17 1418
8537.05 1421
8537.92 1473
8538.79 1400
8539.66 1412
8540.53 1404
8541.41 1458
8542.28 1356
8543.15 1340
8544.02 1312
8544.90 1301
8545.77 1274
8546.64 1300
8547.51 1348
8548.39 1281
8549.26 1345
8550.13 1387
8551.00 1530
8551.88 1642
8552.75 1824
8553.62 2121
8554.49 2247
8555.37 2386
8556.24 2414
8557.11 2333
8557.99 2179
8558.86 1980
8559.73 1886
8560.60 1740
8561.48 1567
8562.35 1463
8563.22 1326
8564.10 1213
8564.97 1193
8565.84 1173
8566.72 1168
8567.59 1064
8568.46 1080
8569.34 1120
8570.21 1145
8571.09 1111
8571.96 1095
8572.83 1081
8573.71 1090
8574.58 1113
8575.45 1113
8576.33 1120
8577.20 1083
8578.08 1054
8578.95 1053
8579.82 1054
8580.70 1042
8581.57 1152
8582.45 1195
8583.32 1259
8584.20 1176
8585.07 1129
8585.94 1135
8586.82 1107
8587.69 1103
8588.57 1007
8589.44 1079
8590.32 1122
8591.19 1064
8592.07 1010
8592.94 1050
8593.82 982
8594.69 1085
8595.57 1059
8596.44 1050
8597.32 1072
8598.19 1023
8599.07 1062
8599.94 1107
8600.82 1058
8601.69 1074
8602.57 1061
8603.44 1017
8604.32 983
8605.19 1021
8606.07 1024
8606.94 1013
8607.82 1025
8608.69 1034
8609.57 1061
8610.45 1021
8611.32 1088
8612.20 1025
8613.07 1049
8613.95 1058
8614.82 1043
8615.70 1076
8616.58 1070
8617.45 1008
8618.33 1029
8619.21 1094
8620.08 1046
8620.96 1023
8621.83 1048
8622.71 1081
8623.59 1087
8624.46 1107
8625.34 1055
8626.22 1051
8627.09 1076
8627.97 1054
8628.85 1021
8629.72 1048
8630.60 1056
8631.48 1082
8632.35 1061
8633.23 961
8634.11 1000
8634.98 1052
8635.86 1043
8636.74 994
8637.61 1033
8638.49 984
8639.37 1076
8640.24 1057
8641.12 1032
8642.00 1028
8642.88 1153
8643.75 1137
8644.63 1084
8645.51 1105
8646.39 1069
8647.26 1038
8648.14 984
8649.02 1020
8649.90 1083
8650.77 1096
8651.65 1076
8652.53 1048
8653.41 1008
8654.29 1016
8655.16 1023
8656.04 1043
8656.92 1040
8657.80 982
8658.68 991
8659.55 1002
8660.43 981
8661.31 952
8662.19 970
8663.07 921
8663.95 975
8664.82 1009
8665.70 978
8666.58 998
8667.46 1026
8668.34 1030
8669.22 1016
8670.10 1055
8670.97 1060
8671.85 1089
8672.73 1066
8673.61 1096
8674.49 1146
8675.37 1135
8676.25 1136
8677.13 1129
8678.01 1119
8678.88 1111
8679.76 1136
8680.64 1109
8681.52 1042
8682.40 1124
8683.28 988
8684.16 1006
8685.04 1043
8685.92 1052
8686.80 1008
8687.68 1079
8688.56 1128
8689.44 1301
8690.32 1332
8691.20 1412
8692.08 1666
8692.96 1692
8693.84 1724
8694.72 1737
8695.60 1735
8696.48 1671
8697.36 1589
8698.24 1457
8699.12 1375
8700.00 1233
8700.88 1098
8701.76 980
8702.64 921
8703.52 950
8704.40 942
8705.28 913
8706.16 857
8707.04 870
8707.92 901
8708.80 948
8709.68 938
8710.56 875
8711.44 875
8712.33 904
8713.21 961
8714.09 952
8714.97 895
8715.85 856
8716.73 854
8717.61 825
8718.49 848
8719.37 865
8720.25 801
8721.14 810
8722.02 873
8722.90 822
8723.78 878
8724.66 913
8725.54 897
8726.42 924
8727.31 894
8728.19 903
8729.07 984
8729.95 1022
8730.83 992
8731.72 1017
8732.60 1008
8733.48 1005
8734.36 943
8735.24 898
8736.12 832
8737.01 871
8737.89 843
8738.77 850
8739.65 848
8740.54 837
8741.42 810
8742.30 835
8743.18 786
8744.07 822
8744.95 832
8745.83 861
8746.71 839
8747.60 785
8748.48 819
8749.36 813
8750.24 872
8751.13 841
8752.01 844
8752.89 876
8753.77 915
8754.66 831
8755.54 891
8756.42 915
8757.31 909
8758.19 998
8759.07 1032
8759.96 942
8760.84 977
8761.72 1019
8762.61 982
8763.49 996
8764.37 961
8765.26 915
8766.14 950
8767.02 960
8767.91 922
8768.79 838
8769.68 822
8770.56 852
8771.44 883
8772.33 835
8773.21 873
8774.09 832
8774.98 853
8775.86 818
8776.75 794
8777.63 766
8778.52 782
8779.40 793
8780.28 794
8781.17 874
8782.05 838
8782.94 801
8783.82 832
8784.71 837
8785.59 772
8786.47 800
8787.36 825
8788.24 823
8789.13 813
8790.01 819
8790.90 768
8791.78 696
8792.67 783
8793.55 851
8794.44 792
8795.32 820
8796.21 808
8797.09 822
8797.98 774
8798.86 833
8799.75 794
8800.63 855
8801.52 848
8802.41 789
8803.29 755
8804.18 867
8805.06 870
8805.95 754
8806.83 777
8807.72 759
8808.60 777
8809.49 728
8810.38 698
8811.26 730
8812.15 743
8813.03 735
8813.92 784
8814.81 733
8815.69 691
8816.58 711
8817.46 691
8818.35 724
8819.24 728
8820.12 702
8821.01 757
8821.89 763
8822.78 703
8823.67 702
8824.55 746
8825.44 757
8826.33 739
8827.21 738
8828.10 773
8828.99 752
8829.87 750
8830.76 742
8831.65 728
8832.53 716
8833.42 770
8834.31 730
8835.20 702
8836.08 713
8836.97 740
8837.86 671
8838.74 692
8839.63 720
8840.52 696
8841.41 685
8842.29 743
8843.18 720
8844.07 729
8844.96 716
8845.84 711
8846.73 694
8847.62 706
8848.51 722
8849.39 654
8850.28 697
8851.17 766
8852.06 667
8852.95 672
8853.83 658
8854.72 699
8855.61 679
8856.50 621
8857.39 644
8858.27 648
8859.16 675
8860.05 685
8860.94 693
8861.83 628
8862.72 648
8863.60 666
8864.49 654
8865.38 597
8866.27 660
8867.16 692
8868.05 689
8868.94 682
8869.83 648
8870.71 690
8871.60 681
8872.49 616
8873.38 618
8874.27 630
8875.16 671
8876.05 663
8876.94 651
8877.83 659
8878.72 650
8879.60 648
8880.49 605
8881.38 666
8882.27 618
8883.16 643
8884.05 667
8884.94 690
8885.83 655
8886.72 602
8887.61 663
8888.50 639
8889.39 578
8890.28 640
8891.17 631
8892.06 615
8892.95 616
8893.84 593
8894.73 660
8895.62 656
8896.51 612
8897.40 641
8898.29 637
8899.18 614
8900.07 647
8900.96 663
8901.85 580
8902.74 602
8903.63 631
8904.52 638
8905.41 625
8906.30 590
8907.19 597
8908.08 654
8908.98 651
8909.87 594
8910.76 626
8911.65 602
8912.54 637
8913.43 634
8914.32 586
8915.21 619
8916.10 642
8916.99 653
8917.89 586
8918.78 588
8919.67 607
8920.56 636
8921.45 636
8922.34 594
8923.23 577
8924.13 597
8925.02 608
8925.91 602
8926.80 592
8927.69 616
8928.58 619
8929.48 591
8930.37 566
8931.26 574
8932.15 611
8933.04 643
8933.93 638
8934.83 611
8935.72 568
8936.61 615
8937.50 605
8938.40 604
8939.29 620
8940.18 596
8941.07 603
8941.96 629
8942.86 582
8943.75 561
8944.64 522
8945.53 605
8946.43 614
8947.32 607
8948.21 606
8949.11 555
8950.00 620
8950.89 600
8951.78 629
8952.68 527
8953.57 561
8954.46 594
8955.36 632
8956.25 618
8957.14 604
8958.04 630
8958.93 612
8959.82 610
8960.72 590
8961.61 617
8962.50 616
8963.40 558
8964.29 625
8965.18 593
8966.08 562
8966.97 614
8967.86 610
8968.76 595
8969.65 636
8970.54 584
8971.44 607
8972.33 646
8973.23 591
8974.12 642
8975.01 657
8975.91 596
8976.80 623
8977.70 608
8978.59 546
8979.49 604
8980.38 636
8981.27 583
8982.17 573
8983.06 555
8983.96 582
8984.85 602
8985.75 587
8986.64 521
8987.54 572
8988.43 601
8989.33 538
8990.22 563
8991.12 583
8992.01 557
8992.90 562
8993.80 612
8994.69 607
8995.59 533
8996.49 608
8997.38 601
8998.28 546
8999.17 569
9000.07 577
9000.96 578
9001.86 580
9002.75 554
9003.65 561
9004.54 548
9005.44 542
9006.33 637
9007.23 562
9008.13 555
9009.02 601
9009.92 572
9010.81 547
9011.71 569
9012.60 544
9013.50 534
9014.40 585
9015.29 544
9016.19 560
9017.09 570
9017.98 547
9018.88 544
9019.77 554
9020.67 562
9021.57 581
9022.46 570
9023.36 563
9024.26 546
9025.15 588
9026.05 561
9026.95 518
9027.84 571
9028.74 533
9029.64 539
9030.53 567
9031.43 595
9032.33 558
9033.22 561
9034.12 607
9035.02 620
9035.91 601
9036.81 559
9037.71 591
9038.61 622
9039.50 518
9040.40 584
9041.30 592
9042.20 559
9043.09 554
9043.99 563
9044.89 575
9045.79 533
9046.68 536
9047.58 531
9048.48 585
9049.38 566
9050.27 594
9051.17 551
9052.07 582
9052.97 613
9053.87 586
9054.76 607
9055.66 568
9056.56 572
9057.46 596
9058.36 621
9059.25 578
9060.15 562
9061.05 605
9061.95 639
9062.85 600
9063.75 603
9064.64 605
9065.54 572
9066.44 621
9067.34 639
9068.24 648
9069.14 615
9070.04 598
9070.94 634
9071.83 603
9072.73 599
9073.63 571
9074.53 626
9075.43 590
9076.33 609
9077.23 624
9078.13 529
9079.03 545
9079.93 543
9080.83 599
9081.72 587
9082.62 543
9083.52 589
9084.42 580
9085.32 529
9086.22 588
9087.12 604
9088.02 578
9088.92 555
9089.82 617
9090.72 631
9091.62 662
9092.52 608
9093.42 600
9094.32 549
9095.22 584
9096.12 613
9097.02 586
9097.92 623
9098.82 586
9099.72 536
9100.62 534
9101.52 602
9102.42 569
9103.32 560
9104.22 552
9105.12 557
9106.02 545
9106.92 456
9107.83 519
9108.73 512
9109.63 532
9110.53 547
9111.43 542
9112.33 538
9113.23 533
9114.13 533
9115.03 551
9115.93 519
9116.83 518
9117.74 551
9118.64 510
9119.54 494
9120.44 560
9121.34 549
9122.24 512
9123.14 520
9124.04 525
9124.95 545
9125.85 558
9126.75 564
9127.65 538
9128.55 499
9129.45 532
9130.36 562
9131.26 502
9132.16 484
9133.06 516
9133.96 524
9134.87 528
9135.77 539
9136.67 472
9137.57 537
9138.47 582
9139.38 576
9140.28 583
9141.18 562
9142.08 569
9142.99 536
9143.89 557
9144.79 537
9145.69 532
9146.60 487
9147.50 474
9148.40 531
9149.30 523
9150.21 513
9151.11 496
9152.01 601
9152.92 577
9153.82 562
9154.72 516
9155.62 573
9156.53 558
9157.43 541
9158.33 538
9159.24 547
9160.14 513
9161.04 503
9161.95 467
9162.85 516
9163.75 554
9164.66 527
9165.56 513
9166.46 526
9167.37 529
9168.27 550
9169.17 532
9170.08 480
9170.98 543
9171.89 467
9172.79 538
9173.69 496
9174.60 501
9175.50 506
9176.41 534
9177.31 519
9178.21 537
9179.12 533
9180.02 520
9180.93 513
9181.83 525
9182.74 562
9183.64 498
9184.54 556
9185.45 527
9186.35 558
9187.26 550
9188.16 497
9189.07 536
9189.97 538
9190.88 554
9191.78 561
9192.69 519
9193.59 528
9194.50 515
9195.40 497
9196.31 530
9197.21 570
9198.12 591
9199.02 633
9199.93 666
9200.83 630
9201.74 703
9202.64 768
9203.55 684
9204.45 606
9205.36 638
9206.26 619
9207.17 586
9208.08 561
9208.98 552
9209.89 559
9210.79 511
9211.70 566
9212.60 547
9213.51 545
9214.42 555
9215.32 566
9216.23 545
9217.13 532
9218.04 565
9218.95 554
9219.85 527
9220.76 529
9221.66 574
9222.57 581
9223.48 580
9224.38 537
9225.29 529
9226.20 515
9227.10 514
9228.01 479
9228.92 467
9229.82 508
9230.73 561
9231.64 532
9232.54 518
9233.45 510
9234.36 557
9235.26 547
9236.17 502
9237.08 511
9237.99 468
9238.89 520
9239.80 533
9240.71 512
9241.61 483
9242.52 512
9243.43 550
9244.34 499
9245.24 457
9246.15 467
9247.06 458
9247.97 464
9248.87 511
9249.78 517
9250.69 511
9251.60 459
9252.50 505
9253.41 477
9254.32 499
9255.23 484
9256.14 523
9257.04 492
9257.95 535
9258.86 506
9259.77 565
9260.68 578
9261.59 528
9262.49 511
9263.40 554
9264.31 543
9265.22 566
9266.13 514
9267.04 463
9267.94 495
9268.85 552
9269.76 544
9270.67 447
9271.58 518
9272.49 479
9273.40 496
9274.31 496
9275.21 503
9276.12 518
9277.03 533
9277.94 548
9278.85 507
9279.76 505
9280.67 533
9281.58 530
9282.49 483
9283.40 514
9284.31 528
9285.22 518
9286.12 524
9287.03 501
9287.94 485
9288.85 526
9289.76 506
9290.67 538
9291.58 521
9292.49 530
9293.40 519
9294.31 535
9295.22 607
9296.13 516
9297.04 545
9297.95 562
9298.86 537
9299.77 531
9300.68 500
9301.59 523
9302.50 555
9303.41 534
9304.32 551
9305.23 551
9306.14 587
9307.05 568
9307.96 595
9308.88 597
9309.79 536
9310.70 584
9311.61 570
9312.52 640
9313.43 542
9314.34 509
9315.25 555
9316.16 581
9317.07 533
9317.98 516
9318.89 526
9319.81 540
9320.72 498
9321.63 519
9322.54 509
9323.45 502
9324.36 505
9325.27 515
9326.18 496
9327.10 517
9328.01 523
9328.92 521
9329.83 480
9330.74 480
9331.65 501
9332.57 513
9333.48 540
9334.39 575
9335.30 505
9336.21 501
9337.12 520
9338.04 521
9338.95 509
9339.86 507
9340.77 520
9341.69 592
9342.60 592
9343.51 558
9344.42 516
9345.33 565
9346.25 573
9347.16 531
9348.07 535
9348.98 525
9349.90 498
9350.81 535
9351.72 507
9352.63 498
9353.55 502
9354.46 508
9355.37 550
9356.29 535
9357.20 551
9358.11 492
9359.02 535
9359.94 557
9360.85 528
9361.76 524
9362.68 551
9363.59 547
9364.50 566
9365.42 569
9366.33 501
9367.24 503
9368.16 484
9369.07 509
9369.98 499
9370.90 544
9371.81 538
9372.73 538
9373.64 557
9374.55 564
9375.47 538
9376.38 579
9377.29 577
9378.21 528
9379.12 550
9380.04 547
9380.95 556
9381.86 493
9382.78 512
9383.69 515
9384.61 551
9385.52 535
9386.44 538
9387.35 569
9388.26 586
9389.18 555
9390.09 568
9391.01 650
9391.92 618
9392.84 578
9393.75 580
9394.67 610
9395.58 619
9396.50 605
9397.41 621
9398.33 604
9399.24 581
9400.16 609
9401.07 613
9401.99 589
9402.90 557
9403.82 546
9404.73 561
9405.65 521
9406.56 565
9407.48 578
9408.39 590
9409.31 533
9410.22 562
9411.14 542
9412.06 547
9412.97 534
9413.89 589
9414.80 570
9415.72 522
9416.63 535
9417.55 577
9418.47 575
9419.38 558
9420.30 549
9421.21 564
9422.13 554
9423.05 530
9423.96 570
9424.88 521
9425.80 525
9426.71 551
9427.63 594
9428.54 556
9429.46 539
9430.38 549
9431.29 566
9432.21 598
9433.13 551
9434.04 544
9434.96 561
9435.88 558
9436.79 520
9437.71 592
9438.63 647
9439.55 572
9440.46 578
9441.38 629
9442.30 560
9443.21 596
9444.13 596
9445.05 614
9445.96 589
9446.88 584
9447.80 606
9448.72 684
9449.63 639
9450.55 656
9451.47 649
9452.39 693
9453.30 792
9454.22 803
9455.14 764
9456.06 808
9456.98 743
9457.89 742
9458.81 729
9459.73 681
9460.65 571
9461.57 598
9462.48 606
9463.40 564
9464.32 568
9465.24 601
9466.16 592
9467.07 551
9467.99 572
9468.91 580
9469.83 558
9470.75 564
9471.67 565
9472.58 546
9473.50 555
9474.42 532
9475.34 543
9476.26 587
9477.18 631
9478.10 589
9479.02 619
9479.93 644
9480.85 603
9481.77 638
9482.69 633
9483.61 700
9484.53 683
9485.45 585
9486.37 612
9487.29 607
9488.21 537
9489.13 526
9490.05 518
9490.97 581
9491.88 595
9492.80 567
9493.72 574
9494.64 565
9495.56 560
9496.48 555
9497.40 526
9498.32 510
9499.24 513
9500.16 520
9501.08 524
9502.00 511
9502.92 500
9503.84 524
9504.76 546
9505.68 549
9506.60 603
9507.52 491
9508.44 516
9509.36 553
9510.28 575
9511.20 611
9512.12 564
9513.05 534
9513.97 562
9514.89 503
9515.81 535
9516.73 568
9517.65 555
9518.57 543
9519.49 490
9520.41 530
9521.33 528
9522.25 543
9523.17 545
9524.09 532
9525.02 520
9525.94 545
9526.86 529
9527.78 622
9528.70 581
9529.62 544
9530.54 536
9531.46 517
9532.39 563
9533.31 553
9534.23 559
9535.15 537
9536.07 555
9536.99 551
9537.92 577
9538.84 589
9539.76 536
9540.68 541
9541.60 565
9542.53 538
9543.45 508
9544.37 561
9545.29 540
9546.21 501
9547.14 548
9548.06 542
9548.98 507
9549.90 544
9550.82 634
9551.75 602
9552.67 557
9553.59 575
9554.51 585
9555.44 573
9556.36 519
9557.28 528
9558.21 556
9559.13 582
9560.05 588
9560.97 564
9561.90 587
9562.82 583
9563.74 550
9564.67 581
9565.59 536
9566.51 512
9567.43 528
9568.36 561
9569.28 585
9570.20 574
9571.13 560
9572.05 615
9572.97 566
9573.90 553
9574.82 600
9575.74 549
9576.67 590
9577.59 578
9578.52 609
9579.44 619
9580.36 579
9581.29 545
9582.21 545
9583.13 549
9584.06 565
9584.98 600
9585.91 614
9586.83 535
9587.76 596
9588.68 572
9589.60 575
9590.53 586
9591.45 566
9592.38 624
9593.30 652
9594.23 626
9595.15 584
9596.07 570
9597.00 558
9597.92 590
9598.85 587
9599.77 634
9600.70 614
9601.62 614
9602.55 597
9603.47 615
9604.40 628
9605.32 625
9606.25 622
9607.17 681
9608.10 638
9609.02 643
9609.95 672
9610.87 682
9611.80 633
9612.72 646
9613.65 657
9614.57 615
9615.50 615
9616.43 622
9617.35 657
9618.28 670
9619.20 678
9620.13 704
9621.05 706
9621.98 718
9622.91 750
9623.83 717
9624.76 785
9625.68 754
9626.61 792
9627.54 761
9628.46 804
9629.39 831
9630.31 881
9631.24 984
9632.17 896
9633.09 862
9634.02 950
9634.95 993
9635.87 964
9636.80 1027
9637.72 1043
9638.65 1119
9639.58 1092
9640.50 1050
9641.43 1092
9642.36 1069
9643.28 998
9644.21 1058
9645.14 1107
9646.07 1041
9646.99 1172
9647.92 1217
9648.85 1330
9649.77 1315
9650.70 1325
9651.63 1314
9652.56 1335
9653.48 1234
9654.41 1164
9655.34 1160
9656.26 1064
9657.19 1011
9658.12 930
9659.05 922
9659.98 893
9660.90 788
9661.83 843
9662.76 868
9663.69 797
9664.61 856
9665.54 850
9666.47 840
9667.40 885
9668.33 851
9669.25 886
9670.18 875
9671.11 830
9672.04 817
9672.97 900
9673.89 870
9674.82 923
9675.75 914
9676.68 927
9677.61 928
9678.54 999
9679.47 995
9680.39 914
9681.32 864
9682.25 913
9683.18 876
9684.11 889
9685.04 859
9685.97 940
9686.90 935
9687.82 919
9688.75 934
9689.68 993
9690.61 997
9691.54 1034
9692.47 1072
9693.40 1035
9694.33 1095
9695.26 1126
9696.19 1114
9697.12 987
9698.05 942
9698.98 991
9699.90 970
9700.83 947
9701.76 887
9702.69 937
9703.62 925
9704.55 902
9705.48 884
9706.41 893
9707.34 881
9708.27 910
9709.20 852
9710.13 854
9711.06 820
9711.99 887
9712.92 861
9713.85 869
9714.78 824
9715.71 820
9716.64 819
9717.57 869
9718.50 814
9719.44 807
9720.37 829
9721.30 785
9722.23 743
9723.16 763
9724.09 781
9725.02 789
9725.95 799
9726.88 821
9727.81 841
9728.74 821
9729.67 814
9730.60 841
9731.54 832
9732.47 822
9733.40 790
9734.33 848
9735.26 883
9736.19 828
9737.12 769
9738.05 780
9738.99 841
9739.92 794
9740.85 800
9741.78 780
9742.71 788
9743.64 806
9744.57 810
9745.51 806
9746.44 836
9747.37 791
9748.30 827
9749.23 870
9750.17 853
9751.10 894
9752.03 929
9752.96 892
9753.89 856
9754.83 853
9755.76 879
9756.69 877
9757.62 873
9758.56 940
9759.49 970
9760.42 938
9761.35 879
9762.29 898
9763.22 954
9764.15 934
9765.08 953
9766.02 984
9766.95 948
9767.88 990
9768.81 983
9769.75 987
9770.68 982
9771.61 961
9772.55 981
9773.48 960
9774.41 982
9775.35 916
9776.28 999
9777.21 972
9778.14 1032
9779.08 1043
9780.01 1043
9780.94 1034
9781.88 1131
9782.81 1259
9783.75 1193
9784.68 1290
9785.61 1268
9786.55 1290
9787.48 1266
9788.41 1249
9789.35 1168
9790.28 1041
9791.22 1087
9792.15 1075
9793.08 1008
9794.02 1014
9794.95 1067
9795.89 1116
9796.82 1090
9797.75 1222
9798.69 1297
9799.62 1317
9800.56 1280
9801.49 1269
9802.43 1236
9803.36 1102
9804.29 1032
9805.23 1028
9806.16 926
9807.10 841
9808.03 778
9808.97 850
9809.90 776
9810.84 711
9811.77 758
9812.71 756
9813.64 788
9814.58 778
9815.51 740
9816.45 751
9817.38 686
9818.32 756
9819.25 782
9820.19 722
9821.12 770
9822.06 743
9822.99 757
9823.93 744
9824.87 675
9825.80 730
9826.74 768
9827.67 797
9828.61 767
9829.54 718
9830.48 677
9831.42 705
9832.35 728
9833.29 686
9834.22 697
9835.16 707
9836.10 729
9837.03 683
9837.97 735
9838.90 749
9839.84 739
9840.78 724
9841.71 726
9842.65 706
9843.59 731
9844.52 715
9845.46 709
9846.40 753
9847.33 710
9848.27 731
9849.20 747
9850.14 733
9851.08 725
9852.02 677
9852.95 683
9853.89 737
9854.83 700
9855.76 695
9856.70 690
9857.64 731
9858.57 736
9859.51 716
9860.45 681
9861.39 714
9862.32 710
9863.26 694
9864.20 708
9865.14 736
9866.07 730
9867.01 737
9867.95 744
9868.89 727
9869.82 704
9870.76 699
9871.70 722
9872.64 721
9873.57 709
9874.51 762
9875.45 740
9876.39 772
9877.33 731
9878.26 706
9879.20 752
9880.14 758
9881.08 737
9882.02 760
9882.96 796
9883.89 745
9884.83 755
9885.77 712
9886.71 701
9887.65 676
9888.59 739
9889.52 689
9890.46 681
9891.40 667
9892.34 676
9893.28 662
9894.22 677
9895.16 658
9896.10 660
9897.03 681
9897.97 689
9898.91 760
9899.85 760
9900.79 711
9901.73 761
9902.67 766
9903.61 700
9904.55 687
9905.49 726
9906.43 719
9907.37 751
9908.31 781
9909.25 720
9910.18 713
9911.12 723
9912.06 757
9913.00 776
9913.94 796
9914.88 824
9915.82 775
9916.76 818
9917.70 776
9918.64 786
9919.58 789
9920.52 800
9921.46 811
9922.40 833
9923.34 893
9924.28 1021
9925.22 1218
9926.16 1292
9927.10 1396
9928.05 1490
9928.99 1536
9929.93 1348
9930.87 1292
9931.81 1223
9932.75 1079
9933.69 1007
9934.63 865
9935.57 838
9936.51 787
9937.45 756
9938.39 699
9939.33 671
9940.27 684
9941.22 657
9942.16 665
9943.10 642
9944.04 630
9944.98 710
9945.92 623
9946.86 608
9947.80 635
9948.75 633
9949.69 591
9950.63 608
9951.57 604
9952.51 611
9953.45 600
9954.40 604
9955.34 594
9956.28 618
9957.22 644
9958.16 659
9959.10 607
9960.05 595
9960.99 572
9961.93 602
9962.87 596
9963.81 580
9964.76 586
9965.70 608
9966.64 643
9967.58 682
9968.53 698
9969.47 711
9970.41 685
9971.35 657
9972.30 694
9973.24 712
9974.18 672
9975.12 684
9976.07 668
9977.01 679
9977.95 620
9978.89 566
9979.84 603
9980.78 578
9981.72 552
9982.67 569
9983.61 631
9984.55 574
9985.50 571
9986.44 545
9987.38 615
9988.33 564
9989.27 584
9990.21 613
9991.16 552
9992.10 611
9993.04 585
9993.99 605
9994.93 604
9995.87 607
9996.82 590
9997.76 635
9998.70 609
9999.65 567
10000.59 588
10001.54 553
10002.48 596
10003.42 566
10004.37 582
10005.31 623
10006.26 590
10007.20 573
10008.14 559
10009.09 587
10010.03 567
10010.98 598
10011.92 598
10012.87 555
10013.81 553
10014.76 499
10015.70 539
10016.64 540
10017.59 513
10018.53 548
10019.48 526
10020.42 518
10021.37 518
10022.31 520
10023.26 539
10024.20 555
10025.15 517
10026.09 531
10027.04 552
10027.98 530
10028.93 537
10029.87 524
10030.82 568
10031.76 554
10032.71 484
10033.66 513
10034.60 501
10035.55 506
10036.49 537
10037.44 474
10038.38 525
10039.33 526
10040.27 529
10041.22 523
10042.17 538
10043.11 517
10044.06 534
10045.00 503
10045.95 530
10046.90 536
10047.84 489
10048.79 520
10049.73 483
10050.68 515
10051.63 496
10052.57 453
10053.52 493
10054.47 505
10055.41 536
10056.36 540
10057.31 467
10058.25 527
10059.20 556
10060.15 561
10061.09 541
10062.04 519
10062.99 504
10063.93 507
10064.88 482
10065.83 483
10066.77 508
10067.72 504
10068.67 510
10069.61 524
10070.56 512
10071.51 514
10072.46 494
10073.40 519
10074.35 526
10075.30 514
10076.25 540
10077.19 510
10078.14 514
10079.09 522
10080.04 500
10080.98 485
10081.93 522
10082.88 464
10083.83 475
10084.77 514
10085.72 484
10086.67 522
10087.62 519
10088.57 546
10089.51 517
10090.46 529
10091.41 505
10092.36 493
10093.31 526
10094.26 498
10095.20 495
10096.15 510
10097.10 502
10098.05 452
10099.00 510
10099.95 482
10100.89 469
10101.84 472
10102.79 496
10103.74 511
10104.69 427
10105.64 459
10106.59 453
10107.54 474
10108.49 471
10109.43 450
10110.38 497
10111.33 523
10112.28 530
10113.23 539
10114.18 496
10115.13 454
10116.08 528
10117.03 480
10117.98 466
10118.93 510
10119.88 505
10120.83 478
10121.78 457
10122.72 447
10123.67 509
10124.62 493
10125.57 448
10126.52 472
10127.47 450
10128.42 432
10129.37 456
10130.32 453
10131.27 465
10132.22 444
10133.17 444
10134.12 446
10135.07 467
10136.02 400
10136.97 493
10137.92 472
10138.88 482
10139.83 478
10140.78 490
10141.73 499
10142.68 441
10143.63 476
10144.58 483
10145.53 522
10146.48 484
10147.43 478
10148.38 496
10149.33 510
10150.28 493
10151.23 515
10152.19 528
10153.14 531
10154.09 507
10155.04 525
10155.99 491
10156.94 478
10157.89 478
10158.84 487
10159.80 482
10160.75 464
10161.70 494
10162.65 534
10163.60 508
10164.55 555
10165.50 520
10166.46 511
10167.41 561
10168.36 589
10169.31 577
10170.26 564
10171.21 541
10172.17 518
10173.12 539
10174.07 512
10175.02 497
10175.98 518
10176.93 569
10177.88 508
10178.83 500
10179.78 514
10180.74 556
10181.69 540
10182.64 544
10183.59 605
10184.55 602
10185.50 558
10186.45 545
10187.40 590
10188.36 537
10189.31 565
10190.26 551
10191.22 552
10192.17 558
10193.12 580
10194.07 528
10195.03 535
10195.98 549
10196.93 547
10197.89 565
10198.84 591
10199.79 579
10200.75 577
10201.70 574
10202.65 604
10203.61 653
10204.56 675
10205.51 824
10206.47 846
10207.42 884
10208.37 860
10209.33 873
10210.28 890
10211.24 821
10212.19 785
10213.14 731
10214.10 662
10215.05 608
10216.00 672
10216.96 626
10217.91 521
10218.87 544
10219.82 563
10220.78 580
10221.73 533
10222.68 542
10223.64 540
10224.59 503
10225.55 509
10226.50 500
10227.46 479
10228.41 499
10229.37 535
10230.32 469
10231.27 489
10232.23 513
10233.18 484
10234.14 514
10235.09 472
10236.05 495
10237.00 479
10237.96 487
10238.91 511
10239.87 495
10240.82 479
10241.78 511
10242.73 467
10243.69 467
10244.65 475
10245.60 410
10246.56 421
10247.51 470
10248.47 495
10249.42 455
10250.38 433
10251.33 494
10252.29 457
10253.25 453
10254.20 471
10255.16 467
10256.11 472
10257.07 491
10258.02 492
10258.98 461
10259.94 403
10260.89 434
10261.85 443
10262.81 521
10263.76 507
10264.72 435
10265.67 474
10266.63 446
10267.59 441
10268.54 465
10269.50 454
10270.46 463
10271.41 481
10272.37 492
10273.33 471
10274.28 451
10275.24 454
10276.20 439
10277.15 454
10278.11 408
10279.07 421
10280.02 442
10280.98 388
10281.94 433
10282.90 476
10283.85 517
10284.81 486
10285.77 445
10286.72 448
10287.68 503
10288.64 496
10289.60 495
10290.55 475
10291.51 485
10292.47 438
10293.43 462
10294.38 468
10295.34 479
10296.30 441
10297.26 439
10298.22 440
10299.17 439
10300.13 430
10301.09 465
10302.05 429
10303.01 445
10303.96 459
10304.92 471
10305.88 429
10306.84 380
10307.80 432
10308.75 471
10309.71 451
10310.67 438
10311.63 428
10312.59 458
10313.55 481
10314.51 455
10315.46 431
10316.42 445
10317.38 388
10318.34 442
10319.30 409
10320.26 394
10321.22 418
10322.18 423
10323.14 448
10324.09 382
10325.05 381
10326.01 401
10326.97 399
10327.93 470
10328.89 423
10329.85 425
10330.81 474
10331.77 408
10332.73 449
10333.69 439
10334.65 424
10335.61 436
10336.57 420
10337.53 417
10338.49 400
10339.45 434
10340.40 404
10341.36 446
10342.32 448
10343.28 445
10344.24 447
10345.20 473
10346.16 405
10347.12 429
10348.08 416
10349.05 439
10350.01 435
10350.97 425
10351.93 457
10352.89 440
10353.85 431
10354.81 436
10355.77 434
10356.73 417
10357.69 435
10358.65 434
10359.61 424
10360.57 385
10361.53 418
10362.49 465
10363.45 414
10364.41 438
10365.38 414
10366.34 420
10367.30 471
10368.26 413
10369.22 463
10370.18 421
10371.14 425
10372.10 440
10373.06 414
10374.03 405
10374.99 429
10375.95 472
10376.91 420
10377.87 438
10378.83 444
10379.80 398
10380.76 405
10381.72 437
10382.68 401
10383.64 420
10384.60 457
10385.57 457
10386.53 452
10387.49 440
10388.45 398
10389.41 387
10390.38 413
10391.34 465
10392.30 438
10393.26 452
10394.23 478
10395.19 458
10396.15 460
10397.11 486
10398.07 489
10399.04 458
10400.00 514
10400.96 495
10401.93 495
10402.89 536
10403.85 524
10404.81 560
10405.78 518
10406.74 504
10407.70 507
10408.67 522
10409.63 567
10410.59 529
10411.55 579
10412.52 547
10413.48 644
10414.44 634
10415.41 661
10416.37 795
10417.33 943
10418.30 1002
10419.26 1036
10420.22 1052
10421.19 1012
10422.15 965
10423.12 908
10424.08 770
10425.04 684
10426.01 681
10426.97 633
10427.93 533
10428.90 534
10429.86 515
10430.83 516
10431.79 465
10432.75 433
10433.72 470
10434.68 436
10435.65 446
10436.61 444
10437.58 416
10438.54 440
10439.50 445
10440.47 411
10441.43 470
10442.40 419
10443.36 416
10444.33 447
10445.29 431
10446.26 406
10447.22 404
10448.19 402
10449.15 413
10450.12 416
10451.08 407
10452.05 410
10453.01 450
10453.98 451
10454.94 443
10455.91 403
10456.87 381
10457.84 397
10458.80 493
10459.77 421
10460.73 414
10461.70 438
10462.66 424
10463.63 389
10464.59 378
10465.56 406
10466.53 433
10467.49 403
10468.46 421
10469.42 388
10470.39 354
10471.35 401
10472.32 393
10473.29 369
10474.25 380
10475.22 393
10476.18 392
10477.15 388
10478.12 355
10479.08 372
10480.05 398
10481.02 391
10481.98 401
10482.95 396
10483.91 389
10484.88 386
10485.85 394
10486.81 406
10487.78 431
10488.75 403
10489.71 432
10490.68 400
10491.65 427
10492.61 428
10493.58 421
10494.55 451
10495.52 430
10496.48 471
10497.45 421
10498.42 431
10499.38 442
10500.35 466
10501.32 466
10502.29 453
10503.25 434
10504.22 463
10505.19 427
10506.16 396
10507.12 390
10508.09 388
10509.06 456
10510.03 404
10510.99 404
10511.96 422
10512.93 405
10513.90 389
10514.87 380
10515.83 364
10516.80 409
10517.77 433
10518.74 428
10519.71 430
10520.67 427
10521.64 403
10522.61 413
10523.58 405
10524.55 392
10525.51 387
10526.48 413
10527.45 421
10528.42 408
10529.39 362
10530.36 362
10531.33 413
10532.29 396
10533.26 414
10534.23 379
10535.20 385
10536.17 379
10537.14 394
10538.11 362
10539.08 389
10540.05 352
10541.01 365
10541.98 389
10542.95 353
10543.92 392
10544.89 351
10545.86 374
10546.83 330
10547.80 339
10548.77 357
10549.74 393
10550.71 388
10551.68 362
10552.65 382
10553.62 398
10554.59 412
10555.56 370
10556.53 421
10557.50 420
10558.47 420
10559.44 424
10560.41 400
10561.38 436
10562.35 427
10563.32 461
10564.29 440
10565.26 440
10566.23 429
10567.20 408
10568.17 445
10569.14 413
10570.11 356
10571.08 357
10572.05 367
10573.02 394
10573.99 352
10574.96 371
10575.93 377
10576.90 392
10577.87 375
10578.84 381
10579.82 391
10580.79 413
10581.76 373
10582.73 398
10583.70 377
10584.67 389
10585.64 407
10586.61 408
10587.58 378
10588.56 408
10589.53 403
10590.50 382
10591.47 396
10592.44 368
10593.41 383
10594.38 361
10595.36 382
10596.33 371
10597.30 352
10598.27 368
10599.24 353
10600.21 379
10601.19 371
10602.16 361
10603.13 361
10604.10 386
10605.07 364
10606.05 351
10607.02 360
10607.99 354
10608.96 352
10609.93 360
10610.91 320
10611.88 350
10612.85 344
10613.82 325
10614.80 352
10615.77 340
10616.74 315
10617.71 356
10618.69 368
10619.66 376
10620.63 351
10621.61 321
10622.58 352
10623.55 348
10624.52 340
10625.50 344
10626.47 347
10627.44 326
10628.42 345
10629.39 358
10630.36 298
10631.34 353
10632.31 357
10633.28 343
10634.26 321
10635.23 352
10636.20 341
10637.18 367
10638.15 381
10639.12 347
10640.10 319
10641.07 368
10642.04 386
10643.02 373
10643.99 351
10644.97 340
10645.94 343
10646.91 310
10647.89 334
10648.86 320
10649.84 315
10650.81 317
10651.78 333
10652.76 295
10653.73 322
10654.71 337
10655.68 328
10656.66 349
10657.63 327
10658.60 328
10659.58 346
10660.55 372
10661.53 354
10662.50 348
10663.48 319
10664.45 339
10665.43 290
10666.40 329
10667.38 343
10668.35 327
10669.33 340
10670.30 319
10671.28 305
10672.25 329
10673.23 346
10674.20 365
10675.18 332
10676.15 349
10677.13 313
10678.10 310
10679.08 346
10680.05 331
10681.03 335
10682.01 331
10682.98 313
10683.96 339
10684.93 318
10685.91 324
10686.88 320
10687.86 336
10688.84 361
10689.81 348
10690.79 325
10691.76 307
10692.74 327
10693.72 356
10694.69 328
10695.67 328
10696.64 343
10697.62 345
10698.60 359
10699.57 312
10700.55 310
10701.53 329
10702.50 319
10703.48 356
10704.46 371
10705.43 343
10706.41 344
10707.39 310
10708.36 308
10709.34 342
10710.32 339
10711.29 305
10712.27 336
10713.25 330
10714.22 319
10715.20 323
10716.18 343
10717.16 358
10718.13 334
10719.11 368
10720.09 351
10721.07 328
10722.04 325
10723.02 318
10724.00 316
10724.98 335
10725.95 343
10726.93 325
10727.91 359
10728.89 351
10729.86 317
10730.84 314
10731.82 313
10732.80 357
10733.78 352
10734.75 342
10735.73 364
10736.71 342
10737.69 343
10738.67 350
10739.64 336
10740.62 359
10741.60 354
10742.58 310
10743.56 323
10744.54 297
10745.51 360
10746.49 371
10747.47 369
10748.45 330
10749.43 296
10750.41 323
10751.39 309
10752.36 325
10753.34 292
10754.32 314
10755.30 327
10756.28 359
10757.26 309
10758.24 296
10759.22 332
10760.20 330
10761.18 321
10762.15 347
10763.13 306
10764.11 318
10765.09 315
10766.07 327
10767.05 318
10768.03 302
10769.01 331
10769.99 341
10770.97 361
10771.95 369
10772.93 361
10773.91 331
10774.89 341
10775.87 376
10776.85 340
10777.83 330
10778.81 352
10779.79 357
10780.77 334
10781.75 377
10782.73 338
10783.71 343
10784.69 359
10785.67 374
10786.65 385
10787.63 363
10788.61 339
10789.59 346
10790.57 309
10791.55 309
10792.53 298
10793.51 300
10794.49 345
10795.47 311
10796.46 329
10797.44 342
10798.42 361
10799.40 338
10800.38 334
10801.36 309
10802.34 329
10803.32 377
10804.30 357
10805.28 311
10806.27 317
10807.25 368
10808.23 350
10809.21 332
10810.19 328
10811.17 346
10812.15 334
10813.14 302
10814.12 315
10815.10 367
10816.08 374
10817.06 341
10818.04 313
10819.03 315
10820.01 365
10820.99 346
10821.97 355
10822.95 342
10823.94 365
10824.92 397
10825.90 370
10826.88 367
10827.86 358
10828.85 334
10829.83 348
10830.81 373
10831.79 330
10832.78 299
10833.76 324
10834.74 353
10835.72 349
10836.71 320
10837.69 339
10838.67 358
10839.65 393
10840.64 368
10841.62 316
10842.60 345
10843.59 404
10844.57 358
10845.55 354
10846.54 316
10847.52 328
10848.50 372
10849.48 336
10850.47 338
10851.45 321
10852.43 354
10853.42 358
10854.40 353
10855.39 326
10856.37 344
10857.35 396
10858.34 332
10859.32 350
10860.30 326
10861.29 376
10862.27 358
10863.25 337
10864.24 344
10865.22 322
10866.21 305
10867.19 342
10868.17 367
10869.16 301
10870.14 331
10871.13 352
10872.11 352
10873.10 354
10874.08 342
10875.06 348
10876.05 369
10877.03 370
10878.02 333
10879.00 323
10879.99 336
10880.97 376
10881.96 377
10882.94 363
10883.93 377
10884.91 362
10885.89 368
10886.88 365
10887.86 366
10888.85 362
10889.83 361
10890.82 402
10891.80 407
10892.79 386
10893.78 392
10894.76 381
10895.75 372
10896.73 365
10897.72 342
10898.70 365
10899.69 418
10900.67 369
10901.66 346
10902.64 346
10903.63 360
10904.62 389
10905.60 406
10906.59 367
10907.57 353
10908.56 398
10909.54 372
10910.53 349
10911.52 363
10912.50 367
10913.49 369
10914.48 430
10915.46 364
10916.45 393
10917.43 392
10918.42 407
10919.41 393
10920.39 382
10921.38 370
10922.37 353
10923.35 369
10924.34 379
10925.33 332
10926.31 395
10927.30 371
10928.29 397
10929.27 395
10930.26 406
10931.25 391
10932.23 382
10933.22 399
10934.21 377
10935.19 365
10936.18 404
10937.17 400
10938.16 426
10939.14 398
10940.13 436
10941.12 433
10942.11 410
10943.09 488
10944.08 438
10945.07 400
10946.06 429
10947.04 427
10948.03 429
10949.02 435
10950.01 411
10950.99 428
10951.98 418
10952.97 459
10953.96 472
10954.95 515
10955.93 495
10956.92 496
10957.91 494
10958.90 521
10959.89 498
10960.87 580
10961.86 538
10962.85 485
10963.84 486
10964.83 464
10965.82 487
10966.81 487
10967.79 487
10968.78 423
10969.77 465
10970.76 444
10971.75 460
10972.74 459
10973.73 421
10974.71 415
10975.70 479
10976.69 422
10977.68 471
10978.67 493
10979.66 495
10980.65 503
10981.64 452
10982.63 457
10983.62 469
10984.61 486
10985.60 480
10986.58 458
10987.57 441
10988.56 484
10989.55 467
10990.54 480
10991.53 508
10992.52 485
10993.51 506
10994.50 539
10995.49 534
10996.48 600
10997.47 563
10998.46 628
10999.45 665
11000.44 671
11001.43 704
11002.42 671
11003.41 598
11004.40 606
11005.39 574
11006.38 515
11007.37 500
11008.36 501
11009.35 534
11010.34 479
11011.33 452
11012.33 406
11013.32 387
11014.31 430
11015.30 413
11016.29 404
11017.28 465
11018.27 401
11019.26 403
11020.25 376
11021.24 385
11022.23 371
11023.22 399
11024.22 398
11025.21 412
11026.20 385
11027.19 409
11028.18 436
11029.17 428
11030.16 406
11031.15 415
11032.15 394
11033.14 394
11034.13 397
11035.12 368
11036.11 382
11037.10 372
11038.10 375
11039.09 387
11040.08 393
11041.07 396
11042.06 415
11043.06 370
11044.05 412
11045.04 384
11046.03 376
11047.02 416
11048.02 397
11049.01 374
11050.00 406
11050.99 411
11051.98 369
11052.98 357
11053.97 388
11054.96 363
11055.95 352
11056.95 389
11057.94 359
11058.93 373
11059.93 381
11060.92 372
11061.91 346
11062.90 366
11063.90 378
11064.89 411
11065.88 388
11066.88 368
11067.87 376
11068.86 393
11069.86 382
11070.85 378
11071.84 366
11072.83 413
11073.83 372
11074.82 325
11075.82 407
11076.81 398
11077.80 414
11078.80 415
11079.79 412
11080.78 380
11081.78 415
11082.77 432
11083.76 386
11084.76 379
11085.75 389
11086.75 367
11087.74 347
11088.73 386
11089.73 364
11090.72 383
11091.72 410
11092.71 382
11093.70 379
11094.70 358
11095.69 363
11096.69 360
11097.68 396
11098.68 405
11099.67 348
11100.67 363
11101.66 382
11102.65 400
11103.65 407
11104.64 346
11105.64 375
11106.63 384
11107.63 389
11108.62 383
11109.62 386
11110.61 359
11111.61 409
11112.60 349
11113.60 323
11114.59 352
11115.59 359
11116.58 394
11117.58 347
11118.57 394
11119.57 380
11120.57 394
11121.56 403
11122.56 437
11123.55 431
11124.55 441
11125.54 446
11126.54 487
11127.54 473
11128.53 473
11129.53 472
11130.52 473
11131.52 484
11132.51 457
11133.51 441
11134.51 422
11135.50 420
11136.50 386
11137.50 383
11138.49 395
11139.49 375
11140.48 369
11141.48 418
11142.48 393
11143.47 433
11144.47 418
11145.47 437
11146.46 454
11147.46 447
11148.46 414
11149.45 409
11150.45 396
11151.45 406
11152.44 377
11153.44 367
11154.44 378
11155.43 363
11156.43 386
11157.43 361
11158.43 361
11159.42 360
11160.42 363
11161.42 380
11162.41 387
11163.41 359
11164.41 342
11165.41 351
11166.40 345
11167.40 356
11168.40 393
11169.40 362
11170.39 328
11171.39 356
11172.39 359
11173.39 340
11174.39 312
11175.38 335
11176.38 360
11177.38 368
11178.38 378
11179.38 378
11180.37 356
11181.37 385
11182.37 372
11183.37 354
11184.37 378
11185.37 325
11186.36 349
11187.36 361
11188.36 380
11189.36 384
11190.36 385
11191.36 362
11192.35 373
11193.35 377
11194.35 359
11195.35 365
11196.35 375
11197.35 383
11198.35 352
11199.35 358
11200.35 332
11201.34 353
11202.34 361
11203.34 342
11204.34 336
11205.34 362
11206.34 381
11207.34 351
11208.34 384
11209.34 384
11210.34 395
11211.34 372
11212.34 347
11213.34 329
11214.34 340
11215.34 319
11216.34 369
11217.34 392
11218.34 359
11219.34 400
11220.34 409
11221.34 367
11222.34 367
11223.34 356
11224.34 367
11225.34 332
11226.34 353
11227.34 388
11228.34 340
11229.34 352
11230.34 334
11231.34 396
11232.34 367
11233.34 377
11234.34 395
11235.34 388
11236.34 372
11237.34 376
11238.34 365
11239.34 398
11240.34 372
11241.34 373
11242.34 368
11243.35 405
11244.35 369
11245.35 346
11246.35 338
11247.35 386
11248.35 410
11249.35 354
11250.35 343
11251.35 346
11252.36 392
11253.36 406
11254.36 375
11255.36 393
11256.36 369
11257.36 399
11258.37 399
11259.37 391
11260.37 380
11261.37 346
11262.37 359
11263.37 401
11264.38 406
11265.38 367
11266.38 404
11267.38 405
11268.38 382
11269.39 357
11270.39 397
11271.39 416
11272.39 428
11273.39 390
11274.40 376
11275.40 382
11276.40 504
11277.40 532
11278.41 550
11279.41 594
11280.41 571
11281.41 524
11282.42 530
11283.42 432
11284.42 485
11285.43 449
11286.43 427
11287.43 396
11288.43 383
11289.44 379
11290.44 381
11291.44 371
11292.45 365
11293.45 363
11294.45 405
11295.46 382
11296.46 405
11297.46 359
11298.47 384
11299.47 372
11300.47 381
11301.48 322
11302.48 349
11303.48 311
11304.49 345
11305.49 353
11306.49 339
11307.50 367
11308.50 351
11309.51 353
11310.51 355
11311.51 397
11312.52 361
11313.52 381
11314.53 385
11315.53 413
11316.53 393
11317.54 368
11318.54 356
11319.55 369
11320.55 350
11321.56 297
11322.56 326
11323.57 343
11324.57 337
11325.57 351
11326.58 362
11327.58 305
11328.59 349
11329.59 315
11330.60 316
11331.60 329
11332.61 367
11333.61 354
11334.62 357
11335.62 368
11336.63 324
11337.63 341
11338.64 327
11339.64 327
11340.65 325
11341.65 304
11342.66 340
11343.66 357
11344.67 341
11345.68 336
11346.68 309
11347.69 341
11348.69 329
11349.70 301
11350.70 316
11351.71 334
11352.72 367
11353.72 352
11354.73 325
11355.73 331
11356.74 329
11357.75 339
11358.75 307
11359.76 333
11360.76 330
11361.77 354
11362.78 373
11363.78 327
11364.79 325
11365.80 319
11366.80 350
11367.81 312
11368.81 308
11369.82 343
11370.83 326
11371.83 378
11372.84 327
11373.85 319
11374.85 344
11375.86 343
11376.87 308
11377.88 299
11378.88 333
11379.89 338
11380.90 372
11381.90 356
11382.91 326
11383.92 285
11384.92 332
11385.93 342
11386.94 281
11387.95 318
11388.95 319
11389.96 351
11390.97 348
11391.98 308
11392.98 293
11393.99 325
11395.00 365
11396.01 343
11397.02 346
11398.02 329
11399.03 330
11400.04 358
11401.05 335
11402.05 331
11403.06 330
11404.07 331
11405.08 348
11406.09 329
11407.10 312
11408.10 307
11409.11 348
11410.12 357
11411.13 315
11412.14 328
11413.15 338
11414.15 330
11415.16 336
11416.17 305
11417.18 314
11418.19 323
11419.20 346
11420.21 361
11421.22 333
11422.22 366
11423.23 385
11424.24 344
11425.25 315
11426.26 366
11427.27 312
11428.28 311
11429.29 343
11430.30 342
11431.31 349
11432.32 306
11433.32 320
11434.33 338
11435.34 345
11436.35 331
11437.36 322
11438.37 379
11439.38 313
11440.39 314
11441.40 319
11442.41 342
11443.42 364
11444.43 361
11445.44 338
11446.45 368
11447.46 344
11448.47 331
11449.48 351
11450.49 342
11451.50 322
11452.51 322
11453.52 321
11454.53 336
11455.54 338
11456.55 309
11457.56 324
11458.57 329
11459.58 339
11460.59 380
11461.61 335
11462.62 331
11463.63 369
11464.64 323
11465.65 347
11466.66 329
11467.67 322
11468.68 376
11469.69 382
11470.70 348
11471.71 363
11472.73 356
11473.74 347
11474.75 325
11475.76 348
11476.77 347
11477.78 316
11478.79 349
11479.80 374
11480.82 322
11481.83 352
11482.84 350
11483.85 365
11484.86 329
11485.87 317
11486.89 364
11487.90 369
11488.91 340
11489.92 330
11490.93 368
11491.95 363
11492.96 400
11493.97 364
11494.98 393
11495.99 346
11497.01 368
11498.02 368
11499.03 359
11500.04 389
11501.05 404
11502.07 408
11503.08 388
11504.09 355
11505.10 368
11506.12 411
11507.13 424
11508.14 364
11509.16 374
11510.17 405
11511.18 415
11512.19 396
11513.21 390
11514.22 370
11515.23 397
11516.25 389
11517.26 396
11518.27 395
11519.29 363
11520.30 375
11521.31 420
11522.33 397
11523.34 357
11524.35 405
11525.37 354
11526.38 368
11527.39 376
11528.41 394
11529.42 409
11530.43 431
11531.45 428
11532.46 430
11533.47 396
11534.49 409
11535.50 411
11536.52 428
11537.53 422
11538.54 440
11539.56 392
11540.57 419
11541.59 415
11542.60 438
11543.61 428
11544.63 482
11545.64 447
11546.66 426
11547.67 435
11548.69 411
11549.70 432
11550.72 443
11551.73 478
11552.75 502
11553.76 439
11554.77 462
11555.79 432
11556.80 446
11557.82 476
11558.83 502
11559.85 513
11560.86 504
11561.88 519
11562.89 548
11563.91 519
11564.92 474
11565.94 496
11566.95 511
11567.97 509
11568.99 525
11570.00 523
11571.02 551
11572.03 515
11573.05 505
11574.06 548
11575.08 509
11576.09 587
11577.11 583
11578.13 568
11579.14 571
11580.16 614
11581.17 619
11582.19 657
11583.21 665
11584.22 680
11585.24 721
11586.25 701
11587.27 682
11588.29 709
11589.30 768
11590.32 781
11591.33 786
11592.35 791
11593.37 857
11594.38 849
11595.40 822
11596.42 873
11597.43 960
11598.45 1091
11599.47 1075
11600.48 1179
11601.50 1270
11602.52 1277
11603.53 1365
11604.55 1438
11605.57 1383
11606.59 1316
11607.60 1281
11608.62 1195
11609.64 1094
11610.65 1019
11611.67 937
11612.69 968
11613.71 911
11614.72 904
11615.74 901
11616.76 901
11617.78 871
11618.79 800
11619.81 831
11620.83 847
11621.85 845
11622.86 834
11623.88 867
11624.90 839
11625.92 921
11626.94 1000
11627.95 1111
11628.97 1200
11629.99 1281
11631.01 1423
11632.03 1502
11633.04 1537
11634.06 1557
11635.08 1558
11636.10 1494
11637.12 1455
11638.14 1312
11639.15 1164
11640.17 1062
11641.19 948
11642.21 881
11643.23 776
11644.25 691
11645.27 694
11646.28 652
11647.30 595
11648.32 568
11649.34 575
11650.36 573
11651.38 593
11652.40 616
11653.42 559
11654.44 601
11655.45 557
11656.47 522
11657.49 545
11658.51 511
11659.53 522
11660.55 533
11661.57 500
11662.59 558
11663.61 520
11664.63 541
11665.65 532
11666.67 541
11667.69 522
11668.71 562
11669.73 534
11670.75 508
11671.77 539
11672.79 556
11673.81 556
11674.83 529
11675.85 521
11676.87 526
11677.89 473
11678.91 537
11679.93 537
11680.95 512
11681.97 495
11682.99 497
11684.01 494
11685.03 533
11686.05 531
11687.07 481
11688.09 473
11689.11 493
11690.13 532
11691.15 536
11692.17 532
11693.20 519
11694.22 520
11695.24 537
11696.26 514
11697.28 548
11698.30 538
11699.32 503
11700.34 508
11701.36 498
11702.38 505
11703.41 537
11704.43 483
11705.45 506
11706.47 512
11707.49 505
11708.51 519
11709.53 465
11710.56 514
11711.58 513
11712.60 537
11713.62 521
11714.64 530
11715.66 532
11716.69 521
11717.71 511
11718.73 485
11719.75 504
11720.77 497
11721.80 472
11722.82 467
11723.84 483
11724.86 472
11725.88 475
11726.91 496
11727.93 432
11728.95 452
11729.97 472
11731.00 434
11732.02 420
11733.04 437
11734.06 462
11735.09 432
11736.11 410
11737.13 447
11738.16 459
11739.18 419
11740.20 410
11741.22 461
11742.25 404
11743.27 411
11744.29 398
11745.32 433
11746.34 461
11747.36 436
11748.39 421
11749.41 425
11750.43 398
11751.46 369
11752.48 426
11753.50 445
11754.53 393
11755.55 350
11756.57 396
11757.60 413
11758.62 378
11759.64 361
11760.67 394
11761.69 407
11762.72 394
11763.74 343
11764.76 384
11765.79 391
11766.81 379
11767.84 394
11768.86 343
11769.88 345
11770.91 363
11771.93 394
11772.96 412
11773.98 385
11775.01 371
11776.03 394
11777.05 390
11778.08 376
11779.10 354
11780.13 387
11781.15 386
11782.18 388
11783.20 396
11784.23 374
11785.25 359
11786.28 364
11787.30 385
11788.33 375
11789.35 355
11790.38 338
11791.40 356
11792.43 373
11793.45 344
11794.48 378
11795.50 333
11796.53 367
11797.55 337
11798.58 356
11799.60 322
11800.63 369
11801.65 377
11802.68 358
11803.71 372
11804.73 323
11805.76 380
11806.78 361
11807.81 371
11808.84 325
11809.86 330
11810.89 348
11811.91 363
11812.94 327
11813.97 317
11814.99 316
11816.02 342
11817.04 314
11818.07 350
11819.10 365
11820.12 374
11821.15 312
11822.18 359
11823.20 363
11824.23 340
11825.25 330
11826.28 345
11827.31 337
11828.33 353
11829.36 374
11830.39 368
11831.42 377
11832.44 350
11833.47 334
11834.50 331
11835.52 328
11836.55 311
11837.58 321
11838.60 302
11839.63 299
11840.66 299
11841.69 340
11842.71 337
11843.74 334
11844.77 323
11845.80 321
11846.82 325
11847.85 317
11848.88 347
11849.91 344
11850.93 347
11851.96 351
11852.99 319
11854.02 276
11855.05 285
11856.07 295
11857.10 328
11858.13 336
11859.16 325
11860.19 343
11861.21 300
11862.24 315
11863.27 338
11864.30 358
11865.33 328
11866.35 326
11867.38 345
11868.41 354
11869.44 345
11870.47 312
11871.50 312
11872.53 314
11873.55 363
11874.58 317
11875.61 318
11876.64 314
11877.67 318
11878.70 305
11879.73 324
11880.76 319
11881.79 302
11882.81 318
11883.84 342
11884.87 332
11885.90 313
11886.93 296
11887.96 370
11888.99 328
11890.02 338
11891.05 339
11892.08 341
11893.11 320
11894.14 350
11895.17 324
11896.20 334
11897.23 367
11898.26 345
11899.29 364
11900.32 368
11901.35 377
11902.38 334
11903.41 370
11904.44 384
11905.47 393
11906.50 347
11907.53 379
11908.56 381
11909.59 372
11910.62 397
11911.65 393
11912.68 353
11913.71 431
11914.74 394
11915.77 360
11916.80 356
11917.83 383
11918.86 455
11919.89 387
11920.92 351
11921.95 372
11922.98 368
11924.01 381
11925.05 359
11926.08 416
11927.11 407
11928.14 391
11929.17 449
11930.20 485
11931.23 472
11932.26 446
11933.29 456
11934.33 460
11935.36 435
11936.39 393
11937.42 467
11938.45 413
11939.48 351
11940.51 324
11941.55 330
11942.58 389
11943.61 355
11944.64 347
11945.67 348
11946.70 299
11947.74 326
11948.77 306
11949.80 308
11950.83 298
11951.86 351
11952.90 355
11953.93 297
11954.96 308
11955.99 341
11957.03 328
11958.06 330
11959.09 344
11960.12 331
11961.16 364
11962.19 328
11963.22 337
11964.25 327
11965.29 328
11966.32 300
11967.35 326
11968.38 346
11969.42 347
11970.45 319
11971.48 313
11972.52 332
11973.55 335
11974.58 335
11975.61 316
11976.65 304
11977.68 316
11978.71 315
11979.75 344
11980.78 342
11981.81 336
11982.85 360
11983.88 392
11984.91 348
11985.95 356
11986.98 330
11988.02 336
11989.05 362
11990.08 353
11991.12 324
11992.15 346
11993.18 326
11994.22 378
11995.25 340
11996.29 337
11997.32 371
11998.35 364
11999.39 340
12000.42 345
12001.46 331
12002.49 384
12003.53 378
12004.56 365
12005.59 316
12006.63 375
12007.66 351
12008.70 347
12009.73 369
12010.77 372
12011.80 363
12012.84 372
12013.87 408
12014.91 421
12015.94 407
12016.98 416
12018.01 422
12019.05 406
12020.08 411
12021.12 378
12022.15 384
12023.19 374
12024.22 379
12025.26 408
12026.29 403
12027.33 397
12028.36 374
12029.40 381
12030.43 390
12031.47 351
12032.50 383
12033.54 379
12034.58 398
12035.61 377
12036.65 377
12037.68 399
12038.72 388
12039.75 349
12040.79 399
12041.83 363
12042.86 397
12043.90 369
12044.93 349
12045.97 379
12047.01 370
12048.04 327
12049.08 359
12050.12 358
12051.15 354
12052.19 359
12053.22 345
12054.26 367
12055.30 365
12056.33 367
12057.37 408
12058.41 385
12059.44 376
12060.48 398
12061.52 398
12062.55 374
12063.59 374
12064.63 407
12065.67 415
12066.70 414
12067.74 387
12068.78 369
12069.81 374
12070.85 386
12071.89 391
12072.93 359
12073.96 357
12075.00 331
12076.04 328
12077.08 319
12078.11 344
12079.15 367
12080.19 365
12081.23 352
12082.26 373
12083.30 333
12084.34 315
12085.38 315
12086.41 287
12087.45 306
12088.49 362
12089.53 363
12090.57 350
12091.60 304
12092.64 317
12093.68 318
12094.72 331
12095.76 319
12096.80 343
12097.83 367
12098.87 362
12099.91 349
12100.95 321
12101.99 344
12103.03 331
12104.07 344
12105.10 331
12106.14 310
12107.18 299
12108.22 318
12109.26 305
12110.30 276
12111.34 315
12112.38 336
12113.42 318
12114.45 309
12115.49 306
12116.53 293
12117.57 289
12118.61 323
12119.65 301
12120.69 303
12121.73 307
12122.77 287
12123.81 319
12124.85 305
12125.89 267
12126.93 294
12127.97 298
12129.01 281
12130.05 288
12131.09 309
12132.13 311
12133.17 296
12134.21 283
12135.25 332
12136.29 280
12137.33 276
12138.37 290
12139.41 290
12140.45 304
12141.49 292
12142.53 290
12143.57 283
12144.61 306
12145.65 326
12146.69 290
12147.73 264
12148.77 288
12149.81 292
12150.85 301
12151.89 267
12152.93 313
12153.97 325
12155.01 296
12156.05 294
12157.10 283
12158.14 277
12159.18 279
12160.22 279
12161.26 267
12162.30 246
12163.34 259
12164.38 300
12165.42 321
12166.47 286
12167.51 290
12168.55 276
12169.59 269
12170.63 265
12171.67 278
12172.71 288
12173.76 328
12174.80 306
12175.84 271
12176.88 277
12177.92 264
12178.96 298
12180.01 295
12181.05 268
12182.09 282
12183.13 282
12184.17 266
12185.22 310
12186.26 291
12187.30 275
12188.34 314
12189.39 261
12190.43 269
12191.47 269
12192.51 290
12193.56 281
12194.60 293
12195.64 269
12196.68 281
12197.73 267
12198.77 247
12199.81 281
12200.85 315
12201.90 288
12202.94 278
12203.98 283
12205.03 269
12206.07 271
12207.11 278
12208.16 277
12209.20 268
12210.24 267
12211.28 307
12212.33 264
12213.37 273
12214.41 272
12215.46 285
12216.50 254
12217.55 296
12218.59 279
12219.63 272
12220.68 299
12221.72 327
12222.76 290
12223.81 294
12224.85 289
12225.89 289
12226.94 282
12227.98 287
12229.03 267
12230.07 297
12231.11 288
12232.16 290
12233.20 295
12234.25 272
12235.29 267
12236.34 244
12237.38 281
12238.42 269
12239.47 265
12240.51 300
12241.56 317
12242.60 329
12243.65 291
12244.69 301
12245.74 328
12246.78 326
12247.83 294
12248.87 293
12249.92 306
12250.96 282
12252.01 288
12253.05 309
12254.10 249
12255.14 257
12256.19 246
12257.23 271
12258.28 243
12259.32 244
12260.37 248
12261.41 307
12262.46 259
12263.50 238
12264.55 237
12265.59 246
12266.64 269
12267.69 250
12268.73 233
12269.78 285
12270.82 274
12271.87 276
12272.92 287
12273.96 271
12275.01 250
12276.05 224
12277.10 278
12278.15 266
12279.19 240
12280.24 253
12281.28 258
12282.33 237
12283.38 221
12284.42 246
12285.47 242
12286.52 247
12287.56 252
12288.61 244
12289.66 269
12290.70 225
12291.75 213
12292.80 264
12293.84 257
12294.89 221
12295.94 236
12296.98 252
12298.03 257
12299.08 256
12300.12 258
12301.17 232
12302.22 231
12303.27 232
12304.31 244
12305.36 234
12306.41 231
12307.45 219
12308.50 266
12309.55 241
12310.60 272
12311.64 236
12312.69 266
12313.74 261
12314.79 237
12315.83 228
12316.88 241
12317.93 241
12318.98 253
12320.03 238
12321.07 230
12322.12 233
12323.17 226
12324.22 253
12325.27 232
12326.31 242
12327.36 230
12328.41 248
12329.46 229
12330.51 212
12331.56 233
12332.60 275
12333.65 247
12334.70 273
12335.75 260
12336.80 261
12337.85 243
12338.90 228
12339.94 210
12340.99 186
12342.04 215
12343.09 257
12344.14 248
12345.19 190
12346.24 211
12347.29 254
12348.34 235
12349.38 237
12350.43 259
12351.48 244
12352.53 246
12353.58 243
12354.63 219
12355.68 273
12356.73 223
12357.78 254
12358.83 247
12359.88 208
12360.93 208
12361.98 271
12363.03 254
12364.08 253
12365.13 246
12366.18 243
12367.23 253
12368.28 251
12369.33 225
12370.38 237
12371.43 248
12372.48 247
12373.53 255
12374.58 243
12375.63 268
12376.68 229
12377.73 252
12378.78 252
12379.83 240
12380.88 232
12381.93 250
12382.98 246
12384.03 245
12385.08 228
12386.13 249
12387.18 235
12388.23 244
12389.29 250
12390.34 230
12391.39 251
12392.44 222
12393.49 267
12394.54 243
12395.59 233
12396.64 248
12397.69 271
12398.74 259
12399.80 235
12400.85 251
12401.90 252
12402.95 229
12404.00 209
12405.05 261
12406.10 234
12407.16 192
12408.21 241
12409.26 230
12410.31 238
12411.36 233
12412.42 240
12413.47 259
12414.52 259
12415.57 239
12416.62 270
12417.67 292
12418.73 243
12419.78 239
12420.83 265
12421.88 243
12422.94 274
12423.99 236
12425.04 243
12426.09 239
12427.15 254
12428.20 247
12429.25 274
12430.30 249
12431.36 236
12432.41 267
12433.46 266
12434.51 234
12435.57 228
12436.62 262
12437.67 235
12438.73 230
12439.78 278
12440.83 291
12441.88 248
12442.94 265
12443.99 261
12445.04 251
12446.10 216
12447.15 232
12448.20 254
12449.26 239
12450.31 221
12451.36 235
12452.42 278
12453.47 258
12454.52 269
12455.58 245
12456.63 262
12457.69 228
12458.74 260
12459.79 264
12460.85 282
12461.90 256
12462.96 248
12464.01 265
12465.06 248
12466.12 268
12467.17 271
12468.23 261
12469.28 278
12470.33 263
12471.39 246
12472.44 255
12473.50 258
12474.55 286
12475.61 288
12476.66 306
12477.72 285
12478.77 300
12479.82 295
12480.88 278
12481.93 275
12482.99 300
12484.04 301
12485.10 298
12486.15 279
12487.21 277
12488.26 345
12489.32 333
12490.37 380
12491.43 396
12492.48 431
12493.54 411
12494.59 427
12495.65 457
12496.71 459
12497.76 470
12498.82 444
12499.87 416
12500.93 412
12501.98 370
12503.04 352
12504.09 355
12505.15 289
12506.21 329
12507.26 279
12508.32 295
12509.37 297
12510.43 291
12511.49 262
12512.54 269
12513.60 294
12514.65 299
12515.71 270
12516.77 274
12517.82 266
12518.88 289
12519.94 279
12520.99 227
12522.05 228
12523.11 241
12524.16 259
12525.22 227
12526.27 239
12527.33 293
12528.39 252
12529.45 233
12530.50 239
12531.56 265
12532.62 252
12533.67 267
12534.73 241
12535.79 272
12536.84 240
12537.90 265
12538.96 248
12540.02 247
12541.07 233
12542.13 231
12543.19 270
12544.24 266
12545.30 221
12546.36 224
12547.42 249
12548.47 243
12549.53 246
12550.59 264
12551.65 254
12552.71 237
12553.76 303
12554.82 265
12555.88 270
12556.94 253
12558.00 304
12559.05 256
12560.11 251
12561.17 264
12562.23 283
12563.29 244
12564.34 279
12565.40 271
12566.46 294
12567.52 270
12568.58 289
12569.64 372
12570.69 307
12571.75 358
12572.81 346
12573.87 334
12574.93 359
12575.99 399
12577.05 363
12578.11 331
12579.16 339
12580.22 354
12581.28 299
12582.34 309
12583.40 308
12584.46 285
12585.52 293
12586.58 279
12587.64 295
12588.70 286
12589.76 269
12590.81 243
12591.87 255
12592.93 271
12593.99 278
12595.05 278
12596.11 275
12597.17 293
12598.23 279
12599.29 265
12600.35 249
12601.41 290
12602.47 271
12603.53 249
12604.59 250
12605.65 280
12606.71 260
12607.77 268
12608.83 249
12609.89 243
12610.95 264
12612.01 293
12613.07 256
12614.13 263
12615.19 290
12616.25 247
12617.31 286
12618.37 243
12619.43 276
12620.50 253
12621.56 267
12622.62 319
12623.68 270
12624.74 261
12625.80 240
12626.86 244
12627.92 263
12628.98 226
12630.04 232
12631.10 236
12632.17 244
12633.23 265
12634.29 267
12635.35 277
12636.41 245
12637.47 240
12638.53 242
12639.59 284
12640.66 242
12641.72 256
12642.78 268
12643.84 275
12644.90 273
12645.96 284
12647.03 278
12648.09 300
12649.15 279
12650.21 251
12651.27 300
12652.34 287
12653.40 278
12654.46 263
12655.52 283
12656.58 296
12657.65 348
12658.71 282
12659.77 291
12660.83 278
12661.89 298
12662.96 291
12664.02 263
12665.08 283
12666.14 278
12667.21 280
12668.27 271
12669.33 271
12670.40 262
12671.46 284
12672.52 260
12673.58 267
12674.65 248
12675.71 265
12676.77 267
12677.84 253
12678.90 252
12679.96 275
12681.02 291
12682.09 270
12683.15 274
12684.21 265
12685.28 270
12686.34 262
12687.40 284
12688.47 246
12689.53 270
12690.60 248
12691.66 273
12692.72 273
12693.79 279
12694.85 281
12695.91 247
12696.98 296
12698.04 329
12699.11 327
12700.17 305
12701.23 329
12702.30 328
12703.36 310
12704.43 332
12705.49 315
12706.55 342
12707.62 311
12708.68 307
12709.75 296
12710.81 281
12711.88 292
12712.94 266
12714.01 289
12715.07 293
12716.13 270
12717.20 282
12718.26 293
12719.33 287
12720.39 283
12721.46 292
12722.52 297
12723.59 314
12724.65 283
12725.72 266
12726.78 265
12727.85 284
12728.91 294
12729.98 294
12731.04 286
12732.11 324
12733.18 325
12734.24 302
12735.31 312
12736.37 291
12737.44 282
12738.50 277
12739.57 290
12740.63 277
12741.70 299
12742.77 283
12743.83 272
12744.90 264
12745.96 249
12747.03 259
12748.09 271
12749.16 286
12750.23 284
12751.29 249
12752.36 229
12753.43 289
12754.49 252
12755.56 296
12756.62 230
12757.69 230
12758.76 246
12759.82 220
12760.89 244
12761.96 268
12763.02 245
12764.09 237
12765.16 259
12766.22 232
12767.29 233
12768.36 223
12769.42 250
12770.49 245
12771.56 270
12772.62 226
12773.69 241
12774.76 246
12775.83 257
12776.89 231
12777.96 235
12779.03 243
12780.10 249
12781.16 235
12782.23 219
12783.30 242
12784.37 224
12785.43 247
12786.50 253
12787.57 225
12788.64 219
12789.70 243
12790.77 267
12791.84 257
12792.91 250
12793.97 252
12795.04 213
12796.11 258
12797.18 273
12798.25 244
12799.31 239
12800.38 232
12801.45 252
12802.52 219
12803.59 231
12804.66 225
12805.72 259
12806.79 232
12807.86 225
12808.93 239
12810.00 267
12811.07 253
12812.14 254
12813.20 242
12814.27 251
12815.34 263
12816.41 255
12817.48 249
12818.55 256
12819.62 276
12820.69 278
12821.76 280
12822.83 251
12823.89 250
12824.96 240
12826.03 267
12827.10 274
12828.17 249
12829.24 272
12830.31 262
12831.38 232
12832.45 209
12833.52 224
12834.59 232
12835.66 221
12836.73 238
12837.80 260
12838.87 261
12839.94 213
12841.01 230
12842.08 246
12843.15 236
12844.22 237
12845.29 257
12846.36 222
12847.43 190
12848.50 230
12849.57 247
12850.64 213
12851.71 201
12852.78 198
12853.85 205
12854.92 241
12855.99 214
12857.06 204
12858.13 212
12859.20 233
12860.27 229
12861.34 191
12862.41 200
12863.48 203
12864.56 236
12865.63 206
12866.70 228
12867.77 234
12868.84 225
12869.91 224
12870.98 201
12872.05 180
12873.12 204
12874.20 226
12875.27 220
12876.34 190
12877.41 171
12878.48 229
12879.55 211
12880.62 197
12881.70 209
12882.77 189
12883.84 223
12884.91 235
12885.98 230
12887.05 195
12888.13 187
12889.20 212
12890.27 227
12891.34 187
12892.41 181
12893.49 201
12894.56 218
12895.63 207
12896.70 192
12897.77 187
12898.85 233
12899.92 200
12900.99 203
12902.06 178
12903.14 181
12904.21 199
12905.28 198
12906.35 212
12907.43 214
12908.50 225
12909.57 221
12910.64 212
12911.72 189
12912.79 179
12913.86 223
12914.94 221
12916.01 179
12917.08 225
12918.16 213
12919.23 211
12920.30 193
12921.37 213
12922.45 196
12923.52 181
12924.59 197
12925.67 212
12926.74 207
12927.82 183
12928.89 223
12929.96 224
12931.04 195
12932.11 184
12933.18 193
12934.26 210
12935.33 203
12936.40 194
12937.48 193
12938.55 189
12939.63 180
12940.70 191
12941.77 190
12942.85 200
12943.92 192
12945.00 202
12946.07 183
12947.15 202
12948.22 182
12949.29 186
12950.37 202
12951.44 200
12952.52 223
12953.59 188
12954.67 176
12955.74 216
12956.82 229
12957.89 211
12958.97 191
12960.04 210
12961.12 213
12962.19 185
12963.27 179
12964.34 200
12965.42 220
12966.49 187
12967.57 175
12968.64 200
12969.72 188
12970.79 194
12971.87 211
12972.94 215
12974.02 223
12975.09 208
12976.17 190
12977.24 193
12978.32 177
12979.40 188
12980.47 205
12981.55 236
12982.62 201
12983.70 183
12984.77 188
12985.85 195
12986.93 212
12988.00 197
12989.08 207
12990.15 200
12991.23 184
12992.31 195
12993.38 217
12994.46 207
12995.54 214
12996.61 206
12997.69 206
12998.76 195
12999.84 173
13000.92 183
13001.99 188
13003.07 175
13004.15 224
13005.22 237
13006.30 196
13007.38 194
13008.45 186
13009.53 208
13010.61 199
13011.69 212
13012.76 198
13013.84 226
13014.92 195
13015.99 229
13017.07 213
13018.15 203
13019.23 196
13020.30 194
13021.38 218
13022.46 222
13023.54 219
13024.61 207
13025.69 208
13026.77 179
13027.85 223
13028.92 194
13030.00 210
13031.08 184
13032.16 200
13033.23 211
13034.31 207
13035.39 213
13036.47 201
13037.55 191
13038.62 194
13039.70 253
13040.78 215
13041.86 208
13042.94 211
13044.02 208
13045.09 208
13046.17 204
13047.25 232
13048.33 233
13049.41 204
13050.49 216
13051.57 189
13052.64 218
13053.72 244
13054.80 186
13055.88 196
13056.96 172
13058.04 189
13059.12 222
13060.20 224
13061.27 201
13062.35 211
13063.43 187
13064.51 210
13065.59 203
13066.67 193
13067.75 197
13068.83 235
13069.91 191
13070.99 190
13072.07 209
13073.15 207
13074.23 228
13075.31 204
13076.39 189
13077.47 193
13078.55 220
13079.63 213
13080.71 198
13081.79 189
13082.86 200
13083.94 207
13085.02 220
13086.11 210
13087.19 165
13088.27 199
13089.35 207
13090.43 187
13091.51 168
13092.59 203
13093.67 204
13094.75 191
13095.83 187
13096.91 194
13097.99 180
13099.07 177
13100.15 201
13101.23 199
13102.31 191
13103.39 206
13104.47 174
13105.55 199
13106.63 196
13107.72 202
13108.80 191
13109.88 190
13110.96 175
13112.04 209
13113.12 206
13114.20 196
13115.28 169
13116.37 202
13117.45 221
13118.53 198
13119.61 191
13120.69 186
13121.77 180
13122.85 182
13123.94 221
13125.02 198
13126.10 202
13127.18 199
13128.26 182
13129.34 212
13130.43 227
13131.51 205
13132.59 185
13133.67 201
13134.75 186
13135.84 227
13136.92 204
13138.00 204
13139.08 200
13140.17 232
13141.25 187
13142.33 193
13143.41 213
13144.49 245
13145.58 171
13146.66 176
13147.74 205
13148.83 177
13149.91 214
13150.99 169
13152.07 232
13153.16 201
13154.24 187
13155.32 172
13156.41 213
13157.49 191
13158.57 180
13159.65 195
13160.74 176
13161.82 188
13162.90 193
13163.99 173
13165.07 174
13166.15 175
13167.24 162
13168.32 195
13169.40 194
13170.49 189
13171.57 190
13172.66 205
13173.74 188
13174.82 218
13175.91 224
13176.99 188
13178.07 202
13179.16 193
13180.24 176
13181.33 171
13182.41 192
13183.49 197
13184.58 173
13185.66 182
13186.75 191
13187.83 200
13188.91 195
13190.00 196
13191.08 207
13192.17 198
13193.25 197
13194.34 181
13195.42 180
13196.51 201
13197.59 177
13198.68 164
13199.76 170
13200.85 194
13201.93 179
13203.02 185
13204.10 206
13205.19 234
13206.27 191
13207.36 217
13208.44 206
13209.53 172
13210.61 176
13211.70 181
13212.78 197
13213.87 171
13214.95 166
13216.04 185
13217.12 152
13218.21 172
13219.29 203
13220.38 208
13221.47 182
13222.55 162
13223.64 191
13224.72 174
13225.81 199
13226.89 176
13227.98 194
13229.07 193
13230.15 195
13231.24 185
13232.32 193
13233.41 168
13234.50 167
13235.58 167
13236.67 172
13237.76 205
13238.84 189
13239.93 173
13241.01 188
13242.10 182
13243.19 183
13244.27 182
13245.36 199
13246.45 175
13247.53 189
13248.62 198
13249.71 203
13250.79 185
13251.88 210
13252.97 199
13254.06 181
13255.14 191
13256.23 196
13257.32 177
13258.40 194
13259.49 188
13260.58 199
13261.67 176
13262.75 199
13263.84 197
13264.93 191
13266.02 204
13267.10 177
13268.19 173
13269.28 199
13270.37 199
13271.45 180
13272.54 173
13273.63 189
13274.72 212
13275.80 195
13276.89 205
13277.98 214
13279.07 226
13280.16 212
13281.24 182
13282.33 229
13283.42 211
13284.51 217
13285.60 225
13286.69 223
13287.77 206
13288.86 211
13289.95 201
13291.04 207
13292.13 213
13293.22 215
13294.31 220
13295.39 200
13296.48 195
13297.57 218
13298.66 215
13299.75 191
13300.84 185
13301.93 203
13303.02 222
13304.11 199
13305.19 250
13306.28 246
13307.37 222
13308.46 189
13309.55 232
13310.64 213
13311.73 177
13312.82 216
13313.91 217
13315.00 219
13316.09 198
13317.18 217
13318.27 214
13319.36 213
13320.45 189
13321.54 234
13322.63 223
13323.72 211
13324.81 216
13325.90 180
13326.99 224
13328.08 193
13329.17 219
13330.26 204
13331.35 221
13332.44 208
13333.53 220
13334.62 216
13335.71 213
13336.80 233
13337.89 215
13338.98 227
13340.07 194
13341.16 239
13342.25 231
13343.34 200
13344.43 232
13345.52 206
13346.61 194
13347.70 211
13348.79 216
13349.89 222
13350.98 205
13352.07 205
13353.16 221
13354.25 213
13355.34 204
13356.43 242
13357.52 211
13358.61 234
13359.71 232
13360.80 226
13361.89 239
13362.98 273
13364.07 233
13365.16 216
13366.26 234
13367.35 205
13368.44 246
13369.53 205
13370.62 262
13371.71 228
13372.81 206
13373.90 211
13374.99 197
13376.08 215
13377.17 211
13378.27 225
13379.36 204
13380.45 204
13381.54 208
13382.63 226
13383.73 228
13384.82 201
13385.91 229
13387.00 222
13388.10 227
13389.19 207
13390.28 208
13391.37 235
13392.47 218
13393.56 202
13394.65 202
13395.75 202
13396.84 196
13397.93 216
13399.02 211
13400.12 187
13401.21 211
13402.30 208
13403.40 197
13404.49 179
13405.58 213
13406.68 207
13407.77 182
13408.86 189
13409.96 181
13411.05 225
13412.14 230
13413.24 217
13414.33 200
13415.42 200
13416.52 207
13417.61 203
13418.70 202
13419.80 212
13420.89 196
13421.99 220
13423.08 196
13424.17 210
13425.27 225
13426.36 207
13427.46 211
13428.55 215
13429.64 233
13430.74 199
13431.83 214
13432.93 194
13434.02 188
13435.12 203
13436.21 216
13437.30 207
13438.40 226
13439.49 226
13440.59 224
13441.68 223
13442.78 231
13443.87 236
13444.97 247
13446.06 225
13447.16 213
13448.25 225
13449.35 228
13450.44 225
13451.54 230
13452.63 228
13453.73 197
13454.82 210
13455.92 209
13457.01 229
13458.11 220
13459.20 235
13460.30 242
13461.39 227
13462.49 238
13463.59 232
13464.68 226
13465.78 207
13466.87 204
13467.97 210
13469.06 213
13470.16 231
13471.26 230
13472.35 245
13473.45 229
13474.54 237
13475.64 231
13476.74 210
13477.83 185
13478.93 195
13480.03 229
13481.12 252
13482.22 249
13483.31 221
13484.41 196
13485.51 233
13486.60 231
13487.70 239
13488.80 223
13489.89 227
13490.99 249
13492.09 235
13493.18 258
13494.28 238
13495.38 226
13496.47 244
13497.57 257
13498.67 238
13499.77 227
13500.86 227
13501.96 250
13503.06 260
13504.15 237
13505.25 241
13506.35 253
13507.45 228
13508.54 226
13509.64 206
13510.74 208
13511.84 232
13512.93 210
13514.03 210
13515.13 204
13516.23 234
13517.32 221
13518.42 218
13519.52 212
13520.62 203
13521.72 207
13522.81 213
13523.91 223
13525.01 204
13526.11 195
13527.21 222
13528.30 206
13529.40 213
13530.50 184
13531.60 191
13532.70 197
13533.80 211
13534.89 217
13535.99 207
13537.09 198
13538.19 202
13539.29 208
13540.39 205
13541.49 218
13542.58 197
13543.68 201
13544.78 183
13545.88 186
13546.98 216
13548.08 223
13549.18 237
13550.28 198
13551.38 201
13552.48 184
13553.58 212
13554.67 224
13555.77 210
13556.87 220
13557.97 234
13559.07 211
13560.17 199
13561.27 209
13562.37 209
13563.47 228
13564.57 232
13565.67 211
13566.77 218
13567.87 203
13568.97 218
13570.07 195
13571.17 207
13572.27 213
13573.37 224
13574.47 249
13575.57 220
13576.67 205
13577.77 206
13578.87 206
13579.97 215
13581.07 227
13582.17 222
13583.27 208
13584.37 202
13585.47 208
13586.57 213
13587.67 223
13588.77 202
13589.88 225
13590.98 201
13592.08 206
13593.18 207
13594.28 204
13595.38 227
13596.48 195
13597.58 215
13598.68 238
13599.78 202
13600.88 217
13601.99 248
13603.09 244
13604.19 239
13605.29 188
13606.39 208
13607.49 220
13608.59 225
13609.70 200
13610.80 226
13611.90 234
13613.00 232
13614.10 237
13615.20 242
13616.31 236
13617.41 221
13618.51 233
13619.61 234
13620.71 227
13621.82 224
13622.92 226
13624.02 243
13625.12 216
13626.22 233
13627.33 220
13628.43 227
13629.53 231
13630.63 225
13631.74 219
13632.84 258
13633.94 254
13635.04 206
13636.15 206
13637.25 215
13638.35 197
13639.45 248
13640.56 227
13641.66 188
13642.76 183
13643.87 195
13644.97 241
13646.07 219
13647.17 190
13648.28 190
13649.38 220
13650.48 214
13651.59 203
13652.69 189
13653.79 230
13654.90 215
13656.00 207
13657.10 206
13658.21 209
13659.31 248
13660.41 193
13661.52 162
13662.62 161
13663.72 191
13664.83 189
13665.93 232
13667.04 207
13668.14 185
13669.24 194
13670.35 210
13671.45 188
13672.56 196
13673.66 213
13674.76 199
13675.87 186
13676.97 198
13678.08 193
13679.18 209
13680.29 186
13681.39 205
13682.49 188
13683.60 185
13684.70 188
13685.81 193
13686.91 206
13688.02 172
13689.12 177
13690.23 198
13691.33 197
13692.44 187
13693.54 210
13694.65 182
13695.75 205
13696.86 190
13697.96 228
13699.07 200
13700.17 214
13701.28 220
13702.38 206
13703.49 232
13704.59 207
13705.70 230
13706.80 220
13707.91 232
13709.02 218
13710.12 196
13711.23 214
13712.33 201
13713.44 191
13714.54 210
13715.65 210
13716.76 230
13717.86 224
13718.97 188
13720.07 226
13721.18 208
13722.29 204
13723.39 224
13724.50 247
13725.60 224
13726.71 199
13727.82 251
13728.92 249
13730.03 228
13731.14 264
13732.24 239
13733.35 245
13734.46 224
13735.56 225
13736.67 262
13737.78 236
13738.88 228
13739.99 245
13741.10 230
13742.20 249
13743.31 268
13744.42 246
13745.52 235
13746.63 234
13747.74 244
13748.84 259
13749.95 264
13751.06 257
13752.17 269
13753.27 254
13754.38 231
13755.49 265
13756.60 267
13757.70 262
13758.81 275
13759.92 274
13761.03 257
13762.13 291
13763.24 264
13764.35 275
13765.46 251
13766.57 294
13767.67 304
13768.78 303
13769.89 322
13771.00 347
13772.11 338
13773.21 313
13774.32 332
13775.43 331
13776.54 299
13777.65 308
13778.75 308
13779.86 255
13780.97 254
13782.08 293
13783.19 284
13784.30 275
13785.41 256
13786.51 279
13787.62 274
13788.73 262
13789.84 244
13790.95 238
13792.06 235
13793.17 285
13794.28 300
13795.39 260
13796.49 237
13797.60 281
13798.71 285
13799.82 315
13800.93 261
13802.04 288
13803.15 311
13804.26 308
13805.37 316
13806.48 299
13807.59 289
13808.70 332
13809.81 373
13810.92 359
13812.03 350
13813.14 369
13814.25 349
13815.36 326
13816.47 349
13817.58 318
13818.69 280
13819.80 294
13820.91 294
13822.02 239
13823.13 259
13824.24 258
13825.35 239
13826.46 266
13827.57 236
13828.68 231
13829.79 208
13830.90 237
13832.01 222
13833.12 251
13834.23 181
13835.34 221
13836.45 244
13837.56 213
13838.67 198
13839.78 216
13840.89 221
13842.01 242
13843.12 233
13844.23 229
13845.34 231
13846.45 217
13847.56 240
13848.67 223
13849.78 217
13850.89 209
13852.01 223
13853.12 216
13854.23 221
13855.34 198
13856.45 218
13857.56 210
13858.67 224
13859.79 215
13860.90 234
13862.01 263
13863.12 201
13864.23 224
13865.34 210
13866.46 214
13867.57 185
13868.68 189
13869.79 214
13870.90 191
13872.02 190
13873.13 207
13874.24 198
13875.35 220
13876.47 191
13877.58 206
13878.69 226
13879.80 220
13880.92 207
13882.03 224
13883.14 231
13884.25 203
13885.37 221
13886.48 208
13887.59 220
13888.70 214
13889.82 230
13890.93 260
13892.04 225
13893.16 220
13894.27 223
13895.38 223
13896.49 242
13897.61 244
13898.72 235
13899.83 246
13900.95 244
13902.06 256
13903.17 235
13904.29 234
13905.40 219
13906.51 245
13907.63 234
13908.74 209
13909.85 223
13910.97 222
13912.08 197
13913.20 195
13914.31 199
13915.42 207
13916.54 247
13917.65 215
13918.77 183
13919.88 225
13920.99 190
13922.11 209
13923.22 242
13924.34 221
13925.45 214
13926.56 211
13927.68 206
13928.79 197
13929.91 216
13931.02 204
13932.14 211
13933.25 229
13934.37 243
13935.48 209
13936.60 183
13937.71 220
13938.83 200
13939.94 222
13941.05 222
13942.17 206
13943.28 182
13944.40 190
13945.51 189
13946.63 197
13947.75 206
13948.86 188
13949.98 184
13951.09 177
13952.21 184
13953.32 211
13954.44 184
13955.55 168
13956.67 172
13957.78 198
13958.90 205
13960.01 203
13961.13 211
13962.25 208
13963.36 182
13964.48 205
13965.59 216
13966.71 198
13967.83 176
13968.94 194
13970.06 188
13971.17 173
13972.29 175
13973.41 184
13974.52 233
13975.64 202
13976.75 205
13977.87 165
13978.99 200
13980.10 199
13981.22 185
13982.34 208
13983.45 206
13984.57 176
13985.69 183
13986.80 202
13987.92 175
13989.04 182
13990.15 218
13991.27 184
13992.39 197
13993.50 168
13994.62 194
13995.74 192
13996.86 165
13997.97 175
13999.09 194
14000.21 186
14001.33 178
14002.44 183
14003.56 188
14004.68 172
14005.79 179
14006.91 197
14008.03 176
14009.15 188
14010.27 174
14011.38 215
14012.50 216
14013.62 196
14014.74 176
14015.85 158
14016.97 202
14018.09 184
14019.21 173
14020.33 174
14021.44 179
14022.56 191
14023.68 182
14024.80 178
14025.92 179
14027.04 201
14028.15 187
14029.27 200
14030.39 191
14031.51 182
14032.63 185
14033.75 204
14034.86 176
14035.98 181
14037.10 213
14038.22 192
14039.34 170
14040.46 174
14041.58 181
14042.70 193
14043.82 218
14044.93 213
14046.05 166
14047.17 169
14048.29 212
14049.41 225
14050.53 197
14051.65 179
14052.77 208
14053.89 203
14055.01 184
14056.13 173
14057.25 203
14058.37 196
14059.49 196
14060.61 202
14061.73 216
14062.85 203
14063.97 202
14065.09 216
14066.20 222
14067.32 200
14068.44 231
14069.56 220
14070.68 254
14071.81 204
14072.93 222
14074.05 247
14075.17 227
14076.29 249
14077.41 268
14078.53 241
14079.65 273
14080.77 252
14081.89 276
14083.01 261
14084.13 230
14085.25 255
14086.37 240
14087.49 271
14088.61 225
14089.73 241
14090.85 260
14091.97 264
14093.10 281
14094.22 260
14095.34 273
14096.46 291
14097.58 280
14098.70 279
14099.82 270
14100.94 259
14102.07 275
14103.19 302
14104.31 265
14105.43 240
14106.55 234
14107.67 249
14108.79 217
14109.92 207
14111.04 254
14112.16 224
14113.28 227
14114.40 207
14115.52 221
14116.65 191
14117.77 227
14118.89 220
14120.01 207
14121.13 214
14122.26 179
14123.38 195
14124.50 186
14125.62 183
14126.75 215
14127.87 200
14128.99 193
14130.11 194
14131.24 170
14132.36 211
14133.48 226
14134.60 244
14135.73 209
14136.85 202
14137.97 209
14139.09 188
14140.22 215
14141.34 207
14142.46 191
14143.59 188
14144.71 201
14145.83 212
14146.95 216
14148.08 183
14149.20 211
14150.32 256
14151.45 212
14152.57 201
14153.69 190
14154.82 207
14155.94 198
14157.06 201
14158.19 185
14159.31 199
14160.44 187
14161.56 206
14162.68 200
14163.81 232
14164.93 212
14166.05 204
14167.18 204
14168.30 229
14169.43 228
14170.55 230
14171.67 206
14172.80 202
14173.92 199
14175.05 190
14176.17 175
14177.30 188
14178.42 213
14179.54 211
14180.67 215
14181.79 199
14182.92 219
14184.04 197
14185.17 193
14186.29 196
14187.42 218
14188.54 186
14189.67 206
14190.79 173
14191.92 193
14193.04 190
14194.17 218
14195.29 186
14196.42 210
14197.54 203
14198.67 198
14199.79 200
14200.92 208
14202.04 185
14203.17 206
14204.29 200
14205.42 200
14206.54 206
14207.67 180
14208.79 197
14209.92 168
14211.05 189
14212.17 194
14213.30 189
14214.42 188
14215.55 188
14216.67 194
14217.80 185
14218.93 189
14220.05 171
14221.18 167
14222.30 185
14223.43 166
14224.56 177
14225.68 180
14226.81 175
14227.94 165
14229.06 169
14230.19 157
14231.32 169
14232.44 159
14233.57 188
14234.70 197
14235.82 188
14236.95 181
14238.08 180
14239.20 185
14240.33 155
14241.46 177
14242.58 176
14243.71 185
14244.84 172
14245.96 175
14247.09 180
14248.22 201
14249.34 159
14250.47 183
14251.60 153
14252.73 172
14253.85 166
14254.98 187
14256.11 206
14257.24 182
14258.36 187
14259.49 156
14260.62 191
14261.75 180
14262.87 195
14264.00 189
14265.13 212
14266.26 163
14267.39 145
14268.51 169
14269.64 138
14270.77 170
14271.90 196
14273.03 200
14274.15 179
14275.28 163
14276.41 185
14277.54 192
14278.67 177
14279.80 174
14280.92 172
14282.05 193
14283.18 180
14284.31 152
14285.44 181
14286.57 189
14287.70 165
14288.82 176
14289.95 160
14291.08 174
14292.21 170
14293.34 187
14294.47 154
14295.60 161
14296.73 199
14297.86 170
14298.99 177
14300.11 164
14301.24 176
14302.37 165
14303.50 161
14304.63 168
14305.76 159
14306.89 160
14308.02 165
14309.15 127
14310.28 163
14311.41 163
14312.54 157
14313.67 171
14314.80 160
14315.93 171
14317.06 179
14318.19 181
14319.32 159
14320.45 177
14321.58 174
14322.71 174
14323.84 154
14324.97 148
14326.10 169
14327.23 182
14328.36 164
14329.49 152
14330.62 143
14331.75 163
14332.88 160
14334.01 148
14335.14 159
14336.27 171
14337.40 145
14338.53 148
14339.66 167
14340.79 169
14341.93 153
14343.06 149
14344.19 164
14345.32 159
14346.45 161
14347.58 180
14348.71 167
14349.84 176
14350.97 146
14352.11 120
14353.24 153
14354.37 171
14355.50 180
14356.63 181
14357.76 159
14358.89 163
14360.03 159
14361.16 165
14362.29 152
14363.42 130
14364.55 162
14365.68 158
14366.82 212
14367.95 142
14369.08 158
14370.21 181
14371.34 173
14372.48 179
14373.61 190
14374.74 179
14375.87 158
14377.00 165
14378.14 164
14379.27 145
14380.40 154
14381.53 156
14382.67 171
14383.80 189
14384.93 183
14386.06 171
14387.20 194
14388.33 172
14389.46 146
14390.59 156
14391.73 176
14392.86 154
14393.99 181
14395.13 160
14396.26 155
14397.39 188
14398.53 172
14399.66 183
14400.79 183
14401.92 188
14403.06 174
14404.19 149
14405.32 161
14406.46 168
14407.59 179
14408.72 180
14409.86 174
14410.99 165
14412.13 159
14413.26 192
14414.39 192
14415.53 164
14416.66 169
14417.79 157
14418.93 220
14420.06 208
14421.20 162
14422.33 170
14423.46 179
14424.60 216
14425.73 162
14426.87 150
14428.00 178
14429.14 197
14430.27 174
14431.40 182
14432.54 205
14433.67 180
14434.81 216
14435.94 191
14437.08 171
14438.21 185
14439.35 201
14440.48 190
14441.62 212
14442.75 224
14443.88 201
14445.02 165
14446.15 179
14447.29 187
14448.42 169
14449.56 177
14450.70 185
14451.83 201
14452.97 187
14454.10 184
14455.24 181
14456.37 199
14457.51 180
14458.64 180
14459.78 230
14460.91 214
14462.05 183
14463.18 175
14464.32 187
14465.46 222
14466.59 216
14467.73 216
14468.86 200
14470.00 184
14471.14 192
14472.27 190
14473.41 224
14474.54 190
14475.68 202
14476.82 207
14477.95 202
14479.09 214
14480.22 214
14481.36 195
14482.50 203
14483.63 210
14484.77 218
14485.91 191
14487.04 196
14488.18 207
14489.32 187
14490.45 194
14491.59 179
14492.73 188
14493.86 178
14495.00 139
14496.14 155
14497.27 175
14498.41 163
14499.55 164
14500.69 177
14501.82 198
14502.96 208
14504.10 172
14505.23 197
14506.37 172
14507.51 167
14508.65 162
14509.78 165
14510.92 157
14512.06 179
14513.20 179
14514.33 198
14515.47 177
14516.61 172
14517.75 166
14518.89 185
14520.02 219
14521.16 149
14522.30 164
14523.44 173
14524.57 166
14525.71 179
14526.85 168
14527.99 172
14529.13 152
14530.27 150
14531.40 152
14532.54 149
14533.68 143
14534.82 161
14535.96 195
14537.10 168
14538.23 131
14539.37 154
14540.51 158
14541.65 140
14542.79 137
14543.93 182
14545.07 147
14546.21 150
14547.35 179
14548.48 149
14549.62 141
14550.76 142
14551.90 151
14553.04 170
14554.18 168
14555.32 197
14556.46 149
14557.60 171
14558.74 165
14559.88 154
14561.02 145
14562.16 150
14563.30 158
14564.43 158
14565.57 160
14566.71 179
14567.85 175
14568.99 174
14570.13 158
14571.27 146
14572.41 161
14573.55 145
14574.69 130
14575.83 152
14576.97 154
14578.11 155
14579.25 157
14580.39 153
14581.53 162
14582.67 155
14583.81 150
14584.96 153
14586.10 178
14587.24 185
14588.38 174
14589.52 187
14590.66 175
14591.80 194
14592.94 179
14594.08 146
14595.22 147
14596.36 174
14597.50 168
14598.64 165
14599.78 158
14600.93 167
14602.07 174
14603.21 182
14604.35 200
14605.49 169
14606.63 141
14607.77 203
14608.91 210
14610.06 164
14611.20 202
14612.34 184
14613.48 170
14614.62 176
14615.76 169
14616.91 154
14618.05 159
14619.19 183
14620.33 177
14621.47 182
14622.61 178
14623.76 181
14624.90 176
14626.04 149
14627.18 160
14628.32 156
14629.47 147
14630.61 173
14631.75 173
14632.89 179
14634.04 183
14635.18 172
14636.32 176
14637.46 179
14638.61 195
14639.75 183
14640.89 175
14642.03 167
14643.18 148
14644.32 150
14645.46 149
14646.60 144
14647.75 150
14648.89 160
14650.03 146
14651.18 150
14652.32 162
14653.46 165
14654.61 149
14655.75 162
14656.89 160
14658.03 139
14659.18 158
14660.32 164
14661.46 149
14662.61 139
14663.75 141
14664.90 133
14666.04 148
14667.18 143
14668.33 153
14669.47 140
14670.61 162
14671.76 130
14672.90 156
14674.05 117
14675.19 162
14676.33 152
14677.48 141
14678.62 163
14679.77 159
14680.91 132
14682.05 155
14683.20 137
14684.34 172
14685.49 138
14686.63 130
14687.78 146
14688.92 146
14690.06 129
14691.21 120
14692.35 153
14693.50 136
14694.64 121
14695.79 127
14696.93 126
14698.08 123
14699.22 139
14700.37 142
14701.51 147
14702.66 150
14703.80 155
14704.95 149
14706.09 143
14707.24 139
14708.38 123
14709.53 130
14710.67 161
14711.82 130
14712.96 133
14714.11 160
14715.26 150
14716.40 161
14717.55 149
14718.69 127
14719.84 139
14720.98 155
14722.13 133
14723.28 123
14724.42 158
14725.57 134
14726.71 138
14727.86 138
14729.01 145
14730.15 128
14731.30 161
14732.44 143
14733.59 112
14734.74 131
14735.88 132
14737.03 135
14738.18 147
14739.32 173
14740.47 117
14741.61 164
14742.76 145
14743.91 167
14745.05 140
14746.20 133
14747.35 135
14748.49 119
14749.64 149
14750.79 143
14751.94 135
14753.08 150
14754.23 142
14755.38 139
14756.52 147
14757.67 130
14758.82 148
14759.97 134
14761.11 133
14762.26 127
14763.41 119
14764.55 155
14765.70 156
14766.85 115
14768.00 124
14769.15 135
14770.29 148
14771.44 118
14772.59 104
14773.74 124
14774.88 131
14776.03 147
14777.18 126
14778.33 144
14779.48 136
14780.62 136
14781.77 131
14782.92 154
14784.07 136
14785.22 148
14786.36 141
14787.51 142
14788.66 128
14789.81 141
14790.96 147
14792.11 109
14793.26 130
14794.40 128
14795.55 141
14796.70 156
14797.85 126
14799.00 134
14800.15 108
14801.30 134
14802.45 139
14803.59 144
14804.74 140
14805.89 109
14807.04 114
14808.19 161
14809.34 145
14810.49 139
14811.64 150
14812.79 148
14813.94 137
14815.09 130
14816.24 155
14817.39 134
14818.53 134
14819.68 108
14820.83 124
14821.98 168
14823.13 120
14824.28 140
14825.43 148
14826.58 129
14827.73 108
14828.88 125
14830.03 131
14831.18 109
14832.33 137
14833.48 117
14834.63 122
14835.78 119
14836.93 133
14838.08 137
14839.23 149
14840.38 137
14841.53 130
14842.69 125
14843.84 142
14844.99 127
14846.14 100
14847.29 120
14848.44 111
14849.59 128
14850.74 122
14851.89 126
14853.04 118
14854.19 140
14855.34 144
14856.49 126
14857.65 142
14858.80 130
14859.95 146
14861.10 123
14862.25 120
14863.40 134
14864.55 147
14865.70 153
14866.86 121
14868.01 111
14869.16 141
14870.31 127
14871.46 139
14872.61 134
14873.77 117
14874.92 140
14876.07 112
14877.22 118
14878.37 152
14879.52 126
14880.68 120
14881.83 124
14882.98 136
14884.13 121
14885.28 121
14886.44 111
14887.59 113
14888.74 109
14889.89 114
14891.05 148
14892.20 136
14893.35 157
14894.50 111
14895.66 135
14896.81 140
14897.96 129
14899.11 128
14900.27 99
14901.42 117
14902.57 130
14903.72 162
14904.88 132
14906.03 123
14907.18 129
14908.34 109
14909.49 107
14910.64 126
14911.80 132
14912.95 130
14914.10 125
14915.26 122
14916.41 132
14917.56 113
14918.72 147
14919.87 142
14921.02 142
14922.18 135
14923.33 118
14924.48 126
14925.64 136
14926.79 123
14927.94 127
14929.10 124
14930.25 104
14931.41 122
14932.56 140
14933.71 132
14934.87 117
14936.02 121
14937.18 133
14938.33 124
14939.48 118
14940.64 113
14941.79 108
14942.95 139
14944.10 138
14945.26 138
14946.41 134
14947.57 148
14948.72 152
14949.87 117
14951.03 107
14952.18 112
14953.34 127
14954.49 122
14955.65 129
14956.80 119
14957.96 139
14959.11 118
14960.27 140
14961.42 110
14962.58 115
14963.73 123
14964.89 161
14966.04 120
14967.20 131
14968.36 146
14969.51 103
14970.67 109
14971.82 119
14972.98 133
14974.13 123
14975.29 105
14976.44 120
14977.60 135
14978.76 128
14979.91 134
14981.07 141
14982.22 112
14983.38 120
14984.53 122
14985.69 129
14986.85 116
14988.00 121
14989.16 124
14990.32 135
14991.47 99
14992.63 129
14993.78 126
14994.94 98
14996.10 111
14997.25 125
14998.41 110
14999.57 109
15000.72 128
15001.88 102
15003.04 121
15004.19 105
15005.35 145
15006.51 126
15007.66 110
15008.82 118
15009.98 126
15011.13 132
15012.29 131
15013.45 141
15014.61 130
15015.76 114
15016.92 112
15018.08 148
15019.23 112
15020.39 122
15021.55 107
15022.71 120
15023.86 125
15025.02 127
15026.18 106
15027.34 113
15028.49 123
15029.65 107
15030.81 110
15031.97 127
15033.13 131
15034.28 118
15035.44 117
15036.60 120
15037.76 104
15038.92 99
15040.07 127
15041.23 121
15042.39 137
15043.55 117
15044.71 109
15045.87 122
15047.02 160
15048.18 121
15049.34 115
15050.50 123
15051.66 122
15052.82 111
15053.98 112
15055.13 119
15056.29 118
15057.45 96
15058.61 113
15059.77 111
15060.93 109
15062.09 105
15063.25 111
15064.40 135
15065.56 120
15066.72 122
15067.88 108
15069.04 112
15070.20 123
15071.36 108
15072.52 104
15073.68 122
15074.84 128
15076.00 114
15077.16 124
15078.32 100
15079.48 121
15080.64 125
15081.80 93
15082.96 120
15084.12 116
15085.28 125
15086.44 128
15087.60 109
15088.76 129
15089.92 130
15091.08 115
15092.24 119
15093.40 124
15094.56 130
15095.72 110
15096.88 104
15098.04 120
15099.20 142
15100.36 125
15101.52 119
15102.68 125
15103.84 147
15105.00 121
15106.16 125
15107.32 117
15108.48 133
15109.64 111
15110.80 132
15111.96 117
15113.13 112
15114.29 118
15115.45 116
15116.61 138
15117.77 121
15118.93 118
15120.09 118
15121.25 114
15122.42 107
15123.58 124
15124.74 133
15125.90 139
15127.06 117
15128.22 118
15129.38 122
15130.55 139
15131.71 136
15132.87 122
15134.03 109
15135.19 139
15136.35 129
15137.52 128
15138.68 136
15139.84 121
15141.00 135
15142.16 146
15143.33 143
15144.49 119
15145.65 129
15146.81 137
15147.97 112
15149.14 121
15150.30 149
15151.46 134
15152.62 132
15153.79 137
15154.95 114
15156.11 100
15157.27 130
15158.44 135
15159.60 146
15160.76 115
15161.93 118
15163.09 136
15164.25 134
15165.41 149
15166.58 145
15167.74 99
15168.90 120
15170.07 135
15171.23 129
15172.39 114
15173.56 128
15174.72 102
15175.88 133
15177.05 133
15178.21 144
15179.37 122
15180.54 125
15181.70 129
15182.86 126
15184.03 141
15185.19 110
15186.36 118
15187.52 125
15188.68 131
15189.85 115
15191.01 128
15192.17 124
15193.34 155
15194.50 143
15195.67 103
15196.83 132
15198.00 123
15199.16 147
15200.32 143
15201.49 131
15202.65 128
15203.82 134
15204.98 129
15206.15 129
15207.31 133
15208.48 134
15209.64 139
15210.80 128
15211.97 158
15213.13 139
15214.30 126
15215.46 118
15216.63 135
15217.79 124
15218.96 140
15220.12 144
15221.29 151
15222.45 139
15223.62 134
15224.78 142
15225.95 143
15227.11 138
15228.28 130
15229.45 121
15230.61 144
15231.78 142
15232.94 157
15234.11 136
15235.27 155
15236.44 147
15237.60 128
15238.77 123
15239.94 136
15241.10 133
15242.27 127
15243.43 130
15244.60 107
15245.77 126
15246.93 128
15248.10 127
15249.26 115
15250.43 114
15251.60 132
15252.76 150
15253.93 119
15255.10 111
15256.26 128
15257.43 131
15258.60 123
15259.76 117
15260.93 117
15262.10 132
15263.26 133
15264.43 132
15265.60 128
15266.76 117
15267.93 105
15269.10 122
15270.26 123
15271.43 116
15272.60 128
15273.76 110
15274.93 131
15276.10 127
15277.27 126
15278.43 125
15279.60 116
15280.77 132
15281.94 133
15283.10 137
15284.27 123
15285.44 132
15286.61 137
15287.77 128
15288.94 129
15290.11 98
15291.28 118
15292.44 111
15293.61 114
15294.78 101
15295.95 108
15297.12 111
15298.28 123
15299.45 120
15300.62 124
15301.79 110
15302.96 116
15304.12 118
15305.29 117
15306.46 115
15307.63 110
15308.80 114
15309.97 124
15311.14 106
15312.30 137
15313.47 108
15314.64 118
15315.81 130
15316.98 126
15318.15 129
15319.32 127
15320.49 107
15321.65 125
15322.82 131
15323.99 135
15325.16 104
15326.33 118
15327.50 115
15328.67 129
15329.84 131
15331.01 137
15332.18 123
15333.35 121
15334.52 119
15335.69 118
15336.85 116
15338.02 120
15339.19 130
15340.36 138
15341.53 106
15342.70 108
15343.87 127
15345.04 140
15346.21 143
15347.38 110
15348.55 122
15349.72 102
15350.89 122
15352.06 130
15353.23 116
15354.40 119
15355.57 130
15356.74 123
15357.91 134
15359.08 132
15360.25 123
15361.43 137
15362.60 151
15363.77 150
15364.94 101
15366.11 133
15367.28 126
15368.45 127
15369.62 122
15370.79 145
15371.96 132
15373.13 130
15374.30 129
15375.47 138
15376.65 115
15377.82 129
15378.99 141
15380.16 123
15381.33 137
15382.50 138
15383.67 139
15384.84 165
15386.02 124
15387.19 135
15388.36 132
15389.53 116
15390.70 139
15391.87 146
15393.04 125
15394.22 116
15395.39 132
15396.56 153
15397.73 138
15398.90 139
15400.08 144
15401.25 157
15402.42 112
15403.59 114
15404.76 121
15405.94 106
15407.11 146
15408.28 115
15409.45 116
15410.63 143
15411.80 120
15412.97 108
15414.14 130
15415.31 119
15416.49 103
15417.66 119
15418.83 133
15420.01 123
15421.18 119
15422.35 116
15423.52 112
15424.70 125
15425.87 124
15427.04 138
15428.22 110
15429.39 104
15430.56 135
15431.73 124
15432.91 116
15434.08 104
15435.25 107
15436.43 133
15437.60 99
15438.77 127
15439.95 131
15441.12 135
15442.30 114
15443.47 122
15444.64 114
15445.82 112
15446.99 138
15448.16 132
15449.34 124
15450.51 103
15451.69 110
15452.86 132
15454.03 120
15455.21 113
15456.38 101
15457.56 117
15458.73 111
15459.90 125
15461.08 123
15462.25 123
15463.43 121
15464.60 112
15465.78 96
15466.95 115
15468.12 123
15469.30 118
15470.47 112
15471.65 107
15472.82 107
15474.00 119
15475.17 144
15476.35 132
15477.52 94
15478.70 104
15479.87 126
15481.05 139
15482.22 94
15483.40 113
15484.57 129
15485.75 105
15486.92 109
15488.10 114
15489.27 102
15490.45 116
15491.62 125
15492.80 103
15493.98 106
15495.15 116
15496.33 136
15497.50 118
15498.68 112
15499.85 107
15501.03 128
15502.21 113
15503.38 109
15504.56 103
15505.73 109
15506.91 109
15508.09 99
15509.26 104
15510.44 110
15511.61 116
15512.79 117
15513.97 130
15515.14 124
15516.32 105
15517.50 113
15518.67 135
15519.85 109
15521.02 127
15522.20 128
15523.38 129
15524.55 127
15525.73 133
15526.91 128
15528.09 118
15529.26 134
15530.44 119
15531.62 137
15532.79 129
15533.97 120
15535.15 99
15536.32 123
15537.50 125
15538.68 128
15539.86 122
15541.03 139
15542.21 128
15543.39 134
15544.57 120
15545.74 116
15546.92 129
15548.10 141
15549.28 150
15550.45 129
15551.63 117
15552.81 105
15553.99 122
15555.16 101
15556.34 130
15557.52 125
15558.70 113
15559.88 121
15561.05 118
15562.23 112
15563.41 121
15564.59 138
15565.77 125
15566.95 113
15568.12 123
15569.30 108
15570.48 129
15571.66 144
15572.84 126
15574.02 130
15575.19 168
15576.37 147
15577.55 109
15578.73 112
15579.91 116
15581.09 127
15582.27 122
15583.45 114
15584.62 123
15585.80 128
15586.98 123
15588.16 117
15589.34 129
15590.52 111
15591.70 124
15592.88 119
15594.06 128
15595.24 126
15596.42 152
15597.60 129
15598.78 139
15599.96 139
15601.14 122
15602.31 137
15603.49 110
15604.67 117
15605.85 127
15607.03 122
15608.21 114
15609.39 115
15610.57 158
15611.75 131
15612.93 128
15614.11 142
15615.29 129
15616.47 125
15617.65 145
15618.83 145
15620.01 132
15621.19 143
15622.38 131
15623.56 138
15624.74 150
15625.92 143
15627.10 140
15628.28 158
15629.46 166
15630.64 147
15631.82 130
15633.00 148
15634.18 117
15635.36 149
15636.54 124
15637.72 132
15638.91 154
15640.09 166
15641.27 157
15642.45 150
15643.63 140
15644.81 149
15645.99 133
15647.17 154
15648.36 144
15649.54 135
15650.72 158
15651.90 170
15653.08 140
15654.26 158
15655.44 173
15656.63 145
15657.81 153
15658.99 146
15660.17 133
15661.35 126
15662.54 141
15663.72 143
15664.90 155
15666.08 144
15667.26 166
15668.45 155
15669.63 146
15670.81 162
15671.99 163
15673.17 147
15674.36 154
15675.54 136
15676.72 147
15677.90 145
15679.09 149
15680.27 160
15681.45 165
15682.63 166
15683.82 138
15685.00 160
15686.18 151
15687.37 149
15688.55 154
15689.73 156
15690.91 144
15692.10 149
15693.28 151
15694.46 167
15695.65 167
15696.83 145
15698.01 152
15699.20 172
15700.38 157
15701.56 157
15702.75 164
15703.93 150
15705.11 159
15706.30 170
15707.48 188
15708.66 174
15709.85 178
15711.03 169
15712.22 180
15713.40 174
15714.58 197
15715.77 198
15716.95 212
15718.14 182
15719.32 188
15720.50 171
15721.69 183
15722.87 168
15724.06 163
15725.24 168
15726.43 155
15727.61 167
15728.79 179
15729.98 178
15731.16 182
15732.35 175
15733.53 164
15734.72 172
15735.90 172
15737.09 169
15738.27 167
15739.46 170
15740.64 180
15741.83 176
15743.01 180
15744.20 166
15745.38 168
15746.57 181
15747.75 175
15748.94 185
15750.12 180
15751.31 183
15752.49 211
15753.68 149
15754.86 168
15756.05 176
15757.23 188
15758.42 168
15759.60 173
15760.79 157
15761.98 185
15763.16 170
15764.35 173
15765.53 156
15766.72 146
15767.90 144
15769.09 164
15770.28 140
15771.46 131
15772.65 150
15773.83 135
15775.02 135
15776.21 130
15777.39 154
15778.58 154
15779.77 161
15780.95 153
15782.14 150
15783.33 130
15784.51 150
15785.70 139
15786.89 128
15788.07 127
15789.26 141
15790.45 181
15791.63 142
15792.82 130
15794.01 145
15795.19 123
15796.38 138
15797.57 133
15798.75 149
15799.94 156
15801.13 154
15802.32 127
15803.50 143
15804.69 113
15805.88 117
15807.06 120
15808.25 129
15809.44 124
15810.63 143
15811.81 134
15813.00 157
15814.19 123
15815.38 135
15816.57 126
15817.75 138
15818.94 125
15820.13 120
15821.32 116
15822.50 145
15823.69 142
15824.88 147
15826.07 139
15827.26 124
15828.44 127
15829.63 136
15830.82 126
15832.01 126
15833.20 119
15834.39 141
15835.57 134
15836.76 125
15837.95 125
15839.14 133
15840.33 141
15841.52 148
15842.71 124
15843.90 110
15845.08 128
15846.27 124
15847.46 152
15848.65 136
15849.84 141
15851.03 169
15852.22 146
15853.41 143
15854.60 124
15855.79 147
15856.97 141
15858.16 152
15859.35 142
15860.54 132
15861.73 124
15862.92 163
15864.11 155
15865.30 116
15866.49 139
15867.68 143
15868.87 148
15870.06 145
15871.25 131
15872.44 112
15873.63 149
15874.82 139
15876.01 149
15877.20 138
15878.39 141
15879.58 141
15880.77 139
15881.96 133
15883.15 114
15884.34 136
15885.53 146
15886.72 162
15887.91 141
15889.10 135
15890.29 135
15891.48 127
15892.67 138
15893.86 141
15895.05 160
15896.24 137
15897.44 140
15898.63 133
15899.82 121
15901.01 130
15902.20 145
15903.39 150
15904.58 126
15905.77 131
15906.96 131
15908.15 135
15909.35 118
15910.54 130
15911.73 142
15912.92 166
15914.11 143
15915.30 137
15916.49 156
15917.69 149
15918.88 146
15920.07 162
15921.26 125
15922.45 127
15923.64 155
15924.84 140
15926.03 134
15927.22 123
15928.41 138
15929.60 136
15930.80 129
15931.99 132
15933.18 124
15934.37 131
15935.56 115
15936.76 134
15937.95 134
15939.14 120
15940.33 126
15941.53 117
15942.72 129
15943.91 131
15945.10 121
15946.30 104
15947.49 119
15948.68 121
15949.87 110
15951.07 122
15952.26 115
15953.45 128
15954.65 118
15955.84 127
15957.03 103
15958.22 127
15959.42 95
15960.61 112
15961.80 112
15963.00 138
15964.19 121
15965.38 92
15966.58 109
15967.77 113
15968.96 124
15970.16 97
15971.35 105
15972.54 93
15973.74 124
15974.93 114
15976.13 124
15977.32 108
15978.51 104
15979.71 132
15980.90 129
15982.09 116
15983.29 129
15984.48 120
15985.68 107
15986.87 132
15988.06 111
15989.26 125
15990.45 136
15991.65 124
15992.84 125
15994.04 106
15995.23 108
15996.43 118
15997.62 101
15998.81 126
16000.01 111
16001.20 90
16002.40 115
16003.59 125
16004.79 122
16005.98 94
16007.18 114
16008.37 120
16009.57 127
16010.76 135
16011.96 115
16013.15 113
16014.35 117
16015.54 100
16016.74 107
16017.93 113
16019.13 123
16020.32 119
16021.52 101
16022.72 107
16023.91 103
16025.11 107
16026.30 95
16027.50 133
16028.69 96
16029.89 124
16031.08 124
16032.28 115
16033.48 95
16034.67 101
16035.87 98
16037.06 101
16038.26 120
16039.46 112
16040.65 99
16041.85 116
16043.05 114
16044.24 100
16045.44 96
16046.63 91
16047.83 107
16049.03 110
16050.22 128
16051.42 114
16052.62 100
16053.81 115
16055.01 115
16056.21 105
16057.40 91
16058.60 111
16059.80 98
16060.99 105
16062.19 79
16063.39 91
16064.58 107
16065.78 115
16066.98 101
16068.18 86
16069.37 91
16070.57 97
16071.77 99
16072.97 116
16074.16 104
16075.36 96
16076.56 140
16077.76 99
16078.95 122
16080.15 106
16081.35 101
16082.55 99
16083.74 117
16084.94 104
16086.14 82
16087.34 112
16088.53 99
16089.73 89
16090.93 95
16092.13 90
16093.33 122
16094.53 122
16095.72 110
16096.92 124
16098.12 99
16099.32 87
16100.52 81
16101.72 121
16102.91 121
16104.11 107
16105.31 91
16106.51 125
16107.71 91
16108.91 93
16110.11 98
16111.30 118
16112.50 90
16113.70 107
16114.90 99
16116.10 117
16117.30 121
16118.50 105
16119.70 105
16120.90 85
16122.10 111
16123.29 111
16124.49 111
16125.69 93
16126.89 102
16128.09 119
16129.29 111
16130.49 115
16131.69 98
16132.89 114
16134.09 97
16135.29 117
16136.49 119
16137.69 106
16138.89 97
16140.09 112
16141.29 91
16142.49 88
16143.69 95
16144.89 114
16146.09 107
16147.29 123
16148.49 109
16149.69 110
16150.89 113
16152.09 98
16153.29 90
16154.49 98
16155.69 96
16156.89 112
16158.09 122
16159.29 93
16160.49 102
16161.69 100
16162.89 129
16164.09 94
16165.30 100
16166.50 91
16167.70 119
16168.90 106
16170.10 108
16171.30 89
16172.50 86
16173.70 109
16174.90 115
16176.10 103
16177.31 93
16178.51 113
16179.71 109
16180.91 99
16182.11 90
16183.31 102
16184.51 107
16185.72 86
16186.92 97
16188.12 117
16189.32 98
16190.52 93
16191.72 93
16192.93 117
16194.13 99
16195.33 100
16196.53 101
16197.73 108
16198.94 117
16200.14 96
16201.34 109
16202.54 102
16203.74 106
16204.95 89
16206.15 102
16207.35 99
16208.55 95
16209.76 90
16210.96 94
16212.16 108
16213.36 115
16214.57 124
16215.77 111
16216.97 126
16218.17 105
16219.38 104
16220.58 96
16221.78 94
16222.99 115
16224.19 124
16225.39 124
16226.59 105
16227.80 91
16229.00 99
16230.20 92
16231.41 83
16232.61 101
16233.81 107
16235.02 115
16236.22 100
16237.42 122
16238.63 126
16239.83 115
16241.04 115
16242.24 110
16243.44 106
16244.65 116
16245.85 122
16247.05 87
16248.26 104
16249.46 89
16250.67 91
16251.87 82
16253.07 126
16254.28 109
16255.48 122
16256.69 101
16257.89 99
16259.09 94
16260.30 112
16261.50 123
16262.71 124
16263.91 122
16265.12 117
16266.32 118
16267.53 92
16268.73 110
16269.94 85
16271.14 118
16272.34 108
16273.55 117
16274.75 122
16275.96 117
16277.16 124
16278.37 111
16279.57 111
16280.78 111
16281.98 120
16283.19 112
16284.39 111
16285.60 116
16286.81 120
16288.01 113
16289.22 96
16290.42 93
16291.63 118
16292.83 91
16294.04 114
16295.24 126
16296.45 144
16297.66 112
16298.86 131
16300.07 145
16301.27 113
16302.48 145
16303.68 124
16304.89 138
16306.10 98
16307.30 126
16308.51 124
16309.71 154
16310.92 113
16312.13 115
16313.33 114
16314.54 135
16315.75 119
16316.95 108
16318.16 116
16319.37 96
16320.57 113
16321.78 103
16322.99 135
16324.19 99
16325.40 92
16326.61 104
16327.81 111
16329.02 106
16330.23 132
16331.43 102
16332.64 105
16333.85 100
16335.05 119
16336.26 121
16337.47 111
16338.68 101
16339.88 82
16341.09 89
16342.30 89
16343.51 88
16344.71 80
16345.92 115
16347.13 106
16348.34 104
16349.54 101
16350.75 93
16351.96 95
16353.17 110
16354.37 97
16355.58 99
16356.79 112
16358.00 84
16359.21 108
16360.41 82
16361.62 104
16362.83 108
16364.04 120
16365.25 101
16366.45 91
16367.66 108
16368.87 104
16370.08 116
16371.29 106
16372.50 96
16373.71 89
16374.91 106
16376.12 90
16377.33 96
16378.54 112
16379.75 121
16380.96 86
16382.17 100
16383.38 96
16384.58 84
16385.79 90
16387.00 105
16388.21 116
16389.42 116
16390.63 117
16391.84 129
16393.05 103
16394.26 95
16395.47 104
16396.68 95
16397.89 93
16399.09 94
16400.30 112
16401.51 84
16402.72 98
16403.93 97
16405.14 101
16406.35 98
16407.56 93
16408.77 93
16409.98 103
16411.19 94
16412.40 87
16413.61 101
16414.82 91
16416.03 105
16417.24 95
16418.45 118
16419.66 95
16420.87 95
16422.08 103
16423.29 88
16424.50 91
16425.71 100
16426.92 111
16428.14 100
16429.35 82
16430.56 80
16431.77 91
16432.98 91
16434.19 96
16435.40 106
16436.61 101
16437.82 69
16439.03 99
16440.24 72
16441.45 95
16442.67 81
16443.88 113
16445.09 105
16446.30 99
16447.51 93
16448.72 81
16449.93 95
16451.14 87
16452.36 81
16453.57 92
16454.78 102
16455.99 96
16457.20 93
16458.41 77
16459.63 89
16460.84 103
16462.05 93
16463.26 105
16464.47 117
16465.68 83
16466.90 107
16468.11 105
16469.32 95
16470.53 85
16471.74 99
16472.96 113
16474.17 82
16475.38 90
16476.59 94
16477.81 105
16479.02 103
16480.23 90
16481.44 108
16482.66 117
16483.87 105
16485.08 86
16486.29 113
16487.51 112
16488.72 82
16489.93 101
16491.15 99
16492.36 91
16493.57 86
16494.78 88
16496.00 103
16497.21 65
16498.42 79
16499.64 100
16500.85 120
16502.06 106
16503.28 70
16504.49 87
16505.70 90
16506.92 96
16508.13 101
16509.34 115
16510.56 95
16511.77 90
16512.98 104
16514.20 94
16515.41 85
16516.63 78
16517.84 91
16519.05 90
16520.27 95
16521.48 104
16522.70 94
16523.91 97
16525.12 83
16526.34 104
16527.55 102
16528.77 88
16529.98 101
16531.20 91
16532.41 98
16533.62 84
16534.84 96
16536.05 98
16537.27 96
16538.48 72
16539.70 78
16540.91 82
16542.13 94
16543.34 77
16544.56 85
16545.77 105
16546.99 99
16548.20 81
16549.42 81
16550.63 90
16551.85 85
16553.06 87
16554.28 100
16555.49 92
16556.71 79
16557.92 81
16559.14 81
16560.35 107
16561.57 81
16562.78 94
16564.00 97
16565.21 93
16566.43 89
16567.65 112
16568.86 111
16570.08 104
16571.29 103
16572.51 96
16573.73 103
16574.94 66
16576.16 87
16577.37 94
16578.59 94
16579.81 77
16581.02 97
16582.24 111
16583.45 97
16584.67 83
16585.89 89
16587.10 82
16588.32 77
16589.54 81
16590.75 80
16591.97 106
16593.19 74
16594.40 112
16595.62 77
16596.84 78
16598.05 72
16599.27 79
16600.49 85
16601.70 74
16602.92 91
16604.14 89
16605.35 87
16606.57 80
16607.79 79
16609.01 103
16610.22 103
16611.44 81
16612.66 97
16613.88 99
16615.09 79
16616.31 62
16617.53 76
16618.75 90
16619.96 85
16621.18 80
16622.40 77
16623.62 87
16624.83 73
16626.05 79
16627.27 94
16628.49 99
16629.71 68
16630.92 80
16632.14 89
16633.36 85
16634.58 86
16635.80 84
16637.01 74
16638.23 85
16639.45 82
16640.67 85
16641.89 94
16643.11 86
16644.32 76
16645.54 99
16646.76 84
16647.98 96
16649.20 118
16650.42 72
16651.64 86
16652.86 74
16654.07 79
16655.29 79
16656.51 89
16657.73 77
16658.95 86
16660.17 92
16661.39 91
16662.61 81
16663.83 99
16665.05 88
16666.27 109
16667.48 84
16668.70 68
16669.92 80
16671.14 91
16672.36 108
16673.58 84
16674.80 79
16676.02 81
16677.24 95
16678.46 100
16679.68 90
16680.90 78
16682.12 74
16683.34 70
16684.56 85
16685.78 83
16687.00 70
16688.22 70
16689.44 79
16690.66 73
16691.88 77
16693.10 84
16694.32 79
16695.54 94
16696.76 79
16697.98 71
16699.20 79
16700.42 99
16701.64 84
16702.87 72
16704.09 92
16705.31 87
16706.53 85
16707.75 64
16708.97 81
16710.19 70
16711.41 85
16712.63 92
16713.85 105
16715.07 89
16716.30 68
16717.52 83
16718.74 78
16719.96 76
16721.18 63
16722.40 87
16723.62 61
16724.85 105
16726.07 80
16727.29 86
16728.51 75
16729.73 77
16730.95 94
16732.17 83
16733.40 88
16734.62 91
16735.84 81
16737.06 90
16738.28 80
16739.51 76
16740.73 83
16741.95 91
16743.17 62
16744.39 94
16745.62 79
16746.84 96
16748.06 96
16749.28 76
16750.51 83
16751.73 70
16752.95 106
16754.17 105
16755.40 83
16756.62 89
16757.84 83
16759.06 98
16760.29 105
16761.51 98
16762.73 74
16763.96 83
16765.18 88
16766.40 105
16767.62 102
16768.85 90
16770.07 80
16771.29 90
16772.52 102
16773.74 92
16774.96 90
16776.19 101
16777.41 97
16778.63 97
16779.86 104
16781.08 103
16782.30 92
16783.53 84
16784.75 73
16785.97 83
16787.20 101
16788.42 90
16789.65 91
16790.87 82
16792.09 93
16793.32 90
16794.54 104
16795.77 78
16796.99 80
16798.21 66
16799.44 88
16800.66 93
16801.89 88
16803.11 74
16804.34 98
16805.56 96
16806.78 102
16808.01 104
16809.23 86
16810.46 83
16811.68 109
16812.91 107
16814.13 76
16815.36 100
16816.58 74
16817.81 81
16819.03 69
16820.26 82
16821.48 80
16822.71 108
16823.93 84
16825.16 88
16826.38 86
16827.61 79
16828.83 91
16830.06 83
16831.28 106
16832.51 79
16833.73 82
16834.96 90
16836.19 92
16837.41 81
16838.64 81
16839.86 58
16841.09 67
16842.31 92
16843.54 93
16844.76 100
16845.99 69
16847.22 76
16848.44 86
16849.67 97
16850.89 92
16852.12 99
16853.35 84
16854.57 102
16855.80 103
16857.03 99
16858.25 78
16859.48 86
16860.71 81
16861.93 85
16863.16 81
16864.38 89
16865.61 110
16866.84 95
16868.06 98
16869.29 75
16870.52 92
16871.74 95
16872.97 90
16874.20 98
16875.43 94
16876.65 102
16877.88 109
16879.11 87
16880.33 97
16881.56 113
16882.79 114
16884.02 88
16885.24 81
16886.47 77
16887.70 87
16888.93 87
16890.15 99
16891.38 101
16892.61 94
16893.84 96
16895.06 89
16896.29 118
16897.52 82
16898.75 88
16899.97 84
16901.20 93
16902.43 97
16903.66 85
16904.89 88
16906.11 89
16907.34 75
16908.57 76
16909.80 89
16911.03 79
16912.26 87
16913.48 104
16914.71 99
16915.94 75
16917.17 71
16918.40 75
16919.63 87
16920.85 63
16922.08 104
16923.31 78
16924.54 97
16925.77 98
16927.00 77
16928.23 76
16929.46 73
16930.69 107
16931.91 94
16933.14 90
16934.37 82
16935.60 91
16936.83 91
16938.06 73
16939.29 71
16940.52 93
16941.75 101
16942.98 108
16944.21 87
16945.44 91
16946.67 93
16947.90 87
16949.13 107
16950.35 93
16951.58 88
16952.81 77
16954.04 91
16955.27 100
16956.50 88
16957.73 76
16958.96 83
16960.19 81
16961.42 99
16962.65 95
16963.88 65
16965.11 94
16966.34 81
16967.58 97
16968.81 61
16970.04 59
16971.27 79
16972.50 89
16973.73 78
16974.96 79
16976.19 74
16977.42 74
16978.65 76
16979.88 89
16981.11 83
16982.34 97
16983.57 79
16984.80 79
16986.04 84
16987.27 77
16988.50 82
16989.73 95
16990.96 89
16992.19 82
16993.42 73
16994.65 80
16995.88 101
16997.12 112
16998.35 87
16999.58 86
17000.81 80
17002.04 79
17003.27 66
17004.51 80
17005.74 69
17006.97 88
17008.20 65
17009.43 102
17010.66 73
17011.90 91
17013.13 98
17014.36 94
17015.59 75
17016.82 82
17018.06 81
17019.29 90
17020.52 68
17021.75 87
17022.99 84
17024.22 77
17025.45 84
17026.68 72
17027.92 76
17029.15 79
17030.38 94
17031.61 73
17032.85 70
17034.08 59
17035.31 80
17036.54 83
17037.78 70
17039.01 82
17040.24 85
17041.48 92
17042.71 90
17043.94 88
17045.18 89
17046.41 87
17047.64 73
17048.88 87
17050.11 88
17051.34 86
17052.58 78
17053.81 84
17055.04 88
17056.28 78
17057.51 71
17058.74 79
17059.98 73
17061.21 83
17062.44 79
17063.68 80
17064.91 91
17066.15 75
17067.38 98
17068.61 84
17069.85 86
17071.08 65
17072.32 71
17073.55 78
17074.78 74
17076.02 87
17077.25 68
17078.49 74
17079.72 76
17080.96 88
17082.19 85
17083.42 65
17084.66 65
17085.89 81
17087.13 93
17088.36 77
17089.60 61
17090.83 72
17092.07 77
17093.30 84
17094.54 64
17095.77 62
17097.01 68
17098.24 78
17099.48 82
17100.71 66
17101.95 90
17103.18 87
17104.42 98
17105.65 88
17106.89 85
17108.12 73
17109.36 100
17110.60 94
17111.83 67
17113.07 57
17114.30 87
17115.54 79
17116.77 83
17118.01 82
17119.25 76
17120.48 83
17121.72 88
17122.95 95
17124.19 68
17125.43 88
17126.66 71
17127.90 99
17129.13 57
17130.37 90
17131.61 65
17132.84 73
17134.08 92
17135.32 64
17136.55 63
17137.79 87
17139.02 94
17140.26 74
17141.50 94
17142.73 77
17143.97 89
17145.21 82
17146.44 93
17147.68 74
17148.92 79
17150.16 86
17151.39 82
17152.63 64
17153.87 65
17155.10 77
17156.34 80
17157.58 80
17158.82 64
17160.05 81
17161.29 68
17162.53 92
17163.76 67
17165.00 92
17166.24 67
17167.48 69
17168.72 76
17169.95 68
17171.19 63
17172.43 75
17173.67 70
17174.90 85
17176.14 68
17177.38 66
17178.62 93
17179.86 70
17181.09 72
17182.33 82
17183.57 87
17184.81 80
17186.05 74
17187.28 75
17188.52 80
17189.76 85
17191.00 99
17192.24 93
17193.48 78
17194.72 67
17195.95 79
17197.19 85
17198.43 67
17199.67 76
17200.91 75
17202.15 90
17203.39 84
17204.63 99
17205.86 73
17207.10 75
17208.34 95
17209.58 88
17210.82 80
17212.06 63
17213.30 64
17214.54 86
17215.78 83
17217.02 62
17218.26 63
17219.50 88
17220.74 98
17221.97 76
17223.21 65
17224.45 61
17225.69 91
17226.93 81
17228.17 51
17229.41 63
17230.65 67
17231.89 66
17233.13 74
17234.37 85
17235.61 64
17236.85 82
17238.09 81
17239.33 73
17240.57 63
17241.81 65
17243.05 85
17244.29 85
17245.53 79
17246.77 86
17248.02 81
17249.26 78
17250.50 72
17251.74 66
17252.98 78
17254.22 76
17255.46 78
17256.70 88
17257.94 77
17259.18 75
17260.42 83
17261.66 81
17262.90 76
17264.15 87
17265.39 79
17266.63 92
17267.87 102
17269.11 68
17270.35 83
17271.59 76
17272.83 79
17274.08 70
17275.32 72
17276.56 78
17277.80 80
17279.04 87
17280.28 75
17281.52 67
17282.77 57
17284.01 74
17285.25 72
17286.49 75
17287.73 69
17288.98 77
17290.22 95
17291.46 60
17292.70 63
17293.94 89
17295.19 85
17296.43 82
17297.67 73
17298.91 80
17300.16 81
17301.40 78
17302.64 71
17303.88 79
17305.13 86
17306.37 91
17307.61 83
17308.85 81
17310.10 64
17311.34 82
17312.58 74
17313.82 73
17315.07 67
17316.31 82
17317.55 69
17318.80 96
17320.04 69
17321.28 91
17322.53 68
17323.77 76
17325.01 97
17326.26 95
17327.50 70
17328.74 56
17329.99 86
17331.23 79
17332.47 88
17333.72 71
17334.96 92
17336.20 82
17337.45 64
17338.69 57
17339.93 77
17341.18 71
17342.42 72
17343.67 78
17344.91 89
17346.15 73
17347.40 87
17348.64 85
17349.89 78
17351.13 77
17352.37 83
17353.62 74
17354.86 88
17356.11 63
17357.35 67
17358.60 65
17359.84 59
17361.09 74
17362.33 75
17363.57 88
17364.82 91
17366.06 71
17367.31 70
17368.55 79
17369.80 77
17371.04 90
17372.29 74
17373.53 70
17374.78 71
17376.02 92
17377.27 71
17378.51 75
17379.76 74
17381.00 86
17382.25 89
17383.50 69
17384.74 69
17385.99 68
17387.23 64
17388.48 71
17389.72 74
17390.97 75
17392.21 83
17393.46 81
17394.71 82
17395.95 66
17397.20 63
17398.44 62
17399.69 67
17400.93 84
17402.18 69
17403.43 91
17404.67 76
17405.92 80
17407.17 62
17408.41 60
17409.66 75
17410.90 79
17412.15 82
17413.40 70
17414.64 61
17415.89 64
17417.14 71
17418.38 77
17419.63 89
17420.88 74
17422.12 86
17423.37 80
17424.62 59
17425.86 63
17427.11 78
17428.36 79
17429.60 61
17430.85 58
17432.10 69
17433.35 69
17434.59 83
17435.84 88
17437.09 73
17438.33 67
17439.58 65
17440.83 86
17442.08 76
17443.32 61
17444.57 72
17445.82 85
17447.07 62
17448.32 78
17449.56 71
17450.81 81
17452.06 77
17453.31 79
17454.55 81
17455.80 72
17457.05 70
17458.30 71
17459.55 84
17460.79 74
17462.04 61
17463.29 65
17464.54 73
17465.79 78
17467.04 58
17468.28 60
17469.53 87
17470.78 70
17472.03 42
17473.28 68
17474.53 80
17475.78 83
17477.02 63
17478.27 83
17479.52 71
17480.77 75
17482.02 68
17483.27 82
17484.52 75
17485.77 74
17487.02 76
17488.26 63
17489.51 63
17490.76 69
17492.01 78
17493.26 79
17494.51 90
17495.76 78
17497.01 72
17498.26 70
17499.51 81
17500.76 79
17502.01 78
17503.26 69
17504.51 82
17505.76 89
17507.01 86
17508.26 77
17509.51 78
17510.76 81
17512.01 96
17513.26 77
17514.51 69
17515.76 69
17517.01 70
17518.26 71
17519.51 57
17520.76 78
17522.01 85
17523.26 72
17524.51 81
17525.76 68
17527.01 80
17528.26 65
17529.51 82
17530.76 65
17532.01 57
17533.26 79
17534.51 86
17535.76 70
17537.01 63
17538.27 62
17539.52 95
17540.77 72
17542.02 77
17543.27 62
17544.52 63
17545.77 75
17547.02 84
17548.27 78
17549.53 63
17550.78 82
17552.03 91
17553.28 72
17554.53 58
17555.78 71
17557.03 94
17558.29 104
17559.54 69
17560.79 78
17562.04 62
17563.29 73
17564.54 89
17565.80 73
17567.05 59
17568.30 72
17569.55 69
17570.80 68
17572.06 91
17573.31 84
17574.56 85
17575.81 71
17577.07 84
17578.32 55
17579.57 74
17580.82 88
17582.08 96
17583.33 90
17584.58 60
17585.83 66
17587.09 63
17588.34 75
17589.59 82
17590.84 74
17592.10 76
17593.35 85
17594.60 69
17595.86 91
17597.11 89
17598.36 90
17599.61 78
17600.87 79
17602.12 84
17603.37 69
17604.63 86
17605.88 85
17607.13 76
17608.39 84
17609.64 92
17610.89 89
17612.15 73
17613.40 89
17614.66 82
17615.91 98
17617.16 71
17618.42 79
17619.67 77
17620.92 77
17622.18 88
17623.43 86
17624.69 81
17625.94 91
17627.19 81
17628.45 77
17629.70 68
17630.96 85
17632.21 66
17633.47 77
17634.72 78
17635.97 71
17637.23 88
17638.48 74
17639.74 85
17640.99 80
17642.25 56
17643.50 79
17644.76 70
17646.01 91
17647.27 73
17648.52 79
17649.78 78
17651.03 83
17652.28 92
17653.54 59
17654.80 72
17656.05 81
17657.31 78
17658.56 82
17659.82 95
17661.07 88
17662.33 85
17663.58 91
17664.84 95
17666.09 88
17667.35 70
17668.60 69
17669.86 93
17671.11 78
17672.37 80
17673.63 86
17674.88 72
17676.14 60
17677.39 71
17678.65 79
17679.91 63
17681.16 78
17682.42 66
17683.67 69
17684.93 65
17686.19 87
17687.44 84
17688.70 62
17689.95 99
17691.21 79
17692.47 74
17693.72 77
17694.98 56
17696.24 60
17697.49 65
17698.75 70
17700.01 87
17701.26 74
17702.52 83
17703.78 66
17705.03 82
17706.29 101
17707.55 67
17708.81 74
17710.06 57
17711.32 61
17712.58 87
17713.83 63
17715.09 72
17716.35 86
17717.61 62
17718.86 60
17720.12 75
17721.38 91
17722.63 96
17723.89 72
17725.15 57
17726.41 63
17727.67 60
17728.92 67
17730.18 58
17731.44 61
17732.70 72
17733.95 76
17735.21 81
17736.47 57
17737.73 66
17738.99 85
17740.24 72
17741.50 61
17742.76 79
17744.02 82
17745.28 61
17746.54 78
17747.79 78
17749.05 78
17750.31 72
17751.57 73
17752.83 77
17754.09 70
17755.35 65
17756.60 68
17757.86 72
17759.12 92
17760.38 69
17761.64 60
17762.90 71
17764.16 81
17765.42 78
17766.67 69
17767.93 61
17769.19 63
17770.45 93
17771.71 75
17772.97 85
17774.23 72
17775.49 73
17776.75 64
17778.01 60
17779.27 66
17780.53 73
17781.79 75
17783.05 79
17784.31 64
17785.57 75
17786.83 62
17788.09 83
17789.35 79
17790.61 76
17791.87 85
17793.13 84
17794.39 73
17795.65 70
17796.91 87
17798.17 56
17799.43 58
17800.69 75
17801.95 72
17803.21 69
17804.47 76
17805.73 58
17806.99 78
17808.25 67
17809.51 73
17810.77 49
17812.03 56
17813.29 61
17814.55 68
17815.81 58
17817.07 58
17818.33 64
17819.60 71
17820.86 74
17822.12 55
17823.38 81
17824.64 58
17825.90 58
17827.16 64
17828.42 59
17829.68 100
17830.95 74
17832.21 68
17833.47 75
17834.73 71
17835.99 83
17837.25 76
17838.51 87
17839.78 78
17841.04 78
17842.30 83
17843.56 79
17844.82 74
17846.08 64
17847.35 56
17848.61 55
17849.87 81
17851.13 72
17852.39 50
17853.66 86
17854.92 82
17856.18 70
17857.44 76
17858.71 65
17859.97 72
17861.23 63
17862.49 66
17863.76 74
17865.02 67
17866.28 67
17867.54 64
17868.81 64
17870.07 67
17871.33 62
17872.59 85
17873.86 69
17875.12 63
17876.38 67
17877.65 77
17878.91 62
17880.17 73
17881.44 62
17882.70 78
17883.96 74
17885.22 68
17886.49 80
17887.75 64
17889.01 59
17890.28 67
17891.54 72
17892.81 71
17894.07 72
17895.33 51
17896.60 73
17897.86 62
17899.12 62
17900.39 59
17901.65 77
17902.92 52
17904.18 63
17905.44 79
17906.71 80
17907.97 64
17909.24 85
17910.50 89
17911.76 67
17913.03 66
17914.29 67
17915.56 53
17916.82 65
17918.09 87
17919.35 82
17920.61 77
17921.88 69
17923.14 54
17924.41 50
17925.67 66
17926.94 63
17928.20 83
17929.47 71
17930.73 87
17932.00 69
17933.26 63
17934.53 64
17935.79 50
17937.06 72
17938.32 78
17939.59 85
17940.85 55
17942.12 63
17943.38 78
17944.65 93
17945.91 74
17947.18 77
17948.44 67
17949.71 74
17950.98 66
17952.24 72
17953.51 74
17954.77 62
17956.04 66
17957.30 84
17958.57 79
17959.84 75
17961.10 71
17962.37 74
17963.63 75
17964.90 61
17966.17 62
17967.43 65
17968.70 59
17969.96 61
17971.23 63
17972.50 56
17973.76 62
17975.03 79
17976.30 73
17977.56 64
17978.83 56
17980.10 70
17981.36 70
17982.63 65
17983.90 70
17985.16 51
17986.43 75
17987.70 68
17988.96 63
17990.23 67
17991.50 63
17992.76 81
17994.03 79
17995.30 80
17996.57 67
17997.83 73
17999.10 59
18000.37 57
18001.64 77
18002.90 63
18004.17 77
18005.44 61
18006.71 56
18007.97 73
18009.24 84
18010.51 68
18011.78 62
18013.04 68
18014.31 61
18015.58 72
18016.85 60
18018.12 80
18019.38 66
18020.65 72
18021.92 65
18023.19 74
18024.46 65
18025.72 60
18026.99 61
18028.26 77
18029.53 59
18030.80 53
18032.07 63
18033.33 68
18034.60 71
18035.87 71
18037.14 64
18038.41 60
18039.68 82
18040.95 64
18042.22 58
18043.48 74
18044.75 80
18046.02 78
18047.29 63
18048.56 63
18049.83 47
18051.10 59
18052.37 84
18053.64 71
18054.91 60
18056.17 68
18057.44 69
18058.71 75
18059.98 73
18061.25 60
18062.52 63
18063.79 73
18065.06 77
18066.33 78
18067.60 51
18068.87 51
18070.14 86
18071.41 90
18072.68 77
18073.95 63
18075.22 59
18076.49 75
18077.76 68
18079.03 57
18080.30 53
18081.57 73
18082.84 74
18084.11 70
18085.38 65
18086.65 67
18087.92 80
18089.19 81
18090.46 88
18091.73 61
18093.00 55
18094.27 79
18095.55 67
18096.82 61
18098.09 52
18099.36 68
18100.63 72
18101.90 69
18103.17 42
18104.44 57
18105.71 80
18106.98 81
18108.25 76
18109.53 81
18110.80 52
18112.07 75
18113.34 74
18114.61 81
18115.88 71
18117.15 51
18118.43 72
18119.70 79
18120.97 89
18122.24 49
18123.51 89
18124.78 77
18126.05 74
18127.33 71
18128.60 67
18129.87 66
18131.14 71
18132.41 73
18133.69 72
18134.96 87
18136.23 94
18137.50 81
18138.77 87
18140.05 75
18141.32 69
18142.59 73
18143.86 73
18145.14 71
18146.41 72
18147.68 75
18148.95 71
18150.23 84
18151.50 77
18152.77 74
18154.04 58
18155.32 68
18156.59 55
18157.86 76
18159.14 73
18160.41 61
18161.68 75
18162.96 56
18164.23 67
18165.50 64
18166.77 67
18168.05 75
18169.32 61
18170.59 92
18171.87 91
18173.14 64
18174.41 79
18175.69 57
18176.96 68
18178.24 75
18179.51 63
18180.78 62
18182.06 55
18183.33 59
18184.60 64
18185.88 60
18187.15 69
18188.43 65
18189.70 70
18190.97 85
18192.25 83
18193.52 73
18194.80 68
18196.07 61
18197.34 72
18198.62 76
18199.89 57
18201.17 66
18202.44 76
18203.72 54
18204.99 54
18206.27 62
18207.54 66
18208.82 61
18210.09 70
18211.36 71
18212.64 63
18213.91 60
18215.19 74
18216.46 74
18217.74 42
18219.01 82
18220.29 87
18221.56 74
18222.84 78
18224.11 67
18225.39 66
18226.67 72
18227.94 69
18229.22 54
18230.49 73
18231.77 71
18233.04 81
18234.32 81
18235.59 83
18236.87 86
18238.14 80
18239.42 82
18240.70 69
18241.97 71
18243.25 79
18244.52 67
18245.80 60
18247.08 66
18248.35 86
18249.63 81
18250.90 65
18252.18 66
18253.46 65
18254.73 63
18256.01 62
18257.29 84
18258.56 83
18259.84 81
18261.11 68
18262.39 74
18263.67 74
18264.94 72
18266.22 52
18267.50 71
18268.77 68
18270.05 60
18271.33 67
18272.61 72
18273.88 65
18275.16 73
18276.44 78
18277.71 62
18278.99 67
18280.27 80
18281.54 82
18282.82 58
18284.10 65
18285.38 72
18286.65 80
18287.93 67
18289.21 59
18290.49 62
18291.76 78
18293.04 59
18294.32 68
18295.60 54
18296.88 60
18298.15 74
18299.43 56
18300.71 58
18301.99 64
18303.26 83
18304.54 60
18305.82 60
18307.10 63
18308.38 64
18309.66 68
18310.93 68
18312.21 84
18313.49 68
18314.77 66
18316.05 69
18317.33 64
18318.60 59
18319.88 61
18321.16 77
18322.44 58
18323.72 66
18325.00 67
18326.28 63
18327.55 67
18328.83 64
18330.11 76
18331.39 68
18332.67 60
18333.95 61
18335.23 50
18336.51 66
18337.79 62
18339.07 60
18340.35 57
18341.62 60
18342.90 56
18344.18 62
18345.46 54
18346.74 53
18348.02 51
18349.30 61
18350.58 59
18351.86 43
18353.14 56
18354.42 64
18355.70 53
18356.98 60
18358.26 62
18359.54 66
18360.82 71
18362.10 72
18363.38 78
18364.66 55
18365.94 69
18367.22 52
18368.50 65
18369.78 53
18371.06 67
18372.34 73
18373.62 60
18374.90 57
18376.18 72
18377.46 46
18378.74 59
18380.03 57
18381.31 57
18382.59 61
18383.87 50
18385.15 56
18386.43 62
18387.71 77
18388.99 62
18390.27 56
18391.55 72
18392.83 73
18394.12 67
18395.40 62
18396.68 62
18397.96 70
18399.24 73
18400.52 59
18401.80 54
18403.08 57
18404.37 61
18405.65 56
18406.93 68
18408.21 50
18409.49 59
18410.77 63
18412.06 62
18413.34 62
18414.62 59
18415.90 70
18417.18 78
18418.47 50
18419.75 55
18421.03 63
18422.31 53
18423.59 87
18424.88 73
18426.16 53
18427.44 51
18428.72 74
18430.01 63
18431.29 75
18432.57 55
18433.85 62
18435.14 73
18436.42 80
18437.70 74
18438.98 49
18440.27 64
18441.55 75
18442.83 85
18444.12 73
18445.40 67
18446.68 51
18447.96 66
18449.25 65
18450.53 51
18451.81 54
18453.10 63
18454.38 78
18455.66 63
18456.95 58
18458.23 67
18459.51 60
18460.80 69
18462.08 66
18463.36 74
18464.65 73
18465.93 65
18467.22 79
18468.50 75
18469.78 67
18471.07 53
18472.35 72
18473.63 81
18474.92 69
18476.20 52
18477.49 61
18478.77 91
18480.05 91
18481.34 67
18482.62 60
18483.91 54
18485.19 71
18486.48 61
18487.76 59
18489.04 63
18490.33 48
18491.61 65
18492.90 67
18494.18 57
18495.47 66
18496.75 69
18498.04 81
18499.32 55
18500.61 51
18501.89 59
18503.18 81
18504.46 52
18505.75 71
18507.03 67
18508.32 72
18509.60 75
18510.89 77
18512.17 54
18513.46 60
18514.74 51
18516.03 74
18517.31 65
18518.60 71
18519.89 59
18521.17 64
18522.46 65
18523.74 49
18525.03 57
18526.31 55
18527.60 61
18528.89 57
18530.17 68
18531.46 46
18532.74 58
18534.03 80
18535.32 61
18536.60 75
18537.89 69
18539.17 51
18540.46 79
18541.75 85
18543.03 73
18544.32 54
18545.61 68
18546.89 85
18548.18 58
18549.47 55
18550.75 50
18552.04 71
18553.33 56
18554.61 68
18555.90 58
18557.19 80
18558.47 70
18559.76 59
18561.05 66
18562.33 51
18563.62 78
18564.91 58
18566.19 65
18567.48 61
18568.77 64
18570.06 72
18571.34 64
18572.63 64
18573.92 67
18575.21 81
18576.49 66
18577.78 77
18579.07 56
18580.36 68
18581.64 45
18582.93 61
18584.22 59
18585.51 67
18586.80 59
18588.08 77
18589.37 66
18590.66 54
18591.95 57
18593.24 65
18594.52 84
18595.81 73
18597.10 73
18598.39 79
18599.68 66
18600.96 65
18602.25 79
18603.54 57
18604.83 83
18606.12 76
18607.41 66
18608.70 69
18609.98 76
18611.27 76
18612.56 100
18613.85 69
18615.14 76
18616.43 65
18617.72 59
18619.01 72
18620.30 56
18621.58 71
18622.87 66
18624.16 80
18625.45 68
18626.74 65
18628.03 47
18629.32 79
18630.61 90
18631.90 82
18633.19 69
18634.48 60
18635.77 67
18637.06 74
18638.35 61
18639.64 70
18640.93 59
18642.22 73
18643.51 73
18644.80 46
18646.09 71
18647.38 60
18648.67 72
18649.96 65
18651.25 77
18652.54 55
18653.83 72
18655.12 75
18656.41 65
18657.70 57
18658.99 63
18660.28 67
18661.57 71
18662.86 73
18664.15 45
18665.44 70
18666.73 65
18668.02 69
18669.31 60
18670.60 56
18671.89 52
18673.18 79
18674.48 61
18675.77 59
18677.06 67
18678.35 70
18679.64 68
18680.93 63
18682.22 61
18683.51 45
18684.80 60
18686.10 55
18687.39 61
18688.68 49
18689.97 65
18691.26 64
18692.55 74
18693.84 51
18695.14 57
18696.43 63
18697.72 57
18699.01 65
18700.30 63
18701.60 65
18702.89 64
18704.18 74
18705.47 54
18706.76 48
18708.06 50
18709.35 82
18710.64 78
18711.93 57
18713.22 60
18714.52 80
18715.81 54
18717.10 68
18718.39 50
18719.69 69
18720.98 81
18722.27 59
18723.56 69
18724.86 55
18726.15 59
18727.44 66
18728.73 79
18730.03 58
18731.32 78
18732.61 58
18733.91 68
18735.20 67
18736.49 65
18737.79 61
18739.08 62
18740.37 71
18741.66 54
18742.96 64
18744.25 62
18745.54 65
18746.84 63
18748.13 55
18749.43 51
18750.72 73
18752.01 39
18753.31 59
18754.60 51
18755.89 56
18757.19 64
18758.48 57
18759.77 68
18761.07 69
18762.36 62
18763.66 66
18764.95 64
18766.24 69
18767.54 71
18768.83 60
18770.13 57
18771.42 51
18772.72 65
18774.01 46
18775.30 65
18776.60 63
18777.89 65
18779.19 86
18780.48 65
18781.78 67
18783.07 57
18784.37 61
18785.66 68
18786.96 76
18788.25 58
18789.55 63
18790.84 70
18792.14 71
18793.43 39
18794.73 63
18796.02 71
18797.32 73
18798.61 57
18799.91 67
18801.20 83
18802.50 61
18803.79 68
18805.09 73
18806.38 76
18807.68 54
18808.97 57
18810.27 58
18811.57 70
18812.86 48
18814.16 52
18815.45 65
18816.75 73
18818.05 59
18819.34 51
18820.64 61
18821.93 63
18823.23 48
18824.53 62
18825.82 85
18827.12 56
18828.41 50
18829.71 56
18831.01 65
18832.30 52
18833.60 52
18834.90 57
18836.19 66
18837.49 49
18838.79 50
18840.08 61
18841.38 55
18842.68 52
18843.97 62
18845.27 89
18846.57 64
18847.86 86
18849.16 56
18850.46 69
18851.75 59
18853.05 74
18854.35 50
18855.65 78
18856.94 56
18858.24 62
18859.54 67
18860.83 46
18862.13 62
18863.43 45
18864.73 71
18866.02 51
18867.32 45
18868.62 48
18869.92 75
18871.21 55
18872.51 71
18873.81 54
18875.11 55
18876.41 54
18877.70 59
18879.00 57
18880.30 58
18881.60 58
18882.90 56
18884.19 67
18885.49 67
18886.79 53
18888.09 45
18889.39 57
18890.69 63
18891.98 52
18893.28 48
18894.58 58
18895.88 52
18897.18 72
18898.48 50
18899.78 62
18901.07 41
18902.37 56
18903.67 61
18904.97 53
18906.27 56
18907.57 64
18908.87 87
18910.17 53
18911.47 53
18912.77 68
18914.06 62
18915.36 58
18916.66 55
18917.96 58
18919.26 60
18920.56 52
18921.86 62
18923.16 74
18924.46 52
18925.76 63
18927.06 55
18928.36 53
18929.66 47
18930.96 73
18932.26 55
18933.56 66
18934.86 48
18936.16 60
18937.46 44
18938.76 50
18940.06 42
18941.36 53
18942.66 61
18943.96 54
18945.26 62
18946.56 49
18947.86 56
18949.16 72
18950.46 60
18951.76 54
18953.06 40
18954.36 50
18955.66 73
18956.96 45
18958.26 64
18959.56 51
18960.87 74
18962.17 63
18963.47 72
18964.77 53
18966.07 53
18967.37 72
18968.67 44
18969.97 64
18971.27 66
18972.57 73
18973.88 69
18975.18 69
18976.48 51
18977.78 64
18979.08 45
18980.38 62
18981.68 61
18982.99 70
18984.29 68
18985.59 58
18986.89 51
18988.19 66
18989.49 44
18990.80 46
18992.10 57
18993.40 54
18994.70 61
18996.00 49
18997.31 59
18998.61 51
18999.91 58
19001.21 45
19002.51 52
19003.82 56
19005.12 52
19006.42 53
19007.72 52
19009.03 54
19010.33 56
19011.63 67
19012.93 53
19014.24 62
19015.54 60
19016.84 49
19018.15 50
19019.45 78
19020.75 53
19022.05 59
19023.36 49
19024.66 67
19025.96 61
19027.27 66
19028.57 70
19029.87 62
19031.18 60
19032.48 51
19033.78 65
19035.09 66
19036.39 63
19037.69 63
19039.00 60
19040.30 66
19041.60 65
19042.91 67
19044.21 71
19045.51 59
19046.82 61
19048.12 61
19049.43 44
19050.73 47
19052.03 44
19053.34 76
19054.64 72
19055.95 79
19057.25 53
19058.55 68
19059.86 71
19061.16 65
19062.47 61
19063.77 56
19065.08 67
19066.38 71
19067.68 71
19068.99 62
19070.29 69
19071.60 66
19072.90 70
19074.21 51
19075.51 61
19076.82 65
19078.12 82
19079.43 70
19080.73 79
19082.04 54
19083.34 68
19084.65 51
19085.95 53
19087.26 55
19088.56 49
19089.87 52
19091.17 50
19092.48 54
19093.78 51
19095.09 58
19096.39 53
19097.70 60
19099.00 49
19100.31 58
19101.62 52
19102.92 71
19104.23 66
19105.53 67
19106.84 58
19108.14 59
19109.45 59
19110.76 42
19112.06 62
19113.37 56
19114.67 52
19115.98 62
19117.29 60
19118.59 61
19119.90 60
19121.21 40
19122.51 73
19123.82 60
19125.13 76
19126.43 62
19127.74 59
19129.04 55
19130.35 53
19131.66 67
19132.96 55
19134.27 65
19135.58 49
19136.89 68
19138.19 102
19139.50 76
19140.81 49
19142.11 61
19143.42 74
19144.73 70
19146.03 57
19147.34 46
19148.65 49
19149.96 70
19151.26 61
19152.57 58
19153.88 59
19155.19 50
19156.49 55
19157.80 48
19159.11 68
19160.42 58
19161.72 77
19163.03 83
19164.34 60
19165.65 56
19166.96 54
19168.26 62
19169.57 55
19170.88 56
19172.19 56
19173.50 61
19174.80 60
19176.11 49
19177.42 58
19178.73 65
19180.04 51
19181.34 51
19182.65 44
19183.96 58
19185.27 56
19186.58 59
19187.89 56
19189.20 49
19190.50 57
19191.81 68
19193.12 59
19194.43 68
19195.74 42
19197.05 58
19198.36 65
19199.67 65
19200.98 59
19202.28 55
19203.59 56
19204.90 51
19206.21 47
19207.52 57
19208.83 64
19210.14 56
19211.45 63
19212.76 59
19214.07 52
19215.38 61
19216.69 56
19218.00 48
19219.31 51
19220.62 63
19221.93 45
19223.24 68
19224.55 53
19225.86 67
19227.17 60
19228.48 64
19229.79 53
19231.10 56
19232.41 56
19233.72 58
19235.03 59
19236.34 51
19237.65 51
19238.96 58
19240.27 60
19241.58 58
19242.89 42
19244.20 47
19245.51 56
19246.82 60
19248.13 57
19249.44 50
19250.75 58
19252.06 63
19253.37 56
19254.69 45
19256.00 65
19257.31 58
19258.62 60
19259.93 59
19261.24 54
19262.55 73
19263.86 64
19265.17 71
19266.49 51
19267.80 60
19269.11 56
19270.42 83
19271.73 75
19273.04 65
19274.35 57
19275.67 64
19276.98 63
19278.29 55
19279.60 60
19280.91 41
19282.22 51
19283.54 61
19284.85 66
19286.16 42
19287.47 45
19288.78 60
19290.10 50
19291.41 55
19292.72 50
19294.03 44
19295.34 64
19296.66 65
19297.97 54
19299.28 50
19300.59 53
19301.91 62
19303.22 64
19304.53 58
19305.84 53
19307.16 47
19308.47 52
19309.78 61
19311.10 49
19312.41 51
19313.72 50
19315.03 49
19316.35 67
19317.66 52
19318.97 56
19320.29 57
19321.60 55
19322.91 48
19324.23 36
19325.54 42
19326.85 59
19328.17 53
19329.48 67
19330.79 58
19332.11 50
19333.42 50
19334.73 53
19336.05 54
19337.36 46
19338.67 54
19339.99 51
19341.30 69
19342.62 63
19343.93 43
19345.24 53
19346.56 59
19347.87 58
19349.19 65
19350.50 59
19351.81 71
19353.13 49
19354.44 61
19355.76 71
19357.07 60
19358.39 64
19359.70 65
19361.02 62
19362.33 63
19363.64 45
19364.96 55
19366.27 62
19367.59 59
19368.90 60
19370.22 60
19371.53 56
19372.85 51
19374.16 68
19375.48 51
19376.79 49
19378.11 56
19379.42 72
19380.74 68
19382.05 45
19383.37 50
19384.68 66
19386.00 63
19387.31 57
19388.63 65
19389.95 78
19391.26 50
19392.58 55
19393.89 55
19395.21 45
19396.52 42
19397.84 64
19399.16 119
19400.47 46
19401.79 44
19403.10 49
19404.42 65
19405.73 72
19407.05 47
19408.37 57
19409.68 70
19411.00 57
19412.32 50
19413.63 51
19414.95 55
19416.26 66
19417.58 60
19418.90 61
19420.21 43
19421.53 58
19422.85 70
19424.16 73
19425.48 44
19426.80 43
19428.11 66
19429.43 83
19430.75 55
19432.06 42
19433.38 60
19434.70 67
19436.02 61
19437.33 79
19438.65 77
19439.97 61
19441.28 64
19442.60 69
19443.92 57
19445.24 49
19446.55 51
19447.87 59
19449.19 54
19450.51 64
19451.82 48
19453.14 54
19454.46 61
19455.78 71
19457.09 76
19458.41 55
19459.73 57
19461.05 56
19462.37 47
19463.68 61
19465.00 50
19466.32 83
19467.64 65
19468.96 49
19470.28 50
19471.59 59
19472.91 52
19474.23 49
19475.55 62
19476.87 70
19478.19 84
19479.50 63
19480.82 68
19482.14 57
19483.46 62
19484.78 49
19486.10 57
19487.42 51
19488.73 41
19490.05 59
19491.37 56
19492.69 52
19494.01 48
19495.33 48
19496.65 43
19497.97 67
19499.29 75
19500.61 63
19501.93 55
19503.25 56
19504.56 53
19505.88 56
19507.20 59
19508.52 45
19509.84 49
19511.16 53
19512.48 57
19513.80 62
19515.12 63
19516.44 54
19517.76 67
19519.08 44
19520.40 52
19521.72 67
19523.04 50
19524.36 43
19525.68 58
19527.00 59
19528.32 65
19529.64 60
19530.96 48
19532.28 41
19533.60 64
19534.92 49
19536.24 56
19537.56 50
19538.88 41
19540.20 65
19541.53 48
19542.85 63
19544.17 47
19545.49 57
19546.81 62
19548.13 63
19549.45 47
19550.77 55
19552.09 46
19553.41 68
19554.73 47
19556.06 56
19557.38 47
19558.70 45
19560.02 63
19561.34 60
19562.66 45
19563.98 67
19565.30 72
19566.63 51
19567.95 55
19569.27 54
19570.59 52
19571.91 52
19573.23 64
19574.56 65
19575.88 61
19577.20 54
19578.52 57
19579.84 55
19581.17 68
19582.49 87
19583.81 91
19585.13 64
19586.45 66
19587.78 59
19589.10 60
19590.42 52
19591.74 59
19593.07 69
19594.39 64
19595.71 60
19597.03 61
19598.36 57
19599.68 44
19601.00 57
19602.32 54
19603.65 52
19604.97 61
19606.29 62
19607.61 78
19608.94 55
19610.26 69
19611.58 54
19612.91 70
19614.23 51
19615.55 63
19616.88 57
19618.20 70
19619.52 63
19620.85 56
19622.17 50
19623.49 61
19624.82 53
19626.14 57
19627.46 57
19628.79 49
19630.11 60
19631.43 59
19632.76 59
19634.08 47
19635.41 48
19636.73 49
19638.05 60
19639.38 49
19640.70 46
19642.03 56
19643.35 66
19644.67 58
19646.00 51
19647.32 39
19648.65 53
19649.97 60
19651.29 55
19652.62 53
19653.94 39
19655.27 58
19656.59 46
19657.92 62
19659.24 39
19660.57 49
19661.89 65
19663.22 51
19664.54 59
19665.87 49
19667.19 68
19668.52 60
19669.84 51
19671.17 53
19672.49 58
19673.82 38
19675.14 64
19676.47 51
19677.79 55
19679.12 57
19680.44 48
19681.77 56
19683.09 43
19684.42 62
19685.74 67
19687.07 53
19688.39 70
19689.72 64
19691.05 42
19692.37 65
19693.70 55
19695.02 80
19696.35 44
19697.68 42
19699.00 57
19700.33 75
19701.65 66
19702.98 74
19704.31 58
19705.63 48
19706.96 47
19708.28 58
19709.61 52
19710.94 62
19712.26 65
19713.59 46
19714.92 54
19716.24 55
19717.57 41
19718.90 57
19720.22 60
19721.55 49
19722.88 54
19724.20 61
19725.53 54
19726.86 55
19728.18 50
19729.51 52
19730.84 49
19732.16 61
19733.49 51
19734.82 51
19736.15 48
19737.47 66
19738.80 61
19740.13 65
19741.46 48
19742.78 54
19744.11 62
19745.44 59
19746.77 60
19748.09 57
19749.42 63
19750.75 74
19752.08 73
19753.40 56
19754.73 76
19756.06 46
19757.39 53
19758.72 59
19760.04 63
19761.37 62
19762.70 54
19764.03 57
19765.36 59
19766.68 51
19768.01 58
19769.34 69
19770.67 50
19772.00 66
19773.33 52
19774.66 67
19775.98 48
19777.31 52
19778.64 52
19779.97 59
19781.30 53
19782.63 57
19783.96 55
19785.29 60
19786.61 57
19787.94 46
19789.27 51
19790.60 51
19791.93 51
19793.26 63
19794.59 60
19795.92 46
19797.25 51
19798.58 56
19799.91 46
19801.24 51
19802.56 54
19803.89 55
19805.22 71
19806.55 51
19807.88 51
19809.21 59
19810.54 61
19811.87 68
19813.20 45
19814.53 58
19815.86 57
19817.19 56
19818.52 50
19819.85 52
19821.18 44
19822.51 61
19823.84 85
19825.17 72
19826.50 59
19827.83 70
19829.16 66
19830.49 73
19831.82 64
19833.15 45
19834.49 69
19835.82 60
19837.15 62
19838.48 48
19839.81 54
19841.14 72
19842.47 67
19843.80 48
19845.13 57
19846.46 36
19847.79 55
19849.12 57
19850.46 66
19851.79 48
19853.12 61
19854.45 69
19855.78 55
19857.11 64
19858.44 51
19859.77 65
19861.11 42
19862.44 63
19863.77 61
19865.10 67
19866.43 64
19867.76 70
19869.09 61
19870.43 53
19871.76 61
19873.09 55
19874.42 57
19875.75 52
19877.09 51
19878.42 73
19879.75 51
19881.08 59
19882.41 67
19883.75 42
19885.08 57
19886.41 73
19887.74 63
19889.08 48
19890.41 50
19891.74 75
19893.07 58
19894.41 53
19895.74 57
19897.07 54
19898.40 42
19899.74 60
19901.07 53
19902.40 61
19903.73 43
19905.07 41
19906.40 52
19907.73 61
19909.07 46
19910.40 46
19911.73 77
19913.07 66
19914.40 51
19915.73 47
19917.07 67
19918.40 72
19919.73 61
19921.07 46
19922.40 64
19923.73 42
19925.07 46
19926.40 64
19927.73 58
19929.07 47
19930.40 48
19931.74 63
19933.07 55
19934.40 58
19935.74 99
19937.07 58
19938.40 64
19939.74 53
19941.07 43
19942.41 76
19943.74 47
19945.08 55
19946.41 54
19947.74 76
19949.08 55
19950.41 53
19951.75 52
19953.08 56
19954.42 52
19955.75 59
19957.09 59
19958.42 69
19959.76 43
19961.09 55
19962.42 61
19963.76 48
19965.09 59
19966.43 57
19967.76 64
19969.10 49
19970.43 56
19971.77 52
19973.11 74
19974.44 63
19975.78 59
19977.11 56
19978.45 69
19979.78 61
19981.12 70
19982.45 71
19983.79 47
19985.12 64
19986.46 56
19987.80 67
19989.13 73
19990.47 60
19991.80 76
19993.14 56
19994.47 59
19995.81 45
19997.15 72
19998.48 66
19999.82 69
20001.15 55
20002.49 78
20003.83 58
20005.16 67
20006.50 71
20007.84 50
20009.17 53
20010.51 59
20011.85 57
20013.18 80
20014.52 54
20015.85 60
20017.19 52
20018.53 67
20019.87 47
20021.20 64
20022.54 69
20023.88 69
20025.21 62
20026.55 61
20027.89 67
20029.22 57
20030.56 62
20031.90 71
20033.24 61
20034.57 72
20035.91 62
20037.25 67
20038.58 58
20039.92 66
20041.26 63
20042.60 55
20043.93 62
20045.27 54
20046.61 59
20047.95 48
20049.29 53
20050.62 60
20051.96 49
20053.30 56
20054.64 51
20055.97 50
20057.31 47
20058.65 53
20059.99 43
20061.33 71
20062.66 66
20064.00 55
20065.34 52
20066.68 68
20068.02 64
20069.36 68
20070.70 57
20072.03 50
20073.37 54
20074.71 45
20076.05 69
20077.39 63
20078.73 66
20080.07 41
20081.40 64
20082.74 51
20084.08 52
20085.42 50
20086.76 45
20088.10 72
20089.44 57
20090.78 50
20092.12 35
20093.46 44
20094.80 52
20096.13 60
20097.47 57
20098.81 53
20100.15 50
20101.49 50
20102.83 52
20104.17 51
20105.51 45
20106.85 61
20108.19 56
20109.53 43
20110.87 55
20112.21 62
20113.55 55
20114.89 47
20116.23 63
20117.57 39
20118.91 60
20120.25 47
20121.59 56
20122.93 44
20124.27 49
